# Supplementary material for: The impact of mobile phone use on where we look and how we walk when negotiating floor based obstacles
Source: PLoS One. 2017 Jun 30;12(6):e0179802. doi: 10.1371/journal.pone.0179802 (PMC5493336; doi:10.1371/journal.pone.0179802)
Supplement: S1 File — (ZIP) [file pone.0179802.s001.zip › Gait/PP10/SW no obs no phone 1.txt]

CODAmotion Analysis Text
Codamotion Analysis Text Save of: SW no obs no phone 1.mdf
Time	Markers
Time	1:LTOE.X	1:LTOE.Y	1:LTOE.Z	2:L2nd.X	2:L2nd.Y	2:L2nd.Z	3:LHEE.X	3:LHEE.Y	3:LHEE.Z	4:LANK.X	4:LANK.Y	4:LANK.Z	5:RTOE.X	5:RTOE.Y	5:RTOE.Z	6:R2nd.X	6:R2nd.Y	6:R2nd.Z	7:RHEE.X	7:RHEE.Y	7:RHEE.Z	8:RANK.X	8:RANK.Y	8:RANK.Z	9:STRN.X	9:STRN.Y	9:STRN.Z	10:Marker 10.X	10:Marker 10.Y	10:Marker 10.Z	11:FRHD.X	11:FRHD.Y	11:FRHD.Z	12:FLHD.X	12:FLHD.Y	12:FLHD.Z	13:BRHD.X	13:BRHD.Y	13:BRHD.Z	14:BLHD.X	14:BLHD.Y	14:BLHD.Z	15:BLSTEP.X	15:BLSTEP.Y	15:BLSTEP.Z	16:FLSTEP.X	16:FLSTEP.Y	16:FLSTEP.Z	17:BRSTEP.X
(s)	(mm)	(mm)	(mm)	(mm)	(mm)	(mm)	(mm)	(mm)	(mm)	(mm)	(mm)	(mm)	(mm)	(mm)	(mm)	(mm)	(mm)	(mm)	(mm)	(mm)	(mm)	(mm)	(mm)	(mm)	(mm)	(mm)	(mm)	(mm)	(mm)	(mm)	(mm)	(mm)	(mm)	(mm)	(mm)	(mm)	(mm)	(mm)	(mm)	(mm)	(mm)	(mm)	(mm)	(mm)	(mm)	(mm)	(mm)	(mm)	(mm)
0.00000	-3550.63	216.18	45.43	-3643.32	213.05	34.35	-3450.17	43.51	-9.08	-3559.83	124.04	81.27	-3035.36	61.61	10.75	-3896.07	-2.23	22.55	-3239.96	315.30	3.22	-3183.47	292.58	37.06	-3686.30	42.82	1102.30	0.00	0.00	0.00	-3772.67	-20.21	1492.30	-3728.10	-80.48	1472.98	-2800.03	106.33	1153.63	-2720.05	30.02	1124.30	59.50	850.33	62.92	473.88	688.22	54.67	187.47
0.01000	-3550.63	216.18	45.43	-3643.32	213.05	34.35	-3450.17	43.51	-9.08	-3559.83	124.04	81.27	-3035.36	61.61	10.75	-3896.07	-2.23	22.55	-3239.96	315.30	3.22	-3183.47	292.58	37.06	-3686.30	42.82	1102.30	0.00	0.00	0.00	-3772.67	-20.21	1492.30	-3728.10	-80.48	1472.98	-2800.03	106.33	1153.63	-2720.05	30.02	1124.30	59.50	850.33	62.92	473.88	688.22	54.67	187.47
0.02000	-3550.63	216.18	45.43	-3643.32	213.05	34.35	-3450.17	43.51	-9.08	-3559.83	124.04	81.27	-3035.36	61.61	10.75	-3896.07	-2.23	22.55	-3239.96	315.30	3.22	-3183.47	292.58	37.06	-3686.30	42.82	1102.30	0.00	0.00	0.00	-3772.67	-20.21	1492.30	-3728.10	-80.48	1472.98	-2800.03	106.33	1153.63	-2720.05	30.02	1124.30	59.50	850.33	62.92	473.88	688.22	54.67	187.47
0.03000	-3550.63	216.18	45.43	-3643.32	213.05	34.35	-3450.23	43.52	-9.06	-3559.83	124.04	81.27	-3035.36	61.61	10.75	-3896.07	-2.23	22.55	-3240.35	315.33	3.22	-3183.94	292.62	37.06	-3686.30	42.82	1102.30	0.00	0.00	0.00	-3772.67	-20.21	1492.30	-3728.10	-80.48	1472.98	-2800.77	106.36	1153.93	-2720.88	30.03	1124.62	59.52	850.60	62.94	474.04	688.46	54.69	187.54
0.04000	-3550.63	216.18	45.43	-3643.32	213.05	34.35	-3506.38	51.13	1.97	-3559.83	124.04	81.27	-3035.36	61.61	10.75	-3896.07	-2.23	22.55	-3628.35	351.01	2.31	-3648.79	332.62	37.61	-3686.30	42.82	1102.30	0.00	0.00	0.00	-3772.67	-20.21	1492.30	-3728.10	-80.48	1472.98	-3538.12	133.48	1454.11	-3540.37	35.31	1449.80	77.96	1124.28	81.43	638.57	927.61	73.18	262.90
0.05000	-3550.63	216.18	45.43	-3643.32	213.05	34.35	-3480.52	50.87	5.88	-3559.83	124.04	81.27	-3035.36	61.61	10.75	-3896.07	-2.23	22.55	-3605.09	352.79	5.21	-3636.43	333.22	39.30	-3686.30	42.82	1102.30	0.00	0.00	0.00	-3772.67	-20.21	1492.30	-3728.10	-80.48	1472.98	-3524.85	132.85	1454.12	-3528.43	36.04	1449.37	77.90	1125.44	80.89	639.33	927.29	73.30	261.11
0.06000	-3550.63	216.18	45.43	-3643.32	213.05	34.35	-3489.03	52.33	5.09	-3559.83	124.04	81.27	-3035.36	61.61	10.75	-3896.07	-2.23	22.55	-3618.74	351.64	4.05	-3620.27	333.07	41.39	-3686.30	42.82	1102.30	0.00	0.00	0.00	-3772.67	-20.21	1492.30	-3728.10	-80.48	1472.98	-3546.84	132.96	1454.60	-3524.17	36.02	1450.25	77.73	1125.11	81.04	640.04	927.24	73.38	259.69
0.07000	-3550.63	216.18	45.43	-3643.32	213.05	34.35	-3524.46	51.16	-0.61	-3559.83	124.04	81.27	-3035.36	61.61	10.75	-3896.07	-2.23	22.55	-3623.73	352.20	3.13	-3620.44	332.95	41.06	-3686.30	42.82	1102.30	0.00	0.00	0.00	-3772.67	-20.21	1492.30	-3728.10	-80.48	1472.98	-3531.20	134.18	1454.72	-3526.89	37.27	1447.83	77.76	1125.97	80.76	640.07	927.10	73.44	260.94
0.08000	-3550.63	216.18	45.43	-3643.32	213.05	34.35	-3501.91	49.13	2.83	-3559.83	124.04	81.27	-3035.36	61.61	10.75	-3896.07	-2.23	22.55	-3610.64	351.53	6.07	-3594.68	331.79	45.26	-3686.30	42.82	1102.30	0.00	0.00	0.00	-3772.67	-20.21	1492.30	-3728.10	-80.48	1472.98	-3523.63	134.82	1453.92	-3525.63	37.48	1447.82	77.98	1123.84	81.55	639.90	927.38	73.43	261.05
0.09000	-3550.63	216.18	45.43	-3643.32	213.05	34.35	-3473.89	50.20	7.27	-3559.83	124.04	81.27	-3035.36	61.61	10.75	-3896.07	-2.23	22.55	-3608.91	351.00	5.04	-3633.74	333.45	40.38	-3686.30	42.82	1102.30	0.00	0.00	0.00	-3772.67	-20.21	1492.30	-3728.10	-80.48	1472.98	-3527.14	133.61	1453.39	-3532.95	36.17	1449.35	77.89	1124.88	81.28	639.52	927.72	73.28	260.74
0.10000	-3550.63	216.18	45.43	-3643.32	213.05	34.35	-3488.90	51.42	4.61	-3559.83	124.04	81.27	-3035.36	61.61	10.75	-3896.07	-2.23	22.55	-3610.33	351.34	4.68	-3612.28	333.14	42.57	-3686.30	42.82	1102.30	0.00	0.00	0.00	-3772.67	-20.21	1492.30	-3728.10	-80.48	1472.98	-3533.51	134.01	1453.32	-3550.27	35.83	1449.38	77.68	1126.19	80.74	639.34	927.49	73.19	262.53
0.11000	-3550.63	216.18	45.43	-3643.32	213.05	34.35	-3482.25	51.09	5.84	-3559.83	124.04	81.27	-3035.36	61.61	10.75	-3896.07	-2.23	22.55	-3622.13	351.70	3.00	-3611.22	332.40	42.67	-3686.30	42.82	1102.30	0.00	0.00	0.00	-3772.67	-20.21	1492.30	-3728.10	-80.48	1472.98	-3536.89	134.09	1453.47	-3527.59	37.55	1450.41	77.85	1125.77	80.85	639.97	927.25	73.44	262.55
0.12000	-3550.63	216.18	45.43	-3643.32	213.05	34.35	-3453.93	51.47	9.42	-3559.83	124.04	81.27	-3035.36	61.61	10.75	-3896.07	-2.23	22.55	-3605.31	350.68	7.08	-3611.04	333.29	43.58	-3686.30	42.82	1102.30	0.00	0.00	0.00	-3772.67	-20.21	1492.30	-3728.10	-80.48	1472.98	-3528.17	133.05	1454.03	-3537.70	35.27	1450.09	77.87	1126.60	80.64	639.22	927.39	73.32	260.35
0.13000	-3550.63	216.18	45.43	-3643.32	213.05	34.35	-3529.85	49.84	-2.15	-3559.83	124.04	81.27	-3035.36	61.61	10.75	-3896.07	-2.23	22.55	-3623.89	353.64	3.36	-3654.11	334.11	36.62	-3686.30	42.82	1102.30	0.00	0.00	0.00	-3772.67	-20.21	1492.30	-3728.10	-80.48	1472.98	-3547.21	135.77	1454.64	-3534.12	36.11	1448.30	77.58	1127.77	80.29	639.63	927.40	73.41	261.90
0.14000	-3550.63	216.18	45.43	-3643.32	213.05	34.35	-3484.45	51.94	5.34	-3559.83	124.04	81.27	-3035.36	61.61	10.75	-3896.07	-2.23	22.55	-3628.82	353.39	1.26	-3627.08	332.77	40.08	-3686.30	42.82	1102.30	0.00	0.00	0.00	-3772.67	-20.21	1492.30	-3728.10	-80.48	1472.98	-3553.25	135.27	1454.81	-3521.72	37.40	1448.01	77.77	1124.95	81.28	640.27	927.20	73.58	261.87
0.15000	-3550.63	216.18	45.43	-3643.32	213.05	34.35	-3463.60	48.82	8.52	-3559.83	124.04	81.27	-3035.36	61.61	10.75	-3896.07	-2.23	22.55	-3624.59	352.95	2.45	-3624.63	332.70	40.41	-3686.30	42.82	1102.30	0.00	0.00	0.00	-3772.67	-20.21	1492.30	-3728.10	-80.48	1472.98	-3519.68	134.18	1453.95	-3527.80	36.42	1449.04	77.99	1122.97	81.91	640.24	927.34	73.55	261.57
0.16000	-3550.63	216.18	45.43	-3643.32	213.05	34.35	-3546.78	50.61	-3.68	-3559.83	124.04	81.27	-3035.36	61.61	10.75	-3896.07	-2.23	22.55	-3606.73	350.76	4.48	-3622.67	333.14	41.40	-3686.30	42.82	1102.30	0.00	0.00	0.00	-3772.67	-20.21	1492.30	-3728.10	-80.48	1472.98	-3520.34	134.05	1454.47	-3571.02	36.16	1450.06	77.67	1123.91	81.62	639.70	927.36	73.43	260.59
0.17000	-3550.63	216.18	45.43	-3643.32	213.05	34.35	-3504.42	49.26	2.23	-3559.83	124.04	81.27	-3035.36	61.61	10.75	-3896.07	-2.23	22.55	-3597.21	351.80	6.89	-3612.15	332.54	42.37	-3686.30	42.82	1102.30	0.00	0.00	0.00	-3772.67	-20.21	1492.30	-3728.10	-80.48	1472.98	-3550.21	134.28	1453.54	-3561.94	36.31	1450.11	77.71	1124.45	81.56	639.89	927.22	73.48	262.02
0.18000	-3550.63	216.18	45.43	-3643.32	213.05	34.35	-3494.59	50.51	3.38	-3559.83	124.04	81.27	-3035.36	61.61	10.75	-3896.07	-2.23	22.55	-3621.31	353.08	4.25	-3622.37	332.78	41.84	-3686.30	42.82	1102.30	0.00	0.00	0.00	-3772.67	-20.21	1492.30	-3728.10	-80.48	1472.98	-3521.99	134.30	1454.22	-3518.04	34.83	1448.62	77.91	1124.62	81.29	640.57	927.24	73.68	261.78
0.19000	-3550.63	216.18	45.43	-3643.32	213.05	34.35	-3491.37	49.63	4.84	-3559.83	124.04	81.27	-3035.36	61.61	10.75	-3896.07	-2.23	22.55	-3623.82	350.69	2.04	-3595.53	332.74	44.98	-3686.30	42.82	1102.30	0.00	0.00	0.00	-3772.67	-20.21	1492.30	-3728.10	-80.48	1472.98	-3534.65	132.71	1454.70	-3524.74	35.92	1448.14	77.70	1125.68	80.92	640.55	927.57	73.63	262.57
0.20000	-3550.63	216.18	45.43	-3643.32	213.05	34.35	-3503.69	51.37	2.01	-3559.83	124.04	81.27	-3035.36	61.61	10.75	-3896.07	-2.23	22.55	-3620.53	351.83	4.25	-3631.91	333.71	40.36	-3686.30	42.82	1102.30	0.00	0.00	0.00	-3772.67	-20.21	1492.30	-3728.10	-80.48	1472.98	-3542.36	133.18	1455.05	-3517.89	35.61	1448.38	77.51	1127.07	80.44	639.64	927.50	73.41	262.91
0.21000	-3550.63	216.18	45.43	-3643.32	213.05	34.35	-3509.96	49.20	1.09	-3559.83	124.04	81.27	-3035.36	61.61	10.75	-3896.07	-2.23	22.55	-3594.01	350.23	7.73	-3617.13	332.75	42.60	-3686.30	42.82	1102.30	0.00	0.00	0.00	-3772.67	-20.21	1492.30	-3728.10	-80.48	1472.98	-3520.81	134.23	1455.23	-3501.78	35.23	1448.74	77.69	1124.94	81.17	639.26	927.70	73.18	261.38
0.22000	-3550.63	216.18	45.43	-3643.32	213.05	34.35	-3516.12	52.50	0.29	-3559.83	124.04	81.27	-3035.36	61.61	10.75	-3896.07	-2.23	22.55	-3585.50	351.38	9.33	-3610.77	333.26	43.47	-3686.30	42.82	1102.30	0.00	0.00	0.00	-3772.67	-20.21	1492.30	-3728.10	-80.48	1472.98	-3507.76	132.92	1454.84	-3506.11	36.27	1448.24	77.66	1124.69	81.17	639.93	927.69	73.32	258.82
0.23000	-3550.63	216.18	45.43	-3643.32	213.05	34.35	-3497.40	50.76	2.83	-3559.83	124.04	81.27	-3035.36	61.61	10.75	-3896.07	-2.23	22.55	-3612.51	352.05	4.43	-3615.58	332.38	42.36	-3686.30	42.82	1102.30	0.00	0.00	0.00	-3772.67	-20.21	1492.30	-3728.10	-80.48	1472.98	-3519.82	132.19	1454.53	-3518.74	37.48	1449.42	77.67	1125.86	80.78	639.82	927.26	73.49	259.00
0.24000	-3550.63	216.18	45.43	-3643.32	213.05	34.35	-3507.31	49.70	1.44	-3559.83	124.04	81.27	-3035.36	61.61	10.75	-3896.07	-2.23	22.55	-3598.86	353.00	6.23	-3627.47	333.92	40.42	-3686.30	42.82	1102.30	0.00	0.00	0.00	-3772.67	-20.21	1492.30	-3728.10	-80.48	1472.98	-3555.04	132.08	1455.61	-3516.90	36.81	1449.17	78.21	1124.07	81.32	640.34	927.57	73.44	261.27
0.25000	-3550.63	216.18	45.43	-3643.32	213.05	34.35	-3465.78	50.23	7.69	-3559.83	124.04	81.27	-3035.36	61.61	10.75	-3896.07	-2.23	22.55	-3602.79	350.44	5.44	-3641.48	334.28	39.19	-3686.30	42.82	1102.30	0.00	0.00	0.00	-3772.67	-20.21	1492.30	-3728.10	-80.48	1472.98	-3552.64	133.11	1455.90	-3536.73	35.78	1449.70	78.01	1124.52	81.12	640.03	927.72	73.34	262.39
0.26000	-3550.63	216.18	45.43	-3643.32	213.05	34.35	-3516.29	51.09	-0.36	-3559.83	124.04	81.27	-3035.36	61.61	10.75	-3896.07	-2.23	22.55	-3593.89	351.03	9.00	-3633.73	333.81	39.32	-3686.30	42.82	1102.30	0.00	0.00	0.00	-3772.67	-20.21	1492.30	-3728.10	-80.48	1472.98	-3563.52	133.37	1455.99	-3554.31	34.88	1450.01	77.89	1124.89	81.08	640.15	927.43	73.47	261.88
0.27000	-3550.63	216.18	45.43	-3643.32	213.05	34.35	-3475.77	51.61	6.19	-3559.83	124.04	81.27	-3035.36	61.61	10.75	-3896.07	-2.23	22.55	-3595.91	350.97	7.40	-3619.98	332.62	41.17	-3686.30	42.82	1102.30	0.00	0.00	0.00	-3772.67	-20.21	1492.30	-3728.10	-80.48	1472.98	-3524.17	133.36	1454.71	-3533.69	34.20	1448.62	77.87	1125.06	80.92	639.94	927.51	73.36	261.82
0.28000	-3550.63	216.18	45.43	-3643.32	213.05	34.35	-3500.28	50.93	3.36	-3559.83	124.04	81.27	-3035.36	61.61	10.75	-3896.07	-2.23	22.55	-3599.12	353.69	6.46	-3622.90	332.87	41.27	-3686.30	42.82	1102.30	0.00	0.00	0.00	-3772.67	-20.21	1492.30	-3728.10	-80.48	1472.98	-3550.72	133.26	1456.43	-3519.21	35.24	1450.08	77.65	1126.11	80.71	639.90	927.49	73.49	262.73
0.29000	-3550.63	216.18	45.43	-3643.32	213.05	34.35	-3458.96	52.31	9.42	-3559.83	124.04	81.27	-3035.36	61.61	10.75	-3896.07	-2.23	22.55	-3624.65	353.50	2.09	-3632.66	333.58	39.94	-3686.30	42.82	1102.30	0.00	0.00	0.00	-3772.67	-20.21	1492.30	-3728.10	-80.48	1472.98	-3557.29	132.25	1456.05	-3573.91	35.32	1450.83	77.73	1126.02	80.72	639.46	927.26	73.48	262.04
0.30000	-3550.63	216.18	45.43	-3643.32	213.05	34.35	-3528.72	51.24	-0.65	-3559.83	124.04	81.27	-3035.36	61.61	10.75	-3896.07	-2.23	22.55	-3657.20	353.59	-0.70	-3643.05	333.97	38.53	-3686.30	42.82	1102.30	0.00	0.00	0.00	-3772.67	-20.21	1492.30	-3728.10	-80.48	1472.98	-3546.72	134.04	1454.60	-3526.69	35.38	1449.33	77.86	1126.35	80.62	639.60	927.42	73.41	260.74
0.31000	-3550.63	216.18	45.43	-3643.32	213.05	34.35	-3499.82	51.97	1.72	-3559.83	124.04	81.27	-3035.36	61.61	10.75	-3896.07	-2.23	22.55	-3578.62	350.45	9.54	-3626.41	332.75	40.09	-3686.30	42.82	1102.30	0.00	0.00	0.00	-3772.67	-20.21	1492.30	-3728.10	-80.48	1472.98	-3552.44	133.62	1455.87	-3531.39	36.47	1449.33	78.05	1124.90	81.26	639.66	927.47	73.30	258.03
0.32000	-3550.63	216.18	45.43	-3643.32	213.05	34.35	-3506.43	49.56	2.39	-3559.83	124.04	81.27	-3035.36	61.61	10.75	-3896.07	-2.23	22.55	-3575.44	350.16	9.94	-3621.50	333.28	40.46	-3686.30	42.82	1102.30	0.00	0.00	0.00	-3772.67	-20.21	1492.30	-3728.10	-80.48	1472.98	-3558.54	135.25	1455.13	-3527.32	35.80	1448.46	77.82	1126.26	80.48	639.61	927.62	73.32	260.72
0.33000	-3550.63	216.18	45.43	-3643.32	213.05	34.35	-3466.30	50.23	7.81	-3559.83	124.04	81.27	-3035.36	61.61	10.75	-3896.07	-2.23	22.55	-3588.44	352.02	8.75	-3602.52	332.17	43.91	-3686.30	42.82	1102.30	0.00	0.00	0.00	-3772.67	-20.21	1492.30	-3728.10	-80.48	1472.98	-3536.05	134.45	1455.81	-3527.32	35.99	1449.60	77.99	1125.79	80.76	639.87	927.54	73.39	261.95
0.34000	-3550.63	216.18	45.43	-3643.32	213.05	34.35	-3512.40	51.72	0.52	-3559.83	124.04	81.27	-3035.36	61.61	10.75	-3896.07	-2.23	22.55	-3578.19	351.03	8.63	-3615.79	332.90	42.18	-3686.30	42.82	1102.30	0.00	0.00	0.00	-3772.67	-20.21	1492.30	-3728.10	-80.48	1472.98	-3525.23	133.48	1455.59	-3517.51	37.86	1449.72	77.86	1125.62	81.14	639.92	927.42	73.36	261.02
0.35000	-3550.63	216.18	45.43	-3643.32	213.05	34.35	-3454.86	51.30	9.54	-3559.83	124.04	81.27	-3035.36	61.61	10.75	-3896.07	-2.23	22.55	-3590.59	350.89	8.05	-3625.94	332.60	40.75	-3686.30	42.82	1102.30	0.00	0.00	0.00	-3772.67	-20.21	1492.30	-3728.10	-80.48	1472.98	-3511.76	135.61	1454.71	-3528.36	36.64	1450.16	77.84	1126.42	80.87	639.91	927.40	73.45	262.85
0.36000	-3550.63	216.18	45.43	-3643.32	213.05	34.35	-3506.10	50.44	3.14	-3559.83	124.04	81.27	-3035.36	61.61	10.75	-3896.07	-2.23	22.55	-3581.51	349.55	9.59	-3628.29	333.74	40.64	-3686.30	42.82	1102.30	0.00	0.00	0.00	-3772.67	-20.21	1492.30	-3728.10	-80.48	1472.98	-3554.06	134.00	1456.45	-3559.61	35.98	1451.19	78.07	1123.91	81.71	639.71	927.52	73.30	259.96
0.37000	-3550.63	216.18	45.43	-3643.32	213.05	34.35	-3504.83	51.83	2.61	-3559.83	124.04	81.27	-3035.36	61.61	10.75	-3896.07	-2.23	22.55	-3605.27	352.05	5.53	-3650.79	334.27	38.29	-3686.30	42.82	1102.30	0.00	0.00	0.00	-3772.67	-20.21	1492.30	-3728.10	-80.48	1472.98	-3523.06	132.86	1455.56	-3547.35	37.01	1450.41	77.94	1124.58	81.16	640.15	927.57	73.36	260.22
0.38000	-3550.63	216.18	45.43	-3643.32	213.05	34.35	-3472.75	51.29	5.82	-3559.83	124.04	81.27	-3035.36	61.61	10.75	-3896.07	-2.23	22.55	-3579.25	352.05	8.69	-3650.33	334.20	37.10	-3686.30	42.82	1102.30	0.00	0.00	0.00	-3772.67	-20.21	1492.30	-3728.10	-80.48	1472.98	-3537.01	134.64	1454.97	-3501.09	36.09	1449.76	78.01	1124.21	81.38	640.01	927.30	73.42	260.80
0.39000	-3550.63	216.18	45.43	-3643.32	213.05	34.35	-3493.56	51.14	4.27	-3559.83	124.04	81.27	-3035.36	61.61	10.75	-3896.07	-2.23	22.55	-3631.18	351.87	1.78	-3632.35	333.23	39.81	-3686.30	42.82	1102.30	0.00	0.00	0.00	-3772.67	-20.21	1492.30	-3728.10	-80.48	1472.98	-3531.87	135.98	1455.60	-3504.44	34.89	1449.35	77.57	1126.65	80.66	639.90	927.39	73.39	260.03
0.40000	-3550.63	216.18	45.43	-3643.32	213.05	34.35	-3471.22	51.77	6.45	-3559.83	124.04	81.27	-3035.36	61.61	10.75	-3896.07	-2.23	22.55	-3618.71	350.90	4.39	-3609.04	332.93	42.45	-3686.30	42.82	1102.30	0.00	0.00	0.00	-3772.67	-20.21	1492.30	-3728.10	-80.48	1472.98	-3545.72	133.39	1456.54	-3535.70	34.59	1450.51	77.42	1127.05	80.79	639.88	927.76	73.28	259.70
0.41000	-3550.63	216.18	45.43	-3643.32	213.05	34.35	-3489.27	51.03	5.53	-3559.83	124.04	81.27	-3035.36	61.61	10.75	-3896.07	-2.23	22.55	-3617.26	353.70	4.57	-3621.10	331.98	40.87	-3686.30	42.82	1102.30	0.00	0.00	0.00	-3772.67	-20.21	1492.30	-3728.10	-80.48	1472.98	-3535.49	133.99	1456.60	-3554.64	37.86	1450.70	77.72	1126.09	80.83	640.10	927.58	73.43	260.63
0.42000	-3550.63	216.18	45.43	-3643.32	213.05	34.35	-3501.09	52.41	2.78	-3559.83	124.04	81.27	-3035.36	61.61	10.75	-3896.07	-2.23	22.55	-3620.01	352.56	3.56	-3639.98	333.67	38.11	-3686.30	42.82	1102.30	0.00	0.00	0.00	-3772.67	-20.21	1492.30	-3728.10	-80.48	1472.98	-3522.95	133.21	1455.39	-3546.17	36.37	1450.62	77.98	1125.27	81.12	640.19	927.66	73.51	262.21
0.43000	-3550.63	216.18	45.43	-3643.32	213.05	34.35	-3495.76	51.29	2.83	-3559.83	124.04	81.27	-3035.36	61.61	10.75	-3896.07	-2.23	22.55	-3616.98	352.98	5.31	-3597.25	332.99	45.48	-3686.30	42.82	1102.30	0.00	0.00	0.00	-3772.67	-20.21	1492.30	-3728.10	-80.48	1472.98	-3553.88	134.72	1455.80	-3539.37	36.56	1450.43	77.84	1125.87	80.96	640.88	927.36	73.65	261.24
0.44000	-3550.63	216.18	45.43	-3643.32	213.05	34.35	-3454.78	50.64	10.24	-3559.83	124.04	81.27	-3035.36	61.61	10.75	-3896.07	-2.23	22.55	-3612.50	353.01	4.36	-3618.56	333.57	41.93	-3686.30	42.82	1102.30	0.00	0.00	0.00	-3772.67	-20.21	1492.30	-3728.10	-80.48	1472.98	-3533.56	135.42	1456.42	-3536.49	38.26	1449.89	77.64	1126.46	80.82	640.09	927.29	73.56	260.76
0.45000	-3550.63	216.18	45.43	-3643.32	213.05	34.35	-3488.80	50.71	3.55	-3559.83	124.04	81.27	-3035.36	61.61	10.75	-3896.07	-2.23	22.55	-3563.20	351.64	13.16	-3639.73	334.01	38.41	-3686.30	42.82	1102.30	0.00	0.00	0.00	-3772.67	-20.21	1492.30	-3728.10	-80.48	1472.98	-3529.48	136.05	1455.99	-3543.91	36.49	1450.36	77.91	1124.11	81.34	639.23	927.49	73.33	262.22
0.46000	-3550.63	216.18	45.43	-3643.32	213.05	34.35	-3470.67	50.71	7.42	-3559.83	124.04	81.27	-3035.36	61.61	10.75	-3896.07	-2.23	22.55	-3598.76	351.16	7.69	-3645.06	333.69	37.36	-3686.30	42.82	1102.30	0.00	0.00	0.00	-3772.67	-20.21	1492.30	-3728.10	-80.48	1472.98	-3545.06	137.12	1456.63	-3526.41	36.44	1448.07	78.31	1123.27	81.61	639.08	927.40	73.24	261.97
0.47000	-3550.63	216.18	45.43	-3643.32	213.05	34.35	-3509.90	50.26	1.04	-3559.83	124.04	81.27	-3035.36	61.61	10.75	-3896.07	-2.23	22.55	-3604.39	352.28	6.06	-3644.89	334.28	37.00	-3686.30	42.82	1102.30	0.00	0.00	0.00	-3772.67	-20.21	1492.30	-3728.10	-80.48	1472.98	-3543.09	134.10	1455.91	-3552.82	36.53	1449.89	77.75	1126.74	80.51	640.28	927.28	73.58	262.87
0.48000	-3550.63	216.18	45.43	-3643.32	213.05	34.35	-3473.47	50.59	7.36	-3559.83	124.04	81.27	-3035.36	61.61	10.75	-3896.07	-2.23	22.55	-3591.22	354.12	8.45	-3619.06	334.04	41.10	-3686.30	42.82	1102.30	0.00	0.00	0.00	-3772.67	-20.21	1492.30	-3728.10	-80.48	1472.98	-3554.83	136.43	1456.63	-3534.13	36.44	1450.95	77.31	1127.82	80.19	640.13	927.33	73.49	262.68
0.49000	-3550.63	216.18	45.43	-3643.32	213.05	34.35	-3525.16	51.27	-0.76	-3559.83	124.04	81.27	-3035.36	61.61	10.75	-3896.07	-2.23	22.55	-3605.08	351.89	6.13	-3629.13	334.00	40.08	-3686.30	42.82	1102.30	0.00	0.00	0.00	-3772.67	-20.21	1492.30	-3728.10	-80.48	1472.98	-3532.84	135.47	1456.46	-3544.44	37.70	1450.42	77.84	1125.77	80.94	639.86	927.40	73.34	260.23
0.50000	-3550.63	216.18	45.43	-3643.32	213.05	34.35	-3493.36	51.54	4.26	-3559.83	124.04	81.27	-3035.36	61.61	10.75	-3896.07	-2.23	22.55	-3618.52	351.58	3.11	-3628.30	333.58	40.20	-3686.30	42.82	1102.30	0.00	0.00	0.00	-3772.67	-20.21	1492.30	-3728.10	-80.48	1472.98	-3555.72	135.30	1458.77	-3561.47	37.63	1451.41	77.81	1126.03	80.75	639.87	927.60	73.28	260.51
0.51000	-3550.63	216.18	45.43	-3643.32	213.05	34.35	-3485.60	49.90	6.10	-3559.83	124.04	81.27	-3035.36	61.61	10.75	-3896.07	-2.23	22.55	-3615.03	350.76	4.74	-3624.24	332.82	41.05	-3686.30	42.82	1102.30	0.00	0.00	0.00	-3772.67	-20.21	1492.30	-3728.10	-80.48	1472.98	-3534.79	135.88	1456.60	-3548.77	38.05	1452.39	78.06	1123.88	81.64	639.43	927.80	73.16	259.88
0.52000	-3550.63	216.18	45.43	-3643.32	213.05	34.35	-3504.36	49.25	3.72	-3559.83	124.04	81.27	-3035.36	61.61	10.75	-3896.07	-2.23	22.55	-3619.77	352.88	3.41	-3631.39	333.57	39.44	-3686.30	42.82	1102.30	0.00	0.00	0.00	-3772.67	-20.21	1492.30	-3728.10	-80.48	1472.98	-3539.72	135.39	1458.29	-3542.51	39.31	1450.12	77.75	1124.72	81.24	640.45	926.94	73.67	261.26
0.53000	-3550.63	216.18	45.43	-3643.32	213.05	34.35	-3493.21	50.64	4.89	-3559.83	124.04	81.27	-3035.36	61.61	10.75	-3896.07	-2.23	22.55	-3598.29	354.33	6.56	-3646.50	334.82	36.95	-3686.30	42.82	1102.30	0.00	0.00	0.00	-3772.67	-20.21	1492.30	-3728.10	-80.48	1472.98	-3526.55	135.06	1457.63	-3525.06	38.45	1450.88	77.67	1124.71	81.27	639.89	927.28	73.38	262.15
0.54000	-3550.63	216.18	45.43	-3643.32	213.05	34.35	-3464.32	52.19	8.72	-3559.83	124.04	81.27	-3035.36	61.61	10.75	-3896.07	-2.23	22.55	-3605.03	350.55	5.64	-3635.51	333.16	38.85	-3686.30	42.82	1102.30	0.00	0.00	0.00	-3772.67	-20.21	1492.30	-3728.10	-80.48	1472.98	-3535.01	136.34	1458.01	-3538.24	36.96	1451.34	77.62	1125.87	80.86	639.54	927.53	73.31	260.22
0.55000	-3550.63	216.18	45.43	-3643.32	213.05	34.35	-3513.29	49.25	1.28	-3559.83	124.04	81.27	-3035.36	61.61	10.75	-3896.07	-2.23	22.55	-3611.46	352.76	4.90	-3627.79	334.02	39.90	-3686.30	42.82	1102.30	0.00	0.00	0.00	-3772.67	-20.21	1492.30	-3728.10	-80.48	1472.98	-3549.18	135.58	1456.75	-3553.58	36.83	1451.71	77.78	1125.28	80.94	640.00	927.44	73.44	258.94
0.56000	-3550.63	216.18	45.43	-3643.32	213.05	34.35	-3473.78	49.87	7.07	-3559.83	124.04	81.27	-3035.36	61.61	10.75	-3896.07	-2.23	22.55	-3593.93	352.79	6.68	-3622.26	333.15	40.83	-3686.30	42.82	1102.30	0.00	0.00	0.00	-3772.67	-20.21	1492.30	-3728.10	-80.48	1472.98	-3559.83	134.63	1457.49	-3540.51	37.54	1450.82	77.83	1123.75	81.47	639.72	927.42	73.44	261.31
0.57000	-3550.63	216.18	45.43	-3643.32	213.05	34.35	-3465.58	50.88	8.44	-3559.83	124.04	81.27	-3035.36	61.61	10.75	-3896.07	-2.23	22.55	-3626.18	354.01	2.76	-3646.60	334.66	37.84	-3686.30	42.82	1102.30	0.00	0.00	0.00	-3772.67	-20.21	1492.30	-3728.10	-80.48	1472.98	-3545.48	133.97	1457.33	-3548.10	37.26	1450.36	77.93	1124.96	81.29	640.32	927.12	73.65	260.69
0.58000	-3550.63	216.18	45.43	-3643.32	213.05	34.35	-3485.56	51.20	4.90	-3559.83	124.04	81.27	-3035.36	61.61	10.75	-3896.07	-2.23	22.55	-3586.80	351.87	7.41	-3632.05	334.22	39.77	-3686.30	42.82	1102.30	0.00	0.00	0.00	-3772.67	-20.21	1492.30	-3728.10	-80.48	1472.98	-3514.06	135.83	1457.06	-3541.60	38.69	1449.43	77.74	1125.30	81.12	639.99	927.37	73.44	260.74
0.59000	-3550.63	216.18	45.43	-3643.32	213.05	34.35	-3504.05	51.77	1.82	-3559.83	124.04	81.27	-3035.36	61.61	10.75	-3896.07	-2.23	22.55	-3593.12	351.01	7.02	-3616.99	334.70	40.91	-3686.30	42.82	1102.30	0.00	0.00	0.00	-3772.67	-20.21	1492.30	-3728.10	-80.48	1472.98	-3534.84	135.98	1456.51	-3538.71	37.69	1450.81	77.62	1126.32	80.83	640.37	926.72	73.83	261.11
0.60000	-3550.63	216.18	45.43	-3643.32	213.05	34.35	-3491.87	52.48	2.90	-3559.83	124.04	81.27	-3035.36	61.61	10.75	-3896.07	-2.23	22.55	-3612.98	353.03	3.62	-3641.08	334.86	37.87	-3686.30	42.82	1102.30	0.00	0.00	0.00	-3772.67	-20.21	1492.30	-3728.10	-80.48	1472.98	-3554.42	134.49	1458.03	-3564.09	37.63	1452.56	78.11	1123.71	81.65	640.06	927.06	73.67	258.17
0.61000	-3550.63	216.18	45.43	-3643.32	213.05	34.35	-3490.68	51.48	6.14	-3559.83	124.04	81.27	-3035.36	61.61	10.75	-3896.07	-2.23	22.55	-3633.46	353.34	0.24	-3636.38	334.20	38.82	-3686.30	42.82	1102.30	0.00	0.00	0.00	-3772.67	-20.21	1492.30	-3728.10	-80.48	1472.98	-3534.63	137.32	1457.87	-3573.15	38.35	1452.12	77.92	1124.41	81.28	639.48	927.79	73.19	259.23
0.62000	-3550.63	216.18	45.43	-3643.32	213.05	34.35	-3479.21	49.99	5.87	-3559.83	124.04	81.27	-3035.36	61.61	10.75	-3896.07	-2.23	22.55	-3613.23	351.75	2.97	-3630.00	334.83	40.63	-3686.30	42.82	1102.30	0.00	0.00	0.00	-3772.67	-20.21	1492.30	-3728.10	-80.48	1472.98	-3559.99	135.76	1457.60	-3556.90	38.26	1452.13	77.68	1125.85	80.68	639.71	927.89	73.25	261.42
0.63000	-3550.63	216.18	45.43	-3643.32	213.05	34.35	-3487.17	50.95	6.32	-3559.83	124.04	81.27	-3035.36	61.61	10.75	-3896.07	-2.23	22.55	-3604.40	352.66	4.73	-3636.91	335.14	39.02	-3686.30	42.82	1102.30	0.00	0.00	0.00	-3772.67	-20.21	1492.30	-3728.10	-80.48	1472.98	-3541.20	137.09	1457.80	-3539.23	38.78	1450.42	77.76	1125.92	80.71	639.90	927.46	73.51	262.45
0.64000	-3550.63	216.18	45.43	-3643.32	213.05	34.35	-3463.38	49.24	9.09	-3559.83	124.04	81.27	-3035.36	61.61	10.75	-3896.07	-2.23	22.55	-3585.26	352.26	7.92	-3641.61	334.86	38.19	-3686.30	42.82	1102.30	0.00	0.00	0.00	-3772.67	-20.21	1492.30	-3728.10	-80.48	1472.98	-3538.01	135.61	1457.83	-3542.32	37.34	1450.92	77.95	1124.45	81.29	640.05	927.28	73.53	260.62
0.65000	-3550.63	216.18	45.43	-3643.32	213.05	34.35	-3468.10	50.70	7.21	-3559.83	124.04	81.27	-3035.36	61.61	10.75	-3896.07	-2.23	22.55	-3585.45	353.18	7.58	-3640.57	334.48	37.81	-3686.30	42.82	1102.30	0.00	0.00	0.00	-3772.67	-20.21	1492.30	-3728.10	-80.48	1472.98	-3524.04	136.46	1457.79	-3554.94	38.24	1453.00	77.62	1125.73	80.99	640.00	927.33	73.49	261.85
0.66000	-3550.63	216.18	45.43	-3643.32	213.05	34.35	-3457.71	51.69	9.23	-3559.83	124.04	81.27	-3035.36	61.61	10.75	-3896.07	-2.23	22.55	-3589.30	351.65	7.45	-3631.47	334.86	38.93	-3686.30	42.82	1102.30	0.00	0.00	0.00	-3772.67	-20.21	1492.30	-3728.10	-80.48	1472.98	-3540.18	136.13	1458.20	-3523.68	39.16	1450.12	78.13	1123.65	81.55	639.93	927.73	73.36	260.83
0.67000	-3550.63	216.18	45.43	-3643.32	213.05	34.35	-3517.86	50.79	1.31	-3559.83	124.04	81.27	-3035.36	61.61	10.75	-3896.07	-2.23	22.55	-3581.34	351.91	8.25	-3652.22	334.65	36.71	-3686.30	42.82	1102.30	0.00	0.00	0.00	-3772.67	-20.21	1492.30	-3728.10	-80.48	1472.98	-3544.63	138.31	1456.77	-3551.25	37.98	1450.60	78.20	1123.69	81.55	640.38	927.20	73.53	259.70
0.68000	-3550.63	216.18	45.43	-3643.32	213.05	34.35	-3496.61	51.38	3.08	-3559.83	124.04	81.27	-3035.36	61.61	10.75	-3896.07	-2.23	22.55	-3582.48	352.03	8.96	-3635.83	334.35	39.16	-3686.30	42.82	1102.30	0.00	0.00	0.00	-3772.67	-20.21	1492.30	-3728.10	-80.48	1472.98	-3533.95	137.06	1457.34	-3522.62	39.31	1450.87	77.90	1126.55	80.76	639.88	927.26	73.51	261.69
0.69000	-3550.63	216.18	45.43	-3643.32	213.05	34.35	-3463.76	51.53	8.09	-3559.83	124.04	81.27	-3035.36	61.61	10.75	-3896.07	-2.23	22.55	-3603.73	351.04	5.29	-3617.50	333.68	41.26	-3686.30	42.82	1102.30	0.00	0.00	0.00	-3772.67	-20.21	1492.30	-3728.10	-80.48	1472.98	-3544.73	137.60	1457.84	-3526.69	40.31	1450.98	77.85	1126.33	80.75	640.19	927.27	73.55	261.37
0.70000	-3550.63	216.18	45.43	-3643.32	213.05	34.35	-3507.56	51.32	2.81	-3559.83	124.04	81.27	-3035.36	61.61	10.75	-3896.07	-2.23	22.55	-3600.05	351.13	5.70	-3618.30	335.54	41.47	-3686.30	42.82	1102.30	0.00	0.00	0.00	-3772.67	-20.21	1492.30	-3728.10	-80.48	1472.98	-3549.96	136.91	1458.24	-3521.61	41.27	1450.71	77.78	1125.31	81.00	639.60	927.06	73.45	261.89
0.71000	-3550.63	216.18	45.43	-3643.32	213.05	34.35	-3485.80	50.85	5.68	-3559.83	124.04	81.27	-3035.36	61.61	10.75	-3896.07	-2.23	22.55	-3612.75	352.16	4.72	-3622.21	334.75	40.54	-3686.30	42.82	1102.30	0.00	0.00	0.00	-3772.67	-20.21	1492.30	-3728.10	-80.48	1472.98	-3539.22	136.26	1458.56	-3530.25	41.08	1450.66	78.07	1124.92	81.20	639.98	927.22	73.46	259.02
0.72000	-3550.63	216.18	45.43	-3643.32	213.05	34.35	-3503.63	49.97	2.06	-3559.83	124.04	81.27	-3035.36	61.61	10.75	-3896.07	-2.23	22.55	-3626.54	353.27	1.61	-3608.17	333.32	42.29	-3686.30	42.82	1102.30	0.00	0.00	0.00	-3772.67	-20.21	1492.30	-3728.10	-80.48	1472.98	-3554.99	136.97	1457.89	-3544.70	41.35	1452.07	77.57	1126.59	80.69	639.43	927.22	73.36	258.41
0.73000	-3550.63	216.18	45.43	-3643.32	213.05	34.35	-3463.44	50.49	8.88	-3559.83	124.04	81.27	-3035.36	61.61	10.75	-3896.07	-2.23	22.55	-3599.96	351.40	5.85	-3621.81	333.70	41.16	-3686.30	42.82	1102.30	0.00	0.00	0.00	-3772.67	-20.21	1492.30	-3728.10	-80.48	1472.98	-3558.88	138.98	1458.23	-3537.11	41.17	1451.53	77.59	1126.26	80.66	639.83	927.07	73.42	261.44
0.74000	-3550.63	216.18	45.43	-3643.32	213.05	34.35	-3488.91	52.89	4.77	-3559.83	124.04	81.27	-3035.36	61.61	10.75	-3896.07	-2.23	22.55	-3595.98	353.04	6.09	-3614.51	333.44	42.15	-3686.30	42.82	1102.30	0.00	0.00	0.00	-3772.67	-20.21	1492.30	-3728.10	-80.48	1472.98	-3559.74	139.10	1458.29	-3551.81	39.81	1452.30	77.68	1126.91	80.65	639.92	927.52	73.38	261.91
0.75000	-3550.63	216.18	45.43	-3643.32	213.05	34.35	-3502.56	50.73	2.40	-3559.83	124.04	81.27	-3035.36	61.61	10.75	-3896.07	-2.23	22.55	-3564.95	350.39	10.87	-3616.99	334.24	41.00	-3686.30	42.82	1102.30	0.00	0.00	0.00	-3772.67	-20.21	1492.30	-3728.10	-80.48	1472.98	-3566.37	138.91	1457.72	-3543.61	40.26	1451.90	78.05	1124.18	81.28	640.02	927.46	73.49	261.85
0.76000	-3550.63	216.18	45.43	-3643.32	213.05	34.35	-3499.05	48.66	3.51	-3559.83	124.04	81.27	-3035.36	61.61	10.75	-3896.07	-2.23	22.55	-3590.64	352.72	7.99	-3643.68	335.07	37.90	-3686.30	42.82	1102.30	0.00	0.00	0.00	-3772.67	-20.21	1492.30	-3728.10	-80.48	1472.98	-3515.96	139.92	1457.69	-3546.99	39.15	1451.60	77.99	1125.14	80.99	639.64	927.57	73.39	261.45
0.77000	-3550.63	216.18	45.43	-3643.32	213.05	34.35	-3494.72	49.10	4.44	-3559.83	124.04	81.27	-3035.36	61.61	10.75	-3896.07	-2.23	22.55	-3593.09	351.23	5.90	-3616.49	334.87	41.34	-3686.30	42.82	1102.30	0.00	0.00	0.00	-3772.67	-20.21	1492.30	-3728.10	-80.48	1472.98	-3535.45	139.14	1457.97	-3562.59	40.15	1452.01	77.92	1124.92	81.11	639.16	927.70	73.26	260.23
0.78000	-3550.63	216.18	45.43	-3643.32	213.05	34.35	-3511.87	51.13	0.98	-3559.83	124.04	81.27	-3035.36	61.61	10.75	-3896.07	-2.23	22.55	-3571.63	351.39	9.57	-3630.55	334.47	39.16	-3686.30	42.82	1102.30	0.00	0.00	0.00	-3772.67	-20.21	1492.30	-3728.10	-80.48	1472.98	-3550.17	139.36	1459.45	-3564.11	40.55	1453.01	77.97	1125.00	81.13	639.73	927.63	73.24	260.66
0.79000	-3550.63	216.18	45.43	-3643.32	213.05	34.35	-3498.84	51.19	2.99	-3559.83	124.04	81.27	-3035.36	61.61	10.75	-3896.07	-2.23	22.55	-3605.15	352.52	4.88	-3621.10	334.47	40.39	-3686.30	42.82	1102.30	0.00	0.00	0.00	-3772.67	-20.21	1492.30	-3728.10	-80.48	1472.98	-3535.03	139.69	1458.89	-3559.13	41.81	1452.42	77.99	1123.73	81.63	639.83	927.47	73.32	261.34
0.80000	-3550.63	216.18	45.43	-3643.32	213.05	34.35	-3476.39	52.27	5.38	-3559.83	124.04	81.27	-3035.36	61.61	10.75	-3896.07	-2.23	22.55	-3579.54	349.57	8.70	-3632.20	334.73	38.92	-3686.30	42.82	1102.30	0.00	0.00	0.00	-3772.67	-20.21	1492.30	-3728.10	-80.48	1472.98	-3555.15	138.48	1459.32	-3565.70	42.27	1452.23	77.82	1124.79	81.21	639.46	927.68	73.21	261.65
0.81000	-3550.63	216.18	45.43	-3643.32	213.05	34.35	-3510.90	50.14	2.05	-3559.83	124.04	81.27	-3035.36	61.61	10.75	-3896.07	-2.23	22.55	-3587.40	350.83	6.83	-3633.54	334.30	39.17	-3686.30	42.82	1102.30	0.00	0.00	0.00	-3772.67	-20.21	1492.30	-3728.10	-80.48	1472.98	-3542.09	139.46	1459.53	-3563.96	40.67	1452.85	77.77	1124.61	81.21	639.45	927.97	73.18	260.82
0.82000	-3550.63	216.18	45.43	-3643.32	213.05	34.35	-3503.38	50.09	2.46	-3559.83	124.04	81.27	-3035.36	61.61	10.75	-3896.07	-2.23	22.55	-3626.57	353.61	1.26	-3607.90	333.90	42.34	-3686.30	42.82	1102.30	0.00	0.00	0.00	-3772.67	-20.21	1492.30	-3728.10	-80.48	1472.98	-3572.32	141.76	1461.99	-3572.85	40.27	1453.50	77.63	1125.94	80.83	639.72	927.67	73.34	260.40
0.83000	-3550.63	216.18	45.43	-3643.32	213.05	34.35	-3489.14	51.10	3.35	-3559.83	124.04	81.27	-3035.36	61.61	10.75	-3896.07	-2.23	22.55	-3570.65	351.90	9.96	-3610.09	333.97	42.09	-3686.30	42.82	1102.30	0.00	0.00	0.00	-3772.67	-20.21	1492.30	-3728.10	-80.48	1472.98	-3570.85	140.57	1460.72	-3564.00	42.29	1453.69	77.85	1124.42	81.35	639.77	927.49	73.43	259.31
0.84000	-3550.63	216.18	45.43	-3643.32	213.05	34.35	-3495.76	51.60	2.75	-3559.83	124.04	81.27	-3035.36	61.61	10.75	-3896.07	-2.23	22.55	-3613.78	352.65	4.26	-3641.32	336.08	37.63	-3686.30	42.82	1102.30	0.00	0.00	0.00	-3772.67	-20.21	1492.30	-3728.10	-80.48	1472.98	-3554.94	140.34	1460.33	-3549.49	42.32	1452.65	77.65	1126.40	80.53	639.65	927.40	73.40	259.72
0.85000	-3550.63	216.18	45.43	-3643.32	213.05	34.35	-3452.81	51.32	9.81	-3559.83	124.04	81.27	-3035.36	61.61	10.75	-3896.07	-2.23	22.55	-3595.09	352.59	6.06	-3626.99	334.32	38.97	-3686.30	42.82	1102.30	0.00	0.00	0.00	-3772.67	-20.21	1492.30	-3728.10	-80.48	1472.98	-3550.14	139.84	1459.17	-3559.02	43.27	1453.79	77.91	1126.07	80.86	639.62	927.43	73.26	261.77
0.86000	-3550.63	216.18	45.43	-3643.32	213.05	34.35	-3495.27	52.20	4.32	-3559.83	124.04	81.27	-3035.36	61.61	10.75	-3896.07	-2.23	22.55	-3583.39	352.27	7.99	-3629.99	334.75	38.57	-3686.30	42.82	1102.30	0.00	0.00	0.00	-3772.67	-20.21	1492.30	-3728.10	-80.48	1472.98	-3573.28	139.84	1459.84	-3596.24	43.84	1454.89	77.92	1126.73	80.32	639.67	927.22	73.39	261.19
0.87000	-3550.63	216.18	45.43	-3643.32	213.05	34.35	-3485.43	50.88	5.37	-3559.83	124.04	81.27	-3035.36	61.61	10.75	-3896.07	-2.23	22.55	-3608.42	354.25	3.73	-3641.14	335.03	36.57	-3686.30	42.82	1102.30	0.00	0.00	0.00	-3772.67	-20.21	1492.30	-3728.10	-80.48	1472.98	-3548.89	140.82	1459.33	-3535.22	41.56	1453.69	78.33	1124.45	81.34	640.13	927.33	73.37	262.63
0.88000	-3550.63	216.18	45.43	-3643.32	213.05	34.35	-3487.05	51.04	4.94	-3559.83	124.04	81.27	-3035.36	61.61	10.75	-3896.07	-2.23	22.55	-3595.93	353.16	5.15	-3646.98	335.54	36.36	-3686.30	42.82	1102.30	0.00	0.00	0.00	-3772.67	-20.21	1492.30	-3728.10	-80.48	1472.98	-3557.69	139.83	1460.01	-3529.39	43.18	1453.25	77.99	1125.64	81.02	640.14	927.14	73.57	261.84
0.89000	-3550.63	216.18	45.43	-3643.32	213.05	34.35	-3505.75	52.15	2.06	-3559.83	124.04	81.27	-3035.36	61.61	10.75	-3896.07	-2.23	22.55	-3625.77	352.47	1.77	-3623.53	335.20	40.05	-3686.30	42.82	1102.30	0.00	0.00	0.00	-3772.67	-20.21	1492.30	-3728.10	-80.48	1472.98	-3574.60	140.50	1461.05	-3546.09	40.56	1453.24	77.77	1125.30	81.10	640.52	926.78	73.78	261.12
0.90000	-3550.63	216.18	45.43	-3643.32	213.05	34.35	-3515.70	50.93	1.58	-3559.83	124.04	81.27	-3035.36	61.61	10.75	-3896.07	-2.23	22.55	-3592.27	352.82	7.11	-3615.68	334.07	40.37	-3686.30	42.82	1102.30	0.00	0.00	0.00	-3772.67	-20.21	1492.30	-3728.10	-80.48	1472.98	-3577.71	140.92	1460.72	-3543.32	42.95	1453.28	77.64	1125.24	81.14	639.90	927.25	73.54	263.24
0.91000	-3550.63	216.18	45.43	-3643.32	213.05	34.35	-3492.69	49.71	3.41	-3559.83	124.04	81.27	-3035.36	61.61	10.75	-3896.07	-2.23	22.55	-3626.45	351.76	1.76	-3628.73	334.83	39.25	-3686.30	42.82	1102.30	0.00	0.00	0.00	-3772.67	-20.21	1492.30	-3728.10	-80.48	1472.98	-3597.12	140.71	1461.35	-3521.66	42.51	1453.47	77.75	1126.12	80.80	639.76	927.62	73.31	260.89
0.92000	-3550.63	216.18	45.43	-3643.32	213.05	34.35	-3472.02	51.03	5.83	-3559.83	124.04	81.27	-3035.36	61.61	10.75	-3896.07	-2.23	22.55	-3613.70	352.94	3.17	-3607.34	334.32	41.12	-3686.30	42.82	1102.30	0.00	0.00	0.00	-3772.67	-20.21	1492.30	-3728.10	-80.48	1472.98	-3549.78	141.22	1460.49	-3556.74	41.46	1453.74	77.86	1124.93	81.13	639.53	927.49	73.29	260.89
0.93000	-3550.63	216.18	45.43	-3643.32	213.05	34.35	-3484.96	50.48	5.23	-3559.83	124.04	81.27	-3035.36	61.61	10.75	-3896.07	-2.23	22.55	-3632.07	353.30	1.02	-3650.34	335.98	34.99	-3686.30	42.82	1102.30	0.00	0.00	0.00	-3772.67	-20.21	1492.30	-3728.10	-80.48	1472.98	-3548.45	140.60	1459.33	-3545.36	42.09	1454.06	77.71	1126.42	80.71	640.06	927.57	73.42	260.62
0.94000	-3550.63	216.18	45.43	-3643.32	213.05	34.35	-3481.91	49.42	5.87	-3559.83	124.04	81.27	-3035.36	61.61	10.75	-3896.07	-2.23	22.55	-3600.90	353.77	5.80	-3632.49	335.13	37.94	-3686.30	42.82	1102.30	0.00	0.00	0.00	-3772.67	-20.21	1492.30	-3728.10	-80.48	1472.98	-3544.02	140.64	1459.86	-3529.42	41.74	1453.86	77.75	1126.56	80.59	639.57	927.80	73.27	260.41
0.95000	-3550.63	216.18	45.43	-3643.32	213.05	34.35	-3489.42	51.99	4.92	-3559.83	124.04	81.27	-3035.36	61.61	10.75	-3896.07	-2.23	22.55	-3602.51	352.81	5.01	-3630.67	335.47	38.47	-3686.30	42.82	1102.30	0.00	0.00	0.00	-3772.67	-20.21	1492.30	-3728.10	-80.48	1472.98	-3534.44	142.11	1459.05	-3537.13	42.66	1454.21	77.70	1125.52	80.95	640.10	927.50	73.50	259.75
0.96000	-3550.63	216.18	45.43	-3643.32	213.05	34.35	-3481.96	52.73	5.48	-3559.83	124.04	81.27	-3035.36	61.61	10.75	-3896.07	-2.23	22.55	-3611.55	351.53	3.86	-3635.29	335.86	38.39	-3686.30	42.82	1102.30	0.00	0.00	0.00	-3772.67	-20.21	1492.30	-3728.10	-80.48	1472.98	-3519.08	141.34	1459.89	-3546.22	42.77	1453.44	77.73	1125.68	80.87	640.13	927.60	73.41	261.04
0.97000	-3550.63	216.18	45.43	-3643.32	213.05	34.35	-3461.80	49.59	9.98	-3559.83	124.04	81.27	-3035.36	61.61	10.75	-3896.07	-2.23	22.55	-3616.50	354.78	4.10	-3643.68	335.46	37.29	-3686.30	42.82	1102.30	0.00	0.00	0.00	-3772.67	-20.21	1492.30	-3728.10	-80.48	1472.98	-3548.03	141.80	1460.80	-3558.44	42.77	1454.45	77.75	1126.16	80.73	639.57	927.88	73.24	260.54
0.98000	-3550.63	216.18	45.43	-3643.32	213.05	34.35	-3494.42	50.95	3.30	-3559.83	124.04	81.27	-3035.36	61.61	10.75	-3896.07	-2.23	22.55	-3609.41	353.33	3.64	-3602.44	334.55	42.55	-3686.30	42.82	1102.30	0.00	0.00	0.00	-3772.67	-20.21	1492.30	-3728.10	-80.48	1472.98	-3588.90	140.61	1461.33	-3544.55	43.24	1454.05	77.75	1125.51	80.96	639.94	927.48	73.40	263.39
0.99000	-3550.63	216.18	45.43	-3643.32	213.05	34.35	-3482.44	51.77	6.80	-3559.83	124.04	81.27	-3035.36	61.61	10.75	-3896.07	-2.23	22.55	-3585.83	352.29	8.42	-3637.22	335.02	37.78	-3686.30	42.82	1102.30	0.00	0.00	0.00	-3772.67	-20.21	1492.30	-3728.10	-80.48	1472.98	-3585.89	140.98	1461.45	-3535.47	41.72	1453.62	77.65	1123.90	81.52	639.66	927.45	73.28	261.16
1.00000	-3550.63	216.18	45.43	-3643.32	213.05	34.35	-3500.40	51.69	3.65	-3559.83	124.04	81.27	-3035.36	61.61	10.75	-3896.07	-2.23	22.55	-3591.77	352.35	7.57	-3638.95	335.08	36.68	-3686.30	42.82	1102.30	0.00	0.00	0.00	-3772.67	-20.21	1492.30	-3728.10	-80.48	1472.98	-3571.49	140.89	1460.66	-3565.11	42.79	1454.22	77.78	1125.34	81.24	640.08	927.52	73.45	261.56
1.01000	-3550.63	216.18	45.43	-3643.32	213.05	34.35	-3498.70	49.01	2.97	-3559.83	124.04	81.27	-3035.36	61.61	10.75	-3896.07	-2.23	22.55	-3589.04	352.33	6.82	-3631.61	334.98	39.01	-3686.30	42.82	1102.30	0.00	0.00	0.00	-3772.67	-20.21	1492.30	-3728.10	-80.48	1472.98	-3544.97	142.05	1461.28	-3548.91	43.07	1452.90	77.62	1126.14	80.87	640.07	927.55	73.40	262.43
1.02000	-3550.63	216.18	45.43	-3643.32	213.05	34.35	-3521.31	49.47	0.01	-3559.83	124.04	81.27	-3035.36	61.61	10.75	-3896.07	-2.23	22.55	-3638.11	354.73	-1.27	-3628.91	335.79	38.25	-3686.30	42.82	1102.30	0.00	0.00	0.00	-3772.67	-20.21	1492.30	-3728.10	-80.48	1472.98	-3565.88	140.60	1461.14	-3547.33	43.50	1454.04	77.88	1126.32	80.66	640.07	927.19	73.48	261.39
1.03000	-3550.63	216.18	45.43	-3643.32	213.05	34.35	-3457.90	51.41	10.53	-3559.83	124.04	81.27	-3035.36	61.61	10.75	-3896.07	-2.23	22.55	-3601.02	354.32	5.49	-3635.10	335.15	36.61	-3686.30	42.82	1102.30	0.00	0.00	0.00	-3772.67	-20.21	1492.30	-3728.10	-80.48	1472.98	-3556.90	141.64	1460.34	-3537.87	42.82	1453.39	77.92	1126.08	80.71	639.74	927.10	73.51	261.44
1.04000	-3550.63	216.18	45.43	-3643.32	213.05	34.35	-3501.31	49.84	2.83	-3559.83	124.04	81.27	-3035.36	61.61	10.75	-3896.07	-2.23	22.55	-3609.24	353.67	3.61	-3627.53	335.71	38.16	-3686.30	42.82	1102.30	0.00	0.00	0.00	-3772.67	-20.21	1492.30	-3728.10	-80.48	1472.98	-3582.49	141.11	1460.83	-3513.37	43.45	1453.77	77.83	1125.20	81.29	639.79	927.52	73.40	260.67
1.05000	-3550.63	216.18	45.43	-3643.32	213.05	34.35	-3493.59	51.15	3.98	-3559.83	124.04	81.27	-3035.36	61.61	10.75	-3896.07	-2.23	22.55	-3625.04	355.13	1.68	-3620.63	335.62	39.59	-3686.30	42.82	1102.30	0.00	0.00	0.00	-3772.67	-20.21	1492.30	-3728.10	-80.48	1472.98	-3570.81	140.54	1461.20	-3555.20	42.83	1454.61	77.92	1125.52	80.98	638.98	927.77	73.14	261.11
1.06000	-3550.63	216.18	45.43	-3643.32	213.05	34.35	-3498.72	50.44	3.22	-3559.83	124.04	81.27	-3035.36	61.61	10.75	-3896.07	-2.23	22.55	-3593.45	352.74	8.02	-3646.44	335.96	36.47	-3686.30	42.82	1102.30	0.00	0.00	0.00	-3772.67	-20.21	1492.30	-3728.10	-80.48	1472.98	-3568.02	139.76	1461.51	-3524.82	40.99	1452.87	77.77	1127.22	80.36	639.54	927.37	73.47	260.56
1.07000	-3550.63	216.18	45.43	-3643.32	213.05	34.35	-3481.55	51.84	5.35	-3559.83	124.04	81.27	-3035.36	61.61	10.75	-3896.07	-2.23	22.55	-3576.85	352.64	9.88	-3648.31	335.95	35.98	-3686.30	42.82	1102.30	0.00	0.00	0.00	-3772.67	-20.21	1492.30	-3728.10	-80.48	1472.98	-3554.00	141.20	1461.21	-3573.48	41.43	1455.30	77.67	1124.78	81.38	640.02	927.18	73.51	259.39
1.08000	-3550.63	216.18	45.43	-3643.32	213.05	34.35	-3490.90	50.59	5.43	-3559.83	124.04	81.27	-3035.36	61.61	10.75	-3896.07	-2.23	22.55	-3585.32	351.57	8.30	-3638.03	336.83	36.30	-3686.30	42.82	1102.30	0.00	0.00	0.00	-3772.67	-20.21	1492.30	-3728.10	-80.48	1472.98	-3547.06	141.33	1461.29	-3571.33	42.96	1455.21	77.81	1124.85	81.18	640.17	926.73	73.64	260.64
1.09000	-3550.63	216.18	45.43	-3643.32	213.05	34.35	-3469.97	51.34	7.57	-3559.83	124.04	81.27	-3035.36	61.61	10.75	-3896.07	-2.23	22.55	-3594.94	351.63	5.62	-3639.87	336.03	36.09	-3686.30	42.82	1102.30	0.00	0.00	0.00	-3772.67	-20.21	1492.30	-3728.10	-80.48	1472.98	-3533.62	140.36	1461.41	-3551.91	41.07	1455.00	77.85	1125.12	81.17	640.47	926.90	73.59	260.86
1.10000	-3550.63	216.18	45.43	-3643.32	213.05	34.35	-3501.95	50.98	2.32	-3559.83	124.04	81.27	-3035.36	61.61	10.75	-3896.07	-2.23	22.55	-3618.90	353.31	0.71	-3625.86	336.22	38.49	-3686.30	42.82	1102.30	0.00	0.00	0.00	-3772.67	-20.21	1492.30	-3728.10	-80.48	1472.98	-3537.97	140.96	1460.96	-3551.16	41.16	1454.67	77.76	1125.73	80.90	640.12	927.34	73.45	259.90
1.11000	-3550.63	216.18	45.43	-3643.32	213.05	34.35	-3528.39	50.39	-1.78	-3559.83	124.04	81.27	-3035.36	61.61	10.75	-3896.07	-2.23	22.55	-3635.27	354.81	-0.57	-3624.14	334.87	38.44	-3686.30	42.82	1102.30	0.00	0.00	0.00	-3772.67	-20.21	1492.30	-3728.10	-80.48	1472.98	-3562.07	139.21	1462.46	-3554.30	42.38	1454.54	78.04	1123.87	81.72	639.55	927.71	73.25	262.00
1.12000	-3550.63	216.18	45.43	-3643.32	213.05	34.35	-3487.00	48.90	4.95	-3559.83	124.04	81.27	-3035.36	61.61	10.75	-3896.07	-2.23	22.55	-3612.02	352.59	4.52	-3630.07	336.29	38.27	-3686.30	42.82	1102.30	0.00	0.00	0.00	-3772.67	-20.21	1492.30	-3728.10	-80.48	1472.98	-3530.65	139.62	1461.33	-3540.54	43.01	1453.18	77.78	1126.19	80.90	639.53	927.51	73.37	263.22
1.13000	-3550.63	216.18	45.43	-3643.32	213.05	34.35	-3467.73	51.52	8.66	-3559.83	124.04	81.27	-3035.36	61.61	10.75	-3896.07	-2.23	22.55	-3631.66	352.68	1.02	-3640.23	336.20	36.96	-3686.30	42.82	1102.30	0.00	0.00	0.00	-3772.67	-20.21	1492.30	-3728.10	-80.48	1472.98	-3563.36	138.89	1462.73	-3566.44	41.18	1455.01	77.67	1127.09	80.57	639.32	927.33	73.20	260.89
1.14000	-3550.63	216.18	45.43	-3643.32	213.05	34.35	-3522.76	51.68	-0.79	-3559.83	124.04	81.27	-3035.36	61.61	10.75	-3896.07	-2.23	22.55	-3592.45	351.92	7.52	-3635.54	336.11	37.16	-3686.30	42.82	1102.30	0.00	0.00	0.00	-3772.67	-20.21	1492.30	-3728.10	-80.48	1472.98	-3574.43	137.66	1462.89	-3580.76	42.38	1454.71	77.88	1126.09	80.90	639.99	927.17	73.47	261.42
1.15000	-3550.63	216.18	45.43	-3643.32	213.05	34.35	-3511.59	50.52	1.35	-3559.83	124.04	81.27	-3035.36	61.61	10.75	-3896.07	-2.23	22.55	-3598.36	354.64	5.84	-3636.35	335.89	37.63	-3686.30	42.82	1102.30	0.00	0.00	0.00	-3772.67	-20.21	1492.30	-3728.10	-80.48	1472.98	-3571.37	138.03	1462.97	-3577.60	40.02	1454.06	78.06	1124.58	81.12	640.04	927.14	73.40	258.11
1.16000	-3550.63	216.18	45.43	-3643.32	213.05	34.35	-3477.93	50.71	5.57	-3559.83	124.04	81.27	-3035.36	61.61	10.75	-3896.07	-2.23	22.55	-3613.99	352.37	3.81	-3618.86	336.02	38.92	-3686.30	42.82	1102.30	0.00	0.00	0.00	-3772.67	-20.21	1492.30	-3728.10	-80.48	1472.98	-3582.58	139.15	1462.85	-3562.78	38.37	1455.01	78.01	1124.33	81.33	639.61	927.33	73.36	260.57
1.17000	-3550.63	216.18	45.43	-3643.32	213.05	34.35	-3488.92	51.13	4.26	-3559.83	124.04	81.27	-3035.36	61.61	10.75	-3896.07	-2.23	22.55	-3580.70	351.20	9.36	-3635.21	336.20	37.07	-3686.30	42.82	1102.30	0.00	0.00	0.00	-3772.67	-20.21	1492.30	-3728.10	-80.48	1472.98	-3570.85	137.98	1462.19	-3573.10	40.02	1454.87	77.81	1125.65	80.96	639.27	927.51	73.26	261.44
1.18000	-3550.63	216.18	45.43	-3643.32	213.05	34.35	-3497.97	49.97	3.62	-3559.83	124.04	81.27	-3035.36	61.61	10.75	-3896.07	-2.23	22.55	-3603.45	351.44	4.85	-3634.36	336.34	38.13	-3686.30	42.82	1102.30	0.00	0.00	0.00	-3772.67	-20.21	1492.30	-3728.10	-80.48	1472.98	-3571.71	138.12	1462.41	-3546.75	40.79	1454.32	77.70	1126.49	80.56	640.21	927.53	73.58	262.23
1.19000	-3550.63	216.18	45.43	-3643.32	213.05	34.35	-3448.39	50.58	9.08	-3559.83	124.04	81.27	-3035.36	61.61	10.75	-3896.07	-2.23	22.55	-3613.18	354.62	4.80	-3629.39	336.77	37.99	-3686.30	42.82	1102.30	0.00	0.00	0.00	-3772.67	-20.21	1492.30	-3728.10	-80.48	1472.98	-3534.45	138.02	1462.35	-3584.76	39.05	1454.63	77.84	1125.99	81.00	640.11	926.98	73.73	259.99
1.20000	-3550.63	216.18	45.43	-3643.32	213.05	34.35	-3474.35	51.35	7.52	-3559.83	124.04	81.27	-3035.36	61.61	10.75	-3896.07	-2.23	22.55	-3626.03	352.36	1.78	-3635.65	335.24	36.94	-3686.30	42.82	1102.30	0.00	0.00	0.00	-3772.67	-20.21	1492.30	-3728.10	-80.48	1472.98	-3556.97	137.28	1461.48	-3553.21	39.14	1453.99	77.70	1125.55	80.91	639.75	926.85	73.54	258.91
1.21000	-3550.63	216.18	45.43	-3643.32	213.05	34.35	-3528.75	51.31	-1.44	-3559.83	124.04	81.27	-3035.36	61.61	10.75	-3896.07	-2.23	22.55	-3587.81	350.89	7.29	-3630.92	336.27	38.30	-3686.30	42.82	1102.30	0.00	0.00	0.00	-3772.67	-20.21	1492.30	-3728.10	-80.48	1472.98	-3554.71	136.01	1462.02	-3556.45	39.00	1454.89	77.92	1124.77	81.12	640.21	927.26	73.46	260.58
1.22000	-3550.63	216.18	45.43	-3643.32	213.05	34.35	-3478.96	50.42	6.51	-3559.83	124.04	81.27	-3035.36	61.61	10.75	-3896.07	-2.23	22.55	-3573.06	353.14	10.99	-3635.66	335.86	37.36	-3686.30	42.82	1102.30	0.00	0.00	0.00	-3772.67	-20.21	1492.30	-3728.10	-80.48	1472.98	-3576.97	137.31	1462.12	-3558.46	38.85	1454.21	77.74	1126.37	80.59	640.10	927.69	73.40	259.08
1.23000	-3550.63	216.18	45.43	-3643.32	213.05	34.35	-3496.33	51.15	5.09	-3559.83	124.04	81.27	-3035.36	61.61	10.75	-3896.07	-2.23	22.55	-3592.31	352.34	7.25	-3631.54	336.44	37.53	-3686.30	42.82	1102.30	0.00	0.00	0.00	-3772.67	-20.21	1492.30	-3728.10	-80.48	1472.98	-3555.29	135.73	1462.93	-3569.92	38.13	1455.04	77.57	1124.81	81.06	639.87	927.74	73.33	261.42
1.24000	-3550.63	216.18	45.43	-3643.32	213.05	34.35	-3487.44	52.25	5.67	-3559.83	124.04	81.27	-3035.36	61.61	10.75	-3896.07	-2.23	22.55	-3607.20	353.28	4.59	-3629.59	336.00	38.77	-3686.30	42.82	1102.30	0.00	0.00	0.00	-3772.67	-20.21	1492.30	-3728.10	-80.48	1472.98	-3568.36	136.27	1463.11	-3562.08	38.20	1453.62	77.79	1125.59	81.08	640.05	927.49	73.45	261.75
1.25000	-3550.63	216.18	45.43	-3643.32	213.05	34.35	-3479.68	50.96	6.17	-3559.83	124.04	81.27	-3035.36	61.61	10.75	-3896.07	-2.23	22.55	-3626.88	354.28	1.09	-3612.59	335.25	41.49	-3686.30	42.82	1102.30	0.00	0.00	0.00	-3772.67	-20.21	1492.30	-3728.10	-80.48	1472.98	-3573.77	136.00	1463.86	-3549.68	37.54	1454.57	78.01	1125.16	81.16	640.31	927.36	73.42	260.50
1.26000	-3550.63	216.18	45.43	-3643.32	213.05	34.35	-3512.63	51.63	1.95	-3559.83	124.04	81.27	-3035.36	61.61	10.75	-3896.07	-2.23	22.55	-3604.27	351.72	5.17	-3647.00	336.84	35.98	-3686.30	42.82	1102.30	0.00	0.00	0.00	-3772.67	-20.21	1492.30	-3728.10	-80.48	1472.98	-3563.69	135.22	1462.46	-3554.57	37.10	1454.05	77.81	1124.72	81.19	640.04	927.15	73.49	262.17
1.27000	-3550.63	216.18	45.43	-3643.32	213.05	34.35	-3492.26	53.20	4.73	-3559.83	124.04	81.27	-3035.36	61.61	10.75	-3896.07	-2.23	22.55	-3587.47	351.62	7.50	-3634.07	336.42	37.69	-3686.30	42.82	1102.30	0.00	0.00	0.00	-3772.67	-20.21	1492.30	-3728.10	-80.48	1472.98	-3572.12	133.93	1463.28	-3573.87	36.46	1455.09	77.85	1124.87	81.32	639.63	927.20	73.40	260.71
1.28000	-3550.63	216.18	45.43	-3643.32	213.05	34.35	-3495.11	51.49	4.10	-3559.83	124.04	81.27	-3035.36	61.61	10.75	-3896.07	-2.23	22.55	-3614.96	353.51	3.43	-3639.98	337.38	38.18	-3686.30	42.82	1102.30	0.00	0.00	0.00	-3772.67	-20.21	1492.30	-3728.10	-80.48	1472.98	-3567.05	133.74	1462.92	-3589.96	34.13	1456.16	77.71	1125.28	80.96	639.69	927.01	73.56	259.90
1.29000	-3550.63	216.18	45.43	-3643.32	213.05	34.35	-3475.37	51.22	7.62	-3559.83	124.04	81.27	-3035.36	61.61	10.75	-3896.07	-2.23	22.55	-3599.42	352.81	4.40	-3623.80	336.01	39.81	-3686.30	42.82	1102.30	0.00	0.00	0.00	-3772.67	-20.21	1492.30	-3728.10	-80.48	1472.98	-3589.09	134.99	1462.83	-3584.91	32.91	1455.73	78.11	1124.84	81.16	639.42	927.39	73.32	259.49
1.30000	-3550.63	216.18	45.43	-3643.32	213.05	34.35	-3517.16	52.24	1.69	-3559.83	124.04	81.27	-3035.36	61.61	10.75	-3896.07	-2.23	22.55	-3581.16	352.28	7.37	-3630.37	336.38	38.67	-3686.30	42.82	1102.30	0.00	0.00	0.00	-3772.67	-20.21	1492.30	-3728.10	-80.48	1472.98	-3579.31	132.53	1462.57	-3574.30	34.62	1455.20	77.81	1124.81	81.14	640.06	927.48	73.53	259.87
1.31000	-3550.63	216.18	45.43	-3643.32	213.05	34.35	-3508.71	49.83	2.22	-3559.83	124.04	81.27	-3035.36	61.61	10.75	-3896.07	-2.23	22.55	-3590.84	352.90	6.87	-3629.01	336.30	38.99	-3686.30	42.82	1102.30	0.00	0.00	0.00	-3772.67	-20.21	1492.30	-3728.10	-80.48	1472.98	-3570.57	132.05	1463.26	-3574.31	34.54	1455.81	77.79	1123.90	81.65	640.28	927.37	73.43	260.22
1.32000	-3550.63	216.18	45.43	-3643.32	213.05	34.35	-3478.83	50.48	6.79	-3559.83	124.04	81.27	-3035.36	61.61	10.75	-3896.07	-2.23	22.55	-3638.61	353.33	-0.01	-3620.69	336.06	40.22	-3686.30	42.82	1102.30	0.00	0.00	0.00	-3772.67	-20.21	1492.30	-3728.10	-80.48	1472.98	-3585.22	133.29	1463.49	-3583.35	32.69	1456.77	77.84	1123.71	81.62	640.26	927.46	73.45	261.40
1.33000	-3550.63	216.18	45.43	-3643.32	213.05	34.35	-3500.44	49.98	3.80	-3559.83	124.04	81.27	-3035.36	61.61	10.75	-3896.07	-2.23	22.55	-3600.92	350.55	4.03	-3613.24	336.17	42.30	-3686.30	42.82	1102.30	0.00	0.00	0.00	-3772.67	-20.21	1492.30	-3728.10	-80.48	1472.98	-3572.88	130.82	1461.24	-3571.25	33.44	1455.23	77.71	1125.28	81.11	639.60	927.46	73.29	261.65
1.34000	-3550.63	216.18	45.43	-3643.32	213.05	34.35	-3483.80	51.83	6.53	-3559.83	124.04	81.27	-3035.36	61.61	10.75	-3896.07	-2.23	22.55	-3616.90	353.75	3.80	-3641.02	337.08	37.74	-3686.30	42.82	1102.30	0.00	0.00	0.00	-3772.67	-20.21	1492.30	-3728.10	-80.48	1472.98	-3564.20	130.37	1462.65	-3565.10	31.94	1454.53	77.93	1125.22	81.10	640.25	927.27	73.43	261.28
1.35000	-3550.63	216.18	45.43	-3643.32	213.05	34.35	-3432.82	50.94	13.87	-3559.83	124.04	81.27	-3035.36	61.61	10.75	-3896.07	-2.23	22.55	-3620.34	353.49	2.43	-3632.65	336.82	38.96	-3686.30	42.82	1102.30	0.00	0.00	0.00	-3772.67	-20.21	1492.30	-3728.10	-80.48	1472.98	-3567.79	131.12	1463.07	-3566.27	32.40	1455.43	77.63	1125.84	80.84	640.05	927.63	73.26	260.89
1.36000	-3550.63	216.18	45.43	-3643.32	213.05	34.35	-3498.53	49.40	2.88	-3559.83	124.04	81.27	-3035.36	61.61	10.75	-3896.07	-2.23	22.55	-3605.74	352.55	4.00	-3635.02	336.63	39.32	-3686.30	42.82	1102.30	0.00	0.00	0.00	-3772.67	-20.21	1492.30	-3728.10	-80.48	1472.98	-3557.13	130.90	1463.35	-3568.73	33.96	1456.15	77.89	1123.50	81.70	639.88	927.26	73.39	260.29
1.37000	-3550.63	216.18	45.43	-3643.32	213.05	34.35	-3526.84	49.56	0.74	-3559.83	124.04	81.27	-3035.36	61.61	10.75	-3896.07	-2.23	22.55	-3657.63	353.61	-3.83	-3648.10	337.65	37.22	-3686.30	42.82	1102.30	0.00	0.00	0.00	-3772.67	-20.21	1492.30	-3728.10	-80.48	1472.98	-3557.38	129.78	1461.73	-3555.07	32.51	1455.05	77.92	1123.60	81.72	640.45	927.39	73.45	260.48
1.38000	-3550.63	216.18	45.43	-3643.32	213.05	34.35	-3496.03	51.40	4.10	-3559.83	124.04	81.27	-3035.36	61.61	10.75	-3896.07	-2.23	22.55	-3640.68	355.27	1.34	-3637.91	336.17	39.30	-3686.30	42.82	1102.30	0.00	0.00	0.00	-3772.67	-20.21	1492.30	-3728.10	-80.48	1472.98	-3570.77	128.98	1461.58	-3592.86	31.88	1455.46	77.87	1126.48	80.42	640.73	927.77	73.41	258.22
1.39000	-3550.63	216.18	45.43	-3643.32	213.05	34.35	-3484.73	51.11	5.11	-3559.83	124.04	81.27	-3035.36	61.61	10.75	-3896.07	-2.23	22.55	-3587.70	352.85	8.36	-3636.04	336.01	38.88	-3686.30	42.82	1102.30	0.00	0.00	0.00	-3772.67	-20.21	1492.30	-3728.10	-80.48	1472.98	-3580.88	128.44	1463.35	-3556.73	30.67	1455.60	77.76	1124.52	81.27	640.21	928.00	73.29	257.92
1.40000	-3550.63	216.18	45.43	-3643.32	213.05	34.35	-3502.79	51.62	2.66	-3559.83	124.04	81.27	-3035.36	61.61	10.75	-3896.07	-2.23	22.55	-3613.88	352.21	4.96	-3634.09	336.83	38.37	-3686.30	42.82	1102.30	0.00	0.00	0.00	-3772.67	-20.21	1492.30	-3728.10	-80.48	1472.98	-3592.09	128.56	1463.61	-3557.43	29.92	1455.55	77.48	1127.26	80.38	639.98	927.65	73.29	259.24
1.41000	-3550.63	216.18	45.43	-3643.32	213.05	34.35	-3495.69	50.81	3.61	-3559.83	124.04	81.27	-3035.36	61.61	10.75	-3896.07	-2.23	22.55	-3616.81	354.07	5.28	-3621.80	336.40	39.89	-3686.30	42.82	1102.30	0.00	0.00	0.00	-3772.67	-20.21	1492.30	-3728.10	-80.48	1472.98	-3586.96	128.82	1463.44	-3542.85	29.73	1455.99	77.54	1126.49	80.62	640.18	927.15	73.58	259.14
1.42000	-3550.63	216.18	45.43	-3643.32	213.05	34.35	-3521.35	50.75	0.32	-3559.83	124.04	81.27	-3035.36	61.61	10.75	-3896.07	-2.23	22.55	-3586.47	352.11	9.02	-3637.53	336.43	38.43	-3686.30	42.82	1102.30	0.00	0.00	0.00	-3772.67	-20.21	1492.30	-3728.10	-80.48	1472.98	-3545.70	127.02	1462.64	-3549.76	30.93	1455.46	77.56	1125.64	81.11	639.81	927.46	73.38	258.79
1.43000	-3550.63	216.18	45.43	-3643.32	213.05	34.35	-3488.16	52.52	5.11	-3559.83	124.04	81.27	-3035.36	61.61	10.75	-3896.07	-2.23	22.55	-3617.89	354.21	3.17	-3637.34	336.45	38.94	-3686.30	42.82	1102.30	0.00	0.00	0.00	-3772.67	-20.21	1492.30	-3728.10	-80.48	1472.98	-3562.95	126.95	1462.27	-3576.35	30.38	1455.00	77.73	1125.45	80.94	639.53	927.86	73.15	260.26
1.44000	-3550.63	216.18	45.43	-3643.32	213.05	34.35	-3479.64	52.64	5.44	-3559.83	124.04	81.27	-3035.36	61.61	10.75	-3896.07	-2.23	22.55	-3598.16	355.77	5.67	-3621.21	335.12	40.76	-3686.30	42.82	1102.30	0.00	0.00	0.00	-3772.67	-20.21	1492.30	-3728.10	-80.48	1472.98	-3575.50	127.23	1462.17	-3584.93	29.04	1454.29	77.75	1125.22	81.16	639.69	927.45	73.31	261.94
1.45000	-3550.63	216.18	45.43	-3643.32	213.05	34.35	-3496.28	50.68	4.38	-3559.83	124.04	81.27	-3035.36	61.61	10.75	-3896.07	-2.23	22.55	-3597.95	351.68	6.70	-3608.69	335.68	42.66	-3686.30	42.82	1102.30	0.00	0.00	0.00	-3772.67	-20.21	1492.30	-3728.10	-80.48	1472.98	-3585.55	128.04	1462.67	-3586.70	27.74	1455.41	77.98	1124.90	81.41	639.03	927.20	73.38	261.94
1.46000	-3550.63	216.18	45.43	-3643.32	213.05	34.35	-3507.64	52.16	2.88	-3559.83	124.04	81.27	-3035.36	61.61	10.75	-3896.07	-2.23	22.55	-3614.10	352.92	4.42	-3614.37	335.85	41.37	-3686.30	42.82	1102.30	0.00	0.00	0.00	-3772.67	-20.21	1492.30	-3728.10	-80.48	1472.98	-3576.58	128.04	1463.98	-3542.24	28.05	1454.58	78.07	1124.67	81.42	639.69	927.24	73.48	261.98
1.47000	-3550.63	216.18	45.43	-3643.32	213.05	34.35	-3503.10	51.58	2.68	-3559.83	124.04	81.27	-3035.36	61.61	10.75	-3896.07	-2.23	22.55	-3584.07	352.40	7.99	-3640.78	336.75	37.63	-3686.30	42.82	1102.30	0.00	0.00	0.00	-3772.67	-20.21	1492.30	-3728.10	-80.48	1472.98	-3590.94	127.93	1463.79	-3585.40	29.08	1456.09	77.82	1125.71	80.76	639.47	927.46	73.27	258.16
1.48000	-3550.63	216.18	45.43	-3643.32	213.05	34.35	-3515.74	49.31	0.86	-3559.83	124.04	81.27	-3035.36	61.61	10.75	-3896.07	-2.23	22.55	-3617.84	354.45	2.22	-3623.83	336.28	40.84	-3686.30	42.82	1102.30	0.00	0.00	0.00	-3772.67	-20.21	1492.30	-3728.10	-80.48	1472.98	-3550.92	126.94	1462.67	-3594.91	28.78	1455.72	77.72	1126.22	80.68	640.19	927.37	73.48	259.93
1.49000	-3550.63	216.18	45.43	-3643.32	213.05	34.35	-3450.16	50.91	11.41	-3559.83	124.04	81.27	-3035.36	61.61	10.75	-3896.07	-2.23	22.55	-3576.20	354.40	9.76	-3616.84	336.35	42.24	-3686.30	42.82	1102.30	0.00	0.00	0.00	-3772.67	-20.21	1492.30	-3728.10	-80.48	1472.98	-3593.90	125.53	1464.03	-3570.35	28.87	1455.99	77.92	1125.38	80.83	639.90	927.41	73.52	258.17
1.50000	-3550.63	216.18	45.43	-3643.32	213.05	34.35	-3486.63	51.25	5.54	-3559.83	124.04	81.27	-3035.36	61.61	10.75	-3896.07	-2.23	22.55	-3588.45	352.74	7.60	-3619.94	335.97	41.09	-3686.30	42.82	1102.30	0.00	0.00	0.00	-3772.67	-20.21	1492.30	-3728.10	-80.48	1472.98	-3575.61	125.47	1464.44	-3563.07	26.50	1454.74	78.04	1125.40	80.84	639.63	927.32	73.43	259.34
1.51000	-3550.63	216.18	45.43	-3643.32	213.05	34.35	-3474.97	52.06	8.09	-3559.83	124.04	81.27	-3035.36	61.61	10.75	-3896.07	-2.23	22.55	-3594.01	353.67	7.36	-3608.78	335.63	42.02	-3686.30	42.82	1102.30	0.00	0.00	0.00	-3772.67	-20.21	1492.30	-3728.10	-80.48	1472.98	-3588.10	124.64	1463.42	-3590.12	25.94	1454.63	77.89	1125.86	80.75	639.52	927.60	73.28	259.91
1.52000	-3550.63	216.18	45.43	-3643.32	213.05	34.35	-3485.98	51.25	5.36	-3559.83	124.04	81.27	-3035.36	61.61	10.75	-3896.07	-2.23	22.55	-3619.65	354.64	2.85	-3626.75	335.98	39.88	-3686.30	42.82	1102.30	0.00	0.00	0.00	-3772.67	-20.21	1492.30	-3728.10	-80.48	1472.98	-3559.20	123.80	1463.22	-3556.46	25.01	1455.51	77.66	1125.60	80.78	639.71	927.24	73.41	258.41
1.53000	-3550.63	216.18	45.43	-3643.32	213.05	34.35	-3480.42	50.92	6.07	-3559.83	124.04	81.27	-3035.36	61.61	10.75	-3896.07	-2.23	22.55	-3601.67	352.24	5.60	-3631.58	335.87	39.71	-3686.30	42.82	1102.30	0.00	0.00	0.00	-3772.67	-20.21	1492.30	-3728.10	-80.48	1472.98	-3563.17	124.15	1463.25	-3580.55	26.85	1456.10	77.55	1126.35	80.60	640.13	927.21	73.54	257.13
1.54000	-3550.63	216.18	45.43	-3643.32	213.05	34.35	-3491.78	49.47	5.61	-3559.83	124.04	81.27	-3035.36	61.61	10.75	-3896.07	-2.23	22.55	-3617.88	352.72	4.26	-3637.19	336.82	38.23	-3686.30	42.82	1102.30	0.00	0.00	0.00	-3772.67	-20.21	1492.30	-3728.10	-80.48	1472.98	-3548.76	125.40	1462.18	-3598.27	26.46	1454.84	77.82	1125.66	81.00	639.90	927.61	73.33	260.84
1.55000	-3550.63	216.18	45.43	-3643.32	213.05	34.35	-3505.41	51.28	3.39	-3559.83	124.04	81.27	-3035.36	61.61	10.75	-3896.07	-2.23	22.55	-3599.18	353.66	5.92	-3635.00	336.13	37.94	-3686.30	42.82	1102.30	0.00	0.00	0.00	-3772.67	-20.21	1492.30	-3728.10	-80.48	1472.98	-3573.62	126.39	1463.10	-3531.45	25.49	1453.86	78.09	1123.70	81.75	640.08	927.35	73.41	262.18
1.56000	-3550.63	216.18	45.43	-3643.32	213.05	34.35	-3502.09	52.21	2.92	-3559.83	124.04	81.27	-3035.36	61.61	10.75	-3896.07	-2.23	22.55	-3596.56	352.06	6.83	-3625.50	336.13	40.03	-3686.30	42.82	1102.30	0.00	0.00	0.00	-3772.67	-20.21	1492.30	-3728.10	-80.48	1472.98	-3577.56	124.97	1462.86	-3535.68	26.13	1454.65	77.95	1125.60	81.09	640.23	927.25	73.56	259.55
1.57000	-3550.63	216.18	45.43	-3643.32	213.05	34.35	-3452.09	52.33	11.06	-3559.83	124.04	81.27	-3035.36	61.61	10.75	-3896.07	-2.23	22.55	-3605.15	352.58	7.60	-3635.73	335.78	38.80	-3686.30	42.82	1102.30	0.00	0.00	0.00	-3772.67	-20.21	1492.30	-3728.10	-80.48	1472.98	-3564.29	123.61	1463.11	-3566.23	26.22	1455.76	78.15	1125.31	80.94	639.87	927.48	73.41	259.60
1.58000	-3550.63	216.18	45.43	-3643.32	213.05	34.35	-3475.16	50.50	8.01	-3559.83	124.04	81.27	-3035.36	61.61	10.75	-3896.07	-2.23	22.55	-3574.38	350.75	9.07	-3611.21	334.95	42.02	-3686.30	42.82	1102.30	0.00	0.00	0.00	-3772.67	-20.21	1492.30	-3728.10	-80.48	1472.98	-3559.47	123.68	1465.07	-3580.94	25.63	1456.10	77.97	1126.18	80.68	639.46	927.47	73.32	261.01
1.59000	-3550.63	216.18	45.43	-3643.32	213.05	34.35	-3492.83	52.61	5.41	-3559.83	124.04	81.27	-3035.36	61.61	10.75	-3896.07	-2.23	22.55	-3630.90	353.43	2.96	-3632.02	335.50	39.10	-3686.30	42.82	1102.30	0.00	0.00	0.00	-3772.67	-20.21	1492.30	-3728.10	-80.48	1472.98	-3581.60	122.77	1463.91	-3571.76	25.55	1455.68	77.96	1126.83	80.39	639.93	927.35	73.38	260.55
1.60000	-3550.63	216.18	45.43	-3643.32	213.05	34.35	-3486.05	51.59	6.38	-3559.83	124.04	81.27	-3035.36	61.61	10.75	-3896.07	-2.23	22.55	-3645.15	353.16	0.18	-3612.76	335.19	42.67	-3686.30	42.82	1102.30	0.00	0.00	0.00	-3772.67	-20.21	1492.30	-3728.10	-80.48	1472.98	-3580.10	122.79	1464.64	-3550.34	25.44	1455.39	77.42	1125.88	80.76	639.60	927.50	73.37	262.46
1.61000	-3550.63	216.18	45.43	-3643.32	213.05	34.35	-3514.11	51.09	0.22	-3559.83	124.04	81.27	-3035.36	61.61	10.75	-3896.07	-2.23	22.55	-3596.26	350.59	7.06	-3633.07	335.24	38.93	-3686.30	42.82	1102.30	0.00	0.00	0.00	-3772.67	-20.21	1492.30	-3728.10	-80.48	1472.98	-3585.18	122.08	1463.16	-3559.13	24.67	1453.96	77.55	1127.18	80.53	639.71	927.53	73.28	261.47
1.62000	-3550.63	216.18	45.43	-3643.32	213.05	34.35	-3487.42	52.19	5.48	-3559.83	124.04	81.27	-3035.36	61.61	10.75	-3896.07	-2.23	22.55	-3636.95	354.13	0.29	-3633.08	335.85	39.24	-3686.30	42.82	1102.30	0.00	0.00	0.00	-3772.67	-20.21	1492.30	-3728.10	-80.48	1472.98	-3596.15	121.09	1463.53	-3569.35	23.82	1454.05	77.88	1125.16	81.31	640.10	927.40	73.42	260.51
1.63000	-3550.63	216.18	45.43	-3643.32	213.05	34.35	-3510.51	50.87	2.13	-3559.83	124.04	81.27	-3035.36	61.61	10.75	-3896.07	-2.23	22.55	-3603.67	351.65	4.44	-3644.83	336.27	37.95	-3686.30	42.82	1102.30	0.00	0.00	0.00	-3772.67	-20.21	1492.30	-3728.10	-80.48	1472.98	-3582.30	121.00	1463.79	-3557.73	25.05	1454.18	77.77	1125.30	81.04	640.12	927.37	73.40	258.33
1.64000	-3550.63	216.18	45.43	-3643.32	213.05	34.35	-3482.40	52.77	7.36	-3559.83	124.04	81.27	-3035.36	61.61	10.75	-3896.07	-2.23	22.55	-3622.90	351.80	3.50	-3630.70	336.58	40.72	-3686.30	42.82	1102.30	0.00	0.00	0.00	-3772.67	-20.21	1492.30	-3728.10	-80.48	1472.98	-3559.91	121.45	1463.55	-3577.26	23.24	1454.91	77.99	1125.80	81.05	639.70	927.24	73.37	259.41
1.65000	-3550.63	216.18	45.43	-3643.32	213.05	34.35	-3493.92	51.05	4.41	-3559.83	124.04	81.27	-3035.36	61.61	10.75	-3896.07	-2.23	22.55	-3615.34	352.63	3.35	-3636.69	336.26	40.05	-3686.30	42.82	1102.30	0.00	0.00	0.00	-3772.67	-20.21	1492.30	-3728.10	-80.48	1472.98	-3585.68	123.51	1461.93	-3583.89	22.64	1455.49	77.73	1125.66	80.83	640.22	927.16	73.53	260.54
1.66000	-3550.63	216.18	45.43	-3643.32	213.05	34.35	-3519.36	52.32	2.20	-3559.83	124.04	81.27	-3035.36	61.61	10.75	-3896.07	-2.23	22.55	-3595.19	354.68	7.87	-3615.58	335.65	43.75	-3686.30	42.82	1102.30	0.00	0.00	0.00	-3772.67	-20.21	1492.30	-3728.10	-80.48	1472.98	-3567.01	123.10	1462.29	-3581.69	23.02	1453.46	77.91	1127.27	80.23	640.01	927.18	73.43	264.34
1.67000	-3550.63	216.18	45.43	-3643.32	213.05	34.35	-3525.08	50.80	-0.41	-3559.83	124.04	81.27	-3035.36	61.61	10.75	-3896.07	-2.23	22.55	-3583.51	353.64	9.00	-3611.56	335.63	43.87	-3686.30	42.82	1102.30	0.00	0.00	0.00	-3772.67	-20.21	1492.30	-3728.10	-80.48	1472.98	-3576.94	121.91	1462.57	-3562.09	23.87	1455.41	78.20	1123.63	81.40	639.74	927.49	73.42	263.36
1.68000	-3550.63	216.18	45.43	-3643.32	213.05	34.35	-3549.89	48.91	-4.72	-3559.83	124.04	81.27	-3035.36	61.61	10.75	-3896.07	-2.23	22.55	-3622.38	353.31	3.83	-3640.06	335.71	38.70	-3686.30	42.82	1102.30	0.00	0.00	0.00	-3772.67	-20.21	1492.30	-3728.10	-80.48	1472.98	-3567.52	121.45	1463.43	-3572.40	23.20	1455.23	78.00	1124.14	81.38	640.41	927.48	73.55	261.59
1.69000	-3550.63	216.18	45.43	-3643.32	213.05	34.35	-3511.64	51.42	0.65	-3559.83	124.04	81.27	-3035.36	61.61	10.75	-3896.07	-2.23	22.55	-3601.64	353.84	6.57	-3629.43	335.46	40.39	-3686.30	42.82	1102.30	0.00	0.00	0.00	-3772.67	-20.21	1492.30	-3728.10	-80.48	1472.98	-3541.43	121.81	1462.48	-3586.51	23.95	1454.41	77.73	1126.50	80.64	639.79	927.20	73.45	260.68
1.70000	-3550.63	216.18	45.43	-3643.32	213.05	34.35	-3454.62	52.04	10.57	-3559.83	124.04	81.27	-3035.36	61.61	10.75	-3896.07	-2.23	22.55	-3606.10	353.31	5.86	-3633.60	335.42	39.29	-3686.30	42.82	1102.30	0.00	0.00	0.00	-3772.67	-20.21	1492.30	-3728.10	-80.48	1472.98	-3534.79	120.46	1461.97	-3596.41	24.51	1455.71	78.04	1125.15	81.30	639.63	927.20	73.46	261.59
1.71000	-3550.63	216.18	45.43	-3643.32	213.05	34.35	-3524.76	50.65	-0.22	-3559.83	124.04	81.27	-3035.36	61.61	10.75	-3896.07	-2.23	22.55	-3580.29	351.73	9.16	-3652.75	336.46	36.59	-3686.30	42.82	1102.30	0.00	0.00	0.00	-3772.67	-20.21	1492.30	-3728.10	-80.48	1472.98	-3556.55	120.95	1463.17	-3574.83	22.98	1455.22	78.15	1123.67	81.71	639.87	927.46	73.38	262.38
1.72000	-3550.63	216.18	45.43	-3643.32	213.05	34.35	-3516.73	51.01	1.85	-3559.83	124.04	81.27	-3035.36	61.61	10.75	-3896.07	-2.23	22.55	-3626.16	352.40	3.19	-3625.45	335.44	41.27	-3686.30	42.82	1102.30	0.00	0.00	0.00	-3772.67	-20.21	1492.30	-3728.10	-80.48	1472.98	-3566.99	121.54	1462.62	-3575.79	21.12	1454.14	78.00	1125.47	81.11	639.19	927.58	73.22	261.17
1.73000	-3550.63	216.18	45.43	-3643.32	213.05	34.35	-3532.67	50.77	-1.16	-3559.83	124.04	81.27	-3035.36	61.61	10.75	-3896.07	-2.23	22.55	-3628.18	350.31	3.36	-3622.56	335.25	41.52	-3686.30	42.82	1102.30	0.00	0.00	0.00	-3772.67	-20.21	1492.30	-3728.10	-80.48	1472.98	-3574.55	120.25	1463.18	-3544.16	20.67	1451.73	77.60	1127.72	80.18	639.53	927.43	73.34	260.32
1.74000	-3550.63	216.18	45.43	-3643.32	213.05	34.35	-3503.33	52.37	2.38	-3559.83	124.04	81.27	-3035.36	61.61	10.75	-3896.07	-2.23	22.55	-3555.18	350.45	13.11	-3628.45	335.02	40.20	-3686.30	42.82	1102.30	0.00	0.00	0.00	-3772.67	-20.21	1492.30	-3728.10	-80.48	1472.98	-3566.86	121.72	1462.45	-3584.41	21.38	1454.03	77.55	1126.20	80.72	639.66	927.42	73.37	262.32
1.75000	-3550.63	216.18	45.43	-3643.32	213.05	34.35	-3516.63	49.94	0.05	-3559.83	124.04	81.27	-3035.36	61.61	10.75	-3896.07	-2.23	22.55	-3612.03	352.66	3.58	-3616.10	335.10	41.90	-3686.30	42.82	1102.30	0.00	0.00	0.00	-3772.67	-20.21	1492.30	-3728.10	-80.48	1472.98	-3583.46	119.64	1463.68	-3586.46	22.00	1453.51	77.90	1124.23	81.44	639.80	927.42	73.44	259.25
1.76000	-3550.63	216.18	45.43	-3643.32	213.05	34.35	-3506.54	50.85	0.36	-3559.83	124.04	81.27	-3035.36	61.61	10.75	-3896.07	-2.23	22.55	-3592.67	352.14	6.22	-3637.05	335.54	39.70	-3686.30	42.82	1102.30	0.00	0.00	0.00	-3772.67	-20.21	1492.30	-3728.10	-80.48	1472.98	-3603.13	121.75	1462.74	-3561.46	22.63	1452.79	77.81	1124.61	81.26	639.76	927.50	73.43	258.36
1.77000	-3550.63	216.18	45.43	-3643.32	213.05	34.35	-3519.65	51.97	0.36	-3559.83	124.04	81.27	-3035.36	61.61	10.75	-3896.07	-2.23	22.55	-3646.59	353.55	-0.08	-3630.06	335.23	40.46	-3686.30	42.82	1102.30	0.00	0.00	0.00	-3772.67	-20.21	1492.30	-3728.10	-80.48	1472.98	-3602.89	119.26	1462.93	-3581.65	21.96	1453.62	77.86	1123.23	81.69	639.33	927.60	73.30	259.85
1.78000	-3550.63	216.18	45.43	-3643.32	213.05	34.35	-3496.63	51.01	3.53	-3559.83	124.04	81.27	-3035.36	61.61	10.75	-3896.07	-2.23	22.55	-3609.99	352.58	6.51	-3621.97	335.73	40.85	-3686.30	42.82	1102.30	0.00	0.00	0.00	-3772.67	-20.21	1492.30	-3728.10	-80.48	1472.98	-3579.00	118.71	1463.00	-3568.64	21.25	1452.99	78.01	1125.06	81.07	639.32	927.32	73.34	261.91
1.79000	-3550.63	216.18	45.43	-3643.32	213.05	34.35	-3540.94	50.78	-2.27	-3559.83	124.04	81.27	-3035.36	61.61	10.75	-3896.07	-2.23	22.55	-3639.97	354.03	-0.44	-3629.07	335.39	40.46	-3686.30	42.82	1102.30	0.00	0.00	0.00	-3772.67	-20.21	1492.30	-3728.10	-80.48	1472.98	-3557.94	121.34	1462.38	-3570.88	22.10	1452.88	77.69	1126.58	80.55	639.66	927.66	73.33	261.82
1.80000	-3550.63	216.18	45.43	-3643.32	213.05	34.35	-3480.23	50.64	6.08	-3559.83	124.04	81.27	-3035.36	61.61	10.75	-3896.07	-2.23	22.55	-3598.07	353.27	7.80	-3634.87	336.41	39.21	-3686.30	42.82	1102.30	0.00	0.00	0.00	-3772.67	-20.21	1492.30	-3728.10	-80.48	1472.98	-3579.79	119.91	1461.66	-3539.52	23.53	1453.64	77.76	1126.86	80.67	639.84	927.48	73.40	260.76
1.81000	-3550.63	216.18	45.43	-3643.32	213.05	34.35	-3484.63	51.55	7.51	-3559.83	124.04	81.27	-3035.36	61.61	10.75	-3896.07	-2.23	22.55	-3595.22	352.84	7.84	-3625.71	334.97	40.63	-3686.30	42.82	1102.30	0.00	0.00	0.00	-3772.67	-20.21	1492.30	-3728.10	-80.48	1472.98	-3558.52	118.73	1462.29	-3562.93	22.97	1453.68	77.71	1123.99	81.49	640.01	927.76	73.34	259.90
1.82000	-3550.63	216.18	45.43	-3643.32	213.05	34.35	-3537.96	50.41	-2.44	-3559.83	124.04	81.27	-3035.36	61.61	10.75	-3896.07	-2.23	22.55	-3593.64	351.40	6.99	-3652.46	336.48	37.32	-3686.30	42.82	1102.30	0.00	0.00	0.00	-3772.67	-20.21	1492.30	-3728.10	-80.48	1472.98	-3554.89	119.18	1461.98	-3579.67	22.60	1454.28	77.80	1124.77	81.37	639.85	927.87	73.30	259.40
1.83000	-3550.63	216.18	45.43	-3643.32	213.05	34.35	-3475.84	52.39	7.00	-3559.83	124.04	81.27	-3035.36	61.61	10.75	-3896.07	-2.23	22.55	-3609.37	352.20	4.94	-3628.59	335.92	40.31	-3686.30	42.82	1102.30	0.00	0.00	0.00	-3772.67	-20.21	1492.30	-3728.10	-80.48	1472.98	-3567.11	117.10	1462.81	-3574.20	22.32	1454.35	77.94	1125.65	80.93	639.92	927.49	73.47	260.16
1.84000	-3550.63	216.18	45.43	-3643.32	213.05	34.35	-3513.06	52.21	1.31	-3559.83	124.04	81.27	-3035.36	61.61	10.75	-3896.07	-2.23	22.55	-3593.11	351.47	6.32	-3617.69	336.10	41.97	-3686.30	42.82	1102.30	0.00	0.00	0.00	-3772.67	-20.21	1492.30	-3728.10	-80.48	1472.98	-3584.37	119.31	1462.61	-3573.53	20.02	1453.56	77.80	1126.19	80.75	639.93	927.44	73.35	260.11
1.85000	-3550.63	216.18	45.43	-3643.32	213.05	34.35	-3530.14	48.59	-1.24	-3559.83	124.04	81.27	-3035.36	61.61	10.75	-3896.07	-2.23	22.55	-3578.48	351.50	8.62	-3618.22	335.23	42.29	-3686.30	42.82	1102.30	0.00	0.00	0.00	-3772.67	-20.21	1492.30	-3728.10	-80.48	1472.98	-3585.14	118.17	1462.87	-3591.77	19.05	1453.66	77.74	1126.89	80.30	640.21	927.25	73.60	258.22
1.86000	-3550.63	216.18	45.43	-3643.32	213.05	34.35	-3499.21	51.02	4.52	-3559.83	124.04	81.27	-3035.36	61.61	10.75	-3896.07	-2.23	22.55	-3589.79	352.24	7.52	-3629.33	336.39	39.73	-3686.30	42.82	1102.30	0.00	0.00	0.00	-3772.67	-20.21	1492.30	-3728.10	-80.48	1472.98	-3569.97	119.07	1461.23	-3555.07	21.08	1452.69	77.78	1124.92	81.22	640.07	927.19	73.61	257.86
1.87000	-3550.63	216.18	45.43	-3643.32	213.05	34.35	-3528.03	51.04	0.57	-3559.83	124.04	81.27	-3035.36	61.61	10.75	-3896.07	-2.23	22.55	-3625.51	353.48	2.65	-3632.93	335.63	40.06	-3686.30	42.82	1102.30	0.00	0.00	0.00	-3772.67	-20.21	1492.30	-3728.10	-80.48	1472.98	-3547.90	118.28	1460.11	-3564.57	21.23	1452.78	77.76	1124.70	81.42	639.25	927.67	73.25	261.31
1.88000	-3550.63	216.18	45.43	-3643.32	213.05	34.35	-3502.56	52.39	3.18	-3559.83	124.04	81.27	-3035.36	61.61	10.75	-3896.07	-2.23	22.55	-3592.07	352.51	8.99	-3617.28	335.84	42.81	-3686.30	42.82	1102.30	0.00	0.00	0.00	-3772.67	-20.21	1492.30	-3728.10	-80.48	1472.98	-3551.73	120.47	1461.01	-3559.27	22.34	1453.04	78.10	1124.72	81.46	639.39	927.83	73.16	263.66
1.89000	-3550.63	216.18	45.43	-3643.32	213.05	34.35	-3534.88	51.30	-2.41	-3559.83	124.04	81.27	-3035.36	61.61	10.75	-3896.07	-2.23	22.55	-3605.38	353.67	5.47	-3651.03	335.79	37.83	-3686.30	42.82	1102.30	0.00	0.00	0.00	-3772.67	-20.21	1492.30	-3728.10	-80.48	1472.98	-3551.47	119.38	1460.92	-3568.78	20.86	1453.14	77.84	1126.09	80.91	639.40	927.49	73.30	260.92
1.90000	-3550.63	216.18	45.43	-3643.32	213.05	34.35	-3484.73	51.57	5.21	-3559.83	124.04	81.27	-3035.36	61.61	10.75	-3896.07	-2.23	22.55	-3559.17	351.63	13.63	-3623.63	335.24	41.03	-3686.30	42.82	1102.30	0.00	0.00	0.00	-3772.67	-20.21	1492.30	-3728.10	-80.48	1472.98	-3554.65	120.89	1461.70	-3549.49	20.70	1453.45	77.60	1125.70	81.01	639.86	927.35	73.36	259.79
1.91000	-3550.63	216.18	45.43	-3643.32	213.05	34.35	-3497.04	51.32	3.13	-3559.83	124.04	81.27	-3035.36	61.61	10.75	-3896.07	-2.23	22.55	-3617.75	351.78	4.82	-3610.66	336.11	41.89	-3686.30	42.82	1102.30	0.00	0.00	0.00	-3772.67	-20.21	1492.30	-3728.10	-80.48	1472.98	-3563.06	119.23	1462.92	-3553.11	18.86	1453.00	77.59	1126.32	80.75	639.71	927.35	73.31	260.81
1.92000	-3550.63	216.18	45.43	-3643.32	213.05	34.35	-3463.07	51.23	8.51	-3559.83	124.04	81.27	-3035.36	61.61	10.75	-3896.07	-2.23	22.55	-3637.05	352.64	0.93	-3616.66	335.13	42.45	-3686.30	42.82	1102.30	0.00	0.00	0.00	-3772.67	-20.21	1492.30	-3728.10	-80.48	1472.98	-3573.88	118.98	1462.09	-3582.50	20.41	1453.17	77.96	1124.45	81.45	639.55	927.65	73.19	260.13
1.93000	-3550.63	216.18	45.43	-3643.32	213.05	34.35	-3461.43	49.28	8.16	-3559.83	124.04	81.27	-3035.36	61.61	10.75	-3896.07	-2.23	22.55	-3662.04	352.92	-3.13	-3613.67	334.75	41.37	-3686.30	42.82	1102.30	0.00	0.00	0.00	-3772.67	-20.21	1492.30	-3728.10	-80.48	1472.98	-3592.41	118.81	1462.52	-3582.73	22.05	1452.35	77.75	1124.00	81.61	639.53	927.57	73.22	261.06
1.94000	-3550.63	216.18	45.43	-3643.32	213.05	34.35	-3490.35	50.51	6.43	-3559.83	124.04	81.27	-3035.36	61.61	10.75	-3896.07	-2.23	22.55	-3601.23	352.25	5.58	-3638.76	335.43	38.51	-3686.30	42.82	1102.30	0.00	0.00	0.00	-3772.67	-20.21	1492.30	-3728.10	-80.48	1472.98	-3587.29	118.14	1462.48	-3582.45	21.59	1453.95	77.98	1123.42	81.78	639.22	927.16	73.40	262.07
1.95000	-3550.63	216.18	45.43	-3643.32	213.05	34.35	-3510.10	51.33	1.25	-3559.83	124.04	81.27	-3035.36	61.61	10.75	-3896.07	-2.23	22.55	-3588.08	352.66	8.44	-3627.72	335.84	41.05	-3686.30	42.82	1102.30	0.00	0.00	0.00	-3772.67	-20.21	1492.30	-3728.10	-80.48	1472.98	-3548.31	118.62	1462.30	-3579.03	20.98	1453.23	77.78	1126.86	80.48	639.93	927.29	73.43	262.41
1.96000	-3550.63	216.18	45.43	-3643.32	213.05	34.35	-3520.85	47.58	-0.49	-3559.83	124.04	81.27	-3035.36	61.61	10.75	-3896.07	-2.23	22.55	-3603.01	352.86	5.61	-3615.74	335.18	41.39	-3686.30	42.82	1102.30	0.00	0.00	0.00	-3772.67	-20.21	1492.30	-3728.10	-80.48	1472.98	-3558.30	120.16	1462.27	-3573.84	20.96	1452.81	77.31	1126.98	80.42	639.75	927.51	73.29	259.68
1.97000	-3550.63	216.18	45.43	-3643.32	213.05	34.35	-3501.86	50.26	2.68	-3559.83	124.04	81.27	-3035.36	61.61	10.75	-3896.07	-2.23	22.55	-3623.33	354.80	2.75	-3633.81	335.23	39.62	-3686.30	42.82	1102.30	0.00	0.00	0.00	-3772.67	-20.21	1492.30	-3728.10	-80.48	1472.98	-3568.97	119.26	1460.68	-3556.85	20.17	1452.31	77.42	1126.89	80.33	639.51	927.48	73.27	261.29
1.98000	-3550.63	216.18	45.43	-3643.32	213.05	34.35	-3506.65	49.61	2.07	-3559.83	124.04	81.27	-3035.36	61.61	10.75	-3896.07	-2.23	22.55	-3582.56	353.28	9.29	-3654.76	336.32	36.81	-3686.30	42.82	1102.30	0.00	0.00	0.00	-3772.67	-20.21	1492.30	-3728.10	-80.48	1472.98	-3556.91	119.34	1461.50	-3547.59	20.79	1454.02	77.48	1126.61	80.55	639.62	927.32	73.34	261.73
1.99000	-3550.63	216.18	45.43	-3643.32	213.05	34.35	-3464.93	49.97	7.31	-3559.83	124.04	81.27	-3035.36	61.61	10.75	-3896.07	-2.23	22.55	-3625.14	355.53	3.68	-3651.07	335.92	37.53	-3686.30	42.82	1102.30	0.00	0.00	0.00	-3772.67	-20.21	1492.30	-3728.10	-80.48	1472.98	-3545.48	119.11	1461.68	-3557.59	18.82	1452.64	77.90	1126.02	80.75	639.77	927.83	73.16	261.15
2.00000	-3550.63	216.18	45.43	-3643.32	213.05	34.35	-3504.92	51.02	1.19	-3559.83	124.04	81.27	-3035.36	61.61	10.75	-3896.07	-2.23	22.55	-3646.65	353.17	0.60	-3646.78	335.44	37.89	-3686.30	42.82	1102.30	0.00	0.00	0.00	-3772.67	-20.21	1492.30	-3728.10	-80.48	1472.98	-3573.63	119.34	1461.54	-3580.98	20.76	1454.27	77.89	1126.57	80.72	639.73	927.84	73.26	259.36
2.01000	-3550.63	216.18	45.43	-3643.32	213.05	34.35	-3483.52	51.43	6.99	-3559.83	124.04	81.27	-3035.36	61.61	10.75	-3896.07	-2.23	22.55	-3606.74	352.25	5.29	-3638.11	335.52	39.03	-3686.30	42.82	1102.30	0.00	0.00	0.00	-3772.67	-20.21	1492.30	-3728.10	-80.48	1472.98	-3569.04	119.04	1461.34	-3563.88	21.64	1455.17	77.60	1126.27	80.79	640.11	927.42	73.49	260.62
2.02000	-3550.63	216.18	45.43	-3643.32	213.05	34.35	-3483.75	50.40	5.90	-3559.83	124.04	81.27	-3035.36	61.61	10.75	-3896.07	-2.23	22.55	-3634.96	352.55	1.77	-3638.18	335.17	39.21	-3686.30	42.82	1102.30	0.00	0.00	0.00	-3772.67	-20.21	1492.30	-3728.10	-80.48	1472.98	-3570.80	119.04	1460.72	-3553.92	20.46	1452.80	77.97	1122.28	82.02	640.08	927.24	73.56	260.10
2.03000	-3550.63	216.18	45.43	-3643.32	213.05	34.35	-3477.91	51.89	6.05	-3559.83	124.04	81.27	-3035.36	61.61	10.75	-3896.07	-2.23	22.55	-3584.01	351.01	8.63	-3627.76	335.37	39.78	-3686.30	42.82	1102.30	0.00	0.00	0.00	-3772.67	-20.21	1492.30	-3728.10	-80.48	1472.98	-3576.07	118.16	1461.96	-3577.61	20.01	1453.89	77.96	1123.21	81.80	640.03	927.35	73.43	261.31
2.04000	-3550.63	216.18	45.43	-3643.32	213.05	34.35	-3491.03	49.71	4.27	-3559.83	124.04	81.27	-3035.36	61.61	10.75	-3896.07	-2.23	22.55	-3613.47	352.71	5.19	-3637.55	335.76	39.75	-3686.30	42.82	1102.30	0.00	0.00	0.00	-3772.67	-20.21	1492.30	-3728.10	-80.48	1472.98	-3570.73	117.46	1461.65	-3592.65	19.51	1454.71	78.08	1123.63	81.74	640.30	927.24	73.56	259.70
2.05000	-3550.63	216.18	45.43	-3643.32	213.05	34.35	-3460.20	51.12	8.82	-3559.83	124.04	81.27	-3035.36	61.61	10.75	-3896.07	-2.23	22.55	-3618.15	354.83	4.98	-3646.78	335.23	38.04	-3686.30	42.82	1102.30	0.00	0.00	0.00	-3772.67	-20.21	1492.30	-3728.10	-80.48	1472.98	-3582.75	119.48	1461.63	-3605.54	19.51	1454.99	78.01	1124.42	81.43	639.74	927.20	73.50	259.18
2.06000	-3550.63	216.18	45.43	-3643.32	213.05	34.35	-3442.44	52.06	12.36	-3559.83	124.04	81.27	-3035.36	61.61	10.75	-3896.07	-2.23	22.55	-3587.10	352.34	8.23	-3634.67	335.36	39.22	-3686.30	42.82	1102.30	0.00	0.00	0.00	-3772.67	-20.21	1492.30	-3728.10	-80.48	1472.98	-3574.11	120.91	1462.16	-3597.21	19.96	1454.36	77.79	1125.80	80.97	639.71	927.14	73.51	261.04
2.07000	-3550.63	216.18	45.43	-3643.32	213.05	34.35	-3505.93	50.77	0.96	-3559.83	124.04	81.27	-3035.36	61.61	10.75	-3896.07	-2.23	22.55	-3609.78	353.34	4.56	-3641.83	334.81	38.60	-3686.30	42.82	1102.30	0.00	0.00	0.00	-3772.67	-20.21	1492.30	-3728.10	-80.48	1472.98	-3549.46	117.70	1462.00	-3564.13	21.68	1454.66	77.88	1125.35	81.04	639.97	926.99	73.54	260.90
2.08000	-3550.63	216.18	45.43	-3643.32	213.05	34.35	-3500.00	49.63	3.05	-3559.83	124.04	81.27	-3035.36	61.61	10.75	-3896.07	-2.23	22.55	-3596.11	352.46	6.46	-3641.99	334.37	38.53	-3686.30	42.82	1102.30	0.00	0.00	0.00	-3772.67	-20.21	1492.30	-3728.10	-80.48	1472.98	-3537.99	120.37	1461.28	-3557.46	20.91	1454.10	78.02	1125.38	81.13	640.13	927.15	73.51	260.09
2.09000	-3550.63	216.18	45.43	-3643.32	213.05	34.35	-3450.48	50.00	10.92	-3559.83	124.04	81.27	-3035.36	61.61	10.75	-3896.07	-2.23	22.55	-3616.35	352.40	4.04	-3614.26	334.86	42.51	-3686.30	42.82	1102.30	0.00	0.00	0.00	-3772.67	-20.21	1492.30	-3728.10	-80.48	1472.98	-3584.35	119.95	1461.42	-3540.76	21.34	1452.81	77.88	1125.59	81.08	639.72	927.50	73.33	259.58
2.10000	-3550.63	216.18	45.43	-3643.32	213.05	34.35	-3518.60	48.15	0.73	-3559.83	124.04	81.27	-3035.36	61.61	10.75	-3896.07	-2.23	22.55	-3614.98	350.44	6.36	-3641.30	334.91	38.92	-3686.30	42.82	1102.30	0.00	0.00	0.00	-3772.67	-20.21	1492.30	-3728.10	-80.48	1472.98	-3585.19	120.42	1462.29	-3546.14	21.26	1452.37	77.81	1126.09	80.76	639.36	927.69	73.23	260.61
2.11000	-3550.63	216.18	45.43	-3643.32	213.05	34.35	-3496.27	47.95	3.86	-3559.83	124.04	81.27	-3035.36	61.61	10.75	-3896.07	-2.23	22.55	-3608.95	352.70	6.21	-3637.88	335.55	39.66	-3686.30	42.82	1102.30	0.00	0.00	0.00	-3772.67	-20.21	1492.30	-3728.10	-80.48	1472.98	-3559.75	120.82	1462.04	-3560.72	21.10	1453.46	78.02	1125.75	80.79	639.55	927.63	73.32	260.35
2.12000	-3550.63	216.18	45.43	-3643.32	213.05	34.35	-3484.44	50.99	6.37	-3559.83	124.04	81.27	-3035.36	61.61	10.75	-3896.07	-2.23	22.55	-3616.72	353.58	4.25	-3616.38	335.08	43.07	-3686.30	42.82	1102.30	0.00	0.00	0.00	-3772.67	-20.21	1492.30	-3728.10	-80.48	1472.98	-3585.44	118.98	1461.51	-3563.54	21.31	1452.87	78.04	1125.46	81.02	639.75	927.58	73.38	259.82
2.13000	-3550.63	216.18	45.43	-3643.32	213.05	34.35	-3510.69	49.68	0.70	-3559.83	124.04	81.27	-3035.36	61.61	10.75	-3896.07	-2.23	22.55	-3595.66	350.18	7.43	-3668.90	336.41	34.03	-3686.30	42.82	1102.30	0.00	0.00	0.00	-3772.67	-20.21	1492.30	-3728.10	-80.48	1472.98	-3575.10	120.24	1462.01	-3548.50	20.69	1451.71	77.95	1125.53	81.01	640.24	927.63	73.50	259.36
2.14000	-3550.63	216.18	45.43	-3643.32	213.05	34.35	-3445.26	50.48	11.99	-3559.83	124.04	81.27	-3035.36	61.61	10.75	-3896.07	-2.23	22.55	-3578.56	351.28	8.92	-3648.80	335.86	37.78	-3686.30	42.82	1102.30	0.00	0.00	0.00	-3772.67	-20.21	1492.30	-3728.10	-80.48	1472.98	-3600.36	121.10	1462.10	-3581.83	21.07	1453.60	77.83	1124.98	81.02	640.56	927.41	73.61	259.77
2.15000	-3550.63	216.18	45.43	-3643.32	213.05	34.35	-3474.22	51.59	8.03	-3559.83	124.04	81.27	-3035.36	61.61	10.75	-3896.07	-2.23	22.55	-3598.40	351.46	7.57	-3632.70	334.91	39.92	-3686.30	42.82	1102.30	0.00	0.00	0.00	-3772.67	-20.21	1492.30	-3728.10	-80.48	1472.98	-3576.62	118.17	1461.72	-3575.50	23.31	1453.91	77.82	1127.13	80.23	639.30	927.26	73.44	260.35
2.16000	-3550.63	216.18	45.43	-3643.32	213.05	34.35	-3444.62	49.32	10.80	-3559.83	124.04	81.27	-3035.36	61.61	10.75	-3896.07	-2.23	22.55	-3630.98	354.39	2.68	-3653.51	334.81	37.23	-3686.30	42.82	1102.30	0.00	0.00	0.00	-3772.67	-20.21	1492.30	-3728.10	-80.48	1472.98	-3583.73	118.71	1462.12	-3559.79	21.25	1453.79	77.72	1125.77	80.87	639.88	927.50	73.42	261.32
2.17000	-3550.63	216.18	45.43	-3643.32	213.05	34.35	-3496.27	51.43	3.11	-3559.83	124.04	81.27	-3035.36	61.61	10.75	-3896.07	-2.23	22.55	-3607.48	352.68	6.77	-3636.36	335.11	39.38	-3686.30	42.82	1102.30	0.00	0.00	0.00	-3772.67	-20.21	1492.30	-3728.10	-80.48	1472.98	-3579.45	120.52	1462.08	-3559.38	20.66	1452.79	77.80	1124.67	81.31	639.95	927.27	73.43	259.44
2.18000	-3550.63	216.18	45.43	-3643.32	213.05	34.35	-3496.01	51.69	4.23	-3559.83	124.04	81.27	-3035.36	61.61	10.75	-3896.07	-2.23	22.55	-3592.27	350.73	7.09	-3637.75	334.84	40.19	-3686.30	42.82	1102.30	0.00	0.00	0.00	-3772.67	-20.21	1492.30	-3728.10	-80.48	1472.98	-3550.78	119.40	1460.13	-3570.93	22.14	1452.52	77.97	1124.81	81.19	640.17	927.33	73.45	261.22
2.19000	-3550.63	216.18	45.43	-3643.32	213.05	34.35	-3508.30	49.88	1.02	-3559.83	124.04	81.27	-3035.36	61.61	10.75	-3896.07	-2.23	22.55	-3592.65	353.73	6.08	-3630.16	335.01	40.68	-3686.30	42.82	1102.30	0.00	0.00	0.00	-3772.67	-20.21	1492.30	-3728.10	-80.48	1472.98	-3560.32	118.20	1461.97	-3575.33	22.03	1454.22	77.93	1125.61	80.99	639.80	927.49	73.36	261.75
2.20000	-3550.63	216.18	45.43	-3643.32	213.05	34.35	-3474.00	51.91	7.40	-3559.83	124.04	81.27	-3035.36	61.61	10.75	-3896.07	-2.23	22.55	-3610.41	353.26	4.68	-3636.75	335.90	40.19	-3686.30	42.82	1102.30	0.00	0.00	0.00	-3772.67	-20.21	1492.30	-3728.10	-80.48	1472.98	-3564.10	119.33	1461.82	-3594.09	20.82	1455.12	77.89	1126.05	80.76	639.96	927.12	73.61	259.98
2.21000	-3550.63	216.18	45.43	-3643.32	213.05	34.35	-3497.35	50.02	2.70	-3559.83	124.04	81.27	-3035.36	61.61	10.75	-3896.07	-2.23	22.55	-3646.82	353.22	-2.23	-3622.37	334.73	42.37	-3686.30	42.82	1102.30	0.00	0.00	0.00	-3772.67	-20.21	1492.30	-3728.10	-80.48	1472.98	-3563.86	120.54	1461.19	-3588.34	20.50	1453.53	78.09	1124.61	81.34	640.68	927.20	73.74	259.17
2.22000	-3550.63	216.18	45.43	-3643.32	213.05	34.35	-3514.22	49.68	0.68	-3559.83	124.04	81.27	-3035.36	61.61	10.75	-3896.07	-2.23	22.55	-3615.24	352.54	4.25	-3639.70	335.22	40.07	-3686.30	42.82	1102.30	0.00	0.00	0.00	-3772.67	-20.21	1492.30	-3728.10	-80.48	1472.98	-3542.82	119.56	1460.13	-3565.05	20.90	1453.56	78.08	1125.91	80.88	640.65	927.23	73.66	262.25
2.23000	-3550.63	216.18	45.43	-3643.32	213.05	34.35	-3466.39	50.16	7.75	-3559.83	124.04	81.27	-3035.36	61.61	10.75	-3896.07	-2.23	22.55	-3588.31	350.34	8.04	-3639.19	335.41	40.14	-3686.30	42.82	1102.30	0.00	0.00	0.00	-3772.67	-20.21	1492.30	-3728.10	-80.48	1472.98	-3563.16	119.89	1459.98	-3584.78	20.50	1453.71	77.94	1126.24	80.69	639.54	927.27	73.35	259.68
2.24000	-3550.63	216.18	45.43	-3643.32	213.05	34.35	-3501.88	50.29	4.12	-3559.83	124.04	81.27	-3035.36	61.61	10.75	-3896.07	-2.23	22.55	-3566.78	351.19	10.58	-3622.47	335.05	42.87	-3686.30	42.82	1102.30	0.00	0.00	0.00	-3772.67	-20.21	1492.30	-3728.10	-80.48	1472.98	-3569.96	118.64	1460.51	-3572.37	20.83	1454.21	78.10	1126.35	80.75	640.59	927.30	73.66	260.34
2.25000	-3550.63	216.18	45.43	-3643.32	213.05	34.35	-3460.93	51.99	8.42	-3559.83	124.04	81.27	-3035.36	61.61	10.75	-3896.07	-2.23	22.55	-3604.40	351.36	5.40	-3630.64	334.39	41.81	-3686.30	42.82	1102.30	0.00	0.00	0.00	-3772.67	-20.21	1492.30	-3728.10	-80.48	1472.98	-3582.18	118.29	1461.21	-3564.84	21.76	1454.26	77.71	1126.29	80.87	640.19	927.23	73.55	261.98
2.26000	-3550.63	216.18	45.43	-3643.32	213.05	34.35	-3501.06	51.31	2.27	-3559.83	124.04	81.27	-3035.36	61.61	10.75	-3896.07	-2.23	22.55	-3629.05	352.05	1.96	-3630.61	334.24	42.38	-3686.30	42.82	1102.30	0.00	0.00	0.00	-3772.67	-20.21	1492.30	-3728.10	-80.48	1472.98	-3593.33	119.47	1460.95	-3533.49	20.66	1451.51	77.79	1126.43	80.79	639.29	927.36	73.27	262.64
2.27000	-3550.63	216.18	45.43	-3643.32	213.05	34.35	-3499.00	47.37	2.90	-3559.83	124.04	81.27	-3035.36	61.61	10.75	-3896.07	-2.23	22.55	-3634.33	351.28	2.33	-3642.84	334.90	41.19	-3686.30	42.82	1102.30	0.00	0.00	0.00	-3772.67	-20.21	1492.30	-3728.10	-80.48	1472.98	-3569.25	119.40	1460.98	-3565.97	19.53	1452.75	78.04	1127.01	80.26	639.45	927.49	73.33	261.17
2.28000	-3550.63	216.18	45.43	-3643.32	213.05	34.35	-3493.85	50.08	2.01	-3559.83	124.04	81.27	-3035.36	61.61	10.75	-3896.07	-2.23	22.55	-3581.01	350.83	10.69	-3651.41	334.69	41.05	-3686.30	42.82	1102.30	0.00	0.00	0.00	-3772.67	-20.21	1492.30	-3728.10	-80.48	1472.98	-3576.56	119.06	1460.44	-3551.17	20.30	1452.02	77.87	1125.73	80.83	640.02	927.43	73.55	260.17
2.29000	-3550.63	216.18	45.43	-3643.32	213.05	34.35	-3473.80	49.72	6.22	-3559.83	124.04	81.27	-3035.36	61.61	10.75	-3896.07	-2.23	22.55	-3608.36	351.11	7.53	-3623.43	332.57	45.39	-3686.30	42.82	1102.30	0.00	0.00	0.00	-3772.67	-20.21	1492.30	-3728.10	-80.48	1472.98	-3596.65	118.56	1461.16	-3561.37	19.17	1453.30	78.02	1123.36	81.65	639.94	927.62	73.44	260.55
2.30000	-3550.63	216.18	45.43	-3643.32	213.05	34.35	-3461.89	50.45	8.26	-3559.83	124.04	81.27	-3035.36	61.61	10.75	-3896.07	-2.23	22.55	-3604.18	351.22	7.30	-3628.76	333.78	45.19	-3686.30	42.82	1102.30	0.00	0.00	0.00	-3772.67	-20.21	1492.30	-3728.10	-80.48	1472.98	-3588.69	117.14	1462.26	-3542.40	20.91	1451.17	77.96	1125.22	81.14	640.24	927.43	73.52	259.74
2.31000	-3550.63	216.18	45.43	-3643.32	213.05	34.35	-3497.15	48.78	3.51	-3559.83	124.04	81.27	-3035.36	61.61	10.75	-3896.07	-2.23	22.55	-3609.90	350.16	7.85	-3634.92	334.90	46.79	-3686.30	42.82	1102.30	0.00	0.00	0.00	-3772.67	-20.21	1492.30	-3728.10	-80.48	1472.98	-3589.98	116.06	1461.20	-3559.58	20.83	1451.48	77.68	1127.31	80.36	639.60	927.34	73.39	259.88
2.32000	-3550.63	216.18	45.43	-3643.32	213.05	34.35	-3492.38	48.32	3.71	-3559.83	124.04	81.27	-3035.36	61.61	10.75	-3896.07	-2.23	22.55	-3607.69	350.77	8.25	-3624.92	334.33	50.09	-3686.30	42.82	1102.30	0.00	0.00	0.00	-3772.67	-20.21	1492.30	-3728.10	-80.48	1472.98	-3577.00	117.55	1459.56	-3566.06	20.32	1452.17	77.91	1125.16	81.07	639.48	927.24	73.38	258.58
2.33000	-3550.63	216.18	45.43	-3643.32	213.05	34.35	-3496.81	49.85	2.97	-3559.83	124.04	81.27	-3035.36	61.61	10.75	-3896.07	-2.23	22.55	-3634.93	351.00	4.89	-3634.59	334.80	50.76	-3686.30	42.82	1102.30	0.00	0.00	0.00	-3772.67	-20.21	1492.30	-3728.10	-80.48	1472.98	-3534.99	117.95	1459.60	-3566.53	19.34	1452.67	77.92	1126.44	80.83	640.18	927.32	73.55	258.59
2.34000	-3550.63	216.18	45.43	-3643.32	213.05	34.35	-3522.02	49.04	-1.25	-3559.83	124.04	81.27	-3035.36	61.61	10.75	-3896.07	-2.23	22.55	-3619.79	351.12	8.86	-3643.00	335.64	53.20	-3686.30	42.82	1102.30	0.00	0.00	0.00	-3772.67	-20.21	1492.30	-3728.10	-80.48	1472.98	-3562.82	118.26	1460.05	-3568.14	18.43	1451.94	77.94	1124.34	81.44	639.76	927.73	73.32	260.93
2.35000	-3550.63	216.18	45.43	-3643.32	213.05	34.35	-3501.94	48.25	1.94	-3559.83	124.04	81.27	-3035.36	61.61	10.75	-3896.07	-2.23	22.55	-3579.53	348.42	17.28	-3636.65	334.04	58.45	-3686.30	42.82	1102.30	0.00	0.00	0.00	-3772.67	-20.21	1492.30	-3728.10	-80.48	1472.98	-3591.82	116.77	1460.72	-3580.18	19.75	1451.67	77.57	1125.88	80.97	640.16	927.42	73.49	261.20
2.36000	-3550.63	216.18	45.43	-3643.32	213.05	34.35	-3512.27	50.49	-0.81	-3559.83	124.04	81.27	-3035.36	61.61	10.75	-3896.07	-2.23	22.55	-3589.29	350.22	15.74	-3615.41	333.63	63.23	-3686.30	42.82	1102.30	0.00	0.00	0.00	-3772.67	-20.21	1492.30	-3728.10	-80.48	1472.98	-3585.25	117.23	1461.51	-3541.38	19.71	1450.66	77.79	1126.35	80.81	640.50	927.15	73.71	259.59
2.37000	-3550.63	216.18	45.43	-3643.32	213.05	34.35	-3489.65	48.40	3.38	-3559.83	124.04	81.27	-3035.36	61.61	10.75	-3896.07	-2.23	22.55	-3603.36	348.99	15.06	-3642.06	335.16	63.06	-3686.30	42.82	1102.30	0.00	0.00	0.00	-3772.67	-20.21	1492.30	-3728.10	-80.48	1472.98	-3586.74	118.00	1459.84	-3554.96	19.69	1451.33	77.99	1126.02	81.02	640.17	927.37	73.59	261.63
2.38000	-3550.63	216.18	45.43	-3643.32	213.05	34.35	-3469.63	49.25	6.82	-3559.83	124.04	81.27	-3035.36	61.61	10.75	-3896.07	-2.23	22.55	-3605.72	348.35	17.72	-3644.41	333.52	64.87	-3686.30	42.82	1102.30	0.00	0.00	0.00	-3772.67	-20.21	1492.30	-3728.10	-80.48	1472.98	-3613.41	116.69	1461.29	-3553.87	19.16	1451.76	77.93	1126.93	80.49	639.71	927.40	73.60	260.52
2.39000	-3550.63	216.18	45.43	-3643.32	213.05	34.35	-3494.91	49.74	4.01	-3559.83	124.04	81.27	-3035.36	61.61	10.75	-3896.07	-2.23	22.55	-3614.10	349.62	18.80	-3664.53	334.09	65.54	-3686.30	42.82	1102.30	0.00	0.00	0.00	-3772.67	-20.21	1492.30	-3728.10	-80.48	1472.98	-3588.65	117.72	1460.51	-3563.23	19.03	1450.67	77.95	1125.09	80.96	639.86	927.47	73.55	261.21
2.40000	-3550.63	216.18	45.43	-3643.32	213.05	34.35	-3494.26	49.72	2.85	-3559.83	124.04	81.27	-3035.36	61.61	10.75	-3896.07	-2.23	22.55	-3609.24	347.99	21.13	-3634.37	330.39	72.00	-3686.30	42.82	1102.30	0.00	0.00	0.00	-3772.67	-20.21	1492.30	-3728.10	-80.48	1472.98	-3564.13	116.94	1460.11	-3546.37	19.47	1449.68	77.97	1125.92	80.93	640.19	927.26	73.61	261.55
2.41000	-3550.63	216.18	45.43	-3643.32	213.05	34.35	-3512.51	51.63	1.39	-3559.83	124.04	81.27	-3035.36	61.61	10.75	-3896.07	-2.23	22.55	-3586.05	345.58	27.02	-3643.10	328.97	74.25	-3686.30	42.82	1102.30	0.00	0.00	0.00	-3772.67	-20.21	1492.30	-3728.10	-80.48	1472.98	-3556.87	116.96	1461.67	-3558.34	19.21	1450.69	77.72	1126.72	80.47	639.93	927.43	73.45	260.35
2.42000	-3550.63	216.18	45.43	-3643.32	213.05	34.35	-3457.02	48.53	10.59	-3559.83	124.04	81.27	-3035.36	61.61	10.75	-3896.07	-2.23	22.55	-3636.74	345.52	23.76	-3638.96	326.30	77.83	-3686.30	42.82	1102.30	0.00	0.00	0.00	-3772.67	-20.21	1492.30	-3728.10	-80.48	1472.98	-3583.00	114.81	1459.64	-3575.43	18.95	1451.23	77.85	1125.53	80.87	640.26	927.17	73.65	260.99
2.43000	-3550.63	216.18	45.43	-3643.32	213.05	34.35	-3452.51	49.52	9.77	-3559.83	124.04	81.27	-3035.36	61.61	10.75	-3896.07	-2.23	22.55	-3643.08	344.79	25.38	-3639.09	324.88	81.06	-3686.30	42.82	1102.30	0.00	0.00	0.00	-3772.67	-20.21	1492.30	-3728.10	-80.48	1472.98	-3563.75	115.28	1460.77	-3603.14	19.55	1451.11	77.86	1125.46	81.06	640.27	927.50	73.54	259.43
2.44000	-3550.63	216.18	45.43	-3643.32	213.05	34.35	-3475.21	47.31	7.72	-3559.83	124.04	81.27	-3035.36	61.61	10.75	-3896.07	-2.23	22.55	-3649.38	344.06	26.93	-3639.19	323.47	84.21	-3686.30	42.82	1102.30	0.00	0.00	0.00	-3772.67	-20.21	1492.30	-3728.10	-80.48	1472.98	-3561.16	114.91	1460.83	-3586.79	19.95	1450.95	77.64	1125.46	80.99	639.66	927.74	73.24	261.17
2.45000	-3550.63	216.18	45.43	-3643.32	213.05	34.35	-3486.55	51.39	4.11	-3559.83	124.04	81.27	-3035.36	61.61	10.75	-3896.07	-2.23	22.55	-3655.64	343.33	28.42	-3639.28	322.08	87.28	-3686.30	42.82	1102.30	0.00	0.00	0.00	-3772.67	-20.21	1492.30	-3728.10	-80.48	1472.98	-3558.59	114.54	1460.90	-3574.41	19.98	1451.54	77.73	1125.40	81.19	639.91	927.44	73.44	261.15
2.46000	-3550.63	216.18	45.43	-3643.32	213.05	34.35	-3482.77	49.80	5.45	-3559.83	124.04	81.27	-3035.36	61.61	10.75	-3896.07	-2.23	22.55	-3661.86	342.61	29.84	-3639.34	320.71	90.29	-3686.30	42.82	1102.30	0.00	0.00	0.00	-3772.67	-20.21	1492.30	-3728.10	-80.48	1472.98	-3556.05	114.17	1460.99	-3531.61	20.72	1449.82	77.99	1123.36	81.69	639.50	927.47	73.40	258.51
2.47000	-3550.63	216.18	45.43	-3643.32	213.05	34.35	-3508.97	50.36	2.62	-3559.83	124.04	81.27	-3035.36	61.61	10.75	-3896.07	-2.23	22.55	-3668.05	341.90	31.20	-3639.39	319.35	93.22	-3686.30	42.82	1102.30	0.00	0.00	0.00	-3772.67	-20.21	1492.30	-3728.10	-80.48	1472.98	-3553.53	113.80	1461.08	-3574.57	20.13	1451.22	78.15	1124.04	81.39	640.14	927.34	73.60	259.33
2.48000	-3550.63	216.18	45.43	-3643.32	213.05	34.35	-3467.91	51.98	7.25	-3559.83	124.04	81.27	-3035.36	61.61	10.75	-3896.07	-2.23	22.55	-3674.20	341.19	32.49	-3639.41	318.01	96.09	-3686.30	42.82	1102.30	0.00	0.00	0.00	-3772.67	-20.21	1492.30	-3728.10	-80.48	1472.98	-3551.04	113.43	1461.19	-3568.27	21.22	1451.12	77.90	1126.25	80.49	639.83	927.62	73.37	262.54
2.49000	-3550.63	216.18	45.43	-3643.32	213.05	34.35	-3486.68	50.23	3.62	-3559.83	124.04	81.27	-3035.36	61.61	10.75	-3896.07	-2.23	22.55	-3680.31	340.48	33.71	-3639.42	316.68	98.88	-3686.30	42.82	1102.30	0.00	0.00	0.00	-3772.67	-20.21	1492.30	-3728.10	-80.48	1472.98	-3548.57	113.06	1461.31	-3568.40	22.32	1450.39	77.72	1125.85	80.68	639.90	927.68	73.34	261.86
2.50000	-3550.63	216.18	45.43	-3643.32	213.05	34.35	-3504.54	49.46	1.77	-3559.83	124.04	81.27	-3035.36	61.61	10.75	-3896.07	-2.23	22.55	-3686.38	339.78	34.88	-3639.41	315.37	101.61	-3686.30	42.82	1102.30	0.00	0.00	0.00	-3772.67	-20.21	1492.30	-3728.10	-80.48	1472.98	-3546.12	112.69	1461.44	-3544.32	22.40	1450.94	77.65	1125.43	80.83	639.67	927.72	73.26	262.77
2.51000	-3550.63	216.18	45.43	-3643.32	213.05	34.35	-3503.47	49.06	1.55	-3559.83	124.04	81.27	-3035.36	61.61	10.75	-3896.07	-2.23	22.55	-3692.42	339.09	35.97	-3639.37	314.07	104.26	-3686.30	42.82	1102.30	0.00	0.00	0.00	-3772.67	-20.21	1492.30	-3728.10	-80.48	1472.98	-3543.70	112.32	1461.59	-3554.57	22.13	1451.12	78.05	1122.73	81.73	639.59	927.36	73.36	261.02
2.52000	-3550.63	216.18	45.43	-3643.32	213.05	34.35	-3502.14	51.10	1.51	-3559.83	124.04	81.27	-3035.36	61.61	10.75	-3896.07	-2.23	22.55	-3698.42	338.40	37.01	-3639.32	312.79	106.85	-3686.30	42.82	1102.30	0.00	0.00	0.00	-3772.67	-20.21	1492.30	-3728.10	-80.48	1472.98	-3541.30	111.96	1461.74	-3553.74	22.40	1450.43	77.51	1126.59	80.53	639.78	927.35	73.48	260.05
2.53000	-3550.63	216.18	45.43	-3643.32	213.05	34.35	-3480.46	50.26	5.30	-3559.83	124.04	81.27	-3035.36	61.61	10.75	-3896.07	-2.23	22.55	-3704.38	337.71	37.98	-3639.25	311.53	109.36	-3686.30	42.82	1102.30	0.00	0.00	0.00	-3772.67	-20.21	1492.30	-3728.10	-80.48	1472.98	-3538.92	111.59	1461.90	-3555.46	21.80	1450.45	77.68	1126.40	80.51	639.69	927.44	73.45	258.88
2.54000	-3550.63	216.18	45.43	-3643.32	213.05	34.35	-3482.52	48.89	5.09	-3559.83	124.04	81.27	-3035.36	61.61	10.75	-3896.07	-2.23	22.55	-3710.29	337.03	38.88	-3639.16	310.28	111.81	-3686.30	42.82	1102.30	0.00	0.00	0.00	-3772.67	-20.21	1492.30	-3728.10	-80.48	1472.98	-3536.56	111.23	1462.08	-3549.64	22.61	1450.65	78.06	1123.91	81.52	640.13	927.55	73.56	260.45
2.55000	-3550.63	216.18	45.43	-3643.32	213.05	34.35	-3546.93	50.15	-3.20	-3559.83	124.04	81.27	-3035.36	61.61	10.75	-3896.07	-2.23	22.55	-3716.18	336.35	39.73	-3639.04	309.04	114.20	-3686.30	42.82	1102.30	0.00	0.00	0.00	-3772.67	-20.21	1492.30	-3728.10	-80.48	1472.98	-3534.22	110.86	1462.27	-3560.10	22.38	1450.53	77.91	1124.86	81.04	640.10	927.38	73.54	261.04
2.56000	-3550.63	216.18	45.43	-3643.32	213.05	34.35	-3504.83	49.63	0.87	-3559.83	124.04	81.27	-3035.36	61.61	10.75	-3896.07	-2.23	22.55	-3722.02	335.68	40.51	-3638.91	307.82	116.51	-3686.30	42.82	1102.30	0.00	0.00	0.00	-3772.67	-20.21	1492.30	-3728.10	-80.48	1472.98	-3531.91	110.50	1462.46	-3553.40	23.45	1450.08	78.07	1125.85	80.84	640.23	927.43	73.47	261.84
2.57000	-3550.63	216.18	45.43	-3643.32	213.05	34.35	-3494.91	50.54	2.22	-3559.83	124.04	81.27	-3035.36	61.61	10.75	-3896.07	-2.23	22.55	-3727.82	335.01	41.24	-3638.76	306.62	118.76	-3686.30	42.82	1102.30	0.00	0.00	0.00	-3772.67	-20.21	1492.30	-3728.10	-80.48	1472.98	-3529.62	110.14	1462.67	-3573.02	24.48	1451.19	78.09	1125.50	80.97	639.92	927.42	73.49	259.89
2.58000	-3550.63	216.18	45.43	-3643.32	213.05	34.35	-3513.49	49.75	0.04	-3559.83	124.04	81.27	-3035.36	61.61	10.75	-3896.07	-2.23	22.55	-3733.58	334.34	41.90	-3638.59	305.43	120.94	-3686.30	42.82	1102.30	0.00	0.00	0.00	-3772.67	-20.21	1492.30	-3728.10	-80.48	1472.98	-3527.34	109.77	1462.89	-3585.80	24.40	1451.12	78.02	1124.68	81.33	639.49	927.75	73.24	262.17
2.59000	-3550.63	216.18	45.43	-3643.32	213.05	34.35	-3501.87	50.31	2.14	-3559.83	124.04	81.27	-3035.36	61.61	10.75	-3896.07	-2.23	22.55	-3739.31	333.68	42.50	-3638.40	304.25	123.06	-3686.30	42.82	1102.30	0.00	0.00	0.00	-3772.67	-20.21	1492.30	-3728.10	-80.48	1472.98	-3525.09	109.41	1463.12	-3555.97	26.49	1450.31	77.87	1124.81	81.27	639.91	927.58	73.48	262.41
2.60000	-3550.63	216.18	45.43	-3643.32	213.05	34.35	-3513.73	48.54	0.94	-3559.83	124.04	81.27	-3035.36	61.61	10.75	-3896.07	-2.23	22.55	-3744.99	333.03	43.05	-3638.18	303.09	125.11	-3686.30	42.82	1102.30	0.00	0.00	0.00	-3772.67	-20.21	1492.30	-3728.10	-80.48	1472.98	-3522.86	109.05	1463.36	-3554.08	26.56	1450.83	77.99	1125.44	80.96	640.04	927.44	73.48	260.60
2.61000	-3550.63	216.18	45.43	-3643.32	213.05	34.35	-3474.09	48.79	7.14	-3559.83	124.04	81.27	-3035.36	61.61	10.75	-3896.07	-2.23	22.55	-3750.64	332.38	43.53	-3637.95	301.95	127.10	-3686.30	42.82	1102.30	0.00	0.00	0.00	-3772.67	-20.21	1492.30	-3728.10	-80.48	1472.98	-3520.64	108.69	1463.61	-3568.61	27.06	1450.99	77.84	1124.42	81.43	639.82	927.63	73.31	260.11
2.62000	-3550.63	216.18	45.43	-3643.32	213.05	34.35	-3474.40	49.08	6.02	-3559.83	124.04	81.27	-3035.36	61.61	10.75	-3896.07	-2.23	22.55	-3756.24	331.73	43.95	-3637.70	300.81	129.02	-3686.30	42.82	1102.30	0.00	0.00	0.00	-3772.67	-20.21	1492.30	-3728.10	-80.48	1472.98	-3518.45	108.33	1463.87	-3553.75	28.31	1450.95	78.21	1124.49	81.49	639.94	927.31	73.50	260.00
2.63000	-3550.63	216.18	45.43	-3643.32	213.05	34.35	-3526.51	50.28	-1.60	-3559.83	124.04	81.27	-3035.36	61.61	10.75	-3896.07	-2.23	22.55	-3761.80	331.09	44.32	-3637.43	299.70	130.88	-3686.30	42.82	1102.30	0.00	0.00	0.00	-3772.67	-20.21	1492.30	-3728.10	-80.48	1472.98	-3516.27	107.97	1464.14	-3565.15	28.88	1451.00	77.87	1126.17	80.68	640.13	927.31	73.60	258.97
2.64000	-3550.63	216.18	45.43	-3643.32	213.05	34.35	-3502.83	49.26	1.43	-3559.83	124.04	81.27	-3035.36	61.61	10.75	-3896.07	-2.23	22.55	-3767.33	330.45	44.63	-3637.13	298.59	132.68	-3686.30	42.82	1102.30	0.00	0.00	0.00	-3772.67	-20.21	1492.30	-3728.10	-80.48	1472.98	-3514.12	107.61	1464.42	-3566.82	28.67	1450.23	77.34	1127.78	80.19	639.67	927.03	73.43	258.70
2.65000	-3550.63	216.18	45.43	-3643.32	213.05	34.35	-3512.33	49.50	0.54	-3559.83	124.04	81.27	-3035.36	61.61	10.75	-3896.07	-2.23	22.55	-3772.81	329.82	44.88	-3636.82	297.51	134.41	-3686.30	42.82	1102.30	0.00	0.00	0.00	-3772.67	-20.21	1492.30	-3728.10	-80.48	1472.98	-3511.98	107.25	1464.71	-3565.50	29.60	1450.85	77.69	1126.13	81.03	639.23	927.30	73.32	260.66
2.66000	-3550.63	216.18	45.43	-3643.32	213.05	34.35	-3476.99	49.19	5.84	-3559.83	124.04	81.27	-3035.36	61.61	10.75	-3896.07	-2.23	22.55	-3778.25	329.18	45.07	-3636.48	296.43	136.08	-3686.30	42.82	1102.30	0.00	0.00	0.00	-3772.67	-20.21	1492.30	-3728.10	-80.48	1472.98	-3509.86	106.90	1465.01	-3579.90	29.92	1450.78	77.85	1124.78	81.22	640.11	927.59	73.56	259.76
2.67000	-3550.63	216.18	45.43	-3643.32	213.05	34.35	-3508.08	49.63	0.52	-3559.83	124.04	81.27	-3035.36	61.61	10.75	-3896.07	-2.23	22.55	-3783.65	328.56	45.21	-3636.13	295.37	137.69	-3686.30	42.82	1102.30	0.00	0.00	0.00	-3772.67	-20.21	1492.30	-3728.10	-80.48	1472.98	-3507.75	106.54	1465.32	-3598.99	31.44	1450.49	77.99	1126.56	80.56	639.97	927.66	73.45	261.59
2.68000	-3550.63	216.18	45.43	-3643.32	213.05	34.35	-3489.94	50.03	4.05	-3559.83	124.04	81.27	-3035.36	61.61	10.75	-3896.07	-2.23	22.55	-3789.01	327.94	45.29	-3635.75	294.32	139.24	-3686.30	42.82	1102.30	0.00	0.00	0.00	-3772.67	-20.21	1492.30	-3728.10	-80.48	1472.98	-3505.67	106.18	1465.64	-3581.56	31.98	1449.85	78.01	1125.61	80.87	640.29	927.75	73.33	263.71
2.69000	-3550.63	216.18	45.43	-3643.32	213.05	34.35	-3469.43	49.48	8.28	-3559.83	124.04	81.27	-3035.36	61.61	10.75	-3896.07	-2.23	22.55	-3794.33	327.32	45.32	-3635.36	293.29	140.72	-3686.30	42.82	1102.30	0.00	0.00	0.00	-3772.67	-20.21	1492.30	-3728.10	-80.48	1472.98	-3503.60	105.83	1465.97	-3571.19	33.98	1449.26	78.06	1124.98	80.95	640.13	927.64	73.33	260.52
2.70000	-3550.63	216.18	45.43	-3643.32	213.05	34.35	-3513.60	53.43	1.01	-3559.83	124.04	81.27	-3035.36	61.61	10.75	-3896.07	-2.23	22.55	-3799.61	326.70	45.29	-3634.94	292.27	142.15	-3686.30	42.82	1102.30	0.00	0.00	0.00	-3772.67	-20.21	1492.30	-3728.10	-80.48	1472.98	-3501.54	105.47	1466.30	-3598.22	35.43	1450.22	77.81	1126.22	80.57	640.52	927.18	73.56	261.12
2.71000	-3550.63	216.18	45.43	-3643.32	213.05	34.35	-3494.23	52.05	4.24	-3559.83	124.04	81.27	-3035.36	61.61	10.75	-3896.07	-2.23	22.55	-3804.84	326.09	45.21	-3634.50	291.26	143.51	-3686.30	42.82	1102.30	0.00	0.00	0.00	-3772.67	-20.21	1492.30	-3728.10	-80.48	1472.98	-3499.51	105.12	1466.65	-3584.90	37.03	1447.57	77.78	1125.57	80.87	639.61	927.34	73.34	260.36
2.72000	-3550.63	216.18	45.43	-3643.32	213.05	34.35	-3486.12	50.29	5.83	-3559.83	124.04	81.27	-3035.36	61.61	10.75	-3896.07	-2.23	22.55	-3810.04	325.49	45.08	-3634.04	290.27	144.82	-3686.30	42.82	1102.30	0.00	0.00	0.00	-3772.67	-20.21	1492.30	-3728.10	-80.48	1472.98	-3497.49	104.77	1467.01	-3593.98	38.18	1448.50	78.02	1123.44	81.68	640.04	927.15	73.50	259.88
2.73000	-3550.63	216.18	45.43	-3643.32	213.05	34.35	-3507.95	48.89	2.42	-3559.83	124.04	81.27	-3035.36	61.61	10.75	-3896.07	-2.23	22.55	-3815.19	324.88	44.89	-3633.56	289.29	146.06	-3686.30	42.82	1102.30	0.00	0.00	0.00	-3772.67	-20.21	1492.30	-3728.10	-80.48	1472.98	-3495.48	104.41	1467.37	-3583.14	39.65	1448.08	77.84	1125.60	80.91	640.51	927.11	73.62	261.04
2.74000	-3550.63	216.18	45.43	-3643.32	213.05	34.35	-3498.80	52.55	2.57	-3559.83	124.04	81.27	-3035.36	61.61	10.75	-3896.07	-2.23	22.55	-3820.30	324.28	44.64	-3633.06	288.33	147.25	-3686.30	42.82	1102.30	0.00	0.00	0.00	-3772.67	-20.21	1492.30	-3728.10	-80.48	1472.98	-3493.49	104.06	1467.75	-3611.77	41.75	1448.87	77.63	1127.40	80.40	639.47	927.47	73.32	260.63
2.75000	-3550.63	216.18	45.43	-3643.32	213.05	34.35	-3491.62	50.82	4.97	-3559.83	124.04	81.27	-3035.36	61.61	10.75	-3896.07	-2.23	22.55	-3825.37	323.69	44.35	-3632.54	287.37	148.38	-3686.30	42.82	1102.30	0.00	0.00	0.00	-3772.67	-20.21	1492.30	-3728.10	-80.48	1472.98	-3491.52	103.71	1468.13	-3582.59	42.65	1447.89	77.74	1126.13	80.74	639.70	927.69	73.37	259.54
2.76000	-3550.63	216.18	45.43	-3643.32	213.05	34.35	-3499.96	51.94	3.40	-3559.83	124.04	81.27	-3035.36	61.61	10.75	-3896.07	-2.23	22.55	-3830.39	323.10	44.00	-3631.99	286.43	149.45	-3686.30	42.82	1102.30	0.00	0.00	0.00	-3772.67	-20.21	1492.30	-3728.10	-80.48	1472.98	-3489.56	103.36	1468.52	-3592.55	43.38	1448.20	78.17	1122.73	81.83	639.97	927.43	73.49	261.09
2.77000	-3550.63	216.18	45.43	-3643.32	213.05	34.35	-3505.14	52.60	2.58	-3559.83	124.04	81.27	-3035.36	61.61	10.75	-3896.07	-2.23	22.55	-3835.37	322.51	43.60	-3631.43	285.51	150.46	-3686.30	42.82	1102.30	0.00	0.00	0.00	-3772.67	-20.21	1492.30	-3728.10	-80.48	1472.98	-3487.61	103.01	1468.93	-3615.48	45.87	1449.07	77.86	1123.75	81.49	639.41	927.44	73.37	262.69
2.78000	-3550.63	216.18	45.43	-3643.32	213.05	34.35	-3500.59	51.22	4.48	-3559.83	124.04	81.27	-3035.36	61.61	10.75	-3896.07	-2.23	22.55	-3840.31	321.92	43.15	-3630.84	284.59	151.41	-3686.30	42.82	1102.30	0.00	0.00	0.00	-3772.67	-20.21	1492.30	-3728.10	-80.48	1472.98	-3485.68	102.66	1469.33	-3616.75	46.96	1448.95	77.48	1125.63	81.16	639.60	927.72	73.27	261.22
2.79000	-3550.63	216.18	45.43	-3643.32	213.05	34.35	-3475.71	50.21	8.10	-3559.83	124.04	81.27	-3035.36	61.61	10.75	-3896.07	-2.23	22.55	-3845.21	321.34	42.65	-3630.24	283.69	152.31	-3686.30	42.82	1102.30	0.00	0.00	0.00	-3772.67	-20.21	1492.30	-3728.10	-80.48	1472.98	-3483.76	102.31	1469.75	-3593.65	49.30	1448.45	77.91	1124.28	81.51	640.00	927.36	73.52	258.99
2.80000	-3550.63	216.18	45.43	-3643.32	213.05	34.35	-3495.33	52.18	4.03	-3559.83	124.04	81.27	-3035.36	61.61	10.75	-3896.07	-2.23	22.55	-3850.06	320.76	42.10	-3629.61	282.80	153.15	-3686.30	42.82	1102.30	0.00	0.00	0.00	-3772.67	-20.21	1492.30	-3728.10	-80.48	1472.98	-3481.86	101.96	1470.18	-3604.38	51.83	1447.07	77.63	1126.18	80.68	639.56	927.34	73.34	259.57
2.81000	-3550.63	216.18	45.43	-3643.32	213.05	34.35	-3509.99	52.10	1.14	-3559.83	124.04	81.27	-3035.36	61.61	10.75	-3896.07	-2.23	22.55	-3854.87	320.19	41.50	-3628.96	281.92	153.94	-3686.30	42.82	1102.30	0.00	0.00	0.00	-3772.67	-20.21	1492.30	-3728.10	-80.48	1472.98	-3479.96	101.62	1470.61	-3606.84	53.60	1447.02	77.84	1125.89	80.81	639.96	927.14	73.54	261.96
2.82000	-3550.63	216.18	45.43	-3643.32	213.05	34.35	-3485.00	52.41	6.92	-3559.83	124.04	81.27	-3035.36	61.61	10.75	-3896.07	-2.23	22.55	-3859.64	319.62	40.85	-3628.29	281.06	154.67	-3686.30	42.82	1102.30	0.00	0.00	0.00	-3772.67	-20.21	1492.30	-3728.10	-80.48	1472.98	-3478.08	101.27	1471.06	-3600.80	54.48	1447.62	77.50	1126.95	80.58	639.77	927.41	73.47	261.28
2.83000	-3550.63	216.18	45.43	-3643.32	213.05	34.35	-3489.85	51.57	5.40	-3559.83	124.04	81.27	-3035.36	61.61	10.75	-3896.07	-2.23	22.55	-3864.36	319.05	40.15	-3627.59	280.21	155.35	-3686.30	42.82	1102.30	0.00	0.00	0.00	-3772.67	-20.21	1492.30	-3728.10	-80.48	1472.98	-3476.22	100.92	1471.51	-3613.95	57.81	1446.84	77.79	1125.32	81.04	639.83	927.55	73.31	260.01
2.84000	-3550.63	216.18	45.43	-3643.32	213.05	34.35	-3478.38	52.35	6.56	-3559.83	124.04	81.27	-3035.36	61.61	10.75	-3896.07	-2.23	22.55	-3869.04	318.48	39.40	-3626.88	279.37	155.97	-3686.30	42.82	1102.30	0.00	0.00	0.00	-3772.67	-20.21	1492.30	-3728.10	-80.48	1472.98	-3474.36	100.58	1471.97	-3621.11	59.81	1446.34	77.94	1124.19	81.40	640.26	927.35	73.50	261.86
2.85000	-3550.63	216.18	45.43	-3643.32	213.05	34.35	-3500.04	50.67	2.91	-3559.83	124.04	81.27	-3035.36	61.61	10.75	-3896.07	-2.23	22.55	-3873.67	317.92	38.61	-3626.14	278.54	156.54	-3686.30	42.82	1102.30	0.00	0.00	0.00	-3772.67	-20.21	1492.30	-3728.10	-80.48	1472.98	-3472.52	100.23	1472.44	-3622.53	63.18	1446.58	77.82	1124.55	81.26	640.26	927.48	73.50	261.51
2.86000	-3550.63	216.18	45.43	-3643.32	213.05	34.35	-3471.80	51.21	8.62	-3559.83	124.04	81.27	-3035.36	61.61	10.75	-3896.07	-2.23	22.55	-3878.26	317.37	37.77	-3625.39	277.72	157.05	-3686.30	42.82	1102.30	0.00	0.00	0.00	-3772.67	-20.21	1492.30	-3728.10	-80.48	1472.98	-3470.68	99.89	1472.91	-3622.11	65.61	1446.04	77.83	1125.33	80.91	640.15	927.28	73.59	260.76
2.87000	-3550.63	216.18	45.43	-3643.32	213.05	34.35	-3484.15	52.00	7.04	-3559.83	124.04	81.27	-3035.36	61.61	10.75	-3896.07	-2.23	22.55	-3882.81	316.81	36.88	-3624.61	276.92	157.52	-3686.30	42.82	1102.30	0.00	0.00	0.00	-3772.67	-20.21	1492.30	-3728.11	-80.48	1472.98	-3468.86	99.55	1473.39	-3616.08	68.33	1445.71	77.82	1125.73	80.84	639.96	927.47	73.54	259.51
2.88000	-3550.63	216.18	45.43	-3643.32	213.05	34.35	-3482.96	51.99	7.50	-3559.83	124.04	81.27	-3035.36	61.61	10.75	-3896.07	-2.23	22.55	-3887.31	316.26	35.95	-3623.81	276.13	157.92	-3686.30	42.82	1102.30	0.00	0.00	0.00	-3772.67	-20.21	1492.30	-3730.83	-80.75	1473.08	-3467.05	99.21	1473.88	-3631.16	70.23	1445.75	77.70	1125.33	80.87	639.25	927.48	73.37	261.55
2.89000	-3550.63	216.18	45.43	-3643.32	213.05	34.35	-3481.87	51.82	8.14	-3559.83	124.04	81.27	-3035.36	61.61	10.75	-3896.07	-2.23	22.55	-3891.76	315.71	34.97	-3622.98	275.35	158.28	-3686.30	42.82	1102.30	0.00	0.00	0.00	-3772.67	-20.21	1492.30	-3712.32	-81.19	1470.37	-3465.25	98.87	1474.38	-3640.81	71.28	1445.31	77.53	1126.96	80.43	639.83	927.23	73.41	261.06
2.90000	-3550.63	216.18	45.43	-3643.32	213.05	34.35	-3480.91	51.53	8.94	-3559.83	124.04	81.27	-3035.36	61.61	10.75	-3896.07	-2.23	22.55	-3896.18	315.16	33.94	-3622.14	274.58	158.59	-3686.30	42.82	1102.30	0.00	0.00	0.00	-3772.67	-20.21	1492.30	-3687.64	-80.21	1469.39	-3463.46	98.52	1474.89	-3654.02	74.96	1446.10	77.55	1127.42	80.31	639.28	927.64	73.32	259.88
2.91000	-3550.63	216.18	45.43	-3643.32	213.05	34.35	-3480.10	51.17	9.88	-3559.83	124.04	81.27	-3035.36	61.61	10.75	-3896.07	-2.23	22.55	-3900.54	314.62	32.87	-3621.27	273.82	158.84	-3686.30	42.82	1102.30	0.00	0.00	0.00	-3772.67	-20.21	1492.30	-3700.55	-79.14	1469.54	-3461.68	98.18	1475.40	-3647.80	76.38	1444.92	77.81	1125.59	81.01	639.75	927.34	73.44	261.15
2.92000	-3550.63	216.18	45.43	-3643.32	213.05	34.35	-3479.47	50.81	10.95	-3559.83	124.04	81.27	-3035.36	61.61	10.75	-3896.07	-2.23	22.55	-3904.86	314.08	31.75	-3620.38	273.08	159.04	-3686.30	42.82	1102.30	0.00	0.00	0.00	-3772.67	-20.21	1492.30	-3732.40	-79.52	1469.34	-3459.90	97.85	1475.92	-3669.74	78.07	1445.07	77.94	1126.37	80.75	639.68	927.25	73.40	260.26
2.93000	-3550.63	216.18	45.43	-3643.32	213.05	34.35	-3479.07	50.48	12.14	-3559.83	124.04	81.27	-3035.36	61.61	10.75	-3896.07	-2.23	22.55	-3909.14	313.55	30.59	-3619.47	272.34	159.20	-3686.30	42.82	1102.30	0.00	0.00	0.00	-3772.67	-20.21	1492.30	-3736.60	-79.07	1468.82	-3458.14	97.51	1476.44	-3678.05	79.66	1445.87	77.86	1126.59	80.46	639.69	927.26	73.44	259.52
2.94000	-3550.63	216.18	45.43	-3643.32	213.05	34.35	-3478.90	50.25	13.43	-3559.83	124.04	81.27	-3035.36	61.61	10.75	-3896.07	-2.23	22.55	-3913.37	313.01	29.39	-3618.54	271.62	159.30	-3686.30	42.82	1102.30	0.00	0.00	0.00	-3772.67	-20.21	1492.30	-3693.86	-76.30	1466.72	-3456.39	97.17	1476.98	-3667.51	81.96	1444.93	77.44	1127.81	80.43	639.73	927.43	73.39	259.84
2.95000	-3550.63	216.18	45.43	-3643.32	213.05	34.35	-3479.02	50.16	14.81	-3559.83	124.04	81.27	-3035.36	61.61	10.75	-3896.07	-2.23	22.55	-3917.55	312.48	28.15	-3617.58	270.91	159.35	-3686.30	42.82	1102.30	0.00	0.00	0.00	-3772.67	-20.21	1492.30	-3710.74	-76.31	1466.43	-3454.64	96.83	1477.52	-3645.73	84.78	1444.76	77.57	1126.55	80.75	639.46	927.32	73.47	260.60
2.96000	-3550.63	216.18	45.43	-3643.32	213.05	34.35	-3479.44	50.27	16.26	-3559.83	124.04	81.27	-3035.36	61.61	10.75	-3896.07	-2.23	22.55	-3921.69	311.95	26.86	-3616.60	270.21	159.36	-3686.30	42.82	1102.30	0.00	0.00	0.00	-3772.67	-20.21	1492.30	-3708.56	-75.92	1466.51	-3452.90	96.50	1478.07	-3664.36	86.72	1446.18	78.09	1124.55	81.43	639.55	927.30	73.52	259.38
2.97000	-3550.63	216.18	45.43	-3643.32	213.05	34.35	-3480.19	50.63	17.78	-3559.83	124.04	81.27	-3035.36	61.61	10.75	-3896.07	-2.23	22.55	-3925.78	311.43	25.53	-3615.60	269.52	159.31	-3686.30	42.82	1102.30	0.00	0.00	0.00	-3772.67	-20.21	1492.30	-3701.76	-74.18	1466.30	-3451.17	96.16	1478.62	-3665.79	89.08	1446.07	78.05	1124.04	81.56	639.93	927.16	73.54	259.83
2.98000	-3550.63	216.18	45.43	-3643.32	213.05	34.35	-3481.32	51.30	19.34	-3559.83	124.04	81.27	-3035.36	61.61	10.75	-3896.07	-2.23	22.55	-3929.82	310.91	24.16	-3614.58	268.84	159.22	-3686.30	42.82	1102.30	0.00	0.00	0.00	-3772.67	-20.21	1492.30	-3714.09	-73.64	1466.17	-3449.45	95.83	1479.18	-3667.55	92.13	1446.02	78.10	1124.60	81.16	640.57	927.17	73.59	259.67
2.99000	-3550.63	216.18	45.43	-3643.32	213.05	34.35	-3482.84	52.32	20.93	-3559.83	124.04	81.27	-3035.36	61.61	10.75	-3896.07	-2.23	22.55	-3933.82	310.39	22.74	-3613.53	268.17	159.08	-3686.30	42.82	1102.30	0.00	0.00	0.00	-3772.67	-20.21	1492.30	-3711.82	-73.14	1466.00	-3447.73	95.49	1479.75	-3703.81	92.95	1447.31	78.24	1124.97	81.16	640.64	927.18	73.74	261.73
3.00000	-3550.63	216.18	45.43	-3643.32	213.05	34.35	-3484.80	53.75	22.54	-3559.83	124.04	81.27	-3035.36	61.61	10.75	-3896.07	-2.23	22.55	-3937.78	309.87	21.29	-3612.47	267.51	158.89	-3686.30	42.82	1102.30	0.00	0.00	0.00	-3772.67	-20.21	1492.30	-3715.37	-71.00	1465.87	-3446.02	95.16	1480.32	-3715.62	93.77	1447.81	77.99	1125.65	80.93	640.47	927.35	73.62	261.88
3.01000	-3550.63	216.18	45.43	-3643.32	213.05	34.35	-3487.21	55.64	24.15	-3559.83	124.04	81.27	-3035.36	61.61	10.75	-3896.07	-2.23	22.55	-3941.68	309.35	19.80	-3611.37	266.87	158.66	-3686.30	42.82	1102.30	0.00	0.00	0.00	-3772.67	-20.21	1492.30	-3704.45	-69.94	1465.95	-3444.32	94.83	1480.90	-3708.94	95.81	1448.82	77.85	1124.82	81.18	639.99	927.12	73.62	260.37
3.02000	-3550.63	216.18	45.43	-3643.32	213.05	34.35	-3490.11	58.05	25.75	-3559.83	124.04	81.27	-3035.36	61.61	10.75	-3896.07	-2.23	22.55	-3945.54	308.84	18.27	-3610.26	266.23	158.38	-3686.30	42.82	1102.30	0.00	0.00	0.00	-3772.67	-20.21	1492.30	-3718.53	-68.57	1465.99	-3442.62	94.50	1481.49	-3682.51	98.83	1447.97	77.85	1124.81	81.17	639.30	927.71	73.31	258.39
3.03000	-3550.63	216.18	45.43	-3643.32	213.05	34.35	-3493.53	61.02	27.33	-3559.83	124.04	81.27	-3035.36	61.61	10.75	-3896.07	-2.23	22.55	-3949.35	308.33	16.69	-3609.13	265.60	158.05	-3686.30	42.82	1102.30	0.00	0.00	0.00	-3772.67	-20.21	1492.30	-3719.50	-66.35	1466.17	-3440.93	94.17	1482.08	-3702.58	100.32	1448.33	77.77	1127.31	80.43	639.62	927.67	73.23	262.08
3.04000	-3550.63	216.18	45.43	-3643.32	213.05	34.35	-3497.51	64.61	28.87	-3559.83	124.04	81.27	-3035.36	61.61	10.75	-3896.07	-2.23	22.55	-3953.11	307.83	15.08	-3607.97	264.99	157.68	-3686.30	42.82	1102.30	0.00	0.00	0.00	-3772.67	-20.21	1492.30	-3721.69	-65.64	1466.39	-3439.24	93.84	1482.68	-3702.97	102.51	1449.82	77.94	1125.46	80.96	639.89	927.27	73.54	262.14
3.05000	-3550.63	216.18	45.43	-3643.32	213.05	34.35	-3502.06	68.88	30.36	-3559.83	124.04	81.27	-3035.36	61.61	10.75	-3896.07	-2.23	22.55	-3956.83	307.32	13.43	-3606.79	264.38	157.26	-3686.30	42.82	1102.30	0.00	0.00	0.00	-3772.67	-20.21	1492.30	-3720.73	-62.52	1467.16	-3437.56	93.51	1483.28	-3716.60	102.79	1451.36	77.97	1126.07	80.73	640.52	927.23	73.81	261.42
3.06000	-3550.63	216.18	45.43	-3643.32	213.05	34.35	-3507.20	73.86	31.78	-3559.83	124.04	81.27	-3035.36	61.61	10.75	-3896.07	-2.23	22.55	-3960.50	306.82	11.75	-3605.58	263.78	156.80	-3686.30	42.82	1102.30	0.00	0.00	0.00	-3772.67	-20.21	1492.30	-3709.96	-60.17	1466.61	-3435.88	93.18	1483.89	-3728.88	104.21	1452.36	78.15	1124.23	81.32	640.05	927.39	73.57	261.66
3.07000	-3550.63	216.18	45.43	-3643.32	213.05	34.35	-3487.39	76.68	36.58	-3559.83	124.04	81.27	-3035.36	61.61	10.75	-3896.07	-2.23	22.55	-3964.12	306.32	10.02	-3604.35	263.20	156.30	-3686.30	42.82	1102.30	0.00	0.00	0.00	-3772.67	-20.21	1492.30	-3716.94	-58.57	1467.29	-3434.21	92.85	1484.51	-3755.01	105.23	1453.73	78.10	1124.72	81.25	639.20	927.55	73.29	261.23
3.08000	-3550.63	216.18	45.43	-3643.32	213.05	34.35	-3531.84	80.84	31.59	-3559.83	124.04	81.27	-3035.36	61.61	10.75	-3896.07	-2.23	22.55	-3967.69	305.82	8.26	-3603.10	262.62	155.75	-3686.30	42.82	1102.30	0.00	0.00	0.00	-3772.67	-20.21	1492.30	-3716.15	-55.50	1467.34	-3432.54	92.53	1485.13	-3716.76	107.75	1452.91	78.11	1125.11	81.05	639.84	927.51	73.44	262.00
3.09000	-3550.63	216.18	45.43	-3643.32	213.05	34.35	-3530.31	84.51	34.61	-3559.83	124.04	81.27	-3035.36	61.61	10.75	-3896.07	-2.23	22.55	-3971.21	305.33	6.47	-3601.83	262.05	155.16	-3686.30	42.82	1102.30	0.00	0.00	0.00	-3772.67	-20.21	1492.30	-3694.14	-51.93	1466.93	-3430.88	92.20	1485.76	-3718.40	109.52	1453.61	77.96	1123.81	81.50	639.45	927.29	73.40	261.76
3.10000	-3550.63	216.18	45.43	-3643.32	213.05	34.35	-3526.45	93.52	38.10	-3559.83	124.04	81.27	-3035.36	61.61	10.75	-3896.07	-2.23	22.55	-3974.69	304.83	4.63	-3600.54	261.50	154.52	-3686.30	42.82	1102.30	0.00	0.00	0.00	-3772.67	-20.21	1492.30	-3698.43	-49.39	1467.10	-3429.21	91.87	1486.39	-3719.97	111.25	1454.31	77.98	1125.33	81.05	639.90	927.66	73.26	260.38
3.11000	-3550.63	216.18	45.43	-3643.32	213.05	34.35	-3545.10	96.46	37.38	-3559.83	124.04	81.27	-3035.36	61.61	10.75	-3896.07	-2.23	22.55	-3978.11	304.34	2.77	-3599.22	260.95	153.84	-3686.30	42.82	1102.30	0.00	0.00	0.00	-3772.67	-20.21	1492.30	-3692.99	-46.31	1467.10	-3427.55	91.55	1487.03	-3721.49	112.96	1454.99	77.85	1125.84	81.10	639.87	927.06	73.60	260.43
3.12000	-3550.63	216.18	45.43	-3643.32	213.05	34.35	-3548.15	104.77	38.27	-3559.83	124.04	81.27	-3035.36	61.61	10.75	-3896.07	-2.23	22.55	-3981.49	303.85	0.86	-3597.87	260.41	153.13	-3686.30	42.82	1102.30	0.00	0.00	0.00	-3772.67	-20.21	1492.30	-3709.24	-43.67	1466.85	-3425.90	91.23	1487.67	-3722.96	114.63	1455.65	77.79	1125.31	81.04	639.03	927.19	73.37	260.36
3.13000	-3550.63	216.18	45.43	-3643.32	213.05	34.35	-3505.01	108.20	45.49	-3559.83	124.04	81.27	-3035.36	61.61	10.75	-3896.07	-2.23	22.55	-3984.82	303.37	-1.07	-3596.51	259.88	152.37	-3686.30	42.82	1102.30	0.00	0.00	0.00	-3772.67	-20.21	1492.30	-3711.48	-40.50	1466.99	-3424.24	90.91	1488.32	-3724.36	116.27	1456.31	77.80	1126.35	80.70	639.46	927.53	73.42	262.02
3.14000	-3550.63	216.18	45.43	-3643.32	213.05	34.35	-3543.39	115.76	41.44	-3559.83	124.04	81.27	-3035.36	61.61	10.75	-3896.07	-2.23	22.55	-3988.10	302.88	-3.05	-3595.12	259.36	151.56	-3686.30	42.82	1102.30	0.00	0.00	0.00	-3772.67	-20.21	1492.30	-3708.67	-37.80	1467.11	-3422.59	90.58	1488.97	-3725.71	117.88	1456.95	78.03	1125.36	81.05	640.17	927.51	73.43	263.49
3.15000	-3550.63	216.18	45.43	-3643.32	213.05	34.35	-3569.33	121.44	38.59	-3559.83	124.04	81.27	-3035.36	61.61	10.75	-3896.07	-2.23	22.55	-3991.33	302.40	-5.05	-3593.71	258.85	150.72	-3686.30	42.82	1102.30	0.00	0.00	0.00	-3772.67	-20.21	1492.30	-3701.45	-35.05	1467.53	-3420.94	90.26	1489.63	-3727.00	119.47	1457.58	78.24	1121.66	82.38	639.23	927.68	73.10	262.63
3.16000	-3550.63	216.18	45.43	-3643.32	213.05	34.35	-3554.41	128.88	40.24	-3559.83	124.04	81.27	-3035.36	61.61	10.75	-3896.07	-2.23	22.55	-3994.51	301.92	-7.09	-3592.27	258.35	149.84	-3686.30	42.82	1102.30	0.00	0.00	0.00	-3772.67	-20.21	1492.30	-3708.44	-32.06	1467.27	-3419.29	89.94	1490.29	-3728.23	121.02	1458.20	77.83	1124.54	81.27	639.91	927.42	73.52	260.52
3.17000	-3550.63	216.18	45.43	-3643.32	213.05	34.35	-3582.94	133.83	37.42	-3559.83	124.04	81.27	-3035.36	61.61	10.75	-3896.07	-2.23	22.55	-3997.64	301.44	-9.16	-3590.81	257.85	148.92	-3686.30	42.82	1102.30	0.00	0.00	0.00	-3772.67	-20.21	1492.30	-3699.49	-28.27	1467.37	-3417.65	89.62	1490.96	-3729.40	122.55	1458.80	77.88	1125.39	81.01	640.28	927.06	73.74	261.65
3.18000	-3550.63	216.18	45.43	-3643.32	213.05	34.35	-3585.12	141.21	37.89	-3559.83	124.04	81.27	-3035.36	61.61	10.75	-3896.07	-2.23	22.55	-4000.72	300.96	-11.26	-3589.33	257.37	147.96	-3686.30	42.82	1102.30	0.00	0.00	0.00	-3772.67	-20.21	1492.30	-3707.30	-24.96	1467.28	-3416.00	89.31	1491.63	-3730.52	124.04	1459.40	77.85	1125.44	80.98	640.60	927.05	73.77	262.43
3.19000	-3550.63	216.18	45.43	-3643.32	213.05	34.35	-3576.01	147.85	38.36	-3560.45	129.81	81.52	-3035.36	61.61	10.75	-3896.07	-2.23	22.55	-4003.75	300.49	-13.39	-3587.82	256.89	146.96	-3686.30	42.82	1102.30	0.00	0.00	0.00	-3772.67	-20.21	1492.30	-3713.99	-22.72	1467.63	-3414.35	88.99	1492.31	-3731.58	125.51	1459.98	77.81	1126.00	80.91	640.15	927.34	73.53	259.73
3.20000	-3550.63	216.18	45.43	-3643.32	213.05	34.35	-3564.90	154.51	41.16	-3579.93	134.37	79.82	-3035.36	61.61	10.75	-3896.07	-2.23	22.55	-4006.74	300.01	-15.56	-3586.29	256.43	145.92	-3686.30	42.82	1102.30	0.00	0.00	0.00	-3772.67	-20.21	1492.30	-3715.08	-18.74	1468.40	-3412.71	88.67	1492.99	-3732.58	126.95	1460.55	77.98	1124.74	81.28	639.46	927.65	73.29	259.65
3.21000	-3550.63	216.18	45.43	-3643.32	213.05	34.35	-3562.22	159.78	40.79	-3573.32	143.16	79.59	-3035.36	61.61	10.75	-3896.07	-2.23	22.55	-4009.67	299.54	-17.75	-3584.73	255.97	144.85	-3686.30	42.82	1102.30	0.00	0.00	0.00	-3772.67	-20.21	1492.30	-3702.71	-14.27	1467.73	-3411.06	88.36	1493.67	-3733.52	128.36	1461.11	77.86	1124.08	81.46	639.57	927.65	73.35	260.05
3.22000	-3550.63	216.18	45.43	-3643.32	213.05	34.35	-3609.57	168.85	32.55	-3596.87	147.26	77.25	-3035.36	61.61	10.75	-3896.07	-2.23	22.55	-4012.55	299.07	-19.98	-3583.16	255.52	143.74	-3686.30	42.82	1102.30	0.00	0.00	0.00	-3772.67	-20.21	1492.30	-3702.91	-10.69	1468.09	-3409.41	88.04	1494.36	-3734.41	129.74	1461.65	77.59	1125.96	80.88	639.29	927.48	73.36	261.14
3.23000	-3550.63	216.18	45.43	-3643.32	213.05	34.35	-3590.87	176.73	36.54	-3572.68	154.62	79.60	-3035.36	61.61	10.75	-3896.07	-2.23	22.55	-4015.38	298.60	-22.23	-3581.55	255.08	142.59	-3686.30	42.82	1102.30	0.00	0.00	0.00	-3772.67	-20.21	1492.30	-3696.50	-7.70	1467.87	-3407.76	87.73	1495.05	-3735.24	131.10	1462.19	77.80	1125.55	81.10	639.38	927.72	73.27	261.58
3.24000	-3550.63	216.18	45.43	-3643.32	213.05	34.35	-3615.40	184.17	32.72	-3615.44	159.89	75.01	-3035.36	61.61	10.75	-3896.07	-2.23	22.55	-4018.15	298.14	-24.51	-3579.93	254.64	141.40	-3686.30	42.82	1102.30	0.00	0.00	0.00	-3772.67	-20.21	1492.30	-3692.63	-4.52	1468.39	-3406.11	87.41	1495.75	-3736.01	132.42	1462.71	77.65	1126.74	80.54	639.83	927.30	73.51	260.73
3.25000	-3550.63	216.18	45.43	-3643.32	213.05	34.35	-3614.20	191.47	34.29	-3598.82	168.57	77.38	-3035.36	61.61	10.75	-3896.07	-2.23	22.55	-4020.88	297.67	-26.83	-3578.28	254.22	140.18	-3686.30	42.82	1102.30	0.00	0.00	0.00	-3772.67	-20.21	1492.30	-3707.73	-1.10	1468.75	-3404.46	87.10	1496.45	-3736.72	133.72	1463.22	77.61	1125.39	80.98	640.40	927.12	73.66	260.54
3.26000	-3550.63	216.18	45.43	-3643.32	213.05	34.35	-3605.90	199.07	36.17	-3611.90	175.75	75.60	-3035.36	61.61	10.75	-3896.07	-2.23	22.55	-4023.56	297.21	-29.17	-3576.60	253.80	138.92	-3686.30	42.82	1102.30	0.00	0.00	0.00	-3772.67	-20.21	1492.30	-3701.41	3.21	1469.41	-3402.81	86.79	1497.16	-3737.38	134.99	1463.72	77.90	1124.67	81.19	640.05	927.45	73.48	260.99
3.27000	-3550.63	216.18	45.43	-3643.32	213.05	34.35	-3628.63	206.46	32.16	-3613.36	182.50	75.92	-3035.36	61.61	10.75	-3896.07	-2.23	22.55	-4026.18	296.75	-31.53	-3574.91	253.39	137.63	-3686.30	42.82	1102.30	0.00	0.00	0.00	-3772.67	-20.21	1492.30	-3703.25	6.48	1469.78	-3401.15	86.48	1497.87	-3737.98	136.23	1464.21	77.55	1127.53	80.19	639.54	927.46	73.37	259.57
3.28000	-3550.63	216.18	45.43	-3643.32	213.05	34.35	-3611.06	215.85	35.67	-3598.31	190.53	78.56	-3035.36	61.61	10.75	-3896.07	-2.23	22.55	-4028.76	296.29	-33.93	-3573.18	252.99	136.30	-3686.30	42.82	1102.30	0.00	0.00	0.00	-3772.67	-20.21	1492.30	-3703.26	10.51	1469.67	-3399.49	86.17	1498.58	-3738.52	137.45	1464.69	77.80	1126.55	80.61	639.60	927.79	73.25	259.83
3.29000	-3550.63	216.18	45.43	-3643.32	213.05	34.35	-3643.31	224.16	31.21	-3636.03	198.55	74.64	-3035.36	61.61	10.75	-3896.07	-2.23	22.55	-4031.28	295.83	-36.35	-3571.44	252.60	134.94	-3686.30	42.82	1102.30	0.00	0.00	0.00	-3772.67	-20.21	1492.30	-3694.29	15.22	1469.46	-3397.83	85.86	1499.29	-3739.01	138.64	1465.16	77.98	1125.47	81.00	639.55	927.65	73.25	261.19
3.30000	-3550.63	216.18	45.43	-3643.32	213.05	34.35	-3619.33	231.68	34.65	-3625.78	205.23	74.78	-3035.36	61.61	10.75	-3896.07	-2.23	22.55	-4033.75	295.37	-38.80	-3569.67	252.21	133.55	-3686.30	42.82	1102.30	0.00	0.00	0.00	-3772.67	-20.21	1492.30	-3707.99	18.19	1469.67	-3396.17	85.55	1500.01	-3739.43	139.80	1465.61	78.20	1122.69	81.95	639.75	927.22	73.38	260.73
3.31000	-3550.63	216.18	45.43	-3643.32	213.05	34.35	-3643.51	238.74	32.14	-3645.98	212.33	73.40	-3035.36	61.61	10.75	-3896.07	-2.23	22.55	-4036.16	294.91	-41.27	-3567.87	251.83	132.12	-3686.30	42.82	1102.30	0.00	0.00	0.00	-3772.67	-20.21	1492.30	-3698.43	21.67	1469.85	-3394.50	85.25	1500.74	-3739.80	140.94	1466.06	78.34	1123.12	81.82	639.40	927.36	73.37	262.29
3.32000	-3550.63	216.18	45.43	-3643.32	213.05	34.35	-3661.08	245.87	29.23	-3620.46	217.87	77.28	-3035.36	61.61	10.75	-3896.07	-2.23	22.55	-4038.53	294.46	-43.77	-3566.05	251.46	130.66	-3686.30	42.82	1102.30	0.00	0.00	0.00	-3772.67	-20.21	1492.30	-3692.14	25.53	1470.29	-3392.83	84.94	1501.46	-3740.12	142.05	1466.49	77.70	1126.83	80.35	639.66	927.42	73.40	262.40
3.33000	-3550.63	216.18	45.43	-3643.32	213.05	34.35	-3650.45	254.39	31.21	-3646.63	226.76	73.54	-3035.36	61.61	10.75	-3896.07	-2.23	22.55	-4040.84	294.01	-46.30	-3564.21	251.09	129.17	-3686.30	42.82	1102.30	0.00	0.00	0.00	-3772.67	-20.21	1492.30	-3693.86	29.08	1471.04	-3391.15	84.64	1502.19	-3740.37	143.14	1466.91	77.33	1126.47	80.46	639.86	927.59	73.38	261.56
3.34000	-3550.63	216.18	45.43	-3643.32	213.05	34.35	-3643.28	261.11	32.81	-3635.37	232.64	75.96	-3035.36	61.61	10.75	-3896.07	-2.23	22.55	-4043.10	293.55	-48.85	-3562.34	250.74	127.64	-3686.30	42.82	1102.30	0.00	0.00	0.00	-3772.67	-20.21	1492.30	-3705.48	33.36	1470.49	-3389.47	84.33	1502.92	-3740.57	144.20	1467.32	77.55	1126.91	80.41	639.52	927.63	73.32	258.55
3.35000	-3550.63	216.18	45.43	-3643.32	213.05	34.35	-3672.69	268.13	28.22	-3659.23	239.15	72.89	-3035.36	61.61	10.75	-3896.07	-2.23	22.55	-4045.31	293.10	-51.42	-3560.45	250.39	126.08	-3686.30	42.82	1102.30	0.00	0.00	0.00	-3772.67	-20.21	1492.30	-3703.63	37.77	1470.42	-3387.78	84.03	1503.66	-3740.71	145.23	1467.73	77.62	1127.24	80.43	639.92	927.48	73.44	257.70
3.36000	-3550.63	216.18	45.43	-3643.32	213.05	34.35	-3679.49	273.75	29.69	-3703.27	245.84	68.08	-3035.36	61.61	10.75	-3896.07	-2.23	22.55	-4047.46	292.65	-54.01	-3558.53	250.04	124.50	-3686.30	42.82	1102.30	0.00	0.00	0.00	-3772.67	-20.21	1492.30	-3692.07	42.05	1471.28	-3386.09	83.73	1504.39	-3740.79	146.24	1468.12	77.97	1124.33	81.33	639.68	927.53	73.34	259.52
3.37000	-3550.63	216.18	45.43	-3643.32	213.05	34.35	-3664.88	277.82	32.76	-3671.46	251.28	73.92	-3035.36	61.61	10.75	-3896.07	-2.23	22.55	-4049.56	292.20	-56.63	-3556.59	249.71	122.88	-3686.30	42.82	1102.30	0.00	0.00	0.00	-3772.67	-20.21	1492.30	-3709.69	45.71	1471.95	-3384.39	83.42	1505.13	-3740.81	147.22	1468.50	78.04	1124.49	81.25	639.92	927.49	73.48	260.47
3.38000	-3550.63	216.18	45.43	-3643.32	213.05	34.35	-3668.88	283.18	33.89	-3692.51	256.05	70.37	-3035.36	61.61	10.75	-3896.07	-2.23	22.55	-4051.61	291.75	-59.27	-3554.62	249.38	121.23	-3686.30	42.82	1102.30	0.00	0.00	0.00	-3772.67	-20.21	1492.30	-3702.84	48.43	1471.69	-3382.69	83.12	1505.88	-3740.78	148.18	1468.86	78.06	1124.17	81.50	639.72	927.47	73.41	261.22
3.39000	-3550.63	216.18	45.43	-3643.32	213.05	34.35	-3665.08	288.39	33.60	-3677.71	262.47	73.53	-3035.36	61.61	10.75	-3896.07	-2.23	22.55	-4053.60	291.31	-61.94	-3552.63	249.06	119.55	-3686.30	42.82	1102.30	0.00	0.00	0.00	-3772.67	-20.21	1492.30	-3694.88	53.28	1471.28	-3380.98	82.82	1506.62	-3740.69	149.11	1469.22	77.88	1124.16	81.50	639.24	927.48	73.33	260.29
3.40000	-3550.63	216.18	45.43	-3643.32	213.05	34.35	-3696.95	294.18	30.76	-3689.33	267.25	71.99	-3035.36	61.61	10.75	-3896.07	-2.23	22.55	-4055.54	290.86	-64.62	-3550.61	248.74	117.84	-3686.30	42.82	1102.30	0.00	0.00	0.00	-3772.67	-20.21	1492.30	-3679.69	57.28	1471.58	-3379.26	82.53	1507.37	-3740.54	150.02	1469.57	77.94	1125.71	80.88	639.56	927.60	73.38	262.92
3.41000	-3550.63	216.18	45.43	-3643.32	213.05	34.35	-3711.35	299.39	27.77	-3686.01	270.36	72.57	-3035.36	61.61	10.75	-3896.07	-2.23	22.55	-4057.43	290.42	-67.33	-3548.57	248.43	116.11	-3686.30	42.82	1102.30	0.00	0.00	0.00	-3772.67	-20.21	1492.30	-3684.54	61.43	1471.38	-3377.54	82.23	1508.12	-3740.34	150.90	1469.91	78.16	1125.23	81.03	640.34	927.26	73.50	261.16
3.42000	-3550.63	216.18	45.43	-3643.32	213.05	34.35	-3731.24	300.46	24.88	-3662.78	273.07	76.91	-3035.36	61.61	10.75	-3896.07	-2.23	22.55	-4059.26	289.97	-70.05	-3546.50	248.13	114.34	-3686.30	42.82	1102.30	0.00	0.00	0.00	-3772.67	-20.21	1492.30	-3694.65	65.78	1471.89	-3375.81	81.93	1508.87	-3740.08	151.76	1470.24	77.98	1126.52	80.69	640.00	927.19	73.67	259.61
3.43000	-3550.63	216.18	45.43	-3643.32	213.05	34.35	-3699.29	306.10	32.36	-3701.45	278.26	70.98	-3035.36	61.61	10.75	-3896.07	-2.23	22.55	-4061.04	289.53	-72.80	-3544.41	247.83	112.55	-3686.30	42.82	1102.30	0.00	0.00	0.00	-3772.67	-20.21	1492.30	-3694.24	69.50	1471.83	-3374.07	81.64	1509.63	-3739.76	152.59	1470.56	78.01	1126.08	80.90	639.69	927.45	73.40	259.07
3.44000	-3550.63	216.18	45.43	-3643.32	213.05	34.35	-3768.23	309.93	22.05	-3710.36	283.82	71.36	-3035.36	61.61	10.75	-3896.07	-2.23	22.55	-4062.77	289.09	-75.56	-3542.30	247.54	110.73	-3686.30	42.82	1102.30	0.00	0.00	0.00	-3772.67	-20.21	1492.30	-3683.57	72.83	1471.59	-3372.33	81.34	1510.38	-3739.38	153.40	1470.86	77.76	1125.65	80.96	640.04	927.82	73.29	259.37
3.45000	-3550.63	216.18	45.43	-3643.32	213.05	34.35	-3785.10	314.83	20.34	-3723.80	285.21	66.88	-3035.36	61.61	10.75	-3896.07	-2.23	22.55	-4064.43	288.64	-78.35	-3540.15	247.25	108.88	-3686.30	42.82	1102.30	0.00	0.00	0.00	-3772.67	-20.21	1492.30	-3684.25	77.20	1471.72	-3370.57	81.05	1511.14	-3738.95	154.19	1471.16	77.43	1127.32	80.36	640.31	927.54	73.53	260.07
3.46000	-3550.63	216.18	45.43	-3643.32	213.05	34.35	-3801.75	319.69	18.64	-3715.12	287.48	68.38	-3035.36	61.61	10.75	-3896.07	-2.23	22.55	-4066.05	288.20	-81.15	-3537.99	246.97	107.01	-3686.30	42.82	1102.30	0.00	0.00	0.00	-3771.53	-16.18	1491.28	-3693.02	81.61	1471.95	-3368.81	80.75	1511.90	-3738.46	154.96	1471.45	77.47	1127.79	80.31	639.93	927.11	73.63	260.68
3.47000	-3550.63	216.18	45.43	-3643.32	213.05	34.35	-3818.17	324.50	16.98	-3706.20	289.45	70.64	-3035.36	61.61	10.75	-3896.07	-2.23	22.55	-4067.61	287.76	-83.97	-3535.79	246.70	105.11	-3686.30	42.82	1102.30	0.00	0.00	0.00	-3776.29	-11.76	1491.86	-3675.59	85.80	1471.48	-3367.04	80.46	1512.66	-3737.91	155.70	1471.73	77.84	1123.99	81.58	639.42	927.31	73.56	259.05
3.48000	-3550.63	216.18	45.43	-3643.32	213.05	34.35	-3834.37	329.26	15.33	-3738.18	292.28	66.77	-3035.36	61.61	10.75	-3896.07	-2.23	22.55	-4069.11	287.32	-86.81	-3533.58	246.43	103.19	-3686.30	42.82	1102.30	0.00	0.00	0.00	-3742.35	-6.52	1490.18	-3695.06	89.04	1471.11	-3365.26	80.17	1513.43	-3737.30	156.41	1472.00	78.22	1122.38	82.11	640.31	927.07	73.68	261.16
3.49000	-3550.63	216.18	45.43	-3643.32	213.05	34.35	-3850.35	333.96	13.71	-3771.76	294.50	61.20	-3035.36	61.61	10.75	-3896.07	-2.23	22.55	-4070.56	286.88	-89.67	-3531.33	246.17	101.24	-3686.30	42.82	1102.30	0.00	0.00	0.00	-3723.49	-2.67	1489.06	-3686.66	93.64	1471.50	-3363.47	79.88	1514.19	-3736.64	157.11	1472.26	77.76	1124.77	81.17	640.00	927.13	73.54	260.18
3.50000	-3550.63	216.18	45.43	-3643.32	213.05	34.35	-3866.11	338.62	12.10	-3785.79	297.60	59.25	-3035.36	61.61	10.75	-3896.07	-2.23	22.55	-4071.96	286.44	-92.54	-3529.07	245.92	99.26	-3686.30	42.82	1102.30	0.00	0.00	0.00	-3757.26	-2.06	1490.05	-3694.71	97.97	1471.90	-3361.67	79.59	1514.96	-3735.92	157.78	1472.51	77.39	1126.16	80.52	639.45	927.05	73.37	260.70
3.51000	-3550.63	216.18	45.43	-3643.32	213.05	34.35	-3881.64	343.22	10.53	-3799.60	300.67	57.33	-3035.36	61.61	10.75	-3896.07	-2.23	22.55	-4073.29	286.01	-95.43	-3526.77	245.67	97.26	-3686.30	42.82	1102.30	0.00	0.00	0.00	-3755.40	2.25	1491.61	-3673.66	102.25	1472.02	-3359.86	79.30	1515.72	-3735.14	158.43	1472.75	77.71	1126.89	80.57	640.24	927.12	73.57	257.65
3.52000	-3550.63	216.18	45.43	-3643.32	213.05	34.35	-3896.95	347.78	8.97	-3813.21	303.72	55.44	-3035.36	61.61	10.75	-3896.07	-2.23	22.55	-4074.58	285.57	-98.34	-3524.45	245.42	95.24	-3686.30	42.82	1102.30	0.00	0.00	0.00	-3740.59	7.15	1488.50	-3667.11	106.92	1471.47	-3358.04	79.02	1516.49	-3734.31	159.06	1472.98	77.67	1126.39	80.76	639.93	927.51	73.40	262.73
3.53000	-3550.63	216.18	45.43	-3643.32	213.05	34.35	-3912.04	352.28	7.43	-3826.62	306.75	53.58	-3035.36	61.61	10.75	-3896.07	-2.23	22.55	-4075.80	285.13	-101.26	-3522.11	245.18	93.19	-3686.30	42.82	1102.30	0.00	0.00	0.00	-3761.00	9.61	1489.00	-3683.02	111.76	1472.19	-3356.21	78.73	1517.26	-3733.41	159.66	1473.20	77.79	1126.59	80.62	640.20	927.40	73.44	262.79
3.54000	-3550.63	216.18	45.43	-3643.32	213.05	34.35	-3926.91	356.74	5.92	-3839.81	309.75	51.75	-3035.36	61.61	10.75	-3896.07	-2.23	22.55	-4076.97	284.69	-104.19	-3519.74	244.95	91.12	-3686.30	42.82	1102.30	0.00	0.00	0.00	-3722.06	15.31	1488.15	-3683.42	115.03	1472.01	-3354.36	78.44	1518.03	-3732.46	160.25	1473.41	77.89	1126.32	80.68	640.38	927.42	73.48	261.03
3.55000	-3550.63	216.18	45.43	-3643.32	213.05	34.35	-3941.56	361.14	4.43	-3852.79	312.73	49.95	-3035.36	61.61	10.75	-3896.07	-2.23	22.55	-4078.09	284.26	-107.14	-3517.34	244.72	89.03	-3686.30	42.82	1102.30	0.00	0.00	0.00	-3722.83	18.05	1488.31	-3693.24	119.08	1472.65	-3352.51	78.16	1518.80	-3731.46	160.81	1473.61	77.98	1125.96	80.71	640.53	927.03	73.74	261.05
3.56000	-3550.63	216.18	45.43	-3643.32	213.05	34.35	-3955.99	365.50	2.96	-3865.57	315.69	48.18	-3035.36	61.61	10.75	-3896.07	-2.23	22.55	-4079.14	283.82	-110.10	-3514.92	244.49	86.92	-3686.30	42.82	1102.30	0.00	0.00	0.00	-3733.54	21.07	1488.05	-3681.92	124.44	1472.89	-3350.64	77.88	1519.58	-3730.39	161.35	1473.80	77.91	1124.71	80.96	639.85	927.27	73.46	261.97
3.57000	-3550.63	216.18	45.43	-3643.32	213.05	34.35	-3970.20	369.80	1.51	-3878.14	318.62	46.43	-3035.36	61.61	10.75	-3896.07	-2.23	22.55	-4080.14	283.38	-113.08	-3512.47	244.27	84.78	-3686.30	42.82	1102.30	0.00	0.00	0.00	-3736.36	25.84	1488.72	-3690.37	129.35	1473.23	-3348.76	77.59	1520.35	-3729.27	161.87	1473.99	77.82	1124.73	81.33	639.79	927.63	73.37	259.84
3.58000	-3550.63	216.18	45.43	-3643.32	213.05	34.35	-3984.19	374.06	0.08	-3890.51	321.53	44.71	-3035.36	61.61	10.75	-3896.07	-2.23	22.55	-4081.09	282.95	-116.07	-3509.99	244.06	82.63	-3686.30	42.82	1102.30	0.00	0.00	0.00	-3714.92	29.52	1489.52	-3697.15	133.27	1474.71	-3346.87	77.31	1521.12	-3728.09	162.36	1474.16	78.07	1124.24	81.47	639.93	927.34	73.53	259.07
3.59000	-3550.63	216.18	45.43	-3643.32	213.05	34.35	-3997.96	378.26	-1.33	-3902.67	324.42	43.02	-3035.36	61.61	10.75	-3896.07	-2.23	22.55	-4081.98	282.51	-119.07	-3507.49	243.85	80.45	-3686.30	42.82	1102.30	0.00	0.00	0.00	-3708.81	32.52	1488.00	-3700.03	136.80	1474.50	-3344.97	77.03	1521.90	-3726.86	162.84	1474.33	77.92	1124.65	81.28	640.65	927.37	73.63	259.82
3.60000	-3550.63	216.18	45.43	-3643.32	213.05	34.35	-4011.50	382.42	-2.71	-3914.62	327.28	41.36	-3035.36	61.61	10.75	-3896.07	-2.23	22.55	-4082.81	282.08	-122.08	-3504.97	243.64	78.25	-3686.30	42.82	1102.30	0.00	0.00	0.00	-3728.19	36.55	1488.81	-3680.87	141.32	1474.98	-3343.05	76.75	1522.67	-3725.56	163.30	1474.49	78.02	1126.15	81.09	640.15	927.63	73.39	261.14
3.61000	-3550.63	216.18	45.43	-3643.32	213.05	34.35	-4024.83	386.53	-4.08	-3926.36	330.12	39.72	-3035.36	61.61	10.75	-3896.07	-2.23	22.55	-4083.58	281.64	-125.11	-3502.42	243.44	76.03	-3686.30	42.82	1102.30	0.00	0.00	0.00	-3708.99	40.90	1488.37	-3679.12	146.17	1474.20	-3341.12	76.47	1523.45	-3724.21	163.73	1474.64	78.00	1124.68	81.43	640.04	927.67	73.36	260.54
3.62000	-3550.63	216.18	45.43	-3643.32	213.05	34.35	-4037.94	390.58	-5.42	-3937.90	332.94	38.12	-3035.36	61.61	10.75	-3896.07	-2.23	22.55	-4084.29	281.20	-128.14	-3499.84	243.25	73.80	-3686.30	42.82	1102.30	0.00	0.00	0.00	-3695.77	43.45	1487.28	-3681.10	149.77	1474.56	-3339.18	76.20	1524.22	-3722.81	164.15	1474.78	78.07	1123.16	81.87	640.18	927.55	73.39	261.68
3.63000	-3550.63	216.18	45.43	-3643.32	213.05	34.35	-4050.84	394.59	-6.74	-3949.24	335.73	36.54	-3035.36	61.61	10.75	-3896.07	-2.23	22.55	-4084.95	280.77	-131.19	-3497.23	243.05	71.54	-3686.30	42.82	1102.30	0.00	0.00	0.00	-3712.52	46.28	1488.43	-3692.54	153.93	1474.68	-3337.22	75.92	1525.00	-3721.34	164.54	1474.91	77.72	1123.37	81.76	640.43	927.65	73.36	261.27
3.64000	-3550.63	216.18	45.43	-3643.32	213.05	34.35	-4063.51	398.55	-8.05	-3960.37	338.50	34.98	-3035.36	61.61	10.75	-3896.07	-2.23	22.55	-4085.55	280.33	-134.25	-3494.60	242.86	69.27	-3686.30	42.82	1102.30	0.00	0.00	0.00	-3685.53	50.96	1487.93	-3680.16	157.68	1475.09	-3335.24	75.65	1525.77	-3719.82	164.92	1475.03	78.03	1123.69	81.64	640.26	927.81	73.36	258.05
3.65000	-3550.68	216.18	45.42	-3643.32	213.05	34.35	-4075.96	402.47	-9.33	-3971.29	341.24	33.46	-3035.36	61.61	10.75	-3896.07	-2.23	22.55	-4086.09	279.90	-137.31	-3491.95	242.68	66.98	-3686.30	42.82	1102.30	0.00	0.00	0.00	-3696.70	56.61	1488.16	-3683.12	161.55	1474.80	-3333.25	75.37	1526.55	-3718.24	165.27	1475.15	77.90	1124.16	81.30	639.49	927.54	73.36	261.01
3.66000	-3606.74	219.50	33.90	-3643.32	213.05	34.35	-4088.20	406.33	-10.59	-3982.02	343.96	31.96	-3035.36	61.61	10.75	-3896.07	-2.23	22.55	-4086.57	279.46	-140.39	-3489.26	242.50	64.67	-3686.30	42.82	1102.30	0.00	0.00	0.00	-3702.49	59.33	1487.84	-3682.00	165.44	1474.89	-3331.25	75.10	1527.32	-3716.60	165.61	1475.26	77.51	1125.69	81.11	639.53	927.21	73.39	261.62
3.67000	-3567.23	216.96	38.44	-3643.32	213.05	34.35	-4100.22	410.15	-11.83	-3992.53	346.66	30.48	-3035.36	61.61	10.75	-3896.07	-2.23	22.55	-4087.00	279.03	-143.47	-3486.55	242.32	62.34	-3686.30	42.82	1102.30	0.00	0.00	0.00	-3704.18	62.55	1488.01	-3673.98	171.16	1475.23	-3329.23	74.83	1528.10	-3714.91	165.93	1475.35	77.71	1125.25	80.99	639.40	927.27	73.33	262.34
3.68000	-3593.87	216.90	34.59	-3643.32	213.05	34.35	-4112.02	413.91	-13.05	-4002.85	349.34	29.04	-3035.36	61.61	10.75	-3896.07	-2.23	22.55	-4087.36	278.59	-146.56	-3483.82	242.15	60.00	-3686.30	42.82	1102.30	0.00	0.00	0.00	-3702.77	67.39	1488.74	-3667.18	174.25	1474.47	-3327.20	74.55	1528.87	-3713.16	166.22	1475.45	77.70	1123.97	81.41	639.50	928.06	73.23	260.33
3.69000	-3592.73	218.15	33.95	-3643.32	213.05	34.35	-4123.61	417.63	-14.25	-4012.96	351.99	27.62	-3035.36	61.61	10.75	-3896.07	-2.23	22.55	-4087.67	278.15	-149.66	-3481.05	241.98	57.64	-3686.30	42.82	1102.30	0.00	0.00	0.00	-3693.07	72.31	1487.82	-3672.43	178.61	1474.64	-3325.15	74.28	1529.64	-3711.35	166.50	1475.53	77.97	1125.02	81.21	639.67	927.57	73.37	259.25
3.70000	-3576.26	215.09	37.84	-3643.32	213.05	34.35	-4134.98	421.30	-15.43	-4022.86	354.61	26.22	-3035.36	61.61	10.75	-3896.07	-2.23	22.55	-4087.92	277.72	-152.77	-3478.26	241.82	55.26	-3686.28	42.82	1102.30	0.00	0.00	0.00	-3701.82	73.82	1487.56	-3669.54	183.22	1474.65	-3323.08	74.02	1530.42	-3709.48	166.76	1475.60	77.61	1126.85	80.59	639.04	927.84	73.19	261.40
3.71000	-3674.85	217.87	22.35	-3643.32	213.05	34.35	-4146.13	424.92	-16.59	-4032.57	357.22	24.86	-3035.36	61.61	10.75	-3896.07	-2.23	22.55	-4088.11	277.28	-155.88	-3475.45	241.65	52.87	-3660.94	47.52	1101.86	0.00	0.00	0.00	-3680.62	77.00	1486.50	-3665.39	187.59	1474.75	-3320.99	73.75	1531.19	-3707.56	167.01	1475.67	77.83	1125.71	80.96	639.84	927.21	73.43	261.26
3.72000	-3602.60	216.27	31.88	-3643.32	213.05	34.35	-4157.06	428.50	-17.73	-4042.07	359.79	23.51	-3035.36	61.61	10.75	-3896.07	-2.23	22.55	-4088.24	276.84	-159.00	-3472.61	241.50	50.47	-3619.99	54.05	1103.11	0.00	0.00	0.00	-3682.36	80.81	1487.46	-3660.24	191.73	1474.95	-3318.89	73.48	1531.96	-3705.58	167.23	1475.73	77.80	1126.40	80.46	639.70	927.39	73.38	261.45
3.73000	-3622.94	215.71	26.96	-3643.32	213.05	34.35	-4167.78	432.02	-18.85	-4051.37	362.35	22.20	-3035.36	61.61	10.75	-3896.07	-2.23	22.55	-4088.31	276.40	-162.12	-3469.74	241.34	48.05	-3646.49	56.86	1102.73	0.00	0.00	0.00	-3674.08	84.55	1487.66	-3654.34	195.68	1475.21	-3316.77	73.21	1532.73	-3703.55	167.43	1475.78	77.96	1124.46	81.31	639.48	927.52	73.24	259.93
3.74000	-3618.91	217.04	27.64	-3643.32	213.05	34.35	-4178.29	435.50	-19.95	-4060.47	364.88	20.91	-3035.36	61.61	10.75	-3896.07	-2.23	22.55	-4088.32	275.97	-165.25	-3466.84	241.19	45.61	-3640.92	60.37	1100.94	0.00	0.00	0.00	-3674.90	88.84	1486.98	-3647.98	199.47	1475.51	-3314.63	72.95	1533.50	-3701.45	167.62	1475.82	77.94	1125.13	81.37	640.09	927.12	73.61	260.39
3.75000	-3595.73	216.48	29.31	-3643.32	213.05	34.35	-4188.58	438.94	-21.04	-4069.36	367.39	19.64	-3035.36	61.61	10.75	-3896.07	-2.23	22.55	-4088.27	275.53	-168.39	-3463.92	241.04	43.17	-3639.44	67.93	1101.50	0.00	0.00	0.00	-3675.27	92.78	1487.47	-3641.39	203.14	1475.84	-3312.48	72.69	1534.27	-3699.30	167.79	1475.85	77.64	1125.61	80.89	639.78	927.36	73.49	260.75
3.76000	-3641.96	219.27	22.72	-3643.32	213.05	34.35	-4198.65	442.32	-22.10	-4078.06	369.87	18.40	-3035.36	61.61	10.75	-3896.07	-2.23	22.55	-4088.16	275.09	-171.53	-3460.97	240.89	40.70	-3657.28	72.00	1100.09	0.00	0.00	0.00	-3661.74	96.23	1487.69	-3634.86	206.71	1476.18	-3310.31	72.42	1535.04	-3697.09	167.94	1475.88	77.75	1124.84	81.13	639.79	927.35	73.42	258.58
3.77000	-3545.86	217.90	36.30	-3643.32	213.05	34.35	-4208.51	445.66	-23.14	-4086.55	372.33	17.18	-3035.36	61.61	10.75	-3896.07	-2.23	22.55	-4087.99	274.65	-174.67	-3457.99	240.75	38.23	-3645.15	75.70	1100.31	0.00	0.00	0.00	-3668.24	100.13	1487.38	-3628.64	210.22	1476.52	-3308.11	72.16	1535.80	-3694.83	168.08	1475.90	78.06	1124.48	81.22	639.65	927.38	73.39	259.25
3.78000	-3575.23	219.32	30.34	-3643.38	213.06	34.34	-4218.15	448.95	-24.17	-4094.85	374.76	15.99	-3035.36	61.61	10.75	-3896.07	-2.23	22.55	-4087.76	274.21	-177.82	-3454.98	240.61	35.75	-3640.48	81.25	1100.94	0.00	0.00	0.00	-3677.13	103.87	1487.68	-3622.99	213.70	1476.82	-3305.90	71.90	1536.57	-3692.50	168.19	1475.91	77.88	1126.20	80.60	640.00	927.48	73.47	261.35
3.79000	-3568.85	219.77	30.38	-3702.43	215.60	26.20	-4227.58	452.19	-25.17	-4102.94	377.17	14.83	-3035.36	61.61	10.75	-3896.07	-2.23	22.55	-4087.47	273.76	-180.97	-3451.95	240.47	33.25	-3624.23	86.01	1100.87	0.00	0.00	0.00	-3638.85	107.25	1486.08	-3618.18	217.18	1477.08	-3303.67	71.64	1537.33	-3690.13	168.29	1475.92	77.84	1125.26	81.00	639.66	927.38	73.45	259.03
3.80000	-3562.27	220.21	30.51	-3661.16	216.57	28.65	-4236.80	455.39	-26.16	-4110.83	379.56	13.69	-3035.36	61.61	10.75	-3896.07	-2.23	22.55	-4087.12	273.32	-184.12	-3448.89	240.34	30.74	-3640.74	89.57	1101.76	0.00	0.00	0.00	-3662.49	109.98	1487.24	-3614.48	220.70	1477.27	-3301.42	71.38	1538.09	-3687.69	168.38	1475.92	78.21	1125.59	80.92	640.25	927.32	73.56	261.58
3.81000	-3555.52	220.64	30.72	-3645.66	215.65	33.85	-4245.80	458.54	-27.13	-4118.53	381.92	12.57	-3035.36	61.61	10.75	-3896.07	-2.23	22.55	-4086.71	272.88	-187.27	-3445.81	240.20	28.22	-3628.81	91.48	1101.70	0.00	0.00	0.00	-3641.80	113.60	1487.28	-3612.13	224.27	1477.38	-3299.15	71.12	1538.85	-3685.19	168.45	1475.91	77.80	1126.34	80.69	639.45	927.52	73.27	261.80
3.82000	-3548.63	221.07	31.00	-3630.72	216.01	36.50	-4254.59	461.64	-28.08	-4126.02	384.26	11.48	-3035.36	61.61	10.75	-3896.07	-2.23	22.55	-4086.24	272.44	-190.42	-3442.69	240.07	25.69	-3671.12	99.10	1099.84	0.00	0.00	0.00	-3621.91	117.25	1486.70	-3611.42	227.95	1477.39	-3296.85	70.87	1539.61	-3682.64	168.50	1475.89	77.77	1125.84	80.72	639.50	927.58	73.26	260.92
3.83000	-3541.62	221.49	31.36	-3616.99	216.30	38.93	-4263.17	464.70	-29.01	-4133.32	386.57	10.41	-3035.36	61.61	10.75	-3896.07	-2.23	22.55	-4085.70	271.99	-193.58	-3439.55	239.94	23.16	-3628.86	103.61	1101.99	0.00	0.00	0.00	-3634.21	120.47	1486.07	-3612.59	231.75	1477.27	-3294.54	70.61	1540.37	-3680.04	168.53	1475.87	77.92	1123.83	81.50	640.05	927.68	73.42	261.44
3.84000	-3534.55	221.90	31.78	-3604.41	216.53	41.16	-4271.53	467.71	-29.92	-4140.41	388.86	9.37	-3035.36	61.61	10.75	-3896.07	-2.23	22.55	-4085.11	271.55	-196.74	-3436.38	239.82	20.61	-3635.02	109.06	1100.80	0.00	0.00	0.00	-3634.11	124.45	1486.75	-3615.94	235.71	1477.02	-3292.21	70.36	1541.12	-3677.37	168.55	1475.84	78.04	1125.31	81.20	639.71	927.42	73.33	259.78
3.85000	-3527.42	222.31	32.26	-3592.96	216.71	43.20	-4279.68	470.67	-30.81	-4147.31	391.12	8.35	-3035.36	61.61	10.75	-3896.07	-2.23	22.55	-4084.45	271.10	-199.89	-3433.19	239.69	18.05	-3616.07	113.19	1101.65	0.00	0.00	0.00	-3647.56	127.65	1486.45	-3641.05	239.49	1477.69	-3289.85	70.11	1541.87	-3674.65	168.55	1475.80	77.85	1127.52	80.25	640.09	927.40	73.44	260.26
3.86000	-3520.29	222.71	32.78	-3582.60	216.85	45.04	-4287.62	473.59	-31.69	-4154.01	393.36	7.35	-3035.36	61.61	10.75	-3896.07	-2.23	22.55	-4083.73	270.65	-203.05	-3429.97	239.57	15.48	-3609.59	118.92	1100.76	0.00	0.00	0.00	-3640.72	129.87	1485.68	-3659.01	242.61	1477.94	-3287.48	69.85	1542.62	-3671.87	168.54	1475.76	77.79	1127.29	80.40	639.71	927.33	73.41	262.44
3.87000	-3513.17	223.11	33.36	-3573.30	216.94	46.70	-4295.34	476.46	-32.54	-4160.51	395.58	6.38	-3035.36	61.61	10.75	-3896.07	-2.23	22.55	-4082.95	270.20	-206.20	-3426.72	239.45	12.91	-3619.45	122.38	1101.50	0.00	0.00	0.00	-3617.48	134.73	1485.28	-3608.99	247.09	1475.66	-3285.08	69.60	1543.37	-3669.03	168.51	1475.71	77.97	1124.62	81.18	639.73	927.43	73.37	260.46
3.88000	-3506.10	223.49	33.97	-3565.03	216.99	48.18	-4302.86	479.29	-33.38	-4166.82	397.77	5.43	-3035.36	61.61	10.75	-3896.07	-2.23	22.55	-4082.11	269.75	-209.36	-3423.44	239.33	10.33	-3596.97	128.30	1101.54	0.00	0.00	0.00	-3611.26	137.50	1484.94	-3648.63	250.19	1476.27	-3282.65	69.35	1544.11	-3666.14	168.47	1475.65	77.88	1125.05	81.21	640.20	927.36	73.61	260.93
3.89000	-3499.11	223.87	34.61	-3557.74	217.00	49.48	-4310.16	482.07	-34.21	-4172.92	399.94	4.50	-3035.36	61.61	10.75	-3896.07	-2.23	22.55	-4081.20	269.30	-212.51	-3420.13	239.22	7.74	-3587.62	133.34	1102.20	0.00	0.00	0.00	-3632.48	140.16	1485.24	-3644.47	253.19	1475.78	-3280.21	69.10	1544.86	-3663.19	168.41	1475.59	77.66	1125.94	80.77	639.50	927.75	73.26	261.31
3.90000	-3492.24	224.24	35.28	-3551.41	216.98	50.61	-4317.25	484.80	-35.01	-4178.83	402.08	3.60	-3035.36	61.61	10.75	-3896.07	-2.23	22.55	-4080.24	268.85	-215.65	-3416.80	239.10	5.14	-3574.58	136.25	1101.87	0.00	0.00	0.00	-3620.58	141.51	1483.96	-3621.11	256.82	1475.01	-3277.74	68.86	1545.60	-3660.18	168.34	1475.52	77.95	1123.38	81.65	639.67	927.84	73.38	261.02
3.91000	-3485.51	224.60	35.98	-3546.00	216.94	51.58	-4324.13	487.49	-35.79	-4184.55	404.19	2.72	-3035.36	61.61	10.75	-3896.07	-2.23	22.55	-4079.21	268.40	-218.80	-3413.44	238.99	2.54	-3599.33	141.79	1100.95	0.00	0.00	0.00	-3624.20	145.40	1483.58	-3597.98	259.80	1472.69	-3275.25	68.61	1546.33	-3657.12	168.25	1475.44	78.14	1123.71	81.49	639.63	927.73	73.34	260.95
3.92000	-3478.95	224.96	36.69	-3541.48	216.88	52.39	-4330.80	490.13	-36.56	-4190.07	406.29	1.86	-3035.36	61.61	10.75	-3896.07	-2.23	22.55	-4078.12	267.95	-221.94	-3410.05	238.87	-0.07	-3611.39	146.80	1100.43	0.00	0.00	0.00	-3607.45	148.25	1483.22	-3594.72	261.39	1473.79	-3272.74	68.37	1547.07	-3654.00	168.15	1475.36	77.98	1124.54	81.36	639.49	927.73	73.25	261.03
3.93000	-3472.60	225.31	37.40	-3537.81	216.80	53.05	-4337.26	492.73	-37.31	-4195.39	408.35	1.02	-3035.36	61.61	10.75	-3896.07	-2.23	22.55	-4076.96	267.49	-225.08	-3406.63	238.76	-2.68	-3599.31	151.31	1099.92	0.00	0.00	0.00	-3614.02	152.59	1483.42	-3600.97	265.01	1473.92	-3270.20	68.12	1547.80	-3650.82	168.04	1475.27	77.74	1126.70	80.59	639.77	927.44	73.38	261.01
3.94000	-3466.50	225.65	38.13	-3534.96	216.70	53.56	-4343.51	495.29	-38.05	-4200.51	410.40	0.21	-3035.36	61.61	10.75	-3896.07	-2.23	22.55	-4075.74	267.03	-228.22	-3403.18	238.65	-5.30	-3580.05	154.93	1099.96	0.00	0.00	0.00	-3608.50	153.78	1483.24	-3590.08	266.99	1473.07	-3267.63	67.88	1548.53	-3647.58	167.91	1475.17	77.93	1126.09	80.89	640.51	927.45	73.61	260.03
3.95000	-3460.66	225.98	38.84	-3532.89	216.60	53.93	-4349.55	497.80	-38.76	-4205.44	412.41	-0.58	-3035.36	61.61	10.75	-3896.10	-2.22	22.54	-4074.46	266.58	-231.34	-3399.71	238.54	-7.92	-3589.39	158.62	1099.28	0.00	0.00	0.00	-3605.48	156.31	1482.69	-3567.39	269.06	1472.24	-3265.05	67.64	1549.25	-3644.29	167.76	1475.07	77.90	1125.57	80.90	640.31	927.43	73.51	258.60
3.96000	-3455.12	226.30	39.55	-3531.57	216.49	54.16	-4355.38	500.26	-39.46	-4210.18	414.41	-1.35	-3035.36	61.61	10.75	-3925.96	-1.56	18.45	-4073.11	266.12	-234.47	-3396.21	238.44	-10.55	-3573.80	164.12	1098.69	0.00	0.00	0.00	-3600.46	158.86	1482.26	-3581.07	271.44	1473.27	-3262.43	67.40	1549.98	-3640.94	167.61	1474.96	78.03	1125.39	81.03	640.32	927.27	73.54	261.07
3.97000	-3449.92	226.62	40.25	-3530.97	216.39	54.26	-4361.00	502.68	-40.14	-4214.72	416.37	-2.09	-3035.36	61.61	10.75	-3892.72	0.85	22.50	-4071.70	265.66	-237.59	-3392.68	238.33	-13.18	-3580.83	167.21	1098.11	0.00	0.00	0.00	-3591.50	161.31	1482.54	-3574.84	275.62	1473.27	-3259.79	67.16	1550.70	-3637.54	167.44	1474.85	77.97	1125.48	81.05	639.77	927.20	73.41	262.43
3.98000	-3445.08	226.92	40.92	-3531.04	216.29	54.23	-4366.41	505.05	-40.81	-4219.07	418.32	-2.82	-3035.36	61.61	10.75	-3876.26	2.69	26.11	-4070.23	265.19	-240.70	-3389.12	238.22	-15.81	-3545.27	170.06	1098.30	0.00	0.00	0.00	-3580.04	163.66	1481.30	-3565.71	276.23	1471.85	-3257.13	66.92	1551.41	-3634.07	167.25	1474.73	77.88	1126.12	80.73	639.66	927.54	73.33	259.61
3.99000	-3440.64	227.22	41.57	-3531.77	216.20	54.09	-4371.61	507.38	-41.46	-4223.22	420.23	-3.52	-3035.36	61.61	10.75	-3871.85	5.15	25.96	-4068.69	264.73	-243.80	-3385.53	238.12	-18.45	-3561.60	173.30	1097.26	0.00	0.00	0.00	-3614.54	165.18	1482.40	-3586.63	278.53	1473.40	-3254.44	66.68	1552.12	-3630.55	167.06	1474.61	77.97	1125.10	81.28	639.70	927.56	73.51	260.23
4.00000	-3436.63	227.51	42.18	-3533.10	216.13	53.83	-4376.60	509.67	-42.09	-4227.18	422.13	-4.20	-3035.36	61.61	10.75	-3850.41	8.27	28.41	-4067.09	264.27	-246.90	-3381.92	238.01	-21.09	-3566.08	177.21	1096.23	0.00	0.00	0.00	-3594.43	167.93	1482.32	-3575.19	280.90	1473.10	-3251.72	66.44	1552.83	-3626.97	166.85	1474.47	77.62	1126.25	80.78	639.14	927.81	73.12	259.89
4.01000	-3433.08	227.79	42.75	-3535.02	216.07	53.46	-4381.39	511.91	-42.70	-4230.94	424.00	-4.86	-3035.36	61.61	10.75	-3862.30	11.69	26.54	-4065.43	263.80	-249.99	-3378.27	237.91	-23.73	-3544.27	180.56	1095.36	0.00	0.00	0.00	-3603.96	169.22	1482.09	-3545.84	283.30	1471.68	-3248.98	66.21	1553.54	-3623.34	166.62	1474.34	77.63	1126.79	80.59	639.09	927.50	73.13	258.13
4.02000	-3430.02	228.06	43.28	-3537.48	216.04	52.99	-4385.97	514.11	-43.30	-4234.51	425.84	-5.50	-3035.36	61.61	10.75	-3842.74	15.23	28.70	-4063.70	263.33	-253.08	-3374.60	237.80	-26.37	-3562.53	183.36	1094.83	0.00	0.00	0.00	-3579.35	170.02	1481.04	-3572.32	285.42	1472.59	-3246.20	65.97	1554.24	-3619.65	166.39	1474.20	77.80	1127.81	80.08	639.87	927.07	73.47	261.33
4.03000	-3427.49	228.32	43.76	-3540.45	216.03	52.41	-4390.34	516.26	-43.89	-4237.89	427.66	-6.12	-3035.36	61.61	10.75	-3838.11	18.88	28.86	-4061.90	262.86	-256.15	-3370.90	237.70	-29.01	-3551.75	186.73	1094.28	0.00	0.00	0.00	-3572.29	171.80	1481.03	-3574.45	286.18	1473.34	-3243.41	65.74	1554.93	-3615.90	166.14	1474.05	78.24	1124.38	81.43	639.88	927.34	73.44	260.37
4.04000	-3425.50	228.57	44.18	-3543.89	216.06	51.75	-4394.50	518.37	-44.45	-4241.08	429.45	-6.71	-3035.36	61.61	10.75	-3832.89	22.94	28.16	-4060.04	262.39	-259.21	-3367.17	237.59	-31.65	-3536.41	188.90	1094.66	0.00	0.00	0.00	-3560.06	172.58	1480.73	-3568.07	287.77	1472.56	-3240.58	65.51	1555.63	-3612.10	165.89	1473.90	78.10	1125.06	81.29	639.54	927.50	73.34	261.83
4.05000	-3424.11	228.81	44.54	-3547.77	216.12	51.00	-4398.45	520.44	-45.00	-4244.07	431.22	-7.29	-3035.36	61.61	10.75	-3822.67	26.70	28.29	-4058.12	261.91	-262.27	-3363.42	237.49	-34.30	-3522.40	191.27	1095.34	0.00	0.00	0.00	-3572.13	174.30	1480.44	-3538.21	288.06	1472.88	-3237.72	65.28	1556.32	-3608.23	165.62	1473.74	78.10	1124.12	81.59	640.11	927.36	73.55	263.07
4.06000	-3423.33	229.05	44.83	-3552.07	216.23	50.16	-4402.20	522.46	-45.53	-4246.88	432.96	-7.84	-3035.36	61.61	10.75	-3820.65	30.95	27.09	-4056.13	261.44	-265.31	-3359.63	237.39	-36.94	-3537.79	192.33	1093.68	0.00	0.00	0.00	-3551.10	175.94	1480.24	-3535.53	290.59	1472.64	-3234.84	65.05	1557.00	-3604.32	165.33	1473.57	77.96	1124.03	81.55	640.27	927.27	73.52	263.19
4.07000	-3423.20	229.27	45.05	-3556.73	216.38	49.26	-4405.75	524.44	-46.05	-4249.49	434.67	-8.38	-3035.36	61.61	10.75	-3786.20	33.96	30.80	-4054.07	260.96	-268.35	-3355.82	237.28	-39.58	-3536.75	195.87	1092.87	0.00	0.00	0.00	-3553.39	176.92	1479.57	-3551.30	291.32	1472.21	-3231.93	64.82	1557.68	-3600.34	165.04	1473.41	77.73	1124.94	81.29	639.89	927.33	73.45	262.16
4.08000	-3423.76	229.48	45.18	-3561.73	216.58	48.28	-4409.08	526.37	-46.55	-4251.91	436.37	-8.89	-3035.36	61.61	10.75	-3777.00	35.78	30.46	-4051.95	260.48	-271.37	-3351.97	237.18	-42.22	-3539.06	196.42	1090.80	0.00	0.00	0.00	-3559.37	178.14	1479.02	-3531.87	290.68	1471.53	-3228.99	64.60	1558.36	-3596.31	164.74	1473.23	77.67	1125.90	80.80	640.08	927.41	73.48	261.89
4.09000	-3425.02	229.68	45.23	-3567.04	216.83	47.23	-4412.21	528.26	-47.04	-4254.13	438.03	-9.38	-3035.36	61.61	10.75	-3771.38	38.72	29.62	-4049.77	260.00	-274.38	-3348.10	237.07	-44.86	-3523.44	199.12	1092.10	0.00	0.00	0.00	-3566.78	179.94	1479.03	-3562.44	293.36	1472.40	-3226.02	64.37	1559.03	-3592.22	164.42	1473.05	78.01	1125.13	80.94	639.94	927.68	73.29	261.47
4.10000	-3427.03	229.88	45.18	-3572.61	217.15	46.12	-4415.14	530.11	-47.51	-4256.17	439.67	-9.86	-3035.36	61.61	10.75	-3768.71	39.29	28.30	-4047.51	259.52	-277.38	-3344.20	236.97	-47.50	-3523.49	201.50	1091.33	0.00	0.00	0.00	-3548.53	180.28	1478.31	-3543.25	293.78	1470.82	-3223.02	64.14	1559.69	-3588.07	164.09	1472.87	77.76	1126.19	80.67	639.90	927.39	73.48	262.84
4.11000	-3429.82	230.06	45.03	-3578.42	217.53	44.96	-4417.86	531.92	-47.97	-4258.02	441.29	-10.31	-3035.36	61.61	10.75	-3709.59	41.19	35.18	-4045.20	259.03	-280.37	-3340.27	236.86	-50.13	-3538.07	202.67	1090.82	0.00	0.00	0.00	-3530.81	180.32	1476.61	-3545.14	295.07	1472.01	-3219.99	63.92	1560.36	-3583.87	163.76	1472.68	77.93	1125.40	80.87	639.73	927.62	73.37	261.32
4.12000	-3433.41	230.23	44.78	-3584.43	217.97	43.76	-4420.37	533.68	-48.41	-4259.68	442.88	-10.75	-3035.36	61.61	10.75	-3715.44	41.69	32.24	-4042.81	258.55	-283.34	-3336.31	236.75	-52.76	-3516.84	204.86	1091.01	0.00	0.00	0.00	-3525.25	181.91	1476.40	-3533.20	295.59	1471.09	-3216.93	63.70	1561.01	-3579.61	163.41	1472.49	77.98	1123.49	81.58	639.76	927.54	73.43	262.04
4.13000	-3437.84	230.39	44.42	-3590.61	218.49	42.50	-4422.68	535.40	-48.83	-4261.14	444.44	-11.16	-3035.36	61.61	10.75	-3687.73	42.29	33.65	-4040.36	258.06	-286.31	-3332.32	236.65	-55.39	-3510.91	207.47	1090.90	0.00	0.00	0.00	-3536.63	181.60	1477.21	-3532.78	296.03	1470.78	-3213.84	63.48	1561.67	-3575.29	163.05	1472.29	77.83	1124.43	81.29	639.72	927.44	73.32	261.03
4.14000	-3443.15	230.55	43.94	-3596.92	219.09	41.21	-4424.78	537.08	-49.24	-4262.42	445.98	-11.56	-3035.36	61.61	10.75	-3705.47	43.61	29.03	-4037.84	257.57	-289.25	-3328.30	236.54	-58.01	-3481.65	208.93	1089.92	0.00	0.00	0.00	-3518.33	183.44	1474.47	-3526.93	298.62	1470.37	-3210.71	63.26	1562.31	-3570.92	162.69	1472.09	78.01	1123.91	81.55	639.95	927.31	73.45	257.25
4.15000	-3449.35	230.69	43.34	-3603.33	219.77	39.89	-4426.68	538.71	-49.64	-4263.51	447.49	-11.93	-3035.36	61.61	10.75	-3682.54	43.06	30.09	-4035.26	257.07	-292.19	-3324.25	236.43	-60.63	-3511.39	209.99	1088.84	0.00	0.00	0.00	-3524.60	184.88	1473.58	-3515.67	298.35	1469.67	-3207.56	63.04	1562.96	-3566.48	162.31	1471.88	78.08	1123.50	81.62	640.45	927.61	73.43	259.80
4.16000	-3456.49	230.81	42.61	-3609.80	220.53	38.54	-4428.38	540.30	-50.02	-4264.41	448.98	-12.29	-3035.36	61.61	10.75	-3666.01	43.86	29.60	-4032.61	256.58	-295.10	-3320.18	236.32	-63.24	-3516.61	211.43	1087.48	0.00	0.00	0.00	-3519.08	185.23	1472.99	-3474.98	298.12	1468.32	-3204.38	62.82	1563.59	-3562.00	161.92	1471.67	77.79	1124.13	81.51	640.28	927.33	73.58	261.59
4.17000	-3464.59	230.93	41.74	-3616.30	221.39	37.17	-4429.87	541.86	-50.38	-4265.12	450.44	-12.63	-3035.36	61.61	10.75	-3643.89	45.02	30.63	-4029.89	256.08	-298.01	-3316.07	236.21	-65.85	-3518.94	212.59	1087.00	0.00	0.00	0.00	-3521.84	185.78	1473.66	-3501.41	298.12	1470.07	-3201.16	62.61	1564.22	-3557.45	161.53	1471.45	77.64	1126.75	80.60	640.11	927.17	73.55	260.12
4.18000	-3473.69	231.04	40.73	-3622.79	222.34	35.79	-4431.16	543.36	-50.73	-4265.64	451.87	-12.95	-3035.36	61.61	10.75	-3631.97	44.72	31.18	-4027.10	255.58	-300.89	-3311.94	236.10	-68.45	-3504.54	214.09	1086.81	0.00	0.00	0.00	-3474.78	186.34	1470.58	-3528.32	299.47	1468.38	-3197.91	62.39	1564.85	-3552.85	161.12	1471.23	77.50	1127.89	80.15	639.59	927.33	73.31	260.63
4.19000	-3483.82	231.14	39.58	-3629.25	223.39	34.39	-4432.24	544.83	-51.07	-4265.98	453.28	-13.25	-3035.36	61.61	10.75	-3597.41	45.84	33.96	-4024.25	255.07	-303.76	-3307.77	235.98	-71.05	-3490.54	215.17	1086.68	0.00	0.00	0.00	-3499.39	186.03	1471.51	-3530.76	299.41	1468.19	-3194.63	62.18	1565.47	-3548.19	160.71	1471.01	77.77	1125.01	81.07	639.26	927.47	73.10	261.74
4.20000	-3495.01	231.22	38.27	-3635.63	224.54	32.99	-4433.13	546.25	-51.39	-4266.13	454.67	-13.53	-3035.36	61.61	10.75	-3573.33	45.84	35.79	-4021.33	254.57	-306.62	-3303.58	235.87	-73.64	-3513.94	217.72	1084.71	0.00	0.00	0.00	-3514.59	187.85	1472.17	-3516.19	300.39	1467.59	-3191.31	61.97	1566.09	-3543.48	160.28	1470.78	77.60	1125.79	81.05	640.23	927.61	73.45	262.11
4.21000	-3507.29	231.29	36.80	-3641.96	225.80	31.58	-4433.80	547.64	-51.69	-4266.09	456.03	-13.79	-3035.36	61.61	10.75	-3515.38	46.82	43.57	-4018.34	254.06	-309.45	-3299.35	235.75	-76.22	-3501.44	218.04	1084.47	0.00	0.00	0.00	-3488.09	187.74	1469.24	-3496.76	300.90	1466.08	-3187.96	61.75	1566.70	-3538.70	159.85	1470.54	77.87	1125.11	81.15	639.64	927.67	73.33	260.63
4.22000	-3520.69	231.35	35.17	-3702.95	226.67	20.77	-4434.28	548.98	-51.99	-4265.86	457.36	-14.04	-3035.36	61.61	10.75	-3518.67	48.98	44.15	-4015.28	253.55	-312.27	-3295.10	235.63	-78.80	-3480.59	220.64	1083.33	0.00	0.00	0.00	-3482.69	188.00	1468.49	-3484.88	300.11	1465.95	-3184.58	61.54	1567.30	-3533.88	159.41	1470.31	78.35	1124.43	81.41	639.65	927.62	73.42	258.24
4.23000	-3535.25	231.40	33.37	-3620.28	229.28	34.61	-4434.56	550.28	-52.26	-4265.45	458.66	-14.27	-3035.36	61.61	10.75	-3486.36	49.74	48.52	-4012.15	253.04	-315.07	-3290.82	235.51	-81.36	-3468.27	219.74	1083.91	0.00	0.00	0.00	-3489.39	189.05	1468.30	-3488.93	299.30	1465.21	-3181.16	61.34	1567.90	-3528.99	158.96	1470.07	78.15	1123.41	82.05	639.89	927.32	73.59	259.13
4.24000	-3550.99	231.44	31.38	-3671.58	230.14	25.81	-4434.63	551.53	-52.53	-4264.85	459.95	-14.48	-3035.36	61.61	10.75	-3459.62	50.68	51.38	-4008.96	252.52	-317.86	-3286.50	235.39	-83.92	-3471.99	220.04	1081.60	0.00	0.00	0.00	-3491.02	189.54	1467.48	-3477.56	300.33	1463.87	-3177.71	61.13	1568.49	-3524.05	158.51	1469.82	77.77	1124.38	81.78	640.63	927.16	73.58	259.76
4.25000	-3567.95	231.47	29.22	-3637.32	230.46	28.34	-4434.50	552.75	-52.78	-4264.06	461.20	-14.67	-3035.36	61.61	10.75	-3433.72	51.60	54.19	-4005.70	252.01	-320.62	-3282.16	235.26	-86.47	-3445.26	220.99	1080.78	0.00	0.00	0.00	-3466.33	188.93	1464.42	-3476.60	301.42	1462.66	-3174.22	60.92	1569.08	-3519.05	158.04	1469.57	78.11	1123.46	81.87	639.33	927.55	73.20	259.12
4.26000	-3586.18	231.48	26.86	-3658.14	229.74	29.23	-4434.17	553.93	-53.01	-4263.09	462.43	-14.84	-3035.36	61.61	10.75	-3408.67	52.50	56.97	-4002.37	251.49	-323.36	-3277.79	235.14	-89.01	-3450.71	221.20	1079.83	0.00	0.00	0.00	-3458.23	188.31	1463.53	-3462.19	302.11	1461.07	-3170.70	60.72	1569.65	-3513.99	157.57	1469.32	78.02	1124.55	81.36	639.58	927.45	73.42	261.11
4.27000	-3620.30	231.48	21.55	-3672.91	232.22	25.59	-4433.64	555.06	-53.24	-4261.93	463.63	-15.00	-3035.36	61.61	10.75	-3384.44	53.39	59.70	-3998.97	250.96	-326.09	-3273.39	235.01	-91.54	-3456.19	222.04	1077.84	0.00	0.00	0.00	-3485.47	189.02	1463.33	-3446.15	301.04	1459.96	-3167.15	60.51	1570.23	-3508.88	157.09	1469.06	78.25	1124.34	81.42	639.87	927.39	73.42	259.43
4.28000	-3608.83	230.03	23.43	-3679.94	232.98	24.32	-4432.91	556.15	-53.45	-4260.59	464.81	-15.14	-3035.36	61.61	10.75	-3361.02	54.26	62.40	-3995.50	250.44	-328.79	-3268.95	234.88	-94.06	-3458.98	221.58	1076.34	0.00	0.00	0.00	-3464.12	187.90	1461.29	-3462.26	299.64	1458.68	-3163.55	60.31	1570.79	-3503.71	156.61	1468.80	77.85	1126.03	80.67	639.89	927.33	73.40	261.81
4.29000	-3614.11	232.96	24.59	-3677.20	233.09	24.18	-4431.98	557.21	-53.64	-4259.06	465.96	-15.26	-3035.36	61.61	10.75	-3338.41	55.11	65.05	-3991.96	249.91	-331.47	-3264.49	234.74	-96.56	-3453.12	221.92	1075.40	0.00	0.00	0.00	-3465.58	188.23	1460.06	-3456.13	299.28	1457.37	-3159.93	60.11	1571.35	-3498.48	156.11	1468.54	78.06	1123.92	81.25	640.28	927.10	73.51	257.45
4.30000	-3627.06	233.28	23.20	-3668.01	232.75	24.82	-4430.85	558.22	-53.82	-4257.35	467.08	-15.37	-3035.36	61.61	10.75	-3316.58	55.94	67.66	-3988.35	249.38	-334.13	-3260.00	234.61	-99.06	-3453.81	222.54	1073.49	0.00	0.00	0.00	-3440.81	188.51	1458.21	-3470.39	300.70	1456.22	-3156.26	59.91	1571.91	-3493.20	155.61	1468.27	78.00	1125.63	80.93	639.45	927.78	73.26	256.92
4.31000	-3639.34	233.54	21.82	-3655.70	232.16	25.88	-4429.51	559.19	-53.99	-4255.45	468.18	-15.46	-3035.36	61.61	10.75	-3295.54	56.76	70.23	-3984.68	248.84	-336.77	-3255.48	234.47	-101.55	-3436.38	222.82	1071.91	0.00	0.00	0.00	-3450.78	186.48	1457.36	-3440.99	300.47	1454.35	-3152.56	59.71	1572.45	-3487.86	155.11	1468.00	77.93	1124.71	81.22	639.95	927.97	73.25	261.80
4.32000	-3650.92	233.76	20.45	-3643.60	231.53	27.01	-4427.98	560.12	-54.15	-4253.38	469.25	-15.53	-3035.36	61.61	10.75	-3275.26	57.56	72.75	-3980.93	248.31	-339.38	-3250.92	234.33	-104.02	-3422.48	222.15	1070.74	0.00	0.00	0.00	-3428.58	187.16	1454.68	-3431.71	298.55	1452.73	-3148.82	59.51	1572.99	-3482.46	154.59	1467.73	78.05	1124.38	81.21	639.75	927.66	73.33	260.18
4.33000	-3661.82	233.93	19.09	-3635.02	231.07	27.85	-4426.25	561.01	-54.29	-4251.11	470.29	-15.59	-3035.36	61.61	10.75	-3255.74	58.35	75.23	-3977.11	247.77	-341.97	-3246.34	234.19	-106.48	-3429.99	221.80	1069.11	0.00	0.00	0.00	-3402.44	185.97	1452.64	-3441.75	299.03	1450.21	-3145.05	59.32	1573.53	-3477.01	154.07	1467.45	77.67	1125.96	80.96	639.88	927.74	73.36	260.26
4.34000	-3672.01	234.05	17.75	-3633.30	230.97	28.05	-4424.32	561.86	-54.42	-4248.67	471.31	-15.62	-3035.36	61.61	10.75	-3236.95	59.12	77.66	-3973.22	247.22	-344.54	-3241.73	234.04	-108.93	-3428.58	220.62	1067.77	0.00	0.00	0.00	-3368.36	184.83	1449.88	-3448.58	298.50	1449.91	-3141.23	59.12	1574.05	-3471.50	153.55	1467.18	77.88	1125.48	81.03	639.60	927.47	73.40	259.33
4.35000	-3681.50	234.13	16.43	-3641.76	231.44	27.26	-4422.19	562.67	-54.54	-4246.04	472.30	-15.65	-3035.36	61.61	10.75	-3218.90	59.87	80.04	-3969.27	246.68	-347.09	-3237.08	233.89	-111.36	-3399.13	221.89	1066.16	0.00	0.00	0.00	-3406.07	184.66	1450.58	-3423.83	296.21	1448.55	-3137.38	58.93	1574.57	-3465.93	153.02	1466.89	77.76	1125.47	81.04	639.75	927.18	73.47	261.74
4.36000	-3690.27	234.18	15.14	-3656.21	235.35	26.73	-4419.86	563.44	-54.64	-4243.22	473.27	-15.66	-3035.36	61.61	10.75	-3201.57	60.60	82.37	-3965.24	246.13	-349.61	-3232.41	233.74	-113.78	-3397.91	220.01	1064.74	0.00	0.00	0.00	-3378.41	184.14	1449.13	-3361.60	294.57	1446.25	-3133.49	58.73	1575.08	-3460.31	152.48	1466.61	77.70	1125.75	80.92	639.85	927.40	73.35	260.73
4.37000	-3698.33	234.19	13.88	-3706.67	232.18	18.13	-4417.34	564.18	-54.73	-4240.23	474.21	-15.65	-3035.36	61.61	10.75	-3184.95	61.32	84.65	-3961.14	245.58	-352.11	-3227.70	233.58	-116.19	-3398.01	219.60	1063.64	0.00	0.00	0.00	-3389.31	181.65	1447.68	-3395.03	293.62	1446.67	-3129.56	58.54	1575.59	-3454.63	151.94	1466.32	77.82	1124.84	81.25	640.40	927.30	73.56	259.93
4.38000	-3705.67	234.16	12.65	-3646.05	232.52	29.56	-4414.61	564.87	-54.81	-4237.05	475.12	-15.62	-3035.36	61.61	10.75	-3169.02	62.03	86.88	-3956.97	245.02	-354.58	-3222.97	233.42	-118.58	-3381.58	218.98	1061.09	0.00	0.00	0.00	-3384.72	181.39	1447.85	-3401.49	292.01	1445.88	-3125.59	58.35	1576.09	-3448.89	151.39	1466.03	77.92	1124.81	81.22	640.01	927.23	73.48	260.53
4.39000	-3712.27	234.11	11.45	-3675.25	232.33	23.32	-4411.69	565.52	-54.88	-4233.69	476.01	-15.58	-3035.36	61.61	10.75	-3153.77	62.71	89.05	-3952.73	244.46	-357.02	-3218.20	233.26	-120.96	-3382.01	217.83	1059.42	0.00	0.00	0.00	-3411.99	179.58	1447.91	-3406.26	292.13	1444.66	-3121.59	58.17	1576.58	-3443.10	150.84	1465.74	77.92	1125.78	80.95	640.02	927.20	73.48	261.18
4.40000	-3718.14	234.03	10.30	-3662.44	232.10	24.46	-4408.57	566.13	-54.93	-4230.15	476.86	-15.53	-3035.36	61.61	10.75	-3139.20	63.38	91.18	-3948.42	243.90	-359.44	-3213.40	233.10	-123.32	-3374.67	215.84	1058.18	0.00	0.00	0.00	-3370.43	178.40	1445.53	-3378.38	291.23	1444.20	-3117.54	57.98	1577.06	-3437.25	150.28	1465.44	78.02	1125.62	80.88	639.63	927.35	73.32	263.09
4.41000	-3723.27	233.93	9.19	-3663.96	232.08	24.12	-4405.26	566.70	-54.97	-4226.43	477.70	-15.46	-3035.36	61.61	10.75	-3125.28	64.03	93.24	-3944.04	243.33	-361.83	-3208.58	232.93	-125.66	-3355.33	214.79	1056.88	0.00	0.00	0.00	-3363.75	176.77	1445.61	-3377.04	289.43	1444.58	-3113.45	57.79	1577.53	-3431.34	149.72	1465.14	77.89	1126.04	80.77	640.20	927.37	73.54	263.61
4.42000	-3727.65	233.80	8.12	-3665.94	232.08	23.66	-4401.74	567.24	-55.01	-4222.53	478.50	-15.37	-3035.36	61.61	10.75	-3112.02	64.67	95.26	-3939.58	242.77	-364.20	-3203.72	232.75	-127.99	-3353.78	215.42	1054.50	0.00	0.00	0.00	-3380.22	174.75	1446.45	-3376.34	287.58	1443.43	-3109.33	57.61	1578.00	-3425.38	149.15	1464.84	77.97	1125.22	81.17	640.27	927.44	73.51	261.05
4.43000	-3731.28	233.66	7.11	-3668.29	232.08	23.11	-4398.04	567.73	-55.02	-4218.45	479.28	-15.27	-3035.36	61.61	10.75	-3099.38	65.29	97.21	-3935.06	242.19	-366.53	-3198.83	232.58	-130.30	-3359.23	214.80	1052.88	0.00	0.00	0.00	-3358.53	173.07	1445.28	-3372.00	286.89	1441.72	-3105.16	57.42	1578.46	-3419.36	148.58	1464.54	77.81	1125.32	80.95	640.06	927.32	73.43	259.93
4.44000	-3734.15	233.51	6.15	-3670.91	232.08	22.47	-4394.13	568.19	-55.03	-4214.19	480.03	-15.15	-3035.36	61.61	10.75	-3087.38	65.89	99.11	-3930.46	241.62	-368.84	-3193.91	232.40	-132.59	-3342.37	212.48	1051.65	0.00	0.00	0.00	-3371.85	171.72	1444.88	-3368.64	284.07	1441.84	-3100.95	57.24	1578.91	-3413.28	148.00	1464.23	77.59	1126.52	80.63	639.47	927.54	73.30	259.38
4.45000	-3736.25	233.34	5.24	-3673.70	232.08	21.78	-4390.03	568.61	-55.02	-4209.74	480.76	-15.02	-3035.36	61.61	10.75	-3075.98	66.48	100.95	-3925.79	241.04	-371.12	-3188.96	232.21	-134.87	-3333.62	210.44	1051.00	0.00	0.00	0.00	-3347.14	169.74	1443.91	-3374.81	282.47	1441.61	-3096.70	57.06	1579.35	-3407.14	147.43	1463.92	77.61	1125.51	80.99	639.21	927.82	73.13	260.90
4.46000	-3737.58	233.17	4.40	-3676.56	232.08	21.05	-4385.73	568.98	-55.01	-4205.12	481.46	-14.88	-3035.36	61.61	10.75	-3065.18	67.06	102.73	-3921.05	240.46	-373.37	-3183.98	232.02	-137.12	-3318.09	207.65	1050.33	0.00	0.00	0.00	-3347.95	166.96	1443.89	-3371.65	280.64	1441.77	-3092.41	56.88	1579.78	-3400.95	146.84	1463.61	77.80	1125.21	81.08	639.58	927.55	73.33	261.98
4.47000	-3738.13	232.99	3.62	-3679.40	232.08	20.29	-4381.24	569.32	-54.98	-4200.32	482.13	-14.72	-3035.36	61.61	10.75	-3054.98	67.61	104.44	-3916.23	239.87	-375.59	-3178.96	231.83	-139.36	-3307.56	206.91	1049.47	0.00	0.00	0.00	-3340.91	165.22	1443.90	-3347.76	277.49	1442.05	-3088.08	56.70	1580.21	-3394.71	146.26	1463.30	78.01	1124.71	81.27	640.23	927.44	73.45	263.38
4.48000	-3737.90	232.81	2.91	-3682.12	232.06	19.54	-4376.55	569.63	-54.94	-4195.34	482.78	-14.55	-3035.36	61.61	10.75	-3045.35	68.15	106.10	-3911.35	239.28	-377.78	-3173.92	231.63	-141.58	-3305.29	205.09	1049.94	0.00	0.00	0.00	-3333.17	161.07	1443.22	-3341.83	276.11	1441.41	-3083.70	56.53	1580.63	-3388.40	145.67	1462.98	77.75	1125.07	81.23	640.00	927.56	73.29	260.80
4.49000	-3736.88	232.63	2.27	-3684.62	232.03	18.80	-4371.66	569.89	-54.89	-4190.18	483.39	-14.36	-3035.36	61.61	10.75	-3036.28	68.68	107.69	-3906.39	238.69	-379.94	-3168.84	231.43	-143.78	-3298.57	203.49	1049.55	0.00	0.00	0.00	-3344.47	159.18	1444.55	-3335.48	272.23	1441.91	-3079.28	56.35	1581.04	-3382.04	145.08	1462.67	77.84	1124.38	81.63	640.12	927.63	73.34	261.05
4.50000	-3735.07	232.45	1.70	-3686.80	231.99	18.10	-4366.59	570.11	-54.83	-4184.85	483.98	-14.16	-3035.36	61.61	10.75	-3027.76	69.19	109.22	-3901.35	238.09	-382.07	-3163.74	231.22	-145.95	-3287.87	202.44	1049.55	0.00	0.00	0.00	-3302.73	157.88	1442.69	-3338.69	269.96	1440.81	-3074.82	56.18	1581.44	-3375.63	144.48	1462.35	77.78	1124.35	81.31	639.67	927.64	73.32	261.06
4.51000	-3732.45	232.28	1.22	-3688.56	231.92	17.46	-4361.31	570.30	-54.75	-4179.33	484.55	-13.94	-3035.36	61.61	10.75	-3019.79	69.68	110.68	-3896.25	237.49	-384.17	-3158.60	231.01	-148.11	-3277.30	198.67	1050.62	0.00	0.00	0.00	-3274.08	154.68	1442.51	-3329.90	266.83	1441.39	-3070.32	56.00	1581.83	-3369.15	143.88	1462.03	77.86	1124.53	81.25	639.27	927.64	73.16	260.42
4.52000	-3729.03	232.12	0.81	-3689.82	231.83	16.89	-4355.85	570.45	-54.67	-4173.64	485.08	-13.72	-3035.36	61.61	10.75	-3012.34	70.16	112.07	-3891.07	236.89	-386.23	-3153.43	230.80	-150.25	-3270.53	196.63	1050.71	0.00	0.00	0.00	-3272.15	153.06	1443.58	-3347.79	262.99	1444.20	-3065.77	55.83	1582.21	-3362.62	143.28	1461.71	77.91	1125.25	81.12	639.99	927.37	73.44	261.07
4.53000	-3724.79	231.97	0.49	-3690.46	231.72	16.41	-4350.19	570.56	-54.57	-4167.77	485.59	-13.47	-3035.36	61.61	10.75	-3005.41	70.62	113.40	-3885.82	236.28	-388.27	-3148.23	230.58	-152.36	-3255.15	194.58	1051.21	0.00	0.00	0.00	-3258.63	150.61	1443.47	-3308.99	262.24	1444.06	-3061.17	55.66	1582.59	-3356.03	142.68	1461.38	77.94	1124.07	81.43	640.17	927.59	73.47	261.08
4.54000	-3719.73	231.83	0.26	-3690.40	231.57	16.04	-4344.33	570.63	-54.47	-4161.72	486.08	-13.22	-3035.36	61.61	10.75	-2998.99	71.07	114.66	-3880.49	235.67	-390.27	-3142.99	230.35	-154.46	-3254.64	192.49	1051.70	0.00	0.00	0.00	-3245.22	148.22	1443.36	-3312.01	257.83	1444.49	-3056.54	55.49	1582.95	-3349.39	142.08	1461.06	77.31	1127.04	80.38	640.08	927.31	73.57	261.71
4.55000	-3713.85	231.72	0.12	-3689.54	231.39	15.81	-4338.29	570.67	-54.35	-4155.50	486.53	-12.95	-3035.36	61.61	10.75	-2993.06	71.50	115.85	-3875.09	235.06	-392.23	-3137.73	230.12	-156.53	-3263.96	190.32	1052.90	0.00	0.00	0.00	-3231.92	145.88	1443.25	-3308.01	254.40	1446.85	-3051.86	55.33	1583.31	-3342.69	141.47	1460.73	77.67	1126.41	80.50	639.51	927.05	73.44	260.01
4.56000	-3707.14	231.62	0.08	-3687.77	231.16	15.73	-4332.05	570.67	-54.22	-4149.10	486.96	-12.67	-3035.36	61.61	10.75	-2987.61	71.91	116.97	-3869.62	234.44	-394.17	-3132.43	229.89	-158.57	-3228.27	186.28	1055.07	0.00	0.00	0.00	-3218.75	143.59	1443.15	-3287.58	250.62	1448.78	-3047.13	55.16	1583.65	-3335.93	140.86	1460.40	77.61	1125.10	81.11	640.09	927.48	73.43	261.87
4.57000	-3699.59	231.55	0.14	-3685.00	230.90	15.82	-4325.61	570.63	-54.09	-4142.52	487.36	-12.38	-3035.36	61.61	10.75	-2982.63	72.31	118.01	-3864.07	233.81	-396.06	-3127.11	229.65	-160.60	-3236.48	183.30	1055.39	0.00	0.00	0.00	-3205.68	141.36	1443.05	-3266.61	248.68	1450.35	-3042.36	55.00	1583.99	-3329.12	140.25	1460.07	77.69	1124.06	81.48	640.24	927.32	73.56	262.20
4.58000	-3691.19	231.51	0.30	-3681.14	230.60	16.10	-4318.99	570.55	-53.94	-4135.77	487.73	-12.07	-3035.36	61.61	10.75	-2978.10	72.70	118.99	-3858.45	233.19	-397.93	-3121.75	229.40	-162.60	-3206.72	180.28	1056.86	0.00	0.00	0.00	-3192.73	139.18	1442.94	-3269.69	245.83	1452.39	-3037.54	54.83	1584.32	-3322.25	139.64	1459.74	77.95	1125.21	81.09	640.37	927.30	73.48	260.41
4.59000	-3681.95	231.50	0.56	-3676.08	230.24	16.58	-4312.17	570.44	-53.78	-4128.84	488.08	-11.75	-3035.36	61.61	10.75	-2974.03	73.07	119.89	-3852.75	232.56	-399.75	-3116.36	229.15	-164.57	-3207.33	177.78	1058.59	0.00	0.00	0.00	-3179.89	137.04	1442.85	-3246.22	241.29	1453.66	-3032.68	54.67	1584.64	-3315.32	139.03	1459.41	78.03	1123.84	81.41	640.06	927.03	73.50	260.04
4.60000	-3671.85	231.52	0.94	-3669.73	229.83	17.29	-4305.16	570.29	-53.61	-4121.73	488.40	-11.42	-3035.36	61.61	10.75	-2970.38	73.42	120.71	-3846.98	231.92	-401.55	-3110.93	228.90	-166.53	-3198.30	174.04	1061.32	0.00	0.00	0.00	-3167.16	134.96	1442.75	-3242.02	238.11	1455.77	-3027.77	54.51	1584.94	-3308.34	138.42	1459.08	77.96	1124.54	81.03	639.48	927.37	73.27	261.07
4.61000	-3660.89	231.58	1.43	-3661.99	229.37	18.25	-4297.96	570.10	-53.43	-4114.46	488.69	-11.08	-3035.36	61.61	10.75	-2967.16	73.76	121.46	-3841.13	231.28	-403.30	-3105.48	228.63	-168.45	-3181.72	170.00	1063.74	0.00	0.00	0.00	-3154.53	132.93	1442.65	-3237.94	234.51	1458.95	-3022.81	54.35	1585.24	-3301.30	137.80	1458.75	77.88	1125.56	80.87	640.57	927.33	73.56	259.74
4.62000	-3649.07	231.68	2.03	-3652.77	228.85	19.48	-4290.57	569.88	-53.25	-4107.00	488.95	-10.72	-3035.36	61.61	10.75	-2964.34	74.09	122.13	-3835.21	230.64	-405.02	-3099.99	228.37	-170.35	-3156.23	167.08	1065.75	0.00	0.00	0.00	-3142.00	130.94	1442.56	-3223.21	230.61	1460.69	-3017.81	54.19	1585.53	-3294.21	137.19	1458.41	78.39	1123.99	81.52	640.19	927.46	73.44	260.48
4.63000	-3636.36	231.82	2.76	-3641.95	228.27	20.99	-4282.98	569.62	-53.05	-4099.38	489.19	-10.35	-3035.36	61.61	10.75	-2961.93	74.40	122.72	-3829.22	229.99	-406.70	-3094.47	228.09	-172.23	-3157.12	163.20	1068.43	0.00	0.00	0.00	-3129.58	129.01	1442.47	-3222.68	228.94	1462.45	-3012.76	54.04	1585.81	-3287.05	136.57	1458.08	78.14	1124.53	81.34	639.86	927.51	73.38	260.42
4.64000	-3622.78	232.01	3.61	-3619.13	224.98	24.20	-4275.21	569.32	-52.84	-4091.58	489.40	-9.97	-3035.36	61.61	10.75	-2959.90	74.69	123.24	-3823.15	229.34	-408.35	-3088.92	227.81	-174.07	-3159.69	160.44	1071.88	0.00	0.00	0.00	-3117.26	127.12	1442.38	-3213.01	224.73	1465.74	-3007.66	53.88	1586.08	-3279.84	135.96	1457.74	78.06	1125.76	80.88	639.49	928.02	73.19	260.39
4.65000	-3608.32	232.24	4.59	-3620.55	226.15	18.57	-4267.24	568.99	-52.62	-4083.60	489.58	-9.58	-3035.36	61.61	10.75	-2958.24	74.97	123.67	-3817.00	228.68	-409.95	-3083.34	227.53	-175.90	-3133.77	157.38	1075.26	0.00	0.00	0.00	-3105.03	125.27	1442.30	-3204.84	223.01	1468.34	-3002.51	53.73	1586.34	-3272.58	135.35	1457.40	77.98	1126.37	80.65	640.00	927.58	73.47	262.54
4.66000	-3593.02	233.96	3.11	-3613.29	224.95	19.11	-4259.09	568.62	-52.40	-4075.45	489.73	-9.18	-3035.36	61.61	10.75	-2956.95	75.24	124.02	-3810.78	228.02	-411.52	-3077.73	227.24	-177.69	-3142.57	154.29	1077.31	0.00	0.00	0.00	-3092.90	123.48	1442.22	-3185.43	219.53	1469.64	-2997.32	53.58	1586.59	-3265.26	134.73	1457.06	77.40	1127.99	80.11	640.24	927.58	73.50	262.33
4.67000	-3604.69	235.07	-0.52	-3601.60	226.97	22.19	-4250.74	568.22	-52.16	-4067.13	489.86	-8.77	-3035.36	61.61	10.75	-2956.00	75.49	124.29	-3804.48	227.36	-413.04	-3072.08	226.94	-179.45	-3124.30	152.23	1079.49	0.00	0.00	0.00	-3080.87	121.73	1442.14	-3183.40	216.95	1471.78	-2992.08	53.43	1586.83	-3257.88	134.12	1456.73	77.84	1125.32	80.99	639.44	927.49	73.32	261.45
4.68000	-3558.35	235.41	3.61	-3592.26	227.58	24.60	-4242.21	567.77	-51.92	-4058.64	489.96	-8.34	-3035.36	61.61	10.75	-2955.40	75.72	124.48	-3798.10	226.69	-414.53	-3066.40	226.64	-181.19	-3135.62	150.06	1080.69	0.00	0.00	0.00	-3068.92	120.02	1442.07	-3198.11	213.98	1474.24	-2986.78	53.28	1587.06	-3250.44	133.50	1456.39	77.72	1125.21	81.03	639.44	927.54	73.44	263.62
4.69000	-3564.37	235.53	4.25	-3597.85	226.94	26.21	-4233.48	567.30	-51.66	-4049.97	490.03	-7.91	-3035.36	61.61	10.75	-2955.12	75.95	124.58	-3791.65	226.01	-415.98	-3060.69	226.33	-182.90	-3127.56	147.77	1081.27	0.00	0.00	0.00	-3057.07	118.36	1442.00	-3165.25	212.08	1474.64	-2981.44	53.13	1587.27	-3242.95	132.89	1456.05	77.80	1125.33	81.01	640.17	927.41	73.42	260.57
4.70000	-3541.04	233.73	9.16	-3568.30	225.31	33.07	-4224.57	566.78	-51.40	-4041.13	490.07	-7.46	-3035.36	61.61	10.75	-2955.15	76.15	124.59	-3785.12	225.33	-417.39	-3054.94	226.01	-184.58	-3130.06	146.43	1083.28	0.00	0.00	0.00	-3045.30	116.75	1441.93	-3142.24	210.94	1476.53	-2976.05	52.98	1587.48	-3235.40	132.28	1455.71	77.63	1127.55	80.25	639.27	927.52	73.23	259.79
4.71000	-3547.34	233.16	9.17	-3568.24	224.10	36.64	-4215.47	566.24	-51.13	-4032.12	490.08	-7.00	-3035.36	61.61	10.75	-2955.49	76.34	124.52	-3778.52	224.65	-418.75	-3049.16	225.69	-186.23	-3111.85	143.66	1085.64	0.00	0.00	0.00	-3033.62	115.17	1441.87	-3128.43	208.14	1477.28	-2970.61	52.84	1587.68	-3227.80	131.67	1455.37	77.81	1126.11	80.83	639.79	927.47	73.37	261.31
4.72000	-3528.67	231.95	12.37	-3545.94	222.98	42.02	-4206.17	565.65	-50.85	-4022.94	490.07	-6.54	-3035.36	61.61	10.75	-2956.12	76.52	124.36	-3771.84	223.96	-420.08	-3043.35	225.35	-187.85	-3087.19	143.03	1086.15	0.00	0.00	0.00	-3022.02	113.64	1441.82	-3130.39	205.79	1479.75	-2965.12	52.69	1587.86	-3220.14	131.07	1455.03	78.02	1125.02	80.97	640.22	927.49	73.50	261.02
4.73000	-3495.74	232.01	16.55	-3510.74	222.00	46.08	-4196.70	565.03	-50.56	-4013.59	490.03	-6.06	-3035.36	61.61	10.75	-2957.02	76.69	124.12	-3765.08	223.27	-421.36	-3037.51	225.02	-189.44	-3074.64	141.92	1087.16	0.00	0.00	0.00	-3010.51	112.15	1441.76	-3123.97	204.00	1481.93	-2959.58	52.55	1588.04	-3212.42	130.46	1454.69	78.16	1123.88	81.44	639.57	927.30	73.41	261.69
4.74000	-3480.98	232.51	16.89	-3481.73	222.25	48.37	-4187.03	564.38	-50.26	-4004.06	489.96	-5.57	-3035.36	61.61	10.75	-2958.20	76.83	123.78	-3758.25	222.58	-422.60	-3031.64	224.67	-191.00	-3039.50	141.44	1089.63	0.00	0.00	0.00	-2999.08	110.71	1441.71	-3125.67	203.35	1482.66	-2953.99	52.41	1588.20	-3204.64	129.85	1454.35	77.58	1125.76	80.76	639.26	927.47	73.25	261.81
4.75000	-3423.49	232.01	23.51	-3435.74	222.23	52.93	-4177.17	563.69	-49.96	-3994.37	489.86	-5.07	-3035.36	61.61	10.75	-2959.63	76.97	123.35	-3751.33	221.87	-423.79	-3025.73	224.32	-192.52	-3083.52	139.28	1088.62	0.00	0.00	0.00	-2987.72	109.30	1441.67	-3114.00	200.31	1485.77	-2948.34	52.27	1588.35	-3196.81	129.25	1454.01	77.64	1125.34	80.80	640.01	927.61	73.34	259.84
4.76000	-3390.75	232.53	24.48	-3418.89	221.17	52.62	-4167.13	562.96	-49.64	-3984.50	489.74	-4.56	-3035.36	61.61	10.75	-2961.30	77.09	122.83	-3744.34	221.17	-424.95	-3019.79	223.97	-194.02	-3067.27	138.74	1089.54	0.00	0.00	0.00	-2976.44	107.93	1441.63	-3110.91	199.71	1486.75	-2942.65	52.13	1588.50	-3188.93	128.65	1453.67	77.50	1126.95	80.41	639.98	927.18	73.47	261.07
4.77000	-3359.94	231.67	25.37	-3398.62	221.18	52.23	-4156.90	562.21	-49.32	-3974.47	489.58	-4.04	-3035.36	61.61	10.75	-2963.20	77.20	122.21	-3737.28	220.46	-426.06	-3013.82	223.60	-195.48	-3053.46	137.70	1090.56	0.00	0.00	0.00	-2965.23	106.61	1441.60	-3102.00	197.41	1487.17	-2936.90	51.99	1588.62	-3180.98	128.05	1453.33	77.64	1125.80	80.68	639.92	927.57	73.30	259.23
4.78000	-3324.30	232.03	26.56	-3378.43	219.46	51.22	-4146.48	561.41	-48.99	-3964.26	489.40	-3.52	-3035.36	61.61	10.75	-2965.33	77.29	121.50	-3730.13	219.74	-427.12	-3007.81	223.23	-196.91	-3042.35	137.12	1091.52	0.00	0.00	0.00	-2954.10	105.32	1441.57	-3076.05	194.94	1487.14	-2931.10	51.86	1588.74	-3172.98	127.46	1452.99	77.51	1125.90	80.92	640.61	927.52	73.39	260.57
4.79000	-3306.96	230.96	24.39	-3350.77	218.58	48.97	-4135.88	560.58	-48.65	-3953.89	489.19	-2.98	-3035.36	61.61	10.75	-2967.66	77.37	120.70	-3722.91	219.02	-428.14	-3001.77	222.85	-198.30	-3022.87	136.93	1092.90	0.00	0.00	0.00	-2943.03	104.07	1441.54	-3065.34	193.78	1488.67	-2925.25	51.73	1588.85	-3164.93	126.87	1452.65	77.65	1126.79	80.53	640.53	927.06	73.58	259.08
4.80000	-3268.66	228.02	25.38	-3339.56	216.71	43.93	-4125.09	559.72	-48.31	-3943.34	488.96	-2.43	-3035.36	61.61	10.75	-2970.18	77.43	119.80	-3715.61	218.30	-429.12	-2995.70	222.46	-199.67	-3004.48	136.04	1092.84	0.00	0.00	0.00	-2932.04	102.86	1441.53	-3073.88	193.70	1488.69	-2919.34	51.59	1588.95	-3156.81	126.28	1452.32	78.05	1125.28	80.88	639.56	927.41	73.29	259.86
4.81000	-3250.18	225.20	22.59	-3276.72	213.23	47.51	-4114.11	558.82	-47.95	-3932.63	488.69	-1.88	-3035.36	61.61	10.75	-2972.89	77.48	118.80	-3708.23	217.57	-430.04	-2989.59	222.07	-200.99	-2987.10	135.32	1092.80	0.00	0.00	0.00	-2921.11	101.68	1441.51	-3081.92	193.89	1490.04	-2913.38	51.46	1589.03	-3148.64	125.69	1451.98	77.77	1125.71	80.77	639.56	927.37	73.36	263.42
4.82000	-3223.24	224.32	21.93	-3242.28	211.04	45.26	-4102.95	557.89	-47.59	-3921.75	488.40	-1.32	-3035.36	61.61	10.75	-2975.77	77.52	117.70	-3700.77	216.83	-430.93	-2983.46	221.66	-202.29	-2980.24	134.40	1093.64	0.00	0.00	0.00	-2910.24	100.54	1441.51	-3053.32	191.18	1489.20	-2907.37	51.33	1589.10	-3140.42	125.11	1451.64	77.79	1124.90	81.09	639.98	927.19	73.50	263.57
4.83000	-3160.64	221.94	26.28	-3208.54	208.16	42.12	-4091.60	556.93	-47.22	-3910.70	488.07	-0.74	-3035.36	61.61	10.75	-2978.81	77.54	116.51	-3693.23	216.09	-431.76	-2977.28	221.25	-203.55	-2986.78	132.05	1093.79	0.00	0.00	0.00	-2899.44	99.44	1441.51	-3060.14	190.20	1489.42	-2901.31	51.20	1589.16	-3132.14	124.53	1451.30	78.00	1125.16	81.09	640.15	927.51	73.41	260.92
4.84000	-3109.35	220.99	26.43	-3186.66	207.16	38.41	-4080.07	555.93	-46.85	-3899.49	487.72	-0.16	-3035.36	61.61	10.75	-2982.00	77.55	115.21	-3685.62	215.34	-432.55	-2971.08	220.84	-204.77	-2985.06	131.32	1092.96	0.00	0.00	0.00	-2888.70	98.37	1441.51	-3051.01	189.32	1489.46	-2895.19	51.08	1589.21	-3123.80	123.96	1450.97	78.06	1124.90	81.28	640.01	927.09	73.52	262.40
4.85000	-3058.64	219.16	25.11	-3131.40	205.55	39.46	-4068.35	554.89	-46.46	-3888.10	487.34	0.43	-3035.36	61.61	10.75	-2985.33	77.55	113.81	-3677.92	214.59	-433.29	-2964.84	220.41	-205.96	-2950.84	131.41	1093.62	0.00	0.00	0.00	-2878.01	97.34	1441.53	-3035.53	187.70	1488.64	-2889.01	50.95	1589.25	-3115.40	123.39	1450.63	77.68	1124.79	81.46	639.99	927.27	73.42	261.08
4.86000	-3044.59	218.31	17.52	-3078.24	204.76	39.52	-4056.45	553.82	-46.07	-3876.55	486.93	1.03	-3035.36	61.61	10.75	-2988.77	77.53	112.31	-3670.15	213.84	-433.98	-2958.57	219.98	-207.11	-2954.16	132.99	1092.55	0.00	0.00	0.00	-2867.39	96.34	1441.54	-3047.07	188.63	1489.64	-2882.78	50.83	1589.27	-3106.95	122.82	1450.30	77.92	1123.58	81.88	639.61	927.46	73.27	260.65
4.87000	-3125.03	218.01	-5.42	-3024.00	202.98	40.10	-4044.36	552.72	-45.67	-3864.83	486.50	1.64	-3035.36	61.61	10.75	-2992.33	77.50	110.70	-3662.30	213.08	-434.62	-2952.26	219.53	-208.22	-2935.88	131.16	1092.51	0.00	0.00	0.00	-2856.81	95.37	1441.57	-3011.05	187.45	1487.12	-2876.50	50.71	1589.28	-3098.44	122.26	1449.97	78.25	1122.62	81.97	640.09	927.52	73.43	260.52
4.88000	-3039.91	202.21	3.91	-3033.60	200.18	31.77	-4032.09	551.59	-45.27	-3852.95	486.03	2.25	-3035.36	61.61	10.75	-2996.00	77.46	108.99	-3654.36	212.31	-435.22	-2945.93	219.08	-209.30	-2930.78	131.07	1092.42	0.00	0.00	0.00	-2846.29	94.44	1441.60	-2989.22	187.24	1486.13	-2870.16	50.59	1589.28	-3089.88	121.70	1449.63	78.05	1124.05	81.49	639.83	928.05	73.15	259.33
4.89000	-2973.73	202.71	11.93	-2968.00	197.43	38.69	-4019.64	550.42	-44.86	-3840.90	485.54	2.87	-3035.36	61.61	10.75	-2999.75	77.40	107.17	-3646.35	211.54	-435.76	-2939.55	218.62	-210.34	-2912.99	129.81	1091.72	0.00	0.00	0.00	-2835.82	93.54	1441.64	-3000.54	186.35	1485.85	-2863.76	50.47	1589.27	-3081.26	121.15	1449.30	77.95	1125.59	80.81	640.50	927.08	73.56	258.96
4.90000	-2901.85	208.37	25.68	-2935.45	195.74	38.56	-4007.00	549.22	-44.44	-3828.68	485.02	3.50	-3035.36	61.61	10.75	-3003.57	77.33	105.25	-3638.26	210.76	-436.25	-2933.15	218.16	-211.34	-2941.85	129.72	1088.88	0.00	0.00	0.00	-2825.40	92.67	1441.69	-3000.40	184.69	1483.91	-2857.31	50.35	1589.24	-3072.58	120.60	1448.97	77.94	1125.97	80.81	639.70	927.16	73.35	260.87
4.91000	-2869.64	205.40	30.56	-2887.83	192.61	45.40	-3994.18	547.99	-44.01	-3816.30	484.47	4.14	-3035.36	61.61	10.75	-3007.46	77.24	103.22	-3630.09	209.98	-436.70	-2926.71	217.68	-212.30	-2915.03	127.76	1087.98	0.00	0.00	0.00	-2815.02	91.83	1441.74	-2969.15	185.69	1482.52	-2850.80	50.23	1589.20	-3063.85	120.06	1448.65	77.79	1124.96	81.22	639.94	927.20	73.40	260.04
4.92000	-2821.44	200.10	39.46	-2844.63	190.29	46.99	-3981.17	546.72	-43.58	-3803.75	483.89	4.79	-3035.36	61.61	10.75	-3011.41	77.14	101.08	-3621.84	209.19	-437.09	-2920.24	217.19	-213.22	-2906.82	129.30	1086.54	0.00	0.00	0.00	-2804.69	91.02	1441.80	-2952.48	185.00	1479.91	-2844.23	50.12	1589.15	-3055.06	119.53	1448.32	77.75	1125.85	80.81	640.14	927.61	73.37	261.20
4.93000	-2808.86	198.56	46.24	-2803.32	188.10	49.53	-3967.99	545.42	-43.14	-3791.04	483.28	5.44	-3035.36	61.61	10.75	-3015.39	77.03	98.82	-3613.50	208.40	-437.43	-2913.73	216.70	-214.11	-2888.99	129.09	1084.71	0.00	0.00	0.00	-2794.40	90.24	1441.87	-2954.22	186.26	1478.54	-2837.61	50.00	1589.08	-3046.21	119.00	1447.99	77.78	1125.31	80.92	640.08	927.45	73.47	258.98
4.94000	-2769.77	195.96	51.05	-2763.95	186.06	52.88	-3954.61	544.09	-42.70	-3778.16	482.64	6.10	-3035.36	61.61	10.75	-3019.40	76.91	96.46	-3605.09	207.60	-437.72	-2907.19	216.20	-214.95	-2879.88	130.61	1082.73	0.00	0.00	0.00	-2784.15	89.49	1441.95	-2965.46	185.08	1476.81	-2830.93	49.89	1589.01	-3037.31	118.47	1447.67	78.07	1125.00	81.19	640.08	927.36	73.45	259.78
4.95000	-2733.13	193.44	55.09	-2726.58	184.13	56.89	-3941.06	542.72	-42.24	-3765.12	481.98	6.77	-3035.36	61.61	10.75	-3023.44	76.77	93.99	-3596.60	206.80	-437.95	-2900.61	215.69	-215.75	-2875.98	128.94	1080.83	0.00	0.00	0.00	-2773.94	88.77	1442.04	-2932.99	185.90	1474.41	-2824.19	49.78	1588.92	-3028.35	117.95	1447.35	77.79	1125.41	81.02	639.80	927.09	73.49	258.23
4.96000	-2698.85	190.99	58.39	-2691.25	182.33	61.38	-3927.33	541.32	-41.79	-3751.91	481.28	7.44	-3035.36	61.61	10.75	-3027.47	76.62	91.40	-3588.02	205.99	-438.14	-2894.01	215.17	-216.51	-2861.12	127.57	1078.84	0.00	0.00	0.00	-2763.77	88.07	1442.13	-2935.92	186.17	1472.51	-2817.40	49.67	1588.81	-3019.34	117.44	1447.03	77.90	1125.87	80.96	639.91	927.01	73.65	261.72
4.97000	-2666.88	188.62	61.00	-2658.01	180.64	66.21	-3913.41	539.89	-41.32	-3738.54	480.56	8.12	-3035.36	61.61	10.75	-3031.50	76.46	88.69	-3579.36	205.17	-438.26	-2887.36	214.64	-217.23	-2859.65	127.74	1076.35	0.00	0.00	0.00	-2753.63	87.40	1442.23	-2931.15	185.69	1470.73	-2810.54	49.57	1588.69	-3010.27	116.93	1446.71	77.76	1125.58	80.99	640.02	927.09	73.64	260.40
4.98000	-2637.15	186.34	62.95	-2626.92	179.04	71.22	-3899.31	538.43	-40.86	-3725.01	479.81	8.81	-3035.36	61.61	10.75	-3035.51	76.28	85.87	-3570.63	204.35	-438.34	-2880.69	214.10	-217.91	-2845.48	128.08	1074.67	0.00	0.00	0.00	-2743.52	86.76	1442.34	-2902.78	186.84	1468.09	-2803.63	49.46	1588.56	-3001.14	116.43	1446.39	77.66	1126.75	80.57	640.05	927.46	73.38	260.67
4.99000	-2609.59	184.14	64.30	-2598.03	177.54	76.25	-3885.03	536.94	-40.38	-3711.31	479.03	9.50	-3035.36	61.61	10.75	-3039.49	76.09	82.94	-3561.81	203.52	-438.36	-2873.98	213.55	-218.55	-2839.59	127.73	1072.09	0.00	0.00	0.00	-2733.45	86.15	1442.46	-2896.57	186.85	1466.04	-2796.65	49.36	1588.42	-2991.96	115.94	1446.07	77.79	1124.36	81.31	639.58	927.30	73.40	258.90
5.00000	-2584.15	182.04	65.07	-2571.39	176.11	81.15	-3870.57	535.41	-39.90	-3697.45	478.22	10.20	-3035.36	61.61	10.75	-3043.43	75.89	79.88	-3552.91	202.69	-438.32	-2867.23	212.99	-219.14	-2814.12	128.04	1070.43	0.00	0.00	0.00	-2723.40	85.56	1442.59	-2880.36	187.86	1463.69	-2789.62	49.25	1588.26	-2982.72	115.46	1445.76	78.13	1124.44	81.46	640.08	927.26	73.53	261.37
5.01000	-2560.75	180.03	65.31	-2547.05	174.77	85.76	-3855.94	533.85	-39.41	-3683.43	477.38	10.91	-3035.36	61.61	10.75	-3047.31	75.68	76.71	-3543.92	201.85	-438.23	-2860.45	212.42	-219.69	-2818.62	127.26	1068.24	0.00	0.00	0.00	-2713.38	84.99	1442.72	-2884.42	189.01	1462.16	-2782.53	49.15	1588.09	-2973.42	114.98	1445.45	77.70	1125.07	81.21	640.32	926.87	73.69	262.44
5.02000	-2539.33	178.12	65.07	-2525.06	173.48	89.92	-3841.11	532.26	-38.92	-3669.25	476.51	11.62	-3035.36	61.61	10.75	-3051.13	75.45	73.42	-3534.86	201.01	-438.09	-2853.64	211.84	-220.20	-2786.51	127.89	1067.55	0.00	0.00	0.00	-2703.39	84.45	1442.87	-2852.47	189.11	1460.21	-2775.37	49.05	1587.90	-2964.07	114.51	1445.14	78.39	1124.14	81.31	640.18	927.41	73.50	261.76
5.03000	-2519.84	176.32	64.39	-2505.48	172.26	93.48	-3826.11	530.64	-38.43	-3654.90	475.61	12.34	-3035.36	61.61	10.75	-3054.87	75.21	70.00	-3525.71	200.16	-437.89	-2846.79	211.26	-220.66	-2774.48	128.30	1065.42	0.00	0.00	0.00	-2693.42	83.93	1443.02	-2837.38	190.67	1458.74	-2768.16	48.95	1587.70	-2954.66	114.04	1444.84	78.08	1124.13	81.35	640.09	927.87	73.35	263.40
5.04000	-2502.19	174.62	63.29	-2488.34	171.08	96.29	-3810.93	528.99	-37.92	-3640.39	474.69	13.06	-3035.36	61.61	10.75	-3058.51	74.96	66.47	-3516.48	199.30	-437.63	-2839.91	210.66	-221.08	-2770.46	127.45	1063.66	0.00	0.00	0.00	-2683.46	83.44	1443.19	-2824.25	192.10	1457.49	-2760.89	48.86	1587.49	-2945.19	113.59	1444.53	77.78	1126.55	80.60	639.93	927.31	73.44	260.27
5.05000	-2486.33	173.04	61.84	-2473.72	169.94	98.17	-3795.57	527.30	-37.42	-3625.73	473.73	13.79	-3035.36	61.61	10.75	-3062.06	74.69	62.81	-3507.17	198.44	-437.31	-2832.99	210.05	-221.46	-2767.80	127.53	1062.96	0.00	0.00	0.00	-2673.53	82.96	1443.36	-2824.15	193.54	1456.08	-2753.55	48.76	1587.26	-2935.67	113.14	1444.23	77.94	1126.16	80.74	640.16	926.95	73.70	262.29
5.06000	-2472.20	171.57	60.07	-2461.65	168.83	98.99	-3780.03	525.59	-36.91	-3610.90	472.75	14.52	-3035.36	61.61	10.75	-3065.49	74.42	59.02	-3497.78	197.57	-436.94	-2826.04	209.43	-221.79	-2752.65	127.73	1061.38	0.00	0.00	0.00	-2663.62	82.51	1443.55	-2820.13	194.57	1455.54	-2746.15	48.67	1587.02	-2926.10	112.70	1443.93	78.36	1124.34	81.42	640.34	927.30	73.53	261.49
5.07000	-2459.72	170.22	58.01	-2452.18	167.74	98.58	-3764.32	523.84	-36.39	-3595.91	471.73	15.26	-3035.36	61.61	10.75	-3068.80	74.13	55.12	-3488.30	196.70	-436.50	-2819.06	208.81	-222.07	-2733.50	127.49	1060.75	0.00	0.00	0.00	-2653.72	82.08	1443.74	-2799.01	196.14	1454.05	-2738.70	48.58	1586.77	-2916.46	112.27	1443.63	77.72	1124.79	81.17	639.53	927.52	73.42	260.46
5.08000	-2448.84	169.00	55.72	-2445.38	166.67	96.78	-3748.42	522.06	-35.87	-3580.75	470.69	16.00	-3035.36	61.61	10.75	-3071.97	73.83	51.08	-3478.74	195.82	-436.01	-2812.04	208.17	-222.30	-2718.57	128.83	1060.34	0.00	0.00	0.00	-2643.83	81.67	1443.95	-2795.61	196.84	1453.21	-2731.18	48.49	1586.50	-2906.77	111.85	1443.34	77.89	1124.64	81.20	639.98	927.19	73.53	259.73
5.09000	-2439.48	167.90	53.23	-2441.28	165.59	93.45	-3732.34	520.25	-35.34	-3565.44	469.62	16.75	-3035.36	61.61	10.75	-3074.99	73.51	46.92	-3469.10	194.93	-435.46	-2804.98	207.52	-222.49	-2699.40	129.08	1061.07	0.00	0.00	0.00	-2633.95	81.28	1444.16	-2776.48	199.96	1452.47	-2723.59	48.40	1586.21	-2897.03	111.43	1443.05	78.01	1124.35	81.17	639.58	927.21	73.44	259.07
5.10000	-2431.59	166.94	50.58	-2439.95	164.52	88.42	-3716.09	518.41	-34.81	-3549.97	468.51	17.50	-3035.36	61.61	10.75	-3077.87	73.19	42.62	-3459.37	194.04	-434.85	-2797.89	206.86	-222.63	-2697.81	129.57	1060.50	0.00	0.00	0.00	-2624.08	80.91	1444.39	-2742.25	200.03	1451.13	-2715.95	48.31	1585.91	-2887.22	111.03	1442.76	77.99	1125.02	81.01	639.43	927.51	73.27	260.02
5.11000	-2425.10	166.11	47.82	-2441.43	163.43	81.53	-3699.66	516.54	-34.28	-3534.34	467.38	18.26	-3035.36	61.61	10.75	-3099.87	72.20	34.28	-3449.56	193.14	-434.18	-2790.77	206.19	-222.73	-2675.57	129.86	1061.26	0.00	0.00	0.00	-2614.22	80.56	1444.62	-2728.96	200.34	1450.53	-2708.24	48.22	1585.60	-2877.36	110.64	1442.47	78.16	1124.99	81.26	639.23	927.38	73.27	259.65
5.12000	-2419.94	165.42	44.99	-2445.77	162.31	72.64	-3683.05	514.64	-33.74	-3518.55	466.22	19.02	-3035.36	61.61	10.75	-3105.90	72.52	27.78	-3439.67	192.24	-433.45	-2783.61	205.51	-222.78	-2659.44	131.41	1062.62	0.00	0.00	0.00	-2604.37	80.22	1444.87	-2729.39	202.48	1451.15	-2700.46	48.14	1585.27	-2867.45	110.25	1442.19	77.69	1125.92	80.91	639.75	927.46	73.34	260.27
5.13000	-2416.05	164.87	42.13	-2453.03	161.17	61.58	-3666.27	512.71	-33.19	-3502.60	465.03	19.79	-3035.36	61.61	10.75	-3105.40	71.89	24.38	-3429.69	191.33	-432.66	-2776.41	204.82	-222.77	-2660.68	132.35	1063.43	0.00	0.00	0.00	-2594.51	79.90	1445.13	-2734.85	206.08	1451.30	-2692.63	48.06	1584.92	-2857.48	109.87	1441.91	77.98	1125.36	81.08	639.70	927.01	73.55	260.72
5.14000	-2413.37	164.48	39.27	-2463.23	159.99	48.20	-3649.30	510.75	-32.64	-3486.50	463.81	20.56	-3035.36	61.61	10.75	-3112.51	72.29	20.03	-3419.63	190.41	-431.80	-2769.18	204.12	-222.72	-2646.09	133.27	1065.36	0.00	0.00	0.00	-2584.66	79.60	1445.40	-2721.03	207.18	1452.47	-2684.73	47.98	1584.56	-2847.45	109.51	1441.63	78.15	1122.96	81.73	639.58	927.42	73.31	259.46
5.15000	-2411.82	164.23	36.47	-2455.51	159.72	39.78	-3632.16	508.76	-32.09	-3470.23	462.56	21.33	-3035.36	61.61	10.75	-3102.09	71.71	19.65	-3409.48	189.49	-430.88	-2761.92	203.41	-222.62	-2618.29	134.27	1067.80	0.00	0.00	0.00	-2574.81	79.31	1445.68	-2694.89	208.53	1453.59	-2676.76	47.90	1584.19	-2837.37	109.15	1441.36	77.89	1125.22	81.11	639.86	927.63	73.27	258.10
5.16000	-2411.35	164.14	33.76	-2494.46	157.84	27.43	-3614.85	506.73	-31.54	-3453.81	461.28	22.11	-3035.36	61.61	10.75	-3083.33	71.78	19.60	-3399.25	188.56	-429.91	-2754.62	202.68	-222.47	-2607.64	135.30	1069.22	0.00	0.00	0.00	-2564.95	79.04	1445.97	-2692.50	210.65	1455.70	-2668.73	47.82	1583.80	-2827.23	108.81	1441.09	77.87	1126.31	80.53	639.78	927.23	73.37	260.49
5.17000	-2407.04	163.60	29.08	-2502.75	156.67	17.79	-3597.35	504.68	-30.98	-3437.23	459.97	22.89	-3035.36	61.61	10.75	-3095.46	71.67	15.13	-3388.93	187.62	-428.86	-2747.28	201.95	-222.27	-2598.24	136.62	1072.24	0.00	0.00	0.00	-2555.09	78.79	1446.27	-2671.53	212.59	1456.80	-2660.63	47.74	1583.40	-2817.03	108.47	1440.82	77.76	1125.62	80.80	639.18	927.78	73.21	259.55
5.18000	-2407.20	165.45	26.84	-2509.86	155.62	9.09	-3579.69	502.60	-30.41	-3420.49	458.63	23.68	-3035.36	61.61	10.75	-3091.66	71.72	14.22	-3378.53	186.68	-427.76	-2739.91	201.20	-222.02	-2591.43	138.95	1074.09	0.00	0.00	0.00	-2545.23	78.55	1446.59	-2654.67	214.13	1458.80	-2652.47	47.67	1582.98	-2806.78	108.15	1440.55	78.00	1124.40	81.35	639.17	927.76	73.17	261.66
5.19000	-2414.15	162.58	21.28	-2515.84	154.69	1.28	-3561.84	500.49	-29.85	-3403.59	457.27	24.47	-3035.36	61.61	10.75	-3064.64	70.85	16.43	-3368.05	185.73	-426.59	-2732.51	200.44	-221.72	-2579.89	140.98	1076.65	0.00	0.00	0.00	-2535.35	78.32	1446.91	-2654.14	214.43	1461.35	-2644.25	47.59	1582.54	-2796.47	107.83	1440.29	77.88	1125.06	81.17	639.50	927.54	73.28	262.87
5.20000	-2417.31	165.49	19.10	-2520.73	153.86	-5.66	-3543.82	498.35	-29.28	-3386.54	455.87	25.26	-3035.36	61.61	10.75	-3056.26	68.66	17.03	-3357.48	184.77	-425.35	-2725.07	199.67	-221.36	-2569.18	143.13	1079.44	0.00	0.00	0.00	-2525.46	78.10	1447.25	-2649.28	216.50	1463.05	-2635.95	47.52	1582.09	-2786.11	107.53	1440.04	78.23	1124.23	81.51	639.25	927.67	73.23	261.39
5.21000	-2394.26	163.95	22.70	-2524.58	153.14	-11.77	-3525.63	496.18	-28.70	-3369.33	454.44	26.05	-3035.36	61.61	10.75	-3035.11	66.36	21.82	-3346.82	183.81	-424.05	-2717.59	198.89	-220.95	-2558.01	144.77	1081.30	0.00	0.00	0.00	-2515.56	77.90	1447.61	-2630.36	217.47	1464.53	-2627.59	47.45	1581.62	-2775.69	107.24	1439.78	78.08	1124.51	81.35	639.26	928.07	73.15	261.34
5.22000	-2428.10	164.34	15.74	-2527.45	152.53	-17.09	-3507.26	493.98	-28.13	-3351.97	452.98	26.85	-3036.33	59.96	11.54	-3043.01	65.64	23.53	-3336.08	182.84	-422.69	-2710.08	198.10	-220.49	-2527.77	146.15	1083.89	0.00	0.00	0.00	-2505.65	77.71	1447.97	-2595.45	218.14	1466.30	-2619.17	47.38	1581.14	-2765.21	106.96	1439.53	77.74	1125.21	81.13	639.69	927.39	73.42	260.38
5.23000	-2424.90	163.20	16.32	-2529.39	152.01	-21.65	-3488.72	491.75	-27.55	-3334.45	451.49	27.65	-3009.76	62.55	17.16	-3027.26	67.08	29.03	-3325.25	181.86	-421.26	-2702.53	197.30	-219.98	-2521.68	146.80	1085.70	0.00	0.00	0.00	-2495.72	77.52	1448.35	-2576.79	219.76	1468.96	-2610.67	47.32	1580.64	-2754.68	106.69	1439.29	78.00	1124.31	81.48	639.53	927.22	73.40	263.61
5.24000	-2406.93	164.88	18.98	-2530.44	151.59	-25.48	-3470.00	489.49	-26.96	-3316.78	449.98	28.45	-2987.25	64.23	21.47	-2989.11	69.03	37.20	-3314.34	180.88	-419.76	-2694.95	196.48	-219.42	-2496.58	147.65	1087.99	0.00	0.00	0.00	-2485.77	77.35	1448.74	-2599.68	221.51	1471.64	-2602.11	47.25	1580.13	-2744.09	106.43	1439.04	77.55	1125.37	81.14	639.94	926.96	73.37	262.76
5.25000	-2415.72	163.99	16.84	-2530.65	151.26	-28.62	-3451.11	487.21	-26.38	-3298.94	448.43	29.26	-2959.46	64.52	26.22	-2964.07	70.08	42.30	-3303.34	179.89	-418.20	-2687.33	195.65	-218.80	-2488.04	148.33	1090.28	0.00	0.00	0.00	-2475.80	77.19	1449.14	-2571.89	222.25	1473.19	-2593.49	47.19	1579.59	-2733.44	106.19	1438.81	77.50	1126.06	80.73	639.87	927.53	73.30	260.69
5.26000	-2400.21	163.28	18.32	-2530.08	151.02	-31.10	-3432.04	484.89	-25.79	-3280.96	446.85	30.07	-2951.70	65.81	24.57	-2953.52	70.09	42.76	-3292.26	178.89	-416.56	-2679.68	194.81	-218.12	-2485.90	149.78	1091.88	0.00	0.00	0.00	-2465.81	77.04	1449.56	-2558.51	224.43	1475.21	-2584.79	47.13	1579.05	-2722.74	105.95	1438.57	77.60	1126.57	80.56	640.98	927.22	73.73	261.69
5.27000	-2393.30	164.33	19.35	-2528.77	150.86	-32.96	-3412.80	482.55	-25.20	-3262.82	445.24	30.88	-2935.79	63.36	26.56	-2913.49	67.43	47.13	-3281.09	177.89	-414.86	-2671.99	193.96	-217.39	-2475.57	149.46	1094.30	0.00	0.00	0.00	-2455.79	76.90	1449.98	-2544.45	224.70	1477.79	-2576.02	47.07	1578.48	-2711.98	105.73	1438.34	77.79	1125.63	80.86	640.11	927.32	73.53	263.43
5.28000	-2437.56	165.04	12.41	-2526.78	150.77	-34.23	-3393.39	480.18	-24.60	-3244.53	443.61	31.69	-2894.69	60.26	29.66	-2900.72	65.04	45.97	-3269.83	176.88	-413.10	-2664.26	193.09	-216.61	-2450.61	149.22	1095.06	0.00	0.00	0.00	-2445.75	76.76	1450.43	-2524.68	224.76	1479.27	-2567.19	47.01	1577.90	-2701.17	105.52	1438.12	77.65	1126.56	80.58	639.66	927.23	73.47	260.25
5.29000	-2411.69	165.70	17.61	-2524.16	150.77	-34.94	-3373.81	477.78	-24.01	-3226.08	441.94	32.50	-2830.80	58.45	34.96	-2850.74	62.09	49.72	-3258.48	175.86	-411.26	-2656.50	192.21	-215.77	-2448.47	148.55	1097.61	0.00	0.00	0.00	-2435.68	76.63	1450.88	-2524.92	225.57	1482.05	-2558.29	46.95	1577.31	-2690.30	105.33	1437.89	77.77	1124.85	81.09	639.91	926.95	73.53	260.54
5.30000	-2409.02	164.79	17.69	-2520.94	150.83	-35.14	-3354.05	475.35	-23.41	-3207.48	440.24	33.31	-2815.82	56.16	31.80	-2834.90	59.91	47.31	-3247.05	174.84	-409.35	-2648.70	191.32	-214.87	-2426.86	148.18	1099.19	0.00	0.00	0.00	-2425.57	76.51	1451.35	-2513.16	226.13	1483.63	-2549.31	46.89	1576.70	-2679.38	105.15	1437.68	77.67	1126.33	80.51	639.45	927.45	73.35	260.95
5.31000	-2408.39	165.46	19.26	-2517.20	150.96	-34.85	-3334.12	472.89	-22.81	-3188.72	438.51	34.13	-2780.69	52.57	31.27	-2800.48	57.85	46.53	-3235.54	173.80	-407.38	-2640.87	190.42	-213.92	-2415.24	148.11	1100.71	0.00	0.00	0.00	-2415.44	76.40	1451.84	-2501.90	226.31	1486.56	-2540.27	46.84	1576.07	-2668.39	104.98	1437.46	77.78	1125.90	80.72	639.35	927.47	73.33	261.95
5.32000	-2388.66	165.09	21.65	-2512.96	151.15	-34.11	-3314.02	470.40	-22.20	-3169.81	436.75	34.95	-2774.71	51.78	24.11	-2769.21	56.78	44.41	-3223.93	172.77	-405.33	-2633.00	189.51	-212.91	-2401.16	147.39	1103.10	0.00	0.00	0.00	-2405.27	76.29	1452.34	-2473.95	227.63	1487.25	-2531.16	46.79	1575.42	-2657.36	104.82	1437.25	77.59	1126.56	80.47	639.99	927.12	73.56	261.90
5.33000	-2384.04	163.57	22.26	-2508.29	151.39	-32.95	-3293.75	467.89	-21.60	-3150.75	434.96	35.77	-2716.94	50.94	27.64	-2742.90	55.96	40.78	-3212.24	171.72	-403.22	-2625.09	188.58	-211.84	-2387.23	147.76	1104.85	0.00	0.00	0.00	-2395.06	76.18	1452.85	-2465.66	227.16	1488.83	-2521.98	46.74	1574.76	-2646.26	104.68	1437.05	77.76	1127.87	80.15	640.18	927.40	73.51	259.88
5.34000	-2407.38	163.83	19.22	-2503.24	151.70	-31.41	-3273.30	465.35	-20.99	-3131.54	433.15	36.59	-2662.14	48.56	28.38	-2694.10	54.33	40.49	-3200.46	170.67	-401.03	-2617.15	187.64	-210.72	-2394.95	147.01	1105.71	0.00	0.00	0.00	-2384.82	76.08	1453.38	-2469.24	226.84	1490.29	-2512.72	46.69	1574.08	-2635.11	104.55	1436.85	77.63	1128.25	80.14	640.14	927.25	73.45	261.48
5.35000	-2413.03	164.26	17.90	-2497.84	152.05	-29.53	-3252.68	462.78	-20.38	-3112.18	431.30	37.41	-2619.84	49.19	27.98	-2645.45	52.85	41.12	-3188.59	169.61	-398.77	-2609.17	186.68	-209.53	-2374.63	146.29	1107.56	0.00	0.00	0.00	-2374.53	75.98	1453.92	-2464.52	227.38	1491.63	-2503.40	46.64	1573.38	-2623.91	104.44	1436.66	77.70	1126.58	80.53	640.12	927.39	73.40	261.40
5.36000	-2393.77	163.06	21.86	-2492.17	152.45	-27.32	-3231.90	460.19	-19.77	-3092.66	429.42	38.23	-2594.08	47.68	25.24	-2610.16	51.42	38.33	-3176.63	168.54	-396.44	-2601.16	185.71	-208.29	-2373.59	145.63	1107.70	0.00	0.00	0.00	-2364.21	75.89	1454.47	-2442.13	227.20	1492.99	-2494.00	46.60	1572.66	-2612.65	104.34	1436.47	77.77	1126.20	80.68	639.64	927.29	73.34	260.11
5.37000	-2385.20	162.95	23.91	-2486.25	152.89	-24.84	-3210.94	457.56	-19.16	-3072.99	427.51	39.05	-2529.20	48.24	30.23	-2566.13	50.06	36.62	-3164.59	167.47	-394.03	-2593.11	184.73	-206.99	-2363.90	145.42	1109.02	0.00	0.00	0.00	-2353.84	75.79	1455.05	-2430.96	226.73	1493.48	-2484.53	46.55	1571.93	-2601.33	104.25	1436.28	77.75	1126.05	80.82	639.39	927.11	73.39	262.52
5.38000	-2388.07	162.94	25.24	-2480.15	153.36	-22.11	-3189.81	454.91	-18.55	-3053.17	425.56	39.87	-2510.59	47.65	23.78	-2534.65	48.93	33.84	-3152.45	166.38	-391.55	-2585.02	183.74	-205.63	-2345.40	145.57	1109.73	0.00	0.00	0.00	-2343.42	75.70	1455.63	-2415.37	226.37	1493.57	-2474.99	46.51	1571.18	-2589.95	104.18	1436.10	77.93	1125.36	81.00	639.62	927.47	73.38	261.79
5.39000	-2418.62	160.83	21.10	-2473.91	153.87	-19.18	-3168.51	452.23	-17.93	-3033.20	423.59	40.69	-2434.33	47.69	28.96	-2497.89	48.20	31.27	-3140.23	165.29	-389.00	-2576.90	182.73	-204.20	-2335.15	145.90	1109.58	0.00	0.00	0.00	-2332.95	75.61	1456.23	-2384.99	226.82	1493.55	-2465.38	46.47	1570.41	-2578.52	104.13	1435.93	77.86	1125.66	80.80	639.42	927.64	73.25	261.52
5.40000	-2407.65	159.82	22.88	-2467.59	154.41	-16.06	-3147.05	449.53	-17.32	-3013.08	421.59	41.51	-2417.96	45.84	24.99	-2450.83	46.41	31.92	-3127.92	164.20	-386.38	-2568.74	181.71	-202.72	-2329.46	145.39	1109.80	0.00	0.00	0.00	-2322.44	75.52	1456.85	-2372.75	227.14	1493.34	-2455.70	46.43	1569.63	-2567.04	104.09	1435.76	78.03	1124.67	81.23	639.73	927.59	73.28	259.99
5.41000	-2417.31	161.05	20.53	-2461.22	154.98	-12.81	-3125.41	446.80	-16.70	-2992.81	419.56	42.34	-2360.19	43.07	24.85	-2421.38	45.14	29.67	-3115.53	163.09	-383.68	-2560.54	180.68	-201.18	-2302.58	144.98	1109.53	0.00	0.00	0.00	-2311.87	75.43	1457.49	-2384.94	226.33	1493.96	-2445.94	46.39	1568.83	-2555.49	104.06	1435.59	77.89	1125.90	80.84	639.48	927.44	73.32	260.09
5.42000	-2408.59	161.31	19.67	-2454.88	155.57	-9.44	-3103.60	444.04	-16.08	-2972.39	417.49	43.16	-2359.09	39.79	18.35	-2355.20	44.34	35.90	-3103.04	161.98	-380.90	-2552.31	179.63	-199.57	-2291.58	145.93	1109.67	0.00	0.00	0.00	-2301.25	75.34	1458.13	-2374.06	226.99	1493.00	-2436.11	46.36	1568.01	-2543.90	104.05	1435.43	77.66	1127.12	80.45	639.26	927.58	73.23	261.71
5.43000	-2410.76	160.99	19.30	-2448.59	156.17	-6.00	-3081.63	441.25	-15.46	-2951.82	415.40	43.98	-2306.28	37.85	23.38	-2292.85	42.40	42.98	-3090.46	160.86	-378.05	-2544.04	178.57	-197.90	-2285.29	146.02	1108.08	0.00	0.00	0.00	-2290.57	75.25	1458.80	-2356.65	226.48	1492.31	-2426.20	46.32	1567.17	-2532.24	104.05	1435.28	77.64	1126.14	80.77	639.77	927.63	73.36	262.13
5.44000	-2413.88	160.61	18.99	-2442.42	156.79	-2.53	-3059.48	438.44	-14.84	-2931.10	413.28	44.80	-2233.37	34.96	33.77	-2242.70	40.97	44.68	-3077.80	159.74	-375.12	-2535.73	177.49	-196.17	-2271.59	145.59	1107.77	0.00	0.00	0.00	-2279.83	75.16	1459.48	-2341.21	224.67	1491.33	-2416.22	46.29	1566.31	-2520.53	104.07	1435.13	78.02	1123.91	81.47	639.87	927.95	73.13	261.42
5.45000	-2417.85	160.18	18.71	-2436.41	157.41	0.95	-3037.17	435.60	-14.22	-2910.23	411.12	45.62	-2222.65	30.55	33.87	-2195.77	39.60	46.92	-3065.04	158.60	-372.12	-2527.39	176.40	-194.38	-2255.75	145.70	1105.91	0.00	0.00	0.00	-2269.04	75.06	1460.18	-2326.59	223.96	1490.12	-2406.17	46.26	1565.44	-2508.77	104.11	1434.98	77.83	1125.57	80.96	639.53	927.63	73.27	260.91
5.46000	-2422.53	159.72	18.48	-2430.61	158.05	4.41	-3014.69	432.74	-13.60	-2889.22	408.93	46.44	-2179.66	27.05	37.97	-2151.93	38.33	49.63	-3052.19	157.46	-369.04	-2519.01	175.30	-192.52	-2253.61	145.80	1104.32	0.00	0.00	0.00	-2258.18	74.96	1460.89	-2305.08	222.87	1488.03	-2396.04	46.23	1564.55	-2496.94	104.16	1434.84	77.48	1127.02	80.21	640.37	927.32	73.68	261.47
5.47000	-2427.81	159.23	18.28	-2425.07	158.68	7.79	-2992.04	429.85	-12.98	-2868.05	406.72	47.26	-2137.63	23.43	45.07	-2111.09	37.16	52.72	-3039.26	156.31	-365.88	-2510.59	174.18	-190.60	-2228.96	146.34	1102.44	0.00	0.00	0.00	-2247.26	74.86	1461.62	-2297.32	222.39	1486.73	-2385.83	46.20	1563.63	-2485.07	104.23	1434.71	77.82	1125.10	81.06	640.24	927.56	73.41	261.83
5.48000	-2433.56	158.73	18.11	-2419.85	159.31	11.08	-2969.22	426.93	-12.36	-2846.74	404.47	48.08	-2096.76	19.78	54.58	-2073.11	36.11	56.10	-3026.23	155.15	-362.65	-2502.14	173.05	-188.62	-2216.57	146.81	1099.67	0.00	0.00	0.00	-2236.27	74.75	1462.37	-2283.27	221.86	1485.45	-2375.56	46.18	1562.71	-2473.13	104.32	1434.59	78.06	1123.67	81.68	639.92	927.68	73.37	263.15
5.49000	-2439.66	158.24	17.96	-2414.99	159.93	14.24	-2946.24	423.98	-11.73	-2825.28	402.19	48.89	-2057.24	16.24	65.91	-2037.89	35.19	59.69	-3013.12	153.99	-359.34	-2493.65	171.90	-186.57	-2201.68	146.98	1097.80	0.00	0.00	0.00	-2225.21	74.63	1463.13	-2280.72	221.80	1483.79	-2365.20	46.15	1561.76	-2461.14	104.42	1434.46	77.83	1126.53	80.80	639.52	927.44	73.30	262.35
5.50000	-2445.99	157.76	17.82	-2410.54	160.54	17.23	-2923.09	421.02	-11.11	-2803.67	399.88	49.71	-2019.27	12.91	78.47	-2005.30	34.41	63.41	-2999.91	152.81	-355.94	-2485.12	170.74	-184.46	-2183.46	146.79	1095.52	0.00	0.00	0.00	-2214.09	74.51	1463.91	-2258.61	220.97	1480.50	-2354.77	46.13	1560.79	-2449.10	104.54	1434.35	77.72	1125.90	80.89	639.33	927.65	73.13	259.56
5.51000	-2452.43	157.30	17.68	-2406.56	161.13	20.02	-2899.77	418.02	-10.49	-2781.91	397.54	50.52	-1983.04	9.91	91.69	-1975.23	33.79	67.17	-2986.62	151.63	-352.47	-2476.55	169.56	-182.28	-2182.93	146.94	1092.57	0.00	0.00	0.00	-2202.89	74.39	1464.71	-2261.12	219.96	1479.06	-2344.26	46.11	1559.81	-2436.99	104.68	1434.24	77.76	1123.82	81.51	639.85	927.51	73.35	260.49
5.52000	-2458.85	156.88	17.55	-2403.08	161.71	22.57	-2876.28	415.00	-9.87	-2760.01	395.17	51.33	-1948.77	7.37	104.98	-1947.56	33.33	70.89	-2973.23	150.44	-348.92	-2467.95	168.37	-180.03	-2172.69	147.25	1090.35	0.00	0.00	0.00	-2191.62	74.26	1465.53	-2238.89	219.25	1476.97	-2333.68	46.09	1558.80	-2424.84	104.83	1434.14	77.76	1123.42	81.73	640.36	927.60	73.56	262.19
5.53000	-2465.14	156.51	17.40	-2400.17	162.26	24.85	-2852.64	411.96	-9.24	-2737.96	392.76	52.14	-1916.64	5.38	117.74	-1922.18	33.06	74.49	-2959.75	149.25	-345.29	-2459.31	167.16	-177.72	-2173.76	147.81	1087.23	0.00	0.00	0.00	-2180.27	74.12	1466.36	-2227.85	218.97	1475.05	-2323.02	46.07	1557.78	-2412.62	105.00	1434.04	78.01	1123.19	81.77	639.90	927.46	73.32	261.25
5.54000	-2471.16	156.20	17.25	-2397.87	162.79	26.83	-2828.82	408.88	-8.62	-2715.77	390.33	52.95	-1886.86	4.08	129.39	-1898.97	32.99	77.88	-2946.18	148.04	-341.57	-2450.63	165.94	-175.34	-2151.97	147.32	1084.75	0.00	0.00	0.00	-2168.84	73.97	1467.21	-2222.21	217.68	1473.46	-2312.28	46.06	1556.74	-2400.35	105.19	1433.95	77.84	1124.79	81.42	639.50	927.51	73.20	261.51
5.55000	-2476.81	155.96	17.07	-2396.23	163.28	28.47	-2804.84	405.79	-8.00	-2693.43	387.86	53.75	-1859.62	3.58	139.35	-1877.82	33.12	80.98	-2932.52	146.83	-337.78	-2441.92	164.71	-172.89	-2133.92	146.53	1082.80	0.00	0.00	0.00	-2157.34	73.81	1468.08	-2201.96	216.02	1470.92	-2301.46	46.05	1555.68	-2388.03	105.40	1433.86	77.65	1127.54	80.37	639.27	927.62	73.16	259.32
5.56000	-2481.96	155.81	16.87	-2395.30	163.74	29.74	-2780.69	402.67	-7.38	-2670.94	385.37	54.55	-1835.12	4.00	147.04	-1858.60	33.48	83.70	-2918.77	145.61	-333.90	-2433.17	163.45	-170.37	-2131.00	146.34	1079.84	0.00	0.00	0.00	-2145.75	73.64	1468.97	-2184.51	214.31	1468.54	-2290.57	46.03	1554.60	-2375.65	105.62	1433.79	77.90	1125.85	80.92	639.58	927.62	73.30	260.79
5.57000	-2486.47	155.75	16.63	-2395.14	164.15	30.60	-2756.38	399.52	-6.76	-2648.31	382.84	55.35	-1813.56	5.44	151.85	-1841.21	34.08	85.96	-2904.93	144.38	-329.95	-2424.38	162.19	-167.79	-2112.37	146.07	1077.80	0.00	0.00	0.00	-2134.08	73.46	1469.88	-2183.93	213.82	1466.48	-2279.59	46.02	1553.50	-2363.21	105.87	1433.71	77.84	1124.59	81.22	639.98	927.52	73.46	259.73
5.58000	-2490.25	155.81	16.35	-2395.78	164.53	31.02	-2731.90	396.35	-6.14	-2625.53	380.28	56.15	-1795.13	8.03	153.21	-1825.51	34.92	87.67	-2891.00	143.14	-325.91	-2415.55	160.91	-165.14	-2097.52	144.43	1075.80	0.00	0.00	0.00	-2122.32	73.28	1470.80	-2167.78	213.86	1465.25	-2268.54	46.02	1552.38	-2350.72	106.13	1433.65	77.58	1126.53	80.60	639.79	927.61	73.29	260.21
5.59000	-2493.15	155.98	16.03	-2397.29	164.85	30.96	-2707.26	393.15	-5.52	-2602.61	377.69	56.95	-1780.05	11.89	150.54	-1811.41	36.03	88.76	-2876.97	141.89	-321.78	-2406.68	159.61	-162.42	-2082.97	143.19	1073.78	0.00	0.00	0.00	-2110.48	73.08	1471.74	-2166.23	211.65	1463.75	-2257.41	46.01	1551.24	-2338.17	106.41	1433.59	77.50	1128.38	80.00	639.55	927.29	73.37	262.70
5.60000	-2495.07	156.29	15.65	-2399.71	165.13	30.39	-2682.45	389.93	-4.90	-2579.55	375.07	57.74	-1768.49	17.12	143.24	-1798.78	37.42	89.14	-2862.85	140.64	-317.58	-2397.78	158.30	-159.63	-2068.25	142.82	1072.47	0.00	0.00	0.00	-2098.54	72.86	1472.71	-2156.46	210.49	1462.09	-2246.20	46.00	1550.08	-2325.56	106.71	1433.54	77.80	1125.79	80.67	639.71	927.76	73.38	262.20
5.61000	-2495.87	156.75	15.21	-2403.11	165.34	29.27	-2657.48	386.69	-4.29	-2556.34	372.42	58.53	-1759.98	22.71	136.82	-1787.51	39.09	88.72	-2848.64	139.38	-313.28	-2388.84	156.97	-156.77	-2061.76	142.01	1070.19	0.00	0.00	0.00	-2086.52	72.64	1473.69	-2149.05	209.69	1461.61	-2234.91	46.00	1548.90	-2312.90	107.03	1433.49	77.72	1125.54	80.80	639.46	927.69	73.15	260.96
5.62000	-2495.43	157.36	14.70	-2438.16	167.64	20.62	-2632.35	383.42	-3.67	-2532.99	369.73	59.31	-1749.23	25.64	130.43	-1777.47	41.07	87.42	-2834.33	138.11	-308.91	-2379.86	155.63	-153.83	-2050.34	141.03	1068.85	0.00	0.00	0.00	-2074.40	72.40	1474.69	-2120.70	206.95	1460.03	-2223.54	46.00	1547.71	-2300.18	107.37	1433.45	78.01	1124.06	81.46	639.13	927.40	73.22	258.96
5.63000	-2493.64	158.14	14.13	-2409.96	166.02	26.38	-2607.05	380.13	-3.06	-2509.49	367.01	60.09	-1741.84	30.86	121.84	-1768.56	43.36	85.16	-2819.94	136.83	-304.45	-2370.85	154.27	-150.83	-2028.51	139.58	1068.93	0.00	0.00	0.00	-2062.18	72.15	1475.71	-2109.00	206.62	1459.75	-2212.09	46.00	1546.49	-2287.41	107.73	1433.42	77.88	1125.58	81.00	640.51	927.72	73.49	258.37
5.64000	-2490.37	159.11	13.47	-2434.09	166.22	22.47	-2581.59	376.81	-2.45	-2485.85	364.27	60.87	-1733.94	36.14	112.86	-1760.65	45.98	81.85	-2805.45	135.54	-299.90	-2361.79	152.89	-147.76	-2019.99	138.22	1067.95	0.00	0.00	0.00	-2049.87	71.89	1476.74	-2079.83	204.72	1458.41	-2200.56	46.00	1545.25	-2274.58	108.10	1433.39	77.73	1126.67	80.57	640.31	927.79	73.48	259.22
5.65000	-2485.51	160.27	12.72	-2423.75	166.82	23.30	-2555.96	373.47	-1.83	-2462.07	361.49	61.65	-1726.20	45.36	101.52	-1753.64	48.95	77.41	-2790.87	134.24	-295.27	-2352.70	151.50	-144.61	-1996.05	135.84	1068.10	0.00	0.00	0.00	-2037.46	71.60	1477.80	-2067.46	202.56	1458.11	-2188.95	46.00	1543.99	-2261.70	108.50	1433.37	77.69	1127.89	80.39	640.33	927.53	73.59	259.62
5.66000	-2478.91	161.63	11.88	-2437.73	166.72	20.86	-2530.18	370.10	-1.22	-2438.14	358.68	62.42	-1717.98	50.81	86.04	-1747.40	52.27	71.75	-2776.19	132.94	-290.55	-2343.57	150.09	-141.39	-1973.73	134.60	1068.57	0.00	0.00	0.00	-2024.95	71.31	1478.88	-2066.20	199.45	1458.18	-2177.26	46.01	1542.71	-2248.76	108.92	1433.36	77.44	1127.16	80.44	640.34	927.22	73.53	260.10
5.67000	-2470.48	163.22	10.94	-2413.09	165.96	25.06	-2504.23	366.72	-0.62	-2414.08	355.83	63.18	-1712.01	54.49	73.03	-1741.81	55.97	64.80	-2761.42	131.63	-285.74	-2334.40	148.67	-138.10	-1958.42	132.82	1068.79	0.00	0.00	0.00	-2012.33	70.99	1479.98	-2054.10	198.38	1458.12	-2165.48	46.02	1541.42	-2235.76	109.36	1433.36	77.73	1126.85	80.49	640.49	927.34	73.51	260.55
5.68000	-2460.08	165.03	9.90	-2418.47	166.21	22.32	-2478.12	363.30	-0.01	-2389.87	352.96	63.94	-1702.55	61.47	61.31	-1736.77	60.04	56.47	-2746.56	130.30	-280.85	-2325.20	147.23	-134.74	-1957.33	131.35	1069.54	0.00	0.00	0.00	-1999.61	70.66	1481.10	-2038.09	196.27	1460.25	-2153.63	46.03	1540.10	-2222.71	109.82	1433.36	77.75	1126.14	80.72	640.04	927.72	73.38	261.74
5.69000	-2447.59	167.08	8.74	-2430.60	166.32	18.73	-2451.84	359.87	0.59	-2365.52	350.05	64.70	-1703.17	65.10	50.35	-1732.80	62.78	49.43	-2731.60	128.97	-275.86	-2315.95	145.77	-131.30	-1947.04	129.15	1070.70	0.00	0.00	0.00	-1986.78	70.32	1482.23	-2022.45	194.23	1460.54	-2141.69	46.04	1538.76	-2209.60	110.29	1433.37	77.63	1125.25	80.89	639.39	927.67	73.22	262.59
5.70000	-2432.89	169.39	7.46	-2424.19	165.91	19.35	-2425.41	356.41	1.20	-2341.03	347.12	65.46	-1701.76	67.43	42.25	-1731.12	65.84	45.40	-2716.55	127.64	-270.79	-2306.67	144.29	-127.79	-1916.49	127.14	1072.63	0.00	0.00	0.00	-1973.84	69.95	1483.39	-2006.50	192.25	1461.25	-2129.66	46.05	1537.40	-2196.44	110.79	1433.39	77.92	1124.95	80.83	639.93	927.42	73.36	263.10
5.71000	-2415.85	171.96	6.06	-2394.45	164.99	23.84	-2398.81	352.93	1.79	-2316.39	344.15	66.20	-1691.99	67.05	37.71	-1728.95	66.36	42.75	-2701.41	126.29	-265.64	-2297.35	142.80	-124.20	-1913.52	125.70	1074.98	0.00	0.00	0.00	-1960.79	69.57	1484.57	-1990.31	190.34	1462.34	-2117.56	46.06	1536.02	-2183.22	111.32	1433.42	77.96	1124.15	81.31	639.40	927.74	73.25	262.34
5.72000	-2395.09	173.51	9.14	-2403.21	165.48	23.28	-2372.06	349.42	2.39	-2291.62	341.15	66.95	-1683.87	67.94	34.62	-1727.87	65.22	42.06	-2686.17	124.93	-260.39	-2287.99	141.30	-120.54	-1887.50	122.24	1084.48	0.00	0.00	0.00	-1947.62	69.16	1485.77	-1973.94	188.50	1463.76	-2105.37	46.08	1534.62	-2169.94	111.86	1433.45	77.74	1124.68	81.21	640.30	927.47	73.45	260.54
5.73000	-2403.72	175.78	5.45	-2407.77	166.92	18.06	-2345.14	345.89	2.99	-2266.71	338.11	67.69	-1690.36	67.23	29.90	-1727.13	65.77	40.25	-2670.84	123.57	-255.05	-2278.59	139.77	-116.80	-1872.02	119.15	1087.82	0.00	0.00	0.00	-1934.34	68.74	1486.99	-1957.45	186.74	1465.47	-2093.10	46.10	1533.19	-2156.61	112.42	1433.49	77.43	1126.60	80.35	640.90	927.24	73.66	261.35
5.74000	-2386.86	177.52	3.07	-2389.77	168.41	19.73	-2318.06	342.34	3.58	-2241.65	335.05	68.42	-1689.50	67.39	27.72	-1726.52	66.00	38.85	-2655.41	122.19	-249.62	-2269.16	138.23	-112.98	-1858.09	117.44	1090.11	0.00	0.00	0.00	-1920.95	68.29	1488.24	-1940.89	185.04	1467.43	-2080.74	46.12	1531.75	-2143.23	113.01	1433.54	77.50	1126.28	80.42	640.16	927.11	73.61	262.59
5.75000	-2376.48	180.36	0.46	-2389.84	172.06	18.78	-2290.83	338.77	4.17	-2216.46	331.95	69.15	-1690.32	68.63	25.57	-1726.71	66.34	38.47	-2639.89	120.81	-244.10	-2259.68	136.68	-109.09	-1840.94	114.87	1092.49	0.00	0.00	0.00	-1907.43	67.83	1489.50	-1924.35	183.43	1469.57	-2068.30	46.14	1530.29	-2129.78	113.62	1433.59	78.05	1124.17	81.44	639.60	927.23	73.41	260.24
5.76000	-2361.56	183.59	-1.86	-2370.16	175.40	23.26	-2263.43	335.17	4.76	-2191.13	328.82	69.87	-1697.54	68.30	23.03	-1726.85	66.22	38.36	-2624.28	119.42	-238.49	-2250.17	135.10	-105.13	-1828.43	112.84	1094.82	0.00	0.00	0.00	-1893.79	67.34	1490.78	-1907.86	181.89	1471.87	-2055.78	46.16	1528.80	-2116.29	114.25	1433.66	77.93	1125.99	80.78	639.68	927.57	73.30	260.71
5.77000	-2265.36	186.61	12.12	-2358.39	179.10	28.65	-2235.87	331.55	5.34	-2165.66	325.66	70.59	-1694.41	69.49	22.88	-1727.07	66.13	37.98	-2608.56	118.02	-232.79	-2240.61	133.51	-101.08	-1815.29	110.50	1097.07	0.00	0.00	0.00	-1880.03	66.83	1492.09	-1891.51	180.44	1474.27	-2043.17	46.19	1527.29	-2102.73	114.90	1433.73	78.08	1123.55	81.60	639.57	927.61	73.36	260.30
5.78000	-2285.59	190.50	10.50	-2341.17	182.39	33.32	-2208.16	327.91	5.92	-2140.05	322.47	71.30	-1693.22	68.34	23.16	-1726.30	65.24	38.30	-2592.76	116.61	-226.99	-2231.02	131.90	-96.96	-1801.61	109.11	1099.10	0.00	0.00	0.00	-1866.15	66.30	1493.42	-1875.35	179.07	1476.72	-2030.47	46.21	1525.76	-2089.12	115.57	1433.81	78.13	1123.43	81.74	640.17	927.46	73.46	262.10
5.79000	-2268.35	194.64	-37.51	-2304.30	185.71	39.75	-2180.28	324.24	6.50	-2114.30	319.24	72.01	-1692.48	68.83	23.57	-1726.99	65.92	37.59	-2576.85	115.19	-221.11	-2221.39	130.27	-92.76	-1786.77	107.83	1100.99	0.00	0.00	0.00	-1852.14	65.74	1494.77	-1859.44	177.79	1479.18	-2017.69	46.24	1524.21	-2075.46	116.27	1433.90	77.88	1126.07	80.75	639.47	927.67	73.21	262.42
5.80000	-1984.56	196.65	-12.67	-2270.25	188.85	44.27	-2152.25	320.56	7.08	-2088.41	315.98	72.70	-1687.60	67.69	24.26	-1726.51	65.98	37.00	-2560.86	113.76	-215.13	-2211.73	128.63	-88.48	-1776.00	107.02	1102.91	0.00	0.00	0.00	-1837.99	65.16	1496.14	-1843.84	176.60	1481.60	-2004.82	46.27	1522.64	-2061.73	116.99	1433.99	77.86	1126.28	80.72	639.54	927.50	73.30	261.52
5.81000	-1549.12	196.16	73.40	-2234.39	192.87	47.24	-2124.05	316.85	7.65	-2062.39	312.70	73.40	-1692.20	67.95	23.05	-1725.55	66.05	36.64	-2544.76	112.32	-209.05	-2202.02	126.96	-84.12	-1765.43	106.99	1104.66	0.00	0.00	0.00	-1823.72	64.55	1497.54	-1828.62	175.50	1483.94	-1991.87	46.31	1521.05	-2047.96	117.73	1434.10	77.81	1125.68	80.79	639.91	927.54	73.38	261.38
5.82000	-1563.50	201.55	91.91	-2196.57	196.44	49.29	-2095.70	313.12	8.22	-2036.23	309.37	74.08	-1690.94	68.77	23.14	-1724.15	66.11	36.51	-2528.57	110.88	-202.88	-2192.27	125.28	-79.69	-1753.15	106.70	1106.55	0.00	0.00	0.00	-1809.32	63.92	1498.95	-1813.85	174.50	1486.14	-1978.83	46.34	1519.43	-2034.12	118.50	1434.21	78.02	1123.95	81.42	639.78	927.50	73.37	259.47
5.83000	-1965.17	210.16	39.78	-2165.71	198.99	48.98	-2067.19	309.37	8.78	-2009.93	306.02	74.77	-1690.55	68.09	23.22	-1722.37	66.17	36.57	-2512.29	109.42	-196.62	-2182.49	123.59	-75.17	-1740.71	106.72	1108.51	0.00	0.00	0.00	-1794.78	63.26	1500.39	-1799.57	173.59	1488.17	-1965.70	46.38	1517.80	-2020.24	119.29	1434.33	77.71	1126.55	80.63	639.42	927.72	73.17	261.23
5.84000	-2040.39	215.21	27.80	-2104.26	202.85	53.15	-2038.53	305.60	9.34	-1983.49	302.63	75.44	-1687.50	69.02	23.70	-1720.24	66.23	36.82	-2495.90	107.95	-190.26	-2172.66	121.87	-70.57	-1727.27	107.34	1110.49	0.00	0.00	0.00	-1781.22	62.31	1502.30	-1785.86	172.78	1489.97	-1952.49	46.41	1516.14	-2006.29	120.10	1434.46	78.17	1124.77	81.03	639.75	927.98	73.14	260.57
5.85000	-2015.07	218.38	26.39	-2090.79	205.90	47.31	-2009.70	301.80	9.90	-1956.92	299.21	76.11	-1693.13	68.26	23.20	-1717.82	66.28	37.23	-2479.42	106.48	-183.81	-2162.80	120.14	-65.89	-1713.86	107.31	1112.27	0.00	0.00	0.00	-1767.78	61.56	1504.03	-1772.77	172.08	1491.51	-1939.19	46.45	1514.46	-1992.29	120.94	1434.60	77.70	1128.09	80.09	639.71	927.51	73.24	260.98
5.86000	-2033.15	221.48	17.67	-2042.22	206.66	47.74	-1980.72	297.99	10.46	-1930.21	295.76	76.77	-1693.99	67.94	22.92	-1715.13	66.33	37.78	-2462.85	105.00	-177.26	-2152.90	118.39	-61.13	-1701.01	107.62	1114.05	0.00	0.00	0.00	-1754.80	61.20	1505.62	-1760.38	171.48	1492.72	-1925.80	46.50	1512.75	-1978.24	121.80	1434.75	77.82	1125.12	81.16	640.22	927.04	73.65	262.31
5.87000	-1984.69	222.58	18.33	-1995.97	208.37	47.61	-1951.58	294.15	11.00	-1903.37	292.28	77.42	-1685.83	67.65	24.78	-1712.23	66.37	38.45	-2446.18	103.50	-170.61	-2142.95	116.62	-56.29	-1689.50	108.31	1115.62	0.00	0.00	0.00	-1741.58	60.70	1506.93	-1748.74	170.98	1493.58	-1912.32	46.54	1511.03	-1964.12	122.69	1434.90	78.26	1123.86	81.59	640.88	926.91	73.82	261.62
5.88000	-1956.53	222.58	14.92	-1945.48	208.37	46.44	-1922.29	290.29	11.55	-1876.39	288.76	78.06	-1690.61	66.94	23.96	-1709.16	66.41	39.23	-2429.41	102.00	-163.87	-2132.97	114.83	-51.36	-1673.64	108.08	1117.40	0.00	0.00	0.00	-1728.25	59.98	1508.08	-1745.68	171.10	1494.65	-1898.75	46.58	1509.28	-1949.96	123.60	1435.06	78.08	1124.76	81.08	640.28	927.22	73.53	260.04
5.89000	-1906.56	220.27	28.48	-1909.00	207.61	43.56	-1892.84	286.41	12.09	-1849.27	285.21	78.70	-1691.61	68.30	24.55	-1705.97	66.44	40.09	-2412.54	100.49	-157.03	-2122.95	113.02	-46.36	-1658.89	111.13	1118.78	0.00	0.00	0.00	-1715.14	59.47	1508.99	-1741.95	170.25	1495.71	-1885.10	46.63	1507.51	-1935.73	124.53	1435.24	78.02	1124.57	81.19	640.26	927.21	73.59	261.27
5.90000	-1857.27	216.42	28.39	-1878.57	206.60	48.41	-1863.23	282.51	12.63	-1822.02	281.63	79.33	-1695.66	68.94	23.72	-1702.69	66.45	41.02	-2395.58	98.97	-150.09	-2112.89	111.19	-41.27	-1649.15	111.70	1119.80	0.00	0.00	0.00	-1701.97	59.04	1509.62	-1720.69	169.41	1496.60	-1871.35	46.68	1505.72	-1921.46	125.49	1435.42	77.83	1126.23	80.77	640.40	927.22	73.54	260.60
5.91000	-1810.91	220.40	24.68	-1833.85	204.29	46.26	-1833.47	278.59	13.16	-1794.63	278.02	79.96	-1689.82	69.52	24.46	-1699.38	66.47	42.00	-2378.52	97.44	-143.05	-2102.79	109.35	-36.09	-1636.95	111.73	1120.71	0.00	0.00	0.00	-1688.73	58.61	1510.11	-1706.18	169.83	1497.51	-1857.52	46.73	1503.90	-1907.12	126.48	1435.61	77.64	1126.56	80.77	639.73	927.53	73.25	261.50
5.92000	-1768.23	222.91	20.92	-1793.62	203.73	42.72	-1803.55	274.65	13.69	-1767.11	274.37	80.57	-1693.43	68.80	24.35	-1696.07	66.47	43.00	-2361.36	95.90	-135.91	-2092.65	107.49	-30.83	-1624.69	112.56	1121.37	0.00	0.00	0.00	-1675.67	58.33	1510.36	-1698.73	169.07	1497.43	-1843.59	46.78	1502.06	-1892.73	127.49	1435.81	77.84	1125.92	80.97	640.28	927.62	73.28	261.76
5.93000	-1723.89	221.29	19.17	-1743.21	202.95	41.26	-1773.48	270.69	14.22	-1739.46	270.69	81.18	-1690.14	67.66	25.83	-1692.81	66.46	44.01	-2344.10	94.35	-128.68	-2082.47	105.61	-25.49	-1610.35	112.16	1121.77	0.00	0.00	0.00	-1662.19	57.77	1510.43	-1681.25	168.60	1497.45	-1829.58	46.84	1500.20	-1878.29	128.53	1436.02	77.46	1125.85	81.02	640.24	927.39	73.35	260.86
5.94000	-1674.25	219.12	20.06	-1702.96	203.80	37.93	-1743.25	266.70	14.73	-1711.67	266.98	81.78	-1693.38	69.42	25.32	-1689.65	66.43	45.01	-2326.74	92.79	-121.34	-2072.25	103.70	-20.06	-1596.12	112.07	1121.86	0.00	0.00	0.00	-1648.93	57.45	1510.13	-1670.12	168.11	1496.93	-1815.47	46.89	1498.31	-1863.79	129.59	1436.24	77.50	1126.26	80.80	639.72	927.31	73.40	260.42
5.95000	-1640.70	217.25	19.15	-1650.22	200.31	39.20	-1712.87	262.70	15.25	-1683.75	263.24	82.37	-1691.90	67.39	25.84	-1686.62	66.40	45.98	-2309.29	91.22	-113.91	-2062.00	101.78	-14.55	-1587.66	111.93	1121.56	0.00	0.00	0.00	-1635.66	57.02	1509.65	-1665.43	167.49	1496.71	-1801.28	46.95	1496.41	-1849.23	130.68	1436.47	77.63	1126.26	80.71	639.71	927.28	73.43	259.61
5.96000	-1577.07	215.98	30.24	-1609.98	197.52	38.91	-1682.33	258.68	15.76	-1655.70	259.46	82.95	-1690.24	67.93	26.59	-1683.78	66.35	46.90	-2291.74	89.64	-106.37	-2051.70	99.85	-8.95	-1576.09	111.44	1120.77	0.00	0.00	0.00	-1622.66	57.08	1509.02	-1652.97	167.09	1495.78	-1786.99	47.01	1494.47	-1834.62	131.79	1436.70	77.56	1126.64	80.77	640.15	927.45	73.42	259.54
5.97000	-1528.92	211.08	34.89	-1560.75	198.01	42.52	-1651.64	254.64	16.26	-1627.51	255.65	83.52	-1681.53	67.50	28.53	-1681.16	66.29	47.75	-2274.09	88.05	-98.73	-2041.36	97.89	-3.27	-1564.18	111.08	1119.69	0.00	0.00	0.00	-1609.04	56.54	1508.09	-1639.53	167.05	1494.39	-1772.61	47.07	1492.52	-1819.95	132.93	1436.95	77.79	1125.90	80.94	640.01	927.61	73.41	261.10
5.98000	-1483.44	203.02	38.54	-1512.70	192.64	46.84	-1620.79	250.57	16.76	-1599.19	251.81	84.08	-1698.88	65.62	23.18	-1678.82	66.21	48.52	-2256.34	86.45	-90.99	-2030.98	95.91	2.50	-1548.67	110.41	1118.36	0.00	0.00	0.00	-1595.95	56.60	1506.93	-1614.41	173.64	1498.15	-1760.01	47.79	1491.37	-1805.22	134.10	1437.20	77.73	1125.74	81.02	639.62	927.59	73.36	258.68
5.99000	-1435.70	198.24	47.29	-1469.85	190.73	51.34	-1589.79	246.49	17.26	-1570.74	247.93	84.64	-1694.85	65.07	23.04	-1676.78	66.12	49.17	-2238.49	84.84	-83.15	-2020.57	93.91	8.36	-1536.95	110.00	1116.79	0.00	0.00	0.00	-1582.84	56.56	1505.58	-1596.63	174.68	1497.82	-1745.75	46.58	1489.54	-1790.45	135.29	1437.47	77.74	1125.99	80.83	639.83	927.48	73.41	258.29
6.00000	-1387.41	194.60	56.98	-1427.62	187.41	57.41	-1558.64	242.39	17.74	-1542.15	244.02	85.19	-1691.86	64.13	23.13	-1675.11	66.01	49.70	-2220.55	83.22	-75.20	-2010.11	91.90	14.31	-1525.07	110.02	1114.86	0.00	0.00	0.00	-1569.55	56.32	1503.95	-1581.50	174.67	1496.15	-1733.54	47.33	1488.29	-1775.61	136.51	1437.75	77.54	1127.63	80.14	639.58	927.60	73.45	259.18
6.01000	-1350.89	192.35	64.40	-1379.99	184.63	65.56	-1527.34	238.27	18.23	-1513.44	240.08	85.72	-1691.20	65.34	23.64	-1673.83	65.89	50.08	-2202.50	81.59	-67.16	-1999.61	89.86	20.35	-1508.60	108.85	1112.78	0.00	0.00	0.00	-1556.34	56.37	1502.04	-1569.44	174.47	1494.35	-1721.82	48.42	1486.67	-1760.72	137.75	1438.03	77.70	1126.89	80.49	639.33	928.09	73.18	261.54
6.02000	-1311.58	190.43	74.04	-1341.90	182.37	73.18	-1495.88	234.13	18.70	-1484.59	236.11	86.25	-1695.13	65.33	21.96	-1673.00	65.74	50.30	-2184.35	79.95	-59.00	-1989.07	87.80	26.47	-1498.47	108.48	1110.25	0.00	0.00	0.00	-1543.13	56.48	1499.98	-1555.40	174.19	1492.21	-1707.08	46.91	1484.52	-1745.77	139.03	1438.33	77.97	1125.04	81.19	640.28	927.65	73.35	260.44
6.03000	-1271.70	188.70	84.84	-1298.12	178.83	83.22	-1464.26	229.97	19.18	-1455.61	232.10	86.77	-1686.36	65.62	23.20	-1672.67	65.58	50.34	-2166.11	78.30	-50.75	-1978.49	85.73	32.68	-1486.38	107.73	1107.54	0.00	0.00	0.00	-1529.82	56.60	1497.75	-1543.41	174.13	1490.02	-1694.33	47.49	1482.00	-1730.77	140.33	1438.63	78.07	1125.31	80.88	639.90	927.38	73.34	259.71
6.04000	-1240.02	187.34	94.70	-1270.89	174.76	90.90	-1427.63	226.60	19.57	-1421.60	229.10	87.33	-1688.84	65.34	22.36	-1672.86	65.39	50.17	-2147.76	76.64	-42.39	-1967.88	83.63	38.98	-1473.28	107.34	1104.93	0.00	0.00	0.00	-1516.54	56.91	1495.41	-1529.60	174.01	1487.90	-1681.59	47.94	1479.67	-1715.71	141.66	1438.95	77.81	1126.40	80.70	639.92	927.38	73.38	260.02
6.05000	-1207.22	182.87	105.58	-1237.90	176.25	98.52	-1391.60	225.02	21.31	-1389.69	226.54	88.80	-1687.08	65.68	22.71	-1673.63	65.19	49.78	-2129.32	74.98	-33.92	-1957.22	81.52	45.37	-1460.76	106.83	1101.99	0.00	0.00	0.00	-1503.05	56.95	1493.08	-1517.34	174.29	1485.64	-1666.95	46.83	1477.35	-1700.60	143.02	1439.27	77.72	1126.41	80.85	639.77	927.56	73.34	259.15
6.06000	-1178.61	181.50	114.27	-1208.42	175.32	106.84	-1360.23	220.29	21.85	-1361.10	222.20	89.85	-1693.04	64.39	21.36	-1675.03	64.96	49.14	-2110.77	73.30	-25.35	-1946.52	79.38	51.86	-1446.24	106.03	1099.44	0.00	0.00	0.00	-1489.53	57.00	1490.72	-1504.17	174.21	1483.31	-1653.61	47.19	1474.95	-1685.43	144.40	1439.61	77.87	1126.12	80.74	639.63	927.70	73.22	259.90
6.07000	-1151.76	178.07	122.37	-1180.82	171.91	114.16	-1331.30	214.96	22.59	-1334.81	217.23	90.66	-1690.30	63.84	21.47	-1677.09	64.71	48.25	-2092.13	71.61	-16.67	-1935.78	77.22	58.43	-1431.50	106.24	1096.75	0.00	0.00	0.00	-1476.08	57.28	1488.40	-1490.87	174.48	1480.99	-1640.14	47.41	1472.55	-1670.21	145.82	1439.95	77.63	1127.43	80.35	639.92	927.57	73.16	257.49
6.08000	-1127.41	174.41	128.62	-1156.81	168.92	119.07	-1304.96	210.42	23.73	-1310.61	213.20	91.52	-1692.30	63.95	20.50	-1679.85	64.44	47.07	-2073.38	69.91	-7.89	-1925.00	75.05	65.09	-1416.81	105.62	1094.24	0.00	0.00	0.00	-1462.96	58.18	1486.19	-1477.60	174.88	1478.93	-1624.87	45.49	1469.98	-1654.93	147.26	1440.31	77.53	1127.30	80.26	639.87	927.25	73.44	259.07
6.09000	-1106.04	171.04	132.80	-1134.86	166.03	123.04	-1281.10	206.71	23.90	-1289.11	209.32	91.82	-1687.60	64.26	21.12	-1683.38	64.15	45.60	-2054.53	68.20	1.00	-1914.18	72.85	71.85	-1403.85	105.60	1091.87	0.00	0.00	0.00	-1449.50	58.69	1484.05	-1463.58	175.07	1476.87	-1611.86	46.26	1467.89	-1639.59	148.73	1440.67	77.63	1126.40	80.51	639.87	927.40	73.34	262.52
6.10000	-1087.41	166.86	134.94	-1116.94	162.58	124.30	-1260.56	203.02	23.40	-1269.66	206.54	91.74	-1689.23	62.91	20.29	-1687.70	63.83	43.81	-2035.59	66.48	10.00	-1903.32	70.63	78.70	-1388.89	105.38	1089.55	0.00	0.00	0.00	-1435.91	59.16	1482.08	-1450.21	175.51	1474.79	-1598.47	47.06	1465.73	-1624.20	150.23	1441.05	77.64	1126.39	80.58	640.59	927.37	73.54	261.25
6.11000	-1071.97	162.93	134.35	-1100.77	158.47	124.32	-1243.98	199.88	22.44	-1254.22	202.46	89.96	-1691.47	63.35	19.51	-1701.92	63.32	40.51	-2016.54	64.74	19.11	-1892.41	68.39	85.64	-1374.45	105.54	1087.40	0.00	0.00	0.00	-1422.32	59.75	1480.27	-1436.84	176.10	1473.04	-1585.14	48.32	1463.35	-1608.76	151.76	1441.44	77.45	1126.87	80.56	640.31	927.67	73.47	260.08
6.12000	-1059.05	159.10	131.02	-1087.90	154.12	121.80	-1232.97	193.89	18.98	-1241.63	198.60	87.51	-1693.86	62.42	19.06	-1702.14	63.19	39.84	-1997.39	63.00	28.32	-1881.47	66.13	92.67	-1358.86	105.74	1085.62	0.00	0.00	0.00	-1408.74	60.63	1478.65	-1423.59	176.73	1471.50	-1572.22	50.28	1461.73	-1593.26	153.31	1441.84	77.49	1125.98	80.74	639.76	927.18	73.46	260.99
6.13000	-1048.67	154.93	125.51	-1078.10	149.74	116.00	-1224.17	190.38	17.44	-1231.65	194.58	84.13	-1692.56	62.77	19.32	-1708.09	62.89	37.84	-1978.14	61.25	37.65	-1870.49	63.85	99.80	-1346.18	105.82	1083.88	0.00	0.00	0.00	-1394.94	61.23	1477.17	-1408.90	177.33	1470.04	-1559.99	52.42	1459.68	-1577.70	154.90	1442.24	77.54	1126.84	80.43	640.03	927.25	73.46	261.37
6.14000	-1039.97	150.39	117.58	-1070.59	145.88	108.39	-1218.81	187.26	16.98	-1224.77	189.83	79.34	-1695.27	62.82	18.45	-1710.13	62.38	36.61	-1958.78	59.49	47.08	-1859.46	61.55	107.02	-1331.13	106.39	1082.58	0.00	0.00	0.00	-1381.13	61.98	1475.86	-1393.33	178.07	1468.75	-1544.99	51.96	1457.99	-1562.09	156.52	1442.66	77.84	1125.67	80.74	640.26	927.51	73.44	260.66
6.15000	-1033.89	145.37	108.14	-1065.02	139.49	100.27	-1216.11	184.42	16.18	-1219.50	187.23	74.43	-1691.27	61.33	19.39	-1713.94	62.06	34.67	-1939.33	57.72	56.63	-1848.41	59.23	114.33	-1314.14	107.11	1081.58	0.00	0.00	0.00	-1367.53	62.99	1474.67	-1378.82	178.86	1467.60	-1530.30	52.36	1456.03	-1546.42	158.16	1443.09	77.85	1127.06	80.36	639.87	927.40	73.50	259.73
6.16000	-1027.73	139.43	97.46	-1060.26	134.57	89.80	-1214.34	182.91	15.58	-1216.78	183.05	69.55	-1689.57	62.02	19.93	-1715.15	61.81	33.03	-1919.77	55.93	66.28	-1844.67	59.18	118.96	-1300.56	107.91	1080.82	0.00	0.00	0.00	-1353.57	63.54	1473.61	-1363.90	179.56	1466.68	-1515.78	52.70	1454.59	-1530.69	159.84	1443.53	77.82	1127.49	80.30	640.12	927.73	73.49	259.18
6.17000	-1019.56	137.80	81.73	-1052.64	131.66	77.42	-1212.27	181.99	16.35	-1209.99	181.00	69.18	-1692.47	61.88	19.51	-1717.09	61.18	31.20	-1900.11	54.14	76.04	-1838.81	57.58	124.64	-1286.64	108.74	1080.29	0.00	0.00	0.00	-1339.80	64.36	1472.75	-1348.59	180.42	1466.04	-1502.41	54.28	1453.47	-1516.62	161.38	1442.51	77.55	1127.35	80.27	640.25	927.59	73.43	258.59
6.18000	-1016.58	137.21	67.14	-1053.96	130.35	64.62	-1211.03	181.11	16.30	-1203.34	179.07	68.07	-1686.32	61.86	20.99	-1716.64	61.27	29.95	-1880.35	52.33	85.92	-1830.72	54.76	131.49	-1271.08	109.34	1080.43	0.00	0.00	0.00	-1325.90	65.25	1472.62	-1336.86	181.46	1466.05	-1489.12	56.19	1452.76	-1502.47	162.57	1442.26	78.01	1124.78	80.91	640.35	927.84	73.40	259.19
6.19000	-1012.00	135.80	55.96	-1046.13	129.14	56.31	-1209.53	181.20	17.06	-1199.93	177.73	66.83	-1688.73	62.04	20.49	-1715.30	61.50	28.89	-1860.49	50.52	95.91	-1822.47	53.65	138.21	-1254.73	110.77	1081.03	0.00	0.00	0.00	-1311.98	66.19	1473.06	-1319.93	182.09	1466.86	-1475.66	58.75	1453.00	-1487.80	164.52	1442.56	77.92	1125.85	80.75	640.25	927.54	73.37	259.74
6.20000	-1009.90	133.38	46.22	-1044.99	126.08	47.67	-1208.66	182.17	17.45	-1196.16	177.33	66.84	-1694.47	63.01	19.96	-1713.06	61.98	27.63	-1840.52	48.69	106.01	-1810.92	51.56	145.87	-1240.51	111.96	1082.03	0.00	0.00	0.00	-1298.01	67.07	1473.87	-1306.21	184.15	1468.59	-1460.97	59.80	1453.89	-1473.01	166.58	1443.63	78.51	1123.89	81.58	639.90	927.40	73.30	260.66
6.21000	-1006.48	130.69	42.60	-1039.92	124.24	45.30	-1208.27	181.78	17.42	-1193.34	176.15	66.58	-1688.88	62.60	21.63	-1712.77	62.34	26.68	-1820.46	46.86	116.22	-1795.27	48.01	154.17	-1226.57	113.16	1083.27	0.00	0.00	0.00	-1283.94	67.95	1474.91	-1289.17	184.36	1469.30	-1447.64	62.40	1454.77	-1458.70	168.00	1444.88	78.12	1124.35	81.32	640.08	927.44	73.46	260.08
6.22000	-1005.47	129.39	39.06	-1039.10	123.17	42.18	-1208.06	181.15	17.37	-1192.37	174.79	66.37	-1686.64	61.60	21.41	-1708.47	62.27	26.50	-1809.13	47.67	125.02	-1776.97	43.87	161.97	-1210.60	113.94	1084.88	0.00	0.00	0.00	-1269.10	68.45	1474.44	-1276.92	185.82	1471.24	-1432.45	62.63	1455.65	-1445.73	167.62	1445.85	78.45	1122.90	82.00	639.80	927.87	73.24	261.39
6.23000	-1007.85	129.50	35.43	-1038.68	123.71	40.55	-1207.57	181.48	17.58	-1191.43	173.85	66.03	-1683.98	59.62	20.28	-1702.07	65.30	28.03	-1794.99	46.56	135.47	-1757.31	39.44	169.93	-1194.77	115.47	1086.59	0.00	0.00	0.00	-1254.41	69.45	1475.43	-1263.16	186.89	1473.01	-1418.96	64.78	1456.86	-1430.39	170.89	1446.94	78.35	1126.20	80.85	639.46	927.50	73.30	259.05
6.24000	-1007.82	129.05	33.66	-1038.23	122.75	39.93	-1207.91	180.68	17.30	-1190.28	174.37	66.05	-1680.07	58.25	18.69	-1694.88	63.24	30.12	-1780.36	45.79	146.66	-1737.05	35.53	178.80	-1180.42	116.28	1088.18	0.00	0.00	0.00	-1240.60	70.36	1476.97	-1248.73	188.00	1474.67	-1404.31	65.28	1458.03	-1416.07	171.90	1448.33	77.93	1126.28	80.62	639.18	927.66	73.21	259.14
6.25000	-1004.63	128.04	34.97	-1038.67	123.40	39.08	-1207.89	180.69	17.31	-1190.27	173.66	65.67	-1670.36	53.55	18.02	-1682.04	58.33	34.76	-1761.07	41.85	159.21	-1715.51	32.07	187.48	-1166.83	117.25	1090.01	0.00	0.00	0.00	-1227.92	71.21	1478.56	-1234.46	189.07	1476.29	-1391.06	68.27	1459.36	-1400.73	174.64	1449.55	78.28	1124.46	81.17	639.69	927.76	73.33	259.71
6.26000	-1004.73	128.16	34.36	-1038.54	123.09	38.90	-1207.69	181.09	17.48	-1190.53	173.19	65.43	-1655.55	49.23	19.54	-1664.83	53.38	41.30	-1741.05	38.88	170.04	-1692.29	28.44	195.90	-1153.74	117.96	1091.84	0.00	0.00	0.00	-1212.88	72.48	1480.31	-1220.18	189.93	1478.02	-1377.17	70.08	1460.81	-1387.86	174.88	1451.17	78.40	1124.69	81.22	639.60	927.86	73.25	261.73
6.27000	-1004.52	127.83	34.09	-1038.83	123.47	38.40	-1207.41	181.46	17.56	-1189.70	174.52	65.85	-1637.95	47.87	26.31	-1643.79	50.00	49.08	-1718.44	37.24	178.66	-1668.61	25.36	204.32	-1139.45	118.94	1093.68	0.00	0.00	0.00	-1200.22	73.55	1482.13	-1205.95	190.81	1479.76	-1363.50	71.64	1462.67	-1373.84	176.49	1452.88	78.18	1123.95	81.52	639.54	927.54	73.26	261.74
6.28000	-1004.49	127.98	33.70	-1038.66	123.35	38.18	-1207.41	181.63	17.66	-1189.64	174.47	65.73	-1606.69	45.13	33.42	-1613.87	47.93	56.37	-1691.74	33.81	185.39	-1643.48	23.64	211.62	-1124.15	119.60	1095.57	0.00	0.00	0.00	-1184.45	74.19	1483.90	-1191.67	191.75	1481.46	-1349.98	73.29	1464.70	-1358.34	179.47	1454.64	77.89	1124.21	81.41	639.77	927.66	73.33	257.96
6.29000	-1004.29	127.89	33.47	-1039.07	123.77	37.67	-1207.19	181.71	17.74	-1189.05	175.22	65.97	-1573.38	43.67	39.04	-1582.87	46.18	61.75	-1664.12	31.35	189.40	-1616.46	22.74	216.27	-1111.69	119.66	1097.25	0.00	0.00	0.00	-1173.11	75.10	1485.87	-1177.46	192.76	1483.24	-1335.34	73.41	1466.71	-1344.30	180.11	1456.88	78.03	1125.43	81.00	640.01	927.94	73.30	258.67
6.30000	-1004.59	128.47	32.90	-1044.89	123.63	36.20	-1207.69	180.74	17.38	-1189.05	175.12	65.69	-1537.61	41.63	43.33	-1550.21	43.96	65.63	-1633.35	27.07	192.68	-1587.67	21.59	219.04	-1097.33	119.84	1099.30	0.00	0.00	0.00	-1160.54	76.00	1487.88	-1163.43	193.67	1485.09	-1321.90	75.37	1469.04	-1330.25	181.41	1459.00	78.18	1124.23	81.52	639.54	927.79	73.21	259.72
6.31000	-1004.35	128.26	32.77	-1044.19	123.89	36.06	-1207.05	181.44	17.72	-1188.67	175.30	65.60	-1505.86	38.21	45.52	-1515.58	40.78	68.26	-1604.25	26.17	193.11	-1557.74	19.73	220.66	-1084.81	119.74	1101.16	0.00	0.00	0.00	-1146.35	76.71	1489.89	-1149.31	194.52	1487.07	-1308.48	76.88	1471.80	-1316.16	182.52	1461.51	78.13	1124.49	81.50	640.15	927.74	73.42	261.30
6.32000	-1004.40	128.40	32.49	-1041.35	123.84	36.67	-1206.80	181.48	17.88	-1188.25	175.66	65.70	-1471.15	33.75	47.20	-1480.72	36.90	70.00	-1573.14	24.21	192.82	-1527.94	18.92	220.82	-1072.24	119.25	1103.23	0.00	0.00	0.00	-1132.96	77.60	1492.02	-1135.26	195.08	1489.07	-1294.66	78.02	1474.57	-1302.56	183.17	1464.13	77.62	1126.93	80.57	640.10	927.69	73.24	259.17
6.33000	-1004.31	128.40	32.33	-1043.40	124.04	35.69	-1206.28	182.00	18.23	-1188.46	175.11	65.53	-1431.61	29.25	48.34	-1445.79	32.45	70.51	-1542.04	23.22	190.27	-1498.09	18.33	219.77	-1057.22	118.58	1105.35	0.00	0.00	0.00	-1119.80	78.16	1494.16	-1121.19	195.88	1490.99	-1280.91	78.72	1477.00	-1289.41	182.78	1466.58	77.69	1125.49	80.81	639.56	927.87	73.25	260.19
6.34000	-1004.23	128.25	32.23	-1040.88	123.30	36.51	-1206.75	181.30	18.04	-1187.83	175.98	66.06	-1399.06	25.06	47.73	-1408.52	28.39	70.22	-1510.62	23.39	185.81	-1467.37	17.68	217.34	-1043.87	117.81	1107.43	0.00	0.00	0.00	-1105.96	78.78	1496.11	-1107.51	196.29	1492.86	-1266.42	78.61	1479.38	-1275.36	183.63	1468.95	77.83	1125.80	80.83	640.23	927.37	73.59	260.46
6.35000	-1004.18	128.30	32.04	-1042.31	123.68	36.01	-1206.27	181.96	18.32	-1187.74	176.08	66.41	-1357.23	21.49	47.21	-1373.37	25.65	68.39	-1477.77	22.63	180.24	-1435.89	17.67	212.95	-1032.29	117.12	1109.55	0.00	0.00	0.00	-1092.00	79.11	1497.94	-1093.67	197.06	1494.57	-1252.30	78.90	1481.72	-1261.67	184.14	1471.14	77.96	1124.44	81.39	640.33	927.19	73.62	259.93
6.36000	-1004.16	128.47	31.80	-1042.89	123.51	36.12	-1205.77	182.42	18.72	-1187.83	175.84	66.58	-1317.04	14.98	46.16	-1336.78	22.84	66.01	-1442.25	20.19	173.75	-1403.68	17.73	207.24	-1021.35	116.27	1111.23	0.00	0.00	0.00	-1078.12	79.70	1499.69	-1079.94	197.53	1496.17	-1239.15	80.27	1483.85	-1247.81	185.04	1473.10	77.79	1124.94	81.25	639.66	927.56	73.26	260.13
6.37000	-1004.03	128.41	31.65	-1039.63	123.67	36.70	-1205.19	182.95	18.92	-1187.81	175.82	66.99	-1281.67	12.64	43.75	-1297.64	17.94	63.48	-1406.98	18.46	165.90	-1370.20	17.10	200.87	-1007.88	115.66	1113.04	0.00	0.00	0.00	-1064.83	80.19	1501.29	-1066.34	197.90	1497.61	-1226.23	81.31	1485.98	-1234.41	185.28	1474.94	77.34	1126.91	80.68	640.02	927.31	73.44	263.21
6.38000	-1003.97	128.61	31.40	-1039.61	123.68	36.69	-1205.29	182.94	19.18	-1187.69	175.79	67.31	-1235.06	11.30	43.29	-1257.33	15.61	60.49	-1369.61	15.63	157.49	-1336.44	15.88	193.84	-996.90	115.08	1114.67	0.00	0.00	0.00	-1051.16	80.55	1502.74	-1052.72	198.33	1498.83	-1211.73	80.36	1487.29	-1220.78	185.89	1476.45	77.68	1126.46	80.79	640.36	927.08	73.67	261.56
6.39000	-1003.92	128.85	31.11	-1038.27	124.40	36.83	-1205.13	182.71	19.37	-1187.30	176.22	67.91	-1191.55	9.05	42.94	-1218.19	13.60	56.87	-1332.78	13.77	148.07	-1301.26	13.81	186.34	-983.34	114.16	1116.18	0.00	0.00	0.00	-1039.08	80.86	1503.98	-1039.34	198.59	1499.86	-1198.58	81.46	1488.76	-1207.99	185.12	1477.72	78.07	1125.33	81.14	640.01	927.19	73.63	260.74
6.40000	-1004.13	129.40	30.78	-1041.68	123.92	36.22	-1205.63	181.48	19.08	-1187.32	175.72	68.29	-1147.49	8.38	41.92	-1173.64	13.16	53.90	-1294.16	10.88	138.46	-1265.46	11.59	178.04	-972.19	113.97	1117.45	0.00	0.00	0.00	-1024.96	81.11	1504.77	-1025.99	199.00	1500.64	-1185.11	81.76	1489.81	-1193.87	186.27	1478.61	78.22	1124.19	81.44	640.15	927.78	73.36	260.25
6.41000	-1004.27	129.89	30.49	-1038.99	123.65	37.55	-1205.72	180.75	19.24	-1187.33	175.41	68.61	-1104.37	7.74	40.96	-1129.08	12.14	51.31	-1256.97	11.17	126.84	-1228.76	9.66	169.04	-958.61	112.81	1118.42	0.00	0.00	0.00	-1010.14	81.28	1505.31	-1012.57	199.24	1501.15	-1171.82	82.04	1490.48	-1180.59	186.79	1479.39	77.57	1125.33	81.08	639.98	927.48	73.44	262.21
6.42000	-1004.29	129.82	30.45	-1036.93	123.39	38.82	-1204.99	181.32	20.04	-1187.06	175.46	69.23	-1062.38	7.10	39.52	-1087.32	10.83	48.57	-1217.99	10.70	114.80	-1192.20	8.35	159.57	-947.96	112.78	1119.07	0.00	0.00	0.00	-998.18	81.30	1505.64	-999.19	199.33	1501.42	-1159.52	83.25	1491.09	-1167.45	186.86	1479.95	77.49	1126.95	80.43	639.71	927.55	73.31	260.42
6.43000	-1004.32	129.31	30.51	-1037.29	127.16	38.16	-1205.07	180.63	20.07	-1186.88	175.29	69.55	-1016.89	5.33	39.26	-1042.49	9.41	46.98	-1177.65	9.17	103.01	-1155.28	7.68	149.59	-935.99	112.80	1119.47	0.00	0.00	0.00	-984.17	81.62	1505.54	-985.98	199.41	1501.37	-1145.97	82.77	1491.26	-1153.92	187.36	1480.08	77.49	1126.14	80.82	639.77	927.56	73.28	260.29
6.44000	-1004.37	129.29	30.40	-1034.67	128.97	39.71	-1204.57	180.60	20.59	-1186.74	175.18	70.21	-974.04	2.85	38.73	-996.94	7.75	46.06	-1136.12	6.89	91.85	-1117.55	6.33	140.18	-923.71	112.50	1119.47	0.00	0.00	0.00	-969.99	81.75	1505.11	-972.89	199.48	1501.01	-1132.36	82.49	1491.05	-1140.82	187.58	1479.85	77.40	1126.34	80.57	640.10	927.89	73.38	262.50
6.45000	-1004.03	129.62	30.11	-1027.04	138.75	45.56	-1204.83	179.48	20.64	-1186.55	175.09	70.61	-930.05	0.24	40.06	-951.27	5.72	46.07	-1094.08	5.03	81.18	-1079.10	5.51	130.60	-909.55	112.35	1119.34	0.00	0.00	0.00	-957.25	81.91	1504.48	-959.87	199.31	1500.38	-1118.99	82.50	1490.40	-1128.11	187.03	1479.51	77.95	1125.00	81.24	639.54	927.72	73.20	260.69
6.46000	-1003.87	129.90	29.82	-1023.72	139.41	46.72	-1204.37	178.96	21.31	-1185.91	175.66	71.44	-881.17	-1.14	42.90	-908.28	4.12	46.71	-1052.15	4.13	70.81	-1040.59	4.67	121.33	-898.61	112.66	1118.47	0.00	0.00	0.00	-945.51	82.02	1503.47	-946.88	199.01	1499.47	-1107.06	84.24	1489.68	-1114.50	188.14	1478.73	77.88	1126.22	80.63	640.05	927.59	73.37	260.79
6.47000	-1003.92	130.08	29.59	-1024.39	137.97	43.79	-1204.29	178.12	21.85	-1185.85	175.22	71.87	-838.49	-2.21	46.23	-862.31	3.17	49.02	-1009.15	2.93	61.34	-1001.11	3.66	112.64	-886.81	112.48	1117.42	0.00	0.00	0.00	-932.39	82.14	1502.17	-933.66	198.94	1498.28	-1093.52	83.83	1488.54	-1101.94	187.44	1477.78	77.64	1126.44	80.62	640.56	927.24	73.52	260.26
6.48000	-1004.02	130.15	29.39	-1030.69	134.44	38.78	-1204.36	177.27	22.49	-1185.57	174.87	72.56	-796.32	-4.28	50.71	-813.35	-0.16	53.43	-966.05	1.69	52.91	-961.54	2.48	104.86	-873.71	112.55	1115.97	0.00	0.00	0.00	-919.01	82.15	1500.65	-920.51	198.74	1496.85	-1080.51	83.78	1487.14	-1088.67	187.63	1476.42	77.90	1125.80	81.00	640.11	927.66	73.37	260.11
6.49000	-1004.00	130.09	29.19	-1037.65	127.53	36.33	-1203.32	177.81	23.81	-1184.79	175.39	73.58	-750.37	-6.20	57.00	-775.09	-4.33	55.65	-922.21	0.51	45.70	-921.80	1.73	97.95	-860.18	112.63	1114.40	0.00	0.00	0.00	-906.07	81.96	1498.83	-907.63	198.42	1495.12	-1067.74	84.01	1485.48	-1075.36	187.88	1474.77	78.06	1125.32	81.05	639.88	927.91	73.28	261.33
6.50000	-1003.70	129.90	28.96	-1039.10	129.15	35.44	-1203.20	176.92	24.68	-1184.79	174.64	74.15	-707.80	-7.79	64.03	-733.64	-5.56	60.28	-878.53	-1.49	40.25	-882.27	0.71	92.21	-848.38	113.28	1112.31	0.00	0.00	0.00	-893.70	81.80	1496.88	-894.62	198.17	1493.18	-1054.88	84.10	1483.49	-1062.66	186.71	1472.92	77.81	1127.91	80.30	639.84	928.11	73.27	260.50
6.51000	-1003.11	129.36	28.98	-1040.11	128.26	34.81	-1203.43	175.46	25.39	-1183.59	175.55	75.58	-662.88	-7.47	72.69	-692.25	-6.48	66.53	-835.44	-2.97	36.09	-843.45	0.06	87.77	-835.09	113.65	1109.97	0.00	0.00	0.00	-880.79	81.72	1494.68	-881.56	198.05	1490.97	-1041.38	83.12	1481.06	-1049.86	186.05	1470.71	78.19	1125.29	81.24	639.86	927.78	73.37	261.09
6.52000	-1003.31	129.88	28.43	-1038.94	128.12	34.73	-1203.37	174.59	26.49	-1183.85	174.17	76.09	-627.07	-7.92	81.08	-652.36	-6.05	73.41	-794.08	-2.97	33.15	-805.18	-1.14	84.91	-821.85	113.98	1107.46	0.00	0.00	0.00	-867.21	81.60	1492.27	-868.56	197.59	1488.56	-1028.48	83.18	1478.49	-1036.61	186.70	1468.19	78.56	1123.70	81.56	640.19	927.59	73.33	260.37
6.53000	-1003.32	129.91	27.95	-1038.65	128.10	34.50	-1203.41	173.38	27.43	-1182.97	174.39	77.62	-585.88	-7.09	92.71	-610.86	-6.07	81.10	-753.80	-4.23	32.24	-768.66	-1.67	83.19	-808.16	114.34	1104.79	0.00	0.00	0.00	-854.22	81.15	1489.76	-855.59	196.88	1486.01	-1015.34	82.81	1475.84	-1023.39	186.48	1465.64	77.87	1125.32	80.82	640.81	927.51	73.61	261.99
6.54000	-1003.11	129.85	27.60	-1039.83	127.56	33.65	-1202.22	174.11	29.61	-1183.04	172.92	78.30	-553.06	-8.31	101.23	-587.71	-5.78	87.40	-715.99	-4.07	32.32	-733.76	-2.31	82.96	-795.10	114.30	1101.86	0.00	0.00	0.00	-842.14	80.58	1487.06	-842.52	196.50	1483.27	-1002.42	82.78	1473.02	-1010.52	185.52	1462.74	78.06	1123.36	81.61	640.51	927.73	73.45	260.84
6.55000	-1008.14	131.34	25.23	-1036.49	127.15	34.35	-1201.26	174.46	31.73	-1182.00	172.86	79.64	-521.26	-6.27	111.18	-553.34	-4.80	97.15	-680.34	-4.11	33.83	-701.25	-1.49	83.27	-782.68	114.48	1098.76	0.00	0.00	0.00	-827.65	80.39	1484.28	-829.63	195.74	1480.48	-988.64	81.17	1470.16	-996.97	185.67	1459.79	78.02	1123.86	81.34	640.18	927.39	73.38	261.00
6.56000	-1007.58	132.12	24.82	-1036.15	127.07	34.16	-1200.51	174.31	33.93	-1180.94	172.69	81.29	-492.73	-5.52	119.65	-517.16	-3.83	106.64	-647.84	-2.76	35.56	-670.85	-0.42	84.19	-770.12	114.72	1095.80	0.00	0.00	0.00	-814.52	79.57	1481.51	-816.40	195.23	1477.65	-975.67	80.79	1467.43	-984.03	184.59	1457.07	78.04	1123.60	81.49	639.73	927.63	73.30	262.21
6.57000	-1002.82	130.39	26.22	-1035.92	127.34	33.92	-1199.27	174.90	36.53	-1179.74	172.41	82.95	-465.94	-4.33	127.83	-489.81	-2.85	113.83	-618.33	-1.19	37.44	-643.00	0.97	85.28	-756.74	114.68	1092.65	0.00	0.00	0.00	-801.88	78.99	1478.77	-803.03	194.51	1474.85	-962.16	80.02	1464.52	-970.80	183.76	1454.24	77.74	1124.78	81.22	640.07	927.87	73.36	262.15
6.58000	-1002.34	130.17	25.89	-1035.12	127.18	34.08	-1198.62	174.77	39.01	-1179.26	170.80	84.21	-441.86	-2.47	134.32	-465.38	-1.19	119.55	-591.03	0.50	39.05	-617.89	2.65	86.21	-742.74	114.66	1089.69	0.00	0.00	0.00	-788.39	78.05	1476.07	-789.56	193.79	1472.12	-949.25	80.14	1461.96	-957.83	182.43	1451.50	78.04	1123.58	81.80	639.40	927.64	73.35	259.86
6.59000	-1002.00	130.05	25.59	-1034.70	127.27	33.82	-1197.47	175.20	41.92	-1177.52	171.04	86.48	-420.81	-2.08	138.75	-443.35	0.50	123.87	-567.05	2.77	39.93	-595.13	4.51	86.52	-727.24	114.72	1086.92	0.00	0.00	0.00	-775.79	77.30	1473.58	-776.26	192.75	1469.54	-935.62	78.30	1459.32	-944.11	181.96	1449.00	78.19	1125.05	81.00	639.54	927.66	73.36	259.78
6.60000	-1001.88	130.48	25.06	-1034.50	126.75	33.54	-1197.35	174.17	44.53	-1176.10	170.73	88.73	-402.01	1.12	141.47	-424.49	2.99	126.04	-546.34	5.05	40.03	-575.69	7.14	85.90	-715.28	114.31	1084.24	0.00	0.00	0.00	-762.18	76.35	1471.17	-762.89	191.62	1467.15	-922.07	77.34	1457.17	-930.65	180.84	1446.56	78.23	1123.72	81.25	639.78	927.77	73.30	260.17
6.61000	-1001.64	130.63	24.65	-1029.19	128.00	34.64	-1196.32	174.12	47.85	-1173.25	172.20	91.94	-385.76	4.33	141.83	-408.21	6.20	125.81	-529.64	7.71	38.98	-559.39	9.88	84.52	-700.98	113.60	1082.08	0.00	0.00	0.00	-747.89	75.23	1469.04	-749.32	190.67	1464.92	-908.24	75.94	1454.96	-917.09	179.67	1444.41	78.62	1123.64	81.53	638.69	928.11	72.91	260.96
6.62000	-1001.21	130.49	24.44	-1032.86	127.53	33.76	-1194.54	175.32	52.00	-1170.97	172.66	95.01	-372.62	7.36	138.68	-394.91	9.79	123.00	-516.52	11.54	36.14	-545.87	12.70	82.20	-686.29	112.97	1080.12	0.00	0.00	0.00	-733.19	73.88	1467.19	-735.76	189.41	1462.97	-894.57	74.55	1453.16	-903.59	178.06	1442.48	78.02	1124.41	81.34	639.39	927.97	73.21	263.70
6.63000	-1000.62	129.91	24.44	-1032.34	128.22	33.60	-1192.88	176.15	56.29	-1168.03	173.65	98.41	-361.70	11.02	133.31	-384.04	12.92	118.19	-506.68	15.06	32.66	-535.39	16.22	78.72	-672.09	111.50	1078.48	0.00	0.00	0.00	-719.57	72.68	1465.63	-722.19	187.94	1461.35	-880.77	73.34	1451.41	-889.79	176.54	1440.51	77.90	1124.30	81.40	640.33	927.67	73.50	261.82
6.64000	-1000.46	130.20	24.11	-1034.14	128.63	32.92	-1191.03	176.88	60.96	-1164.36	175.10	102.33	-352.57	15.19	126.35	-375.93	16.85	111.13	-499.81	18.64	28.95	-527.62	20.06	74.55	-657.22	110.74	1077.21	0.00	0.00	0.00	-705.39	71.09	1464.44	-708.55	186.59	1459.97	-867.13	72.04	1449.77	-876.33	174.10	1438.83	77.98	1124.27	81.54	639.91	927.62	73.50	260.04
6.65000	-1000.25	130.34	23.83	-1033.72	128.18	32.73	-1189.38	176.85	65.68	-1160.17	176.71	106.68	-345.56	19.42	116.49	-369.97	21.28	102.25	-497.04	22.13	25.67	-522.24	23.87	70.81	-642.60	109.48	1076.14	0.00	0.00	0.00	-692.20	69.60	1463.40	-694.86	185.09	1458.79	-852.60	69.44	1448.33	-862.19	172.72	1437.30	78.09	1124.77	81.19	640.31	927.75	73.51	260.52
6.66000	-1000.16	130.64	23.51	-1032.99	128.14	32.55	-1187.02	177.25	71.07	-1155.63	178.38	111.44	-338.19	23.58	105.33	-362.31	25.63	92.72	-494.48	23.42	24.24	-518.35	27.57	66.99	-627.79	107.43	1075.47	0.00	0.00	0.00	-677.70	67.95	1462.59	-681.09	183.30	1457.83	-838.10	66.79	1446.99	-848.37	170.62	1435.87	78.38	1122.47	81.76	640.09	928.28	73.22	261.40
6.67000	-999.72	130.42	23.55	-1031.48	128.26	32.73	-1183.25	178.92	77.51	-1150.28	180.40	116.69	-329.12	26.77	91.68	-355.57	27.86	82.11	-492.09	24.47	24.00	-510.52	28.85	67.30	-613.19	106.01	1075.15	0.00	0.00	0.00	-663.11	66.19	1462.07	-666.97	181.60	1457.30	-824.27	65.23	1445.91	-834.58	167.73	1434.69	78.12	1124.57	81.17	639.78	927.80	73.20	262.42
6.68000	-999.66	130.60	23.36	-1033.88	128.54	31.97	-1179.26	179.64	83.78	-1143.60	183.39	122.60	-319.87	27.50	80.40	-349.38	29.64	71.56	-490.76	24.89	23.88	-504.27	29.97	67.67	-597.37	104.22	1075.31	0.00	0.00	0.00	-649.07	64.37	1462.36	-652.79	179.77	1457.58	-809.79	63.07	1445.55	-820.60	165.07	1434.28	78.02	1122.98	81.61	639.84	927.94	73.22	261.40
6.69000	-998.97	129.89	23.61	-1031.58	128.62	32.00	-1173.43	181.08	91.41	-1136.24	185.07	128.43	-316.52	28.67	70.47	-345.41	30.43	63.52	-489.84	24.71	24.55	-501.13	31.45	67.30	-580.49	101.92	1075.83	0.00	0.00	0.00	-633.75	62.58	1463.24	-638.60	177.74	1458.48	-795.16	60.63	1445.70	-805.80	163.07	1434.52	78.10	1122.34	81.87	639.83	928.07	73.14	260.57
6.70000	-998.92	130.12	23.50	-1029.77	128.20	32.23	-1166.95	181.55	99.46	-1127.24	187.16	135.08	-312.60	29.95	61.67	-341.44	31.17	56.34	-489.30	23.74	25.47	-497.23	32.04	67.35	-566.58	100.22	1076.55	0.00	0.00	0.00	-620.14	60.64	1464.39	-624.36	175.36	1459.60	-780.11	57.56	1446.35	-791.59	159.98	1435.22	78.04	1122.15	82.13	640.38	927.68	73.36	261.31
6.71000	-999.14	130.64	23.29	-1017.54	127.81	34.95	-1157.62	182.89	108.65	-1116.97	188.16	141.77	-309.16	32.80	55.00	-338.36	35.98	50.91	-488.40	23.60	26.41	-493.46	33.23	67.06	-550.78	98.08	1077.64	0.00	0.00	0.00	-604.57	58.51	1465.68	-609.89	173.12	1460.83	-765.36	55.01	1447.14	-776.92	157.45	1436.08	78.47	1121.15	82.28	640.04	927.75	73.38	261.08
6.72000	-998.50	130.37	23.56	-1019.77	127.53	33.66	-1146.43	183.99	118.64	-1103.82	190.37	149.05	-306.95	33.51	49.73	-336.74	37.41	48.12	-488.03	24.04	26.81	-490.89	33.95	67.14	-534.53	95.99	1078.98	0.00	0.00	0.00	-589.06	56.33	1466.95	-595.38	170.92	1462.26	-750.56	52.71	1448.04	-762.47	154.85	1437.07	78.15	1122.96	81.77	639.56	928.14	73.15	261.62
6.73000	-999.75	133.97	22.36	-1024.03	126.74	31.81	-1133.04	185.58	128.98	-1088.68	192.68	156.31	-303.88	33.07	46.17	-335.52	37.57	46.11	-487.66	24.91	27.05	-489.25	34.79	67.19	-518.52	93.67	1080.73	0.00	0.00	0.00	-575.55	54.30	1468.27	-581.03	168.60	1463.88	-735.41	49.70	1449.05	-747.48	152.91	1438.29	78.23	1121.76	82.00	639.66	927.97	73.19	260.61
6.74000	-994.96	134.71	22.20	-1020.52	127.65	32.09	-1118.86	187.05	140.27	-1073.09	193.36	162.94	-300.52	33.48	43.47	-334.46	38.02	44.57	-487.08	25.04	27.52	-487.81	35.49	67.07	-502.52	91.31	1082.58	0.00	0.00	0.00	-559.98	52.17	1469.66	-566.63	166.25	1465.52	-720.71	47.50	1450.43	-733.25	149.42	1440.08	77.73	1122.97	81.57	639.87	927.55	73.37	261.25
6.75000	-993.12	135.33	19.57	-1013.73	129.07	33.86	-1102.99	189.48	152.39	-1055.05	196.84	171.07	-300.16	33.90	40.83	-333.81	38.74	43.51	-486.97	25.65	27.48	-486.79	35.76	67.12	-487.04	88.76	1084.54	0.00	0.00	0.00	-545.24	50.02	1470.92	-552.10	163.79	1467.21	-706.24	45.71	1452.15	-718.86	147.22	1442.09	77.82	1122.10	81.99	640.17	927.46	73.54	261.36
6.76000	-986.00	138.27	18.49	-1006.37	131.00	36.56	-1086.70	191.33	164.62	-1036.13	200.26	179.55	-301.62	34.03	38.80	-333.44	39.19	42.65	-486.49	25.16	27.95	-486.38	36.43	67.13	-473.76	86.35	1086.63	0.00	0.00	0.00	-530.48	48.04	1472.18	-537.43	161.69	1468.91	-691.89	43.84	1453.92	-704.39	144.92	1444.29	77.44	1123.78	81.51	639.99	927.47	73.35	260.17
6.77000	-981.50	142.59	16.87	-993.82	135.15	41.66	-1068.41	193.97	177.30	-1016.20	202.09	187.63	-301.98	33.88	37.27	-333.27	39.40	42.07	-486.41	25.43	27.94	-486.01	36.64	67.22	-457.78	84.30	1089.12	0.00	0.00	0.00	-517.12	45.92	1473.58	-523.01	159.66	1470.70	-677.31	41.36	1455.86	-690.03	142.76	1446.58	77.31	1124.59	81.22	640.03	927.40	73.34	259.43
6.78000	-963.62	147.39	21.04	-977.78	139.07	47.70	-1049.91	193.66	188.33	-993.30	204.59	196.44	-301.78	34.14	36.97	-333.29	39.27	41.51	-486.08	24.84	28.20	-485.85	36.68	67.29	-445.09	81.83	1091.41	0.00	0.00	0.00	-501.81	44.31	1475.15	-508.66	157.84	1472.55	-662.54	39.01	1457.75	-675.89	140.14	1449.01	77.41	1122.58	81.80	639.89	927.42	73.31	261.38
6.79000	-943.25	150.68	27.72	-955.13	142.67	55.08	-1026.81	195.05	198.42	-970.01	205.79	204.79	-299.22	34.39	36.85	-333.26	39.43	41.15	-486.16	25.05	28.13	-485.72	36.80	67.30	-429.52	80.29	1093.76	0.00	0.00	0.00	-486.78	42.50	1476.78	-494.59	155.99	1474.51	-648.35	37.33	1459.76	-661.94	137.65	1451.37	77.71	1120.64	82.38	639.90	927.68	73.33	258.53
6.80000	-918.52	154.41	32.78	-929.19	145.80	60.84	-1001.34	194.95	205.37	-944.85	205.94	212.17	-301.14	34.42	35.50	-333.21	39.56	40.98	-486.29	25.18	28.07	-485.60	36.68	67.33	-417.75	79.29	1095.93	0.00	0.00	0.00	-473.20	41.15	1478.66	-480.55	154.49	1476.52	-634.24	35.76	1461.83	-647.49	136.59	1453.53	77.69	1122.11	81.94	639.86	927.61	73.25	261.62
6.81000	-890.60	158.66	36.64	-901.11	148.75	65.52	-974.23	195.06	209.95	-917.76	204.59	217.34	-301.22	34.30	35.56	-333.36	39.24	40.67	-486.18	24.98	28.11	-485.49	36.58	67.35	-403.47	78.70	1097.95	0.00	0.00	0.00	-456.63	39.95	1480.73	-466.64	153.10	1478.66	-620.32	34.34	1463.84	-633.51	135.06	1455.61	77.95	1121.53	82.34	639.71	927.53	73.27	260.15
6.82000	-859.68	163.90	39.18	-870.27	153.02	67.96	-944.89	196.62	213.56	-888.90	205.38	221.29	-301.18	34.48	35.22	-333.34	39.26	40.55	-486.26	25.08	28.01	-485.49	36.82	67.16	-390.28	78.42	1099.84	0.00	0.00	0.00	-443.91	38.66	1482.94	-452.98	151.61	1480.93	-606.10	32.65	1465.92	-619.81	133.03	1457.81	77.91	1120.75	82.63	639.84	927.93	73.22	260.92
6.83000	-826.23	168.82	41.04	-839.37	157.29	69.12	-915.48	196.72	214.71	-859.14	205.44	223.52	-299.25	34.47	35.72	-333.52	39.23	40.31	-486.33	25.14	27.93	-485.28	36.58	67.24	-377.05	78.45	1101.66	0.00	0.00	0.00	-428.31	37.30	1485.25	-439.36	150.09	1483.30	-592.43	31.79	1468.05	-605.94	131.88	1460.03	77.70	1122.19	81.95	640.05	927.65	73.36	261.90
6.84000	-795.34	173.91	40.35	-803.61	162.07	69.40	-885.33	197.07	213.79	-828.85	205.79	223.95	-299.00	34.37	35.32	-333.71	39.33	40.23	-486.33	25.19	27.86	-485.08	36.26	67.39	-364.43	78.39	1103.21	0.00	0.00	0.00	-415.84	35.99	1487.59	-425.56	148.93	1485.70	-578.47	30.82	1470.30	-592.34	130.25	1462.36	77.75	1122.35	81.97	640.01	927.61	73.36	262.01
6.85000	-756.42	177.67	40.04	-765.20	165.67	69.08	-853.62	197.90	210.71	-797.43	206.08	222.64	-301.11	34.50	34.67	-333.94	39.10	40.02	-486.27	24.98	27.93	-484.94	36.10	67.53	-350.29	78.79	1104.90	0.00	0.00	0.00	-403.67	34.81	1489.86	-411.87	147.57	1488.12	-564.45	28.91	1472.50	-578.53	129.39	1464.73	77.89	1123.02	81.81	640.17	927.33	73.41	260.20
6.86000	-715.22	180.45	39.55	-726.63	167.86	67.75	-820.77	199.43	205.67	-765.64	205.06	219.28	-300.64	34.45	35.13	-333.97	39.22	40.18	-486.44	25.32	27.69	-484.89	36.01	67.69	-337.74	78.97	1106.49	0.00	0.00	0.00	-387.55	33.53	1492.14	-398.14	146.49	1490.43	-550.97	28.29	1474.77	-564.82	128.06	1467.16	78.27	1120.84	82.61	639.35	927.78	73.06	260.39
6.87000	-673.97	182.31	38.33	-686.36	169.31	65.86	-786.74	200.02	198.44	-732.71	205.66	214.86	-299.80	34.38	35.15	-333.96	39.10	40.01	-486.34	25.02	27.90	-484.71	35.82	67.92	-324.32	79.96	1108.11	0.00	0.00	0.00	-375.42	32.35	1494.21	-384.54	145.33	1492.63	-537.57	27.78	1476.96	-550.99	127.33	1469.35	78.05	1121.74	81.97	639.98	927.50	73.27	261.59
6.88000	-630.12	183.05	37.21	-645.03	169.91	63.39	-752.35	200.53	189.46	-698.71	206.26	209.06	-297.45	34.81	35.24	-334.09	38.86	39.69	-486.47	25.45	27.59	-484.66	36.01	68.07	-311.45	80.01	1109.76	0.00	0.00	0.00	-361.24	31.35	1496.22	-370.90	144.41	1494.68	-523.98	26.71	1478.96	-537.36	126.45	1471.46	78.01	1121.37	82.15	640.32	927.61	73.39	261.82
6.89000	-583.74	181.94	35.70	-598.60	170.45	61.68	-716.19	201.82	179.67	-664.54	205.99	201.76	-298.75	34.68	34.98	-334.07	39.38	39.56	-486.07	24.68	27.98	-484.51	36.05	68.37	-296.59	80.34	1111.28	0.00	0.00	0.00	-348.34	30.25	1498.00	-357.44	143.32	1496.56	-510.83	26.32	1480.81	-523.89	125.60	1473.37	77.76	1122.12	82.09	640.09	927.61	73.30	263.29
6.90000	-545.67	182.56	30.89	-551.54	171.33	58.88	-679.45	202.98	168.53	-629.08	206.24	193.53	-302.14	34.97	34.21	-334.02	38.94	39.51	-486.14	25.23	27.80	-484.36	36.21	68.67	-282.71	80.47	1112.89	0.00	0.00	0.00	-333.94	29.21	1499.51	-343.99	142.41	1498.23	-497.08	24.70	1482.34	-510.54	124.55	1475.16	77.55	1123.66	81.49	640.22	927.60	73.36	262.36
6.91000	-496.79	181.23	30.20	-507.53	170.02	56.47	-641.55	203.36	156.26	-592.43	207.49	185.17	-301.18	34.48	34.68	-333.98	38.62	39.38	-486.05	25.19	27.85	-484.32	36.73	68.81	-271.20	80.83	1114.35	0.00	0.00	0.00	-321.93	28.28	1500.78	-330.59	141.63	1499.61	-483.82	24.35	1483.65	-497.19	123.76	1476.63	77.98	1121.64	82.03	640.08	927.51	73.31	261.48
6.92000	-448.90	179.50	29.85	-463.10	168.93	53.87	-602.41	204.20	143.58	-555.28	206.66	174.61	-301.23	34.95	34.71	-333.81	38.29	39.57	-485.84	25.10	28.05	-484.11	36.85	69.12	-259.20	80.94	1115.64	0.00	0.00	0.00	-309.77	27.36	1501.81	-317.41	140.84	1500.77	-470.50	23.74	1484.77	-483.78	123.09	1477.73	77.91	1121.77	82.02	639.61	927.54	73.32	261.30
6.93000	-391.66	179.73	31.52	-418.55	168.54	50.57	-562.67	203.13	129.78	-516.92	206.42	164.60	-302.06	34.91	34.73	-333.80	38.69	39.66	-485.76	25.35	28.02	-483.81	36.93	69.43	-245.48	80.82	1116.67	0.00	0.00	0.00	-296.67	26.44	1502.61	-304.19	140.07	1501.64	-457.16	23.02	1485.63	-470.71	122.31	1478.64	77.57	1122.50	82.13	639.74	927.59	73.33	260.95
6.94000	-343.30	179.72	31.19	-370.90	168.42	48.86	-521.32	202.71	116.43	-478.09	206.34	154.50	-303.19	34.32	35.08	-333.85	39.29	39.79	-485.57	25.66	28.08	-483.59	37.32	69.60	-232.84	80.85	1117.37	0.00	0.00	0.00	-283.14	25.80	1503.20	-290.90	139.09	1502.24	-443.87	22.29	1486.24	-457.48	121.82	1479.30	78.03	1122.03	82.11	639.61	927.29	73.40	259.94
6.95000	-295.54	179.57	31.59	-323.56	167.90	47.31	-478.71	203.07	103.36	-439.12	205.56	144.07	-302.27	34.20	35.76	-333.68	38.23	39.10	-485.62	26.20	28.04	-483.27	37.55	69.87	-219.91	80.41	1117.91	0.00	0.00	0.00	-270.53	25.08	1503.51	-277.59	138.35	1502.58	-430.96	22.33	1486.64	-444.34	121.16	1479.79	77.89	1123.18	81.64	639.40	927.73	73.17	261.72
6.96000	-246.66	179.05	33.62	-276.15	167.40	46.99	-435.29	202.95	90.63	-399.46	203.77	133.50	-300.51	33.62	36.27	-332.07	33.80	40.49	-485.25	26.24	28.38	-482.92	37.76	70.27	-208.04	80.04	1118.07	0.00	0.00	0.00	-257.45	24.40	1503.58	-264.46	137.65	1502.62	-417.90	21.29	1486.80	-431.35	120.23	1479.93	77.87	1122.71	81.80	638.73	927.99	72.92	261.15
6.97000	-196.88	177.98	37.08	-227.54	166.32	47.72	-391.55	201.58	78.08	-357.37	202.40	123.68	-302.39	31.33	37.98	-329.41	32.53	41.49	-484.85	26.19	28.98	-482.51	37.83	70.76	-194.48	80.03	1117.98	0.00	0.00	0.00	-244.33	23.87	1503.43	-251.50	136.94	1502.39	-404.86	20.72	1486.67	-418.20	119.92	1479.69	78.14	1120.20	82.54	639.85	927.63	73.32	261.64
6.98000	-149.20	176.47	41.20	-180.94	164.73	49.73	-346.24	202.26	67.32	-316.21	201.62	115.21	-296.66	30.60	38.69	-328.01	32.27	41.77	-484.67	27.20	29.01	-482.27	38.61	71.03	-182.69	79.58	1117.47	0.00	0.00	0.00	-229.83	23.36	1503.08	-238.52	136.44	1501.93	-391.95	20.56	1486.24	-405.28	118.85	1479.22	78.19	1121.94	81.82	639.73	927.62	73.15	261.07
6.99000	-102.72	173.55	46.98	-134.93	162.17	53.21	-300.73	201.81	57.61	-275.74	201.09	107.01	-297.06	29.74	37.34	-329.22	33.07	41.01	-484.46	27.98	29.29	-481.85	39.00	71.51	-170.30	79.11	1116.79	0.00	0.00	0.00	-217.68	22.83	1502.47	-225.66	135.82	1501.27	-378.87	19.63	1485.48	-392.21	118.52	1478.37	78.37	1121.57	82.22	639.61	928.01	73.14	263.16
7.00000	-54.58	170.62	54.36	-89.65	159.62	58.01	-254.82	201.14	49.25	-232.64	199.65	100.58	-300.29	30.14	35.09	-332.18	33.92	39.95	-483.98	28.32	29.81	-481.45	39.45	71.95	-156.35	79.12	1115.63	0.00	0.00	0.00	-205.18	22.41	1501.69	-212.79	135.37	1500.41	-366.01	19.24	1484.49	-379.47	117.85	1477.33	77.76	1123.02	81.76	640.29	927.51	73.51	263.44
7.01000	-10.33	167.76	62.24	-43.84	157.21	64.26	-209.34	200.28	42.53	-191.17	198.70	95.39	-299.46	31.92	33.37	-333.69	37.45	38.64	-483.71	28.57	30.41	-480.96	39.72	72.52	-144.14	78.41	1114.30	0.00	0.00	0.00	-192.95	22.36	1500.73	-200.08	134.96	1499.37	-353.23	18.95	1483.14	-366.56	117.69	1475.99	77.68	1123.28	81.70	640.36	927.36	73.52	260.94
7.02000	33.71	165.27	71.44	-0.90	154.93	71.11	-164.87	199.07	37.53	-150.41	197.88	92.02	-300.29	32.29	32.52	-334.08	37.96	38.14	-483.58	29.70	30.60	-480.58	40.33	72.95	-131.03	77.77	1112.70	0.00	0.00	0.00	-180.66	22.18	1499.64	-187.55	134.60	1498.13	-340.33	18.34	1481.56	-353.75	117.15	1474.20	78.17	1122.44	82.08	639.57	927.61	73.26	259.02
7.03000	73.82	162.91	81.02	41.48	152.37	79.03	-121.62	198.52	34.99	-108.81	196.33	90.45	-299.97	32.27	32.36	-333.70	37.60	38.07	-483.18	30.02	31.26	-480.18	40.92	73.48	-117.96	76.78	1110.87	0.00	0.00	0.00	-164.88	22.90	1498.96	-175.06	134.45	1496.69	-327.45	18.04	1479.81	-341.19	116.62	1472.33	78.25	1122.97	81.89	639.67	927.95	73.13	262.22
7.04000	113.80	160.92	91.80	81.25	150.13	87.86	-80.30	196.39	33.55	-72.45	194.88	90.02	-300.14	32.04	31.51	-333.40	37.65	38.03	-482.73	30.41	32.05	-479.71	41.26	74.27	-103.24	76.66	1108.90	0.00	0.00	0.00	-151.63	23.32	1497.52	-162.46	134.41	1495.03	-314.44	17.55	1477.71	-328.62	115.91	1470.22	78.58	1122.56	81.90	639.77	927.78	73.18	260.96
7.05000	152.86	157.75	104.07	117.93	148.59	96.94	-41.12	194.75	33.96	-35.87	193.13	91.00	-301.59	31.58	31.27	-333.02	37.20	37.75	-482.71	31.31	32.64	-479.13	41.58	75.23	-90.79	76.22	1106.75	0.00	0.00	0.00	-138.81	23.49	1495.72	-149.77	134.44	1493.19	-301.52	17.40	1475.46	-316.03	115.52	1467.97	78.52	1121.97	82.08	639.92	927.84	73.29	259.69
7.06000	179.45	155.26	111.68	152.75	146.68	106.56	-4.85	192.47	35.29	-3.21	190.71	92.34	-301.54	32.07	30.60	-318.27	37.83	42.78	-482.27	31.62	33.63	-478.43	41.80	76.39	-77.66	75.45	1104.59	0.00	0.00	0.00	-126.03	23.66	1493.76	-136.98	134.66	1491.22	-288.60	17.06	1473.14	-303.27	115.70	1465.63	78.20	1122.68	81.77	639.54	927.37	73.43	261.54
7.07000	210.17	152.49	121.66	179.58	144.01	112.46	29.13	189.66	36.99	27.69	188.62	94.05	-298.97	31.33	30.78	-321.39	37.76	41.67	-481.92	32.05	34.85	-477.68	41.96	77.88	-63.78	74.81	1102.48	0.00	0.00	0.00	-113.17	24.17	1491.74	-124.29	134.77	1489.15	-275.70	16.90	1470.83	-290.51	115.33	1463.33	78.18	1123.16	81.58	639.56	927.63	73.30	260.67
7.08000	238.47	148.88	130.84	207.72	141.22	120.20	60.41	186.08	38.47	56.60	185.81	95.84	-300.11	31.51	30.11	-320.77	37.57	41.66	-481.50	32.34	36.43	-476.91	42.56	79.40	-49.13	74.56	1100.33	0.00	0.00	0.00	-100.23	24.52	1489.60	-111.56	135.05	1487.02	-262.71	16.85	1468.60	-277.61	114.81	1461.02	78.03	1123.60	81.55	640.04	927.61	73.37	262.95
7.09000	263.62	145.77	138.00	233.57	138.31	126.95	88.52	182.14	39.68	82.74	182.28	96.98	-298.85	31.29	29.85	-321.59	37.76	41.04	-480.80	32.23	38.52	-475.76	42.60	81.50	-35.45	73.86	1098.31	0.00	0.00	0.00	-87.31	24.85	1487.43	-98.73	135.23	1484.85	-249.75	16.97	1466.39	-264.68	114.82	1458.80	77.96	1124.07	81.49	640.08	927.52	73.37	261.08
7.10000	285.93	143.04	143.08	256.48	135.39	131.47	113.30	178.27	40.33	106.11	179.69	98.03	-297.27	30.77	29.86	-320.71	37.22	40.80	-480.30	32.83	40.54	-474.46	42.68	83.87	-21.39	73.66	1096.25	0.00	0.00	0.00	-74.34	25.63	1485.28	-85.79	135.81	1482.66	-236.61	17.14	1464.23	-251.84	114.85	1456.62	78.00	1123.75	81.62	640.66	927.64	73.45	258.44
7.11000	305.66	140.32	145.99	276.40	132.67	134.24	135.03	174.77	40.15	126.35	176.46	97.88	-297.47	30.61	29.74	-322.87	36.79	40.01	-479.60	33.06	42.98	-472.81	42.29	86.71	-7.80	73.60	1094.54	0.00	0.00	0.00	-61.17	26.22	1483.24	-72.68	136.26	1480.62	-223.51	17.83	1462.20	-238.65	115.44	1454.53	77.87	1124.60	81.30	639.98	927.59	73.45	259.58
7.12000	322.94	137.08	146.72	293.70	129.38	134.40	153.53	171.29	39.02	143.94	173.08	96.69	-297.20	30.44	29.26	-322.84	36.20	39.82	-478.81	33.25	45.92	-471.06	42.27	89.69	8.33	73.58	1093.06	0.00	0.00	0.00	-47.84	26.86	1481.36	-59.57	136.53	1478.77	-210.29	18.15	1460.30	-225.51	115.43	1452.64	78.32	1123.43	81.57	639.19	927.79	73.02	261.82
7.13000	337.80	133.56	144.81	308.50	126.19	132.24	168.40	167.75	36.77	158.78	170.40	94.72	-297.16	29.84	28.79	-323.38	35.95	39.31	-477.56	32.93	49.35	-468.70	41.52	93.30	21.37	74.07	1091.78	0.00	0.00	0.00	-34.46	27.52	1479.67	-46.44	137.16	1477.08	-196.93	18.78	1458.43	-212.25	115.76	1450.83	78.20	1123.43	81.66	638.97	927.69	73.03	261.55
7.14000	350.21	130.28	140.34	320.46	123.86	127.71	179.79	164.20	33.31	170.73	167.35	91.47	-296.43	29.66	28.61	-324.82	35.45	38.33	-476.11	32.62	53.27	-466.02	40.80	97.29	35.46	74.24	1090.79	0.00	0.00	0.00	-20.96	27.98	1478.15	-33.17	137.74	1475.61	-183.29	19.10	1456.69	-198.71	116.63	1449.04	77.89	1126.93	80.25	640.07	927.37	73.36	260.18
7.15000	360.22	127.73	133.20	329.96	121.13	121.12	187.89	161.04	30.66	179.94	163.37	86.98	-296.69	29.40	28.21	-324.77	35.16	38.16	-474.61	32.80	57.36	-462.99	40.12	101.63	49.97	74.80	1089.97	0.00	0.00	0.00	-7.43	28.62	1476.86	-19.71	138.20	1474.36	-169.72	20.06	1455.00	-185.17	117.49	1447.41	78.04	1127.40	79.78	640.35	927.35	73.47	258.65
7.16000	368.05	126.82	122.13	337.46	118.40	112.37	192.10	158.86	29.21	185.29	160.25	81.99	-296.36	29.12	27.80	-324.79	34.71	37.78	-472.45	32.39	62.22	-459.41	39.24	106.43	65.04	75.90	1089.37	0.00	0.00	0.00	6.02	29.31	1475.67	-5.98	138.87	1473.25	-156.18	20.86	1453.32	-171.46	118.68	1445.67	77.82	1128.90	79.46	640.36	927.47	73.41	259.49
7.17000	374.36	124.33	109.09	347.63	114.17	104.11	194.17	157.37	27.82	191.02	156.71	77.05	-297.45	28.83	27.46	-324.94	34.13	37.45	-469.82	31.79	67.74	-455.12	38.23	111.75	78.94	76.93	1089.04	0.00	0.00	0.00	19.58	30.04	1474.69	7.88	139.57	1472.29	-142.64	21.90	1451.73	-157.76	119.51	1444.13	77.75	1129.62	79.11	640.21	927.50	73.49	260.50
7.18000	384.13	120.93	93.50	352.30	110.11	89.40	196.42	156.14	28.19	196.40	153.64	75.47	-296.29	27.95	27.66	-324.57	33.06	36.67	-466.22	30.62	74.19	-449.88	36.86	117.73	94.72	77.65	1088.87	0.00	0.00	0.00	33.20	30.83	1473.95	21.86	140.42	1471.60	-129.05	23.13	1450.35	-143.68	120.65	1442.89	77.63	1129.98	78.79	639.72	927.99	73.17	262.44
7.19000	394.08	118.74	81.83	359.61	107.85	78.82	198.22	155.74	28.55	204.01	151.06	75.17	-295.03	28.92	28.01	-323.00	32.62	35.68	-462.02	30.20	80.84	-443.40	34.81	124.36	110.28	78.29	1089.12	0.00	0.00	0.00	46.82	31.76	1473.85	36.04	141.28	1471.60	-115.00	23.76	1449.53	-129.41	122.13	1442.18	77.48	1130.01	78.50	639.81	928.01	73.17	261.76
7.20000	397.77	117.02	70.37	363.34	106.80	67.61	199.52	155.35	28.94	208.17	150.00	74.15	-297.82	28.39	27.53	-322.52	32.28	34.25	-456.68	29.66	88.35	-435.49	32.30	131.79	125.48	79.42	1089.65	0.00	0.00	0.00	60.68	32.48	1474.32	48.91	141.68	1472.12	-101.08	25.23	1449.57	-115.15	123.36	1442.29	77.29	1129.73	78.23	640.34	927.92	73.32	261.30
7.21000	401.11	115.94	59.63	367.04	105.76	60.52	200.32	155.56	28.94	211.50	149.41	74.12	-296.45	28.40	28.28	-321.68	31.82	33.16	-449.29	28.66	96.92	-425.63	29.79	139.79	141.47	80.55	1090.66	0.00	0.00	0.00	74.71	33.30	1475.18	62.46	142.30	1472.99	-87.10	26.88	1450.16	-100.82	124.64	1442.98	77.07	1129.19	77.97	640.49	927.91	73.34	259.28
7.22000	403.52	112.67	51.26	366.74	103.18	52.24	200.94	156.30	29.16	213.57	148.14	73.20	-296.39	28.33	28.81	-321.23	32.04	32.62	-439.88	27.87	106.14	-413.39	27.35	148.15	156.24	82.02	1091.94	0.00	0.00	0.00	88.79	34.32	1476.33	76.67	143.22	1474.10	-73.20	28.77	1451.13	-86.33	126.26	1443.83	76.82	1128.41	77.74	640.41	927.88	73.38	258.43
7.23000	404.66	110.01	45.73	370.98	101.07	47.94	201.61	155.46	29.36	216.59	147.04	73.21	-296.67	28.21	28.84	-319.37	32.83	32.90	-428.24	27.06	116.06	-398.35	24.73	156.29	171.99	83.44	1093.59	0.00	0.00	0.00	102.98	35.19	1477.75	91.79	144.08	1475.39	-58.98	29.97	1452.25	-71.78	127.33	1444.87	76.54	1127.43	77.52	640.46	927.72	73.45	260.56
7.24000	405.17	108.48	41.71	372.71	100.37	46.04	202.17	154.62	29.39	217.42	145.67	72.79	-295.62	28.05	28.72	-316.59	32.62	33.36	-414.48	25.62	127.01	-381.05	21.91	164.32	187.89	84.68	1095.53	0.00	0.00	0.00	117.27	36.03	1479.26	105.74	144.87	1476.88	-44.75	31.52	1453.43	-57.33	128.52	1446.06	76.25	1126.28	77.31	640.37	927.60	73.47	260.28
7.25000	402.32	108.33	39.30	374.30	100.74	45.10	202.45	154.56	29.54	218.37	145.00	72.46	-292.04	27.07	28.01	-311.89	31.91	34.86	-399.24	23.43	139.05	-362.52	18.81	172.65	203.10	85.74	1097.48	0.00	0.00	0.00	131.39	37.20	1480.88	119.94	145.94	1478.40	-30.46	32.58	1454.80	-43.06	129.89	1447.34	75.93	1124.99	77.12	639.46	927.59	73.27	262.15
7.26000	405.97	106.51	38.59	372.23	99.38	43.92	202.64	154.57	29.59	220.95	144.87	72.56	-286.98	25.43	27.10	-305.23	29.41	37.23	-382.16	20.77	151.71	-342.26	15.05	181.73	217.21	87.26	1099.48	0.00	0.00	0.00	145.51	38.23	1482.57	135.99	147.22	1480.16	-16.27	34.14	1456.39	-28.81	130.88	1448.85	75.60	1123.61	76.93	639.95	927.90	73.25	261.92
7.27000	404.98	107.72	37.46	372.75	99.48	43.63	202.72	153.93	29.40	220.68	144.36	72.26	-280.12	22.34	26.20	-295.89	27.30	41.31	-363.60	17.44	164.43	-319.83	11.32	190.59	231.87	88.64	1101.67	0.00	0.00	0.00	159.64	39.32	1484.38	150.85	148.26	1481.89	-2.11	35.28	1458.08	-14.37	132.29	1450.49	75.26	1122.15	76.75	639.56	927.62	73.19	259.83
7.28000	406.20	106.72	37.01	373.07	99.72	43.08	202.80	153.95	29.37	221.25	144.91	72.50	-269.21	19.80	27.22	-282.68	24.79	47.31	-343.88	14.29	176.11	-296.21	7.86	198.75	245.63	89.39	1103.53	0.00	0.00	0.00	173.71	40.20	1486.25	165.28	149.08	1483.67	12.18	35.73	1459.94	0.02	132.92	1452.34	74.92	1120.65	76.58	640.19	927.26	73.62	258.76
7.29000	406.31	106.99	36.50	372.73	99.85	42.77	202.90	154.12	29.36	220.33	144.86	72.05	-250.94	18.20	34.06	-263.56	23.05	54.93	-321.38	12.95	184.92	-272.02	5.16	206.64	259.12	90.03	1105.42	0.00	0.00	0.00	187.80	41.14	1488.13	179.50	149.72	1485.52	26.29	36.73	1461.96	14.33	133.70	1454.40	74.56	1119.15	76.41	640.31	927.21	73.64	259.21
7.30000	406.39	107.28	36.03	374.34	99.49	43.09	202.92	154.57	29.58	222.78	145.07	72.71	-224.93	16.37	40.13	-237.62	21.85	61.41	-295.93	10.54	192.36	-247.05	3.56	214.12	273.26	91.00	1107.30	0.00	0.00	0.00	201.80	41.88	1490.02	193.68	150.17	1487.46	40.29	37.66	1464.10	28.61	134.63	1456.49	74.21	1117.67	76.24	639.45	927.45	73.40	260.62
7.31000	406.40	106.94	35.95	371.76	100.46	41.79	202.91	154.27	29.44	222.11	145.27	72.51	-195.26	15.05	44.87	-208.60	20.16	66.43	-268.36	7.88	197.25	-220.30	2.59	220.25	286.32	90.86	1109.03	0.00	0.00	0.00	215.92	42.70	1491.96	207.74	150.56	1489.41	54.38	37.89	1466.28	42.69	135.45	1458.68	73.86	1116.26	76.06	640.10	927.21	73.53	264.41
7.32000	406.49	106.96	35.71	373.11	99.68	42.25	202.89	154.54	29.59	221.28	145.37	71.95	-162.59	13.74	48.17	-177.24	18.13	69.77	-238.69	5.89	200.09	-191.24	1.34	223.79	299.40	90.60	1110.88	0.00	0.00	0.00	230.19	43.14	1493.94	221.68	150.92	1491.44	68.30	38.38	1468.54	56.63	135.47	1461.05	73.51	1114.94	75.89	639.93	927.04	73.60	267.17
7.33000	406.48	106.88	35.53	370.83	99.84	41.58	202.92	154.26	29.57	220.98	145.49	71.80	-130.76	10.47	49.72	-144.36	15.56	71.78	-208.45	3.67	201.50	-161.14	0.24	225.42	312.09	90.60	1112.87	0.00	0.00	0.00	244.32	43.69	1496.01	235.58	151.20	1493.57	82.25	39.02	1470.96	70.68	135.94	1463.58	73.18	1113.74	75.70	639.72	927.39	73.47	263.33
7.34000	406.45	106.92	35.33	372.30	98.66	41.45	203.00	154.31	29.69	223.02	145.56	72.14	-95.71	6.80	51.07	-110.82	12.09	72.66	-177.95	3.10	200.84	-131.13	-0.92	225.80	324.90	90.39	1114.86	0.00	0.00	0.00	258.45	43.97	1498.09	249.44	151.36	1495.76	96.33	39.40	1473.45	84.46	136.36	1466.06	72.86	1112.71	75.51	640.16	927.25	73.56	262.60
7.35000	406.47	106.88	35.11	372.36	98.46	41.38	203.16	154.32	29.79	222.14	145.78	72.03	-58.60	2.54	51.73	-75.16	7.99	72.76	-147.27	2.92	198.48	-101.29	-1.52	224.92	338.36	89.45	1117.00	0.00	0.00	0.00	272.33	44.48	1500.22	263.37	151.69	1497.95	110.30	39.40	1475.92	98.14	136.49	1468.63	72.55	1111.87	75.31	640.55	927.14	73.72	261.40
7.36000	406.47	106.80	34.99	372.61	98.67	41.17	203.32	154.43	29.87	222.48	145.79	72.40	-21.02	-1.75	51.25	-37.20	4.50	71.82	-115.65	3.01	194.35	-71.07	-1.87	222.59	350.13	88.35	1119.12	0.00	0.00	0.00	283.16	43.14	1502.11	277.36	151.80	1500.10	124.18	39.58	1478.32	111.95	137.09	1471.05	72.26	1111.25	75.10	640.65	927.19	73.79	264.15
7.37000	406.47	106.89	34.75	372.61	98.64	41.20	203.45	154.19	29.92	223.32	145.99	72.76	19.16	-5.59	50.28	1.75	1.40	70.05	-82.74	2.48	188.52	-39.28	-2.66	218.89	363.62	87.00	1121.25	0.00	0.00	0.00	299.29	44.34	1504.38	290.00	151.44	1502.22	137.94	39.88	1480.65	125.71	136.61	1473.44	72.00	1110.89	74.87	640.22	927.20	73.60	262.62
7.38000	406.58	106.98	34.50	372.68	99.01	40.94	203.49	153.76	29.83	223.16	145.93	72.91	62.11	-8.57	48.94	42.84	-1.66	68.20	-48.57	2.03	181.06	-6.67	-3.23	213.58	375.76	86.13	1123.28	0.00	0.00	0.00	313.68	44.86	1506.43	303.52	151.40	1504.24	151.72	40.07	1482.83	139.57	136.22	1475.65	71.77	1110.82	74.62	639.73	927.63	73.33	264.51
7.39000	406.62	107.25	34.20	372.71	99.33	40.70	203.62	153.90	30.03	223.42	145.42	73.24	106.62	-11.16	47.96	86.07	-3.90	65.93	-12.75	0.43	172.70	26.43	-3.32	206.85	388.16	85.65	1125.21	0.00	0.00	0.00	327.37	45.12	1508.35	316.95	151.37	1506.02	165.41	40.14	1484.83	153.38	135.91	1477.66	71.56	1111.07	74.36	640.69	927.49	73.61	262.80
7.40000	405.80	108.12	33.37	372.89	99.99	40.33	203.69	154.04	30.31	223.42	145.56	73.57	151.44	-13.95	46.55	131.11	-6.49	63.61	23.75	-1.24	163.19	60.24	-4.39	199.31	400.85	85.03	1127.00	0.00	0.00	0.00	341.10	45.13	1510.03	330.65	151.37	1507.67	179.09	40.08	1486.72	167.11	136.01	1479.46	71.39	1111.68	74.07	639.94	927.40	73.40	264.99
7.41000	405.54	108.07	32.99	373.25	100.26	40.15	203.88	154.16	30.67	223.28	145.39	73.93	198.83	-16.34	46.93	174.57	-9.32	60.79	60.75	-3.25	152.70	95.08	-5.50	190.80	413.26	84.37	1128.64	0.00	0.00	0.00	354.97	44.94	1511.47	344.00	151.10	1509.11	192.78	40.04	1488.34	180.78	135.58	1481.10	71.25	1112.68	73.76	639.66	927.26	73.35	264.79
7.42000	405.40	108.02	32.82	373.28	100.76	40.04	204.06	153.26	30.65	223.57	145.15	74.30	240.82	-17.97	44.97	218.12	-12.34	57.95	98.80	-4.46	141.02	130.77	-7.52	181.83	424.44	83.70	1129.79	0.00	0.00	0.00	368.85	44.65	1512.66	357.91	150.92	1510.33	206.40	39.75	1489.67	194.44	135.19	1482.49	71.16	1114.10	73.43	639.70	927.54	73.25	262.66
7.43000	405.90	107.90	32.94	373.35	100.72	40.03	204.29	153.28	31.17	224.32	145.24	75.01	286.53	-20.27	44.07	263.12	-14.94	55.23	137.85	-6.33	129.12	166.74	-9.48	172.11	438.23	83.43	1130.93	0.00	0.00	0.00	382.62	44.41	1513.56	371.45	150.52	1511.25	220.14	39.39	1490.75	208.00	134.82	1483.62	71.11	1115.98	73.06	639.58	927.45	73.16	262.68
7.44000	406.87	107.75	33.21	373.47	100.45	39.99	204.60	152.84	31.60	223.03	144.84	75.06	332.54	-23.46	42.03	308.07	-18.37	52.98	177.75	-9.15	117.27	203.43	-10.84	161.54	450.39	83.07	1131.65	0.00	0.00	0.00	396.37	43.87	1514.06	384.86	150.16	1511.91	233.82	39.42	1491.53	221.52	134.69	1484.46	71.11	1118.34	72.67	640.41	926.83	73.54	263.35
7.45000	406.84	107.60	33.08	373.79	100.01	39.99	204.77	152.52	32.15	224.26	144.88	75.99	379.25	-26.79	41.81	354.48	-21.52	51.26	218.96	-12.79	105.82	241.64	-12.39	150.95	462.60	82.86	1132.01	0.00	0.00	0.00	409.97	43.63	1514.30	398.51	149.85	1512.24	247.51	39.22	1491.98	235.01	134.35	1485.02	71.15	1121.23	72.24	640.53	926.71	73.68	262.30
7.46000	407.17	107.90	32.65	373.92	100.43	39.39	205.00	151.40	32.49	224.75	144.50	76.56	425.70	-30.60	42.06	400.92	-24.23	50.09	261.64	-16.47	94.67	280.47	-14.74	140.89	473.91	82.56	1131.98	0.00	0.00	0.00	423.46	43.37	1514.16	411.98	149.36	1512.28	261.14	39.07	1492.07	248.50	133.80	1485.27	70.93	1125.74	71.46	640.65	926.53	73.76	268.00
7.47000	407.39	108.12	32.23	374.43	100.67	39.41	205.36	151.14	33.40	225.15	144.28	77.10	471.00	-34.70	43.44	446.91	-27.53	49.85	304.29	-20.37	84.02	319.61	-18.03	131.54	486.96	82.26	1131.84	0.00	0.00	0.00	436.94	42.90	1513.66	425.66	148.90	1511.96	274.58	38.85	1491.85	262.05	133.51	1485.13	70.45	1131.98	70.10	640.29	926.50	73.59	266.10
7.48000	407.48	108.31	31.96	375.25	101.00	40.25	205.77	150.58	34.38	225.64	144.03	77.88	516.48	-39.30	46.04	492.47	-31.09	50.41	347.60	-24.46	74.19	359.65	-21.69	122.82	499.99	82.07	1131.18	0.00	0.00	0.00	448.24	40.51	1512.84	439.79	148.29	1511.27	288.00	38.77	1491.31	275.75	133.08	1484.71	70.96	1132.03	70.75	640.51	926.99	73.41	265.55
7.49000	407.51	108.45	31.80	376.28	101.38	41.25	206.27	149.87	35.38	225.72	144.14	78.69	562.36	-43.70	50.43	538.34	-35.05	52.37	391.89	-28.29	65.12	400.15	-25.34	114.80	511.97	82.06	1130.22	0.00	0.00	0.00	462.03	39.80	1511.85	452.91	147.84	1510.28	301.44	38.56	1490.41	289.41	132.60	1483.98	71.38	1131.60	71.07	640.24	928.06	73.44	263.97
7.50000	407.56	108.51	31.73	377.37	101.79	41.75	206.81	149.30	36.40	224.91	143.86	78.97	606.26	-48.31	55.35	582.79	-39.53	55.54	435.86	-30.62	55.98	440.37	-29.38	107.78	523.66	81.89	1128.76	0.00	0.00	0.00	475.18	39.30	1510.44	466.30	147.29	1508.97	314.81	38.51	1489.26	303.02	132.22	1482.96	71.30	1133.57	70.88	640.06	928.36	73.39	261.80
7.51000	407.70	108.48	31.71	377.83	102.28	41.55	207.13	148.84	37.39	224.41	143.36	79.38	650.55	-52.95	62.18	626.56	-44.97	58.36	480.04	-32.42	47.89	480.77	-32.53	101.50	536.73	81.58	1127.15	0.00	0.00	0.00	488.67	38.89	1508.75	479.99	146.58	1507.41	328.22	37.98	1487.78	316.59	131.69	1481.60	71.45	1136.64	70.37	641.30	928.07	73.75	264.74
7.52000	407.96	108.42	31.77	379.06	102.11	42.06	207.50	148.57	38.45	225.72	143.33	80.52	692.29	-57.28	70.10	669.62	-50.01	64.23	524.33	-35.23	42.08	521.34	-35.84	96.49	549.28	81.54	1125.17	0.00	0.00	0.00	501.18	38.32	1506.79	493.13	145.91	1505.53	341.74	37.61	1485.98	330.03	131.16	1479.88	71.80	1141.46	69.22	641.37	928.14	73.80	265.67
7.53000	407.86	108.37	31.67	377.77	102.46	41.39	207.97	147.96	39.31	226.26	143.15	81.22	735.50	-60.97	79.76	711.41	-54.41	71.30	567.35	-38.51	38.16	560.73	-39.35	92.90	561.95	81.56	1122.93	0.00	0.00	0.00	514.14	38.01	1504.61	506.97	145.15	1503.38	355.31	37.19	1483.97	343.39	130.32	1477.88	71.99	1143.42	69.10	640.46	928.30	73.51	266.20
7.54000	407.76	108.47	31.41	377.58	103.05	40.98	208.38	147.33	40.24	228.00	143.10	82.38	773.58	-64.56	88.87	751.56	-58.74	79.42	609.61	-41.40	35.84	599.24	-42.24	90.44	574.16	81.52	1120.33	0.00	0.00	0.00	528.97	37.29	1502.28	520.25	144.38	1501.05	368.87	36.55	1481.62	356.59	129.53	1475.56	72.19	1146.49	68.49	641.48	927.95	73.82	263.23
7.55000	407.80	108.56	31.20	376.41	103.21	40.53	208.69	146.98	41.43	226.51	142.66	82.89	812.90	-67.48	98.94	789.78	-61.51	87.71	650.61	-44.84	35.41	636.81	-44.60	88.99	587.73	81.25	1117.52	0.00	0.00	0.00	542.75	36.56	1499.71	533.59	143.65	1498.47	382.32	35.70	1479.08	369.87	128.75	1472.97	72.80	1147.07	68.85	641.01	928.20	73.73	261.02
7.56000	407.96	108.94	30.80	375.88	103.29	40.04	209.13	146.60	42.63	227.49	142.71	84.09	848.76	-69.60	109.45	824.16	-58.99	98.38	688.97	-49.21	36.63	672.26	-46.87	88.82	600.61	81.12	1114.45	0.00	0.00	0.00	554.63	35.70	1496.94	546.63	142.76	1495.73	395.75	35.02	1476.43	383.17	128.09	1470.25	73.90	1145.75	69.45	641.42	928.16	73.90	262.76
7.57000	408.10	109.19	30.43	375.43	103.30	39.88	209.55	146.46	44.08	228.64	142.11	85.11	882.71	-70.45	119.90	857.39	-61.38	106.41	724.20	-52.13	38.57	705.33	-49.06	89.74	613.80	80.65	1111.32	0.00	0.00	0.00	567.41	34.84	1494.08	560.64	141.63	1492.90	409.14	34.01	1473.63	396.62	127.07	1467.46	74.17	1148.08	69.24	639.75	928.49	73.39	263.56
7.58000	408.28	109.26	30.15	377.56	103.58	40.10	210.07	145.69	45.39	229.90	141.82	86.60	911.13	-72.98	126.74	888.03	-62.64	114.45	757.74	-53.15	40.94	736.11	-50.55	91.10	627.54	80.67	1108.00	0.00	0.00	0.00	581.18	33.67	1491.18	574.02	140.76	1489.99	422.53	32.83	1470.80	410.13	125.51	1464.72	74.63	1147.67	69.78	639.91	928.53	73.46	262.33
7.59000	408.45	109.62	29.72	374.89	103.53	39.34	210.63	144.79	46.86	230.60	141.37	87.77	938.24	-73.66	134.59	915.98	-63.14	121.52	788.64	-53.35	43.01	764.73	-51.71	92.62	640.62	80.24	1104.67	0.00	0.00	0.00	593.93	32.38	1488.34	587.93	139.58	1487.13	435.88	31.57	1468.05	423.70	124.30	1462.03	75.48	1144.74	71.38	640.64	928.26	73.66	265.09
7.60000	408.63	109.73	29.35	375.46	103.47	39.28	211.27	144.53	48.86	231.72	141.33	89.53	962.89	-73.32	141.43	941.08	-63.52	127.31	816.17	-54.07	45.14	790.75	-52.19	93.80	654.76	79.64	1101.53	0.00	0.00	0.00	607.93	31.14	1485.56	600.60	138.11	1484.38	449.30	30.34	1465.45	437.29	122.96	1459.45	76.10	1141.67	72.78	640.47	928.20	73.54	263.50
7.61000	408.81	109.96	29.03	375.24	103.18	39.13	211.97	143.94	50.82	232.66	141.10	91.24	984.98	-70.64	147.00	963.49	-62.18	132.18	840.81	-54.46	46.69	813.93	-52.60	94.64	668.89	78.56	1098.54	0.00	0.00	0.00	621.05	29.76	1482.88	614.13	136.82	1481.69	462.79	28.76	1462.96	450.87	121.63	1456.99	76.52	1140.95	73.16	640.65	928.34	73.55	263.19
7.62000	409.07	109.95	28.77	376.93	103.31	39.38	212.86	144.29	53.54	234.67	140.97	93.61	1004.81	-68.75	149.71	983.46	-59.80	134.82	861.86	-54.79	47.62	834.27	-52.41	94.69	682.65	77.96	1095.84	0.00	0.00	0.00	634.26	28.13	1480.32	627.53	135.27	1479.19	476.39	27.38	1460.59	464.42	119.73	1454.71	76.84	1137.11	75.08	639.93	928.51	73.41	261.82
7.63000	409.35	109.91	28.54	377.27	103.92	38.80	213.95	144.80	56.56	236.87	141.29	96.18	1021.86	-66.42	150.29	1001.44	-58.48	134.22	879.68	-53.79	46.80	851.48	-51.86	93.77	696.98	77.22	1093.39	0.00	0.00	0.00	647.29	26.48	1477.97	641.12	133.47	1476.87	490.07	25.76	1458.34	477.94	118.37	1452.46	77.27	1135.18	76.24	640.74	928.24	73.63	263.86
7.64000	410.29	111.03	28.78	378.02	104.04	38.87	215.30	145.67	60.10	239.84	141.86	99.55	1036.12	-62.29	148.36	1015.78	-55.35	131.93	893.85	-52.61	44.88	865.55	-50.32	91.53	711.61	75.64	1091.31	0.00	0.00	0.00	661.18	24.71	1475.89	654.73	131.69	1474.79	503.87	24.12	1456.26	491.50	116.61	1450.42	77.35	1132.58	77.44	640.13	928.35	73.40	262.80
7.65000	409.61	111.10	28.29	377.66	103.84	38.66	216.70	145.90	63.70	241.34	142.15	102.55	1048.00	-58.59	143.53	1027.15	-52.04	127.42	904.51	-50.38	41.43	876.56	-48.18	88.19	721.48	71.63	1090.21	0.00	0.00	0.00	675.54	22.75	1474.02	668.60	129.83	1472.94	517.67	21.97	1454.34	505.15	114.89	1448.46	77.52	1132.31	77.70	640.42	926.74	73.68	262.48
7.66000	409.55	110.94	27.99	378.29	104.39	38.80	218.50	145.61	67.52	244.28	142.65	106.22	1057.08	-54.76	136.52	1036.04	-47.67	120.45	911.94	-47.01	36.43	884.77	-45.48	83.74	733.38	69.70	1088.82	0.00	0.00	0.00	688.73	20.77	1472.49	682.13	127.81	1471.38	531.41	20.01	1452.57	518.87	113.02	1446.72	78.01	1128.30	79.33	640.82	926.18	73.96	260.42
7.67000	410.25	111.07	27.88	377.96	103.53	38.55	220.67	146.26	72.22	247.50	143.21	110.20	1063.89	-49.69	127.64	1042.32	-43.54	111.97	916.33	-43.60	30.62	890.37	-42.47	78.53	749.91	67.83	1087.95	0.00	0.00	0.00	701.91	18.49	1471.23	696.14	125.67	1470.04	545.25	18.06	1450.99	532.68	111.12	1445.06	77.69	1129.99	78.92	640.20	926.57	73.72	259.16
7.68000	409.71	111.03	27.55	378.40	103.88	38.61	223.32	146.88	77.39	252.04	144.18	114.95	1068.94	-44.63	117.45	1046.89	-38.84	102.43	919.17	-40.42	26.64	893.96	-39.30	73.71	765.41	65.87	1087.35	0.00	0.00	0.00	716.41	16.33	1470.18	709.86	123.53	1468.90	559.12	15.83	1449.56	546.61	108.86	1443.63	77.57	1130.04	79.10	640.81	927.88	73.71	260.88
7.69000	409.83	110.92	27.39	378.38	103.50	38.46	227.16	148.10	83.56	256.31	145.24	119.93	1074.41	-38.44	107.99	1051.72	-33.68	93.23	921.43	-39.51	23.65	897.15	-36.07	69.00	777.85	63.69	1086.96	0.00	0.00	0.00	729.96	14.11	1469.29	723.91	121.38	1467.94	573.14	13.71	1448.23	560.66	106.67	1442.24	77.76	1129.23	79.48	640.55	928.24	73.43	259.44
7.70000	409.88	110.94	27.17	379.32	103.59	38.66	230.37	148.31	89.44	262.35	146.32	125.55	1086.79	-33.93	95.84	1059.38	-26.93	83.72	924.79	-38.08	22.56	904.63	-34.71	67.34	793.82	61.58	1087.05	0.00	0.00	0.00	744.15	11.78	1468.58	737.20	119.12	1467.23	587.13	11.04	1447.09	574.82	104.32	1441.07	78.02	1126.69	80.38	640.81	928.21	73.53	257.98
7.71000	410.24	110.54	27.38	378.96	103.65	38.04	235.13	148.90	96.35	268.13	147.37	131.26	1095.19	-32.66	81.19	1067.98	-27.80	70.12	926.90	-38.57	22.29	913.30	-34.40	67.46	809.95	58.86	1087.68	0.00	0.00	0.00	758.42	9.37	1468.52	751.81	116.70	1467.13	601.41	8.83	1446.47	588.91	101.91	1440.48	78.17	1125.53	80.84	640.08	928.47	73.46	259.07
7.72000	410.43	110.62	27.40	379.67	103.21	38.09	241.26	149.96	104.33	275.62	147.97	137.30	1101.12	-30.74	68.45	1073.45	-26.31	59.51	928.08	-38.69	22.74	917.26	-33.31	66.53	824.96	56.44	1088.65	0.00	0.00	0.00	773.77	7.03	1469.11	765.86	114.28	1467.71	615.92	6.56	1446.70	603.04	99.42	1440.78	78.16	1126.23	80.62	640.61	928.42	73.74	261.79
7.73000	410.11	110.53	27.49	380.11	103.43	37.95	248.69	149.98	112.81	286.12	148.80	144.23	1105.72	-28.87	57.83	1075.80	-23.55	53.00	929.09	-38.71	23.67	921.27	-32.07	66.30	843.23	53.83	1090.14	0.00	0.00	0.00	787.93	4.59	1469.98	780.13	111.95	1468.48	630.48	4.10	1447.55	617.20	96.82	1441.63	78.09	1127.26	80.45	641.62	928.14	73.98	259.53
7.74000	410.00	111.06	27.49	382.14	103.20	38.23	257.97	149.06	121.90	297.05	149.31	151.17	1109.23	-26.10	52.33	1077.44	-21.73	49.62	929.90	-38.27	24.39	925.13	-30.41	66.28	857.84	50.92	1091.71	0.00	0.00	0.00	802.92	2.20	1471.23	794.18	109.66	1469.56	645.01	1.61	1448.75	631.47	94.19	1442.72	78.12	1126.53	80.54	641.34	928.05	73.84	260.52
7.75000	409.73	110.98	27.58	383.35	102.21	37.83	269.41	147.99	131.69	310.03	149.15	158.07	1113.78	-24.07	47.17	1083.24	-21.20	48.64	930.57	-37.84	24.99	927.17	-29.08	66.08	874.23	48.16	1093.49	0.00	0.00	0.00	817.70	-0.05	1472.82	808.53	107.40	1470.91	659.56	-0.86	1450.18	645.85	91.37	1444.00	77.99	1125.26	81.07	640.52	928.23	73.65	260.64
7.76000	411.79	110.73	27.70	386.23	101.75	37.65	282.94	147.08	142.33	327.34	149.50	165.75	1116.21	-25.12	43.05	1083.65	-20.61	46.69	931.10	-37.39	25.34	928.75	-28.41	66.10	889.42	45.04	1095.56	0.00	0.00	0.00	832.05	-2.57	1474.62	822.69	104.98	1472.52	674.09	-3.59	1451.93	660.22	88.31	1445.55	78.25	1125.50	81.04	640.57	928.20	73.57	257.31
7.77000	414.45	111.57	26.51	390.39	102.45	38.14	298.07	146.45	154.04	345.25	150.02	173.77	1117.18	-24.59	40.37	1082.95	-20.57	44.20	931.50	-37.16	25.62	930.03	-28.06	66.04	903.88	41.74	1097.48	0.00	0.00	0.00	846.77	-4.91	1476.52	837.29	102.75	1474.14	688.76	-6.10	1453.87	674.58	85.65	1447.27	78.49	1122.92	82.11	640.95	928.18	73.72	259.29
7.78000	419.97	113.11	25.33	398.37	103.22	39.83	314.14	145.67	166.33	362.06	151.16	182.15	1118.66	-24.24	38.54	1084.05	-20.30	43.38	931.75	-36.99	25.76	930.68	-27.91	66.09	918.07	38.61	1099.73	0.00	0.00	0.00	860.15	-7.10	1478.48	851.73	100.64	1475.75	703.46	-8.61	1455.99	689.05	82.88	1449.10	77.78	1125.95	80.93	641.30	928.11	73.84	261.47
7.79000	424.09	115.95	23.03	407.76	105.01	42.74	331.13	145.16	178.79	381.14	151.71	190.70	1119.19	-24.50	37.39	1084.50	-19.75	43.03	931.95	-36.89	25.80	931.04	-27.98	66.25	933.23	35.39	1101.85	0.00	0.00	0.00	876.40	-9.53	1480.58	865.72	98.46	1477.45	718.11	-11.01	1458.25	703.58	80.36	1451.07	77.96	1124.80	81.30	640.88	928.22	73.66	257.89
7.80000	429.86	120.50	20.77	420.86	108.34	48.09	349.56	144.13	190.90	402.54	151.70	199.10	1119.34	-24.03	36.54	1084.36	-20.27	42.08	932.06	-36.87	25.85	931.24	-27.83	66.20	947.07	32.42	1103.87	0.00	0.00	0.00	890.04	-11.92	1482.53	880.08	96.43	1479.21	732.69	-13.50	1460.59	718.27	77.45	1453.24	78.05	1124.74	81.32	640.56	928.24	73.52	257.80
7.81000	443.46	124.28	21.81	436.60	110.51	54.84	370.11	142.34	201.27	426.30	151.90	207.48	1119.98	-23.39	36.20	1085.14	-20.16	42.05	932.04	-37.11	25.91	931.27	-28.09	66.33	960.16	29.56	1105.86	0.00	0.00	0.00	905.94	-14.04	1484.55	894.73	94.31	1481.00	747.35	-15.89	1462.99	732.76	75.14	1455.54	77.56	1126.75	80.57	640.21	928.17	73.36	259.06
7.82000	467.43	124.79	29.21	461.90	111.01	62.13	393.39	140.73	209.33	450.62	150.89	215.05	1119.81	-23.44	35.48	1084.89	-19.80	41.96	932.16	-37.22	25.97	931.42	-28.07	66.26	974.32	27.26	1107.89	0.00	0.00	0.00	918.76	-15.90	1486.45	908.85	92.22	1482.81	762.00	-18.18	1465.49	747.18	72.64	1457.93	77.51	1126.62	80.64	640.79	928.13	73.45	260.72
7.83000	500.05	123.74	39.17	491.55	109.97	68.27	420.02	140.39	215.00	476.85	149.12	221.49	1119.68	-24.09	34.92	1085.12	-19.95	41.81	932.23	-36.97	25.80	931.54	-28.19	66.18	987.40	25.19	1109.64	0.00	0.00	0.00	935.46	-18.24	1488.49	923.00	90.23	1484.67	776.44	-20.49	1467.98	761.46	70.46	1460.47	78.02	1125.46	81.24	640.50	928.12	73.48	258.63
7.84000	539.61	122.79	47.88	524.76	109.73	73.29	449.15	140.70	218.77	504.66	148.06	226.10	1120.21	-23.70	35.15	1084.71	-20.00	41.55	932.33	-36.69	25.60	931.63	-28.37	66.12	999.83	23.73	1111.54	0.00	0.00	0.00	949.13	-20.07	1490.38	937.84	88.19	1486.55	790.78	-22.42	1470.46	775.88	68.41	1463.02	77.80	1126.00	81.03	640.47	928.15	73.44	258.21
7.85000	584.38	123.63	51.54	556.01	110.28	75.81	479.23	139.85	220.32	533.51	146.47	228.71	1119.91	-23.50	35.05	1084.11	-19.52	41.55	932.22	-37.22	25.82	931.78	-28.46	66.05	1012.79	22.48	1113.30	0.00	0.00	0.00	961.71	-22.31	1492.21	952.05	86.28	1488.50	805.10	-24.32	1473.00	790.28	66.52	1465.65	77.85	1126.64	80.75	640.76	928.15	73.56	260.38
7.86000	615.05	124.22	50.52	590.64	110.80	77.49	509.20	139.21	220.37	563.81	144.92	230.07	1120.09	-23.48	34.97	1085.35	-19.84	41.64	932.19	-37.35	25.82	931.89	-28.65	66.08	1025.64	21.81	1115.08	0.00	0.00	0.00	975.66	-24.14	1493.96	969.54	84.14	1489.82	819.33	-26.39	1475.47	804.67	64.31	1468.37	78.04	1124.00	81.62	640.29	927.13	73.76	259.45
7.87000	647.34	127.64	52.30	625.52	113.43	77.77	539.25	137.94	218.48	594.84	143.09	229.52	1119.74	-23.33	35.12	1084.01	-20.39	40.83	932.21	-37.16	25.68	931.96	-29.02	66.28	1038.25	21.25	1116.82	0.00	0.00	0.00	989.26	-26.24	1495.82	984.77	82.17	1491.70	833.50	-28.08	1477.88	818.91	62.84	1471.02	78.12	1124.09	81.60	640.11	926.78	73.71	259.53
7.88000	675.40	129.27	48.48	662.00	114.50	77.01	570.53	136.33	214.65	625.76	141.84	227.62	1119.74	-23.66	34.87	1084.01	-20.37	40.86	932.23	-37.48	25.76	932.04	-28.92	66.29	1050.26	20.99	1118.59	0.00	0.00	0.00	1002.94	-28.02	1497.64	999.24	80.40	1493.70	847.57	-29.89	1480.21	833.10	61.56	1473.69	78.23	1124.16	81.62	639.78	927.10	73.44	262.21
7.89000	710.49	132.53	47.08	698.34	115.74	74.98	603.13	135.58	209.06	657.31	140.51	224.09	1119.86	-23.42	35.17	1084.28	-20.51	40.76	932.23	-37.36	25.67	932.16	-28.98	66.44	1063.75	20.82	1120.37	0.00	0.00	0.00	1016.82	-29.51	1499.28	1013.52	78.60	1495.66	861.71	-31.27	1482.40	847.39	60.11	1476.21	78.15	1124.76	81.48	639.67	927.14	73.35	264.16
7.90000	752.44	132.97	45.92	738.31	117.55	73.62	636.43	134.52	201.70	689.89	139.52	218.99	1119.19	-24.20	35.00	1084.07	-20.34	40.54	932.23	-37.45	25.67	932.17	-29.23	66.75	1077.07	20.82	1122.09	0.00	0.00	0.00	1030.26	-31.71	1500.80	1027.63	76.97	1497.46	875.80	-32.61	1484.41	861.78	58.71	1478.56	77.91	1123.99	81.71	639.82	927.30	73.39	260.12
7.91000	798.03	133.03	44.49	780.76	117.74	70.91	670.90	133.95	192.73	723.73	138.45	212.64	1120.16	-24.31	35.45	1083.92	-20.68	40.12	932.24	-37.77	25.77	932.26	-29.31	67.00	1090.28	20.82	1123.64	0.00	0.00	0.00	1043.87	-33.17	1502.13	1041.70	75.29	1499.03	889.75	-33.57	1486.22	875.72	57.80	1480.66	77.71	1125.34	81.27	639.95	926.97	73.62	260.02
7.92000	841.91	132.10	42.70	828.74	115.91	68.02	706.57	133.39	182.50	757.69	137.75	205.28	1120.89	-24.00	35.12	1083.28	-20.65	39.54	932.28	-37.55	25.65	932.39	-29.37	67.30	1102.95	20.75	1125.01	0.00	0.00	0.00	1056.80	-34.87	1503.26	1055.66	73.71	1500.40	903.51	-34.56	1487.78	889.51	56.88	1482.47	77.90	1125.68	80.99	640.32	927.50	73.46	260.69
7.93000	888.84	130.61	41.34	869.02	115.93	65.01	743.29	133.44	171.22	792.37	137.08	196.59	1119.81	-24.36	34.84	1082.80	-19.87	39.60	932.37	-37.37	25.56	932.54	-29.27	67.55	1115.83	20.65	1126.37	0.00	0.00	0.00	1069.72	-36.50	1504.28	1069.47	72.45	1501.54	917.15	-35.34	1489.12	903.33	55.56	1484.04	78.19	1124.55	81.09	639.82	927.28	73.44	260.10
7.94000	933.97	128.23	40.49	913.61	116.68	66.20	780.36	132.96	158.73	825.99	136.83	187.18	1120.92	-24.23	35.34	1082.93	-19.61	39.29	932.39	-37.51	25.69	932.64	-29.28	67.91	1127.71	20.53	1127.37	0.00	0.00	0.00	1083.35	-37.69	1505.11	1078.71	71.70	1503.25	930.62	-36.43	1490.24	916.99	54.38	1485.28	77.74	1128.17	79.91	640.36	927.02	73.62	258.77
7.95000	980.28	125.95	38.68	957.50	113.13	60.73	817.39	133.00	145.63	864.12	136.18	177.32	1119.58	-23.75	35.01	1082.09	-18.58	39.29	932.54	-37.42	25.74	932.84	-29.24	68.20	1140.70	20.40	1128.19	0.00	0.00	0.00	1096.11	-38.94	1505.73	1090.94	70.53	1504.03	944.08	-37.55	1491.11	930.55	53.73	1486.24	78.15	1126.63	80.56	640.35	927.30	73.57	261.17
7.96000	1030.72	125.49	36.15	1005.88	108.84	56.16	858.89	132.57	131.76	901.16	136.11	166.84	1117.54	-23.77	33.74	1083.08	-18.54	39.75	932.51	-37.60	25.88	933.09	-29.13	68.51	1151.81	20.05	1128.49	0.00	0.00	0.00	1109.60	-39.96	1506.07	1104.03	69.55	1504.40	957.57	-38.09	1491.70	944.12	52.69	1486.86	78.10	1124.55	81.38	640.07	927.10	73.61	259.66
7.97000	1078.59	124.10	35.37	1052.47	108.34	52.25	900.04	131.38	117.37	938.58	135.29	155.69	1118.42	-23.34	34.12	1084.22	-22.74	37.38	932.61	-37.63	26.02	933.34	-29.10	68.80	1164.31	19.79	1128.81	0.00	0.00	0.00	1122.93	-40.74	1506.23	1117.30	68.66	1504.42	970.91	-38.97	1492.08	957.47	51.99	1487.13	77.64	1126.54	80.88	639.61	927.11	73.48	258.56
7.98000	1125.87	123.22	35.20	1099.39	107.73	50.26	942.17	129.55	103.10	977.53	134.52	144.85	1115.39	-21.62	35.58	1089.40	-19.56	42.89	932.77	-37.21	25.92	933.65	-28.96	69.05	1176.72	19.36	1128.78	0.00	0.00	0.00	1135.93	-41.76	1506.23	1136.19	67.41	1503.21	984.18	-40.05	1492.17	970.76	51.14	1487.17	77.85	1126.58	80.74	639.91	927.19	73.46	261.28
7.99000	1174.71	121.53	36.99	1147.19	106.43	49.44	985.17	129.28	89.89	1017.06	133.56	134.00	1114.26	-23.02	36.95	1094.02	-15.28	49.61	932.98	-36.92	25.96	933.93	-29.08	69.49	1189.35	18.83	1128.51	0.00	0.00	0.00	1145.57	-44.33	1506.78	1150.72	66.77	1502.50	997.44	-40.49	1491.97	983.91	50.43	1486.87	78.05	1125.03	81.13	639.84	927.15	73.47	261.66
8.00000	1222.05	119.77	39.85	1193.60	104.94	49.84	1029.37	128.58	77.26	1058.21	131.52	123.50	1113.23	-24.82	37.68	1095.69	-16.13	50.88	933.01	-36.96	26.28	934.27	-28.94	69.85	1202.08	18.26	1127.98	0.00	0.00	0.00	1158.12	-45.27	1506.37	1163.86	66.18	1501.73	1010.79	-40.85	1491.49	997.21	49.47	1486.29	77.79	1125.29	81.08	640.28	927.21	73.63	260.82
8.01000	1272.11	118.82	41.63	1239.95	103.36	51.79	1073.78	128.35	65.99	1100.32	130.17	114.46	1118.20	-26.05	39.45	1093.34	-18.39	48.86	933.26	-36.48	26.37	934.61	-28.70	70.28	1214.42	17.68	1126.99	0.00	0.00	0.00	1171.41	-45.76	1505.58	1176.80	65.57	1500.78	1023.97	-41.46	1490.74	1010.37	48.81	1485.40	77.94	1125.46	81.20	640.34	927.06	73.67	261.30
8.02000	1318.56	116.93	46.97	1285.60	101.40	54.78	1119.26	126.85	55.73	1140.91	128.69	106.04	1121.51	-26.43	39.01	1087.99	-21.09	42.96	933.48	-36.22	26.68	934.96	-28.43	70.73	1226.93	16.92	1125.94	0.00	0.00	0.00	1184.62	-46.34	1504.64	1189.77	65.13	1499.64	1037.00	-42.24	1489.68	1023.33	48.34	1484.23	77.96	1125.75	81.09	640.83	926.99	73.81	261.91
8.03000	1363.63	114.60	53.59	1330.95	99.58	59.41	1164.62	125.78	47.48	1182.67	126.74	99.20	1121.65	-26.33	35.09	1086.91	-21.32	42.15	933.79	-35.71	26.97	935.31	-28.26	71.36	1239.99	16.21	1124.51	0.00	0.00	0.00	1197.40	-46.75	1503.41	1202.77	64.44	1498.30	1050.07	-42.80	1488.39	1036.37	47.32	1482.81	77.98	1123.06	81.77	640.49	926.96	73.78	263.64
8.04000	1407.41	111.83	61.47	1374.63	97.60	65.05	1208.81	124.94	41.12	1224.16	125.20	94.52	1122.25	-26.30	33.83	1086.29	-21.61	41.80	934.10	-35.17	27.34	935.74	-28.03	72.02	1252.96	15.30	1122.87	0.00	0.00	0.00	1210.09	-47.00	1502.04	1215.70	64.07	1496.73	1063.07	-43.50	1486.83	1049.33	46.44	1481.20	77.76	1125.43	81.03	640.57	927.06	73.71	262.62
8.05000	1447.71	108.74	73.08	1417.11	94.86	71.91	1252.52	123.12	36.34	1265.36	123.90	91.54	1121.32	-26.56	32.86	1085.82	-22.32	41.32	934.40	-34.67	27.79	936.18	-27.74	72.70	1266.43	14.24	1121.16	0.00	0.00	0.00	1223.29	-47.32	1500.53	1228.60	63.85	1494.96	1076.16	-43.86	1485.01	1062.22	45.90	1479.28	77.79	1125.22	81.23	640.33	927.07	73.65	260.73
8.06000	1487.44	106.47	82.42	1457.90	92.72	79.81	1295.09	121.15	33.39	1303.79	121.98	89.41	1121.27	-26.51	33.96	1086.38	-22.49	41.37	934.78	-33.93	28.19	936.69	-27.46	73.46	1278.89	13.29	1119.14	0.00	0.00	0.00	1235.30	-47.58	1498.79	1241.44	63.57	1492.95	1089.07	-44.47	1482.91	1075.09	45.46	1477.09	77.75	1126.46	80.70	639.81	927.25	73.47	259.77
8.07000	1525.35	104.37	92.72	1495.85	89.87	88.41	1335.40	118.87	32.08	1341.80	119.46	89.01	1120.95	-26.67	33.62	1087.02	-23.34	40.89	935.07	-33.47	28.91	937.23	-27.29	74.37	1291.20	12.25	1117.01	0.00	0.00	0.00	1248.27	-47.67	1496.80	1254.34	63.43	1490.88	1102.19	-44.72	1480.64	1088.05	44.91	1474.76	77.97	1126.23	80.78	639.44	927.19	73.33	259.37
8.08000	1560.89	101.52	103.84	1531.97	87.39	97.77	1374.09	115.84	32.25	1377.11	117.15	89.96	1121.05	-27.01	33.06	1086.83	-23.71	40.48	935.49	-32.76	29.52	937.86	-27.17	75.40	1303.07	11.26	1114.59	0.00	0.00	0.00	1262.00	-47.72	1494.60	1267.31	63.07	1488.67	1115.27	-45.28	1478.17	1100.95	44.65	1472.26	77.89	1125.19	81.06	639.61	927.10	73.37	259.53
8.09000	1594.15	99.03	114.28	1564.45	84.86	107.13	1410.16	113.17	33.88	1410.90	114.15	91.66	1121.38	-27.72	32.52	1087.04	-24.15	40.07	935.78	-32.67	30.63	938.58	-26.98	76.57	1317.90	10.48	1112.20	0.00	0.00	0.00	1274.71	-47.76	1492.42	1280.34	62.82	1486.40	1128.39	-45.69	1475.62	1113.83	44.66	1469.73	77.95	1124.26	81.40	639.60	927.04	73.34	260.92
8.10000	1626.06	96.42	124.64	1593.99	81.60	115.51	1443.56	109.92	36.00	1441.78	109.28	92.04	1123.52	-28.03	32.78	1087.81	-24.23	40.01	936.18	-32.28	31.75	939.38	-27.03	78.07	1331.63	9.69	1109.84	0.00	0.00	0.00	1288.25	-47.51	1490.16	1293.40	62.56	1484.09	1141.53	-45.81	1473.12	1126.69	44.56	1467.17	77.97	1123.05	82.02	639.57	927.38	73.25	262.24
8.11000	1652.09	94.48	129.25	1622.27	77.99	123.38	1473.95	105.55	37.83	1470.00	105.44	93.88	1122.80	-27.60	32.25	1087.69	-25.30	39.09	936.71	-31.92	33.17	940.34	-26.89	79.72	1344.49	9.00	1107.40	0.00	0.00	0.00	1302.05	-47.31	1487.97	1306.13	62.82	1481.69	1154.72	-45.61	1470.64	1139.67	44.45	1464.68	77.85	1123.49	81.83	640.23	927.50	73.41	260.51
8.12000	1676.74	90.80	136.27	1647.65	74.98	129.90	1501.72	101.01	39.22	1495.57	101.69	95.41	1122.27	-28.60	31.15	1087.41	-24.88	39.24	937.20	-31.91	35.02	941.46	-26.90	81.65	1358.28	8.63	1105.26	0.00	0.00	0.00	1315.80	-47.01	1485.72	1318.81	63.32	1479.38	1167.82	-45.83	1468.15	1152.68	44.37	1462.18	78.12	1124.12	81.41	639.74	927.59	73.25	259.75
8.13000	1699.31	87.69	141.28	1671.33	71.20	134.84	1526.35	96.15	39.86	1518.22	98.35	96.50	1122.92	-28.59	31.01	1087.01	-25.43	38.60	937.75	-32.00	37.14	942.78	-26.84	83.80	1372.76	8.32	1103.11	0.00	0.00	0.00	1330.52	-46.50	1483.60	1331.84	63.50	1477.10	1181.12	-45.52	1465.72	1165.62	44.69	1459.78	78.16	1125.25	81.01	640.25	927.21	73.62	259.00
8.14000	1718.70	83.91	144.15	1691.44	67.80	137.73	1547.66	91.53	39.63	1538.17	94.75	96.59	1121.62	-29.22	29.96	1085.79	-25.38	37.97	938.52	-31.57	39.23	944.20	-27.17	86.32	1386.30	8.14	1101.07	0.00	0.00	0.00	1343.45	-46.07	1481.60	1344.90	63.87	1475.04	1194.35	-45.48	1463.42	1178.68	44.91	1457.47	77.79	1126.35	80.71	640.15	927.64	73.49	259.90
8.15000	1735.51	79.41	144.59	1706.47	63.43	133.94	1565.73	86.81	38.55	1555.46	90.69	95.71	1122.23	-29.17	29.83	1087.37	-24.93	38.73	939.49	-31.29	41.68	945.88	-27.61	89.15	1401.03	8.25	1099.14	0.00	0.00	0.00	1356.79	-45.64	1479.84	1358.13	64.17	1473.22	1207.57	-45.59	1461.24	1191.60	45.53	1455.34	78.02	1123.48	81.52	640.60	927.05	73.79	257.95
8.16000	1748.58	76.97	144.64	1720.43	58.30	132.00	1580.25	81.70	36.26	1569.87	86.14	93.45	1122.03	-29.29	28.40	1086.18	-25.33	38.08	940.59	-31.87	44.92	947.82	-28.35	92.46	1415.85	8.50	1097.54	0.00	0.00	0.00	1371.24	-44.93	1478.40	1371.17	64.99	1471.67	1221.08	-45.12	1459.27	1204.82	45.76	1453.41	77.93	1124.89	81.16	639.21	927.62	73.21	262.22
8.17000	1760.68	69.64	139.40	1732.10	52.58	127.73	1591.14	76.46	32.90	1581.10	82.22	90.56	1122.60	-29.11	27.89	1084.80	-24.32	38.26	941.83	-32.31	48.32	950.16	-29.29	96.03	1429.79	8.91	1096.18	0.00	0.00	0.00	1385.85	-44.22	1477.17	1384.50	65.55	1470.34	1234.67	-44.62	1457.43	1218.17	46.16	1451.57	77.77	1125.22	81.02	639.56	928.11	73.05	262.98
8.18000	1769.91	63.01	132.67	1740.70	49.90	121.16	1598.27	72.38	28.96	1589.73	77.44	86.29	1122.88	-28.93	27.51	1083.98	-27.27	37.49	943.28	-33.30	52.43	952.90	-30.53	99.98	1445.60	9.67	1095.04	0.00	0.00	0.00	1398.80	-43.66	1476.11	1397.78	66.47	1469.18	1248.38	-43.89	1455.66	1231.46	46.92	1449.85	78.12	1124.05	81.54	640.83	927.41	73.63	262.53
8.19000	1775.88	58.58	125.21	1749.70	45.24	119.89	1603.24	66.88	23.79	1595.86	72.54	81.23	1122.22	-29.32	26.79	1082.50	-27.72	37.48	945.22	-34.27	56.90	956.12	-32.22	104.41	1459.43	10.40	1094.06	0.00	0.00	0.00	1413.75	-42.82	1475.25	1411.33	67.10	1468.32	1262.05	-43.08	1453.95	1245.14	47.16	1448.23	78.20	1123.12	81.77	639.79	927.18	73.60	258.71
8.20000	1782.62	52.25	113.47	1755.64	39.66	111.85	1606.11	62.62	21.99	1599.46	68.56	77.29	1122.12	-29.44	26.71	1079.78	-27.99	38.04	947.57	-35.27	61.81	960.01	-34.08	109.28	1474.32	11.52	1093.41	0.00	0.00	0.00	1426.40	-42.09	1474.43	1418.92	68.68	1469.26	1275.63	-42.25	1452.25	1258.58	48.21	1446.64	77.81	1123.71	81.66	640.23	927.45	73.53	258.67
8.21000	1787.21	45.19	103.71	1757.60	31.72	100.04	1607.45	61.33	20.74	1603.79	62.76	70.83	1122.60	-29.54	26.97	1076.35	-28.15	39.11	950.53	-36.42	67.27	964.60	-36.27	114.70	1489.43	12.61	1093.12	0.00	0.00	0.00	1439.87	-41.25	1473.80	1431.32	69.66	1469.07	1289.25	-41.52	1450.63	1272.18	49.11	1445.15	77.91	1124.64	81.38	640.02	927.22	73.54	259.62
8.22000	1795.77	39.15	96.25	1764.10	26.44	90.12	1610.49	58.04	20.38	1608.80	58.06	67.18	1122.54	-31.53	24.90	1072.69	-28.27	40.62	954.20	-38.17	73.59	970.23	-38.50	120.59	1505.80	13.79	1093.09	0.00	0.00	0.00	1450.16	-40.59	1473.08	1445.01	70.61	1468.69	1302.89	-40.57	1449.18	1286.01	49.95	1443.88	78.15	1124.48	81.52	639.69	927.26	73.54	260.40
8.23000	1802.67	35.57	80.67	1770.95	23.40	77.32	1612.86	57.20	21.31	1616.40	57.37	69.13	1122.31	-30.71	25.37	1069.33	-28.43	42.50	959.03	-39.81	80.55	977.24	-41.31	127.16	1521.15	15.21	1093.37	0.00	0.00	0.00	1464.56	-39.73	1472.88	1458.30	71.53	1468.66	1316.41	-39.70	1448.11	1299.69	51.07	1443.00	78.22	1122.31	82.14	639.85	927.47	73.49	257.58
8.24000	1809.28	32.18	67.33	1777.90	22.63	62.58	1614.42	56.98	21.76	1622.62	55.46	68.10	1122.88	-30.03	25.20	1066.76	-28.71	44.70	965.51	-41.18	88.07	986.17	-44.64	134.41	1536.87	16.48	1094.21	0.00	0.00	0.00	1472.26	-39.19	1473.08	1472.20	72.51	1469.44	1330.15	-38.40	1447.84	1313.30	52.54	1443.04	78.02	1123.19	81.86	639.67	927.58	73.27	256.93
8.25000	1815.52	33.20	51.77	1780.81	20.44	56.80	1615.58	56.38	21.91	1625.32	54.67	66.77	1123.19	-30.01	25.26	1065.50	-29.17	47.14	973.95	-42.77	96.36	997.50	-48.08	142.04	1552.49	17.77	1095.42	0.00	0.00	0.00	1493.37	-37.95	1474.21	1486.40	73.32	1470.61	1343.96	-37.18	1448.38	1327.23	53.66	1443.78	77.83	1125.44	81.01	639.86	927.46	73.33	259.74
8.26000	1816.16	29.70	46.28	1783.85	17.64	49.07	1616.05	56.92	22.08	1628.96	53.38	66.52	1122.96	-30.76	25.62	1066.06	-29.89	49.76	984.10	-45.65	105.84	1011.38	-51.77	149.66	1568.31	19.00	1096.99	0.00	0.00	0.00	1507.16	-37.00	1475.31	1500.24	74.09	1471.97	1357.83	-36.00	1449.22	1341.41	54.39	1444.89	77.74	1125.92	80.70	639.82	927.31	73.40	259.38
8.27000	1817.03	26.38	40.82	1784.32	15.62	44.69	1616.42	56.90	22.58	1632.16	51.87	66.19	1124.40	-32.14	24.87	1068.94	-30.95	52.50	996.55	-47.60	115.49	1027.84	-55.12	156.74	1584.80	20.28	1098.81	0.00	0.00	0.00	1522.20	-36.10	1475.39	1514.18	74.91	1473.52	1371.75	-34.56	1450.05	1355.36	55.76	1445.97	77.60	1124.22	81.34	639.37	927.11	73.36	260.66
8.28000	1818.37	25.63	37.71	1785.70	15.30	42.42	1616.97	56.46	22.75	1633.51	50.82	66.13	1127.40	-31.19	24.43	1074.64	-32.42	55.29	1010.31	-50.61	126.56	1045.81	-58.80	163.99	1599.68	21.53	1100.69	0.00	0.00	0.00	1537.12	-35.26	1475.45	1528.63	75.68	1475.19	1385.46	-33.24	1450.80	1369.50	56.93	1447.00	77.63	1125.33	81.01	639.44	927.07	73.45	260.30
8.29000	1821.40	26.37	30.82	1788.90	15.93	35.33	1617.31	56.35	22.73	1634.61	50.82	66.24	1132.03	-33.70	23.69	1083.69	-34.38	58.06	1025.57	-54.03	138.71	1064.51	-62.88	172.42	1614.82	22.71	1102.44	0.00	0.00	0.00	1551.93	-34.48	1475.50	1542.19	76.27	1477.04	1399.12	-31.69	1451.60	1383.53	58.50	1447.97	77.94	1123.00	81.81	640.15	927.28	73.50	260.92
8.30000	1821.90	26.49	29.12	1785.73	15.14	39.19	1617.38	56.44	22.85	1635.14	50.83	66.04	1139.82	-38.78	24.45	1096.59	-36.89	60.76	1042.22	-58.11	151.31	1084.76	-66.80	181.41	1629.19	23.83	1104.12	0.00	0.00	0.00	1566.61	-33.76	1475.52	1561.97	76.19	1476.96	1412.82	-30.29	1452.43	1397.71	59.69	1449.05	77.78	1124.99	81.21	639.63	927.61	73.28	259.83
8.31000	1819.48	25.20	32.72	1787.06	14.10	38.58	1617.59	56.29	22.78	1636.09	50.55	66.13	1148.38	-44.22	27.19	1113.83	-40.05	63.31	1059.39	-60.70	162.78	1106.65	-70.92	190.56	1643.73	24.82	1105.73	0.00	0.00	0.00	1581.18	-33.10	1475.53	1577.10	76.99	1478.50	1426.51	-28.93	1453.45	1411.67	61.26	1450.17	78.01	1123.80	81.50	640.14	927.84	73.30	261.06
8.32000	1822.20	26.48	27.39	1787.16	14.25	38.40	1617.78	56.22	22.75	1636.00	50.57	66.00	1165.90	-49.32	34.53	1135.94	-43.91	65.66	1080.11	-62.45	172.51	1129.10	-73.96	199.78	1657.73	25.82	1107.18	0.00	0.00	0.00	1595.65	-32.48	1475.52	1590.97	78.00	1480.53	1440.09	-27.68	1454.64	1425.79	62.66	1451.48	77.89	1125.40	80.79	639.99	927.16	73.44	260.19
8.33000	1822.22	26.47	26.80	1787.79	14.34	38.13	1617.83	56.35	22.84	1636.80	50.72	66.12	1189.22	-54.40	40.35	1163.42	-48.56	67.73	1104.83	-64.69	180.60	1154.11	-76.16	207.87	1671.16	26.54	1108.61	0.00	0.00	0.00	1610.01	-31.92	1475.50	1604.89	78.95	1482.49	1453.60	-26.46	1456.11	1439.89	63.74	1452.97	77.66	1126.44	80.47	639.59	927.59	73.25	260.91
8.34000	1819.26	25.10	31.09	1787.21	14.45	38.06	1617.72	56.70	22.95	1636.84	50.46	66.00	1215.41	-58.67	45.53	1196.77	-54.07	69.47	1132.24	-68.07	186.60	1180.94	-78.15	214.20	1684.90	27.07	1110.17	0.00	0.00	0.00	1624.27	-31.42	1475.47	1618.87	79.97	1484.43	1467.31	-25.15	1457.83	1453.85	64.55	1454.69	77.73	1126.13	80.46	640.10	927.70	73.35	261.31
8.35000	1819.30	25.11	30.77	1787.27	14.69	37.99	1618.03	56.23	22.79	1636.20	51.00	65.84	1244.34	-63.86	49.83	1224.68	-59.35	73.39	1161.03	-71.48	191.22	1209.51	-79.96	218.59	1697.81	27.33	1111.75	0.00	0.00	0.00	1638.43	-30.96	1475.42	1632.79	80.96	1486.48	1481.18	-23.96	1459.89	1467.54	65.79	1456.63	77.97	1125.27	81.00	640.86	927.33	73.68	257.79
8.36000	1819.16	25.21	30.67	1787.68	14.52	37.72	1617.90	56.49	22.94	1636.68	51.21	65.84	1271.82	-70.84	53.13	1254.89	-65.49	76.21	1190.37	-74.02	194.16	1238.50	-81.67	221.63	1712.21	27.30	1113.64	0.00	0.00	0.00	1652.50	-30.54	1475.37	1646.67	81.72	1488.59	1495.03	-22.69	1462.28	1481.60	66.25	1458.88	77.90	1125.08	80.98	640.22	927.15	73.68	259.17
8.37000	1819.57	25.20	30.79	1787.71	14.47	37.62	1617.97	56.38	22.92	1638.48	51.12	66.21	1304.03	-78.44	54.75	1285.77	-71.72	77.59	1219.85	-76.51	195.61	1267.96	-82.84	223.25	1725.52	26.93	1115.67	0.00	0.00	0.00	1666.47	-30.18	1475.31	1660.38	82.89	1490.64	1508.77	-21.43	1464.89	1495.45	67.06	1461.43	77.73	1127.37	80.23	640.22	927.51	73.52	260.52
8.38000	1819.29	25.16	30.66	1787.34	15.11	37.98	1617.87	56.66	23.03	1638.26	51.61	66.30	1340.34	-84.61	54.81	1320.31	-77.47	78.38	1250.49	-78.27	194.82	1297.88	-83.46	223.24	1738.35	26.32	1117.90	0.00	0.00	0.00	1680.36	-29.86	1475.24	1674.15	83.96	1492.68	1522.47	-20.45	1467.54	1509.24	67.69	1464.02	78.07	1125.83	80.80	640.06	927.89	73.33	260.82
8.39000	1819.39	25.44	30.49	1787.05	15.15	37.58	1618.04	56.53	23.07	1638.19	52.04	66.68	1375.46	-90.01	55.73	1355.32	-82.41	77.69	1282.16	-80.58	192.17	1328.76	-84.10	221.48	1751.37	25.69	1120.20	0.00	0.00	0.00	1694.17	-29.58	1475.17	1687.71	85.02	1494.56	1536.08	-19.75	1470.18	1522.71	68.66	1466.52	78.09	1123.61	81.72	640.04	928.01	73.30	260.12
8.40000	1819.64	25.43	30.60	1787.29	15.25	37.62	1618.23	56.34	23.05	1638.84	51.97	66.82	1413.79	-94.49	54.60	1393.19	-86.23	76.22	1315.03	-83.20	187.73	1360.31	-85.35	218.12	1763.91	25.18	1122.44	0.00	0.00	0.00	1707.89	-29.35	1475.09	1701.38	85.70	1496.41	1549.57	-19.09	1472.70	1536.24	69.29	1468.94	77.90	1125.10	81.10	640.30	927.71	73.46	258.36
8.41000	1819.97	25.78	30.38	1787.61	15.84	37.49	1618.26	56.57	23.22	1637.85	51.94	66.66	1454.24	-97.12	53.12	1432.65	-89.27	74.14	1349.01	-85.53	181.42	1392.48	-86.82	213.39	1776.58	24.50	1124.57	0.00	0.00	0.00	1721.54	-29.15	1475.02	1714.86	86.15	1498.20	1562.94	-18.44	1475.07	1549.88	69.69	1471.13	77.88	1126.60	80.54	639.65	927.31	73.43	257.33
8.42000	1820.31	25.98	30.31	1787.59	15.69	37.41	1618.65	55.82	23.03	1639.13	51.77	67.07	1496.42	-99.17	51.30	1474.12	-91.47	71.49	1383.93	-88.22	173.86	1425.22	-88.03	207.13	1789.01	24.05	1126.64	0.00	0.00	0.00	1735.12	-29.00	1474.94	1728.30	86.72	1499.86	1576.24	-17.72	1477.22	1563.45	69.97	1473.19	77.72	1126.42	80.40	639.73	927.65	73.32	257.80
8.43000	1819.91	26.06	29.96	1787.61	16.02	37.15	1618.64	56.01	23.19	1638.74	52.42	67.46	1540.17	-100.72	49.15	1516.49	-92.91	68.47	1419.19	-90.31	164.56	1458.33	-89.62	199.95	1801.36	23.52	1128.74	0.00	0.00	0.00	1748.63	-28.88	1474.86	1741.50	87.45	1501.35	1589.73	-16.76	1479.13	1576.47	70.76	1474.92	77.90	1124.68	81.14	639.82	927.69	73.26	259.57
8.44000	1819.92	26.02	29.73	1787.15	15.81	36.76	1618.89	55.69	23.13	1639.41	52.56	68.03	1583.56	-101.05	46.80	1558.38	-93.92	64.51	1455.48	-91.71	153.78	1492.61	-90.94	191.62	1813.61	23.13	1130.57	0.00	0.00	0.00	1762.07	-28.80	1474.79	1754.71	88.22	1502.57	1603.11	-16.28	1480.79	1589.58	71.15	1476.52	77.83	1123.27	81.72	640.17	927.28	73.49	258.21
8.45000	1819.57	25.79	29.40	1787.52	15.65	36.52	1618.80	55.78	23.32	1638.73	52.76	68.42	1628.31	-100.78	44.73	1602.55	-94.42	61.09	1492.80	-93.82	142.52	1527.11	-92.93	182.74	1825.35	22.77	1132.12	0.00	0.00	0.00	1775.46	-28.75	1474.72	1768.04	88.60	1503.68	1616.53	-15.42	1482.17	1602.63	71.84	1477.77	78.07	1124.79	81.32	640.62	927.27	73.64	256.51
8.46000	1819.85	25.54	29.15	1788.30	15.64	36.88	1618.80	55.87	23.59	1639.34	52.56	68.90	1674.77	-98.39	42.47	1646.91	-94.71	57.46	1530.92	-95.88	130.72	1562.82	-94.40	172.94	1837.32	22.55	1133.46	0.00	0.00	0.00	1788.78	-28.73	1474.65	1780.99	89.20	1504.54	1629.74	-14.80	1483.27	1615.83	72.31	1478.74	78.17	1123.76	81.67	639.38	927.37	73.22	257.85
8.47000	1819.95	25.26	28.83	1789.06	14.68	36.85	1619.13	55.22	23.60	1639.71	52.55	69.59	1720.99	-97.62	40.56	1692.57	-94.81	54.09	1570.49	-97.38	118.46	1599.76	-95.50	162.51	1849.17	22.31	1134.43	0.00	0.00	0.00	1802.05	-28.75	1474.59	1793.95	89.75	1505.16	1642.85	-14.32	1483.99	1629.10	72.39	1479.40	78.07	1124.36	81.49	639.98	927.60	73.36	259.36
8.48000	1820.48	24.69	28.96	1788.85	14.58	36.74	1619.19	55.33	23.91	1640.14	52.13	70.02	1767.23	-96.62	42.28	1738.50	-94.83	51.26	1611.56	-98.30	105.99	1636.99	-96.72	152.06	1861.39	22.14	1135.07	0.00	0.00	0.00	1815.27	-28.79	1474.54	1807.17	90.15	1505.43	1655.97	-13.68	1484.40	1642.09	72.90	1479.76	77.92	1125.34	81.22	640.33	927.26	73.61	258.50
8.49000	1819.32	22.28	32.44	1788.08	12.76	39.22	1619.40	54.95	24.21	1640.27	52.07	70.68	1815.31	-99.33	40.16	1785.09	-94.95	49.43	1652.74	-99.72	94.01	1675.15	-97.47	141.59	1873.54	22.13	1135.39	0.00	0.00	0.00	1828.44	-28.86	1474.50	1820.21	90.43	1505.46	1669.08	-13.14	1484.51	1655.03	73.33	1479.80	77.76	1124.61	81.40	639.50	927.67	73.28	258.52
8.50000	1819.25	21.05	33.14	1785.19	14.74	41.33	1619.26	55.43	24.88	1640.37	51.96	71.21	1861.17	-100.76	38.84	1831.30	-95.02	48.40	1693.97	-101.64	82.93	1714.13	-97.56	131.39	1886.35	22.25	1135.35	0.00	0.00	0.00	1841.57	-28.96	1474.47	1833.17	90.78	1505.22	1681.95	-12.66	1484.29	1668.10	73.55	1479.52	78.03	1124.84	81.26	639.01	927.85	73.09	258.69
8.51000	1817.75	11.39	37.47	1782.10	19.80	44.24	1619.78	54.45	25.03	1640.25	51.83	71.63	1907.34	-101.59	39.91	1877.44	-95.20	48.35	1737.36	-101.07	71.49	1753.07	-98.10	121.76	1898.21	22.46	1134.88	0.00	0.00	0.00	1854.65	-29.09	1474.45	1845.83	91.33	1504.61	1694.58	-12.50	1483.75	1681.03	74.21	1478.98	77.74	1125.86	81.04	639.72	927.68	73.29	260.10
8.52000	1821.87	10.06	37.38	1783.55	21.03	44.37	1619.85	54.58	25.99	1640.57	51.71	72.10	1951.85	-102.36	42.56	1923.11	-95.45	49.18	1781.01	-100.03	60.53	1792.74	-97.69	112.41	1910.71	22.74	1133.98	0.00	0.00	0.00	1867.70	-29.23	1474.45	1858.59	91.72	1503.76	1707.57	-11.93	1482.89	1694.30	73.96	1478.20	77.78	1124.43	81.50	640.51	927.19	73.65	260.50
8.53000	1824.22	11.54	36.30	1786.44	19.82	39.84	1620.34	54.13	26.74	1640.40	51.44	72.48	1997.32	-103.17	46.53	1968.91	-95.19	48.44	1824.54	-99.72	51.10	1832.05	-97.87	104.22	1923.40	23.09	1132.77	0.00	0.00	0.00	1880.72	-29.40	1474.46	1871.70	91.78	1502.69	1720.58	-11.64	1481.73	1707.43	73.92	1477.12	77.69	1123.98	81.55	640.33	927.53	73.50	260.31
8.54000	1820.87	25.79	27.80	1789.00	18.91	37.65	1620.71	53.73	27.59	1640.85	51.47	73.39	2041.55	-103.00	51.44	2012.03	-95.83	50.77	1868.43	-98.63	42.55	1871.98	-97.17	96.51	1935.92	23.53	1131.13	0.00	0.00	0.00	1893.71	-29.59	1474.49	1884.87	91.94	1501.33	1733.56	-11.44	1480.28	1720.19	74.49	1475.72	77.74	1124.21	81.31	639.87	927.46	73.40	261.64
8.55000	1820.89	26.37	27.20	1789.41	17.61	35.68	1621.23	53.26	28.61	1642.19	51.72	74.56	2084.74	-103.00	57.23	2056.10	-95.08	54.60	1910.93	-99.60	36.46	1910.92	-97.40	90.50	1948.71	24.07	1129.21	0.00	0.00	0.00	1906.67	-29.80	1474.54	1897.87	92.14	1499.67	1746.42	-11.26	1478.58	1732.90	75.05	1474.07	77.90	1124.65	81.20	639.46	927.43	73.36	260.77
8.56000	1820.38	26.59	26.71	1789.72	16.93	34.71	1620.35	54.60	31.49	1642.55	51.77	75.51	2126.10	-102.56	64.45	2098.37	-94.81	59.61	1954.81	-98.13	30.71	1950.78	-95.79	84.90	1961.97	24.79	1127.05	0.00	0.00	0.00	1919.61	-30.03	1474.61	1910.90	92.24	1497.85	1759.26	-11.08	1476.59	1746.01	74.98	1472.13	77.60	1127.19	80.25	639.97	927.21	73.45	264.07
8.57000	1820.19	26.79	26.21	1789.30	16.97	34.44	1622.14	52.63	30.94	1643.19	51.15	76.22	2164.94	-101.78	74.50	2145.68	-94.53	65.15	1997.57	-96.60	26.81	1989.59	-94.62	80.93	1975.21	25.42	1124.62	0.00	0.00	0.00	1932.54	-30.27	1474.70	1923.87	92.39	1495.85	1772.05	-11.34	1474.42	1759.09	75.20	1469.95	77.65	1126.97	80.28	640.31	926.94	73.60	260.90
8.58000	1820.45	26.83	25.82	1788.93	16.63	33.93	1620.91	53.94	33.85	1642.82	51.94	77.39	2203.29	-100.37	83.96	2172.02	-94.61	69.62	2038.39	-95.55	25.11	2026.97	-93.43	78.49	1988.61	26.11	1121.92	0.00	0.00	0.00	1945.45	-30.52	1474.81	1937.21	92.14	1493.64	1784.95	-11.33	1471.93	1771.89	75.81	1467.52	77.76	1125.46	81.05	639.70	927.18	73.47	259.19
8.59000	1820.95	26.88	25.57	1789.33	16.77	33.87	1622.23	53.09	35.22	1643.29	51.68	78.35	2239.75	-98.19	94.04	2196.83	-94.48	75.60	2077.70	-94.02	24.80	2063.06	-91.46	77.19	2001.84	26.89	1119.04	0.00	0.00	0.00	1958.34	-30.79	1474.94	1950.28	92.22	1491.21	1798.00	-11.10	1469.39	1784.77	75.94	1464.86	78.11	1124.34	81.43	639.24	928.00	73.10	257.80
8.60000	1821.19	27.06	25.19	1789.13	17.52	33.79	1624.04	50.99	34.69	1644.49	51.62	79.78	2273.11	-95.46	104.35	2239.48	-93.58	85.64	2115.37	-90.72	25.03	2097.31	-89.03	77.07	2015.67	27.69	1116.07	0.00	0.00	0.00	1971.23	-31.07	1475.10	1963.17	92.66	1488.55	1811.29	-10.60	1466.60	1797.85	75.98	1462.07	78.26	1121.77	82.27	639.22	928.01	73.09	258.60
8.61000	1821.22	26.98	24.90	1788.99	17.23	33.61	1624.73	50.34	36.10	1645.08	51.09	80.84	2305.01	-93.85	114.00	2282.87	-93.48	94.62	2115.37	-90.72	25.03	2129.35	-85.56	77.41	2029.09	28.39	1112.97	0.00	0.00	0.00	1984.12	-31.36	1475.29	1976.11	92.56	1485.83	1824.40	-10.61	1463.74	1810.83	76.13	1459.20	78.10	1124.42	81.45	639.61	927.60	73.36	258.88
8.62000	1821.52	26.95	24.60	1789.66	17.14	33.55	1625.70	49.51	37.69	1645.90	51.04	82.39	2333.72	-90.92	123.30	2312.18	-90.73	102.52	2115.37	-90.72	25.03	2129.35	-85.56	77.41	2042.59	29.01	1109.89	0.00	0.00	0.00	1997.00	-31.66	1475.51	1989.57	91.78	1483.15	1837.58	-10.88	1460.88	1823.95	76.42	1456.33	77.86	1126.92	80.72	639.80	927.26	73.53	258.57
8.63000	1821.75	26.90	24.52	1789.82	17.57	33.37	1626.39	49.33	39.66	1647.83	50.84	84.18	2359.70	-87.65	131.15	2337.96	-86.40	110.26	2115.37	-90.72	25.03	2129.35	-85.56	77.41	2056.38	29.57	1106.92	0.00	0.00	0.00	2009.89	-31.96	1475.75	2002.96	91.45	1480.51	1850.88	-11.12	1458.14	1837.00	76.55	1453.53	77.76	1127.17	80.37	639.67	927.37	73.48	259.65
8.64000	1821.71	26.87	24.23	1790.23	17.66	33.37	1627.26	49.27	41.85	1647.98	51.31	85.74	2385.57	-82.71	138.73	2363.49	-83.66	115.22	2115.37	-90.72	25.03	2129.35	-85.56	77.41	2070.38	30.00	1103.93	0.00	0.00	0.00	2022.78	-32.27	1476.03	2016.46	91.03	1477.86	1864.38	-11.04	1455.52	1850.36	75.95	1450.97	77.56	1126.87	80.51	639.98	927.30	73.39	261.59
8.65000	1821.73	26.89	23.92	1790.71	17.56	33.06	1627.74	50.15	44.70	1650.02	51.34	88.06	2407.77	-76.05	144.32	2384.76	-77.28	119.63	2115.37	-90.72	25.03	2129.35	-85.56	77.41	2084.37	30.48	1101.23	0.00	0.00	0.00	2035.69	-32.58	1476.34	2029.77	90.94	1475.39	1877.77	-11.41	1453.08	1863.46	75.96	1448.46	77.33	1126.43	80.68	639.13	927.55	73.15	260.96
8.66000	1821.95	26.93	23.67	1790.76	17.77	33.06	1628.85	50.14	47.40	1652.32	51.74	90.63	2427.86	-78.77	137.13	2403.50	-71.02	122.32	2115.37	-90.72	25.03	2129.35	-85.56	77.41	2098.66	30.74	1098.74	0.00	0.00	0.00	2048.61	-32.90	1476.69	2043.52	90.08	1472.99	1891.52	-11.46	1450.78	1876.60	75.95	1446.12	77.73	1125.09	81.18	639.20	927.79	73.09	257.94
8.67000	1821.90	27.01	23.40	1790.47	17.70	32.95	1629.76	51.04	50.69	1653.05	52.67	93.28	2442.05	-70.89	137.58	2418.85	-64.70	122.43	2115.37	-90.72	25.03	2129.35	-85.56	77.41	2112.70	30.81	1096.53	0.00	0.00	0.00	2061.54	-33.21	1477.07	2057.05	89.46	1470.80	1905.01	-12.16	1448.63	1889.86	75.91	1443.87	77.90	1124.52	81.20	640.10	927.64	73.41	260.76
8.68000	1822.47	27.08	23.31	1790.92	18.17	32.79	1630.97	51.84	54.37	1655.69	53.36	96.41	2454.31	-64.26	135.33	2432.70	-59.87	119.19	2115.37	-90.72	25.03	2129.35	-85.56	77.41	2127.41	30.79	1094.57	0.00	0.00	0.00	2074.50	-33.53	1477.49	2070.20	89.59	1468.86	1918.61	-12.78	1446.66	1903.36	75.58	1441.76	77.83	1125.29	81.10	640.15	927.63	73.43	262.98
8.69000	1822.79	26.99	23.27	1791.40	18.57	32.91	1633.14	51.55	57.80	1658.73	54.79	100.33	2466.10	-60.20	129.50	2445.29	-57.21	112.80	2115.37	-90.72	25.03	2129.35	-85.56	77.41	2141.67	30.49	1092.83	0.00	0.00	0.00	2087.48	-33.84	1477.94	2083.65	89.17	1467.09	1932.47	-13.23	1444.80	1917.34	74.26	1439.77	77.87	1124.16	81.26	639.69	927.54	73.44	259.98
8.70000	1822.84	27.07	23.02	1791.37	18.66	32.79	1635.59	51.25	61.72	1661.78	55.31	103.97	2472.27	-47.14	129.61	2452.74	-51.55	105.97	2115.37	-90.72	25.03	2129.35	-85.56	77.41	2156.52	30.07	1091.38	0.00	0.00	0.00	2100.49	-34.14	1478.44	2097.42	88.36	1465.49	1946.24	-14.17	1443.02	1930.72	73.63	1437.81	77.62	1125.44	80.80	639.38	927.41	73.41	258.51
8.71000	1822.62	27.13	22.64	1795.23	15.46	28.48	1638.01	51.80	66.47	1665.31	56.29	107.96	2479.12	-42.60	119.08	2457.66	-45.45	96.84	2115.37	-90.72	25.03	2129.35	-85.56	77.41	2171.34	29.49	1090.19	0.00	0.00	0.00	2113.54	-34.44	1478.98	2110.93	87.97	1464.01	1960.45	-14.94	1441.36	1944.69	72.12	1435.94	77.37	1126.84	80.52	639.96	927.48	73.55	258.32
8.72000	1823.42	27.34	22.61	1795.89	16.50	28.15	1640.55	53.19	71.94	1669.53	57.09	112.17	2489.51	-38.57	104.80	2466.17	-40.99	84.58	2115.37	-90.72	25.03	2129.35	-85.56	77.41	2186.30	28.74	1089.22	0.00	0.00	0.00	2126.62	-34.74	1479.56	2124.03	87.79	1462.77	1974.41	-16.25	1439.73	1958.43	71.17	1434.03	77.59	1125.60	80.91	639.70	927.83	73.38	257.31
8.73000	1823.57	27.18	22.44	1795.22	16.30	28.92	1643.92	55.21	78.08	1675.46	59.22	117.70	2499.34	-37.20	90.94	2476.02	-41.67	70.29	2115.37	-90.72	25.03	2129.35	-85.56	77.41	2201.16	27.87	1088.54	0.00	0.00	0.00	2139.73	-35.02	1480.19	2137.77	87.00	1462.19	1988.29	-17.72	1438.58	1972.21	70.20	1432.54	77.82	1126.43	80.63	639.75	927.89	73.39	260.44
8.74000	1823.68	26.96	22.52	1796.68	14.98	28.11	1648.79	56.15	84.43	1680.56	61.99	123.57	2505.45	-35.71	78.07	2480.91	-40.23	62.12	2115.37	-90.72	25.03	2129.35	-85.56	77.41	2216.46	26.99	1088.36	0.00	0.00	0.00	2152.90	-35.30	1480.86	2151.97	85.81	1462.48	2002.53	-19.05	1438.26	1986.28	68.74	1432.09	77.67	1126.36	80.51	639.01	927.64	73.16	260.07
8.75000	1823.52	27.08	22.15	1797.08	15.76	27.90	1654.35	57.37	91.95	1688.19	63.71	129.76	2510.07	-33.98	66.40	2480.16	-30.43	60.57	2115.37	-90.72	25.03	2129.35	-85.56	77.41	2231.83	26.12	1088.63	0.00	0.00	0.00	2166.10	-35.56	1481.58	2166.06	84.90	1463.20	2017.05	-20.17	1438.64	2000.57	67.19	1432.26	77.88	1126.20	80.76	639.76	927.36	73.54	258.39
8.76000	1823.60	27.07	22.07	1797.73	18.12	27.61	1660.79	58.88	100.30	1696.91	65.17	135.97	2514.90	-30.03	57.08	2483.71	-26.59	54.51	2115.37	-90.72	25.03	2129.35	-85.56	77.41	2247.84	25.21	1089.30	0.00	0.00	0.00	2179.36	-35.81	1482.34	2180.08	84.10	1464.22	2031.44	-21.54	1439.20	2014.95	65.57	1432.63	78.09	1124.78	81.33	639.73	927.47	73.51	258.83
8.77000	1823.39	27.12	21.93	1799.58	18.36	27.15	1669.83	59.46	108.83	1708.81	66.41	141.05	2518.63	-27.44	51.85	2485.86	-24.50	51.12	2115.37	-90.72	25.03	2129.35	-85.56	77.41	2263.33	24.21	1090.25	0.00	0.00	0.00	2192.67	-36.04	1483.16	2194.31	82.86	1465.34	2045.96	-22.64	1439.89	2029.37	64.10	1433.06	78.14	1124.84	81.29	639.83	927.74	73.30	260.10
8.78000	1824.49	27.38	22.02	1802.32	17.94	27.53	1680.47	60.42	118.25	1721.50	68.75	147.68	2521.35	-27.19	47.52	2487.64	-24.25	49.18	2115.37	-90.72	25.03	2129.35	-85.56	77.41	2278.78	23.02	1091.41	0.00	0.00	0.00	2206.04	-36.26	1484.03	2199.86	84.26	1472.07	2060.66	-23.70	1440.54	2043.54	63.11	1433.53	77.70	1125.36	80.89	639.98	927.21	73.58	259.26
8.79000	1825.71	27.76	22.07	1806.67	17.96	28.23	1692.39	63.17	129.01	1735.90	71.53	154.66	2523.17	-27.37	43.31	2489.92	-24.70	46.15	2115.37	-90.72	25.03	2129.35	-85.56	77.41	2293.45	21.68	1092.74	0.00	0.00	0.00	2219.47	-36.46	1484.96	2211.31	83.58	1475.01	2075.24	-25.03	1441.37	2057.93	61.64	1434.26	77.87	1125.30	80.79	639.78	927.42	73.39	260.03
8.80000	1826.76	28.04	22.05	1813.78	20.49	28.98	1706.37	65.09	140.01	1751.16	74.92	162.39	2523.85	-25.28	43.18	2490.90	-24.20	44.58	2115.37	-90.72	25.03	2129.35	-85.56	77.41	2308.21	20.37	1094.27	0.00	0.00	0.00	2232.96	-36.64	1485.93	2225.46	82.19	1476.73	2089.53	-26.30	1442.39	2072.37	60.30	1435.15	78.16	1124.51	80.99	639.36	927.90	73.09	259.49
8.81000	1828.89	31.29	21.85	1813.28	22.14	34.94	1721.10	67.48	151.39	1767.99	77.88	170.12	2524.06	-25.04	41.15	2491.32	-23.78	43.62	2115.37	-90.72	25.03	2129.35	-85.56	77.41	2322.45	19.06	1095.93	0.00	0.00	0.00	2246.52	-36.80	1486.97	2239.87	81.08	1478.47	2103.99	-27.13	1443.59	2086.86	58.93	1436.33	78.10	1124.90	81.15	639.82	927.53	73.33	259.94
8.82000	1838.96	36.20	22.79	1818.56	26.18	44.76	1736.16	70.43	162.83	1785.36	82.25	178.39	2524.40	-24.96	39.76	2492.12	-24.03	42.70	2115.37	-90.72	25.03	2129.35	-85.56	77.41	2336.15	17.79	1097.70	0.00	0.00	0.00	2260.16	-36.94	1488.06	2253.93	80.14	1480.26	2118.04	-28.28	1444.87	2101.23	58.05	1437.83	78.03	1125.23	81.23	639.60	927.64	73.24	257.31
8.83000	1843.90	41.90	23.32	1831.53	31.34	50.57	1751.80	72.52	173.99	1804.76	85.42	186.27	2524.53	-24.84	38.69	2492.40	-23.94	42.33	2115.37	-90.72	25.03	2129.35	-85.56	77.41	2349.60	16.82	1099.54	0.00	0.00	0.00	2273.87	-37.05	1489.21	2268.14	79.11	1482.05	2131.79	-29.66	1446.42	2115.44	57.15	1439.61	78.07	1125.61	80.88	639.91	927.38	73.53	260.47
8.84000	1859.30	46.44	27.46	1847.31	35.66	56.60	1770.55	73.34	183.87	1825.94	88.00	193.97	2524.77	-24.80	38.06	2492.59	-23.84	42.03	2115.37	-90.72	25.03	2129.35	-85.56	77.41	2362.68	16.10	1101.38	0.00	0.00	0.00	2287.65	-37.14	1490.42	2282.16	78.07	1483.84	2131.79	-29.66	1446.42	2129.29	56.73	1441.49	77.92	1126.06	80.80	640.03	927.27	73.52	258.98
8.85000	1879.26	49.43	32.93	1868.13	38.83	62.91	1793.51	73.58	191.50	1848.85	89.38	201.14	2524.75	-24.74	37.37	2492.37	-23.25	42.06	2115.37	-90.72	25.03	2129.35	-85.56	77.41	2375.32	15.73	1103.18	0.00	0.00	0.00	2301.52	-37.19	1491.69	2296.20	77.13	1485.66	2131.79	-29.66	1446.42	2143.64	55.49	1443.54	77.98	1126.01	80.95	640.02	927.68	73.40	259.30
8.86000	1903.46	51.89	38.14	1892.75	41.61	68.63	1817.54	76.95	197.67	1872.42	92.02	207.98	2525.06	-24.72	37.13	2492.38	-23.58	41.55	2115.37	-90.72	25.03	2129.35	-85.56	77.41	2387.85	15.74	1104.91	0.00	0.00	0.00	2315.48	-37.23	1493.03	2310.04	76.57	1487.37	2131.79	-29.66	1446.42	2157.51	54.94	1445.70	77.85	1124.15	81.35	640.48	927.13	73.61	257.94
8.87000	1929.16	54.91	41.71	1918.91	44.77	72.79	1843.60	80.34	202.27	1898.66	93.12	212.39	2525.22	-24.64	36.73	2492.62	-23.44	41.52	2115.37	-90.72	25.03	2129.35	-85.56	77.41	2400.16	16.14	1106.52	0.00	0.00	0.00	2329.53	-37.23	1494.43	2324.21	75.77	1489.18	2131.79	-29.66	1446.42	2171.24	54.49	1447.87	77.82	1125.61	81.05	640.41	927.34	73.49	258.81
8.88000	1955.93	59.45	43.55	1947.28	49.15	75.58	1870.21	83.14	205.26	1925.76	94.46	215.68	2525.71	-24.61	36.72	2492.30	-22.87	42.30	2115.37	-90.72	25.03	2129.35	-85.56	77.41	2412.38	16.85	1108.03	0.00	0.00	0.00	2343.67	-37.19	1495.90	2337.75	75.34	1491.03	2131.79	-29.66	1446.42	2185.37	53.51	1450.18	77.69	1126.00	80.71	640.47	927.59	73.37	260.24
8.89000	1987.76	65.53	46.17	1977.38	54.53	77.22	1897.67	84.66	206.61	1952.48	97.20	218.20	2525.66	-24.62	36.33	2492.07	-22.81	42.03	2115.37	-90.72	25.03	2129.35	-85.56	77.41	2424.77	17.92	1109.45	0.00	0.00	0.00	2357.90	-37.13	1497.43	2351.37	74.93	1492.86	2131.79	-29.66	1446.42	2199.27	52.79	1452.52	77.84	1123.25	81.66	639.49	927.48	73.29	261.85
8.90000	2020.86	71.90	47.46	2009.48	60.27	77.83	1925.61	86.13	206.28	1981.13	97.78	218.61	2525.44	-24.51	36.01	2492.27	-22.80	42.00	2115.37	-90.72	25.03	2129.35	-85.56	77.41	2437.19	19.18	1110.80	0.00	0.00	0.00	2372.24	-37.03	1499.04	2365.15	74.74	1494.70	2131.79	-29.66	1446.42	2213.15	51.93	1454.87	77.78	1123.95	81.36	639.89	927.34	73.49	262.43
8.91000	2055.08	78.12	47.57	2042.37	65.93	77.28	1954.72	87.54	204.09	2009.66	99.34	218.09	2525.48	-24.55	35.84	2492.51	-22.76	42.04	2115.37	-90.72	25.03	2129.35	-85.56	77.41	2449.66	20.60	1112.11	0.00	0.00	0.00	2385.56	-37.18	1500.71	2378.48	74.70	1496.64	2131.79	-29.66	1446.42	2226.70	51.41	1457.18	77.65	1125.01	81.25	640.00	927.53	73.42	259.72
8.92000	2089.99	83.84	46.41	2077.59	71.11	76.27	1985.10	89.70	200.42	2038.89	101.35	216.23	2525.82	-24.54	35.92	2492.38	-22.76	41.90	2115.37	-90.72	25.03	2129.35	-85.56	77.41	2462.02	22.05	1113.44	0.00	0.00	0.00	2398.73	-37.22	1502.39	2391.54	74.60	1498.50	2131.79	-29.66	1446.42	2239.86	51.34	1459.43	77.98	1125.63	81.18	640.48	927.39	73.53	258.38
8.93000	2083.55	88.12	19.30	2114.46	75.96	74.76	2014.61	94.07	195.89	2069.24	102.75	212.74	2525.80	-24.44	35.83	2492.40	-22.76	41.90	2115.37	-90.72	25.03	2129.35	-85.56	77.41	2474.38	23.48	1114.81	0.00	0.00	0.00	2411.93	-37.17	1504.02	2402.70	75.26	1501.44	2131.79	-29.66	1446.42	2253.00	51.31	1461.65	77.76	1125.60	80.93	640.57	927.31	73.50	260.73
8.94000	2114.79	94.21	9.37	2152.92	80.51	72.90	2047.31	95.52	188.65	2100.05	105.00	208.35	2525.90	-24.42	35.84	2492.41	-22.78	41.92	2115.37	-90.72	25.03	2129.35	-85.56	77.41	2486.49	24.85	1116.20	0.00	0.00	0.00	2425.06	-37.06	1505.58	2415.44	75.47	1503.42	2131.79	-29.66	1446.42	2265.99	51.51	1463.69	78.01	1124.68	81.20	639.61	927.48	73.28	258.81
8.95000	2174.48	98.76	22.84	2192.25	84.86	70.67	2079.59	98.34	180.59	2131.34	107.29	202.63	2526.07	-24.44	35.85	2492.51	-22.80	42.02	2115.37	-90.72	25.03	2129.35	-85.56	77.41	2498.70	26.00	1117.60	0.00	0.00	0.00	2438.11	-36.84	1507.04	2428.46	75.61	1504.99	2131.79	-29.66	1446.42	2279.04	51.48	1465.68	77.97	1125.22	81.24	640.10	927.34	73.44	259.93
8.96000	2244.74	102.64	41.58	2233.33	88.72	68.58	2113.45	100.59	171.04	2163.65	109.19	195.93	2525.90	-24.45	35.74	2492.84	-22.77	42.31	2115.37	-90.72	25.03	2129.35	-85.56	77.41	2510.36	27.03	1118.95	0.00	0.00	0.00	2451.03	-36.55	1508.40	2441.17	75.79	1506.41	2131.79	-29.66	1446.42	2292.20	51.18	1467.47	77.86	1123.96	81.54	640.55	927.21	73.58	260.22
8.97000	2307.68	106.69	47.49	2275.12	92.02	66.26	2146.45	105.11	161.28	2196.22	112.02	188.42	2525.83	-24.44	35.70	2492.83	-22.74	42.40	2115.37	-90.72	25.03	2129.35	-85.56	77.41	2521.78	27.92	1120.22	0.00	0.00	0.00	2463.84	-36.23	1509.62	2454.16	76.05	1507.67	2131.79	-29.66	1446.42	2305.17	51.10	1469.26	77.71	1126.13	80.66	639.83	927.22	73.44	261.42
8.98000	2341.52	109.64	42.87	2317.72	94.78	63.94	2183.12	106.49	149.32	2230.52	113.43	179.58	2525.74	-24.29	35.74	2492.58	-22.72	42.28	2115.37	-90.72	25.03	2129.35	-85.56	77.41	2533.02	28.67	1121.38	0.00	0.00	0.00	2476.57	-35.84	1510.68	2468.12	76.26	1509.37	2131.79	-29.66	1446.42	2317.85	51.33	1470.67	77.72	1127.09	80.31	640.03	927.27	73.46	259.18
8.99000	2380.54	112.59	39.02	2360.05	97.26	61.18	2220.51	108.30	136.76	2264.01	117.02	171.04	2525.86	-24.21	35.96	2492.33	-22.57	42.04	2115.37	-90.72	25.03	2129.35	-85.56	77.41	2544.42	29.34	1122.42	0.00	0.00	0.00	2489.31	-35.42	1511.57	2481.78	76.54	1510.60	2131.79	-29.66	1446.42	2330.58	51.50	1471.99	77.67	1124.73	81.06	639.69	927.37	73.39	258.55
9.00000	2424.40	116.05	37.55	2403.74	100.14	58.96	2257.86	111.73	124.58	2300.18	118.15	160.93	2525.59	-24.17	35.90	2492.52	-22.36	41.84	2115.37	-90.72	25.03	2129.35	-85.56	77.41	2555.55	29.89	1123.32	0.00	0.00	0.00	2501.62	-34.93	1512.29	2495.16	76.89	1511.40	2131.79	-29.66	1446.42	2343.33	51.42	1473.03	77.82	1126.15	80.73	639.48	927.79	73.08	259.03
9.01000	2473.83	119.23	41.10	2448.58	103.26	57.65	2296.33	114.39	112.10	2332.47	124.76	155.62	2525.45	-23.93	35.79	2492.57	-22.08	41.50	2115.37	-90.72	25.03	2129.35	-85.56	77.41	2566.62	30.34	1124.04	0.00	0.00	0.00	2514.31	-34.40	1512.81	2508.28	77.31	1511.78	2131.79	-29.66	1446.42	2355.84	51.36	1473.83	78.00	1126.52	80.84	639.90	927.50	73.49	261.49
9.02000	2516.63	121.77	41.51	2491.34	106.17	56.38	2334.77	117.25	100.58	2369.98	125.61	145.42	2525.37	-23.65	35.65	2492.79	-21.85	41.44	2115.37	-90.72	25.03	2129.35	-85.56	77.41	2577.73	30.68	1124.56	0.00	0.00	0.00	2526.60	-33.84	1513.14	2521.15	77.81	1511.79	2131.79	-29.66	1446.42	2367.73	51.97	1474.39	77.69	1128.30	80.15	640.44	927.07	73.66	259.34
9.03000	2561.58	123.75	43.57	2534.59	108.41	56.16	2371.70	119.96	89.65	2404.05	131.12	140.33	2526.10	-23.38	35.84	2492.70	-21.64	41.54	2115.37	-90.72	25.03	2129.35	-85.56	77.41	2588.90	30.94	1124.89	0.00	0.00	0.00	2538.76	-33.25	1513.29	2533.79	78.38	1511.44	2131.79	-29.66	1446.42	2380.24	51.94	1474.88	77.62	1127.40	80.40	640.60	926.91	73.76	258.29
9.04000	2606.36	124.80	46.66	2578.39	109.91	57.29	2407.15	122.53	79.32	2441.99	133.70	131.33	2526.20	-23.28	35.84	2492.57	-21.63	41.68	2115.37	-90.72	25.03	2129.35	-85.56	77.41	2600.10	31.06	1124.95	0.00	0.00	0.00	2550.82	-32.62	1513.20	2546.21	79.01	1510.76	2131.79	-29.66	1446.42	2392.32	52.39	1474.95	77.83	1126.88	80.60	639.38	927.80	73.08	261.19
9.05000	2651.75	125.20	51.46	2622.35	110.80	59.61	2441.16	124.96	69.56	2481.30	136.22	123.09	2525.75	-23.44	35.54	2492.52	-21.93	41.71	2115.37	-90.72	25.03	2129.35	-85.56	77.41	2611.42	31.13	1124.78	0.00	0.00	0.00	2562.96	-31.94	1512.91	2558.43	79.72	1509.80	2131.79	-29.66	1446.42	2404.84	52.25	1474.77	77.39	1127.36	80.56	640.35	927.49	73.43	258.06
9.06000	2704.14	126.51	56.47	2665.87	111.53	62.97	2473.73	127.25	60.37	2521.16	138.52	115.76	2526.20	-23.78	35.66	2492.50	-22.35	41.53	2115.37	-90.72	25.03	2129.35	-85.56	77.41	2622.68	31.14	1124.39	0.00	0.00	0.00	2576.34	-31.28	1513.09	2570.46	80.50	1508.57	2131.79	-29.66	1446.42	2416.73	53.01	1474.27	77.48	1126.64	80.63	640.44	927.22	73.55	258.74
9.07000	2749.97	127.61	63.05	2707.74	112.27	67.14	2504.92	129.41	51.72	2560.48	140.72	109.47	2526.23	-24.14	35.40	2492.26	-22.76	41.20	2115.37	-90.72	25.03	2129.35	-85.56	77.41	2634.03	31.10	1123.75	0.00	0.00	0.00	2589.34	-30.54	1512.96	2582.32	81.34	1507.10	2131.79	-29.66	1446.42	2416.73	53.01	1474.27	77.63	1126.01	80.82	640.39	927.26	73.45	260.49
9.08000	2790.43	128.51	70.94	2748.31	113.17	72.46	2534.75	131.44	43.61	2597.88	142.68	104.12	2525.94	-24.46	35.04	2492.50	-22.99	41.16	2115.37	-90.72	25.03	2129.35	-85.56	77.41	2645.71	31.08	1122.88	0.00	0.00	0.00	2602.00	-29.72	1512.54	2594.02	82.26	1505.43	2131.79	-29.66	1446.42	2416.73	53.01	1474.27	77.96	1126.01	81.01	640.28	927.41	73.41	259.22
9.09000	2826.72	129.18	79.85	2787.33	114.35	78.84	2563.25	133.34	36.02	2635.34	144.52	100.83	2526.56	-24.88	35.22	2492.59	-23.20	41.11	2115.37	-90.72	25.03	2129.35	-85.56	77.41	2657.60	31.07	1121.83	0.00	0.00	0.00	2614.33	-28.81	1511.87	2605.58	83.24	1503.59	2131.79	-29.66	1446.42	2416.73	53.01	1474.27	78.12	1124.15	81.61	640.14	927.56	73.30	259.71
9.10000	2860.01	129.61	89.51	2825.23	115.50	86.71	2590.44	135.12	28.95	2671.12	146.36	98.81	2526.52	-24.99	35.15	2492.62	-23.39	41.03	2115.37	-90.72	25.03	2129.35	-85.56	77.41	2669.40	31.05	1120.55	0.00	0.00	0.00	2626.37	-27.82	1510.96	2617.02	84.29	1501.60	2131.79	-29.66	1446.42	2416.73	53.01	1474.27	78.12	1124.16	81.54	640.57	927.28	73.69	260.90
9.11000	2891.50	129.80	99.66	2860.90	116.46	95.33	2616.37	136.78	22.37	2706.38	147.98	98.75	2526.33	-25.16	34.91	2492.50	-23.52	40.84	2115.37	-90.72	25.03	2129.35	-85.56	77.41	2681.18	31.09	1119.10	0.00	0.00	0.00	2638.14	-26.75	1509.84	2628.34	85.40	1499.49	2131.79	-29.66	1446.42	2416.73	53.01	1474.27	78.23	1123.10	81.84	640.47	927.43	73.61	260.19
9.12000	2922.38	129.73	110.01	2893.50	117.02	104.03	2641.06	138.32	16.27	2738.99	149.13	99.20	2526.77	-25.34	35.02	2492.62	-23.66	40.79	2115.37	-90.72	25.03	2129.35	-85.56	77.41	2693.22	31.20	1117.45	0.00	0.00	0.00	2649.66	-25.61	1508.54	2639.57	86.58	1497.29	2131.79	-29.66	1446.42	2416.73	53.01	1474.27	77.90	1125.78	80.92	640.83	927.03	73.73	259.80
9.13000	2953.84	129.40	120.29	2923.65	117.30	112.44	2664.54	139.74	10.65	2769.43	150.00	100.37	2526.79	-25.50	34.80	2492.85	-23.84	40.78	2115.37	-90.72	25.03	2129.35	-85.56	77.41	2705.46	31.38	1115.61	0.00	0.00	0.00	2660.96	-24.39	1507.08	2650.71	87.82	1495.03	2131.79	-29.66	1446.42	2416.73	53.01	1474.27	77.52	1127.95	80.26	640.55	927.23	73.62	257.14
9.14000	2981.52	129.15	129.45	2952.26	117.23	120.70	2686.84	141.05	5.48	2798.73	150.16	102.41	2526.35	-25.64	34.34	2492.82	-24.01	40.58	2115.37	-90.72	25.03	2129.35	-85.56	77.41	2717.50	31.69	1113.64	0.00	0.00	0.00	2672.07	-23.11	1505.49	2661.79	89.13	1492.75	2131.79	-29.66	1446.42	2416.73	53.01	1474.27	77.92	1125.29	80.88	641.42	927.22	73.91	257.91
9.15000	3007.34	128.75	137.80	2978.24	116.87	127.92	2707.99	142.25	0.75	2825.28	149.85	104.14	2527.08	-25.82	34.52	2492.82	-24.24	40.44	2115.37	-90.72	25.03	2129.35	-85.56	77.41	2729.61	32.09	1111.55	0.00	0.00	0.00	2683.02	-21.75	1503.80	2672.82	90.50	1490.47	2131.79	-29.66	1446.42	2416.73	53.01	1474.27	77.88	1126.39	80.47	640.19	927.82	73.45	259.56
9.16000	3031.08	128.23	144.85	3001.78	116.42	133.78	2728.03	143.35	-3.54	2850.04	149.24	105.85	2527.60	-25.94	34.62	2492.76	-24.48	40.20	2115.37	-90.72	25.03	2129.35	-85.56	77.41	2741.96	32.65	1109.36	0.00	0.00	0.00	2693.82	-20.33	1502.02	2683.82	91.94	1488.21	2131.79	-29.66	1446.42	2416.73	53.01	1474.27	77.67	1126.46	80.64	640.36	927.52	73.55	259.08
9.17000	3052.49	127.71	150.24	3023.30	115.92	138.47	2746.97	144.34	-7.42	2872.02	148.15	106.85	2527.78	-26.17	34.43	2492.95	-24.67	40.15	2115.37	-90.72	25.03	2129.35	-85.56	77.41	2754.41	33.35	1107.16	0.00	0.00	0.00	2704.50	-18.84	1500.18	2694.79	93.43	1486.02	2131.79	-29.66	1446.42	2416.73	53.01	1474.27	77.55	1126.45	80.70	640.44	927.28	73.69	257.96
9.18000	3071.32	127.05	153.56	3042.16	115.24	141.38	2764.86	145.23	-10.89	2890.48	146.74	106.56	2527.67	-26.36	34.08	2493.22	-24.84	40.04	2115.37	-90.72	25.03	2129.35	-85.56	77.41	2766.81	34.22	1104.98	0.00	0.00	0.00	2715.10	-17.29	1498.31	2705.76	94.99	1483.91	2131.79	-29.66	1446.42	2416.73	53.01	1474.27	77.78	1126.54	80.68	640.77	927.44	73.67	258.24
9.19000	3086.17	126.12	153.60	3058.26	114.24	141.86	2781.72	146.03	-13.97	2906.14	145.41	105.31	2527.83	-26.57	33.81	2492.96	-25.07	39.73	2115.37	-90.72	25.03	2129.35	-85.56	77.41	2779.34	35.26	1102.84	0.00	0.00	0.00	2725.63	-15.68	1496.44	2716.74	96.61	1481.92	2131.79	-29.66	1446.42	2416.73	53.01	1474.27	78.00	1126.43	80.49	640.74	927.16	73.77	256.38
9.20000	3099.97	124.80	151.60	3070.73	112.83	139.38	2797.58	146.73	-16.67	2920.09	143.69	103.58	2527.86	-26.75	33.52	2492.90	-25.32	39.43	2115.37	-90.72	25.03	2129.35	-85.56	77.41	2791.96	36.45	1100.81	0.00	0.00	0.00	2736.13	-14.02	1494.58	2727.74	98.28	1480.08	2131.79	-29.66	1446.42	2416.73	53.01	1474.27	78.01	1125.22	81.16	639.88	927.37	73.49	255.97
9.21000	3110.88	123.26	146.84	3081.98	111.23	135.26	2812.48	147.34	-19.01	2930.84	141.77	100.35	2527.67	-27.13	33.11	2493.15	-25.58	39.33	2115.37	-90.72	25.03	2129.35	-85.56	77.41	2804.50	37.75	1098.98	0.00	0.00	0.00	2746.61	-12.29	1492.77	2738.79	100.02	1478.41	2131.79	-29.66	1446.42	2416.73	53.01	1474.27	77.77	1127.12	80.65	640.12	927.45	73.48	257.13
9.22000	3118.92	121.69	139.54	3090.19	109.54	128.69	2826.43	147.86	-20.99	2938.66	139.55	95.93	2527.83	-27.28	32.90	2493.82	-25.80	39.42	2115.37	-90.72	25.03	2129.35	-85.56	77.41	2817.24	39.25	1097.35	0.00	0.00	0.00	2757.10	-10.52	1491.03	2749.89	101.82	1476.95	2131.79	-29.66	1446.42	2416.73	53.01	1474.27	77.62	1124.85	81.28	639.94	927.35	73.33	257.01
9.23000	3125.45	119.98	130.71	3095.91	107.70	120.22	2839.48	148.30	-22.64	2944.18	137.18	90.74	2528.15	-27.61	32.75	2493.99	-26.12	39.19	2115.37	-90.72	25.03	2129.35	-85.56	77.41	2830.20	40.77	1095.98	0.00	0.00	0.00	2767.63	-8.69	1489.39	2761.07	103.67	1475.73	2131.79	-29.66	1446.42	2416.73	53.01	1474.27	77.34	1126.49	80.54	639.57	927.42	73.33	257.83
9.24000	3131.16	117.30	120.49	3100.65	104.98	110.39	2851.66	148.66	-23.96	2948.56	134.71	85.80	2528.42	-27.79	32.63	2494.42	-26.53	39.11	2115.37	-90.72	25.03	2129.35	-85.56	77.41	2843.03	42.40	1094.86	0.00	0.00	0.00	2778.23	-6.82	1487.86	2772.33	105.58	1474.77	2131.79	-29.66	1446.42	2416.73	53.01	1474.27	77.67	1125.59	80.90	640.10	927.34	73.44	256.53
9.25000	3137.53	114.90	110.06	3106.56	102.49	100.91	2862.98	148.93	-24.97	2951.67	132.50	80.82	2528.67	-28.09	32.47	2495.42	-26.91	39.26	2115.37	-90.72	25.03	2129.35	-85.56	77.41	2856.11	44.10	1094.02	0.00	0.00	0.00	2788.92	-4.90	1486.48	2783.69	107.55	1474.10	2131.79	-29.66	1446.42	2416.73	53.01	1474.27	77.87	1125.21	81.10	640.52	927.23	73.66	260.76
9.26000	3147.88	114.80	94.61	3116.95	101.94	89.43	2873.49	149.13	-25.68	2958.54	130.71	79.78	2528.53	-28.40	32.16	2496.15	-27.44	39.07	2115.37	-90.72	25.03	2129.35	-85.56	77.41	2869.46	45.84	1093.51	0.00	0.00	0.00	2799.72	-2.93	1485.27	2795.17	109.57	1473.76	2131.79	-29.66	1446.42	2416.73	53.01	1474.27	77.60	1124.99	81.14	639.57	927.62	73.38	258.84
9.27000	3158.12	113.80	77.34	3122.83	101.63	78.40	2883.22	149.26	-26.11	2966.15	129.69	79.18	2528.97	-28.51	32.27	2497.52	-27.96	38.99	2115.37	-90.72	25.03	2129.35	-85.56	77.41	2882.84	47.56	1093.43	0.00	0.00	0.00	2810.67	-0.92	1484.26	2806.78	111.65	1473.77	2131.79	-29.66	1446.42	2416.73	53.01	1474.27	77.62	1125.44	80.91	639.54	927.67	73.39	258.67
9.28000	3163.22	113.09	65.59	3127.78	101.00	69.51	2892.19	149.31	-26.26	2969.37	128.90	77.62	2529.45	-28.56	32.50	2498.66	-28.46	37.90	2115.37	-90.72	25.03	2129.35	-85.56	77.41	2896.43	49.34	1093.78	0.00	0.00	0.00	2821.78	1.13	1483.47	2818.53	113.78	1474.16	2131.79	-29.66	1446.42	2416.73	53.01	1474.27	77.97	1124.64	81.16	640.05	927.40	73.67	258.58
9.29000	3165.26	112.27	57.59	3131.12	100.45	60.80	2900.43	149.30	-26.15	2973.00	128.40	77.41	2529.26	-28.65	32.54	2500.17	-28.73	36.97	2115.37	-90.72	25.03	2129.35	-85.56	77.41	2909.96	51.12	1094.49	0.00	0.00	0.00	2833.09	3.21	1482.93	2830.45	115.97	1474.97	2131.79	-29.66	1446.42	2416.73	53.01	1474.27	77.83	1127.19	80.52	639.74	927.34	73.43	260.57
9.30000	3166.35	110.93	51.51	3133.08	98.14	53.43	2907.98	149.23	-25.80	2976.28	127.65	76.55	2529.08	-28.57	32.98	2501.40	-28.47	36.17	2115.37	-90.72	25.03	2129.35	-85.56	77.41	2923.59	52.98	1095.58	0.00	0.00	0.00	2844.61	5.33	1482.65	2842.55	118.21	1476.21	2131.79	-29.66	1446.42	2416.73	53.01	1474.27	77.65	1127.17	80.50	640.25	927.19	73.65	259.77
9.31000	3167.32	109.29	47.18	3134.20	96.78	49.77	2914.86	149.09	-25.21	2978.46	126.45	76.22	2528.59	-28.70	33.21	2502.56	-28.11	35.93	2115.37	-90.72	25.03	2129.35	-85.56	77.41	2937.20	54.90	1096.93	0.00	0.00	0.00	2856.38	7.48	1482.68	2854.84	120.50	1477.93	2131.79	-29.66	1446.42	2416.73	53.01	1474.27	78.38	1123.60	81.79	640.18	927.39	73.57	258.12
9.32000	3167.98	109.09	44.41	3135.14	96.83	47.95	2921.11	148.89	-24.40	2979.66	125.90	76.13	2528.01	-28.87	33.39	2503.75	-27.81	36.12	2115.37	-90.72	25.03	2129.35	-85.56	77.41	2950.44	56.84	1098.57	0.00	0.00	0.00	2868.43	9.67	1483.03	2866.51	122.57	1479.47	2131.79	-29.66	1446.42	2416.73	53.01	1474.27	77.99	1124.33	81.56	640.24	927.67	73.47	259.19
9.33000	3168.49	108.90	42.77	3135.43	96.70	46.67	2926.75	148.64	-23.39	2980.53	125.46	75.63	2529.04	-28.98	33.73	2506.15	-27.56	36.62	2115.37	-90.72	25.03	2129.35	-85.56	77.41	2963.20	58.78	1100.42	0.00	0.00	0.00	2880.77	11.88	1483.72	2877.69	124.76	1481.18	2131.79	-29.66	1446.42	2416.73	53.01	1474.27	77.78	1126.31	80.83	640.21	927.57	73.62	261.28
9.34000	3168.73	108.80	41.70	3135.79	96.65	46.03	2931.82	148.34	-22.18	2981.63	125.59	75.83	2531.13	-29.67	32.67	2509.90	-27.90	37.76	2115.37	-90.72	25.03	2129.35	-85.56	77.41	2975.47	60.69	1102.50	0.00	0.00	0.00	2893.43	14.12	1484.79	2889.22	126.97	1482.99	2131.79	-29.66	1446.42	2416.73	53.01	1474.27	77.83	1125.55	80.97	640.11	927.60	73.46	261.25
9.35000	3168.81	108.82	40.99	3135.84	96.77	45.53	2936.34	147.99	-20.80	2981.90	125.64	75.94	2536.08	-31.39	31.79	2515.90	-28.98	40.19	2115.37	-90.72	25.03	2129.35	-85.56	77.41	2987.47	62.54	1104.72	0.00	0.00	0.00	2906.43	16.38	1486.25	2900.61	129.15	1484.87	2131.79	-29.66	1446.42	2416.73	53.01	1474.27	77.76	1123.92	81.38	640.37	927.65	73.70	260.38
9.36000	3168.77	108.87	40.48	3136.05	96.87	45.32	2940.35	147.59	-19.24	2981.92	125.86	75.92	2544.78	-34.28	31.71	2525.54	-31.04	44.42	2115.37	-90.72	25.03	2129.35	-85.56	77.41	2999.15	64.30	1107.01	0.00	0.00	0.00	2919.82	18.67	1488.15	2911.81	131.35	1486.74	2131.79	-29.66	1446.42	2416.73	53.01	1474.27	77.57	1126.92	80.55	640.77	927.31	73.73	258.66
9.37000	3168.89	108.94	40.11	3136.11	97.01	45.06	2943.88	147.15	-17.53	2982.22	126.12	75.95	2558.61	-37.00	33.81	2540.27	-33.23	50.09	2115.37	-90.72	25.03	2129.35	-85.56	77.41	3010.47	65.85	1109.36	0.00	0.00	0.00	2933.60	20.97	1490.48	2922.91	133.41	1488.62	2131.79	-29.66	1446.42	2416.73	53.01	1474.27	77.68	1127.08	80.52	640.11	927.39	73.48	258.84
9.38000	3169.06	109.00	39.85	3136.39	97.12	44.98	2946.95	146.67	-15.68	2982.30	126.12	75.95	2578.06	-37.66	40.10	2560.09	-33.98	57.10	2115.37	-90.72	25.03	2129.35	-85.56	77.41	3021.65	67.22	1111.67	0.00	0.00	0.00	2952.76	24.56	1493.88	2933.98	135.39	1490.48	2131.79	-29.66	1446.42	2416.73	53.01	1474.27	77.73	1127.70	80.34	639.95	927.31	73.47	259.35
9.39000	3169.15	109.02	39.61	3136.41	97.18	44.77	2949.60	146.16	-13.71	2982.94	126.30	76.22	2600.82	-37.93	45.10	2582.85	-34.46	62.78	2115.37	-90.72	25.03	2129.35	-85.56	77.41	3032.52	68.34	1113.93	0.00	0.00	0.00	2964.35	26.65	1495.90	2944.45	137.33	1492.36	2131.79	-29.66	1446.42	2416.73	53.01	1474.27	77.81	1124.57	81.20	639.79	927.41	73.43	259.72
9.40000	3169.22	109.00	39.33	3136.56	97.17	44.66	2951.86	145.60	-11.62	2982.81	126.28	75.89	2625.41	-38.67	49.28	2607.49	-35.35	67.46	2115.37	-90.72	25.03	2129.35	-85.56	77.41	3043.44	69.20	1116.21	0.00	0.00	0.00	2975.77	28.62	1497.98	2955.09	139.13	1494.28	2131.79	-29.66	1446.42	2416.73	53.01	1474.27	78.04	1123.47	81.86	640.11	927.11	73.59	261.06
9.41000	3169.35	109.04	39.10	3136.74	97.20	44.57	2953.75	145.02	-9.43	2982.57	126.32	75.46	2650.90	-40.13	52.47	2632.63	-36.80	70.72	2115.37	-90.72	25.03	2129.35	-85.56	77.41	3054.59	69.79	1118.55	0.00	0.00	0.00	2987.21	30.48	1500.13	2965.74	140.89	1496.27	2131.79	-29.66	1446.42	2416.73	53.01	1474.27	77.88	1124.11	81.62	639.91	926.86	73.65	257.50
9.42000	3169.48	109.04	38.91	3136.81	97.23	44.41	2955.31	144.41	-7.15	2983.23	126.07	75.71	2677.17	-42.50	54.65	2659.12	-38.83	73.11	2115.37	-90.72	25.03	2129.35	-85.56	77.41	3065.57	70.15	1120.82	0.00	0.00	0.00	2998.66	32.22	1502.34	2976.37	142.52	1498.38	2131.79	-29.66	1446.42	2416.73	53.01	1474.27	77.68	1125.55	81.15	638.99	926.94	73.41	260.42
9.43000	3169.43	109.04	38.60	3136.80	97.24	44.24	2956.57	143.78	-4.79	2983.20	126.15	75.57	2705.32	-45.20	56.20	2687.17	-41.07	74.53	2115.37	-90.72	25.03	2129.35	-85.56	77.41	3076.39	70.27	1123.00	0.00	0.00	0.00	3009.67	33.80	1504.55	2987.16	144.01	1500.49	2131.79	-29.66	1446.42	2416.73	53.01	1474.27	77.73	1125.30	81.23	638.61	927.26	73.31	261.99
9.44000	3169.44	109.06	38.37	3136.89	97.25	44.13	2957.56	143.12	-2.38	2982.64	126.00	75.34	2735.16	-47.58	56.73	2716.70	-43.08	75.02	2115.37	-90.72	25.03	2129.35	-85.56	77.41	3087.32	70.29	1125.16	0.00	0.00	0.00	3020.77	35.29	1506.70	2997.96	145.44	1502.57	2131.79	-29.66	1446.42	2416.73	53.01	1474.27	77.85	1124.74	81.23	639.05	927.96	73.14	257.45
9.45000	3169.34	109.10	38.08	3136.78	97.33	43.95	2958.30	142.44	0.09	2983.39	126.01	75.82	2767.02	-49.53	56.75	2747.90	-44.72	74.62	2115.37	-90.72	25.03	2129.35	-85.56	77.41	3098.23	70.26	1127.22	0.00	0.00	0.00	3031.38	36.65	1508.73	3008.24	146.77	1504.61	2131.79	-29.66	1446.42	2416.73	53.01	1474.27	77.59	1125.89	80.77	639.41	927.53	73.52	257.99
9.46000	3169.38	109.16	37.89	3136.80	97.34	43.78	2958.84	141.75	2.59	2983.28	126.01	75.94	2801.13	-50.99	56.41	2780.52	-46.09	73.43	2115.37	-90.72	25.03	2129.35	-85.56	77.41	3108.73	70.20	1129.10	0.00	0.00	0.00	3042.00	37.94	1510.68	3018.76	147.99	1506.58	2131.79	-29.66	1446.42	2416.73	53.01	1474.27	77.74	1126.05	80.90	639.71	927.35	73.67	257.58
9.47000	3169.35	109.20	37.66	3136.81	97.45	43.62	2959.19	141.04	5.11	2983.54	125.99	76.20	2836.64	-52.19	55.78	2815.31	-47.14	72.21	2115.37	-90.72	25.03	2129.35	-85.56	77.41	3118.84	70.16	1130.78	0.00	0.00	0.00	3052.88	39.17	1512.52	3028.73	149.17	1508.36	2131.79	-29.66	1446.42	2416.73	53.01	1474.27	77.84	1125.97	80.88	639.97	927.40	73.66	258.93
9.48000	3169.23	109.25	37.37	3136.90	97.54	43.50	2959.39	140.32	7.64	2983.69	125.83	76.55	2873.71	-53.18	55.19	2851.30	-47.93	70.72	2115.37	-90.72	25.03	2129.35	-85.56	77.41	3128.76	70.15	1132.33	0.00	0.00	0.00	3063.26	40.32	1514.18	3038.73	150.27	1509.98	2131.79	-29.66	1446.42	2416.73	53.01	1474.27	78.01	1126.65	80.67	639.75	927.19	73.67	259.16
9.49000	3169.32	109.31	37.20	3136.86	97.65	43.25	2959.47	139.60	10.17	2983.76	125.74	76.70	2910.85	-53.96	53.96	2887.96	-48.66	68.83	2115.37	-90.72	25.03	2129.35	-85.56	77.41	3138.79	70.19	1133.81	0.00	0.00	0.00	3073.86	41.43	1515.67	3049.13	151.32	1511.45	2131.79	-29.66	1446.42	2416.73	53.01	1474.27	77.87	1125.16	80.98	639.29	927.29	73.38	258.31
9.50000	3169.46	109.37	37.07	3136.95	97.74	43.09	2959.46	138.87	12.68	2983.67	125.80	76.71	2948.56	-54.54	52.40	2924.85	-49.29	66.39	2115.37	-90.72	25.03	2129.35	-85.56	77.41	3148.67	70.26	1135.10	0.00	0.00	0.00	3084.48	42.51	1516.99	3058.99	152.30	1512.71	2131.79	-29.66	1446.42	2416.73	53.01	1474.27	78.23	1123.82	81.46	639.33	927.49	73.40	254.59
9.51000	3169.92	109.43	37.11	3137.15	97.83	43.01	2959.38	138.14	15.16	2984.29	125.79	77.34	2986.04	-55.30	50.44	2962.59	-49.69	63.93	2115.37	-90.72	25.03	2129.35	-85.56	77.41	3158.32	70.37	1136.15	0.00	0.00	0.00	3095.09	43.53	1518.12	3068.91	153.28	1513.79	2131.79	-29.66	1446.42	2416.73	53.01	1474.27	77.65	1125.92	80.62	638.96	927.13	73.35	254.16
9.52000	3170.24	109.51	37.06	3137.51	97.94	43.05	2959.28	137.42	17.59	2984.55	125.65	77.61	3024.78	-55.94	49.28	2999.61	-50.21	60.58	2115.37	-90.72	25.03	2129.35	-85.56	77.41	3167.78	70.53	1136.93	0.00	0.00	0.00	3106.00	44.52	1519.03	3079.05	154.20	1514.67	2131.79	-29.66	1446.42	2416.73	53.01	1474.27	77.45	1127.74	80.25	638.87	927.59	73.12	257.50
9.53000	3170.36	109.64	36.92	3137.63	98.05	43.08	2959.18	136.69	19.97	2985.15	125.61	78.11	3064.14	-56.45	48.45	3038.48	-50.88	58.58	2115.37	-90.72	25.03	2129.35	-85.56	77.41	3177.35	70.77	1137.47	0.00	0.00	0.00	3116.48	45.46	1519.71	3089.04	155.05	1515.37	2131.79	-29.66	1446.42	2416.73	53.01	1474.27	78.03	1125.77	80.89	639.74	927.54	73.38	257.24
9.54000	3170.22	109.80	36.69	3137.58	98.21	43.10	2959.10	135.98	22.28	2985.10	125.53	78.19	3103.84	-57.17	48.35	3077.29	-51.60	56.58	2115.37	-90.72	25.03	2129.35	-85.56	77.41	3187.16	71.08	1137.75	0.00	0.00	0.00	3126.94	46.36	1520.16	3099.20	155.84	1515.83	2131.79	-29.66	1446.42	2416.73	53.01	1474.27	78.14	1124.86	81.11	639.02	927.41	73.29	255.60
9.55000	3169.78	110.02	36.39	3137.44	98.34	43.00	2959.09	135.28	24.50	2985.27	125.49	78.37	3142.93	-57.92	48.10	3116.74	-52.45	55.43	2115.37	-90.72	25.03	2129.35	-85.56	77.41	3196.97	71.47	1137.80	0.00	0.00	0.00	3137.56	47.25	1520.41	3109.59	156.60	1516.10	2131.79	-29.66	1446.42	2416.73	53.01	1474.27	77.73	1125.66	80.97	639.32	927.20	73.43	253.61
9.56000	3169.34	110.30	36.13	3137.55	98.42	42.97	2959.17	134.59	26.63	2985.93	125.46	78.80	3184.17	-58.44	50.23	3155.79	-53.65	54.26	2115.37	-90.72	25.03	2129.35	-85.56	77.41	3206.92	71.95	1137.59	0.00	0.00	0.00	3147.86	48.06	1520.44	3119.53	157.32	1516.17	2131.79	-29.66	1446.42	2416.73	53.01	1474.27	78.05	1124.83	81.30	639.70	927.18	73.65	257.02
9.57000	3169.57	110.42	36.15	3137.70	98.43	42.87	2959.37	133.92	28.64	2986.01	125.42	78.92	3184.17	-58.44	50.23	3196.07	-54.64	55.03	2115.37	-90.72	25.03	2129.35	-85.56	77.41	3217.06	72.51	1137.14	0.00	0.00	0.00	3157.94	48.86	1520.27	3129.38	158.01	1516.02	2131.79	-29.66	1446.42	2416.73	53.01	1474.27	77.99	1123.66	81.47	639.39	927.65	73.37	256.99
9.58000	3170.33	110.40	36.46	3137.69	98.32	42.79	2959.72	133.26	30.54	2985.73	125.30	78.83	3184.17	-58.44	50.23	3196.07	-54.64	55.03	2115.37	-90.72	25.03	2129.35	-85.56	77.41	3217.06	72.51	1137.14	0.00	0.00	0.00	3168.06	49.62	1519.93	3139.31	158.65	1515.68	2131.79	-29.66	1446.42	2416.73	53.01	1474.27	77.76	1124.87	81.12	639.14	927.70	73.29	255.80
9.59000	3170.50	110.23	36.50	3137.58	98.21	42.71	2960.25	132.63	32.30	2985.99	125.12	79.04	3184.17	-58.44	50.23	3196.07	-54.64	55.03	2115.37	-90.72	25.03	2129.35	-85.56	77.41	3217.06	72.51	1137.14	0.00	0.00	0.00	3178.35	50.34	1519.46	3149.34	159.25	1515.18	2131.79	-29.66	1446.42	2416.73	53.01	1474.27	77.88	1125.45	80.99	639.14	927.49	73.32	257.03
9.60000	3170.03	110.05	36.16	3137.60	98.13	42.54	2960.99	132.03	33.90	2986.31	125.22	79.34	3184.17	-58.44	50.23	3196.07	-54.64	55.03	2115.37	-90.72	25.03	2129.35	-85.56	77.41	3217.06	72.51	1137.14	0.00	0.00	0.00	3188.62	51.03	1518.83	3159.07	159.78	1514.50	2131.79	-29.66	1446.42	2416.73	53.01	1474.27	77.70	1126.26	80.49	638.72	927.72	73.21	257.84
9.61000	3169.91	109.91	35.82	3137.57	98.11	42.33	2961.97	131.46	35.35	2986.30	125.11	79.47	3184.17	-58.44	50.23	3196.07	-54.64	55.03	2115.37	-90.72	25.03	2129.35	-85.56	77.41	3217.06	72.51	1137.14	0.00	0.00	0.00	3198.97	51.66	1518.05	3168.74	160.23	1513.64	2131.79	-29.66	1446.42	2416.73	53.01	1474.27	77.73	1125.06	81.10	638.74	927.62	73.23	256.10
9.62000	3170.21	109.76	35.78	3137.56	98.15	42.26	2963.23	130.91	36.62	2987.08	125.06	80.05	3184.17	-58.44	50.23	3196.07	-54.64	55.03	2115.37	-90.72	25.03	2129.35	-85.56	77.41	3217.06	72.51	1137.14	0.00	0.00	0.00	3209.24	52.21	1517.14	3178.61	160.65	1512.60	2131.79	-29.66	1446.42	2416.73	53.01	1474.27	77.94	1126.17	80.78	638.91	927.29	73.44	257.29
9.63000	3170.09	109.69	35.58	3137.39	98.15	42.06	2963.84	130.54	37.23	2986.96	125.05	80.28	3184.17	-58.44	50.23	3196.07	-54.64	55.03	2115.37	-90.72	25.03	2129.35	-85.56	77.41	3217.06	72.51	1137.14	0.00	0.00	0.00	3219.67	52.71	1516.06	3188.18	160.98	1511.50	2131.79	-29.66	1446.42	2416.73	53.01	1474.27	78.14	1124.04	81.54	639.87	927.28	73.50	257.60
9.64000	3169.84	109.66	35.28	3137.55	98.17	42.07	2965.31	130.14	38.39	2987.05	124.93	80.51	3184.17	-58.44	50.23	3196.07	-54.64	55.03	2115.37	-90.72	25.03	2129.35	-85.56	77.41	3217.06	72.51	1137.14	0.00	0.00	0.00	3230.17	53.13	1514.82	3197.82	161.27	1510.22	2131.79	-29.66	1446.42	2416.73	53.01	1474.27	77.92	1125.03	81.25	640.13	927.51	73.43	256.65
9.65000	3169.91	109.68	35.16	3137.63	98.24	41.98	2966.84	129.70	39.54	2987.55	124.85	81.08	3184.17	-58.44	50.23	3196.07	-54.64	55.03	2115.37	-90.72	25.03	2129.35	-85.56	77.41	3217.06	72.51	1137.14	0.00	0.00	0.00	3240.36	53.49	1513.45	3207.64	161.50	1508.81	2131.79	-29.66	1446.42	2416.73	53.01	1474.27	77.73	1126.26	80.80	639.38	927.68	73.36	257.42
9.66000	3170.01	109.69	35.02	3137.74	98.28	41.93	2968.34	129.28	40.67	2987.48	124.85	81.41	3184.17	-58.44	50.23	3196.07	-54.64	55.03	2115.37	-90.72	25.03	2129.35	-85.56	77.41	3217.06	72.51	1137.14	0.00	0.00	0.00	3250.37	53.77	1511.97	3217.27	161.65	1507.30	2131.79	-29.66	1446.42	2416.73	53.01	1474.27	78.02	1124.38	81.53	639.77	927.76	73.44	257.04
9.67000	3170.14	109.74	34.89	3137.83	98.36	41.83	2968.53	129.13	41.10	2988.13	124.78	82.25	3184.17	-58.44	50.23	3196.07	-54.64	55.03	2115.37	-90.72	25.03	2129.35	-85.56	77.41	3217.06	72.51	1137.14	0.00	0.00	0.00	3260.28	53.99	1510.42	3227.24	161.76	1505.64	2131.79	-29.66	1446.42	2416.73	53.01	1474.27	78.03	1126.09	80.94	640.24	927.46	73.62	256.14
9.68000	3170.19	109.82	34.68	3137.99	98.45	41.79	2967.74	129.02	41.62	2989.34	124.74	83.44	3184.17	-58.44	50.23	3196.07	-54.64	55.03	2115.37	-90.72	25.03	2129.35	-85.56	77.41	3217.06	72.51	1137.14	0.00	0.00	0.00	3270.46	54.16	1508.79	3237.05	161.82	1503.91	2131.79	-29.66	1446.42	2416.73	53.01	1474.27	78.10	1124.64	81.40	639.99	927.48	73.52	256.17
9.69000	3170.21	109.90	34.40	3138.07	98.54	41.64	2966.43	128.84	41.86	2989.06	124.70	83.82	3184.17	-58.44	50.23	3196.07	-54.64	55.03	2115.37	-90.72	25.03	2129.35	-85.56	77.41	3217.06	72.51	1137.14	0.00	0.00	0.00	3280.77	54.30	1507.14	3237.05	161.82	1503.91	2131.79	-29.66	1446.42	2416.73	53.01	1474.27	77.79	1126.24	80.76	639.69	927.48	73.38	256.43
9.70000	3170.26	109.98	34.15	3138.27	98.66	41.58	2966.68	128.86	42.99	2990.38	124.87	85.16	3184.17	-58.44	50.23	3196.07	-54.64	55.03	2115.37	-90.72	25.03	2129.35	-85.56	77.41	3217.06	72.51	1137.14	0.00	0.00	0.00	3290.84	54.37	1505.54	3237.05	161.82	1503.91	2131.79	-29.66	1446.42	2416.73	53.01	1474.27	78.27	1124.84	81.12	640.04	927.58	73.57	255.95
9.71000	3170.43	110.04	33.95	3138.50	98.73	41.50	2967.04	128.81	44.36	2990.68	124.91	86.02	3184.17	-58.44	50.23	3196.07	-54.64	55.03	2115.37	-90.72	25.03	2129.35	-85.56	77.41	3217.06	72.51	1137.14	0.00	0.00	0.00	3300.52	54.38	1504.05	3237.05	161.82	1503.91	2131.79	-29.66	1446.42	2416.73	53.01	1474.27	78.17	1125.06	80.99	639.74	927.62	73.40	256.61
9.72000	3170.57	110.11	33.70	3138.67	98.83	41.40	2967.55	128.71	45.98	2991.69	124.92	87.41	3184.17	-58.44	50.23	3196.07	-54.64	55.03	2115.37	-90.72	25.03	2129.35	-85.56	77.41	3217.06	72.51	1137.14	0.00	0.00	0.00	3310.09	54.36	1502.70	3237.05	161.82	1503.91	2131.79	-29.66	1446.42	2416.73	53.01	1474.27	77.76	1125.38	80.85	639.14	927.84	73.24	257.66
9.73000	3170.74	110.18	33.45	3138.85	98.90	41.25	2967.89	128.73	47.75	2992.98	124.99	89.08	3184.17	-58.44	50.23	3196.07	-54.64	55.03	2115.37	-90.72	25.03	2129.35	-85.56	77.41	3217.06	72.51	1137.14	0.00	0.00	0.00	3319.86	54.31	1501.47	3237.05	161.82	1503.91	2131.79	-29.66	1446.42	2416.73	53.01	1474.27	77.95	1125.02	81.07	639.28	927.57	73.31	256.12
9.74000	3170.98	110.24	33.25	3139.15	98.96	41.19	2968.01	128.68	49.15	2994.24	124.92	90.89	3184.17	-58.44	50.23	3196.07	-54.64	55.03	2115.37	-90.72	25.03	2129.35	-85.56	77.41	3217.06	72.51	1137.14	0.00	0.00	0.00	3329.99	54.27	1500.29	3237.05	161.82	1503.91	2131.79	-29.66	1446.42	2416.73	53.01	1474.27	77.87	1126.59	80.76	640.08	927.48	73.55	256.01
9.75000	3170.75	109.97	32.94	3139.56	99.02	41.20	2967.70	128.64	49.69	2995.41	125.14	92.95	3184.17	-58.44	50.23	3196.07	-54.64	55.03	2115.37	-90.72	25.03	2129.35	-85.56	77.41	3217.06	72.51	1137.14	0.00	0.00	0.00	3340.12	54.19	1499.19	3237.05	161.82	1503.91	2131.79	-29.66	1446.42	2416.73	53.01	1474.27	77.95	1126.28	80.56	639.74	927.54	73.52	256.07
9.76000	3169.86	109.08	32.52	3139.77	99.05	41.05	2967.56	128.65	50.49	2997.38	125.33	95.48	3184.17	-58.44	50.23	3196.07	-54.64	55.03	2115.37	-90.72	25.03	2129.35	-85.56	77.41	3217.06	72.51	1137.14	0.00	0.00	0.00	3340.12	54.19	1499.19	3237.05	161.82	1503.91	2131.79	-29.66	1446.42	2416.73	53.01	1474.27	77.92	1124.07	81.68	639.17	927.63	73.30	257.49
9.77000	3168.43	107.68	32.02	3140.23	99.09	41.05	2968.19	128.72	52.69	2997.38	125.33	95.48	3184.17	-58.44	50.23	3196.07	-54.64	55.03	2115.37	-90.72	25.03	2129.35	-85.56	77.41	3217.06	72.51	1137.14	0.00	0.00	0.00	3340.12	54.19	1499.19	3237.05	161.82	1503.91	2131.79	-29.66	1446.42	2416.73	53.01	1474.27	77.84	1124.78	81.22	639.66	927.26	73.51	257.07
9.78000	3166.63	105.90	31.46	3140.58	99.11	40.96	2970.18	128.89	57.42	2997.38	125.33	95.48	3184.17	-58.44	50.23	3196.07	-54.64	55.03	2115.37	-90.72	25.03	2129.35	-85.56	77.41	3217.06	72.51	1137.14	0.00	0.00	0.00	3340.12	54.19	1499.19	3237.05	161.82	1503.91	2131.79	-29.66	1446.42	2416.73	53.01	1474.27	77.63	1125.05	81.23	639.09	927.88	73.12	255.43
9.79000	3164.59	103.86	30.84	3141.12	99.15	40.95	2974.13	129.19	65.80	2997.38	125.33	95.48	3184.17	-58.44	50.23	3196.07	-54.64	55.03	2115.37	-90.72	25.03	2129.35	-85.56	77.41	3217.06	72.51	1137.14	0.00	0.00	0.00	3340.12	54.19	1499.19	3237.05	161.82	1503.91	2131.79	-29.66	1446.42	2416.73	53.01	1474.27	77.70	1124.57	81.19	639.65	927.75	73.29	255.90
9.80000	3162.46	101.67	30.19	3141.75	99.15	40.99	2976.70	129.37	71.08	2997.38	125.33	95.48	3184.17	-58.44	50.23	3196.07	-54.64	55.03	2115.37	-90.72	25.03	2129.35	-85.56	77.41	3217.06	72.51	1137.14	0.00	0.00	0.00	3340.12	54.19	1499.19	3237.05	161.82	1503.91	2131.79	-29.66	1446.42	2416.73	53.01	1474.27	78.22	1123.48	81.63	639.58	927.69	73.31	255.80
9.81000	3160.38	99.45	29.53	3142.46	99.16	41.08	2976.70	129.37	71.08	2997.38	125.33	95.48	3184.17	-58.44	50.23	3196.07	-54.64	55.03	2115.37	-90.72	25.03	2129.35	-85.56	77.41	3217.06	72.51	1137.14	0.00	0.00	0.00	3340.12	54.19	1499.19	3237.05	161.82	1503.91	2131.79	-29.66	1446.42	2416.73	53.01	1474.27	77.57	1125.99	80.80	639.05	927.71	73.20	254.20
9.82000	3158.50	97.31	28.88	3143.26	99.09	41.24	2976.70	129.37	71.08	2997.38	125.33	95.48	3184.17	-58.44	50.23	3196.07	-54.64	55.03	2115.37	-90.72	25.03	2129.35	-85.56	77.41	3217.06	72.51	1137.14	0.00	0.00	0.00	3340.12	54.19	1499.19	3237.05	161.82	1503.91	2131.79	-29.66	1446.42	2416.73	53.01	1474.27	77.54	1126.43	80.65	639.41	927.47	73.48	254.64
9.83000	3156.96	95.38	28.25	3144.22	98.97	41.52	2976.70	129.37	71.08	2997.38	125.33	95.48	3184.17	-58.44	50.23	3196.07	-54.64	55.03	2115.37	-90.72	25.03	2129.35	-85.56	77.41	3217.06	72.51	1137.14	0.00	0.00	0.00	3340.12	54.19	1499.19	3237.05	161.82	1503.91	2131.79	-29.66	1446.42	2416.73	53.01	1474.27	77.99	1124.47	81.29	639.42	927.56	73.41	255.73
9.84000	3155.90	93.78	27.66	3145.40	98.79	41.78	2976.70	129.37	71.08	2997.38	125.33	95.48	3184.17	-58.44	50.23	3196.07	-54.64	55.03	2115.37	-90.72	25.03	2129.35	-85.56	77.41	3217.06	72.51	1137.14	0.00	0.00	0.00	3340.12	54.19	1499.19	3237.05	161.82	1503.91	2131.79	-29.66	1446.42	2416.73	53.01	1474.27	77.84	1126.06	80.77	638.83	927.90	73.27	256.33
9.85000	3155.48	92.62	27.13	3146.32	98.66	41.68	2976.70	129.37	71.08	2997.38	125.33	95.48	3184.17	-58.44	50.23	3196.07	-54.64	55.03	2115.37	-90.72	25.03	2129.35	-85.56	77.41	3217.06	72.51	1137.14	0.00	0.00	0.00	3340.12	54.19	1499.19	3237.05	161.82	1503.91	2131.79	-29.66	1446.42	2416.73	53.01	1474.27	77.64	1127.14	80.44	638.57	928.45	73.05	257.84
9.86000	3155.83	92.01	26.69	3147.41	98.49	41.48	2976.70	129.37	71.08	2997.38	125.33	95.48	3184.17	-58.44	50.23	3196.07	-54.64	55.03	2115.37	-90.72	25.03	2129.35	-85.56	77.41	3217.06	72.51	1137.14	0.00	0.00	0.00	3340.12	54.19	1499.19	3237.05	161.82	1503.91	2131.79	-29.66	1446.42	2416.73	53.01	1474.27	77.71	1125.81	80.79	639.04	928.14	73.19	256.65
9.87000	3157.11	92.09	26.33	3148.61	98.32	41.06	2976.70	129.37	71.08	2997.38	125.33	95.48	3184.17	-58.44	50.23	3196.07	-54.64	55.03	2115.37	-90.72	25.03	2129.35	-85.56	77.41	3217.06	72.51	1137.14	0.00	0.00	0.00	3340.12	54.19	1499.19	3237.05	161.82	1503.91	2131.79	-29.66	1446.42	2416.73	53.01	1474.27	77.82	1124.31	81.26	639.14	927.87	73.28	256.03
9.88000	3159.44	92.96	26.10	3150.15	98.13	40.67	2976.70	129.37	71.08	2997.38	125.33	95.48	3184.17	-58.44	50.23	3196.07	-54.64	55.03	2115.37	-90.72	25.03	2129.35	-85.56	77.41	3217.06	72.51	1137.14	0.00	0.00	0.00	3340.12	54.19	1499.19	3237.05	161.82	1503.91	2131.79	-29.66	1446.42	2416.73	53.01	1474.27	77.69	1125.86	80.78	638.64	927.78	73.30	257.96
9.89000	3162.99	94.74	26.00	3152.22	97.98	40.40	2976.70	129.37	71.08	2997.38	125.33	95.48	3184.17	-58.44	50.23	3196.07	-54.64	55.03	2115.37	-90.72	25.03	2129.35	-85.56	77.41	3217.06	72.51	1137.14	0.00	0.00	0.00	3340.12	54.19	1499.19	3237.05	161.82	1503.91	2131.79	-29.66	1446.42	2416.73	53.01	1474.27	77.46	1127.46	80.51	638.25	927.39	73.36	256.52
9.90000	3167.89	97.55	26.05	3155.14	98.23	40.48	2976.70	129.37	71.08	2997.38	125.33	95.48	3184.17	-58.44	50.23	3196.07	-54.64	55.03	2115.37	-90.72	25.03	2129.35	-85.56	77.41	3217.06	72.51	1137.14	0.00	0.00	0.00	3340.12	54.19	1499.19	3237.05	161.82	1503.91	2131.79	-29.66	1446.42	2416.73	53.01	1474.27	78.03	1125.55	80.94	638.59	927.34	73.44	256.29
9.91000	3174.29	101.52	26.27	3159.62	98.86	41.62	2976.70	129.37	71.08	2997.38	125.33	95.48	3184.17	-58.44	50.23	3196.07	-54.64	55.03	2115.37	-90.72	25.03	2129.35	-85.56	77.41	3217.06	72.51	1137.14	0.00	0.00	0.00	3340.12	54.19	1499.19	3237.05	161.82	1503.91	2131.79	-29.66	1446.42	2416.73	53.01	1474.27	77.96	1126.54	80.57	638.52	927.55	73.36	257.43
9.92000	3182.33	106.75	26.67	3166.06	99.89	43.77	2976.70	129.37	71.08	2997.38	125.33	95.48	3184.17	-58.44	50.23	3196.07	-54.64	55.03	2115.37	-90.72	25.03	2129.35	-85.56	77.41	3217.06	72.51	1137.14	0.00	0.00	0.00	3340.12	54.19	1499.19	3237.05	161.82	1503.91	2131.79	-29.66	1446.42	2416.73	53.01	1474.27	78.00	1125.27	80.98	638.98	927.69	73.44	257.84
9.93000	3192.16	113.36	27.29	3174.52	101.63	47.08	2976.70	129.37	71.08	2997.38	125.33	95.48	3184.17	-58.44	50.23	3196.07	-54.64	55.03	2115.37	-90.72	25.03	2129.35	-85.56	77.41	3217.06	72.51	1137.14	0.00	0.00	0.00	3340.12	54.19	1499.19	3237.05	161.82	1503.91	2131.79	-29.66	1446.42	2416.73	53.01	1474.27	78.19	1125.02	81.05	638.77	928.00	73.22	255.96
9.94000	3198.07	119.21	26.65	3185.00	104.47	51.49	2976.70	129.37	71.08	2997.38	125.33	95.48	3184.17	-58.44	50.23	3196.07	-54.64	55.03	2115.37	-90.72	25.03	2129.35	-85.56	77.41	3217.06	72.51	1137.14	0.00	0.00	0.00	3340.12	54.19	1499.19	3237.05	161.82	1503.91	2131.79	-29.66	1446.42	2416.73	53.01	1474.27	77.92	1124.74	81.11	637.86	927.96	73.11	257.18
9.95000	3207.78	122.18	29.38	3185.00	104.47	51.49	2976.70	129.37	71.08	2997.38	125.33	95.48	3184.17	-58.44	50.23	3196.07	-54.64	55.03	2115.37	-90.72	25.03	2129.35	-85.56	77.41	3217.06	72.51	1137.14	0.00	0.00	0.00	3340.12	54.19	1499.19	3237.05	161.82	1503.91	2131.79	-29.66	1446.42	2416.73	53.01	1474.27	77.71	1123.93	81.61	638.70	927.55	73.51	259.21
9.96000	3207.78	122.18	29.38	3185.00	104.47	51.49	2976.70	129.37	71.08	2997.38	125.33	95.48	3184.17	-58.44	50.23	3196.07	-54.64	55.03	2115.37	-90.72	25.03	2129.35	-85.56	77.41	3217.06	72.51	1137.14	0.00	0.00	0.00	3340.12	54.19	1499.19	3237.05	161.82	1503.91	2131.79	-29.66	1446.42	2416.73	53.01	1474.27	77.45	1125.70	80.94	639.05	927.52	73.49	258.95
9.97000	3207.78	122.18	29.38	3185.00	104.47	51.49	2976.70	129.37	71.08	2997.38	125.33	95.48	3184.17	-58.44	50.23	3196.07	-54.64	55.03	2115.37	-90.72	25.03	2129.35	-85.56	77.41	3217.06	72.51	1137.14	0.00	0.00	0.00	3340.12	54.19	1499.19	3237.05	161.82	1503.91	2131.79	-29.66	1446.42	2416.73	53.01	1474.27	77.81	1125.18	81.09	638.99	927.36	73.49	258.55
9.98000	3207.78	122.18	29.38	3185.00	104.47	51.49	2976.70	129.37	71.08	2997.38	125.33	95.48	3184.17	-58.44	50.23	3196.07	-54.64	55.03	2115.37	-90.72	25.03	2129.35	-85.56	77.41	3217.06	72.51	1137.14	0.00	0.00	0.00	3340.12	54.19	1499.19	3237.05	161.82	1503.91	2131.79	-29.66	1446.42	2416.73	53.01	1474.27	77.73	1125.66	80.79	639.53	927.45	73.53	259.83
9.99000	3207.78	122.18	29.38	3185.00	104.47	51.49	2976.70	129.37	71.08	2997.38	125.33	95.48	3184.17	-58.44	50.23	3196.07	-54.64	55.03	2115.37	-90.72	25.03	2129.35	-85.56	77.41	3217.06	72.51	1137.14	0.00	0.00	0.00	3340.12	54.19	1499.19	3237.05	161.82	1503.91	2131.79	-29.66	1446.42	2416.73	53.01	1474.27	77.82	1125.68	80.66	639.42	927.56	73.50	259.05
10.00000	3207.78	122.18	29.38	3185.00	104.47	51.49	2976.70	129.37	71.08	2997.38	125.33	95.48	3184.17	-58.44	50.23	3196.07	-54.64	55.03	2115.37	-90.72	25.03	2129.35	-85.56	77.41	3217.06	72.51	1137.14	0.00	0.00	0.00	3340.12	54.19	1499.19	3237.05	161.82	1503.91	2131.79	-29.66	1446.42	2416.73	53.01	1474.27	77.87	1126.01	80.55	639.24	927.77	73.32	260.01
10.01000	3207.78	122.18	29.38	3185.00	104.47	51.49	2976.70	129.37	71.08	2997.38	125.33	95.48	3184.17	-58.44	50.23	3196.07	-54.64	55.03	2115.37	-90.72	25.03	2129.35	-85.56	77.41	3217.06	72.51	1137.14	0.00	0.00	0.00	3340.12	54.19	1499.19	3237.05	161.82	1503.91	2131.79	-29.66	1446.42	2416.73	53.01	1474.27	78.10	1125.18	80.84	638.98	927.72	73.26	260.58
10.02000	3207.78	122.18	29.38	3185.00	104.47	51.49	2976.70	129.37	71.08	2997.38	125.33	95.48	3184.17	-58.44	50.23	3196.07	-54.64	55.03	2115.37	-90.72	25.03	2129.35	-85.56	77.41	3217.06	72.51	1137.14	0.00	0.00	0.00	3340.12	54.19	1499.19	3237.05	161.82	1503.91	2131.79	-29.66	1446.42	2416.73	53.01	1474.27	77.83	1125.90	80.81	639.38	927.72	73.26	262.13
10.03000	3207.78	122.18	29.38	3185.00	104.47	51.49	2976.70	129.37	71.08	2997.38	125.33	95.48	3184.17	-58.44	50.23	3196.07	-54.64	55.03	2115.37	-90.72	25.03	2129.35	-85.56	77.41	3217.06	72.51	1137.14	0.00	0.00	0.00	3340.12	54.19	1499.19	3237.05	161.82	1503.91	2131.79	-29.66	1446.42	2416.73	53.01	1474.27	77.82	1125.96	80.71	639.46	927.67	73.35	262.63
10.04000	3207.78	122.18	29.38	3185.00	104.47	51.49	2976.70	129.37	71.08	2997.38	125.33	95.48	3184.17	-58.44	50.23	3196.07	-54.64	55.03	2115.37	-90.72	25.03	2129.35	-85.56	77.41	3217.06	72.51	1137.14	0.00	0.00	0.00	3340.12	54.19	1499.19	3237.05	161.82	1503.91	2131.79	-29.66	1446.42	2416.73	53.01	1474.27	77.94	1123.66	81.67	640.77	927.66	73.76	263.37
10.05000	3207.78	122.18	29.38	3185.00	104.47	51.49	2976.70	129.37	71.08	2997.38	125.33	95.48	3184.17	-58.44	50.23	3196.07	-54.64	55.03	2115.37	-90.72	25.03	2129.35	-85.56	77.41	3217.06	72.51	1137.14	0.00	0.00	0.00	3340.12	54.19	1499.19	3237.05	161.82	1503.91	2131.79	-29.66	1446.42	2416.73	53.01	1474.27	78.14	1123.99	81.50	641.40	927.29	73.98	261.96
10.06000	3207.78	122.18	29.38	3185.00	104.47	51.49	2976.70	129.37	71.08	2997.38	125.33	95.48	3184.17	-58.44	50.23	3196.07	-54.64	55.03	2115.37	-90.72	25.03	2129.35	-85.56	77.41	3217.06	72.51	1137.14	0.00	0.00	0.00	3340.12	54.19	1499.19	3237.05	161.82	1503.91	2131.79	-29.66	1446.42	2416.73	53.01	1474.27	78.18	1123.45	81.80	640.99	927.17	73.98	261.78
10.07000	3207.78	122.18	29.38	3185.00	104.47	51.49	2976.70	129.37	71.08	2997.38	125.33	95.48	3184.17	-58.44	50.23	3196.07	-54.64	55.03	2115.37	-90.72	25.03	2129.35	-85.56	77.41	3217.06	72.51	1137.14	0.00	0.00	0.00	3340.12	54.19	1499.19	3237.05	161.82	1503.91	2131.79	-29.66	1446.42	2416.73	53.01	1474.27	78.12	1122.71	82.07	640.80	927.32	73.85	261.18
10.08000	3207.78	122.18	29.38	3185.00	104.47	51.49	2976.70	129.37	71.08	2997.38	125.33	95.48	3184.17	-58.44	50.23	3196.07	-54.64	55.03	2115.37	-90.72	25.03	2129.35	-85.56	77.41	3217.06	72.51	1137.14	0.00	0.00	0.00	3340.12	54.19	1499.19	3237.05	161.82	1503.91	2131.79	-29.66	1446.42	2416.73	53.01	1474.27	78.10	1124.56	81.30	640.25	927.71	73.55	261.39
10.09000	3207.78	122.18	29.38	3185.00	104.47	51.49	2976.70	129.37	71.08	2997.38	125.33	95.48	3184.17	-58.44	50.23	3196.07	-54.64	55.03	2115.37	-90.72	25.03	2129.35	-85.56	77.41	3217.06	72.51	1137.14	0.00	0.00	0.00	3340.12	54.19	1499.19	3237.05	161.82	1503.91	2131.79	-29.66	1446.42	2416.73	53.01	1474.27	77.85	1125.18	80.86	637.94	927.95	72.78	262.56
10.10000	3207.78	122.18	29.38	3185.00	104.47	51.49	2976.70	129.37	71.08	2997.38	125.33	95.48	3184.17	-58.44	50.23	3196.07	-54.64	55.03	2115.37	-90.72	25.03	2129.35	-85.56	77.41	3217.06	72.51	1137.14	0.00	0.00	0.00	3340.12	54.19	1499.19	3237.05	161.82	1503.91	2131.79	-29.66	1446.42	2416.73	53.01	1474.27	77.84	1125.60	80.87	641.17	926.78	73.09	262.41
10.11000	3207.78	122.18	29.38	3185.00	104.47	51.49	2976.70	129.37	71.08	2997.38	125.33	95.48	3184.17	-58.44	50.23	3196.07	-54.64	55.03	2115.37	-90.72	25.03	2129.35	-85.56	77.41	3217.06	72.51	1137.14	0.00	0.00	0.00	3340.12	54.19	1499.19	3237.05	161.82	1503.91	2131.79	-29.66	1446.42	2416.73	53.01	1474.27	78.12	1123.66	81.44	642.59	926.78	73.15	262.26
10.12000	3207.78	122.18	29.38	3185.00	104.47	51.49	2976.70	129.37	71.08	2997.38	125.33	95.48	3184.17	-58.44	50.23	3196.07	-54.64	55.03	2115.37	-90.72	25.03	2129.35	-85.56	77.41	3217.06	72.51	1137.14	0.00	0.00	0.00	3340.12	54.19	1499.19	3237.05	161.82	1503.91	2131.79	-29.66	1446.42	2416.73	53.01	1474.27	77.97	1122.81	81.85	642.61	926.55	73.21	262.77
10.13000	3207.78	122.18	29.38	3185.00	104.47	51.49	2976.70	129.37	71.08	2997.38	125.33	95.48	3184.17	-58.44	50.23	3196.07	-54.64	55.03	2115.37	-90.72	25.03	2129.35	-85.56	77.41	3217.06	72.51	1137.14	0.00	0.00	0.00	3340.12	54.19	1499.19	3237.05	161.82	1503.91	2131.79	-29.66	1446.42	2416.73	53.01	1474.27	77.94	1124.21	81.29	642.51	926.87	73.11	260.39
10.14000	3207.78	122.18	29.38	3185.00	104.47	51.49	2976.70	129.37	71.08	2997.38	125.33	95.48	3184.17	-58.44	50.23	3196.07	-54.64	55.03	2115.37	-90.72	25.03	2129.35	-85.56	77.41	3217.06	72.51	1137.14	0.00	0.00	0.00	3340.12	54.19	1499.19	3237.05	161.82	1503.91	2131.79	-29.66	1446.42	2416.73	53.01	1474.27	78.28	1122.45	82.03	642.57	927.25	72.92	258.40
10.15000	3207.78	122.18	29.38	3185.00	104.47	51.49	2976.70	129.37	71.08	2997.38	125.33	95.48	3184.17	-58.44	50.23	3196.07	-54.64	55.03	2115.37	-90.72	25.03	2129.35	-85.56	77.41	3217.06	72.51	1137.14	0.00	0.00	0.00	3340.12	54.19	1499.19	3237.05	161.82	1503.91	2131.79	-29.66	1446.42	2416.73	53.01	1474.27	78.13	1124.51	81.36	642.56	927.22	73.00	260.35
10.16000	3207.78	122.18	29.38	3185.00	104.47	51.49	2976.70	129.37	71.08	2997.38	125.33	95.48	3184.17	-58.44	50.23	3196.07	-54.64	55.03	2115.37	-90.72	25.03	2129.35	-85.56	77.41	3217.06	72.51	1137.14	0.00	0.00	0.00	3340.12	54.19	1499.19	3237.05	161.82	1503.91	2131.79	-29.66	1446.42	2416.73	53.01	1474.27	77.77	1126.07	80.96	642.61	927.19	72.96	261.51
10.17000	3207.78	122.18	29.38	3185.00	104.47	51.49	2976.70	129.37	71.08	2997.38	125.33	95.48	3184.17	-58.44	50.23	3196.07	-54.64	55.03	2115.37	-90.72	25.03	2129.35	-85.56	77.41	3217.06	72.51	1137.14	0.00	0.00	0.00	3340.12	54.19	1499.19	3237.05	161.82	1503.91	2131.79	-29.66	1446.42	2416.73	53.01	1474.27	77.56	1126.95	80.65	642.52	927.01	73.05	260.52
10.18000	3207.78	122.18	29.38	3185.00	104.47	51.49	2976.70	129.37	71.08	2997.38	125.33	95.48	3184.17	-58.44	50.23	3196.07	-54.64	55.03	2115.37	-90.72	25.03	2129.35	-85.56	77.41	3217.06	72.51	1137.14	0.00	0.00	0.00	3340.12	54.19	1499.19	3237.05	161.82	1503.91	2131.79	-29.66	1446.42	2416.73	53.01	1474.27	78.13	1124.76	81.31	642.56	927.08	73.05	259.56
10.19000	3207.78	122.18	29.38	3185.00	104.47	51.49	2976.70	129.37	71.08	2997.38	125.33	95.48	3184.17	-58.44	50.23	3196.07	-54.64	55.03	2115.37	-90.72	25.03	2129.35	-85.56	77.41	3217.06	72.51	1137.14	0.00	0.00	0.00	3340.12	54.19	1499.19	3237.05	161.82	1503.91	2131.79	-29.66	1446.42	2416.73	53.01	1474.27	77.98	1124.70	81.39	642.60	926.82	73.13	259.36
10.20000	3207.78	122.18	29.38	3185.00	104.47	51.49	2976.70	129.37	71.08	2997.38	125.33	95.48	3184.17	-58.44	50.23	3196.07	-54.64	55.03	2115.37	-90.72	25.03	2129.35	-85.56	77.41	3217.06	72.51	1137.14	0.00	0.00	0.00	3340.12	54.19	1499.19	3237.05	161.82	1503.91	2131.79	-29.66	1446.42	2416.73	53.01	1474.27	77.99	1125.74	80.94	642.59	926.85	73.07	257.25
10.21000	3207.78	122.18	29.38	3185.00	104.47	51.49	2976.70	129.37	71.08	2997.38	125.33	95.48	3184.17	-58.44	50.23	3196.07	-54.64	55.03	2115.37	-90.72	25.03	2129.35	-85.56	77.41	3217.06	72.51	1137.14	0.00	0.00	0.00	3340.12	54.19	1499.19	3237.05	161.82	1503.91	2131.79	-29.66	1446.42	2416.73	53.01	1474.27	77.86	1125.98	80.66	642.68	927.28	72.86	257.84
10.22000	3207.78	122.18	29.38	3185.00	104.47	51.49	2976.70	129.37	71.08	2997.38	125.33	95.48	3184.17	-58.44	50.23	3196.07	-54.64	55.03	2115.37	-90.72	25.03	2129.35	-85.56	77.41	3217.06	72.51	1137.14	0.00	0.00	0.00	3340.12	54.19	1499.19	3237.05	161.82	1503.91	2131.79	-29.66	1446.42	2416.73	53.01	1474.27	78.01	1127.42	80.23	642.63	927.11	72.88	258.35
10.23000	3207.78	122.18	29.38	3185.00	104.47	51.49	2976.70	129.37	71.08	2997.38	125.33	95.48	3184.17	-58.44	50.23	3196.07	-54.64	55.03	2115.37	-90.72	25.03	2129.35	-85.56	77.41	3217.06	72.51	1137.14	0.00	0.00	0.00	3340.12	54.19	1499.19	3237.05	161.82	1503.91	2131.79	-29.66	1446.42	2416.73	53.01	1474.27	78.17	1125.30	80.92	642.53	926.96	73.02	259.88
10.24000	3207.78	122.18	29.38	3185.00	104.47	51.49	2976.70	129.37	71.08	2997.38	125.33	95.48	3184.17	-58.44	50.23	3196.07	-54.64	55.03	2115.37	-90.72	25.03	2129.35	-85.56	77.41	3217.06	72.51	1137.14	0.00	0.00	0.00	3340.12	54.19	1499.19	3237.05	161.82	1503.91	2131.79	-29.66	1446.42	2416.73	53.01	1474.27	77.71	1125.47	81.03	642.65	927.37	72.90	260.84
10.25000	3207.78	122.18	29.38	3185.00	104.47	51.49	2976.70	129.37	71.08	2997.38	125.33	95.48	3184.17	-58.44	50.23	3196.07	-54.64	55.03	2115.37	-90.72	25.03	2129.35	-85.56	77.41	3217.06	72.51	1137.14	0.00	0.00	0.00	3340.12	54.19	1499.19	3237.05	161.82	1503.91	2131.79	-29.66	1446.42	2416.73	53.01	1474.27	77.87	1124.79	81.32	642.60	926.91	73.05	262.64
10.26000	3207.78	122.18	29.38	3185.00	104.47	51.49	2976.70	129.37	71.08	2997.38	125.33	95.48	3184.17	-58.44	50.23	3196.07	-54.64	55.03	2115.37	-90.72	25.03	2129.35	-85.56	77.41	3217.06	72.51	1137.14	0.00	0.00	0.00	3340.12	54.19	1499.19	3237.05	161.82	1503.91	2131.79	-29.66	1446.42	2416.73	53.01	1474.27	77.54	1125.52	80.98	642.64	926.89	73.04	262.09
10.27000	3207.78	122.18	29.38	3185.00	104.47	51.49	2976.70	129.37	71.08	2997.38	125.33	95.48	3184.17	-58.44	50.23	3196.07	-54.64	55.03	2115.37	-90.72	25.03	2129.35	-85.56	77.41	3217.06	72.51	1137.14	0.00	0.00	0.00	3340.12	54.19	1499.19	3237.05	161.82	1503.91	2131.79	-29.66	1446.42	2416.73	53.01	1474.27	77.72	1124.27	81.31	642.62	927.08	72.94	264.70
10.28000	3207.78	122.18	29.38	3185.00	104.47	51.49	2976.70	129.37	71.08	2997.38	125.33	95.48	3184.17	-58.44	50.23	3196.07	-54.64	55.03	2115.37	-90.72	25.03	2129.35	-85.56	77.41	3217.06	72.51	1137.14	0.00	0.00	0.00	3340.12	54.19	1499.19	3237.05	161.82	1503.91	2131.79	-29.66	1446.42	2416.73	53.01	1474.27	77.84	1123.89	81.54	642.57	926.76	73.13	266.70
10.29000	3207.78	122.18	29.38	3185.00	104.47	51.49	2976.70	129.37	71.08	2997.38	125.33	95.48	3184.17	-58.44	50.23	3196.07	-54.64	55.03	2115.37	-90.72	25.03	2129.35	-85.56	77.41	3217.06	72.51	1137.14	0.00	0.00	0.00	3340.12	54.19	1499.19	3237.05	161.82	1503.91	2131.79	-29.66	1446.42	2416.73	53.01	1474.27	78.06	1124.52	81.34	642.60	927.34	72.85	267.39
10.30000	3207.78	122.18	29.38	3185.00	104.47	51.49	2976.70	129.37	71.08	2997.38	125.33	95.48	3184.17	-58.44	50.23	3196.07	-54.64	55.03	2115.37	-90.72	25.03	2129.35	-85.56	77.41	3217.06	72.51	1137.14	0.00	0.00	0.00	3340.12	54.19	1499.19	3237.05	161.82	1503.91	2131.79	-29.66	1446.42	2416.73	53.01	1474.27	78.08	1123.53	81.56	642.65	927.29	72.90	267.49
10.31000	3207.78	122.18	29.38	3185.00	104.47	51.49	2976.70	129.37	71.08	2997.38	125.33	95.48	3184.17	-58.44	50.23	3196.07	-54.64	55.03	2115.37	-90.72	25.03	2129.35	-85.56	77.41	3217.06	72.51	1137.14	0.00	0.00	0.00	3340.12	54.19	1499.19	3237.05	161.82	1503.91	2131.79	-29.66	1446.42	2416.73	53.01	1474.27	78.00	1124.85	80.91	642.57	926.87	73.07	269.70
10.32000	3207.78	122.18	29.38	3185.00	104.47	51.49	2976.70	129.37	71.08	2997.38	125.33	95.48	3184.17	-58.44	50.23	3196.07	-54.64	55.03	2115.37	-90.72	25.03	2129.35	-85.56	77.41	3217.06	72.51	1137.14	0.00	0.00	0.00	3340.12	54.19	1499.19	3237.05	161.82	1503.91	2131.79	-29.66	1446.42	2416.73	53.01	1474.27	78.24	1123.63	81.56	642.58	926.88	73.05	271.55
10.33000	3207.78	122.18	29.38	3185.00	104.47	51.49	2976.70	129.37	71.08	2997.38	125.33	95.48	3184.17	-58.44	50.23	3196.07	-54.64	55.03	2115.37	-90.72	25.03	2129.35	-85.56	77.41	3217.06	72.51	1137.14	0.00	0.00	0.00	3340.12	54.19	1499.19	3237.05	161.82	1503.91	2131.79	-29.66	1446.42	2416.73	53.01	1474.27	77.54	1127.10	80.49	642.58	927.39	72.91	270.78
10.34000	3207.78	122.18	29.38	3185.00	104.47	51.49	2976.70	129.37	71.08	2997.38	125.33	95.48	3184.17	-58.44	50.23	3196.07	-54.64	55.03	2115.37	-90.72	25.03	2129.35	-85.56	77.41	3217.06	72.51	1137.14	0.00	0.00	0.00	3340.12	54.19	1499.19	3237.05	161.82	1503.91	2131.79	-29.66	1446.42	2416.73	53.01	1474.27	77.99	1125.48	81.18	642.58	927.18	72.99	271.11
10.35000	3207.78	122.18	29.38	3185.00	104.47	51.49	2976.70	129.37	71.08	2997.38	125.33	95.48	3184.17	-58.44	50.23	3196.07	-54.64	55.03	2115.37	-90.72	25.03	2129.35	-85.56	77.41	3217.06	72.51	1137.14	0.00	0.00	0.00	3340.12	54.19	1499.19	3237.05	161.82	1503.91	2131.79	-29.66	1446.42	2416.73	53.01	1474.27	78.21	1124.29	81.26	642.58	927.20	72.99	270.54
10.36000	3207.78	122.18	29.38	3185.00	104.47	51.49	2976.70	129.37	71.08	2997.38	125.33	95.48	3184.17	-58.44	50.23	3196.07	-54.64	55.03	2115.37	-90.72	25.03	2129.35	-85.56	77.41	3217.06	72.51	1137.14	0.00	0.00	0.00	3340.12	54.19	1499.19	3237.05	161.82	1503.91	2131.79	-29.66	1446.42	2416.73	53.01	1474.27	78.01	1125.01	81.04	642.63	927.29	72.81	270.00
10.37000	3207.78	122.18	29.38	3185.00	104.47	51.49	2976.70	129.37	71.08	2997.38	125.33	95.48	3184.17	-58.44	50.23	3196.07	-54.64	55.03	2115.37	-90.72	25.03	2129.35	-85.56	77.41	3217.06	72.51	1137.14	0.00	0.00	0.00	3340.12	54.19	1499.19	3237.05	161.82	1503.91	2131.79	-29.66	1446.42	2416.73	53.01	1474.27	78.00	1125.97	80.92	642.61	927.10	72.89	260.46
10.38000	3207.78	122.18	29.38	3185.00	104.47	51.49	2976.70	129.37	71.08	2997.38	125.33	95.48	3184.17	-58.44	50.23	3196.07	-54.64	55.03	2115.37	-90.72	25.03	2129.35	-85.56	77.41	3217.06	72.51	1137.14	0.00	0.00	0.00	3340.12	54.19	1499.19	3237.05	161.82	1503.91	2131.79	-29.66	1446.42	2416.73	53.01	1474.27	77.63	1127.45	80.25	642.53	926.58	73.18	256.71
10.39000	3207.78	122.18	29.38	3185.00	104.47	51.49	2976.70	129.37	71.08	2997.38	125.33	95.48	3184.17	-58.44	50.23	3196.07	-54.64	55.03	2115.37	-90.72	25.03	2129.35	-85.56	77.41	3217.06	72.51	1137.14	0.00	0.00	0.00	3340.12	54.19	1499.19	3237.05	161.82	1503.91	2131.79	-29.66	1446.42	2416.73	53.01	1474.27	77.78	1125.94	80.78	642.53	927.00	72.99	256.48
10.40000	3207.78	122.18	29.38	3185.00	104.47	51.49	2976.70	129.37	71.08	2997.38	125.33	95.48	3184.17	-58.44	50.23	3196.07	-54.64	55.03	2115.37	-90.72	25.03	2129.35	-85.56	77.41	3217.06	72.51	1137.14	0.00	0.00	0.00	3340.12	54.19	1499.19	3237.05	161.82	1503.91	2131.79	-29.66	1446.42	2416.73	53.01	1474.27	77.74	1125.39	80.94	642.59	927.20	72.85	257.03
10.41000	3207.78	122.18	29.38	3185.00	104.47	51.49	2976.70	129.37	71.08	2997.38	125.33	95.48	3184.17	-58.44	50.23	3196.07	-54.64	55.03	2115.37	-90.72	25.03	2129.35	-85.56	77.41	3217.06	72.51	1137.14	0.00	0.00	0.00	3340.12	54.19	1499.19	3237.05	161.82	1503.91	2131.79	-29.66	1446.42	2416.73	53.01	1474.27	77.66	1126.09	80.85	642.59	927.17	73.04	256.75
10.42000	3207.78	122.18	29.38	3185.00	104.47	51.49	2976.70	129.37	71.08	2997.38	125.33	95.48	3184.17	-58.44	50.23	3196.07	-54.64	55.03	2115.37	-90.72	25.03	2129.35	-85.56	77.41	3217.06	72.51	1137.14	0.00	0.00	0.00	3340.12	54.19	1499.19	3237.05	161.82	1503.91	2131.79	-29.66	1446.42	2416.73	53.01	1474.27	77.82	1125.16	81.25	642.58	926.74	73.16	256.91
10.43000	3207.78	122.18	29.38	3185.00	104.47	51.49	2976.70	129.37	71.08	2997.38	125.33	95.48	3184.17	-58.44	50.23	3196.07	-54.64	55.03	2115.37	-90.72	25.03	2129.35	-85.56	77.41	3217.06	72.51	1137.14	0.00	0.00	0.00	3340.12	54.19	1499.19	3237.05	161.82	1503.91	2131.79	-29.66	1446.42	2416.73	53.01	1474.27	77.79	1126.39	80.90	642.60	927.25	72.98	257.13
10.44000	3207.78	122.18	29.38	3185.00	104.47	51.49	2976.70	129.37	71.08	2997.38	125.33	95.48	3184.17	-58.44	50.23	3196.07	-54.64	55.03	2115.37	-90.72	25.03	2129.35	-85.56	77.41	3217.06	72.51	1137.14	0.00	0.00	0.00	3340.12	54.19	1499.19	3237.05	161.82	1503.91	2131.79	-29.66	1446.42	2416.73	53.01	1474.27	77.57	1126.12	80.86	642.59	926.89	73.14	256.47
10.45000	3207.78	122.18	29.38	3185.00	104.47	51.49	2976.70	129.37	71.08	2997.38	125.33	95.48	3184.17	-58.44	50.23	3196.07	-54.64	55.03	2115.37	-90.72	25.03	2129.35	-85.56	77.41	3217.06	72.51	1137.14	0.00	0.00	0.00	3340.12	54.19	1499.19	3237.05	161.82	1503.91	2131.79	-29.66	1446.42	2416.73	53.01	1474.27	78.00	1124.02	81.51	642.58	927.48	72.89	256.99
10.46000	3207.78	122.18	29.38	3185.00	104.47	51.49	2976.70	129.37	71.08	2997.38	125.33	95.48	3184.17	-58.44	50.23	3196.07	-54.64	55.03	2115.37	-90.72	25.03	2129.35	-85.56	77.41	3217.06	72.51	1137.14	0.00	0.00	0.00	3340.12	54.19	1499.19	3237.05	161.82	1503.91	2131.79	-29.66	1446.42	2416.73	53.01	1474.27	77.92	1123.83	81.45	642.53	927.17	72.96	256.98
10.47000	3207.78	122.18	29.38	3185.00	104.47	51.49	2976.70	129.37	71.08	2997.38	125.33	95.48	3184.17	-58.44	50.23	3196.07	-54.64	55.03	2115.37	-90.72	25.03	2129.35	-85.56	77.41	3217.06	72.51	1137.14	0.00	0.00	0.00	3340.12	54.19	1499.19	3237.05	161.82	1503.91	2131.79	-29.66	1446.42	2416.73	53.01	1474.27	77.93	1124.13	81.48	642.55	926.88	72.97	262.38
10.48000	3207.78	122.18	29.38	3185.00	104.47	51.49	2976.70	129.37	71.08	2997.38	125.33	95.48	3184.17	-58.44	50.23	3196.07	-54.64	55.03	2115.37	-90.72	25.03	2129.35	-85.56	77.41	3217.06	72.51	1137.14	0.00	0.00	0.00	3340.12	54.19	1499.19	3237.05	161.82	1503.91	2131.79	-29.66	1446.42	2416.73	53.01	1474.27	78.05	1125.13	81.08	642.54	926.91	72.97	263.75
10.49000	3207.78	122.18	29.38	3185.00	104.47	51.49	2976.70	129.37	71.08	2997.38	125.33	95.48	3184.17	-58.44	50.23	3196.07	-54.64	55.03	2115.37	-90.72	25.03	2129.35	-85.56	77.41	3217.06	72.51	1137.14	0.00	0.00	0.00	3340.12	54.19	1499.19	3237.05	161.82	1503.91	2131.79	-29.66	1446.42	2416.73	53.01	1474.27	77.76	1126.61	80.54	642.54	926.78	73.10	264.42
10.50000	3207.78	122.18	29.38	3185.00	104.47	51.49	2976.70	129.37	71.08	2997.38	125.33	95.48	3184.17	-58.44	50.23	3196.07	-54.64	55.03	2115.37	-90.72	25.03	2129.35	-85.56	77.41	3217.06	72.51	1137.14	0.00	0.00	0.00	3340.12	54.19	1499.19	3237.05	161.82	1503.91	2131.79	-29.66	1446.42	2416.73	53.01	1474.27	77.79	1126.21	80.93	642.58	926.94	73.03	263.74
10.51000	3207.78	122.18	29.38	3185.00	104.47	51.49	2976.70	129.37	71.08	2997.38	125.33	95.48	3184.17	-58.44	50.23	3196.07	-54.64	55.03	2115.37	-90.72	25.03	2129.35	-85.56	77.41	3217.06	72.51	1137.14	0.00	0.00	0.00	3340.12	54.19	1499.19	3237.05	161.82	1503.91	2131.79	-29.66	1446.42	2416.73	53.01	1474.27	77.61	1126.55	80.79	642.57	927.15	72.89	265.10
10.52000	3207.78	122.18	29.38	3185.00	104.47	51.49	2976.70	129.37	71.08	2997.38	125.33	95.48	3184.17	-58.44	50.23	3196.07	-54.64	55.03	2115.37	-90.72	25.03	2129.35	-85.56	77.41	3217.06	72.51	1137.14	0.00	0.00	0.00	3340.12	54.19	1499.19	3237.05	161.82	1503.91	2131.79	-29.66	1446.42	2416.73	53.01	1474.27	77.92	1126.12	80.88	642.53	927.18	73.03	263.22
10.53000	3207.78	122.18	29.38	3185.00	104.47	51.49	2976.70	129.37	71.08	2997.38	125.33	95.48	3184.17	-58.44	50.23	3196.07	-54.64	55.03	2115.37	-90.72	25.03	2129.35	-85.56	77.41	3217.06	72.51	1137.14	0.00	0.00	0.00	3340.12	54.19	1499.19	3237.05	161.82	1503.91	2131.79	-29.66	1446.42	2416.73	53.01	1474.27	77.71	1126.53	80.69	642.68	927.57	72.79	261.97
10.54000	3207.78	122.18	29.38	3185.00	104.47	51.49	2976.70	129.37	71.08	2997.38	125.33	95.48	3184.17	-58.44	50.23	3196.07	-54.64	55.03	2115.37	-90.72	25.03	2129.35	-85.56	77.41	3217.06	72.51	1137.14	0.00	0.00	0.00	3340.12	54.19	1499.19	3237.05	161.82	1503.91	2131.79	-29.66	1446.42	2416.73	53.01	1474.27	77.63	1126.84	80.44	642.64	927.37	72.89	262.36
10.55000	3207.78	122.18	29.38	3185.00	104.47	51.49	2976.70	129.37	71.08	2997.38	125.33	95.48	3184.17	-58.44	50.23	3196.07	-54.64	55.03	2115.37	-90.72	25.03	2129.35	-85.56	77.41	3217.06	72.51	1137.14	0.00	0.00	0.00	3340.12	54.19	1499.19	3237.05	161.82	1503.91	2131.79	-29.66	1446.42	2416.73	53.01	1474.27	77.86	1126.10	80.75	642.51	927.28	73.02	258.20
10.56000	3207.78	122.18	29.38	3185.00	104.47	51.49	2976.70	129.37	71.08	2997.38	125.33	95.48	3184.17	-58.44	50.23	3196.07	-54.64	55.03	2115.37	-90.72	25.03	2129.35	-85.56	77.41	3217.06	72.51	1137.14	0.00	0.00	0.00	3340.12	54.19	1499.19	3237.05	161.82	1503.91	2131.79	-29.66	1446.42	2416.73	53.01	1474.27	77.38	1128.47	80.17	642.53	927.23	72.94	256.77
10.57000	3207.78	122.18	29.38	3185.00	104.47	51.49	2976.70	129.37	71.08	2997.38	125.33	95.48	3184.17	-58.44	50.23	3196.07	-54.64	55.03	2115.37	-90.72	25.03	2129.35	-85.56	77.41	3217.06	72.51	1137.14	0.00	0.00	0.00	3340.12	54.19	1499.19	3237.05	161.82	1503.91	2131.79	-29.66	1446.42	2416.73	53.01	1474.27	77.88	1124.59	81.55	642.57	927.00	73.10	257.14
10.58000	3207.78	122.18	29.38	3185.00	104.47	51.49	2976.70	129.37	71.08	2997.38	125.33	95.48	3184.17	-58.44	50.23	3196.07	-54.64	55.03	2115.37	-90.72	25.03	2129.35	-85.56	77.41	3217.06	72.51	1137.14	0.00	0.00	0.00	3340.12	54.19	1499.19	3237.05	161.82	1503.91	2131.79	-29.66	1446.42	2416.73	53.01	1474.27	78.10	1123.60	81.52	642.56	926.89	73.15	257.15
10.59000	3207.78	122.18	29.38	3185.00	104.47	51.49	2976.70	129.37	71.08	2997.38	125.33	95.48	3184.17	-58.44	50.23	3196.07	-54.64	55.03	2115.37	-90.72	25.03	2129.35	-85.56	77.41	3217.06	72.51	1137.14	0.00	0.00	0.00	3340.12	54.19	1499.19	3237.05	161.82	1503.91	2131.79	-29.66	1446.42	2416.73	53.01	1474.27	77.72	1126.20	80.68	642.57	927.20	72.93	257.04
10.60000	3207.78	122.18	29.38	3185.00	104.47	51.49	2976.70	129.37	71.08	2997.38	125.33	95.48	3184.17	-58.44	50.23	3196.07	-54.64	55.03	2115.37	-90.72	25.03	2129.35	-85.56	77.41	3217.06	72.51	1137.14	0.00	0.00	0.00	3340.12	54.19	1499.19	3237.05	161.82	1503.91	2131.79	-29.66	1446.42	2416.73	53.01	1474.27	77.84	1125.90	80.85	642.62	926.86	73.07	256.47
10.61000	3207.78	122.18	29.38	3185.00	104.47	51.49	2976.70	129.37	71.08	2997.38	125.33	95.48	3184.17	-58.44	50.23	3196.07	-54.64	55.03	2115.37	-90.72	25.03	2129.35	-85.56	77.41	3217.06	72.51	1137.14	0.00	0.00	0.00	3340.12	54.19	1499.19	3237.05	161.82	1503.91	2131.79	-29.66	1446.42	2416.73	53.01	1474.27	77.88	1127.00	80.56	642.64	927.12	72.94	256.40
10.62000	3207.78	122.18	29.38	3185.00	104.47	51.49	2976.70	129.37	71.08	2997.38	125.33	95.48	3184.17	-58.44	50.23	3196.07	-54.64	55.03	2115.37	-90.72	25.03	2129.35	-85.56	77.41	3217.06	72.51	1137.14	0.00	0.00	0.00	3340.12	54.19	1499.19	3237.05	161.82	1503.91	2131.79	-29.66	1446.42	2416.73	53.01	1474.27	77.46	1127.18	80.50	642.60	927.03	72.91	256.44
10.63000	3207.78	122.18	29.38	3185.00	104.47	51.49	2976.70	129.37	71.08	2997.38	125.33	95.48	3184.17	-58.44	50.23	3196.07	-54.64	55.03	2115.37	-90.72	25.03	2129.35	-85.56	77.41	3217.06	72.51	1137.14	0.00	0.00	0.00	3340.12	54.19	1499.19	3237.05	161.82	1503.91	2131.79	-29.66	1446.42	2416.73	53.01	1474.27	77.67	1125.37	81.00	642.61	927.29	72.80	256.96
10.64000	3207.78	122.18	29.38	3185.00	104.47	51.49	2976.70	129.37	71.08	2997.38	125.33	95.48	3184.17	-58.44	50.23	3196.07	-54.64	55.03	2115.37	-90.72	25.03	2129.35	-85.56	77.41	3217.06	72.51	1137.14	0.00	0.00	0.00	3340.12	54.19	1499.19	3237.05	161.82	1503.91	2131.79	-29.66	1446.42	2416.73	53.01	1474.27	77.78	1126.51	80.63	642.60	927.16	72.97	256.93
10.65000	3207.78	122.18	29.38	3185.00	104.47	51.49	2976.70	129.37	71.08	2997.38	125.33	95.48	3184.17	-58.44	50.23	3196.07	-54.64	55.03	2115.37	-90.72	25.03	2129.35	-85.56	77.41	3217.06	72.51	1137.14	0.00	0.00	0.00	3340.12	54.19	1499.19	3237.05	161.82	1503.91	2131.79	-29.66	1446.42	2416.73	53.01	1474.27	77.73	1125.89	81.08	642.55	926.83	73.07	257.02
10.66000	3207.78	122.18	29.38	3185.00	104.47	51.49	2976.70	129.37	71.08	2997.38	125.33	95.48	3184.17	-58.44	50.23	3196.07	-54.64	55.03	2115.37	-90.72	25.03	2129.35	-85.56	77.41	3217.06	72.51	1137.14	0.00	0.00	0.00	3340.12	54.19	1499.19	3237.05	161.82	1503.91	2131.79	-29.66	1446.42	2416.73	53.01	1474.27	78.02	1124.12	81.68	642.52	926.75	73.08	256.84
10.67000	3207.78	122.18	29.38	3185.00	104.47	51.49	2976.70	129.37	71.08	2997.38	125.33	95.48	3184.17	-58.44	50.23	3196.07	-54.64	55.03	2115.37	-90.72	25.03	2129.35	-85.56	77.41	3217.06	72.51	1137.14	0.00	0.00	0.00	3340.12	54.19	1499.19	3237.05	161.82	1503.91	2131.79	-29.66	1446.42	2416.73	53.01	1474.27	77.91	1124.50	81.31	642.59	927.02	72.92	256.88
10.68000	3207.78	122.18	29.38	3185.00	104.47	51.49	2976.70	129.37	71.08	2997.38	125.33	95.48	3184.17	-58.44	50.23	3196.07	-54.64	55.03	2115.37	-90.72	25.03	2129.35	-85.56	77.41	3217.06	72.51	1137.14	0.00	0.00	0.00	3340.12	54.19	1499.19	3237.05	161.82	1503.91	2131.79	-29.66	1446.42	2416.73	53.01	1474.27	77.64	1126.40	80.56	642.55	926.87	73.05	257.05
10.69000	3207.78	122.18	29.38	3185.00	104.47	51.49	2976.70	129.37	71.08	2997.38	125.33	95.48	3184.17	-58.44	50.23	3196.07	-54.64	55.03	2115.37	-90.72	25.03	2129.35	-85.56	77.41	3217.06	72.51	1137.14	0.00	0.00	0.00	3340.12	54.19	1499.19	3237.05	161.82	1503.91	2131.79	-29.66	1446.42	2416.73	53.01	1474.27	77.84	1125.58	80.84	642.59	927.23	73.01	257.34
10.70000	3207.78	122.18	29.38	3185.00	104.47	51.49	2976.70	129.37	71.08	2997.38	125.33	95.48	3184.17	-58.44	50.23	3196.07	-54.64	55.03	2115.37	-90.72	25.03	2129.35	-85.56	77.41	3217.06	72.51	1137.14	0.00	0.00	0.00	3340.12	54.19	1499.19	3237.05	161.82	1503.91	2131.79	-29.66	1446.42	2416.73	53.01	1474.27	77.85	1124.59	81.21	642.55	927.12	73.05	256.65
10.71000	3207.78	122.18	29.38	3185.00	104.47	51.49	2976.70	129.37	71.08	2997.38	125.33	95.48	3184.17	-58.44	50.23	3196.07	-54.64	55.03	2115.37	-90.72	25.03	2129.35	-85.56	77.41	3217.06	72.51	1137.14	0.00	0.00	0.00	3340.12	54.19	1499.19	3237.05	161.82	1503.91	2131.79	-29.66	1446.42	2416.73	53.01	1474.27	77.67	1125.97	80.84	642.51	927.02	73.13	256.79
10.72000	3207.78	122.18	29.38	3185.00	104.47	51.49	2976.70	129.37	71.08	2997.38	125.33	95.48	3184.17	-58.44	50.23	3196.07	-54.64	55.03	2115.37	-90.72	25.03	2129.35	-85.56	77.41	3217.06	72.51	1137.14	0.00	0.00	0.00	3340.12	54.19	1499.19	3237.05	161.82	1503.91	2131.79	-29.66	1446.42	2416.73	53.01	1474.27	77.77	1125.49	81.19	642.64	927.15	73.07	256.62
10.73000	3207.78	122.18	29.38	3185.00	104.47	51.49	2976.70	129.37	71.08	2997.38	125.33	95.48	3184.17	-58.44	50.23	3196.07	-54.64	55.03	2115.37	-90.72	25.03	2129.35	-85.56	77.41	3217.06	72.51	1137.14	0.00	0.00	0.00	3340.12	54.19	1499.19	3237.05	161.82	1503.91	2131.79	-29.66	1446.42	2416.73	53.01	1474.27	78.09	1124.73	81.41	642.58	926.88	73.06	256.85
10.74000	3207.78	122.18	29.38	3185.00	104.47	51.49	2976.70	129.37	71.08	2997.38	125.33	95.48	3184.17	-58.44	50.23	3196.07	-54.64	55.03	2115.37	-90.72	25.03	2129.35	-85.56	77.41	3217.06	72.51	1137.14	0.00	0.00	0.00	3340.12	54.19	1499.19	3237.05	161.82	1503.91	2131.79	-29.66	1446.42	2416.73	53.01	1474.27	78.19	1125.42	81.13	642.64	927.34	72.83	256.68
10.75000	3207.78	122.18	29.38	3185.00	104.47	51.49	2976.70	129.37	71.08	2997.38	125.33	95.48	3184.17	-58.44	50.23	3196.07	-54.64	55.03	2115.37	-90.72	25.03	2129.35	-85.56	77.41	3217.06	72.51	1137.14	0.00	0.00	0.00	3340.12	54.19	1499.19	3237.05	161.82	1503.91	2131.79	-29.66	1446.42	2416.73	53.01	1474.27	77.68	1126.49	80.75	642.56	927.44	72.89	256.79
10.76000	3207.78	122.18	29.38	3185.00	104.47	51.49	2976.70	129.37	71.08	2997.38	125.33	95.48	3184.17	-58.44	50.23	3196.07	-54.64	55.03	2115.37	-90.72	25.03	2129.35	-85.56	77.41	3217.06	72.51	1137.14	0.00	0.00	0.00	3340.12	54.19	1499.19	3237.05	161.82	1503.91	2131.79	-29.66	1446.42	2416.73	53.01	1474.27	77.87	1125.97	80.76	642.63	927.53	72.91	256.46
10.77000	3207.78	122.18	29.38	3185.00	104.47	51.49	2976.70	129.37	71.08	2997.38	125.33	95.48	3184.17	-58.44	50.23	3196.07	-54.64	55.03	2115.37	-90.72	25.03	2129.35	-85.56	77.41	3217.06	72.51	1137.14	0.00	0.00	0.00	3340.12	54.19	1499.19	3237.05	161.82	1503.91	2131.79	-29.66	1446.42	2416.73	53.01	1474.27	77.98	1125.61	80.99	642.60	926.98	72.97	257.18
10.78000	3207.78	122.18	29.38	3185.00	104.47	51.49	2976.70	129.37	71.08	2997.38	125.33	95.48	3184.17	-58.44	50.23	3196.07	-54.64	55.03	2115.37	-90.72	25.03	2129.35	-85.56	77.41	3217.06	72.51	1137.14	0.00	0.00	0.00	3340.12	54.19	1499.19	3237.05	161.82	1503.91	2131.79	-29.66	1446.42	2416.73	53.01	1474.27	77.79	1126.88	80.63	642.57	926.92	73.09	256.93
10.79000	3207.78	122.18	29.38	3185.00	104.47	51.49	2976.70	129.37	71.08	2997.38	125.33	95.48	3184.17	-58.44	50.23	3196.07	-54.64	55.03	2115.37	-90.72	25.03	2129.35	-85.56	77.41	3217.06	72.51	1137.14	0.00	0.00	0.00	3340.12	54.19	1499.19	3237.05	161.82	1503.91	2131.79	-29.66	1446.42	2416.73	53.01	1474.27	77.60	1126.82	80.69	642.60	926.92	73.20	257.00
10.80000	3207.78	122.18	29.38	3185.00	104.47	51.49	2976.70	129.37	71.08	2997.38	125.33	95.48	3184.17	-58.44	50.23	3196.07	-54.64	55.03	2115.37	-90.72	25.03	2129.35	-85.56	77.41	3217.06	72.51	1137.14	0.00	0.00	0.00	3340.12	54.19	1499.19	3237.05	161.82	1503.91	2131.79	-29.66	1446.42	2416.73	53.01	1474.27	77.55	1125.66	80.88	642.54	927.06	73.04	256.76
10.81000	3207.78	122.18	29.38	3185.00	104.47	51.49	2976.70	129.37	71.08	2997.38	125.33	95.48	3184.17	-58.44	50.23	3196.07	-54.64	55.03	2115.37	-90.72	25.03	2129.35	-85.56	77.41	3217.06	72.51	1137.14	0.00	0.00	0.00	3340.12	54.19	1499.19	3237.05	161.82	1503.91	2131.79	-29.66	1446.42	2416.73	53.01	1474.27	77.87	1124.68	81.12	642.57	927.32	72.91	256.52
10.82000	3207.78	122.18	29.38	3185.00	104.47	51.49	2976.70	129.37	71.08	2997.38	125.33	95.48	3184.17	-58.44	50.23	3196.07	-54.64	55.03	2115.37	-90.72	25.03	2129.35	-85.56	77.41	3217.06	72.51	1137.14	0.00	0.00	0.00	3340.12	54.19	1499.19	3237.05	161.82	1503.91	2131.79	-29.66	1446.42	2416.73	53.01	1474.27	77.72	1125.10	81.14	642.53	927.19	73.04	256.88
10.83000	3207.78	122.18	29.38	3185.00	104.47	51.49	2976.70	129.37	71.08	2997.38	125.33	95.48	3184.17	-58.44	50.23	3196.07	-54.64	55.03	2115.37	-90.72	25.03	2129.35	-85.56	77.41	3217.06	72.51	1137.14	0.00	0.00	0.00	3340.12	54.19	1499.19	3237.05	161.82	1503.91	2131.79	-29.66	1446.42	2416.73	53.01	1474.27	77.64	1124.51	81.32	642.57	927.38	72.92	256.82
10.84000	3207.78	122.18	29.38	3185.00	104.47	51.49	2976.70	129.37	71.08	2997.38	125.33	95.48	3184.17	-58.44	50.23	3196.07	-54.64	55.03	2115.37	-90.72	25.03	2129.35	-85.56	77.41	3217.06	72.51	1137.14	0.00	0.00	0.00	3340.12	54.19	1499.19	3237.05	161.82	1503.91	2131.79	-29.66	1446.42	2416.73	53.01	1474.27	77.98	1123.49	81.58	642.63	927.41	72.86	256.56
10.85000	3207.78	122.18	29.38	3185.00	104.47	51.49	2976.70	129.37	71.08	2997.38	125.33	95.48	3184.17	-58.44	50.23	3196.07	-54.64	55.03	2115.37	-90.72	25.03	2129.35	-85.56	77.41	3217.06	72.51	1137.14	0.00	0.00	0.00	3340.12	54.19	1499.19	3237.05	161.82	1503.91	2131.79	-29.66	1446.42	2416.73	53.01	1474.27	77.99	1122.71	81.77	642.61	926.76	73.04	256.55
10.86000	3207.78	122.18	29.38	3185.00	104.47	51.49	2976.70	129.37	71.08	2997.38	125.33	95.48	3184.17	-58.44	50.23	3196.07	-54.64	55.03	2115.37	-90.72	25.03	2129.35	-85.56	77.41	3217.06	72.51	1137.14	0.00	0.00	0.00	3340.12	54.19	1499.19	3237.05	161.82	1503.91	2131.79	-29.66	1446.42	2416.73	53.01	1474.27	78.09	1125.22	81.09	642.61	926.77	73.11	256.91
10.87000	3207.78	122.18	29.38	3185.00	104.47	51.49	2976.70	129.37	71.08	2997.38	125.33	95.48	3184.17	-58.44	50.23	3196.07	-54.64	55.03	2115.37	-90.72	25.03	2129.35	-85.56	77.41	3217.06	72.51	1137.14	0.00	0.00	0.00	3340.12	54.19	1499.19	3237.05	161.82	1503.91	2131.79	-29.66	1446.42	2416.73	53.01	1474.27	78.04	1126.01	80.85	642.57	926.90	73.03	256.80
10.88000	3207.78	122.18	29.38	3185.00	104.47	51.49	2976.70	129.37	71.08	2997.38	125.33	95.48	3184.17	-58.44	50.23	3196.07	-54.64	55.03	2115.37	-90.72	25.03	2129.35	-85.56	77.41	3217.06	72.51	1137.14	0.00	0.00	0.00	3340.12	54.19	1499.19	3237.05	161.82	1503.91	2131.79	-29.66	1446.42	2416.73	53.01	1474.27	77.80	1124.13	81.52	642.57	926.80	73.05	256.80
10.89000	3207.78	122.18	29.38	3185.00	104.47	51.49	2976.70	129.37	71.08	2997.38	125.33	95.48	3184.17	-58.44	50.23	3196.07	-54.64	55.03	2115.37	-90.72	25.03	2129.35	-85.56	77.41	3217.06	72.51	1137.14	0.00	0.00	0.00	3340.12	54.19	1499.19	3237.05	161.82	1503.91	2131.79	-29.66	1446.42	2416.73	53.01	1474.27	78.21	1123.95	81.47	642.57	926.95	73.06	256.65
10.90000	3207.78	122.18	29.38	3185.00	104.47	51.49	2976.70	129.37	71.08	2997.38	125.33	95.48	3184.17	-58.44	50.23	3196.07	-54.64	55.03	2115.37	-90.72	25.03	2129.35	-85.56	77.41	3217.06	72.51	1137.14	0.00	0.00	0.00	3340.12	54.19	1499.19	3237.05	161.82	1503.91	2131.79	-29.66	1446.42	2416.73	53.01	1474.27	78.03	1125.27	81.06	642.56	926.73	73.17	257.12
10.91000	3207.78	122.18	29.38	3185.00	104.47	51.49	2976.70	129.37	71.08	2997.38	125.33	95.48	3184.17	-58.44	50.23	3196.07	-54.64	55.03	2115.37	-90.72	25.03	2129.35	-85.56	77.41	3217.06	72.51	1137.14	0.00	0.00	0.00	3340.12	54.19	1499.19	3237.05	161.82	1503.91	2131.79	-29.66	1446.42	2416.73	53.01	1474.27	77.75	1125.83	80.83	642.55	927.18	73.04	257.04
10.92000	3207.78	122.18	29.38	3185.00	104.47	51.49	2976.70	129.37	71.08	2997.38	125.33	95.48	3184.17	-58.44	50.23	3196.07	-54.64	55.03	2115.37	-90.72	25.03	2129.35	-85.56	77.41	3217.06	72.51	1137.14	0.00	0.00	0.00	3340.12	54.19	1499.19	3237.05	161.82	1503.91	2131.79	-29.66	1446.42	2416.73	53.01	1474.27	77.67	1126.21	80.74	642.56	927.52	72.98	257.17
10.93000	3207.78	122.18	29.38	3185.00	104.47	51.49	2976.70	129.37	71.08	2997.38	125.33	95.48	3184.17	-58.44	50.23	3196.07	-54.64	55.03	2115.37	-90.72	25.03	2129.35	-85.56	77.41	3217.06	72.51	1137.14	0.00	0.00	0.00	3340.12	54.19	1499.19	3237.05	161.82	1503.91	2131.79	-29.66	1446.42	2416.73	53.01	1474.27	77.62	1126.24	80.88	642.50	927.19	73.01	257.22
10.94000	3207.78	122.18	29.38	3185.00	104.47	51.49	2976.70	129.37	71.08	2997.38	125.33	95.48	3184.17	-58.44	50.23	3196.07	-54.64	55.03	2115.37	-90.72	25.03	2129.35	-85.56	77.41	3217.06	72.51	1137.14	0.00	0.00	0.00	3340.12	54.19	1499.19	3237.05	161.82	1503.91	2131.79	-29.66	1446.42	2416.73	53.01	1474.27	77.70	1127.14	80.71	642.58	927.21	73.01	257.17
10.95000	3207.78	122.18	29.38	3185.00	104.47	51.49	2976.70	129.37	71.08	2997.38	125.33	95.48	3184.17	-58.44	50.23	3196.07	-54.64	55.03	2115.37	-90.72	25.03	2129.35	-85.56	77.41	3217.06	72.51	1137.14	0.00	0.00	0.00	3340.12	54.19	1499.19	3237.05	161.82	1503.91	2131.79	-29.66	1446.42	2416.73	53.01	1474.27	77.99	1124.51	81.53	642.52	927.21	73.02	257.05
10.96000	3207.78	122.18	29.38	3185.00	104.47	51.49	2976.70	129.37	71.08	2997.38	125.33	95.48	3184.17	-58.44	50.23	3196.07	-54.64	55.03	2115.37	-90.72	25.03	2129.35	-85.56	77.41	3217.06	72.51	1137.14	0.00	0.00	0.00	3340.12	54.19	1499.19	3237.05	161.82	1503.91	2131.79	-29.66	1446.42	2416.73	53.01	1474.27	78.07	1124.12	81.52	642.57	926.95	73.06	256.62
10.97000	3207.78	122.18	29.38	3185.00	104.47	51.49	2976.70	129.37	71.08	2997.38	125.33	95.48	3184.17	-58.44	50.23	3196.07	-54.64	55.03	2115.37	-90.72	25.03	2129.35	-85.56	77.41	3217.06	72.51	1137.14	0.00	0.00	0.00	3340.12	54.19	1499.19	3237.05	161.82	1503.91	2131.79	-29.66	1446.42	2416.73	53.01	1474.27	77.95	1124.74	81.33	642.60	927.26	72.91	256.78
10.98000	3207.78	122.18	29.38	3185.00	104.47	51.49	2976.70	129.37	71.08	2997.38	125.33	95.48	3184.17	-58.44	50.23	3196.07	-54.64	55.03	2115.37	-90.72	25.03	2129.35	-85.56	77.41	3217.06	72.51	1137.14	0.00	0.00	0.00	3340.12	54.19	1499.19	3237.05	161.82	1503.91	2131.79	-29.66	1446.42	2416.73	53.01	1474.27	77.93	1124.40	81.35	642.63	926.77	73.11	257.11
10.99000	3207.78	122.18	29.38	3185.00	104.47	51.49	2976.70	129.37	71.08	2997.38	125.33	95.48	3184.17	-58.44	50.23	3196.07	-54.64	55.03	2115.37	-90.72	25.03	2129.35	-85.56	77.41	3217.06	72.51	1137.14	0.00	0.00	0.00	3340.12	54.19	1499.19	3237.05	161.82	1503.91	2131.79	-29.66	1446.42	2416.73	53.01	1474.27	77.97	1124.20	81.46	642.58	927.10	73.07	256.67
11.00000	3207.78	122.18	29.38	3185.00	104.47	51.49	2976.70	129.37	71.08	2997.38	125.33	95.48	3184.17	-58.44	50.23	3196.07	-54.64	55.03	2115.37	-90.72	25.03	2129.35	-85.56	77.41	3217.06	72.51	1137.14	0.00	0.00	0.00	3340.12	54.19	1499.19	3237.05	161.82	1503.91	2131.79	-29.66	1446.42	2416.73	53.01	1474.27	78.05	1124.88	81.29	642.57	926.91	73.11	256.56
11.01000	3207.78	122.18	29.38	3185.00	104.47	51.49	2976.70	129.37	71.08	2997.38	125.33	95.48	3184.17	-58.44	50.23	3196.07	-54.64	55.03	2115.37	-90.72	25.03	2129.35	-85.56	77.41	3217.06	72.51	1137.14	0.00	0.00	0.00	3340.12	54.19	1499.19	3237.05	161.82	1503.91	2131.79	-29.66	1446.42	2416.73	53.01	1474.27	77.66	1125.85	80.84	642.57	927.04	73.02	256.79
11.02000	3207.78	122.18	29.38	3185.00	104.47	51.49	2976.70	129.37	71.08	2997.38	125.33	95.48	3184.17	-58.44	50.23	3196.07	-54.64	55.03	2115.37	-90.72	25.03	2129.35	-85.56	77.41	3217.06	72.51	1137.14	0.00	0.00	0.00	3340.12	54.19	1499.19	3237.05	161.82	1503.91	2131.79	-29.66	1446.42	2416.73	53.01	1474.27	77.86	1126.45	80.55	642.60	926.96	73.14	256.50
11.03000	3207.78	122.18	29.38	3185.00	104.47	51.49	2976.70	129.37	71.08	2997.38	125.33	95.48	3184.17	-58.44	50.23	3196.07	-54.64	55.03	2115.37	-90.72	25.03	2129.35	-85.56	77.41	3217.06	72.51	1137.14	0.00	0.00	0.00	3340.12	54.19	1499.19	3237.05	161.82	1503.91	2131.79	-29.66	1446.42	2416.73	53.01	1474.27	77.36	1127.64	80.06	642.58	926.74	73.09	256.68
11.04000	3207.78	122.18	29.38	3185.00	104.47	51.49	2976.70	129.37	71.08	2997.38	125.33	95.48	3184.17	-58.44	50.23	3196.07	-54.64	55.03	2115.37	-90.72	25.03	2129.35	-85.56	77.41	3217.06	72.51	1137.14	0.00	0.00	0.00	3340.12	54.19	1499.19	3237.05	161.82	1503.91	2131.79	-29.66	1446.42	2416.73	53.01	1474.27	77.68	1126.66	80.34	642.59	926.39	73.21	256.62
11.05000	3207.78	122.18	29.38	3185.00	104.47	51.49	2976.70	129.37	71.08	2997.38	125.33	95.48	3184.17	-58.44	50.23	3196.07	-54.64	55.03	2115.37	-90.72	25.03	2129.35	-85.56	77.41	3217.06	72.51	1137.14	0.00	0.00	0.00	3340.12	54.19	1499.19	3237.05	161.82	1503.91	2131.79	-29.66	1446.42	2416.73	53.01	1474.27	77.88	1125.58	80.82	642.54	927.42	72.96	256.38
11.06000	3207.78	122.18	29.38	3185.00	104.47	51.49	2976.70	129.37	71.08	2997.38	125.33	95.48	3184.17	-58.44	50.23	3196.07	-54.64	55.03	2115.37	-90.72	25.03	2129.35	-85.56	77.41	3217.06	72.51	1137.14	0.00	0.00	0.00	3340.12	54.19	1499.19	3237.05	161.82	1503.91	2131.79	-29.66	1446.42	2416.73	53.01	1474.27	77.98	1125.08	81.16	642.57	927.38	72.91	256.90
11.07000	3207.78	122.18	29.38	3185.00	104.47	51.49	2976.70	129.37	71.08	2997.38	125.33	95.48	3184.17	-58.44	50.23	3196.07	-54.64	55.03	2115.37	-90.72	25.03	2129.35	-85.56	77.41	3217.06	72.51	1137.14	0.00	0.00	0.00	3340.12	54.19	1499.19	3237.05	161.82	1503.91	2131.79	-29.66	1446.42	2416.73	53.01	1474.27	78.19	1125.67	81.20	642.60	927.53	72.73	256.78
11.08000	3207.78	122.18	29.38	3185.00	104.47	51.49	2976.70	129.37	71.08	2997.38	125.33	95.48	3184.17	-58.44	50.23	3196.07	-54.64	55.03	2115.37	-90.72	25.03	2129.35	-85.56	77.41	3217.06	72.51	1137.14	0.00	0.00	0.00	3340.12	54.19	1499.19	3237.05	161.82	1503.91	2131.79	-29.66	1446.42	2416.73	53.01	1474.27	77.98	1124.28	81.36	642.60	927.17	72.87	256.36
[truncated: 75 more rows]
[truncated: 35 more columns]
