# Supplementary material for: The impact of mobile phone use on where we look and how we walk when negotiating floor based obstacles
Source: PLoS One. 2017 Jun 30;12(6):e0179802. doi: 10.1371/journal.pone.0179802 (PMC5493336; doi:10.1371/journal.pone.0179802)
Supplement: S1 File — (ZIP) [file pone.0179802.s001.zip › Gait/PP10/SW no obs no phone 2.txt]

CODAmotion Analysis Text
Codamotion Analysis Text Save of: SW no obs no phone 2.mdf
Time	Markers
Time	1:LTOE.X	1:LTOE.Y	1:LTOE.Z	2:L2nd.X	2:L2nd.Y	2:L2nd.Z	3:LHEE.X	3:LHEE.Y	3:LHEE.Z	4:LANK.X	4:LANK.Y	4:LANK.Z	5:RTOE.X	5:RTOE.Y	5:RTOE.Z	6:R2nd.X	6:R2nd.Y	6:R2nd.Z	7:RHEE.X	7:RHEE.Y	7:RHEE.Z	8:RANK.X	8:RANK.Y	8:RANK.Z	9:STRN.X	9:STRN.Y	9:STRN.Z	10:Marker 10.X	10:Marker 10.Y	10:Marker 10.Z	11:FRHD.X	11:FRHD.Y	11:FRHD.Z	12:FLHD.X	12:FLHD.Y	12:FLHD.Z	13:BRHD.X	13:BRHD.Y	13:BRHD.Z	14:BLHD.X	14:BLHD.Y	14:BLHD.Z	15:BLSTEP.X	15:BLSTEP.Y	15:BLSTEP.Z	16:FLSTEP.X	16:FLSTEP.Y	16:FLSTEP.Z	17:BRSTEP.X
(s)	(mm)	(mm)	(mm)	(mm)	(mm)	(mm)	(mm)	(mm)	(mm)	(mm)	(mm)	(mm)	(mm)	(mm)	(mm)	(mm)	(mm)	(mm)	(mm)	(mm)	(mm)	(mm)	(mm)	(mm)	(mm)	(mm)	(mm)	(mm)	(mm)	(mm)	(mm)	(mm)	(mm)	(mm)	(mm)	(mm)	(mm)	(mm)	(mm)	(mm)	(mm)	(mm)	(mm)	(mm)	(mm)	(mm)	(mm)	(mm)	(mm)
0.00000	-3500.65	188.19	32.44	-3554.85	192.07	43.58	-3469.69	158.05	-8.61	-3406.99	154.41	20.40	-3404.74	1.78	21.49	-3769.00	126.69	43.23	-1646.65	-67.12	28.23	-3353.72	364.13	35.96	-3551.27	160.08	1099.61	0.00	0.00	0.00	-3662.61	170.07	1489.96	-3705.94	103.90	1481.50	-2797.66	164.45	1143.18	-3533.14	112.38	1437.65	-216.59	991.38	57.12	181.68	773.18	54.15	-0.79
0.01000	-3500.65	188.19	32.44	-3554.85	192.07	43.58	-3469.69	158.05	-8.61	-3406.99	154.41	20.40	-3404.74	1.78	21.49	-3769.00	126.69	43.23	-1646.65	-67.12	28.23	-3353.72	364.13	35.96	-3551.27	160.08	1099.61	0.00	0.00	0.00	-3662.61	170.07	1489.96	-3705.94	103.90	1481.50	-2797.66	164.45	1143.18	-3533.14	112.38	1437.65	-216.59	991.38	57.12	181.68	773.18	54.15	-0.79
0.02000	-3500.65	188.19	32.44	-3554.85	192.07	43.58	-3469.69	158.05	-8.61	-3406.99	154.41	20.40	-3404.74	1.78	21.49	-3769.00	126.69	43.23	-1646.65	-67.12	28.23	-3353.72	364.13	35.96	-3551.27	160.08	1099.61	0.00	0.00	0.00	-3662.61	170.07	1489.96	-3705.94	103.90	1481.50	-2797.66	164.45	1143.18	-3533.14	112.38	1437.65	-216.59	991.38	57.12	181.68	773.18	54.15	-0.79
0.03000	-3500.65	188.19	32.44	-3554.85	192.07	43.58	-3469.71	158.06	-8.59	-3407.12	154.42	20.41	-3404.74	1.78	21.49	-3769.00	126.69	43.23	-1646.65	-67.12	28.23	-3354.19	364.18	35.97	-3551.27	160.08	1099.61	0.00	0.00	0.00	-3662.61	170.07	1489.96	-3705.94	103.90	1481.50	-2798.41	164.50	1143.48	-3533.14	112.38	1437.65	-216.66	991.70	57.13	181.74	773.45	54.16	-0.79
0.04000	-3500.65	188.19	32.44	-3554.85	192.07	43.58	-3485.62	165.75	9.14	-3536.55	162.34	31.99	-3404.74	1.78	21.49	-3769.00	126.69	43.23	-1646.65	-67.12	28.23	-3822.72	413.56	39.40	-3551.27	160.08	1099.61	0.00	0.00	0.00	-3662.61	170.07	1489.96	-3705.94	103.90	1481.50	-3550.28	209.48	1440.95	-3533.14	112.38	1437.65	-285.18	1306.01	75.12	245.31	1043.25	72.58	-3.35
0.05000	-3500.65	188.19	32.44	-3554.85	192.07	43.58	-3489.06	165.70	8.35	-3499.53	162.55	38.38	-3404.74	1.78	21.49	-3769.00	126.69	43.23	-1646.65	-67.12	28.23	-3816.49	414.17	40.36	-3551.27	160.08	1099.61	0.00	0.00	0.00	-3662.61	170.07	1489.96	-3705.94	103.90	1481.50	-3551.23	210.03	1441.47	-3533.14	112.38	1437.65	-285.67	1307.95	74.17	245.65	1044.08	72.12	-5.52
0.06000	-3500.65	188.19	32.44	-3554.85	192.07	43.58	-3491.54	164.96	7.44	-3538.25	162.98	32.69	-3404.74	1.78	21.49	-3769.00	126.69	43.23	-1646.65	-67.12	28.23	-3809.39	414.10	40.21	-3551.27	160.08	1099.61	0.00	0.00	0.00	-3662.61	170.07	1489.96	-3705.94	103.90	1481.50	-3539.32	208.18	1441.11	-3533.14	112.38	1437.65	-285.28	1309.07	74.06	244.67	1044.27	72.31	-4.75
0.07000	-3500.65	188.19	32.44	-3554.85	192.07	43.58	-3497.89	166.58	6.27	-3535.22	162.00	32.30	-3404.74	1.78	21.49	-3769.00	126.69	43.23	-1646.65	-67.12	28.23	-3838.19	415.27	37.28	-3551.27	160.08	1099.61	0.00	0.00	0.00	-3662.61	170.07	1489.96	-3705.94	103.90	1481.50	-3544.67	209.09	1441.23	-3533.14	112.38	1437.65	-285.39	1308.55	74.03	246.56	1044.10	72.84	-6.16
0.08000	-3500.65	188.19	32.44	-3554.85	192.07	43.58	-3478.58	164.95	8.46	-3548.50	164.36	30.90	-3404.74	1.78	21.49	-3769.00	126.69	43.23	-1646.65	-67.12	28.23	-3845.99	414.54	35.73	-3551.27	160.08	1099.61	0.00	0.00	0.00	-3662.61	170.07	1489.96	-3705.94	103.90	1481.50	-3540.99	211.11	1440.82	-3533.14	112.38	1437.65	-285.19	1308.32	74.10	247.55	1043.93	73.02	-3.43
0.09000	-3500.65	188.19	32.44	-3554.85	192.07	43.58	-3516.55	164.46	3.81	-3517.38	163.51	35.96	-3404.74	1.78	21.49	-3769.00	126.69	43.23	-1646.65	-67.12	28.23	-3828.04	415.56	38.63	-3551.27	160.08	1099.61	0.00	0.00	0.00	-3662.61	170.07	1489.96	-3705.94	103.90	1481.50	-3590.25	212.82	1441.37	-3533.14	112.38	1437.65	-285.56	1309.23	73.89	246.34	1043.81	72.76	-2.89
0.10000	-3500.65	188.19	32.44	-3554.85	192.07	43.58	-3504.94	164.69	4.33	-3518.82	164.57	35.17	-3404.74	1.78	21.49	-3769.00	126.69	43.23	-1646.65	-67.12	28.23	-3814.08	416.36	40.64	-3551.27	160.08	1099.61	0.00	0.00	0.00	-3662.61	170.07	1489.96	-3705.94	103.90	1481.50	-3549.88	211.57	1440.96	-3533.14	112.38	1437.65	-285.95	1310.33	73.55	246.92	1044.10	72.79	-2.67
0.11000	-3500.65	188.19	32.44	-3554.85	192.07	43.58	-3486.49	164.47	8.17	-3558.34	163.30	28.80	-3404.74	1.78	21.49	-3769.00	126.69	43.23	-1646.65	-67.12	28.23	-3797.40	413.32	43.47	-3551.27	160.08	1099.61	0.00	0.00	0.00	-3662.61	170.07	1489.96	-3705.94	103.90	1481.50	-3521.58	209.57	1440.14	-3533.14	112.38	1437.65	-285.37	1308.80	73.97	248.05	1043.54	73.08	-4.46
0.12000	-3500.65	188.19	32.44	-3554.85	192.07	43.58	-3517.61	166.06	3.11	-3539.79	161.97	33.38	-3404.74	1.78	21.49	-3769.00	126.69	43.23	-1646.65	-67.12	28.23	-3824.56	415.89	39.48	-3551.27	160.08	1099.61	0.00	0.00	0.00	-3662.61	170.07	1489.96	-3705.94	103.90	1481.50	-3539.70	210.66	1439.84	-3533.14	112.38	1437.65	-285.63	1308.90	73.77	247.72	1044.40	72.82	-6.24
0.13000	-3500.65	188.19	32.44	-3554.85	192.07	43.58	-3510.89	164.99	4.14	-3535.81	163.92	32.49	-3404.74	1.78	21.49	-3769.00	126.69	43.23	-1646.65	-67.12	28.23	-3842.45	416.64	37.54	-3551.27	160.08	1099.61	0.00	0.00	0.00	-3662.61	170.07	1489.96	-3705.94	103.90	1481.50	-3549.63	209.13	1441.01	-3533.14	112.38	1437.65	-285.47	1308.32	74.02	246.69	1043.97	72.78	-5.62
0.14000	-3500.65	188.19	32.44	-3554.85	192.07	43.58	-3497.36	164.31	6.75	-3513.99	162.95	35.38	-3404.74	1.78	21.49	-3769.00	126.69	43.23	-1646.65	-67.12	28.23	-3806.67	414.68	42.29	-3551.27	160.08	1099.61	0.00	0.00	0.00	-3662.61	170.07	1489.96	-3705.94	103.90	1481.50	-3530.05	210.02	1440.38	-3533.14	112.38	1437.65	-285.31	1308.40	74.17	246.59	1043.82	72.83	-3.40
0.15000	-3500.65	188.19	32.44	-3554.85	192.07	43.58	-3530.87	165.71	1.47	-3516.75	164.57	35.27	-3404.74	1.78	21.49	-3769.00	126.69	43.23	-1646.65	-67.12	28.23	-3800.22	415.55	43.02	-3551.27	160.08	1099.61	0.00	0.00	0.00	-3662.61	170.07	1489.96	-3705.94	103.90	1481.50	-3530.03	211.82	1440.18	-3533.14	112.38	1437.65	-286.11	1310.58	73.36	244.44	1043.89	72.26	-5.47
0.16000	-3500.65	188.19	32.44	-3554.85	192.07	43.58	-3493.89	164.52	6.37	-3506.48	163.51	36.86	-3404.74	1.78	21.49	-3769.00	126.69	43.23	-1646.65	-67.12	28.23	-3810.27	415.97	41.67	-3551.27	160.08	1099.61	0.00	0.00	0.00	-3662.61	170.07	1489.96	-3705.94	103.90	1481.50	-3543.14	213.54	1440.45	-3533.14	112.38	1437.65	-285.02	1306.50	74.71	247.45	1043.81	72.97	-6.09
0.17000	-3500.65	188.19	32.44	-3554.85	192.07	43.58	-3474.27	166.41	9.40	-3499.97	163.70	38.53	-3404.74	1.78	21.49	-3769.00	126.69	43.23	-1646.65	-67.12	28.23	-3817.31	417.70	41.09	-3551.27	160.08	1099.61	0.00	0.00	0.00	-3662.61	170.07	1489.96	-3705.94	103.90	1481.50	-3552.93	213.88	1441.22	-3533.14	112.38	1437.65	-284.72	1304.76	75.36	248.60	1043.38	73.44	-7.22
0.18000	-3500.65	188.19	32.44	-3554.85	192.07	43.58	-3486.41	165.01	7.70	-3493.85	161.72	39.04	-3404.74	1.78	21.49	-3769.00	126.69	43.23	-1646.65	-67.12	28.23	-3821.52	417.51	41.07	-3551.27	160.08	1099.61	0.00	0.00	0.00	-3662.61	170.07	1489.96	-3705.94	103.90	1481.50	-3527.50	212.10	1439.60	-3533.14	112.38	1437.65	-284.95	1306.29	74.96	247.11	1043.85	73.01	-5.75
0.19000	-3500.65	188.19	32.44	-3554.85	192.07	43.58	-3523.62	165.57	1.47	-3536.98	164.18	32.25	-3404.74	1.78	21.49	-3769.00	126.69	43.23	-1646.65	-67.12	28.23	-3807.55	416.81	42.36	-3551.27	160.08	1099.61	0.00	0.00	0.00	-3662.61	170.07	1489.96	-3705.94	103.90	1481.50	-3520.15	212.71	1440.60	-3533.14	112.38	1437.65	-285.49	1308.65	74.16	247.01	1044.04	72.92	-6.24
0.20000	-3500.65	188.19	32.44	-3554.85	192.07	43.58	-3503.00	165.37	5.40	-3544.84	163.10	32.36	-3404.74	1.78	21.49	-3769.00	126.69	43.23	-1646.65	-67.12	28.23	-3821.66	416.27	40.26	-3551.27	160.08	1099.61	0.00	0.00	0.00	-3662.61	170.07	1489.96	-3705.94	103.90	1481.50	-3559.79	212.54	1442.30	-3533.14	112.38	1437.65	-285.77	1307.96	74.21	248.35	1043.97	73.13	-4.24
0.21000	-3500.65	188.19	32.44	-3554.85	192.07	43.58	-3491.06	164.78	7.17	-3541.14	162.12	31.26	-3404.74	1.78	21.49	-3769.00	126.69	43.23	-1646.65	-67.12	28.23	-3793.06	416.64	45.11	-3551.27	160.08	1099.61	0.00	0.00	0.00	-3662.61	170.07	1489.96	-3705.94	103.90	1481.50	-3539.59	212.01	1440.96	-3533.14	112.38	1437.65	-285.38	1304.94	75.31	249.78	1042.99	73.77	-4.90
0.22000	-3500.65	188.19	32.44	-3554.85	192.07	43.58	-3491.60	164.81	7.70	-3523.95	163.18	34.23	-3404.74	1.78	21.49	-3769.00	126.69	43.23	-1646.65	-67.12	28.23	-3770.58	416.98	47.89	-3551.27	160.08	1099.61	0.00	0.00	0.00	-3662.61	170.07	1489.96	-3705.94	103.90	1481.50	-3539.36	211.35	1442.46	-3533.14	112.38	1437.65	-285.46	1307.27	74.77	248.05	1043.20	73.18	-1.98
0.23000	-3500.65	188.19	32.44	-3554.85	192.07	43.58	-3479.17	165.37	8.92	-3538.33	162.13	32.23	-3404.74	1.78	21.49	-3769.00	126.69	43.23	-1646.65	-67.12	28.23	-3794.26	415.62	44.60	-3551.27	160.08	1099.61	0.00	0.00	0.00	-3662.61	170.07	1489.96	-3705.94	103.90	1481.50	-3543.23	210.62	1442.26	-3533.14	112.38	1437.65	-285.59	1309.41	73.81	248.72	1044.28	72.74	-2.76
0.24000	-3500.65	188.19	32.44	-3554.85	192.07	43.58	-3473.10	164.83	9.85	-3527.57	163.64	33.37	-3404.74	1.78	21.49	-3769.00	126.69	43.23	-1646.65	-67.12	28.23	-3802.49	417.07	42.27	-3551.27	160.08	1099.61	0.00	0.00	0.00	-3662.61	170.07	1489.96	-3705.94	103.90	1481.50	-3526.38	213.25	1442.57	-3533.14	112.38	1437.65	-286.02	1309.50	73.78	246.81	1044.41	72.58	-4.84
0.25000	-3500.65	188.19	32.44	-3554.85	192.07	43.58	-3497.22	164.47	6.24	-3534.14	161.73	34.75	-3404.74	1.78	21.49	-3769.00	126.69	43.23	-1646.65	-67.12	28.23	-3806.43	417.89	42.33	-3551.27	160.08	1099.61	0.00	0.00	0.00	-3662.61	170.07	1489.96	-3705.94	103.90	1481.50	-3500.71	212.22	1442.14	-3533.14	112.38	1437.65	-285.93	1310.87	73.30	246.55	1043.01	72.98	-5.34
0.26000	-3500.65	188.19	32.44	-3554.85	192.07	43.58	-3505.00	164.85	4.13	-3535.90	162.82	32.86	-3404.74	1.78	21.49	-3769.00	126.69	43.23	-1646.65	-67.12	28.23	-3809.37	418.71	42.21	-3551.27	160.08	1099.61	0.00	0.00	0.00	-3662.61	170.07	1489.96	-3705.94	103.90	1481.50	-3494.49	213.78	1442.25	-3533.14	112.38	1437.65	-285.38	1307.82	74.19	244.90	1043.23	72.62	-4.40
0.27000	-3500.65	188.19	32.44	-3554.85	192.07	43.58	-3485.29	163.79	7.02	-3552.86	162.64	31.20	-3404.74	1.78	21.49	-3769.00	126.69	43.23	-1646.65	-67.12	28.23	-3792.12	416.66	45.22	-3551.27	160.08	1099.61	0.00	0.00	0.00	-3662.61	170.07	1489.96	-3705.94	103.90	1481.50	-3554.89	214.22	1443.12	-3533.14	112.38	1437.65	-285.23	1307.27	74.49	246.37	1043.46	72.72	-3.33
0.28000	-3500.65	188.19	32.44	-3554.85	192.07	43.58	-3520.60	163.54	2.53	-3534.24	163.45	32.84	-3404.74	1.78	21.49	-3769.00	126.69	43.23	-1646.65	-67.12	28.23	-3848.80	419.44	36.69	-3551.27	160.08	1099.61	0.00	0.00	0.00	-3662.61	170.07	1489.96	-3705.94	103.90	1481.50	-3531.26	213.88	1443.71	-3533.14	112.38	1437.65	-285.21	1306.61	74.73	245.57	1044.36	72.37	-3.74
0.29000	-3500.65	188.19	32.44	-3554.85	192.07	43.58	-3519.21	164.06	2.00	-3518.83	163.91	37.26	-3404.74	1.78	21.49	-3769.00	126.69	43.23	-1646.65	-67.12	28.23	-3776.17	416.61	46.71	-3551.27	160.08	1099.61	0.00	0.00	0.00	-3662.61	170.07	1489.96	-3705.94	103.90	1481.50	-3491.81	212.90	1441.88	-3533.14	112.38	1437.65	-285.45	1306.81	74.73	245.97	1044.54	72.48	-4.21
0.30000	-3500.65	188.19	32.44	-3554.85	192.07	43.58	-3490.66	165.99	6.54	-3536.15	162.83	32.17	-3404.74	1.78	21.49	-3769.00	126.69	43.23	-1646.65	-67.12	28.23	-3764.69	415.60	48.74	-3551.27	160.08	1099.61	0.00	0.00	0.00	-3662.61	170.07	1489.96	-3705.94	103.90	1481.50	-3523.98	213.68	1443.81	-3533.14	112.38	1437.65	-285.66	1308.95	73.82	245.63	1043.86	72.58	-5.03
0.31000	-3500.65	188.19	32.44	-3554.85	192.07	43.58	-3499.87	164.18	5.52	-3519.55	164.24	37.09	-3404.74	1.78	21.49	-3769.00	126.69	43.23	-1646.65	-67.12	28.23	-3802.63	418.32	43.41	-3551.27	160.08	1099.61	0.00	0.00	0.00	-3662.61	170.07	1489.96	-3705.94	103.90	1481.50	-3516.35	214.98	1443.90	-3533.14	112.38	1437.65	-285.13	1306.60	74.82	245.78	1043.93	72.49	-7.63
0.32000	-3500.65	188.19	32.44	-3554.85	192.07	43.58	-3519.76	166.25	3.47	-3552.45	163.75	30.90	-3404.74	1.78	21.49	-3769.00	126.69	43.23	-1646.65	-67.12	28.23	-3823.92	420.74	39.86	-3551.27	160.08	1099.61	0.00	0.00	0.00	-3662.61	170.07	1489.96	-3705.94	103.90	1481.50	-3516.50	216.10	1444.40	-3537.71	112.79	1437.92	-285.46	1308.87	74.00	247.44	1043.73	72.92	-6.70
0.33000	-3500.65	188.19	32.44	-3554.85	192.07	43.58	-3493.57	165.54	6.28	-3568.17	162.42	27.67	-3404.74	1.78	21.49	-3769.00	126.69	43.23	-1646.65	-67.12	28.23	-3821.04	418.79	40.86	-3551.27	160.08	1099.61	0.00	0.00	0.00	-3662.61	170.07	1489.96	-3705.94	103.90	1481.50	-3532.11	215.00	1444.47	-3528.14	113.78	1438.37	-285.76	1309.79	73.57	245.85	1043.31	72.67	-7.21
0.34000	-3500.65	188.19	32.44	-3554.85	192.07	43.58	-3485.51	164.13	7.92	-3574.60	163.31	27.71	-3404.74	1.78	21.49	-3769.00	126.69	43.23	-1646.65	-67.12	28.23	-3832.32	420.54	39.15	-3551.27	160.08	1099.61	0.00	0.00	0.00	-3662.61	170.07	1489.96	-3705.94	103.90	1481.50	-3541.92	214.07	1444.72	-3528.60	113.09	1437.04	-285.65	1309.06	74.16	245.18	1044.31	72.32	-4.45
0.35000	-3500.65	188.19	32.44	-3554.85	192.07	43.58	-3478.97	165.39	8.79	-3582.70	163.32	26.51	-3404.74	1.78	21.49	-3769.00	126.69	43.23	-1646.65	-67.12	28.23	-3824.23	419.20	40.37	-3551.27	160.08	1099.61	0.00	0.00	0.00	-3662.61	170.07	1489.96	-3705.94	103.90	1481.50	-3560.15	216.81	1446.10	-3536.61	113.70	1439.59	-285.79	1310.21	73.78	247.19	1043.93	72.83	-2.70
0.36000	-3500.65	188.19	32.44	-3554.85	192.07	43.58	-3490.79	165.73	5.68	-3592.23	163.31	25.02	-3404.74	1.78	21.49	-3769.00	126.69	43.23	-1646.65	-67.12	28.23	-3805.76	419.24	43.70	-3551.27	160.08	1099.61	0.00	0.00	0.00	-3662.61	170.07	1489.96	-3705.94	103.90	1481.50	-3580.54	216.94	1445.01	-3556.27	111.93	1438.40	-285.30	1307.67	74.50	248.14	1043.19	73.36	-4.55
0.37000	-3500.65	188.19	32.44	-3554.85	192.07	43.58	-3490.47	164.95	8.12	-3603.00	163.26	23.30	-3404.74	1.78	21.49	-3769.00	126.69	43.23	-1646.65	-67.12	28.23	-3816.90	419.10	40.49	-3551.27	160.08	1099.61	0.00	0.00	0.00	-3662.61	170.07	1489.96	-3705.94	103.90	1481.50	-3527.69	216.60	1444.04	-3523.07	112.06	1439.19	-285.50	1307.84	74.34	248.16	1043.53	73.18	-6.84
0.38000	-3500.65	188.19	32.44	-3554.85	192.07	43.58	-3496.74	165.40	6.48	-3614.83	163.19	21.37	-3404.74	1.78	21.49	-3769.00	126.69	43.23	-1646.65	-67.12	28.23	-3818.47	419.21	40.09	-3551.27	160.08	1099.61	0.00	0.00	0.00	-3662.61	170.07	1489.96	-3705.94	103.90	1481.50	-3541.48	215.40	1444.50	-3513.16	114.65	1437.85	-285.97	1310.86	73.40	246.66	1044.07	72.73	-4.18
0.39000	-3500.65	188.19	32.44	-3554.85	192.07	43.58	-3516.87	164.79	3.60	-3627.52	163.09	19.26	-3404.74	1.78	21.49	-3769.00	126.69	43.23	-1646.65	-67.12	28.23	-3820.11	419.30	39.70	-3551.27	160.08	1099.61	0.00	0.00	0.00	-3662.61	170.07	1489.96	-3705.94	103.90	1481.50	-3518.74	215.15	1444.62	-3514.88	114.51	1438.15	-285.80	1308.74	73.93	248.59	1043.00	73.64	-4.23
0.40000	-3500.65	188.19	32.44	-3554.85	192.07	43.58	-3475.53	165.01	8.50	-3640.90	162.98	17.01	-3404.74	1.78	21.49	-3769.00	126.69	43.23	-1646.65	-67.12	28.23	-3821.82	419.38	39.30	-3551.27	160.08	1099.61	0.00	0.00	0.00	-3662.61	170.07	1489.96	-3705.94	103.90	1481.50	-3531.89	216.51	1445.53	-3518.87	114.90	1438.93	-286.05	1310.05	73.53	248.03	1043.42	73.27	-3.16
0.41000	-3500.65	188.19	32.44	-3554.85	192.07	43.58	-3499.27	165.12	6.66	-3654.76	162.84	14.66	-3404.74	1.78	21.49	-3769.00	126.69	43.23	-1646.65	-67.12	28.23	-3823.58	419.44	38.91	-3551.27	160.08	1099.61	0.00	0.00	0.00	-3662.61	170.07	1489.96	-3705.94	103.90	1481.50	-3544.26	217.88	1444.90	-3493.73	113.17	1438.24	-285.60	1309.62	73.76	248.22	1042.93	73.23	-4.01
0.42000	-3500.65	188.19	32.44	-3554.85	192.07	43.58	-3488.53	165.76	7.36	-3668.93	162.70	12.24	-3404.74	1.78	21.49	-3769.00	126.69	43.23	-1646.65	-67.12	28.23	-3825.40	419.49	38.52	-3551.27	160.08	1099.61	0.00	0.00	0.00	-3662.61	170.07	1489.96	-3705.94	103.90	1481.50	-3556.23	218.38	1444.43	-3501.48	113.79	1438.99	-285.47	1307.23	74.54	246.98	1043.56	72.91	-4.45
0.43000	-3500.65	188.19	32.44	-3554.85	192.07	43.58	-3503.66	165.94	5.70	-3683.22	162.54	9.77	-3404.74	1.78	21.49	-3769.00	126.69	43.23	-1646.65	-67.12	28.23	-3827.29	419.53	38.13	-3551.27	160.08	1099.61	0.00	0.00	0.00	-3662.61	170.07	1489.96	-3705.94	103.90	1481.50	-3531.10	216.88	1444.40	-3536.15	114.33	1438.93	-285.88	1309.62	73.74	246.85	1043.54	72.88	-5.72
0.44000	-3500.65	188.19	32.44	-3554.85	192.07	43.58	-3491.12	164.99	6.10	-3697.43	162.37	7.31	-3404.74	1.78	21.49	-3769.00	126.69	43.23	-1646.65	-67.12	28.23	-3829.23	419.55	37.74	-3551.27	160.08	1099.61	0.00	0.00	0.00	-3662.61	170.07	1489.96	-3705.94	103.90	1481.50	-3545.61	215.77	1445.04	-3556.79	115.65	1439.36	-285.42	1308.72	74.04	246.30	1042.38	73.18	-3.50
0.45000	-3500.65	188.19	32.44	-3554.85	192.07	43.58	-3514.34	164.53	3.60	-3711.38	162.20	4.87	-3404.74	1.78	21.49	-3769.00	126.69	43.23	-1646.65	-67.12	28.23	-3831.23	419.55	37.36	-3551.27	160.08	1099.61	0.00	0.00	0.00	-3662.61	170.07	1489.96	-3705.94	103.90	1481.50	-3571.62	217.17	1446.39	-3542.67	113.67	1439.73	-285.73	1309.80	73.61	246.61	1042.53	73.23	-0.96
0.46000	-3500.65	188.19	32.44	-3554.85	192.07	43.58	-3491.93	165.79	7.07	-3724.89	162.03	2.49	-3404.74	1.78	21.49	-3769.00	126.69	43.23	-1646.65	-67.12	28.23	-3833.29	419.54	36.97	-3551.27	160.08	1099.61	0.00	0.00	0.00	-3662.61	170.07	1489.96	-3705.94	103.90	1481.50	-3553.48	218.78	1444.56	-3515.15	114.77	1439.22	-285.36	1308.04	74.36	246.49	1043.84	72.72	-5.11
0.47000	-3500.65	188.19	32.44	-3554.85	192.07	43.58	-3488.12	164.46	7.00	-3737.76	161.86	0.21	-3404.74	1.78	21.49	-3769.00	126.69	43.23	-1646.65	-67.12	28.23	-3835.41	419.52	36.59	-3551.27	160.08	1099.61	0.00	0.00	0.00	-3662.61	170.07	1489.96	-3705.94	103.90	1481.50	-3508.46	217.64	1443.69	-3540.52	117.75	1438.40	-285.74	1308.84	73.97	245.42	1044.55	72.39	-3.47
0.48000	-3500.65	188.19	32.44	-3554.85	192.07	43.58	-3475.90	166.17	8.53	-3749.81	161.69	-1.94	-3404.74	1.78	21.49	-3769.00	126.69	43.23	-1646.65	-67.12	28.23	-3837.58	419.48	36.21	-3551.27	160.08	1099.61	0.00	0.00	0.00	-3662.61	170.07	1489.96	-3705.94	103.90	1481.50	-3560.97	216.52	1445.49	-3526.30	115.70	1439.08	-285.69	1309.27	73.68	245.41	1044.00	72.49	-2.93
0.49000	-3500.65	188.19	32.44	-3554.85	192.07	43.58	-3479.69	164.24	8.92	-3760.85	161.53	-3.93	-3404.74	1.78	21.49	-3769.00	126.69	43.23	-1646.65	-67.12	28.23	-3839.81	419.43	35.83	-3551.27	160.08	1099.61	0.00	0.00	0.00	-3662.61	170.07	1489.96	-3705.94	103.90	1481.50	-3553.98	218.53	1445.75	-3498.11	116.83	1439.04	-285.94	1310.41	73.27	246.94	1043.36	73.05	-0.09
0.50000	-3500.65	188.19	32.44	-3554.85	192.07	43.58	-3492.85	165.98	8.69	-3770.69	161.39	-5.72	-3404.74	1.78	21.49	-3769.00	126.69	43.23	-1646.65	-67.12	28.23	-3842.10	419.36	35.45	-3551.27	160.08	1099.61	0.00	0.00	0.00	-3662.61	170.07	1489.96	-3705.94	103.90	1481.50	-3529.47	219.57	1445.78	-3518.54	116.29	1439.51	-286.20	1310.99	73.16	244.69	1044.28	72.32	-3.09
0.51000	-3500.65	188.19	32.44	-3554.85	192.07	43.58	-3475.61	163.83	9.08	-3779.14	161.25	-7.27	-3404.74	1.78	21.49	-3769.00	126.69	43.23	-1646.65	-67.12	28.23	-3844.43	419.28	35.07	-3551.27	160.08	1099.61	0.00	0.00	0.00	-3662.61	170.07	1489.96	-3705.94	103.90	1481.50	-3541.72	219.09	1445.20	-3534.65	115.98	1439.43	-286.40	1310.78	73.26	247.33	1043.40	73.06	-2.40
0.52000	-3500.65	188.19	32.44	-3554.85	192.07	43.58	-3502.24	165.83	5.23	-3786.02	161.14	-8.57	-3404.74	1.78	21.49	-3769.00	126.69	43.23	-1646.65	-67.12	28.23	-3846.82	419.18	34.69	-3551.27	160.08	1099.61	0.00	0.00	0.00	-3662.61	170.07	1489.96	-3705.94	103.90	1481.50	-3537.20	217.99	1445.39	-3531.78	117.00	1438.23	-286.23	1310.65	73.26	247.74	1042.45	73.32	-4.00
0.53000	-3500.65	188.19	32.44	-3554.85	192.07	43.58	-3517.99	165.48	3.19	-3791.14	161.04	-9.56	-3404.74	1.78	21.49	-3769.00	126.69	43.23	-1646.65	-67.12	28.23	-3849.27	419.07	34.32	-3551.27	160.08	1099.61	0.00	0.00	0.00	-3662.61	170.07	1489.96	-3705.94	103.90	1481.50	-3561.44	217.31	1446.84	-3525.26	117.97	1438.62	-285.77	1309.24	73.70	246.99	1043.01	72.88	-3.26
0.54000	-3500.65	188.19	32.44	-3554.85	192.07	43.58	-3490.27	166.82	6.47	-3794.31	160.96	-10.22	-3404.74	1.78	21.49	-3769.00	126.69	43.23	-1646.65	-67.12	28.23	-3851.76	418.95	33.95	-3551.27	160.08	1099.61	0.00	0.00	0.00	-3662.61	170.07	1489.96	-3705.94	103.90	1481.50	-3536.93	219.50	1445.33	-3530.46	117.96	1440.25	-285.71	1307.64	74.31	247.70	1043.55	72.88	-2.93
0.55000	-3500.65	188.19	32.44	-3554.85	192.07	43.58	-3467.40	165.08	11.38	-3795.35	160.92	-10.51	-3404.74	1.78	21.49	-3769.00	126.69	43.23	-1646.65	-67.12	28.23	-3854.31	418.81	33.58	-3551.27	160.08	1099.61	0.00	0.00	0.00	-3662.61	170.07	1489.96	-3705.94	103.90	1481.50	-3535.64	219.51	1446.31	-3552.70	118.91	1439.96	-285.35	1305.95	74.94	245.92	1043.37	72.92	-3.82
0.56000	-3500.65	188.19	32.44	-3554.85	192.07	43.58	-3477.50	165.35	8.64	-3794.05	160.90	-10.41	-3404.74	1.78	21.49	-3769.00	126.69	43.23	-1646.65	-67.12	28.23	-3856.91	418.66	33.21	-3551.27	160.08	1099.61	0.00	0.00	0.00	-3662.61	170.07	1489.96	-3705.94	103.90	1481.50	-3579.75	221.18	1447.93	-3523.11	117.19	1438.54	-285.30	1306.52	74.78	246.11	1044.02	72.82	-5.22
0.57000	-3500.65	188.19	32.44	-3554.85	192.07	43.58	-3507.03	166.69	5.20	-3790.25	160.91	-9.87	-3404.74	1.78	21.49	-3769.00	126.69	43.23	-1646.65	-67.12	28.23	-3859.56	418.49	32.84	-3551.27	160.08	1099.61	0.00	0.00	0.00	-3662.61	170.07	1489.96	-3705.94	103.90	1481.50	-3564.21	221.55	1446.00	-3535.44	119.04	1439.61	-285.44	1308.51	74.13	246.14	1043.67	72.74	-6.67
0.58000	-3500.65	188.19	32.44	-3554.85	192.07	43.58	-3502.89	166.45	4.43	-3783.74	160.96	-8.86	-3404.74	1.78	21.49	-3769.00	126.69	43.23	-1646.65	-67.12	28.23	-3862.26	418.31	32.47	-3551.27	160.08	1099.61	0.00	0.00	0.00	-3662.61	170.07	1489.96	-3705.94	103.90	1481.50	-3513.88	221.15	1446.69	-3478.43	119.93	1437.06	-285.84	1308.95	73.96	246.71	1044.60	72.38	-6.52
0.59000	-3500.65	188.19	32.44	-3554.85	192.07	43.58	-3431.18	165.29	16.59	-3774.35	161.05	-7.35	-3404.74	1.78	21.49	-3769.00	126.69	43.23	-1646.65	-67.12	28.23	-3865.00	418.12	32.11	-3551.27	160.08	1099.61	0.00	0.00	0.00	-3662.61	170.07	1489.96	-3705.94	103.90	1481.50	-3538.59	219.98	1446.02	-3526.94	118.35	1439.67	-285.73	1308.72	74.07	245.92	1043.88	72.60	-3.98
0.60000	-3500.65	188.19	32.44	-3554.85	192.07	43.58	-3490.71	165.26	7.18	-3761.88	161.18	-5.31	-3404.74	1.78	21.49	-3769.00	126.69	43.23	-1646.65	-67.12	28.23	-3867.80	417.91	31.74	-3551.27	160.08	1099.61	0.00	0.00	0.00	-3662.61	170.07	1489.96	-3705.94	103.90	1481.50	-3522.39	221.97	1446.45	-3518.74	119.11	1439.61	-285.77	1309.02	74.12	242.69	1044.58	71.73	-3.68
0.61000	-3500.65	188.19	32.44	-3554.85	192.07	43.58	-3525.56	165.94	1.66	-3746.15	161.35	-2.69	-3404.74	1.78	21.49	-3769.00	126.69	43.23	-1646.65	-67.12	28.23	-3870.64	417.69	31.38	-3551.27	160.08	1099.61	0.00	0.00	0.00	-3662.61	170.07	1489.96	-3705.94	103.90	1481.50	-3589.76	220.69	1448.69	-3539.05	121.77	1440.73	-284.69	1304.12	75.53	242.68	1044.66	71.80	-7.23
0.62000	-3500.65	188.19	32.44	-3554.85	192.07	43.58	-3499.88	164.49	4.48	-3726.97	161.57	0.52	-3404.74	1.78	21.49	-3769.00	126.69	43.23	-1646.65	-67.12	28.23	-3873.52	417.46	31.02	-3551.27	160.08	1099.61	0.00	0.00	0.00	-3662.61	170.07	1489.96	-3705.94	103.90	1481.50	-3534.94	221.80	1447.26	-3520.86	122.06	1440.69	-285.65	1309.21	73.92	247.57	1043.01	73.21	-1.66
0.63000	-3500.65	188.19	32.44	-3554.85	192.07	43.58	-3490.98	165.00	8.27	-3704.15	161.85	4.37	-3404.74	1.78	21.49	-3769.00	126.69	43.23	-1646.65	-67.12	28.23	-3876.46	417.21	30.66	-3551.27	160.08	1099.61	0.00	0.00	0.00	-3662.61	170.07	1489.96	-3705.94	103.90	1481.50	-3551.66	221.93	1446.65	-3509.06	121.55	1440.20	-285.66	1308.24	74.28	250.98	1042.40	73.87	-2.06
0.64000	-3500.65	188.19	32.44	-3554.85	192.07	43.58	-3503.05	164.90	4.24	-3677.50	162.17	8.90	-3404.74	1.78	21.49	-3769.00	126.69	43.23	-1646.65	-67.12	28.23	-3879.43	416.95	30.30	-3551.27	160.08	1099.61	0.00	0.00	0.00	-3662.61	170.07	1489.96	-3705.94	103.90	1481.50	-3569.08	224.49	1449.91	-3524.12	121.75	1440.98	-285.92	1309.66	73.77	248.42	1043.23	73.18	-2.18
0.65000	-3500.65	188.19	32.44	-3554.85	192.07	43.58	-3521.98	166.68	2.95	-3646.83	162.56	14.12	-3404.74	1.78	21.49	-3769.00	126.69	43.23	-1646.65	-67.12	28.23	-3882.46	416.67	29.95	-3551.27	160.08	1099.61	0.00	0.00	0.00	-3662.61	170.07	1489.96	-3705.94	103.90	1481.50	-3546.79	223.23	1450.05	-3571.45	123.64	1441.76	-284.96	1305.82	74.93	245.91	1043.85	72.67	-4.18
0.66000	-3500.65	188.19	32.44	-3554.85	192.07	43.58	-3490.85	165.75	6.26	-3611.97	163.00	20.09	-3404.74	1.78	21.49	-3769.00	126.69	43.23	-1646.65	-67.12	28.23	-3885.52	416.39	29.59	-3551.27	160.08	1099.61	0.00	0.00	0.00	-3662.61	170.07	1489.96	-3705.94	103.90	1481.50	-3563.22	224.23	1450.11	-3537.30	121.81	1441.54	-285.01	1305.75	75.08	244.62	1043.99	72.48	-3.65
0.67000	-3500.65	188.19	32.44	-3554.85	192.07	43.58	-3482.47	166.03	8.50	-3572.71	163.51	26.83	-3404.74	1.78	21.49	-3769.00	126.69	43.23	-1646.65	-67.12	28.23	-3888.63	416.08	29.24	-3551.27	160.08	1099.61	0.00	0.00	0.00	-3662.61	170.07	1489.96	-3705.94	103.90	1481.50	-3565.63	224.71	1450.62	-3510.89	122.98	1440.76	-285.45	1307.07	74.56	247.56	1043.21	73.13	-5.35
0.68000	-3500.65	188.19	32.44	-3554.85	192.07	43.58	-3503.26	166.21	4.57	-3528.91	164.08	34.36	-3404.74	1.78	21.49	-3769.00	126.69	43.23	-1646.65	-67.12	28.23	-3891.78	415.77	28.89	-3551.27	160.08	1099.61	0.00	0.00	0.00	-3662.61	170.07	1489.96	-3705.94	103.90	1481.50	-3568.03	225.19	1451.14	-3524.53	123.72	1440.20	-285.70	1308.10	74.11	246.91	1042.84	73.18	-1.50
0.69000	-3500.65	188.19	32.44	-3554.85	192.07	43.58	-3490.99	166.24	6.71	-3505.88	164.38	38.33	-3404.74	1.78	21.49	-3769.00	126.69	43.23	-1646.65	-67.12	28.23	-3894.97	415.44	28.54	-3551.27	160.08	1099.61	0.00	0.00	0.00	-3662.61	170.07	1489.96	-3705.94	103.90	1481.50	-3570.41	225.67	1451.65	-3551.56	123.40	1441.22	-286.49	1311.36	73.15	243.75	1043.49	72.30	-3.75
0.70000	-3500.65	188.19	32.44	-3554.85	192.07	43.58	-3507.21	166.17	4.35	-3542.85	163.78	31.88	-3404.74	1.78	21.49	-3769.00	126.69	43.23	-1646.65	-67.12	28.23	-3898.20	415.10	28.20	-3551.27	160.08	1099.61	0.00	0.00	0.00	-3662.61	170.07	1489.96	-3705.94	103.90	1481.50	-3572.77	226.14	1452.18	-3568.52	123.02	1441.93	-285.90	1309.96	73.71	245.35	1043.41	72.80	-1.51
0.71000	-3500.65	188.19	32.44	-3554.85	192.07	43.58	-3481.60	165.57	9.53	-3574.73	163.60	26.09	-3404.74	1.78	21.49	-3769.00	126.69	43.23	-1646.65	-67.12	28.23	-3901.48	414.75	27.85	-3551.27	160.08	1099.61	0.00	0.00	0.00	-3662.61	170.07	1489.96	-3705.94	103.90	1481.50	-3575.11	226.61	1452.70	-3562.74	124.20	1441.91	-285.70	1308.67	73.82	245.48	1043.59	72.59	-3.24
0.72000	-3500.65	188.19	32.44	-3554.85	192.07	43.58	-3502.30	165.36	5.71	-3516.30	165.43	36.43	-3404.74	1.78	21.49	-3769.00	126.69	43.23	-1646.65	-67.12	28.23	-3904.79	414.38	27.51	-3551.27	160.08	1099.61	0.00	0.00	0.00	-3662.61	170.07	1489.96	-3705.94	103.90	1481.50	-3577.43	227.08	1453.23	-3519.29	125.61	1440.83	-286.00	1310.06	73.43	246.34	1043.74	72.68	-4.14
0.73000	-3500.65	188.19	32.44	-3554.85	192.07	43.58	-3506.69	166.47	5.08	-3523.24	164.67	33.78	-3404.74	1.78	21.49	-3769.00	126.69	43.23	-1646.65	-67.12	28.23	-3908.14	414.00	27.16	-3551.27	160.08	1099.61	0.00	0.00	0.00	-3662.61	170.07	1489.96	-3705.94	103.90	1481.50	-3579.73	227.55	1453.76	-3546.83	126.36	1441.37	-286.40	1312.01	73.21	245.77	1043.69	72.63	-1.92
0.74000	-3500.65	188.19	32.44	-3554.85	192.07	43.58	-3481.41	163.72	8.26	-3506.11	164.12	37.71	-3404.74	1.78	21.49	-3769.00	126.69	43.23	-1646.65	-67.12	28.23	-3911.53	413.61	26.82	-3551.27	160.08	1099.61	0.00	0.00	0.00	-3662.61	170.07	1489.96	-3705.94	103.90	1481.50	-3582.02	228.01	1454.30	-3526.57	126.65	1439.90	-286.55	1312.41	73.00	246.49	1044.18	72.68	-3.23
0.75000	-3500.65	188.19	32.44	-3554.85	192.07	43.58	-3477.43	165.90	9.50	-3518.37	164.51	36.18	-3404.74	1.78	21.49	-3769.00	126.69	43.23	-1646.65	-67.12	28.23	-3914.95	413.21	26.48	-3551.27	160.08	1099.61	0.00	0.00	0.00	-3662.61	170.07	1489.96	-3705.94	103.90	1481.50	-3584.28	228.47	1454.84	-3502.17	127.06	1439.14	-285.84	1309.53	73.63	247.72	1044.34	72.91	-4.18
0.76000	-3500.65	188.19	32.44	-3554.85	192.07	43.58	-3489.75	165.32	6.34	-3488.88	164.72	39.69	-3404.74	1.78	21.49	-3769.00	126.69	43.23	-1646.65	-67.12	28.23	-3918.41	412.79	26.15	-3551.27	160.08	1099.61	0.00	0.00	0.00	-3662.61	170.07	1489.96	-3705.94	103.90	1481.50	-3586.53	228.92	1455.38	-3505.45	127.39	1439.35	-285.43	1308.29	73.98	247.35	1043.73	72.98	-5.25
0.77000	-3500.65	188.19	32.44	-3554.85	192.07	43.58	-3500.61	166.13	5.03	-3524.75	165.14	33.77	-3404.74	1.78	21.49	-3769.00	126.69	43.23	-1646.65	-67.12	28.23	-3921.91	412.36	25.81	-3551.27	160.08	1099.61	0.00	0.00	0.00	-3662.61	170.07	1489.96	-3705.94	103.90	1481.50	-3588.76	229.37	1455.93	-3522.87	130.11	1440.37	-285.15	1307.81	73.96	245.79	1042.74	72.92	-4.02
0.78000	-3500.65	188.19	32.44	-3554.85	192.07	43.58	-3516.59	165.90	2.61	-3508.19	164.90	38.79	-3404.74	1.78	21.49	-3769.00	126.69	43.23	-1646.65	-67.12	28.23	-3925.44	411.92	25.48	-3551.27	160.08	1099.61	0.00	0.00	0.00	-3662.61	170.07	1489.96	-3705.94	103.90	1481.50	-3590.97	229.82	1456.48	-3538.81	131.31	1441.39	-285.24	1308.68	74.06	245.62	1043.84	72.69	-3.43
0.79000	-3500.65	188.19	32.44	-3554.85	192.07	43.58	-3511.15	164.05	3.38	-3538.56	164.38	32.78	-3404.74	1.78	21.49	-3769.00	126.69	43.23	-1646.65	-67.12	28.23	-3929.01	411.46	25.14	-3551.27	160.08	1099.61	0.00	0.00	0.00	-3662.61	170.07	1489.96	-3705.94	103.90	1481.50	-3593.16	230.27	1457.03	-3536.71	130.59	1440.80	-285.71	1309.85	73.83	247.27	1043.70	73.06	-4.46
0.80000	-3500.65	188.19	32.44	-3554.85	192.07	43.58	-3498.14	165.61	6.54	-3513.81	164.86	37.20	-3404.74	1.78	21.49	-3769.00	126.69	43.23	-1646.65	-67.12	28.23	-3932.61	410.99	24.81	-3551.27	160.08	1099.61	0.00	0.00	0.00	-3662.61	170.07	1489.96	-3705.94	103.90	1481.50	-3595.33	230.71	1457.59	-3542.06	129.51	1440.49	-284.86	1304.95	74.96	248.33	1043.85	73.09	-6.46
0.81000	-3500.65	188.19	32.44	-3554.85	192.07	43.58	-3477.20	165.99	9.76	-3534.92	164.35	34.32	-3404.74	1.78	21.49	-3769.00	126.69	43.23	-1646.65	-67.12	28.23	-3936.24	410.51	24.49	-3551.27	160.08	1099.61	0.00	0.00	0.00	-3662.61	170.07	1489.96	-3705.94	103.90	1481.50	-3597.48	231.15	1458.15	-3511.55	130.27	1439.87	-285.42	1308.50	74.21	246.13	1043.40	72.78	-7.32
0.82000	-3500.65	188.19	32.44	-3554.85	192.07	43.58	-3512.12	164.46	4.27	-3554.71	165.66	32.75	-3404.74	1.78	21.49	-3769.00	126.69	43.23	-1646.65	-67.12	28.23	-3939.91	410.02	24.16	-3551.27	160.08	1099.61	0.00	0.00	0.00	-3662.61	170.07	1489.96	-3705.94	103.90	1481.50	-3599.60	231.58	1458.71	-3565.22	131.22	1441.14	-285.53	1308.97	73.92	244.88	1043.86	72.36	-8.49
0.83000	-3500.65	188.19	32.44	-3554.85	192.07	43.58	-3507.26	165.97	4.01	-3537.77	165.11	32.25	-3404.74	1.78	21.49	-3769.00	126.69	43.23	-1646.65	-67.12	28.23	-3943.61	409.52	23.83	-3551.27	160.08	1099.61	0.00	0.00	0.00	-3662.61	170.07	1489.96	-3705.94	103.90	1481.50	-3601.71	232.01	1459.27	-3534.16	131.83	1439.68	-285.98	1309.68	73.68	246.21	1043.51	72.74	-2.79
0.84000	-3500.65	188.19	32.44	-3554.85	192.07	43.58	-3501.65	166.25	5.35	-3545.97	165.30	32.40	-3404.74	1.78	21.49	-3769.00	126.69	43.23	-1646.65	-67.12	28.23	-3947.34	409.00	23.51	-3551.27	160.08	1099.61	0.00	0.00	0.00	-3662.61	170.07	1489.96	-3705.94	103.90	1481.50	-3603.80	232.44	1459.84	-3515.44	132.85	1440.13	-285.77	1309.25	74.00	244.26	1044.19	72.19	-4.23
0.85000	-3500.65	188.19	32.44	-3554.85	192.07	43.58	-3507.90	165.91	4.03	-3529.20	167.79	33.80	-3404.74	1.78	21.49	-3769.00	126.69	43.23	-1646.65	-67.12	28.23	-3951.09	408.47	23.19	-3551.27	160.08	1099.61	0.00	0.00	0.00	-3662.61	170.07	1489.96	-3705.94	103.90	1481.50	-3605.87	232.86	1460.41	-3522.83	135.83	1441.34	-285.85	1310.69	73.53	246.02	1044.30	72.55	-5.22
0.86000	-3500.65	188.19	32.44	-3554.85	192.07	43.58	-3493.06	165.46	6.11	-3527.14	166.84	35.26	-3404.74	1.78	21.49	-3769.00	126.69	43.23	-1646.65	-67.12	28.23	-3954.88	407.93	22.87	-3551.27	160.08	1099.61	0.00	0.00	0.00	-3662.61	170.07	1489.96	-3705.94	103.90	1481.50	-3607.92	233.29	1460.99	-3547.07	135.55	1441.03	-285.42	1308.31	74.16	245.86	1044.40	72.56	-4.75
0.87000	-3500.65	188.19	32.44	-3554.85	192.07	43.58	-3516.17	166.40	3.07	-3493.81	165.35	39.57	-3404.74	1.78	21.49	-3769.00	126.69	43.23	-1646.65	-67.12	28.23	-3958.70	407.38	22.55	-3551.27	160.08	1099.61	0.00	0.00	0.00	-3662.61	170.07	1489.96	-3705.94	103.90	1481.50	-3609.95	233.70	1461.57	-3525.18	137.11	1440.29	-285.16	1307.45	74.31	244.75	1044.56	72.21	-4.86
0.88000	-3500.65	188.19	32.44	-3554.85	192.07	43.58	-3509.98	165.88	5.01	-3538.66	166.49	32.41	-3404.74	1.78	21.49	-3769.00	126.69	43.23	-1646.65	-67.12	28.23	-3962.54	406.82	22.23	-3551.27	160.08	1099.61	0.00	0.00	0.00	-3662.61	170.07	1489.96	-3705.94	103.90	1481.50	-3611.95	234.12	1462.15	-3546.65	137.37	1440.85	-285.26	1308.29	74.18	243.74	1044.66	71.87	-5.04
0.89000	-3500.65	188.19	32.44	-3554.85	192.07	43.58	-3507.08	164.57	4.57	-3555.08	164.73	30.50	-3404.74	1.78	21.49	-3769.00	126.69	43.23	-1646.65	-67.12	28.23	-3966.41	406.24	21.92	-3551.27	160.08	1099.61	0.00	0.00	0.00	-3662.61	170.07	1489.96	-3705.94	103.90	1481.50	-3613.94	234.53	1462.73	-3533.55	137.29	1440.77	-285.15	1305.57	74.96	246.63	1043.37	72.90	-4.82
0.90000	-3500.65	188.19	32.44	-3554.85	192.07	43.58	-3505.06	165.38	5.59	-3526.52	165.22	33.27	-3404.74	1.78	21.49	-3769.00	126.69	43.23	-1646.65	-67.12	28.23	-3970.31	405.65	21.61	-3551.27	160.08	1099.61	0.00	0.00	0.00	-3662.61	170.07	1489.96	-3705.94	103.90	1481.50	-3615.90	234.93	1463.31	-3526.81	139.19	1440.58	-285.84	1309.44	73.79	248.01	1043.23	73.20	-4.62
0.91000	-3500.65	188.19	32.44	-3554.85	192.07	43.58	-3508.48	166.34	3.82	-3548.19	166.07	33.33	-3404.74	1.78	21.49	-3769.00	126.69	43.23	-1646.65	-67.12	28.23	-3974.23	405.05	21.30	-3551.27	160.08	1099.61	0.00	0.00	0.00	-3662.61	170.07	1489.96	-3705.94	103.90	1481.50	-3617.85	235.34	1463.90	-3542.57	142.28	1441.34	-285.54	1308.75	74.10	246.58	1043.61	72.76	-5.41
0.92000	-3500.65	188.19	32.44	-3554.85	192.07	43.58	-3507.44	165.35	5.12	-3539.38	164.03	35.09	-3404.74	1.78	21.49	-3769.00	126.69	43.23	-1646.65	-67.12	28.23	-3978.18	404.44	20.99	-3551.27	160.08	1099.61	0.00	0.00	0.00	-3662.61	170.07	1489.96	-3705.94	103.90	1481.50	-3619.77	235.74	1464.49	-3528.71	142.72	1441.21	-285.51	1307.31	74.55	246.16	1042.82	73.01	-5.77
0.93000	-3500.65	188.19	32.44	-3554.85	192.07	43.58	-3516.25	166.15	3.57	-3505.08	166.85	39.69	-3404.74	1.78	21.49	-3769.00	126.69	43.23	-1646.65	-67.12	28.23	-3982.15	403.82	20.68	-3551.27	160.08	1099.61	0.00	0.00	0.00	-3662.61	170.07	1489.96	-3705.94	103.90	1481.50	-3621.67	236.14	1465.09	-3544.58	144.90	1441.50	-285.84	1309.46	73.68	247.91	1042.89	73.41	-4.94
0.94000	-3500.65	188.19	32.44	-3554.85	192.07	43.58	-3493.75	165.78	5.07	-3542.68	166.77	33.54	-3404.74	1.78	21.49	-3769.00	126.69	43.23	-1646.65	-67.12	28.23	-3986.15	403.18	20.37	-3551.27	160.08	1099.61	0.00	0.00	0.00	-3662.61	170.07	1489.96	-3705.94	103.90	1481.50	-3623.55	236.53	1465.68	-3545.50	146.08	1441.89	-285.66	1308.33	74.08	247.79	1043.64	73.21	-3.48
0.95000	-3500.65	188.19	32.44	-3554.85	192.07	43.58	-3513.61	165.63	4.23	-3516.88	164.92	36.47	-3404.74	1.78	21.49	-3769.00	126.69	43.23	-1646.65	-67.12	28.23	-3990.17	402.54	20.07	-3551.27	160.08	1099.61	0.00	0.00	0.00	-3662.61	170.07	1489.96	-3705.94	103.90	1481.50	-3625.41	236.92	1466.28	-3536.51	148.06	1440.76	-285.82	1308.72	73.76	246.61	1043.69	72.90	-5.82
0.96000	-3500.65	188.19	32.44	-3554.85	192.07	43.58	-3500.91	165.63	4.55	-3528.25	167.13	36.83	-3404.74	1.78	21.49	-3769.00	126.69	43.23	-1646.65	-67.12	28.23	-3994.21	401.88	19.77	-3551.27	160.08	1099.61	0.00	0.00	0.00	-3662.61	170.07	1489.96	-3705.94	103.90	1481.50	-3627.24	237.30	1466.88	-3528.69	149.94	1442.11	-285.37	1307.06	74.55	245.99	1043.72	72.78	-7.08
0.97000	-3500.65	188.19	32.44	-3554.85	192.07	43.58	-3522.25	164.78	2.71	-3512.26	164.50	38.94	-3404.74	1.78	21.49	-3769.00	126.69	43.23	-1646.65	-67.12	28.23	-3998.27	401.21	19.47	-3551.27	160.08	1099.61	0.00	0.00	0.00	-3662.61	170.07	1489.96	-3705.94	103.90	1481.50	-3629.05	237.69	1467.48	-3543.73	152.61	1442.62	-285.64	1308.97	73.75	247.26	1043.48	73.05	-7.46
0.98000	-3500.65	188.19	32.44	-3554.85	192.07	43.58	-3515.81	164.57	3.49	-3502.94	164.18	38.43	-3404.74	1.78	21.49	-3769.00	126.69	43.23	-1646.65	-67.12	28.23	-4002.35	400.53	19.17	-3551.27	160.08	1099.61	0.00	0.00	0.00	-3662.61	170.07	1489.96	-3705.94	103.90	1481.50	-3630.84	238.06	1468.09	-3525.61	153.49	1440.71	-285.24	1307.44	74.20	247.29	1043.69	73.07	-1.88
0.99000	-3500.65	188.19	32.44	-3554.85	192.07	43.58	-3506.98	165.51	4.13	-3536.32	166.43	34.45	-3404.74	1.78	21.49	-3769.00	126.69	43.23	-1646.65	-67.12	28.23	-4006.46	399.84	18.88	-3551.27	160.08	1099.61	0.00	0.00	0.00	-3662.61	170.07	1489.96	-3705.94	103.90	1481.50	-3632.61	238.44	1468.70	-3548.23	156.69	1441.56	-286.04	1311.03	73.21	247.08	1043.07	73.24	-2.07
1.00000	-3500.65	188.19	32.44	-3554.85	192.07	43.58	-3498.76	166.78	6.53	-3505.44	167.44	40.25	-3404.74	1.78	21.49	-3769.00	126.69	43.23	-1646.65	-67.12	28.23	-4010.58	399.14	18.58	-3551.27	160.08	1099.61	0.00	0.00	0.00	-3662.61	170.07	1489.96	-3705.94	103.90	1481.50	-3634.36	238.81	1469.31	-3548.08	159.23	1442.15	-285.25	1307.92	74.40	248.72	1042.96	73.35	-3.42
1.01000	-3500.65	188.19	32.44	-3554.85	192.07	43.58	-3501.44	165.21	5.78	-3560.17	167.18	32.64	-3404.74	1.78	21.49	-3769.00	126.69	43.23	-1646.65	-67.12	28.23	-4014.72	398.43	18.29	-3551.27	160.08	1099.61	0.00	0.00	0.00	-3662.61	170.07	1489.96	-3705.94	103.90	1481.50	-3636.08	239.18	1469.92	-3567.93	161.51	1442.00	-285.60	1306.99	74.66	249.48	1043.57	73.25	-5.60
1.02000	-3500.65	188.19	32.44	-3554.85	192.07	43.58	-3483.92	166.82	9.29	-3525.14	167.08	38.34	-3404.74	1.78	21.49	-3769.00	126.69	43.23	-1646.65	-67.12	28.23	-4018.88	397.70	18.00	-3551.27	160.08	1099.61	0.00	0.00	0.00	-3662.61	170.07	1489.96	-3705.94	103.90	1481.50	-3637.78	239.54	1470.53	-3569.67	163.20	1442.13	-285.69	1308.78	74.03	246.73	1043.75	72.74	-5.91
1.03000	-3500.65	188.19	32.44	-3554.85	192.07	43.58	-3501.34	167.49	5.92	-3494.62	168.22	40.80	-3404.74	1.78	21.49	-3769.00	126.69	43.23	-1646.65	-67.12	28.23	-4023.06	396.97	17.71	-3551.27	160.08	1099.61	0.00	0.00	0.00	-3662.61	170.07	1489.96	-3705.94	103.90	1481.50	-3639.46	239.90	1471.15	-3593.96	166.74	1441.74	-286.00	1310.77	73.31	246.01	1042.83	72.92	-5.68
1.04000	-3500.65	188.19	32.44	-3554.85	192.07	43.58	-3501.48	166.84	5.52	-3524.70	167.69	36.26	-3404.74	1.78	21.49	-3769.00	126.69	43.23	-1646.65	-67.12	28.23	-4027.25	396.22	17.42	-3551.27	160.08	1099.61	0.00	0.00	0.00	-3662.61	170.07	1489.96	-3705.94	103.90	1481.50	-3641.11	240.26	1471.76	-3580.04	168.38	1441.97	-286.00	1311.21	73.21	247.64	1042.06	73.50	-3.72
1.05000	-3500.65	188.19	32.44	-3554.85	192.07	43.58	-3489.77	166.55	7.21	-3490.68	166.22	42.86	-3404.74	1.78	21.49	-3769.00	126.69	43.23	-1646.65	-67.12	28.23	-4031.46	395.46	17.14	-3551.27	160.08	1099.61	0.00	0.00	0.00	-3662.61	170.07	1489.96	-3705.94	103.90	1481.50	-3642.75	240.61	1472.38	-3559.23	170.97	1441.80	-285.59	1308.25	74.26	248.08	1042.89	73.21	-1.72
1.06000	-3500.65	188.19	32.44	-3554.85	192.07	43.58	-3511.73	164.91	4.49	-3498.49	166.56	41.32	-3404.74	1.78	21.49	-3769.00	126.69	43.23	-1646.65	-67.12	28.23	-4035.68	394.70	16.86	-3551.27	160.08	1099.61	0.00	0.00	0.00	-3662.61	170.07	1489.96	-3705.94	103.90	1481.50	-3644.35	240.96	1473.01	-3565.00	173.84	1442.69	-285.52	1310.29	73.61	249.03	1043.68	73.23	-3.66
1.07000	-3500.65	188.19	32.44	-3554.85	192.07	43.58	-3504.23	166.81	5.99	-3523.40	168.00	38.99	-3404.74	1.78	21.49	-3769.00	126.69	43.23	-1646.65	-67.12	28.23	-4039.92	393.92	16.58	-3551.27	160.08	1099.61	0.00	0.00	0.00	-3662.61	170.07	1489.96	-3705.94	103.90	1481.50	-3645.94	241.30	1473.63	-3569.73	176.93	1441.64	-285.42	1307.59	74.73	246.26	1043.95	72.59	-5.97
1.08000	-3500.65	188.19	32.44	-3554.85	192.07	43.58	-3502.02	165.68	5.43	-3527.93	167.67	36.83	-3404.74	1.78	21.49	-3769.00	126.69	43.23	-1646.65	-67.12	28.23	-4044.17	393.13	16.30	-3551.27	160.08	1099.61	0.00	0.00	0.00	-3662.61	170.07	1489.96	-3705.94	103.90	1481.50	-3647.50	241.64	1474.26	-3568.95	180.09	1441.26	-285.44	1306.88	74.69	246.58	1043.16	73.15	-3.82
1.09000	-3500.65	188.19	32.44	-3554.85	192.07	43.58	-3516.78	164.81	3.57	-3539.00	167.31	35.31	-3404.74	1.78	21.49	-3769.00	126.69	43.23	-1646.65	-67.12	28.23	-4048.44	392.33	16.02	-3551.27	160.08	1099.61	0.00	0.00	0.00	-3662.61	170.07	1489.96	-3705.94	103.90	1481.50	-3649.04	241.98	1474.88	-3569.61	185.06	1441.41	-285.95	1308.64	73.78	247.52	1043.45	73.05	-2.09
1.10000	-3500.65	188.19	32.44	-3554.85	192.07	43.58	-3494.86	164.88	7.49	-3547.41	168.35	34.87	-3404.74	1.78	21.49	-3769.00	126.69	43.23	-1646.65	-67.12	28.23	-4052.72	391.52	15.75	-3551.27	160.08	1099.61	0.00	0.00	0.00	-3662.61	170.07	1489.96	-3705.94	103.90	1481.50	-3650.55	242.32	1475.51	-3594.31	187.23	1441.82	-285.17	1306.55	74.78	248.77	1044.30	72.92	-5.86
1.11000	-3500.65	188.19	32.44	-3554.85	192.07	43.58	-3512.73	165.39	2.49	-3522.58	167.31	38.37	-3404.74	1.78	21.49	-3769.00	126.69	43.23	-1646.65	-67.12	28.23	-4057.01	390.70	15.47	-3551.27	160.08	1099.61	0.00	0.00	0.00	-3662.61	170.07	1489.96	-3705.94	103.90	1481.50	-3652.04	242.64	1476.14	-3577.49	188.74	1442.20	-285.60	1308.28	74.13	247.75	1044.03	72.78	-3.62
1.12000	-3500.65	188.19	32.44	-3554.85	192.07	43.58	-3508.89	166.21	5.05	-3527.75	168.15	38.48	-3404.74	1.78	21.49	-3769.00	126.69	43.23	-1646.65	-67.12	28.23	-4061.31	389.87	15.20	-3551.27	160.08	1099.61	0.00	0.00	0.00	-3662.61	170.07	1489.96	-3705.94	103.90	1481.50	-3653.50	242.97	1476.78	-3584.82	193.10	1441.53	-286.42	1312.80	72.66	247.03	1043.19	73.02	-3.99
1.13000	-3500.65	188.19	32.44	-3554.85	192.07	43.58	-3492.99	167.26	5.61	-3562.25	167.39	33.52	-3404.74	1.78	21.49	-3769.00	126.69	43.23	-1646.65	-67.12	28.23	-4065.62	389.03	14.93	-3551.27	160.08	1099.61	0.00	0.00	0.00	-3662.61	170.07	1489.96	-3705.94	103.90	1481.50	-3654.94	243.29	1477.41	-3597.07	194.64	1442.88	-285.67	1309.22	73.86	247.26	1043.38	73.21	-1.55
1.14000	-3500.65	188.19	32.44	-3554.85	192.07	43.58	-3479.39	165.85	9.60	-3535.43	168.55	35.74	-3404.74	1.78	21.49	-3769.00	126.69	43.23	-1646.65	-67.12	28.23	-4069.94	388.18	14.67	-3551.27	160.08	1099.61	0.00	0.00	0.00	-3662.61	170.07	1489.96	-3705.94	103.90	1481.50	-3656.36	243.61	1478.04	-3588.82	198.14	1441.70	-285.33	1308.07	74.25	245.22	1044.01	72.33	-3.43
1.15000	-3500.65	188.19	32.44	-3554.85	192.07	43.58	-3509.21	166.07	4.40	-3547.64	168.01	34.39	-3404.74	1.78	21.49	-3769.00	126.69	43.23	-1646.65	-67.12	28.23	-4074.26	387.32	14.40	-3551.27	160.08	1099.61	0.00	0.00	0.00	-3662.61	170.07	1489.96	-3705.94	103.90	1481.50	-3657.75	243.92	1478.68	-3575.15	201.10	1441.46	-285.80	1309.37	73.78	247.43	1043.40	73.17	-3.38
1.16000	-3500.65	188.19	32.44	-3554.85	192.07	43.58	-3504.73	165.67	4.06	-3538.04	170.08	37.05	-3404.74	1.78	21.49	-3769.00	126.69	43.23	-1646.65	-67.12	28.23	-4078.60	386.44	14.14	-3551.27	160.08	1099.61	0.00	0.00	0.00	-3662.61	170.07	1489.96	-3705.94	103.90	1481.50	-3659.12	244.23	1479.32	-3594.83	203.77	1442.41	-286.06	1309.72	73.46	245.06	1043.73	72.72	-4.53
1.17000	-3500.65	188.19	32.44	-3554.85	192.07	43.58	-3477.60	166.02	9.29	-3529.91	169.53	39.02	-3404.74	1.78	21.49	-3769.00	126.69	43.23	-1646.65	-67.12	28.23	-4082.94	385.56	13.88	-3551.27	160.08	1099.61	0.00	0.00	0.00	-3662.61	170.07	1489.96	-3705.94	103.90	1481.50	-3660.46	244.54	1479.96	-3594.53	207.36	1443.59	-285.42	1308.23	74.23	247.11	1043.65	72.96	-4.17
1.18000	-3500.65	188.19	32.44	-3554.85	192.07	43.58	-3490.29	166.27	7.46	-3530.65	169.46	38.19	-3404.74	1.78	21.49	-3769.00	126.69	43.23	-1646.65	-67.12	28.23	-4087.29	384.67	13.62	-3551.27	160.08	1099.61	0.00	0.00	0.00	-3662.61	170.07	1489.96	-3705.94	103.90	1481.50	-3661.77	244.84	1480.60	-3603.88	210.22	1443.12	-285.93	1309.90	73.73	245.62	1044.08	72.54	-5.22
1.19000	-3500.65	188.19	32.44	-3554.85	192.07	43.58	-3479.26	165.29	9.41	-3518.66	168.90	40.25	-3404.74	1.78	21.49	-3769.00	126.69	43.23	-1646.65	-67.12	28.23	-4091.65	383.77	13.36	-3551.27	160.08	1099.61	0.00	0.00	0.00	-3662.61	170.07	1489.96	-3705.94	103.90	1481.50	-3663.06	245.14	1481.24	-3617.37	215.68	1444.52	-285.91	1309.72	73.64	246.08	1043.94	72.60	-3.05
1.20000	-3500.65	188.19	32.44	-3554.85	192.07	43.58	-3512.90	165.72	4.57	-3515.37	168.88	40.94	-3404.74	1.78	21.49	-3769.00	126.69	43.23	-1646.65	-67.12	28.23	-4096.01	382.86	13.11	-3551.27	160.08	1099.61	0.00	0.00	0.00	-3662.61	170.07	1489.96	-3705.94	103.90	1481.50	-3664.33	245.43	1481.89	-3604.48	218.15	1444.13	-285.53	1308.29	74.29	247.71	1044.08	72.89	-5.62
1.21000	-3500.65	188.19	32.44	-3554.85	192.07	43.58	-3502.28	167.25	5.68	-3513.20	168.65	41.51	-3404.74	1.78	21.49	-3769.00	126.69	43.23	-1646.65	-67.12	28.23	-4100.38	381.94	12.86	-3551.27	160.08	1099.61	0.00	0.00	0.00	-3662.61	170.07	1489.96	-3705.94	103.90	1481.50	-3665.57	245.72	1482.53	-3628.44	222.31	1445.25	-285.42	1308.12	74.24	245.54	1044.11	72.36	-4.51
1.22000	-3500.65	188.19	32.44	-3554.85	192.07	43.58	-3526.64	166.82	2.29	-3512.08	168.24	41.98	-3404.74	1.78	21.49	-3769.00	126.69	43.23	-1646.65	-67.12	28.23	-4104.74	381.01	12.61	-3551.27	160.08	1099.61	0.00	0.00	0.00	-3662.61	170.07	1489.96	-3705.94	103.90	1481.50	-3666.78	246.01	1483.18	-3611.07	225.30	1444.87	-286.43	1312.55	72.72	247.01	1043.51	72.86	-4.88
1.23000	-3500.65	188.19	32.44	-3554.85	192.07	43.58	-3498.37	166.16	8.06	-3511.93	167.69	42.34	-3404.74	1.78	21.49	-3769.00	126.69	43.23	-1646.65	-67.12	28.23	-4109.12	380.07	12.36	-3551.27	160.08	1099.61	0.00	0.00	0.00	-3662.61	170.07	1489.96	-3705.94	103.90	1481.50	-3667.97	246.29	1483.82	-3622.17	230.14	1446.14	-286.23	1310.12	73.75	246.77	1043.63	72.79	-8.14
1.24000	-3500.65	188.19	32.44	-3554.85	192.07	43.58	-3508.37	166.91	4.26	-3512.65	167.02	42.62	-3404.74	1.78	21.49	-3769.00	126.69	43.23	-1646.65	-67.12	28.23	-4113.49	379.12	12.11	-3551.27	160.08	1099.61	0.00	0.00	0.00	-3662.61	170.07	1489.96	-3705.94	103.90	1481.50	-3669.14	246.57	1484.47	-3620.48	232.75	1447.26	-285.96	1309.82	73.62	246.66	1043.76	72.86	-3.23
1.25000	-3500.65	188.19	32.44	-3554.85	192.07	43.58	-3509.98	167.09	4.39	-3514.19	166.27	42.82	-3404.74	1.78	21.49	-3769.00	126.69	43.23	-1646.65	-67.12	28.23	-4117.87	378.16	11.87	-3551.27	160.08	1099.61	0.00	0.00	0.00	-3662.61	170.07	1489.96	-3705.94	103.90	1481.50	-3670.27	246.84	1485.12	-3628.40	237.37	1447.49	-285.01	1307.31	74.38	246.01	1044.10	72.47	-3.16
1.26000	-3500.65	188.19	32.44	-3554.85	192.07	43.58	-3489.42	166.90	7.36	-3516.45	165.47	42.94	-3404.74	1.78	21.49	-3769.00	126.69	43.23	-1646.65	-67.12	28.23	-4122.24	377.19	11.62	-3551.27	160.08	1099.61	0.00	0.00	0.00	-3662.61	170.07	1489.96	-3705.96	103.90	1481.50	-3671.38	247.11	1485.77	-3621.05	240.37	1447.61	-285.17	1307.69	74.18	247.50	1044.28	72.78	-7.08
1.27000	-3500.65	188.19	32.44	-3554.85	192.07	43.58	-3486.73	165.91	8.10	-3519.36	164.66	43.02	-3404.74	1.78	21.49	-3769.00	126.69	43.23	-1646.65	-67.12	28.23	-4126.62	376.21	11.38	-3551.27	160.08	1099.61	0.00	0.00	0.00	-3662.61	170.07	1489.96	-3732.61	104.16	1480.72	-3672.47	247.38	1486.42	-3645.54	244.51	1448.81	-285.75	1308.31	74.06	246.35	1044.16	72.47	-5.47
1.28000	-3500.65	188.19	32.44	-3554.85	192.07	43.58	-3499.55	167.86	6.09	-3522.84	163.85	43.04	-3404.74	1.78	21.49	-3769.00	126.69	43.23	-1646.65	-67.12	28.23	-4131.00	375.22	11.15	-3551.27	160.08	1099.61	0.00	0.00	0.00	-3662.61	170.07	1489.96	-3724.92	106.75	1480.12	-3673.52	247.64	1487.07	-3624.67	248.72	1448.13	-285.28	1307.63	74.18	246.83	1044.16	72.76	-4.61
1.29000	-3500.65	188.19	32.44	-3554.85	192.07	43.58	-3515.70	167.39	3.68	-3526.81	163.09	43.02	-3404.74	1.78	21.49	-3769.00	126.69	43.23	-1646.65	-67.12	28.23	-4135.37	374.23	10.91	-3551.27	160.08	1099.61	0.00	0.00	0.00	-3662.61	170.07	1489.96	-3750.16	108.23	1480.14	-3674.56	247.90	1487.72	-3644.88	253.14	1450.00	-285.95	1310.48	73.34	245.86	1043.97	72.72	-4.30
1.30000	-3500.65	188.19	32.44	-3554.85	192.07	43.58	-3496.22	167.31	7.94	-3531.18	162.41	42.98	-3404.74	1.78	21.49	-3769.00	126.69	43.23	-1646.65	-67.12	28.23	-4139.75	373.22	10.68	-3551.27	160.08	1099.61	0.00	0.00	0.00	-3662.61	170.07	1489.96	-3755.83	108.91	1478.27	-3675.56	248.15	1488.38	-3656.66	255.86	1450.03	-286.03	1310.88	73.48	247.15	1043.70	72.94	-3.09
1.31000	-3500.65	188.19	32.44	-3554.85	192.07	43.58	-3499.20	168.20	8.24	-3535.89	161.84	42.91	-3404.74	1.78	21.49	-3769.00	126.69	43.23	-1646.65	-67.12	28.23	-4144.12	372.21	10.45	-3551.27	160.08	1099.61	0.00	0.00	0.00	-3662.61	170.07	1489.96	-3751.11	110.63	1478.02	-3676.54	248.40	1489.03	-3667.47	260.03	1451.23	-285.33	1307.03	74.87	246.27	1044.00	72.53	-1.60
1.32000	-3500.65	188.19	32.44	-3554.85	192.07	43.58	-3497.53	167.94	7.17	-3540.84	161.41	42.84	-3404.74	1.78	21.49	-3769.00	126.69	43.23	-1646.65	-67.12	28.23	-4148.48	371.18	10.22	-3551.27	160.08	1099.61	0.00	0.00	0.00	-3662.61	170.07	1489.96	-3715.64	111.94	1476.83	-3677.49	248.65	1489.69	-3675.76	264.27	1452.88	-285.71	1310.04	73.83	246.09	1043.68	72.78	-2.48
1.33000	-3500.65	188.19	32.44	-3554.85	192.07	43.58	-3492.85	168.07	9.70	-3545.96	161.15	42.77	-3404.74	1.78	21.49	-3769.00	126.69	43.23	-1646.65	-67.12	28.23	-4152.85	370.15	9.99	-3551.27	160.08	1099.61	0.00	0.00	0.00	-3662.61	170.07	1489.96	-3721.88	113.23	1476.32	-3678.41	248.89	1490.34	-3661.70	267.23	1452.28	-285.88	1310.06	73.60	245.40	1043.94	72.54	-4.08
1.34000	-3500.65	188.19	32.44	-3554.85	192.07	43.58	-3499.02	169.46	9.75	-3551.18	161.10	42.70	-3404.74	1.78	21.49	-3769.00	126.69	43.23	-1646.65	-67.12	28.23	-4157.21	369.11	9.76	-3551.27	160.08	1099.61	0.00	0.00	0.00	-3662.61	170.07	1489.96	-3740.67	114.99	1475.86	-3679.31	249.12	1491.00	-3668.19	271.88	1453.61	-285.54	1307.33	74.56	247.07	1043.19	73.18	-7.85
1.35000	-3500.65	188.19	32.44	-3554.85	192.07	43.58	-3506.12	169.14	10.07	-3556.40	161.29	42.66	-3404.74	1.78	21.49	-3769.00	126.69	43.23	-1646.65	-67.12	28.23	-4161.56	368.05	9.54	-3551.27	160.08	1099.61	0.00	0.00	0.00	-3662.61	170.07	1489.96	-3730.80	116.69	1475.71	-3680.17	249.35	1491.65	-3679.61	274.38	1454.70	-285.75	1309.91	73.88	245.20	1043.55	72.51	-3.93
1.36000	-3500.65	188.19	32.44	-3554.85	192.07	43.58	-3506.14	170.96	8.62	-3561.56	161.74	42.65	-3404.74	1.78	21.49	-3769.00	126.69	43.23	-1646.65	-67.12	28.23	-4165.91	367.00	9.32	-3551.27	160.08	1099.61	0.00	0.00	0.00	-3662.61	170.07	1489.96	-3721.47	117.75	1475.07	-3681.01	249.58	1492.31	-3674.79	278.55	1455.43	-285.03	1306.63	74.77	246.04	1043.28	72.87	-6.82
1.37000	-3500.65	188.19	32.44	-3554.85	192.07	43.58	-3506.90	173.30	10.73	-3566.57	162.50	42.68	-3404.74	1.78	21.49	-3769.00	126.69	43.23	-1646.65	-67.12	28.23	-4170.25	365.93	9.10	-3551.27	160.08	1099.61	0.00	0.00	0.00	-3662.61	170.07	1489.96	-3717.21	120.12	1474.85	-3681.83	249.81	1492.96	-3705.93	282.68	1456.19	-285.19	1307.96	73.99	247.39	1043.96	72.96	-6.80
1.38000	-3500.65	188.19	32.44	-3554.85	192.07	43.58	-3521.24	173.27	7.53	-3571.35	163.59	42.77	-3404.74	1.78	21.49	-3769.00	126.69	43.23	-1646.65	-67.12	28.23	-4174.58	364.85	8.89	-3551.27	160.08	1099.61	0.00	0.00	0.00	-3662.61	170.07	1489.96	-3721.97	121.49	1474.77	-3682.61	250.03	1493.62	-3686.13	283.04	1456.37	-285.86	1308.73	74.18	245.37	1044.06	72.40	-4.32
1.39000	-3500.65	188.19	32.44	-3554.85	192.07	43.58	-3491.16	174.07	14.13	-3575.83	165.04	42.91	-3404.74	1.78	21.49	-3769.00	126.69	43.23	-1646.65	-67.12	28.23	-4178.90	363.76	8.67	-3551.27	160.08	1099.61	0.00	0.00	0.00	-3662.61	170.07	1489.96	-3717.75	123.92	1474.35	-3683.37	250.24	1494.28	-3670.55	286.45	1457.27	-285.85	1308.70	74.18	247.70	1042.58	73.56	-3.80
1.40000	-3500.65	188.19	32.44	-3554.85	192.07	43.58	-3494.30	175.30	14.06	-3579.92	166.89	43.12	-3404.74	1.78	21.49	-3769.00	126.69	43.23	-1646.65	-67.12	28.23	-4183.22	362.67	8.46	-3551.27	160.08	1099.61	0.00	0.00	0.00	-3662.61	170.07	1489.96	-3733.96	125.76	1474.43	-3684.10	250.45	1494.94	-3676.38	289.47	1457.01	-285.97	1309.66	73.65	246.37	1042.61	73.27	-3.72
1.41000	-3500.65	188.19	32.44	-3554.85	192.07	43.58	-3468.56	177.15	19.24	-3583.54	169.18	43.41	-3404.74	1.78	21.49	-3769.00	126.69	43.23	-1646.65	-67.12	28.23	-4187.52	361.57	8.25	-3551.27	160.08	1099.61	0.00	0.00	0.00	-3662.61	170.07	1489.96	-3721.88	127.96	1474.02	-3684.80	250.66	1495.59	-3714.77	292.25	1458.76	-285.47	1308.57	74.16	244.57	1043.14	72.72	-4.97
1.42000	-3500.65	188.19	32.44	-3554.85	192.07	43.58	-3490.85	183.05	16.58	-3586.61	171.92	43.80	-3404.74	1.78	21.49	-3769.00	126.69	43.23	-1646.65	-67.12	28.23	-4191.82	360.45	8.04	-3551.27	160.08	1099.61	0.00	0.00	0.00	-3662.61	170.07	1489.96	-3727.75	130.00	1474.49	-3685.47	250.86	1496.25	-3691.49	294.68	1458.40	-286.17	1311.08	73.36	245.00	1044.37	72.44	-4.32
1.43000	-3500.65	188.19	32.44	-3554.85	192.07	43.58	-3519.82	185.82	12.87	-3589.07	175.15	44.28	-3404.74	1.78	21.49	-3769.00	126.69	43.23	-1646.65	-67.12	28.23	-4196.10	359.33	7.84	-3551.27	160.08	1099.61	0.00	0.00	0.00	-3662.61	170.07	1489.96	-3730.06	132.21	1474.35	-3686.11	251.06	1496.91	-3703.05	296.48	1458.99	-284.92	1306.79	74.67	248.12	1043.78	73.13	-4.54
1.44000	-3500.65	188.19	32.44	-3554.85	192.07	43.58	-3512.13	189.94	14.41	-3590.81	178.91	44.87	-3404.74	1.78	21.49	-3769.00	126.69	43.23	-1646.65	-67.12	28.23	-4200.37	358.21	7.63	-3551.27	160.08	1099.61	0.00	0.00	0.00	-3662.61	170.07	1489.96	-3725.24	134.92	1473.52	-3686.72	251.25	1497.57	-3717.99	299.28	1459.28	-285.10	1306.85	74.80	246.32	1043.61	72.69	-4.48
1.45000	-3500.65	188.19	32.44	-3554.85	192.07	43.58	-3524.05	190.53	12.45	-3591.78	183.23	45.59	-3404.74	1.78	21.49	-3769.00	126.69	43.23	-1646.65	-67.12	28.23	-4204.63	357.07	7.43	-3551.27	160.08	1099.61	0.00	0.00	0.00	-3662.61	170.07	1489.96	-3713.87	136.30	1473.27	-3687.31	251.44	1498.23	-3710.69	302.10	1459.31	-284.82	1306.60	74.65	245.83	1043.97	72.47	-5.52
1.46000	-3500.65	188.19	32.44	-3554.85	192.07	43.58	-3548.53	196.91	10.46	-3591.88	188.13	46.43	-3404.74	1.78	21.49	-3769.00	126.69	43.23	-1646.65	-67.12	28.23	-4208.87	355.93	7.24	-3551.27	160.08	1099.61	0.00	0.00	0.00	-3662.61	170.07	1489.96	-3710.21	137.86	1473.44	-3687.87	251.62	1498.88	-3716.16	303.06	1460.58	-285.09	1306.87	74.76	248.44	1043.12	73.35	-3.67
1.47000	-3500.65	188.19	32.44	-3554.85	192.07	43.58	-3567.07	202.84	7.99	-3591.03	193.66	47.42	-3404.74	1.78	21.49	-3769.00	126.69	43.23	-1646.65	-67.12	28.23	-4213.11	354.77	7.04	-3551.27	160.08	1099.61	0.00	0.00	0.00	-3662.61	170.07	1489.96	-3704.47	139.97	1473.45	-3688.39	251.80	1499.54	-3703.09	305.40	1460.46	-285.83	1310.81	73.52	246.20	1042.65	73.04	-4.69
1.48000	-3500.65	188.19	32.44	-3554.85	192.07	43.58	-3556.68	208.13	10.42	-3589.11	199.84	48.56	-3404.74	1.78	21.49	-3769.00	126.69	43.23	-1646.65	-67.12	28.23	-4217.32	353.61	6.85	-3551.27	160.08	1099.61	0.00	0.00	0.00	-3662.61	170.07	1489.96	-3698.45	142.23	1473.63	-3688.89	251.98	1500.20	-3719.49	307.11	1460.38	-284.64	1305.95	74.84	244.91	1043.42	72.70	-4.04
1.49000	-3500.65	188.19	32.44	-3554.85	192.07	43.58	-3517.89	214.30	16.56	-3535.28	203.38	56.51	-3404.74	1.78	21.49	-3769.00	126.69	43.23	-1646.65	-67.12	28.23	-4221.52	352.44	6.65	-3551.27	160.08	1099.61	0.00	0.00	0.00	-3662.61	170.07	1489.96	-3694.09	144.53	1472.88	-3689.36	252.15	1500.86	-3728.82	308.20	1461.40	-284.63	1303.95	75.35	245.69	1044.60	72.60	-4.37
1.50000	-3500.65	188.19	32.44	-3554.85	192.07	43.58	-3530.67	219.64	16.16	-3544.14	210.78	56.91	-3404.74	1.78	21.49	-3769.00	126.69	43.23	-1646.65	-67.12	28.23	-4225.71	351.27	6.46	-3551.27	160.08	1099.61	0.00	0.00	0.00	-3662.61	170.07	1489.96	-3685.72	147.41	1472.32	-3689.80	252.31	1501.52	-3734.01	309.99	1461.55	-285.97	1310.47	73.18	243.73	1044.56	71.94	-6.66
1.51000	-3500.65	188.19	32.44	-3554.85	192.07	43.58	-3553.53	227.20	13.50	-3573.30	217.25	53.50	-3404.74	1.78	21.49	-3769.00	126.69	43.23	-1646.65	-67.12	28.23	-4229.88	350.08	6.28	-3551.27	160.08	1099.61	0.00	0.00	0.00	-3662.61	170.07	1489.96	-3693.88	148.69	1472.55	-3690.20	252.48	1502.17	-3743.30	312.13	1461.91	-285.53	1307.50	74.28	245.62	1044.45	72.34	-4.53
1.52000	-3500.65	188.19	32.44	-3554.85	192.07	43.58	-3548.06	232.60	14.93	-3600.58	222.46	51.61	-3404.74	1.78	21.49	-3769.00	126.69	43.23	-1646.65	-67.12	28.23	-4234.03	348.89	6.09	-3551.27	160.08	1099.61	0.00	0.00	0.00	-3662.61	170.07	1489.96	-3696.75	151.37	1472.49	-3690.58	252.63	1502.83	-3748.41	314.33	1461.98	-285.35	1306.92	74.77	247.02	1043.21	73.05	-7.07
1.53000	-3500.65	188.19	32.44	-3554.85	192.07	43.58	-3546.46	241.14	15.94	-3565.37	229.06	55.25	-3404.74	1.78	21.49	-3769.00	126.69	43.23	-1646.65	-67.12	28.23	-4238.16	347.69	5.91	-3551.27	160.08	1099.61	0.00	0.00	0.00	-3662.61	170.07	1489.96	-3711.83	153.68	1472.44	-3690.93	252.79	1503.49	-3744.16	317.30	1462.93	-285.41	1307.20	74.43	246.55	1043.86	72.83	-5.13
1.54000	-3500.65	188.19	32.44	-3554.85	192.07	43.58	-3534.11	248.68	17.87	-3577.98	235.88	54.91	-3404.74	1.78	21.49	-3769.00	126.69	43.23	-1646.65	-67.12	28.23	-4242.27	346.48	5.73	-3551.27	160.08	1099.61	0.00	0.00	0.00	-3662.61	170.07	1489.96	-3699.33	155.50	1471.95	-3691.25	252.93	1504.14	-3740.58	318.64	1462.20	-285.84	1309.96	73.46	245.38	1044.82	72.29	-5.80
1.55000	-3500.65	188.19	32.44	-3554.85	192.07	43.58	-3556.66	256.53	14.61	-3566.25	239.93	58.19	-3404.74	1.78	21.49	-3769.00	126.69	43.23	-1646.65	-67.12	28.23	-4246.36	345.27	5.55	-3551.27	160.08	1099.61	0.00	0.00	0.00	-3662.61	170.07	1489.96	-3704.96	157.19	1471.38	-3691.54	253.08	1504.80	-3726.06	319.85	1463.79	-285.60	1308.23	73.88	246.07	1044.12	72.46	-3.50
1.56000	-3500.65	188.19	32.44	-3554.85	192.07	43.58	-3525.43	262.03	18.93	-3588.65	248.80	54.94	-3404.74	1.78	21.49	-3769.00	126.69	43.23	-1646.65	-67.12	28.23	-4250.44	344.05	5.38	-3551.27	160.08	1099.61	0.00	0.00	0.00	-3662.61	170.07	1489.96	-3697.57	159.27	1471.42	-3691.80	253.22	1505.45	-3743.38	321.66	1464.31	-284.99	1305.68	75.01	247.03	1043.07	72.99	0.13
1.57000	-3500.65	188.19	32.44	-3554.85	192.07	43.58	-3583.35	271.00	9.95	-3603.84	254.69	52.93	-3404.74	1.78	21.49	-3769.00	126.69	43.23	-1646.65	-67.12	28.23	-4254.49	342.82	5.20	-3551.27	160.08	1099.61	0.00	0.00	0.00	-3662.61	170.07	1489.96	-3706.38	161.99	1471.45	-3692.02	253.35	1506.11	-3717.91	320.43	1464.09	-285.55	1308.90	74.36	246.15	1042.87	72.82	-3.05
1.58000	-3500.65	188.19	32.44	-3554.85	192.07	43.58	-3578.34	277.87	12.30	-3616.18	261.92	51.33	-3404.74	1.78	21.49	-3769.00	126.69	43.23	-1646.65	-67.12	28.23	-4258.52	341.58	5.03	-3551.27	160.08	1099.61	0.00	0.00	0.00	-3662.61	170.07	1489.96	-3699.15	163.10	1471.07	-3692.22	253.48	1506.76	-3772.17	324.67	1465.01	-285.29	1307.27	74.77	246.39	1043.50	72.66	-4.08
1.59000	-3500.65	188.19	32.44	-3554.85	192.07	43.58	-3587.23	285.34	11.76	-3570.11	266.23	58.32	-3404.74	1.78	21.49	-3769.00	126.69	43.23	-1646.65	-67.12	28.23	-4262.53	340.33	4.86	-3551.27	160.08	1099.61	0.00	0.00	0.00	-3662.61	170.07	1489.96	-3700.15	166.30	1470.37	-3692.38	253.61	1507.41	-3748.86	325.63	1465.67	-285.38	1307.14	74.59	246.41	1043.28	72.73	-3.32
1.60000	-3500.65	188.19	32.44	-3554.85	192.07	43.58	-3574.06	291.55	13.99	-3605.81	273.30	52.25	-3404.74	1.78	21.49	-3769.00	126.69	43.23	-1646.65	-67.12	28.23	-4266.51	339.08	4.70	-3551.27	160.08	1099.61	0.00	0.00	0.00	-3662.61	170.07	1489.96	-3691.92	169.17	1470.77	-3692.52	253.73	1508.06	-3723.49	326.53	1464.83	-284.84	1305.19	75.21	244.28	1044.00	72.51	-6.37
1.61000	-3500.65	188.19	32.44	-3554.85	192.07	43.58	-3597.27	297.48	9.81	-3611.13	279.23	50.89	-3404.74	1.78	21.49	-3769.00	126.69	43.23	-1646.65	-67.12	28.23	-4270.47	337.82	4.54	-3551.27	160.08	1099.61	0.00	0.00	0.00	-3662.61	170.07	1489.96	-3693.39	171.81	1470.82	-3692.62	253.84	1508.71	-3741.88	328.67	1466.09	-284.81	1304.81	75.26	245.36	1044.66	72.38	-3.58
1.62000	-3500.65	188.19	32.44	-3554.85	192.07	43.58	-3577.90	304.49	14.07	-3608.75	284.52	52.51	-3404.74	1.78	21.49	-3769.00	126.69	43.23	-1646.65	-67.12	28.23	-4274.41	336.56	4.37	-3551.27	160.08	1099.61	0.00	0.00	0.00	-3662.61	170.07	1489.96	-3697.60	174.20	1470.84	-3692.69	253.95	1509.37	-3742.07	330.37	1466.56	-284.53	1304.72	75.18	246.46	1044.25	72.54	-2.58
1.63000	-3500.65	188.19	32.44	-3554.85	192.07	43.58	-3608.23	309.79	9.67	-3586.64	290.54	55.54	-3404.74	1.78	21.49	-3769.00	126.69	43.23	-1646.65	-67.12	28.23	-4278.32	335.28	4.22	-3551.27	160.08	1099.61	0.00	0.00	0.00	-3662.61	170.07	1489.96	-3697.27	176.86	1471.04	-3692.73	254.06	1510.01	-3742.23	332.05	1467.02	-285.26	1307.62	74.10	246.67	1043.91	72.66	-4.18
1.64000	-3500.65	188.19	32.44	-3554.85	192.07	43.58	-3608.64	315.63	9.10	-3576.53	295.69	55.79	-3404.74	1.78	21.49	-3769.00	126.69	43.23	-1646.65	-67.12	28.23	-4282.20	334.00	4.06	-3551.27	160.08	1099.61	0.00	0.00	0.00	-3662.61	170.07	1489.96	-3683.54	179.20	1470.47	-3692.74	254.16	1510.66	-3742.34	333.70	1467.45	-285.35	1306.91	74.39	248.77	1043.40	73.35	-5.96
1.65000	-3500.65	188.19	32.44	-3554.85	192.07	43.58	-3615.94	320.69	8.93	-3594.99	300.86	54.32	-3404.74	1.78	21.49	-3769.00	126.69	43.23	-1646.65	-67.12	28.23	-4286.06	332.72	3.90	-3551.27	160.08	1099.61	0.00	0.00	0.00	-3662.61	170.07	1489.96	-3678.76	182.27	1469.73	-3692.72	254.26	1511.31	-3742.42	335.34	1467.87	-285.94	1308.68	74.03	245.14	1044.33	72.35	-6.21
1.66000	-3500.65	188.19	32.44	-3554.85	192.07	43.58	-3623.89	324.88	7.21	-3600.44	305.37	53.39	-3404.74	1.78	21.49	-3769.00	126.69	43.23	-1646.65	-67.12	28.23	-4289.89	331.42	3.75	-3551.27	160.08	1099.61	0.00	0.00	0.00	-3662.61	170.07	1489.96	-3693.21	185.22	1471.32	-3692.66	254.35	1511.96	-3742.45	336.96	1468.26	-285.33	1307.86	74.24	247.08	1043.97	72.57	-5.20
1.67000	-3500.65	188.19	32.44	-3554.85	192.07	43.58	-3621.16	330.69	9.37	-3579.91	308.89	54.96	-3404.74	1.78	21.49	-3769.00	126.69	43.23	-1646.65	-67.12	28.23	-4293.69	330.12	3.60	-3551.27	160.08	1099.61	0.00	0.00	0.00	-3662.61	170.07	1489.96	-3688.97	188.09	1470.87	-3692.57	254.44	1512.60	-3742.45	338.55	1468.64	-285.88	1309.30	73.61	247.41	1043.24	73.02	-5.59
1.68000	-3500.65	188.19	32.44	-3554.85	192.07	43.58	-3598.96	333.92	10.76	-3618.33	313.45	49.68	-3404.74	1.78	21.49	-3769.00	126.69	43.23	-1646.65	-67.12	28.23	-4297.46	328.81	3.46	-3551.27	160.08	1099.61	0.00	0.00	0.00	-3662.61	170.07	1489.96	-3665.32	190.67	1470.38	-3692.45	254.52	1513.25	-3742.41	340.12	1469.00	-286.29	1310.40	73.29	249.20	1042.91	73.64	-3.72
1.69000	-3500.65	188.19	32.44	-3554.85	192.07	43.58	-3624.97	336.99	9.73	-3612.49	315.21	51.24	-3404.74	1.78	21.49	-3769.00	126.69	43.23	-1646.65	-67.12	28.23	-4301.20	327.50	3.31	-3551.27	160.08	1099.61	0.00	0.00	0.00	-3662.61	170.07	1489.96	-3663.41	192.75	1470.54	-3692.30	254.60	1513.89	-3742.33	341.68	1469.34	-286.10	1309.64	73.85	247.93	1043.15	73.05	-4.52
1.70000	-3500.65	188.19	32.44	-3554.85	192.07	43.58	-3623.22	340.48	6.77	-3596.33	317.94	53.64	-3404.74	1.78	21.49	-3769.00	126.69	43.23	-1646.65	-67.12	28.23	-4304.91	326.18	3.17	-3551.27	160.08	1099.61	0.00	0.00	0.00	-3662.61	170.07	1489.96	-3661.66	194.75	1470.56	-3692.12	254.67	1514.53	-3742.21	343.21	1469.67	-285.22	1308.04	74.34	245.64	1043.66	72.64	-5.19
1.71000	-3500.65	188.19	32.44	-3554.85	192.07	43.58	-3614.16	343.73	10.96	-3616.47	322.64	50.99	-3404.74	1.78	21.49	-3769.00	126.69	43.23	-1646.65	-67.12	28.23	-4308.59	324.85	3.03	-3551.27	160.08	1099.61	0.00	0.00	0.00	-3662.61	170.07	1489.96	-3664.83	197.04	1471.08	-3691.90	254.74	1515.17	-3742.05	344.72	1469.97	-285.27	1307.99	74.13	247.31	1043.66	72.97	-3.97
1.72000	-3500.65	188.19	32.44	-3554.85	192.07	43.58	-3605.72	344.91	13.02	-3653.80	325.05	44.94	-3404.74	1.78	21.49	-3769.00	126.69	43.23	-1646.65	-67.12	28.23	-4312.24	323.51	2.89	-3551.27	160.08	1099.61	0.00	0.00	0.00	-3662.61	170.07	1489.96	-3678.92	200.57	1471.91	-3691.65	254.80	1515.81	-3741.85	346.21	1470.26	-285.44	1309.06	73.90	245.79	1044.36	72.59	-5.44
1.73000	-3500.65	188.19	32.44	-3554.85	192.07	43.58	-3642.43	346.46	9.46	-3642.32	327.15	46.41	-3404.74	1.78	21.49	-3769.00	126.69	43.23	-1646.65	-67.12	28.23	-4315.86	322.17	2.76	-3551.27	160.08	1099.61	0.00	0.00	0.00	-3662.61	170.07	1489.96	-3655.87	203.46	1471.81	-3691.37	254.86	1516.45	-3741.62	347.68	1470.53	-285.14	1306.58	74.84	247.16	1043.83	72.88	-3.75
1.74000	-3500.65	188.19	32.44	-3554.85	192.07	43.58	-3621.45	349.66	11.72	-3630.51	329.75	49.20	-3404.74	1.78	21.49	-3769.00	126.69	43.23	-1646.65	-67.12	28.23	-4319.44	320.83	2.63	-3551.27	160.08	1099.61	0.00	0.00	0.00	-3662.61	170.07	1489.96	-3656.71	205.60	1471.95	-3691.05	254.91	1517.09	-3741.34	349.13	1470.78	-284.96	1304.93	75.46	247.28	1044.01	72.74	-1.95
1.75000	-3500.65	188.19	32.44	-3554.85	192.07	43.58	-3627.56	349.87	11.89	-3653.81	332.56	45.41	-3404.74	1.78	21.49	-3769.00	126.69	43.23	-1646.65	-67.12	28.23	-4322.99	319.47	2.50	-3551.27	160.08	1099.61	0.00	0.00	0.00	-3662.61	170.07	1489.96	-3671.38	208.29	1472.42	-3690.70	254.96	1517.72	-3741.02	350.56	1471.02	-284.98	1305.60	75.18	246.91	1043.31	72.91	-5.01
1.76000	-3500.65	188.19	32.44	-3554.85	192.07	43.58	-3629.50	352.81	10.37	-3638.37	332.95	47.16	-3404.74	1.78	21.49	-3769.00	126.69	43.23	-1646.65	-67.12	28.23	-4326.51	318.11	2.37	-3551.27	160.08	1099.61	0.00	0.00	0.00	-3662.61	170.07	1489.96	-3665.97	211.14	1472.49	-3690.32	255.00	1518.35	-3740.67	351.97	1471.23	-285.80	1309.68	73.79	247.96	1042.47	73.55	-3.15
1.77000	-3500.65	188.19	32.44	-3554.85	192.07	43.58	-3644.84	354.21	9.74	-3670.84	336.20	43.14	-3404.74	1.78	21.49	-3769.00	126.69	43.23	-1646.65	-67.12	28.23	-4329.99	316.75	2.25	-3551.27	160.08	1099.61	0.00	0.00	0.00	-3662.61	170.07	1489.96	-3647.97	213.85	1472.17	-3689.90	255.04	1518.99	-3740.27	353.36	1471.43	-285.50	1307.63	74.45	247.91	1043.10	73.46	-4.48
1.78000	-3500.65	188.19	32.44	-3554.85	192.07	43.58	-3648.93	355.02	8.77	-3661.89	338.36	44.34	-3404.74	1.78	21.49	-3769.00	126.69	43.23	-1646.65	-67.12	28.23	-4333.43	315.38	2.13	-3551.27	160.08	1099.61	0.00	0.00	0.00	-3662.61	170.07	1489.96	-3641.93	216.84	1472.50	-3689.45	255.08	1519.62	-3739.84	354.72	1471.62	-284.97	1306.36	74.96	248.83	1042.99	73.72	-2.63
1.79000	-3500.65	188.19	32.44	-3554.85	192.07	43.58	-3606.09	355.05	13.63	-3651.50	338.38	45.61	-3404.74	1.78	21.49	-3769.00	126.69	43.23	-1646.65	-67.12	28.23	-4336.84	314.00	2.01	-3551.27	160.08	1099.61	0.00	0.00	0.00	-3662.61	170.07	1489.96	-3664.98	219.88	1473.24	-3688.97	255.10	1520.25	-3739.36	356.07	1471.78	-285.58	1308.53	74.18	247.71	1043.38	73.34	-5.14
1.80000	-3500.65	188.19	32.44	-3554.85	192.07	43.58	-3652.11	355.47	7.78	-3671.11	339.89	43.87	-3404.74	1.78	21.49	-3769.00	126.69	43.23	-1646.65	-67.12	28.23	-4340.21	312.61	1.89	-3551.27	160.08	1099.61	0.00	0.00	0.00	-3662.61	170.07	1489.96	-3659.16	222.13	1473.18	-3688.45	255.13	1520.87	-3738.85	357.40	1471.93	-285.47	1308.58	74.35	245.95	1044.55	72.45	-4.68
1.81000	-3500.65	188.19	32.44	-3554.85	192.07	43.58	-3657.29	356.71	7.26	-3667.53	340.37	42.74	-3404.74	1.78	21.49	-3769.00	126.69	43.23	-1646.65	-67.12	28.23	-4343.54	311.22	1.78	-3551.27	160.08	1099.61	0.00	0.00	0.00	-3662.61	170.07	1489.96	-3640.31	225.09	1472.00	-3687.90	255.15	1521.50	-3738.29	358.70	1472.07	-285.72	1309.76	73.62	243.28	1044.71	71.71	-6.31
1.82000	-3500.65	188.19	32.44	-3554.85	192.07	43.58	-3662.53	357.92	6.85	-3677.13	339.25	40.23	-3404.74	1.78	21.49	-3769.00	126.69	43.23	-1646.65	-67.12	28.23	-4346.83	309.83	1.66	-3551.27	160.08	1099.61	0.00	0.00	0.00	-3662.61	170.07	1489.96	-3654.32	228.65	1471.94	-3687.32	255.16	1522.12	-3737.70	359.99	1472.18	-285.24	1307.22	74.20	244.45	1044.25	72.31	-6.26
1.83000	-3500.65	188.19	32.44	-3554.85	192.07	43.58	-3667.83	359.10	6.55	-3683.88	340.34	40.32	-3404.74	1.78	21.49	-3769.00	126.69	43.23	-1646.65	-67.12	28.23	-4350.08	308.43	1.55	-3551.27	160.08	1099.61	0.00	0.00	0.00	-3662.61	170.07	1489.96	-3650.50	231.01	1472.23	-3686.70	255.17	1522.74	-3737.06	361.26	1472.28	-285.57	1309.04	73.82	245.95	1043.99	72.56	-4.34
1.84000	-3500.65	188.19	32.44	-3554.85	192.07	43.58	-3673.19	360.25	6.35	-3657.77	338.05	42.33	-3404.74	1.78	21.49	-3769.00	126.69	43.23	-1646.65	-67.12	28.23	-4353.29	307.02	1.45	-3551.27	160.08	1099.61	0.00	0.00	0.00	-3662.61	170.07	1489.96	-3622.69	232.71	1470.74	-3686.04	255.17	1523.36	-3736.39	362.50	1472.37	-285.28	1308.46	74.05	245.33	1043.51	72.59	-5.64
1.85000	-3500.65	188.19	32.44	-3554.85	192.07	43.58	-3678.61	361.38	6.26	-3636.44	336.54	46.52	-3404.74	1.78	21.49	-3769.00	126.69	43.23	-1646.65	-67.12	28.23	-4356.46	305.61	1.34	-3551.27	160.08	1099.61	0.00	0.00	0.00	-3662.61	170.07	1489.96	-3626.96	236.44	1471.88	-3685.35	255.17	1523.98	-3735.67	363.73	1472.44	-285.27	1308.04	74.23	243.40	1044.44	71.90	-5.86
1.86000	-3500.65	188.19	32.44	-3554.85	192.07	43.58	-3684.08	362.47	6.27	-3690.44	337.75	34.91	-3404.74	1.78	21.49	-3769.00	126.69	43.23	-1646.65	-67.12	28.23	-4359.59	304.19	1.24	-3551.27	160.08	1099.61	0.00	0.00	0.00	-3662.61	170.07	1489.96	-3619.96	239.50	1471.27	-3684.63	255.16	1524.59	-3734.92	364.93	1472.49	-284.80	1306.55	74.67	245.73	1044.26	72.39	-4.72
1.87000	-3500.65	188.19	32.44	-3554.85	192.07	43.58	-3689.62	363.55	6.38	-3697.83	337.37	32.66	-3404.74	1.78	21.49	-3769.00	126.69	43.23	-1646.65	-67.12	28.23	-4362.68	302.76	1.14	-3551.27	160.08	1099.61	0.00	0.00	0.00	-3662.61	170.07	1489.96	-3624.81	242.64	1470.87	-3683.87	255.15	1525.21	-3734.12	366.12	1472.53	-285.55	1309.16	73.95	245.22	1043.69	72.40	-1.63
1.88000	-3500.65	188.19	32.44	-3554.85	192.07	43.58	-3695.20	364.59	6.59	-3633.79	336.49	42.62	-3404.74	1.78	21.49	-3769.00	126.69	43.23	-1646.65	-67.12	28.23	-4365.72	301.34	1.05	-3551.27	160.08	1099.61	0.00	0.00	0.00	-3662.61	170.07	1489.96	-3610.94	245.91	1471.20	-3683.07	255.14	1525.82	-3733.28	367.29	1472.55	-285.54	1308.09	74.23	247.22	1043.20	72.96	-4.50
1.89000	-3500.65	188.19	32.44	-3554.85	192.07	43.58	-3700.84	365.61	6.90	-3650.14	336.60	40.53	-3404.74	1.78	21.49	-3769.00	126.69	43.23	-1646.65	-67.12	28.23	-4368.72	299.90	0.95	-3551.27	160.08	1099.61	0.00	0.00	0.00	-3662.61	170.07	1489.96	-3608.37	248.45	1471.00	-3682.25	255.11	1526.43	-3732.41	368.43	1472.56	-285.91	1309.69	73.78	248.29	1043.71	73.04	-5.19
1.90000	-3500.65	188.19	32.44	-3554.85	192.07	43.58	-3706.53	366.60	7.31	-3672.22	337.63	35.91	-3404.74	1.78	21.49	-3769.00	126.69	43.23	-1646.65	-67.12	28.23	-4371.68	298.46	0.86	-3551.27	160.08	1099.61	0.00	0.00	0.00	-3662.61	170.07	1489.96	-3611.66	251.50	1470.90	-3681.38	255.09	1527.03	-3731.49	369.56	1472.55	-286.29	1311.52	73.05	248.91	1043.24	73.28	-2.49
1.91000	-3500.65	188.19	32.44	-3554.85	192.07	43.58	-3712.27	367.56	7.82	-3647.37	336.40	40.89	-3404.74	1.78	21.49	-3769.00	126.69	43.23	-1646.65	-67.12	28.23	-4374.59	297.01	0.77	-3551.27	160.08	1099.61	0.00	0.00	0.00	-3662.61	170.07	1489.96	-3605.22	253.57	1470.52	-3680.48	255.05	1527.64	-3730.53	370.67	1472.53	-286.36	1310.11	73.65	246.22	1043.91	72.66	0.08
1.92000	-3500.65	188.19	32.44	-3554.85	192.07	43.58	-3718.05	368.50	8.43	-3627.08	336.56	43.50	-3404.74	1.78	21.49	-3769.00	126.69	43.23	-1646.65	-67.12	28.23	-4377.45	295.56	0.69	-3551.27	160.08	1099.61	0.00	0.00	0.00	-3662.61	170.07	1489.96	-3612.79	256.48	1471.12	-3679.55	255.02	1528.24	-3729.53	371.75	1472.49	-285.73	1310.04	73.61	248.26	1043.34	73.26	-2.19
1.93000	-3500.65	188.19	32.44	-3554.85	192.07	43.58	-3723.89	369.41	9.13	-3696.72	339.24	33.08	-3404.74	1.78	21.49	-3769.00	126.69	43.23	-1646.65	-67.12	28.23	-4380.27	294.11	0.60	-3551.27	160.08	1099.61	0.00	0.00	0.00	-3662.61	170.07	1489.96	-3601.22	259.44	1470.72	-3678.57	254.97	1528.84	-3728.48	372.82	1472.43	-284.94	1304.82	75.35	245.50	1043.51	72.53	-5.97
1.94000	-3500.65	188.19	32.44	-3554.85	192.07	43.58	-3729.77	370.29	9.93	-3654.33	338.21	39.96	-3404.74	1.78	21.49	-3769.00	126.69	43.23	-1646.65	-67.12	28.23	-4383.04	292.65	0.52	-3551.27	160.08	1099.61	0.00	0.00	0.00	-3662.65	170.07	1489.96	-3611.84	261.71	1470.88	-3677.57	254.93	1529.44	-3727.40	373.87	1472.37	-285.13	1306.43	74.85	242.12	1045.25	71.29	-5.32
1.95000	-3500.65	188.19	32.44	-3554.85	192.07	43.58	-3735.69	371.15	10.82	-3679.22	338.88	34.37	-3404.74	1.78	21.49	-3769.00	126.69	43.23	-1646.65	-67.12	28.23	-4385.76	291.18	0.45	-3551.27	160.08	1099.61	0.00	0.00	0.00	-3701.80	171.21	1488.61	-3601.88	264.36	1470.11	-3676.52	254.87	1530.03	-3726.28	374.90	1472.28	-285.92	1311.11	73.36	244.87	1044.06	72.43	-4.60
1.96000	-3500.65	188.19	32.44	-3554.85	192.07	43.58	-3741.66	371.98	11.80	-3654.10	337.31	38.74	-3404.74	1.78	21.49	-3769.00	126.69	43.23	-1646.65	-67.12	28.23	-4388.43	289.71	0.37	-3551.27	160.08	1099.61	0.00	0.00	0.00	-3698.07	172.79	1487.82	-3603.72	267.01	1470.21	-3675.44	254.81	1530.63	-3725.11	375.91	1472.19	-285.96	1309.91	73.50	245.95	1043.15	72.74	-4.67
1.97000	-3500.65	188.19	32.44	-3554.85	192.07	43.58	-3747.67	372.79	12.88	-3689.06	337.85	33.63	-3404.74	1.78	21.49	-3769.00	126.69	43.23	-1646.65	-67.12	28.23	-4391.05	288.23	0.30	-3551.27	160.08	1099.61	0.00	0.00	0.00	-3702.50	171.75	1488.08	-3599.02	270.56	1469.83	-3674.33	254.75	1531.22	-3723.91	376.90	1472.08	-285.38	1306.52	74.64	246.28	1043.29	72.85	-6.59
1.98000	-3500.65	188.19	32.44	-3554.85	192.07	43.58	-3753.72	373.57	14.05	-3679.37	337.97	34.57	-3404.74	1.78	21.49	-3769.00	126.69	43.23	-1646.65	-67.12	28.23	-4393.62	286.75	0.23	-3551.27	160.08	1099.61	0.00	0.00	0.00	-3692.25	172.41	1486.92	-3597.73	271.94	1469.66	-3673.18	254.68	1531.80	-3722.66	377.87	1471.95	-286.13	1310.75	73.40	245.85	1044.34	72.44	-5.52
1.99000	-3500.65	188.19	32.44	-3554.85	192.07	43.58	-3759.81	374.32	15.31	-3656.45	338.30	36.72	-3404.74	1.78	21.49	-3769.00	126.69	43.23	-1646.65	-67.12	28.23	-4396.15	285.27	0.16	-3551.27	160.08	1099.61	0.00	0.00	0.00	-3679.36	176.41	1483.92	-3586.10	275.16	1468.93	-3671.99	254.61	1532.39	-3721.37	378.82	1471.82	-285.66	1309.85	73.77	245.69	1043.63	72.71	-7.12
2.00000	-3500.65	188.19	32.44	-3554.85	192.07	43.58	-3765.93	375.05	16.66	-3675.97	336.10	33.54	-3404.74	1.78	21.49	-3769.00	126.69	43.23	-1646.65	-67.12	28.23	-4398.61	283.78	0.10	-3551.27	160.08	1099.61	0.00	0.00	0.00	-3636.01	179.78	1483.11	-3582.08	277.68	1468.10	-3670.76	254.53	1532.97	-3720.04	379.75	1471.66	-285.94	1310.30	73.54	243.63	1043.24	72.58	-8.78
2.01000	-3500.65	188.19	32.44	-3554.85	192.07	43.58	-3772.09	375.76	18.09	-3681.68	338.68	34.55	-3404.74	1.78	21.49	-3769.00	126.69	43.23	-1646.65	-67.12	28.23	-4401.03	282.28	0.03	-3551.27	160.08	1099.61	0.00	0.00	0.00	-3624.82	180.48	1482.34	-3567.91	278.69	1468.04	-3669.50	254.44	1533.55	-3718.66	380.66	1471.50	-285.94	1310.06	73.58	247.41	1042.99	73.20	-7.20
2.02000	-3500.65	188.19	32.44	-3554.85	192.07	43.58	-3778.29	376.44	19.62	-3640.07	335.32	39.16	-3404.74	1.78	21.49	-3769.00	126.69	43.23	-1646.65	-67.12	28.23	-4403.40	280.78	-0.03	-3551.27	160.08	1099.61	0.00	0.00	0.00	-3621.57	180.54	1482.95	-3567.75	280.92	1468.26	-3668.20	254.35	1534.12	-3717.25	381.56	1471.32	-285.90	1308.38	74.17	246.85	1043.43	72.77	-3.29
2.03000	-3500.65	188.19	32.44	-3554.85	192.07	43.58	-3784.52	377.09	21.23	-3689.89	337.89	31.50	-3404.74	1.78	21.49	-3769.00	126.69	43.23	-1646.65	-67.12	28.23	-4405.71	279.28	-0.08	-3551.27	160.08	1099.61	0.00	0.00	0.00	-3640.30	182.72	1483.95	-3569.63	284.37	1468.37	-3666.86	254.26	1534.70	-3715.79	382.43	1471.13	-286.40	1310.04	73.38	248.20	1042.70	73.49	-3.68
2.04000	-3500.65	188.19	32.44	-3554.85	192.07	43.58	-3790.78	377.73	22.92	-3683.50	338.98	33.35	-3404.74	1.78	21.49	-3769.00	126.69	43.23	-1646.65	-67.12	28.23	-4407.96	277.77	-0.14	-3551.27	160.08	1099.61	0.00	0.00	0.00	-3636.48	184.16	1483.71	-3572.78	287.31	1467.63	-3665.49	254.15	1535.27	-3714.29	383.29	1470.93	-285.99	1308.76	73.94	248.62	1043.36	73.21	-5.24
2.05000	-3500.65	188.19	32.44	-3554.85	192.07	43.58	-3797.07	378.33	24.70	-3633.29	338.66	40.44	-3404.74	1.78	21.49	-3769.00	126.69	43.23	-1646.65	-67.12	28.23	-4410.16	276.26	-0.19	-3551.27	160.08	1099.61	0.00	0.00	0.00	-3592.82	185.77	1481.84	-3572.02	288.44	1467.79	-3664.07	254.05	1535.84	-3712.75	384.12	1470.71	-285.59	1306.47	74.67	246.11	1043.71	72.71	-8.49
2.06000	-3500.65	188.19	32.44	-3554.85	192.07	43.58	-3803.39	378.91	26.56	-3633.65	338.51	40.68	-3404.74	1.78	21.49	-3769.00	126.69	43.23	-1646.65	-67.12	28.23	-4412.31	274.74	-0.23	-3551.27	160.08	1099.61	0.00	0.00	0.00	-3613.77	186.42	1481.83	-3570.21	290.79	1467.92	-3662.63	253.94	1536.40	-3711.17	384.94	1470.48	-285.24	1305.20	75.07	246.18	1044.07	72.63	-8.67
2.07000	-3500.65	188.19	32.44	-3554.85	192.07	43.58	-3809.73	379.47	28.51	-3645.55	339.56	38.23	-3404.74	1.78	21.49	-3769.00	126.69	43.23	-1646.65	-67.12	28.23	-4414.39	273.22	-0.28	-3551.27	160.08	1099.61	0.00	0.00	0.00	-3593.57	187.75	1481.10	-3552.92	292.95	1467.51	-3661.14	253.82	1536.96	-3709.54	385.74	1470.24	-285.18	1307.12	74.22	244.88	1044.66	72.18	-6.18
2.08000	-3500.65	188.19	32.44	-3554.85	192.07	43.58	-3816.11	380.00	30.54	-3639.22	337.89	39.79	-3404.74	1.78	21.49	-3769.00	126.69	43.23	-1646.65	-67.12	28.23	-4416.42	271.69	-0.32	-3551.27	160.08	1099.61	0.00	0.00	0.00	-3597.28	188.71	1480.53	-3576.28	294.92	1467.95	-3659.61	253.70	1537.52	-3707.87	386.52	1469.98	-285.20	1306.43	74.93	245.66	1044.21	72.51	-4.51
2.09000	-3500.65	188.19	32.44	-3554.85	192.07	43.58	-3822.50	380.51	32.64	-3676.24	341.31	33.29	-3404.74	1.78	21.49	-3769.00	126.69	43.23	-1646.65	-67.12	28.23	-4418.40	270.16	-0.36	-3551.27	160.08	1099.61	0.00	0.00	0.00	-3601.72	189.71	1481.11	-3578.61	296.50	1467.99	-3658.05	253.57	1538.08	-3706.16	387.28	1469.71	-285.04	1306.81	74.54	246.14	1044.36	72.28	-5.47
2.10000	-3500.65	188.19	32.44	-3554.85	192.07	43.58	-3828.92	381.00	34.83	-3639.67	338.53	40.43	-3404.74	1.78	21.49	-3769.00	126.69	43.23	-1646.65	-67.12	28.23	-4420.31	268.63	-0.40	-3551.27	160.08	1099.61	0.00	0.00	0.00	-3592.30	190.26	1481.66	-3555.98	296.88	1467.14	-3656.45	253.43	1538.63	-3704.41	388.02	1469.43	-285.44	1307.45	74.23	246.28	1043.70	72.59	-4.97
2.11000	-3500.65	188.19	32.44	-3554.85	192.07	43.58	-3835.36	381.46	37.09	-3618.93	338.38	43.37	-3404.74	1.78	21.49	-3769.00	126.69	43.23	-1646.65	-67.12	28.23	-4422.16	267.09	-0.43	-3551.27	160.08	1099.61	0.00	0.00	0.00	-3581.15	189.51	1481.46	-3548.97	297.63	1467.53	-3654.81	253.29	1539.18	-3702.62	388.74	1469.14	-285.64	1307.58	74.37	246.14	1043.18	73.01	-1.27
2.12000	-3500.65	188.19	32.44	-3554.85	192.07	43.58	-3841.83	381.90	39.44	-3695.39	339.60	31.67	-3404.74	1.78	21.49	-3769.00	126.69	43.23	-1646.65	-67.12	28.23	-4423.96	265.55	-0.47	-3551.27	160.08	1099.61	0.00	0.00	0.00	-3601.64	190.97	1482.57	-3550.67	298.58	1468.11	-3653.13	253.15	1539.72	-3700.78	389.45	1468.84	-285.29	1305.91	74.85	247.76	1043.21	73.20	-5.01
2.13000	-3500.65	188.19	32.44	-3554.85	192.07	43.58	-3848.31	382.32	41.85	-3633.41	338.35	39.76	-3404.74	1.78	21.49	-3769.00	126.69	43.23	-1646.65	-67.12	28.23	-4425.69	264.01	-0.49	-3551.27	160.08	1099.61	0.00	0.00	0.00	-3601.21	191.06	1482.19	-3552.23	299.71	1468.98	-3651.41	253.00	1540.26	-3698.90	390.13	1468.52	-285.31	1307.55	74.49	248.40	1043.24	73.25	-4.29
2.14000	-3500.65	188.19	32.44	-3554.85	192.07	43.58	-3854.81	382.71	44.35	-3644.84	338.64	39.76	-3404.74	1.78	21.49	-3769.00	126.69	43.23	-1646.65	-67.12	28.23	-4427.36	262.46	-0.52	-3551.27	160.08	1099.61	0.00	0.00	0.00	-3592.17	191.85	1481.22	-3551.55	301.19	1468.56	-3649.66	252.84	1540.80	-3696.97	390.80	1468.20	-284.74	1305.70	75.03	246.42	1044.07	72.53	-0.69
2.15000	-3500.65	188.19	32.44	-3554.85	192.07	43.58	-3861.32	383.08	46.92	-3665.31	340.82	35.40	-3404.74	1.78	21.49	-3769.00	126.69	43.23	-1646.65	-67.12	28.23	-4428.97	260.90	-0.54	-3551.27	160.08	1099.61	0.00	0.00	0.00	-3565.81	191.23	1481.64	-3532.52	301.44	1468.62	-3647.86	252.68	1541.34	-3695.01	391.45	1467.86	-284.61	1305.99	75.06	246.80	1042.81	73.24	-1.20
2.16000	-3500.65	188.19	32.44	-3554.85	192.07	43.58	-3867.85	383.43	49.56	-3645.07	341.44	37.53	-3404.74	1.78	21.49	-3769.00	126.69	43.23	-1646.65	-67.12	28.23	-4430.51	259.35	-0.56	-3551.27	160.08	1099.61	0.00	0.00	0.00	-3570.02	190.70	1481.10	-3517.99	301.23	1469.13	-3646.03	252.51	1541.87	-3693.00	392.08	1467.51	-284.83	1306.58	74.93	245.64	1044.17	72.36	-3.55
2.17000	-3500.65	188.19	32.44	-3554.85	192.07	43.58	-3874.39	383.75	52.27	-3669.70	340.20	34.89	-3404.74	1.78	21.49	-3769.00	126.69	43.23	-1646.65	-67.12	28.23	-4431.99	257.79	-0.58	-3551.27	160.08	1099.61	0.00	0.00	0.00	-3581.91	192.54	1481.12	-3528.15	301.11	1468.26	-3644.16	252.34	1542.40	-3690.94	392.69	1467.15	-284.96	1306.88	74.72	246.87	1043.58	72.85	-4.71
2.18000	-3500.65	188.19	32.44	-3554.85	192.07	43.58	-3880.95	384.05	55.06	-3683.88	341.03	32.12	-3404.74	1.78	21.49	-3769.00	126.69	43.23	-1646.65	-67.12	28.23	-4433.41	256.22	-0.60	-3551.27	160.08	1099.61	0.00	0.00	0.00	-3568.78	191.48	1481.05	-3536.46	301.21	1469.27	-3642.24	252.16	1542.92	-3688.85	393.29	1466.78	-284.98	1305.38	75.18	244.83	1043.60	72.58	-1.73
2.19000	-3500.65	188.19	32.44	-3554.85	192.07	43.58	-3887.51	384.33	57.92	-3667.24	340.79	34.81	-3404.74	1.78	21.49	-3769.00	126.69	43.23	-1646.65	-67.12	28.23	-4434.76	254.66	-0.61	-3551.27	160.08	1099.61	0.00	0.00	0.00	-3558.50	190.85	1479.83	-3525.99	301.77	1468.58	-3640.29	251.98	1543.44	-3686.71	393.86	1466.40	-285.20	1306.38	74.92	246.53	1043.62	72.90	-3.26
2.20000	-3500.65	188.19	32.44	-3554.85	192.07	43.58	-3894.08	384.59	60.84	-3677.36	340.68	34.47	-3404.74	1.78	21.49	-3769.00	126.69	43.23	-1646.65	-67.12	28.23	-4436.05	253.09	-0.62	-3551.27	160.08	1099.61	0.00	0.00	0.00	-3570.52	190.40	1480.83	-3503.20	301.74	1468.06	-3638.30	251.79	1543.96	-3684.52	394.42	1466.01	-285.45	1308.17	74.42	246.76	1043.59	72.96	-3.98
2.21000	-3500.65	188.19	32.44	-3554.85	192.07	43.58	-3900.67	384.82	63.84	-3680.35	340.26	33.40	-3404.74	1.78	21.49	-3769.00	126.69	43.23	-1646.65	-67.12	28.23	-4437.27	251.51	-0.62	-3551.28	160.09	1099.61	0.00	0.00	0.00	-3547.93	189.58	1480.06	-3534.83	301.60	1469.09	-3636.27	251.59	1544.47	-3682.30	394.96	1465.61	-285.92	1310.80	73.43	247.57	1042.88	73.24	-6.09
2.22000	-3500.65	188.19	32.44	-3554.85	192.07	43.58	-3907.25	385.03	66.90	-3659.66	339.87	36.21	-3404.74	1.78	21.49	-3769.00	126.69	43.23	-1646.65	-67.12	28.23	-4438.42	249.93	-0.63	-3553.90	161.59	1100.67	0.00	0.00	0.00	-3550.17	189.95	1479.31	-3519.90	300.39	1469.09	-3634.20	251.39	1544.98	-3680.03	395.48	1465.19	-285.48	1308.40	74.14	246.61	1042.01	73.42	-5.22
2.23000	-3500.65	188.19	32.44	-3554.85	192.07	43.58	-3913.84	385.22	70.03	-3654.27	341.04	37.21	-3404.74	1.78	21.49	-3768.98	126.68	43.23	-1646.65	-67.12	28.23	-4439.50	248.35	-0.63	-3548.64	162.77	1100.08	0.00	0.00	0.00	-3553.42	188.74	1478.88	-3525.96	300.94	1468.64	-3632.09	251.19	1545.49	-3677.72	395.98	1464.77	-285.46	1306.86	74.45	249.07	1042.70	73.72	-4.02
2.24000	-3500.65	188.19	32.44	-3554.85	192.07	43.58	-3920.44	385.39	73.22	-3660.51	341.95	34.71	-3404.74	1.78	21.49	-3749.90	116.91	46.75	-1646.65	-67.12	28.23	-4440.52	246.77	-0.63	-3558.35	162.37	1099.81	0.00	0.00	0.00	-3558.31	187.79	1478.23	-3514.82	299.37	1468.23	-3629.94	250.98	1545.99	-3675.36	396.47	1464.34	-285.37	1307.82	74.24	245.90	1043.98	72.50	-5.80
2.25000	-3500.65	188.19	32.44	-3554.85	192.07	43.58	-3927.04	385.54	76.48	-3643.55	339.50	39.19	-3404.74	1.78	21.49	-3730.11	106.18	50.55	-1646.65	-67.12	28.23	-4441.46	245.18	-0.62	-3574.38	162.24	1100.65	0.00	0.00	0.00	-3542.02	186.77	1476.79	-3514.84	298.19	1467.70	-3627.74	250.76	1546.49	-3672.96	396.93	1463.90	-285.45	1308.04	74.13	245.86	1044.71	72.19	-3.91
2.26000	-3500.65	188.19	32.44	-3554.85	192.07	43.58	-3933.64	385.67	79.80	-3680.72	342.56	33.37	-3404.74	1.78	21.49	-3723.32	95.52	49.06	-1646.65	-67.12	28.23	-4442.34	243.59	-0.61	-3544.25	161.42	1099.53	0.00	0.00	0.00	-3520.05	185.76	1476.33	-3512.46	297.44	1467.44	-3625.51	250.53	1546.98	-3670.51	397.38	1463.44	-285.37	1309.96	73.42	245.15	1043.36	72.58	-4.40
2.27000	-3500.65	188.19	32.44	-3554.85	192.07	43.58	-3940.23	385.77	83.19	-3661.87	338.84	36.36	-3404.74	1.78	21.49	-3706.16	81.79	50.51	-1646.65	-67.12	28.23	-4443.14	242.00	-0.60	-3534.33	160.84	1099.00	0.00	0.00	0.00	-3516.85	184.28	1474.87	-3509.79	296.60	1467.12	-3623.24	250.30	1547.47	-3668.02	397.81	1462.98	-285.81	1309.88	73.69	245.54	1042.86	72.79	-2.60
2.28000	-3500.65	188.19	32.44	-3554.85	192.07	43.58	-3946.83	385.86	86.64	-3672.56	342.61	34.17	-3404.74	1.78	21.49	-3689.81	68.67	51.90	-1646.65	-67.12	28.23	-4443.88	240.40	-0.59	-3573.07	161.98	1098.61	0.00	0.00	0.00	-3507.92	183.11	1473.78	-3506.87	295.65	1466.76	-3620.93	250.07	1547.96	-3665.49	398.22	1462.51	-285.72	1309.17	73.97	245.04	1043.14	72.91	-3.78
2.29000	-3500.65	188.19	32.44	-3554.85	192.07	43.58	-3953.42	385.92	90.14	-3673.81	342.16	35.43	-3404.74	1.78	21.49	-3674.23	56.16	53.23	-1646.65	-67.12	28.23	-4444.54	238.81	-0.57	-3570.43	162.13	1099.17	0.00	0.00	0.00	-3522.98	181.46	1474.44	-3503.74	294.60	1466.35	-3618.57	249.83	1548.44	-3662.91	398.62	1462.03	-284.86	1307.37	74.45	245.55	1043.63	72.72	-2.43
2.30000	-3500.65	188.19	32.44	-3554.85	192.07	43.58	-3960.01	385.96	93.71	-3629.92	340.15	41.68	-3404.74	1.78	21.49	-3659.43	44.25	54.50	-1646.65	-67.12	28.23	-4445.12	237.20	-0.55	-3541.18	159.66	1098.87	0.00	0.00	0.00	-3520.01	180.51	1473.01	-3500.48	293.44	1465.89	-3616.18	249.58	1548.92	-3660.29	399.00	1461.54	-285.55	1308.36	74.25	247.50	1043.27	73.12	-2.50
2.31000	-3500.65	188.19	32.44	-3554.85	192.07	43.58	-3966.59	385.99	97.34	-3679.32	340.84	33.20	-3404.74	1.78	21.49	-3645.38	32.92	55.72	-1646.65	-67.12	28.23	-4445.64	235.60	-0.53	-3527.74	159.01	1098.35	0.00	0.00	0.00	-3506.77	178.80	1472.25	-3497.11	292.16	1465.38	-3613.74	249.33	1549.39	-3657.63	399.36	1461.04	-285.51	1308.54	74.47	246.74	1043.00	73.19	-2.38
2.32000	-3500.65	188.19	32.44	-3554.85	192.07	43.58	-3973.16	385.99	101.02	-3677.76	341.85	33.21	-3404.74	1.78	21.49	-3632.06	22.17	56.87	-1646.65	-67.12	28.23	-4446.07	233.99	-0.50	-3510.53	159.31	1098.56	0.00	0.00	0.00	-3511.89	177.13	1471.50	-3493.69	290.76	1464.82	-3611.26	249.07	1549.86	-3654.92	399.70	1460.54	-285.55	1309.32	73.96	246.06	1043.59	72.72	-6.02
2.33000	-3500.65	188.19	32.44	-3554.85	192.07	43.58	-3979.72	385.97	104.76	-3675.22	342.07	34.03	-3404.74	1.78	21.49	-3619.46	11.97	57.97	-1646.65	-67.12	28.23	-4446.44	232.38	-0.47	-3502.33	159.68	1097.49	0.00	0.00	0.00	-3494.92	175.73	1469.98	-3490.28	289.24	1464.21	-3608.74	248.80	1550.33	-3652.16	400.02	1460.02	-285.28	1306.55	74.67	247.27	1043.42	72.81	-6.37
2.34000	-3500.65	188.19	32.44	-3554.85	192.07	43.58	-3986.27	385.93	108.56	-3651.39	341.36	35.62	-3404.74	1.78	21.49	-3607.57	2.33	59.01	-1646.65	-67.12	28.23	-4446.73	230.77	-0.44	-3502.57	159.18	1098.03	0.00	0.00	0.00	-3484.99	173.78	1469.52	-3486.92	287.58	1463.56	-3606.18	248.53	1550.79	-3649.36	400.33	1459.50	-285.43	1309.00	74.19	247.16	1043.68	72.70	-3.46
2.35000	-3500.65	188.19	32.44	-3554.85	192.07	43.58	-3992.81	385.87	112.41	-3648.01	341.93	36.07	-3404.74	1.78	21.49	-3596.36	-6.78	59.99	-1646.65	-67.12	28.23	-4446.94	229.16	-0.41	-3517.75	158.18	1095.98	0.00	0.00	0.00	-3490.18	171.67	1468.78	-3483.66	285.79	1462.86	-3603.58	248.26	1551.24	-3646.52	400.62	1458.97	-285.57	1308.77	74.20	246.74	1044.11	72.58	-2.23
2.36000	-3500.65	188.19	32.44	-3554.85	192.07	43.58	-3999.34	385.79	116.31	-3702.22	342.28	30.44	-3404.74	1.78	21.49	-3585.83	-15.36	60.92	-1646.65	-67.12	28.23	-4447.07	227.54	-0.37	-3527.89	156.31	1095.19	0.00	0.00	0.00	-3495.02	169.41	1468.28	-3480.56	283.85	1462.11	-3600.93	247.98	1551.69	-3643.63	400.89	1458.43	-285.59	1309.52	73.89	246.45	1044.87	72.61	-4.26
2.37000	-3500.65	188.19	32.44	-3554.85	192.07	43.58	-4005.85	385.69	120.27	-3665.89	341.77	34.75	-3404.74	1.78	21.49	-3575.95	-23.43	61.80	-1646.65	-67.12	28.23	-4447.13	225.92	-0.33	-3533.71	155.84	1095.23	0.00	0.00	0.00	-3508.48	168.47	1467.99	-3477.66	281.77	1461.32	-3598.25	247.69	1552.14	-3640.70	401.14	1457.88	-286.17	1312.38	72.81	245.00	1044.56	72.46	-4.25
2.38000	-3500.65	188.19	32.44	-3554.85	192.07	43.58	-4012.35	385.58	124.28	-3681.20	342.60	34.24	-3404.74	1.78	21.49	-3566.71	-31.00	62.62	-1646.65	-67.12	28.23	-4447.10	224.30	-0.28	-3488.44	153.66	1094.89	0.00	0.00	0.00	-3492.66	167.01	1466.64	-3475.01	279.53	1460.48	-3595.52	247.39	1552.58	-3637.72	401.38	1457.32	-285.65	1308.57	74.37	246.59	1043.59	72.98	-4.64
2.39000	-3500.65	188.19	32.44	-3554.85	192.07	43.58	-4018.83	385.44	128.34	-3660.18	339.62	36.83	-3404.74	1.78	21.49	-3558.10	-38.07	63.38	-1646.65	-67.12	28.23	-4447.00	222.68	-0.24	-3534.08	152.91	1094.46	0.00	0.00	0.00	-3473.34	163.23	1465.34	-3472.67	277.13	1459.59	-3592.75	247.09	1553.02	-3634.69	401.60	1456.76	-284.93	1305.85	75.02	246.07	1043.34	72.95	-4.04
2.40000	-3500.65	188.19	32.44	-3554.85	192.07	43.58	-4025.28	385.28	132.45	-3659.68	340.39	37.15	-3404.74	1.78	21.49	-3550.09	-44.66	64.10	-1646.65	-67.12	28.23	-4446.82	221.05	-0.19	-3518.20	153.04	1094.41	0.00	0.00	0.00	-3477.12	161.00	1465.23	-3470.68	274.57	1458.66	-3589.93	246.79	1553.45	-3631.63	401.80	1456.19	-285.57	1307.24	74.66	247.41	1043.38	73.11	-4.39
2.41000	-3500.65	188.19	32.44	-3554.85	192.07	43.58	-4031.72	385.11	136.61	-3632.10	338.85	40.72	-3404.74	1.78	21.49	-3542.67	-50.78	64.76	-1646.65	-67.12	28.23	-4446.56	219.42	-0.14	-3517.07	152.13	1093.52	0.00	0.00	0.00	-3485.72	159.41	1462.96	-3469.11	271.84	1457.68	-3587.08	246.47	1553.88	-3628.51	401.99	1455.61	-285.85	1310.89	73.55	247.06	1043.41	73.04	-2.95
2.42000	-3500.65	188.19	32.44	-3554.85	192.07	43.58	-4038.14	384.91	140.82	-3645.08	340.35	38.17	-3404.74	1.78	21.49	-3535.83	-56.45	65.37	-1646.65	-67.12	28.23	-4446.21	217.80	-0.08	-3493.40	149.92	1093.49	0.00	0.00	0.00	-3481.87	156.85	1462.81	-3471.25	270.67	1457.26	-3584.18	246.16	1554.30	-3625.35	402.16	1455.02	-285.56	1308.90	74.06	247.46	1044.56	72.64	-5.87
2.43000	-3500.65	188.19	32.44	-3554.85	192.07	43.58	-4044.53	384.70	145.07	-3621.05	340.22	45.15	-3404.74	1.78	21.49	-3529.55	-61.67	65.93	-1646.65	-67.12	28.23	-4445.78	216.16	-0.02	-3491.67	149.63	1093.86	0.00	0.00	0.00	-3469.82	154.32	1461.65	-3472.74	267.97	1456.87	-3581.23	245.83	1554.72	-3622.15	402.31	1454.43	-285.81	1308.69	74.19	246.63	1043.97	72.55	-6.20
2.44000	-3500.65	188.19	32.44	-3554.85	192.07	43.58	-4050.90	384.47	149.37	-3679.13	340.72	34.91	-3404.74	1.78	21.49	-3523.82	-66.45	66.44	-1646.65	-67.12	28.23	-4445.27	214.53	0.04	-3517.01	148.32	1092.56	0.00	0.00	0.00	-3493.72	152.44	1461.05	-3462.64	264.29	1454.91	-3578.25	245.50	1555.14	-3618.90	402.44	1453.83	-285.61	1309.08	74.13	247.75	1042.11	73.53	-5.03
2.45000	-3500.65	188.19	32.44	-3554.85	192.07	43.58	-4057.24	384.22	153.71	-3651.47	340.20	39.33	-3404.74	1.78	21.49	-3518.61	-70.82	66.90	-1646.65	-67.12	28.23	-4444.68	212.89	0.11	-3489.38	146.48	1091.19	0.00	0.00	0.00	-3470.05	149.38	1459.79	-3477.12	262.09	1454.40	-3575.22	245.17	1555.54	-3615.60	402.56	1453.22	-285.51	1309.28	73.78	249.61	1042.65	73.56	-4.56
2.46000	-3500.65	188.19	32.44	-3554.85	192.07	43.58	-4063.55	383.95	158.10	-3616.15	337.11	42.92	-3404.74	1.78	21.49	-3513.92	-74.77	67.31	-1646.65	-67.12	28.23	-4444.00	211.26	0.17	-3477.44	144.99	1091.45	0.00	0.00	0.00	-3479.55	146.64	1458.10	-3462.27	258.86	1452.35	-3572.15	244.82	1555.95	-3612.26	402.66	1452.61	-285.29	1307.51	74.35	248.11	1043.33	73.03	-2.67
2.47000	-3500.65	188.19	32.44	-3554.85	192.07	43.58	-4069.84	383.67	162.53	-3611.55	337.11	42.42	-3404.74	1.78	21.49	-3509.72	-78.32	67.68	-1646.65	-67.12	28.23	-4443.24	209.62	0.24	-3489.00	144.24	1091.19	0.00	0.00	0.00	-3471.52	144.69	1457.29	-3448.75	256.04	1452.08	-3569.03	244.48	1556.35	-3608.87	402.74	1451.99	-284.79	1305.57	74.91	248.04	1043.18	73.20	-3.89
2.48000	-3500.65	188.19	32.44	-3554.85	192.07	43.58	-4076.09	383.36	167.01	-3641.23	337.96	39.34	-3404.74	1.78	21.49	-3506.00	-81.48	67.99	-1646.65	-67.12	28.23	-4442.39	207.98	0.32	-3502.89	144.57	1090.36	0.00	0.00	0.00	-3457.43	142.22	1455.97	-3458.50	253.20	1450.91	-3565.87	244.12	1556.74	-3605.44	402.81	1451.37	-285.20	1306.85	74.39	246.08	1043.33	72.72	-2.57
2.49000	-3500.65	188.19	32.44	-3554.85	192.07	43.58	-4082.31	383.04	171.52	-3671.00	337.72	36.16	-3404.74	1.78	21.49	-3502.74	-84.27	68.26	-1646.65	-67.12	28.23	-4441.45	206.34	0.40	-3505.86	142.17	1088.93	0.00	0.00	0.00	-3467.51	139.14	1455.09	-3455.93	251.40	1450.66	-3562.67	243.76	1557.13	-3601.96	402.86	1450.73	-285.05	1307.91	74.25	245.25	1044.70	72.30	-3.61
2.50000	-3500.65	188.19	32.44	-3554.85	192.07	43.58	-4088.50	382.70	176.08	-3681.41	335.50	34.58	-3404.74	1.78	21.49	-3499.93	-86.69	68.48	-1646.65	-67.12	28.23	-4440.43	204.69	0.48	-3457.52	140.42	1090.05	0.00	0.00	0.00	-3458.55	137.60	1453.84	-3454.10	247.65	1450.26	-3559.42	243.39	1557.51	-3598.44	402.89	1450.10	-285.59	1308.99	73.83	245.36	1044.06	72.77	-3.15
2.51000	-3500.65	188.19	32.44	-3554.85	192.07	43.58	-4094.66	382.34	180.67	-3679.39	334.55	36.67	-3404.74	1.78	21.49	-3497.55	-88.75	68.66	-1646.65	-67.12	28.23	-4439.32	203.05	0.56	-3472.95	138.78	1086.55	0.00	0.00	0.00	-3459.95	134.13	1453.77	-3448.14	245.98	1448.90	-3556.13	243.02	1557.89	-3594.87	402.91	1449.45	-284.84	1305.60	74.97	246.70	1044.01	72.83	-2.61
2.52000	-3500.65	188.19	32.44	-3554.85	192.07	43.58	-4100.77	381.97	185.30	-3675.00	332.08	39.44	-3404.74	1.78	21.49	-3495.59	-90.48	68.79	-1646.65	-67.12	28.23	-4438.12	201.40	0.65	-3463.20	135.56	1085.69	0.00	0.00	0.00	-3449.49	131.48	1453.18	-3456.41	243.11	1448.99	-3552.80	242.64	1558.26	-3591.25	402.91	1448.80	-285.77	1309.93	73.65	247.65	1042.88	73.28	-3.19
2.53000	-3500.65	188.19	32.44	-3554.85	192.07	43.58	-4106.85	381.58	189.97	-3662.73	331.56	46.83	-3404.74	1.78	21.49	-3494.03	-91.87	68.88	-1646.65	-67.12	28.23	-4436.83	199.76	0.74	-3466.95	134.44	1084.58	0.00	0.00	0.00	-3432.90	127.61	1452.41	-3449.09	239.86	1448.52	-3549.42	242.26	1558.63	-3587.59	402.89	1448.15	-285.39	1307.83	74.35	244.05	1044.38	72.03	-1.92
2.54000	-3500.65	188.19	32.44	-3554.85	192.07	43.58	-4112.90	381.17	194.67	-3646.20	325.03	51.83	-3404.74	1.78	21.49	-3492.86	-92.94	68.93	-1646.65	-67.12	28.23	-4435.45	198.11	0.83	-3456.79	133.85	1082.88	0.00	0.00	0.00	-3435.68	124.93	1451.93	-3461.41	237.43	1448.78	-3546.00	241.87	1558.99	-3583.88	402.86	1447.49	-285.80	1308.82	74.06	244.69	1044.12	72.21	-2.66
2.55000	-3500.65	188.19	32.44	-3554.85	192.07	43.58	-4118.90	380.74	199.41	-3658.12	325.48	55.40	-3404.74	1.78	21.49	-3492.05	-93.71	68.93	-1646.65	-67.12	28.23	-4433.98	196.46	0.92	-3452.72	131.71	1082.93	0.00	0.00	0.00	-3424.74	122.30	1451.71	-3424.94	234.47	1448.69	-3542.53	241.47	1559.35	-3580.12	402.81	1446.82	-285.67	1310.38	73.90	246.01	1043.46	72.68	-4.95
2.56000	-3500.65	188.19	32.44	-3554.85	192.07	43.58	-4124.86	380.30	204.18	-3679.86	321.69	56.16	-3404.74	1.78	21.49	-3491.59	-94.18	68.89	-1646.65	-67.12	28.23	-4432.42	194.81	1.02	-3455.23	131.63	1080.71	0.00	0.00	0.00	-3446.36	120.08	1452.04	-3477.54	231.75	1450.14	-3539.01	241.06	1559.70	-3576.32	402.74	1446.15	-285.60	1309.57	74.08	245.21	1042.67	72.79	-5.69
2.57000	-3500.65	188.19	32.44	-3554.85	192.07	43.58	-4130.77	379.84	208.99	-3642.61	319.24	69.53	-3404.74	1.78	21.49	-3491.47	-94.36	68.80	-1646.65	-67.12	28.23	-4430.76	193.15	1.13	-3449.73	128.94	1080.24	0.00	0.00	0.00	-3416.12	117.60	1451.05	-3465.76	229.79	1449.22	-3535.46	240.65	1560.05	-3572.47	402.66	1445.48	-285.53	1308.63	74.19	248.17	1043.71	73.06	-7.64
2.58000	-3500.65	188.19	32.44	-3554.87	192.07	43.57	-4136.65	379.36	213.83	-3639.08	316.73	74.66	-3404.74	1.78	21.49	-3491.67	-94.27	68.68	-1646.65	-67.12	28.23	-4429.02	191.50	1.23	-3449.58	127.43	1080.32	0.00	0.00	0.00	-3439.71	114.34	1452.17	-3424.94	227.46	1448.72	-3531.85	240.24	1560.39	-3568.58	402.56	1444.79	-285.46	1307.64	74.25	248.11	1043.52	73.32	-3.22
2.59000	-3500.65	188.19	32.44	-3572.03	194.88	35.07	-4142.47	378.87	218.70	-3635.71	314.25	79.81	-3404.74	1.78	21.49	-3492.17	-93.92	68.52	-1646.65	-67.12	28.23	-4427.18	189.85	1.34	-3446.59	127.03	1079.24	0.00	0.00	0.00	-3445.53	112.90	1451.59	-3442.90	224.59	1449.51	-3528.21	239.81	1560.72	-3564.64	402.44	1444.11	-285.58	1307.89	74.04	245.27	1044.05	72.65	-2.40
2.60000	-3500.65	188.19	32.44	-3577.15	195.14	32.95	-4148.25	378.36	223.60	-3632.48	311.79	84.96	-3404.74	1.78	21.49	-3492.96	-93.32	68.31	-1646.65	-67.12	28.23	-4425.24	188.19	1.45	-3436.71	125.22	1080.77	0.00	0.00	0.00	-3422.83	110.85	1452.20	-3427.46	221.13	1448.31	-3524.51	239.39	1561.05	-3560.65	402.31	1443.42	-286.38	1310.90	73.10	248.80	1042.83	73.67	-3.85
2.61000	-3500.67	188.19	32.44	-3548.69	196.91	35.76	-4153.98	377.84	228.53	-3629.40	309.36	90.12	-3404.74	1.78	21.49	-3494.02	-92.48	68.07	-1646.65	-67.12	28.23	-4423.21	186.54	1.57	-3438.30	124.66	1078.97	0.00	0.00	0.00	-3417.89	107.96	1452.91	-3446.13	220.88	1449.91	-3520.77	238.95	1561.37	-3556.61	402.16	1442.73	-285.55	1307.54	74.64	248.87	1042.70	73.70	-3.88
2.62000	-3521.40	188.82	30.23	-3556.15	193.99	38.81	-4159.66	377.30	233.48	-3626.46	306.96	95.29	-3404.74	1.78	21.49	-3495.34	-91.41	67.79	-1646.65	-67.12	28.23	-4421.09	184.88	1.68	-3432.78	122.35	1079.00	0.00	0.00	0.00	-3401.34	105.48	1452.85	-3440.50	217.03	1450.34	-3516.99	238.51	1561.69	-3552.53	402.00	1442.03	-285.08	1307.12	74.48	244.93	1043.60	72.63	-4.12
2.63000	-3537.25	189.45	26.48	-3514.21	193.00	43.84	-4165.29	376.74	238.47	-3623.66	304.58	100.47	-3404.74	1.78	21.49	-3496.90	-90.12	67.47	-1646.65	-67.12	28.23	-4418.86	183.22	1.80	-3429.08	122.08	1079.20	0.00	0.00	0.00	-3401.80	103.93	1453.77	-3446.09	214.83	1451.55	-3513.16	238.06	1562.00	-3548.40	401.82	1441.33	-284.88	1306.72	74.54	246.09	1043.63	72.63	-3.94
2.64000	-3515.20	190.48	28.07	-3549.97	189.68	40.43	-4170.86	376.17	243.48	-3621.01	302.23	105.65	-3404.74	1.78	21.49	-3498.68	-88.63	67.11	-1646.65	-67.12	28.23	-4416.54	181.57	1.93	-3432.40	121.24	1078.86	0.00	0.00	0.00	-3402.90	102.00	1454.19	-3430.87	212.15	1451.05	-3509.28	237.61	1562.31	-3544.22	401.63	1440.62	-284.77	1307.04	74.26	246.40	1042.67	73.18	-5.08
2.65000	-3472.98	190.01	34.73	-3487.48	191.91	46.17	-4176.38	375.58	248.51	-3618.48	299.91	110.84	-3404.74	1.78	21.49	-3500.67	-86.95	66.72	-1646.65	-67.12	28.23	-4414.13	179.91	2.06	-3430.89	120.87	1079.89	0.00	0.00	0.00	-3383.01	98.92	1454.01	-3406.08	210.96	1452.24	-3505.36	237.14	1562.61	-3540.00	401.41	1439.91	-284.95	1307.59	74.10	245.38	1042.91	72.91	-5.35
2.66000	-3496.13	189.74	28.58	-3506.95	187.26	41.92	-4181.85	374.98	253.57	-3616.09	297.61	116.04	-3404.74	1.78	21.49	-3502.86	-85.08	66.29	-1646.65	-67.12	28.23	-4411.61	178.25	2.19	-3407.35	119.51	1080.68	0.00	0.00	0.00	-3410.61	97.44	1457.11	-3443.33	209.79	1454.41	-3501.39	236.68	1562.90	-3535.72	401.19	1439.20	-285.38	1309.15	73.69	246.97	1043.65	72.86	-4.64
2.67000	-3484.59	187.56	30.01	-3505.16	183.73	41.11	-4187.26	374.36	258.65	-3613.83	295.34	121.24	-3404.74	1.78	21.49	-3505.22	-83.05	65.83	-1646.65	-67.12	28.23	-4408.99	176.59	2.32	-3406.23	117.39	1080.85	0.00	0.00	0.00	-3413.81	96.29	1457.74	-3449.16	206.78	1454.82	-3497.38	236.20	1563.19	-3531.41	400.94	1438.48	-284.76	1305.75	74.96	248.44	1042.83	73.41	-5.16
2.68000	-3451.22	185.76	35.18	-3472.96	181.82	44.20	-4192.61	373.73	263.76	-3611.70	293.09	126.44	-3404.74	1.78	21.49	-3507.73	-80.85	65.33	-1646.65	-67.12	28.23	-4406.28	174.93	2.46	-3402.09	116.45	1080.23	0.00	0.00	0.00	-3401.84	94.13	1458.48	-3423.97	204.64	1456.43	-3493.31	235.72	1563.47	-3527.04	400.68	1437.76	-284.76	1306.10	74.96	244.89	1043.91	72.56	-4.57
2.69000	-3411.95	184.76	39.50	-3484.37	179.75	41.96	-4197.89	373.09	268.88	-3609.69	290.87	131.65	-3404.74	1.78	21.49	-3510.40	-78.51	64.80	-1646.65	-67.12	28.23	-4403.46	173.27	2.60	-3408.72	115.81	1080.62	0.00	0.00	0.00	-3389.73	92.81	1458.98	-3434.88	202.85	1457.90	-3489.21	235.24	1563.75	-3522.62	400.41	1437.04	-285.76	1309.66	73.68	246.86	1043.27	73.02	-5.57
2.70000	-3404.49	181.99	37.49	-3449.15	174.45	46.76	-4203.12	372.42	274.03	-3607.81	288.67	136.86	-3404.74	1.78	21.49	-3513.19	-76.04	64.23	-1646.65	-67.12	28.23	-4400.54	171.61	2.74	-3405.40	114.57	1080.82	0.00	0.00	0.00	-3382.31	91.57	1460.41	-3411.88	200.55	1458.18	-3485.05	234.74	1564.02	-3518.16	400.12	1436.31	-285.42	1307.68	74.36	245.24	1043.50	72.62	-2.97
2.71000	-3473.94	178.71	22.15	-3435.97	170.35	47.34	-4208.29	371.75	279.20	-3606.04	286.50	142.07	-3404.74	1.78	21.49	-3516.09	-73.44	63.64	-1646.65	-67.12	28.23	-4397.52	169.95	2.89	-3428.31	114.18	1080.48	0.00	0.00	0.00	-3372.24	89.38	1461.23	-3405.86	200.30	1458.55	-3480.85	234.24	1564.28	-3513.65	399.81	1435.59	-285.31	1307.38	74.34	247.18	1043.27	73.21	-2.78
2.72000	-3405.25	176.22	30.89	-3436.27	166.74	45.29	-4213.39	371.06	284.38	-3604.39	284.36	147.28	-3404.74	1.78	21.49	-3519.09	-70.72	63.01	-1646.65	-67.12	28.23	-4394.40	168.29	3.04	-3399.55	113.24	1080.70	0.00	0.00	0.00	-3373.80	87.25	1461.86	-3394.29	199.79	1458.99	-3476.60	233.74	1564.54	-3509.09	399.49	1434.86	-285.40	1307.11	74.61	247.70	1042.87	73.53	-3.52
2.73000	-3397.85	173.73	32.06	-3444.99	163.57	41.63	-4218.42	370.35	289.58	-3602.86	282.24	152.50	-3404.74	1.78	21.49	-3522.17	-67.91	62.35	-1646.65	-67.12	28.23	-4391.17	166.63	3.19	-3390.15	111.50	1080.41	0.00	0.00	0.00	-3382.99	85.53	1463.77	-3398.66	197.06	1460.06	-3472.31	233.23	1564.79	-3504.49	399.15	1434.12	-285.04	1306.72	74.44	245.71	1043.96	72.70	-3.78
2.74000	-3362.30	170.49	36.75	-3457.11	160.79	37.35	-4223.39	369.63	294.80	-3601.43	280.14	157.71	-3404.74	1.78	21.49	-3525.31	-65.00	61.65	-1646.65	-67.12	28.23	-4387.84	164.97	3.35	-3395.45	111.82	1080.20	0.00	0.00	0.00	-3388.26	84.60	1464.51	-3404.82	195.07	1461.42	-3467.96	232.71	1565.03	-3499.84	398.80	1433.39	-285.07	1305.98	75.03	246.09	1043.89	72.71	-2.76
2.75000	-3336.48	167.98	40.29	-3467.58	158.36	33.46	-4228.29	368.90	300.03	-3600.12	278.07	162.92	-3404.74	1.78	21.49	-3528.50	-62.02	60.93	-1646.65	-67.12	28.23	-4384.41	163.31	3.51	-3399.55	109.32	1079.67	0.00	0.00	0.00	-3363.71	82.92	1464.20	-3383.12	193.78	1460.85	-3463.57	232.18	1565.27	-3495.13	398.43	1432.65	-285.74	1308.64	74.34	247.96	1043.15	73.27	-4.34
2.76000	-3316.41	165.89	43.46	-3471.36	156.25	30.98	-4233.12	368.16	305.28	-3598.91	276.03	168.14	-3404.74	1.78	21.49	-3531.73	-58.97	60.18	-1646.65	-67.12	28.23	-4380.87	161.65	3.67	-3369.36	109.35	1081.24	0.00	0.00	0.00	-3360.63	81.99	1464.30	-3405.88	191.00	1461.48	-3459.13	231.65	1565.50	-3490.38	398.04	1431.91	-285.83	1309.18	74.34	246.35	1044.12	72.52	-8.60
2.77000	-3298.08	163.87	47.05	-3463.40	154.39	30.89	-4237.87	367.40	310.54	-3597.80	274.00	173.34	-3404.74	1.78	21.49	-3534.97	-55.86	59.40	-1646.65	-67.12	28.23	-4377.22	159.99	3.84	-3365.78	106.73	1080.18	0.00	0.00	0.00	-3381.04	80.24	1466.05	-3421.90	190.34	1462.93	-3454.65	231.11	1565.73	-3485.59	397.64	1431.17	-285.33	1307.77	74.62	244.28	1044.14	72.27	-7.39
2.78000	-3277.54	161.60	51.83	-3438.68	152.77	34.21	-4242.56	366.62	315.81	-3596.79	272.01	178.55	-3404.74	1.78	21.49	-3538.20	-52.72	58.59	-1646.65	-67.12	28.23	-4373.46	158.34	4.01	-3371.33	107.74	1079.73	0.00	0.00	0.00	-3360.02	78.65	1464.89	-3404.95	188.74	1462.54	-3450.11	230.56	1565.95	-3480.74	397.23	1430.42	-284.92	1306.37	74.76	245.61	1044.06	72.56	-2.70
2.79000	-3270.19	158.16	53.54	-3392.13	151.32	41.95	-4247.17	365.84	321.10	-3595.88	270.03	183.76	-3404.74	1.78	21.49	-3541.43	-49.53	57.76	-1646.65	-67.12	28.23	-4369.60	156.68	4.18	-3373.31	107.04	1078.61	0.00	0.00	0.00	-3354.13	78.42	1465.10	-3389.68	187.00	1463.08	-3445.53	230.01	1566.16	-3475.84	396.80	1429.68	-284.76	1305.90	74.83	246.08	1045.05	72.19	-3.85
2.80000	-3238.89	160.03	61.41	-3296.80	149.71	58.54	-4251.70	365.04	326.39	-3595.07	268.08	188.96	-3404.74	1.78	21.49	-3544.62	-46.33	56.90	-1646.65	-67.12	28.23	-4365.63	155.02	4.36	-3372.02	104.57	1079.39	0.00	0.00	0.00	-3363.19	77.05	1465.96	-3356.98	184.64	1462.51	-3440.90	229.45	1566.36	-3470.90	396.35	1428.93	-285.37	1306.49	74.82	245.56	1044.90	72.40	-5.10
2.81000	-3255.65	156.42	57.95	-3284.57	149.11	60.73	-4256.16	364.22	331.70	-3594.35	266.16	194.15	-3404.74	1.78	21.49	-3547.76	-43.12	56.01	-1646.65	-67.12	28.23	-4361.55	153.36	4.54	-3382.81	105.11	1077.27	0.00	0.00	0.00	-3335.08	75.84	1465.18	-3364.07	185.19	1462.39	-3436.22	228.89	1566.56	-3465.91	395.89	1428.18	-284.94	1304.60	75.54	246.22	1043.93	72.75	-2.99
2.82000	-3231.86	155.12	62.70	-3329.41	149.00	52.74	-4260.54	363.40	337.01	-3593.71	264.26	199.34	-3404.74	1.78	21.49	-3550.84	-39.91	55.10	-1646.65	-67.12	28.23	-4357.35	151.70	4.72	-3363.22	104.81	1076.18	0.00	0.00	0.00	-3320.66	76.37	1465.14	-3370.46	184.05	1461.93	-3431.50	228.32	1566.75	-3460.87	395.42	1427.43	-285.68	1308.92	74.02	246.32	1044.38	72.49	-4.21
2.83000	-3200.19	156.57	68.01	-3314.46	148.21	55.14	-4264.84	362.56	342.33	-3593.17	262.38	204.53	-3404.74	1.78	21.49	-3553.84	-36.72	54.16	-1646.65	-67.12	28.23	-4353.05	150.05	4.91	-3378.18	105.81	1074.20	0.00	0.00	0.00	-3332.36	74.07	1465.08	-3342.04	183.16	1463.07	-3426.72	227.74	1566.94	-3455.78	394.93	1426.68	-284.92	1306.14	75.15	245.05	1044.63	72.06	-2.45
2.84000	-3221.53	158.25	63.96	-3294.79	147.49	58.11	-4269.06	361.71	347.65	-3592.71	260.52	209.70	-3404.74	1.78	21.49	-3556.75	-33.55	53.20	-1646.65	-67.12	28.23	-4348.64	148.39	5.10	-3356.16	105.42	1074.75	0.00	0.00	0.00	-3327.30	74.84	1464.83	-3378.88	183.12	1463.27	-3421.90	227.15	1567.12	-3450.64	394.42	1425.93	-285.44	1307.50	74.44	244.16	1044.93	71.96	-2.89
2.85000	-3174.40	157.30	70.61	-3272.68	146.81	61.15	-4273.20	360.85	352.99	-3592.32	258.69	214.88	-3404.74	1.78	21.49	-3559.54	-30.41	52.21	-1646.65	-67.12	28.23	-4344.11	146.74	5.29	-3356.83	105.16	1074.11	0.00	0.00	0.00	-3332.97	73.92	1465.02	-3360.60	182.40	1462.76	-3417.02	226.56	1567.29	-3445.45	393.90	1425.18	-285.47	1308.72	74.07	245.64	1044.24	72.39	-1.20
2.86000	-3183.72	156.31	68.21	-3250.43	146.08	63.74	-4277.25	359.97	358.32	-3592.02	256.88	220.04	-3404.74	1.78	21.49	-3562.20	-27.32	51.20	-1646.65	-67.12	28.23	-4339.47	145.08	5.49	-3336.84	106.37	1073.19	0.00	0.00	0.00	-3331.39	74.11	1465.38	-3356.88	181.26	1462.19	-3412.10	225.96	1567.45	-3440.21	393.36	1424.43	-285.38	1309.48	74.14	247.76	1042.63	73.34	-1.44
2.87000	-3212.33	156.47	59.74	-3230.33	145.25	65.38	-4281.21	359.09	363.66	-3591.80	255.10	225.19	-3404.74	1.78	21.49	-3564.72	-24.30	50.17	-1646.65	-67.12	28.23	-4334.72	143.43	5.69	-3327.53	105.48	1072.61	0.00	0.00	0.00	-3328.10	73.58	1465.45	-3345.11	180.95	1461.77	-3407.13	225.36	1567.61	-3434.93	392.81	1423.68	-285.64	1309.78	73.70	248.27	1043.64	73.37	-1.22
2.88000	-3189.34	154.89	63.05	-3214.66	144.27	65.54	-4285.09	358.19	369.00	-3591.64	253.33	230.34	-3404.74	1.78	21.49	-3567.08	-21.34	49.12	-1646.65	-67.12	28.23	-4329.86	141.78	5.89	-3341.74	105.25	1072.48	0.00	0.00	0.00	-3324.38	73.20	1465.57	-3338.02	182.21	1460.15	-3402.11	224.74	1567.76	-3429.59	392.25	1422.93	-285.37	1307.78	74.47	249.55	1042.88	73.81	-5.30
2.89000	-3160.64	153.27	62.75	-3205.71	143.05	63.73	-4288.89	357.28	374.35	-3591.56	251.59	235.47	-3404.74	1.78	21.49	-3569.27	-18.47	48.05	-1646.65	-67.12	28.23	-4324.87	140.12	6.10	-3318.76	104.99	1071.17	0.00	0.00	0.00	-3320.25	72.95	1465.73	-3350.20	178.56	1460.73	-3397.04	224.12	1567.90	-3424.21	391.67	1422.17	-285.23	1306.37	74.96	247.24	1043.28	73.07	-2.32
2.90000	-3199.79	154.64	52.27	-3205.77	141.56	59.43	-4292.59	356.35	379.69	-3591.55	249.87	240.60	-3404.74	1.78	21.49	-3571.26	-15.69	46.96	-1646.65	-67.12	28.23	-4319.78	138.47	6.31	-3323.21	105.98	1070.82	0.00	0.00	0.00	-3315.73	72.82	1465.94	-3333.07	178.48	1458.88	-3391.92	223.50	1568.04	-3418.77	391.07	1421.42	-285.15	1307.02	74.69	246.45	1043.73	72.80	-7.71
2.91000	-3181.10	149.33	53.17	-3217.15	139.71	52.12	-4296.20	355.42	385.04	-3591.60	248.18	245.71	-3404.74	1.78	21.49	-3573.05	-13.02	45.84	-1646.65	-67.12	28.23	-4314.56	136.83	6.53	-3315.39	106.32	1070.50	0.00	0.00	0.00	-3310.85	72.81	1466.19	-3327.67	178.86	1459.91	-3386.75	222.87	1568.17	-3413.29	390.46	1420.67	-285.61	1307.52	74.38	246.20	1043.89	72.45	-6.39
2.92000	-3163.32	148.37	52.49	-3255.91	137.03	39.63	-4299.72	354.47	390.38	-3591.71	246.50	250.81	-3404.74	1.78	21.49	-3574.61	-10.46	44.71	-1646.65	-67.12	28.23	-4309.23	135.18	6.74	-3289.44	107.32	1070.34	0.00	0.00	0.00	-3305.61	72.90	1466.47	-3338.64	179.19	1459.72	-3381.53	222.23	1568.29	-3407.76	389.84	1419.92	-285.93	1309.19	73.81	245.46	1043.92	72.41	-4.48
2.93000	-3172.25	145.82	45.91	-3262.99	138.73	33.96	-4303.14	353.52	395.72	-3591.88	244.85	255.90	-3404.74	1.78	21.49	-3575.93	-8.03	43.56	-1646.65	-67.12	28.23	-4303.79	133.53	6.96	-3284.95	107.20	1069.76	0.00	0.00	0.00	-3300.05	73.09	1466.79	-3330.56	180.28	1458.92	-3376.26	221.58	1568.40	-3402.17	389.20	1419.17	-285.23	1308.07	74.52	244.78	1044.58	72.07	-3.54
2.94000	-3184.79	146.20	35.73	-3261.72	135.07	30.59	-4306.47	352.55	401.06	-3592.11	243.22	260.98	-3404.74	1.78	21.49	-3577.00	-5.75	42.39	-1646.65	-67.12	28.23	-4298.22	131.89	7.19	-3309.08	107.66	1069.03	0.00	0.00	0.00	-3294.17	73.37	1467.14	-3300.12	180.51	1458.41	-3370.94	220.93	1568.51	-3396.54	388.55	1418.42	-285.52	1309.61	73.96	246.87	1043.69	72.79	-5.94
2.95000	-3201.33	144.06	26.33	-3229.85	131.69	32.57	-4309.70	351.57	406.39	-3592.39	241.61	266.04	-3404.74	1.78	21.49	-3577.79	-3.61	41.21	-1646.65	-67.12	28.23	-4292.53	130.24	7.42	-3282.55	109.61	1069.28	0.00	0.00	0.00	-3288.00	73.71	1467.52	-3319.30	179.07	1458.55	-3365.57	220.27	1568.61	-3390.86	387.88	1417.67	-285.28	1308.17	74.36	246.60	1043.16	72.94	-5.69
2.96000	-3225.90	141.35	21.05	-3189.46	131.67	37.15	-4312.84	350.58	411.71	-3592.73	240.02	271.09	-3404.74	1.78	21.49	-3578.30	-1.64	40.01	-1646.65	-67.12	28.23	-4286.73	128.60	7.65	-3276.21	109.58	1068.74	0.00	0.00	0.00	-3281.57	74.13	1467.93	-3318.10	179.78	1458.94	-3360.15	219.60	1568.70	-3385.12	387.20	1416.92	-284.70	1306.80	74.85	247.05	1043.28	73.02	-1.97
2.97000	-3205.59	141.30	24.17	-3226.96	130.46	28.93	-4315.87	349.58	417.04	-3593.11	238.45	276.12	-3404.74	1.78	21.49	-3578.50	0.16	38.79	-1646.65	-67.12	28.23	-4280.80	126.96	7.88	-3265.40	109.08	1069.20	0.00	0.00	0.00	-3274.88	74.60	1468.35	-3293.58	179.93	1458.24	-3354.68	218.93	1568.78	-3379.34	386.50	1416.17	-284.89	1306.41	74.94	246.78	1043.26	72.85	-2.22
2.98000	-3172.12	142.98	25.32	-3226.75	130.67	28.94	-4318.80	348.57	422.35	-3593.54	236.91	281.14	-3404.74	1.78	21.49	-3578.38	1.78	37.56	-1646.65	-67.12	28.23	-4274.75	125.32	8.12	-3248.81	109.03	1069.15	0.00	0.00	0.00	-3267.96	75.12	1468.80	-3309.02	180.66	1459.73	-3349.16	218.24	1568.86	-3373.51	385.79	1415.42	-285.35	1308.42	74.33	246.17	1043.05	73.01	-4.95
2.99000	-3186.42	143.68	19.79	-3263.45	131.13	21.62	-4321.63	347.55	427.65	-3594.01	235.38	286.14	-3404.74	1.78	21.49	-3577.93	3.19	36.32	-1646.65	-67.12	28.23	-4268.58	123.68	8.36	-3253.74	109.31	1068.98	0.00	0.00	0.00	-3260.82	75.67	1469.27	-3299.10	180.04	1459.15	-3343.58	217.56	1568.93	-3367.63	385.07	1414.68	-285.31	1308.54	74.36	245.03	1043.18	72.82	-4.50
3.00000	-3191.34	143.30	17.55	-3218.75	131.06	26.49	-4324.36	346.52	432.95	-3594.53	233.88	291.12	-3404.74	1.78	21.49	-3577.12	4.40	35.06	-1646.65	-67.12	28.23	-4262.29	122.05	8.61	-3246.58	111.39	1068.70	0.00	0.00	0.00	-3253.49	76.25	1469.75	-3285.69	180.60	1458.76	-3337.96	216.86	1568.99	-3361.69	384.33	1413.94	-285.63	1308.19	74.32	245.38	1043.82	72.69	-3.85
3.01000	-3160.18	143.04	22.19	-3231.67	130.00	24.57	-4326.98	345.48	438.23	-3595.08	232.40	296.09	-3404.74	1.78	21.49	-3575.95	5.39	33.78	-1646.65	-67.12	28.23	-4255.87	120.41	8.85	-3241.39	111.34	1069.12	0.00	0.00	0.00	-3245.99	76.85	1470.24	-3288.82	181.23	1459.98	-3332.28	216.16	1569.05	-3355.71	383.58	1413.20	-285.00	1306.11	75.03	247.09	1043.86	72.81	-4.56
3.02000	-3154.73	142.74	20.26	-3239.76	132.91	22.05	-4329.50	344.43	443.51	-3595.66	230.94	301.03	-3404.74	1.78	21.49	-3574.40	6.14	32.50	-1646.65	-67.12	28.23	-4249.33	118.78	9.11	-3233.08	113.66	1069.68	0.00	0.00	0.00	-3238.34	77.45	1470.74	-3299.54	182.70	1461.14	-3326.56	215.45	1569.09	-3349.68	382.81	1412.46	-284.95	1306.06	74.96	247.51	1044.23	72.81	-4.91
3.03000	-3149.69	142.47	18.47	-3229.68	131.56	22.32	-4331.91	343.38	448.77	-3596.28	229.49	305.96	-3404.74	1.78	21.49	-3572.44	6.65	31.20	-1646.65	-67.12	28.23	-4242.66	117.15	9.36	-3216.48	114.09	1071.05	0.00	0.00	0.00	-3230.55	78.05	1471.24	-3263.08	181.78	1462.87	-3320.78	214.73	1569.13	-3343.59	382.03	1411.72	-285.28	1306.69	74.60	248.84	1043.63	73.39	-5.74
3.04000	-3145.03	142.24	16.80	-3195.22	131.84	27.95	-4334.20	342.31	454.02	-3596.93	228.07	310.87	-3404.74	1.78	21.49	-3570.07	6.91	29.89	-1646.65	-67.12	28.23	-4235.87	115.52	9.62	-3213.98	114.47	1072.20	0.00	0.00	0.00	-3222.65	78.64	1471.75	-3259.38	181.01	1463.62	-3314.95	214.01	1569.16	-3337.46	381.23	1410.99	-285.15	1306.06	74.87	248.76	1042.95	73.45	-2.34
3.05000	-3140.74	142.04	15.26	-3225.31	131.22	22.69	-4336.39	341.23	459.25	-3597.61	226.67	315.76	-3404.74	1.78	21.49	-3567.26	6.90	28.58	-1646.65	-67.12	28.23	-4228.95	113.89	9.88	-3212.56	117.50	1071.68	0.00	0.00	0.00	-3214.65	79.21	1472.26	-3244.33	181.88	1463.42	-3309.07	213.28	1569.19	-3331.27	380.42	1410.25	-285.35	1308.08	74.23	247.48	1042.59	73.22	-3.94
3.06000	-3136.82	141.86	13.84	-3216.16	130.39	24.01	-4338.47	340.14	464.47	-3598.30	225.29	320.63	-3404.74	1.78	21.49	-3564.04	6.61	27.24	-1646.65	-67.12	28.23	-4221.91	112.27	10.15	-3192.78	118.77	1073.90	0.00	0.00	0.00	-3206.58	79.74	1472.76	-3265.13	182.33	1466.44	-3303.14	212.55	1569.20	-3325.03	379.60	1409.52	-285.30	1307.32	74.64	247.53	1043.36	73.14	-2.78
3.07000	-3133.26	141.72	12.53	-3211.00	130.00	25.81	-4340.43	339.04	469.67	-3599.03	223.93	325.47	-3404.74	1.78	21.49	-3588.28	4.45	19.16	-1646.65	-67.12	28.23	-4214.73	110.65	10.42	-3182.32	120.13	1076.04	0.00	0.00	0.00	-3198.45	80.23	1473.26	-3221.19	183.63	1467.85	-3297.15	211.80	1569.21	-3318.75	378.76	1408.80	-285.46	1308.82	73.95	247.30	1044.17	72.71	-2.13
3.08000	-3130.03	141.60	11.34	-3171.00	130.18	31.73	-4342.27	337.94	474.86	-3599.77	222.58	330.29	-3404.74	1.78	21.49	-3566.98	4.66	20.74	-1646.65	-67.12	28.23	-4207.43	109.03	10.69	-3150.21	120.91	1077.69	0.00	0.00	0.00	-3190.29	80.67	1473.76	-3232.05	184.46	1466.92	-3291.11	211.05	1569.21	-3312.41	377.91	1408.07	-284.43	1304.76	75.17	248.36	1044.12	72.94	-4.97
3.09000	-3127.14	141.52	10.25	-3228.27	132.09	23.58	-4344.00	336.82	480.03	-3600.52	221.26	335.09	-3404.74	1.78	21.49	-3563.81	4.20	18.45	-1646.65	-67.12	28.23	-4200.00	107.41	10.97	-3172.77	122.04	1078.03	0.00	0.00	0.00	-3182.11	81.04	1474.24	-3196.59	185.17	1467.02	-3285.02	210.29	1569.20	-3306.02	377.05	1407.35	-285.11	1305.90	75.01	248.13	1043.87	73.09	-3.35
3.10000	-3124.56	141.45	9.27	-3164.05	127.07	35.32	-4345.62	335.70	485.17	-3601.29	219.96	339.87	-3404.74	1.78	21.49	-3588.65	3.91	14.33	-1646.65	-67.12	28.23	-4192.44	105.79	11.25	-3145.44	123.44	1080.32	0.00	0.00	0.00	-3173.94	81.35	1474.70	-3211.12	186.41	1469.88	-3278.88	209.53	1569.18	-3299.58	376.17	1406.63	-285.39	1308.50	74.27	247.63	1042.93	73.22	-7.32
3.11000	-3122.29	141.42	8.39	-3202.91	130.66	28.26	-4347.11	334.57	490.30	-3602.07	218.67	344.62	-3404.74	1.78	21.49	-3579.90	2.62	15.04	-1646.65	-67.12	28.23	-4184.75	104.18	11.53	-3159.57	125.27	1081.21	0.00	0.00	0.00	-3165.78	81.57	1475.15	-3201.48	185.37	1470.83	-3272.69	208.75	1569.15	-3293.09	375.28	1405.92	-284.69	1305.80	75.15	244.36	1044.44	72.06	-3.82
3.12000	-3120.32	141.40	7.61	-3214.27	129.78	28.28	-4348.48	333.43	495.41	-3602.86	217.41	349.35	-3404.74	1.78	21.49	-3570.18	2.12	14.53	-1646.65	-67.12	28.23	-4176.93	102.57	11.82	-3151.40	125.92	1081.19	0.00	0.00	0.00	-3157.67	81.71	1475.58	-3197.00	184.62	1470.62	-3266.44	207.97	1569.12	-3286.54	374.37	1405.21	-285.57	1309.16	73.94	243.61	1043.52	72.35	-4.28
3.13000	-3118.63	141.41	6.92	-3226.09	128.24	26.96	-4349.73	332.28	500.49	-3603.66	216.16	354.05	-3404.74	1.78	21.49	-3556.96	3.37	18.44	-1646.65	-67.12	28.23	-4168.97	100.96	12.11	-3153.80	125.94	1081.76	0.00	0.00	0.00	-3149.62	81.74	1475.99	-3195.54	185.30	1470.83	-3260.14	207.19	1569.08	-3279.95	373.45	1404.50	-285.74	1308.89	74.08	247.10	1043.29	72.91	-2.69
3.14000	-3117.21	141.44	6.32	-3211.11	129.66	27.22	-4350.86	331.13	505.55	-3604.45	214.93	358.72	-3404.74	1.78	21.49	-3526.99	4.89	22.66	-1646.65	-67.12	28.23	-4160.89	99.36	12.41	-3143.94	126.86	1083.22	0.00	0.00	0.00	-3141.66	81.66	1476.37	-3170.22	184.37	1473.12	-3253.78	206.39	1569.03	-3273.30	372.52	1403.80	-285.25	1307.89	74.30	247.60	1043.00	73.15	-2.89
3.15000	-3116.06	141.49	5.81	-3229.33	128.37	26.98	-4351.86	329.97	510.59	-3605.25	213.72	363.37	-3404.74	1.78	21.49	-3467.46	7.39	30.38	-1646.65	-67.12	28.23	-4152.67	97.76	12.71	-3129.25	127.29	1084.11	0.00	0.00	0.00	-3133.79	81.46	1476.72	-3184.28	185.87	1474.17	-3247.38	205.59	1568.97	-3266.60	371.58	1403.10	-285.23	1306.29	74.62	246.83	1043.22	73.19	-3.76
3.16000	-3115.15	141.57	5.38	-3228.74	128.54	27.30	-4352.73	328.80	515.60	-3606.04	212.53	367.99	-3404.74	1.78	21.49	-3456.83	6.98	32.15	-1646.65	-67.12	28.23	-4144.31	96.16	13.01	-3115.04	127.08	1084.59	0.00	0.00	0.00	-3126.05	81.13	1477.04	-3183.18	185.45	1476.25	-3240.92	204.78	1568.90	-3259.85	370.62	1402.40	-285.63	1309.65	73.77	245.59	1043.38	72.79	-2.52
3.17000	-3114.49	141.65	5.02	-3192.50	128.07	32.49	-4353.48	327.62	520.59	-3606.83	211.36	372.58	-3404.70	1.78	21.49	-3409.48	7.27	37.27	-1646.65	-67.12	28.23	-4135.82	94.56	13.31	-3126.62	128.03	1083.11	0.00	0.00	0.00	-3118.44	80.65	1477.33	-3179.09	186.24	1476.95	-3234.40	203.97	1568.83	-3253.05	369.64	1401.71	-285.90	1310.83	73.38	248.64	1042.70	73.47	-3.87
3.18000	-3114.05	141.76	4.75	-3207.25	127.29	32.25	-4354.10	326.43	525.55	-3607.61	210.20	377.15	-3360.84	0.76	23.35	-3395.50	4.56	37.98	-1646.65	-67.12	28.23	-4127.19	92.97	13.62	-3111.26	128.28	1084.05	0.00	0.00	0.00	-3111.00	80.03	1477.58	-3159.96	186.13	1477.23	-3227.84	203.14	1568.74	-3246.20	368.66	1401.02	-285.67	1309.44	73.77	248.57	1043.47	73.34	-1.37
3.19000	-3113.83	141.88	4.54	-3187.68	126.73	35.42	-4354.59	325.24	530.48	-3608.38	209.07	381.68	-3355.11	-1.57	23.57	-3380.31	2.75	39.19	-1646.65	-67.12	28.23	-4118.43	91.37	13.94	-3080.36	128.99	1084.77	0.00	0.00	0.00	-3103.74	79.25	1477.79	-3166.20	187.71	1478.96	-3221.22	202.31	1568.65	-3239.30	367.66	1400.34	-284.92	1306.92	74.52	245.17	1044.03	72.49	-1.39
3.20000	-3113.82	142.02	4.40	-3202.34	127.95	32.39	-4354.94	324.04	535.38	-3609.13	207.95	386.18	-3351.45	-4.88	21.50	-3354.47	0.74	40.78	-1646.65	-67.12	28.23	-4109.53	89.79	14.25	-3088.30	127.58	1084.08	0.00	0.00	0.00	-3103.31	78.18	1478.93	-3142.96	186.07	1479.39	-3214.54	201.48	1568.55	-3232.34	366.65	1399.66	-285.22	1306.79	74.72	247.58	1043.59	73.20	-0.95
3.21000	-3113.99	142.16	4.32	-3189.12	126.84	38.51	-4355.16	322.83	540.25	-3609.87	206.85	390.66	-3288.27	-4.90	28.73	-3335.71	-3.29	39.75	-1646.65	-67.12	28.23	-4100.50	88.20	14.57	-3092.56	126.36	1084.41	0.00	0.00	0.00	-3094.16	77.57	1478.50	-3115.32	185.72	1478.63	-3207.81	200.63	1568.44	-3225.33	365.62	1398.99	-285.19	1306.32	74.68	248.42	1042.98	73.45	-5.43
3.22000	-3114.35	142.33	4.30	-3228.07	125.97	30.25	-4355.25	321.62	545.09	-3610.59	205.76	395.10	-3288.64	-6.62	27.36	-3317.71	-5.29	39.78	-1646.65	-67.12	28.23	-4091.32	86.62	14.90	-3076.00	126.50	1084.12	0.00	0.00	0.00	-3082.16	75.95	1478.86	-3126.21	183.94	1480.48	-3201.03	199.78	1568.32	-3218.27	364.58	1398.32	-285.18	1305.59	75.07	247.16	1043.66	73.04	-6.83
3.23000	-3114.89	142.50	4.34	-3220.24	124.37	34.85	-4355.20	320.40	549.90	-3611.29	204.69	399.50	-3240.30	-6.56	31.31	-3299.36	-7.27	37.82	-1646.65	-67.12	28.23	-4082.01	85.04	15.22	-3072.71	124.59	1084.22	0.00	0.00	0.00	-3090.24	75.59	1479.83	-3091.60	184.71	1480.59	-3194.19	198.92	1568.19	-3211.15	363.53	1397.66	-285.39	1307.90	74.10	246.57	1043.18	72.96	-8.07
3.24000	-3115.58	142.68	4.43	-3186.40	123.55	40.47	-4355.01	319.17	554.68	-3611.96	203.64	403.88	-3232.68	-9.59	27.61	-3252.57	-9.39	40.26	-1646.65	-67.12	28.23	-4072.55	83.46	15.55	-3030.59	124.31	1085.82	0.00	0.00	0.00	-3063.97	75.04	1478.43	-3096.95	183.39	1480.72	-3187.30	198.05	1568.06	-3203.99	362.47	1397.00	-285.99	1310.25	73.49	246.79	1043.03	73.24	-3.48
3.25000	-3116.42	142.87	4.57	-3184.02	124.53	41.28	-4354.69	317.94	559.42	-3612.61	202.61	408.22	-3172.86	-10.95	29.50	-3228.65	-10.65	38.66	-1646.65	-67.12	28.23	-4062.96	81.89	15.89	-3040.27	124.43	1084.94	0.00	0.00	0.00	-3073.58	75.18	1479.26	-3102.21	183.49	1481.02	-3180.36	197.18	1567.91	-3196.77	361.39	1396.35	-286.15	1311.07	73.43	245.05	1044.59	72.38	-1.33
3.26000	-3117.39	143.07	4.75	-3218.97	125.43	34.00	-4354.22	316.70	564.13	-3613.22	201.60	412.53	-3202.22	-15.94	21.21	-3211.94	-12.12	36.53	-1646.65	-67.12	28.23	-4053.22	80.32	16.23	-3033.98	123.00	1084.44	0.00	0.00	0.00	-3044.67	73.80	1479.31	-3102.31	181.38	1480.55	-3173.35	196.30	1567.76	-3189.50	360.30	1395.70	-285.21	1306.91	74.67	245.67	1044.07	72.41	-2.05
3.27000	-3118.50	143.28	4.97	-3226.79	127.03	29.21	-4353.62	315.45	568.80	-3613.80	200.60	416.80	-3180.30	-18.27	20.21	-3156.09	-11.72	40.26	-1646.65	-67.12	28.23	-4043.34	78.76	16.57	-3029.03	122.46	1085.08	0.00	0.00	0.00	-3058.08	73.50	1478.82	-3093.56	179.98	1481.71	-3166.30	195.41	1567.59	-3182.18	359.20	1395.06	-285.54	1308.32	74.15	248.16	1042.84	73.34	-4.29
3.28000	-3119.71	143.49	5.23	-3190.04	128.01	33.50	-4352.86	314.20	573.43	-3614.35	199.61	421.04	-3157.81	-20.26	19.36	-3117.62	-11.70	43.11	-1646.65	-67.12	28.23	-4033.32	77.20	16.92	-3026.54	120.70	1084.62	0.00	0.00	0.00	-3030.60	72.55	1477.78	-3067.15	181.14	1480.08	-3159.19	194.51	1567.42	-3174.80	358.08	1394.43	-284.93	1306.99	74.69	247.56	1042.66	73.27	-4.63
3.29000	-3121.03	143.71	5.52	-3188.23	128.51	32.91	-4351.97	312.95	578.03	-3614.86	198.65	425.24	-3134.80	-21.93	18.64	-3067.61	-13.51	49.63	-1646.65	-67.12	28.23	-4023.16	75.64	17.27	-3016.17	120.47	1084.78	0.00	0.00	0.00	-3038.19	71.96	1477.72	-3066.69	181.20	1479.78	-3152.02	193.61	1567.24	-3167.37	356.95	1393.80	-285.50	1309.16	73.83	246.39	1043.73	72.89	-2.84
3.30000	-3122.44	143.93	5.84	-3189.12	129.02	31.91	-4350.93	311.69	582.59	-3615.33	197.70	429.40	-3111.34	-23.31	18.05	-3028.62	-14.80	51.65	-1646.65	-67.12	28.23	-4012.85	74.08	17.62	-3025.66	119.16	1083.95	0.00	0.00	0.00	-3041.56	71.08	1477.75	-3054.02	181.13	1478.99	-3144.80	192.70	1567.05	-3159.89	355.81	1393.18	-285.80	1309.52	73.64	246.25	1042.96	73.03	-2.74
3.31000	-3123.93	144.15	6.19	-3192.35	129.55	30.58	-4349.74	310.42	587.10	-3615.75	196.76	433.53	-3087.50	-24.39	17.58	-2990.76	-15.99	53.69	-1646.65	-67.12	28.23	-4002.40	72.53	17.98	-3011.98	117.63	1083.14	0.00	0.00	0.00	-3011.92	70.65	1476.38	-3059.42	180.80	1478.45	-3137.52	191.78	1566.85	-3152.35	354.66	1392.56	-286.29	1310.40	73.30	245.98	1043.67	72.76	-4.47
3.32000	-3125.49	144.37	6.56	-3197.52	130.09	28.97	-4348.40	309.15	591.58	-3616.13	195.84	437.62	-3063.34	-25.21	17.22	-2954.01	-17.08	55.75	-1646.65	-67.12	28.23	-3991.80	70.99	18.34	-3006.65	116.96	1082.28	0.00	0.00	0.00	-3007.37	69.62	1474.77	-3039.63	178.92	1477.95	-3130.19	190.85	1566.64	-3144.77	353.49	1391.95	-285.33	1306.41	74.51	246.58	1043.09	72.89	-5.43
3.33000	-3127.11	144.60	6.94	-3204.27	130.63	27.15	-4346.91	307.87	596.01	-3616.46	194.94	441.67	-3038.93	-25.77	16.98	-2918.37	-18.09	57.82	-1646.65	-67.12	28.23	-3981.05	69.44	18.70	-2980.80	116.18	1082.15	0.00	0.00	0.00	-3003.19	68.53	1474.12	-3043.35	177.72	1477.54	-3122.80	189.92	1566.42	-3137.13	352.31	1391.35	-285.64	1307.51	74.56	246.17	1043.99	72.49	-4.63
3.34000	-3128.77	144.82	7.34	-3212.21	131.16	25.18	-4345.27	306.59	600.41	-3616.74	194.05	445.68	-3014.33	-26.08	16.83	-2883.82	-18.99	59.91	-1646.65	-67.12	28.23	-3970.16	67.90	19.07	-2982.39	116.23	1079.46	0.00	0.00	0.00	-2992.15	68.10	1473.39	-3024.97	176.36	1475.45	-3115.36	188.97	1566.20	-3129.43	351.12	1390.75	-285.51	1307.25	74.62	246.57	1044.48	72.47	-1.64
3.35000	-3130.47	145.04	7.75	-3220.96	131.70	23.13	-4343.48	305.30	604.75	-3616.96	193.18	449.65	-2989.61	-26.17	16.77	-2850.35	-19.81	62.01	-1646.65	-67.12	28.23	-3959.12	66.37	19.44	-2979.38	113.93	1078.66	0.00	0.00	0.00	-2963.18	66.91	1470.37	-3014.22	174.62	1473.69	-3107.86	188.03	1565.96	-3121.68	349.92	1390.16	-285.62	1309.03	73.81	247.21	1043.89	72.75	-1.97
3.36000	-3132.19	145.26	8.17	-3230.15	132.22	21.06	-4341.53	304.01	609.06	-3617.13	192.33	453.58	-2964.84	-26.05	16.80	-2817.95	-20.54	64.12	-1646.65	-67.12	28.23	-3947.93	64.84	19.82	-2964.31	114.32	1077.72	0.00	0.00	0.00	-2971.43	65.29	1469.69	-3028.73	174.25	1473.35	-3100.30	187.07	1565.71	-3113.88	348.70	1389.58	-285.76	1309.77	73.72	247.48	1042.59	73.25	-4.59
3.37000	-3133.92	145.47	8.59	-3239.40	132.73	19.03	-4339.42	302.71	613.31	-3617.24	191.48	457.46	-2940.08	-25.72	16.90	-2786.60	-21.19	66.24	-1646.65	-67.12	28.23	-3936.59	63.31	20.20	-2949.69	113.34	1075.60	0.00	0.00	0.00	-2963.41	63.40	1468.66	-3014.45	174.03	1471.62	-3092.69	186.10	1565.46	-3106.03	347.47	1389.00	-285.60	1309.53	73.77	246.52	1043.48	72.71	-7.18
3.38000	-3135.66	145.67	9.00	-3248.32	133.22	17.12	-4337.16	301.41	617.52	-3617.28	190.66	461.31	-2915.39	-25.22	17.08	-2756.29	-21.75	68.36	-1646.65	-67.12	28.23	-3925.11	61.79	20.58	-2930.03	112.82	1074.32	0.00	0.00	0.00	-2959.62	62.15	1466.08	-2996.00	171.82	1468.96	-3085.02	185.13	1565.19	-3098.12	346.23	1388.44	-285.31	1308.73	74.06	248.12	1043.20	73.23	-3.83
3.39000	-3137.38	145.87	9.42	-3256.55	133.68	15.38	-4334.74	300.10	621.69	-3617.26	189.85	465.11	-2890.85	-24.54	17.31	-2727.02	-22.23	70.47	-1646.65	-67.12	28.23	-3913.47	60.27	20.97	-2931.86	110.49	1071.96	0.00	0.00	0.00	-2956.43	61.51	1464.25	-2983.05	172.55	1467.54	-3077.29	184.15	1564.92	-3090.16	344.98	1387.88	-285.68	1309.70	73.68	248.08	1043.76	73.18	-3.82
3.40000	-3139.08	146.06	9.82	-3263.70	134.12	13.88	-4332.16	298.80	625.80	-3617.17	189.05	468.87	-2866.51	-23.71	17.60	-2698.76	-22.64	72.59	-1646.65	-67.12	28.23	-3901.68	58.75	21.36	-2920.93	111.32	1069.99	0.00	0.00	0.00	-2946.09	58.69	1462.62	-2989.64	169.44	1466.06	-3069.51	183.17	1564.63	-3082.14	343.71	1387.33	-284.87	1305.48	75.06	247.50	1043.99	72.72	-2.58
3.41000	-3140.75	146.24	10.21	-3269.39	134.53	12.68	-4329.42	297.48	629.86	-3617.01	188.27	472.59	-2842.45	-22.75	17.93	-2671.50	-22.97	74.70	-1646.65	-67.12	28.23	-3889.74	57.24	21.76	-2915.07	110.14	1068.06	0.00	0.00	0.00	-2940.04	57.62	1460.71	-2966.43	169.17	1463.46	-3061.67	182.17	1564.34	-3074.08	342.44	1386.78	-285.33	1307.16	74.47	246.02	1043.49	72.52	-5.03
3.42000	-3142.37	146.42	10.58	-3273.25	134.89	11.86	-4326.51	296.17	633.88	-3616.77	187.50	476.26	-2818.72	-21.65	18.31	-2645.24	-23.22	76.79	-1646.65	-67.12	28.23	-3877.65	55.74	22.16	-2919.46	107.76	1064.82	0.00	0.00	0.00	-2929.07	56.33	1458.67	-2957.75	167.01	1461.86	-3053.78	181.17	1564.04	-3065.95	341.15	1386.25	-285.35	1309.23	73.80	249.60	1042.84	73.67	-4.30
3.43000	-3143.93	146.58	10.94	-3274.90	135.22	11.46	-4323.44	294.85	637.84	-3616.46	186.75	479.88	-2795.40	-20.45	18.72	-2619.95	-23.41	78.88	-1646.65	-67.12	28.23	-3865.40	54.24	22.56	-2887.44	107.53	1064.37	0.00	0.00	0.00	-2929.04	54.83	1457.68	-2962.44	165.98	1460.51	-3045.82	180.16	1563.72	-3057.78	339.85	1385.72	-286.07	1311.57	72.96	246.51	1043.66	72.94	-4.89
3.44000	-3145.43	146.72	11.27	-3273.95	135.50	11.56	-4320.21	293.52	641.75	-3616.08	186.01	483.46	-2772.55	-19.16	19.15	-2595.63	-23.53	80.95	-1646.65	-67.12	28.23	-3853.00	52.74	22.96	-2887.36	106.66	1062.06	0.00	0.00	0.00	-2900.54	53.01	1455.48	-2945.60	163.63	1459.51	-3037.81	179.14	1563.40	-3049.54	338.53	1385.20	-285.35	1307.85	74.18	244.45	1044.30	72.15	-5.17
3.45000	-3146.85	146.86	11.57	-3270.04	135.73	12.22	-4316.81	292.20	645.60	-3615.61	185.28	486.99	-2750.23	-17.78	19.59	-2572.27	-23.58	83.00	-1646.65	-67.12	28.23	-3840.44	51.25	23.38	-2864.25	104.68	1061.01	0.00	0.00	0.00	-2888.55	50.61	1454.43	-2926.26	161.23	1457.15	-3029.74	178.12	1563.07	-3041.26	337.21	1384.69	-285.62	1308.62	74.17	247.26	1043.27	73.06	-2.88
3.46000	-3148.18	146.98	11.84	-3262.78	135.90	13.50	-4313.24	290.87	649.41	-3615.05	184.57	490.48	-2728.52	-16.34	20.05	-2549.84	-23.56	85.04	-1646.65	-67.12	28.23	-3827.73	49.76	23.79	-2856.07	103.92	1058.85	0.00	0.00	0.00	-2875.25	49.99	1452.52	-2912.71	158.85	1456.20	-3021.62	177.08	1562.73	-3032.92	335.87	1384.19	-284.91	1307.35	74.86	247.27	1042.95	73.08	-5.97
3.47000	-3149.41	147.08	12.08	-3251.78	136.01	15.47	-4309.49	289.53	653.15	-3614.41	183.87	493.91	-2707.47	-14.85	20.51	-2528.35	-23.49	87.04	-1646.65	-67.12	28.23	-3814.86	48.28	24.21	-2850.63	102.25	1057.40	0.00	0.00	0.00	-2875.07	48.47	1451.64	-2899.89	156.88	1454.49	-3013.43	176.04	1562.37	-3024.53	334.52	1383.69	-285.30	1306.48	74.99	245.80	1043.19	72.77	-3.23
3.48000	-3150.52	147.17	12.28	-3228.93	135.35	20.57	-4305.58	288.20	656.84	-3613.68	183.18	497.30	-2687.16	-13.32	20.96	-2507.77	-23.36	89.02	-1646.65	-67.12	28.23	-3801.84	46.80	24.63	-2824.86	101.59	1056.05	0.00	0.00	0.00	-2867.49	45.62	1451.68	-2887.13	155.00	1452.88	-3005.19	174.99	1562.01	-3016.08	333.16	1383.21	-285.17	1307.36	74.71	247.67	1043.61	72.98	-4.47
3.49000	-3151.51	147.23	12.43	-3200.25	136.41	24.91	-4301.50	286.86	660.47	-3612.85	182.51	500.64	-2667.64	-11.77	21.40	-2488.10	-23.17	90.98	-1646.65	-67.12	28.23	-3788.66	45.33	25.06	-2817.80	99.02	1055.04	0.00	0.00	0.00	-2851.22	43.68	1451.03	-2874.45	153.21	1451.37	-2996.89	173.94	1561.64	-3007.57	331.79	1382.73	-285.46	1308.72	74.15	248.65	1043.91	73.16	-2.89
3.50000	-3152.37	147.28	12.54	-3214.49	136.43	22.76	-4297.24	285.52	664.04	-3611.94	181.85	503.93	-2648.99	-10.22	21.82	-2469.31	-22.93	92.89	-1646.65	-67.12	28.23	-3775.31	43.86	25.49	-2818.61	97.37	1053.47	0.00	0.00	0.00	-2846.48	41.51	1449.89	-2861.84	151.51	1449.96	-2988.53	172.87	1561.25	-2999.02	330.41	1382.27	-285.39	1307.81	74.39	248.34	1043.20	73.34	-2.56
3.51000	-3153.08	147.31	12.59	-3175.77	135.90	28.64	-4292.80	284.18	667.55	-3610.92	181.21	507.16	-2631.26	-8.67	22.22	-2451.41	-22.64	94.78	-1646.65	-67.12	28.23	-3761.81	42.40	25.92	-2796.28	95.04	1054.08	0.00	0.00	0.00	-2831.98	39.87	1449.22	-2849.30	149.89	1448.64	-2980.12	171.80	1560.86	-2990.40	329.01	1381.81	-285.65	1309.54	73.69	245.93	1044.48	72.45	-2.43
3.52000	-3153.63	147.32	12.60	-3208.04	136.45	22.77	-4288.19	282.83	671.01	-3609.80	180.58	510.35	-2614.53	-7.15	22.57	-2434.37	-22.29	96.62	-1646.65	-67.12	28.23	-3748.15	40.94	26.36	-2795.43	92.73	1052.35	0.00	0.00	0.00	-2825.20	37.75	1449.23	-2836.83	148.36	1447.42	-2971.64	170.72	1560.46	-2981.74	327.60	1381.36	-284.95	1307.16	74.71	247.45	1043.39	73.11	-0.92
3.53000	-3154.01	147.30	12.54	-3183.47	136.36	26.70	-4283.40	281.48	674.40	-3608.58	179.96	513.48	-2598.87	-5.67	22.88	-2418.18	-21.90	98.43	-1646.65	-67.12	28.23	-3734.33	39.49	26.80	-2787.59	90.31	1052.20	0.00	0.00	0.00	-2829.77	34.44	1449.88	-2824.42	146.91	1446.28	-2963.11	169.64	1560.04	-2973.02	326.18	1380.93	-285.92	1310.06	73.88	243.66	1043.60	72.44	-3.23
3.54000	-3154.23	147.26	12.42	-3190.04	137.17	26.36	-4278.43	280.13	677.72	-3607.25	179.35	516.57	-2584.32	-4.23	23.15	-2402.83	-21.47	100.18	-1646.65	-67.12	28.23	-3720.35	38.04	27.24	-2765.39	87.86	1053.07	0.00	0.00	0.00	-2801.38	32.17	1449.59	-2812.08	145.53	1445.24	-2954.52	168.54	1559.62	-2964.24	324.75	1380.50	-285.43	1309.96	73.69	245.28	1043.24	72.67	-2.41
3.55000	-3180.03	146.61	8.48	-3184.20	136.67	29.32	-4273.27	278.78	680.99	-3605.82	178.75	519.59	-2570.97	-2.87	23.35	-2388.31	-21.00	101.90	-1646.65	-67.12	28.23	-3706.21	36.60	27.69	-2750.97	85.59	1053.47	0.00	0.00	0.00	-2796.89	31.08	1451.46	-2799.80	144.24	1444.28	-2945.87	167.44	1559.19	-2955.41	323.31	1380.08	-285.37	1307.63	74.23	245.74	1044.02	72.37	-3.15
3.56000	-3163.27	146.70	11.63	-3155.61	136.59	31.89	-4267.94	277.43	684.19	-3604.27	178.17	522.57	-2558.88	-1.59	23.49	-2374.61	-20.48	103.56	-1646.65	-67.12	28.23	-3691.90	35.16	28.15	-2726.20	82.17	1054.81	0.00	0.00	0.00	-2777.10	29.73	1452.79	-2787.58	143.02	1443.41	-2937.16	166.33	1558.74	-2946.52	321.86	1379.67	-284.97	1307.04	74.61	244.77	1044.32	72.11	-5.09
3.57000	-3164.59	146.89	12.11	-3170.55	135.93	29.17	-4262.42	276.08	687.32	-3602.61	177.60	525.49	-2548.11	-0.40	23.56	-2361.71	-19.93	105.17	-1646.65	-67.12	28.23	-3677.44	33.73	28.60	-2732.69	78.84	1055.59	0.00	0.00	0.00	-2757.59	27.54	1454.67	-2775.41	141.88	1442.63	-2928.39	165.21	1558.29	-2937.58	320.40	1379.28	-285.50	1308.61	74.16	245.96	1043.70	72.68	-4.13
3.58000	-3149.40	146.10	13.71	-3177.92	135.08	26.73	-4256.71	274.72	690.39	-3600.83	177.04	528.35	-2538.73	0.67	23.54	-2349.60	-19.34	106.72	-1646.65	-67.12	28.23	-3662.80	32.30	29.07	-2705.72	75.68	1056.90	0.00	0.00	0.00	-2750.97	25.06	1456.15	-2763.31	140.81	1441.92	-2919.56	164.08	1557.82	-2928.58	318.92	1378.89	-285.00	1307.79	74.45	247.07	1043.21	73.15	-3.69
3.59000	-3144.89	146.58	15.43	-3206.56	134.44	19.89	-4250.82	273.37	693.39	-3598.94	176.49	531.16	-2530.80	1.62	23.44	-2338.27	-18.72	108.21	-1646.65	-67.12	28.23	-3648.00	30.88	29.53	-2715.17	72.67	1058.10	0.00	0.00	0.00	-2737.46	22.86	1457.13	-2751.26	139.81	1441.30	-2910.67	162.94	1557.35	-2919.53	317.43	1378.51	-284.57	1304.53	75.45	249.50	1043.30	73.45	-2.34
3.60000	-3161.82	145.76	11.85	-3222.68	133.47	15.02	-4244.74	272.01	696.32	-3596.92	175.95	533.91	-2524.39	2.42	23.24	-2327.70	-18.08	109.64	-1646.65	-67.12	28.23	-3633.04	29.47	30.00	-2692.59	68.92	1060.65	0.00	0.00	0.00	-2723.95	20.77	1458.00	-2739.26	138.89	1440.75	-2901.73	161.80	1556.86	-2910.42	315.94	1378.15	-285.21	1306.66	74.62	248.12	1043.16	73.19	-4.96
3.61000	-3139.07	146.78	13.96	-3175.87	134.10	21.78	-4238.47	270.65	699.18	-3594.77	175.43	536.61	-2519.57	3.07	22.94	-2317.89	-17.40	111.01	-1646.65	-67.12	28.23	-3617.91	28.06	30.47	-2688.65	65.97	1062.97	0.00	0.00	0.00	-2710.44	18.78	1458.77	-2727.32	138.03	1440.29	-2892.72	160.65	1556.36	-2901.26	314.43	1377.80	-284.55	1305.20	75.25	249.18	1042.32	73.88	-5.07
3.62000	-3139.20	146.87	16.55	-3197.08	133.92	15.71	-4232.01	269.29	701.98	-3592.50	174.92	539.24	-2516.40	3.55	22.53	-2308.81	-16.70	112.31	-1646.65	-67.12	28.23	-3602.61	26.65	30.95	-2674.08	63.29	1066.08	0.00	0.00	0.00	-2696.93	16.90	1459.44	-2715.43	137.24	1439.89	-2883.65	159.49	1555.85	-2892.04	312.91	1377.45	-285.61	1307.51	74.34	248.69	1043.35	73.27	-4.13
3.63000	-3155.94	148.50	8.42	-3166.13	134.31	17.65	-4225.35	267.93	704.70	-3590.10	174.41	541.82	-2514.94	3.84	22.00	-2300.47	-15.98	113.53	-1646.65	-67.12	28.23	-3587.15	25.25	31.43	-2658.37	59.94	1069.11	0.00	0.00	0.00	-2683.42	15.12	1460.01	-2703.58	136.52	1439.57	-2874.53	158.33	1555.34	-2882.76	311.38	1377.12	-286.13	1310.44	73.43	246.01	1044.53	72.24	-2.95
3.64000	-3148.99	149.22	4.63	-3163.83	135.14	15.87	-4218.51	266.57	707.34	-3587.56	173.92	544.34	-2515.29	3.93	21.34	-2292.83	-15.23	114.69	-1646.65	-67.12	28.23	-3571.52	23.86	31.92	-2652.81	56.25	1071.59	0.00	0.00	0.00	-2669.92	13.44	1460.48	-2691.79	135.86	1439.32	-2865.34	157.15	1554.81	-2873.43	309.84	1376.80	-285.33	1307.85	74.39	245.62	1043.47	72.75	-5.65
3.65000	-3117.93	151.10	6.09	-3154.10	136.57	18.03	-4211.46	265.21	709.92	-3584.89	173.44	546.80	-2536.55	4.76	16.97	-2285.90	-14.47	115.77	-1646.65	-67.12	28.23	-3555.72	22.48	32.41	-2623.45	53.73	1074.65	0.00	0.00	0.00	-2656.43	11.87	1460.87	-2680.03	135.26	1439.14	-2856.09	155.97	1554.27	-2864.05	308.28	1376.49	-285.59	1309.44	73.59	244.28	1043.61	72.45	-7.44
3.66000	-3105.58	153.21	4.63	-3134.57	137.91	22.77	-4204.22	263.85	712.42	-3582.08	172.97	549.19	-2466.14	2.62	29.28	-2279.66	-13.69	116.76	-1646.65	-67.12	28.23	-3539.74	21.10	32.90	-2609.62	51.07	1078.42	0.00	0.00	0.00	-2642.96	10.38	1461.17	-2668.33	134.72	1439.03	-2846.78	154.78	1553.71	-2854.60	306.72	1376.20	-285.48	1307.41	74.24	245.58	1043.40	72.61	-6.37
3.67000	-3098.43	153.84	5.65	-3135.99	138.85	25.49	-4196.78	262.50	714.84	-3579.12	172.51	551.53	-2520.43	3.89	17.38	-2274.10	-12.91	117.68	-1646.65	-67.12	28.23	-3523.60	19.72	33.40	-2607.00	48.01	1081.45	0.00	0.00	0.00	-2629.50	9.00	1461.39	-2656.66	134.25	1438.98	-2837.41	153.58	1553.15	-2845.10	305.14	1375.91	-285.57	1308.29	74.23	245.54	1043.73	72.54	-6.20
3.68000	-3091.61	153.09	8.63	-3092.74	137.69	35.52	-4189.15	261.14	717.19	-3576.03	172.06	553.81	-2510.44	4.31	21.11	-2269.20	-12.11	118.51	-1646.65	-67.12	28.23	-3507.29	18.35	33.90	-2582.83	46.90	1084.05	0.00	0.00	0.00	-2616.05	7.70	1461.54	-2645.03	133.83	1438.99	-2827.98	152.37	1552.58	-2835.55	303.56	1375.64	-285.36	1307.38	74.60	246.89	1044.16	72.66	-6.80
3.69000	-3068.47	152.39	13.93	-3090.46	136.20	38.91	-4181.31	259.78	719.46	-3572.79	171.63	556.02	-2539.76	4.56	16.33	-2264.95	-11.30	119.25	-1646.65	-67.12	28.23	-3490.81	16.99	34.40	-2582.80	44.55	1086.07	0.00	0.00	0.00	-2602.63	6.50	1461.62	-2633.45	133.47	1439.07	-2818.49	151.16	1551.99	-2825.94	301.96	1375.38	-285.20	1307.52	74.65	246.91	1043.50	72.88	-4.93
3.70000	-3046.46	150.94	17.50	-3084.44	135.23	40.49	-4173.26	258.42	721.66	-3569.39	171.20	558.17	-2515.43	2.72	18.21	-2261.35	-10.48	119.90	-1646.65	-67.12	28.23	-3474.15	15.63	34.91	-2575.23	44.64	1087.92	0.00	0.00	0.00	-2589.23	5.38	1461.62	-2621.90	133.16	1439.21	-2808.94	149.93	1551.40	-2816.27	300.36	1375.13	-285.61	1307.80	74.28	246.71	1044.14	72.76	0.41
3.71000	-3024.59	149.53	20.89	-3059.53	135.15	45.16	-4165.02	257.06	723.77	-3565.85	170.78	560.25	-2550.03	3.37	11.77	-2258.37	-9.67	120.46	-1646.65	-67.12	28.23	-3457.32	14.28	35.42	-2564.73	43.60	1090.36	0.00	0.00	0.00	-2575.85	4.36	1461.57	-2610.38	132.90	1439.40	-2799.33	148.70	1550.79	-2806.55	298.74	1374.89	-285.32	1307.98	74.05	247.55	1043.98	73.03	-3.17
3.72000	-2987.44	149.25	24.94	-3015.69	135.25	50.79	-4156.57	255.70	725.80	-3562.15	170.37	562.27	-2550.46	2.95	12.74	-2256.00	-8.85	120.92	-1646.65	-67.12	28.23	-3440.31	12.94	35.94	-2567.59	42.68	1091.18	0.00	0.00	0.00	-2562.50	3.42	1461.46	-2598.90	132.70	1439.66	-2789.66	147.46	1550.18	-2796.77	297.11	1374.67	-285.84	1307.39	74.55	247.69	1043.36	73.18	-5.70
3.73000	-2977.79	148.85	24.08	-3007.25	134.17	49.63	-4147.91	254.35	727.75	-3558.29	169.97	564.23	-2511.95	5.73	16.19	-2254.23	-8.03	121.28	-1646.65	-67.12	28.23	-3423.13	11.60	36.46	-2537.40	43.46	1093.92	0.00	0.00	0.00	-2549.18	2.56	1461.29	-2587.45	132.55	1439.96	-2779.92	146.21	1549.55	-2786.93	295.48	1374.46	-285.65	1307.10	74.69	249.80	1043.28	73.48	-4.49
3.74000	-2945.44	149.92	26.20	-2974.97	134.74	53.12	-4139.04	252.99	729.62	-3554.28	169.58	566.12	-2513.44	3.71	17.50	-2253.06	-7.22	121.53	-1646.65	-67.12	28.23	-3405.78	10.27	36.99	-2528.20	43.65	1095.43	0.00	0.00	0.00	-2535.89	1.78	1461.07	-2576.04	132.44	1440.32	-2770.13	144.96	1548.91	-2777.04	293.83	1374.26	-284.66	1306.83	74.76	247.62	1044.50	72.73	-3.53
3.75000	-2914.45	151.01	26.50	-2940.26	135.69	53.25	-4129.97	251.64	731.41	-3550.10	169.20	567.94	-2517.92	3.72	16.96	-2252.46	-6.41	121.69	-1646.65	-67.12	28.23	-3388.25	8.95	37.52	-2523.37	43.93	1096.91	0.00	0.00	0.00	-2522.64	1.09	1460.81	-2564.65	132.38	1440.73	-2760.27	143.69	1548.26	-2767.08	292.17	1374.08	-285.08	1307.35	74.56	246.95	1043.40	73.12	-4.43
3.76000	-2885.30	151.87	25.72	-2878.45	135.68	57.67	-4120.68	250.29	733.11	-3545.75	168.83	569.69	-2518.24	4.35	18.47	-2252.42	-5.61	121.73	-1646.65	-67.12	28.23	-3370.54	7.63	38.05	-2510.39	43.83	1098.45	0.00	0.00	0.00	-2509.43	0.47	1460.50	-2553.28	132.37	1441.19	-2750.35	142.42	1547.59	-2757.08	290.50	1373.90	-285.53	1309.06	73.61	246.00	1043.12	72.88	-3.31
3.77000	-2855.88	152.76	24.81	-2870.76	136.26	53.49	-4111.18	248.94	734.73	-3541.24	168.46	571.38	-2524.24	4.35	15.91	-2252.94	-4.83	121.66	-1646.65	-67.12	28.23	-3352.65	6.32	38.59	-2507.89	44.79	1100.51	0.00	0.00	0.00	-2496.25	-0.08	1460.16	-2541.95	132.40	1441.70	-2740.36	141.14	1546.92	-2747.01	288.82	1373.75	-285.39	1308.32	74.19	246.17	1043.53	72.72	-4.82
3.78000	-2828.53	152.36	22.40	-2854.19	137.69	49.53	-4101.47	247.59	736.26	-3536.55	168.11	573.00	-2510.04	3.73	18.95	-2253.99	-4.05	121.47	-1646.65	-67.12	28.23	-3334.59	5.02	39.13	-2494.20	45.19	1101.91	0.00	0.00	0.00	-2483.12	-0.55	1459.79	-2530.63	132.47	1442.25	-2730.32	139.85	1546.23	-2736.89	287.13	1373.60	-285.88	1309.61	73.85	245.52	1044.37	72.19	-3.98
3.79000	-2776.94	152.29	23.95	-2800.24	136.12	50.83	-4091.54	246.24	737.70	-3531.69	167.76	574.55	-2539.35	5.71	13.58	-2255.57	-3.29	121.17	-1646.65	-67.12	28.23	-3316.35	3.72	39.68	-2484.90	44.73	1102.58	0.00	0.00	0.00	-2470.03	-0.94	1459.38	-2519.34	132.58	1442.84	-2720.21	138.55	1545.54	-2726.71	285.43	1373.47	-285.31	1307.20	74.56	245.49	1043.69	72.54	-3.28
3.80000	-2739.86	152.14	23.17	-2768.66	135.69	48.07	-4081.40	244.90	739.06	-3526.65	167.43	576.03	-2510.05	6.46	18.28	-2257.66	-2.55	120.75	-1646.65	-67.12	28.23	-3297.92	2.43	40.23	-2471.70	44.87	1104.41	0.00	0.00	0.00	-2456.99	-1.27	1458.96	-2508.07	132.73	1443.48	-2710.04	137.25	1544.83	-2716.48	283.72	1373.35	-285.11	1307.30	74.61	244.05	1044.15	72.22	-4.43
3.81000	-2707.36	151.65	20.59	-2736.27	136.11	44.39	-4071.03	243.55	740.32	-3521.44	167.10	577.44	-2526.29	6.00	17.57	-2260.26	-1.84	120.20	-1646.65	-67.12	28.23	-3279.32	1.15	40.78	-2445.77	44.73	1105.52	0.00	0.00	0.00	-2444.00	-1.53	1458.51	-2496.81	132.92	1444.15	-2699.81	135.94	1544.11	-2706.19	282.00	1373.25	-285.81	1309.63	73.88	245.76	1042.88	72.93	-5.13
3.82000	-2651.50	151.09	22.33	-2696.73	135.19	41.92	-4060.45	242.21	741.50	-3516.04	166.78	578.78	-2520.28	8.15	19.64	-2263.34	-1.14	119.53	-1646.65	-67.12	28.23	-3260.54	-0.13	41.34	-2437.79	46.29	1105.45	0.00	0.00	0.00	-2431.06	-1.73	1458.05	-2485.58	133.14	1444.86	-2689.52	134.61	1543.37	-2695.84	280.27	1373.16	-284.52	1304.80	75.21	246.16	1043.37	72.80	-3.79
3.83000	-2624.03	150.62	19.08	-2651.94	134.40	40.86	-4049.65	240.88	742.58	-3510.46	166.47	580.05	-2533.60	9.98	17.79	-2266.90	-0.47	118.73	-1646.65	-67.12	28.23	-3241.57	-1.40	41.90	-2449.05	45.04	1104.64	0.00	0.00	0.00	-2418.17	-1.85	1457.57	-2474.36	133.40	1445.61	-2679.16	133.28	1542.63	-2685.43	278.53	1373.09	-284.72	1304.90	75.08	245.23	1043.65	72.37	-2.76
3.84000	-2595.56	150.82	15.37	-2621.46	133.88	36.82	-4038.62	239.54	743.58	-3504.69	166.16	581.24	-2538.05	9.23	18.24	-2270.92	0.17	117.80	-1646.65	-67.12	28.23	-3222.42	-2.66	42.47	-2436.27	45.52	1104.73	0.00	0.00	0.00	-2405.35	-1.92	1457.09	-2463.15	133.69	1446.40	-2668.74	131.94	1541.87	-2674.96	276.78	1373.03	-285.53	1308.39	73.92	247.12	1043.75	72.81	-0.72
3.85000	-2540.00	152.27	17.08	-2574.39	134.48	35.40	-4027.38	238.21	744.47	-3498.73	165.87	582.36	-2519.69	11.62	23.66	-2275.39	0.78	116.73	-1646.65	-67.12	28.23	-3203.09	-3.91	43.04	-2412.59	44.72	1105.19	0.00	0.00	0.00	-2392.58	-1.93	1456.61	-2451.95	134.01	1447.21	-2658.26	130.60	1541.11	-2664.44	275.02	1372.98	-286.06	1309.76	73.65	247.03	1043.92	72.89	-3.26
3.86000	-2477.87	153.52	21.05	-2546.30	135.45	30.11	-4015.90	236.88	745.28	-3492.58	165.58	583.41	-2551.22	10.17	17.56	-2280.30	1.36	115.52	-1646.65	-67.12	28.23	-3183.58	-5.16	43.62	-2402.27	45.88	1104.10	0.00	0.00	0.00	-2379.87	-1.88	1456.13	-2440.77	134.36	1448.06	-2647.71	129.24	1540.33	-2653.86	273.25	1372.95	-285.31	1306.06	74.73	248.89	1043.56	73.43	-4.48
3.87000	-2441.77	154.07	17.84	-2467.08	136.36	34.32	-4004.20	235.56	745.99	-3486.23	165.29	584.38	-2514.82	11.55	19.72	-2285.64	1.91	114.17	-1646.65	-67.12	28.23	-3163.88	-6.40	44.20	-2390.84	45.64	1104.15	0.00	0.00	0.00	-2367.23	-1.77	1455.65	-2429.59	134.73	1448.93	-2637.10	127.88	1539.54	-2643.22	271.47	1372.94	-284.83	1303.61	75.82	249.03	1042.67	73.52	-7.26
3.88000	-2425.85	155.61	13.46	-2447.92	136.63	31.35	-3992.27	234.23	746.60	-3479.68	165.02	585.28	-2512.04	8.19	20.38	-2291.38	2.41	112.68	-1646.65	-67.12	28.23	-3143.99	-7.64	44.78	-2384.96	45.73	1102.29	0.00	0.00	0.00	-2354.66	-1.61	1455.18	-2418.42	135.14	1449.83	-2626.42	126.51	1538.73	-2632.53	269.68	1372.94	-285.34	1306.14	75.23	248.92	1042.96	73.31	-4.24
3.89000	-2380.02	157.42	13.78	-2403.62	138.75	32.38	-3980.12	232.91	747.12	-3472.94	164.75	586.11	-2516.72	6.18	16.98	-2297.53	2.88	111.04	-1646.65	-67.12	28.23	-3123.92	-8.86	45.37	-2363.30	45.88	1101.72	0.00	0.00	0.00	-2342.16	-1.39	1454.73	-2407.26	135.56	1450.76	-2615.69	125.13	1537.92	-2621.77	267.88	1372.95	-285.79	1308.15	74.36	249.05	1042.88	73.32	-3.95
3.90000	-2322.98	158.44	22.41	-2357.20	139.50	35.31	-3967.73	231.60	747.54	-3465.98	164.49	586.85	-2502.15	4.48	18.75	-2304.07	3.30	109.25	-1646.65	-67.12	28.23	-3103.66	-10.08	45.96	-2368.76	45.96	1099.78	0.00	0.00	0.00	-2329.73	-1.12	1454.30	-2396.09	136.01	1451.71	-2604.89	123.74	1537.09	-2610.96	266.07	1372.98	-285.87	1309.14	73.78	247.31	1043.52	73.06	-8.66
3.91000	-2273.45	157.49	32.89	-2333.65	139.53	36.22	-3955.11	230.29	747.86	-3458.83	164.24	587.52	-2515.50	2.20	12.88	-2310.98	3.68	107.31	-1646.65	-67.12	28.23	-3083.22	-11.29	46.56	-2353.47	45.56	1098.43	0.00	0.00	0.00	-2317.37	-0.81	1453.89	-2384.93	136.48	1452.68	-2594.02	122.34	1536.25	-2600.09	264.26	1373.03	-285.92	1309.09	73.86	246.59	1043.50	72.80	-6.27
3.92000	-2264.36	156.30	36.55	-2260.46	139.11	48.84	-3942.25	228.98	748.08	-3451.46	163.99	588.11	-2545.38	2.30	6.75	-2318.25	4.02	105.22	-1646.65	-67.12	28.23	-3062.58	-12.49	47.16	-2339.31	44.52	1096.05	0.00	0.00	0.00	-2305.09	-0.45	1453.51	-2373.77	136.98	1453.67	-2583.09	120.93	1535.40	-2589.16	262.43	1373.09	-285.33	1308.19	74.40	245.32	1044.75	72.23	-2.45
3.93000	-2203.28	154.01	47.75	-2265.57	137.88	46.31	-3929.16	227.67	748.20	-3443.88	163.75	588.62	-2504.95	1.01	15.95	-2325.88	4.30	102.96	-1646.65	-67.12	28.23	-3041.76	-13.69	47.76	-2332.71	46.37	1093.52	0.00	0.00	0.00	-2292.89	-0.04	1453.16	-2362.61	137.48	1454.68	-2572.10	119.52	1534.54	-2578.17	260.59	1373.16	-286.33	1311.32	73.14	247.46	1043.47	73.00	-1.88
3.94000	-2144.92	153.92	63.19	-2216.76	137.85	54.78	-3915.84	226.37	748.22	-3436.09	163.52	589.06	-2490.21	2.05	17.40	-2333.84	4.53	100.54	-1646.65	-67.12	28.23	-3020.75	-14.87	48.37	-2321.14	46.44	1091.48	0.00	0.00	0.00	-2280.78	0.41	1452.84	-2351.45	138.01	1455.70	-2561.04	118.10	1533.66	-2567.13	258.74	1373.26	-285.58	1308.32	74.13	245.24	1043.69	72.42	-5.44
3.95000	-2081.51	152.64	77.67	-2176.27	137.42	59.67	-3902.28	225.08	748.13	-3428.08	163.29	589.41	-2533.68	0.64	10.30	-2342.12	4.71	97.96	-1646.65	-67.12	28.23	-2999.54	-16.05	48.98	-2297.22	45.76	1089.40	0.00	0.00	0.00	-2268.74	0.90	1452.57	-2340.28	138.55	1456.74	-2549.91	116.66	1532.77	-2556.03	256.89	1373.37	-285.51	1307.63	74.49	246.10	1043.88	72.70	-6.67
3.96000	-2063.59	149.89	85.77	-2138.94	136.25	65.23	-3888.48	223.79	747.94	-3419.85	163.07	589.68	-2520.55	1.37	11.00	-2350.72	4.83	95.21	-1646.65	-67.12	28.23	-2978.15	-17.23	49.60	-2297.57	46.21	1087.21	0.00	0.00	0.00	-2256.80	1.43	1452.34	-2329.10	139.10	1457.78	-2538.73	115.22	1531.87	-2544.86	255.02	1373.49	-285.61	1308.83	73.92	246.44	1044.06	72.59	-6.87
3.97000	-2018.81	148.01	99.88	-2104.67	134.43	71.23	-3874.43	222.50	747.64	-3411.39	162.85	589.88	-2485.17	0.34	16.39	-2359.62	4.89	92.30	-1646.65	-67.12	28.23	-2956.56	-18.39	50.22	-2288.45	46.32	1084.08	0.00	0.00	0.00	-2244.94	2.00	1452.16	-2317.92	139.67	1458.84	-2527.47	113.78	1530.96	-2533.64	253.15	1373.63	-285.03	1305.83	75.00	245.36	1044.07	72.27	-5.35
3.98000	-1988.19	146.94	111.64	-2073.35	132.05	77.45	-3860.15	221.22	747.24	-3402.71	162.64	589.99	-2508.68	-1.51	11.73	-2368.80	4.88	89.20	-1646.65	-67.12	28.23	-2934.78	-19.55	50.85	-2276.06	46.87	1081.61	0.00	0.00	0.00	-2233.18	2.60	1452.03	-2306.72	140.24	1459.91	-2516.16	112.32	1530.03	-2522.36	251.26	1373.79	-285.63	1309.08	74.11	247.40	1043.40	72.93	-5.77
3.99000	-1968.07	146.20	120.99	-2044.89	129.23	83.67	-3845.62	219.94	746.73	-3393.81	162.43	590.02	-2541.08	-1.50	8.14	-2378.26	4.82	85.94	-1646.65	-67.12	28.23	-2912.81	-20.69	51.48	-2254.57	46.90	1079.95	0.00	0.00	0.00	-2221.51	3.24	1451.96	-2295.52	140.82	1460.98	-2504.77	110.85	1529.09	-2511.02	249.37	1373.97	-286.16	1310.96	73.35	245.26	1044.19	72.32	-3.81
4.00000	-1954.79	145.37	127.90	-2019.17	126.06	89.68	-3830.85	218.67	746.12	-3384.67	162.24	589.96	-2498.86	0.45	14.94	-2387.98	4.69	82.49	-1646.65	-67.12	28.23	-2890.65	-21.83	52.12	-2257.08	47.80	1077.38	0.00	0.00	0.00	-2209.94	3.91	1451.96	-2284.30	141.41	1462.06	-2493.32	109.38	1528.14	-2499.63	247.47	1374.16	-285.71	1309.47	73.67	243.48	1044.80	71.81	-6.06
4.01000	-1944.70	144.00	132.31	-1996.10	122.64	95.24	-3815.83	217.41	745.39	-3375.30	162.04	589.82	-2524.09	-0.38	11.43	-2397.95	4.49	78.86	-1646.65	-67.12	28.23	-2868.29	-22.96	52.75	-2234.69	48.45	1075.16	0.00	0.00	0.00	-2198.47	4.61	1452.01	-2273.06	142.01	1463.14	-2481.81	107.90	1527.18	-2488.17	245.56	1374.37	-284.50	1303.49	75.77	246.88	1044.02	72.76	-7.21
4.02000	-1934.12	141.63	134.17	-1975.56	119.07	100.15	-3800.56	216.15	744.56	-3365.69	161.85	589.60	-2514.32	0.06	10.98	-2408.16	4.22	75.05	-1646.65	-67.12	28.23	-2845.73	-24.09	53.40	-2230.19	48.23	1072.86	0.00	0.00	0.00	-2187.10	5.33	1452.14	-2261.81	142.61	1464.22	-2470.23	106.40	1526.20	-2476.65	243.64	1374.60	-285.34	1305.58	75.02	247.78	1043.04	73.07	-5.04
4.03000	-1919.42	137.82	133.44	-1957.45	115.45	104.18	-3785.05	214.89	743.61	-3355.84	161.67	589.29	-2508.78	-0.40	11.47	-2418.59	3.87	71.05	-1646.65	-67.12	28.23	-2822.98	-25.20	54.04	-2218.11	49.03	1071.10	0.00	0.00	0.00	-2175.84	6.08	1452.35	-2250.54	143.21	1465.30	-2458.59	104.90	1525.22	-2465.08	241.71	1374.84	-285.49	1307.75	74.49	246.76	1043.10	72.99	-3.31
4.04000	-1903.45	133.44	133.63	-1941.68	111.88	107.10	-3769.28	213.64	742.56	-3345.75	161.49	588.90	-2489.77	-0.76	15.85	-2429.23	3.45	66.85	-1646.65	-67.12	28.23	-2800.03	-26.31	54.70	-2194.83	50.06	1070.27	0.00	0.00	0.00	-2164.68	6.86	1452.63	-2239.25	143.81	1466.38	-2446.88	103.39	1524.21	-2453.45	239.77	1375.10	-285.62	1308.39	74.42	245.60	1042.78	72.81	-1.60
4.05000	-1891.84	131.04	130.99	-1928.12	108.47	108.70	-3753.26	212.40	741.39	-3335.42	161.31	588.42	-2499.29	-1.52	15.38	-2440.07	2.95	62.47	-1646.65	-67.12	28.23	-2776.89	-27.41	55.35	-2194.67	49.89	1068.73	0.00	0.00	0.00	-2153.63	7.66	1452.99	-2227.94	144.41	1467.45	-2435.10	101.88	1523.20	-2441.75	237.82	1375.38	-285.67	1307.82	74.54	246.25	1042.53	73.15	-4.50
4.06000	-1882.05	127.93	126.52	-1916.68	105.31	108.76	-3736.99	211.16	740.10	-3324.84	161.14	587.86	-2473.96	-1.86	17.17	-2451.10	2.37	57.88	-1646.65	-67.12	28.23	-2753.54	-28.50	56.01	-2186.01	52.19	1066.83	0.00	0.00	0.00	-2142.70	8.47	1453.45	-2216.60	145.01	1468.52	-2423.26	100.35	1522.17	-2430.00	235.87	1375.68	-285.32	1307.37	74.57	248.32	1041.87	73.86	-4.60
4.07000	-1875.30	125.94	119.73	-1907.25	102.49	107.05	-3720.47	209.93	738.70	-3314.01	160.98	587.20	-2503.09	-1.89	12.82	-2462.30	1.71	53.10	-1646.65	-67.12	28.23	-2730.00	-29.58	56.68	-2156.58	51.97	1066.79	0.00	0.00	0.00	-2131.88	9.31	1453.99	-2205.24	145.60	1469.58	-2411.35	98.82	1521.13	-2418.19	233.90	1375.99	-285.51	1307.97	74.18	247.56	1042.52	73.60	-6.30
4.08000	-1868.26	121.07	112.29	-1899.73	100.14	103.36	-3703.68	208.70	737.19	-3302.92	160.82	586.46	-2524.24	-1.66	9.55	-2473.68	0.96	48.11	-1646.65	-67.12	28.23	-2706.26	-30.65	57.35	-2141.54	53.78	1065.53	0.00	0.00	0.00	-2121.17	10.16	1454.63	-2193.85	146.19	1470.63	-2399.37	97.27	1520.08	-2406.32	231.93	1376.32	-285.47	1308.64	74.26	245.80	1043.12	72.94	-1.91
4.09000	-1863.70	116.04	102.86	-1894.02	98.33	97.46	-3686.64	207.49	735.56	-3291.58	160.66	585.63	-2513.52	0.11	11.85	-2508.92	-1.10	38.62	-1646.65	-67.12	28.23	-2682.31	-31.71	58.02	-2136.63	54.07	1065.23	0.00	0.00	0.00	-2110.59	11.03	1455.38	-2182.44	146.77	1471.66	-2387.33	95.72	1519.01	-2394.39	229.95	1376.68	-285.79	1310.01	73.76	244.44	1044.79	71.96	-4.70
4.10000	-1857.98	110.21	93.12	-1890.00	97.18	89.14	-3669.35	206.27	733.81	-3279.99	160.50	584.71	-2501.47	-1.18	15.83	-2517.00	-1.62	33.33	-1646.65	-67.12	28.23	-2658.17	-32.77	58.70	-2119.53	55.05	1065.84	0.00	0.00	0.00	-2100.13	11.90	1456.22	-2170.99	147.34	1472.68	-2375.22	94.16	1517.94	-2382.39	227.96	1377.05	-285.00	1306.03	74.96	244.02	1044.82	71.89	-5.28
4.11000	-1857.05	107.28	75.95	-1885.76	96.19	74.89	-3651.79	205.07	731.94	-3268.13	160.35	583.70	-2498.17	-2.35	15.27	-2551.00	-2.70	25.06	-1646.65	-67.12	28.23	-2633.82	-33.81	59.38	-2105.41	56.48	1066.29	0.00	0.00	0.00	-2089.79	12.79	1457.18	-2159.52	147.90	1473.69	-2363.04	92.59	1516.84	-2370.34	225.96	1377.43	-284.63	1303.85	76.02	246.38	1044.31	72.61	-1.31
4.12000	-1846.25	107.15	69.53	-1879.61	94.60	69.72	-3633.97	203.87	729.95	-3256.01	160.21	582.60	-2530.05	-1.39	9.71	-2523.47	-2.90	28.34	-1646.65	-67.12	28.23	-2609.28	-34.85	60.07	-2097.49	56.83	1066.83	0.00	0.00	0.00	-2079.58	13.69	1458.25	-2148.00	148.44	1474.68	-2350.80	91.01	1515.74	-2358.23	223.95	1377.84	-284.79	1304.94	75.75	248.72	1043.83	73.24	-3.93
4.13000	-1833.50	105.46	59.52	-1883.76	95.56	54.57	-3615.88	202.68	727.84	-3243.62	160.06	581.40	-2491.92	-1.60	17.28	-2538.12	-2.97	22.64	-1646.65	-67.12	28.23	-2584.52	-35.88	60.76	-2077.86	59.17	1067.90	0.00	0.00	0.00	-2069.50	14.59	1459.44	-2136.46	148.98	1475.65	-2338.49	89.42	1514.62	-2346.06	221.94	1378.27	-285.04	1307.31	74.38	248.46	1043.31	73.31	-7.51
4.14000	-1835.32	105.05	47.79	-1867.85	96.14	46.92	-3597.53	201.50	725.61	-3230.97	159.92	580.12	-2523.37	-3.83	12.23	-2548.70	-3.37	18.08	-1646.65	-67.12	28.23	-2559.57	-36.89	61.45	-2054.36	59.72	1069.54	0.00	0.00	0.00	-2059.55	15.50	1460.74	-2124.87	149.50	1476.60	-2326.11	87.82	1513.49	-2333.83	219.91	1378.71	-285.39	1309.08	73.72	248.22	1043.88	72.99	-3.32
4.15000	-1841.14	103.56	42.06	-1874.78	91.86	45.01	-3578.92	200.32	723.26	-3218.04	159.79	578.74	-2514.20	-3.05	14.38	-2557.66	-3.37	14.24	-1646.65	-67.12	28.23	-2534.41	-37.90	62.15	-2059.12	60.96	1070.85	0.00	0.00	0.00	-2049.74	16.41	1462.18	-2113.25	150.00	1477.52	-2313.67	86.22	1512.34	-2321.54	217.88	1379.18	-286.03	1310.83	73.56	245.78	1044.28	72.57	-7.33
4.16000	-1838.79	103.49	33.62	-1875.11	91.39	36.66	-3560.04	199.15	720.78	-3204.84	159.65	577.27	-2488.99	-2.99	17.61	-2528.07	-3.36	17.01	-1646.65	-67.12	28.23	-2509.05	-38.91	62.86	-2041.24	62.73	1073.30	0.00	0.00	0.00	-2040.07	17.33	1463.75	-2101.59	150.48	1478.42	-2301.15	84.60	1511.19	-2309.19	215.84	1379.66	-285.76	1308.52	74.08	244.78	1043.50	72.44	-7.71
4.17000	-1840.53	103.61	34.80	-1875.41	93.00	39.49	-3540.89	197.99	718.18	-3191.36	159.52	575.70	-2499.30	-4.43	14.82	-2519.22	-3.88	15.13	-1646.65	-67.12	28.23	-2483.47	-39.90	63.57	-2023.93	64.34	1075.59	0.00	0.00	0.00	-2030.53	18.24	1465.45	-2089.89	150.94	1479.29	-2288.57	82.98	1510.01	-2296.77	213.79	1380.16	-285.40	1307.33	74.45	249.01	1042.88	73.43	-2.81
4.18000	-1841.13	104.27	32.42	-1875.24	93.25	38.45	-3521.47	196.84	715.46	-3177.60	159.39	574.04	-2491.92	-6.07	11.97	-2516.22	-4.74	14.43	-1646.65	-67.12	28.23	-2457.70	-40.88	64.28	-2005.73	65.92	1077.59	0.00	0.00	0.00	-2021.14	19.14	1467.29	-2078.14	151.38	1480.14	-2275.93	81.35	1508.83	-2284.30	211.73	1380.68	-285.37	1307.22	74.50	250.85	1042.84	74.02	-3.55
4.19000	-1840.96	104.40	31.01	-1869.79	91.71	34.11	-3501.78	195.69	712.60	-3163.56	159.27	572.28	-2490.78	-9.64	8.99	-2501.50	-7.11	16.48	-1646.65	-67.12	28.23	-2431.71	-41.85	65.00	-1996.30	67.75	1080.16	0.00	0.00	0.00	-2011.89	20.05	1469.27	-2066.35	151.80	1480.95	-2263.21	79.71	1507.63	-2271.77	209.67	1381.23	-285.27	1307.17	74.66	248.17	1043.97	73.11	-7.84
4.20000	-1841.87	105.32	29.85	-1868.93	92.85	32.77	-3481.81	194.55	709.62	-3149.23	159.14	570.43	-2470.45	-13.05	9.20	-2490.94	-10.10	19.42	-1646.65	-67.12	28.23	-2405.52	-42.81	65.72	-1989.84	69.52	1081.76	0.00	0.00	0.00	-2002.80	20.94	1471.40	-2054.51	152.19	1481.73	-2250.43	78.06	1506.42	-2259.18	207.59	1381.79	-285.13	1307.55	74.27	246.18	1044.48	72.50	-5.33
4.21000	-1841.79	105.32	29.22	-1880.35	93.05	30.72	-3461.57	193.42	706.51	-3134.62	159.02	568.48	-2438.28	-13.98	14.62	-2473.00	-11.90	25.22	-1646.65	-67.12	28.23	-2379.12	-43.77	66.45	-1969.11	71.04	1084.02	0.00	0.00	0.00	-2005.40	21.36	1473.27	-2042.62	152.56	1482.48	-2237.57	76.40	1505.19	-2246.52	205.51	1382.37	-285.36	1308.48	73.84	249.01	1043.28	73.42	-6.30
4.22000	-1842.01	105.49	28.75	-1871.53	92.91	32.21	-3441.06	192.30	703.27	-3119.71	158.90	566.43	-2428.46	-15.03	19.87	-2435.15	-11.40	34.28	-1646.65	-67.12	28.23	-2352.50	-44.71	67.18	-1960.87	72.38	1086.46	0.00	0.00	0.00	-1999.82	23.07	1475.05	-2030.68	152.89	1483.19	-2224.65	74.73	1503.95	-2233.81	203.42	1382.97	-285.22	1306.73	74.60	246.49	1043.69	72.82	-3.21
4.23000	-1842.01	105.58	28.44	-1882.30	93.42	29.59	-3420.26	191.19	699.90	-3104.51	158.78	564.29	-2400.40	-15.30	23.41	-2407.90	-10.88	40.21	-1646.65	-67.12	28.23	-2325.68	-45.65	67.91	-1936.67	73.22	1088.11	0.00	0.00	0.00	-2005.63	23.23	1476.91	-2018.69	153.20	1483.86	-2211.66	73.05	1502.70	-2221.03	201.32	1383.60	-284.95	1306.99	74.55	246.69	1043.60	72.93	-4.42
4.24000	-1848.49	104.79	23.41	-1879.80	94.74	29.86	-3399.19	190.09	696.40	-3089.02	158.67	562.04	-2388.29	-14.83	23.69	-2381.45	-12.72	44.07	-1646.65	-67.12	28.23	-2298.65	-46.57	68.65	-1914.07	73.34	1090.55	0.00	0.00	0.00	-1969.34	24.32	1479.08	-2006.64	153.48	1484.50	-2198.60	71.37	1501.43	-2208.19	199.22	1384.24	-285.66	1308.87	73.97	246.26	1043.32	72.95	-6.82
4.25000	-1841.83	105.68	27.84	-1874.27	94.23	30.86	-3377.84	188.99	692.77	-3073.23	158.55	559.70	-2347.21	-18.19	28.39	-2353.51	-15.24	46.65	-1646.65	-67.12	28.23	-2271.41	-47.49	69.40	-1925.13	73.24	1092.05	0.00	0.00	0.00	-1966.42	25.28	1481.26	-1994.54	153.72	1485.09	-2185.48	69.67	1500.15	-2195.29	197.10	1384.91	-285.10	1306.97	74.62	245.04	1044.06	72.59	-0.84
4.26000	-1842.11	106.16	27.39	-1875.62	92.05	30.63	-3356.21	187.91	689.00	-3057.13	158.44	557.26	-2308.09	-22.69	31.25	-2331.91	-18.96	46.60	-1646.65	-67.12	28.23	-2243.95	-48.39	70.15	-1903.86	72.52	1094.36	0.00	0.00	0.00	-1946.08	26.25	1483.31	-1982.39	153.93	1485.64	-2172.28	67.97	1498.86	-2182.33	194.98	1385.59	-285.10	1307.77	74.37	248.13	1044.04	73.15	-5.00
4.27000	-1842.04	106.15	27.39	-1875.30	94.17	30.71	-3334.29	186.83	685.10	-3040.73	158.33	554.71	-2280.45	-26.84	31.14	-2296.78	-23.20	47.75	-1646.65	-67.12	28.23	-2216.28	-49.29	70.90	-1891.80	72.89	1096.33	0.00	0.00	0.00	-1935.99	27.05	1485.80	-1970.17	154.10	1486.14	-2159.02	66.26	1497.55	-2169.31	192.85	1386.30	-284.88	1306.56	74.82	248.17	1044.67	72.88	-6.09
4.28000	-1842.12	106.14	27.23	-1875.54	94.50	35.20	-3312.09	185.77	681.06	-3024.03	158.22	552.07	-2257.27	-31.13	28.95	-2269.67	-26.69	47.08	-1646.65	-67.12	28.23	-2188.40	-50.17	71.66	-1873.96	71.80	1098.43	0.00	0.00	0.00	-1928.92	27.95	1487.70	-1957.90	154.23	1486.59	-2145.68	64.53	1496.23	-2156.23	190.72	1387.02	-285.76	1309.31	73.74	248.81	1043.98	73.18	-2.94
4.29000	-1841.50	105.60	27.41	-1875.71	94.55	35.42	-3289.61	184.71	676.88	-3007.01	158.11	549.32	-2221.73	-35.39	27.86	-2235.20	-30.47	46.55	-1646.65	-67.12	28.23	-2160.30	-51.05	72.42	-1856.98	71.47	1100.54	0.00	0.00	0.00	-1919.80	27.53	1490.03	-1945.56	154.33	1487.00	-2132.28	62.80	1494.89	-2143.09	188.57	1387.77	-285.73	1309.54	73.43	248.03	1043.83	73.12	-1.89
4.30000	-1841.70	105.88	27.16	-1874.95	93.91	35.54	-3266.84	183.66	672.57	-2989.69	158.00	546.47	-2166.00	-39.00	30.64	-2182.38	-33.95	49.58	-1646.65	-67.12	28.23	-2131.98	-51.91	73.19	-1845.88	69.93	1102.53	0.00	0.00	0.00	-1899.02	27.97	1491.92	-1933.16	154.38	1487.36	-2118.80	61.06	1493.54	-2129.88	186.42	1388.54	-285.08	1307.64	74.25	246.79	1043.61	72.97	-3.67
4.31000	-1841.79	106.06	26.97	-1874.82	93.87	35.33	-3243.77	182.62	668.12	-2972.04	157.89	543.51	-2104.26	-42.15	33.30	-2144.71	-37.95	48.54	-1646.65	-67.12	28.23	-2103.45	-52.77	73.96	-1834.18	67.92	1111.20	0.00	0.00	0.00	-1885.59	27.64	1493.95	-1920.69	154.40	1487.66	-2105.26	59.31	1492.17	-2116.62	184.26	1389.34	-284.65	1304.33	75.48	247.53	1043.22	73.26	-3.61
4.32000	-1841.77	106.10	26.96	-1874.93	94.27	35.14	-3220.42	181.60	663.53	-2954.08	157.78	540.45	-2072.95	-46.11	33.21	-2102.15	-40.63	48.11	-1646.65	-67.12	28.23	-2074.71	-53.61	74.74	-1822.16	66.77	1114.10	0.00	0.00	0.00	-1873.91	28.14	1495.51	-1908.16	154.36	1487.91	-2091.65	57.55	1490.80	-2103.29	182.10	1390.15	-286.02	1310.77	73.21	246.99	1043.82	72.86	-6.07
4.33000	-1841.87	106.36	26.70	-1874.43	94.16	35.27	-3196.78	180.58	658.80	-2935.80	157.68	537.29	-2036.40	-49.08	32.22	-2060.88	-43.49	47.30	-1646.65	-67.12	28.23	-2045.74	-54.45	75.52	-1808.81	66.27	1115.72	0.00	0.00	0.00	-1864.42	28.41	1497.10	-1895.55	154.28	1488.10	-2077.96	55.79	1489.40	-2089.90	179.92	1390.98	-285.81	1309.10	73.93	247.63	1044.17	72.82	-4.15
4.34000	-1841.60	106.10	26.88	-1876.35	96.13	33.95	-3172.85	179.57	653.93	-2917.20	157.57	534.02	-1982.76	-51.01	32.42	-2021.43	-46.68	46.52	-1646.65	-67.12	28.23	-2016.56	-55.27	76.30	-1794.99	65.71	1117.25	0.00	0.00	0.00	-1857.49	28.51	1498.03	-1882.88	154.16	1488.23	-2064.21	54.01	1488.00	-2076.45	177.74	1391.84	-285.22	1306.36	74.93	246.24	1044.82	72.40	-5.16
4.35000	-1842.30	107.23	26.22	-1875.26	95.63	34.37	-3148.62	178.57	648.92	-2898.27	157.46	530.65	-1941.12	-52.23	33.15	-1986.25	-49.39	44.40	-1646.65	-67.12	28.23	-1987.16	-56.09	77.09	-1785.58	64.43	1118.26	0.00	0.00	0.00	-1848.31	28.86	1498.74	-1870.13	153.98	1488.31	-2050.39	52.22	1486.57	-2062.93	175.55	1392.72	-285.87	1309.34	73.73	247.65	1043.85	72.81	-4.56
4.36000	-1841.72	106.99	26.26	-1876.36	96.50	34.03	-3124.09	177.59	643.76	-2879.01	157.35	527.17	-1911.56	-54.38	30.73	-1931.28	-51.49	46.18	-1646.65	-67.12	28.23	-1957.54	-56.89	77.89	-1773.87	63.18	1119.19	0.00	0.00	0.00	-1835.96	28.51	1498.90	-1857.31	153.76	1488.32	-2036.49	50.43	1485.14	-2049.36	173.35	1393.62	-285.12	1308.34	74.29	247.78	1043.29	72.97	-6.08
4.37000	-1841.89	107.41	26.08	-1869.62	89.18	34.00	-3099.27	176.61	638.46	-2859.42	157.25	523.58	-1887.04	-59.74	26.43	-1891.82	-54.47	44.84	-1646.65	-67.12	28.23	-1927.70	-57.68	78.69	-1764.62	63.49	1119.40	0.00	0.00	0.00	-1821.48	28.15	1498.74	-1844.42	153.48	1488.27	-2022.53	48.62	1483.69	-2035.72	171.15	1394.55	-284.66	1306.23	74.86	247.56	1043.67	72.86	-3.68
4.38000	-1842.35	107.51	25.93	-1872.50	88.35	33.93	-3074.15	175.65	633.01	-2839.49	157.14	519.88	-1827.11	-63.57	29.33	-1852.68	-57.43	44.79	-1646.65	-67.12	28.23	-1897.64	-58.47	79.49	-1754.35	62.95	1119.92	0.00	0.00	0.00	-1805.97	28.18	1498.31	-1831.44	153.15	1488.15	-2008.49	46.81	1482.22	-2022.02	168.94	1395.50	-285.13	1307.33	74.52	247.46	1042.83	73.30	-5.97
4.39000	-1842.19	106.82	25.98	-1875.53	89.59	32.10	-3048.73	174.69	627.42	-2819.23	157.03	516.08	-1777.11	-69.94	37.40	-1796.78	-60.45	48.85	-1646.65	-67.12	28.23	-1867.36	-59.24	80.30	-1740.38	62.69	1119.67	0.00	0.00	0.00	-1799.97	27.46	1497.54	-1818.39	152.77	1487.97	-1994.39	44.99	1480.75	-2008.26	166.72	1396.47	-284.46	1303.47	75.55	247.85	1043.34	73.12	-3.48
4.40000	-1841.77	106.50	26.02	-1881.71	92.14	29.64	-3023.01	173.75	621.68	-2798.63	156.92	512.16	-1742.45	-75.49	38.45	-1747.67	-58.87	53.27	-1646.65	-67.12	28.23	-1836.85	-60.00	81.11	-1727.08	62.43	1119.16	0.00	0.00	0.00	-1780.50	26.87	1504.16	-1805.26	152.32	1487.71	-1980.21	43.15	1479.25	-1994.43	164.50	1397.46	-284.67	1303.49	75.75	248.04	1042.09	73.55	-3.70
4.41000	-1840.74	106.26	26.13	-1869.34	92.06	31.50	-2996.98	172.82	615.79	-2777.69	156.81	508.14	-1695.08	-82.51	46.68	-1708.15	-73.80	54.40	-1646.65	-67.12	28.23	-1806.12	-60.75	81.93	-1716.78	62.50	1118.46	0.00	0.00	0.00	-1768.68	26.83	1504.57	-1792.05	151.82	1487.39	-1965.96	41.31	1477.74	-1980.55	162.26	1398.48	-284.36	1303.42	75.74	245.46	1043.16	72.53	-4.15
4.42000	-1838.05	103.94	28.13	-1880.23	94.25	22.50	-2970.66	171.90	609.75	-2756.40	156.70	504.00	-1651.73	-86.74	51.19	-1677.89	-82.50	54.11	-1646.65	-67.12	28.23	-1775.17	-61.49	82.75	-1704.87	62.77	1117.24	0.00	0.00	0.00	-1756.31	26.54	1503.15	-1778.75	151.26	1486.99	-1951.64	39.46	1476.22	-1966.60	160.02	1399.52	-284.84	1305.27	75.14	243.84	1044.48	71.88	-4.08
4.43000	-1836.93	103.11	28.82	-1877.60	96.46	22.30	-2944.02	170.99	603.56	-2734.77	156.58	499.75	-1607.34	-88.27	57.90	-1636.54	-85.95	56.90	-1646.65	-67.12	28.23	-1744.00	-62.22	83.58	-1690.37	65.38	1115.57	0.00	0.00	0.00	-1746.56	26.46	1501.71	-1765.37	150.64	1486.51	-1937.25	37.60	1474.68	-1952.59	157.78	1400.58	-285.11	1306.72	74.54	247.61	1043.48	72.92	-4.70
4.44000	-1838.58	104.47	27.61	-1880.73	96.49	20.09	-2917.08	170.10	597.22	-2712.78	156.47	495.39	-1563.84	-88.55	65.97	-1593.57	-89.38	61.97	-1646.65	-67.12	28.23	-1712.59	-62.93	84.41	-1676.93	66.12	1113.46	0.00	0.00	0.00	-1733.48	25.92	1499.86	-1751.90	149.95	1485.96	-1922.79	35.73	1473.13	-1938.51	155.53	1401.67	-285.11	1307.34	74.22	245.63	1044.62	72.15	-6.35
4.45000	-1840.94	106.42	25.77	-1882.84	96.28	27.56	-2889.83	169.21	590.73	-2690.44	156.35	490.92	-1522.55	-87.76	73.38	-1548.86	-94.10	64.23	-1646.65	-67.12	28.23	-1680.97	-63.64	85.24	-1666.27	66.42	1111.16	0.00	0.00	0.00	-1720.36	25.65	1498.04	-1738.34	149.20	1485.33	-1908.25	33.85	1471.57	-1924.37	153.27	1402.78	-284.81	1305.50	74.71	244.47	1044.37	71.95	-5.74
4.46000	-1841.93	107.38	24.57	-1874.46	95.46	28.98	-2862.27	168.34	584.08	-2667.75	156.23	486.34	-1477.57	-88.70	83.49	-1507.23	-97.41	66.02	-1646.61	-67.12	28.23	-1649.11	-64.34	86.09	-1653.98	66.99	1108.71	0.00	0.00	0.00	-1708.67	25.38	1496.02	-1724.69	148.38	1484.63	-1893.65	31.97	1469.98	-1910.17	151.00	1403.91	-285.22	1306.67	74.64	245.99	1043.68	72.59	-6.31
4.47000	-1841.74	107.48	24.21	-1873.93	95.22	33.77	-2834.41	167.48	577.28	-2644.70	156.12	481.64	-1441.68	-89.84	92.52	-1468.59	-99.44	67.37	-1601.88	-72.43	27.21	-1617.02	-65.02	86.93	-1641.03	67.38	1105.96	0.00	0.00	0.00	-1694.56	24.84	1493.59	-1710.94	147.50	1483.83	-1878.97	30.07	1468.39	-1895.91	148.73	1405.07	-284.85	1306.15	75.07	246.83	1043.09	72.99	-3.06
4.48000	-1841.36	107.17	23.99	-1873.70	95.35	33.69	-2806.22	166.63	570.33	-2621.28	155.99	476.83	-1406.27	-88.50	101.76	-1432.82	-100.26	68.30	-1563.22	-72.61	26.32	-1578.94	-68.31	87.22	-1629.80	67.87	1103.22	0.00	0.00	0.00	-1681.60	24.17	1491.28	-1697.11	146.54	1482.96	-1864.22	28.16	1466.78	-1881.58	146.45	1406.26	-284.84	1306.57	74.75	246.73	1042.40	73.42	-5.77
4.49000	-1850.71	106.77	18.09	-1874.21	95.91	33.17	-2777.73	165.80	563.21	-2597.50	155.87	471.90	-1370.04	-85.82	113.04	-1399.81	-100.00	68.86	-1526.35	-72.88	27.23	-1544.73	-69.21	87.79	-1616.38	67.84	1100.14	0.00	0.00	0.00	-1670.18	23.60	1488.85	-1683.17	145.52	1482.00	-1849.39	26.24	1465.15	-1867.19	144.16	1407.46	-285.09	1306.61	74.68	247.81	1043.33	73.25	-5.40
4.50000	-1844.19	107.09	19.22	-1873.52	95.65	33.11	-2748.92	164.98	555.95	-2573.36	155.74	466.85	-1338.14	-81.85	122.76	-1369.46	-98.75	69.05	-1489.27	-75.95	30.39	-1513.13	-69.98	88.97	-1600.74	68.72	1097.16	0.00	0.00	0.00	-1656.23	22.77	1486.24	-1669.14	144.42	1480.95	-1834.50	24.32	1463.51	-1852.74	141.87	1408.70	-285.66	1308.99	74.10	246.00	1044.65	72.32	-3.79
4.51000	-1844.12	107.78	18.67	-1874.18	96.61	32.51	-2719.79	164.17	548.52	-2548.84	155.62	461.69	-1309.20	-77.83	131.63	-1341.66	-96.62	68.92	-1457.29	-75.70	32.98	-1483.64	-70.38	90.55	-1587.08	69.04	1094.16	0.00	0.00	0.00	-1646.78	22.07	1483.78	-1655.02	143.24	1479.81	-1819.53	22.38	1461.85	-1838.22	139.57	1409.95	-285.07	1307.09	74.75	247.47	1044.02	72.69	-5.74
4.52000	-1845.35	107.95	17.80	-1872.79	95.75	32.90	-2690.34	163.37	540.93	-2523.96	155.49	456.41	-1282.47	-73.39	139.79	-1316.30	-93.70	68.50	-1426.99	-77.01	37.01	-1457.43	-69.60	91.85	-1575.90	68.94	1091.20	0.00	0.00	0.00	-1632.21	21.12	1481.10	-1640.79	141.99	1478.58	-1804.49	20.44	1460.18	-1823.64	137.26	1411.23	-284.47	1305.47	75.27	248.06	1043.47	72.93	-4.70
4.53000	-1842.65	108.00	18.10	-1876.74	97.93	26.79	-2660.58	162.59	533.19	-2498.70	155.35	451.02	-1258.91	-69.37	146.13	-1293.28	-90.10	67.81	-1400.83	-77.14	40.14	-1433.18	-69.23	93.16	-1564.88	68.86	1088.43	0.00	0.00	0.00	-1620.34	20.11	1478.58	-1626.45	140.67	1477.26	-1789.38	18.48	1458.49	-1809.00	134.95	1412.54	-285.59	1308.75	74.10	247.42	1043.21	73.24	-5.76
4.54000	-1843.38	108.14	17.76	-1870.63	97.37	28.21	-2630.49	161.82	525.28	-2473.06	155.22	445.50	-1238.43	-65.59	150.32	-1272.48	-85.93	66.88	-1378.36	-76.12	41.88	-1412.07	-68.56	94.12	-1548.78	68.23	1085.83	0.00	0.00	0.00	-1607.28	19.11	1476.37	-1612.02	139.26	1475.84	-1774.19	16.52	1456.79	-1794.29	132.63	1413.87	-284.98	1305.20	75.23	247.58	1043.66	73.06	-4.60
4.55000	-1841.25	107.84	17.89	-1871.16	98.11	27.70	-2600.08	161.06	517.21	-2447.04	155.08	439.87	-1220.71	-61.30	152.19	-1253.81	-81.29	65.75	-1360.65	-73.48	41.13	-1393.58	-67.80	94.15	-1535.65	67.78	1083.69	0.00	0.00	0.00	-1591.82	18.43	1474.28	-1598.88	138.35	1473.84	-1758.93	14.55	1455.07	-1779.52	130.30	1415.23	-285.38	1307.68	74.34	247.33	1044.28	72.88	-6.46
4.56000	-1838.07	108.21	17.73	-1873.90	98.22	27.21	-2569.35	160.32	508.98	-2420.64	154.93	434.11	-1205.30	-58.97	151.32	-1237.14	-76.28	64.43	-1343.21	-73.81	41.01	-1378.00	-66.60	93.11	-1525.82	66.62	1081.23	0.00	0.00	0.00	-1579.48	17.16	1472.65	-1585.71	137.11	1472.04	-1743.60	12.57	1453.34	-1764.69	127.97	1416.61	-285.07	1305.61	74.91	246.03	1044.42	72.70	-5.15
4.57000	-1841.74	108.13	17.21	-1865.37	98.76	28.86	-2538.29	159.59	500.58	-2393.85	154.79	428.24	-1192.87	-56.92	147.99	-1222.37	-71.00	62.97	-1333.37	-68.83	36.45	-1365.93	-64.45	90.76	-1508.08	65.55	1079.52	0.00	0.00	0.00	-1566.06	16.15	1471.38	-1572.84	135.55	1470.51	-1729.40	10.59	1451.48	-1749.79	125.63	1418.02	-284.15	1303.58	75.71	247.24	1043.35	73.00	-2.05
4.58000	-1842.69	108.14	16.51	-1864.46	98.69	28.94	-2506.91	158.87	492.02	-2366.68	154.64	422.24	-1181.88	-54.59	142.44	-1209.40	-65.56	61.38	-1325.40	-65.07	31.50	-1355.43	-63.25	87.93	-1491.48	64.34	1078.12	0.00	0.00	0.00	-1551.71	14.52	1470.30	-1559.70	134.29	1469.23	-1713.85	7.17	1449.22	-1734.83	123.29	1419.45	-284.49	1306.15	75.08	248.36	1043.28	73.27	-4.18
4.59000	-1842.07	107.96	16.33	-1864.26	98.55	28.72	-2475.20	158.17	483.29	-2339.11	154.48	416.13	-1173.28	-51.53	135.15	-1198.12	-60.07	59.71	-1321.59	-59.16	24.30	-1347.48	-61.70	84.13	-1478.05	62.39	1076.82	0.00	0.00	0.00	-1540.23	13.15	1469.57	-1546.62	132.90	1468.16	-1700.18	5.79	1447.25	-1719.80	120.94	1420.91	-285.07	1306.61	74.84	247.14	1043.80	72.82	-5.08
4.60000	-1845.43	108.02	15.45	-1870.50	98.10	27.74	-2443.15	157.48	474.40	-2311.15	154.33	409.88	-1167.22	-46.48	125.87	-1188.42	-54.61	57.97	-1319.33	-53.79	19.01	-1342.31	-59.07	79.65	-1463.82	59.93	1075.83	0.00	0.00	0.00	-1526.59	11.72	1469.17	-1533.43	131.34	1467.27	-1687.35	5.19	1445.56	-1704.71	118.58	1422.40	-285.74	1308.20	74.07	248.32	1042.76	73.55	-6.82
4.61000	-1839.89	108.65	16.08	-1865.35	99.12	28.82	-2410.78	156.81	465.33	-2282.79	154.16	403.52	-1162.28	-41.61	115.73	-1180.18	-49.30	56.20	-1319.12	-49.47	14.85	-1339.07	-56.05	75.80	-1449.40	58.12	1074.89	0.00	0.00	0.00	-1511.18	10.19	1468.89	-1519.91	130.03	1466.51	-1676.03	6.03	1444.28	-1689.56	116.22	1423.91	-285.52	1308.18	74.10	248.46	1043.16	73.29	-9.61
4.62000	-1841.87	108.44	15.35	-1858.77	98.78	30.07	-2378.08	156.15	456.10	-2254.03	154.00	397.03	-1153.58	-36.98	106.14	-1173.32	-44.24	54.43	-1317.05	-47.50	13.73	-1333.57	-54.32	72.17	-1433.33	55.49	1074.28	0.00	0.00	0.00	-1497.96	8.83	1468.64	-1506.37	128.61	1465.87	-1660.26	1.94	1442.53	-1674.34	113.85	1425.45	-285.59	1307.38	74.57	246.55	1044.31	72.60	-4.41
4.63000	-1837.11	108.16	16.37	-1868.54	98.62	27.32	-2345.04	155.51	446.70	-2224.88	153.83	390.42	-1143.22	-31.74	91.51	-1167.71	-39.53	52.69	-1314.28	-46.94	13.44	-1325.89	-52.01	71.51	-1419.79	52.81	1073.96	0.00	0.00	0.00	-1484.44	7.45	1468.82	-1492.98	126.83	1465.62	-1645.88	0.01	1441.40	-1659.06	111.48	1427.01	-285.46	1308.93	74.21	245.63	1043.02	72.63	-5.33
4.64000	-1838.31	107.70	16.09	-1860.61	98.70	28.04	-2311.66	154.88	437.13	-2195.31	153.65	383.68	-1134.33	-28.29	79.01	-1163.24	-35.28	51.00	-1313.51	-45.45	12.94	-1319.51	-50.58	70.61	-1404.37	50.64	1073.92	0.00	0.00	0.00	-1468.23	5.99	1469.69	-1479.34	125.27	1465.98	-1631.50	-2.52	1441.02	-1643.71	109.10	1428.60	-285.11	1307.66	74.40	247.17	1043.37	73.01	-8.45
4.65000	-1836.58	108.33	16.19	-1870.90	98.54	25.14	-2277.95	154.27	427.38	-2165.34	153.48	376.82	-1131.37	-25.86	66.29	-1159.82	-31.59	49.40	-1311.61	-46.64	14.32	-1315.83	-49.79	70.01	-1386.12	48.12	1074.71	0.00	0.00	0.00	-1456.20	4.34	1473.04	-1468.58	122.69	1466.17	-1618.76	-2.65	1441.41	-1628.30	106.71	1430.22	-284.55	1305.13	75.37	246.53	1043.97	72.69	-7.59
4.66000	-1838.38	108.50	15.85	-1863.96	96.82	25.64	-2243.91	153.67	417.46	-2134.96	153.29	369.83	-1130.61	-22.70	55.01	-1157.33	-28.56	47.91	-1310.94	-46.06	15.46	-1311.84	-48.50	69.89	-1371.67	45.75	1075.67	0.00	0.00	0.00	-1442.87	2.75	1475.04	-1457.30	119.88	1467.37	-1604.31	-5.27	1442.26	-1613.48	105.21	1430.68	-284.84	1306.10	75.06	244.63	1044.14	72.22	-4.23
4.67000	-1835.74	108.78	16.40	-1862.37	96.89	25.26	-2209.52	153.09	407.37	-2104.17	153.10	362.72	-1122.99	-19.87	48.34	-1155.67	-26.30	46.56	-1309.89	-46.17	16.74	-1308.27	-46.39	69.45	-1355.08	43.02	1077.11	0.00	0.00	0.00	-1429.02	1.13	1476.81	-1443.77	118.25	1468.83	-1589.55	-7.94	1443.33	-1599.84	102.49	1431.73	-284.62	1305.60	75.31	245.50	1043.46	72.85	-3.06
4.68000	-1836.63	109.25	15.66	-1861.03	95.96	24.46	-2174.79	152.52	397.10	-2072.96	152.91	355.47	-1123.94	-19.40	43.15	-1154.72	-24.90	45.39	-1308.86	-46.13	17.93	-1306.51	-45.43	69.21	-1338.02	41.12	1078.83	0.00	0.00	0.00	-1415.04	-0.51	1478.72	-1432.49	116.05	1470.82	-1574.64	-10.68	1444.92	-1585.17	100.96	1432.94	-285.23	1306.31	74.88	244.64	1043.93	72.41	-5.12
4.69000	-1831.07	109.36	15.80	-1855.07	96.30	24.34	-2139.72	151.97	386.66	-2041.33	152.71	348.10	-1119.39	-20.78	40.73	-1153.27	-24.48	42.59	-1308.48	-46.12	18.67	-1305.56	-45.00	69.06	-1323.77	38.57	1080.93	0.00	0.00	0.00	-1400.77	-2.48	1480.80	-1411.98	115.37	1473.25	-1559.86	-13.57	1446.45	-1571.24	98.75	1434.59	-285.01	1306.19	74.74	242.43	1044.86	71.54	-6.82
4.70000	-1827.65	111.28	13.85	-1846.93	97.16	25.65	-2104.31	151.43	376.04	-2009.29	152.51	340.60	-1118.12	-19.75	38.26	-1151.18	-19.27	42.06	-1308.77	-45.26	18.60	-1304.93	-44.34	68.86	-1307.87	35.85	1083.22	0.00	0.00	0.00	-1386.81	-4.18	1482.98	-1396.22	113.73	1475.47	-1546.62	-14.64	1448.57	-1558.09	95.41	1436.51	-284.61	1305.48	75.00	246.15	1044.66	72.28	-6.91
4.71000	-1824.63	113.74	10.30	-1831.40	98.47	29.11	-2068.55	150.91	365.24	-1976.81	152.30	332.96	-1121.42	-19.83	35.74	-1151.46	-19.75	40.75	-1308.80	-44.95	18.43	-1304.30	-44.65	69.06	-1293.78	33.84	1085.82	0.00	0.00	0.00	-1372.62	-6.31	1485.14	-1382.22	111.81	1477.68	-1533.04	-16.24	1450.58	-1543.34	94.18	1438.58	-284.66	1304.50	75.52	244.61	1044.15	72.30	-5.75
4.72000	-1815.81	115.96	6.82	-1821.33	99.81	32.35	-2032.44	150.41	354.27	-1943.92	152.08	325.20	-1120.66	-19.93	34.60	-1151.41	-19.53	40.14	-1307.97	-46.02	19.12	-1304.33	-44.57	69.06	-1278.83	31.51	1088.48	0.00	0.00	0.00	-1358.63	-8.09	1487.28	-1368.16	110.18	1479.97	-1519.23	-17.56	1452.82	-1531.20	89.80	1441.03	-284.77	1305.05	75.42	246.14	1043.55	72.79	-6.62
4.73000	-1805.17	116.98	5.84	-1805.12	103.11	37.20	-1995.99	149.92	343.11	-1910.59	151.86	317.31	-1115.72	-19.52	34.81	-1151.49	-19.30	39.58	-1308.41	-45.42	18.83	-1303.80	-45.22	69.32	-1266.59	28.89	1091.10	0.00	0.00	0.00	-1344.46	-10.14	1489.48	-1354.33	108.17	1482.44	-1506.60	-18.33	1454.96	-1516.56	88.80	1443.31	-285.27	1306.24	74.97	247.02	1043.05	73.08	-6.06
4.74000	-1786.50	117.77	12.20	-1776.67	105.11	35.67	-1959.19	149.45	331.77	-1876.83	151.63	309.28	-1121.03	-19.10	33.09	-1151.45	-19.23	39.30	-1307.75	-46.30	19.20	-1304.33	-44.49	68.93	-1251.73	27.46	1093.75	0.00	0.00	0.00	-1330.27	-12.17	1491.80	-1340.54	106.21	1484.98	-1492.54	-20.14	1457.34	-1502.62	87.23	1445.72	-285.72	1308.13	74.34	246.50	1042.80	73.15	-2.74
4.75000	-1761.20	118.23	19.92	-1758.68	101.91	55.08	-1922.04	148.99	320.25	-1842.64	151.40	301.13	-1117.20	-19.60	33.00	-1151.62	-19.73	38.93	-1307.99	-46.14	19.26	-1303.66	-45.42	69.25	-1240.15	25.71	1096.32	0.00	0.00	0.00	-1315.88	-14.45	1494.15	-1326.86	104.01	1487.77	-1477.61	-23.17	1459.67	-1489.27	84.86	1448.72	-284.64	1303.72	75.69	244.23	1044.05	72.20	-3.06
4.76000	-1609.05	115.33	47.45	-1727.91	102.55	63.83	-1884.53	148.55	308.55	-1808.01	151.16	292.84	-1126.75	-19.74	31.05	-1151.11	-19.65	39.24	-1307.79	-46.34	19.33	-1303.71	-45.40	68.99	-1227.66	24.41	1098.95	0.00	0.00	0.00	-1302.14	-16.09	1496.64	-1313.00	102.30	1490.62	-1464.90	-23.56	1462.36	-1475.15	83.59	1451.66	-285.09	1305.97	74.81	247.65	1043.29	73.21	-3.07
4.77000	-1695.22	115.84	35.96	-1698.38	103.28	70.11	-1846.67	148.13	296.67	-1772.94	150.91	284.41	-1118.53	-19.93	32.70	-1151.52	-20.95	38.77	-1308.50	-45.51	18.76	-1304.27	-44.96	68.57	-1214.89	23.95	1101.78	0.00	0.00	0.00	-1288.14	-17.95	1499.12	-1299.14	100.94	1493.49	-1451.32	-24.35	1465.17	-1460.68	83.29	1454.95	-285.16	1307.41	74.52	248.49	1042.76	73.46	-3.13
4.78000	-1655.12	120.79	30.55	-1666.19	103.81	75.56	-1808.46	147.73	284.60	-1737.43	150.66	275.85	-1117.89	-20.36	32.63	-1151.49	-20.65	38.71	-1308.45	-45.79	18.75	-1304.12	-45.26	68.66	-1200.34	24.08	1104.49	0.00	0.00	0.00	-1274.24	-19.70	1501.63	-1285.45	99.42	1496.42	-1436.91	-26.78	1468.12	-1447.68	81.25	1458.20	-285.50	1309.19	73.75	249.58	1043.66	73.45	-5.18
4.79000	-1634.67	124.10	45.89	-1639.36	110.41	80.23	-1769.89	147.34	272.34	-1701.47	150.40	267.16	-1119.46	-20.65	32.52	-1151.68	-20.71	38.63	-1308.36	-46.02	18.78	-1304.36	-45.14	68.57	-1189.37	23.67	1107.30	0.00	0.00	0.00	-1260.37	-21.33	1504.12	-1271.69	98.01	1499.38	-1423.62	-27.78	1471.05	-1434.01	80.11	1461.60	-285.87	1309.22	74.13	247.52	1044.46	72.81	-2.64
4.80000	-1591.68	131.48	45.74	-1600.64	112.97	82.90	-1730.97	146.97	259.90	-1665.06	150.13	258.33	-1118.61	-20.17	32.42	-1151.89	-20.30	38.47	-1308.70	-45.71	18.50	-1303.70	-46.13	69.16	-1174.48	24.83	1110.31	0.00	0.00	0.00	-1246.78	-22.49	1506.59	-1262.34	95.53	1501.85	-1409.55	-29.35	1473.87	-1420.68	78.71	1465.02	-285.00	1306.42	75.07	247.90	1043.60	73.18	-5.95
4.81000	-1560.52	126.90	50.32	-1565.65	114.42	83.43	-1691.68	146.61	247.26	-1628.20	149.86	249.36	-1120.34	-21.09	31.91	-1151.94	-20.60	38.44	-1308.67	-45.70	18.52	-1304.15	-45.77	69.09	-1161.91	24.66	1113.29	0.00	0.00	0.00	-1233.09	-23.86	1508.92	-1248.19	94.05	1504.37	-1396.32	-29.98	1477.13	-1407.53	77.13	1468.57	-285.18	1306.47	75.09	247.78	1043.00	73.48	-6.37
4.82000	-1522.56	126.84	50.50	-1530.90	114.05	82.38	-1652.04	146.28	234.44	-1590.89	149.58	240.26	-1119.20	-20.86	31.85	-1152.16	-20.69	38.19	-1308.25	-45.94	18.65	-1303.94	-46.11	69.46	-1148.50	25.03	1115.88	0.00	0.00	0.00	-1219.48	-25.05	1511.12	-1234.90	93.32	1507.03	-1383.19	-30.42	1479.94	-1393.47	77.08	1471.59	-285.50	1308.06	74.58	245.62	1043.82	72.59	-5.59
4.83000	-1482.62	128.12	50.50	-1490.85	114.15	81.75	-1612.03	145.96	221.43	-1553.13	149.29	231.02	-1117.53	-19.51	32.63	-1152.12	-20.37	38.26	-1308.40	-45.79	18.57	-1303.78	-46.27	69.91	-1136.89	25.66	1118.56	0.00	0.00	0.00	-1206.14	-25.98	1513.11	-1221.80	92.47	1509.38	-1369.83	-31.44	1482.36	-1380.10	76.54	1474.30	-285.14	1306.33	75.02	244.82	1043.82	72.43	-5.16
4.84000	-1441.99	132.97	45.15	-1443.89	119.89	77.88	-1571.67	145.66	208.24	-1521.15	148.46	225.50	-1121.53	-20.27	31.53	-1152.15	-20.89	37.88	-1307.95	-46.21	18.92	-1303.87	-46.11	70.21	-1123.87	26.45	1121.02	0.00	0.00	0.00	-1192.83	-26.72	1514.87	-1207.92	91.45	1511.36	-1356.95	-31.54	1484.30	-1366.79	76.01	1476.85	-284.76	1305.37	75.25	245.42	1043.44	72.67	-6.28
4.85000	-1401.74	132.09	44.08	-1399.88	119.93	76.93	-1538.48	145.03	198.53	-1487.98	148.14	218.57	-1118.95	-19.88	32.20	-1152.16	-21.37	37.59	-1308.17	-45.69	18.83	-1304.08	-45.37	70.37	-1112.68	26.96	1123.27	0.00	0.00	0.00	-1179.55	-27.42	1516.35	-1194.32	90.69	1513.09	-1344.15	-31.54	1486.43	-1353.25	75.65	1478.90	-285.11	1306.54	74.73	247.09	1042.72	73.12	-4.30
4.86000	-1352.18	130.98	44.09	-1360.99	119.73	73.77	-1502.68	144.94	187.45	-1454.16	147.91	210.39	-1120.39	-19.40	32.02	-1152.19	-22.08	37.39	-1307.63	-45.98	19.34	-1303.82	-45.20	71.09	-1099.62	26.66	1125.15	0.00	0.00	0.00	-1167.29	-27.82	1515.92	-1180.90	89.83	1514.52	-1330.44	-32.69	1487.65	-1340.35	74.73	1480.64	-285.17	1306.91	74.81	245.26	1043.89	72.58	-3.96
4.87000	-1305.73	128.56	46.11	-1321.67	119.68	70.63	-1468.13	143.37	174.89	-1420.48	146.89	200.91	-1120.91	-20.00	31.61	-1152.27	-22.95	37.02	-1307.18	-46.01	19.55	-1303.78	-44.56	71.50	-1087.35	27.00	1126.71	0.00	0.00	0.00	-1153.61	-28.33	1518.08	-1167.88	89.40	1515.61	-1317.32	-32.56	1488.88	-1326.75	75.06	1481.79	-285.33	1306.14	74.96	243.70	1044.32	72.04	-2.56
4.88000	-1267.63	128.08	43.65	-1287.05	115.94	66.73	-1431.53	143.48	162.14	-1385.16	146.75	190.91	-1119.24	-20.40	31.58	-1151.83	-23.58	37.17	-1307.23	-45.36	19.52	-1303.28	-44.35	72.16	-1076.20	27.47	1127.84	0.00	0.00	0.00	-1139.96	-28.77	1517.34	-1153.54	89.13	1516.38	-1303.85	-33.15	1489.58	-1313.79	74.87	1482.80	-285.34	1307.33	74.48	246.47	1043.07	72.99	-4.09
4.89000	-1225.80	128.34	41.04	-1249.25	115.75	62.36	-1393.11	143.88	149.36	-1348.43	147.58	180.92	-1117.76	-20.47	32.04	-1151.19	-22.86	37.53	-1306.74	-45.45	19.98	-1302.92	-43.88	72.74	-1064.80	27.56	1128.67	0.00	0.00	0.00	-1127.12	-29.19	1517.19	-1141.66	88.66	1516.71	-1290.13	-34.28	1490.06	-1300.98	74.35	1483.35	-284.88	1304.92	75.37	245.89	1044.20	72.32	-5.18
4.90000	-1181.16	130.83	39.08	-1203.62	116.17	59.85	-1352.92	144.98	136.79	-1310.40	148.91	170.72	-1120.25	-20.35	31.23	-1151.04	-22.54	37.04	-1306.31	-45.31	20.24	-1302.62	-43.11	73.05	-1053.15	27.96	1129.06	0.00	0.00	0.00	-1115.68	-29.28	1517.21	-1127.30	88.20	1516.67	-1277.17	-34.53	1490.28	-1288.05	74.05	1483.51	-285.25	1306.16	75.16	245.83	1043.30	72.77	-3.83
4.91000	-1133.62	130.88	39.56	-1159.77	116.22	57.28	-1311.82	146.14	123.67	-1272.77	148.90	160.15	-1119.67	-20.65	31.56	-1148.84	-21.45	37.77	-1306.04	-44.49	20.44	-1302.16	-42.60	73.56	-1041.48	28.08	1128.89	0.00	0.00	0.00	-1103.86	-29.41	1516.78	-1112.97	88.37	1516.26	-1264.94	-33.67	1490.29	-1274.24	74.76	1483.39	-285.69	1309.21	74.08	247.11	1043.40	73.07	-4.88
4.92000	-1088.24	130.97	39.94	-1113.63	116.47	55.98	-1271.12	145.49	109.68	-1234.60	148.04	148.97	-1115.78	-20.27	31.85	-1147.92	-23.30	36.94	-1304.95	-44.81	21.38	-1301.62	-41.94	74.09	-1028.96	27.81	1128.34	0.00	0.00	0.00	-1089.27	-29.49	1516.22	-1100.03	88.45	1515.64	-1251.89	-34.01	1489.90	-1261.42	74.42	1482.93	-285.01	1307.85	74.31	246.29	1043.67	72.64	-4.99
4.93000	-1038.57	131.65	42.30	-1068.32	117.33	55.49	-1231.38	141.63	94.12	-1196.35	146.69	137.69	-1117.53	-22.18	30.95	-1146.75	-24.20	36.81	-1304.21	-44.65	22.31	-1300.63	-41.94	75.05	-1017.12	27.96	1127.38	0.00	0.00	0.00	-1076.66	-29.43	1515.43	-1087.33	88.42	1514.57	-1238.19	-34.58	1489.10	-1248.89	74.07	1482.19	-285.10	1307.01	74.55	246.92	1043.32	73.01	-4.53
4.94000	-990.07	130.35	45.49	-1019.82	116.51	56.69	-1187.77	143.12	80.92	-1156.59	146.13	126.85	-1115.95	-22.55	30.15	-1145.23	-29.31	38.27	-1303.47	-44.38	23.04	-1300.21	-41.24	75.66	-1002.50	27.96	1125.90	0.00	0.00	0.00	-1061.93	-29.25	1514.38	-1073.14	89.26	1513.87	-1225.75	-33.60	1488.46	-1235.62	74.48	1481.12	-285.56	1307.91	74.07	245.51	1043.53	72.75	-3.53
4.95000	-945.40	128.64	49.64	-976.27	116.03	58.31	-1143.93	143.03	68.13	-1116.62	146.04	117.09	-1116.87	-25.91	30.83	-1146.66	-29.72	38.19	-1303.78	-43.13	23.44	-1299.81	-40.64	76.39	-993.87	27.83	1124.02	0.00	0.00	0.00	-1050.50	-29.08	1513.01	-1059.80	89.66	1512.45	-1213.27	-32.93	1487.34	-1222.83	74.20	1479.92	-285.39	1307.81	73.99	245.17	1044.09	72.45	-4.00
4.96000	-900.55	126.24	55.65	-932.10	115.45	62.07	-1099.14	144.61	58.29	-1074.85	147.45	109.11	-1116.37	-24.87	29.87	-1150.09	-28.75	37.16	-1303.73	-42.31	24.00	-1299.10	-40.57	77.38	-980.21	28.04	1121.92	0.00	0.00	0.00	-1035.87	-28.61	1511.30	-1046.79	90.04	1510.64	-1200.52	-32.27	1485.93	-1210.10	74.07	1478.33	-284.23	1303.21	75.57	247.44	1044.01	72.89	-5.35
4.97000	-853.91	127.05	63.13	-890.41	114.04	65.43	-1054.94	144.75	49.74	-1034.83	146.50	101.65	-1118.45	-25.75	28.65	-1151.88	-27.85	36.26	-1302.70	-42.97	25.35	-1298.44	-40.30	78.13	-967.55	28.10	1119.60	0.00	0.00	0.00	-1024.60	-28.25	1509.51	-1033.85	90.47	1508.66	-1187.42	-31.92	1484.32	-1197.26	73.83	1476.59	-284.83	1305.28	74.93	243.40	1044.42	71.98	-6.05
4.98000	-813.88	126.01	69.17	-843.32	113.54	71.27	-1010.04	146.80	44.10	-994.70	146.65	96.48	-1122.70	-25.71	27.55	-1150.81	-22.30	35.77	-1302.91	-41.97	25.74	-1297.74	-40.23	79.03	-953.62	27.52	1116.96	0.00	0.00	0.00	-1010.80	-27.80	1507.47	-1021.14	90.55	1506.51	-1174.18	-31.64	1482.61	-1184.07	74.64	1474.61	-285.29	1306.71	74.64	242.06	1044.83	71.72	-7.09
4.99000	-771.54	124.78	77.37	-802.64	113.07	77.64	-968.55	146.17	39.26	-955.77	146.92	93.19	-1118.80	-22.26	26.69	-1150.14	-21.80	35.55	-1302.50	-41.95	26.59	-1296.91	-40.38	80.04	-940.51	26.87	1114.38	0.00	0.00	0.00	-997.03	-27.11	1505.30	-1008.26	90.89	1504.22	-1160.27	-32.27	1480.41	-1171.59	74.32	1472.44	-285.28	1306.15	74.88	242.45	1045.03	71.57	-4.90
5.00000	-731.16	123.74	86.49	-767.56	111.99	83.95	-927.51	148.13	37.37	-918.38	147.56	91.62	-1114.13	-21.98	27.53	-1150.12	-21.65	35.18	-1301.97	-41.87	27.55	-1296.67	-39.74	80.75	-927.29	26.60	1111.48	0.00	0.00	0.00	-983.92	-26.43	1503.02	-995.09	91.55	1501.75	-1146.32	-33.20	1477.89	-1158.22	75.40	1470.08	-285.61	1306.78	74.60	243.28	1044.28	71.99	-5.65
5.01000	-696.59	121.69	95.99	-729.82	108.15	92.99	-889.78	147.49	36.00	-882.92	147.56	91.17	-1116.37	-21.81	26.53	-1149.70	-22.35	35.02	-1301.19	-42.11	28.88	-1295.83	-39.60	81.84	-914.17	26.40	1108.63	0.00	0.00	0.00	-971.75	-25.64	1500.51	-982.15	91.89	1499.18	-1135.03	-30.45	1475.63	-1145.38	75.50	1467.65	-284.97	1307.28	74.57	246.40	1043.80	72.82	-4.50
5.02000	-662.30	120.27	105.49	-694.83	110.41	100.80	-853.60	147.97	36.45	-849.47	147.92	91.96	-1112.83	-20.65	27.21	-1149.63	-22.24	34.77	-1301.50	-41.11	29.62	-1295.69	-38.53	82.62	-900.15	26.19	1105.82	0.00	0.00	0.00	-958.75	-24.78	1497.99	-968.96	92.77	1496.52	-1121.58	-30.34	1473.13	-1132.27	76.15	1465.05	-285.20	1309.18	73.86	245.72	1044.04	72.71	-3.53
5.03000	-631.06	118.21	114.51	-663.19	109.57	108.61	-819.43	148.51	37.79	-818.11	147.13	92.98	-1114.75	-21.56	26.77	-1149.40	-22.62	34.73	-1300.52	-41.41	31.28	-1295.20	-37.81	83.79	-888.08	26.25	1103.01	0.00	0.00	0.00	-947.75	-23.94	1495.47	-956.06	93.41	1493.86	-1107.96	-30.11	1470.45	-1118.93	77.14	1462.42	-284.74	1308.30	74.31	246.88	1043.58	72.93	-6.90
5.04000	-602.93	116.79	122.13	-633.20	108.18	114.57	-788.50	147.30	38.69	-789.13	146.02	94.16	-1119.70	-21.72	25.35	-1148.83	-22.11	34.91	-1300.18	-41.00	32.70	-1294.16	-37.57	85.43	-875.29	25.86	1100.38	0.00	0.00	0.00	-933.97	-22.91	1492.85	-942.97	94.36	1491.17	-1094.89	-29.05	1467.90	-1106.39	76.96	1459.84	-284.87	1307.69	74.59	246.14	1044.92	72.35	-4.87
5.05000	-577.23	115.27	128.36	-606.85	107.49	120.29	-759.85	146.83	39.86	-762.58	145.42	95.44	-1114.70	-22.06	25.73	-1148.48	-22.29	34.78	-1298.93	-41.61	35.14	-1293.19	-37.11	87.16	-863.28	26.24	1097.99	0.00	0.00	0.00	-920.74	-21.79	1490.32	-929.74	95.35	1488.59	-1081.55	-28.48	1465.49	-1093.20	78.04	1457.29	-286.19	1311.45	73.21	244.76	1044.95	71.97	-3.60
5.06000	-553.97	114.26	133.04	-583.60	105.36	124.41	-733.76	146.09	40.50	-738.42	144.41	96.14	-1115.68	-21.85	25.52	-1148.64	-22.45	34.30	-1298.26	-41.49	37.35	-1291.83	-37.02	89.29	-848.49	26.29	1095.69	0.00	0.00	0.00	-908.86	-20.76	1488.05	-916.40	96.34	1486.09	-1068.41	-27.65	1463.06	-1080.58	77.80	1454.78	-285.72	1309.28	73.83	246.04	1044.25	72.29	-2.72
5.07000	-532.91	112.18	136.85	-562.20	104.24	127.90	-711.34	143.71	39.98	-717.13	143.01	96.02	-1113.66	-22.02	25.67	-1148.32	-22.52	34.08	-1296.57	-42.58	40.44	-1290.65	-36.67	91.50	-835.23	26.78	1093.70	0.00	0.00	0.00	-895.64	-19.50	1485.81	-903.19	97.16	1483.77	-1055.11	-26.22	1460.80	-1066.87	79.46	1452.30	-285.96	1307.96	74.18	246.19	1043.04	72.96	-2.74
5.08000	-514.05	110.29	138.46	-543.29	101.72	129.72	-691.51	141.40	38.83	-697.90	142.54	95.83	-1117.79	-22.92	24.48	-1148.26	-22.94	33.75	-1295.15	-43.33	43.77	-1288.29	-37.55	94.53	-821.53	27.20	1091.87	0.00	0.00	0.00	-882.11	-18.12	1483.76	-889.97	98.04	1481.61	-1041.25	-25.90	1458.73	-1053.40	80.30	1450.16	-286.14	1310.19	73.74	243.08	1043.39	72.25	-3.19
5.09000	-497.75	108.16	137.88	-527.60	99.92	128.65	-674.93	139.23	37.38	-681.70	140.26	94.19	-1117.94	-23.23	24.46	-1147.67	-22.62	33.75	-1294.24	-43.17	46.95	-1286.12	-37.99	97.50	-808.03	27.78	1090.30	0.00	0.00	0.00	-867.58	-16.74	1481.92	-876.65	99.16	1479.66	-1028.59	-23.40	1456.83	-1040.20	81.18	1448.12	-285.96	1311.14	73.27	245.29	1043.81	72.41	-0.72
5.10000	-484.02	106.15	135.19	-514.07	98.02	125.85	-660.60	137.94	35.37	-667.89	138.36	91.91	-1117.58	-22.90	23.93	-1138.09	-22.97	36.64	-1292.32	-44.14	50.96	-1283.55	-38.75	100.97	-793.63	28.15	1088.99	0.00	0.00	0.00	-852.67	-15.55	1480.27	-863.22	100.27	1477.98	-1014.83	-22.56	1454.96	-1026.60	82.47	1446.32	-285.67	1309.10	74.08	248.28	1043.84	72.76	-4.11
5.11000	-472.16	103.20	131.25	-502.74	96.05	121.71	-649.80	135.40	32.09	-656.78	136.25	88.74	-1112.16	-22.69	24.77	-1138.51	-23.30	36.27	-1290.22	-45.21	55.36	-1280.99	-39.29	104.57	-779.84	29.44	1087.89	0.00	0.00	0.00	-839.49	-14.25	1478.91	-849.47	101.60	1476.51	-1000.98	-21.76	1453.36	-1013.67	82.61	1444.77	-285.50	1308.71	74.31	249.23	1043.70	73.32	-5.35
5.12000	-462.55	100.72	125.43	-493.31	94.07	116.14	-641.69	131.83	27.81	-647.71	133.66	84.79	-1113.31	-23.32	24.76	-1140.72	-23.93	35.12	-1287.79	-46.32	60.17	-1278.01	-39.89	108.42	-766.60	30.42	1086.87	0.00	0.00	0.00	-827.95	-12.99	1477.63	-835.85	102.62	1475.21	-987.27	-20.28	1451.78	-999.33	84.92	1443.05	-285.42	1308.40	74.51	246.24	1043.54	72.78	-2.75
5.13000	-455.02	98.40	116.97	-486.08	92.04	108.40	-636.13	129.98	26.88	-640.83	129.72	80.28	-1111.67	-23.38	24.87	-1142.33	-24.42	34.12	-1285.52	-46.65	65.05	-1274.30	-40.81	112.67	-751.01	31.79	1086.24	0.00	0.00	0.00	-812.65	-11.46	1476.52	-822.11	103.92	1474.03	-973.52	-18.72	1450.24	-985.24	86.64	1441.56	-285.41	1308.16	74.68	244.93	1044.50	72.23	-5.41
5.14000	-448.65	95.55	105.75	-480.22	87.55	98.64	-633.45	128.71	25.37	-635.62	126.85	75.40	-1115.93	-23.50	23.75	-1143.60	-25.25	32.49	-1282.73	-47.00	70.40	-1269.76	-42.16	117.48	-735.37	33.44	1085.81	0.00	0.00	0.00	-798.27	-10.11	1475.59	-808.39	105.47	1472.98	-960.13	-16.76	1448.97	-971.17	88.58	1440.11	-285.43	1307.96	74.79	246.59	1044.87	72.59	-5.80
5.15000	-441.66	92.79	91.35	-472.01	83.54	87.54	-631.64	127.13	25.15	-631.21	123.39	71.75	-1115.58	-23.99	24.01	-1143.69	-26.10	31.61	-1279.59	-47.28	76.15	-1265.84	-43.62	121.89	-719.97	34.93	1085.54	0.00	0.00	0.00	-785.01	-8.63	1474.68	-794.65	106.97	1472.10	-946.06	-15.54	1447.60	-957.71	89.62	1438.91	-285.45	1307.77	74.85	247.11	1043.14	73.15	-0.65
5.16000	-435.37	91.51	77.82	-467.35	81.15	76.27	-629.97	125.73	25.51	-624.97	121.14	71.56	-1116.65	-23.74	24.42	-1142.61	-25.88	31.44	-1275.32	-47.92	82.70	-1258.18	-45.76	128.11	-706.04	36.46	1085.73	0.00	0.00	0.00	-772.38	-6.95	1474.26	-780.83	108.29	1471.67	-932.16	-14.30	1446.59	-943.54	91.81	1437.93	-285.43	1307.58	74.83	247.10	1043.72	72.82	-3.04
5.17000	-429.95	89.47	68.67	-463.00	80.25	67.87	-628.51	126.25	26.34	-620.77	118.92	70.47	-1115.51	-24.63	24.62	-1141.19	-25.82	30.65	-1269.78	-48.95	89.77	-1249.46	-47.80	135.13	-689.86	38.33	1086.27	0.00	0.00	0.00	-757.98	-5.44	1474.56	-766.84	109.78	1472.05	-918.49	-12.18	1446.37	-929.56	93.59	1437.79	-285.35	1307.34	74.72	245.11	1044.13	72.25	-2.67
5.18000	-426.91	89.80	60.20	-461.46	79.24	60.54	-627.88	125.21	26.15	-617.79	118.62	70.68	-1116.70	-24.36	25.07	-1139.81	-25.66	29.95	-1263.49	-48.14	96.91	-1239.13	-50.04	142.16	-673.04	39.91	1087.22	0.00	0.00	0.00	-744.70	-3.85	1475.44	-752.78	111.51	1472.99	-904.47	-10.06	1446.92	-915.61	94.91	1438.48	-284.68	1304.37	75.35	245.13	1043.76	72.47	-3.39
5.19000	-424.03	88.80	52.08	-459.84	78.98	53.64	-627.54	125.34	26.06	-614.66	117.93	70.70	-1115.09	-24.30	25.38	-1136.30	-25.38	29.78	-1254.30	-49.09	105.23	-1226.90	-51.85	149.15	-656.98	41.51	1088.46	0.00	0.00	0.00	-728.96	-1.60	1478.01	-740.67	111.66	1473.79	-890.31	-8.56	1447.95	-901.15	97.08	1439.53	-284.84	1306.15	74.84	247.49	1042.61	73.15	-4.40
5.20000	-422.91	86.79	45.84	-456.37	75.95	48.78	-626.80	125.79	26.30	-611.95	117.50	70.55	-1114.90	-25.21	25.19	-1136.07	-25.07	29.46	-1243.13	-50.09	113.93	-1212.13	-53.95	156.12	-642.26	43.28	1089.98	0.00	0.00	0.00	-714.64	0.25	1479.77	-727.68	113.43	1475.19	-876.58	-6.53	1449.22	-887.29	98.51	1440.74	-285.95	1310.34	73.29	246.32	1042.98	72.99	-2.32
5.21000	-421.90	85.11	41.68	-456.49	73.85	45.24	-626.57	124.99	26.09	-610.25	116.34	70.22	-1114.27	-25.49	24.81	-1134.05	-25.44	29.57	-1230.83	-50.38	123.20	-1194.90	-56.42	162.92	-626.11	45.47	1091.65	0.00	0.00	0.00	-700.64	1.79	1481.31	-713.85	115.11	1476.70	-862.47	-4.82	1450.54	-873.27	100.39	1441.88	-285.14	1306.68	74.74	245.67	1043.04	72.75	-5.34
5.22000	-421.30	84.58	38.32	-455.58	73.43	42.79	-625.99	124.77	26.38	-608.50	116.47	70.18	-1108.62	-26.69	24.29	-1128.41	-25.88	31.15	-1215.79	-52.97	134.45	-1176.77	-58.70	169.94	-612.21	47.07	1093.34	0.00	0.00	0.00	-686.64	3.11	1482.85	-699.57	116.72	1478.15	-848.68	-2.55	1451.82	-859.28	101.91	1443.11	-284.93	1305.88	75.09	246.19	1043.54	72.88	-7.57
5.23000	-421.05	84.37	36.10	-455.28	73.88	40.13	-625.77	124.37	26.34	-607.57	115.87	69.61	-1102.21	-27.46	23.57	-1122.20	-28.02	33.11	-1199.30	-55.66	146.31	-1157.04	-61.57	178.00	-598.18	48.93	1095.04	0.00	0.00	0.00	-672.92	4.83	1484.33	-685.66	118.03	1479.77	-834.79	-0.67	1452.91	-845.32	103.34	1444.33	-284.69	1306.27	75.14	248.26	1043.80	73.10	-4.64
5.24000	-420.79	84.15	34.66	-452.83	74.09	39.70	-625.68	124.24	26.40	-606.96	115.08	69.12	-1095.00	-31.26	22.97	-1113.40	-31.04	36.54	-1180.93	-58.97	158.22	-1135.88	-64.39	185.72	-584.60	51.04	1096.95	0.00	0.00	0.00	-659.16	6.19	1485.86	-672.78	119.47	1481.47	-820.86	0.59	1454.09	-831.34	104.78	1445.57	-285.21	1307.79	74.48	247.71	1044.44	72.87	-2.03
5.25000	-420.63	83.96	33.65	-454.33	75.10	38.71	-625.55	124.13	26.41	-606.17	115.00	69.09	-1083.75	-36.28	22.81	-1100.15	-35.80	41.91	-1162.71	-61.00	169.16	-1112.96	-67.72	193.68	-569.31	52.81	1098.67	0.00	0.00	0.00	-645.28	7.42	1487.47	-658.77	120.99	1483.23	-807.02	2.19	1455.41	-817.40	106.33	1447.03	-285.72	1309.71	73.65	246.87	1044.15	72.76	-1.55
5.26000	-420.47	84.04	32.76	-454.80	74.70	38.02	-625.39	124.44	26.69	-605.70	114.75	69.22	-1067.88	-37.95	27.24	-1081.88	-37.50	48.61	-1143.57	-60.87	177.61	-1090.83	-69.90	202.16	-555.18	54.62	1100.44	0.00	0.00	0.00	-631.67	8.83	1489.10	-644.70	122.26	1485.08	-793.66	4.34	1456.85	-803.38	108.33	1448.55	-284.98	1307.92	74.38	246.18	1042.74	73.15	-4.59
5.27000	-420.23	83.80	32.28	-454.67	74.81	37.58	-625.17	124.81	26.95	-605.19	114.88	69.38	-1040.09	-37.56	33.95	-1055.11	-37.42	55.40	-1119.37	-61.83	184.41	-1068.06	-70.30	210.44	-542.24	55.67	1102.17	0.00	0.00	0.00	-617.98	9.92	1490.87	-632.13	123.51	1486.91	-779.87	5.59	1458.55	-789.64	109.75	1450.37	-284.51	1304.93	75.45	248.41	1041.76	73.73	-5.05
5.28000	-420.13	83.91	31.69	-454.37	74.62	37.39	-624.98	124.59	26.95	-604.94	114.32	69.22	-1013.20	-37.18	37.91	-1025.38	-37.32	60.46	-1092.80	-62.24	188.25	-1042.11	-70.58	216.09	-529.42	56.37	1103.88	0.00	0.00	0.00	-604.30	11.09	1492.69	-618.64	124.74	1488.75	-766.00	6.48	1460.49	-776.08	110.88	1452.35	-284.97	1306.28	74.94	246.09	1042.93	72.86	-7.25
5.29000	-420.03	83.71	31.47	-454.54	75.24	37.09	-624.80	124.84	27.18	-604.50	114.59	69.36	-980.81	-37.61	41.35	-995.39	-37.23	63.93	-1064.24	-63.05	190.52	-1013.42	-71.37	219.03	-517.93	57.46	1105.70	0.00	0.00	0.00	-590.57	12.37	1494.64	-603.66	125.68	1490.60	-752.50	7.84	1462.70	-762.33	112.24	1454.51	-285.14	1305.64	75.20	245.06	1043.46	72.62	-2.49
5.30000	-420.06	83.98	31.07	-454.61	74.65	36.80	-624.86	124.57	27.17	-604.30	114.37	69.25	-952.14	-37.56	43.28	-963.65	-37.42	66.43	-1035.16	-62.87	191.43	-984.66	-71.75	220.58	-503.44	57.64	1107.80	0.00	0.00	0.00	-576.79	13.52	1496.77	-589.63	126.90	1492.59	-739.02	9.03	1465.04	-748.78	113.13	1456.84	-285.32	1305.82	75.18	245.04	1044.27	72.48	-2.02
5.31000	-419.96	83.85	30.95	-454.70	74.89	36.77	-624.58	124.44	27.17	-604.07	114.30	69.17	-913.59	-39.09	45.91	-930.64	-38.15	67.73	-1006.23	-61.58	190.76	-955.94	-71.17	221.26	-491.46	57.74	1109.95	0.00	0.00	0.00	-563.16	14.64	1499.01	-576.45	127.84	1494.67	-725.41	9.84	1467.67	-735.43	114.13	1459.17	-285.42	1306.26	74.89	247.75	1043.28	73.18	-5.40
5.32000	-419.92	83.78	30.79	-454.56	74.28	36.69	-624.00	125.48	27.85	-603.62	114.50	69.46	-879.10	-40.19	46.29	-895.76	-39.20	68.18	-975.58	-60.96	188.82	-926.77	-69.99	220.67	-477.04	57.32	1112.07	0.00	0.00	0.00	-549.51	15.46	1501.31	-563.04	128.74	1496.84	-711.81	11.00	1470.30	-721.86	115.33	1461.66	-285.69	1308.38	74.41	248.08	1043.09	73.20	-3.74
5.33000	-419.97	83.84	30.64	-454.71	74.19	36.35	-624.23	124.49	27.54	-603.23	114.80	69.81	-842.13	-41.60	46.06	-857.17	-40.19	68.23	-943.61	-60.01	184.95	-896.28	-68.57	218.65	-464.56	57.08	1114.39	0.00	0.00	0.00	-535.94	16.25	1503.59	-549.53	129.71	1498.95	-698.54	12.23	1472.95	-708.54	115.82	1464.05	-286.11	1309.06	74.48	248.54	1043.37	73.27	-5.98
5.34000	-419.91	83.67	30.60	-454.58	74.56	36.43	-624.38	124.13	27.50	-603.15	114.54	70.01	-799.96	-42.47	46.43	-817.75	-41.36	67.46	-909.98	-59.36	179.68	-865.10	-66.63	214.94	-451.99	56.58	1116.67	0.00	0.00	0.00	-522.54	17.13	1505.81	-535.80	130.49	1500.89	-685.17	12.87	1475.32	-695.41	115.96	1466.37	-285.89	1306.24	75.16	247.74	1043.08	73.31	-5.23
5.35000	-419.81	83.66	30.45	-454.35	74.76	36.34	-624.18	124.23	27.70	-603.04	114.83	70.43	-758.59	-43.73	45.73	-779.88	-42.70	65.55	-875.19	-59.08	173.37	-832.37	-65.41	210.40	-437.97	56.15	1118.73	0.00	0.00	0.00	-509.10	17.85	1507.86	-523.05	131.35	1502.84	-672.01	14.07	1477.74	-682.01	116.81	1468.64	-284.96	1303.92	75.90	248.55	1042.75	73.44	-5.61
5.36000	-419.70	83.64	30.34	-454.18	74.69	36.31	-624.42	123.40	27.49	-602.82	115.10	70.86	-716.46	-45.91	45.26	-737.32	-44.52	63.79	-840.01	-57.95	165.87	-799.74	-63.26	204.57	-426.51	56.07	1120.86	0.00	0.00	0.00	-495.85	18.59	1509.73	-509.39	132.05	1504.52	-658.59	14.27	1479.89	-668.57	117.67	1470.67	-285.55	1305.85	75.46	247.50	1043.66	73.05	-6.76
5.37000	-419.67	83.89	30.09	-454.04	75.13	36.09	-624.17	123.72	27.78	-602.60	115.25	71.44	-673.95	-50.51	44.42	-694.90	-46.84	61.55	-804.42	-56.38	157.21	-766.17	-61.63	197.98	-413.97	55.75	1122.79	0.00	0.00	0.00	-482.62	19.07	1511.35	-494.95	132.54	1506.12	-645.46	15.10	1481.93	-655.32	118.28	1472.54	-285.60	1306.81	75.12	246.83	1043.12	73.22	-4.23
5.38000	-415.69	84.25	30.41	-453.87	75.58	36.11	-623.79	123.93	28.41	-602.51	115.12	71.92	-627.63	-53.88	44.45	-652.34	-49.22	58.89	-767.60	-55.66	148.08	-732.40	-59.95	190.51	-402.69	55.57	1124.54	0.00	0.00	0.00	-469.44	19.53	1512.76	-481.55	132.99	1507.56	-632.00	14.66	1483.54	-642.24	118.31	1474.33	-285.65	1306.36	75.05	244.22	1043.48	72.37	-6.43
5.39000	-415.56	84.43	30.37	-453.90	76.36	35.78	-623.70	123.06	28.60	-602.34	115.00	72.52	-583.06	-54.20	42.55	-609.21	-51.58	56.51	-730.72	-54.27	137.86	-697.75	-58.45	182.36	-390.94	55.55	1126.15	0.00	0.00	0.00	-456.32	20.07	1513.92	-469.00	133.50	1508.81	-619.05	15.24	1485.01	-629.17	118.84	1475.89	-286.62	1311.66	73.16	244.99	1043.42	72.64	-2.62
5.40000	-413.13	84.37	31.00	-453.89	76.67	35.66	-623.28	122.78	29.19	-601.76	115.36	73.46	-541.06	-56.41	41.10	-566.07	-53.57	54.14	-692.27	-53.54	127.38	-662.00	-57.91	173.79	-379.11	55.04	1127.35	0.00	0.00	0.00	-443.10	20.26	1514.80	-455.48	133.55	1509.80	-606.30	16.17	1486.29	-616.13	118.94	1477.21	-286.76	1313.11	72.74	247.04	1042.04	73.24	-1.34
5.41000	-412.73	84.41	31.33	-454.14	76.99	35.88	-622.83	122.20	29.93	-601.13	115.98	74.58	-496.83	-58.97	40.39	-522.04	-55.58	52.23	-652.87	-53.73	116.60	-625.47	-57.45	164.58	-366.49	54.95	1128.50	0.00	0.00	0.00	-430.10	20.57	1515.39	-442.54	133.81	1510.56	-593.19	16.42	1487.20	-603.15	119.28	1478.31	-285.96	1310.43	73.92	246.94	1042.61	73.33	-2.95
5.42000	-414.01	83.84	31.23	-453.86	76.45	36.34	-622.33	122.13	30.94	-601.01	115.37	75.21	-450.36	-61.03	40.49	-475.68	-57.57	51.16	-611.71	-55.53	106.32	-588.52	-57.26	154.96	-355.08	54.71	1129.21	0.00	0.00	0.00	-417.16	20.72	1515.68	-429.60	133.79	1511.01	-580.34	16.95	1487.80	-590.25	119.63	1479.07	-285.23	1308.15	74.80	246.68	1042.92	73.14	-4.46
5.43000	-416.44	83.75	30.46	-442.73	77.20	41.40	-622.04	121.22	31.76	-600.67	115.12	76.01	-405.54	-63.15	40.70	-430.09	-59.49	50.11	-570.16	-57.11	95.47	-550.73	-56.89	144.94	-343.47	55.01	1129.51	0.00	0.00	0.00	-404.33	20.90	1515.68	-416.33	134.11	1511.21	-567.21	16.79	1488.15	-577.37	119.81	1479.52	-284.90	1306.28	75.58	245.36	1043.10	72.72	-6.20
5.44000	-416.42	83.80	29.99	-444.74	78.96	41.23	-621.25	121.22	33.09	-600.27	114.99	76.79	-359.63	-65.95	41.86	-385.71	-61.41	49.40	-528.25	-57.92	84.31	-512.23	-57.60	135.45	-330.35	54.52	1129.54	0.00	0.00	0.00	-393.53	20.40	1514.43	-403.34	133.82	1511.10	-554.14	16.50	1488.07	-564.43	119.82	1479.66	-284.76	1305.63	75.50	245.87	1042.51	73.16	-5.63
5.45000	-409.48	82.42	33.11	-439.60	83.30	45.05	-621.28	119.91	33.65	-599.85	115.16	77.71	-314.55	-68.07	43.98	-340.13	-63.51	50.07	-485.41	-59.54	73.89	-473.37	-58.50	126.26	-319.93	55.22	1129.17	0.00	0.00	0.00	-381.72	20.47	1513.79	-390.50	133.68	1510.70	-541.67	17.46	1487.82	-551.25	120.38	1479.45	-285.57	1310.11	73.93	245.16	1043.06	72.64	-5.44
5.46000	-417.38	83.98	29.40	-441.19	83.41	42.47	-620.67	120.17	34.86	-599.46	114.87	78.40	-269.80	-70.85	47.71	-293.48	-65.83	52.12	-442.43	-59.97	63.54	-433.47	-60.58	118.03	-306.99	55.81	1128.46	0.00	0.00	0.00	-368.88	20.54	1513.17	-376.22	134.37	1510.40	-529.03	17.76	1487.16	-538.39	120.60	1478.95	-285.04	1305.56	75.12	246.87	1042.93	73.12	-4.71
5.47000	-413.40	85.45	28.79	-447.10	82.42	38.61	-620.50	119.00	35.65	-598.72	115.52	79.59	-224.31	-72.90	53.03	-250.88	-69.98	54.03	-398.48	-61.49	54.88	-393.22	-62.87	110.63	-295.27	56.07	1127.43	0.00	0.00	0.00	-356.83	20.41	1512.20	-363.03	134.49	1509.62	-516.27	17.79	1486.22	-525.74	120.21	1478.14	-284.20	1303.04	76.22	247.73	1043.37	73.20	-6.31
5.48000	-413.63	87.06	27.52	-450.69	78.35	36.59	-619.61	119.88	37.33	-598.22	115.24	80.33	-180.42	-76.36	59.64	-207.52	-72.97	57.99	-354.39	-63.13	47.60	-353.37	-63.78	103.63	-283.86	56.87	1126.15	0.00	0.00	0.00	-343.09	20.37	1511.01	-351.52	133.82	1508.22	-503.54	17.70	1484.99	-512.80	120.58	1477.01	-284.46	1305.95	75.38	246.83	1043.03	73.19	-1.31
5.49000	-418.64	86.04	26.82	-453.21	78.24	35.04	-619.42	118.83	38.08	-597.71	115.27	81.37	-137.30	-79.01	67.32	-164.91	-75.46	63.13	-310.85	-64.30	41.53	-313.80	-65.04	98.01	-270.33	57.34	1124.57	0.00	0.00	0.00	-329.89	20.27	1509.59	-337.85	134.04	1507.08	-490.91	17.88	1483.51	-500.27	120.14	1475.61	-284.96	1307.41	74.97	248.05	1042.98	73.55	-2.66
5.50000	-418.28	86.29	26.63	-453.12	77.78	35.01	-619.06	118.10	39.17	-597.33	114.89	82.23	-95.87	-81.45	75.86	-123.05	-77.94	69.65	-267.57	-66.00	37.50	-274.40	-66.09	93.75	-258.56	58.12	1122.68	0.00	0.00	0.00	-316.95	20.11	1507.92	-325.01	133.90	1505.56	-478.14	18.09	1481.78	-487.56	120.18	1473.89	-284.64	1305.10	75.96	249.59	1041.85	73.98	-3.56
5.51000	-418.17	86.29	26.36	-453.16	78.34	34.66	-618.76	117.55	40.36	-596.61	114.76	83.35	-58.02	-83.38	84.62	-82.91	-79.81	77.18	-225.43	-67.49	35.06	-236.13	-66.78	90.69	-244.92	58.74	1120.52	0.00	0.00	0.00	-304.12	19.93	1506.09	-314.34	133.17	1503.51	-465.61	18.56	1479.80	-474.80	120.32	1471.86	-284.56	1304.40	75.88	250.13	1041.45	74.29	-4.25
5.52000	-418.49	86.38	25.87	-454.11	78.31	34.02	-618.19	117.72	41.99	-596.04	114.66	84.54	-15.42	-84.57	96.27	-45.04	-81.11	85.64	-184.88	-68.88	34.13	-199.22	-67.59	88.92	-231.81	59.21	1118.31	0.00	0.00	0.00	-292.49	19.86	1504.03	-301.87	132.86	1501.33	-452.70	18.28	1477.44	-462.17	120.04	1469.60	-285.29	1305.48	75.56	246.20	1042.24	73.22	-6.10
5.53000	-418.42	86.88	25.51	-453.94	78.68	33.86	-617.51	117.75	43.54	-595.25	114.86	85.97	17.71	-84.44	106.46	-8.69	-82.11	94.75	-145.50	-70.02	34.53	-163.50	-68.40	88.43	-220.36	60.18	1115.62	0.00	0.00	0.00	-280.55	19.70	1501.77	-288.62	132.62	1498.99	-439.85	18.15	1475.06	-449.55	119.61	1467.14	-285.09	1302.82	76.74	243.39	1043.22	72.31	-3.58
5.54000	-418.20	86.62	25.33	-451.70	78.04	34.19	-617.14	117.15	44.83	-594.59	114.61	87.22	49.93	-86.26	115.65	25.27	-82.00	103.89	-108.44	-70.27	35.78	-129.49	-68.67	88.78	-206.87	60.77	1112.81	0.00	0.00	0.00	-266.72	19.67	1499.35	-275.82	132.18	1496.54	-426.95	17.35	1472.37	-436.74	119.31	1464.46	-285.63	1304.98	75.80	245.18	1042.76	72.68	-2.42
5.55000	-418.36	87.20	24.82	-452.39	78.39	33.66	-616.43	117.42	46.65	-593.85	114.40	88.64	80.55	-84.86	125.89	56.74	-81.06	112.79	-73.41	-70.87	38.12	-97.21	-69.26	90.13	-193.48	61.25	1109.96	0.00	0.00	0.00	-253.83	19.70	1496.90	-261.58	132.39	1494.28	-414.00	16.81	1469.68	-423.89	118.97	1461.73	-285.76	1306.46	75.62	245.20	1042.79	72.72	-4.13
5.56000	-418.24	86.96	24.77	-452.36	78.29	33.61	-616.03	117.05	48.28	-592.94	114.37	90.18	109.03	-83.96	135.25	85.86	-79.90	121.39	-41.04	-70.54	40.72	-67.37	-68.98	91.66	-180.33	61.81	1106.92	0.00	0.00	0.00	-239.23	20.31	1495.13	-249.88	131.69	1491.55	-401.06	16.10	1466.86	-411.13	118.29	1459.00	-285.42	1304.54	76.22	247.73	1042.27	73.37	-5.66
5.57000	-418.26	86.92	24.51	-451.46	78.75	33.90	-615.47	116.85	50.06	-591.74	114.92	92.19	135.39	-80.91	143.99	112.98	-78.15	129.31	-10.69	-70.08	43.58	-39.68	-68.57	93.45	-167.68	62.47	1103.94	0.00	0.00	0.00	-226.04	20.15	1492.68	-235.91	131.90	1489.13	-388.28	15.85	1464.05	-398.24	117.51	1456.18	-285.27	1304.02	76.18	247.75	1041.84	73.81	-8.84
5.58000	-417.82	86.93	24.38	-452.12	78.53	33.74	-614.64	117.44	52.32	-590.48	115.15	94.02	159.21	-78.19	151.18	137.48	-75.34	135.74	16.82	-68.94	45.99	-14.07	-67.78	95.03	-154.34	62.54	1100.92	0.00	0.00	0.00	-213.16	19.74	1490.12	-224.11	131.01	1486.37	-375.20	15.12	1461.35	-385.28	116.97	1453.44	-285.03	1305.34	75.23	246.32	1042.47	73.33	-5.26
5.59000	-416.51	87.04	24.46	-452.25	78.71	33.43	-613.79	117.72	54.52	-589.20	115.34	95.97	180.27	-75.53	156.33	159.01	-72.08	140.40	40.97	-67.32	47.70	8.78	-66.40	95.91	-140.84	62.49	1098.10	0.00	0.00	0.00	-200.15	19.30	1487.63	-211.42	130.19	1483.81	-362.38	14.95	1458.84	-372.33	116.12	1450.79	-285.64	1309.29	73.84	247.17	1043.37	72.97	-1.56
5.60000	-417.26	87.00	23.97	-452.75	79.15	33.35	-612.74	118.55	57.20	-587.30	116.47	98.55	199.09	-71.30	159.38	178.00	-68.58	142.99	61.76	-65.45	48.36	28.65	-64.86	96.11	-127.13	62.10	1095.70	0.00	0.00	0.00	-187.04	19.22	1485.28	-197.21	130.18	1481.59	-349.13	13.89	1456.37	-359.32	115.44	1448.23	-286.16	1310.75	73.41	246.56	1042.38	73.15	-3.31
5.61000	-417.83	87.07	23.79	-451.82	79.23	33.59	-611.80	118.57	59.84	-585.35	117.05	101.08	215.50	-67.48	159.71	194.34	-64.64	142.94	78.96	-62.52	47.36	45.51	-62.21	94.89	-113.14	62.03	1093.31	0.00	0.00	0.00	-173.73	18.68	1483.15	-185.25	129.03	1479.12	-336.01	13.18	1454.11	-346.32	114.49	1445.85	-286.40	1312.10	72.85	245.22	1042.79	72.76	-4.45
5.62000	-416.63	86.96	24.02	-450.82	79.78	33.83	-610.79	118.53	62.78	-583.12	118.04	104.09	229.69	-63.58	156.97	208.24	-60.35	140.29	92.84	-58.88	44.75	59.38	-59.31	92.54	-99.11	61.43	1091.33	0.00	0.00	0.00	-160.48	18.11	1481.25	-173.44	128.38	1476.97	-322.51	11.88	1451.96	-333.17	113.73	1443.53	-286.73	1313.90	72.12	246.95	1042.52	73.28	-3.88
5.63000	-417.10	87.23	23.41	-452.19	78.93	33.32	-609.18	119.09	66.42	-580.52	118.48	107.19	241.67	-59.12	151.91	219.79	-56.00	135.31	103.62	-54.95	40.77	70.44	-55.54	88.79	-85.33	60.76	1089.69	0.00	0.00	0.00	-147.19	17.49	1479.52	-159.71	127.62	1475.09	-308.85	10.32	1449.93	-320.14	112.61	1441.39	-287.14	1316.11	71.22	246.02	1043.42	72.86	-1.14
5.64000	-416.89	87.22	23.38	-449.30	79.46	33.80	-607.24	119.68	70.31	-577.33	119.68	110.86	251.25	-53.27	144.56	229.17	-51.29	128.34	111.33	-50.50	35.42	78.98	-51.49	83.97	-70.87	59.68	1088.30	0.00	0.00	0.00	-133.84	17.08	1478.06	-146.84	126.72	1473.43	-295.33	9.24	1448.11	-306.82	111.46	1439.36	-287.63	1318.67	70.18	245.47	1042.62	73.12	-3.06
5.65000	-416.39	87.02	23.55	-449.54	79.70	33.71	-604.89	120.40	74.74	-573.90	120.19	114.58	259.06	-48.21	135.19	236.38	-45.60	119.50	116.54	-46.07	31.14	85.31	-47.59	79.20	-56.06	58.80	1087.24	0.00	0.00	0.00	-120.28	16.03	1476.76	-133.00	125.76	1471.86	-281.67	7.71	1446.44	-293.44	110.02	1437.38	-288.19	1321.54	69.03	249.13	1041.86	74.02	-3.52
5.66000	-416.47	87.05	23.29	-450.38	79.62	33.14	-601.76	121.99	79.92	-570.76	120.86	117.82	265.67	-40.87	124.89	242.45	-39.20	109.84	119.66	-43.12	27.69	90.41	-43.45	74.77	-42.42	57.02	1086.30	0.00	0.00	0.00	-106.69	15.14	1475.67	-120.26	124.68	1470.58	-268.21	6.53	1444.82	-279.97	108.52	1435.52	-288.79	1324.67	67.76	247.20	1042.20	73.42	-1.54
5.67000	-416.65	87.12	23.08	-447.89	79.46	33.94	-598.59	122.32	84.99	-564.91	121.54	122.60	274.69	-34.15	114.13	249.64	-32.79	99.56	122.91	-41.12	25.03	94.88	-39.80	70.84	-26.67	55.29	1085.81	0.00	0.00	0.00	-93.10	14.13	1474.74	-107.23	123.55	1469.43	-254.43	4.50	1443.23	-266.60	106.77	1433.80	-289.44	1328.00	66.42	245.34	1043.43	72.78	-2.44
5.68000	-416.13	86.95	23.20	-448.88	78.87	33.23	-594.32	123.80	91.11	-560.55	122.27	127.03	288.18	-28.68	99.39	260.34	-28.38	86.77	126.30	-40.44	23.39	104.96	-39.94	71.10	-11.73	53.32	1085.49	0.00	0.00	0.00	-79.47	12.69	1474.07	-93.45	122.38	1468.52	-240.64	2.76	1441.86	-253.10	105.11	1432.28	-290.13	1331.49	65.01	245.77	1042.80	72.95	-4.99
5.69000	-416.69	86.70	23.01	-447.69	78.44	33.25	-589.63	123.96	97.05	-553.47	123.75	132.20	295.55	-24.20	85.22	267.70	-25.16	75.35	128.71	-40.67	21.93	112.40	-39.73	70.28	3.20	51.72	1085.58	0.00	0.00	0.00	-65.85	11.76	1474.21	-80.39	121.24	1468.50	-226.81	1.35	1441.22	-239.45	103.37	1431.45	-290.83	1335.09	63.56	246.78	1043.07	73.05	-5.43
5.70000	-416.64	86.95	23.05	-446.89	77.88	33.26	-583.45	125.53	104.40	-544.67	124.98	138.11	302.51	-21.63	72.91	272.86	-22.58	64.84	129.86	-41.02	21.67	116.32	-39.51	69.48	18.85	49.72	1086.05	0.00	0.00	0.00	-51.98	10.48	1475.00	-67.56	119.85	1469.19	-212.76	-0.78	1441.25	-225.72	101.49	1431.32	-291.54	1338.74	62.08	248.18	1042.04	73.68	-5.00
5.71000	-415.75	86.91	23.48	-447.71	77.81	32.62	-576.16	125.99	112.01	-534.76	126.47	144.27	305.90	-18.49	63.03	277.20	-19.86	57.27	131.10	-41.48	22.88	120.74	-38.50	69.10	34.74	47.75	1086.88	0.00	0.00	0.00	-38.00	9.15	1476.17	-54.83	118.33	1470.34	-198.72	-2.62	1441.63	-211.97	99.57	1431.59	-292.26	1342.40	60.60	248.22	1042.43	73.62	-4.01
5.72000	-416.91	87.21	23.28	-444.99	76.85	32.99	-567.60	125.48	119.89	-527.22	127.72	149.58	310.02	-14.27	56.91	279.82	-15.85	52.99	131.79	-41.38	23.30	124.64	-37.00	69.26	50.54	45.53	1088.04	0.00	0.00	0.00	-24.14	7.80	1477.63	-41.75	116.70	1471.59	-184.67	-4.20	1442.35	-198.24	97.61	1432.05	-292.97	1346.02	59.13	249.29	1043.46	73.65	-3.37
5.73000	-416.09	87.51	23.32	-445.16	76.48	32.82	-556.98	125.32	128.65	-515.53	128.28	155.60	313.12	-12.64	51.91	281.50	-14.53	50.41	132.46	-40.58	23.72	126.52	-35.30	69.27	66.84	43.73	1089.54	0.00	0.00	0.00	-12.59	5.52	1478.86	-25.71	115.68	1473.19	-170.33	-6.68	1443.24	-184.65	95.13	1432.88	-293.65	1349.54	57.70	246.34	1042.60	73.15	-6.52
5.74000	-414.85	87.26	23.32	-441.11	76.06	33.01	-544.75	125.82	138.28	-499.62	130.01	162.53	313.61	-12.25	47.46	282.84	-14.09	48.49	132.98	-40.14	24.08	128.10	-34.63	69.35	82.87	41.28	1091.24	0.00	0.00	0.00	3.32	4.38	1481.18	-11.49	114.25	1475.01	-156.22	-8.48	1444.43	-170.88	92.90	1433.99	-294.31	1352.92	56.32	245.27	1042.92	72.90	-7.31
5.75000	-411.84	89.59	23.11	-436.50	77.09	34.04	-531.34	126.47	148.54	-485.02	132.33	169.88	315.66	-10.63	44.57	283.40	-10.75	46.97	133.42	-39.70	24.30	129.62	-34.09	69.28	97.34	38.83	1093.24	0.00	0.00	0.00	17.70	2.93	1483.26	2.26	112.63	1477.02	-142.13	-10.52	1445.83	-157.04	91.04	1435.44	-294.92	1356.11	55.01	248.73	1042.46	73.79	-5.30
5.76000	-409.08	90.14	21.15	-431.77	78.37	35.48	-517.64	126.78	159.27	-469.22	134.30	177.14	315.69	-8.62	41.47	283.95	-10.99	45.41	133.75	-39.15	24.36	130.52	-33.88	69.38	112.62	36.51	1095.66	0.00	0.00	0.00	31.47	1.65	1485.29	15.92	111.27	1479.13	-128.28	-11.99	1447.44	-143.26	88.69	1437.11	-295.49	1359.06	53.79	246.64	1042.44	73.47	-2.81
5.77000	-405.69	92.59	19.28	-423.06	79.91	38.05	-502.21	128.45	170.81	-452.23	136.17	184.83	315.06	-8.64	39.23	284.39	-10.77	44.11	134.07	-39.17	24.54	131.03	-33.65	69.60	127.21	33.89	1097.96	0.00	0.00	0.00	41.87	-1.14	1486.95	29.62	109.85	1481.35	-114.44	-13.52	1449.21	-129.56	86.85	1438.99	-295.99	1361.72	52.68	245.06	1043.17	72.83	-5.19
5.78000	-401.90	95.53	17.02	-412.62	83.01	41.48	-485.32	129.15	182.38	-432.86	138.07	192.62	316.72	-9.35	38.47	283.75	-6.67	43.10	134.23	-38.94	24.56	131.55	-33.57	69.63	140.51	31.60	1100.34	0.00	0.00	0.00	54.87	-3.04	1488.89	43.18	108.13	1483.66	-100.62	-14.96	1451.15	-115.89	85.25	1441.15	-296.42	1364.03	51.71	244.57	1042.99	72.78	-5.82
5.79000	-390.13	98.26	16.18	-397.95	87.18	46.33	-466.79	129.41	194.27	-411.22	138.95	200.18	317.61	-8.85	37.46	283.87	-7.20	41.86	134.30	-39.10	24.73	131.86	-33.50	69.55	153.43	29.96	1102.92	0.00	0.00	0.00	68.18	-4.44	1491.06	56.73	106.58	1485.98	-87.01	-16.25	1453.23	-102.30	83.73	1443.45	-296.77	1365.95	50.88	244.84	1042.99	72.89	-4.63
5.80000	-373.64	99.86	21.67	-380.81	89.94	52.31	-445.97	128.68	204.26	-388.63	139.65	208.22	317.49	-8.21	36.73	284.26	-6.65	41.72	134.37	-39.03	24.81	132.15	-33.44	69.51	166.68	28.06	1105.32	0.00	0.00	0.00	82.33	-5.64	1493.08	70.23	105.40	1488.23	-73.50	-17.26	1455.40	-88.89	81.99	1445.90	-297.02	1367.43	50.23	242.97	1043.32	72.33	1.70
5.81000	-352.27	102.04	27.55	-357.69	90.63	59.19	-423.17	128.17	211.76	-365.45	139.23	215.36	318.15	-8.47	36.24	284.46	-5.99	41.70	134.42	-38.82	24.75	132.41	-33.30	69.38	179.32	26.58	1107.59	0.00	0.00	0.00	96.03	-6.75	1495.13	83.54	104.10	1490.47	-60.09	-18.55	1457.68	-75.41	80.76	1448.30	-297.17	1368.42	49.76	244.79	1042.52	72.85	5.80
5.82000	-322.61	103.52	34.46	-331.29	92.91	64.98	-397.94	128.91	217.49	-340.87	138.55	221.57	316.66	-7.48	35.15	284.59	-6.17	41.25	134.53	-38.94	24.86	132.59	-33.01	69.18	191.91	25.49	1109.85	0.00	0.00	0.00	112.56	-6.52	1497.61	96.70	102.91	1492.74	-46.64	-19.76	1460.04	-62.22	79.27	1450.77	-297.21	1368.87	49.50	246.31	1042.69	73.05	-2.16
5.83000	-293.99	103.44	39.58	-303.00	95.43	69.43	-371.10	128.99	221.63	-314.40	138.76	226.70	316.73	-6.57	34.78	284.56	-6.71	40.66	134.54	-38.90	24.86	132.76	-32.98	69.12	204.67	24.76	1112.07	0.00	0.00	0.00	124.66	-8.22	1499.43	109.92	102.32	1494.99	-33.33	-20.40	1462.49	-49.11	78.41	1453.32	-297.12	1368.73	49.47	247.09	1042.43	73.46	3.76
5.84000	-266.80	108.05	41.56	-270.68	97.69	73.30	-343.16	129.64	224.56	-286.99	138.10	230.18	317.56	-6.77	34.68	284.51	-6.18	40.79	134.56	-38.67	24.77	133.01	-32.93	69.06	217.30	24.35	1114.29	0.00	0.00	0.00	137.16	-9.23	1501.63	123.19	101.59	1497.29	-20.07	-21.45	1464.93	-36.13	77.19	1455.86	-296.90	1367.94	49.68	246.38	1042.08	73.28	6.91
5.85000	-234.10	111.71	44.31	-240.06	101.40	75.11	-314.99	129.41	225.68	-258.58	137.66	232.46	316.55	-6.88	34.01	284.34	-6.54	40.47	134.65	-38.92	24.87	133.23	-33.01	69.13	230.43	24.20	1116.43	0.00	0.00	0.00	147.43	-10.07	1504.18	136.46	100.58	1499.58	-6.87	-22.25	1467.39	-23.01	76.45	1458.27	-296.53	1366.47	50.16	244.70	1043.22	72.47	4.66
5.86000	-196.38	115.80	46.67	-205.60	104.90	76.54	-286.26	129.50	225.25	-230.16	137.47	233.39	319.73	-6.52	34.99	284.05	-6.34	40.45	134.64	-38.83	24.85	133.34	-33.26	69.29	242.02	24.46	1118.42	0.00	0.00	0.00	161.04	-10.65	1506.39	149.62	99.77	1501.84	6.18	-22.81	1469.81	-9.83	75.78	1460.73	-296.01	1364.25	50.93	246.95	1043.23	72.93	1.32
5.87000	-162.96	119.95	46.99	-170.84	108.52	76.88	-256.69	129.54	223.09	-200.75	137.77	233.13	317.29	-6.48	34.16	284.06	-6.36	40.28	134.64	-38.99	24.87	133.42	-33.22	69.33	255.16	24.59	1120.39	0.00	0.00	0.00	178.09	-9.91	1508.81	162.69	99.35	1504.01	19.08	-23.33	1472.23	3.18	74.99	1463.17	-295.32	1361.25	52.00	246.28	1043.71	72.46	-0.02
5.88000	-123.85	124.00	47.27	-134.35	110.95	76.56	-226.38	130.68	219.48	-171.07	137.13	231.20	316.52	-7.32	33.44	284.15	-6.15	40.21	134.62	-38.73	24.75	133.55	-33.47	69.54	267.94	24.84	1122.46	0.00	0.00	0.00	191.77	-10.12	1511.00	175.60	98.78	1506.13	32.04	-24.00	1474.62	16.12	74.60	1465.47	-294.45	1357.40	53.40	245.83	1043.78	72.60	1.86
5.89000	-85.48	126.88	46.65	-97.06	112.59	75.61	-195.00	131.24	214.06	-140.32	137.33	227.92	318.12	-6.84	33.92	284.28	-5.14	40.72	134.61	-38.90	24.85	133.59	-33.18	69.60	279.77	25.08	1124.31	0.00	0.00	0.00	204.63	-10.86	1512.95	188.43	98.02	1508.10	44.85	-24.02	1476.82	29.04	74.29	1467.69	-293.40	1352.66	55.14	245.21	1042.32	72.73	-3.34
5.90000	-43.87	129.39	46.08	-59.14	114.00	73.71	-162.90	132.25	207.28	-108.88	137.62	223.42	317.96	-6.48	33.90	284.17	-6.93	39.62	134.68	-39.03	25.00	133.74	-33.36	69.89	292.53	25.44	1126.07	0.00	0.00	0.00	217.49	-11.06	1514.77	201.24	97.63	1509.91	57.61	-24.54	1478.88	41.75	73.44	1469.81	-292.14	1346.99	57.25	247.68	1040.84	73.63	3.62
5.91000	-1.49	131.01	45.14	-17.47	115.94	72.76	-129.41	134.03	199.37	-76.85	138.31	217.92	317.96	-6.59	33.70	284.20	-6.80	39.74	134.79	-38.88	24.99	133.80	-33.10	70.13	304.48	25.92	1127.66	0.00	0.00	0.00	230.36	-11.77	1516.38	213.92	97.16	1511.54	70.34	-25.22	1480.72	54.55	73.45	1471.71	-290.69	1340.32	59.73	247.97	1039.05	74.21	1.86
5.92000	40.83	132.24	43.69	26.87	116.43	70.04	-95.51	134.81	189.92	-44.00	139.06	211.21	318.24	-6.89	33.51	284.27	-7.93	39.20	134.89	-38.87	25.16	133.81	-32.96	70.45	315.88	25.84	1129.13	0.00	0.00	0.00	243.28	-12.27	1517.77	226.54	96.70	1512.98	82.97	-25.21	1482.39	67.19	72.86	1473.40	-289.01	1332.62	62.62	244.22	1042.05	71.91	5.51
5.93000	82.09	132.77	41.81	70.14	116.33	68.01	-60.23	136.62	179.66	-10.79	140.43	203.71	316.43	-6.54	32.99	284.32	-8.32	39.07	134.96	-38.78	25.29	133.91	-32.74	70.80	327.93	26.41	1130.44	0.00	0.00	0.00	256.12	-12.78	1518.90	239.16	96.40	1514.18	95.82	-26.03	1483.80	79.78	72.73	1474.86	-287.10	1323.82	65.94	247.48	1042.78	72.24	2.22
5.94000	125.89	132.53	40.60	110.72	117.14	65.92	-24.82	137.55	168.19	22.74	141.01	195.27	318.17	-6.57	33.50	284.39	-9.04	38.66	135.04	-38.84	25.55	133.98	-32.50	71.15	339.66	26.38	1131.53	0.00	0.00	0.00	268.88	-13.44	1519.80	251.77	95.90	1515.12	108.43	-26.25	1484.99	92.27	72.33	1476.13	-284.96	1313.89	69.69	243.31	1043.86	71.11	-3.34
5.95000	175.50	132.14	40.28	152.13	117.17	62.99	11.93	139.02	156.21	59.88	142.26	186.52	318.82	-5.94	33.93	284.51	-7.11	39.91	135.08	-38.38	25.49	134.10	-32.21	71.45	349.90	26.86	1132.18	0.00	0.00	0.00	281.50	-13.87	1520.41	264.52	95.48	1515.77	121.01	-26.36	1486.03	104.75	71.86	1477.16	-283.82	1308.64	71.68	241.14	1044.26	70.45	-2.87
5.96000	221.70	132.88	38.90	197.40	116.73	59.74	49.99	139.76	143.19	94.56	142.69	176.30	316.10	-6.08	33.12	284.67	-5.95	40.62	135.19	-38.45	25.77	134.30	-32.09	71.84	362.96	26.57	1132.82	0.00	0.00	0.00	294.04	-14.08	1520.81	274.52	94.73	1516.32	133.66	-26.70	1486.82	117.35	71.37	1477.98	-282.84	1304.36	73.53	241.21	1044.04	70.77	2.88
5.97000	267.77	133.41	38.24	242.08	117.16	56.99	89.08	140.65	130.01	131.26	142.81	166.15	318.58	-5.43	34.21	285.06	-6.83	39.72	135.27	-38.39	26.02	134.55	-32.03	72.24	374.02	26.39	1133.17	0.00	0.00	0.00	306.58	-14.41	1520.92	287.18	94.38	1516.43	146.16	-26.84	1487.34	129.97	70.91	1478.53	-282.86	1304.16	73.73	241.42	1043.97	70.29	5.36
5.98000	314.12	134.13	38.46	286.88	117.82	55.21	128.62	140.38	116.30	168.06	143.04	155.51	316.65	-5.51	33.68	285.31	-7.24	39.47	135.39	-38.20	26.25	134.79	-31.81	72.53	386.14	26.79	1133.07	0.00	0.00	0.00	319.12	-14.84	1520.81	300.12	93.92	1516.22	158.70	-27.27	1487.58	142.52	70.45	1478.74	-282.82	1303.36	74.01	242.87	1043.96	70.92	4.01
5.99000	359.86	134.28	39.41	333.37	118.58	54.34	169.78	139.86	102.65	205.86	143.32	144.85	318.62	-5.49	34.58	285.41	-7.66	39.07	135.54	-38.12	26.54	135.08	-31.67	72.94	397.80	26.56	1132.73	0.00	0.00	0.00	331.64	-15.33	1520.43	312.61	93.66	1515.80	171.25	-27.62	1487.61	155.05	70.03	1478.70	-282.46	1300.82	74.59	241.90	1044.24	70.75	3.72
6.00000	406.20	134.01	41.50	378.65	119.11	54.36	211.88	140.10	89.77	244.49	143.68	134.83	321.00	-2.99	39.11	285.07	-7.46	39.10	135.68	-37.71	26.89	135.38	-31.65	73.44	408.25	26.42	1132.24	0.00	0.00	0.00	344.27	-15.32	1519.84	325.22	93.47	1515.09	183.74	-28.12	1487.34	167.43	69.49	1478.39	-282.19	1300.10	75.08	236.47	1044.82	69.30	-0.98
6.01000	451.84	133.59	44.84	421.98	118.19	55.19	254.46	141.29	77.89	282.25	144.22	124.78	326.52	-3.97	40.19	284.60	-6.95	39.39	135.76	-37.31	27.27	135.67	-31.67	74.03	418.75	25.99	1131.31	0.00	0.00	0.00	357.00	-15.24	1519.05	338.01	93.29	1514.15	196.25	-28.13	1486.80	179.84	68.97	1477.76	-282.38	1301.14	75.09	242.61	1043.79	70.88	2.58
6.02000	498.49	132.67	49.85	466.81	117.84	57.48	298.11	141.60	66.83	324.77	144.44	116.65	317.47	-6.32	37.04	284.34	-6.48	39.74	136.01	-36.81	27.72	135.97	-31.35	74.54	430.91	25.87	1130.17	0.00	0.00	0.00	369.81	-15.25	1518.04	349.81	93.03	1513.12	208.79	-28.59	1486.00	192.15	68.44	1476.81	-282.97	1301.84	74.82	239.81	1044.25	70.58	5.63
6.03000	543.84	132.30	54.47	512.31	116.87	61.36	342.50	142.30	57.42	363.30	144.03	108.44	318.78	-7.48	35.77	284.61	-6.37	39.97	136.29	-36.59	28.40	136.36	-31.02	75.10	442.93	25.61	1128.86	0.00	0.00	0.00	382.53	-15.13	1516.82	361.97	92.94	1511.83	221.40	-28.70	1484.90	204.36	67.55	1475.70	-282.92	1301.58	74.87	237.77	1044.78	69.88	1.97
6.04000	585.88	129.12	61.65	554.62	115.53	65.39	386.02	142.73	49.72	404.34	144.01	102.54	318.95	-8.96	32.90	285.12	-6.55	40.03	136.54	-36.01	29.06	136.76	-30.63	75.75	454.52	25.07	1127.32	0.00	0.00	0.00	395.12	-14.74	1515.34	374.18	93.00	1510.25	234.14	-29.53	1483.48	216.56	67.02	1474.31	-283.18	1301.52	75.24	241.48	1044.51	70.51	2.26
6.05000	629.32	129.95	67.94	595.51	114.36	70.77	429.08	143.50	44.15	444.52	143.42	98.01	320.48	-8.90	32.88	285.42	-6.55	40.11	136.76	-35.20	29.70	137.25	-30.13	76.47	467.84	24.69	1125.51	0.00	0.00	0.00	407.72	-14.68	1513.64	386.43	93.13	1508.53	246.87	-29.80	1481.82	228.80	66.78	1472.61	-283.86	1303.65	74.97	243.18	1044.07	71.20	0.14
6.06000	669.81	128.44	76.37	637.56	114.09	78.10	471.23	143.91	40.40	481.88	143.34	94.94	319.71	-9.53	32.23	308.21	-7.09	49.07	136.89	-34.88	30.56	137.73	-29.65	77.32	480.26	24.28	1123.53	0.00	0.00	0.00	420.19	-14.30	1511.63	398.80	93.26	1506.53	259.58	-29.98	1479.89	240.93	66.07	1470.65	-284.27	1305.37	74.48	238.66	1044.76	69.92	4.76
6.07000	707.02	127.46	86.97	675.25	112.71	85.56	511.19	144.11	38.30	517.83	143.23	93.43	320.68	-9.94	32.19	287.46	-7.62	40.24	137.11	-34.60	31.54	138.27	-29.38	78.28	492.89	23.81	1121.24	0.00	0.00	0.00	432.65	-13.58	1509.42	410.94	93.42	1504.38	272.19	-30.39	1477.72	253.06	65.73	1468.54	-285.16	1306.44	74.05	239.09	1044.81	69.91	4.71
6.08000	742.99	125.92	97.00	711.13	111.92	94.06	549.30	143.62	37.72	552.40	142.81	93.51	317.55	-9.84	31.21	285.24	-8.27	38.87	137.25	-34.05	32.35	138.93	-29.15	79.36	504.02	23.68	1118.62	0.00	0.00	0.00	445.05	-12.97	1507.07	423.32	93.77	1502.02	284.76	-30.46	1475.48	265.44	65.46	1466.27	-285.77	1308.70	73.53	240.94	1044.59	70.30	0.13
6.09000	777.96	123.86	107.56	745.96	110.17	102.64	586.23	143.12	38.55	589.54	141.85	95.18	319.56	-9.55	31.67	285.52	-8.79	38.53	137.59	-33.71	33.36	139.58	-28.67	80.38	512.02	21.58	1116.40	0.00	0.00	0.00	457.56	-12.18	1504.60	435.24	94.13	1499.60	297.37	-30.66	1473.15	277.69	64.94	1463.95	-285.75	1309.96	73.53	244.11	1043.35	71.36	3.93
6.10000	812.72	122.07	118.37	775.91	108.44	110.76	620.37	142.75	40.36	621.34	140.97	97.11	318.89	-10.24	31.35	305.54	-8.73	47.39	137.92	-33.51	34.62	140.34	-28.56	81.72	524.22	21.00	1113.90	0.00	0.00	0.00	470.17	-11.05	1502.08	447.77	94.47	1497.12	309.94	-30.47	1470.78	290.12	64.47	1461.65	-285.85	1307.20	74.21	239.74	1044.08	70.20	7.99
6.11000	836.49	120.48	123.85	806.89	106.22	119.60	652.22	142.31	42.41	650.70	139.63	99.13	319.14	-10.72	30.86	308.14	-9.24	47.87	138.30	-32.98	35.91	141.23	-28.45	83.25	535.47	20.58	1111.04	0.00	0.00	0.00	482.90	-9.85	1499.52	459.39	95.07	1494.66	322.58	-30.55	1468.47	302.47	64.34	1459.33	-285.88	1308.29	74.05	236.72	1045.16	69.31	4.73
6.12000	862.56	117.17	132.45	833.84	104.59	127.24	681.48	140.55	43.91	677.62	138.51	101.16	319.70	-10.32	30.99	311.34	-9.78	48.87	138.78	-32.96	37.57	142.26	-28.62	85.07	549.56	20.76	1108.54	0.00	0.00	0.00	493.63	-11.50	1496.74	472.41	95.47	1492.12	335.25	-30.12	1466.14	314.76	64.19	1457.07	-286.11	1308.48	73.87	239.43	1044.51	70.45	5.98
6.13000	886.37	114.46	139.60	859.63	102.06	133.75	708.15	139.30	45.30	702.38	137.27	102.77	317.61	-10.88	30.09	307.22	-9.55	47.53	139.30	-32.75	39.35	143.46	-28.81	87.05	560.42	20.98	1105.93	0.00	0.00	0.00	503.86	-11.23	1494.46	484.42	95.93	1489.75	348.14	-30.19	1463.85	327.05	64.02	1454.84	-286.10	1310.68	73.30	242.08	1044.06	70.87	3.26
6.14000	907.83	111.95	144.88	881.24	100.03	138.50	732.08	137.02	46.08	724.91	135.17	103.64	319.58	-10.94	30.25	301.84	-10.33	45.46	139.88	-33.18	41.56	144.83	-29.24	89.24	572.75	20.98	1103.57	0.00	0.00	0.00	516.10	-10.48	1492.22	496.49	96.76	1487.45	361.05	-30.13	1461.58	339.35	64.20	1452.55	-286.31	1311.49	73.05	243.74	1043.50	71.02	-5.62
6.15000	927.06	109.31	148.08	896.42	98.10	137.79	752.90	134.65	46.33	744.55	133.94	104.13	320.68	-11.56	30.12	307.37	-9.49	47.51	140.62	-33.65	43.94	146.43	-29.83	91.68	587.61	21.52	1101.53	0.00	0.00	0.00	529.15	-9.64	1490.07	508.72	97.22	1485.31	374.08	-29.81	1459.37	351.70	64.41	1450.39	-286.58	1312.32	72.91	238.34	1044.65	69.47	0.44
6.16000	943.82	106.82	148.76	912.89	95.58	138.39	770.54	131.76	45.50	761.29	132.02	103.48	321.81	-12.19	29.94	301.65	-9.57	45.52	141.48	-33.98	46.49	148.18	-30.25	94.18	600.80	21.96	1099.68	0.00	0.00	0.00	540.81	-9.12	1488.22	521.34	98.06	1483.38	387.12	-29.85	1457.20	364.05	64.23	1448.29	-286.38	1310.92	73.41	242.44	1043.68	70.79	1.22
6.17000	958.01	104.25	147.22	927.28	92.46	136.81	785.06	128.82	43.67	775.55	129.25	101.56	320.72	-11.98	29.55	302.17	-9.45	45.69	142.62	-34.84	49.55	150.24	-30.89	97.07	613.60	22.90	1098.02	0.00	0.00	0.00	553.32	-8.22	1486.58	533.43	98.91	1481.72	400.14	-29.95	1455.14	376.53	64.46	1446.31	-285.36	1308.26	74.30	241.31	1044.05	70.54	-6.01
6.18000	969.96	102.23	143.36	939.19	89.98	133.56	796.66	125.18	40.53	787.25	125.98	98.48	322.64	-12.66	29.47	301.45	-10.23	45.09	143.88	-35.46	52.81	152.52	-31.62	100.26	628.40	23.83	1096.66	0.00	0.00	0.00	566.94	-7.24	1485.05	545.34	99.69	1480.31	413.18	-29.35	1453.16	389.23	64.65	1444.34	-285.05	1307.53	74.63	238.92	1045.16	69.76	-0.59
6.19000	979.72	99.84	137.69	948.89	87.92	128.21	805.26	122.36	36.93	796.72	122.54	94.57	323.28	-12.68	28.95	299.25	-8.77	45.27	145.40	-36.21	56.43	155.20	-32.68	103.78	640.62	25.03	1095.29	0.00	0.00	0.00	579.09	-6.23	1483.82	558.99	100.54	1479.09	426.27	-29.25	1451.30	401.98	65.17	1442.50	-284.48	1305.32	75.50	237.99	1045.00	69.53	3.74
6.20000	987.78	97.53	130.24	956.65	84.92	121.72	811.31	117.77	31.90	803.88	119.10	90.04	323.41	-13.03	28.42	306.40	-13.08	47.98	147.25	-37.10	60.40	158.37	-33.90	107.65	653.50	26.18	1094.47	0.00	0.00	0.00	591.93	-5.15	1482.76	570.88	101.57	1478.08	439.47	-28.64	1449.46	414.94	65.61	1440.78	-284.88	1306.81	74.95	241.77	1043.62	70.88	0.09
6.21000	994.05	95.39	121.39	962.70	82.15	113.55	815.43	113.72	27.41	809.17	115.63	84.98	321.89	-13.07	28.17	302.96	-14.18	45.88	149.56	-38.36	64.88	162.04	-35.59	111.95	668.89	27.69	1093.73	0.00	0.00	0.00	604.25	-4.32	1481.78	583.12	102.50	1477.18	452.63	-27.99	1447.72	428.01	66.17	1439.04	-284.43	1305.15	75.44	238.81	1044.23	69.54	-4.34
6.22000	998.85	91.13	111.73	970.24	77.85	108.11	817.63	111.20	27.07	813.13	111.79	80.05	322.36	-13.31	28.10	297.46	-14.69	42.76	152.21	-39.49	69.58	166.23	-37.07	116.34	682.95	29.13	1092.99	0.00	0.00	0.00	617.51	-3.34	1480.92	595.63	103.42	1476.39	465.87	-27.33	1445.97	441.09	66.64	1437.40	-284.90	1306.56	75.26	242.39	1044.08	70.72	-2.30
6.23000	1003.39	85.01	102.47	973.61	71.94	98.97	819.63	109.69	25.29	816.20	108.97	75.19	321.82	-13.26	27.87	295.66	-15.21	40.43	155.45	-40.65	74.75	171.26	-39.37	121.36	698.52	30.72	1092.81	0.00	0.00	0.00	630.17	-2.14	1480.06	608.20	104.51	1475.54	479.18	-26.73	1444.28	454.17	67.49	1435.79	-283.98	1302.92	76.23	240.10	1044.70	70.43	-7.01
6.24000	1013.72	78.94	91.18	979.58	67.22	86.13	822.16	108.14	25.69	822.04	105.04	72.32	322.65	-13.39	28.31	293.52	-15.60	38.73	159.50	-41.84	80.42	177.22	-41.51	126.61	713.81	32.36	1092.69	0.00	0.00	0.00	642.81	-1.37	1479.22	620.75	105.59	1474.84	492.54	-25.83	1442.71	467.21	68.47	1434.32	-284.99	1306.22	74.89	243.39	1043.93	70.71	-7.24
6.25000	1020.05	75.72	74.15	986.12	63.89	74.02	824.24	108.17	26.48	829.34	103.90	72.60	322.35	-13.57	28.68	292.76	-15.95	37.95	164.62	-43.32	86.79	184.59	-44.05	132.47	727.37	33.82	1092.91	0.00	0.00	0.00	656.19	-0.20	1478.73	633.83	106.63	1474.49	505.91	-25.00	1441.58	480.23	69.05	1433.42	-285.88	1310.63	73.47	244.47	1043.32	71.49	-10.23
6.26000	1025.21	73.60	63.68	990.20	62.11	63.80	825.76	107.26	26.80	832.76	102.43	71.08	319.58	-13.47	29.26	294.42	-15.85	37.57	171.22	-45.05	93.95	193.81	-46.78	138.80	744.63	35.42	1093.62	0.00	0.00	0.00	669.07	0.53	1479.00	647.09	107.45	1474.86	519.24	-24.00	1441.19	493.34	69.99	1433.21	-284.53	1306.13	75.09	243.69	1043.59	71.55	-9.08
6.27000	1026.97	70.24	52.12	993.51	60.37	54.67	826.41	107.33	26.94	837.51	100.87	70.68	318.57	-13.99	29.26	296.32	-15.32	37.35	179.69	-46.68	101.67	205.38	-49.55	145.41	758.75	37.12	1094.63	0.00	0.00	0.00	682.23	1.81	1479.68	661.98	108.54	1475.43	532.51	-23.05	1441.41	506.48	71.09	1433.61	-285.47	1308.00	74.41	245.25	1044.07	71.73	-6.06
6.28000	1030.57	69.04	43.23	996.32	57.92	48.20	827.15	107.06	27.26	840.27	99.22	70.23	321.05	-14.13	29.95	298.83	-15.10	37.23	190.07	-48.18	109.77	219.41	-52.36	151.87	773.89	38.63	1095.92	0.00	0.00	0.00	695.05	2.94	1480.64	675.52	109.68	1476.38	545.81	-21.87	1441.88	519.63	72.37	1434.23	-285.35	1308.39	74.39	245.29	1043.94	71.53	-4.78
6.29000	1030.15	67.46	40.33	997.94	57.22	44.65	827.72	106.78	27.65	841.12	97.93	69.82	322.43	-13.57	29.43	299.27	-15.10	36.64	202.48	-50.14	118.62	235.90	-55.37	158.14	790.35	40.25	1097.36	0.00	0.00	0.00	708.17	3.57	1481.83	688.64	110.70	1477.64	559.04	-20.80	1442.46	532.78	73.30	1434.95	-285.37	1308.08	74.39	245.97	1043.77	72.40	-3.03
6.30000	1031.35	67.41	37.34	998.62	56.63	40.59	828.16	106.39	27.77	843.57	97.11	69.90	325.59	-14.25	28.80	303.32	-15.59	37.06	216.52	-52.04	128.37	254.13	-58.07	164.20	805.09	42.25	1098.77	0.00	0.00	0.00	721.60	4.64	1483.07	701.88	111.52	1479.06	572.31	-19.94	1443.09	546.05	73.91	1435.75	-285.94	1309.64	73.88	246.08	1042.42	73.06	-6.17
6.31000	1032.50	67.09	35.77	999.11	56.58	38.96	828.53	106.13	27.71	845.81	96.67	69.98	330.85	-15.05	27.76	310.15	-16.74	37.02	232.32	-54.28	139.26	273.65	-61.15	171.41	819.04	44.14	1100.54	0.00	0.00	0.00	734.84	5.36	1484.53	715.18	112.40	1480.56	585.59	-18.79	1443.75	559.46	75.13	1436.57	-286.23	1310.04	73.71	246.40	1041.86	73.17	-5.08
6.32000	1031.47	66.81	34.45	999.26	56.36	38.43	828.67	106.07	27.72	845.71	96.76	69.81	337.42	-16.83	26.60	318.30	-18.81	40.02	250.24	-57.44	150.94	294.19	-64.70	179.46	832.32	45.90	1102.16	0.00	0.00	0.00	747.77	5.78	1486.11	728.29	113.23	1482.20	598.92	-17.66	1444.60	572.96	75.57	1437.54	-285.77	1308.33	74.11	245.85	1041.80	73.07	-6.89
6.33000	1031.36	66.80	33.59	999.91	56.69	40.67	828.83	106.06	27.67	846.23	96.76	69.86	347.18	-20.14	25.76	330.58	-22.54	45.51	269.22	-60.95	162.53	315.98	-67.93	187.36	846.00	47.41	1103.77	0.00	0.00	0.00	761.01	6.61	1487.81	741.21	114.02	1483.93	612.25	-16.51	1445.56	586.28	76.57	1438.59	-285.48	1306.89	74.61	244.98	1043.76	72.39	-8.24
6.34000	1031.32	66.89	33.12	999.22	57.07	37.60	828.87	106.19	27.68	846.43	97.16	69.96	362.75	-25.27	30.42	347.50	-27.24	52.31	289.02	-63.28	172.70	338.63	-71.02	196.55	859.43	48.78	1105.12	0.00	0.00	0.00	773.08	7.06	1489.57	754.15	114.80	1485.68	625.53	-15.59	1446.79	599.43	77.38	1439.84	-285.28	1306.89	74.51	245.71	1044.04	72.36	-4.61
6.35000	1031.18	66.98	32.81	998.46	57.12	39.48	828.96	106.07	27.55	846.46	97.18	69.78	387.59	-31.72	37.63	370.93	-33.48	59.56	311.18	-63.72	181.69	361.33	-72.55	206.29	871.38	49.85	1106.44	0.00	0.00	0.00	785.57	7.42	1491.25	767.13	115.46	1487.38	638.68	-14.57	1448.28	612.46	77.81	1441.35	-285.68	1308.72	73.93	244.23	1043.73	72.50	-6.20
6.36000	1030.93	67.15	32.38	998.95	57.07	39.70	828.93	106.00	27.47	847.34	97.51	70.03	414.27	-40.69	41.76	397.39	-40.74	64.24	335.84	-64.87	189.66	385.98	-71.61	214.99	885.00	50.80	1107.68	0.00	0.00	0.00	798.92	7.91	1492.94	780.19	116.09	1489.09	651.67	-14.06	1449.95	625.39	78.64	1443.14	-285.46	1307.96	74.26	246.98	1044.56	72.58	-6.59
6.37000	1031.12	66.98	32.37	998.74	57.24	39.41	829.02	106.18	27.57	846.76	97.97	69.76	442.55	-49.25	45.92	427.32	-48.31	68.69	363.02	-65.71	195.45	412.81	-70.80	220.62	897.66	51.15	1109.13	0.00	0.00	0.00	811.68	8.40	1494.70	793.23	116.53	1490.89	664.56	-13.39	1451.97	638.28	79.11	1445.22	-285.07	1309.19	73.95	248.10	1043.40	73.23	-5.09
6.38000	1031.54	67.05	32.29	999.71	57.61	39.79	828.92	106.35	27.65	846.55	98.17	69.41	471.04	-57.07	48.66	457.21	-54.79	71.92	391.44	-66.84	199.53	440.65	-70.28	223.92	909.52	51.22	1110.69	0.00	0.00	0.00	820.69	7.28	1497.09	806.24	116.69	1492.87	677.37	-12.87	1454.27	651.18	79.01	1447.62	-285.64	1310.26	73.37	245.47	1044.03	72.59	-5.90
6.39000	1031.82	66.91	32.18	998.31	57.42	39.17	828.85	106.35	27.71	847.56	98.35	69.50	501.98	-63.19	52.09	489.90	-59.26	75.69	420.47	-67.68	201.55	468.95	-69.37	225.98	922.28	50.80	1112.58	0.00	0.00	0.00	832.20	7.12	1499.28	819.23	116.85	1494.95	690.15	-12.74	1456.86	664.03	78.80	1450.31	-285.74	1311.12	72.87	245.03	1044.16	72.43	-5.62
6.40000	1031.44	66.92	31.87	998.17	57.68	39.09	828.90	106.35	27.70	847.62	98.22	69.39	535.34	-68.71	54.15	522.88	-64.05	77.41	450.08	-67.88	201.40	498.02	-68.85	226.69	935.55	50.11	1114.74	0.00	0.00	0.00	845.90	7.38	1501.38	832.19	117.13	1497.04	702.91	-12.47	1459.63	676.72	79.26	1453.14	-286.21	1311.95	72.48	246.94	1044.30	72.72	-6.59
6.41000	1031.75	67.04	31.71	998.80	57.43	39.03	828.92	106.31	27.75	846.64	98.48	68.97	571.39	-73.56	55.49	556.17	-68.16	78.00	480.18	-67.68	199.21	527.20	-68.09	225.91	947.22	49.30	1116.94	0.00	0.00	0.00	857.62	7.27	1503.43	845.19	117.19	1499.17	715.52	-12.47	1462.45	689.39	79.02	1455.98	-286.48	1311.25	73.01	246.26	1044.01	72.49	-4.78
6.42000	1031.97	67.06	31.53	998.52	57.51	38.73	828.99	106.26	27.84	847.84	98.01	69.23	608.03	-78.52	55.26	588.26	-71.61	76.65	511.06	-66.09	194.58	556.23	-67.36	223.71	959.04	48.45	1119.13	0.00	0.00	0.00	869.80	7.27	1505.43	858.08	117.00	1501.23	728.12	-12.58	1465.23	702.11	78.63	1458.83	-286.08	1310.26	73.38	246.77	1043.45	72.77	-6.85
6.43000	1031.46	66.90	31.22	998.65	57.77	38.75	829.08	106.37	27.86	849.12	98.07	69.71	644.56	-81.62	54.36	625.19	-74.61	75.66	542.17	-64.07	187.96	585.81	-66.74	219.95	971.74	47.58	1121.46	0.00	0.00	0.00	882.00	7.06	1507.39	870.70	116.68	1503.15	740.61	-12.96	1467.84	714.81	78.24	1461.52	-285.46	1308.98	73.62	245.87	1043.34	72.68	-7.78
6.44000	1031.86	67.24	30.93	999.75	57.21	38.49	829.16	106.09	27.80	848.54	97.96	69.55	683.72	-84.23	53.26	661.97	-76.83	73.12	574.09	-62.46	179.96	616.28	-66.25	214.72	982.36	46.71	1123.57	0.00	0.00	0.00	893.90	6.77	1509.32	883.16	116.38	1504.97	753.12	-13.15	1470.24	727.25	77.76	1464.00	-285.24	1307.92	74.22	244.93	1044.81	72.17	-7.63
6.45000	1031.90	67.33	30.65	999.22	57.50	37.96	829.26	105.99	27.84	848.87	98.05	69.98	722.90	-87.03	50.80	699.23	-78.23	69.83	607.17	-61.74	170.85	647.69	-65.20	207.79	992.78	45.93	1125.55	0.00	0.00	0.00	907.71	6.38	1510.99	895.47	116.04	1506.64	765.52	-13.52	1472.40	739.53	77.31	1466.19	-285.46	1308.96	73.76	245.34	1044.07	72.41	-5.06
6.46000	1032.28	67.42	30.48	999.28	57.31	37.56	829.52	105.38	27.74	847.67	97.93	69.66	765.31	-87.44	49.28	740.21	-79.00	66.83	641.52	-62.79	161.29	679.53	-63.77	199.13	1005.17	44.96	1127.30	0.00	0.00	0.00	920.63	5.93	1512.54	907.80	115.55	1508.18	777.69	-14.19	1474.24	751.66	76.71	1468.08	-285.98	1310.90	73.31	243.68	1043.05	72.54	-6.20
6.47000	1032.36	67.38	30.30	999.77	57.28	37.44	829.44	105.74	28.06	849.52	97.64	70.33	810.47	-89.23	47.22	780.93	-79.43	63.21	676.44	-64.45	150.89	712.51	-62.88	189.53	1017.73	44.16	1129.05	0.00	0.00	0.00	932.77	5.43	1513.87	920.13	114.84	1509.53	789.81	-14.74	1475.75	763.74	76.69	1469.66	-285.51	1310.15	73.43	246.10	1043.27	72.90	-3.80
6.48000	1032.56	67.24	30.20	1000.54	56.88	37.45	829.63	105.62	28.17	849.19	97.57	70.51	853.27	-89.37	46.24	824.25	-79.94	59.74	712.62	-66.21	139.80	746.26	-63.23	179.70	1027.83	43.23	1130.54	0.00	0.00	0.00	943.27	4.78	1515.11	932.35	114.22	1510.69	801.90	-15.26	1476.94	775.88	75.96	1470.94	-285.52	1308.39	74.31	246.87	1043.65	72.67	-3.74
6.49000	1032.90	67.12	30.09	1000.22	57.36	37.94	829.57	105.79	28.54	848.64	97.51	70.55	895.21	-88.63	43.32	867.14	-80.44	56.28	750.11	-67.31	127.66	780.83	-65.41	170.09	1039.89	42.57	1131.68	0.00	0.00	0.00	956.51	4.08	1515.91	944.49	113.49	1511.62	813.87	-15.79	1477.78	788.05	75.51	1471.85	-285.61	1307.29	74.81	243.42	1043.93	72.11	-5.45
6.50000	1033.19	67.01	30.25	1001.22	56.82	38.50	829.82	105.40	28.71	849.46	97.31	71.19	942.15	-89.68	41.16	912.00	-81.24	53.37	788.82	-69.02	115.53	815.96	-67.89	160.17	1052.41	41.94	1132.57	0.00	0.00	0.00	968.28	3.30	1516.55	956.62	112.73	1512.31	825.89	-16.31	1478.26	800.17	75.04	1472.46	-286.40	1309.03	74.16	243.38	1043.79	72.22	-3.73
6.51000	1032.55	66.18	30.57	1000.26	56.17	38.62	830.04	104.86	28.94	849.45	96.70	71.24	987.76	-90.34	40.96	957.21	-82.67	51.21	828.18	-71.11	103.41	852.09	-70.15	150.14	1063.64	41.30	1132.92	0.00	0.00	0.00	980.18	2.46	1516.85	968.70	111.99	1512.74	837.79	-16.94	1478.41	812.22	74.27	1472.74	-285.50	1306.48	74.92	244.44	1043.69	72.29	-5.68
6.52000	1033.13	66.10	30.85	997.04	56.85	42.84	830.21	104.81	29.43	849.81	96.32	71.45	1032.56	-92.23	41.44	1003.61	-84.35	50.41	868.70	-72.63	91.21	889.16	-71.80	139.90	1074.64	40.46	1132.75	0.00	0.00	0.00	991.85	1.62	1516.98	980.90	111.15	1512.88	849.72	-17.63	1478.21	824.38	73.52	1472.73	-284.56	1304.11	75.84	246.48	1042.93	73.20	-6.73
6.53000	1030.49	61.14	36.00	994.88	61.90	46.79	830.39	104.33	29.77	849.94	96.04	71.75	1077.77	-94.85	42.82	1047.81	-86.35	49.93	910.12	-73.85	79.37	926.55	-73.39	129.88	1086.59	39.90	1132.31	0.00	0.00	0.00	1003.47	0.68	1516.92	993.13	110.18	1512.85	861.59	-18.36	1477.70	836.46	72.94	1472.38	-284.99	1306.43	74.93	247.13	1042.69	73.29	-6.66
6.54000	1033.91	61.98	37.44	993.71	66.58	49.60	830.66	103.87	30.10	850.39	95.60	71.92	1122.72	-98.34	44.66	1094.13	-90.01	48.37	951.86	-75.48	68.21	964.42	-76.00	120.70	1097.43	39.08	1131.41	0.00	0.00	0.00	1015.26	-0.34	1516.46	1005.24	109.14	1512.55	873.59	-19.04	1476.99	848.74	72.33	1471.76	-285.36	1307.98	74.29	245.64	1043.26	72.74	-8.70
6.55000	1033.59	63.07	36.33	997.77	66.42	48.75	830.96	103.33	30.52	850.73	95.71	72.30	1165.66	-101.46	47.58	1137.78	-92.58	49.45	993.84	-78.71	58.66	1002.70	-78.58	112.06	1110.36	38.47	1130.15	0.00	0.00	0.00	1027.38	-1.27	1515.83	1017.31	108.26	1512.00	885.60	-19.65	1475.96	861.03	71.91	1470.90	-285.57	1308.14	74.15	246.36	1043.12	72.96	-4.81
6.56000	1033.67	64.60	35.10	1000.48	64.24	45.24	831.24	102.85	31.02	850.32	95.25	72.36	1208.87	-103.58	52.40	1180.91	-95.64	52.08	1036.07	-82.81	50.55	1041.15	-81.62	104.36	1122.11	38.01	1128.52	0.00	0.00	0.00	1039.21	-2.27	1514.82	1029.45	107.10	1511.22	897.54	-20.37	1474.70	873.18	71.51	1469.80	-285.06	1306.20	74.65	247.62	1043.55	73.01	-4.70
6.57000	1034.05	67.51	29.95	1002.29	60.10	39.32	831.49	102.50	31.66	850.46	95.04	72.81	1250.48	-106.25	58.00	1227.22	-98.16	57.17	1078.08	-87.41	43.73	1079.74	-84.55	97.43	1133.91	37.36	1126.76	0.00	0.00	0.00	1051.73	-3.32	1513.74	1041.56	106.18	1510.18	909.53	-20.84	1473.23	885.38	70.77	1468.43	-285.29	1306.78	74.76	248.66	1043.01	73.47	-3.15
6.58000	1033.67	68.02	29.29	1002.22	59.27	37.85	831.89	101.88	32.37	851.14	94.90	73.45	1292.52	-109.16	65.21	1266.64	-102.78	58.92	1120.28	-91.19	37.73	1118.32	-87.78	91.57	1146.94	36.75	1124.58	0.00	0.00	0.00	1063.88	-4.33	1512.38	1053.80	105.34	1508.88	921.43	-21.39	1471.56	897.58	70.23	1466.85	-285.95	1309.52	73.79	247.84	1043.67	73.00	-5.24
6.59000	1033.52	68.33	29.00	1001.91	58.73	37.13	832.50	100.64	32.99	851.29	94.78	74.00	1332.67	-111.42	73.39	1307.06	-106.03	64.62	1162.16	-95.49	33.65	1156.43	-91.51	87.19	1158.16	36.15	1122.25	0.00	0.00	0.00	1075.94	-5.51	1510.74	1066.12	104.28	1507.34	933.34	-22.01	1469.63	909.74	69.69	1465.08	-285.75	1311.69	72.88	246.13	1043.63	72.57	-6.95
6.60000	1033.34	68.45	28.76	1001.18	59.28	37.92	832.99	99.94	33.92	853.35	94.58	75.17	1370.14	-114.07	81.90	1346.20	-108.80	71.66	1203.37	-99.36	30.96	1193.83	-95.14	84.21	1171.39	35.48	1119.83	0.00	0.00	0.00	1087.95	-6.67	1508.81	1078.59	103.19	1505.53	945.50	-22.26	1467.45	922.04	69.39	1462.98	-284.98	1307.88	74.04	245.28	1043.98	72.31	-2.55
6.61000	1033.34	68.63	28.37	1000.34	58.38	36.73	833.39	99.81	35.07	852.43	94.33	75.57	1407.92	-116.29	91.55	1383.76	-111.02	79.32	1243.11	-103.10	29.86	1229.95	-98.82	82.73	1183.57	34.62	1117.27	0.00	0.00	0.00	1100.50	-7.93	1506.59	1091.06	101.99	1503.47	957.46	-23.13	1465.04	934.48	68.58	1460.75	-285.23	1307.46	74.22	244.99	1044.14	72.49	-4.28
6.62000	1033.68	68.80	28.06	1000.48	58.38	36.90	833.86	99.32	36.23	853.38	94.06	76.61	1442.61	-118.90	101.28	1417.60	-110.50	88.84	1280.90	-106.82	30.40	1264.66	-102.44	82.64	1195.82	33.78	1114.39	0.00	0.00	0.00	1112.44	-9.25	1504.29	1103.66	100.49	1501.16	969.61	-23.44	1462.50	946.81	68.52	1458.20	-285.05	1305.41	74.82	246.66	1043.78	73.03	-6.48
6.63000	1034.25	69.04	27.77	1000.13	58.69	36.37	834.21	99.07	37.48	853.21	93.91	77.50	1475.15	-120.22	111.17	1450.34	-112.32	97.31	1316.92	-109.07	31.60	1297.39	-105.28	83.52	1207.71	32.77	1111.43	0.00	0.00	0.00	1125.47	-10.51	1501.66	1116.35	99.14	1498.66	981.71	-24.21	1459.76	959.17	68.32	1455.58	-285.75	1308.03	74.20	247.18	1043.44	73.10	-5.42
6.64000	1034.44	69.33	27.26	1001.23	58.80	36.22	834.67	98.54	38.68	854.00	93.27	78.61	1505.54	-120.12	121.20	1480.93	-113.77	105.63	1349.89	-111.43	34.08	1328.22	-106.97	84.77	1220.83	31.52	1108.61	0.00	0.00	0.00	1139.52	-11.58	1498.83	1129.02	98.01	1495.99	993.96	-24.76	1457.02	971.65	67.72	1452.81	-285.87	1308.59	73.76	242.73	1043.89	72.18	-3.74
6.65000	1034.30	69.28	26.78	1001.52	58.65	36.37	835.16	98.45	40.28	854.45	93.33	80.05	1533.41	-120.19	130.21	1509.18	-114.13	112.72	1380.85	-112.29	36.44	1356.78	-108.34	86.41	1232.26	30.08	1105.64	0.00	0.00	0.00	1153.36	-12.89	1496.62	1141.76	96.71	1493.30	1006.22	-25.59	1454.29	984.17	67.34	1450.09	-286.07	1309.65	73.65	243.42	1044.07	72.06	-3.75
6.66000	1034.69	69.50	26.46	1001.71	58.79	35.90	835.91	97.47	41.64	856.07	92.85	81.51	1558.76	-118.67	137.76	1534.29	-113.36	119.60	1408.62	-113.18	38.91	1382.83	-109.21	88.03	1244.87	28.51	1102.61	0.00	0.00	0.00	1167.09	-14.24	1494.67	1154.54	95.26	1490.65	1018.63	-26.32	1451.69	996.85	66.51	1447.50	-285.01	1305.98	74.83	244.89	1043.57	72.64	-3.08
6.67000	1034.87	69.54	26.07	1002.49	58.47	35.94	836.49	97.38	43.51	857.14	92.69	83.15	1579.89	-119.17	140.28	1557.12	-112.35	124.70	1433.59	-113.18	40.66	1406.25	-109.31	89.01	1257.50	26.93	1099.77	0.00	0.00	0.00	1180.69	-15.63	1492.97	1167.18	94.13	1488.05	1030.93	-27.44	1449.17	1009.49	65.91	1444.98	-285.40	1306.10	74.62	246.38	1044.01	72.72	-5.32
6.68000	1035.45	69.64	25.86	1002.71	59.05	35.85	837.22	97.42	45.68	858.43	92.86	85.27	1599.28	-116.24	144.30	1577.16	-109.96	128.04	1455.32	-112.63	41.42	1426.72	-109.32	89.49	1270.30	25.02	1096.95	0.00	0.00	0.00	1194.19	-17.05	1491.51	1176.11	92.72	1486.62	1043.28	-28.66	1446.80	1022.15	65.09	1442.64	-286.01	1310.01	73.46	244.61	1045.00	71.85	-5.19
6.69000	1035.32	69.56	25.50	1002.46	59.37	35.76	838.10	97.19	48.06	858.69	93.59	87.43	1616.87	-113.90	145.61	1594.54	-106.45	129.61	1474.17	-111.11	40.91	1444.29	-108.54	88.92	1283.19	23.24	1094.41	0.00	0.00	0.00	1207.57	-18.51	1490.27	1188.71	91.09	1484.47	1055.79	-29.62	1444.63	1034.83	64.42	1440.42	-286.51	1310.94	72.96	244.08	1044.52	71.91	-6.07
6.70000	1035.90	69.74	25.24	1003.01	59.19	35.50	838.98	97.26	50.78	861.25	93.71	90.09	1631.06	-109.54	144.74	1610.02	-103.38	127.66	1489.00	-109.11	39.24	1458.57	-107.17	87.39	1296.19	21.12	1092.01	0.00	0.00	0.00	1220.85	-19.99	1489.25	1202.25	89.54	1482.28	1068.27	-31.04	1442.65	1047.57	63.43	1438.33	-286.30	1309.94	73.38	242.91	1044.78	71.58	-3.51
6.71000	1035.55	69.43	24.91	1003.68	59.42	35.75	840.17	97.38	53.79	863.55	94.05	93.00	1643.27	-106.36	140.93	1621.91	-99.71	123.99	1500.52	-106.04	36.19	1470.05	-104.82	84.73	1310.01	19.22	1089.99	0.00	0.00	0.00	1234.04	-21.50	1488.45	1215.51	88.00	1480.28	1081.01	-32.20	1440.85	1060.44	62.25	1436.37	-285.84	1310.01	73.26	243.92	1044.71	72.04	-3.79
6.72000	1036.55	69.48	24.91	1003.71	59.05	35.38	841.53	97.92	57.43	864.84	94.98	96.16	1652.70	-102.08	134.91	1630.71	-96.24	118.31	1507.95	-102.88	32.12	1478.59	-101.88	81.02	1324.00	17.23	1088.25	0.00	0.00	0.00	1247.13	-23.02	1487.84	1227.89	86.52	1478.55	1093.79	-33.63	1439.22	1073.43	61.14	1434.54	-285.63	1309.38	73.44	244.62	1042.66	72.84	-7.70
6.73000	1036.97	69.35	24.81	1003.85	59.18	35.26	843.06	98.98	61.70	867.28	95.31	99.55	1659.81	-98.61	126.80	1637.28	-92.36	110.69	1512.91	-98.40	26.74	1484.46	-98.37	76.50	1337.18	15.12	1086.73	0.00	0.00	0.00	1260.13	-24.56	1487.41	1240.52	84.90	1477.03	1106.80	-35.01	1437.69	1086.63	59.46	1432.84	-285.85	1309.74	73.47	245.53	1043.92	72.66	-6.96
6.74000	1036.98	69.45	24.47	1004.13	59.34	35.38	847.85	99.99	68.05	871.10	96.07	104.02	1666.30	-90.90	121.09	1642.47	-86.64	101.33	1515.90	-94.52	23.89	1488.41	-94.35	72.28	1350.73	12.82	1085.48	0.00	0.00	0.00	1273.05	-26.12	1487.17	1253.73	83.14	1475.64	1119.96	-36.53	1436.27	1099.79	57.99	1431.15	-285.69	1309.24	73.55	245.33	1044.11	72.51	-2.87
6.75000	1037.02	69.46	24.08	1004.92	59.09	35.19	847.78	99.52	71.45	874.73	97.00	108.55	1670.58	-84.65	111.98	1646.16	-81.38	92.74	1518.01	-91.68	20.94	1491.50	-90.43	68.10	1365.09	10.55	1084.49	0.00	0.00	0.00	1285.89	-27.68	1487.10	1267.26	81.46	1474.39	1133.25	-37.87	1434.88	1113.07	56.20	1429.52	-284.97	1305.08	75.00	244.62	1044.37	72.40	-5.04
6.76000	1037.20	69.53	23.93	1004.90	59.02	35.21	850.86	99.61	77.21	879.36	97.71	113.86	1677.34	-77.40	100.86	1652.43	-75.15	83.28	1520.66	-90.64	19.40	1495.44	-87.74	64.88	1379.26	8.22	1083.86	0.00	0.00	0.00	1298.66	-29.25	1487.18	1284.02	79.52	1472.07	1146.40	-39.62	1433.64	1126.26	54.68	1428.01	-285.03	1306.13	74.65	245.09	1044.19	72.46	-6.92
6.77000	1037.08	69.31	23.59	1005.82	58.91	35.61	855.00	99.84	83.56	883.96	98.28	119.09	1686.64	-74.65	85.85	1660.52	-71.30	71.73	1523.64	-89.75	18.49	1505.03	-87.55	64.93	1394.12	5.97	1083.69	0.00	0.00	0.00	1311.35	-30.83	1487.42	1294.03	78.35	1472.12	1159.61	-41.30	1432.66	1139.58	53.10	1426.78	-285.56	1309.67	73.21	245.37	1044.13	72.46	-7.18
6.78000	1037.47	69.26	23.63	1006.25	58.77	35.58	859.71	100.85	91.01	890.23	99.17	125.18	1693.41	-70.70	72.24	1666.38	-68.78	60.69	1525.42	-89.53	17.86	1510.75	-86.63	64.17	1407.77	3.57	1083.79	0.00	0.00	0.00	1323.98	-32.40	1487.79	1305.93	76.71	1472.18	1173.01	-43.01	1432.31	1152.99	51.30	1426.13	-286.24	1312.81	72.27	245.38	1043.82	72.53	-7.33
6.79000	1036.49	69.09	23.17	1006.38	58.44	34.99	862.80	102.14	99.40	898.29	99.81	131.86	1698.23	-67.09	60.20	1671.07	-66.22	50.71	1526.50	-89.91	19.63	1514.50	-85.28	63.98	1422.73	1.31	1084.45	0.00	0.00	0.00	1336.55	-33.96	1488.30	1323.25	74.68	1471.06	1186.48	-44.75	1432.55	1166.34	49.25	1426.01	-285.66	1308.78	73.64	246.84	1043.69	72.89	-4.43
6.80000	1036.12	69.03	23.10	1006.36	57.92	34.73	872.77	101.29	107.94	907.70	100.07	138.94	1703.32	-62.93	51.37	1673.56	-62.29	47.94	1527.71	-89.30	20.90	1519.13	-83.19	64.06	1437.67	-1.08	1085.44	0.00	0.00	0.00	1349.07	-35.52	1488.92	1337.47	73.05	1471.11	1199.88	-46.63	1433.01	1179.69	47.31	1426.17	-286.46	1312.14	72.51	244.85	1044.06	72.37	-7.13
6.81000	1035.57	69.40	22.98	1005.87	57.48	33.89	881.72	101.32	117.65	917.26	100.59	145.92	1706.07	-62.00	45.86	1675.06	-60.42	44.47	1528.43	-88.67	21.68	1522.11	-81.32	63.75	1453.02	-3.53	1087.18	0.00	0.00	0.00	1361.54	-37.06	1489.66	1350.83	71.43	1471.73	1213.29	-48.46	1433.71	1192.90	45.65	1426.55	-286.41	1311.93	72.78	243.24	1044.02	72.30	-7.57
6.82000	1035.63	69.75	23.11	1007.54	57.51	34.75	893.07	100.14	127.53	930.46	101.05	153.43	1707.87	-62.14	41.11	1677.25	-60.79	42.38	1528.92	-88.58	22.28	1523.49	-80.44	63.60	1467.89	-6.00	1089.16	0.00	0.00	0.00	1373.95	-38.59	1490.49	1363.99	69.88	1472.80	1226.85	-50.14	1434.82	1206.32	43.39	1427.32	-286.18	1309.88	73.41	246.24	1044.10	72.71	-1.37
6.83000	1036.94	69.62	23.33	1009.64	57.15	34.65	906.20	99.17	138.24	946.43	101.10	161.27	1710.33	-61.35	38.37	1678.34	-60.68	40.57	1529.52	-87.91	22.35	1525.02	-79.77	63.35	1482.52	-8.71	1091.35	0.00	0.00	0.00	1386.33	-40.10	1491.42	1377.26	68.34	1474.20	1240.50	-51.80	1436.22	1219.65	41.54	1428.42	-286.40	1310.58	73.37	244.71	1044.19	72.25	-4.80
6.84000	1039.03	69.88	22.73	1013.98	57.31	35.24	920.91	98.48	149.66	965.60	101.12	169.03	1711.80	-61.01	36.57	1679.28	-61.21	39.30	1529.75	-87.83	22.54	1525.89	-79.62	63.30	1496.00	-11.33	1093.67	0.00	0.00	0.00	1398.68	-41.59	1492.42	1390.43	66.97	1475.76	1254.01	-53.53	1437.87	1232.89	39.87	1429.76	-286.43	1310.83	72.97	245.38	1043.81	72.62	-5.66
6.85000	1042.51	71.21	21.69	1021.48	57.92	37.64	936.81	97.83	161.43	983.14	102.98	177.68	1711.81	-61.16	34.90	1679.59	-60.31	39.02	1529.97	-87.69	22.57	1526.34	-79.60	63.39	1509.12	-14.07	1096.13	0.00	0.00	0.00	1410.99	-43.04	1493.50	1403.48	65.92	1477.48	1267.41	-55.17	1439.69	1246.19	38.30	1431.20	-286.03	1310.34	73.04	245.98	1043.00	72.96	-4.19
6.86000	1047.54	74.32	20.65	1029.92	59.32	41.60	953.20	98.02	173.41	1002.31	102.16	185.50	1712.51	-61.07	34.49	1680.00	-60.40	38.65	1530.02	-87.92	22.75	1526.53	-79.84	63.45	1522.68	-16.51	1098.46	0.00	0.00	0.00	1423.27	-44.47	1494.63	1416.90	64.37	1479.33	1280.89	-56.53	1441.52	1259.52	36.58	1432.80	-286.00	1309.23	73.35	246.12	1043.76	72.57	-2.27
6.87000	1054.93	76.29	22.10	1041.99	62.03	47.36	970.81	96.08	184.26	1022.97	102.46	193.80	1711.57	-60.78	33.68	1680.15	-60.48	38.64	1530.05	-88.11	22.80	1526.79	-79.91	63.37	1535.92	-18.72	1100.69	0.00	0.00	0.00	1435.54	-45.87	1495.82	1430.07	63.02	1481.23	1294.35	-57.87	1443.52	1272.82	34.81	1434.53	-285.70	1307.15	74.00	246.66	1043.47	72.90	-4.74
6.88000	1068.21	78.32	27.65	1058.12	63.29	54.87	990.29	93.74	194.07	1044.82	102.03	201.81	1712.35	-61.06	33.47	1680.27	-60.59	38.29	1530.13	-87.96	22.68	1526.94	-80.22	63.33	1548.64	-20.52	1102.81	0.00	0.00	0.00	1447.78	-47.22	1497.05	1443.02	61.98	1483.06	1307.53	-59.20	1445.51	1286.09	33.15	1436.42	-284.88	1304.99	74.61	246.01	1043.87	72.63	-6.80
6.89000	1090.40	78.46	34.42	1080.27	64.00	61.83	1012.85	92.28	202.67	1067.34	99.60	209.38	1712.64	-60.91	33.30	1680.09	-60.88	38.36	1530.18	-88.10	22.68	1527.08	-80.59	63.29	1561.64	-22.01	1104.82	0.00	0.00	0.00	1460.02	-48.54	1498.31	1456.09	60.71	1485.00	1320.55	-60.54	1447.68	1299.28	31.73	1438.34	-285.82	1309.14	73.61	246.10	1043.45	72.77	-7.39
6.90000	1117.32	78.56	40.61	1106.33	63.58	68.54	1037.98	91.48	209.07	1091.79	98.03	216.67	1712.77	-60.52	33.51	1680.56	-60.99	38.09	1530.12	-88.37	22.74	1527.23	-80.81	63.25	1573.40	-23.19	1106.79	0.00	0.00	0.00	1472.24	-49.81	1499.59	1469.05	59.57	1486.94	1333.56	-61.88	1449.91	1312.18	30.47	1440.41	-285.18	1308.31	73.84	247.62	1043.62	73.07	-2.94
6.91000	1144.16	78.66	45.15	1132.74	63.06	73.39	1064.66	90.54	213.48	1118.13	95.94	221.69	1712.08	-60.61	33.00	1679.93	-60.74	38.07	1530.23	-88.21	22.66	1527.55	-80.78	63.11	1586.35	-24.10	1108.80	0.00	0.00	0.00	1484.47	-51.03	1500.88	1482.04	58.71	1488.89	1346.67	-63.05	1452.20	1325.08	29.32	1442.55	-285.26	1308.81	73.65	248.00	1043.37	73.24	-6.54
6.92000	1172.90	80.02	48.37	1163.15	64.96	76.59	1092.31	90.10	216.59	1145.36	94.46	225.29	1712.00	-61.14	32.79	1679.59	-60.46	37.92	1530.30	-88.24	22.57	1527.70	-81.08	63.23	1598.64	-24.59	1110.81	0.00	0.00	0.00	1496.69	-52.20	1502.17	1494.93	58.01	1490.86	1359.67	-64.03	1454.62	1338.01	27.81	1444.95	-285.63	1309.98	73.27	249.14	1043.14	73.78	-6.39
6.93000	1204.12	82.00	51.05	1193.26	65.76	79.06	1120.13	88.59	217.72	1173.00	93.19	227.66	1711.98	-61.12	32.76	1679.68	-60.28	37.91	1530.30	-88.34	22.61	1527.90	-81.26	63.35	1610.26	-25.12	1112.74	0.00	0.00	0.00	1508.92	-53.31	1503.46	1507.80	57.21	1492.95	1372.53	-64.93	1457.11	1350.76	27.24	1447.36	-285.23	1309.03	73.67	248.31	1042.68	73.42	-3.83
6.94000	1236.69	84.61	52.76	1225.72	68.43	79.78	1147.60	87.40	217.21	1200.52	91.13	228.04	1712.44	-61.17	33.19	1679.87	-60.70	37.81	1530.33	-88.34	22.55	1528.05	-81.28	63.45	1623.24	-25.30	1114.65	0.00	0.00	0.00	1521.17	-54.36	1504.73	1520.71	56.53	1495.06	1385.34	-65.77	1459.60	1363.69	25.93	1449.98	-285.31	1308.89	73.70	247.49	1043.68	73.05	-2.55
6.95000	1271.33	86.62	53.56	1258.41	70.12	79.62	1175.40	85.60	214.45	1228.09	89.97	227.13	1711.67	-61.50	32.91	1680.40	-60.67	38.22	1530.23	-88.65	22.72	1528.21	-81.24	63.56	1636.17	-25.61	1116.74	0.00	0.00	0.00	1533.43	-55.35	1505.96	1533.50	55.71	1497.20	1398.07	-66.54	1462.13	1376.55	24.98	1452.54	-286.13	1310.01	73.27	246.34	1044.72	72.43	-6.04
6.96000	1306.46	88.08	53.13	1292.74	71.11	78.78	1203.84	84.68	210.24	1256.44	88.61	224.72	1711.37	-61.22	33.15	1679.74	-60.40	37.94	1530.25	-88.69	22.75	1528.32	-81.45	63.83	1648.37	-25.83	1118.86	0.00	0.00	0.00	1545.71	-56.28	1507.17	1546.41	54.92	1499.31	1410.67	-67.37	1464.57	1389.29	24.34	1455.01	-285.54	1306.35	74.52	246.00	1044.24	72.69	-5.55
6.97000	1345.49	88.61	52.85	1328.32	71.51	76.86	1233.28	84.39	204.27	1285.76	87.44	220.62	1710.60	-61.50	33.01	1680.28	-61.41	37.64	1530.29	-88.67	22.71	1528.46	-81.60	64.08	1660.99	-26.12	1120.87	0.00	0.00	0.00	1558.02	-57.13	1508.32	1559.09	54.58	1501.19	1423.38	-67.58	1466.87	1401.95	23.64	1457.41	-285.59	1306.76	74.46	243.76	1044.59	71.96	-5.77
6.98000	1384.67	88.16	51.76	1366.39	71.31	74.47	1264.00	84.21	196.71	1315.43	86.52	215.10	1711.36	-61.84	33.05	1679.84	-60.92	37.88	1530.43	-88.46	22.54	1528.66	-81.69	64.32	1672.89	-26.31	1122.82	0.00	0.00	0.00	1570.36	-57.91	1509.41	1571.88	53.87	1503.03	1435.96	-67.68	1469.00	1414.76	22.79	1459.66	-285.75	1309.12	73.69	244.41	1043.51	72.54	-5.82
6.99000	1425.51	86.84	50.36	1405.00	70.16	71.62	1296.02	83.29	187.34	1345.56	86.05	208.52	1711.02	-61.39	33.36	1679.61	-60.56	38.13	1530.31	-88.78	22.68	1528.86	-81.92	64.63	1684.83	-26.64	1124.62	0.00	0.00	0.00	1582.73	-58.61	1510.44	1584.38	53.52	1504.68	1448.46	-68.17	1470.91	1427.36	22.47	1461.67	-286.18	1310.60	73.03	246.22	1043.76	72.84	-4.73
7.00000	1467.62	84.68	48.84	1446.41	68.49	68.94	1327.98	84.23	177.37	1376.25	86.37	201.03	1711.41	-61.66	33.46	1679.16	-60.96	37.67	1530.25	-89.07	22.83	1529.00	-82.14	65.03	1695.65	-26.98	1126.25	0.00	0.00	0.00	1595.14	-59.24	1511.39	1596.79	53.19	1506.18	1461.27	-68.09	1472.63	1440.06	21.82	1463.44	-285.41	1309.19	73.55	247.27	1044.04	72.90	-9.19
7.01000	1509.78	81.86	47.25	1487.38	66.55	65.62	1361.29	83.65	165.70	1408.54	85.40	191.85	1711.62	-62.31	33.21	1678.73	-60.74	37.38	1530.35	-88.86	22.78	1529.24	-82.10	65.30	1706.53	-27.30	1127.73	0.00	0.00	0.00	1607.60	-59.77	1512.26	1609.34	52.63	1507.50	1473.85	-68.34	1474.08	1452.55	21.60	1464.91	-285.73	1308.35	73.89	246.57	1043.66	72.80	-7.52
7.02000	1551.48	78.50	45.12	1528.47	63.40	62.76	1395.73	84.16	153.57	1441.12	87.08	184.27	1712.05	-61.28	33.80	1678.45	-59.81	37.45	1530.34	-89.01	22.90	1529.50	-82.25	65.71	1718.04	-27.63	1129.00	0.00	0.00	0.00	1620.11	-60.22	1513.03	1621.97	52.42	1508.60	1486.37	-68.61	1475.20	1465.05	21.05	1466.05	-284.78	1305.59	74.63	248.33	1042.79	73.51	-6.78
7.03000	1595.83	75.58	43.93	1569.78	59.61	61.32	1431.68	83.79	140.54	1474.18	86.36	174.00	1711.92	-61.14	33.74	1678.47	-60.22	37.01	1530.51	-88.86	22.90	1529.61	-82.59	66.25	1728.51	-27.88	1129.98	0.00	0.00	0.00	1632.67	-60.58	1513.69	1634.60	51.89	1509.51	1499.09	-68.47	1476.05	1477.54	20.65	1466.91	-284.48	1305.44	74.97	247.88	1043.17	73.24	-6.31
7.04000	1639.61	73.21	42.56	1613.25	57.06	58.67	1468.45	83.52	126.94	1508.50	86.97	164.04	1713.08	-61.17	32.59	1678.71	-60.50	36.56	1530.48	-88.91	23.03	1529.99	-82.47	66.59	1740.31	-28.03	1130.76	0.00	0.00	0.00	1645.30	-60.84	1514.23	1647.23	51.68	1510.17	1511.71	-68.69	1476.58	1489.95	20.61	1467.48	-285.03	1307.23	74.41	246.25	1044.06	72.72	-3.21
7.05000	1684.85	71.48	40.70	1656.68	55.68	54.67	1507.13	83.45	115.14	1543.67	85.97	153.01	1713.70	-60.34	32.78	1679.01	-59.16	37.70	1530.59	-88.77	23.03	1530.26	-82.51	67.01	1751.82	-28.19	1131.23	0.00	0.00	0.00	1657.98	-61.00	1514.65	1659.67	51.51	1510.46	1524.18	-69.00	1476.81	1502.59	20.23	1467.76	-285.74	1308.55	73.83	247.12	1043.70	72.91	-4.16
7.06000	1728.34	69.30	40.81	1700.25	54.19	53.08	1546.50	82.26	101.91	1579.94	85.80	142.58	1711.06	-56.76	36.66	1679.59	-59.42	38.85	1530.63	-88.92	23.26	1530.57	-82.62	67.53	1763.12	-28.28	1131.31	0.00	0.00	0.00	1670.74	-61.06	1514.93	1672.12	51.50	1510.53	1536.76	-69.10	1476.80	1515.25	19.83	1467.81	-285.24	1306.86	74.40	247.76	1043.69	73.02	-5.02
7.07000	1772.03	67.62	41.95	1743.55	52.98	52.43	1585.85	79.99	86.83	1616.50	84.38	132.06	1710.40	-56.75	36.89	1679.91	-59.97	39.81	1530.77	-88.67	23.31	1530.94	-82.49	67.96	1775.13	-28.23	1131.05	0.00	0.00	0.00	1683.57	-61.01	1515.06	1684.88	51.10	1510.34	1549.21	-69.34	1476.56	1527.66	19.83	1467.55	-285.85	1308.54	73.72	243.29	1044.36	71.82	-2.56
7.08000	1815.63	66.62	44.22	1786.55	52.15	52.61	1625.76	78.63	74.56	1652.59	83.71	122.02	1710.63	-57.55	37.01	1678.91	-61.61	40.11	1531.00	-88.43	23.44	1531.31	-82.28	68.39	1787.33	-28.10	1130.49	0.00	0.00	0.00	1696.48	-60.86	1515.04	1697.42	51.29	1509.85	1561.88	-69.31	1476.09	1540.08	19.93	1467.01	-286.15	1309.69	73.31	243.80	1044.10	72.17	-2.80
7.09000	1858.77	66.06	47.74	1828.69	51.62	53.87	1666.33	77.88	63.92	1690.59	81.82	113.19	1710.28	-59.15	36.48	1679.52	-62.99	40.12	1531.11	-88.09	23.55	1531.61	-82.24	68.97	1798.17	-27.92	1129.51	0.00	0.00	0.00	1709.47	-60.59	1514.86	1709.99	51.21	1509.07	1574.66	-69.53	1475.39	1552.64	19.66	1466.35	-285.29	1307.79	74.12	246.85	1043.96	72.97	-3.66
7.10000	1901.37	65.84	52.44	1871.04	51.48	56.45	1707.47	77.11	54.45	1727.72	81.15	105.52	1711.13	-62.83	33.29	1679.23	-62.41	38.99	1531.35	-87.76	23.87	1532.01	-82.01	69.52	1810.24	-27.59	1128.24	0.00	0.00	0.00	1722.55	-60.20	1514.49	1722.57	51.07	1508.03	1587.38	-69.68	1474.50	1565.22	19.59	1465.44	-285.43	1307.44	74.15	244.87	1044.11	72.67	-3.33
7.11000	1945.02	66.78	52.12	1912.58	49.82	59.84	1747.77	76.89	46.71	1764.20	79.88	98.72	1712.02	-63.79	32.71	1679.64	-61.65	38.99	1531.59	-87.39	24.27	1532.51	-81.59	70.00	1821.93	-27.19	1126.64	0.00	0.00	0.00	1735.72	-59.69	1513.94	1734.87	51.25	1506.69	1600.16	-69.89	1473.31	1577.87	19.17	1464.27	-285.78	1308.83	73.73	244.78	1044.31	72.23	-6.30
7.12000	1981.83	64.86	64.89	1952.64	50.22	65.00	1788.49	75.63	40.17	1801.24	78.42	93.43	1712.60	-63.69	32.46	1681.02	-61.55	38.79	1531.98	-86.76	24.59	1533.00	-81.13	70.53	1833.99	-26.77	1124.75	0.00	0.00	0.00	1748.99	-59.06	1513.20	1747.29	51.39	1505.09	1612.87	-69.94	1471.93	1590.32	18.85	1462.89	-286.57	1311.66	73.04	246.20	1044.79	72.45	-3.75
7.13000	2022.03	65.12	66.60	1990.55	49.22	70.57	1827.56	75.21	35.59	1838.19	77.27	89.91	1713.16	-64.69	31.85	1680.82	-62.01	38.08	1532.24	-86.27	25.03	1533.51	-80.60	70.99	1845.30	-26.30	1122.51	0.00	0.00	0.00	1762.36	-58.29	1512.25	1759.88	51.40	1503.27	1625.60	-70.09	1470.30	1602.69	18.75	1461.21	-285.56	1307.75	74.26	245.45	1044.11	72.72	-6.60
7.14000	2055.96	63.38	80.29	2027.09	48.09	76.74	1865.35	75.08	32.67	1872.48	75.58	86.88	1712.13	-64.39	31.21	1680.24	-61.92	37.83	1532.54	-85.54	25.45	1533.93	-80.24	71.60	1857.18	-25.78	1120.12	0.00	0.00	0.00	1775.84	-57.40	1511.08	1772.22	52.12	1501.12	1638.33	-70.31	1468.45	1614.85	19.01	1459.28	-285.51	1309.63	73.40	246.28	1043.04	73.17	-4.35
7.15000	2092.61	64.23	82.59	2061.04	47.69	83.69	1901.56	74.41	31.06	1906.52	75.58	86.51	1713.27	-64.61	31.28	1681.53	-62.85	37.44	1532.76	-85.15	26.09	1534.39	-79.81	72.27	1869.89	-25.31	1117.54	0.00	0.00	0.00	1789.43	-56.37	1509.70	1784.60	52.46	1498.84	1651.08	-70.33	1466.44	1627.19	18.90	1457.23	-285.47	1308.34	73.85	245.67	1042.42	73.14	-2.06
7.16000	2123.05	61.69	97.20	2093.74	46.43	91.15	1936.36	73.40	30.81	1937.76	74.51	86.47	1713.52	-64.59	30.76	1680.83	-63.62	36.79	1533.31	-84.01	26.37	1534.79	-79.47	73.01	1882.21	-24.80	1114.81	0.00	0.00	0.00	1803.13	-55.21	1508.07	1796.83	52.93	1496.37	1663.63	-70.55	1464.27	1639.54	18.94	1455.08	-285.58	1306.29	74.32	247.85	1042.42	73.65	-3.50
7.17000	2152.31	60.36	105.37	2123.76	45.73	98.05	1968.49	72.49	31.24	1967.94	73.32	87.05	1713.91	-64.84	30.31	1681.43	-63.80	36.63	1533.47	-83.62	27.20	1535.43	-78.86	73.78	1894.38	-24.34	1111.99	0.00	0.00	0.00	1816.96	-53.90	1506.20	1809.01	53.67	1493.81	1676.43	-70.69	1462.05	1651.92	18.84	1452.78	-285.79	1309.68	73.57	247.66	1043.00	73.38	-2.68
7.18000	2180.57	58.99	113.30	2152.19	43.95	104.05	1999.15	70.35	31.69	1996.27	71.90	87.90	1714.62	-65.19	29.97	1682.17	-63.84	36.04	1533.93	-83.00	28.07	1535.97	-78.60	74.87	1906.36	-23.84	1109.10	0.00	0.00	0.00	1830.91	-52.44	1504.08	1821.61	53.85	1491.21	1689.17	-70.96	1459.75	1664.34	18.74	1450.49	-285.42	1307.41	74.27	245.83	1043.78	72.91	-3.45
7.19000	2207.04	57.10	120.60	2177.70	42.24	110.71	2026.84	68.34	32.29	2021.19	70.11	88.18	1714.58	-64.07	28.50	1682.19	-64.29	35.46	1534.15	-82.66	29.18	1536.70	-78.19	75.99	1919.29	-23.31	1106.33	0.00	0.00	0.00	1843.50	-51.43	1501.63	1833.76	54.77	1488.53	1702.39	-70.52	1457.46	1676.48	18.90	1448.07	-284.72	1305.75	74.79	247.02	1043.14	73.21	-4.83
7.20000	2229.52	56.25	119.38	2200.46	40.29	115.70	2052.21	66.53	32.97	2048.77	66.22	87.23	1715.33	-64.94	27.73	1682.02	-63.61	36.11	1534.60	-81.99	30.28	1537.66	-77.45	77.05	1931.86	-22.71	1103.54	0.00	0.00	0.00	1855.84	-50.28	1499.26	1845.80	55.86	1485.82	1715.40	-70.51	1455.09	1688.74	18.81	1445.64	-285.26	1307.33	74.09	245.93	1043.08	72.85	-5.31
7.21000	2258.35	54.86	125.34	2221.82	37.65	119.41	2075.36	63.92	32.93	2070.24	64.84	87.86	1715.38	-65.24	27.64	1682.51	-63.44	35.65	1534.83	-82.02	31.90	1538.54	-77.18	78.49	1944.67	-22.00	1100.82	0.00	0.00	0.00	1868.62	-48.94	1496.96	1857.92	56.75	1483.31	1728.46	-70.42	1452.78	1701.19	18.52	1443.20	-285.73	1309.44	73.47	247.32	1042.92	73.25	-3.67
7.22000	2279.72	53.70	133.19	2240.31	34.55	124.07	2094.75	62.70	32.94	2089.02	63.42	87.70	1715.49	-65.03	27.37	1682.25	-63.69	35.69	1535.15	-81.96	33.54	1539.52	-77.14	80.18	1957.43	-21.25	1098.24	0.00	0.00	0.00	1881.20	-47.51	1494.82	1869.73	58.17	1481.02	1741.77	-70.07	1450.48	1713.55	18.63	1440.78	-285.62	1309.53	73.68	246.44	1044.27	72.80	-5.88
7.23000	2295.05	52.16	140.51	2256.59	31.51	123.65	2111.57	60.55	31.80	2104.77	62.62	87.04	1715.28	-65.47	26.76	1682.46	-64.21	35.80	1535.56	-82.20	35.55	1540.77	-77.03	82.07	1970.58	-20.44	1095.87	0.00	0.00	0.00	1894.43	-45.97	1492.87	1881.73	59.53	1478.87	1754.96	-70.03	1448.24	1725.93	18.78	1438.44	-284.59	1306.09	74.57	246.98	1044.00	72.82	-5.30
7.24000	2305.79	49.63	144.87	2269.05	28.98	121.46	2125.13	58.53	29.88	2119.12	59.34	84.51	1715.09	-66.00	27.69	1682.56	-64.72	35.94	1536.25	-81.99	37.58	1542.23	-77.02	84.21	1983.59	-19.55	1093.63	0.00	0.00	0.00	1907.28	-44.28	1491.18	1893.92	60.74	1476.96	1768.42	-69.58	1446.08	1738.34	18.97	1436.22	-285.13	1306.72	74.48	245.98	1043.98	72.76	-4.30
7.25000	2313.34	45.49	143.84	2280.15	25.20	117.11	2135.51	56.34	26.96	2127.38	59.05	83.99	1715.54	-66.60	27.51	1682.98	-64.26	35.07	1537.00	-82.21	40.08	1544.03	-76.87	86.55	1996.97	-18.58	1091.56	0.00	0.00	0.00	1920.34	-42.58	1489.69	1906.09	62.31	1475.28	1781.84	-69.13	1443.95	1750.88	19.17	1434.05	-285.11	1307.33	74.19	245.56	1045.44	72.27	-5.52
7.26000	2319.13	39.13	134.99	2288.60	21.78	111.54	2144.33	51.51	24.39	2136.03	56.52	81.12	1714.67	-66.48	26.95	1682.92	-64.71	34.91	1538.11	-81.93	42.68	1545.90	-77.26	89.41	2011.01	-17.50	1089.80	0.00	0.00	0.00	1933.25	-40.82	1488.38	1918.34	63.80	1473.78	1795.73	-68.34	1441.85	1763.58	19.20	1431.89	-285.63	1306.90	74.30	244.49	1044.49	72.40	-3.22
7.27000	2324.58	29.96	115.93	2294.57	17.46	103.39	2147.79	50.69	24.26	2142.85	52.98	77.44	1715.52	-66.65	27.05	1680.07	-66.18	37.19	1539.28	-82.36	45.85	1547.86	-78.33	92.86	2024.66	-16.39	1088.30	0.00	0.00	0.00	1946.32	-38.99	1487.18	1930.59	65.33	1472.48	1809.47	-67.70	1439.77	1776.27	19.70	1429.82	-285.29	1305.56	74.71	244.34	1043.85	72.40	-5.01
7.28000	2327.46	24.56	103.43	2298.88	12.66	93.22	2150.62	48.39	22.68	2146.47	50.63	73.41	1715.86	-66.81	26.97	1680.11	-66.65	37.12	1540.72	-82.89	49.47	1550.35	-79.40	96.50	2038.82	-15.14	1087.03	0.00	0.00	0.00	1959.29	-37.14	1486.09	1942.99	66.83	1471.38	1823.34	-66.86	1437.82	1789.33	20.11	1427.91	-285.80	1306.87	74.40	246.44	1043.28	72.99	-6.40
7.29000	2334.66	19.21	88.25	2304.47	8.65	81.42	2152.52	47.81	23.21	2151.70	47.11	71.17	1715.33	-66.79	26.62	1680.41	-67.15	36.64	1542.46	-83.67	53.49	1553.47	-80.65	100.55	2052.75	-13.89	1086.07	0.00	0.00	0.00	1972.37	-35.33	1485.13	1955.52	68.51	1470.45	1837.22	-65.83	1436.07	1802.32	20.55	1426.27	-285.75	1307.71	74.42	248.58	1043.11	73.44	-3.81
7.30000	2342.13	18.10	75.92	2311.08	6.56	71.92	2154.76	46.72	23.27	2157.32	45.76	71.41	1716.47	-66.13	25.60	1680.24	-67.51	35.87	1544.68	-84.60	57.96	1557.19	-82.40	105.17	2066.93	-12.62	1085.54	0.00	0.00	0.00	1985.87	-33.50	1484.62	1968.28	70.02	1469.99	1851.02	-65.02	1434.76	1815.41	21.23	1425.12	-285.17	1306.10	74.82	246.06	1044.25	72.57	-5.35
7.31000	2346.08	17.04	64.34	2316.83	4.37	60.75	2155.75	46.65	23.67	2161.41	44.67	70.28	1715.44	-67.38	26.21	1681.47	-67.68	35.87	1547.58	-85.73	63.10	1561.97	-84.15	110.22	2081.50	-11.33	1085.56	0.00	0.00	0.00	1999.49	-31.55	1484.77	1980.82	71.85	1470.20	1864.92	-64.08	1434.19	1828.29	22.46	1424.65	-284.76	1305.94	74.92	245.95	1044.20	72.70	-2.05
7.32000	2350.50	16.14	54.82	2317.96	4.33	55.25	2155.77	47.68	23.89	2164.48	44.09	69.65	1715.69	-67.39	26.58	1681.88	-67.93	35.48	1551.31	-86.94	69.12	1567.71	-86.43	116.14	2096.06	-9.89	1086.09	0.00	0.00	0.00	2013.05	-29.55	1485.40	1993.61	73.50	1470.83	1878.85	-63.13	1434.32	1841.70	22.98	1424.77	-285.80	1309.93	73.36	247.15	1043.35	73.12	-2.84
7.33000	2351.25	13.53	47.84	2318.50	3.98	51.23	2156.66	46.92	23.77	2168.52	42.81	69.80	1715.17	-67.66	26.32	1682.51	-68.25	34.70	1556.70	-87.35	75.56	1574.77	-89.36	122.88	2110.64	-8.25	1087.15	0.00	0.00	0.00	2026.39	-27.65	1486.36	2006.53	75.01	1471.71	1892.86	-62.17	1434.80	1855.53	23.01	1425.42	-285.57	1309.27	73.81	245.79	1043.51	72.62	-6.56
7.34000	2352.44	12.08	43.75	2319.49	2.63	47.53	2155.18	49.35	27.05	2169.49	41.64	68.99	1715.04	-67.57	26.51	1683.49	-68.23	33.72	1563.33	-88.90	83.24	1584.14	-92.19	130.02	2125.37	-6.51	1088.70	0.00	0.00	0.00	2040.34	-25.70	1487.62	2019.54	76.63	1472.89	1906.93	-61.20	1435.63	1868.59	24.09	1426.16	-285.27	1307.60	74.14	244.46	1044.14	72.00	-4.58
7.35000	2353.16	11.71	40.67	2320.68	2.65	45.57	2154.47	49.67	27.15	2171.24	40.49	68.99	1714.29	-67.76	26.34	1685.29	-68.11	33.16	1571.77	-91.00	91.96	1595.96	-95.31	137.55	2139.44	-4.68	1090.66	0.00	0.00	0.00	2053.65	-23.84	1489.19	2032.50	78.24	1474.35	1921.12	-60.26	1436.81	1881.80	24.99	1427.21	-285.78	1309.18	73.76	246.25	1043.45	72.72	-4.73
7.36000	2354.03	11.40	38.98	2320.44	2.39	43.78	2155.51	49.05	27.10	2172.70	40.13	68.70	1716.59	-68.19	26.55	1683.50	-68.10	31.91	1582.40	-92.35	100.68	1610.08	-98.81	145.08	2153.39	-2.76	1092.87	0.00	0.00	0.00	2067.26	-22.02	1491.02	2041.35	81.05	1478.16	1935.22	-59.51	1438.23	1895.64	24.69	1428.68	-285.89	1310.54	73.35	248.04	1043.03	73.39	-4.42
7.37000	2353.85	11.20	37.25	2321.06	2.33	42.97	2155.10	49.20	26.91	2173.10	40.34	68.72	1719.54	-68.02	25.44	1690.92	-68.46	33.93	1593.66	-95.42	110.37	1625.82	-102.54	151.98	2167.14	-0.83	1095.30	0.00	0.00	0.00	2081.26	-20.29	1492.91	2053.17	82.83	1480.50	1949.01	-59.14	1439.75	1909.00	25.38	1430.26	-285.91	1311.53	73.16	245.57	1044.12	72.73	-5.76
7.38000	2353.77	11.03	36.17	2321.81	2.20	42.52	2154.82	49.63	27.11	2173.57	40.23	68.65	1723.86	-70.28	25.09	1697.29	-70.13	36.46	1607.00	-97.80	120.44	1643.01	-106.10	159.13	2180.17	1.07	1097.72	0.00	0.00	0.00	2094.94	-18.70	1494.75	2066.22	84.00	1482.43	1962.84	-58.56	1441.35	1922.46	25.84	1431.98	-285.73	1309.17	74.15	245.69	1044.20	72.81	-2.78
7.39000	2353.90	10.97	35.49	2321.43	2.12	41.80	2155.41	49.67	27.39	2173.92	40.33	68.74	1730.56	-73.94	26.02	1704.85	-73.03	40.08	1620.63	-100.77	131.72	1661.52	-109.59	167.64	2193.03	2.96	1100.11	0.00	0.00	0.00	2108.58	-17.24	1496.50	2079.28	85.30	1484.30	1976.65	-57.88	1442.97	1936.10	25.92	1433.84	-285.31	1307.25	74.56	245.54	1044.41	72.62	-4.09
7.40000	2353.59	10.86	34.74	2321.62	2.21	41.46	2154.85	49.69	27.17	2174.04	40.60	68.76	1738.26	-78.47	26.67	1715.64	-76.39	45.00	1635.22	-101.83	142.95	1680.39	-112.72	177.13	2205.97	4.66	1102.48	0.00	0.00	0.00	2121.97	-15.91	1498.23	2091.90	86.29	1486.24	1990.09	-57.51	1444.58	1949.30	26.34	1435.73	-285.27	1308.45	74.03	247.02	1044.14	72.91	-3.24
7.41000	2353.64	10.81	34.24	2322.11	2.28	41.20	2155.01	49.50	26.99	2174.62	40.03	68.32	1753.50	-80.58	30.58	1732.12	-78.01	51.44	1653.78	-102.42	153.38	1700.25	-114.35	186.75	2218.16	6.09	1104.66	0.00	0.00	0.00	2135.41	-14.67	1499.98	2105.73	87.28	1488.17	2003.60	-56.91	1446.27	1962.30	26.87	1437.64	-285.69	1309.96	73.71	247.78	1043.38	73.17	-5.34
7.42000	2353.72	10.81	33.79	2322.41	2.32	41.08	2155.46	49.43	27.13	2174.76	40.58	68.55	1776.20	-79.54	37.90	1753.89	-77.75	59.38	1675.60	-104.24	161.64	1722.54	-115.25	194.68	2230.67	7.33	1106.86	0.00	0.00	0.00	2148.80	-13.51	1501.77	2118.42	88.23	1490.18	2016.84	-56.46	1448.01	1975.44	27.47	1439.64	-285.72	1308.15	74.33	248.58	1042.68	73.54	-5.09
7.43000	2354.11	10.82	33.61	2322.61	2.46	40.86	2155.68	49.59	27.21	2175.00	40.52	68.22	1800.12	-78.10	44.03	1778.62	-77.44	65.99	1700.05	-106.11	167.86	1746.60	-115.06	200.64	2242.93	8.21	1108.97	0.00	0.00	0.00	2161.92	-12.34	1503.64	2131.28	89.21	1492.20	2030.86	-54.94	1449.91	1988.47	27.98	1441.75	-285.22	1307.15	74.71	245.35	1043.80	72.75	-3.26
7.44000	2354.28	10.91	33.37	2322.50	2.47	40.62	2156.22	49.12	27.12	2175.60	40.90	68.57	1825.06	-78.74	47.75	1803.00	-78.46	70.13	1725.85	-107.17	172.55	1772.20	-115.06	205.22	2255.42	8.74	1110.98	0.00	0.00	0.00	2175.06	-11.23	1505.59	2144.15	90.25	1494.30	2044.39	-53.93	1451.95	2001.58	28.10	1444.02	-285.55	1308.38	74.35	244.82	1044.53	72.30	-5.23
7.45000	2354.74	10.95	33.33	2322.58	2.51	40.46	2156.03	49.52	27.44	2175.87	40.37	68.23	1850.73	-82.80	51.96	1829.25	-80.97	73.18	1751.94	-107.47	176.03	1797.90	-115.60	208.79	2267.61	8.96	1112.93	0.00	0.00	0.00	2187.72	-10.15	1507.68	2157.43	90.95	1496.41	2057.58	-53.41	1454.12	2014.04	28.97	1446.23	-285.81	1309.52	74.01	247.27	1044.04	72.84	-6.27
7.46000	2355.00	11.08	33.29	2322.85	2.61	40.51	2156.29	49.35	27.33	2175.62	41.00	68.62	1878.64	-86.56	54.14	1857.53	-84.58	75.22	1778.34	-107.08	178.15	1824.13	-115.17	211.15	2279.88	8.80	1114.88	0.00	0.00	0.00	2200.91	-9.09	1509.80	2170.17	91.80	1498.57	2070.34	-53.10	1456.40	2026.69	29.36	1448.65	-285.15	1307.06	74.96	243.66	1044.02	72.03	-4.53
7.47000	2355.23	11.25	33.23	2322.58	2.75	40.26	2156.41	49.43	27.44	2176.04	41.03	68.89	1909.28	-90.99	55.59	1887.84	-88.33	76.46	1805.45	-106.03	178.60	1850.08	-114.50	212.53	2291.80	8.41	1116.78	0.00	0.00	0.00	2213.90	-8.06	1511.95	2182.90	93.02	1500.63	2083.28	-52.53	1458.69	2039.51	29.32	1450.99	-285.28	1307.82	74.55	242.90	1043.90	71.81	-3.53
7.48000	2355.53	11.28	33.34	2322.96	2.77	40.50	2156.42	49.32	27.34	2176.18	40.57	68.81	1941.90	-94.66	54.62	1919.36	-91.78	76.59	1834.12	-105.58	177.57	1877.69	-113.24	212.33	2303.77	7.82	1118.63	0.00	0.00	0.00	2226.53	-7.09	1514.07	2194.83	93.85	1502.61	2096.16	-51.91	1460.93	2052.20	29.43	1453.31	-285.04	1306.24	74.97	245.53	1043.96	72.27	-3.95
7.49000	2355.37	11.46	33.35	2322.83	2.87	40.42	2156.54	49.72	27.77	2177.03	40.80	69.50	1974.06	-98.68	55.17	1952.69	-94.89	76.00	1863.82	-105.54	174.86	1906.64	-111.49	210.31	2315.83	7.26	1120.45	0.00	0.00	0.00	2239.08	-6.18	1516.09	2210.22	93.41	1502.79	2108.96	-51.34	1463.09	2065.00	29.20	1455.63	-285.47	1307.78	74.63	248.45	1042.57	73.49	-2.99
7.50000	2355.93	11.53	33.65	2323.29	2.83	40.66	2156.45	49.17	27.40	2177.50	40.15	69.47	2009.19	-101.06	54.84	1987.96	-97.62	75.05	1894.81	-105.69	170.73	1936.35	-110.23	207.06	2327.76	6.70	1122.15	0.00	0.00	0.00	2251.52	-5.31	1518.05	2223.43	93.68	1504.24	2121.51	-51.00	1465.18	2077.69	29.12	1457.69	-286.12	1311.22	73.17	247.64	1043.23	73.02	-4.55
7.51000	2356.25	11.61	33.83	2323.40	2.85	40.82	2156.68	49.14	27.60	2177.13	40.74	70.00	2048.73	-105.06	53.86	2024.63	-100.03	73.58	1926.80	-105.35	165.05	1966.10	-109.71	202.98	2339.34	6.28	1123.69	0.00	0.00	0.00	2264.10	-4.43	1519.90	2235.25	94.90	1505.93	2121.51	-51.00	1465.18	2090.36	28.77	1459.60	-285.89	1309.17	73.99	246.42	1044.77	72.46	-2.83
7.52000	2356.39	11.63	33.91	2323.52	2.90	40.88	2156.36	49.42	27.86	2177.90	40.21	70.19	2086.93	-106.91	53.01	2062.61	-102.10	71.78	1958.49	-106.31	158.61	1996.18	-109.37	197.84	2350.80	5.87	1125.04	0.00	0.00	0.00	2276.72	-3.63	1521.59	2247.26	95.49	1507.53	2121.51	-51.00	1465.18	2102.48	29.13	1461.32	-285.26	1306.58	74.78	247.01	1043.98	72.91	-3.67
7.53000	2356.31	11.54	33.85	2323.57	2.83	40.97	2156.11	48.94	27.78	2177.55	40.35	70.59	2126.51	-108.46	52.10	2100.77	-103.83	69.42	1992.66	-104.40	149.87	2027.27	-108.41	191.18	2362.10	5.70	1126.11	0.00	0.00	0.00	2288.97	-2.83	1523.10	2259.52	95.88	1508.93	2121.51	-51.00	1465.18	2114.50	29.68	1462.75	-285.23	1306.98	74.70	249.29	1042.94	73.77	-0.67
7.54000	2356.02	11.44	33.57	2323.88	2.66	41.09	2156.98	49.12	28.76	2177.91	40.89	71.58	2166.32	-110.11	50.66	2140.48	-105.22	67.23	2025.35	-105.59	141.36	2058.81	-108.19	183.75	2373.40	5.56	1127.05	0.00	0.00	0.00	2301.15	-2.10	1524.36	2271.35	96.70	1510.15	2121.51	-51.00	1465.18	2126.57	30.00	1464.13	-284.93	1307.29	74.20	246.97	1042.92	73.31	-2.71
7.55000	2355.18	11.20	32.91	2324.17	2.39	41.07	2157.57	48.44	28.88	2178.15	40.61	71.87	2207.14	-109.96	50.08	2180.65	-106.18	64.76	2059.75	-105.42	135.67	2091.97	-106.78	175.07	2384.44	5.54	1127.83	0.00	0.00	0.00	2313.37	-1.38	1525.40	2283.39	97.22	1511.12	2121.51	-51.00	1465.18	2138.61	30.32	1465.27	-284.60	1306.17	74.49	246.65	1043.88	72.82	-5.80
7.56000	2354.81	10.97	32.36	2324.72	2.14	41.04	2157.07	48.26	29.35	2178.20	40.04	72.05	2247.58	-109.45	50.37	2221.48	-106.81	62.20	2094.06	-105.12	130.14	2124.38	-107.40	166.58	2395.74	5.65	1128.53	0.00	0.00	0.00	2325.69	-0.72	1526.14	2295.43	97.65	1511.88	2121.51	-51.00	1465.18	2150.96	29.98	1466.26	-284.62	1305.02	75.07	246.94	1043.84	72.90	-3.32
7.57000	2355.07	10.60	32.00	2324.80	1.64	40.73	2157.02	48.16	29.77	2178.73	40.26	72.84	2289.84	-110.49	49.73	2262.89	-107.32	59.91	2128.24	-104.68	124.78	2124.38	-107.40	166.58	2406.72	5.84	1129.01	0.00	0.00	0.00	2337.86	-0.10	1526.60	2307.51	97.95	1512.33	2121.51	-51.00	1465.18	2162.94	30.14	1467.00	-285.25	1305.81	75.10	248.26	1043.43	73.36	-5.73
7.58000	2355.12	10.02	31.91	2325.04	1.00	40.68	2157.96	47.25	30.17	2178.51	40.64	73.55	2332.19	-113.00	47.39	2304.39	-107.80	58.16	2162.25	-104.12	119.58	2124.38	-107.40	166.58	2417.80	6.15	1129.28	0.00	0.00	0.00	2349.95	0.47	1526.74	2318.78	99.05	1512.53	2121.51	-51.00	1465.18	2175.22	31.72	1466.89	-284.75	1305.16	75.17	247.21	1044.65	72.54	-3.73
7.59000	2355.67	9.13	32.36	2325.00	0.71	40.71	2158.17	46.92	30.85	2178.55	40.65	73.91	2371.24	-114.47	45.47	2346.53	-108.16	57.28	2196.01	-103.45	114.54	2124.38	-107.40	166.58	2428.97	6.56	1129.40	0.00	0.00	0.00	2362.00	1.02	1526.60	2330.80	99.18	1512.54	2121.51	-51.00	1465.18	2187.17	32.17	1466.99	-285.24	1307.71	74.11	243.85	1044.19	71.98	-2.63
7.60000	2356.41	8.69	32.89	2324.90	1.20	40.73	2158.27	47.00	31.72	2179.02	40.49	74.51	2414.55	-114.67	48.05	2388.20	-108.67	56.69	2229.51	-102.67	109.66	2124.38	-107.40	166.58	2440.07	7.04	1129.23	0.00	0.00	0.00	2374.06	1.53	1526.24	2342.94	99.06	1512.34	2121.51	-51.00	1465.18	2198.74	30.97	1467.41	-285.30	1308.24	74.09	245.08	1044.54	72.21	-8.61
7.61000	2357.20	9.38	33.49	2324.29	2.08	40.70	2158.83	46.56	32.49	2179.91	40.23	75.17	2458.98	-116.52	50.82	2429.43	-109.31	56.57	2262.67	-101.79	104.93	2124.38	-107.40	166.58	2451.45	7.70	1128.77	0.00	0.00	0.00	2386.24	2.02	1525.64	2354.41	99.71	1511.81	2121.51	-51.00	1465.18	2210.98	30.01	1467.22	-285.19	1308.11	73.96	245.56	1044.82	72.27	-9.56
7.62000	2356.86	9.95	33.22	2324.16	2.64	40.55	2158.75	46.28	33.47	2180.09	40.75	76.10	2500.35	-116.97	53.95	2471.05	-109.84	57.57	2295.46	-100.82	100.37	2124.38	-107.40	166.58	2462.68	8.35	1128.02	0.00	0.00	0.00	2398.12	2.47	1524.86	2366.01	100.23	1511.05	2121.51	-51.00	1465.18	2222.59	30.57	1466.45	-285.82	1308.47	73.93	243.97	1044.07	71.95	-6.45
7.63000	2356.10	10.41	32.21	2323.31	5.47	41.56	2158.96	46.44	34.39	2180.37	40.57	76.60	2541.58	-118.16	57.39	2511.93	-110.23	59.40	2327.83	-99.77	95.97	2124.38	-107.40	166.58	2474.12	9.06	1126.97	0.00	0.00	0.00	2410.22	2.83	1523.92	2378.02	100.31	1510.09	2121.51	-51.00	1465.18	2234.53	30.41	1465.52	-285.36	1304.59	75.35	246.15	1042.15	72.99	-5.95
7.64000	2356.41	11.60	31.39	2324.03	4.48	39.17	2159.23	46.48	35.40	2180.13	40.75	77.25	2580.94	-117.68	62.21	2552.15	-110.38	62.06	2359.72	-98.64	91.72	2124.38	-107.40	166.58	2485.85	9.89	1125.68	0.00	0.00	0.00	2422.17	3.20	1522.79	2378.02	100.31	1510.09	2121.51	-51.00	1465.18	2246.49	30.13	1464.25	-285.66	1308.16	74.35	246.46	1043.00	73.20	-5.60
7.65000	2356.44	12.38	30.83	2324.29	4.71	38.97	2159.55	46.39	36.47	2180.67	40.79	78.23	2619.43	-115.69	69.89	2596.06	-110.45	62.45	2391.09	-97.45	87.63	2124.38	-107.40	166.58	2497.39	10.75	1124.07	0.00	0.00	0.00	2434.11	3.46	1521.49	2378.02	100.31	1510.09	2121.51	-51.00	1465.18	2258.50	29.72	1462.61	-286.08	1309.42	73.85	243.77	1043.71	72.30	-4.36
7.66000	2356.21	12.78	30.43	2324.65	4.93	38.94	2160.09	45.62	37.12	2180.79	40.67	78.97	2658.86	-114.75	76.84	2637.27	-109.74	62.77	2421.90	-96.20	83.70	2124.38	-107.40	166.58	2509.16	11.69	1122.24	0.00	0.00	0.00	2446.08	3.70	1520.02	2378.02	100.31	1510.09	2121.51	-51.00	1465.18	2270.47	29.59	1460.74	-285.97	1309.39	73.65	245.58	1044.32	72.62	-6.13
7.67000	2356.39	12.89	30.27	2324.16	5.02	38.57	2160.38	45.66	38.44	2181.76	41.12	80.29	2697.04	-113.73	84.63	2675.86	-108.32	63.02	2452.08	-94.89	79.92	2124.38	-107.40	166.58	2520.84	12.65	1120.16	0.00	0.00	0.00	2458.02	3.87	1518.33	2378.02	100.31	1510.09	2121.51	-51.00	1465.18	2282.52	29.21	1458.73	-285.93	1308.83	73.72	247.06	1044.35	72.97	-6.04
7.68000	2356.30	13.08	30.00	2324.48	5.17	38.48	2160.56	45.64	39.70	2181.96	41.24	81.22	2733.20	-112.57	93.05	2711.88	-106.27	63.21	2481.60	-93.55	76.30	2124.38	-107.40	166.58	2532.60	13.64	1117.81	0.00	0.00	0.00	2469.94	3.96	1516.43	2378.02	100.31	1510.09	2121.51	-51.00	1465.18	2294.10	29.24	1456.47	-285.00	1305.72	74.98	249.50	1043.51	73.50	-3.51
7.69000	2356.38	13.18	29.74	2324.36	5.22	38.24	2161.25	44.72	40.58	2182.30	41.19	82.21	2767.18	-111.43	102.19	2745.43	-103.64	63.33	2510.41	-92.16	72.83	2124.38	-107.40	166.58	2544.49	14.60	1115.35	0.00	0.00	0.00	2482.01	3.96	1514.32	2378.02	100.31	1510.09	2121.51	-51.00	1465.18	2305.62	29.39	1454.01	-285.30	1306.80	74.81	249.96	1042.70	73.72	-6.69
7.70000	2356.35	13.23	29.44	2324.10	5.25	37.93	2161.23	44.82	42.13	2183.13	40.57	83.23	2799.12	-109.90	111.73	2776.57	-100.53	63.38	2538.45	-90.76	69.52	2124.38	-107.40	166.58	2556.43	15.52	1112.71	0.00	0.00	0.00	2493.99	3.84	1512.07	2378.02	100.31	1510.09	2121.51	-51.00	1465.18	2317.83	28.69	1451.52	-285.96	1309.72	73.91	246.61	1044.11	72.59	-5.89
7.71000	2356.50	13.30	29.24	2324.53	5.37	37.98	2162.49	44.59	44.15	2183.53	41.18	84.99	2829.32	-107.83	121.39	2805.38	-96.99	63.35	2565.68	-89.33	66.37	2124.38	-107.40	166.58	2568.44	16.35	1110.03	0.00	0.00	0.00	2505.97	3.62	1509.71	2378.02	100.31	1510.09	2121.51	-51.00	1465.18	2329.70	28.38	1449.08	-285.42	1308.99	74.03	246.99	1044.45	72.76	-5.50
7.72000	2356.68	13.38	29.08	2324.87	5.43	37.92	2162.79	44.15	45.64	2185.09	40.60	86.53	2856.93	-105.24	130.51	2831.93	-93.10	63.26	2592.05	-87.89	63.36	2124.38	-107.40	166.58	2580.51	17.05	1107.32	0.00	0.00	0.00	2518.04	3.36	1507.26	2378.02	100.31	1510.09	2121.51	-51.00	1465.18	2341.70	28.01	1446.53	-286.02	1311.06	73.45	246.33	1044.57	72.61	-2.48
7.73000	2356.64	13.34	28.73	2324.93	5.40	37.71	2163.52	43.46	47.22	2185.79	40.58	88.05	2882.21	-102.46	138.66	2856.29	-88.93	63.10	2617.51	-86.45	60.51	2124.38	-107.40	166.58	2592.59	17.58	1104.64	0.00	0.00	0.00	2530.23	3.00	1504.80	2378.02	100.31	1510.09	2121.51	-51.00	1465.18	2353.57	27.65	1444.18	-285.74	1308.40	74.10	247.82	1044.21	72.97	-2.72
7.74000	2356.75	13.42	28.53	2325.34	5.49	37.72	2164.66	42.96	49.04	2187.32	40.53	89.84	2905.25	-99.11	145.63	2878.54	-84.56	62.86	2642.01	-85.02	57.82	2124.38	-107.40	166.58	2605.09	18.01	1102.09	0.00	0.00	0.00	2542.48	2.58	1502.40	2378.02	100.31	1510.09	2121.51	-51.00	1465.18	2365.87	26.83	1441.85	-285.62	1307.31	74.29	249.91	1043.34	73.56	-5.80
7.75000	2357.06	13.44	28.46	2325.33	5.51	37.48	2169.26	39.26	47.28	2187.91	40.45	91.49	2926.10	-95.57	150.80	2898.75	-80.04	62.55	2665.51	-83.60	55.27	2124.38	-107.40	166.58	2617.53	18.22	1099.68	0.00	0.00	0.00	2554.61	2.07	1500.12	2378.02	100.31	1510.09	2121.51	-51.00	1465.18	2377.77	26.33	1439.63	-285.63	1308.27	74.24	245.35	1044.94	72.22	-6.71
7.76000	2357.31	13.52	28.32	2325.02	5.49	37.19	2169.83	39.65	49.83	2189.69	40.52	93.67	2944.00	-91.64	153.62	2916.99	-75.46	62.16	2687.96	-82.20	52.88	2124.38	-107.40	166.58	2630.44	18.28	1097.46	0.00	0.00	0.00	2567.02	1.51	1497.94	2378.02	100.31	1510.09	2121.51	-51.00	1465.18	2390.04	25.49	1437.52	-285.71	1308.94	74.05	243.64	1044.81	72.12	-6.37
7.77000	2357.18	13.54	28.05	2325.63	5.62	37.34	2170.85	39.99	52.49	2192.62	40.56	96.08	2958.48	-87.57	153.24	2933.35	-70.89	61.70	2709.30	-80.83	50.63	2124.38	-107.40	166.58	2643.25	18.15	1095.48	0.00	0.00	0.00	2579.10	0.87	1496.00	2378.02	100.31	1510.09	2121.51	-51.00	1465.18	2402.22	24.71	1435.42	-285.80	1309.58	74.03	245.16	1045.02	72.32	-7.97
7.78000	2357.56	13.57	28.01	2325.73	5.68	37.17	2171.93	40.59	55.55	2194.26	41.56	99.01	2970.85	-83.44	150.31	2947.88	-66.40	61.16	2729.49	-79.49	48.54	2124.38	-107.40	166.58	2656.08	17.84	1093.73	0.00	0.00	0.00	2591.33	0.18	1494.23	2378.02	100.31	1510.09	2121.51	-51.00	1465.18	2414.11	24.30	1433.29	-285.95	1309.17	73.94	247.13	1044.09	73.03	-10.22
7.79000	2357.51	13.56	27.78	2325.80	5.79	37.08	2169.37	45.02	63.04	2196.15	42.74	102.11	2980.71	-79.19	144.69	2960.68	-62.06	60.54	2748.48	-78.21	46.59	2124.38	-107.40	166.58	2669.05	17.35	1092.21	0.00	0.00	0.00	2603.70	-0.57	1492.68	2378.02	100.31	1510.09	2121.51	-51.00	1465.18	2426.44	23.22	1431.32	-285.37	1307.65	74.27	245.63	1044.07	72.66	-7.37
7.80000	2357.80	13.64	27.75	2325.99	5.88	36.97	2171.07	45.49	66.75	2199.25	43.74	105.65	2988.82	-74.61	136.95	2971.80	-57.93	59.84	2766.23	-76.97	44.80	2124.38	-107.40	166.58	2682.35	16.68	1090.95	0.00	0.00	0.00	2616.08	-1.35	1491.30	2378.02	100.31	1510.09	2121.51	-51.00	1465.18	2439.16	22.01	1429.33	-285.14	1306.49	74.75	243.34	1043.95	72.25	-8.60
7.81000	2357.87	13.58	27.49	2326.52	5.96	37.01	2177.78	41.33	66.17	2203.14	44.45	109.70	2995.49	-68.78	127.45	2981.32	-54.10	59.06	2782.68	-75.80	43.16	2124.38	-107.40	166.58	2695.62	15.83	1089.90	0.00	0.00	0.00	2628.48	-2.19	1490.03	2378.02	100.31	1510.09	2121.51	-51.00	1465.18	2451.63	20.80	1427.45	-285.32	1308.32	74.22	246.01	1043.00	73.08	-6.10
7.82000	2358.13	13.64	27.39	2326.86	5.94	36.97	2180.45	41.58	70.31	2207.05	45.54	114.01	3002.00	-61.92	117.39	2989.32	-50.63	58.20	2797.78	-74.70	41.66	2124.38	-107.40	166.58	2709.24	14.85	1089.16	0.00	0.00	0.00	2640.74	-3.11	1488.83	2378.02	100.31	1510.09	2121.51	-51.00	1465.18	2451.63	20.80	1427.45	-285.42	1307.54	74.32	244.40	1043.48	72.44	-9.09
7.83000	2358.58	13.54	27.37	2327.44	5.86	36.93	2183.00	42.76	75.44	2212.55	46.22	118.48	3014.58	-56.91	103.15	2995.88	-47.60	57.26	2811.49	-73.67	40.31	2124.38	-107.40	166.58	2723.05	13.73	1088.69	0.00	0.00	0.00	2653.21	-4.06	1487.83	2378.02	100.31	1510.09	2121.51	-51.00	1465.18	2451.63	20.80	1427.45	-285.74	1308.48	74.00	246.49	1044.15	72.70	-7.26
7.84000	2359.02	13.55	27.34	2327.96	5.77	36.91	2185.59	45.16	81.56	2218.12	47.54	123.16	3022.20	-53.82	87.52	3001.05	-45.08	56.24	2823.75	-72.73	39.11	2124.38	-107.40	166.58	2736.84	12.56	1088.62	0.00	0.00	0.00	2665.59	-5.00	1487.50	2378.02	100.31	1510.09	2121.51	-51.00	1465.18	2451.63	20.80	1427.45	-285.56	1307.08	74.54	245.43	1044.34	72.44	-9.68
7.85000	2359.18	13.42	27.14	2328.76	5.67	36.89	2186.03	49.25	91.87	2222.04	49.85	128.16	3028.80	-49.57	73.16	3004.93	-43.14	55.13	2834.53	-71.88	38.05	2124.38	-107.40	166.58	2750.91	11.35	1089.01	0.00	0.00	0.00	2678.02	-5.87	1487.91	2378.02	100.31	1510.09	2121.51	-51.00	1465.18	2451.63	20.80	1427.45	-285.09	1307.72	74.23	244.86	1045.38	71.83	-6.66
7.86000	2360.06	13.35	27.42	2329.35	5.24	36.60	2195.98	44.90	94.00	2227.04	50.97	132.74	3035.12	-44.13	61.44	3007.57	-41.84	53.94	2843.77	-71.14	37.14	2124.38	-107.40	166.58	2765.37	10.15	1089.88	0.00	0.00	0.00	2690.59	-6.76	1488.61	2378.02	100.31	1510.09	2121.51	-51.00	1465.18	2451.63	20.80	1427.45	-285.54	1308.58	73.79	245.12	1045.27	72.02	-3.68
7.87000	2360.66	13.36	27.55	2330.11	4.77	36.33	2201.54	46.42	101.70	2238.32	48.62	134.33	3040.77	-41.11	55.22	3009.06	-41.27	52.65	2851.42	-70.50	36.37	2124.38	-107.40	166.58	2779.70	8.87	1091.12	0.00	0.00	0.00	2702.94	-7.73	1489.44	2378.02	100.31	1510.09	2121.51	-51.00	1465.18	2451.63	20.80	1427.45	-285.46	1308.83	74.02	243.81	1044.43	71.97	-5.42
7.88000	2360.85	13.35	27.44	2330.58	4.23	36.01	2209.20	46.56	109.75	2248.09	49.51	140.06	3043.90	-41.27	50.18	3010.53	-41.53	50.22	2857.43	-69.98	35.75	2124.38	-107.40	166.58	2793.97	7.44	1092.69	0.00	0.00	0.00	2715.46	-8.75	1490.51	2378.02	100.31	1510.09	2121.51	-51.00	1465.18	2451.63	20.80	1427.45	-285.06	1306.76	74.72	244.01	1044.73	71.85	-5.59
7.89000	2361.39	13.41	27.37	2331.88	3.77	36.09	2219.97	45.07	117.60	2259.04	51.26	146.58	3046.19	-40.97	46.40	3011.98	-40.82	48.33	2861.77	-69.59	35.28	2124.38	-107.40	166.58	2807.98	5.91	1094.55	0.00	0.00	0.00	2727.83	-9.76	1491.84	2378.02	100.31	1510.09	2121.51	-51.00	1465.18	2451.63	20.80	1427.45	-285.51	1308.10	74.30	244.87	1045.17	71.93	-4.76
7.90000	2361.91	13.65	26.82	2333.59	3.58	36.05	2229.15	48.01	128.00	2271.13	53.51	153.46	3047.13	-40.57	43.69	3012.95	-40.47	47.09	2864.36	-69.33	34.95	2124.38	-107.40	166.58	2821.76	4.27	1096.57	0.00	0.00	0.00	2740.21	-10.81	1493.32	2378.02	100.31	1510.09	2121.51	-51.00	1465.18	2451.63	20.80	1427.45	-285.92	1309.53	73.71	245.32	1043.55	72.69	-7.02
7.91000	2363.31	14.19	25.96	2337.45	3.88	37.12	2242.83	47.19	137.37	2285.69	54.71	160.20	3048.00	-40.40	41.93	3013.61	-40.23	46.15	2865.18	-69.21	34.76	2124.38	-107.40	166.58	2834.97	2.51	1098.71	0.00	0.00	0.00	2752.69	-11.92	1494.89	2378.02	100.31	1510.09	2121.51	-51.00	1465.18	2451.63	20.80	1427.45	-285.24	1306.22	74.67	246.32	1043.71	72.84	-7.49
7.92000	2366.15	15.45	24.84	2343.11	4.81	39.45	2254.40	50.48	148.87	2300.25	57.24	167.93	3048.17	-40.34	40.56	3014.08	-40.09	45.54	2864.81	-69.44	34.35	2124.38	-107.40	166.58	2847.73	0.77	1100.86	0.00	0.00	0.00	2764.93	-13.07	1496.47	2378.02	100.31	1510.09	2121.51	-51.00	1465.18	2451.63	20.80	1427.45	-285.59	1309.37	73.66	244.88	1044.43	72.28	-5.22
7.93000	2370.49	17.90	23.87	2350.41	6.73	42.82	2268.74	51.00	159.12	2315.62	60.13	175.73	3048.62	-40.22	39.73	3014.46	-40.04	45.12	2865.41	-68.79	34.80	2124.38	-107.40	166.58	2860.26	-0.89	1103.08	0.00	0.00	0.00	2777.08	-14.26	1498.06	2378.02	100.31	1510.09	2121.51	-51.00	1465.18	2451.63	20.80	1427.45	-285.79	1307.73	74.30	244.63	1043.97	72.44	-5.29
7.94000	2404.86	23.13	33.97	2358.08	10.25	46.11	2282.07	53.50	169.98	2332.29	63.01	183.34	3048.82	-40.14	39.05	3014.76	-39.98	44.82	2864.26	-69.21	33.86	2124.38	-107.40	166.58	2872.35	-2.42	1105.26	0.00	0.00	0.00	2789.34	-15.43	1499.68	2378.02	100.31	1510.09	2121.51	-51.00	1465.18	2451.63	20.80	1427.45	-285.09	1305.95	75.21	245.79	1043.55	72.72	-7.07
7.95000	2320.55	24.43	-19.69	2369.25	15.17	49.85	2297.41	53.39	179.72	2351.57	64.43	190.58	3049.20	-40.11	38.68	3014.97	-39.98	44.58	2865.66	-68.91	34.77	2124.38	-107.40	166.58	2884.00	-3.74	1107.38	0.00	0.00	0.00	2801.39	-16.55	1501.32	2378.02	100.31	1510.09	2121.51	-51.00	1465.18	2451.63	20.80	1427.45	-285.23	1307.36	74.63	245.97	1043.21	73.01	-3.81
7.96000	2392.83	30.38	24.08	2389.04	19.05	58.25	2315.58	52.12	188.12	2372.11	65.45	197.64	3049.13	-40.11	38.22	3015.05	-40.01	44.36	2863.81	-68.90	33.51	2124.38	-107.40	166.58	2895.42	-4.82	1109.52	0.00	0.00	0.00	2813.19	-17.63	1502.97	2378.02	100.31	1510.09	2121.51	-51.00	1465.18	2451.63	20.80	1427.45	-285.08	1307.11	74.77	246.59	1043.29	73.14	-3.41
7.97000	2411.49	32.55	28.86	2410.98	21.62	65.13	2336.46	52.67	195.18	2392.95	67.13	204.48	3049.25	-40.07	37.95	3015.16	-40.06	44.21	2865.07	-68.86	34.25	2124.38	-107.40	166.58	2906.61	-5.57	1111.60	0.00	0.00	0.00	2825.30	-18.59	1504.67	2378.02	100.31	1510.09	2121.51	-51.00	1465.18	2451.63	20.80	1427.45	-285.52	1308.87	74.21	244.59	1043.89	72.44	-4.33
7.98000	2443.23	34.30	38.93	2434.60	23.61	70.67	2359.51	54.24	200.34	2412.40	69.23	211.40	3049.43	-39.99	37.81	3015.27	-40.07	44.14	2864.53	-68.99	33.99	2124.38	-107.40	166.58	2917.54	-5.94	1113.66	0.00	0.00	0.00	2837.14	-19.43	1506.45	2378.02	100.31	1510.09	2121.51	-51.00	1465.18	2451.63	20.80	1427.45	-285.67	1308.81	74.07	246.91	1043.56	73.01	-3.79
7.99000	2468.09	35.80	42.06	2459.89	25.55	74.93	2382.53	57.75	204.72	2432.55	71.39	216.44	3049.42	-40.03	37.61	3015.28	-40.09	44.01	2864.85	-69.04	34.26	2124.38	-107.40	166.58	2928.49	-5.92	1115.69	0.00	0.00	0.00	2848.84	-20.21	1508.24	2378.02	100.31	1510.09	2121.51	-51.00	1465.18	2451.63	20.80	1427.45	-285.91	1309.50	73.62	244.23	1043.82	72.62	-3.68
8.00000	2493.61	38.24	45.06	2486.88	28.35	78.00	2407.42	59.43	207.08	2453.43	73.60	219.73	3049.40	-40.03	37.49	3015.23	-40.12	43.90	2864.77	-68.85	34.28	2124.38	-107.40	166.58	2939.22	-5.59	1117.68	0.00	0.00	0.00	2860.69	-20.87	1510.07	2378.02	100.31	1510.09	2121.51	-51.00	1465.18	2451.63	20.80	1427.45	-285.86	1309.63	73.54	242.98	1044.03	72.22	-5.13
8.01000	2523.94	42.01	48.52	2514.92	32.14	79.99	2432.53	60.98	208.33	2475.06	75.85	221.40	3049.11	-40.14	37.28	3015.15	-40.15	43.81	2864.18	-68.87	33.68	2124.38	-107.40	166.58	2949.88	-4.96	1119.58	0.00	0.00	0.00	2872.14	-21.44	1511.91	2378.02	100.31	1510.09	2121.51	-51.00	1465.18	2451.63	20.80	1427.45	-285.74	1310.17	73.58	245.02	1043.50	72.82	-3.32
8.02000	2554.09	46.33	50.09	2544.09	36.38	81.19	2432.53	60.98	208.33	2497.46	78.14	221.58	3049.20	-40.11	37.31	3015.11	-40.21	43.74	2864.57	-69.35	33.93	2124.38	-107.40	166.58	2960.57	-4.10	1121.42	0.00	0.00	0.00	2883.28	-21.98	1513.74	2378.02	100.31	1510.09	2121.51	-51.00	1465.18	2451.63	20.80	1427.45	-285.53	1308.49	74.15	244.86	1043.50	72.73	-5.48
8.03000	2585.53	50.84	51.07	2574.43	40.54	81.78	2432.53	60.98	208.33	2520.68	80.47	220.39	3049.01	-40.16	37.18	3015.02	-40.25	43.64	2863.84	-69.18	33.56	2124.38	-107.40	166.58	2971.19	-3.13	1123.20	0.00	0.00	0.00	2894.44	-22.47	1515.51	2378.02	100.31	1510.09	2121.51	-51.00	1465.18	2451.63	20.80	1427.45	-285.16	1306.62	74.57	244.01	1043.65	72.64	-5.56
8.04000	2618.26	55.20	51.47	2605.93	44.53	81.61	2432.53	60.98	208.33	2544.72	82.83	217.98	3049.03	-40.16	37.20	3015.16	-40.29	43.67	2864.22	-68.93	33.69	2124.38	-107.40	166.58	2981.90	-2.05	1124.94	0.00	0.00	0.00	2905.52	-22.89	1517.20	2378.02	100.31	1510.09	2121.51	-51.00	1465.18	2451.63	20.80	1427.45	-286.46	1310.86	73.17	245.56	1044.58	72.64	-3.60
8.05000	2652.34	59.57	51.31	2638.68	48.50	80.83	2432.53	60.98	208.33	2569.62	85.20	214.45	3049.20	-40.20	37.30	3015.19	-40.36	43.60	2863.41	-69.70	33.06	2124.38	-107.40	166.58	2992.38	-1.00	1126.57	0.00	0.00	0.00	2916.42	-23.26	1518.78	2378.02	100.31	1510.09	2121.51	-51.00	1465.18	2451.63	20.80	1427.45	-285.66	1309.59	73.61	244.31	1043.56	72.78	-6.00
8.06000	2687.67	64.13	50.85	2672.80	52.64	79.69	2432.53	60.98	208.33	2595.39	87.60	209.95	3049.26	-40.25	37.25	3015.20	-40.43	43.51	2863.74	-69.43	33.41	2124.38	-107.40	166.58	3002.61	0.07	1128.06	0.00	0.00	0.00	2927.44	-23.58	1520.26	2378.02	100.31	1510.09	2121.51	-51.00	1465.18	2451.63	20.80	1427.45	-285.24	1306.47	74.65	245.51	1043.94	72.68	-2.87
8.07000	2724.29	68.71	50.41	2707.69	56.78	78.10	2432.53	60.98	208.33	2622.08	90.00	204.60	3049.21	-40.32	37.17	3015.21	-40.51	43.40	2865.42	-68.87	34.58	2124.38	-107.40	166.58	3012.59	1.07	1129.41	0.00	0.00	0.00	2938.39	-23.84	1521.62	2378.02	100.31	1510.09	2121.51	-51.00	1465.18	2451.63	20.80	1427.45	-285.31	1306.43	74.81	243.74	1044.43	72.34	-1.71
8.08000	2762.45	73.24	50.35	2743.41	60.85	76.10	2432.53	60.98	208.33	2649.69	92.41	198.53	3049.65	-40.44	37.35	3015.26	-40.57	43.30	2864.76	-69.09	34.04	2124.38	-107.40	166.58	3022.40	1.99	1130.64	0.00	0.00	0.00	2949.14	-24.06	1522.83	2378.02	100.31	1510.09	2121.51	-51.00	1465.18	2451.63	20.80	1427.45	-285.70	1308.42	74.29	243.84	1044.25	72.43	-4.21
8.09000	2808.45	78.94	49.18	2779.89	64.59	73.84	2432.53	60.98	208.33	2678.27	94.81	191.86	3049.63	-40.53	37.20	3015.32	-40.66	43.21	2864.76	-69.04	34.04	2124.38	-107.40	166.58	3032.07	2.84	1131.76	0.00	0.00	0.00	2959.84	-24.20	1523.94	2378.02	100.31	1510.09	2121.51	-51.00	1465.18	2451.63	20.80	1427.45	-285.83	1310.45	73.58	244.64	1044.13	72.50	-3.52
8.10000	2840.28	83.09	46.88	2817.70	68.20	71.84	2432.53	60.98	208.33	2707.82	97.21	184.74	3049.62	-40.69	37.04	3015.43	-40.74	43.17	2864.56	-68.92	33.71	2124.38	-107.40	166.58	3041.72	3.60	1132.72	0.00	0.00	0.00	2970.50	-24.27	1524.91	2378.02	100.31	1510.09	2121.51	-51.00	1465.18	2451.63	20.80	1427.45	-285.15	1306.91	74.75	245.43	1044.00	72.87	-5.43
8.11000	2868.08	86.64	44.38	2855.26	71.87	69.48	2432.53	60.98	208.33	2738.39	99.59	177.28	3050.01	-40.79	37.10	3015.43	-40.83	43.09	2864.14	-68.91	33.57	2124.38	-107.40	166.58	3051.16	4.27	1133.51	0.00	0.00	0.00	2980.78	-24.30	1525.70	2378.02	100.31	1510.09	2121.51	-51.00	1465.18	2451.63	20.80	1427.45	-284.84	1305.55	75.02	243.46	1043.70	72.43	-5.11
8.12000	2901.95	90.59	42.64	2893.11	75.92	67.00	2432.53	60.98	208.33	2769.99	101.95	169.61	3050.27	-40.90	37.10	3015.39	-40.90	43.09	2862.92	-69.20	32.90	2124.38	-107.40	166.58	3060.42	4.78	1134.08	0.00	0.00	0.00	2990.97	-24.27	1526.30	2378.02	100.31	1510.09	2121.51	-51.00	1465.18	2451.63	20.80	1427.45	-285.48	1306.49	74.74	242.98	1044.49	72.13	-5.59
8.13000	2951.96	95.90	42.63	2931.30	80.41	64.62	2432.53	60.98	208.33	2802.64	104.28	161.86	3050.45	-41.04	37.22	3015.14	-40.99	42.98	2865.34	-68.55	34.78	2124.38	-107.40	166.58	3069.70	5.16	1134.47	0.00	0.00	0.00	3001.48	-24.17	1526.74	2378.02	100.31	1510.09	2121.51	-51.00	1465.18	2451.63	20.80	1427.45	-285.73	1309.09	74.11	243.92	1044.30	72.06	-3.04
8.14000	2993.06	100.22	43.36	2969.44	84.76	62.20	2432.53	60.98	208.33	2836.39	106.59	154.17	3049.75	-41.20	36.90	3015.01	-41.04	42.91	2865.91	-68.48	35.30	2124.38	-107.40	166.58	3079.02	5.41	1134.65	0.00	0.00	0.00	3011.85	-23.99	1527.01	2378.02	100.31	1510.09	2121.51	-51.00	1465.18	2451.63	20.80	1427.45	-285.82	1309.31	73.88	243.85	1044.37	72.17	-1.67
8.15000	3033.80	104.22	44.22	3007.57	88.66	60.49	2432.53	60.98	208.33	2871.24	108.85	146.66	3049.37	-41.39	36.75	3015.19	-41.08	42.94	2864.87	-68.11	34.46	2124.38	-107.40	166.58	3088.26	5.54	1134.64	0.00	0.00	0.00	3021.90	-23.79	1527.09	2378.02	100.31	1510.09	2121.51	-51.00	1465.18	2451.63	20.80	1427.45	-285.77	1308.11	74.30	243.57	1043.18	72.42	-1.24
8.16000	3074.39	107.78	45.53	3047.21	92.07	60.20	2432.53	60.98	208.33	2907.23	111.07	139.45	3049.47	-41.42	36.71	3015.42	-41.01	42.96	2864.59	-67.83	34.10	2124.38	-107.40	166.58	3097.44	5.54	1134.47	0.00	0.00	0.00	3031.97	-23.54	1527.01	2378.02	100.31	1510.09	2121.51	-51.00	1465.18	2451.63	20.80	1427.45	-285.15	1307.25	74.85	243.55	1043.41	72.46	-4.85
8.17000	3114.06	110.60	47.33	3086.83	94.86	60.39	2432.53	60.98	208.33	2944.38	113.24	132.68	3049.86	-41.32	36.78	3015.47	-40.92	42.93	2864.62	-67.77	34.21	2124.38	-107.40	166.58	3106.65	5.45	1134.12	0.00	0.00	0.00	3042.21	-23.24	1526.79	2378.02	100.31	1510.09	2121.51	-51.00	1465.18	2451.63	20.80	1427.45	-285.58	1310.06	73.97	244.93	1044.09	72.64	-8.25
8.18000	3154.26	112.70	50.62	3125.92	97.04	61.43	2432.53	60.98	208.33	2982.72	115.36	126.47	3049.96	-41.14	36.75	3015.56	-40.82	43.00	2862.22	-67.75	32.36	2124.38	-107.40	166.58	3115.97	5.31	1133.58	0.00	0.00	0.00	3052.40	-22.91	1526.39	2378.02	100.31	1510.09	2121.51	-51.00	1465.18	2451.63	20.80	1427.45	-285.22	1308.08	74.38	246.24	1042.26	73.34	-4.14
8.19000	3154.26	112.70	50.62	3164.04	98.65	62.79	2432.53	60.98	208.33	3017.78	117.70	119.09	3049.75	-40.95	36.54	3015.48	-40.78	42.91	2862.99	-67.60	32.99	2124.38	-107.40	166.58	3125.71	5.16	1132.83	0.00	0.00	0.00	3062.54	-22.55	1525.82	2378.02	100.31	1510.09	2121.51	-51.00	1465.18	2451.63	20.80	1427.45	-285.09	1306.86	74.72	246.25	1043.53	72.68	-4.77
8.20000	3154.26	112.70	50.62	3202.67	99.75	66.21	2432.53	60.98	208.33	3052.82	119.81	112.81	3049.83	-40.85	36.45	3015.45	-40.86	42.79	2864.10	-67.33	33.83	2124.38	-107.40	166.58	3135.32	5.01	1131.91	0.00	0.00	0.00	3072.69	-22.14	1525.06	2378.02	100.31	1510.09	2121.51	-51.00	1465.18	2451.63	20.80	1427.45	-285.39	1308.26	74.22	243.11	1043.55	72.20	-6.37
8.21000	3154.26	112.70	50.62	3202.67	99.75	66.21	2432.53	60.98	208.33	3086.56	121.73	107.00	3049.52	-40.91	36.04	3015.50	-40.98	42.77	2864.10	-67.33	33.83	2124.38	-107.40	166.58	3144.75	4.83	1130.84	0.00	0.00	0.00	3082.89	-21.69	1524.10	2378.02	100.31	1510.09	2121.51	-51.00	1465.18	2451.63	20.80	1427.45	-284.92	1304.72	75.62	243.43	1043.61	72.40	-3.71
8.22000	3154.26	112.70	50.62	3202.67	99.75	66.21	2432.53	60.98	208.33	3121.15	123.43	103.69	3049.28	-41.06	35.83	3015.51	-41.12	42.71	2864.10	-67.33	33.83	2124.38	-107.40	166.58	3154.43	4.67	1129.59	0.00	0.00	0.00	3093.18	-21.17	1522.95	2378.02	100.31	1510.09	2121.51	-51.00	1465.18	2451.63	20.80	1427.45	-285.91	1310.80	73.62	246.06	1042.88	72.94	-3.34
8.23000	3154.26	112.70	50.62	3202.67	99.75	66.21	2432.53	60.98	208.33	3153.86	124.65	100.79	3049.32	-41.20	35.88	3015.60	-41.25	42.74	2864.10	-67.33	33.83	2124.38	-107.40	166.58	3164.33	4.51	1128.11	0.00	0.00	0.00	3103.39	-20.61	1521.62	2378.02	100.31	1510.09	2121.51	-51.00	1465.18	2451.63	20.80	1427.45	-285.83	1310.14	73.64	243.92	1043.44	72.40	-3.82
8.24000	3154.26	112.70	50.62	3202.67	99.75	66.21	2432.53	60.98	208.33	3185.49	125.40	99.40	3049.29	-41.33	35.81	3015.73	-41.40	42.76	2864.10	-67.33	33.83	2124.38	-107.40	166.58	3174.30	4.41	1126.48	0.00	0.00	0.00	3113.38	-20.00	1520.10	2378.02	100.31	1510.09	2121.51	-51.00	1465.18	2451.63	20.80	1427.45	-285.26	1307.25	74.49	243.18	1044.09	72.24	-3.90
8.25000	3154.26	112.70	50.62	3202.67	99.75	66.21	2432.53	60.98	208.33	3215.38	125.85	98.49	3049.47	-41.41	35.86	3015.82	-41.54	42.78	2864.10	-67.33	33.83	2124.38	-107.40	166.58	3184.51	4.36	1124.70	0.00	0.00	0.00	3123.33	-19.31	1518.42	2378.02	100.31	1510.09	2121.51	-51.00	1465.18	2451.63	20.80	1427.45	-286.20	1311.03	73.41	243.11	1043.48	72.18	-1.90
8.26000	3154.26	112.70	50.62	3202.67	99.75	66.21	2432.53	60.98	208.33	3215.38	125.85	98.49	3049.72	-41.55	35.96	3015.87	-41.70	42.73	2864.10	-67.33	33.83	2124.38	-107.40	166.58	3194.43	4.39	1122.88	0.00	0.00	0.00	3133.25	-18.55	1516.63	2378.02	100.31	1510.09	2121.51	-51.00	1465.18	2451.63	20.80	1427.45	-286.63	1311.74	73.22	242.95	1043.85	71.80	-1.76
8.27000	3154.26	112.70	50.62	3202.67	99.75	66.21	2432.53	60.98	208.33	3215.38	125.85	98.49	3049.81	-41.73	35.92	3016.00	-41.88	42.75	2864.10	-67.33	33.83	2124.38	-107.40	166.58	3204.28	4.49	1121.02	0.00	0.00	0.00	3143.29	-17.70	1514.74	2378.02	100.31	1510.09	2121.51	-51.00	1465.18	2451.63	20.80	1427.45	-286.42	1311.32	73.09	244.34	1043.25	72.40	-5.46
8.28000	3154.26	112.70	50.62	3202.67	99.75	66.21	2432.53	60.98	208.33	3215.38	125.85	98.49	3049.86	-41.87	35.87	3016.01	-42.08	42.68	2864.10	-67.33	33.83	2124.38	-107.40	166.58	3213.02	4.57	1119.33	0.00	0.00	0.00	3153.36	-16.73	1512.80	2378.02	100.31	1510.09	2121.51	-51.00	1465.18	2451.63	20.80	1427.45	-286.62	1313.52	72.41	245.38	1043.53	72.51	-7.48
8.29000	3154.26	112.70	50.62	3202.67	99.75	66.21	2432.53	60.98	208.33	3215.38	125.85	98.49	3049.97	-42.01	35.81	3016.13	-42.23	42.69	2864.10	-67.33	33.83	2124.38	-107.40	166.58	3222.61	5.00	1117.52	0.00	0.00	0.00	3163.71	-15.64	1510.78	2378.02	100.31	1510.09	2121.51	-51.00	1465.18	2451.63	20.80	1427.45	-286.27	1311.93	72.99	243.18	1043.52	72.28	-5.51
8.30000	3154.26	112.70	50.62	3202.67	99.75	66.21	2432.53	60.98	208.33	3215.38	125.85	98.49	3049.79	-42.21	35.57	3016.24	-42.38	42.63	2864.10	-67.33	33.83	2124.38	-107.40	166.58	3234.00	5.51	1115.40	0.00	0.00	0.00	3173.92	-14.47	1508.83	2378.02	100.31	1510.09	2121.51	-51.00	1465.18	2451.63	20.80	1427.45	-285.56	1308.42	74.16	244.86	1043.88	72.32	-3.01
8.31000	3154.26	112.70	50.62	3202.67	99.75	66.21	2432.53	60.98	208.33	3215.38	125.85	98.49	3049.80	-42.37	35.40	3016.45	-42.54	42.65	2864.10	-67.33	33.83	2124.38	-107.40	166.58	3244.21	6.15	1113.57	0.00	0.00	0.00	3184.01	-13.21	1506.94	2378.02	100.31	1510.09	2121.51	-51.00	1465.18	2451.63	20.80	1427.45	-284.64	1304.85	75.15	245.38	1042.81	72.61	-3.33
8.32000	3154.26	112.70	50.62	3202.67	99.75	66.21	2432.53	60.98	208.33	3215.38	125.85	98.49	3050.30	-42.51	35.56	3016.56	-42.71	42.56	2864.10	-67.33	33.83	2124.38	-107.40	166.58	3254.82	6.96	1111.79	0.00	0.00	0.00	3193.92	-11.87	1505.12	2378.02	100.31	1510.09	2121.51	-51.00	1465.18	2451.63	20.80	1427.45	-285.27	1308.29	74.03	244.47	1043.15	72.67	-4.64
8.33000	3154.26	112.70	50.62	3202.67	99.75	66.21	2432.53	60.98	208.33	3215.38	125.85	98.49	3050.29	-42.70	35.38	3016.70	-42.88	42.51	2864.10	-67.33	33.83	2124.38	-107.40	166.58	3254.82	6.96	1111.79	0.00	0.00	0.00	3203.88	-10.43	1503.36	2378.02	100.31	1510.09	2121.51	-51.00	1465.18	2451.63	20.80	1427.45	-285.48	1309.69	73.66	244.02	1044.43	72.05	-8.23
8.34000	3154.26	112.70	50.62	3202.67	99.75	66.21	2432.53	60.98	208.33	3215.38	125.85	98.49	3050.75	-42.88	35.45	3016.88	-43.05	42.46	2864.10	-67.33	33.83	2124.38	-107.40	166.58	3254.82	6.96	1111.79	0.00	0.00	0.00	3213.94	-8.90	1501.72	2378.02	100.31	1510.09	2121.51	-51.00	1465.18	2451.63	20.80	1427.45	-285.81	1311.41	73.13	246.22	1044.23	72.54	-6.66
8.35000	3154.26	112.70	50.62	3202.67	99.75	66.21	2432.53	60.98	208.33	3215.38	125.85	98.49	3051.03	-43.05	35.40	3016.90	-43.26	42.28	2864.10	-67.33	33.83	2124.38	-107.40	166.58	3254.82	6.96	1111.79	0.00	0.00	0.00	3223.92	-7.30	1500.22	2378.02	100.31	1510.09	2121.51	-51.00	1465.18	2451.63	20.80	1427.45	-285.77	1308.99	73.85	244.45	1044.18	72.19	-6.46
8.36000	3154.26	112.70	50.62	3202.67	99.75	66.21	2432.53	60.98	208.33	3215.38	125.85	98.49	3051.36	-43.24	35.36	3017.19	-43.50	42.28	2864.10	-67.33	33.83	2124.38	-107.40	166.58	3254.82	6.96	1111.79	0.00	0.00	0.00	3233.78	-5.65	1498.91	2378.02	100.31	1510.09	2121.51	-51.00	1465.18	2451.63	20.80	1427.45	-284.93	1306.53	74.52	244.26	1043.64	72.38	-8.30
8.37000	3154.26	112.70	50.62	3202.67	99.75	66.21	2432.53	60.98	208.33	3215.38	125.85	98.49	3051.51	-43.48	35.23	3017.30	-43.74	42.11	2864.10	-67.33	33.83	2124.38	-107.40	166.58	3254.82	6.96	1111.79	0.00	0.00	0.00	3243.66	-3.95	1497.72	2378.02	100.31	1510.09	2121.51	-51.00	1465.18	2451.63	20.80	1427.45	-285.15	1307.66	74.25	244.50	1043.60	72.21	-6.74
8.38000	3154.26	112.70	50.62	3202.67	99.75	66.21	2432.53	60.98	208.33	3215.38	125.85	98.49	3051.73	-43.64	35.09	3017.59	-43.99	42.04	2864.10	-67.33	33.83	2124.38	-107.40	166.58	3254.82	6.96	1111.79	0.00	0.00	0.00	3243.66	-3.95	1497.72	2378.02	100.31	1510.09	2121.51	-51.00	1465.18	2451.63	20.80	1427.45	-285.63	1308.98	74.09	242.57	1044.08	71.73	-5.65
8.39000	3154.26	112.70	50.62	3202.67	99.75	66.21	2432.53	60.98	208.33	3215.38	125.85	98.49	3052.12	-43.91	35.08	3017.89	-44.27	41.91	2864.10	-67.33	33.83	2124.38	-107.40	166.58	3254.82	6.96	1111.79	0.00	0.00	0.00	3243.66	-3.95	1497.72	2378.02	100.31	1510.09	2121.51	-51.00	1465.18	2451.63	20.80	1427.45	-286.06	1310.84	73.40	241.50	1044.08	71.41	-4.34
8.40000	3154.26	112.70	50.62	3202.67	99.75	66.21	2432.53	60.98	208.33	3215.38	125.85	98.49	3052.29	-44.17	34.85	3018.40	-44.57	41.90	2864.10	-67.33	33.83	2124.38	-107.40	166.58	3254.82	6.96	1111.79	0.00	0.00	0.00	3243.66	-3.95	1497.72	2378.02	100.31	1510.09	2121.51	-51.00	1465.18	2451.63	20.80	1427.45	-285.24	1307.69	74.35	243.49	1043.95	72.03	-6.21
8.41000	3154.26	112.70	50.62	3202.67	99.75	66.21	2432.53	60.98	208.33	3215.38	125.85	98.49	3052.69	-44.39	34.82	3018.84	-44.94	41.72	2864.10	-67.33	33.83	2124.38	-107.40	166.58	3254.82	6.96	1111.79	0.00	0.00	0.00	3243.66	-3.95	1497.72	2378.02	100.31	1510.09	2121.51	-51.00	1465.18	2451.63	20.80	1427.45	-284.71	1304.86	75.06	244.57	1043.85	72.46	-5.43
8.42000	3154.26	112.70	50.62	3202.67	99.75	66.21	2432.53	60.98	208.33	3215.38	125.85	98.49	3053.07	-44.55	34.82	3019.41	-45.31	41.48	2864.10	-67.33	33.83	2124.38	-107.40	166.58	3254.82	6.96	1111.79	0.00	0.00	0.00	3243.66	-3.95	1497.72	2378.02	100.31	1510.09	2121.51	-51.00	1465.18	2451.63	20.80	1427.45	-285.34	1307.77	74.00	243.37	1044.44	72.02	-4.97
8.43000	3154.26	112.70	50.62	3202.67	99.75	66.21	2432.53	60.98	208.33	3215.38	125.85	98.49	3053.48	-44.64	34.85	3020.12	-45.72	41.00	2864.10	-67.33	33.83	2124.38	-107.40	166.58	3254.82	6.96	1111.79	0.00	0.00	0.00	3243.66	-3.95	1497.72	2378.02	100.31	1510.09	2121.51	-51.00	1465.18	2451.63	20.80	1427.45	-286.21	1310.92	73.39	244.09	1043.60	72.29	-7.27
8.44000	3154.26	112.70	50.62	3202.67	99.75	66.21	2432.53	60.98	208.33	3215.38	125.85	98.49	3053.61	-44.73	34.73	3021.23	-45.99	40.37	2864.10	-67.33	33.83	2124.38	-107.40	166.58	3254.82	6.96	1111.79	0.00	0.00	0.00	3243.66	-3.95	1497.72	2378.02	100.31	1510.09	2121.51	-51.00	1465.18	2451.63	20.80	1427.45	-285.88	1308.38	74.35	245.29	1043.20	72.55	-9.59
8.45000	3154.26	112.70	50.62	3202.67	99.75	66.21	2432.53	60.98	208.33	3215.38	125.85	98.49	3053.86	-44.72	34.79	3022.34	-46.07	39.91	2864.10	-67.33	33.83	2124.38	-107.40	166.58	3254.82	6.96	1111.79	0.00	0.00	0.00	3243.66	-3.95	1497.72	2378.02	100.31	1510.09	2121.51	-51.00	1465.18	2451.63	20.80	1427.45	-285.71	1307.25	74.82	244.54	1043.99	72.30	-6.15
8.46000	3154.26	112.70	50.62	3202.67	99.75	66.21	2432.53	60.98	208.33	3215.38	125.85	98.49	3054.04	-44.73	34.96	3023.61	-45.90	39.67	2864.10	-67.33	33.83	2124.38	-107.40	166.58	3254.82	6.96	1111.79	0.00	0.00	0.00	3243.66	-3.95	1497.72	2378.02	100.31	1510.09	2121.51	-51.00	1465.18	2451.63	20.80	1427.45	-286.36	1310.21	73.63	243.47	1043.54	72.14	-1.84
8.47000	3154.26	112.70	50.62	3202.67	99.75	66.21	2432.53	60.98	208.33	3215.38	125.85	98.49	3054.06	-44.78	35.12	3025.23	-45.64	39.21	2864.10	-67.33	33.83	2124.38	-107.40	166.58	3254.82	6.96	1111.79	0.00	0.00	0.00	3243.66	-3.95	1497.72	2378.02	100.31	1510.09	2121.51	-51.00	1465.18	2451.63	20.80	1427.45	-286.06	1310.47	73.54	243.43	1044.18	71.99	-4.79
8.48000	3154.26	112.70	50.62	3202.67	99.75	66.21	2432.53	60.98	208.33	3215.38	125.85	98.49	3054.37	-44.73	35.51	3027.07	-45.36	38.79	2864.10	-67.33	33.83	2124.38	-107.40	166.58	3254.82	6.96	1111.79	0.00	0.00	0.00	3243.66	-3.95	1497.72	2378.02	100.31	1510.09	2121.51	-51.00	1465.18	2451.63	20.80	1427.45	-285.10	1306.43	74.61	244.54	1043.55	72.30	-6.66
8.49000	3154.26	112.70	50.62	3202.67	99.75	66.21	2432.53	60.98	208.33	3215.38	125.85	98.49	3054.96	-44.73	35.74	3028.97	-45.10	38.75	2864.10	-67.33	33.83	2124.38	-107.40	166.58	3254.82	6.96	1111.79	0.00	0.00	0.00	3243.66	-3.95	1497.72	2378.02	100.31	1510.09	2121.51	-51.00	1465.18	2451.63	20.80	1427.45	-285.72	1307.71	74.37	242.55	1044.17	71.83	-6.09
8.50000	3154.26	112.70	50.62	3202.67	99.75	66.21	2432.53	60.98	208.33	3215.38	125.85	98.49	3056.29	-45.05	35.83	3031.61	-45.12	39.28	2864.10	-67.33	33.83	2124.38	-107.40	166.58	3254.82	6.96	1111.79	0.00	0.00	0.00	3243.66	-3.95	1497.72	2378.02	100.31	1510.09	2121.51	-51.00	1465.18	2451.63	20.80	1427.45	-285.50	1307.83	74.42	243.21	1044.11	72.11	-4.17
8.51000	3154.26	112.70	50.62	3202.67	99.75	66.21	2432.53	60.98	208.33	3215.38	125.85	98.49	3058.92	-45.86	35.43	3035.44	-45.61	40.80	2864.10	-67.33	33.83	2124.38	-107.40	166.58	3254.82	6.96	1111.79	0.00	0.00	0.00	3243.66	-3.95	1497.72	2378.02	100.31	1510.09	2121.51	-51.00	1465.18	2451.63	20.80	1427.45	-284.75	1305.60	75.06	242.25	1043.47	71.91	-6.74
8.52000	3154.26	112.70	50.62	3202.67	99.75	66.21	2432.53	60.98	208.33	3215.38	125.85	98.49	3063.28	-47.46	34.82	3040.67	-46.85	43.19	2864.10	-67.33	33.83	2124.38	-107.40	166.58	3254.82	6.96	1111.79	0.00	0.00	0.00	3243.66	-3.95	1497.72	2378.02	100.31	1510.09	2121.51	-51.00	1465.18	2451.63	20.80	1427.45	-285.26	1308.60	73.86	239.10	1044.10	71.00	-7.24
8.53000	3154.26	112.70	50.62	3202.67	99.75	66.21	2432.53	60.98	208.33	3215.38	125.85	98.49	3069.24	-49.66	34.38	3047.85	-48.67	46.78	2864.10	-67.33	33.83	2124.38	-107.40	166.58	3254.82	6.96	1111.79	0.00	0.00	0.00	3243.66	-3.95	1497.72	2378.02	100.31	1510.09	2121.51	-51.00	1465.18	2451.63	20.80	1427.45	-285.26	1307.81	74.29	239.71	1044.32	71.08	-9.59
8.54000	3154.26	112.70	50.62	3202.67	99.75	66.21	2432.53	60.98	208.33	3215.38	125.85	98.49	3079.45	-52.23	35.52	3059.17	-50.72	51.85	2864.10	-67.33	33.83	2124.38	-107.40	166.58	3254.82	6.96	1111.79	0.00	0.00	0.00	3243.66	-3.95	1497.72	2378.02	100.31	1510.09	2121.51	-51.00	1465.18	2451.63	20.80	1427.45	-285.40	1307.69	74.58	241.56	1044.91	71.47	-7.58
8.55000	3154.26	112.70	50.62	3202.67	99.75	66.21	2432.53	60.98	208.33	3215.38	125.85	98.49	3095.47	-54.68	41.32	3075.66	-52.95	58.46	2864.10	-67.33	33.83	2124.38	-107.40	166.58	3254.82	6.96	1111.79	0.00	0.00	0.00	3243.66	-3.95	1497.72	2378.02	100.31	1510.09	2121.51	-51.00	1465.18	2451.63	20.80	1427.45	-284.91	1307.44	74.25	240.91	1045.11	71.35	-7.17
8.56000	3154.26	112.70	50.62	3202.67	99.75	66.21	2432.53	60.98	208.33	3215.38	125.85	98.49	3115.45	-57.88	46.93	3095.69	-55.87	64.51	2864.10	-67.33	33.83	2124.38	-107.40	166.58	3254.82	6.96	1111.79	0.00	0.00	0.00	3243.66	-3.95	1497.72	2378.02	100.31	1510.09	2121.51	-51.00	1465.18	2451.63	20.80	1427.45	-285.35	1309.89	73.67	239.63	1044.20	71.37	-9.00
8.57000	3154.26	112.70	50.62	3202.67	99.75	66.21	2432.53	60.98	208.33	3215.38	125.85	98.49	3135.38	-61.75	50.17	3116.50	-59.39	68.95	2864.10	-67.33	33.83	2124.38	-107.40	166.58	3254.82	6.96	1111.79	0.00	0.00	0.00	3243.66	-3.95	1497.72	2378.02	100.31	1510.09	2121.51	-51.00	1465.18	2451.63	20.80	1427.45	-285.68	1309.53	73.93	241.42	1044.59	71.53	-9.06
8.58000	3154.26	112.70	50.62	3202.67	99.75	66.21	2432.53	60.98	208.33	3215.38	125.85	98.49	3157.05	-65.80	53.61	3137.93	-62.79	72.45	2864.10	-67.33	33.83	2124.38	-107.40	166.58	3254.82	6.96	1111.79	0.00	0.00	0.00	3243.66	-3.95	1497.72	2378.02	100.31	1510.09	2121.51	-51.00	1465.18	2451.63	20.80	1427.45	-285.72	1308.47	74.20	239.06	1045.28	70.83	-8.47
8.59000	3154.26	112.70	50.62	3202.67	99.75	66.21	2432.53	60.98	208.33	3215.38	125.85	98.49	3179.86	-69.87	56.54	3159.78	-66.44	74.76	2864.10	-67.33	33.83	2124.38	-107.40	166.58	3254.82	6.96	1111.79	0.00	0.00	0.00	3243.66	-3.95	1497.72	2378.02	100.31	1510.09	2121.51	-51.00	1465.18	2451.63	20.80	1427.45	-285.29	1308.58	74.07	237.86	1045.12	70.86	-6.37
8.60000	3154.26	112.70	50.62	3202.67	99.75	66.21	2432.53	60.98	208.33	3215.38	125.85	98.49	3203.49	-74.08	58.55	3182.68	-70.20	76.01	2864.10	-67.33	33.83	2124.38	-107.40	166.58	3254.82	6.96	1111.79	0.00	0.00	0.00	3243.66	-3.95	1497.72	2378.02	100.31	1510.09	2121.51	-51.00	1465.18	2451.63	20.80	1427.45	-285.18	1306.90	74.73	237.81	1045.06	70.95	-7.90
8.61000	3154.26	112.70	50.62	3202.67	99.75	66.21	2432.53	60.98	208.33	3215.38	125.85	98.49	3203.49	-74.08	58.55	3207.36	-73.86	77.24	2864.10	-67.33	33.83	2124.38	-107.40	166.58	3254.82	6.96	1111.79	0.00	0.00	0.00	3243.66	-3.95	1497.72	2378.02	100.31	1510.09	2121.51	-51.00	1465.18	2451.63	20.80	1427.45	-285.13	1307.16	74.79	238.80	1045.14	71.14	-6.24
8.62000	3154.26	112.70	50.62	3202.67	99.75	66.21	2432.53	60.98	208.33	3215.38	125.85	98.49	3203.49	-74.08	58.55	3207.36	-73.86	77.24	2864.10	-67.33	33.83	2124.38	-107.40	166.58	3254.82	6.96	1111.79	0.00	0.00	0.00	3243.66	-3.95	1497.72	2378.02	100.31	1510.09	2121.51	-51.00	1465.18	2451.63	20.80	1427.45	-285.73	1309.74	73.96	238.88	1045.75	70.92	-7.83
8.63000	3154.26	112.70	50.62	3202.67	99.75	66.21	2432.53	60.98	208.33	3215.38	125.85	98.49	3203.49	-74.08	58.55	3207.36	-73.86	77.24	2864.10	-67.33	33.83	2124.38	-107.40	166.58	3254.82	6.96	1111.79	0.00	0.00	0.00	3243.66	-3.95	1497.72	2378.02	100.31	1510.09	2121.51	-51.00	1465.18	2451.63	20.80	1427.45	-285.38	1308.62	74.11	237.64	1045.78	70.59	-7.22
8.64000	3154.26	112.70	50.62	3202.67	99.75	66.21	2432.53	60.98	208.33	3215.38	125.85	98.49	3203.49	-74.08	58.55	3207.36	-73.86	77.24	2864.10	-67.33	33.83	2124.38	-107.40	166.58	3254.82	6.96	1111.79	0.00	0.00	0.00	3243.66	-3.95	1497.72	2378.02	100.31	1510.09	2121.51	-51.00	1465.18	2451.63	20.80	1427.45	-285.47	1308.29	74.11	240.63	1044.99	71.35	-6.48
8.65000	3154.26	112.70	50.62	3202.67	99.75	66.21	2432.53	60.98	208.33	3215.38	125.85	98.49	3203.49	-74.08	58.55	3207.36	-73.86	77.24	2864.10	-67.33	33.83	2124.38	-107.40	166.58	3254.82	6.96	1111.79	0.00	0.00	0.00	3243.66	-3.95	1497.72	2378.02	100.31	1510.09	2121.51	-51.00	1465.18	2451.63	20.80	1427.45	-285.14	1308.65	73.90	239.26	1044.99	70.98	-8.26
8.66000	3154.26	112.70	50.62	3202.67	99.75	66.21	2432.53	60.98	208.33	3215.38	125.85	98.49	3203.49	-74.08	58.55	3207.36	-73.86	77.24	2864.10	-67.33	33.83	2124.38	-107.40	166.58	3254.82	6.96	1111.79	0.00	0.00	0.00	3243.66	-3.95	1497.72	2378.02	100.31	1510.09	2121.51	-51.00	1465.18	2451.63	20.80	1427.45	-285.55	1308.39	74.06	241.41	1044.49	71.64	-9.13
8.67000	3154.26	112.70	50.62	3202.67	99.75	66.21	2432.53	60.98	208.33	3215.38	125.85	98.49	3203.49	-74.08	58.55	3207.36	-73.86	77.24	2864.10	-67.33	33.83	2124.38	-107.40	166.58	3254.82	6.96	1111.79	0.00	0.00	0.00	3243.66	-3.95	1497.72	2378.02	100.31	1510.09	2121.51	-51.00	1465.18	2451.63	20.80	1427.45	-285.62	1308.46	74.05	241.71	1045.54	71.34	-10.76
8.68000	3154.26	112.70	50.62	3202.67	99.75	66.21	2432.53	60.98	208.33	3215.38	125.85	98.49	3203.49	-74.08	58.55	3207.36	-73.86	77.24	2864.10	-67.33	33.83	2124.38	-107.40	166.58	3254.82	6.96	1111.79	0.00	0.00	0.00	3243.66	-3.95	1497.72	2378.02	100.31	1510.09	2121.51	-51.00	1465.18	2451.63	20.80	1427.45	-284.94	1306.08	74.96	239.10	1045.75	70.73	-8.18
8.69000	3154.26	112.70	50.62	3202.67	99.75	66.21	2432.53	60.98	208.33	3215.38	125.85	98.49	3203.49	-74.08	58.55	3207.36	-73.86	77.24	2864.10	-67.33	33.83	2124.38	-107.40	166.58	3254.82	6.96	1111.79	0.00	0.00	0.00	3243.66	-3.95	1497.72	2378.02	100.31	1510.09	2121.51	-51.00	1465.18	2451.63	20.80	1427.45	-285.16	1306.29	74.97	240.67	1044.34	71.42	-4.68
8.70000	3154.26	112.70	50.62	3202.67	99.75	66.21	2432.53	60.98	208.33	3215.38	125.85	98.49	3203.49	-74.08	58.55	3207.36	-73.86	77.24	2864.10	-67.33	33.83	2124.38	-107.40	166.58	3254.82	6.96	1111.79	0.00	0.00	0.00	3243.66	-3.95	1497.72	2378.02	100.31	1510.09	2121.51	-51.00	1465.18	2451.63	20.80	1427.45	-285.40	1307.46	74.44	243.31	1043.11	72.31	-5.18
8.71000	3154.26	112.70	50.62	3202.67	99.75	66.21	2432.53	60.98	208.33	3215.38	125.85	98.49	3203.49	-74.08	58.55	3207.36	-73.86	77.24	2864.10	-67.33	33.83	2124.38	-107.40	166.58	3254.82	6.96	1111.79	0.00	0.00	0.00	3243.66	-3.95	1497.72	2378.02	100.31	1510.09	2121.51	-51.00	1465.18	2451.63	20.80	1427.45	-285.25	1307.37	74.45	242.53	1043.71	72.10	-5.10
8.72000	3154.26	112.70	50.62	3202.67	99.75	66.21	2432.53	60.98	208.33	3215.38	125.85	98.49	3203.49	-74.08	58.55	3207.36	-73.86	77.24	2864.10	-67.33	33.83	2124.38	-107.40	166.58	3254.82	6.96	1111.79	0.00	0.00	0.00	3243.66	-3.95	1497.72	2378.02	100.31	1510.09	2121.51	-51.00	1465.18	2451.63	20.80	1427.45	-285.88	1310.58	73.36	241.79	1044.16	71.56	-4.41
8.73000	3154.26	112.70	50.62	3202.67	99.75	66.21	2432.53	60.98	208.33	3215.38	125.85	98.49	3203.49	-74.08	58.55	3207.36	-73.86	77.24	2864.10	-67.33	33.83	2124.38	-107.40	166.58	3254.82	6.96	1111.79	0.00	0.00	0.00	3243.66	-3.95	1497.72	2378.02	100.31	1510.09	2121.51	-51.00	1465.18	2451.63	20.80	1427.45	-285.49	1307.93	74.15	242.05	1044.20	71.73	-5.17
8.74000	3154.26	112.70	50.62	3202.67	99.75	66.21	2432.53	60.98	208.33	3215.38	125.85	98.49	3203.49	-74.08	58.55	3207.36	-73.86	77.24	2864.10	-67.33	33.83	2124.38	-107.40	166.58	3254.82	6.96	1111.79	0.00	0.00	0.00	3243.66	-3.95	1497.72	2378.02	100.31	1510.09	2121.51	-51.00	1465.18	2451.63	20.80	1427.45	-284.85	1305.73	74.80	243.10	1044.98	71.94	-6.00
8.75000	3154.26	112.70	50.62	3202.67	99.75	66.21	2432.53	60.98	208.33	3215.38	125.85	98.49	3203.49	-74.08	58.55	3207.36	-73.86	77.24	2864.10	-67.33	33.83	2124.38	-107.40	166.58	3254.82	6.96	1111.79	0.00	0.00	0.00	3243.66	-3.95	1497.72	2378.02	100.31	1510.09	2121.51	-51.00	1465.18	2451.63	20.80	1427.45	-284.84	1307.01	74.90	242.80	1043.85	72.05	-8.64
8.76000	3154.26	112.70	50.62	3202.67	99.75	66.21	2432.53	60.98	208.33	3215.38	125.85	98.49	3203.49	-74.08	58.55	3207.36	-73.86	77.24	2864.10	-67.33	33.83	2124.38	-107.40	166.58	3254.82	6.96	1111.79	0.00	0.00	0.00	3243.66	-3.95	1497.72	2378.02	100.31	1510.09	2121.51	-51.00	1465.18	2451.63	20.80	1427.45	-285.32	1309.31	74.26	242.45	1044.44	71.86	-6.69
8.77000	3154.26	112.70	50.62	3202.67	99.75	66.21	2432.53	60.98	208.33	3215.38	125.85	98.49	3203.49	-74.08	58.55	3207.36	-73.86	77.24	2864.10	-67.33	33.83	2124.38	-107.40	166.58	3254.82	6.96	1111.79	0.00	0.00	0.00	3243.66	-3.95	1497.72	2378.02	100.31	1510.09	2121.51	-51.00	1465.18	2451.63	20.80	1427.45	-285.48	1308.93	74.09	244.87	1044.01	72.54	-3.45
8.78000	3154.26	112.70	50.62	3202.67	99.75	66.21	2432.53	60.98	208.33	3215.38	125.85	98.49	3203.49	-74.08	58.55	3207.36	-73.86	77.24	2864.10	-67.33	33.83	2124.38	-107.40	166.58	3254.82	6.96	1111.79	0.00	0.00	0.00	3243.66	-3.95	1497.72	2378.02	100.31	1510.09	2121.51	-51.00	1465.18	2451.63	20.80	1427.45	-285.74	1309.71	73.70	247.03	1042.91	73.30	-3.75
8.79000	3154.26	112.70	50.62	3202.67	99.75	66.21	2432.53	60.98	208.33	3215.38	125.85	98.49	3203.49	-74.08	58.55	3207.36	-73.86	77.24	2864.10	-67.33	33.83	2124.38	-107.40	166.58	3254.82	6.96	1111.79	0.00	0.00	0.00	3243.66	-3.95	1497.72	2378.02	100.31	1510.09	2121.51	-51.00	1465.18	2451.63	20.80	1427.45	-286.18	1310.78	73.06	245.69	1044.44	72.48	-3.41
8.80000	3154.26	112.70	50.62	3202.67	99.75	66.21	2432.53	60.98	208.33	3215.38	125.85	98.49	3203.49	-74.08	58.55	3207.36	-73.86	77.24	2864.10	-67.33	33.83	2124.38	-107.40	166.58	3254.82	6.96	1111.79	0.00	0.00	0.00	3243.66	-3.95	1497.72	2378.02	100.31	1510.09	2121.51	-51.00	1465.18	2451.63	20.80	1427.45	-286.18	1310.83	73.06	246.08	1043.90	72.77	-4.36
8.81000	3154.26	112.70	50.62	3202.67	99.75	66.21	2432.53	60.98	208.33	3215.38	125.85	98.49	3203.49	-74.08	58.55	3207.36	-73.86	77.24	2864.10	-67.33	33.83	2124.38	-107.40	166.58	3254.82	6.96	1111.79	0.00	0.00	0.00	3243.66	-3.95	1497.72	2378.02	100.31	1510.09	2121.51	-51.00	1465.18	2451.63	20.80	1427.45	-285.36	1308.48	74.17	243.78	1042.75	72.61	-1.34
8.82000	3154.26	112.70	50.62	3202.67	99.75	66.21	2432.53	60.98	208.33	3215.38	125.85	98.49	3203.49	-74.08	58.55	3207.36	-73.86	77.24	2864.10	-67.33	33.83	2124.38	-107.40	166.58	3254.82	6.96	1111.79	0.00	0.00	0.00	3243.66	-3.95	1497.72	2378.02	100.31	1510.09	2121.51	-51.00	1465.18	2451.63	20.80	1427.45	-285.93	1310.31	73.58	246.24	1043.19	72.93	0.82
8.83000	3154.26	112.70	50.62	3202.67	99.75	66.21	2432.53	60.98	208.33	3215.38	125.85	98.49	3203.49	-74.08	58.55	3207.36	-73.86	77.24	2864.10	-67.33	33.83	2124.38	-107.40	166.58	3254.82	6.96	1111.79	0.00	0.00	0.00	3243.66	-3.95	1497.72	2378.02	100.31	1510.09	2121.51	-51.00	1465.18	2451.63	20.80	1427.45	-285.28	1306.22	74.90	246.28	1043.30	73.12	0.43
8.84000	3154.26	112.70	50.62	3202.67	99.75	66.21	2432.53	60.98	208.33	3215.38	125.85	98.49	3203.49	-74.08	58.55	3207.36	-73.86	77.24	2864.10	-67.33	33.83	2124.38	-107.40	166.58	3254.82	6.96	1111.79	0.00	0.00	0.00	3243.66	-3.95	1497.72	2378.02	100.31	1510.09	2121.51	-51.00	1465.18	2451.63	20.80	1427.45	-285.55	1308.86	74.04	245.31	1043.35	72.88	-3.92
8.85000	3154.26	112.70	50.62	3202.67	99.75	66.21	2432.53	60.98	208.33	3215.38	125.85	98.49	3203.49	-74.08	58.55	3207.36	-73.86	77.24	2864.10	-67.33	33.83	2124.38	-107.40	166.58	3254.82	6.96	1111.79	0.00	0.00	0.00	3243.66	-3.95	1497.72	2378.02	100.31	1510.09	2121.51	-51.00	1465.18	2451.63	20.80	1427.45	-285.42	1308.56	74.07	246.87	1043.22	73.24	-3.96
8.86000	3154.26	112.70	50.62	3202.67	99.75	66.21	2432.53	60.98	208.33	3215.38	125.85	98.49	3203.49	-74.08	58.55	3207.36	-73.86	77.24	2864.10	-67.33	33.83	2124.38	-107.40	166.58	3254.82	6.96	1111.79	0.00	0.00	0.00	3243.66	-3.95	1497.72	2378.02	100.31	1510.09	2121.51	-51.00	1465.18	2451.63	20.80	1427.45	-285.30	1307.03	74.48	244.67	1043.77	72.66	-1.85
8.87000	3154.26	112.70	50.62	3202.67	99.75	66.21	2432.53	60.98	208.33	3215.38	125.85	98.49	3203.49	-74.08	58.55	3207.36	-73.86	77.24	2864.10	-67.33	33.83	2124.38	-107.40	166.58	3254.82	6.96	1111.79	0.00	0.00	0.00	3243.66	-3.95	1497.72	2378.02	100.31	1510.09	2121.51	-51.00	1465.18	2451.63	20.80	1427.45	-284.96	1306.48	74.60	244.25	1043.89	72.54	0.30
8.88000	3154.26	112.70	50.62	3202.67	99.75	66.21	2432.53	60.98	208.33	3215.38	125.85	98.49	3203.49	-74.08	58.55	3207.36	-73.86	77.24	2864.10	-67.33	33.83	2124.38	-107.40	166.58	3254.82	6.96	1111.79	0.00	0.00	0.00	3243.66	-3.95	1497.72	2378.02	100.31	1510.09	2121.51	-51.00	1465.18	2451.63	20.80	1427.45	-285.01	1307.04	74.42	245.78	1043.95	72.86	-1.75
8.89000	3154.26	112.70	50.62	3202.67	99.75	66.21	2432.53	60.98	208.33	3215.38	125.85	98.49	3203.49	-74.08	58.55	3207.36	-73.86	77.24	2864.10	-67.33	33.83	2124.38	-107.40	166.58	3254.82	6.96	1111.79	0.00	0.00	0.00	3243.66	-3.95	1497.72	2378.02	100.31	1510.09	2121.51	-51.00	1465.18	2451.63	20.80	1427.45	-285.67	1307.81	74.19	245.36	1043.95	72.71	-1.35
8.90000	3154.26	112.70	50.62	3202.67	99.75	66.21	2432.53	60.98	208.33	3215.38	125.85	98.49	3203.49	-74.08	58.55	3207.36	-73.86	77.24	2864.10	-67.33	33.83	2124.38	-107.40	166.58	3254.82	6.96	1111.79	0.00	0.00	0.00	3243.66	-3.95	1497.72	2378.02	100.31	1510.09	2121.51	-51.00	1465.18	2451.63	20.80	1427.45	-285.56	1307.32	74.32	244.16	1043.69	72.33	-0.39
8.91000	3154.26	112.70	50.62	3202.67	99.75	66.21	2432.53	60.98	208.33	3215.38	125.85	98.49	3203.49	-74.08	58.55	3207.36	-73.86	77.24	2864.10	-67.33	33.83	2124.38	-107.40	166.58	3254.82	6.96	1111.79	0.00	0.00	0.00	3243.66	-3.95	1497.72	2378.02	100.31	1510.09	2121.51	-51.00	1465.18	2451.63	20.80	1427.45	-285.43	1306.49	74.80	243.81	1043.40	72.46	0.96
8.92000	3154.26	112.70	50.62	3202.67	99.75	66.21	2432.53	60.98	208.33	3215.38	125.85	98.49	3203.49	-74.08	58.55	3207.36	-73.86	77.24	2864.10	-67.33	33.83	2124.38	-107.40	166.58	3254.82	6.96	1111.79	0.00	0.00	0.00	3243.66	-3.95	1497.72	2378.02	100.31	1510.09	2121.51	-51.00	1465.18	2451.63	20.80	1427.45	-285.42	1307.57	74.53	244.66	1044.04	72.33	2.36
8.93000	3154.26	112.70	50.62	3202.67	99.75	66.21	2432.53	60.98	208.33	3215.38	125.85	98.49	3203.49	-74.08	58.55	3207.36	-73.86	77.24	2864.10	-67.33	33.83	2124.38	-107.40	166.58	3254.82	6.96	1111.79	0.00	0.00	0.00	3243.66	-3.95	1497.72	2378.02	100.31	1510.09	2121.51	-51.00	1465.18	2451.63	20.80	1427.45	-285.54	1308.56	74.04	246.43	1044.35	72.67	4.94
8.94000	3154.26	112.70	50.62	3202.67	99.75	66.21	2432.53	60.98	208.33	3215.38	125.85	98.49	3203.49	-74.08	58.55	3207.36	-73.86	77.24	2864.10	-67.33	33.83	2124.38	-107.40	166.58	3254.82	6.96	1111.79	0.00	0.00	0.00	3243.66	-3.95	1497.72	2378.02	100.31	1510.09	2121.51	-51.00	1465.18	2451.63	20.80	1427.45	-285.41	1306.80	74.33	246.38	1042.71	73.37	0.61
8.95000	3154.26	112.70	50.62	3202.67	99.75	66.21	2432.53	60.98	208.33	3215.38	125.85	98.49	3203.49	-74.08	58.55	3207.36	-73.86	77.24	2864.10	-67.33	33.83	2124.38	-107.40	166.58	3254.82	6.96	1111.79	0.00	0.00	0.00	3243.66	-3.95	1497.72	2378.02	100.31	1510.09	2121.51	-51.00	1465.18	2451.63	20.80	1427.45	-285.84	1307.86	73.99	247.89	1042.98	73.55	4.10
8.96000	3154.26	112.70	50.62	3202.67	99.75	66.21	2432.53	60.98	208.33	3215.38	125.85	98.49	3203.49	-74.08	58.55	3207.36	-73.86	77.24	2864.10	-67.33	33.83	2124.38	-107.40	166.58	3254.82	6.96	1111.79	0.00	0.00	0.00	3243.66	-3.95	1497.72	2378.02	100.31	1510.09	2121.51	-51.00	1465.18	2451.63	20.80	1427.45	-285.93	1309.47	73.79	248.73	1043.08	73.68	4.44
8.97000	3154.26	112.70	50.62	3202.67	99.75	66.21	2432.53	60.98	208.33	3215.38	125.85	98.49	3203.49	-74.08	58.55	3207.36	-73.86	77.24	2864.10	-67.33	33.83	2124.38	-107.40	166.58	3254.82	6.96	1111.79	0.00	0.00	0.00	3243.66	-3.95	1497.72	2378.02	100.31	1510.09	2121.51	-51.00	1465.18	2451.63	20.80	1427.45	-285.56	1309.29	74.05	250.99	1042.14	74.01	7.86
8.98000	3154.26	112.70	50.62	3202.67	99.75	66.21	2432.53	60.98	208.33	3215.38	125.85	98.49	3203.49	-74.08	58.55	3207.36	-73.86	77.24	2864.10	-67.33	33.83	2124.38	-107.40	166.58	3254.82	6.96	1111.79	0.00	0.00	0.00	3243.66	-3.95	1497.72	2378.02	100.31	1510.09	2121.51	-51.00	1465.18	2451.63	20.80	1427.45	-285.66	1310.48	73.40	251.69	1041.70	74.12	5.29
8.99000	3154.26	112.70	50.62	3202.67	99.75	66.21	2432.53	60.98	208.33	3215.38	125.85	98.49	3203.49	-74.08	58.55	3207.36	-73.86	77.24	2864.10	-67.33	33.83	2124.38	-107.40	166.58	3254.82	6.96	1111.79	0.00	0.00	0.00	3243.66	-3.95	1497.72	2378.02	100.31	1510.09	2121.51	-51.00	1465.18	2451.63	20.80	1427.45	-285.02	1307.19	74.26	252.13	1041.42	74.39	2.26
9.00000	3154.26	112.70	50.62	3202.67	99.75	66.21	2432.53	60.98	208.33	3215.38	125.85	98.49	3203.49	-74.08	58.55	3207.36	-73.86	77.24	2864.10	-67.33	33.83	2124.38	-107.40	166.58	3254.82	6.96	1111.79	0.00	0.00	0.00	3243.66	-3.95	1497.72	2378.02	100.31	1510.09	2121.51	-51.00	1465.18	2451.63	20.80	1427.45	-284.92	1306.32	74.53	253.73	1041.96	74.40	3.68
9.01000	3154.26	112.70	50.62	3202.67	99.75	66.21	2432.53	60.98	208.33	3215.38	125.85	98.49	3203.49	-74.08	58.55	3207.36	-73.86	77.24	2864.10	-67.33	33.83	2124.38	-107.40	166.58	3254.82	6.96	1111.79	0.00	0.00	0.00	3243.66	-3.95	1497.72	2378.02	100.31	1510.09	2121.51	-51.00	1465.18	2451.63	20.80	1427.45	-285.93	1310.45	73.63	254.91	1042.08	74.45	6.07
9.02000	3154.26	112.70	50.62	3202.67	99.75	66.21	2432.53	60.98	208.33	3215.38	125.85	98.49	3203.49	-74.08	58.55	3207.36	-73.86	77.24	2864.10	-67.33	33.83	2124.38	-107.40	166.58	3254.82	6.96	1111.79	0.00	0.00	0.00	3243.66	-3.95	1497.72	2378.02	100.31	1510.09	2121.51	-51.00	1465.18	2451.63	20.80	1427.45	-285.33	1307.33	74.35	257.38	1040.96	75.43	4.81
9.03000	3154.26	112.70	50.62	3202.67	99.75	66.21	2432.53	60.98	208.33	3215.38	125.85	98.49	3203.49	-74.08	58.55	3207.36	-73.86	77.24	2864.10	-67.33	33.83	2124.38	-107.40	166.58	3254.82	6.96	1111.79	0.00	0.00	0.00	3243.66	-3.95	1497.72	2378.02	100.31	1510.09	2121.51	-51.00	1465.18	2451.63	20.80	1427.45	-285.31	1307.21	74.43	255.25	1040.30	75.19	3.91
9.04000	3154.26	112.70	50.62	3202.67	99.75	66.21	2432.53	60.98	208.33	3215.38	125.85	98.49	3203.49	-74.08	58.55	3207.36	-73.86	77.24	2864.10	-67.33	33.83	2124.38	-107.40	166.58	3254.82	6.96	1111.79	0.00	0.00	0.00	3243.66	-3.95	1497.72	2378.02	100.31	1510.09	2121.51	-51.00	1465.18	2451.63	20.80	1427.45	-285.76	1308.14	74.40	254.06	1040.74	74.71	2.73
9.05000	3154.26	112.70	50.62	3202.67	99.75	66.21	2432.53	60.98	208.33	3215.38	125.85	98.49	3203.49	-74.08	58.55	3207.36	-73.86	77.24	2864.10	-67.33	33.83	2124.38	-107.40	166.58	3254.82	6.96	1111.79	0.00	0.00	0.00	3243.66	-3.95	1497.72	2378.02	100.31	1510.09	2121.51	-51.00	1465.18	2451.63	20.80	1427.45	-285.92	1308.66	74.08	253.33	1041.39	74.39	1.09
9.06000	3154.26	112.70	50.62	3202.67	99.75	66.21	2432.53	60.98	208.33	3215.38	125.85	98.49	3203.49	-74.08	58.55	3207.36	-73.86	77.24	2864.10	-67.33	33.83	2124.38	-107.40	166.58	3254.82	6.96	1111.79	0.00	0.00	0.00	3243.66	-3.95	1497.72	2378.02	100.31	1510.09	2121.51	-51.00	1465.18	2451.63	20.80	1427.45	-286.02	1309.02	73.85	252.08	1041.32	74.12	0.21
9.07000	3154.26	112.70	50.62	3202.67	99.75	66.21	2432.53	60.98	208.33	3215.38	125.85	98.49	3203.49	-74.08	58.55	3207.36	-73.86	77.24	2864.10	-67.33	33.83	2124.38	-107.40	166.58	3254.82	6.96	1111.79	0.00	0.00	0.00	3243.66	-3.95	1497.72	2378.02	100.31	1510.09	2121.51	-51.00	1465.18	2451.63	20.80	1427.45	-284.93	1305.93	74.91	252.70	1041.77	74.23	-1.59
9.08000	3154.26	112.70	50.62	3202.67	99.75	66.21	2432.53	60.98	208.33	3215.38	125.85	98.49	3203.49	-74.08	58.55	3207.36	-73.86	77.24	2864.10	-67.33	33.83	2124.38	-107.40	166.58	3254.82	6.96	1111.79	0.00	0.00	0.00	3243.66	-3.95	1497.72	2378.02	100.31	1510.09	2121.51	-51.00	1465.18	2451.63	20.80	1427.45	-285.69	1308.66	73.78	254.35	1042.12	74.40	1.08
9.09000	3154.26	112.70	50.62	3202.67	99.75	66.21	2432.53	60.98	208.33	3215.38	125.85	98.49	3203.49	-74.08	58.55	3207.36	-73.86	77.24	2864.10	-67.33	33.83	2124.38	-107.40	166.58	3254.82	6.96	1111.79	0.00	0.00	0.00	3243.66	-3.95	1497.72	2378.02	100.31	1510.09	2121.51	-51.00	1465.18	2451.63	20.80	1427.45	-286.02	1310.89	73.23	253.45	1041.86	74.42	2.15
9.10000	3154.26	112.70	50.62	3202.67	99.75	66.21	2432.53	60.98	208.33	3215.38	125.85	98.49	3203.49	-74.08	58.55	3207.36	-73.86	77.24	2864.10	-67.33	33.83	2124.38	-107.40	166.58	3254.82	6.96	1111.79	0.00	0.00	0.00	3243.66	-3.95	1497.72	2378.02	100.31	1510.09	2121.51	-51.00	1465.18	2451.63	20.80	1427.45	-285.54	1307.89	74.31	250.03	1042.32	73.72	-0.27
9.11000	3154.26	112.70	50.62	3202.67	99.75	66.21	2432.53	60.98	208.33	3215.38	125.85	98.49	3203.49	-74.08	58.55	3207.36	-73.86	77.24	2864.10	-67.33	33.83	2124.38	-107.40	166.58	3254.82	6.96	1111.79	0.00	0.00	0.00	3243.66	-3.95	1497.72	2378.02	100.31	1510.09	2121.51	-51.00	1465.18	2451.63	20.80	1427.45	-285.61	1308.36	74.03	250.18	1042.67	73.36	1.09
9.12000	3154.26	112.70	50.62	3202.67	99.75	66.21	2432.53	60.98	208.33	3215.38	125.85	98.49	3203.49	-74.08	58.55	3207.36	-73.86	77.24	2864.10	-67.33	33.83	2124.38	-107.40	166.58	3254.82	6.96	1111.79	0.00	0.00	0.00	3243.66	-3.95	1497.72	2378.02	100.31	1510.09	2121.51	-51.00	1465.18	2451.63	20.80	1427.45	-286.15	1311.63	72.83	247.10	1042.37	72.95	1.84
9.13000	3154.26	112.70	50.62	3202.67	99.75	66.21	2432.53	60.98	208.33	3215.38	125.85	98.49	3203.49	-74.08	58.55	3207.36	-73.86	77.24	2864.10	-67.33	33.83	2124.38	-107.40	166.58	3254.82	6.96	1111.79	0.00	0.00	0.00	3243.66	-3.95	1497.72	2378.02	100.31	1510.09	2121.51	-51.00	1465.18	2451.63	20.80	1427.45	-285.48	1308.02	74.01	245.70	1042.84	72.70	-1.42
9.14000	3154.26	112.70	50.62	3202.67	99.75	66.21	2432.53	60.98	208.33	3215.38	125.85	98.49	3203.49	-74.08	58.55	3207.36	-73.86	77.24	2864.10	-67.33	33.83	2124.38	-107.40	166.58	3254.82	6.96	1111.79	0.00	0.00	0.00	3243.66	-3.95	1497.72	2378.02	100.31	1510.09	2121.51	-51.00	1465.18	2451.63	20.80	1427.45	-285.50	1305.86	75.10	247.96	1042.39	73.18	0.87
9.15000	3154.26	112.70	50.62	3202.67	99.75	66.21	2432.53	60.98	208.33	3215.38	125.85	98.49	3203.49	-74.08	58.55	3207.36	-73.86	77.24	2864.10	-67.33	33.83	2124.38	-107.40	166.58	3254.82	6.96	1111.79	0.00	0.00	0.00	3243.66	-3.95	1497.72	2378.02	100.31	1510.09	2121.51	-51.00	1465.18	2451.63	20.80	1427.45	-285.73	1308.57	74.19	246.32	1043.43	72.45	1.56
9.16000	3154.26	112.70	50.62	3202.67	99.75	66.21	2432.53	60.98	208.33	3215.38	125.85	98.49	3203.49	-74.08	58.55	3207.36	-73.86	77.24	2864.10	-67.33	33.83	2124.38	-107.40	166.58	3254.82	6.96	1111.79	0.00	0.00	0.00	3243.66	-3.95	1497.72	2378.02	100.31	1510.09	2121.51	-51.00	1465.18	2451.63	20.80	1427.45	-285.42	1306.99	74.74	244.66	1044.50	71.84	-3.77
9.17000	3154.26	112.70	50.62	3202.67	99.75	66.21	2432.53	60.98	208.33	3215.38	125.85	98.49	3203.49	-74.08	58.55	3207.36	-73.86	77.24	2864.10	-67.33	33.83	2124.38	-107.40	166.58	3254.82	6.96	1111.79	0.00	0.00	0.00	3243.66	-3.95	1497.72	2378.02	100.31	1510.09	2121.51	-51.00	1465.18	2451.63	20.80	1427.45	-285.46	1307.88	74.32	246.88	1044.52	72.37	-3.61
9.18000	3154.26	112.70	50.62	3202.67	99.75	66.21	2432.53	60.98	208.33	3215.38	125.85	98.49	3203.49	-74.08	58.55	3207.36	-73.86	77.24	2864.10	-67.33	33.83	2124.38	-107.40	166.58	3254.82	6.96	1111.79	0.00	0.00	0.00	3243.66	-3.95	1497.72	2378.02	100.31	1510.09	2121.51	-51.00	1465.18	2451.63	20.80	1427.45	-285.40	1305.81	74.62	245.64	1043.80	72.31	-1.62
9.19000	3154.26	112.70	50.62	3202.67	99.75	66.21	2432.53	60.98	208.33	3215.38	125.85	98.49	3203.49	-74.08	58.55	3207.36	-73.86	77.24	2864.10	-67.33	33.83	2124.38	-107.40	166.58	3254.82	6.96	1111.79	0.00	0.00	0.00	3243.66	-3.95	1497.72	2378.02	100.31	1510.09	2121.51	-51.00	1465.18	2451.63	20.80	1427.45	-285.77	1307.94	74.36	246.33	1044.71	72.41	-7.00
9.20000	3154.26	112.70	50.62	3202.67	99.75	66.21	2432.53	60.98	208.33	3215.38	125.85	98.49	3203.49	-74.08	58.55	3207.36	-73.86	77.24	2864.10	-67.33	33.83	2124.38	-107.40	166.58	3254.82	6.96	1111.79	0.00	0.00	0.00	3243.66	-3.95	1497.72	2378.02	100.31	1510.09	2121.51	-51.00	1465.18	2451.63	20.80	1427.45	-285.20	1306.40	74.67	245.82	1043.96	72.21	-3.45
9.21000	3154.26	112.70	50.62	3202.67	99.75	66.21	2432.53	60.98	208.33	3215.38	125.85	98.49	3203.49	-74.08	58.55	3207.36	-73.86	77.24	2864.10	-67.33	33.83	2124.38	-107.40	166.58	3254.82	6.96	1111.79	0.00	0.00	0.00	3243.66	-3.95	1497.72	2378.02	100.31	1510.09	2121.51	-51.00	1465.18	2451.63	20.80	1427.45	-285.59	1310.44	73.47	244.50	1044.94	71.74	-2.10
9.22000	3154.26	112.70	50.62	3202.67	99.75	66.21	2432.53	60.98	208.33	3215.38	125.85	98.49	3203.49	-74.08	58.55	3207.36	-73.86	77.24	2864.10	-67.33	33.83	2124.38	-107.40	166.58	3254.82	6.96	1111.79	0.00	0.00	0.00	3243.66	-3.95	1497.72	2378.02	100.31	1510.09	2121.51	-51.00	1465.18	2451.63	20.80	1427.45	-286.05	1310.20	73.65	247.16	1042.69	73.14	-0.84
9.23000	3154.26	112.70	50.62	3202.67	99.75	66.21	2432.53	60.98	208.33	3215.38	125.85	98.49	3203.49	-74.08	58.55	3207.36	-73.86	77.24	2864.10	-67.33	33.83	2124.38	-107.40	166.58	3254.82	6.96	1111.79	0.00	0.00	0.00	3243.66	-3.95	1497.72	2378.02	100.31	1510.09	2121.51	-51.00	1465.18	2451.63	20.80	1427.45	-285.66	1307.73	74.28	245.61	1042.78	72.67	-3.89
9.24000	3154.26	112.70	50.62	3202.67	99.75	66.21	2432.53	60.98	208.33	3215.38	125.85	98.49	3203.49	-74.08	58.55	3207.36	-73.86	77.24	2864.10	-67.33	33.83	2124.38	-107.40	166.58	3254.82	6.96	1111.79	0.00	0.00	0.00	3243.66	-3.95	1497.72	2378.02	100.31	1510.09	2121.51	-51.00	1465.18	2451.63	20.80	1427.45	-285.26	1306.37	74.67	247.13	1045.07	72.59	-2.18
9.25000	3154.26	112.70	50.62	3202.67	99.75	66.21	2432.53	60.98	208.33	3215.38	125.85	98.49	3203.49	-74.08	58.55	3207.36	-73.86	77.24	2864.10	-67.33	33.83	2124.38	-107.40	166.58	3254.82	6.96	1111.79	0.00	0.00	0.00	3243.66	-3.95	1497.72	2378.02	100.31	1510.09	2121.51	-51.00	1465.18	2451.63	20.80	1427.45	-285.62	1307.69	74.16	249.79	1044.14	74.19	-1.25
9.26000	3154.26	112.70	50.62	3202.67	99.75	66.21	2432.53	60.98	208.33	3215.38	125.85	98.49	3203.49	-74.08	58.55	3207.36	-73.86	77.24	2864.10	-67.33	33.83	2124.38	-107.40	166.58	3254.82	6.96	1111.79	0.00	0.00	0.00	3243.66	-3.95	1497.72	2378.02	100.31	1510.09	2121.51	-51.00	1465.18	2451.63	20.80	1427.45	-285.71	1308.50	74.06	250.52	1044.52	74.21	-2.60
9.27000	3154.26	112.70	50.62	3202.67	99.75	66.21	2432.53	60.98	208.33	3215.38	125.85	98.49	3203.49	-74.08	58.55	3207.36	-73.86	77.24	2864.10	-67.33	33.83	2124.38	-107.40	166.58	3254.82	6.96	1111.79	0.00	0.00	0.00	3243.66	-3.95	1497.72	2378.02	100.31	1510.09	2121.51	-51.00	1465.18	2451.63	20.80	1427.45	-285.98	1309.31	73.69	250.56	1044.64	73.98	-2.64
9.28000	3154.26	112.70	50.62	3202.67	99.75	66.21	2432.53	60.98	208.33	3215.38	125.85	98.49	3203.49	-74.08	58.55	3207.36	-73.86	77.24	2864.10	-67.33	33.83	2124.38	-107.40	166.58	3254.82	6.96	1111.79	0.00	0.00	0.00	3243.66	-3.95	1497.72	2378.02	100.31	1510.09	2121.51	-51.00	1465.18	2451.63	20.80	1427.45	-285.28	1307.25	74.62	250.24	1045.61	73.64	-6.06
9.29000	3154.26	112.70	50.62	3202.67	99.75	66.21	2432.53	60.98	208.33	3215.38	125.85	98.49	3203.49	-74.08	58.55	3207.36	-73.86	77.24	2864.10	-67.33	33.83	2124.38	-107.40	166.58	3254.82	6.96	1111.79	0.00	0.00	0.00	3243.66	-3.95	1497.72	2378.02	100.31	1510.09	2121.51	-51.00	1465.18	2451.63	20.80	1427.45	-284.73	1308.13	74.46	250.43	1045.62	73.84	-4.24
9.30000	3154.26	112.70	50.62	3202.67	99.75	66.21	2432.53	60.98	208.33	3215.38	125.85	98.49	3203.49	-74.08	58.55	3207.36	-73.86	77.24	2864.10	-67.33	33.83	2124.38	-107.40	166.58	3254.82	6.96	1111.79	0.00	0.00	0.00	3243.66	-3.95	1497.72	2378.02	100.31	1510.09	2121.51	-51.00	1465.18	2451.63	20.80	1427.45	-285.26	1308.81	73.98	250.33	1043.41	74.57	-0.31
9.31000	3154.26	112.70	50.62	3202.67	99.75	66.21	2432.53	60.98	208.33	3215.38	125.85	98.49	3203.49	-74.08	58.55	3207.36	-73.86	77.24	2864.10	-67.33	33.83	2124.38	-107.40	166.58	3254.82	6.96	1111.79	0.00	0.00	0.00	3243.66	-3.95	1497.72	2378.02	100.31	1510.09	2121.51	-51.00	1465.18	2451.63	20.80	1427.45	-284.82	1306.52	74.60	250.42	1042.43	74.91	-0.52
9.32000	3154.26	112.70	50.62	3202.67	99.75	66.21	2432.53	60.98	208.33	3215.38	125.85	98.49	3203.49	-74.08	58.55	3207.36	-73.86	77.24	2864.10	-67.33	33.83	2124.38	-107.40	166.58	3254.82	6.96	1111.79	0.00	0.00	0.00	3243.66	-3.95	1497.72	2378.02	100.31	1510.09	2121.51	-51.00	1465.18	2451.63	20.80	1427.45	-284.96	1305.27	75.18	250.70	1042.40	75.04	2.57
9.33000	3154.26	112.70	50.62	3202.67	99.75	66.21	2432.53	60.98	208.33	3215.38	125.85	98.49	3203.49	-74.08	58.55	3207.36	-73.86	77.24	2864.10	-67.33	33.83	2124.38	-107.40	166.58	3254.82	6.96	1111.79	0.00	0.00	0.00	3243.66	-3.95	1497.72	2378.02	100.31	1510.09	2121.51	-51.00	1465.18	2451.63	20.80	1427.45	-284.87	1307.32	74.49	250.75	1041.82	75.02	-0.89
9.34000	3154.26	112.70	50.62	3202.67	99.75	66.21	2432.53	60.98	208.33	3215.38	125.85	98.49	3203.49	-74.08	58.55	3207.36	-73.86	77.24	2864.10	-67.33	33.83	2124.38	-107.40	166.58	3254.82	6.96	1111.79	0.00	0.00	0.00	3243.66	-3.95	1497.72	2378.02	100.31	1510.09	2121.51	-51.00	1465.18	2451.63	20.80	1427.45	-285.42	1308.39	74.31	250.51	1042.31	74.86	-3.49
9.35000	3154.26	112.70	50.62	3202.67	99.75	66.21	2432.53	60.98	208.33	3215.38	125.85	98.49	3203.49	-74.08	58.55	3207.36	-73.86	77.24	2864.10	-67.33	33.83	2124.38	-107.40	166.58	3254.82	6.96	1111.79	0.00	0.00	0.00	3243.66	-3.95	1497.72	2378.02	100.31	1510.09	2121.51	-51.00	1465.18	2451.63	20.80	1427.45	-285.45	1309.01	73.82	250.65	1042.97	74.71	-1.49
9.36000	3154.26	112.70	50.62	3202.67	99.75	66.21	2432.53	60.98	208.33	3215.38	125.85	98.49	3203.49	-74.08	58.55	3207.36	-73.86	77.24	2864.10	-67.33	33.83	2124.38	-107.40	166.58	3254.82	6.96	1111.79	0.00	0.00	0.00	3243.66	-3.95	1497.72	2378.02	100.31	1510.09	2121.51	-51.00	1465.18	2451.63	20.80	1427.45	-285.75	1309.83	73.43	250.43	1044.22	74.19	-2.74
9.37000	3154.26	112.70	50.62	3202.67	99.75	66.21	2432.53	60.98	208.33	3215.38	125.85	98.49	3203.49	-74.08	58.55	3207.36	-73.86	77.24	2864.10	-67.33	33.83	2124.38	-107.40	166.58	3254.82	6.96	1111.79	0.00	0.00	0.00	3243.66	-3.95	1497.72	2378.02	100.31	1510.09	2121.51	-51.00	1465.18	2451.63	20.80	1427.45	-285.80	1309.74	73.53	250.47	1043.85	74.29	-1.08
9.38000	3154.26	112.70	50.62	3202.67	99.75	66.21	2432.53	60.98	208.33	3215.38	125.85	98.49	3203.49	-74.08	58.55	3207.36	-73.86	77.24	2864.10	-67.33	33.83	2124.38	-107.40	166.58	3254.82	6.96	1111.79	0.00	0.00	0.00	3243.66	-3.95	1497.72	2378.02	100.31	1510.09	2121.51	-51.00	1465.18	2451.63	20.80	1427.45	-285.55	1308.99	73.94	250.49	1043.08	74.66	0.38
9.39000	3154.26	112.70	50.62	3202.67	99.75	66.21	2432.53	60.98	208.33	3215.38	125.85	98.49	3203.49	-74.08	58.55	3207.36	-73.86	77.24	2864.10	-67.33	33.83	2124.38	-107.40	166.58	3254.82	6.96	1111.79	0.00	0.00	0.00	3243.66	-3.95	1497.72	2378.02	100.31	1510.09	2121.51	-51.00	1465.18	2451.63	20.80	1427.45	-285.70	1309.13	73.87	250.35	1042.76	74.87	-1.38
9.40000	3154.26	112.70	50.62	3202.67	99.75	66.21	2432.53	60.98	208.33	3215.38	125.85	98.49	3203.49	-74.08	58.55	3207.36	-73.86	77.24	2864.10	-67.33	33.83	2124.38	-107.40	166.58	3254.82	6.96	1111.79	0.00	0.00	0.00	3243.66	-3.95	1497.72	2378.02	100.31	1510.09	2121.51	-51.00	1465.18	2451.63	20.80	1427.45	-285.30	1309.82	73.41	250.31	1045.21	73.97	-1.18
9.41000	3154.26	112.70	50.62	3202.67	99.75	66.21	2432.53	60.98	208.33	3215.38	125.85	98.49	3203.49	-74.08	58.55	3207.36	-73.86	77.24	2864.10	-67.33	33.83	2124.38	-107.40	166.58	3254.82	6.96	1111.79	0.00	0.00	0.00	3243.66	-3.95	1497.72	2378.02	100.31	1510.09	2121.51	-51.00	1465.18	2451.63	20.80	1427.45	-284.97	1305.87	74.85	250.36	1044.74	74.03	1.38
9.42000	3154.26	112.70	50.62	3202.67	99.75	66.21	2432.53	60.98	208.33	3215.38	125.85	98.49	3203.49	-74.08	58.55	3207.36	-73.86	77.24	2864.10	-67.33	33.83	2124.38	-107.40	166.58	3254.82	6.96	1111.79	0.00	0.00	0.00	3243.66	-3.95	1497.72	2378.02	100.31	1510.09	2121.51	-51.00	1465.18	2451.63	20.80	1427.45	-285.22	1307.78	74.58	250.29	1044.85	73.96	-0.02
9.43000	3154.26	112.70	50.62	3202.67	99.75	66.21	2432.53	60.98	208.33	3215.38	125.85	98.49	3203.49	-74.08	58.55	3207.36	-73.86	77.24	2864.10	-67.33	33.83	2124.38	-107.40	166.58	3254.82	6.96	1111.79	0.00	0.00	0.00	3243.66	-3.95	1497.72	2378.02	100.31	1510.09	2121.51	-51.00	1465.18	2451.63	20.80	1427.45	-285.62	1309.40	73.61	250.45	1043.97	74.38	0.78
9.44000	3154.26	112.70	50.62	3202.67	99.75	66.21	2432.53	60.98	208.33	3215.38	125.85	98.49	3203.49	-74.08	58.55	3207.36	-73.86	77.24	2864.10	-67.33	33.83	2124.38	-107.40	166.58	3254.82	6.96	1111.79	0.00	0.00	0.00	3243.66	-3.95	1497.72	2378.02	100.31	1510.09	2121.51	-51.00	1465.18	2451.63	20.80	1427.45	-284.65	1304.95	75.02	250.41	1044.79	73.98	3.35
9.45000	3154.26	112.70	50.62	3202.67	99.75	66.21	2432.53	60.98	208.33	3215.38	125.85	98.49	3203.49	-74.08	58.55	3207.36	-73.86	77.24	2864.10	-67.33	33.83	2124.38	-107.40	166.58	3254.82	6.96	1111.79	0.00	0.00	0.00	3243.66	-3.95	1497.72	2378.02	100.31	1510.09	2121.51	-51.00	1465.18	2451.63	20.80	1427.45	-284.86	1305.51	75.08	250.45	1044.32	74.21	4.78
9.46000	3154.26	112.70	50.62	3202.67	99.75	66.21	2432.53	60.98	208.33	3215.38	125.85	98.49	3203.49	-74.08	58.55	3207.36	-73.86	77.24	2864.10	-67.33	33.83	2124.38	-107.40	166.58	3254.82	6.96	1111.79	0.00	0.00	0.00	3243.66	-3.95	1497.72	2378.02	100.31	1510.09	2121.51	-51.00	1465.18	2451.63	20.80	1427.45	-284.32	1304.72	75.19	250.16	1043.53	74.48	3.41
9.47000	3154.26	112.70	50.62	3202.67	99.75	66.21	2432.53	60.98	208.33	3215.38	125.85	98.49	3203.49	-74.08	58.55	3207.36	-73.86	77.24	2864.10	-67.33	33.83	2124.38	-107.40	166.58	3254.82	6.96	1111.79	0.00	0.00	0.00	3243.66	-3.95	1497.72	2378.02	100.31	1510.09	2121.51	-51.00	1465.18	2451.63	20.80	1427.45	-285.60	1309.53	73.38	250.53	1042.97	74.55	3.57
9.48000	3154.26	112.70	50.62	3202.67	99.75	66.21	2432.53	60.98	208.33	3215.38	125.85	98.49	3203.49	-74.08	58.55	3207.36	-73.86	77.24	2864.10	-67.33	33.83	2124.38	-107.40	166.58	3254.82	6.96	1111.79	0.00	0.00	0.00	3243.66	-3.95	1497.72	2378.02	100.31	1510.09	2121.51	-51.00	1465.18	2451.63	20.80	1427.45	-285.84	1310.20	73.39	250.72	1042.17	74.91	-1.20
9.49000	3154.26	112.70	50.62	3202.67	99.75	66.21	2432.53	60.98	208.33	3215.38	125.85	98.49	3203.49	-74.08	58.55	3207.36	-73.86	77.24	2864.10	-67.33	33.83	2124.38	-107.40	166.58	3254.82	6.96	1111.79	0.00	0.00	0.00	3243.66	-3.95	1497.72	2378.02	100.31	1510.09	2121.51	-51.00	1465.18	2451.63	20.80	1427.45	-286.14	1311.19	73.07	250.33	1043.67	74.32	2.05
9.50000	3154.26	112.70	50.62	3202.67	99.75	66.21	2432.53	60.98	208.33	3215.38	125.85	98.49	3203.49	-74.08	58.55	3207.36	-73.86	77.24	2864.10	-67.33	33.83	2124.38	-107.40	166.58	3254.82	6.96	1111.79	0.00	0.00	0.00	3243.66	-3.95	1497.72	2378.02	100.31	1510.09	2121.51	-51.00	1465.18	2451.63	20.80	1427.45	-285.76	1310.91	73.50	250.42	1043.08	74.45	1.48
9.51000	3154.26	112.70	50.62	3202.67	99.75	66.21	2432.53	60.98	208.33	3215.38	125.85	98.49	3203.49	-74.08	58.55	3207.36	-73.86	77.24	2864.10	-67.33	33.83	2124.38	-107.40	166.58	3254.82	6.96	1111.79	0.00	0.00	0.00	3243.66	-3.95	1497.72	2378.02	100.31	1510.09	2121.51	-51.00	1465.18	2451.63	20.80	1427.45	-285.76	1310.91	73.50	250.42	1043.08	74.45	1.48
[truncated: 35 more columns]
