# Supplementary material for: The impact of mobile phone use on where we look and how we walk when negotiating floor based obstacles
Source: PLoS One. 2017 Jun 30;12(6):e0179802. doi: 10.1371/journal.pone.0179802 (PMC5493336; doi:10.1371/journal.pone.0179802)
Supplement: S1 File — (ZIP) [file pone.0179802.s001.zip › Gait/PP10/SW no obs no phone 3.txt]

CODAmotion Analysis Text
Codamotion Analysis Text Save of: SW no obs no phone 3.mdf
Time	Markers
Time	1:LTOE.X	1:LTOE.Y	1:LTOE.Z	2:L2nd.X	2:L2nd.Y	2:L2nd.Z	3:LHEE.X	3:LHEE.Y	3:LHEE.Z	4:LANK.X	4:LANK.Y	4:LANK.Z	5:RTOE.X	5:RTOE.Y	5:RTOE.Z	6:R2nd.X	6:R2nd.Y	6:R2nd.Z	7:RHEE.X	7:RHEE.Y	7:RHEE.Z	8:RANK.X	8:RANK.Y	8:RANK.Z	9:STRN.X	9:STRN.Y	9:STRN.Z	10:Marker 10.X	10:Marker 10.Y	10:Marker 10.Z	11:FRHD.X	11:FRHD.Y	11:FRHD.Z	12:FLHD.X	12:FLHD.Y	12:FLHD.Z	13:BRHD.X	13:BRHD.Y	13:BRHD.Z	14:BLHD.X	14:BLHD.Y	14:BLHD.Z	15:BLSTEP.X	15:BLSTEP.Y	15:BLSTEP.Z	16:FLSTEP.X	16:FLSTEP.Y	16:FLSTEP.Z	17:BRSTEP.X
(s)	(mm)	(mm)	(mm)	(mm)	(mm)	(mm)	(mm)	(mm)	(mm)	(mm)	(mm)	(mm)	(mm)	(mm)	(mm)	(mm)	(mm)	(mm)	(mm)	(mm)	(mm)	(mm)	(mm)	(mm)	(mm)	(mm)	(mm)	(mm)	(mm)	(mm)	(mm)	(mm)	(mm)	(mm)	(mm)	(mm)	(mm)	(mm)	(mm)	(mm)	(mm)	(mm)	(mm)	(mm)	(mm)	(mm)	(mm)	(mm)	(mm)
0.00000	-3438.94	144.70	18.79	-3484.24	149.99	31.73	-3337.89	165.12	-3.69	-3538.72	252.53	100.73	-3084.39	-31.47	16.91	-3615.10	44.64	56.19	-3047.32	353.44	3.80	-2970.13	334.08	36.14	-3504.70	112.83	1094.30	0.00	0.00	0.00	-3704.91	91.46	1485.68	-3612.57	75.90	1481.39	-2719.09	269.79	1161.98	-3454.87	217.52	1462.72	106.58	872.95	56.59	538.99	783.55	55.49	0.00
0.01000	-3438.94	144.70	18.79	-3484.24	149.99	31.73	-3337.89	165.12	-3.69	-3538.72	252.53	100.73	-3084.39	-31.47	16.91	-3615.10	44.64	56.19	-3047.32	353.44	3.80	-2970.13	334.08	36.14	-3504.70	112.83	1094.30	0.00	0.00	0.00	-3704.91	91.46	1485.68	-3612.57	75.90	1481.39	-2719.09	269.79	1161.98	-3454.87	217.52	1462.72	106.58	872.95	56.59	538.99	783.55	55.49	0.00
0.02000	-3438.94	144.70	18.79	-3484.24	149.99	31.73	-3337.89	165.12	-3.69	-3538.72	252.53	100.73	-3084.39	-31.47	16.91	-3615.10	44.64	56.19	-3047.32	353.44	3.80	-2970.13	334.08	36.14	-3504.70	112.83	1094.30	0.00	0.00	0.00	-3704.91	91.46	1485.68	-3612.57	75.90	1481.39	-2719.09	269.79	1161.98	-3454.87	217.52	1462.72	106.58	872.95	56.59	539.19	783.82	55.51	0.00
0.03000	-3438.94	144.70	18.79	-3484.24	149.99	31.73	-3337.97	165.13	-3.69	-3538.72	252.53	100.73	-3084.39	-31.47	16.91	-3615.10	44.64	56.19	-3047.69	353.48	3.80	-2970.57	334.12	36.15	-3504.70	112.83	1094.30	0.00	0.00	0.00	-3704.91	91.46	1485.68	-3612.57	75.90	1481.39	-2719.81	269.86	1162.28	-3454.87	217.52	1462.72	106.62	873.23	56.61	729.50	1056.31	75.26	0.00
0.04000	-3438.94	144.70	18.79	-3484.24	149.99	31.73	-3420.39	171.57	2.75	-3538.72	252.53	100.73	-3084.39	-31.47	16.91	-3615.10	44.64	56.19	-3416.30	394.66	2.28	-3405.63	380.34	37.23	-3504.70	112.83	1094.30	0.00	0.00	0.00	-3704.91	91.46	1485.68	-3612.57	75.90	1481.39	-3435.64	343.40	1464.08	-3454.87	217.52	1462.72	141.02	1149.46	74.61	728.68	1056.61	74.94	0.00
0.05000	-3438.94	144.70	18.79	-3484.24	149.99	31.73	-3406.29	172.20	4.31	-3538.72	252.53	100.73	-3084.39	-31.47	16.91	-3615.10	44.64	56.19	-3411.31	393.50	2.39	-3393.65	379.65	38.75	-3504.70	112.83	1094.30	0.00	0.00	0.00	-3704.91	91.46	1485.68	-3612.57	75.90	1481.39	-3420.05	342.28	1464.33	-3454.87	217.52	1462.72	138.64	1151.21	73.95	727.78	1056.28	75.07	0.00
0.06000	-3438.94	144.70	18.79	-3484.24	149.99	31.73	-3385.45	171.49	8.31	-3538.72	252.53	100.73	-3084.39	-31.47	16.91	-3615.10	44.64	56.19	-3380.81	393.29	5.79	-3401.53	379.02	36.53	-3504.70	112.83	1094.30	0.00	0.00	0.00	-3704.91	91.46	1485.68	-3612.57	75.90	1481.39	-3436.79	342.39	1465.12	-3454.87	217.52	1462.72	138.95	1150.15	74.31	728.62	1056.56	75.02	0.00
0.07000	-3438.94	144.70	18.79	-3484.24	149.99	31.73	-3400.69	172.30	6.45	-3538.72	252.53	100.73	-3084.39	-31.47	16.91	-3615.10	44.64	56.19	-3422.01	393.13	0.56	-3396.58	380.53	38.47	-3504.70	112.83	1094.30	0.00	0.00	0.00	-3704.91	91.46	1485.68	-3612.57	75.90	1481.39	-3400.89	339.64	1465.00	-3454.87	217.52	1462.72	140.03	1151.58	73.96	728.41	1056.80	74.94	0.00
0.08000	-3438.94	144.70	18.79	-3484.24	149.99	31.73	-3383.91	172.91	7.85	-3538.72	252.53	100.73	-3084.39	-31.47	16.91	-3615.10	44.64	56.19	-3412.86	395.31	1.38	-3388.09	379.87	39.58	-3504.70	112.83	1094.30	0.00	0.00	0.00	-3704.91	91.46	1485.68	-3612.57	75.90	1481.39	-3404.99	341.44	1464.44	-3454.87	217.52	1462.72	137.76	1151.63	73.61	727.69	1056.91	74.78	0.00
0.09000	-3438.94	144.70	18.79	-3484.24	149.99	31.73	-3383.13	171.63	10.56	-3538.72	252.53	100.73	-3084.39	-31.47	16.91	-3615.10	44.64	56.19	-3424.21	394.16	0.91	-3386.22	378.89	39.60	-3504.70	112.83	1094.30	0.00	0.00	0.00	-3704.91	91.46	1485.68	-3612.57	75.90	1481.39	-3416.29	342.46	1462.69	-3454.87	217.52	1462.72	139.30	1151.36	73.91	727.00	1056.88	74.70	0.00
0.10000	-3438.94	144.70	18.79	-3484.24	149.99	31.73	-3402.87	172.95	6.49	-3538.72	252.53	100.73	-3084.39	-31.47	16.91	-3615.10	44.64	56.19	-3358.47	392.50	11.22	-3376.32	378.70	41.33	-3504.70	112.83	1094.30	0.00	0.00	0.00	-3704.91	91.46	1485.68	-3612.57	75.90	1481.39	-3419.57	342.83	1462.15	-3454.87	217.52	1462.72	137.08	1152.00	73.23	725.91	1057.35	74.27	0.00
0.11000	-3438.94	144.70	18.79	-3484.24	149.99	31.73	-3407.00	173.48	6.84	-3538.72	252.53	100.73	-3084.39	-31.47	16.91	-3615.10	44.64	56.19	-3404.69	393.69	1.60	-3407.12	379.70	36.60	-3504.70	112.83	1094.30	0.00	0.00	0.00	-3704.91	91.46	1485.68	-3612.57	75.90	1481.39	-3439.45	343.84	1464.46	-3454.87	217.52	1462.72	136.70	1150.74	74.00	727.98	1055.78	75.37	0.00
0.12000	-3438.94	144.70	18.79	-3484.24	149.99	31.73	-3411.04	173.95	7.17	-3538.72	252.53	100.73	-3084.39	-31.47	16.91	-3615.10	44.64	56.19	-3410.57	394.52	1.50	-3376.88	378.68	41.81	-3504.70	112.83	1094.30	0.00	0.00	0.00	-3704.91	91.46	1485.68	-3612.57	75.90	1481.39	-3425.91	344.06	1463.92	-3454.87	217.52	1462.72	138.15	1151.20	74.22	726.64	1055.87	74.93	0.00
0.13000	-3438.94	144.70	18.79	-3484.24	149.99	31.73	-3415.00	174.38	7.47	-3538.72	252.53	100.73	-3084.39	-31.47	16.91	-3615.10	44.64	56.19	-3409.35	394.75	0.77	-3389.75	379.91	39.10	-3504.70	112.83	1094.30	0.00	0.00	0.00	-3704.91	91.46	1485.68	-3612.57	75.90	1481.39	-3416.76	343.37	1463.00	-3454.87	217.52	1462.72	139.79	1149.49	75.00	725.54	1056.25	74.46	0.00
0.14000	-3438.94	144.70	18.79	-3484.24	149.99	31.73	-3418.87	174.76	7.76	-3538.72	252.53	100.73	-3084.39	-31.47	16.91	-3615.10	44.64	56.19	-3377.46	393.98	6.04	-3409.97	379.82	35.76	-3504.70	112.83	1094.30	0.00	0.00	0.00	-3704.91	91.46	1485.68	-3612.57	75.90	1481.39	-3437.52	344.29	1463.31	-3454.87	217.52	1462.72	137.84	1150.20	74.21	726.75	1056.68	74.49	0.00
0.15000	-3438.94	144.70	18.79	-3484.24	149.99	31.73	-3422.65	175.10	8.03	-3538.72	252.53	100.73	-3084.39	-31.47	16.91	-3615.10	44.64	56.19	-3390.35	394.91	5.21	-3382.29	378.87	39.67	-3504.70	112.83	1094.30	0.00	0.00	0.00	-3704.91	91.46	1485.68	-3612.57	75.90	1481.39	-3430.46	344.40	1463.59	-3454.87	217.52	1462.72	138.22	1151.12	73.93	726.66	1056.35	74.63	0.00
0.16000	-3438.94	144.70	18.79	-3484.24	149.99	31.73	-3426.34	175.38	8.28	-3538.72	252.53	100.73	-3084.39	-31.47	16.91	-3615.10	44.64	56.19	-3415.32	394.68	0.43	-3386.94	379.50	38.81	-3504.70	112.83	1094.30	0.00	0.00	0.00	-3704.91	91.46	1485.68	-3612.57	75.90	1481.39	-3444.87	344.55	1463.60	-3454.87	217.52	1462.72	139.12	1150.86	74.16	727.42	1056.26	74.78	0.00
0.17000	-3438.94	144.70	18.79	-3484.24	149.99	31.73	-3429.95	175.63	8.50	-3538.72	252.53	100.73	-3084.39	-31.47	16.91	-3615.10	44.64	56.19	-3372.02	393.24	7.55	-3381.26	378.52	39.34	-3504.70	112.83	1094.30	0.00	0.00	0.00	-3704.91	91.46	1485.68	-3612.57	75.90	1481.39	-3442.73	341.92	1464.71	-3454.87	217.52	1462.72	141.34	1150.29	74.72	729.10	1057.00	74.98	0.00
0.18000	-3438.94	144.70	18.79	-3484.24	149.99	31.73	-3433.48	175.82	8.71	-3538.72	252.53	100.73	-3084.39	-31.47	16.91	-3615.10	44.64	56.19	-3409.17	393.62	2.13	-3369.43	379.31	41.60	-3504.70	112.83	1094.30	0.00	0.00	0.00	-3704.91	91.46	1485.68	-3612.57	75.90	1481.39	-3408.71	342.17	1463.73	-3454.87	217.52	1462.72	139.32	1150.66	74.15	728.36	1056.98	74.85	0.00
0.19000	-3438.94	144.70	18.79	-3484.24	149.99	31.73	-3436.92	175.97	8.89	-3538.72	252.53	100.73	-3084.39	-31.47	16.91	-3615.10	44.64	56.19	-3415.61	393.86	1.20	-3383.57	379.09	39.51	-3504.70	112.83	1094.30	0.00	0.00	0.00	-3704.91	91.46	1485.68	-3612.57	75.90	1481.39	-3396.20	344.12	1463.96	-3454.87	217.52	1462.72	138.77	1150.88	74.21	729.21	1056.53	75.26	0.00
0.20000	-3438.94	144.70	18.79	-3484.24	149.99	31.73	-3440.28	176.08	9.06	-3538.72	252.53	100.73	-3084.39	-31.47	16.91	-3615.10	44.64	56.19	-3435.30	394.94	-2.21	-3381.10	378.94	39.88	-3504.70	112.83	1094.30	0.00	0.00	0.00	-3704.91	91.46	1485.68	-3612.57	75.90	1481.39	-3415.06	344.44	1463.60	-3454.87	217.52	1462.72	138.47	1150.10	74.34	729.24	1057.24	74.95	0.00
0.21000	-3438.94	144.70	18.79	-3484.24	149.99	31.73	-3443.56	176.14	9.21	-3538.72	252.53	100.73	-3084.39	-31.47	16.91	-3615.10	44.64	56.19	-3432.64	394.07	-1.73	-3394.26	378.66	38.61	-3504.70	112.83	1094.30	0.00	0.00	0.00	-3704.91	91.46	1485.68	-3612.57	75.90	1481.39	-3454.83	345.19	1463.45	-3454.87	217.52	1462.72	140.24	1149.23	75.11	728.45	1056.56	75.00	0.00
0.22000	-3438.94	144.70	18.79	-3484.24	149.99	31.73	-3446.75	176.16	9.34	-3538.72	252.53	100.73	-3084.39	-31.47	16.91	-3615.10	44.64	56.19	-3397.47	392.97	4.55	-3376.63	378.68	41.52	-3504.70	112.83	1094.30	0.00	0.00	0.00	-3704.91	91.46	1485.68	-3612.57	75.90	1481.39	-3434.37	343.99	1464.44	-3454.87	217.52	1462.72	140.61	1149.67	74.88	727.06	1056.96	74.59	0.00
0.23000	-3438.94	144.70	18.79	-3484.24	149.99	31.73	-3449.86	176.14	9.45	-3538.72	252.53	100.73	-3084.39	-31.47	16.91	-3615.10	44.64	56.19	-3397.36	393.28	4.18	-3380.62	378.74	41.23	-3504.70	112.83	1094.30	0.00	0.00	0.00	-3704.91	91.46	1485.68	-3612.57	75.90	1481.39	-3432.28	344.08	1463.27	-3454.87	217.52	1462.72	140.95	1150.15	74.75	725.53	1056.89	74.20	0.00
0.24000	-3438.94	144.70	18.79	-3484.24	149.99	31.73	-3452.90	176.08	9.54	-3538.72	252.53	100.73	-3084.39	-31.47	16.91	-3615.10	44.64	56.19	-3443.96	397.54	-2.84	-3393.14	380.44	39.55	-3504.70	112.83	1094.30	0.00	0.00	0.00	-3704.91	91.46	1485.68	-3612.57	75.90	1481.39	-3417.16	344.42	1462.86	-3454.87	217.52	1462.72	137.70	1150.88	73.99	725.32	1056.95	74.30	0.00
0.25000	-3438.94	144.70	18.79	-3484.24	149.99	31.73	-3455.85	175.97	9.61	-3538.72	252.53	100.73	-3084.39	-31.47	16.91	-3615.10	44.64	56.19	-3414.84	394.71	2.14	-3349.65	377.72	45.38	-3504.70	112.83	1094.30	0.00	0.00	0.00	-3704.91	91.46	1485.68	-3612.57	75.90	1481.39	-3423.70	345.86	1465.31	-3454.87	217.52	1462.72	140.89	1151.09	74.40	727.54	1056.67	74.63	0.00
0.26000	-3438.94	144.70	18.79	-3484.24	149.99	31.73	-3458.73	175.82	9.66	-3538.72	252.53	100.73	-3084.39	-31.47	16.91	-3615.10	44.64	56.19	-3419.39	394.08	-0.73	-3386.80	379.22	39.78	-3504.70	112.83	1094.30	0.00	0.00	0.00	-3704.91	91.46	1485.68	-3612.57	75.90	1481.39	-3415.75	345.25	1464.48	-3454.87	217.52	1462.72	138.18	1152.46	73.54	727.67	1056.49	74.98	0.00
0.27000	-3438.94	144.70	18.79	-3484.24	149.99	31.73	-3461.52	175.64	9.70	-3538.72	252.53	100.73	-3084.39	-31.47	16.91	-3615.10	44.64	56.19	-3415.35	395.15	1.89	-3404.03	379.76	37.33	-3504.70	112.83	1094.30	0.00	0.00	0.00	-3704.91	91.46	1485.68	-3612.57	75.90	1481.39	-3426.67	345.00	1464.93	-3454.87	217.52	1462.72	137.20	1150.98	73.69	728.28	1055.44	75.28	0.00
0.28000	-3438.94	144.70	18.79	-3484.24	149.99	31.73	-3464.24	175.41	9.72	-3538.72	252.53	100.73	-3084.39	-31.47	16.91	-3615.10	44.64	56.19	-3391.18	395.55	5.64	-3372.07	378.92	40.92	-3504.70	112.83	1094.30	0.00	0.00	0.00	-3704.91	91.46	1485.68	-3612.57	75.90	1481.39	-3424.57	343.95	1465.46	-3454.87	217.52	1462.72	137.72	1150.86	73.97	726.87	1056.74	74.54	0.00
0.29000	-3438.94	144.70	18.79	-3484.24	149.99	31.73	-3466.88	175.14	9.72	-3538.72	252.53	100.73	-3084.39	-31.47	16.91	-3615.10	44.64	56.19	-3408.28	393.91	2.28	-3363.90	378.25	43.00	-3504.70	112.83	1094.30	0.00	0.00	0.00	-3704.91	91.46	1485.68	-3612.57	75.90	1481.39	-3422.81	345.08	1464.65	-3454.87	217.52	1462.72	138.81	1152.68	73.46	728.39	1056.25	74.98	0.00
0.30000	-3438.94	144.70	18.79	-3484.24	149.99	31.73	-3469.45	174.84	9.70	-3538.72	252.53	100.73	-3084.39	-31.47	16.91	-3615.10	44.64	56.19	-3391.05	393.54	5.30	-3373.38	378.09	41.49	-3504.70	112.83	1094.30	0.00	0.00	0.00	-3704.91	91.46	1485.68	-3612.57	75.90	1481.39	-3423.10	344.14	1462.11	-3454.87	217.52	1462.72	139.98	1151.46	73.97	728.47	1055.43	75.46	0.00
0.31000	-3438.94	144.70	18.79	-3484.24	149.99	31.73	-3471.94	174.49	9.67	-3538.72	252.53	100.73	-3084.39	-31.47	16.91	-3615.10	44.64	56.19	-3390.64	392.83	5.98	-3361.06	377.70	43.46	-3504.70	112.83	1094.30	0.00	0.00	0.00	-3704.91	91.46	1485.68	-3612.57	75.90	1481.39	-3426.09	345.38	1464.00	-3454.87	217.52	1462.72	139.19	1151.08	74.02	725.86	1057.36	74.09	0.00
0.32000	-3438.94	144.70	18.79	-3484.24	149.99	31.73	-3474.35	174.11	9.62	-3538.72	252.53	100.73	-3084.39	-31.47	16.91	-3615.10	44.64	56.19	-3411.24	394.42	0.19	-3386.31	378.97	40.81	-3504.70	112.83	1094.30	0.00	0.00	0.00	-3704.91	91.46	1485.68	-3612.57	75.90	1481.39	-3419.24	345.01	1464.49	-3454.87	217.52	1462.72	140.73	1150.76	74.32	726.53	1057.65	74.21	0.00
0.33000	-3438.94	144.70	18.79	-3484.24	149.99	31.73	-3476.70	173.69	9.56	-3538.72	252.53	100.73	-3084.39	-31.47	16.91	-3615.10	44.64	56.19	-3447.61	396.01	-3.38	-3368.18	378.99	42.88	-3504.70	112.83	1094.30	0.00	0.00	0.00	-3704.91	91.46	1485.68	-3612.57	75.90	1481.39	-3434.19	344.95	1465.47	-3454.87	217.52	1462.72	138.11	1150.75	73.83	727.28	1056.68	74.78	0.00
0.34000	-3438.94	144.70	18.79	-3484.24	149.99	31.73	-3478.96	173.23	9.47	-3538.72	252.53	100.73	-3084.39	-31.47	16.91	-3615.10	44.64	56.19	-3391.29	394.40	4.49	-3381.49	378.95	40.20	-3504.70	112.83	1094.30	0.00	0.00	0.00	-3704.91	91.46	1485.68	-3612.57	75.90	1481.39	-3386.80	342.51	1464.25	-3454.87	217.52	1462.72	136.67	1152.28	73.18	726.01	1056.50	74.55	0.00
0.35000	-3438.94	144.70	18.79	-3484.24	149.99	31.73	-3481.16	172.74	9.37	-3538.72	252.53	100.73	-3084.39	-31.47	16.91	-3615.10	44.64	56.19	-3392.47	392.71	5.29	-3388.53	380.08	39.53	-3504.70	112.83	1094.30	0.00	0.00	0.00	-3704.91	91.46	1485.68	-3612.57	75.90	1481.39	-3432.46	344.45	1465.83	-3454.87	217.52	1462.72	137.45	1152.88	73.20	726.23	1057.19	74.30	0.00
0.36000	-3438.94	144.70	18.79	-3484.24	149.99	31.73	-3483.28	172.21	9.26	-3538.72	252.53	100.73	-3084.39	-31.47	16.91	-3615.10	44.64	56.19	-3423.00	393.91	1.35	-3382.90	378.84	40.32	-3504.70	112.83	1094.30	0.00	0.00	0.00	-3704.91	91.46	1485.68	-3612.57	75.90	1481.39	-3403.55	345.23	1465.60	-3454.87	217.52	1462.72	139.87	1150.48	74.34	728.19	1056.91	74.90	0.00
0.37000	-3438.94	144.70	18.79	-3484.24	149.99	31.73	-3485.33	171.65	9.13	-3538.72	252.53	100.73	-3084.39	-31.47	16.91	-3615.10	44.64	56.19	-3429.72	394.53	-0.72	-3379.32	378.99	41.18	-3504.70	112.83	1094.30	0.00	0.00	0.00	-3704.91	91.46	1485.68	-3612.57	75.90	1481.39	-3439.03	347.73	1465.46	-3454.87	217.52	1462.72	139.12	1150.92	73.89	728.54	1056.73	75.07	0.00
0.38000	-3438.94	144.70	18.79	-3484.24	149.99	31.73	-3487.31	171.05	8.99	-3538.72	252.53	100.73	-3084.39	-31.47	16.91	-3615.10	44.64	56.19	-3432.62	397.15	-1.39	-3369.96	379.19	41.42	-3504.70	112.83	1094.30	0.00	0.00	0.00	-3704.91	91.46	1485.68	-3612.57	75.90	1481.39	-3445.59	348.67	1464.84	-3454.87	217.52	1462.72	138.62	1150.07	74.26	725.66	1057.01	74.27	0.00
0.39000	-3438.94	144.70	18.79	-3484.24	149.99	31.73	-3489.22	170.42	8.83	-3538.72	252.53	100.73	-3084.39	-31.47	16.91	-3615.10	44.64	56.19	-3428.54	395.80	-0.28	-3372.94	379.05	41.18	-3504.70	112.83	1094.30	0.00	0.00	0.00	-3704.91	91.46	1485.68	-3612.57	75.90	1481.39	-3414.46	346.59	1464.86	-3454.87	217.52	1462.72	141.00	1150.65	74.56	726.78	1057.18	74.43	0.00
0.40000	-3438.94	144.70	18.79	-3484.24	149.99	31.73	-3491.06	169.76	8.65	-3538.72	252.53	100.73	-3084.39	-31.47	16.91	-3615.10	44.64	56.19	-3434.74	394.57	-1.96	-3404.47	380.61	37.53	-3504.70	112.83	1094.30	0.00	0.00	0.00	-3704.91	91.46	1485.68	-3612.57	75.90	1481.39	-3439.65	344.00	1464.99	-3454.87	217.52	1462.72	141.07	1150.78	74.66	727.04	1057.08	74.31	0.00
0.41000	-3438.94	144.70	18.79	-3484.24	149.99	31.73	-3492.83	169.06	8.46	-3538.72	252.53	100.73	-3084.39	-31.47	16.91	-3615.10	44.64	56.19	-3370.73	394.75	8.28	-3410.83	379.25	35.20	-3504.70	112.83	1094.30	0.00	0.00	0.00	-3704.91	91.46	1485.68	-3612.57	75.90	1481.39	-3398.23	343.61	1464.53	-3454.87	217.52	1462.72	138.82	1150.61	74.42	726.84	1056.66	74.42	0.00
0.42000	-3438.94	144.70	18.79	-3484.24	149.99	31.73	-3494.53	168.33	8.26	-3538.72	252.53	100.73	-3084.39	-31.47	16.91	-3615.10	44.64	56.19	-3386.41	393.14	4.06	-3392.64	378.61	39.03	-3504.70	112.83	1094.30	0.00	0.00	0.00	-3704.91	91.46	1485.68	-3612.57	75.90	1481.39	-3432.53	344.36	1465.24	-3454.87	217.52	1462.72	137.81	1151.19	73.88	729.35	1055.93	75.49	0.00
0.43000	-3438.94	144.70	18.79	-3484.24	149.99	31.73	-3496.17	167.57	8.04	-3538.72	252.53	100.73	-3084.39	-31.47	16.91	-3615.10	44.64	56.19	-3442.83	396.16	-3.25	-3412.07	380.20	35.75	-3504.70	112.83	1094.30	0.00	0.00	0.00	-3704.91	91.46	1485.68	-3612.57	75.90	1481.39	-3426.11	344.94	1464.91	-3454.87	217.52	1462.72	137.88	1150.67	74.01	728.35	1056.14	75.05	0.00
0.44000	-3438.94	144.70	18.79	-3484.24	149.99	31.73	-3497.73	166.77	7.81	-3538.72	252.53	100.73	-3084.39	-31.47	16.91	-3615.10	44.64	56.19	-3409.77	394.46	1.89	-3389.44	378.84	38.86	-3504.70	112.83	1094.30	0.00	0.00	0.00	-3704.91	91.46	1485.68	-3612.57	75.90	1481.39	-3450.10	344.56	1465.18	-3454.87	217.52	1462.72	138.79	1151.13	74.22	727.63	1056.54	75.11	0.00
0.45000	-3438.94	144.70	18.79	-3484.24	149.99	31.73	-3499.24	165.95	7.56	-3538.72	252.53	100.73	-3084.39	-31.47	16.91	-3615.10	44.64	56.19	-3418.77	393.66	0.72	-3364.19	378.31	42.52	-3504.70	112.83	1094.30	0.00	0.00	0.00	-3704.91	91.46	1485.68	-3612.57	75.90	1481.39	-3464.93	344.51	1464.55	-3454.87	217.52	1462.72	140.07	1150.40	74.59	728.49	1056.22	75.20	0.00
0.46000	-3438.94	144.70	18.79	-3484.24	149.99	31.73	-3500.67	165.09	7.30	-3538.72	252.53	100.73	-3084.39	-31.47	16.91	-3615.10	44.64	56.19	-3390.22	393.23	4.78	-3392.54	378.64	38.09	-3504.70	112.83	1094.30	0.00	0.00	0.00	-3704.91	91.46	1485.68	-3612.57	75.90	1481.39	-3448.44	346.18	1466.30	-3454.87	217.52	1462.72	138.70	1151.59	73.82	728.70	1055.75	75.32	0.00
0.47000	-3438.94	144.70	18.79	-3484.24	149.99	31.73	-3502.05	164.21	7.03	-3538.72	252.53	100.73	-3084.39	-31.47	16.91	-3615.10	44.64	56.19	-3399.70	392.85	3.04	-3381.85	379.03	39.66	-3504.70	112.83	1094.30	0.00	0.00	0.00	-3704.91	91.46	1485.68	-3612.57	75.90	1481.39	-3409.39	343.90	1465.40	-3454.87	217.52	1462.72	133.90	1151.69	72.81	727.76	1055.50	75.28	0.00
0.48000	-3438.94	144.70	18.79	-3484.24	149.99	31.73	-3503.35	163.29	6.75	-3538.72	252.53	100.73	-3084.39	-31.47	16.91	-3615.10	44.64	56.19	-3397.61	393.16	4.02	-3388.92	378.88	39.07	-3504.70	112.83	1094.30	0.00	0.00	0.00	-3704.91	91.46	1485.68	-3612.57	75.90	1481.39	-3430.96	343.70	1464.76	-3454.87	217.52	1462.72	136.12	1151.57	73.36	729.04	1055.92	75.43	0.00
0.49000	-3438.94	144.70	18.79	-3484.24	149.99	31.73	-3504.60	162.35	6.45	-3538.72	252.53	100.73	-3084.39	-31.47	16.91	-3615.10	44.64	56.19	-3405.77	391.35	3.77	-3394.62	379.79	38.87	-3504.70	112.83	1094.30	0.00	0.00	0.00	-3704.91	91.46	1485.68	-3612.57	75.90	1481.39	-3451.62	346.72	1464.96	-3454.87	217.52	1462.72	138.74	1151.87	73.67	727.76	1056.56	74.77	0.00
0.50000	-3438.94	144.70	18.79	-3484.24	149.99	31.73	-3505.78	161.38	6.14	-3538.72	252.53	100.73	-3084.39	-31.47	16.91	-3615.10	44.64	56.19	-3435.23	394.93	-1.38	-3391.68	378.79	39.29	-3504.70	112.83	1094.30	0.00	0.00	0.00	-3704.91	91.46	1485.68	-3612.57	75.90	1481.39	-3429.24	345.60	1464.78	-3454.87	217.52	1462.72	136.78	1151.98	73.31	727.27	1056.66	74.53	0.00
0.51000	-3438.94	144.70	18.79	-3484.24	149.99	31.73	-3506.90	160.38	5.81	-3538.72	252.53	100.73	-3084.39	-31.47	16.91	-3615.10	44.64	56.19	-3417.74	393.52	0.11	-3403.23	379.78	36.49	-3504.70	112.83	1094.30	0.00	0.00	0.00	-3704.91	91.46	1485.68	-3612.57	75.90	1481.39	-3450.64	346.73	1465.74	-3454.87	217.52	1462.72	140.44	1150.59	74.49	728.87	1056.90	74.78	0.00
0.52000	-3438.94	144.70	18.79	-3484.24	149.99	31.73	-3507.96	159.36	5.48	-3538.72	252.53	100.73	-3084.39	-31.47	16.91	-3615.10	44.64	56.19	-3417.44	393.84	0.08	-3386.25	379.01	39.47	-3504.70	112.83	1094.30	0.00	0.00	0.00	-3704.91	91.46	1485.68	-3612.57	75.90	1481.39	-3430.20	345.52	1466.04	-3454.87	217.52	1462.72	138.49	1150.13	74.24	728.48	1056.18	74.94	0.00
0.53000	-3438.94	144.70	18.79	-3484.24	149.99	31.73	-3508.95	158.30	5.13	-3538.72	252.53	100.73	-3084.39	-31.47	16.91	-3615.10	44.64	56.19	-3420.37	396.37	0.09	-3369.24	378.77	41.45	-3504.70	112.83	1094.30	0.00	0.00	0.00	-3704.91	91.46	1485.68	-3612.57	75.90	1481.39	-3398.73	342.45	1465.35	-3454.87	217.52	1462.72	138.59	1150.62	74.19	727.55	1055.91	74.88	0.00
0.54000	-3438.94	144.70	18.79	-3484.24	149.99	31.73	-3509.89	157.23	4.77	-3538.72	252.53	100.73	-3084.39	-31.47	16.91	-3615.10	44.64	56.19	-3407.24	393.77	2.95	-3373.40	380.02	41.24	-3504.70	112.83	1094.30	0.00	0.00	0.00	-3704.91	91.46	1485.68	-3612.57	75.90	1481.39	-3429.99	345.38	1466.67	-3454.87	217.52	1462.72	139.82	1150.94	74.48	728.23	1055.48	75.29	0.00
0.55000	-3438.94	144.70	18.79	-3484.24	149.99	31.73	-3510.77	156.12	4.40	-3538.72	252.53	100.73	-3084.39	-31.47	16.91	-3615.10	44.64	56.19	-3430.58	393.98	-0.39	-3372.95	378.44	41.99	-3504.70	112.83	1094.30	0.00	0.00	0.00	-3704.91	91.46	1485.68	-3612.57	75.90	1481.39	-3435.43	345.73	1465.91	-3454.87	217.52	1462.72	138.47	1150.33	74.45	726.64	1056.04	74.78	0.00
0.56000	-3438.94	144.70	18.79	-3484.24	149.99	31.73	-3511.59	154.99	4.02	-3538.72	252.53	100.73	-3084.39	-31.47	16.91	-3615.10	44.64	56.19	-3426.61	393.45	-0.02	-3372.51	378.70	42.46	-3504.70	112.83	1094.30	0.00	0.00	0.00	-3704.91	91.46	1485.68	-3612.57	75.90	1481.39	-3445.11	346.10	1465.25	-3454.87	217.52	1462.72	136.93	1150.04	74.04	727.62	1056.90	74.73	0.00
0.57000	-3438.94	144.70	18.79	-3484.24	149.99	31.73	-3512.35	153.84	3.63	-3538.72	252.53	100.73	-3084.39	-31.47	16.91	-3615.10	44.64	56.19	-3404.07	395.37	1.87	-3381.97	379.13	40.63	-3504.70	112.83	1094.30	0.00	0.00	0.00	-3704.91	91.46	1485.68	-3612.57	75.90	1481.39	-3451.79	347.12	1465.31	-3454.87	217.52	1462.72	138.40	1150.83	74.10	726.63	1056.64	74.52	0.00
0.58000	-3438.94	144.70	18.79	-3484.24	149.99	31.73	-3513.05	152.66	3.23	-3538.72	252.53	100.73	-3084.39	-31.47	16.91	-3615.10	44.64	56.19	-3415.49	394.19	2.35	-3386.03	378.64	39.60	-3504.70	112.83	1094.30	0.00	0.00	0.00	-3704.91	91.46	1485.68	-3612.57	75.90	1481.39	-3431.05	345.35	1465.89	-3454.87	217.52	1462.72	140.51	1152.36	73.96	728.45	1056.30	75.11	0.00
0.59000	-3438.94	144.70	18.79	-3484.24	149.99	31.73	-3513.70	151.46	2.82	-3538.72	252.53	100.73	-3084.39	-31.47	16.91	-3615.10	44.64	56.19	-3397.60	392.70	3.46	-3390.58	378.09	39.54	-3504.70	112.83	1094.30	0.00	0.00	0.00	-3704.91	91.46	1485.68	-3612.57	75.90	1481.39	-3449.60	345.34	1466.61	-3454.87	217.52	1462.72	139.51	1150.55	74.53	728.66	1056.89	74.79	0.00
0.60000	-3438.94	144.70	18.79	-3484.24	149.99	31.73	-3514.29	150.24	2.39	-3538.72	252.53	100.73	-3084.39	-31.47	16.91	-3615.10	44.64	56.19	-3419.59	395.40	0.08	-3361.85	377.06	43.62	-3504.70	112.83	1094.30	0.00	0.00	0.00	-3704.91	91.46	1485.68	-3612.57	75.90	1481.39	-3450.52	347.09	1465.00	-3454.87	217.52	1462.72	140.95	1151.48	74.38	726.12	1056.88	74.35	0.00
0.61000	-3438.94	144.70	18.79	-3484.24	149.99	31.73	-3514.83	148.99	1.96	-3538.72	252.53	100.73	-3084.39	-31.47	16.91	-3615.10	44.64	56.19	-3419.85	393.64	0.40	-3381.38	379.51	39.32	-3504.70	112.83	1094.30	0.00	0.00	0.00	-3704.91	91.46	1485.68	-3612.57	75.90	1481.39	-3390.42	344.38	1464.21	-3454.87	217.52	1462.72	139.37	1152.12	73.80	726.86	1056.34	74.70	0.00
0.62000	-3438.94	144.70	18.79	-3484.24	149.99	31.73	-3515.31	147.73	1.52	-3538.72	252.53	100.73	-3084.39	-31.47	16.91	-3615.10	44.64	56.19	-3408.59	394.82	1.09	-3408.65	379.64	36.33	-3504.70	112.83	1094.30	0.00	0.00	0.00	-3704.91	91.46	1485.68	-3612.57	75.90	1481.39	-3430.73	344.90	1465.54	-3454.87	217.52	1462.72	137.25	1151.15	73.88	728.73	1056.34	74.91	0.00
0.63000	-3438.94	144.70	18.79	-3484.24	149.99	31.73	-3515.73	146.44	1.07	-3538.72	252.53	100.73	-3084.39	-31.47	16.91	-3615.10	44.64	56.19	-3413.29	392.75	0.92	-3399.35	379.49	37.33	-3504.70	112.83	1094.30	0.00	0.00	0.00	-3704.91	91.46	1485.68	-3612.57	75.90	1481.39	-3418.90	345.91	1465.46	-3454.87	217.52	1462.72	139.12	1150.55	74.44	727.93	1056.95	74.67	0.00
0.64000	-3438.94	144.70	18.79	-3484.24	149.99	31.73	-3516.11	145.13	0.61	-3538.72	252.53	100.73	-3084.39	-31.47	16.91	-3615.10	44.64	56.19	-3421.20	395.57	-0.57	-3365.57	378.71	43.19	-3504.70	112.83	1094.30	0.00	0.00	0.00	-3704.91	91.46	1485.68	-3612.57	75.90	1481.39	-3439.71	346.33	1465.97	-3454.87	217.52	1462.72	137.57	1150.36	74.07	726.39	1056.86	74.53	0.00
0.65000	-3438.94	144.70	18.79	-3484.24	149.99	31.73	-3516.43	143.80	0.14	-3538.72	252.53	100.73	-3084.39	-31.47	16.91	-3615.10	44.64	56.19	-3394.35	393.87	4.94	-3426.72	381.00	33.46	-3504.70	112.83	1094.30	0.00	0.00	0.00	-3704.91	91.46	1485.68	-3612.57	75.90	1481.39	-3457.23	346.44	1466.38	-3454.87	217.52	1462.72	138.48	1149.63	74.29	725.89	1058.09	73.78	0.00
0.66000	-3438.94	144.70	18.79	-3484.24	149.99	31.73	-3516.70	142.45	-0.34	-3538.72	252.53	100.73	-3084.39	-31.47	16.91	-3615.10	44.64	56.19	-3392.35	391.50	3.56	-3381.41	378.57	40.52	-3504.70	112.83	1094.30	0.00	0.00	0.00	-3704.91	91.46	1485.68	-3612.57	75.90	1481.39	-3426.16	345.07	1465.37	-3454.87	217.52	1462.72	137.16	1151.38	73.77	727.49	1057.52	74.28	0.00
0.67000	-3438.94	144.70	18.79	-3484.24	149.99	31.73	-3516.91	141.08	-0.83	-3538.72	252.53	100.73	-3084.39	-31.47	16.91	-3615.10	44.64	56.19	-3401.52	393.00	1.88	-3386.71	379.59	39.03	-3504.70	112.83	1094.30	0.00	0.00	0.00	-3704.91	91.46	1485.68	-3612.57	75.90	1481.39	-3419.45	344.56	1463.98	-3454.87	217.52	1462.72	136.18	1151.43	73.49	725.91	1057.17	74.24	0.00
0.68000	-3438.94	144.70	18.79	-3484.24	149.99	31.73	-3517.08	139.70	-1.33	-3538.72	252.53	100.73	-3084.39	-31.47	16.91	-3615.10	44.64	56.19	-3423.97	394.25	-1.31	-3394.08	379.96	38.45	-3504.70	112.83	1094.30	0.00	0.00	0.00	-3704.91	91.46	1485.68	-3612.57	75.90	1481.39	-3448.21	346.82	1465.33	-3454.87	217.52	1462.72	138.25	1150.55	74.08	727.16	1056.58	74.57	0.00
0.69000	-3438.94	144.70	18.79	-3484.24	149.99	31.73	-3517.20	138.29	-1.83	-3538.72	252.53	100.73	-3084.39	-31.47	16.91	-3615.10	44.64	56.19	-3408.43	392.68	2.86	-3405.18	379.62	36.75	-3504.70	112.83	1094.30	0.00	0.00	0.00	-3704.91	91.46	1485.68	-3612.57	75.90	1481.39	-3471.80	348.63	1465.33	-3454.87	217.52	1462.72	138.53	1151.07	74.10	728.19	1056.51	74.84	0.00
0.70000	-3438.94	144.70	18.79	-3484.24	149.99	31.73	-3517.27	136.87	-2.34	-3538.72	252.53	100.73	-3084.39	-31.47	16.91	-3615.10	44.64	56.19	-3397.46	392.42	2.82	-3392.82	378.66	37.56	-3504.70	112.83	1094.30	0.00	0.00	0.00	-3704.91	91.46	1485.68	-3612.57	75.90	1481.39	-3443.46	346.29	1464.69	-3454.87	217.52	1462.72	137.90	1151.35	73.87	727.59	1056.65	74.72	0.00
0.71000	-3438.94	144.70	18.79	-3484.24	149.99	31.73	-3517.29	135.43	-2.86	-3538.72	252.53	100.73	-3084.39	-31.47	16.91	-3615.10	44.64	56.19	-3387.75	393.34	6.23	-3391.02	378.95	38.81	-3504.70	112.83	1094.30	0.00	0.00	0.00	-3704.91	91.46	1485.68	-3612.57	75.90	1481.39	-3458.23	345.05	1466.04	-3454.87	217.52	1462.72	138.78	1150.68	74.17	727.66	1056.76	74.71	0.00
0.72000	-3438.94	144.70	18.79	-3484.24	149.99	31.73	-3517.26	133.98	-3.39	-3538.72	252.53	100.73	-3084.39	-31.47	16.91	-3615.10	44.64	56.19	-3408.77	391.87	1.90	-3421.22	380.65	35.13	-3504.70	112.83	1094.30	0.00	0.00	0.00	-3704.91	91.46	1485.68	-3612.57	75.90	1481.39	-3434.37	345.66	1466.10	-3454.87	217.52	1462.72	137.78	1151.75	73.66	727.29	1056.69	74.54	0.00
0.73000	-3438.94	144.70	18.79	-3484.24	149.99	31.73	-3517.18	132.51	-3.92	-3538.72	252.53	100.73	-3084.39	-31.47	16.91	-3615.10	44.64	56.19	-3408.82	393.33	3.48	-3388.27	378.94	39.41	-3504.70	112.83	1094.30	0.00	0.00	0.00	-3704.91	91.46	1485.68	-3612.57	75.90	1481.39	-3444.96	347.66	1466.18	-3454.87	217.52	1462.72	138.28	1150.65	74.02	726.66	1055.67	74.72	0.00
0.74000	-3438.94	144.70	18.79	-3484.24	149.99	31.73	-3517.06	131.02	-4.46	-3538.72	252.53	100.73	-3084.39	-31.47	16.91	-3615.10	44.64	56.19	-3393.36	392.87	3.87	-3355.71	378.40	44.56	-3504.70	112.83	1094.30	0.00	0.00	0.00	-3704.91	91.46	1485.68	-3612.57	75.90	1481.39	-3439.29	345.54	1465.83	-3454.87	217.52	1462.72	140.22	1151.54	74.05	726.19	1056.28	74.43	0.00
0.75000	-3438.94	144.70	18.79	-3484.24	149.99	31.73	-3516.89	129.52	-5.01	-3538.72	252.53	100.73	-3084.39	-31.47	16.91	-3615.10	44.64	56.19	-3419.31	396.31	1.35	-3393.43	379.23	39.30	-3504.70	112.83	1094.30	0.00	0.00	0.00	-3704.91	91.46	1485.68	-3612.57	75.90	1481.39	-3417.30	344.40	1464.57	-3454.87	217.52	1462.72	140.27	1151.46	74.15	726.58	1057.26	74.13	0.00
0.76000	-3438.94	144.70	18.79	-3484.24	149.99	31.73	-3516.68	128.00	-5.56	-3538.72	252.53	100.73	-3084.39	-31.47	16.91	-3615.10	44.64	56.19	-3450.65	396.06	-4.06	-3400.22	380.23	38.13	-3504.70	112.83	1094.30	0.00	0.00	0.00	-3704.91	91.46	1485.68	-3612.57	75.90	1481.39	-3422.86	346.50	1466.27	-3454.87	217.52	1462.72	137.33	1151.17	73.82	727.16	1056.57	74.67	0.00
0.77000	-3438.94	144.70	18.79	-3484.24	149.99	31.73	-3516.42	126.47	-6.12	-3538.72	252.53	100.73	-3084.39	-31.47	16.91	-3615.10	44.64	56.19	-3426.45	392.89	-0.18	-3398.63	378.87	37.70	-3504.70	112.83	1094.30	0.00	0.00	0.00	-3704.91	91.46	1485.68	-3612.57	75.90	1481.39	-3441.02	345.23	1465.95	-3454.87	217.52	1462.72	138.10	1151.10	74.07	727.51	1057.31	74.62	0.00
0.78000	-3438.94	144.70	18.79	-3484.24	149.99	31.73	-3516.12	124.93	-6.69	-3538.72	252.53	100.73	-3084.39	-31.47	16.91	-3615.10	44.64	56.19	-3402.20	393.65	3.57	-3364.51	378.27	42.80	-3504.70	112.83	1094.30	0.00	0.00	0.00	-3704.91	91.46	1485.68	-3612.57	75.90	1481.39	-3448.75	345.13	1465.80	-3454.87	217.52	1462.72	138.01	1150.37	74.20	727.72	1057.81	74.47	0.00
0.79000	-3438.94	144.70	18.79	-3484.24	149.99	31.73	-3515.77	123.38	-7.26	-3538.72	252.53	100.73	-3084.39	-31.47	16.91	-3615.10	44.64	56.19	-3382.34	391.73	6.02	-3393.25	379.58	38.42	-3504.70	112.83	1094.30	0.00	0.00	0.00	-3704.91	91.46	1485.68	-3612.57	75.90	1481.39	-3442.07	345.57	1465.58	-3454.87	217.52	1462.72	135.71	1152.88	73.03	727.54	1057.33	74.48	0.00
0.80000	-3438.94	144.70	18.79	-3484.24	149.99	31.73	-3515.38	121.81	-7.84	-3538.72	252.53	100.73	-3084.39	-31.47	16.91	-3615.10	44.64	56.19	-3397.36	395.74	3.02	-3381.57	379.14	40.05	-3504.70	112.83	1094.30	0.00	0.00	0.00	-3704.91	91.46	1485.68	-3612.57	75.90	1481.39	-3438.05	346.24	1467.43	-3454.87	217.52	1462.72	138.64	1150.47	74.25	728.44	1056.54	75.00	0.00
0.81000	-3438.94	144.70	18.79	-3484.24	149.99	31.73	-3514.95	120.23	-8.42	-3538.72	252.53	100.73	-3084.39	-31.47	16.91	-3615.10	44.64	56.19	-3426.48	395.13	-0.42	-3397.63	380.89	38.25	-3504.70	112.83	1094.30	0.00	0.00	0.00	-3704.91	91.46	1485.68	-3612.57	75.90	1481.39	-3443.18	345.38	1465.73	-3454.87	217.52	1462.72	139.15	1150.40	74.11	729.30	1056.14	75.35	0.00
0.82000	-3438.94	144.70	18.79	-3484.24	149.99	31.73	-3514.48	118.64	-9.01	-3538.72	252.53	100.73	-3084.39	-31.47	16.91	-3615.10	44.64	56.19	-3377.92	392.47	4.66	-3410.51	379.23	36.61	-3504.70	112.83	1094.30	0.00	0.00	0.00	-3704.91	91.46	1485.68	-3612.57	75.90	1481.39	-3449.35	346.21	1465.86	-3454.87	217.52	1462.72	140.01	1152.72	73.67	727.69	1056.48	74.95	0.00
0.83000	-3438.94	144.70	18.79	-3484.24	149.99	31.73	-3513.97	117.04	-9.60	-3538.72	252.53	100.73	-3084.39	-31.47	16.91	-3615.10	44.64	56.19	-3401.75	393.34	3.26	-3368.77	378.81	43.15	-3504.70	112.83	1094.30	0.00	0.00	0.00	-3704.91	91.46	1485.68	-3612.57	75.90	1481.39	-3460.20	346.30	1466.34	-3454.87	217.52	1462.72	138.53	1152.02	73.80	727.28	1057.50	74.33	0.00
0.84000	-3438.94	144.70	18.79	-3484.24	149.99	31.73	-3513.42	115.43	-10.20	-3538.72	252.53	100.73	-3084.39	-31.47	16.91	-3615.10	44.64	56.19	-3387.00	393.45	3.53	-3420.39	380.04	33.80	-3504.70	112.83	1094.30	0.00	0.00	0.00	-3704.91	91.46	1485.68	-3612.57	75.90	1481.39	-3448.73	346.06	1465.59	-3454.87	217.52	1462.72	139.18	1151.72	74.20	727.45	1057.18	74.45	0.00
0.85000	-3438.94	144.70	18.79	-3484.24	149.99	31.73	-3512.83	113.81	-10.80	-3538.72	252.53	100.73	-3084.39	-31.47	16.91	-3615.10	44.64	56.19	-3383.48	394.61	6.38	-3384.64	378.96	40.47	-3504.70	112.83	1094.30	0.00	0.00	0.00	-3704.91	91.46	1485.68	-3612.57	75.90	1481.39	-3411.38	347.53	1466.36	-3454.87	217.52	1462.72	141.36	1151.12	74.66	727.19	1056.83	74.74	0.00
0.86000	-3438.94	144.70	18.79	-3484.24	149.99	31.73	-3512.20	112.18	-11.40	-3538.72	252.53	100.73	-3084.39	-31.47	16.91	-3615.10	44.64	56.19	-3385.04	393.13	5.71	-3380.41	379.06	41.38	-3504.70	112.83	1094.30	0.00	0.00	0.00	-3704.91	91.46	1485.68	-3612.57	75.90	1481.39	-3447.72	345.62	1466.32	-3454.87	217.52	1462.72	139.47	1151.01	74.10	728.76	1056.64	75.01	0.00
0.87000	-3438.94	144.70	18.79	-3484.24	149.99	31.73	-3511.54	110.55	-12.01	-3538.72	252.53	100.73	-3084.39	-31.47	16.91	-3615.10	44.64	56.19	-3408.21	394.47	2.50	-3398.56	379.41	38.25	-3504.70	112.83	1094.30	0.00	0.00	0.00	-3704.91	91.46	1485.68	-3612.57	75.90	1481.39	-3431.62	346.83	1466.94	-3454.87	217.52	1462.72	140.30	1150.53	74.44	727.38	1056.15	74.94	0.00
0.88000	-3438.94	144.70	18.79	-3484.24	149.99	31.73	-3510.83	108.90	-12.62	-3538.72	252.53	100.73	-3084.39	-31.47	16.91	-3615.10	44.64	56.19	-3386.81	393.99	5.17	-3375.56	379.81	41.60	-3504.70	112.83	1094.30	0.00	0.00	0.00	-3704.91	91.46	1485.68	-3612.57	75.90	1481.39	-3428.71	347.39	1465.50	-3454.87	217.52	1462.72	137.57	1151.56	73.53	729.48	1056.28	75.29	0.00
0.89000	-3438.94	144.70	18.79	-3484.24	149.99	31.73	-3510.09	107.25	-13.24	-3538.72	252.53	100.73	-3084.39	-31.47	16.91	-3615.10	44.64	56.19	-3410.10	393.65	0.49	-3396.27	379.14	38.73	-3504.70	112.83	1094.30	0.00	0.00	0.00	-3704.91	91.46	1485.68	-3612.57	75.90	1481.39	-3433.71	346.42	1465.42	-3454.87	217.52	1462.72	138.57	1151.89	73.50	727.65	1057.25	74.50	0.00
0.90000	-3438.94	144.70	18.79	-3484.24	149.99	31.73	-3509.32	105.59	-13.86	-3538.72	252.53	100.73	-3084.39	-31.47	16.91	-3615.10	44.64	56.19	-3413.85	395.95	-0.17	-3398.23	378.91	36.54	-3504.70	112.83	1094.30	0.00	0.00	0.00	-3704.91	91.46	1485.68	-3612.57	75.90	1481.39	-3447.29	345.70	1467.26	-3454.87	217.52	1462.72	139.74	1150.11	74.30	727.68	1056.54	74.70	0.00
0.91000	-3438.94	144.70	18.79	-3484.24	149.99	31.73	-3508.51	103.93	-14.48	-3538.72	252.53	100.73	-3084.39	-31.47	16.91	-3615.10	44.64	56.19	-3391.56	393.44	1.99	-3379.37	379.79	41.36	-3504.70	112.83	1094.30	0.00	0.00	0.00	-3704.91	91.46	1485.68	-3612.57	75.90	1481.39	-3441.82	346.20	1467.30	-3454.87	217.52	1462.72	141.53	1150.28	74.89	727.56	1055.38	75.19	0.00
0.92000	-3438.94	144.70	18.79	-3484.24	149.99	31.73	-3507.66	102.26	-15.11	-3538.72	252.53	100.73	-3084.39	-31.47	16.91	-3615.10	44.64	56.19	-3415.27	393.77	1.03	-3399.48	379.78	37.94	-3504.70	112.83	1094.30	0.00	0.00	0.00	-3704.91	91.46	1485.68	-3612.57	75.90	1481.39	-3437.22	347.24	1467.25	-3454.87	217.52	1462.72	140.35	1149.72	74.78	728.33	1056.49	74.97	0.00
0.93000	-3438.94	144.70	18.79	-3484.24	149.99	31.73	-3506.79	100.58	-15.73	-3538.72	252.53	100.73	-3084.39	-31.47	16.91	-3615.10	44.64	56.19	-3401.14	392.73	4.58	-3402.85	379.80	36.79	-3504.70	112.83	1094.30	0.00	0.00	0.00	-3704.91	91.46	1485.68	-3612.57	75.90	1481.39	-3416.16	346.48	1465.53	-3454.87	217.52	1462.72	139.20	1150.97	74.02	727.48	1057.36	74.47	0.00
0.94000	-3438.94	144.70	18.79	-3484.24	149.99	31.73	-3505.87	98.90	-16.36	-3538.72	252.53	100.73	-3084.39	-31.47	16.91	-3615.10	44.64	56.19	-3438.09	394.83	-2.37	-3379.42	378.08	40.58	-3504.70	112.83	1094.30	0.00	0.00	0.00	-3704.91	91.46	1485.68	-3612.57	75.90	1481.39	-3460.77	347.60	1466.33	-3454.87	217.52	1462.72	138.65	1150.73	74.24	727.51	1056.25	74.90	0.00
0.95000	-3438.94	144.70	18.79	-3484.24	149.99	31.73	-3504.93	97.22	-16.99	-3538.72	252.53	100.73	-3084.39	-31.47	16.91	-3615.10	44.64	56.19	-3414.34	393.01	0.80	-3359.71	377.58	43.78	-3504.70	112.83	1094.30	0.00	0.00	0.00	-3704.91	91.46	1485.68	-3612.57	75.90	1481.39	-3460.95	347.09	1468.00	-3454.87	217.52	1462.72	135.13	1152.03	72.93	725.52	1057.31	74.19	0.00
0.96000	-3438.94	144.70	18.79	-3484.24	149.99	31.73	-3503.95	95.53	-17.63	-3538.72	252.53	100.73	-3084.39	-31.47	16.91	-3615.10	44.64	56.19	-3415.10	394.49	0.27	-3385.43	378.68	40.28	-3504.70	112.83	1094.30	0.00	0.00	0.00	-3704.91	91.46	1485.68	-3612.57	75.90	1481.39	-3437.48	345.81	1466.57	-3454.87	217.52	1462.72	139.23	1151.01	73.94	728.26	1056.77	74.93	0.00
0.97000	-3438.94	144.70	18.79	-3484.24	149.99	31.73	-3502.95	93.84	-18.26	-3538.72	252.53	100.73	-3084.39	-31.47	16.91	-3615.10	44.64	56.19	-3408.67	393.62	2.00	-3381.71	379.23	41.06	-3504.70	112.83	1094.30	0.00	0.00	0.00	-3704.91	91.46	1485.68	-3612.57	75.90	1481.39	-3441.55	346.53	1467.19	-3454.87	217.52	1462.72	138.32	1150.48	73.94	727.44	1056.01	74.90	0.00
0.98000	-3438.94	144.70	18.79	-3484.24	149.99	31.73	-3501.91	92.14	-18.90	-3538.72	252.53	100.73	-3084.39	-31.47	16.91	-3615.10	44.64	56.19	-3403.46	395.36	2.04	-3368.28	378.79	42.42	-3504.70	112.83	1094.30	0.00	0.00	0.00	-3704.91	91.46	1485.68	-3612.57	75.90	1481.39	-3449.89	348.67	1466.37	-3454.87	217.52	1462.72	138.97	1151.04	73.66	725.91	1055.55	74.94	0.00
0.99000	-3438.94	144.70	18.79	-3484.24	149.99	31.73	-3500.84	90.45	-19.54	-3538.72	252.53	100.73	-3084.39	-31.47	16.91	-3615.10	44.64	56.19	-3393.53	393.54	3.77	-3357.27	377.74	44.53	-3504.70	112.83	1094.30	0.00	0.00	0.00	-3704.91	91.46	1485.68	-3612.57	75.90	1481.39	-3442.05	346.36	1466.87	-3454.87	217.52	1462.72	137.96	1151.67	73.63	726.90	1055.71	75.15	0.00
1.00000	-3438.94	144.70	18.79	-3484.24	149.99	31.73	-3499.75	88.75	-20.17	-3538.72	252.53	100.73	-3084.39	-31.47	16.91	-3615.10	44.64	56.19	-3400.53	393.36	3.44	-3366.93	378.47	43.21	-3504.70	112.83	1094.30	0.00	0.00	0.00	-3704.91	91.46	1485.68	-3612.57	75.90	1481.39	-3451.84	348.46	1466.81	-3454.87	217.52	1462.72	140.98	1149.96	74.91	726.77	1056.07	74.91	0.00
1.01000	-3438.94	144.70	18.79	-3484.24	149.99	31.73	-3498.62	87.05	-20.81	-3538.72	252.53	100.73	-3084.39	-31.47	16.91	-3615.10	44.64	56.19	-3412.38	394.52	1.50	-3402.60	379.18	37.82	-3504.70	112.83	1094.30	0.00	0.00	0.00	-3704.91	91.46	1485.68	-3612.57	75.90	1481.39	-3424.13	345.48	1465.41	-3454.87	217.52	1462.72	139.57	1151.70	73.86	727.86	1056.91	74.73	0.00
1.02000	-3438.94	144.70	18.79	-3484.24	149.99	31.73	-3497.47	85.36	-21.45	-3538.72	252.53	100.73	-3084.39	-31.47	16.91	-3615.10	44.64	56.19	-3407.65	393.31	1.14	-3390.43	379.33	38.54	-3504.70	112.83	1094.30	0.00	0.00	0.00	-3704.91	91.46	1485.68	-3612.57	75.90	1481.39	-3437.22	346.98	1467.98	-3454.87	217.52	1462.72	139.57	1151.68	73.84	726.85	1057.71	74.08	0.00
1.03000	-3438.94	144.70	18.79	-3484.24	149.99	31.73	-3496.29	83.66	-22.09	-3538.72	252.53	100.73	-3084.39	-31.47	16.91	-3615.10	44.64	56.19	-3428.23	394.34	-1.42	-3374.08	378.76	41.33	-3504.70	112.83	1094.30	0.00	0.00	0.00	-3704.91	91.46	1485.68	-3612.57	75.90	1481.39	-3445.86	345.79	1467.63	-3454.87	217.52	1462.72	140.63	1152.12	74.38	727.57	1055.93	74.97	0.00
1.04000	-3438.94	144.70	18.79	-3484.24	149.99	31.73	-3495.09	81.96	-22.73	-3538.72	252.53	100.73	-3084.39	-31.47	16.91	-3615.10	44.64	56.19	-3424.60	394.45	-1.30	-3396.49	379.28	38.14	-3504.70	112.83	1094.30	0.00	0.00	0.00	-3704.91	91.46	1485.68	-3612.57	75.90	1481.39	-3458.64	346.36	1467.88	-3454.87	217.52	1462.72	139.54	1151.13	74.18	726.86	1055.90	74.79	0.00
1.05000	-3438.94	144.70	18.79	-3484.24	149.99	31.73	-3493.86	80.26	-23.37	-3538.72	252.53	100.73	-3084.39	-31.47	16.91	-3615.10	44.64	56.19	-3406.52	394.27	3.07	-3404.71	380.37	36.58	-3504.70	112.83	1094.30	0.00	0.00	0.00	-3704.91	91.46	1485.68	-3612.57	75.90	1481.39	-3440.41	345.12	1468.45	-3454.87	217.52	1462.72	139.34	1150.96	74.18	726.67	1056.38	74.63	0.00
1.06000	-3438.94	144.70	18.79	-3484.24	149.99	31.73	-3492.60	78.57	-24.00	-3538.72	252.53	100.73	-3084.39	-31.47	16.91	-3615.10	44.64	56.19	-3415.34	394.39	0.18	-3374.65	378.43	41.33	-3504.70	112.83	1094.30	0.00	0.00	0.00	-3704.91	91.46	1485.68	-3612.57	75.90	1481.39	-3434.19	346.47	1466.88	-3454.87	217.52	1462.72	139.20	1150.58	74.21	727.21	1056.25	74.81	0.00
1.07000	-3438.94	144.70	18.79	-3484.24	149.99	31.73	-3491.32	76.88	-24.64	-3538.72	252.53	100.73	-3084.39	-31.47	16.91	-3615.10	44.64	56.19	-3444.31	395.52	-3.60	-3381.59	379.74	40.05	-3504.70	112.83	1094.30	0.00	0.00	0.00	-3704.91	91.46	1485.68	-3612.57	75.90	1481.39	-3422.62	345.93	1467.02	-3454.87	217.52	1462.72	136.90	1152.53	73.19	725.47	1056.86	74.41	0.00
1.08000	-3438.94	144.70	18.79	-3484.24	149.99	31.73	-3490.02	75.19	-25.28	-3538.72	252.53	100.73	-3084.39	-31.47	16.91	-3615.10	44.64	56.19	-3433.23	393.22	-1.23	-3394.65	379.68	38.24	-3504.70	112.83	1094.30	0.00	0.00	0.00	-3704.91	91.46	1485.68	-3612.57	75.90	1481.39	-3432.58	346.56	1466.28	-3454.87	217.52	1462.72	138.99	1150.32	74.15	727.24	1055.69	75.09	0.00
1.09000	-3438.94	144.70	18.79	-3484.24	149.99	31.73	-3488.69	73.51	-25.91	-3538.72	252.53	100.73	-3084.39	-31.47	16.91	-3615.10	44.64	56.19	-3418.37	391.72	0.67	-3385.92	379.93	40.28	-3504.70	112.83	1094.30	0.00	0.00	0.00	-3704.91	91.46	1485.68	-3612.57	75.90	1481.39	-3465.39	346.14	1467.90	-3454.87	217.52	1462.72	141.64	1150.17	74.88	726.81	1056.42	74.79	0.00
1.10000	-3438.94	144.70	18.79	-3484.24	149.99	31.73	-3487.35	71.82	-26.54	-3538.72	252.53	100.73	-3084.39	-31.47	16.91	-3615.10	44.64	56.19	-3412.63	394.26	2.49	-3366.76	379.33	42.42	-3504.70	112.83	1094.30	0.00	0.00	0.00	-3704.91	91.46	1485.68	-3612.57	75.90	1481.39	-3444.57	346.49	1467.79	-3454.87	217.52	1462.72	139.58	1151.06	74.32	725.78	1056.76	74.48	0.00
1.11000	-3438.94	144.70	18.79	-3484.24	149.99	31.73	-3485.98	70.15	-27.18	-3538.72	252.53	100.73	-3084.39	-31.47	16.91	-3615.10	44.64	56.19	-3444.13	397.27	-3.28	-3397.20	379.53	38.81	-3504.70	112.83	1094.30	0.00	0.00	0.00	-3704.91	91.46	1485.68	-3612.57	75.90	1481.39	-3450.01	344.96	1466.40	-3454.87	217.52	1462.72	140.01	1152.14	74.04	726.64	1056.47	74.69	0.00
1.12000	-3438.94	144.70	18.79	-3484.24	149.99	31.73	-3484.59	68.48	-27.80	-3538.72	252.53	100.73	-3084.39	-31.47	16.91	-3615.10	44.64	56.19	-3434.67	395.24	-2.10	-3383.07	379.28	39.82	-3504.70	112.83	1094.30	0.00	0.00	0.00	-3704.91	91.46	1485.68	-3612.57	75.90	1481.39	-3449.32	346.74	1466.84	-3454.87	217.52	1462.72	139.42	1150.65	74.37	726.00	1057.48	74.02	0.00
1.13000	-3438.94	144.70	18.79	-3484.24	149.99	31.73	-3483.17	66.81	-28.43	-3538.72	252.53	100.73	-3084.39	-31.47	16.91	-3615.10	44.64	56.19	-3411.39	394.70	0.15	-3392.75	380.02	38.73	-3504.70	112.83	1094.30	0.00	0.00	0.00	-3704.91	91.46	1485.68	-3612.57	75.90	1481.39	-3483.11	346.40	1468.64	-3454.87	217.52	1462.72	139.60	1149.58	74.57	728.07	1057.38	74.56	0.00
1.14000	-3438.94	144.70	18.79	-3484.24	149.99	31.73	-3481.74	65.15	-29.06	-3538.72	252.53	100.73	-3084.39	-31.47	16.91	-3615.10	44.64	56.19	-3404.98	393.79	1.38	-3389.17	378.62	39.49	-3504.70	112.83	1094.30	0.00	0.00	0.00	-3704.91	91.46	1485.68	-3612.57	75.90	1481.39	-3452.36	345.64	1467.32	-3454.87	217.52	1462.72	137.99	1149.83	74.26	725.86	1056.72	74.48	0.00
1.15000	-3438.94	144.70	18.79	-3484.24	149.99	31.73	-3480.29	63.50	-29.68	-3538.72	252.53	100.73	-3084.39	-31.47	16.91	-3615.10	44.64	56.19	-3422.34	394.84	1.39	-3377.90	377.69	40.20	-3504.70	112.83	1094.30	0.00	0.00	0.00	-3704.91	91.46	1485.68	-3612.57	75.90	1481.39	-3445.45	345.12	1467.78	-3454.87	217.52	1462.72	141.28	1149.15	75.18	726.68	1055.83	74.99	0.00
1.16000	-3438.94	144.70	18.79	-3484.24	149.99	31.73	-3478.83	61.85	-30.30	-3538.72	252.53	100.73	-3084.39	-31.47	16.91	-3615.10	44.64	56.19	-3430.62	394.39	-2.98	-3384.02	379.37	39.61	-3504.70	112.83	1094.30	0.00	0.00	0.00	-3704.91	91.46	1485.68	-3612.57	75.90	1481.39	-3404.31	342.76	1466.31	-3454.87	217.52	1462.72	139.40	1151.15	74.17	728.17	1056.54	75.01	0.00
1.17000	-3438.94	144.70	18.79	-3484.24	149.99	31.73	-3477.34	60.21	-30.91	-3538.72	252.53	100.73	-3084.39	-31.47	16.91	-3615.10	44.64	56.19	-3373.91	391.46	6.94	-3386.26	379.10	40.28	-3504.70	112.83	1094.30	0.00	0.00	0.00	-3704.91	91.46	1485.68	-3612.57	75.90	1481.39	-3419.54	346.29	1464.94	-3454.87	217.52	1462.72	139.73	1151.15	74.19	728.39	1057.30	74.73	0.00
1.18000	-3438.94	144.70	18.79	-3484.24	149.99	31.73	-3475.84	58.58	-31.53	-3538.72	252.53	100.73	-3084.39	-31.47	16.91	-3615.10	44.64	56.19	-3400.55	393.77	2.78	-3376.10	378.23	41.16	-3504.70	112.83	1094.30	0.00	0.00	0.00	-3704.91	91.46	1485.68	-3612.57	75.90	1481.39	-3407.35	346.91	1464.69	-3454.87	217.52	1462.72	140.64	1150.71	74.80	726.97	1057.86	74.31	0.00
1.19000	-3438.94	144.70	18.79	-3484.24	149.99	31.73	-3474.32	56.96	-32.13	-3538.72	252.53	100.73	-3084.39	-31.47	16.91	-3615.10	44.64	56.19	-3410.78	392.95	3.07	-3393.05	379.38	38.84	-3504.70	112.83	1094.30	0.00	0.00	0.00	-3704.91	91.46	1485.68	-3612.57	75.90	1481.39	-3438.90	345.74	1467.53	-3454.87	217.52	1462.72	140.34	1149.99	74.76	727.57	1056.46	74.95	0.00
1.20000	-3438.94	144.70	18.79	-3484.24	149.99	31.73	-3472.79	55.35	-32.74	-3538.72	252.53	100.73	-3084.39	-31.47	16.91	-3615.10	44.64	56.19	-3430.71	396.54	-1.72	-3407.15	379.33	36.71	-3504.70	112.83	1094.30	0.00	0.00	0.00	-3704.91	91.46	1485.68	-3612.57	75.90	1481.39	-3442.04	347.44	1466.87	-3454.87	217.52	1462.72	137.61	1151.39	73.69	726.52	1056.77	74.63	0.00
1.21000	-3438.94	144.70	18.79	-3484.24	149.99	31.73	-3471.24	53.74	-33.34	-3538.72	252.53	100.73	-3084.39	-31.47	16.91	-3615.10	44.64	56.19	-3404.45	394.22	2.83	-3399.84	379.41	38.53	-3504.70	112.83	1094.30	0.00	0.00	0.00	-3704.91	91.46	1485.68	-3612.57	75.90	1481.39	-3423.92	346.52	1465.63	-3454.87	217.52	1462.72	139.39	1152.29	73.73	726.77	1056.87	74.67	0.00
1.22000	-3438.94	144.70	18.79	-3484.24	149.99	31.73	-3469.68	52.15	-33.94	-3538.72	252.53	100.73	-3084.39	-31.47	16.91	-3615.10	44.64	56.19	-3427.87	394.00	-0.41	-3365.03	378.25	43.18	-3504.70	112.83	1094.30	0.00	0.00	0.00	-3704.91	91.46	1485.68	-3612.57	75.90	1481.39	-3425.26	345.25	1465.64	-3454.87	217.52	1462.72	139.66	1151.90	73.92	727.19	1056.03	75.02	0.00
1.23000	-3438.94	144.70	18.79	-3484.24	149.99	31.73	-3468.10	50.57	-34.53	-3538.72	252.53	100.73	-3084.39	-31.47	16.91	-3615.10	44.64	56.19	-3398.03	394.82	4.15	-3383.07	379.39	40.08	-3504.70	112.83	1094.30	0.00	0.00	0.00	-3704.91	91.46	1485.68	-3612.57	75.90	1481.39	-3450.98	347.29	1466.24	-3454.87	217.52	1462.72	141.07	1151.59	74.40	728.45	1055.72	75.31	0.00
1.24000	-3438.94	144.70	18.79	-3484.24	149.99	31.73	-3466.51	49.00	-35.12	-3538.72	252.53	100.73	-3084.39	-31.47	16.91	-3615.10	44.64	56.19	-3386.48	392.71	5.36	-3392.81	379.23	37.82	-3504.70	112.83	1094.30	0.00	0.00	0.00	-3704.91	91.46	1485.68	-3612.57	75.90	1481.39	-3438.36	346.09	1467.51	-3454.87	217.52	1462.72	139.90	1150.35	74.20	728.57	1056.26	75.04	0.00
1.25000	-3438.94	144.70	18.79	-3484.24	149.99	31.73	-3464.91	47.44	-35.70	-3538.72	252.53	100.73	-3084.39	-31.47	16.91	-3615.10	44.64	56.19	-3402.42	392.74	2.87	-3384.06	379.17	39.91	-3504.70	112.83	1094.30	0.00	0.00	0.00	-3704.91	91.46	1485.68	-3612.57	75.90	1481.39	-3433.78	345.53	1466.38	-3454.87	217.52	1462.72	138.73	1150.29	74.07	727.41	1057.08	74.58	0.00
1.26000	-3438.94	144.70	18.79	-3484.24	149.99	31.73	-3463.30	45.90	-36.27	-3538.72	252.53	100.73	-3084.39	-31.47	16.91	-3615.10	44.64	56.19	-3406.07	393.30	3.15	-3376.33	378.22	41.01	-3504.70	112.83	1094.30	0.00	0.00	0.00	-3704.91	91.46	1485.68	-3612.57	75.90	1481.39	-3427.25	344.21	1466.60	-3454.87	217.52	1462.72	141.78	1149.40	74.77	726.44	1056.33	74.72	0.00
1.27000	-3438.94	144.70	18.79	-3484.24	149.99	31.73	-3461.68	44.36	-36.85	-3538.72	252.53	100.73	-3084.39	-31.47	16.91	-3615.10	44.64	56.19	-3429.69	393.96	-2.95	-3376.84	378.42	40.89	-3504.70	112.83	1094.30	0.00	0.00	0.00	-3704.91	91.46	1485.68	-3612.57	75.90	1481.39	-3429.98	343.91	1466.30	-3454.87	217.52	1462.72	139.41	1151.14	74.29	727.46	1056.33	74.98	0.00
1.28000	-3438.94	144.70	18.79	-3484.24	149.99	31.73	-3460.05	42.85	-37.41	-3538.72	252.53	100.73	-3084.39	-31.47	16.91	-3615.10	44.64	56.19	-3397.65	393.49	3.29	-3396.54	379.51	37.76	-3504.70	112.83	1094.30	0.00	0.00	0.00	-3704.91	91.46	1485.68	-3612.57	75.90	1481.39	-3436.88	345.64	1467.41	-3454.87	217.52	1462.72	140.96	1149.72	75.05	727.41	1056.82	74.81	0.00
1.29000	-3438.94	144.70	18.79	-3484.24	149.99	31.73	-3458.40	41.34	-37.97	-3538.72	252.53	100.73	-3084.39	-31.47	16.91	-3615.10	44.64	56.19	-3392.87	392.68	5.20	-3386.07	379.35	40.52	-3504.70	112.83	1094.30	0.00	0.00	0.00	-3704.91	91.46	1485.68	-3612.57	75.90	1481.39	-3437.49	345.24	1467.21	-3454.87	217.52	1462.72	140.65	1150.55	74.67	727.62	1056.66	75.07	0.00
1.30000	-3438.94	144.70	18.79	-3484.24	149.99	31.73	-3456.75	39.85	-38.52	-3538.72	252.53	100.73	-3084.39	-31.47	16.91	-3615.10	44.64	56.19	-3418.93	395.48	1.98	-3386.79	379.93	39.45	-3504.70	112.83	1094.30	0.00	0.00	0.00	-3704.91	91.46	1485.68	-3612.57	75.90	1481.39	-3458.55	347.58	1467.41	-3454.87	217.52	1462.72	139.69	1151.48	74.12	727.75	1056.36	75.00	0.00
1.31000	-3438.94	144.70	18.79	-3484.24	149.99	31.73	-3455.09	38.38	-39.07	-3538.72	252.53	100.73	-3084.39	-31.47	16.91	-3615.10	44.64	56.19	-3399.38	393.45	2.52	-3376.10	379.97	42.10	-3504.70	112.83	1094.30	0.00	0.00	0.00	-3704.91	91.46	1485.68	-3612.57	75.90	1481.39	-3462.73	348.52	1467.70	-3454.87	217.52	1462.72	139.05	1151.98	73.82	727.02	1056.94	74.42	0.00
1.32000	-3438.94	144.70	18.79	-3484.24	149.99	31.73	-3453.43	36.92	-39.61	-3538.72	252.53	100.73	-3084.39	-31.47	16.91	-3615.10	44.64	56.19	-3390.49	392.22	5.25	-3386.85	379.53	39.43	-3504.70	112.83	1094.30	0.00	0.00	0.00	-3704.91	91.46	1485.68	-3612.57	75.90	1481.39	-3423.68	345.81	1467.06	-3454.87	217.52	1462.72	141.05	1151.90	74.14	728.09	1056.25	75.00	0.00
1.33000	-3438.94	144.70	18.79	-3484.24	149.99	31.73	-3451.76	35.47	-40.14	-3538.72	252.53	100.73	-3084.39	-31.47	16.91	-3615.10	44.64	56.19	-3395.96	393.94	4.14	-3393.59	380.79	38.44	-3504.70	112.83	1094.30	0.00	0.00	0.00	-3704.91	91.46	1485.68	-3612.57	75.90	1481.39	-3407.35	345.84	1465.77	-3454.87	217.52	1462.72	140.12	1150.62	74.35	728.79	1056.56	75.23	0.00
1.34000	-3438.94	144.70	18.79	-3484.24	149.99	31.73	-3450.08	34.05	-40.67	-3538.72	252.53	100.73	-3084.39	-31.47	16.91	-3615.10	44.64	56.19	-3390.91	393.56	4.86	-3392.53	379.87	38.94	-3504.70	112.83	1094.30	0.00	0.00	0.00	-3704.91	91.46	1485.68	-3612.57	75.90	1481.39	-3447.78	346.69	1466.57	-3454.87	217.52	1462.72	139.31	1150.23	74.50	727.11	1056.70	74.73	0.00
1.35000	-3438.94	144.70	18.79	-3484.24	149.99	31.73	-3448.39	32.64	-41.19	-3538.72	252.53	100.73	-3084.39	-31.47	16.91	-3615.10	44.64	56.19	-3445.27	396.50	-3.67	-3377.51	379.05	41.06	-3504.70	112.83	1094.30	0.00	0.00	0.00	-3704.91	91.46	1485.68	-3612.57	75.90	1481.39	-3425.10	346.13	1466.23	-3454.87	217.52	1462.72	140.53	1149.42	75.04	728.38	1056.76	75.00	0.00
1.36000	-3438.94	144.70	18.79	-3484.24	149.99	31.73	-3446.70	31.25	-41.70	-3538.72	252.53	100.73	-3084.39	-31.47	16.91	-3615.10	44.64	56.19	-3400.75	393.68	2.88	-3384.09	379.33	39.38	-3504.70	112.83	1094.30	0.00	0.00	0.00	-3704.91	91.46	1485.68	-3612.57	75.90	1481.39	-3423.00	345.13	1467.65	-3454.87	217.52	1462.72	140.68	1150.19	74.67	728.75	1057.04	74.93	0.00
1.37000	-3438.94	144.70	18.79	-3484.24	149.99	31.73	-3445.01	29.88	-42.20	-3538.72	252.53	100.73	-3084.39	-31.47	16.91	-3615.10	44.64	56.19	-3404.82	395.51	2.02	-3388.61	379.29	38.97	-3504.70	112.83	1094.30	0.00	0.00	0.00	-3704.91	91.46	1485.68	-3612.57	75.90	1481.39	-3397.46	344.29	1467.00	-3454.87	217.52	1462.72	139.79	1151.77	74.25	726.93	1057.08	74.54	0.00
1.38000	-3438.94	144.70	18.79	-3484.24	149.99	31.73	-3443.31	28.52	-42.70	-3538.72	252.53	100.73	-3084.39	-31.47	16.91	-3615.10	44.64	56.19	-3401.83	396.64	1.09	-3403.24	379.60	38.02	-3504.70	112.83	1094.30	0.00	0.00	0.00	-3704.91	91.46	1485.68	-3612.57	75.90	1481.39	-3438.90	344.11	1466.98	-3454.87	217.52	1462.72	140.08	1150.76	74.41	728.32	1056.41	75.06	0.00
1.39000	-3438.94	144.70	18.79	-3484.24	149.99	31.73	-3441.62	27.19	-43.18	-3538.72	252.53	100.73	-3084.39	-31.47	16.91	-3615.10	44.64	56.19	-3399.00	395.66	3.06	-3374.07	379.30	41.77	-3504.70	112.83	1094.30	0.00	0.00	0.00	-3704.91	91.46	1485.68	-3612.57	75.90	1481.39	-3457.51	345.67	1468.18	-3454.87	217.52	1462.72	140.66	1151.32	74.28	726.63	1057.52	74.38	0.00
1.40000	-3438.94	144.70	18.79	-3484.24	149.99	31.73	-3439.91	25.88	-43.66	-3538.72	252.53	100.73	-3084.39	-31.47	16.91	-3615.10	44.64	56.19	-3403.95	394.79	2.34	-3391.08	379.77	39.20	-3504.70	112.83	1094.30	0.00	0.00	0.00	-3704.91	91.46	1485.68	-3612.57	75.90	1481.39	-3435.87	345.74	1468.76	-3454.87	217.52	1462.72	140.35	1151.31	74.35	726.86	1056.95	74.68	0.00
1.41000	-3438.94	144.70	18.79	-3484.24	149.99	31.73	-3438.21	24.58	-44.13	-3538.72	252.53	100.73	-3084.39	-31.47	16.91	-3615.10	44.64	56.19	-3413.41	393.40	1.35	-3406.18	380.31	36.97	-3504.70	112.83	1094.30	0.00	0.00	0.00	-3704.91	91.46	1485.68	-3612.57	75.90	1481.39	-3442.72	347.28	1467.14	-3454.87	217.52	1462.72	138.96	1151.32	74.03	727.40	1056.80	74.77	0.00
1.42000	-3438.94	144.70	18.79	-3484.24	149.99	31.73	-3436.51	23.31	-44.59	-3538.72	252.53	100.73	-3084.39	-31.47	16.91	-3615.10	44.64	56.19	-3379.03	393.30	5.34	-3400.32	379.84	38.03	-3504.70	112.83	1094.30	0.00	0.00	0.00	-3704.91	91.46	1485.68	-3612.57	75.90	1481.39	-3446.86	345.91	1466.97	-3454.87	217.52	1462.72	142.93	1149.82	75.26	727.15	1056.82	74.80	0.00
1.43000	-3438.94	144.70	18.79	-3484.24	149.99	31.73	-3434.81	22.06	-45.04	-3538.72	252.53	100.73	-3084.39	-31.47	16.91	-3615.10	44.64	56.19	-3408.13	394.31	2.77	-3391.86	380.84	39.65	-3504.70	112.83	1094.30	0.00	0.00	0.00	-3704.91	91.46	1485.68	-3612.57	75.90	1481.39	-3424.16	344.84	1468.20	-3454.87	217.52	1462.72	142.55	1150.36	74.92	726.47	1056.56	74.65	0.00
1.44000	-3438.94	144.70	18.79	-3484.24	149.99	31.73	-3433.11	20.83	-45.49	-3538.72	252.53	100.73	-3084.39	-31.47	16.91	-3615.10	44.64	56.19	-3394.13	393.82	4.28	-3379.04	379.57	41.75	-3504.70	112.83	1094.30	0.00	0.00	0.00	-3704.91	91.46	1485.68	-3612.57	75.90	1481.39	-3476.96	345.52	1468.92	-3454.87	217.52	1462.72	141.85	1151.08	74.59	726.88	1056.38	74.76	0.00
1.45000	-3438.94	144.70	18.79	-3484.24	149.99	31.73	-3431.41	19.62	-45.92	-3538.72	252.53	100.73	-3084.39	-31.47	16.91	-3615.10	44.64	56.19	-3413.26	394.15	0.53	-3378.68	378.94	40.94	-3504.70	112.83	1094.30	0.00	0.00	0.00	-3704.91	91.46	1485.68	-3612.57	75.90	1481.39	-3476.56	346.87	1468.71	-3454.87	217.52	1462.72	139.73	1149.81	74.81	727.22	1056.14	74.73	0.00
1.46000	-3438.94	144.70	18.79	-3484.24	149.99	31.73	-3429.71	18.44	-46.34	-3538.72	252.53	100.73	-3084.39	-31.47	16.91	-3615.10	44.64	56.19	-3418.18	393.79	1.52	-3406.85	379.48	36.96	-3504.70	112.83	1094.30	0.00	0.00	0.00	-3704.91	91.46	1485.68	-3612.57	75.90	1481.39	-3451.50	347.00	1467.91	-3454.87	217.52	1462.72	140.67	1151.51	73.91	727.10	1056.75	74.68	0.00
1.47000	-3438.94	144.70	18.79	-3484.24	149.99	31.73	-3428.01	17.28	-46.75	-3538.72	252.53	100.73	-3084.39	-31.47	16.91	-3615.10	44.64	56.19	-3392.95	394.20	4.55	-3381.63	379.74	40.93	-3504.70	112.83	1094.30	0.00	0.00	0.00	-3704.91	91.46	1485.68	-3612.57	75.90	1481.39	-3437.35	347.04	1468.26	-3454.87	217.52	1462.72	138.56	1151.44	73.80	727.25	1056.53	74.82	0.00
1.48000	-3438.94	144.70	18.79	-3484.24	149.99	31.73	-3426.32	16.15	-47.15	-3538.72	252.53	100.73	-3084.39	-31.47	16.91	-3615.10	44.64	56.19	-3393.40	393.14	4.06	-3380.55	379.32	41.13	-3504.70	112.83	1094.30	0.00	0.00	0.00	-3704.91	91.46	1485.68	-3612.57	75.90	1481.39	-3416.58	344.11	1467.82	-3454.87	217.52	1462.72	135.54	1151.40	73.48	727.63	1056.64	74.64	0.00
1.49000	-3438.94	144.70	18.79	-3484.24	149.99	31.73	-3424.63	15.04	-47.54	-3538.72	252.53	100.73	-3084.39	-31.47	16.91	-3615.10	44.64	56.19	-3426.10	393.61	-2.11	-3401.89	379.85	37.76	-3504.70	112.83	1094.30	0.00	0.00	0.00	-3704.91	91.46	1485.68	-3612.57	75.90	1481.39	-3437.13	345.32	1469.37	-3454.87	217.52	1462.72	134.65	1152.17	72.61	729.10	1056.01	75.31	0.00
1.50000	-3438.94	144.70	18.79	-3484.24	149.99	31.73	-3422.95	13.95	-47.92	-3538.72	252.53	100.73	-3084.39	-31.47	16.91	-3615.10	44.64	56.19	-3394.36	393.12	3.58	-3410.03	381.25	36.88	-3504.70	112.83	1094.30	0.00	0.00	0.00	-3704.91	91.46	1485.68	-3612.57	75.90	1481.39	-3417.99	344.55	1467.68	-3454.87	217.52	1462.72	136.75	1150.86	73.55	729.22	1055.08	75.78	0.00
1.51000	-3438.94	144.70	18.79	-3484.24	149.99	31.73	-3421.27	12.90	-48.29	-3538.72	252.53	100.73	-3084.39	-31.47	16.91	-3615.10	44.64	56.19	-3388.94	392.83	5.62	-3396.64	380.20	37.86	-3504.70	112.83	1094.30	0.00	0.00	0.00	-3704.91	91.46	1485.68	-3612.57	75.90	1481.39	-3412.00	343.50	1467.54	-3454.87	217.52	1462.72	138.81	1151.61	73.98	727.85	1055.28	75.49	0.00
1.52000	-3438.94	144.70	18.79	-3484.24	149.99	31.73	-3419.60	11.86	-48.65	-3538.72	252.53	100.73	-3084.39	-31.47	16.91	-3615.10	44.64	56.19	-3417.39	395.82	-0.16	-3406.04	381.38	36.19	-3504.70	112.83	1094.30	0.00	0.00	0.00	-3704.91	91.46	1485.68	-3612.57	75.90	1481.39	-3472.19	342.56	1469.34	-3454.87	217.52	1462.72	138.37	1151.74	74.12	726.18	1056.04	74.67	0.00
1.53000	-3438.94	144.70	18.79	-3484.24	149.99	31.73	-3417.93	10.86	-49.00	-3538.72	252.53	100.73	-3084.39	-31.47	16.91	-3615.10	44.64	56.19	-3384.37	393.97	5.14	-3413.36	381.15	36.43	-3504.70	112.83	1094.30	0.00	0.00	0.00	-3704.91	91.46	1485.68	-3612.57	75.90	1481.39	-3458.01	344.30	1467.18	-3454.87	217.52	1462.72	137.49	1150.87	73.79	724.63	1056.69	74.24	0.00
1.54000	-3438.94	144.70	18.79	-3484.24	149.99	31.73	-3416.28	9.88	-49.33	-3538.72	252.53	100.73	-3084.39	-31.47	16.91	-3615.10	44.64	56.19	-3401.99	393.84	3.62	-3401.96	382.03	37.83	-3504.70	112.83	1094.30	0.00	0.00	0.00	-3704.91	91.46	1485.68	-3612.57	75.90	1481.39	-3473.37	344.08	1467.67	-3454.87	217.52	1462.72	139.49	1150.14	74.77	726.08	1056.49	74.67	0.00
1.55000	-3438.94	144.70	18.79	-3484.24	149.99	31.73	-3414.63	8.93	-49.65	-3538.72	252.53	100.73	-3084.39	-31.47	16.91	-3615.10	44.64	56.19	-3399.05	393.99	3.62	-3373.00	380.15	42.72	-3504.70	112.83	1094.30	0.00	0.00	0.00	-3704.91	91.46	1485.68	-3612.57	75.90	1481.39	-3428.23	342.60	1466.51	-3454.87	217.52	1462.72	139.77	1150.61	74.75	727.27	1055.63	74.96	0.00
1.56000	-3438.94	144.70	18.79	-3484.24	149.99	31.73	-3412.99	8.01	-49.96	-3538.72	252.53	100.73	-3084.39	-31.47	16.91	-3615.10	44.64	56.19	-3428.47	395.55	-1.59	-3394.52	380.41	39.82	-3504.70	112.83	1094.30	0.00	0.00	0.00	-3704.91	91.46	1485.68	-3612.57	75.90	1481.39	-3448.03	340.47	1467.38	-3454.87	217.52	1462.72	139.54	1150.28	74.43	727.74	1055.94	75.14	0.00
1.57000	-3438.94	144.70	18.79	-3484.24	149.99	31.73	-3411.36	7.12	-50.26	-3538.72	252.53	100.73	-3084.39	-31.47	16.91	-3615.10	44.64	56.19	-3377.51	394.10	7.16	-3416.88	381.10	36.95	-3504.70	112.83	1094.30	0.00	0.00	0.00	-3704.91	91.46	1485.68	-3612.57	75.90	1481.39	-3440.19	341.25	1468.13	-3454.87	217.52	1462.72	140.32	1150.22	74.65	726.04	1057.17	74.26	0.00
1.58000	-3438.94	144.70	18.79	-3484.24	149.99	31.73	-3409.74	6.26	-50.54	-3538.72	252.53	100.73	-3084.39	-31.47	16.91	-3615.10	44.64	56.19	-3436.60	396.85	-1.50	-3408.31	381.26	37.37	-3504.70	112.83	1094.30	0.00	0.00	0.00	-3704.91	91.46	1485.68	-3612.57	75.90	1481.39	-3450.09	341.35	1469.33	-3454.87	217.52	1462.72	139.78	1151.82	74.21	727.70	1057.39	74.76	0.00
1.59000	-3438.94	144.70	18.79	-3484.24	149.99	31.73	-3408.13	5.43	-50.81	-3538.72	252.53	100.73	-3084.39	-31.47	16.91	-3615.10	44.64	56.19	-3428.52	395.68	-0.34	-3422.80	381.33	35.42	-3504.70	112.83	1094.30	0.00	0.00	0.00	-3704.91	91.46	1485.68	-3612.57	75.90	1481.39	-3434.79	341.16	1469.61	-3454.87	217.52	1462.72	138.38	1152.27	73.49	729.57	1056.14	75.45	0.00
1.60000	-3438.94	144.70	18.79	-3484.24	149.99	31.73	-3406.53	4.62	-51.07	-3538.72	252.53	100.73	-3084.39	-31.47	16.91	-3615.10	44.64	56.19	-3448.41	396.01	-5.13	-3388.98	380.84	41.24	-3504.70	112.83	1094.30	0.00	0.00	0.00	-3704.91	91.46	1485.68	-3612.57	75.90	1481.39	-3443.88	339.54	1468.67	-3454.87	217.52	1462.72	139.67	1150.50	74.52	729.35	1056.05	75.29	0.00
1.61000	-3438.94	144.70	18.79	-3484.24	149.99	31.73	-3404.95	3.85	-51.32	-3538.72	252.53	100.73	-3084.39	-31.47	16.91	-3615.10	44.64	56.19	-3388.43	395.51	5.64	-3416.45	381.91	37.26	-3504.70	112.83	1094.30	0.00	0.00	0.00	-3704.91	91.46	1485.68	-3612.57	75.90	1481.39	-3431.05	336.84	1468.49	-3454.87	217.52	1462.72	139.15	1151.82	74.05	728.91	1056.11	75.52	0.00
1.62000	-3438.94	144.70	18.79	-3484.24	149.99	31.73	-3403.37	3.12	-51.55	-3538.72	252.53	100.73	-3084.39	-31.47	16.91	-3615.10	44.64	56.19	-3411.30	394.14	1.88	-3387.93	381.46	41.23	-3504.70	112.83	1094.30	0.00	0.00	0.00	-3704.91	91.46	1485.68	-3612.57	75.90	1481.39	-3439.66	338.47	1469.28	-3454.87	217.52	1462.72	141.20	1151.37	74.36	728.05	1056.29	74.97	0.00
1.63000	-3438.94	144.70	18.79	-3484.24	149.99	31.73	-3401.81	2.41	-51.77	-3538.72	252.53	100.73	-3084.39	-31.47	16.91	-3615.10	44.64	56.19	-3420.11	395.27	0.80	-3397.79	381.25	39.07	-3504.70	112.83	1094.30	0.00	0.00	0.00	-3704.91	91.46	1485.68	-3612.57	75.90	1481.39	-3416.24	337.99	1467.30	-3454.87	217.52	1462.72	140.39	1150.61	74.45	726.62	1057.05	74.40	0.00
1.64000	-3438.94	144.70	18.79	-3484.24	149.99	31.73	-3400.27	1.74	-51.97	-3538.72	252.53	100.73	-3084.39	-31.47	16.91	-3615.10	44.64	56.19	-3380.55	394.41	7.11	-3414.70	381.49	37.12	-3504.70	112.83	1094.30	0.00	0.00	0.00	-3704.91	91.46	1485.68	-3612.57	75.90	1481.39	-3434.10	336.77	1468.49	-3454.87	217.52	1462.72	140.37	1150.80	74.26	727.53	1056.90	74.56	0.00
1.65000	-3438.94	144.70	18.79	-3484.24	149.99	31.73	-3398.74	1.10	-52.16	-3538.72	252.53	100.73	-3084.39	-31.47	16.91	-3615.10	44.64	56.19	-3375.55	395.42	6.58	-3393.44	380.31	39.85	-3504.70	112.83	1094.30	0.00	0.00	0.00	-3704.91	91.46	1485.68	-3612.57	75.90	1481.39	-3468.47	336.01	1469.12	-3454.87	217.52	1462.72	138.09	1151.24	73.98	728.05	1056.63	75.00	0.00
1.66000	-3438.94	144.70	18.79	-3484.24	149.99	31.73	-3397.23	0.49	-52.33	-3538.72	252.53	100.73	-3084.39	-31.47	16.91	-3615.10	44.64	56.19	-3398.17	395.94	2.70	-3398.99	380.43	38.94	-3504.70	112.83	1094.30	0.00	0.00	0.00	-3704.91	91.46	1485.68	-3612.57	75.90	1481.39	-3471.56	336.45	1468.68	-3454.87	217.52	1462.72	136.92	1151.16	73.83	726.93	1056.95	74.64	0.00
1.67000	-3438.94	144.70	18.79	-3484.24	149.99	31.73	-3395.73	-0.08	-52.49	-3538.72	252.53	100.73	-3084.39	-31.47	16.91	-3615.10	44.64	56.19	-3404.82	395.16	3.40	-3403.49	380.65	37.79	-3504.70	112.83	1094.30	0.00	0.00	0.00	-3704.91	91.46	1485.68	-3612.57	75.90	1481.39	-3456.47	334.40	1469.87	-3454.87	217.52	1462.72	137.06	1151.92	73.58	729.28	1056.48	75.26	0.00
1.68000	-3438.94	144.70	18.79	-3484.24	149.99	31.73	-3394.25	-0.62	-52.63	-3538.72	252.53	100.73	-3084.39	-31.47	16.91	-3615.10	44.64	56.19	-3428.15	394.84	-3.23	-3402.53	380.40	39.26	-3504.70	112.83	1094.30	0.00	0.00	0.00	-3704.91	91.46	1485.68	-3612.57	75.90	1481.39	-3457.06	334.21	1469.03	-3454.87	217.52	1462.72	138.80	1151.18	74.09	728.88	1056.13	75.51	0.00
1.69000	-3438.94	144.70	18.79	-3484.24	149.99	31.73	-3392.78	-1.12	-52.76	-3538.72	252.53	100.73	-3084.39	-31.47	16.91	-3615.10	44.64	56.19	-3414.31	394.40	2.80	-3381.08	380.21	40.90	-3504.70	112.83	1094.30	0.00	0.00	0.00	-3704.91	91.46	1485.68	-3612.57	75.90	1481.39	-3438.12	333.62	1468.86	-3454.87	217.52	1462.72	139.40	1150.98	73.99	726.50	1057.45	74.38	0.00
1.70000	-3438.94	144.70	18.79	-3484.24	149.99	31.73	-3391.34	-1.58	-52.88	-3538.72	252.53	100.73	-3084.39	-31.47	16.91	-3615.10	44.64	56.19	-3376.57	396.11	7.87	-3396.70	380.93	39.39	-3504.70	112.83	1094.30	0.00	0.00	0.00	-3704.91	91.46	1485.68	-3612.57	75.90	1481.39	-3424.03	330.66	1469.61	-3454.87	217.52	1462.72	137.87	1151.56	73.90	728.36	1056.72	74.92	0.00
1.71000	-3438.94	144.70	18.79	-3484.24	149.99	31.73	-3389.91	-2.01	-52.97	-3538.72	252.53	100.73	-3084.39	-31.47	16.91	-3615.10	44.64	56.19	-3409.13	396.44	2.71	-3383.87	381.55	42.22	-3504.70	112.83	1094.30	0.00	0.00	0.00	-3704.91	91.46	1485.68	-3612.57	75.90	1481.39	-3441.32	330.89	1468.90	-3454.87	217.52	1462.72	137.16	1151.56	73.66	728.24	1056.29	75.00	0.00
1.72000	-3438.94	144.70	18.79	-3484.24	149.99	31.73	-3388.51	-2.40	-53.05	-3538.72	252.53	100.73	-3084.39	-31.47	16.91	-3615.10	44.64	56.19	-3381.92	395.61	4.93	-3400.89	381.59	39.68	-3504.70	112.83	1094.30	0.00	0.00	0.00	-3704.91	91.46	1485.68	-3612.57	75.90	1481.39	-3477.11	331.89	1469.19	-3454.87	217.52	1462.72	138.77	1151.13	74.02	726.57	1056.74	74.42	0.00
1.73000	-3438.94	144.70	18.79	-3484.24	149.99	31.73	-3387.12	-2.75	-53.12	-3538.72	252.53	100.73	-3084.39	-31.47	16.91	-3615.10	44.64	56.19	-3390.00	393.36	3.11	-3389.67	381.55	41.36	-3504.70	112.83	1094.30	0.00	0.00	0.00	-3704.91	91.46	1485.68	-3612.57	75.90	1481.39	-3478.92	330.97	1469.29	-3454.87	217.52	1462.72	140.12	1150.62	74.78	727.26	1057.20	74.40	0.00
1.74000	-3438.94	144.70	18.79	-3484.24	149.99	31.73	-3385.76	-3.07	-53.17	-3538.72	252.53	100.73	-3084.39	-31.47	16.91	-3615.10	44.64	56.19	-3366.24	392.00	7.84	-3391.14	381.58	41.56	-3504.70	112.83	1094.30	0.00	0.00	0.00	-3704.91	91.46	1485.68	-3612.57	75.90	1481.39	-3451.67	328.37	1468.58	-3454.87	217.52	1462.72	137.48	1151.53	74.05	727.26	1056.86	74.64	0.00
1.75000	-3438.94	144.70	18.79	-3484.24	149.99	31.73	-3384.41	-3.34	-53.20	-3538.72	252.53	100.73	-3084.39	-31.47	16.91	-3615.10	44.64	56.19	-3393.43	394.83	4.69	-3405.53	382.44	39.57	-3504.70	112.83	1094.30	0.00	0.00	0.00	-3704.91	91.46	1485.68	-3612.57	75.90	1481.39	-3453.75	328.08	1468.69	-3454.87	217.52	1462.72	141.70	1149.65	75.30	727.20	1056.51	74.74	0.00
1.76000	-3438.94	144.70	18.79	-3484.24	149.99	31.73	-3383.09	-3.58	-53.21	-3538.72	252.53	100.73	-3084.39	-31.47	16.91	-3615.10	44.64	56.19	-3399.79	396.76	3.46	-3398.80	383.33	40.92	-3504.70	112.83	1094.30	0.00	0.00	0.00	-3704.91	91.46	1485.68	-3612.57	75.90	1481.39	-3424.76	325.41	1468.14	-3454.87	217.52	1462.72	138.33	1150.19	74.40	728.49	1056.30	75.26	0.00
1.77000	-3438.94	144.70	18.79	-3484.24	149.99	31.73	-3381.80	-3.78	-53.21	-3538.72	252.53	100.73	-3084.39	-31.47	16.91	-3615.10	44.64	56.19	-3392.68	397.01	4.31	-3382.14	383.16	44.14	-3504.70	112.83	1094.30	0.00	0.00	0.00	-3704.91	91.46	1485.68	-3612.57	75.90	1481.39	-3424.32	324.78	1468.52	-3454.87	217.52	1462.72	140.12	1151.12	74.26	727.35	1056.03	75.00	0.00
1.78000	-3438.94	144.70	18.79	-3484.24	149.99	31.73	-3380.52	-3.94	-53.19	-3538.72	252.53	100.73	-3084.39	-31.47	16.91	-3615.10	44.64	56.19	-3388.68	393.29	4.64	-3391.08	383.17	43.08	-3504.70	112.83	1094.30	0.00	0.00	0.00	-3704.91	91.46	1485.68	-3612.57	75.90	1481.39	-3467.39	323.72	1470.28	-3454.87	217.52	1462.72	139.86	1151.07	74.31	727.89	1055.80	75.07	0.00
1.79000	-3438.94	144.70	18.79	-3484.24	149.99	31.73	-3379.27	-4.05	-53.15	-3538.72	252.53	100.73	-3084.39	-31.47	16.91	-3615.10	44.64	56.19	-3445.82	397.05	-1.93	-3384.04	382.53	44.77	-3504.70	112.83	1094.30	0.00	0.00	0.00	-3704.91	91.46	1485.68	-3612.57	75.90	1481.39	-3452.50	323.09	1469.65	-3454.87	217.52	1462.72	137.95	1150.30	74.31	727.45	1056.43	74.86	0.00
1.80000	-3438.94	144.70	18.79	-3484.24	149.99	31.73	-3378.05	-4.13	-53.10	-3538.72	252.53	100.73	-3084.39	-31.47	16.91	-3615.10	44.64	56.19	-3384.78	392.25	6.33	-3403.89	382.35	41.56	-3504.70	112.83	1094.30	0.00	0.00	0.00	-3704.91	91.46	1485.68	-3612.57	75.90	1481.39	-3468.49	322.25	1469.09	-3454.87	217.52	1462.72	138.61	1151.27	74.02	727.17	1056.13	74.94	0.00
1.81000	-3438.94	144.70	18.79	-3484.24	149.99	31.73	-3376.85	-4.16	-53.02	-3538.72	252.53	100.73	-3084.39	-31.47	16.91	-3615.10	44.64	56.19	-3382.47	395.14	4.91	-3404.98	383.03	42.88	-3504.70	112.83	1094.30	0.00	0.00	0.00	-3704.91	91.46	1485.68	-3612.57	75.90	1481.39	-3472.26	321.14	1469.09	-3454.87	217.52	1462.72	137.46	1151.48	73.69	728.55	1055.37	75.36	0.00
1.82000	-3438.94	144.70	18.79	-3484.24	149.99	31.73	-3375.68	-4.15	-52.93	-3538.72	252.53	100.73	-3084.39	-31.47	16.91	-3615.10	44.64	56.19	-3365.79	394.52	8.73	-3402.45	384.14	43.57	-3504.70	112.83	1094.30	0.00	0.00	0.00	-3704.91	91.46	1485.68	-3612.57	75.90	1481.39	-3475.99	320.01	1469.09	-3454.87	217.52	1462.71	136.61	1151.28	73.55	728.46	1056.84	74.74	0.00
1.83000	-3438.94	144.70	18.79	-3484.24	149.99	31.73	-3374.53	-4.10	-52.82	-3538.72	252.53	100.73	-3084.39	-31.47	16.91	-3615.10	44.64	56.19	-3433.21	397.34	-3.13	-3394.71	382.97	43.85	-3504.70	112.83	1094.30	0.00	0.00	0.00	-3704.91	91.46	1485.68	-3612.57	75.90	1481.39	-3479.68	318.86	1469.09	-3458.41	216.95	1461.02	138.40	1151.80	73.56	729.09	1056.65	75.02	0.00
1.84000	-3438.94	144.70	18.79	-3484.24	149.99	31.73	-3373.41	-4.00	-52.69	-3538.72	252.53	100.73	-3084.39	-31.47	16.91	-3615.10	44.64	56.19	-3402.21	396.01	2.74	-3392.40	383.53	45.64	-3504.70	112.83	1094.30	0.00	0.00	0.00	-3704.91	91.46	1485.68	-3612.57	75.90	1481.39	-3483.34	317.70	1469.08	-3463.70	215.63	1462.55	139.76	1150.29	74.20	728.71	1056.28	75.02	0.00
1.85000	-3438.94	144.70	18.79	-3484.24	149.99	31.73	-3372.33	-3.86	-52.54	-3538.72	252.53	100.73	-3084.39	-31.47	16.91	-3615.10	44.64	56.19	-3407.15	396.13	2.12	-3415.39	384.06	42.97	-3504.70	112.83	1094.30	0.00	0.00	0.00	-3704.91	91.46	1485.68	-3612.57	75.90	1481.39	-3486.95	316.53	1469.08	-3468.24	215.81	1460.72	137.92	1151.37	73.85	727.25	1056.66	74.68	0.00
1.86000	-3438.94	144.70	18.79	-3484.24	149.99	31.73	-3371.27	-3.67	-52.37	-3538.72	252.53	100.73	-3084.39	-31.47	16.91	-3615.10	44.64	56.19	-3428.53	396.61	-2.13	-3435.30	385.70	40.61	-3504.70	112.83	1094.30	0.00	0.00	0.00	-3704.91	91.46	1485.68	-3612.57	75.90	1481.39	-3490.54	315.34	1469.07	-3445.82	216.14	1459.95	137.06	1151.89	73.50	727.12	1056.68	74.61	0.00
1.87000	-3438.94	144.70	18.79	-3484.24	149.99	31.73	-3370.24	-3.44	-52.19	-3538.72	252.53	100.73	-3084.39	-31.47	16.91	-3615.10	44.64	56.19	-3424.60	395.05	0.91	-3434.43	384.77	43.41	-3504.70	112.83	1094.30	0.00	0.00	0.00	-3704.91	91.46	1485.68	-3612.57	75.90	1481.39	-3494.08	314.13	1469.05	-3437.01	212.71	1458.20	137.68	1152.01	73.64	727.29	1055.90	75.02	0.00
1.88000	-3438.94	144.70	18.79	-3484.24	149.99	31.73	-3369.24	-3.17	-51.98	-3538.72	252.53	100.73	-3084.39	-31.47	16.91	-3615.10	44.64	56.19	-3413.00	393.97	3.01	-3450.00	385.46	43.98	-3504.70	112.83	1094.30	0.00	0.00	0.00	-3704.91	91.46	1485.68	-3612.57	75.90	1481.39	-3497.59	312.91	1469.04	-3444.86	211.49	1458.55	136.45	1152.83	73.22	727.95	1057.02	74.80	0.00
1.89000	-3438.94	144.70	18.79	-3484.24	149.99	31.73	-3368.27	-2.84	-51.75	-3538.72	252.53	100.73	-3084.39	-31.47	16.91	-3615.10	44.64	56.19	-3391.01	391.55	8.94	-3466.93	386.15	41.91	-3504.70	112.83	1094.30	0.00	0.00	0.00	-3704.91	91.46	1485.68	-3612.57	75.90	1481.39	-3501.06	311.68	1469.02	-3457.13	211.67	1457.62	141.76	1151.28	74.57	727.09	1056.36	74.86	0.00
1.90000	-3438.94	144.70	18.79	-3484.24	149.99	31.73	-3367.33	-2.47	-51.50	-3538.72	252.53	100.73	-3084.39	-31.47	16.91	-3615.10	44.64	56.19	-3387.54	390.78	10.32	-3477.96	386.60	41.65	-3504.70	112.83	1094.30	0.00	0.00	0.00	-3704.91	91.46	1485.68	-3612.57	75.90	1481.39	-3504.50	310.43	1469.00	-3457.15	211.16	1457.98	136.63	1151.14	73.62	727.01	1056.46	74.75	0.00
1.91000	-3438.94	144.70	18.79	-3484.24	149.99	31.73	-3366.43	-2.06	-51.23	-3538.72	252.53	100.73	-3084.39	-31.47	16.91	-3615.10	44.64	56.19	-3384.23	390.00	11.74	-3489.00	387.03	41.43	-3504.70	112.83	1094.30	0.00	0.00	0.00	-3704.91	91.46	1485.68	-3612.57	75.90	1481.39	-3507.89	309.16	1468.98	-3488.08	209.42	1456.95	134.93	1151.68	73.14	726.98	1055.80	75.01	0.00
1.92000	-3438.94	144.70	18.79	-3484.24	149.99	31.73	-3365.56	-1.59	-50.95	-3538.72	252.53	100.73	-3084.39	-31.47	16.91	-3615.10	44.64	56.19	-3381.10	389.23	13.21	-3500.03	387.45	41.26	-3504.70	112.83	1094.30	0.00	0.00	0.00	-3704.91	91.46	1485.68	-3612.57	75.90	1481.39	-3511.25	307.89	1468.96	-3465.67	207.33	1456.00	137.55	1150.61	74.06	728.53	1056.38	75.12	0.00
1.93000	-3438.94	144.70	18.79	-3484.24	149.99	31.73	-3364.72	-1.08	-50.64	-3538.72	252.53	100.73	-3084.39	-31.47	16.91	-3615.10	44.64	56.19	-3378.12	388.45	14.72	-3511.06	387.84	41.14	-3504.70	112.83	1094.30	0.00	0.00	0.00	-3704.91	91.46	1485.68	-3612.57	75.90	1481.39	-3514.58	306.59	1468.93	-3435.31	206.54	1455.62	140.09	1149.61	74.62	727.58	1056.73	74.75	0.00
1.94000	-3438.94	144.70	18.79	-3484.24	149.99	31.73	-3363.92	-0.52	-50.30	-3538.72	252.53	100.73	-3084.39	-31.47	16.91	-3615.10	44.64	56.19	-3375.30	387.67	16.27	-3522.10	388.23	41.05	-3504.70	112.83	1094.30	0.00	0.00	0.00	-3704.91	91.46	1485.68	-3612.57	75.90	1481.39	-3517.86	305.29	1468.91	-3422.82	207.01	1456.12	139.57	1151.05	74.11	728.35	1055.91	75.29	0.00
1.95000	-3438.94	144.70	18.79	-3484.24	149.99	31.73	-3363.15	0.09	-49.95	-3538.72	252.53	100.73	-3084.39	-31.47	16.91	-3615.10	44.64	56.19	-3372.65	386.89	17.87	-3533.13	388.59	41.02	-3504.70	112.83	1094.30	0.00	0.00	0.00	-3704.91	91.46	1485.68	-3612.57	75.90	1481.39	-3521.11	303.97	1468.88	-3401.19	205.17	1455.06	138.78	1151.96	73.63	728.73	1056.46	75.23	0.00
1.96000	-3438.94	144.70	18.79	-3484.24	149.99	31.73	-3362.42	0.75	-49.58	-3538.72	252.53	100.73	-3084.39	-31.47	16.91	-3615.10	44.64	56.19	-3370.15	386.11	19.50	-3544.15	388.94	41.03	-3504.70	112.83	1094.30	0.00	0.00	0.00	-3704.91	91.46	1485.68	-3612.57	75.90	1481.39	-3524.32	302.64	1468.84	-3433.65	203.54	1454.68	140.74	1151.13	74.34	728.11	1056.53	74.87	0.00
1.97000	-3438.94	144.70	18.79	-3484.24	149.99	31.73	-3361.73	1.46	-49.18	-3538.72	252.53	100.73	-3084.39	-31.47	16.91	-3615.10	44.64	56.19	-3367.81	385.32	21.18	-3555.17	389.27	41.08	-3504.70	112.83	1094.30	0.00	0.00	0.00	-3704.91	91.46	1485.68	-3612.57	75.90	1481.39	-3527.50	301.29	1468.81	-3452.68	204.07	1455.72	137.80	1150.77	73.88	727.27	1055.90	75.02	0.00
1.98000	-3438.94	144.70	18.79	-3484.24	149.99	31.73	-3361.07	2.23	-48.76	-3538.72	252.53	100.73	-3084.39	-31.47	16.91	-3615.10	44.64	56.19	-3365.63	384.53	22.90	-3566.19	389.59	41.17	-3504.70	112.83	1094.30	0.00	0.00	0.00	-3704.91	91.46	1485.68	-3612.57	75.90	1481.39	-3530.63	299.93	1468.78	-3443.64	204.13	1454.20	137.86	1152.10	73.74	726.74	1056.50	74.77	0.00
1.99000	-3438.94	144.70	18.79	-3484.24	149.99	31.73	-3360.45	3.04	-48.32	-3538.72	252.53	100.73	-3084.39	-31.47	16.91	-3615.10	44.64	56.19	-3363.60	383.74	24.66	-3577.21	389.88	41.31	-3504.70	112.83	1094.30	0.00	0.00	0.00	-3704.91	91.46	1485.68	-3612.57	75.90	1481.39	-3533.73	298.56	1468.74	-3419.34	203.35	1454.82	135.98	1152.64	73.13	728.70	1055.38	75.47	0.00
2.00000	-3438.94	144.70	18.79	-3484.24	149.99	31.73	-3359.87	3.91	-47.86	-3538.72	252.53	100.73	-3084.39	-31.47	16.91	-3615.10	44.64	56.19	-3361.73	382.95	26.46	-3588.22	390.17	41.49	-3504.70	112.83	1094.30	0.00	0.00	0.00	-3704.91	91.46	1485.68	-3612.57	75.90	1481.39	-3536.79	297.17	1468.70	-3452.51	202.00	1454.96	139.22	1151.28	73.81	729.59	1055.56	75.56	0.00
2.01000	-3438.94	144.70	18.79	-3484.24	149.99	31.73	-3359.33	4.83	-47.37	-3538.72	252.53	100.73	-3084.39	-31.47	16.91	-3615.10	44.64	56.19	-3360.00	382.16	28.31	-3599.22	390.43	41.71	-3504.70	112.83	1094.30	0.00	0.00	0.00	-3704.91	91.46	1485.68	-3612.57	75.90	1481.39	-3539.82	295.77	1468.66	-3454.73	201.76	1455.05	141.60	1151.25	74.50	728.87	1055.83	75.31	0.00
2.02000	-3438.94	144.70	18.79	-3484.24	149.99	31.73	-3358.83	5.80	-46.87	-3538.72	252.53	100.73	-3084.39	-31.47	16.91	-3615.10	44.64	56.19	-3358.43	381.36	30.19	-3610.22	390.68	41.97	-3504.70	112.83	1094.30	0.00	0.00	0.00	-3704.91	91.46	1485.68	-3612.57	75.90	1481.39	-3542.80	294.36	1468.61	-3439.86	199.69	1455.67	139.24	1151.79	73.99	729.03	1055.76	75.50	0.00
2.03000	-3438.94	144.70	18.79	-3484.24	149.99	31.73	-3358.37	6.83	-46.33	-3538.72	252.53	100.73	-3084.39	-31.47	16.91	-3615.10	44.64	56.19	-3357.01	380.57	32.11	-3621.21	390.91	42.28	-3504.70	112.83	1094.30	0.00	0.00	0.00	-3704.91	91.46	1485.68	-3612.57	75.90	1481.39	-3545.75	292.93	1468.57	-3429.71	199.05	1454.95	139.70	1150.77	74.02	727.22	1056.09	75.04	0.00
2.04000	-3438.94	144.70	18.79	-3484.24	149.99	31.73	-3357.95	7.91	-45.78	-3538.72	252.53	100.73	-3084.39	-31.47	16.91	-3615.10	44.64	56.19	-3355.73	379.77	34.07	-3632.19	391.13	42.62	-3504.70	112.83	1094.30	0.00	0.00	0.00	-3704.91	91.46	1485.68	-3612.57	75.90	1481.39	-3548.66	291.49	1468.52	-3450.47	198.33	1455.26	139.56	1151.84	73.84	727.25	1056.28	74.96	0.00
2.05000	-3438.94	144.70	18.79	-3484.24	149.99	31.73	-3357.57	9.04	-45.20	-3538.72	252.53	100.73	-3084.39	-31.47	16.91	-3615.10	44.64	56.19	-3354.61	378.97	36.07	-3643.17	391.33	43.01	-3504.70	112.83	1094.30	0.00	0.00	0.00	-3704.91	91.46	1485.68	-3612.57	75.90	1481.39	-3551.53	290.04	1468.47	-3469.31	198.18	1456.50	138.28	1150.84	74.01	727.60	1056.90	74.64	0.00
2.06000	-3438.94	144.70	18.79	-3484.24	149.99	31.73	-3357.24	10.23	-44.59	-3538.72	252.53	100.73	-3084.39	-31.47	16.91	-3615.10	44.64	56.19	-3353.63	378.16	38.11	-3654.13	391.51	43.44	-3504.70	112.83	1094.30	0.00	0.00	0.00	-3704.91	91.46	1485.68	-3612.57	75.90	1481.39	-3554.37	288.58	1468.42	-3471.67	199.02	1456.25	137.59	1151.50	73.79	727.89	1056.86	74.54	0.00
2.07000	-3438.94	144.70	18.79	-3484.24	149.99	31.73	-3356.94	11.48	-43.97	-3538.72	252.53	100.73	-3084.39	-31.47	16.91	-3615.10	44.64	56.19	-3352.79	377.36	40.18	-3665.09	391.68	43.91	-3504.70	112.83	1094.30	0.00	0.00	0.00	-3704.91	91.46	1485.68	-3612.57	75.90	1481.39	-3557.17	287.11	1468.37	-3441.73	197.30	1457.17	138.67	1150.80	74.29	729.67	1056.16	75.25	0.00
2.08000	-3438.94	144.70	18.79	-3484.24	149.99	31.73	-3356.70	12.78	-43.31	-3538.72	252.53	100.73	-3084.39	-31.47	16.91	-3615.10	44.64	56.19	-3352.10	376.55	42.30	-3676.03	391.83	44.42	-3504.70	112.83	1094.30	0.00	0.00	0.00	-3704.91	91.46	1485.68	-3612.57	75.90	1481.39	-3559.93	285.62	1468.31	-3458.48	196.02	1456.49	141.06	1150.59	74.55	727.51	1056.55	74.81	0.00
2.09000	-3438.94	144.70	18.79	-3484.24	149.99	31.73	-3356.49	14.14	-42.64	-3538.72	252.53	100.73	-3084.39	-31.47	16.91	-3615.10	44.64	56.19	-3351.54	375.74	44.45	-3686.97	391.97	44.96	-3504.70	112.83	1094.30	0.00	0.00	0.00	-3704.91	91.46	1485.68	-3612.57	75.90	1481.39	-3562.65	284.12	1468.26	-3462.70	195.37	1455.69	140.54	1149.40	74.76	728.85	1057.37	74.79	0.00
2.10000	-3438.94	144.70	18.79	-3484.24	149.99	31.73	-3356.34	15.56	-41.93	-3538.72	252.53	100.73	-3084.39	-31.47	16.91	-3615.10	44.64	56.19	-3351.13	374.93	46.63	-3697.89	392.09	45.55	-3504.70	112.83	1094.30	0.00	0.00	0.00	-3704.91	91.46	1485.68	-3612.57	75.90	1481.39	-3565.33	282.61	1468.20	-3458.68	196.21	1456.31	140.17	1149.69	74.69	728.78	1056.71	74.98	0.00
2.11000	-3438.94	144.70	18.79	-3484.24	149.99	31.73	-3356.22	17.03	-41.21	-3538.72	252.53	100.73	-3084.39	-31.47	16.91	-3615.10	44.64	56.19	-3350.86	374.12	48.86	-3708.81	392.19	46.18	-3504.70	112.83	1094.30	0.00	0.00	0.00	-3704.91	91.46	1485.68	-3612.57	75.90	1481.39	-3567.97	281.09	1468.14	-3457.52	193.74	1455.90	136.49	1150.75	73.68	728.26	1056.24	75.08	0.00
2.12000	-3438.94	144.70	18.79	-3484.24	149.99	31.73	-3356.16	18.57	-40.46	-3538.72	252.53	100.73	-3084.39	-31.47	16.91	-3615.10	44.64	56.19	-3350.73	373.31	51.12	-3719.71	392.28	46.84	-3504.70	112.83	1094.30	0.00	0.00	0.00	-3704.91	91.46	1485.68	-3612.57	75.90	1481.39	-3570.58	279.55	1468.08	-3469.70	193.35	1456.33	136.26	1151.72	73.30	727.18	1056.04	74.87	0.00
2.13000	-3438.94	144.70	18.79	-3484.24	149.99	31.73	-3356.14	20.16	-39.68	-3538.72	252.53	100.73	-3084.39	-31.47	16.91	-3615.10	44.64	56.19	-3350.73	372.49	53.42	-3730.59	392.35	47.55	-3504.70	112.83	1094.30	0.00	0.00	0.00	-3704.91	91.46	1485.68	-3612.57	75.90	1481.39	-3573.15	278.01	1468.01	-3443.66	192.33	1455.26	141.22	1150.11	74.85	727.98	1056.54	74.87	0.00
2.14000	-3438.94	144.70	18.79	-3484.24	149.99	31.73	-3356.17	21.81	-38.87	-3538.72	252.53	100.73	-3084.39	-31.47	16.91	-3615.10	44.64	56.19	-3350.87	371.67	55.75	-3741.47	392.41	48.29	-3504.70	112.83	1094.30	0.00	0.00	0.00	-3704.91	91.46	1485.68	-3612.57	75.90	1481.39	-3575.68	276.45	1467.95	-3435.82	192.25	1454.88	137.14	1149.68	74.40	728.70	1056.13	75.06	0.00
2.15000	-3438.94	144.70	18.79	-3484.24	149.99	31.73	-3356.25	23.53	-38.04	-3538.72	252.53	100.73	-3084.39	-31.47	16.91	-3615.10	44.64	56.19	-3351.14	370.85	58.11	-3752.33	392.45	49.07	-3504.70	112.83	1094.30	0.00	0.00	0.00	-3704.91	91.46	1485.68	-3612.57	75.90	1481.39	-3578.17	274.88	1467.88	-3454.99	193.12	1456.04	136.97	1150.70	74.11	727.36	1055.96	74.93	0.00
2.16000	-3438.94	144.70	18.79	-3484.24	149.99	31.73	-3356.38	25.30	-37.19	-3538.72	252.53	100.73	-3084.39	-31.47	16.91	-3615.10	44.64	56.19	-3351.55	370.03	60.52	-3763.17	392.48	49.89	-3504.70	112.83	1094.30	0.00	0.00	0.00	-3704.91	91.46	1485.68	-3612.57	75.90	1481.39	-3580.62	273.30	1467.81	-3471.53	191.47	1456.56	141.25	1150.16	74.94	728.48	1055.80	75.24	0.00
2.17000	-3438.94	144.70	18.79	-3484.24	149.99	31.73	-3356.56	27.13	-36.30	-3538.72	252.53	100.73	-3084.39	-31.47	16.91	-3615.10	44.64	56.19	-3352.08	369.21	62.95	-3774.00	392.49	50.74	-3504.70	112.83	1094.30	0.00	0.00	0.00	-3704.91	91.46	1485.68	-3612.57	75.90	1481.39	-3583.04	271.71	1467.74	-3479.65	190.64	1455.57	136.73	1151.69	73.62	728.13	1056.23	75.16	0.00
2.18000	-3438.94	144.70	18.79	-3484.24	149.99	31.73	-3356.79	29.03	-35.39	-3538.72	252.53	100.73	-3084.39	-31.47	16.91	-3615.10	44.64	56.19	-3352.75	368.38	65.42	-3784.81	392.49	51.63	-3504.70	112.83	1094.30	0.00	0.00	0.00	-3704.91	91.46	1485.68	-3612.57	75.90	1481.39	-3585.42	270.11	1467.67	-3446.51	191.24	1453.10	139.92	1151.44	74.27	728.28	1055.51	75.37	0.00
2.19000	-3438.94	144.70	18.79	-3484.24	149.99	31.73	-3357.07	30.99	-34.46	-3538.72	252.53	100.73	-3084.39	-31.47	16.91	-3615.10	44.64	56.19	-3353.55	367.56	67.93	-3795.61	392.47	52.56	-3504.70	112.83	1094.30	0.00	0.00	0.00	-3704.91	91.46	1485.68	-3612.57	75.90	1481.39	-3587.75	268.50	1467.60	-3447.48	190.65	1452.87	140.01	1150.59	74.21	727.84	1056.33	74.81	0.00
2.20000	-3438.94	144.70	18.79	-3484.24	149.99	31.73	-3357.41	33.01	-33.49	-3538.72	252.53	100.73	-3084.39	-31.47	16.91	-3615.10	44.64	56.19	-3354.47	366.73	70.46	-3806.39	392.44	53.52	-3504.70	112.83	1094.30	0.00	0.00	0.00	-3704.91	91.46	1485.68	-3612.57	75.90	1481.39	-3590.05	266.88	1467.52	-3480.39	190.53	1452.81	138.10	1151.03	73.67	726.49	1056.84	74.58	0.00
2.21000	-3438.94	144.70	18.79	-3484.24	149.99	31.73	-3357.79	35.09	-32.50	-3538.72	252.53	100.73	-3084.39	-31.47	16.91	-3615.10	44.64	56.19	-3355.52	365.90	73.03	-3817.15	392.39	54.52	-3504.70	112.83	1094.30	0.00	0.00	0.00	-3704.91	91.46	1485.68	-3612.57	75.90	1481.39	-3592.31	265.24	1467.44	-3465.76	191.29	1452.86	137.20	1151.80	73.42	728.36	1056.11	75.25	0.00
2.22000	-3438.94	144.70	18.79	-3484.24	149.99	31.73	-3358.23	37.24	-31.48	-3538.72	252.53	100.73	-3084.39	-31.47	16.91	-3615.10	44.64	56.19	-3356.70	365.06	75.63	-3827.90	392.32	55.56	-3504.70	112.83	1094.30	0.00	0.00	0.00	-3704.91	91.46	1485.68	-3612.57	75.90	1481.39	-3594.53	263.60	1467.36	-3469.00	192.25	1452.15	137.98	1150.79	73.88	727.97	1055.80	75.20	0.00
2.23000	-3438.94	144.70	18.79	-3484.24	149.99	31.73	-3358.73	39.46	-30.43	-3538.72	252.53	100.73	-3084.39	-31.47	16.91	-3615.10	44.64	56.19	-3358.00	364.23	78.27	-3838.62	392.24	56.63	-3504.70	112.83	1094.30	0.00	0.00	0.00	-3704.91	91.46	1485.68	-3612.57	75.90	1481.39	-3596.72	261.95	1467.28	-3463.42	192.91	1451.20	139.05	1150.38	74.08	728.85	1055.51	75.53	0.00
2.24000	-3438.94	144.70	18.79	-3484.24	149.99	31.73	-3359.28	41.73	-29.36	-3538.72	252.53	100.73	-3084.39	-31.47	16.91	-3615.10	44.64	56.19	-3359.42	363.39	80.93	-3849.32	392.15	57.73	-3504.70	112.83	1094.30	0.00	0.00	0.00	-3704.91	91.46	1485.68	-3612.57	75.90	1481.39	-3598.86	260.28	1467.20	-3493.75	194.78	1452.28	137.96	1152.23	73.24	727.69	1055.90	75.19	0.00
2.25000	-3438.94	144.70	18.79	-3484.24	149.99	31.73	-3359.88	44.08	-28.25	-3538.72	252.53	100.73	-3084.39	-31.47	16.91	-3615.10	44.64	56.19	-3360.96	362.55	83.63	-3860.01	392.04	58.87	-3504.70	112.83	1094.30	0.00	0.00	0.00	-3704.91	91.46	1485.68	-3612.57	75.90	1481.39	-3600.97	258.61	1467.12	-3482.59	194.79	1450.87	139.11	1151.95	73.84	728.10	1056.48	74.98	0.00
2.26000	-3438.94	144.70	18.79	-3484.24	149.99	31.73	-3360.54	46.49	-27.12	-3538.72	252.53	100.73	-3084.39	-31.47	16.91	-3615.10	44.64	56.19	-3362.62	361.71	86.36	-3870.67	391.92	60.05	-3504.70	112.83	1094.30	0.00	0.00	0.00	-3704.91	91.46	1485.68	-3612.57	75.90	1481.39	-3603.03	256.93	1467.03	-3501.96	197.36	1450.31	142.24	1151.58	74.82	728.44	1056.24	75.07	0.00
2.27000	-3438.94	144.70	18.79	-3484.24	149.99	31.73	-3361.26	48.96	-25.96	-3538.72	252.53	100.73	-3084.39	-31.47	16.91	-3615.10	44.64	56.19	-3364.41	360.87	89.12	-3881.31	391.78	61.26	-3504.70	112.83	1094.30	0.00	0.00	0.00	-3704.91	91.46	1485.68	-3612.57	75.90	1481.39	-3605.06	255.24	1466.95	-3492.18	196.50	1451.31	140.14	1151.90	73.96	727.10	1056.53	74.70	0.00
2.28000	-3438.94	144.70	18.79	-3484.24	149.99	31.73	-3362.03	51.51	-24.77	-3538.72	252.53	100.73	-3084.39	-31.47	16.91	-3615.10	44.64	56.19	-3366.31	360.03	91.91	-3891.93	391.63	62.50	-3504.70	112.83	1094.30	0.00	0.00	0.00	-3704.91	91.46	1485.68	-3612.57	75.90	1481.39	-3607.05	253.53	1466.86	-3470.87	198.93	1449.41	139.59	1151.68	73.88	727.45	1056.26	74.77	0.00
2.29000	-3438.94	144.70	18.79	-3484.24	149.99	31.73	-3362.87	54.12	-23.55	-3538.72	252.53	100.73	-3084.39	-31.47	16.91	-3615.10	44.64	56.19	-3368.32	359.18	94.73	-3902.53	391.46	63.78	-3504.70	112.83	1094.30	0.00	0.00	0.00	-3704.91	91.46	1485.68	-3612.57	75.90	1481.39	-3609.00	251.82	1466.77	-3480.83	201.01	1451.26	137.20	1151.46	73.36	729.31	1057.23	74.81	0.00
2.30000	-3438.94	144.70	18.79	-3484.24	149.99	31.73	-3363.76	56.80	-22.30	-3538.72	252.53	100.73	-3084.39	-31.47	16.91	-3615.10	44.64	56.19	-3370.45	358.33	97.58	-3913.10	391.28	65.08	-3504.70	112.83	1094.30	0.00	0.00	0.00	-3704.91	91.46	1485.68	-3612.57	75.90	1481.39	-3610.90	250.10	1466.68	-3489.60	202.02	1450.93	142.42	1150.81	74.89	727.62	1056.86	74.70	0.00
2.31000	-3438.94	144.70	18.79	-3484.24	149.99	31.73	-3364.71	59.55	-21.02	-3538.72	252.53	100.73	-3084.39	-31.47	16.91	-3615.10	44.64	56.19	-3372.70	357.49	100.46	-3923.65	391.09	66.43	-3504.70	112.83	1094.30	0.00	0.00	0.00	-3704.91	91.46	1485.68	-3612.57	75.90	1481.39	-3612.78	248.37	1466.59	-3525.32	205.03	1451.08	140.89	1150.78	74.54	728.61	1055.99	75.25	0.00
2.32000	-3438.94	144.70	18.79	-3484.24	149.99	31.73	-3365.72	62.36	-19.71	-3538.72	252.53	100.73	-3084.39	-31.47	16.91	-3615.10	44.64	56.19	-3375.05	356.63	103.36	-3934.18	390.88	67.80	-3504.70	112.83	1094.30	0.00	0.00	0.00	-3704.91	91.46	1485.68	-3612.57	75.90	1481.39	-3614.61	246.63	1466.49	-3509.71	206.58	1450.94	139.57	1151.44	74.07	728.66	1056.21	75.17	0.00
2.33000	-3438.94	144.70	18.79	-3484.24	149.99	31.73	-3366.79	65.25	-18.37	-3538.72	252.53	100.73	-3084.39	-31.47	16.91	-3615.10	44.64	56.19	-3377.52	355.78	106.30	-3944.68	390.65	69.20	-3504.70	112.83	1094.30	0.00	0.00	0.00	-3704.91	91.46	1485.68	-3612.58	75.90	1481.39	-3616.40	244.88	1466.40	-3514.27	208.31	1449.88	139.22	1150.98	74.24	729.78	1056.56	75.26	0.00
2.34000	-3438.94	144.70	18.79	-3484.24	149.99	31.73	-3367.93	68.21	-17.00	-3538.72	252.53	100.73	-3084.39	-31.47	16.91	-3615.10	44.64	56.19	-3380.10	354.93	109.26	-3955.15	390.41	70.64	-3504.70	112.83	1094.30	0.00	0.00	0.00	-3704.91	91.46	1485.68	-3621.84	74.33	1480.14	-3618.15	243.13	1466.30	-3503.99	209.18	1449.70	139.63	1149.91	74.48	728.48	1056.78	74.91	0.00
2.35000	-3438.94	144.70	18.79	-3484.24	149.99	31.73	-3369.12	71.24	-15.60	-3538.72	252.53	100.73	-3084.39	-31.47	16.91	-3615.10	44.64	56.19	-3382.78	354.07	112.25	-3965.60	390.16	72.11	-3504.70	112.83	1094.30	0.00	0.00	0.00	-3704.91	91.46	1485.68	-3578.27	76.74	1477.66	-3619.86	241.36	1466.20	-3516.56	212.28	1450.00	139.29	1151.37	73.87	728.45	1057.08	74.82	0.00
2.36000	-3438.94	144.70	18.79	-3484.24	149.99	31.73	-3370.38	74.34	-14.17	-3538.72	252.53	100.73	-3084.39	-31.47	16.91	-3615.10	44.64	56.19	-3385.58	353.21	115.27	-3976.02	389.90	73.61	-3504.70	112.83	1094.30	0.00	0.00	0.00	-3704.91	91.46	1485.68	-3586.21	76.28	1477.30	-3621.54	239.59	1466.10	-3524.49	215.97	1449.31	139.14	1151.20	74.11	728.67	1056.37	75.26	0.00
2.37000	-3438.94	144.70	18.79	-3484.24	149.99	31.73	-3371.71	77.51	-12.70	-3538.72	252.53	100.73	-3084.39	-31.47	16.91	-3615.10	44.64	56.19	-3388.48	352.35	118.32	-3986.42	389.61	75.14	-3504.70	112.83	1094.30	0.00	0.00	0.00	-3704.91	91.46	1485.68	-3588.98	74.53	1475.89	-3623.17	237.81	1466.00	-3527.18	217.56	1449.64	137.30	1150.20	73.83	727.65	1056.49	74.84	0.00
2.38000	-3438.94	144.70	18.79	-3484.24	149.99	31.73	-3373.09	80.75	-11.21	-3538.72	252.53	100.73	-3084.39	-31.47	16.91	-3615.10	44.64	56.19	-3391.48	351.49	121.39	-3996.78	389.32	76.70	-3504.70	112.83	1094.30	0.00	0.00	0.00	-3704.91	91.46	1485.68	-3573.44	75.37	1475.16	-3624.76	236.02	1465.90	-3532.61	220.08	1449.44	138.25	1150.59	74.28	727.12	1056.20	74.83	0.00
2.39000	-3438.94	144.70	18.79	-3484.24	149.99	31.73	-3374.55	84.07	-9.68	-3538.72	252.53	100.73	-3084.39	-31.47	16.91	-3615.10	44.64	56.19	-3394.59	350.62	124.49	-4007.12	389.01	78.29	-3504.70	112.83	1094.30	0.00	0.00	0.00	-3704.91	91.46	1485.68	-3589.20	76.69	1474.74	-3626.32	234.22	1465.79	-3545.84	223.18	1448.29	138.16	1151.56	73.88	727.69	1056.46	74.75	0.00
2.40000	-3438.94	144.70	18.79	-3484.24	149.99	31.73	-3376.06	87.46	-8.12	-3538.72	252.53	100.73	-3084.39	-31.47	16.91	-3615.10	44.64	56.19	-3397.79	349.76	127.61	-4017.43	388.69	79.92	-3504.70	112.83	1094.30	0.00	0.00	0.00	-3704.91	91.46	1485.68	-3635.96	78.10	1474.01	-3627.83	232.41	1465.69	-3535.05	226.71	1447.66	139.08	1151.33	73.76	728.28	1056.20	75.07	0.00
2.41000	-3438.94	144.70	18.79	-3484.24	149.99	31.73	-3377.65	90.92	-6.53	-3538.72	252.53	100.73	-3084.39	-31.47	16.91	-3615.10	44.64	56.19	-3401.10	348.89	130.76	-4027.71	388.36	81.57	-3504.70	112.83	1094.30	0.00	0.00	0.00	-3704.91	91.46	1485.68	-3620.96	78.60	1473.03	-3629.31	230.60	1465.58	-3543.12	228.23	1447.66	138.76	1151.22	73.87	726.80	1056.43	74.59	0.00
2.42000	-3438.94	144.70	18.79	-3484.24	149.99	31.73	-3379.30	94.46	-4.91	-3538.72	252.53	100.73	-3084.39	-31.47	16.91	-3615.10	44.64	56.19	-3404.51	348.02	133.94	-4037.96	388.01	83.25	-3504.70	112.83	1094.30	0.00	0.00	0.00	-3704.91	91.46	1485.68	-3614.12	79.41	1471.24	-3630.74	228.78	1465.47	-3565.66	231.06	1448.13	137.34	1150.52	73.89	727.57	1056.26	74.94	0.00
2.43000	-3438.94	144.70	18.79	-3484.24	149.99	31.73	-3381.02	98.08	-3.25	-3538.72	252.53	100.73	-3084.39	-31.47	16.91	-3615.10	44.64	56.19	-3408.02	347.15	137.14	-4048.17	387.65	84.96	-3504.70	112.83	1094.30	0.00	0.00	0.00	-3704.91	91.46	1485.68	-3598.44	79.96	1469.78	-3632.14	226.95	1465.37	-3568.00	234.79	1448.07	139.74	1150.62	74.55	727.32	1056.63	74.86	0.00
2.44000	-3438.94	144.70	18.79	-3484.24	149.99	31.73	-3382.81	101.77	-1.56	-3538.72	252.53	100.73	-3084.39	-31.47	16.91	-3615.10	44.64	56.19	-3411.62	346.27	140.36	-4058.36	387.27	86.69	-3504.70	112.83	1094.30	0.00	0.00	0.00	-3704.91	91.46	1485.68	-3601.45	81.54	1468.88	-3633.49	225.11	1465.25	-3569.13	236.94	1448.64	137.11	1151.92	73.56	726.74	1056.46	74.80	0.00
2.45000	-3438.94	144.70	18.79	-3484.24	149.99	31.73	-3384.66	105.54	0.16	-3538.72	252.53	100.73	-3084.39	-31.47	16.91	-3615.10	44.64	56.19	-3415.32	345.40	143.61	-4068.51	386.88	88.46	-3504.70	112.83	1094.30	0.00	0.00	0.00	-3704.91	91.46	1485.68	-3592.55	83.52	1469.53	-3634.81	223.27	1465.14	-3558.88	239.63	1448.31	140.12	1151.37	74.00	727.42	1057.15	74.54	0.00
2.46000	-3438.94	144.70	18.79	-3484.24	149.99	31.73	-3386.59	109.38	1.92	-3538.72	252.53	100.73	-3084.39	-31.47	16.91	-3615.10	44.64	56.19	-3419.12	344.52	146.88	-4078.63	386.48	90.25	-3504.70	112.83	1094.30	0.00	0.00	0.00	-3704.91	91.46	1485.68	-3608.39	85.67	1468.62	-3636.08	221.42	1465.03	-3565.39	242.70	1447.90	140.21	1150.51	74.67	727.52	1057.19	74.50	0.00
2.47000	-3438.94	144.70	18.79	-3484.24	149.99	31.73	-3388.59	113.30	3.71	-3538.72	252.53	100.73	-3084.39	-31.47	16.91	-3615.10	44.64	56.19	-3423.00	343.64	150.18	-4088.72	386.06	92.08	-3504.70	112.83	1094.30	0.00	0.00	0.00	-3704.91	91.46	1485.68	-3609.62	88.31	1469.18	-3637.32	219.56	1464.92	-3590.28	246.15	1450.47	140.83	1150.92	74.48	729.10	1055.95	75.44	0.00
2.48000	-3438.94	144.70	18.79	-3484.24	149.99	31.73	-3390.65	117.30	5.53	-3538.72	252.53	100.73	-3084.39	-31.47	16.91	-3615.10	44.64	56.19	-3426.98	342.76	153.50	-4098.77	385.64	93.93	-3504.70	112.83	1094.30	0.00	0.00	0.00	-3704.91	91.46	1485.68	-3617.34	89.62	1469.40	-3638.51	217.69	1464.80	-3591.41	249.36	1450.58	139.14	1151.20	74.22	728.56	1055.47	75.42	0.00
2.49000	-3438.94	144.70	18.79	-3484.24	149.99	31.73	-3392.79	121.37	7.39	-3538.72	252.53	100.73	-3084.39	-31.47	16.91	-3615.10	44.64	56.19	-3431.05	341.88	156.84	-4108.78	385.19	95.80	-3504.70	112.83	1094.30	0.00	0.00	0.00	-3704.91	91.46	1485.68	-3583.94	92.25	1469.09	-3639.67	215.82	1464.68	-3574.49	251.16	1449.26	136.16	1151.68	73.17	729.79	1055.74	75.66	0.00
2.50000	-3438.94	144.70	18.79	-3484.24	149.99	31.73	-3395.00	125.53	9.28	-3538.72	252.53	100.73	-3084.39	-31.47	16.91	-3615.10	44.64	56.19	-3435.21	340.99	160.20	-4118.77	384.74	97.70	-3504.70	112.83	1094.30	0.00	0.00	0.00	-3704.91	91.46	1485.68	-3602.43	94.35	1469.03	-3640.78	213.94	1464.57	-3607.09	255.60	1450.39	137.87	1151.24	73.81	727.15	1056.19	74.83	0.00
2.51000	-3438.94	144.70	18.79	-3484.24	149.99	31.73	-3397.29	129.77	11.20	-3538.72	252.53	100.73	-3084.39	-31.47	16.91	-3615.10	44.64	56.19	-3439.46	340.11	163.59	-4128.71	384.27	99.63	-3504.70	112.83	1094.30	0.00	0.00	0.00	-3704.91	91.46	1485.68	-3617.83	96.80	1469.46	-3641.85	212.06	1464.45	-3599.57	257.67	1450.40	140.14	1150.58	74.55	727.05	1056.33	74.98	0.00
2.52000	-3438.94	144.70	18.79	-3484.24	149.99	31.73	-3399.65	134.08	13.16	-3538.72	252.53	100.73	-3084.39	-31.47	16.91	-3615.10	44.64	56.19	-3443.79	339.22	166.99	-4138.62	383.79	101.59	-3504.70	112.83	1094.30	0.00	0.00	0.00	-3704.91	91.46	1485.68	-3626.16	97.58	1470.53	-3642.89	210.17	1464.33	-3613.67	258.50	1451.23	139.69	1150.20	74.35	727.42	1055.85	75.28	0.00
2.53000	-3438.94	144.70	18.79	-3484.24	149.99	31.73	-3402.08	138.48	15.16	-3538.72	252.53	100.73	-3084.39	-31.47	16.91	-3615.10	44.64	56.19	-3448.21	338.33	170.42	-4148.50	383.30	103.57	-3504.70	112.83	1094.30	0.00	0.00	0.00	-3704.91	91.46	1485.68	-3624.92	100.42	1471.11	-3643.88	208.27	1464.21	-3624.48	261.60	1452.14	140.25	1150.56	74.71	729.27	1056.08	75.37	0.00
2.54000	-3438.94	144.70	18.79	-3484.24	149.99	31.73	-3404.59	142.95	17.19	-3538.72	252.53	100.73	-3084.39	-31.47	16.91	-3615.10	44.64	56.19	-3452.71	337.44	173.87	-4158.33	382.79	105.57	-3504.70	112.83	1094.30	0.00	0.00	0.00	-3704.91	91.46	1485.68	-3626.88	103.05	1471.35	-3644.83	206.37	1464.08	-3612.78	263.20	1452.77	138.15	1152.44	73.25	727.19	1055.81	75.04	0.00
2.55000	-3438.94	144.70	18.79	-3484.24	149.99	31.73	-3407.17	147.51	19.26	-3538.72	252.53	100.73	-3084.39	-31.47	16.91	-3615.10	44.64	56.19	-3457.29	336.54	177.34	-4168.13	382.28	107.61	-3504.70	112.83	1094.30	0.00	0.00	0.00	-3704.91	91.46	1485.68	-3632.06	103.97	1471.51	-3645.74	204.46	1463.96	-3650.95	265.53	1453.10	138.34	1150.65	74.23	727.56	1055.85	75.07	0.00
2.56000	-3438.94	144.70	18.79	-3484.24	149.99	31.73	-3409.83	152.15	21.36	-3538.72	252.53	100.73	-3084.39	-31.47	16.91	-3615.10	44.64	56.19	-3461.96	335.65	180.82	-4177.88	381.74	109.66	-3504.70	112.83	1094.30	0.00	0.00	0.00	-3704.91	91.46	1485.68	-3630.96	105.99	1471.76	-3646.62	202.54	1463.84	-3657.54	266.41	1454.38	136.71	1149.87	73.90	727.47	1056.22	75.00	0.00
2.57000	-3438.94	144.70	18.79	-3484.24	149.99	31.73	-3412.57	156.87	23.50	-3538.72	252.53	100.73	-3084.39	-31.47	16.91	-3615.10	44.64	56.19	-3466.71	334.75	184.33	-4187.60	381.20	111.74	-3504.70	112.83	1094.30	0.00	0.00	0.00	-3704.91	91.46	1485.68	-3629.51	107.44	1472.89	-3647.45	200.62	1463.71	-3650.72	268.78	1454.19	138.88	1151.09	73.96	727.78	1055.78	75.20	0.00
2.58000	-3438.94	144.70	18.79	-3484.24	149.99	31.73	-3415.38	161.68	25.67	-3538.72	252.53	100.73	-3084.39	-31.47	16.91	-3615.10	44.64	56.19	-3471.53	333.85	187.86	-4197.28	380.65	113.85	-3504.70	112.83	1094.30	0.00	0.00	0.00	-3704.91	91.46	1485.68	-3628.16	108.63	1472.64	-3648.24	198.69	1463.59	-3654.12	271.00	1454.73	139.14	1150.49	74.13	727.67	1056.10	75.02	0.00
2.59000	-3438.94	144.70	18.79	-3484.24	149.99	31.73	-3418.28	166.57	27.88	-3538.72	252.53	100.73	-3084.39	-31.47	16.91	-3615.10	44.64	56.19	-3476.43	332.95	191.41	-4206.92	380.08	115.98	-3504.70	112.83	1094.30	0.00	0.00	0.00	-3704.91	91.46	1485.68	-3649.86	109.27	1472.79	-3648.98	196.76	1463.46	-3644.11	271.97	1455.40	137.66	1150.88	73.61	728.11	1056.13	75.14	0.00
2.60000	-3438.94	144.70	18.79	-3484.24	149.99	31.73	-3421.25	171.54	30.13	-3538.72	252.53	100.73	-3084.39	-31.47	16.91	-3615.10	44.64	56.19	-3481.41	332.05	194.97	-4216.51	379.50	118.13	-3504.70	112.83	1094.30	0.00	0.00	0.00	-3704.91	91.46	1485.68	-3655.88	110.37	1473.13	-3649.69	194.82	1463.33	-3654.45	272.13	1455.51	138.37	1149.89	74.23	728.22	1056.51	74.98	0.00
2.61000	-3438.94	144.70	18.79	-3484.24	149.99	31.73	-3424.30	176.60	32.41	-3538.72	252.53	100.73	-3084.39	-31.47	16.91	-3615.10	44.64	56.19	-3486.47	331.14	198.55	-4226.07	378.90	120.30	-3504.70	112.83	1094.30	0.00	0.00	0.00	-3704.91	91.46	1485.68	-3655.65	111.57	1472.64	-3650.36	192.88	1463.20	-3660.33	273.09	1456.89	135.28	1150.77	73.54	727.53	1056.51	74.92	0.00
2.62000	-3438.94	144.70	18.79	-3484.24	149.99	31.73	-3427.44	181.75	34.73	-3538.72	252.53	100.73	-3084.39	-31.47	16.91	-3615.10	44.64	56.19	-3491.60	330.24	202.15	-4235.58	378.30	122.50	-3504.70	112.83	1094.30	0.00	0.00	0.00	-3704.91	91.46	1485.68	-3664.60	113.20	1472.86	-3650.99	190.93	1463.07	-3676.52	274.06	1457.74	136.63	1150.60	73.68	725.70	1056.54	74.65	0.00
2.63000	-3438.94	144.70	18.79	-3484.24	149.99	31.73	-3430.65	186.98	37.09	-3538.72	252.53	100.73	-3084.39	-31.47	16.91	-3615.10	44.64	56.19	-3496.80	329.33	205.77	-4245.05	377.68	124.72	-3504.70	112.83	1094.30	0.00	0.00	0.00	-3704.91	91.46	1485.68	-3639.40	115.02	1472.62	-3651.57	188.98	1462.94	-3664.00	275.02	1457.32	139.55	1150.29	74.49	727.47	1056.44	74.98	0.00
2.64000	-3438.94	144.70	18.79	-3484.24	149.99	31.73	-3433.95	192.29	39.49	-3538.72	252.53	100.73	-3084.39	-31.47	16.91	-3615.10	44.64	56.19	-3502.07	328.42	209.41	-4254.47	377.05	126.97	-3504.70	112.83	1094.30	0.00	0.00	0.00	-3704.91	91.46	1485.68	-3632.66	116.83	1471.43	-3652.12	187.02	1462.81	-3674.94	276.33	1457.93	136.53	1150.59	73.67	727.26	1055.49	75.19	0.00
2.65000	-3438.94	144.70	18.79	-3484.24	149.99	31.73	-3437.33	197.70	41.92	-3538.72	252.53	100.73	-3084.39	-31.47	16.91	-3615.10	44.64	56.19	-3507.41	327.51	213.06	-4263.85	376.41	129.23	-3504.70	112.83	1094.30	0.00	0.00	0.00	-3704.91	91.46	1485.68	-3640.08	117.88	1472.04	-3652.62	185.06	1462.67	-3704.08	276.80	1460.20	137.49	1151.32	73.77	727.69	1055.70	75.36	0.00
2.66000	-3438.94	144.70	18.79	-3484.24	149.99	31.73	-3440.79	203.19	44.39	-3538.72	252.53	100.73	-3084.39	-31.47	16.91	-3615.10	44.64	56.19	-3512.82	326.59	216.73	-4273.19	375.76	131.52	-3504.70	112.83	1094.30	0.00	0.00	0.00	-3704.91	91.46	1485.68	-3657.02	118.93	1472.83	-3653.08	183.09	1462.54	-3705.78	277.05	1460.79	138.81	1151.40	74.02	726.72	1056.90	74.47	0.00
2.67000	-3438.94	144.70	18.79	-3484.24	149.99	31.73	-3444.31	208.77	46.91	-3538.72	252.53	100.73	-3084.39	-31.47	16.91	-3615.10	44.64	56.19	-3518.30	325.68	220.41	-4282.48	375.10	133.83	-3504.70	112.83	1094.30	0.00	0.00	0.00	-3704.91	91.46	1485.68	-3644.14	120.36	1471.65	-3653.50	181.12	1462.40	-3688.88	278.18	1460.88	140.80	1150.93	74.26	727.35	1056.48	74.74	0.00
2.68000	-3438.94	144.70	18.79	-3484.24	149.99	31.73	-3420.35	214.15	52.67	-3538.72	252.53	100.73	-3084.39	-31.47	16.91	-3615.10	44.64	56.19	-3523.84	324.76	224.11	-4291.72	374.42	136.15	-3504.70	112.83	1094.30	0.00	0.00	0.00	-3704.91	91.46	1485.68	-3636.52	122.16	1470.78	-3653.88	179.14	1462.27	-3714.10	277.81	1461.24	141.37	1150.17	74.40	729.06	1055.92	75.43	0.00
2.69000	-3438.94	144.70	18.79	-3484.24	149.99	31.73	-3383.99	214.26	62.38	-3538.72	252.53	100.73	-3084.39	-31.47	16.91	-3615.10	44.64	56.19	-3529.45	323.84	227.83	-4300.92	373.73	138.50	-3504.70	112.83	1094.30	0.00	0.00	0.00	-3704.91	91.46	1485.68	-3632.54	123.14	1470.36	-3654.22	177.16	1462.13	-3714.87	280.40	1460.96	138.45	1150.99	73.84	729.82	1055.83	75.54	0.00
2.70000	-3438.94	144.70	18.79	-3484.24	149.99	31.73	-3432.01	222.01	57.61	-3538.72	252.53	100.73	-3084.39	-31.47	16.91	-3615.10	44.64	56.19	-3535.12	322.92	231.56	-4310.06	373.03	140.87	-3504.70	112.83	1094.30	0.00	0.00	0.00	-3704.91	91.46	1485.68	-3652.92	124.54	1471.02	-3654.51	175.18	1461.99	-3710.16	281.79	1461.88	140.69	1150.54	74.52	726.33	1055.60	74.91	0.00
2.71000	-3438.94	144.70	18.79	-3484.24	149.99	31.73	-3513.87	228.18	50.34	-3538.72	252.53	100.73	-3084.39	-31.47	16.91	-3615.10	44.64	56.19	-3540.85	322.00	235.30	-4319.17	372.32	143.26	-3504.70	112.83	1094.30	0.00	0.00	0.00	-3704.91	91.46	1485.68	-3650.53	126.48	1470.03	-3654.77	173.19	1461.85	-3728.03	280.26	1462.00	140.49	1149.74	74.68	727.17	1056.76	74.71	0.00
2.72000	-3438.94	144.70	18.79	-3484.24	149.99	31.73	-3453.73	235.26	62.23	-3538.72	252.53	100.73	-3084.39	-31.47	16.91	-3615.10	44.64	56.19	-3546.65	321.08	239.06	-4328.22	371.60	145.67	-3504.70	112.83	1094.30	0.00	0.00	0.00	-3704.91	91.46	1485.68	-3658.17	127.11	1470.45	-3654.98	171.20	1461.71	-3706.47	280.17	1460.77	139.78	1149.92	74.40	728.10	1056.12	74.97	0.00
2.73000	-3438.94	144.70	18.79	-3484.24	149.99	31.73	-3518.62	238.79	55.62	-3538.72	252.53	100.73	-3084.39	-31.47	16.91	-3615.10	44.64	56.19	-3552.50	320.15	242.83	-4337.22	370.86	148.10	-3504.70	112.83	1094.30	0.00	0.00	0.00	-3704.91	91.46	1485.68	-3638.86	129.23	1469.64	-3655.16	169.20	1461.57	-3708.11	280.63	1460.90	141.07	1150.44	74.49	728.55	1056.55	74.93	0.00
2.74000	-3438.94	144.70	18.79	-3484.24	149.99	31.73	-3443.83	244.78	66.43	-3538.72	252.53	100.73	-3084.39	-31.47	16.91	-3615.10	44.64	56.19	-3558.41	319.22	246.62	-4346.18	370.12	150.55	-3504.70	112.83	1094.30	0.00	0.00	0.00	-3704.91	91.46	1485.68	-3654.69	130.12	1469.56	-3655.29	167.20	1461.43	-3709.69	281.05	1461.02	139.06	1151.67	74.06	728.29	1056.49	74.76	0.00
2.75000	-3438.94	144.70	18.79	-3484.24	149.99	31.73	-3482.06	251.63	61.76	-3538.72	252.53	100.73	-3084.39	-31.47	16.91	-3615.10	44.64	56.19	-3564.38	318.29	250.41	-4355.08	369.36	153.02	-3504.70	112.83	1094.30	0.00	0.00	0.00	-3704.91	91.46	1485.68	-3644.62	132.96	1468.73	-3655.37	165.20	1461.29	-3711.20	281.45	1461.12	139.65	1149.18	74.48	726.22	1057.27	74.25	0.00
2.76000	-3438.94	144.70	18.79	-3484.24	149.99	31.73	-3464.49	257.04	66.04	-3538.72	252.53	100.73	-3084.39	-31.47	16.91	-3615.10	44.64	56.19	-3570.41	317.36	254.23	-4363.93	368.60	155.50	-3504.70	112.83	1094.30	0.00	0.00	0.00	-3704.91	91.46	1485.68	-3647.97	133.66	1469.59	-3655.42	163.19	1461.15	-3712.65	281.80	1461.21	137.80	1150.67	73.96	727.60	1057.32	74.77	0.00
2.77000	-3438.94	144.70	18.79	-3484.24	149.99	31.73	-3509.84	262.69	60.42	-3538.72	252.53	100.73	-3084.39	-31.47	16.91	-3615.10	44.64	56.19	-3576.49	316.43	258.05	-4372.73	367.82	158.01	-3504.70	112.83	1094.30	0.00	0.00	0.00	-3704.91	91.46	1485.68	-3665.32	135.72	1470.34	-3655.43	161.18	1461.00	-3714.04	282.13	1461.29	141.11	1151.07	74.62	727.04	1056.44	74.81	0.00
2.78000	-3438.94	144.70	18.79	-3484.24	149.99	31.73	-3487.54	269.16	63.63	-3538.72	252.53	100.73	-3084.39	-31.47	16.91	-3615.10	44.64	56.19	-3582.62	315.49	261.88	-4381.48	367.03	160.53	-3504.70	112.83	1094.30	0.00	0.00	0.00	-3704.91	91.46	1485.68	-3641.99	136.84	1469.31	-3655.39	159.17	1460.86	-3715.37	282.42	1461.35	138.75	1151.58	73.96	728.17	1056.17	75.22	0.00
2.79000	-3438.94	144.70	18.79	-3484.24	149.99	31.73	-3520.35	273.61	59.36	-3538.72	252.53	100.73	-3084.39	-31.47	16.91	-3615.10	44.64	56.19	-3588.80	314.55	265.73	-4390.18	366.23	163.07	-3504.70	112.83	1094.30	0.00	0.00	0.00	-3704.91	91.46	1485.68	-3648.89	138.53	1468.91	-3655.31	157.16	1460.72	-3716.64	282.68	1461.40	138.03	1151.33	73.96	728.27	1055.81	75.20	0.00
2.80000	-3438.94	144.70	18.79	-3484.24	149.99	31.73	-3517.67	279.57	59.48	-3539.83	256.40	99.31	-3084.39	-31.47	16.91	-3615.10	44.64	56.19	-3595.04	313.62	269.59	-4398.82	365.42	165.62	-3504.70	112.83	1094.30	0.00	0.00	0.00	-3704.91	91.46	1485.68	-3654.14	140.82	1469.83	-3655.19	155.14	1460.57	-3717.85	282.90	1461.44	138.56	1152.66	73.68	729.38	1055.74	75.23	0.00
2.81000	-3438.94	144.70	18.79	-3484.24	149.99	31.73	-3519.83	284.74	59.03	-3485.25	259.83	107.72	-3084.39	-31.47	16.91	-3615.10	44.64	56.19	-3601.32	312.68	273.46	-4407.41	364.59	168.19	-3504.70	112.83	1094.30	0.00	0.00	0.00	-3704.91	91.46	1485.68	-3634.64	142.20	1470.25	-3655.03	153.12	1460.42	-3718.99	283.09	1461.47	139.62	1152.25	73.94	728.25	1056.81	74.64	0.00
2.82000	-3438.94	144.70	18.79	-3484.24	149.99	31.73	-3490.85	290.24	60.13	-3498.65	265.58	104.76	-3084.39	-31.47	16.91	-3615.10	44.64	56.19	-3607.65	311.73	277.34	-4415.94	363.76	170.78	-3504.70	112.83	1094.30	0.00	0.00	0.00	-3704.91	91.46	1485.68	-3646.16	143.94	1470.56	-3654.82	151.10	1460.28	-3720.07	283.25	1461.48	139.43	1151.27	74.27	727.42	1056.34	74.94	0.00
2.83000	-3438.94	144.70	18.79	-3484.24	149.99	31.73	-3522.69	295.47	55.79	-3543.47	270.73	96.63	-3084.39	-31.47	16.91	-3615.10	44.64	56.19	-3614.03	310.79	281.22	-4424.42	362.92	173.39	-3504.70	112.83	1094.30	0.00	0.00	0.00	-3704.91	91.46	1485.68	-3651.61	145.98	1470.00	-3654.58	149.07	1460.13	-3721.10	283.38	1461.49	140.07	1150.19	74.73	727.41	1056.20	74.79	0.00
2.84000	-3438.94	144.70	18.79	-3484.24	149.99	31.73	-3533.97	300.62	52.88	-3561.34	272.93	92.92	-3084.39	-31.47	16.91	-3615.10	44.64	56.19	-3620.46	309.84	285.12	-4432.84	362.06	176.01	-3504.70	112.83	1094.30	0.00	0.00	0.00	-3704.91	91.46	1485.68	-3670.74	147.68	1469.73	-3654.29	147.04	1459.98	-3722.06	283.48	1461.48	139.88	1150.28	74.55	727.09	1056.35	74.74	0.00
2.85000	-3438.94	144.70	18.79	-3484.24	149.99	31.73	-3507.91	303.85	54.07	-3543.35	276.84	95.03	-3084.39	-31.47	16.91	-3615.10	44.64	56.19	-3626.93	308.90	289.03	-4441.21	361.20	178.65	-3504.70	112.83	1094.30	0.00	0.00	0.00	-3704.91	91.46	1485.68	-3645.11	148.96	1470.34	-3653.96	145.01	1459.83	-3722.96	283.54	1461.46	138.57	1150.13	74.44	727.77	1056.02	75.07	0.00
2.86000	-3438.94	144.70	18.79	-3484.24	149.99	31.73	-3539.92	307.61	46.93	-3561.72	279.63	89.00	-3084.39	-31.47	16.91	-3615.10	44.64	56.19	-3633.44	307.95	292.95	-4449.52	360.32	181.30	-3504.70	112.83	1094.30	0.00	0.00	0.00	-3704.91	91.46	1485.68	-3652.57	149.79	1470.35	-3653.58	142.98	1459.68	-3723.79	283.57	1461.43	140.33	1149.72	74.80	727.66	1056.24	74.84	0.00
2.87000	-3438.94	144.70	18.79	-3484.24	149.99	31.73	-3499.33	308.33	50.66	-3565.24	281.47	86.85	-3084.39	-31.47	16.91	-3615.10	44.64	56.19	-3639.99	306.99	296.87	-4457.77	359.44	183.97	-3504.70	112.83	1094.30	0.00	0.00	0.00	-3704.91	91.46	1485.68	-3657.60	151.87	1470.42	-3653.17	140.95	1459.53	-3724.57	283.57	1461.38	139.33	1150.04	74.34	727.94	1056.21	75.17	0.00
2.88000	-3438.94	144.70	18.79	-3484.24	149.99	31.73	-3511.00	311.25	46.55	-3576.81	284.31	83.52	-3084.39	-31.47	16.91	-3615.10	44.64	56.19	-3646.58	306.04	300.81	-4465.97	358.54	186.65	-3504.70	112.83	1094.30	0.00	0.00	0.00	-3704.91	91.46	1485.68	-3646.65	153.38	1470.23	-3652.71	138.91	1459.38	-3725.29	283.54	1461.33	138.63	1149.95	74.31	728.77	1055.68	75.47	0.00
2.89000	-3438.94	144.70	18.79	-3484.24	149.99	31.73	-3506.87	313.02	45.51	-3569.18	287.72	83.14	-3084.39	-31.47	16.91	-3615.10	44.64	56.19	-3653.22	305.09	304.75	-4474.10	357.63	189.34	-3504.70	112.83	1094.30	0.00	0.00	0.00	-3704.91	91.46	1485.68	-3651.85	154.69	1470.43	-3652.21	136.88	1459.23	-3725.94	283.48	1461.26	138.26	1150.70	74.05	727.60	1056.48	74.80	0.00
2.90000	-3438.94	144.70	18.79	-3484.24	149.99	31.73	-3531.65	314.59	40.11	-3565.25	288.37	80.73	-3084.39	-31.47	16.91	-3615.10	44.64	56.19	-3659.89	304.13	308.70	-4482.17	356.72	192.05	-3504.70	112.83	1094.30	0.00	0.00	0.00	-3704.91	91.46	1485.68	-3652.74	156.45	1470.19	-3651.67	134.84	1459.08	-3726.54	283.39	1461.18	137.02	1152.64	73.20	727.26	1057.06	74.57	0.00
2.91000	-3438.94	144.70	18.79	-3484.24	149.99	31.73	-3539.28	316.20	37.26	-3606.33	290.60	72.28	-3084.39	-31.47	16.91	-3615.10	44.64	56.19	-3666.59	303.17	312.65	-4490.19	355.79	194.78	-3504.70	112.83	1094.30	0.00	0.00	0.00	-3704.91	91.46	1485.68	-3655.39	157.77	1470.90	-3651.08	132.80	1458.93	-3727.07	283.27	1461.09	138.82	1151.20	74.11	727.50	1056.72	74.79	0.00
2.92000	-3438.94	144.70	18.79	-3484.24	149.99	31.73	-3536.14	317.94	36.97	-3577.36	290.90	76.07	-3084.39	-31.47	16.91	-3615.10	44.64	56.19	-3673.33	302.21	316.62	-4498.14	354.86	197.52	-3504.70	112.83	1094.30	0.00	0.00	0.00	-3704.91	91.46	1485.68	-3636.13	158.95	1470.85	-3650.45	130.76	1458.78	-3727.54	283.12	1461.00	137.72	1151.22	73.95	728.02	1056.09	74.93	0.00
2.93000	-3438.94	144.70	18.79	-3484.24	149.99	31.73	-3573.07	320.05	29.35	-3587.31	293.22	72.19	-3084.39	-31.47	16.91	-3615.10	44.64	56.19	-3680.11	301.25	320.59	-4506.04	353.91	200.27	-3504.70	112.83	1094.30	0.00	0.00	0.00	-3704.91	91.46	1485.68	-3652.11	161.60	1470.26	-3649.78	128.72	1458.62	-3727.95	282.94	1460.88	137.48	1152.40	73.56	726.83	1055.99	74.91	0.00
2.94000	-3438.94	144.70	18.79	-3484.24	149.99	31.73	-3553.66	318.96	30.26	-3571.37	293.02	72.55	-3084.39	-31.47	16.91	-3615.10	44.64	56.19	-3686.92	300.29	324.56	-4513.87	352.95	203.03	-3504.70	112.83	1094.30	0.00	0.00	0.00	-3704.91	91.46	1485.68	-3657.30	163.12	1469.88	-3649.07	126.67	1458.47	-3728.30	282.73	1460.76	137.00	1150.20	73.99	726.25	1056.61	74.61	0.00
2.95000	-3438.94	144.70	18.79	-3484.24	149.99	31.73	-3556.91	318.72	27.59	-3587.60	293.75	68.57	-3084.39	-31.47	16.91	-3615.10	44.64	56.19	-3693.76	299.32	328.54	-4521.64	351.99	205.80	-3504.70	112.83	1094.30	0.00	0.00	0.00	-3704.91	91.46	1485.68	-3656.94	163.81	1471.05	-3648.31	124.63	1458.32	-3728.59	282.50	1460.63	138.46	1150.13	74.51	727.58	1056.50	74.84	0.00
2.96000	-3438.94	144.70	18.79	-3484.24	149.99	31.73	-3544.53	318.56	28.88	-3612.24	294.79	63.17	-3084.39	-31.47	16.91	-3615.10	44.64	56.19	-3700.63	298.35	332.53	-4529.35	351.01	208.59	-3504.70	112.83	1094.30	0.00	0.00	0.00	-3704.91	91.46	1485.68	-3659.82	165.29	1470.58	-3647.51	122.59	1458.16	-3728.82	282.23	1460.49	136.60	1151.34	73.72	729.39	1055.56	75.57	0.00
2.97000	-3438.94	144.70	18.79	-3484.24	149.99	31.73	-3562.23	316.58	25.63	-3608.31	294.45	62.83	-3084.39	-31.47	16.91	-3615.10	44.64	56.19	-3707.53	297.39	336.52	-4536.99	350.03	211.39	-3504.70	112.83	1094.30	0.00	0.00	0.00	-3704.91	91.46	1485.68	-3655.31	167.37	1470.19	-3646.67	120.54	1458.01	-3728.99	281.94	1460.34	138.55	1151.05	74.07	728.02	1055.81	75.08	0.00
2.98000	-3438.94	144.70	18.79	-3484.24	149.99	31.73	-3599.00	316.31	19.29	-3558.13	291.44	68.89	-3084.39	-31.47	16.91	-3615.10	44.64	56.19	-3714.45	296.41	340.51	-4544.57	349.03	214.20	-3504.70	112.83	1094.30	0.00	0.00	0.00	-3704.91	91.46	1485.68	-3650.74	169.58	1470.51	-3645.78	118.50	1457.85	-3729.09	281.61	1460.17	137.02	1150.69	73.80	727.13	1056.71	74.72	0.00
2.99000	-3438.94	144.70	18.79	-3484.24	149.99	31.73	-3604.59	315.78	17.02	-3600.31	292.85	61.36	-3084.39	-31.47	16.91	-3615.10	44.64	56.19	-3721.40	295.44	344.51	-4552.08	348.03	217.02	-3504.70	112.83	1094.30	0.00	0.00	0.00	-3704.91	91.46	1485.68	-3648.11	172.50	1470.31	-3644.86	116.45	1457.70	-3729.14	281.26	1460.00	138.12	1151.00	73.90	728.32	1056.55	75.11	0.00
3.00000	-3438.94	144.70	18.79	-3484.24	149.99	31.73	-3627.97	315.36	12.64	-3604.53	291.82	59.84	-3084.39	-31.47	16.91	-3615.10	44.64	56.19	-3728.38	294.47	348.52	-4559.53	347.01	219.86	-3504.70	112.83	1094.30	0.00	0.00	0.00	-3704.91	91.46	1485.68	-3655.87	173.57	1470.68	-3643.89	114.41	1457.54	-3729.12	280.89	1459.82	139.51	1151.56	74.04	727.58	1056.04	75.12	0.00
3.01000	-3438.94	144.70	18.79	-3484.24	149.99	31.73	-3556.81	308.45	21.74	-3638.22	290.32	53.79	-3084.39	-31.47	16.91	-3615.10	44.64	56.19	-3735.38	293.49	352.52	-4566.91	345.99	222.70	-3504.70	112.83	1094.30	0.00	0.00	0.00	-3704.91	91.46	1485.68	-3645.93	175.03	1469.96	-3642.87	112.36	1457.38	-3729.05	280.48	1459.62	139.42	1149.97	74.29	727.90	1056.48	74.88	0.00
3.02000	-3438.94	144.70	18.79	-3484.24	149.99	31.73	-3617.55	309.88	12.76	-3571.12	286.91	61.62	-3084.39	-31.47	16.91	-3615.10	44.64	56.19	-3742.40	292.51	356.53	-4574.23	344.96	225.55	-3504.70	112.83	1094.30	0.00	0.00	0.00	-3704.91	91.46	1485.68	-3641.42	176.96	1470.16	-3641.81	110.32	1457.23	-3728.91	280.05	1459.42	137.68	1150.11	74.04	726.98	1056.70	74.46	0.00
3.03000	-3438.94	144.70	18.79	-3484.24	149.99	31.73	-3611.47	307.47	12.28	-3600.21	287.34	55.75	-3084.39	-31.47	16.91	-3615.10	44.64	56.19	-3749.45	291.53	360.55	-4581.47	343.91	228.42	-3504.70	112.83	1094.30	0.00	0.00	0.00	-3704.91	91.46	1485.68	-3645.75	178.32	1470.29	-3640.71	108.27	1457.07	-3728.72	279.59	1459.21	138.47	1150.54	74.10	727.74	1056.92	74.63	0.00
3.04000	-3438.94	144.70	18.79	-3484.24	149.99	31.73	-3582.82	305.47	17.24	-3627.56	284.52	51.23	-3084.39	-31.47	16.91	-3615.10	44.64	56.19	-3756.51	290.55	364.56	-4588.65	342.86	231.29	-3504.70	112.83	1094.30	0.00	0.00	0.00	-3704.91	91.46	1485.68	-3642.30	180.42	1469.20	-3639.57	106.23	1456.91	-3728.46	279.10	1458.99	135.81	1153.31	72.75	728.06	1056.83	74.71	0.00
3.05000	-3438.94	144.70	18.79	-3484.24	149.99	31.73	-3593.94	301.26	13.97	-3620.45	283.99	51.26	-3084.39	-31.47	16.91	-3615.10	44.64	56.19	-3763.59	289.57	368.58	-4595.77	341.80	234.17	-3504.70	112.83	1094.30	0.00	0.00	0.00	-3704.91	91.46	1485.68	-3641.31	183.13	1469.48	-3638.38	104.18	1456.75	-3728.14	278.59	1458.76	136.60	1151.28	73.37	728.63	1056.21	75.09	0.00
3.06000	-3438.94	144.70	18.79	-3484.24	149.99	31.73	-3669.44	303.03	2.25	-3595.60	280.79	53.83	-3084.39	-31.47	16.91	-3615.10	44.64	56.19	-3770.69	288.59	372.60	-4602.81	340.73	237.06	-3504.70	112.83	1094.30	0.00	0.00	0.00	-3704.91	91.46	1485.68	-3655.12	184.78	1470.78	-3637.15	102.14	1456.60	-3727.77	278.06	1458.52	138.83	1149.58	74.19	728.13	1057.43	74.48	0.00
3.07000	-3438.94	144.70	18.79	-3484.24	149.99	31.73	-3685.17	301.35	-0.91	-3627.67	278.88	49.51	-3084.39	-31.47	16.91	-3615.10	44.64	56.19	-3777.80	287.60	376.62	-4609.78	339.65	239.96	-3504.70	112.83	1094.30	0.00	0.00	0.00	-3704.91	91.46	1485.68	-3656.62	186.74	1471.48	-3635.88	100.10	1456.44	-3727.33	277.49	1458.27	136.99	1151.49	73.53	726.61	1057.59	74.38	0.00
3.08000	-3438.94	144.70	18.79	-3484.24	149.99	31.73	-3700.62	299.71	-4.01	-3647.15	277.86	44.59	-3084.39	-31.47	16.91	-3615.10	44.64	56.19	-3784.93	286.61	380.64	-4616.68	338.57	242.87	-3504.70	112.83	1094.30	0.00	0.00	0.00	-3704.93	91.46	1485.68	-3643.62	189.55	1471.11	-3634.56	98.05	1456.28	-3726.83	276.91	1458.01	138.40	1152.12	73.78	728.05	1056.54	74.89	0.00
3.09000	-3438.94	144.70	18.79	-3484.24	149.99	31.73	-3715.79	298.11	-7.06	-3641.34	277.68	47.08	-3084.39	-31.47	16.91	-3615.10	44.64	56.19	-3792.08	285.62	384.66	-4623.52	337.47	245.78	-3504.70	112.83	1094.30	0.00	0.00	0.00	-3719.29	94.34	1485.66	-3654.10	190.61	1471.61	-3633.20	96.01	1456.12	-3726.27	276.29	1457.74	137.36	1151.21	73.84	728.10	1055.45	75.38	0.00
3.10000	-3438.94	144.70	18.79	-3484.24	149.99	31.73	-3730.68	296.54	-10.07	-3695.78	274.40	39.98	-3084.39	-31.47	16.91	-3615.10	44.64	56.19	-3799.23	284.63	388.68	-4630.28	336.37	248.71	-3504.70	112.83	1094.30	0.00	0.00	0.00	-3706.76	94.36	1485.95	-3631.97	192.92	1471.06	-3631.79	93.97	1455.96	-3725.65	275.66	1457.46	136.66	1152.44	73.15	727.78	1056.51	74.93	0.00
3.11000	-3438.94	144.70	18.79	-3484.24	149.99	31.73	-3745.30	295.01	-13.02	-3628.76	272.42	48.24	-3084.39	-31.47	16.91	-3615.10	44.64	56.19	-3806.39	283.64	392.70	-4636.96	335.25	251.64	-3504.70	112.83	1094.30	0.00	0.00	0.00	-3689.27	94.88	1484.47	-3635.09	194.08	1471.39	-3630.34	91.93	1455.80	-3724.97	275.00	1457.18	136.03	1152.57	73.04	726.86	1056.47	74.71	0.00
3.12000	-3438.94	144.70	18.79	-3484.24	149.99	31.73	-3759.63	293.51	-15.92	-3674.46	271.31	41.78	-3084.39	-31.47	16.91	-3615.10	44.64	56.19	-3813.57	282.64	396.72	-4643.58	334.13	254.58	-3504.70	112.83	1094.30	0.00	0.00	0.00	-3717.86	96.59	1485.21	-3637.78	195.95	1470.96	-3628.85	89.90	1455.64	-3724.23	274.31	1456.88	138.38	1151.80	73.72	726.73	1056.46	74.83	0.00
3.13000	-3438.94	144.70	18.79	-3484.24	149.99	31.73	-3773.70	292.05	-18.78	-3660.85	269.63	42.81	-3084.39	-31.47	16.91	-3615.10	44.64	56.19	-3820.75	281.64	400.74	-4650.12	333.00	257.52	-3504.70	112.83	1094.30	0.00	0.00	0.00	-3689.87	98.29	1484.01	-3642.98	197.43	1471.81	-3627.32	87.86	1455.48	-3723.44	273.60	1456.58	139.45	1152.00	73.81	728.20	1056.42	74.96	0.00
3.14000	-3438.94	144.70	18.79	-3484.24	149.99	31.73	-3787.48	290.63	-21.59	-3619.80	266.10	49.26	-3084.39	-31.47	16.91	-3615.10	44.64	56.19	-3827.94	280.64	404.76	-4656.59	331.86	260.47	-3504.70	112.83	1094.30	0.00	0.00	0.00	-3670.25	99.41	1483.61	-3618.14	198.33	1471.08	-3625.74	85.83	1455.32	-3722.58	272.87	1456.27	138.58	1150.86	74.01	728.09	1056.06	75.13	0.00
3.15000	-3438.94	144.70	18.79	-3484.24	149.99	31.73	-3801.00	289.24	-24.35	-3615.39	263.91	49.71	-3084.39	-31.47	16.91	-3615.10	44.64	56.19	-3835.14	279.64	408.77	-4662.98	330.71	263.43	-3504.70	112.83	1094.30	0.00	0.00	0.00	-3648.28	97.57	1481.57	-3621.13	199.37	1471.82	-3624.11	83.80	1455.16	-3721.66	272.11	1455.95	139.40	1148.85	74.88	727.55	1056.45	74.88	0.00
3.16000	-3438.94	144.70	18.79	-3484.24	149.99	31.73	-3814.24	287.88	-27.06	-3611.01	261.77	50.14	-3084.39	-31.47	16.91	-3615.10	44.64	56.19	-3842.34	278.64	412.79	-4669.30	329.56	266.39	-3504.70	112.83	1094.30	0.00	0.00	0.00	-3664.64	99.64	1483.05	-3613.23	201.87	1470.78	-3622.45	81.77	1455.00	-3720.68	271.33	1455.63	139.78	1151.60	74.37	726.83	1056.48	74.58	0.00
3.17000	-3438.94	144.70	18.79	-3484.24	149.99	31.73	-3827.21	286.56	-29.72	-3606.67	259.68	50.57	-3084.39	-31.47	16.91	-3615.10	44.64	56.19	-3849.54	277.64	416.80	-4675.55	328.39	269.36	-3504.70	112.83	1094.30	0.00	0.00	0.00	-3656.13	100.04	1482.22	-3610.13	203.56	1469.98	-3620.73	79.74	1454.85	-3719.64	270.53	1455.29	140.07	1151.44	74.28	727.83	1055.88	74.93	0.00
3.18000	-3438.94	144.70	18.79	-3484.24	149.99	31.73	-3839.92	285.27	-32.34	-3602.35	257.64	51.00	-3084.39	-31.47	16.91	-3615.10	44.64	56.19	-3856.74	276.63	420.81	-4681.71	327.22	272.33	-3504.70	112.83	1094.30	0.00	0.00	0.00	-3643.99	101.74	1481.84	-3616.31	204.86	1470.62	-3618.98	77.71	1454.68	-3718.54	269.70	1454.95	141.57	1150.23	74.80	728.61	1056.03	75.21	0.00
3.19000	-3438.94	144.70	18.79	-3484.24	149.99	31.73	-3852.35	284.01	-34.90	-3598.07	255.65	51.41	-3084.39	-31.47	16.91	-3615.10	44.64	56.19	-3863.95	275.63	424.81	-4687.80	326.04	275.31	-3504.70	112.83	1094.30	0.00	0.00	0.00	-3667.09	102.61	1482.61	-3605.26	205.97	1470.52	-3617.18	75.69	1454.52	-3717.38	268.86	1454.60	139.67	1150.61	74.19	728.50	1056.35	75.07	0.00
3.20000	-3438.94	144.70	18.79	-3484.24	149.99	31.73	-3864.51	282.79	-37.43	-3593.82	253.70	51.82	-3084.39	-31.47	16.91	-3615.10	44.64	56.19	-3871.15	274.62	428.81	-4693.82	324.85	278.29	-3504.70	112.83	1094.30	0.00	0.00	0.00	-3646.20	103.53	1481.20	-3613.99	208.15	1470.57	-3615.33	73.67	1454.36	-3716.16	267.99	1454.24	137.84	1152.39	73.19	728.29	1056.13	75.12	0.00
3.21000	-3438.94	144.70	18.79	-3484.24	149.99	31.73	-3876.41	281.60	-39.90	-3589.60	251.80	52.23	-3084.39	-31.47	16.91	-3615.10	44.64	56.19	-3878.35	273.61	432.81	-4699.75	323.66	281.28	-3504.70	112.83	1094.30	0.00	0.00	0.00	-3656.56	102.77	1482.63	-3598.11	209.52	1470.13	-3613.45	71.65	1454.20	-3714.88	267.10	1453.88	140.67	1150.19	74.61	727.77	1056.24	74.81	0.00
3.22000	-3438.94	144.70	18.79	-3484.24	149.99	31.73	-3888.04	280.44	-42.33	-3585.41	249.95	52.63	-3084.39	-31.47	16.91	-3615.10	44.64	56.19	-3885.55	272.59	436.80	-4705.61	322.45	284.27	-3504.70	112.83	1094.30	0.00	0.00	0.00	-3641.24	104.55	1482.08	-3634.37	211.15	1471.49	-3611.51	69.63	1454.04	-3713.54	266.19	1453.50	139.85	1151.24	74.05	727.10	1057.49	74.57	0.00
3.23000	-3438.94	144.70	18.79	-3484.24	149.99	31.73	-3899.41	279.32	-44.71	-3581.25	248.14	53.02	-3084.39	-31.47	16.91	-3615.10	44.64	56.19	-3892.74	271.58	440.79	-4711.38	321.24	287.27	-3504.70	112.83	1094.30	0.00	0.00	0.00	-3630.52	105.76	1481.23	-3604.88	211.97	1470.44	-3609.54	67.62	1453.88	-3712.14	265.25	1453.12	140.36	1149.63	74.70	727.66	1057.42	74.53	0.00
3.24000	-3438.94	144.70	18.79	-3484.24	149.99	31.73	-3910.51	278.23	-47.05	-3577.11	246.38	53.40	-3084.39	-31.47	16.91	-3615.10	44.64	56.19	-3899.93	270.56	444.78	-4717.08	320.02	290.26	-3504.70	112.83	1094.30	0.00	0.00	0.00	-3634.78	105.87	1481.43	-3580.14	212.58	1470.15	-3607.52	65.61	1453.72	-3710.69	264.30	1452.74	136.64	1151.72	73.55	727.30	1056.80	74.68	0.00
3.25000	-3438.94	144.70	18.79	-3484.24	149.99	31.73	-3921.35	277.16	-49.34	-3573.00	244.66	53.78	-3084.39	-31.47	16.91	-3615.10	44.64	56.19	-3907.11	269.54	448.75	-4722.70	318.79	293.26	-3504.70	112.83	1094.30	0.00	0.00	0.00	-3619.74	107.43	1480.53	-3589.15	214.70	1469.59	-3605.45	63.60	1453.56	-3709.17	263.32	1452.34	140.32	1150.29	74.55	726.91	1055.61	74.97	0.00
3.26000	-3438.94	144.70	18.79	-3484.24	149.99	31.73	-3931.93	276.13	-51.59	-3568.91	242.99	54.16	-3084.39	-31.47	16.91	-3615.10	44.64	56.19	-3914.28	268.52	452.73	-4728.23	317.56	296.27	-3504.70	112.83	1094.30	0.00	0.00	0.00	-3607.14	109.16	1479.46	-3604.53	215.14	1469.38	-3603.34	61.60	1453.40	-3707.59	262.33	1451.94	139.00	1150.44	74.39	727.43	1056.27	74.93	0.00
3.27000	-3438.94	144.70	18.79	-3484.24	149.99	31.73	-3942.24	275.13	-53.79	-3564.85	241.36	54.53	-3084.39	-31.47	16.91	-3615.10	44.64	56.19	-3921.45	267.50	456.69	-4733.68	316.31	299.27	-3504.70	112.83	1094.30	0.00	0.00	0.00	-3603.30	110.69	1479.46	-3600.97	216.53	1469.02	-3601.19	59.60	1453.24	-3705.96	261.31	1451.53	139.60	1150.47	74.43	726.71	1056.51	74.58	0.00
3.28000	-3438.94	144.70	18.79	-3484.24	149.99	31.73	-3952.30	274.16	-55.95	-3560.82	239.77	54.89	-3084.39	-31.47	16.91	-3615.10	44.64	56.19	-3928.60	266.48	460.65	-4739.05	315.06	302.28	-3504.70	112.83	1094.30	0.00	0.00	0.00	-3617.61	110.21	1479.23	-3609.46	218.34	1469.93	-3598.99	57.60	1453.08	-3704.26	260.28	1451.12	140.74	1148.88	75.01	726.60	1056.87	74.44	0.00
3.29000	-3438.94	144.70	18.79	-3484.24	149.99	31.73	-3962.10	273.22	-58.06	-3556.81	238.23	55.25	-3084.39	-31.47	16.91	-3615.10	44.64	56.19	-3935.73	265.46	464.60	-4744.34	313.81	305.29	-3504.70	112.83	1094.30	0.00	0.00	0.00	-3620.10	112.06	1480.42	-3564.14	220.12	1469.26	-3596.74	55.61	1452.92	-3702.50	259.23	1450.70	138.54	1149.96	74.56	728.11	1056.13	75.10	0.00
3.30000	-3438.94	144.70	18.79	-3484.24	149.99	31.73	-3971.64	272.31	-60.13	-3552.81	236.72	55.60	-3084.39	-31.47	16.91	-3615.10	44.64	56.19	-3942.86	264.43	468.55	-4749.55	312.54	308.30	-3504.70	112.83	1094.30	0.00	0.00	0.00	-3598.66	112.70	1479.96	-3587.40	221.82	1468.93	-3594.45	53.62	1452.76	-3700.69	258.15	1450.27	138.13	1151.21	74.00	728.72	1055.75	75.42	0.00
3.31000	-3438.94	144.70	18.79	-3484.24	149.99	31.73	-3980.92	271.43	-62.15	-3548.84	235.27	55.94	-3084.39	-31.47	16.91	-3615.10	44.64	56.19	-3949.97	263.40	472.49	-4754.67	311.27	311.31	-3504.70	112.83	1094.30	0.00	0.00	0.00	-3602.73	113.43	1479.69	-3568.43	222.26	1469.62	-3592.12	51.63	1452.60	-3698.81	257.06	1449.84	137.95	1150.46	74.06	728.51	1055.88	75.41	0.00
3.32000	-3438.94	144.70	18.79	-3484.24	149.99	31.73	-3989.95	270.57	-64.13	-3544.89	233.85	56.28	-3084.39	-31.47	16.91	-3615.10	44.64	56.19	-3957.06	262.37	476.42	-4759.70	309.99	314.32	-3504.70	112.83	1094.30	0.00	0.00	0.00	-3613.78	113.37	1479.75	-3572.07	223.23	1469.58	-3589.74	49.65	1452.44	-3696.88	255.95	1449.40	138.73	1151.17	73.94	728.41	1056.64	74.97	0.00
3.33000	-3438.94	144.70	18.79	-3484.24	149.99	31.73	-3998.72	269.75	-66.07	-3540.96	232.47	56.61	-3084.39	-31.47	16.91	-3615.10	44.64	56.19	-3964.14	261.34	480.34	-4764.65	308.70	317.33	-3504.70	112.83	1094.30	0.00	0.00	0.00	-3594.50	114.19	1478.99	-3582.72	225.35	1468.93	-3587.32	47.67	1452.28	-3694.89	254.82	1448.95	140.25	1150.23	74.39	728.20	1056.18	75.13	0.00
3.34000	-3438.94	144.70	18.79	-3484.24	149.99	31.73	-4007.24	268.95	-67.97	-3537.05	231.14	56.94	-3084.39	-31.47	16.91	-3615.10	44.64	56.19	-3971.19	260.31	484.25	-4769.52	307.41	320.34	-3504.70	112.83	1094.30	0.00	0.00	0.00	-3571.22	114.47	1478.75	-3587.41	223.92	1469.54	-3584.85	45.70	1452.12	-3692.83	253.68	1448.50	138.27	1151.62	74.20	728.06	1055.82	75.25	0.00
3.35000	-3438.94	144.70	18.79	-3484.24	149.99	31.73	-4015.50	268.18	-69.82	-3533.16	229.85	57.27	-3084.39	-31.47	16.91	-3615.10	44.64	56.19	-3978.23	259.27	488.16	-4774.29	306.11	323.36	-3504.70	112.83	1094.30	0.00	0.00	0.00	-3598.65	115.37	1479.08	-3559.75	226.55	1469.00	-3582.34	43.73	1451.96	-3690.72	252.51	1448.04	139.74	1150.98	74.36	727.89	1056.28	74.97	0.00
3.36000	-3438.94	144.70	18.79	-3484.24	149.99	31.73	-4023.52	267.44	-71.63	-3529.28	228.59	57.58	-3084.39	-31.47	16.91	-3615.10	44.64	56.19	-3985.24	258.23	492.05	-4778.98	304.80	326.37	-3504.70	112.83	1094.30	0.00	0.00	0.00	-3589.05	118.80	1479.07	-3553.87	227.75	1468.96	-3579.78	41.77	1451.81	-3688.55	251.33	1447.58	139.57	1151.54	74.20	727.01	1056.34	74.84	0.00
3.37000	-3438.94	144.70	18.79	-3484.24	149.99	31.73	-4031.28	266.73	-73.40	-3525.41	227.38	57.89	-3084.39	-31.47	16.91	-3615.10	44.64	56.19	-3992.24	257.20	495.93	-4783.59	303.48	329.38	-3504.70	112.83	1094.30	0.00	0.00	0.00	-3574.62	118.68	1478.87	-3548.34	228.82	1469.02	-3577.18	39.81	1451.65	-3686.32	250.13	1447.11	138.82	1152.16	73.93	728.21	1056.96	74.82	0.00
3.38000	-3438.94	144.70	18.79	-3484.24	149.99	31.73	-4038.79	266.04	-75.13	-3521.57	226.20	58.20	-3084.39	-31.47	16.91	-3615.10	44.64	56.19	-3999.21	256.16	499.81	-4788.10	302.16	332.39	-3504.70	112.83	1094.30	0.00	0.00	0.00	-3589.27	119.34	1479.79	-3543.15	229.76	1469.17	-3574.53	37.85	1451.49	-3684.03	248.92	1446.63	140.86	1150.48	74.72	727.58	1057.21	74.56	0.00
3.39000	-3438.94	144.70	18.79	-3484.24	149.99	31.73	-4046.06	265.38	-76.82	-3517.73	225.07	58.50	-3084.39	-31.47	16.91	-3615.10	44.64	56.19	-4006.15	255.11	503.67	-4792.53	300.84	335.39	-3504.70	112.83	1094.30	0.00	0.00	0.00	-3565.23	119.22	1479.31	-3538.25	230.59	1469.39	-3571.84	35.90	1451.33	-3681.68	247.68	1446.15	138.33	1150.97	73.95	728.28	1056.41	74.99	0.00
3.40000	-3438.94	144.70	18.79	-3484.24	149.99	31.73	-4053.07	264.74	-78.46	-3513.91	223.97	58.80	-3084.39	-31.47	16.91	-3615.10	44.64	56.19	-4013.07	254.07	507.52	-4796.86	299.50	338.40	-3504.70	112.83	1094.30	0.00	0.00	0.00	-3560.72	120.38	1479.80	-3533.64	231.31	1469.69	-3569.10	33.96	1451.17	-3679.27	246.43	1445.67	138.25	1149.99	74.40	728.37	1056.34	74.99	0.00
3.41000	-3438.94	144.70	18.79	-3484.24	149.99	31.73	-4059.84	264.13	-80.06	-3510.10	222.91	59.09	-3084.39	-31.47	16.91	-3615.10	44.64	56.19	-4019.95	253.03	511.37	-4801.11	298.16	341.40	-3504.70	112.83	1094.30	0.00	0.00	0.00	-3566.74	120.64	1479.98	-3529.27	231.94	1470.05	-3566.31	32.02	1451.01	-3676.81	245.17	1445.18	139.09	1151.27	74.02	727.19	1056.94	74.65	0.00
3.42000	-3438.94	144.70	18.79	-3484.24	149.99	31.73	-4066.36	263.55	-81.63	-3506.31	221.88	59.38	-3084.39	-31.47	16.91	-3615.10	44.64	56.19	-4026.81	251.98	515.19	-4805.26	296.81	344.40	-3504.70	112.83	1094.30	0.00	0.00	0.00	-3565.70	120.37	1479.44	-3525.12	232.48	1470.47	-3563.48	30.08	1450.86	-3674.28	243.89	1444.68	139.79	1151.21	74.07	726.51	1056.85	74.57	0.00
3.43000	-3438.94	144.70	18.79	-3484.24	149.99	31.73	-4072.64	262.99	-83.15	-3502.52	220.90	59.66	-3084.39	-31.47	16.91	-3615.10	44.64	56.19	-4033.64	250.93	519.01	-4809.33	295.46	347.40	-3504.70	112.83	1094.30	0.00	0.00	0.00	-3567.42	122.41	1479.45	-3521.15	232.95	1470.95	-3560.61	28.15	1450.70	-3671.70	242.59	1444.19	138.23	1151.36	73.66	727.07	1056.45	74.52	0.00
3.44000	-3438.94	144.70	18.79	-3484.24	149.99	31.73	-4078.68	262.46	-84.64	-3498.74	219.95	59.93	-3084.39	-31.47	16.91	-3615.10	44.64	56.19	-4040.44	249.88	522.82	-4813.30	294.10	350.40	-3504.70	112.83	1094.30	0.00	0.00	0.00	-3528.91	122.74	1477.81	-3517.34	233.35	1471.46	-3557.69	26.23	1450.54	-3669.05	241.28	1443.68	138.55	1150.94	74.33	728.53	1055.77	74.84	0.00
3.45000	-3438.94	144.70	18.79	-3484.24	149.99	31.73	-4084.47	261.95	-86.08	-3494.98	219.04	60.20	-3084.39	-31.47	16.91	-3615.10	44.64	56.19	-4047.20	248.83	526.61	-4817.18	292.73	353.39	-3504.70	112.83	1094.30	0.00	0.00	0.00	-3550.19	122.43	1477.88	-3513.66	233.70	1472.01	-3554.72	24.31	1450.39	-3666.35	239.95	1443.17	140.84	1150.92	74.50	728.22	1056.69	74.86	0.00
3.46000	-3438.94	144.70	18.79	-3484.24	149.99	31.73	-4090.02	261.46	-87.48	-3491.21	218.16	60.47	-3084.39	-31.47	16.91	-3615.10	44.64	56.19	-4053.93	247.77	530.39	-4820.96	291.36	356.38	-3504.70	112.83	1094.30	0.00	0.00	0.00	-3533.77	123.65	1478.20	-3510.08	234.00	1472.59	-3551.71	22.40	1450.23	-3663.59	238.61	1442.66	138.23	1150.68	74.03	727.31	1056.73	74.66	0.00
3.47000	-3438.94	144.70	18.79	-3484.24	149.99	31.73	-4095.33	261.00	-88.85	-3487.46	217.32	60.73	-3084.39	-31.47	16.91	-3615.10	44.64	56.19	-4060.63	246.72	534.15	-4824.66	289.98	359.36	-3500.37	116.64	1096.10	0.00	0.00	0.00	-3523.87	123.64	1478.37	-3506.57	234.27	1473.19	-3548.65	20.50	1450.07	-3660.77	237.26	1442.14	140.64	1150.19	74.69	727.42	1056.52	74.78	0.00
3.48000	-3438.94	144.70	18.79	-3484.24	149.99	31.73	-4100.40	260.56	-90.18	-3483.71	216.51	60.99	-3084.39	-31.47	16.91	-3615.10	44.64	56.19	-4067.29	245.66	537.91	-4828.25	288.59	362.34	-3501.59	118.36	1095.41	0.00	0.00	0.00	-3501.72	123.86	1477.79	-3503.10	234.52	1473.80	-3545.55	18.60	1449.92	-3657.89	235.89	1441.62	141.46	1150.81	74.69	727.92	1056.63	74.79	0.00
3.49000	-3438.94	144.70	18.79	-3484.24	149.99	31.73	-4105.23	260.15	-91.47	-3479.97	215.74	61.24	-3084.39	-31.47	16.91	-3615.10	44.64	56.19	-4073.91	244.60	541.64	-4831.76	287.20	365.31	-3469.75	121.65	1094.65	0.00	0.00	0.00	-3480.31	124.54	1478.81	-3499.64	234.75	1474.42	-3542.40	16.70	1449.76	-3654.95	234.50	1441.09	138.46	1151.29	73.86	728.10	1056.15	74.96	0.00
3.50000	-3438.94	144.70	18.79	-3484.24	149.99	31.73	-4109.83	259.75	-92.72	-3476.23	215.00	61.49	-3084.39	-31.47	16.91	-3615.10	44.64	56.19	-4080.49	243.54	545.37	-4835.16	285.80	368.28	-3519.32	124.10	1092.79	0.00	0.00	0.00	-3518.65	125.08	1479.16	-3496.17	234.98	1475.04	-3539.21	14.81	1449.61	-3651.96	233.11	1440.56	140.50	1149.64	74.77	727.65	1055.77	75.12	0.00
3.51000	-3438.94	144.70	18.79	-3484.24	149.99	31.73	-4114.18	259.38	-93.93	-3472.50	214.30	61.73	-3084.39	-31.47	16.91	-3615.10	44.64	56.19	-4087.03	242.48	549.07	-4838.48	284.40	371.25	-3462.25	123.28	1094.41	0.00	0.00	0.00	-3513.80	125.71	1480.17	-3492.65	235.21	1475.65	-3535.97	12.93	1449.46	-3648.90	231.70	1440.03	140.92	1150.56	74.50	726.93	1056.22	74.88	0.00
3.52000	-3438.94	144.70	18.79	-3484.24	149.99	31.73	-4118.30	259.03	-95.10	-3468.77	213.62	61.97	-3084.39	-31.47	16.91	-3615.10	44.64	56.19	-4093.52	241.41	552.77	-4841.69	282.99	374.21	-3497.25	124.97	1093.30	0.00	0.00	0.00	-3502.89	125.67	1480.81	-3490.48	237.22	1476.76	-3532.68	11.06	1449.30	-3645.79	230.27	1439.49	139.37	1150.26	74.51	726.55	1056.41	74.57	0.00
3.53000	-3438.94	144.70	18.79	-3484.24	149.99	31.73	-4122.19	258.71	-96.24	-3465.04	212.99	62.20	-3084.39	-31.47	16.91	-3615.10	44.64	56.19	-4099.98	240.35	556.44	-4844.81	281.58	377.16	-3472.04	127.90	1093.83	0.00	0.00	0.00	-3503.56	126.14	1481.35	-3474.59	236.99	1476.51	-3529.35	9.19	1449.15	-3642.62	228.84	1438.95	139.65	1149.86	74.47	726.41	1057.55	74.15	0.00
3.54000	-3438.94	144.70	18.79	-3484.24	149.99	31.73	-4125.84	258.40	-97.34	-3461.31	212.38	62.43	-3084.39	-31.47	16.91	-3615.10	44.64	56.19	-4106.39	239.28	560.10	-4847.83	280.16	380.11	-3435.66	127.38	1094.83	0.00	0.00	0.00	-3492.77	124.78	1481.08	-3489.52	237.29	1476.89	-3525.97	7.33	1449.00	-3639.39	227.39	1438.40	139.25	1151.07	74.04	728.35	1056.08	75.13	0.00
3.55000	-3438.94	144.70	18.79	-3484.24	149.99	31.73	-4129.26	258.12	-98.41	-3457.58	211.80	62.66	-3084.39	-31.47	16.91	-3615.10	44.64	56.19	-4112.75	238.21	563.75	-4850.75	278.73	383.04	-3435.85	127.28	1094.38	0.00	0.00	0.00	-3494.85	124.25	1480.92	-3491.70	237.65	1478.15	-3522.55	5.48	1448.84	-3636.10	225.93	1437.85	141.23	1151.07	74.36	727.68	1056.23	75.06	0.00
3.56000	-3438.94	144.70	18.79	-3484.24	149.99	31.73	-4132.45	257.85	-99.43	-3453.85	211.26	62.88	-3084.39	-31.47	16.91	-3615.10	44.64	56.19	-4119.07	237.14	567.37	-4853.57	277.30	385.98	-3477.87	127.70	1093.24	0.00	0.00	0.00	-3492.55	123.52	1481.24	-3483.77	236.60	1479.28	-3519.08	3.63	1448.69	-3632.75	224.45	1437.30	138.05	1151.34	73.74	727.06	1056.80	74.46	0.00
3.57000	-3438.94	144.70	18.79	-3484.24	149.99	31.73	-4135.41	257.61	-100.42	-3450.11	210.75	63.09	-3084.39	-31.47	16.91	-3615.10	44.64	56.19	-4125.33	236.07	570.98	-4856.29	275.86	388.90	-3447.90	129.85	1093.81	0.00	0.00	0.00	-3475.69	123.25	1481.98	-3450.32	234.85	1478.10	-3515.56	1.79	1448.54	-3629.35	222.97	1436.75	137.63	1152.51	73.42	726.87	1056.18	74.73	0.00
3.58000	-3438.94	144.70	18.79	-3484.24	149.99	31.73	-4138.14	257.38	-101.38	-3446.38	210.27	63.31	-3084.39	-31.47	16.91	-3615.10	44.64	56.19	-4131.55	235.00	574.58	-4858.91	274.42	391.82	-3444.39	128.76	1094.58	0.00	0.00	0.00	-3460.96	122.70	1481.89	-3451.86	233.76	1479.39	-3512.00	-0.04	1448.39	-3625.89	221.47	1436.19	140.01	1150.84	74.62	727.78	1056.73	74.81	0.00
3.59000	-3438.94	144.70	18.79	-3484.24	149.99	31.73	-4140.64	257.18	-102.30	-3442.64	209.82	63.51	-3084.39	-31.47	16.91	-3615.10	44.64	56.19	-4137.72	233.92	578.15	-4861.43	272.97	394.73	-3439.51	131.27	1093.16	0.00	0.00	0.00	-3488.37	122.20	1483.21	-3495.23	235.02	1479.34	-3508.39	-1.86	1448.24	-3622.36	219.97	1435.63	140.82	1150.01	74.77	726.96	1056.29	74.63	0.00
3.60000	-3438.94	144.70	18.79	-3484.24	149.99	31.73	-4142.92	256.99	-103.18	-3438.89	209.40	63.72	-3084.39	-31.47	16.91	-3614.97	44.62	56.19	-4143.83	232.84	581.71	-4863.85	271.52	397.63	-3435.70	131.18	1092.77	0.00	0.00	0.00	-3482.07	122.10	1483.03	-3465.41	234.44	1479.55	-3504.73	-3.68	1448.09	-3618.78	218.45	1435.06	138.83	1150.71	74.21	727.08	1056.46	74.68	0.00
3.61000	-3438.94	144.70	18.79	-3484.24	149.99	31.73	-4144.96	256.83	-104.03	-3435.14	209.00	63.92	-3084.39	-31.47	16.91	-3614.58	44.58	56.22	-4149.90	231.76	585.24	-4866.16	270.06	400.53	-3404.72	130.74	1092.56	0.00	0.00	0.00	-3465.48	121.62	1482.23	-3471.29	232.81	1480.25	-3501.03	-5.49	1447.94	-3615.14	216.92	1434.50	138.56	1151.88	73.99	727.99	1057.12	74.58	0.00
3.62000	-3438.94	144.70	18.79	-3484.24	149.99	31.73	-4146.78	256.68	-104.85	-3431.39	208.64	64.11	-3084.39	-31.47	16.91	-3613.93	44.51	56.25	-4155.90	230.68	588.76	-4868.38	268.60	403.41	-3396.62	131.33	1093.58	0.00	0.00	0.00	-3461.94	120.34	1482.27	-3471.81	232.78	1479.77	-3497.28	-7.29	1447.79	-3611.45	215.38	1433.93	137.00	1151.25	73.55	728.38	1056.04	75.07	0.00
3.63000	-3438.94	144.70	18.79	-3484.24	149.99	31.73	-4148.38	256.55	-105.63	-3427.63	208.30	64.31	-3084.39	-31.47	16.91	-3613.04	44.42	56.29	-4161.85	229.60	592.26	-4870.49	267.13	406.28	-3412.75	132.98	1091.79	0.00	0.00	0.00	-3443.70	119.52	1482.36	-3443.69	231.14	1480.85	-3493.49	-9.08	1447.65	-3607.69	213.84	1433.36	135.33	1152.52	73.07	728.16	1056.24	74.94	0.00
3.64000	-3438.94	144.70	18.79	-3484.24	149.99	31.73	-4149.75	256.44	-106.38	-3423.85	208.00	64.49	-3084.39	-31.47	16.91	-3611.90	44.29	56.35	-4167.74	228.52	595.74	-4872.49	265.66	409.15	-3392.16	132.08	1094.12	0.00	0.00	0.00	-3443.62	118.20	1482.80	-3458.36	231.25	1480.45	-3489.65	-10.87	1447.50	-3603.88	212.28	1432.78	140.75	1150.93	74.49	727.61	1055.90	75.13	0.00
3.65000	-3438.94	144.70	18.79	-3484.24	149.99	31.73	-4150.90	256.34	-107.09	-3420.07	207.72	64.68	-3084.39	-31.47	16.91	-3610.53	44.15	56.42	-4173.58	227.43	599.20	-4874.39	264.18	412.01	-3402.26	133.81	1092.35	0.00	0.00	0.00	-3441.86	117.31	1482.35	-3469.20	229.18	1480.69	-3485.76	-12.64	1447.35	-3600.01	210.71	1432.20	141.31	1150.23	74.73	728.49	1056.05	75.23	0.00
3.66000	-3438.94	144.70	18.79	-3484.24	149.99	31.73	-4151.83	256.27	-107.77	-3416.28	207.47	64.86	-3084.39	-31.47	16.91	-3608.92	43.97	56.50	-4179.35	226.34	602.64	-4876.19	262.70	414.85	-3394.20	133.94	1091.17	0.00	0.00	0.00	-3430.15	117.13	1482.01	-3440.60	228.60	1480.77	-3481.82	-14.41	1447.21	-3596.08	209.13	1431.63	139.20	1150.82	74.27	727.88	1055.64	75.21	0.00
3.67000	-3438.94	144.70	18.79	-3484.24	149.99	31.73	-4152.54	256.21	-108.42	-3412.48	207.24	65.04	-3084.39	-31.47	16.91	-3607.09	43.78	56.59	-4185.07	225.25	606.05	-4877.88	261.21	417.69	-3411.10	132.47	1090.56	0.00	0.00	0.00	-3421.74	114.60	1481.97	-3450.64	227.16	1480.41	-3477.84	-16.17	1447.06	-3592.09	207.55	1431.05	137.59	1152.04	73.33	728.58	1055.83	75.41	0.00
3.68000	-3438.94	144.70	18.79	-3484.24	149.99	31.73	-4153.03	256.16	-109.03	-3408.67	207.04	65.21	-3084.39	-31.47	16.91	-3605.03	43.55	56.69	-4190.72	224.16	609.45	-4879.46	259.72	420.51	-3387.98	131.61	1089.58	0.00	0.00	0.00	-3407.66	114.07	1481.54	-3414.89	226.35	1480.84	-3473.81	-17.92	1446.92	-3588.05	205.95	1430.46	140.14	1150.54	74.75	729.28	1055.95	75.67	0.00
3.69000	-3438.94	144.70	18.79	-3484.24	149.99	31.73	-4153.30	256.13	-109.61	-3404.85	206.87	65.38	-3084.39	-31.47	16.91	-3602.76	43.31	56.79	-4196.30	223.07	612.82	-4880.94	258.22	423.33	-3369.30	131.69	1088.63	0.00	0.00	0.00	-3405.30	112.15	1480.48	-3409.28	223.50	1480.03	-3469.74	-19.66	1446.77	-3583.95	204.35	1429.88	138.62	1152.73	73.78	727.55	1056.42	74.94	0.00
3.70000	-3438.94	144.70	18.79	-3484.24	149.99	31.73	-4153.36	256.12	-110.16	-3401.01	206.72	65.54	-3084.39	-31.47	16.91	-3600.27	43.04	56.91	-4201.82	221.98	616.18	-4882.31	256.72	426.13	-3361.17	132.03	1087.51	0.00	0.00	0.00	-3421.48	110.62	1481.44	-3387.35	222.14	1478.60	-3465.61	-21.40	1446.63	-3579.79	202.74	1429.29	140.36	1150.52	74.54	726.60	1056.51	74.58	0.00
3.71000	-3438.94	144.70	18.79	-3484.24	149.99	31.73	-4153.19	256.13	-110.67	-3397.16	206.60	65.71	-3084.39	-31.47	16.91	-3597.58	42.74	57.03	-4207.28	220.88	619.51	-4883.57	255.22	428.92	-3387.31	134.01	1085.38	0.00	0.00	0.00	-3412.41	108.39	1481.04	-3408.50	220.59	1480.49	-3461.44	-23.12	1446.49	-3575.57	201.12	1428.71	140.98	1150.21	74.78	727.51	1056.64	74.54	0.00
3.72000	-3438.94	144.70	18.79	-3484.24	149.99	31.73	-4152.82	256.14	-111.16	-3393.29	206.50	65.87	-3084.39	-31.47	16.91	-3594.69	42.42	57.16	-4212.67	219.78	622.82	-4884.72	253.71	431.70	-3374.74	133.85	1084.08	0.00	0.00	0.00	-3386.33	106.45	1480.14	-3410.74	217.73	1478.46	-3457.23	-24.84	1446.35	-3571.29	199.50	1428.12	138.20	1150.71	74.17	726.91	1056.29	74.77	0.00
3.73000	-3438.94	144.70	18.79	-3484.24	149.99	31.73	-4152.22	256.18	-111.61	-3389.40	206.43	66.02	-3084.39	-31.47	16.91	-3591.60	42.09	57.29	-4217.98	218.68	626.10	-4885.76	252.19	434.46	-3370.11	132.45	1083.01	0.00	0.00	0.00	-3402.65	104.35	1479.96	-3428.14	215.87	1480.16	-3452.97	-26.54	1446.21	-3566.96	197.87	1427.53	138.61	1150.07	74.33	727.95	1055.99	75.21	0.00
3.74000	-3438.94	144.70	18.79	-3484.24	149.99	31.73	-4151.42	256.23	-112.03	-3385.50	206.38	66.17	-3084.39	-31.47	16.91	-3588.32	41.72	57.43	-4223.23	217.58	629.36	-4886.70	250.67	437.22	-3370.02	132.04	1081.59	0.00	0.00	0.00	-3386.58	102.03	1479.56	-3421.54	213.53	1479.25	-3448.65	-28.24	1446.07	-3562.57	196.23	1426.94	137.87	1150.85	73.67	728.43	1056.45	74.87	0.00
3.75000	-3438.94	144.70	18.79	-3484.24	149.99	31.73	-4150.40	256.29	-112.43	-3381.59	206.35	66.32	-3084.39	-31.47	16.91	-3584.85	41.34	57.57	-4228.41	216.48	632.60	-4887.52	249.15	439.96	-3349.51	131.77	1081.49	0.00	0.00	0.00	-3373.55	99.47	1478.86	-3401.12	209.94	1479.30	-3444.30	-29.92	1445.93	-3558.12	194.58	1426.35	136.75	1151.08	73.61	727.43	1056.31	74.87	0.00
3.76000	-3438.94	144.70	18.79	-3484.24	149.99	31.73	-4149.17	256.36	-112.79	-3377.65	206.34	66.47	-3084.39	-31.47	16.91	-3581.20	40.94	57.72	-4233.51	215.38	635.81	-4888.23	247.63	442.68	-3337.52	132.10	1082.09	0.00	0.00	0.00	-3372.21	97.59	1478.13	-3402.80	209.00	1478.25	-3439.89	-31.60	1445.79	-3553.61	192.93	1425.75	135.66	1151.63	73.35	726.09	1056.93	74.53	0.00
3.77000	-3438.94	144.70	18.79	-3484.24	149.99	31.73	-4147.73	256.45	-113.12	-3373.69	206.36	66.61	-3084.39	-31.47	16.91	-3577.38	40.51	57.87	-4238.54	214.27	639.00	-4888.83	246.09	445.40	-3350.09	131.88	1079.86	0.00	0.00	0.00	-3357.68	94.92	1477.09	-3391.95	206.78	1476.62	-3435.44	-33.27	1445.65	-3549.05	191.27	1425.16	139.89	1151.25	74.21	729.07	1056.72	75.08	0.00
3.78000	-3438.94	144.70	18.79	-3484.24	149.99	31.73	-4146.08	256.55	-113.42	-3369.72	206.40	66.75	-3084.39	-31.47	16.91	-3573.39	40.07	58.03	-4243.49	213.16	642.16	-4889.31	244.56	448.10	-3350.99	130.49	1078.39	0.00	0.00	0.00	-3365.58	93.08	1476.43	-3406.46	203.86	1477.46	-3430.94	-34.92	1445.52	-3544.42	189.60	1424.57	139.44	1150.62	74.23	729.05	1056.55	75.17	0.00
3.79000	-3438.94	144.70	18.79	-3484.24	149.99	31.73	-4144.23	256.67	-113.69	-3365.72	206.46	66.89	-3084.39	-31.47	16.91	-3569.23	39.61	58.18	-4248.37	212.05	645.30	-4889.69	243.02	450.78	-3334.73	130.86	1078.62	0.00	0.00	0.00	-3362.43	91.61	1475.35	-3359.48	200.86	1477.07	-3426.39	-36.57	1445.38	-3539.74	187.93	1423.97	137.46	1152.50	73.52	729.94	1056.55	75.30	0.00
3.80000	-3438.94	144.70	18.79	-3484.24	149.99	31.73	-4142.16	256.79	-113.93	-3361.70	206.55	67.02	-3084.39	-31.47	16.91	-3564.91	39.12	58.34	-4253.17	210.94	648.41	-4889.94	241.48	453.45	-3324.87	130.40	1076.99	0.00	0.00	0.00	-3338.19	88.56	1474.57	-3356.89	198.95	1476.31	-3421.80	-38.21	1445.25	-3535.01	186.26	1423.38	139.00	1150.49	74.24	727.77	1056.52	74.94	0.00
3.81000	-3438.94	144.70	18.79	-3484.24	149.99	31.73	-4139.89	256.93	-114.14	-3357.65	206.65	67.15	-3084.39	-31.47	16.91	-3560.44	38.62	58.50	-4257.89	209.83	651.50	-4890.09	239.93	456.11	-3339.17	128.15	1076.78	0.00	0.00	0.00	-3338.84	85.69	1474.26	-3338.63	197.35	1474.44	-3417.16	-39.83	1445.11	-3530.21	184.58	1422.78	139.88	1149.88	74.79	726.47	1056.51	74.69	0.00
3.82000	-3438.94	144.70	18.79	-3484.24	149.99	31.73	-4137.42	257.08	-114.32	-3353.58	206.78	67.28	-3084.39	-31.47	16.91	-3555.82	38.10	58.66	-4262.53	208.72	654.56	-4890.12	238.38	458.75	-3325.93	126.87	1076.97	0.00	0.00	0.00	-3327.40	82.59	1473.11	-3386.15	193.67	1475.02	-3412.47	-41.45	1444.98	-3525.36	182.89	1422.19	139.49	1150.32	74.45	727.79	1056.66	74.78	0.00
3.83000	-3438.94	144.70	18.79	-3484.24	149.99	31.73	-4134.74	257.25	-114.48	-3349.49	206.92	67.41	-3084.39	-31.47	16.91	-3551.05	37.56	58.82	-4267.08	207.60	657.59	-4890.04	236.83	461.38	-3296.10	126.30	1076.35	0.00	0.00	0.00	-3336.48	79.97	1473.60	-3378.29	191.00	1475.45	-3407.73	-43.05	1444.85	-3520.45	181.20	1421.59	141.25	1150.40	74.71	727.27	1057.13	74.52	0.00
3.84000	-3438.94	144.70	18.79	-3484.24	149.99	31.73	-4131.85	257.42	-114.60	-3345.37	207.08	67.53	-3084.39	-31.47	16.91	-3546.15	37.00	58.98	-4271.56	206.48	660.60	-4889.83	235.27	463.99	-3298.03	125.24	1074.35	0.00	0.00	0.00	-3325.42	77.29	1472.68	-3357.95	188.24	1476.08	-3402.94	-44.65	1444.72	-3515.49	179.51	1421.00	139.49	1149.40	74.49	726.90	1056.40	74.76	0.00
3.85000	-3438.94	144.70	18.79	-3484.24	149.99	31.73	-4128.77	257.60	-114.70	-3341.23	207.26	67.65	-3084.39	-31.47	16.91	-3541.11	36.43	59.14	-4275.95	205.36	663.57	-4889.52	233.71	466.58	-3275.28	123.80	1073.89	0.00	0.00	0.00	-3317.19	74.61	1471.06	-3366.07	184.93	1474.58	-3398.11	-46.23	1444.59	-3510.46	177.81	1420.40	139.63	1149.86	74.54	726.17	1057.60	74.27	0.00
3.86000	-3438.94	144.70	18.79	-3484.24	149.99	31.73	-4125.48	257.80	-114.77	-3337.06	207.47	67.77	-3084.39	-31.47	16.91	-3535.95	35.84	59.29	-4280.25	204.24	666.52	-4889.08	232.15	469.16	-3265.71	121.97	1073.05	0.00	0.00	0.00	-3321.52	71.09	1471.06	-3349.43	180.69	1474.39	-3393.23	-47.80	1444.46	-3505.38	176.11	1419.80	139.66	1149.73	74.43	727.26	1056.80	74.51	0.00
3.87000	-3438.94	144.70	18.79	-3484.24	149.99	31.73	-4122.00	258.00	-114.81	-3332.85	207.68	67.88	-3084.39	-31.47	16.91	-3530.66	35.23	59.44	-4284.47	203.12	669.45	-4888.53	230.58	471.72	-3274.81	120.50	1071.97	0.00	0.00	0.00	-3315.20	67.34	1470.18	-3317.49	177.87	1474.89	-3388.30	-49.36	1444.33	-3500.24	174.41	1419.21	139.51	1149.61	74.66	726.32	1056.75	74.45	0.00
3.88000	-3438.94	144.70	18.79	-3484.24	149.99	31.73	-4118.31	258.21	-114.83	-3328.62	207.92	67.99	-3084.39	-31.47	16.91	-3525.25	34.61	59.59	-4288.60	202.00	672.34	-4887.86	229.01	474.26	-3273.75	117.67	1071.09	0.00	0.00	0.00	-3293.88	63.91	1468.77	-3294.43	175.58	1473.18	-3383.33	-50.91	1444.20	-3495.05	172.70	1418.62	139.20	1150.70	74.16	728.13	1056.09	74.96	0.00
3.89000	-3438.94	144.70	18.79	-3484.24	149.99	31.73	-4114.43	258.43	-114.82	-3324.36	208.17	68.10	-3084.39	-31.47	16.91	-3519.73	33.97	59.73	-4292.64	200.87	675.20	-4887.07	227.44	476.79	-3250.88	116.61	1072.31	0.00	0.00	0.00	-3275.25	60.17	1468.52	-3330.64	171.87	1472.60	-3378.30	-52.45	1444.08	-3489.80	170.99	1418.02	142.42	1149.32	75.53	727.78	1056.50	74.70	0.00
3.90000	-3438.94	144.70	18.79	-3484.24	149.99	31.73	-4110.35	258.67	-114.78	-3320.07	208.45	68.21	-3084.39	-31.47	16.91	-3514.10	33.32	59.87	-4296.58	199.74	678.04	-4886.16	225.86	479.29	-3260.39	114.84	1071.14	0.00	0.00	0.00	-3287.80	57.90	1467.50	-3361.60	168.74	1474.06	-3373.23	-53.98	1443.95	-3484.49	169.28	1417.43	141.93	1149.02	75.37	728.66	1056.64	74.87	0.00
3.91000	-3438.94	144.70	18.79	-3484.24	149.99	31.73	-4106.07	258.91	-114.72	-3315.75	208.73	68.31	-3084.39	-31.47	16.91	-3508.37	32.65	60.01	-4300.44	198.62	680.84	-4885.13	224.28	481.78	-3245.22	111.34	1070.12	0.00	0.00	0.00	-3290.21	53.71	1467.26	-3329.67	162.92	1473.61	-3368.11	-55.49	1443.83	-3479.12	167.57	1416.84	139.66	1149.58	74.39	726.78	1057.80	74.12	0.00
3.92000	-3438.94	144.70	18.79	-3484.24	149.99	31.73	-4101.60	259.15	-114.63	-3311.39	209.04	68.42	-3084.39	-31.47	16.91	-3502.55	31.97	60.13	-4304.20	197.48	683.62	-4883.97	222.70	484.25	-3230.78	109.92	1069.76	0.00	0.00	0.00	-3264.27	50.35	1468.47	-3299.44	158.45	1472.11	-3362.94	-56.99	1443.71	-3473.70	165.85	1416.25	140.59	1149.95	74.70	727.80	1056.85	74.68	0.00
3.93000	-3438.94	144.70	18.79	-3484.24	149.99	31.73	-4096.93	259.41	-114.51	-3307.00	209.35	68.52	-3084.39	-31.47	16.91	-3496.63	31.28	60.25	-4307.87	196.35	686.36	-4882.70	221.11	486.71	-3242.13	105.79	1069.09	0.00	0.00	0.00	-3262.31	48.58	1469.20	-3314.09	156.21	1472.80	-3357.72	-58.49	1443.59	-3468.22	164.13	1415.66	138.11	1151.91	73.61	727.91	1055.90	75.03	0.00
3.94000	-3438.94	144.70	18.79	-3484.24	149.99	31.73	-4092.07	259.67	-114.37	-3302.58	209.69	68.61	-3084.39	-31.47	16.91	-3490.63	30.57	60.37	-4311.44	195.22	689.08	-4881.31	219.52	489.14	-3246.41	103.97	1068.58	0.00	0.00	0.00	-3254.20	45.25	1469.06	-3299.60	153.84	1471.73	-3352.46	-59.96	1443.47	-3462.68	162.41	1415.07	137.04	1152.50	73.11	728.53	1056.35	74.90	0.00
3.95000	-3438.94	144.70	18.79	-3484.24	149.99	31.73	-4087.02	259.94	-114.21	-3298.12	210.04	68.71	-3084.39	-31.47	16.91	-3484.54	29.85	60.47	-4314.91	194.08	691.76	-4879.79	217.93	491.56	-3223.40	101.45	1069.73	0.00	0.00	0.00	-3246.04	42.08	1468.93	-3271.35	149.89	1471.45	-3347.15	-61.43	1443.35	-3457.09	160.69	1414.48	140.59	1151.33	74.25	727.30	1056.46	74.63	0.00
3.96000	-3438.94	144.70	18.79	-3484.24	149.99	31.73	-4081.78	260.22	-114.02	-3293.62	210.40	68.80	-3084.39	-31.47	16.91	-3478.38	29.11	60.57	-4318.29	192.95	694.41	-4878.15	216.34	493.95	-3216.62	99.08	1069.17	0.00	0.00	0.00	-3237.84	39.06	1468.81	-3300.62	145.51	1473.25	-3341.78	-62.89	1443.23	-3451.44	158.97	1413.90	139.08	1150.49	74.25	727.90	1056.77	74.78	0.00
3.97000	-3438.94	144.70	18.79	-3484.24	149.99	31.73	-4076.35	260.50	-113.80	-3289.09	210.78	68.89	-3084.39	-31.47	16.91	-3472.15	28.37	60.66	-4321.57	191.81	697.03	-4876.38	214.74	496.33	-3204.54	94.76	1070.57	0.00	0.00	0.00	-3229.59	36.19	1468.70	-3293.96	142.20	1474.68	-3336.37	-64.33	1443.11	-3445.73	157.25	1413.31	137.39	1150.47	74.11	727.58	1056.27	74.81	0.00
3.98000	-3438.94	144.70	18.79	-3484.24	149.99	31.73	-4070.73	260.79	-113.56	-3284.52	211.17	68.98	-3084.39	-31.47	16.91	-3465.85	27.61	60.74	-4324.74	190.67	699.62	-4874.49	213.14	498.68	-3220.02	92.75	1070.24	0.00	0.00	0.00	-3221.30	33.48	1468.59	-3214.82	138.98	1475.64	-3330.92	-65.76	1443.00	-3439.97	155.53	1412.73	137.86	1149.86	74.43	727.12	1056.15	74.93	0.00
3.99000	-3438.94	144.70	18.79	-3484.24	149.99	31.73	-4064.92	261.09	-113.30	-3279.90	211.57	69.07	-3084.39	-31.47	16.91	-3459.49	26.84	60.81	-4327.81	189.53	702.17	-4872.48	211.54	501.01	-3195.64	88.41	1072.48	0.00	0.00	0.00	-3212.96	30.90	1468.49	-3248.32	135.14	1477.27	-3325.41	-67.17	1442.88	-3434.15	153.81	1412.15	139.62	1149.77	74.73	728.11	1056.67	74.82	0.00
4.00000	-3438.94	144.70	18.79	-3484.24	149.99	31.73	-4058.93	261.39	-113.02	-3275.25	211.98	69.16	-3084.39	-31.47	16.91	-3453.07	26.06	60.86	-4330.78	188.38	704.69	-4870.34	209.94	503.33	-3180.00	87.98	1073.64	0.00	0.00	0.00	-3204.59	28.47	1468.40	-3237.96	131.32	1478.12	-3319.85	-68.58	1442.77	-3428.27	152.09	1411.57	140.29	1150.93	74.24	727.57	1056.47	74.88	0.00
4.01000	-3438.94	144.70	18.79	-3484.24	149.99	31.73	-4052.74	261.70	-112.71	-3270.56	212.41	69.24	-3084.39	-31.47	16.91	-3446.61	25.27	60.91	-4333.65	187.24	707.18	-4868.07	208.33	505.62	-3185.87	84.69	1074.15	0.00	0.00	0.00	-3196.17	26.18	1468.31	-3228.16	127.72	1479.04	-3314.25	-69.97	1442.66	-3422.33	150.36	1411.00	137.19	1150.48	73.80	727.79	1056.05	75.05	0.00
4.02000	-3438.94	144.70	18.79	-3484.24	149.99	31.73	-4046.38	262.01	-112.37	-3265.83	212.85	69.32	-3084.39	-31.47	16.91	-3440.10	24.48	60.94	-4336.40	186.09	709.63	-4865.68	206.72	507.89	-3161.01	81.89	1077.68	0.00	0.00	0.00	-3187.71	24.03	1468.24	-3218.89	124.35	1480.01	-3308.60	-71.35	1442.54	-3416.34	148.64	1410.42	135.70	1151.22	73.70	726.60	1056.38	74.68	0.00
4.03000	-3438.94	144.70	18.79	-3484.24	149.99	31.73	-4039.83	262.32	-112.02	-3261.05	213.30	69.40	-3084.39	-31.47	16.91	-3433.55	23.67	60.96	-4339.05	184.94	712.05	-4863.16	205.11	510.14	-3172.51	79.95	1078.04	0.00	0.00	0.00	-3179.21	22.01	1468.17	-3210.11	121.20	1481.03	-3302.89	-72.71	1442.44	-3410.30	146.93	1409.85	137.31	1150.93	73.88	726.93	1056.41	74.59	0.00
4.04000	-3438.94	144.70	18.79	-3484.24	149.99	31.73	-4033.09	262.64	-111.64	-3256.23	213.76	69.48	-3084.39	-31.47	16.91	-3426.97	22.85	60.97	-4341.59	183.79	714.44	-4860.51	203.50	512.36	-3166.75	77.74	1078.62	0.00	0.00	0.00	-3170.67	20.12	1468.11	-3201.79	118.27	1482.08	-3297.14	-74.06	1442.33	-3404.19	145.21	1409.28	138.87	1151.30	73.96	726.97	1057.27	74.39	0.00
4.05000	-3438.96	144.70	18.78	-3484.24	149.99	31.73	-4026.18	262.97	-111.24	-3251.37	214.23	69.56	-3084.39	-31.47	16.91	-3420.36	22.03	60.96	-4344.02	182.64	716.79	-4857.73	201.89	514.57	-3170.38	75.93	1079.44	0.00	0.00	0.00	-3162.10	18.36	1468.06	-3193.92	115.55	1483.15	-3291.35	-75.40	1442.22	-3398.03	143.49	1408.71	137.50	1150.74	73.92	729.26	1056.47	75.25	0.00
4.06000	-3457.58	145.76	11.69	-3484.27	149.99	31.73	-4019.08	263.29	-110.82	-3246.46	214.72	69.64	-3084.39	-31.47	16.91	-3413.72	21.19	60.94	-4346.34	181.49	719.10	-4854.82	200.27	516.75	-3131.97	73.67	1081.78	0.00	0.00	0.00	-3153.49	16.73	1468.01	-3186.44	113.04	1484.22	-3285.50	-76.73	1442.11	-3391.82	141.78	1408.15	139.58	1149.72	74.78	728.45	1055.93	75.18	0.00
4.07000	-3461.34	147.81	8.42	-3520.29	148.63	26.38	-4011.81	263.62	-110.37	-3241.51	215.21	69.71	-3084.39	-31.47	16.91	-3407.07	20.35	60.90	-4348.55	180.33	721.38	-4851.78	198.65	518.91	-3150.23	72.58	1083.70	0.00	0.00	0.00	-3144.85	15.22	1467.98	-3179.33	110.72	1485.30	-3279.60	-78.04	1442.01	-3385.54	140.07	1407.59	139.72	1151.64	74.10	725.95	1056.48	74.39	0.00
4.08000	-3472.13	148.73	8.36	-3507.93	147.56	29.54	-4004.35	263.96	-109.91	-3236.51	215.71	69.78	-3084.39	-31.47	16.91	-3400.40	19.51	60.84	-4350.64	179.17	723.63	-4848.62	197.03	521.04	-3118.54	69.66	1084.42	0.00	0.00	0.00	-3136.18	13.83	1467.95	-3172.56	108.61	1486.35	-3273.65	-79.33	1441.91	-3379.21	138.36	1407.03	138.63	1151.27	73.92	728.34	1056.37	74.89	0.00
4.09000	-3467.15	148.14	8.85	-3483.75	145.93	34.58	-3996.72	264.29	-109.42	-3231.46	216.22	69.86	-3084.39	-31.47	16.91	-3393.73	18.65	60.77	-4352.62	178.02	725.83	-4845.32	195.41	523.15	-3111.89	69.28	1084.95	0.00	0.00	0.00	-3127.47	12.55	1467.93	-3166.10	106.68	1487.39	-3267.66	-80.61	1441.81	-3372.83	136.65	1406.47	136.41	1151.54	73.62	727.33	1056.46	74.89	0.00
4.10000	-3464.83	148.06	9.25	-3450.02	145.30	41.85	-3988.91	264.63	-108.92	-3226.36	216.73	69.93	-3084.39	-31.47	16.91	-3387.05	17.79	60.68	-4354.48	176.86	728.00	-4841.89	193.78	525.24	-3101.05	68.71	1085.51	0.00	0.00	0.00	-3118.74	11.39	1467.92	-3159.92	104.95	1488.38	-3261.61	-81.88	1441.71	-3366.39	134.95	1405.92	138.03	1152.77	73.22	728.25	1056.37	75.05	0.00
4.11000	-3452.85	147.01	10.44	-3432.43	141.54	43.78	-3980.93	264.97	-108.39	-3221.21	217.26	69.99	-3084.39	-31.47	16.91	-3380.37	16.92	60.58	-4356.22	175.70	730.14	-4838.32	192.16	527.30	-3102.86	64.67	1086.33	0.00	0.00	0.00	-3109.97	10.34	1467.92	-3153.98	103.39	1489.32	-3255.52	-83.14	1441.61	-3359.89	133.25	1405.37	141.29	1151.69	74.28	728.58	1056.29	75.03	0.00
4.12000	-3427.54	148.02	13.78	-3423.34	142.28	44.31	-3972.77	265.31	-107.84	-3216.01	217.79	70.06	-3084.39	-31.47	16.91	-3373.70	16.05	60.45	-4357.84	174.53	732.23	-4834.63	190.53	529.34	-3109.65	63.75	1085.48	0.00	0.00	0.00	-3101.18	9.40	1467.93	-3148.26	102.01	1490.20	-3249.38	-84.38	1441.51	-3353.33	131.55	1404.83	139.85	1151.56	74.00	728.11	1056.30	74.88	0.00
4.13000	-3387.74	147.05	19.90	-3389.03	141.85	49.50	-3964.43	265.65	-107.28	-3210.76	218.33	70.13	-3084.39	-31.47	16.91	-3367.05	15.18	60.31	-4359.35	173.37	734.29	-4830.80	188.90	531.35	-3107.96	62.49	1086.63	0.00	0.00	0.00	-3092.36	8.56	1467.95	-3142.72	100.80	1491.01	-3243.19	-85.60	1441.41	-3346.72	129.86	1404.29	140.73	1150.96	74.23	726.74	1055.98	74.82	0.00
4.14000	-3376.55	144.81	20.37	-3398.82	139.24	47.18	-3955.93	265.99	-106.69	-3205.46	218.88	70.19	-3084.39	-31.47	16.91	-3360.41	14.29	60.14	-4360.73	172.20	736.31	-4826.83	187.27	533.34	-3102.70	61.97	1087.56	0.00	0.00	0.00	-3083.52	7.83	1467.97	-3137.33	99.76	1491.74	-3236.94	-86.81	1441.32	-3340.06	128.17	1403.75	139.77	1152.01	73.64	726.47	1057.14	74.32	0.00
4.15000	-3354.25	142.67	23.11	-3371.60	135.61	49.46	-3947.25	266.33	-106.08	-3200.11	219.43	70.26	-3084.39	-31.47	16.91	-3353.79	13.41	59.96	-4361.99	171.03	738.29	-4822.74	185.64	535.30	-3111.23	60.51	1086.78	0.00	0.00	0.00	-3074.65	7.20	1468.01	-3132.05	98.88	1492.37	-3230.65	-88.01	1441.23	-3333.33	126.49	1403.21	138.31	1151.55	73.94	727.21	1057.12	74.57	0.00
4.16000	-3328.19	139.99	25.44	-3350.74	135.16	50.64	-3938.40	266.67	-105.46	-3194.70	219.99	70.32	-3084.39	-31.47	16.91	-3347.21	12.52	59.75	-4363.12	169.86	740.23	-4818.50	184.01	537.24	-3087.45	60.59	1088.08	0.00	0.00	0.00	-3065.76	6.66	1468.05	-3126.87	98.16	1492.89	-3224.31	-89.19	1441.13	-3326.56	124.81	1402.68	137.88	1151.05	73.92	726.72	1056.71	74.59	0.00
4.17000	-3278.67	136.83	30.07	-3335.29	131.06	49.84	-3929.38	267.01	-104.82	-3189.23	220.55	70.38	-3084.39	-31.47	16.91	-3340.65	11.63	59.52	-4364.13	168.69	742.13	-4814.13	182.37	539.15	-3067.13	59.19	1088.02	0.00	0.00	0.00	-3056.85	6.21	1468.10	-3121.75	97.59	1493.29	-3217.92	-90.35	1441.04	-3319.72	123.14	1402.16	139.09	1150.72	74.19	727.39	1056.03	74.90	0.00
4.18000	-3256.02	134.28	31.09	-3312.07	129.02	50.62	-3920.20	267.35	-104.15	-3183.71	221.12	70.45	-3084.39	-31.47	16.91	-3334.14	10.73	59.27	-4365.01	167.52	744.00	-4809.63	180.74	541.03	-3067.38	59.64	1088.84	0.00	0.00	0.00	-3047.92	5.86	1468.16	-3116.65	97.16	1493.56	-3211.48	-91.50	1440.95	-3312.83	121.47	1401.64	139.87	1151.32	74.04	727.00	1056.73	74.47	0.00
4.19000	-3247.02	132.58	30.93	-3263.06	126.42	52.09	-3910.84	267.69	-103.47	-3178.14	221.69	70.51	-3084.39	-31.47	16.91	-3327.67	9.84	59.00	-4365.76	166.35	745.82	-4804.98	179.10	542.88	-3048.86	59.20	1089.78	0.00	0.00	0.00	-3038.97	5.60	1468.23	-3111.54	96.88	1493.69	-3204.99	-92.64	1440.87	-3305.88	119.81	1401.12	139.01	1150.61	74.42	727.46	1056.33	74.75	0.00
4.20000	-3192.42	130.04	34.09	-3255.09	125.38	50.22	-3901.32	268.03	-102.78	-3172.50	222.27	70.57	-3084.39	-31.47	16.91	-3321.25	8.94	58.70	-4366.39	165.17	747.60	-4800.20	177.47	544.71	-3064.13	57.72	1089.81	0.00	0.00	0.00	-3030.00	5.42	1468.31	-3106.40	96.74	1493.66	-3198.46	-93.76	1440.78	-3298.88	118.15	1400.60	137.06	1150.60	73.78	727.64	1056.35	74.82	0.00
4.21000	-3157.22	129.63	33.17	-3249.02	123.12	45.59	-3891.63	268.37	-102.06	-3166.81	222.84	70.63	-3084.39	-31.47	16.91	-3314.88	8.04	58.38	-4366.88	163.99	749.34	-4795.28	175.83	546.51	-3030.61	57.77	1091.02	0.00	0.00	0.00	-3021.01	5.32	1468.40	-3101.19	96.73	1493.47	-3191.87	-94.86	1440.70	-3291.82	116.50	1400.09	141.24	1150.02	75.07	729.17	1056.25	75.07	0.00
4.22000	-3173.40	128.63	20.89	-3182.92	122.00	50.46	-3881.78	268.70	-101.33	-3161.06	223.43	70.69	-3084.39	-31.47	16.91	-3308.57	7.14	58.03	-4367.24	162.81	751.04	-4790.22	174.19	548.29	-3055.37	55.80	1090.00	0.00	0.00	0.00	-3012.01	5.30	1468.50	-3095.87	96.84	1493.10	-3185.23	-95.95	1440.62	-3284.71	114.86	1399.59	140.07	1149.04	74.95	727.84	1056.52	74.78	0.00
4.23000	-3120.90	128.37	22.89	-3161.22	120.21	49.49	-3871.77	269.03	-100.58	-3155.24	224.01	70.74	-3084.39	-31.47	16.91	-3302.33	6.23	57.66	-4367.47	161.63	752.70	-4785.02	172.55	550.03	-3027.14	56.18	1089.90	0.00	0.00	0.00	-3002.99	5.36	1468.61	-3090.43	97.08	1492.54	-3178.54	-97.02	1440.53	-3277.54	113.22	1399.09	140.25	1151.58	74.03	726.73	1056.13	74.72	0.00
4.24000	-3082.14	127.69	20.62	-3089.06	118.17	57.18	-3861.59	269.36	-99.81	-3149.37	224.60	70.80	-3084.39	-31.47	16.91	-3296.16	5.33	57.26	-4367.56	160.45	754.32	-4779.69	170.91	551.75	-3008.51	56.60	1091.91	0.00	0.00	0.00	-2993.96	5.49	1468.72	-3084.83	97.44	1491.78	-3171.80	-98.08	1440.46	-3270.32	111.59	1398.59	138.56	1152.45	73.45	728.39	1055.61	75.31	0.00
4.25000	-3051.89	127.17	21.41	-3050.08	116.12	58.59	-3851.25	269.69	-99.03	-3143.44	225.19	70.86	-3084.39	-31.47	16.91	-3290.06	4.43	56.84	-4367.52	159.27	755.89	-4774.21	169.27	553.44	-3010.36	58.48	1091.07	0.00	0.00	0.00	-2984.92	5.69	1468.85	-3079.03	97.91	1490.81	-3165.02	-99.12	1440.38	-3263.03	109.97	1398.10	138.58	1151.05	73.97	728.50	1055.33	75.26	0.00
4.26000	-3026.06	126.79	24.29	-3012.70	114.18	59.79	-3840.75	270.01	-98.23	-3137.44	225.78	70.92	-3084.39	-31.47	16.91	-3284.05	3.53	56.38	-4367.34	158.08	757.43	-4768.59	167.63	555.09	-2986.53	56.77	1091.42	0.00	0.00	0.00	-2975.87	5.96	1468.98	-3073.00	98.48	1489.61	-3158.18	-100.15	1440.30	-3255.70	108.35	1397.62	138.84	1150.92	74.21	727.01	1055.97	74.73	0.00
4.27000	-3000.59	126.54	28.29	-2976.90	112.36	60.78	-3830.09	270.33	-97.42	-3131.38	226.37	70.97	-3084.39	-31.47	16.91	-3278.12	2.63	55.90	-4367.02	156.90	758.92	-4762.82	165.98	556.72	-2985.86	57.37	1091.57	0.00	0.00	0.00	-2966.81	6.30	1469.13	-3066.72	99.16	1488.18	-3151.29	-101.15	1440.23	-3248.31	106.75	1397.14	136.98	1151.68	73.37	727.94	1056.18	75.03	0.00
4.28000	-2975.12	127.83	31.50	-2942.64	110.65	61.57	-3819.27	270.64	-96.59	-3125.25	226.96	71.03	-3084.39	-31.47	16.91	-3272.28	1.73	55.39	-4366.56	155.71	760.36	-4756.92	164.34	558.32	-3001.63	55.60	1089.65	0.00	0.00	0.00	-2957.74	6.70	1469.29	-3060.14	99.94	1486.50	-3144.35	-102.14	1440.15	-3240.86	105.15	1396.67	140.63	1151.77	74.11	728.17	1056.05	75.05	0.00
4.29000	-2972.80	124.85	33.51	-2909.90	109.05	62.18	-3808.30	270.95	-95.75	-3119.06	227.56	71.08	-3084.39	-31.47	16.91	-3266.54	0.83	54.85	-4365.96	154.52	761.76	-4750.87	162.70	559.89	-2993.70	55.75	1088.69	0.00	0.00	0.00	-2948.66	7.15	1469.45	-3039.88	103.46	1484.31	-3137.36	-103.12	1440.08	-3233.36	103.56	1396.20	140.26	1150.93	74.14	727.65	1055.76	74.83	0.00
4.30000	-2961.14	125.24	35.38	-2878.66	107.55	62.60	-3797.17	271.26	-94.89	-3112.80	228.15	71.14	-3084.39	-31.47	16.91	-3260.90	-0.06	54.28	-4365.22	153.32	763.12	-4744.68	161.06	561.43	-2971.45	54.12	1088.15	0.00	0.00	0.00	-2939.58	7.67	1469.62	-3071.75	103.33	1483.63	-3130.33	-104.08	1440.01	-3225.80	101.97	1395.73	138.68	1150.03	74.41	727.92	1056.65	74.71	0.00
4.31000	-2863.62	123.46	55.29	-2848.89	106.16	62.85	-3785.88	271.56	-94.01	-3106.47	228.74	71.19	-3084.39	-31.47	16.91	-3255.36	-0.95	53.68	-4364.33	152.13	764.43	-4738.34	159.41	562.94	-2958.10	55.59	1087.39	0.00	0.00	0.00	-2930.49	8.23	1469.81	-3066.10	101.70	1483.44	-3123.24	-105.02	1439.95	-3218.18	100.40	1395.28	139.77	1150.66	74.31	727.96	1056.21	75.00	0.00
4.32000	-2826.79	122.70	60.59	-2820.56	104.86	62.94	-3774.44	271.85	-93.12	-3100.08	229.33	71.25	-3084.39	-31.47	16.91	-3249.94	-1.84	53.05	-4363.30	150.94	765.70	-4731.86	157.77	564.42	-2968.94	54.76	1087.06	0.00	0.00	0.00	-2921.40	8.85	1470.00	-3017.97	103.80	1478.49	-3116.10	-105.94	1439.88	-3210.51	98.84	1394.82	140.75	1151.71	74.07	728.09	1056.75	74.85	0.00
4.33000	-2791.71	121.96	65.28	-2793.65	103.66	62.86	-3762.84	272.14	-92.22	-3093.62	229.92	71.30	-3084.39	-31.47	16.91	-3244.63	-2.72	52.39	-4362.13	149.74	766.93	-4725.23	156.12	565.86	-2982.80	54.31	1083.58	0.00	0.00	0.00	-2912.31	9.51	1470.21	-3025.03	104.31	1477.27	-3108.91	-106.85	1439.82	-3202.79	97.28	1394.38	139.60	1150.45	74.35	727.67	1056.69	74.87	0.00
4.34000	-2758.38	121.23	69.37	-2768.13	102.56	62.64	-3751.10	272.42	-91.31	-3087.09	230.50	71.36	-3084.39	-31.47	16.91	-3239.45	-3.60	51.69	-4360.80	148.54	768.10	-4718.46	154.48	567.27	-2960.09	54.21	1081.50	0.00	0.00	0.00	-2903.21	10.22	1470.42	-3005.64	104.96	1476.96	-3101.67	-107.74	1439.75	-3195.01	95.74	1393.94	138.41	1149.18	74.42	727.24	1056.28	74.90	0.00
4.35000	-2726.80	120.52	72.89	-2743.98	101.54	62.28	-3739.20	272.70	-90.38	-3080.48	231.09	71.42	-3084.39	-31.47	16.91	-3234.40	-4.48	50.96	-4359.33	147.34	769.24	-4711.54	152.84	568.66	-2926.98	54.23	1079.99	0.00	0.00	0.00	-2894.12	10.97	1470.65	-3002.25	104.24	1476.57	-3094.38	-108.61	1439.69	-3187.17	94.20	1393.50	138.48	1150.39	74.25	729.70	1055.87	75.43	0.00
4.36000	-2696.97	119.81	75.85	-2721.17	100.61	61.78	-3727.15	272.97	-89.43	-3073.81	231.67	71.47	-3084.39	-31.47	16.91	-3229.47	-5.35	50.20	-4357.71	146.14	770.32	-4704.47	151.19	570.01	-2923.69	53.81	1077.41	0.00	0.00	0.00	-2885.03	11.76	1470.88	-3044.00	104.56	1474.19	-3087.04	-109.47	1439.63	-3179.28	92.68	1393.08	136.08	1150.89	73.29	728.12	1056.49	75.05	0.00
4.37000	-2668.90	119.12	78.27	-2699.68	99.76	61.16	-3714.95	273.23	-88.48	-3067.06	232.24	71.53	-3084.39	-31.47	16.91	-3224.69	-6.21	49.40	-4355.93	144.94	771.36	-4697.26	149.55	571.32	-2930.42	53.74	1074.87	0.00	0.00	0.00	-2875.94	12.59	1471.13	-3010.97	105.19	1469.85	-3079.64	-110.30	1439.58	-3171.34	91.16	1392.65	138.14	1151.27	73.94	727.98	1056.35	74.98	0.00
4.38000	-2642.57	118.43	80.17	-2679.47	98.99	60.42	-3702.60	273.48	-87.51	-3060.24	232.82	71.58	-3084.39	-31.47	16.91	-3220.05	-7.07	48.57	-4354.01	143.73	772.35	-4689.89	147.91	572.61	-2908.50	52.42	1073.14	0.00	0.00	0.00	-2866.85	13.45	1471.38	-2981.71	104.98	1469.91	-3072.20	-111.12	1439.52	-3163.34	89.66	1392.24	136.68	1151.48	73.50	727.89	1057.01	74.68	0.00
4.39000	-2618.00	117.75	81.57	-2660.53	98.31	59.58	-3690.11	273.73	-86.53	-3053.34	233.39	71.64	-3084.39	-31.47	16.91	-3215.56	-7.92	47.70	-4351.93	142.53	773.30	-4682.38	146.27	573.86	-2921.40	52.63	1070.33	0.00	0.00	0.00	-2857.77	14.34	1471.65	-3002.25	107.92	1467.52	-3064.71	-111.92	1439.47	-3155.28	88.17	1391.83	141.34	1149.75	74.91	728.58	1056.49	74.95	0.00
4.40000	-2595.19	117.07	82.49	-2642.83	97.69	58.63	-3677.46	273.96	-85.54	-3046.37	233.95	71.70	-3084.39	-31.47	16.91	-3211.22	-8.77	46.80	-4349.69	141.32	774.19	-4674.71	144.62	575.07	-2895.17	52.06	1069.17	0.00	0.00	0.00	-2848.69	15.26	1471.93	-2981.93	109.06	1465.52	-3057.17	-112.71	1439.42	-3147.17	86.69	1391.43	140.65	1149.96	74.75	728.42	1055.62	75.13	0.00
4.41000	-2574.13	116.40	82.95	-2626.34	97.15	57.59	-3664.68	274.19	-84.53	-3039.32	234.51	71.75	-3084.39	-31.47	16.91	-3207.04	-9.61	45.86	-4347.30	140.11	775.04	-4666.90	142.98	576.26	-2891.43	53.01	1066.42	0.00	0.00	0.00	-2839.63	16.20	1472.21	-2961.38	109.44	1463.47	-3049.57	-113.47	1439.37	-3139.00	85.22	1391.04	140.49	1150.70	74.63	727.53	1055.77	75.15	0.00
4.42000	-2554.83	115.73	82.97	-2611.04	96.68	56.47	-3651.75	274.41	-83.52	-3032.20	235.06	71.81	-3084.39	-31.47	16.91	-3203.02	-10.44	44.88	-4344.75	138.90	775.84	-4658.94	141.34	577.41	-2879.52	52.14	1064.91	0.00	0.00	0.00	-2830.57	17.16	1472.51	-2963.46	108.95	1461.97	-3041.93	-114.22	1439.32	-3130.78	83.76	1390.65	138.15	1151.26	73.85	727.88	1057.00	74.76	0.00
4.43000	-2537.29	115.07	82.56	-2596.90	96.28	55.28	-3638.67	274.62	-82.49	-3025.00	235.61	71.87	-3084.39	-31.47	16.91	-3199.18	-11.26	43.86	-4342.04	137.69	776.59	-4650.82	139.70	578.52	-2863.69	51.43	1063.47	0.00	0.00	0.00	-2821.52	18.14	1472.82	-2970.42	112.53	1458.61	-3034.23	-114.95	1439.27	-3122.51	82.32	1390.27	138.87	1150.72	74.24	725.66	1057.41	74.28	0.00
4.44000	-2521.51	114.40	81.74	-2583.89	95.93	54.01	-3625.46	274.82	-81.46	-3017.72	236.15	71.93	-3084.39	-31.47	16.91	-3195.51	-12.07	42.81	-4339.17	136.47	777.29	-4642.55	138.06	579.60	-2861.10	50.82	1060.55	0.00	0.00	0.00	-2812.48	19.14	1473.14	-2963.38	114.10	1458.45	-3026.48	-115.66	1439.23	-3114.18	80.89	1389.90	139.73	1148.47	75.24	726.47	1057.94	74.01	0.00
4.45000	-2507.49	113.73	80.55	-2572.00	95.65	52.69	-3612.10	275.01	-80.41	-3010.36	236.69	71.99	-3084.39	-31.47	16.91	-3192.02	-12.87	41.71	-4336.14	135.26	777.94	-4634.13	136.42	580.64	-2827.64	51.47	1059.32	0.00	0.00	0.00	-2803.46	20.15	1473.47	-2938.38	114.92	1457.29	-3018.68	-116.35	1439.19	-3105.79	79.47	1389.53	138.78	1150.67	74.21	728.56	1056.24	75.06	0.00
4.46000	-2495.23	113.06	78.98	-2561.19	95.42	51.31	-3598.60	275.19	-79.35	-3002.92	237.22	72.04	-3084.39	-31.47	16.91	-3188.71	-13.67	40.57	-4332.95	134.04	778.55	-4625.56	134.78	581.65	-2827.76	51.22	1058.77	0.00	0.00	0.00	-2794.45	21.17	1473.81	-2971.93	113.98	1456.47	-3010.83	-117.02	1439.15	-3097.35	78.06	1389.17	139.06	1151.23	73.98	728.71	1055.77	75.35	0.00
4.47000	-2484.74	112.39	77.07	-2551.44	95.25	49.89	-3584.97	275.36	-78.28	-2995.39	237.74	72.11	-3084.39	-31.47	16.91	-3185.59	-14.45	39.40	-4329.59	132.82	779.10	-4616.83	133.15	582.63	-2849.35	52.45	1057.31	0.00	0.00	0.00	-2785.45	22.20	1474.16	-2900.75	116.75	1455.18	-3002.93	-117.67	1439.11	-3088.86	76.67	1388.82	137.85	1152.16	73.61	728.83	1055.44	75.49	0.00
4.48000	-2476.01	111.71	74.83	-2542.72	95.13	48.44	-3571.19	275.52	-77.21	-2987.79	238.25	72.17	-3084.39	-31.47	16.91	-3182.67	-15.23	38.18	-4326.07	131.60	779.60	-4607.94	131.51	583.56	-2824.98	51.80	1055.85	0.00	0.00	0.00	-2776.47	23.23	1474.53	-2886.16	118.01	1453.67	-2994.98	-118.31	1439.07	-3080.31	75.29	1388.48	137.97	1150.42	74.23	728.83	1055.43	75.54	0.00
4.49000	-2469.04	111.02	72.28	-2535.01	95.06	46.95	-3557.28	275.67	-76.12	-2980.10	238.75	72.23	-3084.39	-31.47	16.91	-3179.95	-15.99	36.92	-4322.38	130.38	780.05	-4598.90	129.87	584.46	-2788.40	52.57	1055.86	0.00	0.00	0.00	-2767.51	24.27	1474.90	-2871.94	119.15	1452.25	-2986.98	-118.92	1439.04	-3071.70	73.92	1388.14	137.53	1148.65	74.67	727.48	1056.32	74.86	0.00
4.50000	-2463.85	110.33	69.45	-2528.28	95.03	45.45	-3543.23	275.80	-75.02	-2972.33	239.25	72.29	-3084.39	-31.47	16.91	-3177.44	-16.75	35.62	-4318.52	129.16	780.45	-4589.71	128.24	585.33	-2780.37	53.83	1055.51	0.00	0.00	0.00	-2758.56	25.30	1475.29	-2858.07	120.17	1450.90	-2978.92	-119.52	1439.01	-3063.04	72.57	1387.82	136.70	1150.04	74.25	728.17	1056.41	74.94	0.00
4.51000	-2460.42	109.63	66.34	-2522.51	95.05	43.94	-3529.04	275.92	-73.92	-2964.47	239.73	72.36	-3084.39	-31.47	16.91	-3175.14	-17.49	34.27	-4314.49	127.93	780.79	-4580.36	126.61	586.15	-2772.27	55.48	1054.31	0.00	0.00	0.00	-2749.63	26.33	1475.68	-2844.54	121.08	1449.63	-2970.82	-120.09	1438.98	-3054.33	71.24	1387.50	139.14	1150.03	74.40	728.45	1056.11	75.23	0.00
4.52000	-2458.76	108.92	62.98	-2517.67	95.10	42.43	-3514.73	276.04	-72.80	-2956.53	240.21	72.42	-3084.39	-31.47	16.91	-3173.05	-18.22	32.88	-4310.29	126.71	781.09	-4570.85	124.98	586.94	-2767.94	55.51	1054.96	0.00	0.00	0.00	-2740.73	27.35	1476.09	-2831.35	121.86	1448.44	-2962.66	-120.65	1438.95	-3045.56	69.92	1387.19	139.84	1149.82	74.53	727.93	1056.25	74.85	0.00
4.53000	-2458.87	108.19	59.39	-2513.73	95.19	40.92	-3500.27	276.13	-71.68	-2948.50	240.67	72.49	-3084.39	-31.47	16.91	-3171.19	-18.93	31.45	-4305.92	125.48	781.33	-4561.18	123.35	587.69	-2760.39	57.16	1054.80	0.00	0.00	0.00	-2731.85	28.36	1476.51	-2818.49	122.53	1447.33	-2954.45	-121.19	1438.92	-3036.74	68.61	1386.89	138.59	1150.82	74.27	727.08	1056.41	74.71	0.00
4.54000	-2460.75	107.46	55.58	-2510.68	95.31	39.43	-3485.69	276.22	-70.55	-2940.39	241.12	72.55	-3084.39	-31.47	16.91	-3169.55	-19.64	29.97	-4301.38	124.25	781.52	-4551.36	121.72	588.41	-2739.55	60.12	1055.87	0.00	0.00	0.00	-2722.99	29.36	1476.94	-2805.94	123.10	1446.29	-2946.19	-121.71	1438.90	-3027.86	67.32	1386.59	139.82	1151.68	74.08	728.18	1055.73	75.17	0.00
4.55000	-2464.41	106.70	51.58	-2508.47	95.47	37.96	-3470.98	276.29	-69.42	-2932.18	241.57	72.62	-3084.39	-31.47	16.91	-3173.07	-21.20	28.95	-4296.66	123.02	781.65	-4541.38	120.09	589.08	-2735.66	61.54	1057.38	0.00	0.00	0.00	-2714.15	30.34	1477.38	-2793.71	123.55	1445.32	-2937.88	-122.20	1438.88	-3018.93	66.04	1386.31	139.62	1151.29	74.31	726.16	1056.61	74.41	0.00
4.56000	-2469.84	105.94	47.41	-2507.09	95.65	36.52	-3456.13	276.35	-68.27	-2923.89	242.00	72.69	-3084.39	-31.47	16.91	-3171.57	-22.21	26.50	-4291.77	121.79	781.73	-4531.23	118.46	589.72	-2714.11	62.13	1057.80	0.00	0.00	0.00	-2705.34	31.31	1477.84	-2781.77	123.90	1444.42	-2929.51	-122.68	1438.86	-3009.94	64.78	1386.03	140.99	1151.70	74.33	727.17	1056.62	74.72	0.00
4.57000	-2477.10	105.15	43.06	-2506.52	95.85	35.11	-3441.16	276.39	-67.12	-2915.50	242.42	72.76	-3084.39	-31.47	16.91	-3182.03	-22.75	23.25	-4286.70	120.55	781.76	-4520.93	116.84	590.32	-2718.06	64.06	1059.79	0.00	0.00	0.00	-2696.56	32.25	1478.30	-2770.13	124.15	1443.59	-2921.10	-123.14	1438.84	-3000.90	63.54	1385.76	137.99	1153.76	73.02	728.55	1056.25	75.32	0.00
4.58000	-2550.72	104.18	22.03	-2506.72	96.08	33.76	-3426.06	276.42	-65.96	-2907.03	242.83	72.84	-3084.39	-31.47	16.91	-3175.21	-23.04	21.25	-4281.45	119.32	781.74	-4510.47	115.22	590.88	-2693.46	66.68	1061.77	0.00	0.00	0.00	-2687.81	33.17	1478.78	-2758.78	124.29	1442.83	-2912.63	-123.57	1438.82	-2991.80	62.31	1385.50	138.50	1151.81	74.03	727.26	1055.65	75.26	0.00
4.59000	-2526.20	101.89	24.72	-2507.67	96.32	32.45	-3410.83	276.43	-64.80	-2898.46	243.22	72.91	-3084.39	-31.47	16.91	-3189.20	-21.85	18.22	-4276.02	118.08	781.65	-4499.84	113.60	591.39	-2653.05	69.51	1065.45	0.00	0.00	0.00	-2679.08	34.06	1479.27	-2747.70	124.34	1442.14	-2904.11	-123.99	1438.81	-2982.66	61.10	1385.25	139.25	1151.53	73.96	727.45	1057.30	74.56	0.00
4.60000	-2518.66	101.49	23.88	-2509.35	96.58	31.21	-3395.47	276.43	-63.63	-2889.80	243.60	72.98	-3084.39	-31.47	16.91	-3160.80	-22.03	21.82	-4270.41	116.84	781.52	-4489.06	111.98	591.87	-2658.46	71.34	1066.89	0.00	0.00	0.00	-2670.39	34.92	1479.77	-2736.89	124.30	1441.51	-2895.54	-124.38	1438.80	-2973.45	59.91	1385.01	138.14	1152.04	73.50	728.40	1056.99	74.86	0.00
4.61000	-2508.06	102.94	24.39	-2511.73	96.85	30.04	-3379.99	276.41	-62.45	-2881.04	243.97	73.06	-3084.39	-31.47	16.91	-3150.21	-22.16	21.29	-4264.62	115.60	781.32	-4478.11	110.36	592.31	-2647.59	74.31	1068.36	0.00	0.00	0.00	-2661.73	35.74	1480.28	-2726.33	124.16	1440.95	-2886.92	-124.76	1438.79	-2964.19	58.74	1384.78	142.17	1150.55	74.89	728.19	1056.79	74.87	0.00
4.62000	-2497.32	100.82	22.76	-2514.78	97.13	28.95	-3364.39	276.38	-61.27	-2872.19	244.32	73.14	-3084.39	-31.47	16.91	-3149.01	-23.95	20.27	-4258.65	114.36	781.08	-4467.00	108.75	592.71	-2645.52	76.24	1071.85	0.00	0.00	0.00	-2653.10	36.53	1480.80	-2716.03	123.94	1440.45	-2878.24	-125.11	1438.78	-2954.88	57.58	1384.56	141.20	1150.70	74.70	727.71	1056.57	74.66	0.00
4.63000	-2515.80	99.76	20.63	-2518.48	97.42	27.95	-3348.66	276.33	-60.08	-2863.25	244.66	73.22	-3084.39	-31.47	16.91	-3136.59	-24.89	21.00	-4252.49	113.11	780.77	-4455.72	107.13	593.07	-2622.64	78.50	1074.75	0.00	0.00	0.00	-2644.50	37.29	1481.34	-2705.98	123.63	1440.01	-2869.51	-125.44	1438.78	-2945.52	56.44	1384.35	138.83	1150.71	74.25	726.90	1056.81	74.47	0.00
4.64000	-2521.46	101.11	16.94	-2522.80	97.71	27.04	-3332.81	276.27	-58.89	-2854.21	244.98	73.30	-3084.39	-31.47	16.91	-3131.61	-27.10	22.03	-4246.14	111.87	780.41	-4444.28	105.52	593.38	-2643.99	79.02	1075.57	0.00	0.00	0.00	-2635.94	38.00	1481.89	-2696.16	123.23	1439.63	-2860.74	-125.75	1438.78	-2936.09	55.31	1384.14	138.90	1150.15	74.32	725.93	1056.19	74.46	0.00
4.65000	-2516.45	99.83	18.53	-2527.76	98.00	26.23	-3316.84	276.18	-57.70	-2845.07	245.29	73.38	-3084.38	-31.47	16.91	-3107.96	-27.52	27.98	-4239.61	110.62	779.99	-4432.68	103.91	593.65	-2623.27	82.41	1078.29	0.00	0.00	0.00	-2627.42	38.66	1482.45	-2686.56	122.76	1439.31	-2851.90	-126.04	1438.78	-2926.62	54.21	1383.95	139.76	1151.88	74.01	727.05	1055.76	74.81	0.00
4.66000	-2501.71	99.27	21.32	-2571.07	97.86	17.89	-3300.75	276.08	-56.49	-2835.83	245.58	73.47	-3079.48	-31.21	20.31	-3100.72	-26.99	31.70	-4232.89	109.38	779.52	-4420.91	102.31	593.89	-2594.20	83.64	1081.08	0.00	0.00	0.00	-2618.94	39.28	1483.02	-2677.18	122.20	1439.05	-2843.02	-126.31	1438.78	-2917.09	53.13	1383.77	139.60	1150.98	74.33	728.48	1056.49	74.93	0.00
4.67000	-2518.44	100.62	15.51	-2549.98	98.35	23.67	-3284.54	275.97	-55.29	-2826.50	245.86	73.56	-3077.23	-30.35	19.66	-3086.23	-26.09	35.48	-4225.98	108.13	778.98	-4408.97	100.70	594.08	-2598.60	83.69	1083.12	0.00	0.00	0.00	-2610.49	39.85	1483.61	-2668.01	121.57	1438.85	-2834.09	-126.56	1438.78	-2907.51	52.06	1383.59	139.14	1152.03	74.08	729.19	1056.20	75.09	0.00
4.68000	-2520.13	102.44	18.96	-2563.37	99.69	21.02	-3268.21	275.83	-54.08	-2817.06	246.12	73.65	-3024.36	-29.24	28.26	-3049.28	-25.94	41.37	-4218.87	106.88	778.39	-4396.87	99.10	594.22	-2600.41	84.76	1084.37	0.00	0.00	0.00	-2602.08	40.36	1484.20	-2659.04	120.87	1438.70	-2825.10	-126.78	1438.79	-2897.87	51.01	1383.43	138.50	1151.45	73.91	727.27	1056.25	74.91	0.00
4.69000	-2540.61	100.57	13.36	-2549.73	100.31	23.04	-3251.77	275.68	-52.87	-2807.52	246.36	73.74	-3030.80	-31.08	25.60	-3040.43	-27.69	41.43	-4211.58	105.62	777.74	-4384.60	97.50	594.33	-2574.20	84.74	1086.59	0.00	0.00	0.00	-2593.72	40.82	1484.81	-2650.27	120.10	1438.60	-2816.06	-126.99	1438.80	-2888.18	49.98	1383.28	139.88	1150.36	74.53	727.51	1056.53	74.81	0.00
4.70000	-2519.97	99.61	15.26	-2568.41	98.91	20.20	-3235.21	275.51	-51.65	-2797.88	246.59	73.83	-2983.50	-30.99	30.77	-3005.85	-28.00	44.97	-4204.09	104.37	777.03	-4372.16	95.90	594.39	-2556.35	86.47	1087.72	0.00	0.00	0.00	-2585.40	41.22	1485.44	-2641.68	119.26	1438.55	-2806.96	-127.17	1438.81	-2878.44	48.98	1383.13	138.29	1150.05	74.44	729.10	1056.04	75.17	0.00
4.71000	-2543.39	101.26	13.75	-2592.88	98.47	15.79	-3218.53	275.32	-50.43	-2788.14	246.79	73.92	-2979.54	-32.01	27.25	-2974.06	-28.46	47.56	-4196.41	103.11	776.27	-4359.55	94.31	594.41	-2560.01	86.61	1089.14	0.00	0.00	0.00	-2577.12	41.56	1486.07	-2633.26	118.36	1438.56	-2797.82	-127.33	1438.83	-2868.64	47.99	1383.00	137.94	1150.39	74.05	729.12	1056.99	74.90	0.00
4.72000	-2521.28	99.25	15.41	-2541.63	99.71	22.76	-3201.74	275.11	-49.21	-2778.30	246.98	74.02	-2960.26	-33.86	27.46	-2951.08	-29.67	47.27	-4188.53	101.86	775.44	-4346.78	92.72	594.38	-2545.95	86.18	1090.52	0.00	0.00	0.00	-2568.89	41.83	1486.72	-2625.01	117.39	1438.61	-2788.62	-127.46	1438.84	-2858.79	47.02	1382.88	136.92	1150.68	73.55	727.64	1057.02	74.69	0.00
4.73000	-2476.18	101.66	23.04	-2534.62	101.61	26.38	-3184.84	274.88	-47.99	-2768.35	247.15	74.12	-2898.21	-36.04	32.45	-2936.50	-31.06	45.31	-4180.45	100.60	774.55	-4333.83	91.13	594.31	-2538.74	86.08	1091.81	0.00	0.00	0.00	-2560.70	42.03	1487.38	-2616.92	116.36	1438.71	-2779.37	-127.58	1438.86	-2848.88	46.08	1382.77	139.80	1150.38	74.68	727.00	1056.17	74.72	0.00
4.74000	-2503.91	100.53	19.86	-2545.29	98.95	25.28	-3167.83	274.62	-46.76	-2758.30	247.30	74.22	-2876.49	-36.46	31.65	-2890.76	-31.38	46.62	-4172.17	99.34	773.60	-4320.71	89.54	594.20	-2529.36	86.06	1094.21	0.00	0.00	0.00	-2552.56	42.17	1488.05	-2608.98	115.28	1438.86	-2770.07	-127.67	1438.88	-2838.93	45.15	1382.67	140.07	1149.09	75.05	727.58	1056.67	74.58	0.00
4.75000	-2528.57	98.88	16.25	-2520.48	100.62	28.90	-3150.70	274.35	-45.53	-2748.14	247.43	74.33	-2841.92	-36.58	30.78	-2859.50	-31.83	45.66	-4163.69	98.07	772.59	-4307.43	87.96	594.04	-2524.21	86.66	1095.01	0.00	0.00	0.00	-2544.49	42.23	1488.74	-2601.19	114.15	1439.05	-2760.71	-127.74	1438.90	-2828.91	44.25	1382.58	140.18	1149.76	74.48	727.05	1057.05	74.50	0.00
4.76000	-2493.61	101.32	22.21	-2526.68	98.35	26.86	-3133.47	274.06	-44.30	-2737.87	247.54	74.43	-2821.98	-35.15	26.94	-2834.62	-33.70	42.78	-4155.02	96.81	771.52	-4293.97	86.38	593.84	-2507.35	86.15	1095.47	0.00	0.00	0.00	-2552.57	41.84	1490.15	-2593.52	112.96	1439.29	-2751.30	-127.79	1438.93	-2818.85	43.36	1382.50	138.99	1149.98	74.17	727.47	1056.77	74.69	0.00
4.77000	-2513.51	101.27	17.84	-2536.23	95.82	25.59	-3116.13	273.75	-43.07	-2727.49	247.63	74.54	-2771.38	-36.62	27.76	-2808.67	-32.55	40.24	-4146.14	95.55	770.39	-4280.34	84.80	593.59	-2492.37	85.92	1097.49	0.00	0.00	0.00	-2548.37	41.84	1491.03	-2585.99	111.72	1439.57	-2741.84	-127.81	1438.96	-2808.73	42.50	1382.44	139.97	1151.02	74.06	726.94	1057.00	74.54	0.00
4.78000	-2535.04	99.84	15.81	-2552.77	96.14	22.89	-3098.68	273.42	-41.84	-2717.01	247.70	74.65	-2747.82	-36.64	25.30	-2757.38	-33.07	41.49	-4137.05	94.28	769.20	-4266.53	83.23	593.30	-2476.39	85.16	1099.41	0.00	0.00	0.00	-2543.44	41.58	1491.75	-2578.57	110.44	1439.88	-2732.33	-127.81	1438.99	-2798.55	41.66	1382.38	140.59	1151.21	74.29	728.92	1055.82	75.44	0.00
4.79000	-2545.33	99.08	14.83	-2539.80	98.07	27.08	-3081.12	273.06	-40.61	-2706.42	247.75	74.76	-2718.14	-35.30	23.34	-2729.74	-31.52	38.85	-4127.76	93.01	767.95	-4252.56	81.66	592.95	-2473.80	85.71	1099.03	0.00	0.00	0.00	-2506.60	42.12	1492.42	-2571.25	109.11	1440.24	-2722.76	-127.79	1439.02	-2788.33	40.84	1382.34	140.34	1149.78	74.81	728.72	1056.14	75.33	0.00
4.80000	-2502.28	98.25	22.67	-2527.25	95.92	29.39	-3063.45	272.68	-39.38	-2695.71	247.78	74.88	-2704.42	-31.78	18.12	-2672.91	-30.66	40.34	-4118.26	91.74	766.63	-4238.41	80.09	592.57	-2459.78	84.90	1099.93	0.00	0.00	0.00	-2512.23	42.50	1493.20	-2564.04	107.75	1440.64	-2713.14	-127.74	1439.06	-2778.05	40.05	1382.31	137.57	1151.63	73.96	727.60	1056.26	74.98	0.00
4.81000	-2531.78	97.14	17.92	-2571.56	93.85	23.01	-3045.69	272.28	-38.14	-2684.90	247.78	75.00	-2621.33	-30.83	25.84	-2668.27	-30.85	33.45	-4108.56	90.47	765.25	-4224.08	78.53	592.13	-2440.99	85.12	1100.21	0.00	0.00	0.00	-2500.61	42.38	1493.41	-2556.92	106.34	1441.08	-2703.46	-127.67	1439.10	-2767.71	39.28	1382.28	139.18	1151.05	74.22	727.96	1056.40	74.87	0.00
4.82000	-2524.91	96.22	21.16	-2568.91	94.46	24.64	-3027.81	271.86	-36.91	-2673.97	247.76	75.12	-2601.09	-30.35	20.73	-2622.82	-29.89	34.59	-4098.64	89.20	763.80	-4209.58	76.97	591.65	-2443.82	83.57	1099.77	0.00	0.00	0.00	-2480.90	42.51	1492.88	-2549.89	104.90	1441.55	-2693.74	-127.58	1439.14	-2757.32	38.53	1382.28	138.84	1150.81	74.10	727.14	1056.86	74.41	0.00
4.83000	-2529.03	94.93	21.51	-2567.91	93.74	25.79	-3009.84	271.42	-35.68	-2662.93	247.72	75.24	-2538.89	-31.73	27.07	-2575.53	-30.13	36.24	-4088.52	87.93	762.30	-4194.91	75.41	591.13	-2428.42	85.41	1100.37	0.00	0.00	0.00	-2468.30	43.32	1492.78	-2542.92	103.43	1442.05	-2683.96	-127.47	1439.18	-2746.88	37.80	1382.28	139.87	1152.23	73.77	728.80	1056.49	75.10	0.00
4.84000	-2528.37	94.16	20.05	-2530.40	94.94	31.56	-2991.76	270.95	-34.45	-2651.77	247.65	75.37	-2519.13	-32.73	22.45	-2517.23	-29.64	40.56	-4078.18	86.65	760.72	-4180.05	73.86	590.55	-2434.14	83.55	1100.09	0.00	0.00	0.00	-2470.06	42.97	1492.68	-2536.03	101.93	1442.58	-2674.13	-127.33	1439.23	-2736.39	37.10	1382.29	138.18	1150.66	74.09	728.60	1057.70	74.56	0.00
4.85000	-2548.42	94.62	16.91	-2537.52	96.62	28.04	-2973.59	270.45	-33.22	-2640.50	247.56	75.50	-2459.66	-31.17	25.04	-2472.79	-29.24	40.75	-4067.63	85.37	759.09	-4165.02	72.31	589.93	-2433.29	84.73	1099.49	0.00	0.00	0.00	-2458.39	42.37	1491.64	-2529.19	100.40	1443.15	-2664.24	-127.16	1439.27	-2725.84	36.43	1382.32	138.93	1150.77	74.18	727.50	1056.48	74.75	0.00
4.86000	-2538.19	97.51	17.63	-2533.39	99.57	28.13	-2955.31	269.94	-31.99	-2629.12	247.45	75.63	-2472.32	-35.20	18.34	-2429.41	-28.82	41.10	-4056.87	84.10	757.39	-4149.82	70.76	589.26	-2407.77	84.91	1099.09	0.00	0.00	0.00	-2452.25	41.90	1492.07	-2522.41	98.85	1443.75	-2654.30	-126.97	1439.33	-2715.24	35.77	1382.36	141.14	1150.59	74.39	727.48	1056.55	74.74	0.00
4.87000	-2506.01	100.08	22.01	-2562.24	100.55	19.69	-2936.93	269.40	-30.77	-2617.61	247.31	75.77	-2358.25	-33.06	32.62	-2387.07	-28.38	41.61	-4045.89	82.82	755.62	-4134.43	69.22	588.54	-2403.47	84.05	1097.98	0.00	0.00	0.00	-2439.68	41.70	1491.27	-2515.66	97.27	1444.38	-2644.31	-126.76	1439.38	-2704.59	35.14	1382.41	139.27	1150.14	74.37	726.47	1056.90	74.50	0.00
4.88000	-2534.82	103.43	14.01	-2538.04	100.85	23.28	-2918.46	268.83	-29.54	-2605.99	247.14	75.91	-2308.59	-32.92	34.38	-2345.76	-27.92	42.27	-4034.69	81.53	753.79	-4118.87	67.68	587.77	-2373.98	83.98	1097.68	0.00	0.00	0.00	-2430.29	41.88	1489.78	-2508.95	95.68	1445.03	-2634.26	-126.53	1439.43	-2693.88	34.54	1382.48	140.06	1149.66	74.83	727.64	1055.40	75.06	0.00
4.89000	-2550.96	102.43	9.89	-2512.93	101.59	25.42	-2899.89	268.24	-28.32	-2594.25	246.95	76.05	-2262.39	-32.59	36.00	-2305.48	-27.44	43.06	-4023.28	80.25	751.90	-4103.13	66.14	586.95	-2380.52	84.25	1095.51	0.00	0.00	0.00	-2418.11	41.17	1488.81	-2502.26	94.07	1445.71	-2624.16	-126.27	1439.49	-2683.12	33.96	1382.55	138.43	1151.59	73.54	728.22	1055.95	75.04	0.00
4.90000	-2546.28	104.45	8.60	-2506.51	102.51	25.26	-2881.22	267.62	-27.10	-2582.39	246.73	76.19	-2219.51	-32.07	37.47	-2266.23	-26.94	44.00	-4011.64	78.97	749.93	-4087.20	64.61	586.08	-2366.98	85.16	1094.24	0.00	0.00	0.00	-2410.70	40.47	1487.72	-2495.59	92.44	1446.41	-2614.01	-125.98	1439.56	-2672.31	33.41	1382.64	138.99	1151.76	73.72	728.52	1056.68	74.84	0.00
4.91000	-2525.24	103.82	13.15	-2501.14	103.38	25.01	-2862.46	266.98	-25.88	-2570.42	246.49	76.34	-2179.84	-31.39	38.78	-2227.99	-26.42	45.06	-3999.79	77.68	747.90	-4071.10	63.08	585.17	-2351.16	84.59	1092.18	0.00	0.00	0.00	-2394.22	40.02	1485.74	-2488.93	90.81	1447.14	-2603.80	-125.67	1439.62	-2661.44	32.88	1382.75	140.16	1150.67	74.76	727.71	1056.87	74.71	0.00
4.92000	-2544.58	104.96	9.86	-2496.78	104.20	24.71	-2843.61	266.31	-24.67	-2558.32	246.22	76.49	-2143.25	-30.55	39.95	-2190.77	-25.88	46.25	-3987.71	76.39	745.81	-4054.81	61.56	584.20	-2354.15	84.29	1090.41	0.00	0.00	0.00	-2375.00	40.23	1484.05	-2482.26	89.16	1447.89	-2593.54	-125.34	1439.69	-2650.52	32.38	1382.86	138.53	1150.57	74.42	727.96	1057.22	74.66	0.00
4.93000	-2520.14	105.08	12.42	-2493.36	104.96	24.36	-2824.66	265.61	-23.46	-2546.09	245.92	76.65	-2109.62	-29.58	40.97	-2154.56	-25.33	47.56	-3975.41	75.10	743.64	-4038.35	60.04	583.18	-2337.23	84.20	1088.08	0.00	0.00	0.00	-2368.80	39.52	1481.71	-2475.59	87.51	1448.66	-2583.23	-124.98	1439.76	-2639.55	31.90	1382.99	141.91	1150.02	75.04	727.67	1056.22	74.90	0.00
4.94000	-2513.83	105.33	12.33	-2490.84	105.67	23.98	-2805.62	264.89	-22.25	-2533.75	245.60	76.81	-2078.82	-28.47	41.84	-2119.35	-24.76	48.97	-3962.89	73.81	741.41	-4021.70	58.53	582.12	-2328.51	83.40	1085.06	0.00	0.00	0.00	-2353.35	39.67	1479.72	-2468.90	85.86	1449.44	-2572.86	-124.59	1439.83	-2628.53	31.45	1383.13	139.98	1149.87	74.60	727.32	1056.57	74.66	0.00
4.95000	-2538.77	104.50	8.28	-2489.17	106.32	23.59	-2786.50	264.14	-21.05	-2521.28	245.24	76.97	-2050.73	-27.26	42.57	-2085.14	-24.18	50.49	-3950.14	72.52	739.11	-4004.87	57.02	581.00	-2308.15	84.02	1083.11	0.00	0.00	0.00	-2351.79	38.68	1477.40	-2462.18	84.21	1450.25	-2562.44	-124.18	1439.90	-2617.45	31.03	1383.29	137.13	1149.88	74.13	728.31	1056.02	74.94	0.00
4.96000	-2540.45	104.92	7.19	-2488.30	106.90	23.19	-2767.28	263.36	-19.85	-2508.69	244.86	77.13	-2025.22	-25.96	43.16	-2051.91	-23.58	52.11	-3937.16	71.23	736.74	-3987.85	55.51	579.83	-2295.30	83.42	1080.07	0.00	0.00	0.00	-2338.35	38.05	1475.16	-2455.43	82.56	1451.07	-2551.96	-123.75	1439.98	-2606.32	30.63	1383.46	139.40	1151.03	74.01	727.11	1056.09	74.64	0.00
4.97000	-2543.04	105.24	6.08	-2488.19	107.42	22.81	-2747.97	262.56	-18.66	-2495.97	244.45	77.30	-2002.18	-24.57	43.60	-2019.68	-22.97	53.82	-3923.95	69.93	734.31	-3970.65	54.01	578.60	-2277.69	83.39	1078.14	0.00	0.00	0.00	-2334.56	36.59	1473.71	-2448.64	80.91	1451.91	-2541.43	-123.29	1440.06	-2595.14	30.27	1383.64	141.06	1148.79	75.15	727.91	1056.26	74.93	0.00
4.98000	-2546.37	105.48	4.96	-2488.78	107.87	22.45	-2728.58	261.72	-17.47	-2483.12	244.01	77.47	-1981.46	-23.11	43.89	-1988.43	-22.35	55.62	-3910.52	68.64	731.80	-3953.27	52.51	577.33	-2274.86	83.02	1075.50	0.00	0.00	0.00	-2305.31	35.55	1470.85	-2441.79	79.27	1452.76	-2530.85	-122.80	1440.14	-2583.90	29.93	1383.83	138.56	1150.16	74.51	728.17	1056.30	75.01	0.00
4.99000	-2550.31	105.66	3.84	-2490.03	108.25	22.14	-2709.10	260.86	-16.29	-2470.15	243.54	77.65	-1962.96	-21.60	44.05	-1958.15	-21.72	57.49	-3896.85	67.34	729.22	-3935.70	51.02	576.00	-2270.95	82.09	1072.63	0.00	0.00	0.00	-2305.43	34.01	1468.54	-2434.89	77.65	1453.62	-2520.21	-122.29	1440.23	-2572.61	29.61	1384.04	139.92	1150.89	74.06	727.88	1056.71	74.82	0.00
5.00000	-2554.70	105.78	2.74	-2491.88	108.55	21.87	-2689.53	259.97	-15.11	-2457.05	243.03	77.83	-1946.54	-20.05	44.07	-1928.84	-21.09	59.44	-3882.95	66.04	726.58	-3917.94	49.53	574.62	-2257.67	81.05	1070.88	0.00	0.00	0.00	-2298.73	33.75	1467.01	-2427.92	76.03	1454.49	-2509.52	-121.75	1440.32	-2561.27	29.33	1384.27	140.25	1151.97	74.11	727.43	1056.62	74.70	0.00
5.01000	-2559.39	105.86	1.65	-2494.30	108.78	21.69	-2669.88	259.05	-13.94	-2443.82	242.50	78.01	-1932.09	-18.48	43.94	-1900.49	-20.44	61.45	-3868.82	64.74	723.86	-3900.00	48.05	573.19	-2246.34	80.64	1068.96	0.00	0.00	0.00	-2289.14	31.87	1465.18	-2420.87	74.43	1455.37	-2498.77	-121.19	1440.41	-2549.88	29.07	1384.51	138.80	1152.40	73.86	728.11	1056.64	74.91	0.00
5.02000	-2564.24	105.90	0.60	-2497.22	108.93	21.58	-2650.15	258.10	-12.77	-2430.46	241.94	78.20	-1919.47	-16.89	43.68	-1873.11	-19.78	63.53	-3854.45	63.44	721.08	-3881.87	46.57	571.71	-2229.57	79.59	1066.40	0.00	0.00	0.00	-2264.23	30.44	1463.43	-2413.74	72.85	1456.26	-2487.97	-120.60	1440.51	-2538.43	28.84	1384.76	141.12	1149.95	74.82	727.63	1056.46	75.00	0.00
5.03000	-2569.10	105.92	-0.40	-2500.60	109.00	21.57	-2630.33	257.12	-11.61	-2416.97	241.34	78.39	-1908.57	-15.31	43.28	-1846.67	-19.12	65.66	-3839.85	62.13	718.22	-3863.55	45.10	570.17	-2228.35	77.84	1064.81	0.00	0.00	0.00	-2264.14	28.74	1461.76	-2406.52	71.30	1457.16	-2477.12	-119.98	1440.60	-2526.93	28.65	1385.02	141.69	1150.32	74.92	729.47	1056.72	75.13	0.00
5.04000	-2573.82	105.94	-1.36	-2504.39	108.98	21.68	-2610.43	256.11	-10.46	-2403.35	240.71	78.58	-1899.25	-13.75	42.74	-1821.19	-18.45	67.83	-3825.00	60.83	715.29	-3845.05	43.63	568.58	-2210.18	77.15	1063.29	0.00	0.00	0.00	-2250.35	27.21	1460.50	-2399.19	69.76	1458.06	-2466.21	-119.34	1440.70	-2515.38	28.48	1385.30	138.92	1150.65	74.33	727.06	1056.45	74.68	0.00
5.05000	-2578.24	105.95	-2.25	-2508.54	108.88	21.92	-2590.45	255.07	-9.31	-2389.59	240.05	78.78	-1891.40	-12.22	42.07	-1796.65	-17.78	70.05	-3809.92	59.52	712.29	-3826.35	42.16	566.93	-2207.17	76.45	1062.85	0.00	0.00	0.00	-2243.52	25.37	1459.18	-2391.75	68.25	1458.97	-2455.25	-118.67	1440.81	-2503.78	28.34	1385.60	142.10	1149.57	75.03	727.37	1056.70	74.74	0.00
5.06000	-2582.23	105.98	-3.07	-2513.01	108.68	22.29	-2570.39	254.00	-8.17	-2375.70	239.36	78.98	-1884.90	-10.74	41.26	-1773.04	-17.10	72.30	-3794.60	58.21	709.22	-3807.47	40.71	565.23	-2182.69	75.28	1062.09	0.00	0.00	0.00	-2225.94	23.84	1458.56	-2384.20	66.77	1459.87	-2444.23	-117.97	1440.91	-2492.12	28.23	1385.91	142.62	1150.79	74.58	727.09	1056.55	74.62	0.00
5.07000	-2585.63	106.04	-3.80	-2517.74	108.40	22.83	-2550.26	252.89	-7.04	-2361.68	238.63	79.19	-1879.60	-9.32	40.32	-1750.36	-16.42	74.58	-3779.04	56.90	706.07	-3788.39	39.25	563.47	-2182.81	72.77	1061.62	0.00	0.00	0.00	-2211.17	21.76	1457.97	-2376.52	65.33	1460.78	-2433.16	-117.25	1441.02	-2480.41	28.15	1386.23	139.03	1150.92	73.88	728.26	1056.17	75.01	0.00
5.08000	-2588.29	106.14	-4.44	-2522.69	108.02	23.53	-2530.04	251.76	-5.92	-2347.52	237.87	79.40	-1875.40	-7.97	39.24	-1728.61	-15.74	76.88	-3763.24	55.59	702.85	-3769.13	37.80	561.66	-2157.56	70.65	1060.46	0.00	0.00	0.00	-2198.27	20.00	1457.90	-2368.70	63.91	1461.69	-2422.03	-116.50	1441.13	-2468.65	28.10	1386.57	138.09	1150.90	74.06	728.75	1056.28	75.01	0.00
5.09000	-2590.07	106.29	-4.97	-2527.80	107.54	24.42	-2509.76	250.59	-4.80	-2333.23	237.08	79.61	-1872.17	-6.71	38.04	-1707.79	-15.06	79.20	-3747.19	54.28	699.56	-3749.67	36.36	559.79	-2151.72	68.71	1060.61	0.00	0.00	0.00	-2195.15	17.44	1457.80	-2360.75	62.54	1462.60	-2410.85	-115.72	1441.25	-2456.84	28.08	1386.93	141.01	1149.14	75.38	727.05	1057.18	74.40	0.00
5.10000	-2590.81	106.50	-5.39	-2533.05	106.96	25.51	-2489.39	249.39	-3.69	-2318.79	236.25	79.83	-1869.77	-5.56	36.70	-1687.87	-14.38	81.53	-3730.89	52.96	696.20	-3730.02	34.92	557.87	-2132.38	66.97	1060.98	0.00	0.00	0.00	-2177.25	15.77	1457.73	-2352.64	61.20	1463.50	-2399.61	-114.92	1441.37	-2444.97	28.09	1387.30	140.21	1151.13	74.24	727.50	1057.74	74.32	0.00
5.11000	-2590.36	106.79	-5.69	-2558.62	105.45	22.59	-2468.95	248.16	-2.60	-2304.22	235.38	80.05	-1868.10	-4.53	35.23	-1668.87	-13.69	83.86	-3714.35	51.65	692.76	-3710.18	33.49	555.89	-2120.74	65.85	1061.88	0.00	0.00	0.00	-2169.22	13.01	1458.82	-2344.37	59.91	1464.40	-2388.32	-114.09	1441.49	-2433.05	28.13	1387.68	138.67	1150.56	74.08	729.46	1057.09	74.81	0.00
5.12000	-2588.59	107.16	-5.85	-2527.51	105.08	30.25	-2448.44	246.89	-1.51	-2289.51	234.48	80.28	-1867.02	-3.63	33.63	-1650.77	-13.01	86.19	-3697.57	50.33	689.25	-3690.15	32.07	553.86	-2115.82	63.41	1062.54	0.00	0.00	0.00	-2154.48	10.08	1459.43	-2335.93	58.66	1465.30	-2376.98	-113.23	1441.61	-2421.08	28.21	1388.08	137.37	1150.70	73.88	727.87	1056.28	75.03	0.00
5.13000	-2585.33	107.63	-5.86	-2530.59	105.61	30.05	-2427.85	245.59	-0.43	-2274.67	233.54	80.51	-1866.41	-2.87	31.91	-1633.57	-12.34	88.51	-3680.53	49.01	685.66	-3669.92	30.65	551.76	-2109.85	61.30	1063.87	0.00	0.00	0.00	-2140.58	8.07	1461.00	-2327.31	57.47	1466.18	-2365.58	-112.35	1441.74	-2409.06	28.31	1388.50	140.39	1150.31	74.39	728.80	1056.50	75.21	0.00
5.14000	-2580.45	108.21	-5.72	-2557.56	106.65	28.73	-2407.19	244.26	0.64	-2259.68	232.57	80.75	-1866.15	-2.28	30.05	-1617.26	-11.67	90.81	-3663.24	47.69	681.99	-3649.50	29.23	549.61	-2091.94	58.98	1065.26	0.00	0.00	0.00	-2126.45	6.19	1462.56	-2318.51	56.32	1467.06	-2354.12	-111.43	1441.87	-2396.99	28.45	1388.93	143.94	1148.97	75.50	728.08	1055.93	75.20	0.00
5.15000	-2573.78	108.91	-5.41	-2569.15	106.98	29.09	-2386.47	242.89	1.70	-2244.55	231.56	80.99	-1866.14	-1.86	28.07	-1601.84	-11.00	93.09	-3645.70	46.37	678.26	-3628.88	27.82	547.41	-2067.79	56.26	1067.66	0.00	0.00	0.00	-2125.15	3.56	1464.72	-2309.51	55.22	1467.93	-2342.61	-110.49	1442.00	-2384.86	28.62	1389.38	141.97	1148.86	75.28	728.16	1056.18	75.06	0.00
5.16000	-2565.19	109.75	-4.93	-2557.50	106.17	31.21	-2365.67	241.49	2.75	-2229.27	230.51	81.24	-1897.25	-1.52	19.54	-1587.30	-10.34	95.34	-3627.91	45.04	674.44	-3608.06	26.42	545.14	-2054.97	54.27	1070.67	0.00	0.00	0.00	-2112.20	0.63	1466.54	-2300.32	54.18	1468.79	-2331.05	-109.52	1442.14	-2372.68	28.83	1389.84	138.22	1150.81	74.04	728.47	1056.02	74.99	0.00
5.17000	-2554.53	110.73	-4.26	-2538.48	105.43	32.39	-2344.81	240.06	3.79	-2213.86	229.43	81.49	-1875.43	0.19	19.30	-1573.63	-9.68	97.55	-3609.87	43.72	670.55	-3587.05	25.02	542.82	-2042.82	52.00	1072.66	0.00	0.00	0.00	-2096.08	-1.00	1468.27	-2290.91	53.20	1469.63	-2319.43	-108.52	1442.28	-2360.45	29.06	1390.32	138.02	1151.49	73.74	726.97	1057.06	74.39	0.00
5.18000	-2541.63	111.87	-3.39	-2527.95	105.98	29.91	-2323.88	238.59	4.82	-2198.30	228.30	81.74	-1865.54	-0.75	17.68	-1560.84	-9.03	99.73	-3591.56	42.39	666.59	-3565.85	23.63	540.44	-2031.50	49.53	1075.08	0.00	0.00	0.00	-2081.27	-2.88	1470.90	-2281.28	52.29	1470.46	-2307.75	-107.50	1442.42	-2348.17	29.33	1390.82	138.65	1152.20	73.60	726.46	1057.18	74.28	0.00
5.19000	-2526.37	113.18	-2.32	-2539.96	106.31	24.20	-2302.88	237.08	5.84	-2182.59	227.14	82.00	-1863.66	0.26	21.57	-1548.92	-8.40	101.86	-3573.01	41.07	662.54	-3544.44	22.24	538.00	-2021.43	46.44	1077.46	0.00	0.00	0.00	-2054.18	-4.72	1472.54	-2271.43	51.43	1471.28	-2296.02	-106.45	1442.56	-2335.83	29.63	1391.33	138.60	1150.96	73.98	728.22	1056.81	74.81	0.00
5.20000	-2508.58	114.67	-1.03	-2513.84	108.84	25.24	-2281.81	235.54	6.85	-2166.74	225.94	82.27	-1865.76	-1.48	16.76	-1537.85	-7.77	103.93	-3554.19	39.74	658.42	-3522.84	20.86	535.50	-2015.96	43.40	1079.98	0.00	0.00	0.00	-2058.32	-8.12	1475.37	-2261.34	50.64	1472.08	-2284.24	-105.36	1442.71	-2323.45	29.97	1391.86	136.47	1150.78	73.48	727.79	1055.44	75.14	0.00
5.21000	-2488.13	116.35	0.48	-2509.40	110.80	23.65	-2260.69	233.96	7.84	-2150.74	224.70	82.53	-1862.00	0.41	17.59	-1527.64	-7.15	105.94	-3535.11	38.41	654.22	-3501.04	19.49	532.95	-1989.12	41.24	1082.88	0.00	0.00	0.00	-2050.53	-10.08	1477.36	-2251.01	49.93	1472.86	-2272.40	-104.25	1442.86	-2311.01	30.34	1392.40	136.99	1150.05	74.25	726.79	1056.26	74.69	0.00
5.22000	-2477.84	118.32	-3.49	-2472.30	113.74	28.76	-2239.50	232.34	8.83	-2134.60	223.42	82.81	-1858.54	0.31	17.20	-1518.28	-6.54	107.89	-3515.78	37.08	649.95	-3479.04	18.12	530.33	-1988.58	39.63	1085.31	0.00	0.00	0.00	-2036.74	-12.92	1479.79	-2240.42	49.28	1473.62	-2260.50	-103.11	1443.02	-2298.52	30.74	1392.96	136.85	1151.12	73.79	727.68	1056.61	74.78	0.00
5.23000	-2465.45	120.66	-0.18	-2464.49	116.13	31.74	-2218.24	230.69	9.80	-2118.31	222.10	83.09	-1842.29	0.58	19.55	-1509.76	-5.95	109.76	-3496.18	35.74	645.59	-3456.84	16.76	527.65	-1987.39	38.08	1087.38	0.00	0.00	0.00	-2021.68	-14.78	1481.06	-2229.58	48.71	1474.36	-2248.55	-101.94	1443.18	-2285.98	31.18	1393.54	138.52	1150.95	73.95	728.56	1056.81	75.07	0.00
5.24000	-2454.80	121.60	2.76	-2453.33	116.15	35.86	-2196.93	229.00	10.76	-2101.86	220.73	83.37	-1864.62	-0.83	15.24	-1502.08	-5.37	111.56	-3476.32	34.41	641.16	-3434.44	15.40	524.91	-1961.31	37.25	1089.86	0.00	0.00	0.00	-2025.65	-17.26	1483.51	-2218.46	48.22	1475.08	-2236.55	-100.75	1443.34	-2273.39	31.66	1394.13	140.20	1150.12	74.48	727.42	1057.20	74.63	0.00
5.25000	-2443.03	121.76	6.44	-2437.30	117.00	39.31	-2175.56	227.27	11.70	-2085.27	219.33	83.66	-1867.35	0.54	14.23	-1495.23	-4.80	113.27	-3456.19	33.07	636.64	-3411.84	14.05	522.12	-1945.23	35.59	1092.32	0.00	0.00	0.00	-2003.90	-19.31	1484.72	-2207.07	47.81	1475.77	-2224.48	-99.52	1443.50	-2260.74	32.17	1394.75	139.58	1148.79	74.98	726.84	1057.35	74.51	0.00
5.26000	-2404.59	122.00	9.64	-2389.28	118.01	46.79	-2154.12	225.51	12.64	-2068.52	217.89	83.95	-1871.87	0.43	12.66	-1489.21	-4.25	114.88	-3435.80	31.73	632.05	-3389.04	12.71	519.26	-1932.59	33.95	1094.89	0.00	0.00	0.00	-1993.74	-20.13	1486.65	-2195.39	47.48	1476.44	-2212.37	-98.26	1443.67	-2248.05	32.71	1395.37	137.21	1150.72	74.10	727.01	1056.79	74.62	0.00
5.27000	-2372.80	123.22	11.99	-2367.85	117.30	48.19	-2132.63	223.71	13.56	-2051.63	216.40	84.25	-1863.70	0.04	14.42	-1484.01	-3.71	116.40	-3415.14	30.39	627.38	-3366.03	11.38	516.34	-1916.30	34.62	1096.83	0.00	0.00	0.00	-1987.05	-22.21	1488.93	-2183.41	47.23	1477.09	-2200.19	-96.98	1443.84	-2235.30	33.29	1396.02	139.96	1151.82	74.13	728.03	1056.26	75.09	0.00
5.28000	-2335.67	125.54	15.40	-2326.84	120.55	50.99	-2111.08	221.87	14.46	-2034.58	214.87	84.56	-1869.90	-0.86	13.24	-1479.62	-3.20	117.82	-3394.22	29.05	622.63	-3342.82	10.05	513.36	-1907.97	33.39	1098.78	0.00	0.00	0.00	-1968.11	-23.68	1490.49	-2171.14	47.08	1477.70	-2187.96	-95.67	1444.01	-2222.50	33.91	1396.68	138.16	1152.30	73.50	729.23	1056.03	75.37	0.00
5.29000	-2320.43	128.80	13.51	-2305.39	123.79	50.37	-2089.48	219.98	15.36	-2017.37	213.30	84.87	-1876.50	-2.56	12.65	-1476.05	-2.70	119.12	-3373.02	27.71	617.79	-3319.41	8.73	510.31	-1894.08	33.75	1099.31	0.00	0.00	0.00	-1957.51	-25.32	1491.60	-2158.55	47.01	1478.29	-2175.68	-94.32	1444.19	-2209.65	34.56	1397.36	138.70	1151.16	74.02	729.18	1056.20	75.39	0.00
5.30000	-2277.87	132.81	14.84	-2290.61	126.17	46.36	-2067.82	218.06	16.23	-2000.02	211.68	85.18	-1850.31	-0.72	18.40	-1473.28	-2.22	120.31	-3351.55	26.37	612.88	-3295.80	7.41	507.21	-1890.91	33.07	1101.23	0.00	0.00	0.00	-1943.29	-26.92	1492.89	-2145.64	47.04	1478.84	-2163.34	-92.95	1444.37	-2196.74	35.25	1398.06	139.37	1150.59	74.29	726.96	1056.18	75.01	0.00
5.31000	-2236.62	138.03	15.72	-2252.17	130.16	45.88	-2046.11	216.11	17.10	-1982.50	210.02	85.50	-1877.23	0.33	14.39	-1471.32	-1.76	121.37	-3329.81	25.02	607.88	-3271.97	6.10	504.04	-1868.90	33.56	1102.54	0.00	0.00	0.00	-1943.42	-27.58	1495.11	-2132.40	47.17	1479.37	-2150.94	-91.54	1444.55	-2183.79	35.97	1398.78	141.54	1149.11	75.34	728.63	1056.96	74.98	0.00
5.32000	-2211.42	141.30	14.03	-2211.39	132.84	45.69	-2024.34	214.11	17.95	-1964.83	208.32	85.83	-1865.65	0.26	14.38	-1470.14	-1.32	122.30	-3307.80	23.68	602.81	-3247.95	4.80	500.81	-1869.86	33.55	1103.23	0.00	0.00	0.00	-1934.26	-28.94	1496.69	-2118.83	47.39	1479.86	-2138.49	-90.11	1444.74	-2170.78	36.73	1399.51	142.51	1149.65	75.40	727.99	1056.90	74.88	0.00
5.33000	-2171.26	144.97	15.28	-2182.45	135.43	42.58	-2002.52	212.07	18.78	-1947.00	206.57	86.16	-1853.38	2.36	18.75	-1469.76	-0.90	123.10	-3285.51	22.33	597.65	-3223.72	3.51	497.51	-1858.11	32.06	1104.56	0.00	0.00	0.00	-1926.10	-29.79	1498.77	-2104.91	47.72	1480.31	-2125.98	-88.65	1444.93	-2157.73	37.53	1400.26	138.89	1150.58	74.54	727.76	1056.14	74.88	0.00
5.34000	-2121.19	146.42	19.21	-2147.95	136.88	39.82	-1980.65	209.99	19.60	-1929.02	204.78	86.50	-1833.94	0.32	21.97	-1470.16	-0.51	123.75	-3262.95	20.98	592.41	-3199.28	2.22	494.16	-1857.45	31.68	1104.84	0.00	0.00	0.00	-1905.30	-30.24	1499.91	-2090.64	48.15	1480.73	-2113.42	-87.15	1445.13	-2144.62	38.37	1401.03	141.24	1150.16	75.00	729.08	1056.12	75.22	0.00
5.35000	-2054.29	145.80	24.48	-2109.82	136.92	38.97	-1958.73	207.86	20.40	-1910.87	202.94	86.84	-1842.78	1.95	23.43	-1471.33	-0.14	124.26	-3240.11	19.63	587.08	-3174.63	0.94	490.74	-1830.31	32.49	1106.43	0.00	0.00	0.00	-1893.93	-31.13	1500.30	-2076.01	48.68	1481.12	-2100.80	-85.63	1445.32	-2131.46	39.25	1401.82	139.01	1151.64	73.92	728.29	1056.77	74.71	0.00
5.36000	-2027.34	145.39	19.80	-2051.04	136.15	40.82	-1936.77	205.70	21.19	-1892.57	201.05	87.19	-1866.86	1.66	18.57	-1473.28	0.21	124.61	-3216.99	18.27	581.68	-3149.78	-0.34	487.25	-1825.73	32.00	1106.22	0.00	0.00	0.00	-1889.60	-32.82	1501.43	-2061.01	49.33	1481.46	-2088.12	-84.07	1445.52	-2118.25	40.16	1402.62	137.76	1151.83	73.67	727.25	1056.12	74.77	0.00
5.37000	-1992.45	144.34	18.18	-2032.10	135.88	35.15	-1914.75	203.50	21.96	-1874.10	199.12	87.54	-1857.92	4.30	19.68	-1476.00	0.53	124.79	-3193.58	16.92	576.19	-3124.72	-1.60	483.70	-1819.97	31.96	1106.00	0.00	0.00	0.00	-1877.96	-33.01	1501.98	-2045.63	50.09	1481.77	-2075.39	-82.49	1445.73	-2104.99	41.11	1403.45	138.56	1149.83	74.52	729.87	1055.87	75.39	0.00
5.38000	-1945.36	143.55	16.88	-1987.96	134.30	34.36	-1892.68	201.25	22.71	-1855.47	197.14	87.90	-1883.02	4.96	18.51	-1479.48	0.82	124.81	-3169.90	15.57	570.61	-3099.45	-2.86	480.09	-1800.94	30.21	1113.35	0.00	0.00	0.00	-1866.93	-33.64	1501.79	-2029.86	50.97	1482.03	-2062.60	-80.87	1445.94	-2091.68	42.10	1404.29	138.66	1149.50	74.63	729.80	1055.93	75.21	0.00
5.39000	-1925.83	147.51	18.08	-1948.41	133.70	32.61	-1870.58	198.96	23.45	-1836.68	195.12	88.27	-1867.52	5.02	19.71	-1483.71	1.08	124.66	-3145.94	14.21	564.95	-3073.97	-4.11	476.41	-1790.44	29.72	1114.32	0.00	0.00	0.00	-1856.80	-33.84	1502.51	-2013.70	51.96	1482.25	-2049.76	-79.22	1446.15	-2078.31	43.13	1405.15	137.89	1149.73	74.52	726.47	1056.30	74.68	0.00
5.40000	-1880.87	147.04	18.05	-1908.30	133.87	39.43	-1848.42	196.63	24.17	-1817.73	193.05	88.64	-1890.46	5.34	15.07	-1488.69	1.32	124.32	-3121.69	12.85	559.21	-3048.28	-5.35	472.66	-1780.87	29.70	1113.93	0.00	0.00	0.00	-1839.68	-34.27	1502.16	-1997.13	53.08	1482.43	-2036.86	-77.54	1446.36	-2064.90	44.20	1406.03	138.43	1150.78	74.41	725.91	1057.70	73.98	0.00
5.41000	-1842.47	146.58	17.89	-1858.89	133.77	39.51	-1826.22	194.26	24.87	-1798.61	190.93	89.02	-1869.85	6.32	20.88	-1494.42	1.52	123.80	-3097.16	11.49	553.38	-3022.38	-6.59	468.85	-1769.11	29.12	1113.30	0.00	0.00	0.00	-1825.19	-34.18	1501.55	-1980.15	54.31	1482.56	-2023.90	-75.83	1446.58	-2051.43	45.31	1406.93	141.03	1149.94	75.02	727.42	1056.82	74.56	0.00
5.42000	-1794.12	147.05	25.56	-1824.33	132.94	37.88	-1803.98	191.84	25.55	-1779.32	188.76	89.40	-1852.93	6.52	23.76	-1500.89	1.70	123.08	-3072.34	10.13	547.46	-2996.27	-7.82	464.98	-1760.25	28.19	1112.17	0.00	0.00	0.00	-1815.55	-34.30	1501.01	-1962.76	55.68	1482.64	-2010.89	-74.09	1446.80	-2037.91	46.45	1407.85	138.20	1152.42	73.88	727.48	1056.09	75.02	0.00
5.43000	-1740.48	143.09	26.37	-1777.73	132.91	39.93	-1781.70	189.38	26.22	-1759.87	186.54	89.79	-1852.60	4.49	21.06	-1508.09	1.84	122.17	-3047.24	8.77	541.46	-2969.95	-9.04	461.04	-1750.22	28.51	1111.18	0.00	0.00	0.00	-1812.67	-34.42	1499.94	-1944.93	57.17	1482.67	-1997.82	-72.32	1447.02	-2024.35	47.64	1408.79	141.06	1150.17	74.84	726.99	1055.57	74.92	0.00
5.44000	-1704.80	144.39	33.81	-1745.07	132.60	40.54	-1759.38	186.87	26.87	-1740.26	184.27	90.19	-1877.99	2.65	14.84	-1516.02	1.95	121.05	-3021.84	7.40	535.38	-2943.41	-10.25	457.03	-1736.98	27.85	1110.35	0.00	0.00	0.00	-1803.19	-34.80	1498.84	-1926.66	58.79	1482.66	-1984.69	-70.51	1447.25	-2010.73	48.87	1409.74	137.47	1151.13	73.94	727.85	1056.48	74.92	0.00
5.45000	-1662.79	142.91	35.61	-1689.94	131.28	46.94	-1737.01	184.32	27.50	-1720.47	181.95	90.59	-1875.23	-0.38	11.95	-1524.67	2.03	119.72	-2996.15	6.04	529.21	-2916.66	-11.46	452.95	-1726.97	29.32	1109.06	0.00	0.00	0.00	-1783.54	-34.90	1497.72	-1907.95	60.55	1482.59	-1971.51	-68.68	1447.48	-1997.06	50.14	1410.72	137.50	1151.16	73.89	729.69	1056.95	75.08	0.00
5.46000	-1614.94	143.96	45.25	-1653.68	130.52	51.86	-1714.61	181.72	28.11	-1700.52	179.58	91.00	-1864.07	-0.57	13.62	-1534.05	2.07	118.16	-2970.18	4.67	522.95	-2889.70	-12.66	448.81	-1719.01	29.31	1107.47	0.00	0.00	0.00	-1769.17	-34.75	1496.11	-1888.79	62.44	1482.48	-1958.27	-66.81	1447.72	-1983.34	51.45	1411.71	140.46	1150.41	74.51	727.62	1056.49	74.80	0.00
5.47000	-1575.33	138.52	53.68	-1608.31	136.13	59.16	-1692.17	179.08	28.70	-1680.39	177.17	91.41	-1860.78	-2.59	13.50	-1544.13	2.08	116.39	-2943.91	3.30	516.60	-2862.52	-13.85	444.60	-1706.00	29.59	1105.73	0.00	0.00	0.00	-1772.76	-34.47	1495.21	-1869.16	64.48	1482.30	-1944.97	-64.91	1447.96	-1969.57	52.80	1412.73	139.48	1149.40	74.73	726.39	1057.12	74.17	0.00
5.48000	-1536.11	136.70	62.93	-1569.72	134.66	65.54	-1669.69	176.40	29.27	-1660.10	174.70	91.84	-1884.48	-2.89	8.75	-1554.92	2.05	114.38	-2917.34	1.93	510.17	-2835.13	-15.03	440.32	-1695.58	29.01	1103.78	0.00	0.00	0.00	-1745.93	-33.44	1492.37	-1849.06	66.65	1482.08	-1931.62	-62.98	1448.20	-1955.74	54.19	1413.76	139.91	1151.17	74.15	728.53	1055.81	75.24	0.00
5.49000	-1499.26	135.86	72.10	-1524.16	132.57	74.70	-1647.18	173.67	29.83	-1639.63	172.18	92.26	-1845.55	-3.83	12.96	-1566.41	1.98	112.13	-2890.48	0.56	503.64	-2807.52	-16.20	435.97	-1680.93	29.08	1101.67	0.00	0.00	0.00	-1725.10	-33.85	1490.19	-1828.49	68.97	1481.79	-1918.21	-61.01	1448.45	-1941.87	55.63	1414.82	141.16	1150.84	74.28	727.18	1056.30	74.74	0.00
5.50000	-1464.14	135.51	81.55	-1494.74	132.14	82.07	-1624.63	170.89	30.36	-1618.99	169.60	92.70	-1833.79	-2.38	16.73	-1578.59	1.87	109.64	-2863.33	-0.81	497.03	-2779.70	-17.37	431.56	-1670.44	28.46	1099.46	0.00	0.00	0.00	-1717.64	-33.38	1496.39	-1807.42	71.44	1481.45	-1904.74	-59.02	1448.70	-1927.95	57.10	1415.89	139.18	1151.69	73.90	726.41	1056.34	74.70	0.00
5.51000	-1438.61	134.87	90.21	-1458.90	132.85	91.83	-1602.05	168.06	30.87	-1598.18	166.98	93.14	-1867.45	-3.84	9.92	-1591.47	1.73	106.90	-2835.87	-2.18	490.34	-2751.66	-18.52	427.07	-1660.47	28.48	1096.89	0.00	0.00	0.00	-1707.07	-32.85	1495.80	-1785.86	74.06	1481.05	-1891.22	-56.99	1448.95	-1913.97	58.62	1416.98	138.71	1152.24	73.54	726.87	1056.50	74.61	0.00
5.52000	-1400.27	133.72	103.11	-1421.27	122.90	102.94	-1579.44	165.19	31.36	-1577.20	164.30	93.58	-1864.09	-3.65	10.65	-1605.03	1.54	103.90	-2808.12	-3.56	483.55	-2723.40	-19.67	422.52	-1649.37	28.88	1094.37	0.00	0.00	0.00	-1696.89	-32.00	1493.48	-1763.80	76.83	1480.59	-1877.64	-54.93	1449.21	-1899.95	60.18	1418.10	134.30	1152.29	72.91	728.28	1056.36	74.83	0.00
5.53000	-1372.31	132.22	112.62	-1400.39	121.33	110.15	-1556.79	162.28	31.83	-1556.03	161.57	94.04	-1869.22	-3.78	9.39	-1619.27	1.32	100.64	-2780.07	-4.93	476.67	-2694.93	-20.81	417.90	-1638.78	28.38	1091.42	0.00	0.00	0.00	-1685.66	-31.14	1491.20	-1741.20	79.76	1480.07	-1864.00	-52.83	1449.47	-1885.87	61.79	1419.23	135.60	1150.64	73.72	727.67	1057.03	74.51	0.00
5.54000	-1346.09	129.17	121.81	-1374.56	118.93	117.92	-1529.12	158.78	33.48	-1530.22	158.59	95.54	-1869.60	-3.43	9.19	-1634.18	1.05	97.11	-2751.71	-6.31	469.70	-2666.23	-21.94	413.21	-1622.04	28.75	1088.83	0.00	0.00	0.00	-1672.26	-30.40	1488.87	-1698.13	87.53	1483.60	-1850.31	-50.71	1449.73	-1871.75	63.43	1420.39	137.20	1151.07	73.64	727.13	1056.40	74.82	0.00
5.55000	-1322.66	127.04	129.18	-1349.70	115.29	125.31	-1500.95	157.85	36.09	-1506.30	155.50	96.72	-1869.45	-3.90	8.00	-1649.76	0.74	93.31	-2723.05	-7.69	462.64	-2637.32	-23.07	408.45	-1610.02	29.04	1086.20	0.00	0.00	0.00	-1663.31	-29.21	1486.76	-1669.13	91.53	1483.85	-1836.56	-48.55	1450.00	-1857.57	65.13	1421.56	136.27	1152.51	72.91	728.59	1055.68	75.27	0.00
5.56000	-1300.77	123.95	135.52	-1330.39	115.38	129.73	-1476.90	155.25	37.14	-1484.09	153.46	98.41	-1827.52	-3.89	17.60	-1666.01	0.38	89.22	-2694.09	-9.07	455.50	-2608.18	-24.18	403.61	-1599.70	29.26	1083.58	0.00	0.00	0.00	-1651.09	-28.32	1484.60	-1654.96	92.80	1481.86	-1822.75	-46.35	1450.27	-1843.34	66.86	1422.76	136.96	1151.80	73.17	728.80	1055.15	75.56	0.00
5.57000	-1281.18	119.62	140.49	-1308.41	109.08	134.98	-1456.12	152.38	38.04	-1464.33	151.16	99.43	-1850.00	-2.62	12.56	-1682.91	-0.02	84.85	-2664.82	-10.46	448.26	-2578.83	-25.29	398.71	-1589.99	29.49	1081.12	0.00	0.00	0.00	-1638.77	-27.57	1482.64	-1643.12	93.59	1479.72	-1808.88	-44.13	1450.55	-1829.07	68.64	1423.98	137.73	1152.08	73.48	727.60	1055.75	74.99	0.00
5.58000	-1263.97	115.70	143.31	-1294.37	109.35	135.17	-1438.20	149.59	38.07	-1446.55	149.95	100.38	-1865.00	-5.28	8.92	-1700.46	-0.47	80.18	-2635.25	-11.84	440.93	-2549.26	-26.38	393.74	-1573.66	29.54	1078.91	0.00	0.00	0.00	-1626.53	-26.58	1480.80	-1631.00	94.42	1477.80	-1794.96	-41.87	1450.83	-1814.74	70.46	1425.21	137.77	1151.07	74.09	728.06	1056.34	74.69	0.00
5.59000	-1251.27	114.26	142.59	-1278.52	104.39	136.62	-1422.82	148.26	38.43	-1431.97	147.61	99.87	-1856.88	-5.81	10.28	-1718.66	-0.96	75.20	-2605.37	-13.22	433.51	-2519.46	-27.47	388.69	-1559.84	30.31	1076.82	0.00	0.00	0.00	-1611.35	-25.41	1479.02	-1618.54	95.57	1476.07	-1780.98	-39.57	1451.11	-1800.36	72.33	1426.47	136.57	1151.29	73.60	727.93	1056.44	74.78	0.00
5.60000	-1239.06	110.87	140.77	-1265.67	99.73	135.41	-1412.08	144.65	36.22	-1421.25	143.45	97.39	-1871.44	-4.93	8.00	-1737.50	-1.50	69.93	-2575.17	-14.61	425.99	-2489.44	-28.55	383.57	-1547.95	30.59	1074.80	0.00	0.00	0.00	-1600.85	-24.12	1477.73	-1606.35	96.32	1474.56	-1766.94	-37.25	1451.40	-1785.93	74.24	1427.75	137.49	1151.45	73.80	726.40	1057.04	74.39	0.00
5.61000	-1228.91	107.91	136.73	-1253.77	94.50	132.83	-1403.90	141.01	32.81	-1411.01	142.15	95.40	-1873.18	-5.19	7.45	-1757.02	-2.10	64.32	-2544.67	-16.00	418.39	-2459.20	-29.62	378.38	-1539.47	31.17	1073.01	0.00	0.00	0.00	-1590.12	-22.66	1476.51	-1593.66	97.66	1473.22	-1752.84	-34.89	1451.69	-1771.46	76.20	1429.05	138.95	1151.13	74.28	728.31	1055.59	75.32	0.00
5.62000	-1220.93	105.34	130.68	-1249.35	96.28	125.30	-1399.43	135.46	27.65	-1403.95	139.01	91.90	-1855.80	-4.76	11.08	-1827.96	-2.68	48.10	-2513.85	-17.39	410.69	-2428.74	-30.68	373.12	-1524.31	31.95	1071.46	0.00	0.00	0.00	-1575.26	-21.35	1475.40	-1581.07	99.09	1472.06	-1738.69	-32.49	1451.98	-1756.93	78.20	1430.38	138.03	1151.54	73.86	728.84	1056.07	75.13	0.00
5.63000	-1215.24	103.49	122.70	-1240.92	102.01	118.29	-1395.41	132.42	23.38	-1398.33	136.89	88.16	-1874.80	-5.68	6.90	-1839.16	-2.80	45.40	-2482.72	-18.78	402.90	-2398.05	-31.74	367.79	-1510.82	32.47	1070.21	0.00	0.00	0.00	-1562.28	-19.92	1474.63	-1574.55	99.22	1470.16	-1724.48	-30.06	1452.28	-1742.35	80.25	1431.72	141.10	1150.25	74.62	727.77	1056.04	75.10	0.00
5.64000	-1210.55	99.62	114.51	-1236.64	99.02	110.50	-1394.01	128.76	20.80	-1393.97	135.17	84.26	-1875.91	-4.85	6.55	-1847.08	-4.82	40.86	-2451.28	-20.17	395.01	-2367.14	-32.78	362.38	-1496.99	33.22	1069.40	0.00	0.00	0.00	-1549.96	-18.39	1474.04	-1560.77	100.39	1469.12	-1710.21	-27.60	1452.58	-1727.72	82.34	1433.08	140.27	1151.28	74.27	727.48	1056.97	74.64	0.00
5.65000	-1207.28	96.14	104.72	-1235.77	86.05	102.17	-1393.97	126.40	20.11	-1391.66	132.19	79.98	-1854.01	-5.06	11.61	-1834.84	-4.68	41.59	-2419.52	-21.56	387.03	-2336.00	-33.81	356.90	-1481.65	34.47	1068.92	0.00	0.00	0.00	-1533.75	-16.68	1473.25	-1547.99	101.90	1468.40	-1695.89	-25.10	1452.89	-1713.04	84.48	1434.47	138.24	1151.57	73.88	728.19	1057.22	74.69	0.00
5.66000	-1204.73	92.92	95.79	-1233.83	90.82	91.65	-1393.02	124.64	18.49	-1388.70	131.77	76.44	-1859.16	-4.99	9.56	-1871.28	-6.07	33.56	-2387.44	-22.96	378.96	-2304.64	-34.84	351.35	-1469.24	35.48	1068.51	0.00	0.00	0.00	-1520.88	-14.92	1472.75	-1530.45	105.01	1468.72	-1684.63	-21.56	1452.41	-1698.31	86.67	1435.88	138.21	1149.30	74.59	728.53	1057.00	74.77	0.00
5.67000	-1197.88	90.43	83.74	-1230.43	89.76	80.45	-1390.53	123.75	19.25	-1384.10	128.75	74.55	-1843.55	-6.24	11.87	-1865.11	-5.71	33.26	-2355.05	-24.36	370.79	-2273.05	-35.85	345.72	-1457.14	36.15	1068.50	0.00	0.00	0.00	-1509.76	-13.05	1472.36	-1520.50	105.41	1467.47	-1670.22	-20.61	1451.57	-1683.54	88.90	1437.31	137.10	1151.43	73.49	727.83	1057.11	74.56	0.00
5.68000	-1198.62	91.69	67.43	-1229.12	86.88	68.27	-1388.52	123.14	19.43	-1376.47	127.32	74.13	-1852.21	-5.49	10.89	-1859.70	-6.29	33.33	-2322.33	-25.75	362.52	-2241.23	-36.86	340.02	-1441.98	37.33	1068.97	0.00	0.00	0.00	-1496.06	-11.18	1472.31	-1506.74	106.91	1467.09	-1656.50	-19.19	1451.11	-1668.71	91.18	1438.77	139.26	1151.78	74.03	726.27	1056.89	74.41	0.00
5.69000	-1190.42	89.60	57.65	-1218.41	85.40	61.57	-1387.70	122.41	19.58	-1373.48	125.55	71.78	-1862.02	-4.34	9.96	-1858.78	-5.40	31.48	-2289.29	-27.15	354.17	-2209.18	-37.85	334.24	-1424.86	37.90	1069.87	0.00	0.00	0.00	-1482.11	-9.14	1472.81	-1495.58	109.14	1467.67	-1644.65	-15.22	1451.89	-1653.83	93.51	1440.24	137.67	1151.94	73.62	727.46	1056.12	74.91	0.00
5.70000	-1186.32	89.39	48.96	-1216.25	85.83	53.10	-1387.53	122.03	19.14	-1370.17	125.34	71.51	-1853.25	-6.96	12.15	-1877.14	-6.81	25.85	-2255.94	-28.55	345.71	-2176.91	-38.84	328.39	-1412.28	38.86	1071.07	0.00	0.00	0.00	-1469.13	-7.37	1473.59	-1477.40	112.29	1469.43	-1632.14	-12.38	1452.99	-1640.17	95.98	1441.27	139.07	1153.29	73.31	727.24	1056.29	74.82	0.00
5.71000	-1185.08	87.53	40.88	-1215.59	83.87	45.78	-1386.49	123.10	19.68	-1367.29	124.46	71.20	-1846.24	-6.05	12.48	-1878.06	-6.49	22.39	-2222.25	-29.96	337.16	-2144.41	-39.82	322.46	-1397.91	39.32	1072.55	0.00	0.00	0.00	-1455.73	-5.34	1474.61	-1467.01	113.18	1469.79	-1617.99	-10.72	1454.07	-1626.23	98.60	1442.40	136.98	1152.54	73.28	727.81	1056.87	74.84	0.00
5.72000	-1186.41	85.49	35.52	-1212.77	80.93	42.73	-1385.24	123.89	20.44	-1365.81	122.42	70.51	-1842.46	-5.77	16.12	-1897.60	-7.17	15.41	-2188.25	-31.36	328.52	-2111.68	-40.78	316.46	-1382.04	40.08	1074.27	0.00	0.00	0.00	-1442.41	-3.51	1475.83	-1454.67	115.12	1470.72	-1604.98	-8.35	1455.46	-1613.46	99.66	1443.84	136.56	1150.09	74.22	727.49	1056.67	74.68	0.00
5.73000	-1180.98	84.01	34.74	-1211.75	80.77	40.35	-1385.12	123.32	20.44	-1364.12	122.03	70.83	-1859.19	-6.19	12.54	-1885.31	-6.55	16.24	-2153.91	-32.76	319.77	-2078.72	-41.74	310.38	-1365.51	41.28	1076.45	0.00	0.00	0.00	-1428.79	-1.28	1477.16	-1436.66	117.90	1472.96	-1590.96	-6.53	1456.73	-1599.46	102.39	1445.31	138.07	1149.50	74.41	728.81	1056.71	74.95	0.00
5.74000	-1183.98	85.24	29.78	-1211.65	80.91	38.30	-1385.20	122.92	20.12	-1363.37	120.70	70.20	-1848.10	-8.83	13.18	-1867.14	-6.71	18.05	-2119.25	-34.17	310.93	-2045.53	-42.69	304.23	-1353.24	42.41	1078.45	0.00	0.00	0.00	-1416.19	0.60	1478.49	-1422.34	119.76	1474.66	-1575.91	-6.71	1458.17	-1586.06	104.31	1446.93	137.36	1150.28	73.92	726.99	1056.28	74.68	0.00
5.75000	-1182.28	85.01	28.59	-1210.71	80.36	37.81	-1385.67	122.18	19.61	-1362.43	120.56	70.34	-1844.00	-9.18	9.65	-1857.83	-8.51	17.80	-2084.26	-35.58	301.99	-2012.10	-43.63	298.00	-1336.84	44.51	1080.76	0.00	0.00	0.00	-1402.49	2.25	1480.03	-1412.91	120.30	1475.39	-1563.13	-4.02	1459.86	-1572.73	106.33	1448.42	137.48	1151.45	73.66	726.58	1056.60	74.69	0.00
5.76000	-1181.07	84.48	29.59	-1211.10	80.77	36.78	-1386.11	121.53	19.59	-1361.72	120.58	70.47	-1844.27	-13.75	7.25	-1850.14	-11.58	19.50	-2048.94	-36.99	292.96	-1978.45	-44.55	291.69	-1325.44	45.51	1082.83	0.00	0.00	0.00	-1390.58	4.05	1481.64	-1396.28	122.90	1477.63	-1551.09	-0.66	1461.08	-1559.29	108.16	1450.02	138.31	1151.57	73.91	728.59	1055.60	75.28	0.00
5.77000	-1182.98	84.85	26.93	-1211.30	79.85	36.37	-1385.57	122.12	19.66	-1361.31	120.71	70.45	-1816.36	-17.88	8.46	-1835.49	-15.63	25.03	-2013.29	-38.40	283.82	-1944.56	-45.47	285.30	-1312.23	47.03	1084.81	0.00	0.00	0.00	-1377.26	5.51	1483.29	-1381.74	124.82	1479.45	-1537.92	1.04	1462.52	-1545.39	110.67	1451.36	138.06	1150.04	74.46	727.83	1055.70	75.22	0.00
5.78000	-1186.02	84.97	26.00	-1211.63	80.46	35.81	-1385.21	122.63	19.97	-1361.44	120.40	70.35	-1809.28	-22.29	12.65	-1809.42	-19.01	33.94	-1977.31	-39.81	274.59	-1910.44	-46.38	278.84	-1298.32	48.54	1086.64	0.00	0.00	0.00	-1364.89	6.69	1484.93	-1368.65	125.89	1481.09	-1524.34	1.91	1464.15	-1532.32	112.00	1452.91	139.25	1149.80	74.48	729.19	1056.11	75.53	0.00
5.79000	-1180.90	83.98	28.55	-1211.30	80.53	35.53	-1385.07	122.72	20.21	-1360.78	121.22	70.51	-1763.71	-23.33	23.80	-1776.13	-21.03	44.01	-1940.99	-41.22	265.26	-1876.09	-47.28	272.30	-1288.56	49.49	1088.10	0.00	0.00	0.00	-1351.94	7.99	1486.57	-1355.55	127.08	1482.72	-1512.13	4.70	1465.75	-1518.02	114.56	1454.29	137.67	1151.55	73.82	728.41	1056.83	74.93	0.00
5.80000	-1181.36	84.64	26.38	-1211.12	80.75	35.66	-1385.26	122.45	19.70	-1360.84	120.85	70.11	-1754.56	-26.62	38.56	-1760.98	-28.56	63.28	-1904.34	-42.64	255.83	-1841.50	-48.16	265.69	-1273.70	50.67	1089.74	0.00	0.00	0.00	-1339.07	9.29	1488.31	-1342.22	128.45	1484.29	-1499.51	6.40	1467.41	-1504.77	115.79	1456.14	136.26	1150.93	73.51	728.69	1056.86	74.93	0.00
5.81000	-1184.81	84.83	25.42	-1211.18	80.90	35.41	-1385.17	122.41	19.79	-1360.97	120.27	69.74	-1727.77	-32.04	44.57	-1736.39	-33.26	69.93	-1867.35	-44.05	246.30	-1806.68	-49.04	258.99	-1261.86	50.81	1091.33	0.00	0.00	0.00	-1324.48	10.27	1490.01	-1329.06	129.30	1485.90	-1484.84	6.00	1469.08	-1492.67	115.75	1458.04	136.26	1151.17	73.72	728.37	1056.47	74.87	0.00
5.82000	-1181.00	84.29	27.63	-1210.96	80.75	35.61	-1384.16	123.56	20.24	-1360.20	120.81	69.83	-1696.38	-37.93	49.83	-1703.75	-38.43	74.88	-1830.02	-45.47	236.66	-1771.62	-49.91	252.22	-1249.19	51.62	1092.96	0.00	0.00	0.00	-1311.41	11.05	1491.75	-1315.81	130.03	1487.61	-1472.92	7.97	1471.40	-1479.68	116.44	1460.17	135.69	1152.54	73.25	728.51	1056.45	74.84	0.00
5.83000	-1185.90	84.86	24.72	-1211.90	81.33	34.70	-1384.77	122.71	19.89	-1360.76	119.76	69.41	-1663.74	-45.36	54.33	-1673.91	-44.27	78.31	-1792.35	-46.89	226.93	-1736.33	-50.76	245.36	-1238.22	51.24	1094.32	0.00	0.00	0.00	-1298.01	11.69	1493.51	-1302.58	130.72	1489.31	-1459.64	8.17	1474.06	-1466.09	117.62	1462.45	136.39	1152.75	73.46	727.23	1056.46	74.53	0.00
5.84000	-1182.34	85.05	25.24	-1212.00	81.03	34.43	-1384.31	123.22	20.19	-1360.14	120.15	69.59	-1632.07	-51.82	57.14	-1643.75	-50.04	79.99	-1754.35	-48.31	217.10	-1700.80	-51.61	238.43	-1225.43	50.60	1096.11	0.00	0.00	0.00	-1285.33	11.99	1495.08	-1291.82	129.77	1490.34	-1446.69	9.13	1476.29	-1453.21	117.84	1464.83	137.01	1151.31	73.82	727.50	1056.02	74.88	0.00
5.85000	-1186.09	84.85	24.41	-1211.41	80.79	34.75	-1384.67	122.87	20.07	-1358.90	121.51	70.53	-1588.72	-58.65	61.19	-1610.10	-52.83	81.94	-1716.00	-49.73	207.17	-1665.04	-52.44	231.42	-1213.30	50.35	1097.78	0.00	0.00	0.00	-1271.41	12.32	1496.73	-1278.92	130.09	1491.71	-1434.33	10.09	1478.38	-1439.92	118.87	1467.17	137.76	1150.21	74.29	728.72	1055.53	75.38	0.00
5.86000	-1181.19	84.56	26.79	-1211.15	80.43	34.81	-1384.95	122.56	19.90	-1358.91	121.24	70.54	-1554.58	-62.69	61.43	-1572.39	-57.11	82.90	-1677.32	-51.15	197.14	-1634.20	-52.44	228.61	-1202.49	49.34	1099.32	0.00	0.00	0.00	-1258.94	12.38	1498.24	-1266.78	130.09	1493.08	-1420.67	10.09	1480.89	-1427.04	119.14	1469.50	136.99	1150.31	74.16	726.63	1056.85	74.52	0.00
5.87000	-1181.05	84.35	26.68	-1211.30	81.04	34.61	-1383.94	123.87	20.65	-1358.78	121.16	70.88	-1518.02	-72.54	60.21	-1535.68	-60.95	81.96	-1644.47	-52.26	191.73	-1602.83	-52.51	224.36	-1187.26	48.83	1101.07	0.00	0.00	0.00	-1247.30	12.60	1499.79	-1252.73	130.60	1494.56	-1407.48	9.98	1483.08	-1414.75	118.48	1471.64	135.39	1151.42	73.44	726.34	1057.03	74.31	0.00
5.88000	-1181.08	84.53	26.35	-1210.96	80.27	34.68	-1384.51	122.69	20.28	-1358.35	121.46	71.40	-1476.18	-74.51	59.81	-1498.13	-66.05	80.02	-1609.71	-54.46	184.69	-1571.09	-52.93	218.85	-1176.68	47.78	1102.45	0.00	0.00	0.00	-1231.54	12.55	1501.07	-1237.65	131.79	1496.71	-1394.68	10.81	1484.81	-1401.69	118.61	1473.46	137.01	1150.33	73.93	729.94	1055.85	75.47	0.00
5.89000	-1181.09	84.67	26.04	-1210.58	80.64	34.74	-1383.78	123.29	20.79	-1358.75	120.46	71.31	-1429.83	-76.28	59.43	-1458.37	-68.40	77.50	-1576.83	-54.28	175.52	-1538.45	-54.08	211.98	-1166.09	47.71	1103.93	0.00	0.00	0.00	-1218.09	12.30	1501.99	-1224.32	131.95	1498.10	-1381.83	10.50	1486.29	-1387.66	120.02	1475.18	139.25	1149.89	74.37	730.14	1055.23	75.66	0.00
5.90000	-1180.60	84.15	26.08	-1210.35	80.20	34.52	-1384.73	121.63	20.36	-1358.72	120.15	71.67	-1394.02	-72.85	56.99	-1416.01	-70.79	75.18	-1542.03	-55.15	165.35	-1506.30	-54.30	203.67	-1155.82	46.37	1105.24	0.00	0.00	0.00	-1205.77	12.16	1502.93	-1211.44	131.88	1499.09	-1368.84	10.36	1487.64	-1375.70	118.89	1476.87	138.95	1150.67	74.09	728.59	1056.34	75.12	0.00
5.91000	-1180.84	84.86	25.52	-1210.32	80.50	34.39	-1384.94	120.74	20.24	-1358.18	120.26	72.00	-1353.35	-74.67	54.34	-1376.22	-70.25	71.19	-1506.06	-56.25	154.28	-1470.94	-57.25	195.39	-1144.00	46.34	1106.56	0.00	0.00	0.00	-1191.78	11.87	1503.62	-1198.63	131.60	1499.87	-1356.99	11.77	1488.85	-1362.74	119.13	1478.06	138.89	1150.98	74.28	727.41	1057.06	74.80	0.00
5.92000	-1180.80	85.21	25.17	-1210.43	81.52	34.05	-1383.14	122.45	21.66	-1357.74	120.50	72.42	-1309.91	-73.63	52.72	-1337.84	-70.35	67.11	-1469.16	-57.64	142.85	-1436.76	-58.33	185.51	-1131.44	45.62	1107.74	0.00	0.00	0.00	-1180.24	11.68	1504.02	-1185.78	131.28	1500.35	-1344.26	12.24	1490.10	-1350.59	118.25	1479.16	136.83	1150.98	73.78	726.74	1056.18	74.73	0.00
5.93000	-1180.91	85.61	24.82	-1211.08	81.81	33.53	-1383.44	121.33	21.90	-1358.14	119.43	72.52	-1272.82	-75.36	49.41	-1296.79	-71.68	63.49	-1430.87	-59.59	130.92	-1402.40	-58.86	174.59	-1120.39	45.20	1108.39	0.00	0.00	0.00	-1166.96	11.61	1504.02	-1173.03	130.76	1500.57	-1331.62	12.15	1490.54	-1337.83	117.71	1480.07	139.69	1150.95	74.32	726.59	1057.45	74.31	0.00
5.94000	-1180.72	85.53	24.75	-1210.95	82.56	33.47	-1383.48	120.38	22.19	-1358.07	118.77	72.76	-1232.58	-78.07	46.69	-1252.11	-72.82	60.68	-1391.61	-61.39	118.66	-1365.19	-61.65	164.56	-1108.51	44.40	1108.94	0.00	0.00	0.00	-1154.76	11.32	1503.85	-1159.99	130.67	1500.44	-1317.71	10.35	1490.90	-1324.39	118.30	1480.48	139.71	1149.57	74.78	727.49	1057.33	74.51	0.00
5.95000	-1180.50	84.81	24.90	-1209.83	81.56	34.04	-1382.18	121.14	23.36	-1357.67	118.90	73.29	-1187.38	-79.49	46.66	-1208.97	-73.54	58.84	-1351.13	-63.67	106.96	-1327.87	-63.50	154.07	-1097.41	43.72	1109.16	0.00	0.00	0.00	-1140.98	10.77	1503.32	-1147.16	130.49	1500.02	-1305.39	10.26	1491.08	-1311.65	118.04	1480.88	138.84	1150.24	74.19	727.37	1056.50	74.79	0.00
5.96000	-1180.78	85.03	24.68	-1241.91	80.84	29.58	-1382.53	119.48	23.55	-1356.98	119.39	74.03	-1140.07	-82.13	48.36	-1163.63	-79.25	56.92	-1308.11	-68.02	96.03	-1288.43	-67.75	145.06	-1084.31	44.04	1109.09	0.00	0.00	0.00	-1127.96	10.60	1502.51	-1134.72	129.70	1499.39	-1292.95	9.90	1490.89	-1299.04	117.90	1480.98	138.44	1150.38	74.18	726.81	1056.49	74.65	0.00
5.97000	-1180.94	85.64	24.24	-1207.52	83.25	34.58	-1381.38	120.16	24.83	-1356.02	120.20	74.89	-1096.35	-85.59	49.19	-1121.33	-82.90	56.13	-1265.64	-71.93	84.43	-1251.04	-69.38	134.85	-1073.34	43.17	1108.95	0.00	0.00	0.00	-1116.90	10.20	1501.45	-1122.01	129.23	1498.47	-1279.86	9.03	1490.56	-1286.41	117.62	1480.72	137.23	1150.94	73.79	726.53	1057.44	74.11	0.00
5.98000	-1178.69	83.22	26.07	-1238.03	86.04	30.15	-1381.94	118.27	24.98	-1356.24	119.39	75.11	-1048.59	-88.92	52.25	-1073.61	-85.60	57.31	-1224.21	-73.31	71.65	-1213.65	-70.32	124.42	-1062.79	42.52	1108.30	0.00	0.00	0.00	-1104.09	9.88	1500.07	-1109.39	128.52	1497.37	-1267.81	9.42	1490.05	-1274.11	116.88	1480.29	136.28	1149.66	73.87	728.70	1055.16	75.36	0.00
5.99000	-1177.57	82.19	26.84	-1230.17	84.59	29.99	-1380.00	119.86	26.51	-1355.71	119.87	75.86	-1008.58	-91.60	55.47	-1032.62	-91.24	58.34	-1180.64	-78.18	61.26	-1174.87	-72.38	114.89	-1049.87	42.56	1107.26	0.00	0.00	0.00	-1091.43	9.67	1498.58	-1096.54	128.16	1496.08	-1256.55	10.88	1489.18	-1262.10	115.52	1479.55	136.41	1148.88	73.97	729.06	1055.02	75.33	0.00
6.00000	-1178.01	82.79	26.33	-1219.03	85.83	31.37	-1380.72	117.92	27.05	-1355.66	119.14	76.25	-965.52	-95.28	59.86	-989.35	-94.52	61.10	-1135.83	-83.98	53.29	-1134.53	-77.05	107.36	-1039.20	42.78	1105.92	0.00	0.00	0.00	-1079.09	8.89	1497.00	-1084.13	127.34	1494.59	-1243.03	9.17	1488.14	-1249.20	115.26	1478.66	141.60	1150.44	74.60	728.51	1056.19	74.82	0.00
6.01000	-1179.24	84.21	25.14	-1219.72	86.46	30.55	-1380.83	117.01	27.81	-1356.60	117.27	76.24	-917.12	-95.91	67.31	-947.01	-96.34	64.99	-1091.87	-88.48	46.35	-1093.09	-82.86	101.19	-1027.10	42.60	1104.46	0.00	0.00	0.00	-1067.79	8.38	1495.37	-1071.63	126.72	1492.92	-1230.94	9.44	1486.66	-1236.36	115.20	1477.39	139.95	1151.29	73.93	727.46	1056.57	74.54	0.00
6.02000	-1180.46	85.66	23.86	-1218.56	82.25	30.89	-1379.68	117.64	29.50	-1356.32	117.41	77.37	-878.11	-97.40	74.26	-904.45	-98.31	70.62	-1049.86	-89.84	39.83	-1053.25	-87.42	95.70	-1013.64	42.42	1102.91	0.00	0.00	0.00	-1053.59	8.20	1493.31	-1059.14	126.02	1491.06	-1218.17	8.58	1484.96	-1224.09	114.47	1475.71	139.43	1151.48	74.01	727.94	1055.70	75.04	0.00
6.03000	-1180.90	86.33	23.10	-1213.85	82.88	31.50	-1379.83	116.44	30.22	-1355.55	117.65	78.53	-836.83	-97.21	83.07	-863.28	-98.81	76.98	-1006.25	-94.14	36.22	-1014.11	-91.38	91.44	-1001.35	42.64	1101.00	0.00	0.00	0.00	-1041.05	7.74	1491.25	-1046.60	125.38	1489.10	-1204.88	7.02	1483.18	-1211.49	113.81	1473.82	136.86	1149.79	73.92	726.41	1056.10	74.43	0.00
6.04000	-1180.83	86.42	22.89	-1210.72	82.06	32.23	-1379.29	116.42	31.84	-1355.07	117.71	79.82	-796.89	-98.48	92.47	-824.13	-99.45	84.49	-964.68	-98.29	34.24	-975.90	-96.39	89.53	-991.18	42.78	1098.77	0.00	0.00	0.00	-1029.28	6.92	1489.18	-1033.43	123.44	1486.44	-1191.98	5.59	1481.04	-1199.54	111.93	1471.85	139.55	1149.51	74.61	727.43	1056.08	74.93	0.00
6.05000	-1180.52	86.27	22.72	-1210.14	82.96	32.12	-1377.22	118.55	34.65	-1354.56	117.51	81.10	-758.23	-98.34	102.25	-786.75	-100.09	92.08	-924.76	-102.02	34.03	-939.66	-100.12	88.60	-977.53	42.60	1096.39	0.00	0.00	0.00	-1015.85	6.39	1486.87	-1018.81	122.41	1483.98	-1180.34	5.91	1478.59	-1187.00	110.96	1469.55	137.57	1150.63	74.13	727.70	1056.89	74.64	0.00
6.06000	-1180.68	86.68	22.31	-1210.17	82.74	31.80	-1376.71	118.10	36.34	-1353.59	117.54	82.62	-724.12	-97.40	111.81	-754.63	-99.46	100.64	-887.36	-104.56	34.82	-906.08	-101.97	88.44	-963.76	42.88	1094.18	0.00	0.00	0.00	-1003.72	5.22	1484.53	-1007.66	121.61	1481.62	-1166.64	3.27	1476.33	-1174.44	109.87	1467.18	138.22	1151.23	74.07	728.98	1055.76	75.28	0.00
6.07000	-1180.34	86.49	22.20	-1209.46	83.34	31.90	-1376.03	117.89	38.49	-1353.10	117.00	84.20	-693.19	-95.15	121.30	-719.68	-98.24	109.38	-852.69	-105.93	36.58	-873.90	-103.86	89.55	-951.81	42.41	1091.60	0.00	0.00	0.00	-991.99	4.43	1482.06	-996.27	120.27	1479.11	-1154.24	2.46	1473.81	-1161.52	109.29	1464.69	138.41	1150.68	74.09	728.93	1056.08	75.16	0.00
6.08000	-1180.27	86.87	21.77	-1209.54	83.79	31.02	-1375.29	118.15	40.81	-1352.22	116.49	85.92	-665.16	-93.57	130.02	-691.15	-97.34	117.19	-821.15	-106.15	38.55	-844.83	-104.39	90.68	-940.83	42.03	1089.05	0.00	0.00	0.00	-978.63	3.28	1479.60	-984.16	118.89	1476.68	-1141.63	1.41	1471.33	-1149.16	107.60	1462.25	140.15	1150.07	74.53	728.29	1056.25	75.06	0.00
6.09000	-1179.97	86.65	21.62	-1206.50	83.44	31.43	-1373.89	118.85	43.77	-1350.68	117.07	88.42	-640.69	-92.37	137.22	-655.60	-96.43	125.52	-791.54	-106.56	40.86	-817.88	-104.70	91.87	-927.89	41.71	1086.49	0.00	0.00	0.00	-966.48	2.03	1477.20	-971.48	117.67	1474.25	-1128.49	-0.89	1468.79	-1136.95	105.51	1459.92	141.37	1149.36	74.94	728.69	1055.70	75.31	0.00
6.10000	-1186.22	87.93	19.28	-1206.41	83.63	31.32	-1372.56	119.56	46.71	-1348.97	117.45	90.91	-617.78	-91.65	143.77	-627.15	-95.20	131.05	-765.00	-106.84	42.67	-793.86	-104.41	92.62	-913.56	41.27	1084.23	0.00	0.00	0.00	-954.89	0.80	1474.95	-960.27	116.24	1471.97	-1115.34	-2.43	1466.40	-1123.95	104.24	1457.58	139.08	1151.72	74.03	727.72	1056.44	74.81	0.00
6.11000	-1179.91	87.39	20.74	-1208.02	84.07	31.64	-1371.66	119.81	49.79	-1346.91	118.35	93.83	-598.29	-89.43	147.85	-604.91	-93.67	133.99	-742.92	-105.23	43.15	-772.88	-103.90	92.89	-901.07	40.58	1081.90	0.00	0.00	0.00	-940.89	-0.99	1472.61	-947.20	114.63	1469.79	-1102.60	-3.71	1464.08	-1111.07	102.60	1455.34	138.94	1151.07	74.24	727.75	1056.87	74.48	0.00
6.12000	-1179.65	87.41	20.45	-1208.66	83.98	30.76	-1370.77	120.02	52.98	-1344.53	119.52	96.86	-580.99	-87.70	150.04	-587.98	-91.85	134.54	-724.54	-103.17	42.68	-754.58	-103.61	92.84	-886.86	39.69	1079.74	0.00	0.00	0.00	-927.73	-2.51	1470.56	-935.69	113.12	1467.73	-1089.96	-4.98	1462.26	-1098.36	100.67	1453.36	137.09	1151.94	73.31	727.26	1056.38	74.65	0.00
6.13000	-1179.55	87.73	20.08	-1208.38	84.23	30.69	-1369.63	120.54	56.70	-1343.12	118.68	99.20	-566.39	-85.97	149.52	-575.46	-89.76	132.92	-709.09	-102.10	41.71	-739.97	-101.57	91.16	-875.30	38.73	1077.89	0.00	0.00	0.00	-913.72	-3.93	1468.78	-920.95	111.36	1465.94	-1076.46	-7.31	1460.22	-1085.58	98.57	1451.66	139.04	1150.39	74.05	727.45	1056.32	74.81	0.00
6.14000	-1178.98	87.35	20.04	-1197.11	84.08	33.24	-1368.06	121.67	60.64	-1340.85	119.08	102.19	-554.62	-85.04	145.54	-566.46	-87.40	129.32	-697.97	-98.83	38.33	-728.72	-98.35	87.96	-860.97	38.05	1076.07	0.00	0.00	0.00	-900.36	-5.87	1467.20	-907.88	109.30	1464.38	-1062.91	-9.66	1458.55	-1072.58	96.32	1450.03	138.50	1151.18	73.86	725.97	1056.60	74.37	0.00
6.15000	-1178.81	87.60	19.70	-1202.11	84.53	31.85	-1365.84	122.81	65.12	-1337.97	119.84	105.70	-545.06	-84.28	139.88	-560.08	-84.79	123.94	-690.33	-94.49	33.68	-720.28	-94.37	83.67	-845.90	36.55	1074.78	0.00	0.00	0.00	-886.52	-7.80	1465.75	-894.99	107.44	1463.22	-1049.63	-11.34	1456.98	-1059.15	94.27	1448.54	138.34	1150.67	74.34	728.02	1055.45	75.21	0.00
6.16000	-1178.30	87.46	19.63	-1202.95	84.64	31.71	-1362.97	124.75	70.56	-1334.20	121.13	109.64	-537.61	-81.81	131.67	-555.42	-81.95	117.00	-685.01	-90.86	30.58	-714.14	-90.49	79.43	-831.41	35.33	1073.83	0.00	0.00	0.00	-874.61	-9.69	1464.63	-881.75	105.48	1462.15	-1036.42	-13.01	1455.70	-1045.71	92.27	1447.03	138.13	1149.27	74.50	728.47	1055.06	75.49	0.00
6.17000	-1177.77	87.38	19.46	-1206.49	84.54	30.87	-1359.66	126.61	76.24	-1330.48	121.95	113.79	-531.33	-77.95	122.15	-551.58	-78.89	108.69	-682.15	-87.59	27.88	-709.71	-86.27	75.41	-818.05	33.27	1072.77	0.00	0.00	0.00	-860.92	-11.73	1463.74	-867.84	103.32	1461.13	-1023.07	-15.10	1454.55	-1032.41	90.11	1445.85	137.34	1147.80	74.66	729.89	1055.16	75.78	0.00
6.18000	-1177.35	87.27	19.32	-1208.25	85.53	30.99	-1357.78	125.68	81.00	-1326.49	122.20	117.96	-525.40	-72.57	111.88	-547.67	-75.62	99.23	-679.62	-86.47	25.52	-706.94	-82.42	70.69	-804.99	31.49	1072.20	0.00	0.00	0.00	-847.63	-13.99	1462.98	-854.89	101.08	1460.35	-1009.32	-17.64	1453.32	-1018.99	87.75	1444.67	137.64	1148.67	74.42	728.22	1055.90	75.13	0.00
6.19000	-1177.27	87.65	18.93	-1202.95	85.81	32.15	-1354.57	125.65	86.64	-1321.18	123.44	122.82	-513.93	-67.49	98.39	-542.77	-72.15	88.80	-676.73	-85.72	24.45	-699.12	-81.81	70.30	-790.32	29.31	1071.82	0.00	0.00	0.00	-833.48	-16.10	1462.42	-840.35	98.93	1459.71	-995.45	-20.47	1452.28	-1005.21	85.70	1443.58	139.40	1147.79	75.20	726.62	1056.08	74.62	0.00
6.20000	-1177.18	87.88	18.66	-1205.40	85.72	32.48	-1349.13	127.93	93.76	-1314.28	125.63	128.35	-503.52	-63.68	87.43	-536.07	-67.89	77.45	-674.66	-85.20	23.59	-691.16	-81.55	70.16	-776.77	27.15	1071.96	0.00	0.00	0.00	-819.07	-18.19	1462.35	-828.72	96.69	1459.67	-981.96	-22.52	1451.91	-991.62	82.77	1443.20	140.93	1149.88	74.77	727.08	1055.88	74.80	0.00
6.21000	-1176.96	87.73	18.65	-1208.33	84.78	32.29	-1344.40	127.26	100.48	-1306.96	126.92	134.10	-501.98	-61.10	75.59	-531.66	-64.89	68.28	-673.65	-84.63	23.21	-688.22	-80.12	69.53	-760.27	25.33	1072.52	0.00	0.00	0.00	-805.84	-20.54	1462.98	-814.64	94.42	1460.33	-967.87	-25.02	1452.25	-977.65	80.49	1443.56	137.44	1150.73	73.81	728.62	1055.55	75.24	0.00
6.22000	-1176.88	87.79	18.57	-1203.06	85.06	34.63	-1337.43	127.38	108.18	-1299.19	126.33	139.44	-494.79	-59.39	65.83	-527.75	-63.84	59.97	-672.56	-86.18	24.30	-684.45	-79.80	69.61	-745.14	22.79	1073.63	0.00	0.00	0.00	-791.52	-22.88	1463.87	-799.96	92.68	1461.79	-953.31	-28.13	1453.10	-963.82	77.93	1444.38	140.19	1149.10	75.21	726.18	1056.59	74.42	0.00
6.23000	-1176.72	87.56	18.75	-1198.20	85.76	36.05	-1327.89	127.86	117.14	-1289.88	125.80	145.32	-492.62	-57.23	57.87	-524.79	-61.03	53.37	-672.02	-85.72	25.23	-680.28	-79.02	69.53	-729.56	20.17	1075.02	0.00	0.00	0.00	-777.25	-24.82	1465.01	-785.97	89.86	1462.54	-939.53	-30.01	1454.10	-950.20	74.90	1445.66	139.90	1149.46	74.74	727.20	1055.92	74.72	0.00
6.24000	-1180.98	87.85	17.77	-1205.00	84.34	33.10	-1318.28	125.64	125.39	-1277.38	127.12	152.08	-488.56	-54.66	52.54	-522.70	-58.63	49.59	-671.69	-85.23	25.73	-677.37	-78.01	69.48	-714.81	17.93	1076.58	0.00	0.00	0.00	-763.27	-26.94	1466.28	-772.00	88.32	1464.22	-925.01	-33.32	1455.24	-936.52	72.11	1446.97	141.87	1148.09	75.44	728.06	1055.43	75.20	0.00
6.25000	-1175.53	89.46	18.82	-1199.60	84.34	35.23	-1305.80	124.96	134.61	-1263.62	126.74	158.12	-493.01	-53.69	46.87	-521.44	-58.27	47.60	-671.00	-85.48	26.34	-675.92	-76.79	69.14	-698.77	15.53	1078.44	0.00	0.00	0.00	-748.83	-28.96	1467.60	-758.30	86.24	1465.80	-910.95	-35.88	1456.71	-922.22	70.06	1448.42	137.72	1151.21	73.69	727.40	1055.79	74.91	0.00
6.26000	-1172.99	91.15	18.77	-1192.42	84.64	35.83	-1292.79	123.42	144.10	-1249.10	126.27	164.61	-489.77	-53.36	43.40	-519.44	-51.83	47.50	-670.71	-85.11	26.63	-674.58	-76.21	68.82	-686.61	12.95	1080.50	0.00	0.00	0.00	-735.86	-30.98	1469.08	-742.75	83.70	1466.87	-897.02	-38.02	1458.30	-908.83	67.00	1450.15	137.36	1150.36	74.18	727.30	1055.57	75.04	0.00
6.27000	-1171.16	92.07	16.38	-1191.58	84.77	36.20	-1278.65	122.79	155.04	-1233.09	127.31	172.47	-486.85	-53.15	40.67	-519.83	-53.47	44.39	-670.58	-84.74	26.82	-673.20	-76.43	68.72	-671.38	9.80	1082.84	0.00	0.00	0.00	-722.08	-32.78	1470.55	-731.86	81.54	1468.26	-883.48	-39.54	1460.07	-894.92	65.24	1451.99	139.69	1148.81	74.95	727.83	1056.20	74.73	0.00
6.28000	-1165.26	94.79	14.50	-1183.68	86.50	38.01	-1266.24	118.79	165.60	-1217.21	126.48	180.23	-488.24	-52.47	37.95	-519.58	-53.62	42.77	-670.19	-84.79	26.97	-672.56	-76.21	68.62	-657.44	7.42	1085.33	0.00	0.00	0.00	-707.46	-34.67	1471.88	-719.22	79.68	1469.73	-869.38	-41.89	1461.95	-881.83	62.21	1453.85	140.75	1147.73	75.36	726.37	1055.60	74.75	0.00
6.29000	-1157.24	96.17	11.97	-1172.73	86.85	40.25	-1249.26	118.89	178.85	-1198.58	126.31	189.29	-486.43	-52.62	36.54	-519.44	-53.90	41.43	-669.98	-84.91	27.13	-672.26	-75.93	68.64	-644.37	5.46	1087.99	0.00	0.00	0.00	-693.99	-36.41	1473.36	-705.95	77.88	1471.21	-855.39	-44.52	1463.53	-868.09	60.48	1455.66	138.82	1149.13	74.53	727.33	1054.92	75.31	0.00
6.30000	-1151.16	97.80	7.94	-1157.91	90.78	40.81	-1232.59	114.78	191.65	-1178.23	124.26	198.36	-486.93	-52.19	35.29	-519.19	-53.67	40.87	-669.59	-85.30	27.49	-671.77	-75.93	68.61	-631.25	4.00	1090.46	0.00	0.00	0.00	-680.08	-37.84	1474.86	-690.40	76.35	1472.68	-842.34	-45.77	1465.41	-854.61	58.39	1457.58	137.79	1149.53	74.34	727.35	1054.80	75.33	0.00
6.31000	-1138.82	98.70	9.74	-1139.56	93.46	43.08	-1211.26	112.45	204.15	-1155.73	122.93	207.48	-486.85	-51.68	34.43	-518.87	-53.68	40.59	-669.90	-84.47	27.18	-671.44	-75.85	68.51	-618.25	1.78	1093.06	0.00	0.00	0.00	-667.53	-39.37	1476.49	-678.84	74.64	1474.45	-828.85	-47.05	1467.46	-841.61	56.01	1459.62	140.66	1148.81	74.91	727.01	1054.96	75.20	0.00
6.32000	-1118.44	97.62	18.60	-1121.10	94.01	49.37	-1186.87	111.65	212.69	-1132.49	121.20	215.26	-485.73	-50.97	33.78	-518.89	-53.90	40.02	-669.71	-84.60	27.36	-671.08	-75.95	68.46	-603.81	0.73	1095.78	0.00	0.00	0.00	-654.24	-40.59	1478.14	-666.07	73.51	1476.14	-815.71	-47.99	1469.44	-827.96	55.34	1461.64	139.73	1149.70	74.67	727.40	1055.22	75.17	0.00
6.33000	-1092.97	98.92	25.12	-1093.58	94.76	56.28	-1162.06	111.57	218.24	-1107.45	120.30	220.94	-486.81	-51.68	33.29	-518.68	-53.15	40.00	-669.77	-84.51	27.28	-670.89	-75.80	68.30	-592.17	-0.71	1098.10	0.00	0.00	0.00	-639.99	-41.86	1479.81	-653.79	72.26	1477.90	-802.57	-48.95	1471.58	-814.94	53.44	1463.71	138.63	1149.74	74.34	727.53	1055.54	74.96	0.00
6.34000	-1061.18	98.34	32.32	-1065.55	94.56	60.89	-1136.12	111.28	221.80	-1081.21	119.92	225.67	-483.97	-51.60	33.31	-518.90	-53.10	39.55	-669.56	-84.80	27.58	-670.66	-75.69	68.24	-578.83	-0.98	1100.29	0.00	0.00	0.00	-627.29	-42.94	1481.63	-640.80	71.15	1479.74	-788.83	-51.15	1473.55	-802.01	51.73	1465.78	138.72	1149.85	74.35	728.74	1054.43	75.54	0.00
6.35000	-1031.00	100.02	34.03	-1033.68	94.63	64.55	-1108.20	111.02	223.75	-1053.63	118.92	228.68	-485.99	-51.46	32.29	-518.72	-53.04	39.49	-669.62	-84.58	27.48	-670.38	-75.73	68.30	-566.49	-1.35	1102.20	0.00	0.00	0.00	-613.65	-43.98	1483.56	-626.89	70.07	1481.60	-775.14	-52.83	1475.70	-788.72	51.05	1467.94	139.28	1148.43	75.25	726.87	1055.28	74.95	0.00
6.36000	-997.23	100.99	36.19	-999.80	94.80	66.92	-1080.00	109.63	223.52	-1025.53	116.82	229.77	-483.81	-50.68	32.69	-518.82	-53.51	39.16	-669.42	-84.88	27.68	-670.22	-75.40	68.30	-554.50	-1.90	1104.04	0.00	0.00	0.00	-601.21	-44.93	1485.45	-614.14	69.18	1483.66	-761.89	-54.33	1477.67	-775.56	50.37	1470.10	140.57	1148.79	75.12	728.05	1055.21	75.51	0.00
6.37000	-960.49	101.79	37.94	-964.10	95.19	68.33	-1049.39	110.00	221.99	-996.42	116.49	229.65	-484.58	-51.10	32.01	-519.06	-52.76	38.80	-669.51	-84.37	27.52	-669.92	-75.31	68.44	-541.77	-1.99	1105.81	0.00	0.00	0.00	-588.29	-45.77	1487.39	-601.48	68.54	1485.59	-748.72	-55.34	1479.60	-762.79	49.20	1472.24	142.31	1148.38	75.56	727.44	1055.37	75.17	0.00
6.38000	-922.39	102.98	38.72	-928.79	96.56	68.37	-1019.03	109.22	218.38	-966.22	115.72	227.76	-484.13	-50.87	32.04	-519.08	-52.38	38.69	-669.50	-84.43	27.52	-669.76	-75.09	68.55	-528.23	-1.60	1107.35	0.00	0.00	0.00	-574.63	-46.31	1489.28	-587.59	67.89	1487.45	-735.81	-56.07	1481.60	-750.03	48.40	1474.23	140.94	1147.84	75.53	726.86	1055.55	74.90	0.00
6.39000	-882.06	104.01	39.10	-890.38	96.68	67.88	-987.87	108.66	213.08	-936.22	114.01	223.93	-485.56	-50.83	31.31	-519.13	-52.45	38.31	-669.43	-84.27	27.51	-669.43	-75.05	68.74	-515.78	-1.26	1108.93	0.00	0.00	0.00	-562.33	-46.91	1491.13	-574.82	67.26	1489.42	-722.79	-56.93	1483.45	-737.20	47.64	1476.21	140.52	1148.44	75.04	727.08	1055.53	75.03	0.00
6.40000	-842.23	104.81	38.52	-850.34	96.54	67.05	-955.86	107.69	205.83	-904.71	113.07	219.29	-485.79	-50.47	31.11	-519.21	-52.64	38.00	-669.23	-84.23	27.59	-669.28	-74.75	68.82	-503.44	-1.19	1110.30	0.00	0.00	0.00	-548.71	-47.34	1492.77	-562.80	66.60	1491.22	-710.49	-56.48	1485.32	-724.20	46.99	1478.00	140.10	1149.72	74.63	728.64	1056.17	75.08	0.00
6.41000	-797.37	106.05	38.30	-810.18	96.69	65.19	-923.10	107.70	197.20	-872.63	112.30	213.10	-486.32	-51.08	30.81	-519.03	-52.67	37.77	-669.14	-84.30	27.70	-669.02	-74.69	69.00	-489.76	-0.65	1111.64	0.00	0.00	0.00	-535.88	-47.82	1494.42	-549.42	66.22	1492.74	-697.32	-57.73	1486.90	-711.40	46.46	1479.60	137.08	1150.09	74.17	727.43	1055.38	75.24	0.00
6.42000	-764.09	106.04	31.16	-769.65	98.13	61.56	-889.61	106.12	186.40	-839.81	111.54	205.71	-484.11	-49.59	31.32	-518.96	-52.64	37.57	-669.03	-84.25	27.77	-668.78	-74.47	69.31	-477.95	-0.61	1112.71	0.00	0.00	0.00	-522.73	-48.18	1495.81	-536.82	65.82	1494.14	-684.42	-57.73	1488.33	-698.81	45.60	1481.00	137.92	1148.47	74.73	727.11	1055.91	75.03	0.00
6.43000	-717.28	105.07	30.37	-725.49	97.45	59.23	-853.89	108.27	176.13	-805.87	111.28	197.54	-484.29	-50.29	31.01	-518.85	-52.82	37.55	-669.04	-83.82	27.71	-668.81	-73.88	69.34	-464.89	-0.38	1113.71	0.00	0.00	0.00	-511.10	-48.53	1497.10	-524.29	65.39	1495.41	-671.40	-58.65	1489.63	-685.80	45.66	1482.11	139.48	1149.11	74.85	728.20	1056.11	75.13	0.00
6.44000	-662.25	106.29	34.26	-682.96	96.96	56.44	-818.64	106.78	163.13	-771.59	110.88	188.18	-483.42	-50.62	31.41	-518.55	-53.36	37.93	-669.00	-83.56	27.64	-668.73	-73.50	69.59	-453.04	-0.16	1114.56	0.00	0.00	0.00	-499.40	-48.69	1498.19	-512.44	65.23	1496.37	-659.14	-58.15	1490.65	-673.20	45.16	1483.17	137.45	1149.79	74.21	725.98	1056.34	74.49	0.00
6.45000	-618.55	104.97	31.49	-636.91	94.79	54.51	-781.22	108.06	150.69	-735.62	111.98	178.69	-483.29	-52.52	31.54	-518.48	-53.71	38.13	-668.71	-83.55	27.93	-668.48	-73.28	69.94	-440.78	-0.11	1115.20	0.00	0.00	0.00	-486.18	-48.84	1498.94	-498.74	64.91	1497.02	-646.24	-58.62	1491.40	-660.45	44.96	1483.93	141.19	1148.15	75.43	726.28	1055.87	74.66	0.00
6.46000	-572.40	104.55	29.44	-592.62	94.69	51.64	-742.71	108.54	137.21	-699.28	112.04	168.15	-483.22	-53.54	32.21	-518.62	-53.25	38.18	-668.64	-82.89	27.84	-668.49	-72.50	70.02	-428.34	0.45	1115.65	0.00	0.00	0.00	-472.81	-49.07	1499.43	-486.41	64.78	1497.52	-633.45	-59.17	1491.96	-647.92	44.23	1484.37	139.60	1148.65	75.05	727.17	1056.28	74.75	0.00
6.47000	-526.23	104.77	28.06	-549.38	95.04	48.84	-703.96	107.28	122.63	-661.64	113.36	157.88	-483.73	-52.98	32.23	-518.24	-52.76	38.51	-668.65	-82.55	27.89	-667.94	-72.73	70.56	-416.45	0.02	1115.80	0.00	0.00	0.00	-460.32	-49.12	1499.71	-473.04	64.66	1497.63	-620.57	-59.51	1492.24	-635.41	43.83	1484.53	140.50	1149.11	75.25	727.82	1054.93	75.19	0.00
6.48000	-478.08	105.14	28.29	-502.19	95.19	47.57	-663.18	107.96	108.61	-624.13	112.54	146.65	-483.35	-51.51	33.34	-517.93	-53.72	37.56	-668.19	-82.84	28.35	-667.62	-72.50	70.96	-403.07	0.09	1115.77	0.00	0.00	0.00	-448.01	-49.03	1499.78	-460.99	64.71	1497.51	-607.58	-59.82	1492.18	-622.72	43.75	1484.38	142.19	1149.43	75.31	725.88	1055.66	74.76	0.00
6.49000	-429.63	105.54	30.15	-456.61	95.95	46.55	-621.84	107.48	94.13	-585.43	113.30	135.91	-484.76	-52.30	33.17	-516.74	-54.43	37.79	-668.18	-82.21	28.40	-667.53	-71.96	71.21	-392.55	0.07	1115.30	0.00	0.00	0.00	-434.66	-49.03	1499.50	-447.67	64.69	1497.05	-594.86	-59.82	1491.79	-610.05	43.40	1483.91	140.56	1149.20	74.90	727.18	1055.43	75.24	0.00
6.50000	-382.95	106.20	32.15	-410.03	96.10	46.87	-579.71	107.23	80.50	-546.07	112.48	124.87	-481.81	-55.38	36.11	-514.18	-58.37	39.65	-667.70	-82.47	28.95	-667.01	-72.21	71.82	-381.23	-0.41	1114.56	0.00	0.00	0.00	-420.97	-48.80	1498.90	-435.84	64.57	1496.32	-582.04	-60.29	1491.25	-597.54	42.52	1483.29	138.62	1148.89	74.75	727.63	1055.13	75.33	0.00
6.51000	-335.82	105.75	36.17	-364.09	96.82	48.49	-536.62	106.36	67.29	-505.72	113.95	115.13	-479.07	-56.03	36.65	-513.59	-58.96	40.01	-667.63	-81.76	29.07	-666.90	-71.71	72.13	-369.01	-0.48	1113.65	0.00	0.00	0.00	-408.05	-48.81	1498.03	-423.73	64.66	1495.39	-569.35	-60.25	1490.45	-584.64	42.42	1482.28	139.86	1147.80	75.31	725.34	1055.22	74.80	0.00
6.52000	-292.14	106.26	40.12	-319.78	97.28	51.17	-492.27	108.73	56.49	-465.26	114.47	105.94	-476.19	-56.20	36.07	-515.57	-57.60	38.91	-667.45	-81.24	29.36	-666.30	-72.08	72.94	-357.19	-1.41	1112.28	0.00	0.00	0.00	-396.09	-48.71	1496.94	-410.29	64.40	1494.21	-556.42	-60.42	1489.31	-571.79	42.24	1481.03	138.04	1148.90	74.59	728.21	1055.19	75.49	0.00
6.53000	-243.87	106.35	47.57	-274.16	97.67	55.83	-447.35	110.54	47.10	-424.64	113.94	97.61	-479.43	-55.53	33.89	-518.15	-57.07	38.25	-667.22	-80.98	29.79	-666.11	-71.44	73.28	-344.45	-1.58	1110.63	0.00	0.00	0.00	-382.44	-48.53	1495.57	-397.48	64.52	1492.76	-543.25	-61.01	1487.99	-559.12	41.68	1479.58	137.62	1149.45	74.33	728.85	1055.01	75.56	0.00
6.54000	-199.11	106.22	55.77	-228.58	97.22	62.04	-402.19	113.05	39.74	-383.45	115.51	91.88	-478.38	-54.62	33.35	-519.11	-53.65	37.63	-667.02	-80.63	30.26	-665.83	-71.08	73.90	-331.12	-2.29	1108.63	0.00	0.00	0.00	-369.85	-48.35	1494.00	-383.95	64.68	1491.03	-530.51	-60.61	1486.29	-546.47	41.43	1477.90	137.67	1148.67	74.71	725.94	1054.74	75.12	0.00
6.55000	-156.29	105.82	64.86	-188.23	97.79	68.47	-357.92	115.19	34.33	-343.28	116.76	87.80	-484.80	-52.90	30.43	-519.25	-53.12	37.23	-666.87	-80.16	30.77	-665.39	-70.85	74.70	-320.27	-2.51	1106.50	0.00	0.00	0.00	-357.14	-48.29	1492.14	-372.47	64.76	1489.22	-517.71	-60.49	1484.36	-533.66	41.59	1476.01	140.82	1149.12	75.13	726.25	1055.68	74.74	0.00
6.56000	-114.39	105.04	75.33	-147.92	97.42	76.86	-315.46	116.41	30.73	-304.48	117.49	85.34	-485.39	-53.22	30.06	-518.74	-53.12	37.45	-666.78	-79.80	31.40	-664.92	-70.66	75.59	-307.95	-2.61	1104.04	0.00	0.00	0.00	-343.99	-47.99	1490.12	-360.19	64.71	1487.31	-504.57	-61.00	1482.17	-520.99	41.20	1473.89	139.70	1148.18	75.04	727.64	1056.58	74.77	0.00
6.57000	-76.74	104.55	85.94	-105.98	97.00	86.46	-274.34	117.93	29.34	-266.69	118.23	84.63	-483.96	-53.36	30.10	-518.47	-53.38	37.21	-666.72	-79.21	31.99	-664.34	-70.57	76.57	-295.68	-3.03	1101.44	0.00	0.00	0.00	-330.77	-47.53	1487.87	-347.65	64.77	1485.17	-491.61	-61.01	1479.90	-508.28	41.18	1471.60	139.06	1149.65	74.30	727.02	1056.32	74.63	0.00
6.58000	-43.43	103.31	96.50	-70.08	95.58	96.02	-235.52	118.48	29.27	-231.23	118.90	85.43	-485.44	-53.39	29.35	-518.22	-53.69	36.98	-666.27	-79.06	33.03	-663.78	-70.27	77.69	-281.87	-3.14	1098.58	0.00	0.00	0.00	-316.94	-47.30	1485.60	-334.59	64.89	1482.83	-478.78	-60.60	1477.44	-495.54	41.30	1469.23	141.53	1149.50	74.98	727.37	1055.79	74.94	0.00
6.59000	-7.28	100.99	108.36	-39.83	94.85	103.57	-198.61	119.78	31.30	-197.30	119.02	87.17	-484.13	-53.05	29.43	-518.01	-53.91	36.76	-666.03	-78.60	34.08	-662.97	-70.33	79.11	-267.65	-3.26	1095.75	0.00	0.00	0.00	-305.01	-46.87	1483.29	-322.65	65.24	1480.61	-465.87	-60.29	1474.95	-482.91	40.91	1466.93	139.18	1150.59	74.32	728.66	1055.08	75.57	0.00
6.60000	21.44	97.95	117.77	-8.92	92.78	112.38	-165.00	118.93	33.19	-165.95	118.80	89.63	-482.43	-53.91	29.68	-517.61	-54.40	36.80	-665.69	-78.34	35.42	-662.05	-70.29	80.67	-255.04	-3.47	1092.81	0.00	0.00	0.00	-291.82	-46.32	1480.89	-309.50	65.84	1478.21	-452.79	-60.37	1472.46	-470.03	40.89	1464.55	139.22	1149.91	74.40	728.50	1054.70	75.63	0.00
6.61000	49.27	95.00	126.92	19.48	89.89	120.72	-133.30	117.31	35.24	-136.64	117.21	91.82	-480.44	-53.69	29.99	-517.40	-54.70	36.63	-665.12	-78.22	37.16	-661.10	-70.15	82.46	-243.39	-3.48	1089.86	0.00	0.00	0.00	-278.66	-45.89	1478.49	-295.65	66.39	1475.78	-439.71	-59.79	1470.00	-457.01	41.45	1462.13	139.63	1149.02	74.78	729.13	1054.93	75.66	0.00
6.62000	75.12	91.64	134.89	45.20	86.82	127.69	-104.32	115.33	37.00	-109.79	115.93	93.87	-482.04	-53.95	28.96	-516.99	-54.81	36.76	-664.88	-77.75	38.94	-659.78	-70.40	84.67	-227.88	-2.71	1087.11	0.00	0.00	0.00	-264.82	-45.13	1476.15	-282.88	66.59	1473.52	-426.40	-59.59	1467.61	-443.98	41.97	1459.75	137.91	1150.37	73.96	727.14	1055.86	75.01	0.00
6.63000	98.43	87.79	141.46	68.33	84.40	133.21	-78.27	113.10	38.13	-85.79	114.04	95.25	-483.72	-54.12	28.30	-516.97	-55.30	36.12	-664.37	-77.26	40.89	-658.43	-70.41	86.99	-214.88	-2.57	1084.36	0.00	0.00	0.00	-251.69	-44.43	1473.84	-270.40	67.02	1471.35	-413.19	-59.09	1465.24	-430.88	42.19	1457.47	140.33	1149.15	74.75	727.09	1055.97	74.73	0.00
6.64000	118.85	84.86	145.40	88.76	81.22	136.57	-55.53	110.75	38.63	-64.36	112.65	96.15	-482.04	-55.22	28.24	-516.50	-55.65	36.14	-663.39	-77.66	43.58	-656.99	-70.30	89.39	-201.55	-1.93	1081.89	0.00	0.00	0.00	-238.27	-43.69	1471.65	-257.33	67.63	1469.21	-400.00	-58.37	1462.96	-417.86	42.41	1455.27	139.02	1149.67	74.41	727.97	1055.23	75.11	0.00
6.65000	136.50	81.46	146.81	106.34	79.28	137.84	-36.62	108.09	38.12	-46.32	109.87	95.51	-479.40	-54.28	28.63	-516.07	-55.97	36.17	-662.26	-78.43	46.54	-655.11	-70.78	92.31	-187.90	-1.33	1079.66	0.00	0.00	0.00	-225.05	-42.55	1469.64	-244.11	68.29	1467.30	-386.85	-57.49	1460.84	-404.51	43.54	1453.14	140.09	1148.49	74.82	729.29	1055.23	75.43	0.00
6.66000	151.59	78.13	145.56	121.37	75.46	136.60	-21.39	104.29	36.18	-31.25	107.60	94.11	-480.87	-55.30	28.24	-515.61	-55.75	36.15	-661.44	-78.09	49.38	-652.88	-71.44	95.58	-173.23	-0.55	1077.91	0.00	0.00	0.00	-211.20	-41.44	1467.85	-230.86	69.27	1465.49	-373.58	-56.72	1458.85	-391.14	44.77	1451.14	140.36	1149.16	74.79	728.19	1055.04	75.33	0.00
6.67000	163.94	75.81	141.42	133.80	72.48	132.87	-9.29	101.05	33.45	-19.04	105.00	91.50	-484.30	-55.23	27.26	-504.95	-55.40	40.07	-660.09	-78.54	52.88	-650.59	-71.73	99.03	-158.03	0.40	1076.49	0.00	0.00	0.00	-198.00	-40.55	1466.32	-217.21	70.01	1464.05	-360.19	-56.00	1456.99	-377.98	45.07	1449.41	140.71	1149.57	74.55	728.73	1056.17	74.86	0.00
6.68000	174.06	73.00	135.29	144.00	69.75	127.30	-0.22	97.27	29.46	-9.54	101.17	87.42	-482.33	-55.37	27.68	-506.12	-55.85	39.71	-658.59	-78.53	56.66	-647.55	-72.61	103.11	-144.55	1.37	1075.19	0.00	0.00	0.00	-184.97	-39.55	1465.01	-204.76	70.99	1462.96	-346.71	-55.34	1455.14	-364.51	46.57	1447.64	137.10	1150.36	73.94	728.68	1055.19	75.41	0.00
6.69000	181.85	71.33	126.10	151.73	66.59	119.62	4.61	94.69	28.87	-2.22	97.43	83.04	-482.72	-55.84	27.26	-507.60	-56.43	38.83	-656.33	-79.43	61.30	-644.36	-73.01	107.28	-130.50	3.11	1074.16	0.00	0.00	0.00	-171.86	-38.41	1463.96	-190.85	71.97	1461.93	-333.49	-53.93	1453.37	-351.16	47.58	1446.07	137.90	1150.01	74.30	727.03	1055.12	75.18	0.00
6.70000	188.14	67.17	114.53	157.59	62.25	109.04	6.24	92.70	27.56	2.45	93.55	77.95	-484.21	-55.81	27.03	-509.47	-57.22	37.60	-653.85	-79.79	66.13	-640.51	-73.61	111.89	-115.48	4.93	1073.66	0.00	0.00	0.00	-156.95	-36.40	1463.70	-177.25	73.18	1461.05	-320.26	-52.39	1451.63	-337.72	48.87	1444.49	141.37	1147.75	75.45	727.55	1055.91	75.14	0.00
6.71000	195.29	63.09	101.39	166.75	58.02	99.49	7.99	91.14	27.44	6.24	89.37	74.67	-479.95	-56.58	27.63	-509.49	-57.66	36.46	-650.75	-80.47	71.61	-635.96	-74.60	116.98	-101.29	6.40	1073.12	0.00	0.00	0.00	-144.67	-35.98	1462.40	-163.09	74.25	1460.55	-306.64	-51.38	1450.15	-324.11	50.80	1443.10	141.31	1148.76	75.06	728.26	1055.69	75.33	0.00
6.72000	205.66	61.59	89.13	174.33	55.76	88.26	10.27	90.22	28.31	13.27	86.70	75.11	-483.40	-55.42	27.41	-510.88	-58.10	35.11	-646.90	-81.24	77.79	-630.54	-75.73	122.42	-86.59	8.19	1073.11	0.00	0.00	0.00	-132.25	-35.18	1462.04	-150.27	75.25	1460.57	-293.08	-49.75	1449.00	-310.25	52.74	1442.20	137.61	1150.40	73.77	728.06	1055.82	75.13	0.00
6.73000	210.68	60.13	77.98	177.94	54.40	77.28	11.93	89.54	28.67	19.15	85.33	74.57	-483.74	-55.97	27.44	-509.71	-58.37	34.68	-641.93	-81.93	84.57	-623.41	-77.65	128.94	-71.16	10.12	1073.67	0.00	0.00	0.00	-116.67	-32.98	1463.13	-134.24	76.82	1461.43	-279.49	-48.20	1448.71	-296.31	54.11	1442.27	137.36	1149.51	74.23	727.07	1055.80	74.69	0.00
6.74000	213.88	58.68	67.22	182.70	53.08	69.40	13.16	90.12	29.20	22.47	84.63	74.03	-482.32	-55.98	28.09	-508.81	-58.88	33.67	-635.09	-83.35	92.82	-614.51	-79.35	136.16	-55.57	12.13	1074.65	0.00	0.00	0.00	-103.09	-32.28	1463.60	-119.69	78.11	1462.66	-265.81	-46.46	1449.21	-282.27	55.74	1442.91	138.25	1148.63	74.76	727.82	1056.19	74.66	0.00
6.75000	216.69	57.22	57.06	184.07	51.14	60.30	13.69	89.61	28.76	26.25	84.46	73.96	-483.80	-55.79	28.00	-506.44	-58.05	33.43	-626.98	-83.24	101.08	-603.37	-81.09	143.82	-38.90	14.07	1076.08	0.00	0.00	0.00	-88.88	-30.27	1465.37	-105.63	79.61	1464.02	-252.09	-44.52	1450.08	-268.18	57.58	1443.87	139.29	1148.17	75.00	728.17	1054.88	75.37	0.00
6.76000	219.34	54.01	49.60	183.44	49.58	53.18	14.53	89.99	28.97	29.81	84.15	73.67	-482.30	-55.63	28.73	-503.63	-57.69	33.49	-616.47	-83.85	110.33	-589.78	-82.92	151.57	-23.19	16.48	1077.76	0.00	0.00	0.00	-75.08	-28.80	1467.04	-91.57	80.93	1465.58	-238.54	-42.22	1451.13	-254.15	59.31	1444.95	140.95	1148.26	75.30	726.20	1055.64	74.63	0.00
6.77000	220.29	51.79	45.49	183.71	47.50	49.06	15.07	89.32	29.22	31.77	82.13	73.02	-483.29	-56.14	28.23	-501.74	-57.43	33.83	-604.72	-83.51	119.54	-573.53	-85.45	159.27	-8.11	18.56	1079.65	0.00	0.00	0.00	-61.50	-27.25	1468.75	-77.49	82.33	1467.30	-224.87	-39.98	1452.33	-240.17	60.94	1446.13	138.35	1149.48	74.44	726.11	1057.07	74.47	0.00
6.78000	221.02	50.83	42.53	189.43	46.34	47.71	15.59	88.68	29.40	33.10	81.83	72.97	-477.26	-56.95	28.40	-499.35	-57.64	34.74	-591.53	-83.97	129.87	-555.78	-87.99	166.94	6.64	21.20	1081.86	0.00	0.00	0.00	-49.73	-26.77	1469.91	-63.58	83.79	1469.05	-211.12	-38.46	1453.82	-226.25	62.44	1447.52	139.11	1148.68	74.67	726.48	1056.76	74.55	0.00
6.79000	219.92	51.46	40.07	186.41	46.22	45.54	15.78	88.50	29.47	34.35	81.19	72.37	-475.81	-58.62	26.56	-495.97	-60.30	35.95	-576.89	-85.23	141.41	-537.10	-90.27	175.19	20.22	23.26	1084.26	0.00	0.00	0.00	-36.42	-25.58	1471.48	-49.94	85.39	1470.75	-197.44	-36.62	1455.31	-212.33	64.36	1448.98	139.51	1150.05	74.47	726.16	1055.77	74.60	0.00
6.80000	221.60	50.66	39.07	186.88	46.43	44.48	16.04	88.50	29.56	35.01	80.84	72.01	-467.75	-60.70	26.73	-486.58	-62.04	39.46	-560.04	-87.44	153.62	-517.15	-92.67	183.92	33.95	25.23	1086.84	0.00	0.00	0.00	-22.42	-24.03	1473.30	-36.29	86.94	1472.43	-183.89	-34.88	1456.96	-198.70	65.91	1450.56	138.59	1149.52	74.27	727.54	1056.79	74.46	0.00
6.81000	220.38	50.97	37.97	189.57	46.24	44.27	16.14	88.36	29.68	35.24	81.04	72.26	-458.00	-64.69	26.50	-475.45	-64.77	44.41	-541.87	-89.58	165.44	-495.75	-94.60	191.92	49.57	27.27	1089.46	0.00	0.00	0.00	-8.84	-22.71	1475.06	-22.60	88.51	1474.06	-170.33	-32.74	1458.71	-185.19	67.13	1452.28	138.22	1148.53	74.40	727.26	1057.05	74.44	0.00
6.82000	221.75	50.63	37.48	188.11	46.24	43.54	16.09	88.63	29.77	35.51	80.97	72.23	-446.28	-68.27	29.64	-460.56	-67.35	50.40	-523.05	-90.67	175.70	-473.96	-95.97	200.03	62.15	28.71	1092.06	0.00	0.00	0.00	4.05	-21.46	1476.83	-8.85	89.85	1475.68	-157.00	-31.00	1460.73	-171.69	68.31	1454.18	138.53	1150.19	74.32	724.95	1056.57	74.29	0.00
6.83000	221.90	50.25	37.18	189.57	46.55	43.40	16.25	88.69	29.84	35.83	81.09	72.32	-425.22	-70.26	36.44	-440.34	-69.04	57.27	-501.66	-90.14	184.21	-451.97	-96.76	208.47	75.60	29.67	1094.63	0.00	0.00	0.00	17.03	-20.22	1478.56	4.71	91.19	1477.32	-143.61	-29.77	1462.87	-158.19	69.85	1456.21	138.40	1149.35	74.68	728.38	1055.50	75.26	0.00
6.84000	221.96	50.81	36.66	190.93	45.92	43.27	16.35	88.45	29.84	36.10	81.00	72.24	-400.03	-72.01	41.95	-414.87	-70.69	63.15	-477.29	-90.21	190.84	-428.02	-96.44	216.21	88.01	30.47	1097.17	0.00	0.00	0.00	29.37	-18.83	1480.25	18.12	92.60	1478.94	-130.44	-28.23	1465.06	-144.95	70.89	1458.36	139.06	1149.16	74.74	728.13	1056.31	74.91	0.00
6.85000	222.08	50.28	36.38	189.63	46.39	42.86	16.32	88.50	29.89	36.43	81.29	72.29	-370.70	-74.49	46.27	-385.67	-72.47	68.03	-450.79	-90.38	195.25	-402.01	-95.64	221.68	100.93	31.52	1099.89	0.00	0.00	0.00	43.51	-17.62	1481.95	31.37	93.78	1480.59	-117.39	-27.04	1467.43	-131.80	72.15	1460.64	137.56	1151.22	73.70	728.16	1055.35	75.43	0.00
6.86000	222.00	50.78	35.94	189.87	46.15	42.57	16.29	87.84	29.80	36.81	81.25	72.19	-342.07	-76.41	49.11	-355.90	-74.24	70.99	-422.42	-90.78	198.20	-374.24	-95.42	225.02	113.49	31.71	1102.31	0.00	0.00	0.00	55.01	-16.56	1483.78	44.44	94.87	1482.30	-104.39	-25.93	1469.84	-118.76	73.09	1463.04	138.67	1150.39	74.03	727.61	1055.45	75.28	0.00
6.87000	221.20	50.56	35.52	190.23	46.22	42.46	16.50	87.92	29.86	37.24	81.61	72.26	-309.49	-78.34	51.10	-323.00	-76.77	73.58	-393.46	-91.23	199.79	-346.16	-94.86	226.82	125.85	31.57	1104.82	0.00	0.00	0.00	68.67	-15.54	1485.63	57.48	95.91	1484.09	-91.36	-24.83	1472.41	-105.88	73.95	1465.53	139.13	1149.92	74.51	728.42	1055.47	75.40	0.00
6.88000	222.70	50.66	35.65	189.20	46.37	42.11	16.61	88.23	30.11	37.45	81.43	72.14	-274.71	-81.96	52.75	-289.81	-79.41	74.78	-364.60	-90.39	199.44	-318.25	-93.96	227.29	137.89	31.14	1107.28	0.00	0.00	0.00	80.98	-14.73	1487.46	70.31	96.78	1485.90	-78.56	-23.96	1474.93	-92.99	75.18	1468.04	138.24	1151.05	74.06	726.68	1055.24	74.88	0.00
6.89000	221.53	50.52	35.11	188.09	46.58	41.76	16.84	88.10	30.07	37.70	81.73	72.27	-239.95	-85.54	53.34	-257.89	-82.46	74.63	-335.49	-89.52	197.58	-290.10	-92.50	226.50	150.80	30.73	1109.90	0.00	0.00	0.00	94.05	-13.74	1489.42	82.95	97.70	1487.69	-65.82	-23.36	1477.49	-80.11	76.29	1470.47	137.71	1150.55	74.02	727.23	1056.09	74.75	0.00
6.90000	221.67	50.43	35.07	189.44	45.97	41.79	16.85	87.56	30.01	38.01	81.84	72.57	-205.01	-89.08	52.81	-221.49	-85.35	74.39	-305.56	-88.57	194.17	-261.27	-91.09	224.56	163.49	30.04	1112.44	0.00	0.00	0.00	106.87	-12.80	1491.35	95.50	98.58	1489.46	-53.18	-22.30	1479.96	-67.45	77.22	1472.83	138.71	1149.58	74.76	727.06	1056.43	74.56	0.00
6.91000	221.42	50.09	34.79	188.17	45.96	41.28	17.08	88.07	30.40	38.34	81.84	72.76	-167.77	-91.94	52.59	-185.74	-87.89	73.22	-274.03	-87.86	189.27	-231.45	-90.14	221.21	175.90	29.63	1114.87	0.00	0.00	0.00	119.92	-11.80	1493.11	108.00	99.34	1491.22	-40.46	-21.41	1482.26	-55.02	77.98	1475.07	141.16	1149.61	75.14	727.95	1056.00	75.06	0.00
6.92000	221.89	50.26	34.48	189.30	46.36	41.34	17.07	87.68	30.33	38.65	82.05	73.18	-129.04	-94.23	51.24	-148.39	-90.53	71.86	-241.81	-87.21	182.85	-201.07	-88.80	216.33	187.14	29.31	1117.25	0.00	0.00	0.00	132.28	-10.97	1494.83	120.60	100.16	1492.85	-27.85	-20.48	1484.46	-42.62	78.68	1477.15	137.23	1150.88	74.13	727.79	1055.95	74.98	0.00
6.93000	221.33	50.03	34.00	190.08	46.04	41.34	17.08	87.71	30.41	38.93	82.03	73.49	-88.11	-95.65	50.49	-108.59	-91.92	69.98	-208.64	-86.52	175.20	-169.80	-88.01	210.51	198.02	28.64	1119.44	0.00	0.00	0.00	144.52	-10.09	1496.38	133.27	100.76	1494.34	-15.29	-19.88	1486.38	-30.27	79.63	1479.01	136.95	1149.92	74.30	727.38	1055.44	75.13	0.00
6.94000	222.13	50.54	33.76	191.17	46.17	40.99	17.27	87.66	30.58	39.13	82.13	73.87	-44.87	-97.18	49.52	-67.36	-92.89	67.50	-174.71	-85.76	166.36	-137.38	-87.58	203.79	210.04	27.99	1121.58	0.00	0.00	0.00	156.76	-9.42	1497.89	145.86	101.61	1495.66	-2.94	-19.19	1488.18	-17.77	80.27	1480.67	139.86	1148.28	75.17	727.02	1055.21	75.11	0.00
6.95000	222.74	50.39	33.48	191.61	46.34	41.15	17.36	87.51	30.68	39.30	81.95	74.24	-7.12	-99.46	47.47	-25.80	-93.56	64.69	-139.71	-85.14	156.61	-104.51	-87.38	196.17	221.65	27.36	1123.63	0.00	0.00	0.00	168.84	-8.51	1499.17	158.27	102.23	1496.82	9.42	-18.76	1489.72	-5.21	81.03	1482.10	143.72	1147.41	75.55	727.66	1055.71	74.91	0.00
6.96000	221.60	50.02	33.05	190.56	44.98	40.75	17.50	87.76	31.00	39.60	82.25	74.78	38.55	-99.67	46.95	13.48	-93.86	61.04	-103.52	-86.05	146.74	-71.16	-86.92	187.65	233.30	27.00	1125.69	0.00	0.00	0.00	179.67	-7.82	1500.31	170.60	102.88	1497.79	21.73	-18.16	1491.02	7.15	82.00	1483.38	153.67	1145.47	77.85	726.59	1056.41	74.43	0.00
6.97000	221.37	49.37	32.64	191.34	43.95	40.96	17.68	87.61	31.16	40.00	82.22	75.34	81.47	-98.41	44.85	56.88	-93.82	58.63	-66.53	-87.26	136.37	-37.23	-86.42	178.35	244.13	26.31	1127.21	0.00	0.00	0.00	192.40	-7.26	1501.13	182.86	103.27	1498.59	34.00	-17.45	1492.16	19.46	82.61	1484.40	146.23	1147.33	75.97	727.32	1056.15	74.73	0.00
6.98000	221.90	47.80	32.85	191.46	43.71	40.94	17.76	87.38	31.34	40.15	81.91	75.69	123.90	-98.47	43.37	100.20	-93.88	56.22	-28.56	-88.10	125.30	-1.95	-86.24	168.68	256.34	25.99	1128.53	0.00	0.00	0.00	205.08	-6.72	1501.91	195.04	103.80	1499.23	46.14	-17.04	1493.02	31.64	82.60	1485.24	146.92	1146.90	75.94	728.70	1055.67	75.12	0.00
6.99000	222.22	46.17	33.01	191.26	44.16	41.25	17.86	87.12	31.55	40.48	81.95	76.29	169.18	-98.48	42.83	144.27	-93.96	53.99	10.60	-88.70	113.93	34.02	-86.82	159.06	267.61	25.89	1129.39	0.00	0.00	0.00	217.32	-6.22	1502.41	207.17	104.20	1499.66	58.10	-16.27	1493.64	43.78	83.06	1485.79	138.35	1148.90	74.26	728.04	1056.12	74.82	0.00
7.00000	223.03	44.32	33.43	191.03	45.16	41.82	17.95	86.92	31.74	40.70	81.83	76.84	213.00	-99.24	42.67	187.55	-94.20	52.16	50.25	-88.96	102.49	70.52	-88.15	149.67	280.35	25.91	1130.13	0.00	0.00	0.00	229.77	-5.90	1502.74	219.17	104.48	1499.91	70.18	-15.75	1493.95	56.01	83.72	1486.13	138.65	1148.57	74.15	727.39	1055.52	74.87	0.00
7.01000	222.59	50.71	32.76	191.62	46.01	42.84	18.16	86.85	32.22	40.77	81.26	77.26	256.87	-100.11	43.29	232.35	-94.66	51.34	90.34	-89.69	91.45	107.80	-89.02	140.33	290.87	25.76	1130.33	0.00	0.00	0.00	242.22	-5.38	1502.79	231.21	104.98	1499.96	82.30	-15.28	1494.07	68.12	84.07	1486.18	141.83	1147.20	74.79	729.16	1055.36	75.36	0.00
7.02000	226.40	18.67	36.65	196.63	49.75	46.54	18.23	85.30	32.17	41.10	81.15	77.88	300.56	-101.47	44.63	276.85	-95.61	51.55	131.73	-90.93	81.34	145.62	-90.12	131.39	301.69	26.05	1130.26	0.00	0.00	0.00	253.34	-5.13	1502.74	243.24	105.18	1499.82	94.38	-14.77	1493.86	80.10	84.51	1486.00	140.96	1148.55	74.57	728.69	1055.53	75.29	0.00
7.03000	226.80	25.61	36.09	201.14	51.37	47.60	18.81	85.48	33.38	41.23	80.54	78.50	343.28	-102.63	47.10	319.98	-96.55	52.17	173.09	-91.83	71.49	183.43	-91.09	122.88	313.54	26.22	1129.77	0.00	0.00	0.00	265.23	-4.74	1502.44	255.34	105.47	1499.46	106.46	-14.16	1493.43	92.09	85.02	1485.46	142.22	1148.38	74.60	728.30	1055.58	75.01	0.00
7.04000	226.32	31.88	34.84	204.08	51.69	46.61	19.17	84.96	34.33	41.52	80.48	79.34	386.34	-103.79	50.98	365.62	-97.64	54.87	214.72	-92.31	62.23	221.70	-92.07	115.00	325.80	26.26	1128.96	0.00	0.00	0.00	277.65	-4.52	1501.89	267.59	105.80	1498.90	118.67	-14.06	1492.68	104.16	85.14	1484.77	142.39	1148.03	74.71	727.14	1055.34	75.08	0.00
7.05000	226.44	40.02	33.68	199.11	51.72	42.08	19.80	84.24	35.39	41.80	80.24	80.12	430.67	-105.48	56.17	404.50	-99.84	55.02	257.20	-93.05	54.17	260.75	-93.29	108.11	338.41	26.80	1127.93	0.00	0.00	0.00	289.94	-4.33	1501.14	279.88	105.88	1498.18	130.76	-13.75	1491.75	116.30	85.46	1483.84	143.78	1147.88	74.75	726.66	1055.73	74.98	0.00
7.06000	225.62	49.23	32.49	193.66	48.20	40.16	20.12	83.66	36.35	42.11	80.21	80.97	473.59	-107.45	62.67	445.88	-101.44	58.66	299.30	-94.26	47.44	299.23	-94.65	102.13	350.10	27.02	1126.51	0.00	0.00	0.00	302.07	-3.57	1500.35	292.16	106.08	1497.27	142.78	-13.15	1490.60	128.67	86.00	1482.61	143.74	1147.18	74.93	727.59	1055.32	75.20	0.00
7.07000	223.29	51.02	31.75	191.96	47.42	39.72	20.63	83.58	37.48	42.47	79.79	81.64	513.96	-108.84	70.00	487.12	-103.12	64.04	341.12	-95.56	42.18	337.32	-95.96	97.17	362.17	27.67	1124.84	0.00	0.00	0.00	313.49	-3.60	1499.30	304.45	106.24	1496.13	154.85	-12.80	1489.20	141.04	86.03	1481.24	145.96	1146.46	76.08	727.78	1056.33	74.78	0.00
7.08000	223.39	50.89	31.66	190.96	47.37	39.22	20.99	83.33	38.59	42.95	80.43	82.83	552.44	-109.51	78.15	527.43	-104.40	70.70	382.95	-97.06	38.56	375.48	-97.59	93.61	375.44	28.55	1122.83	0.00	0.00	0.00	325.16	-3.66	1498.00	316.64	106.04	1494.79	166.99	-12.39	1487.55	153.33	86.25	1479.57	145.45	1147.45	76.10	727.15	1055.85	74.83	0.00
7.09000	223.30	50.74	31.40	190.74	48.37	39.36	21.48	83.00	39.67	43.37	79.90	83.57	593.14	-110.36	88.76	565.85	-105.38	78.38	423.47	-98.15	36.26	412.60	-99.08	91.23	389.47	29.11	1120.63	0.00	0.00	0.00	337.76	-3.34	1496.52	328.83	106.00	1493.27	179.18	-12.26	1485.64	165.57	85.84	1477.68	144.04	1148.40	74.88	726.45	1055.62	74.73	0.00
7.10000	223.30	51.00	30.99	190.99	47.70	38.81	21.90	82.87	41.01	43.80	79.68	84.70	628.25	-110.70	98.64	602.62	-106.45	87.24	462.55	-99.62	35.69	448.27	-100.09	89.79	402.91	30.08	1118.10	0.00	0.00	0.00	350.01	-3.23	1494.75	340.96	105.92	1491.52	191.32	-11.95	1483.55	177.78	85.58	1475.54	140.29	1148.66	74.36	728.05	1055.71	75.22	0.00
7.11000	223.48	50.85	30.73	191.52	48.28	38.71	22.38	82.52	42.34	44.45	79.98	86.03	662.03	-109.84	108.36	637.38	-107.44	96.70	500.36	-100.52	36.27	482.51	-100.42	89.25	413.47	30.69	1115.38	0.00	0.00	0.00	362.38	-3.25	1492.87	353.09	105.70	1489.63	203.59	-12.32	1481.16	190.10	85.45	1473.22	142.17	1148.21	74.51	729.43	1055.71	75.52	0.00
7.12000	223.98	52.86	30.32	192.02	47.91	38.22	23.00	82.54	43.94	45.09	79.57	87.25	696.45	-108.37	119.20	669.40	-106.07	105.22	535.74	-100.67	37.62	515.27	-100.60	89.84	426.99	31.62	1112.56	0.00	0.00	0.00	375.05	-3.05	1490.88	365.26	105.59	1487.58	215.94	-12.51	1478.79	202.45	85.26	1470.75	142.68	1147.50	74.87	728.51	1055.91	75.12	0.00
7.13000	223.22	52.89	29.68	192.44	48.40	38.32	23.55	82.19	45.60	45.91	79.08	88.57	723.27	-106.92	126.42	699.04	-103.58	113.29	568.50	-100.14	39.74	545.38	-100.50	91.27	438.58	31.91	1109.72	0.00	0.00	0.00	387.42	-3.28	1488.87	377.53	105.58	1485.46	228.40	-12.45	1476.29	214.77	85.20	1468.27	146.06	1147.20	75.46	729.25	1055.86	75.37	0.00
7.14000	223.96	51.23	29.66	192.85	48.40	37.86	24.16	81.25	47.17	46.92	79.45	90.38	749.78	-104.28	134.86	726.18	-100.73	120.86	598.72	-98.61	42.05	573.13	-99.42	92.88	452.03	32.41	1106.98	0.00	0.00	0.00	400.10	-3.70	1486.86	389.95	105.16	1483.39	240.93	-12.51	1473.84	227.21	85.02	1465.82	139.72	1148.53	74.32	727.98	1056.10	74.91	0.00
7.15000	224.14	51.55	29.24	198.08	48.77	40.06	24.76	80.76	49.14	48.08	79.20	92.12	774.10	-101.38	142.21	750.91	-96.65	127.05	626.09	-97.09	44.59	598.57	-98.04	94.60	464.72	32.81	1104.38	0.00	0.00	0.00	412.54	-3.88	1484.85	402.54	104.90	1481.31	253.55	-12.54	1471.47	239.64	84.41	1463.44	140.97	1148.36	74.31	727.21	1055.82	74.74	0.00
7.16000	224.28	51.34	29.07	196.24	49.20	39.26	25.62	80.97	51.68	49.30	79.18	93.61	795.43	-96.42	148.14	773.05	-92.80	132.20	650.58	-94.25	46.18	621.52	-95.83	95.63	478.05	32.75	1101.73	0.00	0.00	0.00	424.74	-4.27	1482.89	415.21	104.78	1479.28	266.17	-12.49	1469.35	252.21	84.19	1461.17	141.83	1147.86	74.70	726.57	1055.50	74.73	0.00
7.17000	224.55	51.41	28.85	195.05	49.78	38.89	26.70	81.11	54.35	51.69	79.57	96.30	814.22	-92.83	151.93	792.15	-88.81	135.52	671.58	-91.58	47.16	641.72	-93.10	95.93	491.68	32.69	1099.37	0.00	0.00	0.00	437.82	-4.49	1481.16	428.05	104.17	1477.35	278.84	-12.96	1467.33	264.96	83.37	1459.01	144.81	1146.94	75.60	726.48	1055.74	74.58	0.00
7.18000	224.68	51.84	28.42	194.53	49.28	38.56	27.79	80.92	57.08	50.55	79.80	98.53	830.54	-88.15	153.14	808.53	-84.54	136.76	689.27	-88.53	46.93	658.80	-89.71	95.18	504.99	32.91	1097.12	0.00	0.00	0.00	450.89	-4.56	1479.60	440.85	103.63	1475.51	291.69	-13.44	1465.45	277.81	82.90	1456.95	138.51	1148.54	73.44	728.60	1055.38	75.46	0.00
7.19000	224.96	51.85	28.25	195.44	49.15	38.52	29.03	81.63	60.47	54.86	80.48	101.82	844.59	-82.78	151.79	822.49	-79.71	135.52	703.35	-85.43	45.47	672.65	-86.36	93.54	517.71	32.39	1095.25	0.00	0.00	0.00	462.96	-5.08	1478.22	453.63	103.37	1473.77	304.54	-13.58	1463.71	290.79	82.66	1454.93	140.04	1148.94	74.06	729.13	1055.71	75.36	0.00
7.20000	225.30	52.12	27.96	195.14	49.23	38.75	30.55	82.05	64.00	57.37	81.22	105.13	856.07	-78.08	148.69	833.83	-75.06	132.15	714.02	-82.33	42.90	683.85	-82.17	90.60	531.98	31.77	1093.52	0.00	0.00	0.00	475.91	-5.40	1476.97	466.40	102.70	1472.22	317.48	-14.32	1462.09	303.77	81.60	1453.07	143.45	1148.14	75.30	730.65	1055.42	75.34	0.00
7.21000	225.68	51.81	28.01	194.98	49.37	38.21	32.38	83.05	67.96	59.49	81.90	108.31	865.45	-74.41	142.34	842.96	-69.83	126.38	721.80	-76.89	38.29	692.42	-77.77	86.58	544.84	31.37	1092.04	0.00	0.00	0.00	490.47	-5.84	1475.91	479.16	102.00	1470.84	330.61	-15.13	1460.52	316.79	80.84	1451.25	141.67	1148.46	74.39	729.05	1058.20	73.69	0.00
7.22000	225.97	51.91	27.83	195.71	49.61	38.45	34.25	83.59	72.03	62.95	81.94	112.11	872.68	-68.70	134.73	849.77	-64.80	118.79	726.88	-71.37	32.70	698.49	-72.77	81.44	559.90	30.48	1090.90	0.00	0.00	0.00	503.29	-6.37	1475.03	491.96	101.31	1469.54	343.81	-16.06	1459.07	329.76	79.90	1449.45	140.35	1148.61	74.50	729.01	1056.13	76.26	0.00
7.23000	226.32	51.75	27.76	195.87	49.69	38.79	36.73	84.64	76.80	69.54	82.93	116.77	877.86	-63.20	125.53	854.56	-60.06	109.94	729.61	-66.67	27.44	702.45	-68.09	75.91	574.06	29.19	1089.90	0.00	0.00	0.00	515.16	-7.10	1474.24	504.74	100.70	1468.39	357.19	-16.88	1457.63	342.75	78.83	1447.70	144.33	1147.60	75.57	728.25	1055.41	77.25	0.00
7.24000	226.63	51.72	27.68	197.45	50.42	39.09	39.38	85.09	81.64	72.88	84.27	121.08	882.12	-58.15	115.41	858.15	-55.01	100.47	730.95	-63.10	23.68	705.32	-62.58	70.70	587.73	28.09	1089.21	0.00	0.00	0.00	527.36	-7.77	1473.45	517.52	99.84	1467.30	370.70	-17.91	1456.26	355.67	77.62	1446.02	142.47	1147.97	74.76	726.09	1055.55	76.50	0.00
7.25000	225.27	53.05	27.24	194.53	50.50	38.64	42.57	86.64	87.39	75.89	85.53	125.39	887.88	-51.42	105.36	862.80	-49.08	91.16	733.09	-61.08	21.67	708.22	-58.40	66.69	602.24	27.19	1088.66	0.00	0.00	0.00	546.23	-6.18	1472.66	530.39	98.66	1466.27	384.15	-19.57	1454.90	368.66	75.95	1444.37	141.32	1148.13	74.24	725.98	1055.70	76.40	0.00
7.26000	225.87	53.02	27.22	194.52	51.03	38.46	46.41	86.91	92.84	80.97	86.83	130.09	899.78	-46.25	92.89	872.29	-44.60	79.69	735.86	-59.58	20.88	716.39	-56.98	66.59	617.20	25.47	1088.51	0.00	0.00	0.00	560.73	-6.12	1472.11	543.41	97.70	1465.43	397.52	-20.96	1453.66	381.70	74.51	1442.92	138.92	1148.35	73.88	726.07	1056.10	76.76	0.00
7.27000	226.57	53.31	27.35	193.89	50.94	38.41	51.15	88.07	99.26	85.33	88.29	134.87	907.35	-43.84	79.00	879.03	-41.72	68.12	737.56	-59.45	20.79	723.77	-55.80	66.16	626.54	21.24	1088.96	0.00	0.00	0.00	574.11	-6.94	1472.19	556.58	96.80	1465.15	411.02	-22.71	1453.05	394.89	72.85	1441.97	135.21	1149.85	73.18	726.65	1055.71	76.91	0.00
7.28000	226.35	53.00	27.42	194.91	51.02	39.54	54.02	89.15	105.39	92.63	89.95	140.45	912.56	-39.95	66.46	884.09	-38.04	57.35	738.61	-59.20	21.91	727.42	-53.62	66.19	643.07	19.22	1090.06	0.00	0.00	0.00	587.54	-8.25	1473.00	568.64	95.50	1465.79	424.63	-24.18	1453.30	408.26	70.96	1441.84	142.66	1148.31	74.92	726.71	1055.52	76.83	0.00
7.29000	227.10	51.84	27.35	195.18	50.60	40.50	63.61	89.89	113.74	103.20	91.21	146.59	917.60	-33.75	56.42	888.47	-33.73	48.71	739.92	-58.13	23.64	732.25	-51.26	66.63	658.38	17.86	1090.85	0.00	0.00	0.00	601.16	-9.16	1474.04	581.31	94.26	1466.50	438.39	-25.93	1454.04	421.71	69.38	1442.19	142.85	1147.51	74.52	727.18	1055.42	76.87	0.00
7.30000	227.25	51.66	27.61	196.81	51.56	41.60	72.07	89.81	121.68	113.56	92.33	152.42	921.00	-30.85	49.78	889.44	-30.56	47.24	740.71	-56.94	24.50	735.98	-49.31	66.64	672.38	16.22	1092.27	0.00	0.00	0.00	614.96	-10.17	1475.22	594.12	92.91	1467.30	452.06	-27.46	1454.86	435.25	67.25	1442.71	147.71	1146.39	76.29	728.20	1055.15	77.39	0.00
7.31000	227.59	51.83	27.69	197.80	50.94	41.91	82.19	89.69	130.16	123.80	93.92	158.34	923.76	-30.88	45.32	889.98	-25.49	47.44	741.31	-56.52	25.10	737.54	-47.86	66.36	686.88	14.34	1093.56	0.00	0.00	0.00	628.82	-11.59	1476.67	607.44	91.69	1468.43	465.81	-29.24	1455.82	448.73	65.20	1443.31	144.92	1147.46	75.82	727.45	1055.43	76.97	0.00
7.32000	228.55	52.31	27.47	201.20	50.84	42.55	93.39	90.91	139.40	137.59	95.76	164.63	924.35	-30.64	42.30	892.13	-29.99	42.60	741.76	-56.00	25.42	738.98	-47.12	66.20	703.13	12.61	1095.33	0.00	0.00	0.00	642.59	-12.54	1478.33	620.84	90.18	1469.76	479.64	-31.36	1456.91	462.09	63.04	1444.28	143.54	1147.35	75.16	725.28	1055.83	76.08	0.00
7.33000	228.92	54.49	27.01	203.27	51.40	42.92	105.85	91.75	149.27	152.60	97.56	171.31	925.99	-30.15	39.94	892.92	-28.90	41.82	742.12	-55.38	25.45	740.06	-46.86	66.20	719.37	10.96	1097.04	0.00	0.00	0.00	656.08	-14.16	1480.07	633.44	88.71	1471.41	493.49	-32.98	1458.34	475.42	61.22	1445.50	141.83	1152.82	72.67	726.15	1055.55	76.42	0.00
7.34000	232.49	55.66	25.92	209.91	52.22	45.06	119.66	93.08	159.97	168.24	99.71	178.35	927.10	-30.22	37.40	893.69	-29.11	40.58	742.34	-55.58	25.68	740.49	-46.73	66.36	731.88	8.90	1098.66	0.00	0.00	0.00	669.44	-16.01	1481.92	646.59	87.12	1473.13	507.31	-34.52	1459.87	488.73	59.10	1446.98	135.04	1156.23	70.59	726.74	1055.44	76.80	0.00
7.35000	235.65	57.40	24.27	216.94	53.63	47.10	134.80	94.40	171.31	185.37	102.67	186.41	927.69	-29.88	36.34	894.13	-30.00	39.35	742.58	-55.32	25.66	741.01	-46.88	66.57	745.66	6.95	1100.73	0.00	0.00	0.00	682.95	-18.21	1483.71	660.29	85.51	1474.96	520.96	-36.38	1461.41	502.01	57.04	1448.59	136.99	1155.09	71.37	726.77	1055.50	76.83	0.00
7.36000	242.56	59.33	22.45	227.13	56.15	49.26	151.82	97.10	183.73	203.86	103.71	194.26	927.03	-29.45	35.35	894.18	-28.72	39.60	742.74	-55.27	25.77	741.46	-46.80	66.59	758.59	4.94	1102.65	0.00	0.00	0.00	696.37	-19.90	1485.50	674.18	83.81	1476.89	534.40	-38.21	1463.09	515.31	54.98	1450.40	135.89	1156.40	70.52	724.41	1056.10	75.93	0.00
7.37000	249.30	61.68	19.68	241.00	59.34	50.85	169.80	98.56	196.35	224.13	105.03	202.87	927.88	-29.42	34.88	902.19	-27.00	45.13	742.81	-55.20	25.72	741.78	-46.71	66.59	772.20	3.83	1104.56	0.00	0.00	0.00	709.67	-21.23	1487.23	686.99	82.20	1478.86	547.70	-39.83	1464.87	528.37	53.44	1452.35	136.18	1155.40	71.10	727.27	1055.32	76.76	0.00
7.38000	263.05	63.92	23.12	257.41	62.53	54.26	189.97	101.10	207.02	245.36	105.29	211.67	927.65	-29.92	34.32	903.08	-27.02	45.57	742.91	-55.12	25.71	742.10	-46.85	66.56	784.15	2.48	1106.66	0.00	0.00	0.00	723.02	-22.87	1488.97	699.94	80.74	1480.78	560.98	-41.46	1466.67	541.56	51.83	1454.37	139.35	1154.31	72.30	728.97	1055.23	77.46	0.00
7.39000	284.06	69.05	30.13	278.39	67.14	61.21	212.23	102.80	214.63	267.12	106.24	219.56	928.18	-29.41	34.08	901.64	-26.84	44.76	743.03	-55.49	25.91	742.37	-46.85	66.43	796.49	1.51	1108.55	0.00	0.00	0.00	736.26	-24.48	1490.57	713.26	79.30	1482.70	574.04	-43.06	1468.51	554.68	50.09	1456.57	138.24	1154.16	72.40	725.59	1055.84	76.38	0.00
7.40000	309.62	75.57	35.77	305.40	72.11	66.77	235.60	102.52	220.25	290.33	106.75	226.01	927.06	-29.40	33.34	901.77	-27.05	44.78	743.09	-55.32	25.77	742.73	-46.84	66.32	808.94	1.04	1110.58	0.00	0.00	0.00	749.58	-25.73	1492.20	726.43	77.76	1484.64	587.16	-44.44	1470.48	567.79	48.15	1458.83	137.10	1152.88	72.85	726.39	1055.56	76.61	0.00
7.41000	339.04	81.90	40.91	331.96	77.31	70.63	258.48	102.53	224.87	315.29	107.28	231.28	928.65	-29.90	33.69	900.25	-27.59	43.63	743.17	-55.19	25.73	743.02	-46.96	66.34	819.74	1.02	1112.51	0.00	0.00	0.00	762.69	-27.45	1493.86	739.20	76.61	1486.58	600.21	-45.95	1472.47	580.82	46.43	1461.07	139.09	1151.42	73.58	726.47	1055.61	76.48	0.00
7.42000	366.48	88.16	44.63	362.51	82.51	74.87	282.79	101.72	227.71	341.05	107.81	234.78	928.39	-29.75	33.25	900.40	-27.04	43.95	743.27	-55.36	25.86	743.29	-47.01	66.45	833.11	1.26	1114.47	0.00	0.00	0.00	775.49	-29.48	1495.50	751.69	75.37	1488.50	613.22	-47.23	1474.51	593.67	45.15	1463.33	140.43	1151.45	73.81	726.07	1055.70	76.40	0.00
7.43000	396.27	94.32	47.08	390.31	87.79	76.59	308.61	101.63	228.82	366.97	108.13	236.65	927.50	-29.72	32.89	899.83	-27.47	43.32	743.26	-55.25	25.79	743.50	-47.03	66.55	845.42	1.68	1116.48	0.00	0.00	0.00	788.46	-30.10	1497.19	764.22	74.21	1490.48	626.22	-48.60	1476.55	606.29	43.72	1465.64	138.90	1154.22	72.83	726.58	1055.53	76.72	0.00
7.44000	429.47	98.29	49.70	421.30	91.05	78.25	335.30	101.42	227.92	393.37	109.37	237.51	927.85	-29.87	32.74	898.00	-27.39	42.45	743.36	-54.99	25.68	743.74	-47.08	66.72	855.22	2.09	1118.35	0.00	0.00	0.00	801.09	-31.30	1498.82	776.70	73.08	1492.45	639.12	-50.11	1478.60	618.88	42.34	1467.88	139.28	1153.16	73.45	724.49	1056.15	76.00	0.00
7.45000	460.13	103.07	49.61	455.50	93.69	79.70	362.84	102.52	225.47	420.79	110.00	236.56	929.22	-29.57	32.73	897.60	-27.59	41.91	743.38	-55.34	25.90	743.92	-47.01	66.96	867.61	2.77	1120.00	0.00	0.00	0.00	813.90	-31.11	1500.37	789.32	72.07	1494.29	651.78	-51.46	1480.56	631.23	41.18	1470.06	136.02	1151.46	73.42	726.89	1055.56	76.82	0.00
7.46000	497.16	105.81	50.48	488.60	95.96	80.35	391.09	103.60	221.23	449.24	110.54	234.11	928.22	-29.94	32.08	896.37	-27.24	41.40	743.47	-55.28	25.89	744.16	-47.03	67.27	879.29	3.22	1121.65	0.00	0.00	0.00	827.94	-32.28	1502.20	801.69	71.40	1496.04	664.25	-52.84	1482.46	643.58	40.00	1472.14	135.57	1151.30	73.43	723.98	1056.12	76.06	0.00
7.47000	536.18	107.93	50.26	525.07	97.82	79.68	420.79	105.80	215.78	478.11	111.33	230.54	927.73	-29.47	31.98	895.28	-27.73	40.67	743.60	-55.06	25.87	744.44	-47.10	67.64	891.13	3.68	1123.25	0.00	0.00	0.00	841.08	-33.52	1503.98	813.85	70.51	1497.82	676.69	-54.28	1484.19	655.86	38.38	1474.16	139.68	1150.70	74.41	730.90	1054.77	78.28	0.00
7.48000	576.27	109.11	49.61	562.99	99.24	78.33	451.63	107.09	208.42	507.39	111.65	225.56	928.27	-29.64	31.76	895.49	-27.74	40.41	743.72	-54.77	25.85	744.63	-47.50	68.18	902.55	4.08	1124.79	0.00	0.00	0.00	853.43	-34.82	1505.71	826.11	69.76	1499.48	689.18	-55.65	1485.83	668.03	37.07	1476.06	136.05	1151.66	73.49	731.74	1054.84	78.18	0.00
7.49000	613.40	109.89	47.98	600.28	99.82	76.55	482.83	109.00	200.06	537.00	112.31	219.60	928.29	-29.59	31.61	894.09	-28.76	39.07	743.86	-54.74	25.98	744.85	-47.63	68.72	913.55	4.52	1126.02	0.00	0.00	0.00	865.10	-36.15	1507.35	838.17	68.78	1501.04	701.57	-56.55	1487.32	680.21	35.85	1477.83	137.07	1152.02	73.39	728.73	1055.53	77.21	0.00
7.50000	654.24	110.55	46.93	637.46	101.61	73.28	514.30	109.90	190.11	567.94	113.21	212.65	929.66	-30.00	31.77	891.91	-29.24	37.83	743.94	-55.16	26.33	745.09	-47.96	69.43	926.89	4.81	1127.36	0.00	0.00	0.00	876.19	-37.50	1508.88	849.59	68.02	1502.50	713.87	-57.83	1488.59	692.27	35.00	1479.33	137.35	1151.61	73.77	726.84	1055.81	76.78	0.00
7.51000	694.62	111.94	45.01	676.45	101.85	70.60	546.45	111.60	179.39	599.89	114.28	204.82	929.10	-29.65	31.18	893.20	-28.98	38.10	744.08	-54.74	26.29	745.31	-47.75	69.89	936.61	4.80	1128.19	0.00	0.00	0.00	886.83	-38.84	1510.28	861.87	67.44	1503.76	726.18	-58.77	1489.78	704.40	33.85	1480.79	140.85	1151.14	74.51	726.59	1058.12	74.83	0.00
7.52000	732.48	112.09	43.32	715.52	101.96	67.73	580.20	112.63	167.69	632.19	115.84	196.43	929.78	-30.05	31.12	892.91	-28.56	37.98	744.24	-54.67	26.44	745.49	-48.12	70.64	946.60	4.65	1128.84	0.00	0.00	0.00	897.12	-40.16	1511.53	873.85	66.86	1504.90	738.41	-59.80	1490.79	716.47	33.03	1482.03	137.00	1152.71	73.23	726.52	1056.55	76.09	0.00
7.53000	775.53	111.76	41.35	756.16	101.75	65.51	615.03	114.62	155.69	662.98	116.61	186.77	930.39	-29.34	31.32	893.18	-27.03	38.75	744.35	-54.48	26.55	745.75	-48.19	71.26	956.91	4.75	1129.45	0.00	0.00	0.00	907.18	-41.43	1512.59	885.80	66.11	1505.83	750.69	-60.68	1491.66	728.51	31.88	1483.11	138.66	1151.72	73.95	727.76	1055.70	77.22	0.00
7.54000	822.51	112.63	39.23	796.31	101.70	61.92	651.02	115.58	142.81	697.58	117.75	177.36	930.09	-29.47	31.07	894.99	-28.92	38.19	744.57	-54.33	26.76	746.04	-48.26	71.87	967.36	4.67	1129.81	0.00	0.00	0.00	917.11	-42.64	1513.46	897.22	65.56	1506.61	762.83	-61.83	1492.34	740.35	30.80	1484.02	136.50	1151.88	73.56	728.54	1055.61	77.14	0.00
7.55000	866.63	113.78	37.44	843.22	102.43	58.92	688.34	116.42	129.62	733.01	118.08	167.26	929.99	-29.35	31.29	897.45	-27.34	40.31	744.87	-54.01	26.90	746.37	-48.38	72.55	979.04	4.32	1129.89	0.00	0.00	0.00	927.03	-43.77	1514.10	909.13	65.08	1507.03	774.89	-62.71	1492.80	752.01	29.95	1484.64	136.41	1150.67	73.94	726.48	1055.08	75.60	0.00
7.56000	912.13	114.55	37.11	886.71	102.89	56.85	727.09	116.11	115.78	767.74	118.34	156.76	928.70	-29.67	31.19	904.82	-26.87	43.76	745.06	-53.55	27.20	746.81	-48.44	73.28	988.81	4.07	1129.91	0.00	0.00	0.00	937.04	-44.80	1514.49	920.72	64.55	1507.38	786.89	-63.39	1493.08	763.65	28.93	1485.01	138.79	1148.80	74.74	727.77	1055.13	75.40	0.00
7.57000	956.69	115.65	37.42	929.78	103.69	55.16	766.10	116.23	102.69	803.61	118.60	146.51	929.18	-28.71	34.40	916.39	-23.42	53.08	745.26	-53.53	27.78	747.25	-48.38	73.98	1000.59	3.48	1129.65	0.00	0.00	0.00	947.26	-45.71	1514.61	932.11	64.13	1507.45	798.86	-64.34	1493.05	775.24	28.17	1485.10	138.29	1149.55	74.27	727.18	1055.37	75.22	0.00
7.58000	1001.95	116.59	39.38	973.00	105.01	54.48	805.73	115.05	89.63	840.12	118.30	136.32	926.90	-30.66	35.33	917.87	-24.01	54.64	745.55	-53.24	28.29	747.60	-48.21	74.66	1011.99	3.02	1129.13	0.00	0.00	0.00	957.80	-46.48	1514.43	943.71	63.44	1507.38	810.82	-65.05	1492.79	786.98	26.94	1484.97	137.32	1152.46	73.33	727.60	1056.28	74.90	0.00
7.59000	1041.96	118.15	40.17	1017.16	105.64	55.61	846.12	115.36	77.91	877.59	117.70	127.00	927.14	-31.95	35.84	915.05	-26.13	52.61	745.75	-53.08	28.86	747.98	-48.26	75.51	1023.99	2.50	1128.37	0.00	0.00	0.00	968.77	-47.09	1513.94	955.30	63.20	1506.99	822.78	-65.64	1492.28	798.52	26.28	1484.52	138.03	1151.94	73.66	729.60	1055.27	75.84	0.00
7.60000	1089.77	118.54	45.63	1059.49	106.56	57.08	887.45	115.62	67.34	915.79	115.93	118.23	928.87	-33.81	36.28	910.62	-28.17	50.00	745.86	-52.73	29.42	748.39	-48.16	76.34	1035.13	1.90	1127.60	0.00	0.00	0.00	980.28	-47.53	1513.09	966.63	62.99	1506.55	834.75	-66.11	1491.56	810.19	25.31	1483.82	138.02	1150.75	74.12	729.11	1055.44	75.62	0.00
7.61000	1131.54	118.31	50.79	1102.86	106.10	60.63	928.52	115.81	57.86	952.99	115.70	110.69	929.86	-33.61	34.71	903.74	-30.06	43.81	746.03	-52.57	30.19	748.78	-47.99	77.18	1045.96	1.26	1126.35	0.00	0.00	0.00	992.44	-47.77	1511.89	978.42	62.56	1505.88	846.68	-66.91	1490.54	821.80	24.65	1482.94	137.52	1151.60	73.61	727.85	1055.94	75.19	0.00
7.62000	1172.01	116.92	56.52	1142.16	104.63	64.06	970.15	115.44	49.63	991.67	114.84	104.52	932.19	-33.11	32.17	902.92	-31.04	42.68	746.37	-52.17	30.86	749.22	-47.84	78.03	1056.90	0.53	1124.76	0.00	0.00	0.00	1005.36	-47.79	1510.29	989.62	62.44	1504.98	858.71	-67.27	1489.28	833.49	23.69	1481.74	139.46	1149.54	74.67	728.10	1055.42	75.26	0.00
7.63000	1212.55	114.27	63.05	1183.31	102.23	68.65	1011.55	114.89	43.22	1034.11	113.22	101.04	932.07	-32.81	31.21	903.68	-30.34	43.23	746.60	-51.56	31.41	749.63	-47.70	78.92	1068.59	-0.16	1123.11	0.00	0.00	0.00	1018.00	-47.91	1509.02	1001.68	62.08	1503.80	870.63	-68.02	1487.70	845.18	22.89	1480.30	139.72	1150.10	74.86	726.99	1056.22	74.82	0.00
7.64000	1251.56	110.89	70.45	1221.94	98.66	74.30	1051.74	113.78	38.32	1067.10	111.45	95.74	930.84	-32.69	30.37	902.13	-30.35	42.84	746.92	-51.16	32.18	750.08	-47.35	79.76	1079.53	-0.86	1121.16	0.00	0.00	0.00	1029.73	-47.85	1507.69	1013.07	61.80	1502.52	882.58	-68.47	1485.82	856.96	22.44	1478.57	138.17	1149.83	74.29	728.02	1057.10	74.67	0.00
7.65000	1289.43	106.94	79.19	1259.12	95.21	81.06	1090.75	111.49	34.62	1102.49	109.86	93.45	930.69	-33.16	29.98	902.35	-30.82	42.87	747.10	-51.00	33.05	750.58	-47.06	80.60	1090.37	-1.42	1118.84	0.00	0.00	0.00	1041.34	-47.90	1506.05	1024.87	61.82	1500.94	894.50	-68.83	1483.75	868.76	22.11	1476.54	135.62	1151.29	73.31	727.46	1056.49	74.81	0.00
7.66000	1324.83	102.93	88.03	1294.31	91.33	88.50	1128.55	109.10	32.56	1135.41	107.11	91.58	930.03	-32.66	29.60	903.81	-31.38	43.01	747.44	-50.31	33.72	751.09	-47.00	81.62	1102.25	-1.86	1116.51	0.00	0.00	0.00	1052.48	-47.73	1504.36	1036.24	61.85	1499.09	906.36	-69.32	1481.50	880.45	21.88	1474.35	138.08	1151.07	73.88	726.21	1055.91	74.90	0.00
7.67000	1357.27	98.62	97.48	1327.07	87.54	95.85	1164.77	106.11	31.65	1169.45	104.74	92.09	931.61	-32.88	30.21	902.12	-32.09	41.87	747.67	-50.32	34.80	751.66	-46.85	82.70	1112.93	-2.53	1113.92	0.00	0.00	0.00	1064.69	-47.58	1502.48	1047.94	61.76	1497.15	918.23	-69.53	1479.10	892.12	21.65	1471.93	137.76	1149.96	74.35	727.07	1055.38	75.16	0.00
7.68000	1388.43	94.84	106.48	1358.61	83.20	104.40	1198.55	102.60	31.71	1200.53	101.87	92.98	931.18	-32.67	29.71	901.80	-31.81	41.94	748.01	-49.91	35.79	752.33	-46.64	83.85	1125.52	-2.80	1111.37	0.00	0.00	0.00	1076.36	-47.26	1500.47	1059.21	61.92	1495.03	930.18	-69.86	1476.65	903.73	21.19	1469.51	138.65	1150.49	74.14	727.97	1055.25	75.46	0.00
7.69000	1417.24	90.51	115.22	1387.76	78.96	112.12	1229.95	99.07	32.43	1229.60	98.81	94.10	930.93	-33.10	29.15	901.32	-32.81	41.08	748.37	-49.72	37.02	753.09	-46.49	85.16	1137.15	-2.82	1108.69	0.00	0.00	0.00	1087.67	-46.84	1498.38	1071.12	62.27	1492.75	942.22	-69.88	1474.17	915.28	21.45	1467.05	138.45	1151.70	73.83	727.57	1055.80	75.02	0.00
7.70000	1443.75	85.81	122.54	1414.05	74.09	118.65	1258.67	96.23	33.65	1257.21	95.17	94.79	931.26	-33.16	29.09	902.30	-32.41	41.58	748.87	-48.97	38.17	754.00	-46.56	86.72	1149.85	-3.00	1105.94	0.00	0.00	0.00	1099.50	-46.41	1496.18	1082.36	62.70	1490.56	954.17	-70.22	1471.80	927.04	21.01	1464.64	137.37	1150.33	74.08	727.45	1055.40	75.39	0.00
7.71000	1468.39	80.56	129.41	1437.24	69.86	123.97	1285.07	92.64	34.73	1281.66	92.20	96.04	930.71	-33.31	28.57	902.65	-33.02	41.18	749.40	-48.46	39.54	755.03	-46.39	88.24	1162.56	-2.77	1103.31	0.00	0.00	0.00	1111.27	-45.77	1494.09	1094.33	63.03	1488.34	966.41	-69.86	1469.40	938.85	21.09	1462.26	136.56	1150.28	73.84	727.53	1055.57	75.10	0.00
7.72000	1490.97	75.42	134.90	1458.20	65.76	128.54	1308.76	89.11	35.36	1303.29	89.61	96.99	932.17	-33.42	28.89	901.65	-33.13	40.42	750.03	-48.06	41.19	756.22	-46.29	89.92	1173.87	-2.81	1100.75	0.00	0.00	0.00	1123.50	-45.11	1491.90	1105.67	63.51	1486.17	978.51	-69.95	1467.03	950.55	21.57	1460.00	135.57	1150.55	73.73	728.67	1055.83	75.23	0.00
7.73000	1507.88	71.68	134.26	1477.25	60.93	130.97	1328.77	86.49	35.90	1322.52	86.44	97.02	933.56	-33.26	29.15	899.86	-33.55	39.51	750.69	-48.02	43.20	757.55	-46.21	91.74	1187.20	-2.50	1098.49	0.00	0.00	0.00	1134.88	-44.39	1489.96	1118.10	63.87	1484.11	990.78	-69.59	1464.74	962.39	21.83	1457.76	135.30	1151.51	73.12	729.84	1055.97	75.58	0.00
7.74000	1523.94	67.51	135.34	1492.57	57.24	131.64	1345.81	83.18	35.09	1338.86	83.42	96.33	932.19	-33.83	28.21	900.93	-33.64	39.81	751.50	-48.25	45.56	759.21	-46.24	93.82	1199.42	-2.22	1096.39	0.00	0.00	0.00	1147.12	-43.45	1488.02	1129.82	64.71	1482.13	1003.11	-69.20	1462.48	974.31	22.18	1455.68	138.93	1151.18	73.66	728.61	1055.22	75.60	0.00
7.75000	1537.64	64.04	134.03	1505.48	53.26	130.50	1359.78	80.06	33.58	1350.40	80.91	94.76	932.45	-33.68	28.10	900.89	-33.34	39.75	752.45	-48.14	47.95	761.00	-46.61	96.25	1212.21	-1.68	1094.48	0.00	0.00	0.00	1158.37	-42.55	1486.22	1141.14	65.82	1480.35	1015.43	-68.63	1460.30	986.24	22.66	1453.57	137.02	1150.77	73.53	727.56	1055.05	75.28	0.00
7.76000	1548.97	60.23	130.81	1517.84	51.19	127.18	1370.74	76.30	30.61	1361.57	77.15	91.63	932.85	-34.06	27.95	900.26	-32.74	39.74	753.59	-48.48	50.89	763.07	-46.88	98.92	1225.55	-1.29	1092.71	0.00	0.00	0.00	1171.00	-41.43	1484.54	1154.98	66.18	1478.18	1027.70	-68.17	1458.14	998.19	23.54	1451.41	138.68	1151.27	74.05	726.23	1056.20	74.85	0.00
7.77000	1557.83	56.82	125.55	1527.89	47.74	122.12	1378.53	73.81	27.39	1371.16	74.76	88.88	932.51	-34.65	27.31	898.99	-34.82	40.24	754.86	-49.02	54.14	765.46	-47.10	101.77	1238.42	-0.78	1091.21	0.00	0.00	0.00	1183.10	-40.28	1483.07	1167.35	67.07	1476.53	1040.15	-67.29	1456.04	1010.36	24.12	1449.28	138.21	1149.62	74.50	726.03	1056.85	74.32	0.00
7.78000	1565.06	53.80	117.47	1535.25	45.56	115.00	1383.46	70.79	26.48	1378.60	71.89	85.03	932.36	-34.59	27.05	898.25	-35.21	39.25	756.38	-49.23	57.56	768.12	-47.90	105.11	1251.29	-0.20	1089.91	0.00	0.00	0.00	1195.50	-38.99	1481.71	1179.08	68.32	1475.16	1052.57	-66.37	1453.95	1022.44	24.92	1447.27	137.38	1149.84	74.29	730.05	1055.04	75.87	0.00
7.79000	1569.46	50.19	110.05	1539.83	41.77	105.16	1385.85	69.37	26.14	1382.95	69.47	80.19	932.32	-34.51	27.38	897.42	-35.72	38.32	758.31	-49.82	61.47	771.23	-48.56	108.66	1263.60	0.31	1088.69	0.00	0.00	0.00	1207.33	-37.67	1480.52	1190.90	69.54	1473.87	1065.02	-65.45	1451.87	1034.48	25.99	1445.25	135.82	1150.48	73.98	729.41	1053.98	76.16	0.00
7.80000	1573.23	48.08	100.45	1542.74	39.49	96.70	1388.07	67.42	24.83	1386.00	67.07	74.93	931.76	-34.98	27.64	897.18	-35.82	37.24	760.51	-50.67	65.93	774.73	-49.78	112.72	1278.65	1.04	1087.86	0.00	0.00	0.00	1219.97	-36.12	1479.48	1202.80	71.17	1472.72	1077.43	-64.27	1449.84	1046.58	26.85	1443.27	137.03	1149.32	74.51	727.83	1055.46	75.16	0.00
7.81000	1577.43	45.56	89.27	1548.35	36.77	87.09	1390.51	66.22	23.92	1390.90	62.59	69.81	930.27	-35.20	27.17	898.38	-36.02	36.87	763.10	-52.05	71.08	778.96	-50.72	116.99	1291.94	1.78	1087.08	0.00	0.00	0.00	1232.13	-34.54	1478.47	1214.69	72.73	1471.67	1089.97	-62.88	1447.91	1058.72	27.99	1441.32	134.74	1149.74	73.79	728.93	1054.94	75.58	0.00
7.82000	1585.93	44.83	75.86	1555.66	35.90	75.54	1392.92	65.66	24.31	1397.46	62.30	70.59	932.83	-35.87	27.74	898.13	-36.29	36.13	766.46	-53.08	76.59	783.97	-52.15	121.78	1305.11	2.32	1086.56	0.00	0.00	0.00	1244.11	-33.04	1477.85	1226.82	74.22	1471.00	1102.49	-61.74	1446.21	1070.94	29.36	1439.63	139.04	1148.70	74.80	729.10	1055.23	75.51	0.00
7.83000	1593.23	44.19	60.65	1561.35	35.88	62.91	1394.55	65.62	24.50	1404.46	61.92	69.81	931.91	-34.48	27.49	897.92	-36.07	35.47	770.67	-54.39	82.77	790.06	-53.84	127.16	1318.87	2.92	1086.56	0.00	0.00	0.00	1255.93	-31.32	1477.91	1238.98	75.63	1471.05	1115.16	-60.33	1445.20	1083.39	30.67	1438.61	138.74	1149.52	74.64	727.80	1054.82	75.59	0.00
7.84000	1596.61	43.49	50.90	1565.08	32.91	54.48	1395.85	64.97	24.54	1406.41	60.06	67.81	932.41	-34.61	27.30	899.29	-34.53	35.32	776.09	-55.21	89.34	797.49	-55.64	133.14	1333.43	3.72	1086.87	0.00	0.00	0.00	1268.65	-29.59	1478.54	1249.26	77.54	1472.34	1127.86	-58.77	1444.90	1095.78	32.31	1438.40	136.75	1149.84	74.13	728.26	1054.38	75.73	0.00
7.85000	1599.14	41.94	42.43	1567.77	32.10	47.39	1395.79	66.32	24.73	1410.21	59.73	68.17	932.63	-34.25	27.38	898.95	-33.51	34.63	782.97	-55.15	96.18	806.61	-57.50	139.60	1348.49	4.46	1087.59	0.00	0.00	0.00	1281.66	-27.66	1479.46	1261.05	79.39	1473.40	1140.58	-57.08	1445.14	1108.36	33.74	1438.58	136.72	1151.34	73.75	727.66	1055.57	75.14	0.00
7.86000	1599.11	38.39	39.42	1568.65	30.63	45.95	1396.33	66.02	24.54	1412.67	58.89	67.74	933.49	-34.00	26.33	897.35	-32.70	33.88	791.26	-55.71	103.88	817.72	-59.13	146.18	1362.81	5.48	1088.56	0.00	0.00	0.00	1293.58	-25.90	1480.84	1273.19	81.14	1474.51	1153.21	-55.56	1445.59	1120.92	35.28	1438.96	135.65	1150.47	73.67	726.82	1056.45	74.77	0.00
7.87000	1599.94	38.35	36.27	1570.77	28.90	38.80	1396.83	65.71	24.63	1414.25	58.07	67.70	933.71	-35.40	25.88	895.97	-32.31	33.41	801.33	-56.33	111.98	831.07	-60.68	152.65	1376.90	6.43	1089.84	0.00	0.00	0.00	1306.21	-24.08	1482.34	1285.84	82.92	1475.79	1165.84	-54.02	1446.17	1133.52	36.76	1439.44	134.21	1149.79	73.72	728.67	1055.84	75.29	0.00
7.88000	1602.67	38.85	30.24	1571.35	29.52	36.79	1396.96	66.05	24.82	1416.04	57.06	67.55	934.74	-34.38	25.98	896.23	-32.51	33.55	812.81	-57.36	121.02	846.35	-62.72	159.20	1390.66	7.54	1091.26	0.00	0.00	0.00	1318.39	-22.17	1484.08	1297.82	84.78	1477.33	1178.56	-52.32	1446.92	1146.22	38.23	1439.98	134.29	1150.52	73.56	728.62	1056.46	75.01	0.00
7.89000	1603.15	38.90	28.66	1570.31	29.90	40.09	1397.05	66.22	25.02	1416.60	57.41	67.19	938.22	-35.45	24.88	899.61	-33.51	34.63	825.84	-58.84	131.31	863.01	-65.10	166.21	1404.89	8.98	1093.11	0.00	0.00	0.00	1331.10	-20.28	1485.93	1311.98	86.28	1478.22	1191.30	-50.54	1447.74	1158.80	39.80	1440.69	135.09	1150.24	73.46	728.49	1056.50	75.03	0.00
7.90000	1603.28	38.54	27.88	1571.74	28.96	35.16	1397.08	66.68	25.15	1416.87	57.26	66.96	941.10	-36.58	25.30	907.55	-35.50	36.98	840.22	-61.40	142.88	880.65	-68.01	174.35	1418.14	10.40	1094.81	0.00	0.00	0.00	1343.27	-18.56	1487.86	1324.73	87.77	1479.77	1203.83	-49.15	1448.66	1171.42	41.02	1441.50	134.06	1151.03	73.25	729.59	1055.55	75.71	0.00
7.91000	1603.41	38.76	27.10	1572.11	29.67	34.39	1397.31	66.39	25.02	1417.66	57.35	67.06	946.20	-38.62	24.72	921.51	-38.66	40.92	856.25	-63.94	154.27	899.81	-71.17	182.71	1430.76	11.53	1096.63	0.00	0.00	0.00	1355.58	-16.81	1489.90	1337.00	89.27	1481.54	1216.48	-47.72	1449.77	1183.96	42.15	1442.42	134.36	1152.17	72.97	729.55	1056.22	75.23	0.00
7.92000	1603.46	38.74	26.75	1571.76	30.14	34.51	1397.35	66.51	25.01	1417.69	57.81	67.01	950.81	-41.73	23.44	934.31	-41.12	44.55	873.28	-66.57	165.33	920.25	-74.62	190.81	1443.31	12.80	1098.56	0.00	0.00	0.00	1366.88	-15.16	1492.00	1349.17	91.02	1483.30	1229.24	-46.39	1451.12	1196.53	42.94	1443.57	137.55	1150.52	73.81	727.04	1056.72	74.46	0.00
7.93000	1603.20	38.20	26.58	1572.06	27.99	34.10	1397.42	66.38	24.89	1417.78	57.43	66.64	959.09	-45.06	21.57	944.61	-44.36	47.88	890.67	-69.53	176.76	941.24	-77.84	198.98	1455.79	13.87	1100.23	0.00	0.00	0.00	1379.77	-13.55	1494.02	1361.40	92.40	1485.08	1241.97	-45.30	1452.66	1208.95	43.81	1444.84	140.73	1150.57	74.53	726.77	1056.57	74.66	0.00
7.94000	1603.13	37.99	26.37	1571.99	29.39	34.02	1397.71	65.98	24.58	1418.07	57.65	66.83	968.61	-46.61	20.56	964.12	-47.63	52.13	910.85	-70.37	187.00	962.61	-80.58	207.44	1468.25	14.54	1102.00	0.00	0.00	0.00	1392.21	-12.09	1496.15	1373.53	93.70	1486.84	1254.54	-44.25	1454.37	1221.33	44.67	1446.28	138.97	1151.45	73.84	726.61	1056.35	74.72	0.00
7.95000	1602.96	37.81	26.27	1571.88	29.84	33.61	1397.97	65.76	24.46	1418.01	57.99	66.84	989.77	-49.52	25.61	985.56	-50.19	57.89	934.17	-72.48	194.57	985.74	-83.85	214.84	1480.26	15.03	1103.65	0.00	0.00	0.00	1404.58	-10.79	1498.12	1385.68	94.95	1488.55	1267.12	-43.37	1456.18	1233.59	45.54	1447.90	140.93	1151.26	74.41	727.64	1055.79	75.10	0.00
7.96000	1603.21	38.09	25.92	1571.51	27.96	34.09	1397.67	66.45	24.73	1418.65	58.38	67.10	1017.03	-52.28	31.14	1012.35	-53.44	63.33	959.43	-74.54	198.88	1010.97	-87.01	220.26	1492.79	15.25	1105.40	0.00	0.00	0.00	1416.84	-9.57	1500.14	1397.83	96.35	1490.22	1279.63	-42.53	1458.13	1245.88	46.14	1449.67	140.14	1150.38	74.42	727.63	1056.26	74.88	0.00
7.97000	1602.94	37.67	25.88	1572.03	29.20	33.42	1397.68	66.49	24.77	1419.54	57.84	66.91	1043.28	-55.56	36.40	1042.48	-56.51	67.88	985.31	-76.75	201.25	1036.12	-88.24	224.67	1504.19	15.09	1107.10	0.00	0.00	0.00	1428.73	-8.46	1502.14	1410.02	97.32	1491.94	1292.06	-42.03	1460.19	1258.29	46.14	1451.58	138.03	1151.64	73.60	727.86	1056.95	74.82	0.00
7.98000	1603.00	37.86	25.59	1571.62	28.29	33.77	1397.94	65.82	24.58	1419.61	58.04	67.09	1077.66	-59.29	39.95	1074.85	-59.57	70.92	1011.96	-79.25	201.91	1061.95	-89.09	227.37	1516.48	14.76	1108.78	0.00	0.00	0.00	1442.03	-7.50	1503.98	1422.12	98.14	1493.71	1304.55	-41.33	1462.32	1270.55	46.45	1453.56	135.61	1151.49	73.23	727.81	1056.38	75.20	0.00
7.99000	1603.04	37.69	25.44	1571.15	30.66	34.21	1397.70	66.16	24.66	1420.11	57.72	67.18	1114.61	-64.68	39.35	1106.88	-63.54	72.43	1039.71	-82.28	201.31	1089.20	-90.20	227.96	1528.31	14.09	1110.52	0.00	0.00	0.00	1454.20	-6.75	1505.90	1434.03	98.95	1495.53	1316.82	-40.91	1464.58	1282.81	46.78	1455.72	137.79	1151.29	73.81	729.31	1056.42	75.24	0.00
8.00000	1603.07	37.84	25.20	1571.51	28.81	33.76	1397.67	66.43	24.87	1419.51	57.30	67.02	1144.84	-70.66	39.76	1138.81	-68.07	72.36	1068.76	-84.39	199.55	1117.11	-91.18	227.28	1540.39	13.46	1112.18	0.00	0.00	0.00	1466.30	-6.11	1507.83	1446.12	99.25	1497.30	1328.99	-40.68	1466.78	1295.04	46.76	1457.86	136.78	1152.01	73.41	729.71	1056.31	75.21	0.00
8.01000	1603.06	37.87	25.06	1571.86	30.67	33.35	1397.80	66.53	24.98	1420.32	57.38	67.47	1181.98	-76.81	40.24	1172.67	-73.20	71.87	1098.59	-85.62	196.42	1145.50	-91.48	225.31	1551.89	12.75	1113.85	0.00	0.00	0.00	1478.18	-5.68	1509.72	1458.34	99.49	1499.10	1341.29	-40.31	1468.89	1307.17	46.57	1459.96	140.22	1150.97	74.34	728.51	1055.88	75.20	0.00
8.02000	1603.55	38.60	24.45	1571.86	30.55	33.31	1397.98	66.46	24.96	1420.10	57.88	67.84	1220.40	-82.44	40.78	1206.26	-80.06	72.82	1128.90	-86.77	191.77	1173.96	-91.80	222.15	1562.76	12.07	1115.39	0.00	0.00	0.00	1490.99	-5.30	1511.39	1470.37	99.84	1500.76	1353.48	-40.44	1470.94	1319.19	46.52	1461.98	140.00	1151.64	74.19	727.02	1057.21	74.52	0.00
8.03000	1603.32	38.29	24.41	1572.50	31.64	32.45	1398.26	66.26	24.96	1420.35	57.82	68.19	1259.26	-89.54	39.76	1241.73	-85.26	71.06	1159.15	-88.30	185.78	1203.00	-91.95	217.63	1574.26	11.38	1116.82	0.00	0.00	0.00	1503.28	-5.06	1513.01	1482.50	99.95	1502.32	1365.75	-40.33	1472.78	1331.22	46.20	1463.84	135.14	1151.23	73.36	726.82	1057.39	74.48	0.00
8.04000	1603.44	38.44	24.15	1572.61	31.15	32.34	1397.98	66.68	25.22	1419.39	57.96	68.06	1302.27	-94.22	38.75	1279.20	-89.87	69.12	1189.89	-89.46	178.28	1231.94	-93.06	212.32	1585.61	10.82	1118.19	0.00	0.00	0.00	1515.15	-4.97	1514.49	1494.50	100.01	1503.75	1378.08	-39.80	1474.44	1343.22	46.18	1465.62	135.89	1150.90	73.57	727.92	1056.89	74.77	0.00
8.05000	1603.57	38.60	23.92	1572.43	31.48	32.51	1398.57	65.55	24.87	1420.28	58.24	68.84	1342.29	-99.17	37.99	1318.61	-93.56	67.25	1221.26	-91.26	169.85	1262.19	-93.20	205.45	1596.13	10.22	1119.37	0.00	0.00	0.00	1527.42	-4.94	1515.71	1506.37	100.21	1505.02	1390.12	-39.87	1475.78	1355.27	46.17	1467.17	136.51	1151.82	73.16	728.04	1056.19	74.92	0.00
8.06000	1603.86	39.19	23.46	1572.78	31.69	32.03	1398.61	65.61	25.12	1420.56	57.25	68.86	1383.31	-102.57	36.70	1358.28	-96.69	64.56	1254.30	-93.03	160.22	1292.79	-94.21	197.74	1607.09	9.77	1120.45	0.00	0.00	0.00	1539.33	-5.02	1516.69	1518.42	100.00	1506.16	1402.00	-40.14	1476.91	1367.19	46.18	1468.51	135.05	1150.51	73.50	729.29	1055.50	75.51	0.00
8.07000	1603.63	38.64	23.53	1572.46	30.42	32.47	1398.80	65.55	25.40	1419.87	57.58	69.30	1424.43	-103.83	35.95	1399.08	-99.36	61.97	1288.17	-94.88	149.55	1324.23	-95.79	189.30	1618.27	9.31	1121.39	0.00	0.00	0.00	1551.04	-5.28	1517.43	1530.46	99.90	1507.01	1414.06	-39.99	1477.77	1379.17	45.96	1469.53	135.60	1150.45	73.67	727.96	1056.07	74.87	0.00
8.08000	1603.72	38.74	23.35	1573.05	30.59	31.76	1398.86	65.29	25.73	1420.65	57.45	69.85	1464.94	-104.27	36.37	1440.93	-101.15	59.11	1322.91	-97.69	138.54	1356.53	-97.72	180.24	1628.89	8.84	1122.14	0.00	0.00	0.00	1562.84	-5.49	1517.82	1542.57	99.54	1507.69	1425.96	-40.04	1478.37	1391.16	45.60	1470.43	138.26	1149.70	74.53	730.58	1055.85	75.54	0.00
8.09000	1603.73	38.72	23.19	1573.08	30.98	31.74	1399.12	65.21	26.18	1420.79	56.96	70.00	1509.67	-105.39	35.89	1484.03	-102.34	56.61	1359.19	-99.81	126.51	1389.74	-99.55	170.35	1639.63	8.59	1122.75	0.00	0.00	0.00	1575.08	-5.77	1517.88	1554.61	98.95	1508.10	1437.63	-40.37	1478.72	1402.85	45.80	1471.06	139.96	1151.09	74.34	729.88	1055.37	75.57	0.00
8.10000	1603.74	38.48	23.04	1572.57	27.28	32.52	1399.03	65.58	26.96	1420.60	57.01	70.37	1553.91	-107.45	33.51	1526.01	-103.40	53.93	1396.15	-101.88	114.14	1423.63	-101.42	159.95	1650.76	8.19	1123.15	0.00	0.00	0.00	1586.90	-6.28	1517.75	1566.20	99.12	1508.20	1449.32	-40.56	1478.80	1414.90	45.28	1471.51	136.54	1150.46	73.71	728.81	1055.22	75.40	0.00
8.11000	1604.12	37.29	25.22	1575.72	28.38	40.43	1399.47	64.83	27.21	1421.52	56.99	71.05	1598.27	-109.25	31.56	1571.06	-103.61	50.00	1434.10	-103.72	101.66	1457.87	-103.94	149.74	1661.61	7.84	1123.20	0.00	0.00	0.00	1598.89	-6.65	1517.37	1578.05	98.60	1508.13	1461.14	-40.51	1478.66	1426.82	44.95	1471.73	138.58	1151.09	74.00	727.55	1055.82	75.07	0.00
8.12000	1604.79	35.17	29.92	1573.95	28.56	41.27	1399.83	64.10	27.51	1421.65	57.36	71.73	1642.42	-110.52	32.91	1613.38	-105.16	48.50	1472.49	-106.00	89.54	1493.44	-105.59	139.38	1672.51	7.71	1123.01	0.00	0.00	0.00	1610.81	-7.10	1516.80	1589.93	98.16	1507.83	1472.93	-40.78	1478.30	1438.66	44.71	1471.67	135.68	1151.82	73.31	729.96	1055.89	75.53	0.00
8.13000	1605.09	33.57	33.73	1573.52	31.00	43.12	1399.93	64.21	28.20	1422.26	57.33	72.29	1684.93	-111.72	34.12	1655.37	-106.55	47.66	1510.91	-109.32	78.78	1528.91	-107.24	129.53	1683.48	7.68	1122.63	0.00	0.00	0.00	1622.43	-7.62	1516.03	1602.01	97.42	1507.28	1484.65	-41.19	1477.69	1450.40	44.29	1471.36	140.83	1150.42	74.38	729.28	1055.89	75.19	0.00
8.14000	1604.35	33.92	33.20	1572.95	32.54	43.43	1400.35	63.60	28.76	1422.22	57.32	72.79	1727.93	-113.87	36.43	1698.48	-107.82	47.95	1550.87	-110.61	67.82	1564.83	-109.00	120.19	1694.80	7.72	1121.89	0.00	0.00	0.00	1634.37	-8.12	1515.12	1613.86	97.05	1506.58	1496.32	-41.53	1476.82	1461.80	44.62	1470.74	141.86	1150.28	74.94	727.30	1056.23	74.64	0.00
8.15000	1603.42	34.67	32.23	1572.93	32.64	39.39	1400.94	62.99	29.42	1423.08	57.13	73.46	1769.93	-115.73	39.74	1739.89	-109.67	48.77	1591.59	-111.43	57.55	1601.60	-110.13	111.27	1705.83	7.80	1120.96	0.00	0.00	0.00	1645.97	-8.70	1514.06	1625.69	96.65	1505.67	1508.00	-41.87	1475.83	1473.84	43.57	1470.00	138.44	1151.67	73.96	727.72	1056.09	74.90	0.00
8.16000	1602.30	36.80	26.51	1573.59	32.18	37.36	1401.12	63.08	30.53	1423.09	57.02	73.83	1812.86	-118.47	42.66	1781.24	-111.88	50.68	1632.00	-113.02	48.88	1637.86	-112.07	103.66	1717.26	7.91	1119.77	0.00	0.00	0.00	1658.00	-9.21	1512.82	1637.60	95.80	1504.60	1519.83	-42.15	1474.56	1485.44	43.70	1468.84	140.59	1151.29	74.20	728.48	1056.64	74.95	0.00
8.17000	1601.63	37.37	25.62	1575.15	31.47	36.75	1401.79	62.12	31.19	1423.29	57.60	75.00	1853.67	-120.96	48.33	1822.02	-114.12	53.83	1672.56	-114.21	41.33	1674.58	-113.37	96.77	1728.43	8.17	1118.33	0.00	0.00	0.00	1669.20	-9.80	1511.50	1649.36	95.23	1503.34	1531.52	-42.92	1473.12	1497.25	43.19	1467.60	139.94	1150.20	74.49	729.82	1055.53	75.68	0.00
8.18000	1601.36	37.94	25.24	1574.38	32.03	35.64	1402.12	62.05	32.33	1423.90	57.28	75.43	1893.31	-123.75	54.77	1862.46	-116.29	58.38	1712.48	-116.73	35.95	1711.32	-114.66	91.22	1740.11	8.34	1116.66	0.00	0.00	0.00	1681.76	-10.47	1509.97	1661.17	94.68	1501.85	1543.05	-43.82	1471.49	1508.98	42.67	1466.14	138.25	1150.90	74.06	728.91	1055.53	75.50	0.00
8.19000	1600.96	38.07	25.01	1572.94	31.93	35.28	1402.52	62.91	35.22	1423.55	57.57	76.30	1932.90	-125.18	63.44	1902.21	-117.71	64.22	1753.10	-116.57	30.74	1747.47	-115.52	86.66	1752.28	8.66	1114.79	0.00	0.00	0.00	1693.04	-11.16	1508.37	1673.15	93.78	1500.26	1554.84	-44.12	1469.72	1520.79	41.81	1464.46	138.90	1150.28	74.14	728.93	1056.37	75.23	0.00
8.20000	1601.89	38.27	25.10	1572.08	31.54	34.74	1403.61	62.62	36.73	1424.51	57.33	77.31	1969.44	-125.97	72.12	1940.19	-120.15	66.81	1792.22	-118.09	27.99	1783.10	-116.35	83.35	1763.71	8.86	1112.75	0.00	0.00	0.00	1704.52	-11.92	1506.61	1684.93	93.19	1498.50	1566.32	-45.23	1467.76	1532.40	41.41	1462.54	138.23	1152.39	73.78	729.42	1056.70	75.15	0.00
8.21000	1601.83	38.08	24.87	1572.07	31.34	34.67	1405.55	61.62	38.22	1425.03	57.20	78.38	2004.18	-126.94	81.57	1975.68	-121.15	73.69	1829.65	-120.27	26.84	1817.36	-117.42	81.34	1775.35	8.91	1110.60	0.00	0.00	0.00	1716.84	-12.81	1504.62	1696.74	92.26	1496.59	1578.11	-46.08	1465.65	1543.95	41.11	1460.50	139.69	1152.15	73.91	727.05	1056.62	74.74	0.00
8.22000	1601.87	38.23	24.49	1572.13	31.91	33.99	1404.82	59.48	37.03	1425.11	57.25	79.41	2037.46	-127.06	90.99	2009.04	-121.49	81.24	1865.47	-120.91	26.27	1850.11	-118.10	80.28	1787.38	9.02	1108.38	0.00	0.00	0.00	1728.06	-13.76	1502.60	1708.36	91.41	1494.54	1590.21	-46.68	1463.42	1555.83	40.19	1458.46	137.26	1151.10	73.84	728.13	1056.41	74.96	0.00
8.23000	1602.09	38.62	24.09	1572.63	32.27	34.25	1405.21	59.42	38.67	1425.81	57.05	80.73	2067.73	-127.41	100.62	2039.97	-121.31	88.70	1899.48	-120.60	26.40	1881.20	-118.01	79.81	1799.53	8.96	1106.14	0.00	0.00	0.00	1740.11	-14.81	1500.40	1720.31	89.98	1492.45	1601.88	-47.99	1461.07	1567.66	39.22	1456.19	136.45	1151.74	73.43	727.64	1056.23	74.94	0.00
8.24000	1602.54	38.57	23.98	1572.95	32.09	34.63	1406.08	58.63	40.33	1426.92	57.45	82.67	2095.45	-127.11	109.77	2067.85	-121.84	96.33	1931.25	-120.11	27.25	1909.56	-118.25	80.23	1810.47	8.79	1103.70	0.00	0.00	0.00	1752.10	-15.95	1498.11	1732.34	88.53	1490.30	1613.77	-48.83	1458.65	1579.51	38.27	1453.96	138.49	1151.35	74.20	726.34	1056.69	74.60	0.00
8.25000	1602.69	38.73	23.61	1573.62	32.20	34.45	1406.64	58.73	42.53	1429.33	56.96	84.71	2120.24	-126.53	119.60	2103.05	-122.27	102.39	1960.16	-119.40	28.41	1936.29	-117.53	80.69	1822.95	8.51	1101.39	0.00	0.00	0.00	1763.97	-17.20	1495.84	1744.41	87.09	1488.14	1625.78	-49.72	1456.34	1591.40	37.12	1451.69	139.81	1151.86	74.32	727.42	1056.93	74.73	0.00
8.26000	1602.88	38.90	23.34	1573.42	32.75	34.05	1407.22	59.14	44.93	1430.13	56.93	86.66	2144.41	-125.85	127.22	2133.26	-121.72	106.16	1986.02	-118.90	29.85	1960.74	-116.65	81.17	1835.35	8.09	1099.13	0.00	0.00	0.00	1775.98	-18.57	1493.61	1756.38	85.83	1485.98	1637.66	-51.07	1454.01	1602.96	36.31	1449.54	135.37	1153.47	72.84	729.01	1056.03	75.39	0.00
8.27000	1603.30	39.20	22.97	1573.51	32.38	33.86	1408.33	58.92	47.28	1430.30	57.41	88.45	2164.53	-125.40	132.40	2158.87	-120.31	107.88	2009.60	-117.62	30.71	1982.41	-115.99	81.65	1847.02	7.49	1096.86	0.00	0.00	0.00	1787.95	-20.09	1491.48	1765.15	85.00	1485.41	1649.47	-52.48	1451.76	1614.81	35.27	1447.54	138.67	1152.11	73.76	727.29	1056.86	74.66	0.00
8.28000	1602.92	39.08	22.65	1574.29	32.38	33.88	1409.28	58.90	49.78	1432.23	57.82	91.03	2183.83	-123.72	137.15	2180.26	-118.18	107.78	2030.05	-116.51	31.15	2001.81	-114.57	81.31	1859.47	6.70	1094.75	0.00	0.00	0.00	1799.80	-21.83	1489.46	1776.13	83.46	1483.86	1661.30	-53.78	1449.73	1626.84	34.04	1445.60	138.58	1151.53	73.74	729.20	1056.83	75.22	0.00
8.29000	1603.55	39.15	22.59	1574.88	32.80	34.09	1410.18	59.47	52.75	1434.22	58.09	93.77	2199.41	-123.41	138.41	2197.80	-115.43	106.10	2047.71	-114.49	30.47	2018.24	-113.08	80.49	1872.05	5.93	1092.89	0.00	0.00	0.00	1812.10	-23.68	1487.54	1788.36	81.96	1482.08	1673.04	-55.35	1447.76	1639.07	32.62	1443.84	136.30	1150.38	73.79	727.14	1056.12	75.09	0.00
8.30000	1603.73	39.25	22.37	1574.57	32.58	33.56	1411.35	60.15	55.82	1435.62	58.69	96.49	2212.25	-120.32	138.78	2211.86	-112.19	103.08	2062.42	-111.92	28.73	2032.05	-111.19	78.87	1884.29	4.92	1091.18	0.00	0.00	0.00	1823.74	-25.62	1485.84	1800.91	79.91	1480.51	1685.01	-56.79	1446.01	1651.24	31.34	1442.21	138.41	1150.92	73.98	727.21	1056.39	74.82	0.00
8.31000	1604.16	39.32	22.35	1574.97	32.99	33.75	1413.05	59.78	58.85	1439.27	59.40	100.11	2224.20	-117.51	136.47	2222.83	-108.59	98.95	2073.61	-109.57	26.19	2043.47	-108.59	76.24	1897.34	3.83	1089.74	0.00	0.00	0.00	1835.95	-27.80	1484.32	1813.28	77.94	1479.07	1697.21	-57.96	1444.45	1663.60	29.71	1440.75	136.82	1150.19	73.88	727.14	1056.94	74.51	0.00
8.32000	1604.44	39.05	22.34	1575.87	33.02	33.93	1414.80	60.11	62.38	1440.22	59.71	102.59	2232.65	-115.16	130.84	2231.08	-104.74	93.95	2082.13	-105.81	23.28	2052.79	-105.49	72.78	1910.59	2.69	1088.51	0.00	0.00	0.00	1848.25	-30.03	1482.98	1825.60	75.85	1477.81	1709.21	-59.53	1443.05	1675.91	28.69	1439.29	136.11	1150.93	73.50	727.74	1056.42	74.90	0.00
8.33000	1604.75	39.24	22.13	1575.67	33.13	34.13	1416.74	60.45	66.32	1444.44	60.04	106.39	2240.39	-111.50	123.61	2237.00	-100.77	88.32	2087.59	-102.56	21.11	2059.97	-102.54	69.55	1923.59	1.36	1087.53	0.00	0.00	0.00	1860.14	-32.36	1481.76	1838.33	73.62	1476.57	1721.34	-60.97	1441.75	1688.43	27.29	1438.04	137.21	1151.64	73.49	725.91	1057.51	74.20	0.00
8.34000	1605.02	39.31	21.95	1575.88	33.00	34.08	1418.98	61.39	70.98	1446.53	61.11	109.99	2245.55	-105.76	115.09	2240.94	-96.79	82.29	2091.18	-99.43	18.21	2064.99	-99.47	65.67	1936.67	-0.18	1086.75	0.00	0.00	0.00	1872.38	-34.77	1480.68	1850.67	71.29	1475.42	1733.38	-62.51	1440.58	1701.08	25.43	1436.79	139.30	1150.82	74.22	726.67	1057.40	74.61	0.00
8.35000	1605.22	39.31	21.70	1575.50	33.23	34.13	1420.45	63.72	77.70	1450.31	62.40	114.43	2250.87	-100.42	105.25	2243.30	-92.94	76.11	2093.15	-97.73	16.31	2067.96	-96.55	61.62	1950.32	-1.78	1086.22	0.00	0.00	0.00	1884.70	-37.24	1479.66	1863.32	69.13	1474.39	1745.34	-64.43	1439.46	1713.58	24.06	1435.55	139.70	1150.16	74.77	726.98	1056.95	74.70	0.00
8.36000	1605.52	39.28	21.67	1576.03	32.98	34.21	1423.87	64.20	83.20	1455.31	63.18	119.30	2259.89	-97.40	90.97	2244.45	-89.33	69.99	2095.74	-96.97	15.67	2075.21	-95.08	61.34	1964.18	-3.34	1085.98	0.00	0.00	0.00	1896.81	-39.89	1478.88	1875.61	66.53	1473.52	1757.64	-65.90	1438.45	1726.13	22.39	1434.46	140.70	1150.82	74.30	728.56	1056.79	74.75	0.00
8.37000	1605.80	39.13	21.68	1575.50	33.52	34.06	1428.46	64.71	87.41	1461.62	64.29	124.48	2265.87	-95.84	77.62	2244.76	-86.09	64.20	2097.33	-97.12	15.43	2082.32	-94.52	61.37	1977.65	-5.09	1086.08	0.00	0.00	0.00	1909.40	-42.54	1478.66	1888.95	64.49	1473.12	1769.79	-67.76	1437.94	1738.95	20.23	1433.81	139.69	1150.72	74.08	728.35	1056.58	75.08	0.00
8.38000	1604.99	38.80	21.29	1575.55	33.05	33.97	1433.08	65.46	93.97	1465.63	65.51	129.33	2269.58	-93.53	66.23	2244.61	-83.33	58.95	2098.77	-96.44	16.16	2086.35	-92.81	61.22	1991.81	-6.70	1086.61	0.00	0.00	0.00	1921.72	-45.17	1479.15	1901.55	61.87	1473.47	1782.13	-69.74	1438.12	1751.61	18.38	1433.85	137.23	1151.64	73.68	728.23	1056.29	75.20	0.00
8.39000	1605.45	39.10	21.19	1574.64	33.75	33.77	1438.81	65.24	100.75	1473.05	66.32	134.90	2273.76	-88.23	57.73	2244.39	-81.18	54.49	2099.19	-97.47	18.37	2091.06	-90.58	61.26	2005.97	-8.32	1087.43	0.00	0.00	0.00	1934.65	-47.75	1479.90	1914.15	59.13	1474.13	1794.45	-72.05	1438.78	1764.21	16.53	1434.23	138.25	1151.93	73.87	728.58	1056.07	75.17	0.00
8.40000	1604.82	39.23	20.99	1574.26	33.72	33.79	1445.99	64.67	108.16	1482.43	67.57	141.28	2277.46	-83.77	51.90	2244.46	-79.77	51.05	2099.64	-97.36	19.44	2095.33	-88.73	61.15	2020.36	-9.89	1088.63	0.00	0.00	0.00	1947.21	-50.38	1480.78	1927.23	56.58	1474.85	1806.95	-74.23	1439.46	1777.14	14.43	1434.82	138.11	1150.95	73.99	729.51	1057.22	75.07	0.00
8.41000	1604.43	38.87	21.29	1573.65	34.51	36.22	1454.12	65.08	116.68	1492.49	67.90	147.15	2280.04	-84.08	47.24	2245.20	-79.20	48.87	2099.79	-97.60	20.48	2097.56	-87.34	60.85	2034.58	-11.67	1090.05	0.00	0.00	0.00	1959.91	-53.02	1481.81	1940.05	54.04	1475.81	1819.53	-76.13	1440.10	1789.86	12.48	1435.42	138.27	1152.99	73.47	729.76	1056.94	75.21	0.00
8.42000	1604.37	39.37	21.12	1573.81	34.40	36.29	1464.30	64.71	125.24	1505.91	68.29	152.33	2283.10	-83.90	43.94	2247.16	-79.00	47.27	2100.87	-96.41	20.49	2099.04	-86.41	60.67	2048.75	-13.62	1091.67	0.00	0.00	0.00	1971.73	-55.67	1483.04	1952.52	51.38	1477.03	1831.86	-78.55	1440.92	1802.75	10.27	1436.20	139.94	1150.00	74.38	730.08	1055.88	75.63	0.00
8.43000	1605.08	39.66	21.11	1577.62	34.27	37.36	1475.68	64.95	134.88	1519.15	69.49	158.84	2283.48	-83.18	40.81	2248.60	-79.15	44.40	2100.66	-96.82	21.22	2100.67	-85.69	60.68	2062.35	-15.73	1093.38	0.00	0.00	0.00	1984.12	-58.31	1484.38	1965.32	48.83	1478.49	1844.18	-80.86	1442.09	1815.60	8.17	1437.34	139.82	1150.77	74.33	728.42	1056.50	75.00	0.00
8.44000	1606.65	40.03	20.74	1581.09	34.35	38.69	1488.14	64.95	144.94	1533.51	70.35	165.55	2284.44	-82.63	39.01	2249.86	-79.60	42.78	2101.45	-96.17	21.06	2101.23	-85.47	60.70	2075.23	-18.00	1095.22	0.00	0.00	0.00	1996.82	-60.89	1485.86	1978.01	46.12	1480.08	1856.45	-83.07	1443.33	1828.35	5.91	1438.71	139.22	1149.17	74.71	729.07	1056.90	74.94	0.00
8.45000	1608.27	41.86	21.36	1586.57	35.05	41.02	1501.04	64.92	155.57	1547.98	72.52	173.41	2285.15	-82.27	37.95	2250.33	-78.71	42.66	2101.43	-96.16	21.25	2101.69	-85.13	60.80	2088.38	-20.36	1097.18	0.00	0.00	0.00	2009.34	-63.51	1487.32	1990.43	43.67	1481.80	1868.92	-84.85	1444.58	1840.91	3.92	1440.16	137.25	1151.54	73.64	728.52	1056.21	75.09	0.00
8.46000	1613.01	43.97	20.08	1594.04	36.89	45.23	1514.43	64.47	166.39	1564.55	72.72	180.97	2284.39	-82.08	36.57	2250.60	-78.41	42.16	2101.76	-95.78	21.20	2101.93	-85.12	60.89	2101.02	-22.73	1099.15	0.00	0.00	0.00	2021.42	-66.04	1488.84	2002.80	41.25	1483.57	1881.35	-86.43	1445.89	1853.65	1.79	1441.71	136.51	1150.18	74.10	729.59	1056.45	75.31	0.00
8.47000	1620.41	46.73	18.83	1606.96	38.66	46.06	1529.61	63.24	177.52	1582.42	73.33	189.10	2284.94	-81.92	35.99	2251.43	-79.11	41.41	2102.04	-95.69	21.19	2102.11	-85.20	60.96	2113.04	-25.02	1101.07	0.00	0.00	0.00	2033.68	-68.38	1490.44	2015.51	38.87	1485.44	1893.38	-88.38	1447.32	1865.97	0.12	1443.32	138.65	1150.04	74.27	728.88	1056.05	75.40	0.00
8.48000	1627.00	49.89	17.96	1620.36	41.78	46.45	1546.78	60.45	188.97	1602.49	72.57	197.10	2285.06	-81.84	35.59	2251.19	-78.34	41.72	2102.02	-95.70	21.19	2102.53	-85.02	60.77	2124.67	-27.16	1102.85	0.00	0.00	0.00	2045.80	-70.62	1491.98	2027.91	36.29	1487.35	1905.41	-90.31	1448.81	1878.67	-2.35	1445.15	139.74	1151.84	73.96	727.59	1056.36	74.94	0.00
8.49000	1633.04	51.90	19.15	1636.03	44.46	47.49	1566.13	56.61	200.13	1623.26	71.43	205.10	2285.59	-81.87	35.31	2251.03	-78.21	41.47	2102.10	-95.68	21.14	2102.78	-85.13	60.62	2136.45	-29.00	1104.61	0.00	0.00	0.00	2057.81	-72.84	1493.62	2040.00	34.34	1489.25	1917.32	-92.12	1450.32	1890.76	-3.75	1446.96	140.09	1150.74	74.45	728.55	1056.01	75.24	0.00
8.50000	1647.23	52.91	22.48	1654.04	46.26	54.11	1587.97	53.68	207.42	1645.14	69.69	212.16	2285.64	-81.91	34.87	2251.45	-78.43	41.34	2101.77	-96.10	21.35	2102.87	-85.43	60.66	2147.84	-30.54	1106.33	0.00	0.00	0.00	2070.11	-74.86	1495.25	2052.30	32.46	1491.20	1929.04	-93.78	1451.98	1902.34	-4.62	1448.82	138.41	1151.39	74.09	726.19	1056.44	74.59	0.00
8.51000	1678.25	53.10	27.99	1678.00	47.10	60.12	1610.37	52.23	212.07	1667.50	67.95	217.62	2285.58	-82.03	34.66	2250.58	-77.76	42.20	2101.94	-96.10	21.34	2103.07	-85.58	60.58	2159.01	-31.78	1108.08	0.00	0.00	0.00	2082.24	-76.73	1496.98	2064.12	30.56	1493.28	1940.86	-95.01	1453.76	1914.07	-5.90	1450.84	138.80	1151.74	73.97	726.53	1056.55	74.81	0.00
8.52000	1706.08	53.04	32.86	1704.11	46.73	64.55	1633.80	52.56	215.80	1690.82	65.88	221.90	2285.19	-81.67	34.58	2250.75	-77.73	42.26	2101.93	-96.23	21.37	2103.26	-85.90	60.67	2170.54	-32.59	1109.81	0.00	0.00	0.00	2093.91	-78.54	1498.71	2076.48	28.59	1495.40	1952.59	-96.07	1455.57	1926.14	-7.64	1452.99	138.95	1151.15	74.23	727.91	1056.87	74.80	0.00
8.53000	1735.12	52.83	36.37	1731.41	46.12	67.77	1660.00	51.27	217.37	1715.52	64.69	224.86	2285.81	-81.74	34.59	2250.35	-77.87	41.98	2102.25	-95.93	21.20	2103.47	-86.02	60.70	2181.79	-33.30	1111.55	0.00	0.00	0.00	2105.69	-80.18	1500.51	2087.55	27.24	1497.60	1964.42	-96.76	1457.47	1938.22	-9.22	1455.13	142.54	1151.17	74.60	727.53	1057.35	74.48	0.00
8.54000	1759.58	52.67	39.16	1760.15	46.47	69.82	1686.05	51.30	218.01	1740.91	63.06	226.18	2286.00	-82.03	34.41	2250.63	-77.88	42.07	2102.17	-96.03	21.22	2103.44	-86.29	60.79	2193.12	-33.62	1113.36	0.00	0.00	0.00	2118.79	-82.33	1502.22	2099.75	25.81	1499.75	1975.74	-97.90	1459.39	1949.76	-10.11	1457.32	138.21	1151.49	73.70	727.64	1056.95	74.54	0.00
8.55000	1795.23	54.46	39.66	1790.48	47.26	71.11	1712.54	51.39	217.02	1765.84	62.71	226.50	2285.50	-81.68	34.41	2250.61	-77.89	42.10	2102.19	-96.12	21.27	2103.74	-86.03	60.74	2204.52	-33.84	1115.24	0.00	0.00	0.00	2131.65	-84.33	1503.70	2111.32	24.72	1501.92	1987.22	-98.45	1461.33	1961.41	-11.36	1459.51	141.38	1151.16	74.53	725.72	1056.97	74.24	0.00
8.56000	1827.92	56.30	40.34	1821.65	48.77	71.41	1739.55	50.94	214.45	1792.41	61.39	224.92	2285.74	-81.91	34.26	2250.42	-77.88	42.04	2102.19	-96.10	21.19	2103.71	-86.17	60.94	2215.91	-34.05	1117.03	0.00	0.00	0.00	2144.27	-86.18	1504.94	2122.26	23.85	1504.01	1998.62	-98.88	1463.30	1973.19	-12.58	1461.67	140.84	1150.95	74.67	725.61	1056.61	74.44	0.00
8.57000	1868.73	58.84	41.11	1854.70	50.47	71.17	1765.77	51.00	210.50	1818.90	60.59	222.25	2285.54	-81.75	34.31	2250.78	-77.90	42.23	2101.95	-96.52	21.52	2103.57	-86.36	61.24	2226.76	-34.25	1118.78	0.00	0.00	0.00	2156.67	-87.89	1505.96	2133.42	22.65	1506.12	2009.72	-99.62	1465.22	1984.34	-13.01	1463.72	137.39	1150.78	73.70	727.49	1056.73	74.59	0.00
8.58000	1898.65	61.22	41.49	1889.63	52.40	70.64	1793.21	51.14	204.91	1845.27	61.46	219.17	2286.22	-82.17	34.40	2250.80	-77.85	42.28	2102.37	-95.96	21.13	2103.71	-86.34	61.46	2237.77	-34.41	1120.44	0.00	0.00	0.00	2168.85	-89.45	1506.78	2144.84	21.64	1508.10	2020.84	-100.10	1467.00	1995.62	-13.63	1465.53	139.41	1149.85	74.45	727.85	1057.59	74.40	0.00
8.59000	1930.46	63.80	41.35	1925.26	54.45	69.54	1820.82	52.20	198.23	1873.42	60.75	214.25	2286.01	-82.01	34.27	2251.45	-77.88	42.67	2102.32	-96.24	21.37	2103.98	-86.10	61.57	2248.47	-34.64	1122.05	0.00	0.00	0.00	2180.82	-90.89	1507.39	2155.94	21.05	1509.95	2031.89	-100.44	1468.69	2007.07	-14.41	1467.26	139.71	1149.41	74.81	727.78	1056.34	74.86	0.00
8.60000	1976.90	66.95	40.58	1961.57	56.62	68.14	1849.77	52.69	189.92	1901.63	60.90	208.73	2286.48	-82.22	34.28	2251.39	-77.83	42.61	2102.22	-96.40	21.46	2104.12	-85.96	61.75	2258.90	-34.85	1123.51	0.00	0.00	0.00	2192.59	-92.19	1507.82	2166.92	20.26	1511.64	2042.78	-100.99	1470.29	2018.28	-14.97	1468.77	140.82	1149.44	75.07	728.14	1056.12	74.94	0.00
8.61000	2014.70	69.36	39.75	1999.27	58.69	66.49	1879.60	53.85	180.77	1930.61	61.59	202.15	2285.50	-81.90	34.17	2251.76	-77.80	42.80	2102.41	-96.14	21.51	2104.11	-86.10	62.14	2269.06	-35.15	1124.77	0.00	0.00	0.00	2204.18	-93.36	1508.08	2177.91	19.69	1513.14	2053.81	-101.10	1471.67	2029.57	-15.76	1470.16	141.34	1149.96	75.00	728.84	1056.15	75.11	0.00
8.62000	2055.16	71.66	39.15	2037.88	60.74	64.62	1909.69	56.39	171.18	1960.11	62.37	194.67	2285.69	-81.75	34.22	2251.89	-77.77	42.82	2102.19	-96.39	21.64	2104.41	-85.79	62.30	2279.02	-35.38	1125.91	0.00	0.00	0.00	2215.60	-94.41	1508.16	2189.32	18.86	1514.38	2064.78	-101.28	1472.99	2040.52	-16.07	1471.33	140.94	1150.60	74.75	728.54	1056.85	75.03	0.00
8.63000	2095.45	73.85	38.23	2077.14	62.53	62.64	1941.52	58.33	160.56	1990.40	63.86	186.56	2286.33	-81.76	34.49	2252.53	-77.58	42.96	2102.52	-96.01	21.50	2104.69	-85.63	62.50	2289.12	-35.62	1126.85	0.00	0.00	0.00	2226.84	-95.34	1508.10	2199.96	18.75	1515.45	2075.76	-101.40	1474.10	2051.40	-16.39	1472.36	141.24	1150.00	74.99	727.72	1056.92	74.72	0.00
8.64000	2136.58	76.11	37.42	2117.17	64.33	60.69	1974.79	59.31	148.64	2021.09	66.17	178.09	2287.00	-81.57	34.67	2252.45	-77.39	42.58	2102.19	-96.51	21.91	2104.97	-85.51	62.85	2299.32	-35.87	1127.61	0.00	0.00	0.00	2237.93	-96.15	1507.88	2210.51	18.38	1516.30	2086.95	-101.20	1475.09	2062.33	-16.94	1473.27	140.60	1149.90	74.87	728.51	1056.44	75.14	0.00
8.65000	2178.18	78.57	36.87	2157.87	66.32	59.14	2009.37	60.65	136.25	2052.97	67.55	169.05	2287.19	-81.97	34.20	2252.53	-77.11	42.14	2102.28	-96.44	22.07	2105.11	-85.53	63.24	2309.60	-36.08	1128.16	0.00	0.00	0.00	2248.88	-96.85	1507.53	2221.21	18.12	1516.90	2086.95	-101.20	1475.09	2073.28	-17.40	1473.95	137.45	1150.16	73.92	727.21	1056.49	74.86	0.00
8.66000	2219.05	80.74	36.77	2198.25	68.27	57.76	2044.80	61.63	123.35	2081.11	71.54	161.55	2285.64	-79.78	36.09	2253.01	-76.78	41.98	2102.41	-96.37	22.16	2105.16	-85.57	63.65	2319.63	-36.29	1128.53	0.00	0.00	0.00	2259.69	-97.43	1507.06	2232.01	17.94	1517.33	2086.95	-101.20	1475.09	2084.09	-17.65	1474.35	138.43	1151.43	73.77	727.53	1055.94	74.96	0.00
8.67000	2260.03	82.32	37.43	2238.93	69.94	57.09	2079.79	65.24	111.45	2114.58	72.14	151.53	2286.16	-79.37	36.15	2252.40	-76.64	41.42	2102.15	-96.64	22.42	2105.47	-85.35	63.96	2329.42	-36.59	1128.72	0.00	0.00	0.00	2270.37	-97.91	1506.47	2243.17	17.48	1517.49	2086.95	-101.20	1475.09	2094.57	-17.54	1474.64	136.21	1153.22	72.69	727.51	1056.18	75.26	0.00
8.68000	2302.55	83.67	39.56	2278.97	71.39	56.77	2116.44	67.07	98.92	2149.78	74.07	142.73	2286.32	-79.12	36.04	2252.87	-76.41	41.73	2102.34	-96.28	22.49	2105.63	-85.20	64.32	2339.34	-36.92	1128.66	0.00	0.00	0.00	2280.94	-98.29	1505.77	2253.83	17.18	1517.45	2086.95	-101.20	1475.09	2105.50	-18.10	1474.74	138.71	1151.70	73.29	726.82	1056.26	75.09	0.00
8.69000	2351.72	85.54	41.04	2319.02	72.34	57.05	2154.69	68.12	86.74	2185.53	75.31	133.76	2285.97	-78.95	35.67	2252.23	-76.49	41.81	2102.76	-95.79	22.48	2105.82	-85.12	64.68	2349.53	-37.20	1128.39	0.00	0.00	0.00	2291.40	-98.56	1504.99	2264.65	17.22	1517.19	2086.95	-101.20	1475.09	2116.60	-19.05	1474.73	138.97	1152.55	73.32	727.84	1056.56	75.09	0.00
8.70000	2395.89	86.87	43.17	2358.36	72.92	57.54	2192.86	70.26	75.34	2220.60	77.44	125.29	2285.91	-78.95	35.65	2252.59	-76.86	42.15	2102.73	-95.74	22.72	2105.90	-85.25	65.24	2359.87	-37.53	1127.90	0.00	0.00	0.00	2301.77	-98.74	1504.12	2275.54	16.91	1516.79	2086.95	-101.20	1475.09	2127.42	-19.59	1474.42	141.49	1150.00	74.72	728.05	1056.27	75.08	0.00
8.71000	2436.18	87.62	46.15	2399.39	73.23	60.06	2232.60	70.86	64.49	2256.90	77.44	116.34	2285.71	-79.23	35.51	2252.24	-77.48	41.83	2102.65	-95.80	23.00	2106.10	-85.02	65.62	2369.82	-37.89	1127.17	0.00	0.00	0.00	2312.06	-98.83	1503.17	2285.98	16.89	1516.22	2086.95	-101.20	1475.09	2137.65	-19.34	1473.81	136.77	1150.19	73.81	728.21	1056.20	75.06	0.00
8.72000	2473.69	87.74	50.19	2439.86	73.26	63.25	2271.12	73.23	55.66	2292.65	78.51	109.04	2286.50	-81.49	33.05	2251.91	-78.09	41.45	2102.97	-95.25	23.15	2106.54	-84.62	65.90	2380.15	-38.23	1126.18	0.00	0.00	0.00	2322.27	-98.83	1502.17	2296.67	16.77	1515.41	2086.95	-101.20	1475.09	2148.41	-19.76	1473.14	139.22	1150.87	74.25	728.67	1055.89	75.28	0.00
8.73000	2509.53	87.16	55.48	2479.07	73.01	66.98	2310.34	73.41	47.28	2329.28	78.15	102.74	2286.38	-81.67	32.63	2252.65	-78.48	41.64	2103.19	-94.83	23.24	2106.60	-84.76	66.47	2390.41	-38.58	1125.02	0.00	0.00	0.00	2332.41	-98.74	1501.11	2307.43	16.68	1514.43	2086.95	-101.20	1475.09	2159.23	-20.27	1472.37	136.52	1150.91	73.86	727.01	1056.52	74.56	0.00
8.74000	2544.81	85.83	62.23	2516.72	72.39	71.50	2349.79	72.40	40.14	2364.73	77.87	97.68	2287.07	-82.35	32.64	2252.17	-78.84	41.23	2103.18	-94.80	23.77	2106.68	-84.88	67.05	2400.76	-38.89	1123.54	0.00	0.00	0.00	2342.50	-98.57	1500.02	2318.46	16.21	1513.29	2086.95	-101.20	1475.09	2169.96	-20.66	1471.15	137.69	1151.31	73.54	726.43	1057.58	74.24	0.00
8.75000	2580.64	83.71	70.64	2553.31	71.28	77.19	2390.34	73.29	29.93	2400.04	76.92	93.88	2287.34	-82.83	32.41	2251.52	-79.16	40.80	2103.24	-94.44	24.21	2107.03	-84.60	67.55	2411.10	-39.33	1121.88	0.00	0.00	0.00	2352.55	-98.32	1498.89	2328.69	16.18	1512.01	2086.95	-101.20	1475.09	2180.76	-21.17	1469.85	136.83	1151.59	73.49	727.51	1056.77	74.71	0.00
8.76000	2618.11	80.74	80.90	2587.97	69.71	83.74	2427.65	73.80	21.11	2433.45	76.65	91.34	2287.47	-83.15	32.28	2252.02	-79.33	40.95	2103.92	-93.58	24.37	2107.26	-84.64	68.19	2421.30	-39.75	1119.96	0.00	0.00	0.00	2362.56	-98.00	1497.74	2339.19	16.36	1510.57	2086.95	-101.20	1475.09	2191.08	-20.89	1468.27	135.75	1152.50	72.96	727.92	1057.28	74.44	0.00
8.77000	2650.84	78.39	89.52	2620.78	67.79	91.02	2461.86	73.96	13.61	2461.85	80.50	94.97	2287.03	-83.27	32.10	2251.97	-79.61	40.91	2104.34	-92.87	24.58	2107.59	-84.52	68.82	2431.83	-40.12	1117.87	0.00	0.00	0.00	2372.55	-97.60	1496.58	2349.76	16.39	1508.99	2086.95	-101.20	1475.09	2201.85	-21.04	1466.53	135.41	1151.79	72.82	727.34	1057.06	74.47	0.00
8.78000	2682.02	75.65	98.83	2651.98	65.42	98.88	2493.12	73.80	7.35	2493.89	80.02	95.62	2287.28	-83.60	32.12	2252.32	-79.87	41.00	2104.89	-92.19	24.87	2107.68	-84.68	69.56	2442.21	-40.47	1115.61	0.00	0.00	0.00	2382.52	-97.14	1495.42	2360.41	16.44	1507.31	2086.95	-101.20	1475.09	2212.12	-20.50	1464.63	137.36	1150.68	73.65	726.85	1056.64	74.41	0.00
8.79000	2711.23	72.49	108.31	2681.27	62.80	107.07	2521.56	73.33	2.26	2523.43	79.08	96.35	2287.27	-83.80	31.84	2252.30	-80.07	40.92	2104.99	-91.89	25.37	2108.26	-84.44	70.24	2452.67	-40.76	1113.20	0.00	0.00	0.00	2392.49	-96.62	1494.28	2371.11	16.35	1505.47	2086.95	-101.20	1475.09	2222.69	-20.48	1462.66	140.26	1149.19	74.81	726.11	1056.37	74.41	0.00
8.80000	2737.76	69.11	117.01	2708.15	60.07	114.84	2547.34	72.60	-1.74	2550.73	78.48	97.69	2286.81	-83.65	31.87	2252.10	-80.31	40.75	2105.70	-90.92	25.67	2108.66	-84.32	70.97	2463.41	-41.04	1110.74	0.00	0.00	0.00	2402.47	-96.03	1493.15	2381.97	16.31	1503.57	2086.95	-101.20	1475.09	2233.50	-20.36	1460.66	140.21	1150.45	74.52	727.71	1056.85	74.62	0.00
8.81000	2762.08	65.77	125.15	2732.23	57.25	121.67	2570.59	71.62	-4.73	2574.91	77.62	99.04	2287.65	-84.19	31.72	2252.43	-80.51	40.87	2106.15	-90.12	26.12	2108.99	-84.38	71.92	2473.93	-41.27	1108.25	0.00	0.00	0.00	2412.46	-95.39	1492.06	2392.50	16.43	1501.75	2086.95	-101.20	1475.09	2244.36	-20.35	1458.63	140.01	1151.01	74.18	728.07	1057.05	74.81	0.00
8.82000	2784.14	62.45	132.38	2754.89	54.44	128.27	2591.46	70.43	-6.77	2598.85	76.51	101.08	2287.52	-84.45	31.51	2252.53	-80.86	40.83	2106.44	-89.80	27.04	2109.81	-83.94	72.76	2484.68	-41.40	1105.78	0.00	0.00	0.00	2422.48	-94.69	1491.00	2403.03	16.73	1499.84	2086.95	-101.20	1475.09	2254.99	-20.05	1456.67	139.50	1150.71	74.14	727.01	1056.51	74.72	0.00
8.83000	2804.03	58.99	138.26	2775.14	51.40	133.60	2610.09	69.03	-7.95	2619.70	74.70	102.45	2287.73	-84.38	31.59	2252.22	-81.13	40.59	2106.88	-89.18	27.94	2110.24	-84.05	74.04	2495.88	-41.42	1103.51	0.00	0.00	0.00	2432.53	-93.95	1490.00	2413.52	17.36	1497.88	2086.95	-101.20	1475.09	2265.86	-20.22	1454.69	139.45	1151.72	73.80	727.26	1056.44	74.73	0.00
8.84000	2821.94	55.60	142.72	2793.54	48.28	137.66	2626.63	67.47	-8.34	2637.27	72.32	102.56	2287.70	-84.70	31.34	2252.14	-81.31	40.45	2106.86	-89.22	29.28	2111.29	-83.57	75.22	2507.15	-41.33	1101.27	0.00	0.00	0.00	2442.64	-93.16	1489.07	2424.36	17.88	1496.01	2086.95	-101.20	1475.09	2276.22	-19.18	1452.76	137.79	1151.95	73.33	726.44	1056.27	74.61	0.00
8.85000	2838.51	52.24	145.44	2808.93	45.15	139.43	2641.21	65.77	-8.02	2653.52	69.69	102.58	2287.86	-85.15	31.17	2251.75	-81.75	40.09	2106.84	-89.30	30.95	2112.59	-82.94	76.44	2518.23	-41.20	1099.19	0.00	0.00	0.00	2452.80	-92.32	1488.20	2435.08	18.39	1494.28	2086.95	-101.20	1475.09	2287.35	-19.16	1450.92	138.98	1150.25	74.10	726.84	1056.56	74.52	0.00
8.86000	2852.39	48.62	145.62	2823.38	41.78	139.74	2653.98	63.96	-7.06	2667.44	66.42	101.65	2287.60	-85.41	30.94	2252.06	-82.02	40.03	2107.17	-89.16	32.64	2113.74	-82.68	78.08	2529.63	-40.98	1097.25	0.00	0.00	0.00	2463.02	-91.45	1487.43	2446.07	18.80	1492.68	2086.95	-101.20	1475.09	2297.94	-18.17	1449.20	142.62	1149.34	75.11	726.68	1055.93	74.80	0.00
8.87000	2864.14	44.61	143.67	2835.25	38.07	138.06	2665.09	62.06	-5.53	2678.07	63.40	99.38	2287.32	-85.14	30.97	2251.67	-82.38	39.67	2107.38	-89.48	35.00	2115.17	-82.35	79.98	2541.13	-40.70	1095.53	0.00	0.00	0.00	2473.33	-90.54	1486.74	2452.52	21.05	1493.66	2086.95	-101.20	1475.09	2308.65	-17.10	1447.48	138.05	1151.23	73.89	728.12	1055.85	75.15	0.00
8.88000	2873.81	40.44	139.97	2844.95	34.06	134.66	2674.67	60.09	-3.52	2689.02	59.99	97.69	2287.64	-85.43	30.84	2252.00	-82.69	39.66	2107.67	-89.79	37.52	2116.68	-82.37	82.18	2552.66	-40.33	1093.99	0.00	0.00	0.00	2483.72	-89.60	1486.16	2462.50	22.03	1492.80	2086.95	-101.20	1475.09	2319.48	-15.92	1445.77	138.39	1151.62	74.08	727.36	1056.29	74.75	0.00
8.89000	2882.07	35.95	134.76	2853.05	29.81	129.85	2682.87	58.09	-1.09	2697.06	56.29	94.50	2288.43	-86.03	30.65	2252.28	-83.05	39.56	2108.87	-89.26	39.78	2118.11	-82.95	84.96	2564.19	-39.96	1092.73	0.00	0.00	0.00	2494.21	-88.63	1485.70	2473.80	22.73	1491.49	2086.95	-101.20	1475.09	2330.17	-14.63	1444.22	138.11	1150.40	73.96	727.82	1055.95	75.00	0.00
8.90000	2889.52	31.37	128.63	2859.07	25.32	123.44	2689.83	56.07	1.67	2703.16	52.54	90.64	2288.49	-86.28	30.33	2252.61	-83.37	39.43	2110.62	-88.24	42.07	2119.88	-83.61	88.00	2575.94	-39.57	1091.65	0.00	0.00	0.00	2504.81	-87.63	1485.36	2484.66	23.51	1490.21	2086.95	-101.20	1475.09	2341.35	-13.98	1442.71	137.19	1151.14	73.62	729.06	1056.24	75.28	0.00
8.91000	2895.09	25.75	120.98	2864.36	20.25	116.24	2695.70	54.07	4.69	2708.30	48.76	86.90	2288.47	-86.75	30.07	2253.22	-83.78	39.41	2112.70	-87.14	44.62	2121.80	-84.47	91.27	2587.78	-39.13	1090.71	0.00	0.00	0.00	2515.52	-86.62	1485.15	2495.84	24.39	1488.99	2086.95	-101.20	1475.09	2352.88	-13.33	1441.24	136.08	1150.98	73.39	729.50	1056.82	75.19	0.00
8.92000	2899.08	19.23	111.62	2868.48	14.32	107.91	2700.62	52.12	7.90	2711.63	45.37	82.48	2288.81	-86.81	30.09	2253.53	-84.22	39.21	2113.62	-88.09	48.46	2124.17	-85.39	94.85	2599.95	-38.65	1089.92	0.00	0.00	0.00	2526.37	-85.59	1485.10	2507.19	25.28	1487.78	2086.95	-101.20	1475.09	2364.24	-12.21	1439.82	134.83	1150.89	73.29	727.75	1056.45	74.96	0.00
8.93000	2903.83	12.99	102.06	2875.12	8.01	97.66	2704.73	50.23	11.22	2714.27	42.18	78.62	2289.29	-86.91	30.32	2254.37	-84.66	39.11	2114.87	-89.32	52.82	2127.37	-85.87	98.57	2612.00	-38.04	1089.36	0.00	0.00	0.00	2537.35	-84.54	1485.20	2518.52	26.25	1486.60	2086.95	-101.20	1475.09	2374.90	-10.56	1438.51	134.93	1151.68	73.26	729.37	1056.55	75.23	0.00
8.94000	2912.12	8.41	90.09	2881.29	5.01	89.81	2708.17	48.44	14.58	2721.06	39.86	78.00	2289.12	-87.22	29.81	2254.90	-85.27	38.63	2116.81	-90.34	57.39	2131.13	-86.93	102.82	2624.30	-37.35	1089.07	0.00	0.00	0.00	2548.48	-83.48	1485.47	2529.83	27.23	1485.67	2086.95	-101.20	1475.09	2386.40	-9.54	1437.34	133.96	1152.55	72.70	729.60	1056.34	75.26	0.00
8.95000	2917.60	6.18	79.58	2886.65	3.80	82.93	2711.09	46.76	17.90	2726.97	38.16	77.55	2289.48	-87.33	29.78	2255.82	-85.91	38.01	2119.94	-90.80	62.15	2135.68	-88.31	107.50	2636.84	-36.54	1089.13	0.00	0.00	0.00	2559.76	-82.42	1485.91	2540.95	28.22	1485.40	2086.95	-101.20	1475.09	2397.21	-7.74	1436.80	133.00	1151.82	72.76	729.75	1055.54	75.49	0.00
8.96000	2923.77	4.29	66.97	2890.87	2.83	75.61	2713.63	45.23	21.10	2729.90	37.00	76.71	2290.89	-87.90	29.81	2256.58	-86.30	37.48	2123.26	-91.75	67.81	2140.52	-90.67	113.09	2649.86	-35.60	1089.61	0.00	0.00	0.00	2571.22	-81.35	1486.55	2552.37	29.26	1485.71	2086.95	-101.20	1475.09	2409.41	-7.51	1436.99	138.35	1149.85	74.34	728.90	1055.69	75.41	0.00
8.97000	2925.48	4.82	59.48	2893.61	0.60	66.43	2715.94	43.88	24.11	2732.18	36.27	75.76	2290.47	-87.74	29.94	2256.18	-86.65	36.44	2127.69	-93.06	74.34	2140.52	-90.67	113.09	2663.03	-34.47	1090.44	0.00	0.00	0.00	2582.86	-80.28	1487.38	2563.69	30.38	1486.29	2086.95	-101.20	1475.09	2419.57	-4.62	1437.42	136.90	1150.65	73.98	729.23	1056.08	75.19	0.00
8.98000	2926.37	3.62	53.13	2895.04	-1.42	58.36	2718.15	42.72	26.85	2735.75	35.69	75.33	2290.57	-87.21	30.51	2253.95	-86.59	34.91	2133.16	-94.72	81.65	2140.52	-90.67	113.09	2676.40	-33.13	1091.65	0.00	0.00	0.00	2594.68	-79.22	1488.42	2574.95	31.51	1487.07	2086.95	-101.20	1475.09	2431.20	-3.70	1438.04	133.76	1151.10	73.07	728.10	1056.41	74.90	0.00
8.99000	2927.80	0.83	48.04	2895.97	-4.14	53.32	2720.41	41.79	29.25	2738.70	34.39	75.33	2292.65	-88.99	24.20	2251.23	-86.34	33.35	2133.16	-94.72	81.65	2140.52	-90.67	113.09	2689.24	-31.56	1093.20	0.00	0.00	0.00	2606.70	-78.16	1489.68	2586.30	32.62	1488.01	2086.95	-101.20	1475.09	2442.34	-1.88	1438.57	133.49	1151.03	73.06	729.40	1056.66	75.08	0.00
9.00000	2928.33	-0.53	43.99	2896.89	-5.30	49.86	2722.86	41.11	31.24	2739.79	33.05	74.87	2293.35	-89.92	23.50	2249.33	-86.15	32.24	2133.16	-94.72	81.65	2140.52	-90.67	113.09	2702.16	-29.87	1095.13	0.00	0.00	0.00	2617.88	-77.08	1490.85	2597.52	33.71	1489.19	2086.95	-101.20	1475.09	2453.98	-0.60	1439.24	137.73	1150.44	73.82	729.17	1056.19	75.16	0.00
9.01000	2928.34	-0.93	41.11	2897.57	-5.51	47.71	2724.16	40.84	32.11	2741.32	32.31	74.59	2294.72	-91.30	23.35	2249.61	-86.24	32.08	2133.16	-94.72	81.65	2140.52	-90.67	113.09	2714.52	-28.15	1097.20	0.00	0.00	0.00	2628.90	-76.08	1492.04	2608.88	34.75	1490.42	2086.95	-101.20	1475.09	2465.29	0.84	1439.99	132.97	1152.74	72.48	728.75	1055.87	75.21	0.00
9.02000	2928.78	-1.34	39.36	2898.22	-5.95	46.44	2726.06	40.14	33.90	2742.68	31.77	74.34	2295.58	-91.24	23.14	2253.37	-86.86	33.33	2133.16	-94.72	81.65	2140.52	-90.67	113.09	2726.58	-26.37	1099.27	0.00	0.00	0.00	2639.76	-75.08	1493.31	2620.06	35.82	1491.70	2086.95	-101.20	1475.09	2465.29	0.84	1439.99	135.24	1152.71	72.84	728.89	1055.74	75.37	0.00
9.03000	2928.90	-1.56	38.22	2898.46	-6.13	45.57	2727.11	39.71	34.89	2743.72	31.45	74.53	2295.20	-90.92	28.49	2261.97	-88.25	36.47	2133.16	-94.72	81.65	2140.52	-90.67	113.09	2738.17	-24.74	1101.29	0.00	0.00	0.00	2650.64	-74.18	1494.61	2630.78	36.75	1493.13	2086.95	-101.20	1475.09	2465.29	0.84	1439.99	135.90	1152.42	73.13	728.17	1055.03	75.32	0.00
9.04000	2929.38	-1.63	37.74	2898.92	-6.18	45.19	2727.45	39.51	35.22	2743.96	31.29	74.50	2300.23	-93.52	28.89	2276.71	-90.63	41.99	2133.16	-94.72	81.65	2140.52	-90.67	113.09	2749.53	-23.20	1103.13	0.00	0.00	0.00	2661.37	-73.29	1495.89	2641.43	37.70	1494.53	2086.95	-101.20	1475.09	2465.29	0.84	1439.99	137.19	1151.13	73.67	729.08	1055.94	75.19	0.00
9.05000	2929.36	-1.68	37.30	2898.77	-6.24	44.73	2727.26	39.48	35.04	2744.44	31.30	74.56	2306.62	-96.26	29.65	2287.29	-93.38	46.55	2133.16	-94.72	81.65	2140.52	-90.67	113.09	2760.73	-21.89	1104.81	0.00	0.00	0.00	2672.23	-72.41	1497.14	2652.02	38.62	1495.86	2086.95	-101.20	1475.09	2465.29	0.84	1439.99	136.05	1151.11	73.46	727.89	1055.98	75.10	0.00
9.06000	2929.31	-1.71	36.96	2898.92	-6.20	44.54	2726.68	39.58	34.50	2744.42	31.22	74.46	2318.27	-98.46	33.97	2301.32	-95.69	52.26	2133.16	-94.72	81.65	2140.52	-90.67	113.09	2771.68	-20.80	1106.29	0.00	0.00	0.00	2682.83	-71.63	1498.40	2662.54	39.57	1497.19	2086.95	-101.20	1475.09	2465.29	0.84	1439.99	136.10	1151.00	73.67	728.75	1056.35	75.08	0.00
9.07000	2929.22	-1.75	36.70	2898.88	-6.14	44.35	2725.89	39.76	33.76	2744.27	31.36	74.30	2337.03	-99.91	40.35	2320.63	-97.50	59.09	2133.16	-94.72	81.65	2140.52	-90.67	113.09	2782.38	-19.98	1107.67	0.00	0.00	0.00	2693.53	-70.92	1499.65	2667.27	39.96	1497.73	2086.95	-101.20	1475.09	2465.29	0.84	1439.99	136.09	1150.51	73.63	729.16	1056.11	75.13	0.00
9.08000	2929.00	-1.72	36.45	2898.90	-6.12	44.24	2725.03	39.98	32.95	2744.35	31.29	74.04	2358.33	-101.65	44.49	2343.74	-99.59	64.97	2133.16	-94.72	81.65	2140.52	-90.67	113.09	2792.97	-19.40	1108.97	0.00	0.00	0.00	2704.23	-70.18	1500.92	2673.68	40.32	1498.43	2086.95	-101.20	1475.09	2465.29	0.84	1439.99	136.49	1150.89	73.80	729.87	1056.28	75.20	0.00
9.09000	2929.08	-1.75	36.36	2898.79	-6.11	44.04	2724.28	40.18	32.23	2744.14	31.39	73.79	2380.28	-104.12	46.94	2367.30	-102.21	68.92	2133.16	-94.72	81.65	2140.52	-90.67	113.09	2803.81	-19.05	1110.27	0.00	0.00	0.00	2704.23	-70.18	1500.92	2689.24	41.15	1500.24	2086.95	-101.20	1475.09	2465.29	0.84	1439.99	136.28	1151.05	73.59	730.45	1055.14	75.66	0.00
9.10000	2928.96	-1.73	36.19	2898.72	-6.07	43.92	2723.78	40.34	31.75	2744.53	31.43	73.84	2408.52	-106.98	51.56	2391.87	-105.32	71.82	2133.16	-94.72	81.65	2140.52	-90.67	113.09	2814.55	-18.99	1111.53	0.00	0.00	0.00	2704.23	-70.18	1500.92	2706.40	42.13	1502.22	2086.95	-101.20	1475.09	2465.29	0.84	1439.99	135.05	1152.70	72.80	729.51	1055.44	75.36	0.00
9.11000	2928.82	-1.71	36.01	2898.72	-6.03	43.84	2723.71	40.39	31.65	2744.47	31.52	73.77	2438.60	-110.75	55.63	2418.43	-109.13	74.09	2133.16	-94.72	81.65	2140.52	-90.67	113.09	2825.12	-19.27	1112.77	0.00	0.00	0.00	2704.23	-70.18	1500.92	2717.32	42.64	1503.59	2086.95	-101.20	1475.09	2465.29	0.84	1439.99	135.68	1151.71	73.39	730.58	1055.83	75.68	0.00
9.12000	2928.86	-1.73	35.99	2898.58	-5.97	43.66	2723.50	40.43	31.47	2744.78	31.53	73.82	2465.34	-115.47	56.57	2445.81	-113.30	75.27	2133.16	-94.72	81.65	2140.52	-90.67	113.09	2835.55	-19.90	1114.10	0.00	0.00	0.00	2704.23	-70.18	1500.92	2728.04	43.05	1505.00	2086.95	-101.20	1475.09	2465.29	0.84	1439.99	134.29	1152.44	72.77	729.50	1056.14	75.22	0.00
9.13000	2928.74	-1.70	35.87	2898.49	-5.94	43.50	2723.92	40.47	31.86	2745.01	31.38	74.04	2494.10	-120.15	57.03	2474.78	-117.60	75.66	2133.16	-94.72	81.65	2140.52	-90.67	113.09	2845.38	-20.78	1115.38	0.00	0.00	0.00	2704.23	-70.18	1500.92	2738.62	43.41	1506.39	2086.95	-101.20	1475.09	2465.29	0.84	1439.99	132.76	1152.57	72.44	728.06	1055.72	75.20	0.00
9.14000	2928.56	-1.67	35.70	2898.54	-5.90	43.43	2724.48	40.31	32.12	2745.19	31.46	74.29	2525.13	-124.73	56.98	2505.43	-121.80	75.34	2133.16	-94.72	81.65	2140.52	-90.67	113.09	2855.06	-21.86	1116.67	0.00	0.00	0.00	2704.23	-70.18	1500.92	2748.93	43.68	1507.80	2086.95	-101.20	1475.09	2465.29	0.84	1439.99	135.03	1152.21	73.22	727.88	1055.92	74.98	0.00
9.15000	2928.78	-1.62	35.75	2898.41	-5.87	43.19	2724.57	40.27	32.26	2744.78	31.39	74.12	2557.93	-128.86	56.67	2537.99	-125.64	74.74	2133.16	-94.72	81.65	2140.52	-90.67	113.09	2864.43	-23.07	1117.89	0.00	0.00	0.00	2704.23	-70.18	1500.92	2759.57	43.91	1509.12	2086.95	-101.20	1475.09	2465.29	0.84	1439.99	132.94	1152.45	72.83	727.53	1055.97	74.87	0.00
9.16000	2928.54	-1.56	35.48	2898.39	-5.82	43.05	2724.40	40.26	32.34	2745.38	31.50	74.57	2592.89	-132.50	56.49	2571.72	-129.08	73.65	2133.16	-94.72	81.65	2140.52	-90.67	113.09	2873.48	-24.26	1119.09	0.00	0.00	0.00	2704.23	-70.18	1500.92	2769.71	44.03	1510.39	2086.95	-101.20	1475.09	2465.29	0.84	1439.99	137.52	1150.54	74.28	728.56	1056.75	74.82	0.00
9.17000	2928.85	-1.51	35.52	2898.43	-5.76	42.91	2724.97	40.40	32.73	2745.44	31.37	74.75	2629.04	-135.73	56.16	2606.57	-132.22	72.24	2133.16	-94.72	81.65	2140.52	-90.67	113.09	2882.35	-25.28	1120.26	0.00	0.00	0.00	2704.23	-70.18	1500.92	2779.80	44.08	1511.55	2086.95	-101.20	1475.09	2465.29	0.84	1439.99	135.54	1151.94	73.46	727.78	1056.60	74.62	0.00
9.18000	2929.12	-1.45	35.54	2898.51	-5.73	42.78	2724.94	40.26	32.69	2745.41	31.25	74.80	2665.80	-138.81	55.57	2642.41	-135.03	70.59	2133.16	-94.72	81.65	2140.52	-90.67	113.09	2891.07	-26.16	1121.42	0.00	0.00	0.00	2704.23	-70.18	1500.92	2789.91	44.07	1512.63	2086.95	-101.20	1475.09	2465.29	0.84	1439.99	135.58	1152.80	73.22	729.25	1055.83	75.44	0.00
9.19000	2929.46	-1.41	35.62	2898.58	-5.75	42.69	2724.83	40.26	32.52	2745.61	31.31	75.05	2702.21	-141.69	54.35	2678.43	-137.73	68.60	2133.16	-94.72	81.65	2140.52	-90.67	113.09	2899.75	-26.89	1122.59	0.00	0.00	0.00	2704.23	-70.18	1500.92	2800.09	43.92	1513.56	2086.95	-101.20	1475.09	2465.29	0.84	1439.99	138.09	1151.37	74.05	728.61	1056.29	75.13	0.00
9.20000	2929.71	-1.37	35.66	2898.54	-5.70	42.58	2725.34	40.30	33.01	2746.15	31.12	75.36	2738.62	-144.52	52.66	2714.96	-140.37	66.38	2133.16	-94.72	81.65	2140.52	-90.67	113.09	2908.77	-27.34	1123.63	0.00	0.00	0.00	2704.23	-70.18	1500.92	2809.98	43.77	1514.37	2086.95	-101.20	1475.09	2465.29	0.84	1439.99	139.25	1150.65	74.40	727.42	1056.33	74.74	0.00
9.21000	2929.65	-1.33	35.55	2898.64	-5.69	42.67	2724.93	40.14	32.94	2746.22	30.83	75.43	2776.05	-147.54	51.44	2751.42	-142.96	63.72	2133.16	-94.72	81.65	2140.52	-90.67	113.09	2918.09	-27.58	1124.54	0.00	0.00	0.00	2704.23	-70.18	1500.92	2819.71	43.52	1515.00	2086.95	-101.20	1475.09	2465.29	0.84	1439.99	138.22	1148.78	74.93	727.36	1056.18	74.81	0.00
9.22000	2929.55	-1.30	35.46	2898.49	-5.74	42.62	2725.76	40.01	33.27	2745.55	30.62	75.15	2814.96	-150.42	51.05	2788.72	-145.60	61.38	2133.16	-94.72	81.65	2140.52	-90.67	113.09	2927.69	-27.74	1125.24	0.00	0.00	0.00	2704.23	-70.18	1500.92	2829.61	43.20	1515.46	2086.95	-101.20	1475.09	2465.29	0.84	1439.99	140.08	1149.98	74.64	729.61	1055.36	75.67	0.00
9.23000	2929.24	-1.22	35.24	2898.31	-5.70	42.60	2724.84	40.05	33.00	2746.08	30.44	75.44	2852.88	-153.54	50.61	2827.09	-148.21	59.92	2133.16	-94.72	81.65	2140.52	-90.67	113.09	2937.37	-27.88	1125.69	0.00	0.00	0.00	2704.23	-70.18	1500.92	2839.33	42.86	1515.83	2086.95	-101.20	1475.09	2465.29	0.84	1439.99	137.32	1151.21	73.73	730.66	1055.67	75.57	0.00
9.24000	2928.97	-1.07	35.09	2898.39	-5.62	42.63	2725.20	39.86	33.26	2746.41	30.35	75.65	2891.03	-156.56	50.78	2864.69	-151.10	58.53	2133.16	-94.72	81.65	2140.52	-90.67	113.09	2947.05	-28.04	1125.89	0.00	0.00	0.00	2704.23	-70.18	1500.92	2849.04	42.49	1515.99	2086.95	-101.20	1475.09	2465.29	0.84	1439.99	138.06	1151.60	73.94	731.06	1055.72	75.68	0.00
9.25000	2928.98	-0.82	35.11	2898.92	-5.49	42.76	2725.54	39.99	33.53	2746.26	30.20	75.59	2929.48	-159.42	51.86	2902.34	-154.04	57.62	2133.16	-94.72	81.65	2140.52	-90.67	113.09	2956.49	-28.17	1125.81	0.00	0.00	0.00	2704.23	-70.18	1500.92	2858.73	42.01	1515.96	2086.95	-101.20	1475.09	2465.29	0.84	1439.99	138.50	1151.00	74.21	728.50	1056.11	74.86	0.00
9.26000	2929.26	-0.59	35.08	2899.15	-5.41	42.70	2725.47	39.97	33.63	2746.81	30.04	75.96	2967.70	-162.34	53.29	2940.18	-157.05	57.47	2133.16	-94.72	81.65	2140.52	-90.67	113.09	2965.90	-28.28	1125.39	0.00	0.00	0.00	2704.23	-70.18	1500.92	2868.23	41.49	1515.83	2086.95	-101.20	1475.09	2465.29	0.84	1439.99	138.76	1150.39	74.46	728.48	1056.55	75.01	0.00
9.27000	2929.50	-0.57	35.00	2899.04	-5.39	42.57	2725.60	39.60	33.71	2747.54	30.04	76.39	3004.74	-165.53	55.30	2977.34	-160.37	57.54	2133.16	-94.72	81.65	2140.52	-90.67	113.09	2975.16	-28.33	1124.73	0.00	0.00	0.00	2704.23	-70.18	1500.92	2877.57	40.89	1515.53	2086.95	-101.20	1475.09	2465.29	0.84	1439.99	136.72	1150.66	74.00	728.07	1057.26	74.64	0.00
9.28000	2929.55	-0.61	35.22	2898.95	-5.41	42.56	2725.16	39.51	33.55	2747.20	29.95	76.23	3041.81	-169.06	58.31	3014.29	-163.77	58.79	2133.16	-94.72	81.65	2140.52	-90.67	113.09	2984.64	-28.38	1123.88	0.00	0.00	0.00	2704.23	-70.18	1500.92	2887.11	40.24	1515.03	2086.95	-101.20	1475.09	2465.29	0.84	1439.99	138.17	1151.57	73.91	727.53	1056.35	74.74	0.00
9.29000	2929.66	-0.69	35.40	2899.06	-5.39	42.53	2725.41	39.53	33.77	2747.00	29.67	76.20	3078.43	-173.20	62.15	3050.71	-167.55	60.98	2133.16	-94.72	81.65	2140.52	-90.67	113.09	2994.23	-28.43	1122.76	0.00	0.00	0.00	2704.23	-70.18	1500.92	2896.60	39.55	1514.35	2086.95	-101.20	1475.09	2465.29	0.84	1439.99	139.86	1149.67	74.85	726.63	1056.80	74.16	0.00
9.30000	2929.61	-0.74	35.03	2899.06	-5.23	42.23	2725.83	39.40	34.04	2748.62	29.84	77.10	3113.73	-177.95	66.44	3086.60	-171.59	64.04	2133.16	-94.72	81.65	2140.52	-90.67	113.09	3003.98	-28.54	1121.46	0.00	0.00	0.00	2704.23	-70.18	1500.92	2906.09	38.84	1513.51	2086.95	-101.20	1475.09	2465.29	0.84	1439.99	137.98	1149.82	74.21	725.63	1057.08	74.02	0.00
9.31000	2929.86	-0.63	34.59	2899.05	-5.14	41.97	2725.93	39.19	34.25	2747.88	29.53	76.77	3148.19	-183.02	71.92	3086.60	-171.59	64.04	2133.16	-94.72	81.65	2140.52	-90.67	113.09	3013.68	-28.77	1120.02	0.00	0.00	0.00	2704.23	-70.18	1500.92	2915.47	38.07	1512.55	2086.95	-101.20	1475.09	2465.29	0.84	1439.99	138.27	1150.02	74.36	728.72	1056.17	75.11	0.00
9.32000	2929.71	-0.58	34.14	2899.03	-5.05	41.83	2725.35	38.69	34.06	2748.16	29.50	76.90	3181.55	-187.85	77.98	3086.60	-171.59	64.04	2133.16	-94.72	81.65	2140.52	-90.67	113.09	3023.77	-29.07	1118.44	0.00	0.00	0.00	2704.23	-70.18	1500.92	2925.00	37.26	1511.45	2086.95	-101.20	1475.09	2465.29	0.84	1439.99	140.47	1150.33	74.96	727.14	1056.47	74.60	0.00
9.33000	2929.36	-0.67	33.80	2898.94	-5.09	41.70	2725.45	38.65	34.29	2748.80	29.34	77.41	3214.09	-192.16	84.69	3086.60	-171.59	64.04	2133.16	-94.72	81.65	2140.52	-90.67	113.09	3033.58	-29.54	1116.79	0.00	0.00	0.00	2704.23	-70.18	1500.92	2934.75	36.44	1510.17	2086.95	-101.20	1475.09	2465.29	0.84	1439.99	138.40	1152.02	74.01	728.62	1055.72	75.28	0.00
9.34000	2929.03	-0.74	33.50	2898.93	-5.07	41.58	2726.53	38.36	35.16	2748.96	29.20	77.57	3246.10	-195.56	92.91	3086.60	-171.59	64.04	2133.16	-94.72	81.65	2140.52	-90.67	113.09	3043.25	-30.13	1115.08	0.00	0.00	0.00	2704.23	-70.18	1500.92	2944.14	35.58	1508.76	2086.95	-101.20	1475.09	2465.29	0.84	1439.99	140.54	1149.95	74.75	727.88	1055.75	75.12	0.00
9.35000	2928.87	-0.82	33.23	2899.15	-5.04	41.56	2726.16	37.80	35.20	2749.53	29.05	78.15	3246.10	-195.56	92.91	3086.60	-171.59	64.04	2133.16	-94.72	81.65	2140.52	-90.67	113.09	3052.98	-30.86	1113.26	0.00	0.00	0.00	2704.23	-70.18	1500.92	2953.70	34.69	1507.21	2086.95	-101.20	1475.09	2465.29	0.84	1439.99	140.06	1149.79	74.90	728.69	1056.14	75.36	0.00
9.36000	2928.91	-0.84	33.03	2899.28	-5.03	41.51	2727.17	37.53	36.07	2749.58	28.89	78.32	3246.10	-195.56	92.91	3086.60	-171.59	64.04	2133.16	-94.72	81.65	2140.52	-90.67	113.09	3063.05	-31.65	1111.40	0.00	0.00	0.00	2704.23	-70.18	1500.92	2963.44	33.75	1505.53	2086.95	-101.20	1475.09	2465.29	0.84	1439.99	139.15	1151.02	74.22	726.22	1056.64	74.66	0.00
9.37000	2929.24	-0.80	33.00	2899.50	-5.02	41.43	2727.39	37.01	36.65	2749.64	28.64	78.69	3246.10	-195.56	92.91	3086.60	-171.59	64.04	2133.16	-94.72	81.65	2140.52	-90.67	113.09	3072.72	-32.58	1109.50	0.00	0.00	0.00	2704.23	-70.18	1500.92	2973.07	32.76	1503.74	2086.95	-101.20	1475.09	2465.29	0.84	1439.99	140.28	1150.79	74.77	726.74	1056.59	74.67	0.00
9.38000	2929.69	-0.78	32.99	2899.69	-5.07	41.35	2727.47	36.47	37.24	2750.33	28.32	79.45	3246.10	-195.56	92.91	3086.60	-171.59	64.04	2133.16	-94.72	81.65	2140.52	-90.67	113.09	3082.38	-33.58	1107.60	0.00	0.00	0.00	2704.23	-70.18	1500.92	2982.97	31.69	1501.82	2086.95	-101.20	1475.09	2465.29	0.84	1439.99	137.72	1151.03	74.47	726.93	1056.33	74.90	0.00
9.39000	2929.85	-0.77	32.79	2899.95	-5.07	41.29	2727.85	35.69	38.02	2751.12	27.99	80.44	3246.10	-195.56	92.91	3086.60	-171.59	64.04	2133.16	-94.72	81.65	2140.52	-90.67	113.09	3092.35	-34.60	1105.72	0.00	0.00	0.00	2704.23	-70.18	1500.92	2992.93	30.52	1499.86	2086.95	-101.20	1475.09	2465.29	0.84	1439.99	139.85	1151.73	74.26	726.84	1056.30	74.84	0.00
9.40000	2930.02	-0.71	32.53	2900.19	-5.04	41.16	2728.24	34.74	38.80	2750.95	27.45	80.85	3246.10	-195.56	92.91	3086.60	-171.59	64.04	2133.16	-94.72	81.65	2140.52	-90.67	113.09	3102.32	-35.65	1103.90	0.00	0.00	0.00	2704.23	-70.18	1500.92	3002.91	29.28	1497.89	2086.95	-101.20	1475.09	2465.29	0.84	1439.99	138.96	1150.78	74.16	727.03	1056.56	74.69	0.00
9.41000	2930.41	-0.67	32.40	2900.20	-5.07	40.92	2728.68	33.75	39.79	2752.07	27.09	82.14	3246.10	-195.56	92.91	3086.60	-171.59	64.04	2133.16	-94.72	81.65	2140.52	-90.67	113.09	3112.52	-36.66	1102.18	0.00	0.00	0.00	2704.23	-70.18	1500.92	3012.84	27.93	1495.95	2086.95	-101.20	1475.09	2465.29	0.84	1439.99	137.08	1151.33	73.59	726.72	1056.41	74.52	0.00
9.42000	2930.66	-0.66	32.12	2900.62	-5.05	40.84	2729.22	32.86	41.20	2753.09	26.79	83.57	3246.10	-195.56	92.91	3086.60	-171.59	64.04	2133.16	-94.72	81.65	2140.52	-90.67	113.09	3122.89	-37.65	1100.62	0.00	0.00	0.00	2704.23	-70.18	1500.92	3023.02	26.53	1494.02	2086.95	-101.20	1475.09	2465.29	0.84	1439.99	140.40	1149.84	74.80	727.11	1056.92	74.59	0.00
9.43000	2930.80	-0.60	31.79	2900.92	-5.12	40.72	2729.88	32.18	43.22	2753.98	26.37	85.07	3246.10	-195.56	92.91	3086.60	-171.59	64.04	2133.16	-94.72	81.65	2140.52	-90.67	113.09	3133.36	-38.70	1099.22	0.00	0.00	0.00	2704.23	-70.18	1500.92	3033.18	25.06	1492.22	2086.95	-101.20	1475.09	2465.29	0.84	1439.99	143.42	1149.61	75.56	726.73	1056.65	74.74	0.00
9.44000	2931.16	-0.61	31.62	2901.11	-5.11	40.52	2730.72	31.86	46.06	2755.07	26.10	86.76	3246.10	-195.56	92.91	3086.60	-171.59	64.04	2133.16	-94.72	81.65	2140.52	-90.67	113.09	3143.86	-39.92	1097.97	0.00	0.00	0.00	2704.23	-70.18	1500.92	3033.18	25.06	1492.22	2086.95	-101.20	1475.09	2465.29	0.84	1439.99	142.03	1150.79	74.96	725.50	1056.99	74.30	0.00
9.45000	2931.27	-0.59	31.31	2901.35	-5.09	40.38	2731.29	31.68	48.40	2756.07	26.01	88.48	3246.10	-195.56	92.91	3086.60	-171.59	64.04	2133.16	-94.72	81.65	2140.52	-90.67	113.09	3154.37	-41.35	1096.86	0.00	0.00	0.00	2704.23	-70.18	1500.92	3033.18	25.06	1492.22	2086.95	-101.20	1475.09	2465.29	0.84	1439.99	140.84	1151.08	74.53	727.17	1056.68	74.69	0.00
9.46000	2931.54	-0.57	31.08	2901.61	-5.07	40.22	2731.97	31.66	50.95	2757.33	25.95	90.62	3246.10	-195.56	92.91	3086.60	-171.59	64.04	2133.16	-94.72	81.65	2140.52	-90.67	113.09	3165.06	-42.80	1095.90	0.00	0.00	0.00	2704.23	-70.18	1500.92	3033.18	25.06	1492.22	2086.95	-101.20	1475.09	2465.29	0.84	1439.99	141.47	1149.66	74.96	726.11	1057.30	74.16	0.00
9.47000	2931.76	-0.53	30.86	2901.92	-5.02	40.14	2733.11	31.76	53.75	2758.90	26.05	92.99	3246.10	-195.56	92.91	3086.60	-171.59	64.04	2133.16	-94.72	81.65	2140.52	-90.67	113.09	3175.75	-44.40	1095.04	0.00	0.00	0.00	2704.23	-70.18	1500.92	3033.18	25.06	1492.22	2086.95	-101.20	1475.09	2465.29	0.84	1439.99	141.41	1150.09	74.82	725.96	1057.18	74.18	0.00
9.48000	2931.78	-0.54	30.51	2902.41	-5.00	40.19	2733.81	31.85	56.62	2760.97	26.29	95.84	3246.10	-195.56	92.91	3086.60	-171.59	64.04	2133.16	-94.72	81.65	2140.52	-90.67	113.09	3186.69	-46.16	1094.28	0.00	0.00	0.00	2704.23	-70.18	1500.92	3033.18	25.06	1492.22	2086.95	-101.20	1475.09	2465.29	0.84	1439.99	140.29	1151.30	74.01	726.10	1056.70	74.43	0.00
9.49000	2932.05	-0.55	30.32	2902.48	-4.93	39.98	2734.75	32.11	59.86	2762.56	26.48	98.52	3246.10	-195.56	92.91	3086.60	-171.59	64.04	2133.16	-94.72	81.65	2140.52	-90.67	113.09	3197.93	-48.21	1093.59	0.00	0.00	0.00	2704.23	-70.18	1500.92	3033.18	25.06	1492.22	2086.95	-101.20	1475.09	2465.29	0.84	1439.99	142.62	1149.18	75.44	726.64	1057.22	74.32	0.00
9.50000	2932.35	-0.56	30.12	2902.77	-4.89	39.94	2735.61	32.53	62.35	2764.55	26.73	101.64	3246.10	-195.56	92.91	3086.60	-171.59	64.04	2133.16	-94.72	81.65	2140.52	-90.67	113.09	3209.08	-50.48	1093.00	0.00	0.00	0.00	2704.23	-70.18	1500.92	3033.18	25.06	1492.22	2086.95	-101.20	1475.09	2465.29	0.84	1439.99	140.41	1151.15	74.34	727.06	1056.52	74.71	0.00
9.51000	2932.69	-0.60	29.97	2903.19	-4.84	39.95	2737.25	32.93	66.00	2767.65	27.20	105.43	3246.10	-195.56	92.91	3086.60	-171.59	64.04	2133.16	-94.72	81.65	2140.52	-90.67	113.09	3209.08	-50.48	1093.00	0.00	0.00	0.00	2704.23	-70.18	1500.92	3033.18	25.06	1492.22	2086.95	-101.20	1475.09	2465.29	0.84	1439.99	142.12	1150.12	75.19	726.71	1056.76	74.45	0.00
9.52000	2932.96	-0.67	29.70	2903.68	-4.75	40.05	2740.54	33.17	72.74	2770.64	27.62	109.59	3246.10	-195.56	92.91	3086.60	-171.59	64.04	2133.16	-94.72	81.65	2140.52	-90.67	113.09	3209.08	-50.48	1093.00	0.00	0.00	0.00	2704.23	-70.18	1500.92	3033.18	25.06	1492.22	2086.95	-101.20	1475.09	2465.29	0.84	1439.99	138.69	1151.28	73.99	727.24	1057.16	74.61	0.00
9.53000	2933.55	-0.67	29.58	2904.36	-4.74	40.33	2743.35	33.30	78.61	2774.83	27.95	114.33	3246.10	-195.56	92.91	3086.60	-171.59	64.04	2133.16	-94.72	81.65	2140.52	-90.67	113.09	3209.08	-50.48	1093.00	0.00	0.00	0.00	2704.23	-70.18	1500.92	3033.18	25.06	1492.22	2086.95	-101.20	1475.09	2465.29	0.84	1439.99	138.42	1151.52	73.85	727.16	1056.26	74.80	0.00
9.54000	2933.98	-0.71	29.39	2904.90	-4.69	40.67	2746.56	33.25	84.73	2780.15	27.99	119.73	3246.10	-195.56	92.91	3086.60	-171.59	64.04	2133.16	-94.72	81.65	2140.52	-90.67	113.09	3209.08	-50.48	1093.00	0.00	0.00	0.00	2704.23	-70.18	1500.92	3033.18	25.06	1492.22	2086.95	-101.20	1475.09	2465.29	0.84	1439.99	138.78	1151.43	73.85	727.69	1055.62	75.19	0.00
9.55000	2934.52	-0.76	29.28	2905.29	-4.62	41.05	2750.59	32.88	91.58	2785.53	28.18	125.30	3246.10	-195.56	92.91	3086.60	-171.59	64.04	2133.16	-94.72	81.65	2140.52	-90.67	113.09	3209.08	-50.48	1093.00	0.00	0.00	0.00	2704.23	-70.18	1500.92	3033.18	25.06	1492.22	2086.95	-101.20	1475.09	2465.29	0.84	1439.99	136.83	1151.44	73.65	726.81	1056.40	74.51	0.00
9.56000	2935.13	-0.80	29.30	2905.37	-4.50	41.37	2755.51	32.29	99.02	2792.34	28.39	131.37	3246.10	-195.56	92.91	3086.60	-171.59	64.04	2133.16	-94.72	81.65	2140.52	-90.67	113.09	3209.08	-50.48	1093.00	0.00	0.00	0.00	2704.23	-70.18	1500.92	3033.18	25.06	1492.22	2086.95	-101.20	1475.09	2465.29	0.84	1439.99	139.25	1151.36	74.09	727.20	1056.86	74.53	0.00
9.57000	2935.81	-0.78	29.51	2905.57	-4.33	42.13	2761.75	31.67	107.22	2792.34	28.39	131.37	3246.10	-195.56	92.91	3086.60	-171.59	64.04	2133.16	-94.72	81.65	2140.52	-90.67	113.09	3209.08	-50.48	1093.00	0.00	0.00	0.00	2704.23	-70.18	1500.92	3033.18	25.06	1492.22	2086.95	-101.20	1475.09	2465.29	0.84	1439.99	138.28	1151.18	73.79	726.41	1057.07	74.32	0.00
9.58000	2936.36	-0.73	29.73	2905.70	-4.33	43.07	2761.75	31.67	107.22	2792.34	28.39	131.37	3246.10	-195.56	92.91	3086.60	-171.59	64.04	2133.16	-94.72	81.65	2140.52	-90.67	113.09	3209.08	-50.48	1093.00	0.00	0.00	0.00	2704.23	-70.18	1500.92	3033.18	25.06	1492.22	2086.95	-101.20	1475.09	2465.29	0.84	1439.99	136.88	1151.88	73.63	724.72	1057.47	73.73	0.00
9.59000	2937.00	-0.56	29.79	2906.69	-4.54	43.70	2761.75	31.67	107.22	2792.34	28.39	131.37	3246.10	-195.56	92.91	3086.60	-171.59	64.04	2133.16	-94.72	81.65	2140.52	-90.67	113.09	3209.08	-50.48	1093.00	0.00	0.00	0.00	2704.23	-70.18	1500.92	3033.18	25.06	1492.22	2086.95	-101.20	1475.09	2465.29	0.84	1439.99	133.32	1151.64	72.88	724.73	1057.99	73.58	0.00
9.60000	2937.97	-0.32	29.29	2908.30	-4.85	43.78	2761.75	31.67	107.22	2792.34	28.39	131.37	3246.10	-195.56	92.91	3086.60	-171.59	64.04	2133.16	-94.72	81.65	2140.52	-90.67	113.09	3209.08	-50.48	1093.00	0.00	0.00	0.00	2704.23	-70.18	1500.92	3033.18	25.06	1492.22	2086.95	-101.20	1475.09	2465.29	0.84	1439.99	135.77	1151.10	73.46	725.78	1057.15	74.15	0.00
9.61000	2939.77	0.12	28.28	2911.74	-5.03	44.47	2761.75	31.67	107.22	2792.34	28.39	131.37	3246.10	-195.56	92.91	3086.60	-171.59	64.04	2133.16	-94.72	81.65	2140.52	-90.67	113.09	3209.08	-50.48	1093.00	0.00	0.00	0.00	2704.23	-70.18	1500.92	3033.18	25.06	1492.22	2086.95	-101.20	1475.09	2465.29	0.84	1439.99	135.11	1152.03	72.91	727.57	1056.09	74.71	0.00
9.62000	2942.65	1.02	27.06	2917.20	-4.77	46.22	2761.75	31.67	107.22	2792.34	28.39	131.37	3246.10	-195.56	92.91	3086.60	-171.59	64.04	2133.16	-94.72	81.65	2140.52	-90.67	113.09	3209.08	-50.48	1093.00	0.00	0.00	0.00	2704.23	-70.18	1500.92	3033.18	25.06	1492.22	2086.95	-101.20	1475.09	2465.29	0.84	1439.99	133.44	1151.85	72.84	727.20	1056.75	74.41	0.00
9.63000	2946.72	2.41	25.90	2924.08	-4.09	48.66	2761.75	31.67	107.22	2792.34	28.39	131.37	3246.10	-195.56	92.91	3086.60	-171.59	64.04	2133.16	-94.72	81.65	2140.52	-90.67	113.09	3209.08	-50.48	1093.00	0.00	0.00	0.00	2704.23	-70.18	1500.92	3033.18	25.06	1492.22	2086.95	-101.20	1475.09	2465.29	0.84	1439.99	134.68	1151.67	73.07	726.36	1057.25	74.01	0.00
9.64000	2951.79	4.06	24.68	2933.31	-2.92	51.00	2761.75	31.67	107.22	2792.34	28.39	131.37	3246.10	-195.56	92.91	3086.60	-171.59	64.04	2133.16	-94.72	81.65	2140.52	-90.67	113.09	3209.08	-50.48	1093.00	0.00	0.00	0.00	2704.23	-70.18	1500.92	3033.18	25.06	1492.22	2086.95	-101.20	1475.09	2465.29	0.84	1439.99	135.49	1151.84	73.08	727.33	1056.74	74.32	0.00
9.65000	2957.34	5.88	22.97	2944.72	-1.03	52.15	2761.75	31.67	107.22	2792.34	28.39	131.37	3246.10	-195.56	92.91	3086.60	-171.59	64.04	2133.16	-94.72	81.65	2140.52	-90.67	113.09	3209.08	-50.48	1093.00	0.00	0.00	0.00	2704.23	-70.18	1500.92	3033.18	25.06	1492.22	2086.95	-101.20	1475.09	2465.29	0.84	1439.99	137.12	1150.71	73.67	726.42	1056.69	74.28	0.00
9.66000	2964.67	7.29	22.98	2957.43	0.99	53.51	2761.75	31.67	107.22	2792.34	28.39	131.37	3246.10	-195.56	92.91	3086.60	-171.59	64.04	2133.16	-94.72	81.65	2140.52	-90.67	113.09	3209.08	-50.48	1093.00	0.00	0.00	0.00	2704.23	-70.18	1500.92	3033.18	25.06	1492.22	2086.95	-101.20	1475.09	2465.29	0.84	1439.99	135.17	1152.36	72.88	727.17	1056.39	74.55	0.00
9.67000	2977.15	8.11	27.48	2971.93	2.02	58.53	2761.75	31.67	107.22	2792.34	28.39	131.37	3246.10	-195.56	92.91	3086.60	-171.59	64.04	2133.16	-94.72	81.65	2140.52	-90.67	113.09	3209.08	-50.48	1093.00	0.00	0.00	0.00	2704.23	-70.18	1500.92	3033.18	25.06	1492.22	2086.95	-101.20	1475.09	2465.29	0.84	1439.99	134.67	1151.31	73.13	726.37	1056.13	74.63	0.00
9.68000	2987.15	9.41	29.76	2989.98	2.48	64.30	2761.75	31.67	107.22	2792.34	28.39	131.37	3246.10	-195.56	92.91	3086.60	-171.59	64.04	2133.16	-94.72	81.65	2140.52	-90.67	113.09	3209.08	-50.48	1093.00	0.00	0.00	0.00	2704.23	-70.18	1500.92	3033.18	25.06	1492.22	2086.95	-101.20	1475.09	2465.29	0.84	1439.99	134.89	1151.75	72.88	727.85	1055.28	75.12	0.00
9.69000	2996.70	10.17	32.97	3011.44	1.82	69.50	2761.75	31.67	107.22	2792.34	28.39	131.37	3246.10	-195.56	92.91	3086.60	-171.59	64.04	2133.16	-94.72	81.65	2140.52	-90.67	113.09	3209.08	-50.48	1093.00	0.00	0.00	0.00	2704.23	-70.18	1500.92	3033.18	25.06	1492.22	2086.95	-101.20	1475.09	2465.29	0.84	1439.99	136.53	1151.37	73.71	728.10	1056.05	74.71	0.00
9.70000	3008.10	10.51	36.68	3034.29	1.09	73.48	2761.75	31.67	107.22	2792.34	28.39	131.37	3246.10	-195.56	92.91	3086.60	-171.59	64.04	2133.16	-94.72	81.65	2140.52	-90.67	113.09	3209.08	-50.48	1093.00	0.00	0.00	0.00	2704.23	-70.18	1500.92	3033.18	25.06	1492.22	2086.95	-101.20	1475.09	2465.29	0.84	1439.99	135.37	1151.96	73.28	727.00	1057.14	74.27	0.00
9.71000	3023.67	10.51	40.47	3058.04	0.80	76.13	2761.75	31.67	107.22	2792.34	28.39	131.37	3246.10	-195.56	92.91	3086.60	-171.59	64.04	2133.16	-94.72	81.65	2140.52	-90.67	113.09	3209.08	-50.48	1093.00	0.00	0.00	0.00	2704.23	-70.18	1500.92	3033.18	25.06	1492.22	2086.95	-101.20	1475.09	2465.29	0.84	1439.99	135.44	1151.41	73.44	728.22	1056.19	74.88	0.00
9.72000	3045.71	10.29	43.92	3083.32	1.03	78.07	2761.75	31.67	107.22	2792.34	28.39	131.37	3246.10	-195.56	92.91	3086.60	-171.59	64.04	2133.16	-94.72	81.65	2140.52	-90.67	113.09	3209.08	-50.48	1093.00	0.00	0.00	0.00	2704.23	-70.18	1500.92	3033.18	25.06	1492.22	2086.95	-101.20	1475.09	2465.29	0.84	1439.99	137.65	1150.00	74.20	726.94	1056.46	74.72	0.00
9.73000	3076.55	9.95	46.61	3109.05	1.46	78.52	2761.75	31.67	107.22	2792.34	28.39	131.37	3246.10	-195.56	92.91	3086.60	-171.59	64.04	2133.16	-94.72	81.65	2140.52	-90.67	113.09	3209.08	-50.48	1093.00	0.00	0.00	0.00	2704.23	-70.18	1500.92	3033.18	25.06	1492.22	2086.95	-101.20	1475.09	2465.29	0.84	1439.99	137.67	1150.92	73.99	727.99	1056.56	74.94	0.00
9.74000	3118.50	9.58	48.11	3135.56	1.56	78.08	2761.75	31.67	107.22	2792.34	28.39	131.37	3246.10	-195.56	92.91	3086.60	-171.59	64.04	2133.16	-94.72	81.65	2140.52	-90.67	113.09	3209.08	-50.48	1093.00	0.00	0.00	0.00	2704.23	-70.18	1500.92	3033.18	25.06	1492.22	2086.95	-101.20	1475.09	2465.29	0.84	1439.99	139.88	1151.02	74.55	728.02	1057.22	74.54	0.00
9.75000	3173.82	9.30	47.99	3164.05	1.27	77.43	2761.75	31.67	107.22	2792.34	28.39	131.37	3246.10	-195.56	92.91	3086.60	-171.59	64.04	2133.16	-94.72	81.65	2140.52	-90.67	113.09	3209.08	-50.48	1093.00	0.00	0.00	0.00	2704.23	-70.18	1500.92	3033.18	25.06	1492.22	2086.95	-101.20	1475.09	2465.29	0.84	1439.99	137.65	1150.86	73.86	727.71	1056.63	74.51	0.00
9.76000	3205.21	9.19	47.46	3193.84	0.69	76.09	2761.75	31.67	107.22	2792.34	28.39	131.37	3246.10	-195.56	92.91	3086.60	-171.59	64.04	2133.16	-94.72	81.65	2140.52	-90.67	113.09	3209.08	-50.48	1093.00	0.00	0.00	0.00	2704.23	-70.18	1500.92	3033.18	25.06	1492.22	2086.95	-101.20	1475.09	2465.29	0.84	1439.99	135.36	1152.79	73.04	727.06	1056.58	74.61	0.00
9.77000	3205.21	9.19	47.46	3193.84	0.69	76.09	2761.75	31.67	107.22	2792.34	28.39	131.37	3246.10	-195.56	92.91	3086.60	-171.59	64.04	2133.16	-94.72	81.65	2140.52	-90.67	113.09	3209.08	-50.48	1093.00	0.00	0.00	0.00	2704.23	-70.18	1500.92	3033.18	25.06	1492.22	2086.95	-101.20	1475.09	2465.29	0.84	1439.99	137.24	1151.58	73.46	726.15	1056.50	74.62	0.00
9.78000	3205.21	9.19	47.46	3193.84	0.69	76.09	2761.75	31.67	107.22	2792.34	28.39	131.37	3246.10	-195.56	92.91	3086.60	-171.59	64.04	2133.16	-94.72	81.65	2140.52	-90.67	113.09	3209.08	-50.48	1093.00	0.00	0.00	0.00	2704.23	-70.18	1500.92	3033.18	25.06	1492.22	2086.95	-101.20	1475.09	2465.29	0.84	1439.99	136.80	1151.72	73.10	728.88	1056.16	75.20	0.00
9.79000	3205.21	9.19	47.46	3193.84	0.69	76.09	2761.75	31.67	107.22	2792.34	28.39	131.37	3246.10	-195.56	92.91	3086.60	-171.59	64.04	2133.16	-94.72	81.65	2140.52	-90.67	113.09	3209.08	-50.48	1093.00	0.00	0.00	0.00	2704.23	-70.18	1500.92	3033.18	25.06	1492.22	2086.95	-101.20	1475.09	2465.29	0.84	1439.99	138.45	1150.05	74.14	727.86	1056.45	74.81	0.00
9.80000	3205.21	9.19	47.46	3193.84	0.69	76.09	2761.75	31.67	107.22	2792.34	28.39	131.37	3246.10	-195.56	92.91	3086.60	-171.59	64.04	2133.16	-94.72	81.65	2140.52	-90.67	113.09	3209.08	-50.48	1093.00	0.00	0.00	0.00	2704.23	-70.18	1500.92	3033.18	25.06	1492.22	2086.95	-101.20	1475.09	2465.29	0.84	1439.99	138.71	1148.82	74.66	726.56	1057.50	74.09	0.00
9.81000	3205.21	9.19	47.46	3193.84	0.69	76.09	2761.75	31.67	107.22	2792.34	28.39	131.37	3246.10	-195.56	92.91	3086.60	-171.59	64.04	2133.16	-94.72	81.65	2140.52	-90.67	113.09	3209.08	-50.48	1093.00	0.00	0.00	0.00	2704.23	-70.18	1500.92	3033.18	25.06	1492.22	2086.95	-101.20	1475.09	2465.29	0.84	1439.99	138.33	1149.54	74.51	726.20	1057.03	74.23	0.00
9.82000	3205.21	9.19	47.46	3193.84	0.69	76.09	2761.75	31.67	107.22	2792.34	28.39	131.37	3246.10	-195.56	92.91	3086.60	-171.59	64.04	2133.16	-94.72	81.65	2140.52	-90.67	113.09	3209.08	-50.48	1093.00	0.00	0.00	0.00	2704.23	-70.18	1500.92	3033.18	25.06	1492.22	2086.95	-101.20	1475.09	2465.29	0.84	1439.99	138.21	1151.75	74.00	726.93	1056.79	74.47	0.00
9.83000	3205.21	9.19	47.46	3193.84	0.69	76.09	2761.75	31.67	107.22	2792.34	28.39	131.37	3246.10	-195.56	92.91	3086.60	-171.59	64.04	2133.16	-94.72	81.65	2140.52	-90.67	113.09	3209.08	-50.48	1093.00	0.00	0.00	0.00	2704.23	-70.18	1500.92	3033.18	25.06	1492.22	2086.95	-101.20	1475.09	2465.29	0.84	1439.99	135.85	1151.75	73.54	727.17	1057.37	74.34	0.00
9.84000	3205.21	9.19	47.46	3193.84	0.69	76.09	2761.75	31.67	107.22	2792.34	28.39	131.37	3246.10	-195.56	92.91	3086.60	-171.59	64.04	2133.16	-94.72	81.65	2140.52	-90.67	113.09	3209.08	-50.48	1093.00	0.00	0.00	0.00	2704.23	-70.18	1500.92	3033.18	25.06	1492.22	2086.95	-101.20	1475.09	2465.29	0.84	1439.99	137.42	1150.49	74.03	727.80	1057.01	74.83	0.00
9.85000	3205.21	9.19	47.46	3193.84	0.69	76.09	2761.75	31.67	107.22	2792.34	28.39	131.37	3246.10	-195.56	92.91	3086.60	-171.59	64.04	2133.16	-94.72	81.65	2140.52	-90.67	113.09	3209.08	-50.48	1093.00	0.00	0.00	0.00	2704.23	-70.18	1500.92	3033.18	25.06	1492.22	2086.95	-101.20	1475.09	2465.29	0.84	1439.99	139.47	1150.52	74.56	726.46	1057.54	74.08	0.00
9.86000	3205.21	9.19	47.46	3193.84	0.69	76.09	2761.75	31.67	107.22	2792.34	28.39	131.37	3246.10	-195.56	92.91	3086.60	-171.59	64.04	2133.16	-94.72	81.65	2140.52	-90.67	113.09	3209.08	-50.48	1093.00	0.00	0.00	0.00	2704.23	-70.18	1500.92	3033.18	25.06	1492.22	2086.95	-101.20	1475.09	2465.29	0.84	1439.99	138.13	1151.30	74.10	726.05	1056.87	74.21	0.00
9.87000	3205.21	9.19	47.46	3193.84	0.69	76.09	2761.75	31.67	107.22	2792.34	28.39	131.37	3246.10	-195.56	92.91	3086.60	-171.59	64.04	2133.16	-94.72	81.65	2140.52	-90.67	113.09	3209.08	-50.48	1093.00	0.00	0.00	0.00	2704.23	-70.18	1500.92	3033.18	25.06	1492.22	2086.95	-101.20	1475.09	2465.29	0.84	1439.99	136.54	1151.76	73.45	727.67	1056.35	74.72	0.00
9.88000	3205.21	9.19	47.46	3193.84	0.69	76.09	2761.75	31.67	107.22	2792.34	28.39	131.37	3246.10	-195.56	92.91	3086.60	-171.59	64.04	2133.16	-94.72	81.65	2140.52	-90.67	113.09	3209.08	-50.48	1093.00	0.00	0.00	0.00	2704.23	-70.18	1500.92	3033.18	25.06	1492.22	2086.95	-101.20	1475.09	2465.29	0.84	1439.99	135.13	1152.61	73.14	727.54	1056.60	74.65	0.00
9.89000	3205.21	9.19	47.46	3193.84	0.69	76.09	2761.75	31.67	107.22	2792.34	28.39	131.37	3246.10	-195.56	92.91	3086.60	-171.59	64.04	2133.16	-94.72	81.65	2140.52	-90.67	113.09	3209.08	-50.48	1093.00	0.00	0.00	0.00	2704.23	-70.18	1500.92	3033.18	25.06	1492.22	2086.95	-101.20	1475.09	2465.29	0.84	1439.99	138.04	1150.70	74.24	727.75	1056.88	74.50	0.00
9.90000	3205.21	9.19	47.46	3193.84	0.69	76.09	2761.75	31.67	107.22	2792.34	28.39	131.37	3246.10	-195.56	92.91	3086.60	-171.59	64.04	2133.16	-94.72	81.65	2140.52	-90.67	113.09	3209.08	-50.48	1093.00	0.00	0.00	0.00	2704.23	-70.18	1500.92	3033.18	25.06	1492.22	2086.95	-101.20	1475.09	2465.29	0.84	1439.99	135.14	1151.71	73.40	726.47	1057.30	74.08	0.00
9.91000	3205.21	9.19	47.46	3193.84	0.69	76.09	2761.75	31.67	107.22	2792.34	28.39	131.37	3246.10	-195.56	92.91	3086.60	-171.59	64.04	2133.16	-94.72	81.65	2140.52	-90.67	113.09	3209.08	-50.48	1093.00	0.00	0.00	0.00	2704.23	-70.18	1500.92	3033.18	25.06	1492.22	2086.95	-101.20	1475.09	2465.29	0.84	1439.99	135.03	1151.26	73.53	725.83	1057.28	74.03	0.00
9.92000	3205.21	9.19	47.46	3193.84	0.69	76.09	2761.75	31.67	107.22	2792.34	28.39	131.37	3246.10	-195.56	92.91	3086.60	-171.59	64.04	2133.16	-94.72	81.65	2140.52	-90.67	113.09	3209.08	-50.48	1093.00	0.00	0.00	0.00	2704.23	-70.18	1500.92	3033.18	25.06	1492.22	2086.95	-101.20	1475.09	2465.29	0.84	1439.99	137.10	1152.00	73.83	726.79	1057.14	74.20	0.00
9.93000	3205.21	9.19	47.46	3193.84	0.69	76.09	2761.75	31.67	107.22	2792.34	28.39	131.37	3246.10	-195.56	92.91	3086.60	-171.59	64.04	2133.16	-94.72	81.65	2140.52	-90.67	113.09	3209.08	-50.48	1093.00	0.00	0.00	0.00	2704.23	-70.18	1500.92	3033.18	25.06	1492.22	2086.95	-101.20	1475.09	2465.29	0.84	1439.99	136.39	1150.58	74.12	728.03	1056.67	74.80	0.00
9.94000	3205.21	9.19	47.46	3193.84	0.69	76.09	2761.75	31.67	107.22	2792.34	28.39	131.37	3246.10	-195.56	92.91	3086.60	-171.59	64.04	2133.16	-94.72	81.65	2140.52	-90.67	113.09	3209.08	-50.48	1093.00	0.00	0.00	0.00	2704.23	-70.18	1500.92	3033.18	25.06	1492.22	2086.95	-101.20	1475.09	2465.29	0.84	1439.99	135.85	1152.28	73.34	727.09	1056.15	74.75	0.00
9.95000	3205.21	9.19	47.46	3193.84	0.69	76.09	2761.75	31.67	107.22	2792.34	28.39	131.37	3246.10	-195.56	92.91	3086.60	-171.59	64.04	2133.16	-94.72	81.65	2140.52	-90.67	113.09	3209.08	-50.48	1093.00	0.00	0.00	0.00	2704.23	-70.18	1500.92	3033.18	25.06	1492.22	2086.95	-101.20	1475.09	2465.29	0.84	1439.99	136.47	1153.04	73.08	725.16	1057.30	74.00	0.00
9.96000	3205.21	9.19	47.46	3193.84	0.69	76.09	2761.75	31.67	107.22	2792.34	28.39	131.37	3246.10	-195.56	92.91	3086.60	-171.59	64.04	2133.16	-94.72	81.65	2140.52	-90.67	113.09	3209.08	-50.48	1093.00	0.00	0.00	0.00	2704.23	-70.18	1500.92	3033.18	25.06	1492.22	2086.95	-101.20	1475.09	2465.29	0.84	1439.99	137.62	1151.18	73.79	727.72	1056.89	74.57	0.00
9.97000	3205.21	9.19	47.46	3193.84	0.69	76.09	2761.75	31.67	107.22	2792.34	28.39	131.37	3246.10	-195.56	92.91	3086.60	-171.59	64.04	2133.16	-94.72	81.65	2140.52	-90.67	113.09	3209.08	-50.48	1093.00	0.00	0.00	0.00	2704.23	-70.18	1500.92	3033.18	25.06	1492.22	2086.95	-101.20	1475.09	2465.29	0.84	1439.99	138.01	1150.35	74.17	726.49	1056.43	74.61	0.00
9.98000	3205.21	9.19	47.46	3193.84	0.69	76.09	2761.75	31.67	107.22	2792.34	28.39	131.37	3246.10	-195.56	92.91	3086.60	-171.59	64.04	2133.16	-94.72	81.65	2140.52	-90.67	113.09	3209.08	-50.48	1093.00	0.00	0.00	0.00	2704.23	-70.18	1500.92	3033.18	25.06	1492.22	2086.95	-101.20	1475.09	2465.29	0.84	1439.99	138.50	1150.51	74.27	727.06	1056.16	74.82	0.00
9.99000	3205.21	9.19	47.46	3193.84	0.69	76.09	2761.75	31.67	107.22	2792.34	28.39	131.37	3246.10	-195.56	92.91	3086.60	-171.59	64.04	2133.16	-94.72	81.65	2140.52	-90.67	113.09	3209.08	-50.48	1093.00	0.00	0.00	0.00	2704.23	-70.18	1500.92	3033.18	25.06	1492.22	2086.95	-101.20	1475.09	2465.29	0.84	1439.99	138.30	1152.15	73.77	727.42	1057.01	74.63	0.00
10.00000	3205.21	9.19	47.46	3193.84	0.69	76.09	2761.75	31.67	107.22	2792.34	28.39	131.37	3246.10	-195.56	92.91	3086.60	-171.59	64.04	2133.16	-94.72	81.65	2140.52	-90.67	113.09	3209.08	-50.48	1093.00	0.00	0.00	0.00	2704.23	-70.18	1500.92	3033.18	25.06	1492.22	2086.95	-101.20	1475.09	2465.29	0.84	1439.99	136.80	1151.95	73.75	725.60	1057.16	74.23	0.00
10.01000	3205.21	9.19	47.46	3193.84	0.69	76.09	2761.75	31.67	107.22	2792.34	28.39	131.37	3246.10	-195.56	92.91	3086.60	-171.59	64.04	2133.16	-94.72	81.65	2140.52	-90.67	113.09	3209.08	-50.48	1093.00	0.00	0.00	0.00	2704.23	-70.18	1500.92	3033.18	25.06	1492.22	2086.95	-101.20	1475.09	2465.29	0.84	1439.99	138.98	1152.79	73.36	727.01	1056.75	74.71	0.00
10.02000	3205.21	9.19	47.46	3193.84	0.69	76.09	2761.75	31.67	107.22	2792.34	28.39	131.37	3246.10	-195.56	92.91	3086.60	-171.59	64.04	2133.16	-94.72	81.65	2140.52	-90.67	113.09	3209.08	-50.48	1093.00	0.00	0.00	0.00	2704.23	-70.18	1500.92	3033.18	25.06	1492.22	2086.95	-101.20	1475.09	2465.29	0.84	1439.99	137.80	1151.88	73.41	726.48	1056.95	74.56	0.00
10.03000	3205.21	9.19	47.46	3193.84	0.69	76.09	2761.75	31.67	107.22	2792.34	28.39	131.37	3246.10	-195.56	92.91	3086.60	-171.59	64.04	2133.16	-94.72	81.65	2140.52	-90.67	113.09	3209.08	-50.48	1093.00	0.00	0.00	0.00	2704.23	-70.18	1500.92	3033.18	25.06	1492.22	2086.95	-101.20	1475.09	2465.29	0.84	1439.99	138.06	1150.83	73.78	726.21	1057.23	74.31	0.00
10.04000	3205.21	9.19	47.46	3193.84	0.69	76.09	2761.75	31.67	107.22	2792.34	28.39	131.37	3246.10	-195.56	92.91	3086.60	-171.59	64.04	2133.16	-94.72	81.65	2140.52	-90.67	113.09	3209.08	-50.48	1093.00	0.00	0.00	0.00	2704.23	-70.18	1500.92	3033.18	25.06	1492.22	2086.95	-101.20	1475.09	2465.29	0.84	1439.99	141.58	1149.35	74.94	727.37	1056.32	74.71	0.00
10.05000	3205.21	9.19	47.46	3193.84	0.69	76.09	2761.75	31.67	107.22	2792.34	28.39	131.37	3246.10	-195.56	92.91	3086.60	-171.59	64.04	2133.16	-94.72	81.65	2140.52	-90.67	113.09	3209.08	-50.48	1093.00	0.00	0.00	0.00	2704.23	-70.18	1500.92	3033.18	25.06	1492.22	2086.95	-101.20	1475.09	2465.29	0.84	1439.99	140.55	1149.56	74.99	729.18	1056.42	75.16	0.00
10.06000	3205.21	9.19	47.46	3193.84	0.69	76.09	2761.75	31.67	107.22	2792.34	28.39	131.37	3246.10	-195.56	92.91	3086.60	-171.59	64.04	2133.16	-94.72	81.65	2140.52	-90.67	113.09	3209.08	-50.48	1093.00	0.00	0.00	0.00	2704.23	-70.18	1500.92	3033.18	25.06	1492.22	2086.95	-101.20	1475.09	2465.29	0.84	1439.99	137.71	1150.99	74.03	729.40	1056.17	75.42	0.00
10.07000	3205.21	9.19	47.46	3193.84	0.69	76.09	2761.75	31.67	107.22	2792.34	28.39	131.37	3246.10	-195.56	92.91	3086.60	-171.59	64.04	2133.16	-94.72	81.65	2140.52	-90.67	113.09	3209.08	-50.48	1093.00	0.00	0.00	0.00	2704.23	-70.18	1500.92	3033.18	25.06	1492.22	2086.95	-101.20	1475.09	2465.29	0.84	1439.99	139.86	1150.37	74.39	728.85	1057.06	74.94	0.00
10.08000	3205.21	9.19	47.46	3193.84	0.69	76.09	2761.75	31.67	107.22	2792.34	28.39	131.37	3246.10	-195.56	92.91	3086.60	-171.59	64.04	2133.16	-94.72	81.65	2140.52	-90.67	113.09	3209.08	-50.48	1093.00	0.00	0.00	0.00	2704.23	-70.18	1500.92	3033.18	25.06	1492.22	2086.95	-101.20	1475.09	2465.29	0.84	1439.99	140.14	1151.41	74.12	728.26	1055.92	75.34	0.00
10.09000	3205.21	9.19	47.46	3193.84	0.69	76.09	2761.75	31.67	107.22	2792.34	28.39	131.37	3246.10	-195.56	92.91	3086.60	-171.59	64.04	2133.16	-94.72	81.65	2140.52	-90.67	113.09	3209.08	-50.48	1093.00	0.00	0.00	0.00	2704.23	-70.18	1500.92	3033.18	25.06	1492.22	2086.95	-101.20	1475.09	2465.29	0.84	1439.99	136.23	1152.22	73.36	727.16	1055.76	75.02	0.00
10.10000	3205.21	9.19	47.46	3193.84	0.69	76.09	2761.75	31.67	107.22	2792.34	28.39	131.37	3246.10	-195.56	92.91	3086.60	-171.59	64.04	2133.16	-94.72	81.65	2140.52	-90.67	113.09	3209.08	-50.48	1093.00	0.00	0.00	0.00	2704.23	-70.18	1500.92	3033.18	25.06	1492.22	2086.95	-101.20	1475.09	2465.29	0.84	1439.99	137.45	1150.52	73.96	727.25	1056.82	74.66	0.00
10.11000	3205.21	9.19	47.46	3193.84	0.69	76.09	2761.75	31.67	107.22	2792.34	28.39	131.37	3246.10	-195.56	92.91	3086.60	-171.59	64.04	2133.16	-94.72	81.65	2140.52	-90.67	113.09	3209.08	-50.48	1093.00	0.00	0.00	0.00	2704.23	-70.18	1500.92	3033.18	25.06	1492.22	2086.95	-101.20	1475.09	2465.29	0.84	1439.99	142.77	1150.29	74.64	726.63	1056.58	74.66	0.00
10.12000	3205.21	9.19	47.46	3193.84	0.69	76.09	2761.75	31.67	107.22	2792.34	28.39	131.37	3246.10	-195.56	92.91	3086.60	-171.59	64.04	2133.16	-94.72	81.65	2140.52	-90.67	113.09	3209.08	-50.48	1093.00	0.00	0.00	0.00	2704.23	-70.18	1500.92	3033.18	25.06	1492.22	2086.95	-101.20	1475.09	2465.29	0.84	1439.99	143.57	1150.71	74.51	726.92	1057.36	74.46	0.00
10.13000	3205.21	9.19	47.46	3193.84	0.69	76.09	2761.75	31.67	107.22	2792.34	28.39	131.37	3246.10	-195.56	92.91	3086.60	-171.59	64.04	2133.16	-94.72	81.65	2140.52	-90.67	113.09	3209.08	-50.48	1093.00	0.00	0.00	0.00	2704.23	-70.18	1500.92	3033.18	25.06	1492.22	2086.95	-101.20	1475.09	2465.29	0.84	1439.99	144.48	1148.90	75.47	724.60	1057.07	74.09	0.00
10.14000	3205.21	9.19	47.46	3193.84	0.69	76.09	2761.75	31.67	107.22	2792.34	28.39	131.37	3246.10	-195.56	92.91	3086.60	-171.59	64.04	2133.16	-94.72	81.65	2140.52	-90.67	113.09	3209.08	-50.48	1093.00	0.00	0.00	0.00	2704.23	-70.18	1500.92	3033.18	25.06	1492.22	2086.95	-101.20	1475.09	2465.29	0.84	1439.99	142.18	1149.06	75.03	724.94	1056.88	74.39	0.00
10.15000	3205.21	9.19	47.46	3193.84	0.69	76.09	2761.75	31.67	107.22	2792.34	28.39	131.37	3246.10	-195.56	92.91	3086.60	-171.59	64.04	2133.16	-94.72	81.65	2140.52	-90.67	113.09	3209.08	-50.48	1093.00	0.00	0.00	0.00	2704.23	-70.18	1500.92	3033.18	25.06	1492.22	2086.95	-101.20	1475.09	2465.29	0.84	1439.99	141.76	1150.19	74.56	724.65	1057.22	74.28	0.00
10.16000	3205.21	9.19	47.46	3193.84	0.69	76.09	2761.75	31.67	107.22	2792.34	28.39	131.37	3246.10	-195.56	92.91	3086.60	-171.59	64.04	2133.16	-94.72	81.65	2140.52	-90.67	113.09	3209.08	-50.48	1093.00	0.00	0.00	0.00	2704.23	-70.18	1500.92	3033.18	25.06	1492.22	2086.95	-101.20	1475.09	2465.29	0.84	1439.99	144.19	1148.20	75.41	724.58	1057.14	74.41	0.00
10.17000	3205.21	9.19	47.46	3193.84	0.69	76.09	2761.75	31.67	107.22	2792.34	28.39	131.37	3246.10	-195.56	92.91	3086.60	-171.59	64.04	2133.16	-94.72	81.65	2140.52	-90.67	113.09	3209.08	-50.48	1093.00	0.00	0.00	0.00	2704.23	-70.18	1500.92	3033.18	25.06	1492.22	2086.95	-101.20	1475.09	2465.29	0.84	1439.99	142.69	1149.24	74.92	724.80	1056.68	74.50	0.00
10.18000	3205.21	9.19	47.46	3193.84	0.69	76.09	2761.75	31.67	107.22	2792.34	28.39	131.37	3246.10	-195.56	92.91	3086.60	-171.59	64.04	2133.16	-94.72	81.65	2140.52	-90.67	113.09	3209.08	-50.48	1093.00	0.00	0.00	0.00	2704.23	-70.18	1500.92	3033.18	25.06	1492.22	2086.95	-101.20	1475.09	2465.29	0.84	1439.99	144.87	1148.45	75.88	726.77	1056.61	74.91	0.00
10.19000	3205.21	9.19	47.46	3193.84	0.69	76.09	2761.75	31.67	107.22	2792.34	28.39	131.37	3246.10	-195.56	92.91	3086.60	-171.59	64.04	2133.16	-94.72	81.65	2140.52	-90.67	113.09	3209.08	-50.48	1093.00	0.00	0.00	0.00	2704.23	-70.18	1500.92	3033.18	25.06	1492.22	2086.95	-101.20	1475.09	2465.29	0.84	1439.99	142.95	1151.07	74.39	725.71	1056.94	74.72	0.00
10.20000	3205.21	9.19	47.46	3193.84	0.69	76.09	2761.75	31.67	107.22	2792.34	28.39	131.37	3246.10	-195.56	92.91	3086.60	-171.59	64.04	2133.16	-94.72	81.65	2140.52	-90.67	113.09	3209.08	-50.48	1093.00	0.00	0.00	0.00	2704.23	-70.18	1500.92	3033.18	25.06	1492.22	2086.95	-101.20	1475.09	2465.29	0.84	1439.99	147.68	1147.47	76.46	726.03	1055.89	74.99	0.00
10.21000	3205.21	9.19	47.46	3193.84	0.69	76.09	2761.75	31.67	107.22	2792.34	28.39	131.37	3246.10	-195.56	92.91	3086.60	-171.59	64.04	2133.16	-94.72	81.65	2140.52	-90.67	113.09	3209.08	-50.48	1093.00	0.00	0.00	0.00	2704.23	-70.18	1500.92	3033.18	25.06	1492.22	2086.95	-101.20	1475.09	2465.29	0.84	1439.99	148.18	1146.36	76.88	727.42	1056.59	74.96	0.00
10.22000	3205.21	9.19	47.46	3193.84	0.69	76.09	2761.75	31.67	107.22	2792.34	28.39	131.37	3246.10	-195.56	92.91	3086.60	-171.59	64.04	2133.16	-94.72	81.65	2140.52	-90.67	113.09	3209.08	-50.48	1093.00	0.00	0.00	0.00	2704.23	-70.18	1500.92	3033.18	25.06	1492.22	2086.95	-101.20	1475.09	2465.29	0.84	1439.99	148.58	1147.07	76.78	724.49	1056.74	74.21	0.00
10.23000	3205.21	9.19	47.46	3193.84	0.69	76.09	2761.75	31.67	107.22	2792.34	28.39	131.37	3246.10	-195.56	92.91	3086.60	-171.59	64.04	2133.16	-94.72	81.65	2140.52	-90.67	113.09	3209.08	-50.48	1093.00	0.00	0.00	0.00	2704.23	-70.18	1500.92	3033.18	25.06	1492.22	2086.95	-101.20	1475.09	2465.29	0.84	1439.99	149.87	1147.75	76.90	726.13	1056.17	74.65	0.00
10.24000	3205.21	9.19	47.46	3193.84	0.69	76.09	2761.75	31.67	107.22	2792.34	28.39	131.37	3246.10	-195.56	92.91	3086.60	-171.59	64.04	2133.16	-94.72	81.65	2140.52	-90.67	113.09	3209.08	-50.48	1093.00	0.00	0.00	0.00	2704.23	-70.18	1500.92	3033.18	25.06	1492.22	2086.95	-101.20	1475.09	2465.29	0.84	1439.99	149.64	1147.99	76.87	726.12	1056.35	74.77	0.00
10.25000	3205.21	9.19	47.46	3193.84	0.69	76.09	2761.75	31.67	107.22	2792.34	28.39	131.37	3246.10	-195.56	92.91	3086.60	-171.59	64.04	2133.16	-94.72	81.65	2140.52	-90.67	113.09	3209.08	-50.48	1093.00	0.00	0.00	0.00	2704.23	-70.18	1500.92	3033.18	25.06	1492.22	2086.95	-101.20	1475.09	2465.29	0.84	1439.99	147.20	1148.40	75.91	726.49	1056.04	74.90	0.00
10.26000	3205.21	9.19	47.46	3193.84	0.69	76.09	2761.75	31.67	107.22	2792.34	28.39	131.37	3246.10	-195.56	92.91	3086.60	-171.59	64.04	2133.16	-94.72	81.65	2140.52	-90.67	113.09	3209.08	-50.48	1093.00	0.00	0.00	0.00	2704.23	-70.18	1500.92	3033.18	25.06	1492.22	2086.95	-101.20	1475.09	2465.29	0.84	1439.99	145.53	1147.95	75.99	726.81	1055.90	74.91	0.00
10.27000	3205.21	9.19	47.46	3193.84	0.69	76.09	2761.75	31.67	107.22	2792.34	28.39	131.37	3246.10	-195.56	92.91	3086.60	-171.59	64.04	2133.16	-94.72	81.65	2140.52	-90.67	113.09	3209.08	-50.48	1093.00	0.00	0.00	0.00	2704.23	-70.18	1500.92	3033.18	25.06	1492.22	2086.95	-101.20	1475.09	2465.29	0.84	1439.99	147.52	1147.24	76.71	726.62	1055.63	74.80	0.00
10.28000	3205.21	9.19	47.46	3193.84	0.69	76.09	2761.75	31.67	107.22	2792.34	28.39	131.37	3246.10	-195.56	92.91	3086.60	-171.59	64.04	2133.16	-94.72	81.65	2140.52	-90.67	113.09	3209.08	-50.48	1093.00	0.00	0.00	0.00	2704.23	-70.18	1500.92	3033.18	25.06	1492.22	2086.95	-101.20	1475.09	2465.29	0.84	1439.99	145.48	1147.92	75.91	726.61	1056.18	74.64	0.00
10.29000	3205.21	9.19	47.46	3193.84	0.69	76.09	2761.75	31.67	107.22	2792.34	28.39	131.37	3246.10	-195.56	92.91	3086.60	-171.59	64.04	2133.16	-94.72	81.65	2140.52	-90.67	113.09	3209.08	-50.48	1093.00	0.00	0.00	0.00	2704.23	-70.18	1500.92	3033.18	25.06	1492.22	2086.95	-101.20	1475.09	2465.29	0.84	1439.99	145.80	1148.78	75.82	726.49	1056.23	74.56	0.00
10.30000	3205.21	9.19	47.46	3193.84	0.69	76.09	2761.75	31.67	107.22	2792.34	28.39	131.37	3246.10	-195.56	92.91	3086.60	-171.59	64.04	2133.16	-94.72	81.65	2140.52	-90.67	113.09	3209.08	-50.48	1093.00	0.00	0.00	0.00	2704.23	-70.18	1500.92	3033.18	25.06	1492.22	2086.95	-101.20	1475.09	2465.29	0.84	1439.99	143.69	1148.96	74.91	726.85	1055.94	74.66	0.00
10.31000	3205.21	9.19	47.46	3193.84	0.69	76.09	2761.75	31.67	107.22	2792.34	28.39	131.37	3246.10	-195.56	92.91	3086.60	-171.59	64.04	2133.16	-94.72	81.65	2140.52	-90.67	113.09	3209.08	-50.48	1093.00	0.00	0.00	0.00	2704.23	-70.18	1500.92	3033.18	25.06	1492.22	2086.95	-101.20	1475.09	2465.29	0.84	1439.99	141.01	1149.30	74.50	728.53	1055.92	75.20	0.00
10.32000	3205.21	9.19	47.46	3193.84	0.69	76.09	2761.75	31.67	107.22	2792.34	28.39	131.37	3246.10	-195.56	92.91	3086.60	-171.59	64.04	2133.16	-94.72	81.65	2140.52	-90.67	113.09	3209.08	-50.48	1093.00	0.00	0.00	0.00	2704.23	-70.18	1500.92	3033.18	25.06	1492.22	2086.95	-101.20	1475.09	2465.29	0.84	1439.99	141.63	1148.95	74.76	729.82	1056.43	75.28	0.00
10.33000	3205.21	9.19	47.46	3193.84	0.69	76.09	2761.75	31.67	107.22	2792.34	28.39	131.37	3246.10	-195.56	92.91	3086.60	-171.59	64.04	2133.16	-94.72	81.65	2140.52	-90.67	113.09	3209.08	-50.48	1093.00	0.00	0.00	0.00	2704.23	-70.18	1500.92	3033.18	25.06	1492.22	2086.95	-101.20	1475.09	2465.29	0.84	1439.99	141.99	1149.53	74.63	729.03	1056.08	75.33	0.00
10.34000	3205.21	9.19	47.46	3193.84	0.69	76.09	2761.75	31.67	107.22	2792.34	28.39	131.37	3246.10	-195.56	92.91	3086.60	-171.59	64.04	2133.16	-94.72	81.65	2140.52	-90.67	113.09	3209.08	-50.48	1093.00	0.00	0.00	0.00	2704.23	-70.18	1500.92	3033.18	25.06	1492.22	2086.95	-101.20	1475.09	2465.29	0.84	1439.99	141.17	1148.95	74.57	727.44	1055.28	75.08	0.00
10.35000	3205.21	9.19	47.46	3193.84	0.69	76.09	2761.75	31.67	107.22	2792.34	28.39	131.37	3246.10	-195.56	92.91	3086.60	-171.59	64.04	2133.16	-94.72	81.65	2140.52	-90.67	113.09	3209.08	-50.48	1093.00	0.00	0.00	0.00	2704.23	-70.18	1500.92	3033.18	25.06	1492.22	2086.95	-101.20	1475.09	2465.29	0.84	1439.99	140.06	1150.39	73.90	728.55	1055.09	75.31	0.00
10.36000	3205.21	9.19	47.46	3193.84	0.69	76.09	2761.75	31.67	107.22	2792.34	28.39	131.37	3246.10	-195.56	92.91	3086.60	-171.59	64.04	2133.16	-94.72	81.65	2140.52	-90.67	113.09	3209.08	-50.48	1093.00	0.00	0.00	0.00	2704.23	-70.18	1500.92	3033.18	25.06	1492.22	2086.95	-101.20	1475.09	2465.29	0.84	1439.99	139.20	1150.34	73.87	727.89	1056.55	74.60	0.00
10.37000	3205.21	9.19	47.46	3193.84	0.69	76.09	2761.75	31.67	107.22	2792.34	28.39	131.37	3246.10	-195.56	92.91	3086.60	-171.59	64.04	2133.16	-94.72	81.65	2140.52	-90.67	113.09	3209.08	-50.48	1093.00	0.00	0.00	0.00	2704.23	-70.18	1500.92	3033.18	25.06	1492.22	2086.95	-101.20	1475.09	2465.29	0.84	1439.99	140.00	1150.19	74.18	727.23	1055.98	74.91	0.00
10.38000	3205.21	9.19	47.46	3193.84	0.69	76.09	2761.75	31.67	107.22	2792.34	28.39	131.37	3246.10	-195.56	92.91	3086.60	-171.59	64.04	2133.16	-94.72	81.65	2140.52	-90.67	113.09	3209.08	-50.48	1093.00	0.00	0.00	0.00	2704.23	-70.18	1500.92	3033.18	25.06	1492.22	2086.95	-101.20	1475.09	2465.29	0.84	1439.99	139.06	1150.25	73.96	726.70	1055.36	74.99	0.00
10.39000	3205.21	9.19	47.46	3193.84	0.69	76.09	2761.75	31.67	107.22	2792.34	28.39	131.37	3246.10	-195.56	92.91	3086.60	-171.59	64.04	2133.16	-94.72	81.65	2140.52	-90.67	113.09	3209.08	-50.48	1093.00	0.00	0.00	0.00	2704.23	-70.18	1500.92	3033.18	25.06	1492.22	2086.95	-101.20	1475.09	2465.29	0.84	1439.99	139.06	1149.28	74.37	725.57	1055.48	74.66	0.00
10.40000	3205.21	9.19	47.46	3193.84	0.69	76.09	2761.75	31.67	107.22	2792.34	28.39	131.37	3246.10	-195.56	92.91	3086.60	-171.59	64.04	2133.16	-94.72	81.65	2140.52	-90.67	113.09	3209.08	-50.48	1093.00	0.00	0.00	0.00	2704.23	-70.18	1500.92	3033.18	25.06	1492.22	2086.95	-101.20	1475.09	2465.29	0.84	1439.99	139.34	1149.61	74.26	724.68	1056.15	74.15	0.00
10.41000	3205.21	9.19	47.46	3193.84	0.69	76.09	2761.75	31.67	107.22	2792.34	28.39	131.37	3246.10	-195.56	92.91	3086.60	-171.59	64.04	2133.16	-94.72	81.65	2140.52	-90.67	113.09	3209.08	-50.48	1093.00	0.00	0.00	0.00	2704.23	-70.18	1500.92	3033.18	25.06	1492.22	2086.95	-101.20	1475.09	2465.29	0.84	1439.99	139.60	1150.22	73.86	727.78	1055.86	74.99	0.00
10.42000	3205.21	9.19	47.46	3193.84	0.69	76.09	2761.75	31.67	107.22	2792.34	28.39	131.37	3246.10	-195.56	92.91	3086.60	-171.59	64.04	2133.16	-94.72	81.65	2140.52	-90.67	113.09	3209.08	-50.48	1093.00	0.00	0.00	0.00	2704.23	-70.18	1500.92	3033.18	25.06	1492.22	2086.95	-101.20	1475.09	2465.29	0.84	1439.99	138.76	1150.72	73.57	726.39	1055.85	74.85	0.00
10.43000	3205.21	9.19	47.46	3193.84	0.69	76.09	2761.75	31.67	107.22	2792.34	28.39	131.37	3246.10	-195.56	92.91	3086.60	-171.59	64.04	2133.16	-94.72	81.65	2140.52	-90.67	113.09	3209.08	-50.48	1093.00	0.00	0.00	0.00	2704.23	-70.18	1500.92	3033.18	25.06	1492.22	2086.95	-101.20	1475.09	2465.29	0.84	1439.99	141.05	1150.26	74.24	725.07	1055.94	74.41	0.00
10.44000	3205.21	9.19	47.46	3193.84	0.69	76.09	2761.75	31.67	107.22	2792.34	28.39	131.37	3246.10	-195.56	92.91	3086.60	-171.59	64.04	2133.16	-94.72	81.65	2140.52	-90.67	113.09	3209.08	-50.48	1093.00	0.00	0.00	0.00	2704.23	-70.18	1500.92	3033.18	25.06	1492.22	2086.95	-101.20	1475.09	2465.29	0.84	1439.99	140.27	1152.96	73.12	724.99	1056.18	74.26	0.00
10.45000	3205.21	9.19	47.46	3193.84	0.69	76.09	2761.75	31.67	107.22	2792.34	28.39	131.37	3246.10	-195.56	92.91	3086.60	-171.59	64.04	2133.16	-94.72	81.65	2140.52	-90.67	113.09	3209.08	-50.48	1093.00	0.00	0.00	0.00	2704.23	-70.18	1500.92	3033.18	25.06	1492.22	2086.95	-101.20	1475.09	2465.29	0.84	1439.99	137.49	1151.55	73.09	722.70	1056.52	73.88	0.00
10.46000	3205.21	9.19	47.46	3193.84	0.69	76.09	2761.75	31.67	107.22	2792.34	28.39	131.37	3246.10	-195.56	92.91	3086.60	-171.59	64.04	2133.16	-94.72	81.65	2140.52	-90.67	113.09	3209.08	-50.48	1093.00	0.00	0.00	0.00	2704.23	-70.18	1500.92	3033.18	25.06	1492.22	2086.95	-101.20	1475.09	2465.29	0.84	1439.99	138.72	1150.81	73.35	724.06	1056.21	74.34	0.00
10.47000	3205.21	9.19	47.46	3193.84	0.69	76.09	2761.75	31.67	107.22	2792.34	28.39	131.37	3246.10	-195.56	92.91	3086.60	-171.59	64.04	2133.16	-94.72	81.65	2140.52	-90.67	113.09	3209.08	-50.48	1093.00	0.00	0.00	0.00	2704.23	-70.18	1500.92	3033.18	25.06	1492.22	2086.95	-101.20	1475.09	2465.29	0.84	1439.99	137.85	1151.07	73.08	723.60	1056.52	74.05	0.00
10.48000	3205.21	9.19	47.46	3193.84	0.69	76.09	2761.75	31.67	107.22	2792.34	28.39	131.37	3246.10	-195.56	92.91	3086.60	-171.59	64.04	2133.16	-94.72	81.65	2140.52	-90.67	113.09	3209.08	-50.48	1093.00	0.00	0.00	0.00	2704.23	-70.18	1500.92	3033.18	25.06	1492.22	2086.95	-101.20	1475.09	2465.29	0.84	1439.99	139.08	1150.67	73.61	723.49	1057.18	73.69	0.00
10.49000	3205.21	9.19	47.46	3193.84	0.69	76.09	2761.75	31.67	107.22	2792.34	28.39	131.37	3246.10	-195.56	92.91	3086.60	-171.59	64.04	2133.16	-94.72	81.65	2140.52	-90.67	113.09	3209.08	-50.48	1093.00	0.00	0.00	0.00	2704.23	-70.18	1500.92	3033.18	25.06	1492.22	2086.95	-101.20	1475.09	2465.29	0.84	1439.99	138.27	1150.34	73.65	723.59	1057.25	73.75	0.00
10.50000	3205.21	9.19	47.46	3193.84	0.69	76.09	2761.75	31.67	107.22	2792.34	28.39	131.37	3246.10	-195.56	92.91	3086.60	-171.59	64.04	2133.16	-94.72	81.65	2140.52	-90.67	113.09	3209.08	-50.48	1093.00	0.00	0.00	0.00	2704.23	-70.18	1500.92	3033.18	25.06	1492.22	2086.95	-101.20	1475.09	2465.29	0.84	1439.99	136.56	1152.64	72.61	724.77	1057.08	74.21	0.00
10.51000	3205.21	9.19	47.46	3193.84	0.69	76.09	2761.75	31.67	107.22	2792.34	28.39	131.37	3246.10	-195.56	92.91	3086.60	-171.59	64.04	2133.16	-94.72	81.65	2140.52	-90.67	113.09	3209.08	-50.48	1093.00	0.00	0.00	0.00	2704.23	-70.18	1500.92	3033.18	25.06	1492.22	2086.95	-101.20	1475.09	2465.29	0.84	1439.99	137.40	1152.71	72.81	724.12	1057.63	74.01	0.00
10.52000	3205.21	9.19	47.46	3193.84	0.69	76.09	2761.75	31.67	107.22	2792.34	28.39	131.37	3246.10	-195.56	92.91	3086.60	-171.59	64.04	2133.16	-94.72	81.65	2140.52	-90.67	113.09	3209.08	-50.48	1093.00	0.00	0.00	0.00	2704.23	-70.18	1500.92	3033.18	25.06	1492.22	2086.95	-101.20	1475.09	2465.29	0.84	1439.99	140.80	1151.80	73.75	725.23	1057.24	74.25	0.00
10.53000	3205.21	9.19	47.46	3193.84	0.69	76.09	2761.75	31.67	107.22	2792.34	28.39	131.37	3246.10	-195.56	92.91	3086.60	-171.59	64.04	2133.16	-94.72	81.65	2140.52	-90.67	113.09	3209.08	-50.48	1093.00	0.00	0.00	0.00	2704.23	-70.18	1500.92	3033.18	25.06	1492.22	2086.95	-101.20	1475.09	2465.29	0.84	1439.99	140.22	1150.50	74.00	725.80	1057.48	74.30	0.00
10.54000	3205.21	9.19	47.46	3193.84	0.69	76.09	2761.75	31.67	107.22	2792.34	28.39	131.37	3246.10	-195.56	92.91	3086.60	-171.59	64.04	2133.16	-94.72	81.65	2140.52	-90.67	113.09	3209.08	-50.48	1093.00	0.00	0.00	0.00	2704.23	-70.18	1500.92	3033.18	25.06	1492.22	2086.95	-101.20	1475.09	2465.29	0.84	1439.99	142.12	1149.14	74.71	724.31	1057.44	74.13	0.00
10.55000	3205.21	9.19	47.46	3193.84	0.69	76.09	2761.75	31.67	107.22	2792.34	28.39	131.37	3246.10	-195.56	92.91	3086.60	-171.59	64.04	2133.16	-94.72	81.65	2140.52	-90.67	113.09	3209.08	-50.48	1093.00	0.00	0.00	0.00	2704.23	-70.18	1500.92	3033.18	25.06	1492.22	2086.95	-101.20	1475.09	2465.29	0.84	1439.99	140.42	1150.27	74.02	725.74	1055.98	74.81	0.00
10.56000	3205.21	9.19	47.46	3193.84	0.69	76.09	2761.75	31.67	107.22	2792.34	28.39	131.37	3246.10	-195.56	92.91	3086.60	-171.59	64.04	2133.16	-94.72	81.65	2140.52	-90.67	113.09	3209.08	-50.48	1093.00	0.00	0.00	0.00	2704.23	-70.18	1500.92	3033.18	25.06	1492.22	2086.95	-101.20	1475.09	2465.29	0.84	1439.99	142.78	1149.24	75.08	725.51	1056.68	74.46	0.00
10.57000	3205.21	9.19	47.46	3193.84	0.69	76.09	2761.75	31.67	107.22	2792.34	28.39	131.37	3246.10	-195.56	92.91	3086.60	-171.59	64.04	2133.16	-94.72	81.65	2140.52	-90.67	113.09	3209.08	-50.48	1093.00	0.00	0.00	0.00	2704.23	-70.18	1500.92	3033.18	25.06	1492.22	2086.95	-101.20	1475.09	2465.29	0.84	1439.99	142.61	1150.38	74.40	726.88	1057.01	74.71	0.00
10.58000	3205.21	9.19	47.46	3193.84	0.69	76.09	2761.75	31.67	107.22	2792.34	28.39	131.37	3246.10	-195.56	92.91	3086.60	-171.59	64.04	2133.16	-94.72	81.65	2140.52	-90.67	113.09	3209.08	-50.48	1093.00	0.00	0.00	0.00	2704.23	-70.18	1500.92	3033.18	25.06	1492.22	2086.95	-101.20	1475.09	2465.29	0.84	1439.99	143.02	1149.71	74.78	728.59	1057.50	74.81	0.00
10.59000	3205.21	9.19	47.46	3193.84	0.69	76.09	2761.75	31.67	107.22	2792.34	28.39	131.37	3246.10	-195.56	92.91	3086.60	-171.59	64.04	2133.16	-94.72	81.65	2140.52	-90.67	113.09	3209.08	-50.48	1093.00	0.00	0.00	0.00	2704.23	-70.18	1500.92	3033.18	25.06	1492.22	2086.95	-101.20	1475.09	2465.29	0.84	1439.99	140.91	1151.18	73.95	727.55	1057.41	74.61	0.00
10.60000	3205.21	9.19	47.46	3193.84	0.69	76.09	2761.75	31.67	107.22	2792.34	28.39	131.37	3246.10	-195.56	92.91	3086.60	-171.59	64.04	2133.16	-94.72	81.65	2140.52	-90.67	113.09	3209.08	-50.48	1093.00	0.00	0.00	0.00	2704.23	-70.18	1500.92	3033.18	25.06	1492.22	2086.95	-101.20	1475.09	2465.29	0.84	1439.99	143.35	1151.05	74.60	727.90	1056.47	75.04	0.00
10.61000	3205.21	9.19	47.46	3193.84	0.69	76.09	2761.75	31.67	107.22	2792.34	28.39	131.37	3246.10	-195.56	92.91	3086.60	-171.59	64.04	2133.16	-94.72	81.65	2140.52	-90.67	113.09	3209.08	-50.48	1093.00	0.00	0.00	0.00	2704.23	-70.18	1500.92	3033.18	25.06	1492.22	2086.95	-101.20	1475.09	2465.29	0.84	1439.99	140.27	1150.04	74.64	729.56	1056.13	75.56	0.00
10.62000	3205.21	9.19	47.46	3193.84	0.69	76.09	2761.75	31.67	107.22	2792.34	28.39	131.37	3246.10	-195.56	92.91	3086.60	-171.59	64.04	2133.16	-94.72	81.65	2140.52	-90.67	113.09	3209.08	-50.48	1093.00	0.00	0.00	0.00	2704.23	-70.18	1500.92	3033.18	25.06	1492.22	2086.95	-101.20	1475.09	2465.29	0.84	1439.99	140.42	1150.21	74.61	725.88	1056.93	74.36	0.00
10.63000	3205.21	9.19	47.46	3193.84	0.69	76.09	2761.75	31.67	107.22	2792.34	28.39	131.37	3246.10	-195.56	92.91	3086.60	-171.59	64.04	2133.16	-94.72	81.65	2140.52	-90.67	113.09	3209.08	-50.48	1093.00	0.00	0.00	0.00	2704.23	-70.18	1500.92	3033.18	25.06	1492.22	2086.95	-101.20	1475.09	2465.29	0.84	1439.99	142.70	1149.77	74.86	728.40	1056.16	75.33	0.00
10.64000	3205.21	9.19	47.46	3193.84	0.69	76.09	2761.75	31.67	107.22	2792.34	28.39	131.37	3246.10	-195.56	92.91	3086.60	-171.59	64.04	2133.16	-94.72	81.65	2140.52	-90.67	113.09	3209.08	-50.48	1093.00	0.00	0.00	0.00	2704.23	-70.18	1500.92	3033.18	25.06	1492.22	2086.95	-101.20	1475.09	2465.29	0.84	1439.99	144.43	1151.70	74.43	726.18	1055.84	75.03	0.00
10.65000	3205.21	9.19	47.46	3193.84	0.69	76.09	2761.75	31.67	107.22	2792.34	28.39	131.37	3246.10	-195.56	92.91	3086.60	-171.59	64.04	2133.16	-94.72	81.65	2140.52	-90.67	113.09	3209.08	-50.48	1093.00	0.00	0.00	0.00	2704.23	-70.18	1500.92	3033.18	25.06	1492.22	2086.95	-101.20	1475.09	2465.29	0.84	1439.99	145.48	1149.84	75.32	725.20	1056.50	74.47	0.00
10.66000	3205.21	9.19	47.46	3193.84	0.69	76.09	2761.75	31.67	107.22	2792.34	28.39	131.37	3246.10	-195.56	92.91	3086.60	-171.59	64.04	2133.16	-94.72	81.65	2140.52	-90.67	113.09	3209.08	-50.48	1093.00	0.00	0.00	0.00	2704.23	-70.18	1500.92	3033.18	25.06	1492.22	2086.95	-101.20	1475.09	2465.29	0.84	1439.99	143.93	1150.67	74.84	725.63	1056.62	74.53	0.00
10.67000	3205.21	9.19	47.46	3193.84	0.69	76.09	2761.75	31.67	107.22	2792.34	28.39	131.37	3246.10	-195.56	92.91	3086.60	-171.59	64.04	2133.16	-94.72	81.65	2140.52	-90.67	113.09	3209.08	-50.48	1093.00	0.00	0.00	0.00	2704.23	-70.18	1500.92	3033.18	25.06	1492.22	2086.95	-101.20	1475.09	2465.29	0.84	1439.99	143.12	1150.57	74.62	726.62	1056.65	74.78	0.00
10.68000	3205.21	9.19	47.46	3193.84	0.69	76.09	2761.75	31.67	107.22	2792.34	28.39	131.37	3246.10	-195.56	92.91	3086.60	-171.59	64.04	2133.16	-94.72	81.65	2140.52	-90.67	113.09	3209.08	-50.48	1093.00	0.00	0.00	0.00	2704.23	-70.18	1500.92	3033.18	25.06	1492.22	2086.95	-101.20	1475.09	2465.29	0.84	1439.99	141.47	1150.33	74.44	726.29	1056.49	74.71	0.00
10.69000	3205.21	9.19	47.46	3193.84	0.69	76.09	2761.75	31.67	107.22	2792.34	28.39	131.37	3246.10	-195.56	92.91	3086.60	-171.59	64.04	2133.16	-94.72	81.65	2140.52	-90.67	113.09	3209.08	-50.48	1093.00	0.00	0.00	0.00	2704.23	-70.18	1500.92	3033.18	25.06	1492.22	2086.95	-101.20	1475.09	2465.29	0.84	1439.99	141.81	1150.92	74.18	725.50	1056.50	74.37	0.00
10.70000	3205.21	9.19	47.46	3193.84	0.69	76.09	2761.75	31.67	107.22	2792.34	28.39	131.37	3246.10	-195.56	92.91	3086.60	-171.59	64.04	2133.16	-94.72	81.65	2140.52	-90.67	113.09	3209.08	-50.48	1093.00	0.00	0.00	0.00	2704.23	-70.18	1500.92	3033.18	25.06	1492.22	2086.95	-101.20	1475.09	2465.29	0.84	1439.99	138.74	1150.01	74.15	723.71	1056.96	73.84	0.00
10.71000	3205.21	9.19	47.46	3193.84	0.69	76.09	2761.75	31.67	107.22	2792.34	28.39	131.37	3246.10	-195.56	92.91	3086.60	-171.59	64.04	2133.16	-94.72	81.65	2140.52	-90.67	113.09	3209.08	-50.48	1093.00	0.00	0.00	0.00	2704.23	-70.18	1500.92	3033.18	25.06	1492.22	2086.95	-101.20	1475.09	2465.29	0.84	1439.99	140.43	1151.02	74.24	724.23	1056.69	74.25	0.00
10.72000	3205.21	9.19	47.46	3193.84	0.69	76.09	2761.75	31.67	107.22	2792.34	28.39	131.37	3246.10	-195.56	92.91	3086.60	-171.59	64.04	2133.16	-94.72	81.65	2140.52	-90.67	113.09	3209.08	-50.48	1093.00	0.00	0.00	0.00	2704.23	-70.18	1500.92	3033.18	25.06	1492.22	2086.95	-101.20	1475.09	2465.29	0.84	1439.99	143.79	1150.76	74.73	726.16	1057.26	74.50	0.00
10.73000	3205.21	9.19	47.46	3193.84	0.69	76.09	2761.75	31.67	107.22	2792.34	28.39	131.37	3246.10	-195.56	92.91	3086.60	-171.59	64.04	2133.16	-94.72	81.65	2140.52	-90.67	113.09	3209.08	-50.48	1093.00	0.00	0.00	0.00	2704.23	-70.18	1500.92	3033.18	25.06	1492.22	2086.95	-101.20	1475.09	2465.29	0.84	1439.99	145.48	1149.85	75.59	726.73	1056.76	74.82	0.00
10.74000	3205.21	9.19	47.46	3193.84	0.69	76.09	2761.75	31.67	107.22	2792.34	28.39	131.37	3246.10	-195.56	92.91	3086.60	-171.59	64.04	2133.16	-94.72	81.65	2140.52	-90.67	113.09	3209.08	-50.48	1093.00	0.00	0.00	0.00	2704.23	-70.18	1500.92	3033.18	25.06	1492.22	2086.95	-101.20	1475.09	2465.29	0.84	1439.99	144.11	1149.56	75.48	727.72	1055.42	75.44	0.00
10.75000	3205.21	9.19	47.46	3193.84	0.69	76.09	2761.75	31.67	107.22	2792.34	28.39	131.37	3246.10	-195.56	92.91	3086.60	-171.59	64.04	2133.16	-94.72	81.65	2140.52	-90.67	113.09	3209.08	-50.48	1093.00	0.00	0.00	0.00	2704.23	-70.18	1500.92	3033.18	25.06	1492.22	2086.95	-101.20	1475.09	2465.29	0.84	1439.99	141.87	1150.24	74.67	727.81	1055.95	75.33	0.00
10.76000	3205.21	9.19	47.46	3193.84	0.69	76.09	2761.75	31.67	107.22	2792.34	28.39	131.37	3246.10	-195.56	92.91	3086.60	-171.59	64.04	2133.16	-94.72	81.65	2140.52	-90.67	113.09	3209.08	-50.48	1093.00	0.00	0.00	0.00	2704.23	-70.18	1500.92	3033.18	25.06	1492.22	2086.95	-101.20	1475.09	2465.29	0.84	1439.99	140.54	1150.82	74.37	726.29	1056.49	74.78	0.00
10.77000	3205.21	9.19	47.46	3193.84	0.69	76.09	2761.75	31.67	107.22	2792.34	28.39	131.37	3246.10	-195.56	92.91	3086.60	-171.59	64.04	2133.16	-94.72	81.65	2140.52	-90.67	113.09	3209.08	-50.48	1093.00	0.00	0.00	0.00	2704.23	-70.18	1500.92	3033.18	25.06	1492.22	2086.95	-101.20	1475.09	2465.29	0.84	1439.99	142.87	1151.22	74.61	727.88	1055.49	75.42	0.00
10.78000	3205.21	9.19	47.46	3193.84	0.69	76.09	2761.75	31.67	107.22	2792.34	28.39	131.37	3246.10	-195.56	92.91	3086.60	-171.59	64.04	2133.16	-94.72	81.65	2140.52	-90.67	113.09	3209.08	-50.48	1093.00	0.00	0.00	0.00	2704.23	-70.18	1500.92	3033.18	25.06	1492.22	2086.95	-101.20	1475.09	2465.29	0.84	1439.99	145.38	1148.58	76.03	730.05	1055.45	75.59	0.00
10.79000	3205.21	9.19	47.46	3193.84	0.69	76.09	2761.75	31.67	107.22	2792.34	28.39	131.37	3246.10	-195.56	92.91	3086.60	-171.59	64.04	2133.16	-94.72	81.65	2140.52	-90.67	113.09	3209.08	-50.48	1093.00	0.00	0.00	0.00	2704.23	-70.18	1500.92	3033.18	25.06	1492.22	2086.95	-101.20	1475.09	2465.29	0.84	1439.99	145.22	1148.02	76.49	730.42	1055.31	75.85	0.00
10.80000	3205.21	9.19	47.46	3193.84	0.69	76.09	2761.75	31.67	107.22	2792.34	28.39	131.37	3246.10	-195.56	92.91	3086.60	-171.59	64.04	2133.16	-94.72	81.65	2140.52	-90.67	113.09	3209.08	-50.48	1093.00	0.00	0.00	0.00	2704.23	-70.18	1500.92	3033.18	25.06	1492.22	2086.95	-101.20	1475.09	2465.29	0.84	1439.99	145.81	1150.47	76.01	729.03	1055.68	75.43	0.00
10.81000	3205.21	9.19	47.46	3193.84	0.69	76.09	2761.75	31.67	107.22	2792.34	28.39	131.37	3246.10	-195.56	92.91	3086.60	-171.59	64.04	2133.16	-94.72	81.65	2140.52	-90.67	113.09	3209.08	-50.48	1093.00	0.00	0.00	0.00	2704.23	-70.18	1500.92	3033.18	25.06	1492.22	2086.95	-101.20	1475.09	2465.29	0.84	1439.99	146.10	1150.79	75.91	729.26	1056.63	74.90	0.00
10.82000	3205.21	9.19	47.46	3193.84	0.69	76.09	2761.75	31.67	107.22	2792.34	28.39	131.37	3246.10	-195.56	92.91	3086.60	-171.59	64.04	2133.16	-94.72	81.65	2140.52	-90.67	113.09	3209.08	-50.48	1093.00	0.00	0.00	0.00	2704.23	-70.18	1500.92	3033.18	25.06	1492.22	2086.95	-101.20	1475.09	2465.29	0.84	1439.99	142.94	1150.46	75.42	728.91	1056.80	74.71	0.00
10.83000	3205.21	9.19	47.46	3193.84	0.69	76.09	2761.75	31.67	107.22	2792.34	28.39	131.37	3246.10	-195.56	92.91	3086.60	-171.59	64.04	2133.16	-94.72	81.65	2140.52	-90.67	113.09	3209.08	-50.48	1093.00	0.00	0.00	0.00	2704.23	-70.18	1500.92	3033.18	25.06	1492.22	2086.95	-101.20	1475.09	2465.29	0.84	1439.99	146.20	1147.33	76.89	728.98	1055.81	75.20	0.00
10.84000	3205.21	9.19	47.46	3193.84	0.69	76.09	2761.75	31.67	107.22	2792.34	28.39	131.37	3246.10	-195.56	92.91	3086.60	-171.59	64.04	2133.16	-94.72	81.65	2140.52	-90.67	113.09	3209.08	-50.48	1093.00	0.00	0.00	0.00	2704.23	-70.18	1500.92	3033.18	25.06	1492.22	2086.95	-101.20	1475.09	2465.29	0.84	1439.99	143.10	1148.60	75.95	728.57	1055.78	75.30	0.00
10.85000	3205.21	9.19	47.46	3193.84	0.69	76.09	2761.75	31.67	107.22	2792.34	28.39	131.37	3246.10	-195.56	92.91	3086.60	-171.59	64.04	2133.16	-94.72	81.65	2140.52	-90.67	113.09	3209.08	-50.48	1093.00	0.00	0.00	0.00	2704.23	-70.18	1500.92	3033.18	25.06	1492.22	2086.95	-101.20	1475.09	2465.29	0.84	1439.99	141.24	1150.14	75.03	729.22	1056.33	75.12	0.00
10.86000	3205.21	9.19	47.46	3193.84	0.69	76.09	2761.75	31.67	107.22	2792.34	28.39	131.37	3246.10	-195.56	92.91	3086.60	-171.59	64.04	2133.16	-94.72	81.65	2140.52	-90.67	113.09	3209.08	-50.48	1093.00	0.00	0.00	0.00	2704.23	-70.18	1500.92	3033.18	25.06	1492.22	2086.95	-101.20	1475.09	2465.29	0.84	1439.99	140.90	1149.43	75.09	727.84	1056.25	75.05	0.00
10.87000	3205.21	9.19	47.46	3193.84	0.69	76.09	2761.75	31.67	107.22	2792.34	28.39	131.37	3246.10	-195.56	92.91	3086.60	-171.59	64.04	2133.16	-94.72	81.65	2140.52	-90.67	113.09	3209.08	-50.48	1093.00	0.00	0.00	0.00	2704.23	-70.18	1500.92	3033.18	25.06	1492.22	2086.95	-101.20	1475.09	2465.29	0.84	1439.99	138.63	1149.75	74.78	726.76	1056.08	75.11	0.00
10.88000	3205.21	9.19	47.46	3193.84	0.69	76.09	2761.75	31.67	107.22	2792.34	28.39	131.37	3246.10	-195.56	92.91	3086.60	-171.59	64.04	2133.16	-94.72	81.65	2140.52	-90.67	113.09	3209.08	-50.48	1093.00	0.00	0.00	0.00	2704.23	-70.18	1500.92	3033.18	25.06	1492.22	2086.95	-101.20	1475.09	2465.29	0.84	1439.99	141.74	1150.87	74.63	726.92	1057.30	74.62	0.00
10.89000	3205.21	9.19	47.46	3193.84	0.69	76.09	2761.75	31.67	107.22	2792.34	28.39	131.37	3246.10	-195.56	92.91	3086.60	-171.59	64.04	2133.16	-94.72	81.65	2140.52	-90.67	113.09	3209.08	-50.48	1093.00	0.00	0.00	0.00	2704.23	-70.18	1500.92	3033.18	25.06	1492.22	2086.95	-101.20	1475.09	2465.29	0.84	1439.99	141.73	1151.76	74.19	726.86	1056.66	74.71	0.00
10.90000	3205.21	9.19	47.46	3193.84	0.69	76.09	2761.75	31.67	107.22	2792.34	28.39	131.37	3246.10	-195.56	92.91	3086.60	-171.59	64.04	2133.16	-94.72	81.65	2140.52	-90.67	113.09	3209.08	-50.48	1093.00	0.00	0.00	0.00	2704.23	-70.18	1500.92	3033.18	25.06	1492.22	2086.95	-101.20	1475.09	2465.29	0.84	1439.99	142.74	1149.93	75.25	727.78	1056.84	75.17	0.00
10.91000	3205.21	9.19	47.46	3193.84	0.69	76.09	2761.75	31.67	107.22	2792.34	28.39	131.37	3246.10	-195.56	92.91	3086.60	-171.59	64.04	2133.16	-94.72	81.65	2140.52	-90.67	113.09	3209.08	-50.48	1093.00	0.00	0.00	0.00	2704.23	-70.18	1500.92	3033.18	25.06	1492.22	2086.95	-101.20	1475.09	2465.29	0.84	1439.99	141.72	1150.11	75.25	727.38	1057.16	74.94	0.00
10.92000	3205.21	9.19	47.46	3193.84	0.69	76.09	2761.75	31.67	107.22	2792.34	28.39	131.37	3246.10	-195.56	92.91	3086.60	-171.59	64.04	2133.16	-94.72	81.65	2140.52	-90.67	113.09	3209.08	-50.48	1093.00	0.00	0.00	0.00	2704.23	-70.18	1500.92	3033.18	25.06	1492.22	2086.95	-101.20	1475.09	2465.29	0.84	1439.99	140.41	1150.64	74.58	727.04	1057.21	74.55	0.00
10.93000	3205.21	9.19	47.46	3193.84	0.69	76.09	2761.75	31.67	107.22	2792.34	28.39	131.37	3246.10	-195.56	92.91	3086.60	-171.59	64.04	2133.16	-94.72	81.65	2140.52	-90.67	113.09	3209.08	-50.48	1093.00	0.00	0.00	0.00	2704.23	-70.18	1500.92	3033.18	25.06	1492.22	2086.95	-101.20	1475.09	2465.29	0.84	1439.99	141.09	1149.83	74.74	725.26	1056.90	74.39	0.00
10.94000	3205.21	9.19	47.46	3193.84	0.69	76.09	2761.75	31.67	107.22	2792.34	28.39	131.37	3246.10	-195.56	92.91	3086.60	-171.59	64.04	2133.16	-94.72	81.65	2140.52	-90.67	113.09	3209.08	-50.48	1093.00	0.00	0.00	0.00	2704.23	-70.18	1500.92	3033.18	25.06	1492.22	2086.95	-101.20	1475.09	2465.29	0.84	1439.99	138.84	1151.99	73.74	726.94	1056.27	74.90	0.00
10.95000	3205.21	9.19	47.46	3193.84	0.69	76.09	2761.75	31.67	107.22	2792.34	28.39	131.37	3246.10	-195.56	92.91	3086.60	-171.59	64.04	2133.16	-94.72	81.65	2140.52	-90.67	113.09	3209.08	-50.48	1093.00	0.00	0.00	0.00	2704.23	-70.18	1500.92	3033.18	25.06	1492.22	2086.95	-101.20	1475.09	2465.29	0.84	1439.99	135.91	1152.62	72.77	726.96	1056.32	74.80	0.00
10.96000	3205.21	9.19	47.46	3193.84	0.69	76.09	2761.75	31.67	107.22	2792.34	28.39	131.37	3246.10	-195.56	92.91	3086.60	-171.59	64.04	2133.16	-94.72	81.65	2140.52	-90.67	113.09	3209.08	-50.48	1093.00	0.00	0.00	0.00	2704.23	-70.18	1500.92	3033.18	25.06	1492.22	2086.95	-101.20	1475.09	2465.29	0.84	1439.99	138.44	1151.61	73.18	727.72	1057.16	74.64	0.00
10.97000	3205.21	9.19	47.46	3193.84	0.69	76.09	2761.75	31.67	107.22	2792.34	28.39	131.37	3246.10	-195.56	92.91	3086.60	-171.59	64.04	2133.16	-94.72	81.65	2140.52	-90.67	113.09	3209.08	-50.48	1093.00	0.00	0.00	0.00	2704.23	-70.18	1500.92	3033.18	25.06	1492.22	2086.95	-101.20	1475.09	2465.29	0.84	1439.99	135.55	1151.60	72.91	729.53	1055.51	75.54	0.00
10.98000	3205.21	9.19	47.46	3193.84	0.69	76.09	2761.75	31.67	107.22	2792.34	28.39	131.37	3246.10	-195.56	92.91	3086.60	-171.59	64.04	2133.16	-94.72	81.65	2140.52	-90.67	113.09	3209.08	-50.48	1093.00	0.00	0.00	0.00	2704.23	-70.18	1500.92	3033.18	25.06	1492.22	2086.95	-101.20	1475.09	2465.29	0.84	1439.99	134.72	1151.92	72.66	728.52	1056.07	75.18	0.00
10.99000	3205.21	9.19	47.46	3193.84	0.69	76.09	2761.75	31.67	107.22	2792.34	28.39	131.37	3246.10	-195.56	92.91	3086.60	-171.59	64.04	2133.16	-94.72	81.65	2140.52	-90.67	113.09	3209.08	-50.48	1093.00	0.00	0.00	0.00	2704.23	-70.18	1500.92	3033.18	25.06	1492.22	2086.95	-101.20	1475.09	2465.29	0.84	1439.99	136.31	1151.56	73.11	727.54	1056.64	74.79	0.00
11.00000	3205.21	9.19	47.46	3193.84	0.69	76.09	2761.75	31.67	107.22	2792.34	28.39	131.37	3246.10	-195.56	92.91	3086.60	-171.59	64.04	2133.16	-94.72	81.65	2140.52	-90.67	113.09	3209.08	-50.48	1093.00	0.00	0.00	0.00	2704.23	-70.18	1500.92	3033.18	25.06	1492.22	2086.95	-101.20	1475.09	2465.29	0.84	1439.99	139.29	1150.63	73.73	726.50	1057.31	74.31	0.00
11.01000	3205.21	9.19	47.46	3193.84	0.69	76.09	2761.75	31.67	107.22	2792.34	28.39	131.37	3246.10	-195.56	92.91	3086.60	-171.59	64.04	2133.16	-94.72	81.65	2140.52	-90.67	113.09	3209.08	-50.48	1093.00	0.00	0.00	0.00	2704.23	-70.18	1500.92	3033.18	25.06	1492.22	2086.95	-101.20	1475.09	2465.29	0.84	1439.99	139.92	1149.78	74.32	728.27	1056.35	74.91	0.00
11.02000	3205.21	9.19	47.46	3193.84	0.69	76.09	2761.75	31.67	107.22	2792.34	28.39	131.37	3246.10	-195.56	92.91	3086.60	-171.59	64.04	2133.16	-94.72	81.65	2140.52	-90.67	113.09	3209.08	-50.48	1093.00	0.00	0.00	0.00	2704.23	-70.18	1500.92	3033.18	25.06	1492.22	2086.95	-101.20	1475.09	2465.29	0.84	1439.99	139.11	1150.60	73.97	728.07	1057.03	74.61	0.00
11.03000	3205.21	9.19	47.46	3193.84	0.69	76.09	2761.75	31.67	107.22	2792.34	28.39	131.37	3246.10	-195.56	92.91	3086.60	-171.59	64.04	2133.16	-94.72	81.65	2140.52	-90.67	113.09	3209.08	-50.48	1093.00	0.00	0.00	0.00	2704.23	-70.18	1500.92	3033.18	25.06	1492.22	2086.95	-101.20	1475.09	2465.29	0.84	1439.99	139.96	1150.69	73.85	726.96	1056.83	74.45	0.00
11.04000	3205.21	9.19	47.46	3193.84	0.69	76.09	2761.75	31.67	107.22	2792.34	28.39	131.37	3246.10	-195.56	92.91	3086.60	-171.59	64.04	2133.16	-94.72	81.65	2140.52	-90.67	113.09	3209.08	-50.48	1093.00	0.00	0.00	0.00	2704.23	-70.18	1500.92	3033.18	25.06	1492.22	2086.95	-101.20	1475.09	2465.29	0.84	1439.99	138.74	1150.93	73.82	726.37	1057.08	74.15	0.00
11.05000	3205.21	9.19	47.46	3193.84	0.69	76.09	2761.75	31.67	107.22	2792.34	28.39	131.37	3246.10	-195.56	92.91	3086.60	-171.59	64.04	2133.16	-94.72	81.65	2140.52	-90.67	113.09	3209.08	-50.48	1093.00	0.00	0.00	0.00	2704.23	-70.18	1500.92	3033.18	25.06	1492.22	2086.95	-101.20	1475.09	2465.29	0.84	1439.99	137.47	1150.99	73.58	726.57	1056.69	74.21	0.00
11.06000	3205.21	9.19	47.46	3193.84	0.69	76.09	2761.75	31.67	107.22	2792.34	28.39	131.37	3246.10	-195.56	92.91	3086.60	-171.59	64.04	2133.16	-94.72	81.65	2140.52	-90.67	113.09	3209.08	-50.48	1093.00	0.00	0.00	0.00	2704.23	-70.18	1500.92	3033.18	25.06	1492.22	2086.95	-101.20	1475.09	2465.29	0.84	1439.99	139.47	1150.79	73.82	726.21	1056.51	74.35	0.00
11.07000	3205.21	9.19	47.46	3193.84	0.69	76.09	2761.75	31.67	107.22	2792.34	28.39	131.37	3246.10	-195.56	92.91	3086.60	-171.59	64.04	2133.16	-94.72	81.65	2140.52	-90.67	113.09	3209.08	-50.48	1093.00	0.00	0.00	0.00	2704.23	-70.18	1500.92	3033.18	25.06	1492.22	2086.95	-101.20	1475.09	2465.29	0.84	1439.99	137.11	1151.47	73.19	727.13	1056.92	74.42	0.00
[truncated: 76 more rows]
[truncated: 35 more columns]
