# Supplementary material for: The impact of mobile phone use on where we look and how we walk when negotiating floor based obstacles
Source: PLoS One. 2017 Jun 30;12(6):e0179802. doi: 10.1371/journal.pone.0179802 (PMC5493336; doi:10.1371/journal.pone.0179802)
Supplement: S1 File — (ZIP) [file pone.0179802.s001.zip › Gait/PP10/SW no obs read 1.txt]

CODAmotion Analysis Text
Codamotion Analysis Text Save of: SW no obs read 1.mdf
Time	Markers
Time	1:LTOE.X	1:LTOE.Y	1:LTOE.Z	2:L2nd.X	2:L2nd.Y	2:L2nd.Z	3:LHEE.X	3:LHEE.Y	3:LHEE.Z	4:LANK.X	4:LANK.Y	4:LANK.Z	5:RTOE.X	5:RTOE.Y	5:RTOE.Z	6:R2nd.X	6:R2nd.Y	6:R2nd.Z	7:RHEE.X	7:RHEE.Y	7:RHEE.Z	8:RANK.X	8:RANK.Y	8:RANK.Z	9:STRN.X	9:STRN.Y	9:STRN.Z	10:Marker 10.X	10:Marker 10.Y	10:Marker 10.Z	11:FRHD.X	11:FRHD.Y	11:FRHD.Z	12:FLHD.X	12:FLHD.Y	12:FLHD.Z	13:BRHD.X	13:BRHD.Y	13:BRHD.Z	14:BLHD.X	14:BLHD.Y	14:BLHD.Z	15:BLSTEP.X	15:BLSTEP.Y	15:BLSTEP.Z	16:FLSTEP.X	16:FLSTEP.Y	16:FLSTEP.Z	17:BRSTEP.X
(s)	(mm)	(mm)	(mm)	(mm)	(mm)	(mm)	(mm)	(mm)	(mm)	(mm)	(mm)	(mm)	(mm)	(mm)	(mm)	(mm)	(mm)	(mm)	(mm)	(mm)	(mm)	(mm)	(mm)	(mm)	(mm)	(mm)	(mm)	(mm)	(mm)	(mm)	(mm)	(mm)	(mm)	(mm)	(mm)	(mm)	(mm)	(mm)	(mm)	(mm)	(mm)	(mm)	(mm)	(mm)	(mm)	(mm)	(mm)	(mm)	(mm)
0.00000	-3536.38	162.69	29.69	-3602.28	179.71	36.95	-3553.85	56.10	38.45	-3673.00	121.23	62.80	-3510.57	-76.23	5.03	-3945.59	84.44	23.13	-3301.64	309.80	-1.77	-3280.53	285.16	29.43	-3587.06	128.66	1115.65	0.00	0.00	0.00	-3669.04	136.44	1493.00	-3798.21	-18.93	1480.00	-2860.26	91.60	1151.18	-2824.01	9.67	1122.46	49.72	1076.41	51.48	452.72	867.78	52.48	224.09
0.01000	-3536.38	162.69	29.69	-3602.28	179.71	36.95	-3553.85	56.10	38.45	-3673.00	121.23	62.80	-3510.57	-76.23	5.03	-3945.59	84.44	23.13	-3301.64	309.80	-1.77	-3280.53	285.16	29.43	-3587.06	128.66	1115.65	0.00	0.00	0.00	-3669.04	136.44	1493.00	-3798.21	-18.93	1480.00	-2860.26	91.60	1151.18	-2824.01	9.67	1122.46	49.72	1076.41	51.48	452.72	867.78	52.48	224.09
0.02000	-3536.38	162.69	29.69	-3602.28	179.71	36.95	-3553.85	56.10	38.45	-3673.00	121.23	62.80	-3510.57	-76.23	5.03	-3945.59	84.44	23.13	-3301.64	309.80	-1.77	-3280.53	285.16	29.43	-3587.06	128.66	1115.65	0.00	0.00	0.00	-3669.04	136.44	1493.00	-3798.21	-18.93	1480.00	-2860.26	91.60	1151.18	-2824.01	9.67	1122.46	49.72	1076.41	51.48	452.72	867.78	52.48	224.18
0.03000	-3536.38	162.69	29.69	-3602.28	179.71	36.95	-3553.85	56.10	38.45	-3673.00	121.23	62.80	-3510.57	-76.23	5.03	-3945.59	84.44	23.13	-3302.00	309.83	-1.76	-3280.93	285.20	29.45	-3587.06	128.66	1115.65	0.00	0.00	0.00	-3669.04	136.44	1493.00	-3798.21	-18.93	1480.00	-2860.98	91.63	1151.48	-2824.78	9.68	1122.78	49.74	1076.75	51.50	452.88	868.08	52.50	311.61
0.04000	-3536.38	162.69	29.69	-3602.28	179.71	36.95	-3553.85	56.10	38.45	-3673.00	121.23	62.80	-3510.57	-76.23	5.03	-3945.59	84.44	23.13	-3665.61	347.92	0.36	-3687.27	326.11	41.15	-3587.06	128.66	1115.65	0.00	0.00	0.00	-3669.04	136.44	1493.00	-3798.21	-18.93	1480.00	-3587.90	118.31	1449.44	-3586.99	18.82	1445.00	65.44	1417.08	68.18	611.78	1170.06	70.74	311.42
0.05000	-3536.38	162.69	29.69	-3602.28	179.71	36.95	-3553.85	56.10	38.45	-3673.00	121.23	62.80	-3510.57	-76.23	5.03	-3945.59	84.44	23.13	-3667.15	347.15	-0.48	-3678.70	326.63	43.60	-3587.06	128.66	1115.65	0.00	0.00	0.00	-3669.04	136.44	1493.00	-3798.21	-18.93	1480.00	-3580.60	117.66	1449.53	-3576.42	21.77	1446.13	65.79	1417.36	67.93	610.59	1169.40	70.70	312.18
0.06000	-3536.38	162.69	29.69	-3602.28	179.71	36.95	-3553.85	56.10	38.45	-3673.00	121.23	62.80	-3510.57	-76.23	5.03	-3945.59	84.44	23.13	-3687.13	348.61	-1.90	-3672.81	326.28	44.22	-3587.06	128.66	1115.65	0.00	0.00	0.00	-3669.04	136.44	1493.00	-3798.21	-18.93	1480.00	-3584.42	119.29	1449.05	-3596.75	20.15	1445.79	65.94	1417.60	67.92	610.39	1169.80	70.57	311.33
0.07000	-3536.38	162.69	29.69	-3602.28	179.71	36.95	-3553.85	56.10	38.45	-3673.00	121.23	62.80	-3510.57	-76.23	5.03	-3945.59	84.44	23.13	-3666.34	347.23	1.35	-3679.85	327.21	42.95	-3587.06	128.66	1115.65	0.00	0.00	0.00	-3669.04	136.44	1493.00	-3798.21	-18.93	1480.00	-3589.36	119.66	1448.54	-3571.30	19.56	1446.22	65.67	1418.83	67.52	612.78	1168.44	71.71	313.24
0.08000	-3536.38	162.69	29.69	-3602.28	179.71	36.95	-3553.85	56.10	38.45	-3673.00	121.23	62.80	-3510.57	-76.23	5.03	-3945.59	84.44	23.13	-3668.84	348.59	1.70	-3675.31	326.57	43.68	-3587.06	128.66	1115.65	0.00	0.00	0.00	-3669.04	136.44	1493.00	-3798.21	-18.93	1480.00	-3604.66	118.45	1449.39	-3593.22	19.88	1447.96	65.73	1417.34	68.00	611.34	1168.68	71.34	314.75
0.09000	-3536.38	162.69	29.69	-3602.28	179.71	36.95	-3553.85	56.10	38.45	-3673.00	121.23	62.80	-3510.57	-76.23	5.03	-3945.59	84.44	23.13	-3656.44	349.12	2.95	-3661.13	325.54	46.26	-3587.06	128.66	1115.65	0.00	0.00	0.00	-3669.04	136.44	1493.00	-3798.21	-18.93	1480.00	-3585.67	118.32	1448.45	-3580.70	22.16	1447.08	66.36	1415.13	68.65	610.26	1168.51	70.99	316.91
0.10000	-3536.38	162.69	29.69	-3602.28	179.71	36.95	-3553.85	56.10	38.45	-3673.00	121.23	62.80	-3510.57	-76.23	5.03	-3945.59	84.44	23.13	-3630.30	347.41	4.79	-3668.08	326.76	44.63	-3587.06	128.66	1115.65	0.00	0.00	0.00	-3669.04	136.44	1493.00	-3798.21	-18.93	1480.00	-3567.88	117.36	1448.90	-3589.50	21.10	1446.85	66.27	1413.37	69.08	610.75	1169.48	70.80	314.65
0.11000	-3536.38	162.69	29.69	-3602.28	179.71	36.95	-3553.85	56.10	38.45	-3673.00	121.23	62.80	-3510.57	-76.23	5.03	-3945.59	84.44	23.13	-3647.42	348.61	2.77	-3680.29	327.16	42.67	-3587.06	128.66	1115.65	0.00	0.00	0.00	-3669.04	136.44	1493.00	-3798.21	-18.93	1480.00	-3562.52	118.95	1449.31	-3598.00	19.74	1448.20	65.81	1415.71	68.33	613.39	1168.85	71.40	316.17
0.12000	-3536.38	162.69	29.69	-3602.28	179.71	36.95	-3553.85	56.10	38.45	-3673.00	121.23	62.80	-3510.57	-76.23	5.03	-3945.59	84.44	23.13	-3656.24	349.00	2.64	-3671.18	327.27	44.28	-3587.06	128.66	1115.65	0.00	0.00	0.00	-3669.04	136.44	1493.00	-3798.21	-18.93	1480.00	-3587.74	117.34	1448.81	-3573.16	20.73	1446.42	65.95	1416.26	68.42	611.34	1169.26	71.01	315.50
0.13000	-3536.38	162.69	29.69	-3602.28	179.71	36.95	-3553.85	56.10	38.45	-3673.00	121.23	62.80	-3510.57	-76.23	5.03	-3945.59	84.44	23.13	-3691.67	350.32	-3.38	-3669.63	325.63	44.07	-3587.06	128.66	1115.65	0.00	0.00	0.00	-3669.04	136.44	1493.00	-3798.21	-18.93	1480.00	-3582.17	117.74	1448.15	-3593.93	20.56	1447.14	66.06	1415.17	68.46	610.25	1170.01	70.67	314.10
0.14000	-3536.38	162.69	29.69	-3602.28	179.71	36.95	-3553.85	56.10	38.45	-3673.00	121.23	62.80	-3510.57	-76.23	5.03	-3945.59	84.44	23.13	-3688.73	348.94	-3.22	-3668.48	326.66	44.17	-3587.06	128.66	1115.65	0.00	0.00	0.00	-3669.04	136.44	1493.00	-3798.21	-18.93	1480.00	-3576.57	118.14	1448.82	-3577.92	20.29	1445.37	66.15	1416.03	68.44	610.93	1169.65	71.00	312.78
0.15000	-3536.38	162.69	29.69	-3602.28	179.71	36.95	-3553.85	56.10	38.45	-3673.00	121.23	62.80	-3510.57	-76.23	5.03	-3945.59	84.44	23.13	-3644.15	349.10	4.22	-3672.51	326.31	44.18	-3587.06	128.66	1115.65	0.00	0.00	0.00	-3669.04	136.44	1493.00	-3798.21	-18.93	1480.00	-3563.08	119.46	1448.58	-3605.47	19.57	1447.75	65.69	1418.53	67.79	610.56	1169.09	71.10	313.44
0.16000	-3536.38	162.69	29.69	-3602.28	179.71	36.95	-3553.85	56.10	38.45	-3673.00	121.23	62.80	-3510.57	-76.23	5.03	-3945.59	84.44	23.13	-3628.55	345.62	6.38	-3690.62	326.48	41.82	-3587.06	128.66	1115.65	0.00	0.00	0.00	-3669.04	136.44	1493.00	-3798.21	-18.93	1480.00	-3570.60	118.71	1449.42	-3578.33	20.23	1447.17	65.68	1418.27	67.64	609.81	1168.46	71.06	313.08
0.17000	-3536.38	162.69	29.69	-3602.28	179.71	36.95	-3553.85	56.10	38.45	-3673.00	121.23	62.80	-3510.57	-76.23	5.03	-3945.59	84.44	23.13	-3629.94	346.33	6.86	-3681.37	326.54	42.51	-3587.06	128.66	1115.65	0.00	0.00	0.00	-3669.04	136.44	1493.00	-3798.21	-18.93	1480.00	-3561.34	118.05	1448.32	-3607.71	19.85	1447.57	65.66	1418.93	67.64	609.50	1169.10	70.69	313.58
0.18000	-3536.38	162.69	29.69	-3602.28	179.71	36.95	-3553.85	56.10	38.45	-3673.00	121.23	62.80	-3510.57	-76.23	5.03	-3945.59	84.44	23.13	-3625.76	346.05	8.45	-3675.97	326.35	43.66	-3587.06	128.66	1115.65	0.00	0.00	0.00	-3669.04	136.44	1493.00	-3798.21	-18.93	1480.00	-3595.23	117.95	1448.07	-3568.97	20.00	1445.79	65.73	1416.36	68.39	610.91	1169.10	70.95	313.16
0.19000	-3536.38	162.69	29.69	-3602.28	179.71	36.95	-3553.85	56.10	38.45	-3673.00	121.23	62.80	-3510.57	-76.23	5.03	-3945.59	84.44	23.13	-3634.55	346.92	7.35	-3670.66	325.40	44.64	-3587.06	128.66	1115.65	0.00	0.00	0.00	-3669.04	136.44	1493.00	-3798.21	-18.93	1480.00	-3589.35	117.77	1448.98	-3569.53	20.90	1446.39	65.77	1416.44	68.38	611.80	1169.41	71.13	314.56
0.20000	-3536.38	162.69	29.69	-3602.28	179.71	36.95	-3553.85	56.10	38.45	-3673.00	121.23	62.80	-3510.57	-76.23	5.03	-3945.59	84.44	23.13	-3616.90	347.37	7.48	-3668.05	325.45	45.04	-3587.06	128.66	1115.65	0.00	0.00	0.00	-3669.04	136.44	1493.00	-3798.21	-18.93	1480.00	-3580.39	119.44	1448.87	-3595.13	22.03	1447.23	66.19	1414.19	69.40	609.60	1168.62	70.91	313.89
0.21000	-3536.38	162.69	29.69	-3602.28	179.71	36.95	-3553.85	56.10	38.45	-3673.00	121.23	62.80	-3510.57	-76.23	5.03	-3945.59	84.44	23.13	-3651.54	347.75	1.91	-3701.94	326.97	40.43	-3587.06	128.66	1115.65	0.00	0.00	0.00	-3669.04	136.44	1493.00	-3798.21	-18.93	1480.00	-3584.80	116.25	1449.27	-3573.19	20.76	1446.92	66.26	1413.92	69.38	610.99	1169.16	71.09	313.31
0.22000	-3536.38	162.69	29.69	-3602.28	179.71	36.95	-3553.85	56.10	38.45	-3673.00	121.23	62.80	-3510.57	-76.23	5.03	-3945.59	84.44	23.13	-3613.57	346.10	9.73	-3683.87	326.75	41.92	-3587.06	128.66	1115.65	0.00	0.00	0.00	-3669.04	136.44	1493.00	-3798.21	-18.93	1480.00	-3601.01	116.47	1448.58	-3596.88	20.85	1446.35	66.44	1411.18	70.02	611.08	1169.04	70.97	314.25
0.23000	-3536.38	162.69	29.69	-3602.28	179.71	36.95	-3553.85	56.10	38.45	-3673.00	121.23	62.80	-3510.57	-76.23	5.03	-3945.59	84.44	23.13	-3602.29	346.56	11.42	-3662.14	326.06	45.19	-3587.06	128.66	1115.65	0.00	0.00	0.00	-3669.04	136.44	1493.00	-3798.21	-18.93	1480.00	-3574.91	117.63	1447.69	-3590.03	21.15	1445.79	65.84	1417.79	67.77	610.15	1169.56	70.54	314.26
0.24000	-3536.38	162.69	29.69	-3602.28	179.71	36.95	-3553.85	56.10	38.45	-3673.00	121.23	62.80	-3510.57	-76.23	5.03	-3945.59	84.44	23.13	-3616.86	347.41	7.80	-3682.71	326.67	42.67	-3587.06	128.66	1115.65	0.00	0.00	0.00	-3669.04	136.44	1493.00	-3798.21	-18.93	1480.00	-3585.57	117.57	1449.24	-3592.96	18.49	1446.32	65.79	1418.35	67.51	610.74	1169.14	70.79	316.78
0.25000	-3536.38	162.69	29.69	-3602.28	179.71	36.95	-3553.85	56.10	38.45	-3673.00	121.23	62.80	-3510.57	-76.23	5.03	-3945.59	84.44	23.13	-3632.77	344.79	7.28	-3675.93	327.08	43.89	-3587.06	128.66	1115.65	0.00	0.00	0.00	-3669.04	136.44	1493.00	-3798.21	-18.93	1480.00	-3586.42	118.87	1449.44	-3584.99	20.16	1448.33	66.07	1414.92	68.81	609.77	1168.96	70.65	317.12
0.26000	-3536.38	162.69	29.69	-3602.28	179.71	36.95	-3553.85	56.10	38.45	-3673.00	121.23	62.80	-3510.57	-76.23	5.03	-3945.59	84.44	23.13	-3665.95	346.04	1.96	-3681.50	326.74	43.22	-3587.06	128.66	1115.65	0.00	0.00	0.00	-3669.04	136.44	1493.00	-3798.21	-18.93	1480.00	-3587.11	118.78	1449.40	-3591.03	20.62	1447.42	66.26	1413.78	69.34	611.16	1168.79	71.10	314.75
0.27000	-3536.38	162.69	29.69	-3602.28	179.71	36.95	-3553.85	56.10	38.45	-3673.00	121.23	62.80	-3510.57	-76.23	5.03	-3945.59	84.44	23.13	-3657.91	348.90	2.08	-3684.87	326.47	42.16	-3587.06	128.66	1115.65	0.00	0.00	0.00	-3669.04	136.44	1493.00	-3798.21	-18.93	1480.00	-3552.25	119.17	1448.84	-3599.66	20.18	1447.32	66.71	1413.62	69.39	610.85	1169.54	70.77	314.74
0.28000	-3536.38	162.69	29.69	-3602.28	179.71	36.95	-3553.85	56.10	38.45	-3673.00	121.23	62.80	-3510.57	-76.23	5.03	-3945.59	84.44	23.13	-3644.02	346.68	2.27	-3683.59	327.06	42.57	-3587.06	128.66	1115.65	0.00	0.00	0.00	-3669.04	136.44	1493.00	-3798.21	-18.93	1480.00	-3584.29	117.90	1448.98	-3614.72	19.16	1446.96	66.33	1414.38	69.02	612.11	1169.23	71.22	313.56
0.29000	-3536.38	162.69	29.69	-3602.28	179.71	36.95	-3553.85	56.10	38.45	-3673.00	121.23	62.80	-3510.57	-76.23	5.03	-3945.59	84.44	23.13	-3653.50	347.67	3.02	-3677.13	327.27	43.92	-3587.06	128.66	1115.65	0.00	0.00	0.00	-3669.04	136.44	1493.00	-3798.21	-18.93	1480.00	-3584.80	117.90	1448.37	-3587.43	19.52	1446.94	65.65	1417.79	67.79	612.32	1169.14	71.22	313.88
0.30000	-3536.38	162.69	29.69	-3602.28	179.71	36.95	-3553.85	56.10	38.45	-3673.00	121.23	62.80	-3510.57	-76.23	5.03	-3945.59	84.44	23.13	-3647.06	347.82	4.40	-3681.80	327.25	42.50	-3587.06	128.66	1115.65	0.00	0.00	0.00	-3669.04	136.44	1493.00	-3798.21	-18.93	1480.00	-3559.01	117.33	1448.72	-3609.40	18.79	1446.95	65.72	1418.08	68.11	612.86	1169.15	71.18	313.05
0.31000	-3536.38	162.69	29.69	-3602.28	179.71	36.95	-3553.85	56.10	38.45	-3673.00	121.23	62.80	-3510.57	-76.23	5.03	-3945.59	84.44	23.13	-3650.08	349.06	4.74	-3673.86	325.67	44.24	-3587.06	128.66	1115.65	0.00	0.00	0.00	-3669.04	136.44	1493.00	-3798.21	-18.93	1480.00	-3553.94	117.56	1447.67	-3585.39	20.34	1446.85	65.77	1417.68	68.09	611.53	1169.34	71.20	312.94
0.32000	-3536.38	162.69	29.69	-3602.28	179.71	36.95	-3553.85	56.10	38.45	-3673.00	121.23	62.80	-3510.57	-76.23	5.03	-3945.59	84.44	23.13	-3688.13	347.76	-1.96	-3665.82	326.33	45.41	-3587.06	128.66	1115.65	0.00	0.00	0.00	-3669.04	136.44	1493.00	-3798.21	-18.93	1480.00	-3562.25	118.00	1448.26	-3568.64	20.04	1446.19	65.95	1415.59	68.66	610.13	1170.96	70.18	315.78
0.33000	-3536.38	162.69	29.69	-3602.28	179.71	36.95	-3553.85	56.10	38.45	-3673.00	121.23	62.80	-3510.57	-76.23	5.03	-3945.59	84.44	23.13	-3644.50	346.67	4.50	-3675.81	326.79	43.98	-3587.06	128.66	1115.65	0.00	0.00	0.00	-3669.04	136.44	1493.00	-3798.21	-18.93	1480.00	-3569.00	117.83	1448.83	-3566.23	18.75	1445.74	65.87	1415.54	68.43	610.19	1170.92	70.22	315.05
0.34000	-3536.38	162.69	29.69	-3602.28	179.71	36.95	-3553.85	56.10	38.45	-3673.00	121.23	62.80	-3510.57	-76.23	5.03	-3945.59	84.44	23.13	-3603.21	346.96	8.48	-3676.44	326.11	42.98	-3587.06	128.66	1115.65	0.00	0.00	0.00	-3669.04	136.44	1493.00	-3798.21	-18.93	1480.00	-3588.56	118.35	1449.78	-3608.19	18.39	1446.55	65.50	1420.09	67.19	611.25	1169.52	70.95	315.44
0.35000	-3536.38	162.69	29.69	-3602.28	179.71	36.95	-3553.85	56.10	38.45	-3673.00	121.23	62.80	-3510.57	-76.23	5.03	-3945.59	84.44	23.13	-3673.82	347.02	0.27	-3675.54	326.69	44.26	-3587.06	128.66	1115.65	0.00	0.00	0.00	-3669.04	136.44	1493.00	-3798.21	-18.93	1480.00	-3594.25	118.59	1449.66	-3584.52	19.62	1445.99	65.84	1417.80	67.81	609.26	1169.39	70.66	310.98
0.36000	-3536.38	162.69	29.69	-3602.28	179.71	36.95	-3553.85	56.10	38.45	-3673.00	121.23	62.80	-3510.57	-76.23	5.03	-3945.59	84.44	23.13	-3673.08	347.66	-0.10	-3678.14	326.27	43.73	-3587.06	128.66	1115.65	0.00	0.00	0.00	-3669.04	136.44	1493.00	-3798.21	-18.93	1480.00	-3575.34	118.79	1450.20	-3600.00	20.23	1445.71	65.97	1414.25	69.00	611.14	1167.96	71.35	311.36
0.37000	-3536.38	162.69	29.69	-3602.28	179.71	36.95	-3553.85	56.10	38.45	-3673.00	121.23	62.80	-3510.57	-76.23	5.03	-3945.59	84.44	23.13	-3636.73	346.60	6.35	-3678.02	326.73	44.21	-3587.06	128.66	1115.65	0.00	0.00	0.00	-3669.04	136.44	1493.00	-3798.21	-18.93	1480.00	-3580.23	115.86	1448.16	-3602.89	19.55	1445.84	65.76	1416.57	68.40	612.17	1167.72	71.68	313.98
0.38000	-3536.38	162.69	29.69	-3602.28	179.71	36.95	-3553.85	56.10	38.45	-3673.00	121.23	62.80	-3510.57	-76.23	5.03	-3945.59	84.44	23.13	-3638.99	347.11	3.83	-3667.36	326.92	44.96	-3587.06	128.66	1115.65	0.00	0.00	0.00	-3669.04	136.44	1493.00	-3798.21	-18.93	1480.00	-3564.34	117.59	1448.70	-3557.56	20.48	1445.33	65.47	1418.83	67.42	611.28	1168.72	71.21	313.78
0.39000	-3536.38	162.69	29.69	-3602.28	179.71	36.95	-3553.85	56.10	38.45	-3673.00	121.23	62.80	-3510.57	-76.23	5.03	-3945.59	84.44	23.13	-3631.08	348.46	5.35	-3678.99	327.07	43.28	-3587.06	128.66	1115.65	0.00	0.00	0.00	-3669.04	136.44	1493.00	-3798.21	-18.93	1480.00	-3577.69	118.31	1449.53	-3571.83	20.77	1445.48	65.29	1420.84	66.92	609.49	1170.60	70.27	313.27
0.40000	-3536.38	162.69	29.69	-3602.28	179.71	36.95	-3553.85	56.10	38.45	-3673.00	121.23	62.80	-3510.57	-76.23	5.03	-3945.59	84.44	23.13	-3648.13	346.31	3.74	-3681.96	326.51	42.71	-3587.06	128.66	1115.65	0.00	0.00	0.00	-3669.04	136.44	1493.00	-3798.21	-18.93	1480.00	-3590.62	116.80	1449.92	-3570.01	20.78	1445.52	65.63	1416.12	68.30	610.35	1169.16	70.88	311.97
0.41000	-3536.38	162.69	29.69	-3602.28	179.71	36.95	-3553.85	56.10	38.45	-3673.00	121.23	62.80	-3510.57	-76.23	5.03	-3945.59	84.44	23.13	-3654.83	346.17	0.62	-3696.17	326.84	40.36	-3587.06	128.66	1115.65	0.00	0.00	0.00	-3669.04	136.44	1493.00	-3798.21	-18.93	1480.00	-3559.87	117.80	1447.71	-3573.41	19.98	1444.62	65.98	1416.98	68.06	611.30	1168.79	71.29	314.73
0.42000	-3536.38	162.69	29.69	-3602.28	179.71	36.95	-3553.85	56.10	38.45	-3673.00	121.23	62.80	-3510.57	-76.23	5.03	-3945.59	84.44	23.13	-3683.62	348.71	-1.68	-3666.66	325.19	44.54	-3587.06	128.66	1115.65	0.00	0.00	0.00	-3669.04	136.44	1493.00	-3798.21	-18.93	1480.00	-3560.31	117.24	1449.15	-3590.87	18.33	1446.80	66.25	1415.16	68.85	611.40	1168.83	71.09	314.61
0.43000	-3536.38	162.69	29.69	-3602.28	179.71	36.95	-3553.85	56.10	38.45	-3673.00	121.23	62.80	-3510.57	-76.23	5.03	-3945.59	84.44	23.13	-3674.97	346.12	-0.73	-3647.93	325.87	47.35	-3587.06	128.66	1115.65	0.00	0.00	0.00	-3669.04	136.44	1493.00	-3798.21	-18.93	1480.00	-3587.97	116.69	1450.32	-3582.79	16.76	1447.43	65.96	1416.94	68.27	610.85	1168.79	71.22	312.13
0.44000	-3536.38	162.69	29.69	-3602.28	179.71	36.95	-3553.85	56.10	38.45	-3673.00	121.23	62.80	-3510.57	-76.23	5.03	-3945.59	84.44	23.13	-3631.28	346.99	5.37	-3659.60	326.50	45.55	-3587.06	128.66	1115.65	0.00	0.00	0.00	-3669.04	136.44	1493.00	-3798.21	-18.93	1480.00	-3601.87	117.79	1449.14	-3580.59	17.39	1445.00	66.11	1416.21	68.44	611.77	1168.52	71.43	313.15
0.45000	-3536.38	162.69	29.69	-3602.28	179.71	36.95	-3553.85	56.10	38.45	-3673.00	121.23	62.80	-3510.57	-76.23	5.03	-3945.59	84.44	23.13	-3632.20	349.47	5.95	-3663.22	326.33	45.96	-3587.06	128.66	1115.65	0.00	0.00	0.00	-3669.04	136.44	1493.00	-3798.21	-18.93	1480.00	-3594.99	118.54	1450.80	-3595.12	17.90	1445.64	66.60	1411.47	70.07	609.96	1169.54	70.68	313.96
0.46000	-3536.38	162.69	29.69	-3602.28	179.71	36.95	-3553.85	56.10	38.45	-3673.00	121.23	62.80	-3510.57	-76.23	5.03	-3945.59	84.44	23.13	-3643.56	347.28	5.18	-3674.57	326.31	43.69	-3587.06	128.66	1115.65	0.00	0.00	0.00	-3669.04	136.44	1493.00	-3798.21	-18.93	1480.00	-3570.50	118.25	1449.34	-3575.37	18.73	1446.10	66.37	1414.73	69.05	611.83	1167.64	71.75	311.99
0.47000	-3536.38	162.69	29.69	-3602.28	179.71	36.95	-3553.85	56.10	38.45	-3673.00	121.23	62.80	-3510.57	-76.23	5.03	-3945.59	84.44	23.13	-3680.32	347.72	-1.58	-3675.70	327.31	43.49	-3587.06	128.66	1115.65	0.00	0.00	0.00	-3669.04	136.44	1493.00	-3798.21	-18.93	1480.00	-3587.13	117.17	1448.05	-3534.46	18.91	1444.56	66.13	1414.91	68.85	610.94	1168.54	71.22	312.62
0.48000	-3536.38	162.69	29.69	-3602.28	179.71	36.95	-3553.85	56.10	38.45	-3673.00	121.23	62.80	-3510.57	-76.23	5.03	-3945.59	84.44	23.13	-3640.45	347.54	4.73	-3668.56	325.50	45.52	-3587.06	128.66	1115.65	0.00	0.00	0.00	-3669.04	136.44	1493.00	-3798.21	-18.93	1480.00	-3560.45	115.70	1447.75	-3538.40	19.85	1445.49	65.98	1416.82	68.20	610.76	1168.85	70.97	313.59
0.49000	-3536.38	162.69	29.69	-3602.28	179.71	36.95	-3553.85	56.10	38.45	-3673.00	121.23	62.80	-3510.57	-76.23	5.03	-3945.59	84.44	23.13	-3653.24	347.50	3.59	-3673.12	326.86	43.38	-3587.06	128.66	1115.65	0.00	0.00	0.00	-3669.04	136.44	1493.00	-3798.21	-18.93	1480.00	-3573.98	116.58	1448.88	-3593.61	19.18	1446.69	65.80	1415.73	68.71	610.25	1169.82	70.76	312.83
0.50000	-3536.38	162.69	29.69	-3602.28	179.71	36.95	-3553.85	56.10	38.45	-3673.00	121.23	62.80	-3510.57	-76.23	5.03	-3945.59	84.44	23.13	-3661.21	346.20	1.45	-3683.66	327.73	42.30	-3587.06	128.66	1115.65	0.00	0.00	0.00	-3669.04	136.44	1493.00	-3798.21	-18.93	1480.00	-3579.03	117.96	1448.99	-3591.54	19.84	1446.15	65.68	1417.16	68.52	610.95	1169.22	71.09	314.06
0.51000	-3536.38	162.69	29.69	-3602.28	179.71	36.95	-3553.85	56.10	38.45	-3673.00	121.23	62.80	-3510.57	-76.23	5.03	-3945.59	84.44	23.13	-3604.96	346.55	9.70	-3684.43	326.37	42.00	-3587.06	128.66	1115.65	0.00	0.00	0.00	-3669.04	136.44	1493.00	-3798.21	-18.93	1480.00	-3564.29	116.88	1448.52	-3603.21	18.32	1446.82	66.41	1414.32	69.16	609.73	1169.85	70.51	312.58
0.52000	-3536.38	162.69	29.69	-3602.28	179.71	36.95	-3553.85	56.10	38.45	-3673.00	121.23	62.80	-3510.57	-76.23	5.03	-3945.59	84.44	23.13	-3659.89	347.46	1.97	-3669.85	326.34	44.54	-3587.06	128.66	1115.65	0.00	0.00	0.00	-3669.04	136.44	1493.00	-3798.21	-18.93	1480.00	-3582.10	116.20	1449.30	-3619.19	16.64	1447.31	66.40	1413.53	69.49	609.47	1169.09	70.68	313.49
0.53000	-3536.38	162.69	29.69	-3602.28	179.71	36.95	-3553.85	56.10	38.45	-3673.00	121.23	62.80	-3510.57	-76.23	5.03	-3945.59	84.44	23.13	-3670.67	347.38	0.31	-3665.74	326.52	44.84	-3587.06	128.66	1115.65	0.00	0.00	0.00	-3669.04	136.44	1493.00	-3798.21	-18.93	1480.00	-3588.76	115.85	1449.03	-3607.13	17.11	1447.38	65.73	1417.63	68.18	609.15	1169.49	70.61	316.68
0.54000	-3536.38	162.69	29.69	-3602.28	179.71	36.95	-3553.85	56.10	38.45	-3673.00	121.23	62.80	-3510.57	-76.23	5.03	-3945.59	84.44	23.13	-3647.45	348.92	3.77	-3682.94	327.65	42.21	-3587.06	128.66	1115.65	0.00	0.00	0.00	-3669.04	136.44	1493.00	-3798.21	-18.93	1480.00	-3575.50	115.19	1449.98	-3582.80	18.78	1446.24	65.71	1416.33	68.48	608.89	1169.92	70.24	316.71
0.55000	-3536.38	162.69	29.69	-3602.28	179.71	36.95	-3553.85	56.10	38.45	-3673.00	121.23	62.80	-3510.57	-76.23	5.03	-3945.59	84.44	23.13	-3629.41	346.67	6.65	-3672.48	326.16	44.15	-3587.06	128.66	1115.65	0.00	0.00	0.00	-3669.04	136.44	1493.00	-3798.21	-18.93	1480.00	-3596.50	115.90	1450.65	-3595.25	19.33	1448.50	65.90	1416.01	68.27	610.45	1169.38	70.72	312.43
0.56000	-3536.38	162.69	29.69	-3602.28	179.71	36.95	-3553.85	56.10	38.45	-3673.00	121.23	62.80	-3510.57	-76.23	5.03	-3945.59	84.44	23.13	-3624.77	347.12	6.07	-3656.16	325.71	46.35	-3587.06	128.66	1115.65	0.00	0.00	0.00	-3669.04	136.44	1493.00	-3798.21	-18.93	1480.00	-3600.83	117.54	1450.36	-3585.76	18.97	1446.13	65.54	1418.24	67.60	611.53	1168.89	71.09	311.98
0.57000	-3536.38	162.69	29.69	-3602.28	179.71	36.95	-3553.85	56.10	38.45	-3673.00	121.23	62.80	-3510.57	-76.23	5.03	-3945.59	84.44	23.13	-3654.48	346.71	2.82	-3684.33	326.13	41.82	-3587.06	128.66	1115.65	0.00	0.00	0.00	-3669.04	136.44	1493.00	-3798.21	-18.93	1480.00	-3597.93	117.30	1449.69	-3579.75	19.54	1446.44	66.27	1414.71	69.05	611.17	1168.81	71.12	313.78
0.58000	-3536.38	162.69	29.69	-3602.28	179.71	36.95	-3553.85	56.10	38.45	-3673.00	121.23	62.80	-3510.57	-76.23	5.03	-3945.59	84.44	23.13	-3628.77	347.28	6.50	-3669.68	326.24	44.30	-3587.06	128.66	1115.65	0.00	0.00	0.00	-3669.04	136.44	1493.00	-3798.21	-18.93	1480.00	-3612.56	116.93	1450.65	-3588.32	17.15	1446.84	66.22	1415.13	68.77	611.13	1169.36	70.98	312.04
0.59000	-3536.38	162.69	29.69	-3602.28	179.71	36.95	-3553.85	56.10	38.45	-3673.00	121.23	62.80	-3510.57	-76.23	5.03	-3945.59	84.44	23.13	-3634.06	347.97	5.60	-3669.12	327.00	44.85	-3587.06	128.66	1115.65	0.00	0.00	0.00	-3669.04	136.44	1493.00	-3798.21	-18.93	1480.00	-3591.94	115.00	1451.12	-3600.95	18.22	1446.70	66.19	1415.33	68.98	610.19	1168.62	71.14	314.00
0.60000	-3536.38	162.69	29.69	-3602.28	179.71	36.95	-3553.85	56.10	38.45	-3673.00	121.23	62.80	-3510.57	-76.23	5.03	-3945.59	84.44	23.13	-3616.65	346.11	8.64	-3669.66	327.14	44.35	-3587.06	128.66	1115.65	0.00	0.00	0.00	-3669.04	136.44	1493.00	-3798.21	-18.93	1480.00	-3578.72	116.39	1450.77	-3588.97	19.51	1446.87	66.26	1415.79	68.60	612.25	1167.79	71.85	316.42
0.61000	-3536.38	162.69	29.69	-3602.28	179.71	36.95	-3553.85	56.10	38.45	-3673.00	121.23	62.80	-3510.57	-76.23	5.03	-3945.59	84.44	23.13	-3639.84	347.68	4.94	-3679.48	327.94	42.33	-3587.06	128.66	1115.65	0.00	0.00	0.00	-3669.04	136.44	1493.00	-3798.21	-18.93	1480.00	-3591.28	116.15	1450.29	-3635.52	19.43	1447.45	65.98	1416.61	68.11	612.01	1168.95	71.31	314.35
0.62000	-3536.38	162.69	29.69	-3602.28	179.71	36.95	-3553.85	56.10	38.45	-3673.00	121.23	62.80	-3510.57	-76.23	5.03	-3945.59	84.44	23.13	-3618.80	346.55	6.72	-3662.47	326.25	45.21	-3587.06	128.66	1115.65	0.00	0.00	0.00	-3669.04	136.44	1493.00	-3798.21	-18.93	1480.00	-3579.77	116.63	1448.64	-3588.14	20.74	1445.70	66.04	1415.46	68.66	610.94	1169.99	70.86	311.47
0.63000	-3536.38	162.69	29.69	-3602.28	179.71	36.95	-3553.85	56.10	38.45	-3673.00	121.23	62.80	-3510.57	-76.23	5.03	-3945.59	84.44	23.13	-3686.39	348.97	-1.83	-3664.69	326.87	45.03	-3587.06	128.66	1115.65	0.00	0.00	0.00	-3669.04	136.44	1493.00	-3798.21	-18.93	1480.00	-3593.42	116.49	1449.61	-3607.36	18.68	1447.65	65.58	1416.35	68.27	611.14	1169.40	70.97	313.94
0.64000	-3536.38	162.69	29.69	-3602.28	179.71	36.95	-3553.85	56.10	38.45	-3673.00	121.23	62.80	-3510.57	-76.23	5.03	-3945.59	84.44	23.13	-3635.25	346.23	5.95	-3668.13	326.56	44.01	-3587.06	128.66	1115.65	0.00	0.00	0.00	-3669.04	136.44	1493.00	-3798.21	-18.93	1480.00	-3579.60	117.41	1451.27	-3601.33	16.68	1447.30	65.86	1415.77	68.34	610.05	1169.08	70.86	315.14
0.65000	-3536.38	162.69	29.69	-3602.28	179.71	36.95	-3553.85	56.10	38.45	-3673.00	121.23	62.80	-3510.57	-76.23	5.03	-3945.59	84.44	23.13	-3662.22	348.75	1.40	-3649.00	326.33	47.54	-3587.06	128.66	1115.65	0.00	0.00	0.00	-3669.04	136.44	1493.00	-3798.21	-18.93	1480.00	-3582.47	116.30	1450.76	-3590.36	17.85	1446.64	65.72	1417.81	67.58	610.86	1169.79	70.69	314.38
0.66000	-3536.38	162.69	29.69	-3602.28	179.71	36.95	-3553.85	56.10	38.45	-3673.00	121.23	62.80	-3510.57	-76.23	5.03	-3945.59	84.44	23.13	-3589.92	347.39	11.63	-3675.10	326.54	43.16	-3587.06	128.66	1115.65	0.00	0.00	0.00	-3669.04	136.44	1493.00	-3798.21	-18.93	1480.00	-3569.29	116.80	1448.73	-3601.63	17.95	1448.40	65.80	1414.17	68.89	610.63	1170.07	70.65	314.88
0.67000	-3536.38	162.69	29.69	-3602.28	179.71	36.95	-3553.85	56.10	38.45	-3673.00	121.23	62.80	-3510.57	-76.23	5.03	-3945.59	84.44	23.13	-3613.53	348.13	7.38	-3682.25	326.05	42.20	-3587.06	128.66	1115.65	0.00	0.00	0.00	-3669.04	136.44	1493.00	-3798.21	-18.93	1480.00	-3591.39	117.05	1449.00	-3602.71	18.62	1446.72	65.97	1416.17	68.34	610.00	1169.73	70.82	312.11
0.68000	-3536.38	162.69	29.69	-3602.28	179.71	36.95	-3553.85	56.10	38.45	-3673.00	121.23	62.80	-3510.57	-76.23	5.03	-3945.59	84.44	23.13	-3664.12	347.85	-0.47	-3680.59	326.42	42.19	-3587.06	128.66	1115.65	0.00	0.00	0.00	-3669.04	136.44	1493.00	-3798.21	-18.93	1480.00	-3576.56	114.99	1449.70	-3615.56	19.17	1447.82	65.87	1417.44	68.11	609.45	1170.03	70.70	312.58
0.69000	-3536.38	162.69	29.69	-3602.28	179.71	36.95	-3553.85	56.10	38.45	-3673.00	121.23	62.80	-3510.57	-76.23	5.03	-3945.59	84.44	23.13	-3613.87	347.93	7.80	-3658.16	325.70	45.83	-3587.06	128.66	1115.65	0.00	0.00	0.00	-3669.04	136.44	1493.00	-3798.21	-18.93	1480.00	-3544.86	115.67	1448.79	-3595.74	18.56	1447.23	65.82	1418.49	67.73	611.70	1168.93	71.34	310.52
0.70000	-3536.38	162.69	29.69	-3602.28	179.71	36.95	-3553.85	56.10	38.45	-3673.00	121.23	62.80	-3510.57	-76.23	5.03	-3945.59	84.44	23.13	-3676.86	348.24	-0.60	-3662.29	327.00	45.54	-3587.06	128.66	1115.65	0.00	0.00	0.00	-3669.04	136.44	1493.00	-3798.21	-18.93	1480.00	-3596.31	116.55	1450.06	-3566.76	18.72	1446.37	65.80	1416.49	68.34	610.12	1169.83	70.73	312.74
0.71000	-3536.38	162.69	29.69	-3602.28	179.71	36.95	-3553.85	56.10	38.45	-3673.00	121.23	62.80	-3510.57	-76.23	5.03	-3945.59	84.44	23.13	-3641.80	347.14	6.56	-3677.89	327.39	43.27	-3587.06	128.66	1115.65	0.00	0.00	0.00	-3669.04	136.44	1493.00	-3798.21	-18.93	1480.00	-3568.65	116.92	1449.22	-3592.18	18.25	1446.47	66.15	1414.63	68.71	609.38	1170.69	70.03	313.74
0.72000	-3536.38	162.69	29.69	-3602.28	179.71	36.95	-3553.85	56.10	38.45	-3673.00	121.23	62.80	-3510.57	-76.23	5.03	-3945.59	84.44	23.13	-3656.48	346.46	2.91	-3678.48	327.02	43.10	-3587.06	128.66	1115.65	0.00	0.00	0.00	-3669.04	136.44	1493.00	-3798.21	-18.93	1480.00	-3578.95	118.14	1450.40	-3593.34	19.41	1446.81	65.81	1417.13	68.11	610.54	1169.22	70.96	315.59
0.73000	-3536.38	162.69	29.69	-3602.28	179.71	36.95	-3553.85	56.10	38.45	-3673.00	121.23	62.80	-3510.57	-76.23	5.03	-3945.59	84.44	23.13	-3633.01	345.68	6.33	-3682.95	326.63	41.78	-3587.06	128.66	1115.65	0.00	0.00	0.00	-3669.04	136.44	1493.00	-3798.21	-18.93	1480.00	-3598.96	118.54	1449.78	-3585.81	20.08	1446.60	65.52	1418.94	67.56	610.85	1168.97	71.17	315.68
0.74000	-3536.38	162.69	29.69	-3602.28	179.71	36.95	-3553.85	56.10	38.45	-3673.00	121.23	62.80	-3510.57	-76.23	5.03	-3945.59	84.44	23.13	-3686.04	348.46	-2.92	-3678.98	326.13	43.25	-3587.06	128.66	1115.65	0.00	0.00	0.00	-3669.04	136.44	1493.00	-3798.21	-18.93	1480.00	-3575.57	116.16	1449.26	-3601.03	18.83	1447.80	65.87	1417.43	68.09	611.10	1169.38	70.88	314.58
0.75000	-3536.38	162.69	29.69	-3602.28	179.71	36.95	-3553.85	56.10	38.45	-3673.00	121.23	62.80	-3510.57	-76.23	5.03	-3945.59	84.44	23.13	-3659.27	348.31	0.90	-3671.44	326.33	43.66	-3587.06	128.66	1115.65	0.00	0.00	0.00	-3669.04	136.44	1493.00	-3798.21	-18.93	1480.00	-3569.41	116.78	1450.66	-3621.82	15.69	1447.55	66.06	1416.50	68.34	610.92	1170.07	70.62	313.12
0.76000	-3536.38	162.69	29.69	-3602.28	179.71	36.95	-3553.85	56.10	38.45	-3673.00	121.23	62.80	-3510.57	-76.23	5.03	-3945.59	84.44	23.13	-3665.20	346.91	-0.36	-3658.31	326.09	45.30	-3587.06	128.66	1115.65	0.00	0.00	0.00	-3669.04	136.44	1493.00	-3798.21	-18.93	1480.00	-3582.36	117.10	1451.23	-3600.11	18.39	1447.88	65.56	1419.59	67.11	612.17	1169.01	71.33	311.95
0.77000	-3536.38	162.69	29.69	-3602.28	179.71	36.95	-3553.85	56.10	38.45	-3673.00	121.23	62.80	-3510.57	-76.23	5.03	-3945.59	84.44	23.13	-3674.31	348.91	-0.34	-3660.66	326.16	46.18	-3587.06	128.66	1115.65	0.00	0.00	0.00	-3669.04	136.44	1493.00	-3798.21	-18.93	1480.00	-3565.05	118.07	1450.75	-3595.56	18.64	1446.77	65.46	1420.28	66.99	611.26	1169.53	70.86	312.42
0.78000	-3536.38	162.69	29.69	-3602.28	179.71	36.95	-3553.85	56.10	38.45	-3673.00	121.23	62.80	-3510.57	-76.23	5.03	-3945.59	84.44	23.13	-3650.52	347.45	4.04	-3661.84	327.02	45.57	-3587.06	128.66	1115.65	0.00	0.00	0.00	-3669.04	136.44	1493.00	-3798.21	-18.93	1480.00	-3557.17	117.05	1449.29	-3555.49	19.83	1445.63	65.74	1418.90	67.44	611.93	1169.02	71.21	314.48
0.79000	-3536.38	162.69	29.69	-3602.28	179.71	36.95	-3553.85	56.10	38.45	-3673.00	121.23	62.80	-3510.57	-76.23	5.03	-3945.59	84.44	23.13	-3632.82	347.03	5.96	-3658.43	327.35	45.60	-3587.06	128.66	1115.65	0.00	0.00	0.00	-3669.04	136.44	1493.00	-3798.21	-18.93	1480.00	-3590.97	116.62	1450.43	-3564.94	19.79	1446.43	65.78	1416.36	68.13	611.91	1168.99	71.34	310.80
0.80000	-3536.38	162.69	29.69	-3602.28	179.71	36.95	-3553.85	56.10	38.45	-3673.00	121.23	62.80	-3510.57	-76.23	5.03	-3945.59	84.44	23.13	-3677.51	347.73	-0.82	-3664.18	326.70	45.23	-3587.06	128.66	1115.65	0.00	0.00	0.00	-3669.04	136.44	1493.00	-3798.21	-18.93	1480.00	-3602.86	116.37	1449.27	-3590.00	19.48	1446.57	65.88	1420.11	66.94	611.74	1168.95	71.28	312.90
0.81000	-3536.38	162.69	29.69	-3602.28	179.71	36.95	-3553.85	56.10	38.45	-3673.00	121.23	62.80	-3510.57	-76.23	5.03	-3945.59	84.44	23.13	-3637.90	347.88	5.89	-3680.21	326.63	42.27	-3587.06	128.66	1115.65	0.00	0.00	0.00	-3669.04	136.44	1493.00	-3798.21	-18.93	1480.00	-3577.99	116.66	1449.36	-3608.91	20.08	1446.99	65.61	1417.78	67.99	611.04	1169.66	70.96	313.91
0.82000	-3536.38	162.69	29.69	-3602.28	179.71	36.95	-3553.85	56.10	38.45	-3673.00	121.23	62.80	-3510.57	-76.23	5.03	-3945.59	84.44	23.13	-3620.94	346.81	6.29	-3666.22	326.88	44.82	-3587.06	128.66	1115.65	0.00	0.00	0.00	-3669.04	136.44	1493.00	-3798.21	-18.93	1480.00	-3581.09	117.18	1450.23	-3613.70	19.61	1447.60	66.18	1414.00	69.08	611.05	1169.16	70.96	311.38
0.83000	-3536.38	162.69	29.69	-3602.28	179.71	36.95	-3553.85	56.10	38.45	-3673.00	121.23	62.80	-3510.57	-76.23	5.03	-3945.59	84.44	23.13	-3671.28	347.95	-0.39	-3669.86	325.87	44.15	-3587.06	128.66	1115.65	0.00	0.00	0.00	-3669.04	136.44	1493.00	-3798.21	-18.93	1480.00	-3588.16	116.79	1450.92	-3595.32	20.42	1447.61	65.99	1416.93	67.96	610.05	1169.52	70.73	313.42
0.84000	-3536.38	162.69	29.69	-3602.28	179.71	36.95	-3553.85	56.10	38.45	-3673.00	121.23	62.80	-3510.57	-76.23	5.03	-3945.59	84.44	23.13	-3679.05	349.76	-0.97	-3682.71	325.81	41.90	-3587.06	128.66	1115.65	0.00	0.00	0.00	-3669.04	136.44	1493.00	-3798.21	-18.93	1480.00	-3578.37	116.10	1449.60	-3578.81	19.12	1446.64	65.82	1420.63	67.07	610.91	1169.29	70.82	313.73
0.85000	-3536.38	162.69	29.69	-3602.28	179.71	36.95	-3553.85	56.10	38.45	-3673.00	121.23	62.80	-3510.57	-76.23	5.03	-3945.59	84.44	23.13	-3623.53	346.94	7.12	-3679.20	326.80	42.27	-3587.06	128.66	1115.65	0.00	0.00	0.00	-3669.04	136.44	1493.00	-3798.21	-18.93	1480.00	-3586.98	115.68	1449.26	-3589.91	18.04	1446.85	65.52	1417.50	68.11	612.27	1168.91	71.35	311.38
0.86000	-3536.38	162.69	29.69	-3602.28	179.71	36.95	-3553.85	56.10	38.45	-3673.00	121.23	62.80	-3510.57	-76.23	5.03	-3945.59	84.44	23.13	-3671.97	347.84	1.28	-3673.97	326.26	43.77	-3587.06	128.66	1115.65	0.00	0.00	0.00	-3669.04	136.44	1493.00	-3798.21	-18.93	1480.00	-3589.71	116.70	1450.56	-3589.86	17.66	1447.71	65.73	1418.17	67.89	610.54	1169.95	70.81	314.69
0.87000	-3536.38	162.69	29.69	-3602.28	179.71	36.95	-3553.85	56.10	38.45	-3673.00	121.23	62.80	-3510.57	-76.23	5.03	-3945.59	84.44	23.13	-3573.99	345.45	14.64	-3672.23	327.04	43.73	-3587.06	128.66	1115.65	0.00	0.00	0.00	-3669.04	136.44	1493.00	-3798.21	-18.93	1480.00	-3593.93	116.33	1450.98	-3572.61	19.45	1444.24	65.66	1417.09	68.04	609.48	1169.35	70.84	314.29
0.88000	-3536.38	162.69	29.69	-3602.28	179.71	36.95	-3553.85	56.10	38.45	-3673.00	121.23	62.80	-3510.57	-76.23	5.03	-3945.59	84.44	23.13	-3600.27	347.21	10.68	-3671.56	326.27	44.12	-3587.06	128.66	1115.65	0.00	0.00	0.00	-3669.04	136.44	1493.00	-3798.21	-18.93	1480.00	-3609.03	116.35	1450.31	-3559.81	19.93	1445.05	65.76	1416.13	68.55	608.30	1169.52	70.38	314.16
0.89000	-3536.38	162.69	29.69	-3602.28	179.71	36.95	-3553.85	56.10	38.45	-3673.00	121.23	62.80	-3510.57	-76.23	5.03	-3945.59	84.44	23.13	-3642.89	347.00	5.51	-3657.81	325.81	45.75	-3587.06	128.66	1115.65	0.00	0.00	0.00	-3669.04	136.44	1493.00	-3798.21	-18.93	1480.00	-3578.73	116.70	1449.00	-3579.41	18.72	1446.79	66.02	1415.27	68.74	608.37	1169.64	70.28	312.33
0.90000	-3536.38	162.69	29.69	-3602.28	179.71	36.95	-3553.85	56.10	38.45	-3673.00	121.23	62.80	-3510.57	-76.23	5.03	-3945.59	84.44	23.13	-3625.67	347.60	5.04	-3665.73	326.53	44.77	-3587.06	128.66	1115.65	0.00	0.00	0.00	-3669.04	136.44	1493.00	-3798.21	-18.93	1480.00	-3564.46	115.06	1449.76	-3585.04	18.01	1448.48	65.93	1417.90	67.74	610.36	1171.03	70.18	313.60
0.91000	-3536.38	162.69	29.69	-3602.28	179.71	36.95	-3553.85	56.10	38.45	-3673.00	121.23	62.80	-3510.57	-76.23	5.03	-3945.59	84.44	23.13	-3615.39	346.60	7.52	-3656.34	327.26	46.68	-3587.06	128.66	1115.65	0.00	0.00	0.00	-3669.04	136.44	1493.00	-3798.21	-18.93	1480.00	-3590.62	116.01	1451.09	-3573.93	17.22	1447.53	65.95	1415.70	68.64	610.84	1169.62	70.83	311.48
0.92000	-3536.38	162.69	29.69	-3602.28	179.71	36.95	-3553.85	56.10	38.45	-3673.00	121.23	62.80	-3510.57	-76.23	5.03	-3945.59	84.44	23.13	-3642.15	347.16	4.38	-3674.07	327.76	44.50	-3587.06	128.66	1115.65	0.00	0.00	0.00	-3669.04	136.44	1493.00	-3798.21	-18.93	1480.00	-3599.94	117.01	1450.45	-3594.98	18.71	1446.88	66.19	1414.50	69.16	612.34	1168.75	71.52	313.06
0.93000	-3536.38	162.69	29.69	-3602.28	179.71	36.95	-3553.85	56.10	38.45	-3673.00	121.23	62.80	-3510.57	-76.23	5.03	-3945.59	84.44	23.13	-3618.77	346.90	7.37	-3660.90	325.76	46.19	-3587.06	128.66	1115.65	0.00	0.00	0.00	-3669.04	136.44	1493.00	-3798.21	-18.93	1480.00	-3565.48	117.07	1449.92	-3602.08	16.94	1445.98	65.87	1415.81	68.49	611.15	1168.94	71.02	313.34
0.94000	-3536.38	162.69	29.69	-3602.28	179.71	36.95	-3553.85	56.10	38.45	-3673.00	121.23	62.80	-3510.57	-76.23	5.03	-3945.59	84.44	23.13	-3639.89	349.26	3.97	-3664.51	325.88	45.46	-3587.06	128.66	1115.65	0.00	0.00	0.00	-3669.04	136.44	1493.00	-3798.21	-18.93	1480.00	-3582.27	116.54	1449.76	-3595.73	19.90	1445.58	65.73	1416.74	68.09	611.20	1169.20	71.03	312.95
0.95000	-3536.38	162.69	29.69	-3602.28	179.71	36.95	-3553.85	56.10	38.45	-3673.00	121.23	62.80	-3510.57	-76.23	5.03	-3945.59	84.44	23.13	-3656.41	348.68	1.47	-3661.35	326.88	46.98	-3587.06	128.66	1115.65	0.00	0.00	0.00	-3669.04	136.44	1493.00	-3798.21	-18.93	1480.00	-3603.48	117.09	1450.19	-3572.26	17.74	1446.41	65.78	1419.59	66.97	611.23	1168.33	71.36	313.44
0.96000	-3536.38	162.69	29.69	-3602.28	179.71	36.95	-3553.85	56.10	38.45	-3673.00	121.23	62.80	-3510.57	-76.23	5.03	-3945.59	84.44	23.13	-3663.19	348.03	0.32	-3679.76	326.49	42.97	-3587.06	128.66	1115.65	0.00	0.00	0.00	-3669.04	136.44	1493.00	-3798.21	-18.93	1480.00	-3575.63	117.02	1450.98	-3576.86	19.09	1446.17	66.27	1414.01	69.25	611.68	1168.35	71.37	314.93
0.97000	-3536.38	162.69	29.69	-3602.28	179.71	36.95	-3553.85	56.10	38.45	-3673.00	121.23	62.80	-3510.57	-76.23	5.03	-3945.59	84.44	23.13	-3620.78	345.43	8.56	-3681.28	327.21	42.28	-3587.06	128.66	1115.65	0.00	0.00	0.00	-3669.04	136.44	1493.00	-3798.21	-18.93	1480.00	-3562.86	116.56	1448.80	-3587.15	18.53	1446.31	66.06	1414.74	69.13	609.61	1169.31	70.49	314.40
0.98000	-3536.38	162.69	29.69	-3602.28	179.71	36.95	-3553.85	56.10	38.45	-3673.00	121.23	62.80	-3510.57	-76.23	5.03	-3945.59	84.44	23.13	-3653.35	349.14	2.51	-3664.84	326.03	44.24	-3587.06	128.66	1115.65	0.00	0.00	0.00	-3669.04	136.44	1493.00	-3798.21	-18.93	1480.00	-3552.03	117.26	1448.05	-3608.58	17.98	1447.62	65.87	1416.77	68.21	610.05	1169.51	70.63	312.67
0.99000	-3536.38	162.69	29.69	-3602.28	179.71	36.95	-3553.85	56.10	38.45	-3673.00	121.23	62.80	-3510.57	-76.23	5.03	-3945.59	84.44	23.13	-3592.88	347.89	10.74	-3657.71	325.15	45.95	-3587.06	128.66	1115.65	0.00	0.00	0.00	-3669.04	136.44	1493.00	-3798.21	-18.93	1480.00	-3578.03	115.29	1450.16	-3594.20	18.54	1446.27	66.30	1415.87	68.43	611.22	1169.96	70.72	314.31
1.00000	-3536.38	162.69	29.69	-3602.28	179.71	36.95	-3553.85	56.10	38.45	-3673.00	121.23	62.80	-3510.57	-76.23	5.03	-3945.59	84.44	23.13	-3619.19	347.90	8.13	-3651.77	325.41	45.86	-3587.06	128.66	1115.65	0.00	0.00	0.00	-3669.04	136.44	1493.00	-3798.21	-18.93	1480.00	-3584.29	116.38	1450.37	-3597.05	16.87	1446.41	66.06	1416.27	68.15	611.88	1169.12	71.23	314.46
1.01000	-3536.38	162.69	29.69	-3602.28	179.71	36.95	-3553.85	56.10	38.45	-3673.00	121.23	62.80	-3510.57	-76.23	5.03	-3945.59	84.44	23.13	-3672.65	347.93	0.20	-3668.19	326.35	44.30	-3587.06	128.66	1115.65	0.00	0.00	0.00	-3669.04	136.44	1493.00	-3798.21	-18.93	1480.00	-3562.09	117.16	1450.46	-3587.30	16.70	1445.68	65.82	1419.14	67.53	610.16	1169.91	70.73	313.65
1.02000	-3536.38	162.69	29.69	-3602.28	179.71	36.95	-3553.85	56.10	38.45	-3673.00	121.23	62.80	-3510.57	-76.23	5.03	-3945.59	84.44	23.13	-3656.53	349.42	2.18	-3647.64	325.65	47.60	-3587.06	128.66	1115.65	0.00	0.00	0.00	-3669.04	136.44	1493.00	-3798.21	-18.93	1480.00	-3567.43	117.15	1450.92	-3568.33	18.18	1447.03	65.74	1419.21	67.46	610.77	1169.43	71.12	313.78
1.03000	-3536.38	162.69	29.69	-3602.28	179.71	36.95	-3553.85	56.10	38.45	-3673.00	121.23	62.80	-3510.57	-76.23	5.03	-3945.59	84.44	23.13	-3647.56	346.03	4.74	-3655.66	326.72	45.71	-3587.06	128.66	1115.65	0.00	0.00	0.00	-3669.04	136.44	1493.00	-3798.21	-18.93	1480.00	-3565.70	116.77	1449.21	-3578.52	18.41	1446.49	65.55	1420.78	66.81	610.67	1169.61	70.79	313.49
1.04000	-3536.38	162.69	29.69	-3602.28	179.71	36.95	-3553.85	56.10	38.45	-3673.00	121.23	62.80	-3510.57	-76.23	5.03	-3945.59	84.44	23.13	-3604.88	343.78	9.91	-3680.53	325.69	42.35	-3587.06	128.66	1115.65	0.00	0.00	0.00	-3669.04	136.44	1493.00	-3798.21	-18.93	1480.00	-3570.16	116.35	1450.22	-3581.56	19.55	1446.30	65.63	1418.03	68.00	612.01	1168.64	71.37	314.30
1.05000	-3536.38	162.69	29.69	-3602.28	179.71	36.95	-3553.85	56.10	38.45	-3673.00	121.23	62.80	-3510.57	-76.23	5.03	-3945.59	84.44	23.13	-3634.27	346.73	4.63	-3654.14	326.14	46.13	-3587.06	128.66	1115.65	0.00	0.00	0.00	-3669.04	136.44	1493.00	-3798.21	-18.93	1480.00	-3588.21	116.59	1449.58	-3601.54	18.96	1447.18	66.08	1417.16	68.20	608.54	1170.23	70.12	312.94
1.06000	-3536.38	162.69	29.69	-3602.28	179.71	36.95	-3553.85	56.10	38.45	-3673.00	121.23	62.80	-3510.57	-76.23	5.03	-3945.59	84.44	23.13	-3659.37	349.53	3.31	-3669.70	326.77	43.95	-3587.06	128.66	1115.65	0.00	0.00	0.00	-3669.04	136.44	1493.00	-3798.21	-18.93	1480.00	-3606.42	115.65	1450.84	-3586.15	18.04	1448.10	66.51	1413.65	69.14	608.27	1170.40	70.21	314.10
1.07000	-3536.38	162.69	29.69	-3602.28	179.71	36.95	-3553.85	56.10	38.45	-3673.00	121.23	62.80	-3510.57	-76.23	5.03	-3945.59	84.44	23.13	-3600.66	348.23	10.42	-3677.71	327.38	42.98	-3587.06	128.66	1115.65	0.00	0.00	0.00	-3669.04	136.44	1493.00	-3798.21	-18.93	1480.00	-3594.56	114.57	1451.38	-3619.30	17.38	1447.95	66.13	1416.83	68.14	610.80	1170.57	70.61	313.55
1.08000	-3536.38	162.69	29.69	-3602.28	179.71	36.95	-3553.85	56.10	38.45	-3673.00	121.23	62.80	-3510.57	-76.23	5.03	-3945.59	84.44	23.13	-3653.16	345.02	0.43	-3671.05	327.20	44.49	-3587.06	128.66	1115.65	0.00	0.00	0.00	-3669.04	136.44	1493.00	-3798.21	-18.93	1480.00	-3617.99	116.19	1451.48	-3570.00	17.45	1446.75	65.77	1416.35	68.28	613.06	1169.86	71.13	311.02
1.09000	-3536.38	162.69	29.69	-3602.28	179.71	36.95	-3553.85	56.10	38.45	-3673.00	121.23	62.80	-3510.57	-76.23	5.03	-3945.59	84.44	23.13	-3624.04	348.11	6.47	-3685.99	327.30	41.63	-3587.06	128.66	1115.65	0.00	0.00	0.00	-3669.04	136.44	1493.00	-3798.21	-18.93	1480.00	-3591.04	115.90	1450.37	-3600.57	17.97	1447.09	65.56	1415.35	68.59	612.39	1169.27	71.21	312.89
1.10000	-3536.38	162.69	29.69	-3602.28	179.71	36.95	-3553.85	56.10	38.45	-3673.00	121.23	62.80	-3510.57	-76.23	5.03	-3945.59	84.44	23.13	-3632.01	346.67	4.26	-3680.50	327.72	41.96	-3587.06	128.66	1115.65	0.00	0.00	0.00	-3669.04	136.44	1493.00	-3798.21	-18.93	1480.00	-3578.80	116.63	1450.02	-3553.78	18.71	1446.18	65.68	1417.59	68.07	611.58	1169.91	70.81	314.94
1.11000	-3536.38	162.69	29.69	-3602.28	179.71	36.95	-3553.85	56.10	38.45	-3673.00	121.23	62.80	-3510.57	-76.23	5.03	-3945.59	84.44	23.13	-3603.42	343.56	9.32	-3676.88	327.29	42.10	-3587.06	128.66	1115.65	0.00	0.00	0.00	-3669.04	136.44	1493.00	-3798.21	-18.93	1480.00	-3584.54	116.41	1450.09	-3562.78	18.06	1446.14	65.63	1419.10	67.40	612.04	1169.53	71.01	314.75
1.12000	-3536.38	162.69	29.69	-3602.28	179.71	36.95	-3553.85	56.10	38.45	-3673.00	121.23	62.80	-3510.57	-76.23	5.03	-3945.59	84.44	23.13	-3618.59	345.86	7.38	-3663.97	326.36	45.07	-3587.06	128.66	1115.65	0.00	0.00	0.00	-3669.04	136.44	1493.00	-3798.21	-18.93	1480.00	-3591.10	115.81	1451.03	-3558.92	17.83	1446.63	66.14	1415.91	68.35	610.16	1169.15	70.74	314.38
1.13000	-3536.38	162.69	29.69	-3602.28	179.71	36.95	-3553.85	56.10	38.45	-3673.00	121.23	62.80	-3510.57	-76.23	5.03	-3945.59	84.44	23.13	-3623.92	346.65	8.67	-3664.56	327.04	45.30	-3587.06	128.66	1115.65	0.00	0.00	0.00	-3669.04	136.44	1493.00	-3798.21	-18.93	1480.00	-3587.29	114.75	1450.51	-3587.86	18.78	1447.71	65.72	1416.52	68.16	611.58	1167.24	71.86	314.59
1.14000	-3536.38	162.69	29.69	-3602.28	179.71	36.95	-3553.85	56.10	38.45	-3673.00	121.23	62.80	-3510.57	-76.23	5.03	-3945.59	84.44	23.13	-3619.18	347.20	8.72	-3656.86	325.78	46.05	-3587.06	128.66	1115.65	0.00	0.00	0.00	-3669.04	136.44	1493.00	-3798.21	-18.93	1480.00	-3588.95	113.97	1450.91	-3609.22	18.47	1447.76	65.80	1418.17	67.67	611.27	1168.73	71.29	315.31
1.15000	-3536.38	162.69	29.69	-3602.28	179.71	36.95	-3553.85	56.10	38.45	-3673.00	121.23	62.80	-3510.57	-76.23	5.03	-3945.59	84.44	23.13	-3625.49	345.54	8.17	-3668.65	327.12	43.85	-3587.06	128.66	1115.65	0.00	0.00	0.00	-3669.04	136.44	1493.00	-3798.21	-18.93	1480.00	-3596.63	116.38	1451.31	-3573.19	18.24	1446.30	65.72	1417.04	68.22	611.09	1169.33	70.87	313.17
1.16000	-3536.38	162.69	29.69	-3602.28	179.71	36.95	-3553.85	56.10	38.45	-3673.00	121.23	62.80	-3510.57	-76.23	5.03	-3945.59	84.44	23.13	-3628.31	347.42	6.84	-3672.55	326.98	43.11	-3587.06	128.66	1115.65	0.00	0.00	0.00	-3669.04	136.44	1493.00	-3798.21	-18.93	1480.00	-3555.15	114.98	1450.81	-3609.55	16.97	1447.67	65.78	1417.30	68.00	609.91	1170.22	70.42	313.72
1.17000	-3536.38	162.69	29.69	-3602.28	179.71	36.95	-3553.85	56.10	38.45	-3673.00	121.23	62.80	-3510.57	-76.23	5.03	-3945.59	84.44	23.13	-3633.36	348.29	6.11	-3663.28	326.39	45.22	-3587.06	128.66	1115.65	0.00	0.00	0.00	-3669.04	136.44	1493.00	-3798.21	-18.93	1480.00	-3605.93	116.51	1451.05	-3602.80	17.70	1446.66	65.74	1417.83	67.72	610.58	1169.98	70.57	315.57
1.18000	-3536.38	162.69	29.69	-3602.28	179.71	36.95	-3553.85	56.10	38.45	-3673.00	121.23	62.80	-3510.57	-76.23	5.03	-3945.59	84.44	23.13	-3662.23	346.44	2.99	-3666.39	326.75	44.25	-3587.06	128.66	1115.65	0.00	0.00	0.00	-3669.04	136.44	1493.00	-3798.21	-18.93	1480.00	-3594.88	116.51	1451.18	-3633.20	15.94	1448.47	66.16	1414.83	69.07	609.92	1169.01	70.87	315.70
1.19000	-3536.38	162.69	29.69	-3602.28	179.71	36.95	-3553.85	56.10	38.45	-3673.00	121.23	62.80	-3510.57	-76.23	5.03	-3945.59	84.44	23.13	-3642.53	347.61	3.80	-3672.32	326.93	43.22	-3587.06	128.66	1115.65	0.00	0.00	0.00	-3669.04	136.44	1493.00	-3798.21	-18.93	1480.00	-3589.57	115.81	1450.15	-3604.58	15.88	1447.70	65.91	1415.67	68.82	611.21	1168.81	71.30	315.26
1.20000	-3536.38	162.69	29.69	-3602.28	179.71	36.95	-3553.85	56.10	38.45	-3673.00	121.23	62.80	-3510.57	-76.23	5.03	-3945.59	84.44	23.13	-3646.42	347.51	4.16	-3679.73	327.13	41.69	-3587.06	128.66	1115.65	0.00	0.00	0.00	-3669.04	136.44	1493.00	-3798.21	-18.93	1480.00	-3571.05	115.57	1450.75	-3610.49	17.90	1447.55	66.20	1418.03	67.98	610.68	1168.31	71.26	314.94
1.21000	-3536.38	162.69	29.69	-3602.28	179.71	36.95	-3553.85	56.10	38.45	-3673.00	121.23	62.80	-3510.57	-76.23	5.03	-3945.59	84.44	23.13	-3656.08	347.97	2.61	-3658.69	326.26	45.33	-3587.06	128.66	1115.65	0.00	0.00	0.00	-3669.04	136.44	1493.00	-3798.21	-18.93	1480.00	-3577.58	115.62	1450.74	-3555.59	20.47	1446.74	66.07	1416.41	68.33	611.34	1169.12	70.93	314.34
1.22000	-3536.38	162.69	29.69	-3602.28	179.71	36.95	-3553.85	56.10	38.45	-3673.00	121.23	62.80	-3510.57	-76.23	5.03	-3945.59	84.44	23.13	-3684.46	345.29	-0.96	-3640.98	325.76	47.41	-3587.06	128.66	1115.65	0.00	0.00	0.00	-3669.04	136.44	1493.00	-3798.21	-18.93	1480.00	-3577.06	115.96	1450.97	-3592.04	16.98	1447.78	65.84	1418.45	67.60	609.75	1168.86	70.97	314.84
1.23000	-3536.38	162.69	29.69	-3602.28	179.71	36.95	-3553.85	56.10	38.45	-3673.00	121.23	62.80	-3510.57	-76.23	5.03	-3945.59	84.44	23.13	-3690.35	349.64	-3.14	-3665.83	327.10	43.93	-3587.06	128.66	1115.65	0.00	0.00	0.00	-3669.04	136.44	1493.00	-3798.21	-18.93	1480.00	-3569.42	114.95	1450.83	-3581.57	16.02	1446.98	65.65	1417.79	68.10	609.37	1169.02	70.85	314.39
1.24000	-3536.38	162.69	29.69	-3602.28	179.71	36.95	-3553.85	56.10	38.45	-3673.00	121.23	62.80	-3510.57	-76.23	5.03	-3945.59	84.44	23.13	-3639.39	348.19	4.14	-3692.21	327.93	39.22	-3587.06	128.66	1115.65	0.00	0.00	0.00	-3669.04	136.44	1493.00	-3798.21	-18.93	1480.00	-3602.55	116.03	1451.30	-3583.18	18.72	1446.53	66.12	1416.17	68.23	610.06	1169.53	70.57	313.64
1.25000	-3536.38	162.69	29.69	-3602.28	179.71	36.95	-3553.85	56.10	38.45	-3673.00	121.23	62.80	-3510.57	-76.23	5.03	-3945.59	84.44	23.13	-3616.93	346.68	7.84	-3666.73	327.49	44.20	-3587.06	128.66	1115.65	0.00	0.00	0.00	-3669.04	136.44	1493.00	-3798.21	-18.93	1480.00	-3570.21	115.92	1451.40	-3586.75	17.81	1447.50	66.07	1416.71	68.20	610.83	1169.31	71.00	312.45
1.26000	-3536.38	162.69	29.69	-3602.28	179.71	36.95	-3553.85	56.10	38.45	-3673.00	121.23	62.80	-3510.57	-76.23	5.03	-3945.59	84.44	23.13	-3635.94	348.66	5.95	-3669.43	326.47	42.96	-3587.06	128.66	1115.65	0.00	0.00	0.00	-3669.04	136.44	1493.00	-3798.21	-18.93	1480.00	-3575.77	115.26	1451.34	-3578.22	18.47	1447.71	65.88	1417.51	68.13	610.61	1170.00	70.70	311.08
1.27000	-3536.38	162.69	29.69	-3602.28	179.71	36.95	-3553.85	56.10	38.45	-3673.00	121.23	62.80	-3510.57	-76.23	5.03	-3945.59	84.44	23.13	-3611.62	346.87	9.37	-3684.30	326.85	41.19	-3587.06	128.66	1115.65	0.00	0.00	0.00	-3669.04	136.44	1493.00	-3798.21	-18.93	1480.00	-3572.67	114.65	1451.76	-3551.44	17.91	1446.35	66.03	1419.18	67.63	612.92	1169.54	71.11	313.29
1.28000	-3536.38	162.69	29.69	-3602.28	179.71	36.95	-3553.85	56.10	38.45	-3673.00	121.23	62.80	-3510.57	-76.23	5.03	-3945.59	84.44	23.13	-3605.97	345.28	10.23	-3678.74	327.27	41.75	-3587.06	128.66	1115.65	0.00	0.00	0.00	-3669.04	136.44	1493.00	-3798.21	-18.93	1480.00	-3589.49	114.33	1450.56	-3568.36	16.62	1446.14	65.48	1419.76	67.31	611.88	1169.15	71.29	314.14
1.29000	-3536.38	162.69	29.69	-3602.28	179.71	36.95	-3553.85	56.10	38.45	-3673.00	121.23	62.80	-3510.57	-76.23	5.03	-3945.59	84.44	23.13	-3654.15	347.64	1.90	-3678.44	326.65	41.66	-3587.06	128.66	1115.65	0.00	0.00	0.00	-3669.04	136.44	1493.00	-3798.21	-18.93	1480.00	-3570.77	114.09	1451.29	-3617.82	15.43	1449.13	65.83	1416.10	68.37	610.84	1168.86	71.26	315.11
1.30000	-3536.38	162.69	29.69	-3602.28	179.71	36.95	-3553.85	56.10	38.45	-3673.00	121.23	62.80	-3510.57	-76.23	5.03	-3945.59	84.44	23.13	-3686.29	347.65	-2.49	-3688.37	327.01	40.29	-3587.06	128.66	1115.65	0.00	0.00	0.00	-3669.04	136.44	1493.00	-3798.21	-18.93	1480.00	-3592.77	115.26	1452.33	-3560.35	17.87	1447.02	66.07	1414.06	69.05	611.41	1169.32	71.04	314.29
1.31000	-3536.38	162.69	29.69	-3602.28	179.71	36.95	-3553.85	56.10	38.45	-3673.00	121.23	62.80	-3510.57	-76.23	5.03	-3945.59	84.44	23.13	-3622.71	346.77	7.14	-3672.15	327.54	42.81	-3587.06	128.66	1115.65	0.00	0.00	0.00	-3669.04	136.44	1493.00	-3798.21	-18.93	1480.00	-3579.35	115.32	1451.41	-3598.91	18.49	1446.68	66.04	1417.22	68.28	610.39	1169.21	70.87	315.25
1.32000	-3536.38	162.69	29.69	-3602.28	179.71	36.95	-3553.85	56.10	38.45	-3673.00	121.23	62.80	-3510.57	-76.23	5.03	-3945.59	84.44	23.13	-3590.84	347.37	10.32	-3666.29	327.81	43.54	-3587.06	128.66	1115.65	0.00	0.00	0.00	-3669.04	136.44	1493.00	-3798.21	-18.93	1480.00	-3566.72	114.45	1451.28	-3625.87	16.55	1449.09	65.52	1420.16	67.08	611.09	1169.26	71.07	313.30
1.33000	-3536.38	162.69	29.69	-3602.28	179.71	36.95	-3553.85	56.10	38.45	-3673.00	121.23	62.80	-3510.57	-76.23	5.03	-3945.59	84.44	23.13	-3581.03	347.41	11.47	-3663.99	327.31	44.25	-3587.06	128.66	1115.65	0.00	0.00	0.00	-3669.04	136.44	1493.00	-3798.21	-18.93	1480.00	-3587.50	113.92	1451.68	-3571.44	15.25	1447.62	65.60	1417.46	68.11	610.66	1169.46	70.89	311.82
1.34000	-3536.38	162.69	29.69	-3602.28	179.71	36.95	-3553.85	56.10	38.45	-3673.00	121.23	62.80	-3510.57	-76.23	5.03	-3945.59	84.44	23.13	-3573.09	347.50	12.40	-3673.59	327.62	42.59	-3587.06	128.66	1115.65	0.00	0.00	0.00	-3669.04	136.44	1493.00	-3798.21	-18.93	1480.00	-3591.47	113.88	1452.53	-3548.70	16.36	1446.51	65.64	1417.75	68.03	610.51	1169.37	70.98	312.26
1.35000	-3536.38	162.69	29.69	-3602.28	179.71	36.95	-3553.85	56.10	38.45	-3673.00	121.23	62.80	-3510.57	-76.23	5.03	-3945.59	84.44	23.13	-3566.91	347.62	13.11	-3684.46	327.60	41.26	-3587.06	128.66	1115.65	0.00	0.00	0.00	-3669.04	136.44	1493.00	-3798.21	-18.93	1480.00	-3588.53	112.98	1453.24	-3609.93	15.52	1449.08	66.16	1416.86	68.32	612.22	1167.74	71.74	313.05
1.36000	-3536.38	162.69	29.69	-3602.28	179.71	36.95	-3553.85	56.10	38.45	-3673.00	121.23	62.80	-3510.57	-76.23	5.03	-3945.59	84.44	23.13	-3562.36	347.77	13.64	-3673.80	329.04	42.38	-3587.06	128.66	1115.65	0.00	0.00	0.00	-3669.04	136.44	1493.00	-3798.21	-18.93	1480.00	-3605.36	114.22	1453.90	-3613.42	15.93	1449.13	66.16	1415.32	68.87	611.24	1168.68	71.36	314.07
1.37000	-3536.38	162.69	29.69	-3602.28	179.71	36.95	-3553.85	56.10	38.45	-3673.00	121.23	62.80	-3510.57	-76.23	5.03	-3945.59	84.44	23.13	-3559.35	347.96	13.98	-3686.33	328.62	39.61	-3587.06	128.66	1115.65	0.00	0.00	0.00	-3669.04	136.44	1493.00	-3798.21	-18.93	1480.00	-3587.61	113.23	1452.72	-3591.44	15.84	1449.31	65.70	1418.32	67.89	610.41	1169.47	70.82	312.02
1.38000	-3536.38	162.69	29.69	-3602.28	179.71	36.95	-3553.85	56.10	38.45	-3673.00	121.23	62.80	-3510.57	-76.23	5.03	-3945.59	84.44	23.13	-3557.75	348.17	14.15	-3678.37	327.35	40.39	-3587.06	128.66	1115.65	0.00	0.00	0.00	-3669.04	136.44	1493.00	-3798.21	-18.93	1480.00	-3598.74	113.28	1453.41	-3555.25	15.05	1448.41	65.93	1416.43	68.39	610.30	1169.87	70.60	312.09
1.39000	-3536.38	162.69	29.69	-3602.28	179.71	36.95	-3553.85	56.10	38.45	-3673.00	121.23	62.80	-3510.57	-76.23	5.03	-3945.59	84.44	23.13	-3557.45	348.41	14.17	-3680.84	327.91	40.53	-3587.06	128.66	1115.65	0.00	0.00	0.00	-3669.04	136.44	1493.00	-3798.21	-18.93	1480.00	-3607.49	112.33	1454.53	-3554.46	13.19	1447.26	66.11	1416.70	68.45	609.67	1170.64	70.15	313.52
1.40000	-3536.38	162.69	29.69	-3602.28	179.71	36.95	-3553.85	56.10	38.45	-3673.00	121.23	62.80	-3510.57	-76.23	5.03	-3945.59	84.44	23.13	-3558.33	348.66	14.05	-3680.17	328.55	39.98	-3587.06	128.66	1115.65	0.00	0.00	0.00	-3669.04	136.44	1493.00	-3798.21	-18.93	1480.00	-3577.82	110.72	1454.14	-3562.50	17.20	1448.03	66.24	1414.59	69.17	610.44	1169.62	70.63	314.68
1.41000	-3536.38	162.69	29.69	-3602.28	179.71	36.95	-3553.85	56.10	38.45	-3673.00	121.23	62.80	-3510.57	-76.23	5.03	-3945.59	84.44	23.13	-3560.28	348.93	13.81	-3703.73	328.31	36.36	-3587.06	128.66	1115.65	0.00	0.00	0.00	-3669.04	136.44	1493.00	-3798.21	-18.93	1480.00	-3582.81	110.72	1454.27	-3600.82	14.55	1449.51	65.91	1417.90	67.96	610.57	1169.10	70.82	314.64
1.42000	-3536.38	162.69	29.69	-3602.28	179.71	36.95	-3553.85	56.10	38.45	-3673.00	121.23	62.80	-3510.57	-76.23	5.03	-3945.59	84.44	23.13	-3563.19	349.20	13.45	-3682.11	327.91	39.46	-3587.06	128.66	1115.65	0.00	0.00	0.00	-3669.04	136.44	1493.00	-3798.21	-18.93	1480.00	-3589.28	110.92	1454.03	-3594.16	13.52	1447.72	65.71	1416.12	68.52	610.55	1168.40	71.10	313.69
1.43000	-3536.38	162.69	29.69	-3602.28	179.71	36.95	-3553.85	56.10	38.45	-3673.00	121.23	62.80	-3510.57	-76.23	5.03	-3945.59	84.44	23.13	-3566.94	349.48	12.99	-3668.06	328.58	41.79	-3587.06	128.66	1115.65	0.00	0.00	0.00	-3669.04	136.44	1493.00	-3798.21	-18.93	1480.00	-3587.13	110.70	1454.53	-3582.13	13.04	1447.60	66.08	1414.60	69.16	611.19	1169.07	70.97	314.06
1.44000	-3536.38	162.69	29.69	-3602.28	179.71	36.95	-3553.85	56.10	38.45	-3673.00	121.23	62.80	-3510.57	-76.23	5.03	-3945.59	84.44	23.13	-3571.41	349.77	12.46	-3671.21	327.96	40.76	-3587.06	128.66	1115.65	0.00	0.00	0.00	-3669.04	136.44	1493.00	-3798.21	-18.93	1480.00	-3579.46	110.96	1453.86	-3576.91	12.11	1448.21	66.20	1412.43	69.67	610.88	1168.72	71.26	313.06
1.45000	-3536.38	162.69	29.69	-3602.28	179.71	36.95	-3553.85	56.10	38.45	-3673.00	121.23	62.80	-3510.57	-76.23	5.03	-3945.59	84.44	23.13	-3576.50	350.05	11.85	-3692.61	328.50	37.70	-3587.06	128.66	1115.65	0.00	0.00	0.00	-3669.04	136.44	1493.00	-3798.21	-18.93	1480.00	-3568.18	109.83	1454.12	-3617.57	9.99	1449.86	66.05	1414.67	68.93	610.65	1169.17	71.01	314.83
1.46000	-3536.38	162.69	29.69	-3602.28	179.71	36.95	-3553.85	56.10	38.45	-3673.00	121.23	62.80	-3510.57	-76.23	5.03	-3945.59	84.44	23.13	-3582.08	350.32	11.19	-3680.84	329.35	40.12	-3587.06	128.66	1115.65	0.00	0.00	0.00	-3669.04	136.44	1493.00	-3798.21	-18.93	1480.00	-3575.08	108.61	1454.82	-3589.72	10.72	1450.28	66.16	1416.20	68.44	609.82	1169.75	70.65	313.46
1.47000	-3536.38	162.69	29.69	-3602.28	179.71	36.95	-3553.85	56.10	38.45	-3673.00	121.23	62.80	-3510.57	-76.23	5.03	-3945.59	84.44	23.13	-3588.05	350.59	10.48	-3682.06	328.62	39.16	-3587.06	128.66	1115.65	0.00	0.00	0.00	-3669.04	136.44	1493.00	-3798.21	-18.93	1480.00	-3613.27	108.69	1456.92	-3603.87	11.19	1450.63	65.93	1415.48	68.74	611.24	1169.80	70.72	313.45
1.48000	-3536.38	162.69	29.69	-3602.28	179.71	36.95	-3553.85	56.10	38.45	-3673.00	121.23	62.80	-3510.57	-76.23	5.03	-3945.59	84.44	23.13	-3594.28	350.84	9.75	-3666.00	328.47	41.81	-3587.06	128.66	1115.65	0.00	0.00	0.00	-3669.04	136.44	1493.00	-3798.21	-18.93	1480.00	-3606.11	108.12	1456.51	-3596.45	9.28	1447.93	66.08	1414.27	69.12	612.11	1169.38	71.13	313.48
1.49000	-3536.38	162.69	29.69	-3602.28	179.71	36.95	-3553.85	56.10	38.45	-3673.00	121.23	62.80	-3510.57	-76.23	5.03	-3945.59	84.44	23.13	-3600.67	351.07	9.00	-3675.45	329.83	40.82	-3587.06	128.66	1115.65	0.00	0.00	0.00	-3669.04	136.44	1493.00	-3798.21	-18.93	1480.00	-3606.56	107.94	1458.58	-3600.45	9.46	1449.46	66.26	1414.30	68.99	611.26	1169.71	71.03	314.37
1.50000	-3536.38	162.69	29.69	-3602.28	179.71	36.95	-3553.85	56.10	38.45	-3673.00	121.23	62.80	-3510.57	-76.23	5.03	-3945.59	84.44	23.13	-3607.10	351.28	8.25	-3674.78	328.74	41.00	-3587.06	128.66	1115.65	0.00	0.00	0.00	-3669.04	136.44	1493.00	-3798.21	-18.93	1480.00	-3593.42	106.91	1457.34	-3614.28	8.11	1450.81	65.95	1417.71	67.92	610.98	1168.88	71.19	313.45
1.51000	-3536.38	162.69	29.69	-3602.28	179.71	36.95	-3553.85	56.10	38.45	-3673.00	121.23	62.80	-3510.57	-76.23	5.03	-3945.59	84.44	23.13	-3613.45	351.46	7.52	-3679.25	329.60	40.00	-3587.06	128.66	1115.65	0.00	0.00	0.00	-3669.04	136.44	1493.00	-3798.21	-18.93	1480.00	-3551.55	105.43	1456.28	-3586.86	8.55	1449.77	66.14	1417.68	68.03	610.04	1169.48	70.73	313.26
1.52000	-3536.38	162.69	29.69	-3602.28	179.71	36.95	-3553.85	56.10	38.45	-3673.00	121.23	62.80	-3510.57	-76.23	5.03	-3945.59	84.44	23.13	-3619.61	351.61	6.81	-3652.37	329.25	44.97	-3587.06	128.66	1115.65	0.00	0.00	0.00	-3669.04	136.44	1493.00	-3798.21	-18.93	1480.00	-3562.79	106.25	1455.48	-3563.49	6.63	1448.32	65.70	1418.20	67.54	612.79	1169.02	71.27	312.06
1.53000	-3536.38	162.69	29.69	-3602.28	179.71	36.95	-3553.85	56.10	38.45	-3673.00	121.23	62.80	-3510.57	-76.23	5.03	-3945.59	84.44	23.13	-3625.47	351.73	6.15	-3663.73	329.73	42.94	-3587.06	128.66	1115.65	0.00	0.00	0.00	-3669.04	136.44	1493.00	-3798.21	-18.93	1480.00	-3565.28	106.41	1456.39	-3571.34	6.15	1449.76	66.28	1414.66	68.85	608.40	1170.40	70.13	314.09
1.54000	-3536.38	162.69	29.69	-3602.28	179.71	36.95	-3553.85	56.10	38.45	-3673.00	121.23	62.80	-3510.57	-76.23	5.03	-3945.59	84.44	23.13	-3630.92	351.80	5.54	-3646.33	329.86	45.12	-3587.06	128.66	1115.65	0.00	0.00	0.00	-3669.04	136.44	1493.00	-3798.21	-18.93	1480.00	-3584.98	105.40	1457.92	-3580.36	5.74	1449.36	66.17	1416.30	68.57	609.23	1170.00	70.26	312.94
1.55000	-3536.38	162.69	29.69	-3602.28	179.71	36.95	-3553.85	56.10	38.45	-3673.00	121.23	62.80	-3510.57	-76.23	5.03	-3945.59	84.44	23.13	-3635.82	351.84	5.00	-3664.68	329.45	42.81	-3587.06	128.66	1115.65	0.00	0.00	0.00	-3669.04	136.44	1493.00	-3798.21	-18.93	1480.00	-3624.63	103.01	1460.09	-3554.78	5.64	1447.69	66.30	1414.23	68.99	610.48	1168.91	70.76	313.67
1.56000	-3536.38	162.69	29.69	-3602.28	179.71	36.95	-3553.85	56.10	38.45	-3673.00	121.23	62.80	-3510.57	-76.23	5.03	-3945.59	84.44	23.13	-3640.08	351.83	4.55	-3670.02	328.85	42.54	-3587.06	128.66	1115.65	0.00	0.00	0.00	-3669.04	136.44	1493.00	-3798.21	-18.93	1480.00	-3575.82	102.37	1458.34	-3576.99	5.91	1449.44	65.74	1415.84	68.55	610.87	1169.58	70.95	315.04
1.57000	-3536.38	162.69	29.69	-3602.28	179.71	36.95	-3553.85	56.10	38.45	-3673.00	121.23	62.80	-3510.57	-76.23	5.03	-3945.59	84.44	23.13	-3643.58	351.76	4.19	-3697.04	331.28	39.02	-3587.06	128.66	1115.65	0.00	0.00	0.00	-3669.04	136.44	1493.00	-3798.21	-18.93	1480.00	-3581.02	101.48	1459.10	-3587.59	2.60	1449.84	65.63	1417.58	67.98	610.75	1169.20	71.00	316.41
1.58000	-3536.38	162.69	29.69	-3602.28	179.71	36.95	-3553.85	56.10	38.45	-3673.00	121.23	62.80	-3510.57	-76.23	5.03	-3945.59	84.44	23.13	-3646.21	351.65	3.95	-3685.17	332.15	41.06	-3587.06	128.66	1115.65	0.00	0.00	0.00	-3669.04	136.44	1493.00	-3798.21	-18.93	1480.00	-3561.33	100.99	1458.70	-3562.90	3.04	1448.42	66.09	1414.17	68.99	610.99	1168.57	71.19	313.89
1.59000	-3536.38	162.69	29.69	-3602.28	179.71	36.95	-3553.85	56.10	38.45	-3673.00	121.23	62.80	-3510.57	-76.23	5.03	-3945.59	84.44	23.13	-3647.84	351.47	3.82	-3677.00	330.89	41.28	-3587.06	128.66	1115.65	0.00	0.00	0.00	-3669.04	136.44	1493.00	-3798.21	-18.93	1480.00	-3599.79	100.51	1459.24	-3572.64	2.27	1449.71	66.23	1414.80	69.00	611.61	1169.15	71.15	311.18
1.60000	-3536.38	162.69	29.69	-3602.28	179.71	36.95	-3553.85	56.10	38.45	-3673.00	121.23	62.80	-3510.57	-76.23	5.03	-3945.59	84.44	23.13	-3648.36	351.23	3.84	-3695.54	331.72	39.27	-3587.06	128.66	1115.65	0.00	0.00	0.00	-3669.04	136.44	1493.00	-3798.21	-18.93	1480.00	-3599.42	98.89	1459.40	-3597.75	1.16	1449.54	65.75	1418.36	67.92	611.12	1169.87	70.78	311.54
1.61000	-3536.38	162.69	29.69	-3602.28	179.71	36.95	-3553.85	56.10	38.45	-3673.00	121.23	62.80	-3510.57	-76.23	5.03	-3945.59	84.44	23.13	-3647.67	350.92	4.01	-3670.62	331.06	43.27	-3587.06	128.66	1115.65	0.00	0.00	0.00	-3669.04	136.44	1493.00	-3798.21	-18.93	1480.00	-3580.31	99.16	1460.79	-3582.85	0.63	1448.63	65.76	1418.16	68.12	610.54	1169.68	70.88	312.73
1.62000	-3536.38	162.69	29.69	-3602.28	179.71	36.95	-3553.85	56.10	38.45	-3673.00	121.23	62.80	-3510.57	-76.23	5.03	-3945.59	84.44	23.13	-3645.64	350.55	4.35	-3690.68	331.62	40.12	-3587.06	128.66	1115.65	0.00	0.00	0.00	-3669.04	136.44	1493.00	-3798.21	-18.93	1480.00	-3623.64	99.03	1461.20	-3587.19	0.36	1450.23	66.02	1418.23	67.85	609.70	1169.30	70.73	315.35
1.63000	-3536.38	162.69	29.69	-3602.28	179.71	36.95	-3553.85	56.10	38.45	-3673.00	121.23	62.80	-3510.57	-76.23	5.03	-3945.59	84.44	23.13	-3642.13	350.09	4.88	-3687.05	331.25	40.72	-3587.06	128.66	1115.65	0.00	0.00	0.00	-3669.04	136.44	1493.00	-3798.21	-18.93	1480.00	-3615.81	97.78	1459.45	-3599.55	-0.91	1449.55	66.01	1415.08	68.54	609.15	1170.15	70.46	314.73
1.64000	-3536.38	162.69	29.69	-3602.28	179.71	36.95	-3553.85	56.10	38.45	-3673.00	121.23	62.80	-3510.57	-76.23	5.03	-3945.59	84.44	23.13	-3597.60	347.56	9.68	-3693.80	331.49	41.11	-3587.06	128.66	1115.65	0.00	0.00	0.00	-3669.04	136.44	1493.00	-3798.21	-18.93	1480.00	-3599.35	96.74	1460.47	-3604.63	-1.16	1450.11	65.54	1418.03	67.68	610.91	1169.07	70.89	312.68
1.65000	-3536.38	162.69	29.69	-3602.28	179.71	36.95	-3553.85	56.10	38.45	-3673.00	121.23	62.80	-3510.57	-76.23	5.03	-3945.59	84.44	23.13	-3626.39	348.07	5.85	-3665.33	331.48	45.11	-3587.06	128.66	1115.65	0.00	0.00	0.00	-3669.04	136.44	1493.00	-3798.21	-18.93	1480.00	-3575.79	95.56	1458.82	-3581.37	-2.05	1449.23	65.97	1415.83	68.64	609.54	1169.87	70.46	316.07
1.66000	-3536.38	162.69	29.69	-3602.28	179.71	36.95	-3553.85	56.10	38.45	-3673.00	121.23	62.80	-3510.57	-76.23	5.03	-3945.59	84.44	23.13	-3604.43	348.21	8.26	-3670.04	331.01	45.12	-3587.06	128.66	1115.65	0.00	0.00	0.00	-3669.04	136.44	1493.00	-3798.21	-18.93	1480.00	-3586.75	93.47	1460.92	-3564.05	-2.38	1449.60	66.40	1414.44	68.72	611.30	1169.44	70.98	315.79
1.67000	-3536.38	162.69	29.69	-3602.28	179.71	36.95	-3553.85	56.10	38.45	-3673.00	121.23	62.80	-3510.57	-76.23	5.03	-3945.59	84.44	23.13	-3627.78	349.01	7.51	-3695.71	331.47	41.59	-3587.06	128.66	1115.65	0.00	0.00	0.00	-3669.04	136.44	1493.00	-3798.21	-18.93	1480.00	-3600.01	92.78	1459.85	-3613.02	-6.36	1450.96	66.06	1417.99	67.68	610.02	1169.96	70.50	312.55
1.68000	-3536.38	162.69	29.69	-3602.28	179.71	36.95	-3553.85	56.10	38.45	-3673.00	121.23	62.80	-3510.57	-76.23	5.03	-3945.59	84.44	23.13	-3616.26	347.51	10.33	-3689.70	332.23	43.33	-3587.06	128.66	1115.65	0.00	0.00	0.00	-3669.04	136.44	1493.00	-3798.21	-18.93	1480.00	-3542.76	92.90	1460.76	-3615.47	-6.95	1449.74	66.11	1416.77	68.32	610.08	1169.70	70.57	311.51
1.69000	-3536.38	162.69	29.69	-3602.28	179.71	36.95	-3553.85	56.10	38.45	-3673.00	121.23	62.80	-3510.57	-76.23	5.03	-3945.59	84.44	23.13	-3634.97	348.29	5.86	-3668.94	331.14	46.60	-3587.06	128.66	1115.65	0.00	0.00	0.00	-3669.04	136.44	1493.00	-3798.21	-18.93	1480.00	-3587.37	91.10	1460.72	-3584.97	-6.14	1448.80	65.84	1415.59	68.58	612.12	1169.02	71.27	314.59
1.70000	-3536.38	162.69	29.69	-3602.28	179.71	36.95	-3553.85	56.10	38.45	-3673.00	121.23	62.80	-3510.57	-76.23	5.03	-3945.59	84.44	23.13	-3605.76	346.62	10.64	-3674.64	331.94	46.29	-3587.06	128.66	1115.65	0.00	0.00	0.00	-3669.04	136.44	1493.00	-3798.21	-18.93	1480.00	-3594.42	88.87	1460.04	-3548.58	-7.48	1447.83	65.64	1418.48	67.76	609.98	1169.30	70.94	314.69
1.71000	-3536.38	162.69	29.69	-3602.28	179.71	36.95	-3553.85	56.10	38.45	-3673.00	121.23	62.80	-3510.57	-76.23	5.03	-3945.59	84.44	23.13	-3645.34	347.24	5.17	-3681.38	331.53	46.22	-3587.06	128.66	1115.65	0.00	0.00	0.00	-3669.04	136.44	1493.00	-3798.21	-18.93	1480.00	-3584.82	88.79	1460.08	-3611.04	-8.89	1449.99	65.99	1416.77	68.56	608.45	1169.74	70.56	313.95
1.72000	-3536.38	162.69	29.69	-3602.28	179.71	36.95	-3553.85	56.10	38.45	-3673.00	121.23	62.80	-3510.57	-76.23	5.03	-3945.59	84.44	23.13	-3628.44	347.32	7.30	-3687.30	331.22	47.30	-3587.06	128.66	1115.65	0.00	0.00	0.00	-3669.04	136.44	1493.00	-3798.21	-18.93	1480.00	-3595.70	86.88	1460.75	-3607.85	-9.55	1449.53	66.01	1416.51	68.66	609.78	1169.90	70.43	316.11
1.73000	-3536.38	162.69	29.69	-3602.28	179.71	36.95	-3553.85	56.10	38.45	-3673.00	121.23	62.80	-3510.57	-76.23	5.03	-3945.59	84.44	23.13	-3622.89	346.53	8.82	-3655.65	330.35	53.96	-3587.06	128.66	1115.65	0.00	0.00	0.00	-3669.04	136.44	1493.00	-3798.21	-18.93	1480.00	-3594.53	87.87	1461.15	-3590.33	-9.33	1449.41	66.42	1415.10	69.32	609.98	1169.84	70.36	315.40
1.74000	-3536.38	162.69	29.69	-3602.28	179.71	36.95	-3553.85	56.10	38.45	-3673.00	121.23	62.80	-3510.57	-76.23	5.03	-3945.59	84.44	23.13	-3652.88	345.36	5.73	-3666.97	330.07	53.46	-3587.06	128.66	1115.65	0.00	0.00	0.00	-3669.04	136.44	1493.00	-3798.21	-18.93	1480.00	-3560.50	86.57	1460.69	-3577.91	-9.97	1447.78	66.01	1415.27	68.79	610.30	1169.51	70.72	313.81
1.75000	-3536.38	162.69	29.69	-3602.28	179.71	36.95	-3553.85	56.10	38.45	-3673.00	121.23	62.80	-3510.57	-76.23	5.03	-3945.59	84.44	23.13	-3638.52	345.60	7.77	-3648.51	328.72	57.62	-3587.06	128.66	1115.65	0.00	0.00	0.00	-3669.04	136.44	1493.00	-3798.21	-18.93	1480.00	-3622.00	85.45	1461.16	-3563.24	-10.27	1447.26	66.18	1414.77	68.85	611.51	1169.34	71.07	314.44
1.76000	-3536.38	162.69	29.69	-3602.28	179.71	36.95	-3553.85	56.10	38.45	-3673.00	121.23	62.80	-3510.57	-76.23	5.03	-3945.59	84.44	23.13	-3641.24	343.25	7.74	-3689.34	329.16	52.72	-3587.06	128.66	1115.65	0.00	0.00	0.00	-3669.04	136.44	1493.00	-3798.21	-18.93	1480.00	-3607.94	84.99	1461.76	-3565.54	-11.96	1447.86	66.05	1416.10	68.17	611.04	1169.60	70.91	313.09
1.77000	-3536.38	162.69	29.69	-3602.28	179.71	36.95	-3553.85	56.10	38.45	-3673.00	121.23	62.80	-3510.57	-76.23	5.03	-3945.59	84.44	23.13	-3615.02	342.84	14.07	-3648.64	327.25	59.45	-3587.06	128.66	1115.65	0.00	0.00	0.00	-3669.04	136.44	1493.00	-3798.21	-18.93	1480.00	-3605.90	84.64	1462.17	-3548.45	-12.64	1446.85	65.84	1415.58	68.59	608.96	1170.05	70.35	313.07
1.78000	-3536.38	162.69	29.69	-3602.28	179.71	36.95	-3553.85	56.10	38.45	-3673.00	121.23	62.80	-3510.57	-76.23	5.03	-3945.59	84.44	23.13	-3653.73	340.87	8.18	-3691.37	326.20	56.55	-3587.06	128.66	1115.65	0.00	0.00	0.00	-3669.04	136.44	1493.00	-3798.21	-18.93	1480.00	-3617.26	83.88	1462.41	-3590.37	-14.84	1448.02	65.30	1419.12	67.29	610.80	1169.16	71.09	312.47
1.79000	-3536.38	162.69	29.69	-3602.28	179.71	36.95	-3553.85	56.10	38.45	-3673.00	121.23	62.80	-3510.57	-76.23	5.03	-3945.59	84.44	23.13	-3670.95	340.95	7.37	-3647.82	324.05	62.95	-3587.06	128.66	1115.65	0.00	0.00	0.00	-3669.04	136.44	1493.00	-3798.21	-18.93	1480.00	-3598.73	83.67	1460.06	-3593.24	-15.08	1448.34	65.24	1420.16	66.93	611.12	1169.42	70.93	313.00
1.80000	-3536.38	162.69	29.69	-3602.28	179.71	36.95	-3553.85	56.10	38.45	-3673.00	121.23	62.80	-3510.57	-76.23	5.03	-3945.59	84.44	23.13	-3677.21	339.63	8.50	-3698.15	323.73	58.09	-3587.06	128.66	1115.65	0.00	0.00	0.00	-3669.04	136.44	1493.00	-3798.21	-18.93	1480.00	-3618.56	81.32	1461.19	-3552.82	-13.65	1447.33	65.31	1419.45	67.09	612.73	1169.64	71.09	314.72
1.81000	-3536.38	162.69	29.69	-3602.28	179.71	36.95	-3553.85	56.10	38.45	-3673.00	121.23	62.80	-3510.57	-76.23	5.03	-3945.59	84.44	23.13	-3641.42	336.37	17.60	-3689.73	321.23	59.90	-3587.06	128.66	1115.65	0.00	0.00	0.00	-3669.04	136.44	1493.00	-3798.21	-18.93	1480.00	-3592.39	81.41	1460.36	-3607.26	-15.43	1447.92	65.77	1418.35	67.60	612.17	1169.89	70.78	314.22
1.82000	-3536.38	162.69	29.69	-3602.28	179.71	36.95	-3553.85	56.10	38.45	-3673.00	121.23	62.80	-3510.57	-76.23	5.03	-3945.59	84.44	23.13	-3617.90	333.40	20.97	-3681.53	317.68	62.21	-3587.06	128.66	1115.65	0.00	0.00	0.00	-3669.04	136.44	1493.00	-3798.21	-18.93	1480.00	-3582.97	81.64	1461.02	-3581.15	-15.59	1446.36	66.36	1418.72	67.37	608.93	1169.56	70.27	313.56
1.83000	-3536.38	162.69	29.69	-3602.28	179.71	36.95	-3553.85	56.10	38.45	-3673.00	121.23	62.80	-3510.57	-76.23	5.03	-3945.59	84.44	23.13	-3623.35	330.50	20.30	-3699.78	316.14	61.84	-3587.06	128.66	1115.65	0.00	0.00	0.00	-3669.04	136.44	1493.00	-3798.21	-18.93	1480.00	-3613.10	80.81	1461.04	-3575.30	-16.77	1445.49	66.21	1417.56	67.94	610.01	1170.42	70.45	314.16
1.84000	-3536.38	162.69	29.69	-3602.28	179.71	36.95	-3553.85	56.10	38.45	-3673.00	121.23	62.80	-3510.57	-76.23	5.03	-3945.59	84.44	23.13	-3685.12	326.86	14.19	-3694.52	313.86	65.67	-3587.06	128.66	1115.65	0.00	0.00	0.00	-3669.04	136.44	1493.00	-3798.21	-18.93	1480.00	-3599.46	80.88	1462.89	-3571.32	-16.67	1446.42	65.79	1416.31	68.45	610.04	1169.76	70.72	314.96
1.85000	-3536.38	162.69	29.69	-3602.28	179.71	36.95	-3553.85	56.10	38.45	-3673.00	121.23	62.80	-3510.57	-76.23	5.03	-3945.59	84.44	23.13	-3668.02	325.31	18.76	-3689.72	310.99	68.63	-3587.06	128.66	1115.65	0.00	0.00	0.00	-3669.04	136.44	1493.00	-3798.21	-18.93	1480.00	-3623.09	79.77	1463.39	-3578.32	-17.03	1446.35	65.88	1417.21	68.15	609.66	1169.36	70.80	311.83
1.86000	-3536.38	162.69	29.69	-3602.28	179.71	36.95	-3553.85	56.10	38.45	-3673.00	121.23	62.80	-3510.57	-76.23	5.03	-3945.59	84.44	23.13	-3693.32	322.80	15.56	-3673.47	307.51	71.92	-3587.06	128.66	1115.65	0.00	0.00	0.00	-3669.04	136.44	1493.00	-3798.21	-18.93	1480.00	-3604.95	81.50	1462.10	-3579.02	-16.60	1446.04	65.48	1419.40	67.25	610.50	1169.82	70.64	312.25
1.87000	-3536.38	162.69	29.69	-3602.28	179.71	36.95	-3553.85	56.10	38.45	-3673.00	121.23	62.80	-3510.57	-76.23	5.03	-3945.59	84.44	23.13	-3677.89	319.38	20.02	-3717.36	305.73	68.78	-3587.06	128.66	1115.65	0.00	0.00	0.00	-3669.04	136.44	1493.00	-3798.21	-18.93	1480.00	-3632.93	80.11	1464.31	-3561.60	-16.31	1446.25	65.49	1418.21	67.69	610.47	1169.09	70.83	314.26
1.88000	-3536.38	162.69	29.69	-3602.28	179.71	36.95	-3553.85	56.10	38.45	-3673.00	121.23	62.80	-3510.57	-76.23	5.03	-3945.59	84.44	23.13	-3682.52	316.47	21.12	-3691.28	302.69	73.58	-3587.06	128.66	1115.65	0.00	0.00	0.00	-3669.04	136.44	1493.00	-3798.21	-18.93	1480.00	-3613.63	79.77	1462.82	-3558.59	-16.30	1446.11	66.07	1415.16	68.76	610.95	1169.59	70.78	313.60
1.89000	-3536.38	162.69	29.69	-3602.28	179.71	36.95	-3553.85	56.10	38.45	-3673.00	121.23	62.80	-3510.57	-76.23	5.03	-3945.59	84.44	23.13	-3687.09	313.57	22.21	-3702.03	298.43	72.97	-3587.06	128.66	1115.65	0.00	0.00	0.00	-3669.04	136.44	1493.00	-3798.21	-18.93	1480.00	-3636.89	81.85	1462.70	-3589.96	-14.86	1447.50	66.22	1415.40	68.78	610.61	1169.47	70.65	309.94
1.90000	-3536.38	162.69	29.69	-3602.28	179.71	36.95	-3553.85	56.10	38.45	-3673.00	121.23	62.80	-3510.57	-76.23	5.03	-3945.59	84.44	23.13	-3691.59	310.69	23.31	-3698.17	294.82	73.21	-3587.06	128.66	1115.65	0.00	0.00	0.00	-3669.04	136.44	1493.00	-3798.21	-18.93	1480.00	-3623.05	81.87	1464.02	-3591.41	-16.55	1447.63	66.22	1415.32	68.66	609.19	1169.22	70.46	314.67
1.91000	-3536.38	162.69	29.69	-3602.28	179.71	36.95	-3553.85	56.10	38.45	-3673.00	121.23	62.80	-3510.57	-76.23	5.03	-3945.59	84.44	23.13	-3696.04	307.81	24.41	-3665.44	294.20	77.48	-3587.06	128.66	1115.65	0.00	0.00	0.00	-3669.04	136.44	1493.00	-3798.21	-18.93	1480.00	-3620.11	82.10	1463.55	-3580.47	-14.56	1447.35	65.51	1419.80	67.24	609.20	1169.14	70.77	311.68
1.92000	-3536.38	162.69	29.69	-3602.28	179.71	36.95	-3553.85	56.10	38.45	-3673.00	121.23	62.80	-3510.57	-76.23	5.03	-3945.59	84.44	23.13	-3700.42	304.94	25.51	-3659.79	291.27	79.40	-3587.06	128.66	1115.65	0.00	0.00	0.00	-3669.04	136.44	1493.00	-3798.21	-18.93	1480.00	-3632.82	82.68	1465.26	-3572.32	-13.51	1446.68	66.03	1417.74	67.67	610.64	1168.86	71.19	311.78
1.93000	-3536.38	162.69	29.69	-3602.28	179.71	36.95	-3553.85	56.10	38.45	-3673.00	121.23	62.80	-3510.57	-76.23	5.03	-3945.59	84.44	23.13	-3704.74	302.08	26.61	-3654.18	288.35	81.32	-3587.06	128.66	1115.65	0.00	0.00	0.00	-3669.04	136.44	1493.00	-3798.21	-18.93	1480.00	-3636.20	80.82	1465.13	-3595.61	-14.51	1447.76	65.78	1416.70	68.07	610.06	1169.52	70.80	314.01
1.94000	-3536.38	162.69	29.69	-3602.28	179.71	36.95	-3553.85	56.10	38.45	-3673.00	121.23	62.80	-3510.57	-76.23	5.03	-3945.59	84.44	23.13	-3709.00	299.23	27.71	-3648.59	285.46	83.23	-3587.06	128.66	1115.65	0.00	0.00	0.00	-3669.04	136.44	1493.00	-3798.21	-18.93	1480.00	-3611.60	80.99	1465.20	-3577.05	-14.36	1446.27	66.47	1413.73	69.07	610.11	1170.00	70.44	313.14
1.95000	-3536.38	162.69	29.69	-3602.28	179.71	36.95	-3553.85	56.10	38.45	-3673.00	121.23	62.80	-3510.57	-76.23	5.03	-3945.59	84.44	23.13	-3713.20	296.39	28.81	-3643.05	282.58	85.13	-3587.06	128.66	1115.65	0.00	0.00	0.00	-3669.04	136.44	1493.00	-3798.21	-18.93	1480.00	-3615.88	82.15	1465.20	-3580.68	-12.36	1446.89	66.16	1415.39	68.83	611.01	1169.30	70.78	313.18
1.96000	-3536.38	162.69	29.69	-3602.28	179.71	36.95	-3553.85	56.10	38.45	-3673.00	121.23	62.80	-3510.57	-76.23	5.03	-3945.59	84.44	23.13	-3717.34	293.57	29.91	-3637.53	279.71	87.03	-3587.06	128.66	1115.65	0.00	0.00	0.00	-3669.04	136.44	1493.00	-3798.21	-18.93	1480.00	-3607.56	82.79	1464.86	-3591.33	-10.86	1447.21	66.06	1415.96	68.54	611.45	1168.54	71.32	313.10
1.97000	-3536.38	162.69	29.69	-3602.28	179.71	36.95	-3553.85	56.10	38.45	-3673.00	121.23	62.80	-3510.57	-76.23	5.03	-3945.59	84.44	23.13	-3721.42	290.75	31.02	-3632.05	276.87	88.93	-3587.06	128.66	1115.65	0.00	0.00	0.00	-3669.04	136.44	1493.00	-3798.21	-18.93	1480.00	-3595.78	82.58	1464.09	-3622.01	-10.03	1448.74	66.13	1416.87	68.23	612.13	1168.96	71.44	312.26
1.98000	-3536.38	162.69	29.69	-3602.28	179.71	36.95	-3553.85	56.10	38.45	-3673.00	121.23	62.80	-3510.57	-76.23	5.03	-3945.59	84.44	23.13	-3725.44	287.94	32.12	-3626.59	274.04	90.82	-3587.06	128.66	1115.65	0.00	0.00	0.00	-3669.04	136.44	1493.00	-3798.21	-18.93	1480.00	-3606.96	83.80	1463.88	-3622.62	-9.58	1447.86	65.72	1420.34	66.78	611.38	1169.03	70.98	315.45
1.99000	-3536.38	162.69	29.69	-3602.28	179.71	36.95	-3553.85	56.10	38.45	-3673.00	121.23	62.80	-3510.57	-76.23	5.03	-3945.59	84.44	23.13	-3729.40	285.14	33.23	-3621.18	271.23	92.71	-3587.06	128.66	1115.65	0.00	0.00	0.00	-3669.04	136.44	1493.00	-3798.21	-18.93	1480.00	-3675.51	85.53	1468.15	-3603.63	-9.47	1447.28	65.47	1416.84	68.22	610.88	1170.16	70.75	312.38
2.00000	-3536.38	162.69	29.69	-3602.28	179.71	36.95	-3553.85	56.10	38.45	-3673.00	121.23	62.80	-3510.57	-76.23	5.03	-3945.59	84.44	23.13	-3733.30	282.36	34.33	-3615.79	268.44	94.59	-3587.06	128.66	1115.65	0.00	0.00	0.00	-3669.04	136.44	1493.00	-3798.21	-18.93	1480.00	-3686.84	86.20	1468.90	-3615.68	-8.04	1448.49	65.52	1418.96	67.60	611.21	1168.90	71.28	313.99
2.01000	-3536.38	162.69	29.69	-3602.28	179.71	36.95	-3553.85	56.10	38.45	-3673.00	121.23	62.80	-3510.57	-76.23	5.03	-3945.59	84.44	23.13	-3737.14	279.58	35.44	-3610.43	265.66	96.46	-3587.06	128.66	1115.65	0.00	0.00	0.00	-3669.04	136.44	1493.00	-3798.21	-18.93	1480.00	-3698.07	86.87	1469.64	-3614.13	-5.94	1447.62	65.38	1418.34	67.54	610.67	1168.12	71.26	314.76
2.02000	-3536.38	162.69	29.69	-3602.28	179.71	36.95	-3553.85	56.10	38.45	-3673.00	121.23	62.80	-3510.57	-76.23	5.03	-3945.59	84.44	23.13	-3740.92	276.81	36.55	-3605.11	262.90	98.33	-3587.06	128.66	1115.65	0.00	0.00	0.00	-3669.04	136.44	1493.00	-3798.21	-18.93	1480.00	-3709.23	87.53	1470.37	-3615.87	-5.78	1447.62	66.32	1414.28	68.87	610.69	1170.36	70.47	313.88
2.03000	-3536.38	162.69	29.69	-3602.28	179.71	36.95	-3553.85	56.10	38.45	-3673.00	121.23	62.80	-3510.57	-76.23	5.03	-3945.59	84.44	23.13	-3744.64	274.06	37.66	-3599.82	260.16	100.20	-3587.06	128.66	1115.65	0.00	0.00	0.00	-3669.04	136.44	1493.00	-3798.21	-18.93	1480.00	-3720.30	88.19	1471.10	-3585.21	-3.28	1446.38	65.53	1415.45	68.46	609.78	1170.02	70.38	312.82
2.04000	-3536.38	162.69	29.69	-3602.28	179.71	36.95	-3553.85	56.10	38.45	-3673.00	121.23	62.80	-3510.57	-76.23	5.03	-3945.59	84.44	23.13	-3748.30	271.31	38.77	-3594.56	257.43	102.06	-3587.06	128.66	1115.65	0.00	0.00	0.00	-3669.04	136.44	1493.00	-3798.21	-18.93	1480.00	-3731.29	88.84	1471.82	-3591.24	-2.72	1447.20	66.47	1412.86	69.30	611.15	1168.97	70.98	313.34
2.05000	-3536.38	162.69	29.69	-3602.28	179.71	36.95	-3553.85	56.10	38.45	-3673.00	121.23	62.80	-3510.57	-76.23	5.03	-3945.59	84.44	23.13	-3751.91	268.57	39.88	-3589.33	254.72	103.92	-3587.06	128.66	1115.65	0.00	0.00	0.00	-3669.04	136.44	1493.00	-3798.21	-18.93	1480.00	-3742.19	89.49	1472.54	-3592.24	-0.70	1447.25	65.96	1414.79	68.65	610.29	1169.65	70.59	312.91
2.06000	-3536.38	162.69	29.69	-3602.28	179.71	36.95	-3553.85	56.10	38.45	-3673.00	121.23	62.80	-3510.57	-76.23	5.03	-3945.59	84.44	23.13	-3755.45	265.85	40.99	-3584.13	252.03	105.77	-3587.06	128.66	1115.65	0.00	0.00	0.00	-3669.04	136.44	1493.00	-3798.21	-18.93	1480.00	-3753.01	90.13	1473.25	-3618.86	2.14	1446.98	65.96	1416.05	68.48	610.39	1169.04	70.75	312.55
2.07000	-3536.38	162.69	29.69	-3602.28	179.71	36.95	-3553.85	56.10	38.45	-3673.00	121.23	62.80	-3510.57	-76.23	5.03	-3945.59	84.44	23.13	-3758.94	263.13	42.10	-3578.96	249.36	107.61	-3587.06	128.66	1115.65	0.00	0.00	0.00	-3669.04	136.44	1493.00	-3798.21	-18.93	1480.00	-3763.74	90.77	1473.95	-3608.02	4.77	1447.55	65.61	1418.17	67.73	610.01	1170.00	70.49	314.36
2.08000	-3536.38	162.69	29.69	-3602.28	179.71	36.95	-3553.85	56.10	38.45	-3673.00	121.23	62.80	-3510.57	-76.23	5.03	-3945.59	84.44	23.13	-3762.36	260.42	43.21	-3573.83	246.70	109.46	-3587.06	128.66	1115.65	0.00	0.00	0.00	-3669.04	136.44	1493.00	-3798.21	-18.93	1480.00	-3774.40	91.41	1474.64	-3617.02	7.26	1447.95	65.76	1418.89	67.67	611.72	1168.46	71.40	312.88
2.09000	-3536.38	162.69	29.69	-3602.28	179.71	36.95	-3553.85	56.10	38.45	-3673.00	121.23	62.80	-3510.57	-76.23	5.03	-3945.59	84.44	23.13	-3765.73	257.73	44.32	-3568.72	244.06	111.29	-3587.06	128.66	1115.65	0.00	0.00	0.00	-3669.04	136.44	1493.00	-3798.21	-18.93	1480.00	-3784.97	92.04	1475.33	-3629.63	9.90	1448.99	65.83	1417.23	68.24	610.65	1169.09	71.04	311.32
2.10000	-3536.38	162.69	29.69	-3602.28	179.71	36.95	-3553.85	56.10	38.45	-3673.00	121.23	62.80	-3510.57	-76.23	5.03	-3945.59	84.44	23.13	-3769.04	255.04	45.44	-3563.65	241.43	113.12	-3587.06	128.66	1115.65	0.00	0.00	0.00	-3669.04	136.44	1493.00	-3798.21	-18.93	1480.00	-3795.46	92.67	1476.02	-3633.00	13.71	1449.72	66.19	1414.62	68.98	610.42	1169.38	70.85	313.94
2.11000	-3536.38	162.69	29.69	-3602.28	179.71	36.95	-3553.85	56.10	38.45	-3673.00	121.23	62.80	-3510.57	-76.23	5.03	-3945.59	84.44	23.13	-3772.30	252.36	46.55	-3558.60	238.83	114.95	-3587.06	128.66	1115.65	0.00	0.00	0.00	-3669.04	136.44	1493.00	-3798.21	-18.93	1480.00	-3805.86	93.29	1476.69	-3634.77	17.95	1450.87	66.03	1415.02	68.86	610.89	1169.03	71.15	313.79
2.12000	-3536.38	162.69	29.69	-3602.28	179.71	36.95	-3553.85	56.10	38.45	-3673.00	121.23	62.80	-3510.57	-76.23	5.03	-3945.59	84.44	23.13	-3775.49	249.70	47.66	-3553.59	236.23	116.77	-3587.06	128.66	1115.65	0.00	0.00	0.00	-3669.04	136.44	1493.00	-3798.21	-18.93	1480.00	-3816.19	93.91	1477.36	-3610.24	21.29	1450.59	65.90	1418.64	67.61	611.33	1168.68	71.34	316.25
2.13000	-3536.38	162.69	29.69	-3602.28	179.71	36.95	-3553.85	56.10	38.45	-3673.00	121.23	62.80	-3510.57	-76.23	5.03	-3945.59	84.44	23.13	-3778.63	247.04	48.78	-3548.60	233.66	118.58	-3587.06	128.66	1115.65	0.00	0.00	0.00	-3669.04	136.44	1493.00	-3798.21	-18.93	1480.00	-3826.43	94.53	1478.02	-3630.44	23.66	1451.21	66.01	1416.91	68.24	610.92	1169.22	71.08	316.89
2.14000	-3536.38	162.69	29.69	-3602.28	179.71	36.95	-3553.85	56.10	38.45	-3673.00	121.23	62.80	-3510.57	-76.23	5.03	-3945.59	84.44	23.13	-3781.71	244.39	49.89	-3543.65	231.10	120.40	-3587.06	128.66	1115.65	0.00	0.00	0.00	-3669.04	136.44	1493.00	-3798.21	-18.93	1480.00	-3836.59	95.14	1478.68	-3633.43	28.08	1451.35	66.18	1415.33	68.76	610.60	1169.68	70.71	311.27
2.15000	-3536.38	162.69	29.69	-3602.28	179.71	36.95	-3553.85	56.10	38.45	-3673.00	121.23	62.80	-3510.57	-76.23	5.03	-3945.59	84.44	23.13	-3784.74	241.76	51.01	-3538.72	228.56	122.20	-3587.06	128.66	1115.65	0.00	0.00	0.00	-3669.04	136.44	1493.00	-3798.21	-18.93	1480.00	-3846.67	95.74	1479.33	-3641.83	29.93	1453.65	66.09	1416.90	68.15	611.23	1169.73	70.85	311.87
2.16000	-3536.38	162.69	29.69	-3602.28	179.71	36.95	-3553.85	56.10	38.45	-3673.00	121.23	62.80	-3510.57	-76.23	5.03	-3945.59	84.44	23.13	-3787.71	239.13	52.12	-3533.83	226.03	124.00	-3587.06	128.66	1115.65	0.00	0.00	0.00	-3669.04	136.44	1493.00	-3798.21	-18.93	1480.00	-3856.66	96.35	1479.97	-3645.42	35.20	1452.95	66.17	1418.47	67.63	610.38	1169.31	70.81	314.43
2.17000	-3536.38	162.69	29.69	-3602.28	179.71	36.95	-3553.85	56.10	38.45	-3673.00	121.23	62.80	-3510.57	-76.23	5.03	-3945.59	84.44	23.13	-3790.62	236.51	53.24	-3528.96	223.53	125.80	-3587.06	128.66	1115.65	0.00	0.00	0.00	-3669.04	136.44	1493.00	-3798.21	-18.93	1480.00	-3866.58	96.95	1480.61	-3647.15	38.32	1452.63	65.84	1420.15	67.32	610.71	1168.93	70.92	311.08
2.18000	-3536.38	162.69	29.69	-3602.28	179.71	36.95	-3553.85	56.10	38.45	-3673.00	121.23	62.80	-3510.57	-76.23	5.03	-3945.59	84.44	23.13	-3793.47	233.91	54.36	-3524.13	221.03	127.59	-3587.06	128.66	1115.65	0.00	0.00	0.00	-3669.04	136.44	1493.00	-3798.21	-18.93	1480.00	-3876.41	97.54	1481.24	-3635.82	42.69	1452.29	66.14	1416.01	68.39	611.30	1169.12	71.09	313.28
2.19000	-3536.38	162.69	29.69	-3602.28	179.71	36.95	-3553.85	56.10	38.45	-3673.00	121.23	62.80	-3510.57	-76.23	5.03	-3945.59	84.44	23.13	-3796.27	231.31	55.47	-3519.32	218.56	129.37	-3587.06	128.66	1115.65	0.00	0.00	0.00	-3669.04	136.44	1493.00	-3798.21	-18.93	1480.00	-3886.16	98.13	1481.86	-3637.72	45.31	1452.11	65.67	1417.53	67.93	611.75	1169.49	71.09	313.79
2.20000	-3536.38	162.69	29.69	-3602.28	179.71	36.95	-3553.85	56.10	38.45	-3673.00	121.23	62.80	-3510.57	-76.23	5.03	-3945.59	84.44	23.13	-3799.01	228.72	56.59	-3514.54	216.10	131.15	-3587.06	128.66	1115.65	0.00	0.00	0.00	-3669.04	136.44	1493.00	-3798.21	-18.93	1480.00	-3895.83	98.71	1482.48	-3647.32	48.01	1452.34	65.48	1418.50	67.68	610.65	1169.42	70.87	314.11
2.21000	-3536.38	162.69	29.69	-3602.28	179.71	36.95	-3553.85	56.10	38.45	-3673.00	121.23	62.80	-3510.57	-76.23	5.03	-3945.59	84.44	23.13	-3801.69	226.15	57.70	-3509.80	213.65	132.93	-3587.06	128.66	1115.65	0.00	0.00	0.00	-3669.04	136.44	1493.00	-3798.21	-18.93	1480.00	-3905.42	99.30	1483.09	-3646.84	51.75	1451.89	65.78	1419.21	67.45	610.44	1169.08	70.90	313.17
2.22000	-3536.38	162.69	29.69	-3602.28	179.71	36.95	-3553.85	56.10	38.45	-3673.00	121.23	62.80	-3510.57	-76.23	5.03	-3945.59	84.44	23.13	-3804.32	223.58	58.82	-3505.08	211.22	134.70	-3587.06	128.66	1115.65	0.00	0.00	0.00	-3669.04	136.44	1493.00	-3798.21	-18.93	1480.00	-3914.93	99.87	1483.70	-3632.55	57.34	1451.45	65.44	1420.39	67.10	611.34	1169.54	71.05	313.44
2.23000	-3536.38	162.69	29.69	-3602.28	179.71	36.95	-3553.85	56.10	38.45	-3673.00	121.23	62.80	-3510.57	-76.23	5.03	-3945.59	84.44	23.13	-3806.90	221.02	59.94	-3500.39	208.81	136.46	-3587.06	128.66	1115.65	0.00	0.00	0.00	-3669.04	136.44	1493.00	-3798.21	-18.93	1480.00	-3924.36	100.45	1484.30	-3642.97	61.12	1450.10	65.53	1419.48	67.31	609.23	1169.97	70.42	312.64
2.24000	-3536.38	162.69	29.69	-3602.28	179.71	36.95	-3553.85	56.10	38.45	-3673.00	121.23	62.80	-3510.57	-76.23	5.03	-3945.59	84.44	23.13	-3809.41	218.48	61.06	-3495.72	206.42	138.22	-3587.06	128.66	1115.65	0.00	0.00	0.00	-3669.04	136.44	1493.00	-3798.21	-18.93	1480.00	-3933.71	101.01	1484.89	-3650.04	65.97	1451.59	65.84	1418.23	67.83	610.79	1170.12	70.70	313.05
2.25000	-3536.38	162.69	29.69	-3602.28	179.71	36.95	-3553.85	56.10	38.45	-3673.00	121.23	62.80	-3510.57	-76.23	5.03	-3945.59	84.44	23.13	-3811.87	215.94	62.17	-3491.09	204.04	139.97	-3587.06	128.66	1115.65	0.00	0.00	0.00	-3669.04	136.44	1493.00	-3798.21	-18.93	1480.00	-3942.98	101.58	1485.48	-3649.61	68.64	1450.84	66.12	1414.80	68.94	610.92	1169.53	70.78	315.23
2.26000	-3536.38	162.69	29.69	-3602.28	179.71	36.95	-3553.85	56.10	38.45	-3673.00	121.23	62.80	-3510.57	-76.23	5.03	-3945.59	84.44	23.13	-3814.28	213.41	63.29	-3486.48	201.67	141.72	-3587.06	128.66	1115.65	0.00	0.00	0.00	-3669.04	136.44	1493.00	-3798.21	-18.93	1480.00	-3952.17	102.14	1486.06	-3651.68	73.02	1450.76	66.35	1412.95	69.54	610.67	1169.49	70.65	311.82
2.27000	-3536.38	162.69	29.69	-3602.28	179.71	36.95	-3553.85	56.10	38.45	-3673.00	121.23	62.80	-3510.57	-76.23	5.03	-3945.59	84.44	23.13	-3816.63	210.90	64.41	-3481.90	199.33	143.46	-3587.06	128.66	1115.65	0.00	0.00	0.00	-3669.04	136.44	1493.00	-3798.21	-18.93	1480.00	-3961.28	102.70	1486.64	-3648.67	77.05	1451.28	66.32	1412.79	69.26	611.41	1169.73	70.61	313.14
2.28000	-3536.38	162.69	29.69	-3602.28	179.71	36.95	-3553.85	56.10	38.45	-3673.00	121.23	62.80	-3510.57	-76.23	5.03	-3945.59	84.44	23.13	-3818.93	208.39	65.52	-3477.35	196.99	145.20	-3587.06	128.66	1115.65	0.00	0.00	0.00	-3669.04	136.44	1493.00	-3798.21	-18.93	1480.00	-3970.30	103.25	1487.20	-3634.00	80.38	1450.26	66.03	1415.17	68.42	611.06	1169.86	70.63	315.90
2.29000	-3536.38	162.69	29.69	-3602.28	179.71	36.95	-3553.85	56.10	38.45	-3673.00	121.23	62.80	-3510.57	-76.23	5.03	-3945.59	84.44	23.13	-3821.17	205.89	66.64	-3472.83	194.68	146.93	-3587.06	128.66	1115.65	0.00	0.00	0.00	-3669.04	136.44	1493.00	-3798.21	-18.93	1480.00	-3979.25	103.80	1487.77	-3652.91	83.91	1449.69	65.99	1415.67	68.68	611.67	1169.47	71.02	315.26
2.30000	-3536.38	162.69	29.69	-3602.28	179.71	36.95	-3553.85	56.10	38.45	-3673.00	121.23	62.80	-3510.57	-76.23	5.03	-3945.59	84.44	23.13	-3823.36	203.40	67.76	-3468.34	192.38	148.66	-3587.06	128.66	1115.65	0.00	0.00	0.00	-3669.04	136.44	1493.00	-3798.21	-18.93	1480.00	-3988.12	104.34	1488.32	-3670.80	89.30	1450.36	65.80	1417.69	68.18	611.59	1169.79	70.81	313.17
2.31000	-3536.38	162.69	29.69	-3602.28	179.71	36.95	-3553.85	56.10	38.45	-3673.00	121.23	62.80	-3510.57	-76.23	5.03	-3945.59	84.44	23.13	-3825.49	200.93	68.88	-3463.87	190.09	150.38	-3587.06	128.66	1115.65	0.00	0.00	0.00	-3669.04	136.44	1493.00	-3798.21	-18.93	1480.00	-3996.92	104.88	1488.87	-3666.71	92.03	1449.94	66.11	1415.37	68.64	611.17	1169.75	70.66	313.87
2.32000	-3536.38	162.69	29.69	-3602.28	179.71	36.95	-3553.85	56.10	38.45	-3673.00	121.23	62.80	-3510.57	-76.23	5.03	-3945.59	84.44	23.13	-3827.57	198.46	69.99	-3459.43	187.82	152.10	-3587.06	128.66	1115.65	0.00	0.00	0.00	-3669.04	136.44	1493.00	-3798.21	-18.93	1480.00	-4005.63	105.42	1489.42	-3675.10	96.89	1449.59	65.80	1414.19	69.10	610.73	1169.85	70.64	313.94
2.33000	-3536.38	162.69	29.69	-3602.28	179.71	36.95	-3553.85	56.10	38.45	-3673.00	121.23	62.80	-3510.57	-76.23	5.03	-3945.59	84.44	23.13	-3829.60	196.00	71.11	-3455.02	185.57	153.81	-3587.06	128.66	1115.65	0.00	0.00	0.00	-3669.04	136.44	1493.00	-3798.21	-18.93	1480.00	-4014.26	105.95	1489.96	-3660.14	99.39	1449.99	65.79	1415.99	68.24	609.35	1169.94	70.44	312.86
2.34000	-3536.38	162.69	29.69	-3602.28	179.71	36.95	-3553.85	56.10	38.45	-3673.00	121.23	62.80	-3510.57	-76.23	5.03	-3945.59	84.44	23.13	-3831.57	193.55	72.22	-3450.63	183.33	155.52	-3587.06	128.66	1115.65	0.00	0.00	0.00	-3669.04	136.44	1493.00	-3798.21	-18.93	1480.00	-4022.81	106.48	1490.49	-3685.29	103.63	1449.18	65.55	1418.29	67.50	608.84	1170.44	70.05	314.79
2.35000	-3536.38	162.69	29.69	-3602.28	179.71	36.95	-3553.85	56.10	38.45	-3673.00	121.23	62.80	-3510.57	-76.23	5.03	-3945.59	84.44	23.13	-3833.49	191.11	73.34	-3446.28	181.11	157.22	-3587.06	128.66	1115.65	0.00	0.00	0.00	-3669.04	136.44	1493.00	-3798.21	-18.93	1480.00	-4031.29	107.00	1491.02	-3693.92	107.65	1449.23	66.21	1416.17	68.21	609.78	1169.17	70.93	314.28
2.36000	-3536.38	162.69	29.69	-3602.28	179.71	36.95	-3553.85	56.10	38.45	-3673.00	121.23	62.80	-3510.57	-76.23	5.03	-3945.59	84.44	23.13	-3835.35	188.69	74.46	-3441.94	178.90	158.91	-3587.06	128.66	1115.65	0.00	0.00	0.00	-3669.04	136.44	1493.00	-3798.21	-18.93	1480.00	-4039.69	107.52	1491.54	-3700.24	110.92	1452.21	66.10	1414.75	68.73	610.88	1169.12	70.95	314.28
2.37000	-3536.38	162.69	29.69	-3602.28	179.71	36.95	-3553.85	56.10	38.45	-3673.00	121.23	62.80	-3510.57	-76.23	5.03	-3945.59	84.44	23.13	-3837.16	186.27	75.57	-3437.64	176.71	160.60	-3587.06	128.66	1115.65	0.00	0.00	0.00	-3669.04	136.44	1493.00	-3798.21	-18.93	1480.00	-4048.01	108.03	1492.05	-3700.38	113.61	1453.39	65.88	1415.04	69.07	611.13	1168.69	71.23	312.85
2.38000	-3536.38	162.69	29.69	-3602.28	179.71	36.95	-3553.85	56.10	38.45	-3673.00	121.23	62.80	-3510.57	-76.23	5.03	-3945.59	84.44	23.13	-3838.92	183.86	76.69	-3433.36	174.54	162.28	-3587.06	128.66	1115.65	0.00	0.00	0.00	-3669.04	136.44	1493.00	-3798.21	-18.93	1480.00	-4056.25	108.54	1492.56	-3689.85	117.51	1451.53	66.37	1415.96	68.32	611.72	1168.45	71.56	314.60
2.39000	-3536.38	162.69	29.69	-3602.28	179.71	36.95	-3553.85	56.10	38.45	-3673.00	121.23	62.80	-3510.57	-76.23	5.03	-3945.59	84.44	23.13	-3840.62	181.46	77.80	-3429.11	172.37	163.96	-3587.06	128.66	1115.65	0.00	0.00	0.00	-3669.04	136.44	1493.00	-3798.21	-18.93	1480.00	-4064.41	109.05	1493.06	-3692.21	121.08	1453.29	65.85	1416.53	68.20	611.58	1168.48	71.29	313.25
2.40000	-3536.38	162.69	29.69	-3602.28	179.71	36.95	-3553.85	56.10	38.45	-3673.00	121.23	62.80	-3510.57	-76.23	5.03	-3945.59	84.44	23.13	-3842.28	179.07	78.92	-3424.88	170.23	165.63	-3587.06	128.66	1115.65	0.00	0.00	0.00	-3669.04	136.44	1493.00	-3798.21	-18.93	1480.00	-4072.50	109.56	1493.56	-3723.92	124.19	1455.20	65.78	1417.25	67.91	610.89	1168.71	71.01	314.79
2.41000	-3536.38	162.69	29.69	-3602.28	179.71	36.95	-3553.85	56.10	38.45	-3673.00	121.23	62.80	-3510.57	-76.23	5.03	-3945.59	84.44	23.13	-3843.87	176.69	80.03	-3420.68	168.10	167.30	-3587.06	128.66	1115.65	0.00	0.00	0.00	-3669.04	136.44	1493.00	-3798.21	-18.93	1480.00	-4080.50	110.05	1494.05	-3693.96	127.57	1455.23	66.23	1416.22	68.59	610.63	1169.12	71.01	312.03
2.42000	-3536.38	162.69	29.69	-3602.28	179.71	36.95	-3553.85	56.10	38.45	-3673.00	121.23	62.80	-3510.57	-76.23	5.03	-3945.59	84.44	23.13	-3845.42	174.32	81.15	-3416.51	165.98	168.96	-3587.06	128.66	1115.65	0.00	0.00	0.00	-3669.04	136.44	1493.00	-3798.22	-18.93	1480.00	-4088.43	110.55	1494.54	-3702.62	129.26	1455.30	65.85	1416.14	68.33	611.97	1169.11	71.20	314.44
2.43000	-3536.38	162.69	29.69	-3602.28	179.71	36.95	-3553.85	56.10	38.45	-3673.00	121.23	62.80	-3510.57	-76.23	5.03	-3945.59	84.44	23.13	-3846.91	171.96	82.26	-3412.36	163.88	170.62	-3587.06	128.66	1115.65	0.00	0.00	0.00	-3669.04	136.44	1493.00	-3800.34	-17.61	1481.91	-4096.29	111.04	1495.02	-3726.45	132.56	1456.07	65.55	1418.50	67.32	610.12	1169.07	70.75	313.72
2.44000	-3536.38	162.69	29.69	-3602.28	179.71	36.95	-3553.85	56.10	38.45	-3673.00	121.23	62.80	-3510.57	-76.23	5.03	-3945.59	84.44	23.13	-3848.36	169.61	83.37	-3408.24	161.80	172.27	-3587.06	128.66	1115.65	0.00	0.00	0.00	-3669.04	136.44	1493.00	-3782.50	-14.83	1480.42	-4104.06	111.53	1495.49	-3741.60	134.56	1456.77	65.93	1417.10	68.41	611.97	1168.39	71.33	314.77
2.45000	-3536.38	162.69	29.69	-3602.28	179.71	36.95	-3553.85	56.10	38.45	-3673.00	121.23	62.80	-3510.57	-76.23	5.03	-3945.59	84.44	23.13	-3849.75	167.27	84.48	-3404.14	159.73	173.92	-3587.06	128.66	1115.65	0.00	0.00	0.00	-3669.04	136.44	1493.00	-3762.50	-10.93	1478.67	-4111.76	112.01	1495.96	-3741.02	136.36	1456.97	65.76	1419.00	67.65	610.68	1168.57	71.08	312.70
2.46000	-3536.38	162.69	29.69	-3602.28	179.71	36.95	-3553.85	56.10	38.45	-3673.00	121.23	62.80	-3510.57	-76.23	5.03	-3945.59	84.44	23.13	-3851.09	164.94	85.59	-3400.07	157.67	175.56	-3587.06	128.66	1115.65	0.00	0.00	0.00	-3669.04	136.44	1493.00	-3796.45	-11.17	1480.92	-4119.39	112.49	1496.42	-3737.54	139.08	1456.48	65.60	1418.16	67.86	609.28	1169.75	70.55	310.98
2.47000	-3536.38	162.69	29.69	-3602.28	179.71	36.95	-3553.85	56.10	38.45	-3673.00	121.23	62.80	-3510.57	-76.23	5.03	-3945.59	84.44	23.13	-3852.37	162.62	86.71	-3396.02	155.63	177.19	-3587.06	128.66	1115.65	0.00	0.00	0.00	-3669.04	136.44	1493.00	-3803.47	-9.48	1482.02	-4126.93	112.97	1496.88	-3739.23	141.56	1457.38	65.47	1417.85	68.03	610.66	1168.69	71.13	312.55
2.48000	-3536.38	162.69	29.69	-3602.28	179.71	36.95	-3553.85	56.10	38.45	-3673.00	121.23	62.80	-3510.57	-76.23	5.03	-3945.59	84.44	23.13	-3853.61	160.31	87.82	-3392.00	153.61	178.82	-3587.06	128.66	1115.65	0.00	0.00	0.00	-3669.04	136.44	1493.00	-3808.88	-8.50	1481.26	-4134.40	113.44	1497.33	-3728.25	142.73	1457.62	66.11	1416.16	68.47	609.78	1169.53	70.63	313.51
2.49000	-3536.38	162.69	29.69	-3602.28	179.71	36.95	-3553.85	56.10	38.45	-3673.00	121.23	62.80	-3510.57	-76.23	5.03	-3945.59	84.44	23.13	-3854.79	158.01	88.93	-3388.01	151.60	180.44	-3587.06	128.66	1115.65	0.00	0.00	0.00	-3669.04	136.44	1493.00	-3812.09	-7.66	1481.84	-4141.80	113.90	1497.78	-3731.54	145.68	1459.85	66.07	1417.85	67.94	611.02	1168.56	71.17	313.26
2.50000	-3536.38	162.69	29.69	-3602.28	179.71	36.95	-3553.85	56.10	38.45	-3673.00	121.23	62.80	-3510.57	-76.23	5.03	-3945.59	84.44	23.13	-3855.92	155.72	90.04	-3384.03	149.60	182.06	-3587.06	128.66	1115.65	0.00	0.00	0.00	-3669.04	136.44	1493.00	-3814.93	-6.45	1481.73	-4149.11	114.37	1498.22	-3724.24	147.05	1459.70	66.26	1414.39	69.16	611.75	1168.48	71.25	311.95
2.51000	-3536.38	162.69	29.69	-3602.28	179.71	36.95	-3553.85	56.10	38.45	-3673.00	121.23	62.80	-3510.57	-76.23	5.03	-3945.59	84.44	23.13	-3857.01	153.44	91.14	-3380.09	147.62	183.67	-3587.06	128.66	1115.65	0.00	0.00	0.00	-3669.04	136.44	1493.00	-3812.19	-4.59	1479.43	-4156.35	114.83	1498.65	-3727.07	147.88	1459.03	65.66	1419.83	67.43	610.47	1169.59	70.69	312.19
2.52000	-3536.38	162.69	29.69	-3602.28	179.71	36.95	-3553.85	56.10	38.45	-3673.00	121.23	62.80	-3510.57	-76.23	5.03	-3945.59	84.44	23.13	-3858.04	151.16	92.25	-3376.16	145.66	185.28	-3587.06	128.66	1115.65	0.00	0.00	0.00	-3669.04	136.44	1493.00	-3797.22	-4.16	1479.86	-4163.52	115.28	1499.08	-3737.30	150.63	1459.74	65.61	1421.06	66.99	610.14	1169.86	70.55	313.44
2.53000	-3536.38	162.69	29.69	-3602.28	179.71	36.95	-3553.85	56.10	38.45	-3673.00	121.23	62.80	-3510.57	-76.23	5.03	-3945.59	84.44	23.13	-3859.02	148.90	93.36	-3372.27	143.71	186.88	-3587.06	128.66	1115.65	0.00	0.00	0.00	-3669.04	136.44	1493.00	-3804.09	-4.18	1480.60	-4170.61	115.73	1499.51	-3756.49	153.36	1459.95	66.16	1416.06	68.27	610.37	1169.44	70.80	314.72
2.54000	-3536.38	162.69	29.69	-3602.28	179.71	36.95	-3553.85	56.10	38.45	-3673.00	121.23	62.80	-3510.57	-76.23	5.03	-3945.59	84.44	23.13	-3859.95	146.65	94.46	-3368.39	141.77	188.47	-3587.06	128.66	1115.65	0.00	0.00	0.00	-3669.04	136.44	1493.00	-3778.55	-1.63	1478.58	-4177.63	116.18	1499.93	-3743.70	154.46	1460.20	65.96	1415.75	68.14	609.69	1169.81	70.54	312.16
2.55000	-3536.38	162.69	29.69	-3602.28	179.71	36.95	-3553.88	56.10	38.44	-3673.00	121.23	62.80	-3510.57	-76.23	5.03	-3945.59	84.44	23.13	-3860.83	144.41	95.57	-3364.54	139.85	190.06	-3587.06	128.66	1115.65	0.00	0.00	0.00	-3669.04	136.44	1493.00	-3807.78	-0.46	1478.54	-4184.56	116.63	1500.34	-3755.46	156.03	1459.50	66.00	1416.49	68.22	610.12	1169.38	70.84	313.93
2.56000	-3536.38	162.69	29.69	-3602.28	179.71	36.95	-3581.40	61.39	33.51	-3673.00	121.23	62.80	-3510.57	-76.23	5.03	-3945.59	84.44	23.13	-3861.66	142.17	96.67	-3360.72	137.94	191.64	-3587.06	128.66	1115.65	0.00	0.00	0.00	-3669.04	136.44	1493.00	-3802.40	1.00	1479.73	-4191.43	117.07	1500.75	-3745.12	159.27	1460.96	66.14	1418.42	67.63	611.06	1169.68	70.85	312.11
2.57000	-3536.38	162.69	29.69	-3602.28	179.71	36.95	-3576.09	66.54	36.05	-3673.00	121.23	62.80	-3510.57	-76.23	5.03	-3945.59	84.44	23.13	-3862.44	139.95	97.78	-3356.91	136.05	193.22	-3587.06	128.66	1115.65	0.00	0.00	0.00	-3669.04	136.44	1493.00	-3780.08	2.84	1478.35	-4198.22	117.50	1501.15	-3750.19	160.17	1461.24	65.66	1417.52	68.04	609.28	1170.31	70.32	312.66
2.58000	-3536.38	162.69	29.69	-3602.28	179.71	36.95	-3583.71	74.50	33.72	-3673.00	121.23	62.80	-3510.57	-76.23	5.03	-3945.59	84.44	23.13	-3863.17	137.73	98.88	-3353.13	134.17	194.79	-3587.06	128.66	1115.65	0.00	0.00	0.00	-3669.04	136.44	1493.00	-3792.41	4.19	1477.44	-4204.93	117.93	1501.54	-3762.41	162.53	1460.57	65.70	1417.79	67.87	610.91	1169.33	70.93	312.51
2.59000	-3536.38	162.69	29.69	-3602.28	179.71	36.95	-3563.36	81.00	37.52	-3673.00	121.23	62.80	-3510.57	-76.23	5.03	-3945.59	84.44	23.13	-3863.85	135.53	99.98	-3349.38	132.30	196.36	-3587.06	128.66	1115.65	0.00	0.00	0.00	-3669.04	136.44	1493.00	-3797.56	5.32	1478.06	-4211.57	118.36	1501.93	-3781.89	163.65	1461.48	66.01	1415.52	68.61	611.89	1169.26	71.08	312.31
2.60000	-3536.38	162.69	29.69	-3602.28	179.71	36.95	-3588.16	85.53	34.04	-3673.00	121.23	62.80	-3510.57	-76.23	5.03	-3945.59	84.44	23.13	-3864.48	133.34	101.08	-3345.65	130.45	197.92	-3587.06	128.66	1115.65	0.00	0.00	0.00	-3669.04	136.44	1493.00	-3797.35	6.22	1476.68	-4218.14	118.79	1502.32	-3763.53	165.90	1461.55	65.96	1416.69	68.38	609.94	1169.43	70.77	313.54
2.61000	-3536.38	162.69	29.69	-3602.28	179.71	36.95	-3600.47	94.51	34.70	-3673.00	121.23	62.80	-3510.57	-76.23	5.03	-3945.59	84.44	23.13	-3865.07	131.15	102.18	-3341.94	128.62	199.47	-3587.06	128.66	1115.65	0.00	0.00	0.00	-3669.04	136.44	1493.00	-3791.10	8.90	1477.14	-4224.63	119.21	1502.70	-3799.43	169.21	1462.24	65.94	1416.00	68.39	609.69	1169.85	70.48	313.89
2.62000	-3536.38	162.69	29.69	-3602.28	179.71	36.95	-3554.83	102.55	38.44	-3673.00	121.23	62.80	-3510.57	-76.23	5.03	-3945.59	84.44	23.13	-3865.60	128.98	103.28	-3338.25	126.79	201.02	-3587.06	128.66	1115.65	0.00	0.00	0.00	-3669.04	136.44	1493.00	-3773.63	8.97	1475.97	-4231.05	119.62	1503.08	-3784.13	170.36	1462.05	65.99	1415.45	68.61	611.98	1169.15	71.03	314.41
2.63000	-3536.38	162.69	29.69	-3602.28	179.71	36.95	-3571.12	111.02	34.98	-3673.00	121.23	62.80	-3510.57	-76.23	5.03	-3945.59	84.44	23.13	-3866.08	126.81	104.38	-3334.59	124.99	202.57	-3587.06	128.66	1115.65	0.00	0.00	0.00	-3669.04	136.44	1493.00	-3790.27	9.66	1475.72	-4237.39	120.03	1503.45	-3779.50	172.31	1462.21	65.86	1418.97	67.88	611.11	1170.13	70.78	314.19
2.64000	-3536.38	162.69	29.69	-3602.28	179.71	36.95	-3567.10	116.93	35.27	-3673.00	121.23	62.80	-3510.57	-76.23	5.03	-3945.59	84.44	23.13	-3866.52	124.65	105.47	-3330.95	123.19	204.10	-3587.06	128.66	1115.65	0.00	0.00	0.00	-3669.04	136.44	1493.00	-3787.57	12.39	1475.63	-4243.66	120.44	1503.81	-3776.90	174.80	1461.37	65.92	1416.78	68.34	610.18	1169.30	70.82	312.41
2.65000	-3536.38	162.69	29.69	-3602.28	179.71	36.95	-3565.68	125.74	36.67	-3673.00	121.23	62.80	-3510.57	-76.23	5.03	-3945.59	84.44	23.13	-3866.91	122.51	106.57	-3327.33	121.41	205.63	-3587.06	128.66	1115.65	0.00	0.00	0.00	-3669.04	136.44	1493.00	-3791.95	14.67	1474.90	-4249.86	120.85	1504.17	-3789.29	177.26	1462.72	66.01	1413.90	69.12	609.13	1170.40	70.23	312.29
2.66000	-3536.38	162.69	29.69	-3602.28	179.71	36.95	-3581.45	132.36	33.85	-3672.91	121.24	62.81	-3510.57	-76.23	5.03	-3945.59	84.44	23.13	-3867.25	120.37	107.66	-3323.73	119.65	207.16	-3587.06	128.66	1115.65	0.00	0.00	0.00	-3669.04	136.44	1493.00	-3798.28	15.47	1475.20	-4255.98	121.25	1504.52	-3764.44	177.60	1462.71	65.95	1415.70	68.53	608.79	1169.46	70.47	313.63
2.67000	-3536.38	162.69	29.69	-3602.28	179.71	36.95	-3584.17	140.67	33.88	-3580.36	127.89	75.70	-3510.57	-76.23	5.03	-3945.59	84.44	23.13	-3867.54	118.24	108.76	-3320.16	117.90	208.68	-3587.06	128.66	1115.65	0.00	0.00	0.00	-3669.04	136.44	1493.00	-3798.20	16.95	1475.26	-4262.03	121.65	1504.87	-3757.65	179.84	1461.91	65.76	1417.01	68.09	610.92	1169.07	71.04	314.16
2.68000	-3536.38	162.69	29.69	-3602.28	179.71	36.95	-3606.32	149.97	31.26	-3593.30	136.35	76.77	-3510.57	-76.23	5.03	-3945.59	84.44	23.13	-3867.78	116.13	109.85	-3316.61	116.16	210.19	-3587.06	128.66	1115.65	0.00	0.00	0.00	-3669.04	136.44	1493.00	-3795.46	18.67	1474.25	-4268.00	122.04	1505.22	-3768.55	182.84	1462.53	66.01	1415.01	68.72	611.19	1168.42	71.21	314.29
2.69000	-3536.38	162.69	29.69	-3602.28	179.71	36.95	-3608.42	158.07	30.78	-3630.66	144.98	71.35	-3510.57	-76.23	5.03	-3945.59	84.44	23.13	-3867.98	114.02	110.94	-3313.08	114.44	211.70	-3587.06	128.66	1115.65	0.00	0.00	0.00	-3669.04	136.44	1493.00	-3808.22	19.66	1474.37	-4273.91	122.43	1505.55	-3797.88	183.27	1463.08	66.32	1413.52	69.15	610.79	1169.02	70.87	311.67
2.70000	-3536.38	162.69	29.69	-3602.28	179.71	36.95	-3607.31	168.33	30.92	-3622.13	154.23	73.96	-3510.57	-76.23	5.03	-3945.59	84.44	23.13	-3868.12	111.92	112.03	-3309.57	112.73	213.20	-3587.06	128.66	1115.65	0.00	0.00	0.00	-3669.04	136.44	1493.00	-3801.57	20.82	1473.92	-4279.74	122.82	1505.89	-3773.25	185.23	1462.03	66.23	1416.37	68.61	611.19	1169.37	70.86	312.63
2.71000	-3536.38	162.69	29.69	-3602.28	179.71	36.95	-3587.74	176.82	30.94	-3603.10	160.61	74.98	-3510.57	-76.23	5.03	-3945.59	84.44	23.13	-3868.22	109.83	113.12	-3306.09	111.03	214.70	-3587.06	128.66	1115.65	0.00	0.00	0.00	-3669.04	136.44	1493.00	-3802.22	22.90	1473.60	-4285.49	123.20	1506.22	-3766.32	186.94	1461.21	66.46	1413.20	69.51	611.58	1169.91	70.57	313.97
2.72000	-3536.38	162.69	29.69	-3602.28	179.71	36.95	-3588.12	188.55	31.93	-3647.27	170.30	67.63	-3510.57	-76.23	5.03	-3945.59	84.44	23.13	-3868.28	107.75	114.20	-3302.63	109.35	216.19	-3587.06	128.66	1115.65	0.00	0.00	0.00	-3669.04	136.44	1493.00	-3785.85	23.76	1473.09	-4291.18	123.58	1506.54	-3779.15	189.01	1461.57	65.91	1415.64	68.36	609.71	1169.67	70.60	313.17
2.73000	-3536.38	162.69	29.69	-3602.28	179.71	36.95	-3612.27	198.24	28.17	-3592.93	178.75	75.97	-3510.57	-76.23	5.03	-3945.59	84.44	23.13	-3868.28	105.68	115.29	-3299.18	107.68	217.67	-3587.06	128.66	1115.65	0.00	0.00	0.00	-3669.04	136.44	1493.00	-3792.18	26.36	1472.05	-4296.79	123.95	1506.86	-3805.23	190.05	1461.90	65.91	1415.70	68.26	609.93	1169.20	70.76	312.47
2.74000	-3536.38	162.69	29.69	-3602.28	179.71	36.95	-3605.31	208.48	29.67	-3599.14	185.83	74.85	-3510.57	-76.23	5.03	-3945.59	84.44	23.13	-3868.24	103.62	116.37	-3295.76	106.03	219.15	-3587.06	128.66	1115.65	0.00	0.00	0.00	-3669.04	136.44	1493.00	-3775.28	28.89	1472.13	-4302.33	124.32	1507.17	-3820.91	192.04	1461.92	66.16	1415.27	68.63	609.86	1169.69	70.79	313.73
2.75000	-3536.38	162.69	29.69	-3602.28	179.71	36.95	-3608.54	217.20	29.44	-3603.79	195.37	75.67	-3510.57	-76.23	5.03	-3945.59	84.44	23.13	-3868.15	101.57	117.45	-3292.36	104.39	220.62	-3587.06	128.66	1115.65	0.00	0.00	0.00	-3669.04	136.44	1493.00	-3776.78	29.74	1470.79	-4307.80	124.69	1507.48	-3791.49	192.86	1463.26	66.32	1413.84	69.15	610.05	1169.85	70.60	311.10
2.76000	-3536.38	162.69	29.69	-3602.28	179.71	36.95	-3612.19	228.13	27.56	-3605.48	204.02	74.95	-3510.57	-76.23	5.03	-3945.59	84.44	23.13	-3868.02	99.53	118.54	-3288.98	102.76	222.09	-3587.06	128.66	1115.65	0.00	0.00	0.00	-3669.04	136.44	1493.00	-3783.79	30.30	1470.94	-4313.20	125.05	1507.78	-3783.95	195.65	1462.64	66.17	1416.44	68.61	611.09	1169.03	71.07	311.95
2.77000	-3536.38	162.69	29.69	-3602.28	179.71	36.95	-3619.53	237.25	27.28	-3623.36	213.71	72.34	-3510.57	-76.23	5.03	-3945.59	84.44	23.13	-3867.84	97.50	119.62	-3285.62	101.14	223.55	-3587.06	128.66	1115.65	0.00	0.00	0.00	-3669.04	136.44	1493.00	-3784.70	33.11	1471.17	-4318.52	125.41	1508.08	-3787.11	196.62	1462.80	65.32	1419.15	67.77	610.47	1169.67	70.74	312.83
2.78000	-3536.38	162.69	29.69	-3602.28	179.71	36.95	-3614.64	246.29	28.92	-3652.94	220.94	67.88	-3510.57	-76.23	5.03	-3945.59	84.44	23.13	-3867.61	95.47	120.69	-3282.29	99.54	225.00	-3587.06	128.66	1115.65	0.00	0.00	0.00	-3669.04	136.44	1493.00	-3786.53	35.61	1470.27	-4323.78	125.77	1508.37	-3819.59	197.91	1463.57	65.66	1418.83	67.77	609.72	1169.79	70.49	311.77
2.79000	-3536.38	162.69	29.69	-3602.28	179.71	36.95	-3619.50	257.13	28.62	-3656.40	230.08	68.40	-3510.57	-76.23	5.03	-3945.59	84.44	23.13	-3867.34	93.46	121.77	-3278.97	97.96	226.45	-3587.06	128.66	1115.65	0.00	0.00	0.00	-3669.04	136.44	1493.00	-3773.87	37.60	1469.73	-4328.96	126.12	1508.66	-3798.63	198.85	1463.02	66.14	1416.66	68.52	609.19	1169.08	70.67	312.68
2.80000	-3536.38	162.69	29.69	-3602.28	179.71	36.95	-3626.00	265.22	28.47	-3619.42	237.56	74.99	-3510.57	-76.23	5.03	-3945.59	84.44	23.13	-3867.02	91.46	122.84	-3275.67	96.38	227.89	-3587.06	128.66	1115.65	0.00	0.00	0.00	-3669.04	136.44	1493.00	-3780.25	39.57	1469.26	-4334.07	126.47	1508.95	-3778.60	200.34	1463.00	65.90	1417.42	68.04	611.86	1168.08	71.51	313.25
2.81000	-3536.38	162.69	29.69	-3602.28	179.71	36.95	-3590.60	272.31	33.57	-3653.29	244.83	71.22	-3510.57	-76.23	5.03	-3945.59	84.44	23.13	-3866.65	89.47	123.92	-3272.40	94.82	229.33	-3587.06	128.66	1115.65	0.00	0.00	0.00	-3669.04	136.44	1493.00	-3768.60	42.12	1468.99	-4339.11	126.81	1509.23	-3782.90	202.61	1462.24	65.72	1419.18	67.36	612.20	1168.27	71.62	314.05
2.82000	-3536.38	162.69	29.69	-3602.28	179.71	36.95	-3623.97	281.91	27.43	-3668.32	252.33	67.96	-3510.57	-76.23	5.03	-3945.59	84.44	23.13	-3866.24	87.48	124.99	-3269.14	93.28	230.76	-3587.06	128.66	1115.65	0.00	0.00	0.00	-3669.04	136.44	1493.00	-3779.89	43.13	1468.86	-4344.08	127.15	1509.50	-3823.22	204.64	1463.41	65.75	1418.36	67.74	611.71	1168.49	71.46	312.56
2.83000	-3536.38	162.69	29.69	-3602.28	179.71	36.95	-3648.84	289.03	25.34	-3652.34	259.42	69.63	-3510.57	-76.23	5.03	-3945.59	84.44	23.13	-3865.79	85.51	126.06	-3265.91	91.74	232.18	-3587.06	128.66	1115.65	0.00	0.00	0.00	-3669.04	136.44	1493.00	-3768.01	45.05	1467.99	-4348.98	127.49	1509.77	-3816.66	204.10	1464.03	65.76	1416.37	68.45	611.71	1169.55	71.07	312.94
2.84000	-3536.38	162.69	29.69	-3602.28	179.71	36.95	-3653.84	297.94	24.77	-3673.91	264.34	67.74	-3510.57	-76.23	5.03	-3945.59	84.44	23.13	-3865.29	83.54	127.13	-3262.69	90.22	233.60	-3587.06	128.66	1115.65	0.00	0.00	0.00	-3669.04	136.44	1493.00	-3759.81	47.51	1467.68	-4353.81	127.82	1510.03	-3834.41	205.78	1466.36	65.66	1418.50	67.74	611.37	1169.40	71.01	315.64
2.85000	-3536.38	162.69	29.69	-3602.28	179.71	36.95	-3638.40	302.36	25.79	-3623.72	271.29	74.50	-3510.57	-76.23	5.03	-3945.59	84.44	23.13	-3864.74	81.59	128.19	-3259.49	88.71	235.01	-3587.06	128.66	1115.65	0.00	0.00	0.00	-3669.04	136.44	1493.00	-3769.08	48.95	1467.92	-4358.57	128.15	1510.29	-3841.20	207.21	1467.03	65.59	1418.86	67.54	611.39	1168.29	71.24	313.79
2.86000	-3536.38	162.69	29.69	-3602.28	179.71	36.95	-3663.42	307.17	23.86	-3647.45	276.05	69.35	-3510.57	-76.23	5.03	-3945.59	84.44	23.13	-3864.15	79.64	129.26	-3256.31	87.22	236.42	-3587.06	128.66	1115.65	0.00	0.00	0.00	-3669.04	136.44	1493.00	-3773.32	52.52	1468.29	-4363.25	128.48	1510.55	-3847.92	208.62	1467.70	66.22	1413.13	69.28	610.56	1169.27	70.86	312.30
2.87000	-3536.38	162.69	29.69	-3602.28	179.71	36.95	-3643.42	313.35	26.12	-3641.13	282.14	72.39	-3510.57	-76.23	5.03	-3945.59	84.44	23.13	-3863.51	77.70	130.32	-3253.16	85.74	237.82	-3587.06	128.66	1115.65	0.00	0.00	0.00	-3669.04	136.44	1493.00	-3750.15	53.65	1467.86	-4367.87	128.80	1510.80	-3854.57	210.02	1468.38	66.38	1413.05	69.05	610.62	1169.89	70.56	311.63
2.88000	-3536.38	162.69	29.69	-3602.28	179.71	36.95	-3648.99	316.03	26.02	-3668.90	284.79	67.65	-3510.57	-76.23	5.03	-3945.59	84.44	23.13	-3862.83	75.78	131.38	-3250.02	84.27	239.21	-3587.06	128.66	1115.65	0.00	0.00	0.00	-3669.04	136.44	1493.00	-3736.18	56.16	1467.17	-4372.42	129.12	1511.04	-3861.15	211.39	1469.05	66.17	1417.22	67.96	610.70	1169.58	70.75	314.57
2.89000	-3536.38	162.69	29.69	-3602.28	179.71	36.95	-3655.82	319.05	23.78	-3696.62	290.95	62.29	-3510.57	-76.23	5.03	-3945.59	84.44	23.13	-3862.11	73.86	132.44	-3246.90	82.81	240.60	-3587.06	128.66	1115.65	0.00	0.00	0.00	-3669.04	136.44	1493.00	-3732.16	59.33	1466.11	-4376.90	129.44	1511.28	-3867.66	212.73	1469.72	65.93	1417.66	67.89	611.58	1168.78	71.30	315.33
2.90000	-3536.38	162.69	29.69	-3602.28	179.71	36.95	-3669.63	323.40	21.42	-3674.78	295.15	65.44	-3510.57	-76.23	5.03	-3945.59	84.44	23.13	-3861.34	71.95	133.50	-3243.80	81.37	241.98	-3587.06	128.66	1115.65	0.00	0.00	0.00	-3669.04	136.44	1493.00	-3736.01	60.82	1466.14	-4381.31	129.75	1511.52	-3874.11	214.06	1470.39	65.87	1416.30	68.32	611.29	1169.76	70.70	313.88
2.91000	-3536.38	162.69	29.69	-3602.28	179.71	36.95	-3653.33	325.60	23.97	-3665.88	297.73	66.20	-3510.57	-76.23	5.03	-3945.59	84.44	23.13	-3860.53	70.05	134.56	-3240.72	79.94	243.35	-3587.06	128.66	1115.65	0.00	0.00	0.00	-3669.04	136.44	1493.00	-3732.44	63.68	1465.63	-4385.65	130.05	1511.75	-3880.49	215.37	1471.06	66.01	1416.08	68.46	612.10	1168.51	71.27	310.34
2.92000	-3536.38	162.69	29.69	-3602.28	179.71	36.95	-3653.73	329.21	23.76	-3651.69	301.12	66.38	-3510.57	-76.23	5.03	-3945.59	84.44	23.13	-3859.67	68.16	135.61	-3237.65	78.52	244.72	-3587.06	128.66	1115.65	0.00	0.00	0.00	-3669.04	136.44	1493.00	-3738.03	66.75	1465.89	-4389.92	130.36	1511.98	-3886.80	216.66	1471.73	65.87	1418.38	68.04	611.60	1168.55	71.28	310.18
2.93000	-3536.38	162.69	29.69	-3602.28	179.71	36.95	-3665.28	330.13	20.70	-3701.73	304.72	58.99	-3510.57	-76.23	5.03	-3945.59	84.44	23.13	-3858.77	66.28	136.66	-3234.61	77.12	246.09	-3587.06	128.66	1115.65	0.00	0.00	0.00	-3669.04	136.44	1493.00	-3740.96	69.75	1465.61	-4394.12	130.66	1512.20	-3893.05	217.92	1472.40	66.08	1414.47	68.62	611.29	1168.06	71.40	311.69
2.94000	-3536.38	162.69	29.69	-3602.28	179.71	36.95	-3648.21	332.68	22.68	-3680.49	304.09	63.41	-3510.57	-76.23	5.03	-3945.59	84.44	23.13	-3857.83	64.41	137.71	-3231.58	75.73	247.44	-3587.06	128.66	1115.65	0.00	0.00	0.00	-3669.04	136.44	1493.00	-3721.19	71.43	1464.73	-4398.25	130.96	1512.42	-3899.23	219.17	1473.06	65.85	1417.25	67.94	611.11	1168.82	71.18	315.25
2.95000	-3536.38	162.69	29.69	-3602.28	179.71	36.95	-3670.26	334.06	19.36	-3724.48	306.93	54.95	-3510.57	-76.23	5.03	-3945.59	84.44	23.13	-3856.84	62.55	138.76	-3228.58	74.35	248.79	-3587.06	128.66	1115.65	0.00	0.00	0.00	-3669.04	136.44	1493.00	-3714.90	73.85	1464.43	-4402.31	131.25	1512.63	-3905.34	220.40	1473.73	65.76	1414.58	68.87	611.78	1169.02	71.25	313.52
2.96000	-3536.38	162.69	29.69	-3602.28	179.71	36.95	-3751.63	337.10	7.96	-3668.20	306.61	62.94	-3510.57	-76.23	5.03	-3945.59	84.44	23.13	-3855.81	60.70	139.80	-3225.59	72.98	250.13	-3587.06	128.66	1115.65	0.00	0.00	0.00	-3669.04	136.44	1493.00	-3725.28	76.46	1465.02	-4406.31	131.54	1512.84	-3911.38	221.60	1474.40	65.83	1416.85	67.96	611.28	1169.19	71.11	314.41
2.97000	-3536.38	162.69	29.69	-3602.28	179.71	36.95	-3679.11	336.05	17.46	-3710.54	309.42	54.25	-3510.57	-76.23	5.03	-3945.59	84.44	23.13	-3854.74	58.85	140.85	-3222.61	71.63	251.47	-3587.06	128.66	1115.65	0.00	0.00	0.00	-3669.04	136.44	1493.00	-3726.32	78.40	1464.95	-4410.23	131.83	1513.04	-3917.36	222.79	1475.06	66.37	1413.56	69.15	610.18	1169.39	70.88	316.09
2.98000	-3536.38	162.69	29.69	-3602.28	179.71	36.95	-3659.88	335.17	19.81	-3690.51	309.80	57.29	-3510.57	-76.23	5.03	-3945.59	84.44	23.13	-3853.62	57.02	141.89	-3219.66	70.29	252.80	-3587.06	128.66	1115.65	0.00	0.00	0.00	-3669.04	136.44	1493.00	-3705.16	80.75	1463.88	-4414.09	132.11	1513.24	-3923.27	223.95	1475.73	65.93	1415.00	68.81	611.90	1169.23	71.18	314.19
2.99000	-3536.38	162.69	29.69	-3602.28	179.71	36.95	-3657.99	336.54	19.64	-3711.33	312.04	52.98	-3510.57	-76.23	5.03	-3945.59	84.44	23.13	-3852.46	55.20	142.93	-3216.72	68.96	254.13	-3587.06	128.66	1115.65	0.00	0.00	0.00	-3669.04	136.44	1493.00	-3709.54	82.88	1463.95	-4417.88	132.39	1513.44	-3929.12	225.10	1476.39	66.08	1414.07	69.27	610.94	1169.80	70.81	312.31
3.00000	-3536.38	162.69	29.69	-3602.28	179.71	36.95	-3656.19	337.89	19.48	-3712.09	313.08	53.56	-3510.57	-76.23	5.03	-3945.59	84.44	23.13	-3851.26	53.38	143.97	-3213.80	67.64	255.44	-3587.06	128.66	1115.65	0.00	0.00	0.00	-3669.04	136.44	1493.00	-3702.01	86.08	1463.59	-4421.61	132.66	1513.63	-3934.89	226.23	1477.06	65.71	1417.89	67.71	610.03	1169.31	70.72	315.97
3.01000	-3536.38	162.69	29.69	-3602.28	179.71	36.95	-3654.48	339.23	19.33	-3692.47	310.73	55.65	-3510.57	-76.23	5.03	-3945.59	84.44	23.13	-3850.02	51.58	145.00	-3210.90	66.34	256.76	-3587.06	128.66	1115.65	0.00	0.00	0.00	-3669.04	136.44	1493.00	-3698.62	88.84	1463.54	-4425.26	132.93	1513.81	-3940.61	227.33	1477.72	65.81	1417.68	67.77	610.50	1170.00	70.57	312.37
3.02000	-3536.38	162.69	29.69	-3602.28	179.71	36.95	-3652.87	340.56	19.19	-3707.24	309.32	49.94	-3510.57	-76.23	5.03	-3945.59	84.44	23.13	-3848.74	49.78	146.03	-3208.02	65.05	258.06	-3587.06	128.66	1115.65	0.00	0.00	0.00	-3669.04	136.44	1493.00	-3708.86	91.09	1463.53	-4428.85	133.20	1513.99	-3946.25	228.42	1478.38	66.26	1416.62	68.51	611.88	1169.26	71.02	311.10
3.03000	-3536.38	162.69	29.69	-3602.28	179.71	36.95	-3651.35	341.87	19.06	-3718.45	308.86	48.98	-3510.57	-76.23	5.03	-3945.59	84.44	23.13	-3847.41	47.99	147.06	-3205.15	63.77	259.36	-3587.06	128.66	1115.65	0.00	0.00	0.00	-3669.04	136.44	1493.00	-3712.13	93.37	1463.80	-4432.37	133.47	1514.17	-3951.83	229.48	1479.04	65.98	1415.25	68.93	612.45	1170.43	70.76	310.88
3.04000	-3536.38	162.69	29.69	-3602.28	179.71	36.95	-3649.93	343.18	18.95	-3717.66	307.58	47.97	-3510.57	-76.23	5.03	-3945.59	84.44	23.13	-3846.04	46.22	148.09	-3202.30	62.50	260.65	-3587.06	128.66	1115.65	0.00	0.00	0.00	-3669.04	136.44	1493.00	-3693.87	96.71	1462.85	-4435.82	133.73	1514.35	-3957.35	230.53	1479.70	65.84	1416.99	68.40	609.96	1170.54	70.28	314.31
3.05000	-3536.38	162.69	29.69	-3602.28	179.71	36.95	-3648.59	344.47	18.84	-3707.05	307.29	47.72	-3510.57	-76.23	5.03	-3945.59	84.44	23.13	-3844.63	44.45	149.12	-3199.47	61.24	261.94	-3587.06	128.66	1115.65	0.00	0.00	0.00	-3669.04	136.44	1493.00	-3686.48	99.73	1462.84	-4439.20	133.99	1514.51	-3962.80	231.56	1480.36	65.75	1417.44	68.29	610.11	1169.05	70.88	314.13
3.06000	-3536.38	162.69	29.69	-3602.28	179.71	36.95	-3647.35	345.75	18.75	-3738.19	307.56	44.57	-3510.57	-76.23	5.03	-3945.59	84.44	23.13	-3843.18	42.69	150.14	-3196.65	60.00	263.22	-3587.06	128.66	1115.65	0.00	0.00	0.00	-3669.04	136.44	1493.00	-3678.03	103.05	1462.74	-4442.52	134.24	1514.68	-3968.18	232.57	1481.02	65.63	1418.50	67.76	609.55	1170.21	70.48	311.50
3.07000	-3536.38	162.69	29.69	-3602.28	179.71	36.95	-3646.19	347.03	18.67	-3735.01	309.41	41.71	-3510.57	-76.23	5.03	-3945.59	84.44	23.13	-3841.68	40.94	151.16	-3193.85	58.77	264.49	-3587.06	128.66	1115.65	0.00	0.00	0.00	-3669.04	136.44	1493.00	-3698.72	106.41	1463.73	-4445.78	134.49	1514.84	-3973.50	233.56	1481.68	65.07	1421.51	66.74	611.49	1169.87	70.88	313.92
3.08000	-3536.38	162.69	29.69	-3602.28	179.71	36.95	-3645.13	348.29	18.60	-3698.28	307.88	47.30	-3510.57	-76.23	5.03	-3945.59	84.44	23.13	-3840.15	39.20	152.18	-3191.07	57.55	265.76	-3587.06	128.66	1115.65	0.00	0.00	0.00	-3669.04	136.44	1493.00	-3680.14	109.51	1463.23	-4448.96	134.74	1515.00	-3978.75	234.53	1482.33	65.46	1419.10	67.34	613.65	1168.46	71.69	315.35
3.09000	-3536.38	162.69	29.69	-3602.28	179.71	36.95	-3644.15	349.53	18.54	-3721.96	306.73	41.64	-3510.57	-76.23	5.03	-3945.59	84.44	23.13	-3838.58	37.47	153.20	-3188.30	56.34	267.02	-3587.06	128.66	1115.65	0.00	0.00	0.00	-3669.04	136.44	1493.00	-3682.41	111.52	1463.68	-4452.08	134.98	1515.15	-3983.94	235.48	1482.99	66.12	1413.00	69.06	611.63	1169.03	71.08	313.47
3.10000	-3536.38	162.69	29.69	-3602.28	179.71	36.95	-3643.27	350.77	18.49	-3768.61	309.77	36.27	-3510.57	-76.23	5.03	-3945.59	84.44	23.13	-3836.96	35.75	154.21	-3185.55	55.15	268.27	-3587.06	128.66	1115.65	0.00	0.00	0.00	-3669.04	136.44	1493.00	-3679.85	115.19	1464.32	-4455.13	135.22	1515.29	-3989.07	236.41	1483.64	66.02	1414.89	68.63	610.99	1169.94	70.77	315.09
3.11000	-3536.38	162.69	29.69	-3602.28	179.71	36.95	-3642.47	352.00	18.45	-3741.67	310.21	38.71	-3510.57	-76.23	5.03	-3945.59	84.44	23.13	-3835.30	34.04	155.22	-3182.81	53.97	269.52	-3587.06	128.66	1115.65	0.00	0.00	0.00	-3669.04	136.44	1493.00	-3679.55	117.48	1464.45	-4458.12	135.46	1515.44	-3994.12	237.33	1484.30	66.04	1415.43	68.43	611.73	1169.08	71.09	312.31
3.12000	-3536.38	162.69	29.69	-3602.28	179.71	36.95	-3641.75	353.21	18.42	-3723.78	310.01	39.94	-3510.57	-76.23	5.03	-3945.59	84.44	23.13	-3833.61	32.33	156.23	-3180.09	52.80	270.76	-3587.06	128.66	1115.65	0.00	0.00	0.00	-3669.04	136.44	1493.00	-3670.52	120.49	1464.82	-4461.04	135.69	1515.58	-3999.12	238.22	1484.95	66.00	1416.37	68.02	612.37	1169.12	71.26	310.76
3.13000	-3536.38	162.69	29.69	-3602.28	179.71	36.95	-3641.12	354.42	18.41	-3722.18	309.76	39.78	-3510.57	-76.23	5.03	-3945.59	84.44	23.13	-3831.87	30.64	157.24	-3177.39	51.64	272.00	-3587.06	128.66	1115.65	0.00	0.00	0.00	-3669.04	136.44	1493.00	-3681.73	123.42	1465.12	-4463.89	135.92	1515.71	-4004.05	239.10	1485.60	65.95	1416.61	67.75	610.85	1169.16	71.06	313.57
3.14000	-3536.38	162.69	29.69	-3602.28	179.71	36.95	-3640.58	355.61	18.40	-3759.54	311.03	33.88	-3510.57	-76.23	5.03	-3945.59	84.44	23.13	-3830.10	28.96	158.24	-3174.70	50.49	273.23	-3587.06	128.66	1115.65	0.00	0.00	0.00	-3669.04	136.44	1493.00	-3677.26	126.11	1465.54	-4466.68	136.15	1515.84	-4008.91	239.96	1486.25	65.95	1416.73	67.84	611.58	1169.08	71.07	313.60
3.15000	-3536.38	162.69	29.69	-3602.28	179.71	36.95	-3640.13	356.79	18.41	-3685.60	309.85	45.92	-3510.57	-76.23	5.03	-3945.59	84.44	23.13	-3828.28	27.28	159.24	-3172.02	49.35	274.45	-3587.06	128.66	1115.65	0.00	0.00	0.00	-3669.04	136.44	1493.00	-3664.11	129.99	1465.66	-4469.41	136.37	1515.97	-4013.71	240.79	1486.90	66.03	1417.08	68.03	610.87	1168.73	71.14	311.17
3.16000	-3536.38	162.69	29.69	-3602.28	179.71	36.95	-3639.75	357.96	18.42	-3723.69	311.71	38.84	-3510.57	-76.23	5.03	-3945.59	84.44	23.13	-3826.42	25.62	160.24	-3169.37	48.23	275.66	-3587.06	128.66	1115.65	0.00	0.00	0.00	-3669.04	136.44	1493.00	-3666.41	133.09	1465.17	-4472.07	136.59	1516.09	-4018.45	241.62	1487.55	65.96	1416.92	68.30	610.83	1168.71	71.07	313.39
3.17000	-3536.38	162.69	29.69	-3602.28	179.71	36.95	-3639.46	359.12	18.45	-3705.08	309.36	41.24	-3510.57	-76.23	5.03	-3945.59	84.44	23.13	-3824.53	23.96	161.24	-3166.72	47.12	276.87	-3587.06	128.66	1115.65	0.00	0.00	0.00	-3669.04	136.44	1493.00	-3649.37	135.60	1465.82	-4474.66	136.81	1516.21	-4023.12	242.42	1488.20	65.62	1417.84	67.99	610.80	1169.46	70.89	314.13
3.18000	-3536.38	162.69	29.69	-3602.28	179.71	36.95	-3639.25	360.27	18.49	-3692.89	310.60	43.11	-3510.57	-76.23	5.03	-3945.59	84.44	23.13	-3822.59	22.31	162.23	-3164.09	46.01	278.07	-3587.06	128.66	1115.65	0.00	0.00	0.00	-3669.04	136.44	1493.00	-3661.30	140.02	1466.34	-4477.19	137.02	1516.33	-4027.73	243.20	1488.85	65.44	1418.67	67.54	609.74	1170.12	70.32	314.05
3.19000	-3536.38	162.69	29.69	-3602.28	179.71	36.95	-3639.13	361.41	18.53	-3728.83	310.87	37.62	-3510.57	-76.23	5.03	-3945.59	84.44	23.13	-3820.62	20.67	163.22	-3161.48	44.92	279.27	-3587.06	128.66	1115.65	0.00	0.00	0.00	-3669.04	136.44	1493.00	-3659.76	143.94	1466.20	-4479.65	137.23	1516.44	-4032.27	243.97	1489.50	65.69	1418.26	67.57	609.14	1169.97	70.41	315.61
3.20000	-3536.38	162.69	29.69	-3602.28	179.71	36.95	-3639.08	362.53	18.59	-3719.45	312.44	40.02	-3510.57	-76.23	5.03	-3945.59	84.44	23.13	-3818.60	19.04	164.21	-3158.88	43.85	280.46	-3587.06	128.66	1115.65	0.00	0.00	0.00	-3669.04	136.44	1493.00	-3652.07	146.20	1466.33	-4482.05	137.43	1516.55	-4036.75	244.72	1490.14	65.87	1418.10	67.81	611.49	1169.19	70.97	312.36
3.21000	-3536.38	162.69	29.69	-3602.28	179.71	36.95	-3639.12	363.65	18.66	-3715.05	311.12	40.63	-3510.57	-76.23	5.03	-3945.59	84.44	23.13	-3816.55	17.42	165.19	-3156.30	42.78	281.64	-3587.06	128.66	1115.65	0.00	0.00	0.00	-3669.04	136.44	1493.00	-3642.71	149.18	1465.76	-4484.39	137.64	1516.65	-4041.17	245.45	1490.78	65.64	1418.13	67.76	611.77	1169.23	71.06	311.75
3.22000	-3536.38	162.69	29.69	-3602.28	179.71	36.95	-3639.24	364.75	18.73	-3712.22	310.03	40.59	-3510.57	-76.23	5.03	-3945.59	84.44	23.13	-3814.46	15.81	166.17	-3153.73	41.72	282.81	-3587.06	128.66	1115.65	0.00	0.00	0.00	-3669.04	136.44	1493.00	-3640.99	152.57	1465.71	-4486.66	137.84	1516.75	-4045.52	246.16	1491.43	65.08	1419.12	67.70	611.64	1169.05	71.08	311.02
3.23000	-3536.38	162.69	29.69	-3602.28	179.71	36.95	-3639.43	365.85	18.82	-3715.34	312.26	38.46	-3510.57	-76.23	5.03	-3945.59	84.44	23.13	-3812.33	14.21	167.15	-3151.17	40.68	283.98	-3587.06	128.66	1115.65	0.00	0.00	0.00	-3669.04	136.44	1493.00	-3645.47	156.26	1466.35	-4488.86	138.03	1516.85	-4049.82	246.85	1492.07	65.48	1419.89	67.28	611.29	1169.82	70.67	313.19
3.24000	-3536.38	162.69	29.69	-3602.28	179.71	36.95	-3639.70	366.93	18.92	-3744.39	313.57	35.93	-3510.57	-76.23	5.03	-3945.59	84.44	23.13	-3810.17	12.62	168.13	-3148.63	39.65	285.14	-3587.06	128.66	1115.65	0.00	0.00	0.00	-3669.04	136.44	1493.00	-3635.77	158.60	1466.45	-4491.01	138.22	1516.94	-4054.04	247.53	1492.71	65.83	1418.42	67.68	612.19	1169.24	71.26	312.97
3.25000	-3536.38	162.69	29.69	-3602.28	179.71	36.95	-3640.05	368.00	19.03	-3679.39	310.54	46.21	-3510.57	-76.23	5.03	-3945.59	84.44	23.13	-3807.96	11.04	169.10	-3146.10	38.63	286.30	-3587.06	128.66	1115.65	0.00	0.00	0.00	-3669.04	136.44	1493.00	-3641.54	162.01	1466.76	-4493.09	138.41	1517.02	-4058.21	248.19	1493.35	65.77	1417.49	67.79	609.86	1169.50	70.57	312.67
3.26000	-3536.38	162.69	29.69	-3602.28	179.71	36.95	-3640.48	369.06	19.14	-3697.22	310.26	42.25	-3510.57	-76.23	5.03	-3945.59	84.44	23.13	-3805.72	9.46	170.07	-3143.58	37.62	287.45	-3587.06	128.66	1115.65	0.00	0.00	0.00	-3669.04	136.44	1493.00	-3634.18	164.90	1466.65	-4495.10	138.60	1517.11	-4062.31	248.83	1493.99	66.16	1416.57	68.14	611.44	1170.27	70.80	315.28
3.27000	-3536.38	162.69	29.69	-3602.28	179.71	36.95	-3640.98	370.11	19.27	-3710.73	310.51	41.46	-3510.57	-76.23	5.03	-3945.59	84.44	23.13	-3803.44	7.90	171.04	-3141.08	36.62	288.59	-3587.06	128.66	1115.65	0.00	0.00	0.00	-3669.04	136.44	1493.00	-3625.98	168.80	1466.81	-4497.05	138.78	1517.19	-4066.35	249.46	1494.63	66.55	1413.39	69.24	610.19	1169.75	70.76	314.37
3.28000	-3536.38	162.69	29.69	-3602.28	179.71	36.95	-3641.56	371.15	19.41	-3724.02	312.48	35.76	-3510.57	-76.23	5.03	-3945.59	84.44	23.13	-3801.12	6.34	172.00	-3138.60	35.63	289.72	-3587.06	128.66	1115.65	0.00	0.00	0.00	-3669.04	136.44	1493.00	-3623.20	171.46	1467.21	-4498.94	138.96	1517.26	-4070.32	250.06	1495.26	66.02	1415.87	68.59	610.31	1169.91	70.49	314.08
3.29000	-3536.38	162.69	29.69	-3602.28	179.71	36.95	-3642.22	372.18	19.55	-3725.64	313.09	35.70	-3510.57	-76.23	5.03	-3945.59	84.44	23.13	-3798.76	4.80	172.96	-3136.12	34.65	290.85	-3587.06	128.66	1115.65	0.00	0.00	0.00	-3669.04	136.44	1493.00	-3614.23	175.11	1466.87	-4500.76	139.13	1517.34	-4074.24	250.65	1495.90	65.92	1416.84	68.21	608.22	1170.80	69.75	312.11
3.30000	-3536.38	162.69	29.69	-3602.28	179.71	36.95	-3642.95	373.20	19.71	-3729.68	312.70	36.35	-3510.57	-76.23	5.03	-3945.59	84.44	23.13	-3796.37	3.26	173.92	-3133.66	33.68	291.97	-3587.06	128.66	1115.65	0.00	0.00	0.00	-3669.04	136.44	1493.00	-3623.15	178.87	1467.15	-4502.53	139.31	1517.41	-4078.09	251.23	1496.53	66.07	1414.72	69.03	610.58	1168.98	71.08	314.12
3.31000	-3536.38	162.69	29.69	-3602.28	179.71	36.95	-3643.75	374.21	19.87	-3663.33	312.03	44.52	-3510.57	-76.23	5.03	-3945.59	84.44	23.13	-3793.94	1.73	174.88	-3131.21	32.73	293.09	-3587.06	128.66	1115.65	0.00	0.00	0.00	-3669.04	136.44	1493.00	-3622.32	181.35	1467.41	-4504.23	139.48	1517.47	-4081.88	251.78	1497.17	65.88	1416.10	68.43	611.17	1168.91	71.11	314.97
3.32000	-3536.38	162.69	29.69	-3602.28	179.71	36.95	-3644.62	375.21	20.05	-3734.29	313.63	36.82	-3510.57	-76.23	5.03	-3945.59	84.44	23.13	-3791.47	0.21	175.83	-3128.78	31.78	294.20	-3587.06	128.66	1115.65	0.00	0.00	0.00	-3669.04	136.44	1493.00	-3619.66	183.74	1466.94	-4505.86	139.64	1517.53	-4085.60	252.32	1497.80	66.17	1415.60	68.88	610.86	1169.13	71.13	311.20
3.33000	-3536.38	162.69	29.69	-3602.28	179.71	36.95	-3645.57	376.19	20.23	-3734.33	313.00	34.91	-3510.57	-76.23	5.03	-3945.59	84.44	23.13	-3788.97	-1.30	176.78	-3126.35	30.85	295.30	-3587.06	128.66	1115.65	0.00	0.00	0.00	-3669.04	136.44	1493.00	-3614.28	186.56	1466.92	-4507.44	139.80	1517.59	-4089.27	252.84	1498.43	66.24	1414.45	68.94	611.33	1169.26	71.05	313.67
3.34000	-3536.38	162.69	29.69	-3602.28	179.71	36.95	-3646.59	377.17	20.43	-3742.77	313.22	33.67	-3510.57	-76.23	5.03	-3945.59	84.44	23.13	-3786.43	-2.80	177.72	-3123.94	29.93	296.39	-3587.06	128.66	1115.65	0.00	0.00	0.00	-3669.04	136.44	1493.00	-3609.52	188.91	1467.39	-4508.95	139.96	1517.65	-4092.87	253.35	1499.06	65.86	1415.73	68.51	610.43	1169.67	70.81	314.88
3.35000	-3536.38	162.69	29.69	-3602.28	179.71	36.95	-3647.68	378.13	20.63	-3750.58	313.48	31.38	-3510.57	-76.23	5.03	-3945.59	84.44	23.13	-3783.85	-4.29	178.66	-3121.55	29.02	297.48	-3587.06	128.66	1115.65	0.00	0.00	0.00	-3669.04	136.44	1493.00	-3620.64	191.67	1467.55	-4510.40	140.12	1517.70	-4096.41	253.83	1499.69	65.85	1416.81	68.33	610.32	1170.08	70.54	313.25
3.36000	-3536.38	162.69	29.69	-3602.28	179.71	36.95	-3648.84	379.09	20.84	-3756.88	313.14	30.18	-3510.57	-76.23	5.03	-3945.59	84.44	23.13	-3781.24	-5.78	179.60	-3119.16	28.11	298.56	-3587.06	128.66	1115.65	0.00	0.00	0.00	-3669.04	136.44	1493.00	-3616.61	194.90	1467.61	-4511.79	140.27	1517.74	-4099.89	254.31	1500.31	65.84	1418.59	67.60	611.07	1169.81	70.78	312.99
3.37000	-3536.38	162.69	29.69	-3602.28	179.71	36.95	-3650.06	380.03	21.06	-3737.59	312.64	35.25	-3510.57	-76.23	5.03	-3945.59	84.44	23.13	-3778.59	-7.25	180.54	-3116.79	27.22	299.64	-3587.06	128.66	1115.65	0.00	0.00	0.00	-3669.04	136.44	1493.00	-3612.03	198.43	1467.56	-4513.11	140.42	1517.79	-4103.31	254.76	1500.94	65.87	1417.33	67.83	610.71	1169.48	70.64	312.45
3.38000	-3536.38	162.69	29.69	-3602.28	179.71	36.95	-3651.36	380.97	21.29	-3703.53	310.46	39.41	-3510.57	-76.23	5.03	-3945.59	84.44	23.13	-3775.90	-8.71	181.47	-3114.43	26.34	300.70	-3587.06	128.66	1115.65	0.00	0.00	0.00	-3669.04	136.44	1493.00	-3607.28	199.95	1467.80	-4514.38	140.57	1517.83	-4106.67	255.20	1501.56	66.15	1416.77	68.18	611.23	1168.64	71.01	315.80
3.39000	-3536.38	162.69	29.69	-3602.28	179.71	36.95	-3652.73	381.89	21.53	-3721.48	312.61	37.41	-3510.57	-76.23	5.03	-3945.59	84.44	23.13	-3773.18	-10.17	182.40	-3112.08	25.47	301.76	-3587.06	128.66	1115.65	0.00	0.00	0.00	-3669.04	136.44	1493.00	-3602.73	203.26	1467.21	-4515.58	140.71	1517.86	-4109.96	255.62	1502.19	65.92	1415.90	68.64	611.90	1169.28	70.99	313.35
3.40000	-3536.38	162.69	29.69	-3602.28	179.71	36.95	-3654.16	382.80	21.78	-3734.17	315.34	33.29	-3510.57	-76.23	5.03	-3945.59	84.44	23.13	-3770.43	-11.62	183.33	-3109.74	24.62	302.82	-3587.06	128.66	1115.65	0.00	0.00	0.00	-3669.04	136.44	1493.00	-3592.90	206.15	1466.93	-4516.72	140.85	1517.90	-4113.20	256.03	1502.81	65.88	1415.53	68.79	612.05	1169.73	70.92	313.06
3.41000	-3536.38	162.69	29.69	-3602.28	179.71	36.95	-3655.66	383.70	22.03	-3761.27	314.15	31.33	-3510.57	-76.23	5.03	-3945.59	84.44	23.13	-3767.64	-13.05	184.25	-3107.42	23.77	303.86	-3587.06	128.66	1115.65	0.00	0.00	0.00	-3669.04	136.44	1493.00	-3596.26	208.38	1467.67	-4517.80	140.98	1517.93	-4116.37	256.42	1503.43	66.46	1411.84	69.74	610.88	1169.72	70.79	311.76
3.42000	-3536.38	162.69	29.69	-3602.28	179.71	36.95	-3657.22	384.60	22.30	-3740.41	313.87	32.75	-3510.57	-76.23	5.03	-3945.59	84.44	23.13	-3764.81	-14.48	185.17	-3105.10	22.93	304.90	-3587.06	128.66	1115.65	0.00	0.00	0.00	-3669.04	136.44	1493.00	-3581.58	209.93	1467.24	-4518.82	141.12	1517.95	-4119.48	256.79	1504.05	65.99	1417.09	67.94	611.04	1169.45	71.02	313.19
3.43000	-3536.38	162.69	29.69	-3602.28	179.71	36.95	-3658.85	385.48	22.57	-3694.75	312.22	38.94	-3510.57	-76.23	5.03	-3945.59	84.44	23.13	-3761.95	-15.90	186.08	-3102.80	22.10	305.93	-3587.06	128.66	1115.65	0.00	0.00	0.00	-3669.04	136.44	1493.00	-3593.68	211.77	1467.58	-4519.78	141.25	1517.97	-4122.53	257.15	1504.67	65.58	1418.69	67.58	612.42	1168.95	71.51	314.22
3.44000	-3536.38	162.69	29.69	-3602.28	179.71	36.95	-3660.54	386.35	22.86	-3754.79	313.96	30.91	-3510.57	-76.23	5.03	-3945.59	84.44	23.13	-3759.05	-17.31	187.00	-3100.51	21.28	306.96	-3587.06	128.66	1115.65	0.00	0.00	0.00	-3669.04	136.44	1493.00	-3599.09	214.33	1468.11	-4520.68	141.37	1517.99	-4125.52	257.49	1505.28	65.73	1417.79	67.83	610.99	1169.16	71.10	311.03
3.45000	-3536.38	162.69	29.69	-3602.28	179.71	36.95	-3662.30	387.21	23.15	-3705.13	313.59	37.11	-3510.57	-76.23	5.03	-3945.59	84.44	23.13	-3756.12	-18.71	187.90	-3098.22	20.48	307.98	-3587.06	128.66	1115.65	0.00	0.00	0.00	-3669.04	136.44	1493.00	-3602.54	216.83	1468.46	-4521.52	141.49	1518.01	-4128.45	257.82	1505.90	66.08	1414.68	68.91	612.00	1168.38	71.28	312.26
3.46000	-3536.38	162.69	29.69	-3602.28	179.71	36.95	-3664.12	388.06	23.45	-3716.27	314.17	33.47	-3510.57	-76.23	5.03	-3945.59	84.44	23.13	-3753.15	-20.11	188.81	-3095.95	19.68	308.99	-3587.06	128.66	1115.65	0.00	0.00	0.00	-3669.04	136.44	1493.00	-3591.58	219.06	1468.39	-4522.29	141.61	1518.02	-4131.33	258.13	1506.51	65.93	1414.50	69.12	611.68	1169.02	71.02	309.81
3.47000	-3536.38	162.69	29.69	-3602.28	179.71	36.95	-3666.00	388.90	23.75	-3712.70	314.76	35.67	-3510.57	-76.23	5.03	-3945.59	84.44	23.13	-3750.15	-21.49	189.71	-3093.69	18.89	309.99	-3587.06	128.66	1115.65	0.00	0.00	0.00	-3669.04	136.44	1493.00	-3574.70	221.08	1468.29	-4523.01	141.73	1518.03	-4134.14	258.43	1507.13	65.86	1418.00	67.81	611.78	1168.57	71.23	314.90
3.48000	-3536.38	162.69	29.69	-3602.28	179.71	36.95	-3667.95	389.73	24.07	-3739.73	315.14	32.14	-3510.57	-76.23	5.03	-3945.59	84.44	23.13	-3747.12	-22.86	190.61	-3091.45	18.12	310.99	-3587.06	128.66	1115.65	0.00	0.00	0.00	-3669.04	136.44	1493.00	-3570.78	222.48	1468.45	-4523.67	141.84	1518.04	-4136.89	258.71	1507.74	65.29	1420.03	67.31	611.74	1169.89	70.83	312.62
3.49000	-3536.38	162.69	29.69	-3602.28	179.71	36.95	-3669.95	390.55	24.39	-3758.19	314.72	30.88	-3510.57	-76.23	5.03	-3945.59	84.44	23.13	-3744.05	-24.23	191.50	-3089.21	17.35	311.98	-3587.06	128.66	1115.65	0.00	0.00	0.00	-3669.05	136.44	1493.00	-3577.59	225.49	1468.57	-4524.26	141.96	1518.04	-4139.58	258.97	1508.35	65.74	1419.02	67.47	611.75	1169.25	71.05	313.79
3.50000	-3536.38	162.69	29.69	-3602.28	179.71	36.95	-3672.02	391.37	24.73	-3748.29	314.60	32.17	-3510.57	-76.23	5.03	-3945.59	84.44	23.13	-3740.95	-25.59	192.39	-3086.98	16.59	312.97	-3587.06	128.66	1115.65	0.00	0.00	0.00	-3676.27	137.06	1493.50	-3581.79	227.18	1468.19	-4524.80	142.06	1518.04	-4142.21	259.22	1508.96	66.19	1415.72	68.40	611.71	1169.15	71.05	314.49
3.51000	-3536.38	162.69	29.69	-3602.28	179.71	36.95	-3674.14	392.17	25.07	-3729.13	316.39	33.15	-3510.57	-76.23	5.03	-3945.59	84.44	23.13	-3737.82	-26.93	193.28	-3084.76	15.85	313.94	-3587.06	128.66	1115.65	0.00	0.00	0.00	-3648.71	138.98	1492.34	-3587.42	229.07	1468.90	-4525.28	142.17	1518.04	-4144.78	259.45	1509.56	65.83	1415.70	68.47	611.59	1168.86	71.32	313.79
3.52000	-3536.38	162.69	29.69	-3602.28	179.71	36.95	-3676.33	392.96	25.42	-3704.46	315.31	36.49	-3510.57	-76.23	5.03	-3945.59	84.44	23.13	-3734.65	-28.27	194.16	-3082.55	15.11	314.91	-3587.06	128.66	1115.65	0.00	0.00	0.00	-3679.80	140.08	1495.02	-3590.17	231.11	1469.21	-4525.70	142.27	1518.03	-4147.29	259.67	1510.17	65.56	1416.45	68.10	611.02	1168.44	71.35	311.38
3.53000	-3536.38	162.69	29.69	-3602.28	179.71	36.95	-3678.57	393.74	25.77	-3733.00	317.19	31.76	-3510.57	-76.23	5.03	-3945.59	84.44	23.13	-3731.44	-29.60	195.04	-3080.35	14.38	315.87	-3587.06	128.66	1115.65	0.00	0.00	0.00	-3701.05	142.36	1492.44	-3569.13	231.43	1468.83	-4526.06	142.36	1518.02	-4149.74	259.88	1510.77	65.64	1416.38	68.44	611.96	1169.79	71.05	314.74
3.54000	-3536.38	162.69	29.69	-3602.28	179.71	36.95	-3680.87	394.51	26.14	-3690.37	313.22	38.26	-3510.57	-76.23	5.03	-3945.59	84.44	23.13	-3728.21	-30.92	195.92	-3078.17	13.66	316.83	-3587.06	128.66	1115.65	0.00	0.00	0.00	-3654.28	143.21	1492.43	-3579.25	233.56	1469.64	-4526.36	142.46	1518.00	-4152.13	260.06	1511.37	65.60	1417.30	68.14	610.99	1168.62	71.18	314.40
3.55000	-3536.38	162.69	29.69	-3602.28	179.71	36.95	-3683.22	395.27	26.51	-3726.64	315.47	32.92	-3510.57	-76.23	5.03	-3945.59	84.44	23.13	-3724.94	-32.23	196.79	-3075.99	12.96	317.78	-3587.06	128.66	1115.65	0.00	0.00	0.00	-3684.67	145.20	1491.13	-3564.01	235.63	1469.66	-4526.60	142.55	1517.99	-4154.47	260.24	1511.98	66.26	1414.21	68.90	611.34	1168.48	71.18	312.48
3.56000	-3536.38	162.69	29.69	-3602.28	179.71	36.95	-3685.64	396.02	26.89	-3722.70	315.65	33.24	-3510.57	-76.23	5.03	-3945.59	84.44	23.13	-3721.64	-33.54	197.66	-3073.82	12.26	318.72	-3587.06	128.66	1115.65	0.00	0.00	0.00	-3613.51	143.77	1491.71	-3578.62	238.34	1470.16	-4526.78	142.64	1517.97	-4156.74	260.40	1512.58	65.87	1414.66	68.81	610.73	1168.88	70.85	312.17
3.57000	-3536.38	162.69	29.69	-3602.28	179.71	36.95	-3688.10	396.76	27.28	-3708.76	316.66	35.65	-3510.57	-76.23	5.03	-3945.59	84.44	23.13	-3718.31	-34.83	198.52	-3071.66	11.57	319.65	-3587.06	128.66	1115.65	0.00	0.00	0.00	-3647.91	144.83	1493.46	-3576.99	240.00	1470.28	-4526.91	142.72	1517.95	-4158.96	260.54	1513.17	66.15	1413.81	69.15	610.55	1169.54	70.67	311.76
3.58000	-3536.38	162.69	29.69	-3602.28	179.71	36.95	-3690.63	397.49	27.67	-3698.36	314.85	38.03	-3510.57	-76.23	5.03	-3945.59	84.44	23.13	-3714.94	-36.11	199.38	-3069.50	10.89	320.58	-3587.06	128.66	1115.65	0.00	0.00	0.00	-3670.58	145.45	1493.22	-3570.64	239.07	1470.58	-4526.97	142.81	1517.92	-4161.11	260.67	1513.77	66.02	1413.82	69.05	612.23	1168.67	71.31	309.86
3.59000	-3536.38	162.69	29.69	-3602.28	179.71	36.95	-3693.20	398.21	28.07	-3699.31	316.87	37.76	-3510.57	-76.23	5.03	-3945.59	84.44	23.13	-3711.54	-37.39	200.24	-3067.36	10.23	321.50	-3587.06	128.66	1115.65	0.00	0.00	0.00	-3678.08	147.66	1494.41	-3579.65	240.68	1471.47	-4526.98	142.89	1517.89	-4163.21	260.79	1514.37	65.52	1416.00	68.44	610.37	1169.65	70.73	314.29
3.60000	-3536.38	162.69	29.69	-3602.28	179.71	36.95	-3695.83	398.92	28.48	-3712.28	316.22	34.94	-3510.57	-76.23	5.03	-3945.59	84.44	23.13	-3708.11	-38.66	201.09	-3065.23	9.57	322.41	-3587.06	128.66	1115.65	0.00	0.00	0.00	-3667.36	148.16	1494.40	-3579.46	242.65	1471.75	-4526.93	142.96	1517.86	-4165.25	260.89	1514.96	65.44	1418.29	67.81	610.72	1169.13	70.94	313.81
3.61000	-3536.38	162.69	29.69	-3602.28	179.71	36.95	-3698.51	399.62	28.90	-3687.40	317.26	38.71	-3510.57	-76.23	5.03	-3945.59	84.44	23.13	-3704.65	-39.92	201.94	-3063.10	8.92	323.32	-3587.06	128.66	1115.65	0.00	0.00	0.00	-3665.04	150.37	1493.04	-3582.29	242.44	1472.28	-4526.82	143.03	1517.83	-4167.23	260.97	1515.55	65.77	1419.27	67.53	611.07	1168.60	71.24	315.84
3.62000	-3536.38	162.69	29.69	-3602.28	179.71	36.95	-3701.25	400.31	29.33	-3737.06	316.42	30.22	-3510.57	-76.23	5.03	-3945.59	84.44	23.13	-3701.16	-41.16	202.78	-3060.99	8.28	324.21	-3587.06	128.66	1115.65	0.00	0.00	0.00	-3648.01	146.12	1490.79	-3561.54	243.70	1471.41	-4526.66	143.10	1517.79	-4169.16	261.04	1516.14	65.92	1417.02	68.43	612.50	1168.79	71.42	311.59
3.63000	-3536.38	162.69	29.69	-3602.28	179.71	36.95	-3704.03	400.99	29.76	-3743.88	319.30	28.98	-3510.57	-76.23	5.03	-3945.59	84.44	23.13	-3697.63	-42.41	203.62	-3058.88	7.65	325.10	-3587.06	128.66	1115.65	0.00	0.00	0.00	-3590.70	149.66	1492.12	-3560.13	245.02	1471.46	-4526.43	143.17	1517.75	-4171.02	261.10	1516.73	65.96	1413.50	69.05	611.20	1168.73	71.10	312.96
3.64000	-3536.38	162.69	29.69	-3602.28	179.71	36.95	-3706.87	401.66	30.20	-3735.56	318.34	31.68	-3510.57	-76.23	5.03	-3945.59	84.44	23.13	-3694.08	-43.64	204.46	-3056.78	7.03	325.99	-3587.06	128.66	1115.65	0.00	0.00	0.00	-3605.81	151.54	1491.68	-3571.22	245.14	1472.29	-4526.15	143.23	1517.70	-4172.83	261.15	1517.32	65.81	1417.28	67.99	609.79	1170.03	70.62	313.72
3.65000	-3536.38	162.69	29.69	-3602.28	179.71	36.95	-3709.75	402.32	30.65	-3681.61	316.85	38.34	-3510.57	-76.23	5.03	-3940.82	82.85	22.60	-3690.49	-44.86	205.29	-3054.69	6.41	326.86	-3587.06	128.66	1115.65	0.00	0.00	0.00	-3648.02	150.66	1492.77	-3574.94	245.37	1472.52	-4525.81	143.29	1517.66	-4174.58	261.18	1517.90	65.49	1418.38	67.71	610.42	1169.65	70.78	311.71
3.66000	-3536.38	162.69	29.69	-3602.28	179.71	36.95	-3712.69	402.98	31.10	-3676.23	315.36	39.32	-3510.57	-76.23	5.03	-3959.56	80.43	21.58	-3686.87	-46.07	206.12	-3052.60	5.81	327.73	-3587.06	128.66	1115.65	0.00	0.00	0.00	-3658.97	151.38	1493.54	-3565.95	246.73	1472.79	-4525.42	143.35	1517.61	-4176.27	261.19	1518.49	66.17	1415.57	68.69	612.26	1168.53	71.29	311.37
3.67000	-3536.38	162.69	29.69	-3602.28	179.71	36.95	-3715.67	403.62	31.56	-3716.01	319.84	34.56	-3510.57	-76.23	5.03	-3946.57	77.20	22.62	-3683.22	-47.28	206.94	-3050.53	5.22	328.59	-3587.06	128.66	1115.65	0.00	0.00	0.00	-3629.09	150.36	1492.06	-3579.77	246.60	1472.95	-4524.96	143.41	1517.55	-4177.90	261.19	1519.07	65.82	1416.85	68.29	611.69	1168.98	70.92	312.83
3.68000	-3536.38	162.69	29.69	-3602.28	179.71	36.95	-3718.70	404.25	32.03	-3712.08	319.09	35.35	-3510.57	-76.23	5.03	-3901.81	72.59	29.46	-3679.54	-48.47	207.76	-3048.46	4.63	329.45	-3587.06	128.66	1115.65	0.00	0.00	0.00	-3619.03	150.31	1491.25	-3552.96	246.22	1472.32	-4524.46	143.46	1517.50	-4179.48	261.18	1519.65	65.55	1419.13	67.67	609.79	1169.70	70.47	313.00
3.69000	-3536.38	162.69	29.69	-3602.28	179.71	36.95	-3721.78	404.87	32.50	-3682.87	317.68	37.77	-3510.57	-76.23	5.03	-3924.27	67.63	25.58	-3675.83	-49.66	208.58	-3046.40	4.06	330.29	-3587.06	128.66	1115.65	0.00	0.00	0.00	-3640.43	149.25	1491.03	-3546.36	246.00	1471.94	-4523.89	143.51	1517.44	-4181.00	261.16	1520.23	65.81	1418.39	67.93	608.67	1170.81	70.00	314.15
3.70000	-3536.38	162.69	29.69	-3602.28	179.71	36.95	-3724.90	405.49	32.98	-3744.78	317.66	28.64	-3510.57	-76.23	5.03	-3897.70	64.29	27.13	-3672.09	-50.84	209.39	-3044.34	3.49	331.13	-3587.06	128.66	1115.65	0.00	0.00	0.00	-3650.49	149.78	1491.85	-3546.92	246.16	1471.90	-4523.27	143.55	1517.38	-4182.46	261.12	1520.81	66.06	1417.48	68.22	609.96	1169.31	70.85	314.84
3.71000	-3536.38	162.69	29.69	-3602.28	179.71	36.95	-3728.07	406.09	33.47	-3733.24	318.84	30.68	-3510.57	-76.23	5.03	-3901.54	59.50	26.25	-3668.32	-52.01	210.20	-3042.30	2.93	331.97	-3587.06	128.66	1115.65	0.00	0.00	0.00	-3642.32	151.26	1492.75	-3551.39	245.83	1472.07	-4522.59	143.59	1517.32	-4183.86	261.07	1521.38	65.92	1416.82	68.41	612.44	1168.74	71.45	314.50
3.72000	-3536.38	162.69	29.69	-3602.28	179.71	36.95	-3731.29	406.69	33.97	-3712.17	317.94	35.33	-3510.57	-76.23	5.03	-3915.10	54.35	22.53	-3664.52	-53.17	211.00	-3040.26	2.39	332.79	-3587.06	128.66	1115.65	0.00	0.00	0.00	-3636.18	149.05	1492.38	-3542.79	245.00	1471.82	-4521.86	143.63	1517.25	-4185.21	261.00	1521.96	65.60	1418.54	68.07	611.17	1168.96	71.00	314.57
3.73000	-3536.38	162.69	29.69	-3602.28	179.71	36.95	-3734.55	407.27	34.47	-3726.45	317.31	32.35	-3510.57	-76.23	5.03	-3848.49	50.39	31.05	-3660.69	-54.32	211.80	-3038.22	1.85	333.61	-3587.06	128.66	1115.65	0.00	0.00	0.00	-3662.82	148.20	1492.14	-3547.62	245.49	1471.74	-4521.07	143.67	1517.18	-4186.50	260.92	1522.53	65.98	1417.44	68.08	611.06	1169.96	70.54	312.68
3.74000	-3536.38	162.69	29.69	-3602.28	179.71	36.95	-3737.85	407.85	34.97	-3701.18	318.82	37.11	-3510.57	-76.23	5.03	-3844.73	44.58	30.33	-3656.83	-55.47	212.59	-3036.20	1.32	334.42	-3587.06	128.66	1115.65	0.00	0.00	0.00	-3666.48	148.59	1490.54	-3542.30	244.66	1472.06	-4520.22	143.70	1517.11	-4187.73	260.83	1523.10	65.71	1419.92	67.23	611.32	1169.83	70.78	313.14
3.75000	-3536.38	162.69	29.69	-3602.28	179.71	36.95	-3741.19	408.41	35.49	-3720.33	316.88	33.25	-3510.57	-76.23	5.03	-3833.92	39.82	30.71	-3652.94	-56.60	213.38	-3034.18	0.80	335.22	-3587.06	128.66	1115.65	0.00	0.00	0.00	-3615.94	147.56	1491.37	-3556.29	244.06	1471.90	-4519.32	143.73	1517.04	-4188.91	260.73	1523.67	66.13	1415.38	68.61	611.35	1169.29	70.89	314.19
3.76000	-3536.38	162.69	29.69	-3602.28	179.71	36.95	-3744.58	408.97	36.01	-3719.62	316.89	32.98	-3510.57	-76.23	5.03	-3853.89	32.02	25.61	-3649.02	-57.73	214.16	-3032.17	0.28	336.02	-3587.06	128.66	1115.65	0.00	0.00	0.00	-3634.49	144.04	1491.02	-3559.22	242.41	1471.83	-4518.36	143.76	1516.96	-4190.03	260.61	1524.23	66.12	1416.08	68.43	612.32	1168.48	71.64	312.29
3.77000	-3536.38	162.69	29.69	-3602.28	179.71	36.95	-3748.01	409.52	36.54	-3733.05	318.19	30.29	-3510.57	-76.23	5.03	-3808.21	26.99	30.88	-3645.07	-58.84	214.94	-3030.16	-0.22	336.81	-3587.06	128.66	1115.65	0.00	0.00	0.00	-3610.77	145.11	1489.34	-3561.80	242.32	1471.51	-4517.35	143.78	1516.88	-4191.10	260.48	1524.80	66.50	1412.84	69.42	610.71	1170.06	70.78	312.75
3.78000	-3536.38	162.69	29.69	-3602.28	179.71	36.95	-3751.48	410.05	37.07	-3700.25	318.84	36.11	-3510.57	-76.23	5.03	-3843.42	19.46	25.34	-3641.09	-59.95	215.72	-3028.16	-0.72	337.59	-3587.06	128.66	1115.65	0.00	0.00	0.00	-3624.87	144.06	1488.59	-3549.84	240.82	1471.11	-4516.28	143.81	1516.80	-4192.10	260.33	1525.36	65.79	1417.08	67.94	610.73	1170.34	70.62	311.51
3.79000	-3536.38	162.69	29.69	-3602.28	179.71	36.95	-3754.99	410.58	37.61	-3731.74	318.22	33.63	-3510.57	-76.23	5.03	-3794.55	12.80	33.07	-3637.09	-61.05	216.49	-3026.17	-1.20	338.36	-3587.07	128.66	1115.65	0.00	0.00	0.00	-3632.90	144.16	1489.44	-3537.75	240.18	1470.84	-4515.16	143.82	1516.71	-4193.06	260.18	1525.92	65.79	1416.23	68.30	611.18	1168.99	71.05	311.92
3.80000	-3536.38	162.69	29.69	-3602.28	179.71	36.95	-3758.54	411.10	38.15	-3718.01	318.93	33.63	-3510.57	-76.23	5.03	-3768.49	8.08	36.12	-3633.05	-62.14	217.26	-3024.18	-1.68	339.12	-3594.65	130.10	1115.09	0.00	0.00	0.00	-3623.41	143.37	1488.93	-3545.58	239.96	1471.03	-4513.98	143.84	1516.63	-4193.95	260.01	1526.48	65.74	1419.31	67.42	612.10	1169.17	71.31	314.29
3.81000	-3536.38	162.69	29.69	-3602.28	179.71	36.95	-3762.12	411.61	38.70	-3717.69	318.67	33.39	-3510.57	-76.23	5.03	-3772.19	3.36	36.45	-3628.99	-63.22	218.02	-3022.20	-2.15	339.88	-3566.52	130.28	1114.20	0.00	0.00	0.00	-3612.24	141.42	1489.19	-3537.31	238.20	1470.47	-4512.75	143.85	1516.54	-4194.79	259.83	1527.04	65.66	1418.81	67.54	612.32	1169.28	71.26	314.04
3.82000	-3536.38	162.69	29.69	-3602.28	179.71	36.95	-3765.75	412.11	39.26	-3737.26	317.62	29.33	-3510.57	-76.23	5.03	-3734.73	-0.84	40.79	-3624.90	-64.29	218.78	-3020.22	-2.61	340.63	-3555.62	129.16	1114.72	0.00	0.00	0.00	-3648.16	141.45	1489.32	-3545.33	238.11	1470.74	-4511.47	143.86	1516.44	-4195.58	259.63	1527.60	65.69	1416.52	68.13	611.80	1169.46	71.11	314.72
3.83000	-3536.38	162.69	29.69	-3602.28	179.71	36.95	-3769.41	412.61	39.82	-3706.77	315.90	36.33	-3510.57	-76.23	5.03	-3700.31	-4.70	46.22	-3620.78	-65.36	219.53	-3018.25	-3.06	341.38	-3574.95	128.37	1115.73	0.00	0.00	0.00	-3614.64	138.15	1488.81	-3547.21	236.42	1470.75	-4510.13	143.87	1516.35	-4196.31	259.43	1528.15	65.98	1415.02	68.82	611.59	1168.85	71.30	313.97
3.84000	-3536.38	162.69	29.69	-3602.28	179.71	36.95	-3773.11	413.09	40.39	-3715.68	317.57	33.59	-3510.57	-76.23	5.03	-3724.59	-11.66	42.94	-3616.63	-66.41	220.28	-3016.28	-3.51	342.11	-3579.26	126.10	1114.80	0.00	0.00	0.00	-3614.52	137.84	1487.91	-3546.88	235.02	1469.61	-4508.73	143.87	1516.25	-4196.98	259.21	1528.71	66.05	1416.44	68.37	610.36	1168.17	71.36	313.76
3.85000	-3536.38	162.69	29.69	-3602.28	179.71	36.95	-3776.84	413.56	40.97	-3691.62	316.29	37.61	-3510.57	-76.23	5.03	-3629.73	-12.87	56.41	-3612.46	-67.46	221.02	-3014.32	-3.94	342.84	-3583.33	128.75	1114.97	0.00	0.00	0.00	-3590.20	136.56	1486.00	-3536.48	233.28	1469.43	-4507.28	143.87	1516.15	-4197.60	258.98	1529.26	66.28	1413.47	69.12	609.48	1170.37	70.14	314.36
3.86000	-3536.38	162.69	29.69	-3602.28	179.71	36.95	-3780.61	414.03	41.55	-3729.93	317.31	30.65	-3510.57	-76.23	5.03	-3599.37	-17.87	60.70	-3608.25	-68.50	221.76	-3012.37	-4.37	343.56	-3548.96	127.11	1114.13	0.00	0.00	0.00	-3594.88	135.62	1486.51	-3544.92	232.80	1469.50	-4505.78	143.87	1516.05	-4198.16	258.73	1529.81	65.88	1418.05	68.02	608.22	1169.72	70.34	312.89
3.87000	-3536.38	162.69	29.69	-3602.28	179.71	36.95	-3784.42	414.48	42.13	-3794.35	318.91	22.45	-3510.57	-76.23	5.03	-3569.76	-22.73	64.92	-3604.02	-69.53	222.50	-3010.42	-4.79	344.27	-3572.82	126.95	1113.47	0.00	0.00	0.00	-3604.65	134.24	1486.19	-3535.13	231.53	1468.97	-4504.22	143.87	1515.95	-4198.67	258.48	1530.35	65.65	1416.87	68.54	610.53	1169.71	70.62	314.23
3.88000	-3536.38	162.69	29.69	-3602.28	179.71	36.95	-3788.26	414.93	42.72	-3766.45	317.80	25.94	-3510.57	-76.23	5.03	-3540.89	-27.43	69.09	-3599.77	-70.55	223.22	-3008.47	-5.20	344.98	-3576.37	125.87	1111.75	0.00	0.00	0.00	-3614.13	130.87	1485.22	-3534.27	230.16	1469.05	-4502.62	143.86	1515.84	-4199.13	258.21	1530.90	65.40	1417.81	68.01	613.80	1167.69	71.88	315.83
3.89000	-3536.38	162.69	29.69	-3602.28	179.71	36.95	-3792.13	415.36	43.32	-3698.55	317.73	37.75	-3510.57	-76.23	5.03	-3512.76	-31.99	73.18	-3595.48	-71.56	223.95	-3006.53	-5.60	345.68	-3575.74	126.10	1113.36	0.00	0.00	0.00	-3612.31	129.16	1485.39	-3520.36	228.29	1468.71	-4500.95	143.85	1515.73	-4199.52	257.93	1531.44	65.91	1414.68	68.66	611.36	1168.42	71.21	315.47
3.90000	-3536.38	162.69	29.69	-3602.28	179.71	36.95	-3796.03	415.79	43.92	-3696.99	314.70	37.51	-3510.57	-76.23	5.03	-3485.36	-36.39	77.22	-3591.17	-72.57	224.67	-3004.59	-6.00	346.37	-3587.25	122.91	1112.25	0.00	0.00	0.00	-3609.48	128.92	1485.00	-3524.86	227.81	1468.22	-4499.24	143.84	1515.62	-4199.87	257.64	1531.98	65.81	1415.18	68.56	611.03	1168.58	70.95	313.74
3.91000	-3536.38	162.69	29.69	-3602.28	179.71	36.95	-3799.97	416.21	44.53	-3719.26	317.57	33.17	-3510.57	-76.23	5.03	-3458.67	-40.66	81.19	-3586.83	-73.56	225.38	-3002.66	-6.38	347.05	-3610.03	123.26	1109.82	0.00	0.00	0.00	-3584.23	124.73	1483.69	-3548.24	225.48	1468.27	-4497.47	143.82	1515.50	-4200.16	257.34	1532.52	65.67	1415.84	68.63	609.95	1168.79	70.82	313.56
3.92000	-3536.38	162.69	29.69	-3602.28	179.71	36.95	-3803.93	416.62	45.14	-3712.46	318.06	34.14	-3510.57	-76.23	5.03	-3432.70	-44.78	85.10	-3582.47	-74.55	226.09	-3000.73	-6.76	347.72	-3608.84	120.79	1110.39	0.00	0.00	0.00	-3594.88	123.39	1484.03	-3538.30	223.87	1467.69	-4495.65	143.80	1515.39	-4200.39	257.03	1533.06	65.99	1415.79	68.78	610.75	1168.66	70.96	315.88
3.93000	-3536.38	162.69	29.69	-3602.28	179.71	36.95	-3807.93	417.02	45.76	-3726.01	317.54	31.37	-3510.57	-76.23	5.03	-3407.44	-48.76	88.95	-3578.08	-75.52	226.80	-2998.81	-7.13	348.39	-3560.80	121.11	1110.69	0.00	0.00	0.00	-3577.83	123.01	1482.09	-3520.57	222.45	1466.53	-4493.77	143.78	1515.27	-4200.57	256.70	1533.59	65.94	1417.70	68.13	611.74	1167.91	71.42	313.22
3.94000	-3536.38	162.69	29.69	-3602.28	179.71	36.95	-3811.96	417.41	46.38	-3690.97	317.93	38.99	-3510.57	-76.23	5.03	-3382.88	-52.61	92.73	-3573.66	-76.49	227.50	-2996.89	-7.50	349.05	-3551.26	121.49	1111.35	0.00	0.00	0.00	-3599.40	118.62	1481.85	-3534.67	220.55	1466.59	-4491.85	143.75	1515.15	-4200.70	256.37	1534.13	66.16	1417.89	67.97	611.01	1168.73	71.16	312.73
3.95000	-3536.38	162.69	29.69	-3602.28	179.71	36.95	-3816.01	417.80	47.01	-3690.40	315.79	38.22	-3510.57	-76.23	5.03	-3359.01	-56.31	96.45	-3569.22	-77.45	228.19	-2994.97	-7.85	349.70	-3556.31	122.79	1111.02	0.00	0.00	0.00	-3576.84	117.53	1481.98	-3551.04	218.69	1467.45	-4489.87	143.73	1515.03	-4200.77	256.02	1534.66	66.55	1415.19	68.83	611.35	1169.85	70.81	312.49
3.96000	-3536.38	162.69	29.69	-3602.28	179.71	36.95	-3820.09	418.17	47.64	-3737.59	318.38	32.20	-3510.57	-76.23	5.03	-3335.83	-59.89	100.10	-3564.75	-78.40	228.88	-2993.06	-8.20	350.35	-3586.39	119.57	1110.33	0.00	0.00	0.00	-3605.00	115.41	1481.80	-3537.03	218.02	1466.50	-4487.84	143.70	1514.90	-4200.79	255.66	1535.19	66.37	1415.98	68.51	611.70	1168.83	71.43	312.58
3.97000	-3536.38	162.69	29.69	-3602.28	179.71	36.95	-3824.20	418.54	48.28	-3727.16	319.49	33.73	-3510.57	-76.23	5.03	-3313.33	-63.32	103.70	-3560.26	-79.35	229.57	-2991.15	-8.54	350.98	-3542.01	119.01	1110.66	0.00	0.00	0.00	-3600.56	111.51	1480.11	-3528.56	215.33	1466.61	-4485.75	143.66	1514.77	-4200.76	255.29	1535.71	65.91	1417.43	67.97	612.41	1167.93	71.78	314.74
3.98000	-3536.38	162.69	29.69	-3602.28	179.71	36.95	-3828.34	418.89	48.92	-3733.88	315.91	30.36	-3510.57	-76.23	5.03	-3291.50	-66.63	107.23	-3555.74	-80.28	230.25	-2989.24	-8.87	351.61	-3553.44	118.44	1109.74	0.00	0.00	0.00	-3575.70	110.45	1480.12	-3524.55	213.26	1465.69	-4483.62	143.63	1514.65	-4200.67	254.91	1536.24	65.75	1418.83	67.50	612.60	1168.76	71.43	313.73
3.99000	-3536.38	162.69	29.69	-3602.28	179.71	36.95	-3832.51	419.24	49.57	-3709.57	317.72	36.29	-3510.57	-76.23	5.03	-3270.33	-69.81	110.69	-3551.19	-81.21	230.92	-2987.34	-9.19	352.23	-3581.17	116.65	1110.68	0.00	0.00	0.00	-3580.74	108.50	1478.42	-3536.29	211.23	1465.71	-4481.43	143.59	1514.51	-4200.53	254.52	1536.76	65.92	1418.19	67.54	609.58	1169.37	70.56	312.97
4.00000	-3536.38	162.69	29.69	-3602.28	179.71	36.95	-3836.69	419.58	50.22	-3710.88	316.92	36.19	-3510.57	-76.23	5.03	-3249.83	-72.86	114.09	-3546.62	-82.12	231.59	-2985.44	-9.51	352.85	-3536.54	114.56	1110.54	0.00	0.00	0.00	-3602.28	107.20	1478.96	-3532.32	209.20	1465.95	-4479.19	143.55	1514.38	-4200.33	254.11	1537.28	66.18	1413.12	69.45	609.32	1168.85	70.81	313.05
4.01000	-3536.38	162.69	29.69	-3602.28	179.71	36.95	-3840.91	419.91	50.88	-3696.31	317.44	38.57	-3510.57	-76.23	5.03	-3229.98	-75.78	117.43	-3542.03	-83.03	232.25	-2983.54	-9.82	353.45	-3537.06	114.50	1109.48	0.00	0.00	0.00	-3583.64	104.85	1478.24	-3523.57	206.65	1464.63	-4476.91	143.50	1514.24	-4200.08	253.70	1537.80	66.06	1415.36	68.66	610.44	1169.07	70.94	313.74
4.02000	-3536.38	162.69	29.69	-3602.28	179.71	36.95	-3845.15	420.23	51.54	-3707.50	317.28	35.93	-3510.57	-76.23	5.03	-3210.77	-78.58	120.70	-3537.41	-83.93	232.91	-2981.64	-10.12	354.05	-3544.74	112.23	1109.62	0.00	0.00	0.00	-3561.35	99.64	1476.62	-3525.41	204.13	1464.43	-4474.57	143.45	1514.11	-4199.78	253.28	1538.32	66.21	1413.69	69.17	611.14	1169.81	70.81	315.99
4.03000	-3536.38	162.69	29.69	-3602.28	179.71	36.95	-3849.41	420.55	52.20	-3779.41	318.16	23.91	-3510.57	-76.23	5.03	-3192.20	-81.26	123.91	-3532.76	-84.82	233.57	-2979.75	-10.41	354.64	-3560.93	113.23	1109.52	0.00	0.00	0.00	-3559.92	98.49	1475.84	-3514.67	202.29	1463.68	-4472.17	143.41	1513.97	-4199.43	252.84	1538.84	66.12	1411.76	69.87	610.81	1169.86	70.84	312.68
4.04000	-3536.38	162.69	29.69	-3602.28	179.71	36.95	-3853.69	420.85	52.87	-3716.64	313.87	33.65	-3510.57	-76.23	5.03	-3174.26	-83.82	127.06	-3528.10	-85.71	234.22	-2977.86	-10.70	355.22	-3561.90	109.69	1109.84	0.00	0.00	0.00	-3576.78	95.02	1475.34	-3519.95	200.03	1463.71	-4469.73	143.35	1513.83	-4199.02	252.40	1539.35	65.89	1415.98	68.66	610.15	1170.11	70.61	311.23
4.05000	-3536.38	162.69	29.69	-3602.28	179.71	36.95	-3857.99	421.15	53.55	-3740.36	316.85	31.56	-3510.57	-76.23	5.03	-3156.94	-86.26	130.14	-3523.40	-86.58	234.86	-2975.97	-10.97	355.79	-3564.90	106.30	1109.32	0.00	0.00	0.00	-3579.37	92.18	1474.94	-3523.76	197.43	1463.33	-4467.24	143.30	1513.68	-4198.56	251.94	1539.86	65.78	1417.26	68.05	610.66	1169.40	70.66	311.40
4.06000	-3536.38	162.69	29.69	-3602.28	179.71	36.95	-3862.32	421.43	54.22	-3730.00	315.57	33.77	-3510.57	-76.23	5.03	-3140.24	-88.58	133.16	-3518.69	-87.45	235.50	-2974.09	-11.25	356.36	-3535.31	104.35	1109.36	0.00	0.00	0.00	-3551.96	90.36	1474.14	-3528.71	195.28	1462.76	-4464.70	143.24	1513.54	-4198.05	251.48	1540.37	65.93	1416.82	68.44	611.01	1169.07	71.04	310.99
4.07000	-3536.38	162.69	29.69	-3602.28	179.71	36.95	-3866.67	421.71	54.91	-3726.04	315.26	33.65	-3510.57	-76.23	5.03	-3124.15	-90.79	136.12	-3513.95	-88.30	236.13	-2972.21	-11.51	356.92	-3530.91	102.87	1109.38	0.00	0.00	0.00	-3534.97	88.29	1471.74	-3522.75	192.61	1461.71	-4462.10	143.18	1513.39	-4197.48	251.00	1540.87	65.88	1418.82	67.88	610.93	1169.34	70.91	311.06
4.08000	-3536.38	162.69	29.69	-3602.28	179.71	36.95	-3871.04	421.98	55.59	-3700.57	314.60	39.60	-3510.57	-76.23	5.03	-3108.67	-92.88	139.01	-3509.18	-89.15	236.76	-2970.32	-11.77	357.47	-3526.67	100.74	1109.33	0.00	0.00	0.00	-3559.36	85.89	1471.77	-3525.56	189.36	1461.78	-4459.46	143.11	1513.24	-4196.87	250.51	1541.38	65.94	1416.65	68.42	610.51	1169.08	70.81	312.24
4.09000	-3536.38	162.69	29.69	-3602.28	179.71	36.95	-3875.42	422.24	56.28	-3701.10	314.72	39.17	-3510.57	-76.23	5.03	-3093.78	-94.87	141.83	-3504.39	-89.99	237.38	-2968.44	-12.02	358.01	-3531.82	99.00	1109.92	0.00	0.00	0.00	-3524.50	82.57	1470.87	-3519.90	186.94	1461.60	-4456.76	143.05	1513.09	-4196.20	250.02	1541.88	65.70	1416.77	68.10	610.85	1169.90	70.65	313.87
4.10000	-3536.38	162.69	29.69	-3602.28	179.71	36.95	-3879.83	422.50	56.98	-3736.60	315.34	32.56	-3510.57	-76.23	5.03	-3079.48	-96.74	144.60	-3499.58	-90.82	237.99	-2966.57	-12.26	358.55	-3532.28	96.72	1110.93	0.00	0.00	0.00	-3549.86	80.03	1471.53	-3533.72	185.48	1461.54	-4454.02	142.98	1512.94	-4195.47	249.51	1542.38	65.77	1417.88	68.04	612.28	1169.34	71.03	313.14
4.11000	-3536.38	162.69	29.69	-3602.28	179.71	36.95	-3884.25	422.74	57.68	-3671.24	310.86	42.34	-3510.57	-76.23	5.03	-3065.76	-98.51	147.30	-3494.75	-91.65	238.60	-2964.69	-12.49	359.07	-3561.86	92.89	1108.93	0.00	0.00	0.00	-3551.74	75.55	1471.24	-3514.00	181.90	1460.60	-4451.23	142.91	1512.78	-4194.70	249.00	1542.88	66.41	1414.07	69.27	610.68	1169.87	70.56	314.54
4.12000	-3536.38	162.69	29.69	-3602.28	179.71	36.95	-3888.69	422.98	58.38	-3673.74	313.21	43.54	-3510.57	-76.23	5.03	-3052.61	-100.17	149.93	-3489.89	-92.46	239.21	-2962.81	-12.72	359.59	-3532.22	90.38	1109.22	0.00	0.00	0.00	-3544.64	71.93	1470.32	-3505.63	179.72	1460.40	-4448.38	142.83	1512.63	-4193.88	248.47	1543.37	66.37	1415.48	68.59	610.93	1169.19	70.79	314.21
4.13000	-3536.38	162.69	29.69	-3602.28	179.71	36.95	-3893.14	423.21	59.09	-3681.38	314.03	42.12	-3510.57	-76.23	5.03	-3040.04	-101.73	152.50	-3485.01	-93.27	239.81	-2960.94	-12.94	360.10	-3529.30	88.78	1109.80	0.00	0.00	0.00	-3556.78	70.84	1469.92	-3518.71	176.44	1459.80	-4445.49	142.76	1512.47	-4193.00	247.94	1543.86	66.11	1416.48	68.24	612.30	1169.38	71.26	310.24
4.14000	-3536.38	162.69	29.69	-3602.28	179.71	36.95	-3897.62	423.43	59.80	-3779.17	313.71	28.52	-3510.57	-76.23	5.03	-3028.03	-103.18	155.00	-3480.10	-94.06	240.40	-2959.07	-13.16	360.61	-3525.45	86.51	1110.90	0.00	0.00	0.00	-3502.32	67.92	1467.57	-3515.19	172.62	1459.47	-4442.55	142.68	1512.31	-4192.07	247.39	1544.36	66.54	1414.18	68.98	612.01	1169.45	71.08	311.03
4.15000	-3536.38	162.69	29.69	-3602.28	179.71	36.95	-3902.10	423.64	60.51	-3728.43	313.33	35.05	-3510.57	-76.23	5.03	-3016.57	-104.54	157.45	-3475.18	-94.85	240.99	-2957.19	-13.36	361.10	-3524.77	84.88	1111.38	0.00	0.00	0.00	-3519.42	63.85	1467.21	-3529.67	169.44	1459.78	-4439.56	142.59	1512.15	-4191.09	246.84	1544.84	66.33	1415.16	68.78	610.98	1168.98	71.03	312.92
4.16000	-3536.38	162.69	29.69	-3602.28	179.71	36.95	-3906.60	423.84	61.23	-3736.09	312.85	34.60	-3510.57	-76.23	5.03	-3005.65	-105.80	159.82	-3470.23	-95.63	241.57	-2955.32	-13.56	361.59	-3520.79	81.01	1111.34	0.00	0.00	0.00	-3525.46	60.56	1466.95	-3521.31	166.59	1458.43	-4436.52	142.51	1511.98	-4190.06	246.27	1545.33	65.91	1415.19	68.75	610.88	1169.35	70.83	314.37
4.17000	-3536.38	162.69	29.69	-3602.28	179.71	36.95	-3911.12	424.04	61.95	-3703.80	311.35	39.60	-3510.57	-76.23	5.03	-2995.28	-106.96	162.13	-3465.26	-96.41	242.15	-2953.45	-13.76	362.07	-3526.02	78.93	1112.16	0.00	0.00	0.00	-3550.16	56.53	1467.81	-3539.87	164.77	1458.36	-4433.43	142.42	1511.82	-4188.98	245.70	1545.81	65.66	1416.47	67.97	610.88	1169.91	70.85	315.20
4.18000	-3536.38	162.69	29.69	-3602.28	179.71	36.95	-3915.64	424.22	62.67	-3707.06	311.92	40.99	-3510.57	-76.23	5.03	-2985.44	-108.02	164.38	-3460.27	-97.17	242.72	-2951.58	-13.94	362.54	-3508.72	76.26	1113.64	0.00	0.00	0.00	-3530.10	54.35	1465.95	-3524.97	160.64	1457.58	-4430.30	142.33	1511.65	-4187.84	245.12	1546.30	65.66	1416.40	68.30	611.41	1169.54	70.93	315.46
4.19000	-3536.38	162.69	29.69	-3602.28	179.71	36.95	-3920.18	424.40	63.40	-3728.42	312.94	36.64	-3510.57	-76.23	5.03	-2976.13	-109.00	166.56	-3455.25	-97.92	243.29	-2949.71	-14.12	363.00	-3518.16	75.12	1113.87	0.00	0.00	0.00	-3530.66	51.00	1464.27	-3520.24	158.33	1457.57	-4427.11	142.24	1511.48	-4186.66	244.53	1546.78	65.64	1419.00	67.44	611.68	1169.61	71.14	314.62
4.20000	-3536.38	162.69	29.69	-3602.28	179.71	36.95	-3924.73	424.57	64.13	-3700.12	310.00	43.36	-3510.57	-76.23	5.03	-2967.34	-109.88	168.68	-3450.22	-98.67	243.85	-2947.84	-14.30	363.46	-3504.53	72.91	1112.46	0.00	0.00	0.00	-3539.63	48.24	1463.78	-3518.28	154.37	1456.92	-4423.88	142.14	1511.31	-4185.42	243.93	1547.25	65.57	1416.79	68.33	609.68	1170.18	70.51	313.01
4.21000	-3536.38	162.69	29.69	-3602.28	179.71	36.95	-3929.29	424.74	64.86	-3752.73	312.61	35.33	-3510.57	-76.23	5.03	-2959.06	-110.68	170.73	-3445.16	-99.41	244.40	-2945.97	-14.46	363.91	-3531.15	66.92	1112.04	0.00	0.00	0.00	-3539.88	45.01	1464.56	-3501.16	151.48	1455.49	-4420.60	142.04	1511.14	-4184.14	243.32	1547.73	65.60	1418.13	67.71	609.96	1169.95	70.66	313.07
4.22000	-3536.38	162.69	29.69	-3602.28	179.71	36.95	-3933.86	424.89	65.60	-3700.83	310.91	44.09	-3510.57	-76.23	5.03	-2951.29	-111.38	172.72	-3440.08	-100.14	244.95	-2944.10	-14.62	364.35	-3521.29	66.32	1112.45	0.00	0.00	0.00	-3509.98	43.33	1461.78	-3486.45	148.68	1454.78	-4417.27	141.94	1510.97	-4182.80	242.70	1548.20	66.01	1414.44	69.02	611.21	1168.91	71.08	314.28
4.23000	-3536.38	162.69	29.69	-3602.28	179.71	36.95	-3938.45	425.04	66.34	-3700.63	308.37	44.13	-3510.57	-76.23	5.03	-2944.01	-112.00	174.65	-3434.98	-100.86	245.49	-2942.23	-14.78	364.78	-3517.90	65.99	1112.57	0.00	0.00	0.00	-3502.88	40.24	1461.06	-3509.62	146.72	1454.61	-4413.89	141.84	1510.79	-4181.41	242.07	1548.67	66.30	1413.73	69.13	612.39	1168.93	71.48	311.52
4.24000	-3536.38	162.69	29.69	-3602.28	179.71	36.95	-3943.04	425.17	67.08	-3742.69	308.22	39.12	-3510.57	-76.23	5.03	-2937.23	-112.54	176.51	-3429.86	-101.57	246.03	-2940.35	-14.92	365.20	-3528.24	63.43	1112.08	0.00	0.00	0.00	-3537.63	37.01	1460.17	-3529.51	143.35	1454.68	-4410.47	141.73	1510.61	-4179.98	241.44	1549.14	66.20	1415.80	68.42	611.64	1169.48	71.15	314.88
4.25000	-3536.38	162.69	29.69	-3602.28	179.71	36.95	-3947.63	425.30	67.83	-3738.07	309.26	41.15	-3510.57	-76.23	5.03	-2930.93	-113.00	178.30	-3424.72	-102.28	246.56	-2938.48	-15.06	365.61	-3531.33	59.24	1112.53	0.00	0.00	0.00	-3544.55	34.23	1458.92	-3517.90	140.58	1454.39	-4406.99	141.63	1510.44	-4178.49	240.80	1549.60	65.94	1416.74	68.20	610.86	1169.42	70.82	315.17
4.26000	-3536.38	162.69	29.69	-3602.28	179.71	36.95	-3952.24	425.42	68.58	-3721.43	308.27	44.58	-3510.57	-76.23	5.03	-2925.11	-113.38	180.03	-3419.55	-102.97	247.09	-2936.61	-15.20	366.02	-3500.97	57.76	1112.93	0.00	0.00	0.00	-3523.62	31.67	1458.69	-3517.44	138.03	1453.44	-4403.47	141.52	1510.26	-4176.95	240.14	1550.07	66.04	1417.63	67.88	610.43	1168.81	71.06	313.68
4.27000	-3536.38	162.69	29.69	-3602.28	179.71	36.95	-3956.85	425.54	69.33	-3738.62	305.99	45.54	-3510.57	-76.23	5.03	-2919.76	-113.67	181.69	-3414.37	-103.66	247.60	-2934.74	-15.32	366.42	-3512.96	55.16	1112.45	0.00	0.00	0.00	-3528.29	26.75	1457.79	-3523.69	133.86	1453.78	-4399.91	141.40	1510.08	-4175.37	239.48	1550.53	65.87	1420.00	67.13	611.06	1169.17	71.10	313.74
4.28000	-3536.38	162.69	29.69	-3602.28	179.71	36.95	-3961.47	425.64	70.08	-3717.82	305.58	50.88	-3510.57	-76.23	5.03	-2914.88	-113.90	183.29	-3409.17	-104.34	248.12	-2932.86	-15.45	366.81	-3497.72	52.47	1113.20	0.00	0.00	0.00	-3505.37	24.27	1455.97	-3484.28	130.99	1452.61	-4396.30	141.29	1509.89	-4173.73	238.81	1550.98	66.09	1417.62	67.84	611.33	1168.52	71.28	311.64
4.29000	-3536.38	162.69	29.69	-3602.28	179.71	36.95	-3966.09	425.74	70.84	-3727.94	305.29	50.71	-3510.57	-76.23	5.03	-2910.45	-114.05	184.83	-3403.94	-105.01	248.62	-2930.98	-15.56	367.19	-3504.46	52.73	1112.83	0.00	0.00	0.00	-3501.19	20.96	1454.88	-3483.94	129.18	1451.71	-4392.64	141.17	1509.71	-4172.04	238.14	1551.44	65.92	1419.90	67.47	610.96	1169.16	71.08	313.55
4.30000	-3536.38	162.69	29.69	-3602.28	179.71	36.95	-3970.71	425.83	71.60	-3742.92	305.74	52.99	-3510.57	-76.23	5.03	-2906.47	-114.12	186.29	-3398.70	-105.67	249.13	-2929.11	-15.67	367.57	-3517.95	50.03	1113.85	0.00	0.00	0.00	-3497.94	17.78	1453.91	-3502.52	127.43	1451.42	-4388.93	141.04	1509.53	-4170.31	237.45	1551.89	65.78	1414.48	68.88	611.37	1168.79	71.18	314.60
4.31000	-3536.38	162.69	29.69	-3602.28	179.71	36.95	-3975.35	425.91	72.36	-3689.22	299.16	61.62	-3510.57	-76.23	5.03	-2902.93	-114.13	187.70	-3393.44	-106.33	249.62	-2927.23	-15.77	367.93	-3512.19	49.26	1113.50	0.00	0.00	0.00	-3495.54	14.74	1453.05	-3504.41	124.61	1451.86	-4385.18	140.92	1509.34	-4168.52	236.76	1552.34	65.64	1416.75	68.19	611.81	1168.81	71.27	314.45
4.32000	-3536.38	162.69	29.69	-3602.28	179.71	36.95	-3979.98	425.99	73.12	-3691.15	299.45	65.59	-3510.57	-76.23	5.03	-2899.83	-114.06	189.04	-3388.16	-106.97	250.11	-2925.35	-15.87	368.29	-3512.93	48.63	1113.41	0.00	0.00	0.00	-3493.91	11.83	1452.30	-3503.85	120.61	1451.43	-4381.38	140.79	1509.15	-4166.69	236.06	1552.79	66.36	1414.26	69.11	610.65	1168.88	70.99	315.08
4.33000	-3536.38	162.69	29.69	-3602.28	179.71	36.95	-3984.61	426.06	73.89	-3724.72	298.67	63.60	-3510.57	-76.23	5.03	-2897.16	-113.93	190.31	-3382.85	-107.61	250.59	-2923.47	-15.96	368.64	-3486.08	47.96	1114.49	0.00	0.00	0.00	-3492.98	9.04	1451.64	-3492.28	118.12	1450.14	-4377.53	140.67	1508.96	-4164.80	235.35	1553.24	65.98	1416.65	68.30	610.53	1169.37	70.82	312.09
4.34000	-3536.38	162.69	29.69	-3602.28	179.71	36.95	-3989.25	426.11	74.66	-3672.53	296.12	75.08	-3510.57	-76.23	5.03	-2894.91	-113.74	191.51	-3377.53	-108.24	251.07	-2921.58	-16.04	368.98	-3519.20	45.58	1114.61	0.00	0.00	0.00	-3492.66	6.38	1451.08	-3494.32	115.54	1450.07	-4373.64	140.53	1508.77	-4162.87	234.63	1553.68	65.93	1416.62	68.14	612.28	1169.64	71.25	311.24
4.35000	-3536.38	162.69	29.69	-3602.28	179.71	36.95	-3993.89	426.17	75.43	-3708.75	292.35	73.24	-3510.57	-76.23	5.03	-2893.08	-113.48	192.66	-3372.19	-108.86	251.54	-2919.69	-16.12	369.31	-3506.65	45.52	1114.89	0.00	0.00	0.00	-3492.88	3.84	1450.61	-3500.95	113.78	1450.50	-4369.70	140.40	1508.58	-4160.89	233.91	1554.12	65.44	1419.24	67.43	609.44	1168.58	70.94	311.63
4.36000	-3536.38	162.69	29.69	-3602.28	179.71	36.95	-3998.53	426.21	76.20	-3657.17	290.57	84.19	-3510.57	-76.23	5.03	-2891.66	-113.16	193.73	-3366.83	-109.47	252.00	-2917.81	-16.20	369.64	-3517.35	42.03	1115.72	0.00	0.00	0.00	-3493.56	1.42	1450.22	-3502.07	111.24	1450.58	-4365.72	140.26	1508.39	-4158.86	233.17	1554.56	66.08	1415.63	68.26	610.19	1169.49	70.84	310.32
4.37000	-3536.38	162.69	29.69	-3602.28	179.71	36.95	-4003.17	426.24	76.98	-3713.75	290.36	77.67	-3510.57	-76.23	5.03	-2890.63	-112.78	194.74	-3361.46	-110.08	252.46	-2915.92	-16.26	369.95	-3480.37	42.21	1117.34	0.00	0.00	0.00	-3494.62	-0.88	1449.91	-3494.53	110.60	1449.36	-4361.69	140.12	1508.19	-4156.78	232.43	1555.00	66.22	1416.15	68.30	610.12	1169.46	70.90	312.90
4.38000	-3536.38	162.69	29.69	-3602.28	179.71	36.95	-4007.81	426.27	77.76	-3666.32	284.53	86.74	-3510.57	-76.23	5.03	-2890.00	-112.34	195.69	-3356.06	-110.67	252.91	-2914.02	-16.32	370.26	-3483.98	41.97	1116.29	0.00	0.00	0.00	-3495.99	-3.07	1449.67	-3487.26	108.77	1449.97	-4357.62	139.98	1508.00	-4154.65	231.69	1555.43	65.93	1417.07	67.91	611.49	1169.36	70.99	313.69
4.39000	-3536.38	162.69	29.69	-3602.29	179.71	36.94	-4012.44	426.29	78.54	-3679.68	281.20	90.38	-3510.57	-76.23	5.03	-2889.76	-111.85	196.57	-3350.64	-111.26	253.36	-2912.13	-16.38	370.56	-3497.05	38.12	1116.29	0.00	0.00	0.00	-3497.58	-5.16	1449.50	-3493.43	106.82	1449.97	-4353.50	139.84	1507.80	-4152.48	230.93	1555.86	66.35	1413.93	69.22	610.43	1169.78	70.72	313.14
4.40000	-3536.38	162.69	29.69	-3605.40	178.95	32.17	-4017.08	426.30	79.32	-3682.62	279.00	91.21	-3510.57	-76.23	5.03	-2889.90	-111.30	197.38	-3345.21	-111.84	253.79	-2910.23	-16.43	370.85	-3489.95	38.04	1116.34	0.00	0.00	0.00	-3499.32	-7.13	1449.39	-3501.29	104.22	1449.95	-4349.34	139.69	1507.60	-4150.25	230.17	1556.29	66.15	1413.79	69.25	609.90	1170.43	70.19	313.31
4.41000	-3536.43	162.69	29.68	-3616.19	178.38	27.20	-4021.71	426.31	80.10	-3656.34	275.89	98.59	-3510.57	-76.23	5.03	-2890.41	-110.70	198.13	-3339.76	-112.41	254.23	-2908.33	-16.47	371.14	-3488.60	38.31	1116.19	0.00	0.00	0.00	-3501.13	-9.00	1449.34	-3497.44	101.29	1449.63	-4345.13	139.54	1507.41	-4147.98	229.40	1556.71	65.68	1418.12	67.79	610.32	1169.28	70.80	311.21
4.42000	-3589.57	164.75	18.64	-3612.88	178.19	26.84	-4026.33	426.31	80.89	-3695.07	274.90	96.78	-3510.57	-76.23	5.03	-2891.29	-110.05	198.81	-3334.29	-112.97	254.65	-2906.42	-16.51	371.41	-3488.25	34.65	1116.58	0.00	0.00	0.00	-3502.93	-10.77	1449.34	-3489.89	100.24	1450.20	-4340.88	139.39	1507.21	-4145.66	228.63	1557.14	65.58	1416.64	68.23	610.50	1169.20	70.93	311.26
4.43000	-3583.53	168.86	18.24	-3609.35	177.19	24.28	-4030.96	426.30	81.67	-3645.50	268.41	107.14	-3510.57	-76.23	5.03	-2892.53	-109.35	199.43	-3328.81	-113.53	255.07	-2904.51	-16.54	371.68	-3494.13	32.14	1116.58	0.00	0.00	0.00	-3504.65	-12.44	1449.38	-3487.63	99.25	1449.71	-4336.58	139.24	1507.00	-4143.30	227.84	1557.56	65.95	1415.02	68.83	609.77	1170.07	70.30	311.77
4.44000	-3582.50	168.07	15.94	-3638.67	177.67	21.32	-4035.57	426.28	82.46	-3675.80	265.34	107.70	-3510.57	-76.23	5.03	-2894.12	-108.61	199.98	-3323.30	-114.07	255.49	-2902.60	-16.57	371.93	-3494.07	31.08	1115.99	0.00	0.00	0.00	-3506.20	-14.02	1449.47	-3477.19	97.92	1448.83	-4332.24	139.08	1506.80	-4140.88	227.05	1557.97	65.93	1414.21	69.13	610.05	1169.67	70.63	314.00
4.45000	-3575.83	170.00	12.97	-3586.58	177.60	27.42	-4040.18	426.25	83.25	-3675.44	261.76	111.59	-3510.57	-76.23	5.03	-2896.06	-107.82	200.46	-3317.78	-114.61	255.89	-2900.69	-16.59	372.18	-3496.43	28.94	1117.03	0.00	0.00	0.00	-3507.52	-15.50	1449.59	-3478.19	96.14	1448.78	-4327.86	138.92	1506.60	-4138.42	226.26	1558.39	66.29	1414.35	69.25	610.13	1169.66	70.43	314.70
4.46000	-3579.95	170.34	10.39	-3620.02	174.04	21.06	-4044.79	426.22	84.04	-3675.15	258.23	115.44	-3510.57	-76.23	5.03	-2898.34	-106.98	200.88	-3312.24	-115.14	256.29	-2898.77	-16.61	372.42	-3482.42	28.19	1116.52	0.00	0.00	0.00	-3508.51	-16.90	1449.74	-3497.17	94.01	1450.08	-4323.43	138.76	1506.40	-4135.91	225.45	1558.80	66.18	1415.66	68.56	612.06	1169.32	71.17	314.30
4.47000	-3582.34	171.49	8.77	-3612.11	175.38	23.33	-4049.38	426.18	84.83	-3674.91	254.74	119.25	-3510.57	-76.23	5.03	-2900.94	-106.11	201.23	-3306.69	-115.66	256.68	-2896.85	-16.62	372.66	-3477.12	29.11	1116.26	0.00	0.00	0.00	-3509.10	-18.20	1449.91	-3492.78	93.41	1450.37	-4318.95	138.60	1506.19	-4133.35	224.64	1559.21	65.75	1418.29	67.79	611.24	1170.02	70.98	314.08
4.48000	-3547.97	172.41	11.69	-3629.63	173.83	18.60	-4053.97	426.13	85.63	-3674.74	251.29	123.01	-3510.57	-76.23	5.03	-2903.88	-105.19	201.52	-3301.11	-116.17	257.07	-2894.92	-16.62	372.88	-3504.89	27.26	1115.07	0.00	0.00	0.00	-3509.22	-19.43	1450.10	-3488.89	92.04	1450.37	-4314.44	138.43	1505.99	-4130.75	223.83	1559.62	65.80	1416.74	68.22	610.00	1169.83	70.49	315.47
4.49000	-3572.29	172.85	7.43	-3580.46	172.85	28.07	-4058.55	426.08	86.42	-3674.63	247.88	126.72	-3510.57	-76.23	5.03	-2907.13	-104.24	201.74	-3295.53	-116.68	257.45	-2892.99	-16.62	373.10	-3477.99	27.06	1115.26	0.00	0.00	0.00	-3508.78	-20.57	1450.31	-3490.22	90.33	1450.64	-4309.88	138.27	1505.78	-4128.09	223.01	1560.02	66.16	1415.40	68.49	611.73	1169.29	71.00	310.84
4.50000	-3543.49	172.29	11.79	-3590.01	171.12	25.48	-4063.12	426.02	87.22	-3674.58	244.51	130.39	-3510.57	-76.23	5.03	-2910.69	-103.25	201.90	-3289.92	-117.17	257.83	-2891.05	-16.62	373.31	-3465.82	24.73	1115.16	0.00	0.00	0.00	-3507.71	-21.64	1450.52	-3485.72	88.90	1450.86	-4305.27	138.09	1505.57	-4125.40	222.18	1560.42	65.93	1417.05	68.24	609.84	1169.37	70.73	311.19
4.51000	-3539.71	173.43	13.71	-3602.76	172.03	25.16	-4067.68	425.95	88.02	-3674.58	241.18	134.02	-3510.57	-76.23	5.03	-2914.55	-102.23	201.98	-3284.30	-117.66	258.19	-2889.12	-16.61	373.50	-3448.80	25.98	1116.57	0.00	0.00	0.00	-3505.93	-22.63	1450.74	-3479.63	88.39	1451.31	-4300.63	137.92	1505.36	-4122.65	221.34	1560.82	65.60	1418.05	67.61	610.61	1168.64	71.15	314.90
4.52000	-3540.95	171.49	12.50	-3605.29	170.85	23.62	-4072.23	425.87	88.81	-3674.65	237.90	137.60	-3510.57	-76.23	5.03	-2918.72	-101.18	202.00	-3278.66	-118.14	258.55	-2887.17	-16.59	373.69	-3469.86	23.66	1115.86	0.00	0.00	0.00	-3503.36	-23.55	1450.96	-3456.32	87.21	1450.48	-4295.94	137.75	1505.15	-4119.86	220.50	1561.22	65.98	1417.37	67.90	612.04	1168.22	71.59	312.16
4.53000	-3535.21	171.13	13.79	-3591.22	170.07	26.67	-4076.77	425.79	89.61	-3674.77	234.65	141.14	-3510.57	-76.23	5.03	-2923.17	-100.10	201.96	-3273.01	-118.61	258.91	-2885.22	-16.57	373.88	-3476.45	22.41	1115.84	0.00	0.00	0.00	-3499.93	-24.40	1451.16	-3462.19	86.43	1450.54	-4291.21	137.57	1504.94	-4117.02	219.65	1561.61	66.38	1414.80	68.74	612.56	1167.81	71.62	312.76
4.54000	-3560.17	169.53	10.19	-3595.48	164.70	25.76	-4081.30	425.70	90.41	-3674.95	231.45	144.63	-3510.57	-76.23	5.03	-2927.90	-98.99	201.85	-3267.34	-119.08	259.25	-2883.27	-16.54	374.05	-3481.37	22.20	1115.92	0.00	0.00	0.00	-3495.55	-25.18	1451.36	-3464.77	85.37	1450.81	-4286.43	137.39	1504.73	-4114.14	218.80	1562.00	65.81	1417.60	68.19	611.60	1169.36	71.02	312.86
4.55000	-3527.31	168.13	14.59	-3592.99	162.71	25.99	-4085.81	425.60	91.21	-3675.18	228.29	148.08	-3510.57	-76.23	5.03	-2932.91	-97.85	201.67	-3261.65	-119.53	259.59	-2881.31	-16.51	374.21	-3485.93	21.98	1115.92	0.00	0.00	0.00	-3490.16	-25.90	1451.53	-3475.14	83.91	1451.40	-4281.61	137.21	1504.52	-4111.20	217.94	1562.39	65.57	1417.86	68.04	610.58	1170.14	70.51	312.52
4.56000	-3533.50	166.97	12.18	-3565.37	161.14	30.94	-4090.31	425.49	92.02	-3675.47	225.16	151.49	-3510.57	-76.23	5.03	-2938.19	-96.69	201.42	-3255.95	-119.98	259.93	-2879.35	-16.48	374.37	-3468.35	21.62	1115.25	0.00	0.00	0.00	-3483.66	-26.57	1451.68	-3480.83	81.87	1451.31	-4276.75	137.02	1504.31	-4108.23	217.08	1562.77	66.08	1415.28	68.65	611.36	1170.12	70.88	311.28
4.57000	-3541.55	165.26	11.65	-3577.18	158.75	27.61	-4094.79	425.38	92.82	-3675.81	222.08	154.85	-3510.57	-76.23	5.03	-2943.74	-95.50	201.11	-3250.24	-120.42	260.25	-2877.38	-16.43	374.52	-3461.99	21.04	1115.25	0.00	0.00	0.00	-3475.97	-27.17	1451.80	-3489.03	81.61	1452.04	-4271.85	136.83	1504.09	-4105.20	216.21	1563.15	65.95	1417.06	67.93	612.05	1169.73	71.25	310.48
4.58000	-3529.33	164.92	12.53	-3550.24	155.46	31.23	-4099.26	425.26	93.62	-3676.20	219.04	158.17	-3510.57	-76.23	5.03	-2949.54	-94.30	200.74	-3244.50	-120.85	260.57	-2875.41	-16.39	374.66	-3455.35	20.91	1114.83	0.00	0.00	0.00	-3457.12	-27.40	1451.97	-3460.04	81.57	1451.77	-4266.91	136.64	1503.88	-4102.13	215.33	1563.53	66.15	1416.55	68.45	610.10	1170.03	70.48	314.41
4.59000	-3476.64	162.51	20.27	-3552.53	154.11	30.14	-4103.72	425.13	94.43	-3676.64	216.03	161.45	-3510.57	-76.23	5.03	-2955.58	-93.07	200.29	-3238.76	-121.27	260.88	-2873.43	-16.34	374.79	-3463.12	20.51	1115.59	0.00	0.00	0.00	-3446.33	-28.09	1451.52	-3472.19	81.67	1451.99	-4261.92	136.45	1503.66	-4099.02	214.45	1563.91	66.19	1418.74	67.79	609.97	1168.89	70.91	314.83
4.60000	-3494.14	161.35	17.34	-3527.49	152.99	34.08	-4108.15	425.00	95.23	-3677.13	213.07	164.68	-3510.57	-76.23	5.03	-2961.87	-91.83	199.78	-3233.00	-121.69	261.19	-2871.44	-16.28	374.91	-3459.98	20.18	1116.09	0.00	0.00	0.00	-3453.05	-28.92	1451.93	-3461.79	80.49	1452.37	-4256.90	136.26	1503.45	-4095.86	213.56	1564.28	66.00	1416.37	68.37	610.33	1168.36	71.17	314.52
4.61000	-3450.70	158.96	22.59	-3507.17	150.51	36.37	-4112.57	424.86	96.03	-3677.67	210.15	167.87	-3510.57	-76.23	5.03	-2968.39	-90.57	199.20	-3227.22	-122.09	261.49	-2869.45	-16.22	375.02	-3462.04	19.47	1115.37	0.00	0.00	0.00	-3446.27	-28.51	1452.71	-3473.41	78.62	1452.02	-4251.83	136.06	1503.23	-4092.65	212.67	1564.65	65.57	1418.62	67.48	611.05	1168.00	71.32	311.79
4.62000	-3449.92	158.94	19.89	-3505.04	148.18	33.94	-4116.98	424.71	96.84	-3678.26	207.26	171.02	-3510.57	-76.23	5.03	-2975.14	-89.30	198.56	-3221.43	-122.49	261.78	-2867.46	-16.16	375.13	-3450.04	20.68	1115.69	0.00	0.00	0.00	-3445.47	-30.04	1452.23	-3483.22	78.19	1452.45	-4246.72	135.86	1503.01	-4089.40	211.77	1565.02	65.55	1417.03	68.35	611.12	1169.01	71.05	313.32
4.63000	-3473.25	157.67	13.98	-3507.66	147.40	32.78	-4121.36	424.55	97.64	-3678.90	204.41	174.13	-3510.57	-76.23	5.03	-2982.11	-88.01	197.85	-3215.63	-122.88	262.06	-2865.45	-16.09	375.22	-3460.48	19.68	1115.26	0.00	0.00	0.00	-3458.47	-30.44	1452.36	-3494.34	79.38	1453.27	-4241.57	135.66	1502.80	-4086.11	210.87	1565.39	66.49	1414.31	69.32	610.19	1169.56	70.93	314.25
4.64000	-3458.49	156.76	14.69	-3512.92	145.07	29.03	-4125.73	424.39	98.45	-3679.58	201.60	177.19	-3510.57	-76.23	5.03	-2989.30	-86.72	197.07	-3209.81	-123.26	262.34	-2863.44	-16.01	375.31	-3441.78	19.32	1114.76	0.00	0.00	0.00	-3463.15	-30.52	1452.04	-3493.04	79.69	1453.69	-4236.37	135.46	1502.58	-4082.76	209.96	1565.75	66.29	1415.98	68.64	610.75	1169.85	70.86	312.77
4.65000	-3455.02	155.71	13.05	-3484.88	145.81	32.26	-4130.07	424.22	99.25	-3680.31	198.84	180.22	-3510.57	-76.23	5.03	-2996.69	-85.42	196.22	-3203.98	-123.64	262.61	-2861.43	-15.94	375.39	-3440.46	18.48	1114.87	0.00	0.00	0.00	-3455.36	-30.48	1451.61	-3476.67	78.69	1452.80	-4231.14	135.25	1502.36	-4079.38	209.05	1566.11	66.10	1415.85	68.48	610.16	1169.58	70.66	312.72
4.66000	-3445.31	154.89	13.29	-3477.42	144.09	31.78	-4134.40	424.05	100.06	-3681.08	196.10	183.20	-3510.57	-76.23	5.03	-3004.28	-84.11	195.31	-3198.13	-124.00	262.87	-2859.41	-15.85	375.46	-3458.48	18.94	1113.88	0.00	0.00	0.00	-3452.41	-31.18	1451.49	-3478.95	78.12	1451.45	-4225.87	135.05	1502.14	-4075.95	208.13	1566.46	66.13	1416.78	68.23	610.71	1168.69	71.27	314.43
4.67000	-3431.45	154.28	14.89	-3490.03	142.28	27.31	-4138.70	423.86	100.86	-3681.89	193.41	186.14	-3510.57	-76.23	5.03	-3012.06	-82.80	194.33	-3192.28	-124.36	263.13	-2857.38	-15.77	375.52	-3481.21	17.02	1113.71	0.00	0.00	0.00	-3433.58	-31.64	1451.10	-3446.04	75.94	1451.00	-4220.55	134.84	1501.92	-4072.47	207.21	1566.82	65.58	1420.82	66.94	610.24	1168.82	71.11	315.48
4.68000	-3415.51	153.85	17.34	-3481.09	143.30	24.98	-4142.98	423.67	101.67	-3682.74	190.75	189.04	-3510.57	-76.23	5.03	-3020.03	-81.49	193.28	-3186.40	-124.71	263.38	-2855.34	-15.67	375.57	-3451.82	19.10	1113.39	0.00	0.00	0.00	-3431.41	-31.67	1451.16	-3465.85	76.11	1452.16	-4215.20	134.62	1501.70	-4068.95	206.28	1567.17	65.51	1418.96	67.52	610.19	1168.83	70.92	315.80
4.69000	-3399.59	153.57	20.12	-3471.92	142.68	22.97	-4147.24	423.48	102.48	-3683.64	188.14	191.89	-3510.57	-76.23	5.03	-3028.18	-80.17	192.17	-3180.52	-125.05	263.62	-2853.30	-15.58	375.62	-3437.24	20.44	1113.61	0.00	0.00	0.00	-3427.54	-31.69	1450.75	-3468.53	76.04	1452.64	-4209.80	134.41	1501.48	-4065.38	205.35	1567.52	66.33	1413.87	69.13	610.48	1169.55	70.81	315.20
4.70000	-3385.75	153.42	22.71	-3452.23	141.95	23.65	-4151.47	423.27	103.28	-3684.57	185.56	194.71	-3510.57	-76.23	5.03	-3036.49	-78.86	190.99	-3174.62	-125.39	263.85	-2851.25	-15.48	375.65	-3435.17	19.62	1113.21	0.00	0.00	0.00	-3437.31	-32.21	1450.52	-3455.71	76.07	1452.20	-4204.37	134.19	1501.26	-4061.77	204.41	1567.86	66.01	1415.69	68.49	611.68	1168.98	71.28	312.84
4.71000	-3376.07	153.37	24.60	-3427.65	141.31	26.18	-4155.68	423.06	104.08	-3685.55	183.01	197.49	-3510.57	-76.23	5.03	-3044.98	-77.54	189.74	-3168.71	-125.71	264.08	-2849.19	-15.37	375.68	-3455.01	18.82	1112.77	0.00	0.00	0.00	-3457.63	-33.03	1450.48	-3429.41	75.24	1451.74	-4198.89	133.97	1501.04	-4058.12	203.47	1568.20	65.77	1417.54	68.22	611.50	1169.70	70.94	311.84
4.72000	-3358.30	152.73	26.94	-3403.86	140.95	29.69	-4159.87	422.85	104.89	-3686.56	180.51	200.22	-3510.57	-76.23	5.03	-3053.62	-76.24	188.42	-3162.78	-126.03	264.30	-2847.13	-15.26	375.70	-3420.79	19.84	1113.86	0.00	0.00	0.00	-3448.37	-33.85	1451.00	-3426.72	75.50	1450.87	-4193.38	133.75	1500.82	-4054.42	202.53	1568.54	66.08	1416.54	68.27	610.83	1169.33	70.89	312.38
4.73000	-3394.41	153.02	22.71	-3386.49	141.06	33.34	-4164.03	422.62	105.69	-3687.61	178.04	202.92	-3510.57	-76.23	5.03	-3062.41	-74.94	187.04	-3156.85	-126.34	264.51	-2845.05	-15.15	375.71	-3431.60	18.48	1112.37	0.00	0.00	0.00	-3448.31	-32.76	1450.66	-3432.83	76.69	1452.27	-4187.83	133.53	1500.59	-4050.68	201.58	1568.88	65.98	1415.70	68.54	611.27	1168.72	71.28	313.35
4.74000	-3344.56	154.32	30.30	-3381.20	141.85	36.27	-4168.17	422.39	106.50	-3688.69	175.60	205.57	-3510.57	-76.23	5.03	-3071.35	-73.65	185.59	-3150.90	-126.64	264.72	-2842.97	-15.03	375.71	-3405.16	19.73	1112.55	0.00	0.00	0.00	-3445.06	-32.64	1450.56	-3443.15	76.48	1451.81	-4182.23	133.30	1500.37	-4046.90	200.63	1569.21	66.26	1414.08	68.98	610.14	1169.22	71.04	313.43
4.75000	-3355.15	155.46	31.20	-3389.02	144.32	39.26	-4172.28	422.16	107.30	-3689.81	173.21	208.19	-3510.57	-76.23	5.03	-3080.42	-72.37	184.07	-3144.94	-126.93	264.92	-2840.89	-14.91	375.70	-3419.04	21.41	1112.09	0.00	0.00	0.00	-3436.07	-32.97	1450.13	-3445.59	75.64	1450.78	-4176.60	133.07	1500.15	-4043.07	199.67	1569.54	66.07	1416.71	68.08	611.08	1169.36	71.01	313.00
4.76000	-3348.86	156.94	34.48	-3348.64	141.98	44.04	-4176.36	421.91	108.10	-3690.97	170.85	210.77	-3510.57	-76.23	5.03	-3089.63	-71.10	182.48	-3138.97	-127.22	265.11	-2838.79	-14.79	375.68	-3437.51	20.14	1110.87	0.00	0.00	0.00	-3428.98	-32.43	1449.86	-3425.72	75.66	1449.63	-4170.93	132.84	1499.92	-4039.19	198.71	1569.86	65.83	1416.85	68.23	609.99	1168.75	70.85	314.76
4.77000	-3314.11	155.69	42.41	-3417.69	144.56	35.78	-4180.41	421.66	108.90	-3692.15	168.52	213.30	-3510.57	-76.23	5.03	-3098.95	-69.84	180.83	-3132.98	-127.50	265.29	-2836.69	-14.66	375.65	-3427.47	20.50	1111.75	0.00	0.00	0.00	-3410.85	-33.98	1448.91	-3443.61	75.75	1451.62	-4165.22	132.61	1499.70	-4035.28	197.74	1570.19	66.08	1413.48	69.44	610.87	1169.49	70.72	315.52
4.78000	-3336.25	155.71	39.69	-3346.82	144.05	46.55	-4184.43	421.41	109.70	-3693.37	166.23	215.80	-3510.57	-76.23	5.03	-3108.40	-68.60	179.11	-3126.98	-127.76	265.47	-2834.58	-14.52	375.62	-3429.41	21.22	1111.04	0.00	0.00	0.00	-3424.74	-33.84	1449.25	-3441.82	75.59	1451.93	-4159.47	132.38	1499.48	-4031.32	196.77	1570.51	65.86	1416.26	68.40	609.45	1169.50	70.47	313.90
4.79000	-3287.71	160.17	49.10	-3354.77	147.92	47.63	-4188.42	421.14	110.50	-3694.62	163.98	218.26	-3510.57	-76.23	5.03	-3117.95	-67.38	177.32	-3120.98	-128.03	265.63	-2832.45	-14.39	375.57	-3437.09	22.16	1110.53	0.00	0.00	0.00	-3421.34	-34.34	1449.49	-3452.85	75.29	1451.63	-4153.68	132.14	1499.25	-4027.32	195.80	1570.82	65.79	1418.45	67.41	610.56	1168.47	71.17	314.39
4.80000	-3309.46	159.31	49.80	-3296.55	146.82	56.99	-4192.39	420.88	111.30	-3695.90	161.76	220.68	-3510.57	-76.23	5.03	-3127.60	-66.18	175.46	-3114.96	-128.28	265.79	-2830.33	-14.24	375.52	-3425.82	21.58	1109.52	0.00	0.00	0.00	-3417.72	-33.87	1449.17	-3441.56	75.23	1450.18	-4147.86	131.90	1499.03	-4023.27	194.82	1571.14	65.86	1415.99	68.53	611.03	1169.32	71.04	315.14
4.81000	-3257.33	157.59	58.20	-3365.73	146.03	47.39	-4196.32	420.60	112.10	-3697.21	159.58	223.06	-3510.57	-76.23	5.03	-3137.36	-65.00	173.54	-3108.93	-128.52	265.95	-2828.19	-14.10	375.46	-3424.78	23.12	1109.80	0.00	0.00	0.00	-3417.06	-33.31	1447.60	-3383.56	75.58	1448.26	-4141.99	131.66	1498.80	-4019.18	193.84	1571.45	66.27	1413.76	69.16	609.65	1169.78	70.76	314.57
4.82000	-3267.83	160.32	57.35	-3363.84	146.53	48.92	-4200.22	420.32	112.90	-3698.54	157.43	225.40	-3510.57	-76.23	5.03	-3147.19	-63.84	171.54	-3102.89	-128.76	266.09	-2826.04	-13.95	375.39	-3410.06	22.88	1110.02	0.00	0.00	0.00	-3427.19	-31.78	1448.20	-3424.88	75.65	1450.11	-4136.09	131.42	1498.58	-4015.05	192.86	1571.76	65.88	1415.59	68.60	610.34	1170.21	70.53	314.30
4.83000	-3248.58	158.60	60.66	-3361.98	147.00	50.41	-4204.09	420.03	113.69	-3699.90	155.32	227.71	-3510.57	-76.23	5.03	-3157.11	-62.71	169.48	-3096.83	-128.99	266.23	-2823.88	-13.80	375.31	-3413.41	23.30	1109.12	0.00	0.00	0.00	-3413.19	-32.47	1447.93	-3433.32	77.53	1449.22	-4130.15	131.17	1498.35	-4010.88	191.87	1572.06	66.21	1414.43	68.84	610.29	1171.33	70.04	314.31
4.84000	-3240.94	158.64	63.26	-3360.15	147.45	51.84	-4207.92	419.73	114.49	-3701.29	153.25	229.97	-3510.57	-76.23	5.03	-3167.11	-61.61	167.35	-3090.77	-129.21	266.36	-2821.72	-13.64	375.22	-3419.01	22.74	1108.60	0.00	0.00	0.00	-3412.88	-32.25	1448.11	-3414.75	78.01	1449.07	-4124.17	130.93	1498.13	-4006.66	190.88	1572.36	65.84	1418.65	67.84	610.84	1169.66	70.87	314.60
4.85000	-3242.39	158.58	65.46	-3358.36	147.87	53.22	-4211.72	419.43	115.28	-3702.70	151.20	232.20	-3510.57	-76.23	5.03	-3177.17	-60.53	165.16	-3084.70	-129.42	266.48	-2819.55	-13.48	375.12	-3430.39	23.18	1106.68	0.00	0.00	0.00	-3413.48	-31.53	1448.05	-3392.47	77.71	1448.96	-4118.16	130.68	1497.90	-4002.40	189.89	1572.66	65.61	1420.08	67.25	610.34	1169.27	70.88	314.86
4.86000	-3258.67	158.97	66.04	-3356.59	148.27	54.55	-4215.49	419.12	116.07	-3704.14	149.19	234.39	-3510.57	-76.23	5.03	-3187.29	-59.48	162.89	-3078.62	-129.63	266.59	-2817.36	-13.32	375.01	-3423.08	24.04	1107.05	0.00	0.00	0.00	-3411.87	-30.90	1447.54	-3410.10	77.71	1449.37	-4112.10	130.42	1497.68	-3998.10	188.89	1572.96	66.18	1416.26	68.50	612.06	1169.53	71.05	315.78
4.87000	-3234.32	157.10	69.04	-3354.86	148.64	55.83	-4219.22	418.81	116.86	-3705.60	147.22	236.55	-3510.57	-76.23	5.03	-3197.47	-58.47	160.56	-3072.52	-129.83	266.70	-2815.17	-13.15	374.90	-3395.65	24.06	1106.57	0.00	0.00	0.00	-3400.86	-29.98	1447.65	-3418.00	78.40	1448.83	-4106.01	130.17	1497.45	-3993.76	187.90	1573.25	66.20	1414.73	68.90	610.45	1169.34	70.92	313.54
4.88000	-3194.72	159.00	73.30	-3353.16	148.99	57.06	-4222.92	418.49	117.65	-3707.08	145.28	238.66	-3510.57	-76.23	5.03	-3207.69	-57.49	158.16	-3066.42	-130.02	266.80	-2812.96	-12.98	374.77	-3392.21	24.95	1106.26	0.00	0.00	0.00	-3409.54	-29.30	1447.01	-3402.09	77.46	1448.02	-4099.89	129.92	1497.23	-3989.37	186.89	1573.54	66.17	1415.13	68.92	610.71	1169.40	70.88	315.82
4.89000	-3206.53	156.14	73.14	-3351.48	149.32	58.24	-4226.58	418.16	118.44	-3708.58	143.37	240.74	-3510.57	-76.23	5.03	-3217.95	-56.55	155.69	-3060.31	-130.20	266.89	-2810.75	-12.81	374.64	-3406.76	24.59	1105.77	0.00	0.00	0.00	-3414.99	-29.19	1446.78	-3398.57	78.67	1447.52	-4093.72	129.66	1497.00	-3984.94	185.89	1573.82	65.87	1417.05	68.35	610.06	1168.41	71.13	316.71
4.90000	-3265.03	155.86	62.51	-3349.84	149.63	59.37	-4230.20	417.83	119.22	-3710.10	141.50	242.78	-3510.57	-76.23	5.03	-3228.25	-55.64	153.15	-3054.18	-130.37	266.97	-2808.53	-12.63	374.50	-3408.42	26.91	1104.31	0.00	0.00	0.00	-3410.43	-28.96	1446.69	-3400.73	80.51	1447.56	-4087.52	129.40	1496.78	-3980.47	184.88	1574.11	65.60	1416.98	68.16	609.74	1169.14	70.75	316.14
4.91000	-3172.12	154.60	76.65	-3348.22	149.91	60.46	-4233.78	417.49	120.01	-3711.64	139.65	244.79	-3510.57	-76.23	5.03	-3238.57	-54.78	150.55	-3048.05	-130.54	267.05	-2806.30	-12.45	374.35	-3403.23	25.86	1104.38	0.00	0.00	0.00	-3400.50	-28.22	1446.70	-3406.20	81.12	1447.61	-4081.28	129.14	1496.55	-3975.96	183.87	1574.38	65.68	1416.31	68.21	609.59	1169.95	70.64	314.09
4.92000	-3144.62	152.96	80.42	-3346.63	150.17	61.50	-4237.32	417.14	120.79	-3713.20	137.85	246.76	-3510.57	-76.23	5.03	-3248.91	-53.95	147.87	-3041.91	-130.69	267.12	-2804.05	-12.27	374.18	-3378.76	28.15	1104.55	0.00	0.00	0.00	-3386.69	-26.97	1446.06	-3394.10	81.21	1447.54	-4075.01	128.87	1496.33	-3971.41	182.86	1574.66	65.34	1419.56	67.47	611.52	1170.40	70.71	314.70
4.93000	-3159.01	151.60	77.86	-3345.06	150.41	62.49	-4240.83	416.79	121.57	-3714.77	136.07	248.69	-3510.57	-76.23	5.03	-3259.26	-53.17	145.13	-3035.76	-130.84	267.18	-2801.80	-12.08	374.01	-3374.48	28.65	1103.08	0.00	0.00	0.00	-3383.10	-25.77	1446.38	-3396.11	83.27	1447.31	-4068.70	128.61	1496.10	-3966.82	181.84	1574.93	65.82	1415.99	68.64	611.62	1169.35	71.01	315.39
4.94000	-3169.90	151.61	74.55	-3343.52	150.63	63.43	-4244.30	416.43	122.35	-3716.36	134.33	250.59	-3510.57	-76.23	5.03	-3269.61	-52.43	142.32	-3029.60	-130.99	267.23	-2799.53	-11.89	373.83	-3368.09	28.42	1103.99	0.00	0.00	0.00	-3377.31	-24.86	1446.65	-3384.54	83.77	1446.76	-4062.35	128.34	1495.88	-3962.18	180.83	1575.20	66.11	1413.96	68.85	609.80	1169.55	70.76	314.88
4.95000	-3159.48	153.15	75.17	-3342.01	150.83	64.33	-4247.72	416.07	123.13	-3717.97	132.62	252.45	-3510.57	-76.23	5.03	-3279.97	-51.75	139.44	-3023.44	-131.12	267.27	-2797.26	-11.70	373.65	-3379.49	28.69	1102.00	0.00	0.00	0.00	-3375.59	-24.16	1446.50	-3372.67	84.38	1446.20	-4055.97	128.07	1495.65	-3957.51	179.81	1575.47	65.94	1415.87	68.43	610.40	1169.70	70.90	313.77
4.96000	-3168.42	152.20	70.23	-3340.52	151.01	65.19	-4251.10	415.70	123.90	-3719.59	130.94	254.27	-3510.57	-76.23	5.03	-3290.31	-51.11	136.49	-3017.26	-131.25	267.31	-2794.97	-11.51	373.45	-3368.91	30.79	1102.00	0.00	0.00	0.00	-3379.07	-23.35	1445.86	-3375.35	85.41	1445.74	-4049.56	127.80	1495.43	-3952.79	178.78	1575.73	65.77	1414.00	69.29	608.92	1169.73	70.52	313.90
4.97000	-3211.08	149.16	61.73	-3339.05	151.17	66.00	-4254.44	415.32	124.67	-3721.22	129.30	256.06	-3510.57	-76.23	5.03	-3300.64	-50.52	133.47	-3011.08	-131.36	267.34	-2792.67	-11.31	373.24	-3352.32	32.36	1102.26	0.00	0.00	0.00	-3367.37	-22.13	1445.44	-3360.62	88.03	1446.05	-4043.10	127.52	1495.20	-3948.03	177.76	1575.99	65.97	1416.76	68.35	609.22	1169.33	70.59	313.28
4.98000	-3195.06	148.08	63.70	-3337.61	151.31	66.77	-4257.74	414.94	125.44	-3722.86	127.68	257.82	-3510.57	-76.23	5.03	-3310.95	-49.98	130.39	-3004.88	-131.47	267.35	-2790.37	-11.11	373.03	-3358.73	32.32	1101.27	0.00	0.00	0.00	-3363.60	-20.36	1445.15	-3352.65	88.68	1446.07	-4036.61	127.24	1494.98	-3943.24	176.73	1576.25	66.08	1412.66	69.70	610.79	1168.77	71.01	313.33
4.99000	-3157.97	146.92	68.51	-3336.18	151.43	67.49	-4261.00	414.55	126.21	-3724.52	126.10	259.54	-3510.57	-76.23	5.03	-3321.22	-49.50	127.23	-2998.68	-131.58	267.37	-2788.05	-10.90	372.80	-3384.01	32.56	1099.64	0.00	0.00	0.00	-3366.86	-19.07	1444.70	-3349.42	88.60	1446.12	-4030.09	126.97	1494.76	-3938.40	175.71	1576.50	65.72	1414.98	68.91	611.15	1168.55	71.30	313.87
5.00000	-3182.91	142.71	61.04	-3334.78	151.53	68.18	-4264.21	414.16	126.98	-3726.18	124.55	261.22	-3510.57	-76.23	5.03	-3331.46	-49.08	124.01	-2992.48	-131.67	267.37	-2785.71	-10.69	372.57	-3355.37	34.32	1099.84	0.00	0.00	0.00	-3365.42	-18.02	1444.54	-3355.34	89.63	1445.97	-4023.53	126.69	1494.53	-3933.52	174.68	1576.75	65.77	1416.29	68.22	611.17	1169.12	71.21	314.51
5.01000	-3142.68	143.82	65.41	-3333.40	151.62	68.82	-4267.37	413.76	127.74	-3727.85	123.03	262.87	-3510.57	-76.23	5.03	-3341.66	-48.71	120.72	-2986.26	-131.76	267.36	-2783.37	-10.48	372.33	-3353.84	36.04	1100.34	0.00	0.00	0.00	-3355.14	-16.94	1445.05	-3379.94	93.46	1445.92	-4016.94	126.40	1494.31	-3928.60	173.65	1576.99	66.30	1416.62	68.41	610.81	1169.18	71.12	315.23
5.02000	-3138.58	140.96	61.22	-3332.04	151.69	69.42	-4270.49	413.35	128.50	-3729.53	121.54	264.48	-3510.57	-76.23	5.03	-3351.80	-48.40	117.36	-2980.04	-131.84	267.35	-2781.02	-10.27	372.07	-3338.77	38.09	1099.30	0.00	0.00	0.00	-3337.60	-15.26	1444.22	-3336.55	94.07	1445.57	-4010.31	126.12	1494.09	-3923.64	172.61	1577.24	66.43	1412.15	69.96	610.70	1168.72	71.14	313.64
5.03000	-3132.75	139.15	56.61	-3330.70	151.74	69.97	-4273.56	412.94	129.26	-3731.22	120.08	266.07	-3510.57	-76.23	5.03	-3361.89	-48.16	113.93	-2973.81	-131.91	267.33	-2778.65	-10.05	371.81	-3345.12	39.25	1098.52	0.00	0.00	0.00	-3346.51	-14.67	1443.39	-3327.75	93.87	1445.77	-4003.64	125.83	1493.86	-3918.64	171.58	1577.48	65.83	1418.53	67.72	611.18	1168.67	71.08	314.27
5.04000	-3197.79	139.20	45.23	-3329.37	151.77	70.49	-4276.59	412.53	130.02	-3732.91	118.65	267.61	-3510.57	-76.23	5.03	-3371.91	-47.97	110.43	-2967.57	-131.97	267.30	-2776.27	-9.83	371.54	-3353.79	39.74	1098.83	0.00	0.00	0.00	-3354.28	-13.15	1443.51	-3300.45	94.88	1445.65	-3996.95	125.55	1493.64	-3913.60	170.54	1577.71	66.10	1417.09	68.09	611.72	1169.40	70.99	313.87
5.05000	-3204.12	138.90	36.55	-3328.07	151.79	70.97	-4279.57	412.10	130.77	-3734.61	117.26	269.12	-3510.57	-76.23	5.03	-3381.86	-47.86	106.86	-2961.32	-132.03	267.26	-2773.88	-9.61	371.26	-3314.58	43.56	1098.67	0.00	0.00	0.00	-3350.19	-10.79	1444.00	-3299.83	97.05	1445.12	-3990.22	125.26	1493.42	-3908.52	169.50	1577.94	66.05	1415.55	68.63	611.61	1169.26	71.07	313.87
5.06000	-3210.67	138.79	32.52	-3326.78	151.80	71.41	-4282.50	411.67	131.52	-3736.31	115.89	270.60	-3510.57	-76.23	5.03	-3391.74	-47.81	103.22	-2955.07	-132.08	267.22	-2771.48	-9.39	370.97	-3354.36	43.12	1097.43	0.00	0.00	0.00	-3328.29	-8.70	1443.75	-3315.89	99.21	1444.01	-3983.45	124.96	1493.20	-3903.40	168.47	1578.17	65.91	1416.06	68.45	611.27	1169.08	70.92	314.17
5.07000	-3172.05	140.22	35.19	-3325.51	151.78	71.82	-4285.38	411.24	132.27	-3738.01	114.55	272.05	-3510.57	-76.23	5.03	-3401.52	-47.83	99.51	-2948.81	-132.12	267.16	-2769.06	-9.16	370.67	-3303.31	45.91	1098.59	0.00	0.00	0.00	-3324.95	-6.62	1443.26	-3329.53	99.78	1444.66	-3976.65	124.67	1492.97	-3898.24	167.43	1578.40	66.18	1415.29	68.85	611.40	1169.15	71.11	314.84
5.08000	-3220.90	140.54	24.14	-3324.25	151.76	72.18	-4288.21	410.80	133.01	-3739.72	113.25	273.46	-3510.57	-76.23	5.03	-3411.22	-47.92	95.74	-2942.55	-132.15	267.10	-2766.63	-8.93	370.36	-3341.01	46.76	1098.01	0.00	0.00	0.00	-3308.05	-4.61	1443.50	-3328.39	102.77	1444.00	-3969.81	124.37	1492.75	-3893.04	166.39	1578.62	65.78	1416.93	68.21	610.95	1168.69	71.23	312.71
5.09000	-3218.13	139.23	20.69	-3323.01	151.71	72.51	-4290.99	410.35	133.75	-3741.42	111.97	274.84	-3510.57	-76.23	5.03	-3420.81	-48.09	91.89	-2936.28	-132.17	267.03	-2764.19	-8.70	370.05	-3310.73	47.57	1097.43	0.00	0.00	0.00	-3293.30	-3.35	1443.73	-3326.91	104.55	1443.76	-3962.95	124.08	1492.53	-3887.80	165.34	1578.84	65.90	1416.03	68.41	609.20	1169.56	70.57	312.08
5.10000	-3187.91	138.63	25.17	-3321.78	151.66	72.80	-4293.72	409.90	134.49	-3743.13	110.72	276.18	-3510.57	-76.23	5.03	-3430.30	-48.33	87.98	-2930.00	-132.19	266.95	-2761.74	-8.47	369.72	-3308.19	50.66	1098.12	0.00	0.00	0.00	-3289.19	-2.04	1444.29	-3325.02	106.36	1443.61	-3956.05	123.78	1492.31	-3882.53	164.30	1579.05	65.78	1418.51	67.74	612.22	1169.41	71.08	312.82
5.11000	-3222.26	138.99	16.73	-3320.56	151.59	73.06	-4296.39	409.44	135.23	-3744.83	109.50	277.50	-3510.57	-76.23	5.03	-3439.68	-48.64	83.99	-2923.72	-132.20	266.86	-2759.27	-8.23	369.39	-3308.98	52.16	1098.19	0.00	0.00	0.00	-3304.58	-0.08	1444.49	-3322.75	108.20	1443.55	-3949.11	123.47	1492.09	-3877.21	163.26	1579.26	66.18	1416.79	67.96	612.36	1168.82	71.48	313.57
5.12000	-3203.70	139.23	19.28	-3319.36	151.51	73.28	-4299.02	408.98	135.96	-3746.53	108.31	278.78	-3510.57	-76.23	5.03	-3448.93	-49.03	79.94	-2917.43	-132.20	266.76	-2756.79	-7.99	369.04	-3285.07	54.21	1098.04	0.00	0.00	0.00	-3279.17	2.29	1445.43	-3320.10	110.05	1443.59	-3942.14	123.17	1491.88	-3871.86	162.21	1579.47	65.84	1417.61	67.79	611.56	1169.40	70.93	314.03
5.13000	-3208.52	138.97	18.11	-3318.17	151.41	73.47	-4301.59	408.51	136.69	-3748.23	107.15	280.03	-3510.57	-76.23	5.03	-3458.06	-49.51	75.82	-2911.14	-132.19	266.66	-2754.29	-7.75	368.69	-3297.67	55.33	1097.77	0.00	0.00	0.00	-3300.99	2.65	1445.31	-3317.10	111.92	1443.70	-3935.14	122.87	1491.66	-3866.46	161.17	1579.68	65.78	1417.89	67.75	611.06	1168.91	70.88	314.61
5.14000	-3171.00	139.34	22.20	-3316.99	151.30	73.62	-4304.11	408.04	137.41	-3749.93	106.02	281.24	-3510.57	-76.23	5.03	-3467.05	-50.07	71.63	-2904.84	-132.18	266.54	-2751.79	-7.51	368.32	-3283.13	57.72	1098.37	0.00	0.00	0.00	-3306.07	3.78	1444.97	-3313.75	113.81	1443.89	-3928.11	122.56	1491.44	-3861.03	160.12	1579.88	66.25	1413.24	69.44	609.83	1170.17	70.45	313.17
5.15000	-3233.47	138.57	10.55	-3315.82	151.18	73.74	-4306.57	407.56	138.14	-3751.61	104.92	282.43	-3510.57	-76.23	5.03	-3475.90	-50.71	67.36	-2898.53	-132.15	266.42	-2749.27	-7.27	367.95	-3277.61	59.17	1099.05	0.00	0.00	0.00	-3291.26	6.24	1445.34	-3310.08	115.71	1444.16	-3921.05	122.25	1491.22	-3855.56	159.08	1580.08	66.24	1415.83	68.33	611.27	1169.39	70.99	312.56
5.16000	-3227.87	140.21	11.79	-3314.66	151.05	73.83	-4308.97	407.07	138.85	-3753.30	103.84	283.58	-3510.57	-76.23	5.03	-3484.61	-51.43	63.03	-2892.22	-132.12	266.29	-2746.73	-7.02	367.57	-3282.19	61.32	1099.74	0.00	0.00	0.00	-3265.64	9.41	1446.55	-3306.11	117.62	1444.49	-3913.95	121.94	1491.01	-3850.05	158.03	1580.27	66.35	1416.87	68.06	612.00	1169.77	70.90	315.02
5.17000	-3212.72	139.27	13.63	-3313.51	150.91	73.88	-4311.33	406.58	139.57	-3754.97	102.79	284.70	-3510.57	-76.23	5.03	-3493.16	-52.24	58.63	-2885.91	-132.09	266.15	-2744.18	-6.77	367.17	-3271.40	65.57	1100.83	0.00	0.00	0.00	-3255.53	11.48	1447.68	-3301.84	119.53	1444.88	-3906.82	121.62	1490.79	-3844.50	156.98	1580.46	65.87	1417.93	67.72	611.47	1169.06	71.14	314.98
5.18000	-3184.24	139.35	17.63	-3312.37	150.76	73.91	-4313.62	406.09	140.28	-3756.64	101.77	285.79	-3510.57	-76.23	5.03	-3501.54	-53.15	54.16	-2879.59	-132.04	266.00	-2741.62	-6.52	366.77	-3254.21	67.31	1100.92	0.00	0.00	0.00	-3255.53	13.36	1447.46	-3297.30	121.45	1445.33	-3899.65	121.31	1490.57	-3838.92	155.94	1580.65	66.17	1416.53	68.37	609.07	1168.97	70.70	312.69
5.19000	-3181.10	140.08	18.03	-3311.23	150.59	73.90	-4315.86	405.58	140.99	-3758.30	100.78	286.85	-3510.57	-76.23	5.03	-3509.76	-54.14	49.62	-2873.27	-131.99	265.84	-2739.04	-6.27	366.36	-3250.73	69.80	1100.98	0.00	0.00	0.00	-3248.77	15.50	1447.91	-3292.50	123.37	1445.83	-3892.46	120.99	1490.36	-3833.30	154.89	1580.83	65.76	1418.85	67.60	610.63	1168.90	70.90	314.00
5.20000	-3201.04	138.41	11.85	-3310.11	150.42	73.86	-4318.03	405.08	141.70	-3759.94	99.82	287.87	-3510.57	-76.23	5.03	-3517.80	-55.23	45.01	-2866.94	-131.93	265.68	-2736.45	-6.01	365.94	-3265.10	71.48	1102.64	0.00	0.00	0.00	-3242.01	17.58	1448.33	-3287.46	125.28	1446.38	-3885.23	120.67	1490.15	-3827.63	153.84	1581.01	65.91	1417.13	68.06	610.92	1169.91	70.73	315.26
5.21000	-3200.41	141.33	12.34	-3308.99	150.24	73.80	-4320.15	404.56	142.40	-3761.58	98.88	288.87	-3510.57	-76.23	5.03	-3525.64	-56.41	40.33	-2860.61	-131.86	265.50	-2733.84	-5.75	365.51	-3254.50	75.22	1103.10	0.00	0.00	0.00	-3235.26	19.61	1448.71	-3282.19	127.19	1446.97	-3877.97	120.35	1489.93	-3821.93	152.80	1581.18	65.86	1418.10	67.68	610.84	1170.00	70.62	313.11
5.22000	-3216.45	141.82	10.54	-3307.87	150.05	73.70	-4322.21	404.05	143.09	-3763.20	97.97	289.84	-3510.57	-76.23	5.03	-3515.33	-56.97	38.60	-2854.27	-131.78	265.32	-2731.22	-5.49	365.07	-3252.95	76.76	1105.12	0.00	0.00	0.00	-3228.52	21.60	1449.06	-3276.72	129.09	1447.60	-3870.68	120.03	1489.72	-3816.20	151.75	1581.36	66.37	1415.11	68.79	611.42	1169.02	71.15	312.61
5.23000	-3182.68	139.43	16.95	-3306.76	149.85	73.58	-4324.21	403.52	143.79	-3764.81	97.08	290.77	-3510.57	-76.23	5.03	-3530.74	-58.77	32.54	-2847.93	-131.70	265.13	-2728.59	-5.23	364.62	-3231.64	78.93	1104.97	0.00	0.00	0.00	-3221.79	23.53	1449.37	-3271.06	130.98	1448.26	-3863.36	119.71	1489.51	-3810.42	150.70	1581.52	65.68	1418.36	67.83	610.51	1169.01	70.99	314.92
5.24000	-3172.13	140.03	17.54	-3305.65	149.64	73.42	-4326.15	402.99	144.47	-3766.41	96.23	291.68	-3510.57	-76.23	5.03	-3565.34	-61.32	23.23	-2841.59	-131.61	264.93	-2725.94	-4.97	364.16	-3243.28	80.02	1105.33	0.00	0.00	0.00	-3215.08	25.42	1449.65	-3265.22	132.85	1448.95	-3856.01	119.38	1489.30	-3804.61	149.66	1581.69	65.67	1419.45	67.34	609.38	1169.28	70.78	313.42
5.25000	-3207.18	140.99	11.15	-3304.55	149.42	73.24	-4328.03	402.46	145.16	-3767.99	95.40	292.55	-3510.57	-76.23	5.03	-3599.41	-63.54	13.25	-2835.24	-131.51	264.72	-2723.27	-4.71	363.70	-3249.90	82.67	1106.88	0.00	0.00	0.00	-3208.38	27.26	1449.91	-3259.22	134.70	1449.66	-3848.63	119.05	1489.09	-3798.76	148.61	1581.85	65.97	1417.68	67.88	609.66	1170.31	70.48	311.42
5.26000	-3203.90	140.74	11.62	-3303.45	149.20	73.04	-4329.84	401.92	145.84	-3769.55	94.59	293.40	-3510.57	-76.23	5.03	-3581.40	-62.87	13.88	-2828.89	-131.40	264.50	-2720.59	-4.44	363.22	-3228.74	85.05	1107.93	0.00	0.00	0.00	-3201.69	29.05	1450.13	-3253.07	136.54	1450.38	-3841.21	118.73	1488.88	-3792.88	147.57	1582.01	65.89	1415.45	68.53	609.37	1169.72	70.58	312.30
5.27000	-3165.13	141.63	19.77	-3302.35	148.97	72.81	-4331.59	401.38	146.52	-3771.10	93.81	294.21	-3510.57	-76.23	5.03	-3576.55	-63.77	11.99	-2822.53	-131.29	264.27	-2717.89	-4.17	362.73	-3224.79	88.18	1108.75	0.00	0.00	0.00	-3195.03	30.79	1450.32	-3246.81	138.35	1451.12	-3833.77	118.39	1488.67	-3786.95	146.52	1582.16	65.71	1418.76	67.64	610.71	1168.91	71.04	312.71
5.28000	-3202.79	140.32	12.06	-3301.25	148.74	72.55	-4333.28	400.83	147.19	-3772.63	93.06	295.00	-3510.57	-76.23	5.03	-3570.48	-64.01	11.02	-2816.18	-131.16	264.03	-2715.18	-3.91	362.23	-3220.32	89.73	1109.63	0.00	0.00	0.00	-3188.38	32.49	1450.48	-3240.43	140.13	1451.87	-3826.29	118.06	1488.47	-3781.00	145.48	1582.31	65.90	1417.15	68.02	611.72	1169.05	71.18	311.82
5.29000	-3219.99	140.43	9.47	-3300.16	148.49	72.27	-4334.90	400.27	147.86	-3774.14	92.33	295.76	-3510.57	-76.23	5.03	-3572.85	-64.70	8.39	-2809.82	-131.03	263.79	-2712.46	-3.64	361.73	-3219.13	90.89	1109.68	0.00	0.00	0.00	-3181.75	34.13	1450.62	-3233.96	141.88	1452.62	-3818.79	117.73	1488.26	-3775.00	144.44	1582.46	66.09	1416.53	68.34	611.59	1168.76	71.30	312.23
5.30000	-3198.83	139.44	13.40	-3299.06	148.25	71.96	-4336.46	399.72	148.52	-3775.62	91.63	296.49	-3510.57	-76.23	5.03	-3567.47	-64.66	7.18	-2803.46	-130.90	263.53	-2709.71	-3.36	361.21	-3194.32	93.73	1110.45	0.00	0.00	0.00	-3175.14	35.73	1450.72	-3227.41	143.61	1453.36	-3811.25	117.39	1488.05	-3768.97	143.39	1582.60	66.00	1416.96	68.19	609.89	1169.82	70.66	312.95
5.31000	-3170.11	140.08	18.82	-3297.96	147.99	71.63	-4337.95	399.15	149.18	-3777.09	90.95	297.19	-3510.57	-76.23	5.03	-3565.27	-65.01	7.44	-2797.09	-130.75	263.27	-2706.95	-3.09	360.69	-3200.68	96.17	1111.27	0.00	0.00	0.00	-3168.56	37.28	1450.80	-3220.80	145.29	1454.09	-3803.69	117.05	1487.85	-3762.90	142.35	1582.74	66.04	1414.98	68.69	609.84	1169.78	70.38	314.33
5.32000	-3207.35	142.34	12.07	-3296.86	147.74	71.27	-4339.38	398.58	149.83	-3778.54	90.30	297.86	-3510.57	-76.23	5.03	-3546.84	-64.47	9.99	-2790.72	-130.60	262.99	-2704.18	-2.82	360.15	-3192.51	97.60	1111.48	0.00	0.00	0.00	-3162.00	38.78	1450.86	-3214.15	146.94	1454.82	-3796.09	116.71	1487.65	-3756.79	141.31	1582.87	66.13	1414.72	68.57	612.58	1168.24	71.57	311.42
5.33000	-3204.12	140.85	13.49	-3295.76	147.48	70.90	-4340.73	398.01	150.48	-3779.96	89.67	298.50	-3510.57	-76.23	5.03	-3550.07	-65.41	10.10	-2784.36	-130.44	262.71	-2701.39	-2.54	359.61	-3184.64	99.47	1111.23	0.00	0.00	0.00	-3155.47	40.24	1450.88	-3207.47	148.54	1455.52	-3788.47	116.37	1487.44	-3750.65	140.27	1583.00	66.06	1412.88	69.26	611.24	1168.65	71.33	309.04
5.34000	-3189.79	142.37	13.56	-3294.65	147.21	70.50	-4342.02	397.43	151.13	-3781.35	89.07	299.11	-3510.57	-76.23	5.03	-3542.25	-66.00	12.61	-2777.98	-130.27	262.42	-2698.58	-2.26	359.05	-3173.17	101.86	1111.11	0.00	0.00	0.00	-3148.96	41.64	1450.88	-3200.79	150.10	1456.20	-3780.81	116.03	1487.24	-3744.47	139.24	1583.13	66.06	1414.82	68.72	611.66	1169.10	71.14	308.70
5.35000	-3200.18	140.15	14.70	-3293.54	146.94	70.08	-4343.25	396.84	151.77	-3782.72	88.49	299.70	-3510.53	-76.22	5.04	-3530.21	-64.03	15.86	-2771.61	-130.10	262.12	-2695.75	-1.99	358.49	-3189.15	103.19	1111.66	0.00	0.00	0.00	-3142.48	43.00	1450.86	-3194.10	151.62	1456.85	-3773.13	115.68	1487.04	-3738.26	138.20	1583.26	66.09	1415.26	68.78	608.95	1168.97	70.77	310.72
5.36000	-3195.30	141.80	14.42	-3292.43	146.67	69.64	-4344.40	396.25	152.40	-3784.07	87.94	300.26	-3465.83	-70.94	12.65	-3512.23	-58.75	20.86	-2765.24	-129.91	261.81	-2692.91	-1.71	357.92	-3167.34	105.86	1111.32	0.00	0.00	0.00	-3136.04	44.32	1450.81	-3187.44	153.08	1457.47	-3765.41	115.33	1486.84	-3732.01	137.17	1583.38	65.80	1415.98	68.52	610.39	1168.83	71.03	311.19
5.37000	-3182.07	141.56	18.36	-3291.31	146.40	69.18	-4345.48	395.66	153.03	-3785.39	87.41	300.79	-3478.65	-64.11	8.89	-3499.59	-54.43	22.47	-2758.86	-129.72	261.49	-2690.05	-1.43	357.33	-3187.70	107.36	1110.48	0.00	0.00	0.00	-3129.62	45.58	1450.74	-3180.82	154.49	1458.05	-3757.67	114.99	1486.65	-3725.72	136.13	1583.49	65.65	1419.52	67.54	612.03	1168.83	71.53	312.06
5.38000	-3199.48	140.97	15.56	-3290.19	146.12	68.70	-4346.49	395.06	153.66	-3786.68	86.90	301.29	-3501.28	-61.33	5.64	-3442.56	-48.80	30.98	-2752.48	-129.52	261.16	-2687.18	-1.14	356.74	-3193.38	109.10	1110.10	0.00	0.00	0.00	-3123.24	46.80	1450.65	-3174.26	155.84	1458.59	-3749.90	114.64	1486.45	-3719.40	135.10	1583.60	66.22	1415.64	68.50	610.43	1169.75	70.75	313.83
5.39000	-3199.20	142.28	14.27	-3289.06	145.84	68.21	-4347.43	394.45	154.28	-3787.94	86.42	301.77	-3451.94	-55.67	12.88	-3439.90	-44.47	31.39	-2746.11	-129.32	260.83	-2684.28	-0.86	356.14	-3156.05	111.90	1111.98	0.00	0.00	0.00	-3116.89	47.97	1450.53	-3167.76	157.13	1459.08	-3742.10	114.28	1486.25	-3713.04	134.07	1583.71	66.17	1415.68	68.35	610.83	1170.34	70.68	313.42
5.40000	-3175.34	140.83	18.79	-3287.92	145.56	67.69	-4348.30	393.85	154.90	-3789.17	85.96	302.21	-3450.21	-51.63	9.09	-3406.38	-40.75	34.94	-2739.73	-129.11	260.48	-2681.37	-0.58	355.52	-3158.88	112.66	1110.53	0.00	0.00	0.00	-3110.57	49.10	1450.40	-3161.36	158.37	1459.52	-3734.27	113.93	1486.06	-3706.65	133.04	1583.82	66.00	1416.01	68.30	610.87	1169.75	70.92	312.47
5.41000	-3190.18	138.94	16.14	-3286.77	145.28	67.16	-4349.09	393.23	155.51	-3790.36	85.53	302.64	-3411.16	-48.14	16.17	-3412.44	-37.96	33.64	-2733.35	-128.88	260.12	-2678.45	-0.29	354.90	-3147.07	114.48	1111.44	0.00	0.00	0.00	-3104.30	50.18	1450.24	-3155.06	159.53	1459.89	-3726.42	113.57	1485.87	-3700.22	132.02	1583.92	65.82	1417.34	67.92	610.77	1169.47	70.91	314.02
5.42000	-3214.72	142.07	13.66	-3285.62	145.00	66.61	-4349.81	392.61	156.11	-3791.53	85.11	303.03	-3385.17	-45.34	18.68	-3395.18	-35.96	36.19	-2726.97	-128.66	259.76	-2675.50	-0.01	354.27	-3141.69	115.16	1112.07	0.00	0.00	0.00	-3098.06	51.21	1450.06	-3148.88	160.63	1460.21	-3718.53	113.22	1485.67	-3693.76	130.99	1584.01	65.79	1417.99	67.79	612.67	1168.91	71.53	313.19
5.43000	-3197.08	141.81	17.51	-3284.45	144.72	66.04	-4350.46	391.99	156.71	-3792.66	84.72	303.40	-3370.71	-42.90	18.26	-3367.04	-34.77	38.39	-2720.59	-128.42	259.38	-2672.54	0.28	353.63	-3146.80	116.93	1111.37	0.00	0.00	0.00	-3091.86	52.20	1449.87	-3142.83	161.65	1460.45	-3710.62	112.86	1485.48	-3687.27	129.97	1584.10	66.10	1416.57	68.14	611.13	1169.71	71.00	313.20
5.44000	-3186.20	140.52	19.47	-3283.28	144.44	65.46	-4351.03	391.36	157.31	-3793.76	84.36	303.74	-3293.97	-38.83	28.79	-3371.09	-33.73	36.08	-2714.21	-128.18	259.00	-2669.56	0.57	352.97	-3129.22	118.06	1112.80	0.00	0.00	0.00	-3085.70	53.14	1449.65	-3136.95	162.61	1460.62	-3702.68	112.50	1485.29	-3680.73	128.95	1584.19	66.07	1414.99	68.75	609.07	1170.53	70.21	312.31
5.45000	-3166.57	139.54	23.91	-3282.09	144.16	64.86	-4351.53	390.73	157.89	-3794.82	84.01	304.06	-3331.52	-37.39	21.17	-3351.75	-33.23	36.59	-2707.83	-127.93	258.60	-2666.56	0.85	352.31	-3128.21	119.07	1112.55	0.00	0.00	0.00	-3079.59	54.04	1449.42	-3131.23	163.48	1460.71	-3694.71	112.14	1485.11	-3674.17	127.93	1584.28	65.80	1416.88	68.20	609.86	1169.62	70.69	312.41
5.46000	-3199.64	140.88	18.83	-3280.90	143.88	64.25	-4351.95	390.09	158.48	-3795.85	83.69	304.35	-3307.08	-35.19	24.93	-3337.88	-31.65	36.55	-2701.45	-127.67	258.20	-2663.55	1.14	351.64	-3115.49	119.24	1112.24	0.00	0.00	0.00	-3073.52	54.89	1449.17	-3125.70	164.27	1460.72	-3686.71	111.77	1484.92	-3667.57	126.92	1584.36	65.90	1417.23	68.27	609.95	1168.92	70.89	315.27
5.47000	-3181.53	137.86	22.45	-3279.69	143.60	63.62	-4352.29	389.45	159.05	-3796.83	83.39	304.62	-3274.45	-32.20	27.60	-3341.74	-29.70	32.89	-2695.07	-127.40	257.79	-2660.51	1.43	350.96	-3109.93	120.41	1112.03	0.00	0.00	0.00	-3067.49	55.69	1448.90	-3120.37	164.98	1460.64	-3678.69	111.41	1484.73	-3660.93	125.91	1584.44	65.78	1416.20	68.53	609.91	1170.25	70.47	312.72
5.48000	-3190.74	137.15	21.72	-3278.46	143.33	62.98	-4352.56	388.80	159.63	-3797.78	83.11	304.85	-3242.85	-31.33	29.07	-3315.27	-27.56	33.47	-2688.69	-127.13	257.37	-2657.46	1.72	350.27	-3117.06	120.83	1111.97	0.00	0.00	0.00	-3061.52	56.45	1448.61	-3115.27	165.61	1460.47	-3670.64	111.04	1484.55	-3654.26	124.90	1584.51	66.06	1415.86	68.60	609.82	1170.52	70.44	313.59
5.49000	-3177.31	135.29	24.21	-3277.23	143.06	62.33	-4352.74	388.15	160.19	-3798.69	82.85	305.07	-3254.76	-29.79	23.33	-3287.98	-25.61	34.53	-2682.31	-126.85	256.93	-2654.39	2.01	349.57	-3114.07	121.83	1112.32	0.00	0.00	0.00	-3055.59	57.16	1448.31	-3110.40	166.15	1460.19	-3662.56	110.67	1484.37	-3647.56	123.89	1584.58	66.20	1414.14	69.06	611.69	1169.29	71.01	313.43
5.50000	-3189.55	135.14	23.04	-3275.98	142.79	61.67	-4352.85	387.50	160.75	-3799.56	82.61	305.26	-3198.00	-28.56	29.89	-3269.54	-25.45	33.66	-2675.93	-126.56	256.49	-2651.29	2.30	348.86	-3129.03	123.03	1112.11	0.00	0.00	0.00	-3049.71	57.83	1448.00	-3105.79	166.59	1459.82	-3654.45	110.30	1484.19	-3640.82	122.88	1584.64	65.83	1417.33	67.90	610.45	1169.02	70.96	314.04
5.51000	-3195.85	137.43	22.21	-3274.71	142.52	60.99	-4352.88	386.84	161.31	-3800.39	82.40	305.42	-3197.26	-27.38	26.23	-3231.23	-24.08	36.47	-2669.55	-126.26	256.04	-2648.19	2.59	348.14	-3093.98	123.15	1112.80	0.00	0.00	0.00	-3043.88	58.45	1447.67	-3107.72	166.58	1460.99	-3646.32	109.93	1484.01	-3634.05	121.88	1584.70	66.12	1413.72	69.19	612.13	1168.70	71.38	315.80
5.52000	-3211.24	135.68	18.67	-3273.43	142.26	60.30	-4352.83	386.17	161.86	-3801.18	82.20	305.56	-3145.00	-25.50	31.86	-3198.50	-23.27	37.37	-2663.18	-125.96	255.58	-2645.06	2.88	347.41	-3096.22	123.65	1113.23	0.00	0.00	0.00	-3038.10	59.03	1447.33	-3107.58	167.83	1458.40	-3638.16	109.56	1483.83	-3627.24	120.88	1584.76	66.21	1415.74	68.68	611.65	1168.80	71.32	314.51
5.53000	-3228.80	136.88	16.68	-3272.13	142.00	59.61	-4352.69	385.50	162.40	-3801.92	82.03	305.68	-3144.92	-27.69	28.07	-3187.99	-25.13	35.69	-2656.80	-125.65	255.11	-2641.91	3.17	346.67	-3104.75	123.64	1112.14	0.00	0.00	0.00	-3032.38	59.56	1446.97	-3085.93	167.25	1457.89	-3629.98	109.18	1483.65	-3620.41	119.88	1584.81	65.98	1418.33	67.76	611.63	1169.71	71.18	314.01
5.54000	-3171.58	136.68	24.58	-3270.81	141.75	58.90	-4352.48	384.83	162.93	-3802.62	81.88	305.77	-3139.69	-28.81	24.83	-3161.68	-24.59	37.62	-2650.43	-125.33	254.63	-2638.74	3.47	345.92	-3070.26	123.49	1112.57	0.00	0.00	0.00	-3026.71	60.05	1446.61	-3094.74	167.16	1457.87	-3621.77	108.80	1483.47	-3613.53	118.89	1584.86	66.54	1415.83	68.60	611.13	1169.86	71.04	312.74
5.55000	-3210.31	136.69	16.13	-3269.48	141.50	58.18	-4352.18	384.15	163.46	-3803.27	81.74	305.83	-3113.00	-31.67	26.23	-3071.56	-24.64	52.24	-2644.06	-125.00	254.14	-2635.56	3.76	345.15	-3076.34	124.65	1112.42	0.00	0.00	0.00	-3021.10	60.50	1446.23	-3084.70	169.04	1457.51	-3613.53	108.43	1483.30	-3606.63	117.90	1584.91	65.98	1418.88	67.67	610.99	1169.96	70.94	313.20
5.56000	-3181.60	138.08	18.70	-3268.13	141.26	57.46	-4351.80	383.47	163.99	-3803.88	81.63	305.88	-3030.56	-30.19	36.75	-3103.35	-24.65	43.63	-2637.69	-124.67	253.64	-2632.35	4.05	344.38	-3085.13	124.95	1112.05	0.00	0.00	0.00	-3015.55	60.90	1445.84	-3072.92	168.74	1457.43	-3605.27	108.05	1483.13	-3599.69	116.91	1584.95	66.08	1415.57	68.70	610.85	1169.24	71.14	314.29
5.57000	-3152.92	141.14	21.11	-3266.75	141.02	56.73	-4351.33	382.78	164.51	-3804.43	81.54	305.90	-3036.62	-31.67	35.01	-3081.97	-26.33	46.23	-2631.32	-124.33	253.13	-2629.12	4.34	343.60	-3056.34	124.80	1110.74	0.00	0.00	0.00	-3010.06	61.25	1445.44	-3084.40	169.27	1457.61	-3596.98	107.67	1482.96	-3592.72	115.93	1584.98	65.56	1419.52	67.35	608.95	1170.29	70.22	313.21
5.58000	-3174.36	141.09	17.06	-3265.36	140.79	55.99	-4350.78	382.09	165.02	-3804.94	81.47	305.89	-3009.62	-32.02	36.30	-3060.35	-24.50	49.56	-2624.95	-123.98	252.61	-2625.88	4.64	342.81	-3062.64	125.61	1110.31	0.00	0.00	0.00	-3004.62	61.56	1445.03	-3064.76	169.52	1457.09	-3588.67	107.28	1482.79	-3585.71	114.95	1585.01	66.01	1415.87	68.48	609.11	1169.73	70.52	314.77
5.59000	-3180.65	141.84	15.02	-3263.95	140.57	55.24	-4350.14	381.39	165.52	-3805.40	81.41	305.86	-2983.56	-32.15	37.49	-3046.85	-23.72	52.96	-2618.59	-123.63	252.08	-2622.61	4.93	342.01	-3063.67	125.05	1110.45	0.00	0.00	0.00	-2999.26	61.83	1444.61	-3063.72	169.85	1456.78	-3580.33	106.90	1482.62	-3578.67	113.97	1585.04	66.12	1413.38	69.45	611.04	1170.29	70.76	314.79
5.60000	-3181.63	144.30	13.96	-3262.51	140.35	54.49	-4349.42	380.69	166.02	-3805.81	81.38	305.81	-2958.45	-32.05	38.60	-2998.70	-21.11	60.91	-2612.23	-123.26	251.54	-2619.33	5.22	341.20	-3065.84	125.66	1109.34	0.00	0.00	0.00	-2993.95	62.06	1444.18	-3068.87	169.95	1456.00	-3571.96	106.51	1482.46	-3571.60	113.00	1585.07	65.93	1414.67	69.03	610.72	1169.29	70.93	313.96
5.61000	-3171.74	146.22	14.60	-3261.06	140.14	53.73	-4348.61	379.99	166.51	-3806.17	81.37	305.74	-2934.28	-31.75	39.63	-2970.43	-20.40	64.58	-2605.87	-122.89	250.99	-2616.02	5.52	340.38	-3050.03	126.63	1108.78	0.00	0.00	0.00	-2988.71	62.24	1443.75	-3083.67	169.94	1455.61	-3563.57	106.13	1482.29	-3564.50	112.03	1585.09	65.73	1417.47	67.81	610.25	1168.26	71.14	312.95
5.62000	-3198.17	144.90	10.63	-3259.58	139.94	52.97	-4347.72	379.28	167.00	-3806.48	81.37	305.64	-2911.03	-31.25	40.56	-2942.63	-19.66	68.23	-2599.52	-122.52	250.43	-2612.69	5.81	339.55	-3057.90	126.83	1106.95	0.00	0.00	0.00	-2983.53	62.37	1443.30	-3050.96	170.04	1453.63	-3555.16	105.74	1482.13	-3557.36	111.06	1585.10	65.57	1420.36	67.19	610.68	1169.51	70.89	313.56
5.63000	-3196.28	147.01	11.78	-3258.07	139.75	52.20	-4346.73	378.57	167.48	-3806.73	81.39	305.52	-2888.70	-30.56	41.41	-2915.32	-18.91	71.87	-2593.17	-122.13	249.86	-2609.35	6.10	338.71	-3053.16	126.69	1106.85	0.00	0.00	0.00	-2978.43	62.47	1442.86	-3052.47	170.98	1453.36	-3546.72	105.35	1481.97	-3550.20	110.10	1585.11	66.04	1414.00	69.15	612.10	1168.94	71.26	314.47
5.64000	-3202.54	146.68	11.04	-3256.55	139.57	51.43	-4345.66	377.85	167.95	-3806.93	81.43	305.38	-2867.28	-29.71	42.18	-2888.49	-18.13	75.48	-2586.82	-121.74	249.28	-2605.98	6.39	337.86	-3051.59	126.80	1106.05	0.00	0.00	0.00	-2973.39	62.52	1442.40	-3051.02	170.97	1452.89	-3538.25	104.96	1481.81	-3543.00	109.14	1585.12	65.79	1416.97	68.17	611.00	1169.34	71.05	315.11
5.65000	-3193.75	147.51	12.89	-3254.99	139.39	50.65	-4344.50	377.13	168.41	-3807.07	81.49	305.22	-2846.76	-28.69	42.86	-2862.15	-17.34	79.08	-2580.48	-121.34	248.69	-2602.59	6.69	337.00	-3030.15	126.28	1105.90	0.00	0.00	0.00	-2968.43	62.52	1441.94	-3047.75	170.58	1452.07	-3529.76	104.56	1481.65	-3535.76	108.19	1585.12	65.90	1415.81	68.73	610.08	1169.63	70.76	314.20
5.66000	-3163.14	146.98	17.16	-3253.41	139.23	49.88	-4343.24	376.40	168.87	-3807.16	81.57	305.03	-2827.13	-27.53	43.45	-2836.30	-16.53	82.65	-2574.13	-120.93	248.09	-2599.18	6.98	336.13	-3031.27	127.13	1103.99	0.00	0.00	0.00	-2963.53	62.49	1441.48	-3032.58	171.50	1450.98	-3521.25	104.17	1481.50	-3528.50	107.24	1585.12	65.95	1415.86	68.64	610.67	1169.24	70.85	312.47
5.67000	-3177.30	147.20	15.03	-3251.81	139.08	49.10	-4341.90	375.68	169.32	-3807.19	81.67	304.82	-2808.38	-26.23	43.96	-2810.92	-15.70	86.20	-2567.80	-120.52	247.48	-2595.75	7.27	335.25	-3027.55	126.94	1103.85	0.00	0.00	0.00	-2958.71	62.41	1441.01	-3026.00	170.09	1449.26	-3512.71	103.77	1481.34	-3521.20	106.30	1585.12	66.27	1414.59	69.00	610.94	1169.03	71.17	312.13
5.68000	-3179.67	147.59	14.40	-3250.17	138.93	48.32	-4340.46	374.94	169.76	-3807.16	81.78	304.59	-2790.51	-24.80	44.38	-2786.04	-14.86	89.72	-2561.46	-120.10	246.86	-2592.30	7.56	334.36	-3009.38	127.26	1103.39	0.00	0.00	0.00	-2953.97	62.29	1440.54	-3020.98	169.81	1448.22	-3504.15	103.37	1481.19	-3513.88	105.35	1585.11	66.00	1416.70	68.40	609.93	1169.47	70.76	313.62
5.69000	-3198.76	148.20	12.73	-3248.51	138.80	47.54	-4338.94	374.20	170.20	-3807.07	81.91	304.34	-2773.50	-23.26	44.71	-2761.64	-14.00	93.22	-2555.13	-119.67	246.23	-2588.82	7.85	333.45	-3018.56	127.62	1101.83	0.00	0.00	0.00	-2949.30	62.12	1440.07	-3010.74	169.94	1447.05	-3495.57	102.97	1481.04	-3506.52	104.42	1585.09	65.46	1418.27	67.75	610.92	1169.64	70.68	313.33
5.70000	-3181.59	149.64	14.43	-3246.82	138.68	46.76	-4337.32	373.46	170.63	-3806.92	82.06	304.07	-2757.36	-21.62	44.96	-2737.73	-13.13	96.68	-2548.81	-119.23	245.59	-2585.33	8.14	332.54	-3006.71	125.74	1100.51	0.00	0.00	0.00	-2944.71	61.92	1439.59	-3005.89	170.55	1446.00	-3486.96	102.57	1480.89	-3499.13	103.49	1585.08	65.68	1418.25	67.66	610.67	1170.54	70.30	312.85
5.71000	-3169.16	148.57	17.64	-3245.10	138.57	45.98	-4335.60	372.72	171.05	-3806.70	82.23	303.78	-2742.05	-19.88	45.13	-2714.30	-12.24	100.11	-2542.49	-118.79	244.94	-2581.81	8.43	331.62	-3013.04	126.16	1099.80	0.00	0.00	0.00	-2940.20	61.67	1439.12	-3011.68	171.09	1444.92	-3478.33	102.17	1480.75	-3491.70	102.56	1585.05	65.89	1417.98	67.87	611.13	1170.20	70.52	314.98
5.72000	-3212.99	149.56	11.34	-3243.35	138.47	45.20	-4333.79	371.97	171.47	-3806.43	82.41	303.47	-2727.59	-18.07	45.20	-2691.36	-11.35	103.50	-2536.17	-118.34	244.27	-2578.27	8.72	330.69	-2994.33	126.33	1099.13	0.00	0.00	0.00	-2935.77	61.38	1438.64	-3005.02	170.01	1443.72	-3469.67	101.77	1480.60	-3484.25	101.64	1585.03	66.04	1416.03	68.40	610.94	1170.26	70.67	312.57
5.73000	-3225.08	149.58	8.53	-3241.57	138.39	44.42	-4331.89	371.22	171.87	-3806.09	82.61	303.13	-2713.96	-16.19	45.19	-2668.91	-10.44	106.86	-2529.86	-117.88	243.60	-2574.71	9.01	329.75	-2982.12	127.07	1097.76	0.00	0.00	0.00	-2931.42	61.05	1438.16	-2975.86	170.95	1441.87	-3461.00	101.36	1480.46	-3476.77	100.72	1585.00	66.41	1415.14	68.49	609.08	1170.17	70.26	312.53
5.74000	-3191.10	147.69	12.94	-3239.76	138.32	43.64	-4329.89	370.46	172.27	-3805.69	82.83	302.78	-2701.16	-14.26	45.10	-2646.95	-9.52	110.18	-2523.56	-117.41	242.92	-2571.12	9.30	328.79	-2971.90	126.53	1096.50	0.00	0.00	0.00	-2927.15	60.67	1437.69	-2973.76	171.29	1440.78	-3452.29	100.96	1480.32	-3469.25	99.80	1584.96	65.95	1416.79	68.20	612.46	1168.61	71.27	311.70
5.75000	-3212.72	149.34	11.24	-3237.92	138.26	42.87	-4327.79	369.70	172.66	-3805.22	83.06	302.40	-2689.16	-12.28	44.92	-2625.47	-8.59	113.46	-2517.25	-116.94	242.23	-2567.52	9.59	327.83	-2969.43	125.66	1095.33	0.00	0.00	0.00	-2922.97	60.26	1437.21	-2983.12	170.94	1440.26	-3443.57	100.55	1480.18	-3461.70	98.90	1584.92	65.88	1416.59	68.47	611.34	1169.45	70.92	312.19
5.76000	-3199.93	147.71	12.31	-3236.04	138.22	42.10	-4325.60	368.93	173.05	-3804.69	83.31	302.01	-2677.97	-10.27	44.65	-2604.49	-7.65	116.69	-2510.96	-116.46	241.53	-2563.89	9.87	326.86	-2970.20	125.81	1094.87	0.00	0.00	0.00	-2918.88	59.80	1436.74	-2975.81	170.33	1439.24	-3434.82	100.14	1480.05	-3454.13	97.99	1584.88	65.68	1417.51	68.06	610.51	1169.09	71.03	311.85
5.77000	-3192.48	147.74	13.29	-3234.13	138.19	41.34	-4323.31	368.17	173.43	-3804.08	83.57	301.60	-2667.58	-8.24	44.30	-2583.99	-6.70	119.88	-2504.67	-115.97	240.81	-2560.24	10.16	325.88	-2956.07	124.97	1094.59	0.00	0.00	0.00	-2914.87	59.30	1436.27	-2971.33	169.55	1438.70	-3426.05	99.73	1479.91	-3446.52	97.09	1584.83	65.75	1417.26	68.08	609.04	1169.18	70.66	315.33
5.78000	-3219.60	149.69	9.18	-3232.18	138.17	40.58	-4320.91	367.39	173.80	-3803.41	83.85	301.16	-2657.98	-6.20	43.86	-2563.99	-5.75	123.02	-2498.38	-115.48	240.09	-2556.56	10.44	324.88	-2941.61	124.22	1093.34	0.00	0.00	0.00	-2910.95	58.76	1435.81	-2943.32	169.05	1437.66	-3417.26	99.32	1479.78	-3438.88	96.20	1584.78	65.61	1419.53	67.45	610.43	1168.39	71.08	316.10
5.79000	-3203.37	147.61	10.47	-3230.20	138.18	39.83	-4318.42	366.62	174.16	-3802.67	84.15	300.71	-2649.15	-4.16	43.34	-2544.47	-4.78	126.12	-2492.11	-114.98	239.36	-2552.87	10.73	323.88	-2945.93	123.60	1092.56	0.00	0.00	0.00	-2907.12	58.18	1435.35	-2933.36	168.24	1436.64	-3408.45	98.90	1479.65	-3431.22	95.31	1584.72	65.99	1415.72	68.72	610.84	1168.63	71.06	315.73
5.80000	-3207.89	148.32	11.20	-3228.19	138.19	39.08	-4315.83	365.84	174.51	-3801.86	84.46	300.24	-2641.10	-2.14	42.73	-2525.44	-3.82	129.16	-2485.83	-114.47	238.61	-2549.15	11.01	322.86	-2939.03	122.02	1092.08	0.00	0.00	0.00	-2903.39	57.55	1434.89	-2939.32	167.91	1436.31	-3399.61	98.49	1479.52	-3423.52	94.43	1584.66	66.00	1416.55	68.37	610.87	1169.97	70.84	313.19
5.81000	-3209.22	148.18	11.09	-3226.13	138.22	38.33	-4313.14	365.05	174.85	-3800.98	84.79	299.75	-2633.80	-0.15	42.04	-2506.91	-2.85	132.15	-2479.57	-113.95	237.86	-2545.40	11.29	321.84	-2916.54	122.89	1092.08	0.00	0.00	0.00	-2899.75	56.89	1434.44	-2941.99	168.71	1436.71	-3390.76	98.07	1479.40	-3415.79	93.56	1584.59	66.26	1414.71	68.84	609.13	1170.27	70.50	311.48
5.82000	-3210.35	147.92	11.13	-3224.04	138.27	37.60	-4310.35	364.27	175.19	-3800.03	85.13	299.24	-2627.26	1.81	41.26	-2488.86	-1.87	135.09	-2473.31	-113.43	237.09	-2541.64	11.58	320.81	-2933.39	121.77	1090.99	0.00	0.00	0.00	-2896.20	56.19	1433.99	-2939.87	167.17	1436.05	-3381.88	97.66	1479.28	-3408.03	92.68	1584.52	66.27	1415.70	68.75	610.89	1169.82	70.78	311.22
5.83000	-3211.25	147.56	11.28	-3221.91	138.34	36.87	-4307.46	363.48	175.52	-3799.00	85.48	298.71	-2621.47	3.72	40.39	-2471.31	-0.89	137.97	-2467.05	-112.90	236.31	-2537.85	11.86	319.76	-2946.91	120.48	1090.14	0.00	0.00	0.00	-2892.75	55.44	1433.55	-2902.90	166.05	1435.57	-3372.98	97.24	1479.15	-3400.24	91.82	1584.45	65.75	1418.99	67.34	610.04	1168.79	70.90	312.80
5.84000	-3211.88	147.13	11.55	-3219.75	138.42	36.16	-4304.46	362.68	175.84	-3797.89	85.86	298.16	-2616.41	5.56	39.44	-2454.25	0.09	140.79	-2460.81	-112.36	235.53	-2534.03	12.13	318.70	-2922.39	118.68	1090.71	0.00	0.00	0.00	-2889.40	54.66	1433.12	-2892.00	165.40	1434.99	-3364.05	96.82	1479.04	-3392.43	90.96	1584.37	66.17	1417.36	67.92	611.64	1168.66	71.39	313.26
5.85000	-3212.20	146.64	11.90	-3217.54	138.53	35.45	-4301.36	361.89	176.15	-3796.71	86.24	297.59	-2612.08	7.34	38.41	-2437.68	1.08	143.54	-2454.57	-111.81	234.73	-2530.19	12.41	317.64	-2904.31	117.62	1091.35	0.00	0.00	0.00	-2886.15	53.83	1432.70	-2881.25	164.78	1434.40	-3355.11	96.40	1478.92	-3384.58	90.11	1584.28	66.15	1415.87	68.33	612.15	1167.43	71.82	313.12
5.86000	-3212.18	146.12	12.32	-3215.29	138.64	34.75	-4298.16	361.08	176.46	-3795.46	86.64	297.01	-2608.46	9.02	37.29	-2421.61	2.06	146.24	-2448.34	-111.26	233.92	-2526.33	12.69	316.56	-2908.01	116.10	1090.53	0.00	0.00	0.00	-2891.52	54.04	1432.31	-2870.65	164.19	1433.79	-3346.15	95.97	1478.80	-3376.70	89.26	1584.19	66.35	1415.18	68.86	610.97	1168.88	71.06	314.23
5.87000	-3211.79	145.59	12.78	-3213.01	138.78	34.06	-4294.85	360.28	176.75	-3794.13	87.05	296.41	-2605.56	10.62	36.08	-2406.02	3.04	148.87	-2442.11	-110.70	233.10	-2522.45	12.96	315.48	-2895.52	115.58	1090.80	0.00	0.00	0.00	-2881.86	52.33	1432.23	-2860.20	163.63	1433.17	-3337.16	95.55	1478.69	-3368.80	88.42	1584.10	65.78	1420.17	67.20	611.56	1168.37	71.33	312.54
5.88000	-3211.00	145.05	13.29	-3210.68	138.94	33.38	-4291.43	359.47	177.04	-3792.71	87.48	295.79	-2603.36	12.10	34.79	-2390.94	4.03	151.43	-2435.89	-110.13	232.27	-2518.54	13.24	314.38	-2901.82	114.54	1090.57	0.00	0.00	0.00	-2870.62	51.32	1431.66	-2849.89	163.11	1432.55	-3328.16	95.12	1478.58	-3360.87	87.58	1584.00	65.68	1419.26	67.51	612.49	1169.44	71.16	312.99
5.89000	-3209.75	144.55	13.80	-3208.31	139.12	32.71	-4287.91	358.66	177.32	-3791.22	87.92	295.16	-2601.85	13.47	33.41	-2376.34	5.01	153.93	-2429.68	-109.56	231.43	-2514.60	13.51	313.27	-2897.10	113.39	1090.39	0.00	0.00	0.00	-2865.89	50.65	1431.14	-2839.71	162.62	1431.91	-3319.13	94.70	1478.47	-3352.90	86.75	1583.90	65.27	1420.52	67.06	612.06	1168.95	71.20	313.45
5.90000	-3208.03	144.09	14.31	-3205.89	139.31	32.05	-4284.28	357.84	177.59	-3789.65	88.37	294.50	-2601.02	14.70	31.95	-2362.24	5.99	156.35	-2423.48	-108.98	230.58	-2510.64	13.78	312.15	-2892.34	112.25	1090.22	0.00	0.00	0.00	-2859.94	49.96	1431.72	-2829.68	162.16	1431.26	-3310.08	94.27	1478.37	-3344.91	85.93	1583.80	65.82	1416.38	68.22	612.26	1169.35	71.31	314.14
5.91000	-3205.79	143.70	14.79	-3203.43	139.53	31.41	-4280.55	357.02	177.85	-3788.00	88.84	293.83	-2600.87	15.79	30.40	-2348.63	6.97	158.70	-2417.28	-108.39	229.72	-2506.66	14.05	311.03	-2887.56	111.10	1090.06	0.00	0.00	0.00	-2843.74	48.45	1432.65	-2819.79	161.73	1430.61	-3301.02	93.84	1478.27	-3336.89	85.11	1583.69	65.97	1414.45	68.78	611.89	1168.66	71.43	315.93
5.92000	-3203.01	143.40	15.23	-3200.93	139.77	30.78	-4276.70	356.20	178.10	-3786.26	89.32	293.14	-2601.39	16.72	28.77	-2335.52	7.94	160.98	-2411.10	-107.79	228.84	-2502.65	14.32	309.89	-2882.74	109.97	1089.89	0.00	0.00	0.00	-2839.14	47.63	1433.97	-2810.02	161.34	1429.94	-3291.93	93.41	1478.17	-3328.84	84.30	1583.57	66.18	1413.82	68.73	612.04	1168.27	71.55	312.49
5.93000	-3199.64	143.20	15.61	-3198.36	140.03	30.17	-4272.75	355.38	178.35	-3784.44	89.81	292.44	-2602.56	17.49	27.05	-2322.91	8.91	163.18	-2404.92	-107.19	227.96	-2498.62	14.59	308.74	-2877.90	108.83	1089.73	0.00	0.00	0.00	-2834.54	46.64	1434.07	-2800.39	160.97	1429.28	-3282.82	92.98	1478.07	-3320.76	83.50	1583.45	65.86	1414.87	68.70	612.37	1168.41	71.62	312.80
5.94000	-3195.65	143.14	15.91	-3169.37	140.67	33.89	-4268.68	354.55	178.58	-3782.54	90.32	291.72	-2604.38	18.08	25.25	-2310.79	9.87	165.30	-2398.75	-106.58	227.06	-2494.56	14.85	307.58	-2873.02	107.71	1089.58	0.00	0.00	0.00	-2828.68	46.28	1435.14	-2790.89	160.64	1428.60	-3273.70	92.54	1477.97	-3312.65	82.70	1583.33	65.64	1418.46	67.83	610.45	1169.30	71.03	313.38
5.95000	-3191.01	143.22	16.11	-3186.27	142.16	30.01	-4264.51	353.72	178.81	-3780.55	90.84	290.98	-2606.85	18.49	23.36	-2299.16	10.82	167.33	-2392.59	-105.96	226.16	-2490.48	15.12	306.41	-2868.12	106.58	1089.42	0.00	0.00	0.00	-2819.40	45.18	1436.53	-2781.52	160.34	1427.93	-3264.55	92.11	1477.88	-3304.52	81.91	1583.20	66.39	1414.47	69.29	609.41	1169.41	70.56	314.84
5.96000	-3185.68	143.47	16.20	-3192.27	142.70	28.00	-4260.23	352.88	179.03	-3778.47	91.36	290.23	-2609.96	18.68	21.38	-2288.04	11.77	169.29	-2386.44	-105.34	225.24	-2486.37	15.38	305.23	-2863.18	105.46	1089.27	0.00	0.00	0.00	-2812.58	42.99	1437.57	-2772.28	160.07	1427.25	-3255.39	91.67	1477.79	-3296.36	81.13	1583.06	66.19	1415.26	68.77	610.14	1169.56	70.77	315.10
5.97000	-3179.62	143.91	16.15	-3202.81	141.96	27.96	-4255.83	352.04	179.23	-3776.31	91.91	289.46	-2627.84	18.08	14.59	-2277.41	12.71	171.16	-2380.29	-104.71	224.31	-2482.23	15.64	304.03	-2858.21	104.35	1089.13	0.00	0.00	0.00	-2798.76	41.64	1438.33	-2763.16	159.83	1426.57	-3246.20	91.24	1477.70	-3288.17	80.35	1582.93	65.89	1416.73	68.40	612.11	1169.12	71.44	315.28
5.98000	-3172.81	144.56	15.95	-3186.34	140.69	28.81	-4251.32	351.20	179.43	-3774.06	92.46	288.68	-2642.34	18.81	11.09	-2267.27	13.64	172.94	-2374.16	-104.07	223.37	-2478.07	15.89	302.83	-2853.21	103.24	1088.99	0.00	0.00	0.00	-2796.30	40.97	1440.06	-2754.16	159.62	1425.89	-3237.00	90.80	1477.62	-3279.95	79.58	1582.78	65.90	1416.30	68.44	611.57	1169.33	71.07	313.63
5.99000	-3165.20	145.44	15.57	-3162.48	140.42	33.06	-4246.70	350.35	179.62	-3771.71	93.02	287.88	-2651.53	18.70	7.81	-2257.64	14.56	174.63	-2368.03	-103.42	222.42	-2473.89	16.15	301.62	-2848.18	102.13	1088.85	0.00	0.00	0.00	-2792.80	40.07	1441.55	-2745.28	159.44	1425.21	-3227.78	90.36	1477.53	-3271.70	78.82	1582.64	65.98	1415.69	68.28	608.72	1170.02	70.19	315.04
6.00000	-3156.76	146.57	15.00	-3205.69	141.21	23.92	-4241.96	349.51	179.80	-3769.28	93.60	287.06	-2649.06	19.72	9.02	-2248.50	15.47	176.24	-2361.92	-102.77	221.46	-2469.67	16.41	300.40	-2843.12	101.03	1088.72	0.00	0.00	0.00	-2783.31	39.27	1442.65	-2736.51	159.30	1424.53	-3218.54	89.92	1477.45	-3263.43	78.06	1582.48	66.29	1413.10	69.61	611.07	1169.79	70.87	316.07
6.01000	-3147.49	147.97	14.22	-3181.43	140.53	24.40	-4237.11	348.66	179.97	-3766.76	94.19	286.23	-2629.10	20.37	11.57	-2239.86	16.36	177.75	-2355.81	-102.11	220.49	-2465.44	16.66	299.16	-2838.02	99.94	1088.59	0.00	0.00	0.00	-2765.44	38.43	1443.33	-2727.87	159.18	1423.85	-3209.28	89.48	1477.37	-3255.13	77.31	1582.33	65.77	1416.35	68.56	611.09	1170.01	70.87	313.45
6.02000	-3165.28	150.03	7.45	-3175.03	141.67	22.49	-4232.14	347.80	180.13	-3764.14	94.79	285.39	-2615.33	18.97	11.79	-2231.72	17.25	179.16	-2349.72	-101.44	219.51	-2461.17	16.91	297.92	-2832.89	98.85	1088.46	0.00	0.00	0.00	-2758.47	37.81	1444.59	-2719.33	159.09	1423.18	-3200.00	89.03	1477.30	-3246.80	76.57	1582.16	65.90	1415.43	68.93	609.02	1170.62	70.24	314.10
6.03000	-3162.19	150.54	3.89	-3193.63	141.77	18.66	-4227.06	346.94	180.29	-3761.43	95.39	284.53	-2633.81	18.63	10.29	-2224.08	18.12	180.48	-2343.63	-100.77	218.51	-2456.88	17.16	296.66	-2827.73	97.76	1088.34	0.00	0.00	0.00	-2749.24	36.58	1446.57	-2710.91	159.03	1422.51	-3190.70	88.59	1477.23	-3238.44	75.84	1582.00	65.67	1419.09	67.64	611.45	1169.41	70.89	310.63
6.04000	-3136.61	151.90	5.13	-3162.29	144.03	23.16	-4221.86	346.08	180.43	-3758.62	96.01	283.65	-2617.03	16.52	12.25	-2216.94	18.98	181.69	-2337.55	-100.09	217.51	-2452.56	17.40	295.40	-2822.54	96.68	1088.22	0.00	0.00	0.00	-2741.37	36.03	1448.23	-2702.59	159.01	1421.85	-3181.39	88.14	1477.16	-3230.06	75.11	1581.83	66.34	1414.88	69.06	610.94	1169.08	71.07	308.92
6.05000	-3127.16	153.43	3.71	-3170.40	145.42	21.62	-4216.54	345.22	180.56	-3755.72	96.64	282.77	-2604.01	20.80	12.04	-2210.30	19.82	182.81	-2331.49	-99.40	216.49	-2448.22	17.65	294.12	-2817.32	95.61	1088.10	0.00	0.00	0.00	-2735.86	35.84	1449.22	-2694.38	159.01	1421.19	-3172.06	87.70	1477.09	-3221.65	74.40	1581.65	66.37	1416.88	68.29	612.41	1168.89	71.40	309.41
6.06000	-3125.80	155.14	2.10	-3147.48	147.51	25.44	-4211.11	344.35	180.68	-3752.72	97.28	281.86	-2599.79	21.02	12.62	-2204.16	20.65	183.82	-2325.43	-98.71	215.46	-2443.85	17.89	292.83	-2812.06	94.54	1087.99	0.00	0.00	0.00	-2732.37	35.49	1450.11	-2686.28	159.04	1420.55	-3162.71	87.25	1477.03	-3213.22	73.69	1581.47	66.20	1417.48	68.19	610.94	1169.24	71.05	310.39
6.07000	-3118.08	156.92	3.57	-3141.01	149.20	28.65	-4205.56	343.48	180.80	-3749.63	97.93	280.95	-2601.05	20.26	15.09	-2198.52	21.46	184.73	-2319.39	-98.00	214.42	-2439.45	18.13	291.53	-2806.77	93.47	1087.88	0.00	0.00	0.00	-2723.36	34.56	1450.84	-2678.27	159.10	1419.91	-3153.34	86.80	1476.96	-3204.75	72.98	1581.29	65.98	1416.63	68.30	609.01	1169.87	70.45	310.96
6.08000	-3104.47	158.00	8.07	-3112.20	149.70	36.08	-4199.88	342.61	180.90	-3746.43	98.59	280.02	-2620.25	19.03	8.73	-2193.39	22.25	185.53	-2313.36	-97.30	213.37	-2435.02	18.37	290.23	-2801.45	92.42	1087.78	0.00	0.00	0.00	-2719.14	34.41	1451.70	-2670.37	159.19	1419.28	-3143.96	86.35	1476.91	-3196.26	72.29	1581.10	66.04	1417.38	68.27	609.02	1169.94	70.30	314.11
6.09000	-2925.77	158.90	31.11	-3107.94	150.89	38.94	-4194.09	341.74	180.99	-3743.14	99.26	279.07	-2618.82	19.04	11.81	-2188.75	23.03	186.22	-2307.33	-96.58	212.30	-2430.57	18.60	288.91	-2796.09	91.37	1087.68	0.00	0.00	0.00	-2718.03	33.62	1452.79	-2662.57	159.31	1418.66	-3134.55	85.90	1476.85	-3187.75	71.60	1580.90	65.59	1420.05	67.21	612.13	1168.63	71.47	314.98
6.10000	-3067.49	160.00	15.23	-3107.86	151.11	40.06	-4188.17	340.86	181.08	-3739.74	99.94	278.12	-2642.77	21.11	7.38	-2184.62	23.78	186.80	-2301.32	-95.86	211.23	-2426.09	18.84	287.58	-2790.70	90.32	1087.58	0.00	0.00	0.00	-2710.80	32.95	1453.71	-2654.86	159.46	1418.05	-3125.13	85.45	1476.80	-3179.21	70.93	1580.70	65.79	1418.15	67.80	611.50	1169.03	71.21	313.88
6.11000	-3054.55	161.95	17.69	-3098.06	153.79	41.95	-4182.14	339.98	181.15	-3736.25	100.63	277.15	-2621.13	19.03	12.05	-2180.98	24.52	187.27	-2295.32	-95.13	210.14	-2421.58	19.07	286.24	-2785.28	89.28	1087.49	0.00	0.00	0.00	-2691.29	32.98	1454.44	-2647.24	159.63	1417.46	-3115.70	85.00	1476.75	-3170.64	70.26	1580.50	65.89	1417.48	68.03	609.50	1169.69	70.74	313.16
6.12000	-3004.75	163.59	23.02	-3068.56	153.54	46.51	-4175.98	339.09	181.21	-3732.65	101.32	276.16	-2644.57	19.42	5.71	-2177.86	25.23	187.62	-2289.34	-94.39	209.05	-2417.05	19.29	284.88	-2779.83	88.25	1087.40	0.00	0.00	0.00	-2688.44	32.24	1454.78	-2639.72	159.83	1416.88	-3106.25	84.54	1476.70	-3162.04	69.59	1580.29	66.11	1416.65	68.25	611.06	1169.74	71.05	313.63
6.13000	-2983.88	165.65	25.56	-3026.33	154.42	51.32	-4169.70	338.20	181.26	-3728.95	102.03	275.17	-2628.48	18.87	10.81	-2175.23	25.93	187.86	-2283.36	-93.64	207.94	-2412.49	19.52	283.52	-2774.34	87.22	1087.31	0.00	0.00	0.00	-2680.35	32.08	1455.25	-2632.28	160.07	1416.31	-3096.78	84.09	1476.65	-3153.42	68.94	1580.08	66.18	1416.39	68.30	609.93	1169.76	70.72	315.46
6.14000	-2978.09	167.22	24.61	-3046.04	155.84	45.93	-4163.29	337.32	181.31	-3725.14	102.74	274.16	-2644.40	18.69	7.40	-2173.11	26.60	187.97	-2277.40	-92.89	206.82	-2407.89	19.74	282.15	-2768.81	86.20	1087.22	0.00	0.00	0.00	-2671.98	31.66	1455.97	-2624.93	160.33	1415.76	-3087.29	83.63	1476.61	-3144.78	68.30	1579.86	66.09	1415.67	68.42	611.47	1168.87	71.31	314.41
6.15000	-2979.15	169.65	22.16	-3014.28	158.94	47.35	-4156.76	336.42	181.34	-3721.23	103.46	273.14	-2613.02	20.93	12.27	-2171.49	27.25	187.96	-2271.44	-92.13	205.69	-2403.28	19.96	280.76	-2763.26	85.19	1087.14	0.00	0.00	0.00	-2664.45	31.77	1457.00	-2617.67	160.61	1415.23	-3077.79	83.17	1476.57	-3136.11	67.66	1579.63	66.09	1416.18	68.55	612.53	1167.65	71.97	312.92
6.16000	-2955.75	171.32	22.38	-3004.72	159.65	45.71	-4150.11	335.53	181.36	-3717.21	104.19	272.11	-2633.94	19.45	8.73	-2170.37	27.87	187.83	-2265.50	-91.37	204.54	-2398.63	20.18	279.37	-2757.66	84.18	1087.07	0.00	0.00	0.00	-2659.88	31.81	1458.06	-2610.49	160.93	1414.71	-3068.27	82.71	1476.54	-3127.41	67.03	1579.40	66.09	1419.74	67.38	611.24	1169.10	71.08	314.42
6.17000	-2936.65	172.78	21.17	-2965.07	161.98	47.81	-4143.33	334.63	181.37	-3713.08	104.93	271.06	-2659.79	20.30	3.55	-2169.77	28.47	187.58	-2259.58	-90.60	203.39	-2393.95	20.40	277.96	-2752.04	83.18	1086.99	0.00	0.00	0.00	-2653.32	32.74	1458.48	-2603.39	161.27	1414.22	-3058.74	82.25	1476.51	-3118.69	66.41	1579.17	65.61	1419.59	67.44	611.69	1168.98	71.36	313.75
6.18000	-2919.58	175.50	18.99	-2919.17	162.70	50.27	-4136.42	333.73	181.37	-3708.84	105.68	270.01	-2602.41	22.07	15.95	-2169.66	29.04	187.20	-2253.66	-89.82	202.22	-2389.25	20.61	276.55	-2746.38	82.18	1086.92	0.00	0.00	0.00	-2648.69	32.23	1458.62	-2596.37	161.64	1413.74	-3049.19	81.79	1476.48	-3109.94	65.80	1578.93	66.07	1414.92	68.92	612.28	1169.30	71.35	312.83
6.19000	-2885.80	176.93	19.71	-2922.26	164.70	43.62	-4129.39	332.83	181.36	-3704.50	106.43	268.94	-2607.03	20.63	15.44	-2170.06	29.59	186.68	-2247.76	-89.03	201.04	-2384.51	20.82	275.12	-2740.68	81.20	1086.85	0.00	0.00	0.00	-2646.08	32.13	1458.67	-2589.42	162.04	1413.29	-3039.62	81.33	1476.45	-3101.17	65.20	1578.69	66.20	1415.79	68.35	614.17	1167.58	72.18	319.05
6.20000	-2868.74	179.43	17.26	-2899.70	165.62	41.09	-4122.23	331.92	181.34	-3700.04	107.19	267.86	-2594.95	22.89	18.81	-2170.97	30.11	186.04	-2241.87	-88.24	199.85	-2379.75	21.02	273.68	-2734.95	80.22	1086.79	0.00	0.00	0.00	-2636.06	32.66	1458.78	-2582.55	162.46	1412.86	-3030.04	80.87	1476.43	-3092.37	64.61	1578.44	65.70	1418.05	67.78	611.48	1168.39	71.42	314.63
6.21000	-2847.56	182.11	14.58	-2858.57	167.71	41.87	-4114.94	331.01	181.31	-3695.47	107.96	266.77	-2635.63	23.29	11.10	-2172.38	30.60	185.26	-2235.99	-87.44	198.65	-2374.96	21.23	272.23	-2729.19	79.25	1086.73	0.00	0.00	0.00	-2617.53	33.91	1459.27	-2575.75	162.91	1412.45	-3020.45	80.40	1476.41	-3083.55	64.03	1578.19	65.94	1415.67	68.47	610.69	1169.66	70.87	314.35
6.22000	-2806.91	183.76	15.67	-2826.99	169.26	39.47	-4107.52	330.10	181.27	-3690.79	108.73	265.67	-2656.48	20.79	6.47	-2174.30	31.07	184.35	-2230.13	-86.63	197.44	-2370.14	21.43	270.77	-2723.39	78.28	1086.67	0.00	0.00	0.00	-2609.15	33.85	1459.24	-2569.02	163.39	1412.07	-3010.84	79.94	1476.39	-3074.70	63.45	1577.93	66.41	1414.26	68.97	612.94	1170.03	71.10	312.25
6.23000	-2757.55	185.79	19.55	-2803.30	172.30	36.20	-4099.97	329.19	181.21	-3686.00	109.51	264.56	-2616.96	23.90	16.10	-2176.73	31.50	183.30	-2224.28	-85.82	196.21	-2365.29	21.63	269.30	-2717.55	77.32	1086.61	0.00	0.00	0.00	-2609.79	34.48	1458.82	-2562.36	163.89	1411.71	-3001.21	79.47	1476.37	-3065.83	62.89	1577.67	65.65	1416.74	68.50	610.76	1169.57	71.03	312.61
6.24000	-2711.07	188.51	21.74	-2781.26	174.58	33.04	-4092.29	328.27	181.15	-3681.09	110.30	263.44	-2617.01	24.71	15.67	-2179.66	31.90	182.11	-2218.45	-85.00	194.98	-2360.41	21.82	267.82	-2711.68	76.37	1086.56	0.00	0.00	0.00	-2601.93	34.55	1458.41	-2555.76	164.42	1411.37	-2991.57	79.00	1476.36	-3056.93	62.33	1577.40	65.63	1418.30	68.09	610.61	1169.50	70.93	312.97
6.25000	-2683.42	190.52	16.34	-2755.77	176.39	31.09	-4084.47	327.35	181.07	-3676.06	111.09	262.30	-2632.16	22.83	13.04	-2183.11	32.27	180.78	-2212.62	-84.17	193.73	-2355.50	22.01	266.33	-2705.78	75.43	1086.51	0.00	0.00	0.00	-2589.52	35.08	1457.68	-2549.23	164.98	1411.07	-2981.91	78.53	1476.35	-3048.01	61.79	1577.13	65.86	1418.50	67.76	611.18	1169.87	70.83	313.41
6.26000	-2673.40	194.89	9.65	-2712.63	179.14	30.29	-4076.53	326.43	180.99	-3670.92	111.89	261.16	-2601.41	24.09	19.59	-2187.06	32.61	179.31	-2206.82	-83.33	192.46	-2350.56	22.20	264.82	-2699.84	74.49	1086.47	0.00	0.00	0.00	-2585.99	35.81	1456.96	-2542.76	165.56	1410.79	-2972.24	78.07	1476.35	-3039.07	61.25	1576.85	65.87	1420.46	66.80	611.60	1169.35	71.04	313.62
6.27000	-2785.90	199.76	-20.45	-2694.59	182.49	25.96	-4068.45	325.51	180.89	-3665.66	112.70	260.01	-2607.09	25.09	18.68	-2191.51	32.91	177.69	-2201.02	-82.49	191.19	-2345.59	22.39	263.31	-2693.86	73.56	1086.42	0.00	0.00	0.00	-2567.66	37.35	1456.19	-2536.35	166.16	1410.55	-2962.56	77.60	1476.35	-3030.10	60.73	1576.57	65.83	1414.57	68.60	611.45	1168.71	71.20	312.16
6.28000	-2811.52	204.46	-34.78	-2657.71	185.76	26.42	-4060.24	324.59	180.78	-3660.28	113.51	258.84	-2638.40	25.01	14.85	-2196.48	33.19	175.92	-2195.24	-81.64	189.91	-2340.60	22.57	261.78	-2687.85	72.65	1086.38	0.00	0.00	0.00	-2573.23	37.51	1455.39	-2529.99	166.80	1410.33	-2952.86	77.12	1476.35	-3021.10	60.21	1576.28	65.81	1414.25	68.92	611.02	1169.47	70.94	314.77
6.29000	-2724.36	206.02	-22.27	-2629.29	186.67	25.66	-4051.90	323.66	180.66	-3654.78	114.33	257.67	-2636.78	25.84	15.05	-2201.96	33.42	174.00	-2189.48	-80.79	188.61	-2335.57	22.75	260.25	-2681.80	71.73	1086.35	0.00	0.00	0.00	-2571.96	38.10	1454.68	-2523.69	167.45	1410.14	-2943.15	76.65	1476.35	-3012.09	59.70	1575.99	66.40	1414.83	68.66	612.06	1169.61	71.21	316.36
6.30000	-2600.42	206.76	0.11	-2582.73	189.30	28.03	-4043.42	322.73	180.53	-3649.16	115.15	256.49	-2633.79	25.55	14.80	-2207.95	33.62	171.94	-2183.73	-79.93	187.30	-2330.51	22.92	258.70	-2675.71	70.83	1086.31	0.00	0.00	0.00	-2563.95	39.20	1453.68	-2517.44	168.14	1409.99	-2933.43	76.18	1476.36	-3003.05	59.20	1575.69	66.02	1417.00	68.14	609.03	1170.20	70.16	316.07
6.31000	-2515.67	209.01	15.40	-2557.27	191.60	29.31	-4034.80	321.80	180.38	-3643.42	115.98	255.30	-2611.89	25.06	16.90	-2214.44	33.79	169.71	-2177.99	-79.06	185.98	-2325.42	23.09	257.14	-2669.59	69.93	1086.28	0.00	0.00	0.00	-2546.44	40.63	1452.51	-2511.24	168.84	1409.87	-2923.69	75.70	1476.37	-2993.98	58.72	1575.39	65.85	1418.06	68.13	610.39	1169.60	70.73	313.94
6.32000	-2491.51	211.38	18.85	-2522.24	195.24	32.13	-4026.05	320.86	180.23	-3637.56	116.81	254.10	-2632.70	22.79	12.26	-2221.45	33.92	167.34	-2172.27	-78.18	184.65	-2320.30	23.26	255.57	-2663.43	69.05	1086.26	0.00	0.00	0.00	-2547.34	41.63	1451.33	-2505.09	169.57	1409.79	-2913.93	75.23	1476.39	-2984.90	58.24	1575.08	66.07	1416.34	68.48	611.13	1170.20	70.93	314.47
6.33000	-2460.03	214.19	24.15	-2483.47	198.22	38.26	-4017.17	319.92	180.06	-3631.57	117.65	252.89	-2636.25	21.61	10.15	-2228.97	34.00	164.80	-2166.57	-77.30	183.30	-2315.15	23.43	253.99	-2657.23	68.17	1086.23	0.00	0.00	0.00	-2536.46	42.49	1449.87	-2498.99	170.33	1409.74	-2904.17	74.75	1476.41	-2975.79	57.77	1574.76	66.51	1412.35	69.49	609.35	1169.84	70.51	317.31
6.34000	-2444.05	217.35	27.21	-2438.54	198.81	44.91	-4008.14	318.98	179.88	-3625.46	118.49	251.67	-2621.79	22.13	14.47	-2237.00	34.05	162.11	-2160.88	-76.41	181.94	-2309.97	23.59	252.40	-2651.00	67.30	1086.21	0.00	0.00	0.00	-2522.71	43.48	1448.64	-2492.93	171.11	1409.73	-2894.39	74.28	1476.43	-2966.65	57.32	1574.45	65.88	1416.62	68.26	609.89	1170.09	70.50	345.67
6.35000	-2391.44	219.50	38.82	-2444.89	201.90	42.69	-3998.98	318.04	179.69	-3619.22	119.34	250.45	-2628.44	20.28	11.74	-2245.54	34.06	159.25	-2155.20	-75.51	180.58	-2304.75	23.75	250.79	-2644.73	66.44	1086.19	0.00	0.00	0.00	-2512.54	44.62	1447.45	-2486.91	171.92	1409.75	-2884.59	73.80	1476.45	-2957.50	56.87	1574.12	66.13	1414.65	69.07	611.66	1169.39	71.29	324.75
6.36000	-2392.90	221.04	41.57	-2432.14	204.69	47.35	-3989.67	317.10	179.49	-3612.86	120.19	249.21	-2646.35	17.86	8.77	-2254.59	34.03	156.23	-2149.55	-74.61	179.19	-2299.51	23.90	249.18	-2638.43	65.58	1086.17	0.00	0.00	0.00	-2504.93	45.55	1445.97	-2480.93	172.75	1409.82	-2874.79	73.32	1476.48	-2948.32	56.44	1573.80	65.78	1415.62	68.39	609.92	1169.23	70.70	313.85
6.37000	-2340.11	222.25	54.83	-2371.62	204.23	58.47	-3980.23	316.15	179.28	-3606.37	121.04	247.97	-2618.27	19.23	14.58	-2264.16	33.96	153.04	-2143.90	-73.70	177.80	-2294.23	24.05	247.55	-2632.08	64.74	1086.16	0.00	0.00	0.00	-2513.70	47.02	1444.99	-2474.99	173.60	1409.92	-2864.97	72.84	1476.51	-2939.11	56.01	1573.46	65.58	1415.36	68.59	612.06	1169.28	71.13	316.12
6.38000	-2291.02	222.88	67.24	-2351.43	205.71	64.74	-3970.65	315.21	179.05	-3599.75	121.90	246.72	-2631.07	17.64	11.91	-2274.24	33.85	149.69	-2138.28	-72.78	176.39	-2288.93	24.20	245.92	-2625.70	63.90	1086.15	0.00	0.00	0.00	-2508.51	47.82	1443.60	-2469.08	174.48	1410.06	-2855.14	72.36	1476.55	-2929.89	55.60	1573.12	65.65	1418.25	67.92	612.66	1169.77	71.21	315.01
6.39000	-2250.74	224.46	76.40	-2319.81	207.17	70.76	-3960.92	314.26	178.81	-3592.99	122.76	245.47	-2623.50	19.00	13.49	-2284.83	33.69	146.17	-2132.67	-71.86	174.97	-2283.59	24.35	244.27	-2619.28	63.08	1086.14	0.00	0.00	0.00	-2498.87	49.46	1442.13	-2463.21	175.38	1410.25	-2845.30	71.88	1476.59	-2920.64	55.19	1572.78	65.72	1419.55	67.58	611.25	1169.93	70.87	315.07
6.40000	-2215.68	225.37	83.87	-2289.02	207.78	76.45	-3951.06	313.30	178.56	-3586.11	123.62	244.20	-2625.43	18.14	12.25	-2295.93	33.49	142.47	-2127.07	-70.93	173.54	-2278.22	24.48	242.61	-2612.82	62.26	1086.13	0.00	0.00	0.00	-2486.44	51.26	1440.89	-2457.36	176.30	1410.48	-2835.45	71.39	1476.63	-2911.37	54.80	1572.43	65.34	1420.44	67.07	610.76	1170.16	70.64	314.14
6.41000	-2185.51	225.68	89.75	-2259.37	207.66	81.73	-3941.05	312.35	178.30	-3579.10	124.49	242.93	-2647.73	17.98	8.93	-2307.55	33.25	138.61	-2121.50	-69.99	172.10	-2272.81	24.62	240.94	-2606.33	61.45	1086.13	0.00	0.00	0.00	-2481.83	52.40	1439.77	-2451.55	177.25	1410.75	-2825.58	70.91	1476.68	-2902.08	54.42	1572.08	65.17	1420.18	66.90	611.69	1169.34	71.14	312.27
6.42000	-2159.95	225.47	94.15	-2231.18	206.94	86.50	-3930.90	311.39	178.03	-3571.95	125.36	241.65	-2613.70	17.10	14.45	-2319.69	32.95	134.56	-2115.94	-69.05	170.65	-2267.38	24.75	239.26	-2599.79	60.65	1086.13	0.00	0.00	0.00	-2478.24	53.76	1439.15	-2445.76	178.22	1411.07	-2815.70	70.43	1476.73	-2892.76	54.05	1571.72	65.65	1418.93	67.39	611.82	1169.66	71.06	312.08
6.43000	-2138.67	224.81	97.14	-2204.75	205.73	90.67	-3920.60	310.44	177.74	-3564.67	126.24	240.37	-2622.66	17.33	12.73	-2332.33	32.62	130.34	-2110.39	-68.10	169.18	-2261.91	24.88	237.57	-2593.22	59.86	1086.14	0.00	0.00	0.00	-2456.82	54.43	1436.98	-2440.00	179.21	1411.44	-2805.81	69.94	1476.78	-2883.43	53.69	1571.35	65.91	1418.98	67.62	612.47	1169.75	71.13	310.64
6.44000	-2121.38	223.76	98.84	-2180.41	204.15	94.15	-3910.16	309.48	177.44	-3557.26	127.11	239.07	-2623.07	17.80	14.46	-2345.50	32.23	125.94	-2104.87	-67.14	167.70	-2256.41	25.00	235.86	-2586.61	59.08	1086.14	0.00	0.00	0.00	-2447.43	55.60	1435.82	-2434.26	180.23	1411.85	-2795.91	69.45	1476.84	-2874.07	53.34	1570.98	65.97	1417.66	68.12	612.69	1169.23	71.45	311.45
6.45000	-2107.75	222.42	99.34	-2158.47	202.33	96.85	-3899.57	308.52	177.13	-3549.71	127.99	237.77	-2633.07	18.12	9.24	-2359.18	31.80	121.36	-2099.36	-66.17	166.20	-2250.88	25.12	234.15	-2579.96	58.31	1086.15	0.00	0.00	0.00	-2446.39	57.34	1435.28	-2428.54	181.27	1412.31	-2786.00	68.97	1476.90	-2864.69	53.00	1570.61	65.53	1419.19	67.47	612.41	1168.89	71.52	311.33
6.46000	-2097.49	220.83	98.75	-2139.24	200.38	98.68	-3888.84	307.55	176.80	-3542.02	128.87	236.47	-2644.40	15.95	10.28	-2373.37	31.32	116.59	-2093.87	-65.20	164.70	-2245.32	25.24	232.42	-2573.27	57.55	1086.16	0.00	0.00	0.00	-2448.95	59.05	1434.71	-2422.84	182.33	1412.82	-2776.07	68.48	1476.96	-2855.29	52.67	1570.23	66.18	1413.64	69.16	610.99	1169.81	70.78	315.78
6.47000	-2090.28	219.08	97.15	-2123.05	198.42	99.55	-3877.96	306.59	176.47	-3534.19	129.75	235.16	-2636.50	18.13	10.97	-2388.08	30.79	111.64	-2088.39	-64.22	163.18	-2239.72	25.35	230.68	-2566.55	56.80	1086.17	0.00	0.00	0.00	-2430.78	60.62	1433.41	-2417.15	183.41	1413.38	-2766.14	67.99	1477.03	-2845.86	52.36	1569.84	65.91	1416.16	68.20	613.30	1169.19	71.31	315.02
6.48000	-2085.81	217.24	94.64	-2110.20	196.58	99.36	-3866.94	305.62	176.12	-3526.23	130.63	233.84	-2662.55	18.00	4.87	-2403.31	30.20	106.50	-2082.94	-63.24	161.65	-2234.09	25.46	228.94	-2559.78	56.06	1086.19	0.00	0.00	0.00	-2422.91	62.53	1432.80	-2411.48	184.51	1413.99	-2756.19	67.50	1477.10	-2836.42	52.06	1569.45	65.95	1417.18	68.12	609.89	1170.74	70.19	311.85
6.49000	-2083.78	215.39	91.33	-2101.02	194.97	98.04	-3855.77	304.65	175.76	-3518.13	131.52	232.52	-2601.55	17.13	17.02	-2419.05	29.57	101.17	-2077.50	-62.25	160.11	-2228.43	25.56	227.18	-2552.98	55.33	1086.21	0.00	0.00	0.00	-2418.28	64.08	1432.18	-2405.82	185.64	1414.65	-2746.23	67.01	1477.18	-2826.95	51.76	1569.05	65.67	1417.52	68.07	610.70	1170.25	70.66	311.36
6.50000	-2083.88	213.58	87.32	-2095.81	193.72	95.48	-3844.44	303.68	175.38	-3509.88	132.41	231.19	-2640.23	17.20	9.78	-2435.32	28.88	95.65	-2072.08	-61.25	158.55	-2222.73	25.66	225.40	-2546.13	54.61	1086.23	0.00	0.00	0.00	-2414.94	65.92	1431.73	-2400.17	186.79	1415.37	-2736.27	66.52	1477.26	-2817.46	51.48	1568.65	65.72	1416.07	68.63	609.56	1169.24	70.75	313.09
6.51000	-2085.80	211.90	82.69	-2094.89	192.95	91.59	-3832.97	302.71	174.99	-3501.50	133.29	229.86	-2628.54	16.74	9.91	-2452.10	28.15	89.93	-2066.68	-60.25	156.98	-2217.00	25.76	223.62	-2539.25	53.90	1086.25	0.00	0.00	0.00	-2408.27	68.07	1431.24	-2394.52	187.96	1416.14	-2726.29	66.03	1477.34	-2807.96	51.22	1568.25	66.08	1417.02	68.03	609.85	1168.94	70.85	313.74
6.52000	-2089.22	210.43	77.55	-2098.58	192.77	86.29	-3821.35	301.73	174.59	-3492.97	134.18	228.52	-2628.17	17.83	11.76	-2469.40	27.35	84.02	-2061.29	-59.23	155.40	-2211.24	25.85	221.83	-2532.32	53.20	1086.27	0.00	0.00	0.00	-2392.86	70.31	1430.36	-2388.88	189.15	1416.96	-2716.30	65.53	1477.42	-2798.43	50.96	1567.83	65.85	1416.46	68.33	610.97	1168.53	71.24	314.19
6.53000	-2093.85	209.22	71.99	-2107.20	193.31	79.48	-3809.57	300.76	174.18	-3484.29	135.07	227.18	-2624.13	16.76	12.26	-2487.21	26.51	77.91	-2055.93	-58.22	153.81	-2205.44	25.93	220.02	-2525.36	52.51	1086.30	0.00	0.00	0.00	-2383.25	72.03	1430.35	-2383.25	190.36	1417.84	-2706.30	65.04	1477.51	-2788.88	50.72	1567.42	66.15	1417.89	67.84	610.51	1168.40	71.15	314.47
6.54000	-2099.36	208.35	66.12	-2121.05	194.68	71.07	-3797.65	299.78	173.75	-3475.47	135.96	225.83	-2632.74	15.76	10.93	-2505.55	25.60	71.60	-2050.58	-57.19	152.20	-2199.61	26.01	218.21	-2518.36	51.84	1086.33	0.00	0.00	0.00	-2376.21	73.47	1430.16	-2377.61	191.59	1418.78	-2696.30	64.55	1477.61	-2779.31	50.48	1566.99	66.28	1416.01	68.72	612.00	1169.20	71.24	313.97
6.55000	-2105.46	207.90	60.03	-2140.46	197.01	60.97	-3785.57	298.80	173.31	-3466.51	136.85	224.48	-2643.20	15.35	9.18	-2524.41	24.64	65.09	-2045.26	-56.16	150.58	-2193.75	26.09	216.38	-2511.31	51.17	1086.37	0.00	0.00	0.00	-2373.65	75.35	1430.31	-2371.97	192.84	1419.78	-2686.28	64.05	1477.71	-2769.72	50.26	1566.56	66.24	1416.72	68.42	613.02	1169.61	71.31	312.96
6.56000	-2111.86	207.93	53.81	-2168.53	200.47	51.46	-3773.34	297.82	172.86	-3457.40	137.74	223.12	-2585.39	17.00	19.22	-2550.01	21.90	58.53	-2039.95	-55.12	148.95	-2187.85	26.16	214.54	-2504.23	50.51	1086.40	0.00	0.00	0.00	-2366.51	77.92	1429.98	-2366.33	194.12	1420.84	-2676.25	63.55	1477.81	-2760.11	50.06	1566.13	66.37	1415.45	68.84	612.60	1169.04	71.53	313.38
6.57000	-2141.54	208.97	42.51	-2202.77	201.96	39.65	-3760.96	296.84	172.39	-3448.14	138.63	221.76	-2599.86	15.86	18.41	-2584.51	22.22	52.11	-2034.66	-54.08	147.31	-2181.92	26.23	212.69	-2497.10	49.86	1086.44	0.00	0.00	0.00	-2364.16	80.19	1431.06	-2360.69	195.41	1421.96	-2666.22	63.06	1477.92	-2750.48	49.86	1565.69	66.17	1417.31	68.07	611.39	1168.72	71.45	311.51
6.58000	-2117.65	210.12	40.96	-2150.25	201.42	42.46	-3748.42	295.85	171.91	-3438.73	139.52	220.40	-2631.81	15.23	11.29	-2604.88	21.83	46.89	-2029.39	-53.02	145.65	-2175.95	26.29	210.83	-2489.94	49.23	1086.48	0.00	0.00	0.00	-2354.23	82.01	1430.87	-2355.03	196.73	1423.14	-2656.17	62.56	1478.03	-2740.82	49.68	1565.25	65.82	1418.83	67.54	611.16	1169.54	71.09	313.16
6.59000	-2140.89	210.04	30.01	-2155.34	202.51	35.70	-3735.73	294.87	171.42	-3429.18	140.41	219.03	-2664.69	15.08	6.06	-2614.46	21.01	41.38	-2024.14	-51.97	143.98	-2169.95	26.35	208.95	-2482.73	48.61	1086.52	0.00	0.00	0.00	-2347.83	84.00	1431.05	-2349.37	198.06	1424.38	-2646.12	62.06	1478.14	-2731.15	49.51	1564.80	65.62	1417.18	68.22	612.77	1169.57	71.25	314.44
6.60000	-2156.85	210.97	22.89	-2160.15	203.54	29.35	-3722.88	293.88	170.91	-3419.47	141.30	217.66	-2617.58	15.74	13.49	-2633.14	19.84	32.67	-2018.92	-50.90	142.30	-2163.91	26.41	207.07	-2475.48	47.99	1086.56	0.00	0.00	0.00	-2338.52	85.78	1431.50	-2343.69	199.41	1425.68	-2636.05	61.56	1478.26	-2721.46	49.35	1564.34	65.67	1417.36	68.34	610.27	1169.89	70.74	314.77
6.61000	-2137.11	208.61	24.40	-2164.67	204.51	23.42	-3709.87	292.89	170.39	-3409.61	142.18	216.28	-2608.93	15.21	17.28	-2651.04	18.11	22.61	-2013.71	-49.83	140.60	-2157.84	26.46	205.17	-2468.20	47.39	1086.61	0.00	0.00	0.00	-2320.24	87.58	1432.33	-2338.00	200.79	1427.05	-2625.98	61.06	1478.38	-2711.75	49.20	1563.88	65.18	1419.68	67.59	610.86	1169.95	70.70	314.08
6.62000	-2137.48	208.08	21.64	-2168.91	205.43	17.88	-3696.71	291.90	169.86	-3399.60	143.07	214.90	-2636.73	14.45	10.04	-2648.65	17.69	18.48	-2008.52	-48.75	138.89	-2151.73	26.50	203.26	-2460.87	46.80	1086.66	0.00	0.00	0.00	-2322.94	89.07	1432.44	-2332.29	202.18	1428.49	-2615.90	60.56	1478.50	-2702.02	49.07	1563.42	65.51	1417.68	68.04	612.22	1170.28	70.97	313.11
6.63000	-2150.50	209.14	16.61	-2172.89	206.30	12.73	-3683.39	290.91	169.31	-3389.43	143.95	213.52	-2618.36	16.86	15.19	-2646.59	17.52	16.35	-2003.35	-47.67	137.17	-2145.59	26.54	201.34	-2453.50	46.22	1086.71	0.00	0.00	0.00	-2309.56	91.20	1433.95	-2326.57	203.59	1429.99	-2605.81	60.06	1478.63	-2692.27	48.95	1562.94	65.68	1417.64	67.93	610.13	1169.22	70.87	315.16
6.64000	-2135.93	208.94	17.59	-2176.60	207.12	7.96	-3669.91	289.92	168.75	-3379.11	144.84	212.14	-2625.77	16.55	12.84	-2639.25	18.29	15.42	-1998.20	-46.57	135.43	-2139.42	26.57	199.41	-2446.08	45.66	1086.76	0.00	0.00	0.00	-2305.13	92.56	1434.41	-2320.82	205.02	1431.56	-2595.72	59.56	1478.77	-2682.50	48.85	1562.47	66.09	1413.36	69.10	611.44	1168.38	71.53	314.81
6.65000	-2148.07	208.68	15.07	-2180.05	207.88	3.55	-3656.27	288.92	168.17	-3368.63	145.72	210.75	-2629.62	16.50	12.89	-2627.12	18.68	15.89	-1993.07	-45.48	133.69	-2133.20	26.60	197.47	-2438.63	45.10	1086.82	0.00	0.00	0.00	-2298.80	94.11	1434.89	-2315.05	206.47	1433.20	-2585.61	59.06	1478.91	-2672.71	48.75	1561.98	65.96	1415.63	68.44	611.24	1169.19	71.24	314.40
6.66000	-2129.07	207.65	16.85	-2183.25	208.60	-0.50	-3642.48	287.93	167.58	-3358.00	146.60	209.37	-2611.57	16.06	14.79	-2632.50	18.90	13.11	-1987.97	-44.37	131.92	-2126.96	26.63	195.51	-2431.13	44.56	1086.87	0.00	0.00	0.00	-2288.42	96.86	1435.97	-2309.25	207.94	1434.91	-2575.50	58.55	1479.05	-2662.91	48.67	1561.50	65.75	1416.20	68.22	611.59	1169.01	71.24	315.61
6.67000	-2143.24	208.12	13.83	-2186.20	209.26	-4.20	-3628.52	286.93	166.98	-3347.20	147.48	207.98	-2600.72	15.74	15.39	-2635.30	18.93	11.16	-1982.88	-43.26	130.15	-2120.67	26.65	193.55	-2423.60	44.03	1086.93	0.00	0.00	0.00	-2277.51	97.88	1437.06	-2303.43	209.43	1436.69	-2565.38	58.05	1479.20	-2653.08	48.61	1561.00	65.76	1413.82	69.19	611.16	1169.01	71.22	316.10
6.68000	-2129.07	207.27	16.26	-2188.91	209.89	-7.56	-3614.40	285.93	166.36	-3336.25	148.35	206.58	-2620.83	16.59	9.70	-2624.89	18.22	11.64	-1977.82	-42.14	128.36	-2114.35	26.66	191.57	-2416.02	43.51	1086.99	0.00	0.00	0.00	-2274.36	99.78	1437.60	-2300.51	210.18	1437.60	-2555.25	57.54	1479.35	-2643.24	48.55	1560.50	65.98	1418.56	67.61	613.52	1169.06	71.62	315.55
6.69000	-2138.65	207.80	13.60	-2191.40	210.46	-10.60	-3600.11	284.93	165.73	-3325.14	149.22	205.19	-2624.10	13.51	5.87	-2603.82	18.37	16.24	-1972.78	-41.02	126.56	-2108.00	26.67	189.58	-2408.39	43.00	1087.06	0.00	0.00	0.00	-2268.05	100.48	1438.06	-2290.31	211.60	1438.75	-2545.11	57.04	1479.50	-2633.37	48.51	1560.00	66.07	1418.07	67.69	613.88	1169.64	71.46	313.36
6.70000	-2134.25	208.17	14.56	-2193.65	210.99	-13.33	-3585.67	283.93	165.08	-3313.87	150.09	203.79	-2604.86	13.58	7.75	-2605.49	17.70	17.09	-1967.76	-39.89	124.75	-2101.61	26.67	187.58	-2400.73	42.51	1087.12	0.00	0.00	0.00	-2259.93	101.04	1439.05	-2278.94	213.34	1440.16	-2534.97	56.53	1479.66	-2623.49	48.48	1559.49	66.06	1415.58	68.49	612.47	1169.98	71.01	314.18
6.71000	-2132.11	208.07	14.98	-2195.68	211.48	-15.74	-3571.06	282.93	164.42	-3302.44	150.96	202.40	-2588.13	10.45	7.26	-2603.89	17.30	19.35	-1962.76	-38.75	122.92	-2095.18	26.67	185.57	-2393.02	42.02	1087.19	0.00	0.00	0.00	-2250.93	102.54	1440.73	-2270.76	214.88	1442.00	-2524.82	56.03	1479.82	-2613.59	48.47	1558.97	66.07	1414.75	69.06	611.35	1169.26	71.06	316.58
6.72000	-2121.82	208.09	16.96	-2197.50	211.93	-17.87	-3556.29	281.93	163.75	-3290.84	151.83	201.00	-2575.03	13.53	10.07	-2586.93	18.85	24.33	-1957.78	-37.60	121.08	-2088.72	26.66	183.55	-2385.27	41.55	1087.26	0.00	0.00	0.00	-2244.55	103.78	1441.67	-2270.79	216.10	1442.95	-2514.66	55.52	1479.99	-2603.67	48.47	1558.45	66.11	1415.49	68.63	610.86	1169.84	70.62	316.94
6.73000	-2156.46	207.58	10.42	-2199.11	212.33	-19.70	-3541.35	280.93	163.06	-3279.08	152.69	199.60	-2548.68	17.05	16.90	-2573.20	22.47	27.85	-1952.83	-36.45	119.22	-2082.22	26.65	181.51	-2377.48	41.10	1087.33	0.00	0.00	0.00	-2242.06	104.40	1442.40	-2251.28	216.11	1444.11	-2504.50	55.01	1480.16	-2593.73	48.49	1557.92	65.57	1418.17	67.58	612.44	1168.87	71.39	315.55
6.74000	-2157.63	208.07	10.21	-2200.52	212.70	-21.27	-3526.25	279.92	162.36	-3267.15	153.54	198.20	-2542.60	20.82	16.08	-2552.42	27.05	31.54	-1947.89	-35.30	117.36	-2075.68	26.63	179.46	-2369.64	40.65	1087.40	0.00	0.00	0.00	-2239.86	105.36	1443.29	-2244.52	216.73	1444.98	-2494.33	54.50	1480.34	-2583.78	48.51	1557.39	65.95	1419.46	67.26	612.85	1169.16	71.47	313.39
6.75000	-2126.16	207.99	16.71	-2201.73	213.02	-22.56	-3510.98	278.91	161.64	-3255.06	154.40	196.80	-2532.95	23.73	16.19	-2542.86	30.52	32.39	-1942.98	-34.13	115.48	-2069.10	26.61	177.41	-2361.76	40.22	1087.48	0.00	0.00	0.00	-2226.79	106.23	1444.40	-2239.16	217.83	1445.86	-2484.15	53.99	1480.52	-2573.81	48.56	1556.85	65.97	1417.49	67.77	612.00	1169.59	71.20	312.71
6.76000	-2127.50	208.82	16.82	-2202.75	213.31	-23.61	-3495.54	277.91	160.90	-3242.80	155.25	195.40	-2499.52	26.79	20.19	-2517.51	33.32	35.78	-1938.10	-32.96	113.58	-2062.49	26.58	175.33	-2353.84	39.80	1087.56	0.00	0.00	0.00	-2197.72	106.63	1445.49	-2220.37	218.99	1446.96	-2473.97	53.48	1480.71	-2563.82	48.61	1556.31	66.35	1413.18	69.26	610.15	1169.29	70.88	313.61
6.77000	-2133.94	208.72	15.74	-2203.58	213.57	-24.41	-3479.94	276.90	160.16	-3230.38	156.09	194.00	-2484.54	29.65	20.28	-2502.80	35.87	35.93	-1933.23	-31.78	111.68	-2055.85	26.55	173.25	-2345.87	39.40	1087.63	0.00	0.00	0.00	-2201.14	107.99	1446.56	-2224.64	219.86	1448.04	-2463.78	52.97	1480.89	-2553.81	48.68	1555.76	66.23	1414.92	68.83	611.50	1169.06	71.20	312.98
6.78000	-2151.14	209.60	12.50	-2204.24	213.79	-24.97	-3464.17	275.89	159.39	-3217.78	156.93	192.60	-2454.90	30.19	22.88	-2465.44	38.17	39.42	-1928.39	-30.60	109.75	-2049.16	26.51	171.16	-2337.86	39.00	1087.71	0.00	0.00	0.00	-2197.51	109.11	1447.87	-2220.90	220.13	1449.22	-2453.59	52.46	1481.09	-2543.78	48.77	1555.20	66.20	1415.78	68.61	610.24	1170.21	70.45	312.43
6.79000	-2149.40	207.65	13.05	-2204.73	213.97	-25.31	-3448.23	274.88	158.62	-3205.02	157.77	191.20	-2428.99	31.95	24.02	-2458.65	39.04	36.62	-1923.57	-29.41	107.82	-2042.44	26.46	169.05	-2329.80	38.62	1087.80	0.00	0.00	0.00	-2192.53	108.75	1448.38	-2209.55	220.32	1450.54	-2443.39	51.95	1481.29	-2533.74	48.87	1554.64	66.17	1413.36	69.00	612.86	1168.28	71.74	313.94
6.80000	-2136.00	207.79	15.20	-2205.06	214.13	-25.44	-3432.12	273.87	157.83	-3192.08	158.60	189.80	-2393.09	34.88	24.80	-2426.22	40.60	37.64	-1918.78	-28.22	105.87	-2035.68	26.41	166.94	-2321.71	38.26	1087.88	0.00	0.00	0.00	-2187.42	109.23	1449.28	-2200.75	220.42	1450.88	-2433.18	51.44	1481.49	-2523.68	48.98	1554.08	66.02	1415.12	68.53	611.30	1168.38	71.37	314.82
6.81000	-2136.65	207.57	15.88	-2205.22	214.25	-25.37	-3415.84	272.86	157.02	-3178.97	159.43	188.40	-2401.88	35.42	19.43	-2396.95	42.78	37.46	-1914.01	-27.01	103.91	-2028.88	26.35	164.81	-2313.56	37.90	1087.97	0.00	0.00	0.00	-2174.66	109.72	1449.35	-2198.88	221.59	1452.15	-2422.97	50.92	1481.70	-2513.60	49.11	1553.50	66.23	1415.86	68.40	610.05	1170.00	70.40	312.45
6.82000	-2147.09	206.37	15.49	-2205.23	214.34	-25.10	-3399.39	271.84	156.20	-3165.69	160.25	187.00	-2369.32	37.83	19.41	-2384.52	43.53	33.88	-1909.26	-25.80	101.94	-2022.04	26.29	162.67	-2305.38	37.56	1088.05	0.00	0.00	0.00	-2164.15	110.17	1450.10	-2189.60	221.24	1452.53	-2412.75	50.41	1481.91	-2503.51	49.25	1552.93	66.04	1416.90	68.15	609.00	1169.49	70.59	313.53
6.83000	-2156.44	205.92	15.10	-2205.10	214.41	-24.65	-3382.76	270.83	155.36	-3152.24	161.06	185.60	-2310.47	40.82	25.34	-2360.26	45.75	32.87	-1904.54	-24.59	99.95	-2015.17	26.22	160.51	-2297.14	37.24	1088.14	0.00	0.00	0.00	-2158.05	110.44	1450.95	-2184.07	221.19	1453.94	-2402.53	49.90	1482.12	-2493.40	49.41	1552.34	66.07	1414.69	68.68	610.38	1170.01	70.81	315.23
6.84000	-2153.85	206.33	15.64	-2204.82	214.45	-24.03	-3365.97	269.82	154.51	-3138.61	161.87	184.21	-2291.46	41.97	22.53	-2341.03	46.50	30.67	-1899.84	-23.36	97.95	-2008.26	26.15	158.35	-2288.87	36.93	1088.23	0.00	0.00	0.00	-2157.24	110.59	1451.54	-2169.49	222.03	1453.94	-2392.30	49.38	1482.34	-2483.27	49.58	1551.75	65.84	1416.91	67.92	611.20	1169.60	71.00	312.81
6.85000	-2128.91	205.27	20.73	-2204.41	214.46	-23.24	-3349.00	268.80	153.64	-3124.80	162.68	182.81	-2267.50	44.52	20.32	-2311.58	47.77	29.90	-1895.16	-22.14	95.93	-2001.30	26.07	156.17	-2280.55	36.63	1088.32	0.00	0.00	0.00	-2149.95	110.55	1451.99	-2159.47	222.89	1453.74	-2382.07	48.87	1482.57	-2473.12	49.77	1551.16	66.34	1414.86	69.02	611.41	1169.33	70.97	312.87
6.86000	-2120.73	203.06	24.41	-2203.88	214.44	-22.31	-3331.85	267.79	152.76	-3110.82	163.48	181.42	-2221.23	46.25	23.12	-2275.63	49.08	29.82	-1890.51	-20.90	93.90	-1994.32	25.98	153.99	-2272.18	36.34	1088.42	0.00	0.00	0.00	-2128.05	110.92	1452.57	-2159.54	222.91	1454.84	-2371.83	48.35	1482.80	-2462.96	49.97	1550.56	65.90	1415.31	68.77	610.65	1169.46	71.02	313.09
6.87000	-2113.75	202.02	25.85	-2203.22	214.41	-21.23	-3314.53	266.77	151.86	-3096.66	164.27	180.03	-2202.00	46.83	21.51	-2248.70	48.62	29.10	-1885.88	-19.66	91.86	-1987.29	25.89	151.79	-2263.77	36.07	1088.51	0.00	0.00	0.00	-2123.26	110.42	1453.23	-2157.32	222.53	1455.04	-2361.59	47.84	1483.03	-2452.78	50.19	1549.95	65.95	1413.40	69.37	611.42	1170.29	70.73	314.01
6.88000	-2139.20	202.71	22.38	-2202.44	214.35	-20.02	-3297.04	265.75	150.94	-3082.32	165.06	178.64	-2169.70	47.85	21.40	-2209.16	48.99	29.97	-1881.28	-18.41	89.80	-1980.22	25.79	149.58	-2255.31	35.82	1088.61	0.00	0.00	0.00	-2118.82	110.26	1453.23	-2139.57	221.77	1455.62	-2351.35	47.32	1483.27	-2442.59	50.42	1549.34	65.87	1416.89	68.32	610.65	1169.81	70.78	314.10
6.89000	-2139.32	202.47	22.60	-2201.56	214.27	-18.69	-3279.37	264.73	150.02	-3067.80	165.84	177.25	-2133.29	45.48	23.43	-2186.68	47.80	28.94	-1876.70	-17.16	87.73	-1973.12	25.68	147.35	-2246.81	35.58	1088.71	0.00	0.00	0.00	-2109.89	110.35	1453.18	-2128.65	221.35	1455.53	-2341.10	46.80	1483.52	-2432.38	50.67	1548.72	65.58	1417.40	67.86	614.16	1168.30	72.03	313.68
6.90000	-2124.95	202.52	25.84	-2200.57	214.17	-17.24	-3261.53	263.71	149.07	-3053.10	166.61	175.87	-2125.11	42.78	19.51	-2158.42	46.65	29.25	-1872.15	-15.89	85.64	-1965.97	25.57	145.12	-2238.26	35.35	1088.81	0.00	0.00	0.00	-2100.87	110.50	1452.04	-2125.18	221.29	1455.31	-2330.85	46.28	1483.77	-2422.16	50.93	1548.09	65.80	1414.45	68.69	614.24	1168.02	72.10	313.19
6.91000	-2132.90	201.92	24.28	-2199.49	214.05	-15.70	-3243.50	262.70	148.11	-3038.22	167.38	174.49	-2091.25	39.63	22.95	-2120.68	44.74	31.86	-1867.62	-14.63	83.55	-1958.79	25.45	142.87	-2229.67	35.14	1088.91	0.00	0.00	0.00	-2091.78	110.69	1449.90	-2134.39	220.85	1456.32	-2320.59	45.77	1484.02	-2411.91	51.21	1547.46	65.59	1416.45	68.19	613.24	1168.23	71.94	313.66
6.92000	-2118.33	201.59	26.31	-2198.32	213.91	-14.07	-3225.30	261.68	147.13	-3023.15	168.14	173.11	-2087.80	37.28	18.73	-2084.43	43.71	35.00	-1863.12	-13.35	81.43	-1951.57	25.33	140.61	-2221.03	34.94	1089.01	0.00	0.00	0.00	-2082.64	110.92	1446.86	-2108.00	221.29	1455.13	-2310.33	45.25	1484.28	-2401.66	51.50	1546.83	66.06	1414.26	68.74	612.18	1170.06	71.04	313.53
6.93000	-2164.53	203.78	16.02	-2197.06	213.76	-12.35	-3206.92	260.65	146.14	-3007.90	168.89	171.73	-2019.04	33.59	27.90	-2058.25	42.18	37.96	-1858.65	-12.07	79.31	-1944.30	25.20	138.34	-2212.35	34.75	1089.12	0.00	0.00	0.00	-2073.44	111.18	1443.01	-2100.34	220.26	1454.34	-2300.07	44.73	1484.54	-2391.38	51.81	1546.19	66.18	1412.90	69.33	610.48	1170.12	70.41	314.39
6.94000	-2139.00	203.75	20.23	-2195.72	213.59	-10.57	-3188.36	259.63	145.13	-2992.47	169.63	170.36	-1995.42	31.26	28.67	-2013.42	40.67	44.82	-1854.20	-10.79	77.17	-1937.00	25.06	136.06	-2203.62	34.59	1089.22	0.00	0.00	0.00	-2064.19	111.44	1438.46	-2095.33	220.08	1453.82	-2289.80	44.21	1484.81	-2381.10	52.13	1545.54	66.07	1415.63	68.55	610.84	1170.39	70.23	312.86
6.95000	-2137.33	205.11	19.31	-2194.31	213.41	-8.73	-3169.62	258.61	144.11	-2976.85	170.37	168.99	-1940.06	29.35	38.81	-1961.39	37.95	52.57	-1849.77	-9.49	75.01	-1929.66	24.92	133.76	-2194.84	34.43	1089.33	0.00	0.00	0.00	-2054.91	111.69	1433.30	-2091.26	219.92	1453.20	-2279.53	43.69	1485.08	-2370.79	52.47	1544.88	66.25	1412.64	69.23	612.02	1169.97	70.71	312.26
6.96000	-2131.77	207.55	17.90	-2192.84	213.21	-6.84	-3150.70	257.59	143.07	-2961.04	171.10	167.62	-1933.22	27.21	40.95	-1946.94	35.49	53.40	-1845.37	-8.19	72.84	-1922.28	24.77	131.45	-2186.01	34.29	1089.44	0.00	0.00	0.00	-2045.61	111.93	1427.63	-2080.07	219.89	1452.09	-2269.25	43.17	1485.36	-2360.47	52.83	1544.22	65.78	1416.58	67.97	611.78	1169.32	71.01	313.76
6.97000	-2138.53	209.00	16.86	-2191.31	213.01	-4.90	-3131.60	256.57	142.01	-2945.04	171.82	166.26	-1950.49	24.60	40.28	-1902.38	35.36	60.42	-1841.00	-6.89	70.66	-1914.86	24.62	129.14	-2177.14	34.17	1089.55	0.00	0.00	0.00	-2036.30	112.14	1421.55	-2064.49	218.45	1451.19	-2258.98	42.65	1485.64	-2350.14	53.20	1543.56	65.64	1418.67	67.19	611.13	1169.83	70.88	315.94
6.98000	-2141.64	211.61	15.88	-2189.72	212.79	-2.94	-3112.32	255.54	140.94	-2928.86	172.53	164.90	-1878.73	23.54	57.97	-1866.67	33.37	65.64	-1836.66	-5.58	68.47	-1907.39	24.45	126.80	-2168.22	34.06	1089.66	0.00	0.00	0.00	-2026.97	112.31	1415.15	-2064.26	218.39	1450.21	-2248.70	42.12	1485.93	-2339.79	53.59	1542.89	66.27	1415.82	68.46	610.24	1169.84	70.60	314.13
6.99000	-2138.22	211.02	15.42	-2188.08	212.57	-0.96	-3092.85	254.52	139.85	-2912.48	173.23	163.55	-1812.47	21.00	72.76	-1853.81	30.25	68.07	-1832.34	-4.26	66.26	-1899.89	24.29	124.46	-2159.26	33.97	1089.77	0.00	0.00	0.00	-2017.65	112.42	1408.54	-2055.65	217.95	1449.21	-2238.42	41.60	1486.22	-2329.43	54.00	1542.21	66.05	1416.60	68.43	611.69	1169.67	70.85	312.49
7.00000	-2150.14	214.03	12.44	-2186.41	212.33	1.02	-3073.20	253.50	138.75	-2895.92	173.93	162.20	-1794.07	20.95	79.15	-1849.92	26.18	70.18	-1828.05	-2.93	64.03	-1892.35	24.11	122.11	-2150.25	33.89	1089.89	0.00	0.00	0.00	-2008.34	112.47	1401.81	-2044.11	217.13	1447.50	-2228.14	41.08	1486.51	-2319.05	54.42	1541.53	66.10	1414.97	68.90	613.28	1169.13	71.37	313.00
7.01000	-2144.27	213.05	13.83	-2184.70	212.09	3.01	-3053.36	252.47	137.63	-2879.16	174.61	160.85	-1796.48	17.56	82.38	-1841.17	21.33	74.42	-1823.78	-1.60	61.79	-1884.77	23.93	119.74	-2141.19	33.83	1090.00	0.00	0.00	0.00	-1999.05	112.43	1395.06	-2034.75	216.25	1445.62	-2217.85	40.56	1486.82	-2308.66	54.85	1540.84	66.22	1412.57	69.64	611.52	1169.13	71.23	313.97
7.02000	-2140.43	212.85	13.80	-2182.96	211.85	4.98	-3033.34	251.45	136.49	-2862.21	175.29	159.51	-1782.14	4.63	92.94	-1813.70	15.89	83.27	-1819.55	-0.26	59.54	-1877.14	23.74	117.36	-2132.08	33.78	1090.12	0.00	0.00	0.00	-1989.80	112.30	1388.38	-2025.67	214.94	1443.71	-2207.56	40.03	1487.12	-2298.25	55.31	1540.14	65.96	1413.74	68.96	613.15	1168.25	71.87	313.89
7.03000	-2139.93	214.33	14.92	-2181.20	211.60	6.93	-3013.14	250.42	135.33	-2845.07	175.96	158.18	-1756.40	-1.47	102.72	-1783.60	11.38	91.88	-1815.34	1.08	57.27	-1869.48	23.54	114.97	-2122.93	33.75	1090.24	0.00	0.00	0.00	-1980.58	112.07	1381.88	-2018.85	214.03	1442.28	-2197.27	39.51	1487.43	-2287.83	55.78	1539.44	65.87	1414.03	69.02	612.34	1169.74	71.13	315.67
7.04000	-2130.23	212.87	16.32	-2179.42	211.35	8.85	-2992.75	249.40	134.16	-2827.73	176.61	156.85	-1731.52	7.54	108.19	-1760.95	9.04	98.60	-1811.15	2.43	54.99	-1861.77	23.34	112.57	-2113.73	33.73	1090.35	0.00	0.00	0.00	-1971.41	111.71	1375.66	-2014.81	213.78	1441.07	-2186.98	38.99	1487.75	-2277.39	56.26	1538.73	65.67	1415.31	68.81	611.75	1169.77	70.91	313.43
7.05000	-2147.55	214.17	12.60	-2177.63	211.10	10.73	-2972.17	248.37	132.97	-2810.19	177.26	155.52	-1709.58	7.74	115.85	-1740.95	8.42	104.42	-1807.00	3.79	52.70	-1854.02	23.13	110.15	-2104.48	33.73	1090.47	0.00	0.00	0.00	-1962.30	111.23	1369.80	-2007.66	213.08	1439.36	-2176.69	38.46	1488.07	-2266.94	56.77	1538.02	66.48	1410.44	70.27	611.54	1169.46	70.94	312.96
7.06000	-2151.44	213.03	11.02	-2175.84	210.84	12.55	-2951.40	247.35	131.77	-2792.46	177.90	154.20	-1691.26	5.49	121.73	-1721.50	6.50	110.57	-1802.87	5.15	50.39	-1846.24	22.91	107.72	-2095.18	33.75	1090.60	0.00	0.00	0.00	-1953.25	110.60	1364.42	-1992.41	211.21	1436.82	-2166.39	37.94	1488.40	-2256.48	57.29	1537.30	66.06	1416.55	68.40	611.40	1169.49	70.91	313.26
7.07000	-2131.87	214.39	14.90	-2174.05	210.59	14.31	-2930.44	246.32	130.55	-2774.53	178.53	152.89	-1674.30	5.78	126.85	-1703.81	5.24	115.67	-1798.77	6.52	48.06	-1838.41	22.69	105.29	-2085.83	33.78	1090.72	0.00	0.00	0.00	-1944.29	109.81	1359.60	-1987.86	210.03	1435.08	-2156.10	37.41	1488.73	-2246.00	57.82	1536.58	65.99	1414.23	69.03	613.23	1170.19	71.16	313.94
7.08000	-2143.44	214.79	12.24	-2172.27	210.34	16.00	-2909.30	245.30	129.31	-2756.40	179.14	151.58	-1659.94	6.17	130.44	-1685.98	2.51	120.81	-1794.70	7.89	45.73	-1830.53	22.46	102.83	-2076.44	33.83	1090.84	0.00	0.00	0.00	-1935.41	108.85	1355.45	-1978.55	208.26	1433.47	-2145.80	36.89	1489.07	-2235.51	58.38	1535.85	66.01	1412.77	69.39	613.13	1169.65	71.38	315.19
7.09000	-2142.72	214.50	12.77	-2170.51	210.09	17.60	-2887.97	244.27	128.06	-2738.07	179.75	150.28	-1643.02	16.51	132.42	-1669.85	0.36	124.58	-1790.66	9.28	43.37	-1822.62	22.22	100.37	-2067.00	33.90	1090.96	0.00	0.00	0.00	-1926.62	107.71	1352.06	-1961.92	207.10	1431.84	-2135.51	36.36	1489.41	-2225.01	58.95	1535.11	65.63	1414.86	68.86	611.44	1170.16	70.84	315.46
7.10000	-2128.87	214.71	14.62	-2168.76	209.85	19.11	-2866.44	243.24	126.78	-2719.54	180.35	148.99	-1634.12	8.69	133.90	-1657.68	0.81	125.70	-1786.64	10.66	41.01	-1814.67	21.98	97.89	-2057.50	33.98	1091.09	0.00	0.00	0.00	-1917.94	106.37	1349.53	-1949.67	205.99	1430.56	-2125.21	35.83	1489.76	-2214.49	59.54	1534.36	65.30	1415.17	68.79	609.56	1170.29	70.30	314.96
7.11000	-2116.59	215.45	16.31	-2167.05	209.61	20.52	-2844.72	242.22	125.50	-2700.81	180.93	147.70	-1623.77	9.07	133.33	-1646.83	2.07	125.05	-1777.28	10.36	40.56	-1806.67	21.73	95.41	-2047.96	34.08	1091.22	0.00	0.00	0.00	-1909.37	104.83	1347.96	-1953.46	204.49	1429.52	-2114.91	35.31	1490.11	-2203.96	60.14	1533.62	65.37	1415.93	68.35	609.04	1169.57	70.32	314.83
7.12000	-2096.21	216.84	19.07	-2165.36	209.38	21.81	-2822.81	241.19	124.19	-2681.87	181.51	146.42	-1615.99	11.50	130.67	-1639.96	5.74	121.79	-1771.38	11.61	38.62	-1798.63	21.47	92.91	-2038.37	34.19	1091.34	0.00	0.00	0.00	-1900.92	103.06	1347.44	-1940.16	203.00	1428.07	-2104.61	34.78	1490.47	-2193.42	60.76	1532.86	65.79	1416.62	68.12	610.95	1169.06	70.99	315.23
7.13000	-2072.17	218.50	22.28	-2163.72	209.16	22.97	-2800.71	240.17	122.87	-2662.73	182.07	145.14	-1609.30	15.79	126.66	-1634.81	9.39	117.26	-1765.50	11.94	36.69	-1792.06	21.77	91.25	-2028.74	34.32	1091.47	0.00	0.00	0.00	-1892.61	101.07	1348.08	-1930.33	201.08	1427.25	-2094.31	34.25	1490.83	-2182.86	61.40	1532.10	66.17	1417.04	67.97	612.59	1169.06	71.50	314.71
7.14000	-2048.90	220.02	25.30	-2162.12	208.95	24.00	-2778.42	239.14	121.53	-2643.39	182.62	143.87	-1603.18	18.16	122.10	-1629.46	11.25	112.82	-1762.73	13.48	33.94	-1785.56	20.45	89.48	-2019.05	34.47	1091.60	0.00	0.00	0.00	-1884.43	98.82	1349.98	-1917.62	199.81	1426.28	-2084.02	33.73	1491.20	-2172.29	62.06	1531.33	66.38	1416.57	68.22	613.34	1169.58	71.58	312.72
7.15000	-2030.83	220.98	27.51	-2160.58	208.75	24.88	-2755.93	238.11	120.17	-2623.84	183.16	142.61	-1599.53	18.79	115.79	-1624.88	14.11	107.57	-1762.74	16.27	30.08	-1782.00	21.00	86.71	-2009.31	34.64	1091.73	0.00	0.00	0.00	-1876.41	96.31	1353.22	-1906.79	197.85	1425.38	-2073.72	33.20	1491.57	-2161.71	62.74	1530.56	66.39	1415.83	68.56	611.84	1169.96	71.01	312.82
7.16000	-2022.40	220.99	28.28	-2159.09	208.56	25.61	-2733.25	237.09	118.79	-2604.08	183.69	141.36	-1596.10	20.91	109.95	-1624.70	16.08	102.70	-1764.67	19.84	25.29	-1778.54	20.81	84.48	-1999.52	34.82	1091.86	0.00	0.00	0.00	-1868.54	93.54	1357.92	-1895.08	195.24	1424.22	-2063.42	32.67	1491.95	-2151.11	63.43	1529.78	66.19	1415.42	68.68	610.66	1169.02	70.80	313.89
7.17000	-2028.05	219.65	26.97	-2157.67	208.38	26.18	-2710.37	236.06	117.40	-2584.11	184.20	140.11	-1594.64	22.89	103.44	-1625.55	18.29	94.43	-1763.70	20.28	24.27	-1778.51	22.38	80.98	-1989.69	35.02	1091.99	0.00	0.00	0.00	-1860.85	90.47	1364.15	-1893.10	192.38	1423.78	-2053.12	32.14	1492.34	-2140.51	64.14	1528.99	66.03	1415.24	68.55	609.22	1169.89	70.32	315.36
7.18000	-2052.20	216.54	22.97	-2156.31	208.22	26.57	-2687.29	235.04	115.99	-2563.94	184.70	138.88	-1593.00	23.61	96.94	-1625.80	20.56	86.38	-1766.36	23.18	22.00	-1777.96	23.84	77.27	-1979.80	35.24	1092.12	0.00	0.00	0.00	-1853.33	87.11	1372.04	-1877.29	190.85	1423.53	-2042.82	31.61	1492.73	-2129.89	64.87	1528.20	65.74	1415.54	68.59	611.77	1170.36	70.71	313.97
7.19000	-2099.28	211.27	15.64	-2155.04	208.07	26.77	-2664.02	234.01	114.56	-2543.55	185.19	137.65	-1591.90	23.87	91.17	-1625.77	21.45	79.98	-1766.79	24.37	20.12	-1779.22	27.79	72.20	-1969.86	35.47	1092.26	0.00	0.00	0.00	-1846.00	83.44	1381.66	-1874.15	189.71	1423.20	-2032.53	31.08	1493.12	-2119.25	65.61	1527.40	66.01	1412.92	69.33	613.23	1170.29	71.10	312.28
7.20000	-2160.95	205.00	6.33	-2153.85	207.94	26.77	-2640.55	232.99	113.11	-2522.95	185.67	136.43	-1587.16	23.52	84.41	-1621.03	19.30	74.81	-1765.33	24.86	19.80	-1776.45	28.89	68.92	-1959.88	35.73	1092.39	0.00	0.00	0.00	-1838.86	79.45	1393.13	-1870.44	187.58	1423.22	-2022.23	30.55	1493.52	-2108.61	66.38	1526.59	66.25	1412.48	69.56	612.84	1169.60	71.25	312.22
7.21000	-2157.55	204.58	6.55	-2152.76	207.83	26.57	-2616.88	231.96	111.65	-2502.15	186.14	135.22	-1580.24	22.53	75.18	-1617.63	19.91	67.71	-1763.99	24.92	19.84	-1773.92	29.80	66.04	-1949.84	36.00	1092.53	0.00	0.00	0.00	-1831.93	75.12	1406.53	-1859.83	183.98	1423.41	-2011.94	30.02	1493.93	-2097.95	67.16	1525.78	66.60	1409.69	70.46	610.84	1169.33	70.86	312.60
7.22000	-2185.57	201.71	2.37	-2169.66	208.28	22.61	-2593.02	230.94	110.17	-2481.12	186.59	134.01	-1584.54	23.70	66.37	-1615.59	22.43	61.54	-1763.36	25.11	19.63	-1771.63	30.52	63.55	-1939.75	36.28	1092.66	0.00	0.00	0.00	-1825.22	70.44	1421.96	-1845.22	181.35	1423.43	-2001.64	29.49	1494.34	-2087.29	67.96	1524.96	65.84	1414.46	68.81	611.10	1169.19	71.02	314.17
7.23000	-2199.17	201.24	0.78	-2151.01	207.79	26.83	-2568.95	229.91	108.67	-2459.89	187.03	132.82	-1575.89	24.30	61.31	-1609.11	29.32	57.76	-1763.94	26.17	18.81	-1769.55	31.08	61.42	-1929.61	36.59	1092.80	0.00	0.00	0.00	-1821.91	68.02	1430.20	-1840.33	179.22	1423.87	-1991.35	28.96	1494.75	-2076.61	68.78	1524.14	66.10	1415.43	68.53	612.15	1169.87	70.88	314.78
7.24000	-2201.28	202.59	1.08	-2146.72	208.23	27.04	-2544.68	228.89	107.15	-2438.44	187.45	131.63	-1581.25	23.87	53.54	-1607.26	29.02	52.70	-1759.21	20.20	21.19	-1767.70	31.48	59.64	-1919.42	36.91	1092.94	0.00	0.00	0.00	-1816.58	65.42	1435.35	-1828.77	177.27	1424.34	-1981.06	28.43	1495.18	-2065.92	69.62	1523.31	66.43	1412.44	69.52	612.57	1170.45	70.85	312.80
7.25000	-2194.82	205.17	2.58	-2142.78	208.36	28.69	-2520.21	227.86	105.62	-2416.77	187.86	130.45	-1572.69	24.74	50.93	-1605.99	30.34	49.71	-1761.47	23.08	20.53	-1766.04	31.73	58.18	-1909.18	37.25	1093.07	0.00	0.00	0.00	-1805.01	63.27	1433.30	-1818.45	174.71	1425.60	-1970.78	27.90	1495.60	-2055.21	70.47	1522.47	65.98	1415.29	68.77	612.00	1170.16	70.94	312.95
7.26000	-2182.72	208.37	4.58	-2135.73	207.52	28.52	-2495.54	226.84	104.06	-2394.89	188.26	129.29	-1575.20	24.06	46.91	-1605.03	30.40	47.75	-1762.76	24.23	20.29	-1764.58	31.85	57.03	-1898.89	37.61	1093.21	0.00	0.00	0.00	-1791.26	60.54	1434.39	-1812.35	171.70	1427.05	-1960.49	27.37	1496.04	-2044.50	71.35	1521.63	66.03	1416.17	68.22	611.51	1168.92	71.22	313.08
7.27000	-2167.90	211.62	6.37	-2158.00	206.77	23.38	-2470.67	225.82	102.49	-2372.79	188.64	128.13	-1575.01	24.07	44.19	-1604.54	30.49	46.28	-1762.10	24.01	20.98	-1763.29	31.85	56.17	-1888.55	37.99	1093.35	0.00	0.00	0.00	-1780.46	58.27	1435.36	-1805.05	168.38	1428.20	-1950.21	26.84	1496.48	-2033.77	72.24	1520.78	66.05	1416.05	68.33	610.85	1169.17	70.99	315.83
7.28000	-2153.29	214.33	7.27	-2153.51	206.76	23.17	-2445.60	224.79	100.90	-2350.47	189.01	126.98	-1577.39	23.19	40.94	-1604.02	30.40	45.48	-1762.41	24.24	20.88	-1762.18	31.73	55.57	-1878.15	38.39	1093.49	0.00	0.00	0.00	-1770.12	55.54	1436.79	-1789.46	166.65	1430.11	-1939.92	26.31	1496.92	-2023.04	73.15	1519.93	66.41	1413.63	69.53	611.31	1169.36	70.80	313.38
7.29000	-2141.82	215.90	6.56	-2145.22	207.24	23.16	-2420.32	223.77	99.29	-2327.92	189.36	125.85	-1571.15	23.75	40.67	-1604.63	30.64	44.39	-1761.45	23.12	21.55	-1761.23	31.52	55.21	-1867.71	38.80	1093.63	0.00	0.00	0.00	-1761.87	53.36	1437.98	-1782.69	164.84	1431.65	-1929.64	25.78	1497.37	-2012.29	74.08	1519.07	65.60	1419.28	67.61	610.63	1168.95	70.86	312.60
7.30000	-2138.51	215.93	4.86	-2126.60	205.61	27.24	-2394.83	222.75	97.67	-2305.16	189.70	124.72	-1571.77	23.07	39.50	-1604.27	30.84	44.10	-1763.53	25.46	20.22	-1760.43	31.22	55.08	-1857.21	39.23	1093.77	0.00	0.00	0.00	-1752.90	51.09	1439.39	-1776.63	162.37	1433.36	-1919.37	25.25	1497.83	-2001.53	75.03	1518.20	66.04	1416.09	68.54	610.37	1168.69	71.07	315.98
7.31000	-2128.22	216.84	4.62	-2145.37	206.61	19.62	-2369.15	221.73	96.02	-2282.18	190.02	123.60	-1569.41	23.14	38.64	-1603.74	30.54	43.97	-1763.25	24.86	20.66	-1759.76	30.84	55.15	-1846.66	39.68	1093.91	0.00	0.00	0.00	-1740.52	48.06	1440.94	-1764.62	159.02	1435.25	-1909.09	24.71	1498.29	-1990.76	76.00	1517.32	65.92	1415.57	68.51	611.36	1169.50	71.00	313.49
7.32000	-2115.82	217.85	2.40	-2155.16	207.94	16.26	-2343.25	220.71	94.36	-2258.97	190.33	122.50	-1575.63	23.29	36.01	-1604.38	30.44	43.09	-1763.64	25.19	20.42	-1759.22	30.40	55.41	-1836.06	40.15	1094.05	0.00	0.00	0.00	-1730.92	46.01	1442.52	-1753.04	156.33	1437.15	-1898.82	24.18	1498.75	-1979.99	76.99	1516.44	65.98	1414.71	69.07	611.34	1169.12	71.15	312.75
7.33000	-2113.15	219.50	0.50	-2123.70	207.81	20.71	-2317.15	219.68	92.67	-2235.54	190.62	121.40	-1572.12	23.59	35.58	-1604.04	30.09	42.95	-1764.37	25.78	20.40	-1758.80	29.90	55.83	-1825.41	40.64	1094.19	0.00	0.00	0.00	-1721.48	44.11	1444.01	-1731.83	153.95	1438.57	-1888.55	23.65	1499.23	-1969.20	77.99	1515.56	65.54	1418.34	67.69	611.22	1168.23	71.38	312.02
7.34000	-2097.88	220.65	-0.39	-2120.34	209.49	20.64	-2290.84	218.66	90.97	-2211.88	190.90	120.32	-1573.32	23.02	35.10	-1603.26	31.14	43.16	-1764.38	25.85	20.27	-1758.49	29.37	56.40	-1814.70	41.15	1094.34	0.00	0.00	0.00	-1713.05	42.28	1445.31	-1716.97	152.19	1440.27	-1878.29	23.12	1499.70	-1958.40	79.02	1514.66	65.85	1416.26	68.46	612.94	1168.20	71.68	312.39
7.35000	-2095.29	222.89	-1.99	-2097.14	210.97	25.47	-2264.32	217.65	89.25	-2188.00	191.16	119.25	-1571.82	22.45	34.16	-1603.77	30.33	42.61	-1762.25	23.51	21.39	-1758.27	28.81	57.08	-1803.94	41.68	1094.48	0.00	0.00	0.00	-1703.83	40.20	1446.56	-1710.91	150.53	1441.95	-1868.03	22.58	1500.19	-1947.59	80.06	1513.76	66.24	1411.27	69.93	613.53	1168.90	71.53	311.77
7.36000	-2082.06	222.77	0.96	-2076.04	210.77	30.75	-2237.60	216.63	87.51	-2163.89	191.41	118.18	-1568.73	22.36	34.29	-1604.29	29.58	42.00	-1764.47	25.53	20.37	-1758.14	28.23	57.88	-1793.13	42.23	1094.62	0.00	0.00	0.00	-1692.01	37.70	1448.02	-1713.33	147.65	1443.58	-1857.77	22.05	1500.68	-1936.77	81.13	1512.86	65.63	1415.25	68.67	612.56	1168.90	71.28	312.96
7.37000	-1987.42	220.44	15.28	-2054.54	210.05	36.97	-2210.66	215.61	85.76	-2139.55	191.64	117.13	-1575.96	22.60	32.78	-1603.95	29.15	42.17	-1763.02	24.28	21.17	-1758.08	27.65	58.75	-1782.27	42.79	1094.76	0.00	0.00	0.00	-1683.98	35.84	1449.40	-1689.64	146.36	1444.98	-1847.52	21.52	1501.17	-1925.94	82.21	1511.94	65.78	1414.94	68.63	609.70	1169.71	70.58	312.80
7.38000	-2530.93	222.86	-115.17	-2035.38	207.98	40.92	-2183.52	214.59	83.98	-2114.99	191.85	116.10	-1572.27	21.31	33.49	-1605.23	28.09	41.13	-1763.22	24.16	20.94	-1758.08	27.07	59.69	-1771.35	43.38	1094.91	0.00	0.00	0.00	-1672.31	34.27	1450.57	-1678.03	144.62	1446.32	-1837.27	20.99	1501.67	-1915.10	83.32	1511.03	65.89	1417.63	67.97	609.98	1170.25	70.51	316.66
7.39000	-1919.23	216.63	25.51	-2026.84	205.69	42.14	-2156.16	213.57	82.18	-2090.19	192.05	115.07	-1573.52	22.60	33.46	-1606.74	23.96	42.13	-1762.94	23.92	21.21	-1758.14	26.52	60.67	-1760.38	43.98	1095.05	0.00	0.00	0.00	-1664.23	32.97	1451.71	-1666.61	143.30	1447.59	-1827.02	20.45	1502.18	-1904.25	84.44	1510.10	66.00	1417.56	68.00	609.84	1170.52	70.34	314.10
7.40000	-1990.21	215.38	15.10	-1999.08	203.83	45.88	-2128.60	212.56	80.37	-2065.16	192.23	114.06	-1576.83	23.59	32.99	-1602.61	29.61	43.52	-1762.62	23.82	21.14	-1758.24	25.99	61.68	-1749.35	44.61	1095.20	0.00	0.00	0.00	-1655.42	31.86	1452.89	-1660.67	142.19	1448.90	-1816.78	19.92	1502.69	-1893.39	85.58	1509.17	66.10	1416.01	68.61	611.13	1170.08	70.66	312.13
7.41000	-1978.82	215.21	26.20	-1970.05	201.19	49.07	-2100.82	211.54	78.53	-2039.90	192.39	113.06	-1573.28	22.11	33.54	-1605.73	22.80	43.09	-1763.84	24.62	20.51	-1758.37	25.51	62.69	-1738.28	45.25	1095.34	0.00	0.00	0.00	-1642.79	30.44	1454.21	-1647.61	140.60	1450.22	-1806.54	19.39	1503.21	-1882.52	86.75	1508.23	66.54	1414.34	69.07	612.68	1169.87	71.09	312.98
7.42000	-1931.32	212.06	18.19	-1956.28	196.27	61.25	-2072.82	210.53	76.68	-2014.41	192.54	112.07	-1565.09	22.28	35.57	-1606.41	22.49	42.88	-1764.12	24.52	20.47	-1758.53	25.08	63.68	-1727.15	45.91	1095.49	0.00	0.00	0.00	-1633.79	29.08	1455.46	-1648.72	139.87	1451.80	-1796.31	18.85	1503.74	-1871.64	87.93	1507.28	66.47	1414.77	68.92	613.02	1169.36	71.39	314.53
7.43000	-1918.10	210.77	15.66	-1908.60	197.48	50.47	-2044.62	209.52	74.81	-1988.68	192.67	111.09	-1570.67	22.38	34.70	-1606.01	21.68	43.46	-1763.64	23.96	20.51	-1758.69	24.72	64.63	-1715.96	46.60	1095.63	0.00	0.00	0.00	-1625.93	28.40	1456.64	-1635.17	145.52	1457.74	-1786.08	18.32	1504.27	-1860.76	89.13	1506.33	66.08	1414.83	68.86	609.69	1169.31	70.69	316.01
7.44000	-1890.74	209.25	15.48	-1887.90	195.91	48.89	-2016.20	208.50	72.92	-1962.71	192.78	110.13	-1569.39	22.38	35.60	-1606.32	21.93	43.36	-1763.49	23.59	20.86	-1758.86	24.44	65.52	-1704.72	47.30	1095.78	0.00	0.00	0.00	-1619.30	27.76	1457.70	-1626.85	146.97	1460.55	-1775.86	17.79	1504.81	-1849.86	90.36	1505.37	65.31	1418.05	67.80	608.88	1169.51	70.43	313.79
7.45000	-1853.02	207.05	16.95	-1853.61	193.57	49.12	-1987.56	207.49	71.01	-1936.52	192.87	109.18	-1569.92	22.81	35.98	-1606.33	21.49	43.75	-1764.52	24.93	19.95	-1759.01	24.25	66.34	-1693.43	48.02	1095.92	0.00	0.00	0.00	-1610.30	27.23	1458.58	-1616.32	145.10	1460.66	-1765.64	17.25	1505.35	-1838.96	91.60	1504.41	66.03	1415.88	68.38	610.18	1169.63	70.63	312.06
7.46000	-1826.16	203.74	16.14	-1823.67	190.63	47.85	-1958.71	206.48	69.07	-1910.08	192.94	108.24	-1577.21	22.08	34.62	-1605.98	20.79	44.30	-1765.00	24.94	19.79	-1759.14	24.16	67.06	-1682.08	48.77	1096.07	0.00	0.00	0.00	-1597.83	26.26	1459.66	-1602.48	143.85	1461.63	-1755.43	16.72	1505.90	-1828.04	92.87	1503.44	66.09	1415.44	68.43	611.34	1169.22	71.01	311.91
7.47000	-1796.88	199.49	27.97	-1787.52	187.69	47.72	-1929.64	205.47	67.12	-1883.40	193.00	107.32	-1566.05	23.45	37.23	-1606.45	21.24	44.16	-1763.40	23.11	20.59	-1759.24	24.18	67.66	-1670.68	49.53	1096.21	0.00	0.00	0.00	-1588.58	25.90	1460.42	-1595.36	143.68	1462.35	-1744.15	13.90	1506.90	-1817.12	94.15	1502.46	65.73	1415.91	68.69	611.16	1169.13	70.97	312.27
7.48000	-1762.87	194.06	27.24	-1777.37	183.84	51.54	-1900.36	204.46	65.15	-1856.49	193.04	106.41	-1574.04	23.52	36.23	-1607.10	21.70	43.96	-1762.62	22.51	21.16	-1759.30	24.33	68.12	-1659.23	50.32	1096.36	0.00	0.00	0.00	-1579.18	25.61	1461.17	-1589.06	143.32	1462.81	-1735.71	14.06	1507.65	-1806.19	95.46	1501.48	66.08	1415.53	68.80	610.04	1170.29	70.34	314.32
7.49000	-1726.87	191.04	26.03	-1747.09	180.81	49.34	-1870.86	203.45	63.16	-1829.34	193.06	105.52	-1571.92	21.86	36.48	-1606.94	21.34	44.13	-1762.51	22.52	21.02	-1759.30	24.61	68.42	-1647.72	51.12	1096.51	0.00	0.00	0.00	-1569.66	25.53	1461.73	-1580.88	143.07	1463.32	-1726.96	14.16	1508.49	-1795.25	96.78	1500.49	66.29	1415.82	68.30	611.18	1170.20	70.76	315.78
7.50000	-1699.48	195.57	20.33	-1711.18	177.54	47.88	-1841.14	202.45	61.15	-1801.94	193.06	104.64	-1571.86	21.57	36.69	-1608.26	22.51	43.20	-1762.07	22.14	21.16	-1759.24	25.05	68.54	-1636.15	51.95	1096.65	0.00	0.00	0.00	-1562.06	25.24	1462.12	-1569.52	143.13	1463.50	-1718.51	14.85	1509.05	-1784.31	98.13	1499.49	66.23	1415.75	68.49	611.48	1169.63	70.96	314.81
7.51000	-1662.04	193.90	19.49	-1679.84	176.74	44.61	-1811.20	201.44	59.12	-1774.30	193.04	103.77	-1572.77	22.42	37.03	-1608.04	22.36	42.81	-1763.07	23.14	20.69	-1759.74	25.96	68.32	-1624.53	52.80	1096.80	0.00	0.00	0.00	-1551.84	25.24	1462.35	-1562.07	142.91	1463.56	-1709.00	14.15	1509.25	-1773.35	99.50	1498.49	66.20	1415.81	68.64	611.66	1170.08	70.78	314.50
7.52000	-1623.83	191.04	18.72	-1643.09	174.22	42.99	-1781.04	200.44	57.07	-1746.42	193.00	102.92	-1577.72	22.20	35.47	-1608.32	23.05	41.91	-1762.36	22.49	20.95	-1759.58	26.05	68.46	-1612.85	53.66	1096.94	0.00	0.00	0.00	-1542.68	25.19	1462.47	-1551.05	142.58	1463.57	-1699.48	13.58	1509.36	-1762.39	100.89	1497.47	66.45	1412.65	69.44	610.57	1169.10	70.97	312.02
7.53000	-1586.59	191.77	20.61	-1608.43	175.93	42.99	-1750.66	199.43	55.01	-1718.30	192.95	102.09	-1570.30	22.41	36.97	-1606.91	22.22	41.93	-1763.89	24.26	20.16	-1759.35	26.19	68.61	-1601.12	54.55	1097.09	0.00	0.00	0.00	-1532.83	25.35	1462.36	-1543.36	143.92	1464.49	-1691.01	14.02	1509.36	-1751.42	102.30	1496.46	66.41	1413.41	69.30	609.68	1169.33	70.68	314.17
7.54000	-1550.49	187.87	21.23	-1573.96	173.09	41.88	-1720.06	198.43	52.92	-1689.93	192.87	101.26	-1571.68	24.21	36.70	-1605.90	22.01	41.70	-1762.11	22.34	21.19	-1759.60	27.11	68.45	-1589.34	55.46	1097.24	0.00	0.00	0.00	-1525.53	25.52	1462.26	-1534.87	144.45	1464.46	-1682.50	14.45	1509.32	-1740.44	103.73	1495.43	66.39	1413.16	69.00	611.66	1169.10	71.17	314.24
7.55000	-1513.89	185.29	23.00	-1537.58	171.11	41.76	-1689.23	197.43	50.81	-1661.31	192.77	100.46	-1573.30	22.56	36.31	-1604.03	20.56	42.26	-1762.19	22.59	21.31	-1758.99	27.09	68.79	-1577.49	56.39	1097.38	0.00	0.00	0.00	-1516.26	25.51	1461.94	-1525.99	144.54	1464.07	-1673.03	13.94	1508.81	-1729.46	105.18	1494.40	65.64	1417.12	67.72	612.22	1169.52	71.07	314.06
7.56000	-1475.40	183.62	29.33	-1501.47	167.64	42.79	-1658.19	196.43	48.68	-1632.45	192.66	99.67	-1566.44	22.93	37.10	-1602.77	25.09	41.88	-1763.79	24.47	20.26	-1758.24	27.21	69.05	-1565.60	57.34	1097.53	0.00	0.00	0.00	-1507.00	25.92	1461.55	-1516.89	144.89	1463.47	-1663.46	13.40	1508.37	-1718.46	106.65	1493.37	65.19	1419.31	66.92	611.77	1170.05	71.00	312.96
7.57000	-1438.63	180.19	33.31	-1467.05	165.28	44.47	-1626.92	195.43	46.53	-1603.34	192.52	98.89	-1569.82	23.30	35.98	-1602.08	25.32	42.31	-1763.81	24.78	20.18	-1758.16	27.98	68.92	-1553.64	58.32	1097.67	0.00	0.00	0.00	-1498.15	26.05	1460.92	-1508.27	144.70	1462.79	-1655.05	13.92	1507.32	-1707.46	108.15	1492.32	65.40	1418.01	67.57	611.79	1169.72	70.98	314.95
7.58000	-1401.25	176.46	38.88	-1431.23	162.60	47.98	-1595.42	194.43	44.35	-1573.98	192.37	98.13	-1567.75	22.61	35.67	-1602.97	18.03	43.99	-1762.51	23.63	20.96	-1758.48	29.24	68.65	-1541.63	59.31	1097.82	0.00	0.00	0.00	-1490.14	26.19	1460.14	-1499.30	145.01	1461.90	-1646.65	14.50	1506.44	-1696.46	109.66	1491.27	65.46	1418.07	68.11	611.51	1168.42	71.40	314.83
7.59000	-1365.08	173.69	43.17	-1399.90	161.65	51.28	-1563.71	193.43	42.16	-1544.37	192.19	97.39	-1576.06	19.28	33.32	-1602.96	15.33	45.09	-1763.05	23.91	20.96	-1757.72	29.23	68.85	-1529.57	60.33	1097.96	0.00	0.00	0.00	-1481.03	26.42	1459.26	-1490.49	145.19	1460.89	-1637.20	14.39	1505.11	-1685.44	111.20	1490.21	66.52	1411.61	70.00	611.56	1169.28	70.98	313.64
7.60000	-1328.45	170.92	50.23	-1363.74	159.91	56.91	-1531.76	192.44	39.95	-1514.50	191.99	96.66	-1580.01	20.65	30.83	-1602.20	19.29	44.88	-1762.48	23.41	21.32	-1757.72	30.09	68.72	-1517.44	61.37	1098.11	0.00	0.00	0.00	-1470.11	26.85	1458.18	-1481.42	145.84	1459.76	-1627.72	14.09	1503.64	-1674.42	112.76	1489.15	66.40	1413.19	69.32	611.14	1169.60	70.87	314.38
7.61000	-1299.61	169.41	56.02	-1333.54	158.13	61.35	-1500.66	188.90	32.96	-1482.61	192.92	94.09	-1568.61	19.38	32.36	-1601.19	26.50	43.80	-1763.44	24.66	20.88	-1756.88	30.02	68.95	-1505.27	62.43	1098.25	0.00	0.00	0.00	-1461.15	27.09	1456.95	-1472.99	145.53	1458.51	-1619.89	15.63	1502.40	-1663.39	114.34	1488.08	66.36	1413.36	69.16	611.80	1168.93	71.26	313.92
7.62000	-1268.65	168.36	63.38	-1299.80	156.93	67.62	-1467.44	188.93	29.56	-1453.48	191.73	91.33	-1580.62	19.28	29.21	-1600.46	33.55	42.26	-1762.66	23.73	21.22	-1756.68	30.70	68.99	-1493.03	63.51	1098.40	0.00	0.00	0.00	-1453.76	27.65	1455.67	-1464.05	145.93	1457.20	-1610.70	16.03	1500.78	-1652.36	115.94	1487.00	66.21	1414.48	68.80	612.48	1168.80	71.41	315.33
7.63000	-1238.48	164.85	72.41	-1266.27	155.91	74.76	-1437.16	187.41	26.61	-1423.99	192.26	90.62	-1570.97	22.09	30.43	-1600.51	37.04	40.68	-1762.23	23.74	21.25	-1756.23	30.81	69.30	-1480.74	64.61	1098.54	0.00	0.00	0.00	-1442.58	28.22	1454.31	-1455.28	146.16	1455.79	-1601.83	16.63	1499.01	-1641.31	117.57	1485.92	66.23	1414.62	68.68	611.32	1169.72	70.89	314.23
7.64000	-1211.88	163.79	80.90	-1244.25	155.03	80.90	-1406.23	188.19	26.22	-1396.21	192.65	90.79	-1574.59	22.12	28.47	-1601.26	37.56	39.38	-1763.66	25.47	20.51	-1757.14	32.59	68.68	-1468.39	65.74	1098.69	0.00	0.00	0.00	-1435.20	28.81	1453.02	-1446.13	146.79	1454.25	-1592.70	16.77	1497.27	-1630.27	119.21	1484.83	65.99	1414.41	68.70	610.52	1169.29	70.86	313.02
7.65000	-1182.10	162.49	90.23	-1214.90	153.65	88.67	-1378.70	187.52	26.20	-1370.75	191.66	91.02	-1570.56	22.26	28.87	-1601.00	37.67	39.08	-1761.09	23.16	21.90	-1755.97	32.22	69.35	-1455.98	66.89	1098.83	0.00	0.00	0.00	-1426.94	29.55	1451.60	-1436.87	147.63	1452.69	-1584.12	17.91	1495.54	-1619.21	120.88	1483.73	66.07	1414.93	68.76	611.23	1168.30	71.30	311.43
7.66000	-1156.21	160.85	98.32	-1191.57	153.20	95.55	-1351.12	188.23	27.19	-1345.81	191.73	92.16	-1570.26	23.22	28.21	-1599.47	39.06	39.67	-1760.90	23.69	21.98	-1755.23	32.29	69.68	-1443.52	68.06	1098.97	0.00	0.00	0.00	-1417.07	30.21	1450.10	-1427.55	148.44	1451.18	-1575.91	19.67	1493.84	-1608.15	122.57	1482.62	65.88	1418.24	67.77	610.06	1169.07	70.79	313.56
7.67000	-1134.69	159.83	106.54	-1166.81	150.41	102.18	-1326.37	187.27	28.05	-1323.15	190.70	93.49	-1567.98	23.36	27.68	-1600.09	38.27	38.89	-1760.63	24.14	22.23	-1754.47	32.22	70.18	-1431.00	69.25	1099.12	0.00	0.00	0.00	-1408.76	30.72	1448.87	-1418.46	149.07	1449.72	-1566.68	20.34	1492.07	-1597.09	124.28	1481.51	65.70	1417.88	67.83	610.57	1168.94	71.02	313.50
7.68000	-1113.64	158.01	113.55	-1140.97	149.23	109.61	-1302.20	188.27	29.93	-1302.01	189.96	94.82	-1572.94	22.75	26.29	-1600.40	37.51	38.31	-1759.55	23.81	22.96	-1754.49	32.96	70.41	-1418.42	70.47	1099.26	0.00	0.00	0.00	-1398.68	31.52	1447.64	-1409.37	149.66	1448.35	-1558.24	21.78	1490.25	-1586.01	126.02	1480.39	65.97	1416.36	68.41	610.03	1169.53	70.68	311.50
7.69000	-1094.79	156.61	119.13	-1121.65	147.44	114.52	-1281.61	186.22	30.73	-1282.66	188.46	95.82	-1572.44	21.57	26.07	-1599.36	38.55	38.56	-1760.20	25.35	22.67	-1754.45	33.52	70.99	-1405.78	71.70	1099.40	0.00	0.00	0.00	-1389.40	32.37	1446.59	-1400.30	150.33	1447.09	-1549.02	22.74	1488.61	-1574.93	127.78	1479.27	65.69	1416.88	67.92	609.33	1170.08	70.11	312.50
7.70000	-1077.14	154.22	123.76	-1106.13	148.27	118.41	-1263.37	183.72	30.97	-1265.05	187.40	96.52	-1574.95	22.34	24.39	-1604.51	32.47	36.65	-1758.52	25.05	23.77	-1752.73	32.52	72.45	-1393.08	72.96	1099.54	0.00	0.00	0.00	-1381.52	33.14	1445.62	-1391.07	151.15	1445.96	-1538.68	22.26	1486.91	-1563.85	129.56	1478.14	65.92	1418.42	67.16	611.00	1170.68	70.28	311.99
7.71000	-1061.55	151.98	126.81	-1090.88	146.14	120.73	-1245.64	184.14	32.06	-1249.87	185.23	96.39	-1573.21	22.73	24.45	-1599.75	37.26	37.56	-1757.89	26.14	23.97	-1750.85	31.31	74.27	-1380.33	74.25	1099.68	0.00	0.00	0.00	-1370.19	34.04	1444.90	-1381.61	152.05	1444.97	-1531.01	25.09	1485.32	-1552.76	131.36	1477.00	64.97	1425.18	64.67	610.91	1170.07	70.79	313.31
7.72000	-1047.41	149.21	128.44	-1077.16	144.28	121.98	-1231.71	181.27	31.15	-1235.92	184.33	96.39	-1570.35	22.49	24.56	-1599.42	37.12	37.18	-1756.53	25.59	25.59	-1749.41	30.46	76.06	-1367.52	75.56	1099.83	0.00	0.00	0.00	-1361.98	35.08	1444.32	-1371.87	153.24	1444.17	-1521.85	26.36	1483.84	-1541.67	133.19	1475.85	64.13	1432.65	61.54	610.70	1169.43	70.86	313.31
7.73000	-1035.36	147.04	128.20	-1064.63	141.37	122.36	-1219.92	178.49	29.54	-1223.97	182.60	95.40	-1570.51	21.98	23.95	-1599.50	36.38	36.79	-1755.90	26.02	26.51	-1747.43	29.30	78.33	-1354.65	76.89	1099.97	0.00	0.00	0.00	-1353.09	36.09	1443.90	-1361.83	154.66	1443.46	-1512.29	27.27	1482.32	-1530.57	135.03	1474.70	65.13	1422.98	65.68	611.00	1169.43	70.95	312.42
7.74000	-1024.63	144.42	126.69	-1054.47	139.48	120.48	-1208.49	177.97	28.62	-1213.89	179.88	93.41	-1569.31	21.75	23.50	-1599.30	35.94	36.36	-1754.59	25.69	28.22	-1745.40	28.20	80.66	-1341.72	78.24	1100.11	0.00	0.00	0.00	-1342.29	37.42	1443.59	-1352.22	155.70	1442.95	-1503.83	30.19	1481.03	-1519.46	136.91	1473.54	66.02	1415.71	68.47	612.26	1168.92	71.35	312.94
7.75000	-1014.69	140.49	124.14	-1045.74	135.76	117.27	-1199.37	176.56	26.67	-1204.92	178.49	91.38	-1568.50	22.22	23.18	-1598.35	36.52	36.43	-1755.40	26.95	29.36	-1745.71	29.24	82.14	-1328.73	79.61	1100.24	0.00	0.00	0.00	-1334.39	38.63	1443.53	-1342.37	156.98	1442.58	-1494.26	31.66	1479.83	-1508.35	138.80	1472.37	66.18	1415.60	68.75	611.35	1169.26	71.00	312.39
7.76000	-1007.06	137.71	119.71	-1038.54	134.89	113.30	-1191.40	176.05	24.94	-1197.29	176.55	88.90	-1566.33	21.35	23.28	-1598.81	35.08	35.68	-1753.31	25.85	31.85	-1743.87	28.25	84.78	-1315.69	81.01	1100.38	0.00	0.00	0.00	-1323.46	39.93	1443.42	-1332.51	158.25	1442.25	-1484.70	33.45	1478.77	-1497.85	141.23	1470.89	65.47	1418.09	67.90	609.71	1171.13	70.02	311.92
7.77000	-1000.99	135.28	114.28	-1037.07	130.61	107.67	-1186.03	174.11	22.27	-1191.54	174.43	85.96	-1570.47	21.55	21.76	-1578.78	33.59	41.05	-1753.17	26.18	34.07	-1742.13	27.55	87.64	-1302.58	82.44	1100.52	0.00	0.00	0.00	-1313.72	41.36	1443.61	-1322.48	159.58	1442.05	-1475.23	35.28	1477.77	-1488.11	142.80	1469.69	65.70	1419.33	67.44	609.07	1170.60	70.03	313.38
7.78000	-995.61	131.77	108.54	-1038.28	126.78	101.53	-1181.79	172.58	19.77	-1187.08	171.79	82.62	-1567.11	20.82	21.93	-1571.30	32.26	41.97	-1753.30	26.71	36.31	-1741.15	27.48	90.27	-1289.42	83.88	1100.66	0.00	0.00	0.00	-1304.47	42.76	1443.78	-1312.29	161.02	1441.95	-1465.18	36.81	1476.70	-1478.59	144.00	1468.67	65.89	1417.56	67.65	611.88	1168.97	71.21	311.33
7.79000	-991.44	128.25	102.31	-1024.84	125.55	96.60	-1180.06	169.15	16.93	-1183.39	169.33	79.25	-1568.76	20.23	21.24	-1575.28	32.59	41.07	-1751.21	25.06	39.84	-1740.45	27.71	93.03	-1276.20	85.35	1100.79	0.00	0.00	0.00	-1292.37	44.44	1444.03	-1302.04	162.40	1441.91	-1455.40	38.58	1475.83	-1468.55	145.62	1467.52	66.71	1412.31	69.47	611.85	1168.10	71.63	312.05
7.80000	-989.22	125.89	94.52	-1023.38	121.27	89.90	-1179.26	166.80	17.43	-1180.96	166.69	76.28	-1567.69	21.25	21.12	-1575.93	31.63	39.95	-1748.92	23.28	44.03	-1739.30	27.49	96.24	-1264.43	86.06	1100.35	0.00	0.00	0.00	-1281.79	45.87	1444.33	-1291.59	163.84	1441.91	-1444.48	39.56	1475.06	-1458.71	146.81	1466.41	66.18	1414.52	69.16	609.57	1168.79	71.01	312.06
7.81000	-986.76	122.62	87.96	-1019.68	118.43	84.29	-1178.35	165.84	17.12	-1178.62	164.70	73.49	-1571.45	20.46	20.15	-1584.56	31.31	37.94	-1748.67	23.95	47.21	-1737.44	26.71	99.89	-1253.19	87.69	1099.97	0.00	0.00	0.00	-1270.75	47.58	1444.70	-1280.98	165.57	1441.96	-1434.98	42.22	1474.28	-1447.70	149.83	1465.38	66.01	1416.23	68.49	610.54	1169.03	70.85	311.94
7.82000	-984.53	120.58	81.04	-1021.81	115.27	76.83	-1178.52	162.81	16.01	-1176.62	162.08	70.44	-1570.60	21.00	20.25	-1586.08	30.79	37.03	-1746.83	22.80	51.89	-1734.66	24.84	103.92	-1240.77	88.15	1100.01	0.00	0.00	0.00	-1261.93	49.41	1447.05	-1270.51	167.14	1442.12	-1424.90	44.18	1473.75	-1437.61	150.71	1464.69	65.94	1415.22	68.91	610.64	1168.00	70.97	312.81
7.83000	-984.80	120.48	69.98	-1018.28	113.85	68.51	-1177.70	161.84	16.54	-1173.07	159.27	68.90	-1573.93	20.55	19.07	-1593.36	25.51	35.09	-1744.93	22.04	56.70	-1731.59	23.20	108.22	-1229.03	89.62	1100.23	0.00	0.00	0.00	-1251.80	51.20	1447.82	-1259.95	168.68	1442.36	-1414.34	45.72	1473.14	-1427.31	152.64	1464.17	66.14	1412.96	69.44	611.03	1169.83	70.65	313.15
7.84000	-980.67	120.75	60.27	-1015.85	112.54	60.65	-1176.56	161.35	17.10	-1167.84	158.86	68.69	-1572.97	19.30	19.67	-1594.96	25.01	34.26	-1743.27	20.80	61.97	-1728.40	21.74	112.66	-1216.62	90.18	1100.70	0.00	0.00	0.00	-1241.18	52.90	1448.42	-1249.18	170.35	1442.89	-1404.14	47.96	1472.88	-1417.33	153.66	1463.79	66.51	1413.00	69.46	611.06	1169.54	71.02	311.66
7.85000	-976.52	120.11	53.72	-1012.02	112.72	55.16	-1176.04	161.25	17.38	-1165.33	157.30	67.75	-1575.39	19.59	19.42	-1594.58	24.17	33.65	-1742.22	19.59	65.71	-1723.64	19.29	118.25	-1204.02	93.94	1100.32	0.00	0.00	0.00	-1230.33	54.61	1449.32	-1238.27	171.96	1443.75	-1392.96	49.25	1473.04	-1406.16	155.99	1464.00	66.16	1415.36	68.57	611.77	1169.93	70.87	312.94
7.86000	-974.80	118.76	47.14	-1008.00	112.13	50.26	-1175.42	161.37	17.45	-1162.38	157.38	67.74	-1572.59	19.79	19.94	-1595.22	23.56	32.59	-1739.19	18.16	71.31	-1718.71	17.63	123.92	-1191.64	95.79	1101.16	0.00	0.00	0.00	-1219.47	56.21	1450.32	-1227.19	173.43	1444.77	-1382.03	51.28	1473.62	-1395.44	157.77	1464.39	66.32	1413.87	69.07	611.65	1169.34	71.14	313.82
7.87000	-972.61	116.17	42.23	-1004.51	108.66	46.82	-1175.57	160.73	17.09	-1160.67	155.59	67.25	-1568.21	19.55	20.91	-1594.77	23.31	31.47	-1731.64	16.24	82.09	-1711.99	15.52	130.23	-1179.09	97.39	1102.38	0.00	0.00	0.00	-1208.60	58.10	1451.56	-1215.93	175.01	1445.96	-1371.26	53.53	1474.44	-1384.13	159.76	1465.12	66.40	1414.01	68.72	608.30	1169.39	70.42	312.75
7.88000	-970.79	114.28	39.84	-1004.24	106.76	43.38	-1174.87	161.23	17.32	-1158.93	154.81	67.23	-1568.54	19.27	21.06	-1594.26	23.17	29.76	-1724.98	14.87	92.10	-1703.88	13.61	136.92	-1166.46	98.86	1103.93	0.00	0.00	0.00	-1197.45	59.50	1452.92	-1204.69	176.30	1447.42	-1359.68	54.69	1475.51	-1371.86	162.88	1466.22	66.81	1410.24	69.77	610.27	1169.27	70.73	309.49
7.89000	-973.19	114.09	35.96	-1003.77	106.53	41.31	-1174.84	161.06	17.33	-1157.78	153.94	67.03	-1571.89	19.96	20.61	-1592.37	23.19	28.13	-1716.95	13.10	101.09	-1692.19	10.11	144.71	-1154.07	99.95	1105.72	0.00	0.00	0.00	-1186.22	60.88	1454.48	-1193.29	177.79	1449.01	-1348.47	56.15	1476.52	-1360.75	164.12	1467.28	67.01	1404.79	71.32	612.01	1169.30	71.13	312.08
7.90000	-973.28	113.60	33.80	-1003.80	107.01	39.89	-1175.25	160.02	16.86	-1156.17	154.55	67.45	-1566.56	20.30	21.65	-1587.92	23.95	27.82	-1707.02	11.06	110.68	-1679.45	7.65	152.34	-1141.77	101.26	1107.70	0.00	0.00	0.00	-1175.05	62.49	1456.21	-1181.84	179.40	1450.74	-1337.77	58.47	1477.83	-1349.42	165.52	1468.65	66.59	1410.03	70.21	610.95	1169.65	71.11	310.09
7.91000	-969.68	112.59	34.67	-1003.19	107.17	39.33	-1174.74	160.65	17.08	-1155.71	153.98	67.18	-1566.19	19.66	21.24	-1584.31	24.01	27.59	-1695.42	8.98	120.97	-1664.64	4.99	160.31	-1129.80	102.72	1109.68	0.00	0.00	0.00	-1163.93	64.01	1457.93	-1170.39	180.91	1452.52	-1326.61	59.93	1479.17	-1337.79	167.53	1470.07	66.13	1412.62	69.35	611.70	1168.99	71.47	312.14
7.92000	-972.63	113.01	31.98	-1003.68	106.45	38.26	-1174.92	160.59	17.00	-1155.17	153.81	67.02	-1561.96	17.87	20.76	-1578.58	23.30	28.19	-1685.01	9.13	131.04	-1648.02	1.18	169.20	-1118.54	104.19	1111.70	0.00	0.00	0.00	-1152.72	65.15	1459.69	-1159.11	181.97	1454.37	-1316.09	62.47	1480.56	-1328.34	166.85	1471.47	65.87	1414.93	68.53	611.88	1168.80	71.36	312.47
7.93000	-973.50	113.28	31.12	-1003.42	106.48	38.18	-1174.66	160.93	17.22	-1155.08	153.71	66.83	-1558.20	14.96	18.67	-1570.94	20.89	30.57	-1670.19	5.04	143.75	-1630.98	-1.50	178.46	-1107.28	105.73	1113.64	0.00	0.00	0.00	-1141.72	66.48	1461.49	-1147.62	183.27	1456.16	-1304.57	63.70	1481.76	-1317.02	168.76	1472.98	66.08	1415.11	68.87	612.00	1168.91	71.16	314.05
7.94000	-969.46	112.09	33.25	-1003.22	106.17	38.10	-1174.71	160.92	17.20	-1154.43	154.61	67.15	-1546.98	12.56	18.68	-1559.61	16.37	35.56	-1656.07	3.41	155.61	-1613.13	-3.93	187.98	-1096.84	106.81	1115.49	0.00	0.00	0.00	-1130.88	67.81	1463.22	-1136.25	184.39	1457.93	-1293.91	65.67	1483.33	-1305.07	171.01	1474.29	65.83	1418.65	67.63	613.95	1168.54	71.86	314.34
7.95000	-975.28	113.15	30.15	-1003.37	106.82	37.82	-1174.24	161.48	17.26	-1154.59	154.54	66.94	-1536.47	9.75	20.42	-1547.05	11.34	41.84	-1640.43	1.81	166.25	-1593.45	-6.83	197.53	-1085.81	108.31	1117.15	0.00	0.00	0.00	-1119.87	68.88	1464.85	-1124.90	185.36	1459.62	-1282.76	66.46	1484.48	-1293.13	173.32	1475.51	66.12	1414.43	68.72	612.58	1168.50	71.71	313.72
7.96000	-969.66	112.58	32.62	-1003.28	106.45	37.80	-1174.45	161.20	17.10	-1155.13	153.48	66.18	-1516.19	10.36	28.21	-1523.94	10.29	52.17	-1621.89	0.98	174.77	-1573.70	-8.57	205.97	-1075.12	108.99	1118.62	0.00	0.00	0.00	-1109.08	70.05	1466.44	-1113.79	186.24	1461.27	-1272.51	68.67	1485.99	-1281.78	175.02	1477.02	66.23	1415.01	69.06	610.15	1168.88	71.09	312.09
7.97000	-969.48	112.63	32.51	-1003.45	106.82	37.59	-1173.60	162.15	17.52	-1154.88	154.25	66.37	-1492.69	11.91	34.91	-1499.26	11.03	59.73	-1599.34	-1.12	181.80	-1552.59	-8.94	212.78	-1064.69	109.37	1120.03	0.00	0.00	0.00	-1098.06	70.74	1468.04	-1102.72	187.09	1462.85	-1261.36	70.18	1487.58	-1271.42	175.32	1478.41	66.73	1410.29	70.44	611.10	1169.44	70.91	312.86
7.98000	-969.54	112.74	32.36	-1003.28	107.28	37.82	-1174.18	161.25	17.22	-1154.76	154.46	66.30	-1466.23	12.21	40.67	-1475.70	13.06	65.67	-1575.53	-2.08	186.60	-1528.18	-9.91	217.93	-1054.25	109.16	1121.40	0.00	0.00	0.00	-1087.44	71.80	1469.75	-1091.61	188.08	1464.45	-1250.45	71.14	1489.18	-1259.84	177.44	1479.72	66.45	1412.98	69.35	612.31	1169.15	71.17	313.33
7.99000	-969.36	112.53	32.44	-1004.19	106.68	36.86	-1173.73	161.53	17.30	-1153.90	155.86	66.82	-1436.14	13.00	45.85	-1450.00	12.65	70.17	-1549.82	-3.84	190.40	-1503.25	-9.79	221.00	-1044.12	113.90	1121.06	0.00	0.00	0.00	-1076.71	72.55	1471.49	-1080.35	189.07	1466.10	-1239.44	71.94	1490.84	-1249.37	177.96	1481.56	66.55	1414.18	69.26	610.72	1169.89	70.61	312.55
8.00000	-969.52	112.80	32.21	-1003.66	106.92	37.47	-1173.94	161.08	17.07	-1154.27	155.21	66.22	-1409.11	11.63	49.03	-1422.65	11.66	73.60	-1524.22	-3.88	192.52	-1477.65	-10.00	223.20	-1034.20	113.09	1122.01	0.00	0.00	0.00	-1066.11	73.41	1473.32	-1069.49	189.55	1467.82	-1229.42	73.76	1492.73	-1238.56	178.71	1483.31	66.07	1416.36	67.99	610.01	1168.93	71.11	311.73
8.01000	-969.41	112.65	32.21	-1003.69	106.69	37.50	-1173.88	161.20	17.26	-1153.95	155.94	66.50	-1381.01	7.34	50.90	-1396.07	9.35	75.39	-1498.80	-2.23	192.71	-1452.69	-8.70	224.05	-1023.61	112.73	1123.60	0.00	0.00	0.00	-1055.30	73.91	1475.16	-1058.73	189.83	1469.61	-1218.88	75.05	1494.66	-1228.22	178.93	1485.26	65.90	1416.26	68.04	612.63	1168.80	71.55	310.80
8.02000	-969.46	112.68	32.14	-1003.74	107.13	37.36	-1174.08	160.90	17.24	-1153.74	156.11	66.74	-1351.00	4.38	51.70	-1369.02	6.75	75.69	-1472.45	-0.69	191.41	-1426.75	-7.23	223.57	-1012.31	113.05	1125.14	0.00	0.00	0.00	-1044.69	74.50	1477.05	-1047.96	190.48	1471.41	-1207.96	75.52	1496.40	-1216.63	180.72	1486.99	65.86	1416.13	68.14	610.93	1170.41	70.62	312.18
8.03000	-969.51	112.83	32.03	-1003.65	107.30	37.34	-1174.18	160.77	17.15	-1153.87	156.13	66.67	-1324.46	0.99	51.04	-1339.65	4.35	75.11	-1444.54	0.50	188.59	-1400.60	-4.80	221.24	-1001.15	107.93	1128.42	0.00	0.00	0.00	-1034.02	74.99	1478.94	-1037.45	190.82	1473.23	-1197.61	76.35	1498.07	-1205.61	181.45	1488.69	65.97	1414.88	68.67	610.20	1169.41	70.83	314.16
8.04000	-969.46	112.94	31.96	-1014.35	106.98	35.07	-1174.08	160.77	17.21	-1153.64	156.56	66.69	-1294.49	-2.60	49.16	-1307.26	2.24	74.05	-1414.37	0.28	184.47	-1372.60	-3.25	217.75	-990.49	106.96	1130.10	0.00	0.00	0.00	-1023.45	75.36	1480.85	-1027.04	190.97	1475.08	-1187.15	77.32	1499.45	-1194.70	182.69	1490.01	66.37	1412.95	69.60	611.65	1169.11	71.23	313.26
8.05000	-969.22	112.76	31.94	-1011.37	108.19	36.06	-1174.24	160.36	17.21	-1153.32	157.12	67.10	-1258.59	-6.93	48.27	-1275.31	-0.50	71.42	-1383.96	0.49	178.68	-1343.54	-2.39	213.28	-980.25	106.35	1131.47	0.00	0.00	0.00	-1013.13	75.88	1482.76	-1016.52	191.26	1476.90	-1176.31	76.83	1500.77	-1184.41	183.02	1491.26	66.27	1413.21	69.47	609.55	1172.29	69.88	315.04
8.06000	-969.29	113.02	31.81	-1010.19	108.52	36.15	-1173.64	160.97	17.48	-1152.80	157.94	67.52	-1227.32	-7.43	45.37	-1241.76	-1.39	68.36	-1351.86	-0.62	172.08	-1313.81	-2.07	207.66	-970.01	105.87	1132.72	0.00	0.00	0.00	-1002.80	76.26	1484.60	-1005.89	191.73	1478.65	-1165.37	76.74	1501.83	-1174.38	182.96	1492.25	66.01	1417.48	67.80	611.54	1171.75	70.50	314.71
8.07000	-969.16	112.99	31.79	-1008.57	108.07	36.90	-1173.68	160.47	17.45	-1153.11	157.42	67.33	-1183.89	-7.77	45.16	-1205.20	-1.89	65.14	-1319.48	-1.29	163.91	-1283.89	-1.49	200.89	-959.40	105.26	1133.89	0.00	0.00	0.00	-992.43	76.51	1486.20	-995.47	191.81	1480.29	-1155.27	77.58	1502.74	-1164.01	183.23	1493.18	66.29	1414.24	68.91	610.73	1169.12	71.10	314.32
8.08000	-969.34	113.37	31.50	-1007.69	109.03	37.23	-1173.33	160.97	17.84	-1152.95	157.65	67.66	-1145.42	-6.68	43.68	-1167.79	-1.25	61.59	-1286.72	-1.98	154.76	-1252.11	-2.97	193.82	-949.70	104.78	1134.73	0.00	0.00	0.00	-982.07	76.50	1487.62	-985.07	192.02	1481.82	-1145.03	77.57	1503.32	-1154.16	182.92	1494.07	66.10	1414.61	68.92	610.10	1169.23	70.98	313.07
8.09000	-969.31	113.67	31.40	-1006.28	108.98	37.65	-1173.67	159.92	17.44	-1152.41	158.46	68.18	-1106.53	-6.08	42.02	-1129.11	-0.97	58.42	-1252.37	-2.85	144.81	-1220.31	-3.39	185.57	-939.25	104.91	1135.57	0.00	0.00	0.00	-971.66	76.25	1488.86	-974.98	191.85	1483.19	-1134.40	77.14	1503.80	-1143.69	183.21	1494.55	66.38	1411.91	69.42	610.51	1169.13	70.98	313.97
8.10000	-969.70	114.47	31.11	-1011.14	109.01	37.02	-1173.80	159.54	17.59	-1153.07	157.36	67.92	-1067.39	-4.23	40.42	-1090.22	-0.74	55.45	-1218.78	-1.80	133.25	-1187.72	-4.47	176.88	-929.16	104.27	1135.91	0.00	0.00	0.00	-961.61	76.36	1489.88	-964.68	191.84	1484.31	-1124.31	77.21	1504.04	-1133.40	183.40	1494.81	66.17	1413.33	69.09	610.25	1169.78	70.48	312.44
8.11000	-969.79	114.38	31.19	-1012.45	108.79	37.30	-1173.38	160.11	17.97	-1152.69	157.87	68.36	-1023.90	-4.40	39.74	-1051.56	-0.40	52.54	-1183.69	-2.10	121.85	-1155.12	-4.66	167.50	-919.17	104.24	1135.98	0.00	0.00	0.00	-952.92	75.97	1488.92	-954.44	191.62	1485.24	-1114.50	77.86	1504.06	-1122.69	184.48	1494.83	66.04	1417.00	67.98	610.69	1170.15	70.53	311.01
8.12000	-969.92	113.75	31.40	-1006.50	108.42	39.59	-1173.53	159.87	18.00	-1152.67	158.03	68.58	-982.48	-5.07	38.63	-1010.56	-0.56	50.52	-1146.67	-3.50	110.76	-1121.99	-4.73	157.95	-909.33	103.85	1136.03	0.00	0.00	0.00	-943.82	75.66	1489.07	-944.02	191.57	1485.92	-1104.76	78.62	1503.74	-1112.32	184.71	1494.60	66.62	1411.84	69.60	610.36	1169.42	70.72	313.97
8.13000	-970.24	114.11	31.17	-1007.87	109.78	39.85	-1173.38	159.80	18.08	-1152.26	158.45	69.05	-943.32	-6.26	38.08	-970.82	-1.21	48.69	-1110.31	-3.53	99.32	-1088.09	-4.96	148.65	-902.00	103.65	1134.21	0.00	0.00	0.00	-934.70	75.62	1489.43	-933.59	191.49	1486.36	-1095.11	79.40	1503.23	-1102.84	183.80	1494.41	66.63	1411.66	69.68	610.91	1167.61	71.50	314.47
8.14000	-969.88	114.18	31.13	-1005.51	115.37	42.44	-1172.53	160.85	18.61	-1152.25	158.58	69.23	-902.63	-6.83	38.71	-927.95	-2.00	48.27	-1072.38	-4.39	88.76	-1053.60	-5.02	139.50	-890.96	103.51	1133.33	0.00	0.00	0.00	-924.15	75.31	1489.46	-923.16	191.27	1486.62	-1085.39	79.75	1502.46	-1092.02	184.89	1493.75	66.25	1412.30	69.70	611.57	1168.68	71.26	312.23
8.15000	-969.85	114.28	31.07	-1002.28	116.50	42.88	-1172.89	159.85	18.34	-1152.06	158.79	69.67	-864.90	-9.03	39.88	-888.74	-3.05	48.19	-1034.82	-4.45	78.72	-1018.83	-4.98	130.72	-881.96	103.74	1132.42	0.00	0.00	0.00	-914.21	75.20	1489.25	-912.84	190.96	1486.59	-1076.01	80.64	1501.33	-1081.81	184.94	1492.81	66.41	1412.74	69.43	610.71	1168.99	70.75	314.21
8.16000	-969.86	114.42	31.02	-999.54	116.88	41.71	-1172.95	159.57	18.44	-1152.21	158.47	69.85	-818.70	-10.00	43.49	-849.05	-4.22	49.14	-996.10	-4.87	69.55	-983.78	-4.58	122.23	-871.81	104.49	1131.28	0.00	0.00	0.00	-904.85	74.83	1488.87	-902.53	190.78	1486.33	-1066.41	81.24	1500.09	-1071.67	184.66	1491.66	65.93	1415.70	69.02	610.83	1169.34	70.68	314.27
8.17000	-969.89	114.56	30.95	-999.23	116.51	39.42	-1173.24	158.95	18.36	-1151.81	159.14	70.41	-782.62	-11.98	46.81	-809.35	-7.39	51.30	-957.51	-4.91	61.06	-948.78	-3.66	114.24	-860.06	104.35	1129.85	0.00	0.00	0.00	-893.92	74.66	1488.24	-892.27	190.31	1485.88	-1055.74	80.73	1498.60	-1060.91	185.71	1489.93	66.00	1415.42	68.84	610.66	1168.34	71.07	315.27
8.18000	-969.90	114.68	30.83	-1012.58	116.28	34.70	-1172.30	159.91	19.05	-1151.27	159.66	71.19	-739.61	-14.08	52.22	-769.48	-8.52	54.39	-917.87	-6.36	54.38	-913.18	-3.70	107.63	-848.41	104.92	1128.24	0.00	0.00	0.00	-883.89	74.28	1487.44	-881.87	189.99	1485.17	-1045.46	80.67	1496.66	-1050.75	185.58	1488.25	65.97	1415.60	68.75	609.23	1169.54	70.54	316.12
8.19000	-969.86	114.74	30.61	-1006.25	111.80	36.15	-1171.93	159.67	19.53	-1151.43	158.93	71.43	-701.89	-14.57	58.24	-728.63	-9.59	59.11	-879.55	-5.84	47.90	-877.96	-3.37	101.82	-839.02	104.91	1126.19	0.00	0.00	0.00	-873.77	73.82	1486.45	-871.41	189.64	1484.24	-1035.42	81.09	1494.52	-1040.96	184.82	1486.36	65.94	1412.78	69.48	609.27	1170.60	70.32	313.48
8.20000	-969.74	114.70	30.26	-1007.73	112.96	35.75	-1171.37	159.60	20.16	-1151.08	159.12	72.17	-665.74	-13.30	64.40	-687.96	-9.42	64.83	-840.70	-6.49	43.27	-843.26	-2.46	96.82	-827.44	105.60	1123.98	0.00	0.00	0.00	-862.84	73.65	1485.31	-860.84	189.24	1483.10	-1025.49	81.39	1492.37	-1030.13	185.56	1484.00	66.28	1414.08	69.14	611.63	1169.38	71.07	313.16
8.21000	-969.62	114.79	29.95	-1007.06	111.73	35.69	-1170.96	158.98	20.88	-1150.92	158.86	72.80	-624.35	-12.95	72.63	-655.10	-10.14	69.23	-802.90	-6.25	39.64	-809.03	-1.68	92.94	-815.54	106.03	1121.69	0.00	0.00	0.00	-853.63	73.41	1483.96	-850.30	188.92	1481.67	-1015.70	82.40	1490.05	-1019.61	185.75	1481.45	66.24	1411.93	70.00	611.55	1169.06	71.23	315.63
8.22000	-969.37	114.36	29.75	-1006.24	113.34	35.19	-1170.91	157.94	21.63	-1150.87	158.15	73.28	-593.31	-10.66	79.72	-621.11	-8.15	74.93	-767.04	-4.46	36.41	-775.89	-0.87	90.16	-806.04	106.50	1118.88	0.00	0.00	0.00	-842.29	72.97	1482.31	-839.81	188.56	1480.03	-1004.95	81.65	1487.24	-1009.08	185.64	1478.88	66.22	1413.97	69.24	611.79	1169.08	71.22	314.35
8.23000	-969.41	114.54	29.14	-1004.80	112.73	35.06	-1170.50	157.57	22.62	-1149.90	158.56	74.47	-561.05	-7.89	87.87	-588.20	-5.81	81.32	-731.60	-3.82	35.04	-744.08	-0.21	88.38	-794.54	107.07	1116.21	0.00	0.00	0.00	-832.02	72.53	1480.60	-829.23	188.07	1478.20	-994.26	81.26	1484.39	-998.93	184.53	1476.10	66.35	1411.40	70.44	611.03	1169.36	70.88	313.02
8.24000	-969.34	114.66	28.66	-1004.76	113.58	34.78	-1169.82	157.78	24.23	-1149.62	157.91	75.20	-529.54	-5.97	96.70	-557.10	-3.61	88.21	-698.26	-2.13	34.40	-714.12	1.61	87.12	-782.31	107.72	1113.08	0.00	0.00	0.00	-822.50	72.36	1478.64	-818.44	187.72	1476.15	-983.96	81.67	1481.64	-987.90	185.05	1473.12	66.26	1413.32	69.45	611.87	1169.96	70.92	312.65
8.25000	-969.33	114.95	28.00	-1002.22	111.98	35.24	-1168.63	158.49	26.09	-1148.86	157.56	76.36	-502.90	-2.43	104.52	-520.45	-1.32	96.58	-666.87	0.07	34.48	-685.86	3.40	86.75	-771.16	108.46	1109.91	0.00	0.00	0.00	-810.98	71.88	1476.44	-807.40	187.41	1474.06	-973.10	81.43	1478.78	-976.66	185.69	1470.18	66.11	1413.40	69.42	610.05	1169.60	70.52	312.87
8.26000	-969.05	114.79	27.58	-1002.12	110.90	34.60	-1167.94	158.98	28.10	-1147.96	157.26	77.41	-474.36	0.76	112.83	-494.32	0.12	104.10	-638.58	3.37	34.92	-659.28	5.55	87.03	-759.33	108.94	1106.81	0.00	0.00	0.00	-800.86	71.36	1474.39	-796.19	187.07	1471.90	-962.21	80.91	1476.05	-966.06	185.08	1467.40	65.78	1413.74	69.17	608.12	1169.07	70.31	312.65
8.27000	-968.77	114.75	27.18	-1002.98	113.06	34.04	-1167.32	159.14	30.03	-1147.20	156.81	78.55	-450.52	3.56	119.20	-475.72	1.42	110.49	-612.56	6.57	35.99	-635.46	8.74	87.30	-748.70	109.20	1103.48	0.00	0.00	0.00	-789.37	70.92	1472.29	-785.06	186.38	1469.80	-951.53	81.40	1473.45	-954.84	184.85	1464.77	66.25	1414.18	69.35	609.33	1169.06	70.62	315.40
8.28000	-968.68	115.01	26.68	-1002.21	112.71	34.07	-1166.31	159.76	32.27	-1146.12	156.81	80.01	-429.42	7.14	125.03	-461.63	3.25	115.47	-588.30	9.91	37.06	-613.49	12.01	87.57	-737.27	109.19	1100.36	0.00	0.00	0.00	-778.29	70.23	1470.35	-773.94	185.52	1467.77	-940.35	81.06	1471.02	-943.12	184.53	1462.36	65.99	1417.51	68.10	612.40	1169.10	71.29	313.89
8.29000	-968.63	115.31	26.11	-1000.95	111.16	34.00	-1165.62	159.99	34.64	-1145.32	156.33	81.55	-410.61	11.70	129.65	-449.07	6.32	118.77	-567.27	14.03	37.43	-593.73	15.67	87.55	-724.77	109.17	1097.44	0.00	0.00	0.00	-766.38	69.56	1468.39	-762.49	184.84	1465.82	-929.33	80.81	1468.72	-931.63	183.90	1460.03	66.28	1413.55	69.44	611.66	1169.05	71.11	313.04
8.30000	-972.74	116.39	24.19	-1000.69	111.96	33.84	-1165.21	159.73	36.94	-1143.37	157.44	83.85	-393.95	16.94	132.82	-435.05	11.32	120.09	-548.90	18.12	37.58	-576.32	18.92	87.35	-712.86	109.45	1094.69	0.00	0.00	0.00	-755.30	68.89	1466.69	-750.85	184.29	1463.99	-917.26	79.73	1466.86	-919.77	183.73	1457.89	66.29	1413.90	69.29	610.24	1167.80	71.12	312.60
8.31000	-970.64	116.97	24.07	-1000.57	111.99	33.51	-1164.67	159.58	39.71	-1141.84	157.86	86.00	-379.68	21.21	133.83	-416.56	18.95	119.18	-532.82	20.84	37.51	-561.34	22.50	86.58	-700.78	109.60	1092.37	0.00	0.00	0.00	-743.38	68.13	1465.19	-739.15	183.36	1462.37	-905.08	78.40	1465.06	-908.23	182.71	1456.12	66.25	1414.65	69.03	610.65	1167.49	71.51	313.69
8.32000	-971.00	117.85	23.51	-999.99	111.37	33.49	-1164.43	159.01	42.31	-1139.72	159.11	88.69	-367.39	27.37	132.58	-393.14	27.56	119.69	-520.81	26.17	35.52	-548.85	26.67	85.02	-688.13	109.75	1090.50	0.00	0.00	0.00	-731.28	67.15	1463.84	-727.18	182.54	1461.00	-893.26	77.52	1463.39	-896.53	181.68	1454.45	66.28	1413.66	69.40	612.12	1169.38	71.02	315.34
8.33000	-967.47	115.00	25.07	-999.76	112.19	33.33	-1162.64	160.62	46.11	-1138.08	159.57	91.43	-356.85	31.28	129.98	-383.29	32.62	116.56	-510.96	30.28	33.44	-538.92	31.23	82.67	-675.56	109.60	1089.04	0.00	0.00	0.00	-719.30	66.07	1462.70	-715.31	181.34	1459.89	-881.58	77.48	1461.97	-884.53	180.54	1453.17	66.29	1412.61	69.71	611.56	1169.03	71.07	313.32
8.34000	-967.42	115.30	24.70	-993.54	112.82	34.25	-1161.32	161.64	50.06	-1135.44	161.14	94.61	-348.72	36.05	124.81	-375.58	37.91	111.65	-504.37	35.73	30.02	-531.28	36.31	79.56	-663.26	109.88	1087.90	0.00	0.00	0.00	-707.03	64.84	1461.78	-703.26	180.26	1459.06	-869.24	76.02	1460.83	-872.17	179.50	1451.94	66.73	1411.75	70.19	612.28	1168.93	71.42	312.79
8.35000	-966.90	114.76	24.79	-998.58	112.46	33.28	-1160.44	161.15	53.59	-1133.06	161.96	97.80	-342.48	41.79	117.86	-370.01	43.58	105.32	-499.98	41.11	28.21	-525.80	41.33	76.30	-649.89	109.99	1087.24	0.00	0.00	0.00	-694.43	63.76	1461.06	-690.95	179.26	1458.41	-857.30	75.70	1459.67	-860.19	177.79	1450.99	66.74	1411.97	69.73	610.75	1169.42	70.97	314.10
8.36000	-966.78	115.09	24.47	-998.74	113.10	32.79	-1158.91	161.90	57.97	-1130.43	162.94	101.47	-335.62	49.32	111.03	-365.31	49.28	98.25	-497.37	45.21	27.21	-521.92	46.01	73.05	-638.43	109.83	1086.70	0.00	0.00	0.00	-681.87	62.46	1460.40	-678.68	177.77	1458.01	-844.15	72.84	1458.76	-847.64	176.89	1450.11	66.64	1411.17	70.01	611.83	1169.14	71.24	313.44
8.37000	-966.52	115.07	24.29	-998.04	112.47	32.79	-1157.75	161.15	61.91	-1127.11	164.45	105.51	-331.73	56.06	103.08	-361.99	56.55	90.65	-495.07	47.90	24.61	-519.78	50.22	69.28	-624.89	109.72	1086.62	0.00	0.00	0.00	-668.79	61.24	1460.03	-666.03	176.63	1457.71	-831.95	72.05	1458.01	-834.98	175.57	1449.45	66.26	1412.59	69.58	610.95	1168.17	71.33	311.87
8.38000	-966.24	115.03	24.16	-997.08	113.51	33.09	-1155.77	161.28	66.81	-1122.93	166.36	110.08	-325.44	64.07	93.32	-356.35	62.82	83.17	-492.70	49.06	23.76	-515.85	52.70	67.41	-610.99	109.62	1086.79	0.00	0.00	0.00	-656.21	60.21	1459.79	-653.49	175.33	1457.58	-818.35	69.17	1457.23	-822.87	173.27	1448.95	66.24	1412.77	69.74	609.67	1168.91	71.03	313.03
8.39000	-965.87	114.87	24.10	-996.69	113.41	32.91	-1152.44	163.09	72.64	-1118.67	168.05	114.53	-319.93	66.90	80.03	-349.90	67.39	73.06	-490.69	50.32	23.48	-508.03	53.43	67.95	-597.63	109.43	1087.17	0.00	0.00	0.00	-643.91	59.01	1459.91	-640.96	173.99	1457.82	-805.70	67.98	1456.84	-810.07	171.40	1448.81	66.43	1412.04	70.13	609.78	1168.66	70.91	312.17
8.40000	-965.62	114.98	23.95	-996.29	113.82	32.66	-1148.71	164.26	78.63	-1112.95	170.91	119.86	-315.34	69.96	69.55	-345.48	69.38	64.64	-489.77	50.50	23.58	-503.83	55.05	67.63	-584.05	108.84	1087.93	0.00	0.00	0.00	-630.57	57.60	1460.47	-628.24	172.64	1458.57	-792.54	66.05	1457.13	-797.22	169.61	1449.18	66.38	1411.37	70.38	611.07	1167.21	71.73	312.83
8.41000	-965.21	114.97	23.84	-995.49	113.97	32.53	-1144.57	164.69	85.19	-1106.76	173.06	125.27	-312.57	71.16	61.05	-342.06	73.02	57.27	-489.18	49.69	25.02	-500.92	56.38	67.53	-569.35	108.37	1089.14	0.00	0.00	0.00	-617.54	56.58	1461.46	-616.25	170.45	1458.98	-779.33	64.05	1457.95	-784.42	167.67	1450.03	66.44	1411.09	70.26	612.36	1166.72	72.15	315.90
8.42000	-964.95	115.29	23.59	-994.50	114.64	32.42	-1138.37	166.34	92.85	-1099.27	175.01	131.15	-308.13	74.85	54.70	-339.69	75.81	51.49	-488.56	49.60	25.93	-497.51	57.53	67.57	-554.60	108.12	1090.61	0.00	0.00	0.00	-603.99	55.18	1462.59	-604.31	168.74	1460.23	-766.13	62.61	1459.04	-771.51	165.35	1451.21	65.86	1413.36	69.72	610.92	1169.79	70.66	314.68
8.43000	-964.38	115.49	23.40	-993.17	115.13	32.35	-1130.65	168.96	101.38	-1089.93	177.49	137.43	-310.25	79.31	47.52	-335.50	79.51	48.46	-488.04	49.80	26.50	-494.63	58.80	67.40	-539.79	107.68	1092.14	0.00	0.00	0.00	-590.85	53.84	1463.86	-590.94	167.41	1461.73	-752.40	59.91	1460.23	-758.65	162.95	1452.63	65.85	1414.06	69.33	611.25	1168.10	71.38	313.92
8.44000	-963.35	118.15	23.11	-990.73	114.50	33.18	-1121.47	171.11	110.66	-1079.17	180.53	144.04	-304.27	78.93	44.71	-336.80	80.07	45.05	-487.60	49.79	27.02	-492.31	59.48	67.39	-525.99	107.34	1093.83	0.00	0.00	0.00	-577.17	52.69	1465.33	-578.85	166.04	1463.41	-738.64	57.43	1461.45	-745.80	160.71	1454.19	65.99	1411.23	70.41	612.27	1166.58	72.13	310.46
8.45000	-962.85	117.62	22.02	-988.40	115.41	33.35	-1111.67	172.72	119.99	-1067.09	183.65	150.85	-305.80	80.31	39.86	-336.00	80.58	43.14	-487.28	50.24	27.30	-490.78	60.22	67.40	-511.45	106.52	1095.95	0.00	0.00	0.00	-563.85	51.34	1466.86	-566.00	164.65	1465.06	-725.17	55.60	1462.94	-732.89	158.50	1455.81	66.05	1409.68	70.46	612.67	1167.42	71.99	310.78
8.46000	-959.84	120.08	22.06	-983.99	116.36	34.72	-1099.70	176.44	131.22	-1054.03	186.86	158.26	-304.86	80.90	36.99	-335.14	81.38	41.70	-486.69	50.29	27.72	-489.54	60.84	67.29	-498.32	105.71	1098.18	0.00	0.00	0.00	-550.94	50.19	1468.26	-553.28	163.43	1466.73	-712.03	54.29	1464.39	-719.95	156.55	1457.53	65.85	1412.18	70.02	611.32	1167.49	71.61	314.19
8.47000	-956.69	121.17	21.13	-978.70	117.27	36.60	-1086.85	179.86	143.18	-1040.18	189.99	166.15	-304.36	82.25	34.79	-334.63	82.00	40.49	-486.41	50.57	27.84	-488.47	61.15	67.41	-484.30	105.39	1100.48	0.00	0.00	0.00	-538.50	49.13	1469.67	-540.44	162.11	1468.42	-699.06	53.37	1465.98	-707.21	154.50	1459.33	65.56	1412.48	69.79	610.25	1167.69	71.06	313.40
8.48000	-952.17	123.07	20.38	-971.67	119.74	39.15	-1072.41	183.19	155.41	-1024.22	194.34	174.81	-302.56	82.15	33.34	-334.34	82.33	39.24	-486.20	50.92	28.06	-487.82	61.61	67.49	-471.83	105.07	1102.79	0.00	0.00	0.00	-524.91	48.04	1471.03	-527.05	160.93	1470.02	-685.65	51.23	1467.64	-694.21	152.97	1461.17	64.73	1415.88	68.71	609.57	1168.52	70.78	313.25
8.49000	-946.30	125.40	19.34	-962.72	122.72	41.91	-1057.75	185.20	166.95	-1007.54	197.05	183.07	-300.34	80.82	33.34	-329.56	83.01	40.31	-486.04	51.17	28.16	-487.22	62.00	67.44	-458.48	104.73	1105.05	0.00	0.00	0.00	-510.82	47.05	1472.40	-514.79	159.94	1471.76	-672.52	49.89	1469.35	-681.59	150.76	1463.19	65.34	1414.22	69.36	611.07	1167.49	71.61	314.55
8.50000	-939.64	128.65	17.84	-950.81	126.50	45.41	-1041.96	187.97	178.82	-988.45	199.98	191.81	-300.59	81.33	32.15	-329.85	82.91	39.90	-485.86	51.36	28.20	-486.86	62.51	67.27	-447.34	104.39	1107.14	0.00	0.00	0.00	-498.16	46.25	1473.80	-502.10	158.83	1473.49	-659.31	48.15	1471.12	-668.78	149.24	1465.32	65.97	1409.68	70.76	609.53	1167.64	70.98	313.21
8.51000	-931.35	132.88	17.45	-937.68	132.88	48.79	-1026.53	190.41	190.34	-967.99	201.87	200.71	-298.72	80.76	31.79	-330.87	83.09	39.28	-485.73	51.36	28.32	-486.61	62.73	67.22	-434.21	103.93	1109.25	0.00	0.00	0.00	-485.40	45.34	1475.18	-489.52	157.97	1475.20	-646.41	46.67	1472.93	-655.98	148.32	1467.41	66.07	1411.50	70.26	610.48	1166.93	71.58	313.35
8.52000	-919.39	137.07	19.84	-920.86	137.32	54.14	-1004.83	191.27	200.71	-946.90	204.14	208.24	-298.81	81.39	31.45	-329.16	83.08	39.52	-485.73	51.70	28.22	-486.28	62.63	67.33	-422.30	104.19	1111.05	0.00	0.00	0.00	-472.63	44.53	1476.61	-477.16	157.14	1476.91	-633.96	45.97	1474.71	-643.78	146.59	1469.59	66.09	1413.16	69.67	611.34	1168.13	71.27	312.83
8.53000	-902.80	143.52	25.05	-901.12	141.81	58.35	-982.48	192.05	207.93	-924.08	206.33	215.20	-298.02	81.91	31.34	-329.13	83.04	39.20	-485.73	51.72	28.24	-486.17	62.86	67.25	-411.81	104.62	1112.64	0.00	0.00	0.00	-459.62	44.01	1478.11	-463.82	156.54	1478.76	-621.40	44.89	1476.45	-631.26	145.77	1471.65	65.66	1415.17	69.32	609.49	1168.65	70.72	314.20
8.54000	-873.49	149.29	29.89	-875.06	147.15	63.16	-959.91	192.46	212.57	-900.91	207.45	221.09	-300.72	81.51	30.47	-328.49	83.12	39.32	-485.67	51.39	28.36	-486.02	62.99	67.18	-400.41	105.22	1114.31	0.00	0.00	0.00	-447.15	43.58	1479.73	-452.42	155.72	1480.67	-608.67	43.79	1478.27	-618.77	145.67	1473.60	65.62	1414.38	69.49	609.93	1168.43	70.82	314.37
8.55000	-846.86	155.93	33.42	-848.72	152.28	66.73	-935.01	194.33	215.72	-876.83	207.98	224.92	-300.35	81.38	30.40	-329.67	83.01	38.91	-485.55	51.26	28.34	-485.72	62.64	67.34	-390.07	106.22	1115.89	0.00	0.00	0.00	-435.09	43.25	1481.41	-440.58	155.46	1482.64	-596.22	43.16	1480.04	-606.64	144.92	1475.78	65.14	1417.39	68.70	611.70	1168.12	71.32	311.70
8.56000	-818.20	162.20	35.65	-819.78	156.83	69.05	-908.58	195.94	217.29	-850.93	209.17	227.66	-299.65	80.99	30.36	-329.26	83.12	38.96	-485.78	51.55	28.19	-485.62	62.79	67.23	-376.66	106.76	1117.57	0.00	0.00	0.00	-422.65	43.03	1483.15	-428.58	155.12	1484.66	-584.31	43.76	1481.94	-594.73	144.08	1477.94	65.02	1419.21	68.21	611.52	1168.16	71.35	311.09
8.57000	-786.07	169.04	37.32	-790.87	162.39	69.94	-881.73	197.56	217.08	-824.67	210.55	228.81	-299.60	80.88	30.41	-329.28	82.93	38.91	-485.50	51.12	28.36	-485.46	62.69	67.27	-365.12	108.22	1119.26	0.00	0.00	0.00	-411.19	42.94	1484.93	-417.34	154.98	1486.68	-572.11	43.20	1483.84	-582.95	143.38	1480.09	65.51	1417.64	68.59	611.90	1168.33	71.48	314.16
8.58000	-753.52	175.37	37.94	-759.10	168.29	70.33	-853.87	199.62	215.12	-797.84	211.17	228.09	-299.84	81.29	30.40	-330.31	83.21	38.65	-485.28	50.44	28.68	-485.16	62.29	67.52	-354.38	110.04	1120.89	0.00	0.00	0.00	-398.26	42.87	1486.66	-404.82	154.90	1488.67	-560.19	43.24	1485.78	-571.02	143.13	1482.22	66.48	1413.50	69.71	612.77	1167.66	71.97	315.13
8.59000	-718.74	182.08	38.04	-725.30	174.12	69.84	-825.18	202.03	211.71	-769.95	212.68	226.26	-300.13	81.33	30.23	-331.41	83.07	38.44	-485.45	50.85	28.48	-484.99	62.23	67.65	-342.56	111.68	1122.54	0.00	0.00	0.00	-386.53	43.09	1488.37	-393.00	155.02	1490.54	-548.00	43.05	1487.60	-559.13	142.73	1484.28	66.03	1413.43	69.49	610.21	1167.99	71.11	314.22
8.60000	-680.14	188.75	38.89	-690.53	179.25	68.78	-795.80	204.54	206.75	-741.26	215.06	223.33	-300.42	80.92	30.14	-330.38	83.26	38.70	-485.48	51.10	28.31	-484.92	62.28	67.83	-330.92	112.67	1124.26	0.00	0.00	0.00	-374.52	43.32	1490.01	-381.05	155.27	1492.34	-535.85	42.73	1489.29	-547.08	143.01	1486.17	66.46	1410.79	70.56	611.33	1167.87	71.34	316.13
8.61000	-642.45	194.72	38.22	-656.00	184.41	66.98	-766.17	205.86	199.58	-712.46	216.06	218.44	-298.74	81.16	30.33	-329.56	83.31	38.81	-485.58	51.43	28.12	-484.95	62.62	67.96	-319.14	113.59	1125.94	0.00	0.00	0.00	-362.70	43.74	1491.43	-369.21	155.58	1493.95	-523.81	42.54	1490.85	-535.41	142.84	1488.00	66.31	1411.68	70.28	608.02	1169.11	70.08	311.36
8.62000	-601.58	200.54	37.63	-617.43	188.84	64.90	-735.38	208.00	191.26	-682.68	218.34	213.00	-300.21	80.96	30.23	-330.21	83.42	38.64	-485.38	51.19	28.35	-484.94	62.75	68.14	-308.87	115.16	1127.47	0.00	0.00	0.00	-350.01	44.19	1492.68	-357.86	156.07	1495.51	-512.05	42.86	1492.33	-523.80	142.96	1489.60	66.08	1413.12	69.58	609.01	1167.81	70.88	310.95
8.63000	-550.99	209.32	38.87	-576.90	192.62	62.80	-703.51	211.28	182.04	-652.12	219.86	206.10	-299.51	81.23	30.26	-333.44	82.70	37.40	-485.45	51.70	28.09	-484.90	62.95	68.34	-296.71	116.24	1128.96	0.00	0.00	0.00	-338.37	44.78	1493.93	-346.06	156.78	1496.81	-500.16	42.91	1493.69	-511.95	144.03	1490.99	65.84	1416.38	68.56	608.64	1168.16	70.92	311.64
8.64000	-520.96	211.83	33.81	-537.02	197.17	59.42	-670.99	213.97	171.46	-620.84	221.71	198.13	-301.00	80.94	29.75	-333.80	82.12	37.00	-485.35	51.73	28.28	-484.74	62.96	68.65	-286.33	116.71	1130.23	0.00	0.00	0.00	-326.80	45.60	1494.95	-334.24	157.55	1497.91	-488.45	43.46	1494.86	-500.42	144.56	1492.24	65.99	1415.65	68.76	607.53	1168.84	70.38	311.49
8.65000	-481.86	215.89	31.22	-498.72	200.56	56.69	-637.51	215.57	159.41	-588.63	224.62	189.83	-302.38	81.27	29.81	-333.83	81.54	36.96	-485.20	51.65	28.37	-484.74	63.35	68.74	-274.92	117.89	1131.28	0.00	0.00	0.00	-315.59	46.43	1495.87	-323.16	158.42	1498.80	-477.06	44.83	1495.91	-489.03	144.87	1493.26	65.76	1414.12	69.53	610.56	1168.85	70.91	311.36
8.66000	-439.05	218.12	28.89	-457.63	203.02	53.96	-603.15	217.84	146.91	-555.42	227.80	180.73	-302.87	81.32	29.75	-333.82	81.20	37.08	-485.04	51.47	28.54	-484.47	63.10	69.11	-264.23	118.94	1132.05	0.00	0.00	0.00	-303.38	47.41	1496.62	-312.25	159.50	1499.44	-465.34	45.68	1496.69	-477.62	145.46	1493.83	66.09	1413.57	69.70	612.84	1168.35	71.57	312.30
8.67000	-394.30	219.52	27.85	-416.95	205.69	51.27	-567.77	219.77	133.80	-521.84	229.90	170.87	-300.82	81.24	30.90	-333.98	81.59	37.19	-484.96	51.77	28.54	-484.10	62.91	69.45	-254.27	119.53	1132.42	0.00	0.00	0.00	-291.13	48.80	1497.21	-299.67	160.47	1499.83	-453.38	46.21	1497.17	-466.12	146.41	1494.21	65.43	1415.93	68.95	611.19	1167.71	71.56	312.26
8.68000	-351.66	222.61	26.93	-375.76	208.93	49.01	-531.21	222.52	120.67	-487.63	231.47	160.44	-305.23	81.24	30.63	-334.31	81.91	37.23	-484.77	51.77	28.66	-483.98	63.24	69.58	-244.30	120.25	1132.64	0.00	0.00	0.00	-279.03	49.95	1497.40	-288.67	161.70	1499.97	-441.54	46.95	1497.40	-454.82	146.85	1494.36	65.92	1412.37	69.87	609.63	1168.00	71.14	314.21
8.69000	-308.05	224.76	26.76	-332.28	211.33	47.20	-493.58	224.41	107.05	-452.59	233.65	150.09	-301.41	81.25	32.42	-334.27	81.22	37.10	-484.70	51.86	28.78	-483.88	63.57	69.74	-232.92	120.54	1132.38	0.00	0.00	0.00	-267.36	51.08	1497.47	-277.17	162.93	1499.83	-429.89	47.65	1497.28	-443.48	147.66	1494.21	65.70	1411.74	70.37	610.27	1168.57	71.09	312.82
8.70000	-263.22	227.02	27.82	-289.27	213.37	46.43	-454.69	227.95	94.26	-417.36	234.50	139.19	-301.24	81.05	32.72	-333.02	79.96	37.79	-484.52	52.14	28.89	-483.64	63.46	70.14	-222.59	121.61	1131.78	0.00	0.00	0.00	-255.27	52.56	1497.26	-265.43	164.10	1499.41	-418.35	48.80	1497.03	-431.92	148.87	1493.65	66.16	1410.93	70.45	609.13	1168.73	70.87	311.68
8.71000	-217.71	228.83	30.26	-246.65	215.28	46.43	-415.02	231.41	81.97	-380.67	237.15	129.43	-303.65	79.88	32.10	-330.80	75.93	39.93	-484.51	52.43	29.00	-483.64	64.04	70.23	-212.41	122.03	1130.86	0.00	0.00	0.00	-242.88	54.52	1497.62	-253.74	165.36	1498.71	-406.70	50.02	1496.48	-420.34	149.77	1492.97	66.15	1412.49	69.88	610.84	1169.15	70.90	312.51
8.72000	-173.53	229.88	33.74	-202.94	216.47	48.00	-374.53	234.03	70.02	-343.44	239.66	120.21	-302.15	79.61	34.31	-328.57	75.04	40.72	-484.33	52.85	29.23	-483.33	63.86	70.77	-201.84	122.64	1129.65	0.00	0.00	0.00	-231.18	56.11	1497.10	-242.17	166.48	1497.80	-394.99	51.18	1495.67	-408.85	150.69	1491.98	66.32	1414.05	69.56	609.12	1168.98	70.59	314.39
8.73000	-130.46	230.50	38.10	-160.67	217.86	50.40	-333.04	238.22	59.95	-305.66	242.64	112.04	-310.53	83.44	31.12	-328.03	75.09	40.51	-484.14	53.37	29.44	-483.08	63.91	71.21	-189.45	123.21	1128.17	0.00	0.00	0.00	-219.61	57.75	1496.10	-231.47	167.92	1496.62	-383.47	52.63	1494.61	-397.51	151.33	1490.78	66.04	1415.14	69.06	609.21	1168.44	70.81	314.17
8.74000	-88.02	231.24	43.03	-118.29	219.40	54.23	-291.35	242.32	51.10	-268.20	244.54	104.63	-307.97	82.73	30.45	-316.71	77.79	44.48	-484.04	54.01	29.63	-482.94	64.31	71.51	-178.27	123.88	1126.38	0.00	0.00	0.00	-207.92	59.40	1494.87	-219.73	169.29	1495.21	-371.71	53.45	1493.41	-385.96	152.33	1489.44	66.07	1415.43	69.20	610.29	1168.96	70.88	313.84
8.75000	-45.20	232.81	51.47	-78.25	221.24	58.65	-249.75	245.64	43.63	-230.08	246.95	98.92	-302.54	81.80	31.32	-332.22	80.37	37.81	-483.62	53.86	30.21	-482.61	64.38	71.95	-168.11	124.14	1124.28	0.00	0.00	0.00	-196.15	61.13	1493.34	-207.62	170.70	1493.48	-360.05	54.49	1491.90	-374.32	153.83	1487.75	66.25	1415.16	69.56	611.28	1167.59	71.54	314.83
8.76000	-5.77	234.39	59.44	-38.41	222.18	64.40	-208.37	249.05	38.02	-192.35	250.34	95.12	-301.29	80.72	29.50	-326.56	80.87	40.12	-483.40	54.20	30.53	-482.34	64.65	72.42	-156.50	124.57	1122.03	0.00	0.00	0.00	-184.36	62.70	1491.60	-197.13	171.96	1491.67	-348.33	55.63	1490.23	-362.89	154.26	1486.08	66.58	1413.82	69.88	611.08	1168.72	70.98	317.03
8.77000	32.93	235.08	68.95	1.78	223.20	72.40	-168.14	251.57	34.03	-155.90	251.67	91.99	-299.89	80.88	29.72	-326.59	81.29	40.10	-483.18	54.39	31.09	-482.09	65.00	72.85	-145.19	124.89	1119.49	0.00	0.00	0.00	-172.64	64.23	1489.63	-185.29	173.38	1489.55	-336.46	56.83	1488.51	-351.29	155.59	1484.17	66.57	1415.37	68.72	610.00	1168.69	70.64	313.87
8.78000	70.27	235.59	79.08	38.91	223.78	80.47	-129.35	253.39	31.68	-120.54	253.48	90.74	-301.06	80.63	29.13	-326.49	80.97	39.83	-483.25	55.11	31.34	-481.59	64.72	73.70	-134.05	125.22	1116.87	0.00	0.00	0.00	-160.93	65.80	1487.41	-173.95	174.91	1487.22	-324.71	58.37	1486.55	-339.68	156.59	1482.07	66.98	1409.58	70.71	609.19	1168.39	70.52	312.82
8.79000	106.26	235.40	90.13	73.92	224.38	89.09	-91.37	256.36	31.61	-86.13	254.96	90.61	-303.41	80.71	28.53	-325.96	80.84	39.85	-483.16	55.32	31.99	-481.24	65.11	74.36	-122.47	125.93	1114.14	0.00	0.00	0.00	-149.17	67.56	1485.08	-162.35	176.55	1484.83	-312.81	59.33	1484.48	-327.95	158.39	1479.82	66.71	1410.88	70.43	609.58	1169.22	70.33	314.88
8.80000	139.36	234.88	101.10	108.06	224.43	98.34	-55.58	257.65	32.18	-53.30	255.65	91.34	-302.53	80.23	28.60	-326.13	80.87	39.60	-482.97	55.65	32.67	-480.73	65.15	75.36	-110.49	126.46	1111.30	0.00	0.00	0.00	-137.37	69.04	1482.65	-150.29	178.10	1482.27	-300.93	60.42	1482.31	-316.60	159.07	1477.60	66.25	1415.49	68.96	610.66	1169.29	70.69	313.75
8.81000	171.65	234.21	112.09	139.23	224.22	107.72	-21.56	258.40	33.84	-22.18	256.43	93.20	-302.88	79.95	28.26	-324.22	80.54	40.09	-482.70	55.97	33.53	-480.15	65.22	76.43	-99.20	127.40	1108.46	0.00	0.00	0.00	-125.52	70.57	1480.13	-139.12	179.60	1479.68	-289.10	61.60	1479.99	-304.93	160.50	1475.29	66.42	1414.98	69.11	609.49	1167.81	71.04	312.76
8.82000	196.68	233.51	120.64	165.48	223.17	115.61	10.11	258.63	36.03	6.85	256.60	95.47	-303.40	80.22	27.92	-325.78	80.54	39.45	-482.49	56.51	34.65	-479.37	65.11	77.86	-86.92	127.93	1105.63	0.00	0.00	0.00	-113.66	72.38	1477.63	-127.21	181.26	1477.10	-277.29	63.11	1477.75	-293.26	161.70	1472.98	65.97	1416.12	68.87	611.22	1167.47	71.52	312.32
8.83000	222.95	232.18	129.42	193.80	221.23	124.22	39.83	257.38	37.80	34.00	256.41	97.75	-299.52	79.82	28.76	-325.19	80.15	39.39	-482.12	56.89	35.90	-478.62	65.42	79.21	-76.36	128.59	1102.81	0.00	0.00	0.00	-101.74	73.89	1475.08	-115.48	182.89	1474.54	-265.40	64.79	1475.60	-281.59	162.43	1470.78	66.22	1415.47	68.96	611.03	1168.40	70.97	312.92
8.84000	246.59	230.66	136.79	219.19	219.61	131.46	66.76	255.90	39.27	58.67	256.00	99.79	-298.94	79.67	28.27	-325.54	80.06	39.09	-481.78	57.30	37.45	-477.60	65.38	80.98	-63.90	129.85	1100.32	0.00	0.00	0.00	-89.90	75.61	1472.59	-102.66	184.38	1471.92	-253.52	66.43	1473.39	-269.57	164.07	1468.60	66.21	1414.21	68.95	610.96	1168.46	71.02	315.71
8.85000	267.36	228.23	143.02	236.60	219.90	134.77	90.69	253.74	40.15	80.62	255.07	101.18	-301.78	79.83	27.61	-325.96	80.06	38.74	-481.25	57.69	39.27	-476.45	65.49	82.95	-50.82	130.06	1098.01	0.00	0.00	0.00	-77.92	77.36	1470.18	-91.25	186.21	1469.49	-241.52	67.71	1471.37	-257.44	166.04	1466.54	65.75	1416.80	68.46	610.26	1168.49	70.99	315.21
8.86000	285.55	225.75	147.42	255.04	217.18	138.65	111.62	252.68	41.04	100.02	253.93	101.84	-301.27	78.90	27.45	-325.28	79.42	38.74	-480.61	57.80	41.33	-475.21	65.42	85.16	-40.57	131.06	1096.04	0.00	0.00	0.00	-65.71	78.87	1467.89	-79.48	187.96	1467.22	-229.42	69.26	1469.62	-245.51	167.41	1464.77	66.30	1414.36	69.54	610.69	1168.80	71.03	316.04
8.87000	301.57	223.03	149.46	271.26	215.64	140.46	129.04	250.40	40.70	116.70	252.44	101.69	-296.21	79.05	28.44	-326.14	79.28	38.56	-479.98	58.12	43.57	-473.63	65.24	87.68	-28.62	132.28	1094.33	0.00	0.00	0.00	-53.50	80.68	1465.76	-67.59	189.68	1465.09	-217.29	71.04	1467.98	-233.54	168.77	1463.10	65.88	1413.62	69.50	610.71	1168.89	70.87	313.79
8.88000	315.58	220.82	148.85	285.31	213.04	139.69	143.68	248.94	39.89	130.86	250.89	100.76	-297.67	78.37	27.64	-326.56	79.26	38.06	-479.30	58.36	46.12	-471.86	64.80	90.53	-16.13	133.55	1092.81	0.00	0.00	0.00	-41.29	82.52	1463.90	-55.53	191.40	1463.28	-204.92	72.29	1466.41	-221.36	170.40	1461.64	65.71	1414.79	68.90	611.46	1168.54	71.12	313.37
8.89000	327.50	218.59	146.11	297.21	210.06	137.14	155.23	246.36	37.69	142.68	248.73	98.63	-300.21	79.09	27.25	-326.63	79.05	37.89	-477.98	57.73	49.38	-469.88	64.64	93.60	-2.65	134.76	1091.74	0.00	0.00	0.00	-29.02	84.38	1462.28	-43.05	193.34	1461.62	-192.58	74.32	1465.11	-209.01	172.63	1460.33	65.78	1415.89	68.85	611.56	1167.86	71.43	312.09
8.90000	337.58	216.90	141.51	307.17	208.43	132.86	164.14	243.94	34.62	152.15	246.02	95.44	-298.52	78.50	27.11	-326.38	78.96	37.79	-476.59	57.45	52.85	-467.47	64.16	97.15	9.58	136.10	1090.81	0.00	0.00	0.00	-16.60	85.95	1460.87	-31.10	195.21	1460.19	-180.22	76.38	1463.98	-196.67	174.16	1459.18	65.96	1414.03	69.53	610.70	1167.85	71.34	312.22
8.91000	345.69	214.08	135.88	315.16	207.21	127.02	170.55	240.73	30.59	159.61	242.85	91.44	-299.27	76.49	27.44	-327.30	78.39	37.25	-474.98	57.00	56.69	-464.78	63.76	100.89	21.55	137.49	1090.18	0.00	0.00	0.00	-4.27	87.81	1459.70	-19.05	197.10	1459.05	-167.91	78.62	1462.97	-184.31	176.21	1458.08	65.35	1420.07	67.49	611.15	1168.90	70.87	313.39
8.92000	352.19	212.00	127.84	325.05	203.53	122.00	174.24	238.04	28.97	165.44	239.77	87.26	-297.44	76.33	27.79	-326.81	78.32	37.09	-472.99	56.38	60.95	-461.55	63.00	105.13	34.32	138.65	1089.75	0.00	0.00	0.00	8.18	89.57	1458.81	-6.25	198.86	1458.04	-155.54	80.46	1462.05	-171.75	178.55	1457.01	65.61	1418.42	67.75	611.22	1168.71	71.06	312.04
8.93000	357.62	207.69	118.57	328.66	199.77	112.54	176.15	236.29	28.66	169.84	236.27	82.81	-296.56	76.83	27.72	-326.61	77.89	36.69	-470.56	55.73	65.59	-457.88	62.06	109.70	48.33	140.15	1089.65	0.00	0.00	0.00	20.51	91.64	1458.07	6.12	200.84	1457.17	-143.18	82.15	1461.24	-159.30	180.47	1456.16	66.02	1416.34	68.30	610.95	1169.32	70.80	315.22
8.94000	361.41	204.28	109.20	330.63	196.42	103.27	177.69	234.81	26.97	172.91	233.70	78.46	-298.56	78.01	27.02	-326.62	77.50	35.89	-467.94	55.62	70.33	-453.60	60.71	114.74	61.73	141.48	1089.77	0.00	0.00	0.00	32.82	93.63	1457.47	19.25	202.86	1456.47	-130.83	85.03	1460.50	-146.78	182.37	1455.38	65.86	1418.54	67.64	610.23	1170.53	70.23	317.34
8.95000	368.13	203.73	96.00	338.05	193.47	93.09	179.70	234.14	27.44	177.28	230.79	76.19	-298.37	77.19	26.76	-326.81	77.10	34.63	-464.59	54.96	75.78	-448.75	59.57	119.87	75.41	142.84	1090.04	0.00	0.00	0.00	45.18	95.68	1457.11	32.20	204.76	1456.01	-118.47	87.41	1459.86	-134.02	184.66	1454.64	65.75	1419.81	67.08	610.96	1170.05	70.62	315.10
8.96000	378.03	201.98	83.59	343.99	191.54	82.21	181.51	233.13	27.84	184.79	228.64	76.11	-302.00	77.80	26.46	-325.60	76.76	33.84	-460.64	54.54	81.50	-443.01	58.31	125.37	88.49	144.54	1090.49	0.00	0.00	0.00	57.69	97.32	1457.10	44.50	206.59	1455.97	-105.91	89.07	1459.41	-121.21	186.94	1454.16	66.12	1418.59	67.54	608.82	1170.26	69.94	309.45
8.97000	382.29	200.64	73.68	345.02	188.90	73.60	182.79	232.93	28.49	189.52	227.04	75.20	-298.48	77.46	27.44	-325.79	76.76	32.81	-455.55	53.88	88.06	-435.85	56.34	131.70	102.69	146.11	1091.36	0.00	0.00	0.00	70.36	98.96	1457.64	57.59	208.27	1456.51	-93.57	92.02	1459.54	-108.17	189.60	1454.19	66.18	1418.95	67.37	609.70	1170.50	70.04	310.66
8.98000	384.29	199.53	65.64	348.40	188.33	67.14	183.63	232.48	28.69	192.06	225.59	74.77	-297.10	75.83	28.40	-324.73	76.91	32.22	-449.53	53.68	95.17	-427.13	54.44	138.60	117.19	147.54	1092.60	0.00	0.00	0.00	83.17	100.71	1458.56	71.30	210.14	1457.35	-80.96	94.70	1460.18	-95.02	192.22	1454.80	66.24	1419.22	67.24	610.27	1170.60	70.18	311.83
8.99000	385.60	199.10	57.92	352.93	188.23	61.26	184.30	232.50	28.71	195.26	225.32	74.85	-298.31	75.41	28.42	-323.48	76.97	31.96	-441.76	53.80	102.94	-416.87	53.77	145.35	131.95	149.20	1094.13	0.00	0.00	0.00	96.01	102.23	1459.81	84.35	211.85	1458.52	-68.15	97.41	1461.10	-81.75	194.57	1455.69	66.29	1419.40	67.13	610.37	1169.21	70.66	315.07
9.00000	387.61	197.15	51.24	353.98	187.06	55.47	184.70	232.95	28.55	197.99	225.32	74.33	-300.41	74.96	28.50	-322.03	77.31	31.78	-431.96	53.56	111.79	-404.11	52.42	152.71	146.06	151.13	1095.76	0.00	0.00	0.00	108.85	103.97	1461.27	97.11	213.35	1459.89	-55.17	99.28	1462.20	-68.46	197.23	1456.66	66.35	1419.50	67.06	609.01	1169.11	70.52	315.96
9.01000	387.49	194.36	46.05	355.80	184.90	50.35	185.01	232.19	28.26	198.72	224.41	73.82	-297.52	75.07	28.91	-319.92	77.64	31.92	-420.39	53.21	121.40	-389.16	50.96	160.30	160.41	153.19	1097.64	0.00	0.00	0.00	121.54	105.70	1462.91	110.91	214.93	1461.46	-42.48	101.86	1463.35	-55.13	199.57	1457.77	66.40	1419.53	67.02	610.95	1169.49	70.69	315.93
9.02000	387.63	192.61	42.07	356.62	184.17	47.13	185.58	232.68	28.74	203.03	223.18	74.42	-296.01	74.75	28.18	-316.85	77.44	32.73	-407.38	52.51	132.09	-372.76	49.53	168.01	175.63	154.73	1099.71	0.00	0.00	0.00	134.26	107.27	1464.66	123.90	216.50	1463.17	-29.83	104.45	1464.54	-42.04	201.76	1458.89	66.45	1419.49	67.01	611.61	1169.17	71.00	313.41
9.03000	390.30	189.42	39.55	356.85	182.93	45.28	185.96	232.62	28.87	202.27	222.89	73.70	-292.28	74.24	27.07	-311.85	76.41	34.28	-392.66	50.73	143.98	-355.10	47.73	176.44	188.40	156.61	1101.76	0.00	0.00	0.00	146.80	109.04	1466.55	136.99	217.84	1465.06	-17.12	106.08	1465.80	-29.03	204.08	1460.02	66.50	1419.39	67.02	610.30	1169.92	70.54	315.30
9.04000	390.54	189.61	37.57	359.21	181.75	45.05	186.11	232.31	28.87	203.22	222.89	73.26	-286.60	72.06	26.26	-305.10	74.38	37.09	-376.79	49.34	155.86	-335.97	45.90	185.26	201.80	158.31	1103.82	0.00	0.00	0.00	159.34	110.46	1468.54	150.16	218.95	1467.01	-4.61	108.17	1467.07	-16.04	206.12	1461.28	66.55	1419.22	67.05	610.49	1170.07	70.32	315.66
9.05000	390.70	191.88	35.80	357.07	182.06	43.32	186.21	231.90	28.75	204.53	222.98	73.47	-279.09	70.06	25.41	-294.85	72.27	41.19	-359.19	47.03	167.79	-314.77	43.80	193.66	214.15	159.99	1105.76	0.00	0.00	0.00	171.11	110.36	1470.06	163.87	220.22	1469.06	7.95	110.59	1468.47	-3.01	207.80	1462.64	66.60	1419.00	67.11	610.61	1169.17	70.73	313.50
9.06000	390.79	191.63	35.14	356.56	182.13	42.48	186.29	232.10	28.86	202.70	222.52	72.64	-266.69	65.98	26.31	-281.63	69.57	47.23	-341.38	45.66	178.84	-292.20	42.01	201.54	226.41	161.18	1107.69	0.00	0.00	0.00	182.38	111.16	1472.12	176.61	221.18	1471.12	20.44	112.48	1470.04	10.15	209.47	1464.22	66.64	1418.74	67.18	611.87	1169.17	70.85	312.47
9.07000	390.84	191.61	34.67	357.68	182.12	42.50	186.34	232.43	28.98	205.67	222.60	73.35	-248.64	64.73	32.84	-262.77	68.52	54.67	-321.21	46.83	186.96	-269.83	41.29	209.62	238.00	162.77	1109.46	0.00	0.00	0.00	193.67	112.30	1474.35	189.47	221.99	1473.18	32.87	114.01	1471.78	23.14	210.85	1465.87	66.68	1418.43	67.27	610.50	1168.88	70.90	314.34
9.08000	390.85	191.62	34.31	356.25	182.22	41.73	186.30	231.86	28.71	205.07	223.00	73.24	-223.35	65.07	38.84	-237.80	68.43	61.43	-298.17	47.03	193.64	-247.02	42.06	217.28	251.33	163.04	1111.30	0.00	0.00	0.00	205.84	113.17	1476.60	202.59	222.69	1475.24	45.28	115.14	1473.68	36.05	212.68	1467.66	66.72	1418.08	67.38	611.50	1168.06	71.54	313.92
9.09000	390.90	191.72	33.88	356.38	182.30	41.56	186.36	232.09	28.87	204.10	223.16	72.78	-194.45	65.77	43.58	-208.95	68.69	66.85	-271.52	46.72	198.30	-221.33	42.75	222.91	262.48	163.34	1112.96	0.00	0.00	0.00	218.21	113.84	1478.85	215.14	223.39	1477.33	57.64	116.83	1475.81	48.90	213.93	1469.62	66.75	1417.70	67.51	610.38	1168.91	70.89	311.73
9.10000	390.88	191.83	33.59	356.65	182.54	41.46	186.34	231.47	28.69	205.93	223.29	73.24	-165.85	65.40	46.80	-179.41	68.84	70.63	-242.97	46.26	201.53	-193.21	43.37	226.16	275.48	163.36	1114.70	0.00	0.00	0.00	231.27	114.65	1481.14	228.09	223.98	1479.50	70.21	117.36	1478.18	61.62	214.90	1471.82	66.79	1417.28	67.64	611.81	1168.21	71.51	313.90
9.11000	390.86	191.87	33.36	357.28	182.37	41.47	186.43	231.73	28.83	205.07	223.52	72.90	-135.45	64.69	49.08	-148.35	68.15	73.45	-214.34	46.69	203.46	-164.84	44.27	228.37	287.59	162.67	1116.62	0.00	0.00	0.00	243.28	115.17	1483.58	240.47	224.41	1481.73	82.76	118.16	1480.68	74.27	215.40	1474.23	66.82	1416.85	67.79	609.43	1169.78	70.56	311.38
9.12000	390.82	192.13	33.10	357.91	182.91	41.25	186.52	231.62	28.96	204.49	223.68	72.76	-100.48	63.58	51.27	-115.17	67.18	75.26	-185.52	48.34	203.77	-136.77	45.57	229.64	299.22	161.59	1118.68	0.00	0.00	0.00	255.52	115.57	1486.06	252.58	224.66	1484.06	95.08	119.40	1483.40	86.94	216.28	1476.72	66.84	1416.39	67.94	611.14	1168.42	71.46	313.99
9.13000	390.78	191.78	33.11	356.81	182.20	40.58	186.69	231.50	28.90	206.10	223.89	73.24	-67.73	61.01	51.76	-82.05	65.94	75.83	-156.38	50.42	202.49	-108.49	47.58	229.51	313.36	160.78	1121.01	0.00	0.00	0.00	267.78	115.95	1488.56	265.64	224.94	1486.35	107.44	120.00	1486.04	99.39	216.95	1479.21	66.87	1415.92	68.10	609.66	1168.48	70.72	312.69
9.14000	390.85	191.85	32.94	356.87	182.67	40.18	186.80	231.67	29.08	205.16	224.05	73.10	-29.88	59.24	52.34	-46.51	64.90	75.75	-126.10	52.02	199.64	-79.72	49.47	227.96	325.06	159.64	1123.20	0.00	0.00	0.00	279.43	116.11	1490.93	278.21	224.96	1488.60	119.68	120.70	1488.54	111.84	217.53	1481.61	66.89	1415.45	68.27	610.87	1168.75	71.01	314.21
9.15000	390.85	192.50	32.51	357.04	182.71	40.10	186.93	231.28	29.05	207.38	224.13	73.58	8.32	58.51	52.08	-8.68	64.54	75.20	-94.66	53.52	195.09	-49.54	51.35	225.02	337.11	157.91	1125.38	0.00	0.00	0.00	291.32	116.08	1493.32	291.00	224.73	1490.86	131.88	121.35	1490.92	124.27	217.63	1483.95	66.91	1414.97	68.43	610.00	1170.30	70.36	313.04
9.16000	390.89	192.49	32.39	357.02	183.71	39.73	187.03	231.69	29.45	207.69	224.28	73.81	48.61	59.05	51.20	29.08	64.66	73.83	-62.13	54.33	189.21	-18.59	52.93	220.94	348.67	157.21	1127.60	0.00	0.00	0.00	303.26	116.14	1495.51	303.20	224.64	1493.03	144.05	121.48	1493.11	136.75	217.74	1486.15	66.92	1414.49	68.61	612.50	1168.93	71.34	311.92
9.17000	390.90	192.77	32.17	357.14	182.95	40.04	187.13	231.13	29.28	208.28	224.30	74.20	90.67	59.04	50.56	69.29	64.86	72.16	-28.50	55.20	182.00	12.68	54.27	215.63	359.17	153.67	1129.84	0.00	0.00	0.00	316.08	116.02	1497.55	315.52	224.38	1495.03	156.18	121.60	1495.14	149.25	217.89	1488.18	66.93	1414.01	68.78	610.60	1170.07	70.60	316.09
9.18000	389.90	192.13	31.85	357.33	183.67	39.75	187.17	230.87	29.35	208.15	224.58	74.37	133.81	59.93	49.31	111.35	65.31	70.17	5.54	56.35	173.53	44.29	55.29	209.29	370.23	152.31	1131.79	0.00	0.00	0.00	327.97	115.71	1499.38	327.62	223.97	1496.90	168.12	121.53	1496.94	161.66	217.85	1490.03	66.94	1413.55	68.94	610.98	1168.23	71.11	312.22
9.19000	389.98	192.12	31.65	357.38	184.88	39.17	187.40	231.32	29.80	207.25	224.58	74.39	174.95	61.15	48.72	153.14	65.67	67.80	40.05	57.47	163.92	76.75	55.91	202.01	382.16	151.32	1133.63	0.00	0.00	0.00	340.11	115.47	1501.03	339.77	223.60	1498.56	180.09	121.71	1498.52	174.01	218.04	1491.67	66.94	1413.10	69.11	611.93	1169.14	71.18	313.90
9.20000	389.58	191.96	31.37	357.49	184.65	39.40	187.52	231.06	29.88	207.06	224.26	74.75	218.28	61.33	48.70	195.08	65.66	65.38	75.48	57.99	153.68	110.15	56.59	193.87	392.81	150.47	1135.14	0.00	0.00	0.00	352.36	114.95	1502.38	352.22	223.06	1499.93	191.95	122.07	1499.83	186.17	217.92	1493.11	66.94	1412.68	69.26	609.68	1169.66	70.75	311.93
9.21000	389.00	191.90	31.13	357.63	184.65	39.57	187.70	231.12	30.14	207.56	223.84	75.03	261.54	61.20	46.94	236.96	65.81	62.83	112.28	58.46	142.78	143.82	56.67	185.30	404.91	149.46	1136.59	0.00	0.00	0.00	364.06	114.53	1503.39	364.26	222.53	1501.15	203.77	122.10	1500.88	198.36	217.89	1494.29	66.93	1412.28	69.42	610.70	1169.91	70.81	310.60
9.22000	391.17	193.14	31.50	357.62	183.62	39.77	187.82	230.82	30.31	207.49	223.77	75.34	305.12	61.69	45.91	279.12	65.65	60.63	149.39	59.69	131.03	177.95	56.87	176.24	415.74	148.42	1137.62	0.00	0.00	0.00	375.79	114.02	1504.12	376.04	221.91	1502.06	215.70	122.08	1501.65	210.45	217.79	1495.20	66.92	1411.91	69.56	612.47	1169.13	71.36	313.45
9.23000	391.01	193.14	31.27	357.89	184.73	38.94	187.96	230.33	30.36	208.50	223.41	75.82	347.82	60.65	45.64	322.72	64.83	59.24	187.37	59.72	119.66	213.15	56.50	167.08	427.45	147.76	1138.32	0.00	0.00	0.00	387.37	113.28	1504.62	387.98	221.20	1502.72	227.58	122.07	1502.12	222.42	217.58	1495.88	66.90	1411.58	69.69	611.40	1169.03	71.12	315.01
9.24000	391.18	192.86	31.19	358.36	184.68	38.69	188.12	230.44	30.71	209.34	224.08	76.73	391.98	58.44	46.41	365.72	63.33	58.21	226.54	59.51	108.64	249.32	56.80	157.50	438.24	147.41	1138.75	0.00	0.00	0.00	399.33	112.56	1504.79	399.91	220.40	1503.10	239.40	122.08	1502.35	234.30	217.37	1496.30	66.88	1411.29	69.80	609.17	1170.00	70.32	316.74
9.25000	383.13	166.18	41.40	358.26	185.59	37.87	188.28	230.77	31.15	209.53	223.57	76.96	435.50	55.96	47.42	408.59	61.46	57.71	266.31	58.67	98.07	285.32	57.46	147.61	449.11	146.54	1138.70	0.00	0.00	0.00	410.71	111.74	1504.71	411.98	219.61	1503.24	251.10	121.66	1502.30	246.14	216.94	1496.49	66.86	1411.04	69.90	611.50	1168.99	71.23	312.02
9.26000	375.61	119.40	60.65	357.32	186.88	37.01	188.40	230.31	31.27	208.69	223.61	77.16	478.23	53.57	49.27	452.25	59.37	58.25	305.99	57.79	87.87	321.62	58.28	137.88	460.58	146.09	1138.34	0.00	0.00	0.00	421.89	111.10	1504.41	424.31	218.85	1503.12	262.74	121.50	1501.90	258.08	217.07	1496.33	66.83	1410.85	69.99	611.97	1169.07	71.17	312.79
9.27000	393.76	101.47	71.31	356.36	187.96	36.47	188.71	230.31	31.62	208.98	224.00	78.02	522.22	50.43	52.95	493.84	56.67	59.13	346.45	56.03	78.56	358.92	58.44	128.73	472.08	145.63	1137.59	0.00	0.00	0.00	433.32	110.41	1503.91	436.99	218.07	1502.72	274.32	121.60	1501.36	270.01	216.36	1495.96	66.80	1410.71	70.05	611.53	1169.17	71.07	313.38
9.28000	413.43	107.90	71.54	356.22	188.24	36.63	189.06	230.09	32.25	208.90	223.66	78.30	564.84	47.85	57.08	536.64	53.69	61.46	387.86	54.13	70.08	396.54	58.02	120.52	482.99	145.21	1136.57	0.00	0.00	0.00	445.87	109.55	1503.05	448.68	217.06	1502.16	285.86	121.28	1500.46	282.03	215.91	1495.22	66.76	1410.64	70.10	608.43	1169.04	72.28	312.46
9.29000	409.78	150.17	52.01	357.74	187.10	37.88	189.41	229.69	32.94	210.44	223.96	79.42	604.88	44.62	62.12	577.45	50.92	64.47	428.81	51.72	62.66	433.84	56.41	113.57	496.16	145.03	1135.20	0.00	0.00	0.00	457.08	108.78	1502.09	460.77	216.19	1501.27	297.39	121.18	1499.32	294.03	215.39	1494.21	66.71	1410.63	70.12	606.16	1169.29	72.13	319.24
9.30000	391.92	193.65	29.63	358.42	184.37	38.79	189.79	229.15	33.78	209.58	223.80	79.88	646.41	42.12	68.78	618.52	48.33	68.67	469.63	49.07	56.57	471.05	54.62	107.60	507.96	144.59	1133.72	0.00	0.00	0.00	468.26	107.89	1500.90	472.55	215.41	1500.15	308.98	120.85	1497.89	305.95	214.82	1492.92	66.66	1410.69	70.12	608.50	1168.71	72.99	314.55
9.31000	392.20	193.78	29.42	362.33	185.74	40.78	190.29	228.69	34.84	210.70	223.86	81.02	685.43	39.57	75.92	659.33	45.74	74.17	510.48	47.34	51.27	508.27	53.03	102.59	519.80	144.28	1131.79	0.00	0.00	0.00	480.00	107.29	1499.47	484.06	214.46	1498.78	320.58	120.26	1496.24	317.79	214.28	1491.26	66.61	1410.83	70.10	605.29	1169.36	71.85	313.18
9.32000	392.28	193.35	29.47	361.71	185.75	40.34	190.79	228.45	36.04	211.56	223.93	81.89	724.11	37.19	83.85	697.24	42.49	78.49	550.04	45.28	47.48	544.35	50.79	98.97	531.94	143.99	1129.62	0.00	0.00	0.00	491.72	106.59	1497.85	495.81	213.76	1497.21	332.24	119.54	1494.27	329.56	213.78	1489.31	66.55	1411.05	70.04	608.48	1168.14	72.92	315.13
9.33000	392.16	193.38	29.16	360.76	186.18	39.98	191.36	228.02	37.26	211.66	223.67	82.76	761.55	34.74	92.53	733.85	40.42	84.81	588.44	43.97	44.52	579.29	48.86	96.27	543.23	144.39	1127.23	0.00	0.00	0.00	503.58	105.81	1495.94	507.64	212.77	1495.33	343.97	119.02	1492.03	341.23	213.18	1487.13	66.48	1411.36	69.96	609.65	1168.45	73.63	318.68
9.34000	392.25	193.48	28.82	360.01	186.23	39.57	191.89	227.43	38.49	211.36	223.62	83.56	794.04	32.83	101.08	768.67	38.42	91.94	625.66	42.68	42.85	613.02	47.03	94.61	556.26	144.45	1124.72	0.00	0.00	0.00	515.44	104.97	1493.88	519.07	211.86	1493.30	355.78	118.36	1489.62	352.84	211.93	1484.80	66.41	1411.76	69.84	609.89	1168.64	73.46	320.64
9.35000	392.42	193.90	28.33	361.56	186.12	39.67	192.38	227.00	39.91	214.91	223.26	85.47	825.55	30.81	109.88	801.25	36.54	99.37	661.24	41.35	42.21	645.48	45.81	93.67	567.88	144.35	1122.13	0.00	0.00	0.00	527.44	103.90	1491.59	532.12	210.91	1491.08	367.60	117.13	1487.02	364.40	211.02	1482.33	66.33	1412.25	69.70	609.32	1168.71	73.65	317.06
9.36000	392.55	194.05	28.00	361.70	186.02	39.53	192.91	226.51	41.33	214.49	223.38	86.44	857.11	29.97	119.10	831.22	35.31	106.54	694.07	39.79	42.36	675.77	44.95	93.45	580.91	144.52	1119.44	0.00	0.00	0.00	538.43	103.02	1489.25	543.88	209.69	1488.74	379.37	116.32	1484.37	376.07	210.18	1479.74	66.24	1412.85	69.51	610.18	1168.12	73.82	313.73
9.37000	392.73	194.24	27.70	361.49	186.51	39.19	193.49	226.26	42.86	214.09	223.15	87.26	885.01	28.98	127.07	859.29	34.78	113.07	724.35	40.06	42.64	703.86	44.76	93.58	593.33	144.00	1116.65	0.00	0.00	0.00	550.51	101.81	1486.87	554.92	208.59	1486.45	391.14	115.13	1481.70	387.79	209.33	1477.09	65.73	1415.28	69.02	604.26	1169.34	72.04	314.03
9.38000	392.88	194.59	27.30	361.11	186.57	38.98	194.07	226.34	44.68	215.61	223.42	88.92	910.35	27.44	134.23	885.32	34.30	119.14	752.73	39.75	44.13	729.75	43.47	94.36	604.38	144.03	1113.82	0.00	0.00	0.00	562.05	100.64	1484.51	567.86	207.70	1484.07	402.88	114.18	1479.04	399.67	208.04	1474.57	65.36	1415.41	68.90	602.64	1170.30	71.58	313.54
9.39000	393.06	194.45	27.14	361.80	186.67	39.00	194.71	226.61	46.77	217.20	223.56	90.62	933.69	26.97	138.94	909.33	34.07	124.55	779.55	40.04	45.21	754.04	42.37	95.00	617.05	143.35	1111.24	0.00	0.00	0.00	573.56	99.23	1482.23	579.98	206.49	1481.83	414.68	112.63	1476.50	411.60	206.77	1472.08	65.63	1415.92	68.45	604.91	1169.93	72.22	313.86
9.40000	393.21	194.75	26.79	362.51	186.87	38.99	195.29	226.18	48.59	217.96	223.10	91.98	954.76	26.69	144.32	931.02	34.07	129.23	803.65	39.41	46.36	776.42	41.32	95.62	629.10	142.73	1108.86	0.00	0.00	0.00	585.87	98.06	1480.05	591.80	205.29	1479.70	426.58	111.33	1474.10	423.65	205.44	1469.69	65.71	1415.26	68.38	603.53	1169.69	71.56	314.24
9.41000	393.41	194.53	26.66	361.89	187.58	38.31	196.13	226.36	50.83	220.04	223.07	94.13	974.03	26.71	148.09	950.25	34.26	132.74	824.97	39.00	46.95	796.59	40.43	95.85	642.12	142.62	1106.63	0.00	0.00	0.00	597.50	96.62	1478.08	603.61	204.03	1477.74	438.54	109.89	1471.75	435.68	204.06	1467.41	65.38	1417.27	67.99	605.80	1168.76	72.35	313.16
9.42000	393.60	194.59	26.48	360.83	187.10	37.33	196.99	226.35	53.26	220.80	223.34	95.83	990.98	27.17	150.63	967.28	34.45	134.76	843.72	38.78	46.95	814.19	39.74	95.54	655.87	142.18	1104.55	0.00	0.00	0.00	609.69	95.17	1476.31	615.55	202.54	1475.94	450.58	108.04	1469.55	447.79	202.40	1465.22	65.84	1419.07	67.54	608.11	1168.56	72.94	316.07
9.43000	393.76	194.67	26.24	362.12	187.27	37.37	197.92	226.37	55.96	223.23	224.10	98.65	1005.83	27.95	150.80	982.35	35.12	134.69	859.62	39.11	45.86	829.49	40.03	94.25	668.71	141.40	1102.81	0.00	0.00	0.00	621.19	93.46	1474.87	627.52	201.05	1474.34	462.80	106.31	1467.55	459.85	200.50	1463.20	65.93	1417.47	67.80	607.01	1169.19	72.45	316.95
9.44000	394.13	195.11	26.83	361.99	187.19	37.22	199.12	226.89	59.20	225.10	224.51	101.45	1018.88	28.57	148.72	995.30	35.48	132.82	872.50	39.71	43.76	842.40	40.31	92.34	682.48	140.70	1101.43	0.00	0.00	0.00	633.73	91.97	1473.54	639.58	199.63	1473.01	475.20	104.49	1465.67	471.94	198.76	1461.26	66.35	1415.02	69.05	607.18	1168.98	72.34	314.93
9.45000	394.61	195.10	26.80	361.34	187.31	36.99	200.59	227.32	62.81	225.91	225.31	104.27	1029.90	28.73	144.77	1006.05	36.05	129.07	882.72	41.37	40.49	853.07	41.38	89.50	694.95	139.64	1100.15	0.00	0.00	0.00	646.34	90.49	1472.49	651.74	197.82	1471.91	487.70	102.48	1463.95	484.10	196.77	1459.58	65.98	1416.03	68.72	607.28	1169.25	72.58	317.95
9.46000	394.39	195.12	26.59	362.50	187.80	37.30	202.20	227.61	66.63	231.32	226.01	108.65	1039.05	29.43	138.93	1014.86	36.74	123.77	890.36	43.44	36.35	861.63	43.11	85.89	708.70	138.08	1099.19	0.00	0.00	0.00	658.33	88.71	1471.73	664.07	196.06	1471.04	500.38	100.60	1462.45	496.41	194.52	1458.01	66.13	1414.20	69.23	602.93	1170.30	71.26	318.42
9.47000	394.38	195.06	26.44	362.82	187.55	37.38	204.30	228.15	70.95	233.75	227.18	112.37	1046.42	30.86	131.78	1021.89	37.82	117.20	895.85	45.38	31.81	868.12	44.96	81.88	722.96	137.12	1098.61	0.00	0.00	0.00	671.17	86.80	1471.10	676.48	194.23	1470.38	513.20	98.65	1461.05	508.74	192.56	1456.57	65.60	1417.79	68.16	610.13	1169.40	71.20	314.96
9.48000	393.29	195.03	25.99	362.99	187.77	37.19	206.63	228.17	75.32	237.12	227.45	116.16	1054.77	33.95	126.35	1027.41	39.98	109.36	899.76	48.37	27.29	873.13	47.71	77.19	737.13	136.20	1098.10	0.00	0.00	0.00	683.42	84.82	1470.63	689.01	192.46	1469.89	526.01	96.57	1459.80	521.17	190.12	1455.25	65.83	1417.31	68.36	612.12	1168.06	71.56	315.11
9.49000	395.07	195.20	26.30	363.02	188.00	37.04	209.48	228.66	80.30	241.24	228.25	120.50	1059.54	37.53	117.10	1032.39	43.59	100.85	902.40	50.09	25.16	877.14	50.44	73.06	751.80	134.72	1098.02	0.00	0.00	0.00	696.27	82.85	1470.40	701.69	190.42	1469.51	538.79	94.34	1458.70	533.70	187.51	1454.03	65.94	1416.50	68.87	608.12	1168.66	72.54	312.44
9.50000	394.20	195.07	26.05	363.65	187.73	37.30	212.82	229.76	85.87	245.76	229.23	125.16	1065.55	42.35	108.18	1037.08	47.87	92.64	904.57	51.66	22.29	880.68	52.61	68.87	765.24	133.56	1098.02	0.00	0.00	0.00	709.14	80.91	1470.21	714.25	188.39	1469.23	551.73	91.79	1457.58	546.35	184.94	1452.88	65.96	1416.08	68.57	604.49	1169.61	71.95	314.44
9.51000	394.51	194.80	26.32	364.20	188.15	37.15	216.78	230.80	91.98	252.00	230.82	130.52	1073.69	47.70	96.34	1044.42	52.66	82.66	907.28	53.15	21.37	886.06	55.70	66.34	779.95	131.84	1098.47	0.00	0.00	0.00	721.96	78.68	1470.10	726.67	186.58	1469.06	564.69	88.81	1456.49	559.15	182.40	1451.73	65.79	1418.37	68.03	604.22	1169.65	71.84	314.01
9.52000	394.37	195.05	26.12	364.12	188.35	36.95	221.67	231.34	98.18	257.91	232.99	135.95	1082.02	50.69	81.99	1052.22	56.54	71.18	909.79	53.78	21.10	894.10	55.86	66.68	791.65	129.27	1099.98	0.00	0.00	0.00	735.30	76.76	1470.33	739.27	184.40	1469.29	577.79	86.18	1455.69	572.05	179.43	1450.97	65.60	1418.89	67.67	607.08	1168.99	72.61	313.70
9.53000	393.84	194.74	26.24	364.66	188.03	36.62	227.73	232.21	105.26	266.08	234.23	141.50	1085.62	54.38	70.45	1057.69	59.79	60.94	911.01	53.50	21.64	898.96	57.26	66.20	805.62	127.29	1101.08	0.00	0.00	0.00	748.77	74.48	1471.14	751.96	182.34	1470.15	591.11	83.56	1455.64	584.93	176.44	1450.93	65.60	1419.56	67.50	607.58	1168.91	72.57	314.01
9.54000	393.32	195.21	26.13	364.95	187.83	36.69	235.04	233.00	113.16	274.56	235.69	147.34	1091.28	56.96	58.40	1061.63	64.04	58.09	912.02	53.14	23.06	903.19	58.51	66.16	820.03	125.34	1102.27	0.00	0.00	0.00	762.03	72.53	1472.43	764.85	180.11	1471.36	604.73	80.55	1456.22	597.91	173.50	1451.51	65.38	1422.95	66.36	610.88	1167.96	73.53	315.30
9.55000	393.26	195.37	26.21	366.61	187.95	37.14	243.90	232.93	121.38	287.47	237.46	154.11	1093.45	61.44	50.89	1063.60	65.83	49.30	912.98	53.73	23.97	907.87	60.20	66.19	835.78	123.12	1103.92	0.00	0.00	0.00	775.20	70.27	1473.88	777.81	178.00	1472.66	618.40	78.12	1457.19	610.92	170.71	1452.38	65.78	1419.99	67.42	609.71	1168.53	73.38	313.09
9.56000	394.74	195.49	26.43	368.92	187.89	37.56	254.31	233.37	130.65	299.79	238.88	160.58	1097.09	62.48	44.68	1064.41	67.35	46.23	913.73	54.45	24.73	910.67	61.87	65.94	852.54	120.85	1105.86	0.00	0.00	0.00	788.34	68.04	1475.46	790.73	175.85	1474.10	632.08	75.71	1458.17	623.90	167.86	1453.27	66.03	1417.65	68.15	605.81	1169.78	72.33	316.10
9.57000	396.17	195.28	26.11	372.55	187.86	38.22	266.29	234.27	141.12	312.68	241.28	167.73	1099.67	62.17	40.65	1067.33	67.39	44.77	914.34	54.73	25.28	912.26	62.78	65.91	866.49	118.23	1107.57	0.00	0.00	0.00	802.33	66.01	1477.18	803.72	173.59	1475.69	645.71	73.10	1459.14	636.93	164.92	1454.18	65.67	1418.96	67.86	606.58	1169.57	72.46	314.62
9.58000	399.34	196.35	25.10	376.49	188.55	39.73	279.27	235.68	152.80	328.59	243.01	175.87	1100.36	62.48	38.23	1066.94	67.84	42.54	914.89	55.17	25.63	913.67	63.40	65.85	881.80	115.72	1109.54	0.00	0.00	0.00	815.24	63.93	1479.03	816.64	171.56	1477.43	659.26	70.27	1460.22	649.96	162.11	1455.23	66.49	1414.68	69.08	607.88	1168.87	72.49	313.51
9.59000	403.85	197.28	24.30	383.86	190.02	42.15	293.99	237.13	165.19	344.84	245.25	184.20	1101.78	62.90	35.32	1067.46	68.03	41.32	915.25	55.50	25.81	914.51	63.68	65.88	895.62	112.99	1111.32	0.00	0.00	0.00	829.19	61.70	1480.83	829.68	169.60	1479.25	672.68	67.83	1461.41	663.02	159.23	1456.36	66.16	1416.26	68.42	605.86	1169.33	72.23	312.70
9.60000	408.12	199.58	22.51	392.08	191.50	44.19	310.62	238.51	177.89	363.15	246.91	192.73	1102.16	63.15	33.49	1067.60	68.20	40.56	915.45	55.28	26.10	915.08	63.83	66.07	908.62	110.67	1113.12	0.00	0.00	0.00	842.92	59.87	1482.73	842.82	167.56	1481.16	686.07	65.15	1462.72	676.12	156.47	1457.66	65.78	1419.39	67.32	606.94	1169.30	72.48	312.53
9.61000	415.21	202.14	20.52	402.56	193.61	46.34	329.02	239.83	190.54	383.57	247.83	200.82	1103.28	63.89	32.89	1068.96	68.34	40.51	915.66	55.55	25.99	915.52	63.93	66.12	921.00	108.04	1114.89	0.00	0.00	0.00	856.76	57.84	1484.60	855.85	165.35	1483.16	699.60	62.62	1464.13	689.28	153.76	1459.18	65.59	1420.92	67.09	609.16	1168.69	72.99	312.51
9.62000	418.15	204.33	18.92	416.25	196.13	50.38	348.61	239.85	202.65	405.90	248.66	208.99	1102.83	64.00	32.31	1068.78	68.37	40.04	915.81	55.50	26.08	915.83	63.97	66.20	934.14	105.79	1116.41	0.00	0.00	0.00	871.35	56.09	1486.51	868.69	163.59	1485.14	712.95	60.20	1465.68	702.47	151.55	1460.85	65.86	1414.70	69.03	611.23	1167.96	73.83	311.80
9.63000	433.35	205.45	23.26	432.01	197.56	55.31	371.09	239.30	212.95	429.66	248.49	216.48	1101.86	63.41	31.45	1068.77	68.79	40.12	915.98	55.66	26.02	916.17	64.16	66.09	947.44	103.82	1117.88	0.00	0.00	0.00	884.48	54.43	1488.42	881.53	162.01	1487.12	726.27	57.97	1467.36	715.60	149.32	1462.75	66.13	1413.11	69.57	608.94	1168.50	73.07	311.84
9.64000	451.80	207.36	28.92	455.65	199.16	61.75	395.41	238.79	220.08	454.30	247.94	222.72	1103.07	63.71	31.38	1068.73	68.91	40.09	915.99	55.44	26.10	916.33	63.90	66.15	958.58	102.07	1119.29	0.00	0.00	0.00	897.88	52.62	1490.27	894.38	160.17	1489.15	739.51	55.92	1469.26	728.53	146.89	1464.79	66.59	1415.36	68.73	608.48	1169.03	72.99	314.60
9.65000	484.46	209.50	35.46	485.23	201.26	68.10	419.78	238.37	224.56	479.22	247.38	228.30	1102.78	63.55	31.11	1069.78	68.74	40.31	915.99	55.53	26.02	916.55	63.92	66.05	969.92	101.33	1120.97	0.00	0.00	0.00	911.71	51.00	1492.17	907.28	158.69	1491.23	752.74	54.03	1471.36	741.27	144.84	1467.07	66.60	1416.97	68.44	609.27	1168.76	73.14	312.18
9.66000	514.30	211.28	39.58	516.99	203.09	72.12	445.95	238.56	227.28	505.07	246.52	232.68	1102.81	63.75	31.26	1068.73	68.53	39.76	916.05	55.67	25.91	916.78	63.69	66.12	984.45	100.38	1122.81	0.00	0.00	0.00	924.96	49.50	1494.06	920.10	157.15	1493.29	765.96	52.48	1473.58	753.98	142.93	1469.56	66.25	1418.50	68.16	604.74	1169.39	71.92	313.94
9.67000	544.85	213.09	41.92	548.95	203.96	75.01	473.64	238.69	228.47	532.12	245.94	235.55	1102.06	63.50	31.26	1068.07	68.67	39.54	916.02	55.44	25.97	916.94	63.58	66.21	995.94	100.16	1124.71	0.00	0.00	0.00	935.67	47.86	1495.91	932.93	155.53	1495.41	778.99	50.76	1475.97	766.66	141.11	1472.16	66.06	1421.15	66.94	609.66	1167.78	71.92	312.68
9.68000	582.93	213.24	44.37	581.16	206.38	76.22	502.06	238.46	228.02	560.38	244.55	236.58	1102.24	63.69	31.48	1068.95	69.07	40.04	916.02	55.34	25.97	917.07	63.44	66.34	1007.70	100.06	1126.82	0.00	0.00	0.00	952.02	46.75	1497.94	945.72	153.90	1497.56	791.82	48.99	1478.46	779.40	139.52	1474.85	65.56	1420.34	67.19	611.62	1167.92	71.66	311.84
9.69000	613.58	211.04	44.00	614.14	207.91	76.40	530.84	238.36	226.13	589.24	243.30	236.24	1102.87	63.27	31.68	1069.64	69.07	40.38	916.06	55.32	25.96	917.14	63.06	66.61	1020.03	100.17	1129.08	0.00	0.00	0.00	964.28	45.29	1499.81	958.33	152.72	1499.62	804.49	47.12	1480.84	791.93	138.25	1477.51	65.45	1417.89	67.99	611.44	1168.14	71.47	314.82
9.70000	647.77	210.65	42.46	648.16	209.56	75.83	560.51	237.85	222.52	618.03	242.52	234.74	1103.20	63.16	31.61	1069.82	68.52	40.15	916.14	55.51	25.83	917.31	63.10	66.76	1030.40	100.39	1131.19	0.00	0.00	0.00	979.39	47.05	1500.38	970.95	151.56	1501.61	817.15	45.91	1483.20	804.38	136.92	1480.07	66.15	1416.20	68.66	611.86	1168.45	71.52	314.85
9.71000	696.43	216.19	41.38	684.18	212.78	76.03	590.81	237.34	217.39	647.08	241.44	231.78	1102.89	62.82	31.89	1069.26	68.41	39.85	916.05	54.93	26.08	917.53	63.12	66.93	1043.04	100.59	1133.35	0.00	0.00	0.00	992.64	47.00	1501.80	981.98	150.69	1504.27	829.67	44.45	1485.34	816.80	135.65	1482.45	65.87	1421.12	66.99	612.08	1168.04	71.84	314.16
9.72000	738.86	224.83	40.32	721.98	213.54	74.76	621.28	237.37	210.98	677.15	240.24	227.45	1102.47	62.27	31.72	1069.50	68.30	39.78	916.17	55.29	25.86	917.65	62.85	67.23	1055.59	100.70	1135.42	0.00	0.00	0.00	1005.06	46.10	1503.33	993.77	149.74	1506.21	841.99	43.14	1487.34	829.16	134.52	1484.55	66.16	1415.29	68.98	612.92	1167.21	72.22	314.25
9.73000	773.11	227.31	41.85	759.24	215.49	71.46	652.63	236.58	202.73	708.19	239.13	221.89	1103.54	61.67	32.00	1070.36	67.51	39.38	916.22	55.29	25.86	917.82	62.63	67.63	1065.27	100.89	1137.47	0.00	0.00	0.00	1017.51	45.44	1504.75	1005.87	148.87	1507.81	854.34	42.10	1489.04	841.53	133.50	1486.38	66.13	1415.21	68.83	613.14	1168.21	71.94	314.07
9.74000	815.13	227.66	40.56	801.58	215.08	69.66	685.09	236.48	193.61	739.36	238.44	215.44	1102.71	62.29	32.49	1069.96	67.65	39.06	916.25	55.03	26.05	918.00	62.28	68.12	1076.32	100.91	1139.28	0.00	0.00	0.00	1029.59	44.50	1506.02	1017.16	148.22	1509.22	866.59	41.06	1490.53	853.72	132.76	1487.94	65.88	1417.10	68.17	611.44	1168.35	71.58	312.49
9.75000	857.15	226.94	38.73	842.83	214.05	67.07	719.08	235.67	182.95	771.17	238.03	208.04	1103.19	61.54	32.12	1068.78	67.58	38.29	916.43	55.39	25.98	918.19	62.27	68.49	1087.23	100.97	1140.85	0.00	0.00	0.00	1041.82	43.99	1507.21	1028.97	147.65	1510.39	878.79	40.31	1491.85	865.72	131.73	1489.32	65.47	1418.84	67.62	611.82	1166.88	72.25	312.79
9.76000	901.84	225.02	38.43	883.06	212.15	63.77	753.39	234.25	171.06	802.96	237.25	199.71	1104.39	61.88	32.41	1068.17	67.40	37.75	916.57	55.48	26.01	918.41	62.25	68.94	1097.82	101.07	1142.15	0.00	0.00	0.00	1053.85	43.34	1508.11	1040.61	147.13	1511.40	890.96	39.43	1492.93	877.56	130.93	1490.36	65.91	1417.76	68.03	613.38	1167.03	72.28	315.55
9.77000	946.59	222.79	36.72	925.31	211.12	62.86	789.96	232.85	158.86	835.96	235.89	189.96	1104.69	62.03	32.38	1068.72	68.41	38.37	916.54	55.28	26.31	918.68	62.37	69.34	1109.59	101.05	1143.40	0.00	0.00	0.00	1065.51	42.17	1508.86	1052.01	146.56	1512.07	902.98	38.65	1493.81	889.28	130.27	1491.14	66.07	1417.33	68.10	612.38	1167.23	72.18	315.49
9.78000	990.73	220.88	34.70	968.51	207.33	58.75	825.64	231.58	144.97	869.57	234.96	179.66	1103.23	62.78	32.14	1068.94	69.08	38.63	916.77	55.96	26.10	918.94	62.34	69.78	1120.93	100.96	1144.21	0.00	0.00	0.00	1077.67	43.24	1509.43	1063.90	146.21	1512.51	914.91	38.17	1494.46	900.93	129.53	1491.69	66.41	1416.16	68.64	611.58	1168.42	71.54	315.34
9.79000	1039.25	219.80	32.61	1014.08	205.55	54.89	863.86	229.79	130.92	905.39	232.97	169.05	1102.67	62.54	31.44	1069.43	69.52	38.94	916.82	55.87	26.34	919.23	62.25	70.26	1131.72	100.55	1144.73	0.00	0.00	0.00	1089.37	42.29	1509.72	1075.09	145.93	1512.73	926.74	37.43	1494.84	912.53	129.20	1491.90	65.91	1417.86	67.87	611.40	1168.45	71.41	315.38
9.80000	1084.94	217.25	31.76	1058.35	202.77	52.67	902.39	229.04	117.30	941.62	230.39	157.82	1102.81	63.39	31.88	1071.18	72.26	42.28	917.01	56.02	26.46	919.57	62.60	70.58	1142.32	100.21	1144.79	0.00	0.00	0.00	1101.07	41.50	1509.79	1086.97	145.56	1512.67	938.42	36.50	1494.92	924.18	128.15	1491.88	65.69	1416.59	68.67	611.70	1168.50	71.25	317.29
9.81000	1129.26	213.50	31.79	1103.74	199.52	50.38	942.27	228.05	103.90	978.93	228.65	147.01	1101.89	67.53	35.13	1071.85	72.36	43.97	917.18	56.37	26.51	919.87	62.62	71.05	1153.93	99.75	1144.67	0.00	0.00	0.00	1112.98	41.51	1509.72	1098.33	145.33	1512.37	950.21	35.88	1494.74	935.75	127.38	1491.51	66.52	1412.66	69.61	611.76	1168.59	71.47	315.09
9.82000	1175.84	208.57	33.71	1147.88	195.59	49.85	983.91	224.93	90.20	1016.27	227.08	136.46	1099.29	62.02	34.40	1071.91	71.60	44.75	917.36	56.39	26.85	920.22	62.99	71.37	1164.15	98.99	1144.08	0.00	0.00	0.00	1125.26	42.20	1509.35	1109.65	145.29	1511.84	961.98	35.49	1494.28	947.09	126.85	1490.89	66.30	1418.23	68.14	611.61	1169.36	71.34	316.47
9.83000	1220.36	203.51	36.17	1191.77	190.99	50.59	1025.14	224.09	78.21	1054.36	225.23	126.61	1100.01	60.95	34.74	1072.11	70.33	44.53	917.50	56.72	27.06	920.53	63.31	71.78	1176.20	98.33	1143.26	0.00	0.00	0.00	1137.41	43.78	1508.73	1121.37	145.28	1511.06	973.72	34.94	1493.55	958.46	126.22	1489.96	65.84	1418.38	68.21	612.47	1168.78	71.61	313.87
9.84000	1264.60	198.55	39.95	1235.26	186.71	52.87	1067.08	222.39	66.90	1094.33	222.32	117.62	1102.16	60.26	35.11	1072.86	69.02	44.19	917.74	56.92	27.45	920.94	63.66	72.21	1187.02	97.37	1142.04	0.00	0.00	0.00	1148.71	42.23	1507.99	1132.67	145.35	1510.15	985.49	34.40	1492.56	969.92	125.33	1488.79	65.84	1415.85	68.58	610.98	1168.66	71.26	311.17
9.85000	1308.42	194.25	45.10	1277.50	182.61	55.47	1109.26	220.41	57.06	1132.35	219.91	109.67	1104.34	60.35	34.29	1071.60	67.20	40.93	917.98	57.33	27.76	921.21	63.77	72.75	1198.98	96.41	1140.64	0.00	0.00	0.00	1160.66	41.83	1507.49	1143.96	145.30	1508.96	997.18	33.64	1491.27	981.34	124.75	1487.37	65.57	1418.83	67.92	610.91	1168.65	71.17	311.19
9.86000	1353.35	192.11	48.14	1318.51	178.41	59.70	1151.16	217.61	48.65	1170.04	217.15	103.06	1105.31	59.93	31.68	1071.59	67.13	40.65	918.23	57.87	28.09	921.65	64.16	73.25	1211.04	95.40	1138.98	0.00	0.00	0.00	1168.13	40.83	1507.26	1155.54	145.42	1507.60	1009.03	33.52	1489.73	992.81	123.85	1485.71	65.91	1417.71	68.27	610.52	1168.28	71.16	314.55
9.87000	1393.37	187.22	55.90	1359.91	174.42	65.14	1192.03	214.80	42.02	1208.83	214.41	98.65	1105.16	60.47	30.60	1070.58	66.91	40.15	918.53	58.06	28.71	921.99	64.29	73.87	1221.36	94.27	1137.09	0.00	0.00	0.00	1172.83	39.47	1507.10	1166.94	145.57	1506.02	1020.76	33.10	1487.88	1004.17	123.15	1483.73	65.89	1417.53	68.35	611.70	1168.77	71.23	315.90
9.88000	1429.90	181.04	67.47	1397.75	170.08	70.98	1232.35	211.89	37.28	1245.20	211.56	95.10	1104.60	60.47	29.65	1071.40	66.26	40.19	918.77	58.65	29.11	922.42	64.63	74.41	1233.24	93.10	1135.06	0.00	0.00	0.00	1176.44	38.01	1506.82	1178.46	145.88	1504.21	1032.49	32.83	1485.83	1015.33	123.00	1481.56	65.77	1419.06	68.20	612.59	1167.90	71.69	314.75
9.89000	1468.68	179.19	73.79	1435.60	167.40	75.30	1271.34	208.76	34.31	1280.77	208.77	93.42	1104.71	59.90	29.41	1071.05	65.34	39.60	918.96	58.51	29.91	922.85	64.90	75.04	1244.92	92.04	1132.89	0.00	0.00	0.00	1180.66	36.69	1506.23	1189.33	146.06	1502.34	1044.22	32.64	1483.61	1026.60	122.27	1479.27	66.02	1417.39	68.88	610.82	1168.36	71.28	312.88
9.90000	1501.55	173.95	86.61	1469.98	162.79	83.36	1307.98	205.99	33.09	1315.38	205.62	92.98	1104.38	60.44	29.46	1070.94	65.36	39.52	919.19	58.84	30.55	923.34	64.96	75.82	1257.65	90.76	1130.57	0.00	0.00	0.00	1187.20	35.78	1505.12	1202.60	146.22	1499.14	1055.92	32.53	1481.21	1037.75	122.12	1476.71	66.32	1414.68	69.59	609.64	1168.19	71.02	313.32
9.91000	1533.62	170.05	96.32	1501.83	160.39	91.27	1342.98	202.54	32.92	1347.74	202.63	93.52	1103.82	60.13	29.02	1071.57	65.64	39.75	919.46	59.30	31.28	923.87	65.30	76.55	1269.29	89.52	1128.12	0.00	0.00	0.00	1197.74	35.51	1503.32	1214.25	146.57	1496.70	1067.53	32.07	1478.71	1049.08	121.71	1474.17	66.29	1414.85	69.29	611.13	1168.28	71.22	312.62
9.92000	1562.81	166.06	105.38	1532.11	156.58	102.71	1375.86	198.93	33.68	1377.28	199.32	94.53	1103.97	60.42	28.76	1071.81	64.42	38.87	919.81	59.51	32.25	924.50	65.46	77.57	1280.65	88.37	1125.64	0.00	0.00	0.00	1213.98	36.15	1500.63	1225.48	147.17	1494.52	1079.33	32.18	1476.16	1060.53	121.52	1471.52	66.29	1413.25	69.81	611.20	1168.28	71.35	314.52
9.93000	1590.85	162.54	114.36	1559.67	152.09	109.98	1406.52	194.39	34.60	1405.34	195.41	95.69	1104.53	59.35	28.47	1072.28	65.07	39.23	920.19	60.20	33.17	925.23	65.59	78.77	1292.46	87.22	1123.08	0.00	0.00	0.00	1234.82	37.17	1497.21	1236.78	147.81	1492.32	1091.14	32.22	1473.58	1072.05	121.16	1468.89	65.95	1415.80	68.75	611.23	1168.62	71.22	315.16
9.94000	1616.59	158.89	122.53	1584.15	148.43	117.22	1434.66	189.03	35.38	1430.97	190.21	95.37	1104.47	59.89	27.99	1073.18	64.47	39.18	920.67	60.49	34.52	926.05	65.73	80.17	1303.37	86.08	1120.50	0.00	0.00	0.00	1246.93	38.05	1495.15	1248.30	148.19	1490.17	1103.00	32.48	1471.06	1083.53	121.23	1466.27	66.21	1414.23	69.43	610.89	1169.18	70.92	315.34
9.95000	1639.57	155.48	129.57	1608.54	145.09	123.73	1459.70	184.74	36.64	1454.35	185.69	96.37	1105.28	59.73	28.04	1072.35	64.32	38.67	921.10	60.42	36.29	927.05	65.52	81.89	1315.34	85.12	1118.09	0.00	0.00	0.00	1259.75	38.96	1493.13	1259.74	148.82	1488.09	1114.98	33.18	1468.72	1095.07	121.44	1463.75	66.11	1415.52	68.93	611.46	1169.11	70.92	314.55
9.96000	1660.20	153.20	131.32	1628.17	141.78	127.58	1482.21	180.31	37.34	1475.25	181.99	97.17	1105.64	59.56	27.96	1073.06	65.00	39.25	921.67	60.46	38.16	928.32	65.76	83.65	1328.74	84.21	1115.89	0.00	0.00	0.00	1271.60	39.83	1491.36	1271.06	149.55	1486.03	1127.05	33.62	1466.48	1106.74	121.47	1461.33	66.40	1414.44	69.36	610.93	1168.44	71.22	315.82
9.97000	1678.47	149.88	134.58	1647.78	138.07	131.29	1501.91	175.85	37.56	1493.76	178.12	97.44	1105.64	58.79	27.38	1072.79	64.33	38.53	922.50	60.93	40.03	929.67	65.55	85.83	1340.97	83.43	1113.76	0.00	0.00	0.00	1283.07	40.86	1489.74	1282.40	150.54	1484.14	1139.12	33.77	1464.37	1118.45	121.77	1459.06	66.35	1417.40	68.34	609.93	1168.24	71.13	314.42
9.98000	1694.44	146.65	135.74	1663.64	134.55	132.17	1518.70	172.01	37.09	1509.91	174.46	96.94	1105.13	59.11	27.22	1072.63	64.10	38.25	923.28	60.76	42.57	931.21	65.24	88.29	1353.18	82.92	1111.91	0.00	0.00	0.00	1295.43	41.89	1488.17	1293.80	151.56	1482.46	1151.28	34.22	1462.40	1130.22	122.04	1456.94	65.90	1418.95	67.96	609.98	1167.73	71.27	312.71
9.99000	1708.23	143.05	134.93	1677.48	131.38	131.46	1533.11	166.83	35.22	1524.11	170.21	95.30	1105.38	58.25	28.10	1073.19	63.86	38.19	924.25	60.70	45.33	933.05	64.93	91.04	1366.19	82.35	1110.30	0.00	0.00	0.00	1308.03	42.88	1486.95	1305.38	152.54	1480.91	1163.32	34.53	1460.57	1141.93	122.68	1454.94	66.48	1414.01	69.61	610.69	1168.25	71.21	311.92
10.00000	1719.82	139.22	132.29	1688.80	127.89	128.86	1544.54	161.99	32.69	1535.03	166.89	93.29	1104.72	57.80	27.46	1071.47	64.80	38.16	925.39	60.28	48.48	935.08	64.16	94.31	1378.33	81.96	1108.93	0.00	0.00	0.00	1319.29	43.97	1485.84	1317.14	153.48	1479.55	1175.52	35.14	1458.89	1153.77	123.14	1453.06	67.09	1409.32	71.01	612.97	1167.89	71.74	311.71
10.01000	1729.44	135.95	127.66	1698.27	124.38	124.67	1552.99	157.52	29.68	1544.34	162.30	90.12	1104.46	57.82	27.22	1072.13	64.77	38.29	926.92	60.14	51.83	937.52	63.55	97.80	1391.16	81.77	1107.82	0.00	0.00	0.00	1332.01	45.05	1484.86	1328.83	154.74	1478.36	1187.71	35.79	1457.32	1165.72	123.60	1451.29	66.33	1414.21	69.30	612.78	1167.66	71.94	313.22
10.02000	1737.47	133.42	121.30	1705.15	120.29	118.87	1558.76	153.04	25.95	1551.32	157.84	86.18	1105.21	57.70	27.28	1069.82	62.61	37.61	928.57	59.35	55.82	940.38	62.66	101.60	1404.44	81.60	1107.02	0.00	0.00	0.00	1343.37	46.16	1484.11	1340.71	155.83	1477.35	1199.85	36.06	1455.83	1177.69	124.30	1449.65	66.26	1415.25	69.15	612.57	1167.71	71.78	313.80
10.03000	1744.22	128.50	118.89	1710.91	116.62	111.61	1562.73	148.35	22.36	1556.93	152.81	81.52	1107.13	57.16	27.55	1068.22	62.30	37.53	930.61	58.74	59.98	943.61	61.45	105.74	1417.87	81.59	1106.47	0.00	0.00	0.00	1356.20	47.39	1483.46	1352.69	156.59	1476.50	1212.14	36.88	1454.42	1189.75	125.00	1448.09	66.17	1415.82	68.96	611.22	1168.99	71.06	311.90
10.04000	1746.82	124.27	109.30	1714.98	113.03	103.89	1564.64	145.69	23.08	1560.98	150.05	79.54	1107.24	57.07	27.45	1065.17	62.25	37.74	932.95	57.93	64.58	947.37	59.64	110.32	1430.67	81.69	1106.15	0.00	0.00	0.00	1368.09	48.44	1482.91	1364.58	157.82	1475.73	1224.41	37.50	1453.00	1201.71	126.14	1446.61	66.24	1416.80	68.34	610.37	1168.75	70.95	312.82
10.05000	1749.24	119.13	100.41	1718.31	108.48	95.23	1566.67	143.08	22.02	1563.39	146.51	75.08	1105.77	57.43	27.05	1061.16	62.35	38.22	935.81	56.68	69.78	951.82	58.10	114.98	1443.77	81.90	1105.93	0.00	0.00	0.00	1380.21	49.54	1482.37	1376.69	158.98	1475.03	1236.84	38.79	1451.60	1213.92	127.02	1445.08	66.60	1415.62	68.72	610.70	1168.84	71.08	311.76
10.06000	1754.31	114.84	91.34	1722.74	104.43	87.28	1568.70	141.80	21.53	1567.06	141.51	69.28	1106.12	58.11	25.84	1056.70	62.52	38.96	939.42	55.34	75.37	956.97	55.51	120.46	1457.45	82.25	1105.92	0.00	0.00	0.00	1392.98	50.67	1481.76	1388.79	160.10	1474.38	1249.16	39.81	1450.24	1226.00	128.15	1443.65	66.26	1415.23	69.36	612.08	1168.08	71.32	313.92
10.07000	1760.57	112.11	77.03	1728.92	101.16	76.44	1571.15	140.25	21.91	1573.23	139.55	70.20	1108.21	57.41	26.40	1052.30	62.66	39.94	943.71	53.40	81.77	963.24	52.96	126.16	1471.63	82.53	1106.29	0.00	0.00	0.00	1404.80	51.93	1481.50	1400.90	161.12	1473.97	1261.48	40.33	1449.01	1238.25	129.29	1442.42	66.22	1415.33	69.01	611.84	1169.45	70.90	313.54
10.08000	1768.49	111.01	61.61	1735.35	99.34	62.71	1572.37	140.73	22.64	1579.35	138.28	69.39	1107.13	56.92	25.48	1048.44	62.68	41.13	949.36	51.37	88.70	971.10	49.50	132.69	1485.53	82.91	1106.90	0.00	0.00	0.00	1416.88	52.99	1481.61	1413.07	162.21	1474.11	1274.00	41.44	1448.29	1250.88	130.04	1441.78	66.06	1415.26	68.81	610.33	1169.35	70.55	310.30
10.09000	1769.49	109.02	56.75	1736.80	98.88	59.16	1573.71	139.77	22.61	1582.09	137.40	68.34	1107.32	58.26	25.26	1045.65	62.50	42.51	956.55	49.48	96.12	980.94	45.95	139.49	1499.04	83.31	1107.73	0.00	0.00	0.00	1428.78	54.14	1482.26	1425.26	163.41	1474.71	1286.40	42.53	1448.25	1263.28	131.36	1441.76	65.45	1419.55	67.54	611.84	1168.76	71.16	309.55
10.10000	1771.99	106.55	47.87	1740.83	97.13	52.98	1574.10	140.32	22.75	1585.40	136.33	68.04	1107.96	58.05	24.63	1044.42	62.01	44.06	965.32	47.21	104.11	992.83	41.98	146.48	1513.35	83.94	1108.79	0.00	0.00	0.00	1441.07	55.25	1483.08	1437.60	164.59	1475.50	1298.91	43.77	1448.71	1275.63	132.47	1442.22	65.52	1418.50	68.05	612.42	1168.78	71.30	314.99
10.11000	1776.43	106.18	37.61	1742.90	94.88	43.07	1574.48	140.61	22.72	1588.68	135.57	67.99	1107.73	57.30	25.62	1045.26	61.13	45.77	975.90	44.64	112.81	1006.66	37.60	153.46	1527.59	84.45	1110.04	0.00	0.00	0.00	1453.87	56.33	1484.12	1450.01	165.64	1476.50	1311.41	44.95	1449.34	1288.03	133.54	1442.85	65.65	1418.35	67.82	613.80	1168.47	71.58	312.85
10.12000	1774.51	103.17	37.93	1743.58	93.06	39.24	1574.87	140.40	22.87	1590.43	134.60	68.06	1109.68	55.47	24.83	1048.66	59.76	47.60	988.23	42.54	122.10	1022.16	32.97	160.60	1541.64	85.32	1111.32	0.00	0.00	0.00	1465.75	57.38	1485.31	1457.35	166.96	1479.19	1323.84	45.83	1449.84	1300.45	134.40	1443.37	65.95	1415.99	68.63	612.81	1168.84	71.42	311.78
10.13000	1775.13	102.46	34.87	1741.84	92.57	40.41	1575.29	140.23	22.83	1591.72	134.14	68.07	1111.92	56.16	25.07	1055.14	57.82	49.55	1001.75	39.06	132.90	1039.02	27.91	168.48	1555.31	86.09	1112.64	0.00	0.00	0.00	1478.52	58.45	1486.50	1468.92	168.01	1480.82	1336.38	47.15	1450.28	1312.96	135.18	1443.88	65.75	1418.07	67.79	611.61	1168.91	70.93	312.36
10.14000	1774.69	101.98	32.48	1743.97	93.11	35.32	1575.42	140.30	22.89	1592.70	133.41	67.58	1117.14	53.27	23.28	1065.19	55.21	51.59	1016.88	34.83	144.43	1057.15	22.76	176.82	1568.03	86.99	1113.83	0.00	0.00	0.00	1490.69	59.42	1487.91	1481.40	169.14	1482.10	1348.83	48.13	1450.72	1325.44	136.15	1444.29	65.87	1416.58	68.29	611.00	1168.96	70.98	312.35
10.15000	1775.74	101.47	31.89	1742.50	92.49	38.44	1575.41	140.61	23.04	1593.58	133.58	67.81	1121.81	49.98	24.20	1079.32	51.83	53.71	1033.17	29.82	156.01	1076.40	17.43	185.04	1581.57	87.77	1114.95	0.00	0.00	0.00	1503.14	60.48	1489.31	1493.23	170.06	1483.49	1361.27	48.87	1451.33	1337.93	136.90	1444.74	66.07	1415.38	68.84	610.38	1169.93	70.60	313.40
10.16000	1775.77	101.35	31.12	1742.38	91.91	38.09	1575.89	139.82	22.72	1594.28	133.50	67.86	1129.91	44.85	23.65	1098.04	47.60	55.87	1048.98	24.19	167.44	1097.17	12.26	193.10	1593.53	88.51	1115.92	0.00	0.00	0.00	1515.65	61.39	1490.86	1505.45	170.81	1484.90	1373.87	49.83	1452.11	1350.52	137.24	1445.38	65.81	1419.33	67.59	611.26	1170.04	70.84	313.39
10.17000	1776.07	101.25	30.78	1742.63	92.37	37.83	1575.95	140.02	22.72	1594.78	133.12	67.53	1143.56	39.44	28.03	1121.84	42.42	58.06	1064.62	20.50	176.64	1117.78	7.90	201.44	1606.17	89.15	1116.82	0.00	0.00	0.00	1526.86	62.18	1492.47	1517.76	171.53	1486.33	1386.60	50.51	1453.09	1362.83	137.93	1446.29	65.76	1415.73	68.11	611.76	1169.76	70.90	312.66
10.18000	1775.92	101.52	30.23	1742.52	92.04	37.55	1575.82	140.40	22.93	1594.28	133.12	67.22	1165.59	33.36	34.23	1151.22	36.21	60.27	1084.22	19.14	183.02	1138.88	4.80	209.16	1617.87	89.48	1117.74	0.00	0.00	0.00	1539.47	62.94	1494.18	1530.06	172.21	1487.82	1399.05	50.47	1454.43	1375.35	138.05	1447.51	65.44	1418.81	67.31	610.73	1169.94	70.68	309.61
10.19000	1775.99	101.39	30.07	1742.21	92.64	37.41	1575.74	140.65	23.05	1593.98	133.52	67.25	1191.49	26.72	38.86	1177.02	30.09	65.25	1106.71	16.47	187.66	1161.94	2.42	215.18	1629.23	89.61	1118.82	0.00	0.00	0.00	1552.27	63.40	1495.93	1542.11	172.89	1489.45	1411.68	50.77	1456.15	1387.88	137.91	1449.11	65.71	1419.65	67.39	611.12	1168.80	70.97	312.35
10.20000	1775.95	101.59	29.68	1742.58	92.40	37.04	1575.46	141.21	23.30	1595.67	133.33	67.60	1220.10	20.16	41.34	1202.99	23.80	68.12	1132.55	12.49	190.46	1187.11	-0.09	218.90	1641.92	89.27	1120.13	0.00	0.00	0.00	1564.97	63.90	1497.82	1554.53	173.10	1491.15	1424.43	51.33	1458.20	1400.29	137.85	1451.04	65.70	1419.24	67.45	609.55	1169.38	70.61	312.71
10.21000	1775.59	101.47	29.43	1742.99	92.54	37.04	1576.03	140.16	22.80	1595.41	133.53	67.51	1249.32	13.31	42.74	1230.88	17.66	69.94	1160.33	7.71	192.01	1213.89	-2.83	220.36	1653.76	88.64	1121.61	0.00	0.00	0.00	1577.34	64.26	1499.76	1567.11	173.26	1492.98	1436.98	51.43	1460.51	1412.55	137.82	1453.40	65.62	1420.13	66.89	611.66	1169.31	70.83	312.48
10.22000	1775.56	101.39	29.43	1742.56	92.59	37.17	1575.91	140.36	22.83	1595.97	133.50	67.57	1277.15	6.88	45.14	1260.43	11.50	70.74	1188.45	4.00	191.72	1240.82	-5.45	220.65	1665.87	87.83	1123.49	0.00	0.00	0.00	1590.12	64.36	1501.64	1579.75	173.31	1494.81	1449.53	51.24	1463.10	1424.92	137.20	1455.95	65.80	1417.47	67.81	611.89	1169.85	70.70	312.28
10.23000	1776.13	101.83	29.21	1742.72	92.90	37.14	1575.81	140.68	23.08	1595.53	133.69	67.57	1309.74	-0.10	45.08	1291.60	5.51	70.81	1216.67	0.73	189.72	1267.74	-7.87	219.81	1677.22	86.60	1125.51	0.00	0.00	0.00	1602.88	64.34	1503.51	1591.68	173.18	1496.73	1462.03	51.16	1465.76	1437.13	136.79	1458.67	65.72	1418.42	67.51	612.65	1168.46	71.47	314.59
10.24000	1775.85	101.80	29.01	1742.63	93.03	36.71	1576.02	140.25	22.86	1595.61	133.80	67.57	1342.97	-6.80	43.91	1325.49	-0.04	70.59	1245.39	-1.59	185.67	1295.07	-9.98	217.67	1689.20	85.32	1127.72	0.00	0.00	0.00	1615.38	64.22	1505.35	1604.03	172.99	1498.60	1474.23	50.63	1468.38	1449.37	136.39	1461.33	65.95	1415.79	68.32	612.07	1170.11	70.92	312.44
10.25000	1775.81	101.95	28.75	1742.72	93.13	36.91	1576.50	139.58	22.57	1595.87	133.56	67.71	1381.78	-11.50	42.21	1360.01	-5.23	69.26	1274.90	-4.01	180.15	1322.79	-12.03	214.28	1699.88	83.93	1129.95	0.00	0.00	0.00	1627.95	63.90	1507.17	1616.20	172.91	1500.39	1486.29	49.89	1470.91	1461.50	135.94	1463.84	65.94	1417.06	68.00	610.52	1169.73	70.92	311.82
10.26000	1776.01	102.10	28.68	1742.79	93.37	36.69	1576.41	140.33	23.11	1595.57	133.52	67.68	1419.32	-16.80	40.76	1396.54	-9.96	67.78	1305.47	-6.52	173.23	1351.33	-13.92	209.58	1711.31	82.59	1132.16	0.00	0.00	0.00	1640.24	63.51	1508.94	1628.44	172.29	1502.20	1498.49	49.19	1473.30	1473.79	135.19	1466.33	66.22	1415.38	68.64	612.04	1168.12	71.59	311.12
10.27000	1775.62	102.15	28.25	1743.13	93.05	36.19	1576.49	140.26	23.04	1595.81	133.92	68.08	1457.62	-21.46	40.85	1434.64	-14.07	65.96	1336.55	-10.51	165.77	1380.70	-15.39	203.59	1722.16	81.33	1134.38	0.00	0.00	0.00	1652.80	62.94	1510.58	1640.31	171.72	1503.90	1510.66	48.26	1475.48	1485.92	134.23	1468.62	66.21	1414.93	68.80	612.44	1168.73	71.35	313.36
10.28000	1775.62	102.07	28.04	1743.17	93.24	35.80	1576.44	140.47	23.21	1596.76	134.35	68.78	1496.53	-25.11	39.38	1472.78	-17.76	63.62	1368.36	-14.62	157.51	1410.96	-16.98	196.58	1733.20	80.08	1136.52	0.00	0.00	0.00	1665.30	62.26	1512.07	1652.63	170.89	1505.47	1522.95	47.88	1477.51	1497.93	133.44	1470.74	65.77	1417.46	67.75	611.88	1168.90	71.37	312.47
10.29000	1775.95	102.35	27.74	1743.10	93.63	35.86	1576.85	139.71	22.96	1595.99	133.64	68.31	1536.54	-29.01	37.57	1512.41	-21.01	61.37	1401.15	-18.72	148.69	1441.61	-18.61	188.76	1743.95	78.72	1138.47	0.00	0.00	0.00	1677.11	61.47	1513.43	1664.87	170.01	1506.93	1535.02	47.11	1479.29	1509.91	132.72	1472.61	65.66	1417.28	68.10	611.49	1170.07	70.56	309.61
10.30000	1776.18	102.31	27.43	1743.54	93.31	35.26	1576.42	140.75	23.61	1596.27	133.91	68.86	1577.41	-31.78	36.59	1551.92	-24.38	58.86	1434.65	-21.72	138.65	1472.60	-21.07	180.52	1754.15	77.38	1140.21	0.00	0.00	0.00	1689.28	60.59	1514.58	1682.12	167.86	1506.05	1546.98	46.33	1480.80	1521.89	131.94	1474.32	65.46	1419.02	67.75	612.66	1168.94	71.39	313.51
10.31000	1775.93	102.03	26.96	1744.16	92.46	35.32	1576.82	139.90	23.50	1596.73	133.65	69.30	1616.90	-33.09	37.15	1591.17	-27.83	55.98	1469.50	-23.26	127.52	1504.03	-23.83	172.03	1764.28	76.16	1141.71	0.00	0.00	0.00	1700.95	59.52	1515.49	1695.19	166.72	1506.54	1558.85	45.46	1482.02	1533.91	130.87	1475.73	65.79	1418.76	67.41	613.04	1167.64	71.87	314.23
10.32000	1776.43	101.75	26.80	1744.27	92.42	35.14	1576.78	140.29	24.01	1596.26	133.19	69.24	1658.54	-36.52	34.13	1631.76	-31.26	53.63	1504.12	-26.66	116.90	1535.86	-27.14	163.52	1774.82	75.00	1142.87	0.00	0.00	0.00	1712.77	58.41	1516.10	1707.21	165.56	1507.29	1570.58	44.28	1482.92	1545.68	129.85	1476.87	65.89	1417.23	68.18	610.15	1168.78	70.90	310.82
10.33000	1776.59	101.72	26.33	1743.85	92.37	35.16	1577.06	139.64	24.16	1597.38	132.62	69.79	1701.26	-40.72	33.60	1671.94	-34.77	51.38	1539.76	-29.61	105.88	1568.52	-29.69	154.55	1785.25	73.98	1143.64	0.00	0.00	0.00	1724.58	57.23	1516.51	1718.94	164.52	1507.87	1582.17	43.09	1483.56	1557.20	128.93	1477.67	65.97	1415.82	68.80	610.36	1168.82	71.01	311.18
10.34000	1776.58	101.21	26.38	1743.44	91.21	36.95	1577.35	139.04	24.31	1597.86	132.58	70.29	1742.53	-45.63	32.81	1713.02	-38.27	50.14	1576.20	-32.09	94.81	1602.06	-31.45	145.10	1795.57	73.05	1144.00	0.00	0.00	0.00	1736.18	56.03	1516.59	1730.97	162.79	1508.22	1593.81	42.28	1483.86	1568.79	127.89	1478.20	66.03	1419.49	67.24	611.12	1168.09	71.38	313.24
10.35000	1774.22	98.70	29.91	1743.47	91.58	38.07	1577.39	139.10	24.80	1597.70	132.31	70.31	1784.57	-49.77	35.26	1753.82	-41.69	49.39	1613.73	-33.56	83.48	1636.46	-32.98	135.65	1806.60	72.25	1143.97	0.00	0.00	0.00	1748.05	54.66	1516.44	1742.53	161.68	1508.30	1605.21	40.98	1483.88	1580.57	126.49	1478.49	65.80	1416.54	68.23	608.72	1169.02	70.58	313.93
10.36000	1774.66	98.33	30.57	1741.86	93.38	39.80	1577.52	138.81	25.11	1597.24	132.20	70.29	1826.09	-54.05	37.06	1794.32	-45.04	49.32	1651.71	-36.25	73.11	1670.79	-35.04	126.74	1817.19	71.48	1143.51	0.00	0.00	0.00	1759.50	53.27	1516.08	1754.19	160.39	1508.16	1616.91	40.11	1483.66	1592.24	125.53	1478.50	66.29	1412.81	69.49	609.87	1170.08	70.38	313.33
10.37000	1775.83	98.48	31.57	1743.71	92.20	39.46	1577.79	138.41	25.29	1598.38	132.15	71.01	1866.62	-57.83	39.52	1836.20	-47.70	48.15	1689.61	-39.47	63.55	1705.23	-37.91	118.56	1827.58	70.93	1142.76	0.00	0.00	0.00	1771.10	51.84	1515.48	1765.90	158.95	1507.79	1628.51	38.74	1483.17	1603.87	124.29	1478.35	66.39	1412.34	69.62	610.02	1169.38	70.68	312.65
10.38000	1776.04	98.98	31.73	1743.32	92.94	38.91	1578.16	138.05	25.58	1598.28	132.30	71.41	1907.33	-60.84	41.53	1876.70	-50.80	49.27	1728.13	-42.15	54.41	1740.17	-40.25	110.80	1838.80	70.52	1141.65	0.00	0.00	0.00	1782.65	50.26	1514.64	1777.67	157.36	1507.30	1639.95	37.26	1482.41	1615.70	122.61	1478.01	66.13	1414.85	68.76	612.67	1168.91	71.33	314.67
10.39000	1775.77	99.78	30.77	1743.89	94.08	35.87	1578.14	138.14	26.07	1598.47	132.42	71.83	1946.57	-63.92	45.45	1916.34	-54.23	51.74	1766.53	-45.98	46.78	1775.28	-42.64	103.60	1850.34	70.26	1140.29	0.00	0.00	0.00	1794.42	48.60	1513.65	1789.25	156.02	1506.59	1651.72	36.36	1481.49	1627.31	121.27	1477.37	65.47	1417.82	67.88	612.73	1169.63	71.14	313.74
10.40000	1777.65	102.11	26.04	1744.20	95.69	36.07	1578.16	138.17	26.77	1598.83	132.41	72.23	1985.50	-66.95	50.85	1955.44	-57.19	55.15	1805.88	-47.99	39.32	1810.81	-44.61	97.05	1861.61	69.99	1138.76	0.00	0.00	0.00	1805.51	46.92	1512.49	1800.97	154.12	1505.63	1663.09	35.03	1480.31	1638.78	120.30	1476.47	66.15	1413.41	69.15	612.61	1168.12	71.72	313.28
10.41000	1777.72	102.84	25.42	1745.50	95.55	35.06	1578.60	137.47	27.21	1598.33	132.47	72.53	2024.06	-69.52	57.13	1993.19	-59.66	59.41	1844.46	-50.94	33.72	1845.81	-47.14	91.66	1872.92	69.88	1136.94	0.00	0.00	0.00	1816.88	45.18	1511.17	1812.40	152.67	1504.45	1674.45	33.47	1478.87	1650.38	118.97	1475.26	66.22	1414.12	68.53	614.47	1167.59	72.21	311.76
10.42000	1777.30	103.31	24.95	1745.77	94.80	34.12	1578.99	136.93	27.82	1599.32	132.22	73.10	2061.16	-71.37	65.16	2030.43	-61.42	64.64	1883.81	-52.72	29.16	1881.00	-48.98	87.32	1884.62	69.76	1135.04	0.00	0.00	0.00	1827.98	43.38	1509.67	1823.92	151.07	1503.12	1685.92	32.13	1477.27	1662.11	117.68	1473.89	66.67	1413.26	68.90	611.36	1169.53	70.85	309.05
10.43000	1776.82	103.42	24.68	1746.01	94.29	33.60	1579.54	135.86	28.43	1598.78	132.01	73.31	2097.48	-72.69	72.95	2066.32	-62.47	70.58	1921.52	-55.21	26.26	1914.78	-51.63	84.46	1895.81	69.61	1132.91	0.00	0.00	0.00	1839.69	41.59	1507.93	1835.69	149.26	1501.56	1697.29	30.84	1475.51	1673.75	116.31	1472.33	66.57	1414.03	68.66	611.57	1168.79	71.46	310.39
10.44000	1776.95	103.37	24.65	1745.69	94.29	33.77	1579.79	136.82	31.68	1599.50	131.95	74.09	2130.76	-73.16	82.10	2102.95	-64.79	73.03	1957.09	-58.48	25.28	1947.00	-54.43	82.86	1907.42	69.50	1130.64	0.00	0.00	0.00	1851.07	39.72	1506.02	1847.29	147.62	1499.78	1708.61	29.45	1473.61	1685.40	114.66	1470.53	66.24	1414.57	68.50	611.71	1168.00	71.48	311.40
10.45000	1776.99	103.58	24.21	1745.53	94.17	33.26	1579.49	136.43	32.49	1599.91	131.70	74.76	2160.40	-73.10	93.49	2134.87	-66.38	80.13	1991.77	-60.62	25.02	1978.46	-56.26	81.92	1918.59	69.31	1128.28	0.00	0.00	0.00	1862.76	37.71	1503.96	1859.06	145.57	1497.80	1719.84	27.85	1471.52	1697.02	112.82	1468.57	66.13	1414.62	68.59	609.36	1169.26	70.67	311.22
10.46000	1777.13	103.77	23.95	1745.28	94.12	33.23	1579.41	136.08	33.44	1600.87	131.44	75.78	2189.81	-74.40	102.41	2173.11	-68.44	87.82	2024.14	-62.32	25.66	2008.02	-57.74	81.85	1930.12	68.99	1125.82	0.00	0.00	0.00	1873.75	35.66	1501.83	1870.91	143.20	1495.80	1731.12	26.05	1469.33	1708.60	111.01	1466.51	65.55	1418.85	67.27	609.69	1169.42	70.78	311.70
10.47000	1777.57	103.82	23.82	1744.78	94.48	33.21	1580.51	135.63	34.90	1600.80	131.41	76.47	2217.37	-74.27	111.78	2193.87	-69.26	94.59	2054.65	-63.54	26.82	2036.05	-58.74	82.25	1941.29	68.56	1123.40	0.00	0.00	0.00	1885.53	33.58	1499.59	1882.70	140.96	1493.65	1742.64	24.50	1467.05	1720.17	109.26	1464.34	65.41	1420.03	67.08	609.73	1170.07	70.46	311.68
10.48000	1777.54	104.23	23.29	1745.01	94.60	32.58	1581.26	134.94	36.13	1600.95	131.13	77.28	2241.53	-73.88	119.64	2206.83	-69.07	100.99	2082.86	-64.49	28.37	2061.75	-59.41	82.90	1953.00	68.09	1120.95	0.00	0.00	0.00	1896.88	31.37	1497.28	1894.33	138.93	1491.42	1754.13	22.76	1464.79	1731.75	107.53	1462.22	66.09	1415.81	68.13	610.27	1169.78	70.75	312.45
10.49000	1777.18	104.10	23.03	1745.48	94.68	33.33	1580.84	134.89	37.38	1602.01	131.20	78.65	2264.82	-73.51	127.06	2221.67	-68.11	107.54	2108.71	-64.71	29.73	2085.55	-59.99	83.62	1964.61	67.34	1118.64	0.00	0.00	0.00	1908.36	29.08	1495.04	1906.31	136.27	1489.25	1765.54	20.67	1462.58	1743.22	106.14	1460.16	65.88	1416.76	68.29	610.15	1170.40	70.49	313.18
10.50000	1777.71	104.36	22.91	1744.96	94.46	32.99	1582.30	134.31	39.04	1602.72	130.99	79.76	2285.72	-73.00	132.88	2248.04	-66.59	114.79	2131.79	-65.03	31.09	2106.97	-60.33	84.20	1975.80	66.43	1116.30	0.00	0.00	0.00	1919.86	26.84	1492.88	1917.97	134.32	1487.06	1776.90	18.58	1460.48	1754.84	104.13	1458.14	65.72	1416.93	68.13	610.36	1170.47	70.31	312.88
10.51000	1777.93	104.37	22.73	1745.81	94.52	32.82	1583.05	133.36	38.71	1603.77	131.14	81.40	2303.68	-71.44	137.40	2273.69	-63.36	122.61	2152.22	-64.72	31.76	2125.66	-60.58	84.51	1987.20	65.39	1114.09	0.00	0.00	0.00	1931.26	24.48	1490.92	1929.78	131.98	1485.05	1788.75	16.95	1458.53	1766.36	102.35	1456.24	65.87	1415.47	68.55	610.63	1170.87	70.12	313.45
10.52000	1778.22	104.48	22.55	1745.76	95.31	33.03	1583.94	132.54	40.22	1605.34	130.93	83.17	2319.44	-69.20	140.63	2293.11	-66.40	122.51	2152.22	-64.72	31.76	2142.21	-60.05	84.04	1999.19	64.21	1112.04	0.00	0.00	0.00	1942.81	22.10	1489.11	1941.50	129.84	1483.09	1800.46	14.89	1456.72	1778.09	100.17	1454.48	66.10	1414.73	68.95	609.74	1170.22	70.26	312.81
10.53000	1778.54	104.66	22.40	1746.27	95.24	32.88	1584.73	132.58	42.40	1606.96	131.08	85.07	2333.44	-67.41	141.35	2306.24	-64.44	122.65	2152.22	-64.72	31.76	2155.53	-60.01	83.21	2010.67	62.88	1110.19	0.00	0.00	0.00	1954.31	19.65	1487.44	1952.99	127.74	1481.32	1812.15	12.64	1454.99	1789.79	98.02	1452.79	66.49	1414.22	68.78	609.83	1169.83	70.54	311.65
10.54000	1777.90	104.54	22.02	1746.41	95.76	33.29	1585.45	132.67	44.74	1608.01	131.39	87.25	2344.85	-66.31	139.07	2317.76	-62.41	121.01	2152.22	-64.72	31.76	2166.81	-58.59	81.08	2022.63	61.36	1108.49	0.00	0.00	0.00	1966.55	17.20	1485.87	1965.19	124.70	1479.72	1823.94	10.31	1453.41	1801.43	95.98	1451.17	66.40	1413.20	69.52	610.97	1169.45	70.98	311.37
10.55000	1778.26	104.44	21.99	1746.88	95.34	32.44	1585.93	134.23	49.88	1610.25	131.10	89.51	2353.75	-63.71	135.39	2325.34	-58.69	118.24	2152.22	-64.72	31.76	2166.81	-58.59	81.08	2034.74	59.65	1106.93	0.00	0.00	0.00	1978.34	14.64	1484.60	1977.08	122.12	1478.33	1835.92	8.05	1452.01	1813.20	93.68	1449.57	65.99	1417.33	67.84	610.77	1170.23	70.48	311.90
10.56000	1779.01	104.55	21.94	1746.51	95.50	32.68	1585.95	135.00	52.65	1611.46	131.22	91.90	2360.96	-61.68	128.70	2334.04	-58.73	111.30	2152.22	-64.72	31.76	2166.81	-58.59	81.08	2046.93	57.77	1105.59	0.00	0.00	0.00	1990.06	12.08	1483.50	1989.04	119.44	1477.08	1847.97	5.32	1450.57	1825.10	90.91	1448.22	65.76	1419.44	67.18	608.10	1169.05	70.44	311.62
10.57000	1779.15	104.65	21.88	1746.94	95.61	32.66	1588.00	135.93	56.77	1613.58	131.75	95.11	2365.73	-58.36	121.01	2333.97	-49.94	110.22	2152.22	-64.72	31.76	2166.81	-58.59	81.08	2059.50	55.81	1104.43	0.00	0.00	0.00	2002.03	9.39	1482.48	2001.28	116.09	1476.01	1860.09	2.43	1449.27	1836.80	88.54	1446.80	66.19	1415.16	68.62	608.56	1169.24	70.60	312.24
10.58000	1778.81	104.68	21.48	1747.49	95.36	32.80	1590.00	134.86	58.02	1616.05	132.24	98.62	2370.32	-57.70	111.83	2339.20	-49.86	99.43	2152.22	-64.72	31.76	2166.81	-58.59	81.08	2072.14	53.67	1103.47	0.00	0.00	0.00	2014.20	6.65	1481.64	2012.80	114.13	1475.02	1872.15	-0.62	1448.03	1848.61	85.85	1445.57	65.84	1418.02	67.61	612.31	1169.19	71.34	312.12
10.59000	1779.76	104.56	21.68	1748.17	95.33	32.56	1591.96	134.99	61.91	1618.77	132.70	102.28	2374.46	-54.98	103.34	2350.75	-57.66	85.55	2152.22	-64.72	31.76	2166.81	-58.59	81.08	2084.70	51.45	1102.65	0.00	0.00	0.00	2026.68	3.96	1480.85	2016.53	113.33	1478.08	1884.43	-3.45	1446.85	1860.54	82.83	1444.37	65.58	1419.87	67.03	609.91	1169.70	70.62	312.74
10.60000	1780.12	104.67	21.57	1748.56	95.66	32.88	1594.57	134.45	66.02	1621.63	133.08	106.06	2382.99	-55.11	90.75	2353.70	-54.77	77.31	2152.22	-64.72	31.76	2166.81	-58.59	81.08	2097.66	49.13	1102.09	0.00	0.00	0.00	2038.67	1.24	1480.30	2035.23	108.42	1474.47	1896.65	-6.77	1445.87	1872.43	79.79	1443.41	66.12	1415.02	68.69	611.30	1169.02	71.20	315.08
10.61000	1780.25	104.60	21.42	1749.18	95.59	32.76	1595.68	136.52	73.47	1626.72	133.71	110.83	2388.92	-52.96	80.20	2353.75	-46.41	74.05	2152.22	-64.72	31.76	2166.81	-58.59	81.08	2110.80	46.71	1101.90	0.00	0.00	0.00	2050.89	-1.55	1480.30	2048.90	105.44	1473.51	1909.16	-9.85	1445.37	1884.75	76.38	1443.02	65.62	1419.87	66.92	609.42	1168.30	70.90	314.11
10.62000	1780.83	104.62	21.44	1749.74	95.92	33.09	1600.06	136.07	77.20	1631.08	134.22	115.69	2394.01	-51.55	71.19	2360.16	-43.82	67.82	2152.22	-64.72	31.76	2166.81	-58.59	81.08	2123.94	44.30	1102.11	0.00	0.00	0.00	2063.67	-4.30	1480.71	2052.78	104.70	1478.09	1921.52	-13.31	1445.59	1896.78	73.42	1443.24	65.75	1416.66	67.90	608.97	1169.00	70.59	312.97
10.63000	1780.83	104.39	21.36	1750.13	95.17	32.94	1604.24	135.67	83.53	1635.56	134.97	120.97	2397.08	-49.51	63.77	2363.96	-42.59	61.63	2152.22	-64.72	31.76	2166.81	-58.59	81.08	2137.28	41.88	1102.66	0.00	0.00	0.00	2075.90	-7.12	1481.47	2062.92	102.53	1479.78	1934.03	-16.75	1446.29	1909.34	69.52	1443.98	65.58	1418.23	67.38	609.69	1169.33	70.66	311.49
10.64000	1781.60	104.43	21.39	1750.69	94.99	32.48	1608.40	136.32	92.90	1642.18	135.66	126.99	2399.15	-47.08	57.83	2366.69	-40.59	57.06	2152.22	-64.72	31.76	2166.81	-58.59	81.08	2150.36	39.41	1103.53	0.00	0.00	0.00	2088.36	-9.95	1482.54	2074.86	99.57	1480.75	1946.80	-20.06	1447.27	1921.81	65.74	1444.94	65.79	1416.28	67.98	609.67	1169.68	70.54	314.33
10.65000	1781.83	104.38	21.44	1750.54	95.34	32.52	1615.41	135.60	101.16	1650.25	136.07	133.62	2400.73	-44.15	53.82	2368.20	-38.48	53.40	2152.22	-64.72	31.76	2166.81	-58.59	81.08	2164.02	36.97	1104.81	0.00	0.00	0.00	2101.04	-12.79	1483.83	2087.27	96.67	1481.99	1959.54	-23.34	1448.48	1934.04	62.40	1446.05	66.54	1415.35	68.67	609.55	1169.68	70.37	315.66
10.66000	1781.60	104.66	21.14	1750.32	95.54	32.79	1623.66	132.91	107.00	1660.34	135.81	140.49	2402.57	-43.89	49.70	2369.35	-37.55	50.94	2152.22	-64.72	31.76	2166.81	-58.59	81.08	2176.97	34.40	1106.37	0.00	0.00	0.00	2113.89	-15.49	1485.32	2099.66	93.71	1483.54	1971.88	-26.97	1449.92	1946.30	59.04	1447.44	65.89	1416.89	68.16	610.47	1169.16	70.86	315.47
10.67000	1782.46	104.97	21.30	1752.15	95.13	32.93	1633.04	132.14	116.26	1671.15	136.81	148.20	2403.72	-43.26	47.30	2370.66	-37.23	49.65	2152.22	-64.72	31.76	2166.81	-58.59	81.08	2189.51	31.76	1108.29	0.00	0.00	0.00	2126.37	-18.12	1487.02	2111.87	91.05	1485.23	1984.46	-30.17	1451.63	1958.77	55.56	1449.18	66.18	1414.96	68.70	611.22	1169.67	70.96	318.08
10.68000	1783.69	104.83	21.53	1754.63	94.86	33.21	1643.14	132.54	126.91	1684.17	136.75	155.74	2403.62	-43.14	44.25	2370.77	-37.03	48.04	2152.22	-64.72	31.76	2166.81	-58.59	81.08	2201.88	29.16	1110.47	0.00	0.00	0.00	2138.69	-20.76	1488.82	2123.72	88.45	1487.09	1996.78	-33.35	1453.46	1971.13	52.11	1451.10	66.19	1412.98	69.05	609.15	1169.13	70.62	315.02
10.69000	1785.42	104.80	21.19	1758.63	95.22	34.27	1654.91	131.97	138.05	1698.62	136.00	161.74	2403.49	-42.53	42.17	2371.35	-36.88	46.96	2152.22	-64.72	31.76	2166.81	-58.59	81.08	2214.22	26.53	1112.87	0.00	0.00	0.00	2150.98	-23.33	1490.59	2135.84	85.91	1488.93	2009.53	-35.74	1455.41	1983.62	48.60	1453.20	65.81	1416.16	68.11	610.60	1170.41	70.48	311.70
10.70000	1787.26	105.24	21.93	1762.76	95.27	37.11	1666.42	132.40	150.17	1712.43	136.65	170.46	2403.00	-42.65	39.79	2371.59	-36.94	45.88	2152.22	-64.72	31.76	2166.81	-58.59	81.08	2225.54	24.07	1115.36	0.00	0.00	0.00	2163.17	-25.79	1492.37	2147.97	83.28	1490.85	2021.65	-38.56	1457.46	1995.92	45.45	1455.42	66.12	1413.87	69.00	611.48	1169.33	71.11	311.49
10.71000	1791.46	106.63	20.53	1770.67	96.06	39.72	1679.75	130.93	161.84	1727.64	136.12	178.93	2403.17	-42.81	38.19	2371.46	-36.90	44.91	2152.22	-64.72	31.76	2166.81	-58.59	81.08	2237.00	21.74	1117.91	0.00	0.00	0.00	2175.40	-28.09	1494.14	2159.84	80.98	1492.71	2033.60	-41.34	1459.57	2007.61	42.99	1457.55	65.97	1415.02	68.59	610.01	1170.02	70.64	311.63
10.72000	1797.17	108.36	19.06	1780.86	97.49	43.17	1693.93	129.03	173.65	1744.61	135.38	187.62	2403.21	-42.41	37.32	2371.70	-36.87	44.30	2152.22	-64.72	31.76	2166.81	-58.59	81.08	2248.00	19.60	1120.45	0.00	0.00	0.00	2187.08	-30.27	1495.92	2171.77	78.83	1494.58	2045.76	-43.34	1461.75	2019.62	40.11	1459.73	66.05	1415.84	68.51	610.43	1170.16	70.78	311.63
10.73000	1804.10	110.49	18.37	1792.20	99.49	47.48	1709.12	126.88	185.63	1763.46	133.96	196.37	2403.68	-42.75	36.39	2371.75	-36.91	43.81	2152.22	-64.72	31.76	2166.81	-58.59	81.08	2259.06	17.74	1122.91	0.00	0.00	0.00	2198.95	-32.29	1497.74	2183.49	76.63	1496.42	2057.66	-45.45	1463.82	2031.11	37.96	1461.84	66.09	1416.08	68.39	610.13	1169.29	70.94	311.63
10.74000	1820.61	111.84	24.16	1807.32	100.63	53.33	1727.12	124.15	195.71	1782.66	132.84	204.90	2403.69	-42.54	35.93	2372.07	-36.87	43.55	2152.22	-64.72	31.76	2166.81	-58.59	81.08	2269.50	16.09	1125.21	0.00	0.00	0.00	2210.45	-34.08	1499.53	2194.83	74.79	1498.28	2069.12	-47.82	1465.90	2042.45	35.96	1463.95	65.85	1415.04	68.40	610.54	1168.65	71.16	310.54
10.75000	1843.45	112.50	30.77	1826.29	101.84	60.05	1746.43	122.18	203.05	1802.73	131.49	212.21	2404.12	-42.69	35.46	2372.15	-37.01	43.21	2152.22	-64.72	31.76	2166.81	-58.59	81.08	2280.05	14.71	1127.34	0.00	0.00	0.00	2221.74	-35.79	1501.35	2206.07	72.84	1500.13	2080.84	-49.32	1467.88	2054.28	33.19	1466.18	65.56	1417.62	67.50	609.80	1169.59	70.69	313.98
10.76000	1855.80	114.17	34.86	1847.16	102.62	65.84	1767.03	121.27	208.72	1823.72	129.50	218.33	2404.01	-42.80	34.84	2372.40	-37.02	42.99	2152.22	-64.72	31.76	2166.81	-58.59	81.08	2290.59	13.55	1129.25	0.00	0.00	0.00	2233.34	-37.33	1503.21	2217.07	71.27	1502.06	2092.34	-50.78	1469.87	2065.45	31.18	1468.15	65.83	1416.99	67.99	609.07	1170.42	70.19	315.36
10.77000	1877.51	114.57	38.68	1870.27	102.64	70.43	1789.95	119.36	212.55	1845.79	127.37	223.08	2404.39	-43.10	34.51	2372.71	-37.10	42.99	2152.22	-64.72	31.76	2166.81	-58.59	81.08	2300.92	12.71	1130.98	0.00	0.00	0.00	2244.81	-38.67	1505.15	2227.92	70.12	1504.05	2103.62	-52.33	1471.83	2076.46	29.32	1470.13	66.37	1412.24	69.56	610.05	1169.49	70.68	312.94
10.78000	1824.60	114.24	-0.21	1894.92	102.62	73.97	1813.61	118.21	215.30	1868.72	125.86	226.23	2404.14	-42.98	34.33	2372.60	-37.09	42.85	2152.22	-64.72	31.76	2166.81	-58.59	81.08	2311.47	12.14	1132.55	0.00	0.00	0.00	2255.78	-39.91	1507.10	2238.95	68.77	1506.02	2115.00	-53.48	1473.83	2087.65	27.22	1472.19	66.45	1413.07	69.42	610.86	1169.49	70.54	314.92
10.79000	1855.77	114.88	4.74	1919.63	102.86	75.94	1837.19	117.91	216.74	1892.52	124.20	227.94	2403.83	-43.05	33.93	2372.78	-37.23	42.86	2152.22	-64.72	31.76	2166.81	-58.59	81.08	2321.85	11.71	1134.01	0.00	0.00	0.00	2266.33	-40.97	1509.10	2249.24	67.75	1507.98	2115.00	-53.48	1473.83	2098.32	25.69	1474.18	66.02	1414.55	68.98	612.69	1169.31	71.38	316.59
10.80000	1901.23	115.55	16.04	1946.98	103.24	77.44	1861.36	116.66	216.25	1915.93	123.15	228.48	2404.14	-42.98	34.06	2372.95	-37.34	42.92	2152.22	-64.72	31.76	2166.81	-58.59	81.08	2332.29	11.42	1135.38	0.00	0.00	0.00	2277.33	-41.85	1511.01	2259.60	66.96	1509.90	2115.00	-53.48	1473.83	2108.78	24.26	1476.13	65.64	1417.80	67.76	613.70	1169.60	71.44	312.95
10.81000	1928.79	115.46	15.50	1975.79	103.47	78.02	1885.98	115.25	214.23	1940.12	121.70	227.35	2404.53	-43.47	33.82	2372.77	-37.48	42.81	2152.22	-64.72	31.76	2166.81	-58.59	81.08	2342.56	11.28	1136.66	0.00	0.00	0.00	2288.07	-42.55	1512.89	2269.96	66.10	1511.72	2115.00	-53.48	1473.83	2119.51	22.50	1477.98	65.70	1419.84	67.08	612.05	1168.71	71.30	313.17
10.82000	1977.33	115.72	22.71	2006.01	103.24	77.76	1910.97	114.13	210.50	1964.83	120.59	225.34	2404.13	-43.22	33.91	2373.36	-37.57	43.17	2152.22	-64.72	31.76	2166.81	-58.59	81.08	2353.12	11.23	1137.94	0.00	0.00	0.00	2298.79	-43.07	1514.67	2280.24	65.65	1513.43	2115.00	-53.48	1473.83	2129.90	21.05	1479.62	65.42	1419.99	66.99	610.57	1170.08	70.39	313.41
10.83000	2023.49	115.83	32.29	2037.87	102.72	76.89	1936.77	112.55	204.95	1990.37	118.67	221.58	2404.18	-43.46	33.71	2373.26	-37.69	43.17	2152.22	-64.72	31.76	2166.81	-58.59	81.08	2363.72	11.10	1139.12	0.00	0.00	0.00	2309.42	-43.40	1516.32	2290.32	65.13	1515.01	2115.00	-53.48	1473.83	2140.35	19.56	1481.14	65.73	1415.78	68.28	609.95	1169.43	70.61	314.59
10.84000	2068.92	115.57	41.46	2070.56	101.86	75.36	1962.95	112.47	198.65	2016.32	117.18	216.92	2402.93	-43.11	33.28	2373.18	-37.74	43.20	2152.22	-64.72	31.76	2166.81	-58.59	81.08	2373.89	10.97	1140.26	0.00	0.00	0.00	2319.65	-43.62	1517.82	2300.39	64.56	1516.39	2115.00	-53.48	1473.83	2150.78	18.08	1482.44	66.28	1413.99	69.07	612.28	1168.93	71.41	314.20
10.85000	2115.26	114.70	47.46	2104.93	100.67	73.54	1991.22	110.16	190.14	2042.16	117.05	211.53	2403.15	-43.26	33.43	2373.58	-37.89	43.45	2152.22	-64.72	31.76	2166.81	-58.59	81.08	2383.64	10.76	1141.25	0.00	0.00	0.00	2329.89	-43.68	1519.16	2310.00	64.43	1517.52	2115.00	-53.48	1473.83	2160.64	17.16	1483.47	65.72	1417.21	67.82	611.32	1169.72	71.01	311.45
10.86000	2164.15	113.01	47.51	2140.61	99.29	71.59	2018.38	110.81	181.50	2068.80	116.53	205.05	2402.24	-43.14	33.03	2373.24	-37.96	43.32	2152.22	-64.72	31.76	2166.81	-58.59	81.08	2393.36	10.47	1142.15	0.00	0.00	0.00	2340.28	-43.58	1520.32	2319.50	64.44	1518.44	2115.00	-53.48	1473.83	2170.45	16.28	1484.28	66.33	1412.15	69.40	611.32	1169.31	71.02	314.31
10.87000	2196.53	111.50	44.58	2176.31	97.77	69.13	2047.87	109.44	171.28	2096.87	115.31	197.55	2402.34	-43.60	32.63	2373.69	-38.00	43.58	2152.22	-64.72	31.76	2166.81	-58.59	81.08	2402.87	10.06	1142.84	0.00	0.00	0.00	2350.53	-43.45	1521.30	2329.34	64.43	1519.16	2115.00	-53.48	1473.83	2180.08	15.59	1485.01	65.90	1415.54	68.61	612.61	1168.93	71.41	313.17
10.88000	2233.24	110.14	42.77	2213.09	96.25	66.76	2077.20	109.23	160.49	2125.60	114.07	189.10	2402.54	-43.51	32.82	2373.45	-37.98	43.43	2152.22	-64.72	31.76	2166.81	-58.59	81.08	2412.10	9.63	1143.42	0.00	0.00	0.00	2360.64	-43.19	1522.09	2338.90	64.33	1519.69	2115.00	-53.48	1473.83	2190.13	14.37	1485.51	66.15	1414.17	68.92	612.89	1169.18	71.31	313.74
10.89000	2270.81	109.06	40.98	2250.10	94.80	64.22	2108.69	107.65	148.53	2154.00	113.77	180.62	2402.85	-43.42	32.81	2373.34	-37.91	43.12	2152.22	-64.72	31.76	2166.81	-58.59	81.08	2421.55	9.17	1143.75	0.00	0.00	0.00	2370.94	-42.87	1522.68	2348.34	64.52	1520.01	2115.00	-53.48	1473.83	2200.08	13.24	1485.86	66.26	1413.36	68.86	613.04	1169.49	71.38	313.62
10.90000	2309.09	108.45	39.49	2287.19	93.91	61.51	2140.29	106.86	136.47	2182.67	114.42	174.53	2403.42	-43.91	32.33	2373.19	-37.77	42.69	2152.22	-64.72	31.76	2166.81	-58.59	81.08	2430.71	8.59	1143.91	0.00	0.00	0.00	2381.18	-42.48	1523.04	2358.10	64.38	1520.12	2115.00	-53.48	1473.83	2210.25	11.85	1486.06	66.12	1414.89	68.71	612.41	1169.30	71.54	312.84
10.91000	2347.63	107.68	38.55	2324.94	93.16	59.22	2173.58	105.42	123.97	2211.60	113.81	164.73	2400.99	-41.78	33.46	2373.11	-37.54	42.11	2152.22	-64.72	31.76	2166.81	-58.59	81.08	2439.90	8.02	1143.86	0.00	0.00	0.00	2391.35	-42.03	1523.20	2367.65	64.65	1520.08	2115.00	-53.48	1473.83	2219.89	11.33	1485.92	65.75	1419.68	67.45	610.13	1169.14	71.11	314.71
10.92000	2384.52	106.50	37.10	2361.04	92.19	56.32	2207.33	104.02	111.46	2243.29	112.80	155.34	2400.62	-41.25	33.11	2373.17	-37.27	41.76	2152.22	-64.72	31.76	2166.81	-58.59	81.08	2449.03	7.37	1143.60	0.00	0.00	0.00	2401.56	-41.55	1523.16	2377.00	65.13	1519.83	2115.00	-53.48	1473.83	2229.59	10.63	1485.78	65.90	1416.49	68.07	608.91	1169.49	70.42	313.19
10.93000	2422.23	105.10	36.32	2399.66	91.12	55.50	2242.26	102.76	99.11	2275.72	111.59	145.79	2400.43	-40.91	32.53	2372.72	-37.06	41.35	2152.22	-64.72	31.76	2166.81	-58.59	81.08	2458.48	6.70	1143.15	0.00	0.00	0.00	2411.63	-41.03	1522.93	2386.37	65.55	1519.46	2115.00	-53.48	1473.83	2238.74	10.71	1485.28	65.40	1417.02	68.03	610.75	1169.94	70.41	313.01
10.94000	2465.74	103.66	40.58	2439.07	89.86	55.76	2277.81	101.36	87.36	2307.51	110.20	136.16	2400.50	-40.52	32.28	2373.26	-36.90	41.73	2152.22	-64.72	31.76	2166.81	-58.59	81.08	2467.75	5.99	1142.48	0.00	0.00	0.00	2421.67	-40.47	1522.52	2395.89	65.75	1518.88	2115.00	-53.48	1473.83	2248.80	9.57	1484.75	65.87	1414.18	69.03	609.99	1168.87	70.77	311.62
10.95000	2504.86	102.12	42.97	2476.99	88.45	56.26	2312.78	101.30	76.48	2340.59	109.11	127.46	2400.66	-40.36	32.17	2373.10	-37.09	41.68	2152.22	-64.72	31.76	2166.81	-58.59	81.08	2477.30	5.35	1141.66	0.00	0.00	0.00	2431.62	-39.84	1521.93	2405.48	66.04	1518.12	2115.00	-53.48	1473.83	2258.85	8.49	1484.04	65.38	1417.91	67.73	612.40	1167.71	71.72	316.17
10.96000	2543.42	100.31	46.22	2514.53	86.76	57.59	2349.77	99.66	66.06	2373.64	107.89	119.39	2399.82	-40.54	31.61	2373.21	-37.53	41.63	2152.22	-64.72	31.76	2166.81	-58.59	81.08	2486.92	4.73	1140.67	0.00	0.00	0.00	2441.73	-39.18	1521.12	2410.24	68.18	1519.97	2115.00	-53.48	1473.83	2268.19	8.19	1483.08	65.87	1416.36	68.19	611.57	1168.52	71.29	315.95
10.97000	2581.24	98.22	50.46	2551.62	84.91	59.91	2386.61	98.41	54.09	2407.61	106.32	112.17	2402.61	-42.44	30.55	2373.26	-38.08	41.28	2152.22	-64.72	31.76	2166.81	-58.59	81.08	2496.79	4.10	1139.57	0.00	0.00	0.00	2451.63	-38.44	1520.15	2418.21	69.05	1519.57	2115.00	-53.48	1473.83	2277.93	7.74	1482.04	66.28	1412.53	69.58	612.15	1168.97	71.09	315.60
[truncated: 91 more rows]
[truncated: 35 more columns]
