# Supplementary material for: The impact of mobile phone use on where we look and how we walk when negotiating floor based obstacles
Source: PLoS One. 2017 Jun 30;12(6):e0179802. doi: 10.1371/journal.pone.0179802 (PMC5493336; doi:10.1371/journal.pone.0179802)
Supplement: S1 File — (ZIP) [file pone.0179802.s001.zip › Gait/PP10/SW no obs read 2.txt]

CODAmotion Analysis Text
Codamotion Analysis Text Save of: SW no obs read 2.mdf
Time	Markers
Time	1:LTOE.X	1:LTOE.Y	1:LTOE.Z	2:L2nd.X	2:L2nd.Y	2:L2nd.Z	3:LHEE.X	3:LHEE.Y	3:LHEE.Z	4:LANK.X	4:LANK.Y	4:LANK.Z	5:RTOE.X	5:RTOE.Y	5:RTOE.Z	6:R2nd.X	6:R2nd.Y	6:R2nd.Z	7:RHEE.X	7:RHEE.Y	7:RHEE.Z	8:RANK.X	8:RANK.Y	8:RANK.Z	9:STRN.X	9:STRN.Y	9:STRN.Z	10:Marker 10.X	10:Marker 10.Y	10:Marker 10.Z	11:FRHD.X	11:FRHD.Y	11:FRHD.Z	12:FLHD.X	12:FLHD.Y	12:FLHD.Z	13:BRHD.X	13:BRHD.Y	13:BRHD.Z	14:BLHD.X	14:BLHD.Y	14:BLHD.Z	15:BLSTEP.X	15:BLSTEP.Y	15:BLSTEP.Z	16:FLSTEP.X	16:FLSTEP.Y	16:FLSTEP.Z	17:BRSTEP.X
(s)	(mm)	(mm)	(mm)	(mm)	(mm)	(mm)	(mm)	(mm)	(mm)	(mm)	(mm)	(mm)	(mm)	(mm)	(mm)	(mm)	(mm)	(mm)	(mm)	(mm)	(mm)	(mm)	(mm)	(mm)	(mm)	(mm)	(mm)	(mm)	(mm)	(mm)	(mm)	(mm)	(mm)	(mm)	(mm)	(mm)	(mm)	(mm)	(mm)	(mm)	(mm)	(mm)	(mm)	(mm)	(mm)	(mm)	(mm)	(mm)	(mm)
0.00000	-3556.09	143.16	25.82	-3570.20	153.83	39.44	-3529.05	139.72	-9.40	-3659.19	221.94	50.88	-3457.81	-37.90	14.96	-3548.80	-45.19	31.63	-3402.93	408.29	6.07	-3383.96	387.65	26.99	-3569.92	90.24	1094.88	0.00	0.00	0.00	-3562.94	53.28	1445.91	-3818.91	141.95	1481.68	-2911.30	156.57	1144.28	-3643.33	125.04	1457.33	178.02	861.91	76.23	539.77	784.17	55.50	0.00
0.01000	-3556.09	143.16	25.82	-3570.20	153.83	39.44	-3529.05	139.72	-9.40	-3659.19	221.94	50.88	-3457.81	-37.90	14.96	-3548.80	-45.19	31.63	-3402.93	408.29	6.07	-3383.96	387.65	26.99	-3569.92	90.24	1094.88	0.00	0.00	0.00	-3562.94	53.28	1445.91	-3818.91	141.95	1481.68	-2911.30	156.57	1144.28	-3643.33	125.04	1457.33	178.02	861.91	76.23	539.77	784.17	55.50	0.00
0.02000	-3556.09	143.16	25.82	-3570.20	153.83	39.44	-3529.05	139.72	-9.40	-3659.19	221.94	50.88	-3457.81	-37.90	14.96	-3548.80	-45.19	31.63	-3402.93	408.29	6.07	-3383.96	387.65	26.99	-3569.92	90.24	1094.88	0.00	0.00	0.00	-3562.94	53.28	1445.91	-3818.91	141.95	1481.68	-2911.30	156.57	1144.28	-3643.33	125.04	1457.33	178.01	862.20	76.23	539.96	784.45	55.52	0.00
0.03000	-3556.09	143.16	25.82	-3570.20	153.83	39.44	-3529.11	139.73	-9.39	-3659.19	221.94	50.88	-3457.81	-37.90	14.96	-3548.80	-45.19	31.63	-3403.33	408.34	6.07	-3384.40	387.70	27.00	-3569.92	90.24	1094.88	0.00	0.00	0.00	-3562.94	53.28	1445.91	-3818.91	141.95	1481.68	-2912.03	156.61	1144.58	-3643.33	125.04	1457.33	164.22	1146.92	80.73	727.77	1056.57	74.91	0.00
0.04000	-3556.09	143.16	25.82	-3570.20	153.83	39.44	-3593.01	149.00	2.65	-3659.19	221.94	50.88	-3457.81	-37.90	14.96	-3548.80	-45.19	31.63	-3806.59	456.10	5.88	-3829.42	438.84	33.24	-3569.92	90.24	1094.88	0.00	0.00	0.00	-3562.94	53.28	1445.91	-3818.91	141.95	1481.68	-3639.42	194.84	1441.75	-3643.33	125.04	1457.33	140.85	1150.24	74.73	727.79	1056.61	74.87	0.00
0.05000	-3556.09	143.16	25.82	-3570.20	153.83	39.44	-3572.36	149.69	5.71	-3659.19	221.94	50.88	-3457.81	-37.90	14.96	-3548.80	-45.19	31.63	-3800.11	455.65	5.57	-3812.77	440.80	36.33	-3569.92	90.24	1094.88	0.00	0.00	0.00	-3562.94	53.28	1445.91	-3818.91	141.95	1481.68	-3634.28	196.01	1441.79	-3643.33	125.04	1457.33	139.97	1151.03	74.20	727.76	1055.88	75.03	0.00
0.06000	-3556.09	143.16	25.82	-3570.20	153.83	39.44	-3579.95	147.28	4.51	-3659.19	221.94	50.88	-3457.81	-37.90	14.96	-3548.80	-45.19	31.63	-3790.95	455.86	7.37	-3818.88	440.85	34.83	-3569.92	90.24	1094.88	0.00	0.00	0.00	-3562.94	53.28	1445.91	-3818.91	141.95	1481.68	-3632.50	195.25	1441.43	-3643.33	125.04	1457.33	138.31	1150.47	74.09	727.50	1056.00	75.05	0.00
0.07000	-3556.09	143.16	25.82	-3570.20	153.83	39.44	-3570.20	152.82	5.64	-3659.19	221.94	50.88	-3457.81	-37.90	14.96	-3548.80	-45.19	31.63	-3818.42	456.10	3.24	-3829.50	441.15	33.72	-3569.92	90.24	1094.88	0.00	0.00	0.00	-3562.94	53.28	1445.91	-3818.91	141.95	1481.68	-3647.54	197.38	1441.48	-3643.33	125.04	1457.33	141.00	1149.79	75.17	727.27	1056.85	74.75	0.00
0.08000	-3556.09	143.16	25.82	-3570.20	153.83	39.44	-3530.53	150.22	12.34	-3659.19	221.94	50.88	-3457.81	-37.90	14.96	-3548.80	-45.19	31.63	-3781.61	453.77	8.41	-3836.35	440.77	32.17	-3569.92	90.24	1094.88	0.00	0.00	0.00	-3562.94	53.28	1445.91	-3818.91	141.95	1481.68	-3646.01	198.18	1441.60	-3643.33	125.04	1457.33	141.14	1150.16	74.73	726.77	1056.74	74.69	0.00
0.09000	-3556.09	143.16	25.82	-3570.20	153.83	39.44	-3568.62	149.09	5.80	-3659.19	221.94	50.88	-3457.81	-37.90	14.96	-3548.80	-45.19	31.63	-3802.10	456.25	4.94	-3831.88	440.54	33.10	-3569.92	90.24	1094.88	0.00	0.00	0.00	-3562.94	53.28	1445.91	-3818.91	141.95	1481.68	-3631.93	197.47	1442.30	-3643.33	125.04	1457.33	140.54	1149.98	74.56	727.68	1056.70	74.81	0.00
0.10000	-3556.09	143.16	25.82	-3570.20	153.83	39.44	-3587.65	149.21	4.41	-3659.19	221.94	50.88	-3457.81	-37.90	14.96	-3548.80	-45.19	31.63	-3781.05	455.62	8.40	-3824.22	440.24	34.25	-3569.92	90.24	1094.88	0.00	0.00	0.00	-3562.94	53.28	1445.91	-3818.91	141.95	1481.68	-3651.65	197.52	1443.19	-3643.33	125.04	1457.33	141.18	1150.69	74.60	727.66	1056.92	74.82	0.00
0.11000	-3556.09	143.16	25.82	-3570.20	153.83	39.44	-3558.35	147.42	8.00	-3659.19	221.94	50.88	-3457.81	-37.90	14.96	-3548.80	-45.19	31.63	-3798.58	455.37	6.64	-3853.58	441.06	29.27	-3569.92	90.24	1094.88	0.00	0.00	0.00	-3562.94	53.28	1445.91	-3818.91	141.95	1481.68	-3625.49	198.08	1441.19	-3643.33	125.04	1457.33	138.52	1150.92	74.00	726.09	1056.88	74.51	0.00
0.12000	-3556.09	143.16	25.82	-3570.20	153.83	39.44	-3574.09	148.73	4.62	-3659.19	221.94	50.88	-3457.81	-37.90	14.96	-3548.80	-45.19	31.63	-3794.70	455.78	7.08	-3842.99	441.12	30.61	-3569.92	90.24	1094.88	0.00	0.00	0.00	-3562.94	53.28	1445.91	-3818.91	141.95	1481.68	-3628.77	199.01	1441.99	-3643.33	125.04	1457.33	142.09	1149.95	74.80	726.24	1056.08	74.64	0.00
0.13000	-3556.09	143.16	25.82	-3570.20	153.83	39.44	-3548.88	150.83	9.78	-3659.19	221.94	50.88	-3457.81	-37.90	14.96	-3548.80	-45.19	31.63	-3817.97	457.32	4.28	-3841.83	440.40	31.33	-3569.92	90.24	1094.88	0.00	0.00	0.00	-3562.94	53.28	1445.91	-3818.91	141.95	1481.68	-3614.50	198.01	1442.34	-3643.33	125.04	1457.33	140.05	1150.40	74.33	727.35	1056.05	74.92	0.00
0.14000	-3556.09	143.16	25.82	-3570.20	153.83	39.44	-3543.48	149.95	10.30	-3659.19	221.94	50.88	-3457.81	-37.90	14.96	-3548.80	-45.19	31.63	-3790.91	456.18	7.96	-3831.52	439.99	32.47	-3569.92	90.24	1094.88	0.00	0.00	0.00	-3562.94	53.28	1445.91	-3818.91	141.95	1481.68	-3625.20	198.87	1442.40	-3643.33	125.04	1457.33	138.60	1151.68	73.66	727.12	1057.03	74.64	0.00
0.15000	-3556.09	143.16	25.82	-3570.20	153.83	39.44	-3583.79	150.74	4.26	-3659.19	221.94	50.88	-3457.81	-37.90	14.96	-3548.80	-45.19	31.63	-3778.52	455.06	9.45	-3819.76	439.34	35.10	-3569.92	90.24	1094.88	0.00	0.00	0.00	-3562.94	53.28	1445.91	-3818.91	141.95	1481.68	-3650.35	199.94	1442.96	-3643.33	125.04	1457.33	139.95	1149.88	74.50	727.50	1056.26	74.98	0.00
0.16000	-3556.09	143.16	25.82	-3570.20	153.83	39.44	-3553.85	149.88	8.16	-3659.19	221.94	50.88	-3457.81	-37.90	14.96	-3548.80	-45.19	31.63	-3830.55	456.23	1.60	-3842.43	440.47	31.28	-3569.92	90.24	1094.88	0.00	0.00	0.00	-3562.94	53.28	1445.91	-3818.91	141.95	1481.68	-3640.14	199.34	1442.34	-3643.33	125.04	1457.33	142.83	1149.65	75.13	727.09	1056.64	74.70	0.00
0.17000	-3556.09	143.16	25.82	-3570.20	153.83	39.44	-3572.02	148.83	5.58	-3659.19	221.94	50.88	-3457.81	-37.90	14.96	-3548.80	-45.19	31.63	-3838.55	456.53	0.84	-3826.88	440.06	32.98	-3569.92	90.24	1094.88	0.00	0.00	0.00	-3562.94	53.28	1445.91	-3818.91	141.95	1481.68	-3634.45	199.91	1443.06	-3643.33	125.04	1457.33	139.92	1150.07	74.55	726.86	1056.06	74.94	0.00
0.18000	-3556.09	143.16	25.82	-3570.20	153.83	39.44	-3562.11	148.75	6.19	-3659.19	221.94	50.88	-3457.81	-37.90	14.96	-3548.80	-45.19	31.63	-3789.54	456.19	7.11	-3836.08	440.92	32.20	-3569.92	90.24	1094.88	0.00	0.00	0.00	-3562.94	53.28	1445.91	-3818.91	141.95	1481.68	-3624.16	200.58	1442.97	-3643.33	125.04	1457.33	137.19	1151.74	73.63	727.13	1056.21	74.89	0.00
0.19000	-3556.09	143.16	25.82	-3570.20	153.83	39.44	-3554.25	149.54	6.97	-3659.19	221.94	50.88	-3457.81	-37.90	14.96	-3548.80	-45.19	31.63	-3776.87	455.88	10.02	-3835.28	439.52	31.29	-3569.92	90.24	1094.88	0.00	0.00	0.00	-3562.94	53.28	1445.91	-3818.91	141.95	1481.68	-3639.88	200.69	1443.12	-3643.33	125.04	1457.33	140.35	1150.34	74.59	726.55	1056.78	74.58	0.00
0.20000	-3556.09	143.16	25.82	-3570.20	153.83	39.44	-3541.15	150.03	9.79	-3659.19	221.94	50.88	-3457.81	-37.90	14.96	-3548.80	-45.19	31.63	-3777.54	457.05	8.47	-3838.98	439.63	32.03	-3569.92	90.24	1094.88	0.00	0.00	0.00	-3562.94	53.28	1445.91	-3818.91	141.95	1481.68	-3656.26	200.21	1444.88	-3643.33	125.04	1457.33	138.70	1151.75	73.83	727.95	1056.04	75.06	0.00
0.21000	-3556.09	143.16	25.82	-3570.20	153.83	39.44	-3582.06	149.59	3.54	-3659.19	221.94	50.88	-3457.81	-37.90	14.96	-3548.80	-45.19	31.63	-3807.59	456.05	5.00	-3835.62	439.53	32.36	-3569.92	90.24	1094.88	0.00	0.00	0.00	-3562.94	53.28	1445.91	-3818.91	141.95	1481.68	-3646.40	201.24	1443.85	-3643.33	125.04	1457.33	140.47	1151.94	74.03	728.82	1055.66	75.37	0.00
0.22000	-3556.09	143.16	25.82	-3570.20	153.83	39.44	-3585.13	149.57	2.46	-3659.19	221.94	50.88	-3457.81	-37.90	14.96	-3548.80	-45.19	31.63	-3775.10	453.36	9.93	-3831.49	440.20	33.19	-3569.92	90.24	1094.88	0.00	0.00	0.00	-3562.94	53.28	1445.91	-3818.91	141.95	1481.68	-3643.40	201.59	1444.23	-3643.33	125.04	1457.33	140.07	1151.20	74.42	728.70	1056.85	74.82	0.00
0.23000	-3556.09	143.16	25.82	-3570.20	153.83	39.44	-3556.60	150.17	8.70	-3659.19	221.94	50.88	-3457.81	-37.90	14.96	-3548.80	-45.19	31.63	-3798.52	455.64	5.88	-3851.88	440.73	29.90	-3569.92	90.24	1094.88	0.00	0.00	0.00	-3562.94	53.28	1445.91	-3818.91	141.95	1481.68	-3643.72	201.91	1442.30	-3643.33	125.04	1457.33	138.85	1151.15	74.20	727.40	1056.59	74.70	0.00
0.24000	-3556.09	143.16	25.82	-3570.20	153.83	39.44	-3589.24	149.81	3.45	-3659.19	221.94	50.88	-3457.81	-37.90	14.96	-3548.80	-45.19	31.63	-3808.55	456.84	4.53	-3833.46	440.06	32.49	-3569.92	90.24	1094.88	0.00	0.00	0.00	-3562.94	53.28	1445.91	-3818.91	141.95	1481.68	-3636.02	201.80	1442.82	-3643.33	125.04	1457.33	138.94	1151.52	74.00	726.73	1056.59	74.65	0.00
0.25000	-3556.09	143.16	25.82	-3570.20	153.83	39.44	-3598.09	150.19	2.60	-3659.19	221.94	50.88	-3457.81	-37.90	14.96	-3548.80	-45.19	31.63	-3828.11	458.49	1.42	-3822.24	439.93	34.47	-3569.92	90.24	1094.88	0.00	0.00	0.00	-3562.94	53.28	1445.91	-3818.91	141.95	1481.68	-3631.06	202.42	1442.88	-3643.33	125.04	1457.33	138.41	1150.46	74.06	725.94	1057.13	74.32	0.00
0.26000	-3556.09	143.16	25.82	-3570.20	153.83	39.44	-3603.72	150.99	2.13	-3659.19	221.94	50.88	-3457.81	-37.90	14.96	-3548.80	-45.19	31.63	-3797.69	455.43	5.82	-3837.22	439.54	32.47	-3569.92	90.24	1094.88	0.00	0.00	0.00	-3562.94	53.28	1445.91	-3818.91	141.95	1481.68	-3655.52	203.87	1444.32	-3643.33	125.04	1457.33	139.06	1149.85	74.44	727.55	1056.60	74.75	0.00
0.27000	-3556.09	143.16	25.82	-3570.20	153.83	39.44	-3604.03	151.77	2.25	-3659.19	221.94	50.88	-3457.81	-37.90	14.96	-3548.80	-45.19	31.63	-3805.41	457.02	4.53	-3858.08	440.55	28.97	-3569.92	90.24	1094.88	0.00	0.00	0.00	-3562.94	53.28	1445.91	-3818.91	141.95	1481.68	-3655.62	202.26	1443.17	-3643.33	125.04	1457.33	140.04	1149.96	74.43	726.95	1057.25	74.26	0.00
0.28000	-3556.09	143.16	25.82	-3570.20	153.83	39.44	-3596.90	152.12	3.17	-3659.19	221.94	50.88	-3457.81	-37.90	14.96	-3548.80	-45.19	31.63	-3792.43	456.80	7.42	-3854.56	440.30	29.15	-3569.92	90.24	1094.88	0.00	0.00	0.00	-3562.94	53.28	1445.91	-3818.91	141.95	1481.68	-3632.72	202.15	1443.07	-3643.33	125.04	1457.33	141.22	1150.36	74.71	725.87	1057.42	74.22	0.00
0.29000	-3556.09	143.16	25.82	-3570.20	153.83	39.44	-3580.24	151.59	5.11	-3659.19	221.94	50.88	-3457.81	-37.90	14.96	-3548.80	-45.19	31.63	-3814.55	457.43	3.69	-3842.03	440.23	31.60	-3569.92	90.24	1094.88	0.00	0.00	0.00	-3562.94	53.28	1445.91	-3818.91	141.95	1481.68	-3658.74	203.43	1444.06	-3643.33	125.04	1457.33	141.02	1149.84	74.99	727.51	1056.59	74.85	0.00
0.30000	-3556.09	143.16	25.82	-3570.20	153.83	39.44	-3551.97	149.76	8.27	-3659.19	221.94	50.88	-3457.81	-37.90	14.96	-3548.80	-45.19	31.63	-3801.64	455.87	7.03	-3836.37	440.12	32.14	-3569.92	90.24	1094.88	0.00	0.00	0.00	-3562.94	53.28	1445.91	-3818.91	141.95	1481.68	-3641.78	203.01	1443.56	-3643.33	125.04	1457.33	139.93	1149.46	74.84	726.44	1057.30	74.34	0.00
0.31000	-3556.09	143.16	25.82	-3570.20	153.83	39.44	-3534.57	148.45	10.20	-3659.19	221.94	50.88	-3457.81	-37.90	14.96	-3548.80	-45.19	31.63	-3784.16	455.95	8.17	-3824.81	438.95	33.86	-3569.92	90.24	1094.88	0.00	0.00	0.00	-3562.94	53.28	1445.91	-3818.91	141.95	1481.68	-3627.80	203.95	1442.75	-3643.33	125.04	1457.33	141.15	1148.24	75.37	726.30	1057.02	74.45	0.00
0.32000	-3556.09	143.16	25.82	-3570.20	153.83	39.44	-3524.61	148.01	11.40	-3659.19	221.94	50.88	-3457.81	-37.90	14.96	-3548.80	-45.19	31.63	-3808.83	456.77	5.12	-3836.36	439.77	32.56	-3569.92	90.24	1094.88	0.00	0.00	0.00	-3562.94	53.28	1445.91	-3818.91	141.95	1481.68	-3661.97	204.94	1443.87	-3643.33	125.04	1457.33	139.87	1149.45	74.81	728.89	1056.04	75.38	0.00
0.33000	-3556.09	143.16	25.82	-3570.20	153.83	39.44	-3514.80	147.54	12.58	-3659.19	221.94	50.88	-3457.81	-37.90	14.96	-3548.80	-45.19	31.63	-3846.27	457.52	-0.20	-3830.43	440.05	33.18	-3569.92	90.24	1094.88	0.00	0.00	0.00	-3562.94	53.28	1445.91	-3818.91	141.95	1481.68	-3663.93	205.98	1445.75	-3643.33	125.04	1457.33	139.88	1150.70	74.46	728.69	1055.52	75.51	0.00
0.34000	-3556.09	143.16	25.82	-3570.20	153.83	39.44	-3505.15	147.02	13.75	-3659.19	221.94	50.88	-3457.81	-37.90	14.96	-3548.80	-45.19	31.63	-3816.67	457.38	5.06	-3814.05	438.90	35.80	-3569.92	90.24	1094.88	0.00	0.00	0.00	-3562.94	53.28	1445.91	-3818.91	141.95	1481.68	-3652.59	205.85	1444.57	-3643.33	125.04	1457.33	139.36	1150.22	74.62	728.50	1055.81	75.34	0.00
0.35000	-3556.09	143.16	25.82	-3570.20	153.83	39.44	-3495.66	146.47	14.90	-3659.19	221.94	50.88	-3457.81	-37.90	14.96	-3548.80	-45.19	31.63	-3816.75	456.80	3.79	-3829.72	439.95	33.43	-3569.92	90.24	1094.88	0.00	0.00	0.00	-3562.94	53.28	1445.91	-3818.91	141.95	1481.68	-3633.15	203.40	1445.05	-3643.33	125.04	1457.33	139.28	1151.95	73.73	727.06	1056.14	74.92	0.00
0.36000	-3556.09	143.16	25.82	-3570.20	153.83	39.44	-3486.33	145.89	16.04	-3659.19	221.94	50.88	-3457.81	-37.90	14.96	-3548.80	-45.19	31.63	-3796.97	456.12	7.81	-3835.19	440.29	32.36	-3569.92	90.24	1094.88	0.00	0.00	0.00	-3562.94	53.28	1445.91	-3818.91	141.95	1481.68	-3638.73	205.85	1444.75	-3643.33	125.04	1457.33	138.33	1151.99	73.63	726.58	1056.74	74.66	0.00
0.37000	-3556.09	143.16	25.82	-3570.20	153.83	39.44	-3477.15	145.27	17.16	-3659.19	221.94	50.88	-3457.81	-37.90	14.96	-3548.80	-45.19	31.63	-3784.02	453.64	8.29	-3823.07	440.03	34.12	-3569.92	90.24	1094.88	0.00	0.00	0.00	-3562.94	53.28	1445.91	-3818.91	141.95	1481.68	-3638.23	205.65	1444.33	-3643.33	125.04	1457.33	141.06	1150.48	74.77	727.92	1057.38	74.66	0.00
0.38000	-3556.09	143.16	25.82	-3570.20	153.83	39.44	-3468.13	144.61	18.26	-3659.19	221.94	50.88	-3457.81	-37.90	14.96	-3548.80	-45.19	31.63	-3777.79	455.48	9.70	-3826.83	439.96	33.84	-3569.92	90.24	1094.88	0.00	0.00	0.00	-3562.94	53.28	1445.91	-3818.91	141.95	1481.68	-3626.81	206.25	1444.08	-3643.33	125.04	1457.33	138.92	1150.01	74.54	728.36	1056.53	74.92	0.00
0.39000	-3556.09	143.16	25.82	-3570.20	153.83	39.44	-3459.26	143.92	19.35	-3659.19	221.94	50.88	-3457.81	-37.90	14.96	-3548.80	-45.19	31.63	-3780.56	454.30	8.47	-3844.01	439.95	31.92	-3569.92	90.24	1094.88	0.00	0.00	0.00	-3562.94	53.28	1445.91	-3818.91	141.95	1481.68	-3632.78	205.66	1443.02	-3643.33	125.04	1457.33	139.10	1151.17	74.07	728.29	1056.40	75.17	0.00
0.40000	-3556.09	143.16	25.82	-3570.20	153.83	39.44	-3450.54	143.21	20.42	-3659.19	221.94	50.88	-3457.81	-37.90	14.96	-3548.80	-45.19	31.63	-3822.01	456.77	2.24	-3843.91	440.57	31.17	-3569.92	90.24	1094.88	0.00	0.00	0.00	-3562.94	53.28	1445.91	-3818.91	141.95	1481.68	-3647.80	204.92	1443.61	-3643.33	125.04	1457.33	140.43	1149.25	74.97	728.73	1055.94	75.41	0.00
0.41000	-3556.09	143.16	25.82	-3570.20	153.83	39.44	-3441.99	142.46	21.48	-3659.19	221.94	50.88	-3457.81	-37.90	14.96	-3548.80	-45.19	31.63	-3784.22	455.29	9.00	-3819.88	439.65	35.00	-3569.92	90.24	1094.88	0.00	0.00	0.00	-3562.94	53.28	1445.91	-3818.91	141.95	1481.68	-3671.94	206.27	1444.69	-3643.33	125.04	1457.33	136.16	1151.07	73.53	728.89	1056.89	75.05	0.00
0.42000	-3556.09	143.16	25.82	-3570.20	153.83	39.44	-3433.58	141.68	22.52	-3659.19	221.94	50.88	-3457.81	-37.90	14.96	-3548.80	-45.19	31.63	-3798.90	456.14	5.55	-3839.61	440.12	32.08	-3569.92	90.24	1094.88	0.00	0.00	0.00	-3562.94	53.28	1445.91	-3818.91	141.95	1481.68	-3638.12	206.21	1444.06	-3643.33	125.04	1457.33	140.03	1151.35	74.33	726.72	1056.52	74.60	0.00
0.43000	-3556.09	143.16	25.82	-3570.20	153.83	39.44	-3425.33	140.87	23.55	-3659.19	221.94	50.88	-3457.81	-37.90	14.96	-3548.80	-45.19	31.63	-3825.85	458.41	3.08	-3820.24	439.40	34.82	-3569.92	90.24	1094.88	0.00	0.00	0.00	-3562.94	53.28	1445.91	-3818.91	141.95	1481.68	-3650.44	206.20	1444.72	-3643.33	125.04	1457.33	141.45	1151.09	74.67	727.38	1056.52	74.67	0.00
0.44000	-3556.09	143.16	25.82	-3570.20	153.83	39.44	-3417.23	140.03	24.56	-3659.19	221.94	50.88	-3457.81	-37.90	14.96	-3548.80	-45.19	31.63	-3836.01	458.22	0.69	-3825.21	440.20	33.56	-3569.92	90.24	1094.88	0.00	0.00	0.00	-3562.94	53.28	1445.91	-3818.91	141.95	1481.68	-3632.43	205.47	1444.14	-3643.33	125.04	1457.33	140.34	1150.04	74.65	727.89	1056.41	75.00	0.00
0.45000	-3556.09	143.16	25.82	-3570.20	153.83	39.44	-3409.28	139.17	25.55	-3659.19	221.94	50.88	-3457.81	-37.90	14.96	-3548.80	-45.19	31.63	-3816.38	456.08	2.83	-3845.68	440.57	30.83	-3569.92	90.24	1094.88	0.00	0.00	0.00	-3562.94	53.28	1445.91	-3818.91	141.95	1481.68	-3660.31	204.82	1444.18	-3643.33	125.04	1457.33	141.32	1150.17	74.84	728.71	1057.16	74.75	0.00
0.46000	-3556.09	143.16	25.82	-3570.20	153.83	39.44	-3401.48	138.28	26.53	-3659.19	221.94	50.88	-3457.81	-37.90	14.96	-3548.80	-45.19	31.63	-3820.96	457.15	3.21	-3813.25	439.73	35.84	-3569.92	90.24	1094.88	0.00	0.00	0.00	-3562.94	53.28	1445.91	-3818.91	141.95	1481.68	-3640.85	206.14	1443.98	-3643.33	125.04	1457.33	141.05	1150.52	74.76	729.45	1056.78	75.04	0.00
0.47000	-3556.09	143.16	25.82	-3570.20	153.83	39.44	-3393.83	137.36	27.50	-3659.19	221.94	50.88	-3457.81	-37.90	14.96	-3548.80	-45.19	31.63	-3820.02	457.52	3.57	-3834.67	439.88	33.05	-3569.92	90.24	1094.88	0.00	0.00	0.00	-3562.94	53.28	1445.91	-3818.91	141.95	1481.68	-3657.90	207.10	1443.72	-3643.33	125.04	1457.33	138.74	1151.00	74.14	728.39	1056.30	75.15	0.00
0.48000	-3556.09	143.16	25.82	-3570.20	153.83	39.44	-3386.33	136.42	28.45	-3659.19	221.94	50.88	-3457.81	-37.90	14.96	-3548.80	-45.19	31.63	-3817.34	457.38	2.13	-3827.24	440.57	33.43	-3569.92	90.24	1094.88	0.00	0.00	0.00	-3562.94	53.28	1445.91	-3818.91	141.95	1481.68	-3645.10	205.25	1445.11	-3643.33	125.04	1457.33	140.57	1149.71	74.59	728.84	1056.95	74.96	0.00
0.49000	-3556.09	143.16	25.82	-3570.20	153.83	39.44	-3378.98	135.45	29.38	-3659.19	221.94	50.88	-3457.81	-37.90	14.96	-3548.80	-45.19	31.63	-3815.58	457.34	3.38	-3816.08	439.34	35.60	-3569.92	90.24	1094.88	0.00	0.00	0.00	-3562.94	53.28	1445.91	-3818.91	141.95	1481.68	-3644.78	206.11	1444.96	-3643.33	125.04	1457.33	141.30	1150.25	74.55	727.10	1056.78	74.58	0.00
0.50000	-3556.09	143.16	25.82	-3570.20	153.83	39.44	-3371.78	134.46	30.30	-3659.19	221.94	50.88	-3457.81	-37.90	14.96	-3548.80	-45.19	31.63	-3772.25	456.37	9.89	-3840.27	441.16	32.03	-3569.92	90.24	1094.88	0.00	0.00	0.00	-3562.94	53.28	1445.91	-3818.91	141.95	1481.68	-3629.87	205.90	1444.06	-3643.33	125.04	1457.33	140.27	1151.86	74.07	725.96	1056.98	74.24	0.00
0.51000	-3556.09	143.16	25.82	-3570.20	153.83	39.44	-3364.73	133.45	31.20	-3659.19	221.94	50.88	-3457.81	-37.90	14.96	-3548.80	-45.19	31.63	-3783.22	455.62	8.07	-3831.42	440.54	33.54	-3569.92	90.24	1094.88	0.00	0.00	0.00	-3562.94	53.28	1445.91	-3818.91	141.95	1481.68	-3603.38	204.34	1443.36	-3643.33	125.04	1457.33	141.13	1149.75	75.05	727.03	1056.33	74.85	0.00
0.52000	-3556.09	143.16	25.82	-3570.20	153.83	39.44	-3357.83	132.42	32.09	-3659.19	221.94	50.88	-3457.81	-37.90	14.96	-3548.80	-45.19	31.63	-3793.87	456.04	6.74	-3828.30	439.19	33.89	-3569.92	90.24	1094.88	0.00	0.00	0.00	-3562.94	53.28	1445.91	-3818.91	141.95	1481.68	-3635.96	205.93	1444.19	-3643.33	125.04	1457.33	139.02	1150.50	74.25	728.22	1056.67	75.04	0.00
0.53000	-3556.09	143.16	25.82	-3570.20	153.83	39.44	-3351.07	131.37	32.96	-3659.19	221.94	50.88	-3457.81	-37.90	14.96	-3548.80	-45.19	31.63	-3821.02	456.74	3.48	-3830.95	440.56	33.31	-3569.92	90.24	1094.88	0.00	0.00	0.00	-3562.94	53.28	1445.91	-3818.91	141.95	1481.68	-3656.77	206.64	1444.95	-3643.33	125.04	1457.33	139.74	1150.52	74.57	727.31	1056.79	74.69	0.00
0.54000	-3556.09	143.16	25.82	-3570.20	153.83	39.44	-3344.46	130.30	33.82	-3659.19	221.94	50.88	-3457.81	-37.90	14.96	-3548.80	-45.19	31.63	-3811.86	458.53	3.57	-3815.62	440.25	35.89	-3569.92	90.24	1094.88	0.00	0.00	0.00	-3562.94	53.28	1445.91	-3818.91	141.95	1481.68	-3632.27	206.10	1444.26	-3643.33	125.04	1457.33	140.53	1150.21	74.69	727.67	1056.80	74.86	0.00
0.55000	-3556.09	143.16	25.82	-3570.20	153.83	39.44	-3338.00	129.20	34.66	-3659.19	221.94	50.88	-3457.81	-37.90	14.96	-3548.80	-45.19	31.63	-3793.55	455.88	6.49	-3845.75	439.33	31.11	-3569.92	90.24	1094.88	0.00	0.00	0.00	-3562.94	53.28	1445.91	-3818.91	141.95	1481.68	-3645.00	205.96	1443.73	-3643.33	125.04	1457.33	138.48	1151.68	73.93	726.33	1057.15	74.45	0.00
0.56000	-3556.09	143.16	25.82	-3570.20	153.83	39.44	-3331.68	128.10	35.49	-3659.19	221.94	50.88	-3457.81	-37.90	14.96	-3548.80	-45.19	31.63	-3783.82	455.16	7.29	-3832.71	440.50	32.93	-3569.92	90.24	1094.88	0.00	0.00	0.00	-3562.94	53.28	1445.91	-3818.91	141.95	1481.68	-3648.52	206.23	1444.18	-3643.33	125.04	1457.33	140.26	1150.09	74.54	726.95	1056.25	74.84	0.00
0.57000	-3556.09	143.16	25.82	-3570.20	153.83	39.44	-3325.50	126.97	36.30	-3659.19	221.94	50.88	-3457.81	-37.90	14.96	-3548.80	-45.19	31.63	-3804.09	456.22	5.39	-3831.55	439.12	33.13	-3569.92	90.24	1094.88	0.00	0.00	0.00	-3562.94	53.28	1445.91	-3818.91	141.95	1481.68	-3681.50	207.28	1445.40	-3643.33	125.04	1457.33	139.57	1150.19	74.65	727.59	1055.79	75.21	0.00
0.58000	-3556.09	143.16	25.82	-3570.20	153.83	39.44	-3319.47	125.83	37.10	-3659.19	221.94	50.88	-3457.81	-37.90	14.96	-3548.80	-45.19	31.63	-3788.03	456.19	7.24	-3831.77	439.71	33.12	-3569.92	90.24	1094.88	0.00	0.00	0.00	-3562.94	53.28	1445.91	-3818.91	141.95	1481.68	-3684.54	208.50	1445.19	-3643.33	125.04	1457.33	142.69	1149.60	75.02	727.85	1056.19	75.09	0.00
0.59000	-3556.09	143.16	25.82	-3570.20	153.83	39.44	-3313.58	124.67	37.88	-3659.19	221.94	50.88	-3457.81	-37.90	14.96	-3548.80	-45.19	31.63	-3791.62	456.69	8.04	-3817.50	439.50	34.81	-3569.92	90.24	1094.88	0.00	0.00	0.00	-3562.94	53.28	1445.91	-3818.91	141.95	1481.68	-3650.12	207.35	1444.87	-3643.33	125.04	1457.33	140.79	1150.74	74.41	726.26	1056.42	74.57	0.00
0.60000	-3556.09	143.16	25.82	-3570.20	153.83	39.44	-3307.84	123.50	38.64	-3659.19	221.94	50.88	-3457.81	-37.90	14.96	-3548.80	-45.19	31.63	-3816.46	458.21	4.39	-3833.54	439.20	32.53	-3569.92	90.24	1094.88	0.00	0.00	0.00	-3562.94	53.28	1445.91	-3818.91	141.95	1481.68	-3637.74	207.57	1444.16	-3643.33	125.04	1457.33	140.84	1150.45	74.52	727.28	1056.92	74.73	0.00
0.61000	-3556.09	143.16	25.82	-3570.20	153.83	39.44	-3302.24	122.31	39.39	-3659.19	221.94	50.88	-3457.81	-37.90	14.96	-3548.80	-45.19	31.63	-3790.61	456.01	7.02	-3832.66	439.51	33.33	-3569.92	90.24	1094.88	0.00	0.00	0.00	-3562.94	53.28	1445.91	-3818.91	141.95	1481.68	-3635.24	208.38	1444.27	-3643.33	125.04	1457.33	138.72	1151.13	73.89	726.14	1056.85	74.49	0.00
0.62000	-3556.09	143.16	25.82	-3570.20	153.83	39.44	-3296.78	121.11	40.13	-3659.19	221.94	50.88	-3457.81	-37.90	14.96	-3548.80	-45.19	31.63	-3832.57	456.30	1.30	-3847.79	440.99	30.68	-3569.92	90.24	1094.88	0.00	0.00	0.00	-3562.94	53.28	1445.91	-3818.91	141.95	1481.68	-3635.43	208.22	1445.01	-3643.33	125.04	1457.33	140.57	1150.54	74.37	725.68	1056.40	74.54	0.00
0.63000	-3556.09	143.16	25.82	-3570.20	153.83	39.44	-3291.46	119.90	40.85	-3659.19	221.94	50.88	-3457.81	-37.90	14.96	-3548.80	-45.19	31.63	-3809.34	455.25	4.07	-3848.62	440.97	30.63	-3569.92	90.24	1094.88	0.00	0.00	0.00	-3562.94	53.28	1445.91	-3818.91	141.95	1481.68	-3620.06	209.05	1444.04	-3643.33	125.04	1457.33	137.93	1150.70	74.18	726.84	1056.44	74.73	0.00
0.64000	-3556.09	143.16	25.82	-3570.20	153.83	39.44	-3286.28	118.68	41.56	-3659.19	221.94	50.88	-3457.81	-37.90	14.96	-3548.80	-45.19	31.63	-3808.15	456.95	5.03	-3817.82	439.44	34.98	-3569.92	90.24	1094.88	0.00	0.00	0.00	-3562.94	53.28	1445.91	-3818.91	141.95	1481.68	-3625.33	208.80	1443.99	-3643.33	125.04	1457.33	138.26	1151.82	73.87	727.94	1056.29	75.00	0.00
0.65000	-3556.09	143.16	25.82	-3570.20	153.83	39.44	-3281.24	117.45	42.25	-3659.19	221.94	50.88	-3457.81	-37.90	14.96	-3548.80	-45.19	31.63	-3792.06	454.62	7.46	-3834.70	439.73	32.36	-3569.92	90.24	1094.88	0.00	0.00	0.00	-3562.94	53.28	1445.91	-3818.91	141.95	1481.68	-3663.90	208.35	1445.02	-3643.33	125.04	1457.33	140.31	1151.05	74.32	727.71	1055.45	75.39	0.00
0.66000	-3556.09	143.16	25.82	-3570.20	153.83	39.44	-3276.35	116.21	42.92	-3659.19	221.94	50.88	-3457.81	-37.90	14.96	-3548.80	-45.19	31.63	-3794.21	456.05	7.27	-3843.49	439.91	30.59	-3569.92	90.24	1094.88	0.00	0.00	0.00	-3562.94	53.28	1445.91	-3818.91	141.95	1481.68	-3656.53	209.34	1444.32	-3643.33	125.04	1457.33	138.96	1151.36	73.83	727.18	1056.45	74.92	0.00
0.67000	-3556.09	143.16	25.82	-3570.20	153.83	39.44	-3271.59	114.96	43.59	-3659.19	221.94	50.88	-3457.81	-37.90	14.96	-3548.80	-45.19	31.63	-3812.59	456.62	4.15	-3844.52	440.47	30.52	-3569.92	90.24	1094.88	0.00	0.00	0.00	-3562.94	53.28	1445.91	-3818.91	141.95	1481.68	-3649.73	210.09	1443.77	-3643.33	125.04	1457.33	138.61	1150.62	74.13	727.14	1056.72	74.68	0.00
0.68000	-3556.09	143.16	25.82	-3570.20	153.83	39.44	-3266.97	113.71	44.23	-3659.19	221.94	50.88	-3457.81	-37.90	14.96	-3548.80	-45.19	31.63	-3829.97	457.68	1.21	-3825.83	440.32	34.38	-3569.92	90.24	1094.88	0.00	0.00	0.00	-3562.94	53.28	1445.91	-3818.91	141.95	1481.68	-3653.52	209.99	1444.45	-3643.33	125.04	1457.33	141.84	1150.51	74.96	727.43	1057.02	74.65	0.00
0.69000	-3556.09	143.16	25.82	-3570.20	153.83	39.44	-3262.48	112.44	44.86	-3659.19	221.94	50.88	-3457.81	-37.90	14.96	-3548.80	-45.19	31.63	-3789.23	455.64	6.46	-3815.55	439.57	35.47	-3569.92	90.24	1094.88	0.00	0.00	0.00	-3562.94	53.28	1445.91	-3818.91	141.95	1481.68	-3655.86	210.89	1445.13	-3643.33	125.04	1457.33	140.55	1151.79	74.37	728.10	1057.02	74.79	0.00
0.70000	-3556.09	143.16	25.82	-3570.20	153.83	39.44	-3258.14	111.18	45.48	-3659.19	221.94	50.88	-3457.81	-37.90	14.96	-3548.80	-45.19	31.63	-3808.76	456.26	5.59	-3835.18	440.50	32.77	-3569.92	90.24	1094.88	0.00	0.00	0.00	-3562.94	53.28	1445.91	-3818.91	141.95	1481.68	-3651.17	210.90	1445.07	-3643.33	125.04	1457.33	139.67	1150.98	74.33	727.02	1057.20	74.66	0.00
0.71000	-3556.09	143.16	25.82	-3570.20	153.83	39.44	-3253.93	109.90	46.08	-3659.19	221.94	50.88	-3457.81	-37.90	14.96	-3548.80	-45.19	31.63	-3797.81	455.36	7.34	-3826.93	440.55	33.18	-3569.92	90.24	1094.88	0.00	0.00	0.00	-3562.94	53.28	1445.91	-3818.91	141.95	1481.68	-3627.50	209.99	1444.27	-3643.33	125.04	1457.33	137.00	1151.28	73.68	727.31	1056.53	74.89	0.00
0.72000	-3556.09	143.16	25.82	-3570.20	153.83	39.44	-3249.86	108.63	46.67	-3659.19	221.94	50.88	-3457.81	-37.90	14.96	-3548.80	-45.19	31.63	-3801.34	457.08	5.91	-3830.94	439.55	33.80	-3569.92	90.24	1094.88	0.00	0.00	0.00	-3562.94	53.28	1445.91	-3818.91	141.95	1481.68	-3638.03	211.72	1444.56	-3643.33	125.04	1457.33	138.09	1151.65	73.68	727.29	1056.73	74.76	0.00
0.73000	-3556.09	143.16	25.82	-3570.20	153.83	39.44	-3245.92	107.34	47.24	-3659.19	221.94	50.88	-3457.81	-37.90	14.96	-3548.80	-45.19	31.63	-3804.66	455.66	4.87	-3827.13	439.65	33.43	-3569.92	90.24	1094.88	0.00	0.00	0.00	-3562.94	53.28	1445.91	-3818.91	141.95	1481.68	-3638.13	212.42	1445.08	-3643.33	125.04	1457.33	140.54	1151.54	74.20	727.81	1055.94	75.11	0.00
0.74000	-3556.09	143.16	25.82	-3570.20	153.83	39.44	-3242.12	106.06	47.80	-3659.19	221.94	50.88	-3457.81	-37.90	14.96	-3548.80	-45.19	31.63	-3823.16	457.59	2.22	-3850.16	440.44	30.04	-3569.92	90.24	1094.88	0.00	0.00	0.00	-3562.94	53.28	1445.91	-3818.91	141.95	1481.68	-3639.94	212.39	1444.68	-3643.33	125.04	1457.33	139.55	1150.55	74.54	726.82	1056.66	74.65	0.00
0.75000	-3556.09	143.16	25.82	-3570.20	153.83	39.44	-3238.45	104.78	48.34	-3659.19	221.94	50.88	-3457.81	-37.90	14.96	-3548.80	-45.19	31.63	-3793.82	455.98	6.79	-3839.98	441.16	31.82	-3569.92	90.24	1094.88	0.00	0.00	0.00	-3562.94	53.28	1445.91	-3818.91	141.95	1481.68	-3647.15	211.61	1444.57	-3643.33	125.04	1457.33	140.21	1150.80	74.30	726.82	1056.65	74.54	0.00
0.76000	-3556.09	143.16	25.82	-3570.20	153.83	39.44	-3234.92	103.49	48.87	-3659.19	221.94	50.88	-3457.81	-37.90	14.96	-3548.80	-45.19	31.63	-3784.44	454.82	8.04	-3830.19	440.35	33.09	-3569.92	90.24	1094.88	0.00	0.00	0.00	-3562.94	53.28	1445.91	-3818.91	141.95	1481.68	-3633.52	212.22	1445.16	-3643.33	125.04	1457.33	139.69	1151.22	74.27	727.32	1056.80	74.66	0.00
0.77000	-3556.09	143.16	25.82	-3570.20	153.83	39.44	-3231.52	102.21	49.38	-3659.19	221.94	50.88	-3457.81	-37.90	14.96	-3548.80	-45.19	31.63	-3799.30	456.88	5.93	-3846.74	439.87	30.91	-3569.92	90.24	1094.88	0.00	0.00	0.00	-3562.94	53.28	1445.91	-3818.91	141.95	1481.68	-3649.68	211.25	1445.54	-3643.33	125.04	1457.33	139.14	1150.24	74.41	726.91	1057.09	74.64	0.00
0.78000	-3556.09	143.16	25.82	-3570.20	153.83	39.44	-3228.25	100.93	49.88	-3659.19	221.94	50.88	-3457.81	-37.90	14.96	-3548.80	-45.19	31.63	-3817.40	456.31	3.95	-3837.26	440.07	32.10	-3569.92	90.24	1094.88	0.00	0.00	0.00	-3562.94	53.28	1445.91	-3818.91	141.95	1481.68	-3660.44	211.88	1444.95	-3643.33	125.04	1457.33	140.51	1148.94	74.90	727.28	1056.15	75.03	0.00
0.79000	-3556.09	143.16	25.82	-3570.20	153.83	39.44	-3225.11	99.65	50.36	-3659.19	221.94	50.88	-3457.81	-37.90	14.96	-3548.80	-45.19	31.63	-3809.55	456.90	4.91	-3829.82	440.61	33.41	-3569.92	90.24	1094.88	0.00	0.00	0.00	-3562.94	53.28	1445.91	-3818.91	141.95	1481.68	-3695.31	211.01	1446.83	-3643.33	125.04	1457.33	139.93	1150.49	74.41	727.89	1055.84	75.12	0.00
0.80000	-3556.09	143.16	25.82	-3570.20	153.83	39.44	-3222.11	98.37	50.83	-3659.19	221.94	50.88	-3457.81	-37.90	14.96	-3548.80	-45.19	31.63	-3796.83	455.40	6.61	-3841.24	441.78	31.46	-3569.92	90.24	1094.88	0.00	0.00	0.00	-3562.94	53.28	1445.91	-3818.91	141.95	1481.68	-3654.75	211.87	1444.84	-3643.33	125.04	1457.33	139.15	1151.95	73.98	727.47	1056.66	74.70	0.00
0.81000	-3556.09	143.16	25.82	-3570.20	153.83	39.44	-3219.23	97.10	51.28	-3659.19	221.94	50.88	-3457.81	-37.90	14.96	-3548.80	-45.19	31.63	-3795.20	456.58	6.60	-3834.13	440.74	31.69	-3569.92	90.24	1094.88	0.00	0.00	0.00	-3562.94	53.28	1445.91	-3818.91	141.95	1481.68	-3656.25	211.95	1446.73	-3643.33	125.04	1457.33	141.61	1150.14	74.96	726.75	1056.30	74.82	0.00
0.82000	-3556.09	143.16	25.82	-3570.20	153.83	39.44	-3216.49	95.83	51.72	-3659.19	221.94	50.88	-3457.81	-37.90	14.96	-3548.80	-45.19	31.63	-3823.70	457.18	1.94	-3863.95	442.44	27.53	-3569.92	90.24	1094.88	0.00	0.00	0.00	-3562.94	53.28	1445.91	-3818.91	141.95	1481.68	-3661.20	212.20	1445.61	-3643.33	125.04	1457.33	143.38	1149.33	75.24	726.68	1056.64	74.68	0.00
0.83000	-3556.09	143.16	25.82	-3570.20	153.83	39.44	-3213.88	94.56	52.15	-3659.19	221.94	50.88	-3457.81	-37.90	14.96	-3548.80	-45.19	31.63	-3797.55	457.46	4.78	-3849.94	441.20	29.81	-3569.92	90.24	1094.88	0.00	0.00	0.00	-3562.94	53.28	1445.91	-3818.91	141.95	1481.68	-3662.82	213.18	1445.85	-3643.33	125.04	1457.33	140.66	1149.74	74.80	727.97	1056.37	74.97	0.00
0.84000	-3556.09	143.16	25.82	-3570.20	153.83	39.44	-3211.39	93.31	52.56	-3659.19	221.94	50.88	-3457.81	-37.90	14.96	-3548.80	-45.19	31.63	-3809.47	456.38	3.98	-3835.38	440.38	31.82	-3569.92	90.24	1094.88	0.00	0.00	0.00	-3562.94	53.28	1445.91	-3818.91	141.95	1481.68	-3697.12	211.54	1446.40	-3643.33	125.04	1457.33	141.07	1150.04	74.69	727.13	1056.92	74.49	0.00
0.85000	-3556.09	143.16	25.82	-3570.20	153.83	39.44	-3209.04	92.06	52.96	-3659.19	221.94	50.88	-3457.81	-37.90	14.96	-3548.80	-45.19	31.63	-3800.86	455.62	3.85	-3818.56	440.47	34.98	-3569.92	90.24	1094.88	0.00	0.00	0.00	-3562.94	53.28	1445.91	-3818.91	141.95	1481.68	-3664.13	211.53	1445.63	-3643.33	125.04	1457.33	141.95	1150.28	74.85	728.32	1056.84	74.89	0.00
0.86000	-3556.09	143.16	25.82	-3570.20	153.83	39.44	-3206.81	90.81	53.34	-3659.19	221.94	50.88	-3457.81	-37.90	14.96	-3548.80	-45.19	31.63	-3797.10	455.54	5.55	-3842.75	441.54	31.18	-3569.92	90.24	1094.88	0.00	0.00	0.00	-3562.94	53.28	1445.91	-3818.91	141.95	1481.68	-3662.42	213.39	1445.33	-3643.33	125.04	1457.33	141.49	1150.22	74.65	728.14	1056.83	74.92	0.00
0.87000	-3556.09	143.16	25.82	-3570.20	153.83	39.44	-3204.71	89.58	53.71	-3659.19	221.94	50.88	-3457.81	-37.90	14.96	-3548.80	-45.19	31.63	-3782.85	456.02	6.82	-3837.81	440.29	32.06	-3569.92	90.24	1094.88	0.00	0.00	0.00	-3562.94	53.28	1445.91	-3818.91	141.95	1481.68	-3642.11	213.80	1446.82	-3643.33	125.04	1457.33	140.30	1150.22	74.57	728.53	1055.78	75.43	0.00
0.88000	-3556.09	143.16	25.82	-3570.20	153.83	39.44	-3202.74	88.36	54.06	-3659.19	221.94	50.88	-3457.81	-37.90	14.96	-3548.80	-45.19	31.63	-3829.70	456.69	0.16	-3811.25	439.20	36.20	-3569.92	90.24	1094.88	0.00	0.00	0.00	-3562.94	53.28	1445.91	-3818.91	141.95	1481.68	-3632.16	213.68	1445.64	-3643.33	125.04	1457.33	140.14	1150.65	74.49	727.51	1055.83	74.96	0.00
0.89000	-3556.09	143.16	25.82	-3570.20	153.83	39.44	-3200.89	87.15	54.40	-3659.19	221.94	50.88	-3457.81	-37.90	14.96	-3548.80	-45.19	31.63	-3789.39	455.30	6.67	-3844.86	441.20	30.90	-3569.92	90.24	1094.88	0.00	0.00	0.00	-3562.94	53.28	1445.91	-3818.91	141.95	1481.68	-3644.06	213.27	1445.32	-3643.33	125.04	1457.33	141.67	1150.98	74.73	727.64	1056.39	75.04	0.00
0.90000	-3556.09	143.16	25.82	-3570.20	153.83	39.44	-3199.17	85.95	54.72	-3659.19	221.94	50.88	-3457.81	-37.90	14.96	-3548.80	-45.19	31.63	-3828.05	457.44	1.12	-3844.80	441.80	31.43	-3569.92	90.24	1094.88	0.00	0.00	0.00	-3562.94	53.28	1445.91	-3818.91	141.95	1481.68	-3649.15	212.50	1446.17	-3643.33	125.04	1457.33	140.19	1151.03	74.34	727.12	1056.42	74.87	0.00
0.91000	-3556.09	143.16	25.82	-3570.20	153.83	39.44	-3197.58	84.76	55.03	-3659.19	221.94	50.88	-3457.81	-37.90	14.96	-3548.80	-45.19	31.63	-3803.40	455.75	4.81	-3829.18	441.48	33.17	-3569.92	90.24	1094.88	0.00	0.00	0.00	-3562.94	53.28	1445.91	-3818.91	141.95	1481.68	-3652.25	213.16	1446.50	-3643.33	125.04	1457.33	139.20	1150.65	74.21	727.25	1056.08	74.95	0.00
0.92000	-3556.09	143.16	25.82	-3570.20	153.83	39.44	-3196.11	83.59	55.33	-3659.19	221.94	50.88	-3457.81	-37.90	14.96	-3548.80	-45.19	31.63	-3810.75	457.13	3.62	-3823.24	440.79	33.76	-3569.92	90.24	1094.88	0.00	0.00	0.00	-3562.94	53.28	1445.91	-3818.91	141.95	1481.68	-3668.79	214.44	1446.97	-3643.33	125.04	1457.33	140.29	1149.99	74.56	728.29	1056.56	75.02	0.00
0.93000	-3556.09	143.16	25.82	-3570.20	153.83	39.44	-3194.76	82.43	55.61	-3659.19	221.94	50.88	-3457.81	-37.90	14.96	-3548.80	-45.19	31.63	-3811.31	455.82	3.19	-3816.84	441.15	34.82	-3569.92	90.24	1094.88	0.00	0.00	0.00	-3562.94	53.28	1445.91	-3818.91	141.95	1481.68	-3651.85	212.92	1448.36	-3643.33	125.04	1457.33	139.19	1151.09	73.92	728.00	1056.96	74.69	0.00
0.94000	-3556.09	143.16	25.82	-3570.20	153.83	39.44	-3193.54	81.28	55.87	-3659.19	221.94	50.88	-3457.81	-37.90	14.96	-3548.80	-45.19	31.63	-3819.78	455.73	2.48	-3836.33	442.53	31.50	-3569.92	90.24	1094.88	0.00	0.00	0.00	-3562.94	53.28	1445.91	-3818.91	141.95	1481.68	-3640.22	212.87	1446.66	-3643.33	125.04	1457.33	140.02	1150.82	74.32	727.80	1056.51	75.06	0.00
0.95000	-3556.09	143.16	25.82	-3570.20	153.83	39.44	-3192.44	80.15	56.13	-3659.19	221.94	50.88	-3457.81	-37.90	14.96	-3548.80	-45.19	31.63	-3801.02	456.54	5.63	-3842.15	441.66	30.79	-3569.92	90.24	1094.88	0.00	0.00	0.00	-3562.94	53.28	1445.91	-3818.91	141.95	1481.68	-3648.68	211.15	1445.81	-3643.33	125.04	1457.33	140.50	1150.87	74.39	728.22	1055.99	75.39	0.00
0.96000	-3556.09	143.16	25.82	-3570.20	153.83	39.44	-3191.46	79.04	56.36	-3659.19	221.94	50.88	-3457.81	-37.90	14.96	-3548.80	-45.19	31.63	-3810.66	455.07	3.98	-3841.75	440.78	31.17	-3569.92	90.24	1094.88	0.00	0.00	0.00	-3562.94	53.28	1445.91	-3818.91	141.95	1481.68	-3664.27	212.79	1446.79	-3643.33	125.04	1457.33	139.20	1151.17	74.08	726.55	1056.15	74.93	0.00
0.97000	-3556.09	143.16	25.82	-3570.20	153.83	39.44	-3190.61	77.95	56.59	-3659.19	221.94	50.88	-3457.81	-37.90	14.96	-3548.80	-45.19	31.63	-3794.69	456.94	5.01	-3828.70	441.57	32.86	-3569.92	90.24	1094.88	0.00	0.00	0.00	-3562.94	53.28	1445.91	-3818.91	141.95	1481.68	-3649.30	212.84	1447.08	-3643.33	125.04	1457.33	140.92	1150.49	74.61	728.33	1056.81	74.92	0.00
0.98000	-3556.09	143.16	25.82	-3570.20	153.83	39.44	-3189.87	76.87	56.80	-3659.19	221.94	50.88	-3457.81	-37.90	14.96	-3548.80	-45.19	31.63	-3776.82	454.77	8.41	-3833.94	442.29	31.64	-3569.92	90.24	1094.88	0.00	0.00	0.00	-3562.94	53.28	1445.91	-3818.91	141.95	1481.68	-3642.11	215.40	1447.42	-3643.33	125.04	1457.33	139.04	1150.44	74.23	727.93	1056.53	74.82	0.00
0.99000	-3556.09	143.16	25.82	-3570.20	153.83	39.44	-3189.26	75.82	56.99	-3659.19	221.94	50.88	-3457.81	-37.90	14.96	-3548.80	-45.19	31.63	-3811.89	455.08	1.92	-3839.26	443.22	32.12	-3569.92	90.24	1094.88	0.00	0.00	0.00	-3562.94	53.28	1445.91	-3818.91	141.95	1481.68	-3637.86	213.72	1447.55	-3643.33	125.04	1457.33	138.66	1151.67	73.97	727.90	1055.64	75.26	0.00
1.00000	-3556.09	143.16	25.82	-3570.20	153.83	39.44	-3188.76	74.78	57.17	-3659.19	221.94	50.88	-3457.81	-37.90	14.96	-3548.80	-45.19	31.63	-3778.55	455.78	9.11	-3824.72	442.47	32.23	-3569.92	90.24	1094.88	0.00	0.00	0.00	-3562.94	53.28	1445.91	-3818.91	141.95	1481.68	-3666.07	213.62	1448.50	-3643.33	125.04	1457.33	139.54	1152.00	73.93	727.40	1055.59	75.24	0.00
1.01000	-3556.09	143.16	25.82	-3570.20	153.83	39.44	-3188.39	73.77	57.34	-3659.19	221.94	50.88	-3457.81	-37.90	14.96	-3548.80	-45.19	31.63	-3807.74	457.49	4.72	-3834.67	443.18	32.07	-3569.92	90.24	1094.88	0.00	0.00	0.00	-3562.94	53.28	1445.91	-3818.91	141.95	1481.68	-3638.24	212.48	1448.78	-3643.33	125.04	1457.33	141.51	1150.52	74.84	726.94	1056.45	74.69	0.00
1.02000	-3556.09	143.16	25.82	-3570.20	153.83	39.44	-3188.14	72.78	57.50	-3659.19	221.94	50.88	-3457.81	-37.90	14.96	-3548.80	-45.19	31.63	-3809.61	457.30	3.11	-3834.04	442.09	32.45	-3569.92	90.24	1094.88	0.00	0.00	0.00	-3562.94	53.28	1445.91	-3818.91	141.95	1481.68	-3654.10	212.35	1449.95	-3643.33	125.04	1457.33	139.86	1150.19	74.48	727.05	1057.04	74.48	0.00
1.03000	-3556.09	143.16	25.82	-3570.20	153.83	39.44	-3188.00	71.81	57.63	-3659.19	221.94	50.88	-3457.81	-37.90	14.96	-3548.80	-45.19	31.63	-3811.62	457.98	2.60	-3834.14	442.13	32.69	-3569.92	90.24	1094.88	0.00	0.00	0.00	-3562.94	53.28	1445.91	-3818.91	141.95	1481.68	-3646.10	211.92	1449.08	-3643.33	125.04	1457.33	139.36	1152.23	73.77	727.87	1055.52	75.40	0.00
1.04000	-3556.09	143.16	25.82	-3570.20	153.83	39.44	-3187.98	70.86	57.76	-3659.19	221.94	50.88	-3457.81	-37.90	14.96	-3548.80	-45.19	31.63	-3804.90	455.89	4.54	-3823.97	442.00	34.74	-3569.92	90.24	1094.88	0.00	0.00	0.00	-3562.94	53.28	1445.91	-3818.91	141.95	1481.68	-3647.81	210.94	1449.31	-3643.33	125.04	1457.33	140.06	1151.08	74.19	726.19	1056.18	74.73	0.00
1.05000	-3556.09	143.16	25.82	-3570.20	153.83	39.44	-3188.08	69.94	57.87	-3659.19	221.94	50.88	-3457.81	-37.90	14.96	-3548.80	-45.19	31.63	-3793.40	455.98	5.43	-3832.05	442.38	32.29	-3569.92	90.24	1094.88	0.00	0.00	0.00	-3562.94	53.28	1445.91	-3818.91	141.95	1481.68	-3664.51	211.38	1449.36	-3643.33	125.04	1457.33	140.11	1150.74	74.37	725.82	1056.97	74.43	0.00
1.06000	-3556.09	143.16	25.82	-3570.20	153.83	39.44	-3188.29	69.05	57.97	-3659.19	221.94	50.88	-3457.81	-37.90	14.96	-3548.80	-45.19	31.63	-3799.08	455.80	5.82	-3819.64	441.06	35.52	-3569.92	90.24	1094.88	0.00	0.00	0.00	-3562.94	53.28	1445.91	-3818.91	141.95	1481.68	-3646.48	212.88	1449.90	-3643.33	125.04	1457.33	141.11	1150.70	74.74	726.84	1056.50	74.65	0.00
1.07000	-3556.09	143.16	25.82	-3570.20	153.83	39.44	-3188.62	68.18	58.05	-3659.19	221.94	50.88	-3457.81	-37.90	14.96	-3548.80	-45.19	31.63	-3814.50	456.28	3.13	-3829.50	440.39	34.66	-3569.92	90.24	1094.88	0.00	0.00	0.00	-3562.94	53.28	1445.91	-3818.91	141.95	1481.68	-3633.65	212.93	1450.76	-3643.33	125.04	1457.33	139.94	1150.73	74.36	728.21	1056.61	74.84	0.00
1.08000	-3556.09	143.16	25.82	-3570.20	153.83	39.44	-3189.07	67.34	58.12	-3659.19	221.94	50.88	-3457.81	-37.90	14.96	-3548.80	-45.19	31.63	-3827.34	458.75	1.59	-3825.33	440.67	35.00	-3569.92	90.24	1094.88	0.00	0.00	0.00	-3562.94	53.28	1445.91	-3818.91	141.95	1481.68	-3674.11	212.74	1450.55	-3643.33	125.04	1457.33	141.34	1151.40	74.37	728.20	1055.79	75.14	0.00
1.09000	-3556.09	143.16	25.82	-3570.20	153.83	39.44	-3189.63	66.53	58.18	-3659.19	221.94	50.88	-3457.81	-37.90	14.96	-3548.80	-45.19	31.63	-3820.08	457.48	1.75	-3826.78	440.08	35.43	-3569.92	90.24	1094.88	0.00	0.00	0.00	-3562.94	53.28	1445.91	-3818.91	141.95	1481.68	-3656.62	212.44	1450.53	-3643.33	125.04	1457.33	140.39	1149.39	74.66	727.40	1055.98	75.09	0.00
1.10000	-3556.09	143.16	25.82	-3570.20	153.83	39.44	-3190.31	65.74	58.22	-3659.19	221.94	50.88	-3457.81	-37.90	14.96	-3548.80	-45.19	31.63	-3822.94	457.65	1.26	-3836.15	440.21	34.74	-3569.92	90.24	1094.88	0.00	0.00	0.00	-3562.94	53.28	1445.91	-3818.91	141.95	1481.68	-3688.69	214.37	1451.88	-3643.33	125.04	1457.33	138.25	1150.86	73.79	727.70	1055.58	75.31	0.00
1.11000	-3556.09	143.16	25.82	-3570.20	153.83	39.44	-3191.10	64.99	58.24	-3659.19	221.94	50.88	-3457.81	-37.90	14.96	-3548.80	-45.19	31.63	-3825.84	457.82	0.76	-3867.16	438.98	30.26	-3569.92	90.24	1094.88	0.00	0.00	0.00	-3562.94	53.28	1445.91	-3818.91	141.95	1481.68	-3655.29	212.95	1451.99	-3643.33	125.04	1457.33	139.54	1151.40	73.90	726.84	1056.22	74.82	0.00
1.12000	-3556.09	143.16	25.82	-3570.20	153.83	39.44	-3192.00	64.27	58.26	-3659.19	221.94	50.88	-3457.81	-37.90	14.96	-3548.80	-45.19	31.63	-3828.79	457.98	0.25	-3855.46	438.31	33.96	-3569.92	90.24	1094.88	0.00	0.00	0.00	-3562.94	53.28	1445.91	-3818.91	141.95	1481.68	-3638.39	213.17	1452.42	-3643.33	125.04	1457.33	139.26	1151.29	73.78	726.94	1056.80	74.66	0.00
1.13000	-3556.09	143.16	25.82	-3570.20	153.83	39.44	-3193.01	63.58	58.26	-3659.19	221.94	50.88	-3457.81	-37.90	14.96	-3548.80	-45.19	31.63	-3831.77	458.15	-0.26	-3861.64	436.93	33.64	-3569.92	90.24	1094.88	0.00	0.00	0.00	-3562.94	53.28	1445.91	-3818.91	141.95	1481.68	-3665.37	213.14	1453.74	-3643.33	125.04	1457.33	139.52	1150.30	74.52	727.68	1056.66	74.85	0.00
1.14000	-3556.09	143.16	25.82	-3570.20	153.83	39.44	-3194.14	62.92	58.24	-3659.19	221.94	50.88	-3457.81	-37.90	14.96	-3548.80	-45.19	31.63	-3834.79	458.31	-0.78	-3828.54	434.10	39.67	-3569.92	90.24	1094.88	0.00	0.00	0.00	-3562.94	53.28	1445.91	-3818.91	141.95	1481.68	-3681.74	212.99	1454.67	-3643.33	125.04	1457.33	137.29	1151.61	73.60	727.30	1055.58	75.09	0.00
1.15000	-3556.09	143.16	25.82	-3570.20	153.83	39.44	-3195.38	62.29	58.22	-3659.19	221.94	50.88	-3457.81	-37.90	14.96	-3548.80	-45.19	31.63	-3837.84	458.48	-1.31	-3810.74	431.31	42.20	-3569.92	90.24	1094.88	0.00	0.00	0.00	-3562.94	53.28	1445.91	-3818.91	141.95	1481.68	-3691.66	212.78	1454.89	-3643.33	125.04	1457.33	137.64	1152.11	73.60	727.83	1055.70	75.08	0.00
1.16000	-3556.09	143.16	25.82	-3570.20	153.83	39.44	-3196.73	61.70	58.17	-3659.19	221.94	50.88	-3457.81	-37.90	14.96	-3548.80	-45.19	31.63	-3840.94	458.64	-1.84	-3825.07	429.97	40.22	-3569.92	90.24	1094.88	0.00	0.00	0.00	-3562.94	53.28	1445.91	-3818.91	141.95	1481.68	-3689.25	212.79	1454.88	-3643.33	125.04	1457.33	140.70	1151.50	74.20	727.29	1056.65	74.79	0.00
1.17000	-3556.09	143.16	25.82	-3570.20	153.83	39.44	-3198.19	61.15	58.12	-3659.19	221.94	50.88	-3457.81	-37.90	14.96	-3548.80	-45.19	31.63	-3844.07	458.80	-2.38	-3821.04	426.80	40.22	-3569.92	90.24	1094.88	0.00	0.00	0.00	-3562.94	53.28	1445.91	-3818.91	141.95	1481.68	-3682.11	211.21	1455.60	-3643.33	125.04	1457.33	140.25	1150.22	74.38	727.77	1057.14	74.68	0.00
1.18000	-3556.09	143.16	25.82	-3570.20	153.83	39.44	-3199.76	60.63	58.05	-3659.19	221.94	50.88	-3457.81	-37.90	14.96	-3548.80	-45.19	31.63	-3847.24	458.96	-2.93	-3818.39	421.50	39.90	-3569.92	90.24	1094.88	0.00	0.00	0.00	-3562.94	53.28	1445.91	-3818.91	141.95	1481.68	-3672.70	212.03	1456.64	-3643.33	125.04	1457.33	141.56	1151.02	74.46	728.27	1056.50	75.00	0.00
1.19000	-3556.09	143.16	25.82	-3570.20	153.83	39.44	-3201.44	60.14	57.97	-3659.19	221.94	50.88	-3457.81	-37.90	14.96	-3548.80	-45.19	31.63	-3850.45	459.12	-3.48	-3807.43	418.13	40.25	-3569.92	90.24	1094.88	0.00	0.00	0.00	-3562.94	53.28	1445.91	-3818.91	141.95	1481.68	-3662.02	211.83	1455.73	-3643.33	125.04	1457.33	140.33	1151.07	74.30	726.63	1056.79	74.70	0.00
1.20000	-3556.09	143.16	25.82	-3570.20	153.83	39.44	-3203.23	59.70	57.87	-3659.19	221.94	50.88	-3457.81	-37.90	14.96	-3548.80	-45.19	31.63	-3853.69	459.27	-4.04	-3795.23	415.08	43.73	-3569.92	90.24	1094.88	0.00	0.00	0.00	-3562.94	53.28	1445.91	-3818.91	141.95	1481.68	-3671.90	212.57	1455.83	-3643.33	125.04	1457.33	140.62	1150.32	74.50	726.57	1056.36	74.81	0.00
1.21000	-3556.09	143.16	25.82	-3570.20	153.83	39.44	-3205.12	59.29	57.76	-3659.19	221.94	50.88	-3457.81	-37.90	14.96	-3548.80	-45.19	31.63	-3856.96	459.43	-4.60	-3815.14	411.86	40.15	-3569.92	90.24	1094.88	0.00	0.00	0.00	-3562.94	53.28	1445.91	-3818.91	141.95	1481.68	-3638.61	213.45	1455.72	-3643.33	125.04	1457.33	141.13	1150.72	74.38	727.09	1056.29	74.94	0.00
1.22000	-3556.09	143.16	25.82	-3570.20	153.83	39.44	-3207.13	58.92	57.64	-3659.19	221.94	50.88	-3457.81	-37.90	14.96	-3548.80	-45.19	31.63	-3860.28	459.58	-5.18	-3843.88	411.15	35.31	-3569.92	90.24	1094.88	0.00	0.00	0.00	-3562.94	53.28	1445.91	-3818.91	141.95	1481.68	-3635.88	213.49	1456.42	-3643.33	125.04	1457.33	139.15	1151.43	73.97	725.57	1056.69	74.51	0.00
1.23000	-3556.09	143.16	25.82	-3570.20	153.83	39.44	-3209.24	58.60	57.50	-3659.19	221.94	50.88	-3457.81	-37.90	14.96	-3548.80	-45.19	31.63	-3863.62	459.73	-5.75	-3847.84	408.10	34.49	-3569.92	90.24	1094.88	0.00	0.00	0.00	-3562.94	53.28	1445.91	-3818.91	141.95	1481.68	-3665.40	215.49	1456.47	-3643.33	125.04	1457.33	137.93	1151.85	73.71	726.56	1055.91	75.01	0.00
1.24000	-3556.09	143.16	25.82	-3570.20	153.83	39.44	-3211.45	58.31	57.35	-3659.19	221.94	50.88	-3457.81	-37.90	14.96	-3548.80	-45.19	31.63	-3867.00	459.89	-6.34	-3851.71	405.07	33.69	-3569.92	90.24	1094.88	0.00	0.00	0.00	-3562.94	53.28	1445.91	-3818.91	141.95	1481.68	-3653.63	214.92	1458.78	-3643.33	125.04	1457.33	141.95	1150.65	74.63	726.70	1056.87	74.60	0.00
1.25000	-3556.09	143.16	25.82	-3570.20	153.83	39.44	-3213.78	58.07	57.18	-3659.19	221.94	50.88	-3457.81	-37.90	14.96	-3548.80	-45.19	31.63	-3870.42	460.04	-6.93	-3855.50	402.06	32.89	-3569.92	90.24	1094.88	0.00	0.00	0.00	-3562.94	53.28	1445.91	-3818.91	141.95	1481.68	-3697.22	213.20	1460.92	-3643.33	125.04	1457.33	140.78	1150.72	74.58	727.47	1056.65	74.84	0.00
1.26000	-3556.09	143.16	25.82	-3570.20	153.83	39.44	-3216.20	57.87	57.01	-3659.19	221.94	50.88	-3457.81	-37.90	14.96	-3548.80	-45.19	31.63	-3873.86	460.18	-7.53	-3859.20	399.06	32.10	-3569.92	90.24	1094.88	0.00	0.00	0.00	-3562.94	53.28	1445.91	-3818.91	141.95	1481.68	-3657.32	214.94	1458.79	-3643.33	125.04	1457.33	141.16	1149.87	75.03	727.13	1055.95	74.95	0.00
1.27000	-3556.09	143.16	25.82	-3570.20	153.83	39.44	-3218.74	57.71	56.81	-3659.19	221.94	50.88	-3457.81	-37.90	14.96	-3548.80	-45.19	31.63	-3877.34	460.33	-8.13	-3862.81	396.07	31.32	-3569.92	90.24	1094.88	0.00	0.00	0.00	-3562.94	53.28	1445.91	-3818.91	141.95	1481.68	-3642.90	214.70	1458.76	-3643.33	125.04	1457.33	139.33	1150.28	74.50	726.56	1055.97	74.93	0.00
1.28000	-3556.09	143.16	25.82	-3570.20	153.83	39.44	-3221.37	57.60	56.61	-3659.19	221.94	50.88	-3457.81	-37.90	14.96	-3548.80	-45.19	31.63	-3880.86	460.48	-8.74	-3866.34	393.10	30.54	-3569.92	90.24	1094.88	0.00	0.00	0.00	-3562.94	53.28	1445.91	-3818.91	141.95	1481.68	-3664.21	215.65	1459.75	-3643.33	125.04	1457.33	138.99	1150.67	74.29	726.05	1056.69	74.44	0.00
1.29000	-3556.09	143.16	25.82	-3570.20	153.83	39.44	-3224.11	57.54	56.39	-3659.19	221.94	50.88	-3457.81	-37.90	14.96	-3548.80	-45.19	31.63	-3884.40	460.62	-9.35	-3869.78	390.14	29.77	-3569.92	90.24	1094.88	0.00	0.00	0.00	-3562.94	53.28	1445.91	-3818.91	141.95	1481.68	-3665.74	213.91	1459.72	-3643.33	125.04	1457.33	140.19	1150.14	74.70	727.28	1056.13	74.93	0.00
1.30000	-3556.09	143.16	25.82	-3570.20	153.83	39.44	-3226.95	57.52	56.16	-3659.19	221.94	50.88	-3457.81	-37.90	14.96	-3548.80	-45.19	31.63	-3887.98	460.76	-9.97	-3873.13	387.20	29.02	-3569.92	90.24	1094.88	0.00	0.00	0.00	-3562.94	53.28	1445.91	-3818.91	141.95	1481.68	-3673.28	215.09	1460.56	-3643.33	125.04	1457.33	139.23	1151.24	74.10	727.63	1056.24	74.93	0.00
1.31000	-3556.09	143.16	25.82	-3570.20	153.83	39.44	-3229.90	57.55	55.91	-3659.19	221.94	50.88	-3457.81	-37.90	14.96	-3548.80	-45.19	31.63	-3891.59	460.90	-10.60	-3876.41	384.27	28.26	-3569.92	90.24	1094.88	0.00	0.00	0.00	-3562.94	53.28	1445.91	-3818.91	141.95	1481.68	-3663.21	216.00	1460.81	-3643.33	125.04	1457.33	140.40	1150.80	74.27	727.15	1055.81	75.06	0.00
1.32000	-3556.09	143.16	25.82	-3570.20	153.83	39.44	-3232.95	57.62	55.66	-3659.19	221.94	50.88	-3457.81	-37.90	14.96	-3548.80	-45.19	31.63	-3895.23	461.04	-11.23	-3879.59	381.36	27.52	-3569.92	90.24	1094.88	0.00	0.00	0.00	-3562.94	53.28	1445.91	-3818.91	141.95	1481.68	-3668.00	216.94	1461.33	-3643.33	125.04	1457.33	141.43	1150.04	74.95	727.41	1056.35	74.93	0.00
1.33000	-3556.09	143.16	25.82	-3570.20	153.83	39.44	-3236.09	57.75	55.38	-3659.19	221.94	50.88	-3457.81	-37.90	14.96	-3548.80	-45.19	31.63	-3898.90	461.18	-11.87	-3882.69	378.46	26.78	-3569.92	90.24	1094.88	0.00	0.00	0.00	-3562.94	53.28	1445.91	-3818.91	141.95	1481.68	-3664.34	218.66	1460.10	-3643.33	125.04	1457.33	140.19	1150.42	74.57	726.61	1056.22	74.70	0.00
1.34000	-3556.09	143.16	25.82	-3570.20	153.83	39.44	-3239.34	57.92	55.10	-3659.19	221.94	50.88	-3457.81	-37.90	14.96	-3548.80	-45.19	31.63	-3902.60	461.32	-12.51	-3885.71	375.57	26.05	-3569.92	90.24	1094.88	0.00	0.00	0.00	-3562.94	53.28	1445.91	-3818.91	141.95	1481.68	-3648.67	218.81	1460.66	-3643.33	125.04	1457.33	140.40	1150.36	74.62	727.48	1056.63	74.86	0.00
1.35000	-3556.09	143.16	25.82	-3570.20	153.83	39.44	-3242.69	58.15	54.80	-3659.19	221.94	50.88	-3457.81	-37.90	14.96	-3548.80	-45.19	31.63	-3906.32	461.45	-13.16	-3888.65	372.70	25.33	-3569.92	90.24	1094.88	0.00	0.00	0.00	-3562.94	53.28	1445.91	-3818.91	141.95	1481.68	-3642.56	219.93	1460.86	-3643.33	125.04	1457.33	141.48	1149.86	74.87	727.36	1056.35	74.89	0.00
1.36000	-3556.09	143.16	25.82	-3570.20	153.83	39.44	-3246.14	58.43	54.49	-3659.19	221.94	50.88	-3457.81	-37.90	14.96	-3548.80	-45.19	31.63	-3910.08	461.59	-13.82	-3891.50	369.84	24.62	-3569.92	90.24	1094.88	0.00	0.00	0.00	-3562.94	53.28	1445.91	-3818.91	141.95	1481.68	-3662.63	219.96	1461.11	-3643.33	125.04	1457.33	139.21	1149.89	74.42	727.94	1055.87	75.36	0.00
1.37000	-3556.09	143.16	25.82	-3570.20	153.83	39.44	-3249.68	58.76	54.16	-3659.19	221.94	50.88	-3457.81	-37.90	14.96	-3548.80	-45.19	31.63	-3913.87	461.72	-14.48	-3894.27	366.99	23.91	-3569.92	90.24	1094.88	0.00	0.00	0.00	-3562.94	53.28	1445.91	-3818.91	141.95	1481.68	-3674.04	223.81	1462.09	-3643.33	125.04	1457.33	138.74	1150.85	74.07	728.38	1056.03	75.24	0.00
1.38000	-3556.09	143.16	25.82	-3570.20	153.83	39.44	-3253.33	59.14	53.83	-3659.19	221.94	50.88	-3457.81	-37.90	14.96	-3548.80	-45.19	31.63	-3917.68	461.85	-15.14	-3896.95	364.16	23.21	-3569.92	90.24	1094.88	0.00	0.00	0.00	-3562.94	53.28	1445.91	-3818.91	141.95	1481.68	-3673.10	223.97	1462.58	-3643.33	125.04	1457.33	138.77	1151.57	73.97	728.36	1056.43	74.96	0.00
1.39000	-3556.09	143.16	25.82	-3570.20	153.83	39.44	-3257.07	59.58	53.47	-3659.19	221.94	50.88	-3457.81	-37.90	14.96	-3548.80	-45.19	31.63	-3921.53	461.97	-15.81	-3899.56	361.35	22.52	-3569.92	90.24	1094.88	0.00	0.00	0.00	-3562.94	53.28	1445.91	-3818.91	141.95	1481.68	-3675.17	225.18	1462.95	-3643.33	125.04	1457.33	137.80	1151.11	73.83	727.90	1055.79	75.10	0.00
1.40000	-3556.09	143.16	25.82	-3570.20	153.83	39.44	-3260.91	60.07	53.11	-3659.19	221.94	50.88	-3457.81	-37.90	14.96	-3548.80	-45.19	31.63	-3925.40	462.10	-16.49	-3902.08	358.54	21.84	-3569.92	90.24	1094.88	0.00	0.00	0.00	-3562.94	53.28	1445.91	-3818.91	141.95	1481.68	-3677.24	226.39	1463.31	-3643.34	125.04	1457.33	142.66	1150.22	75.03	727.47	1056.45	74.74	0.00
1.41000	-3556.09	143.16	25.82	-3570.20	153.83	39.44	-3264.85	60.62	52.73	-3659.19	221.94	50.88	-3457.81	-37.90	14.96	-3548.80	-45.19	31.63	-3929.29	462.23	-17.17	-3904.52	355.75	21.16	-3569.92	90.24	1094.88	0.00	0.00	0.00	-3562.94	53.28	1445.91	-3818.91	141.95	1481.68	-3679.29	227.59	1463.66	-3650.92	126.11	1456.74	140.58	1150.46	74.52	727.82	1056.65	74.83	0.00
1.42000	-3556.09	143.16	25.82	-3570.20	153.83	39.44	-3268.88	61.23	52.34	-3659.19	221.94	50.88	-3457.81	-37.90	14.96	-3548.80	-45.19	31.63	-3933.22	462.35	-17.86	-3906.88	352.98	20.49	-3569.92	90.24	1094.88	0.00	0.00	0.00	-3562.94	53.28	1445.91	-3818.91	141.95	1481.68	-3681.33	228.78	1464.00	-3660.12	129.01	1456.61	139.60	1151.26	74.08	728.55	1056.51	75.05	0.00
1.43000	-3556.09	143.16	25.82	-3570.20	153.83	39.44	-3273.01	61.89	51.94	-3659.19	221.94	50.88	-3457.81	-37.90	14.96	-3548.80	-45.19	31.63	-3937.17	462.47	-18.55	-3909.16	350.22	19.83	-3569.92	90.24	1094.88	0.00	0.00	0.00	-3562.94	53.28	1445.91	-3818.91	141.95	1481.68	-3683.35	229.97	1464.33	-3673.16	128.33	1457.50	138.92	1151.07	74.01	727.39	1056.65	74.83	0.00
1.44000	-3556.09	143.16	25.82	-3570.20	153.83	39.44	-3277.23	62.62	51.52	-3659.19	221.94	50.88	-3457.81	-37.90	14.96	-3548.80	-45.19	31.63	-3941.14	462.59	-19.25	-3911.35	347.47	19.17	-3569.92	90.24	1094.88	0.00	0.00	0.00	-3562.94	53.28	1445.91	-3818.91	141.95	1481.68	-3685.36	231.15	1464.65	-3690.96	130.14	1457.23	139.46	1150.21	74.36	726.82	1056.23	74.87	0.00
1.45000	-3556.09	143.16	25.82	-3570.20	153.83	39.44	-3281.55	63.40	51.09	-3659.19	221.94	50.88	-3457.81	-37.90	14.96	-3548.80	-45.19	31.63	-3945.14	462.70	-19.95	-3913.47	344.74	18.52	-3569.92	90.24	1094.88	0.00	0.00	0.00	-3562.94	53.28	1445.91	-3818.91	141.95	1481.68	-3687.35	232.32	1464.96	-3680.73	131.55	1456.49	139.35	1151.10	74.18	727.12	1056.88	74.81	0.00
1.46000	-3556.09	143.16	25.82	-3570.20	153.83	39.44	-3285.96	64.24	50.65	-3659.19	221.94	50.88	-3457.81	-37.90	14.96	-3548.80	-45.19	31.63	-3949.17	462.82	-20.66	-3915.50	342.02	17.88	-3569.92	90.24	1094.88	0.00	0.00	0.00	-3562.94	53.28	1445.91	-3818.91	141.95	1481.68	-3689.33	233.48	1465.26	-3654.45	135.33	1455.92	140.52	1152.15	73.87	726.57	1057.27	74.49	0.00
1.47000	-3556.09	143.16	25.82	-3570.20	153.83	39.44	-3290.46	65.14	50.19	-3659.19	221.94	50.88	-3457.81	-37.90	14.96	-3548.80	-45.19	31.63	-3953.22	462.93	-21.37	-3917.46	339.31	17.25	-3569.92	90.24	1094.88	0.00	0.00	0.00	-3562.94	53.28	1445.91	-3818.91	141.95	1481.68	-3691.30	234.63	1465.55	-3669.56	136.65	1456.42	141.24	1151.95	74.39	727.41	1056.90	74.79	0.00
1.48000	-3556.09	143.16	25.82	-3570.20	153.83	39.44	-3295.06	66.11	49.72	-3659.19	221.94	50.88	-3457.81	-37.90	14.96	-3548.80	-45.19	31.63	-3957.29	463.05	-22.08	-3919.34	336.62	16.62	-3569.92	90.24	1094.88	0.00	0.00	0.00	-3562.94	53.28	1445.91	-3818.91	141.95	1481.68	-3693.25	235.78	1465.83	-3676.53	140.61	1457.63	137.18	1152.44	73.32	726.43	1056.96	74.49	0.00
1.49000	-3556.09	143.16	25.82	-3570.20	153.83	39.44	-3299.75	67.14	49.24	-3659.19	221.94	50.88	-3457.81	-37.90	14.96	-3548.80	-45.19	31.63	-3961.39	463.16	-22.81	-3921.14	333.94	16.00	-3569.92	90.24	1094.88	0.00	0.00	0.00	-3562.94	53.28	1445.91	-3818.91	141.95	1481.68	-3695.19	236.92	1466.11	-3680.56	143.67	1456.49	138.06	1152.49	73.43	725.83	1056.23	74.72	0.00
1.50000	-3556.09	143.16	25.82	-3570.20	153.83	39.44	-3304.53	68.23	48.74	-3659.19	221.94	50.88	-3457.81	-37.90	14.96	-3548.80	-45.19	31.63	-3965.51	463.26	-23.53	-3922.85	331.27	15.39	-3569.92	90.24	1094.88	0.00	0.00	0.00	-3562.94	53.28	1445.91	-3818.91	141.95	1481.68	-3697.11	238.06	1466.37	-3645.26	144.96	1456.39	138.80	1151.53	73.91	726.97	1055.66	75.08	0.00
1.51000	-3556.09	143.16	25.82	-3570.20	153.83	39.44	-3309.40	69.39	48.24	-3659.19	221.94	50.88	-3457.81	-37.90	14.96	-3548.80	-45.19	31.63	-3969.66	463.37	-24.26	-3924.49	328.62	14.79	-3569.92	90.24	1094.88	0.00	0.00	0.00	-3562.94	53.28	1445.91	-3818.91	141.95	1481.68	-3699.02	239.18	1466.62	-3668.28	147.77	1456.19	138.88	1151.62	73.88	726.60	1056.03	74.72	0.00
1.52000	-3556.09	143.16	25.82	-3570.20	153.83	39.44	-3314.36	70.61	47.71	-3659.19	221.94	50.88	-3457.81	-37.90	14.96	-3548.80	-45.19	31.63	-3973.82	463.47	-25.00	-3926.06	325.98	14.19	-3569.92	90.24	1094.88	0.00	0.00	0.00	-3562.94	53.28	1445.91	-3818.91	141.95	1481.68	-3700.92	240.30	1466.86	-3681.79	149.78	1457.25	139.86	1150.93	74.45	725.85	1056.42	74.58	0.00
1.53000	-3556.09	143.16	25.82	-3570.20	153.83	39.44	-3319.41	71.90	47.18	-3659.19	221.94	50.88	-3457.81	-37.90	14.96	-3548.80	-45.19	31.63	-3978.01	463.57	-25.74	-3927.54	323.35	13.60	-3569.92	90.24	1094.88	0.00	0.00	0.00	-3562.94	53.28	1445.91	-3818.91	141.95	1481.68	-3702.80	241.41	1467.09	-3675.12	153.67	1457.92	139.21	1151.02	74.08	726.41	1056.38	74.68	0.00
1.54000	-3556.09	143.16	25.82	-3570.20	153.83	39.44	-3324.55	73.26	46.63	-3659.19	221.94	50.88	-3457.81	-37.90	14.96	-3548.80	-45.19	31.63	-3982.22	463.67	-26.48	-3928.95	320.74	13.02	-3569.92	90.24	1094.88	0.00	0.00	0.00	-3562.94	53.28	1445.91	-3818.91	141.95	1481.68	-3704.66	242.51	1467.32	-3687.13	156.60	1456.61	140.18	1149.89	74.61	728.10	1056.54	74.97	0.00
1.55000	-3556.09	143.16	25.82	-3570.20	153.83	39.44	-3329.78	74.69	46.07	-3659.19	221.94	50.88	-3457.81	-37.90	14.96	-3548.80	-45.19	31.63	-3986.45	463.77	-27.23	-3930.28	318.14	12.44	-3569.92	90.24	1094.88	0.00	0.00	0.00	-3562.94	53.28	1445.91	-3818.91	141.95	1481.68	-3706.51	243.61	1467.53	-3685.50	158.88	1457.03	140.40	1150.74	74.51	727.63	1056.60	74.78	0.00
1.56000	-3556.09	143.16	25.82	-3570.20	153.83	39.44	-3335.10	76.18	45.50	-3659.19	221.94	50.88	-3457.81	-37.90	14.96	-3548.80	-45.19	31.63	-3990.70	463.87	-27.99	-3931.53	315.56	11.87	-3569.92	90.24	1094.88	0.00	0.00	0.00	-3562.94	53.28	1445.91	-3818.91	141.95	1481.68	-3708.35	244.70	1467.73	-3659.49	162.25	1457.42	141.83	1149.51	75.33	727.41	1056.33	74.87	0.00
1.57000	-3556.09	143.16	25.82	-3570.20	153.83	39.44	-3340.50	77.75	44.92	-3659.19	221.94	50.88	-3457.81	-37.90	14.96	-3548.80	-45.19	31.63	-3994.97	463.96	-28.74	-3932.70	312.99	11.31	-3569.92	90.24	1094.88	0.00	0.00	0.00	-3562.94	53.28	1445.91	-3818.91	141.95	1481.68	-3710.17	245.78	1467.93	-3660.71	165.95	1456.30	140.11	1149.95	74.74	728.06	1057.13	74.65	0.00
1.58000	-3556.09	143.16	25.82	-3570.20	153.83	39.44	-3345.99	79.38	44.32	-3659.19	221.94	50.88	-3457.81	-37.90	14.96	-3548.80	-45.19	31.63	-3999.26	464.05	-29.51	-3933.80	310.43	10.75	-3569.92	90.24	1094.88	0.00	0.00	0.00	-3562.94	53.28	1445.91	-3818.91	141.95	1481.68	-3711.97	246.85	1468.12	-3691.90	169.64	1456.47	140.55	1150.18	74.56	728.81	1056.16	75.19	0.00
1.59000	-3556.09	143.16	25.82	-3570.20	153.83	39.44	-3351.57	81.09	43.71	-3659.19	221.94	50.88	-3457.81	-37.90	14.96	-3548.80	-45.19	31.63	-4003.57	464.14	-30.27	-3934.83	307.88	10.20	-3569.92	90.24	1094.88	0.00	0.00	0.00	-3562.94	53.28	1445.91	-3818.91	141.95	1481.68	-3713.76	247.92	1468.29	-3725.20	173.51	1458.29	136.88	1150.87	73.64	727.09	1057.10	74.87	0.00
1.60000	-3556.09	143.16	25.82	-3570.20	153.83	39.44	-3357.23	82.87	43.09	-3659.19	221.94	50.88	-3457.81	-37.90	14.96	-3548.80	-45.19	31.63	-4007.90	464.23	-31.04	-3935.77	305.35	9.66	-3569.92	90.24	1094.88	0.00	0.00	0.00	-3562.94	53.28	1445.91	-3818.91	141.95	1481.68	-3715.54	248.98	1468.46	-3690.58	177.52	1457.29	137.53	1151.62	73.79	726.05	1057.03	74.54	0.00
1.61000	-3556.09	143.16	25.82	-3570.20	153.83	39.44	-3362.98	84.72	42.45	-3659.19	221.94	50.88	-3457.81	-37.90	14.96	-3548.80	-45.19	31.63	-4012.25	464.32	-31.82	-3936.65	302.83	9.13	-3569.92	90.24	1094.88	0.00	0.00	0.00	-3562.94	53.28	1445.91	-3818.91	141.95	1481.68	-3717.30	250.03	1468.62	-3670.47	179.95	1457.89	140.41	1151.08	74.46	727.32	1057.20	74.62	0.00
1.62000	-3556.09	143.16	25.82	-3570.20	153.83	39.44	-3368.81	86.65	41.80	-3659.19	221.94	50.88	-3457.81	-37.90	14.96	-3548.80	-45.19	31.63	-4016.62	464.40	-32.60	-3937.44	300.33	8.60	-3569.92	90.24	1094.88	0.00	0.00	0.00	-3562.94	53.28	1445.91	-3818.91	141.95	1481.68	-3719.04	251.08	1468.77	-3679.66	184.13	1458.84	139.88	1149.95	74.86	727.74	1056.64	75.00	0.00
1.63000	-3556.09	143.16	25.82	-3570.20	153.83	39.44	-3374.73	88.65	41.14	-3659.19	221.94	50.88	-3457.81	-37.90	14.96	-3548.80	-45.19	31.63	-4021.00	464.48	-33.38	-3938.17	297.84	8.08	-3569.92	90.24	1094.88	0.00	0.00	0.00	-3562.94	53.28	1445.91	-3818.91	141.95	1481.68	-3720.77	252.11	1468.91	-3699.19	188.49	1459.16	138.31	1151.69	73.86	727.51	1055.10	75.45	0.00
1.64000	-3556.09	143.16	25.82	-3570.20	153.83	39.44	-3380.73	90.73	40.47	-3659.19	221.94	50.88	-3457.81	-37.90	14.96	-3548.80	-45.19	31.63	-4025.40	464.56	-34.17	-3938.81	295.36	7.56	-3569.92	90.24	1094.88	0.00	0.00	0.00	-3562.94	53.28	1445.91	-3818.91	141.95	1481.68	-3722.48	253.14	1469.04	-3682.65	192.02	1459.20	141.67	1149.99	74.87	727.64	1055.07	75.39	0.00
1.65000	-3556.09	143.16	25.82	-3570.20	153.83	39.44	-3386.81	92.89	39.78	-3659.19	221.94	50.88	-3457.81	-37.90	14.96	-3548.80	-45.19	31.63	-4029.82	464.63	-34.96	-3939.39	292.89	7.05	-3569.92	90.24	1094.88	0.00	0.00	0.00	-3562.94	53.28	1445.91	-3818.91	141.95	1481.68	-3724.18	254.17	1469.16	-3682.29	195.41	1458.50	139.62	1150.72	74.39	727.13	1056.60	74.82	0.00
1.66000	-3556.09	143.16	25.82	-3570.20	153.83	39.44	-3392.98	95.12	39.08	-3659.19	221.94	50.88	-3457.81	-37.90	14.96	-3548.80	-45.19	31.63	-4034.25	464.71	-35.75	-3939.89	290.44	6.55	-3569.92	90.24	1094.88	0.00	0.00	0.00	-3562.94	53.28	1445.91	-3818.91	141.95	1481.68	-3725.86	255.18	1469.28	-3672.04	200.86	1458.42	141.71	1151.00	74.66	728.27	1056.11	75.16	0.00
1.67000	-3556.09	143.16	25.82	-3570.20	153.83	39.44	-3399.23	97.43	38.37	-3659.19	221.94	50.88	-3457.81	-37.90	14.96	-3548.80	-45.19	31.63	-4038.70	464.78	-36.55	-3940.31	288.00	6.06	-3569.92	90.24	1094.88	0.00	0.00	0.00	-3562.94	53.28	1445.91	-3818.91	141.95	1481.68	-3727.53	256.19	1469.38	-3678.26	205.32	1458.57	141.12	1150.29	74.65	727.14	1056.77	74.74	0.00
1.68000	-3556.09	143.16	25.82	-3570.20	153.83	39.44	-3405.55	99.82	37.65	-3659.19	221.94	50.88	-3457.81	-37.90	14.96	-3548.80	-45.19	31.63	-4043.17	464.85	-37.35	-3940.67	285.57	5.57	-3569.92	90.24	1094.88	0.00	0.00	0.00	-3562.94	53.28	1445.91	-3818.91	141.95	1481.68	-3729.18	257.19	1469.48	-3687.11	207.86	1458.87	141.21	1151.47	74.29	727.82	1056.55	74.99	0.00
1.69000	-3556.09	143.16	25.82	-3570.20	153.83	39.44	-3411.96	102.30	36.91	-3659.19	221.94	50.88	-3457.81	-37.90	14.96	-3548.80	-45.19	31.63	-4047.65	464.92	-38.16	-3940.95	283.16	5.09	-3569.92	90.24	1094.88	0.00	0.00	0.00	-3562.94	53.28	1445.91	-3818.91	141.95	1481.68	-3730.81	258.18	1469.56	-3694.63	213.23	1459.18	141.78	1151.21	74.41	727.78	1056.66	74.90	0.00
1.70000	-3556.09	143.16	25.82	-3570.20	153.83	39.44	-3418.45	104.85	36.16	-3659.19	221.94	50.88	-3457.81	-37.90	14.96	-3548.80	-45.19	31.63	-4052.14	464.98	-38.97	-3941.15	280.75	4.61	-3569.92	90.24	1094.88	0.00	0.00	0.00	-3562.94	53.28	1445.91	-3818.91	141.95	1481.68	-3732.43	259.17	1469.64	-3719.97	218.18	1460.09	139.32	1151.74	73.95	727.35	1056.72	74.90	0.00
1.71000	-3556.09	143.16	25.82	-3570.20	153.83	39.44	-3425.02	107.48	35.40	-3659.19	221.94	50.88	-3457.81	-37.90	14.96	-3548.80	-45.19	31.63	-4056.65	465.04	-39.78	-3941.29	278.37	4.15	-3569.92	90.24	1094.88	0.00	0.00	0.00	-3562.94	53.28	1445.91	-3818.91	141.95	1481.68	-3734.03	260.15	1469.71	-3710.58	221.68	1460.09	137.82	1151.52	74.05	725.51	1057.14	74.21	0.00
1.72000	-3556.09	143.16	25.82	-3570.20	153.83	39.44	-3431.67	110.20	34.63	-3659.19	221.94	50.88	-3457.81	-37.90	14.96	-3548.80	-45.19	31.63	-4061.18	465.10	-40.60	-3941.35	275.99	3.68	-3569.92	90.24	1094.88	0.00	0.00	0.00	-3562.94	53.28	1445.91	-3818.91	141.95	1481.68	-3735.62	261.12	1469.78	-3709.49	225.25	1459.67	139.69	1151.71	74.08	726.11	1056.15	74.73	0.00
1.73000	-3556.09	143.16	25.82	-3570.20	153.83	39.44	-3438.39	113.01	33.84	-3659.19	221.94	50.88	-3457.81	-37.90	14.96	-3548.80	-45.19	31.63	-4065.71	465.16	-41.42	-3941.35	273.63	3.23	-3569.92	90.24	1094.88	0.00	0.00	0.00	-3562.94	53.28	1445.91	-3818.91	141.95	1481.68	-3737.19	262.09	1469.83	-3713.67	229.82	1459.59	138.81	1151.04	73.90	727.81	1056.17	75.06	0.00
1.74000	-3556.09	143.16	25.82	-3570.20	153.83	39.44	-3445.19	115.89	33.04	-3659.19	221.94	50.88	-3457.81	-37.90	14.96	-3548.80	-45.19	31.63	-4070.26	465.22	-42.24	-3941.27	271.28	2.78	-3569.92	90.24	1094.88	0.00	0.00	0.00	-3562.94	53.28	1445.91	-3818.91	141.95	1481.68	-3738.74	263.04	1469.87	-3700.68	234.32	1459.64	139.29	1151.06	74.24	728.03	1056.84	74.94	0.00
1.75000	-3556.09	143.16	25.82	-3570.20	153.83	39.44	-3452.07	118.86	32.23	-3659.19	221.94	50.88	-3457.81	-37.90	14.96	-3548.80	-45.19	31.63	-4074.83	465.27	-43.07	-3941.12	268.94	2.34	-3569.92	90.24	1094.88	0.00	0.00	0.00	-3562.94	53.28	1445.91	-3818.91	141.95	1481.68	-3740.28	263.99	1469.91	-3704.87	238.37	1459.51	141.82	1150.81	74.74	727.29	1056.66	74.67	0.00
1.76000	-3556.09	143.16	25.82	-3570.20	153.83	39.44	-3459.03	121.92	31.41	-3659.19	221.94	50.88	-3457.81	-37.90	14.96	-3548.80	-45.19	31.63	-4079.40	465.32	-43.90	-3940.89	266.62	1.90	-3569.92	90.24	1094.88	0.00	0.00	0.00	-3562.94	53.28	1445.91	-3818.91	141.95	1481.68	-3741.80	264.93	1469.94	-3689.76	241.85	1459.33	139.31	1151.17	74.05	726.33	1056.99	74.35	0.00
1.77000	-3556.09	143.16	25.82	-3570.20	153.83	39.44	-3466.06	125.07	30.57	-3659.19	221.94	50.88	-3457.81	-37.90	14.96	-3548.80	-45.19	31.63	-4083.99	465.37	-44.73	-3940.60	264.31	1.48	-3569.92	90.24	1094.88	0.00	0.00	0.00	-3562.94	53.28	1445.91	-3818.91	141.95	1481.68	-3743.31	265.87	1469.96	-3704.44	246.15	1459.71	139.79	1150.69	74.32	726.74	1056.51	74.74	0.00
1.78000	-3556.09	143.16	25.82	-3570.20	153.83	39.44	-3473.17	128.31	29.73	-3659.19	221.94	50.88	-3457.81	-37.90	14.96	-3548.80	-45.19	31.63	-4088.58	465.41	-45.57	-3940.24	262.01	1.05	-3569.92	90.24	1094.88	0.00	0.00	0.00	-3562.94	53.28	1445.91	-3818.91	141.95	1481.68	-3744.80	266.80	1469.97	-3717.84	250.87	1459.97	139.04	1151.73	73.91	728.25	1056.72	74.97	0.00
1.79000	-3556.09	143.16	25.82	-3570.20	153.83	39.44	-3480.35	131.63	28.87	-3659.19	221.94	50.88	-3457.81	-37.90	14.96	-3548.80	-45.19	31.63	-4093.19	465.46	-46.41	-3939.81	259.72	0.64	-3569.92	90.24	1094.88	0.00	0.00	0.00	-3562.94	53.28	1445.91	-3818.91	141.95	1481.68	-3746.27	267.72	1469.98	-3705.18	254.42	1459.87	138.22	1151.90	73.61	727.67	1056.57	74.86	0.00
1.80000	-3556.09	143.16	25.82	-3570.20	153.83	39.44	-3487.61	135.04	27.99	-3659.19	221.94	50.88	-3457.81	-37.90	14.96	-3548.80	-45.19	31.63	-4097.81	465.50	-47.25	-3939.31	257.45	0.23	-3569.92	90.24	1094.88	0.00	0.00	0.00	-3562.94	53.28	1445.91	-3818.91	141.95	1481.68	-3747.72	268.63	1469.97	-3715.78	258.04	1459.79	140.15	1152.52	73.79	727.98	1056.52	75.01	0.00
1.81000	-3556.09	143.16	25.82	-3570.20	153.83	39.44	-3494.94	138.55	27.11	-3659.19	221.94	50.88	-3457.81	-37.90	14.96	-3548.80	-45.19	31.63	-4102.44	465.53	-48.10	-3938.74	255.19	-0.18	-3569.92	90.24	1094.88	0.00	0.00	0.00	-3562.94	53.28	1445.91	-3818.91	141.95	1481.68	-3749.16	269.54	1469.96	-3700.50	262.39	1459.30	139.85	1151.39	74.05	727.26	1056.72	74.73	0.00
1.82000	-3556.09	143.16	25.82	-3570.20	153.83	39.44	-3502.34	142.15	26.21	-3659.19	221.94	50.88	-3457.81	-37.90	14.96	-3548.80	-45.19	31.63	-4107.08	465.57	-48.94	-3938.10	252.94	-0.57	-3569.92	90.24	1094.88	0.00	0.00	0.00	-3562.94	53.28	1445.91	-3818.91	141.95	1481.68	-3750.58	270.44	1469.94	-3726.72	265.18	1460.58	141.25	1151.64	74.29	728.38	1056.22	75.18	0.00
1.83000	-3556.09	143.16	25.82	-3570.20	153.83	39.44	-3509.82	145.83	25.30	-3659.19	221.94	50.88	-3457.81	-37.90	14.96	-3548.80	-45.19	31.63	-4111.72	465.60	-49.80	-3937.39	250.70	-0.96	-3569.92	90.24	1094.88	0.00	0.00	0.00	-3562.94	53.28	1445.91	-3818.91	141.95	1481.68	-3751.99	271.33	1469.91	-3731.15	269.20	1460.96	138.68	1151.79	73.78	727.02	1055.93	74.90	0.00
1.84000	-3556.09	143.16	25.82	-3570.20	153.83	39.44	-3517.37	149.62	24.38	-3659.19	221.94	50.88	-3457.81	-37.90	14.96	-3548.80	-45.19	31.63	-4116.38	465.63	-50.65	-3936.62	248.48	-1.35	-3569.92	90.24	1094.88	0.00	0.00	0.00	-3562.94	53.28	1445.91	-3818.91	141.95	1481.68	-3753.37	272.21	1469.88	-3723.97	272.40	1461.27	138.11	1151.48	73.72	726.68	1056.33	74.72	0.00
1.85000	-3556.09	143.16	25.82	-3570.20	153.83	39.44	-3524.99	153.49	23.45	-3659.19	221.94	50.88	-3457.81	-37.90	14.96	-3548.80	-45.19	31.63	-4121.04	465.66	-51.51	-3935.78	246.27	-1.73	-3569.92	90.24	1094.88	0.00	0.00	0.00	-3562.94	53.28	1445.91	-3818.91	141.95	1481.68	-3754.74	273.09	1469.83	-3733.97	274.60	1462.34	139.41	1150.55	74.23	727.44	1056.68	74.68	0.00
1.86000	-3556.09	143.16	25.82	-3570.20	153.83	39.44	-3532.68	157.47	22.51	-3659.19	221.94	50.88	-3457.81	-37.90	14.96	-3548.80	-45.19	31.63	-4125.72	465.68	-52.37	-3934.86	244.07	-2.10	-3569.92	90.24	1094.88	0.00	0.00	0.00	-3562.94	53.28	1445.91	-3818.93	141.95	1481.68	-3756.10	273.96	1469.78	-3693.06	277.27	1461.34	139.05	1151.11	74.16	727.39	1056.26	74.90	0.00
1.87000	-3556.09	143.16	25.82	-3570.20	153.83	39.44	-3540.44	161.53	21.55	-3659.19	221.94	50.88	-3457.81	-37.90	14.96	-3548.80	-45.19	31.63	-4130.40	465.70	-53.23	-3933.89	241.88	-2.47	-3569.92	90.24	1094.88	0.00	0.00	0.00	-3562.94	53.28	1445.91	-3837.18	141.73	1480.60	-3757.43	274.82	1469.72	-3703.33	280.18	1461.10	138.03	1151.41	73.84	727.43	1055.78	75.11	0.00
1.88000	-3556.09	143.16	25.82	-3570.20	153.83	39.44	-3548.31	165.70	20.57	-3659.19	221.94	50.88	-3457.81	-37.90	14.96	-3548.80	-45.19	31.63	-4135.08	465.72	-54.09	-3932.84	239.71	-2.83	-3569.92	90.24	1094.88	0.00	0.00	0.00	-3562.94	53.28	1445.91	-3813.77	142.81	1479.36	-3758.75	275.68	1469.66	-3733.55	284.29	1462.91	138.41	1151.64	73.87	726.08	1057.01	74.30	0.00
1.89000	-3556.09	143.16	25.82	-3570.20	153.83	39.44	-3601.65	167.41	12.48	-3659.19	221.94	50.88	-3457.81	-37.90	14.96	-3548.80	-45.19	31.63	-4139.78	465.74	-54.96	-3931.73	237.55	-3.18	-3569.92	90.24	1094.88	0.00	0.00	0.00	-3562.94	53.28	1445.91	-3834.36	145.59	1478.71	-3760.05	276.53	1469.58	-3743.72	287.12	1463.66	138.46	1151.24	74.03	725.64	1057.22	74.16	0.00
1.90000	-3556.09	143.16	25.82	-3570.20	153.83	39.44	-3561.69	170.84	18.60	-3659.19	221.94	50.88	-3457.81	-37.90	14.96	-3548.80	-45.19	31.63	-4144.48	465.75	-55.83	-3930.55	235.40	-3.53	-3569.92	90.24	1094.88	0.00	0.00	0.00	-3562.94	53.28	1445.91	-3804.99	146.97	1478.20	-3761.34	277.37	1469.50	-3743.61	291.50	1463.95	140.25	1150.27	74.57	728.26	1056.64	74.93	0.00
1.91000	-3556.09	143.16	25.82	-3570.20	153.83	39.44	-3598.93	174.67	12.52	-3659.19	221.94	50.88	-3457.81	-37.90	14.96	-3548.80	-45.19	31.63	-4149.18	465.76	-56.71	-3929.31	233.26	-3.87	-3569.92	90.24	1094.88	0.00	0.00	0.00	-3562.94	53.28	1445.91	-3818.35	146.38	1478.35	-3762.60	278.20	1469.41	-3743.55	294.59	1464.88	142.03	1150.88	74.69	727.77	1056.17	74.86	0.00
1.92000	-3556.09	143.16	25.82	-3570.20	153.83	39.44	-3580.39	178.82	15.28	-3659.19	221.94	50.88	-3457.81	-37.90	14.96	-3548.80	-45.19	31.63	-4153.89	465.77	-57.58	-3928.00	231.14	-4.20	-3569.92	90.24	1094.88	0.00	0.00	0.00	-3562.94	53.28	1445.91	-3798.89	147.96	1475.69	-3763.85	279.03	1469.31	-3729.98	296.39	1465.65	139.04	1151.71	73.95	727.44	1056.68	74.75	0.00
1.93000	-3556.09	143.16	25.82	-3570.20	153.83	39.44	-3615.38	182.61	11.52	-3659.19	221.94	50.88	-3457.81	-37.90	14.96	-3548.80	-45.19	31.63	-4158.61	465.78	-58.46	-3926.63	229.03	-4.53	-3569.92	90.24	1094.88	0.00	0.00	0.00	-3562.94	53.28	1445.91	-3824.33	148.88	1476.27	-3765.08	279.85	1469.21	-3733.42	299.39	1465.57	140.98	1149.64	74.91	727.30	1056.64	74.88	0.00
1.94000	-3556.09	143.16	25.82	-3570.20	153.83	39.44	-3593.68	187.61	14.70	-3659.19	221.94	50.88	-3457.81	-37.90	14.96	-3548.80	-45.19	31.63	-4163.33	465.78	-59.34	-3925.19	226.92	-4.86	-3569.92	90.24	1094.88	0.00	0.00	0.00	-3562.94	53.28	1445.91	-3831.70	150.50	1474.88	-3766.30	280.66	1469.10	-3732.56	301.65	1465.26	140.01	1151.69	74.14	728.48	1056.23	75.23	0.00
1.95000	-3556.09	143.16	25.82	-3570.20	153.83	39.44	-3571.98	194.23	19.40	-3659.19	221.94	50.88	-3457.81	-37.90	14.96	-3548.80	-45.19	31.63	-4168.05	465.78	-60.22	-3923.68	224.84	-5.17	-3569.92	90.24	1094.88	0.00	0.00	0.00	-3562.94	53.28	1445.91	-3800.39	150.07	1473.91	-3767.49	281.47	1468.98	-3743.65	304.93	1465.95	138.70	1150.86	74.21	728.15	1056.20	74.99	0.00
1.96000	-3556.09	143.16	25.82	-3570.20	153.83	39.44	-3579.23	198.09	18.25	-3659.19	221.94	50.88	-3457.81	-37.90	14.96	-3548.80	-45.19	31.63	-4172.78	465.78	-61.10	-3922.11	222.76	-5.49	-3569.92	90.24	1094.88	0.00	0.00	0.00	-3562.94	53.28	1445.91	-3811.54	150.94	1472.83	-3768.67	282.27	1468.86	-3753.89	307.12	1465.51	138.08	1152.08	73.62	728.09	1056.43	74.87	0.00
1.97000	-3556.09	143.16	25.82	-3570.20	153.83	39.44	-3592.18	203.46	16.65	-3659.19	221.94	50.88	-3457.81	-37.90	14.96	-3548.80	-45.19	31.63	-4177.51	465.77	-61.99	-3920.48	220.70	-5.79	-3569.92	90.24	1094.88	0.00	0.00	0.00	-3562.94	53.28	1445.91	-3806.64	152.37	1471.35	-3769.83	283.06	1468.72	-3733.26	310.46	1466.14	140.94	1151.32	74.38	726.46	1057.09	74.52	0.00
1.98000	-3556.09	143.16	25.82	-3570.20	153.83	39.44	-3580.73	209.96	17.69	-3659.19	221.94	50.88	-3457.81	-37.90	14.96	-3548.80	-45.19	31.63	-4182.25	465.76	-62.88	-3918.78	218.64	-6.09	-3569.92	90.24	1094.88	0.00	0.00	0.00	-3562.94	53.28	1445.91	-3810.14	154.31	1471.12	-3770.97	283.84	1468.58	-3740.69	312.14	1466.29	141.07	1150.93	74.50	727.06	1056.70	74.67	0.00
1.99000	-3556.09	143.16	25.82	-3570.20	153.83	39.44	-3591.96	214.59	16.64	-3659.19	221.94	50.88	-3457.81	-37.90	14.96	-3548.80	-45.19	31.63	-4186.98	465.75	-63.77	-3917.02	216.61	-6.38	-3569.92	90.24	1094.88	0.00	0.00	0.00	-3562.94	53.28	1445.91	-3819.10	156.47	1469.93	-3772.09	284.62	1468.44	-3748.38	314.42	1467.99	139.74	1150.94	74.22	727.03	1056.97	74.46	0.00
2.00000	-3556.09	143.16	25.82	-3570.20	153.83	39.44	-3584.05	220.15	19.03	-3659.19	221.94	50.88	-3457.81	-37.90	14.96	-3548.80	-45.19	31.63	-4191.72	465.73	-64.66	-3915.20	214.58	-6.67	-3569.92	90.24	1094.88	0.00	0.00	0.00	-3562.94	53.28	1445.91	-3797.64	157.02	1469.68	-3773.20	285.39	1468.28	-3749.54	317.98	1467.94	138.44	1150.94	73.87	726.76	1056.96	74.52	0.00
2.01000	-3556.09	143.16	25.82	-3570.20	153.83	39.44	-3576.11	225.68	20.47	-3659.19	221.94	50.88	-3457.81	-37.90	14.96	-3548.80	-45.19	31.63	-4196.46	465.71	-65.55	-3913.32	212.56	-6.95	-3569.92	90.24	1094.88	0.00	0.00	0.00	-3562.94	53.28	1445.91	-3777.89	159.09	1467.43	-3774.29	286.15	1468.12	-3751.76	320.01	1468.99	137.14	1151.81	73.59	727.58	1056.02	75.10	0.00
2.02000	-3556.09	143.16	25.82	-3570.20	153.83	39.44	-3580.19	231.78	18.95	-3659.19	221.95	50.88	-3457.81	-37.90	14.96	-3548.80	-45.19	31.63	-4201.20	465.69	-66.45	-3911.37	210.56	-7.23	-3569.92	90.24	1094.88	0.00	0.00	0.00	-3562.94	53.28	1445.91	-3783.96	159.55	1465.90	-3775.35	286.91	1467.95	-3749.22	322.65	1468.64	141.19	1151.36	74.65	727.39	1055.88	75.08	0.00
2.03000	-3556.09	143.16	25.82	-3570.20	153.83	39.44	-3592.93	238.42	18.52	-3661.57	228.06	51.82	-3457.81	-37.90	14.96	-3548.80	-45.19	31.63	-4205.94	465.67	-67.35	-3909.36	208.57	-7.50	-3569.92	90.24	1094.88	0.00	0.00	0.00	-3562.94	53.28	1445.91	-3775.17	160.47	1465.55	-3776.40	287.66	1467.78	-3768.50	326.20	1469.64	142.12	1151.97	74.61	727.12	1056.33	74.82	0.00
2.04000	-3556.09	143.16	25.82	-3570.20	153.83	39.44	-3602.68	243.02	16.36	-3605.33	232.61	59.39	-3457.81	-37.90	14.96	-3548.80	-45.19	31.63	-4210.69	465.64	-68.25	-3907.28	206.58	-7.77	-3569.92	90.24	1094.88	0.00	0.00	0.00	-3562.94	53.28	1445.91	-3785.39	161.58	1465.70	-3777.44	288.40	1467.60	-3775.05	326.83	1470.25	140.51	1150.44	74.50	727.32	1057.32	74.37	0.00
2.05000	-3556.09	143.16	25.82	-3570.20	153.83	39.44	-3595.80	248.39	17.80	-3631.02	236.22	56.62	-3457.81	-37.90	14.96	-3548.80	-45.19	31.63	-4215.43	465.61	-69.15	-3905.15	204.62	-8.02	-3569.92	90.24	1094.88	0.00	0.00	0.00	-3562.94	53.28	1445.91	-3772.38	162.13	1463.20	-3778.45	289.13	1467.41	-3759.01	329.76	1471.92	139.87	1150.60	74.44	727.16	1057.07	74.45	0.00
2.06000	-3556.09	143.16	25.82	-3570.20	153.83	39.44	-3608.04	255.48	17.39	-3635.51	242.08	56.53	-3457.81	-37.90	14.96	-3548.80	-45.19	31.63	-4220.17	465.58	-70.05	-3902.96	202.66	-8.28	-3569.92	90.24	1094.88	0.00	0.00	0.00	-3562.94	53.28	1445.91	-3790.58	163.70	1462.80	-3779.44	289.86	1467.22	-3742.08	331.85	1472.44	140.55	1151.58	74.35	725.97	1056.65	74.38	0.00
2.07000	-3556.09	143.16	25.82	-3570.20	153.83	39.44	-3562.63	261.01	23.90	-3621.58	245.83	58.91	-3457.81	-37.90	14.96	-3548.80	-45.19	31.63	-4224.91	465.54	-70.95	-3900.70	200.71	-8.53	-3569.92	90.24	1094.88	0.00	0.00	0.00	-3562.94	53.28	1445.91	-3759.33	165.46	1462.54	-3780.42	290.58	1467.02	-3739.52	332.22	1472.87	139.16	1151.52	74.03	727.51	1056.85	74.87	0.00
2.08000	-3556.09	143.16	25.82	-3570.20	153.83	39.44	-3581.76	265.44	22.29	-3647.27	252.44	55.85	-3457.81	-37.90	14.96	-3548.80	-45.19	31.63	-4229.65	465.50	-71.86	-3898.38	198.78	-8.77	-3569.92	90.24	1094.88	0.00	0.00	0.00	-3562.94	53.28	1445.91	-3769.63	164.91	1461.47	-3781.38	291.29	1466.81	-3719.03	333.18	1472.89	139.18	1151.40	73.91	726.86	1056.76	74.82	0.00
2.09000	-3556.09	143.16	25.82	-3570.20	153.83	39.44	-3575.23	271.13	22.54	-3668.76	257.39	52.08	-3457.81	-37.90	14.96	-3548.80	-45.19	31.63	-4234.38	465.46	-72.77	-3896.01	196.86	-9.00	-3569.92	90.24	1094.88	0.00	0.00	0.00	-3562.94	53.28	1445.91	-3779.27	167.52	1460.94	-3782.32	292.00	1466.59	-3684.09	333.08	1472.54	138.84	1150.86	74.08	725.97	1056.80	74.42	0.00
2.10000	-3556.09	143.16	25.82	-3570.20	153.83	39.44	-3600.91	277.88	18.87	-3642.17	261.25	56.74	-3457.81	-37.90	14.96	-3548.80	-45.19	31.63	-4239.12	465.41	-73.67	-3893.57	194.95	-9.24	-3569.92	90.24	1094.88	0.00	0.00	0.00	-3562.94	53.28	1445.91	-3765.92	168.75	1461.05	-3783.24	292.70	1466.37	-3700.98	334.97	1473.26	136.50	1151.62	73.57	727.44	1057.37	74.47	0.00
2.11000	-3556.09	143.16	25.82	-3570.20	153.83	39.44	-3610.26	283.22	18.74	-3625.52	266.77	58.37	-3457.81	-37.90	14.96	-3548.80	-45.19	31.63	-4243.85	465.36	-74.58	-3891.07	193.05	-9.46	-3569.92	90.24	1094.88	0.00	0.00	0.00	-3562.94	53.28	1445.91	-3765.23	170.17	1460.37	-3784.14	293.39	1466.15	-3708.21	335.29	1474.33	137.40	1150.95	73.81	727.65	1057.10	74.62	0.00
2.12000	-3556.09	143.16	25.82	-3570.20	153.83	39.44	-3591.82	288.31	20.92	-3616.02	269.36	60.95	-3457.81	-37.90	14.96	-3548.80	-45.19	31.63	-4248.58	465.31	-75.50	-3888.52	191.17	-9.68	-3569.92	90.24	1094.88	0.00	0.00	0.00	-3562.94	53.28	1445.91	-3767.78	171.99	1460.08	-3785.02	294.07	1465.91	-3720.40	336.25	1475.02	137.53	1151.76	73.65	727.08	1056.54	74.78	0.00
2.13000	-3556.09	143.16	25.82	-3570.20	153.83	39.44	-3596.84	293.86	20.11	-3646.19	275.25	57.32	-3457.81	-37.90	14.96	-3548.80	-45.19	31.63	-4253.30	465.25	-76.41	-3885.90	189.29	-9.89	-3569.92	90.24	1094.88	0.00	0.00	0.00	-3562.94	53.28	1445.91	-3745.90	172.21	1459.02	-3785.88	294.75	1465.67	-3723.76	337.23	1475.82	138.44	1151.18	73.92	728.04	1056.83	74.90	0.00
2.14000	-3556.09	143.16	25.82	-3570.20	153.83	39.44	-3598.73	299.21	20.60	-3635.61	278.29	58.53	-3457.81	-37.90	14.96	-3548.80	-45.19	31.63	-4258.02	465.20	-77.32	-3883.23	187.43	-10.10	-3569.92	90.24	1094.88	0.00	0.00	0.00	-3562.94	53.28	1445.91	-3761.20	174.24	1459.03	-3786.72	295.42	1465.43	-3720.30	338.99	1475.25	139.44	1150.43	74.43	728.16	1056.85	74.81	0.00
2.15000	-3556.09	143.16	25.82	-3570.20	153.83	39.44	-3594.52	303.37	21.12	-3656.46	283.29	57.05	-3457.81	-37.90	14.96	-3548.80	-45.19	31.63	-4262.74	465.13	-78.24	-3880.50	185.58	-10.31	-3569.92	90.24	1094.88	0.00	0.00	0.00	-3562.94	53.28	1445.91	-3762.44	174.69	1458.40	-3787.54	296.08	1465.18	-3705.01	338.25	1475.15	140.21	1151.02	74.44	727.12	1056.43	74.70	0.00
2.16000	-3556.09	143.16	25.82	-3570.20	153.83	39.44	-3593.75	307.86	21.08	-3640.01	287.48	58.81	-3457.81	-37.90	14.96	-3548.80	-45.19	31.63	-4267.45	465.07	-79.15	-3877.71	183.73	-10.50	-3569.92	90.24	1094.88	0.00	0.00	0.00	-3562.94	53.28	1445.91	-3749.48	175.30	1457.77	-3788.35	296.74	1464.92	-3696.89	338.70	1475.81	143.17	1150.52	75.16	726.80	1056.14	74.82	0.00
2.17000	-3556.09	143.16	25.82	-3570.20	153.83	39.44	-3624.42	312.14	16.69	-3629.83	291.95	60.09	-3457.81	-37.90	14.96	-3548.80	-45.19	31.63	-4272.16	465.00	-80.07	-3874.86	181.91	-10.70	-3569.92	90.24	1094.88	0.00	0.00	0.00	-3562.94	53.28	1445.91	-3744.60	176.11	1457.34	-3789.13	297.39	1464.66	-3739.94	340.72	1477.07	140.81	1150.78	74.41	728.05	1056.85	74.83	0.00
2.18000	-3556.09	143.16	25.82	-3570.20	153.83	39.44	-3606.34	315.59	20.01	-3612.87	294.88	63.14	-3457.81	-37.90	14.96	-3548.80	-45.19	31.63	-4276.86	464.93	-80.99	-3871.95	180.09	-10.88	-3569.92	90.24	1094.88	0.00	0.00	0.00	-3562.94	53.28	1445.91	-3745.84	177.38	1457.24	-3789.90	298.03	1464.39	-3740.34	342.07	1477.55	138.82	1150.52	74.22	726.98	1056.35	74.80	0.00
2.19000	-3556.09	143.16	25.82	-3570.20	153.83	39.44	-3607.62	318.59	18.57	-3618.08	300.35	61.41	-3457.81	-37.90	14.96	-3548.80	-45.19	31.63	-4281.55	464.85	-81.90	-3868.99	178.28	-11.07	-3569.92	90.24	1094.88	0.00	0.00	0.00	-3562.94	53.28	1445.91	-3754.56	178.97	1456.90	-3790.64	298.67	1464.11	-3730.87	342.55	1477.08	139.12	1150.45	74.37	726.34	1057.15	74.52	0.00
2.20000	-3556.09	143.16	25.82	-3570.20	153.83	39.44	-3621.89	323.60	16.78	-3642.16	302.37	56.65	-3457.81	-37.90	14.96	-3548.80	-45.19	31.63	-4286.24	464.77	-82.82	-3865.97	176.49	-11.24	-3569.92	90.24	1094.88	0.00	0.00	0.00	-3562.94	53.28	1445.91	-3750.89	178.93	1456.31	-3791.37	299.30	1463.83	-3725.67	342.40	1477.32	140.84	1150.59	74.62	727.33	1056.60	74.78	0.00
2.21000	-3556.09	143.16	25.82	-3570.20	153.83	39.44	-3595.26	325.88	22.01	-3625.78	304.25	59.67	-3457.81	-37.90	14.96	-3548.80	-45.19	31.63	-4290.92	464.69	-83.74	-3862.89	174.70	-11.41	-3569.92	90.24	1094.88	0.00	0.00	0.00	-3562.94	53.28	1445.91	-3741.06	180.49	1455.72	-3792.08	299.92	1463.54	-3731.52	342.92	1478.83	140.20	1150.15	74.56	726.04	1056.17	74.70	0.00
2.22000	-3556.09	143.16	25.82	-3570.20	153.83	39.44	-3619.87	330.09	17.16	-3607.72	307.75	61.21	-3457.81	-37.90	14.96	-3548.80	-45.19	31.63	-4295.60	464.60	-84.66	-3859.76	172.93	-11.58	-3569.92	90.24	1094.88	0.00	0.00	0.00	-3562.94	53.28	1445.91	-3730.25	180.66	1454.76	-3792.76	300.53	1463.25	-3736.03	343.18	1478.19	142.40	1149.95	75.22	726.61	1056.02	74.72	0.00
2.23000	-3556.09	143.16	25.82	-3570.20	153.83	39.44	-3599.41	332.09	20.19	-3639.72	309.42	56.80	-3457.81	-37.90	14.96	-3548.80	-45.19	31.63	-4300.26	464.52	-85.58	-3856.57	171.17	-11.74	-3569.92	90.24	1094.88	0.00	0.00	0.00	-3562.94	53.28	1445.91	-3736.43	180.68	1455.02	-3793.43	301.14	1462.95	-3728.30	343.61	1478.75	139.20	1150.26	74.47	727.16	1055.90	74.88	0.00
2.24000	-3556.09	143.16	25.82	-3570.20	153.83	39.44	-3608.23	334.29	18.15	-3641.78	312.00	55.89	-3457.81	-37.90	14.96	-3548.80	-45.19	31.63	-4304.92	464.42	-86.51	-3853.33	169.42	-11.89	-3569.92	90.24	1094.88	0.00	0.00	0.00	-3562.94	53.28	1445.91	-3736.67	180.92	1454.60	-3794.07	301.74	1462.64	-3711.04	341.98	1478.91	140.42	1150.59	74.43	727.33	1056.62	74.92	0.00
2.25000	-3556.09	143.16	25.82	-3570.20	153.83	39.44	-3596.62	336.11	20.57	-3622.38	314.12	57.48	-3457.81	-37.90	14.96	-3548.80	-45.19	31.63	-4309.57	464.33	-87.43	-3850.03	167.68	-12.04	-3569.92	90.24	1094.88	0.00	0.00	0.00	-3562.94	53.28	1445.91	-3739.81	181.07	1454.36	-3794.70	302.33	1462.33	-3736.84	342.27	1479.90	139.14	1150.82	74.33	726.77	1057.04	74.58	0.00
2.26000	-3556.09	143.16	25.82	-3570.20	153.83	39.44	-3613.30	338.10	17.03	-3648.02	316.56	54.25	-3457.81	-37.90	14.96	-3548.80	-45.19	31.63	-4314.21	464.23	-88.35	-3846.68	165.95	-12.19	-3569.92	90.24	1094.88	0.00	0.00	0.00	-3562.94	53.28	1445.91	-3738.78	182.33	1454.79	-3795.31	302.92	1462.02	-3729.95	343.00	1479.18	139.64	1150.78	74.53	727.87	1055.93	75.14	0.00
2.27000	-3556.09	143.16	25.82	-3570.20	153.83	39.44	-3595.94	339.13	20.50	-3633.67	318.78	55.21	-3457.81	-37.90	14.96	-3548.80	-45.19	31.63	-4318.84	464.12	-89.27	-3843.27	164.24	-12.33	-3569.92	90.24	1094.88	0.00	0.00	0.00	-3562.94	53.28	1445.91	-3729.05	183.48	1453.54	-3795.89	303.50	1461.70	-3689.37	341.31	1478.73	139.28	1151.89	74.08	727.93	1056.35	75.12	0.00
2.28000	-3556.09	143.16	25.82	-3570.20	153.83	39.44	-3621.87	341.30	15.24	-3636.54	319.34	54.17	-3457.81	-37.90	14.96	-3548.80	-45.19	31.63	-4323.46	464.02	-90.20	-3839.81	162.53	-12.46	-3569.92	90.24	1094.88	0.00	0.00	0.00	-3562.94	53.28	1445.91	-3730.93	183.08	1452.75	-3796.46	304.07	1461.37	-3733.71	343.01	1480.00	139.66	1151.10	74.20	727.91	1056.78	74.77	0.00
2.29000	-3556.09	143.16	25.82	-3570.20	153.83	39.44	-3624.70	342.57	17.07	-3658.31	322.11	49.99	-3457.81	-37.90	14.96	-3548.80	-45.19	31.63	-4328.07	463.91	-91.12	-3836.29	160.84	-12.59	-3569.92	90.24	1094.88	0.00	0.00	0.00	-3562.94	53.28	1445.91	-3727.31	183.70	1452.24	-3797.00	304.64	1461.04	-3743.03	342.38	1479.91	140.51	1149.95	74.50	728.07	1056.44	74.96	0.00
2.30000	-3556.09	143.16	25.82	-3570.20	153.83	39.44	-3653.35	344.97	10.58	-3648.35	322.20	51.52	-3457.81	-37.90	14.96	-3548.80	-45.19	31.63	-4332.67	463.79	-92.05	-3832.72	159.16	-12.72	-3569.92	90.24	1094.88	0.00	0.00	0.00	-3562.94	53.28	1445.91	-3716.42	183.67	1452.26	-3797.53	305.19	1460.70	-3704.25	338.93	1478.54	140.85	1149.68	74.82	726.84	1056.34	74.91	0.00
2.31000	-3556.09	143.16	25.82	-3570.20	153.83	39.44	-3641.94	344.86	14.04	-3657.25	324.43	49.30	-3457.81	-37.90	14.96	-3548.80	-45.19	31.63	-4337.26	463.68	-92.97	-3829.10	157.48	-12.84	-3569.92	90.24	1094.88	0.00	0.00	0.00	-3562.94	53.28	1445.91	-3716.09	183.79	1451.73	-3798.03	305.75	1460.36	-3724.04	340.47	1479.35	140.79	1150.08	74.90	727.15	1056.36	74.90	0.00
2.32000	-3556.09	143.16	25.82	-3570.20	153.83	39.44	-3643.36	347.04	12.08	-3659.06	325.46	49.30	-3457.81	-37.90	14.96	-3548.80	-45.19	31.63	-4341.83	463.55	-93.90	-3825.42	155.82	-12.95	-3569.92	90.24	1094.88	0.00	0.00	0.00	-3562.94	53.28	1445.91	-3720.54	183.58	1452.45	-3798.52	306.29	1460.01	-3723.00	339.56	1478.37	136.98	1150.59	73.81	728.37	1056.38	75.22	0.00
2.33000	-3556.09	143.16	25.82	-3570.20	153.83	39.44	-3649.30	347.62	11.42	-3669.72	324.95	46.86	-3457.81	-37.90	14.96	-3548.80	-45.19	31.63	-4346.40	463.43	-94.82	-3821.69	154.17	-13.06	-3569.92	90.24	1094.88	0.00	0.00	0.00	-3562.94	53.28	1445.91	-3712.67	184.07	1452.09	-3798.98	306.83	1459.66	-3743.59	339.58	1479.80	139.42	1149.10	74.69	727.93	1055.71	75.20	0.00
2.34000	-3556.09	143.16	25.82	-3570.20	153.83	39.44	-3645.57	347.00	10.48	-3675.75	328.14	46.00	-3457.81	-37.90	14.96	-3548.80	-45.19	31.63	-4350.95	463.30	-95.74	-3817.91	152.53	-13.16	-3569.92	90.24	1094.88	0.00	0.00	0.00	-3562.94	53.28	1445.91	-3692.84	184.23	1451.58	-3799.42	307.36	1459.30	-3748.83	338.75	1480.57	140.39	1149.64	74.70	728.21	1056.20	75.04	0.00
2.35000	-3556.09	143.16	25.82	-3570.20	153.83	39.44	-3649.60	349.02	11.61	-3663.00	328.75	48.99	-3457.81	-37.90	14.96	-3548.80	-45.19	31.63	-4355.49	463.17	-96.67	-3814.07	150.90	-13.26	-3569.92	90.24	1094.88	0.00	0.00	0.00	-3562.94	53.28	1445.91	-3698.14	184.33	1451.93	-3799.84	307.88	1458.93	-3718.39	337.32	1479.97	139.38	1149.85	74.40	726.71	1056.32	74.53	0.00
2.36000	-3556.09	143.16	25.82	-3570.20	153.83	39.44	-3641.04	347.62	12.54	-3669.96	329.38	47.07	-3457.81	-37.90	14.96	-3548.80	-45.19	31.63	-4360.02	463.03	-97.59	-3810.19	149.29	-13.36	-3569.92	90.24	1094.88	0.00	0.00	0.00	-3562.94	53.28	1445.91	-3698.85	184.23	1451.70	-3800.25	308.40	1458.56	-3715.53	336.50	1480.33	141.29	1150.70	74.74	726.61	1056.80	74.46	0.00
2.37000	-3556.09	143.16	25.82	-3570.20	153.83	39.44	-3660.78	348.39	9.42	-3655.00	329.83	48.04	-3457.81	-37.90	14.96	-3548.80	-45.19	31.63	-4364.53	462.89	-98.52	-3806.25	147.68	-13.45	-3569.92	90.24	1094.88	0.00	0.00	0.00	-3562.94	53.28	1445.91	-3706.20	184.65	1451.88	-3800.62	308.91	1458.19	-3703.93	337.31	1480.02	139.74	1151.03	74.33	725.32	1056.45	74.34	0.00
2.38000	-3556.09	143.16	25.82	-3570.20	153.83	39.44	-3654.65	350.01	10.95	-3673.14	330.42	45.07	-3457.81	-37.90	14.96	-3548.80	-45.19	31.63	-4369.03	462.75	-99.44	-3802.26	146.08	-13.53	-3569.92	90.24	1094.88	0.00	0.00	0.00	-3562.94	53.28	1445.91	-3696.55	184.05	1451.73	-3800.98	309.41	1457.81	-3707.09	338.11	1479.34	139.42	1150.36	74.28	727.19	1056.56	74.71	0.00
2.39000	-3556.09	143.16	25.82	-3570.20	153.83	39.44	-3659.45	349.39	10.35	-3686.08	330.93	43.58	-3457.81	-37.90	14.96	-3548.80	-45.19	31.63	-4373.51	462.60	-100.37	-3798.22	144.50	-13.61	-3569.92	90.24	1094.88	0.00	0.00	0.00	-3562.94	53.28	1445.91	-3708.02	184.15	1452.68	-3801.32	309.91	1457.43	-3706.38	337.03	1478.77	140.88	1149.73	74.79	727.69	1056.47	74.85	0.00
2.40000	-3556.09	143.16	25.82	-3570.20	153.83	39.44	-3648.96	348.83	9.41	-3671.56	330.35	45.42	-3457.81	-37.90	14.96	-3548.80	-45.19	31.63	-4377.98	462.45	-101.29	-3794.13	142.92	-13.69	-3569.92	90.24	1094.88	0.00	0.00	0.00	-3562.94	53.28	1445.91	-3702.97	183.97	1452.56	-3801.64	310.39	1457.04	-3696.19	336.64	1480.03	140.68	1150.46	74.64	727.45	1056.27	74.99	0.00
2.41000	-3556.09	143.16	25.82	-3570.20	153.83	39.44	-3655.39	349.36	8.83	-3688.40	329.81	41.82	-3457.81	-37.90	14.96	-3548.80	-45.19	31.63	-4382.43	462.30	-102.21	-3789.99	141.36	-13.76	-3569.92	90.24	1094.88	0.00	0.00	0.00	-3562.94	53.28	1445.91	-3687.24	183.28	1451.96	-3801.93	310.88	1456.65	-3700.05	336.71	1480.33	142.56	1150.38	75.16	727.17	1056.64	74.80	0.00
2.42000	-3556.09	143.16	25.82	-3570.20	153.83	39.44	-3641.52	348.64	9.97	-3663.89	328.89	44.96	-3457.81	-37.90	14.96	-3548.80	-45.19	31.63	-4386.87	462.14	-103.14	-3785.80	139.81	-13.82	-3569.92	90.24	1094.88	0.00	0.00	0.00	-3562.94	53.28	1445.91	-3682.80	182.94	1451.17	-3802.21	311.35	1456.25	-3706.69	335.13	1480.15	139.76	1149.66	74.91	727.22	1056.74	74.78	0.00
2.43000	-3556.09	143.16	25.82	-3570.20	153.83	39.44	-3631.75	347.29	11.40	-3679.29	327.58	42.36	-3457.81	-37.90	14.96	-3548.80	-45.19	31.63	-4391.29	461.98	-104.06	-3781.56	138.26	-13.88	-3569.92	90.24	1094.88	0.00	0.00	0.00	-3562.94	53.28	1445.91	-3684.86	183.57	1450.39	-3802.46	311.82	1455.85	-3728.05	335.06	1478.72	139.11	1150.28	74.39	726.16	1056.42	74.56	0.00
2.44000	-3556.09	143.16	25.82	-3570.20	153.83	39.44	-3640.37	348.83	10.88	-3677.94	328.63	42.56	-3457.81	-37.90	14.96	-3548.80	-45.19	31.63	-4395.69	461.81	-104.98	-3777.28	136.73	-13.94	-3569.92	90.24	1094.88	0.00	0.00	0.00	-3562.94	53.28	1445.91	-3686.03	183.04	1450.56	-3802.69	312.28	1455.44	-3734.68	336.25	1478.79	141.13	1149.60	74.94	726.54	1055.59	74.99	0.00
2.45000	-3556.09	143.16	25.82	-3570.20	153.83	39.44	-3646.12	350.07	9.23	-3680.52	328.58	41.68	-3457.81	-37.90	14.96	-3548.80	-45.19	31.63	-4400.08	461.64	-105.90	-3772.94	135.21	-13.99	-3569.92	90.24	1094.88	0.00	0.00	0.00	-3562.94	53.28	1445.91	-3676.09	182.26	1449.72	-3802.90	312.74	1455.03	-3744.89	335.21	1478.83	140.35	1150.54	74.55	727.08	1056.47	74.84	0.00
2.46000	-3556.09	143.16	25.82	-3570.20	153.83	39.44	-3645.75	348.51	8.05	-3679.81	328.72	42.51	-3457.81	-37.90	14.96	-3548.80	-45.19	31.63	-4404.45	461.47	-106.82	-3768.55	133.70	-14.04	-3569.92	90.24	1094.88	0.00	0.00	0.00	-3562.94	53.28	1445.91	-3668.42	182.24	1448.81	-3803.09	313.18	1454.62	-3784.12	334.33	1479.45	138.79	1150.70	74.21	727.27	1056.11	74.97	0.00
2.47000	-3556.09	143.16	25.82	-3570.20	153.83	39.44	-3640.84	350.27	9.31	-3683.52	327.71	40.42	-3457.81	-37.90	14.96	-3548.80	-45.19	31.63	-4408.80	461.29	-107.74	-3764.12	132.20	-14.08	-3569.92	90.24	1094.88	0.00	0.00	0.00	-3562.94	53.28	1445.91	-3677.60	181.09	1448.59	-3803.25	313.62	1454.20	-3775.50	333.31	1480.27	138.14	1150.99	73.93	727.72	1055.70	75.33	0.00
2.48000	-3556.09	143.16	25.82	-3570.20	153.83	39.44	-3655.80	350.50	6.40	-3661.22	328.44	42.26	-3457.81	-37.90	14.96	-3548.80	-45.19	31.63	-4413.13	461.11	-108.66	-3759.63	130.71	-14.12	-3569.92	90.24	1094.88	0.00	0.00	0.00	-3562.94	53.28	1445.91	-3658.66	180.59	1447.37	-3803.40	314.06	1453.77	-3786.29	332.74	1480.43	138.33	1150.48	73.99	728.34	1056.15	75.18	0.00
2.49000	-3556.09	143.16	25.82	-3570.20	153.83	39.44	-3668.61	350.56	4.06	-3662.88	329.61	41.60	-3457.81	-37.90	14.96	-3548.80	-45.19	31.63	-4417.44	460.92	-109.58	-3755.10	129.23	-14.15	-3569.92	90.24	1094.88	0.00	0.00	0.00	-3562.94	53.28	1445.91	-3674.78	179.70	1447.08	-3803.52	314.48	1453.34	-3796.95	332.18	1480.58	139.11	1150.99	74.16	728.14	1056.17	75.21	0.00
2.50000	-3556.09	143.16	25.82	-3570.20	153.83	39.44	-3647.13	350.65	7.48	-3682.38	328.14	38.70	-3457.81	-37.90	14.96	-3548.80	-45.19	31.63	-4421.74	460.73	-110.50	-3750.53	127.76	-14.18	-3569.92	90.24	1094.88	0.00	0.00	0.00	-3562.94	53.28	1445.91	-3661.28	179.01	1446.17	-3803.62	314.91	1452.91	-3807.47	331.62	1480.71	135.89	1152.14	73.37	728.04	1056.19	75.08	0.00
2.51000	-3556.09	143.16	25.82	-3570.20	153.83	39.44	-3675.60	349.93	3.12	-3679.17	328.24	37.90	-3457.81	-37.90	14.96	-3548.80	-45.19	31.63	-4426.01	460.54	-111.41	-3745.90	126.30	-14.20	-3569.92	90.24	1094.88	0.00	0.00	0.00	-3562.94	53.28	1445.91	-3659.83	178.47	1445.57	-3803.70	315.32	1452.47	-3817.86	331.06	1480.83	137.52	1150.26	74.22	726.88	1056.97	74.42	0.00
2.52000	-3556.09	143.16	25.82	-3570.20	153.83	39.44	-3659.88	348.96	5.27	-3706.83	329.38	32.42	-3457.81	-37.90	14.96	-3548.80	-45.19	31.63	-4430.27	460.34	-112.33	-3741.23	124.85	-14.22	-3569.92	90.24	1094.88	0.00	0.00	0.00	-3562.94	53.28	1445.91	-3661.25	177.03	1445.79	-3803.76	315.72	1452.03	-3828.12	330.51	1480.93	139.81	1150.02	74.77	728.33	1056.81	74.89	0.00
2.53000	-3556.09	143.16	25.82	-3570.20	153.83	39.44	-3652.50	350.11	6.48	-3712.09	329.29	33.40	-3457.81	-37.90	14.96	-3548.80	-45.19	31.63	-4434.50	460.13	-113.24	-3736.51	123.41	-14.23	-3569.92	90.24	1094.88	0.00	0.00	0.00	-3562.94	53.28	1445.91	-3655.60	176.02	1444.46	-3803.79	316.12	1451.59	-3838.25	329.97	1481.03	139.02	1151.02	74.08	728.12	1056.25	75.13	0.00
2.54000	-3556.09	143.16	25.82	-3570.20	153.83	39.44	-3642.81	348.29	8.00	-3663.48	328.45	40.54	-3457.81	-37.90	14.96	-3548.80	-45.19	31.63	-4438.71	459.93	-114.16	-3731.75	121.99	-14.24	-3569.92	90.24	1094.88	0.00	0.00	0.00	-3562.94	53.28	1445.91	-3638.35	174.95	1443.20	-3803.80	316.52	1451.14	-3848.24	329.42	1481.11	140.78	1150.78	74.56	728.67	1057.00	74.84	0.00
2.55000	-3556.09	143.16	25.82	-3570.20	153.83	39.44	-3681.55	349.39	2.89	-3678.39	326.93	39.68	-3457.81	-37.90	14.96	-3548.80	-45.19	31.63	-4442.91	459.72	-115.07	-3726.94	120.57	-14.25	-3569.92	90.24	1094.88	0.00	0.00	0.00	-3562.94	53.28	1445.91	-3658.88	174.78	1443.40	-3803.79	316.90	1450.68	-3858.10	328.89	1481.17	140.75	1151.08	74.64	727.16	1056.82	74.66	0.00
2.56000	-3556.09	143.16	25.82	-3570.20	153.83	39.44	-3669.88	350.51	4.25	-3686.64	329.29	37.10	-3457.81	-37.90	14.96	-3548.80	-45.19	31.63	-4447.08	459.50	-115.98	-3722.08	119.16	-14.25	-3569.92	90.24	1094.88	0.00	0.00	0.00	-3562.94	53.28	1445.91	-3655.34	173.03	1443.13	-3803.76	317.28	1450.23	-3867.83	328.35	1481.23	137.80	1150.49	74.10	727.21	1057.18	74.42	0.00
2.57000	-3556.09	143.16	25.82	-3570.20	153.83	39.44	-3654.14	348.95	5.53	-3701.67	327.78	33.49	-3457.81	-37.90	14.96	-3548.80	-45.19	31.63	-4451.22	459.29	-116.89	-3717.18	117.76	-14.25	-3569.92	90.24	1094.88	0.00	0.00	0.00	-3562.94	53.28	1445.91	-3636.55	171.90	1442.92	-3803.70	317.65	1449.77	-3877.44	327.83	1481.27	136.46	1151.20	73.52	727.78	1056.73	74.95	0.00
2.58000	-3556.09	143.16	25.82	-3570.20	153.83	39.44	-3678.39	349.21	2.41	-3669.77	327.50	39.22	-3457.81	-37.90	14.96	-3548.80	-45.19	31.63	-4455.35	459.06	-117.80	-3712.24	116.38	-14.24	-3569.92	90.24	1094.88	0.00	0.00	0.00	-3562.94	53.28	1445.91	-3637.52	172.02	1441.74	-3803.63	318.02	1449.30	-3886.91	327.30	1481.30	140.81	1150.36	74.66	727.38	1056.53	74.83	0.00
2.59000	-3556.09	143.16	25.82	-3570.20	153.83	39.44	-3647.89	351.71	6.84	-3641.13	326.29	42.98	-3457.81	-37.90	14.96	-3548.80	-45.19	31.63	-4459.45	458.84	-118.71	-3707.25	115.00	-14.23	-3569.92	90.24	1094.88	0.00	0.00	0.00	-3562.94	53.28	1445.91	-3635.05	171.17	1441.60	-3803.53	318.38	1448.83	-3896.25	326.78	1481.31	139.75	1150.44	74.45	727.72	1057.36	74.44	0.00
2.60000	-3556.09	143.16	25.82	-3570.20	153.83	39.44	-3683.98	351.39	1.02	-3690.89	328.49	35.09	-3457.81	-37.90	14.96	-3548.80	-45.19	31.63	-4463.53	458.60	-119.61	-3702.21	113.63	-14.21	-3569.92	90.24	1094.88	0.00	0.00	0.00	-3562.94	53.28	1445.91	-3628.78	169.74	1440.69	-3803.40	318.73	1448.36	-3905.46	326.27	1481.32	139.61	1150.72	74.44	726.12	1056.79	74.46	0.00
2.61000	-3556.09	143.16	25.82	-3570.20	153.83	39.44	-3634.75	349.93	8.19	-3676.34	327.82	37.79	-3457.81	-37.90	14.96	-3548.80	-45.19	31.63	-4467.58	458.37	-120.52	-3697.13	112.28	-14.19	-3569.92	90.24	1094.88	0.00	0.00	0.00	-3562.94	53.28	1445.91	-3631.71	169.28	1440.47	-3803.26	319.07	1447.88	-3914.54	325.76	1481.31	140.97	1149.82	74.85	727.04	1056.80	74.57	0.00
2.62000	-3556.09	143.16	25.82	-3570.20	153.83	39.44	-3682.92	349.00	1.18	-3709.71	328.79	31.66	-3457.81	-37.90	14.96	-3548.80	-45.19	31.63	-4471.61	458.13	-121.42	-3692.01	110.93	-14.17	-3569.92	90.24	1094.88	0.00	0.00	0.00	-3562.94	53.28	1445.91	-3638.12	168.65	1440.35	-3803.09	319.41	1447.40	-3923.49	325.25	1481.29	139.38	1150.68	74.14	726.89	1056.07	74.74	0.00
2.63000	-3556.09	143.16	25.82	-3570.20	153.83	39.44	-3653.20	350.24	5.76	-3663.56	328.00	39.53	-3457.81	-37.90	14.96	-3548.80	-45.19	31.63	-4475.62	457.88	-122.32	-3686.85	109.59	-14.14	-3569.92	90.24	1094.88	0.00	0.00	0.00	-3562.94	53.28	1445.91	-3630.62	168.40	1439.19	-3802.90	319.74	1446.92	-3932.32	324.75	1481.26	138.52	1150.43	74.07	728.14	1056.31	74.94	0.00
2.64000	-3556.09	143.16	25.82	-3570.20	153.83	39.44	-3650.47	350.25	6.68	-3677.34	328.71	36.20	-3457.81	-37.90	14.96	-3548.80	-45.19	31.63	-4479.60	457.64	-123.22	-3681.64	108.27	-14.11	-3569.92	90.24	1094.88	0.00	0.00	0.00	-3562.94	53.28	1445.91	-3623.96	168.11	1438.63	-3802.69	320.07	1446.43	-3941.02	324.26	1481.22	137.38	1150.72	73.98	727.92	1056.29	74.95	0.00
2.65000	-3556.09	143.16	25.82	-3570.20	153.83	39.44	-3662.53	349.96	5.16	-3665.31	327.77	37.81	-3457.81	-37.90	14.96	-3548.80	-45.19	31.63	-4483.55	457.38	-124.12	-3676.39	106.95	-14.07	-3569.92	90.24	1094.88	0.00	0.00	0.00	-3562.94	53.28	1445.91	-3622.79	168.00	1438.38	-3802.45	320.39	1445.94	-3949.58	323.76	1481.16	137.98	1151.02	74.04	726.55	1057.20	74.44	0.00
2.66000	-3556.09	143.16	25.82	-3570.20	153.83	39.44	-3654.68	347.35	5.38	-3687.31	327.46	34.82	-3457.81	-37.90	14.96	-3548.80	-45.19	31.63	-4487.48	457.13	-125.01	-3671.10	105.64	-14.03	-3569.92	90.24	1094.88	0.00	0.00	0.00	-3562.94	53.28	1445.91	-3617.84	166.55	1437.59	-3802.19	320.70	1445.45	-3958.03	323.28	1481.09	139.93	1151.01	74.50	726.79	1057.15	74.49	0.00
2.67000	-3556.09	143.16	25.82	-3570.20	153.83	39.44	-3652.20	350.59	5.82	-3670.69	327.58	37.69	-3457.81	-37.90	14.96	-3548.80	-45.19	31.63	-4491.38	456.87	-125.91	-3665.76	104.34	-13.98	-3569.92	90.24	1094.88	0.00	0.00	0.00	-3562.94	53.28	1445.91	-3610.04	165.78	1436.63	-3801.90	321.00	1444.95	-3966.34	322.79	1481.01	140.25	1151.50	74.20	726.86	1056.53	74.81	0.00
2.68000	-3556.09	143.16	25.82	-3570.20	153.83	39.44	-3642.41	350.48	7.27	-3694.07	328.11	34.13	-3457.81	-37.90	14.96	-3548.80	-45.19	31.63	-4495.26	456.60	-126.80	-3660.38	103.06	-13.93	-3569.92	90.24	1094.88	0.00	0.00	0.00	-3562.94	53.28	1445.91	-3616.22	165.44	1436.38	-3801.60	321.30	1444.45	-3974.53	322.31	1480.92	139.18	1150.52	74.33	726.81	1056.70	74.75	0.00
2.69000	-3556.09	143.16	25.82	-3570.20	153.83	39.44	-3680.66	350.17	1.79	-3685.22	327.71	36.33	-3457.81	-37.90	14.96	-3548.80	-45.19	31.63	-4499.11	456.33	-127.69	-3654.97	101.78	-13.88	-3569.92	90.24	1094.88	0.00	0.00	0.00	-3562.94	53.28	1445.91	-3606.63	165.98	1435.72	-3801.27	321.59	1443.95	-3982.59	321.83	1480.82	138.39	1152.13	73.68	727.04	1057.35	74.38	0.00
2.70000	-3556.09	143.16	25.82	-3570.20	153.83	39.44	-3656.70	350.05	4.39	-3697.83	327.70	33.03	-3457.81	-37.90	14.96	-3548.80	-45.19	31.63	-4502.93	456.06	-128.58	-3649.51	100.51	-13.82	-3569.92	90.24	1094.88	0.00	0.00	0.00	-3562.94	53.28	1445.91	-3610.82	165.97	1435.08	-3800.91	321.87	1443.44	-3990.53	321.36	1480.71	139.95	1151.97	73.91	726.91	1057.27	74.36	0.00
2.71000	-3556.09	143.16	25.82	-3570.20	153.83	39.44	-3673.68	349.80	2.07	-3694.99	329.74	33.46	-3457.81	-37.90	14.96	-3548.80	-45.19	31.63	-4506.72	455.78	-129.46	-3644.01	99.25	-13.76	-3569.92	90.24	1094.88	0.00	0.00	0.00	-3562.94	53.28	1445.91	-3594.22	165.70	1434.07	-3800.54	322.15	1442.93	-3998.34	320.90	1480.58	140.73	1150.36	74.69	726.03	1056.62	74.38	0.00
2.72000	-3556.09	143.16	25.82	-3570.20	153.83	39.44	-3668.01	350.56	2.66	-3701.38	328.99	31.80	-3457.81	-37.90	14.96	-3548.80	-45.19	31.63	-4510.48	455.49	-130.35	-3638.47	98.00	-13.69	-3569.92	90.24	1094.88	0.00	0.00	0.00	-3562.94	53.28	1445.91	-3593.89	165.16	1433.77	-3800.14	322.42	1442.42	-4006.02	320.43	1480.44	139.59	1149.74	74.40	726.54	1056.41	74.67	0.00
2.73000	-3556.09	143.16	25.82	-3570.20	153.83	39.44	-3658.98	348.47	4.21	-3696.26	329.35	31.14	-3457.81	-37.90	14.96	-3548.80	-45.19	31.63	-4514.21	455.21	-131.23	-3632.89	96.77	-13.62	-3569.92	90.24	1094.88	0.00	0.00	0.00	-3562.94	53.28	1445.91	-3587.53	164.76	1433.08	-3799.71	322.69	1441.91	-4013.58	319.97	1480.30	142.75	1148.79	75.19	728.01	1056.00	75.13	0.00
2.74000	-3556.09	143.16	25.82	-3570.20	153.83	39.44	-3670.93	350.62	2.78	-3683.29	328.17	34.55	-3457.81	-37.90	14.96	-3548.80	-45.19	31.63	-4517.92	454.91	-132.11	-3627.27	95.54	-13.55	-3569.92	90.24	1094.88	0.00	0.00	0.00	-3562.94	53.28	1445.91	-3591.20	164.91	1433.17	-3799.26	322.94	1441.39	-4021.02	319.52	1480.14	140.57	1149.60	74.88	728.19	1056.62	75.01	0.00
2.75000	-3556.09	143.16	25.82	-3570.20	153.83	39.44	-3683.19	351.24	1.24	-3696.64	329.37	31.27	-3457.81	-37.90	14.96	-3548.80	-45.19	31.63	-4521.59	454.62	-132.99	-3621.61	94.32	-13.47	-3569.92	90.24	1094.88	0.00	0.00	0.00	-3562.94	53.28	1445.91	-3583.05	164.61	1432.60	-3798.79	323.19	1440.87	-4028.33	319.06	1479.97	139.18	1150.76	74.29	728.29	1056.10	75.21	0.00
2.76000	-3556.09	143.16	25.82	-3570.20	153.83	39.44	-3679.52	350.78	0.52	-3678.22	329.64	34.03	-3457.81	-37.90	14.96	-3548.80	-45.19	31.63	-4525.24	454.32	-133.86	-3615.91	93.11	-13.39	-3569.92	90.24	1094.88	0.00	0.00	0.00	-3562.94	53.28	1445.91	-3582.34	164.34	1432.24	-3798.30	323.44	1440.34	-4035.52	318.62	1479.79	139.87	1150.98	74.16	727.19	1056.67	74.71	0.00
2.77000	-3556.09	143.16	25.82	-3570.20	153.83	39.44	-3710.21	351.10	-2.52	-3682.83	330.39	33.12	-3457.81	-37.90	14.96	-3548.80	-45.19	31.63	-4528.85	454.01	-134.74	-3610.17	91.91	-13.31	-3569.92	90.24	1094.88	0.00	0.00	0.00	-3562.94	53.28	1445.91	-3571.05	163.98	1432.71	-3797.78	323.67	1439.82	-4042.58	318.17	1479.60	137.10	1152.18	73.49	728.08	1056.85	74.69	0.00
2.78000	-3556.09	143.16	25.82	-3570.20	153.83	39.44	-3676.65	351.68	0.41	-3674.74	329.77	34.74	-3457.81	-37.90	14.96	-3548.80	-45.19	31.63	-4532.43	453.70	-135.61	-3604.39	90.72	-13.22	-3569.92	90.24	1094.88	0.00	0.00	0.00	-3562.94	53.28	1445.91	-3581.40	163.90	1433.27	-3797.23	323.90	1439.29	-4049.53	317.73	1479.40	138.74	1150.82	74.07	727.64	1056.46	74.74	0.00
2.79000	-3556.09	143.16	25.82	-3570.20	153.83	39.44	-3672.97	350.66	3.99	-3699.21	328.78	30.17	-3457.81	-37.90	14.96	-3548.80	-45.19	31.63	-4535.98	453.38	-136.47	-3598.58	89.53	-13.12	-3569.92	90.24	1094.88	0.00	0.00	0.00	-3562.94	53.28	1445.91	-3574.06	163.41	1433.29	-3796.66	324.13	1438.75	-4056.35	317.29	1479.19	137.92	1151.11	73.92	726.60	1056.40	74.44	0.00
2.80000	-3556.09	143.16	25.82	-3570.20	153.83	39.44	-3710.17	350.33	-3.90	-3678.43	329.38	33.69	-3457.81	-37.90	14.96	-3548.80	-45.19	31.63	-4539.50	453.06	-137.34	-3592.72	88.36	-13.03	-3569.92	90.24	1094.88	0.00	0.00	0.00	-3562.94	53.28	1445.91	-3572.49	163.93	1433.42	-3796.07	324.34	1438.22	-4063.04	316.86	1478.97	138.14	1151.13	73.98	726.77	1056.46	74.70	0.00
2.81000	-3556.09	143.16	25.82	-3570.20	153.83	39.44	-3659.07	349.50	5.42	-3678.62	329.21	34.42	-3457.81	-37.90	14.96	-3548.80	-45.19	31.63	-4542.99	452.74	-138.20	-3586.83	87.20	-12.93	-3569.92	90.24	1094.88	0.00	0.00	0.00	-3562.94	53.28	1445.91	-3576.61	163.71	1434.11	-3795.46	324.55	1437.68	-4069.62	316.43	1478.73	139.32	1150.23	74.48	727.54	1055.77	75.10	0.00
2.82000	-3556.09	143.16	25.82	-3570.20	153.83	39.44	-3665.88	349.36	2.73	-3687.18	328.39	33.09	-3457.81	-37.90	14.96	-3548.80	-45.19	31.63	-4546.44	452.41	-139.06	-3580.91	86.05	-12.82	-3569.92	90.24	1094.88	0.00	0.00	0.00	-3562.94	53.28	1445.91	-3570.16	164.06	1434.33	-3794.82	324.76	1437.14	-4076.07	316.01	1478.49	139.81	1150.33	74.52	728.62	1055.96	75.23	0.00
2.83000	-3556.09	143.16	25.82	-3570.20	153.83	39.44	-3668.52	350.86	2.67	-3666.44	328.57	36.62	-3457.81	-37.90	14.96	-3548.80	-45.19	31.63	-4549.86	452.08	-139.92	-3574.94	84.90	-12.71	-3569.92	90.24	1094.88	0.00	0.00	0.00	-3562.94	53.28	1445.91	-3571.99	162.79	1435.17	-3794.15	324.95	1436.60	-4082.41	315.58	1478.24	138.35	1150.90	74.21	727.92	1056.46	74.93	0.00
2.84000	-3556.09	143.16	25.82	-3570.20	153.83	39.44	-3660.93	348.81	4.19	-3654.83	328.41	37.05	-3457.81	-37.90	14.96	-3548.80	-45.19	31.63	-4553.25	451.74	-140.77	-3568.94	83.77	-12.60	-3569.92	90.24	1094.88	0.00	0.00	0.00	-3562.94	53.28	1445.91	-3572.11	163.12	1435.50	-3793.46	325.14	1436.05	-4088.62	315.17	1477.98	140.93	1151.02	74.51	727.44	1056.30	74.91	0.00
2.85000	-3556.09	143.16	25.82	-3570.20	153.83	39.44	-3624.45	348.52	11.23	-3660.60	329.88	36.31	-3457.81	-37.90	14.96	-3548.80	-45.19	31.63	-4556.60	451.39	-141.63	-3562.90	82.64	-12.49	-3569.92	90.24	1094.88	0.00	0.00	0.00	-3562.94	53.28	1445.91	-3562.05	162.42	1435.06	-3792.75	325.33	1435.50	-4094.71	314.75	1477.71	139.41	1151.74	73.96	729.43	1055.74	75.57	0.00
2.86000	-3556.09	143.16	25.82	-3570.20	153.83	39.44	-3605.54	348.95	12.58	-3684.84	329.97	32.52	-3457.81	-37.90	14.96	-3548.80	-45.19	31.63	-4559.92	451.05	-142.48	-3556.83	81.53	-12.37	-3569.92	90.24	1094.88	0.00	0.00	0.00	-3562.94	53.28	1445.91	-3569.00	162.05	1435.48	-3792.01	325.50	1434.96	-4100.68	314.34	1477.42	139.19	1151.70	73.99	728.01	1056.42	75.01	0.00
2.87000	-3556.09	143.16	25.82	-3570.20	153.83	39.44	-3654.38	350.63	3.90	-3699.46	329.16	31.02	-3457.81	-37.90	14.96	-3548.80	-45.19	31.63	-4563.20	450.69	-143.32	-3550.72	80.42	-12.25	-3569.92	90.24	1094.88	0.00	0.00	0.00	-3562.94	53.28	1445.91	-3559.14	161.46	1435.83	-3791.25	325.67	1434.40	-4106.53	313.93	1477.13	138.01	1150.83	74.04	728.21	1056.80	74.92	0.00
2.88000	-3556.09	143.16	25.82	-3570.20	153.83	39.44	-3649.75	350.16	4.84	-3695.88	329.41	30.14	-3457.81	-37.90	14.96	-3548.80	-45.19	31.63	-4566.45	450.34	-144.16	-3544.57	79.32	-12.12	-3569.92	90.24	1094.88	0.00	0.00	0.00	-3562.94	53.28	1445.91	-3554.11	161.39	1436.11	-3790.46	325.84	1433.85	-4112.27	313.53	1476.83	140.73	1149.18	75.27	728.64	1055.77	75.32	0.00
2.89000	-3556.09	143.16	25.82	-3570.20	153.83	39.44	-3646.48	348.15	5.57	-3701.33	331.58	31.25	-3457.81	-37.90	14.96	-3548.80	-45.19	31.63	-4569.66	449.97	-145.00	-3538.39	78.23	-11.99	-3569.92	90.24	1094.88	0.00	0.00	0.00	-3562.94	53.28	1445.91	-3553.40	160.51	1436.82	-3789.65	325.99	1433.29	-4117.88	313.13	1476.52	138.98	1150.86	74.51	728.02	1055.71	75.14	0.00
2.90000	-3556.09	143.16	25.82	-3570.20	153.83	39.44	-3646.59	348.75	6.97	-3695.57	331.26	30.86	-3457.81	-37.90	14.96	-3548.80	-45.19	31.63	-4572.84	449.61	-145.84	-3532.18	77.16	-11.86	-3569.92	90.24	1094.88	0.00	0.00	0.00	-3562.94	53.28	1445.91	-3545.98	161.20	1436.86	-3788.81	326.14	1432.73	-4123.38	312.73	1476.20	140.01	1151.71	74.20	727.63	1056.41	74.85	0.00
2.91000	-3556.09	143.16	25.82	-3570.20	153.83	39.44	-3678.85	348.56	2.21	-3678.67	329.93	33.75	-3457.81	-37.90	14.96	-3548.80	-45.19	31.63	-4575.98	449.23	-146.67	-3525.93	76.09	-11.72	-3569.92	90.24	1094.88	0.00	0.00	0.00	-3562.94	53.28	1445.91	-3542.99	160.68	1436.39	-3787.95	326.29	1432.17	-4128.76	312.33	1475.87	140.15	1151.13	74.47	726.22	1057.66	74.16	0.00
2.92000	-3556.09	143.16	25.82	-3570.20	153.83	39.44	-3631.22	348.65	8.38	-3703.65	331.20	29.64	-3457.81	-37.90	14.96	-3548.80	-45.19	31.63	-4579.08	448.86	-147.50	-3519.65	75.02	-11.58	-3569.92	90.24	1094.88	0.00	0.00	0.00	-3562.94	53.28	1445.91	-3538.89	160.08	1436.87	-3787.06	326.42	1431.61	-4134.02	311.94	1475.53	139.70	1151.05	74.42	726.94	1057.44	74.26	0.00
2.93000	-3556.09	143.16	25.82	-3570.20	153.83	39.44	-3649.73	348.90	5.11	-3701.64	330.98	29.67	-3457.81	-37.90	14.96	-3548.80	-45.19	31.63	-4582.14	448.48	-148.33	-3513.33	73.97	-11.44	-3569.92	90.24	1094.88	0.00	0.00	0.00	-3562.94	53.28	1445.91	-3544.27	159.67	1437.46	-3786.14	326.55	1431.05	-4139.16	311.56	1475.19	138.15	1151.35	73.83	726.91	1056.65	74.57	0.00
2.94000	-3556.09	143.16	25.82	-3570.20	153.83	39.44	-3655.66	348.54	6.30	-3715.69	330.52	27.57	-3457.81	-37.90	14.96	-3548.80	-45.19	31.63	-4585.17	448.09	-149.16	-3506.98	72.93	-11.29	-3569.92	90.24	1094.88	0.00	0.00	0.00	-3562.94	53.28	1445.91	-3538.15	159.07	1437.16	-3785.21	326.68	1430.48	-4144.18	311.17	1474.83	140.04	1150.75	74.43	726.59	1056.74	74.71	0.00
2.95000	-3556.09	143.16	25.82	-3570.20	153.83	39.44	-3662.88	349.09	3.74	-3646.64	329.43	38.56	-3457.81	-37.90	14.96	-3548.80	-45.19	31.63	-4588.16	447.70	-149.98	-3500.59	71.90	-11.14	-3569.92	90.24	1094.88	0.00	0.00	0.00	-3562.94	53.28	1445.91	-3542.52	158.25	1438.02	-3784.24	326.79	1429.91	-4149.09	310.79	1474.46	141.75	1150.97	74.88	726.15	1057.22	74.24	0.00
2.96000	-3556.09	143.16	25.82	-3570.20	153.83	39.44	-3689.75	348.79	1.23	-3679.19	331.47	33.31	-3457.81	-37.90	14.96	-3548.80	-45.19	31.63	-4591.11	447.30	-150.79	-3494.18	70.87	-10.98	-3569.92	90.24	1094.88	0.00	0.00	0.00	-3562.94	53.28	1445.91	-3541.42	158.05	1437.95	-3783.25	326.90	1429.34	-4153.89	310.41	1474.09	139.97	1150.62	74.43	714.50	1055.81	71.55	0.00
2.97000	-3556.09	143.16	25.82	-3570.20	153.83	39.44	-3643.50	347.45	8.67	-3658.14	329.52	37.62	-3457.81	-37.90	14.96	-3548.80	-45.19	31.63	-4594.02	446.90	-151.61	-3487.73	69.85	-10.83	-3569.92	90.24	1094.88	0.00	0.00	0.00	-3562.94	53.28	1445.91	-3538.09	157.75	1437.80	-3782.24	327.01	1428.77	-4158.56	310.04	1473.71	139.65	1151.68	74.09	723.54	1056.82	73.63	0.00
2.98000	-3556.09	143.16	25.82	-3570.20	153.83	39.44	-3672.58	349.41	2.63	-3705.78	330.66	30.18	-3457.81	-37.90	14.96	-3548.80	-45.19	31.63	-4596.89	446.49	-152.42	-3481.25	68.85	-10.67	-3569.92	90.24	1094.88	0.00	0.00	0.00	-3562.94	53.28	1445.91	-3536.28	156.82	1438.10	-3781.20	327.11	1428.20	-4163.13	309.67	1473.32	138.92	1151.36	74.06	727.16	1057.51	74.46	0.00
2.99000	-3556.09	143.16	25.82	-3570.20	153.83	39.44	-3658.82	348.18	5.55	-3690.56	331.33	32.98	-3457.81	-37.90	14.96	-3548.80	-45.19	31.63	-4599.72	446.08	-153.22	-3474.73	67.85	-10.50	-3569.92	90.24	1094.88	0.00	0.00	0.00	-3562.94	53.28	1445.91	-3533.54	156.04	1438.62	-3780.14	327.20	1427.63	-4167.57	309.30	1472.92	140.11	1151.27	74.34	727.39	1056.01	74.92	0.00
3.00000	-3556.09	143.16	25.82	-3570.20	153.83	39.44	-3646.10	347.72	8.05	-3716.81	330.76	27.06	-3457.81	-37.90	14.96	-3548.80	-45.19	31.63	-4602.51	445.66	-154.02	-3468.19	66.86	-10.33	-3569.92	90.24	1094.88	0.00	0.00	0.00	-3562.94	53.28	1445.91	-3510.23	155.59	1437.28	-3779.05	327.28	1427.05	-4171.90	308.93	1472.51	139.62	1150.64	74.50	728.46	1055.95	75.11	0.00
3.01000	-3556.09	143.16	25.82	-3570.20	153.83	39.44	-3654.49	349.42	6.34	-3680.66	329.27	33.57	-3457.81	-37.90	14.96	-3548.80	-45.19	31.63	-4605.25	445.24	-154.82	-3461.61	65.88	-10.16	-3569.92	90.24	1094.88	0.00	0.00	0.00	-3562.94	53.28	1445.91	-3518.09	155.33	1437.07	-3777.93	327.36	1426.47	-4176.12	308.57	1472.09	139.95	1150.85	74.36	711.88	1055.11	71.07	0.00
3.02000	-3556.09	143.16	25.82	-3570.20	153.83	39.44	-3631.66	347.71	10.47	-3705.85	331.16	30.02	-3457.81	-37.90	14.96	-3548.80	-45.19	31.63	-4607.96	444.82	-155.62	-3455.00	64.90	-9.99	-3569.92	90.24	1094.88	0.00	0.00	0.00	-3562.94	53.28	1445.91	-3530.70	154.44	1437.59	-3776.79	327.43	1425.89	-4180.23	308.21	1471.67	141.49	1151.28	74.51	722.88	1055.47	73.89	0.00
3.03000	-3556.09	143.16	25.82	-3570.20	153.83	39.44	-3650.62	348.56	7.88	-3701.27	331.49	31.45	-3457.81	-37.90	14.96	-3548.80	-45.19	31.63	-4610.63	444.38	-156.41	-3448.36	63.94	-9.81	-3569.92	90.24	1094.88	0.00	0.00	0.00	-3562.94	53.28	1445.91	-3514.40	153.00	1437.92	-3775.62	327.49	1425.31	-4184.21	307.85	1471.23	141.90	1150.86	74.69	727.89	1056.68	74.86	0.00
3.04000	-3556.09	143.16	25.82	-3570.20	153.83	39.44	-3638.49	348.80	7.31	-3679.32	330.53	32.45	-3457.81	-37.90	14.96	-3548.80	-45.19	31.63	-4613.25	443.95	-157.20	-3441.70	62.99	-9.63	-3569.92	90.24	1094.88	0.00	0.00	0.00	-3562.94	53.28	1445.91	-3516.78	151.68	1438.04	-3774.42	327.55	1424.73	-4188.09	307.50	1470.79	137.99	1150.26	74.15	726.75	1057.03	74.54	0.00
3.05000	-3556.09	143.16	25.82	-3570.20	153.83	39.44	-3656.96	346.80	5.18	-3676.50	330.37	33.90	-3457.81	-37.90	14.96	-3548.80	-45.19	31.63	-4615.83	443.51	-157.98	-3435.00	62.04	-9.45	-3569.92	90.24	1094.88	0.00	0.00	0.00	-3562.94	53.28	1445.91	-3514.74	150.55	1438.00	-3773.20	327.60	1424.15	-4191.85	307.15	1470.34	139.72	1150.12	74.47	726.53	1056.89	74.64	0.00
3.06000	-3556.09	143.16	25.82	-3570.20	153.83	39.44	-3677.13	348.43	3.14	-3698.83	329.90	31.14	-3457.81	-37.90	14.96	-3548.80	-45.19	31.63	-4618.37	443.06	-158.76	-3428.27	61.10	-9.26	-3569.92	90.24	1094.88	0.00	0.00	0.00	-3562.94	53.28	1445.91	-3514.17	149.36	1437.91	-3771.96	327.64	1423.56	-4195.51	306.80	1469.89	137.55	1150.27	74.20	726.02	1056.74	74.63	0.00
3.07000	-3556.09	143.16	25.82	-3570.20	153.83	39.44	-3657.45	347.58	5.24	-3683.75	331.35	33.48	-3457.81	-37.90	14.96	-3548.80	-45.19	31.63	-4620.86	442.61	-159.53	-3421.51	60.17	-9.07	-3569.92	90.24	1094.88	0.00	0.00	0.00	-3562.94	53.28	1445.91	-3511.55	147.96	1437.96	-3770.68	327.68	1422.98	-4199.04	306.45	1469.42	140.08	1150.96	74.21	726.49	1056.69	74.66	0.00
3.08000	-3556.09	143.16	25.82	-3570.20	153.83	39.44	-3615.88	345.61	12.98	-3703.26	331.20	30.16	-3457.81	-37.90	14.96	-3548.80	-45.19	31.63	-4623.31	442.15	-160.30	-3414.72	59.25	-8.88	-3569.92	90.24	1094.88	0.00	0.00	0.00	-3562.94	53.28	1445.91	-3505.58	146.50	1437.92	-3769.39	327.71	1422.39	-4202.47	306.11	1468.95	138.16	1150.95	73.96	727.91	1056.75	74.88	0.00
3.09000	-3556.09	143.16	25.82	-3570.20	153.83	39.44	-3638.57	347.53	9.99	-3705.11	331.09	30.79	-3457.81	-37.90	14.96	-3548.80	-45.19	31.63	-4625.72	441.69	-161.07	-3407.91	58.34	-8.69	-3569.92	90.24	1094.88	0.00	0.00	0.00	-3562.94	53.28	1445.91	-3507.68	144.99	1438.61	-3768.06	327.74	1421.81	-4205.79	305.77	1468.47	138.37	1150.38	74.10	727.39	1057.11	74.47	0.00
3.10000	-3556.09	143.16	25.82	-3570.20	153.83	39.44	-3639.79	348.15	9.66	-3678.76	330.01	34.08	-3457.81	-37.90	14.96	-3548.80	-45.19	31.63	-4628.08	441.22	-161.83	-3401.06	57.44	-8.49	-3569.92	90.24	1094.88	0.00	0.00	0.00	-3562.99	53.28	1445.91	-3524.44	143.48	1439.58	-3766.71	327.76	1421.22	-4208.99	305.43	1467.98	140.49	1150.84	74.46	727.59	1056.96	74.78	0.00
3.11000	-3556.09	143.16	25.82	-3570.20	153.83	39.44	-3640.93	345.92	8.18	-3666.03	329.81	35.67	-3457.81	-37.90	14.96	-3548.80	-45.19	31.63	-4630.40	440.74	-162.59	-3394.19	56.54	-8.28	-3569.92	90.24	1094.88	0.00	0.00	0.00	-3613.18	49.77	1445.80	-3517.09	141.79	1439.56	-3765.33	327.77	1420.63	-4212.09	305.10	1467.49	140.64	1150.90	74.58	726.91	1057.61	74.37	0.00
3.12000	-3556.09	143.16	25.82	-3570.20	153.83	39.44	-3668.51	348.89	3.81	-3670.03	330.09	36.49	-3457.81	-37.90	14.96	-3548.80	-45.19	31.63	-4632.67	440.26	-163.35	-3387.29	55.66	-8.08	-3569.91	90.24	1094.89	0.00	0.00	0.00	-3614.89	46.35	1446.62	-3511.93	140.21	1439.82	-3763.93	327.77	1420.04	-4215.07	304.76	1466.99	139.68	1150.96	74.35	727.19	1057.80	74.43	0.00
3.13000	-3556.09	143.16	25.82	-3570.20	153.83	39.44	-3647.96	348.65	5.19	-3669.73	328.83	37.04	-3457.81	-37.90	14.96	-3548.80	-45.19	31.63	-4634.89	439.78	-164.10	-3380.36	54.78	-7.87	-3555.29	86.56	1095.29	0.00	0.00	0.00	-3593.43	45.30	1445.49	-3512.55	137.85	1439.98	-3762.49	327.77	1419.45	-4217.94	304.44	1466.48	138.91	1151.99	73.68	725.30	1056.74	74.35	0.00
3.14000	-3556.09	143.16	25.82	-3570.20	153.83	39.44	-3695.10	349.51	-0.19	-3687.73	328.77	33.76	-3457.81	-37.90	14.96	-3548.80	-45.19	31.63	-4637.07	439.29	-164.84	-3373.41	53.91	-7.66	-3544.87	85.40	1095.82	0.00	0.00	0.00	-3568.72	44.36	1445.59	-3526.17	136.35	1440.90	-3761.04	327.77	1418.85	-4220.71	304.11	1465.97	138.56	1152.00	73.74	725.72	1057.00	74.32	0.00
3.15000	-3556.09	143.16	25.82	-3570.20	153.83	39.44	-3666.93	348.91	4.67	-3661.40	328.12	37.22	-3457.81	-37.90	14.96	-3548.80	-45.19	31.63	-4639.20	438.80	-165.58	-3366.43	53.05	-7.45	-3542.29	84.17	1096.84	0.00	0.00	0.00	-3559.49	40.52	1444.34	-3520.78	133.74	1440.58	-3759.55	327.75	1418.26	-4223.36	303.78	1465.44	139.43	1151.77	74.03	727.55	1056.46	74.86	0.00
3.16000	-3556.09	143.16	25.82	-3570.20	153.83	39.44	-3632.45	347.03	10.75	-3672.69	327.93	36.37	-3457.81	-37.90	14.96	-3548.80	-45.19	31.63	-4641.28	438.30	-166.32	-3359.42	52.20	-7.23	-3559.55	81.91	1094.40	0.00	0.00	0.00	-3565.85	39.68	1443.37	-3518.76	131.87	1441.28	-3758.04	327.73	1417.67	-4225.91	303.46	1464.91	138.45	1151.57	73.58	719.27	1056.09	71.64	0.00
3.17000	-3556.09	143.16	25.82	-3570.20	153.83	39.44	-3673.17	348.74	4.09	-3697.61	328.20	34.51	-3457.81	-37.90	14.96	-3548.80	-45.19	31.63	-4643.32	437.79	-167.05	-3352.38	51.35	-7.01	-3559.09	81.06	1095.39	0.00	0.00	0.00	-3569.23	37.88	1443.95	-3511.78	130.16	1442.08	-3756.50	327.70	1417.08	-4228.35	303.14	1464.38	136.35	1151.03	73.68	724.36	1056.82	73.41	0.00
3.18000	-3556.09	143.16	25.82	-3570.20	153.83	39.44	-3674.09	347.83	4.39	-3676.49	327.16	37.88	-3457.81	-37.90	14.96	-3548.80	-45.19	31.63	-4645.31	437.28	-167.78	-3345.32	50.51	-6.79	-3551.46	77.82	1095.26	0.00	0.00	0.00	-3553.58	33.06	1445.55	-3508.70	128.02	1442.18	-3754.94	327.67	1416.48	-4230.67	302.82	1463.84	137.26	1151.76	73.83	727.37	1056.24	74.75	0.00
3.19000	-3556.09	143.16	25.82	-3570.20	153.83	39.44	-3650.83	346.87	7.74	-3703.91	328.21	33.60	-3457.81	-37.90	14.96	-3548.80	-45.19	31.63	-4647.25	436.76	-168.50	-3338.23	49.69	-6.57	-3530.76	75.05	1094.55	0.00	0.00	0.00	-3529.88	30.31	1446.15	-3497.83	126.23	1442.70	-3753.34	327.63	1415.89	-4232.90	302.51	1463.29	139.88	1151.22	74.49	726.54	1056.76	74.63	0.00
3.20000	-3556.09	143.16	25.82	-3570.20	153.83	39.44	-3657.67	346.81	6.16	-3677.83	325.39	37.56	-3457.81	-37.90	14.96	-3548.80	-45.19	31.63	-4649.14	436.24	-169.21	-3331.12	48.87	-6.34	-3526.37	72.21	1094.56	0.00	0.00	0.00	-3574.81	29.09	1446.52	-3517.09	125.07	1443.12	-3751.72	327.58	1415.29	-4235.01	302.20	1462.73	138.07	1151.02	73.96	726.43	1056.90	74.59	0.00
3.21000	-3556.09	143.16	25.82	-3570.20	153.83	39.44	-3664.04	347.15	4.82	-3683.84	325.26	34.69	-3457.81	-37.90	14.96	-3548.80	-45.19	31.63	-4650.98	435.71	-169.93	-3323.98	48.05	-6.11	-3521.13	69.60	1095.59	0.00	0.00	0.00	-3559.88	27.46	1445.86	-3514.88	123.84	1443.77	-3750.08	327.53	1414.70	-4237.02	301.89	1462.17	138.63	1150.10	74.16	728.92	1058.08	72.90	0.00
3.22000	-3556.09	143.16	25.82	-3570.20	153.83	39.44	-3647.67	346.52	8.24	-3703.37	324.77	33.96	-3457.81	-37.90	14.96	-3548.80	-45.19	31.63	-4652.77	435.18	-170.63	-3316.82	47.25	-5.88	-3551.65	67.18	1094.73	0.00	0.00	0.00	-3531.60	25.13	1444.71	-3504.95	121.97	1444.32	-3748.40	327.47	1414.10	-4238.92	301.58	1461.60	136.66	1151.93	73.20	728.31	1056.86	74.39	0.00
3.23000	-3556.09	143.16	25.82	-3570.20	153.83	39.44	-3635.94	344.30	10.74	-3674.31	324.12	37.81	-3457.81	-37.90	14.96	-3548.80	-45.19	31.63	-4654.51	434.64	-171.34	-3309.64	46.45	-5.64	-3538.33	64.34	1095.61	0.00	0.00	0.00	-3518.55	22.71	1443.74	-3506.55	120.19	1444.72	-3746.70	327.40	1413.50	-4240.71	301.27	1461.03	135.63	1151.43	73.38	728.19	1057.57	74.63	0.00
3.24000	-3556.09	143.16	25.82	-3570.20	153.83	39.44	-3647.36	343.30	10.80	-3681.93	322.07	37.20	-3457.81	-37.90	14.96	-3548.80	-45.19	31.63	-4656.20	434.10	-172.03	-3302.43	45.67	-5.40	-3515.96	64.66	1095.24	0.00	0.00	0.00	-3557.41	19.56	1445.05	-3500.05	117.06	1444.86	-3744.97	327.33	1412.91	-4242.40	300.97	1460.45	140.83	1150.62	74.45	727.06	1056.99	74.55	0.00
3.25000	-3556.09	143.16	25.82	-3570.20	153.83	39.44	-3647.33	341.32	10.47	-3648.14	321.08	44.63	-3457.81	-37.90	14.96	-3548.80	-45.19	31.63	-4657.84	433.55	-172.73	-3295.19	44.89	-5.16	-3546.76	61.32	1093.75	0.00	0.00	0.00	-3561.05	16.14	1445.17	-3491.64	115.63	1445.67	-3743.22	327.25	1412.31	-4243.99	300.67	1459.86	140.24	1151.13	74.26	727.24	1056.15	74.77	0.00
3.26000	-3556.09	143.16	25.82	-3570.20	153.83	39.44	-3663.52	341.46	10.21	-3673.16	318.88	41.94	-3457.81	-37.90	14.96	-3548.80	-45.19	31.63	-4659.43	433.00	-173.41	-3287.94	44.12	-4.92	-3541.34	58.36	1093.51	0.00	0.00	0.00	-3591.41	14.11	1446.14	-3489.29	114.02	1446.08	-3741.43	327.17	1411.71	-4245.46	300.37	1459.27	138.89	1149.81	74.38	727.34	1055.78	74.86	0.00
3.27000	-3556.09	143.16	25.82	-3570.20	153.83	39.44	-3655.83	341.96	14.02	-3674.99	319.25	43.05	-3457.81	-37.90	14.96	-3548.80	-45.19	31.63	-4660.96	432.44	-174.10	-3280.65	43.35	-4.67	-3569.83	57.44	1093.10	0.00	0.00	0.00	-3588.75	12.05	1446.69	-3499.42	112.09	1446.26	-3739.62	327.07	1411.12	-4246.84	300.07	1458.67	138.64	1151.18	73.90	727.12	1056.25	74.74	0.00
3.28000	-3556.09	143.16	25.82	-3570.20	153.83	39.44	-3671.63	339.65	13.23	-3652.86	317.29	47.62	-3457.81	-37.90	14.96	-3548.80	-45.19	31.63	-4662.45	431.87	-174.77	-3273.35	42.60	-4.42	-3540.73	56.29	1093.46	0.00	0.00	0.00	-3572.68	8.20	1447.13	-3517.19	109.17	1446.44	-3737.78	326.97	1410.52	-4248.11	299.77	1458.07	139.39	1150.53	74.19	726.06	1057.02	74.38	0.00
3.29000	-3556.09	143.16	25.82	-3570.20	153.83	39.44	-3655.88	339.27	18.04	-3676.89	317.09	48.17	-3457.81	-37.90	14.96	-3548.80	-45.19	31.63	-4663.88	431.30	-175.44	-3266.03	41.85	-4.17	-3548.83	53.59	1093.66	0.00	0.00	0.00	-3518.80	5.73	1446.10	-3508.20	107.81	1446.92	-3735.91	326.87	1409.92	-4249.27	299.48	1457.46	138.41	1150.29	73.87	726.15	1056.60	74.58	0.00
3.30000	-3556.09	143.16	25.82	-3570.20	153.83	39.44	-3685.71	337.00	15.66	-3715.64	315.29	46.12	-3457.81	-37.90	14.96	-3548.80	-45.19	31.63	-4665.25	430.72	-176.11	-3258.68	41.11	-3.92	-3514.21	52.86	1094.83	0.00	0.00	0.00	-3546.02	4.42	1446.81	-3495.92	107.09	1447.67	-3734.02	326.76	1409.33	-4250.33	299.19	1456.85	139.34	1150.48	74.14	725.71	1057.41	74.17	0.00
3.31000	-3556.09	143.16	25.82	-3570.20	153.83	39.44	-3638.23	334.51	25.97	-3673.83	311.38	53.78	-3457.81	-37.90	14.96	-3548.80	-45.19	31.63	-4666.58	430.14	-176.77	-3251.31	40.38	-3.66	-3523.45	51.19	1094.45	0.00	0.00	0.00	-3529.21	2.12	1446.68	-3491.04	105.81	1448.16	-3732.09	326.64	1408.73	-4251.29	298.90	1456.23	139.46	1149.46	74.79	726.42	1057.60	74.25	0.00
3.32000	-3556.09	143.16	25.82	-3570.20	153.83	39.44	-3650.26	333.21	26.30	-3658.88	309.63	59.58	-3457.81	-37.90	14.96	-3548.80	-45.19	31.63	-4667.85	429.55	-177.43	-3243.92	39.65	-3.40	-3524.83	50.03	1094.67	0.00	0.00	0.00	-3516.59	-0.33	1446.60	-3497.95	103.26	1448.57	-3730.14	326.52	1408.13	-4252.15	298.61	1455.60	141.26	1150.07	74.91	727.32	1057.22	74.57	0.00
3.33000	-3556.09	143.16	25.82	-3570.20	153.83	39.44	-3646.47	331.17	31.19	-3703.03	308.95	55.99	-3457.81	-37.90	14.96	-3548.80	-45.19	31.63	-4669.06	428.95	-178.08	-3236.50	38.93	-3.14	-3533.94	48.15	1093.54	0.00	0.00	0.00	-3531.75	-2.06	1447.92	-3506.84	100.25	1449.63	-3728.16	326.39	1407.54	-4252.90	298.32	1454.97	139.44	1150.98	74.28	727.11	1056.99	74.60	0.00
3.34000	-3556.09	143.16	25.82	-3570.20	153.83	39.44	-3670.41	326.96	29.15	-3673.44	305.82	63.66	-3457.81	-37.90	14.96	-3548.80	-45.19	31.63	-4670.22	428.35	-178.72	-3229.07	38.23	-2.88	-3527.16	49.55	1094.12	0.00	0.00	0.00	-3518.61	-4.25	1445.91	-3502.59	98.42	1449.14	-3726.16	326.25	1406.94	-4253.55	298.04	1454.34	139.78	1151.01	74.33	727.49	1056.44	74.86	0.00
3.35000	-3556.09	143.16	25.82	-3570.20	153.83	39.44	-3692.95	325.66	29.62	-3658.61	302.27	69.88	-3457.81	-37.90	14.96	-3548.80	-45.19	31.63	-4671.33	427.75	-179.36	-3221.62	37.52	-2.61	-3497.52	48.36	1095.69	0.00	0.00	0.00	-3519.08	-6.75	1447.48	-3493.48	98.00	1449.50	-3724.12	326.11	1406.35	-4254.10	297.76	1453.70	138.35	1150.97	74.10	727.03	1057.06	74.47	0.00
3.36000	-3556.09	143.16	25.82	-3570.20	153.83	39.44	-3687.77	320.11	33.81	-3673.38	298.99	73.21	-3457.81	-37.90	14.96	-3548.80	-45.19	31.63	-4672.38	427.13	-179.99	-3214.14	36.83	-2.34	-3487.64	46.52	1096.46	0.00	0.00	0.00	-3528.54	-7.86	1447.32	-3493.39	96.45	1449.15	-3722.05	325.96	1405.75	-4254.54	297.48	1453.05	138.66	1151.18	73.97	726.21	1057.46	74.12	0.00
3.37000	-3556.09	143.16	25.82	-3570.20	153.83	39.44	-3699.01	318.24	37.41	-3667.31	295.19	75.87	-3457.81	-37.90	14.96	-3548.80	-45.19	31.63	-4673.37	426.52	-180.62	-3206.65	36.14	-2.07	-3506.59	47.40	1096.59	0.00	0.00	0.00	-3529.44	-8.70	1447.39	-3495.32	94.65	1449.23	-3719.96	325.80	1405.16	-4254.89	297.20	1452.40	140.17	1150.84	74.51	726.33	1057.52	74.19	0.00
3.38000	-3556.09	143.16	25.82	-3570.20	153.83	39.44	-3663.07	314.03	47.26	-3673.35	290.19	80.73	-3457.81	-37.90	14.96	-3548.80	-45.19	31.63	-4674.30	425.89	-181.24	-3199.13	35.47	-1.80	-3510.23	45.95	1095.98	0.00	0.00	0.00	-3494.72	-10.70	1447.89	-3502.03	94.01	1450.21	-3717.84	325.64	1404.56	-4255.14	296.92	1451.75	137.48	1151.13	73.75	728.29	1056.95	74.91	0.00
3.39000	-3556.09	143.16	25.82	-3570.20	153.83	39.44	-3689.59	308.66	47.56	-3665.67	285.79	86.30	-3457.81	-37.90	14.96	-3548.80	-45.19	31.63	-4675.18	425.26	-181.85	-3191.60	34.80	-1.53	-3514.65	45.66	1096.15	0.00	0.00	0.00	-3517.91	-12.81	1448.91	-3474.18	91.58	1450.15	-3715.69	325.47	1403.97	-4255.28	296.64	1451.09	138.30	1150.69	74.10	727.59	1057.39	74.59	0.00
3.40000	-3556.09	143.16	25.82	-3570.20	153.83	39.44	-3701.95	304.38	47.21	-3668.75	281.85	87.73	-3457.81	-37.90	14.96	-3548.80	-45.19	31.63	-4676.01	424.63	-182.46	-3184.05	34.13	-1.25	-3516.44	45.49	1096.53	0.00	0.00	0.00	-3533.43	-15.14	1448.77	-3490.05	90.67	1451.19	-3713.51	325.29	1403.38	-4255.33	296.37	1450.43	138.21	1150.98	73.89	726.40	1057.29	74.45	0.00
3.41000	-3556.09	143.16	25.82	-3570.20	153.83	39.44	-3707.91	300.28	50.20	-3673.82	276.54	89.42	-3457.81	-37.90	14.96	-3548.80	-45.19	31.63	-4676.77	423.99	-183.07	-3176.47	33.48	-0.97	-3514.88	45.29	1096.83	0.00	0.00	0.00	-3531.90	-17.12	1448.96	-3494.28	89.98	1452.16	-3711.31	325.11	1402.79	-4255.27	296.10	1449.76	139.75	1150.83	74.39	727.15	1056.83	74.58	0.00
3.42000	-3556.09	143.16	25.82	-3570.20	153.83	39.44	-3713.94	296.20	53.23	-3682.99	272.72	92.34	-3457.81	-37.90	14.96	-3548.80	-45.19	31.63	-4677.47	423.34	-183.66	-3168.88	32.83	-0.69	-3523.85	43.18	1096.39	0.00	0.00	0.00	-3521.29	-18.52	1449.14	-3495.76	88.84	1452.48	-3709.07	324.92	1402.19	-4255.12	295.83	1449.09	140.32	1151.32	74.33	726.43	1056.75	74.48	0.00
3.43000	-3556.09	143.16	25.82	-3570.20	153.83	39.44	-3720.05	292.15	56.31	-3676.96	266.85	95.58	-3457.81	-37.90	14.96	-3548.80	-45.19	31.63	-4678.12	422.69	-184.26	-3161.28	32.19	-0.40	-3497.43	43.70	1096.26	0.00	0.00	0.00	-3539.07	-21.06	1449.35	-3496.90	85.97	1452.16	-3706.80	324.73	1401.60	-4254.87	295.56	1448.41	136.35	1153.31	73.03	727.10	1056.97	74.66	0.00
3.44000	-3556.09	143.16	25.82	-3570.20	153.83	39.44	-3726.23	288.13	59.43	-3677.61	261.88	99.21	-3457.81	-37.90	14.96	-3548.80	-45.19	31.63	-4678.71	422.03	-184.84	-3153.65	31.55	-0.12	-3497.34	43.40	1097.44	0.00	0.00	0.00	-3521.23	-20.40	1449.65	-3487.42	85.65	1452.18	-3704.51	324.53	1401.01	-4254.52	295.29	1447.73	138.37	1151.69	73.86	727.85	1056.70	74.77	0.00
3.45000	-3556.09	143.16	25.82	-3570.26	153.83	39.43	-3732.49	284.14	62.60	-3678.36	256.96	102.86	-3457.81	-37.90	14.96	-3548.80	-45.19	31.63	-4679.24	421.36	-185.42	-3146.01	30.93	0.17	-3496.41	40.15	1097.95	0.00	0.00	0.00	-3495.82	-21.06	1449.54	-3483.86	85.18	1452.37	-3702.19	324.32	1400.43	-4254.07	295.02	1447.05	137.59	1151.23	73.64	725.98	1056.44	74.48	0.00
3.46000	-3556.09	143.16	25.82	-3633.26	156.25	28.11	-3738.81	280.17	65.80	-3679.23	252.10	106.54	-3457.81	-37.90	14.96	-3548.80	-45.19	31.63	-4679.70	420.69	-185.99	-3138.35	30.31	0.46	-3540.24	40.73	1097.50	0.00	0.00	0.00	-3500.74	-22.25	1450.07	-3503.30	84.45	1453.33	-3699.84	324.11	1399.84	-4253.52	294.76	1446.36	139.45	1150.56	74.10	726.57	1056.10	74.79	0.00
3.47000	-3556.13	143.17	25.82	-3607.54	156.67	30.93	-3745.20	276.23	69.06	-3680.22	247.29	110.25	-3457.81	-37.90	14.96	-3548.80	-45.19	31.63	-4680.11	420.02	-186.56	-3130.67	29.70	0.75	-3492.97	40.86	1097.74	0.00	0.00	0.00	-3504.92	-24.19	1450.03	-3489.97	83.04	1453.29	-3697.46	323.89	1399.25	-4252.88	294.49	1445.67	140.33	1150.75	74.36	727.20	1056.63	74.69	0.00
3.48000	-3594.01	143.55	18.77	-3606.96	153.98	29.96	-3751.65	272.32	72.35	-3681.31	242.53	113.98	-3457.81	-37.90	14.96	-3548.80	-45.19	31.63	-4680.46	419.33	-187.12	-3122.98	29.09	1.05	-3509.93	38.77	1098.18	0.00	0.00	0.00	-3496.63	-24.00	1449.80	-3481.97	82.52	1453.29	-3695.04	323.66	1398.67	-4252.13	294.23	1444.98	140.35	1151.26	74.43	727.31	1056.74	74.76	0.00
3.49000	-3563.86	148.36	23.44	-3579.08	152.03	35.98	-3758.17	268.44	75.68	-3682.51	237.83	117.74	-3457.81	-37.90	14.96	-3548.80	-45.19	31.63	-4680.74	418.64	-187.67	-3115.27	28.50	1.35	-3487.27	38.46	1098.42	0.00	0.00	0.00	-3513.61	-24.69	1450.42	-3500.01	81.62	1454.07	-3692.61	323.43	1398.08	-4251.30	293.97	1444.28	142.39	1149.77	75.16	727.00	1056.06	75.09	0.00
3.50000	-3571.85	146.95	21.31	-3625.76	150.73	28.84	-3764.76	264.58	79.06	-3683.81	233.17	121.52	-3457.81	-37.90	14.96	-3548.80	-45.19	31.63	-4680.97	417.95	-188.22	-3107.54	27.91	1.64	-3491.20	36.42	1098.07	0.00	0.00	0.00	-3508.77	-26.19	1450.46	-3474.09	81.83	1453.73	-3690.14	323.19	1397.50	-4250.36	293.71	1443.58	140.80	1149.04	74.99	728.02	1056.31	75.20	0.00
3.51000	-3576.80	146.36	19.42	-3604.29	151.07	31.26	-3771.40	260.75	82.47	-3685.22	228.57	125.33	-3457.81	-37.90	14.96	-3548.80	-45.19	31.63	-4681.13	417.25	-188.76	-3099.80	27.33	1.94	-3493.46	35.53	1098.39	0.00	0.00	0.00	-3503.29	-26.70	1450.63	-3453.63	81.69	1453.16	-3687.64	322.95	1396.92	-4249.33	293.45	1442.87	140.16	1150.87	74.48	728.18	1056.69	75.04	0.00
3.52000	-3564.46	146.02	21.88	-3573.24	149.84	37.53	-3778.11	256.94	85.93	-3686.73	224.02	129.16	-3457.81	-37.90	14.96	-3548.80	-45.19	31.63	-4681.23	416.54	-189.29	-3092.04	26.75	2.25	-3500.63	35.28	1098.13	0.00	0.00	0.00	-3501.57	-26.89	1450.78	-3457.57	81.52	1452.91	-3685.11	322.69	1396.34	-4248.21	293.19	1442.16	140.36	1150.60	74.60	727.92	1056.92	74.83	0.00
3.53000	-3525.56	146.16	25.84	-3610.53	148.79	32.09	-3784.87	253.17	89.42	-3688.35	219.53	133.01	-3457.81	-37.90	14.96	-3548.80	-45.19	31.63	-4681.26	415.83	-189.82	-3084.27	26.18	2.55	-3492.96	33.81	1098.79	0.00	0.00	0.00	-3508.77	-27.23	1450.77	-3478.67	81.02	1453.35	-3682.55	322.44	1395.76	-4246.99	292.94	1441.45	140.54	1149.81	74.71	728.65	1056.53	75.16	0.00
3.54000	-3527.85	145.47	25.91	-3612.94	146.57	31.51	-3791.69	249.42	92.95	-3690.06	215.08	136.89	-3457.81	-37.90	14.96	-3548.80	-45.19	31.63	-4681.23	415.11	-190.34	-3076.48	25.62	2.86	-3504.38	34.19	1097.63	0.00	0.00	0.00	-3516.67	-28.96	1451.43	-3500.31	81.41	1453.80	-3679.96	322.17	1395.18	-4245.67	292.68	1440.74	138.44	1151.78	73.77	727.23	1056.50	74.83	0.00
3.55000	-3518.99	145.54	24.94	-3623.26	145.29	29.66	-3798.56	245.69	96.52	-3691.87	210.69	140.78	-3457.81	-37.90	14.96	-3548.80	-45.19	31.63	-4681.14	414.38	-190.85	-3068.68	25.07	3.17	-3496.62	34.55	1097.37	0.00	0.00	0.00	-3503.42	-27.57	1451.10	-3499.84	79.88	1455.19	-3677.35	321.90	1394.60	-4244.26	292.43	1440.02	139.51	1151.43	73.97	727.03	1056.44	74.86	0.00
3.56000	-3516.85	143.12	24.90	-3546.37	142.40	39.21	-3805.49	242.00	100.13	-3693.78	206.34	144.70	-3457.81	-37.90	14.96	-3548.80	-45.19	31.63	-4680.99	413.65	-191.36	-3060.87	24.52	3.48	-3475.67	34.34	1098.30	0.00	0.00	0.00	-3484.77	-27.62	1450.34	-3502.66	79.39	1455.53	-3674.70	321.63	1394.03	-4242.76	292.17	1439.30	139.89	1150.93	74.42	726.51	1056.11	74.95	0.00
3.57000	-3510.24	142.77	25.05	-3573.15	139.62	33.01	-3812.47	238.33	103.77	-3695.78	202.05	148.64	-3457.81	-37.90	14.96	-3548.80	-45.19	31.63	-4680.77	412.91	-191.86	-3053.04	23.98	3.79	-3485.41	32.01	1098.22	0.00	0.00	0.00	-3473.20	-28.53	1449.98	-3504.16	78.93	1455.81	-3672.02	321.34	1393.45	-4241.16	291.92	1438.57	139.91	1150.29	74.44	726.81	1056.18	74.97	0.00
3.58000	-3505.16	141.87	24.92	-3491.93	139.09	44.79	-3819.50	234.69	107.44	-3697.88	197.81	152.61	-3457.81	-37.90	14.96	-3548.80	-45.19	31.63	-4680.48	412.17	-192.36	-3045.20	23.45	4.10	-3499.93	31.56	1096.59	0.00	0.00	0.00	-3474.45	-29.67	1450.18	-3504.37	78.51	1456.04	-3669.32	321.05	1392.88	-4239.47	291.67	1437.85	136.37	1150.90	73.60	727.61	1056.77	74.87	0.00
3.59000	-3486.60	142.15	27.78	-3537.29	137.08	34.91	-3826.58	231.07	111.16	-3700.06	193.62	156.59	-3457.81	-37.90	14.96	-3548.80	-45.19	31.63	-4680.13	411.42	-192.84	-3037.35	22.92	4.42	-3481.22	32.02	1098.61	0.00	0.00	0.00	-3481.71	-29.72	1451.41	-3503.33	78.11	1456.20	-3666.58	320.76	1392.31	-4237.69	291.42	1437.12	137.78	1150.92	73.83	727.43	1057.04	74.57	0.00
3.60000	-3498.35	138.77	24.90	-3552.57	135.61	30.25	-3833.70	227.48	114.90	-3702.34	189.48	160.59	-3457.81	-37.90	14.96	-3548.80	-45.19	31.63	-4679.71	410.66	-193.32	-3029.48	22.40	4.73	-3477.65	32.98	1099.06	0.00	0.00	0.00	-3484.92	-29.89	1451.01	-3501.09	77.75	1456.32	-3663.81	320.46	1391.74	-4235.81	291.17	1436.39	139.15	1150.52	74.32	728.40	1057.31	74.68	0.00
3.61000	-3452.57	139.95	31.86	-3535.08	133.15	30.30	-3840.87	223.92	118.68	-3704.70	185.38	164.61	-3457.81	-37.90	14.96	-3548.80	-45.19	31.63	-4679.23	409.90	-193.79	-3021.60	21.89	5.05	-3480.18	33.11	1098.75	0.00	0.00	0.00	-3473.52	-29.47	1450.97	-3497.67	77.43	1456.38	-3661.02	320.15	1391.18	-4233.85	290.92	1435.65	138.43	1151.03	74.06	728.92	1056.52	75.13	0.00
3.62000	-3489.36	139.19	23.67	-3511.92	132.14	33.92	-3848.09	220.38	122.50	-3707.15	181.34	168.65	-3457.81	-37.90	14.96	-3548.80	-45.19	31.63	-4678.68	409.13	-194.26	-3013.71	21.39	5.37	-3461.36	33.56	1099.44	0.00	0.00	0.00	-3459.19	-29.24	1450.56	-3493.14	77.13	1456.39	-3658.19	319.83	1390.61	-4231.79	290.67	1434.92	141.52	1150.05	74.82	728.21	1055.95	75.29	0.00
3.63000	-3457.57	138.40	25.68	-3533.70	128.74	29.72	-3855.34	216.87	126.34	-3709.69	177.35	172.70	-3457.81	-37.90	14.96	-3548.80	-45.19	31.63	-4678.06	408.35	-194.71	-3005.80	20.89	5.69	-3471.99	33.19	1099.35	0.00	0.00	0.00	-3454.59	-29.35	1449.81	-3487.51	76.87	1456.34	-3655.33	319.51	1390.05	-4229.64	290.43	1434.18	140.08	1150.87	74.13	726.45	1056.79	74.62	0.00
3.64000	-3459.02	137.16	22.27	-3541.60	130.26	27.68	-3862.64	213.39	130.22	-3712.30	173.41	176.78	-3457.81	-37.90	14.96	-3548.80	-45.19	31.63	-4677.38	407.57	-195.17	-2997.89	20.40	6.02	-3478.25	32.58	1098.87	0.00	0.00	0.00	-3465.81	-30.30	1450.30	-3480.84	76.65	1456.26	-3652.44	319.19	1389.49	-4227.39	290.18	1433.44	137.82	1150.89	73.92	726.80	1056.83	74.70	0.00
3.65000	-3482.64	137.41	18.87	-3454.69	128.48	40.29	-3869.97	209.94	134.13	-3715.00	169.51	180.87	-3457.81	-37.90	14.96	-3548.80	-45.19	31.63	-4676.62	406.78	-195.61	-2989.96	19.91	6.34	-3466.78	34.39	1099.25	0.00	0.00	0.00	-3484.70	-30.05	1450.33	-3473.16	76.45	1456.12	-3649.52	318.85	1388.93	-4225.06	289.94	1432.70	139.44	1150.02	74.48	727.85	1056.26	75.07	0.00
3.66000	-3451.96	135.58	21.61	-3412.64	127.38	45.45	-3877.34	206.51	138.07	-3717.78	165.67	184.98	-3457.81	-37.90	14.96	-3548.80	-45.19	31.63	-4675.80	405.99	-196.04	-2982.02	19.43	6.67	-3458.77	33.67	1099.98	0.00	0.00	0.00	-3482.46	-29.48	1449.88	-3464.51	76.29	1455.94	-3646.57	318.51	1388.37	-4222.64	289.69	1431.95	139.79	1150.07	74.65	728.24	1056.50	73.57	0.00
3.67000	-3440.55	134.60	21.59	-3384.73	126.60	48.10	-3884.75	203.10	142.03	-3720.63	161.87	189.10	-3457.81	-37.90	14.96	-3548.80	-45.19	31.63	-4674.91	405.18	-196.47	-2974.08	18.96	7.00	-3489.47	33.91	1100.31	0.00	0.00	0.00	-3465.08	-29.09	1449.14	-3454.94	76.16	1455.72	-3643.59	318.17	1387.82	-4220.13	289.45	1431.21	140.17	1150.32	74.66	727.97	1056.85	74.26	0.00
3.68000	-3426.40	134.36	22.35	-3369.59	126.16	48.67	-3892.19	199.73	146.03	-3723.56	158.12	193.24	-3457.81	-37.90	14.96	-3548.80	-45.19	31.63	-4673.95	404.38	-196.89	-2966.12	18.50	7.33	-3429.85	34.46	1100.91	0.00	0.00	0.00	-3462.80	-29.61	1448.79	-3444.48	76.07	1455.46	-3640.58	317.82	1387.27	-4217.52	289.20	1430.46	142.27	1149.52	75.10	727.90	1056.25	74.90	0.00
3.69000	-3410.78	134.74	23.83	-3365.85	126.07	47.59	-3899.67	196.38	150.06	-3726.57	154.43	197.40	-3457.81	-37.90	14.96	-3548.80	-45.19	31.63	-4672.92	403.56	-197.31	-2958.15	18.04	7.66	-3464.48	34.50	1100.20	0.00	0.00	0.00	-3455.67	-29.71	1448.86	-3433.17	76.01	1455.15	-3637.54	317.46	1386.72	-4214.83	288.96	1429.71	139.21	1150.22	74.46	727.14	1056.26	74.73	0.00
3.70000	-3394.95	135.64	25.95	-3372.15	126.34	45.30	-3907.17	193.06	154.11	-3729.64	150.77	201.57	-3457.81	-37.90	14.96	-3548.80	-45.19	31.63	-4671.82	402.74	-197.71	-2950.17	17.59	7.99	-3451.00	35.44	1099.85	0.00	0.00	0.00	-3439.81	-29.94	1448.95	-3421.05	75.98	1454.81	-3634.47	317.10	1386.17	-4212.05	288.72	1428.96	137.85	1151.22	73.89	727.26	1056.25	74.80	0.00
3.71000	-3380.15	136.95	28.63	-3387.11	126.99	42.22	-3914.71	189.76	158.20	-3732.79	147.17	205.75	-3457.81	-37.90	14.96	-3548.80	-45.19	31.63	-4670.65	401.91	-198.11	-2942.19	17.14	8.33	-3440.40	34.79	1099.20	0.00	0.00	0.00	-3434.29	-29.76	1448.50	-3408.17	75.99	1454.44	-3631.36	316.73	1385.62	-4209.18	288.47	1428.21	140.62	1150.67	74.42	727.89	1055.63	75.18	0.00
3.72000	-3367.64	138.56	31.81	-3409.37	128.02	38.78	-3922.27	186.49	162.30	-3736.01	143.61	209.95	-3457.81	-37.90	14.96	-3548.80	-45.19	31.63	-4669.41	401.08	-198.50	-2934.19	16.70	8.66	-3455.50	34.35	1099.20	0.00	0.00	0.00	-3443.18	-29.60	1448.00	-3394.56	76.03	1454.03	-3628.23	316.35	1385.08	-4206.23	288.23	1427.46	139.39	1150.45	74.39	728.39	1055.40	75.39	0.00
3.73000	-3358.70	140.37	35.42	-3428.88	127.06	36.60	-3929.86	183.25	166.44	-3739.29	140.11	214.16	-3457.81	-37.90	14.96	-3548.80	-45.19	31.63	-4668.10	400.24	-198.88	-2926.18	16.27	9.00	-3466.09	34.08	1098.60	0.00	0.00	0.00	-3455.80	-29.68	1447.99	-3380.26	76.10	1453.58	-3625.06	315.97	1384.54	-4203.18	287.99	1426.70	139.33	1151.44	74.15	727.37	1056.18	74.92	0.00
3.74000	-3358.21	141.90	38.41	-3458.80	131.65	31.15	-3937.47	180.03	170.60	-3742.65	136.64	218.39	-3457.81	-37.90	14.96	-3548.80	-45.19	31.63	-4666.71	399.39	-199.26	-2918.17	15.85	9.34	-3447.00	35.57	1098.70	0.00	0.00	0.00	-3449.38	-30.17	1448.04	-3365.31	76.20	1453.11	-3621.87	315.58	1384.00	-4200.05	287.75	1425.95	139.93	1150.50	74.50	728.30	1056.12	75.20	0.00
3.75000	-3375.44	143.30	37.18	-3454.91	130.91	33.01	-3945.10	176.84	174.78	-3746.06	133.23	222.62	-3457.81	-37.90	14.96	-3548.80	-45.19	31.63	-4665.25	398.54	-199.62	-2910.15	15.43	9.68	-3455.44	34.66	1097.98	0.00	0.00	0.00	-3441.14	-29.79	1446.79	-3349.75	76.34	1452.61	-3618.64	315.18	1383.46	-4196.83	287.51	1425.19	141.63	1150.49	74.75	726.89	1056.99	74.61	0.00
3.76000	-3312.05	144.30	47.76	-3366.29	132.95	46.30	-3952.76	173.68	178.99	-3749.54	129.86	226.87	-3457.81	-37.90	14.96	-3548.80	-45.19	31.63	-4663.72	397.68	-199.98	-2902.12	15.02	10.02	-3442.73	35.17	1098.42	0.00	0.00	0.00	-3445.25	-30.09	1446.92	-3333.63	76.52	1452.08	-3615.38	314.78	1382.93	-4193.52	287.27	1424.44	138.08	1151.40	73.79	726.58	1056.94	74.55	0.00
3.77000	-3362.74	146.53	41.96	-3357.57	134.47	48.26	-3960.43	170.54	183.23	-3753.08	126.54	231.13	-3457.81	-37.90	14.96	-3548.80	-45.19	31.63	-4662.12	396.81	-200.33	-2894.09	14.61	10.36	-3431.28	34.30	1098.04	0.00	0.00	0.00	-3451.99	-30.19	1447.16	-3316.98	76.72	1451.52	-3612.09	314.37	1382.40	-4190.13	287.03	1423.68	138.99	1150.68	74.01	727.39	1056.63	74.82	0.00
3.78000	-3346.22	146.24	46.16	-3349.26	135.68	49.53	-3968.13	167.43	187.48	-3756.68	123.26	235.40	-3457.81	-37.90	14.96	-3548.80	-45.19	31.63	-4660.44	395.94	-200.68	-2886.04	14.21	10.71	-3430.95	35.47	1097.07	0.00	0.00	0.00	-3451.67	-30.30	1446.28	-3299.84	76.96	1450.94	-3608.77	313.96	1381.87	-4186.65	286.79	1422.92	140.39	1151.15	74.32	728.74	1056.93	75.01	0.00
3.79000	-3309.70	147.93	53.10	-3341.20	136.86	50.73	-3975.84	164.34	191.76	-3760.33	120.04	239.68	-3457.81	-37.90	14.96	-3548.80	-45.19	31.63	-4658.69	395.06	-201.01	-2877.99	13.82	11.05	-3439.86	34.19	1097.00	0.00	0.00	0.00	-3439.94	-29.00	1446.00	-3282.25	77.23	1450.34	-3605.41	313.54	1381.35	-4183.09	286.55	1422.16	138.24	1150.89	74.22	728.64	1056.98	75.03	0.00
3.80000	-3286.80	147.65	58.46	-3333.39	137.99	51.88	-3983.56	161.29	196.06	-3764.04	116.85	243.97	-3457.81	-37.90	14.96	-3548.80	-45.19	31.63	-4656.87	394.17	-201.34	-2869.94	13.43	11.40	-3446.78	35.86	1096.45	0.00	0.00	0.00	-3428.84	-28.08	1445.31	-3264.25	77.54	1449.72	-3602.03	313.12	1380.83	-4179.44	286.31	1421.40	141.35	1149.42	74.97	728.13	1057.35	74.84	0.00
3.81000	-3280.22	151.45	59.59	-3325.83	139.08	52.97	-3991.30	158.25	200.38	-3767.81	113.72	248.27	-3457.81	-37.90	14.96	-3548.80	-45.19	31.63	-4654.96	393.28	-201.65	-2861.88	13.05	11.75	-3435.29	37.11	1097.20	0.00	0.00	0.00	-3432.48	-28.11	1445.09	-3245.89	77.88	1449.07	-3598.61	312.68	1380.31	-4175.71	286.07	1420.64	140.60	1150.58	74.54	726.49	1056.72	74.71	0.00
3.82000	-3267.49	152.92	62.93	-3318.51	140.14	54.00	-3999.05	155.25	204.72	-3771.62	110.62	252.57	-3457.81	-37.90	14.96	-3548.80	-45.19	31.63	-4652.99	392.38	-201.96	-2853.81	12.67	12.10	-3406.46	36.22	1096.33	0.00	0.00	0.00	-3435.74	-28.52	1444.23	-3227.20	78.25	1448.41	-3595.16	312.25	1379.79	-4171.89	285.83	1419.88	138.19	1150.42	74.03	726.66	1056.78	74.72	0.00
3.83000	-3255.50	154.10	65.89	-3311.44	141.15	54.97	-4006.81	152.27	209.09	-3775.49	107.58	256.89	-3457.81	-37.90	14.96	-3548.80	-45.19	31.63	-4650.94	391.47	-202.27	-2845.73	12.30	12.45	-3442.78	37.11	1094.88	0.00	0.00	0.00	-3409.31	-27.59	1443.02	-3208.21	78.66	1447.74	-3591.68	311.80	1379.28	-4167.99	285.60	1419.12	139.43	1151.42	73.73	727.15	1056.36	74.92	0.00
3.84000	-3244.22	155.02	68.49	-3304.59	142.12	55.89	-4014.57	149.32	213.47	-3779.41	104.58	261.21	-3457.81	-37.90	14.96	-3548.80	-45.19	31.63	-4648.81	390.56	-202.56	-2837.65	11.94	12.80	-3428.99	37.36	1094.71	0.00	0.00	0.00	-3402.88	-27.24	1442.34	-3188.98	79.10	1447.05	-3588.17	311.35	1378.77	-4164.01	285.36	1418.36	140.44	1150.72	74.37	727.62	1055.95	75.27	0.00
3.85000	-3233.64	155.68	70.73	-3297.98	143.05	56.76	-4022.35	146.39	217.87	-3783.38	101.62	265.54	-3457.81	-37.90	14.96	-3548.80	-45.19	31.63	-4646.61	389.64	-202.84	-2829.57	11.58	13.15	-3429.84	38.13	1093.31	0.00	0.00	0.00	-3397.14	-26.91	1441.66	-3169.54	79.57	1446.35	-3584.62	310.89	1378.26	-4159.94	285.12	1417.60	139.62	1150.07	74.76	727.82	1056.97	74.85	0.00
3.86000	-3223.73	156.10	72.62	-3291.60	143.95	57.57	-4030.12	143.49	222.28	-3787.39	98.71	269.88	-3457.81	-37.90	14.96	-3548.80	-45.19	31.63	-4644.32	388.71	-203.12	-2821.48	11.23	13.50	-3419.77	38.12	1093.69	0.00	0.00	0.00	-3392.02	-26.60	1440.98	-3149.94	80.08	1445.64	-3581.05	310.43	1377.75	-4155.79	284.88	1416.84	139.90	1150.44	74.51	727.01	1056.77	74.67	0.00
3.87000	-3214.48	156.30	74.19	-3285.44	144.81	58.33	-4037.90	140.62	226.72	-3791.44	95.84	274.22	-3457.81	-37.90	14.96	-3548.80	-45.19	31.63	-4641.97	387.77	-203.39	-2813.39	10.89	13.86	-3430.42	38.86	1092.28	0.00	0.00	0.00	-3387.48	-26.29	1440.29	-3130.20	80.62	1444.92	-3577.44	309.96	1377.25	-4151.55	284.64	1416.08	140.06	1150.77	74.33	726.66	1056.60	74.72	0.00
3.88000	-3205.87	156.30	75.43	-3279.50	145.63	59.03	-4045.69	137.77	231.17	-3795.54	93.02	278.57	-3457.81	-37.90	14.96	-3548.80	-45.19	31.63	-4639.53	386.83	-203.65	-2805.29	10.55	14.21	-3390.09	41.39	1092.83	0.00	0.00	0.00	-3383.47	-25.99	1439.61	-3110.37	81.19	1444.19	-3573.80	309.49	1376.76	-4147.24	284.40	1415.32	137.62	1150.92	73.89	726.81	1056.91	74.56	0.00
3.89000	-3197.87	156.11	76.37	-3273.78	146.41	59.69	-4053.47	134.95	235.63	-3799.68	90.24	282.93	-3457.81	-37.90	14.96	-3548.80	-45.19	31.63	-4637.02	385.88	-203.90	-2797.19	10.22	14.57	-3400.37	41.40	1092.52	0.00	0.00	0.00	-3379.94	-25.67	1438.93	-3090.50	81.80	1443.45	-3570.12	309.01	1376.26	-4142.84	284.16	1414.56	140.49	1151.30	74.26	726.92	1057.04	74.52	0.00
3.90000	-3190.46	155.74	77.02	-3268.27	147.16	60.29	-4061.25	132.15	240.12	-3803.85	87.50	287.29	-3457.81	-37.90	14.96	-3548.80	-45.19	31.63	-4634.42	384.93	-204.14	-2789.09	9.89	14.93	-3412.96	41.65	1091.06	0.00	0.00	0.00	-3376.83	-25.35	1438.26	-3070.61	82.44	1442.72	-3566.42	308.52	1375.77	-4138.36	283.92	1413.80	139.90	1151.54	74.04	726.97	1057.00	74.60	0.00
3.91000	-3183.62	155.21	77.38	-3262.97	147.87	60.85	-4069.03	129.38	244.61	-3808.07	84.81	291.65	-3457.81	-37.90	14.96	-3548.80	-45.19	31.63	-4631.75	383.97	-204.37	-2780.98	9.57	15.28	-3439.57	41.08	1089.50	0.00	0.00	0.00	-3374.11	-25.00	1437.58	-3050.76	83.12	1441.98	-3562.68	308.03	1375.28	-4133.80	283.68	1413.04	139.78	1150.11	74.39	731.45	1056.83	76.66	0.00
3.92000	-3177.34	154.54	77.47	-3257.88	148.55	61.35	-4076.81	126.64	249.12	-3812.32	82.16	296.02	-3457.81	-37.90	14.96	-3548.80	-45.19	31.63	-4629.00	383.00	-204.59	-2772.87	9.26	15.64	-3414.60	43.03	1089.67	0.00	0.00	0.00	-3371.72	-24.62	1436.92	-3030.97	83.82	1441.24	-3558.91	307.53	1374.80	-4129.16	283.44	1412.28	137.93	1151.25	73.94	728.04	1056.38	75.48	0.00
3.93000	-3171.58	153.74	77.31	-3252.99	149.20	61.81	-4084.58	123.92	253.65	-3816.60	79.55	300.39	-3457.81	-37.90	14.96	-3548.80	-45.19	31.63	-4626.17	382.02	-204.81	-2764.76	8.95	16.00	-3371.64	43.96	1089.86	0.00	0.00	0.00	-3369.60	-24.21	1436.27	-3011.30	84.57	1440.50	-3555.10	307.02	1374.32	-4124.44	283.20	1411.52	139.90	1151.83	74.02	727.17	1056.09	74.99	0.00
3.94000	-3166.34	152.83	76.90	-3248.29	149.81	62.23	-4092.34	121.23	258.19	-3820.92	76.99	304.76	-3457.81	-37.90	14.96	-3548.80	-45.19	31.63	-4623.25	381.04	-205.02	-2756.65	8.65	16.36	-3374.14	44.67	1089.10	0.00	0.00	0.00	-3367.72	-23.76	1435.63	-2991.78	85.34	1439.77	-3551.27	306.51	1373.84	-4119.64	282.96	1410.77	138.68	1150.87	74.12	726.26	1056.63	74.54	0.00
3.95000	-3161.58	151.83	76.26	-3243.80	150.38	62.59	-4100.09	118.56	262.74	-3825.27	74.47	309.13	-3457.81	-37.90	14.96	-3548.80	-45.19	31.63	-4620.26	380.05	-205.21	-2748.53	8.35	16.73	-3373.22	44.93	1087.86	0.00	0.00	0.00	-3366.01	-23.26	1435.00	-2972.45	86.15	1439.04	-3547.40	305.99	1373.37	-4114.76	282.72	1410.01	137.37	1151.07	73.99	725.62	1056.42	74.55	0.00
3.96000	-3157.30	150.74	75.41	-3239.49	150.93	62.92	-4107.83	115.92	267.30	-3829.64	71.99	313.51	-3457.81	-37.90	14.96	-3548.80	-45.19	31.63	-4617.18	379.05	-205.40	-2740.42	8.06	17.09	-3371.35	46.20	1086.69	0.00	0.00	0.00	-3364.44	-22.70	1434.38	-2953.34	86.99	1438.31	-3543.50	305.47	1372.90	-4109.80	282.48	1409.26	138.29	1150.55	74.34	727.78	1057.60	72.87	0.00
3.97000	-3153.46	149.59	74.34	-3235.37	151.44	63.20	-4115.55	113.31	271.87	-3834.04	69.56	317.89	-3457.81	-37.90	14.96	-3548.80	-45.19	31.63	-4614.03	378.05	-205.58	-2732.30	7.77	17.45	-3369.53	46.95	1086.20	0.00	0.00	0.00	-3362.95	-22.08	1433.78	-2934.51	87.87	1437.60	-3539.56	304.94	1372.43	-4104.76	282.24	1408.50	139.72	1150.34	74.52	728.09	1056.60	74.34	0.00
3.98000	-3150.04	148.39	73.08	-3231.44	151.92	63.43	-4123.27	110.72	276.45	-3838.47	67.16	322.27	-3457.81	-37.90	14.96	-3548.80	-45.19	31.63	-4610.79	377.04	-205.75	-2724.18	7.49	17.82	-3376.46	47.06	1085.55	0.00	0.00	0.00	-3361.48	-21.38	1433.20	-2915.99	88.78	1436.89	-3535.59	304.40	1371.97	-4099.64	282.00	1407.75	140.06	1150.26	74.48	727.62	1056.39	74.86	0.00
3.99000	-3147.04	147.16	71.63	-3227.68	152.37	63.63	-4130.96	108.16	281.05	-3842.93	64.81	326.65	-3457.81	-37.90	14.96	-3548.80	-45.19	31.63	-4607.47	376.02	-205.91	-2716.06	7.22	18.18	-3369.18	47.94	1084.78	0.00	0.00	0.00	-3360.00	-20.62	1432.63	-2897.82	89.72	1436.20	-3531.59	303.86	1371.51	-4094.45	281.75	1407.00	137.57	1151.09	73.74	727.86	1056.83	74.91	0.00
4.00000	-3144.42	145.91	70.02	-3224.10	152.79	63.78	-4138.64	105.62	285.65	-3847.40	62.50	331.02	-3457.81	-37.90	14.96	-3548.80	-45.19	31.63	-4604.07	374.99	-206.06	-2707.94	6.95	18.55	-3366.59	48.83	1082.82	0.00	0.00	0.00	-3358.45	-19.76	1432.09	-2880.04	90.70	1435.52	-3527.56	303.31	1371.06	-4089.18	281.51	1406.25	138.16	1150.29	74.03	727.24	1056.22	74.88	0.00
4.01000	-3142.17	144.66	68.25	-3220.70	153.18	63.89	-4146.30	103.11	290.26	-3851.90	60.23	335.40	-3457.81	-37.90	14.96	-3548.80	-45.19	31.63	-4600.58	373.96	-206.20	-2699.82	6.69	18.91	-3345.39	49.94	1084.12	0.00	0.00	0.00	-3356.78	-18.82	1431.57	-2862.69	91.71	1434.85	-3523.49	302.76	1370.61	-4083.83	281.27	1405.51	138.39	1151.26	73.86	727.75	1056.65	73.47	0.00
4.02000	-3140.25	143.43	66.33	-3217.46	153.54	63.97	-4153.94	100.63	294.87	-3856.41	58.01	339.78	-3457.81	-37.90	14.96	-3548.80	-45.19	31.63	-4597.01	372.92	-206.34	-2691.71	6.43	19.28	-3375.03	49.64	1082.84	0.00	0.00	0.00	-3354.94	-17.77	1431.07	-2845.80	92.76	1434.20	-3519.39	302.20	1370.16	-4078.40	281.02	1404.76	139.39	1151.92	73.93	728.27	1056.72	74.55	0.00
4.03000	-3138.67	142.22	64.28	-3214.39	153.87	64.00	-4161.56	98.17	299.50	-3860.94	55.82	344.15	-3457.81	-37.90	14.96	-3548.80	-45.19	31.63	-4593.35	371.88	-206.46	-2683.59	6.18	19.65	-3367.25	52.04	1081.42	0.00	0.00	0.00	-3352.89	-16.62	1430.60	-2829.43	93.84	1433.57	-3515.26	301.63	1369.72	-4072.90	280.78	1404.02	139.99	1151.71	74.00	727.50	1056.83	74.61	0.00
4.04000	-3137.38	141.06	62.11	-3211.48	154.17	64.00	-4169.15	95.74	304.13	-3865.49	53.67	348.53	-3457.81	-37.90	14.96	-3548.80	-45.19	31.63	-4589.61	370.82	-206.57	-2675.47	5.93	20.01	-3356.88	53.30	1081.16	0.00	0.00	0.00	-3350.56	-15.36	1430.16	-2813.61	94.95	1432.96	-3511.09	301.06	1369.28	-4067.32	280.53	1403.28	140.63	1150.18	74.66	727.57	1057.14	74.68	0.00
4.05000	-3136.38	139.96	59.84	-3208.73	154.44	63.96	-4176.72	93.33	308.77	-3870.05	51.57	352.90	-3457.81	-37.90	14.96	-3548.80	-45.19	31.63	-4585.79	369.76	-206.68	-2667.36	5.69	20.38	-3353.06	54.34	1080.55	0.00	0.00	0.00	-3347.92	-13.98	1429.75	-2798.38	96.10	1432.37	-3506.89	300.48	1368.85	-4061.66	280.28	1402.54	139.90	1150.54	74.46	726.29	1057.62	74.20	0.00
4.06000	-3135.64	138.93	57.46	-3206.13	154.69	63.89	-4184.26	90.95	313.41	-3874.62	49.50	357.26	-3457.81	-37.90	14.96	-3548.80	-45.19	31.63	-4581.88	368.69	-206.77	-2659.24	5.46	20.75	-3330.13	54.50	1080.57	0.00	0.00	0.00	-3344.90	-12.48	1429.37	-2783.77	97.28	1431.81	-3502.66	299.90	1368.42	-4055.93	280.04	1401.80	140.94	1149.72	74.96	727.66	1058.82	72.48	0.00
4.07000	-3135.14	138.00	55.01	-3203.69	154.91	63.78	-4191.77	88.60	318.06	-3879.20	47.48	361.63	-3457.81	-37.90	14.96	-3548.80	-45.19	31.63	-4577.88	367.62	-206.85	-2651.13	5.23	21.12	-3334.70	57.00	1079.98	0.00	0.00	0.00	-3341.48	-10.84	1429.02	-2769.84	98.49	1431.27	-3498.39	299.31	1367.99	-4050.12	279.79	1401.06	141.21	1149.87	74.96	727.60	1057.58	74.01	0.00
4.08000	-3134.86	137.18	52.48	-3201.39	155.11	63.64	-4199.25	86.27	322.71	-3883.80	45.50	365.98	-3457.81	-37.90	14.96	-3548.80	-45.19	31.63	-4573.80	366.53	-206.93	-2643.02	5.00	21.49	-3327.22	57.53	1080.16	0.00	0.00	0.00	-3337.58	-9.05	1428.70	-2756.61	99.74	1430.75	-3494.09	298.71	1367.57	-4044.24	279.54	1400.33	139.97	1150.69	74.49	727.10	1056.27	75.05	0.00
4.09000	-3134.78	136.48	49.89	-3199.23	155.28	63.46	-4206.70	83.97	327.36	-3888.39	43.55	370.34	-3457.81	-37.90	14.96	-3548.80	-45.19	31.63	-4569.63	365.44	-206.99	-2634.92	4.78	21.86	-3324.04	59.53	1079.30	0.00	0.00	0.00	-3333.16	-7.13	1428.42	-2744.14	101.02	1430.27	-3489.75	298.11	1367.15	-4038.29	279.29	1399.60	138.56	1152.17	73.75	726.84	1056.72	74.57	0.00
4.10000	-3134.88	135.92	47.26	-3197.22	155.42	63.26	-4214.11	81.69	332.02	-3893.00	41.65	374.69	-3457.81	-37.90	14.96	-3548.80	-45.19	31.63	-4565.37	364.35	-207.05	-2626.81	4.57	22.23	-3326.16	61.49	1078.07	0.00	0.00	0.00	-3328.18	-5.04	1428.18	-2732.45	102.34	1429.81	-3485.38	297.50	1366.74	-4032.26	279.04	1398.87	140.02	1151.20	74.05	726.74	1057.07	74.42	0.00
4.11000	-3135.14	135.52	44.60	-3195.34	155.54	63.02	-4221.49	79.44	336.68	-3897.61	39.78	379.03	-3457.81	-37.90	14.96	-3548.80	-45.19	31.63	-4561.03	363.24	-207.09	-2618.71	4.36	22.61	-3303.08	61.58	1077.99	0.00	0.00	0.00	-3322.58	-2.80	1427.98	-2721.59	103.69	1429.39	-3480.98	296.89	1366.33	-4026.15	278.79	1398.14	142.23	1149.99	75.08	727.22	1057.32	74.45	0.00
4.12000	-3135.53	135.29	41.91	-3193.59	155.64	62.75	-4228.83	77.21	341.34	-3902.22	37.95	383.37	-3457.81	-37.90	14.96	-3548.80	-45.19	31.63	-4556.60	362.13	-207.13	-2610.62	4.16	22.98	-3310.48	65.13	1077.42	0.00	0.00	0.00	-3316.32	-0.38	1427.82	-2711.61	105.07	1429.00	-3476.54	296.27	1365.93	-4019.98	278.54	1397.42	139.38	1150.17	74.38	727.81	1056.94	74.81	0.00
4.13000	-3136.04	135.24	39.22	-3191.97	155.72	62.46	-4236.14	75.01	346.01	-3906.83	36.16	387.70	-3457.81	-37.90	14.96	-3548.80	-45.19	31.63	-4552.08	361.01	-207.15	-2602.52	3.96	23.35	-3304.13	65.79	1078.06	0.00	0.00	0.00	-3309.33	2.21	1427.70	-2702.53	106.49	1428.65	-3472.07	295.64	1365.53	-4013.73	278.28	1396.70	139.24	1149.99	74.51	727.00	1056.73	74.80	0.00
4.14000	-3136.61	135.40	36.53	-3190.48	155.77	62.13	-4243.40	72.84	350.67	-3911.44	34.41	392.02	-3457.81	-37.90	14.96	-3548.80	-45.19	31.63	-4547.47	359.88	-207.17	-2594.44	3.77	23.72	-3279.59	69.62	1077.70	0.00	0.00	0.00	-3301.58	4.98	1427.62	-2694.40	107.94	1428.33	-3467.57	295.01	1365.14	-4007.41	278.03	1395.98	139.80	1150.73	74.32	728.54	1055.85	75.36	0.00
4.15000	-3105.07	136.81	40.08	-3189.10	155.80	61.78	-4250.62	70.69	355.33	-3916.04	32.70	396.34	-3457.81	-37.90	14.96	-3548.80	-45.19	31.63	-4542.77	358.75	-207.18	-2586.35	3.58	24.10	-3287.97	68.61	1076.45	0.00	0.00	0.00	-3293.02	7.94	1427.60	-2687.25	109.42	1428.05	-3463.03	294.37	1364.75	-4001.01	277.77	1395.27	140.40	1149.14	74.83	726.87	1057.20	74.41	0.00
4.16000	-3157.77	136.58	26.89	-3187.85	155.80	61.40	-4257.80	68.56	359.99	-3920.64	31.03	400.64	-3457.81	-37.90	14.96	-3548.80	-45.19	31.63	-4537.98	357.61	-207.17	-2578.27	3.40	24.47	-3282.12	70.87	1076.59	0.00	0.00	0.00	-3283.58	11.10	1427.62	-2681.14	110.94	1427.81	-3458.45	293.73	1364.36	-3994.55	277.52	1394.55	140.71	1149.20	74.89	727.57	1058.50	72.55	0.00
4.17000	-3196.84	136.68	15.98	-3186.71	155.79	60.99	-4264.93	66.46	364.65	-3925.24	29.40	404.94	-3457.81	-37.90	14.96	-3548.80	-45.19	31.63	-4533.10	356.46	-207.15	-2570.20	3.22	24.84	-3278.58	73.98	1077.02	0.00	0.00	0.00	-3273.24	14.46	1427.68	-2676.10	112.50	1427.62	-3453.84	293.08	1363.98	-3988.01	277.26	1393.85	140.89	1149.94	74.80	727.64	1056.87	74.16	0.00
4.18000	-3143.59	135.97	23.04	-3185.67	155.75	60.56	-4272.02	64.39	369.31	-3929.83	27.80	409.23	-3457.81	-37.90	14.96	-3548.80	-45.19	31.63	-4528.13	355.30	-207.13	-2562.13	3.05	25.22	-3277.05	75.66	1076.74	0.00	0.00	0.00	-3264.80	17.49	1427.43	-2672.16	114.08	1427.47	-3449.20	292.42	1363.61	-3981.40	277.00	1393.14	141.54	1149.48	75.06	728.65	1055.81	75.37	0.00
4.19000	-3108.35	136.61	26.73	-3184.75	155.70	60.11	-4279.06	62.34	373.96	-3934.40	26.24	413.51	-3457.81	-37.90	14.96	-3548.80	-45.19	31.63	-4523.07	354.14	-207.09	-2554.07	2.88	25.59	-3255.60	78.14	1077.49	0.00	0.00	0.00	-3261.36	19.08	1427.84	-2669.37	115.70	1427.36	-3444.52	291.76	1363.24	-3974.73	276.74	1392.44	141.47	1150.69	74.72	728.26	1056.36	75.01	0.00
4.20000	-3164.25	136.72	17.38	-3183.93	155.63	59.64	-4286.05	60.32	378.61	-3938.97	24.72	417.78	-3457.81	-37.90	14.96	-3548.80	-45.19	31.63	-4517.92	352.96	-207.05	-2546.01	2.72	25.96	-3251.03	79.91	1078.52	0.00	0.00	0.00	-3244.85	22.41	1428.20	-2667.77	117.36	1427.30	-3439.81	291.09	1362.87	-3967.98	276.48	1391.74	141.77	1149.68	75.13	727.11	1055.77	75.09	0.00
4.21000	-3141.53	135.21	18.55	-3183.20	155.54	59.14	-4292.99	58.33	383.26	-3943.52	23.23	422.04	-3457.81	-37.90	14.96	-3548.80	-45.19	31.63	-4512.68	351.79	-206.99	-2537.96	2.56	26.34	-3252.12	81.33	1079.54	0.00	0.00	0.00	-3240.13	24.34	1428.08	-2667.40	119.05	1427.29	-3435.06	290.42	1362.52	-3961.16	276.22	1391.05	141.05	1149.71	74.89	727.97	1057.23	73.34	0.00
4.22000	-3164.37	137.76	15.57	-3182.58	155.43	58.62	-4299.87	56.36	387.90	-3948.06	21.78	426.28	-3457.81	-37.90	14.96	-3548.80	-45.19	31.63	-4507.34	350.60	-206.92	-2529.92	2.41	26.71	-3242.10	84.14	1081.15	0.00	0.00	0.00	-3240.46	25.70	1428.63	-2668.30	120.77	1427.33	-3430.28	289.74	1362.16	-3954.27	275.95	1390.35	140.59	1150.15	74.57	727.85	1056.42	74.48	0.00
4.23000	-3107.82	137.55	23.77	-3182.04	155.30	58.08	-4306.70	54.41	392.54	-3952.58	20.37	430.52	-3457.81	-37.90	14.96	-3548.80	-45.19	31.63	-4501.91	349.40	-206.84	-2521.89	2.26	27.09	-3214.60	86.35	1083.35	0.00	0.00	0.00	-3241.47	27.97	1430.05	-2670.50	122.53	1427.42	-3425.47	289.06	1361.81	-3947.31	275.69	1389.67	142.07	1150.37	74.86	728.71	1056.67	75.05	0.00
4.24000	-3109.18	137.33	22.99	-3181.59	155.15	57.52	-4313.48	52.49	397.17	-3957.09	19.00	434.74	-3457.81	-37.90	14.96	-3548.80	-45.19	31.63	-4496.39	348.20	-206.75	-2513.86	2.12	27.46	-3236.95	89.30	1084.06	0.00	0.00	0.00	-3223.20	29.40	1431.09	-2674.05	124.32	1427.57	-3420.61	288.36	1361.47	-3940.29	275.42	1388.98	140.63	1150.77	74.46	727.04	1056.59	74.75	0.00
4.25000	-3097.61	136.79	25.22	-3181.23	154.99	56.95	-4320.19	50.60	401.79	-3961.57	17.66	438.95	-3457.81	-37.90	14.96	-3548.81	-45.19	31.63	-4490.77	346.99	-206.66	-2505.84	1.98	27.84	-3218.04	91.70	1085.98	0.00	0.00	0.00	-3214.79	32.23	1431.40	-2679.00	126.14	1427.77	-3415.73	287.67	1361.13	-3933.19	275.15	1388.30	139.92	1150.80	74.40	727.19	1056.02	74.96	0.00
4.26000	-3104.72	136.52	22.86	-3180.95	154.81	56.35	-4326.85	48.73	406.41	-3966.03	16.36	443.15	-3457.81	-37.90	14.96	-3557.49	-45.03	26.40	-4485.07	345.77	-206.55	-2497.82	1.85	28.21	-3199.38	94.48	1088.11	0.00	0.00	0.00	-3212.83	33.37	1431.96	-2685.36	128.00	1428.03	-3410.81	286.96	1360.79	-3926.03	274.88	1387.63	138.50	1150.76	74.15	728.16	1057.41	73.23	0.00
4.27000	-3098.10	136.47	23.12	-3180.74	154.62	55.74	-4333.45	46.88	411.02	-3970.47	15.09	447.33	-3457.81	-37.90	14.96	-3570.30	-47.21	22.31	-4479.26	344.55	-206.42	-2489.82	1.72	28.59	-3198.54	96.46	1090.46	0.00	0.00	0.00	-3211.46	34.70	1433.21	-2693.20	129.90	1428.35	-3405.85	286.25	1360.47	-3918.80	274.61	1386.96	138.53	1150.63	74.10	728.00	1057.11	74.15	0.00
4.28000	-3091.98	136.38	23.42	-3180.61	154.41	55.12	-4339.98	45.06	415.62	-3974.89	13.86	451.50	-3457.81	-37.90	14.96	-3570.43	-47.92	21.14	-4473.36	343.32	-206.29	-2481.82	1.60	28.96	-3183.28	97.81	1091.88	0.00	0.00	0.00	-3202.50	37.97	1434.94	-2702.54	131.82	1428.73	-3400.86	285.54	1360.14	-3911.50	274.34	1386.29	140.09	1150.82	74.24	727.30	1056.79	74.67	0.00
4.29000	-3086.35	136.27	23.74	-3180.55	154.19	54.48	-4346.45	43.27	420.21	-3979.27	12.66	455.66	-3457.81	-37.90	14.96	-3602.47	-46.65	15.71	-4467.37	342.08	-206.15	-2473.84	1.48	29.34	-3183.89	100.30	1092.62	0.00	0.00	0.00	-3187.69	39.24	1435.91	-2713.44	133.79	1429.17	-3395.83	284.82	1359.83	-3904.14	274.06	1385.63	139.91	1150.53	74.25	727.41	1056.51	74.86	0.00
4.30000	-3081.20	136.13	24.09	-3180.55	153.95	53.83	-4352.85	41.50	424.79	-3983.63	11.50	459.80	-3457.81	-37.90	14.96	-3558.20	-47.22	21.00	-4461.28	340.83	-206.00	-2465.86	1.36	29.71	-3194.02	101.80	1093.07	0.00	0.00	0.00	-3190.57	40.37	1436.66	-2725.91	135.78	1429.68	-3390.77	284.09	1359.51	-3896.70	273.79	1384.97	139.31	1151.26	73.85	727.46	1057.28	74.59	0.00
4.31000	-3076.52	135.96	24.47	-3180.62	153.70	53.16	-4359.19	39.76	429.36	-3987.96	10.38	463.92	-3457.81	-37.90	14.96	-3565.64	-47.72	17.76	-4455.09	339.57	-205.83	-2457.89	1.25	30.09	-3151.76	103.63	1094.91	0.00	0.00	0.00	-3171.82	42.17	1437.24	-2740.02	137.81	1430.25	-3385.67	283.36	1359.21	-3889.21	273.51	1384.31	137.98	1152.13	73.47	728.08	1058.51	72.83	0.00
4.32000	-3072.28	135.76	24.87	-3180.74	153.44	52.48	-4365.45	38.04	433.92	-3992.26	9.29	468.03	-3457.81	-37.90	14.96	-3573.73	-47.46	16.19	-4448.81	338.31	-205.66	-2449.94	1.15	30.46	-3156.01	105.08	1096.57	0.00	0.00	0.00	-3156.43	44.20	1437.79	-2755.79	139.88	1430.89	-3380.54	282.62	1358.91	-3881.64	273.23	1383.66	137.74	1152.45	73.46	727.19	1057.74	73.92	0.00
4.33000	-3068.49	135.54	25.29	-3180.92	153.17	51.79	-4371.65	36.35	438.47	-3996.53	8.23	472.12	-3457.81	-37.90	14.96	-3553.60	-47.50	18.20	-4442.43	337.04	-205.47	-2441.99	1.05	30.84	-3166.21	106.53	1096.50	0.00	0.00	0.00	-3157.06	45.76	1438.65	-2773.28	141.98	1431.60	-3375.37	281.88	1358.61	-3874.01	272.95	1383.02	137.69	1152.39	73.45	725.81	1056.64	74.73	0.00
4.34000	-3065.12	135.31	25.73	-3181.16	152.88	51.09	-4377.77	34.68	443.00	-4000.76	7.21	476.19	-3457.81	-37.90	14.96	-3573.98	-45.06	15.49	-4435.96	335.76	-205.27	-2434.05	0.95	31.21	-3159.95	108.71	1098.00	0.00	0.00	0.00	-3160.14	47.12	1439.29	-2792.50	144.11	1432.38	-3370.16	281.13	1358.32	-3866.32	272.67	1382.38	140.81	1151.45	74.17	727.19	1056.95	74.84	0.00
4.35000	-3062.16	135.05	26.19	-3181.43	152.58	50.39	-4383.82	33.04	447.52	-4004.95	6.22	480.25	-3457.81	-37.90	14.96	-3531.67	-40.82	24.25	-4429.38	334.47	-205.06	-2426.12	0.86	31.58	-3156.98	109.53	1098.20	0.00	0.00	0.00	-3146.85	48.03	1440.82	-2813.52	146.28	1433.23	-3364.92	280.37	1358.04	-3858.56	272.38	1381.75	142.37	1151.52	74.52	727.63	1056.95	74.73	0.00
4.36000	-3059.60	134.77	26.67	-3181.76	152.28	49.67	-4389.80	31.43	452.03	-4009.10	5.27	484.29	-3457.81	-37.90	14.96	-3500.25	-37.67	29.08	-4422.71	333.18	-204.84	-2418.21	0.78	31.96	-3160.26	111.76	1099.04	0.00	0.00	0.00	-3154.34	48.19	1441.47	-2836.36	148.48	1434.15	-3359.65	279.61	1357.76	-3850.74	272.10	1381.12	141.62	1150.97	74.73	728.43	1059.44	72.56	0.00
4.37000	-3057.42	134.47	27.16	-3182.12	151.96	48.95	-4395.69	29.83	456.53	-4013.22	4.35	488.31	-3457.81	-37.90	14.96	-3477.98	-33.49	31.68	-4415.94	331.87	-204.61	-2410.31	0.69	32.33	-3132.17	112.97	1100.40	0.00	0.00	0.00	-3158.71	49.40	1441.54	-2861.07	150.71	1435.16	-3354.34	278.84	1357.49	-3842.85	271.81	1380.49	139.74	1150.71	74.53	727.32	1057.81	73.80	0.00
4.38000	-3055.61	134.16	27.67	-3182.52	151.63	48.22	-4401.51	28.27	461.01	-4017.29	3.46	492.31	-3457.81	-37.90	14.96	-3478.35	-31.28	31.77	-4409.07	330.56	-204.36	-2402.41	0.62	32.71	-3127.78	113.75	1099.85	0.00	0.00	0.00	-3148.05	52.48	1441.85	-2887.69	152.98	1436.24	-3348.99	278.07	1357.23	-3834.90	271.52	1379.87	139.52	1150.79	74.28	728.00	1056.26	74.98	0.00
4.39000	-3054.16	133.83	28.18	-3182.95	151.30	47.48	-4407.25	26.73	465.47	-4021.32	2.61	496.29	-3457.76	-37.90	14.97	-3426.46	-28.56	38.64	-4402.10	329.24	-204.11	-2394.54	0.54	33.08	-3145.79	114.78	1100.01	0.00	0.00	0.00	-3133.39	53.63	1442.63	-2916.25	155.29	1437.40	-3343.60	277.29	1356.97	-3826.89	271.23	1379.26	141.66	1151.00	74.53	727.43	1057.09	74.68	0.00
4.40000	-3053.05	133.49	28.71	-3183.41	150.95	46.74	-4412.90	25.21	469.92	-4025.31	1.79	500.25	-3402.18	-33.76	24.35	-3390.12	-26.34	42.03	-4395.03	327.92	-203.84	-2386.67	0.47	33.45	-3128.27	116.54	1100.42	0.00	0.00	0.00	-3112.07	54.80	1442.69	-2946.80	157.62	1438.64	-3338.18	276.50	1356.71	-3818.81	270.93	1378.65	141.21	1151.14	74.66	728.46	1056.87	75.06	0.00
4.41000	-3052.28	133.14	29.25	-3183.90	150.60	46.00	-4418.47	23.72	474.35	-4029.25	1.00	504.19	-3378.15	-30.97	25.54	-3397.64	-24.44	41.36	-4387.86	326.58	-203.56	-2378.81	0.41	33.82	-3124.77	115.90	1100.84	0.00	0.00	0.00	-3107.17	55.35	1442.63	-2979.37	160.00	1439.96	-3332.73	275.71	1356.47	-3810.67	270.64	1378.05	141.36	1150.84	74.85	728.65	1058.18	73.10	0.00
4.42000	-3051.82	132.78	29.79	-3184.41	150.24	45.25	-4423.96	22.25	478.76	-4033.14	0.25	508.11	-3337.09	-29.00	29.69	-3408.92	-23.83	38.43	-4380.59	325.24	-203.27	-2370.97	0.35	34.20	-3119.84	117.24	1101.14	0.00	0.00	0.00	-3111.63	55.62	1442.79	-3014.02	162.40	1441.37	-3327.23	274.91	1356.22	-3802.47	270.34	1377.45	140.52	1150.84	74.59	727.92	1056.69	74.37	0.00
4.43000	-3051.66	132.41	30.34	-3184.94	149.88	44.50	-4429.36	20.81	483.16	-4036.98	-0.48	512.00	-3347.32	-29.11	25.93	-3389.33	-23.20	39.41	-4373.22	323.89	-202.97	-2363.15	0.29	34.57	-3138.61	118.43	1100.85	0.00	0.00	0.00	-3104.68	56.28	1443.76	-3050.77	164.84	1442.86	-3321.71	274.11	1355.99	-3794.21	270.04	1376.86	139.42	1151.96	73.87	727.37	1056.47	74.76	0.00
4.44000	-3051.79	132.03	30.89	-3185.48	149.51	43.76	-4434.67	19.40	487.54	-4040.76	-1.17	515.88	-3325.35	-25.89	25.54	-3364.94	-22.64	42.04	-4365.74	322.53	-202.66	-2355.33	0.24	34.94	-3113.45	119.70	1100.88	0.00	0.00	0.00	-3098.79	57.33	1443.58	-3089.64	167.32	1444.44	-3316.14	273.30	1355.76	-3785.88	269.74	1376.27	138.88	1151.46	74.02	727.47	1056.76	74.89	0.00
4.45000	-3052.20	131.65	31.44	-3186.03	149.13	43.01	-4439.89	18.00	491.90	-4044.50	-1.82	519.73	-3290.32	-23.63	30.55	-3351.08	-21.70	41.94	-4358.17	321.16	-202.33	-2347.53	0.20	35.31	-3108.10	119.73	1102.15	0.00	0.00	0.00	-3091.47	58.51	1443.32	-3109.61	168.56	1445.26	-3310.54	272.49	1355.54	-3777.50	269.43	1375.69	139.64	1150.17	74.38	725.88	1056.35	74.68	0.00
4.46000	-3052.87	131.26	31.99	-3186.59	148.75	42.26	-4445.02	16.64	496.23	-4048.18	-2.45	523.56	-3273.60	-24.22	31.99	-3314.45	-19.98	44.03	-4350.49	319.79	-202.00	-2339.75	0.15	35.68	-3110.13	120.84	1102.42	0.00	0.00	0.00	-3082.10	59.00	1443.28	-3110.28	169.00	1446.18	-3304.90	271.67	1355.32	-3769.05	269.13	1375.12	139.69	1149.73	74.51	727.46	1055.99	73.66	0.00
4.47000	-3053.79	130.87	32.54	-3187.15	148.37	41.51	-4450.06	15.30	500.55	-4051.80	-3.04	527.36	-3303.02	-22.27	24.93	-3319.42	-19.10	40.45	-4342.71	318.41	-201.65	-2331.97	0.11	36.05	-3100.60	121.69	1103.52	0.00	0.00	0.00	-3081.44	58.69	1443.86	-3088.71	168.80	1446.11	-3299.23	270.84	1355.11	-3760.55	268.82	1374.55	139.58	1150.37	74.32	727.54	1055.92	74.61	0.00
4.48000	-3054.95	130.48	33.08	-3187.72	147.98	40.77	-4455.00	13.98	504.85	-4055.37	-3.61	531.14	-3220.43	-16.81	33.48	-3292.03	-18.27	40.22	-4334.83	317.01	-201.29	-2324.22	0.08	36.42	-3086.57	122.14	1104.18	0.00	0.00	0.00	-3095.37	58.36	1444.99	-3090.75	170.16	1446.00	-3293.51	270.01	1354.91	-3751.98	268.51	1373.99	139.44	1150.48	74.42	726.59	1055.63	74.90	0.00
4.49000	-3056.33	130.09	33.62	-3188.27	147.58	40.03	-4459.84	12.69	509.12	-4058.87	-4.14	534.90	-3225.83	-16.97	29.98	-3267.75	-16.79	40.48	-4326.84	315.62	-200.91	-2316.48	0.05	36.79	-3079.82	122.90	1104.81	0.00	0.00	0.00	-3081.75	59.20	1444.48	-3076.43	169.85	1445.49	-3287.77	269.17	1354.72	-3743.35	268.19	1373.43	140.05	1151.55	73.86	728.83	1056.47	75.11	0.00
4.50000	-3057.92	129.71	34.16	-3188.83	147.19	39.29	-4464.59	11.42	513.37	-4062.31	-4.64	538.63	-3196.01	-16.80	30.78	-3227.76	-15.51	42.43	-4318.75	314.21	-200.53	-2308.75	0.02	37.16	-3082.38	122.30	1105.08	0.00	0.00	0.00	-3078.13	60.52	1443.22	-3081.32	169.30	1446.43	-3281.98	268.33	1354.53	-3734.67	267.88	1372.88	140.53	1150.02	74.71	726.96	1056.79	74.75	0.00
4.51000	-3059.70	129.32	34.68	-3189.37	146.79	38.56	-4469.24	10.18	517.60	-4065.69	-5.11	542.34	-3173.29	-15.12	31.26	-3231.93	-14.23	39.79	-4310.55	312.79	-200.13	-2301.04	-0.00	37.52	-3075.78	122.57	1105.08	0.00	0.00	0.00	-3076.75	61.19	1443.42	-3087.58	170.14	1446.81	-3276.16	267.48	1354.34	-3725.92	267.56	1372.34	139.91	1149.68	74.78	727.85	1058.62	72.72	0.00
4.52000	-3061.67	128.94	35.20	-3189.89	146.39	37.84	-4473.78	8.96	521.81	-4069.00	-5.55	546.02	-3150.88	-13.47	31.70	-3198.86	-14.36	40.34	-4302.25	311.37	-199.72	-2293.35	-0.02	37.89	-3065.30	123.43	1105.72	0.00	0.00	0.00	-3070.96	61.05	1443.90	-3085.85	171.10	1446.30	-3270.30	266.62	1354.17	-3717.12	267.24	1371.81	139.50	1149.75	74.65	727.82	1057.06	74.13	0.00
4.53000	-3063.80	128.57	35.70	-3190.40	145.99	37.13	-4478.23	7.77	525.99	-4072.25	-5.96	549.67	-3128.76	-11.85	32.08	-3163.91	-14.87	43.86	-4293.84	309.94	-199.30	-2285.67	-0.04	38.26	-3056.22	123.97	1105.08	0.00	0.00	0.00	-3060.28	60.45	1443.34	-3071.85	170.79	1445.36	-3264.40	265.76	1354.00	-3708.26	266.92	1371.28	140.00	1149.34	74.78	727.17	1056.04	74.89	0.00
4.54000	-3066.09	128.20	36.19	-3190.88	145.59	36.42	-4482.56	6.60	530.14	-4075.43	-6.34	553.30	-3106.96	-10.25	32.41	-3121.15	-14.31	47.40	-4285.33	308.50	-198.87	-2278.01	-0.05	38.62	-3049.78	123.28	1104.66	0.00	0.00	0.00	-3043.15	61.91	1442.56	-3063.39	170.47	1445.05	-3258.47	264.90	1353.83	-3699.34	266.59	1370.75	141.34	1149.86	74.83	726.09	1056.53	74.55	0.00
4.55000	-3068.52	127.84	36.66	-3191.34	145.19	35.72	-4486.80	5.46	534.27	-4078.54	-6.69	556.89	-3085.48	-8.68	32.69	-3073.02	-13.20	54.11	-4276.71	307.05	-198.42	-2270.37	-0.05	38.99	-3060.38	123.16	1103.77	0.00	0.00	0.00	-3060.65	61.33	1442.94	-3051.50	170.27	1444.60	-3252.50	264.02	1353.68	-3690.37	266.27	1370.24	141.17	1150.77	74.72	727.16	1056.73	74.67	0.00
4.56000	-3071.08	127.50	37.11	-3191.77	144.79	35.03	-4490.92	4.34	538.38	-4081.57	-7.01	560.46	-3064.33	-7.14	32.92	-3044.25	-11.79	58.05	-4267.98	305.59	-197.96	-2262.75	-0.06	39.35	-3036.36	123.75	1104.17	0.00	0.00	0.00	-3054.08	60.33	1442.02	-3044.34	170.80	1443.85	-3246.49	263.14	1353.53	-3681.34	265.94	1369.73	138.97	1151.22	73.97	727.91	1056.19	75.02	0.00
4.57000	-3073.75	127.16	37.55	-3192.16	144.39	34.35	-4494.93	3.25	542.46	-4084.54	-7.30	564.01	-3043.51	-5.62	33.11	-3009.39	-10.93	60.97	-4259.15	304.13	-197.49	-2255.14	-0.06	39.72	-3041.52	124.36	1103.79	0.00	0.00	0.00	-3029.64	60.02	1441.41	-3052.58	170.65	1443.72	-3240.44	262.26	1353.39	-3672.25	265.60	1369.23	140.08	1149.86	74.66	727.42	1057.22	74.64	0.00
4.58000	-3076.52	126.84	37.97	-3192.52	144.00	33.69	-4498.84	2.18	546.51	-4087.42	-7.56	567.52	-3023.03	-4.13	33.25	-2975.52	-10.07	63.84	-4250.21	302.66	-197.01	-2247.55	-0.05	40.08	-3039.23	124.37	1102.52	0.00	0.00	0.00	-3020.29	60.96	1440.34	-3042.48	170.67	1442.64	-3234.36	261.37	1353.25	-3663.10	265.27	1368.74	141.41	1150.50	74.89	726.99	1057.35	74.57	0.00
4.59000	-3079.38	126.54	38.36	-3192.84	143.60	33.04	-4502.63	1.13	550.53	-4090.23	-7.79	571.00	-3002.90	-2.67	33.34	-2942.64	-9.19	66.66	-4241.16	301.17	-196.51	-2239.98	-0.04	40.44	-3040.96	123.97	1101.53	0.00	0.00	0.00	-3024.09	60.79	1440.11	-3026.07	171.12	1441.38	-3228.24	260.48	1353.13	-3653.90	264.93	1368.25	139.57	1150.95	74.26	727.20	1056.38	74.92	0.00
4.60000	-3082.32	126.25	38.73	-3193.11	143.21	32.40	-4506.31	0.12	554.52	-4092.97	-7.99	574.45	-2983.12	-1.23	33.39	-2910.71	-8.31	69.43	-4232.00	299.68	-196.00	-2232.43	-0.03	40.80	-3021.10	123.90	1100.49	0.00	0.00	0.00	-3033.06	60.76	1438.93	-3010.22	171.01	1440.68	-3222.08	259.58	1353.01	-3644.65	264.59	1367.77	139.01	1151.69	74.21	728.00	1055.97	75.14	0.00
4.61000	-3085.32	125.98	39.07	-3193.33	142.82	31.77	-4509.87	-0.88	558.48	-4095.62	-8.17	577.88	-2963.70	0.18	33.40	-2879.74	-7.42	72.14	-4222.74	298.19	-195.48	-2224.89	-0.01	41.16	-3007.18	124.20	1100.77	0.00	0.00	0.00	-3019.38	61.16	1438.08	-3008.12	170.58	1439.58	-3215.89	258.67	1352.89	-3635.33	264.25	1367.30	138.60	1151.06	74.19	728.40	1057.85	73.07	0.00
4.62000	-3088.36	125.73	39.39	-3193.51	142.44	31.16	-4513.31	-1.85	562.42	-4098.19	-8.31	581.27	-2944.65	1.57	33.37	-2849.71	-6.53	74.81	-4213.36	296.68	-194.94	-2217.38	0.00	41.52	-3009.77	123.91	1098.87	0.00	0.00	0.00	-2998.54	61.01	1437.11	-3014.01	169.82	1438.59	-3209.65	257.76	1352.79	-3625.97	263.90	1366.83	138.94	1150.36	74.24	727.47	1056.50	74.52	0.00
4.63000	-3091.44	125.50	39.67	-3193.62	142.06	30.57	-4516.63	-2.80	566.32	-4100.67	-8.43	584.63	-2925.98	2.93	33.29	-2820.61	-5.62	77.42	-4203.88	295.16	-194.40	-2209.88	0.03	41.88	-2999.30	124.31	1098.31	0.00	0.00	0.00	-2985.51	60.13	1435.98	-3003.91	169.82	1437.71	-3203.38	256.84	1352.69	-3616.55	263.55	1366.38	139.60	1150.64	74.25	727.74	1055.82	75.09	0.00
4.64000	-3094.53	125.29	39.93	-3193.68	141.68	30.00	-4519.84	-3.72	570.19	-4103.07	-8.52	587.95	-2907.69	4.26	33.18	-2792.43	-4.72	79.98	-4194.28	293.64	-193.83	-2202.41	0.05	42.24	-3012.55	124.12	1097.19	0.00	0.00	0.00	-3004.61	59.42	1435.23	-3008.07	168.72	1437.29	-3197.07	255.91	1352.60	-3607.07	263.20	1365.93	138.24	1151.74	73.83	727.46	1056.37	74.77	0.00
4.65000	-3097.64	125.11	40.15	-3193.68	141.31	29.44	-4522.92	-4.61	574.03	-4105.39	-8.58	591.25	-2889.78	5.57	33.04	-2765.16	-3.80	82.48	-4184.58	292.11	-193.26	-2194.96	0.09	42.59	-3009.56	124.03	1096.24	0.00	0.00	0.00	-2980.13	59.72	1433.59	-2991.15	169.83	1436.59	-3190.72	254.99	1352.51	-3597.54	262.85	1365.49	139.95	1150.55	74.44	726.87	1056.04	74.76	0.00
4.66000	-3100.73	124.95	40.34	-3193.61	140.95	28.90	-4525.88	-5.49	577.84	-4107.61	-8.62	594.51	-2872.28	6.86	32.86	-2738.78	-2.88	84.93	-4174.76	290.57	-192.67	-2187.52	0.12	42.95	-2995.03	124.12	1094.59	0.00	0.00	0.00	-2975.17	59.09	1432.27	-2972.98	169.58	1434.91	-3184.34	254.05	1352.44	-3587.96	262.49	1365.05	140.36	1150.25	74.76	728.06	1057.40	73.14	0.00
4.67000	-3103.81	124.82	40.50	-3193.46	140.59	28.38	-4528.71	-6.33	581.61	-4109.75	-8.62	597.74	-2855.18	8.11	32.64	-2713.28	-1.96	87.33	-4164.83	289.02	-192.08	-2180.11	0.16	43.30	-3002.24	123.25	1092.22	0.00	0.00	0.00	-2975.41	58.32	1431.44	-2967.82	168.93	1433.38	-3177.92	253.11	1352.37	-3578.33	262.13	1364.63	140.43	1150.26	74.79	728.43	1056.57	74.43	0.00
4.68000	-3106.86	124.72	40.61	-3193.25	140.25	27.89	-4531.41	-7.16	585.35	-4111.79	-8.60	600.93	-2838.48	9.34	32.39	-2688.65	-1.04	89.67	-4154.79	287.46	-191.46	-2172.72	0.20	43.66	-2980.12	123.83	1091.78	0.00	0.00	0.00	-2976.39	58.15	1431.03	-2984.13	168.98	1433.18	-3171.45	252.16	1352.31	-3568.64	261.77	1364.21	140.59	1150.02	74.80	728.63	1056.70	75.06	0.00
4.69000	-3109.85	124.65	40.69	-3192.96	139.90	27.41	-4533.99	-7.95	589.06	-4113.74	-8.56	604.09	-2822.21	10.55	32.11	-2664.89	-0.11	91.96	-4144.64	285.90	-190.84	-2165.35	0.24	44.01	-2965.26	124.93	1090.84	0.00	0.00	0.00	-2965.40	57.81	1429.82	-2973.78	168.40	1432.28	-3164.95	251.21	1352.26	-3558.90	261.40	1363.81	140.91	1150.43	74.41	728.09	1057.32	74.66	0.00
4.70000	-3112.79	124.61	40.72	-3192.58	139.57	26.96	-4536.44	-8.73	592.73	-4115.59	-8.48	607.22	-2806.36	11.73	31.80	-2641.96	0.82	94.20	-4134.38	284.32	-190.20	-2158.00	0.29	44.36	-2965.76	123.32	1089.09	0.00	0.00	0.00	-2970.06	56.97	1429.30	-2951.20	168.04	1429.92	-3158.42	250.25	1352.21	-3549.11	261.03	1363.41	140.01	1150.77	74.53	728.11	1056.48	74.96	0.00
4.71000	-3115.65	124.60	40.71	-3192.12	139.25	26.53	-4538.75	-9.48	596.37	-4117.35	-8.38	610.30	-2790.94	12.89	31.46	-2619.88	1.75	96.37	-4124.00	282.74	-189.55	-2150.68	0.34	44.71	-2948.60	122.65	1087.61	0.00	0.00	0.00	-2957.21	56.80	1427.86	-2943.18	167.62	1428.55	-3151.84	249.29	1352.17	-3539.27	260.66	1363.01	139.39	1151.26	74.21	728.12	1057.33	73.15	0.00
4.72000	-3118.42	124.63	40.66	-3191.57	138.94	26.13	-4540.93	-10.20	599.97	-4119.00	-8.26	613.36	-2775.96	14.02	31.09	-2598.61	2.69	98.50	-4113.51	281.15	-188.88	-2143.38	0.40	45.06	-2947.04	123.62	1086.16	0.00	0.00	0.00	-2935.75	56.52	1425.85	-2943.00	166.96	1427.91	-3145.22	248.32	1352.14	-3529.38	260.28	1362.63	139.16	1150.98	74.10	727.43	1056.44	74.41	0.00
4.73000	-3121.10	124.69	40.56	-3190.94	138.63	25.75	-4542.98	-10.91	603.53	-4120.56	-8.10	616.37	-2761.42	15.13	30.70	-2578.16	3.63	100.57	-4102.90	279.55	-188.20	-2136.10	0.45	45.41	-2929.94	122.30	1084.91	0.00	0.00	0.00	-2908.95	55.74	1423.82	-2927.15	165.77	1427.02	-3138.57	247.34	1352.12	-3519.43	259.90	1362.26	140.50	1150.17	74.50	726.42	1056.55	74.77	0.00
4.74000	-3123.66	124.79	40.42	-3190.20	138.34	25.40	-4544.88	-11.58	607.05	-4122.02	-7.93	619.35	-2747.34	16.21	30.28	-2558.51	4.56	102.58	-4092.18	277.94	-187.51	-2128.84	0.51	45.75	-2918.29	122.22	1083.10	0.00	0.00	0.00	-2926.48	54.84	1423.34	-2934.84	165.90	1426.10	-3131.88	246.36	1352.11	-3509.44	259.52	1361.89	137.87	1149.78	74.35	727.65	1057.53	74.61	0.00
4.75000	-3126.09	124.93	40.22	-3189.36	138.06	25.08	-4546.65	-12.23	610.54	-4123.37	-7.72	622.29	-2733.71	17.27	29.84	-2539.64	5.50	104.54	-4081.35	276.32	-186.80	-2121.61	0.58	46.10	-2920.15	123.07	1081.40	0.00	0.00	0.00	-2924.23	54.76	1423.00	-2940.92	165.70	1425.04	-3125.15	245.38	1352.10	-3499.40	259.14	1361.54	140.69	1149.50	74.89	727.81	1056.94	74.77	0.00
4.76000	-3128.38	125.11	39.97	-3188.42	137.79	24.78	-4548.28	-12.86	613.99	-4124.61	-7.49	625.20	-2720.55	18.30	29.37	-2521.55	6.44	106.44	-4070.40	274.69	-186.08	-2114.40	0.65	46.44	-2917.49	121.41	1079.03	0.00	0.00	0.00	-2925.58	54.68	1422.45	-2928.54	164.44	1423.72	-3118.38	244.39	1352.10	-3489.30	258.75	1361.19	141.09	1149.10	75.08	728.14	1059.20	72.57	0.00
4.77000	-3130.51	125.33	39.67	-3187.38	137.53	24.51	-4549.77	-13.47	617.39	-4125.75	-7.24	628.06	-2707.87	19.31	28.89	-2504.23	7.37	108.28	-4059.33	273.06	-185.35	-2107.21	0.72	46.79	-2914.08	121.28	1077.52	0.00	0.00	0.00	-2911.67	54.03	1421.38	-2903.17	163.28	1422.50	-3111.57	243.39	1352.11	-3479.16	258.36	1360.85	140.42	1149.77	74.75	728.53	1057.09	74.37	0.00
4.78000	-3132.48	125.59	39.32	-3186.22	137.28	24.28	-4551.12	-14.05	620.76	-4126.78	-6.96	630.89	-2695.66	20.29	28.38	-2487.65	8.31	110.07	-4048.15	271.42	-184.60	-2100.05	0.79	47.13	-2904.97	119.84	1076.65	0.00	0.00	0.00	-2890.83	53.29	1420.13	-2881.27	163.63	1421.18	-3104.72	242.39	1352.13	-3468.97	257.96	1360.52	140.54	1152.22	74.05	727.66	1055.64	75.37	0.00
4.79000	-3134.26	125.90	38.91	-3184.95	137.05	24.07	-4552.32	-14.60	624.09	-4127.70	-6.66	633.67	-2683.94	21.25	27.86	-2471.82	9.24	111.79	-4036.86	269.76	-183.84	-2092.92	0.87	47.47	-2898.08	120.32	1075.02	0.00	0.00	0.00	-2884.48	51.40	1419.45	-2893.02	163.02	1421.14	-3097.83	241.38	1352.16	-3458.73	257.57	1360.20	138.94	1150.60	74.26	726.57	1056.06	74.86	0.00
4.80000	-3135.85	126.26	38.44	-3183.56	136.83	23.90	-4553.37	-15.13	627.37	-4128.50	-6.33	636.42	-2672.72	22.18	27.32	-2456.71	10.17	113.47	-4025.44	268.10	-183.07	-2085.80	0.95	47.81	-2894.80	119.48	1073.94	0.00	0.00	0.00	-2882.03	51.37	1418.66	-2889.66	160.98	1421.12	-3090.91	240.36	1352.19	-3448.44	257.16	1359.89	138.74	1150.91	74.10	727.26	1056.41	74.83	0.00
4.81000	-3137.23	126.66	37.91	-3182.05	136.63	23.76	-4554.28	-15.64	630.62	-4129.20	-5.98	639.12	-2661.99	23.10	26.76	-2442.32	11.10	115.08	-4013.91	266.43	-182.28	-2078.72	1.03	48.15	-2888.72	118.56	1073.01	0.00	0.00	0.00	-2880.37	50.60	1418.36	-2883.31	160.45	1420.78	-3083.94	239.34	1352.23	-3438.11	256.76	1359.59	138.03	1151.00	73.97	728.12	1056.90	73.49	0.00
4.82000	-3138.39	127.12	37.32	-3180.42	136.44	23.65	-4555.03	-16.12	633.82	-4129.77	-5.60	641.79	-2651.78	23.98	26.19	-2428.64	12.03	116.63	-4002.26	264.75	-181.48	-2071.66	1.12	48.48	-2890.85	117.60	1071.40	0.00	0.00	0.00	-2870.23	49.56	1418.09	-2870.81	160.33	1419.84	-3076.94	238.32	1352.29	-3427.72	256.35	1359.30	138.18	1151.01	73.96	727.61	1056.79	74.33	0.00
4.83000	-3139.31	127.62	36.66	-3178.65	136.27	23.58	-4555.64	-16.58	636.98	-4130.23	-5.20	644.41	-2642.08	24.85	25.61	-2415.65	12.95	118.13	-3990.49	263.06	-180.66	-2064.62	1.21	48.82	-2882.02	118.28	1070.42	0.00	0.00	0.00	-2857.90	48.18	1417.46	-2867.33	159.67	1418.62	-3069.89	237.29	1352.35	-3417.29	255.94	1359.02	140.21	1150.04	74.42	727.81	1056.82	74.81	0.00
4.84000	-3139.99	128.17	35.94	-3176.75	136.11	23.54	-4556.09	-17.02	640.09	-4130.57	-4.77	646.99	-2632.90	25.69	25.01	-2403.33	13.87	119.57	-3978.61	261.37	-179.83	-2057.62	1.30	49.15	-2844.25	116.81	1070.84	0.00	0.00	0.00	-2837.36	47.97	1416.60	-2854.65	158.00	1418.60	-3062.81	236.25	1352.41	-3406.82	255.52	1358.75	137.62	1150.66	73.86	727.76	1056.73	74.87	0.00
4.85000	-3140.40	128.78	35.16	-3174.72	135.97	23.54	-4556.39	-17.43	643.16	-4130.79	-4.32	649.53	-2624.25	26.50	24.41	-2391.69	14.78	120.95	-3966.60	259.66	-178.99	-2050.63	1.40	49.48	-2852.03	115.15	1070.58	0.00	0.00	0.00	-2827.13	46.54	1416.37	-2850.69	157.70	1418.45	-3055.69	235.21	1352.49	-3396.30	255.11	1358.48	138.80	1150.85	73.84	727.51	1056.64	74.90	0.00
4.86000	-3140.53	129.45	34.31	-3172.54	135.85	23.58	-4556.53	-17.81	646.19	-4130.89	-3.85	652.03	-2616.13	27.30	23.79	-2380.71	15.69	122.27	-3954.48	257.95	-178.13	-2043.68	1.49	49.81	-2831.33	114.44	1070.76	0.00	0.00	0.00	-2824.58	44.80	1416.50	-2839.55	156.83	1417.47	-3048.53	234.16	1352.58	-3385.73	254.68	1358.23	140.45	1150.81	74.17	728.07	1057.84	73.12	0.00
4.87000	-3140.38	130.17	33.38	-3170.22	135.75	23.66	-4556.51	-18.18	649.16	-4130.87	-3.36	654.48	-2608.56	28.07	23.17	-2370.37	16.59	123.53	-3942.23	256.23	-177.26	-2036.75	1.60	50.14	-2827.55	113.47	1070.26	0.00	0.00	0.00	-2823.91	43.61	1416.56	-2834.22	155.61	1416.79	-3041.32	233.11	1352.67	-3375.11	254.26	1357.99	141.30	1150.48	74.56	727.24	1056.62	74.35	0.00
4.88000	-3139.92	130.95	32.39	-3167.77	135.66	23.77	-4556.34	-18.51	652.10	-4130.71	-2.84	656.88	-2601.54	28.81	22.54	-2360.66	17.49	124.72	-3929.87	254.49	-176.37	-2029.85	1.70	50.47	-2818.00	113.23	1070.33	0.00	0.00	0.00	-2810.82	42.77	1415.64	-2849.52	154.85	1417.58	-3034.08	232.05	1352.77	-3364.46	253.83	1357.76	140.07	1150.22	74.47	728.59	1056.29	75.22	0.00
4.89000	-3139.15	131.79	31.32	-3178.68	135.85	22.15	-4556.00	-18.83	654.98	-4130.43	-2.30	659.25	-2595.08	29.54	21.90	-2351.57	18.38	125.86	-3917.38	252.75	-175.47	-2022.98	1.81	50.79	-2801.92	111.27	1069.88	0.00	0.00	0.00	-2803.52	43.58	1415.91	-2821.44	152.61	1416.89	-3026.80	230.98	1352.88	-3353.75	253.39	1357.54	139.13	1150.56	74.32	728.80	1055.99	75.23	0.00
4.90000	-3138.04	132.69	30.17	-3139.68	135.87	28.64	-4555.50	-19.12	657.82	-4130.03	-1.74	661.57	-2589.18	30.24	21.26	-2343.10	19.26	126.94	-3904.77	251.00	-174.55	-2016.14	1.92	51.12	-2819.05	109.74	1070.05	0.00	0.00	0.00	-2780.12	41.52	1415.93	-2788.71	151.49	1417.92	-3019.48	229.91	1353.00	-3343.00	252.96	1357.32	141.55	1149.45	74.85	727.24	1055.98	74.97	0.00
4.91000	-3136.59	133.65	28.95	-3145.36	134.71	27.39	-4554.84	-19.38	660.61	-4129.49	-1.16	663.84	-2583.85	30.91	20.62	-2335.22	20.14	127.96	-3892.05	249.24	-173.63	-2009.32	2.03	51.44	-2815.09	109.21	1070.31	0.00	0.00	0.00	-2774.20	39.89	1416.17	-2775.35	150.28	1417.80	-3012.12	228.84	1353.13	-3332.21	252.52	1357.12	142.02	1149.83	74.72	727.91	1056.65	73.53	0.00
4.92000	-3134.79	134.68	27.65	-3158.09	135.58	23.80	-4554.01	-19.63	663.35	-4128.81	-0.55	666.06	-2579.09	31.57	19.98	-2327.93	21.01	128.92	-3879.20	247.47	-172.68	-2002.54	2.14	51.76	-2804.23	107.56	1071.28	0.00	0.00	0.00	-2773.68	37.89	1417.07	-2762.23	149.17	1417.74	-3004.72	227.76	1353.27	-3321.38	252.07	1356.93	141.27	1150.77	74.41	728.89	1056.11	74.83	0.00
4.93000	-3132.61	135.77	26.27	-3176.78	135.42	21.15	-4553.01	-19.85	666.04	-4128.01	0.08	668.24	-2574.93	32.20	19.34	-2321.21	21.87	129.81	-3866.22	245.70	-171.72	-1995.78	2.26	52.08	-2792.32	106.17	1071.97	0.00	0.00	0.00	-2765.29	36.15	1418.00	-2749.34	148.13	1417.71	-2997.28	226.67	1353.42	-3310.50	251.62	1356.75	141.21	1150.78	74.68	727.26	1056.08	75.00	0.00
4.94000	-3130.05	136.93	24.81	-3138.68	135.24	28.00	-4551.84	-20.04	668.68	-4127.07	0.73	670.38	-2571.35	32.81	18.70	-2315.05	22.72	130.64	-3853.13	243.91	-170.75	-1989.05	2.38	52.40	-2770.02	105.27	1074.36	0.00	0.00	0.00	-2749.60	34.81	1419.11	-2736.68	147.17	1417.73	-2989.80	225.58	1353.57	-3299.58	251.17	1356.59	140.34	1151.07	74.33	727.93	1056.23	75.08	0.00
4.95000	-3127.10	138.16	23.26	-3145.72	136.02	26.19	-4550.51	-20.21	671.27	-4125.99	1.40	672.46	-2568.38	33.40	18.06	-2309.45	23.56	131.41	-3839.91	242.12	-169.76	-1982.36	2.50	52.71	-2757.03	103.77	1075.23	0.00	0.00	0.00	-2739.48	33.93	1420.41	-2724.24	146.30	1417.80	-2982.28	224.48	1353.74	-3288.61	250.71	1356.43	140.66	1150.51	74.69	726.69	1056.23	74.76	0.00
4.96000	-3123.73	139.46	21.63	-3159.04	134.50	22.70	-4549.00	-20.36	673.81	-4124.77	2.09	674.50	-2566.00	33.96	17.42	-2304.38	24.39	132.12	-3826.57	240.31	-168.76	-1975.69	2.63	53.03	-2745.29	102.46	1076.24	0.00	0.00	0.00	-2733.16	32.99	1421.35	-2712.02	145.50	1417.91	-2974.71	223.37	1353.91	-3277.61	250.25	1356.28	141.26	1150.57	74.96	727.72	1057.69	73.07	0.00
4.97000	-3119.94	140.83	19.92	-3164.42	134.22	21.41	-4547.32	-20.48	676.30	-4123.41	2.81	676.49	-2564.25	34.50	16.79	-2299.84	25.21	132.77	-3813.10	238.50	-167.74	-1969.05	2.76	53.34	-2743.02	99.60	1078.54	0.00	0.00	0.00	-2731.63	31.60	1423.05	-2700.02	144.77	1418.05	-2967.11	222.27	1354.10	-3266.56	249.79	1356.14	141.83	1150.77	74.90	727.43	1056.60	74.36	0.00
4.98000	-3115.71	142.27	18.11	-3144.11	135.38	23.00	-4545.46	-20.58	678.73	-4121.91	3.54	678.43	-2563.11	35.02	16.17	-2295.81	26.02	133.35	-3799.51	236.68	-166.71	-1962.44	2.89	53.65	-2731.83	97.51	1080.49	0.00	0.00	0.00	-2720.17	29.63	1425.68	-2688.22	144.12	1418.24	-2959.47	221.15	1354.29	-3255.47	249.32	1356.02	142.01	1149.56	74.83	728.05	1056.14	75.15	0.00
4.99000	-3111.03	143.79	16.21	-3158.48	133.71	19.92	-4543.42	-20.65	681.11	-4120.27	4.29	680.32	-2562.60	35.52	15.55	-2292.29	26.82	133.87	-3785.79	234.84	-165.66	-1955.87	3.02	53.96	-2699.44	96.64	1083.04	0.00	0.00	0.00	-2726.33	28.63	1427.14	-2676.63	143.54	1418.47	-2951.79	220.03	1354.49	-3244.34	248.85	1355.91	141.26	1151.77	73.99	727.87	1055.51	75.31	0.00
5.00000	-3105.86	145.38	14.23	-3135.51	134.20	20.99	-4541.21	-20.71	683.44	-4118.47	5.07	682.16	-2562.73	36.00	14.95	-2289.26	27.61	134.33	-3771.95	233.00	-164.60	-1949.32	3.16	54.27	-2700.96	94.01	1084.94	0.00	0.00	0.00	-2700.75	27.63	1428.12	-2665.25	143.03	1418.73	-2944.06	218.91	1354.70	-3233.17	248.37	1355.80	139.60	1152.18	73.80	727.88	1056.20	75.08	0.00
5.01000	-3080.11	145.38	14.85	-3129.69	136.02	21.18	-4538.82	-20.73	685.71	-4116.54	5.86	683.95	-2572.94	37.24	12.47	-2286.71	28.38	134.72	-3757.98	231.15	-163.52	-1942.81	3.30	54.57	-2695.42	92.66	1086.94	0.00	0.00	0.00	-2697.51	26.05	1429.77	-2654.05	142.59	1419.03	-2936.30	217.77	1354.92	-3221.96	247.89	1355.71	149.27	1139.59	76.09	726.55	1056.14	74.72	0.00
5.02000	-3091.97	146.73	13.94	-3115.29	135.50	22.24	-4536.24	-20.74	687.93	-4114.45	6.68	685.69	-2590.53	37.46	9.03	-2284.62	29.14	135.05	-3743.89	229.29	-162.43	-1936.33	3.44	54.87	-2679.51	91.45	1089.04	0.00	0.00	0.00	-2695.67	24.20	1431.48	-2643.05	142.22	1419.37	-2928.49	216.64	1355.15	-3210.71	247.41	1355.63	142.53	1147.16	74.90	726.92	1056.14	74.92	0.00
5.03000	-3099.24	149.53	7.30	-3111.50	138.72	22.59	-4533.48	-20.72	690.09	-4112.21	7.51	687.38	-2547.61	38.42	14.72	-2282.99	29.89	135.31	-3729.67	227.42	-161.33	-1929.88	3.58	55.17	-2664.34	89.91	1091.17	0.00	0.00	0.00	-2678.43	22.48	1432.34	-2632.23	141.91	1419.74	-2920.65	215.50	1355.39	-3199.42	246.92	1355.57	140.46	1150.55	74.74	726.29	1056.60	74.70	0.00
5.04000	-3102.61	150.74	2.50	-3084.08	140.43	27.41	-4530.54	-20.68	692.19	-4109.82	8.37	689.01	-2540.27	38.41	17.34	-2281.81	30.62	135.51	-3715.32	225.55	-160.20	-1923.47	3.73	55.47	-2653.65	89.12	1093.28	0.00	0.00	0.00	-2673.53	21.84	1434.30	-2621.60	141.67	1420.14	-2912.76	214.35	1355.64	-3188.09	246.42	1355.51	140.09	1150.99	74.32	726.69	1056.77	74.62	0.00
5.05000	-3101.78	153.82	-0.38	-3089.95	144.53	27.15	-4527.41	-20.61	694.24	-4107.27	9.24	690.59	-2562.42	35.73	12.03	-2281.05	31.34	135.64	-3700.85	223.66	-159.07	-1917.08	3.87	55.77	-2646.22	88.86	1094.12	0.00	0.00	0.00	-2664.58	21.04	1436.31	-2611.14	141.49	1420.57	-2904.83	213.20	1355.90	-3176.72	245.93	1355.47	140.30	1151.04	74.27	727.28	1056.32	74.88	0.00
5.06000	-3077.33	154.48	3.09	-3093.27	146.27	28.68	-4524.09	-20.52	696.23	-4104.57	10.13	692.12	-2545.64	39.29	14.03	-2280.72	32.05	135.71	-3686.24	221.76	-157.91	-1910.73	4.02	56.07	-2659.23	88.06	1095.27	0.00	0.00	0.00	-2657.81	20.50	1437.73	-2600.86	141.36	1421.04	-2896.86	212.04	1356.17	-3165.31	245.42	1355.44	138.15	1151.69	73.76	721.29	1056.58	73.49	0.00
5.07000	-3056.29	156.94	8.40	-3070.53	148.05	34.99	-4520.58	-20.40	698.16	-4101.71	11.04	693.60	-2577.59	38.30	8.94	-2280.79	32.74	135.71	-3671.51	219.86	-156.75	-1904.42	4.18	56.36	-2634.12	87.61	1096.37	0.00	0.00	0.00	-2644.73	19.71	1438.10	-2590.74	141.30	1421.53	-2888.85	210.87	1356.45	-3153.87	244.92	1355.42	137.50	1151.14	73.91	725.26	1056.02	74.45	0.00
5.08000	-3042.16	157.84	12.29	-3057.88	148.86	39.71	-4516.88	-20.27	700.03	-4098.69	11.97	695.02	-2554.16	38.18	13.81	-2281.26	33.41	135.65	-3656.65	217.94	-155.56	-1898.13	4.33	56.65	-2643.00	88.18	1096.21	0.00	0.00	0.00	-2627.22	18.29	1438.65	-2580.79	141.30	1422.05	-2880.80	209.70	1356.74	-3142.38	244.41	1355.41	140.23	1149.12	74.95	728.57	1056.54	74.88	0.00
5.09000	-3028.33	159.67	15.57	-3055.07	151.71	42.82	-4512.98	-20.10	701.84	-4095.51	12.92	696.39	-2565.94	41.00	10.64	-2282.11	34.07	135.52	-3641.66	216.02	-154.36	-1891.89	4.49	56.94	-2613.68	87.43	1097.42	0.00	0.00	0.00	-2614.24	17.90	1439.33	-2571.00	141.35	1422.60	-2872.71	208.53	1357.03	-3130.86	243.89	1355.41	140.84	1148.90	74.97	727.68	1056.44	74.89	0.00
5.10000	-3003.04	163.09	20.14	-3028.85	154.30	48.43	-4508.89	-19.92	703.60	-4092.17	13.88	697.70	-2592.13	39.15	6.44	-2283.34	34.71	135.32	-3626.55	214.08	-153.15	-1885.67	4.65	57.22	-2626.21	88.11	1097.41	0.00	0.00	0.00	-2612.04	17.49	1440.89	-2561.36	141.46	1423.17	-2864.58	207.35	1357.34	-3119.31	243.37	1355.43	139.81	1148.90	74.71	729.51	1055.63	75.52	0.00
5.11000	-2988.40	165.49	22.71	-2999.62	155.55	52.28	-4504.61	-19.71	705.29	-4088.66	14.87	698.96	-2577.54	37.40	8.79	-2284.93	35.34	135.06	-3611.30	212.14	-151.92	-1879.49	4.81	57.51	-2589.09	88.69	1099.62	0.00	0.00	0.00	-2595.43	17.18	1441.36	-2551.86	141.62	1423.77	-2856.40	206.16	1357.66	-3107.71	242.85	1355.46	139.32	1148.96	74.48	728.83	1058.05	73.06	0.00
5.12000	-2974.52	168.92	23.57	-3000.73	159.16	51.55	-4500.12	-19.48	706.92	-4084.99	15.87	700.16	-2545.87	38.65	15.41	-2286.86	35.94	134.73	-3595.92	210.19	-150.67	-1873.35	4.97	57.79	-2595.11	89.10	1099.80	0.00	0.00	0.00	-2584.09	16.65	1441.76	-2542.52	141.83	1424.39	-2848.19	204.97	1357.99	-3096.08	242.32	1355.50	139.51	1149.87	74.32	729.22	1055.95	74.79	0.00
5.13000	-2956.66	172.40	24.75	-2972.81	161.53	53.77	-4495.44	-19.22	708.49	-4081.15	16.89	701.31	-2547.17	39.85	15.02	-2289.13	36.53	134.33	-3580.41	208.23	-149.41	-1867.24	5.13	58.07	-2585.71	89.37	1100.30	0.00	0.00	0.00	-2587.74	15.55	1443.37	-2533.31	142.08	1425.04	-2839.93	203.78	1358.32	-3084.42	241.79	1355.56	140.28	1150.85	74.50	727.28	1056.07	74.92	0.00
5.14000	-2936.05	175.64	25.14	-2953.39	163.86	54.01	-4490.56	-18.94	709.99	-4077.14	17.92	702.40	-2567.11	38.82	11.72	-2291.73	37.10	133.87	-3564.77	206.25	-148.14	-1861.17	5.30	58.35	-2576.98	89.37	1101.03	0.00	0.00	0.00	-2584.11	15.62	1443.69	-2524.24	142.39	1425.70	-2831.63	202.57	1358.67	-3072.72	241.25	1355.62	140.04	1152.10	73.95	727.05	1056.49	74.89	0.00
5.15000	-2904.06	179.50	27.46	-2949.07	166.68	51.88	-4485.47	-18.64	711.43	-4072.96	18.98	703.43	-2601.74	37.16	6.85	-2294.64	37.65	133.33	-3548.99	204.27	-146.85	-1855.13	5.47	58.63	-2578.76	90.02	1101.18	0.00	0.00	0.00	-2576.58	15.07	1445.31	-2515.30	142.74	1426.38	-2823.29	201.37	1359.03	-3060.98	240.71	1355.70	139.42	1151.90	73.91	727.73	1055.96	75.18	0.00
5.16000	-2900.80	182.03	24.75	-2909.23	168.34	53.80	-4480.18	-18.31	712.81	-4068.61	20.05	704.40	-2566.62	39.45	12.20	-2297.85	38.19	132.73	-3533.09	202.28	-145.54	-1849.13	5.64	58.90	-2562.15	90.17	1101.73	0.00	0.00	0.00	-2565.95	14.87	1445.74	-2506.48	143.14	1427.09	-2814.90	200.15	1359.40	-3049.21	240.16	1355.80	139.15	1152.03	73.82	728.28	1057.13	73.23	0.00
5.17000	-2880.17	184.34	23.69	-2880.30	170.79	53.52	-4474.68	-17.96	714.12	-4064.08	21.13	705.31	-2560.95	38.41	13.44	-2301.35	38.70	132.06	-3517.05	200.28	-144.21	-1843.17	5.81	59.17	-2558.34	90.38	1102.56	0.00	0.00	0.00	-2550.48	15.22	1445.60	-2497.79	143.58	1427.81	-2806.48	198.94	1359.78	-3037.41	239.61	1355.90	139.58	1151.61	74.00	727.90	1057.48	73.94	0.00
5.18000	-2854.55	186.47	23.02	-2845.39	171.83	53.74	-4468.97	-17.59	715.37	-4059.38	22.24	706.17	-2561.31	39.26	14.15	-2305.13	39.19	131.32	-3500.88	198.27	-142.87	-1837.24	5.99	59.44	-2549.11	90.94	1102.83	0.00	0.00	0.00	-2536.55	15.79	1446.08	-2489.21	144.06	1428.55	-2798.01	197.71	1360.17	-3025.57	239.05	1356.02	140.70	1151.37	74.07	728.16	1056.89	74.92	0.00
5.19000	-2820.47	187.19	23.07	-2836.52	173.85	49.61	-4463.06	-17.20	716.55	-4054.49	23.36	706.96	-2586.00	37.73	9.34	-2309.18	39.66	130.51	-3484.57	196.25	-141.52	-1831.35	6.17	59.71	-2547.26	92.46	1102.94	0.00	0.00	0.00	-2526.33	15.77	1446.43	-2480.75	144.59	1429.30	-2789.50	196.48	1360.56	-3013.69	238.49	1356.15	139.74	1150.49	74.43	727.57	1055.94	75.02	0.00
5.20000	-2759.75	188.16	28.65	-2783.65	174.34	50.94	-4456.93	-16.78	717.67	-4049.43	24.49	707.70	-2566.40	41.75	13.89	-2313.48	40.10	129.63	-3468.13	194.22	-140.15	-1825.50	6.34	59.97	-2539.50	91.35	1103.63	0.00	0.00	0.00	-2524.69	15.34	1446.84	-2472.39	145.15	1430.06	-2780.95	195.25	1360.97	-3001.79	237.93	1356.30	141.68	1149.95	75.23	726.73	1056.49	74.65	0.00
5.21000	-2728.57	187.95	27.03	-2765.45	175.22	46.92	-4450.59	-16.33	718.71	-4044.19	25.64	708.37	-2553.85	43.48	17.53	-2318.02	40.53	128.68	-3451.56	192.18	-138.76	-1819.69	6.53	60.23	-2533.71	91.43	1103.67	0.00	0.00	0.00	-2515.09	15.23	1447.27	-2464.13	145.74	1430.84	-2772.36	194.01	1361.39	-2989.85	237.36	1356.46	141.63	1150.01	75.15	727.99	1057.96	72.99	0.00
5.22000	-2698.70	188.60	25.80	-2755.58	175.36	41.37	-4444.04	-15.87	719.69	-4038.77	26.81	708.99	-2556.73	41.39	19.08	-2322.79	40.93	127.67	-3434.85	190.14	-137.35	-1813.91	6.71	60.49	-2526.79	91.67	1103.95	0.00	0.00	0.00	-2505.21	15.14	1447.45	-2455.98	146.37	1431.63	-2763.72	192.76	1361.83	-2977.88	236.78	1356.63	140.00	1150.73	74.36	727.44	1057.10	74.23	0.00
5.23000	-2635.64	188.68	30.30	-2724.17	175.52	39.07	-4437.27	-15.38	720.61	-4033.16	27.99	709.54	-2574.40	43.01	14.56	-2327.78	41.31	126.58	-3418.01	188.08	-135.93	-1808.18	6.89	60.75	-2519.83	91.89	1103.98	0.00	0.00	0.00	-2495.07	15.07	1447.39	-2447.91	147.04	1432.44	-2755.04	191.51	1362.27	-2965.88	236.20	1356.82	138.29	1150.69	73.94	727.66	1056.39	74.95	0.00
5.24000	-2597.43	188.77	29.24	-2690.07	175.73	37.19	-4430.29	-14.86	721.45	-4027.36	29.19	710.03	-2580.50	42.36	15.67	-2332.97	41.67	125.42	-3401.03	186.01	-134.50	-1802.48	7.08	61.00	-2512.82	92.09	1103.77	0.00	0.00	0.00	-2484.70	15.02	1447.11	-2439.94	147.73	1433.25	-2746.32	190.26	1362.72	-2953.84	235.61	1357.02	138.28	1151.45	73.87	728.30	1056.10	75.24	0.00
5.25000	-2591.59	190.71	20.15	-2637.44	176.31	38.32	-4423.08	-14.33	722.22	-4021.38	30.40	710.46	-2588.01	43.21	14.66	-2338.36	42.00	124.19	-3383.92	183.93	-133.04	-1796.82	7.26	61.25	-2505.76	92.28	1103.33	0.00	0.00	0.00	-2474.14	15.01	1446.62	-2432.05	148.46	1434.07	-2737.56	188.99	1363.18	-2941.77	235.02	1357.23	139.54	1150.81	74.49	727.62	1056.47	74.97	0.00
5.26000	-2572.31	191.06	14.58	-2621.83	177.70	33.36	-4415.66	-13.77	722.92	-4015.20	31.63	710.83	-2570.74	44.05	18.17	-2343.93	42.31	122.88	-3366.67	181.85	-131.57	-1791.20	7.45	61.50	-2498.64	92.47	1102.68	0.00	0.00	0.00	-2463.42	15.03	1445.95	-2424.23	149.21	1434.89	-2728.76	187.73	1363.65	-2929.68	234.43	1357.46	139.74	1150.55	74.69	728.03	1057.53	73.18	0.00
5.27000	-2633.01	193.40	-6.52	-2582.60	178.58	32.02	-4408.01	-13.19	723.56	-4008.84	32.87	711.13	-2567.59	43.69	18.16	-2349.68	42.60	121.51	-3349.28	179.75	-130.09	-1785.62	7.64	61.75	-2491.45	92.65	1101.85	0.00	0.00	0.00	-2452.57	15.09	1445.10	-2416.50	149.99	1435.72	-2719.91	186.46	1364.14	-2917.55	233.83	1357.70	139.48	1150.45	74.48	728.14	1056.31	74.52	0.00
5.28000	-2632.64	195.26	-16.15	-2544.88	178.26	32.26	-4400.14	-12.58	724.11	-4002.28	34.13	711.37	-2590.93	41.81	14.80	-2355.58	42.85	120.07	-3331.76	177.64	-128.59	-1780.08	7.84	61.99	-2484.19	92.83	1100.83	0.00	0.00	0.00	-2441.61	15.20	1444.10	-2408.83	150.80	1436.56	-2711.02	185.18	1364.63	-2905.39	233.22	1357.96	140.28	1150.87	74.28	726.71	1056.13	74.92	0.00
5.29000	-2561.80	195.85	-5.76	-2505.36	180.00	33.43	-4392.05	-11.95	724.60	-3995.53	35.40	711.54	-2562.30	41.41	18.97	-2361.63	43.09	118.55	-3314.09	175.53	-127.07	-1774.58	8.03	62.24	-2476.86	93.01	1099.66	0.00	0.00	0.00	-2430.58	15.36	1442.96	-2401.23	151.63	1437.40	-2702.08	183.90	1365.14	-2893.20	232.61	1358.23	139.35	1150.15	74.25	727.12	1056.47	74.85	0.00
5.30000	-2468.86	195.29	12.03	-2477.67	179.89	32.70	-4383.72	-11.30	725.02	-3988.58	36.68	711.65	-2588.30	41.29	12.03	-2367.81	43.29	116.96	-3296.29	173.40	-125.53	-1769.12	8.23	62.47	-2469.45	93.20	1098.35	0.00	0.00	0.00	-2419.51	15.57	1441.69	-2393.69	152.48	1438.24	-2693.11	182.61	1365.66	-2880.99	232.00	1358.51	140.29	1149.37	75.00	727.66	1057.19	74.58	0.00
5.31000	-2402.17	193.67	24.57	-2436.49	179.17	35.63	-4375.17	-10.63	725.36	-3981.44	37.98	711.69	-2600.33	39.81	10.75	-2374.12	43.47	115.29	-3278.35	171.27	-123.98	-1763.71	8.42	62.71	-2461.95	93.40	1096.91	0.00	0.00	0.00	-2408.43	15.84	1440.32	-2386.21	153.35	1439.08	-2684.09	181.31	1366.18	-2868.74	231.38	1358.81	137.80	1153.82	74.04	735.69	1054.68	77.48	0.00
5.32000	-2376.67	192.08	28.31	-2411.81	179.21	38.12	-4366.39	-9.93	725.63	-3974.09	39.29	711.67	-2572.77	37.21	13.54	-2380.54	43.62	113.56	-3260.28	169.12	-122.41	-1758.33	8.62	62.94	-2454.36	93.61	1095.36	0.00	0.00	0.00	-2397.37	16.18	1438.86	-2378.77	154.24	1439.92	-2675.03	180.01	1366.72	-2856.46	230.75	1359.12	139.98	1151.69	74.36	730.42	1055.85	75.89	0.00
5.33000	-2352.68	191.02	32.27	-2375.15	178.13	42.02	-4357.37	-9.21	725.82	-3966.54	40.61	711.58	-2572.10	37.38	12.11	-2387.06	43.75	111.75	-3242.06	166.96	-120.83	-1753.00	8.82	63.17	-2446.68	93.85	1093.72	0.00	0.00	0.00	-2386.36	16.59	1437.32	-2371.39	155.15	1440.77	-2665.92	178.71	1367.27	-2844.16	230.12	1359.45	142.26	1151.01	74.63	728.24	1056.38	75.06	0.00
5.34000	-2300.02	189.28	45.14	-2342.68	176.60	46.58	-4348.13	-8.46	725.93	-3958.79	41.95	711.42	-2541.43	36.61	17.55	-2393.67	43.84	109.87	-3223.70	164.80	-119.22	-1747.71	9.02	63.40	-2438.90	94.10	1092.00	0.00	0.00	0.00	-2375.43	17.08	1435.72	-2364.04	156.07	1441.61	-2656.77	177.40	1367.84	-2831.83	229.48	1359.79	138.13	1152.75	73.38	726.34	1057.47	74.24	0.00
5.35000	-2256.61	188.25	57.20	-2300.01	174.79	56.47	-4338.65	-7.69	725.98	-3950.84	43.30	711.20	-2578.06	35.22	10.65	-2400.35	43.91	107.91	-3205.20	162.62	-117.61	-1742.46	9.22	63.63	-2431.01	94.38	1090.22	0.00	0.00	0.00	-2364.61	17.65	1434.08	-2356.74	157.00	1442.44	-2647.58	176.09	1368.41	-2819.47	228.84	1360.15	139.23	1151.96	73.83	726.83	1056.62	74.90	0.00
5.36000	-2182.61	184.79	74.85	-2231.37	176.41	73.22	-4328.93	-6.90	725.94	-3942.68	44.66	710.91	-2586.12	37.91	9.77	-2407.10	43.95	105.88	-3186.57	160.44	-115.97	-1737.25	9.43	63.85	-2423.01	94.69	1088.40	0.00	0.00	0.00	-2353.93	18.30	1432.42	-2349.46	157.95	1443.27	-2638.35	174.77	1368.99	-2807.08	228.19	1360.52	138.75	1151.53	73.81	728.37	1058.82	72.83	0.00
5.37000	-2131.44	183.37	85.32	-2218.86	174.75	76.13	-4318.97	-6.09	725.83	-3934.31	46.04	710.55	-2586.48	37.09	8.83	-2413.90	43.95	103.77	-3167.79	158.24	-114.32	-1732.09	9.63	64.07	-2414.89	95.04	1086.56	0.00	0.00	0.00	-2343.42	19.04	1430.74	-2342.22	158.91	1444.10	-2629.07	173.44	1369.59	-2794.67	227.54	1360.91	139.28	1150.84	74.12	727.88	1057.36	74.18	0.00
5.38000	-2086.89	182.16	94.25	-2179.92	174.09	82.55	-4308.77	-5.25	725.64	-3925.73	47.42	710.12	-2590.16	35.50	9.17	-2420.74	43.93	101.59	-3148.86	156.04	-112.65	-1726.97	9.84	64.29	-2406.65	95.42	1084.70	0.00	0.00	0.00	-2333.12	19.87	1429.07	-2335.00	159.88	1444.91	-2619.75	172.11	1370.19	-2782.23	226.88	1361.31	139.60	1150.17	74.70	727.15	1056.81	74.73	0.00
5.39000	-2048.56	181.13	101.71	-2143.83	173.44	88.27	-4298.33	-4.40	725.37	-3916.94	48.82	709.62	-2567.73	32.25	11.20	-2427.60	43.88	99.33	-3129.80	153.82	-110.96	-1721.89	10.05	64.50	-2398.28	95.84	1082.85	0.00	0.00	0.00	-2323.04	20.81	1427.43	-2327.79	160.86	1445.72	-2610.38	170.77	1370.81	-2769.76	226.22	1361.73	141.10	1150.64	74.49	727.97	1056.25	74.85	0.00
5.40000	-2016.07	180.25	107.75	-2110.49	172.80	93.33	-4287.65	-3.51	725.02	-3907.94	50.23	709.06	-2590.68	33.38	8.02	-2434.49	43.79	97.00	-3110.60	151.60	-109.25	-1716.86	10.25	64.71	-2389.78	96.30	1081.03	0.00	0.00	0.00	-2313.23	21.85	1425.82	-2320.61	161.84	1446.52	-2600.97	169.43	1371.44	-2757.27	225.55	1362.16	138.60	1151.23	73.76	726.97	1056.08	74.76	0.00
5.41000	-1989.03	179.49	112.42	-2079.81	172.17	97.74	-4276.72	-2.61	724.59	-3898.72	51.66	708.42	-2574.83	35.53	10.64	-2441.38	43.68	94.59	-3091.25	149.36	-107.53	-1711.87	10.46	64.92	-2381.14	96.82	1079.24	0.00	0.00	0.00	-2303.72	23.00	1424.27	-2313.43	162.82	1447.31	-2591.52	168.09	1372.08	-2744.75	224.87	1362.61	138.96	1151.14	73.97	727.82	1057.06	73.23	0.00
5.42000	-1967.05	178.79	115.80	-2051.72	171.56	101.53	-4265.55	-1.68	724.08	-3889.28	53.09	707.71	-2565.07	34.58	12.75	-2448.26	43.53	92.11	-3071.76	147.12	-105.79	-1706.92	10.68	65.13	-2372.36	97.38	1077.52	0.00	0.00	0.00	-2294.53	24.27	1422.79	-2306.25	163.81	1448.09	-2582.02	166.73	1372.74	-2732.21	224.19	1363.08	140.02	1150.36	74.53	727.75	1056.67	74.34	0.00
5.43000	-1949.73	178.14	117.93	-2026.11	170.94	104.73	-4254.13	-0.73	723.49	-3879.63	54.53	706.93	-2565.48	34.73	13.03	-2455.12	43.35	89.55	-3052.12	144.86	-104.04	-1702.03	10.89	65.33	-2363.43	98.00	1075.86	0.00	0.00	0.00	-2285.69	25.65	1421.40	-2299.08	164.80	1448.85	-2572.48	165.38	1373.40	-2719.64	223.50	1363.56	139.45	1150.00	74.43	728.01	1056.41	74.77	0.00
5.44000	-1936.69	177.50	118.88	-2002.90	170.34	107.35	-4242.46	0.24	722.82	-3869.76	55.99	706.08	-2573.25	33.76	12.45	-2461.96	43.13	86.91	-3032.34	142.59	-102.26	-1697.17	11.10	65.53	-2354.35	98.68	1074.30	0.00	0.00	0.00	-2277.24	27.16	1420.12	-2291.90	165.78	1449.60	-2562.90	164.01	1374.08	-2707.05	222.81	1364.05	139.87	1149.55	74.39	727.72	1056.84	74.67	0.00
5.45000	-1927.53	176.83	118.70	-1982.01	169.74	109.43	-4230.54	1.24	722.07	-3859.66	57.46	705.15	-2585.88	34.28	8.40	-2468.75	42.88	84.20	-3012.42	140.32	-100.47	-1692.36	11.32	65.73	-2345.11	99.42	1072.84	0.00	0.00	0.00	-2269.20	28.80	1418.95	-2284.72	166.77	1450.34	-2553.27	162.65	1374.77	-2694.43	222.11	1364.56	142.36	1148.97	75.25	726.82	1056.53	74.78	0.00
5.46000	-1921.87	176.09	117.45	-1963.35	169.14	110.99	-4218.36	2.26	721.23	-3849.35	58.93	704.15	-2588.90	32.98	8.29	-2475.48	42.60	81.41	-2992.35	138.03	-98.67	-1687.60	11.53	65.92	-2335.71	100.23	1071.50	0.00	0.00	0.00	-2261.61	30.58	1417.92	-2277.52	167.75	1451.06	-2543.60	161.27	1375.47	-2681.79	221.41	1365.09	143.59	1148.07	75.86	728.21	1058.72	72.65	0.00
5.47000	-1919.32	175.26	115.19	-1946.82	168.54	112.05	-4205.93	3.30	720.31	-3838.81	60.42	703.08	-2547.39	34.42	14.47	-2482.15	42.28	78.54	-2972.14	135.74	-96.84	-1682.88	11.75	66.11	-2326.14	101.11	1070.31	0.00	0.00	0.00	-2254.49	32.49	1417.05	-2270.30	168.73	1451.76	-2533.89	159.89	1376.18	-2669.13	220.70	1365.63	142.72	1148.82	75.48	727.69	1056.26	74.45	0.00
5.48000	-1919.48	174.30	111.99	-1932.34	167.94	112.64	-4193.25	4.37	719.30	-3828.04	61.92	701.94	-2550.29	35.34	13.74	-2488.74	41.93	75.59	-2951.78	133.43	-95.00	-1678.21	11.96	66.30	-2316.39	102.07	1069.27	0.00	0.00	0.00	-2247.89	34.55	1416.34	-2263.06	169.69	1452.44	-2524.13	158.51	1376.90	-2656.44	219.99	1366.19	142.35	1150.93	74.67	727.49	1056.07	75.09	0.00
5.49000	-1921.97	173.16	107.89	-1919.83	167.33	112.78	-4180.31	5.45	718.21	-3817.04	63.42	700.72	-2551.32	33.30	14.89	-2495.24	41.54	72.57	-2931.27	131.12	-93.13	-1673.59	12.18	66.48	-2306.46	103.10	1068.40	0.00	0.00	0.00	-2241.81	36.76	1415.82	-2255.79	170.65	1453.10	-2514.32	157.12	1377.64	-2643.74	219.27	1366.77	140.04	1151.66	74.00	726.80	1057.40	74.29	0.00
5.50000	-1926.40	171.83	102.95	-1909.18	166.73	112.50	-4167.10	6.56	717.04	-3805.81	64.94	699.42	-2539.78	34.30	16.03	-2501.64	41.12	69.47	-2910.62	128.79	-91.26	-1669.01	12.40	66.66	-2296.35	104.22	1067.72	0.00	0.00	0.00	-2236.31	39.12	1415.50	-2248.48	171.60	1453.74	-2504.47	155.73	1378.39	-2631.01	218.54	1367.36	138.89	1151.23	74.11	727.75	1056.09	75.13	0.00
5.51000	-1932.37	170.26	97.24	-1900.33	166.11	111.82	-4153.64	7.70	715.78	-3794.36	66.47	698.05	-2549.95	33.45	12.78	-2507.93	40.66	66.28	-2889.82	126.45	-89.36	-1664.49	12.62	66.84	-2286.05	105.42	1067.25	0.00	0.00	0.00	-2231.41	41.64	1415.40	-2241.15	172.54	1454.36	-2494.58	154.33	1379.15	-2618.25	217.81	1367.97	139.66	1150.75	74.51	728.51	1057.47	73.10	0.00
5.52000	-1939.50	168.41	90.81	-1893.17	165.49	110.76	-4139.92	8.85	714.43	-3782.66	68.00	696.61	-2570.38	33.21	12.20	-2514.09	40.16	63.02	-2868.88	124.10	-87.44	-1660.00	12.84	67.01	-2275.55	106.70	1067.00	0.00	0.00	0.00	-2227.14	44.33	1415.54	-2233.77	173.46	1454.96	-2484.64	152.92	1379.92	-2605.48	217.07	1368.59	140.98	1150.18	74.87	726.86	1057.35	73.91	0.00
5.53000	-1947.39	166.26	83.72	-1887.62	164.86	109.36	-4125.93	10.03	713.00	-3770.74	69.55	695.09	-2532.71	33.42	17.14	-2520.11	39.63	59.68	-2847.78	121.75	-85.51	-1655.57	13.06	67.18	-2264.87	108.09	1066.99	0.00	0.00	0.00	-2231.64	47.30	1415.44	-2226.34	174.37	1455.53	-2474.66	151.52	1380.70	-2592.69	216.32	1369.23	141.69	1149.29	75.04	727.48	1056.65	74.82	0.00
5.54000	-1955.66	163.76	76.04	-1883.60	164.22	107.63	-4111.67	11.23	711.47	-3758.58	71.10	693.49	-2581.42	32.53	8.00	-2525.98	39.06	56.26	-2826.54	119.38	-83.56	-1651.19	13.29	67.35	-2265.33	108.88	1066.73	0.00	0.00	0.00	-2215.87	48.19	1416.19	-2218.86	175.26	1456.07	-2464.63	150.10	1381.50	-2579.87	215.57	1369.89	137.86	1150.60	74.05	726.68	1056.74	74.57	0.00
5.55000	-1963.91	160.89	67.81	-1881.01	163.56	105.61	-4097.15	12.46	709.86	-3746.17	72.66	691.81	-2542.53	31.82	13.78	-2531.70	38.44	52.76	-2805.15	117.00	-81.59	-1646.85	13.51	67.52	-2237.78	109.49	1067.35	0.00	0.00	0.00	-2216.08	49.95	1416.13	-2211.33	176.13	1456.59	-2454.56	148.68	1382.31	-2567.04	214.82	1370.56	139.02	1151.78	73.81	726.94	1056.60	74.73	0.00
5.56000	-1971.77	157.61	59.09	-1879.76	162.90	103.30	-4082.36	13.70	708.16	-3733.53	74.23	690.06	-2547.73	32.37	15.02	-2537.23	37.79	49.18	-2783.61	114.61	-79.61	-1642.56	13.73	67.68	-2244.06	111.76	1066.66	0.00	0.00	0.00	-2202.97	51.83	1415.92	-2203.74	176.99	1457.08	-2444.45	147.25	1383.13	-2554.18	214.05	1371.25	139.08	1151.74	73.91	728.45	1059.61	72.42	0.00
5.57000	-1978.82	153.88	49.96	-1879.78	162.21	100.75	-4067.30	14.97	706.37	-3720.65	75.81	688.22	-2563.60	32.24	13.10	-2542.59	37.10	45.52	-2761.92	112.21	-77.60	-1638.33	13.96	67.84	-2226.51	113.26	1067.53	0.00	0.00	0.00	-2191.20	54.03	1416.34	-2196.08	177.82	1457.54	-2434.29	145.82	1383.97	-2541.31	213.29	1371.96	139.39	1150.68	74.31	727.31	1057.49	74.00	0.00
5.58000	-1984.66	149.67	40.46	-1880.96	161.51	97.97	-4051.96	16.26	704.49	-3707.53	77.39	686.31	-2584.74	31.99	8.60	-2547.76	36.37	41.78	-2740.08	109.81	-75.58	-1634.14	14.18	67.99	-2215.63	114.92	1068.10	0.00	0.00	0.00	-2189.21	55.90	1417.49	-2188.35	178.62	1457.96	-2424.08	144.39	1384.81	-2528.41	212.51	1372.69	138.87	1150.95	73.94	727.80	1056.24	75.09	0.00
5.59000	-1956.24	145.90	37.84	-1883.22	160.79	95.00	-4036.36	17.57	702.51	-3694.15	78.99	684.32	-2565.78	31.35	12.92	-2565.35	35.08	36.66	-2718.09	107.39	-73.54	-1630.00	14.41	68.14	-2202.60	116.75	1068.65	0.00	0.00	0.00	-2183.17	57.93	1418.37	-2180.55	179.40	1458.36	-2413.83	142.95	1385.67	-2515.50	211.73	1373.43	139.44	1149.95	74.44	727.56	1056.58	74.94	0.00
5.60000	-2017.96	143.28	19.69	-1886.48	160.05	91.84	-4020.47	18.91	700.45	-3680.54	80.59	682.25	-2557.95	33.78	13.74	-2555.58	33.62	33.02	-2695.94	104.96	-71.48	-1625.91	14.63	68.29	-2190.98	118.25	1069.33	0.00	0.00	0.00	-2172.86	59.73	1418.91	-2172.67	180.16	1458.73	-2403.53	141.50	1386.54	-2502.57	210.94	1374.19	138.93	1150.96	73.91	728.39	1056.46	74.98	0.00
5.61000	-2003.11	139.73	20.32	-1890.65	159.28	88.54	-4004.31	20.27	698.29	-3666.67	82.20	680.10	-2550.33	33.10	14.31	-2579.84	33.54	27.44	-2673.65	102.52	-69.40	-1621.87	14.86	68.44	-2180.24	119.55	1070.24	0.00	0.00	0.00	-2160.11	61.67	1419.65	-2164.71	180.89	1459.06	-2393.19	140.05	1387.43	-2489.62	210.15	1374.97	138.99	1151.26	73.90	728.99	1060.69	72.05	0.00
5.62000	-2008.57	136.16	13.22	-1895.64	158.50	85.10	-3987.87	21.65	696.04	-3652.55	83.81	677.87	-2563.48	32.48	13.61	-2581.85	32.90	24.01	-2651.21	100.07	-67.31	-1617.89	15.09	68.58	-2169.88	120.76	1071.49	0.00	0.00	0.00	-2145.08	63.49	1421.28	-2156.66	181.58	1459.35	-2382.81	138.59	1388.32	-2476.66	209.35	1375.76	139.42	1151.27	74.04	728.10	1058.80	73.62	0.00
5.63000	-2009.41	133.47	8.67	-1901.35	157.68	81.57	-3971.16	23.05	693.70	-3638.19	85.43	675.56	-2557.71	32.53	14.84	-2591.27	31.85	19.86	-2628.61	97.60	-65.19	-1613.95	15.32	68.71	-2159.40	122.02	1073.18	0.00	0.00	0.00	-2135.49	65.61	1423.26	-2148.51	182.25	1459.61	-2372.37	137.13	1389.23	-2463.67	208.54	1376.58	139.95	1150.69	74.30	727.84	1056.61	74.84	0.00
5.64000	-2006.53	131.58	6.26	-1907.71	156.84	77.95	-3954.16	24.48	691.26	-3623.57	87.06	673.16	-2551.35	31.07	14.00	-2581.82	32.04	18.72	-2605.86	95.13	-63.06	-1610.07	15.54	68.85	-2148.27	123.45	1075.43	0.00	0.00	0.00	-2118.82	66.48	1424.83	-2140.27	182.88	1459.83	-2361.90	135.67	1390.16	-2450.67	207.73	1377.41	139.93	1151.69	73.82	727.16	1056.11	74.89	0.00
5.65000	-2000.83	130.42	5.63	-1914.62	155.97	74.29	-3936.87	25.93	688.73	-3608.69	88.70	670.68	-2554.34	30.29	14.26	-2583.14	33.46	17.11	-2582.96	92.65	-60.91	-1606.23	15.77	68.98	-2135.98	125.18	1078.33	0.00	0.00	0.00	-2113.68	67.92	1426.72	-2131.93	183.48	1460.01	-2351.37	134.19	1391.09	-2437.65	206.91	1378.25	140.10	1151.90	73.80	727.80	1056.13	74.94	0.00
5.66000	-1993.23	129.88	6.39	-1922.00	155.07	70.60	-3919.30	27.40	686.10	-3593.56	90.34	668.12	-2531.34	29.79	16.85	-2573.22	32.47	16.82	-2559.90	90.16	-58.74	-1602.45	16.00	69.11	-2122.04	127.33	1082.00	0.00	0.00	0.00	-2102.00	69.32	1428.45	-2123.48	184.04	1460.16	-2340.81	132.72	1392.04	-2424.62	206.09	1379.12	141.70	1152.11	74.17	728.22	1055.91	75.16	0.00
5.67000	-1984.62	129.90	8.16	-1929.76	154.14	66.90	-3901.45	28.89	683.38	-3578.16	91.98	665.48	-2557.29	28.03	8.46	-2567.42	30.88	16.55	-2536.69	87.65	-56.55	-1598.73	16.23	69.23	-2110.44	130.29	1087.18	0.00	0.00	0.00	-2090.66	70.66	1430.35	-2114.91	184.56	1460.26	-2330.19	131.23	1393.00	-2411.57	205.25	1380.00	142.49	1151.81	74.50	728.37	1056.00	75.24	0.00
5.68000	-1975.90	130.38	10.55	-1937.81	153.17	63.22	-3883.30	30.41	680.55	-3562.51	93.64	662.75	-2546.37	27.47	8.69	-2550.62	30.40	18.54	-2513.33	85.14	-54.34	-1595.05	16.46	69.35	-2102.91	131.68	1088.63	0.00	0.00	0.00	-2080.62	71.90	1432.49	-2106.24	185.05	1460.32	-2319.53	129.75	1393.98	-2398.51	204.42	1380.90	141.61	1151.48	74.32	728.50	1056.45	75.17	0.00
5.69000	-1967.99	131.25	13.17	-1946.06	152.17	59.59	-3864.87	31.94	677.64	-3546.60	95.30	659.94	-2498.80	25.42	15.43	-2544.74	27.70	20.57	-2489.81	82.62	-52.11	-1591.43	16.69	69.47	-2086.95	132.98	1090.82	0.00	0.00	0.00	-2075.12	72.88	1434.29	-2097.44	185.49	1460.33	-2308.83	128.25	1394.97	-2385.43	203.57	1381.82	140.46	1151.55	73.98	727.72	1056.40	74.88	0.00
5.70000	-1961.78	132.41	15.66	-1954.43	151.13	56.03	-3846.15	33.50	674.62	-3530.42	96.96	657.04	-2507.24	22.27	13.32	-2519.75	26.67	28.03	-2466.14	80.08	-49.87	-1587.86	16.92	69.58	-2068.27	133.53	1094.01	0.00	0.00	0.00	-2064.15	73.81	1435.97	-2088.51	185.89	1460.30	-2298.08	126.76	1395.97	-2372.33	202.72	1382.76	139.66	1152.30	73.94	727.04	1055.79	75.06	0.00
5.71000	-1958.17	133.78	17.61	-1962.82	150.06	52.56	-3827.13	35.09	671.50	-3513.98	98.63	654.06	-2497.81	20.76	16.56	-2499.74	25.63	34.89	-2442.31	77.53	-47.60	-1584.35	17.15	69.69	-2054.39	135.06	1095.37	0.00	0.00	0.00	-2059.28	74.82	1437.60	-2079.46	186.24	1460.23	-2287.28	125.25	1396.98	-2359.22	201.86	1383.72	136.45	1154.12	73.13	726.69	1056.90	74.52	0.00
5.72000	-1958.07	135.28	18.66	-1971.15	148.94	49.22	-3807.81	36.69	668.29	-3497.27	100.30	650.99	-2473.64	20.01	22.18	-2496.46	24.32	36.50	-2418.32	74.98	-45.32	-1580.88	17.38	69.79	-2044.74	136.12	1097.32	0.00	0.00	0.00	-2052.90	75.23	1439.14	-2070.27	186.55	1460.11	-2276.44	123.75	1398.01	-2346.10	201.00	1384.69	138.07	1151.46	73.68	727.04	1057.44	74.51	0.00
5.73000	-1962.42	136.82	18.41	-1979.33	147.78	46.02	-3788.20	38.32	664.97	-3480.29	101.98	647.84	-2456.60	19.18	24.08	-2473.36	23.41	41.21	-2394.18	72.41	-43.02	-1577.48	17.61	69.89	-2040.27	136.01	1098.68	0.00	0.00	0.00	-2043.17	75.22	1440.78	-2060.94	186.81	1459.94	-2265.55	122.23	1399.05	-2332.96	200.13	1385.69	138.52	1150.56	74.03	728.74	1056.32	75.21	0.00
5.74000	-1999.89	140.50	11.64	-1987.28	146.58	42.99	-3768.30	39.97	661.56	-3463.05	103.66	644.60	-2412.77	17.74	30.07	-2440.12	21.65	45.59	-2369.88	69.83	-40.70	-1574.13	17.84	69.99	-2045.44	135.85	1099.33	0.00	0.00	0.00	-2029.06	75.71	1442.37	-2051.47	187.02	1459.72	-2254.61	120.72	1400.10	-2319.82	199.25	1386.70	140.65	1150.13	74.67	727.50	1057.06	74.71	0.00
5.75000	-1973.54	140.22	17.71	-1994.90	145.33	40.15	-3748.09	41.64	658.04	-3445.53	105.35	641.27	-2417.06	14.21	26.98	-2412.82	19.86	48.38	-2345.43	67.24	-38.36	-1570.83	18.07	70.09	-2032.37	135.52	1100.41	0.00	0.00	0.00	-2008.45	75.55	1443.42	-2041.85	187.19	1459.45	-2243.63	119.19	1401.17	-2306.65	198.36	1387.73	140.44	1151.32	74.21	728.57	1057.26	74.80	0.00
5.76000	-1970.99	139.93	18.14	-2002.11	144.03	37.53	-3727.58	43.33	654.42	-3427.73	107.04	637.86	-2353.69	13.33	34.28	-2393.03	16.98	48.53	-2320.82	64.64	-36.00	-1567.59	18.31	70.18	-2018.69	135.73	1102.32	0.00	0.00	0.00	-1999.05	75.54	1444.85	-2032.08	187.29	1459.12	-2232.61	117.66	1402.25	-2293.48	197.47	1388.78	140.23	1151.13	74.39	728.66	1057.35	74.84	0.00
5.77000	-1959.62	138.91	18.07	-2008.81	142.69	35.15	-3706.77	45.05	650.70	-3409.67	108.74	634.35	-2358.46	10.18	28.87	-2352.00	15.50	51.58	-2296.04	62.03	-33.62	-1564.40	18.54	70.26	-1998.74	135.46	1103.34	0.00	0.00	0.00	-1997.88	75.62	1446.30	-2022.14	187.35	1458.75	-2221.53	116.13	1403.34	-2280.29	196.57	1389.85	140.29	1150.38	74.71	728.70	1056.83	75.06	0.00
5.78000	-1956.82	138.94	18.29	-2014.93	141.30	33.04	-3685.66	46.78	646.88	-3391.32	110.44	630.76	-2327.07	7.43	29.17	-2326.49	12.54	50.80	-2271.11	59.41	-31.22	-1561.27	18.77	70.35	-1985.98	135.26	1104.71	0.00	0.00	0.00	-1991.98	76.23	1447.71	-2012.05	187.35	1458.32	-2210.41	114.59	1404.45	-2267.09	195.67	1390.94	142.91	1150.27	75.01	729.97	1055.99	75.51	0.00
5.79000	-1963.31	139.26	17.64	-2020.37	139.85	31.22	-3664.24	48.54	642.95	-3372.70	112.14	627.08	-2283.01	4.88	30.98	-2302.50	10.45	49.13	-2246.03	56.78	-28.80	-1558.20	19.00	70.42	-1977.05	134.99	1105.85	0.00	0.00	0.00	-1981.39	75.57	1448.68	-2001.79	187.29	1457.84	-2199.25	113.05	1405.57	-2253.88	194.75	1392.04	140.46	1150.14	74.71	728.05	1056.38	74.98	0.00
5.80000	-1975.82	139.55	16.49	-2025.04	138.35	29.72	-3642.51	50.32	638.92	-3353.79	113.84	623.30	-2237.22	3.41	33.05	-2264.78	9.96	49.63	-2220.78	54.14	-26.37	-1555.18	19.23	70.50	-1970.96	134.65	1106.77	0.00	0.00	0.00	-1964.37	75.35	1449.23	-1991.35	187.17	1457.30	-2188.03	111.50	1406.71	-2240.66	193.83	1393.17	140.61	1150.29	74.83	725.81	1056.56	74.57	0.00
5.81000	-1991.07	139.48	15.21	-2028.87	136.80	28.57	-3620.47	52.13	634.78	-3334.61	115.55	619.44	-2209.96	3.82	30.38	-2238.15	8.75	47.51	-2195.37	51.48	-23.91	-1552.22	19.46	70.57	-1966.73	134.27	1107.48	0.00	0.00	0.00	-1955.02	75.17	1450.14	-1980.74	186.99	1456.70	-2176.77	109.95	1407.86	-2227.43	192.91	1394.31	138.07	1151.20	74.28	727.08	1057.41	74.47	0.00
5.82000	-2005.78	138.74	14.20	-2031.75	135.19	27.77	-3598.13	53.95	630.54	-3315.14	117.26	615.49	-2162.23	3.19	32.20	-2192.89	8.71	48.60	-2169.80	48.82	-21.44	-1549.31	19.69	70.64	-1963.34	133.86	1107.98	0.00	0.00	0.00	-1953.51	75.27	1451.43	-1969.95	186.75	1456.04	-2165.47	108.39	1409.02	-2214.19	191.97	1395.48	137.65	1151.58	74.10	727.79	1056.68	74.86	0.00
5.83000	-2016.68	136.99	13.82	-2033.60	133.52	27.37	-3575.46	55.80	626.19	-3295.38	118.98	611.44	-2112.90	4.55	34.21	-2152.58	7.59	48.06	-2144.07	46.14	-18.94	-1546.47	19.92	70.70	-1959.82	133.44	1108.28	0.00	0.00	0.00	-1939.75	74.23	1451.96	-1958.98	186.44	1455.33	-2154.11	106.82	1410.20	-2200.94	191.03	1396.66	141.09	1150.81	74.62	729.32	1056.01	75.42	0.00
5.84000	-2020.50	133.91	14.46	-2034.34	131.79	27.39	-3552.49	57.67	621.73	-3275.34	120.69	607.31	-2070.92	6.24	34.88	-2134.60	8.37	43.86	-2118.19	43.46	-16.43	-1543.68	20.15	70.76	-1955.15	133.02	1108.39	0.00	0.00	0.00	-1928.50	74.33	1451.75	-1947.81	186.07	1454.55	-2142.71	105.26	1411.39	-2187.68	190.09	1397.87	139.50	1150.57	74.39	726.97	1056.29	74.83	0.00
5.85000	-2013.98	129.18	16.49	-2035.28	128.81	25.74	-3529.20	59.56	617.17	-3255.01	122.41	603.08	-2057.68	6.00	30.05	-2092.28	8.52	42.77	-2092.13	40.76	-13.89	-1540.95	20.38	70.81	-1948.36	132.63	1108.31	0.00	0.00	0.00	-1922.96	73.94	1451.86	-1936.45	185.64	1453.71	-2131.27	103.68	1412.59	-2174.41	189.13	1399.09	136.91	1151.44	73.64	726.54	1056.51	74.79	0.00
5.86000	-2012.71	121.29	17.51	-2026.92	128.88	29.93	-3505.59	61.48	612.50	-3234.39	124.13	598.76	-2010.06	8.19	31.76	-2046.74	8.58	43.91	-2065.92	38.05	-11.34	-1538.28	20.61	70.86	-1938.44	132.29	1108.06	0.00	0.00	0.00	-1918.70	73.16	1451.84	-1924.88	185.13	1452.81	-2119.77	102.10	1413.81	-2161.13	188.17	1400.33	135.61	1153.04	73.38	728.43	1056.88	75.04	0.00
5.87000	-1978.16	122.19	24.09	-2041.50	129.76	27.52	-3481.67	63.41	607.71	-3213.47	125.85	594.34	-1982.05	6.83	28.96	-2004.41	9.20	44.69	-2039.55	35.33	-8.76	-1535.67	20.84	70.91	-1924.40	132.00	1107.63	0.00	0.00	0.00	-1908.13	72.39	1451.30	-1913.11	184.55	1451.84	-2108.23	100.52	1415.05	-2147.84	187.20	1401.60	137.41	1153.22	73.26	728.03	1057.17	74.73	0.00
5.88000	-1993.48	118.58	20.77	-2044.05	128.77	27.13	-3457.42	65.37	602.82	-3192.27	127.58	589.83	-1939.32	6.46	28.73	-1967.92	8.74	45.27	-2013.01	32.60	-6.17	-1533.11	21.07	70.95	-1906.96	131.70	1108.15	0.00	0.00	0.00	-1888.91	72.38	1450.61	-1899.06	183.13	1451.10	-2096.64	98.93	1416.29	-2134.54	186.23	1402.88	141.95	1150.38	74.88	728.04	1056.93	74.89	0.00
5.89000	-1988.66	116.26	21.65	-2045.58	128.17	26.78	-3432.85	67.35	597.82	-3170.76	129.30	585.23	-1878.09	3.86	33.15	-1909.10	8.32	50.32	-1986.31	29.86	-3.56	-1530.62	21.30	70.99	-1896.32	131.43	1107.53	0.00	0.00	0.00	-1879.77	71.77	1449.92	-1885.45	183.37	1450.46	-2085.01	97.34	1417.55	-2121.24	185.24	1404.19	140.30	1150.51	74.47	727.80	1056.63	74.75	0.00
5.90000	-1985.91	116.95	21.60	-2046.16	127.92	26.47	-3407.96	69.35	592.71	-3148.96	131.03	580.53	-1856.10	1.68	31.72	-1841.58	8.04	58.00	-1959.44	27.11	-0.92	-1528.18	21.53	71.02	-1878.97	131.49	1106.65	0.00	0.00	0.00	-1868.85	70.94	1448.67	-1881.24	183.10	1450.17	-2073.32	95.74	1418.83	-2107.93	184.25	1405.51	139.95	1150.72	74.46	727.00	1056.59	74.58	0.00
5.91000	-1984.90	120.00	20.82	-2045.89	127.99	26.19	-3382.74	71.37	587.49	-3126.87	132.75	575.74	-1816.75	-0.46	35.59	-1816.14	7.48	57.13	-1932.41	24.35	1.73	-1525.81	21.76	71.05	-1874.16	130.95	1105.16	0.00	0.00	0.00	-1861.90	71.09	1448.34	-1868.11	182.31	1449.10	-2061.59	94.13	1420.12	-2094.61	183.25	1406.85	137.50	1151.68	73.76	727.13	1056.81	74.92	0.00
5.92000	-1985.29	124.72	19.47	-2044.86	128.35	25.95	-3357.19	73.42	582.16	-3104.47	134.48	570.85	-1781.51	-9.56	49.34	-1794.61	1.31	57.24	-1905.22	21.57	4.41	-1523.49	21.99	71.08	-1860.31	131.25	1104.33	0.00	0.00	0.00	-1860.64	70.03	1447.65	-1862.97	181.09	1448.19	-2049.81	92.52	1421.42	-2081.29	182.25	1408.22	139.10	1151.39	74.14	726.92	1057.16	74.56	0.00
5.93000	-1986.77	130.46	17.72	-2043.15	128.96	25.74	-3331.32	75.48	576.71	-3081.77	136.21	565.87	-1744.03	-8.64	56.17	-1775.26	-6.87	58.61	-1877.86	18.79	7.10	-1521.24	22.21	71.10	-1850.59	130.33	1103.37	0.00	0.00	0.00	-1852.63	69.77	1446.10	-1851.07	181.47	1446.72	-2037.99	90.91	1422.74	-2067.96	181.23	1409.60	140.58	1150.21	74.66	726.55	1056.74	74.75	0.00
5.94000	-1989.00	136.55	15.77	-2040.85	129.78	25.56	-3305.12	77.57	571.15	-3058.76	137.94	560.79	-1706.00	-10.82	62.12	-1738.94	-9.98	61.61	-1850.34	15.99	9.81	-1519.04	22.44	71.12	-1852.66	131.12	1101.11	0.00	0.00	0.00	-1841.94	69.65	1444.77	-1837.04	180.68	1445.44	-2026.12	89.29	1424.07	-2054.62	180.21	1411.01	139.78	1150.73	74.28	726.81	1056.52	74.78	0.00
5.95000	-1991.65	142.33	13.77	-2038.05	130.79	25.40	-3278.58	79.68	565.48	-3035.45	139.66	555.61	-1665.57	-12.09	70.89	-1701.91	-13.23	66.65	-1822.65	13.18	12.55	-1516.91	22.67	71.13	-1822.81	130.78	1099.68	0.00	0.00	0.00	-1826.02	69.36	1451.25	-1833.27	180.32	1443.92	-2014.20	87.67	1425.42	-2041.28	179.19	1412.44	141.13	1150.46	74.61	727.33	1056.01	75.01	0.00
5.96000	-1994.39	147.12	11.92	-2034.84	131.94	25.27	-3251.71	81.81	559.69	-3011.83	141.39	550.33	-1635.00	-14.56	77.86	-1666.63	-16.41	72.59	-1794.79	10.36	15.30	-1514.84	22.89	71.14	-1826.61	130.84	1097.15	0.00	0.00	0.00	-1815.17	68.89	1451.12	-1815.57	180.19	1442.33	-2002.23	86.04	1426.78	-2027.94	178.15	1413.89	141.16	1150.87	74.53	728.65	1056.42	75.06	0.00
5.97000	-1996.89	150.27	10.38	-2031.31	133.21	25.16	-3224.51	83.97	553.78	-2987.91	143.12	544.95	-1597.51	-16.67	85.76	-1629.66	-19.64	76.24	-1766.77	7.53	18.08	-1512.83	23.12	71.14	-1811.67	130.58	1095.03	0.00	0.00	0.00	-1805.16	68.31	1449.36	-1803.87	179.27	1441.00	-1990.21	84.40	1428.16	-2014.58	177.11	1415.35	139.85	1151.23	74.04	726.94	1056.38	74.67	0.00
5.98000	-1998.84	151.10	9.33	-2027.54	134.56	25.08	-3196.97	86.14	547.77	-2963.67	144.85	539.48	-1567.40	-20.54	94.64	-1595.83	-21.97	79.85	-1738.58	4.69	20.87	-1510.89	23.34	71.14	-1799.77	129.51	1092.30	0.00	0.00	0.00	-1796.85	67.70	1447.46	-1783.64	178.03	1438.75	-1978.15	82.76	1429.55	-2001.23	176.06	1416.84	139.11	1151.82	73.95	726.32	1056.89	74.40	0.00
5.99000	-2007.98	150.34	8.24	-2023.62	135.96	25.00	-3169.09	88.34	541.63	-2939.12	146.57	533.91	-1538.90	-23.75	102.54	-1565.01	-23.45	83.36	-1710.22	1.83	23.70	-1509.00	23.57	71.14	-1793.36	129.86	1088.92	0.00	0.00	0.00	-1784.92	67.48	1445.42	-1778.44	177.98	1437.11	-1966.04	81.12	1430.96	-1987.87	175.00	1418.35	140.02	1151.54	74.16	728.10	1056.49	75.03	0.00
6.00000	-1993.82	150.29	10.04	-2019.65	137.38	24.95	-3140.87	90.56	535.38	-2914.26	148.30	528.23	-1512.24	-26.03	111.04	-1537.01	-24.13	86.72	-1668.42	-12.17	31.95	-1507.18	23.79	71.13	-1782.07	129.39	1086.25	0.00	0.00	0.00	-1771.04	66.79	1443.29	-1767.10	177.56	1435.21	-1953.88	79.47	1432.38	-1974.51	173.93	1419.89	141.49	1150.46	74.61	727.53	1056.03	74.98	0.00
6.01000	-2001.65	150.19	6.36	-2015.71	138.77	24.91	-3112.32	92.80	529.01	-2889.08	150.02	522.46	-1485.74	-27.40	119.32	-1511.71	-24.08	89.86	-1636.19	-17.73	35.89	-1505.42	24.01	71.11	-1768.18	129.23	1083.53	0.00	0.00	0.00	-1763.05	65.88	1441.18	-1754.06	177.09	1433.36	-1941.67	77.82	1433.81	-1961.14	172.86	1421.44	141.25	1150.05	74.77	726.75	1056.89	74.49	0.00
6.02000	-2004.77	150.11	4.58	-2011.88	140.11	24.87	-3083.41	95.06	522.52	-2863.58	151.74	516.59	-1459.86	-18.60	125.38	-1488.92	-23.34	92.73	-1612.66	-15.48	36.52	-1503.73	24.23	71.10	-1757.71	128.74	1080.04	0.00	0.00	0.00	-1751.81	65.22	1439.24	-1741.70	176.80	1431.69	-1929.41	76.16	1435.27	-1947.77	171.78	1423.01	139.16	1149.56	74.71	726.15	1056.25	74.76	0.00
6.03000	-2010.67	150.13	2.60	-2008.27	141.36	24.85	-3054.17	97.34	515.91	-2837.77	153.46	510.61	-1440.23	-24.78	133.27	-1468.51	-21.98	95.27	-1589.55	-15.19	38.53	-1502.10	24.45	71.07	-1744.36	128.03	1077.45	0.00	0.00	0.00	-1741.02	64.50	1437.29	-1729.90	176.64	1430.20	-1917.11	74.49	1436.73	-1934.40	170.69	1424.61	140.90	1149.18	74.94	727.74	1055.93	75.14	0.00
6.04000	-2017.56	150.23	0.74	-2004.95	142.49	24.83	-3024.57	99.65	509.18	-2811.63	155.18	504.54	-1420.75	-22.16	138.42	-1450.30	-20.06	97.41	-1567.92	-14.18	39.61	-1500.53	24.67	71.05	-1736.47	127.65	1074.16	0.00	0.00	0.00	-1729.04	63.68	1435.59	-1718.58	176.58	1428.90	-1904.75	72.83	1438.21	-1921.03	169.59	1426.23	141.08	1149.15	75.15	726.37	1056.65	74.60	0.00
6.05000	-2023.62	150.36	-0.68	-2002.01	143.46	24.81	-2994.63	101.97	502.34	-2785.18	156.90	498.36	-1401.97	-20.93	142.57	-1434.16	-17.63	99.10	-1548.31	-14.33	40.92	-1499.03	24.89	71.02	-1728.86	126.43	1071.51	0.00	0.00	0.00	-1717.33	63.17	1434.05	-1707.63	176.58	1427.81	-1892.35	71.15	1439.71	-1907.65	168.49	1427.87	141.08	1150.33	74.50	728.05	1056.46	74.93	0.00
6.06000	-2027.07	150.51	-1.35	-1999.54	144.25	24.80	-2964.34	104.32	495.37	-2758.39	158.61	492.08	-1388.61	-17.59	142.98	-1419.91	-14.74	100.29	-1531.26	-13.77	41.58	-1497.59	25.11	70.98	-1721.94	125.79	1068.90	0.00	0.00	0.00	-1709.62	62.36	1432.75	-1696.95	176.59	1426.93	-1879.90	69.47	1441.22	-1894.28	167.38	1429.53	140.73	1150.83	74.25	727.79	1056.70	74.71	0.00
6.07000	-2026.10	150.64	-0.93	-1997.64	144.81	24.78	-2933.70	106.69	488.28	-2731.29	160.32	485.69	-1373.74	-12.10	143.67	-1407.40	-11.46	100.90	-1518.52	-10.59	40.26	-1496.22	25.33	70.94	-1694.76	124.64	1066.90	0.00	0.00	0.00	-1697.03	61.23	1431.65	-1686.44	176.56	1426.26	-1867.40	67.79	1442.74	-1880.90	166.26	1431.21	142.25	1150.07	74.94	728.36	1056.56	74.90	0.00
6.08000	-2018.91	150.71	0.88	-1996.38	145.11	24.76	-2902.70	109.08	481.07	-2703.85	162.03	479.20	-1361.57	-7.09	141.79	-1396.48	-7.84	100.88	-1507.24	-8.19	38.48	-1494.91	25.54	70.89	-1681.79	123.56	1065.48	0.00	0.00	0.00	-1683.94	59.77	1430.77	-1675.99	176.47	1425.83	-1854.85	66.10	1444.28	-1867.52	165.13	1432.92	141.17	1150.18	74.80	728.79	1056.71	75.02	0.00
6.09000	-2003.68	150.69	4.43	-1995.87	145.12	24.73	-2871.36	111.49	473.74	-2676.09	163.73	472.61	-1352.28	-1.14	137.25	-1386.99	-3.95	100.18	-1500.35	-2.85	34.46	-1493.67	25.76	70.84	-1673.87	122.39	1064.60	0.00	0.00	0.00	-1671.86	58.63	1430.03	-1665.52	176.26	1425.63	-1842.26	64.41	1445.84	-1854.14	163.99	1434.64	138.19	1150.83	74.02	727.16	1056.52	74.70	0.00
6.10000	-1950.49	150.49	15.38	-2001.81	144.02	24.53	-2839.65	113.93	466.28	-2647.99	165.44	465.91	-1346.51	4.94	130.67	-1378.78	0.17	98.72	-1494.56	1.50	30.48	-1492.50	25.97	70.79	-1657.58	125.25	1065.95	0.00	0.00	0.00	-1660.77	57.42	1429.62	-1654.90	175.89	1425.67	-1829.61	62.71	1447.41	-1840.76	162.85	1436.39	138.87	1151.60	74.16	727.31	1056.22	74.97	0.00
6.11000	-1957.74	150.46	15.54	-2014.16	143.97	20.76	-2807.59	116.38	458.70	-2619.57	167.13	459.11	-1340.73	11.21	123.20	-1371.68	4.46	96.47	-1492.68	7.90	25.17	-1491.39	26.19	70.73	-1649.40	124.06	1065.51	0.00	0.00	0.00	-1649.17	56.01	1429.51	-1644.06	175.33	1425.97	-1816.92	61.01	1449.00	-1827.39	161.70	1438.17	140.89	1151.13	74.52	727.23	1056.59	74.78	0.00
6.12000	-1964.36	150.88	13.62	-2000.16	144.48	24.64	-2775.17	118.86	450.99	-2590.81	168.83	452.20	-1335.89	18.39	115.63	-1365.54	8.85	93.34	-1490.63	11.93	22.01	-1490.34	26.40	70.66	-1634.75	123.11	1065.45	0.00	0.00	0.00	-1637.13	54.44	1429.52	-1632.87	174.52	1426.54	-1804.18	59.30	1450.60	-1814.01	160.54	1439.96	138.08	1150.59	74.12	727.23	1056.63	74.69	0.00
6.13000	-1983.94	150.31	9.14	-1998.15	143.83	24.47	-2742.39	121.36	443.16	-2561.71	170.52	445.18	-1332.64	24.93	107.04	-1360.20	13.30	89.30	-1492.54	17.60	19.24	-1489.37	26.61	70.60	-1619.20	121.26	1065.44	0.00	0.00	0.00	-1623.98	52.99	1429.55	-1621.25	173.43	1427.37	-1791.39	57.59	1452.22	-1800.63	159.37	1441.78	137.36	1151.17	73.69	726.88	1056.37	74.89	0.00
6.14000	-1981.13	150.68	10.02	-1997.53	145.67	24.08	-2709.24	123.87	435.20	-2532.27	172.21	438.06	-1331.22	29.84	98.46	-1355.51	17.74	84.26	-1492.73	20.82	17.09	-1488.46	26.82	70.52	-1604.03	119.73	1065.77	0.00	0.00	0.00	-1611.73	51.21	1429.86	-1609.10	172.01	1428.49	-1778.54	55.87	1453.85	-1787.26	158.19	1443.62	138.59	1149.26	74.65	729.18	1056.58	75.23	0.00
6.15000	-1968.51	150.74	11.15	-1994.42	144.83	25.81	-2675.73	126.41	427.12	-2502.50	173.89	430.83	-1322.02	33.84	88.31	-1351.31	22.11	78.19	-1492.88	24.50	16.24	-1487.62	27.03	70.44	-1585.99	118.39	1066.68	0.00	0.00	0.00	-1598.93	49.42	1430.40	-1596.30	170.23	1429.90	-1765.65	54.14	1455.50	-1773.89	157.01	1445.48	140.25	1150.64	74.32	728.42	1056.18	75.29	0.00
6.16000	-1982.96	150.20	9.99	-1982.38	144.94	27.58	-2641.86	128.98	418.91	-2472.39	175.57	423.50	-1316.02	32.36	77.67	-1347.44	26.37	71.02	-1490.76	24.18	16.91	-1486.85	27.24	70.36	-1579.29	116.94	1067.69	0.00	0.00	0.00	-1589.57	47.47	1431.53	-1582.77	168.04	1431.60	-1752.71	52.42	1457.17	-1760.52	155.81	1447.36	141.69	1149.87	74.94	727.22	1056.42	74.88	0.00
6.17000	-1992.54	150.04	7.67	-1969.37	143.88	28.67	-2607.62	131.56	410.57	-2441.93	177.24	416.05	-1311.46	36.26	67.92	-1343.75	30.45	62.68	-1490.98	25.25	16.74	-1486.14	27.44	70.27	-1561.60	115.34	1069.31	0.00	0.00	0.00	-1575.50	45.51	1432.85	-1570.66	165.72	1432.99	-1739.73	50.68	1458.85	-1747.15	154.61	1449.27	139.89	1150.56	74.38	727.36	1056.60	74.97	0.00
6.18000	-1991.94	150.74	8.10	-1988.40	144.63	24.80	-2573.01	134.16	402.11	-2411.13	178.91	408.50	-1307.60	37.95	58.63	-1341.17	33.72	53.83	-1490.67	24.92	18.16	-1485.50	27.65	70.18	-1546.35	113.97	1070.98	0.00	0.00	0.00	-1561.45	43.65	1434.21	-1558.24	163.70	1434.45	-1726.69	48.95	1460.54	-1733.79	153.40	1451.20	139.62	1151.04	74.20	728.78	1056.30	75.20	0.00
6.19000	-1980.38	150.15	10.83	-2006.09	143.67	20.45	-2538.03	136.79	393.51	-2379.98	180.58	400.84	-1305.25	40.39	50.01	-1337.08	36.53	48.63	-1489.45	24.56	19.54	-1484.94	27.85	70.08	-1532.79	111.29	1072.85	0.00	0.00	0.00	-1548.17	41.64	1435.73	-1545.43	162.14	1436.05	-1713.60	47.20	1462.26	-1720.43	152.19	1453.16	137.68	1151.77	73.71	727.18	1057.10	74.65	0.00
6.20000	-1973.21	151.13	12.10	-1997.80	143.05	20.29	-2502.68	139.44	384.79	-2348.49	182.24	393.06	-1306.66	40.62	43.58	-1336.58	38.97	45.39	-1489.90	26.17	19.90	-1484.44	28.06	69.98	-1518.50	109.73	1074.78	0.00	0.00	0.00	-1535.56	39.41	1437.55	-1533.32	159.90	1437.91	-1700.46	45.46	1463.99	-1707.07	150.96	1455.13	139.75	1151.12	74.15	726.72	1056.34	74.90	0.00
6.21000	-1957.71	150.23	14.29	-1997.11	142.77	19.96	-2466.95	142.10	375.93	-2316.65	183.89	385.18	-1302.23	40.85	38.86	-1333.43	44.88	41.91	-1489.73	26.67	20.42	-1484.01	28.26	69.87	-1507.58	107.21	1076.79	0.00	0.00	0.00	-1522.30	37.78	1439.60	-1521.01	157.82	1440.02	-1687.28	43.71	1465.73	-1693.72	149.73	1457.13	142.17	1151.27	74.61	727.76	1056.22	75.07	0.00
6.22000	-1972.84	151.29	10.12	-1977.18	142.24	22.17	-2430.85	144.79	366.95	-2284.45	185.54	377.19	-1296.57	40.48	36.23	-1331.05	49.38	40.30	-1489.08	26.97	21.01	-1483.65	28.46	69.75	-1490.50	103.35	1081.87	0.00	0.00	0.00	-1509.23	35.93	1441.65	-1508.79	155.50	1442.26	-1674.04	41.95	1467.49	-1680.37	148.48	1459.16	142.17	1148.93	74.83	727.14	1056.10	74.87	0.00
6.23000	-1967.14	151.39	9.61	-1985.07	142.46	19.68	-2394.37	147.50	357.83	-2251.90	187.18	369.08	-1295.13	40.66	33.04	-1330.43	49.95	38.48	-1488.73	27.11	21.42	-1484.07	30.41	68.41	-1475.26	100.60	1084.48	0.00	0.00	0.00	-1497.53	33.98	1443.82	-1495.28	152.19	1443.21	-1660.75	40.19	1469.27	-1667.03	147.23	1461.21	140.00	1150.15	74.21	728.66	1055.44	75.59	0.00
6.24000	-1980.45	153.37	3.09	-1978.53	143.01	19.39	-2357.51	150.23	348.58	-2219.00	188.81	360.87	-1298.17	41.42	30.43	-1329.70	50.82	37.96	-1488.16	26.63	21.89	-1484.03	31.03	68.39	-1460.55	99.01	1086.89	0.00	0.00	0.00	-1484.88	32.34	1445.96	-1483.41	150.18	1445.35	-1647.42	38.42	1471.06	-1653.69	145.97	1463.28	141.02	1149.97	74.55	728.75	1054.37	76.03	0.00
6.25000	-1961.40	155.34	1.05	-1962.82	144.98	21.27	-2320.28	152.99	339.20	-2185.75	190.44	352.54	-1299.55	40.59	28.59	-1329.35	51.42	37.76	-1489.10	28.02	21.33	-1483.24	30.51	68.78	-1448.26	97.22	1089.08	0.00	0.00	0.00	-1472.00	30.32	1448.10	-1474.37	148.26	1447.81	-1635.71	36.94	1472.71	-1640.36	144.70	1465.37	138.13	1151.46	73.67	727.56	1054.64	75.93	0.00
6.26000	-1949.09	158.29	-0.43	-1941.50	147.86	24.98	-2282.66	155.76	329.68	-2152.13	192.06	344.10	-1296.43	40.62	28.39	-1329.64	50.79	36.95	-1488.72	27.74	21.56	-1482.76	30.20	68.88	-1434.85	95.56	1091.22	0.00	0.00	0.00	-1459.72	28.91	1450.30	-1462.98	146.29	1450.34	-1624.39	35.87	1474.34	-1627.03	143.43	1467.49	136.94	1150.96	73.92	727.77	1055.68	75.28	0.00
6.27000	-1944.27	164.27	4.15	-1931.87	152.43	26.77	-2244.66	158.55	320.03	-2118.16	193.68	335.54	-1297.87	40.41	27.50	-1328.83	52.02	37.37	-1488.21	27.20	21.72	-1481.79	29.23	69.47	-1422.65	94.69	1093.25	0.00	0.00	0.00	-1447.79	27.34	1452.37	-1449.90	144.74	1452.79	-1612.13	33.98	1475.92	-1613.71	142.14	1469.63	139.46	1150.52	74.23	726.79	1056.78	74.76	0.00
6.28000	-1930.28	165.17	8.06	-1917.47	152.22	42.83	-2206.27	161.37	310.25	-2083.82	195.29	326.88	-1297.05	40.21	26.84	-1329.63	50.62	36.54	-1489.71	28.79	21.07	-1481.92	29.49	69.24	-1411.91	93.86	1095.16	0.00	0.00	0.00	-1436.78	26.03	1454.59	-1439.81	143.43	1455.29	-1600.25	32.84	1477.40	-1600.87	141.18	1471.62	137.65	1151.72	73.49	727.89	1056.95	74.91	0.00
6.29000	-1903.44	166.31	15.44	-1889.33	151.97	52.28	-2167.50	164.21	300.33	-2049.13	196.89	318.09	-1296.94	40.18	26.32	-1328.61	51.45	36.78	-1488.91	27.56	21.58	-1480.98	28.66	69.65	-1396.49	93.13	1097.23	0.00	0.00	0.00	-1423.65	24.80	1456.65	-1425.84	142.47	1457.56	-1586.68	29.62	1478.57	-1588.40	139.65	1473.42	138.59	1151.50	73.88	728.96	1056.57	75.24	0.00
6.30000	-1883.51	166.79	24.67	-1859.36	152.94	60.98	-2128.34	167.06	290.27	-2014.07	198.48	309.20	-1292.35	41.19	27.26	-1328.93	51.02	36.38	-1487.42	26.10	22.41	-1480.76	28.49	69.62	-1382.36	93.19	1099.21	0.00	0.00	0.00	-1410.59	23.81	1458.70	-1413.36	141.69	1459.98	-1574.65	28.62	1480.83	-1577.01	137.58	1475.41	138.20	1151.55	73.79	727.91	1056.60	74.92	0.00
6.31000	-1855.37	166.49	34.24	-1839.27	153.54	65.98	-2088.79	169.94	280.08	-1978.64	200.07	300.19	-1296.70	40.89	25.64	-1329.12	50.48	35.96	-1488.31	27.12	21.98	-1480.69	28.55	69.58	-1374.43	93.15	1100.97	0.00	0.00	0.00	-1398.31	22.97	1460.69	-1401.53	140.56	1462.39	-1561.45	25.96	1482.45	-1565.58	135.68	1477.40	138.43	1152.03	74.06	727.59	1056.25	75.02	0.00
6.32000	-1820.34	168.39	31.86	-1803.04	154.96	71.76	-2048.85	172.84	269.75	-1942.84	201.64	291.06	-1293.10	41.82	26.35	-1328.72	50.76	36.13	-1488.00	26.64	22.05	-1480.04	27.94	69.76	-1362.01	93.52	1102.79	0.00	0.00	0.00	-1386.28	22.41	1462.88	-1388.92	139.86	1464.75	-1549.72	25.49	1484.27	-1553.29	135.37	1479.34	139.13	1155.48	73.05	728.01	1056.02	75.07	0.00
6.33000	-1783.48	170.81	36.17	-1776.94	158.59	73.30	-2008.51	175.76	259.28	-1906.68	203.21	281.81	-1295.47	41.83	25.60	-1331.43	44.93	36.28	-1488.16	26.98	22.02	-1479.92	28.15	69.85	-1350.31	94.04	1104.57	0.00	0.00	0.00	-1373.51	21.81	1464.99	-1377.90	139.30	1467.13	-1535.84	22.46	1486.05	-1540.60	135.34	1481.41	139.39	1155.62	73.18	727.36	1056.81	74.66	0.00
6.34000	-1747.58	175.26	38.72	-1743.67	162.65	75.05	-1967.78	178.70	248.68	-1870.14	204.77	272.45	-1292.48	41.16	26.31	-1331.83	45.80	36.07	-1488.32	27.31	21.78	-1479.69	28.12	69.98	-1339.02	95.07	1106.41	0.00	0.00	0.00	-1362.65	21.53	1467.00	-1366.20	138.81	1469.33	-1525.33	24.00	1488.04	-1528.85	134.27	1483.37	137.39	1158.89	72.02	726.93	1056.73	74.70	0.00
6.35000	-1716.13	178.92	39.91	-1714.22	167.10	75.22	-1926.65	181.67	237.93	-1833.23	206.33	262.98	-1295.68	41.61	25.26	-1332.00	44.98	35.94	-1487.73	26.74	22.04	-1479.68	28.27	69.98	-1326.08	95.87	1108.21	0.00	0.00	0.00	-1350.36	21.37	1468.90	-1353.55	138.81	1471.42	-1513.33	23.62	1489.68	-1517.20	133.26	1485.50	137.79	1159.13	71.88	727.99	1056.50	74.94	0.00
6.36000	-1683.33	182.39	40.65	-1682.13	169.64	75.07	-1885.13	184.65	227.05	-1795.95	207.87	253.38	-1296.31	40.80	24.89	-1332.00	45.65	35.84	-1488.19	27.40	21.75	-1479.82	28.76	69.97	-1312.90	97.16	1109.90	0.00	0.00	0.00	-1337.66	21.28	1470.75	-1343.07	138.79	1473.36	-1500.12	21.72	1491.45	-1505.64	132.55	1487.37	140.06	1155.14	73.18	727.80	1056.74	74.77	0.00
6.37000	-1645.20	186.00	41.37	-1645.32	171.36	75.07	-1843.21	187.65	216.03	-1758.29	209.41	243.67	-1294.54	41.08	24.98	-1331.05	44.47	36.38	-1487.56	26.81	22.06	-1480.30	29.77	69.67	-1302.83	98.26	1111.47	0.00	0.00	0.00	-1326.54	21.49	1472.43	-1329.55	138.83	1475.04	-1487.58	21.02	1493.06	-1493.90	132.02	1489.20	138.82	1151.53	74.14	726.63	1057.02	74.60	0.00
6.38000	-1596.64	190.23	31.67	-1592.22	176.58	66.71	-1800.88	190.68	204.86	-1720.26	210.93	233.84	-1294.41	41.65	25.09	-1331.26	45.07	36.02	-1487.80	27.24	21.94	-1479.32	28.91	70.34	-1292.27	99.19	1112.91	0.00	0.00	0.00	-1313.66	21.73	1474.01	-1317.19	138.83	1476.74	-1477.15	23.10	1494.55	-1481.96	132.26	1490.55	140.57	1149.95	74.65	727.80	1056.17	74.91	0.00
6.39000	-1566.02	197.85	39.27	-1570.97	185.89	70.86	-1758.16	193.72	193.55	-1681.84	212.45	223.88	-1295.31	41.22	24.53	-1330.92	44.47	36.23	-1488.34	28.33	21.50	-1479.72	29.90	70.16	-1279.73	100.46	1114.41	0.00	0.00	0.00	-1301.33	21.91	1475.38	-1305.28	138.83	1477.99	-1465.27	23.15	1495.90	-1470.91	131.43	1491.82	139.78	1150.55	74.59	727.32	1055.67	75.07	0.00
6.40000	-1521.44	198.18	38.83	-1529.53	186.75	69.26	-1715.03	196.79	182.10	-1643.04	213.96	213.81	-1296.60	42.50	24.59	-1330.16	43.72	36.69	-1486.78	26.82	22.48	-1479.62	30.32	70.40	-1268.28	101.02	1115.59	0.00	0.00	0.00	-1290.90	22.38	1476.66	-1293.16	139.25	1479.12	-1453.35	23.09	1497.02	-1458.67	132.11	1492.90	139.87	1151.55	74.25	728.36	1055.56	75.34	0.00
6.41000	-1479.23	195.74	40.54	-1489.49	187.91	66.36	-1671.49	199.88	170.51	-1603.86	215.45	203.62	-1294.45	42.13	25.15	-1330.61	43.61	36.32	-1486.45	26.54	22.64	-1479.59	30.91	70.64	-1257.20	101.97	1116.46	0.00	0.00	0.00	-1279.09	22.75	1477.58	-1281.96	139.56	1480.01	-1439.73	21.05	1497.72	-1447.19	131.93	1493.63	140.71	1150.95	74.46	727.43	1055.78	75.02	0.00
6.42000	-1437.00	196.81	38.79	-1456.49	185.37	63.96	-1627.54	202.99	158.78	-1564.30	216.94	193.31	-1299.67	42.65	23.96	-1330.93	43.20	35.97	-1486.95	27.63	22.28	-1478.88	30.72	71.42	-1246.99	102.61	1117.37	0.00	0.00	0.00	-1265.69	23.12	1478.20	-1270.98	140.33	1480.62	-1429.44	23.40	1498.44	-1434.54	133.28	1494.03	141.37	1149.98	74.89	726.38	1056.99	74.41	0.00
6.43000	-1399.30	199.78	34.79	-1415.49	186.69	61.13	-1583.19	206.11	146.90	-1524.35	218.42	182.88	-1294.79	42.33	25.41	-1331.14	43.74	35.67	-1486.22	27.26	22.73	-1478.26	30.57	72.03	-1234.46	103.21	1118.08	0.00	0.00	0.00	-1254.16	23.71	1478.72	-1258.05	140.88	1480.96	-1418.57	25.05	1498.79	-1423.77	132.45	1494.53	138.95	1150.94	74.39	726.75	1056.63	74.66	0.00
6.44000	-1358.54	204.25	32.03	-1375.75	188.18	58.21	-1538.43	209.26	134.87	-1484.01	219.88	172.32	-1295.61	41.52	25.32	-1332.42	45.44	34.31	-1486.61	28.06	22.53	-1477.47	30.19	72.77	-1224.64	103.43	1118.34	0.00	0.00	0.00	-1242.41	24.23	1478.93	-1248.32	141.45	1481.15	-1406.10	24.57	1499.06	-1412.09	133.08	1494.43	139.51	1150.67	74.35	728.04	1056.48	75.06	0.00
6.45000	-1313.31	206.88	31.88	-1335.74	189.51	54.66	-1493.26	212.43	122.70	-1449.11	220.33	161.26	-1294.91	41.19	25.88	-1327.92	51.15	35.80	-1486.26	28.10	22.88	-1476.92	30.07	73.47	-1214.10	104.19	1118.26	0.00	0.00	0.00	-1230.87	25.29	1478.80	-1235.71	142.01	1480.88	-1393.43	23.84	1499.08	-1400.82	132.94	1494.40	138.37	1151.19	73.73	728.20	1056.78	74.92	0.00
6.46000	-1270.03	209.64	31.85	-1294.77	192.37	52.22	-1455.44	212.53	108.98	-1413.21	222.45	150.81	-1294.64	42.77	26.19	-1327.75	50.47	34.60	-1485.53	27.68	23.34	-1476.74	30.28	74.04	-1201.78	104.61	1118.10	0.00	0.00	0.00	-1218.62	25.98	1478.53	-1223.84	142.62	1480.45	-1381.82	24.72	1498.67	-1388.88	133.59	1493.98	137.91	1150.05	73.90	728.09	1056.38	74.94	0.00
6.47000	-1221.38	211.76	34.30	-1252.50	194.58	50.56	-1414.12	216.68	96.83	-1377.91	221.45	139.10	-1296.64	43.42	23.26	-1326.98	50.71	34.56	-1485.31	28.19	23.66	-1476.50	30.54	74.55	-1188.57	104.74	1117.49	0.00	0.00	0.00	-1207.47	26.75	1478.11	-1212.14	143.25	1479.85	-1369.37	24.37	1498.10	-1377.09	134.20	1493.25	140.44	1150.23	74.36	728.75	1056.42	75.24	0.00
6.48000	-1178.75	214.03	37.04	-1210.40	196.65	50.15	-1371.00	222.19	85.57	-1339.77	224.35	129.52	-1291.37	46.44	26.13	-1326.67	50.34	34.45	-1484.84	28.20	24.13	-1476.33	30.94	75.09	-1180.18	104.93	1116.35	0.00	0.00	0.00	-1195.89	27.84	1477.44	-1201.57	144.28	1479.13	-1357.53	25.23	1497.25	-1365.95	133.98	1492.45	139.79	1151.06	74.29	730.38	1056.26	75.61	0.00
6.49000	-1133.01	212.88	41.63	-1163.69	197.78	52.16	-1330.27	224.13	72.71	-1302.61	224.71	119.35	-1293.02	39.33	27.35	-1326.42	50.23	34.39	-1484.62	28.79	24.52	-1476.40	31.59	75.33	-1166.75	105.12	1115.20	0.00	0.00	0.00	-1183.68	28.79	1476.63	-1189.71	145.11	1478.00	-1345.99	26.24	1496.14	-1353.96	135.13	1491.19	138.20	1151.72	73.73	728.19	1056.77	75.13	0.00
6.50000	-1090.39	213.23	44.84	-1118.43	198.71	55.03	-1288.43	226.15	59.95	-1262.77	228.44	111.46	-1288.17	39.09	28.07	-1326.84	50.31	34.44	-1485.10	29.94	24.44	-1476.58	32.34	75.49	-1156.01	105.10	1113.74	0.00	0.00	0.00	-1171.41	29.63	1475.56	-1178.78	146.23	1476.82	-1334.55	27.62	1494.83	-1342.46	135.82	1489.67	141.15	1151.56	74.29	728.13	1056.83	74.93	0.00
6.51000	-1046.73	213.42	51.08	-1080.29	199.59	57.83	-1245.96	228.22	48.82	-1225.33	228.14	102.57	-1294.20	38.98	26.32	-1327.59	50.45	34.55	-1485.55	30.75	24.74	-1476.69	33.08	75.75	-1144.59	105.36	1112.00	0.00	0.00	0.00	-1159.25	30.85	1474.37	-1166.27	147.28	1475.49	-1322.58	27.85	1493.25	-1331.08	135.99	1488.04	140.46	1151.85	74.12	726.92	1057.48	74.30	0.00
6.52000	-1004.64	212.17	58.48	-1037.11	200.50	63.43	-1203.19	231.40	40.05	-1185.75	231.54	96.66	-1296.52	38.63	25.26	-1328.33	50.53	34.66	-1485.06	30.72	25.34	-1476.59	33.65	76.32	-1134.41	105.12	1109.99	0.00	0.00	0.00	-1147.59	31.84	1473.03	-1154.26	148.25	1474.07	-1310.74	28.28	1491.49	-1319.58	136.60	1486.04	139.10	1151.20	74.00	724.82	1057.95	73.59	0.00
6.53000	-964.53	212.39	67.15	-998.27	202.17	69.45	-1158.28	238.30	35.76	-1147.03	234.29	92.28	-1292.04	39.97	25.59	-1328.72	50.44	34.72	-1483.93	29.82	26.52	-1476.11	33.92	77.38	-1121.20	105.23	1107.75	0.00	0.00	0.00	-1136.03	32.96	1471.48	-1142.78	149.23	1472.51	-1299.35	29.73	1489.49	-1307.84	137.49	1483.92	139.45	1152.06	73.77	724.46	1057.68	73.35	0.00
6.54000	-927.22	212.70	76.60	-959.46	201.75	76.80	-1117.59	241.14	33.63	-1109.97	236.17	89.48	-1295.89	39.37	23.47	-1328.66	50.67	34.97	-1483.97	30.27	26.96	-1475.25	33.70	78.53	-1107.67	105.20	1105.44	0.00	0.00	0.00	-1124.47	33.99	1469.78	-1131.66	150.32	1470.77	-1287.05	30.16	1487.15	-1295.91	138.59	1481.70	139.00	1150.39	74.25	725.21	1057.76	73.72	0.00
6.55000	-890.28	213.17	86.84	-921.77	201.70	85.53	-1079.12	242.62	32.64	-1074.40	237.53	88.24	-1292.39	40.30	24.00	-1329.01	49.76	34.52	-1483.51	30.20	27.74	-1475.20	34.16	79.31	-1098.89	105.11	1102.81	0.00	0.00	0.00	-1111.77	35.22	1467.89	-1120.34	151.50	1468.77	-1275.02	30.92	1484.69	-1284.32	139.52	1479.11	140.06	1150.03	74.51	727.52	1057.08	74.62	0.00
6.56000	-852.68	212.78	98.22	-884.02	203.16	94.74	-1042.93	243.08	32.35	-1040.46	239.07	88.45	-1296.05	40.04	23.15	-1328.42	50.44	34.99	-1483.14	30.44	28.76	-1474.65	34.30	80.52	-1085.04	105.23	1099.99	0.00	0.00	0.00	-1100.38	36.76	1465.94	-1108.21	152.70	1466.77	-1263.59	32.55	1482.20	-1272.66	140.59	1476.45	138.35	1151.09	73.83	727.72	1056.57	74.74	0.00
6.57000	-821.58	212.82	108.23	-856.47	201.84	102.15	-1009.00	243.42	32.89	-1008.82	240.37	89.70	-1290.97	38.98	23.85	-1328.76	49.38	34.45	-1483.18	30.97	29.69	-1473.58	33.90	82.14	-1072.93	105.11	1097.21	0.00	0.00	0.00	-1088.79	38.09	1463.99	-1096.81	154.15	1464.56	-1251.96	34.21	1479.61	-1261.22	141.35	1473.85	137.06	1150.17	73.78	726.21	1057.72	73.95	0.00
6.58000	-793.08	211.83	117.22	-824.62	200.86	110.84	-977.00	244.06	34.33	-979.29	240.72	91.14	-1297.40	39.80	22.43	-1328.51	49.45	34.51	-1481.90	29.60	31.91	-1472.79	33.89	83.70	-1061.69	104.60	1094.33	0.00	0.00	0.00	-1076.74	39.56	1461.88	-1083.52	155.49	1462.39	-1239.53	35.22	1477.05	-1249.42	142.30	1471.22	136.85	1150.25	73.88	726.63	1057.26	74.44	0.00
6.59000	-766.73	210.48	125.22	-797.37	202.70	116.88	-947.57	244.77	36.16	-952.40	240.70	92.67	-1296.48	39.19	22.28	-1328.76	48.64	34.05	-1480.90	29.29	33.91	-1471.82	33.94	85.40	-1049.58	104.75	1091.40	0.00	0.00	0.00	-1064.48	40.93	1459.85	-1072.06	156.91	1460.19	-1227.69	36.80	1474.68	-1237.32	143.84	1468.42	140.81	1149.82	74.81	728.31	1057.41	74.71	0.00
6.60000	-742.51	208.81	131.92	-773.35	201.46	122.62	-921.12	244.05	37.20	-927.38	241.25	94.34	-1295.69	38.80	22.03	-1330.02	42.47	34.87	-1480.60	29.63	35.64	-1470.50	33.73	87.31	-1036.41	104.80	1088.72	0.00	0.00	0.00	-1052.13	42.48	1457.88	-1060.25	158.49	1458.07	-1215.49	38.15	1472.19	-1224.97	145.66	1465.83	138.11	1150.29	74.10	727.09	1056.18	74.73	0.00
6.61000	-721.09	207.70	136.78	-751.72	201.22	127.13	-896.53	243.72	37.93	-904.97	240.91	95.06	-1297.97	38.37	21.67	-1330.52	41.74	34.37	-1478.95	28.50	38.27	-1469.67	34.25	89.11	-1024.42	105.49	1085.93	0.00	0.00	0.00	-1040.58	44.06	1455.95	-1048.88	160.15	1455.90	-1202.50	38.65	1469.81	-1212.65	147.25	1463.44	141.36	1149.82	74.85	728.00	1055.65	74.90	0.00
6.62000	-701.86	206.11	139.78	-731.94	200.61	130.27	-876.10	241.66	37.13	-885.21	240.74	95.32	-1296.25	38.37	21.64	-1329.83	41.66	34.46	-1478.81	29.07	40.44	-1468.29	34.15	91.37	-1011.09	105.74	1083.41	0.00	0.00	0.00	-1026.84	45.69	1454.12	-1035.88	161.57	1453.99	-1189.51	39.24	1467.69	-1201.06	147.65	1461.22	140.95	1150.40	74.68	728.73	1055.63	75.31	0.00
6.63000	-685.23	204.61	140.48	-715.76	199.18	130.53	-858.05	240.78	36.43	-868.58	239.57	94.50	-1293.04	38.79	22.06	-1329.41	41.06	34.32	-1477.01	27.63	43.98	-1466.99	34.47	93.65	-997.91	106.05	1081.10	0.00	0.00	0.00	-1014.30	47.70	1452.43	-1022.97	163.18	1452.17	-1177.62	41.80	1465.60	-1188.52	149.47	1459.02	138.81	1149.74	74.40	729.55	1056.17	75.37	0.00
6.64000	-670.93	201.79	139.57	-702.11	196.48	128.87	-843.76	239.03	34.73	-854.47	238.10	92.84	-1298.39	38.33	20.65	-1328.87	41.18	34.40	-1474.95	26.25	47.76	-1465.15	34.18	96.50	-984.49	106.81	1079.14	0.00	0.00	0.00	-1001.80	49.57	1450.96	-1010.07	165.06	1450.61	-1165.11	43.87	1463.55	-1175.65	151.36	1457.02	139.99	1150.31	74.55	729.41	1055.84	75.47	0.00
6.65000	-659.30	200.32	135.90	-689.91	194.33	126.30	-832.53	237.10	32.22	-842.67	236.92	90.51	-1293.54	37.68	21.60	-1328.62	41.06	34.18	-1472.61	24.77	51.86	-1463.34	34.34	99.36	-971.23	107.42	1077.48	0.00	0.00	0.00	-988.73	51.14	1449.76	-996.88	166.91	1449.24	-1151.87	45.33	1461.77	-1163.17	152.79	1455.26	139.16	1151.17	74.10	727.10	1055.37	75.36	0.00
6.66000	-650.27	199.48	129.99	-680.92	192.08	120.33	-824.49	234.52	28.74	-833.97	234.18	86.76	-1296.65	37.78	20.78	-1314.43	40.80	38.39	-1470.14	23.28	56.47	-1461.17	34.43	102.51	-957.44	108.11	1076.04	0.00	0.00	0.00	-975.71	53.10	1448.60	-984.72	168.86	1448.09	-1138.88	47.08	1460.11	-1150.25	154.42	1453.53	137.05	1151.40	73.83	727.83	1055.73	75.33	0.00
6.67000	-642.75	198.07	122.16	-673.29	189.38	113.65	-819.47	232.11	27.11	-826.91	231.51	82.78	-1297.66	37.79	20.72	-1318.03	40.46	37.18	-1468.59	23.36	60.69	-1457.67	33.10	106.56	-942.28	108.86	1074.91	0.00	0.00	0.00	-962.40	54.97	1447.70	-972.33	170.76	1447.22	-1125.59	48.47	1458.50	-1137.15	156.64	1451.85	138.02	1150.62	74.06	726.20	1056.72	74.47	0.00
6.68000	-636.38	194.53	112.77	-667.66	187.55	104.78	-817.13	230.62	26.15	-822.03	228.95	78.59	-1296.60	37.02	20.44	-1321.68	40.17	35.97	-1466.54	22.92	65.32	-1454.15	32.15	110.67	-930.20	110.54	1074.03	0.00	0.00	0.00	-949.21	57.00	1446.85	-958.60	172.73	1446.34	-1113.36	52.03	1456.97	-1124.08	158.72	1450.30	138.91	1150.48	74.20	723.66	1056.86	74.04	0.00
6.69000	-632.15	191.39	102.38	-663.82	182.52	95.24	-815.08	230.16	25.08	-818.90	226.13	73.92	-1296.16	37.31	20.59	-1322.87	38.74	34.87	-1464.33	22.83	70.19	-1450.74	31.88	114.60	-916.88	111.23	1073.50	0.00	0.00	0.00	-936.12	58.90	1446.16	-945.23	174.85	1445.59	-1100.29	54.17	1455.58	-1110.94	160.84	1448.83	136.16	1151.56	73.27	725.63	1057.64	74.07	0.00
6.70000	-624.03	187.03	89.82	-656.73	178.05	84.55	-813.78	227.83	24.71	-813.70	224.15	72.66	-1296.70	37.46	20.39	-1323.81	38.33	33.32	-1461.01	21.91	75.89	-1446.87	31.44	118.99	-902.51	112.88	1073.22	0.00	0.00	0.00	-923.49	60.95	1445.60	-932.51	176.62	1445.12	-1086.93	56.13	1454.26	-1097.14	163.61	1447.50	140.17	1151.09	74.28	725.86	1057.15	74.38	0.00
6.71000	-618.10	184.98	77.88	-650.69	177.41	75.20	-811.47	228.15	25.37	-806.98	221.45	72.13	-1295.68	37.01	20.82	-1323.53	37.24	31.69	-1458.89	22.90	80.94	-1441.73	29.97	124.06	-886.55	114.11	1073.34	0.00	0.00	0.00	-909.70	62.95	1445.62	-918.37	178.63	1445.15	-1073.91	58.92	1453.65	-1083.54	165.72	1446.93	138.22	1151.26	73.90	728.55	1056.29	75.10	0.00
6.72000	-614.24	184.00	69.40	-648.18	176.32	67.32	-810.44	227.84	25.71	-803.28	220.11	71.11	-1296.54	36.54	21.06	-1323.26	37.15	30.53	-1455.25	22.83	87.00	-1436.59	29.45	129.03	-872.17	115.28	1073.82	0.00	0.00	0.00	-897.24	64.92	1446.14	-904.19	180.81	1445.58	-1060.38	61.14	1453.43	-1069.58	168.40	1446.96	138.67	1150.30	74.41	729.06	1055.98	75.26	0.00
6.73000	-609.89	184.43	61.51	-647.13	175.88	60.47	-809.70	227.96	25.93	-800.45	219.37	71.27	-1295.05	36.72	21.56	-1320.64	36.99	29.75	-1449.33	22.16	93.95	-1429.58	28.17	134.87	-857.99	117.01	1074.44	0.00	0.00	0.00	-883.59	66.88	1446.89	-890.51	182.58	1446.37	-1046.13	62.68	1454.02	-1055.68	170.73	1447.40	139.51	1151.29	74.22	727.40	1056.40	74.94	0.00
6.74000	-609.39	185.44	53.13	-643.88	177.40	54.33	-809.30	227.83	25.69	-797.29	219.02	71.24	-1295.40	36.57	21.95	-1320.96	37.09	29.19	-1442.12	21.75	101.70	-1420.03	26.41	141.62	-843.43	118.65	1075.51	0.00	0.00	0.00	-869.63	68.87	1447.85	-876.92	184.64	1447.35	-1032.44	65.19	1454.77	-1041.92	172.62	1448.24	138.39	1150.79	74.04	728.63	1055.91	75.29	0.00
6.75000	-609.49	184.69	45.35	-642.98	175.88	47.94	-809.21	227.62	25.20	-793.75	219.31	71.01	-1296.54	36.75	22.07	-1318.28	37.95	29.51	-1433.89	22.29	109.47	-1407.49	24.01	149.18	-828.06	120.40	1076.91	0.00	0.00	0.00	-855.90	70.92	1449.11	-863.12	186.51	1448.54	-1018.99	68.18	1455.73	-1027.96	174.83	1449.10	138.76	1150.66	74.09	728.66	1056.87	74.99	0.00
6.76000	-605.92	182.68	42.38	-640.56	174.49	44.88	-808.44	227.99	25.68	-791.92	217.62	70.22	-1298.57	37.26	21.50	-1316.06	38.66	29.87	-1423.68	23.09	117.36	-1393.49	23.09	155.98	-812.79	122.28	1078.67	0.00	0.00	0.00	-841.51	72.75	1450.54	-850.32	188.56	1449.94	-1005.26	70.58	1457.03	-1014.10	176.80	1450.37	140.36	1149.83	74.84	729.36	1057.23	74.97	0.00
6.77000	-606.38	182.16	38.45	-639.67	174.13	42.66	-807.94	227.90	25.90	-790.80	216.58	69.93	-1291.90	37.44	22.39	-1313.00	39.47	30.46	-1410.78	22.81	126.47	-1377.31	22.01	162.76	-797.79	124.28	1080.51	0.00	0.00	0.00	-827.53	74.64	1452.16	-836.44	190.24	1451.40	-991.21	72.55	1458.58	-999.71	179.58	1451.81	140.86	1150.23	74.86	727.56	1056.75	74.67	0.00
6.78000	-604.58	182.20	37.25	-639.18	174.59	41.26	-807.97	227.25	25.67	-789.19	217.00	69.90	-1285.72	36.82	22.25	-1307.55	39.28	31.32	-1397.82	23.74	135.99	-1359.78	20.14	169.96	-783.84	126.27	1082.68	0.00	0.00	0.00	-815.16	76.42	1453.83	-821.57	191.84	1453.15	-977.85	74.90	1460.13	-985.81	181.75	1453.46	141.19	1150.42	74.91	727.84	1057.02	74.73	0.00
6.79000	-604.27	181.79	35.92	-639.20	174.27	40.18	-807.72	227.34	25.82	-788.50	216.54	69.53	-1282.91	34.74	20.10	-1300.07	38.71	32.59	-1381.86	22.21	147.47	-1341.23	18.94	177.72	-767.97	128.11	1085.04	0.00	0.00	0.00	-800.85	78.06	1455.62	-808.09	193.40	1454.86	-964.89	77.70	1462.08	-972.35	183.19	1455.22	140.26	1151.42	74.48	727.14	1056.85	74.75	0.00
6.80000	-604.14	181.47	35.03	-639.06	174.29	39.36	-807.66	227.14	25.84	-788.23	215.80	69.05	-1278.76	32.68	17.89	-1291.10	36.63	34.92	-1364.39	20.69	159.64	-1320.90	18.00	185.92	-755.30	129.63	1087.43	0.00	0.00	0.00	-787.26	79.61	1457.49	-795.03	194.89	1456.77	-950.94	78.78	1463.86	-958.65	184.93	1457.09	140.45	1151.23	74.43	726.27	1057.43	74.25	0.00
6.81000	-604.88	180.57	33.25	-638.99	173.48	38.94	-807.40	227.74	26.17	-787.63	216.31	69.28	-1266.68	29.97	17.29	-1278.42	33.01	39.57	-1346.33	19.53	170.99	-1299.12	16.93	193.77	-743.61	130.90	1089.84	0.00	0.00	0.00	-774.50	80.82	1459.51	-781.40	196.19	1458.85	-936.97	79.44	1465.65	-945.27	186.37	1459.05	140.38	1149.78	74.86	728.42	1056.26	75.22	0.00
6.82000	-604.32	181.01	32.77	-638.66	174.16	38.93	-807.87	226.77	25.70	-787.11	216.61	69.31	-1248.18	30.23	24.12	-1259.98	32.15	47.96	-1326.56	20.41	179.37	-1277.10	16.22	201.67	-729.75	132.65	1092.12	0.00	0.00	0.00	-760.65	82.19	1461.66	-768.55	197.24	1460.96	-924.13	81.42	1467.70	-931.61	187.91	1460.96	141.93	1150.55	75.04	728.48	1056.27	75.12	0.00
6.83000	-604.19	181.59	33.10	-638.46	174.46	38.54	-807.33	227.70	26.08	-786.85	216.52	69.24	-1224.97	31.89	30.80	-1236.68	33.98	54.80	-1304.11	21.32	186.10	-1254.80	17.25	209.21	-716.89	132.87	1094.44	0.00	0.00	0.00	-747.21	83.22	1463.85	-754.13	198.37	1463.11	-910.55	82.21	1469.76	-918.36	188.78	1463.02	141.10	1150.46	74.65	728.49	1056.63	74.86	0.00
6.84000	-606.77	179.95	31.45	-638.82	174.36	38.13	-807.35	227.47	26.07	-786.55	216.60	69.20	-1197.70	35.18	36.71	-1210.51	37.35	60.19	-1278.16	21.15	191.01	-1229.66	18.01	215.56	-704.13	133.27	1096.58	0.00	0.00	0.00	-734.49	84.29	1466.21	-741.21	199.13	1465.36	-897.93	84.50	1471.98	-905.19	189.91	1465.07	139.65	1150.21	74.38	726.79	1057.10	74.39	0.00
6.85000	-604.00	181.41	32.40	-638.55	174.15	38.01	-807.24	227.26	26.13	-786.19	216.49	69.03	-1166.25	38.83	42.30	-1182.32	39.61	63.94	-1249.50	20.18	194.58	-1202.22	18.60	219.15	-691.16	133.38	1098.72	0.00	0.00	0.00	-722.38	85.37	1468.69	-729.08	199.88	1467.73	-884.82	85.57	1474.29	-892.11	190.76	1467.36	139.89	1149.58	74.73	728.56	1056.66	74.83	0.00
6.86000	-604.03	181.67	31.98	-638.91	174.57	37.56	-807.12	227.38	26.17	-786.01	216.36	68.93	-1137.30	39.09	45.33	-1151.15	40.31	67.02	-1221.23	21.48	196.21	-1173.76	19.04	221.36	-677.75	133.32	1100.91	0.00	0.00	0.00	-709.43	86.37	1471.23	-715.50	200.56	1470.09	-871.61	86.09	1476.73	-878.95	191.51	1469.77	138.73	1151.16	74.01	728.49	1056.57	74.99	0.00
6.87000	-604.06	181.77	31.66	-638.73	174.12	37.62	-807.29	226.55	25.92	-785.60	216.42	69.11	-1106.34	37.76	46.68	-1119.69	40.09	69.11	-1192.56	22.52	196.93	-1146.08	20.81	222.68	-665.32	132.51	1103.14	0.00	0.00	0.00	-696.93	86.63	1473.92	-702.91	200.93	1472.62	-858.96	86.64	1479.34	-865.79	192.07	1472.13	140.95	1150.24	75.01	728.15	1056.86	74.93	0.00
6.88000	-604.06	181.80	31.39	-638.87	174.64	37.24	-806.79	226.97	26.10	-785.19	216.80	69.43	-1069.25	36.15	48.78	-1085.70	38.83	70.42	-1163.86	25.21	195.68	-1118.20	22.72	222.97	-652.32	131.64	1105.25	0.00	0.00	0.00	-683.80	87.07	1476.51	-689.59	201.10	1475.10	-846.17	87.47	1481.84	-852.76	192.64	1474.46	138.78	1150.50	74.39	727.55	1056.88	74.92	0.00
6.89000	-603.99	181.52	31.35	-638.93	173.93	37.10	-806.84	226.94	26.32	-785.33	216.50	69.51	-1035.24	34.35	49.19	-1050.17	37.77	70.92	-1134.26	27.81	193.07	-1089.27	24.93	221.93	-638.27	130.89	1107.44	0.00	0.00	0.00	-671.23	87.22	1479.12	-676.92	201.16	1477.60	-833.21	87.51	1484.27	-840.23	192.50	1476.79	138.80	1149.20	74.65	727.58	1056.41	75.03	0.00
6.90000	-603.91	181.37	31.19	-638.94	174.22	36.89	-806.79	226.81	26.33	-785.05	216.73	69.89	-997.46	32.03	49.37	-1014.34	36.57	70.35	-1102.56	29.60	189.41	-1059.52	27.09	219.42	-625.64	129.62	1109.48	0.00	0.00	0.00	-658.39	87.57	1481.53	-664.66	201.14	1480.09	-820.58	88.36	1486.59	-827.74	192.21	1479.03	139.41	1149.00	74.82	728.51	1056.62	75.02	0.00
6.91000	-603.88	181.51	30.89	-638.95	173.88	36.49	-806.45	227.30	26.73	-784.92	217.07	70.39	-961.07	31.20	48.54	-976.30	35.63	69.63	-1069.85	30.79	184.28	-1028.63	29.02	215.55	-612.26	128.46	1111.48	0.00	0.00	0.00	-645.17	87.35	1483.85	-651.47	201.14	1482.34	-807.73	87.96	1488.73	-814.92	192.15	1481.12	138.94	1151.45	74.12	728.65	1056.32	75.10	0.00
6.92000	-603.67	181.13	30.87	-638.73	174.68	36.15	-806.56	226.83	26.69	-784.95	216.63	70.53	-918.82	29.93	48.19	-936.61	34.85	68.36	-1035.75	31.17	178.11	-996.67	30.52	210.70	-601.29	127.08	1113.27	0.00	0.00	0.00	-632.86	87.16	1486.00	-638.44	201.10	1484.34	-794.81	87.41	1490.44	-802.15	191.78	1483.08	139.32	1151.52	74.25	727.14	1056.72	74.69	0.00
6.93000	-603.72	181.75	30.32	-638.31	174.86	36.31	-806.47	226.54	26.75	-784.99	216.17	70.80	-878.26	26.52	47.65	-896.77	32.55	66.09	-1001.11	32.00	170.58	-964.11	31.68	204.74	-587.99	125.89	1114.95	0.00	0.00	0.00	-620.38	86.94	1487.88	-626.08	200.80	1486.20	-782.31	87.17	1492.05	-789.27	191.79	1484.68	137.60	1151.94	73.63	727.54	1056.85	74.71	0.00
6.94000	-603.54	181.62	30.17	-638.45	174.96	36.11	-806.26	226.69	27.23	-784.89	216.25	71.15	-835.41	26.25	46.28	-855.85	31.44	63.57	-965.83	32.32	161.86	-931.31	32.91	197.69	-576.70	124.70	1116.33	0.00	0.00	0.00	-607.78	86.65	1489.39	-613.69	200.25	1487.85	-769.56	86.45	1493.35	-776.61	191.49	1485.99	136.15	1150.04	73.94	727.68	1056.56	74.88	0.00
6.95000	-603.75	182.29	29.66	-638.22	175.39	36.18	-806.24	225.85	27.36	-784.64	215.92	71.49	-788.65	27.30	44.99	-816.50	30.65	60.12	-930.44	33.51	151.74	-897.58	32.89	189.98	-565.51	123.83	1117.45	0.00	0.00	0.00	-594.34	86.30	1490.57	-600.28	199.81	1489.11	-757.15	86.66	1494.34	-764.10	191.08	1487.09	138.29	1150.52	74.15	726.67	1056.69	74.64	0.00
6.96000	-603.56	182.34	29.45	-638.20	175.74	36.11	-805.55	226.16	28.14	-784.31	215.80	71.97	-750.51	25.82	42.39	-773.20	30.90	57.19	-893.39	33.05	141.43	-863.07	32.49	181.50	-553.78	122.99	1118.33	0.00	0.00	0.00	-582.35	85.65	1491.45	-588.18	199.08	1490.18	-744.35	85.98	1494.98	-751.79	190.21	1488.02	137.97	1152.80	73.23	727.19	1056.84	74.65	0.00
6.97000	-603.41	182.44	29.30	-638.53	175.88	36.07	-805.35	225.57	28.61	-784.64	214.72	72.00	-704.86	25.01	41.86	-730.38	30.16	54.37	-855.82	32.67	130.29	-827.58	31.27	172.51	-540.97	122.03	1119.01	0.00	0.00	0.00	-569.59	84.95	1491.89	-575.61	198.53	1490.82	-732.17	85.72	1495.34	-739.22	189.87	1488.50	139.99	1150.29	74.43	728.54	1056.86	74.90	0.00
6.98000	-603.05	179.44	29.82	-638.22	175.35	36.60	-805.20	224.72	29.01	-784.18	215.11	72.83	-660.67	23.28	40.84	-686.62	28.83	52.17	-817.42	32.67	118.29	-791.40	30.18	162.95	-529.27	121.19	1119.21	0.00	0.00	0.00	-557.28	84.37	1491.94	-562.72	197.61	1491.15	-719.48	84.31	1495.42	-726.66	189.24	1488.78	140.07	1150.36	74.43	727.86	1056.30	74.98	0.00
6.99000	-603.40	181.72	29.24	-637.40	176.32	36.58	-805.14	223.91	29.40	-783.91	214.95	73.30	-616.98	20.91	40.47	-642.51	24.42	50.40	-777.83	31.78	106.27	-755.04	29.32	152.82	-516.82	120.24	1119.09	0.00	0.00	0.00	-544.81	83.45	1491.75	-550.20	196.66	1491.17	-707.05	83.68	1495.05	-714.47	188.16	1488.73	139.50	1149.96	74.55	726.40	1056.95	74.39	0.00
7.00000	-603.27	181.56	29.15	-635.06	178.38	38.05	-804.48	223.60	30.31	-783.79	214.44	73.59	-572.51	16.85	40.04	-598.06	21.28	48.94	-736.55	29.39	94.92	-717.47	27.71	142.98	-504.79	119.27	1118.62	0.00	0.00	0.00	-532.90	82.56	1491.35	-538.54	195.87	1491.03	-695.18	83.74	1494.41	-702.08	187.66	1488.26	139.13	1150.77	74.41	727.75	1056.47	74.85	0.00
7.01000	-603.16	182.28	28.73	-628.22	188.59	42.79	-803.90	223.83	31.43	-783.22	214.88	74.41	-528.19	12.92	40.80	-553.16	17.53	48.48	-695.57	28.02	83.12	-679.33	25.70	132.97	-493.65	119.02	1117.64	0.00	0.00	0.00	-520.54	81.76	1490.56	-525.55	194.80	1490.53	-683.03	83.38	1493.55	-689.69	186.84	1487.55	137.85	1150.14	74.32	729.46	1055.82	75.40	0.00
7.02000	-603.05	182.64	28.40	-625.87	189.03	43.38	-803.95	222.56	32.00	-782.87	214.87	75.01	-483.13	8.37	43.09	-507.20	13.29	49.29	-653.40	25.19	72.40	-640.88	23.36	123.22	-481.41	118.24	1116.34	0.00	0.00	0.00	-507.96	80.84	1489.52	-513.70	193.69	1489.78	-670.52	82.34	1492.16	-677.19	185.96	1486.55	136.97	1149.38	74.19	728.52	1056.01	75.12	0.00
7.03000	-603.00	182.61	28.29	-628.26	186.22	40.68	-803.53	221.85	32.87	-782.60	214.64	75.86	-436.99	3.39	46.53	-458.69	8.31	51.85	-610.64	21.78	62.21	-601.92	21.05	113.74	-467.68	117.68	1114.73	0.00	0.00	0.00	-496.15	79.84	1488.41	-500.33	192.46	1488.82	-658.42	81.67	1490.67	-664.74	184.82	1485.33	138.75	1149.30	74.65	727.03	1056.74	74.67	0.00
7.04000	-602.99	182.39	28.24	-633.85	183.83	37.61	-803.15	221.38	33.89	-782.24	214.59	76.65	-396.42	-2.28	50.39	-419.84	1.30	51.93	-566.89	17.77	53.03	-562.29	18.15	105.15	-456.98	117.14	1112.80	0.00	0.00	0.00	-483.50	78.86	1486.98	-487.60	191.46	1487.63	-646.03	80.73	1489.10	-652.06	184.18	1483.87	141.03	1147.96	75.39	726.70	1056.30	74.66	0.00
7.05000	-602.95	182.18	28.13	-637.86	176.59	35.84	-802.63	221.25	35.09	-782.03	213.94	77.33	-350.05	-8.47	57.01	-377.08	-4.28	55.30	-522.88	13.11	45.22	-522.40	14.79	97.58	-444.27	117.16	1110.58	0.00	0.00	0.00	-471.34	77.61	1485.40	-476.31	190.26	1486.25	-633.34	79.05	1487.22	-639.57	183.28	1482.18	139.50	1148.58	74.94	727.08	1055.32	74.95	0.00
7.06000	-602.83	182.21	27.82	-638.04	176.09	35.38	-802.50	220.79	36.05	-781.24	214.49	78.51	-307.67	-13.76	63.84	-334.94	-10.18	60.36	-479.16	8.54	38.83	-482.55	10.50	91.52	-431.90	116.63	1108.15	0.00	0.00	0.00	-458.50	76.37	1483.58	-463.80	188.91	1484.68	-620.89	78.32	1485.00	-627.12	181.85	1480.23	141.47	1147.78	75.43	727.22	1056.25	74.64	0.00
7.07000	-602.75	182.43	27.48	-637.86	176.32	34.80	-802.19	220.74	37.35	-780.76	214.11	79.50	-265.81	-18.75	72.15	-293.35	-15.41	66.25	-435.45	3.02	34.29	-442.93	5.84	86.80	-418.95	116.54	1105.50	0.00	0.00	0.00	-445.27	75.06	1481.58	-451.03	187.54	1482.91	-608.28	77.16	1482.59	-614.63	180.52	1478.05	139.84	1148.33	75.11	726.34	1056.24	74.54	0.00
7.08000	-602.59	182.43	27.25	-637.39	176.40	34.35	-801.49	220.94	38.96	-780.17	213.97	80.73	-225.57	-23.25	81.27	-253.10	-20.65	73.36	-393.49	-1.80	30.99	-404.37	0.64	83.58	-405.83	116.20	1102.53	0.00	0.00	0.00	-432.94	73.60	1479.49	-438.22	186.22	1480.94	-595.58	75.71	1480.06	-601.69	179.93	1475.60	141.01	1148.66	75.12	726.84	1055.70	74.99	0.00
7.09000	-602.52	182.63	26.87	-631.81	176.17	35.71	-801.27	220.29	40.22	-778.95	214.59	82.46	-187.21	-28.16	91.59	-215.22	-25.43	81.22	-353.37	-6.59	29.41	-367.45	-4.67	81.91	-392.94	115.77	1099.44	0.00	0.00	0.00	-420.64	72.20	1477.27	-425.58	184.84	1478.75	-583.33	75.03	1477.41	-589.34	178.06	1473.07	139.07	1148.22	74.99	727.72	1055.45	75.19	0.00
7.10000	-602.54	182.98	26.42	-633.60	176.41	35.04	-800.53	220.43	42.11	-778.03	214.42	84.05	-150.37	-32.06	101.85	-179.90	-29.59	89.39	-314.67	-12.52	30.04	-332.47	-9.75	81.51	-379.68	115.43	1096.24	0.00	0.00	0.00	-408.03	70.80	1474.92	-412.79	183.43	1476.41	-570.50	73.30	1474.58	-576.60	176.83	1470.38	140.31	1147.94	75.18	727.28	1055.89	74.89	0.00
7.11000	-602.27	182.86	26.29	-632.80	176.51	34.92	-800.49	219.24	43.70	-777.17	214.04	85.81	-121.83	-36.25	109.38	-146.58	-33.36	97.55	-279.18	-16.85	31.19	-299.39	-14.15	82.23	-366.96	115.82	1093.06	0.00	0.00	0.00	-395.32	69.10	1472.48	-399.55	181.92	1474.07	-557.57	71.15	1471.66	-563.96	175.19	1467.54	138.96	1148.03	75.06	727.57	1055.51	75.25	0.00
7.12000	-602.08	183.00	25.91	-635.99	177.14	33.99	-799.40	219.80	46.20	-775.96	213.93	87.85	-92.41	-39.79	117.61	-116.05	-36.25	105.31	-246.13	-20.94	33.37	-268.76	-17.72	83.55	-353.11	115.63	1089.90	0.00	0.00	0.00	-382.48	67.34	1470.11	-386.78	180.04	1471.78	-544.94	69.83	1468.90	-551.03	173.52	1464.82	138.88	1147.69	75.10	727.20	1055.22	75.07	0.00
7.13000	-597.95	183.49	26.16	-636.35	176.51	33.82	-798.44	219.85	48.75	-774.13	214.46	90.30	-65.61	-40.71	125.03	-79.46	-40.12	115.39	-216.31	-23.35	35.34	-240.55	-20.67	85.11	-341.30	115.04	1086.84	0.00	0.00	0.00	-369.44	65.60	1467.73	-374.48	178.21	1469.46	-532.21	68.31	1466.16	-538.13	171.33	1462.15	139.05	1148.06	74.73	726.65	1055.55	74.94	0.00
7.14000	-600.26	183.75	24.99	-637.45	176.66	33.57	-797.81	219.09	51.11	-773.05	213.24	92.20	-41.17	-42.29	131.22	-58.78	-42.12	122.04	-189.26	-25.45	37.28	-215.22	-22.58	86.33	-327.56	114.47	1084.04	0.00	0.00	0.00	-356.37	63.51	1465.47	-361.45	176.34	1467.27	-518.83	65.61	1463.57	-524.94	169.50	1459.66	139.68	1149.10	74.59	726.61	1055.81	74.72	0.00
7.15000	-600.58	183.71	24.74	-634.39	176.52	34.19	-796.69	219.22	54.17	-771.30	213.06	94.70	-19.24	-41.75	135.87	-46.13	-42.14	125.42	-165.09	-26.23	38.40	-192.66	-23.63	86.91	-313.62	113.78	1081.32	0.00	0.00	0.00	-342.64	61.54	1463.31	-349.21	174.26	1465.25	-505.88	63.65	1461.20	-511.82	167.42	1457.32	141.89	1147.23	75.80	726.86	1055.07	75.13	0.00
7.16000	-600.36	183.74	24.29	-635.09	176.63	33.63	-795.58	218.83	57.05	-769.28	212.99	97.47	-0.16	-40.53	138.50	-33.64	-40.09	125.68	-144.56	-26.49	38.59	-172.94	-24.06	86.75	-299.30	112.67	1078.95	0.00	0.00	0.00	-330.59	59.42	1461.37	-334.66	172.13	1463.28	-492.36	61.13	1459.01	-498.52	165.17	1455.17	140.50	1147.03	75.61	726.95	1055.53	74.91	0.00
7.17000	-602.06	183.79	23.57	-634.21	176.49	33.74	-794.34	218.96	60.47	-767.00	213.22	100.61	16.22	-38.73	139.03	-13.45	-35.88	122.96	-127.57	-25.78	37.40	-156.36	-23.92	85.60	-285.96	111.35	1076.80	0.00	0.00	0.00	-316.85	56.93	1459.58	-321.80	169.70	1461.66	-479.19	59.41	1457.07	-485.29	162.71	1453.25	141.93	1147.28	75.76	727.48	1055.91	74.95	0.00
7.18000	-600.19	183.82	23.70	-633.35	176.58	34.19	-792.38	219.76	64.51	-764.23	213.59	103.97	30.13	-35.38	136.44	7.82	-32.00	121.19	-114.50	-24.31	34.94	-143.01	-23.01	83.38	-272.09	110.05	1075.01	0.00	0.00	0.00	-304.01	54.61	1458.19	-308.78	167.35	1460.31	-465.60	57.02	1455.26	-471.89	160.15	1451.48	144.08	1146.65	76.41	727.88	1055.74	75.13	0.00
7.19000	-600.84	184.13	23.26	-634.44	176.96	33.88	-790.23	220.55	68.92	-760.93	214.31	107.90	41.12	-32.36	131.27	18.57	-29.09	116.43	-104.82	-22.33	31.24	-132.57	-21.43	80.08	-257.57	108.27	1073.76	0.00	0.00	0.00	-289.49	52.16	1457.06	-295.60	164.72	1459.12	-451.81	53.98	1453.57	-458.62	157.12	1449.84	141.29	1148.96	75.16	727.81	1057.00	74.52	0.00
7.20000	-601.58	184.09	22.95	-632.90	176.91	34.48	-787.73	221.38	73.78	-757.14	215.36	112.18	50.06	-28.44	123.84	26.66	-26.15	109.43	-98.86	-19.36	28.52	-125.07	-18.70	76.55	-242.86	106.32	1072.59	0.00	0.00	0.00	-276.08	49.49	1456.11	-281.77	161.97	1458.14	-438.27	51.39	1451.97	-445.02	154.45	1448.27	140.56	1149.09	74.90	728.00	1056.45	74.71	0.00
7.21000	-601.03	183.68	22.93	-631.81	176.80	34.55	-785.13	221.55	78.78	-752.95	216.02	116.58	57.15	-23.79	114.34	32.60	-21.91	100.17	-95.98	-18.07	26.05	-120.12	-15.47	72.36	-227.81	104.06	1071.79	0.00	0.00	0.00	-262.34	47.06	1455.43	-268.08	159.52	1457.41	-424.38	48.18	1450.57	-431.56	151.22	1446.72	141.19	1148.28	75.39	727.14	1055.67	75.02	0.00
7.22000	-598.11	184.06	23.33	-632.89	177.32	34.22	-781.56	222.20	84.56	-748.56	215.78	121.09	67.14	-17.77	102.44	40.41	-17.40	88.93	-93.26	-16.97	25.07	-115.85	-12.45	70.08	-212.70	101.36	1071.38	0.00	0.00	0.00	-249.23	44.33	1454.97	-254.97	156.64	1456.81	-410.30	44.79	1449.19	-417.77	148.43	1445.27	142.02	1149.27	75.31	726.19	1055.98	74.79	0.00
7.23000	-599.99	183.87	22.91	-631.35	177.00	34.28	-776.86	223.53	91.18	-741.63	216.44	125.61	77.15	-17.19	88.41	48.62	-15.48	77.72	-90.76	-16.90	24.57	-106.95	-12.58	70.64	-197.46	98.48	1071.30	0.00	0.00	0.00	-235.06	41.53	1454.87	-240.62	153.62	1456.72	-396.43	41.83	1448.32	-404.05	145.08	1444.36	141.25	1147.95	75.57	726.47	1055.25	75.05	0.00
7.24000	-600.35	184.03	22.67	-630.71	176.92	33.51	-771.93	222.88	97.87	-738.95	217.95	131.01	83.09	-15.26	76.18	54.37	-13.09	68.17	-89.69	-16.61	24.46	-101.79	-11.99	70.20	-183.12	95.47	1071.57	0.00	0.00	0.00	-220.77	38.79	1455.41	-227.71	150.85	1457.31	-382.22	38.58	1448.23	-390.16	141.76	1444.27	139.61	1147.50	75.35	726.72	1055.61	74.93	0.00
7.25000	-599.27	183.86	23.12	-629.44	176.18	33.62	-765.96	221.98	105.30	-728.95	218.91	137.57	87.35	-13.55	65.20	58.49	-11.76	59.50	-88.75	-17.52	25.77	-98.36	-10.84	70.15	-166.84	92.57	1072.47	0.00	0.00	0.00	-206.53	36.05	1456.50	-213.29	147.98	1458.26	-368.02	35.38	1448.86	-376.14	138.53	1444.82	137.58	1149.12	74.53	727.39	1054.72	75.40	0.00
7.26000	-601.19	183.75	22.86	-627.62	175.41	33.06	-757.51	221.72	114.09	-717.01	219.13	144.45	93.42	-11.54	56.76	62.55	-10.03	53.25	-87.90	-17.19	26.89	-94.07	-9.96	70.28	-151.30	89.30	1073.92	0.00	0.00	0.00	-192.15	33.17	1457.78	-198.71	145.07	1459.51	-353.59	31.69	1449.76	-362.11	134.96	1445.75	139.58	1148.59	75.08	727.56	1055.40	75.21	0.00
7.27000	-599.25	183.95	23.62	-627.49	174.47	32.54	-748.54	218.66	122.59	-705.60	218.93	151.16	97.20	-10.12	51.19	64.66	-4.91	51.01	-87.32	-16.63	27.54	-90.82	-8.94	70.03	-135.73	85.64	1075.61	0.00	0.00	0.00	-178.08	30.53	1459.38	-184.72	142.30	1461.04	-339.43	28.83	1450.96	-348.23	131.38	1446.97	137.96	1149.58	74.56	727.17	1055.86	74.90	0.00
7.28000	-599.36	184.19	23.34	-626.96	173.55	31.78	-736.02	217.88	132.80	-693.97	218.67	158.06	100.14	-10.15	46.84	66.03	-5.34	48.23	-86.86	-16.13	28.00	-89.21	-8.01	69.79	-119.42	82.09	1077.55	0.00	0.00	0.00	-164.02	27.67	1461.31	-170.98	139.48	1463.04	-324.96	25.80	1452.47	-334.27	128.07	1448.43	140.05	1149.65	74.71	727.42	1055.19	75.15	0.00
7.29000	-597.71	185.48	22.13	-622.53	173.73	32.09	-722.52	216.56	143.72	-676.57	219.06	166.67	100.32	-9.71	43.03	67.07	-5.21	46.04	-86.32	-16.16	28.41	-87.76	-7.63	69.66	-104.27	78.90	1079.74	0.00	0.00	0.00	-150.28	25.11	1463.40	-157.84	136.71	1465.16	-310.77	23.17	1454.28	-320.45	124.77	1450.32	139.93	1148.25	75.17	727.24	1055.23	75.12	0.00
7.30000	-593.71	186.83	20.63	-617.26	174.15	33.11	-708.10	215.12	155.71	-660.79	218.45	174.83	101.61	-9.46	40.95	67.75	-5.35	44.64	-86.00	-15.66	28.40	-86.84	-7.21	69.46	-89.21	74.94	1082.26	0.00	0.00	0.00	-135.61	22.69	1465.57	-143.27	134.07	1467.38	-296.61	20.44	1456.26	-306.70	121.42	1452.39	137.08	1149.23	74.29	727.03	1056.32	74.76	0.00
7.31000	-589.56	189.11	18.40	-608.29	175.74	35.76	-694.44	212.78	168.23	-644.72	217.45	183.84	102.28	-8.81	39.32	68.18	-4.90	43.75	-85.83	-15.79	28.62	-86.43	-6.96	69.56	-76.36	71.59	1084.93	0.00	0.00	0.00	-121.11	20.28	1467.71	-128.22	131.85	1469.92	-282.64	17.60	1458.24	-292.78	118.60	1454.50	137.49	1149.11	74.50	728.73	1055.80	75.31	0.00
7.32000	-582.63	191.90	16.26	-596.07	177.97	39.26	-679.99	208.97	181.36	-626.75	216.22	193.81	101.80	-8.64	37.77	68.38	-4.88	42.98	-85.66	-15.96	28.79	-86.11	-6.96	69.73	-62.65	67.96	1087.69	0.00	0.00	0.00	-107.70	17.94	1469.96	-114.33	129.66	1472.36	-268.88	14.96	1460.25	-278.95	116.26	1456.65	140.14	1149.29	74.60	728.44	1055.84	75.36	0.00
7.33000	-576.26	193.66	13.40	-583.66	181.34	43.07	-661.56	204.93	195.70	-606.61	213.01	204.24	103.06	-8.05	37.40	68.44	-4.63	42.49	-85.56	-15.90	28.79	-85.85	-7.01	69.78	-48.11	65.56	1090.74	0.00	0.00	0.00	-94.22	15.96	1472.38	-100.71	127.54	1474.84	-255.08	12.50	1462.38	-265.35	113.73	1458.91	142.23	1149.37	75.11	727.67	1057.00	74.77	0.00
7.34000	-565.45	192.89	16.67	-568.30	180.39	49.00	-638.44	202.11	209.09	-584.12	210.00	214.47	104.06	-8.25	37.27	68.57	-4.99	42.28	-85.47	-16.00	28.84	-85.65	-7.03	69.72	-35.26	62.82	1093.74	0.00	0.00	0.00	-80.18	13.79	1474.79	-87.31	125.48	1477.40	-241.51	10.37	1464.62	-251.97	111.44	1461.36	142.64	1148.95	75.32	726.91	1056.37	74.79	0.00
7.35000	-545.98	192.52	24.53	-546.99	180.14	57.08	-614.68	199.13	218.08	-560.62	206.88	222.63	102.01	-8.39	36.14	68.56	-4.80	42.11	-85.36	-16.32	28.96	-85.43	-7.16	69.63	-22.04	60.69	1096.80	0.00	0.00	0.00	-66.74	11.87	1477.36	-73.94	123.54	1479.99	-227.99	8.13	1467.09	-238.58	109.43	1463.89	142.36	1147.62	75.65	728.39	1055.34	75.42	0.00
7.36000	-514.67	191.93	34.42	-521.98	178.86	64.67	-590.87	196.49	224.56	-536.65	203.84	229.37	103.61	-6.19	35.93	68.48	-4.65	41.85	-85.38	-16.30	28.92	-85.36	-7.15	69.51	-9.63	58.61	1099.84	0.00	0.00	0.00	-53.26	10.14	1479.91	-60.80	121.56	1482.62	-214.73	6.29	1469.52	-225.40	107.09	1466.53	138.90	1149.85	74.32	728.49	1055.68	75.31	0.00
7.37000	-485.42	190.22	40.65	-492.60	176.95	71.00	-564.93	194.43	229.55	-510.73	200.58	234.95	103.27	-6.05	35.40	68.44	-4.76	41.94	-85.45	-16.22	28.82	-85.15	-7.47	69.58	3.06	57.56	1102.87	0.00	0.00	0.00	-40.44	8.43	1482.58	-47.96	119.84	1485.33	-201.64	4.85	1472.15	-212.25	105.37	1469.16	137.61	1150.83	73.93	727.34	1055.84	74.95	0.00
7.38000	-458.34	187.21	43.88	-461.18	174.78	75.94	-537.59	191.90	232.59	-483.63	197.24	238.74	105.29	-6.40	35.68	68.27	-5.11	41.78	-85.48	-16.14	28.76	-84.99	-7.73	69.62	14.88	56.75	1105.81	0.00	0.00	0.00	-27.58	6.62	1485.25	-35.19	118.37	1488.03	-188.41	3.23	1474.81	-199.34	103.69	1471.87	139.53	1148.14	74.95	727.18	1055.33	75.13	0.00
7.39000	-427.18	185.30	46.89	-430.18	173.36	78.84	-508.90	189.92	233.85	-455.72	194.07	240.69	101.42	-5.66	35.02	68.16	-4.83	41.92	-85.35	-16.41	28.89	-84.92	-7.69	69.67	28.19	56.23	1108.61	0.00	0.00	0.00	-14.91	5.40	1487.93	-22.42	116.93	1490.79	-175.34	1.91	1477.46	-186.58	102.32	1474.61	140.41	1149.51	74.55	727.70	1055.97	75.11	0.00
7.40000	-391.87	183.56	49.04	-398.03	171.09	80.07	-480.04	187.54	232.81	-427.16	191.88	241.09	102.69	-5.96	35.22	68.03	-5.41	41.73	-85.39	-16.49	28.84	-84.87	-7.74	69.79	39.50	55.75	1111.23	0.00	0.00	0.00	-1.86	4.16	1490.60	-9.52	115.82	1493.55	-162.49	0.92	1480.12	-173.92	100.71	1477.37	139.51	1150.86	74.21	726.57	1056.27	74.52	0.00
7.41000	-356.31	182.14	49.34	-362.28	168.67	80.79	-450.40	185.75	230.10	-398.00	189.03	239.62	100.48	-6.16	34.30	67.94	-5.72	41.47	-85.43	-16.25	28.70	-84.79	-8.04	70.03	51.92	55.85	1113.69	0.00	0.00	0.00	10.78	2.95	1493.21	3.26	114.60	1496.20	-149.46	-1.28	1482.66	-161.12	99.70	1479.91	138.96	1150.23	74.45	726.14	1056.26	74.54	0.00
7.42000	-317.88	179.80	49.27	-325.81	166.44	80.10	-420.54	183.61	225.25	-368.03	186.50	236.56	100.30	-5.83	34.31	67.89	-5.37	41.37	-85.44	-16.66	28.88	-84.79	-7.91	70.15	64.55	56.05	1115.98	0.00	0.00	0.00	23.61	1.85	1495.67	15.82	113.53	1498.75	-136.68	-2.45	1484.95	-148.36	98.68	1482.34	136.43	1151.29	73.78	726.09	1056.50	74.55	0.00
7.43000	-276.62	177.34	48.70	-288.44	163.33	78.55	-389.43	181.55	218.48	-337.39	184.50	231.98	101.66	-6.42	34.32	67.77	-5.82	41.06	-85.41	-16.50	28.80	-84.68	-8.08	70.44	77.89	56.05	1118.12	0.00	0.00	0.00	36.68	1.04	1497.95	28.29	112.59	1501.12	-124.18	-3.52	1486.99	-135.89	97.16	1484.54	139.95	1149.36	74.68	727.57	1055.88	75.05	0.00
7.44000	-237.37	174.86	46.80	-249.67	161.44	75.94	-357.42	179.68	210.17	-305.90	182.51	226.05	102.80	-6.44	34.38	67.72	-5.86	40.65	-85.35	-16.59	28.91	-84.52	-8.30	70.83	90.90	56.22	1120.06	0.00	0.00	0.00	48.51	0.18	1500.10	40.64	111.76	1503.31	-111.64	-4.50	1488.83	-123.46	96.48	1486.36	137.27	1151.71	73.61	726.63	1056.38	74.78	0.00
7.45000	-194.40	172.12	45.16	-208.38	158.60	73.43	-324.42	178.02	200.29	-273.97	180.13	218.59	101.79	-6.14	34.15	67.74	-5.57	40.63	-85.27	-16.63	28.96	-84.45	-8.09	71.09	102.61	56.59	1121.69	0.00	0.00	0.00	61.49	-0.49	1501.95	52.88	111.09	1505.24	-99.08	-5.42	1490.36	-111.13	95.29	1487.89	139.86	1150.33	74.62	727.66	1056.15	74.98	0.00
7.46000	-154.88	169.37	41.54	-166.04	154.84	70.27	-291.13	175.09	188.50	-237.31	178.19	210.99	100.81	-6.21	33.75	67.75	-5.89	40.40	-85.25	-16.35	28.88	-84.32	-8.07	71.53	114.15	56.82	1122.99	0.00	0.00	0.00	73.31	-1.08	1503.62	65.09	110.42	1506.88	-86.74	-6.03	1491.62	-98.90	94.54	1489.16	141.71	1149.34	75.41	727.48	1056.02	74.87	0.00
7.47000	-108.70	165.91	39.97	-123.74	151.97	66.63	-255.59	174.22	176.49	-203.26	176.71	201.39	102.61	-6.18	33.84	67.91	-5.93	40.45	-85.23	-15.94	28.78	-84.20	-7.77	71.90	125.27	56.54	1124.09	0.00	0.00	0.00	85.96	-1.57	1504.94	77.21	109.90	1508.20	-74.30	-7.23	1492.50	-86.62	93.64	1490.12	140.87	1148.99	75.34	727.12	1056.06	74.92	0.00
7.48000	-65.39	162.38	37.47	-82.96	149.35	63.14	-219.68	172.06	163.03	-168.12	174.20	190.81	103.33	-5.58	34.37	68.05	-6.42	40.51	-84.99	-16.22	29.08	-84.01	-7.41	72.22	139.20	56.53	1125.09	0.00	0.00	0.00	98.41	-1.88	1505.91	89.13	109.48	1509.16	-62.00	-7.89	1493.11	-74.35	92.99	1490.71	137.86	1148.86	74.64	726.81	1055.55	74.94	0.00
7.49000	-15.15	159.75	35.93	-36.92	147.13	59.65	-182.15	170.95	149.17	-134.10	173.10	180.04	100.67	-6.03	33.39	68.18	-6.32	40.99	-84.97	-15.59	29.00	-83.69	-7.37	72.65	150.96	55.60	1125.62	0.00	0.00	0.00	110.32	-2.05	1506.69	100.99	109.02	1509.79	-49.65	-8.39	1493.52	-62.31	91.86	1491.01	136.51	1149.58	74.22	726.91	1056.06	74.90	0.00
7.50000	31.93	158.34	33.91	7.12	144.85	56.04	-143.62	169.02	134.44	-99.45	171.29	168.25	102.10	-5.33	34.26	68.16	-6.05	41.23	-84.75	-15.97	29.35	-83.38	-7.24	73.04	161.55	55.46	1125.62	0.00	0.00	0.00	122.57	-2.14	1507.14	112.95	108.84	1510.05	-37.26	-8.71	1493.65	-50.35	91.45	1490.94	138.76	1149.59	74.66	726.61	1055.48	75.00	0.00
7.51000	79.01	157.58	32.72	53.08	143.53	53.47	-103.68	166.21	119.23	-59.99	170.22	157.32	103.15	-6.25	34.19	67.84	-6.91	40.55	-84.49	-16.00	29.61	-83.03	-7.03	73.40	173.13	55.45	1125.41	0.00	0.00	0.00	134.46	-2.25	1507.29	124.99	108.63	1509.99	-24.77	-9.47	1493.46	-38.41	90.63	1490.60	140.12	1148.38	75.29	726.61	1055.44	75.09	0.00
7.52000	127.21	156.24	33.15	99.96	142.53	51.46	-62.44	164.28	104.55	-23.72	169.02	145.41	103.98	-5.38	34.76	68.04	-7.18	40.14	-84.35	-15.63	29.70	-82.68	-6.84	73.80	185.89	55.13	1124.94	0.00	0.00	0.00	147.04	-2.26	1507.09	137.13	108.42	1509.61	-12.16	-10.61	1492.97	-26.41	89.80	1489.96	143.37	1147.64	75.61	726.07	1055.87	74.73	0.00
7.53000	174.90	155.33	34.45	146.80	141.63	50.65	-20.46	162.59	90.25	15.55	166.80	133.80	99.84	-1.21	37.59	69.05	-9.14	40.49	-84.18	-15.48	30.00	-82.28	-6.45	74.16	197.12	54.32	1124.00	0.00	0.00	0.00	159.62	-2.35	1506.62	149.19	108.25	1508.93	0.44	-11.43	1492.18	-14.23	89.02	1488.98	148.20	1146.98	76.18	726.95	1056.16	74.92	0.00
7.54000	221.73	154.69	36.79	192.35	140.26	50.70	22.76	161.71	76.92	54.90	165.31	122.93	103.61	-2.11	38.18	71.01	-9.79	40.77	-83.86	-15.31	30.41	-81.80	-6.43	74.78	210.24	53.70	1122.70	0.00	0.00	0.00	171.49	-1.98	1506.00	161.24	108.21	1508.00	12.91	-12.02	1491.17	-1.98	88.00	1487.77	146.03	1148.27	75.56	725.62	1056.03	74.60	0.00
7.55000	269.09	153.21	40.81	238.19	139.12	52.58	67.11	162.05	65.33	94.52	163.76	112.86	101.20	-4.01	36.23	72.06	-9.63	40.67	-83.72	-14.58	30.48	-81.39	-6.14	75.30	220.70	53.06	1121.02	0.00	0.00	0.00	187.77	-0.77	1505.39	173.21	108.07	1506.81	25.42	-12.46	1489.88	10.15	87.14	1486.25	142.19	1148.49	74.73	726.62	1056.31	74.80	0.00
7.56000	312.89	150.31	46.67	284.38	136.91	56.30	111.92	160.90	54.36	136.64	162.81	104.52	97.51	-6.00	34.36	71.36	-9.00	40.13	-83.33	-14.50	31.00	-80.90	-5.96	75.91	232.67	52.94	1119.11	0.00	0.00	0.00	201.02	-0.17	1504.25	185.15	108.20	1505.36	38.04	-13.29	1488.25	22.34	86.38	1484.48	142.53	1148.04	74.61	726.26	1056.03	74.73	0.00
7.57000	360.32	148.44	53.79	329.64	134.36	61.57	157.42	160.60	45.89	177.39	161.65	97.27	103.10	-6.78	35.36	69.32	-7.19	39.87	-83.02	-14.09	31.37	-80.44	-5.75	76.59	245.25	51.32	1116.87	0.00	0.00	0.00	213.55	0.18	1502.82	197.12	108.21	1503.72	50.66	-14.06	1486.42	34.45	85.34	1482.49	143.04	1148.03	75.00	726.61	1055.59	74.76	0.00
7.58000	405.38	145.77	62.79	372.26	132.10	67.23	202.53	160.13	39.33	219.13	161.32	92.44	101.18	-8.71	32.21	68.38	-7.27	39.63	-82.51	-13.72	31.94	-79.88	-5.47	77.29	258.25	50.46	1114.42	0.00	0.00	0.00	226.16	0.55	1501.11	209.03	108.08	1501.89	63.20	-14.24	1484.31	46.58	84.65	1480.24	141.21	1148.39	74.65	727.44	1055.20	75.23	0.00
7.59000	446.06	143.04	71.49	414.03	130.15	74.26	245.76	159.66	35.02	257.97	160.74	89.20	107.72	-8.32	33.78	68.04	-7.34	39.59	-82.29	-13.06	32.38	-79.33	-5.52	78.23	270.48	49.09	1111.71	0.00	0.00	0.00	238.88	1.02	1499.10	220.89	108.34	1499.83	75.82	-14.84	1481.94	58.81	84.06	1477.80	140.93	1148.31	74.72	727.86	1055.95	75.16	0.00
7.60000	485.32	140.62	81.16	454.36	127.47	82.09	287.70	159.01	32.70	296.17	159.33	87.42	103.33	-9.18	32.07	68.03	-7.50	39.34	-82.04	-12.58	32.93	-78.82	-5.09	78.93	283.53	48.51	1108.81	0.00	0.00	0.00	251.54	1.45	1496.91	232.83	108.67	1497.59	88.55	-15.34	1479.35	71.01	83.50	1475.19	148.11	1147.04	76.22	727.55	1055.80	75.21	0.00
7.61000	523.16	138.36	91.94	490.33	124.93	90.97	327.94	157.82	31.88	331.63	157.93	87.00	103.63	-9.33	32.23	68.29	-7.42	39.38	-81.62	-12.75	33.85	-78.22	-5.00	79.82	295.09	47.68	1105.70	0.00	0.00	0.00	264.16	1.79	1494.50	244.86	108.87	1495.21	101.28	-15.54	1476.58	83.10	82.74	1472.43	143.90	1147.59	75.30	727.37	1056.17	75.02	0.00
7.62000	558.64	135.95	103.04	525.17	123.08	100.22	365.26	156.14	32.41	366.69	156.59	88.17	100.92	-9.32	31.31	68.62	-7.98	39.37	-81.27	-12.41	34.69	-77.49	-5.15	80.97	308.03	46.78	1102.52	0.00	0.00	0.00	276.71	2.47	1491.99	256.93	109.14	1492.71	114.04	-15.87	1473.65	95.22	82.46	1469.52	143.10	1147.91	75.14	728.54	1055.99	75.20	0.00
7.63000	591.86	132.78	113.93	556.60	120.52	109.03	400.04	153.91	33.63	400.59	155.59	90.49	105.91	-9.90	32.26	68.97	-7.95	39.20	-80.99	-11.99	35.56	-76.74	-5.12	82.18	320.09	45.96	1099.32	0.00	0.00	0.00	289.20	3.20	1489.41	269.23	109.49	1490.17	126.82	-15.77	1470.73	107.45	82.07	1466.63	140.33	1148.76	74.39	728.38	1055.50	75.24	0.00
7.64000	617.06	129.97	120.71	587.83	118.46	117.61	432.73	152.64	35.75	431.00	153.69	92.52	103.27	-10.16	31.33	69.31	-8.11	39.14	-80.61	-11.98	36.90	-75.90	-5.08	83.55	333.50	44.86	1096.33	0.00	0.00	0.00	301.79	3.94	1486.76	281.61	110.03	1487.58	139.54	-15.89	1467.84	119.87	81.97	1463.81	140.67	1148.83	74.53	727.34	1056.59	74.66	0.00
7.65000	643.86	125.74	129.39	613.21	115.54	124.12	462.90	150.72	37.58	459.04	152.06	94.58	106.47	-10.00	31.99	69.57	-8.27	38.94	-80.03	-12.20	38.54	-74.97	-4.93	85.06	347.72	44.68	1093.39	0.00	0.00	0.00	314.40	4.94	1484.19	294.04	110.91	1485.01	152.31	-15.86	1465.09	132.40	81.79	1461.07	141.92	1148.54	74.84	728.56	1056.01	75.16	0.00
7.66000	668.06	122.77	136.13	637.78	112.89	130.25	489.88	148.53	38.88	484.09	150.28	96.08	103.05	-9.85	30.81	69.91	-8.62	38.86	-79.56	-11.86	40.11	-73.88	-4.98	86.85	360.47	43.98	1090.45	0.00	0.00	0.00	327.20	6.06	1481.69	306.52	111.67	1482.57	165.16	-15.55	1462.42	145.04	81.96	1458.47	142.71	1148.33	74.84	727.86	1055.98	75.11	0.00
7.67000	689.35	119.85	140.66	658.39	110.91	134.19	513.33	146.70	39.74	506.27	147.99	96.71	104.37	-11.64	30.35	82.26	-7.97	43.55	-79.01	-12.19	42.06	-72.63	-5.24	88.89	373.98	43.00	1087.88	0.00	0.00	0.00	340.05	7.03	1479.33	318.94	112.39	1480.26	178.07	-15.33	1460.00	157.67	82.10	1456.03	149.09	1146.54	76.44	725.54	1057.08	74.19	0.00
7.68000	708.15	118.08	142.39	679.09	108.89	136.00	533.26	145.02	39.80	525.26	146.40	96.81	102.92	-11.60	29.82	80.79	-8.10	42.93	-78.41	-12.05	44.04	-71.23	-5.93	91.32	388.52	42.05	1085.49	0.00	0.00	0.00	353.12	8.13	1477.22	331.44	113.23	1478.15	191.11	-14.99	1457.73	170.40	82.68	1453.76	148.01	1146.86	76.03	726.31	1055.49	74.87	0.00
7.69000	724.42	115.75	141.76	696.53	107.15	135.77	549.86	142.54	38.56	541.30	144.22	95.56	104.46	-11.48	30.14	79.94	-8.25	42.56	-77.70	-12.27	46.50	-69.62	-6.37	93.85	403.00	42.00	1083.41	0.00	0.00	0.00	366.31	9.23	1475.27	343.91	114.13	1476.25	204.17	-14.46	1455.63	183.08	82.96	1451.73	143.50	1148.10	74.60	728.10	1055.31	75.41	0.00
7.70000	738.04	114.22	138.20	708.70	104.59	132.31	563.08	139.32	35.84	554.64	142.03	93.34	103.94	-11.44	29.51	78.52	-8.59	41.94	-76.70	-13.05	49.44	-67.80	-6.93	96.71	416.08	42.29	1081.51	0.00	0.00	0.00	379.48	10.22	1473.56	356.41	114.98	1474.62	217.29	-13.60	1453.64	195.90	83.37	1449.84	140.90	1148.79	74.17	726.71	1056.11	74.82	0.00
7.71000	749.20	112.70	132.32	719.70	102.27	127.32	573.04	136.09	32.40	565.12	139.50	90.06	104.80	-12.05	29.64	78.16	-8.85	41.57	-75.52	-13.70	52.70	-65.62	-7.74	99.98	429.57	42.38	1079.96	0.00	0.00	0.00	392.61	11.51	1472.20	369.07	116.21	1473.20	230.68	-12.88	1451.79	208.82	84.18	1447.97	138.99	1148.91	73.97	726.06	1055.99	74.76	0.00
7.72000	758.20	110.76	124.53	729.73	99.27	121.35	580.01	133.29	29.53	573.44	136.49	85.94	104.01	-12.10	29.13	77.69	-9.56	41.12	-74.10	-14.53	56.45	-63.10	-8.58	103.60	443.24	42.30	1078.68	0.00	0.00	0.00	405.69	12.65	1471.06	381.85	117.34	1472.07	243.98	-11.67	1449.99	221.73	85.05	1446.20	139.58	1148.79	74.17	726.86	1055.97	74.86	0.00
7.73000	765.05	106.60	114.82	733.16	95.53	111.28	583.43	131.56	28.32	579.64	132.61	81.36	103.82	-12.85	28.46	77.27	-10.07	40.75	-72.27	-15.23	60.58	-60.07	-9.42	107.52	458.11	42.44	1077.75	0.00	0.00	0.00	417.40	11.59	1469.70	394.73	118.60	1471.13	257.31	-10.56	1448.25	234.74	86.04	1444.41	143.99	1148.19	75.11	727.20	1056.85	74.61	0.00
7.74000	770.50	102.27	103.43	737.01	90.81	100.50	585.36	130.13	27.26	583.44	129.54	76.63	105.71	-13.16	28.74	78.32	-11.57	41.02	-70.06	-16.21	65.27	-56.47	-10.70	111.97	471.33	43.02	1077.05	0.00	0.00	0.00	428.83	12.30	1469.05	406.82	119.46	1470.48	270.55	-9.14	1446.54	247.89	86.97	1442.75	143.48	1148.33	74.74	727.65	1056.63	74.79	0.00
7.75000	779.85	97.16	92.15	744.74	85.64	88.17	587.51	128.46	27.62	588.32	125.95	74.74	105.51	-14.93	28.43	75.57	-12.42	39.60	-67.37	-17.43	70.64	-52.17	-12.26	116.91	487.17	43.55	1076.73	0.00	0.00	0.00	440.60	13.56	1468.73	419.30	120.78	1470.01	283.80	-7.71	1444.99	261.22	88.40	1441.16	140.40	1148.72	74.08	727.33	1055.65	75.05	0.00
7.76000	783.04	94.84	78.33	749.67	83.24	78.48	589.55	127.89	28.03	595.68	123.86	74.82	106.00	-15.53	28.79	76.82	-13.18	38.13	-63.87	-18.96	76.75	-46.95	-14.26	122.38	502.57	44.12	1076.68	0.00	0.00	0.00	453.99	14.90	1468.74	432.61	122.04	1470.12	297.13	-6.38	1443.92	274.74	89.59	1440.10	144.35	1147.71	75.50	727.91	1055.65	75.16	0.00
7.77000	789.41	92.11	67.55	755.22	81.47	68.05	591.10	127.45	28.30	597.63	122.76	73.26	104.62	-15.17	28.30	76.32	-13.66	36.12	-59.65	-19.67	83.27	-40.38	-16.80	128.81	517.28	44.99	1077.14	0.00	0.00	0.00	467.25	16.25	1469.42	446.37	123.38	1470.74	310.60	-4.96	1443.53	288.43	91.31	1439.76	142.26	1148.02	74.50	727.44	1056.46	74.62	0.00
7.78000	790.72	91.51	58.28	756.91	81.06	60.83	592.38	126.98	28.03	600.71	122.14	72.74	105.08	-14.92	28.99	77.32	-13.80	35.44	-53.83	-21.03	91.03	-32.17	-19.20	135.87	533.02	45.86	1077.87	0.00	0.00	0.00	481.07	17.49	1470.42	461.20	124.94	1471.63	324.05	-3.25	1443.69	302.27	92.90	1439.89	141.86	1148.17	74.13	727.61	1056.23	74.81	0.00
7.79000	796.01	89.79	47.77	760.33	79.61	52.67	593.02	128.19	27.79	604.88	122.46	72.28	104.39	-15.52	29.17	78.23	-13.46	34.86	-46.32	-21.84	99.42	-21.81	-22.08	143.71	548.81	46.81	1078.90	0.00	0.00	0.00	494.04	19.10	1471.90	474.99	126.37	1472.83	337.65	-1.67	1444.10	316.05	94.53	1440.28	143.96	1147.77	75.08	728.41	1055.93	74.88	0.00
7.80000	798.83	88.46	42.89	763.66	78.68	48.07	593.81	127.62	27.66	608.49	121.24	71.48	106.23	-15.08	30.05	80.70	-13.09	35.15	-36.54	-22.70	108.46	-8.74	-24.94	151.77	564.75	47.99	1080.13	0.00	0.00	0.00	508.09	20.42	1473.55	488.56	127.63	1474.30	351.33	0.34	1444.71	329.92	95.94	1440.78	142.99	1148.22	74.98	728.43	1056.18	74.70	0.00
7.81000	798.17	86.90	38.28	764.33	76.23	42.82	594.33	127.42	28.11	609.84	119.86	71.28	106.23	-15.03	30.54	84.83	-12.97	36.42	-24.78	-23.22	117.90	6.98	-28.11	159.66	579.88	48.92	1081.63	0.00	0.00	0.00	520.64	21.59	1475.51	502.15	128.83	1475.95	365.15	2.02	1445.59	343.69	97.24	1441.45	142.29	1148.58	74.55	728.07	1055.26	74.73	0.00
7.82000	800.02	86.50	36.17	764.87	76.48	40.65	594.83	127.41	28.35	611.55	118.56	71.01	107.76	-14.88	29.73	87.87	-13.03	36.91	-10.94	-24.51	128.37	24.68	-31.20	167.17	595.15	50.24	1083.38	0.00	0.00	0.00	534.23	22.96	1477.54	515.73	129.81	1477.77	378.96	3.41	1446.70	357.37	98.79	1442.32	149.44	1146.72	76.41	728.37	1054.62	74.58	0.00
7.83000	800.89	86.02	34.75	775.72	76.42	44.74	595.03	126.94	28.23	612.87	118.40	70.58	111.67	-15.97	28.58	92.06	-13.87	37.94	4.34	-27.03	140.11	43.67	-34.38	175.12	610.56	51.60	1085.32	0.00	0.00	0.00	547.39	23.87	1479.56	528.20	130.93	1479.76	392.59	4.67	1447.89	371.12	100.09	1443.46	140.45	1149.23	74.32	725.18	1056.09	75.62	0.00
7.84000	800.01	85.92	33.11	765.50	75.67	38.48	595.22	127.12	28.23	612.15	118.32	69.96	119.50	-17.44	27.42	100.32	-15.67	40.59	21.69	-31.16	152.76	64.03	-37.49	183.48	623.67	52.96	1087.45	0.00	0.00	0.00	561.36	24.95	1481.56	541.77	131.86	1481.67	406.19	5.86	1449.21	384.87	101.43	1444.71	146.20	1147.37	75.46	726.47	1055.79	76.67	0.00
7.85000	796.91	85.62	31.52	768.41	75.93	40.90	595.34	126.84	28.18	612.43	118.12	70.01	127.51	-21.91	25.94	111.02	-18.89	44.73	39.99	-34.83	164.52	85.71	-40.72	191.38	638.00	53.95	1089.53	0.00	0.00	0.00	574.66	26.00	1483.59	555.76	132.76	1483.61	419.75	7.19	1450.69	398.67	102.53	1446.16	143.50	1148.39	74.92	728.94	1055.43	77.26	0.00
7.86000	798.80	85.52	31.61	765.41	75.74	38.13	595.34	126.99	28.14	613.55	117.99	70.40	142.63	-25.76	30.28	127.07	-22.26	51.01	58.72	-36.98	173.93	107.93	-43.78	199.78	651.70	55.03	1091.79	0.00	0.00	0.00	587.96	26.64	1485.67	569.34	133.53	1485.59	433.27	8.48	1452.43	412.52	103.43	1447.86	139.73	1149.93	73.13	727.84	1055.69	77.18	0.00
7.87000	799.06	85.40	31.40	767.15	76.18	40.09	595.42	127.12	28.17	614.50	118.32	70.77	165.96	-27.62	37.42	148.97	-24.25	58.01	80.07	-37.54	181.67	130.30	-45.68	208.19	664.73	55.40	1094.05	0.00	0.00	0.00	601.42	27.42	1487.67	582.90	134.24	1487.58	446.77	9.87	1454.41	426.39	104.13	1449.83	140.71	1148.76	73.67	727.48	1055.66	76.94	0.00
7.88000	797.42	85.52	30.58	766.73	76.24	39.54	595.47	126.77	28.05	614.65	118.39	70.67	191.15	-28.96	42.51	176.71	-26.01	64.19	105.38	-38.65	187.69	155.04	-46.97	215.42	678.81	55.93	1096.51	0.00	0.00	0.00	615.48	27.74	1489.68	597.10	134.82	1489.60	460.25	10.58	1456.60	440.09	104.87	1452.00	139.37	1149.23	73.58	726.89	1056.01	76.85	0.00
7.89000	797.22	85.45	30.26	766.07	76.36	39.40	595.48	126.87	28.07	613.97	118.46	70.37	219.32	-30.35	46.44	205.16	-27.36	68.40	133.23	-40.85	191.93	181.94	-48.08	220.08	691.70	56.25	1098.90	0.00	0.00	0.00	629.43	28.14	1491.72	610.40	135.25	1491.67	473.72	11.51	1458.93	453.68	105.39	1454.40	141.66	1148.91	74.38	724.64	1056.50	76.07	0.00
7.90000	797.57	85.21	30.31	765.81	76.33	39.00	595.44	126.82	28.09	613.84	118.78	70.17	250.31	-31.48	49.70	235.11	-29.00	71.50	162.02	-43.00	194.78	210.34	-49.29	222.80	703.53	55.98	1101.36	0.00	0.00	0.00	642.57	28.57	1493.87	623.84	135.30	1493.86	487.23	12.26	1461.52	467.16	105.51	1457.06	138.18	1148.80	74.00	727.90	1055.66	76.97	0.00
7.91000	797.93	85.39	30.18	766.35	76.28	39.00	595.35	127.35	28.39	612.76	118.38	69.61	281.41	-34.10	51.77	267.01	-31.05	73.72	191.15	-44.03	196.07	239.50	-49.81	224.49	715.24	55.56	1103.85	0.00	0.00	0.00	656.16	28.46	1495.97	637.82	135.50	1495.97	500.77	12.52	1464.29	480.41	105.79	1459.93	141.17	1148.76	74.60	728.89	1055.52	77.25	0.00
7.92000	797.33	85.22	30.00	764.84	75.93	38.35	595.45	126.95	28.22	613.73	118.70	70.04	314.22	-37.34	52.90	299.37	-33.64	74.85	220.59	-44.32	195.76	268.55	-50.08	225.20	727.82	54.62	1106.48	0.00	0.00	0.00	669.24	28.49	1498.19	650.65	135.40	1498.24	514.07	12.88	1467.17	493.72	106.21	1462.86	139.01	1150.77	73.50	728.19	1055.71	77.20	0.00
7.93000	796.76	84.86	29.85	764.18	75.90	38.26	595.62	126.67	28.22	615.48	118.94	70.70	348.48	-40.71	53.39	332.38	-36.93	74.92	250.98	-44.40	194.02	297.36	-49.81	224.57	739.99	53.51	1109.05	0.00	0.00	0.00	683.02	27.92	1500.26	664.40	135.23	1500.43	527.25	13.23	1470.07	507.00	106.10	1465.85	138.03	1151.94	73.15	728.99	1055.42	77.32	0.00
7.94000	797.04	85.12	29.83	763.03	76.12	37.62	595.69	126.84	28.32	615.81	118.99	70.86	385.77	-44.14	53.49	368.42	-40.26	74.63	282.21	-44.01	190.44	326.88	-49.76	222.83	753.68	52.79	1111.73	0.00	0.00	0.00	695.63	27.68	1502.37	678.01	134.94	1502.49	540.29	13.58	1472.96	520.16	106.28	1468.71	138.04	1151.84	73.24	727.32	1055.76	76.82	0.00
7.95000	796.58	85.22	29.59	764.58	76.52	38.08	595.79	126.92	28.53	615.14	118.85	70.84	422.90	-46.68	52.10	406.08	-43.31	73.65	314.37	-43.61	185.16	357.90	-49.68	219.59	765.38	52.34	1114.11	0.00	0.00	0.00	713.33	30.35	1503.93	691.32	134.78	1504.48	553.27	13.53	1475.68	533.43	106.29	1471.44	140.00	1150.16	74.17	729.60	1055.42	77.39	0.00
7.96000	796.97	85.32	29.50	764.04	76.60	37.81	595.95	126.38	28.43	615.37	118.97	71.23	464.07	-49.09	50.84	445.51	-46.04	72.16	347.91	-42.90	178.18	389.91	-49.92	215.18	776.36	51.30	1116.33	0.00	0.00	0.00	727.37	29.77	1505.63	706.46	134.01	1506.07	566.20	13.65	1478.24	546.62	106.56	1474.02	138.28	1150.77	73.96	728.42	1055.52	77.22	0.00
7.97000	796.66	85.33	29.23	763.95	76.28	37.25	595.98	126.51	28.65	615.33	118.86	71.69	506.40	-51.13	49.78	487.30	-47.81	70.17	382.75	-41.88	169.80	422.20	-49.40	209.27	789.05	50.40	1118.53	0.00	0.00	0.00	740.36	28.91	1507.17	720.32	133.26	1507.62	578.90	13.66	1480.53	559.97	106.48	1476.35	136.28	1151.07	73.56	729.24	1055.18	77.64	0.00
7.98000	796.72	85.66	28.90	763.38	76.37	37.01	596.04	126.77	29.01	616.03	118.93	72.26	549.93	-53.29	48.70	528.98	-49.06	67.34	417.95	-41.85	160.85	454.98	-49.25	202.38	800.24	50.05	1120.51	0.00	0.00	0.00	753.42	28.02	1508.50	733.64	132.69	1508.96	591.74	13.60	1482.50	573.42	106.17	1478.42	138.78	1151.76	73.55	728.25	1055.54	77.10	0.00
7.99000	796.54	85.69	28.63	762.87	76.67	36.56	596.07	126.66	29.18	615.38	118.76	72.36	591.08	-55.08	47.50	569.13	-50.31	63.89	453.74	-42.43	151.33	488.70	-48.22	193.98	808.19	47.49	1123.01	0.00	0.00	0.00	766.45	27.09	1509.49	746.90	131.93	1510.01	604.59	13.60	1484.25	586.64	106.17	1480.19	139.05	1151.00	73.98	725.74	1055.91	76.11	0.00
8.00000	796.42	85.42	28.49	763.50	76.51	36.66	596.27	126.28	29.33	616.30	118.60	73.02	632.34	-56.83	46.06	610.12	-51.48	60.51	490.58	-43.90	141.43	523.33	-46.32	184.13	818.39	46.58	1124.56	0.00	0.00	0.00	779.19	26.28	1510.19	760.19	131.20	1510.74	617.32	13.33	1485.64	599.73	106.40	1481.61	137.88	1149.85	74.27	726.75	1055.90	76.69	0.00
8.01000	797.46	85.33	28.81	763.60	76.03	37.01	596.29	126.24	29.63	615.95	118.19	73.00	675.73	-57.07	44.66	652.31	-52.93	57.34	528.51	-45.60	131.00	558.25	-45.28	174.07	830.02	46.33	1125.81	0.00	0.00	0.00	792.00	25.58	1510.53	773.57	130.39	1511.14	630.07	13.26	1486.69	612.78	106.09	1482.72	137.18	1150.32	73.69	728.38	1055.65	77.33	0.00
8.02000	798.14	84.92	29.26	764.35	75.94	37.64	596.49	125.65	29.84	616.92	117.98	73.88	722.05	-59.74	43.52	695.69	-54.40	54.69	567.12	-46.92	119.89	593.98	-45.59	164.14	841.45	45.93	1126.65	0.00	0.00	0.00	804.74	24.52	1510.55	786.92	129.43	1511.23	642.72	13.34	1487.49	625.77	106.13	1483.57	136.85	1149.92	74.09	726.12	1055.91	76.59	0.00
8.03000	797.47	84.53	29.20	764.49	75.27	38.27	596.64	125.17	30.17	617.45	117.87	74.56	765.94	-62.23	42.40	740.76	-56.18	52.80	606.87	-48.66	108.66	630.83	-47.39	154.69	853.50	45.77	1127.31	0.00	0.00	0.00	817.39	23.65	1510.11	800.24	128.30	1510.95	655.26	13.04	1487.97	638.84	105.95	1484.13	138.89	1150.01	74.57	725.07	1056.10	76.20	0.00
8.04000	798.06	84.36	29.59	763.61	77.35	42.16	596.83	124.62	30.55	615.85	117.81	74.49	811.95	-64.75	42.93	785.09	-58.12	51.17	647.87	-50.10	97.27	668.09	-49.87	145.47	865.70	45.32	1127.49	0.00	0.00	0.00	830.09	22.74	1509.34	813.60	127.25	1510.34	667.69	12.96	1488.05	651.94	105.68	1484.38	137.74	1150.64	73.99	727.60	1055.49	77.02	0.00
8.05000	796.60	80.98	33.29	762.51	80.09	44.32	597.02	124.48	31.24	617.13	117.50	75.24	856.96	-67.94	44.11	830.36	-60.28	50.69	689.15	-52.14	86.24	705.99	-52.11	136.21	877.21	45.25	1127.24	0.00	0.00	0.00	842.85	22.07	1508.18	825.25	126.10	1509.80	680.16	12.38	1487.78	664.94	105.44	1484.29	139.46	1148.89	74.98	725.88	1056.10	76.49	0.00
8.06000	796.42	82.03	33.32	763.53	83.41	45.80	597.51	123.82	31.97	616.08	117.33	75.60	902.64	-71.29	46.63	875.04	-62.97	51.04	731.25	-53.27	74.94	744.55	-53.44	126.79	888.57	45.00	1126.63	0.00	0.00	0.00	855.59	20.63	1506.78	837.59	124.77	1508.77	692.71	11.86	1487.20	677.98	104.98	1483.94	138.49	1149.62	74.59	726.53	1056.11	76.88	0.00
8.07000	796.92	83.07	32.63	766.26	82.74	44.42	598.03	122.58	32.70	617.66	116.85	76.39	946.37	-75.02	49.34	920.21	-66.09	52.40	774.29	-53.83	63.92	783.65	-55.21	117.92	900.86	44.95	1125.67	0.00	0.00	0.00	868.35	19.03	1505.14	850.86	123.74	1507.30	705.27	11.43	1486.34	691.09	104.97	1483.21	139.07	1150.42	74.36	727.93	1055.71	77.16	0.00
8.08000	794.14	84.63	30.94	768.29	81.51	41.56	598.43	122.14	33.76	619.09	116.48	77.31	989.66	-78.59	53.77	967.26	-69.27	55.57	817.40	-55.28	54.53	822.83	-56.76	109.54	914.46	44.93	1124.40	0.00	0.00	0.00	879.42	15.73	1504.24	863.93	122.71	1505.62	717.82	10.85	1485.20	704.34	104.59	1482.22	139.07	1151.08	74.39	727.10	1055.70	76.93	0.00
8.09000	798.29	85.71	28.47	767.43	78.89	38.12	599.00	121.26	34.64	616.73	116.31	77.36	1032.03	-82.16	58.65	1007.49	-74.05	55.79	860.62	-57.92	46.74	862.20	-58.97	102.13	925.82	44.84	1122.68	0.00	0.00	0.00	889.07	13.56	1502.35	877.20	121.47	1503.77	730.51	10.47	1483.73	717.70	103.79	1480.93	136.56	1151.27	73.78	726.35	1055.61	76.96	0.00
8.10000	798.18	86.36	27.95	765.98	78.06	37.39	599.44	121.00	35.75	617.74	116.12	78.31	1075.06	-85.61	65.75	1049.47	-77.95	59.86	903.73	-61.37	40.73	901.79	-60.91	95.66	939.18	44.91	1120.72	0.00	0.00	0.00	901.13	12.14	1500.11	890.18	120.44	1501.68	743.19	9.98	1481.96	730.83	103.41	1479.32	137.15	1151.00	73.99	725.20	1056.08	76.49	0.00
8.11000	797.77	86.13	27.94	764.79	77.95	36.92	599.85	120.90	36.96	617.73	116.02	79.01	1116.75	-89.04	73.44	1090.97	-81.23	65.18	946.03	-65.65	36.45	940.43	-63.62	90.72	951.09	44.90	1118.47	0.00	0.00	0.00	913.78	10.92	1497.75	903.68	119.26	1499.39	756.06	9.28	1479.94	743.90	102.46	1477.49	136.44	1151.30	73.90	725.59	1056.20	76.50	0.00
8.12000	797.75	86.16	27.59	764.84	77.89	36.75	600.23	120.46	38.09	618.64	115.66	79.88	1156.07	-91.15	81.95	1131.18	-84.15	71.69	987.87	-69.06	33.33	978.73	-66.10	87.03	963.83	44.98	1115.93	0.00	0.00	0.00	926.25	9.40	1495.14	916.82	117.81	1496.90	768.94	8.69	1477.71	756.86	102.07	1475.32	136.47	1151.88	73.60	724.79	1056.26	76.25	0.00
8.13000	798.16	86.67	27.15	765.25	78.21	36.55	600.72	119.72	39.13	618.98	115.60	81.11	1193.45	-94.13	91.17	1169.14	-86.63	79.06	1028.58	-72.13	31.59	1016.07	-68.29	84.57	976.28	44.83	1113.08	0.00	0.00	0.00	938.00	7.94	1492.49	930.08	116.59	1494.20	781.77	7.83	1475.24	770.00	101.28	1472.98	139.00	1151.70	73.94	726.00	1056.21	76.27	0.00
8.14000	798.58	86.89	26.82	765.87	78.28	36.29	601.27	118.77	40.32	619.12	115.16	82.18	1228.34	-95.80	100.35	1205.21	-88.62	87.09	1067.23	-75.05	31.41	1051.55	-70.67	83.52	989.84	44.79	1110.16	0.00	0.00	0.00	949.93	6.57	1489.69	943.36	115.10	1491.44	794.58	6.91	1472.61	783.24	100.46	1470.38	137.06	1151.80	73.69	726.78	1055.85	76.68	0.00
8.15000	798.57	87.01	26.40	765.48	78.41	36.17	601.69	119.21	42.18	620.19	114.82	83.61	1261.12	-96.45	109.89	1238.88	-89.73	95.22	1103.81	-77.06	32.16	1085.16	-72.51	83.49	1002.42	44.84	1107.10	0.00	0.00	0.00	962.79	5.18	1486.79	956.39	113.69	1488.67	807.53	6.14	1469.83	796.52	99.55	1467.63	137.78	1150.61	74.06	730.44	1054.90	77.91	0.00
8.16000	798.30	87.15	25.95	766.17	78.51	36.06	602.37	118.52	43.80	622.49	114.73	85.56	1292.23	-97.08	119.05	1269.98	-90.21	103.16	1137.95	-78.80	33.95	1116.54	-73.89	84.22	1015.12	44.55	1104.00	0.00	0.00	0.00	975.86	3.80	1483.84	969.67	112.37	1485.74	820.58	5.17	1467.01	809.79	98.28	1464.86	137.24	1152.05	73.35	728.38	1055.44	77.20	0.00
8.17000	799.16	87.37	25.83	766.17	78.56	36.09	602.98	118.58	45.81	623.14	114.42	87.01	1321.16	-95.85	127.49	1298.25	-90.02	110.43	1168.95	-79.59	35.78	1145.90	-74.62	85.22	1028.41	44.19	1100.90	0.00	0.00	0.00	988.49	2.24	1480.97	983.15	110.61	1482.83	833.82	4.12	1464.20	823.13	97.41	1462.10	139.93	1151.02	74.34	727.77	1055.86	77.11	0.00
8.18000	799.09	87.34	25.46	766.34	78.67	35.64	603.79	118.13	47.83	624.32	114.18	88.88	1348.99	-94.76	135.20	1324.18	-88.99	116.72	1197.39	-79.82	37.67	1172.32	-74.93	86.23	1041.40	43.83	1097.99	0.00	0.00	0.00	1002.55	0.59	1477.99	997.04	109.04	1479.92	846.91	2.63	1461.48	836.61	96.09	1459.47	136.29	1149.25	74.26	727.22	1056.03	77.01	0.00
8.19000	799.66	87.61	25.23	767.75	78.38	35.87	604.53	118.53	50.38	626.49	114.55	91.44	1369.72	-94.77	137.64	1347.46	-87.04	121.65	1222.88	-79.39	39.07	1196.37	-74.66	86.94	1053.93	43.23	1095.13	0.00	0.00	0.00	1015.51	-1.05	1475.17	1010.44	107.40	1477.18	860.24	1.24	1458.94	850.22	94.73	1457.00	135.63	1150.08	73.87	726.02	1055.97	76.57	0.00
8.20000	799.19	87.63	24.82	767.64	78.43	35.70	605.49	118.83	53.18	625.81	114.73	93.09	1389.87	-91.71	141.36	1368.41	-84.13	124.95	1245.42	-78.04	39.59	1217.50	-74.13	87.28	1069.25	42.35	1092.65	0.00	0.00	0.00	1028.82	-2.92	1472.55	1023.22	105.81	1474.62	873.69	-0.61	1456.59	863.85	93.55	1454.69	140.60	1149.74	74.79	726.22	1056.01	76.57	0.00
8.21000	799.91	87.49	24.89	768.21	78.37	35.72	606.55	118.97	55.98	628.89	115.53	96.42	1407.21	-87.73	143.28	1386.45	-80.82	126.27	1264.47	-76.83	39.48	1235.45	-73.07	86.79	1082.79	41.55	1090.20	0.00	0.00	0.00	1042.60	-4.64	1470.14	1040.22	103.59	1471.41	887.25	-2.61	1454.49	877.42	91.93	1452.71	138.39	1151.18	74.00	727.35	1055.79	76.93	0.00
8.22000	800.09	87.67	24.50	768.09	78.76	35.81	607.87	119.34	59.25	631.69	115.74	99.34	1422.51	-84.44	142.18	1401.15	-77.30	125.40	1279.55	-74.90	38.04	1250.55	-71.03	85.03	1096.08	40.36	1088.21	0.00	0.00	0.00	1055.83	-6.63	1468.08	1054.90	101.42	1469.05	900.93	-4.46	1452.70	891.10	90.15	1450.96	140.52	1150.51	74.53	726.08	1056.01	76.62	0.00
8.23000	800.27	87.42	24.48	768.65	78.63	35.90	609.48	118.78	62.37	632.19	116.62	102.19	1434.64	-79.79	138.71	1413.18	-73.31	121.92	1291.21	-71.82	35.00	1262.63	-68.50	82.26	1109.60	38.99	1086.44	0.00	0.00	0.00	1069.42	-8.52	1466.27	1068.75	99.43	1467.11	914.69	-6.06	1451.17	904.80	88.50	1449.36	139.21	1151.28	73.95	730.34	1054.99	78.02	0.00
8.24000	800.28	87.75	24.26	769.10	78.58	35.76	611.20	119.69	66.42	635.27	117.34	105.74	1444.35	-75.91	132.74	1422.67	-68.94	115.97	1299.50	-68.07	30.66	1271.63	-65.36	78.41	1124.38	37.21	1085.07	0.00	0.00	0.00	1083.84	-10.67	1464.65	1082.63	97.69	1465.34	928.49	-8.12	1449.82	918.59	86.77	1447.92	136.41	1151.10	73.51	728.42	1055.03	76.13	0.00
8.25000	800.17	87.80	23.98	769.36	78.84	35.74	613.20	120.27	70.71	639.03	118.28	109.83	1451.81	-70.54	124.41	1429.53	-64.74	108.30	1304.84	-63.89	26.48	1277.98	-61.68	73.86	1138.99	35.39	1083.89	0.00	0.00	0.00	1096.50	-12.59	1463.45	1096.49	95.86	1463.86	942.51	-10.03	1448.58	932.42	85.01	1446.53	139.69	1149.69	74.53	727.89	1055.11	75.47	0.00
8.26000	800.84	87.68	24.04	769.12	78.70	35.88	615.11	121.45	75.81	642.69	119.38	114.14	1459.22	-63.71	117.78	1434.91	-59.58	99.28	1307.83	-61.01	24.13	1282.56	-58.12	69.97	1153.00	33.38	1083.15	0.00	0.00	0.00	1111.02	-14.90	1462.43	1110.44	93.66	1462.54	956.41	-12.69	1447.42	946.38	82.71	1445.21	137.35	1151.47	73.46	726.42	1055.35	75.17	0.00
8.27000	800.61	87.62	23.77	769.77	78.85	35.59	615.63	122.33	80.89	647.05	120.90	119.17	1463.57	-58.57	107.89	1439.67	-54.29	90.07	1310.01	-59.47	20.87	1285.64	-54.75	65.29	1167.21	31.06	1082.55	0.00	0.00	0.00	1125.18	-17.12	1461.54	1124.36	91.70	1461.37	970.54	-14.67	1446.36	960.24	80.49	1443.99	137.15	1150.60	73.95	726.53	1056.49	74.79	0.00
8.28000	801.11	87.49	23.82	770.05	78.63	35.45	622.40	121.69	86.86	648.87	121.59	123.37	1473.56	-55.50	93.14	1448.94	-50.76	77.93	1313.22	-58.53	19.71	1292.56	-53.04	64.20	1183.15	28.63	1082.42	0.00	0.00	0.00	1138.34	-19.67	1460.94	1138.47	89.25	1460.44	984.63	-17.42	1445.45	974.13	78.00	1442.95	137.35	1150.68	73.86	726.60	1056.22	74.74	0.00
8.29000	801.22	87.46	23.95	771.22	78.16	35.24	627.20	122.78	93.74	655.79	122.52	128.75	1482.85	-54.73	78.55	1456.54	-48.15	65.88	1315.30	-58.52	19.10	1300.94	-52.87	63.72	1197.18	26.11	1082.57	0.00	0.00	0.00	1152.33	-21.96	1460.83	1152.54	86.93	1460.10	998.96	-19.84	1445.12	988.22	75.38	1442.49	140.68	1149.85	74.84	727.92	1056.08	74.99	0.00
8.30000	800.83	87.54	23.63	770.64	78.11	34.93	632.91	123.30	101.07	666.48	124.15	135.60	1488.68	-50.80	65.95	1461.39	-47.08	55.98	1316.16	-58.81	19.71	1304.93	-51.70	63.47	1212.42	23.69	1083.31	0.00	0.00	0.00	1166.24	-24.71	1461.55	1166.61	84.52	1460.47	1013.34	-22.38	1445.59	1002.41	72.71	1442.89	140.03	1152.09	74.00	727.17	1056.27	74.77	0.00
8.31000	801.25	87.44	23.97	771.17	77.57	35.19	639.87	123.65	109.26	676.30	125.46	142.15	1493.33	-47.09	55.51	1468.43	-42.51	51.51	1317.60	-58.55	21.53	1309.36	-49.86	63.71	1227.39	21.38	1084.37	0.00	0.00	0.00	1179.62	-27.49	1462.56	1176.44	82.45	1462.31	1027.76	-25.20	1446.67	1016.54	69.80	1443.78	137.64	1151.72	73.66	726.47	1056.41	74.72	0.00
8.32000	800.90	87.51	24.04	771.39	77.44	34.70	648.67	123.61	118.03	687.09	125.39	148.53	1498.37	-43.57	50.41	1470.34	-39.67	50.84	1318.20	-58.52	22.69	1313.67	-47.86	63.66	1244.06	18.89	1085.92	0.00	0.00	0.00	1194.02	-29.16	1463.77	1193.60	79.94	1462.43	1042.25	-27.88	1447.87	1030.56	66.98	1444.79	136.18	1151.79	73.31	728.27	1055.83	75.24	0.00
8.33000	801.31	87.55	24.21	773.48	76.83	35.41	659.10	123.66	127.31	699.73	126.63	155.10	1501.34	-43.72	44.64	1468.14	-40.59	43.85	1319.12	-57.64	22.99	1315.70	-46.48	63.31	1260.75	16.56	1087.68	0.00	0.00	0.00	1204.45	-33.53	1466.24	1208.60	77.38	1463.35	1056.57	-30.87	1449.17	1044.64	63.47	1445.93	140.00	1150.70	74.29	728.42	1056.76	74.97	0.00
8.34000	802.22	87.99	23.82	775.63	76.25	35.68	671.10	123.65	136.90	713.22	128.05	161.78	1502.90	-44.12	42.43	1469.24	-40.93	41.29	1319.40	-57.81	23.59	1316.99	-46.01	63.12	1275.28	13.99	1089.50	0.00	0.00	0.00	1218.66	-36.41	1468.09	1222.50	75.02	1464.76	1071.00	-33.59	1450.70	1058.51	60.33	1447.25	139.75	1151.13	74.29	727.69	1057.24	74.48	0.00
8.35000	804.54	89.25	22.59	781.21	76.87	36.49	684.03	123.77	147.33	729.25	129.05	169.15	1504.24	-44.31	39.06	1470.72	-41.78	39.34	1319.83	-57.39	23.63	1318.12	-45.62	63.05	1290.26	11.35	1091.47	0.00	0.00	0.00	1233.76	-38.58	1469.81	1236.50	72.18	1466.37	1085.34	-36.61	1452.39	1072.45	57.41	1448.80	137.97	1150.26	74.49	728.05	1056.27	75.09	0.00
8.36000	809.13	90.80	21.63	786.95	78.07	38.42	697.74	123.72	158.50	746.15	130.39	177.28	1503.63	-44.18	37.71	1477.54	-39.08	44.95	1320.10	-57.19	23.61	1318.69	-45.57	63.31	1304.11	8.52	1093.58	0.00	0.00	0.00	1247.64	-41.03	1471.61	1250.36	69.78	1468.06	1099.59	-39.61	1454.16	1086.38	54.12	1450.59	141.18	1148.66	75.25	728.34	1055.41	75.50	0.00
8.37000	813.81	92.77	20.56	797.61	80.03	41.97	712.31	124.12	170.69	762.78	132.33	186.17	1504.68	-44.03	37.32	1476.89	-38.60	44.77	1320.16	-57.43	23.82	1319.12	-45.43	63.50	1317.66	5.75	1095.60	0.00	0.00	0.00	1261.30	-43.35	1473.38	1264.25	67.22	1469.89	1113.83	-42.52	1455.98	1100.40	50.92	1452.54	138.43	1150.00	74.16	728.85	1055.44	75.55	0.00
8.38000	817.64	95.91	19.36	809.38	83.60	45.02	728.06	123.93	183.61	781.28	131.90	194.91	1504.68	-43.85	36.77	1477.78	-38.38	44.93	1320.23	-57.46	23.90	1319.40	-45.73	63.60	1331.13	2.99	1097.78	0.00	0.00	0.00	1275.92	-45.75	1475.11	1278.23	64.57	1471.83	1127.91	-45.44	1457.90	1114.27	48.20	1454.63	136.78	1152.02	73.24	727.57	1056.48	74.94	0.00
8.39000	828.07	97.70	19.59	824.25	87.23	50.54	745.71	122.50	196.42	802.37	131.59	204.63	1505.43	-43.95	36.56	1479.00	-39.11	44.90	1320.42	-57.26	23.74	1319.75	-46.14	63.63	1344.52	0.44	1099.96	0.00	0.00	0.00	1289.11	-48.14	1476.90	1292.11	62.12	1473.81	1141.91	-48.17	1459.94	1128.04	45.58	1456.85	137.40	1151.69	73.62	728.06	1055.79	75.31	0.00
8.40000	846.83	98.42	26.24	843.85	88.15	58.00	766.60	120.83	206.07	824.68	130.46	213.55	1505.45	-43.54	36.59	1477.96	-38.07	45.15	1320.48	-57.40	23.77	1320.08	-46.33	63.46	1357.88	-1.96	1102.13	0.00	0.00	0.00	1303.13	-50.47	1478.73	1305.89	59.52	1475.88	1155.73	-50.57	1462.14	1142.02	42.67	1459.38	136.51	1152.83	72.95	727.11	1055.38	75.10	0.00
8.41000	867.10	99.04	32.42	866.09	89.03	64.97	790.10	119.93	212.95	848.32	129.70	220.27	1505.27	-43.37	36.46	1478.39	-38.66	44.87	1320.44	-57.48	23.73	1320.30	-46.55	63.41	1369.39	-3.84	1104.14	0.00	0.00	0.00	1316.89	-52.76	1480.48	1319.40	57.42	1477.99	1169.44	-52.95	1464.38	1155.92	39.76	1462.03	138.80	1152.37	73.60	726.04	1056.48	74.71	0.00
8.42000	885.89	98.56	37.54	893.41	88.09	70.72	815.42	120.17	218.19	873.67	128.49	225.64	1505.00	-44.09	35.99	1479.01	-38.94	45.07	1320.54	-57.76	23.83	1320.49	-46.79	63.42	1382.52	-5.37	1106.25	0.00	0.00	0.00	1330.85	-54.91	1482.28	1333.07	54.99	1480.20	1183.10	-55.11	1466.74	1169.55	37.42	1464.76	139.43	1150.55	74.26	726.26	1056.77	74.40	0.00
8.43000	912.08	98.28	41.73	918.84	88.65	76.03	842.62	120.09	221.56	900.04	126.75	229.30	1505.11	-44.10	36.05	1478.94	-38.99	45.06	1320.60	-57.71	23.76	1320.57	-47.17	63.63	1394.62	-6.44	1108.39	0.00	0.00	0.00	1343.70	-57.04	1484.20	1346.65	52.86	1482.38	1196.66	-57.04	1469.22	1183.12	35.05	1467.67	136.54	1151.42	73.56	726.62	1056.36	74.51	0.00
8.44000	954.52	99.50	45.09	948.74	89.11	78.75	871.25	120.25	223.25	927.28	125.37	231.45	1504.32	-44.33	35.64	1478.04	-39.67	44.35	1320.57	-57.82	23.80	1320.76	-47.30	63.70	1407.30	-7.15	1110.47	0.00	0.00	0.00	1357.02	-59.06	1486.09	1360.24	50.83	1484.61	1210.12	-58.74	1471.72	1196.49	33.12	1470.50	136.63	1150.73	73.87	725.83	1056.62	74.48	0.00
8.45000	990.69	100.91	47.78	979.76	90.09	79.99	899.71	119.55	222.92	954.82	124.51	232.31	1503.61	-44.28	35.34	1478.05	-39.39	44.79	1320.66	-57.65	23.62	1320.94	-47.47	63.72	1420.04	-7.56	1112.73	0.00	0.00	0.00	1370.64	-60.91	1487.95	1373.54	49.23	1486.78	1223.54	-60.58	1474.16	1209.84	31.25	1473.34	137.98	1150.85	74.09	726.70	1056.92	74.63	0.00
8.46000	1025.46	102.87	48.40	1013.71	91.25	80.31	928.80	118.70	220.77	983.37	122.64	231.15	1503.82	-44.69	35.27	1475.94	-39.51	43.82	1320.63	-57.93	23.77	1321.06	-47.73	63.83	1432.34	-7.92	1114.85	0.00	0.00	0.00	1383.73	-62.56	1489.71	1386.84	47.52	1488.87	1236.96	-62.12	1476.57	1223.25	29.37	1476.11	140.93	1150.84	74.53	727.93	1056.40	75.08	0.00
8.47000	1059.57	104.22	47.80	1050.66	92.59	78.94	958.29	117.89	216.79	1012.73	121.61	228.76	1504.44	-44.47	35.42	1476.39	-39.36	44.05	1320.67	-57.85	23.69	1321.16	-48.02	64.06	1445.42	-8.01	1116.88	0.00	0.00	0.00	1396.23	-64.19	1491.56	1400.09	45.88	1490.89	1250.12	-63.61	1478.86	1236.34	27.84	1478.71	141.61	1151.47	74.47	727.22	1056.61	74.80	0.00
8.48000	1095.82	105.33	46.50	1084.96	94.07	76.49	988.34	116.90	210.90	1042.30	120.78	225.08	1504.50	-44.55	35.46	1475.69	-40.31	43.14	1320.83	-57.69	23.56	1321.32	-48.21	64.28	1456.80	-8.30	1118.84	0.00	0.00	0.00	1409.00	-65.61	1493.28	1413.12	44.57	1492.75	1263.15	-64.93	1481.05	1249.39	26.30	1481.11	139.43	1151.81	74.08	727.36	1056.33	74.92	0.00
8.49000	1135.84	106.05	45.33	1122.17	93.52	74.61	1019.18	117.20	203.78	1072.55	119.95	219.89	1503.90	-44.63	34.96	1475.10	-40.09	43.01	1320.83	-57.79	23.65	1321.42	-48.56	64.64	1468.50	-8.47	1120.64	0.00	0.00	0.00	1423.01	-66.91	1494.75	1426.06	43.56	1494.42	1276.21	-65.93	1483.05	1262.28	24.95	1483.29	139.45	1151.10	74.35	728.58	1055.66	75.45	0.00
8.50000	1176.94	105.97	43.54	1161.68	93.47	71.90	1050.81	116.70	194.58	1103.43	119.81	213.62	1504.44	-44.74	34.91	1472.67	-40.74	41.49	1320.84	-58.09	23.84	1321.58	-48.70	64.91	1480.93	-8.79	1122.24	0.00	0.00	0.00	1435.93	-68.18	1496.13	1439.09	42.11	1495.92	1289.13	-67.27	1484.84	1275.33	23.47	1485.24	137.99	1151.17	73.96	728.63	1056.34	75.27	0.00
8.51000	1218.95	105.34	41.60	1202.08	92.84	68.59	1083.40	116.81	184.39	1135.48	119.24	206.08	1504.54	-44.54	34.83	1470.66	-40.05	40.82	1320.90	-58.09	23.90	1321.69	-48.95	65.33	1492.37	-9.10	1123.66	0.00	0.00	0.00	1448.45	-69.32	1497.39	1451.85	40.80	1497.18	1301.96	-68.28	1486.38	1288.21	22.40	1486.88	137.21	1152.18	73.38	727.36	1056.52	74.81	0.00
8.52000	1261.85	104.13	39.36	1243.67	92.39	65.07	1117.77	116.12	172.71	1168.36	118.31	197.26	1504.67	-45.36	34.26	1470.62	-40.55	40.25	1320.99	-58.05	23.96	1321.86	-49.11	65.79	1504.18	-9.47	1124.97	0.00	0.00	0.00	1461.53	-70.44	1498.39	1464.66	39.39	1498.25	1314.62	-69.24	1487.76	1300.87	21.60	1488.29	137.96	1151.12	73.64	726.96	1056.08	74.80	0.00
8.53000	1306.53	102.56	37.76	1284.82	90.55	61.70	1153.03	116.37	160.41	1198.85	119.45	188.69	1504.98	-45.33	34.02	1467.51	-40.08	38.86	1321.12	-57.99	23.97	1322.01	-49.08	66.16	1515.82	-9.96	1126.02	0.00	0.00	0.00	1473.84	-71.55	1499.23	1477.27	38.37	1499.10	1327.26	-70.23	1488.88	1313.62	20.36	1489.52	136.24	1151.71	73.49	727.36	1055.93	74.90	0.00
8.54000	1350.73	100.79	35.80	1326.70	88.47	59.06	1189.12	116.67	147.31	1233.68	119.07	178.79	1504.73	-44.77	34.01	1466.91	-40.18	37.87	1321.03	-58.28	24.18	1322.20	-49.10	66.53	1527.24	-10.34	1126.70	0.00	0.00	0.00	1486.18	-72.50	1499.82	1490.01	37.32	1499.66	1340.17	-70.84	1489.79	1326.08	19.62	1490.44	137.46	1151.79	73.83	727.18	1057.11	74.40	0.00
8.55000	1397.00	99.81	34.41	1370.96	87.23	56.10	1226.42	116.11	133.53	1268.76	118.32	168.14	1505.33	-44.33	34.21	1469.97	-40.70	38.36	1321.25	-57.78	24.07	1322.38	-49.20	66.92	1538.83	-10.83	1127.19	0.00	0.00	0.00	1498.96	-73.38	1500.08	1502.75	36.24	1499.92	1352.88	-71.87	1490.44	1338.54	18.66	1491.14	140.19	1152.23	74.06	728.17	1056.98	74.85	0.00
8.56000	1442.66	99.59	33.10	1417.06	86.54	53.88	1264.37	114.89	119.95	1304.81	117.35	157.38	1505.02	-43.63	34.26	1471.84	-44.65	36.10	1321.40	-57.57	24.10	1322.50	-49.39	67.33	1550.24	-11.39	1127.33	0.00	0.00	0.00	1511.38	-74.23	1500.18	1515.29	35.51	1499.95	1365.57	-72.70	1490.85	1351.19	17.55	1491.61	138.22	1151.73	73.71	728.11	1056.34	75.17	0.00
8.57000	1489.94	100.28	31.28	1462.97	86.56	50.43	1305.63	112.63	105.10	1340.24	116.72	146.49	1504.99	-40.17	37.36	1476.47	-44.41	38.68	1321.32	-57.82	24.30	1322.72	-49.30	67.66	1561.99	-11.89	1127.20	0.00	0.00	0.00	1523.45	-75.00	1500.04	1527.78	34.82	1499.67	1378.17	-73.36	1490.99	1363.72	16.58	1491.77	136.79	1152.15	73.35	728.54	1056.24	75.29	0.00
8.58000	1535.47	99.62	31.80	1507.32	85.99	49.01	1346.18	110.70	91.50	1379.68	115.38	136.24	1504.84	-39.49	38.02	1480.90	-39.82	45.29	1321.36	-57.82	24.53	1322.96	-49.13	67.97	1573.49	-12.59	1126.71	0.00	0.00	0.00	1536.17	-75.71	1499.70	1540.33	33.88	1499.22	1390.92	-73.92	1490.89	1376.35	15.64	1491.54	136.17	1152.69	73.20	728.41	1055.89	75.20	0.00
8.59000	1580.91	98.73	33.68	1552.05	85.41	48.55	1387.39	110.29	79.01	1418.78	113.12	125.72	1504.57	-39.73	38.41	1481.12	-37.66	48.23	1321.47	-57.78	24.69	1323.16	-49.14	68.36	1585.45	-13.24	1125.93	0.00	0.00	0.00	1548.89	-76.28	1499.08	1552.92	33.16	1498.43	1403.43	-74.92	1490.43	1388.80	15.12	1491.09	139.93	1150.71	74.53	729.47	1055.46	75.63	0.00
8.60000	1626.13	97.71	36.47	1596.92	83.79	49.91	1430.04	108.66	67.01	1458.84	111.64	116.51	1505.12	-40.63	38.58	1480.12	-38.57	48.59	1321.63	-57.52	24.78	1323.49	-48.73	68.61	1597.06	-13.94	1124.85	0.00	0.00	0.00	1561.82	-76.86	1498.22	1565.51	32.48	1497.39	1415.99	-75.59	1489.72	1401.25	14.37	1490.28	135.78	1151.05	73.63	728.90	1055.86	75.48	0.00
8.61000	1670.91	95.49	40.93	1640.47	82.11	51.72	1472.46	107.74	56.55	1498.27	109.10	107.47	1504.84	-41.93	37.92	1475.69	-39.39	44.94	1321.68	-57.28	24.96	1323.73	-48.58	69.03	1608.58	-14.69	1123.53	0.00	0.00	0.00	1574.52	-77.43	1497.05	1577.88	32.21	1496.08	1428.30	-76.42	1488.70	1413.87	13.23	1489.28	136.93	1151.74	73.66	728.10	1056.53	75.00	0.00
8.62000	1718.64	93.99	42.02	1684.70	79.10	54.69	1516.00	106.05	47.58	1538.58	106.14	99.86	1504.94	-42.98	37.22	1475.22	-42.11	42.80	1322.00	-56.87	25.20	1324.07	-48.19	69.37	1620.48	-15.53	1121.96	0.00	0.00	0.00	1587.06	-77.86	1495.70	1590.42	31.31	1494.60	1440.71	-77.19	1487.46	1426.33	12.60	1487.95	138.95	1151.23	74.23	727.57	1056.33	75.05	0.00
8.63000	1761.66	90.99	48.50	1726.54	76.14	58.97	1559.57	104.02	40.14	1578.36	104.18	94.31	1505.56	-45.71	33.77	1475.75	-41.21	43.57	1322.12	-56.72	25.57	1324.41	-47.83	69.73	1632.52	-16.44	1120.12	0.00	0.00	0.00	1599.82	-78.28	1494.03	1602.57	31.11	1492.81	1453.41	-77.80	1485.93	1439.06	11.61	1486.41	138.72	1150.68	74.14	726.95	1056.40	74.81	0.00
8.64000	1802.93	87.11	56.25	1768.60	72.59	64.79	1601.96	101.80	34.53	1617.43	101.97	90.23	1509.90	-46.84	32.59	1475.81	-42.56	42.67	1322.27	-56.25	25.88	1324.78	-47.40	70.12	1644.35	-17.37	1118.11	0.00	0.00	0.00	1612.52	-78.70	1492.13	1615.03	30.23	1490.86	1465.86	-78.56	1484.06	1451.60	10.87	1484.60	137.87	1152.14	73.77	727.57	1055.89	75.01	0.00
8.65000	1840.75	81.97	70.06	1807.98	68.84	71.95	1643.27	99.93	31.04	1656.26	99.62	87.88	1508.82	-46.54	31.90	1475.39	-42.76	42.20	1322.72	-55.34	25.98	1325.10	-47.05	70.61	1656.28	-18.30	1115.88	0.00	0.00	0.00	1624.44	-79.01	1490.03	1627.40	29.91	1488.67	1478.26	-79.22	1482.05	1463.85	10.49	1482.56	138.16	1152.06	73.70	727.70	1056.24	74.91	0.00
8.66000	1880.83	79.39	74.35	1845.87	64.95	79.66	1683.59	97.20	29.18	1692.06	97.63	86.89	1507.45	-47.17	31.43	1475.17	-43.31	41.71	1322.85	-55.02	26.47	1325.53	-46.46	70.98	1668.28	-19.31	1113.45	0.00	0.00	0.00	1636.73	-79.25	1487.71	1640.06	29.17	1486.35	1490.72	-79.62	1479.84	1476.07	10.20	1480.38	139.54	1151.15	74.32	728.35	1056.21	75.12	0.00
8.67000	1913.92	73.46	89.63	1881.37	60.77	87.96	1722.48	94.49	29.00	1726.73	95.08	87.15	1506.04	-47.13	30.85	1475.19	-43.09	41.69	1323.00	-54.75	27.04	1325.89	-46.19	71.60	1680.06	-20.22	1110.99	0.00	0.00	0.00	1649.43	-79.54	1485.27	1652.25	29.23	1483.78	1503.18	-80.05	1477.44	1488.35	9.90	1477.98	140.05	1151.01	74.33	727.88	1056.07	74.98	0.00
8.68000	1948.26	68.47	100.50	1915.77	56.06	96.69	1758.74	91.53	30.18	1760.28	92.29	88.89	1506.07	-46.86	30.51	1475.17	-43.79	40.98	1323.21	-54.42	27.70	1326.34	-45.93	72.39	1692.48	-21.19	1108.32	0.00	0.00	0.00	1661.78	-79.71	1482.67	1664.69	28.89	1481.16	1515.80	-80.14	1474.90	1500.74	9.66	1475.46	139.19	1150.43	74.26	728.75	1056.06	75.23	0.00
8.69000	1979.67	64.08	110.44	1946.52	52.15	105.70	1792.59	89.02	32.38	1791.67	88.85	90.70	1507.13	-46.58	30.33	1475.35	-44.90	39.88	1323.50	-53.89	28.34	1326.99	-45.46	73.23	1704.81	-22.00	1105.62	0.00	0.00	0.00	1674.00	-79.85	1480.04	1677.14	28.75	1478.41	1528.13	-80.58	1472.27	1513.04	9.66	1472.84	140.73	1150.27	74.60	728.04	1056.71	74.75	0.00
8.70000	2008.90	60.01	120.10	1976.28	48.14	113.74	1824.86	84.67	34.37	1821.31	85.63	93.20	1507.00	-47.63	29.92	1475.95	-44.67	40.01	1323.84	-53.55	29.33	1327.71	-45.16	74.25	1717.14	-22.70	1102.97	0.00	0.00	0.00	1686.47	-79.94	1477.34	1689.53	28.66	1475.64	1540.34	-81.08	1469.58	1525.40	9.55	1470.19	137.40	1150.73	73.81	728.87	1056.33	75.07	0.00
8.71000	2036.87	56.98	129.37	2002.56	45.34	121.49	1855.00	79.97	36.03	1847.11	82.00	94.54	1506.79	-47.30	29.31	1474.36	-44.11	39.47	1324.25	-53.28	30.48	1328.49	-45.09	75.59	1730.00	-23.31	1100.37	0.00	0.00	0.00	1699.05	-79.87	1474.66	1701.90	28.86	1472.91	1552.72	-81.35	1466.94	1537.63	9.70	1467.55	135.92	1151.55	73.41	728.36	1055.80	75.28	0.00
8.72000	2059.06	53.86	131.03	2027.16	42.35	128.14	1881.59	75.48	37.65	1875.14	76.78	94.83	1507.53	-47.59	29.00	1474.09	-44.08	39.13	1324.59	-53.10	31.85	1329.44	-45.06	77.12	1742.94	-23.82	1097.87	0.00	0.00	0.00	1711.47	-79.84	1472.07	1714.36	29.17	1470.27	1565.28	-81.55	1464.41	1550.13	9.59	1465.07	138.22	1150.42	74.15	728.13	1055.82	75.24	0.00
8.73000	2080.47	51.29	136.68	2049.78	40.13	133.78	1904.87	71.80	39.06	1897.19	73.40	95.95	1507.36	-48.12	28.88	1472.83	-44.19	38.44	1325.21	-52.60	33.35	1330.45	-45.30	78.96	1756.00	-24.20	1095.53	0.00	0.00	0.00	1724.35	-79.69	1469.64	1726.71	29.58	1467.75	1577.99	-81.53	1461.96	1562.82	9.35	1462.66	135.70	1151.11	73.66	727.24	1056.52	74.86	0.00
8.74000	2099.54	48.58	140.18	2069.39	37.34	136.48	1926.36	66.73	38.99	1917.01	69.76	96.29	1507.49	-47.72	29.10	1473.08	-44.74	37.90	1326.05	-51.84	35.00	1331.71	-45.59	81.09	1769.22	-24.39	1093.28	0.00	0.00	0.00	1737.00	-79.49	1467.39	1739.13	30.10	1465.52	1590.50	-81.74	1459.59	1575.38	9.81	1460.35	138.60	1150.71	74.17	727.60	1056.88	74.81	0.00
8.75000	2116.62	46.19	141.08	2086.49	34.35	138.11	1943.38	64.17	39.07	1933.81	66.73	95.95	1507.74	-48.17	28.42	1473.55	-43.70	38.46	1326.70	-51.97	37.32	1333.16	-45.84	83.46	1782.66	-24.43	1091.13	0.00	0.00	0.00	1749.85	-79.22	1465.37	1751.87	30.04	1463.53	1603.16	-81.59	1457.33	1587.89	10.48	1458.10	134.83	1151.93	73.11	727.79	1057.29	74.78	0.00
8.76000	2131.82	44.66	139.08	2100.60	31.58	136.59	1958.08	59.92	37.29	1948.38	62.89	94.24	1508.21	-48.56	27.32	1472.18	-45.73	36.22	1327.71	-51.79	39.88	1334.86	-46.31	86.21	1796.37	-24.38	1089.29	0.00	0.00	0.00	1762.43	-78.89	1463.63	1764.51	30.49	1461.65	1616.09	-80.92	1455.18	1600.70	10.60	1456.07	136.83	1151.13	73.71	728.41	1056.09	75.10	0.00
8.77000	2144.71	42.41	135.27	2113.37	28.80	133.24	1969.56	55.99	34.70	1960.24	59.37	91.72	1508.68	-48.36	26.93	1471.03	-46.01	35.85	1328.79	-51.94	42.79	1336.75	-47.10	89.41	1810.51	-24.19	1087.57	0.00	0.00	0.00	1775.34	-78.53	1462.14	1777.40	30.97	1460.05	1629.06	-80.32	1453.23	1613.35	11.29	1454.14	137.49	1150.24	73.92	726.88	1056.72	74.65	0.00
8.78000	2154.80	38.73	130.00	2123.77	27.28	130.34	1979.01	51.10	30.77	1969.90	55.75	88.29	1508.55	-48.03	26.36	1468.71	-46.21	36.12	1330.15	-52.04	46.02	1338.90	-48.10	93.03	1824.41	-23.86	1086.15	0.00	0.00	0.00	1788.25	-78.07	1460.87	1790.20	31.79	1458.71	1641.80	-79.86	1451.42	1626.21	12.00	1452.36	139.45	1150.57	74.26	727.36	1056.33	74.82	0.00
8.79000	2164.03	36.44	122.53	2131.49	23.47	123.76	1985.81	47.00	26.43	1977.40	52.35	84.26	1509.03	-47.97	26.11	1465.53	-46.35	36.95	1331.77	-52.35	49.65	1341.55	-48.99	96.82	1838.43	-23.28	1084.96	0.00	0.00	0.00	1801.45	-77.56	1459.82	1803.26	32.29	1457.60	1654.60	-79.33	1449.73	1639.24	12.75	1450.63	136.83	1149.84	74.21	726.84	1056.43	74.65	0.00
8.80000	2173.94	30.61	122.89	2138.61	20.07	116.35	1990.77	42.86	22.61	1983.37	48.99	79.60	1510.84	-48.11	23.77	1461.83	-46.49	38.29	1333.67	-52.82	53.65	1344.53	-50.38	101.01	1852.37	-22.66	1084.13	0.00	0.00	0.00	1814.11	-76.97	1459.05	1816.29	32.86	1456.62	1667.62	-78.52	1448.18	1652.40	13.47	1449.02	136.95	1150.93	73.77	727.62	1055.28	75.11	0.00
8.81000	2175.28	25.61	110.75	2142.22	14.57	106.99	1993.22	41.19	22.49	1985.81	46.12	76.00	1510.87	-48.16	23.37	1457.92	-46.64	40.08	1336.21	-52.79	57.78	1348.20	-51.72	105.39	1866.84	-21.90	1083.58	0.00	0.00	0.00	1827.49	-76.35	1458.36	1829.22	33.82	1455.77	1680.80	-77.58	1446.72	1665.46	14.76	1447.54	138.91	1150.21	74.31	727.60	1055.21	75.18	0.00
8.82000	2178.95	19.46	101.03	2146.35	9.36	97.78	1995.16	39.95	20.74	1988.98	42.79	71.09	1510.85	-49.97	23.30	1454.12	-46.85	42.25	1339.10	-53.40	62.58	1352.48	-53.52	110.31	1881.09	-21.09	1083.33	0.00	0.00	0.00	1840.64	-75.66	1457.78	1842.41	34.75	1455.06	1694.01	-76.59	1445.37	1678.90	15.36	1446.20	140.76	1149.14	75.27	728.10	1055.63	75.07	0.00
8.83000	2185.82	14.66	87.14	2152.04	4.87	85.32	1997.82	37.97	21.22	1998.10	36.49	66.95	1510.51	-49.92	23.39	1450.75	-47.16	44.74	1342.45	-54.62	68.20	1357.54	-55.74	115.74	1896.33	-20.15	1083.42	0.00	0.00	0.00	1854.02	-74.98	1457.32	1856.07	35.01	1454.53	1707.40	-75.10	1444.22	1692.01	16.72	1444.88	139.15	1150.40	74.39	727.36	1055.96	74.97	0.00
8.84000	2192.26	14.02	72.60	2159.09	1.13	73.16	1999.45	37.92	22.23	2004.52	37.13	70.14	1510.41	-49.82	23.31	1448.15	-47.59	47.48	1346.70	-56.30	74.72	1364.00	-58.26	121.74	1910.82	-19.32	1083.79	0.00	0.00	0.00	1866.76	-74.28	1457.30	1869.77	35.39	1454.52	1720.75	-73.77	1443.51	1705.75	17.50	1444.20	136.58	1149.96	74.12	727.38	1056.39	74.85	0.00
8.85000	2195.36	10.60	62.01	2164.23	-1.19	58.40	2001.34	36.64	22.47	2007.96	35.79	69.28	1511.03	-48.44	23.29	1446.61	-48.19	50.42	1352.28	-57.96	81.91	1372.25	-61.17	128.45	1926.07	-18.52	1084.71	0.00	0.00	0.00	1880.22	-73.57	1457.79	1883.28	36.29	1455.06	1734.00	-72.96	1443.56	1719.47	18.90	1444.41	137.04	1150.62	73.85	726.90	1056.45	74.87	0.00
8.86000	2202.25	9.20	46.14	2165.51	-2.10	54.91	2001.37	37.56	23.08	2011.23	33.62	68.41	1511.05	-50.68	23.20	1446.48	-49.00	53.48	1359.35	-60.36	90.28	1382.53	-64.26	135.63	1941.76	-17.74	1085.92	0.00	0.00	0.00	1893.78	-72.79	1458.66	1897.33	36.72	1456.00	1747.63	-71.65	1444.16	1733.36	20.30	1445.16	139.45	1149.70	74.59	728.11	1055.96	75.30	0.00
8.87000	2203.51	4.53	39.43	2166.89	-5.48	49.37	2001.80	37.41	23.45	2013.73	32.95	68.40	1510.66	-49.81	23.76	1448.07	-50.04	56.61	1368.66	-62.66	98.96	1395.27	-67.48	142.95	1957.22	-16.91	1087.34	0.00	0.00	0.00	1907.17	-72.02	1459.77	1911.23	37.82	1457.11	1761.12	-70.46	1445.05	1747.03	21.83	1446.14	139.07	1150.39	74.19	727.59	1055.50	75.27	0.00
8.88000	2200.75	2.84	41.25	2166.84	-7.39	45.60	2001.80	38.76	26.40	2016.36	31.38	68.58	1511.13	-49.06	24.11	1451.69	-51.36	59.74	1380.08	-65.09	108.08	1410.28	-71.24	150.05	1972.67	-15.99	1088.93	0.00	0.00	0.00	1921.25	-71.10	1460.99	1925.61	38.26	1458.30	1774.88	-68.79	1446.03	1761.14	22.88	1447.24	138.00	1150.02	74.22	727.74	1055.02	75.49	0.00
8.89000	2201.37	2.64	38.67	2167.65	-7.15	43.75	2001.17	38.77	26.48	2017.72	30.56	68.21	1513.36	-50.29	22.98	1457.68	-52.98	62.81	1393.40	-67.70	117.82	1427.54	-75.58	156.97	1987.76	-14.98	1090.59	0.00	0.00	0.00	1934.82	-70.17	1462.32	1939.57	39.40	1459.57	1788.21	-67.81	1447.11	1775.26	24.39	1448.37	137.92	1150.52	74.14	726.25	1055.65	74.79	0.00
8.90000	2202.68	2.35	37.23	2168.68	-7.17	42.50	2001.13	38.60	26.42	2019.54	29.94	68.11	1517.84	-50.83	22.14	1466.35	-54.95	65.76	1407.63	-71.62	129.31	1446.12	-80.29	164.52	2002.55	-13.90	1092.31	0.00	0.00	0.00	1948.72	-69.19	1463.72	1945.81	41.88	1464.64	1802.16	-66.12	1448.37	1789.40	25.79	1449.60	139.02	1149.20	74.92	727.45	1055.79	75.13	0.00
8.91000	2202.25	2.37	35.90	2168.97	-7.54	42.16	2000.76	38.65	26.17	2019.65	29.97	68.07	1524.48	-55.39	21.66	1478.02	-57.31	68.52	1423.84	-75.39	141.48	1465.48	-85.43	173.56	2016.35	-12.83	1094.01	0.00	0.00	0.00	1962.54	-68.07	1465.17	1958.45	43.07	1466.89	1816.31	-64.23	1449.74	1803.60	26.99	1450.84	139.60	1150.28	74.53	728.58	1056.47	75.07	0.00
8.92000	2202.41	2.33	35.34	2169.19	-7.62	41.79	2001.09	38.22	26.02	2020.09	29.15	67.75	1533.77	-59.61	22.79	1493.02	-60.08	71.03	1440.72	-79.93	154.33	1487.06	-90.27	182.95	2029.87	-11.80	1095.60	0.00	0.00	0.00	1976.62	-66.91	1466.77	1972.50	44.37	1468.20	1830.31	-62.53	1451.27	1817.64	28.16	1452.11	138.65	1150.35	74.18	728.38	1056.29	75.06	0.00
8.93000	2202.24	2.16	34.80	2170.19	-6.98	41.46	2001.04	38.10	25.86	2020.50	29.77	68.04	1549.18	-62.80	28.37	1511.66	-63.30	73.23	1460.27	-83.94	165.49	1509.06	-94.12	192.44	2043.29	-10.88	1097.19	0.00	0.00	0.00	1990.67	-65.73	1468.37	1986.71	45.48	1469.48	1844.10	-61.35	1452.83	1831.89	29.11	1453.38	139.72	1150.46	74.65	729.26	1056.40	75.21	0.00
8.94000	2202.38	2.25	34.40	2169.97	-7.17	41.35	2001.17	38.45	26.17	2021.63	29.55	68.19	1567.04	-66.11	40.54	1534.28	-67.02	75.05	1484.14	-88.11	174.77	1532.82	-97.29	201.36	2056.38	-10.23	1098.68	0.00	0.00	0.00	2004.79	-64.61	1469.96	2000.60	46.55	1470.73	1858.15	-60.09	1454.65	1845.92	30.29	1454.75	139.28	1149.56	74.69	728.58	1056.12	75.30	0.00
8.95000	2202.79	2.29	34.04	2170.22	-7.22	41.20	2000.66	39.07	26.09	2020.76	29.63	67.67	1590.99	-71.30	46.71	1561.18	-71.26	76.43	1510.40	-92.40	182.04	1559.01	-100.29	208.48	2069.18	-10.00	1100.12	0.00	0.00	0.00	2018.64	-63.53	1471.62	2014.62	47.40	1471.84	1872.29	-58.75	1456.74	1859.79	31.39	1456.31	138.56	1148.50	74.85	729.85	1054.93	75.74	0.00
8.96000	2202.59	2.18	33.65	2170.02	-7.19	40.89	2001.30	38.76	26.12	2020.38	29.56	67.28	1619.56	-77.42	50.19	1592.69	-76.06	77.31	1538.32	-95.71	187.82	1586.77	-103.29	214.09	2081.68	-10.17	1101.53	0.00	0.00	0.00	2032.36	-62.50	1473.30	2028.05	48.40	1472.98	1885.95	-58.44	1459.04	1873.92	31.73	1458.17	138.68	1149.34	74.67	726.93	1056.66	74.48	0.00
8.97000	2202.91	2.13	33.59	2170.13	-7.23	40.85	2001.39	38.95	26.40	2022.13	29.64	67.78	1648.54	-84.66	54.24	1629.12	-81.46	77.63	1566.22	-98.78	192.55	1615.05	-105.65	218.53	2094.51	-10.80	1103.11	0.00	0.00	0.00	2046.41	-61.59	1475.05	2050.76	46.96	1470.07	1900.14	-57.29	1461.72	1888.05	31.92	1460.44	138.24	1149.65	74.45	728.30	1055.47	75.30	0.00
8.98000	2202.78	2.16	33.15	2169.78	-7.32	40.55	2001.78	38.55	26.34	2021.76	29.77	67.57	1676.65	-92.53	57.89	1659.12	-88.26	80.37	1595.05	-101.06	195.50	1643.15	-107.51	221.97	2106.69	-11.79	1104.82	0.00	0.00	0.00	2060.39	-60.76	1476.81	2066.73	47.21	1470.40	1914.19	-56.54	1464.62	1901.80	32.49	1462.98	136.71	1151.39	73.63	728.26	1055.86	75.19	0.00
8.99000	2202.96	2.13	33.05	2170.00	-7.04	40.33	2001.36	38.61	26.09	2021.80	29.39	67.29	1709.08	-98.95	60.05	1691.21	-94.56	81.96	1624.68	-103.57	196.66	1672.22	-109.21	223.78	2119.13	-13.10	1106.75	0.00	0.00	0.00	2074.41	-60.11	1478.51	2080.54	47.80	1471.77	1928.57	-55.52	1467.60	1915.61	32.98	1465.66	136.99	1152.00	73.36	727.27	1056.26	74.73	0.00
9.00000	2203.10	2.18	32.78	2170.08	-6.84	40.21	2001.58	38.42	26.17	2022.47	29.78	68.13	1745.43	-104.40	59.60	1725.51	-100.35	82.60	1655.72	-106.26	195.86	1702.46	-110.56	223.62	2131.95	-14.51	1108.75	0.00	0.00	0.00	2088.27	-59.60	1480.16	2094.43	47.86	1473.12	1942.82	-54.71	1470.49	1929.71	32.69	1468.43	139.77	1150.24	74.56	726.65	1056.50	74.62	0.00
9.01000	2203.07	2.31	32.42	2169.39	-7.17	40.12	2002.32	38.45	26.49	2021.89	30.18	68.14	1780.31	-110.44	60.50	1761.76	-105.48	82.29	1687.71	-108.93	193.13	1733.46	-111.66	221.75	2144.77	-16.07	1110.83	0.00	0.00	0.00	2101.68	-59.32	1481.82	2108.03	48.07	1474.63	1956.38	-54.44	1473.26	1943.26	32.76	1471.05	138.21	1150.05	74.42	727.27	1056.21	74.81	0.00
9.02000	2202.80	2.18	32.14	2169.50	-7.06	39.83	2002.78	38.36	26.81	2023.05	29.58	68.49	1819.83	-115.25	60.22	1799.73	-109.89	81.16	1720.17	-112.51	188.97	1764.91	-113.13	218.52	2156.82	-17.50	1112.86	0.00	0.00	0.00	2115.34	-59.10	1483.47	2121.46	48.18	1476.09	1969.88	-54.17	1475.85	1956.75	32.59	1473.58	138.70	1150.91	74.09	727.95	1056.26	75.19	0.00
9.03000	2202.61	2.08	31.90	2169.66	-7.20	39.94	2001.72	38.51	26.51	2022.04	30.16	68.85	1859.50	-119.34	58.79	1838.06	-114.02	78.98	1753.57	-114.85	182.56	1796.28	-115.36	214.33	2168.67	-18.81	1114.88	0.00	0.00	0.00	2128.88	-58.96	1485.07	2134.61	48.40	1477.62	1983.25	-54.14	1478.17	1970.22	32.28	1475.94	141.21	1150.06	74.94	728.27	1056.41	75.14	0.00
9.04000	2203.05	2.23	31.78	2170.34	-6.71	39.70	2002.43	38.45	26.76	2022.81	29.67	69.02	1901.56	-122.95	57.51	1878.49	-117.50	76.62	1787.15	-118.00	174.97	1828.75	-117.01	208.52	2180.55	-20.06	1116.88	0.00	0.00	0.00	2141.97	-58.95	1486.63	2147.77	48.12	1479.10	1996.64	-53.86	1480.39	1983.60	31.89	1478.09	138.85	1151.57	74.01	727.44	1056.27	74.82	0.00
9.05000	2203.25	2.25	31.59	2170.11	-7.06	39.73	2001.59	38.07	26.28	2023.18	30.06	69.80	1944.25	-126.21	55.47	1919.51	-120.65	73.71	1821.95	-120.84	166.08	1860.95	-119.87	201.99	2192.00	-21.20	1118.91	0.00	0.00	0.00	2154.84	-59.12	1488.07	2160.52	48.22	1480.47	2009.70	-53.98	1482.24	1997.09	31.18	1480.03	139.81	1151.98	74.02	727.42	1055.87	74.95	0.00
9.06000	2203.08	2.26	31.17	2170.44	-7.03	39.62	2002.34	38.22	26.89	2022.74	29.87	69.82	1988.25	-129.08	53.79	1962.83	-123.32	71.12	1858.45	-121.72	155.18	1894.17	-122.25	194.18	2203.49	-22.28	1120.81	0.00	0.00	0.00	2167.85	-59.28	1489.34	2173.91	47.49	1481.72	2022.53	-54.31	1483.82	2010.05	30.68	1481.68	140.05	1150.76	74.36	727.71	1056.46	74.84	0.00
9.07000	2203.17	2.04	30.90	2171.15	-7.41	39.73	2002.06	38.56	27.30	2023.98	29.67	70.68	2031.54	-130.64	52.29	2005.45	-126.00	67.91	1894.18	-125.49	144.77	1928.07	-125.04	185.53	2214.89	-23.30	1122.53	0.00	0.00	0.00	2180.55	-59.47	1490.40	2186.82	47.04	1482.82	2035.51	-54.29	1485.10	2022.64	30.71	1483.00	139.32	1150.03	74.56	727.51	1055.76	75.11	0.00
9.08000	2203.32	1.68	30.71	2171.52	-7.59	39.38	2002.69	38.29	27.76	2023.82	29.71	71.17	2076.85	-131.44	51.25	2049.66	-128.36	64.89	1931.51	-128.89	133.38	1962.70	-127.71	176.13	2226.19	-24.27	1123.97	0.00	0.00	0.00	2193.24	-59.74	1491.25	2199.37	47.05	1483.56	2048.43	-54.34	1486.17	2035.42	30.13	1484.21	138.76	1150.01	74.38	729.28	1056.19	75.31	0.00
9.09000	2204.11	1.65	30.46	2171.83	-8.27	41.17	2002.58	38.15	28.21	2023.62	29.39	71.29	2121.62	-133.80	52.24	2094.34	-130.89	62.14	1969.88	-132.06	121.62	1999.06	-129.23	165.77	2237.16	-25.16	1125.12	0.00	0.00	0.00	2205.82	-60.06	1491.78	2212.06	46.64	1484.14	2061.11	-54.66	1486.98	2047.97	30.03	1485.11	139.48	1150.21	74.47	729.84	1055.93	75.57	0.00
9.10000	2203.32	0.21	33.59	2172.71	-8.71	41.41	2002.40	37.30	28.16	2023.44	29.41	71.92	2166.72	-136.76	51.78	2139.99	-133.43	60.35	2009.77	-134.13	109.35	2035.42	-131.66	155.55	2248.72	-25.92	1125.98	0.00	0.00	0.00	2218.29	-60.42	1492.04	2224.31	46.59	1484.40	2073.52	-55.00	1487.51	2060.41	29.75	1485.72	138.08	1150.20	74.61	728.59	1056.19	75.30	0.00
9.11000	2204.38	-0.29	34.12	2172.80	-9.06	41.47	2002.62	36.98	28.78	2024.08	28.92	72.37	2212.94	-141.48	49.97	2184.40	-136.09	58.73	2051.02	-136.02	97.12	2071.56	-135.49	145.70	2260.68	-26.62	1126.47	0.00	0.00	0.00	2230.76	-60.79	1492.06	2237.11	45.69	1484.54	2086.10	-54.99	1487.71	2073.34	28.72	1486.10	138.85	1151.32	74.28	728.18	1056.32	75.12	0.00
9.12000	2204.40	-0.51	34.07	2171.71	-8.87	41.02	2003.12	36.14	29.40	2024.95	28.54	73.02	2257.96	-145.11	50.47	2229.43	-138.69	57.95	2092.90	-137.52	84.80	2071.56	-135.49	145.70	2271.99	-27.12	1126.59	0.00	0.00	0.00	2243.11	-61.21	1491.86	2249.37	45.50	1484.44	2098.15	-55.46	1487.66	2085.23	29.07	1486.06	138.35	1151.98	73.90	728.21	1057.09	74.92	0.00
9.13000	2204.79	-0.10	34.04	2171.21	-8.15	40.83	2003.68	36.11	30.57	2025.18	28.76	73.93	2301.26	-147.67	51.90	2273.70	-141.29	57.85	2092.90	-137.52	84.80	2071.56	-135.49	145.70	2283.91	-27.54	1126.35	0.00	0.00	0.00	2254.97	-61.64	1491.48	2261.91	44.71	1484.05	2110.67	-55.34	1487.27	2097.50	28.82	1485.72	137.72	1151.85	73.78	728.11	1056.65	75.16	0.00
9.14000	2204.26	0.55	33.50	2172.26	-7.17	39.06	2004.22	34.96	31.21	2025.25	28.67	74.57	2345.58	-150.39	54.89	2317.45	-143.91	58.59	2092.90	-137.52	84.80	2071.56	-135.49	145.70	2295.66	-27.79	1125.72	0.00	0.00	0.00	2267.09	-62.09	1490.90	2274.14	44.23	1483.49	2110.67	-55.34	1487.27	2109.84	28.07	1485.20	139.18	1150.83	74.30	727.20	1056.21	74.95	0.00
9.15000	2205.18	1.72	29.77	2171.96	-6.85	38.48	2004.10	34.72	32.55	2025.71	28.56	75.44	2390.07	-153.47	59.00	2361.32	-146.39	60.71	2092.90	-137.52	84.80	2071.56	-135.49	145.70	2307.79	-27.97	1124.79	0.00	0.00	0.00	2279.22	-62.59	1490.15	2286.00	43.99	1482.69	2110.67	-55.34	1487.27	2122.11	27.55	1484.29	138.59	1150.77	74.13	728.38	1055.75	75.23	0.00
9.16000	2205.23	2.38	29.00	2172.51	-5.75	38.19	2004.61	33.61	33.44	2026.11	27.99	75.97	2433.24	-156.47	64.27	2403.83	-148.94	63.52	2092.90	-137.52	84.80	2071.56	-135.49	145.70	2319.64	-28.04	1123.53	0.00	0.00	0.00	2291.12	-63.13	1489.23	2298.19	43.32	1481.73	2110.67	-55.34	1487.27	2134.25	27.07	1483.02	136.43	1150.21	74.02	727.77	1056.29	75.00	0.00
9.17000	2205.00	2.59	28.52	2172.35	-6.10	37.87	2005.00	33.08	34.63	2026.07	27.77	76.74	2474.64	-159.07	70.59	2444.37	-151.52	66.93	2092.90	-137.52	84.80	2071.56	-135.49	145.70	2331.86	-28.03	1122.03	0.00	0.00	0.00	2303.26	-63.64	1488.10	2310.20	42.95	1480.57	2110.67	-55.34	1487.27	2146.10	26.90	1481.55	139.35	1150.81	74.28	727.19	1056.84	74.60	0.00
9.18000	2204.90	2.98	28.01	2172.14	-5.90	37.49	2006.23	32.25	36.02	2026.45	27.91	78.00	2515.15	-161.88	78.16	2490.19	-154.02	67.93	2092.90	-137.52	84.80	2071.56	-135.49	145.70	2344.35	-27.91	1120.25	0.00	0.00	0.00	2315.31	-64.22	1486.82	2321.67	43.10	1479.09	2110.67	-55.34	1487.27	2158.00	26.37	1479.75	138.55	1149.96	74.45	726.69	1056.28	74.73	0.00
9.19000	2205.18	3.22	27.71	2172.66	-5.76	37.41	2005.90	31.97	37.25	2027.23	26.84	78.65	2553.71	-164.04	86.97	2532.41	-155.92	68.68	2092.90	-137.52	84.80	2071.56	-135.49	145.70	2356.72	-27.79	1118.19	0.00	0.00	0.00	2327.50	-64.80	1485.29	2333.99	42.12	1477.67	2110.67	-55.34	1487.27	2169.73	26.01	1477.70	139.73	1150.15	74.59	727.20	1056.52	74.59	0.00
9.20000	2205.29	3.08	27.58	2173.05	-5.49	37.14	2007.72	30.66	38.57	2028.13	26.48	79.83	2590.06	-166.20	96.25	2571.17	-157.25	69.20	2092.90	-137.52	84.80	2071.56	-135.49	145.70	2369.17	-27.62	1115.93	0.00	0.00	0.00	2339.44	-65.48	1483.67	2345.94	41.53	1475.92	2110.67	-55.34	1487.27	2182.30	24.56	1475.47	140.24	1150.85	74.23	727.61	1057.03	74.56	0.00
9.21000	2204.92	3.15	27.05	2172.63	-5.65	36.87	2007.51	30.57	40.03	2029.61	26.30	81.38	2623.85	-168.30	106.05	2606.62	-158.07	69.49	2092.90	-137.52	84.80	2071.56	-135.49	145.70	2381.91	-27.46	1113.52	0.00	0.00	0.00	2351.46	-66.20	1481.86	2357.73	41.04	1474.05	2110.67	-55.34	1487.27	2193.91	24.17	1473.15	137.86	1151.30	73.77	727.49	1056.92	74.65	0.00
9.22000	2205.37	3.40	26.87	2172.85	-5.48	36.73	2008.90	30.06	41.85	2029.93	26.00	82.36	2653.54	-168.35	117.76	2638.91	-158.42	69.57	2092.90	-137.52	84.80	2071.56	-135.49	145.70	2394.37	-27.30	1111.02	0.00	0.00	0.00	2363.43	-66.96	1479.96	2369.73	40.12	1472.03	2110.67	-55.34	1487.27	2204.95	24.84	1470.58	138.50	1149.74	74.51	728.22	1056.04	75.14	0.00
9.23000	2205.61	3.54	26.56	2173.06	-5.35	36.53	2012.41	26.38	39.99	2031.05	25.42	83.68	2682.45	-170.38	127.18	2668.19	-158.33	69.46	2092.90	-137.52	84.80	2071.56	-135.49	145.70	2406.93	-27.32	1108.44	0.00	0.00	0.00	2375.50	-67.77	1477.97	2380.95	40.09	1469.99	2110.67	-55.34	1487.27	2217.14	23.58	1467.92	138.39	1151.13	74.23	729.27	1055.26	75.78	0.00
9.24000	2205.83	3.49	26.35	2172.97	-5.50	36.60	2013.01	26.06	41.71	2031.43	25.85	85.29	2708.74	-172.74	135.35	2694.61	-157.87	69.18	2092.90	-137.52	84.80	2071.56	-135.49	145.70	2419.69	-27.43	1105.85	0.00	0.00	0.00	2387.59	-68.64	1475.98	2392.35	39.88	1467.91	2110.67	-55.34	1487.27	2228.98	22.90	1465.30	138.21	1151.70	74.01	728.50	1056.00	75.31	0.00
9.25000	2205.74	3.61	26.01	2173.31	-5.70	36.75	2013.93	25.69	43.47	2032.07	26.22	87.10	2732.34	-174.58	142.23	2718.31	-157.08	68.73	2092.90	-137.52	84.80	2071.56	-135.49	145.70	2432.30	-27.71	1103.31	0.00	0.00	0.00	2399.55	-69.58	1474.03	2404.02	39.21	1465.68	2110.67	-55.34	1487.27	2241.13	21.78	1462.71	136.53	1151.26	73.54	727.96	1056.16	75.08	0.00
9.26000	2205.99	3.62	25.88	2173.56	-5.39	36.50	2014.39	25.97	45.68	2033.74	25.48	88.67	2753.92	-175.38	147.79	2739.46	-155.99	68.13	2092.90	-137.52	84.80	2071.56	-135.49	145.70	2445.18	-28.15	1100.89	0.00	0.00	0.00	2411.90	-70.53	1472.15	2409.37	40.35	1470.01	2110.67	-55.34	1487.27	2252.75	21.28	1460.22	137.29	1150.14	74.07	728.74	1056.05	75.25	0.00
9.27000	2206.16	3.74	25.64	2173.63	-5.36	36.43	2014.77	26.85	48.26	2034.23	26.42	90.92	2773.57	-175.22	151.56	2758.19	-154.66	67.41	2092.90	-137.52	84.80	2071.56	-135.49	145.70	2458.22	-28.79	1098.60	0.00	0.00	0.00	2424.09	-71.52	1470.40	2418.79	39.95	1469.73	2110.67	-55.34	1487.27	2264.58	20.38	1457.84	138.98	1149.63	74.76	727.46	1056.43	74.72	0.00
9.28000	2206.18	4.01	25.29	2173.86	-5.11	36.25	2016.16	26.30	50.61	2036.53	26.95	93.77	2790.26	-173.94	152.62	2774.66	-153.13	66.57	2092.90	-137.52	84.80	2071.56	-135.49	145.70	2471.23	-29.60	1096.47	0.00	0.00	0.00	2436.53	-72.53	1468.82	2430.28	38.85	1468.08	2110.67	-55.34	1487.27	2276.35	19.54	1455.48	139.29	1149.82	74.46	727.31	1056.41	74.82	0.00
9.29000	2206.41	3.95	25.23	2174.44	-4.95	36.41	2013.52	29.85	56.47	2037.67	27.19	96.21	2804.06	-172.17	151.27	2789.01	-151.45	65.62	2092.90	-137.52	84.80	2071.56	-135.49	145.70	2484.50	-30.63	1094.62	0.00	0.00	0.00	2448.73	-73.58	1467.42	2439.68	38.42	1468.04	2110.67	-55.34	1487.27	2288.51	18.32	1453.21	139.53	1150.26	74.48	728.19	1056.40	74.88	0.00
9.30000	2206.52	4.02	25.03	2174.50	-5.10	36.50	2014.43	30.07	59.32	2040.40	27.67	99.30	2815.76	-169.84	147.81	2801.40	-149.65	64.59	2092.90	-137.52	84.80	2071.56	-135.49	145.70	2497.87	-31.79	1092.97	0.00	0.00	0.00	2461.34	-74.62	1466.23	2450.98	37.47	1467.07	2110.67	-55.34	1487.27	2300.89	16.80	1451.04	137.28	1149.70	74.32	728.73	1055.78	75.13	0.00
9.31000	2206.79	3.96	25.02	2174.74	-4.95	36.49	2015.98	30.45	62.65	2042.22	28.26	102.25	2825.67	-166.50	142.41	2811.98	-147.80	63.49	2092.90	-137.52	84.80	2071.56	-135.49	145.70	2511.40	-33.17	1091.56	0.00	0.00	0.00	2473.86	-75.74	1465.24	2462.97	36.33	1465.94	2110.67	-55.34	1487.27	2313.25	15.15	1448.94	138.13	1151.01	73.88	729.92	1055.42	75.62	0.00
9.32000	2207.08	3.97	24.92	2175.52	-4.70	36.61	2021.86	27.47	62.94	2045.68	28.21	105.52	2833.24	-161.85	134.05	2820.89	-145.93	62.33	2092.90	-137.52	84.80	2071.56	-135.49	145.70	2524.89	-34.70	1090.41	0.00	0.00	0.00	2486.63	-76.81	1464.45	2475.34	35.18	1465.05	2110.67	-55.34	1487.27	2325.29	13.80	1447.06	136.46	1151.79	73.35	729.70	1056.42	75.18	0.00
9.33000	2207.57	3.91	24.93	2176.13	-4.57	36.65	2023.37	28.97	67.13	2047.78	28.88	108.94	2839.14	-156.04	124.39	2828.28	-144.09	61.13	2092.90	-137.52	84.80	2071.56	-135.49	145.70	2538.85	-36.37	1089.56	0.00	0.00	0.00	2499.16	-77.91	1463.86	2487.56	34.04	1464.31	2110.67	-55.34	1487.27	2337.99	11.67	1445.25	138.45	1151.69	73.82	728.41	1055.60	75.27	0.00
9.34000	2207.77	3.90	24.70	2176.29	-4.88	36.75	2025.06	30.47	72.19	2051.90	29.62	113.30	2846.78	-149.81	111.90	2834.30	-142.32	59.90	2092.90	-137.52	84.80	2071.56	-135.49	145.70	2552.76	-38.22	1089.04	0.00	0.00	0.00	2512.05	-79.03	1463.47	2499.88	32.92	1463.78	2110.67	-55.34	1487.27	2349.96	10.39	1443.56	136.93	1152.05	73.38	726.29	1056.38	74.58	0.00
9.35000	2208.23	3.74	24.75	2177.05	-4.76	36.62	2024.60	33.63	80.44	2055.17	30.64	117.72	2857.17	-146.27	97.17	2839.11	-140.67	58.66	2092.90	-137.52	84.80	2071.56	-135.49	145.70	2567.05	-40.19	1088.86	0.00	0.00	0.00	2524.93	-80.17	1463.41	2512.29	31.75	1463.66	2110.67	-55.34	1487.27	2362.22	8.76	1442.29	137.07	1150.95	73.75	727.11	1057.35	74.40	0.00
9.36000	2208.62	3.68	24.74	2178.10	-4.98	36.68	2028.11	33.11	85.72	2059.49	31.34	122.31	2864.57	-142.93	84.41	2842.85	-139.18	57.43	2092.90	-137.52	84.80	2071.56	-135.49	145.70	2581.56	-42.18	1089.15	0.00	0.00	0.00	2537.75	-81.30	1464.09	2524.86	30.60	1464.27	2110.67	-55.34	1487.27	2374.47	7.11	1441.71	136.32	1151.45	73.45	727.92	1055.99	75.18	0.00
9.37000	2209.26	3.68	24.74	2179.06	-5.46	36.42	2036.23	30.20	88.38	2066.23	31.87	127.96	2868.93	-140.74	72.88	2845.67	-137.91	56.21	2092.90	-137.52	84.80	2071.56	-135.49	145.70	2596.21	-44.24	1089.86	0.00	0.00	0.00	2551.61	-82.48	1463.85	2537.29	29.44	1465.46	2110.67	-55.34	1487.27	2387.53	4.58	1442.09	138.07	1151.27	74.00	728.21	1055.94	75.28	0.00
9.38000	2209.55	3.54	24.77	2179.45	-5.55	35.99	2040.87	30.80	95.51	2072.98	32.62	133.87	2873.36	-137.45	64.32	2847.73	-136.89	55.03	2092.90	-137.52	84.80	2071.56	-135.49	145.70	2611.06	-46.29	1090.89	0.00	0.00	0.00	2565.26	-83.62	1464.11	2549.58	28.29	1466.84	2110.67	-55.34	1487.27	2400.40	2.25	1442.71	139.31	1151.29	74.24	728.96	1055.99	75.39	0.00
9.39000	2209.79	3.56	24.94	2179.51	-6.33	36.20	2047.67	29.67	102.90	2080.68	33.32	139.99	2878.24	-135.58	59.68	2849.16	-136.17	53.90	2092.90	-137.52	84.80	2071.56	-135.49	145.70	2626.05	-48.34	1092.20	0.00	0.00	0.00	2578.71	-84.70	1464.81	2561.87	27.19	1468.42	2110.67	-55.34	1487.27	2412.93	0.12	1443.24	138.00	1150.21	74.14	729.32	1055.86	75.40	0.00
9.40000	2210.04	3.64	25.19	2180.13	-6.75	35.98	2055.12	29.16	111.17	2090.15	33.65	146.19	2881.27	-136.07	55.61	2850.12	-135.80	52.83	2092.90	-137.52	84.80	2071.56	-135.49	145.70	2640.82	-50.44	1093.75	0.00	0.00	0.00	2591.97	-85.73	1465.93	2574.52	26.13	1470.28	2110.67	-55.34	1487.27	2425.31	-1.95	1444.02	136.76	1150.88	73.71	729.00	1055.83	75.33	0.00
9.41000	2210.24	3.58	25.36	2181.16	-7.32	35.59	2064.63	28.40	120.21	2099.67	33.59	151.58	2883.37	-136.06	52.45	2851.14	-135.48	51.41	2092.90	-137.52	84.80	2071.56	-135.49	145.70	2654.98	-52.57	1095.46	0.00	0.00	0.00	2605.06	-86.69	1467.41	2586.84	25.23	1472.48	2110.67	-55.34	1487.27	2437.81	-3.99	1445.22	133.85	1151.63	73.06	729.50	1056.28	75.35	0.00
9.42000	2210.59	3.89	24.98	2182.75	-8.07	35.60	2075.28	27.94	129.93	2116.72	32.93	156.97	2884.99	-135.92	49.91	2852.16	-135.16	50.43	2092.90	-137.52	84.80	2071.56	-135.49	145.70	2669.21	-54.68	1097.44	0.00	0.00	0.00	2617.98	-87.58	1469.22	2600.38	24.07	1474.20	2110.67	-55.34	1487.27	2450.76	-6.68	1446.68	135.14	1151.74	73.42	728.99	1056.16	75.36	0.00
9.43000	2211.30	4.25	25.67	2186.13	-7.97	37.35	2087.53	27.27	140.39	2131.37	32.20	163.64	2886.35	-135.99	47.97	2852.96	-135.12	49.40	2092.90	-137.52	84.80	2071.56	-135.49	145.70	2682.91	-56.77	1099.60	0.00	0.00	0.00	2630.75	-88.39	1471.32	2613.14	22.99	1476.07	2110.67	-55.34	1487.27	2463.52	-8.94	1448.28	137.65	1151.57	73.75	729.93	1055.71	75.56	0.00
9.44000	2214.15	5.51	24.38	2191.97	-7.29	39.41	2099.35	27.04	151.61	2145.81	32.63	171.55	2887.32	-135.93	46.10	2853.48	-134.87	48.37	2092.90	-137.52	84.80	2071.56	-135.49	145.70	2696.23	-58.79	1101.91	0.00	0.00	0.00	2643.38	-89.13	1473.67	2625.20	22.02	1478.04	2110.67	-55.34	1487.27	2476.45	-11.48	1450.01	137.53	1150.21	74.32	729.38	1055.73	75.31	0.00
9.45000	2218.95	7.59	23.48	2199.88	-5.67	42.61	2112.40	25.51	162.68	2161.74	32.49	179.75	2887.55	-135.96	44.10	2854.21	-134.81	47.58	2092.90	-137.52	84.80	2071.56	-135.49	145.70	2708.99	-60.64	1104.24	0.00	0.00	0.00	2655.87	-89.78	1476.22	2636.66	21.13	1480.12	2110.67	-55.34	1487.27	2476.45	-11.48	1450.01	133.63	1151.97	73.03	729.25	1055.96	75.45	0.00
9.46000	2225.19	10.32	22.25	2210.64	-3.05	46.08	2126.00	24.08	174.34	2178.79	31.99	188.15	2888.46	-135.80	42.98	2854.74	-134.72	46.90	2092.90	-137.52	84.80	2071.56	-135.49	145.70	2721.64	-62.30	1106.61	0.00	0.00	0.00	2668.25	-90.34	1478.93	2647.62	20.35	1482.26	2110.67	-55.34	1487.27	2476.45	-11.48	1450.01	136.43	1152.43	73.44	731.00	1055.84	75.84	0.00
9.47000	2234.80	12.33	22.28	2223.56	0.22	50.61	2142.19	20.13	185.52	2199.13	30.26	196.76	2888.99	-135.74	42.03	2855.02	-134.71	46.29	2092.90	-137.52	84.80	2071.56	-135.49	145.70	2733.85	-63.75	1108.88	0.00	0.00	0.00	2680.53	-90.81	1481.78	2658.16	19.66	1484.47	2110.67	-55.34	1487.27	2476.45	-11.48	1450.01	135.04	1150.77	73.43	730.37	1055.84	75.63	0.00
9.48000	2247.36	12.67	26.79	2239.26	0.92	57.03	2161.17	17.42	195.78	2219.53	28.80	205.21	2889.32	-135.64	41.18	2855.25	-134.66	45.83	2092.90	-137.52	84.80	2071.56	-135.49	145.70	2745.93	-64.88	1111.08	0.00	0.00	0.00	2692.70	-91.17	1484.70	2668.38	19.08	1486.70	2110.67	-55.34	1487.27	2476.45	-11.48	1450.01	135.70	1151.00	73.53	730.34	1056.09	75.58	0.00
9.49000	2287.04	9.90	39.65	2259.95	0.34	64.30	2182.90	15.19	203.00	2240.55	27.81	212.42	2889.70	-135.62	40.59	2855.44	-134.68	45.40	2092.90	-137.52	84.80	2071.56	-135.49	145.70	2757.70	-65.69	1113.13	0.00	0.00	0.00	2704.79	-91.43	1487.68	2678.37	18.61	1488.96	2110.67	-55.34	1487.27	2476.45	-11.48	1450.01	133.70	1151.64	72.97	729.21	1056.56	75.00	0.00
9.50000	2289.64	10.76	38.70	2283.38	-0.81	70.91	2206.34	13.47	208.16	2263.97	24.56	217.92	2889.58	-135.58	39.83	2855.61	-134.63	45.05	2092.90	-137.52	84.80	2071.56	-135.49	145.70	2769.43	-66.16	1115.04	0.00	0.00	0.00	2716.81	-91.59	1490.65	2688.24	18.24	1491.20	2110.67	-55.34	1487.27	2476.45	-11.48	1450.01	133.94	1152.99	72.74	729.43	1055.95	75.35	0.00
9.51000	2310.82	10.61	43.74	2314.00	-2.03	79.62	2230.13	13.69	212.60	2286.87	23.68	222.91	2889.91	-135.50	39.38	2855.82	-134.58	44.82	2092.90	-137.52	84.80	2071.56	-135.49	145.70	2780.78	-66.34	1116.74	0.00	0.00	0.00	2728.77	-91.62	1493.59	2698.06	17.99	1493.42	2110.67	-55.34	1487.27	2476.45	-11.48	1450.01	135.02	1152.31	73.19	729.71	1055.97	75.62	0.00
9.52000	2333.56	10.71	47.89	2336.84	-3.17	81.49	2255.04	13.91	215.86	2311.50	22.43	226.23	2889.88	-135.51	38.82	2856.09	-134.58	44.67	2092.90	-137.52	84.80	2071.56	-135.49	145.70	2792.17	-66.18	1118.33	0.00	0.00	0.00	2740.67	-91.53	1496.45	2707.93	17.85	1495.59	2110.67	-55.34	1487.27	2476.45	-11.48	1450.01	138.54	1151.57	74.05	730.14	1055.96	75.63	0.00
9.53000	2358.27	11.05	51.17	2358.86	-3.51	81.05	2281.23	11.92	217.10	2336.58	20.99	228.38	2890.03	-135.54	38.36	2856.25	-134.54	44.41	2092.90	-137.52	84.80	2071.56	-135.49	145.70	2803.58	-65.74	1119.80	0.00	0.00	0.00	2752.54	-91.32	1499.19	2717.95	17.82	1497.70	2110.67	-55.34	1487.27	2476.45	-11.48	1450.01	137.56	1151.46	73.63	730.13	1055.33	75.85	0.00
9.54000	2385.34	11.62	53.56	2383.98	-2.93	81.18	2307.12	10.12	216.92	2361.38	19.90	229.29	2889.94	-135.49	37.84	2856.46	-134.49	44.23	2092.90	-137.52	84.80	2071.56	-135.49	145.70	2814.98	-65.07	1121.16	0.00	0.00	0.00	2764.38	-90.98	1501.78	2728.21	17.92	1499.72	2110.67	-55.34	1487.27	2476.45	-11.48	1450.01	137.61	1150.41	74.19	729.40	1056.11	75.54	0.00
9.55000	2415.16	12.41	55.07	2418.10	-1.57	83.23	2332.66	9.08	215.66	2387.30	17.99	228.65	2890.32	-135.34	37.71	2856.70	-134.47	44.12	2092.90	-137.52	84.80	2071.56	-135.49	145.70	2826.36	-64.26	1122.40	0.00	0.00	0.00	2776.20	-90.50	1504.17	2738.80	18.14	1501.63	2110.67	-55.34	1487.27	2476.45	-11.48	1450.01	138.37	1150.25	74.05	729.26	1056.61	75.24	0.00
9.56000	2448.12	13.42	55.69	2450.25	-0.21	83.18	2359.56	6.25	212.08	2413.19	16.54	226.90	2890.44	-135.44	37.38	2856.81	-134.46	43.91	2092.90	-137.52	84.80	2071.56	-135.49	145.70	2837.55	-63.39	1123.61	0.00	0.00	0.00	2788.02	-89.89	1506.31	2749.82	18.49	1503.41	2110.67	-55.34	1487.27	2476.45	-11.48	1450.01	138.21	1151.79	73.64	729.89	1055.49	75.73	0.00
9.57000	2484.62	14.63	55.42	2483.48	1.03	82.45	2386.68	4.79	207.24	2439.56	15.59	223.94	2890.31	-135.52	36.97	2856.92	-134.48	43.70	2092.90	-137.52	84.80	2071.56	-135.49	145.70	2848.64	-62.56	1124.73	0.00	0.00	0.00	2799.84	-89.12	1508.18	2761.35	18.96	1505.05	2110.67	-55.34	1487.27	2476.45	-11.48	1450.01	137.65	1151.39	73.73	729.83	1055.18	75.63	0.00
9.58000	2525.06	16.03	54.27	2517.70	2.01	81.08	2413.06	5.63	201.67	2468.85	12.33	218.89	2890.80	-135.45	36.90	2856.89	-134.52	43.44	2092.90	-137.52	84.80	2071.56	-135.49	145.70	2859.42	-61.79	1125.76	0.00	0.00	0.00	2811.68	-88.21	1509.73	2773.50	19.56	1506.51	2110.67	-55.34	1487.27	2476.45	-11.48	1450.01	134.74	1152.19	73.24	728.33	1056.04	74.95	0.00
9.59000	2569.81	17.62	52.23	2553.31	2.93	79.28	2442.69	3.48	193.60	2498.90	10.53	215.13	2890.86	-135.58	36.54	2856.97	-134.58	43.18	2092.90	-137.52	84.80	2071.56	-135.49	145.70	2869.95	-61.10	1126.76	0.00	0.00	0.00	2823.55	-87.13	1510.91	2789.16	20.09	1508.75	2110.67	-55.34	1487.27	2476.45	-11.48	1450.01	134.54	1152.89	73.20	727.84	1056.35	74.74	0.00
9.60000	2606.01	19.06	50.16	2589.68	3.73	76.96	2471.61	3.92	185.03	2524.99	9.76	210.68	2890.84	-135.69	36.19	2857.07	-134.65	42.97	2092.90	-137.52	84.80	2071.56	-135.49	145.70	2880.25	-60.52	1127.66	0.00	0.00	0.00	2834.57	-86.16	1512.25	2799.17	20.61	1510.00	2110.67	-55.34	1487.27	2476.45	-11.48	1450.01	133.68	1152.78	73.04	727.31	1057.25	74.49	0.00
9.61000	2644.18	20.30	48.31	2627.30	4.56	74.55	2471.61	3.92	185.03	2548.50	9.88	205.51	2890.68	-135.83	35.69	2857.18	-134.77	42.80	2092.90	-137.52	84.80	2071.56	-135.49	145.70	2890.48	-59.96	1128.51	0.00	0.00	0.00	2845.71	-85.13	1513.45	2809.09	21.22	1511.09	2110.67	-55.34	1487.27	2476.45	-11.48	1450.01	136.36	1152.04	73.72	727.65	1056.15	74.97	0.00
9.62000	2683.01	21.53	46.32	2665.40	5.46	71.90	2471.61	3.92	185.03	2570.79	10.77	199.58	2891.17	-135.98	35.59	2857.13	-134.92	42.62	2092.90	-137.52	84.80	2071.56	-135.49	145.70	2900.45	-59.51	1129.25	0.00	0.00	0.00	2856.69	-84.08	1514.53	2818.62	21.88	1512.01	2110.67	-55.34	1487.27	2476.45	-11.48	1450.01	138.91	1150.97	74.41	728.42	1055.90	75.15	0.00
9.63000	2722.45	23.00	44.23	2703.50	6.53	68.67	2471.61	3.92	185.03	2593.23	12.29	192.85	2891.33	-136.17	35.35	2857.15	-135.07	42.53	2092.90	-137.52	84.80	2071.56	-135.49	145.70	2910.30	-59.09	1129.87	0.00	0.00	0.00	2867.42	-83.04	1515.41	2828.30	22.59	1512.78	2110.67	-55.34	1487.27	2476.45	-11.48	1450.01	136.69	1152.00	73.67	728.79	1056.54	74.92	0.00
9.64000	2762.71	24.88	42.56	2742.17	8.04	65.37	2471.61	3.92	185.03	2617.20	14.32	185.31	2891.41	-136.37	35.22	2857.26	-135.18	42.54	2092.90	-137.52	84.80	2071.56	-135.49	145.70	2920.37	-58.71	1130.38	0.00	0.00	0.00	2878.03	-81.98	1516.13	2837.93	23.19	1513.39	2110.67	-55.34	1487.27	2476.45	-11.48	1450.01	134.92	1151.69	73.63	728.75	1056.19	75.10	0.00
9.65000	2804.04	26.93	41.67	2781.18	9.98	62.26	2471.61	3.92	185.03	2644.08	16.72	176.91	2891.62	-136.55	35.30	2857.35	-135.27	42.49	2092.90	-137.52	84.80	2071.56	-135.49	145.70	2930.27	-58.40	1130.77	0.00	0.00	0.00	2888.55	-80.91	1516.74	2847.83	23.88	1513.87	2110.67	-55.34	1487.27	2476.45	-11.48	1450.01	136.04	1151.97	73.90	729.44	1056.21	75.34	0.00
9.66000	2844.65	29.02	41.04	2821.73	12.14	60.32	2471.61	3.92	185.03	2675.22	19.36	167.62	2891.59	-136.77	35.27	2857.80	-135.28	42.56	2092.90	-137.52	84.80	2071.56	-135.49	145.70	2940.09	-58.14	1130.99	0.00	0.00	0.00	2899.12	-79.81	1517.20	2857.36	24.52	1514.19	2110.67	-55.34	1487.27	2476.45	-11.48	1450.01	136.64	1151.79	73.79	731.91	1055.21	76.15	0.00
9.67000	2886.33	31.09	41.29	2861.41	14.09	58.49	2471.61	3.92	185.03	2712.02	22.12	157.42	2891.65	-136.82	35.20	2858.30	-135.20	42.59	2092.90	-137.52	84.80	2071.56	-135.49	145.70	2949.85	-57.94	1131.03	0.00	0.00	0.00	2909.59	-78.69	1517.54	2866.73	25.08	1514.40	2110.67	-55.34	1487.27	2476.45	-11.48	1450.01	137.48	1149.40	74.74	730.25	1056.28	75.42	0.00
9.68000	2927.89	32.83	42.07	2901.89	15.85	57.57	2471.61	3.92	185.03	2755.82	24.86	146.26	2892.07	-136.69	35.17	2858.56	-135.02	42.60	2092.90	-137.52	84.80	2071.56	-135.49	145.70	2959.81	-57.78	1130.93	0.00	0.00	0.00	2919.91	-77.56	1517.74	2875.75	25.75	1514.49	2110.67	-55.34	1487.27	2476.45	-11.48	1450.01	139.03	1150.06	74.75	729.46	1056.14	75.02	0.00
9.69000	2969.40	34.05	44.15	2942.98	17.22	58.03	2471.61	3.92	185.03	2802.95	27.03	132.33	2892.31	-136.51	35.11	2858.80	-134.88	42.69	2092.90	-137.52	84.80	2071.56	-135.49	145.70	2969.83	-57.63	1130.67	0.00	0.00	0.00	2930.31	-76.40	1517.79	2885.37	26.45	1514.40	2110.67	-55.34	1487.27	2476.45	-11.48	1450.01	135.25	1151.19	73.53	729.19	1055.36	75.30	0.00
9.70000	3011.39	34.91	48.08	2982.84	18.28	58.94	2471.61	3.92	185.03	2839.30	29.08	123.72	2892.36	-136.26	35.06	2858.69	-134.82	42.56	2092.90	-137.52	84.80	2071.56	-135.49	145.70	2979.83	-57.48	1130.23	0.00	0.00	0.00	2940.75	-75.23	1517.71	2894.49	27.22	1514.18	2110.67	-55.34	1487.27	2476.45	-11.48	1450.01	136.77	1150.92	73.99	727.17	1056.51	74.59	0.00
9.71000	3052.51	35.59	53.06	3023.32	19.34	61.91	2471.61	3.92	185.03	2875.02	31.46	115.77	2892.26	-136.09	34.84	2858.80	-134.88	42.48	2092.90	-137.52	84.80	2071.56	-135.49	145.70	2989.90	-57.33	1129.66	0.00	0.00	0.00	2951.13	-74.04	1517.46	2903.62	28.04	1513.76	2110.67	-55.34	1487.27	2476.45	-11.48	1450.01	139.63	1151.08	74.93	727.99	1056.98	74.58	0.00
9.72000	3092.43	36.29	58.88	3062.73	20.39	65.83	2471.61	3.92	185.03	2911.36	33.78	109.40	2892.36	-136.00	34.62	2858.93	-135.07	42.38	2092.90	-137.52	84.80	2071.56	-135.49	145.70	3000.09	-57.14	1128.94	0.00	0.00	0.00	2961.39	-72.85	1517.04	2912.47	28.71	1513.31	2110.67	-55.34	1487.27	2476.45	-11.48	1450.01	139.67	1150.15	75.26	727.20	1057.38	74.40	0.00
9.73000	3130.86	37.09	65.93	3100.71	21.57	70.53	2471.61	3.92	185.03	2947.54	36.61	104.57	2892.20	-136.09	34.30	2859.22	-135.23	42.41	2092.90	-137.52	84.80	2071.56	-135.49	145.70	3010.40	-56.95	1128.05	0.00	0.00	0.00	2971.46	-71.64	1516.43	2912.47	28.71	1513.31	2110.67	-55.34	1487.27	2476.45	-11.48	1450.01	137.57	1151.31	74.27	728.33	1056.72	74.94	0.00
9.74000	3130.86	37.09	65.93	3136.74	22.78	76.09	2471.61	3.92	185.03	2982.44	39.39	100.85	2892.03	-136.28	34.16	2859.33	-135.45	42.36	2092.90	-137.52	84.80	2071.56	-135.49	145.70	3020.72	-56.72	1127.03	0.00	0.00	0.00	2981.59	-70.41	1515.63	2912.47	28.71	1513.31	2110.67	-55.34	1487.27	2476.45	-11.48	1450.01	138.53	1151.98	74.20	729.22	1056.04	75.16	0.00
9.75000	3130.86	37.09	65.93	3171.46	23.98	82.89	2471.61	3.92	185.03	3016.12	42.15	98.51	2892.32	-136.36	34.21	2859.56	-135.62	42.36	2092.90	-137.52	84.80	2071.56	-135.49	145.70	3030.96	-56.49	1125.90	0.00	0.00	0.00	2991.72	-69.14	1514.67	2912.47	28.71	1513.31	2110.67	-55.34	1487.27	2476.45	-11.48	1450.01	137.01	1151.50	73.93	727.74	1056.36	74.80	0.00
9.76000	3130.86	37.09	65.93	3203.96	24.95	89.96	2471.61	3.92	185.03	3047.81	44.62	97.40	2892.31	-136.57	34.11	2859.60	-135.80	42.26	2092.90	-137.52	84.80	2071.56	-135.49	145.70	3041.29	-56.21	1124.64	0.00	0.00	0.00	3001.83	-67.84	1513.51	2912.47	28.71	1513.31	2110.67	-55.34	1487.27	2476.45	-11.48	1450.01	137.78	1151.92	74.07	727.80	1056.66	74.84	0.00
9.77000	3130.86	37.09	65.93	3234.17	25.66	97.70	2471.61	3.92	185.03	3077.77	46.86	97.52	2892.55	-136.70	34.13	2859.80	-135.98	42.27	2092.90	-137.52	84.80	2071.56	-135.49	145.70	3051.65	-55.87	1123.27	0.00	0.00	0.00	3011.86	-66.52	1512.16	2912.47	28.71	1513.31	2110.67	-55.34	1487.27	2476.45	-11.48	1450.01	137.12	1151.54	74.05	728.23	1056.26	74.92	0.00
9.78000	3130.86	37.09	65.93	3234.17	25.66	97.70	2471.61	3.92	185.03	3106.20	48.89	98.60	2892.78	-136.80	34.14	2860.15	-136.10	42.35	2092.90	-137.52	84.80	2071.56	-135.49	145.70	3061.70	-55.53	1121.85	0.00	0.00	0.00	3021.67	-65.16	1510.70	2912.47	28.71	1513.31	2110.67	-55.34	1487.27	2476.45	-11.48	1450.01	140.80	1149.53	75.06	729.42	1055.74	75.48	0.00
9.79000	3130.86	37.09	65.93	3234.17	25.66	97.70	2471.61	3.92	185.03	3132.96	50.14	100.57	2892.93	-137.00	34.11	2860.30	-136.24	42.32	2092.90	-137.52	84.80	2071.56	-135.49	145.70	3071.75	-55.12	1120.35	0.00	0.00	0.00	3031.46	-63.78	1509.11	2912.47	28.71	1513.31	2110.67	-55.34	1487.27	2476.45	-11.48	1450.01	139.68	1150.33	74.58	728.01	1056.07	75.07	0.00
9.80000	3130.86	37.09	65.93	3234.17	25.66	97.70	2471.61	3.92	185.03	3155.71	50.84	101.35	2893.29	-137.08	34.22	2860.49	-136.41	42.34	2092.90	-137.52	84.80	2071.56	-135.49	145.70	3082.20	-54.61	1118.76	0.00	0.00	0.00	3041.17	-62.37	1507.44	2912.47	28.71	1513.31	2110.67	-55.34	1487.27	2476.45	-11.48	1450.01	137.76	1152.07	73.66	728.27	1056.36	75.08	0.00
9.81000	3130.86	37.09	65.93	3234.17	25.66	97.70	2471.61	3.92	185.03	3176.43	51.23	102.05	2893.33	-137.26	34.12	2860.63	-136.57	42.32	2092.90	-137.52	84.80	2071.56	-135.49	145.70	3092.53	-54.03	1117.18	0.00	0.00	0.00	3051.06	-60.88	1505.71	2912.47	28.71	1513.31	2110.67	-55.34	1487.27	2476.45	-11.48	1450.01	138.12	1151.61	74.04	727.73	1056.43	74.98	0.00
9.82000	3130.86	37.09	65.93	3234.17	25.66	97.70	2471.61	3.92	185.03	3195.12	51.36	102.49	2893.45	-137.34	34.08	2860.74	-136.70	42.29	2092.90	-137.52	84.80	2071.56	-135.49	145.70	3102.69	-53.38	1115.59	0.00	0.00	0.00	3060.94	-59.35	1504.00	2912.47	28.71	1513.31	2110.67	-55.34	1487.27	2476.45	-11.48	1450.01	138.30	1150.77	74.21	727.92	1057.02	74.73	0.00
9.83000	3130.86	37.09	65.93	3234.17	25.66	97.70	2471.61	3.92	185.03	3211.48	51.24	102.12	2893.47	-137.43	33.97	2860.76	-136.84	42.16	2092.90	-137.52	84.80	2071.56	-135.49	145.70	3113.32	-52.60	1113.97	0.00	0.00	0.00	3070.88	-57.77	1502.36	2912.47	28.71	1513.31	2110.67	-55.34	1487.27	2476.45	-11.48	1450.01	137.59	1151.62	73.95	729.15	1056.28	75.31	0.00
9.84000	3130.86	37.09	65.93	3234.17	25.66	97.70	2471.61	3.92	185.03	3223.91	51.05	100.05	2893.92	-137.57	34.11	2860.84	-137.02	42.10	2092.90	-137.52	84.80	2071.56	-135.49	145.70	3124.09	-51.71	1112.38	0.00	0.00	0.00	3080.89	-56.10	1500.81	2912.47	28.71	1513.31	2110.67	-55.34	1487.27	2476.45	-11.48	1450.01	138.76	1150.59	74.52	727.78	1056.56	74.99	0.00
9.85000	3130.86	37.09	65.93	3234.17	25.66	97.70	2471.61	3.92	185.03	3235.88	50.64	98.66	2893.89	-137.74	33.96	2861.04	-137.19	42.08	2092.90	-137.52	84.80	2071.56	-135.49	145.70	3135.10	-50.71	1110.84	0.00	0.00	0.00	3090.87	-54.38	1499.32	2912.47	28.71	1513.31	2110.67	-55.34	1487.27	2476.45	-11.48	1450.01	138.30	1150.94	74.13	725.61	1057.64	74.11	0.00
9.86000	3130.86	37.09	65.93	3234.17	25.66	97.70	2471.61	3.92	185.03	3244.90	49.92	96.11	2894.16	-137.94	34.00	2861.17	-137.34	41.99	2092.90	-137.52	84.80	2071.56	-135.49	145.70	3146.25	-49.61	1109.35	0.00	0.00	0.00	3100.78	-52.64	1497.86	2912.47	28.71	1513.31	2110.67	-55.34	1487.27	2476.45	-11.48	1450.01	138.15	1150.24	74.59	726.60	1056.73	74.61	0.00
9.87000	3130.86	37.09	65.93	3234.17	25.66	97.70	2471.61	3.92	185.03	3244.90	49.92	96.11	2894.32	-138.10	33.90	2861.33	-137.55	41.90	2092.90	-137.52	84.80	2071.56	-135.49	145.70	3157.09	-48.47	1108.00	0.00	0.00	0.00	3110.57	-50.84	1496.45	2912.47	28.71	1513.31	2110.67	-55.34	1487.27	2476.45	-11.48	1450.01	140.35	1149.12	75.11	727.08	1056.90	74.50	0.00
9.88000	3130.86	37.09	65.93	3234.17	25.66	97.70	2471.61	3.92	185.03	3244.90	49.92	96.11	2894.68	-138.22	33.96	2861.47	-137.79	41.79	2092.90	-137.52	84.80	2071.56	-135.49	145.70	3168.05	-47.22	1106.78	0.00	0.00	0.00	3120.25	-49.02	1495.07	2912.47	28.71	1513.31	2110.67	-55.34	1487.27	2476.45	-11.48	1450.01	138.02	1150.77	74.35	725.48	1057.19	74.20	0.00
9.89000	3130.86	37.09	65.93	3234.17	25.66	97.70	2471.61	3.92	185.03	3244.90	49.92	96.11	2894.76	-138.40	33.83	2861.81	-138.01	41.75	2092.90	-137.52	84.80	2071.56	-135.49	145.70	3179.07	-45.91	1105.67	0.00	0.00	0.00	3129.93	-47.17	1493.75	2912.47	28.71	1513.31	2110.67	-55.34	1487.27	2476.45	-11.48	1450.01	138.84	1150.88	74.22	727.75	1057.00	74.76	0.00
9.90000	3130.86	37.09	65.93	3234.17	25.66	97.70	2471.61	3.92	185.03	3244.90	49.92	96.11	2894.78	-138.49	33.71	2862.28	-138.29	41.62	2092.90	-137.52	84.80	2071.56	-135.49	145.70	3190.24	-44.50	1104.72	0.00	0.00	0.00	3139.47	-45.28	1492.55	2912.47	28.71	1513.31	2110.67	-55.34	1487.27	2476.45	-11.48	1450.01	140.80	1150.98	74.40	727.51	1056.99	74.81	0.00
9.91000	3130.86	37.09	65.93	3234.17	25.66	97.70	2471.61	3.92	185.03	3244.90	49.92	96.11	2894.76	-138.63	33.60	2862.95	-138.66	41.25	2092.90	-137.52	84.80	2071.56	-135.49	145.70	3201.41	-43.05	1104.01	0.00	0.00	0.00	3149.30	-43.30	1491.67	2912.47	28.71	1513.31	2110.67	-55.34	1487.27	2476.45	-11.48	1450.01	138.84	1151.01	74.07	727.69	1057.00	74.79	0.00
9.92000	3130.86	37.09	65.93	3234.17	25.66	97.70	2471.61	3.92	185.03	3244.90	49.92	96.11	2894.90	-138.68	33.70	2863.69	-139.14	40.25	2092.90	-137.52	84.80	2071.56	-135.49	145.70	3212.94	-41.48	1103.64	0.00	0.00	0.00	3159.18	-41.20	1491.31	2912.47	28.71	1513.31	2110.67	-55.34	1487.27	2476.45	-11.48	1450.01	138.07	1150.75	74.22	730.03	1056.26	75.55	0.00
9.93000	3130.86	37.09	65.93	3234.17	25.66	97.70	2471.61	3.92	185.03	3244.90	49.92	96.11	2894.93	-138.71	33.76	2864.91	-139.41	39.35	2092.90	-137.52	84.80	2071.56	-135.49	145.70	3224.71	-39.85	1103.59	0.00	0.00	0.00	3169.07	-38.99	1491.31	2912.47	28.71	1513.31	2110.67	-55.34	1487.27	2476.45	-11.48	1450.01	139.33	1150.13	74.56	729.75	1055.87	75.67	0.00
9.94000	3130.86	37.09	65.93	3234.17	25.66	97.70	2471.61	3.92	185.03	3244.90	49.92	96.11	2895.22	-138.64	34.12	2866.51	-139.27	38.75	2092.90	-137.52	84.80	2071.56	-135.49	145.70	3236.63	-38.16	1103.75	0.00	0.00	0.00	3179.24	-36.70	1491.60	2912.47	28.71	1513.31	2110.67	-55.34	1487.27	2476.45	-11.48	1450.01	136.32	1151.64	73.45	728.29	1056.13	75.24	0.00
9.95000	3130.86	37.09	65.93	3234.17	25.66	97.70	2471.61	3.92	185.03	3244.90	49.92	96.11	2895.40	-138.55	34.59	2868.03	-139.07	38.36	2092.90	-137.52	84.80	2071.56	-135.49	145.70	3248.55	-36.37	1104.14	0.00	0.00	0.00	3189.58	-34.38	1492.16	2912.47	28.71	1513.31	2110.67	-55.34	1487.27	2476.45	-11.48	1450.01	136.37	1152.67	73.20	728.72	1055.97	75.52	0.00
9.96000	3130.86	37.09	65.93	3234.17	25.66	97.70	2471.61	3.92	185.03	3244.90	49.92	96.11	2895.49	-138.63	35.08	2869.11	-138.72	38.17	2092.90	-137.52	84.80	2071.56	-135.49	145.70	3260.39	-34.49	1104.82	0.00	0.00	0.00	3199.90	-32.03	1492.69	2912.47	28.71	1513.31	2110.67	-55.34	1487.27	2476.45	-11.48	1450.01	134.06	1151.58	72.93	729.23	1055.97	75.47	0.00
9.97000	3130.86	37.09	65.93	3234.17	25.66	97.70	2471.61	3.92	185.03	3244.90	49.92	96.11	2895.33	-138.65	35.28	2870.25	-138.39	38.56	2092.90	-137.52	84.80	2071.56	-135.49	145.70	3271.91	-32.59	1105.83	0.00	0.00	0.00	3204.56	-30.96	1493.18	2912.47	28.71	1513.31	2110.67	-55.34	1487.27	2476.45	-11.48	1450.01	134.72	1152.28	73.14	728.34	1056.13	75.10	0.00
9.98000	3130.86	37.09	65.93	3234.17	25.66	97.70	2471.61	3.92	185.03	3244.90	49.92	96.11	2895.82	-138.68	35.46	2871.98	-138.10	38.96	2092.90	-137.52	84.80	2071.56	-135.49	145.70	3282.93	-30.72	1107.09	0.00	0.00	0.00	3210.32	-29.69	1494.11	2912.47	28.71	1513.31	2110.67	-55.34	1487.27	2476.45	-11.48	1450.01	134.57	1152.47	72.82	728.91	1056.02	75.33	0.00
9.99000	3130.86	37.09	65.93	3234.17	25.66	97.70	2471.61	3.92	185.03	3244.90	49.92	96.11	2897.59	-139.04	35.28	2874.94	-138.10	39.75	2092.90	-137.52	84.80	2071.56	-135.49	145.70	3293.41	-28.92	1108.46	0.00	0.00	0.00	3223.98	-26.78	1495.98	2912.47	28.71	1513.31	2110.67	-55.34	1487.27	2476.45	-11.48	1450.01	134.28	1152.40	72.61	728.15	1056.01	75.11	0.00
10.00000	3130.86	37.09	65.93	3234.17	25.66	97.70	2471.61	3.92	185.03	3244.90	49.92	96.11	2900.57	-139.94	34.34	2879.26	-138.50	41.15	2092.90	-137.52	84.80	2071.56	-135.49	145.70	3303.43	-27.21	1109.95	0.00	0.00	0.00	3238.86	-23.58	1497.83	2912.47	28.71	1513.31	2110.67	-55.34	1487.27	2476.45	-11.48	1450.01	135.70	1151.87	73.01	729.56	1055.89	75.28	0.00
10.01000	3130.86	37.09	65.93	3234.17	25.66	97.70	2471.61	3.92	185.03	3244.90	49.92	96.11	2905.40	-141.69	33.16	2885.44	-139.49	43.53	2092.90	-137.52	84.80	2071.56	-135.49	145.70	3313.50	-25.53	1111.63	0.00	0.00	0.00	3248.80	-21.54	1499.11	2912.47	28.71	1513.31	2110.67	-55.34	1487.27	2476.45	-11.48	1450.01	135.60	1152.72	72.79	728.36	1055.89	75.27	0.00
10.02000	3130.86	37.09	65.93	3234.17	25.66	97.70	2471.61	3.92	185.03	3244.90	49.92	96.11	2912.77	-144.57	32.28	2894.22	-141.42	47.24	2092.90	-137.52	84.80	2071.56	-135.49	145.70	3323.38	-23.97	1113.44	0.00	0.00	0.00	3258.79	-19.53	1500.38	2912.47	28.71	1513.31	2110.67	-55.34	1487.27	2476.45	-11.48	1450.01	136.18	1151.12	73.51	729.66	1055.56	75.60	0.00
10.03000	3130.86	37.09	65.93	3234.17	25.66	97.70	2471.61	3.92	185.03	3244.90	49.92	96.11	2926.15	-147.00	35.25	2908.26	-143.22	52.78	2092.90	-137.52	84.80	2071.56	-135.49	145.70	3332.72	-22.60	1115.21	0.00	0.00	0.00	3268.84	-17.59	1501.63	2912.47	28.71	1513.31	2110.67	-55.34	1487.27	2476.45	-11.48	1450.01	133.53	1151.74	72.79	728.27	1056.23	74.79	0.00
10.04000	3130.86	37.09	65.93	3234.17	25.66	97.70	2471.61	3.92	185.03	3244.90	49.92	96.11	2945.68	-147.99	41.97	2927.57	-144.18	59.43	2092.90	-137.52	84.80	2071.56	-135.49	145.70	3341.80	-21.42	1116.97	0.00	0.00	0.00	3278.28	-15.79	1502.84	2912.47	28.71	1513.31	2110.67	-55.34	1487.27	2476.45	-11.48	1450.01	134.37	1152.54	72.69	728.62	1056.12	75.12	0.00
10.05000	3130.86	37.09	65.93	3234.17	25.66	97.70	2471.61	3.92	185.03	3244.90	49.92	96.11	2967.59	-149.07	46.39	2949.36	-145.27	64.17	2092.90	-137.52	84.80	2071.56	-135.49	145.70	3350.98	-20.41	1118.78	0.00	0.00	0.00	3287.86	-14.08	1504.12	2912.47	28.71	1513.31	2110.67	-55.34	1487.27	2476.45	-11.48	1450.01	135.65	1151.44	72.97	728.38	1055.76	75.28	0.00
10.06000	3130.86	37.09	65.93	3234.17	25.66	97.70	2471.61	3.92	185.03	3244.90	49.92	96.11	2989.83	-150.56	49.63	2971.76	-146.73	67.70	2092.90	-137.52	84.80	2071.56	-135.49	145.70	3350.98	-20.41	1118.78	0.00	0.00	0.00	3287.86	-14.08	1504.12	2912.47	28.71	1513.31	2110.67	-55.34	1487.27	2476.45	-11.48	1450.01	135.13	1151.97	72.86	727.52	1056.01	74.81	0.00
10.07000	3130.86	37.09	65.93	3234.17	25.66	97.70	2471.61	3.92	185.03	3244.90	49.92	96.11	3013.60	-152.53	52.42	2994.30	-148.60	69.84	2092.90	-137.52	84.80	2071.56	-135.49	145.70	3350.98	-20.41	1118.78	0.00	0.00	0.00	3287.86	-14.08	1504.12	2912.47	28.71	1513.31	2110.67	-55.34	1487.27	2476.45	-11.48	1450.01	136.73	1151.82	73.39	725.44	1056.80	74.24	0.00
10.08000	3130.86	37.09	65.93	3234.17	25.66	97.70	2471.61	3.92	185.03	3244.90	49.92	96.11	3037.81	-155.76	54.40	3017.80	-151.28	71.38	2092.90	-137.52	84.80	2071.56	-135.49	145.70	3350.98	-20.41	1118.78	0.00	0.00	0.00	3287.86	-14.08	1504.12	2912.47	28.71	1513.31	2110.67	-55.34	1487.27	2476.45	-11.48	1450.01	135.88	1151.83	73.00	726.80	1056.57	74.47	0.00
10.09000	3130.86	37.09	65.93	3234.17	25.66	97.70	2471.61	3.92	185.03	3244.90	49.92	96.11	3064.22	-159.42	56.57	3043.30	-154.45	72.92	2092.90	-137.52	84.80	2071.56	-135.49	145.70	3350.98	-20.41	1118.78	0.00	0.00	0.00	3287.86	-14.08	1504.12	2912.47	28.71	1513.31	2110.67	-55.34	1487.27	2476.45	-11.48	1450.01	135.84	1151.06	73.27	728.17	1055.93	74.86	0.00
10.10000	3130.86	37.09	65.93	3234.17	25.66	97.70	2471.61	3.92	185.03	3244.90	49.92	96.11	3091.45	-163.26	58.05	3069.76	-157.61	73.76	2092.90	-137.52	84.80	2071.56	-135.49	145.70	3350.98	-20.41	1118.78	0.00	0.00	0.00	3287.86	-14.08	1504.12	2912.47	28.71	1513.31	2110.67	-55.34	1487.27	2476.45	-11.48	1450.01	135.84	1151.20	73.34	728.11	1056.01	74.81	0.00
10.11000	3130.86	37.09	65.93	3234.17	25.66	97.70	2471.61	3.92	185.03	3244.90	49.92	96.11	3119.12	-167.07	58.69	3097.42	-160.66	73.98	2092.90	-137.52	84.80	2071.56	-135.49	145.70	3350.98	-20.41	1118.78	0.00	0.00	0.00	3287.86	-14.08	1504.12	2912.47	28.71	1513.31	2110.67	-55.34	1487.27	2476.45	-11.48	1450.01	134.97	1151.62	73.23	727.88	1056.53	74.82	0.00
10.12000	3130.86	37.09	65.93	3234.17	25.66	97.70	2471.61	3.92	185.03	3244.90	49.92	96.11	3147.64	-170.40	58.52	3125.30	-163.56	73.06	2092.90	-137.52	84.80	2071.56	-135.49	145.70	3350.98	-20.41	1118.78	0.00	0.00	0.00	3287.86	-14.08	1504.12	2912.47	28.71	1513.31	2110.67	-55.34	1487.27	2476.45	-11.48	1450.01	131.83	1152.55	72.26	729.46	1056.23	75.14	0.00
10.13000	3130.86	37.09	65.93	3234.17	25.66	97.70	2471.61	3.92	185.03	3244.90	49.92	96.11	3177.28	-173.18	58.10	3154.50	-165.92	72.21	2092.90	-137.52	84.80	2071.56	-135.49	145.70	3350.98	-20.41	1118.78	0.00	0.00	0.00	3287.86	-14.08	1504.12	2912.47	28.71	1513.31	2110.67	-55.34	1487.27	2476.45	-11.48	1450.01	133.41	1152.83	72.45	729.68	1055.84	75.24	0.00
10.14000	3130.86	37.09	65.93	3234.17	25.66	97.70	2471.61	3.92	185.03	3244.90	49.92	96.11	3207.66	-175.71	57.82	3183.29	-168.30	69.90	2092.90	-137.52	84.80	2071.56	-135.49	145.70	3350.98	-20.41	1118.78	0.00	0.00	0.00	3287.86	-14.08	1504.12	2912.47	28.71	1513.31	2110.67	-55.34	1487.27	2476.45	-11.48	1450.01	132.69	1152.03	72.64	729.55	1055.47	75.58	0.00
10.15000	3130.86	37.09	65.93	3234.17	25.66	97.70	2471.61	3.92	185.03	3244.90	49.92	96.11	3207.66	-175.71	57.82	3213.63	-170.36	68.57	2092.90	-137.52	84.80	2071.56	-135.49	145.70	3350.98	-20.41	1118.78	0.00	0.00	0.00	3287.86	-14.08	1504.12	2912.47	28.71	1513.31	2110.67	-55.34	1487.27	2476.45	-11.48	1450.01	131.99	1151.91	72.43	729.88	1055.86	75.58	0.00
10.16000	3130.86	37.09	65.93	3234.17	25.66	97.70	2471.61	3.92	185.03	3244.90	49.92	96.11	3207.66	-175.71	57.82	3213.63	-170.36	68.57	2092.90	-137.52	84.80	2071.56	-135.49	145.70	3350.98	-20.41	1118.78	0.00	0.00	0.00	3287.86	-14.08	1504.12	2912.47	28.71	1513.31	2110.67	-55.34	1487.27	2476.45	-11.48	1450.01	134.45	1151.57	72.93	730.04	1056.77	75.18	0.00
10.17000	3130.86	37.09	65.93	3234.17	25.66	97.70	2471.61	3.92	185.03	3244.90	49.92	96.11	3207.66	-175.71	57.82	3213.63	-170.36	68.57	2092.90	-137.52	84.80	2071.56	-135.49	145.70	3350.98	-20.41	1118.78	0.00	0.00	0.00	3287.86	-14.08	1504.12	2912.47	28.71	1513.31	2110.67	-55.34	1487.27	2476.45	-11.48	1450.01	132.07	1151.24	72.93	729.76	1056.99	74.86	0.00
10.18000	3130.86	37.09	65.93	3234.17	25.66	97.70	2471.61	3.92	185.03	3244.90	49.92	96.11	3207.66	-175.71	57.82	3213.63	-170.36	68.57	2092.90	-137.52	84.80	2071.56	-135.49	145.70	3350.98	-20.41	1118.78	0.00	0.00	0.00	3287.86	-14.08	1504.12	2912.47	28.71	1513.31	2110.67	-55.34	1487.27	2476.45	-11.48	1450.01	135.05	1149.76	74.12	729.43	1056.88	74.79	0.00
10.19000	3130.86	37.09	65.93	3234.17	25.66	97.70	2471.61	3.92	185.03	3244.90	49.92	96.11	3207.66	-175.71	57.82	3213.63	-170.36	68.57	2092.90	-137.52	84.80	2071.56	-135.49	145.70	3350.98	-20.41	1118.78	0.00	0.00	0.00	3287.86	-14.08	1504.12	2912.47	28.71	1513.31	2110.67	-55.34	1487.27	2476.45	-11.48	1450.01	133.89	1153.33	72.71	729.00	1056.56	74.82	0.00
10.20000	3130.86	37.09	65.93	3234.17	25.66	97.70	2471.61	3.92	185.03	3244.90	49.92	96.11	3207.66	-175.71	57.82	3213.63	-170.36	68.57	2092.90	-137.52	84.80	2071.56	-135.49	145.70	3350.98	-20.41	1118.78	0.00	0.00	0.00	3287.86	-14.08	1504.12	2912.47	28.71	1513.31	2110.67	-55.34	1487.27	2476.45	-11.48	1450.01	133.18	1152.38	72.72	729.09	1056.66	74.87	0.00
10.21000	3130.86	37.09	65.93	3234.17	25.66	97.70	2471.61	3.92	185.03	3244.90	49.92	96.11	3207.66	-175.71	57.82	3213.63	-170.36	68.57	2092.90	-137.52	84.80	2071.56	-135.49	145.70	3350.98	-20.41	1118.78	0.00	0.00	0.00	3287.86	-14.08	1504.12	2912.47	28.71	1513.31	2110.67	-55.34	1487.27	2476.45	-11.48	1450.01	131.86	1152.61	72.65	727.67	1056.53	74.75	0.00
10.22000	3130.86	37.09	65.93	3234.17	25.66	97.70	2471.61	3.92	185.03	3244.90	49.92	96.11	3207.66	-175.71	57.82	3213.63	-170.36	68.57	2092.90	-137.52	84.80	2071.56	-135.49	145.70	3350.98	-20.41	1118.78	0.00	0.00	0.00	3287.86	-14.08	1504.12	2912.47	28.71	1513.31	2110.67	-55.34	1487.27	2476.45	-11.48	1450.01	129.72	1152.51	72.15	728.52	1056.07	75.23	0.00
10.23000	3130.86	37.09	65.93	3234.17	25.66	97.70	2471.61	3.92	185.03	3244.90	49.92	96.11	3207.66	-175.71	57.82	3213.63	-170.36	68.57	2092.90	-137.52	84.80	2071.56	-135.49	145.70	3350.98	-20.41	1118.78	0.00	0.00	0.00	3287.86	-14.08	1504.12	2912.47	28.71	1513.31	2110.67	-55.34	1487.27	2476.45	-11.48	1450.01	129.87	1152.61	72.26	730.50	1056.30	75.35	0.00
10.24000	3130.86	37.09	65.93	3234.17	25.66	97.70	2471.61	3.92	185.03	3244.90	49.92	96.11	3207.66	-175.71	57.82	3213.63	-170.36	68.57	2092.90	-137.52	84.80	2071.56	-135.49	145.70	3350.98	-20.41	1118.78	0.00	0.00	0.00	3287.86	-14.08	1504.12	2912.47	28.71	1513.31	2110.67	-55.34	1487.27	2476.45	-11.48	1450.01	129.42	1153.98	71.75	731.19	1055.73	75.82	0.00
10.25000	3130.86	37.09	65.93	3234.17	25.66	97.70	2471.61	3.92	185.03	3244.90	49.92	96.11	3207.66	-175.71	57.82	3213.63	-170.36	68.57	2092.90	-137.52	84.80	2071.56	-135.49	145.70	3350.98	-20.41	1118.78	0.00	0.00	0.00	3287.86	-14.08	1504.12	2912.47	28.71	1513.31	2110.67	-55.34	1487.27	2476.45	-11.48	1450.01	131.79	1152.58	72.60	729.62	1055.50	75.44	0.00
10.26000	3130.86	37.09	65.93	3234.17	25.66	97.70	2471.61	3.92	185.03	3244.90	49.92	96.11	3207.66	-175.71	57.82	3213.63	-170.36	68.57	2092.90	-137.52	84.80	2071.56	-135.49	145.70	3350.98	-20.41	1118.78	0.00	0.00	0.00	3287.86	-14.08	1504.12	2912.47	28.71	1513.31	2110.67	-55.34	1487.27	2476.45	-11.48	1450.01	132.28	1152.09	72.58	729.55	1056.31	75.18	0.00
10.27000	3130.86	37.09	65.93	3234.17	25.66	97.70	2471.61	3.92	185.03	3244.90	49.92	96.11	3207.66	-175.71	57.82	3213.63	-170.36	68.57	2092.90	-137.52	84.80	2071.56	-135.49	145.70	3350.98	-20.41	1118.78	0.00	0.00	0.00	3287.86	-14.08	1504.12	2912.47	28.71	1513.31	2110.67	-55.34	1487.27	2476.45	-11.48	1450.01	135.48	1151.60	73.42	728.72	1056.38	74.93	0.00
10.28000	3130.86	37.09	65.93	3234.17	25.66	97.70	2471.61	3.92	185.03	3244.90	49.92	96.11	3207.66	-175.71	57.82	3213.63	-170.36	68.57	2092.90	-137.52	84.80	2071.56	-135.49	145.70	3350.98	-20.41	1118.78	0.00	0.00	0.00	3287.86	-14.08	1504.12	2912.47	28.71	1513.31	2110.67	-55.34	1487.27	2476.45	-11.48	1450.01	132.33	1151.65	72.94	728.92	1056.60	75.07	0.00
10.29000	3130.86	37.09	65.93	3234.17	25.66	97.70	2471.61	3.92	185.03	3244.90	49.92	96.11	3207.66	-175.71	57.82	3213.63	-170.36	68.57	2092.90	-137.52	84.80	2071.56	-135.49	145.70	3350.98	-20.41	1118.78	0.00	0.00	0.00	3287.86	-14.08	1504.12	2912.47	28.71	1513.31	2110.67	-55.34	1487.27	2476.45	-11.48	1450.01	131.90	1151.12	72.89	729.40	1056.04	75.56	0.00
10.30000	3130.86	37.09	65.93	3234.17	25.66	97.70	2471.61	3.92	185.03	3244.90	49.92	96.11	3207.66	-175.71	57.82	3213.63	-170.36	68.57	2092.90	-137.52	84.80	2071.56	-135.49	145.70	3350.98	-20.41	1118.78	0.00	0.00	0.00	3287.86	-14.08	1504.12	2912.47	28.71	1513.31	2110.67	-55.34	1487.27	2476.45	-11.48	1450.01	134.27	1150.88	73.38	728.16	1055.38	75.62	0.00
10.31000	3130.86	37.09	65.93	3234.17	25.66	97.70	2471.61	3.92	185.03	3244.90	49.92	96.11	3207.66	-175.71	57.82	3213.63	-170.36	68.57	2092.90	-137.52	84.80	2071.56	-135.49	145.70	3350.98	-20.41	1118.78	0.00	0.00	0.00	3287.86	-14.08	1504.12	2912.47	28.71	1513.31	2110.67	-55.34	1487.27	2476.45	-11.48	1450.01	133.71	1152.78	72.72	728.70	1055.96	75.47	0.00
10.32000	3130.86	37.09	65.93	3234.17	25.66	97.70	2471.61	3.92	185.03	3244.90	49.92	96.11	3207.66	-175.71	57.82	3213.63	-170.36	68.57	2092.90	-137.52	84.80	2071.56	-135.49	145.70	3350.98	-20.41	1118.78	0.00	0.00	0.00	3287.86	-14.08	1504.12	2912.47	28.71	1513.31	2110.67	-55.34	1487.27	2476.45	-11.48	1450.01	135.32	1151.94	73.14	727.86	1055.93	75.28	0.00
10.33000	3130.86	37.09	65.93	3234.17	25.66	97.70	2471.61	3.92	185.03	3244.90	49.92	96.11	3207.66	-175.71	57.82	3213.63	-170.36	68.57	2092.90	-137.52	84.80	2071.56	-135.49	145.70	3350.98	-20.41	1118.78	0.00	0.00	0.00	3287.86	-14.08	1504.12	2912.47	28.71	1513.31	2110.67	-55.34	1487.27	2476.45	-11.48	1450.01	134.07	1152.56	72.69	725.64	1057.46	74.32	0.00
10.34000	3130.86	37.09	65.93	3234.17	25.66	97.70	2471.61	3.92	185.03	3244.90	49.92	96.11	3207.66	-175.71	57.82	3213.63	-170.36	68.57	2092.90	-137.52	84.80	2071.56	-135.49	145.70	3350.98	-20.41	1118.78	0.00	0.00	0.00	3287.86	-14.08	1504.12	2912.47	28.71	1513.31	2110.67	-55.34	1487.27	2476.45	-11.48	1450.01	134.89	1153.64	72.58	725.79	1056.70	74.67	0.00
10.35000	3130.86	37.09	65.93	3234.17	25.66	97.70	2471.61	3.92	185.03	3244.90	49.92	96.11	3207.66	-175.71	57.82	3213.63	-170.36	68.57	2092.90	-137.52	84.80	2071.56	-135.49	145.70	3350.98	-20.41	1118.78	0.00	0.00	0.00	3287.86	-14.08	1504.12	2912.47	28.71	1513.31	2110.67	-55.34	1487.27	2476.45	-11.48	1450.01	136.65	1152.36	73.14	725.98	1057.64	74.39	0.00
10.36000	3130.86	37.09	65.93	3234.17	25.66	97.70	2471.61	3.92	185.03	3244.90	49.92	96.11	3207.66	-175.71	57.82	3213.63	-170.36	68.57	2092.90	-137.52	84.80	2071.56	-135.49	145.70	3350.98	-20.41	1118.78	0.00	0.00	0.00	3287.86	-14.08	1504.12	2912.47	28.71	1513.31	2110.67	-55.34	1487.27	2476.45	-11.48	1450.01	136.22	1151.64	73.43	726.21	1058.03	74.18	0.00
10.37000	3130.86	37.09	65.93	3234.17	25.66	97.70	2471.61	3.92	185.03	3244.90	49.92	96.11	3207.66	-175.71	57.82	3213.63	-170.36	68.57	2092.90	-137.52	84.80	2071.56	-135.49	145.70	3350.98	-20.41	1118.78	0.00	0.00	0.00	3287.86	-14.08	1504.12	2912.47	28.71	1513.31	2110.67	-55.34	1487.27	2476.45	-11.48	1450.01	137.91	1151.30	73.70	726.67	1056.48	74.85	0.00
10.38000	3130.86	37.09	65.93	3234.17	25.66	97.70	2471.61	3.92	185.03	3244.90	49.92	96.11	3207.66	-175.71	57.82	3213.63	-170.36	68.57	2092.90	-137.52	84.80	2071.56	-135.49	145.70	3350.98	-20.41	1118.78	0.00	0.00	0.00	3287.86	-14.08	1504.12	2912.47	28.71	1513.31	2110.67	-55.34	1487.27	2476.45	-11.48	1450.01	137.64	1152.70	73.18	725.95	1057.13	74.54	0.00
10.39000	3130.86	37.09	65.93	3234.17	25.66	97.70	2471.61	3.92	185.03	3244.90	49.92	96.11	3207.66	-175.71	57.82	3213.63	-170.36	68.57	2092.90	-137.52	84.80	2071.56	-135.49	145.70	3350.98	-20.41	1118.78	0.00	0.00	0.00	3287.86	-14.08	1504.12	2912.47	28.71	1513.31	2110.67	-55.34	1487.27	2476.45	-11.48	1450.01	135.56	1151.89	73.05	726.68	1056.81	74.94	0.00
10.40000	3130.86	37.09	65.93	3234.17	25.66	97.70	2471.61	3.92	185.03	3244.90	49.92	96.11	3207.66	-175.71	57.82	3213.63	-170.36	68.57	2092.90	-137.52	84.80	2071.56	-135.49	145.70	3350.98	-20.41	1118.78	0.00	0.00	0.00	3287.86	-14.08	1504.12	2912.47	28.71	1513.31	2110.67	-55.34	1487.27	2476.45	-11.48	1450.01	137.13	1152.09	73.27	726.69	1056.07	75.08	0.00
10.41000	3130.86	37.09	65.93	3234.17	25.66	97.70	2471.61	3.92	185.03	3244.90	49.92	96.11	3207.66	-175.71	57.82	3213.63	-170.36	68.57	2092.90	-137.52	84.80	2071.56	-135.49	145.70	3350.98	-20.41	1118.78	0.00	0.00	0.00	3287.86	-14.08	1504.12	2912.47	28.71	1513.31	2110.67	-55.34	1487.27	2476.45	-11.48	1450.01	138.48	1152.41	73.43	724.88	1057.79	74.10	0.00
10.42000	3130.86	37.09	65.93	3234.17	25.66	97.70	2471.61	3.92	185.03	3244.90	49.92	96.11	3207.66	-175.71	57.82	3213.63	-170.36	68.57	2092.90	-137.52	84.80	2071.56	-135.49	145.70	3350.98	-20.41	1118.78	0.00	0.00	0.00	3287.86	-14.08	1504.12	2912.47	28.71	1513.31	2110.67	-55.34	1487.27	2476.45	-11.48	1450.01	136.88	1151.48	73.51	725.69	1057.72	74.26	0.00
10.43000	3130.86	37.09	65.93	3234.17	25.66	97.70	2471.61	3.92	185.03	3244.90	49.92	96.11	3207.66	-175.71	57.82	3213.63	-170.36	68.57	2092.90	-137.52	84.80	2071.56	-135.49	145.70	3350.98	-20.41	1118.78	0.00	0.00	0.00	3287.86	-14.08	1504.12	2912.47	28.71	1513.31	2110.67	-55.34	1487.27	2476.45	-11.48	1450.01	138.78	1152.01	73.64	726.28	1057.43	74.44	0.00
10.44000	3130.86	37.09	65.93	3234.17	25.66	97.70	2471.61	3.92	185.03	3244.90	49.92	96.11	3207.66	-175.71	57.82	3213.63	-170.36	68.57	2092.90	-137.52	84.80	2071.56	-135.49	145.70	3350.98	-20.41	1118.78	0.00	0.00	0.00	3287.86	-14.08	1504.12	2912.47	28.71	1513.31	2110.67	-55.34	1487.27	2476.45	-11.48	1450.01	138.61	1152.83	73.46	728.21	1056.73	75.05	0.00
10.45000	3130.86	37.09	65.93	3234.17	25.66	97.70	2471.61	3.92	185.03	3244.90	49.92	96.11	3207.66	-175.71	57.82	3213.63	-170.36	68.57	2092.90	-137.52	84.80	2071.56	-135.49	145.70	3350.98	-20.41	1118.78	0.00	0.00	0.00	3287.86	-14.08	1504.12	2912.47	28.71	1513.31	2110.67	-55.34	1487.27	2476.45	-11.48	1450.01	137.44	1151.49	73.76	728.73	1056.05	75.44	0.00
10.46000	3130.86	37.09	65.93	3234.17	25.66	97.70	2471.61	3.92	185.03	3244.90	49.92	96.11	3207.66	-175.71	57.82	3213.63	-170.36	68.57	2092.90	-137.52	84.80	2071.56	-135.49	145.70	3350.98	-20.41	1118.78	0.00	0.00	0.00	3287.86	-14.08	1504.12	2912.47	28.71	1513.31	2110.67	-55.34	1487.27	2476.45	-11.48	1450.01	138.02	1150.58	73.87	727.40	1057.07	74.78	0.00
10.47000	3130.86	37.09	65.93	3234.17	25.66	97.70	2471.61	3.92	185.03	3244.90	49.92	96.11	3207.66	-175.71	57.82	3213.63	-170.36	68.57	2092.90	-137.52	84.80	2071.56	-135.49	145.70	3350.98	-20.41	1118.78	0.00	0.00	0.00	3287.86	-14.08	1504.12	2912.47	28.71	1513.31	2110.67	-55.34	1487.27	2476.45	-11.48	1450.01	138.99	1150.42	74.29	727.56	1056.34	75.03	0.00
10.48000	3130.86	37.09	65.93	3234.17	25.66	97.70	2471.61	3.92	185.03	3244.90	49.92	96.11	3207.66	-175.71	57.82	3213.63	-170.36	68.57	2092.90	-137.52	84.80	2071.56	-135.49	145.70	3350.98	-20.41	1118.78	0.00	0.00	0.00	3287.86	-14.08	1504.12	2912.47	28.71	1513.31	2110.67	-55.34	1487.27	2476.45	-11.48	1450.01	140.69	1149.63	74.79	729.08	1055.48	75.57	0.00
10.49000	3130.86	37.09	65.93	3234.17	25.66	97.70	2471.61	3.92	185.03	3244.90	49.92	96.11	3207.66	-175.71	57.82	3213.63	-170.36	68.57	2092.90	-137.52	84.80	2071.56	-135.49	145.70	3350.98	-20.41	1118.78	0.00	0.00	0.00	3287.86	-14.08	1504.12	2912.47	28.71	1513.31	2110.67	-55.34	1487.27	2476.45	-11.48	1450.01	137.17	1150.86	73.38	729.04	1055.56	75.45	0.00
10.50000	3130.86	37.09	65.93	3234.17	25.66	97.70	2471.61	3.92	185.03	3244.90	49.92	96.11	3207.66	-175.71	57.82	3213.63	-170.36	68.57	2092.90	-137.52	84.80	2071.56	-135.49	145.70	3350.98	-20.41	1118.78	0.00	0.00	0.00	3287.86	-14.08	1504.12	2912.47	28.71	1513.31	2110.67	-55.34	1487.27	2476.45	-11.48	1450.01	137.92	1150.55	73.94	728.45	1056.16	75.11	0.00
10.51000	3130.86	37.09	65.93	3234.17	25.66	97.70	2471.61	3.92	185.03	3244.90	49.92	96.11	3207.66	-175.71	57.82	3213.63	-170.36	68.57	2092.90	-137.52	84.80	2071.56	-135.49	145.70	3350.98	-20.41	1118.78	0.00	0.00	0.00	3287.86	-14.08	1504.12	2912.47	28.71	1513.31	2110.67	-55.34	1487.27	2476.45	-11.48	1450.01	138.73	1150.73	74.11	728.57	1055.86	75.13	0.00
10.52000	3130.86	37.09	65.93	3234.17	25.66	97.70	2471.61	3.92	185.03	3244.90	49.92	96.11	3207.66	-175.71	57.82	3213.63	-170.36	68.57	2092.90	-137.52	84.80	2071.56	-135.49	145.70	3350.98	-20.41	1118.78	0.00	0.00	0.00	3287.86	-14.08	1504.12	2912.47	28.71	1513.31	2110.67	-55.34	1487.27	2476.45	-11.48	1450.01	137.76	1150.69	73.69	727.13	1056.32	74.67	0.00
10.53000	3130.86	37.09	65.93	3234.17	25.66	97.70	2471.61	3.92	185.03	3244.90	49.92	96.11	3207.66	-175.71	57.82	3213.63	-170.36	68.57	2092.90	-137.52	84.80	2071.56	-135.49	145.70	3350.98	-20.41	1118.78	0.00	0.00	0.00	3287.86	-14.08	1504.12	2912.47	28.71	1513.31	2110.67	-55.34	1487.27	2476.45	-11.48	1450.01	139.60	1150.40	73.77	727.61	1056.37	74.91	0.00
10.54000	3130.86	37.09	65.93	3234.17	25.66	97.70	2471.61	3.92	185.03	3244.90	49.92	96.11	3207.66	-175.71	57.82	3213.63	-170.36	68.57	2092.90	-137.52	84.80	2071.56	-135.49	145.70	3350.98	-20.41	1118.78	0.00	0.00	0.00	3287.86	-14.08	1504.12	2912.47	28.71	1513.31	2110.67	-55.34	1487.27	2476.45	-11.48	1450.01	139.43	1149.78	74.11	727.37	1056.27	74.95	0.00
10.55000	3130.86	37.09	65.93	3234.17	25.66	97.70	2471.61	3.92	185.03	3244.90	49.92	96.11	3207.66	-175.71	57.82	3213.63	-170.36	68.57	2092.90	-137.52	84.80	2071.56	-135.49	145.70	3350.98	-20.41	1118.78	0.00	0.00	0.00	3287.86	-14.08	1504.12	2912.47	28.71	1513.31	2110.67	-55.34	1487.27	2476.45	-11.48	1450.01	141.75	1148.55	75.08	728.22	1055.97	75.03	0.00
10.56000	3130.86	37.09	65.93	3234.17	25.66	97.70	2471.61	3.92	185.03	3244.90	49.92	96.11	3207.66	-175.71	57.82	3213.63	-170.36	68.57	2092.90	-137.52	84.80	2071.56	-135.49	145.70	3350.98	-20.41	1118.78	0.00	0.00	0.00	3287.86	-14.08	1504.12	2912.47	28.71	1513.31	2110.67	-55.34	1487.27	2476.45	-11.48	1450.01	140.74	1149.04	74.65	728.09	1055.91	75.00	0.00
10.57000	3130.86	37.09	65.93	3234.17	25.66	97.70	2471.61	3.92	185.03	3244.90	49.92	96.11	3207.66	-175.71	57.82	3213.63	-170.36	68.57	2092.90	-137.52	84.80	2071.56	-135.49	145.70	3350.98	-20.41	1118.78	0.00	0.00	0.00	3287.86	-14.08	1504.12	2912.47	28.71	1513.31	2110.67	-55.34	1487.27	2476.45	-11.48	1450.01	142.36	1148.19	75.30	727.86	1055.84	75.08	0.00
10.58000	3130.86	37.09	65.93	3234.17	25.66	97.70	2471.61	3.92	185.03	3244.90	49.92	96.11	3207.66	-175.71	57.82	3213.63	-170.36	68.57	2092.90	-137.52	84.80	2071.56	-135.49	145.70	3350.98	-20.41	1118.78	0.00	0.00	0.00	3287.86	-14.08	1504.12	2912.47	28.71	1513.31	2110.67	-55.34	1487.27	2476.45	-11.48	1450.01	143.77	1148.86	75.20	725.95	1057.14	74.25	0.00
10.59000	3130.86	37.09	65.93	3234.17	25.66	97.70	2471.61	3.92	185.03	3244.90	49.92	96.11	3207.66	-175.71	57.82	3213.63	-170.36	68.57	2092.90	-137.52	84.80	2071.56	-135.49	145.70	3350.98	-20.41	1118.78	0.00	0.00	0.00	3287.86	-14.08	1504.12	2912.47	28.71	1513.31	2110.67	-55.34	1487.27	2476.45	-11.48	1450.01	142.41	1148.55	75.25	725.94	1055.98	74.62	0.00
10.60000	3130.86	37.09	65.93	3234.17	25.66	97.70	2471.61	3.92	185.03	3244.90	49.92	96.11	3207.66	-175.71	57.82	3213.63	-170.36	68.57	2092.90	-137.52	84.80	2071.56	-135.49	145.70	3350.98	-20.41	1118.78	0.00	0.00	0.00	3287.86	-14.08	1504.12	2912.47	28.71	1513.31	2110.67	-55.34	1487.27	2476.45	-11.48	1450.01	141.60	1149.49	74.86	726.70	1056.21	74.74	0.00
10.61000	3130.86	37.09	65.93	3234.17	25.66	97.70	2471.61	3.92	185.03	3244.90	49.92	96.11	3207.66	-175.71	57.82	3213.63	-170.36	68.57	2092.90	-137.52	84.80	2071.56	-135.49	145.70	3350.98	-20.41	1118.78	0.00	0.00	0.00	3287.86	-14.08	1504.12	2912.47	28.71	1513.31	2110.67	-55.34	1487.27	2476.45	-11.48	1450.01	143.70	1149.79	75.16	726.43	1057.24	74.45	0.00
10.62000	3130.86	37.09	65.93	3234.17	25.66	97.70	2471.61	3.92	185.03	3244.90	49.92	96.11	3207.66	-175.71	57.82	3213.63	-170.36	68.57	2092.90	-137.52	84.80	2071.56	-135.49	145.70	3350.98	-20.41	1118.78	0.00	0.00	0.00	3287.86	-14.08	1504.12	2912.47	28.71	1513.31	2110.67	-55.34	1487.27	2476.45	-11.48	1450.01	144.62	1147.23	76.32	727.08	1056.73	74.82	0.00
10.63000	3130.86	37.09	65.93	3234.17	25.66	97.70	2471.61	3.92	185.03	3244.90	49.92	96.11	3207.66	-175.71	57.82	3213.63	-170.36	68.57	2092.90	-137.52	84.80	2071.56	-135.49	145.70	3350.98	-20.41	1118.78	0.00	0.00	0.00	3287.86	-14.08	1504.12	2912.47	28.71	1513.31	2110.67	-55.34	1487.27	2476.45	-11.48	1450.01	145.48	1148.16	76.29	726.70	1057.15	74.62	0.00
10.64000	3130.86	37.09	65.93	3234.17	25.66	97.70	2471.61	3.92	185.03	3244.90	49.92	96.11	3207.66	-175.71	57.82	3213.63	-170.36	68.57	2092.90	-137.52	84.80	2071.56	-135.49	145.70	3350.98	-20.41	1118.78	0.00	0.00	0.00	3287.86	-14.08	1504.12	2912.47	28.71	1513.31	2110.67	-55.34	1487.27	2476.45	-11.48	1450.01	145.48	1148.16	76.29	726.70	1057.15	74.62	0.00
[truncated: 35 more columns]
