# Supplementary material for: The impact of mobile phone use on where we look and how we walk when negotiating floor based obstacles
Source: PLoS One. 2017 Jun 30;12(6):e0179802. doi: 10.1371/journal.pone.0179802 (PMC5493336; doi:10.1371/journal.pone.0179802)
Supplement: S1 File — (ZIP) [file pone.0179802.s001.zip › Gait/PP10/SW no obs read 3.txt]

CODAmotion Analysis Text
Codamotion Analysis Text Save of: SW no obs read 3.mdf
Time	Markers
Time	1:LTOE.X	1:LTOE.Y	1:LTOE.Z	2:L2nd.X	2:L2nd.Y	2:L2nd.Z	3:LHEE.X	3:LHEE.Y	3:LHEE.Z	4:LANK.X	4:LANK.Y	4:LANK.Z	5:RTOE.X	5:RTOE.Y	5:RTOE.Z	6:R2nd.X	6:R2nd.Y	6:R2nd.Z	7:RHEE.X	7:RHEE.Y	7:RHEE.Z	8:RANK.X	8:RANK.Y	8:RANK.Z	9:STRN.X	9:STRN.Y	9:STRN.Z	10:Marker 10.X	10:Marker 10.Y	10:Marker 10.Z	11:FRHD.X	11:FRHD.Y	11:FRHD.Z	12:FLHD.X	12:FLHD.Y	12:FLHD.Z	13:BRHD.X	13:BRHD.Y	13:BRHD.Z	14:BLHD.X	14:BLHD.Y	14:BLHD.Z	15:BLSTEP.X	15:BLSTEP.Y	15:BLSTEP.Z	16:FLSTEP.X	16:FLSTEP.Y	16:FLSTEP.Z	17:BRSTEP.X
(s)	(mm)	(mm)	(mm)	(mm)	(mm)	(mm)	(mm)	(mm)	(mm)	(mm)	(mm)	(mm)	(mm)	(mm)	(mm)	(mm)	(mm)	(mm)	(mm)	(mm)	(mm)	(mm)	(mm)	(mm)	(mm)	(mm)	(mm)	(mm)	(mm)	(mm)	(mm)	(mm)	(mm)	(mm)	(mm)	(mm)	(mm)	(mm)	(mm)	(mm)	(mm)	(mm)	(mm)	(mm)	(mm)	(mm)	(mm)	(mm)	(mm)
0.00000	-3603.95	159.75	21.57	-3636.18	171.46	35.94	-3650.53	161.33	24.92	-3689.49	217.99	64.54	-3465.29	-26.73	22.08	-3609.22	-48.68	24.97	-3256.08	315.51	-1.67	-3181.66	295.20	31.17	-3579.30	117.95	1105.82	0.00	0.00	0.00	113.04	947.18	63.38	591.08	859.13	58.62	-2911.75	238.29	1163.94	-3676.98	96.33	1471.83	107.00	872.88	56.77	539.15	784.46	55.19	0.00
0.01000	-3603.95	159.75	21.57	-3636.18	171.46	35.94	-3650.53	161.33	24.92	-3689.49	217.99	64.54	-3465.29	-26.73	22.08	-3609.22	-48.68	24.97	-3256.08	315.51	-1.67	-3181.66	295.20	31.17	-3579.30	117.95	1105.82	0.00	0.00	0.00	113.04	947.18	63.38	591.08	859.13	58.62	-2911.75	238.29	1163.94	-3676.98	96.33	1471.83	107.00	872.88	56.77	539.15	784.46	55.19	0.00
0.02000	-3603.95	159.75	21.57	-3636.18	171.46	35.94	-3650.53	161.33	24.92	-3689.49	217.99	64.54	-3465.29	-26.73	22.08	-3609.22	-48.68	24.97	-3256.08	315.51	-1.67	-3181.66	295.20	31.17	-3579.30	117.95	1105.82	0.00	0.00	0.00	113.04	947.18	63.38	591.08	859.13	58.62	-2911.75	238.29	1163.94	-3676.98	96.33	1471.83	107.00	872.88	56.77	539.15	784.46	55.19	0.00
0.03000	-3603.95	159.75	21.57	-3636.18	171.46	35.94	-3650.53	161.33	24.92	-3689.49	217.99	64.54	-3465.29	-26.73	22.08	-3609.22	-48.68	24.97	-3256.42	315.55	-1.66	-3182.09	295.25	31.17	-3579.30	117.95	1105.82	0.00	0.00	0.00	112.90	947.17	63.42	590.86	859.10	58.68	-2912.48	238.35	1164.24	-3676.98	96.33	1471.83	107.03	873.16	56.79	539.34	784.74	55.21	0.00
0.04000	-3603.95	159.75	21.57	-3636.18	171.46	35.94	-3650.53	161.33	24.92	-3689.49	217.99	64.54	-3465.29	-26.73	22.08	-3609.22	-48.68	24.97	-3599.86	349.54	2.49	-3613.62	336.62	36.29	-3579.30	117.95	1105.82	0.00	0.00	0.00	112.47	947.16	63.52	590.23	859.01	58.87	-3632.76	301.47	1466.58	-3676.98	96.33	1471.83	140.67	1150.02	74.51	727.67	1056.62	74.85	0.00
0.05000	-3603.95	159.75	21.57	-3636.18	171.46	35.94	-3650.53	161.33	24.92	-3689.49	217.99	64.54	-3465.29	-26.73	22.08	-3609.22	-48.68	24.97	-3595.56	349.98	2.66	-3619.22	336.53	35.14	-3579.30	117.95	1105.82	0.00	0.00	0.00	111.77	947.13	63.68	589.17	858.86	59.17	-3608.92	298.77	1465.71	-3676.98	96.33	1471.83	139.36	1149.46	74.51	727.81	1056.49	74.80	0.00
0.06000	-3603.95	159.75	21.57	-3636.18	171.46	35.94	-3650.53	161.33	24.92	-3689.49	217.99	64.54	-3465.29	-26.73	22.08	-3609.22	-48.68	24.97	-3577.83	349.59	6.87	-3614.32	335.99	36.53	-3579.30	117.95	1105.82	0.00	0.00	0.00	110.78	947.10	63.91	587.70	858.65	59.60	-3646.05	299.32	1466.84	-3676.98	96.33	1471.83	138.70	1150.06	74.23	727.53	1055.70	75.04	0.00
0.07000	-3603.95	159.75	21.57	-3636.18	171.46	35.94	-3650.53	161.33	24.92	-3689.49	217.99	64.54	-3465.29	-26.73	22.08	-3609.22	-48.68	24.97	-3621.18	348.97	-0.50	-3629.10	336.64	33.38	-3579.30	117.95	1105.82	0.00	0.00	0.00	109.52	947.06	64.21	585.82	858.39	60.14	-3650.11	298.65	1465.28	-3676.98	96.33	1471.83	139.25	1150.52	74.12	727.81	1055.76	75.00	0.00
0.08000	-3603.95	159.75	21.57	-3636.18	171.46	35.94	-3650.53	161.33	24.92	-3689.49	217.99	64.54	-3465.29	-26.73	22.08	-3609.22	-48.68	24.97	-3597.33	348.78	4.93	-3614.64	334.79	36.50	-3579.30	117.95	1105.82	0.00	0.00	0.00	107.98	947.00	64.57	583.53	858.06	60.80	-3659.11	300.51	1465.81	-3676.98	96.33	1471.83	140.97	1150.86	74.35	727.11	1056.85	74.59	0.00
0.09000	-3603.95	159.75	21.57	-3636.18	171.46	35.94	-3650.53	161.33	24.92	-3689.49	217.99	64.54	-3465.29	-26.73	22.08	-3609.22	-48.68	24.97	-3613.32	350.02	1.00	-3609.40	336.79	36.55	-3579.30	117.95	1105.82	0.00	0.00	0.00	106.17	946.94	65.00	580.84	857.68	61.58	-3641.63	300.58	1466.09	-3676.98	96.33	1471.83	139.20	1150.28	74.34	727.31	1057.42	74.65	0.00
0.10000	-3603.95	159.75	21.57	-3636.18	171.46	35.94	-3650.53	161.33	24.92	-3689.49	217.99	64.54	-3465.29	-26.73	22.08	-3609.22	-48.68	24.97	-3635.72	349.45	-1.54	-3618.21	336.08	35.32	-3579.30	117.95	1105.82	0.00	0.00	0.00	104.09	946.86	65.49	577.74	857.24	62.48	-3635.86	301.18	1466.48	-3676.98	96.33	1471.83	137.20	1151.02	73.82	726.77	1057.20	74.46	0.00
0.11000	-3603.95	159.75	21.57	-3636.18	171.46	35.94	-3650.53	161.33	24.92	-3689.49	217.99	64.54	-3465.29	-26.73	22.08	-3609.22	-48.68	24.97	-3597.01	349.81	3.70	-3623.60	337.13	34.69	-3579.30	117.95	1105.82	0.00	0.00	0.00	101.74	946.78	66.04	574.24	856.74	63.49	-3645.61	299.99	1466.98	-3676.98	96.33	1471.83	140.16	1149.82	74.81	726.52	1057.09	74.39	0.00
0.12000	-3603.95	159.75	21.57	-3636.18	171.46	35.94	-3650.53	161.33	24.92	-3689.49	217.99	64.54	-3465.29	-26.73	22.08	-3609.22	-48.68	24.97	-3603.16	348.29	2.47	-3635.03	337.03	33.13	-3579.30	117.95	1105.82	0.00	0.00	0.00	99.12	946.69	66.66	570.35	856.19	64.61	-3679.07	298.96	1468.05	-3676.98	96.33	1471.83	139.07	1151.69	73.97	726.79	1057.03	74.36	0.00
0.13000	-3603.95	159.75	21.57	-3636.18	171.46	35.94	-3650.53	161.33	24.92	-3689.49	217.99	64.54	-3465.29	-26.73	22.08	-3609.22	-48.68	24.97	-3614.09	348.33	-1.00	-3616.84	335.85	35.50	-3579.30	117.95	1105.82	0.00	0.00	0.00	96.23	946.58	67.34	566.06	855.58	65.85	-3648.78	297.98	1466.36	-3676.98	96.33	1471.83	141.61	1149.70	75.20	727.21	1057.01	74.56	0.00
0.14000	-3603.95	159.75	21.57	-3636.18	171.46	35.94	-3650.53	161.33	24.92	-3689.49	217.99	64.54	-3465.29	-26.73	22.08	-3609.22	-48.68	24.97	-3606.30	349.63	1.88	-3619.89	335.84	35.25	-3579.30	117.95	1105.82	0.00	0.00	0.00	93.08	946.47	68.09	561.39	854.92	67.20	-3634.00	298.18	1466.28	-3676.98	96.33	1471.83	139.64	1151.12	74.25	727.64	1056.80	74.75	0.00
0.15000	-3603.95	159.75	21.57	-3636.18	171.46	35.94	-3650.53	161.33	24.92	-3689.49	217.99	64.54	-3465.29	-26.73	22.08	-3609.22	-48.68	24.97	-3612.19	349.42	0.30	-3610.58	335.49	36.71	-3579.30	117.95	1105.82	0.00	0.00	0.00	89.67	946.35	68.89	556.33	854.20	68.67	-3637.84	298.15	1466.07	-3676.98	96.33	1471.83	137.82	1152.69	73.40	727.44	1055.88	75.09	0.00
0.16000	-3603.95	159.75	21.57	-3636.18	171.46	35.94	-3650.53	161.33	24.92	-3689.49	217.99	64.54	-3465.29	-26.73	22.08	-3609.22	-48.68	24.97	-3629.93	349.72	-1.65	-3622.46	336.35	34.71	-3579.30	117.95	1105.82	0.00	0.00	0.00	85.99	946.21	69.76	550.89	853.43	70.24	-3640.37	299.28	1467.97	-3676.98	96.33	1471.83	139.22	1151.33	74.00	728.74	1055.54	75.41	0.00
0.17000	-3603.95	159.75	21.57	-3636.18	171.46	35.94	-3650.53	161.33	24.92	-3689.49	217.99	64.54	-3465.29	-26.73	22.08	-3609.22	-48.68	24.97	-3590.39	349.51	3.75	-3621.65	336.80	34.49	-3579.30	117.95	1105.82	0.00	0.00	0.00	82.06	946.07	70.69	545.07	852.60	71.93	-3628.13	297.78	1466.79	-3676.98	96.33	1471.83	138.08	1151.90	73.76	729.29	1055.61	75.58	0.00
0.18000	-3603.95	159.75	21.57	-3636.18	171.46	35.94	-3650.53	161.33	24.92	-3689.49	217.99	64.54	-3465.29	-26.73	22.08	-3609.22	-48.68	24.97	-3578.39	348.69	3.72	-3618.06	336.40	35.57	-3579.30	117.95	1105.82	0.00	0.00	0.00	77.87	945.92	71.68	538.87	851.72	73.72	-3655.12	299.27	1468.34	-3676.98	96.33	1471.83	138.10	1150.80	74.16	729.19	1056.13	75.28	0.00
0.19000	-3603.95	159.75	21.57	-3636.18	171.46	35.94	-3650.53	161.33	24.92	-3689.49	217.99	64.54	-3465.29	-26.73	22.08	-3609.22	-48.68	24.97	-3568.45	350.39	7.14	-3620.52	337.26	34.88	-3579.30	117.95	1105.82	0.00	0.00	0.00	73.42	945.75	72.73	532.30	850.78	75.62	-3643.11	298.69	1466.67	-3676.98	96.33	1471.83	139.95	1150.09	74.67	728.64	1056.58	74.87	0.00
0.20000	-3603.95	159.75	21.57	-3636.18	171.46	35.94	-3650.53	161.33	24.92	-3689.49	217.99	64.54	-3465.29	-26.73	22.08	-3609.22	-48.68	24.97	-3619.32	351.39	0.91	-3643.14	337.79	31.66	-3579.30	117.95	1105.82	0.00	0.00	0.00	68.72	945.58	73.85	525.36	849.80	77.63	-3645.71	297.19	1466.06	-3676.98	96.33	1471.83	137.18	1150.58	73.84	728.47	1056.33	74.95	0.00
0.21000	-3603.95	159.75	21.57	-3636.18	171.46	35.94	-3650.53	161.33	24.92	-3689.49	217.99	64.54	-3465.29	-26.73	22.08	-3609.22	-48.68	24.97	-3609.64	349.17	1.56	-3602.93	335.92	37.60	-3579.30	117.95	1105.82	0.00	0.00	0.00	63.77	945.40	75.02	518.06	848.76	79.74	-3648.04	297.60	1466.85	-3676.98	96.33	1471.83	135.32	1149.33	73.93	727.37	1056.53	74.72	0.00
0.22000	-3603.95	159.75	21.57	-3636.18	171.46	35.94	-3650.53	161.33	24.92	-3689.49	217.99	64.54	-3465.29	-26.73	22.08	-3609.22	-48.68	24.97	-3586.43	348.13	4.74	-3617.15	336.06	35.53	-3579.30	117.95	1105.82	0.00	0.00	0.00	58.57	945.20	76.25	510.40	847.67	81.96	-3646.40	297.89	1468.07	-3676.98	96.33	1471.83	137.55	1151.70	73.53	726.77	1057.08	74.48	0.00
0.23000	-3603.95	159.75	21.57	-3636.18	171.46	35.94	-3650.53	161.33	24.92	-3689.49	217.99	64.54	-3465.29	-26.73	22.08	-3609.22	-48.68	24.97	-3598.81	348.86	3.13	-3622.40	336.31	33.99	-3579.30	117.95	1105.82	0.00	0.00	0.00	53.12	945.00	77.54	502.37	846.52	84.28	-3649.52	298.47	1467.71	-3676.98	96.33	1471.83	141.04	1150.43	74.60	726.89	1056.74	74.50	0.00
0.24000	-3603.95	159.75	21.57	-3636.18	171.46	35.94	-3650.53	161.33	24.92	-3689.49	217.99	64.54	-3465.29	-26.73	22.08	-3609.22	-48.68	24.97	-3628.41	349.73	-0.21	-3607.44	336.11	36.65	-3579.30	117.95	1105.82	0.00	0.00	0.00	47.43	944.79	78.89	494.00	845.33	86.71	-3611.40	296.70	1467.22	-3676.98	96.33	1471.83	141.27	1149.84	74.76	727.60	1056.34	74.67	0.00
0.25000	-3603.95	159.75	21.57	-3636.18	171.46	35.94	-3650.53	161.33	24.92	-3689.49	217.99	64.54	-3465.29	-26.73	22.08	-3609.22	-48.68	24.97	-3601.62	349.70	2.39	-3631.39	337.10	33.98	-3579.30	117.95	1105.82	0.00	0.00	0.00	41.49	944.56	80.30	485.26	844.09	89.24	-3628.14	296.91	1466.21	-3676.98	96.33	1471.83	139.85	1150.50	74.20	727.13	1056.32	74.72	0.00
0.26000	-3603.95	159.75	21.57	-3636.18	171.46	35.94	-3650.53	161.33	24.92	-3689.49	217.99	64.54	-3465.29	-26.73	22.08	-3609.22	-48.68	24.97	-3560.94	348.41	9.84	-3629.08	336.93	33.89	-3579.30	117.95	1105.82	0.00	0.00	0.00	35.30	944.33	81.77	476.19	842.79	91.87	-3628.77	297.12	1467.32	-3676.98	96.33	1471.83	139.41	1150.40	74.36	727.06	1056.60	74.54	0.00
0.27000	-3603.95	159.75	21.57	-3636.18	171.46	35.94	-3650.53	161.33	24.92	-3689.49	217.99	64.54	-3465.29	-26.73	22.08	-3609.22	-48.68	24.97	-3552.38	347.95	11.61	-3618.97	336.49	34.92	-3579.30	117.95	1105.82	0.00	0.00	0.00	28.88	944.09	83.29	466.76	841.45	94.60	-3628.65	298.07	1468.12	-3676.98	96.33	1471.83	138.49	1149.18	74.39	727.66	1056.31	74.79	0.00
0.28000	-3603.95	159.75	21.57	-3636.18	171.46	35.94	-3650.53	161.33	24.92	-3689.49	217.99	64.54	-3465.29	-26.73	22.08	-3609.22	-48.68	24.97	-3629.24	350.70	-0.60	-3629.85	336.62	33.74	-3579.30	117.95	1105.82	0.00	0.00	0.00	22.22	943.83	84.88	456.99	840.05	97.43	-3605.02	296.85	1465.27	-3676.98	96.33	1471.83	139.10	1150.95	74.03	727.30	1056.29	74.74	0.00
0.29000	-3603.95	159.75	21.57	-3636.18	171.46	35.94	-3650.53	161.33	24.92	-3689.49	217.99	64.54	-3465.29	-26.73	22.08	-3609.22	-48.68	24.97	-3596.00	350.80	3.89	-3604.65	335.77	36.46	-3579.30	117.95	1105.82	0.00	0.00	0.00	15.32	943.57	86.52	446.89	838.61	100.36	-3634.68	297.49	1467.47	-3676.98	96.33	1471.83	141.83	1150.45	74.73	728.61	1056.56	75.05	0.00
0.30000	-3603.95	159.75	21.57	-3636.18	171.46	35.94	-3650.53	161.33	24.92	-3689.49	217.99	64.54	-3465.29	-26.73	22.08	-3609.22	-48.68	24.97	-3611.31	349.82	0.91	-3632.93	337.57	33.41	-3579.30	117.95	1105.82	0.00	0.00	0.00	8.18	943.29	88.21	436.45	837.12	103.38	-3638.73	296.69	1467.71	-3676.98	96.33	1471.83	140.88	1150.03	74.68	727.60	1056.55	74.69	0.00
0.31000	-3603.95	159.75	21.57	-3636.18	171.46	35.94	-3650.53	161.33	24.92	-3689.49	217.99	64.54	-3465.29	-26.73	22.08	-3609.22	-48.68	24.97	-3590.37	349.56	4.90	-3620.83	336.47	34.99	-3579.30	117.95	1105.82	0.00	0.00	0.00	0.81	943.01	89.97	425.67	835.58	106.51	-3659.32	297.35	1467.99	-3676.98	96.33	1471.83	139.61	1149.95	74.56	727.61	1056.21	74.75	0.00
0.32000	-3603.95	159.75	21.57	-3636.18	171.46	35.94	-3650.53	161.33	24.92	-3689.49	217.99	64.54	-3465.29	-26.73	22.08	-3609.22	-48.68	24.97	-3601.26	348.14	3.23	-3618.45	335.21	34.39	-3579.30	117.95	1105.82	0.00	0.00	0.00	-6.79	942.72	91.78	414.57	834.00	109.73	-3621.35	297.12	1468.52	-3676.98	96.33	1471.83	141.98	1150.04	74.91	727.49	1056.39	74.75	0.00
0.33000	-3603.95	159.75	21.57	-3636.18	171.46	35.94	-3650.53	161.33	24.92	-3689.49	217.99	64.54	-3465.29	-26.73	22.08	-3609.22	-48.68	24.97	-3589.60	348.27	4.39	-3626.05	335.84	33.56	-3579.30	117.95	1105.82	0.00	0.00	0.00	-14.62	942.41	93.64	403.14	832.37	113.04	-3625.34	296.93	1467.28	-3676.98	96.33	1471.83	140.73	1149.07	74.90	727.68	1056.65	74.92	0.00
0.34000	-3603.95	159.75	21.57	-3636.18	171.46	35.94	-3650.53	161.33	24.92	-3689.49	217.99	64.54	-3465.29	-26.73	22.08	-3609.22	-48.68	24.97	-3643.11	351.01	-4.66	-3614.67	334.99	34.91	-3579.30	117.95	1105.82	0.00	0.00	0.00	-22.68	942.10	95.56	391.40	830.69	116.45	-3635.40	296.14	1466.43	-3676.98	96.33	1471.83	140.58	1149.79	74.80	727.21	1056.93	74.70	0.00
0.35000	-3603.95	159.75	21.57	-3636.18	171.46	35.94	-3650.53	161.33	24.92	-3689.49	217.99	64.54	-3465.29	-26.73	22.08	-3609.22	-48.68	24.97	-3604.90	347.71	3.02	-3613.06	335.44	34.97	-3579.30	117.95	1105.82	0.00	0.00	0.00	-30.96	941.77	97.54	379.33	828.96	119.95	-3636.88	295.91	1466.72	-3676.98	96.33	1471.83	139.38	1150.77	74.31	728.23	1056.53	74.88	0.00
0.36000	-3603.95	159.75	21.57	-3636.18	171.46	35.94	-3650.53	161.33	24.92	-3689.49	217.99	64.54	-3465.29	-26.73	22.08	-3609.22	-48.68	24.97	-3594.34	350.12	3.18	-3604.17	335.07	37.14	-3579.30	117.95	1105.82	0.00	0.00	0.00	-39.47	941.44	99.56	366.94	827.19	123.54	-3654.24	298.03	1468.03	-3676.98	96.33	1471.83	140.66	1150.29	74.58	729.23	1056.02	75.33	0.00
0.37000	-3603.95	159.75	21.57	-3636.18	171.46	35.94	-3650.53	161.33	24.92	-3689.49	217.99	64.54	-3465.29	-26.73	22.08	-3609.22	-48.68	24.97	-3609.80	351.04	-0.39	-3613.06	335.97	36.36	-3579.30	117.95	1105.82	0.00	0.00	0.00	-48.20	941.09	101.65	354.25	825.37	127.22	-3637.86	297.54	1467.72	-3676.98	96.33	1471.83	141.07	1151.40	74.13	727.58	1056.81	74.69	0.00
0.38000	-3603.95	159.75	21.57	-3636.18	171.46	35.94	-3650.53	161.33	24.92	-3689.49	217.99	64.54	-3465.29	-26.73	22.08	-3609.22	-48.68	24.97	-3599.80	351.05	3.84	-3602.52	335.39	38.24	-3579.30	117.95	1105.82	0.00	0.00	0.00	-57.16	940.73	103.79	341.25	823.51	131.00	-3615.62	295.69	1467.74	-3676.98	96.33	1471.83	140.49	1150.10	74.54	728.33	1056.57	74.90	0.00
0.39000	-3603.95	159.75	21.57	-3636.18	171.46	35.94	-3650.53	161.33	24.92	-3689.49	217.99	64.54	-3465.29	-26.73	22.08	-3609.22	-48.68	24.97	-3622.72	348.86	0.36	-3608.30	334.99	35.75	-3579.30	117.95	1105.82	0.00	0.00	0.00	-66.33	940.37	105.98	327.94	821.61	134.86	-3640.85	296.50	1468.02	-3676.98	96.33	1471.83	138.88	1151.72	73.71	727.70	1056.52	74.98	0.00
0.40000	-3603.95	159.75	21.57	-3636.18	171.46	35.94	-3650.53	161.33	24.92	-3689.49	217.99	64.54	-3465.29	-26.73	22.08	-3609.22	-48.68	24.97	-3563.46	350.51	8.85	-3616.62	336.41	35.33	-3579.30	117.95	1105.82	0.00	0.00	0.00	-75.72	939.99	108.22	314.33	819.66	138.81	-3624.44	297.20	1467.15	-3676.98	96.33	1471.83	138.45	1151.89	73.66	727.56	1055.99	75.03	0.00
0.41000	-3603.95	159.75	21.57	-3636.18	171.46	35.94	-3650.53	161.33	24.92	-3689.49	217.99	64.54	-3465.29	-26.73	22.08	-3609.22	-48.68	24.97	-3564.35	348.46	9.31	-3635.60	336.65	32.35	-3579.30	117.95	1105.82	0.00	0.00	0.00	-85.32	939.60	110.52	300.42	817.67	142.85	-3642.77	296.74	1466.99	-3676.98	96.33	1471.83	138.58	1152.53	73.50	727.86	1056.93	74.72	0.00
0.42000	-3603.95	159.75	21.57	-3636.18	171.46	35.94	-3650.53	161.33	24.92	-3689.49	217.99	64.54	-3465.29	-26.73	22.08	-3609.22	-48.68	24.97	-3591.48	348.41	4.66	-3631.54	336.24	33.69	-3579.30	117.95	1105.82	0.00	0.00	0.00	-95.14	939.21	112.87	286.21	815.63	146.98	-3635.52	296.33	1467.39	-3676.98	96.33	1471.83	138.43	1150.79	74.24	727.98	1057.13	74.88	0.00
0.43000	-3603.95	159.75	21.57	-3636.18	171.46	35.94	-3650.53	161.33	24.92	-3689.49	217.99	64.54	-3465.29	-26.73	22.08	-3609.22	-48.68	24.97	-3597.94	348.58	3.94	-3626.07	336.25	33.62	-3579.30	117.95	1105.82	0.00	0.00	0.00	-105.17	938.80	115.27	271.72	813.55	151.19	-3634.93	297.07	1468.59	-3676.98	96.33	1471.83	136.97	1150.75	73.91	727.47	1055.69	75.21	0.00
0.44000	-3603.95	159.75	21.57	-3636.18	171.46	35.94	-3650.53	161.33	24.92	-3689.49	217.99	64.54	-3465.29	-26.73	22.08	-3609.22	-48.68	24.97	-3569.69	348.47	7.70	-3594.85	335.66	39.04	-3579.30	117.95	1105.82	0.00	0.00	0.00	-115.41	938.38	117.72	256.93	811.43	155.48	-3641.79	296.80	1468.43	-3676.98	96.33	1471.83	137.15	1152.15	73.51	728.25	1056.74	74.69	0.00
0.45000	-3603.95	159.75	21.57	-3636.18	171.46	35.94	-3650.53	161.33	24.92	-3689.49	217.99	64.54	-3465.29	-26.73	22.08	-3609.22	-48.68	24.97	-3631.54	350.77	-2.26	-3608.28	336.00	37.34	-3579.30	117.95	1105.82	0.00	0.00	0.00	-125.86	937.95	120.22	241.86	809.27	159.86	-3621.30	295.74	1467.27	-3676.98	96.33	1471.83	138.85	1150.86	74.09	727.13	1057.20	74.42	0.00
0.46000	-3603.95	159.75	21.57	-3636.18	171.46	35.94	-3650.53	161.33	24.92	-3689.49	217.99	64.54	-3465.29	-26.73	22.08	-3609.22	-48.68	24.97	-3651.41	351.95	-4.31	-3599.68	336.80	37.73	-3579.30	117.95	1105.82	0.00	0.00	0.00	-136.51	937.51	122.77	226.51	807.07	164.32	-3657.64	295.89	1469.00	-3676.98	96.33	1471.83	141.09	1150.53	74.63	728.43	1056.26	75.07	0.00
0.47000	-3603.95	159.75	21.57	-3636.18	171.46	35.94	-3650.53	161.33	24.92	-3689.49	217.99	64.54	-3465.29	-26.73	22.08	-3609.22	-48.68	24.97	-3609.42	350.30	1.15	-3604.27	336.12	37.16	-3579.30	117.95	1105.82	0.00	0.00	0.00	-147.37	937.07	125.38	210.88	804.82	168.86	-3639.23	297.60	1467.75	-3676.98	96.33	1471.83	138.59	1152.43	73.71	727.96	1055.97	75.13	0.00
0.48000	-3603.95	159.75	21.57	-3636.18	171.46	35.94	-3650.53	161.33	24.92	-3689.49	217.99	64.54	-3465.29	-26.73	22.08	-3609.22	-48.68	24.97	-3548.90	347.35	10.66	-3610.96	335.98	36.16	-3579.30	117.95	1105.82	0.00	0.00	0.00	-158.43	936.61	128.03	194.97	802.54	173.49	-3608.10	296.68	1466.20	-3676.98	96.33	1471.83	139.24	1152.55	73.81	727.90	1055.84	75.06	0.00
0.49000	-3603.95	159.75	21.57	-3636.18	171.46	35.94	-3650.53	161.33	24.92	-3689.49	217.99	64.54	-3465.29	-26.73	22.08	-3609.22	-48.68	24.97	-3624.56	349.37	-1.96	-3629.79	336.96	33.32	-3579.30	117.95	1105.82	0.00	0.00	0.00	-169.70	936.14	130.74	178.79	800.22	178.19	-3639.80	297.41	1467.76	-3676.98	96.33	1471.83	138.37	1151.35	73.91	728.45	1056.35	74.93	0.00
0.50000	-3603.95	159.75	21.57	-3636.18	171.46	35.94	-3650.53	161.33	24.92	-3689.49	217.99	64.54	-3465.29	-26.73	22.08	-3609.22	-48.68	24.97	-3586.12	349.12	5.71	-3617.21	336.07	35.37	-3579.30	117.95	1105.82	0.00	0.00	0.00	-181.16	935.66	133.49	162.35	797.85	182.97	-3643.81	298.41	1467.04	-3676.98	96.33	1471.83	140.57	1150.51	74.74	728.45	1055.55	75.34	0.00
0.51000	-3603.95	159.75	21.57	-3636.18	171.46	35.94	-3650.53	161.33	24.92	-3689.49	217.99	64.54	-3465.29	-26.73	22.08	-3609.22	-48.68	24.97	-3608.95	350.62	0.43	-3613.89	335.19	35.66	-3579.30	117.95	1105.82	0.00	0.00	0.00	-192.82	935.16	136.29	145.64	795.45	187.83	-3622.08	296.80	1467.23	-3676.98	96.33	1471.83	138.87	1149.67	74.77	730.00	1055.97	75.44	0.00
0.52000	-3603.95	159.75	21.57	-3636.18	171.46	35.94	-3650.53	161.33	24.92	-3689.49	217.99	64.54	-3465.29	-26.73	22.08	-3609.22	-48.68	24.97	-3567.95	350.29	7.63	-3610.35	335.82	35.80	-3579.30	117.95	1105.82	0.00	0.00	0.00	-204.67	934.66	139.14	128.66	793.01	192.77	-3651.48	297.85	1467.80	-3676.98	96.33	1471.83	136.97	1148.63	74.58	728.92	1056.77	75.07	0.00
0.53000	-3603.95	159.75	21.57	-3636.18	171.46	35.94	-3650.53	161.33	24.92	-3689.49	217.99	64.54	-3465.29	-26.73	22.08	-3609.22	-48.68	24.97	-3615.61	350.68	0.86	-3592.88	335.73	39.08	-3579.30	117.95	1105.82	0.00	0.00	0.00	-216.72	934.15	142.04	111.43	790.53	197.78	-3639.59	297.08	1467.53	-3676.98	96.33	1471.83	138.99	1149.76	74.61	728.68	1056.61	74.92	0.00
0.54000	-3603.95	159.75	21.57	-3636.18	171.46	35.94	-3650.53	161.33	24.92	-3689.49	217.99	64.54	-3465.29	-26.73	22.08	-3609.22	-48.68	24.97	-3557.95	347.25	8.76	-3610.91	335.81	36.78	-3579.30	117.95	1105.82	0.00	0.00	0.00	-228.96	933.63	144.99	93.94	788.01	202.87	-3638.98	296.85	1468.07	-3676.98	96.33	1471.83	140.17	1149.75	74.77	728.80	1056.08	75.13	0.00
0.55000	-3603.95	159.75	21.57	-3636.18	171.46	35.94	-3650.53	161.33	24.92	-3689.49	217.99	64.54	-3465.29	-26.73	22.08	-3609.22	-48.68	24.97	-3626.79	348.69	-0.66	-3609.87	336.09	36.11	-3579.30	117.95	1105.82	0.00	0.00	0.00	-241.39	933.10	147.98	76.21	785.46	208.04	-3621.09	296.69	1466.73	-3676.98	96.33	1471.83	139.46	1150.11	74.43	726.77	1057.12	74.52	0.00
0.56000	-3603.95	159.75	21.57	-3636.18	171.46	35.94	-3650.53	161.33	24.92	-3689.49	217.99	64.54	-3465.29	-26.73	22.08	-3609.22	-48.68	24.97	-3591.17	350.41	4.12	-3640.00	337.31	32.51	-3579.30	117.95	1105.82	0.00	0.00	0.00	-254.01	932.55	151.03	58.22	782.86	213.27	-3614.87	296.11	1466.91	-3676.98	96.33	1471.83	140.30	1148.88	75.05	725.58	1057.31	74.18	0.00
0.57000	-3603.95	159.75	21.57	-3636.18	171.46	35.94	-3650.53	161.33	24.92	-3689.49	217.99	64.54	-3465.29	-26.73	22.08	-3609.22	-48.68	24.97	-3588.66	348.46	4.46	-3628.83	336.03	33.79	-3579.30	117.95	1105.82	0.00	0.00	0.00	-266.82	932.00	154.11	39.99	780.24	218.58	-3614.29	296.53	1466.68	-3676.98	96.33	1471.83	139.28	1150.22	74.57	727.31	1056.46	74.77	0.00
0.58000	-3603.95	159.75	21.57	-3636.18	171.46	35.94	-3650.53	161.33	24.92	-3689.49	217.99	64.54	-3465.29	-26.73	22.08	-3609.22	-48.68	24.97	-3550.98	347.89	10.79	-3611.29	335.95	35.61	-3579.30	117.95	1105.82	0.00	0.00	0.00	-279.80	931.43	157.25	21.51	777.57	223.96	-3604.73	296.34	1467.59	-3676.98	96.33	1471.83	140.05	1150.21	74.70	727.31	1055.95	74.94	0.00
0.59000	-3603.95	159.75	21.57	-3636.18	171.46	35.94	-3650.53	161.33	24.92	-3689.49	217.99	64.54	-3465.29	-26.73	22.08	-3609.22	-48.68	24.97	-3586.87	348.89	5.33	-3622.88	336.19	34.14	-3579.30	117.95	1105.82	0.00	0.00	0.00	-292.98	930.86	160.43	2.80	774.87	229.41	-3612.78	296.13	1468.65	-3676.98	96.33	1471.83	139.95	1150.36	74.39	728.16	1056.45	74.89	0.00
0.60000	-3603.95	159.75	21.57	-3636.18	171.46	35.94	-3650.53	161.33	24.92	-3689.49	217.99	64.54	-3465.29	-26.73	22.08	-3609.22	-48.68	24.97	-3593.46	348.23	4.43	-3624.81	336.40	34.73	-3579.30	117.95	1105.82	0.00	0.00	0.00	-306.33	930.27	163.65	-16.15	772.14	234.93	-3621.66	298.32	1468.43	-3676.98	96.33	1471.83	138.29	1151.77	73.65	728.89	1057.20	74.88	0.00
0.61000	-3603.95	159.75	21.57	-3636.18	171.46	35.94	-3650.53	161.33	24.92	-3689.49	217.99	64.54	-3465.29	-26.73	22.08	-3609.22	-48.68	24.97	-3604.34	347.76	1.58	-3613.71	336.15	35.71	-3579.30	117.95	1105.82	0.00	0.00	0.00	-319.86	929.68	166.93	-35.33	769.37	240.52	-3636.40	299.08	1468.43	-3676.98	96.33	1471.83	137.55	1152.30	73.49	727.79	1056.76	74.73	0.00
0.62000	-3603.95	159.75	21.57	-3636.18	171.46	35.94	-3650.53	161.33	24.92	-3689.49	217.99	64.54	-3465.29	-26.73	22.08	-3609.22	-48.68	24.97	-3559.02	349.11	8.54	-3612.17	336.32	36.57	-3579.30	117.95	1105.82	0.00	0.00	0.00	-333.57	929.07	170.24	-54.73	766.57	246.18	-3651.67	298.21	1468.51	-3676.98	96.33	1471.83	140.63	1151.03	74.46	726.99	1056.65	74.49	0.00
0.63000	-3603.95	159.75	21.57	-3636.18	171.46	35.94	-3650.53	161.33	24.92	-3689.49	217.99	64.54	-3465.29	-26.73	22.08	-3609.22	-48.68	24.97	-3564.01	347.26	6.73	-3613.78	335.46	36.70	-3579.30	117.95	1105.82	0.00	0.00	0.00	-347.46	928.45	173.60	-74.37	763.73	251.90	-3625.39	297.44	1466.57	-3676.98	96.33	1471.83	139.94	1151.30	74.30	727.97	1057.21	74.54	0.00
0.64000	-3603.95	159.75	21.57	-3636.18	171.46	35.94	-3650.53	161.33	24.92	-3689.49	217.99	64.54	-3465.29	-26.73	22.08	-3609.22	-48.68	24.97	-3560.11	347.59	9.25	-3601.64	334.48	38.34	-3579.30	117.95	1105.82	0.00	0.00	0.00	-361.52	927.82	177.01	-94.22	760.86	257.69	-3621.20	299.06	1468.41	-3676.98	96.33	1471.83	140.56	1152.16	74.06	727.67	1056.61	74.70	0.00
0.65000	-3603.95	159.75	21.57	-3636.18	171.46	35.94	-3650.53	161.33	24.92	-3689.49	217.99	64.54	-3465.29	-26.73	22.08	-3609.22	-48.68	24.97	-3631.64	350.58	-1.26	-3600.83	335.84	37.70	-3579.30	117.95	1105.82	0.00	0.00	0.00	-375.75	927.18	180.45	-114.29	757.96	263.54	-3632.59	296.62	1467.41	-3676.98	96.33	1471.83	141.48	1150.31	74.77	727.18	1057.27	74.39	0.00
0.66000	-3603.95	159.75	21.57	-3636.18	171.46	35.94	-3650.53	161.33	24.92	-3689.49	217.99	64.54	-3465.29	-26.73	22.08	-3609.22	-48.68	24.97	-3594.05	349.59	4.45	-3611.10	335.49	36.63	-3579.30	117.95	1105.82	0.00	0.00	0.00	-390.15	926.54	183.95	-134.58	755.02	269.46	-3623.96	297.95	1467.43	-3676.98	96.33	1471.83	139.57	1151.69	73.95	726.45	1056.86	74.28	0.00
0.67000	-3603.95	159.75	21.57	-3636.18	171.46	35.94	-3650.53	161.33	24.92	-3689.49	217.99	64.54	-3465.29	-26.73	22.08	-3609.22	-48.68	24.97	-3608.38	350.25	1.62	-3609.01	337.09	37.18	-3579.30	117.95	1105.82	0.00	0.00	0.00	-404.72	925.87	187.48	-155.08	752.06	275.44	-3628.31	298.22	1466.69	-3676.98	96.33	1471.83	139.88	1151.22	74.00	727.29	1056.97	74.46	0.00
0.68000	-3603.95	159.75	21.57	-3636.18	171.46	35.94	-3650.53	161.33	24.92	-3689.49	217.99	64.54	-3465.29	-26.73	22.08	-3609.22	-48.68	24.97	-3544.91	348.40	11.09	-3605.00	335.89	38.09	-3579.30	117.95	1105.82	0.00	0.00	0.00	-419.45	925.20	191.06	-175.79	749.06	281.48	-3626.91	296.03	1468.26	-3676.98	96.33	1471.83	139.32	1150.86	74.26	727.57	1056.55	74.79	0.00
0.69000	-3603.95	159.75	21.57	-3636.18	171.46	35.94	-3650.53	161.33	24.92	-3689.49	217.99	64.54	-3465.29	-26.73	22.08	-3609.22	-48.68	24.97	-3599.53	349.98	3.05	-3596.99	336.05	38.29	-3579.30	117.95	1105.82	0.00	0.00	0.00	-434.35	924.52	194.68	-196.70	746.03	287.59	-3625.81	296.63	1467.96	-3676.98	96.33	1471.83	138.73	1150.52	74.36	728.02	1056.13	75.03	0.00
0.70000	-3603.95	159.75	21.57	-3636.18	171.46	35.94	-3650.53	161.33	24.92	-3689.49	217.99	64.54	-3465.29	-26.73	22.08	-3609.22	-48.68	24.97	-3570.11	348.94	7.76	-3605.58	336.39	37.24	-3579.30	117.95	1105.82	0.00	0.00	0.00	-449.41	923.83	198.34	-217.81	742.97	293.75	-3633.10	297.16	1467.16	-3676.98	96.33	1471.83	140.41	1150.26	74.46	728.15	1055.47	75.41	0.00
0.71000	-3603.95	159.75	21.57	-3636.18	171.46	35.94	-3650.53	161.33	24.92	-3689.49	217.99	64.54	-3465.29	-26.73	22.08	-3609.22	-48.68	24.97	-3558.56	348.80	8.35	-3625.32	336.27	34.12	-3579.30	117.95	1105.82	0.00	0.00	0.00	-464.64	923.13	202.04	-239.12	739.88	299.97	-3623.90	296.78	1468.01	-3676.98	96.33	1471.83	137.58	1151.82	73.46	728.51	1055.74	75.11	0.00
0.72000	-3603.95	159.75	21.57	-3636.18	171.46	35.94	-3650.53	161.33	24.92	-3689.49	217.99	64.54	-3465.29	-26.73	22.08	-3609.22	-48.68	24.97	-3589.36	350.20	4.76	-3612.22	336.64	35.44	-3579.30	117.95	1105.82	0.00	0.00	0.00	-480.02	922.41	205.78	-260.63	736.76	306.25	-3655.83	297.83	1469.40	-3676.98	96.33	1471.83	136.72	1151.49	73.28	725.78	1056.40	74.46	0.00
0.73000	-3603.95	159.75	21.57	-3636.18	171.46	35.94	-3650.53	161.33	24.92	-3689.49	217.99	64.54	-3465.29	-26.73	22.08	-3609.22	-48.68	24.97	-3611.99	349.50	0.96	-3616.02	336.92	34.98	-3579.30	117.95	1105.82	0.00	0.00	0.00	-495.56	921.69	209.57	-282.33	733.61	312.59	-3621.14	297.95	1467.62	-3676.98	96.33	1471.83	140.91	1150.78	74.55	728.32	1056.62	74.98	0.00
0.74000	-3603.95	159.75	21.57	-3636.18	171.46	35.94	-3650.53	161.33	24.92	-3689.49	217.99	64.54	-3465.29	-26.73	22.08	-3609.22	-48.68	24.97	-3592.43	350.58	4.93	-3628.34	336.59	33.90	-3579.30	117.95	1105.82	0.00	0.00	0.00	-511.26	920.95	213.39	-304.22	730.43	318.99	-3609.47	295.46	1467.87	-3676.98	96.33	1471.83	139.63	1150.83	74.36	726.76	1056.34	74.53	0.00
0.75000	-3603.95	159.75	21.57	-3636.18	171.46	35.94	-3650.53	161.33	24.92	-3689.49	217.99	64.54	-3465.29	-26.73	22.08	-3609.22	-48.68	24.97	-3602.53	349.42	3.61	-3618.04	336.08	35.55	-3579.30	117.95	1105.82	0.00	0.00	0.00	-527.11	920.21	217.26	-326.29	727.22	325.44	-3641.80	296.63	1468.85	-3676.98	96.33	1471.83	139.65	1150.19	74.40	727.12	1057.07	74.36	0.00
0.76000	-3603.95	159.75	21.57	-3636.18	171.46	35.94	-3650.53	161.33	24.92	-3689.49	217.99	64.54	-3465.29	-26.73	22.08	-3609.22	-48.68	24.97	-3576.73	347.62	6.38	-3611.60	335.67	36.74	-3579.30	117.95	1105.82	0.00	0.00	0.00	-543.11	919.45	221.16	-348.54	723.99	331.94	-3634.57	295.07	1467.97	-3676.98	96.33	1471.83	138.18	1151.26	73.70	727.82	1057.46	74.39	0.00
0.77000	-3603.95	159.75	21.57	-3636.18	171.46	35.94	-3650.53	161.33	24.92	-3689.49	217.99	64.54	-3465.29	-26.73	22.08	-3609.22	-48.68	24.97	-3570.11	347.96	7.47	-3616.99	336.17	35.59	-3579.30	117.95	1105.82	0.00	0.00	0.00	-559.26	918.68	225.10	-370.97	720.73	338.50	-3639.08	294.57	1466.20	-3676.98	96.33	1471.83	140.09	1150.42	74.38	727.27	1057.58	74.28	0.00
0.78000	-3603.95	159.75	21.57	-3636.18	171.46	35.94	-3650.53	161.33	24.92	-3689.49	217.99	64.54	-3465.29	-26.73	22.08	-3609.22	-48.68	24.97	-3554.41	346.34	10.46	-3614.34	335.93	35.68	-3579.30	117.95	1105.82	0.00	0.00	0.00	-575.56	917.90	229.09	-393.58	717.44	345.11	-3651.79	296.55	1466.99	-3676.98	96.33	1471.83	139.86	1150.65	74.20	728.56	1056.88	75.02	0.00
0.79000	-3603.95	159.75	21.57	-3636.18	171.46	35.94	-3650.53	161.33	24.92	-3689.49	217.99	64.54	-3465.29	-26.73	22.08	-3609.22	-48.68	24.97	-3582.01	349.70	5.47	-3603.40	336.34	37.20	-3579.30	117.95	1105.82	0.00	0.00	0.00	-592.00	917.11	233.11	-416.36	714.12	351.78	-3666.48	297.31	1467.73	-3676.98	96.33	1471.83	141.25	1150.30	74.80	727.38	1056.62	74.80	0.00
0.80000	-3603.95	159.75	21.57	-3636.18	171.46	35.94	-3650.53	161.33	24.92	-3689.49	217.99	64.54	-3465.29	-26.73	22.08	-3609.22	-48.68	24.97	-3588.81	350.99	5.55	-3636.80	337.18	32.54	-3579.30	117.95	1105.82	0.00	0.00	0.00	-608.60	916.31	237.17	-439.30	710.78	358.49	-3637.93	295.64	1468.82	-3676.98	96.33	1471.83	141.74	1149.97	74.82	727.42	1056.78	74.64	0.00
0.81000	-3603.95	159.75	21.57	-3636.18	171.46	35.94	-3650.53	161.33	24.92	-3689.49	217.99	64.54	-3465.29	-26.73	22.08	-3609.22	-48.68	24.97	-3586.58	350.67	4.98	-3611.17	335.49	36.29	-3579.30	117.95	1105.82	0.00	0.00	0.00	-625.33	915.50	241.26	-462.42	707.41	365.26	-3621.11	293.31	1467.07	-3676.98	96.33	1471.83	137.71	1150.21	74.05	728.48	1056.83	74.94	0.00
0.82000	-3603.95	159.75	21.57	-3636.18	171.46	35.94	-3650.53	161.33	24.92	-3689.49	217.99	64.54	-3465.29	-26.73	22.08	-3609.22	-48.68	24.97	-3616.40	350.13	-0.03	-3619.74	336.09	34.87	-3579.30	117.95	1105.82	0.00	0.00	0.00	-642.20	914.68	245.40	-485.69	704.02	372.07	-3648.41	294.47	1468.84	-3676.98	96.33	1471.83	138.81	1150.07	74.33	728.43	1057.51	74.70	0.00
0.83000	-3603.95	159.75	21.57	-3636.18	171.46	35.94	-3650.53	161.33	24.92	-3689.49	217.99	64.54	-3465.29	-26.73	22.08	-3609.22	-48.68	24.97	-3580.76	348.58	4.89	-3614.49	335.55	35.54	-3579.30	117.95	1105.82	0.00	0.00	0.00	-659.22	913.84	249.57	-509.12	700.60	378.93	-3655.75	293.97	1468.77	-3676.98	96.33	1471.83	138.65	1149.98	74.40	727.96	1056.68	74.72	0.00
0.84000	-3603.95	159.75	21.57	-3636.18	171.46	35.94	-3650.53	161.33	24.92	-3689.49	217.99	64.54	-3465.29	-26.73	22.08	-3609.22	-48.68	24.97	-3608.44	351.32	1.24	-3611.46	334.52	36.13	-3579.30	117.95	1105.82	0.00	0.00	0.00	-676.37	913.00	253.77	-532.70	697.16	385.84	-3630.38	291.37	1467.41	-3676.98	96.33	1471.83	139.06	1149.60	74.36	727.99	1056.20	75.03	0.00
0.85000	-3603.95	159.75	21.57	-3636.18	171.46	35.94	-3650.53	161.33	24.92	-3689.49	217.99	64.54	-3465.29	-26.73	22.08	-3609.22	-48.68	24.97	-3620.82	350.00	0.25	-3606.81	336.74	36.74	-3579.30	117.95	1105.82	0.00	0.00	0.00	-693.66	912.14	258.02	-556.44	693.69	392.79	-3627.51	290.86	1467.63	-3676.98	96.33	1471.83	138.51	1149.99	74.02	727.64	1056.33	74.83	0.00
0.86000	-3603.95	159.75	21.57	-3636.18	171.46	35.94	-3650.53	161.33	24.92	-3689.49	217.99	64.54	-3465.29	-26.73	22.08	-3609.22	-48.68	24.97	-3575.23	350.03	7.91	-3618.22	336.26	34.82	-3579.30	117.95	1105.82	0.00	0.00	0.00	-711.08	911.28	262.30	-580.33	690.20	399.79	-3668.58	292.19	1469.44	-3676.98	96.33	1471.83	139.97	1150.72	74.04	727.23	1056.19	74.89	0.00
0.87000	-3603.95	159.75	21.57	-3636.18	171.46	35.94	-3650.53	161.33	24.92	-3689.49	217.99	64.54	-3465.29	-26.73	22.08	-3609.22	-48.68	24.97	-3623.36	351.09	-1.14	-3609.50	336.24	36.27	-3579.30	117.95	1105.82	0.00	0.00	0.00	-728.63	910.40	266.61	-604.36	686.69	406.83	-3660.21	292.66	1468.49	-3676.98	96.33	1471.83	136.51	1152.05	73.18	726.60	1056.39	74.64	0.00
0.88000	-3603.95	159.75	21.57	-3636.18	171.46	35.94	-3650.53	161.33	24.92	-3689.49	217.99	64.54	-3465.29	-26.73	22.08	-3609.22	-48.68	24.97	-3603.05	348.70	2.32	-3614.46	336.86	35.52	-3579.30	117.95	1105.82	0.00	0.00	0.00	-746.31	909.51	270.96	-628.53	683.15	413.92	-3635.60	291.50	1467.77	-3676.98	96.33	1471.83	139.37	1149.90	74.48	726.06	1057.03	74.28	0.00
0.89000	-3603.95	159.75	21.57	-3636.18	171.46	35.94	-3650.53	161.33	24.92	-3689.49	217.99	64.54	-3465.29	-26.73	22.08	-3609.22	-48.68	24.97	-3601.43	349.89	1.94	-3581.56	334.64	39.35	-3579.30	117.95	1105.82	0.00	0.00	0.00	-764.12	908.61	275.35	-652.84	679.59	421.05	-3625.17	291.76	1467.66	-3676.98	96.33	1471.83	140.50	1150.13	74.54	726.78	1056.97	74.50	0.00
0.90000	-3603.95	159.75	21.57	-3636.18	171.46	35.94	-3650.53	161.33	24.92	-3689.49	217.99	64.54	-3465.29	-26.73	22.08	-3609.22	-48.68	24.97	-3588.67	349.70	5.43	-3609.59	335.31	36.59	-3579.30	117.95	1105.82	0.00	0.00	0.00	-782.06	907.70	279.77	-677.28	676.01	428.22	-3656.38	292.21	1468.86	-3676.98	96.33	1471.83	139.20	1150.52	74.13	728.37	1056.51	75.00	0.00
0.91000	-3603.95	159.75	21.57	-3636.18	171.46	35.94	-3650.53	161.33	24.92	-3689.49	217.99	64.54	-3465.29	-26.73	22.08	-3609.22	-48.68	24.97	-3610.55	348.88	0.76	-3630.90	335.82	34.51	-3579.30	117.95	1105.82	0.00	0.00	0.00	-800.12	906.78	284.22	-701.86	672.41	435.43	-3627.20	289.66	1467.50	-3676.98	96.33	1471.83	139.26	1151.02	74.06	726.46	1056.15	74.74	0.00
0.92000	-3603.95	159.75	21.57	-3636.18	171.46	35.94	-3650.53	161.33	24.92	-3689.49	217.99	64.54	-3465.29	-26.73	22.08	-3609.22	-48.68	24.97	-3608.17	350.68	1.80	-3601.32	335.83	38.14	-3579.30	117.95	1105.82	0.00	0.00	0.00	-818.31	905.85	288.71	-726.56	668.79	442.68	-3651.83	289.14	1468.72	-3676.98	96.33	1471.83	139.98	1150.46	74.58	728.12	1055.97	75.22	0.00
0.93000	-3603.95	159.75	21.57	-3636.18	171.46	35.94	-3650.53	161.33	24.92	-3689.49	217.99	64.54	-3465.29	-26.73	22.08	-3609.22	-48.68	24.97	-3565.58	348.78	8.11	-3603.36	335.18	37.36	-3579.30	117.95	1105.82	0.00	0.00	0.00	-836.61	904.90	293.23	-751.39	665.15	449.97	-3643.30	289.28	1468.72	-3676.98	96.33	1471.83	141.86	1149.01	75.25	726.32	1057.15	74.46	0.00
0.94000	-3603.95	159.75	21.57	-3636.18	171.46	35.94	-3650.53	161.33	24.92	-3689.49	217.99	64.54	-3465.29	-26.73	22.08	-3609.22	-48.68	24.97	-3577.54	348.54	7.54	-3604.29	335.64	36.85	-3579.30	117.95	1105.82	0.00	0.00	0.00	-855.04	903.95	297.78	-776.34	661.48	457.30	-3637.50	287.03	1469.11	-3676.98	96.33	1471.83	139.42	1149.43	74.55	727.01	1056.75	74.67	0.00
0.95000	-3603.95	159.75	21.57	-3636.18	171.46	35.94	-3650.53	161.33	24.92	-3689.49	217.99	64.54	-3465.29	-26.73	22.08	-3609.22	-48.68	24.97	-3601.24	350.58	2.86	-3601.68	336.03	38.21	-3579.30	117.95	1105.82	0.00	0.00	0.00	-873.58	902.98	302.37	-801.41	657.80	464.66	-3633.75	287.47	1470.13	-3676.98	96.33	1471.83	139.87	1150.62	74.26	727.95	1056.11	74.96	0.00
0.96000	-3603.95	159.75	21.57	-3636.18	171.46	35.94	-3650.53	161.33	24.92	-3689.49	217.99	64.54	-3465.29	-26.73	22.08	-3609.22	-48.68	24.97	-3570.38	347.55	5.86	-3610.55	336.16	36.26	-3579.30	117.95	1105.82	0.00	0.00	0.00	-892.24	902.01	306.98	-826.59	654.10	472.06	-3625.59	286.37	1470.07	-3676.98	96.33	1471.83	139.22	1151.51	74.08	729.21	1056.58	75.01	0.00
0.97000	-3603.95	159.75	21.57	-3636.18	171.46	35.94	-3650.53	161.33	24.92	-3689.49	217.99	64.54	-3465.29	-26.73	22.08	-3609.22	-48.68	24.97	-3558.63	349.84	9.55	-3630.62	337.17	33.46	-3579.30	117.95	1105.82	0.00	0.00	0.00	-911.01	901.02	311.63	-851.88	650.38	479.50	-3660.59	286.58	1469.57	-3676.98	96.33	1471.83	138.10	1151.45	73.78	728.60	1055.52	75.25	0.00
0.98000	-3603.95	159.75	21.57	-3636.18	171.46	35.94	-3650.53	161.33	24.92	-3689.49	217.99	64.54	-3465.29	-26.73	22.08	-3609.22	-48.68	24.97	-3599.00	351.47	4.14	-3621.27	335.81	34.18	-3579.30	117.95	1105.82	0.00	0.00	0.00	-929.89	900.02	316.32	-877.28	646.64	486.97	-3627.78	285.24	1468.58	-3676.98	96.33	1471.83	139.69	1151.49	73.95	728.23	1056.09	75.11	0.00
0.99000	-3603.95	159.75	21.57	-3636.18	171.46	35.94	-3650.53	161.33	24.92	-3689.49	217.99	64.54	-3465.29	-26.73	22.08	-3609.22	-48.68	24.97	-3589.14	349.68	5.91	-3607.57	335.88	36.22	-3579.30	117.95	1105.82	0.00	0.00	0.00	-948.89	899.01	321.03	-902.79	642.89	494.47	-3655.43	284.78	1469.10	-3676.98	96.33	1471.83	138.60	1150.53	74.27	727.82	1056.16	75.10	0.00
1.00000	-3603.95	159.75	21.57	-3636.18	171.46	35.94	-3650.53	161.33	24.92	-3689.49	217.99	64.54	-3465.29	-26.73	22.08	-3609.22	-48.68	24.97	-3621.71	350.06	-0.15	-3605.44	336.98	36.46	-3579.30	117.95	1105.82	0.00	0.00	0.00	-967.99	897.99	325.77	-928.40	639.11	502.00	-3665.30	285.37	1469.98	-3676.98	96.33	1471.83	138.17	1150.97	73.89	727.22	1056.36	75.05	0.00
1.01000	-3603.95	159.75	21.57	-3636.18	171.46	35.94	-3650.53	161.33	24.92	-3689.49	217.99	64.54	-3465.29	-26.73	22.08	-3609.22	-48.68	24.97	-3595.71	349.75	3.95	-3606.11	336.75	36.83	-3579.30	117.95	1105.82	0.00	0.00	0.00	-987.20	896.96	330.54	-954.10	635.32	509.57	-3631.72	284.68	1470.29	-3676.98	96.33	1471.83	136.65	1151.41	73.30	726.56	1056.71	74.69	0.00
1.02000	-3603.95	159.75	21.57	-3636.18	171.46	35.94	-3650.53	161.33	24.92	-3689.49	217.99	64.54	-3465.29	-26.73	22.08	-3609.22	-48.68	24.97	-3644.27	352.81	-4.16	-3623.01	336.70	33.75	-3579.30	117.95	1105.82	0.00	0.00	0.00	-1006.51	895.91	335.35	-979.91	631.52	517.16	-3680.04	285.29	1470.96	-3676.98	96.33	1471.83	135.60	1152.44	73.03	727.01	1057.23	74.51	0.00
1.03000	-3603.95	159.75	21.57	-3636.18	171.46	35.94	-3650.53	161.33	24.92	-3689.49	217.99	64.54	-3465.29	-26.73	22.08	-3609.22	-48.68	24.97	-3572.98	350.70	8.47	-3607.76	336.29	36.01	-3579.30	117.95	1105.82	0.00	0.00	0.00	-1025.93	894.86	340.18	-1005.80	627.69	524.79	-3639.06	284.55	1467.43	-3676.98	96.33	1471.83	136.97	1150.60	73.62	727.33	1057.41	74.47	0.00
1.04000	-3603.95	159.75	21.57	-3636.18	171.46	35.94	-3650.53	161.33	24.92	-3689.49	217.99	64.54	-3465.29	-26.73	22.08	-3609.22	-48.68	24.97	-3609.52	349.22	1.20	-3605.04	336.03	36.00	-3579.30	117.95	1105.82	0.00	0.00	0.00	-1045.45	893.79	345.04	-1031.78	623.86	532.44	-3621.43	283.19	1469.19	-3676.98	96.33	1471.83	139.20	1150.29	74.34	726.85	1056.76	74.70	0.00
1.05000	-3603.95	159.75	21.57	-3636.18	171.46	35.94	-3650.53	161.33	24.92	-3689.49	217.99	64.54	-3465.29	-26.73	22.08	-3609.22	-48.68	24.97	-3596.50	347.86	3.78	-3593.58	335.79	39.07	-3579.30	117.95	1105.82	0.00	0.00	0.00	-1065.06	892.71	349.93	-1057.84	620.00	540.12	-3623.23	281.31	1469.69	-3676.98	96.33	1471.83	138.64	1151.44	73.93	726.40	1056.74	74.65	0.00
1.06000	-3603.95	159.75	21.57	-3636.18	171.46	35.94	-3650.53	161.33	24.92	-3689.49	217.99	64.54	-3465.29	-26.73	22.08	-3609.22	-48.68	24.97	-3565.64	347.52	7.37	-3639.02	336.92	31.42	-3579.30	117.95	1105.82	0.00	0.00	0.00	-1084.78	891.62	354.85	-1083.99	616.13	547.82	-3648.47	283.50	1470.69	-3676.98	96.33	1471.83	138.66	1151.16	74.06	727.91	1056.06	74.87	0.00
1.07000	-3603.95	159.75	21.57	-3636.18	171.46	35.94	-3650.53	161.33	24.92	-3689.49	217.99	64.54	-3465.29	-26.73	22.08	-3609.22	-48.68	24.97	-3579.39	348.03	6.24	-3607.00	336.54	35.56	-3579.30	117.95	1105.82	0.00	0.00	0.00	-1104.59	890.52	359.79	-1110.21	612.25	555.56	-3672.80	285.79	1470.67	-3676.98	96.33	1471.83	138.22	1151.08	74.05	727.57	1056.63	74.70	0.00
1.08000	-3603.95	159.75	21.57	-3636.18	171.46	35.94	-3650.53	161.33	24.92	-3689.49	217.99	64.54	-3465.29	-26.73	22.08	-3609.22	-48.68	24.97	-3557.51	347.95	9.82	-3616.01	336.76	35.09	-3579.30	117.95	1105.82	0.00	0.00	0.00	-1124.49	889.41	364.77	-1136.51	608.36	563.31	-3661.92	283.21	1470.39	-3676.98	96.33	1471.83	139.33	1151.20	74.12	727.20	1056.09	74.81	0.00
1.09000	-3603.95	159.75	21.57	-3636.18	171.46	35.94	-3650.53	161.33	24.92	-3689.49	217.99	64.54	-3465.29	-26.73	22.08	-3609.22	-48.68	24.97	-3612.08	349.23	1.52	-3631.29	336.32	32.58	-3579.30	117.95	1105.82	0.00	0.00	0.00	-1144.49	888.29	369.77	-1162.88	604.45	571.09	-3642.46	281.76	1470.63	-3676.98	96.33	1471.83	140.52	1150.71	74.29	727.97	1056.54	74.91	0.00
1.10000	-3603.95	159.75	21.57	-3636.18	171.46	35.94	-3650.53	161.33	24.92	-3689.49	217.99	64.54	-3465.29	-26.73	22.08	-3609.22	-48.68	24.97	-3591.27	349.55	5.14	-3611.88	336.30	35.57	-3579.30	117.95	1105.82	0.00	0.00	0.00	-1164.57	887.16	374.80	-1189.31	600.52	578.90	-3641.90	282.34	1471.08	-3676.98	96.33	1471.83	138.39	1150.87	73.90	727.68	1056.18	74.94	0.00
1.11000	-3603.95	159.75	21.57	-3636.18	171.46	35.94	-3650.53	161.33	24.92	-3689.49	217.99	64.54	-3465.29	-26.73	22.08	-3609.22	-48.68	24.97	-3586.60	349.13	5.31	-3637.00	337.09	31.70	-3579.30	117.95	1105.82	0.00	0.00	0.00	-1184.75	886.01	379.85	-1215.82	596.59	586.72	-3652.59	279.75	1470.95	-3676.98	96.33	1471.83	138.56	1151.01	74.02	728.13	1055.50	75.29	0.00
1.12000	-3603.95	159.75	21.57	-3636.18	171.46	35.94	-3650.53	161.33	24.92	-3689.49	217.99	64.54	-3465.29	-26.73	22.08	-3609.22	-48.68	24.97	-3574.73	349.29	8.41	-3622.44	336.98	34.60	-3579.30	117.95	1105.82	0.00	0.00	0.00	-1205.01	884.85	384.94	-1242.38	592.64	594.57	-3658.23	281.16	1470.32	-3676.98	96.33	1471.83	138.39	1150.97	73.98	728.10	1056.37	74.86	0.00
1.13000	-3603.95	159.75	21.57	-3636.18	171.46	35.94	-3650.53	161.33	24.92	-3689.49	217.99	64.54	-3465.29	-26.73	22.08	-3609.22	-48.68	24.97	-3605.61	349.57	3.55	-3607.76	337.03	36.82	-3579.30	117.95	1105.82	0.00	0.00	0.00	-1225.35	883.69	390.04	-1269.00	588.68	602.43	-3651.87	280.53	1471.41	-3676.98	96.33	1471.83	139.24	1151.21	73.79	727.99	1056.20	74.90	0.00
1.14000	-3603.95	159.75	21.57	-3636.18	171.46	35.94	-3650.53	161.33	24.92	-3689.49	217.99	64.54	-3465.29	-26.73	22.08	-3609.22	-48.68	24.97	-3612.48	350.26	0.33	-3618.66	335.98	34.97	-3579.30	117.95	1105.82	0.00	0.00	0.00	-1245.78	882.51	395.18	-1295.67	584.71	610.32	-3642.28	277.32	1469.88	-3676.98	96.33	1471.83	140.10	1151.55	74.16	727.51	1055.94	75.16	0.00
1.15000	-3603.95	159.75	21.57	-3636.18	171.46	35.94	-3650.53	161.33	24.92	-3689.49	217.99	64.54	-3465.29	-26.73	22.08	-3609.22	-48.68	24.97	-3612.33	348.72	1.41	-3620.89	336.04	34.65	-3579.30	117.95	1105.82	0.00	0.00	0.00	-1266.29	881.32	400.33	-1322.40	580.73	618.22	-3624.30	276.48	1468.87	-3676.98	96.33	1471.83	139.75	1151.72	74.22	728.25	1056.28	75.15	0.00
1.16000	-3603.95	159.75	21.57	-3636.18	171.46	35.94	-3650.53	161.33	24.92	-3689.49	217.99	64.54	-3465.29	-26.73	22.08	-3609.22	-48.68	24.97	-3608.25	350.10	2.59	-3619.70	336.08	35.23	-3579.30	117.95	1105.82	0.00	0.00	0.00	-1286.88	880.11	405.51	-1349.17	576.74	626.14	-3649.14	277.84	1470.08	-3676.98	96.33	1471.83	139.49	1151.32	74.18	728.06	1056.55	74.89	0.00
1.17000	-3603.95	159.75	21.57	-3636.18	171.46	35.94	-3650.53	161.33	24.92	-3689.49	217.99	64.54	-3465.29	-26.73	22.08	-3609.22	-48.68	24.97	-3590.13	351.41	4.69	-3605.46	335.94	37.40	-3579.30	117.95	1105.82	0.00	0.00	0.00	-1307.55	878.90	410.72	-1375.99	572.74	634.07	-3629.06	273.40	1470.87	-3676.98	96.33	1471.83	139.48	1149.73	74.42	726.70	1056.44	74.54	0.00
1.18000	-3603.95	159.75	21.57	-3636.18	171.46	35.94	-3650.53	161.33	24.92	-3689.49	217.99	64.54	-3465.29	-26.73	22.08	-3609.22	-48.68	24.97	-3592.91	347.92	4.15	-3605.55	335.65	36.49	-3579.30	117.95	1105.82	0.00	0.00	0.00	-1328.29	877.67	415.95	-1402.85	568.73	642.02	-3642.95	276.54	1470.64	-3676.98	96.33	1471.83	138.80	1150.92	74.01	728.12	1057.20	74.58	0.00
1.19000	-3603.95	159.75	21.57	-3636.18	171.46	35.94	-3650.53	161.33	24.92	-3689.49	217.99	64.54	-3465.29	-26.73	22.08	-3609.22	-48.68	24.97	-3582.64	347.50	6.04	-3609.75	335.44	35.52	-3579.30	117.95	1105.82	0.00	0.00	0.00	-1349.10	876.44	421.21	-1429.75	564.71	649.99	-3648.94	275.21	1470.78	-3676.98	96.33	1471.83	142.66	1149.98	74.91	726.80	1057.66	74.21	0.00
1.20000	-3603.95	159.75	21.57	-3636.18	171.46	35.94	-3650.53	161.33	24.92	-3689.49	217.99	64.54	-3465.29	-26.73	22.08	-3609.22	-48.68	24.97	-3614.17	350.46	1.62	-3612.50	336.09	36.35	-3579.30	117.95	1105.82	0.00	0.00	0.00	-1369.99	875.19	426.48	-1456.68	560.69	657.97	-3645.92	273.47	1471.99	-3676.98	96.33	1471.83	143.62	1149.03	75.59	727.86	1057.19	74.70	0.00
1.21000	-3603.95	159.75	21.57	-3636.18	171.46	35.94	-3650.53	161.33	24.92	-3689.49	217.99	64.54	-3465.29	-26.73	22.08	-3609.22	-48.68	24.97	-3577.24	349.86	6.55	-3612.60	335.50	35.41	-3579.30	117.95	1105.82	0.00	0.00	0.00	-1390.95	873.93	431.78	-1483.65	556.65	665.96	-3665.74	273.02	1471.65	-3676.98	96.33	1471.83	139.14	1150.12	74.35	728.45	1057.47	74.69	0.00
1.22000	-3603.95	159.75	21.57	-3636.18	171.46	35.94	-3650.53	161.33	24.92	-3689.49	217.99	64.54	-3465.29	-26.73	22.08	-3609.22	-48.68	24.97	-3592.30	348.86	5.49	-3627.08	336.83	33.65	-3579.30	117.95	1105.82	0.00	0.00	0.00	-1411.98	872.66	437.11	-1510.64	552.61	673.96	-3681.71	272.27	1472.85	-3676.98	96.33	1471.83	138.45	1150.24	74.33	727.37	1056.48	74.76	0.00
1.23000	-3603.95	159.75	21.57	-3636.18	171.46	35.94	-3650.53	161.33	24.92	-3689.49	217.99	64.54	-3465.29	-26.73	22.08	-3609.22	-48.68	24.97	-3584.36	348.99	5.74	-3624.72	336.86	34.38	-3579.30	117.95	1105.82	0.00	0.00	0.00	-1433.07	871.38	442.45	-1537.65	548.56	681.97	-3644.04	271.42	1472.63	-3676.98	96.33	1471.83	138.10	1151.01	74.07	727.40	1056.80	74.63	0.00
1.24000	-3603.95	159.75	21.57	-3636.18	171.46	35.94	-3650.53	161.33	24.92	-3689.49	217.99	64.54	-3465.29	-26.73	22.08	-3609.22	-48.68	24.97	-3580.04	349.69	6.67	-3615.46	336.54	35.33	-3579.30	117.95	1105.82	0.00	0.00	0.00	-1454.23	870.08	447.82	-1564.69	544.50	690.00	-3667.69	270.71	1473.50	-3676.98	96.33	1471.83	139.22	1150.88	74.39	728.50	1056.25	75.17	0.00
1.25000	-3603.95	159.75	21.57	-3636.18	171.46	35.94	-3650.53	161.33	24.92	-3689.49	217.99	64.54	-3465.29	-26.73	22.08	-3609.22	-48.68	24.97	-3593.37	348.74	4.12	-3633.71	337.03	33.01	-3579.30	117.95	1105.82	0.00	0.00	0.00	-1475.45	868.78	453.20	-1591.74	540.44	698.03	-3661.82	269.10	1472.50	-3676.98	96.33	1471.83	139.28	1151.19	74.16	727.46	1056.59	74.81	0.00
1.26000	-3603.95	159.75	21.57	-3636.18	171.46	35.94	-3650.53	161.33	24.92	-3689.49	217.99	64.54	-3465.29	-26.73	22.08	-3609.22	-48.68	24.97	-3573.82	349.17	5.69	-3619.13	336.48	34.99	-3579.30	117.95	1105.82	0.00	0.00	0.00	-1496.73	867.46	458.61	-1618.81	536.37	706.07	-3678.14	269.89	1472.20	-3676.98	96.33	1471.83	140.01	1151.24	74.28	726.13	1056.93	74.47	0.00
1.27000	-3603.95	159.75	21.57	-3636.18	171.46	35.94	-3650.53	161.33	24.92	-3689.49	217.99	64.54	-3465.29	-26.73	22.08	-3609.22	-48.68	24.97	-3572.97	349.12	6.42	-3628.42	336.56	33.82	-3579.30	117.95	1105.82	0.00	0.00	0.00	-1518.07	866.13	464.04	-1645.89	532.29	714.11	-3676.52	268.17	1473.99	-3676.98	96.33	1471.83	140.91	1150.60	74.44	727.47	1056.21	75.07	0.00
1.28000	-3603.95	159.75	21.57	-3636.18	171.46	35.94	-3650.53	161.33	24.92	-3689.49	217.99	64.54	-3465.29	-26.73	22.08	-3609.22	-48.68	24.97	-3562.39	347.98	9.67	-3612.04	336.16	36.56	-3579.30	117.95	1105.82	0.00	0.00	0.00	-1539.47	864.79	469.49	-1672.98	528.21	722.16	-3667.61	268.82	1473.35	-3676.98	96.33	1471.83	138.25	1151.14	73.93	727.58	1056.47	74.73	0.00
1.29000	-3603.95	159.75	21.57	-3636.18	171.46	35.94	-3650.53	161.33	24.92	-3689.49	217.99	64.54	-3465.29	-26.73	22.08	-3609.22	-48.68	24.97	-3590.60	350.03	5.78	-3630.03	336.36	32.73	-3579.30	117.95	1105.82	0.00	0.00	0.00	-1560.93	863.44	474.96	-1700.07	524.13	730.22	-3648.08	267.99	1474.02	-3676.98	96.33	1471.83	139.26	1150.61	74.46	727.20	1056.65	74.69	0.00
1.30000	-3603.95	159.75	21.57	-3636.18	171.46	35.94	-3650.53	161.33	24.92	-3689.49	217.99	64.54	-3465.29	-26.73	22.08	-3609.22	-48.68	24.97	-3581.88	348.29	5.56	-3602.46	336.27	37.46	-3579.30	117.95	1105.82	0.00	0.00	0.00	-1582.43	862.08	480.45	-1727.16	520.04	738.28	-3668.46	265.78	1473.28	-3676.98	96.33	1471.83	138.14	1152.01	73.53	727.59	1056.45	74.83	0.00
1.31000	-3603.95	159.75	21.57	-3636.18	171.46	35.94	-3650.53	161.33	24.92	-3689.49	217.99	64.54	-3465.29	-26.73	22.08	-3609.22	-48.68	24.97	-3582.57	351.06	4.60	-3623.99	336.72	34.75	-3579.30	117.95	1105.82	0.00	0.00	0.00	-1603.99	860.70	485.96	-1754.25	515.95	746.34	-3669.36	261.97	1474.29	-3676.98	96.33	1471.83	140.11	1150.83	74.18	729.72	1056.42	75.41	0.00
1.32000	-3603.95	159.75	21.57	-3636.18	171.46	35.94	-3650.53	161.33	24.92	-3689.49	217.99	64.54	-3465.29	-26.73	22.08	-3609.22	-48.68	24.97	-3574.87	350.29	7.46	-3620.11	336.29	35.68	-3579.30	117.95	1105.82	0.00	0.00	0.00	-1625.60	859.31	491.48	-1781.34	511.86	754.41	-3671.84	262.21	1473.74	-3676.98	96.33	1471.83	140.06	1150.47	74.35	727.47	1056.28	75.03	0.00
1.33000	-3603.95	159.75	21.57	-3636.18	171.46	35.94	-3650.53	161.33	24.92	-3689.49	217.99	64.54	-3465.29	-26.73	22.08	-3609.22	-48.68	24.97	-3600.21	349.51	2.31	-3622.84	336.65	34.30	-3579.30	117.95	1105.82	0.00	0.00	0.00	-1647.26	857.91	497.03	-1808.41	507.76	762.48	-3671.83	259.51	1475.37	-3676.98	96.33	1471.83	138.85	1150.90	73.98	728.59	1055.19	75.58	0.00
1.34000	-3603.95	159.75	21.57	-3636.18	171.46	35.94	-3650.53	161.33	24.92	-3689.49	217.99	64.54	-3465.29	-26.73	22.08	-3609.22	-48.68	24.97	-3587.77	348.99	4.70	-3610.95	336.27	36.71	-3579.30	117.95	1105.82	0.00	0.00	0.00	-1668.97	856.50	502.59	-1835.47	503.66	770.54	-3699.65	259.54	1475.11	-3676.98	96.33	1471.83	140.84	1150.17	74.71	729.28	1055.21	75.59	0.00
1.35000	-3603.95	159.75	21.57	-3636.18	171.46	35.94	-3650.53	161.33	24.92	-3689.49	217.99	64.54	-3465.29	-26.73	22.08	-3609.22	-48.68	24.97	-3593.51	351.18	4.34	-3618.58	335.66	36.08	-3579.30	117.95	1105.82	0.00	0.00	0.00	-1690.72	855.08	508.17	-1862.52	499.56	778.61	-3641.05	257.71	1473.07	-3676.98	96.33	1471.83	138.50	1151.75	73.90	727.44	1056.34	74.85	0.00
1.36000	-3603.95	159.75	21.57	-3636.18	171.46	35.94	-3650.53	161.33	24.92	-3689.49	217.99	64.54	-3465.29	-26.73	22.08	-3609.22	-48.68	24.97	-3572.97	350.06	6.67	-3619.04	336.58	36.01	-3579.30	117.95	1105.82	0.00	0.00	0.00	-1712.51	853.65	513.77	-1889.55	495.45	786.67	-3645.37	257.73	1473.78	-3676.98	96.33	1471.83	138.86	1150.99	73.84	727.42	1056.13	74.91	0.00
1.37000	-3603.95	159.75	21.57	-3636.18	171.46	35.94	-3650.53	161.33	24.92	-3689.49	217.99	64.54	-3465.29	-26.73	22.08	-3609.22	-48.68	24.97	-3603.68	351.87	1.85	-3614.76	336.25	36.38	-3579.30	117.95	1105.82	0.00	0.00	0.00	-1734.35	852.20	519.38	-1916.56	491.35	794.74	-3648.71	255.63	1472.97	-3676.98	96.33	1471.83	134.47	1152.76	72.67	728.49	1056.10	75.05	0.00
1.38000	-3603.95	159.75	21.57	-3636.18	171.46	35.94	-3650.53	161.33	24.92	-3689.49	217.99	64.54	-3465.29	-26.73	22.08	-3609.22	-48.68	24.97	-3590.69	350.51	3.46	-3617.32	336.52	35.73	-3579.30	117.95	1105.82	0.00	0.00	0.00	-1756.22	850.75	525.01	-1943.54	487.25	802.79	-3636.96	253.93	1474.13	-3676.98	96.33	1471.83	134.90	1153.37	72.55	728.66	1056.23	75.07	0.00
1.39000	-3603.95	159.75	21.57	-3636.18	171.46	35.94	-3650.53	161.33	24.92	-3689.49	217.99	64.54	-3465.29	-26.73	22.08	-3609.22	-48.68	24.97	-3597.63	349.79	3.85	-3633.63	337.18	33.14	-3579.30	117.95	1105.82	0.00	0.00	0.00	-1778.13	849.28	530.66	-1970.49	483.14	810.85	-3644.29	253.87	1474.70	-3676.98	96.33	1471.83	134.75	1152.49	72.78	726.98	1056.48	74.64	0.00
1.40000	-3603.95	159.75	21.57	-3636.18	171.46	35.94	-3650.53	161.33	24.92	-3689.49	217.99	64.54	-3465.29	-26.73	22.08	-3609.22	-48.68	24.97	-3582.89	347.73	5.66	-3642.11	337.05	32.47	-3579.30	117.95	1105.82	0.00	0.00	0.00	-1800.08	847.80	536.32	-1997.41	479.04	818.90	-3663.05	253.53	1476.20	-3676.98	96.33	1471.83	140.23	1149.25	74.47	727.40	1056.55	74.75	0.00
1.41000	-3603.95	159.75	21.57	-3636.18	171.46	35.94	-3650.53	161.33	24.92	-3689.49	217.99	64.54	-3465.29	-26.73	22.08	-3609.22	-48.68	24.97	-3624.53	352.31	-0.60	-3608.65	337.02	36.92	-3579.30	117.95	1105.82	0.00	0.00	0.00	-1822.06	846.31	542.00	-2024.29	474.93	826.94	-3662.13	252.06	1475.33	-3676.98	96.33	1471.83	138.80	1150.63	73.82	725.35	1057.23	74.15	0.00
1.42000	-3603.95	159.75	21.57	-3636.18	171.46	35.94	-3650.53	161.33	24.92	-3689.49	217.99	64.54	-3465.29	-26.73	22.08	-3609.22	-48.68	24.97	-3580.65	347.98	5.82	-3589.80	336.61	39.24	-3579.30	117.95	1105.82	0.00	0.00	0.00	-1844.08	844.80	547.69	-2051.13	470.83	834.97	-3669.57	250.70	1475.48	-3676.98	96.33	1471.83	138.33	1150.19	74.09	727.94	1055.82	75.32	0.00
1.43000	-3603.95	159.75	21.57	-3636.18	171.46	35.94	-3650.53	161.33	24.92	-3689.49	217.99	64.54	-3465.29	-26.73	22.08	-3609.22	-48.68	24.97	-3617.56	350.05	0.04	-3635.12	337.43	33.27	-3579.30	117.95	1105.82	0.00	0.00	0.00	-1866.12	843.29	553.40	-2077.93	466.73	843.00	-3669.34	248.83	1475.13	-3676.98	96.33	1471.83	138.16	1151.07	74.12	727.65	1056.52	74.78	0.00
1.44000	-3603.95	159.75	21.57	-3636.18	171.46	35.94	-3650.53	161.33	24.92	-3689.49	217.99	64.54	-3465.29	-26.73	22.08	-3609.22	-48.68	24.97	-3578.46	351.10	4.57	-3615.07	337.45	35.74	-3579.30	117.95	1105.82	0.00	0.00	0.00	-1888.19	841.76	559.12	-2104.69	462.63	851.02	-3697.97	248.83	1476.12	-3676.98	96.33	1471.83	139.16	1151.72	74.04	728.95	1056.36	75.03	0.00
1.45000	-3603.95	159.75	21.57	-3636.18	171.46	35.94	-3650.53	161.33	24.92	-3689.49	217.99	64.54	-3465.29	-26.73	22.08	-3609.22	-48.68	24.97	-3583.33	347.66	6.02	-3618.31	336.35	35.45	-3579.30	117.95	1105.82	0.00	0.00	0.00	-1910.29	840.22	564.86	-2131.40	458.53	859.03	-3681.08	248.00	1476.79	-3676.98	96.33	1471.83	142.11	1149.85	74.95	728.25	1056.68	74.88	0.00
1.46000	-3603.95	159.75	21.57	-3636.18	171.46	35.94	-3650.53	161.33	24.92	-3689.49	217.99	64.54	-3465.29	-26.73	22.08	-3609.22	-48.68	24.97	-3638.19	351.26	-3.23	-3609.29	337.53	37.08	-3579.30	117.95	1105.82	0.00	0.00	0.00	-1932.41	838.67	570.61	-2158.05	454.44	867.02	-3667.50	248.96	1475.46	-3676.98	96.33	1471.83	140.40	1150.33	74.60	729.01	1056.44	75.09	0.00
1.47000	-3603.95	159.75	21.57	-3636.18	171.46	35.94	-3650.53	161.33	24.92	-3689.49	217.99	64.54	-3465.29	-26.73	22.08	-3609.22	-48.68	24.97	-3610.32	349.80	0.62	-3629.86	337.82	33.74	-3579.30	117.95	1105.82	0.00	0.00	0.00	-1954.56	837.11	576.37	-2184.65	450.35	875.01	-3696.70	246.29	1476.61	-3676.98	96.33	1471.83	139.20	1151.10	74.07	726.85	1056.76	74.69	0.00
1.48000	-3603.95	159.75	21.57	-3636.18	171.46	35.94	-3650.53	161.33	24.92	-3689.49	217.99	64.54	-3465.29	-26.73	22.08	-3609.22	-48.68	24.97	-3581.46	350.08	6.27	-3618.86	337.30	35.60	-3579.30	117.95	1105.82	0.00	0.00	0.00	-1976.73	835.53	582.14	-2211.19	446.27	882.98	-3649.02	246.82	1474.77	-3676.98	96.33	1471.83	141.97	1150.14	74.87	726.80	1057.00	74.62	0.00
1.49000	-3603.95	159.75	21.57	-3636.18	171.46	35.94	-3650.53	161.33	24.92	-3689.49	217.99	64.54	-3465.29	-26.73	22.08	-3609.22	-48.68	24.97	-3611.63	352.36	2.04	-3607.09	337.09	37.62	-3579.30	117.95	1105.82	0.00	0.00	0.00	-1998.91	833.94	587.93	-2237.66	442.19	890.94	-3644.31	244.64	1475.18	-3676.98	96.33	1471.83	139.90	1150.85	74.33	726.99	1056.18	74.69	0.00
1.50000	-3603.95	159.75	21.57	-3636.18	171.46	35.94	-3650.53	161.33	24.92	-3689.49	217.99	64.54	-3465.29	-26.73	22.08	-3609.22	-48.68	24.97	-3626.34	349.02	0.45	-3602.22	337.14	38.55	-3579.30	117.95	1105.82	0.00	0.00	0.00	-2021.12	832.34	593.73	-2264.07	438.11	898.88	-3664.50	244.36	1476.01	-3676.98	96.33	1471.83	141.01	1150.74	74.65	727.56	1055.87	74.99	0.00
1.51000	-3603.95	159.75	21.57	-3636.18	171.46	35.94	-3650.53	161.33	24.92	-3689.49	217.99	64.54	-3465.29	-26.73	22.08	-3609.22	-48.68	24.97	-3614.17	350.77	0.29	-3601.47	336.82	39.21	-3579.30	117.95	1105.82	0.00	0.00	0.00	-2043.34	830.73	599.54	-2290.42	434.04	906.81	-3682.07	241.43	1476.37	-3676.98	96.33	1471.83	139.80	1149.79	74.61	727.23	1056.78	74.59	0.00
1.52000	-3603.95	159.75	21.57	-3636.18	171.46	35.94	-3650.53	161.33	24.92	-3689.49	217.99	64.54	-3465.29	-26.73	22.08	-3609.22	-48.68	24.97	-3587.41	349.45	5.17	-3615.12	337.00	35.80	-3579.30	117.95	1105.82	0.00	0.00	0.00	-2065.57	829.11	605.36	-2316.68	429.97	914.72	-3686.08	239.63	1477.50	-3676.98	96.33	1471.83	139.49	1150.82	74.34	727.17	1057.24	74.47	0.00
1.53000	-3603.95	159.75	21.57	-3636.18	171.46	35.94	-3650.53	161.33	24.92	-3689.49	217.99	64.54	-3465.29	-26.73	22.08	-3609.22	-48.68	24.97	-3588.37	350.42	4.16	-3627.94	337.19	34.53	-3579.30	117.95	1105.82	0.00	0.00	0.00	-2087.82	827.48	611.20	-2342.88	425.91	922.61	-3687.00	239.27	1476.90	-3676.98	96.33	1471.83	139.89	1151.58	74.01	727.74	1056.55	74.84	0.00
1.54000	-3603.95	159.75	21.57	-3636.18	171.46	35.94	-3650.53	161.33	24.92	-3689.49	217.99	64.54	-3465.29	-26.73	22.08	-3609.22	-48.68	24.97	-3606.20	349.99	1.63	-3589.06	336.35	40.84	-3579.30	117.95	1105.82	0.00	0.00	0.00	-2110.08	825.83	617.04	-2368.99	421.86	930.49	-3659.51	237.69	1476.09	-3676.98	96.33	1471.83	139.78	1150.47	74.40	728.51	1056.50	75.02	0.00
1.55000	-3603.95	159.75	21.57	-3636.18	171.46	35.94	-3650.53	161.33	24.92	-3689.49	217.99	64.54	-3465.29	-26.73	22.08	-3609.22	-48.68	24.97	-3633.35	351.37	-2.86	-3616.31	337.75	36.16	-3579.30	117.95	1105.82	0.00	0.00	0.00	-2132.34	824.17	622.90	-2395.02	417.81	938.35	-3694.86	236.88	1476.83	-3676.98	96.33	1471.83	137.52	1150.39	74.00	727.91	1056.49	74.93	0.00
1.56000	-3603.95	159.75	21.57	-3636.18	171.46	35.94	-3650.53	161.33	24.92	-3689.49	217.99	64.54	-3465.29	-26.73	22.08	-3609.22	-48.68	24.97	-3623.66	351.64	-2.00	-3611.58	337.36	37.30	-3579.30	117.95	1105.82	0.00	0.00	0.00	-2154.62	822.50	628.76	-2420.97	413.77	946.18	-3665.03	236.32	1477.47	-3676.98	96.33	1471.83	141.84	1149.37	75.23	729.00	1056.72	75.03	0.00
1.57000	-3603.95	159.75	21.57	-3636.18	171.46	35.94	-3650.53	161.33	24.92	-3689.49	217.99	64.54	-3465.29	-26.73	22.08	-3609.22	-48.68	24.97	-3578.68	351.33	5.78	-3631.96	337.78	33.91	-3579.30	117.95	1105.82	0.00	0.00	0.00	-2176.89	820.82	634.63	-2446.82	409.74	953.99	-3659.28	233.01	1477.25	-3676.98	96.33	1471.83	138.78	1151.58	73.88	728.75	1056.61	74.93	0.00
1.58000	-3603.95	159.75	21.57	-3636.18	171.46	35.94	-3650.53	161.33	24.92	-3689.49	217.99	64.54	-3465.29	-26.73	22.08	-3609.22	-48.68	24.97	-3616.63	350.91	-0.70	-3607.99	336.71	37.67	-3579.30	117.95	1105.82	0.00	0.00	0.00	-2199.17	819.12	640.51	-2472.59	405.72	961.79	-3627.02	231.44	1475.47	-3676.98	96.33	1471.83	138.68	1150.46	74.13	728.44	1055.91	75.19	0.00
1.59000	-3603.95	159.75	21.57	-3636.18	171.46	35.94	-3650.53	161.33	24.92	-3689.49	217.99	64.54	-3465.29	-26.73	22.08	-3609.22	-48.68	24.97	-3561.49	348.83	9.87	-3616.62	337.45	36.74	-3579.30	117.95	1105.82	0.00	0.00	0.00	-2221.45	817.42	646.40	-2498.25	401.71	969.55	-3614.00	230.39	1475.92	-3676.98	96.33	1471.83	140.13	1149.21	74.64	726.61	1056.32	74.76	0.00
1.60000	-3603.95	159.75	21.57	-3636.18	171.46	35.94	-3650.53	161.33	24.92	-3689.49	217.99	64.54	-3465.29	-26.73	22.08	-3609.22	-48.68	24.97	-3608.17	348.73	0.65	-3626.77	337.82	35.41	-3579.30	117.95	1105.82	0.00	0.00	0.00	-2243.73	815.70	652.30	-2523.82	397.70	977.30	-3663.03	229.15	1477.36	-3676.98	96.33	1471.83	138.01	1151.40	73.72	727.05	1056.06	74.83	0.00
1.61000	-3603.95	159.75	21.57	-3636.18	171.46	35.94	-3650.53	161.33	24.92	-3689.49	217.99	64.54	-3465.29	-26.73	22.08	-3609.22	-48.68	24.97	-3586.03	349.00	4.38	-3628.84	337.72	34.94	-3579.30	117.95	1105.82	0.00	0.00	0.00	-2266.01	813.97	658.21	-2549.29	393.71	985.02	-3653.42	227.60	1477.86	-3676.98	96.33	1471.83	137.64	1151.79	73.85	728.47	1056.25	75.23	0.00
1.62000	-3603.95	159.75	21.57	-3636.18	171.46	35.94	-3650.53	161.33	24.92	-3689.49	217.99	64.54	-3465.29	-26.73	22.08	-3609.22	-48.68	24.97	-3580.73	350.12	3.57	-3613.31	336.08	37.54	-3579.30	117.95	1105.82	0.00	0.00	0.00	-2288.29	812.23	664.12	-2574.65	389.72	992.71	-3627.71	226.13	1476.56	-3676.98	96.33	1471.83	139.46	1151.15	74.20	727.46	1056.34	74.94	0.00
1.63000	-3603.95	159.75	21.57	-3636.18	171.46	35.94	-3650.53	161.33	24.92	-3689.49	217.99	64.54	-3465.29	-26.73	22.08	-3609.22	-48.68	24.97	-3633.53	351.02	-3.61	-3605.19	336.60	38.94	-3579.30	117.95	1105.82	0.00	0.00	0.00	-2310.55	810.47	670.05	-2599.90	385.75	1000.38	-3651.03	225.07	1477.13	-3676.98	96.33	1471.83	139.40	1150.39	74.18	727.90	1056.73	74.77	0.00
1.64000	-3603.95	159.75	21.57	-3636.18	171.46	35.94	-3650.53	161.33	24.92	-3689.49	217.99	64.54	-3465.29	-26.73	22.08	-3609.22	-48.68	24.97	-3563.48	349.03	6.88	-3619.84	337.54	35.79	-3579.30	117.95	1105.82	0.00	0.00	0.00	-2332.81	808.70	675.97	-2625.03	381.79	1008.02	-3617.05	224.45	1477.37	-3676.98	96.33	1471.83	140.42	1150.07	74.38	726.75	1057.06	74.38	0.00
1.65000	-3603.95	159.75	21.57	-3636.18	171.46	35.94	-3650.53	161.33	24.92	-3689.49	217.99	64.54	-3465.29	-26.73	22.08	-3609.22	-48.68	24.97	-3631.61	351.38	-3.29	-3622.38	337.11	36.76	-3579.30	117.95	1105.82	0.00	0.00	0.00	-2355.06	806.92	681.91	-2650.05	377.83	1015.63	-3684.20	222.77	1477.93	-3676.98	96.33	1471.83	139.25	1150.08	74.25	728.00	1056.13	75.01	0.00
1.66000	-3603.95	159.75	21.57	-3636.18	171.46	35.94	-3650.53	161.33	24.92	-3689.49	217.99	64.54	-3465.29	-26.73	22.08	-3609.22	-48.68	24.97	-3612.85	350.81	1.50	-3639.70	337.62	34.66	-3579.30	117.95	1105.82	0.00	0.00	0.00	-2377.30	805.13	687.85	-2674.96	373.89	1023.21	-3696.41	221.41	1478.25	-3676.98	96.33	1471.83	139.59	1150.17	74.46	728.26	1056.28	75.16	0.00
1.67000	-3603.95	159.75	21.57	-3636.18	171.46	35.94	-3650.53	161.33	24.92	-3689.49	217.99	64.54	-3465.29	-26.73	22.08	-3609.22	-48.68	24.97	-3589.52	349.79	4.73	-3622.01	336.52	37.09	-3579.30	117.95	1105.82	0.00	0.00	0.00	-2399.53	803.33	693.80	-2699.74	369.97	1030.76	-3677.05	223.02	1477.48	-3676.98	96.33	1471.83	140.03	1151.39	74.12	728.57	1056.85	75.08	0.00
1.68000	-3603.95	159.75	21.57	-3636.18	171.46	35.94	-3650.53	161.33	24.92	-3689.49	217.99	64.54	-3465.29	-26.73	22.08	-3609.22	-48.68	24.97	-3623.93	350.81	-0.39	-3632.71	337.26	35.66	-3579.30	117.95	1105.82	0.00	0.00	0.00	-2421.74	801.51	699.75	-2724.39	366.05	1038.27	-3664.67	220.89	1476.66	-3676.98	96.33	1471.83	137.53	1152.21	73.38	728.82	1056.35	75.11	0.00
1.69000	-3603.95	159.75	21.57	-3636.18	171.46	35.94	-3650.53	161.33	24.92	-3689.49	217.99	64.54	-3465.29	-26.73	22.08	-3609.22	-48.68	24.97	-3587.00	348.47	6.12	-3631.62	338.18	35.90	-3579.30	117.95	1105.82	0.00	0.00	0.00	-2443.93	799.69	705.70	-2748.91	362.15	1045.76	-3680.44	218.85	1478.00	-3676.98	96.33	1471.83	137.28	1150.90	73.80	727.91	1056.01	74.92	0.00
1.70000	-3603.95	159.75	21.57	-3636.18	171.46	35.94	-3650.53	161.33	24.92	-3689.49	217.99	64.54	-3465.29	-26.73	22.08	-3609.22	-48.68	24.97	-3618.24	351.08	0.21	-3628.14	338.42	35.87	-3579.30	117.95	1105.82	0.00	0.00	0.00	-2466.11	797.85	711.66	-2773.30	358.26	1053.21	-3708.04	218.91	1477.46	-3676.98	96.33	1471.83	139.79	1150.64	74.31	727.02	1056.96	74.63	0.00
1.71000	-3603.95	159.75	21.57	-3636.18	171.46	35.94	-3650.53	161.33	24.92	-3689.49	217.99	64.54	-3465.29	-26.73	22.08	-3609.22	-48.68	24.97	-3604.05	350.84	2.34	-3629.11	337.56	37.11	-3579.30	117.95	1105.82	0.00	0.00	0.00	-2488.26	796.00	717.63	-2797.56	354.39	1060.63	-3647.97	215.33	1477.62	-3676.98	96.33	1471.83	140.24	1149.39	74.91	727.10	1056.48	74.69	0.00
1.72000	-3603.95	159.75	21.57	-3636.18	171.46	35.94	-3650.53	161.33	24.92	-3689.49	217.99	64.54	-3465.29	-26.73	22.08	-3609.22	-48.68	24.97	-3570.59	350.75	7.10	-3621.60	337.63	38.31	-3579.30	117.95	1105.82	0.00	0.00	0.00	-2510.39	794.13	723.60	-2821.68	350.53	1068.01	-3622.96	214.24	1477.55	-3676.98	96.33	1471.83	140.91	1150.08	74.68	727.93	1055.80	75.28	0.00
1.73000	-3603.95	159.75	21.57	-3636.18	171.46	35.94	-3650.53	161.33	24.92	-3689.49	217.99	64.54	-3465.29	-26.73	22.08	-3609.22	-48.68	24.97	-3570.82	350.89	6.26	-3635.08	337.64	37.09	-3579.30	117.95	1105.82	0.00	0.00	0.00	-2532.50	792.25	729.57	-2845.65	346.68	1075.35	-3674.47	215.08	1478.65	-3676.98	96.33	1471.83	139.57	1150.75	74.39	727.99	1056.55	74.93	0.00
1.74000	-3603.95	159.75	21.57	-3636.18	171.46	35.94	-3650.53	161.33	24.92	-3689.49	217.99	64.54	-3465.29	-26.73	22.08	-3609.22	-48.68	24.97	-3586.73	350.92	5.13	-3611.17	336.67	41.93	-3579.30	117.95	1105.82	0.00	0.00	0.00	-2554.59	790.37	735.55	-2869.47	342.86	1082.66	-3687.46	211.96	1478.01	-3676.98	96.33	1471.83	139.33	1150.79	74.41	728.12	1056.73	74.93	0.00
1.75000	-3603.95	159.75	21.57	-3636.18	171.46	35.94	-3650.53	161.33	24.92	-3689.49	217.99	64.54	-3465.29	-26.73	22.08	-3609.22	-48.68	24.97	-3600.25	348.61	2.03	-3605.58	337.86	42.90	-3579.30	117.95	1105.82	0.00	0.00	0.00	-2576.64	788.46	741.53	-2893.15	339.04	1089.93	-3661.55	213.03	1478.62	-3676.98	96.33	1471.83	139.85	1151.05	74.15	726.19	1057.39	74.32	0.00
1.76000	-3603.95	159.75	21.57	-3636.18	171.46	35.94	-3650.53	161.33	24.92	-3689.49	217.99	64.54	-3465.29	-26.73	22.08	-3609.22	-48.68	24.97	-3602.14	350.32	3.32	-3620.92	337.28	41.61	-3579.30	117.95	1105.82	0.00	0.00	0.00	-2598.66	786.55	747.51	-2916.68	335.24	1097.16	-3659.06	212.10	1479.96	-3676.98	96.33	1471.83	139.57	1150.38	74.50	727.46	1056.66	74.92	0.00
1.77000	-3603.95	159.75	21.57	-3636.18	171.46	35.94	-3650.53	161.33	24.92	-3689.49	217.99	64.54	-3465.29	-26.73	22.08	-3609.22	-48.68	24.97	-3627.80	349.76	-0.50	-3628.23	338.16	41.79	-3579.30	117.95	1105.82	0.00	0.00	0.00	-2620.66	784.63	753.49	-2940.05	331.46	1104.36	-3689.89	210.40	1479.83	-3676.98	96.33	1471.83	138.66	1149.88	74.63	726.59	1057.13	74.51	0.00
1.78000	-3603.95	159.75	21.57	-3636.18	171.46	35.94	-3650.53	161.33	24.92	-3689.49	217.99	64.54	-3465.29	-26.73	22.08	-3609.22	-48.68	24.97	-3583.68	348.56	5.98	-3615.59	337.70	45.31	-3579.30	117.95	1105.82	0.00	0.00	0.00	-2642.62	782.69	759.47	-2963.25	327.70	1111.51	-3702.16	209.31	1479.49	-3676.98	96.33	1471.83	138.84	1150.56	74.38	727.13	1056.43	74.75	0.00
1.79000	-3603.95	159.75	21.57	-3636.18	171.46	35.94	-3650.53	161.33	24.92	-3689.49	217.99	64.54	-3465.29	-26.73	22.08	-3609.22	-48.68	24.97	-3580.65	348.23	6.53	-3609.68	337.68	47.91	-3579.30	117.95	1105.82	0.00	0.00	0.00	-2664.54	780.74	765.46	-2986.30	323.96	1118.61	-3634.48	208.78	1477.70	-3676.98	96.33	1471.83	139.53	1149.29	74.73	726.91	1056.45	74.75	0.00
1.80000	-3603.95	159.75	21.57	-3636.18	171.46	35.94	-3650.53	161.33	24.92	-3689.49	217.99	64.54	-3465.29	-26.73	22.08	-3609.22	-48.68	24.97	-3577.73	347.91	7.08	-3637.95	340.52	45.97	-3579.30	117.95	1105.82	0.00	0.00	0.00	-2686.43	778.78	771.44	-3009.18	320.23	1125.68	-3661.55	207.44	1478.65	-3676.98	96.33	1471.83	140.69	1148.93	75.04	726.91	1056.76	74.41	0.00
1.81000	-3603.95	159.75	21.57	-3636.18	171.46	35.94	-3650.53	161.33	24.92	-3689.49	217.99	64.54	-3465.29	-26.73	22.08	-3609.22	-48.68	24.97	-3574.94	347.60	7.62	-3623.97	339.03	48.95	-3579.30	117.95	1105.82	0.00	0.00	0.00	-2708.28	776.80	777.43	-3031.89	316.52	1132.70	-3682.36	206.16	1477.84	-3676.98	96.33	1471.83	141.09	1150.37	74.69	725.73	1056.02	74.54	0.00
1.82000	-3603.95	159.75	21.57	-3636.18	171.46	35.94	-3650.53	161.33	24.92	-3689.49	217.99	64.54	-3465.29	-26.73	22.08	-3609.22	-48.68	24.97	-3572.27	347.29	8.14	-3638.69	340.27	47.88	-3579.30	117.95	1105.82	0.00	0.00	0.00	-2730.09	774.81	783.42	-3054.43	312.83	1139.68	-3652.47	206.03	1476.61	-3676.98	96.33	1471.83	141.58	1149.77	74.97	727.15	1056.65	74.69	0.00
1.83000	-3603.95	159.75	21.57	-3636.18	171.46	35.94	-3650.53	161.33	24.92	-3689.49	217.99	64.54	-3465.29	-26.73	22.08	-3609.22	-48.68	24.97	-3569.72	347.00	8.66	-3649.97	339.14	47.87	-3579.30	117.95	1105.82	0.00	0.00	0.00	-2751.85	772.81	789.40	-3076.79	309.16	1146.61	-3683.37	206.49	1477.84	-3676.98	96.33	1471.83	136.84	1151.30	73.64	727.20	1056.65	74.59	0.00
1.84000	-3603.95	159.75	21.57	-3636.18	171.46	35.94	-3650.53	161.33	24.92	-3689.49	217.99	64.54	-3465.29	-26.73	22.08	-3609.22	-48.68	24.97	-3567.29	346.72	9.16	-3689.72	340.48	42.55	-3579.30	117.95	1105.82	0.00	0.00	0.00	-2773.57	770.80	795.39	-3098.97	305.51	1153.49	-3683.18	203.23	1480.09	-3676.98	96.33	1471.83	136.24	1151.18	73.63	724.23	1056.91	73.88	0.00
1.85000	-3603.95	159.75	21.57	-3636.18	171.46	35.94	-3650.53	161.33	24.92	-3689.49	217.99	64.54	-3465.29	-26.73	22.08	-3609.22	-48.68	24.97	-3564.98	346.44	9.66	-3702.78	340.88	42.02	-3579.30	117.95	1105.82	0.00	0.00	0.00	-2795.25	768.78	801.37	-3120.97	301.88	1160.33	-3675.45	202.44	1480.97	-3676.98	96.33	1471.83	138.05	1150.49	74.12	725.85	1056.96	74.29	0.00
1.86000	-3603.95	159.75	21.57	-3636.18	171.46	35.94	-3650.53	161.33	24.92	-3689.49	217.99	64.54	-3465.29	-26.73	22.08	-3609.22	-48.68	24.97	-3562.78	346.18	10.14	-3715.76	341.27	41.50	-3579.30	117.95	1105.82	0.00	0.00	0.00	-2816.88	766.74	807.35	-3142.78	298.27	1167.12	-3689.09	203.17	1481.63	-3676.98	96.33	1471.83	138.04	1150.99	73.78	726.18	1056.95	74.31	0.00
1.87000	-3603.95	159.75	21.57	-3636.18	171.46	35.94	-3650.53	161.33	24.92	-3689.49	217.99	64.54	-3465.29	-26.73	22.08	-3609.22	-48.68	24.97	-3560.70	345.92	10.62	-3728.66	341.65	40.98	-3579.30	117.95	1105.82	0.00	0.00	0.00	-2838.46	764.69	813.34	-3164.41	294.68	1173.86	-3685.93	203.15	1479.51	-3676.98	96.33	1471.83	141.75	1149.68	75.10	726.26	1056.65	74.60	0.00
1.88000	-3603.95	159.75	21.57	-3636.18	171.46	35.94	-3650.53	161.33	24.92	-3689.49	217.99	64.54	-3465.29	-26.73	22.08	-3609.22	-48.68	24.97	-3558.74	345.67	11.08	-3741.47	342.01	40.48	-3579.30	117.95	1105.82	0.00	0.00	0.00	-2859.99	762.63	819.31	-3185.84	291.11	1180.55	-3667.60	197.20	1479.25	-3676.98	96.33	1471.83	139.53	1149.52	74.74	728.81	1056.65	75.09	0.00
1.89000	-3603.95	159.75	21.57	-3636.18	171.46	35.94	-3650.53	161.33	24.92	-3689.49	217.99	64.54	-3465.29	-26.73	22.08	-3609.22	-48.68	24.97	-3556.89	345.44	11.53	-3754.20	342.36	39.98	-3579.30	117.95	1105.82	0.00	0.00	0.00	-2881.46	760.55	825.29	-3207.07	287.57	1187.18	-3693.77	198.61	1480.69	-3676.98	96.33	1471.83	138.50	1150.79	74.16	728.68	1056.47	75.11	0.00
1.90000	-3603.95	159.75	21.57	-3636.18	171.46	35.94	-3650.53	161.33	24.92	-3689.49	217.99	64.54	-3465.29	-26.73	22.08	-3609.22	-48.68	24.97	-3555.16	345.21	11.98	-3766.84	342.69	39.49	-3579.30	117.95	1105.82	0.00	0.00	0.00	-2902.88	758.47	831.26	-3228.10	284.04	1193.77	-3702.90	200.38	1480.52	-3676.98	96.33	1471.83	139.70	1149.89	74.65	726.62	1057.06	74.49	0.00
1.91000	-3603.95	159.75	21.57	-3636.18	171.46	35.94	-3650.53	161.33	24.92	-3689.49	217.99	64.54	-3465.29	-26.73	22.08	-3609.22	-48.68	24.97	-3553.54	344.99	12.41	-3779.40	343.01	39.01	-3579.30	117.95	1105.82	0.00	0.00	0.00	-2924.24	756.37	837.23	-3248.94	280.54	1200.30	-3686.14	199.35	1480.76	-3676.94	96.33	1471.83	137.58	1148.42	74.47	727.81	1055.90	75.10	0.00
1.92000	-3603.95	159.75	21.57	-3636.18	171.46	35.94	-3650.53	161.33	24.92	-3689.49	217.99	64.54	-3465.29	-26.73	22.08	-3609.22	-48.68	24.97	-3552.03	344.78	12.84	-3791.88	343.32	38.54	-3579.30	117.95	1105.82	0.00	0.00	0.00	-2945.55	754.26	843.20	-3269.56	277.07	1206.78	-3682.71	197.68	1480.25	-3639.89	97.01	1471.28	136.31	1150.77	73.54	727.82	1056.03	75.10	0.00
1.93000	-3603.95	159.75	21.57	-3636.18	171.46	35.94	-3650.53	161.33	24.92	-3689.49	217.99	64.54	-3465.29	-26.73	22.08	-3609.22	-48.68	24.97	-3550.63	344.58	13.25	-3804.27	343.62	38.07	-3579.30	117.95	1105.82	0.00	0.00	0.00	-2966.79	752.13	849.16	-3289.98	273.61	1213.20	-3682.86	196.83	1480.34	-3644.64	95.57	1470.86	137.45	1150.98	73.79	728.29	1055.74	75.30	0.00
1.94000	-3603.95	159.75	21.57	-3636.18	171.46	35.94	-3650.53	161.33	24.92	-3689.49	217.99	64.54	-3465.29	-26.73	22.08	-3609.22	-48.68	24.97	-3549.35	344.38	13.65	-3816.58	343.90	37.61	-3579.30	117.95	1105.82	0.00	0.00	0.00	-2987.97	750.00	855.12	-3310.18	270.19	1219.57	-3683.01	195.99	1480.42	-3667.21	95.03	1471.72	138.47	1150.36	74.31	727.60	1056.37	74.83	0.00
1.95000	-3603.95	159.75	21.57	-3636.18	171.46	35.94	-3650.53	161.33	24.92	-3689.49	217.99	64.54	-3465.29	-26.73	22.08	-3609.22	-48.68	24.97	-3548.17	344.20	14.05	-3828.81	344.17	37.16	-3579.30	117.95	1105.82	0.00	0.00	0.00	-3009.09	747.85	861.08	-3330.16	266.78	1225.88	-3683.17	195.17	1480.49	-3699.23	92.37	1471.67	141.73	1150.06	74.91	725.95	1057.37	74.07	0.00
1.96000	-3603.95	159.75	21.57	-3636.18	171.46	35.94	-3650.53	161.33	24.92	-3689.49	217.99	64.54	-3465.29	-26.73	22.08	-3609.22	-48.68	24.97	-3547.11	344.02	14.43	-3840.95	344.43	36.72	-3579.30	117.95	1105.82	0.00	0.00	0.00	-3030.14	745.69	867.02	-3349.93	263.40	1232.13	-3683.34	194.37	1480.56	-3695.12	93.37	1473.86	137.44	1151.12	73.76	727.21	1056.69	74.61	0.00
1.97000	-3603.95	159.75	21.57	-3636.18	171.46	35.94	-3650.53	161.33	24.92	-3689.49	217.99	64.54	-3465.29	-26.73	22.08	-3609.22	-48.68	24.97	-3546.15	343.85	14.81	-3853.01	344.67	36.28	-3579.30	117.95	1105.82	0.00	0.00	0.00	-3051.12	743.51	872.97	-3369.47	260.05	1238.33	-3683.51	193.58	1480.62	-3645.66	92.57	1471.82	139.84	1149.46	74.71	728.55	1056.02	75.13	0.00
1.98000	-3603.95	159.75	21.57	-3636.18	171.46	35.94	-3650.53	161.33	24.92	-3689.49	217.99	64.54	-3465.29	-26.73	22.08	-3609.22	-48.68	24.97	-3545.30	343.69	15.17	-3864.99	344.90	35.86	-3579.30	117.95	1105.82	0.00	0.00	0.00	-3072.03	741.32	878.90	-3388.79	256.72	1244.46	-3683.68	192.81	1480.67	-3675.49	91.22	1473.55	139.26	1151.30	73.87	727.70	1056.55	74.72	0.00
1.99000	-3603.95	159.75	21.57	-3636.18	171.46	35.94	-3650.53	161.33	24.92	-3689.49	217.99	64.54	-3465.29	-26.73	22.08	-3609.22	-48.68	24.97	-3544.56	343.54	15.53	-3876.88	345.12	35.44	-3579.30	117.95	1105.82	0.00	0.00	0.00	-3092.88	739.12	884.83	-3407.88	253.42	1250.53	-3683.86	192.06	1480.71	-3694.17	93.27	1473.05	138.26	1151.45	73.61	728.60	1056.17	75.05	0.00
2.00000	-3603.95	159.75	21.57	-3636.18	171.46	35.94	-3650.53	161.33	24.92	-3689.49	217.99	64.54	-3465.29	-26.73	22.08	-3609.22	-48.68	24.97	-3543.92	343.40	15.87	-3888.69	345.33	35.02	-3579.30	117.95	1105.82	0.00	0.00	0.00	-3113.64	736.91	890.76	-3426.73	250.15	1256.55	-3684.05	191.32	1480.74	-3691.85	90.16	1472.03	141.84	1150.50	74.60	728.15	1056.39	74.91	0.00
2.01000	-3603.95	159.75	21.57	-3636.18	171.46	35.94	-3650.53	161.33	24.92	-3689.49	217.99	64.54	-3465.29	-26.73	22.08	-3609.22	-48.68	24.97	-3543.39	343.27	16.21	-3900.41	345.52	34.62	-3579.30	117.95	1105.82	0.00	0.00	0.00	-3134.34	734.69	896.67	-3445.35	246.90	1262.49	-3684.24	190.60	1480.77	-3634.88	89.97	1472.42	140.51	1151.57	74.35	727.70	1056.90	74.69	0.00
2.02000	-3603.95	159.75	21.57	-3636.18	171.46	35.94	-3650.53	161.33	24.92	-3689.49	217.99	64.54	-3465.29	-26.73	22.08	-3609.22	-48.68	24.97	-3542.97	343.14	16.54	-3912.06	345.70	34.22	-3579.30	117.95	1105.82	0.00	0.00	0.00	-3154.96	732.45	902.58	-3463.73	243.69	1268.38	-3684.43	189.90	1480.79	-3665.69	90.53	1473.86	137.36	1152.68	73.38	727.03	1056.38	74.81	0.00
2.03000	-3603.95	159.75	21.57	-3636.18	171.46	35.94	-3650.53	161.33	24.92	-3689.49	217.99	64.54	-3465.29	-26.73	22.08	-3609.22	-48.68	24.97	-3542.65	343.02	16.86	-3923.62	345.87	33.83	-3579.30	117.95	1105.82	0.00	0.00	0.00	-3175.49	730.20	908.48	-3481.87	240.50	1274.20	-3684.63	189.21	1480.80	-3681.84	88.63	1473.10	139.83	1151.34	74.20	727.83	1056.43	75.02	0.00
2.04000	-3603.95	159.75	21.57	-3636.18	171.46	35.94	-3650.53	161.33	24.92	-3689.49	217.99	64.54	-3465.29	-26.73	22.08	-3609.22	-48.68	24.97	-3542.43	342.91	17.16	-3935.09	346.03	33.45	-3579.30	117.95	1105.82	0.00	0.00	0.00	-3195.95	727.94	914.38	-3499.75	237.33	1279.96	-3684.84	188.54	1480.81	-3681.96	89.11	1472.65	138.26	1150.48	74.03	727.58	1056.03	75.03	0.00
2.05000	-3603.95	159.75	21.57	-3636.18	171.46	35.94	-3650.53	161.33	24.92	-3689.49	217.99	64.54	-3465.29	-26.73	22.08	-3609.22	-48.68	24.97	-3542.31	342.81	17.46	-3946.49	346.17	33.07	-3579.30	117.95	1105.82	0.00	0.00	0.00	-3216.33	725.66	920.26	-3517.39	234.20	1285.65	-3685.05	187.89	1480.80	-3637.46	93.23	1472.46	137.04	1151.56	73.71	728.44	1055.96	75.23	0.00
2.06000	-3603.95	159.75	21.57	-3636.18	171.46	35.94	-3650.53	161.33	24.92	-3689.49	217.99	64.54	-3465.29	-26.73	22.08	-3609.22	-48.68	24.97	-3542.30	342.72	17.75	-3957.80	346.30	32.71	-3579.30	117.95	1105.82	0.00	0.00	0.00	-3236.62	723.37	926.14	-3534.78	231.10	1291.27	-3685.26	187.25	1480.79	-3678.90	93.81	1473.05	137.45	1151.66	73.48	728.83	1055.94	75.17	0.00
2.07000	-3603.95	159.75	21.57	-3636.18	171.46	35.94	-3650.53	161.33	24.92	-3689.49	217.99	64.54	-3465.29	-26.73	22.08	-3609.22	-48.68	24.97	-3542.38	342.63	18.03	-3969.03	346.42	32.35	-3579.30	117.95	1105.82	0.00	0.00	0.00	-3256.83	721.07	932.01	-3551.91	228.03	1296.82	-3685.48	186.63	1480.78	-3669.28	93.64	1471.96	139.73	1150.84	74.27	727.91	1056.22	74.88	0.00
2.08000	-3603.95	159.75	21.57	-3636.18	171.46	35.94	-3650.53	161.33	24.92	-3689.49	217.99	64.54	-3465.29	-26.73	22.08	-3609.22	-48.68	24.97	-3542.57	342.55	18.31	-3980.17	346.52	31.99	-3579.30	117.95	1105.82	0.00	0.00	0.00	-3276.94	718.76	937.86	-3568.78	224.98	1302.31	-3685.70	186.03	1480.75	-3634.37	91.92	1470.38	139.04	1150.62	74.18	727.15	1056.51	74.82	0.00
2.09000	-3603.95	159.75	21.57	-3636.18	171.46	35.94	-3650.53	161.33	24.92	-3689.49	217.99	64.54	-3465.29	-26.73	22.08	-3609.22	-48.68	24.97	-3542.86	342.48	18.57	-3991.24	346.62	31.65	-3579.30	117.95	1105.82	0.00	0.00	0.00	-3296.97	716.43	943.71	-3585.38	221.97	1307.73	-3685.92	185.44	1480.72	-3651.76	92.41	1471.83	138.10	1151.91	73.64	728.43	1056.53	74.99	0.00
2.10000	-3603.95	159.75	21.57	-3636.18	171.46	35.94	-3650.53	161.33	24.92	-3689.49	217.99	64.54	-3465.29	-26.73	22.08	-3609.22	-48.68	24.97	-3543.24	342.42	18.82	-4002.22	346.70	31.31	-3579.30	117.95	1105.82	0.00	0.00	0.00	-3316.91	714.09	949.55	-3601.72	218.99	1313.07	-3686.15	184.86	1480.68	-3687.41	93.09	1472.53	136.66	1152.49	72.99	727.59	1056.80	74.83	0.00
2.11000	-3603.95	159.75	21.57	-3636.18	171.46	35.94	-3650.53	161.33	24.92	-3689.49	217.99	64.54	-3465.29	-26.73	22.08	-3609.22	-48.68	24.97	-3543.72	342.37	19.07	-4013.11	346.77	30.97	-3579.30	117.95	1105.82	0.00	0.00	0.00	-3336.75	711.74	955.37	-3617.80	216.04	1318.34	-3686.38	184.31	1480.64	-3650.87	94.11	1472.16	137.55	1151.39	73.68	727.14	1057.12	74.49	0.00
2.12000	-3603.95	159.75	21.57	-3636.18	171.46	35.94	-3650.53	161.33	24.92	-3689.49	217.99	64.54	-3465.29	-26.73	22.08	-3609.22	-48.68	24.97	-3544.30	342.32	19.30	-4023.93	346.83	30.65	-3579.30	117.95	1105.82	0.00	0.00	0.00	-3356.50	709.37	961.19	-3633.59	213.13	1323.54	-3686.61	183.76	1480.58	-3684.74	96.05	1471.94	140.95	1150.00	74.60	727.33	1056.62	74.71	0.00
2.13000	-3603.95	159.75	21.57	-3636.18	171.46	35.94	-3650.53	161.33	24.92	-3689.49	217.99	64.54	-3465.29	-26.73	22.08	-3609.22	-48.68	24.97	-3544.98	342.28	19.53	-4034.66	346.87	30.33	-3579.30	117.95	1105.82	0.00	0.00	0.00	-3376.15	707.00	966.99	-3649.11	210.24	1328.67	-3686.85	183.24	1480.52	-3647.97	96.28	1470.00	139.19	1150.27	74.40	727.52	1056.52	74.76	0.00
2.14000	-3603.95	159.75	21.57	-3636.18	171.46	35.94	-3650.53	161.33	24.92	-3689.49	217.99	64.54	-3465.29	-26.73	22.08	-3609.22	-48.68	24.97	-3545.75	342.25	19.75	-4045.31	346.91	30.02	-3579.30	117.95	1105.82	0.00	0.00	0.00	-3395.71	704.61	972.78	-3664.35	207.39	1333.72	-3687.09	182.73	1480.46	-3704.22	97.52	1472.42	138.58	1151.72	73.90	725.81	1057.04	74.14	0.00
2.15000	-3603.95	159.75	21.57	-3636.18	171.46	35.94	-3650.53	161.33	24.92	-3689.49	217.99	64.54	-3465.29	-26.73	22.08	-3609.22	-48.68	24.97	-3546.61	342.22	19.96	-4055.88	346.93	29.72	-3579.30	117.95	1105.82	0.00	0.00	0.00	-3415.16	702.20	978.56	-3679.31	204.58	1338.70	-3687.33	182.23	1480.38	-3698.82	100.20	1472.11	140.30	1149.94	74.50	727.87	1056.81	74.75	0.00
2.16000	-3603.95	159.75	21.57	-3636.18	171.46	35.94	-3650.53	161.33	24.92	-3689.49	217.99	64.54	-3465.29	-26.73	22.08	-3609.22	-48.68	24.97	-3547.57	342.20	20.16	-4066.37	346.94	29.42	-3579.30	117.95	1105.82	0.00	0.00	0.00	-3434.51	699.79	984.33	-3693.98	201.79	1343.59	-3687.58	181.75	1480.30	-3691.87	102.30	1471.87	133.76	1151.23	73.19	727.91	1055.81	75.15	0.00
2.17000	-3603.95	159.75	21.57	-3636.18	171.46	35.94	-3650.53	161.33	24.92	-3689.49	217.99	64.54	-3465.29	-26.73	22.08	-3609.22	-48.68	24.97	-3548.62	342.19	20.35	-4076.77	346.94	29.13	-3579.30	117.95	1105.82	0.00	0.00	0.00	-3453.76	697.36	990.08	-3708.36	199.04	1348.42	-3687.83	181.29	1480.22	-3672.19	103.23	1471.28	136.66	1151.29	73.60	728.14	1055.24	75.43	0.00
2.18000	-3603.95	159.75	21.57	-3636.18	171.46	35.94	-3650.53	161.33	24.92	-3689.49	217.99	64.54	-3465.29	-26.73	22.08	-3609.22	-48.68	24.97	-3549.77	342.19	20.53	-4087.10	346.93	28.85	-3579.30	117.95	1105.82	0.00	0.00	0.00	-3472.90	694.91	995.82	-3722.45	196.33	1353.16	-3688.08	180.84	1480.12	-3680.59	105.44	1471.13	137.30	1152.14	73.55	729.29	1056.73	75.12	0.00
2.19000	-3603.95	159.75	21.57	-3636.18	171.46	35.94	-3650.53	161.33	24.92	-3689.49	217.99	64.54	-3465.29	-26.73	22.08	-3609.22	-48.68	24.97	-3551.00	342.19	20.71	-4097.34	346.90	28.57	-3579.30	117.95	1105.82	0.00	0.00	0.00	-3491.93	692.46	1001.55	-3736.24	193.65	1357.82	-3688.33	180.40	1480.02	-3680.23	108.04	1470.50	138.06	1151.15	73.97	730.12	1056.56	75.43	0.00
2.20000	-3603.95	159.75	21.57	-3636.18	171.46	35.94	-3650.53	161.33	24.92	-3689.49	217.99	64.54	-3465.29	-26.73	22.08	-3609.22	-48.68	24.97	-3552.33	342.20	20.87	-4107.50	346.86	28.30	-3579.30	117.95	1105.82	0.00	0.00	0.00	-3510.86	689.99	1007.26	-3749.73	191.01	1362.41	-3688.58	179.99	1479.91	-3683.57	109.39	1470.24	140.27	1151.77	74.06	727.91	1057.37	74.67	0.00
2.21000	-3603.95	159.75	21.57	-3636.18	171.46	35.94	-3650.53	161.33	24.92	-3689.49	217.99	64.54	-3465.29	-26.73	22.08	-3609.22	-48.68	24.97	-3553.74	342.22	21.03	-4117.57	346.82	28.04	-3579.30	117.95	1105.82	0.00	0.00	0.00	-3529.67	687.51	1012.96	-3762.92	188.40	1366.91	-3688.84	179.58	1479.80	-3694.44	112.09	1471.35	138.11	1151.53	73.86	728.30	1057.26	74.77	0.00
2.22000	-3603.95	159.75	21.57	-3636.18	171.46	35.94	-3650.53	161.33	24.92	-3689.49	217.99	64.54	-3465.29	-26.73	22.08	-3609.22	-48.68	24.97	-3555.25	342.24	21.18	-4127.57	346.76	27.79	-3579.30	117.95	1105.82	0.00	0.00	0.00	-3548.37	685.02	1018.64	-3775.80	185.83	1371.33	-3689.10	179.19	1479.68	-3685.23	114.16	1471.11	138.71	1150.87	74.24	727.26	1057.22	74.52	0.00
2.23000	-3603.95	159.75	21.57	-3636.18	171.46	35.94	-3650.53	161.33	24.92	-3689.49	217.99	64.54	-3465.29	-26.73	22.08	-3609.22	-48.68	24.97	-3556.84	342.27	21.32	-4137.48	346.69	27.54	-3579.30	117.95	1105.82	0.00	0.00	0.00	-3566.96	682.51	1024.31	-3788.38	183.30	1375.67	-3689.36	178.82	1479.55	-3702.40	116.63	1470.39	140.26	1149.40	75.01	728.09	1056.13	75.08	0.00
2.24000	-3603.95	159.75	21.57	-3636.18	171.46	35.94	-3650.53	161.33	24.92	-3689.49	217.99	64.54	-3465.29	-26.73	22.08	-3609.22	-48.68	24.97	-3558.52	342.31	21.46	-4147.31	346.61	27.29	-3579.30	117.95	1105.82	0.00	0.00	0.00	-3585.42	679.99	1029.96	-3800.63	180.81	1379.92	-3689.62	178.46	1479.42	-3740.65	119.67	1471.33	141.12	1151.80	74.22	728.14	1056.12	75.22	0.00
2.25000	-3603.95	159.75	21.57	-3636.18	171.46	35.94	-3650.53	161.33	24.92	-3689.49	217.99	64.54	-3465.29	-26.73	22.08	-3609.22	-48.68	24.97	-3560.28	342.36	21.58	-4157.07	346.51	27.06	-3579.30	117.95	1105.82	0.00	0.00	0.00	-3603.77	677.46	1035.60	-3812.58	178.35	1384.09	-3689.88	178.11	1479.28	-3718.17	121.39	1470.73	138.76	1151.22	73.98	727.96	1056.07	75.20	0.00
2.26000	-3603.95	159.75	21.57	-3636.18	171.46	35.94	-3650.53	161.33	24.92	-3689.49	217.99	64.54	-3465.29	-26.73	22.08	-3609.22	-48.68	24.97	-3562.13	342.41	21.70	-4166.73	346.41	26.83	-3579.30	117.95	1105.82	0.00	0.00	0.00	-3622.00	674.91	1041.22	-3824.20	175.93	1388.17	-3690.15	177.78	1479.13	-3735.97	124.56	1469.85	140.49	1150.70	74.44	727.66	1055.82	75.19	0.00
2.27000	-3603.95	159.75	21.57	-3636.18	171.46	35.94	-3650.53	161.33	24.92	-3689.49	217.99	64.54	-3465.29	-26.73	22.08	-3609.22	-48.68	24.97	-3564.07	342.46	21.81	-4176.32	346.30	26.61	-3579.30	117.95	1105.82	0.00	0.00	0.00	-3640.11	672.35	1046.82	-3835.50	173.55	1392.16	-3690.41	177.46	1478.98	-3735.14	126.96	1470.99	138.49	1150.71	74.05	727.66	1055.80	75.23	0.00
2.28000	-3603.95	159.75	21.57	-3636.18	171.46	35.94	-3650.53	161.33	24.92	-3689.49	217.99	64.54	-3465.29	-26.73	22.08	-3609.22	-48.68	24.97	-3566.09	342.53	21.91	-4185.83	346.17	26.39	-3579.30	117.95	1105.82	0.00	0.00	0.00	-3658.09	669.78	1052.41	-3846.47	171.21	1396.07	-3690.68	177.16	1478.82	-3753.81	131.43	1470.64	140.68	1151.81	73.97	727.30	1057.26	74.69	0.00
2.29000	-3603.95	159.75	21.57	-3636.18	171.46	35.94	-3650.53	161.33	24.92	-3689.49	217.99	64.54	-3465.29	-26.73	22.08	-3609.22	-48.68	24.97	-3568.20	342.60	22.00	-4195.25	346.03	26.18	-3579.30	117.95	1105.82	0.00	0.00	0.00	-3675.95	667.20	1057.98	-3857.11	168.91	1399.89	-3690.94	176.87	1478.65	-3738.23	136.21	1469.61	139.72	1151.05	74.10	728.14	1056.75	74.86	0.00
2.30000	-3603.95	159.75	21.57	-3636.18	171.46	35.94	-3650.53	161.33	24.92	-3689.49	217.99	64.54	-3465.29	-26.73	22.08	-3609.22	-48.68	24.97	-3570.38	342.67	22.08	-4204.60	345.88	25.98	-3579.30	117.95	1105.82	0.00	0.00	0.00	-3693.68	664.60	1063.53	-3867.42	166.65	1403.62	-3691.21	176.60	1478.48	-3760.94	138.35	1470.63	137.60	1152.20	73.40	727.00	1056.18	74.86	0.00
2.31000	-3603.95	159.75	21.57	-3636.18	171.46	35.94	-3650.53	161.33	24.92	-3689.49	217.99	64.54	-3465.29	-26.73	22.08	-3609.22	-48.68	24.97	-3572.65	342.76	22.16	-4213.86	345.73	25.79	-3579.30	117.95	1105.82	0.00	0.00	0.00	-3711.28	661.99	1069.06	-3877.39	164.43	1407.26	-3691.48	176.34	1478.30	-3725.46	140.62	1468.88	138.49	1150.76	74.12	728.52	1055.85	75.31	0.00
2.32000	-3603.95	159.75	21.57	-3636.18	171.46	35.94	-3650.53	161.33	24.92	-3689.49	217.99	64.54	-3465.29	-26.73	22.08	-3609.22	-48.68	24.97	-3575.00	342.85	22.23	-4223.04	345.56	25.60	-3579.30	117.95	1105.82	0.00	0.00	0.00	-3728.75	659.36	1074.58	-3887.02	162.25	1410.80	-3691.75	176.09	1478.12	-3733.46	144.16	1469.77	140.38	1150.89	74.37	729.58	1056.86	75.22	0.00
2.33000	-3603.95	159.75	21.57	-3636.18	171.46	35.94	-3650.53	161.33	24.92	-3689.49	217.99	64.54	-3465.29	-26.73	22.08	-3609.22	-48.68	24.97	-3577.43	342.94	22.29	-4232.14	345.38	25.41	-3579.30	117.95	1105.82	0.00	0.00	0.00	-3746.08	656.73	1080.07	-3896.31	160.11	1414.26	-3692.01	175.86	1477.93	-3710.00	148.10	1468.35	139.94	1151.53	74.25	728.20	1056.84	74.92	0.00
2.34000	-3603.95	159.75	21.57	-3636.18	171.46	35.94	-3650.53	161.33	24.92	-3689.49	217.99	64.54	-3465.29	-26.73	22.08	-3609.22	-48.68	24.97	-3579.94	343.04	22.34	-4241.16	345.18	25.24	-3579.30	117.95	1105.82	0.00	0.00	0.00	-3763.28	654.08	1085.55	-3905.25	158.02	1417.62	-3692.28	175.64	1477.73	-3739.54	150.42	1468.46	141.48	1150.16	74.88	727.98	1056.53	74.95	0.00
2.35000	-3603.95	159.75	21.57	-3636.18	171.46	35.94	-3650.53	161.33	24.92	-3689.49	217.99	64.54	-3465.29	-26.73	22.08	-3609.22	-48.68	24.97	-3582.53	343.15	22.39	-4250.10	344.98	25.07	-3579.30	117.95	1105.82	0.00	0.00	0.00	-3780.34	651.41	1091.00	-3913.84	155.96	1420.88	-3692.55	175.44	1477.53	-3740.80	152.58	1468.96	140.31	1150.23	74.71	726.63	1056.95	74.58	0.00
2.36000	-3603.95	159.75	21.57	-3636.18	171.46	35.94	-3650.53	161.33	24.92	-3689.49	217.99	64.54	-3465.29	-26.73	22.08	-3609.22	-48.68	24.97	-3585.20	343.26	22.43	-4258.96	344.77	24.90	-3579.30	117.95	1105.82	0.00	0.00	0.00	-3797.27	648.74	1096.44	-3922.08	153.95	1424.06	-3692.82	175.24	1477.32	-3741.56	157.30	1469.61	138.17	1150.34	74.22	727.26	1057.16	74.53	0.00
2.37000	-3603.95	159.75	21.57	-3636.18	171.46	35.94	-3650.53	161.33	24.92	-3689.49	217.99	64.54	-3465.29	-26.73	22.08	-3609.22	-48.68	24.97	-3587.94	343.38	22.46	-4267.74	344.55	24.75	-3579.30	117.95	1105.82	0.00	0.00	0.00	-3814.05	646.05	1101.85	-3929.96	151.99	1427.13	-3693.08	175.07	1477.11	-3748.82	161.61	1469.83	138.02	1151.12	73.80	727.43	1057.06	74.60	0.00
2.38000	-3603.95	159.75	21.57	-3636.18	171.46	35.94	-3650.53	161.33	24.92	-3689.49	217.99	64.54	-3465.29	-26.73	22.08	-3609.22	-48.68	24.97	-3590.76	343.51	22.48	-4276.44	344.31	24.59	-3579.30	117.95	1105.82	0.00	0.00	0.00	-3830.70	643.34	1107.25	-3937.48	150.06	1430.11	-3693.35	174.90	1476.89	-3764.69	166.69	1470.28	139.35	1150.90	74.13	727.05	1057.00	74.40	0.00
2.39000	-3603.95	159.75	21.57	-3636.18	171.46	35.94	-3650.53	161.33	24.92	-3689.49	217.99	64.54	-3465.29	-26.73	22.08	-3609.22	-48.68	24.97	-3593.66	343.64	22.50	-4285.05	344.07	24.45	-3579.30	117.95	1105.82	0.00	0.00	0.00	-3847.20	640.63	1112.62	-3944.64	148.18	1432.99	-3693.62	174.75	1476.66	-3742.12	169.90	1469.17	138.16	1152.23	73.53	728.05	1057.50	74.53	0.00
2.40000	-3603.95	159.75	21.57	-3636.18	171.46	35.94	-3650.53	161.33	24.92	-3689.49	217.99	64.54	-3465.29	-26.73	22.08	-3609.22	-48.68	24.97	-3596.63	343.78	22.50	-4293.59	343.82	24.31	-3579.30	117.95	1105.82	0.00	0.00	0.00	-3863.55	637.90	1117.97	-3951.43	146.35	1435.77	-3693.88	174.61	1476.43	-3770.95	173.14	1470.79	137.24	1153.32	72.97	728.18	1057.23	74.76	0.00
2.41000	-3603.95	159.75	21.57	-3636.18	171.46	35.94	-3650.53	161.33	24.92	-3689.49	217.99	64.54	-3465.29	-26.73	22.08	-3609.22	-48.68	24.97	-3599.67	343.92	22.51	-4302.05	343.55	24.18	-3579.30	117.95	1105.82	0.00	0.00	0.00	-3879.75	635.16	1123.30	-3957.85	144.56	1438.45	-3694.15	174.49	1476.20	-3754.08	178.25	1469.93	139.63	1151.37	74.20	727.86	1057.07	74.66	0.00
2.42000	-3603.95	159.75	21.57	-3636.18	171.46	35.94	-3650.53	161.33	24.92	-3689.49	217.99	64.54	-3465.29	-26.73	22.08	-3609.22	-48.68	24.97	-3602.79	344.06	22.50	-4310.42	343.28	24.05	-3579.30	117.95	1105.82	0.00	0.00	0.00	-3895.81	632.40	1128.61	-3963.90	142.81	1441.03	-3694.41	174.37	1475.95	-3772.10	181.52	1470.72	139.83	1150.19	74.65	727.64	1056.35	74.95	0.00
2.43000	-3603.95	159.75	21.57	-3636.18	171.46	35.94	-3650.53	161.33	24.92	-3689.49	217.99	64.54	-3465.29	-26.73	22.08	-3609.22	-48.68	24.97	-3605.98	344.22	22.49	-4318.72	342.99	23.93	-3579.30	117.95	1105.82	0.00	0.00	0.00	-3911.71	629.63	1133.90	-3969.57	141.12	1443.51	-3694.67	174.28	1475.71	-3773.79	184.94	1470.78	138.16	1151.40	73.76	728.17	1056.36	74.95	0.00
2.44000	-3603.95	159.75	21.57	-3636.18	171.46	35.94	-3650.53	161.33	24.92	-3689.49	217.99	64.54	-3465.29	-26.73	22.08	-3609.22	-48.68	24.97	-3609.24	344.38	22.46	-4326.93	342.70	23.81	-3579.30	117.95	1105.82	0.00	0.00	0.00	-3927.47	626.85	1139.16	-3974.86	139.46	1445.88	-3694.93	174.19	1475.45	-3755.15	188.19	1469.59	137.68	1151.05	73.63	726.80	1056.48	74.65	0.00
2.45000	-3603.95	159.75	21.57	-3636.18	171.46	35.94	-3650.53	161.33	24.92	-3689.49	217.99	64.54	-3465.29	-26.73	22.08	-3609.22	-48.68	24.97	-3612.57	344.54	22.44	-4335.07	342.39	23.71	-3579.30	117.95	1105.82	0.00	0.00	0.00	-3943.06	624.05	1144.40	-3979.77	137.86	1448.15	-3695.19	174.12	1475.19	-3792.00	192.00	1471.89	136.92	1150.85	73.50	727.62	1056.26	74.87	0.00
2.46000	-3603.95	159.75	21.57	-3636.18	171.46	35.94	-3650.53	161.33	24.92	-3689.49	217.99	64.54	-3465.29	-26.73	22.08	-3609.22	-48.68	24.97	-3615.98	344.71	22.40	-4343.12	342.08	23.60	-3579.30	117.95	1105.82	0.00	0.00	0.00	-3958.50	621.25	1149.61	-3984.29	136.30	1450.32	-3695.45	174.05	1474.93	-3791.70	195.81	1471.90	137.15	1149.99	73.90	727.63	1056.62	74.77	0.00
2.47000	-3603.95	159.75	21.57	-3636.18	171.46	35.94	-3650.53	161.33	24.92	-3689.49	217.99	64.54	-3465.29	-26.73	22.08	-3609.22	-48.68	24.97	-3619.45	344.88	22.36	-4351.10	341.76	23.51	-3579.30	117.95	1105.82	0.00	0.00	0.00	-3973.79	618.42	1154.80	-3988.42	134.79	1452.38	-3695.70	174.01	1474.66	-3794.33	198.61	1472.80	139.71	1150.29	74.19	726.84	1056.81	74.66	0.00
2.48000	-3603.95	159.75	21.57	-3636.18	171.46	35.94	-3650.53	161.33	24.92	-3689.49	217.99	64.54	-3465.29	-26.73	22.08	-3609.22	-48.68	24.97	-3622.99	345.06	22.31	-4358.99	341.42	23.42	-3579.30	117.95	1105.82	0.00	0.00	0.00	-3988.91	615.59	1159.97	-3992.16	133.33	1454.34	-3695.96	173.97	1474.38	-3792.71	201.54	1473.12	140.42	1150.73	74.33	727.12	1056.36	74.92	0.00
2.49000	-3603.95	159.75	21.57	-3636.18	171.46	35.94	-3650.53	161.33	24.92	-3689.49	217.99	64.54	-3465.29	-26.73	22.08	-3609.22	-48.68	24.97	-3626.59	345.25	22.25	-4366.81	341.08	23.33	-3579.30	117.95	1105.82	0.00	0.00	0.00	-4003.87	612.74	1165.11	-3995.50	131.92	1456.18	-3696.21	173.95	1474.10	-3790.46	203.55	1473.25	137.85	1150.82	73.97	728.35	1055.99	75.19	0.00
2.50000	-3603.95	159.75	21.57	-3636.18	171.46	35.94	-3650.53	161.33	24.92	-3689.49	217.99	64.54	-3465.29	-26.73	22.08	-3609.22	-48.68	24.97	-3630.27	345.44	22.19	-4374.54	340.72	23.25	-3579.30	117.95	1105.82	0.00	0.00	0.00	-4018.66	609.88	1170.23	-3998.44	130.55	1457.92	-3696.46	173.94	1473.81	-3814.80	206.66	1474.59	140.97	1149.14	75.18	727.32	1056.99	74.60	0.00
2.51000	-3603.95	159.75	21.57	-3636.18	171.46	35.94	-3650.53	161.33	24.92	-3689.49	217.99	64.54	-3465.29	-26.73	22.08	-3609.22	-48.68	24.97	-3634.01	345.63	22.12	-4382.20	340.36	23.18	-3579.30	117.95	1105.82	0.00	0.00	0.00	-4033.29	607.00	1175.32	-4000.97	129.24	1459.55	-3696.70	173.94	1473.52	-3810.79	211.00	1475.96	141.17	1149.85	74.94	726.90	1056.95	74.49	0.00
2.52000	-3603.95	159.75	21.57	-3636.18	171.46	35.94	-3650.53	161.33	24.92	-3689.49	217.99	64.54	-3465.29	-26.73	22.08	-3609.22	-48.68	24.97	-3637.81	345.83	22.04	-4389.77	339.99	23.11	-3579.30	117.95	1105.82	0.00	0.00	0.00	-4047.75	604.11	1180.38	-4003.10	127.97	1461.07	-3696.95	173.95	1473.22	-3815.15	214.52	1476.27	136.88	1151.76	73.45	728.25	1056.40	74.98	0.00
2.53000	-3603.95	159.75	21.57	-3636.18	171.46	35.94	-3650.53	161.33	24.92	-3689.49	217.99	64.54	-3465.29	-26.73	22.08	-3609.22	-48.68	24.97	-3641.68	346.03	21.96	-4397.27	339.60	23.05	-3579.30	117.95	1105.82	0.00	0.00	0.00	-4062.04	601.21	1185.42	-4004.82	126.76	1462.48	-3697.19	173.98	1472.92	-3787.80	216.46	1475.55	137.78	1151.85	73.73	728.10	1057.42	74.67	0.00
2.54000	-3603.95	159.75	21.57	-3636.18	171.46	35.94	-3650.53	161.33	24.92	-3689.49	217.99	64.54	-3465.29	-26.73	22.08	-3609.22	-48.68	24.97	-3645.62	346.24	21.87	-4404.69	339.21	22.99	-3579.30	117.95	1105.82	0.00	0.00	0.00	-4076.17	598.30	1190.43	-4006.12	125.59	1463.77	-3697.42	174.01	1472.62	-3796.98	219.47	1476.15	138.48	1151.93	73.68	727.22	1057.51	74.41	0.00
2.55000	-3603.95	159.75	21.57	-3636.18	171.46	35.94	-3650.53	161.33	24.92	-3689.49	217.99	64.54	-3465.29	-26.73	22.08	-3609.22	-48.68	24.97	-3649.61	346.46	21.77	-4412.02	338.81	22.94	-3579.30	117.95	1105.82	0.00	0.00	0.00	-4090.11	595.37	1195.41	-4007.01	124.48	1464.96	-3697.66	174.06	1472.30	-3789.09	221.33	1475.79	138.29	1152.32	73.43	726.94	1056.54	74.59	0.00
2.56000	-3603.95	159.75	21.57	-3636.18	171.46	35.94	-3650.53	161.33	24.92	-3689.49	217.99	64.54	-3465.29	-26.73	22.08	-3609.22	-48.68	24.97	-3653.67	346.67	21.67	-4419.28	338.40	22.90	-3579.30	117.95	1105.82	0.00	0.00	0.00	-4103.89	592.42	1200.37	-4007.48	123.42	1466.02	-3697.89	174.12	1471.99	-3811.33	224.16	1476.25	139.33	1150.48	74.12	727.52	1056.73	74.72	0.00
2.57000	-3603.95	159.75	21.57	-3636.18	171.46	35.94	-3650.53	161.33	24.92	-3689.49	217.99	64.54	-3465.29	-26.73	22.08	-3609.22	-48.68	24.97	-3657.79	346.90	21.56	-4426.46	337.98	22.86	-3579.30	117.95	1105.82	0.00	0.00	0.00	-4117.48	589.47	1205.30	-4007.52	122.41	1466.98	-3698.12	174.20	1471.66	-3805.23	226.83	1476.35	137.26	1151.00	73.78	729.27	1056.48	75.06	0.00
2.58000	-3603.95	159.75	21.57	-3636.18	171.46	35.94	-3650.53	161.33	24.92	-3689.49	217.99	64.54	-3465.29	-26.73	22.08	-3609.22	-48.68	24.97	-3661.97	347.12	21.44	-4433.56	337.55	22.83	-3579.30	117.95	1105.82	0.00	0.00	0.00	-4130.90	586.50	1210.20	-4007.14	121.46	1467.82	-3698.34	174.28	1471.34	-3826.95	228.60	1477.14	138.08	1150.92	73.96	729.21	1055.84	75.44	0.00
2.59000	-3603.95	159.75	21.57	-3636.18	171.46	35.94	-3650.53	161.33	24.92	-3689.49	217.99	64.54	-3465.29	-26.73	22.08	-3609.22	-48.68	24.97	-3666.21	347.35	21.32	-4440.58	337.11	22.80	-3579.30	117.95	1105.82	0.00	0.00	0.00	-4144.14	583.52	1215.07	-4006.33	120.55	1468.54	-3698.57	174.38	1471.00	-3847.22	231.89	1478.21	138.00	1152.01	73.61	728.06	1056.03	75.13	0.00
2.60000	-3603.95	159.75	21.57	-3636.18	171.46	35.94	-3650.53	161.33	24.92	-3689.49	217.99	64.54	-3465.29	-26.73	22.08	-3609.22	-48.68	24.97	-3670.51	347.59	21.19	-4447.52	336.66	22.78	-3579.30	117.95	1105.82	0.00	0.00	0.00	-4157.19	580.52	1219.91	-4005.08	119.70	1469.14	-3698.78	174.48	1470.67	-3815.14	232.65	1478.15	138.10	1152.77	73.41	727.29	1055.63	75.13	0.00
2.61000	-3603.95	159.75	21.57	-3636.18	171.46	35.94	-3650.53	161.33	24.92	-3689.49	217.99	64.54	-3465.29	-26.73	22.08	-3609.22	-48.68	24.97	-3674.87	347.83	21.06	-4454.38	336.20	22.76	-3579.30	117.95	1105.82	0.00	0.00	0.00	-4170.07	577.51	1224.72	-4003.40	118.91	1469.62	-3699.00	174.60	1470.33	-3820.97	235.45	1478.77	138.84	1151.40	74.01	727.09	1054.94	75.27	0.00
2.62000	-3603.95	159.75	21.57	-3636.18	171.46	35.94	-3650.53	161.33	24.92	-3689.49	217.99	64.54	-3465.29	-26.73	22.08	-3609.22	-48.68	24.97	-3679.29	348.07	20.92	-4461.17	335.74	22.75	-3579.30	117.95	1105.82	0.00	0.00	0.00	-4182.75	574.49	1229.51	-4001.27	118.17	1469.99	-3699.21	174.73	1469.98	-3828.95	237.42	1478.55	140.13	1149.14	74.97	727.77	1055.84	75.22	0.00
2.63000	-3603.95	159.75	21.57	-3636.18	171.46	35.94	-3650.53	161.33	24.92	-3689.49	217.99	64.54	-3465.29	-26.73	22.08	-3609.22	-48.68	24.97	-3683.76	348.32	20.77	-4467.87	335.26	22.74	-3579.30	117.95	1105.82	0.00	0.00	0.00	-4195.25	571.45	1234.26	-3998.71	117.48	1470.23	-3699.41	174.87	1469.63	-3835.52	240.23	1479.13	139.21	1152.14	73.78	728.54	1056.82	74.96	0.00
2.64000	-3603.95	159.75	21.57	-3636.18	171.46	35.94	-3650.50	161.34	24.93	-3689.49	217.99	64.54	-3465.29	-26.73	22.08	-3609.22	-48.68	24.97	-3688.28	348.57	20.61	-4474.50	334.78	22.74	-3579.30	117.95	1105.82	0.00	0.00	0.00	-4207.56	568.40	1238.98	-3995.69	116.85	1470.36	-3699.61	175.02	1469.27	-3831.37	242.75	1478.54	137.93	1153.29	73.31	728.85	1056.06	75.19	0.00
2.65000	-3603.95	159.75	21.57	-3636.18	171.46	35.94	-3622.45	169.21	28.41	-3689.49	217.99	64.54	-3465.29	-26.73	22.08	-3609.22	-48.68	24.97	-3692.87	348.83	20.45	-4481.04	334.29	22.74	-3579.30	117.95	1105.82	0.00	0.00	0.00	-4219.68	565.33	1243.67	-3992.23	116.27	1470.36	-3699.81	175.19	1468.91	-3807.49	244.39	1479.13	138.29	1152.02	73.61	727.62	1055.85	75.09	0.00
2.66000	-3603.95	159.75	21.57	-3636.18	171.46	35.94	-3630.97	176.79	28.98	-3689.49	217.99	64.54	-3465.29	-26.73	22.08	-3609.22	-48.68	24.97	-3697.50	349.09	20.29	-4487.51	333.78	22.75	-3579.30	117.95	1105.82	0.00	0.00	0.00	-4231.60	562.26	1248.33	-3988.31	115.75	1470.23	-3700.00	175.36	1468.55	-3833.39	246.77	1479.09	138.30	1151.02	73.74	727.15	1056.84	74.72	0.00
2.67000	-3603.95	159.75	21.57	-3636.18	171.46	35.94	-3670.57	187.38	21.89	-3689.49	217.99	64.54	-3465.29	-26.73	22.08	-3609.22	-48.68	24.97	-3702.19	349.35	20.12	-4493.90	333.27	22.77	-3579.30	117.95	1105.82	0.00	0.00	0.00	-4243.33	559.16	1252.96	-3983.93	115.29	1469.99	-3700.19	175.54	1468.18	-3873.08	249.55	1479.08	140.65	1150.06	74.75	728.70	1055.96	75.35	0.00
2.68000	-3603.95	159.75	21.57	-3636.18	171.46	35.94	-3616.75	195.97	31.24	-3689.49	217.99	64.54	-3465.29	-26.73	22.08	-3609.22	-48.68	24.97	-3706.94	349.62	19.94	-4500.21	332.75	22.79	-3579.30	117.95	1105.82	0.00	0.00	0.00	-4254.87	556.06	1257.56	-3979.09	114.88	1469.61	-3700.37	175.74	1467.80	-3869.57	250.70	1479.98	138.67	1151.42	74.03	727.31	1056.33	74.80	0.00
2.69000	-3603.95	159.75	21.57	-3636.18	171.46	35.94	-3615.31	204.38	31.25	-3689.49	217.99	64.54	-3465.29	-26.73	22.08	-3609.22	-48.68	24.97	-3711.73	349.89	19.75	-4506.45	332.23	22.82	-3579.30	117.95	1105.82	0.00	0.00	0.00	-4266.20	552.94	1262.12	-3973.81	114.53	1469.11	-3700.55	175.94	1467.42	-3825.60	252.61	1480.02	136.76	1151.44	73.58	726.78	1056.22	74.82	0.00
2.70000	-3603.95	159.75	21.57	-3636.18	171.46	35.94	-3629.48	214.05	29.92	-3689.49	217.99	64.54	-3465.29	-26.73	22.08	-3609.22	-48.68	24.97	-3716.58	350.17	19.57	-4512.60	331.69	22.85	-3579.30	117.95	1105.82	0.00	0.00	0.00	-4277.34	549.81	1266.66	-3984.15	113.56	1468.24	-3700.72	176.16	1467.04	-3825.85	253.86	1479.45	139.01	1150.34	74.11	726.56	1056.21	74.89	0.00
2.71000	-3603.95	159.75	21.57	-3636.18	171.46	35.94	-3639.42	224.48	28.75	-3689.49	217.99	64.54	-3465.29	-26.73	22.08	-3609.22	-48.68	24.97	-3721.47	350.45	19.37	-4518.68	331.15	22.88	-3579.30	117.95	1105.82	0.00	0.00	0.00	-4288.27	546.66	1271.15	-3954.98	112.29	1467.57	-3700.89	176.39	1466.65	-3855.07	255.21	1478.93	137.68	1151.00	73.76	727.13	1057.38	74.32	0.00
2.72000	-3603.95	159.75	21.57	-3636.18	171.46	35.94	-3641.30	231.85	26.99	-3689.48	218.00	64.54	-3465.29	-26.73	22.08	-3609.22	-48.68	24.97	-3726.42	350.73	19.17	-4524.67	330.59	22.92	-3579.30	117.95	1105.82	0.00	0.00	0.00	-4299.00	543.50	1275.62	-3975.07	112.42	1468.30	-3701.05	176.62	1466.26	-3843.10	256.48	1478.76	139.26	1151.52	73.70	728.54	1056.33	75.02	0.00
2.73000	-3603.95	159.75	21.57	-3636.18	171.46	35.94	-3625.98	240.92	29.91	-3680.53	227.52	63.18	-3465.29	-26.73	22.08	-3609.22	-48.68	24.97	-3731.41	351.02	18.96	-4530.59	330.03	22.97	-3579.30	117.95	1105.82	0.00	0.00	0.00	-4309.52	540.33	1280.05	-3964.15	112.06	1466.45	-3701.20	176.87	1465.86	-3859.46	259.42	1479.60	136.85	1150.87	73.69	729.89	1056.13	75.49	0.00
2.74000	-3603.95	159.75	21.57	-3636.18	171.46	35.94	-3622.64	250.40	29.59	-3620.04	232.58	72.83	-3465.29	-26.73	22.08	-3609.22	-48.68	24.97	-3736.45	351.30	18.75	-4536.43	329.46	23.02	-3579.30	117.95	1105.82	0.00	0.00	0.00	-4319.84	537.14	1284.45	-3940.46	114.47	1466.14	-3701.35	177.13	1465.46	-3872.30	259.31	1479.73	139.02	1149.43	74.71	728.46	1055.66	75.51	0.00
2.75000	-3603.95	159.75	21.57	-3636.18	171.46	35.94	-3659.49	260.62	25.51	-3655.00	242.11	69.07	-3465.29	-26.73	22.08	-3609.22	-48.68	24.97	-3741.54	351.60	18.53	-4542.20	328.88	23.08	-3579.30	117.95	1105.82	0.00	0.00	0.00	-4329.94	533.94	1288.81	-3917.58	113.90	1465.50	-3701.50	177.40	1465.06	-3861.66	263.19	1479.56	138.95	1150.80	74.10	727.21	1056.46	74.88	0.00
2.76000	-3603.95	159.75	21.57	-3636.18	171.46	35.94	-3617.63	266.92	31.93	-3655.22	249.06	69.34	-3465.29	-26.73	22.08	-3609.22	-48.68	24.97	-3746.68	351.89	18.31	-4547.88	328.30	23.14	-3579.30	117.95	1105.82	0.00	0.00	0.00	-4339.84	530.73	1293.14	-3905.81	112.97	1464.41	-3701.64	177.67	1464.65	-3876.36	264.47	1480.60	140.53	1151.34	74.37	727.46	1057.02	74.58	0.00
2.77000	-3603.95	159.75	21.57	-3636.18	171.46	35.94	-3628.70	277.46	30.32	-3662.21	257.52	68.07	-3465.29	-26.73	22.08	-3609.22	-48.68	24.97	-3751.86	352.19	18.08	-4553.49	327.70	23.21	-3579.30	117.95	1105.82	0.00	0.00	0.00	-4349.52	527.50	1297.43	-3958.84	112.76	1466.56	-3701.77	177.96	1464.24	-3875.15	263.95	1480.82	140.73	1149.11	74.93	728.02	1056.26	74.93	0.00
2.78000	-3603.95	159.75	21.57	-3636.18	171.46	35.94	-3665.73	288.14	26.55	-3693.46	266.31	63.80	-3465.29	-26.73	22.08	-3609.22	-48.68	24.97	-3757.08	352.49	17.85	-4559.02	327.10	23.28	-3579.30	117.95	1105.82	0.00	0.00	0.00	-4358.99	524.26	1301.68	-3956.20	112.06	1465.35	-3701.89	178.26	1463.82	-3856.29	265.26	1481.40	141.48	1149.54	74.95	728.63	1055.82	75.31	0.00
2.79000	-3603.95	159.75	21.57	-3636.18	171.46	35.94	-3624.52	294.08	30.41	-3682.75	273.11	63.93	-3465.29	-26.73	22.08	-3609.22	-48.68	24.97	-3762.35	352.80	17.61	-4564.47	326.49	23.35	-3579.30	117.95	1105.82	0.00	0.00	0.00	-4368.24	521.00	1305.90	-3904.06	112.85	1464.50	-3702.01	178.56	1463.40	-3871.87	265.55	1481.04	141.13	1150.35	74.93	727.62	1057.22	74.54	0.00
2.80000	-3603.95	159.75	21.57	-3636.18	171.46	35.94	-3648.59	303.61	26.65	-3678.15	280.12	66.28	-3465.29	-26.73	22.08	-3609.22	-48.68	24.97	-3767.66	353.11	17.36	-4569.85	325.87	23.43	-3579.30	117.95	1105.82	0.00	0.00	0.00	-4377.27	517.73	1310.09	-3918.29	114.95	1464.65	-3702.12	178.88	1462.98	-3862.42	267.34	1481.33	140.35	1150.96	74.47	727.15	1056.00	74.88	0.00
2.81000	-3603.95	159.75	21.57	-3636.18	171.46	35.94	-3670.67	310.87	23.29	-3687.78	288.64	64.65	-3465.29	-26.73	22.08	-3609.22	-48.68	24.97	-3773.02	353.42	17.11	-4575.14	325.25	23.52	-3579.30	117.95	1105.82	0.00	0.00	0.00	-4386.09	514.45	1314.23	-3936.30	113.41	1465.67	-3702.23	179.21	1462.55	-3834.04	268.00	1480.11	137.51	1151.64	73.56	727.18	1055.92	74.99	0.00
2.82000	-3603.95	159.75	21.57	-3636.18	171.46	35.94	-3691.61	319.68	21.71	-3650.07	294.60	70.29	-3465.29	-26.73	22.08	-3609.22	-48.68	24.97	-3778.42	353.73	16.86	-4580.36	324.61	23.61	-3579.30	117.95	1105.82	0.00	0.00	0.00	-4394.68	511.15	1318.34	-3908.34	114.04	1464.07	-3702.33	179.54	1462.12	-3826.67	269.25	1480.44	139.43	1150.90	74.08	728.28	1055.70	75.27	0.00
2.83000	-3603.95	159.75	21.57	-3636.18	171.46	35.94	-3691.92	325.48	22.10	-3678.63	302.70	66.83	-3465.29	-26.73	22.08	-3609.22	-48.68	24.97	-3783.85	354.05	16.60	-4585.50	323.97	23.70	-3579.30	117.95	1105.82	0.00	0.00	0.00	-4403.04	507.84	1322.41	-3909.51	111.75	1464.04	-3702.42	179.89	1461.68	-3811.58	270.33	1480.51	138.81	1150.52	74.25	727.41	1057.28	74.47	0.00
2.84000	-3603.95	159.75	21.57	-3636.18	171.46	35.94	-3654.50	332.28	26.78	-3702.97	308.41	61.95	-3465.29	-26.73	22.08	-3609.22	-48.68	24.97	-3789.33	354.37	16.33	-4590.57	323.32	23.80	-3579.30	117.95	1105.82	0.00	0.00	0.00	-4411.18	504.52	1326.45	-3893.12	112.57	1464.17	-3702.50	180.24	1461.24	-3843.97	271.10	1481.64	138.82	1150.45	74.09	727.71	1056.76	74.77	0.00
2.85000	-3603.95	159.75	21.57	-3636.18	171.46	35.94	-3680.62	338.48	22.96	-3697.24	313.95	63.07	-3465.29	-26.73	22.08	-3609.22	-48.68	24.97	-3794.85	354.69	16.06	-4595.55	322.66	23.91	-3579.30	117.95	1105.82	0.00	0.00	0.00	-4419.10	501.18	1330.44	-3894.84	113.30	1464.10	-3702.58	180.60	1460.80	-3822.78	270.73	1481.10	138.97	1150.68	73.94	726.38	1056.55	74.60	0.00
2.86000	-3603.95	159.75	21.57	-3636.18	171.46	35.94	-3667.88	345.75	25.45	-3690.05	318.76	64.04	-3465.29	-26.73	22.08	-3609.22	-48.68	24.97	-3800.40	355.01	15.79	-4600.46	322.00	24.02	-3579.30	117.95	1105.82	0.00	0.00	0.00	-4426.78	497.83	1334.40	-3902.62	112.72	1464.12	-3702.64	180.98	1460.35	-3812.39	272.23	1482.06	139.71	1150.42	74.03	727.04	1056.66	74.61	0.00
2.87000	-3603.95	159.75	21.57	-3636.18	171.46	35.94	-3690.46	350.38	22.32	-3690.59	325.02	65.26	-3465.29	-26.73	22.08	-3609.22	-48.68	24.97	-3806.00	355.34	15.51	-4605.29	321.32	24.13	-3579.30	117.95	1105.82	0.00	0.00	0.00	-4434.23	494.46	1338.32	-3917.55	112.21	1464.70	-3702.71	181.36	1459.90	-3806.22	272.35	1481.91	139.97	1151.52	74.14	727.85	1056.42	74.83	0.00
2.88000	-3603.95	159.75	21.57	-3636.18	171.46	35.94	-3694.36	353.33	22.00	-3694.93	329.78	63.60	-3465.29	-26.73	22.08	-3609.22	-48.68	24.97	-3811.62	355.67	15.22	-4610.05	320.64	24.25	-3579.30	117.95	1105.82	0.00	0.00	0.00	-4441.45	491.08	1342.20	-3926.34	112.50	1464.19	-3702.76	181.75	1459.45	-3822.25	272.21	1481.23	137.56	1150.64	74.07	728.78	1056.59	75.08	0.00
2.89000	-3603.95	159.75	21.57	-3636.18	171.46	35.94	-3715.13	359.83	19.55	-3724.53	333.83	58.93	-3465.29	-26.73	22.08	-3609.22	-48.68	24.97	-3817.29	356.00	14.93	-4614.73	319.96	24.37	-3579.30	117.95	1105.82	0.00	0.00	0.00	-4448.44	487.69	1346.03	-3888.46	112.98	1463.03	-3702.80	182.15	1458.99	-3838.60	273.46	1481.40	139.94	1150.71	74.33	727.38	1056.16	74.94	0.00
2.90000	-3603.95	159.75	21.57	-3636.18	171.46	35.94	-3698.74	364.33	20.38	-3720.31	336.67	59.96	-3465.29	-26.73	22.08	-3609.22	-48.68	24.97	-3822.99	356.34	14.64	-4619.33	319.26	24.50	-3579.30	117.95	1105.82	0.00	0.00	0.00	-4455.19	484.28	1349.83	-3871.86	112.99	1462.45	-3702.84	182.55	1458.53	-3850.03	212.96	1474.98	137.29	1149.72	74.36	728.10	1056.34	74.89	0.00
2.91000	-3603.95	159.75	21.57	-3636.18	171.46	35.94	-3717.59	368.19	18.05	-3707.90	340.11	60.19	-3465.29	-26.73	22.08	-3609.22	-48.68	24.97	-3828.73	356.67	14.34	-4623.85	318.56	24.63	-3579.30	117.95	1105.82	0.00	0.00	0.00	-4461.70	480.86	1353.59	-3878.20	112.24	1462.92	-3702.87	182.97	1458.06	-3842.74	256.96	1479.20	135.23	1151.61	73.51	727.20	1057.37	74.29	0.00
2.92000	-3603.95	159.75	21.57	-3636.18	171.46	35.94	-3729.97	369.95	16.10	-3700.84	342.14	61.50	-3465.29	-26.73	22.08	-3609.22	-48.68	24.97	-3834.50	357.01	14.03	-4628.30	317.85	24.77	-3579.30	117.95	1105.82	0.00	0.00	0.00	-4467.97	477.42	1357.31	-3891.36	111.44	1463.48	-3702.89	183.40	1457.59	-3803.58	274.99	1480.71	137.65	1152.18	73.55	726.99	1057.18	74.23	0.00
2.93000	-3603.95	159.75	21.57	-3636.18	171.46	35.94	-3707.20	371.45	18.54	-3709.39	345.00	61.02	-3465.29	-26.73	22.08	-3609.22	-48.68	24.97	-3840.30	357.35	13.72	-4632.67	317.13	24.91	-3579.30	117.95	1105.82	0.00	0.00	0.00	-4474.00	473.97	1360.98	-3895.21	111.30	1463.16	-3702.90	183.83	1457.12	-3798.39	274.51	1479.92	138.61	1151.05	74.07	728.59	1057.00	74.79	0.00
2.94000	-3603.95	159.75	21.57	-3636.18	171.46	35.94	-3709.44	375.49	18.42	-3698.86	346.39	61.54	-3465.29	-26.73	22.08	-3609.22	-48.68	24.97	-3846.13	357.70	13.41	-4636.96	316.41	25.06	-3579.30	117.95	1105.82	0.00	0.00	0.00	-4479.78	470.51	1364.62	-3892.11	111.51	1462.62	-3702.91	184.27	1456.65	-3810.52	275.97	1481.00	137.09	1150.62	73.99	726.89	1056.78	74.59	0.00
2.95000	-3603.95	159.75	21.57	-3636.18	171.46	35.94	-3710.99	372.20	17.95	-3716.75	347.89	58.81	-3465.29	-26.73	22.08	-3609.22	-48.68	24.97	-3852.00	358.04	13.09	-4641.18	315.68	25.21	-3579.30	117.95	1105.82	0.00	0.00	0.00	-4485.32	467.03	1368.21	-3883.66	111.71	1462.58	-3702.90	184.72	1456.17	-3803.92	274.58	1480.66	138.80	1151.08	74.25	727.30	1056.60	74.60	0.00
2.96000	-3603.95	159.75	21.57	-3636.18	171.46	35.94	-3735.76	374.75	15.50	-3709.32	347.30	58.14	-3465.29	-26.73	22.08	-3609.22	-48.68	24.97	-3857.89	358.39	12.77	-4645.32	314.94	25.36	-3579.30	117.95	1105.82	0.00	0.00	0.00	-4490.61	463.54	1371.76	-3880.92	111.60	1462.98	-3702.88	185.18	1455.69	-3826.42	275.31	1480.94	139.19	1150.19	74.28	728.02	1056.92	74.62	0.00
2.97000	-3603.95	159.75	21.57	-3636.18	171.46	35.94	-3711.94	372.63	17.75	-3710.05	347.66	57.69	-3465.29	-26.73	22.08	-3609.22	-48.68	24.97	-3863.82	358.74	12.45	-4649.38	314.20	25.52	-3579.30	117.95	1105.82	0.00	0.00	0.00	-4495.65	460.03	1375.26	-3888.32	111.47	1462.78	-3702.86	185.64	1455.20	-3836.34	275.60	1480.59	138.79	1151.66	73.66	729.15	1056.52	75.13	0.00
2.98000	-3603.95	159.75	21.57	-3636.18	171.46	35.94	-3740.43	372.49	12.69	-3724.29	348.66	54.41	-3465.29	-26.73	22.08	-3609.22	-48.68	24.97	-3869.77	359.09	12.11	-4653.37	313.45	25.68	-3579.30	117.95	1105.82	0.00	0.00	0.00	-4500.44	456.51	1378.72	-3893.91	110.76	1463.57	-3702.83	186.12	1454.72	-3820.06	274.50	1480.84	138.01	1151.70	73.69	727.28	1056.31	74.75	0.00
2.99000	-3603.95	159.75	21.57	-3636.18	171.46	35.94	-3729.15	370.69	13.94	-3729.98	346.79	53.41	-3465.29	-26.73	22.08	-3609.22	-48.68	24.97	-3875.76	359.44	11.78	-4657.28	312.69	25.85	-3579.30	117.95	1105.82	0.00	0.00	0.00	-4504.98	452.98	1382.14	-3879.94	110.71	1462.52	-3702.78	186.60	1454.22	-3787.72	275.17	1480.05	138.64	1150.96	74.15	728.38	1056.46	75.05	0.00
3.00000	-3603.95	159.75	21.57	-3636.18	171.46	35.94	-3729.90	370.29	13.13	-3735.78	346.37	51.75	-3465.29	-26.73	22.08	-3609.22	-48.68	24.97	-3881.77	359.79	11.44	-4661.12	311.92	26.02	-3579.30	117.95	1105.82	0.00	0.00	0.00	-4509.26	449.43	1385.52	-3863.10	110.67	1462.77	-3702.73	187.09	1453.73	-3829.29	275.03	1480.90	135.09	1153.71	72.51	727.04	1057.33	74.36	0.00
3.01000	-3603.95	159.75	21.57	-3636.18	171.46	35.94	-3689.03	367.89	17.41	-3741.53	345.96	49.37	-3465.29	-26.73	22.08	-3609.22	-48.68	24.97	-3887.80	360.15	11.10	-4664.87	311.15	26.19	-3579.30	117.95	1105.82	0.00	0.00	0.00	-4513.29	445.87	1388.85	-3855.77	109.80	1461.75	-3702.67	187.59	1453.23	-3806.71	275.71	1480.36	136.52	1152.48	73.38	727.02	1056.81	74.38	0.00
3.02000	-3603.95	159.75	21.57	-3636.18	171.46	35.94	-3694.39	365.89	17.14	-3731.65	344.25	50.77	-3465.29	-26.73	22.08	-3609.22	-48.68	24.97	-3893.86	360.50	10.75	-4668.56	310.37	26.37	-3579.30	117.95	1105.82	0.00	0.00	0.00	-4517.06	442.29	1392.14	-3855.17	109.27	1462.08	-3702.60	188.09	1452.73	-3801.76	274.13	1480.50	140.31	1150.49	74.57	727.21	1055.70	74.92	0.00
3.03000	-3603.95	159.75	21.57	-3636.18	171.46	35.94	-3727.21	364.77	8.93	-3719.82	343.02	50.86	-3465.29	-26.73	22.08	-3609.22	-48.68	24.97	-3899.95	360.86	10.40	-4672.16	309.59	26.55	-3579.30	117.95	1105.82	0.00	0.00	0.00	-4520.57	438.70	1395.38	-3846.23	109.75	1461.35	-3702.52	188.61	1452.23	-3812.37	274.73	1480.79	139.36	1151.50	73.84	728.17	1055.69	75.17	0.00
3.04000	-3603.95	159.75	21.57	-3636.18	171.46	35.94	-3703.22	360.40	12.39	-3756.93	340.82	45.24	-3465.29	-26.73	22.08	-3609.22	-48.68	24.97	-3906.06	361.22	10.04	-4675.69	308.80	26.74	-3579.30	117.95	1105.82	0.00	0.00	0.00	-4523.81	435.10	1398.57	-3847.80	110.37	1461.85	-3702.43	189.13	1451.73	-3826.41	275.22	1482.15	138.75	1150.90	73.86	727.89	1056.42	74.93	0.00
3.05000	-3603.95	159.75	21.57	-3636.18	171.46	35.94	-3735.61	361.94	8.98	-3744.23	338.89	44.63	-3465.29	-26.73	22.08	-3609.22	-48.68	24.97	-3912.20	361.58	9.68	-4679.15	308.00	26.93	-3579.30	117.95	1105.82	0.00	0.00	0.00	-4526.80	431.48	1401.72	-3852.54	109.38	1462.18	-3702.32	189.66	1451.22	-3823.61	275.34	1481.97	140.33	1151.08	74.25	728.26	1056.79	74.83	0.00
3.06000	-3603.95	159.75	21.57	-3636.18	171.46	35.94	-3699.34	356.40	13.39	-3739.04	338.49	47.13	-3465.29	-26.73	22.08	-3609.22	-48.68	24.97	-3918.36	361.95	9.32	-4682.52	307.19	27.13	-3579.30	117.95	1105.82	0.00	0.00	0.00	-4529.51	427.84	1404.83	-3837.13	109.69	1461.81	-3702.21	190.19	1450.71	-3835.85	275.25	1481.08	141.02	1150.92	74.39	728.96	1056.31	75.10	0.00
3.07000	-3603.95	159.75	21.57	-3636.18	171.46	35.94	-3733.72	352.88	8.84	-3745.90	335.89	45.18	-3465.29	-26.73	22.08	-3609.22	-48.68	24.97	-3924.54	362.31	8.95	-4685.83	306.38	27.33	-3579.30	117.95	1105.82	0.00	0.00	0.00	-4531.96	424.20	1407.89	-3831.10	108.96	1460.93	-3702.09	190.73	1450.19	-3827.00	273.58	1481.83	137.47	1151.05	73.74	727.94	1056.24	75.01	0.00
3.08000	-3603.95	159.75	21.57	-3636.18	171.46	35.94	-3737.31	350.20	7.93	-3730.24	334.21	47.36	-3465.29	-26.73	22.08	-3609.22	-48.68	24.97	-3930.74	362.67	8.58	-4689.05	305.57	27.53	-3579.30	117.95	1105.82	0.00	0.00	0.00	-4534.14	420.54	1410.90	-3832.26	109.10	1461.39	-3701.95	191.28	1449.68	-3846.90	274.33	1481.02	138.28	1150.39	74.26	728.22	1056.48	74.89	0.00
3.09000	-3603.95	159.75	21.57	-3636.18	171.46	35.94	-3741.00	347.55	7.10	-3761.51	332.38	41.70	-3465.29	-26.73	22.08	-3609.22	-48.68	24.97	-3936.96	363.04	8.21	-4692.20	304.74	27.74	-3579.30	117.95	1105.82	0.00	0.00	0.00	-4536.05	416.86	1413.86	-3829.36	109.54	1462.30	-3701.81	191.84	1449.16	-3821.72	274.11	1481.17	139.86	1150.68	74.18	727.70	1057.29	74.29	0.00
3.10000	-3603.95	159.75	21.57	-3636.18	171.46	35.94	-3744.79	344.93	6.34	-3745.43	326.30	44.51	-3465.29	-26.73	22.08	-3609.22	-48.68	24.97	-3943.20	363.41	7.83	-4695.28	303.91	27.95	-3579.30	117.95	1105.82	0.00	0.00	0.00	-4537.69	413.17	1416.77	-3824.12	110.54	1461.57	-3701.65	192.40	1448.64	-3854.07	274.68	1481.88	140.42	1150.35	74.48	726.55	1056.66	74.48	0.00
3.11000	-3603.95	159.75	21.57	-3636.18	171.46	35.94	-3748.67	342.34	5.65	-3721.14	323.29	46.94	-3465.29	-26.73	22.08	-3609.22	-48.68	24.97	-3949.46	363.77	7.45	-4698.28	303.08	28.16	-3579.30	117.95	1105.82	0.00	0.00	0.00	-4539.05	409.47	1419.64	-3819.92	110.99	1460.64	-3701.48	192.97	1448.11	-3832.31	273.79	1480.62	137.79	1151.42	73.84	728.97	1055.11	75.60	0.00
3.12000	-3603.95	159.75	21.57	-3636.18	171.46	35.94	-3752.65	339.77	5.03	-3758.86	323.01	41.19	-3465.29	-26.73	22.08	-3609.22	-48.68	24.97	-3955.73	364.14	7.06	-4701.20	302.24	28.38	-3579.30	117.95	1105.82	0.00	0.00	0.00	-4540.13	405.75	1422.46	-3818.80	110.82	1461.62	-3701.31	193.55	1447.59	-3850.05	274.44	1481.81	137.98	1150.85	73.93	728.45	1055.71	75.26	0.00
3.13000	-3603.95	159.75	21.57	-3636.18	171.46	35.94	-3756.73	337.24	4.49	-3759.14	320.17	40.72	-3465.29	-26.73	22.08	-3609.22	-48.68	24.97	-3962.03	364.51	6.67	-4704.05	301.39	28.60	-3579.30	117.95	1105.82	0.00	0.00	0.00	-4540.94	402.02	1425.23	-3820.60	109.96	1461.11	-3701.12	194.13	1447.06	-3847.94	275.26	1480.73	138.72	1150.54	74.26	726.48	1057.16	74.26	0.00
3.14000	-3603.95	159.75	21.57	-3636.18	171.46	35.94	-3760.90	334.73	4.02	-3783.59	319.74	36.50	-3465.29	-26.73	22.08	-3609.22	-48.68	24.97	-3968.34	364.88	6.28	-4706.82	300.54	28.83	-3579.30	117.95	1105.82	0.00	0.00	0.00	-4541.47	398.27	1427.95	-3827.81	110.76	1461.01	-3700.91	194.72	1446.53	-3848.52	274.68	1480.83	137.63	1151.75	73.54	726.54	1056.63	74.52	0.00
3.15000	-3603.95	159.75	21.57	-3636.18	171.46	35.94	-3765.17	332.25	3.62	-3757.36	318.13	39.43	-3465.29	-26.73	22.08	-3609.22	-48.68	24.97	-3974.66	365.25	5.88	-4709.52	299.68	29.06	-3579.30	117.95	1105.82	0.00	0.00	0.00	-4541.71	394.51	1430.62	-3823.02	111.30	1460.63	-3700.70	195.32	1445.99	-3826.24	274.18	1481.09	137.38	1152.70	73.28	727.44	1056.13	74.86	0.00
3.16000	-3603.95	159.75	21.57	-3636.18	171.46	35.94	-3769.52	329.79	3.29	-3772.99	316.66	39.24	-3465.29	-26.73	22.08	-3609.22	-48.68	24.97	-3981.01	365.62	5.48	-4712.15	298.81	29.29	-3579.30	117.95	1105.82	0.00	0.00	0.00	-4541.67	390.73	1433.25	-3811.08	111.95	1460.41	-3700.48	195.92	1445.46	-3828.22	275.45	1479.49	139.21	1150.84	74.23	727.92	1056.52	74.84	0.00
3.17000	-3603.95	159.75	21.57	-3636.18	171.46	35.94	-3773.97	327.37	3.02	-3744.85	314.38	42.36	-3465.29	-26.73	22.08	-3609.22	-48.68	24.97	-3987.36	365.99	5.08	-4714.69	297.94	29.53	-3579.30	117.95	1105.82	0.00	0.00	0.00	-4541.35	386.94	1435.82	-3805.36	112.42	1460.47	-3700.24	196.53	1444.92	-3832.53	275.85	1479.55	139.10	1150.08	74.63	728.06	1057.00	74.66	0.00
3.18000	-3603.95	159.75	21.57	-3636.18	171.46	35.94	-3778.50	324.97	2.83	-3760.89	314.70	40.76	-3465.29	-26.73	22.08	-3609.22	-48.68	24.97	-3993.73	366.37	4.67	-4717.17	297.06	29.77	-3579.30	117.95	1105.82	0.00	0.00	0.00	-4540.74	383.14	1438.34	-3804.38	112.69	1460.30	-3699.99	197.15	1444.38	-3856.84	274.87	1480.15	138.77	1150.85	74.19	728.82	1056.53	74.99	0.00
3.19000	-3603.95	159.75	21.57	-3636.18	171.46	35.94	-3783.13	322.60	2.71	-3743.16	315.32	41.98	-3465.29	-26.73	22.08	-3609.22	-48.68	24.97	-4000.11	366.74	4.26	-4719.56	296.18	30.01	-3579.30	117.95	1105.82	0.00	0.00	0.00	-4539.84	379.32	1440.81	-3787.17	113.91	1459.86	-3699.73	197.77	1443.83	-3847.56	274.84	1480.15	136.52	1152.80	73.30	728.30	1056.52	74.93	0.00
3.20000	-3603.95	159.75	21.57	-3636.18	171.46	35.94	-3787.84	320.26	2.66	-3763.61	315.97	40.24	-3465.29	-26.73	22.08	-3609.22	-48.68	24.97	-4006.50	367.11	3.85	-4721.89	295.29	30.26	-3579.30	117.95	1105.82	0.00	0.00	0.00	-4538.64	375.49	1443.22	-3779.95	114.27	1459.29	-3699.45	198.40	1443.29	-3813.49	275.11	1479.42	137.28	1151.40	73.69	727.21	1055.52	75.16	0.00
3.21000	-3603.95	159.75	21.57	-3636.18	171.46	35.94	-3792.63	317.94	2.67	-3809.47	315.68	32.87	-3465.29	-26.73	22.08	-3609.22	-48.68	24.97	-4012.90	367.48	3.44	-4724.13	294.40	30.51	-3579.30	117.95	1105.82	0.00	0.00	0.00	-4537.16	371.64	1445.59	-3780.51	114.72	1459.09	-3699.16	199.03	1442.74	-3832.83	275.10	1480.93	138.32	1152.02	73.50	727.50	1056.17	74.88	0.00
3.22000	-3603.95	159.75	21.57	-3636.18	171.46	35.94	-3797.52	315.65	2.75	-3755.66	314.91	38.15	-3465.29	-26.73	22.08	-3609.22	-48.68	24.97	-4019.32	367.86	3.02	-4726.31	293.50	30.76	-3579.30	117.95	1105.82	0.00	0.00	0.00	-4535.38	367.78	1447.91	-3785.17	115.74	1459.85	-3698.86	199.67	1442.19	-3817.30	276.16	1480.42	140.05	1151.48	73.92	726.95	1056.80	74.55	0.00
3.23000	-3603.95	159.75	21.57	-3636.18	171.46	35.94	-3802.48	313.39	2.90	-3753.39	314.28	40.00	-3465.29	-26.73	22.08	-3609.22	-48.68	24.97	-4025.74	368.23	2.60	-4728.41	292.60	31.02	-3579.30	117.95	1105.82	0.00	0.00	0.00	-4533.30	363.90	1450.17	-3771.56	116.77	1458.76	-3698.55	200.31	1441.64	-3811.04	276.22	1479.33	138.35	1152.00	73.79	727.97	1056.34	74.91	0.00
3.24000	-3603.95	159.75	21.57	-3636.18	171.46	35.94	-3807.53	311.15	3.11	-3734.25	313.13	42.52	-3465.29	-26.73	22.08	-3609.22	-48.68	24.97	-4032.17	368.60	2.17	-4730.43	291.69	31.28	-3579.30	117.95	1105.82	0.00	0.00	0.00	-4530.93	360.01	1452.38	-3755.81	117.53	1459.12	-3698.23	200.96	1441.09	-3781.69	276.50	1478.25	138.82	1151.64	73.88	728.39	1057.65	74.65	0.00
3.25000	-3603.95	159.75	21.57	-3636.18	171.46	35.94	-3812.66	308.94	3.39	-3799.79	315.84	32.11	-3465.29	-26.73	22.08	-3609.22	-48.68	24.97	-4038.60	368.98	1.74	-4732.38	290.77	31.55	-3579.30	117.95	1105.82	0.00	0.00	0.00	-4528.25	356.11	1454.53	-3752.54	118.69	1459.51	-3697.89	201.62	1440.54	-3812.24	277.24	1479.37	139.52	1150.04	74.50	729.10	1057.31	74.78	0.00
3.26000	-3603.95	159.75	21.57	-3636.18	171.46	35.94	-3817.87	306.76	3.73	-3734.11	315.26	42.35	-3465.29	-26.73	22.08	-3609.22	-48.68	24.97	-4045.05	369.35	1.31	-4734.25	289.85	31.81	-3579.30	117.95	1105.82	0.00	0.00	0.00	-4525.28	352.19	1456.63	-3755.88	119.78	1459.65	-3697.53	202.28	1439.98	-3817.67	278.61	1479.04	139.59	1151.54	74.33	730.25	1056.25	75.33	0.00
3.27000	-3603.95	159.75	21.57	-3636.18	171.46	35.94	-3823.17	304.60	4.14	-3771.55	315.09	33.32	-3465.29	-26.73	22.08	-3609.22	-48.68	24.97	-4051.50	369.72	0.88	-4736.05	288.93	32.08	-3579.30	117.95	1105.82	0.00	0.00	0.00	-4522.00	348.26	1458.68	-3752.69	120.42	1458.92	-3697.17	202.95	1439.42	-3817.83	278.59	1478.58	139.15	1150.74	74.42	728.11	1056.86	74.73	0.00
3.28000	-3603.95	159.75	21.57	-3636.18	171.46	35.94	-3828.53	302.47	4.62	-3778.42	316.48	33.40	-3465.29	-26.73	22.08	-3609.22	-48.68	24.97	-4057.96	370.10	0.45	-4737.78	288.00	32.36	-3579.30	117.95	1105.82	0.00	0.00	0.00	-4518.41	344.31	1460.67	-3740.46	121.44	1459.00	-3696.79	203.62	1438.86	-3806.60	277.25	1479.21	140.11	1151.71	74.07	727.59	1056.59	74.76	0.00
3.29000	-3603.95	159.75	21.57	-3636.18	171.46	35.94	-3833.98	300.37	5.15	-3773.25	314.30	34.74	-3465.29	-26.73	22.08	-3609.22	-48.68	24.97	-4064.42	370.47	0.01	-4739.43	287.06	32.64	-3579.30	117.95	1105.82	0.00	0.00	0.00	-4514.52	340.35	1462.61	-3738.28	123.31	1459.40	-3696.40	204.30	1438.30	-3820.39	278.27	1478.49	139.37	1151.84	74.16	727.80	1056.50	74.77	0.00
3.30000	-3603.95	159.75	21.57	-3636.18	171.46	35.94	-3839.50	298.29	5.76	-3804.91	316.06	29.87	-3465.29	-26.73	22.08	-3609.22	-48.68	24.97	-4070.88	370.84	-0.43	-4741.01	286.12	32.92	-3579.30	117.95	1105.82	0.00	0.00	0.00	-4510.32	336.37	1464.50	-3733.57	124.45	1459.26	-3695.99	204.98	1437.74	-3826.25	278.37	1479.82	140.69	1151.34	74.44	726.25	1057.31	74.20	0.00
3.31000	-3603.95	159.75	21.57	-3636.18	171.46	35.94	-3845.10	296.23	6.42	-3766.03	315.99	35.25	-3465.29	-26.73	22.08	-3609.22	-48.68	24.97	-4077.35	371.21	-0.88	-4742.51	285.18	33.20	-3579.30	117.95	1105.82	0.00	0.00	0.00	-4505.80	332.38	1466.33	-3728.31	124.82	1458.73	-3695.57	205.67	1437.17	-3788.31	279.34	1477.93	138.86	1151.94	73.86	728.38	1055.93	75.09	0.00
3.32000	-3603.95	159.75	21.57	-3636.18	171.46	35.94	-3850.77	294.21	7.14	-3760.53	314.54	35.91	-3465.29	-26.73	22.08	-3609.22	-48.68	24.97	-4083.82	371.58	-1.32	-4743.94	284.23	33.49	-3579.30	117.95	1105.82	0.00	0.00	0.00	-4500.98	328.37	1468.10	-3721.30	125.45	1458.48	-3695.13	206.37	1436.60	-3815.21	282.04	1477.73	138.87	1151.65	73.92	727.16	1055.99	74.75	0.00
3.33000	-3603.95	159.75	21.57	-3636.18	171.46	35.94	-3856.51	292.21	7.93	-3753.80	314.94	37.55	-3465.29	-26.73	22.08	-3609.22	-48.68	24.97	-4090.29	371.95	-1.77	-4745.29	283.27	33.78	-3579.30	117.95	1105.82	0.00	0.00	0.00	-4495.84	324.35	1469.81	-3716.48	125.88	1458.33	-3694.68	207.06	1436.04	-3784.12	278.73	1477.66	140.01	1151.62	74.19	727.41	1056.13	74.85	0.00
3.34000	-3603.95	159.75	21.57	-3636.18	171.46	35.94	-3862.33	290.23	8.78	-3749.15	312.74	37.33	-3465.29	-26.73	22.08	-3609.22	-48.68	24.97	-4096.76	372.32	-2.22	-4746.57	282.31	34.07	-3579.30	117.95	1105.82	0.00	0.00	0.00	-4490.38	320.31	1471.47	-3713.38	128.04	1458.44	-3694.22	207.77	1435.47	-3741.72	278.43	1476.03	137.44	1151.07	73.66	728.46	1056.90	74.72	0.00
3.35000	-3603.95	159.75	21.57	-3636.18	171.46	35.94	-3868.21	288.28	9.69	-3724.42	314.00	41.60	-3465.29	-26.73	22.08	-3609.22	-48.68	24.97	-4103.23	372.69	-2.68	-4747.78	281.35	34.36	-3579.30	117.95	1105.82	0.00	0.00	0.00	-4484.60	316.26	1473.08	-3711.05	129.35	1457.86	-3693.74	208.47	1434.90	-3774.40	281.15	1476.55	139.44	1151.59	74.09	727.65	1057.24	74.46	0.00
3.36000	-3603.95	159.75	21.57	-3636.18	171.46	35.94	-3874.17	286.35	10.65	-3757.74	314.25	35.58	-3465.29	-26.73	22.08	-3609.22	-48.68	24.97	-4109.70	373.06	-3.13	-4748.92	280.38	34.66	-3579.30	117.95	1105.82	0.00	0.00	0.00	-4478.51	312.20	1474.62	-3709.42	130.35	1457.48	-3693.24	209.19	1434.32	-3789.79	280.13	1477.89	138.22	1152.81	73.25	729.87	1055.78	75.57	0.00
3.37000	-3603.95	159.75	21.57	-3636.18	171.46	35.94	-3880.19	284.45	11.68	-3747.25	315.47	37.77	-3465.29	-26.73	22.08	-3609.22	-48.68	24.97	-4116.17	373.43	-3.59	-4749.98	279.40	34.97	-3579.30	117.95	1105.82	0.00	0.00	0.00	-4472.09	308.12	1476.11	-3713.34	131.54	1458.05	-3692.73	209.90	1433.75	-3780.30	280.79	1477.26	138.05	1152.21	73.67	727.68	1056.67	74.71	0.00
3.38000	-3603.95	159.75	21.57	-3636.18	171.46	35.94	-3886.28	282.58	12.77	-3755.80	314.95	36.55	-3465.29	-26.73	22.08	-3609.22	-48.68	24.97	-4122.63	373.80	-4.05	-4750.96	278.43	35.27	-3579.30	117.95	1105.82	0.00	0.00	0.00	-4465.35	304.03	1477.54	-3697.22	132.61	1457.83	-3692.21	210.62	1433.17	-3778.50	280.44	1477.12	141.92	1149.88	75.06	727.04	1056.37	74.66	0.00
3.39000	-3603.95	159.75	21.57	-3636.18	171.46	35.94	-3892.44	280.73	13.92	-3774.64	315.76	32.67	-3465.29	-26.73	22.08	-3609.22	-48.68	24.97	-4129.09	374.16	-4.51	-4751.87	277.44	35.58	-3579.30	117.95	1105.82	0.00	0.00	0.00	-4458.28	299.92	1478.91	-3662.77	134.63	1456.93	-3691.67	211.35	1432.60	-3775.66	280.64	1476.97	141.12	1149.87	74.70	727.29	1056.07	74.90	0.00
3.40000	-3603.95	159.75	21.57	-3636.18	171.46	35.94	-3898.66	278.90	15.12	-3758.55	313.27	33.60	-3465.29	-26.73	22.08	-3609.22	-48.68	24.97	-4135.55	374.53	-4.98	-4752.71	276.46	35.89	-3579.30	117.95	1105.82	0.00	0.00	0.00	-4450.89	295.79	1480.22	-3660.11	135.68	1456.75	-3691.11	212.08	1432.02	-3772.82	280.85	1476.81	140.00	1148.95	74.80	728.77	1056.46	75.06	0.00
3.41000	-3603.95	159.75	21.57	-3636.18	171.46	35.94	-3904.94	277.10	16.38	-3786.84	317.21	31.53	-3465.29	-26.73	22.08	-3609.22	-48.68	24.97	-4142.00	374.89	-5.44	-4753.48	275.46	36.20	-3579.30	117.95	1105.82	0.00	0.00	0.00	-4443.17	291.66	1481.47	-3681.92	136.52	1457.19	-3690.54	212.81	1431.44	-3769.98	281.06	1476.63	138.69	1150.22	74.14	727.91	1056.25	74.90	0.00
3.42000	-3603.95	159.75	21.57	-3636.18	171.46	35.94	-3911.29	275.32	17.70	-3781.85	315.00	31.58	-3465.29	-26.73	22.08	-3609.22	-48.68	24.97	-4148.45	375.25	-5.91	-4754.17	274.47	36.52	-3579.30	117.95	1105.82	0.00	0.00	0.00	-4435.11	287.50	1482.66	-3688.22	138.00	1457.32	-3689.96	213.55	1430.86	-3767.14	281.28	1476.44	138.26	1151.46	73.86	728.46	1055.78	75.28	0.00
3.43000	-3603.95	159.75	21.57	-3636.18	171.46	35.94	-3917.70	273.57	19.07	-3743.94	315.27	36.75	-3465.29	-26.73	22.08	-3609.22	-48.68	24.97	-4154.89	375.62	-6.38	-4754.79	273.47	36.84	-3579.30	117.95	1105.82	0.00	0.00	0.00	-4426.73	283.34	1483.80	-3688.49	139.33	1457.46	-3689.36	214.29	1430.28	-3764.30	281.50	1476.24	139.28	1151.76	73.94	728.12	1056.73	74.70	0.00
3.44000	-3603.95	159.75	21.57	-3636.18	171.46	35.94	-3924.17	271.84	20.50	-3778.28	314.72	31.52	-3465.29	-26.73	22.08	-3609.22	-48.68	24.97	-4161.32	375.98	-6.86	-4755.33	272.47	37.16	-3579.30	117.95	1105.82	0.00	0.00	0.00	-4418.01	279.16	1484.87	-3676.49	140.49	1457.47	-3688.74	215.04	1429.70	-3761.46	281.72	1476.03	140.75	1151.64	74.09	727.92	1056.25	74.87	0.00
3.45000	-3603.95	159.75	21.57	-3636.18	171.46	35.94	-3930.70	270.14	21.99	-3737.91	314.71	38.50	-3465.29	-26.73	22.08	-3609.22	-48.68	24.97	-4167.75	376.34	-7.33	-4755.80	271.46	37.48	-3579.30	117.95	1105.82	0.00	0.00	0.00	-4408.95	274.96	1485.88	-3666.50	141.81	1457.50	-3688.10	215.79	1429.12	-3758.62	281.95	1475.81	139.41	1151.58	74.03	726.73	1056.36	74.64	0.00
3.46000	-3603.95	159.75	21.57	-3636.18	171.46	35.94	-3937.28	268.46	23.53	-3779.32	315.35	32.27	-3465.29	-26.73	22.08	-3609.22	-48.68	24.97	-4174.16	376.69	-7.80	-4756.20	270.44	37.81	-3579.30	117.95	1105.82	0.00	0.00	0.00	-4399.55	270.75	1486.83	-3662.11	143.16	1457.24	-3687.45	216.54	1428.53	-3755.78	282.18	1475.58	138.30	1150.14	74.39	726.49	1056.65	74.53	0.00
3.47000	-3603.95	159.75	21.57	-3636.18	171.46	35.94	-3943.93	266.80	25.12	-3743.67	317.26	37.90	-3465.29	-26.73	22.08	-3609.22	-48.68	24.97	-4180.57	377.05	-8.28	-4756.53	269.43	38.14	-3579.30	117.95	1105.82	0.00	0.00	0.00	-4389.82	266.52	1487.72	-3658.53	144.22	1456.49	-3686.79	217.30	1427.95	-3752.94	282.42	1475.33	139.39	1152.20	73.85	726.75	1056.41	74.79	0.00
3.48000	-3603.95	159.75	21.57	-3636.18	171.46	35.94	-3950.62	265.17	26.77	-3803.61	318.47	28.85	-3465.29	-26.73	22.08	-3609.22	-48.68	24.97	-4186.97	377.40	-8.76	-4756.78	268.41	38.47	-3579.30	117.95	1105.82	0.00	0.00	0.00	-4379.74	262.28	1488.55	-3664.42	145.90	1456.98	-3686.10	218.06	1427.36	-3750.09	282.66	1475.08	138.46	1152.73	73.53	727.06	1056.66	74.61	0.00
3.49000	-3603.95	159.75	21.57	-3636.18	171.46	35.94	-3957.38	263.56	28.47	-3747.18	315.10	35.60	-3465.29	-26.73	22.08	-3609.22	-48.68	24.97	-4193.35	377.76	-9.24	-4756.96	267.39	38.80	-3579.30	117.95	1105.82	0.00	0.00	0.00	-4369.32	258.03	1489.31	-3649.48	147.05	1456.60	-3685.40	218.82	1426.78	-3747.25	282.91	1474.81	140.20	1151.99	73.96	727.14	1056.97	74.59	0.00
3.50000	-3603.95	159.75	21.57	-3636.18	171.46	35.94	-3964.19	261.97	30.23	-3752.60	314.97	36.52	-3465.29	-26.73	22.08	-3609.22	-48.68	24.97	-4199.72	378.11	-9.72	-4757.07	266.36	39.14	-3579.30	117.95	1105.82	0.00	0.00	0.00	-4358.55	253.75	1490.02	-3650.18	148.11	1456.39	-3684.69	219.59	1426.19	-3744.40	283.16	1474.54	139.19	1150.65	74.50	727.60	1057.34	74.41	0.00
3.51000	-3603.95	159.75	21.57	-3636.18	171.46	35.94	-3971.04	260.41	32.04	-3740.96	314.04	37.84	-3465.29	-26.73	22.08	-3609.22	-48.68	24.97	-4206.08	378.46	-10.21	-4757.10	265.33	39.48	-3579.30	117.95	1105.82	0.00	0.00	0.00	-4347.44	249.47	1490.66	-3654.35	149.40	1456.55	-3683.95	220.36	1425.60	-3741.56	283.41	1474.25	138.00	1152.72	73.42	727.71	1056.58	74.76	0.00
3.52000	-3603.95	159.75	21.57	-3636.18	171.46	35.94	-3977.96	258.87	33.89	-3723.95	314.85	39.94	-3465.29	-26.73	22.08	-3609.22	-48.68	24.97	-4212.43	378.80	-10.69	-4757.06	264.29	39.82	-3579.30	117.95	1105.82	0.00	0.00	0.00	-4335.97	245.17	1491.23	-3646.85	150.73	1456.99	-3683.20	221.13	1425.01	-3738.71	283.67	1473.95	140.45	1150.53	74.64	727.99	1056.05	75.09	0.00
3.53000	-3603.95	159.75	21.57	-3636.18	171.46	35.94	-3984.92	257.36	35.80	-3732.60	314.72	38.16	-3465.29	-26.73	22.08	-3609.22	-48.68	24.97	-4218.76	379.15	-11.18	-4756.95	263.25	40.17	-3579.30	117.95	1105.82	0.00	0.00	0.00	-4324.16	240.85	1491.75	-3651.80	152.95	1457.36	-3682.43	221.91	1424.42	-3735.86	283.93	1473.64	137.92	1150.83	73.97	727.38	1056.71	74.69	0.00
3.54000	-3603.95	159.75	21.57	-3636.18	171.46	35.94	-3991.93	255.87	37.76	-3729.82	313.93	39.37	-3465.29	-26.73	22.08	-3609.22	-48.68	24.97	-4225.07	379.49	-11.67	-4756.77	262.21	40.51	-3579.30	117.95	1105.82	0.00	0.00	0.00	-4311.99	236.52	1492.19	-3627.56	153.66	1456.79	-3681.65	222.69	1423.83	-3733.01	284.19	1473.32	135.80	1151.93	73.22	727.45	1057.06	74.56	0.00
3.55000	-3603.95	159.75	21.57	-3636.18	171.46	35.94	-3998.99	254.40	39.78	-3721.01	316.38	39.90	-3465.29	-26.73	22.08	-3609.22	-48.68	24.97	-4231.37	379.83	-12.16	-4756.51	261.16	40.86	-3579.30	117.95	1105.82	0.00	0.00	0.00	-4299.47	232.18	1492.58	-3627.57	154.60	1456.67	-3680.84	223.47	1423.24	-3730.15	284.46	1472.99	137.42	1151.75	73.66	726.38	1057.47	74.31	0.00
3.56000	-3603.95	159.75	21.57	-3636.18	171.46	35.94	-4006.09	252.95	41.84	-3755.79	317.47	34.38	-3465.29	-26.73	22.08	-3609.22	-48.68	24.97	-4237.66	380.17	-12.65	-4756.18	260.12	41.21	-3579.30	117.95	1105.82	0.00	0.00	0.00	-4286.59	227.82	1492.90	-3636.60	155.97	1457.00	-3680.02	224.25	1422.65	-3727.30	284.74	1472.65	139.71	1151.35	74.31	726.36	1057.26	74.33	0.00
3.57000	-3603.95	159.75	21.57	-3636.18	171.46	35.94	-4013.24	251.52	43.95	-3772.45	316.91	31.37	-3465.29	-26.73	22.08	-3609.22	-48.68	24.97	-4243.92	380.51	-13.14	-4755.78	259.06	41.57	-3579.30	117.95	1105.82	0.00	0.00	0.00	-4273.36	223.45	1493.15	-3634.08	158.39	1457.72	-3679.18	225.04	1422.06	-3724.44	285.01	1472.30	139.63	1151.50	74.16	727.86	1056.39	74.83	0.00
3.58000	-3603.95	159.75	21.57	-3636.18	171.46	35.94	-4020.44	250.12	46.10	-3699.70	315.14	44.46	-3465.29	-26.73	22.08	-3609.22	-48.68	24.97	-4250.17	380.85	-13.63	-4755.31	258.01	41.92	-3579.30	117.95	1105.82	0.00	0.00	0.00	-4259.76	219.06	1493.34	-3631.73	158.95	1457.27	-3678.33	225.83	1421.47	-3721.57	285.29	1471.94	139.20	1150.38	74.52	727.59	1055.81	75.01	0.00
3.59000	-3603.95	159.75	21.57	-3636.18	171.46	35.94	-4027.67	248.74	48.31	-3755.92	316.37	33.57	-3465.29	-26.73	22.08	-3609.22	-48.68	24.97	-4256.40	381.18	-14.13	-4754.76	256.95	42.28	-3579.30	117.95	1105.82	0.00	0.00	0.00	-4245.80	214.65	1493.46	-3607.82	160.27	1457.13	-3677.45	226.63	1420.88	-3718.71	285.58	1471.57	136.93	1151.16	73.63	727.07	1056.78	74.73	0.00
3.60000	-3603.95	159.75	21.57	-3636.18	171.46	35.94	-4034.96	247.39	50.56	-3740.02	317.80	35.73	-3465.29	-26.73	22.08	-3609.22	-48.68	24.97	-4262.60	381.51	-14.62	-4754.14	255.89	42.64	-3579.30	117.95	1105.82	0.00	0.00	0.00	-4231.48	210.23	1493.52	-3625.32	161.57	1457.42	-3676.56	227.42	1420.29	-3715.84	285.87	1471.20	137.43	1151.75	73.46	727.62	1056.23	75.07	0.00
3.61000	-3603.95	159.75	21.57	-3636.18	171.46	35.94	-4042.28	246.05	52.87	-3744.14	317.08	34.80	-3465.29	-26.73	22.08	-3609.22	-48.68	24.97	-4268.79	381.84	-15.12	-4753.46	254.82	43.00	-3579.30	117.95	1105.82	0.00	0.00	0.00	-4216.80	205.80	1493.51	-3628.52	162.13	1458.14	-3675.64	228.22	1419.69	-3712.97	286.16	1470.81	139.77	1150.33	74.42	727.02	1057.49	74.39	0.00
3.62000	-3603.95	159.75	21.57	-3636.18	171.46	35.94	-4049.64	244.74	55.21	-3739.64	314.94	36.92	-3465.29	-26.73	22.08	-3609.22	-48.68	24.97	-4274.96	382.16	-15.62	-4752.69	253.75	43.37	-3579.30	117.95	1105.82	0.00	0.00	0.00	-4201.74	201.35	1493.43	-3607.74	163.57	1457.49	-3674.71	229.02	1419.10	-3710.10	286.45	1470.41	135.65	1151.77	73.04	727.33	1056.90	74.59	0.00
3.63000	-3603.95	159.75	21.57	-3636.18	171.46	35.94	-4057.04	243.45	57.61	-3768.08	315.14	34.51	-3465.29	-26.73	22.08	-3609.22	-48.68	24.97	-4281.10	382.48	-16.11	-4751.86	252.68	43.73	-3579.30	117.95	1105.82	0.00	0.00	0.00	-4186.32	196.89	1493.29	-3622.37	164.07	1457.99	-3673.76	229.82	1418.51	-3707.22	286.75	1470.00	134.57	1152.76	72.58	727.83	1057.07	74.70	0.00
3.64000	-3603.95	159.75	21.57	-3636.18	171.46	35.94	-4064.48	242.18	60.05	-3746.71	315.96	34.65	-3465.29	-26.73	22.08	-3609.22	-48.68	24.97	-4287.22	382.80	-16.61	-4750.95	251.61	44.10	-3579.30	117.95	1105.82	0.00	0.00	0.00	-4170.52	192.41	1493.07	-3610.48	164.39	1458.13	-3672.80	230.63	1417.91	-3704.34	287.05	1469.59	138.97	1150.90	74.15	729.44	1056.53	74.98	0.00
3.65000	-3603.95	159.75	21.57	-3636.18	171.46	35.94	-4071.96	240.93	62.53	-3748.22	314.16	36.09	-3465.29	-26.73	22.08	-3609.22	-48.68	24.97	-4293.31	383.12	-17.11	-4749.98	250.53	44.47	-3579.30	117.95	1105.82	0.00	0.00	0.00	-4154.36	187.91	1492.79	-3591.84	165.35	1458.19	-3671.81	231.43	1417.32	-3701.45	287.35	1469.16	138.31	1149.87	74.43	727.28	1056.96	74.55	0.00
3.66000	-3603.95	159.75	21.57	-3636.18	171.46	35.94	-4079.47	239.70	65.06	-3739.67	317.44	37.12	-3465.29	-26.73	22.08	-3609.22	-48.68	24.97	-4299.38	383.44	-17.61	-4748.93	249.45	44.85	-3579.30	117.95	1105.82	0.00	0.00	0.00	-4137.82	183.40	1492.44	-3612.52	166.25	1458.51	-3670.80	232.24	1416.73	-3698.56	287.66	1468.72	138.94	1149.38	74.56	727.68	1057.22	74.54	0.00
3.67000	-3603.95	159.75	21.57	-3636.18	171.46	35.94	-4087.02	238.50	67.63	-3736.58	316.21	37.67	-3465.29	-26.73	22.08	-3609.22	-48.68	24.97	-4305.43	383.75	-18.11	-4747.81	248.37	45.22	-3579.30	117.95	1105.82	0.00	0.00	0.00	-4120.90	178.88	1492.02	-3615.77	166.66	1458.46	-3669.78	233.05	1416.14	-3695.66	287.97	1468.28	139.75	1150.37	74.51	727.54	1057.23	74.46	0.00
3.68000	-3603.95	159.75	21.57	-3636.18	171.46	35.94	-4094.59	237.32	70.25	-3765.29	315.41	33.17	-3465.29	-26.73	22.08	-3609.22	-48.68	24.97	-4311.45	384.06	-18.61	-4746.61	247.28	45.60	-3579.30	117.95	1105.82	0.00	0.00	0.00	-4103.60	174.34	1491.54	-3608.95	168.63	1459.02	-3668.73	233.86	1415.54	-3692.77	288.28	1467.83	138.81	1150.24	74.20	727.12	1056.47	74.72	0.00
3.69000	-3603.95	159.75	21.57	-3636.18	171.46	35.94	-4102.21	236.15	72.91	-3761.45	316.07	32.41	-3465.29	-26.73	22.08	-3609.22	-48.68	24.97	-4317.44	384.36	-19.12	-4745.35	246.19	45.98	-3579.30	117.95	1105.82	0.00	0.00	0.00	-4085.93	169.79	1490.98	-3593.05	169.52	1458.96	-3667.67	234.68	1414.95	-3689.86	288.60	1467.37	139.96	1149.99	74.65	726.60	1056.28	74.67	0.00
3.70000	-3603.95	159.75	21.57	-3636.18	171.46	35.94	-4109.85	235.01	75.61	-3776.08	316.15	32.05	-3465.29	-26.73	22.08	-3609.22	-48.68	24.97	-4323.41	384.67	-19.62	-4744.01	245.10	46.36	-3579.30	117.95	1105.82	0.00	0.00	0.00	-4067.87	165.22	1490.35	-3588.39	170.32	1458.74	-3666.58	235.49	1414.36	-3686.95	288.92	1466.90	138.56	1150.73	74.08	726.50	1056.63	74.45	0.00
3.71000	-3603.95	159.75	21.57	-3636.18	171.46	35.94	-4117.52	233.89	78.35	-3763.08	316.84	34.76	-3465.29	-26.73	22.08	-3609.22	-48.68	24.97	-4329.34	384.97	-20.12	-4742.61	244.01	46.74	-3579.30	117.95	1105.82	0.00	0.00	0.00	-4049.43	160.63	1489.65	-3590.15	170.57	1458.66	-3665.48	236.31	1413.77	-3684.04	289.24	1466.42	138.87	1152.29	73.86	727.79	1056.53	74.72	0.00
3.72000	-3603.95	159.75	21.57	-3636.18	171.46	35.94	-4125.22	232.79	81.14	-3796.20	317.49	28.45	-3465.29	-26.73	22.08	-3609.22	-48.68	24.97	-4335.25	385.26	-20.62	-4741.13	242.91	47.12	-3579.30	117.95	1105.82	0.00	0.00	0.00	-4030.60	156.03	1488.88	-3584.77	170.94	1459.15	-3664.35	237.13	1413.17	-3681.12	289.57	1465.93	139.51	1150.18	74.48	727.85	1056.82	74.60	0.00
3.73000	-3603.95	159.75	21.57	-3636.18	171.46	35.94	-4132.95	231.71	83.96	-3782.91	317.17	29.70	-3465.29	-26.73	22.08	-3609.22	-48.68	24.97	-4341.12	385.56	-21.13	-4739.58	241.81	47.51	-3579.30	117.95	1105.82	0.00	0.00	0.00	-4011.39	151.42	1488.04	-3582.65	171.77	1459.15	-3663.21	237.94	1412.58	-3678.20	289.89	1465.44	140.97	1150.18	74.70	727.05	1056.57	74.70	0.00
3.74000	-3603.95	159.75	21.57	-3636.18	171.46	35.94	-4140.71	230.66	86.83	-3749.44	317.15	34.24	-3465.29	-26.73	22.08	-3609.22	-48.68	24.97	-4346.97	385.85	-21.63	-4737.96	240.71	47.89	-3579.30	117.95	1105.82	0.00	0.00	0.00	-3991.79	146.79	1487.13	-3589.95	172.12	1459.54	-3662.04	238.77	1411.99	-3675.27	290.22	1464.93	139.29	1151.06	74.39	727.60	1056.36	74.91	0.00
3.75000	-3603.95	159.75	21.57	-3636.18	171.46	35.94	-4148.49	229.62	89.74	-3769.68	316.62	32.25	-3465.29	-26.73	22.08	-3609.22	-48.68	24.97	-4352.78	386.13	-22.14	-4736.27	239.61	48.28	-3579.30	117.95	1105.82	0.00	0.00	0.00	-3971.79	142.14	1486.15	-3586.93	172.49	1459.48	-3660.85	239.59	1411.40	-3672.33	290.56	1464.42	139.03	1151.06	74.33	728.14	1055.94	75.11	0.00
3.76000	-3603.95	159.75	21.57	-3636.18	171.46	35.94	-4156.30	228.60	92.68	-3772.36	317.18	32.04	-3465.29	-26.73	22.08	-3609.22	-48.68	24.97	-4358.56	386.42	-22.64	-4734.50	238.50	48.67	-3579.30	117.95	1105.82	0.00	0.00	0.00	-3951.41	137.48	1485.09	-3586.28	173.02	1459.33	-3659.65	240.41	1410.81	-3669.39	290.89	1463.90	139.41	1150.98	74.16	729.11	1056.58	75.07	0.00
3.77000	-3603.95	159.75	21.57	-3636.18	171.46	35.94	-4164.13	227.60	95.66	-3715.84	316.35	40.52	-3465.29	-26.73	22.08	-3609.22	-48.68	24.97	-4364.31	386.70	-23.14	-4732.67	237.40	49.06	-3579.30	117.95	1105.82	0.00	0.00	0.00	-3930.63	132.81	1483.96	-3600.83	173.96	1459.22	-3658.42	241.23	1410.22	-3666.44	291.23	1463.38	141.01	1151.04	74.47	728.92	1056.54	75.01	0.00
3.78000	-3603.95	159.75	21.57	-3636.18	171.46	35.94	-4171.98	226.63	98.69	-3752.51	318.05	35.14	-3465.29	-26.73	22.08	-3609.22	-48.68	24.97	-4370.02	386.97	-23.65	-4730.76	236.29	49.46	-3579.30	117.95	1105.82	0.00	0.00	0.00	-3909.45	128.11	1482.76	-3593.64	174.25	1459.90	-3657.17	242.06	1409.63	-3663.49	291.57	1462.84	139.60	1150.99	73.97	728.65	1056.50	74.97	0.00
3.79000	-3603.95	159.75	21.57	-3636.18	171.46	35.94	-4179.85	225.67	101.75	-3729.43	316.78	38.01	-3465.29	-26.73	22.08	-3609.22	-48.68	24.97	-4375.70	387.25	-24.15	-4728.79	235.17	49.85	-3579.30	117.95	1105.82	0.00	0.00	0.00	-3887.87	123.41	1481.49	-3592.80	173.94	1459.72	-3655.90	242.88	1409.04	-3660.53	291.91	1462.30	137.88	1151.82	73.63	728.07	1056.63	74.91	0.00
3.80000	-3603.95	159.75	21.57	-3636.18	171.46	35.94	-4187.74	224.73	104.84	-3726.61	317.36	38.74	-3465.29	-26.73	22.08	-3609.22	-48.68	24.97	-4381.34	387.52	-24.66	-4726.74	234.06	50.25	-3579.30	117.95	1105.82	0.00	0.00	0.00	-3865.90	118.69	1480.14	-3603.93	173.81	1459.78	-3654.61	243.71	1408.45	-3657.56	292.26	1461.75	137.50	1150.44	74.13	725.96	1057.10	74.39	0.00
3.81000	-3603.95	159.75	21.57	-3636.18	171.46	35.94	-4195.65	223.81	107.98	-3737.60	318.43	36.33	-3465.29	-26.73	22.08	-3609.22	-48.68	24.97	-4386.94	387.78	-25.16	-4724.62	232.94	50.65	-3579.30	117.95	1105.82	0.00	0.00	0.00	-3843.52	113.95	1478.72	-3601.15	173.80	1459.55	-3653.30	244.53	1407.86	-3654.59	292.60	1461.19	138.54	1152.27	73.69	726.44	1057.24	74.45	0.00
3.82000	-3603.95	159.75	21.57	-3636.18	171.46	35.94	-4203.58	222.92	111.15	-3758.28	319.51	33.68	-3465.29	-26.73	22.08	-3609.22	-48.68	24.97	-4392.51	388.04	-25.67	-4722.44	231.83	51.05	-3579.29	117.95	1105.82	0.00	0.00	0.00	-3820.74	109.20	1477.22	-3574.86	174.24	1459.16	-3651.97	245.36	1407.28	-3651.61	292.95	1460.63	141.82	1149.98	74.72	726.92	1056.54	74.65	0.00
3.83000	-3603.95	159.75	21.57	-3636.18	171.46	35.94	-4211.53	222.04	114.35	-3759.44	320.38	34.52	-3465.29	-26.73	22.08	-3609.22	-48.68	24.97	-4398.04	388.30	-26.17	-4720.18	230.71	51.45	-3564.88	115.98	1108.02	0.00	0.00	0.00	-3797.56	104.43	1475.65	-3562.97	173.48	1459.02	-3650.61	246.19	1406.69	-3648.62	293.30	1460.06	139.01	1150.58	74.27	727.52	1056.77	74.74	0.00
3.84000	-3603.95	159.75	21.57	-3636.18	171.46	35.94	-4219.49	221.18	117.60	-3737.87	320.09	35.82	-3465.29	-26.73	22.08	-3609.22	-48.68	24.97	-4403.53	388.55	-26.67	-4717.85	229.59	51.85	-3579.11	114.43	1106.67	0.00	0.00	0.00	-3773.96	99.65	1474.00	-3589.46	173.53	1459.43	-3649.24	247.02	1406.10	-3645.63	293.66	1459.48	138.33	1150.79	73.96	727.99	1056.60	74.92	0.00
3.85000	-3603.95	159.75	21.57	-3636.18	171.46	35.94	-4227.46	220.34	120.87	-3722.32	317.84	39.37	-3465.29	-26.73	22.08	-3609.22	-48.68	24.97	-4408.98	388.80	-27.18	-4715.45	228.46	52.25	-3582.76	116.70	1106.66	0.00	0.00	0.00	-3749.96	94.85	1472.28	-3588.58	173.59	1459.57	-3647.84	247.84	1405.52	-3642.63	294.01	1458.89	138.56	1149.88	74.56	726.82	1056.86	74.64	0.00
3.86000	-3603.95	159.75	21.57	-3636.18	171.46	35.94	-4235.45	219.52	124.18	-3761.52	318.62	32.62	-3465.29	-26.73	22.08	-3609.22	-48.68	24.97	-4414.39	389.05	-27.68	-4712.98	227.34	52.66	-3599.93	113.21	1105.18	0.00	0.00	0.00	-3725.55	90.04	1470.48	-3578.09	173.19	1459.65	-3646.42	248.67	1404.93	-3639.62	294.37	1458.30	139.83	1150.40	74.47	728.18	1056.51	74.98	0.00
3.87000	-3603.95	159.75	21.57	-3636.18	171.46	35.94	-4243.45	218.71	127.52	-3746.68	316.49	35.82	-3465.29	-26.73	22.08	-3609.22	-48.68	24.97	-4419.76	389.29	-28.18	-4710.44	226.21	53.06	-3595.29	113.53	1104.52	0.00	0.00	0.00	-3700.72	85.21	1468.60	-3586.01	172.52	1460.11	-3644.97	249.50	1404.35	-3636.60	294.73	1457.70	139.52	1150.44	74.19	727.45	1056.58	74.86	0.00
3.88000	-3603.95	159.75	21.57	-3636.18	171.46	35.94	-4251.46	217.93	130.90	-3788.86	318.19	30.17	-3465.29	-26.73	22.08	-3609.22	-48.68	24.97	-4425.09	389.53	-28.68	-4707.83	225.08	53.47	-3583.60	112.37	1105.84	0.00	0.00	0.00	-3675.49	80.37	1466.65	-3572.69	171.30	1459.61	-3643.51	250.33	1403.77	-3633.57	295.09	1457.09	140.81	1151.18	74.48	727.01	1056.55	74.73	0.00
3.89000	-3603.95	159.75	21.57	-3636.18	171.46	35.94	-4259.48	217.17	134.31	-3748.20	318.87	35.88	-3465.29	-26.73	22.08	-3609.22	-48.68	24.97	-4430.38	389.76	-29.19	-4705.15	223.95	53.88	-3600.39	111.84	1105.70	0.00	0.00	0.00	-3662.75	77.95	1465.66	-3574.26	170.82	1458.72	-3642.02	251.15	1403.19	-3630.54	295.45	1456.48	137.44	1151.97	73.86	726.72	1056.00	74.86	0.00
3.90000	-3603.95	159.75	21.57	-3636.18	171.46	35.94	-4267.51	216.42	137.75	-3768.71	318.54	31.62	-3465.29	-26.73	22.08	-3609.22	-48.68	24.97	-4435.62	389.99	-29.69	-4702.40	222.82	54.29	-3610.92	109.65	1106.32	0.00	0.00	0.00	-3625.17	76.33	1464.66	-3581.74	170.20	1458.54	-3640.51	251.98	1402.61	-3627.49	295.81	1455.86	139.89	1150.23	74.69	727.44	1056.86	74.62	0.00
3.91000	-3603.95	159.75	21.57	-3636.18	171.46	35.94	-4275.55	215.69	141.22	-3772.91	319.89	32.45	-3465.29	-26.73	22.08	-3609.22	-48.68	24.97	-4440.81	390.21	-30.19	-4699.58	221.69	54.70	-3616.75	109.77	1104.83	0.00	0.00	0.00	-3616.34	75.77	1465.08	-3588.44	169.48	1459.23	-3638.97	252.81	1402.03	-3624.44	296.18	1455.24	140.19	1151.43	74.18	727.61	1056.76	74.68	0.00
3.92000	-3603.95	159.75	21.57	-3636.18	171.46	35.94	-4283.59	214.98	144.73	-3781.23	318.74	32.37	-3465.29	-26.73	22.08	-3609.22	-48.68	24.97	-4445.96	390.43	-30.69	-4696.69	220.56	55.11	-3584.05	108.41	1105.92	0.00	0.00	0.00	-3640.12	73.88	1465.46	-3587.13	168.35	1459.97	-3637.42	253.64	1401.45	-3621.38	296.55	1454.61	138.80	1150.69	74.12	727.97	1056.90	74.71	0.00
3.93000	-3603.95	159.75	21.57	-3636.18	171.46	35.94	-4291.64	214.29	148.26	-3765.58	319.28	34.05	-3465.29	-26.73	22.08	-3609.22	-48.68	24.97	-4451.07	390.64	-31.19	-4693.73	219.42	55.53	-3607.12	106.75	1105.48	0.00	0.00	0.00	-3656.76	72.25	1466.41	-3576.37	167.95	1459.69	-3635.84	254.46	1400.88	-3618.31	296.91	1453.97	138.57	1151.72	73.83	727.69	1056.48	74.65	0.00
3.94000	-3603.95	159.75	21.57	-3636.18	171.46	35.94	-4299.69	213.62	151.83	-3696.77	317.55	44.28	-3465.29	-26.73	22.08	-3609.22	-48.68	24.97	-4456.13	390.86	-31.69	-4690.70	218.29	55.94	-3595.12	102.73	1104.18	0.00	0.00	0.00	-3640.55	70.82	1464.72	-3549.32	165.15	1458.47	-3634.23	255.29	1400.30	-3615.24	297.28	1453.33	136.90	1151.98	73.30	728.77	1056.18	75.17	0.00
3.95000	-3603.95	159.75	21.57	-3636.18	171.46	35.94	-4307.74	212.97	155.42	-3769.22	317.77	34.07	-3465.29	-26.73	22.08	-3609.22	-48.68	24.97	-4461.14	391.06	-32.18	-4687.60	217.15	56.36	-3601.79	103.71	1104.98	0.00	0.00	0.00	-3631.90	68.18	1463.50	-3637.51	84.74	1463.12	-3632.61	256.11	1399.73	-3612.15	297.65	1452.68	137.54	1151.77	73.42	729.19	1056.55	75.02	0.00
3.96000	-3603.95	159.75	21.57	-3636.18	171.46	35.94	-4315.80	212.33	159.04	-3741.74	318.67	37.17	-3465.29	-26.73	22.08	-3609.22	-48.68	24.97	-4466.10	391.26	-32.68	-4684.43	216.01	56.77	-3579.65	100.56	1106.32	0.00	0.00	0.00	-3625.84	64.95	1463.04	-3593.95	144.60	1459.57	-3630.96	256.94	1399.15	-3609.05	298.03	1452.02	137.50	1150.73	73.83	728.70	1056.22	74.93	0.00
3.97000	-3603.95	159.75	21.57	-3636.18	171.46	35.94	-4323.86	211.71	162.69	-3769.88	318.38	34.65	-3465.29	-26.73	22.08	-3609.22	-48.68	24.97	-4471.01	391.46	-33.18	-4681.19	214.87	57.19	-3556.16	98.79	1107.32	0.00	0.00	0.00	-3604.65	62.11	1463.11	-3584.42	161.60	1458.61	-3629.28	257.76	1398.58	-3605.94	298.40	1451.36	137.60	1150.25	73.85	729.04	1056.80	74.86	0.00
3.98000	-3603.95	159.75	21.57	-3636.18	171.46	35.94	-4331.92	211.11	166.37	-3747.80	318.17	36.82	-3465.29	-26.73	22.08	-3609.22	-48.68	24.97	-4475.87	391.65	-33.67	-4677.88	213.73	57.61	-3572.27	96.21	1106.72	0.00	0.00	0.00	-3641.74	60.99	1463.53	-3572.10	159.64	1458.13	-3627.59	258.58	1398.01	-3602.83	298.78	1450.70	141.07	1150.00	74.65	727.44	1056.39	74.85	0.00
3.99000	-3603.95	159.75	21.57	-3636.18	171.46	35.94	-4339.97	210.52	170.08	-3767.44	317.78	35.35	-3465.29	-26.73	22.08	-3609.22	-48.68	24.97	-4480.68	391.83	-34.16	-4674.50	212.59	58.03	-3547.90	93.49	1107.35	0.00	0.00	0.00	-3645.99	57.31	1465.06	-3567.60	157.53	1458.47	-3625.87	259.40	1397.45	-3599.70	299.15	1450.02	139.74	1149.90	74.58	727.71	1055.91	75.16	0.00
4.00000	-3603.95	159.75	21.57	-3636.18	171.46	35.94	-4348.03	209.96	173.81	-3743.61	317.57	38.00	-3465.29	-26.73	22.08	-3609.22	-48.68	24.97	-4485.44	392.01	-34.66	-4671.05	211.45	58.45	-3579.62	91.51	1106.92	0.00	0.00	0.00	-3634.92	56.29	1463.36	-3570.51	156.30	1458.71	-3624.12	260.22	1396.88	-3596.56	299.53	1449.35	138.47	1150.63	74.13	726.05	1056.58	74.52	0.00
4.01000	-3603.95	159.75	21.57	-3636.18	171.46	35.94	-4356.08	209.41	177.57	-3754.68	316.55	36.37	-3465.29	-26.73	22.08	-3609.22	-48.68	24.97	-4490.15	392.19	-35.15	-4667.54	210.31	58.87	-3556.67	90.32	1107.55	0.00	0.00	0.00	-3608.30	52.73	1461.45	-3575.45	154.14	1458.69	-3622.35	261.04	1396.31	-3593.42	299.91	1448.67	138.13	1151.01	74.06	726.35	1057.09	74.42	0.00
4.02000	-3603.95	159.75	21.57	-3636.18	171.46	35.94	-4364.12	208.88	181.36	-3766.56	316.06	36.67	-3465.29	-26.73	22.08	-3609.22	-48.68	24.97	-4494.81	392.36	-35.64	-4663.95	209.17	59.29	-3572.39	88.27	1107.28	0.00	0.00	0.00	-3610.33	50.46	1462.97	-3559.80	152.13	1458.30	-3620.56	261.86	1395.75	-3590.26	300.28	1447.98	140.19	1151.86	74.01	727.60	1056.22	74.88	0.00
4.03000	-3603.95	159.75	21.57	-3636.18	171.46	35.94	-4372.16	208.36	185.17	-3764.64	316.23	36.37	-3465.29	-26.73	22.08	-3609.22	-48.68	24.97	-4499.41	392.53	-36.13	-4660.29	208.02	59.71	-3544.65	85.67	1108.30	0.00	0.00	0.00	-3647.36	47.90	1463.15	-3567.86	150.72	1458.87	-3618.74	262.68	1395.19	-3587.09	300.66	1447.29	140.19	1151.34	74.42	727.36	1056.57	74.90	0.00
4.04000	-3603.95	159.75	21.57	-3636.18	171.46	35.94	-4380.20	207.86	189.00	-3763.89	316.26	35.41	-3465.29	-26.73	22.08	-3609.22	-48.68	24.97	-4503.95	392.69	-36.61	-4656.57	206.88	60.13	-3570.36	82.78	1107.69	0.00	0.00	0.00	-3635.97	46.36	1463.17	-3582.87	148.83	1459.61	-3616.89	263.49	1394.63	-3583.91	301.04	1446.59	141.61	1150.10	74.87	728.04	1056.92	74.71	0.00
4.05000	-3603.95	159.75	21.57	-3636.18	171.46	35.94	-4388.22	207.38	192.86	-3734.44	314.99	39.90	-3465.29	-26.73	22.08	-3609.22	-48.68	24.97	-4508.44	392.84	-37.10	-4652.78	205.73	60.55	-3566.16	81.46	1108.32	0.00	0.00	0.00	-3603.65	43.26	1461.72	-3582.44	146.84	1458.92	-3615.02	264.30	1394.07	-3580.72	301.43	1445.89	140.47	1150.06	74.56	727.75	1056.65	74.91	0.00
4.06000	-3603.95	159.75	21.57	-3636.18	171.46	35.94	-4396.23	206.91	196.75	-3760.77	313.77	35.97	-3465.29	-26.73	22.08	-3609.22	-48.68	24.97	-4512.88	392.99	-37.59	-4648.91	204.59	60.98	-3563.42	78.37	1107.57	0.00	0.00	0.00	-3606.27	41.74	1461.78	-3574.36	144.48	1459.54	-3613.13	265.12	1393.51	-3577.52	301.81	1445.18	137.87	1149.69	74.32	727.51	1057.41	74.57	0.00
4.07000	-3603.95	159.75	21.57	-3636.18	171.46	35.94	-4404.24	206.47	200.65	-3757.32	311.56	39.46	-3465.29	-26.73	22.08	-3609.22	-48.68	24.97	-4517.26	393.13	-38.07	-4644.98	203.44	61.40	-3554.58	76.38	1107.54	0.00	0.00	0.00	-3618.74	38.26	1462.41	-3584.94	142.40	1460.28	-3611.21	265.92	1392.96	-3574.31	302.19	1444.47	138.36	1152.18	73.71	727.68	1056.75	74.76	0.00
4.08000	-3603.95	159.75	21.57	-3636.18	171.46	35.94	-4412.23	206.03	204.58	-3757.87	310.97	40.29	-3465.29	-26.73	22.08	-3609.22	-48.68	24.97	-4521.57	393.27	-38.55	-4640.98	202.30	61.83	-3557.86	75.21	1105.80	0.00	0.00	0.00	-3611.21	36.31	1463.11	-3576.19	139.77	1459.48	-3609.27	266.73	1392.41	-3571.08	302.57	1443.76	139.00	1150.72	74.15	727.25	1056.25	74.97	0.00
4.09000	-3603.95	159.75	21.57	-3636.18	171.46	35.94	-4420.21	205.62	208.53	-3760.24	311.02	43.40	-3465.29	-26.73	22.08	-3609.22	-48.68	24.97	-4525.84	393.40	-39.03	-4636.91	201.15	62.25	-3565.99	73.66	1106.54	0.00	0.00	0.00	-3605.59	32.83	1461.09	-3578.65	137.60	1460.36	-3607.30	267.54	1391.86	-3567.84	302.96	1443.04	137.38	1150.88	73.65	727.73	1056.54	74.87	0.00
4.10000	-3603.95	159.75	21.57	-3636.18	171.46	35.94	-4428.18	205.22	212.51	-3784.68	309.07	41.22	-3465.29	-26.73	22.08	-3609.22	-48.68	24.97	-4530.04	393.53	-39.51	-4632.78	200.00	62.68	-3554.47	70.97	1105.73	0.00	0.00	0.00	-3606.63	30.62	1461.66	-3584.38	136.53	1459.63	-3605.30	268.34	1391.31	-3564.60	303.34	1442.31	138.12	1150.33	73.95	727.88	1056.05	75.12	0.00
4.11000	-3603.95	159.75	21.57	-3636.18	171.46	35.94	-4436.13	204.83	216.50	-3741.12	308.13	50.50	-3465.29	-26.73	22.08	-3609.22	-48.68	24.97	-4534.18	393.65	-39.99	-4628.57	198.86	63.11	-3559.83	69.84	1105.28	0.00	0.00	0.00	-3583.05	29.04	1461.11	-3578.67	134.21	1459.62	-3603.28	269.14	1390.76	-3561.33	303.72	1441.58	139.96	1150.63	74.53	726.99	1056.97	74.52	0.00
4.12000	-3603.95	159.75	21.57	-3636.18	171.46	35.94	-4444.06	204.47	220.52	-3749.11	305.36	51.45	-3465.29	-26.73	22.08	-3609.22	-48.68	24.97	-4538.26	393.77	-40.46	-4624.29	197.71	63.53	-3572.76	67.46	1104.38	0.00	0.00	0.00	-3584.72	27.57	1459.53	-3569.57	131.03	1459.05	-3601.24	269.94	1390.21	-3558.06	304.11	1440.85	140.41	1152.00	74.22	727.19	1056.93	74.43	0.00
4.13000	-3603.95	159.75	21.57	-3636.18	171.46	35.94	-4451.98	204.11	224.55	-3772.24	304.83	49.94	-3465.29	-26.73	22.08	-3609.22	-48.68	24.97	-4542.27	393.88	-40.93	-4619.95	196.56	63.96	-3568.05	68.21	1104.28	0.00	0.00	0.00	-3593.51	24.77	1461.03	-3575.62	128.74	1459.66	-3599.16	270.74	1389.67	-3554.78	304.49	1440.12	138.74	1151.05	73.83	725.50	1057.07	74.17	0.00
4.14000	-3603.95	159.75	21.57	-3636.18	171.46	35.94	-4459.88	203.78	228.61	-3735.42	300.64	60.80	-3465.29	-26.73	22.08	-3609.22	-48.68	24.97	-4546.23	393.98	-41.41	-4615.54	195.42	64.39	-3542.84	64.84	1105.93	0.00	0.00	0.00	-3620.38	21.94	1461.27	-3581.40	127.65	1460.14	-3597.06	271.54	1389.13	-3551.48	304.88	1439.38	137.85	1151.44	73.62	727.16	1056.70	74.66	0.00
4.15000	-3603.95	159.75	21.57	-3636.18	171.46	35.94	-4467.76	203.46	232.68	-3745.04	298.92	62.66	-3465.29	-26.73	22.08	-3609.22	-48.68	24.97	-4550.12	394.08	-41.88	-4611.06	194.27	64.82	-3560.47	64.79	1104.36	0.00	0.00	0.00	-3622.58	20.05	1461.85	-3588.18	125.85	1460.78	-3594.94	272.33	1388.59	-3548.17	305.26	1438.63	138.97	1151.73	73.91	726.65	1056.61	74.61	0.00
4.16000	-3603.95	159.75	21.57	-3636.18	171.46	35.94	-4475.62	203.15	236.77	-3775.65	297.52	61.18	-3465.29	-26.73	22.08	-3609.22	-48.68	24.97	-4553.95	394.17	-42.34	-4606.51	193.12	65.24	-3546.28	64.16	1104.22	0.00	0.00	0.00	-3605.12	18.50	1461.32	-3579.29	123.93	1460.70	-3592.79	273.12	1388.06	-3544.84	305.65	1437.89	138.21	1150.56	73.91	727.01	1057.45	74.27	0.00
4.17000	-3603.95	159.75	21.57	-3636.18	171.46	35.94	-4483.46	202.86	240.88	-3731.82	293.02	72.35	-3465.29	-26.73	22.08	-3609.22	-48.68	24.97	-4557.71	394.25	-42.81	-4601.89	191.98	65.67	-3531.59	62.56	1106.22	0.00	0.00	0.00	-3612.79	15.97	1460.24	-3560.17	121.67	1460.24	-3590.61	273.90	1387.52	-3541.50	306.03	1437.13	139.86	1151.03	74.12	726.98	1057.02	74.47	0.00
4.18000	-3603.95	159.75	21.57	-3636.18	171.46	35.94	-4491.27	202.59	245.01	-3705.12	287.81	78.55	-3465.29	-26.73	22.08	-3609.22	-48.68	24.97	-4561.41	394.33	-43.27	-4597.21	190.83	66.10	-3533.49	62.08	1106.31	0.00	0.00	0.00	-3581.13	13.93	1459.90	-3553.39	121.17	1459.84	-3588.40	274.69	1386.99	-3538.15	306.42	1436.38	141.63	1149.71	74.92	727.27	1055.69	75.06	0.00
4.19000	-3603.95	159.75	21.57	-3636.18	171.46	35.94	-4499.07	202.33	249.16	-3681.85	283.25	87.93	-3465.29	-26.73	22.08	-3609.22	-48.68	24.97	-4565.04	394.41	-43.73	-4592.46	189.68	66.53	-3569.35	60.18	1107.13	0.00	0.00	0.00	-3605.52	11.07	1460.37	-3574.55	120.11	1460.25	-3586.17	275.47	1386.46	-3534.79	306.80	1435.62	138.21	1150.49	74.19	727.85	1056.24	74.96	0.00
4.20000	-3603.95	159.75	21.57	-3636.18	171.46	35.94	-4506.83	202.08	253.32	-3747.94	280.46	81.59	-3465.29	-26.73	22.08	-3609.22	-48.68	24.97	-4568.60	394.47	-44.19	-4587.64	188.54	66.96	-3560.44	59.97	1104.67	0.00	0.00	0.00	-3595.63	9.57	1460.12	-3590.00	118.36	1460.22	-3583.91	276.25	1385.94	-3531.41	307.19	1434.86	137.34	1150.82	73.94	727.33	1055.70	74.90	0.00
4.21000	-3603.95	159.75	21.57	-3636.18	171.46	35.94	-4514.57	201.85	257.49	-3749.13	276.81	85.59	-3465.29	-26.73	22.08	-3609.22	-48.68	24.97	-4572.10	394.53	-44.65	-4582.75	187.39	67.39	-3531.02	58.89	1106.23	0.00	0.00	0.00	-3578.01	8.91	1459.39	-3582.82	116.12	1459.97	-3581.63	277.03	1385.41	-3528.02	307.57	1434.10	137.95	1151.59	73.83	727.89	1056.40	74.76	0.00
4.22000	-3603.95	159.75	21.57	-3636.23	171.46	35.93	-4522.28	201.63	261.69	-3750.41	273.24	89.61	-3465.29	-26.73	22.08	-3609.22	-48.68	24.97	-4575.52	394.58	-45.11	-4577.79	186.25	67.82	-3538.96	57.47	1106.76	0.00	0.00	0.00	-3571.41	7.33	1458.83	-3555.42	114.55	1459.74	-3579.31	277.80	1384.89	-3524.61	307.96	1433.34	138.00	1150.29	74.28	728.76	1056.41	74.97	0.00
4.23000	-3603.95	159.75	21.57	-3681.59	169.52	25.67	-4529.97	201.43	265.90	-3751.78	269.74	93.66	-3465.29	-26.73	22.08	-3609.22	-48.68	24.97	-4578.88	394.63	-45.56	-4572.77	185.10	68.25	-3539.80	57.76	1107.67	0.00	0.00	0.00	-3570.80	6.12	1458.63	-3555.25	113.13	1459.69	-3576.97	278.57	1384.37	-3521.19	308.34	1432.57	139.41	1151.64	74.26	728.36	1056.25	75.12	0.00
4.24000	-3603.95	159.75	21.57	-3627.34	169.09	31.71	-4537.62	201.25	270.12	-3753.23	266.31	97.73	-3465.29	-26.73	22.08	-3609.22	-48.68	24.97	-4582.16	394.67	-46.01	-4567.67	183.96	68.68	-3535.42	56.96	1106.28	0.00	0.00	0.00	-3572.55	4.34	1459.68	-3545.80	114.11	1459.21	-3574.60	279.33	1383.85	-3517.76	308.72	1431.79	140.49	1151.99	74.08	727.23	1057.23	74.60	0.00
4.25000	-3605.20	163.35	16.66	-3645.95	170.31	28.87	-4545.25	201.07	274.35	-3754.76	262.94	101.83	-3465.29	-26.73	22.08	-3609.22	-48.68	24.97	-4585.38	394.70	-46.46	-4562.51	182.82	69.11	-3540.56	55.93	1107.73	0.00	0.00	0.00	-3568.91	3.52	1459.74	-3543.82	112.85	1459.18	-3572.21	280.10	1383.34	-3514.31	309.10	1431.02	137.98	1152.74	73.32	726.96	1056.92	74.47	0.00
4.26000	-3587.08	166.22	19.28	-3692.43	169.96	20.82	-4552.84	200.92	278.60	-3756.37	259.65	105.95	-3465.29	-26.73	22.08	-3609.22	-48.68	24.97	-4588.52	394.73	-46.90	-4557.29	181.68	69.54	-3540.21	54.64	1108.18	0.00	0.00	0.00	-3564.65	2.92	1459.38	-3547.79	111.56	1459.45	-3569.78	280.85	1382.83	-3510.84	309.49	1430.24	140.31	1149.40	74.77	727.37	1056.33	74.84	0.00
4.27000	-3628.84	169.50	12.69	-3661.59	169.35	27.92	-4560.40	200.77	282.87	-3758.06	256.43	110.09	-3465.29	-26.73	22.08	-3609.22	-48.68	24.97	-4591.59	394.75	-47.34	-4551.99	180.53	69.97	-3518.98	55.23	1107.93	0.00	0.00	0.00	-3573.79	1.64	1459.59	-3556.93	110.24	1459.98	-3567.33	281.61	1382.32	-3507.36	309.87	1429.47	139.24	1151.27	73.81	728.11	1055.39	75.34	0.00
4.28000	-3606.50	168.04	17.38	-3670.52	169.23	27.15	-4567.92	200.64	287.14	-3759.83	253.27	114.25	-3465.29	-26.73	22.08	-3609.22	-48.68	24.97	-4594.58	394.76	-47.78	-4546.63	179.39	70.40	-3516.67	54.71	1107.79	0.00	0.00	0.00	-3555.85	0.31	1459.32	-3570.41	108.91	1460.73	-3564.85	282.36	1381.82	-3503.87	310.25	1428.68	140.13	1151.22	74.16	727.89	1056.17	74.92	0.00
4.29000	-3587.57	171.48	19.07	-3603.47	169.30	36.86	-4575.41	200.53	291.43	-3761.67	250.18	118.43	-3465.29	-26.73	22.08	-3609.22	-48.68	24.97	-4597.50	394.77	-48.22	-4541.20	178.25	70.83	-3524.04	51.87	1108.96	0.00	0.00	0.00	-3533.72	1.59	1457.87	-3587.44	107.59	1461.65	-3562.34	283.11	1381.31	-3500.36	310.63	1427.90	138.58	1150.41	74.16	727.27	1056.54	74.68	0.00
4.30000	-3604.55	172.75	17.05	-3619.82	167.22	35.28	-4582.87	200.42	295.73	-3763.59	247.16	122.63	-3465.29	-26.73	22.08	-3609.22	-48.68	24.97	-4600.35	394.77	-48.66	-4535.70	177.12	71.26	-3523.05	51.56	1108.99	0.00	0.00	0.00	-3531.07	1.04	1458.42	-3607.21	106.30	1462.70	-3559.80	283.86	1380.81	-3496.83	311.01	1427.12	140.63	1149.83	74.65	726.99	1056.31	74.82	0.00
4.31000	-3583.16	172.41	19.32	-3624.48	169.30	33.46	-4590.28	200.33	300.03	-3765.58	244.20	126.85	-3465.29	-26.73	22.08	-3609.22	-48.68	24.97	-4603.12	394.76	-49.09	-4530.14	175.98	71.68	-3528.18	51.69	1107.36	0.00	0.00	0.00	-3547.70	-0.56	1459.29	-3628.90	105.05	1463.84	-3557.24	284.60	1380.32	-3493.29	311.39	1426.33	139.39	1150.41	74.42	726.56	1056.60	74.51	0.00
4.32000	-3590.78	173.81	18.35	-3623.70	166.51	34.20	-4597.66	200.26	304.35	-3767.65	241.32	131.09	-3465.29	-26.73	22.08	-3609.22	-48.68	24.97	-4605.81	394.74	-49.52	-4524.51	174.84	72.11	-3522.17	50.42	1108.33	0.00	0.00	0.00	-3553.50	-2.30	1457.98	-3651.72	103.86	1465.03	-3554.64	285.33	1379.82	-3489.73	311.76	1425.54	139.48	1149.96	74.47	727.73	1056.66	74.61	0.00
4.33000	-3566.24	171.79	21.46	-3604.86	165.86	37.59	-4605.00	200.20	308.68	-3769.78	238.49	135.35	-3465.29	-26.73	22.08	-3609.22	-48.68	24.97	-4608.43	394.72	-49.94	-4518.81	173.71	72.54	-3542.10	50.51	1107.48	0.00	0.00	0.00	-3556.89	-1.87	1458.69	-3674.84	102.74	1466.23	-3552.02	286.06	1379.33	-3486.16	312.14	1424.75	138.48	1150.87	74.11	726.45	1056.17	74.60	0.00
4.34000	-3532.03	171.67	26.15	-3595.85	166.04	36.91	-4612.30	200.15	313.02	-3771.98	235.73	139.63	-3465.29	-26.73	22.08	-3609.22	-48.68	24.97	-4610.96	394.69	-50.37	-4513.04	172.57	72.97	-3537.73	50.23	1108.50	0.00	0.00	0.00	-3550.18	-2.77	1458.93	-3697.47	101.72	1467.39	-3549.37	286.79	1378.84	-3482.57	312.51	1423.96	139.63	1150.01	74.32	728.45	1055.92	75.15	0.00
4.35000	-3522.38	170.20	27.09	-3555.73	163.44	41.76	-4619.55	200.11	317.37	-3774.24	233.04	143.93	-3465.29	-26.73	22.08	-3609.22	-48.68	24.97	-4613.42	394.65	-50.79	-4507.21	171.44	73.40	-3514.71	50.44	1110.26	0.00	0.00	0.00	-3549.23	-2.70	1459.25	-3718.80	100.80	1468.48	-3546.68	287.52	1378.36	-3478.96	312.89	1423.16	141.58	1150.10	74.97	727.90	1055.72	75.17	0.00
4.36000	-3503.04	170.22	27.25	-3538.39	161.16	45.26	-4626.77	200.09	321.72	-3776.57	230.41	148.24	-3465.29	-26.73	22.08	-3609.22	-48.68	24.97	-4615.80	394.61	-51.21	-4501.31	170.31	73.82	-3509.07	50.21	1108.09	0.00	0.00	0.00	-3541.73	-2.19	1458.94	-3738.01	100.00	1469.46	-3543.97	288.24	1377.88	-3475.34	313.26	1422.37	139.05	1151.46	74.14	728.44	1055.50	75.40	0.00
4.37000	-3509.28	169.81	22.28	-3526.85	159.68	44.49	-4633.93	200.08	326.08	-3778.96	227.85	152.57	-3465.29	-26.73	22.08	-3609.22	-48.68	24.97	-4618.10	394.55	-51.62	-4495.34	169.18	74.25	-3530.80	49.21	1108.16	0.00	0.00	0.00	-3530.24	-1.58	1458.75	-3754.31	99.35	1470.27	-3541.23	288.95	1377.40	-3471.70	313.63	1421.57	136.63	1151.66	73.67	728.28	1056.54	74.96	0.00
4.38000	-3530.08	169.00	19.04	-3512.95	159.55	44.45	-4641.06	200.08	330.45	-3781.41	225.35	156.92	-3465.29	-26.73	22.08	-3609.22	-48.68	24.97	-4620.31	394.49	-52.03	-4489.31	168.05	74.68	-3534.57	48.84	1108.59	0.00	0.00	0.00	-3516.97	-2.41	1457.80	-3766.88	98.85	1470.89	-3538.46	289.66	1376.93	-3468.05	314.00	1420.77	138.90	1152.13	73.86	728.08	1056.48	74.88	0.00
4.39000	-3522.12	167.65	16.94	-3554.97	159.64	33.83	-4648.13	200.09	334.83	-3783.92	222.91	161.28	-3465.29	-26.73	22.08	-3609.22	-48.68	24.97	-4622.44	394.42	-52.44	-4483.21	166.92	75.10	-3517.62	49.87	1108.10	0.00	0.00	0.00	-3542.22	-3.37	1457.35	-3774.92	98.53	1471.27	-3535.66	290.37	1376.45	-3464.37	314.37	1419.98	141.41	1150.76	74.67	728.06	1056.30	74.98	0.00
4.40000	-3521.76	166.49	14.17	-3552.44	159.03	33.32	-4655.16	200.12	339.21	-3786.49	220.53	165.65	-3465.29	-26.73	22.08	-3609.22	-48.68	24.97	-4624.49	394.35	-52.84	-4477.04	165.79	75.53	-3512.57	49.68	1108.44	0.00	0.00	0.00	-3545.11	-3.49	1457.24	-3777.61	98.39	1471.36	-3532.83	291.07	1375.99	-3460.68	314.74	1419.18	139.29	1150.02	74.55	728.17	1056.61	75.03	0.00
4.41000	-3511.88	165.71	13.50	-3529.30	157.58	33.53	-4662.14	200.16	343.60	-3789.12	218.22	170.04	-3465.29	-26.73	22.08	-3609.22	-48.68	24.97	-4626.46	394.27	-53.25	-4470.81	164.67	75.95	-3532.59	48.35	1105.71	0.00	0.00	0.00	-3532.48	-3.24	1457.12	-3774.16	98.46	1471.13	-3529.97	291.77	1375.52	-3456.97	315.11	1418.38	139.10	1150.94	74.15	727.37	1056.43	74.70	0.00
4.42000	-3495.23	165.25	14.61	-3496.39	155.89	36.80	-4669.07	200.21	348.00	-3791.80	215.96	174.45	-3465.29	-26.73	22.08	-3609.22	-48.68	24.97	-4628.34	394.17	-53.64	-4464.51	163.55	76.38	-3516.10	50.52	1107.09	0.00	0.00	0.00	-3529.83	-3.00	1456.60	-3763.74	98.76	1470.54	-3527.08	292.46	1375.06	-3453.25	315.47	1417.57	139.97	1150.76	74.45	727.76	1056.71	74.75	0.00
4.43000	-3474.57	165.09	17.14	-3505.39	153.67	33.48	-4675.95	200.28	352.39	-3794.53	213.77	178.87	-3465.29	-26.73	22.08	-3609.22	-48.68	24.97	-4630.13	394.08	-54.04	-4458.14	162.43	76.80	-3482.09	52.28	1108.02	0.00	0.00	0.00	-3510.13	-4.74	1455.75	-3745.56	99.29	1469.54	-3524.16	293.14	1374.60	-3449.50	315.83	1416.77	140.08	1150.39	74.78	728.86	1055.80	75.40	0.00
4.44000	-3452.64	165.19	20.77	-3501.00	153.57	36.11	-4682.78	200.35	356.79	-3797.31	211.64	183.30	-3465.29	-26.73	22.08	-3609.22	-48.68	24.97	-4631.84	393.97	-54.43	-4451.71	161.31	77.23	-3503.20	51.88	1107.06	0.00	0.00	0.00	-3486.90	-3.87	1456.11	-3718.81	100.08	1468.09	-3521.20	293.83	1374.15	-3445.74	316.19	1415.97	139.53	1150.56	74.38	727.17	1056.23	74.68	0.00
4.45000	-3432.22	165.50	25.14	-3512.98	154.16	32.14	-4689.56	200.44	361.20	-3800.15	209.57	187.74	-3465.29	-26.73	22.08	-3609.22	-48.68	24.97	-4633.47	393.85	-54.82	-4445.21	160.19	77.65	-3492.36	53.15	1107.43	0.00	0.00	0.00	-3483.25	-3.58	1455.80	-3682.68	101.14	1466.15	-3518.22	294.50	1373.70	-3441.96	316.55	1415.17	137.79	1152.00	73.54	727.29	1056.85	74.58	0.00
4.46000	-3416.07	166.00	29.91	-3497.12	153.05	34.10	-4696.28	200.54	365.61	-3803.03	207.56	192.19	-3465.29	-26.73	22.08	-3609.22	-48.68	24.97	-4635.00	393.73	-55.20	-4438.65	159.08	78.07	-3495.28	51.47	1106.07	0.00	0.00	0.00	-3500.10	-3.56	1455.28	-3636.36	102.49	1463.68	-3515.21	295.17	1373.25	-3438.16	316.91	1414.36	139.22	1151.32	74.14	726.79	1056.75	74.47	0.00
4.47000	-3433.09	167.08	28.24	-3449.41	153.55	43.07	-4702.94	200.65	370.02	-3805.95	205.60	196.66	-3465.29	-26.73	22.08	-3609.22	-48.68	24.97	-4636.45	393.60	-55.58	-4432.02	157.96	78.49	-3474.10	52.41	1106.17	0.00	0.00	0.00	-3517.55	-4.40	1455.77	-3579.04	104.14	1460.64	-3512.16	295.84	1372.80	-3434.34	317.27	1413.56	138.03	1149.71	74.17	727.46	1056.86	74.62	0.00
4.48000	-3361.39	166.18	43.24	-3405.10	153.49	47.76	-4709.55	200.77	374.43	-3808.92	203.71	201.13	-3465.29	-26.73	22.08	-3609.22	-48.68	24.97	-4637.80	393.46	-55.96	-4425.32	156.85	78.91	-3461.06	53.93	1105.69	0.00	0.00	0.00	-3498.40	-3.79	1453.85	-3509.96	106.11	1456.99	-3509.09	296.50	1372.37	-3430.51	317.62	1412.76	140.03	1149.43	74.72	726.94	1056.33	74.65	0.00
4.49000	-3394.52	167.32	40.18	-3383.09	154.81	51.82	-4716.10	200.91	378.85	-3811.93	201.87	205.62	-3465.29	-26.73	22.08	-3609.22	-48.68	24.97	-4639.07	393.31	-56.33	-4418.56	155.74	79.33	-3498.75	54.90	1105.43	0.00	0.00	0.00	-3477.49	-3.79	1453.83	-3472.34	107.18	1455.00	-3505.98	297.15	1371.93	-3426.65	317.97	1411.96	136.49	1151.19	73.46	726.56	1056.79	74.43	0.00
4.50000	-3385.74	168.11	41.62	-3415.78	155.89	47.79	-4722.59	201.05	383.26	-3814.99	200.09	210.11	-3465.29	-26.73	22.08	-3609.22	-48.68	24.97	-4640.24	393.15	-56.70	-4411.73	154.63	79.75	-3516.40	55.15	1104.07	0.00	0.00	0.00	-3468.76	-3.37	1453.52	-3448.00	108.56	1452.80	-3502.84	297.80	1371.50	-3422.78	318.32	1411.15	137.91	1150.76	74.03	727.40	1057.92	74.11	0.00
4.51000	-3365.97	171.38	46.21	-3383.38	159.06	52.95	-4729.03	201.21	387.68	-3818.08	198.37	214.61	-3465.29	-26.73	22.08	-3609.22	-48.68	24.97	-4641.32	392.99	-57.07	-4404.83	153.53	80.17	-3495.17	57.08	1103.16	0.00	0.00	0.00	-3480.85	-2.54	1453.39	-3480.27	108.99	1452.74	-3499.67	298.45	1371.07	-3418.89	318.67	1410.35	139.71	1150.54	74.39	727.17	1056.67	74.62	0.00
4.52000	-3379.41	171.31	47.53	-3367.09	159.97	55.38	-4735.40	201.38	392.09	-3821.21	196.70	219.13	-3465.29	-26.73	22.08	-3609.22	-48.68	24.97	-4642.31	392.82	-57.43	-4397.87	152.43	80.58	-3492.68	56.92	1102.91	0.00	0.00	0.00	-3503.59	-1.58	1453.16	-3510.69	109.04	1453.18	-3496.47	299.09	1370.64	-3414.97	319.01	1409.55	140.37	1150.98	74.33	728.03	1056.65	74.79	0.00
4.53000	-3312.52	171.25	60.46	-3352.62	160.92	57.38	-4741.71	201.56	396.51	-3824.38	195.09	223.65	-3465.29	-26.73	22.08	-3609.22	-48.68	24.97	-4643.21	392.63	-57.79	-4390.85	151.33	81.00	-3473.73	58.28	1104.04	0.00	0.00	0.00	-3480.33	-1.21	1452.38	-3480.94	109.31	1452.48	-3493.24	299.72	1370.22	-3411.04	319.36	1408.75	139.05	1151.14	74.14	728.70	1056.59	74.99	0.00
4.54000	-3326.49	171.77	60.83	-3339.88	161.89	58.98	-4747.95	201.75	400.92	-3827.58	193.54	228.17	-3465.29	-26.73	22.08	-3609.22	-48.68	24.97	-4644.01	392.44	-58.14	-4383.75	150.23	81.41	-3474.72	58.29	1101.64	0.00	0.00	0.00	-3455.00	0.04	1451.08	-3441.30	109.59	1451.58	-3489.97	300.34	1369.81	-3407.09	319.70	1407.95	141.08	1149.67	74.95	729.54	1055.77	75.35	0.00
4.55000	-3313.61	172.52	65.04	-3328.77	162.89	60.19	-4754.13	201.95	405.33	-3830.81	192.04	232.71	-3465.29	-26.73	22.08	-3609.22	-48.68	24.97	-4644.72	392.24	-58.49	-4376.60	149.13	81.83	-3483.23	60.24	1101.32	0.00	0.00	0.00	-3448.31	0.72	1450.42	-3431.81	110.11	1452.24	-3486.67	300.96	1369.39	-3403.12	320.04	1407.14	136.76	1150.79	73.68	729.02	1056.06	75.32	0.00
4.56000	-3301.67	173.22	68.66	-3319.17	163.90	61.04	-4760.25	202.16	409.74	-3834.07	190.59	237.25	-3465.29	-26.73	22.08	-3609.22	-48.68	24.97	-4645.33	392.04	-58.84	-4369.37	148.04	82.24	-3495.69	58.52	1101.41	0.00	0.00	0.00	-3442.13	1.49	1449.75	-3457.24	111.64	1452.73	-3483.34	301.58	1368.98	-3399.12	320.37	1406.35	138.68	1151.82	73.90	729.12	1055.86	75.40	0.00
4.57000	-3290.65	173.88	71.73	-3310.99	164.92	61.56	-4766.30	202.38	414.15	-3837.37	189.20	241.79	-3465.29	-26.73	22.08	-3609.22	-48.68	24.97	-4645.85	391.82	-59.18	-4362.08	146.95	82.65	-3470.27	59.83	1101.18	0.00	0.00	0.00	-3436.41	2.34	1449.08	-3483.76	113.58	1451.73	-3479.98	302.18	1368.58	-3395.11	320.71	1405.55	138.82	1151.55	73.99	728.46	1056.15	75.07	0.00
4.58000	-3280.50	174.50	74.26	-3304.13	165.95	61.76	-4772.28	202.61	418.56	-3840.69	187.87	246.34	-3465.29	-26.73	22.08	-3609.22	-48.68	24.97	-4646.26	391.59	-59.52	-4354.73	145.86	83.06	-3461.69	61.06	1099.66	0.00	0.00	0.00	-3431.14	3.28	1448.39	-3461.35	114.55	1450.55	-3476.59	302.79	1368.18	-3391.08	321.04	1404.75	137.44	1150.75	73.86	726.90	1056.30	74.68	0.00
4.59000	-3271.18	175.08	76.29	-3298.49	166.99	61.66	-4778.19	202.85	422.96	-3844.04	186.58	250.90	-3465.29	-26.73	22.08	-3609.22	-48.68	24.97	-4646.58	391.36	-59.85	-4347.31	144.78	83.47	-3473.06	64.02	1098.52	0.00	0.00	0.00	-3426.28	4.30	1447.71	-3456.47	114.62	1451.35	-3473.16	303.38	1367.78	-3387.02	321.37	1403.95	139.15	1150.25	74.19	727.21	1057.63	74.27	0.00
4.60000	-3262.66	175.64	77.85	-3293.97	168.02	61.30	-4784.04	203.10	427.35	-3847.41	185.35	255.46	-3465.29	-26.73	22.08	-3609.22	-48.68	24.97	-4646.80	391.11	-60.18	-4339.83	143.70	83.88	-3474.79	62.28	1097.71	0.00	0.00	0.00	-3421.80	5.40	1447.02	-3437.12	114.68	1449.72	-3469.70	303.97	1367.39	-3382.95	321.69	1403.16	140.44	1151.78	73.97	728.13	1056.90	74.67	0.00
4.61000	-3254.90	176.16	78.94	-3290.46	169.04	60.69	-4789.81	203.36	431.74	-3850.80	184.17	260.02	-3465.29	-26.73	22.08	-3609.22	-48.68	24.97	-4646.92	390.86	-60.51	-4332.28	142.62	84.29	-3472.98	63.00	1096.93	0.00	0.00	0.00	-3417.67	6.59	1446.34	-3426.90	116.77	1448.48	-3466.21	304.55	1367.00	-3378.85	322.01	1402.36	140.76	1150.59	74.66	729.57	1056.16	75.26	0.00
4.62000	-3247.85	176.66	79.61	-3287.86	170.05	59.85	-4795.51	203.63	436.13	-3854.22	183.04	264.58	-3465.29	-26.73	22.08	-3609.22	-48.68	24.97	-4646.95	390.60	-60.83	-4324.66	141.54	84.70	-3471.11	63.82	1096.22	0.00	0.00	0.00	-3413.87	7.85	1445.66	-3427.98	119.08	1448.98	-3462.68	305.12	1366.62	-3374.73	322.33	1401.57	139.71	1150.37	74.37	727.96	1056.52	74.88	0.00
4.63000	-3241.48	177.13	79.87	-3286.08	171.05	58.82	-4801.13	203.91	440.51	-3857.65	181.97	269.15	-3465.29	-26.73	22.08	-3609.22	-48.68	24.97	-4646.86	390.33	-61.14	-4316.98	140.47	85.10	-3469.18	64.74	1095.59	0.00	0.00	0.00	-3410.37	9.20	1445.00	-3421.84	120.42	1448.49	-3459.12	305.69	1366.24	-3370.59	322.65	1400.78	138.75	1151.28	73.91	726.81	1057.18	74.63	0.00
4.64000	-3235.75	177.58	79.75	-3285.01	172.02	57.61	-4806.69	204.20	444.89	-3861.10	180.94	273.72	-3465.29	-26.73	22.08	-3609.22	-48.68	24.97	-4646.68	390.05	-61.45	-4309.24	139.40	85.50	-3467.18	65.76	1095.02	0.00	0.00	0.00	-3407.13	10.62	1444.35	-3415.70	121.76	1447.99	-3455.53	306.25	1365.87	-3366.43	322.97	1399.99	137.13	1151.51	73.60	727.18	1056.51	74.72	0.00
4.65000	-3230.62	178.02	79.28	-3284.54	172.97	56.24	-4812.16	204.50	449.25	-3864.57	179.96	278.29	-3465.29	-26.73	22.08	-3609.22	-48.68	24.97	-4646.39	389.76	-61.76	-4301.43	138.33	85.91	-3465.12	66.87	1094.51	0.00	0.00	0.00	-3404.13	12.12	1443.71	-3409.59	123.11	1447.49	-3451.90	306.81	1365.50	-3362.25	323.28	1399.20	138.36	1150.62	74.00	728.18	1056.92	74.80	0.00
4.66000	-3226.05	178.44	78.47	-3284.59	173.88	54.74	-4817.56	204.81	453.61	-3868.05	179.04	282.86	-3465.29	-26.73	22.08	-3609.22	-48.68	24.97	-4646.00	389.46	-62.06	-4293.55	137.26	86.31	-3462.99	68.06	1094.07	0.00	0.00	0.00	-3401.34	13.70	1443.10	-3403.48	124.47	1446.98	-3448.24	307.36	1365.13	-3358.05	323.59	1398.42	139.50	1150.26	74.57	727.39	1057.09	74.49	0.00
4.67000	-3222.01	178.86	77.36	-3285.05	174.76	53.13	-4822.88	205.13	457.96	-3871.55	178.16	287.43	-3465.29	-26.73	22.08	-3609.22	-48.68	24.97	-4645.51	389.15	-62.36	-4285.61	136.20	86.71	-3460.79	69.35	1093.68	0.00	0.00	0.00	-3398.73	15.36	1442.51	-3397.39	125.82	1446.47	-3444.54	307.90	1364.77	-3353.82	323.89	1397.64	137.81	1151.54	73.81	727.19	1056.73	74.66	0.00
4.68000	-3218.45	179.26	75.97	-3285.81	175.60	51.44	-4828.13	205.45	462.31	-3875.05	177.33	292.00	-3465.29	-26.73	22.08	-3609.22	-48.68	24.97	-4644.91	388.83	-62.65	-4277.61	135.14	87.10	-3458.52	70.71	1093.36	0.00	0.00	0.00	-3396.27	17.09	1441.95	-3391.31	127.18	1445.95	-3440.82	308.43	1364.42	-3349.57	324.19	1396.85	137.60	1151.54	73.56	728.49	1056.13	75.23	0.00
4.69000	-3215.33	179.66	74.32	-3286.78	176.39	49.68	-4833.29	205.79	466.64	-3878.57	176.55	296.57	-3465.29	-26.73	22.08	-3609.22	-48.68	24.97	-4644.21	388.50	-62.94	-4269.54	134.09	87.50	-3456.18	72.16	1093.09	0.00	0.00	0.00	-3393.93	18.89	1441.42	-3385.25	128.55	1445.42	-3437.05	308.95	1364.07	-3345.30	324.49	1396.08	136.47	1152.10	73.33	727.22	1055.99	74.98	0.00
4.70000	-3212.63	180.06	72.44	-3287.86	177.13	47.89	-4838.37	206.13	470.97	-3882.09	175.82	301.14	-3465.29	-26.73	22.08	-3609.22	-48.68	24.97	-4643.39	388.16	-63.23	-4261.41	133.04	87.89	-3453.77	73.69	1092.87	0.00	0.00	0.00	-3391.69	20.77	1440.92	-3379.19	129.92	1444.89	-3433.26	309.47	1363.72	-3341.01	324.79	1395.30	138.75	1151.87	73.75	726.78	1056.06	74.71	0.00
4.71000	-3210.29	180.45	70.36	-3288.93	177.82	46.08	-4843.37	206.49	475.28	-3885.62	175.14	305.71	-3465.29	-26.73	22.08	-3609.22	-48.68	24.97	-4642.47	387.81	-63.50	-4253.21	131.99	88.29	-3451.29	75.29	1092.71	0.00	0.00	0.00	-3389.51	22.72	1440.46	-3373.15	131.29	1444.36	-3429.42	309.98	1363.38	-3336.69	325.08	1394.52	141.62	1149.86	74.98	727.05	1057.07	74.37	0.00
4.72000	-3208.28	180.86	68.09	-3289.91	178.45	44.27	-4848.28	206.85	479.59	-3889.16	174.50	310.27	-3465.29	-26.73	22.08	-3609.22	-48.68	24.97	-4641.44	387.46	-63.78	-4244.95	130.94	88.68	-3448.73	76.96	1092.60	0.00	0.00	0.00	-3387.36	24.75	1440.04	-3367.11	132.66	1443.81	-3425.56	310.49	1363.04	-3332.35	325.37	1393.75	140.82	1151.67	74.24	727.76	1057.92	74.44	0.00
4.73000	-3206.56	181.27	65.67	-3290.70	179.01	42.49	-4853.11	207.22	483.88	-3892.69	173.91	314.83	-3465.29	-26.73	22.08	-3609.22	-48.68	24.97	-4640.31	387.09	-64.05	-4236.62	129.90	89.07	-3446.10	78.70	1092.53	0.00	0.00	0.00	-3385.22	26.84	1439.67	-3361.09	134.04	1443.27	-3421.66	310.98	1362.71	-3327.99	325.65	1392.98	139.43	1152.12	73.88	727.05	1057.45	74.38	0.00
4.74000	-3205.10	181.69	63.12	-3291.18	179.50	40.77	-4857.86	207.60	488.16	-3896.23	173.36	319.39	-3465.29	-26.73	22.08	-3609.22	-48.68	24.97	-4639.06	386.71	-64.31	-4228.23	128.86	89.46	-3443.39	80.51	1092.51	0.00	0.00	0.00	-3383.05	29.01	1439.34	-3355.07	135.42	1442.71	-3417.72	311.47	1362.38	-3323.60	325.93	1392.22	140.10	1149.94	74.64	726.75	1057.14	74.45	0.00
4.75000	-3203.85	182.12	60.47	-3291.26	179.92	39.12	-4862.52	207.98	492.43	-3899.76	172.86	323.94	-3465.29	-26.73	22.08	-3609.22	-48.68	24.97	-4637.70	386.32	-64.57	-4219.78	127.83	89.85	-3440.61	82.38	1092.53	0.00	0.00	0.00	-3380.83	31.24	1439.07	-3349.06	136.80	1442.16	-3413.75	311.95	1362.06	-3319.19	326.21	1391.45	141.15	1149.59	74.86	727.77	1056.99	74.74	0.00
4.76000	-3202.77	182.58	57.73	-3290.84	180.25	37.56	-4867.09	208.38	496.69	-3903.30	172.41	328.48	-3465.29	-26.73	22.08	-3609.22	-48.68	24.97	-4636.23	385.92	-64.82	-4211.26	126.80	90.23	-3437.74	84.32	1092.59	0.00	0.00	0.00	-3378.53	33.55	1438.85	-3343.07	138.18	1441.59	-3409.74	312.42	1361.74	-3314.76	326.49	1390.69	139.17	1151.01	74.18	725.88	1057.01	74.36	0.00
4.77000	-3201.83	183.05	54.93	-3289.81	180.51	36.13	-4871.57	208.78	500.94	-3906.83	172.00	333.03	-3465.29	-26.73	22.08	-3609.22	-48.68	24.97	-4634.65	385.52	-65.07	-4202.68	125.77	90.61	-3434.80	86.31	1092.69	0.00	0.00	0.00	-3376.12	35.92	1438.69	-3337.07	139.57	1441.03	-3405.70	312.88	1361.43	-3310.30	326.76	1389.94	136.65	1153.04	72.98	726.21	1056.54	74.50	0.00
4.78000	-3200.98	183.54	52.11	-3288.08	180.67	34.84	-4875.96	209.19	505.17	-3910.35	171.63	337.56	-3465.29	-26.73	22.08	-3609.22	-48.68	24.97	-4632.95	385.10	-65.31	-4194.03	124.75	91.00	-3431.77	88.35	1092.83	0.00	0.00	0.00	-3373.57	38.36	1438.59	-3331.09	140.96	1440.46	-3401.63	313.34	1361.12	-3305.82	327.03	1389.18	137.84	1151.49	73.81	727.21	1057.00	74.58	0.00
4.79000	-3200.19	184.06	49.28	-3285.54	180.74	33.72	-4880.26	209.61	509.39	-3913.87	171.30	342.09	-3465.29	-26.73	22.08	-3609.22	-48.68	24.97	-4631.14	384.67	-65.55	-4185.32	123.73	91.38	-3428.66	90.45	1093.00	0.00	0.00	0.00	-3370.85	40.86	1438.55	-3325.11	142.35	1439.88	-3397.51	313.79	1360.82	-3301.31	327.29	1388.43	136.29	1151.99	73.26	727.22	1056.73	74.68	0.00
4.80000	-3199.43	184.61	46.46	-3282.10	180.71	32.79	-4884.47	210.03	513.59	-3917.38	171.02	346.61	-3465.29	-26.73	22.08	-3609.22	-48.68	24.97	-4629.22	384.23	-65.78	-4176.54	122.72	91.75	-3425.47	92.59	1093.20	0.00	0.00	0.00	-3367.93	43.43	1438.58	-3319.14	143.74	1439.30	-3393.36	314.23	1360.52	-3296.78	327.55	1387.69	138.32	1151.02	73.98	727.63	1057.35	74.51	0.00
4.81000	-3198.65	185.19	43.69	-3277.65	180.58	32.07	-4888.58	210.47	517.78	-3920.88	170.79	351.13	-3465.29	-26.73	22.08	-3609.22	-48.68	24.97	-4627.18	383.78	-66.01	-4167.71	121.71	92.13	-3422.20	94.79	1093.43	0.00	0.00	0.00	-3364.79	46.07	1438.68	-3313.17	145.13	1438.72	-3389.18	314.66	1360.23	-3292.22	327.80	1386.94	140.15	1151.03	74.40	727.72	1057.02	74.76	0.00
4.82000	-3206.23	188.19	36.31	-3272.08	180.34	31.59	-4892.60	210.91	521.95	-3924.36	170.59	355.64	-3465.29	-26.73	22.08	-3609.22	-48.68	24.97	-4625.02	383.32	-66.23	-4158.80	120.70	92.50	-3418.84	97.02	1093.69	0.00	0.00	0.00	-3361.39	48.77	1438.86	-3307.21	146.53	1438.13	-3384.96	315.08	1359.94	-3287.64	328.05	1386.20	137.95	1151.98	73.45	728.30	1056.97	74.96	0.00
4.83000	-3160.53	189.05	41.40	-3254.74	177.08	34.63	-4896.52	211.35	526.10	-3927.83	170.43	360.13	-3465.29	-26.73	22.08	-3609.22	-48.68	24.97	-4622.75	382.85	-66.45	-4149.84	119.70	92.88	-3415.39	99.30	1093.97	0.00	0.00	0.00	-3357.70	51.53	1439.12	-3301.25	147.92	1437.54	-3380.70	315.49	1359.66	-3283.04	328.30	1385.47	139.75	1151.39	73.95	728.84	1056.16	75.31	0.00
4.84000	-3192.39	187.34	32.90	-3227.53	179.32	33.77	-4900.35	211.81	530.24	-3931.29	170.32	364.62	-3465.29	-26.73	22.08	-3609.22	-48.68	24.97	-4620.36	382.37	-66.66	-4140.81	118.70	93.25	-3411.86	101.61	1094.28	0.00	0.00	0.00	-3353.70	54.35	1439.46	-3295.29	149.32	1436.95	-3376.41	315.90	1359.38	-3278.41	328.54	1384.73	139.73	1150.40	74.52	729.37	1055.72	75.46	0.00
4.85000	-3188.50	187.18	31.25	-3245.67	179.14	28.76	-4904.08	212.27	534.36	-3934.73	170.25	369.10	-3465.29	-26.73	22.08	-3609.22	-48.68	24.97	-4617.85	381.88	-66.86	-4131.72	117.70	93.61	-3408.24	103.95	1094.61	0.00	0.00	0.00	-3349.36	57.24	1439.88	-3289.34	150.72	1436.35	-3372.08	316.30	1359.11	-3273.75	328.78	1384.01	140.50	1150.53	74.54	727.90	1056.85	74.74	0.00
4.86000	-3200.22	189.00	28.47	-3220.21	178.53	31.33	-4907.71	212.74	538.47	-3938.15	170.21	373.57	-3465.29	-26.73	22.08	-3609.22	-48.68	24.97	-4615.22	381.37	-67.06	-4122.56	116.71	93.98	-3404.52	106.33	1094.95	0.00	0.00	0.00	-3344.65	60.19	1440.39	-3283.39	152.11	1435.75	-3367.71	316.68	1358.85	-3269.07	329.02	1383.28	140.38	1150.05	74.56	727.04	1056.70	74.62	0.00
4.87000	-3198.45	187.42	27.27	-3245.72	178.16	28.98	-4911.23	213.21	542.55	-3941.55	170.22	378.03	-3465.29	-26.73	22.08	-3609.22	-48.68	24.97	-4612.47	380.86	-67.25	-4113.34	115.73	94.34	-3400.72	108.74	1095.31	0.00	0.00	0.00	-3345.59	63.54	1440.82	-3277.44	153.51	1435.14	-3363.31	317.06	1358.59	-3264.37	329.25	1382.56	140.38	1148.80	75.05	726.22	1056.57	74.48	0.00
4.88000	-3233.88	186.40	19.40	-3257.08	177.69	26.37	-4914.66	213.69	546.62	-3944.92	170.26	382.48	-3465.29	-26.73	22.08	-3609.22	-48.68	24.97	-4609.60	380.33	-67.44	-4104.06	114.75	94.71	-3396.82	111.17	1095.69	0.00	0.00	0.00	-3339.23	65.68	1440.53	-3271.49	154.91	1434.54	-3358.87	317.43	1358.34	-3259.63	329.47	1381.85	139.60	1149.66	74.61	726.73	1056.46	74.47	0.00
4.89000	-3200.18	189.51	26.19	-3216.29	180.01	32.93	-4917.99	214.18	550.67	-3948.28	170.35	386.91	-3465.29	-26.73	22.08	-3609.22	-48.68	24.97	-4606.60	379.80	-67.62	-4094.71	113.77	95.07	-3392.83	113.62	1096.07	0.00	0.00	0.00	-3334.38	67.67	1441.72	-3265.55	156.31	1433.93	-3354.39	317.79	1358.09	-3254.87	329.69	1381.14	141.85	1150.34	74.79	726.94	1056.65	74.71	0.00
4.90000	-3208.97	189.66	23.18	-3246.14	178.84	28.19	-4921.21	214.68	554.69	-3951.60	170.47	391.33	-3465.29	-26.73	22.08	-3609.22	-48.68	24.97	-4603.49	379.25	-67.80	-4085.30	112.80	95.42	-3388.75	116.10	1096.47	0.00	0.00	0.00	-3325.92	70.98	1442.37	-3259.60	157.71	1433.32	-3349.88	318.14	1357.84	-3250.09	329.91	1380.43	140.84	1149.28	74.87	728.44	1056.91	74.87	0.00
4.91000	-3156.57	188.07	33.67	-3246.57	180.46	27.23	-4924.32	215.18	558.70	-3954.90	170.63	395.74	-3465.29	-26.73	22.08	-3609.22	-48.68	24.97	-4600.25	378.69	-67.97	-4075.83	111.83	95.78	-3384.57	118.59	1096.88	0.00	0.00	0.00	-3303.66	74.43	1442.27	-3253.65	159.11	1432.70	-3345.33	318.48	1357.61	-3245.28	330.12	1379.73	139.71	1150.17	74.42	728.39	1056.96	74.84	0.00
4.92000	-3202.84	187.61	23.97	-3253.64	179.40	25.72	-4927.33	215.68	562.69	-3958.17	170.82	400.14	-3465.29	-26.73	22.08	-3609.22	-48.68	24.97	-4596.89	378.12	-68.13	-4066.29	110.86	96.13	-3380.29	121.10	1097.28	0.00	0.00	0.00	-3311.44	76.23	1443.39	-3247.70	160.51	1432.09	-3340.74	318.82	1357.38	-3240.44	330.33	1379.03	137.72	1151.88	73.65	727.23	1057.07	74.59	0.00
4.93000	-3244.57	187.02	19.30	-3203.30	178.76	34.52	-4930.24	216.20	566.65	-3961.42	171.05	404.52	-3465.29	-26.73	22.08	-3609.22	-48.68	24.97	-4593.40	377.54	-68.29	-4056.69	109.91	96.48	-3375.91	123.61	1097.70	0.00	0.00	0.00	-3315.33	78.33	1444.68	-3241.75	161.90	1431.47	-3336.11	319.14	1357.15	-3235.58	330.53	1378.34	138.68	1150.47	74.15	727.52	1056.35	74.70	0.00
4.94000	-3187.55	190.75	28.23	-3231.50	179.72	27.61	-4933.03	216.72	570.60	-3964.62	171.32	408.89	-3465.29	-26.73	22.08	-3609.22	-48.68	24.97	-4589.79	376.95	-68.44	-4047.03	108.95	96.83	-3371.44	126.14	1098.11	0.00	0.00	0.00	-3324.50	79.83	1445.13	-3235.80	163.30	1430.85	-3331.45	319.45	1356.93	-3230.68	330.73	1377.65	140.46	1150.56	74.44	726.92	1056.15	74.81	0.00
4.95000	-3235.05	188.27	19.77	-3255.75	180.13	26.25	-4935.72	217.24	574.52	-3967.80	171.63	413.24	-3465.29	-26.73	22.08	-3609.22	-48.68	24.97	-4586.05	376.35	-68.59	-4037.31	108.00	97.18	-3366.86	128.67	1098.52	0.00	0.00	0.00	-3321.36	81.53	1445.74	-3229.85	164.70	1430.22	-3326.75	319.76	1356.72	-3225.76	330.92	1376.97	140.71	1150.60	74.55	728.12	1056.51	74.86	0.00
4.96000	-3185.48	189.62	25.71	-3244.66	180.41	27.21	-4938.29	217.77	578.42	-3970.94	171.97	417.57	-3465.29	-26.73	22.08	-3609.25	-48.68	24.96	-4582.18	375.73	-68.72	-4027.52	107.06	97.52	-3362.19	131.20	1098.93	0.00	0.00	0.00	-3303.16	84.31	1446.38	-3223.89	166.09	1429.60	-3322.00	320.05	1356.51	-3220.82	331.11	1376.29	139.91	1151.69	73.95	727.28	1056.44	74.86	0.00
4.97000	-3223.58	188.72	22.79	-3198.01	178.77	35.94	-4940.75	218.30	582.29	-3974.04	172.34	421.89	-3465.29	-26.73	22.08	-3637.84	-50.58	17.21	-4578.18	375.11	-68.86	-4017.67	106.12	97.86	-3357.41	133.73	1099.33	0.00	0.00	0.00	-3298.10	88.11	1447.78	-3217.92	167.49	1428.98	-3317.23	320.34	1356.30	-3215.84	331.30	1375.62	139.20	1150.53	74.32	727.74	1056.89	74.73	0.00
4.98000	-3176.26	188.98	27.98	-3252.66	180.51	26.98	-4943.11	218.85	586.14	-3977.10	172.75	426.20	-3465.29	-26.73	22.08	-3599.98	-52.91	20.82	-4574.06	374.47	-68.98	-4007.76	105.19	98.20	-3352.52	136.26	1099.72	0.00	0.00	0.00	-3270.05	89.94	1447.27	-3211.96	168.88	1428.35	-3312.41	320.61	1356.11	-3210.84	331.47	1374.95	141.18	1149.41	74.96	727.66	1057.08	74.63	0.00
4.99000	-3225.04	189.96	21.83	-3224.99	179.93	31.28	-4945.34	219.39	589.97	-3980.12	173.19	430.48	-3465.29	-26.73	22.08	-3602.46	-53.07	18.63	-4569.80	373.82	-69.10	-3997.78	104.26	98.54	-3347.54	138.79	1100.11	0.00	0.00	0.00	-3274.21	91.69	1448.12	-3205.98	170.27	1427.72	-3307.55	320.88	1355.92	-3205.81	331.65	1374.29	136.46	1151.59	73.35	727.28	1057.30	74.56	0.00
5.00000	-3198.86	189.20	27.40	-3240.66	182.44	31.15	-4947.47	219.94	593.77	-3983.10	173.67	434.75	-3465.29	-26.73	22.08	-3616.83	-52.44	16.02	-4565.42	373.16	-69.22	-3987.75	103.33	98.87	-3342.44	141.30	1100.48	0.00	0.00	0.00	-3272.18	94.24	1448.69	-3200.01	171.66	1427.09	-3302.66	321.13	1355.73	-3200.76	331.81	1373.64	135.66	1152.47	73.29	728.97	1056.00	75.34	0.00
5.01000	-3252.70	190.66	18.00	-3231.23	181.29	31.02	-4949.47	220.50	597.55	-3986.04	174.17	439.00	-3465.29	-26.73	22.08	-3595.91	-53.52	18.55	-4560.90	372.49	-69.33	-3977.65	102.41	99.21	-3337.24	143.80	1100.83	0.00	0.00	0.00	-3266.76	97.08	1449.25	-3194.02	173.05	1426.46	-3297.72	321.37	1355.56	-3195.67	331.98	1372.99	136.49	1151.46	73.74	726.92	1056.21	74.82	0.00
5.02000	-3227.00	189.83	20.70	-3245.64	180.51	29.30	-4951.36	221.06	601.30	-3988.93	174.71	443.23	-3465.29	-26.73	22.08	-3599.04	-51.99	17.34	-4556.25	371.80	-69.43	-3967.49	101.50	99.53	-3331.93	146.29	1101.17	0.00	0.00	0.00	-3252.86	99.02	1449.50	-3188.03	174.43	1425.83	-3292.75	321.61	1355.38	-3190.56	332.13	1372.34	139.55	1151.79	74.08	727.14	1056.69	74.53	0.00
5.03000	-3256.42	191.61	17.34	-3253.27	180.45	28.74	-4953.13	221.62	605.02	-3991.77	175.29	447.44	-3465.29	-26.73	22.08	-3584.07	-51.35	19.35	-4551.47	371.11	-69.52	-3957.26	100.59	99.86	-3326.51	148.76	1101.49	0.00	0.00	0.00	-3247.40	101.64	1450.08	-3182.03	175.82	1425.20	-3287.74	321.83	1355.22	-3185.41	332.29	1371.71	139.07	1151.11	74.50	727.54	1055.93	74.84	0.00
5.04000	-3164.19	190.01	31.55	-3243.18	181.89	29.29	-4954.78	222.19	608.71	-3994.57	175.89	451.63	-3465.29	-26.73	22.08	-3578.68	-48.32	19.96	-4546.56	370.40	-69.61	-3946.97	99.69	100.18	-3320.98	151.21	1101.79	0.00	0.00	0.00	-3246.28	103.11	1451.02	-3176.02	177.20	1424.57	-3282.69	322.05	1355.06	-3180.24	332.43	1371.07	138.25	1149.95	74.35	726.82	1055.79	74.78	0.00
5.05000	-3192.65	190.94	28.27	-3233.07	182.12	32.40	-4956.31	222.77	612.38	-3997.31	176.52	455.79	-3465.29	-26.73	22.08	-3573.99	-43.35	21.79	-4541.51	369.68	-69.69	-3936.63	98.79	100.51	-3315.34	153.63	1102.06	0.00	0.00	0.00	-3246.30	105.03	1451.54	-3170.01	178.58	1423.94	-3277.60	322.25	1354.91	-3175.04	332.58	1370.45	138.91	1149.95	74.43	728.60	1055.91	75.26	0.00
5.06000	-3165.91	188.69	33.01	-3259.58	183.11	28.83	-4957.72	223.35	616.02	-4000.00	177.19	459.94	-3465.29	-26.73	22.08	-3567.76	-37.69	23.75	-4536.32	368.94	-69.76	-3926.22	97.90	100.82	-3309.58	156.03	1102.31	0.00	0.00	0.00	-3241.36	107.31	1451.86	-3163.98	179.95	1423.31	-3272.47	322.44	1354.76	-3169.81	332.71	1369.83	139.14	1151.60	73.70	726.74	1056.27	74.78	0.00
5.07000	-3212.25	190.59	25.50	-3236.24	181.18	32.14	-4959.01	223.93	619.64	-4002.64	177.88	464.07	-3465.29	-26.73	22.08	-3558.86	-29.74	26.09	-4531.00	368.20	-69.83	-3915.74	97.01	101.14	-3303.71	158.40	1102.53	0.00	0.00	0.00	-3229.99	110.07	1452.49	-3157.95	181.32	1422.68	-3267.30	322.62	1354.62	-3164.55	332.84	1369.22	136.25	1152.87	72.83	729.05	1056.64	75.02	0.00
5.08000	-3207.07	189.71	24.67	-3258.71	180.55	30.47	-4960.17	224.52	623.22	-4005.22	178.61	468.17	-3465.29	-26.73	22.08	-3529.99	-24.32	29.82	-4525.54	367.44	-69.89	-3905.21	96.13	101.45	-3297.73	160.73	1102.72	0.00	0.00	0.00	-3225.23	111.53	1452.97	-3151.91	182.69	1422.05	-3262.09	322.79	1354.49	-3159.27	332.97	1368.61	138.54	1152.09	73.67	727.60	1056.46	74.74	0.00
5.09000	-3221.36	191.15	24.88	-3274.00	181.92	27.12	-4961.21	225.11	626.77	-4007.75	179.36	472.25	-3465.28	-26.72	22.08	-3509.66	-18.69	33.91	-4519.95	366.67	-69.95	-3894.61	95.26	101.76	-3291.63	163.03	1102.87	0.00	0.00	0.00	-3216.58	113.81	1453.22	-3145.85	184.06	1421.42	-3256.84	322.95	1354.36	-3153.95	333.08	1368.01	140.63	1150.16	74.72	729.14	1055.60	75.33	0.00
5.10000	-3180.27	189.07	32.62	-3234.74	182.98	35.37	-4962.12	225.71	630.29	-4010.21	180.14	476.31	-3457.82	-18.31	22.81	-3481.95	-12.36	37.05	-4514.21	365.89	-69.99	-3883.95	94.39	102.07	-3285.41	165.29	1103.00	0.00	0.00	0.00	-3225.44	115.86	1453.73	-3139.78	185.42	1420.79	-3251.55	323.10	1354.24	-3148.60	333.20	1367.42	139.43	1149.83	74.68	728.64	1056.05	75.16	0.00
5.11000	-3212.12	190.81	25.78	-3262.00	181.57	32.98	-4962.90	226.30	633.79	-4012.62	180.95	480.34	-3499.23	-13.16	14.77	-3479.00	-5.74	35.87	-4508.34	365.10	-70.03	-3873.23	93.52	102.37	-3279.07	167.52	1103.08	0.00	0.00	0.00	-3222.93	117.86	1453.90	-3133.71	186.78	1420.16	-3246.22	323.24	1354.12	-3143.22	333.31	1366.83	138.23	1150.89	73.94	726.66	1057.77	74.18	0.00
5.12000	-3208.34	188.56	26.67	-3249.15	181.91	37.40	-4963.56	226.91	637.25	-4014.96	181.78	484.35	-3445.43	-4.90	21.39	-3440.07	2.12	41.25	-4502.33	364.29	-70.06	-3862.45	92.67	102.68	-3272.61	169.69	1103.13	0.00	0.00	0.00	-3200.47	120.23	1453.77	-3127.61	188.14	1419.53	-3240.85	323.36	1354.02	-3137.82	333.41	1366.25	137.88	1150.39	74.09	728.91	1056.87	74.83	0.00
5.13000	-3180.18	190.17	33.09	-3247.12	182.38	36.53	-4964.09	227.51	640.68	-4017.24	182.64	488.34	-3392.76	4.42	26.83	-3413.97	6.95	44.34	-4496.17	363.47	-70.09	-3851.61	91.81	102.97	-3266.03	171.82	1103.13	0.00	0.00	0.00	-3177.93	121.30	1453.71	-3121.51	189.49	1418.90	-3235.44	323.48	1353.91	-3132.38	333.50	1365.68	138.87	1151.12	73.79	728.36	1057.18	74.66	0.00
5.14000	-3220.32	190.83	25.37	-3236.70	181.00	39.35	-4964.48	228.12	644.07	-4019.46	183.53	492.29	-3383.35	9.85	26.91	-3400.34	11.69	44.64	-4489.88	362.64	-70.11	-3840.70	90.97	103.27	-3259.33	173.90	1103.09	0.00	0.00	0.00	-3191.30	122.23	1454.45	-3115.39	190.84	1418.28	-3229.99	323.58	1353.82	-3126.91	333.59	1365.12	142.30	1150.99	74.66	728.04	1056.11	75.15	0.00
5.15000	-3190.09	191.24	31.42	-3291.86	180.91	32.07	-4964.74	228.74	647.44	-4021.61	184.45	496.23	-3348.68	16.79	30.99	-3405.54	17.80	41.88	-4483.44	361.79	-70.12	-3829.74	90.13	103.56	-3252.51	175.93	1103.01	0.00	0.00	0.00	-3203.04	123.96	1454.93	-3109.26	192.18	1417.65	-3224.50	323.67	1353.73	-3121.41	333.67	1364.56	140.01	1151.03	74.21	727.18	1057.11	74.56	0.00
5.16000	-3221.54	190.78	27.32	-3219.08	181.30	42.34	-4964.88	229.35	650.77	-4023.68	185.39	500.13	-3352.40	20.85	28.84	-3398.68	24.34	41.77	-4476.86	360.93	-70.12	-3818.71	89.29	103.85	-3245.56	177.90	1102.87	0.00	0.00	0.00	-3205.82	126.18	1455.38	-3103.11	193.52	1417.03	-3218.96	323.75	1353.65	-3115.88	333.75	1364.01	140.28	1150.49	74.33	726.59	1057.65	74.04	0.00
5.17000	-3181.58	190.13	31.97	-3238.15	183.75	39.00	-4964.87	229.97	654.07	-4025.69	186.35	504.01	-3343.51	29.91	27.74	-3357.45	30.82	45.43	-4470.14	360.06	-70.12	-3807.62	88.47	104.14	-3238.48	179.82	1102.69	0.00	0.00	0.00	-3204.04	127.45	1455.87	-3096.95	194.85	1416.41	-3213.39	323.82	1353.58	-3110.32	333.82	1363.47	137.26	1151.05	73.77	727.63	1056.54	74.82	0.00
5.18000	-3209.79	191.32	28.31	-3276.61	182.08	33.47	-4964.73	230.59	657.33	-4027.63	187.34	507.86	-3312.93	38.07	30.97	-3350.39	37.33	42.69	-4463.27	359.18	-70.11	-3796.47	87.65	104.42	-3231.28	181.67	1102.46	0.00	0.00	0.00	-3175.88	129.84	1456.16	-3090.77	196.18	1415.79	-3207.77	323.88	1353.51	-3104.73	333.89	1362.93	138.34	1151.08	74.17	728.48	1056.36	75.06	0.00
5.19000	-3191.68	190.49	32.37	-3290.44	180.80	31.76	-4964.46	231.22	660.56	-4029.49	188.36	511.68	-3299.34	42.62	29.79	-3333.79	42.28	41.25	-4456.25	358.28	-70.09	-3785.26	86.83	104.70	-3223.95	183.46	1102.16	0.00	0.00	0.00	-3166.93	130.84	1455.48	-3084.58	197.51	1415.17	-3202.11	323.93	1353.45	-3099.10	333.95	1362.40	139.65	1151.04	74.24	727.62	1056.27	74.85	0.00
5.20000	-3184.86	188.59	34.58	-3278.50	180.55	34.07	-4964.05	231.85	663.75	-4031.28	189.39	515.47	-3283.54	47.44	27.61	-3293.71	46.98	44.24	-4449.09	357.37	-70.07	-3773.99	86.02	104.98	-3216.49	185.18	1101.82	0.00	0.00	0.00	-3154.89	131.83	1454.90	-3078.37	198.83	1414.56	-3196.41	323.96	1353.40	-3093.45	334.00	1361.89	139.51	1150.84	74.25	727.60	1056.69	74.72	0.00
5.21000	-3215.78	190.48	29.21	-3287.29	182.01	33.73	-4963.50	232.48	666.91	-4032.98	190.45	519.24	-3217.47	54.35	33.89	-3281.39	52.76	42.17	-4441.78	356.45	-70.03	-3762.66	85.22	105.25	-3208.91	186.83	1101.41	0.00	0.00	0.00	-3157.70	133.25	1454.57	-3072.14	200.14	1413.94	-3190.67	323.98	1353.35	-3087.76	334.04	1361.37	139.20	1149.88	74.57	727.71	1056.99	74.75	0.00
5.22000	-3183.07	187.71	34.98	-3262.43	182.30	36.14	-4962.81	233.11	670.03	-4034.61	191.54	522.97	-3268.80	57.12	23.29	-3273.46	55.29	39.81	-4434.32	355.51	-69.99	-3751.26	84.42	105.52	-3201.19	188.41	1100.94	0.00	0.00	0.00	-3173.37	135.26	1454.79	-3065.89	201.45	1413.33	-3184.89	323.99	1353.31	-3082.04	334.08	1360.87	137.28	1151.56	73.59	727.86	1055.93	75.12	0.00
5.23000	-3183.92	186.18	34.90	-3262.89	182.38	36.09	-4961.98	233.74	673.11	-4036.16	192.64	526.67	-3254.71	63.17	22.29	-3236.96	59.41	40.33	-4426.72	354.56	-69.94	-3739.81	83.63	105.79	-3193.33	189.91	1100.41	0.00	0.00	0.00	-3155.25	137.38	1454.32	-3059.62	202.75	1412.73	-3179.07	323.99	1353.28	-3076.29	334.12	1360.37	138.95	1150.76	74.17	727.00	1056.21	74.74	0.00
5.24000	-3203.93	188.55	31.31	-3263.87	182.38	35.88	-4961.00	234.38	676.16	-4037.63	193.77	530.34	-3240.12	68.87	21.36	-3224.30	61.54	40.60	-4418.96	353.60	-69.89	-3728.29	82.85	106.05	-3185.35	191.33	1099.81	0.00	0.00	0.00	-3134.31	138.00	1453.21	-3053.34	204.05	1412.12	-3173.20	323.98	1353.26	-3070.50	334.14	1359.89	140.20	1151.40	74.21	728.10	1056.80	74.88	0.00
5.25000	-3218.85	188.27	25.75	-3265.33	182.29	35.53	-4959.89	235.02	679.17	-4039.02	194.91	533.98	-3225.07	74.23	20.49	-3190.07	66.00	41.95	-4411.06	352.63	-69.82	-3716.72	82.07	106.31	-3177.23	192.67	1099.15	0.00	0.00	0.00	-3127.52	138.82	1453.10	-3047.03	205.34	1411.52	-3167.29	323.95	1353.24	-3064.69	334.16	1359.41	138.56	1150.87	74.12	727.59	1056.54	74.95	0.00
5.26000	-3204.39	191.49	25.99	-3267.22	182.14	35.05	-4958.63	235.66	682.14	-4040.31	196.08	537.59	-3209.58	79.25	19.70	-3131.26	67.63	49.11	-4403.00	351.64	-69.75	-3705.08	81.30	106.57	-3168.97	193.93	1098.41	0.00	0.00	0.00	-3128.14	140.10	1452.67	-3040.70	206.63	1410.92	-3161.34	323.91	1353.23	-3058.84	334.17	1358.94	137.78	1149.66	74.22	726.92	1056.94	74.52	0.00
5.27000	-3205.33	192.70	24.07	-3269.53	181.91	34.43	-4957.22	236.30	685.07	-4041.53	197.27	541.16	-3193.69	83.95	18.97	-3093.20	69.66	54.89	-4394.79	350.63	-69.67	-3693.38	80.54	106.82	-3160.57	195.10	1097.60	0.00	0.00	0.00	-3120.76	141.94	1450.98	-3034.36	207.90	1410.32	-3155.34	323.86	1353.23	-3052.96	334.18	1358.48	137.49	1151.08	73.48	727.41	1057.14	74.60	0.00
5.28000	-3236.48	194.84	17.34	-3272.19	181.63	33.70	-4955.67	236.95	687.96	-4042.65	198.48	544.71	-3177.43	88.33	18.31	-3083.66	72.38	52.20	-4386.43	349.62	-69.58	-3681.62	79.78	107.07	-3152.04	196.18	1096.72	0.00	0.00	0.00	-3105.14	143.47	1450.44	-3027.99	209.18	1409.73	-3149.31	323.79	1353.23	-3047.04	334.18	1358.02	138.15	1150.93	73.94	728.83	1056.50	75.29	0.00
5.29000	-3207.81	196.06	19.10	-3275.19	181.29	32.86	-4953.97	237.59	690.81	-4043.68	199.70	548.21	-3160.83	92.41	17.70	-3052.75	75.62	53.89	-4377.92	348.59	-69.49	-3669.80	79.03	107.32	-3143.37	197.16	1095.76	0.00	0.00	0.00	-3102.16	144.36	1449.68	-3021.60	210.44	1409.14	-3143.23	323.72	1353.24	-3041.10	334.17	1357.58	140.24	1149.91	74.46	728.02	1057.56	74.58	0.00
5.30000	-3208.76	195.04	18.61	-3278.48	180.90	31.92	-4952.12	238.24	693.62	-4044.62	200.95	551.69	-3143.94	96.19	17.16	-3022.89	78.76	55.55	-4369.25	347.54	-69.38	-3657.92	78.29	107.56	-3134.56	198.05	1094.72	0.00	0.00	0.00	-3099.04	144.75	1448.98	-3015.18	211.70	1408.55	-3137.10	323.63	1353.26	-3035.11	334.15	1357.14	138.27	1150.50	74.34	727.68	1057.07	74.49	0.00
5.31000	-3189.08	195.80	20.77	-3282.02	180.47	30.89	-4950.13	238.89	696.39	-4045.47	202.21	555.13	-3126.77	99.68	16.67	-2994.06	81.80	57.19	-4360.43	346.48	-69.27	-3645.98	77.55	107.80	-3125.60	198.84	1093.60	0.00	0.00	0.00	-3092.16	145.00	1447.34	-3008.74	212.95	1407.97	-3130.94	323.52	1353.29	-3029.10	334.13	1356.72	136.73	1151.21	73.54	727.69	1056.60	74.67	0.00
5.32000	-3209.05	196.68	18.34	-3285.78	180.01	29.77	-4947.98	239.54	699.12	-4046.22	203.49	558.53	-3109.37	102.90	16.24	-2966.25	84.73	58.80	-4351.45	345.41	-69.15	-3633.99	76.83	108.04	-3116.50	199.53	1092.40	0.00	0.00	0.00	-3076.26	145.48	1445.40	-3002.28	214.20	1407.40	-3124.73	323.41	1353.32	-3023.05	334.10	1356.30	140.04	1149.84	74.73	726.35	1056.55	74.38	0.00
5.33000	-3241.52	198.23	12.93	-3289.71	179.51	28.59	-4945.68	240.19	701.80	-4046.87	204.79	561.89	-3091.76	105.85	15.86	-2939.43	87.56	60.39	-4342.31	344.33	-69.03	-3621.93	76.10	108.27	-3107.26	200.11	1091.11	0.00	0.00	0.00	-3071.48	147.20	1443.48	-2995.80	215.43	1406.82	-3118.47	323.28	1353.37	-3016.97	334.07	1355.89	136.77	1150.31	74.16	727.50	1056.91	74.52	0.00
5.34000	-3254.10	196.69	11.25	-3293.79	178.99	27.34	-4943.22	240.84	704.45	-4047.43	206.11	565.22	-3073.97	108.54	15.53	-2913.60	90.30	61.95	-4333.02	343.23	-68.89	-3609.81	75.39	108.50	-3097.88	200.59	1089.73	0.00	0.00	0.00	-3069.80	146.39	1443.23	-2989.29	216.66	1406.25	-3112.18	323.14	1353.42	-3010.85	334.02	1355.50	139.82	1150.50	74.16	727.39	1057.08	74.43	0.00
5.35000	-3233.39	197.20	14.06	-3297.97	178.44	26.04	-4940.62	241.49	707.05	-4047.88	207.44	568.52	-3056.05	110.98	15.24	-2888.73	92.93	63.49	-4323.57	342.11	-68.75	-3597.63	74.68	108.73	-3088.34	200.95	1088.27	0.00	0.00	0.00	-3063.19	146.60	1441.59	-2982.75	217.89	1405.69	-3105.84	322.98	1353.47	-3004.70	333.97	1355.11	140.05	1150.44	74.28	727.38	1057.39	74.42	0.00
5.36000	-3216.11	200.12	16.58	-3302.22	177.89	24.70	-4937.85	242.15	709.60	-4048.23	208.78	571.77	-3038.03	113.18	15.01	-2864.82	95.47	65.00	-4313.96	340.98	-68.59	-3585.39	73.98	108.95	-3078.66	201.20	1086.71	0.00	0.00	0.00	-3050.18	146.90	1439.24	-2976.19	219.10	1405.13	-3099.45	322.81	1353.54	-2998.52	333.91	1354.73	140.51	1151.10	74.42	725.97	1057.55	74.04	0.00
5.37000	-3233.43	196.72	13.93	-3306.49	177.33	23.32	-4934.93	242.80	712.12	-4048.48	210.14	574.99	-3019.92	115.15	14.81	-2841.84	97.91	66.48	-4304.19	339.84	-68.43	-3573.09	73.29	109.17	-3068.83	201.34	1085.05	0.00	0.00	0.00	-3033.56	146.96	1437.13	-2969.60	220.31	1404.57	-3093.02	322.63	1353.61	-2992.30	333.85	1354.36	140.82	1151.05	74.80	726.71	1056.96	74.48	0.00
5.38000	-3208.80	198.62	17.51	-3310.76	176.77	21.92	-4931.86	243.45	714.58	-4048.63	211.52	578.17	-3001.78	116.90	14.66	-2819.78	100.27	67.93	-4294.26	338.69	-68.26	-3560.73	72.60	109.38	-3058.85	201.35	1083.30	0.00	0.00	0.00	-3033.09	147.28	1436.05	-2962.98	221.51	1404.02	-3086.55	322.43	1353.69	-2986.04	333.77	1354.00	139.51	1151.72	74.11	726.47	1056.74	74.44	0.00
5.39000	-3210.04	197.14	17.32	-3314.98	176.22	20.50	-4928.62	244.11	717.01	-4048.66	212.91	581.31	-2983.63	118.44	14.54	-2798.62	102.52	69.35	-4284.17	337.52	-68.08	-3548.31	71.93	109.59	-3048.72	201.24	1081.45	0.00	0.00	0.00	-3028.50	147.35	1433.74	-2956.33	222.70	1403.48	-3080.03	322.23	1353.78	-2979.75	333.69	1353.65	140.01	1150.46	74.54	726.54	1056.30	74.73	0.00
5.40000	-3206.75	199.57	17.48	-3319.11	175.67	19.07	-4925.23	244.76	719.38	-4048.59	214.32	584.41	-2965.50	119.78	14.46	-2778.34	104.69	70.74	-4273.91	336.33	-67.90	-3535.83	71.25	109.80	-3038.04	200.99	1079.63	0.00	0.00	0.00	-3032.36	147.76	1432.12	-2949.66	223.88	1402.94	-3073.47	322.00	1353.88	-2973.43	333.61	1353.31	139.74	1151.12	74.46	729.23	1055.66	75.57	0.00
5.41000	-3199.10	197.73	18.17	-3323.12	175.15	17.65	-4921.67	245.42	721.71	-4048.41	215.73	587.46	-2947.43	120.92	14.42	-2758.94	106.77	72.10	-4263.50	335.13	-67.70	-3523.29	70.59	110.00	-3025.77	200.58	1077.24	0.00	0.00	0.00	-3027.09	148.05	1430.49	-2942.96	225.05	1402.40	-3066.86	321.77	1353.98	-2967.07	333.51	1352.98	139.38	1150.32	74.58	727.26	1057.21	74.36	0.00
5.42000	-3211.62	198.27	18.12	-3326.97	174.65	16.24	-4917.95	246.07	724.00	-4048.11	217.17	590.48	-2929.45	121.89	14.41	-2740.39	108.76	73.44	-4252.92	333.92	-67.50	-3510.69	69.94	110.20	-3016.64	199.65	1075.89	0.00	0.00	0.00	-3003.51	147.92	1427.78	-2936.23	226.21	1401.87	-3060.21	321.52	1354.09	-2960.67	333.41	1352.66	138.97	1150.65	74.37	727.07	1057.05	74.51	0.00
5.43000	-3213.98	196.94	13.96	-3330.63	174.17	14.85	-4914.07	246.73	726.24	-4047.70	218.61	593.46	-2911.59	122.68	14.42	-2722.68	110.67	74.73	-4242.17	332.69	-67.29	-3498.03	69.29	110.39	-3006.74	201.47	1074.61	0.00	0.00	0.00	-3004.60	148.22	1427.42	-2929.46	227.37	1401.35	-3053.52	321.25	1354.21	-2954.24	333.29	1352.35	138.74	1151.04	74.38	728.60	1056.80	74.83	0.00
5.44000	-3225.76	197.39	13.03	-3334.04	173.74	13.48	-4910.02	247.38	728.42	-4047.18	220.06	596.39	-2893.88	123.30	14.47	-2705.80	112.49	76.00	-4231.26	331.44	-67.06	-3485.31	68.65	110.58	-2990.11	200.05	1072.90	0.00	0.00	0.00	-2984.65	146.23	1425.12	-2922.67	228.51	1400.83	-3046.78	320.97	1354.34	-2947.77	333.17	1352.05	138.32	1151.89	73.75	728.97	1056.11	75.15	0.00
5.45000	-3210.24	199.60	15.67	-3337.19	173.34	12.16	-4905.81	248.04	730.56	-4046.54	221.53	599.28	-2876.36	123.78	14.54	-2689.72	114.22	77.24	-4220.18	330.19	-66.83	-3472.54	68.02	110.77	-2999.33	200.73	1070.83	0.00	0.00	0.00	-2984.14	145.37	1423.47	-2915.85	229.65	1400.32	-3039.99	320.68	1354.48	-2941.27	333.05	1351.76	138.29	1151.27	73.96	729.03	1056.55	75.23	0.00
5.46000	-3251.38	200.19	10.87	-3340.03	173.00	10.89	-4901.43	248.69	732.66	-4045.78	223.01	602.13	-2859.07	124.11	14.63	-2674.43	115.88	78.44	-4208.94	328.91	-66.60	-3459.70	67.39	110.95	-2978.76	199.93	1069.07	0.00	0.00	0.00	-2983.59	145.00	1422.10	-2908.99	230.78	1399.81	-3033.16	320.37	1354.62	-2934.73	332.91	1351.48	137.80	1151.13	73.87	729.02	1055.89	75.37	0.00
5.47000	-3176.66	199.05	20.61	-3342.52	172.70	9.68	-4896.89	249.34	734.70	-4044.90	224.49	604.94	-2842.02	124.30	14.75	-2659.91	117.45	79.60	-4197.53	327.62	-66.35	-3446.81	66.78	111.13	-2976.06	199.68	1068.12	0.00	0.00	0.00	-2969.05	144.12	1420.64	-2902.10	231.89	1399.32	-3026.28	320.05	1354.78	-2928.15	332.77	1351.22	138.45	1150.49	74.26	728.64	1055.50	75.39	0.00
5.48000	-3248.17	200.46	9.53	-3344.62	172.47	8.53	-4892.17	249.99	736.69	-4043.90	225.99	607.70	-2825.26	124.37	14.88	-2646.15	118.94	80.73	-4185.95	326.32	-66.09	-3433.85	66.17	111.30	-2972.91	200.57	1065.95	0.00	0.00	0.00	-2959.19	144.13	1419.70	-2895.18	233.00	1398.82	-3019.36	319.72	1354.94	-2921.54	332.62	1350.96	142.51	1149.78	75.07	728.16	1055.24	75.24	0.00
5.49000	-3165.05	198.82	24.07	-3346.30	172.31	7.46	-4887.29	250.65	738.63	-4042.77	227.50	610.41	-2808.82	124.33	15.03	-2633.13	120.36	81.83	-4174.20	325.00	-65.82	-3420.84	65.57	111.47	-2972.61	200.28	1065.25	0.00	0.00	0.00	-2956.45	143.53	1418.92	-2888.22	234.10	1398.34	-3012.39	319.37	1355.11	-2914.89	332.46	1350.72	140.75	1150.37	74.54	727.64	1056.67	74.71	0.00
5.50000	-3209.77	199.90	14.18	-3347.52	172.21	6.48	-4882.23	251.30	740.52	-4041.52	229.01	613.08	-2792.73	124.17	15.19	-2620.84	121.70	82.89	-4162.28	323.67	-65.55	-3407.77	64.97	111.64	-2962.35	199.30	1064.12	0.00	0.00	0.00	-2957.97	142.89	1417.55	-2881.23	235.18	1397.86	-3005.37	319.00	1355.29	-2908.20	332.29	1350.48	138.21	1150.77	73.98	726.63	1057.50	74.42	0.00
5.51000	-3234.91	199.34	11.33	-3348.24	172.20	5.59	-4877.00	251.94	742.36	-4040.14	230.54	615.71	-2777.03	123.92	15.36	-2609.26	122.97	83.91	-4150.20	322.32	-65.27	-3394.63	64.39	111.80	-2928.60	197.49	1064.19	0.00	0.00	0.00	-2952.73	141.74	1416.50	-2874.21	236.26	1397.39	-2998.31	318.62	1355.47	-2901.48	332.11	1350.26	140.76	1150.02	74.53	728.24	1057.25	74.67	0.00
5.52000	-3239.54	199.33	10.45	-3348.43	172.26	4.81	-4871.60	252.59	744.15	-4038.63	232.07	618.28	-2761.74	123.59	15.55	-2598.38	124.16	84.90	-4137.93	320.96	-64.97	-3381.44	63.81	111.96	-2926.87	198.44	1062.16	0.00	0.00	0.00	-2934.60	139.93	1415.80	-2867.15	237.33	1396.92	-2991.20	318.23	1355.67	-2894.72	331.93	1350.05	139.77	1150.30	74.35	727.92	1057.57	74.54	0.00
5.53000	-3243.88	199.12	9.61	-3348.04	172.42	4.14	-4866.02	253.24	745.89	-4037.00	233.61	620.81	-2746.90	123.17	15.74	-2588.17	125.28	85.85	-4125.50	319.58	-64.67	-3368.20	63.25	112.11	-2932.59	198.91	1061.28	0.00	0.00	0.00	-2928.53	140.27	1415.97	-2860.05	238.38	1396.46	-2984.05	317.82	1355.87	-2887.92	331.73	1349.85	140.06	1151.29	74.08	726.18	1057.32	74.36	0.00
5.54000	-3247.84	198.76	8.82	-3347.05	172.68	3.59	-4860.27	253.88	747.57	-4035.23	235.15	623.30	-2732.54	122.69	15.94	-2578.62	126.33	86.76	-4112.89	318.19	-64.36	-3354.89	62.69	112.26	-2933.62	197.78	1059.90	0.00	0.00	0.00	-2918.21	138.56	1415.03	-2852.92	239.42	1396.01	-2976.85	317.40	1356.08	-2881.08	331.53	1349.66	137.93	1151.46	73.80	726.86	1056.66	74.72	0.00
5.55000	-3251.34	198.27	8.08	-3345.40	173.03	3.18	-4854.34	254.53	749.20	-4033.32	236.71	625.73	-2718.70	122.15	16.14	-2569.72	127.31	87.63	-4100.11	316.78	-64.04	-3341.52	62.14	112.41	-2911.71	196.45	1059.64	0.00	0.00	0.00	-2912.03	137.26	1414.24	-2845.75	240.46	1395.57	-2969.60	316.96	1356.30	-2874.21	331.32	1349.48	142.11	1150.78	74.85	727.99	1057.00	74.72	0.00
5.56000	-3254.30	197.70	7.40	-3343.07	173.50	2.91	-4848.24	255.17	750.77	-4031.28	238.27	628.12	-2705.40	121.56	16.34	-2561.45	128.22	88.46	-4087.16	315.35	-63.71	-3328.10	61.59	112.55	-2874.37	195.32	1060.52	0.00	0.00	0.00	-2892.82	135.64	1413.50	-2838.54	241.48	1395.13	-2962.31	316.51	1356.53	-2867.30	331.10	1349.32	137.91	1149.51	74.33	726.85	1056.73	74.58	0.00
5.57000	-3256.64	197.07	6.79	-3340.01	174.08	2.79	-4841.95	255.81	752.29	-4029.11	239.83	630.46	-2692.68	120.93	16.53	-2553.79	129.07	89.25	-4074.03	313.91	-63.37	-3314.61	61.06	112.68	-2883.37	195.09	1059.66	0.00	0.00	0.00	-2865.34	134.63	1412.84	-2831.30	242.49	1394.71	-2954.97	316.04	1356.77	-2860.35	330.88	1349.17	139.17	1149.49	74.62	726.74	1056.76	74.58	0.00
5.58000	-3258.28	196.43	6.25	-3336.20	174.78	2.83	-4835.49	256.45	753.76	-4026.79	241.40	632.74	-2680.58	120.26	16.73	-2546.73	129.85	90.01	-4060.72	312.46	-63.02	-3301.07	60.53	112.81	-2858.27	193.92	1059.42	0.00	0.00	0.00	-2841.47	132.26	1412.63	-2824.02	243.49	1394.29	-2947.58	315.55	1357.02	-2853.36	330.64	1349.03	139.39	1149.34	74.61	727.01	1056.48	74.73	0.00
5.59000	-3259.12	195.80	5.78	-3331.58	175.61	3.04	-4828.84	257.08	755.17	-4024.34	242.97	634.98	-2669.12	119.58	16.92	-2540.25	130.57	90.71	-4047.24	310.99	-62.66	-3287.47	60.02	112.94	-2868.02	193.44	1059.43	0.00	0.00	0.00	-2847.77	130.91	1412.46	-2816.69	244.48	1393.88	-2940.14	315.05	1357.27	-2846.33	330.39	1348.90	140.31	1150.62	74.64	725.66	1057.06	74.37	0.00
5.60000	-3259.10	195.23	5.40	-3326.13	176.57	3.43	-4822.01	257.71	756.52	-4021.74	244.55	637.17	-2658.34	118.89	17.10	-2534.33	131.23	91.38	-4033.58	309.50	-62.29	-3273.81	59.51	113.06	-2841.71	191.77	1060.53	0.00	0.00	0.00	-2847.34	129.82	1412.67	-2809.33	245.45	1393.47	-2932.66	314.54	1357.53	-2839.27	330.14	1348.78	136.60	1151.45	73.55	727.75	1056.30	75.04	0.00
5.61000	-3258.12	194.76	5.11	-3319.81	177.67	4.01	-4815.00	258.35	757.82	-4019.00	246.13	639.30	-2648.27	118.20	17.27	-2528.97	131.83	92.01	-4019.73	307.99	-61.91	-3260.09	59.01	113.18	-2829.38	190.48	1061.66	0.00	0.00	0.00	-2836.84	128.55	1413.83	-2801.93	246.41	1393.08	-2925.13	314.01	1357.81	-2832.16	329.88	1348.68	135.68	1152.53	72.90	729.31	1056.51	75.24	0.00
5.62000	-3256.11	194.41	4.91	-3312.57	178.91	4.78	-4807.80	258.97	759.06	-4016.12	247.72	641.38	-2638.94	117.51	17.42	-2524.14	132.37	92.59	-4005.71	306.48	-61.52	-3246.32	58.52	113.29	-2812.87	188.92	1062.43	0.00	0.00	0.00	-2823.64	126.39	1415.35	-2794.48	247.37	1392.69	-2917.55	313.46	1358.09	-2825.02	329.61	1348.58	137.49	1151.71	73.55	729.32	1057.07	75.16	0.00
5.63000	-3252.99	194.22	4.82	-3304.38	180.30	5.77	-4800.42	259.60	760.24	-4013.08	249.30	643.41	-2630.39	116.84	17.56	-2519.82	132.85	93.12	-3991.51	304.94	-61.12	-3232.49	58.04	113.40	-2813.66	188.47	1063.22	0.00	0.00	0.00	-2798.43	124.89	1415.56	-2786.99	248.30	1392.32	-2909.93	312.90	1358.38	-2817.84	329.33	1348.50	137.81	1150.38	73.96	729.62	1057.24	75.10	0.00
5.64000	-3248.66	194.24	4.83	-3295.21	181.86	6.96	-4792.85	260.22	761.36	-4009.90	250.89	645.39	-2622.65	116.20	17.69	-2516.01	133.27	93.62	-3977.13	303.39	-60.72	-3218.59	57.57	113.51	-2810.81	186.28	1063.72	0.00	0.00	0.00	-2792.91	122.61	1416.84	-2779.47	249.23	1391.95	-2902.25	312.32	1358.68	-2810.61	329.04	1348.44	137.41	1152.94	73.31	727.31	1056.48	74.67	0.00
5.65000	-3243.05	194.48	4.95	-3285.02	183.57	8.39	-4785.10	260.84	762.43	-4006.57	252.48	647.32	-2615.74	115.59	17.79	-2512.68	133.64	94.07	-3962.57	301.82	-60.30	-3204.65	57.10	113.60	-2806.24	183.95	1066.20	0.00	0.00	0.00	-2795.94	121.55	1417.48	-2771.89	250.14	1391.59	-2894.53	311.73	1358.99	-2803.35	328.74	1348.38	138.02	1152.34	73.51	726.83	1056.36	74.62	0.00
5.66000	-3236.08	195.00	5.20	-3273.76	185.45	10.05	-4777.15	261.46	763.43	-4003.09	254.08	649.19	-2609.72	115.03	17.87	-2509.82	133.96	94.47	-3947.82	300.24	-59.87	-3190.64	56.65	113.70	-2784.46	182.53	1068.51	0.00	0.00	0.00	-2771.54	120.09	1418.49	-2764.28	251.04	1391.24	-2886.76	311.12	1359.31	-2796.05	328.43	1348.34	138.75	1151.51	73.78	728.02	1056.84	74.93	0.00
5.67000	-3227.66	195.83	5.57	-3261.40	187.51	11.95	-4769.01	262.07	764.38	-3999.45	255.67	651.00	-2604.60	114.53	17.93	-2507.42	134.22	94.82	-3932.89	298.64	-59.43	-3176.57	56.20	113.79	-2774.37	181.34	1070.85	0.00	0.00	0.00	-2735.05	118.17	1419.54	-2756.62	251.93	1390.90	-2878.94	310.49	1359.63	-2788.71	328.11	1348.31	139.27	1150.91	74.04	729.02	1056.41	75.28	0.00
5.68000	-3217.71	197.00	6.07	-3247.91	189.75	14.11	-4760.69	262.68	765.27	-3995.66	257.26	652.76	-2600.42	114.09	17.96	-2505.45	134.44	95.13	-3917.78	297.02	-58.99	-3162.45	55.76	113.87	-2763.07	179.74	1072.71	0.00	0.00	0.00	-2717.88	116.43	1420.41	-2748.92	252.80	1390.57	-2871.08	309.85	1359.97	-2781.32	327.78	1348.30	138.29	1150.04	74.18	728.45	1056.89	74.97	0.00
5.69000	-3206.14	198.55	6.70	-3233.24	192.17	16.52	-4752.17	263.29	766.09	-3991.71	258.85	654.46	-2597.21	113.72	17.97	-2503.90	134.60	95.39	-3902.48	295.39	-58.53	-3148.27	55.34	113.95	-2751.70	178.31	1074.67	0.00	0.00	0.00	-2701.19	114.81	1421.14	-2741.17	253.67	1390.25	-2863.16	309.19	1360.32	-2773.90	327.45	1348.30	140.09	1150.81	74.46	726.82	1057.30	74.54	0.00
5.70000	-3192.89	200.51	7.48	-3217.37	194.79	19.21	-4743.45	263.90	766.86	-3987.60	260.45	656.11	-2595.01	113.44	17.94	-2502.76	134.72	95.61	-3887.00	293.74	-58.06	-3134.03	54.92	114.03	-2740.28	177.02	1076.71	0.00	0.00	0.00	-2684.97	113.30	1421.72	-2733.38	254.51	1389.94	-2855.19	308.52	1360.67	-2766.44	327.10	1348.31	142.42	1150.53	74.87	726.82	1057.42	74.36	0.00
5.71000	-3177.86	202.92	8.41	-3212.15	196.22	18.57	-4734.54	264.50	767.56	-3983.33	262.04	657.70	-2593.84	113.25	17.88	-2502.00	134.79	95.77	-3871.32	292.08	-57.58	-3119.74	54.51	114.10	-2728.85	175.87	1078.82	0.00	0.00	0.00	-2669.19	111.92	1422.17	-2725.54	255.35	1389.64	-2847.18	307.83	1361.03	-2758.94	326.75	1348.33	139.33	1150.47	74.36	725.90	1056.76	74.49	0.00
5.72000	-3160.99	205.82	9.49	-3196.29	197.48	20.07	-4725.44	265.09	768.20	-3978.90	263.62	659.24	-2593.74	113.16	17.78	-2501.62	134.82	95.88	-3855.47	290.40	-57.10	-3105.38	54.11	114.17	-2717.41	174.86	1080.96	0.00	0.00	0.00	-2653.86	110.65	1422.50	-2717.65	256.16	1389.35	-2839.12	307.12	1361.41	-2751.39	326.38	1348.37	140.07	1150.39	74.54	726.67	1056.79	74.59	0.00
5.73000	-3167.65	208.56	2.59	-3160.87	201.74	24.71	-4716.14	265.69	768.78	-3974.31	265.21	660.71	-2589.19	112.99	17.77	-2501.59	134.80	95.95	-3839.42	288.70	-56.60	-3090.97	53.72	114.23	-2706.00	173.98	1083.13	0.00	0.00	0.00	-2638.95	109.48	1422.70	-2709.72	256.97	1389.07	-2831.00	306.39	1361.79	-2743.81	326.01	1348.42	139.29	1150.55	74.26	727.30	1057.01	74.78	0.00
5.74000	-3135.37	209.37	2.73	-3168.30	205.68	23.76	-4706.64	266.27	769.29	-3969.55	266.79	662.13	-2555.61	114.04	23.94	-2501.91	134.75	95.96	-3823.18	286.98	-56.09	-3076.51	53.34	114.28	-2694.63	173.23	1085.29	0.00	0.00	0.00	-2624.46	108.43	1422.79	-2701.74	257.76	1388.80	-2822.84	305.65	1362.18	-2736.18	325.62	1348.49	137.75	1151.71	73.49	728.50	1056.98	75.05	0.00
5.75000	-3125.18	211.97	5.20	-3133.79	206.64	31.28	-4696.94	266.86	769.74	-3964.62	268.37	663.49	-2574.18	114.30	20.93	-2502.55	134.65	95.93	-3806.76	285.25	-55.57	-3061.98	52.97	114.33	-2683.33	172.59	1087.42	0.00	0.00	0.00	-2610.36	107.48	1422.77	-2693.71	258.54	1388.54	-2814.63	304.90	1362.58	-2728.51	325.23	1348.57	138.00	1150.57	73.96	726.99	1056.85	74.61	0.00
5.76000	-3100.37	214.75	11.05	-3113.74	208.84	37.52	-4687.04	267.44	770.13	-3959.53	269.95	664.79	-2619.93	111.49	13.82	-2503.50	134.51	95.84	-3790.14	283.50	-55.04	-3047.40	52.61	114.38	-2672.13	172.06	1089.50	0.00	0.00	0.00	-2596.66	106.64	1422.65	-2685.63	259.30	1388.30	-2806.37	304.12	1362.99	-2720.80	324.83	1348.66	140.26	1150.02	74.71	727.43	1056.55	74.65	0.00
5.77000	-3101.78	216.21	17.94	-3098.62	212.71	42.41	-4676.94	268.02	770.45	-3954.26	271.52	666.02	-2596.73	112.74	17.02	-2504.74	134.34	95.70	-3773.34	281.74	-54.50	-3032.76	52.26	114.42	-2661.03	171.63	1091.51	0.00	0.00	0.00	-2583.32	105.90	1422.43	-2677.50	260.05	1388.06	-2798.06	303.33	1363.42	-2713.05	324.41	1348.77	139.91	1149.55	74.90	728.80	1055.99	75.33	0.00
5.78000	-3051.62	221.09	19.73	-3104.68	214.05	42.97	-4666.64	268.59	770.70	-3948.83	273.09	667.20	-2597.25	114.37	15.50	-2506.26	134.13	95.50	-3756.34	279.96	-53.95	-3018.06	51.92	114.45	-2650.08	171.30	1093.43	0.00	0.00	0.00	-2570.34	105.26	1422.12	-2669.32	260.78	1387.83	-2789.70	302.52	1363.85	-2705.26	323.99	1348.89	141.05	1149.28	75.19	729.24	1056.29	75.38	0.00
5.79000	-3028.08	225.55	22.89	-3091.34	218.57	45.23	-4656.13	269.15	770.89	-3943.22	274.65	668.32	-2615.59	111.46	14.43	-2508.03	133.89	95.25	-3739.14	278.16	-53.39	-3003.31	51.58	114.48	-2639.28	171.06	1095.23	0.00	0.00	0.00	-2557.71	104.72	1421.73	-2661.09	261.49	1387.62	-2781.29	301.69	1364.29	-2697.42	323.55	1349.03	139.07	1150.62	74.15	727.79	1056.20	75.02	0.00
5.80000	-3034.24	230.65	21.94	-3068.86	221.87	47.10	-4645.42	269.72	771.01	-3937.43	276.21	669.37	-2614.61	111.22	12.97	-2510.06	133.61	94.95	-3721.76	276.34	-52.81	-2988.50	51.26	114.51	-2628.66	170.91	1096.89	0.00	0.00	0.00	-2545.42	104.27	1421.26	-2652.81	262.20	1387.42	-2772.82	300.85	1364.74	-2689.54	323.11	1349.18	138.23	1151.12	73.93	726.68	1056.31	74.52	0.00
5.81000	-2998.43	236.38	24.09	-3020.39	227.46	51.55	-4634.51	270.28	771.07	-3931.47	277.76	670.36	-2582.61	114.80	19.48	-2512.31	133.30	94.59	-3704.18	274.51	-52.23	-2973.63	50.95	114.53	-2618.25	170.83	1098.39	0.00	0.00	0.00	-2533.44	103.91	1420.72	-2644.48	262.88	1387.22	-2764.31	299.99	1365.20	-2681.62	322.66	1349.34	139.38	1150.32	74.47	727.00	1057.19	74.37	0.00
5.82000	-2974.59	241.27	24.99	-2979.40	231.73	53.95	-4623.38	270.83	771.06	-3925.33	279.30	671.29	-2614.26	112.66	16.21	-2514.77	132.96	94.18	-3686.40	272.66	-51.64	-2958.71	50.65	114.54	-2608.07	170.83	1099.70	0.00	0.00	0.00	-2521.78	103.65	1420.11	-2636.09	263.55	1387.04	-2755.75	299.11	1365.66	-2673.66	322.19	1349.52	139.76	1150.21	74.65	726.45	1057.28	74.44	0.00
5.83000	-2944.79	247.32	27.26	-2952.85	234.87	53.53	-4612.05	271.38	770.98	-3919.00	280.84	672.16	-2596.73	115.59	19.08	-2517.43	132.60	93.71	-3668.43	270.79	-51.03	-2943.73	50.36	114.55	-2598.14	170.89	1100.81	0.00	0.00	0.00	-2510.40	103.47	1419.44	-2627.65	264.21	1386.88	-2747.13	298.22	1366.14	-2665.65	321.72	1349.72	138.43	1151.52	73.85	726.24	1057.39	74.32	0.00
5.84000	-2925.42	250.48	27.24	-2920.24	238.77	52.85	-4600.51	271.92	770.83	-3912.50	282.37	672.96	-2662.45	114.20	6.35	-2520.26	132.20	93.19	-3650.26	268.90	-50.42	-2928.69	50.07	114.56	-2588.48	171.01	1101.69	0.00	0.00	0.00	-2499.31	103.38	1418.72	-2619.16	264.84	1386.72	-2738.47	297.30	1366.63	-2657.60	321.23	1349.93	139.01	1150.27	74.28	727.30	1056.33	74.91	0.00
5.85000	-2895.33	255.72	27.87	-2883.17	243.86	52.53	-4588.76	272.46	770.61	-3905.81	283.89	673.70	-2571.44	114.74	22.83	-2523.27	131.78	92.60	-3631.90	267.00	-49.79	-2913.59	49.80	114.55	-2579.12	171.18	1102.32	0.00	0.00	0.00	-2488.48	103.37	1417.96	-2610.62	265.47	1386.58	-2729.75	296.37	1367.13	-2649.51	320.74	1350.15	139.97	1150.51	74.14	726.72	1056.39	74.72	0.00
5.86000	-2846.20	258.21	30.71	-2878.59	245.83	47.16	-4576.80	272.99	770.33	-3898.94	285.40	674.37	-2611.03	115.87	14.94	-2526.42	131.34	91.96	-3613.33	265.08	-49.16	-2898.44	49.54	114.55	-2570.08	171.40	1102.67	0.00	0.00	0.00	-2477.91	103.45	1417.15	-2602.02	266.07	1386.45	-2720.99	295.42	1367.64	-2641.38	320.23	1350.39	138.70	1150.65	74.11	727.13	1056.94	74.43	0.00
5.87000	-2798.83	260.23	31.50	-2834.00	248.72	46.94	-4564.62	273.51	769.97	-3891.88	286.91	674.98	-2596.08	115.21	20.86	-2529.70	130.87	91.26	-3594.57	263.14	-48.51	-2883.24	49.29	114.54	-2571.87	171.66	1103.92	0.00	0.00	0.00	-2467.58	103.60	1416.31	-2593.36	266.66	1386.33	-2712.17	294.46	1368.16	-2633.20	319.72	1350.64	138.89	1150.31	74.22	728.32	1057.61	74.51	0.00
5.88000	-2734.18	262.00	33.99	-2796.28	249.70	44.35	-4552.23	274.03	769.54	-3884.63	288.40	675.52	-2593.54	119.32	20.36	-2533.10	130.38	90.50	-3575.60	261.19	-47.85	-2867.97	49.05	114.52	-2565.66	171.34	1104.50	0.00	0.00	0.00	-2457.48	103.83	1415.44	-2584.65	267.24	1386.22	-2703.30	293.47	1368.69	-2624.97	319.19	1350.91	137.84	1149.88	74.19	726.84	1056.95	74.51	0.00
5.89000	-2703.64	264.22	28.34	-2755.82	252.17	41.83	-4539.63	274.55	769.04	-3877.19	289.89	675.99	-2578.72	119.13	23.63	-2536.59	129.87	89.69	-3556.44	259.21	-47.18	-2852.65	48.82	114.49	-2539.52	171.98	1104.37	0.00	0.00	0.00	-2447.60	104.14	1414.54	-2575.88	267.79	1386.13	-2694.38	292.47	1369.23	-2616.71	318.65	1351.20	137.94	1151.71	73.76	726.83	1055.63	74.99	0.00
5.90000	-2700.94	267.59	17.44	-2727.48	254.81	37.97	-4526.81	275.06	768.47	-3869.56	291.36	676.40	-2621.01	121.39	16.30	-2540.18	129.34	88.81	-3537.07	257.22	-46.50	-2837.28	48.60	114.47	-2544.26	173.11	1104.28	0.00	0.00	0.00	-2437.91	104.52	1413.64	-2567.06	268.33	1386.05	-2685.40	291.45	1369.78	-2608.40	318.10	1351.50	140.88	1150.92	74.62	728.26	1055.13	75.44	0.00
5.91000	-2773.70	273.29	-10.40	-2710.21	258.02	31.33	-4513.77	275.56	767.83	-3861.74	292.82	676.73	-2588.99	120.84	21.06	-2543.82	128.80	87.87	-3517.50	255.21	-45.80	-2821.85	48.39	114.43	-2529.52	172.75	1104.29	0.00	0.00	0.00	-2428.41	104.96	1412.72	-2558.17	268.85	1385.98	-2676.38	290.41	1370.34	-2600.04	317.55	1351.81	139.66	1150.46	74.43	728.11	1056.07	74.97	0.00
5.92000	-2760.45	277.87	-23.93	-2658.09	260.12	31.71	-4500.51	276.06	767.11	-3853.72	294.27	677.00	-2610.56	122.06	18.86	-2547.53	128.24	86.87	-3497.73	253.19	-45.10	-2806.36	48.19	114.39	-2515.29	172.10	1104.00	0.00	0.00	0.00	-2419.09	105.48	1411.80	-2549.23	269.36	1385.93	-2667.30	289.35	1370.91	-2591.64	316.98	1352.15	137.75	1151.11	73.95	728.03	1056.29	74.99	0.00
5.93000	-2639.61	279.02	-10.89	-2614.88	262.98	30.01	-4487.04	276.55	766.33	-3845.51	295.71	677.21	-2620.85	121.30	17.54	-2551.26	127.66	85.80	-3477.76	251.14	-44.38	-2790.81	48.00	114.35	-2521.66	173.47	1103.00	0.00	0.00	0.00	-2409.93	106.06	1410.88	-2540.23	269.84	1385.89	-2658.17	288.28	1371.49	-2583.20	316.39	1352.49	139.68	1151.14	74.06	728.53	1056.89	74.87	0.00
5.94000	-2503.42	279.95	9.32	-2574.94	265.58	28.10	-4473.34	277.03	765.46	-3837.09	297.14	677.34	-2630.85	119.96	13.82	-2555.02	127.07	84.68	-3457.57	249.08	-43.65	-2775.21	47.82	114.29	-2498.65	173.61	1102.34	0.00	0.00	0.00	-2400.92	106.70	1409.97	-2531.17	270.31	1385.87	-2648.99	287.18	1372.08	-2574.71	315.80	1352.86	138.47	1151.25	73.88	728.76	1057.32	74.83	0.00
5.95000	-2444.09	283.91	17.36	-2518.27	268.59	30.37	-4459.42	277.51	764.53	-3828.48	298.55	677.40	-2594.73	118.93	19.42	-2558.78	126.48	83.49	-3437.19	247.00	-42.92	-2759.56	47.66	114.24	-2484.61	172.30	1101.85	0.00	0.00	0.00	-2392.05	107.41	1409.07	-2522.06	270.76	1385.85	-2639.76	286.07	1372.68	-2566.18	315.20	1353.24	139.47	1152.21	73.66	726.31	1056.81	74.45	0.00
5.96000	-2480.96	289.26	9.49	-2512.81	273.50	24.33	-4445.28	277.98	763.52	-3819.66	299.95	677.39	-2596.04	119.04	17.04	-2562.52	125.87	82.23	-3416.60	244.90	-42.17	-2743.84	47.50	114.18	-2481.41	174.00	1099.88	0.00	0.00	0.00	-2383.30	108.17	1408.20	-2512.88	271.20	1385.85	-2630.47	284.94	1373.29	-2557.60	314.59	1353.63	136.98	1152.82	73.19	726.56	1057.52	74.20	0.00
5.97000	-2426.56	291.66	16.24	-2468.38	275.00	27.44	-4430.92	278.44	762.43	-3810.64	301.34	677.31	-2610.85	116.99	13.73	-2566.24	125.25	80.91	-3395.80	242.78	-41.40	-2728.08	47.36	114.11	-2470.84	174.38	1099.03	0.00	0.00	0.00	-2374.65	108.99	1407.35	-2503.64	271.61	1385.87	-2621.13	283.79	1373.91	-2548.97	313.96	1354.04	139.15	1151.49	74.05	727.42	1056.70	74.78	0.00
5.98000	-2381.83	292.09	22.74	-2443.65	277.41	27.53	-4416.33	278.90	761.27	-3801.42	302.71	677.16	-2630.80	115.03	7.91	-2569.91	124.62	79.53	-3374.79	240.65	-40.63	-2712.25	47.22	114.03	-2460.22	174.85	1097.95	0.00	0.00	0.00	-2366.11	109.87	1406.54	-2494.33	272.01	1385.90	-2611.74	282.62	1374.55	-2540.30	313.33	1354.47	138.37	1152.34	73.52	727.57	1056.31	75.02	0.00
5.99000	-2347.14	293.93	29.33	-2382.00	278.45	36.85	-4401.51	279.35	760.03	-3791.98	304.06	676.93	-2598.79	115.02	11.37	-2573.52	123.99	78.08	-3353.57	238.49	-39.85	-2696.38	47.10	113.95	-2449.53	175.41	1096.67	0.00	0.00	0.00	-2357.64	110.79	1405.77	-2484.97	272.39	1385.94	-2602.29	281.43	1375.19	-2531.59	312.68	1354.92	137.26	1150.82	73.82	728.51	1055.59	75.27	0.00
6.00000	-2320.20	295.56	36.03	-2337.36	278.66	44.83	-4386.47	279.79	758.71	-3782.34	305.41	676.64	-2593.75	113.13	13.05	-2577.06	123.36	76.56	-3332.15	236.32	-39.05	-2680.44	46.99	113.87	-2438.78	176.05	1095.21	0.00	0.00	0.00	-2349.25	111.77	1405.04	-2475.54	272.75	1386.00	-2592.79	280.22	1375.84	-2522.83	312.02	1355.38	138.28	1150.00	74.34	726.69	1056.79	74.51	0.00
6.01000	-2288.07	294.26	44.82	-2312.43	280.15	50.40	-4371.20	280.23	757.32	-3772.49	306.73	676.27	-2632.20	112.20	5.38	-2580.50	122.72	74.98	-3310.51	234.13	-38.24	-2664.45	46.89	113.78	-2427.96	176.77	1093.60	0.00	0.00	0.00	-2340.91	112.79	1404.37	-2466.05	273.09	1386.08	-2583.24	279.00	1376.51	-2514.02	311.35	1355.86	136.26	1152.83	72.92	726.34	1056.93	74.43	0.00
6.02000	-2195.79	289.66	68.94	-2271.41	278.75	59.86	-4355.70	280.66	755.85	-3762.43	308.04	675.82	-2557.94	113.19	18.30	-2583.83	122.08	73.33	-3288.66	231.92	-37.42	-2648.41	46.80	113.68	-2417.07	177.57	1091.86	0.00	0.00	0.00	-2332.62	113.86	1403.75	-2456.50	273.41	1386.17	-2573.63	277.75	1377.18	-2505.16	310.67	1356.35	138.83	1151.73	73.73	727.28	1056.30	74.74	0.00
6.03000	-2151.43	288.58	80.49	-2222.14	276.44	73.21	-4339.97	281.08	754.30	-3752.16	309.33	675.31	-2601.43	111.16	10.22	-2587.04	121.45	71.61	-3266.60	229.70	-36.59	-2632.30	46.72	113.57	-2406.10	178.44	1090.02	0.00	0.00	0.00	-2324.35	114.97	1403.20	-2446.88	273.71	1386.27	-2563.97	276.49	1377.87	-2496.26	309.98	1356.86	139.52	1149.71	74.50	726.14	1056.95	74.33	0.00
6.04000	-2148.44	284.14	88.07	-2191.54	274.69	81.41	-4324.01	281.49	752.67	-3741.66	310.61	674.71	-2567.41	113.62	17.58	-2590.11	120.81	69.82	-3244.33	227.45	-35.74	-2616.15	46.65	113.47	-2395.05	179.37	1088.09	0.00	0.00	0.00	-2316.11	116.12	1402.71	-2437.20	274.00	1386.39	-2554.26	275.20	1378.57	-2487.32	309.27	1357.39	139.57	1149.47	74.80	726.95	1057.10	74.48	0.00
6.05000	-2124.96	281.60	100.54	-2102.18	271.45	102.74	-4307.81	281.89	750.97	-3730.96	311.87	674.04	-2586.74	111.30	15.05	-2593.02	120.17	67.96	-3221.85	225.18	-34.89	-2599.94	46.59	113.35	-2383.91	180.35	1086.12	0.00	0.00	0.00	-2307.86	117.31	1402.31	-2427.45	274.26	1386.52	-2544.49	273.90	1379.27	-2478.32	308.56	1357.94	139.55	1151.29	74.21	727.36	1056.70	74.74	0.00
6.06000	-2103.53	282.30	111.04	-2040.85	268.77	119.57	-4291.38	282.29	749.18	-3720.03	313.10	673.30	-2595.27	110.58	9.98	-2595.76	119.55	66.04	-3199.15	222.90	-34.02	-2583.67	46.55	113.23	-2372.67	181.39	1084.11	0.00	0.00	0.00	-2299.61	118.53	1401.99	-2417.64	274.50	1386.67	-2534.67	272.58	1379.99	-2469.28	307.83	1358.50	140.32	1150.44	74.57	728.02	1056.88	74.78	0.00
6.07000	-2082.11	283.77	119.27	-2016.65	267.30	129.34	-4274.72	282.68	747.31	-3708.88	314.32	672.48	-2570.27	111.99	15.36	-2598.30	118.92	64.04	-3176.23	220.60	-33.14	-2567.35	46.52	113.10	-2361.35	182.48	1082.09	0.00	0.00	0.00	-2291.34	119.79	1401.75	-2407.76	274.73	1386.84	-2524.79	271.23	1380.72	-2460.20	307.09	1359.08	141.62	1150.29	74.89	728.61	1056.17	75.11	0.00
6.08000	-2058.67	283.51	124.92	-2017.00	266.58	133.43	-4257.82	283.06	745.36	-3697.51	315.53	671.58	-2627.10	110.53	6.01	-2600.65	118.31	61.97	-3153.10	218.27	-32.25	-2550.97	46.50	112.97	-2349.92	183.62	1080.09	0.00	0.00	0.00	-2283.03	121.08	1401.62	-2397.81	274.93	1387.02	-2514.86	269.87	1381.46	-2451.06	306.34	1359.68	138.51	1151.92	73.85	728.15	1056.53	74.84	0.00
6.09000	-2041.37	282.54	128.29	-2029.30	266.13	133.20	-4240.68	283.44	743.33	-3685.92	316.71	670.60	-2589.32	109.75	11.49	-2602.77	117.70	59.82	-3129.76	215.93	-31.34	-2534.54	46.49	112.83	-2338.40	184.78	1078.14	0.00	0.00	0.00	-2274.67	122.39	1401.58	-2387.79	275.12	1387.22	-2504.88	268.49	1382.22	-2441.88	305.57	1360.29	139.70	1150.64	74.28	727.39	1056.79	74.60	0.00
6.10000	-2025.72	280.59	130.04	-2040.98	265.48	130.04	-4223.30	283.80	741.22	-3674.10	317.87	669.55	-2614.41	110.58	7.81	-2604.65	117.10	57.61	-3106.19	213.57	-30.42	-2518.06	46.49	112.68	-2326.76	185.99	1076.25	0.00	0.00	0.00	-2266.24	123.74	1401.65	-2377.71	275.28	1387.43	-2494.84	267.09	1382.98	-2432.65	304.80	1360.93	137.73	1150.72	73.85	728.02	1056.10	75.04	0.00
6.11000	-2009.34	276.02	130.48	-2039.48	264.16	125.31	-4205.69	284.16	739.03	-3662.06	319.01	668.42	-2646.84	111.77	1.04	-2606.28	116.52	55.32	-3082.41	211.19	-29.49	-2501.52	46.50	112.53	-2315.01	187.22	1074.46	0.00	0.00	0.00	-2257.75	125.11	1401.84	-2367.55	275.42	1387.66	-2484.74	265.66	1383.75	-2423.37	304.01	1361.58	138.04	1150.17	74.07	728.56	1056.44	75.04	0.00
6.12000	-1998.76	274.72	127.50	-2028.30	262.54	122.44	-4187.83	284.50	736.75	-3649.79	320.13	667.20	-2599.05	111.34	11.28	-2607.64	115.94	52.96	-3058.41	208.80	-28.55	-2484.92	46.53	112.37	-2303.15	188.47	1072.78	0.00	0.00	0.00	-2249.16	126.50	1402.14	-2357.33	275.54	1387.91	-2474.59	264.22	1384.54	-2414.05	303.21	1362.25	140.82	1150.01	74.55	727.36	1056.59	74.84	0.00
6.13000	-1987.83	270.63	123.75	-2021.63	262.44	118.05	-4169.73	284.84	734.39	-3637.29	321.22	665.91	-2599.07	110.01	11.73	-2608.71	115.39	50.52	-3034.19	206.38	-27.60	-2468.27	46.56	112.20	-2291.17	189.74	1071.24	0.00	0.00	0.00	-2240.47	127.91	1402.57	-2347.04	275.65	1388.17	-2464.39	262.76	1385.33	-2404.67	302.40	1362.93	139.67	1149.97	74.38	727.06	1056.45	74.76	0.00
6.14000	-1982.13	270.20	116.59	-2013.22	259.32	112.72	-4151.39	285.17	731.94	-3624.55	322.30	664.54	-2578.47	109.86	14.50	-2609.49	114.84	48.01	-3009.75	203.94	-26.63	-2451.56	46.61	112.03	-2279.06	191.02	1069.87	0.00	0.00	0.00	-2231.67	129.34	1403.14	-2336.67	275.73	1388.45	-2454.13	261.27	1386.14	-2395.25	301.58	1363.64	138.87	1150.74	73.85	727.53	1057.01	74.65	0.00
6.15000	-1974.60	265.07	109.56	-1995.15	252.33	106.02	-4132.80	285.49	729.41	-3611.58	323.35	663.09	-2597.41	109.54	12.30	-2609.94	114.32	45.42	-2985.08	201.48	-25.65	-2434.80	46.67	111.86	-2266.82	192.30	1068.69	0.00	0.00	0.00	-2222.74	130.78	1403.84	-2326.24	275.78	1388.74	-2443.81	259.77	1386.96	-2385.78	300.74	1364.36	139.23	1151.69	73.68	727.57	1056.30	74.94	0.00
6.16000	-1972.85	262.87	99.65	-2002.86	252.18	93.76	-4113.97	285.80	726.80	-3598.38	324.38	661.55	-2592.85	109.22	11.70	-2610.06	113.81	42.76	-2960.20	199.01	-24.66	-2417.99	46.75	111.67	-2254.46	193.59	1067.73	0.00	0.00	0.00	-2213.67	132.24	1404.69	-2315.73	275.82	1389.06	-2433.44	258.25	1387.79	-2376.26	299.89	1365.10	139.63	1150.54	74.25	728.87	1056.17	75.24	0.00
6.17000	-1968.36	258.15	90.11	-1989.95	245.01	87.90	-4094.89	286.11	724.09	-3584.94	325.39	659.93	-2574.08	110.01	14.66	-2609.83	113.33	40.02	-2935.09	196.51	-23.66	-2401.12	46.83	111.48	-2241.95	194.88	1067.00	0.00	0.00	0.00	-2204.44	133.71	1405.69	-2305.15	275.84	1389.39	-2423.02	256.70	1388.63	-2366.69	299.03	1365.86	140.40	1149.45	74.92	728.61	1056.15	75.19	0.00
6.18000	-1945.04	254.42	79.04	-1999.37	243.89	72.43	-4075.57	286.40	721.31	-3571.26	326.37	658.23	-2606.11	110.77	10.85	-2609.24	112.87	37.20	-2909.76	194.00	-22.64	-2384.20	46.93	111.28	-2229.30	196.15	1066.54	0.00	0.00	0.00	-2195.05	135.18	1406.84	-2294.50	275.83	1389.73	-2412.53	255.14	1389.48	-2357.07	298.16	1366.64	139.54	1150.21	74.64	727.72	1056.27	74.91	0.00
6.19000	-1959.22	253.20	65.10	-1987.94	242.81	65.20	-4055.99	286.68	718.43	-3557.34	327.32	656.45	-2615.96	108.63	9.31	-2608.27	112.42	34.30	-2884.20	191.46	-21.61	-2367.22	47.04	111.08	-2216.51	197.42	1066.37	0.00	0.00	0.00	-2185.47	136.67	1408.16	-2283.77	275.80	1390.10	-2402.00	253.55	1390.35	-2347.41	297.28	1367.44	137.37	1151.36	73.67	727.60	1056.19	74.97	0.00
6.20000	-1951.22	251.76	57.74	-1992.08	243.39	56.50	-4036.17	286.96	715.47	-3543.18	328.25	654.58	-2586.82	110.80	13.96	-2608.71	110.99	26.18	-2858.42	188.91	-20.57	-2350.19	47.16	110.87	-2203.57	198.66	1066.51	0.00	0.00	0.00	-2175.70	138.15	1409.65	-2272.97	275.75	1390.48	-2391.40	251.94	1391.23	-2337.69	296.38	1368.26	140.01	1150.73	74.41	726.03	1056.83	74.20	0.00
6.21000	-1953.54	252.11	47.99	-1994.28	244.11	47.20	-4016.10	287.22	712.42	-3528.78	329.16	652.63	-2593.38	108.25	12.89	-2613.02	110.40	22.87	-2832.42	186.33	-19.51	-2333.11	47.29	110.65	-2190.47	199.88	1066.98	0.00	0.00	0.00	-2165.72	139.64	1411.32	-2262.10	275.68	1390.88	-2380.75	250.31	1392.11	-2327.93	295.47	1369.09	140.33	1151.23	74.34	727.09	1056.64	74.57	0.00
6.22000	-1957.50	250.71	39.82	-1970.70	240.84	45.39	-3995.77	287.48	709.29	-3514.13	330.04	650.60	-2578.40	108.68	13.99	-2603.58	110.83	21.82	-2806.18	183.74	-18.44	-2315.97	47.44	110.43	-2177.22	201.07	1067.82	0.00	0.00	0.00	-2155.53	141.13	1413.16	-2251.15	275.59	1391.30	-2370.04	248.67	1393.01	-2318.11	294.54	1369.94	137.25	1151.20	73.64	728.16	1056.41	74.88	0.00
6.23000	-1953.44	250.36	39.11	-1985.31	239.31	45.27	-3975.19	287.72	706.06	-3499.23	330.89	648.47	-2567.32	109.71	18.03	-2606.50	110.21	20.41	-2779.72	181.13	-17.36	-2298.78	47.60	110.20	-2163.80	202.22	1069.05	0.00	0.00	0.00	-2145.10	142.61	1415.20	-2240.12	275.47	1391.74	-2359.28	247.00	1393.92	-2308.24	293.61	1370.82	139.49	1150.11	74.56	727.76	1056.17	74.72	0.00
6.24000	-1944.55	250.28	33.11	-1983.64	238.02	43.10	-3954.36	287.96	702.75	-3484.09	331.72	646.27	-2564.10	108.54	16.33	-2615.36	110.82	17.71	-2753.03	178.49	-16.27	-2281.53	47.77	109.97	-2150.22	203.33	1070.68	0.00	0.00	0.00	-2134.42	144.09	1417.42	-2229.02	275.33	1392.20	-2348.46	245.30	1394.85	-2298.33	292.66	1371.71	139.04	1151.36	73.99	727.44	1057.33	74.39	0.00
6.25000	-1956.74	250.65	28.71	-1993.29	239.43	31.58	-3933.27	288.18	699.34	-3468.70	332.52	643.97	-2559.96	107.11	19.24	-2619.56	110.86	16.25	-2726.11	175.84	-15.16	-2264.23	47.95	109.72	-2136.47	204.40	1072.76	0.00	0.00	0.00	-2123.48	145.56	1419.85	-2217.84	275.17	1392.67	-2337.58	243.59	1395.78	-2288.36	291.70	1372.62	133.94	1153.22	72.27	727.95	1056.67	74.80	0.00
6.26000	-1955.36	251.20	26.82	-1985.92	240.27	38.88	-3911.92	288.39	695.85	-3453.05	333.29	641.59	-2587.94	107.91	12.96	-2615.28	110.70	15.64	-2698.96	173.16	-14.04	-2246.87	48.15	109.47	-2122.53	205.42	1075.29	0.00	0.00	0.00	-2112.27	147.03	1422.49	-2206.58	274.98	1393.16	-2326.65	241.86	1396.73	-2278.35	290.72	1373.55	136.29	1152.61	73.09	727.41	1056.53	74.67	0.00
6.27000	-1955.70	252.60	29.65	-1986.83	241.64	37.55	-3890.32	288.60	692.26	-3437.15	334.03	639.13	-2550.29	108.50	16.57	-2603.09	109.96	15.75	-2671.58	170.47	-12.90	-2229.47	48.36	109.22	-2098.94	207.18	1078.72	0.00	0.00	0.00	-2101.94	148.67	1424.86	-2195.25	274.77	1393.67	-2315.65	240.10	1397.69	-2268.28	289.74	1374.50	139.12	1152.10	73.71	727.83	1057.26	74.47	0.00
6.28000	-1950.12	250.39	26.24	-1988.61	243.43	36.29	-3868.46	288.79	688.59	-3421.00	334.75	636.57	-2564.43	105.88	11.43	-2574.77	109.98	18.92	-2643.97	167.75	-11.76	-2212.00	48.58	108.95	-2093.38	208.09	1081.36	0.00	0.00	0.00	-2089.53	149.67	1427.16	-2183.83	274.54	1394.20	-2304.60	238.33	1398.66	-2258.16	288.73	1375.47	139.38	1151.05	74.10	727.53	1055.95	75.04	0.00
6.29000	-1956.59	253.38	27.96	-1987.29	242.33	36.31	-3846.34	288.97	684.82	-3404.59	335.43	633.92	-2548.69	102.87	10.12	-2564.12	108.09	20.79	-2616.12	165.02	-10.60	-2194.49	48.81	108.68	-2084.24	209.21	1083.69	0.00	0.00	0.00	-2083.94	151.44	1429.96	-2172.34	274.28	1394.75	-2293.50	236.53	1399.64	-2247.99	287.72	1376.46	139.09	1150.60	74.12	728.01	1056.17	75.10	0.00
6.30000	-1956.18	253.02	27.76	-1987.35	242.10	36.21	-3823.96	289.14	680.95	-3387.92	336.08	631.19	-2526.01	101.94	14.58	-2565.62	107.75	23.33	-2588.05	162.26	-9.42	-2176.92	49.06	108.41	-2078.01	209.98	1085.35	0.00	0.00	0.00	-2080.42	152.15	1432.89	-2160.77	274.00	1395.32	-2282.33	234.71	1400.63	-2237.77	286.69	1377.47	139.04	1150.60	74.17	727.03	1057.24	74.54	0.00
6.31000	-1955.62	252.34	27.70	-1986.78	241.60	36.10	-3801.31	289.30	677.00	-3370.99	336.71	628.37	-2532.85	103.60	14.97	-2539.51	108.53	30.51	-2559.73	159.49	-8.24	-2159.30	49.32	108.12	-2059.82	211.34	1087.73	0.00	0.00	0.00	-2062.00	153.43	1434.96	-2149.11	273.70	1395.91	-2271.11	232.86	1401.64	-2227.50	285.65	1378.50	139.59	1150.35	74.27	728.04	1057.00	74.81	0.00
6.32000	-1955.64	252.39	27.17	-1985.31	240.46	36.57	-3778.40	289.45	672.95	-3353.79	337.30	625.45	-2488.34	103.37	23.34	-2523.78	109.87	35.18	-2531.19	156.69	-7.04	-2141.62	49.60	107.83	-2047.86	211.46	1090.70	0.00	0.00	0.00	-2048.40	155.41	1436.98	-2137.38	273.37	1396.52	-2259.83	231.00	1402.66	-2217.18	284.60	1379.55	139.25	1152.52	73.61	728.55	1056.77	74.96	0.00
6.33000	-1956.26	253.07	26.47	-1973.99	241.58	30.18	-3755.23	289.59	668.81	-3336.34	337.86	622.45	-2471.05	105.29	25.80	-2493.71	110.58	40.61	-2502.41	153.87	-5.82	-2123.89	49.88	107.53	-2027.70	211.45	1093.31	0.00	0.00	0.00	-2039.87	156.02	1439.50	-2125.57	273.02	1397.14	-2248.49	229.11	1403.69	-2206.80	283.53	1380.62	138.30	1152.59	73.39	727.58	1056.16	74.93	0.00
6.34000	-1955.23	252.18	26.63	-1986.06	241.59	35.39	-3731.79	289.72	664.58	-3318.62	338.39	619.35	-2437.88	105.49	27.94	-2464.54	111.07	43.93	-2473.39	151.03	-4.59	-2106.11	50.18	107.23	-2028.31	211.84	1094.41	0.00	0.00	0.00	-2028.80	156.01	1441.30	-2113.67	272.64	1397.79	-2237.10	227.21	1404.73	-2196.37	282.45	1381.71	141.07	1151.60	74.37	726.96	1056.61	74.72	0.00
6.35000	-1956.11	253.00	25.97	-1986.82	242.34	35.02	-3708.09	289.83	660.24	-3300.63	338.89	616.16	-2410.90	104.05	30.20	-2434.59	110.52	46.67	-2444.13	148.17	-3.35	-2088.28	50.49	106.92	-2016.40	211.74	1096.90	0.00	0.00	0.00	-2015.06	156.63	1443.00	-2101.69	272.24	1398.46	-2225.64	225.28	1405.78	-2185.90	281.36	1382.82	138.48	1151.79	73.84	727.92	1055.76	75.13	0.00
6.36000	-1956.20	253.31	25.59	-1985.86	241.19	35.56	-3684.12	289.94	655.82	-3282.38	339.35	612.88	-2373.25	102.20	32.68	-2400.77	109.60	49.11	-2414.64	145.29	-2.10	-2070.39	50.82	106.60	-1989.89	211.49	1099.24	0.00	0.00	0.00	-2000.13	157.26	1444.88	-2089.63	271.81	1399.14	-2214.13	223.32	1406.85	-2175.36	280.25	1383.95	134.82	1153.50	72.67	729.89	1056.56	75.27	0.00
6.37000	-1956.33	253.48	25.20	-1986.14	241.85	35.11	-3659.88	290.03	651.29	-3263.85	339.78	609.51	-2361.98	102.55	31.85	-2365.19	108.30	51.12	-2384.91	142.39	-0.83	-2052.45	51.16	106.27	-1987.19	210.31	1101.15	0.00	0.00	0.00	-1987.50	157.89	1447.10	-2077.48	271.36	1399.85	-2202.56	221.35	1407.93	-2164.78	279.13	1385.11	136.82	1153.61	73.16	729.21	1056.34	75.17	0.00
6.38000	-1955.95	253.14	25.20	-1985.90	241.83	35.06	-3635.37	290.11	646.68	-3245.06	340.18	606.04	-2336.48	100.65	29.62	-2336.98	107.26	50.61	-2354.94	139.47	0.45	-2034.46	51.51	105.94	-1981.00	210.66	1102.44	0.00	0.00	0.00	-1977.35	157.30	1449.53	-2065.25	270.88	1400.58	-2190.93	219.35	1409.02	-2154.14	278.00	1386.28	141.66	1151.87	74.32	727.98	1057.03	74.78	0.00
6.39000	-1955.88	253.28	24.95	-1983.91	239.90	35.53	-3610.59	290.18	641.96	-3225.99	340.54	602.48	-2281.55	99.54	32.37	-2307.24	106.70	49.99	-2324.72	136.53	1.75	-2016.41	51.88	105.60	-1960.43	209.30	1104.29	0.00	0.00	0.00	-1971.18	157.65	1451.10	-2052.93	270.38	1401.33	-2179.24	217.33	1410.13	-2143.45	276.85	1387.47	140.30	1151.44	74.21	728.11	1057.13	74.80	0.00
6.40000	-1956.17	253.59	24.52	-1986.64	242.38	34.36	-3585.53	290.23	637.15	-3206.64	340.87	598.83	-2252.12	99.37	31.79	-2279.52	105.12	47.96	-2294.27	133.56	3.06	-1998.31	52.25	105.25	-1960.58	209.08	1106.15	0.00	0.00	0.00	-1957.49	157.71	1452.55	-2040.53	269.85	1402.10	-2167.49	215.29	1411.24	-2132.71	275.69	1388.69	140.34	1150.35	74.55	727.85	1056.84	74.80	0.00
6.41000	-1955.78	253.28	24.50	-1984.46	240.27	35.28	-3560.21	290.28	632.23	-3187.02	341.16	595.07	-2219.73	98.87	29.97	-2256.16	105.28	44.19	-2263.58	130.58	4.38	-1980.16	52.65	104.90	-1944.55	209.70	1107.14	0.00	0.00	0.00	-1943.99	157.25	1453.97	-2028.04	269.30	1402.89	-2155.68	213.22	1412.37	-2121.92	274.51	1389.92	137.79	1151.21	73.84	728.30	1056.92	74.80	0.00
6.42000	-1955.03	252.70	24.54	-1985.11	241.28	34.71	-3534.60	290.31	627.22	-3167.12	341.42	591.23	-2185.01	99.26	28.38	-2209.74	105.16	44.96	-2232.64	127.57	5.72	-1961.95	53.05	104.54	-1939.76	208.95	1107.66	0.00	0.00	0.00	-1934.27	156.20	1455.77	-2015.47	268.72	1403.70	-2143.81	211.13	1413.51	-2111.07	273.32	1391.18	137.91	1152.27	73.26	726.63	1056.72	74.63	0.00
6.43000	-1956.15	254.14	23.65	-1985.36	242.01	34.19	-3508.73	290.33	622.11	-3146.94	341.64	587.28	-2121.76	99.46	31.04	-2163.46	104.56	45.32	-2201.46	124.55	7.07	-1943.69	53.47	104.17	-1928.02	208.19	1108.96	0.00	0.00	0.00	-1932.04	156.30	1457.60	-2002.80	268.12	1404.53	-2131.89	209.02	1414.67	-2100.16	272.12	1392.46	139.35	1151.23	73.86	728.21	1056.74	74.91	0.00
6.44000	-1955.39	253.56	23.78	-1985.44	242.07	33.95	-3482.57	290.34	616.90	-3126.47	341.82	583.24	-2095.53	99.73	28.59	-2125.88	103.87	43.83	-2170.03	121.50	8.44	-1925.38	53.91	103.79	-1920.20	208.40	1109.54	0.00	0.00	0.00	-1922.45	155.65	1458.35	-1990.05	267.49	1405.39	-2119.90	206.89	1415.83	-2089.21	270.90	1393.76	137.35	1151.38	73.43	727.29	1056.97	74.51	0.00
6.45000	-1956.56	254.99	22.99	-1985.79	242.76	33.58	-3456.14	290.33	611.60	-3105.73	341.97	579.11	-2035.16	100.26	31.57	-2085.92	103.13	41.66	-2138.36	118.43	9.82	-1907.02	54.35	103.41	-1912.13	207.39	1110.37	0.00	0.00	0.00	-1912.83	156.37	1463.09	-1977.22	266.83	1406.26	-2107.85	204.73	1417.01	-2078.20	269.67	1395.08	137.26	1151.82	73.52	728.41	1055.84	75.26	0.00
6.46000	-1956.35	255.15	22.86	-1986.29	243.33	33.42	-3429.43	290.31	606.19	-3084.70	342.08	574.87	-2016.19	99.11	27.27	-2048.60	101.82	40.39	-2106.45	115.33	11.21	-1888.61	54.81	103.02	-1896.29	207.09	1111.21	0.00	0.00	0.00	-1898.60	156.70	1467.91	-1964.29	266.15	1407.16	-2095.75	202.55	1418.21	-2067.13	268.42	1396.42	138.43	1151.29	73.91	728.44	1056.57	75.05	0.00
6.47000	-1955.77	254.44	23.18	-1987.53	244.46	33.07	-3402.44	290.28	600.67	-3063.38	342.15	570.54	-1981.66	96.69	25.71	-2000.49	100.32	41.14	-2074.29	112.22	12.62	-1870.14	55.29	102.62	-1868.21	207.34	1111.62	0.00	0.00	0.00	-1885.10	155.70	1469.87	-1951.27	265.43	1408.08	-2083.58	200.35	1419.41	-2056.02	267.16	1397.78	139.26	1151.07	74.24	727.42	1056.95	74.58	0.00
6.48000	-1969.12	248.01	20.35	-1995.73	241.19	28.29	-3375.17	290.24	595.06	-3041.78	342.18	566.10	-1951.66	93.82	22.76	-1951.14	99.10	43.35	-2041.88	109.09	14.05	-1851.62	55.78	102.21	-1864.02	206.35	1111.16	0.00	0.00	0.00	-1872.26	154.97	1469.61	-1938.17	264.70	1409.02	-2071.36	198.12	1420.63	-2044.84	265.89	1399.17	139.03	1150.34	74.09	729.71	1056.99	75.04	0.00
6.49000	-1966.42	248.25	20.45	-1990.29	240.86	29.05	-3347.62	290.18	589.35	-3019.88	342.17	561.57	-1896.57	92.45	24.07	-1908.02	97.16	44.40	-2009.22	105.93	15.48	-1833.05	56.28	101.80	-1859.08	206.45	1110.60	0.00	0.00	0.00	-1862.34	154.33	1469.60	-1924.97	263.93	1409.98	-2059.07	195.87	1421.86	-2033.62	264.60	1400.58	137.77	1151.10	73.73	728.53	1056.66	75.04	0.00
6.50000	-1963.12	248.18	20.66	-1989.62	240.43	28.22	-3319.78	290.11	583.53	-2997.69	342.12	556.94	-1853.43	82.90	35.49	-1874.27	89.19	48.11	-1976.31	102.75	16.93	-1814.43	56.80	101.38	-1850.52	206.24	1109.64	0.00	0.00	0.00	-1848.97	154.17	1469.18	-1911.68	263.14	1410.97	-2046.72	193.60	1423.10	-2022.33	263.29	1402.01	139.14	1152.52	73.70	726.94	1057.73	74.39	0.00
6.51000	-1958.49	247.21	21.35	-1976.47	239.36	21.56	-3291.66	290.02	577.61	-2975.21	342.04	552.20	-1813.16	78.20	38.97	-1826.92	85.57	50.60	-1943.16	99.55	18.40	-1795.75	57.33	100.95	-1841.86	205.72	1108.88	0.00	0.00	0.00	-1838.12	153.42	1468.46	-1898.30	262.32	1411.98	-2034.31	191.30	1424.36	-2011.00	261.98	1403.46	138.82	1151.00	73.97	729.14	1057.18	75.00	0.00
6.52000	-1949.86	235.08	15.14	-1983.28	242.40	18.32	-3263.25	289.92	571.58	-2952.44	341.91	547.37	-1769.11	73.94	44.12	-1798.52	81.02	50.42	-1909.75	96.33	19.88	-1777.02	57.87	100.51	-1819.08	205.30	1108.07	0.00	0.00	0.00	-1826.61	152.80	1467.70	-1884.83	261.48	1413.01	-2021.85	188.98	1425.63	-1999.60	260.64	1404.94	137.72	1152.01	73.49	730.50	1056.05	75.66	0.00
6.53000	-1955.62	234.77	9.01	-1972.08	244.39	21.15	-3234.56	289.81	565.45	-2929.36	341.74	542.43	-1718.91	68.72	51.71	-1759.41	77.36	52.79	-1876.09	93.08	21.38	-1758.24	58.43	100.07	-1810.10	205.07	1106.63	0.00	0.00	0.00	-1816.42	152.62	1466.79	-1871.26	260.60	1414.06	-2009.32	186.63	1426.91	-1988.16	259.30	1406.43	138.53	1152.05	73.66	728.59	1056.07	75.26	0.00
6.54000	-1960.54	243.00	9.87	-1976.70	242.79	19.37	-3205.57	289.69	559.22	-2905.99	341.53	537.39	-1688.33	70.72	57.87	-1719.09	73.07	56.94	-1842.18	89.82	22.89	-1739.41	59.01	99.62	-1813.37	204.98	1104.55	0.00	0.00	0.00	-1805.70	151.76	1465.63	-1857.61	259.70	1415.14	-1996.72	184.26	1428.21	-1976.65	257.94	1407.95	138.34	1152.10	73.62	726.97	1056.19	75.01	0.00
6.55000	-1940.18	240.52	13.70	-1986.76	244.87	26.53	-3176.30	289.55	552.88	-2882.32	341.28	532.25	-1640.75	67.80	66.65	-1680.37	69.18	61.77	-1808.02	86.53	24.41	-1720.53	59.59	99.16	-1793.70	204.34	1102.82	0.00	0.00	0.00	-1797.05	151.33	1464.59	-1843.85	258.77	1416.24	-1984.07	181.87	1429.52	-1965.10	256.56	1409.49	136.39	1152.83	73.23	728.56	1056.74	75.06	0.00
6.56000	-1955.80	254.52	22.21	-1976.04	244.38	28.29	-3146.74	289.39	546.43	-2858.35	340.98	527.01	-1606.93	65.09	74.69	-1638.66	65.20	64.86	-1773.60	83.22	25.95	-1701.60	60.19	98.69	-1783.34	205.47	1100.45	0.00	0.00	0.00	-1785.94	150.60	1462.88	-1830.01	257.81	1417.36	-1971.36	179.45	1430.84	-1953.48	255.17	1411.06	138.87	1151.84	74.10	727.69	1056.92	74.63	0.00
6.57000	-1954.63	253.44	22.40	-1984.10	242.76	33.08	-3116.89	289.23	539.88	-2834.08	340.64	521.66	-1571.03	59.52	84.07	-1600.17	61.87	68.14	-1738.92	79.88	27.50	-1682.61	60.81	98.22	-1768.88	204.53	1098.35	0.00	0.00	0.00	-1772.00	149.51	1460.89	-1816.06	256.82	1418.51	-1958.58	177.01	1432.17	-1941.81	253.76	1412.65	139.61	1151.34	74.48	727.38	1057.15	74.44	0.00
6.58000	-1955.11	254.13	21.85	-1985.22	243.88	32.61	-3086.74	289.05	533.22	-2809.49	340.26	516.20	-1536.71	56.24	93.46	-1564.75	59.18	71.53	-1699.02	74.00	27.34	-1663.57	61.44	97.73	-1749.15	204.31	1096.37	0.00	0.00	0.00	-1758.42	148.61	1458.97	-1802.02	255.81	1419.68	-1945.75	174.55	1433.52	-1930.08	252.34	1414.26	145.06	1148.43	75.18	727.04	1057.04	74.61	0.00
6.59000	-1955.29	254.35	21.59	-1985.92	244.62	32.04	-3056.30	288.85	526.46	-2784.61	339.83	510.65	-1503.02	54.30	103.01	-1532.26	57.12	74.94	-1665.14	72.61	26.68	-1644.48	62.09	97.24	-1732.53	204.47	1093.82	0.00	0.00	0.00	-1749.43	147.74	1457.16	-1787.89	254.76	1420.87	-1932.85	172.06	1434.89	-1918.30	250.91	1415.89	142.16	1152.25	73.56	726.05	1057.01	74.54	0.00
6.60000	-1954.51	253.50	21.87	-1985.57	244.53	26.62	-3025.57	288.64	519.58	-2759.41	339.36	504.98	-1473.26	52.96	112.19	-1502.56	55.66	78.30	-1631.13	69.18	27.77	-1625.34	62.75	96.75	-1732.70	203.98	1090.90	0.00	0.00	0.00	-1737.40	146.91	1455.03	-1773.66	253.69	1422.09	-1919.89	169.54	1436.26	-1906.46	249.45	1417.55	140.26	1151.87	73.78	727.26	1056.78	74.66	0.00
6.61000	-1955.39	254.60	21.00	-1985.22	244.13	26.36	-2994.54	288.41	512.60	-2733.91	338.85	499.21	-1443.53	54.05	122.16	-1475.51	54.78	81.51	-1596.18	62.82	32.08	-1606.15	63.42	96.24	-1721.72	203.10	1088.54	0.00	0.00	0.00	-1724.87	145.76	1452.86	-1759.33	252.59	1423.33	-1906.87	167.01	1437.65	-1894.56	247.99	1419.23	141.84	1151.10	74.46	727.34	1056.21	74.77	0.00
6.62000	-1960.98	253.46	16.46	-1987.14	243.49	26.18	-2963.22	288.17	505.51	-2708.09	338.29	493.33	-1417.49	52.63	130.67	-1450.95	54.47	84.50	-1565.67	59.52	35.44	-1586.91	64.11	95.73	-1710.00	203.34	1085.86	0.00	0.00	0.00	-1714.66	144.55	1450.96	-1744.90	251.46	1424.60	-1893.78	164.44	1439.05	-1882.61	246.51	1420.93	140.71	1150.46	74.39	727.42	1056.76	74.66	0.00
6.63000	-1969.91	254.25	14.41	-1995.63	245.19	23.55	-2931.59	287.92	498.31	-2681.96	337.68	487.35	-1395.31	54.39	137.28	-1428.75	54.72	87.17	-1538.84	57.79	38.79	-1567.61	64.82	95.20	-1701.69	201.51	1083.34	0.00	0.00	0.00	-1702.15	142.83	1448.98	-1730.38	250.30	1425.89	-1880.63	161.85	1440.47	-1870.60	245.01	1422.66	139.29	1151.45	74.01	728.93	1056.33	75.12	0.00
6.64000	-1954.71	254.35	20.41	-2017.32	245.20	18.41	-2899.67	287.65	491.00	-2655.51	337.02	481.26	-1373.28	54.92	143.46	-1408.76	55.50	89.45	-1516.78	58.52	40.26	-1545.60	64.75	96.22	-1680.72	198.93	1087.31	0.00	0.00	0.00	-1691.29	141.51	1447.22	-1715.75	249.11	1427.21	-1867.42	159.24	1441.90	-1858.53	243.50	1424.41	137.31	1153.22	73.24	729.36	1056.67	74.98	0.00
6.65000	-1955.00	254.76	19.98	-1985.02	244.71	31.57	-2867.45	287.36	483.58	-2628.75	336.32	475.06	-1353.48	57.52	147.76	-1390.83	56.79	91.24	-1494.54	57.03	42.56	-1525.91	63.98	97.24	-1661.16	198.49	1085.97	0.00	0.00	0.00	-1681.70	140.32	1445.68	-1701.03	247.89	1428.55	-1854.15	156.60	1443.34	-1846.41	241.97	1426.18	136.69	1152.33	73.52	728.78	1057.62	74.64	0.00
6.66000	-1955.10	255.19	19.54	-1983.93	244.65	31.70	-2834.92	287.06	476.04	-2601.67	335.58	468.75	-1337.40	60.40	148.50	-1374.83	58.58	92.47	-1477.50	58.52	42.42	-1509.39	64.99	96.94	-1650.49	197.27	1083.68	0.00	0.00	0.00	-1669.73	138.84	1444.63	-1686.20	246.64	1429.91	-1840.82	153.94	1444.80	-1834.22	240.43	1427.98	138.01	1151.33	73.94	727.66	1056.53	74.69	0.00
6.67000	-1954.83	255.37	19.18	-1983.16	244.55	31.49	-2802.09	286.75	468.40	-2574.27	334.78	462.33	-1324.90	64.88	146.38	-1360.61	60.86	93.05	-1464.63	61.70	39.75	-1494.66	65.76	95.74	-1635.97	195.35	1082.23	0.00	0.00	0.00	-1654.88	137.05	1443.26	-1671.28	245.36	1431.30	-1827.42	151.25	1446.27	-1821.98	238.87	1429.80	138.07	1150.29	74.15	727.53	1056.16	74.84	0.00
6.68000	-1954.01	254.72	19.21	-1984.26	246.34	30.51	-2768.96	286.42	460.64	-2546.55	333.94	455.80	-1312.66	69.07	142.87	-1348.02	63.59	92.89	-1456.31	67.62	34.85	-1482.75	67.53	93.20	-1622.05	193.95	1080.57	0.00	0.00	0.00	-1640.84	135.14	1442.45	-1656.25	244.05	1432.71	-1813.96	148.54	1447.75	-1809.68	237.30	1431.65	138.06	1152.98	73.18	728.18	1056.30	75.03	0.00
6.69000	-1953.74	254.79	19.01	-1989.87	246.48	23.98	-2735.53	286.07	452.77	-2518.50	333.04	449.16	-1302.43	71.63	137.04	-1336.92	66.77	91.92	-1448.81	71.56	30.24	-1473.99	70.49	89.48	-1608.46	192.62	1079.30	0.00	0.00	0.00	-1625.44	133.32	1441.68	-1641.12	242.71	1434.16	-1800.43	145.80	1449.25	-1797.33	235.71	1433.52	137.93	1151.49	73.64	727.13	1055.83	75.13	0.00
6.70000	-1954.69	256.10	18.14	-1980.10	246.58	25.36	-2701.79	285.71	444.79	-2490.13	332.10	442.41	-1296.51	74.81	128.33	-1327.17	70.38	90.04	-1444.19	76.85	24.47	-1467.71	73.67	84.70	-1594.33	193.26	1078.17	0.00	0.00	0.00	-1614.52	131.11	1441.36	-1625.89	241.34	1435.62	-1786.84	143.04	1450.76	-1784.91	234.11	1435.41	137.89	1152.43	73.34	726.78	1056.83	74.48	0.00
6.71000	-1954.06	255.81	18.20	-1982.24	245.64	25.40	-2667.74	285.33	436.70	-2461.43	331.11	435.54	-1291.08	80.45	118.85	-1318.62	74.40	87.17	-1442.87	83.61	19.71	-1458.28	76.90	80.72	-1574.89	191.77	1077.42	0.00	0.00	0.00	-1603.36	129.08	1441.29	-1610.56	239.93	1437.11	-1773.19	140.25	1452.28	-1772.44	232.48	1437.33	139.70	1152.27	73.86	727.23	1056.75	74.84	0.00
6.72000	-1953.06	255.06	18.39	-1985.67	246.50	24.31	-2633.38	284.94	428.49	-2432.41	330.06	428.57	-1287.14	86.40	108.23	-1311.13	78.81	83.22	-1442.21	87.15	16.65	-1451.98	80.05	77.78	-1563.05	189.87	1076.91	0.00	0.00	0.00	-1589.57	126.87	1441.07	-1599.94	237.71	1436.52	-1759.47	137.44	1453.82	-1759.90	230.85	1439.27	140.88	1150.13	74.67	727.22	1055.92	75.15	0.00
6.73000	-1958.10	254.73	14.36	-1982.95	246.73	24.89	-2598.71	284.53	420.16	-2403.05	328.97	421.48	-1279.73	93.67	98.43	-1304.55	83.59	78.12	-1440.82	89.79	15.65	-1448.07	83.07	75.70	-1552.27	187.62	1076.70	0.00	0.00	0.00	-1576.81	124.54	1441.11	-1587.18	235.21	1436.49	-1745.69	134.60	1455.38	-1747.31	229.20	1441.24	139.96	1151.07	74.14	725.74	1056.76	74.33	0.00
6.74000	-1957.46	254.96	14.32	-1979.92	245.85	24.80	-2563.74	284.10	411.72	-2373.37	327.82	414.28	-1269.73	97.53	83.93	-1298.74	88.73	71.78	-1440.21	93.53	14.74	-1445.80	85.91	74.29	-1533.45	185.26	1077.10	0.00	0.00	0.00	-1564.57	122.60	1441.53	-1564.05	233.39	1436.39	-1731.85	131.73	1456.94	-1734.66	227.53	1443.23	137.59	1152.19	73.49	728.05	1057.06	74.55	0.00
6.75000	-1958.99	254.90	14.02	-1990.42	244.66	23.37	-2528.45	283.66	403.17	-2343.35	326.63	406.97	-1265.81	101.34	69.53	-1293.56	94.21	64.11	-1438.87	93.18	15.13	-1444.46	88.51	73.35	-1521.39	182.57	1077.81	0.00	0.00	0.00	-1549.95	120.33	1442.32	-1551.32	237.91	1442.35	-1717.94	128.84	1458.53	-1721.95	225.85	1445.25	139.22	1153.10	73.52	727.66	1057.00	74.63	0.00
6.76000	-1953.92	254.32	15.32	-1981.00	246.38	29.41	-2492.85	283.20	394.49	-2312.99	325.38	399.54	-1264.70	104.28	56.26	-1288.86	100.01	55.03	-1438.50	93.71	16.93	-1443.30	90.80	72.69	-1505.79	179.56	1079.16	0.00	0.00	0.00	-1538.94	117.80	1443.72	-1537.37	237.01	1444.62	-1703.97	125.92	1460.12	-1709.18	224.15	1447.29	139.50	1154.50	73.22	726.97	1057.04	74.54	0.00
6.77000	-1952.97	256.15	17.55	-1984.74	244.57	24.36	-2456.94	282.72	385.71	-2282.30	324.08	392.00	-1261.47	107.81	46.98	-1285.50	105.34	46.73	-1438.75	95.50	17.88	-1441.58	92.74	72.12	-1489.97	177.51	1080.77	0.00	0.00	0.00	-1523.72	115.71	1445.16	-1525.19	234.44	1446.04	-1689.93	122.98	1461.73	-1696.35	222.43	1449.36	138.37	1158.53	72.20	728.62	1056.81	74.91	0.00
6.78000	-1952.02	255.77	17.85	-1974.91	243.53	25.99	-2420.71	282.23	376.80	-2251.27	322.72	384.34	-1253.71	108.46	42.14	-1283.21	106.60	43.72	-1438.02	96.11	19.22	-1438.57	94.27	71.46	-1475.65	174.60	1082.97	0.00	0.00	0.00	-1510.34	113.17	1446.88	-1512.44	231.96	1447.68	-1675.83	120.01	1463.35	-1683.47	220.70	1451.45	140.08	1153.63	73.93	729.31	1056.88	75.05	0.00
6.79000	-1950.58	255.62	17.83	-1969.87	243.54	26.68	-2384.16	281.72	367.78	-2219.90	321.31	376.56	-1249.43	107.91	37.97	-1280.52	112.17	39.84	-1438.22	97.28	19.81	-1432.20	96.04	70.14	-1460.16	171.57	1085.25	0.00	0.00	0.00	-1498.55	111.06	1449.05	-1499.89	229.53	1449.78	-1662.73	116.91	1464.55	-1670.52	218.95	1453.57	138.66	1152.53	73.80	728.46	1056.92	74.89	0.00
6.80000	-1947.37	255.92	14.36	-1963.19	243.20	27.18	-2347.30	281.19	358.64	-2188.19	319.85	368.67	-1244.11	107.40	35.19	-1278.99	117.00	39.03	-1437.19	97.00	20.60	-1430.79	96.93	69.94	-1443.97	168.70	1087.85	0.00	0.00	0.00	-1484.43	108.40	1451.42	-1485.30	226.92	1452.02	-1649.70	114.35	1465.92	-1657.51	217.19	1455.71	137.55	1151.38	73.68	726.84	1056.79	74.43	0.00
6.81000	-1947.45	258.44	11.12	-1960.24	244.43	26.86	-2310.12	280.65	349.37	-2156.14	318.33	360.66	-1245.51	107.16	32.57	-1277.50	119.15	38.30	-1437.16	97.39	20.88	-1430.17	97.19	69.75	-1432.03	165.70	1090.20	0.00	0.00	0.00	-1471.89	106.02	1453.85	-1473.51	224.40	1454.43	-1638.30	113.14	1467.54	-1644.44	215.40	1457.88	139.19	1152.04	73.79	727.12	1056.81	74.42	0.00
6.82000	-1935.28	260.07	11.10	-1945.94	244.90	28.57	-2272.62	280.09	339.99	-2123.74	316.76	352.53	-1244.90	107.45	30.56	-1277.18	119.67	37.70	-1437.18	97.60	20.86	-1429.97	97.36	69.83	-1418.71	162.33	1092.68	0.00	0.00	0.00	-1459.34	103.77	1456.41	-1462.29	221.49	1457.10	-1624.53	109.45	1469.15	-1631.31	213.61	1460.07	138.65	1150.75	73.89	727.93	1057.31	74.54	0.00
6.83000	-1931.88	262.37	7.66	-1929.48	246.22	30.71	-2234.80	279.51	330.49	-2090.99	315.13	344.29	-1244.15	108.02	29.74	-1276.92	120.23	37.54	-1436.83	97.19	21.07	-1429.56	96.99	70.09	-1405.12	159.10	1095.02	0.00	0.00	0.00	-1447.87	101.40	1458.96	-1451.03	219.11	1459.71	-1611.84	106.66	1470.39	-1618.12	211.79	1462.29	137.64	1151.19	73.67	726.85	1057.57	74.25	0.00
6.84000	-1921.84	262.52	3.38	-1913.80	249.67	30.62	-2196.66	278.92	320.88	-2057.90	313.44	335.92	-1242.10	108.21	29.22	-1277.10	119.76	37.07	-1436.89	97.31	21.07	-1429.56	97.29	69.93	-1391.09	156.35	1097.19	0.00	0.00	0.00	-1436.45	98.74	1461.57	-1438.19	216.61	1462.36	-1598.85	103.63	1471.87	-1604.87	209.96	1464.54	140.13	1150.31	74.49	727.58	1056.45	74.71	0.00
6.85000	-1910.00	264.38	2.93	-1897.27	249.88	34.74	-2158.19	278.30	311.13	-2024.45	311.70	327.44	-1244.08	108.01	28.01	-1277.65	119.05	36.37	-1436.92	97.25	20.94	-1429.55	97.27	69.96	-1377.45	154.12	1099.46	0.00	0.00	0.00	-1422.70	96.56	1464.14	-1425.28	214.15	1465.10	-1586.43	101.41	1473.94	-1591.56	208.12	1466.81	135.11	1152.96	72.87	729.10	1056.87	74.97	0.00
6.86000	-1890.90	265.53	7.80	-1870.41	248.04	43.55	-2119.41	277.67	301.27	-1990.66	309.90	318.84	-1238.35	107.99	29.64	-1277.04	119.75	36.42	-1437.41	97.81	20.79	-1429.44	97.02	70.02	-1364.15	151.75	1101.54	0.00	0.00	0.00	-1411.93	94.45	1466.71	-1413.12	211.68	1467.78	-1572.92	98.22	1475.32	-1578.18	206.25	1469.11	140.57	1151.80	74.04	727.86	1058.48	74.10	0.00
6.87000	-1865.82	265.40	14.78	-1846.80	249.06	50.50	-2080.29	277.02	291.29	-1956.51	308.05	310.12	-1239.63	108.21	28.21	-1276.28	120.82	36.93	-1437.35	97.44	20.91	-1429.39	97.17	69.77	-1352.47	150.42	1103.42	0.00	0.00	0.00	-1395.64	92.30	1468.90	-1400.47	209.34	1470.46	-1559.73	95.22	1477.11	-1564.75	204.37	1471.43	139.62	1151.48	74.34	728.30	1057.34	74.69	0.00
6.88000	-1839.17	264.63	20.39	-1810.34	249.99	57.65	-2040.85	276.36	281.18	-1922.01	306.13	301.27	-1236.86	108.79	28.62	-1277.33	119.15	36.02	-1437.09	97.28	21.11	-1429.11	96.79	69.77	-1340.95	148.73	1105.66	0.00	0.00	0.00	-1382.48	90.25	1471.15	-1387.48	207.32	1473.00	-1546.64	92.01	1479.30	-1551.26	202.48	1473.78	137.59	1152.36	73.27	727.11	1056.57	74.77	0.00
6.89000	-1802.86	263.25	26.28	-1784.43	248.90	61.86	-2001.09	275.67	270.95	-1887.15	304.16	292.31	-1237.86	108.42	28.54	-1278.59	111.93	37.10	-1437.28	97.66	20.73	-1430.09	98.00	69.24	-1328.93	148.30	1107.80	0.00	0.00	0.00	-1371.65	88.24	1473.56	-1375.26	205.33	1475.65	-1534.14	89.82	1481.29	-1538.61	200.30	1476.07	137.58	1151.79	73.30	727.44	1057.14	74.76	0.00
6.90000	-1768.96	263.58	29.24	-1753.74	247.07	65.82	-1960.99	274.97	260.60	-1851.93	302.12	283.22	-1241.01	107.91	27.59	-1278.71	111.47	37.30	-1436.73	97.09	21.06	-1429.97	97.85	69.37	-1316.16	148.22	1109.93	0.00	0.00	0.00	-1360.97	86.27	1476.03	-1362.29	203.35	1478.31	-1522.14	88.60	1483.34	-1526.48	198.07	1478.71	138.97	1150.38	74.19	726.50	1057.16	74.54	0.00
6.91000	-1733.25	263.35	31.36	-1720.42	246.25	67.84	-1920.57	274.25	250.12	-1816.35	300.03	274.01	-1243.30	108.01	26.92	-1278.78	110.83	37.34	-1436.48	96.59	21.21	-1429.31	97.13	69.83	-1302.55	148.79	1112.17	0.00	0.00	0.00	-1346.09	84.53	1478.32	-1349.08	201.81	1480.83	-1509.11	85.68	1485.45	-1513.78	196.59	1481.00	137.91	1152.55	73.44	728.28	1055.29	75.56	0.00
6.92000	-1699.51	262.82	31.21	-1683.19	246.02	68.10	-1879.81	273.51	239.52	-1780.41	297.88	264.67	-1241.91	107.70	27.71	-1278.47	110.34	37.63	-1436.65	96.69	21.24	-1429.44	97.35	69.93	-1291.78	148.64	1114.22	0.00	0.00	0.00	-1332.66	82.81	1480.34	-1338.70	200.07	1483.48	-1498.49	86.22	1487.49	-1501.23	195.34	1483.17	139.84	1151.35	74.24	727.17	1056.58	74.68	0.00
6.93000	-1661.79	262.76	30.75	-1651.88	245.98	66.83	-1838.72	272.75	228.79	-1744.11	295.67	255.22	-1239.25	107.83	28.09	-1277.71	110.07	38.33	-1437.11	97.47	20.85	-1429.88	98.02	69.89	-1282.30	148.57	1116.29	0.00	0.00	0.00	-1321.20	81.35	1482.45	-1325.19	198.49	1485.77	-1485.34	83.95	1489.29	-1489.74	192.75	1485.39	138.49	1151.24	73.96	728.21	1057.11	74.68	0.00
6.94000	-1627.02	260.86	29.56	-1617.82	244.82	65.74	-1797.30	271.97	217.94	-1707.44	293.39	245.63	-1244.33	107.75	27.10	-1278.10	110.13	37.85	-1436.07	96.21	21.36	-1429.27	97.34	70.45	-1266.13	148.91	1118.23	0.00	0.00	0.00	-1311.27	79.85	1484.51	-1311.43	197.09	1487.91	-1473.61	82.30	1490.93	-1477.26	191.83	1487.48	139.43	1151.57	74.41	729.17	1056.35	75.09	0.00
6.95000	-1584.96	259.30	30.13	-1575.01	243.12	64.86	-1755.55	271.18	206.96	-1670.40	291.06	235.93	-1243.21	107.84	27.12	-1277.41	108.96	38.36	-1436.53	96.92	21.04	-1429.32	97.66	70.69	-1254.85	149.19	1119.91	0.00	0.00	0.00	-1298.60	78.33	1486.31	-1301.05	195.66	1489.98	-1460.89	80.19	1492.40	-1464.85	190.82	1489.07	138.63	1151.31	73.71	727.80	1057.05	74.61	0.00
6.96000	-1521.90	256.62	23.38	-1530.22	243.68	54.50	-1713.46	270.36	195.85	-1633.00	288.66	226.10	-1243.63	108.06	26.59	-1276.94	109.42	38.55	-1436.63	97.25	21.00	-1429.43	98.16	70.90	-1242.28	149.34	1121.58	0.00	0.00	0.00	-1286.92	77.30	1488.02	-1289.74	194.56	1491.80	-1449.82	79.97	1493.76	-1453.21	189.15	1490.53	137.97	1151.36	73.56	728.54	1056.98	74.89	0.00
6.97000	-1495.85	258.33	28.40	-1498.70	248.95	60.22	-1671.04	269.53	184.62	-1595.23	286.20	216.14	-1242.63	108.53	26.76	-1276.79	109.54	38.42	-1436.55	97.64	20.97	-1428.97	97.94	71.65	-1232.07	149.34	1123.02	0.00	0.00	0.00	-1274.50	76.06	1489.56	-1277.43	193.41	1493.41	-1437.10	77.56	1494.85	-1441.57	187.68	1491.80	137.95	1151.17	73.76	727.00	1057.22	74.39	0.00
6.98000	-1449.43	255.03	28.01	-1454.25	245.89	58.37	-1628.27	268.68	173.26	-1557.08	283.68	206.05	-1241.57	108.42	26.98	-1277.74	108.79	37.40	-1436.49	98.02	20.94	-1428.82	98.33	72.10	-1218.97	149.58	1124.18	0.00	0.00	0.00	-1261.68	75.20	1490.86	-1264.89	192.19	1494.83	-1425.53	77.18	1495.47	-1429.48	187.00	1492.70	138.96	1151.19	74.09	728.70	1056.51	74.99	0.00
6.99000	-1407.41	249.25	29.46	-1421.66	240.23	55.57	-1585.17	267.81	161.77	-1518.57	281.09	195.84	-1238.22	108.57	27.52	-1278.11	109.49	36.91	-1436.25	98.23	21.21	-1428.33	98.47	72.78	-1206.73	149.33	1125.08	0.00	0.00	0.00	-1249.94	74.49	1491.96	-1254.41	191.45	1495.92	-1412.92	75.16	1496.48	-1417.96	185.74	1493.46	137.86	1152.95	73.35	729.53	1056.35	75.31	0.00
7.00000	-1365.23	246.23	27.64	-1381.50	237.75	52.57	-1541.73	266.91	150.16	-1479.68	278.44	185.51	-1239.56	108.38	27.23	-1278.95	109.38	35.87	-1436.50	99.30	20.97	-1427.73	98.50	73.52	-1197.59	148.95	1125.56	0.00	0.00	0.00	-1238.97	73.74	1492.91	-1242.04	190.80	1496.74	-1400.66	73.98	1496.99	-1406.28	184.35	1493.90	139.97	1151.49	74.14	728.73	1057.61	74.82	0.00
7.01000	-1321.54	247.26	24.59	-1338.20	235.33	49.91	-1497.95	266.00	138.41	-1440.41	275.73	175.04	-1240.38	108.56	27.06	-1279.21	109.76	35.15	-1434.73	98.18	21.98	-1427.31	99.09	74.10	-1184.49	148.29	1125.82	0.00	0.00	0.00	-1226.76	73.15	1493.56	-1231.48	190.22	1497.47	-1388.33	72.93	1497.29	-1394.58	183.48	1494.16	138.00	1151.44	73.64	728.08	1056.60	75.06	0.00
7.02000	-1280.28	247.97	22.31	-1303.29	234.33	45.49	-1453.83	265.07	126.53	-1406.45	272.15	164.12	-1243.43	108.50	26.36	-1278.77	110.25	34.95	-1435.37	100.13	21.56	-1426.73	99.27	74.79	-1173.19	147.81	1125.86	0.00	0.00	0.00	-1215.29	72.43	1494.05	-1218.73	189.58	1497.73	-1377.65	73.19	1497.29	-1383.43	181.90	1494.06	139.12	1152.12	73.62	728.10	1057.26	74.79	0.00
7.03000	-1233.94	246.97	23.08	-1259.65	232.78	43.58	-1414.54	264.36	114.25	-1372.21	268.59	152.90	-1240.07	108.41	26.84	-1277.08	109.66	35.34	-1435.24	100.87	21.78	-1426.23	99.78	75.62	-1163.96	147.34	1125.61	0.00	0.00	0.00	-1203.10	72.03	1494.24	-1205.94	189.07	1497.64	-1364.89	71.18	1496.92	-1371.51	181.57	1493.62	137.18	1152.31	73.35	729.79	1056.32	75.53	0.00
7.04000	-1191.99	246.34	23.31	-1216.89	231.84	42.24	-1374.88	263.50	102.59	-1337.07	265.17	142.19	-1242.76	107.36	26.46	-1274.69	108.05	36.44	-1434.82	101.34	22.47	-1425.94	100.61	76.14	-1152.86	146.64	1125.04	0.00	0.00	0.00	-1191.70	71.76	1494.19	-1196.07	188.87	1497.48	-1353.91	71.52	1496.77	-1360.15	180.22	1492.94	136.09	1152.83	73.29	727.89	1056.27	75.11	0.00
7.05000	-1143.16	241.78	28.02	-1170.57	229.85	43.31	-1335.27	262.16	90.29	-1300.37	263.56	132.50	-1238.43	107.92	27.82	-1272.83	101.57	38.95	-1433.81	100.95	23.65	-1425.16	100.56	77.16	-1139.33	145.82	1124.18	0.00	0.00	0.00	-1179.23	71.39	1494.00	-1184.97	188.32	1496.97	-1341.84	70.36	1495.97	-1348.70	179.26	1492.08	137.77	1151.55	73.82	728.05	1057.50	74.49	0.00
7.06000	-1098.55	239.69	32.65	-1128.83	227.44	44.24	-1294.83	261.29	78.56	-1262.59	263.12	124.05	-1232.64	106.30	29.64	-1272.36	100.45	39.73	-1433.51	101.31	24.26	-1424.59	100.83	78.08	-1127.83	144.43	1122.95	0.00	0.00	0.00	-1168.66	71.29	1493.63	-1172.33	187.86	1496.10	-1330.39	70.01	1494.84	-1336.74	178.64	1490.85	138.89	1151.33	74.28	727.31	1057.08	74.59	0.00
7.07000	-1054.55	237.53	36.62	-1084.96	226.01	45.92	-1254.79	259.59	66.39	-1226.45	259.65	114.43	-1228.79	104.76	30.41	-1274.66	101.35	38.69	-1432.05	100.04	25.88	-1424.09	101.14	78.91	-1115.80	143.22	1121.51	0.00	0.00	0.00	-1156.21	71.05	1493.04	-1162.41	187.66	1495.27	-1318.77	69.97	1493.87	-1325.31	177.66	1489.42	139.98	1151.64	74.26	727.22	1056.90	74.89	0.00
7.08000	-1011.43	235.12	42.26	-1045.20	222.92	49.37	-1214.12	257.61	55.01	-1187.88	259.64	107.14	-1232.55	105.33	28.28	-1278.40	103.08	36.84	-1432.37	101.42	26.22	-1423.18	101.18	80.01	-1102.97	141.99	1119.89	0.00	0.00	0.00	-1143.71	70.83	1492.20	-1148.92	187.39	1494.24	-1306.42	69.03	1492.39	-1314.23	176.26	1487.85	139.33	1152.78	73.78	728.85	1057.34	74.92	0.00
7.09000	-971.50	230.31	47.16	-1002.82	220.88	54.07	-1170.52	260.03	47.22	-1150.25	257.41	100.17	-1235.87	103.84	27.01	-1280.51	103.96	35.81	-1431.42	100.91	27.22	-1422.71	101.31	81.08	-1092.02	140.93	1118.05	0.00	0.00	0.00	-1131.75	70.83	1491.30	-1137.98	187.22	1493.02	-1293.60	67.48	1490.80	-1302.00	176.26	1485.93	137.63	1152.46	73.26	729.02	1056.71	75.04	0.00
7.10000	-934.73	227.15	54.88	-962.68	217.63	60.31	-1127.70	261.13	42.05	-1112.65	255.84	94.83	-1232.80	105.55	26.37	-1279.58	109.35	34.39	-1430.38	100.13	28.55	-1421.75	100.85	82.26	-1079.63	139.45	1115.95	0.00	0.00	0.00	-1118.91	71.03	1490.08	-1126.81	187.41	1491.62	-1281.42	66.33	1488.85	-1290.38	175.26	1483.92	138.46	1151.61	73.79	728.75	1057.19	74.76	0.00
7.11000	-889.82	224.19	65.34	-923.02	214.58	68.01	-1087.68	258.55	37.49	-1075.34	254.78	91.54	-1237.24	105.94	23.98	-1278.96	109.53	34.34	-1429.93	100.05	29.70	-1421.01	100.72	83.38	-1068.54	138.35	1113.55	0.00	0.00	0.00	-1106.81	71.10	1488.65	-1115.04	187.35	1490.12	-1269.58	66.67	1486.94	-1278.62	174.72	1481.71	136.75	1152.88	73.18	728.18	1056.42	74.97	0.00
7.12000	-851.45	220.10	75.95	-885.06	211.36	76.22	-1049.32	255.52	34.51	-1039.71	252.83	89.48	-1239.70	106.08	23.26	-1278.94	109.41	34.04	-1429.78	100.47	30.47	-1420.62	101.14	84.23	-1057.08	136.59	1111.03	0.00	0.00	0.00	-1095.28	71.23	1487.09	-1102.93	187.41	1488.50	-1257.44	66.13	1484.77	-1266.87	174.21	1479.37	138.30	1151.52	73.70	727.48	1056.64	74.75	0.00
7.13000	-817.94	217.28	85.56	-849.76	208.11	84.79	-1012.06	253.00	33.21	-1005.49	251.03	89.02	-1242.04	106.46	22.25	-1278.98	109.53	33.74	-1428.43	99.14	32.12	-1420.75	102.24	84.93	-1042.59	134.91	1108.68	0.00	0.00	0.00	-1082.12	71.56	1485.34	-1091.02	187.63	1486.61	-1244.88	65.69	1482.29	-1255.35	173.07	1476.92	136.52	1152.53	73.28	728.64	1056.53	74.97	0.00
7.14000	-786.11	213.99	95.29	-818.34	205.11	92.42	-977.93	249.15	32.51	-973.54	248.03	89.39	-1239.85	106.08	22.21	-1278.63	109.74	33.75	-1428.27	99.48	33.15	-1419.62	101.78	86.41	-1032.61	133.93	1105.88	0.00	0.00	0.00	-1070.93	71.88	1483.42	-1080.03	187.81	1484.68	-1232.22	64.86	1479.79	-1243.68	172.53	1474.49	138.43	1151.86	73.94	728.97	1056.67	74.94	0.00
7.15000	-755.80	209.68	105.03	-786.46	201.24	100.85	-945.10	246.88	33.64	-943.87	245.12	90.48	-1236.50	106.18	23.11	-1278.72	108.95	33.39	-1427.25	99.17	34.72	-1418.73	101.60	87.89	-1019.12	132.85	1103.13	0.00	0.00	0.00	-1058.64	72.51	1481.39	-1068.29	188.08	1482.64	-1220.18	64.47	1477.07	-1231.64	172.33	1471.76	138.91	1151.11	74.19	727.00	1057.32	74.26	0.00
7.16000	-728.83	204.69	113.20	-765.76	197.52	106.26	-915.59	243.16	34.40	-916.54	241.50	91.65	-1238.41	105.57	22.14	-1278.33	108.80	33.51	-1427.26	99.58	36.23	-1418.01	101.80	89.23	-1005.49	131.51	1100.39	0.00	0.00	0.00	-1044.93	72.80	1479.48	-1055.06	188.29	1480.53	-1208.43	65.03	1474.70	-1219.29	172.21	1469.04	137.59	1152.21	73.41	725.63	1057.25	74.23	0.00
7.17000	-704.91	200.26	119.50	-737.32	191.85	113.45	-888.81	238.99	35.03	-891.08	238.56	92.96	-1240.12	106.08	21.91	-1278.19	108.55	33.25	-1427.20	100.24	37.79	-1417.32	102.08	90.78	-993.37	130.83	1097.61	0.00	0.00	0.00	-1033.63	73.30	1477.64	-1043.36	188.51	1478.62	-1195.70	64.73	1472.23	-1206.60	172.62	1466.38	137.04	1152.14	73.17	726.20	1057.41	74.28	0.00
7.18000	-683.14	194.77	124.79	-714.75	187.45	118.36	-864.61	235.37	35.70	-868.74	235.11	93.85	-1237.93	105.29	21.85	-1277.82	108.55	33.26	-1426.52	100.02	39.98	-1416.42	102.45	92.43	-980.42	130.57	1094.96	0.00	0.00	0.00	-1020.38	73.78	1475.72	-1031.82	189.17	1476.70	-1182.58	64.34	1469.75	-1195.01	171.49	1464.09	135.95	1152.51	73.15	726.09	1057.58	74.20	0.00
7.19000	-663.75	188.86	128.52	-694.12	183.62	121.93	-843.26	231.07	35.52	-848.75	231.85	94.12	-1240.08	105.53	20.97	-1267.54	108.53	36.11	-1426.15	100.44	41.97	-1414.86	101.75	94.87	-967.43	129.33	1092.36	0.00	0.00	0.00	-1008.63	74.34	1474.05	-1019.78	189.62	1474.94	-1170.09	64.82	1467.53	-1182.59	171.57	1461.69	139.52	1150.83	74.15	726.63	1056.98	74.46	0.00
7.20000	-647.07	183.56	130.02	-681.63	177.83	122.73	-825.00	227.13	34.94	-831.70	228.24	93.49	-1237.44	105.17	21.41	-1266.55	108.18	36.08	-1425.61	100.45	44.25	-1413.16	101.12	97.35	-953.73	128.86	1090.06	0.00	0.00	0.00	-994.58	75.21	1472.51	-1007.09	190.17	1473.35	-1156.83	64.61	1465.46	-1170.15	171.33	1459.59	138.89	1150.67	74.25	728.04	1056.69	74.77	0.00
7.21000	-633.23	178.83	129.45	-663.66	173.79	123.01	-811.11	221.33	32.73	-817.74	224.31	92.05	-1235.66	104.84	21.45	-1267.17	107.76	35.70	-1424.93	99.88	46.20	-1411.48	100.90	99.95	-940.26	126.90	1088.08	0.00	0.00	0.00	-980.16	75.89	1471.22	-993.89	191.09	1471.83	-1144.01	65.15	1463.69	-1157.28	171.49	1457.78	135.86	1151.42	73.30	725.72	1057.77	73.95	0.00
7.22000	-621.69	174.97	126.66	-651.65	169.17	120.59	-799.87	216.47	30.28	-806.48	220.02	89.59	-1234.21	105.42	21.53	-1268.52	107.07	34.64	-1423.85	98.84	48.47	-1409.16	100.00	103.10	-927.81	125.78	1086.23	0.00	0.00	0.00	-967.14	76.80	1469.95	-981.54	191.74	1470.34	-1130.90	65.54	1461.80	-1144.26	171.86	1455.88	136.06	1152.07	73.23	726.20	1057.71	74.02	0.00
7.23000	-612.33	171.12	122.05	-642.94	166.21	115.50	-791.33	211.95	27.06	-797.95	215.11	86.10	-1236.63	104.80	21.05	-1269.97	106.74	34.02	-1422.10	97.46	51.66	-1407.53	100.29	105.94	-914.26	125.06	1084.48	0.00	0.00	0.00	-954.81	77.77	1468.77	-969.70	192.71	1469.16	-1117.61	66.19	1460.19	-1131.54	171.71	1454.32	134.35	1153.02	72.47	729.44	1056.07	75.27	0.00
7.24000	-605.05	167.58	115.48	-638.13	161.78	109.58	-785.75	207.73	25.21	-791.44	210.27	82.20	-1237.97	104.00	20.94	-1270.38	110.12	32.01	-1419.41	95.85	56.43	-1405.85	100.71	108.79	-899.81	124.51	1083.42	0.00	0.00	0.00	-940.23	79.16	1469.27	-957.52	193.31	1468.15	-1103.92	66.51	1458.66	-1117.87	173.01	1452.72	137.60	1152.24	73.49	729.52	1056.52	75.21	0.00
7.25000	-599.30	162.18	107.15	-628.99	157.48	102.39	-783.39	203.82	25.04	-786.48	206.67	78.51	-1238.26	104.45	20.42	-1274.08	106.03	31.79	-1415.51	94.11	63.39	-1403.60	100.81	111.97	-884.52	124.53	1082.49	0.00	0.00	0.00	-926.35	79.93	1468.59	-942.20	194.43	1466.92	-1089.80	66.61	1457.18	-1104.97	173.26	1451.14	138.04	1151.91	73.52	728.06	1056.85	74.83	0.00
7.26000	-595.91	157.48	97.78	-625.95	152.73	93.66	-782.45	201.34	23.62	-784.27	202.12	73.81	-1240.37	104.34	19.69	-1273.99	105.48	30.97	-1411.84	92.46	70.37	-1400.87	100.61	115.44	-870.79	123.88	1081.56	0.00	0.00	0.00	-912.82	80.96	1467.70	-928.62	195.11	1466.07	-1076.04	66.88	1455.74	-1091.84	173.51	1449.69	137.33	1151.52	73.59	726.31	1057.77	74.04	0.00
7.27000	-591.20	153.57	86.88	-624.01	148.62	82.99	-780.35	201.20	24.27	-780.82	199.16	71.17	-1240.06	104.53	19.61	-1273.02	104.82	30.15	-1408.67	91.38	75.76	-1396.62	99.03	119.77	-855.72	123.57	1080.99	0.00	0.00	0.00	-899.25	82.00	1466.93	-916.05	196.34	1465.29	-1063.11	68.39	1454.33	-1077.54	175.45	1448.25	139.33	1151.10	74.13	725.91	1057.80	74.12	0.00
7.28000	-585.02	153.30	72.63	-617.19	146.54	71.81	-778.64	200.11	24.84	-774.37	196.34	71.00	-1236.65	104.44	20.52	-1271.41	104.41	30.10	-1405.39	90.61	81.23	-1391.15	96.39	124.77	-842.06	123.11	1080.86	0.00	0.00	0.00	-885.57	83.02	1466.50	-901.65	197.30	1464.77	-1049.72	69.88	1453.32	-1064.02	176.25	1447.12	137.74	1152.68	73.15	727.47	1057.48	74.43	0.00
7.29000	-583.64	152.02	60.68	-613.06	145.43	62.63	-777.57	199.99	25.45	-769.41	194.81	70.14	-1238.97	104.12	20.55	-1270.99	104.49	29.44	-1400.23	87.88	88.05	-1385.31	94.19	130.00	-826.47	122.77	1080.92	0.00	0.00	0.00	-871.93	84.23	1466.65	-888.84	198.26	1464.93	-1036.20	71.62	1452.90	-1050.27	177.41	1446.76	136.63	1151.68	73.40	728.34	1057.14	74.66	0.00
7.30000	-579.95	149.85	51.41	-611.37	143.22	53.98	-777.00	199.69	25.61	-766.33	193.37	69.49	-1237.01	104.17	21.01	-1270.07	104.77	29.09	-1395.79	88.08	94.01	-1378.01	91.87	135.60	-810.80	122.73	1081.47	0.00	0.00	0.00	-857.91	85.01	1467.23	-874.09	199.48	1465.42	-1021.77	72.08	1453.18	-1036.44	178.36	1446.95	137.17	1152.33	73.24	728.29	1057.46	74.55	0.00
7.31000	-576.91	146.73	44.00	-610.68	140.86	47.33	-776.36	199.14	25.66	-763.07	192.01	69.40	-1236.40	103.47	21.04	-1269.02	104.85	28.62	-1388.98	86.54	101.17	-1368.86	89.23	141.73	-796.32	122.48	1082.14	0.00	0.00	0.00	-844.09	86.15	1468.15	-860.97	200.43	1466.22	-1008.42	74.38	1453.80	-1022.86	178.49	1447.46	133.45	1152.97	72.49	728.20	1056.71	75.09	0.00
7.32000	-574.98	143.68	39.76	-606.98	137.34	43.56	-775.84	198.56	25.96	-760.41	190.99	69.48	-1239.81	103.80	20.51	-1265.68	104.94	28.53	-1379.72	84.13	109.10	-1357.43	86.01	148.16	-779.65	121.93	1083.17	0.00	0.00	0.00	-830.06	87.18	1469.36	-847.21	201.45	1467.30	-994.50	75.71	1454.64	-1008.29	180.27	1448.02	137.99	1150.33	74.05	726.50	1057.39	74.31	0.00
7.33000	-574.11	142.80	36.70	-606.19	136.56	40.89	-775.22	198.30	26.25	-758.97	189.56	69.41	-1239.78	103.87	20.64	-1262.10	105.49	28.99	-1370.79	84.12	116.19	-1342.95	81.35	155.00	-764.35	121.85	1084.43	0.00	0.00	0.00	-816.10	88.17	1470.87	-833.07	202.18	1468.60	-980.68	77.15	1455.79	-993.81	182.04	1448.83	141.28	1150.08	74.68	728.16	1057.07	74.69	0.00
7.34000	-573.69	142.41	34.55	-605.77	136.99	39.31	-775.10	197.93	26.28	-757.67	189.04	69.38	-1236.42	103.32	20.91	-1257.41	105.10	29.34	-1360.59	83.99	124.28	-1327.03	76.83	161.72	-751.81	121.82	1085.89	0.00	0.00	0.00	-802.24	89.11	1472.59	-817.47	203.06	1470.09	-966.09	77.25	1456.86	-979.80	183.14	1449.96	138.79	1150.93	73.81	728.59	1056.69	75.07	0.00
7.35000	-573.41	141.94	33.33	-605.90	136.78	38.17	-775.34	196.81	25.84	-756.82	188.24	69.00	-1233.72	101.86	19.78	-1252.84	104.13	30.57	-1346.39	79.63	135.06	-1309.50	71.23	169.35	-735.85	122.42	1087.83	0.00	0.00	0.00	-788.48	89.93	1474.36	-802.68	203.67	1471.79	-952.37	78.42	1458.21	-965.73	183.92	1451.19	137.75	1152.10	73.53	728.15	1056.70	75.01	0.00
7.36000	-573.36	142.05	32.30	-605.46	136.87	37.74	-774.89	197.73	26.30	-756.40	187.68	68.83	-1229.97	98.73	18.42	-1242.38	101.59	33.20	-1331.89	76.48	146.30	-1290.85	66.51	177.66	-720.22	122.50	1089.77	0.00	0.00	0.00	-774.58	90.45	1476.30	-788.26	204.75	1473.98	-938.79	79.71	1459.69	-951.51	184.82	1452.61	137.40	1152.26	73.51	727.76	1058.15	74.31	0.00
7.37000	-572.40	142.44	31.24	-605.21	136.32	37.59	-774.73	197.87	26.33	-755.76	187.93	69.10	-1221.71	95.46	18.03	-1233.94	96.28	36.51	-1315.04	71.79	158.24	-1270.36	61.74	186.11	-708.00	122.99	1091.88	0.00	0.00	0.00	-760.84	91.01	1478.27	-774.19	205.27	1476.00	-924.64	80.09	1461.31	-937.21	186.01	1454.03	135.85	1151.96	73.32	726.81	1057.68	74.26	0.00
7.38000	-571.16	142.29	31.17	-605.25	136.68	37.23	-774.58	198.12	26.56	-755.47	187.71	68.93	-1206.99	88.84	19.09	-1225.15	90.14	42.17	-1297.79	68.03	169.43	-1248.94	57.00	194.45	-693.73	123.57	1094.12	0.00	0.00	0.00	-747.05	91.26	1480.26	-760.31	205.46	1478.03	-911.29	81.14	1463.06	-923.30	186.06	1455.85	137.66	1151.05	73.87	727.10	1057.67	74.24	0.00
7.39000	-574.20	142.09	30.18	-605.41	136.56	36.80	-774.71	197.95	26.55	-755.01	188.42	69.19	-1192.55	84.63	26.69	-1209.64	86.35	49.58	-1277.73	65.29	178.91	-1227.83	53.29	203.01	-682.14	123.43	1096.14	0.00	0.00	0.00	-733.30	91.32	1482.27	-746.58	205.36	1480.07	-897.36	81.13	1464.98	-909.49	186.61	1457.70	137.34	1151.77	73.78	726.14	1057.32	74.27	0.00
7.40000	-574.67	142.10	29.89	-605.27	136.24	36.79	-774.65	197.77	26.52	-755.00	188.09	69.00	-1173.28	81.31	33.70	-1187.01	83.28	57.03	-1254.42	62.73	186.42	-1204.84	50.11	211.33	-666.66	123.59	1098.38	0.00	0.00	0.00	-719.77	91.38	1484.32	-732.71	205.49	1482.02	-883.36	80.65	1466.95	-895.94	186.58	1459.75	137.99	1150.51	74.09	727.00	1056.87	74.50	0.00
7.41000	-574.34	141.76	29.69	-605.96	136.50	36.17	-774.61	197.91	26.70	-754.74	188.16	68.85	-1143.69	78.30	41.06	-1158.59	79.53	63.26	-1228.95	59.96	191.49	-1179.46	47.83	217.49	-655.30	123.28	1100.42	0.00	0.00	0.00	-708.66	90.83	1485.14	-718.98	205.43	1483.99	-869.89	80.86	1469.16	-882.57	186.09	1462.03	135.92	1151.42	73.32	725.99	1057.64	74.24	0.00
7.42000	-574.69	141.97	29.32	-606.86	137.28	35.76	-774.53	197.84	26.68	-754.25	188.63	68.90	-1117.00	74.23	44.87	-1130.76	75.53	67.53	-1200.67	55.44	195.66	-1151.29	44.42	222.19	-641.82	122.04	1102.63	0.00	0.00	0.00	-693.15	90.30	1486.97	-705.55	204.98	1486.01	-857.08	82.09	1471.73	-868.94	186.05	1464.38	138.21	1152.11	73.65	727.25	1057.32	74.71	0.00
7.43000	-573.57	141.57	29.60	-604.47	137.05	36.29	-774.36	197.70	26.67	-754.11	188.59	68.89	-1084.55	68.63	48.47	-1098.52	70.58	70.93	-1171.63	51.84	198.07	-1122.85	41.95	225.15	-628.70	121.03	1104.80	0.00	0.00	0.00	-680.57	89.86	1489.03	-692.20	204.57	1487.99	-843.41	81.05	1474.27	-855.36	185.82	1466.77	136.67	1151.35	73.57	727.12	1057.11	74.38	0.00
7.44000	-572.55	142.11	29.52	-607.05	136.88	35.69	-774.30	197.65	26.72	-754.10	188.35	68.87	-1052.66	61.96	50.47	-1066.02	63.84	73.38	-1142.39	49.16	199.16	-1094.01	39.81	227.10	-616.51	120.32	1106.79	0.00	0.00	0.00	-665.93	89.54	1491.11	-678.84	204.14	1490.01	-830.05	80.53	1476.76	-841.98	185.83	1469.20	139.27	1151.98	73.93	726.35	1057.71	73.99	0.00
7.45000	-574.11	141.97	29.09	-605.68	136.70	35.63	-774.03	197.86	26.85	-753.80	188.60	69.25	-1012.67	54.75	53.29	-1030.74	57.15	75.12	-1112.37	47.18	198.46	-1065.51	38.18	227.77	-605.72	118.60	1108.88	0.00	0.00	0.00	-652.75	89.52	1494.34	-665.55	203.42	1492.05	-816.79	79.74	1479.18	-828.79	185.26	1471.63	139.17	1151.17	74.04	726.18	1057.14	74.30	0.00
7.46000	-574.54	141.47	28.92	-605.95	136.75	35.61	-774.12	197.60	26.86	-753.66	188.47	69.39	-980.69	47.06	53.41	-996.73	50.24	75.51	-1081.65	45.07	196.07	-1036.23	36.65	227.12	-592.62	117.05	1110.93	0.00	0.00	0.00	-639.32	88.18	1495.45	-652.29	202.69	1494.01	-803.55	79.00	1481.67	-815.85	184.25	1474.03	139.15	1150.25	74.43	726.41	1056.48	74.53	0.00
7.47000	-573.65	141.08	29.09	-605.80	136.82	35.70	-774.28	197.11	26.75	-753.40	188.54	69.74	-939.57	40.34	54.73	-958.11	43.44	75.81	-1049.64	42.69	192.22	-1006.08	35.26	224.57	-579.57	115.59	1112.93	0.00	0.00	0.00	-627.31	87.18	1497.12	-639.19	201.97	1495.90	-790.93	78.76	1484.03	-803.09	182.49	1476.31	136.66	1151.03	73.80	727.81	1056.65	74.91	0.00
7.48000	-573.94	141.34	28.83	-607.17	136.75	35.29	-773.95	197.71	27.15	-753.35	188.60	70.17	-902.30	32.62	54.15	-920.31	36.88	74.85	-1016.23	39.56	186.92	-974.84	33.64	220.55	-566.79	113.99	1114.58	0.00	0.00	0.00	-613.94	85.99	1498.96	-626.30	200.92	1497.71	-777.65	77.50	1485.91	-789.85	181.96	1478.19	137.83	1151.48	73.84	728.24	1055.97	75.18	0.00
7.49000	-573.49	140.92	28.78	-605.72	137.02	35.48	-774.00	197.20	27.12	-753.20	188.56	70.63	-862.57	24.68	53.94	-881.07	30.87	73.41	-981.88	35.49	180.61	-942.77	31.79	215.34	-556.95	112.30	1115.99	0.00	0.00	0.00	-601.52	85.03	1500.67	-613.44	199.81	1499.39	-765.14	77.15	1487.69	-776.80	181.12	1479.91	140.20	1150.24	74.55	728.83	1056.17	75.15	0.00
7.50000	-572.49	141.61	29.60	-605.03	136.49	35.64	-773.70	197.32	27.56	-753.00	188.56	71.19	-817.96	18.43	53.91	-838.62	25.00	71.76	-947.15	32.25	172.64	-910.07	29.08	209.18	-544.72	110.50	1117.21	0.00	0.00	0.00	-588.58	83.66	1502.04	-600.61	198.58	1500.88	-752.04	75.78	1489.13	-764.38	179.34	1481.48	140.23	1150.33	74.39	729.15	1056.52	75.10	0.00
7.51000	-571.94	139.87	28.67	-605.81	136.94	35.26	-773.63	196.81	27.98	-752.90	188.62	71.87	-773.71	12.18	53.56	-799.49	19.21	68.62	-911.96	29.05	163.40	-877.01	26.60	201.78	-531.45	109.46	1118.11	0.00	0.00	0.00	-575.31	82.29	1503.36	-587.88	197.26	1502.16	-739.24	74.42	1490.24	-751.45	178.53	1482.60	138.00	1151.56	73.62	727.61	1056.84	74.64	0.00
7.52000	-569.80	140.15	28.91	-605.25	137.21	35.57	-773.31	196.13	28.44	-752.84	187.92	72.25	-734.17	8.39	50.38	-758.37	13.70	65.60	-876.04	25.84	152.97	-843.18	23.26	193.51	-520.54	107.85	1118.83	0.00	0.00	0.00	-563.99	80.85	1504.34	-575.28	195.86	1503.23	-727.00	74.07	1491.24	-738.58	177.75	1483.53	135.89	1149.40	74.06	727.61	1056.44	74.97	0.00
7.53000	-572.35	142.64	28.84	-603.57	136.65	35.95	-772.92	195.92	29.21	-752.67	187.61	72.90	-691.62	3.41	48.62	-715.70	8.78	62.55	-839.00	21.81	141.96	-808.27	19.25	184.51	-508.17	106.23	1119.22	0.00	0.00	0.00	-551.19	79.28	1504.90	-562.64	194.40	1504.01	-714.13	72.38	1491.59	-726.28	175.72	1484.23	139.14	1149.11	74.68	727.40	1056.20	74.92	0.00
7.54000	-572.32	142.76	28.78	-604.33	135.71	36.07	-772.64	195.32	29.89	-752.73	186.81	73.27	-650.56	-2.26	46.88	-672.65	2.67	59.68	-801.07	18.44	129.90	-772.75	14.96	174.78	-496.25	105.10	1119.30	0.00	0.00	0.00	-539.76	77.84	1505.24	-549.98	192.86	1504.53	-701.67	70.89	1491.72	-713.67	174.36	1484.61	138.54	1149.83	74.56	727.49	1056.03	74.88	0.00
7.55000	-572.23	142.26	28.76	-603.20	135.46	36.82	-772.02	195.21	30.90	-752.01	187.30	74.27	-602.32	-7.53	46.34	-629.53	-2.99	56.93	-762.42	14.68	117.23	-736.90	11.40	164.20	-485.12	103.37	1118.98	0.00	0.00	0.00	-526.54	76.09	1505.14	-537.25	191.23	1504.76	-689.69	69.81	1491.51	-701.13	173.18	1484.71	136.82	1149.53	74.21	727.71	1056.48	74.79	0.00
7.56000	-571.60	138.51	29.33	-603.77	136.11	37.25	-771.98	193.83	31.54	-751.68	187.23	75.06	-561.15	-13.33	44.67	-584.47	-8.32	54.77	-722.38	10.75	104.55	-700.11	7.39	153.50	-472.26	102.38	1118.55	0.00	0.00	0.00	-514.98	74.42	1504.82	-524.46	189.41	1504.71	-677.14	68.68	1491.07	-688.38	172.19	1484.46	139.34	1148.76	75.06	728.02	1056.37	75.00	0.00
7.57000	-569.77	139.88	29.64	-602.43	138.27	37.40	-771.49	193.45	32.65	-751.38	186.87	75.79	-517.51	-18.86	44.52	-539.74	-13.65	53.26	-681.58	6.33	92.22	-662.57	3.38	142.79	-460.66	101.46	1117.74	0.00	0.00	0.00	-502.24	72.70	1504.11	-511.89	187.49	1504.38	-665.08	67.93	1490.30	-675.79	170.72	1484.05	138.23	1149.69	74.39	727.88	1056.21	74.84	0.00
7.58000	-570.43	140.88	29.09	-598.33	142.43	39.04	-770.78	193.82	34.01	-751.23	186.36	76.48	-470.04	-25.00	46.09	-494.95	-19.02	52.79	-639.20	0.35	80.76	-624.79	-0.63	132.03	-448.43	100.48	1116.73	0.00	0.00	0.00	-490.85	70.89	1503.21	-499.21	185.65	1503.78	-652.74	66.61	1489.16	-663.04	169.50	1483.33	138.87	1148.63	74.78	726.03	1056.56	74.35	0.00
7.59000	-570.52	141.94	28.78	-602.33	142.72	36.75	-770.61	193.10	34.91	-750.61	186.35	77.40	-425.25	-29.95	48.17	-447.93	-24.37	53.79	-596.30	-5.76	69.80	-585.65	-5.51	121.97	-437.25	99.79	1115.14	0.00	0.00	0.00	-477.85	69.21	1501.85	-486.55	183.68	1502.89	-640.08	64.56	1487.71	-650.41	168.16	1482.29	138.90	1150.12	74.49	726.98	1056.89	74.40	0.00
7.60000	-571.04	142.15	28.54	-604.03	143.94	35.59	-770.70	191.89	35.63	-750.24	186.11	78.31	-379.90	-35.63	51.90	-405.96	-31.38	53.99	-552.87	-11.61	59.65	-546.03	-10.61	112.82	-425.69	99.04	1113.53	0.00	0.00	0.00	-465.50	67.36	1500.40	-473.90	181.65	1501.75	-627.80	63.32	1486.12	-637.65	167.15	1480.96	135.99	1149.94	74.20	728.37	1055.46	75.24	0.00
7.61000	-571.61	142.12	28.23	-603.89	142.91	34.35	-769.70	192.63	37.19	-749.57	186.48	79.51	-335.52	-40.26	57.41	-362.25	-36.29	56.68	-508.47	-18.52	51.28	-505.98	-15.59	104.62	-412.80	98.25	1111.60	0.00	0.00	0.00	-453.54	65.61	1498.70	-461.26	179.56	1500.37	-615.61	62.43	1484.21	-625.05	165.32	1479.40	139.07	1149.65	74.72	726.50	1055.38	74.85	0.00
7.62000	-571.84	142.44	27.69	-605.63	139.53	34.31	-770.00	191.47	37.94	-749.00	186.67	80.65	-291.20	-44.13	64.29	-319.16	-41.02	61.04	-464.14	-24.73	44.30	-465.38	-21.86	98.16	-399.84	97.69	1109.22	0.00	0.00	0.00	-441.15	63.93	1496.71	-448.61	177.48	1498.75	-602.74	60.40	1482.07	-612.22	163.93	1477.48	138.49	1150.20	74.14	727.35	1056.10	74.88	0.00
7.63000	-571.98	143.29	27.03	-605.34	139.53	34.15	-769.67	190.85	39.08	-748.49	186.11	81.71	-249.74	-47.72	71.89	-276.47	-45.62	66.81	-419.73	-31.12	38.95	-424.68	-28.67	93.21	-387.79	96.83	1106.73	0.00	0.00	0.00	-428.67	61.89	1494.72	-435.87	175.61	1496.92	-590.11	59.00	1479.69	-599.43	162.45	1475.34	139.73	1149.59	74.61	727.08	1055.99	74.79	0.00
7.64000	-571.59	142.98	26.96	-604.01	139.21	34.53	-768.85	191.19	40.90	-747.72	186.00	83.06	-209.33	-52.06	80.75	-234.83	-49.60	73.62	-376.53	-36.99	35.12	-385.22	-34.60	89.34	-375.24	96.24	1104.07	0.00	0.00	0.00	-416.59	60.11	1492.61	-423.03	173.66	1494.87	-577.44	57.40	1477.28	-586.51	161.22	1473.03	137.27	1149.48	74.45	726.95	1055.64	74.91	0.00
7.65000	-571.57	143.09	26.65	-603.09	139.39	34.66	-768.05	191.29	42.68	-747.07	185.45	84.39	-166.35	-54.90	91.89	-195.44	-53.48	81.75	-335.16	-42.09	32.73	-347.41	-39.86	86.83	-361.88	95.52	1101.28	0.00	0.00	0.00	-404.06	58.06	1490.27	-410.07	171.69	1492.63	-565.06	56.42	1474.77	-573.75	159.68	1470.57	138.53	1150.89	74.02	727.23	1055.33	75.10	0.00
7.66000	-571.45	143.01	26.41	-602.82	138.64	34.13	-767.40	191.04	44.51	-747.53	185.21	84.98	-129.15	-57.04	102.51	-157.96	-56.87	90.61	-294.99	-47.97	32.82	-311.04	-44.74	85.85	-349.83	95.13	1098.23	0.00	0.00	0.00	-392.04	56.15	1487.90	-397.19	169.38	1490.27	-552.26	54.49	1472.09	-560.86	157.73	1467.98	140.52	1149.03	74.82	727.91	1055.29	75.13	0.00
7.67000	-571.41	143.54	25.96	-602.40	139.68	34.02	-766.76	190.74	46.41	-745.87	183.90	86.54	-92.93	-59.17	113.55	-123.18	-59.43	99.47	-257.71	-52.19	33.51	-276.59	-49.53	86.23	-336.16	94.64	1095.21	0.00	0.00	0.00	-378.82	54.10	1485.31	-384.28	167.12	1487.78	-539.33	52.31	1469.29	-547.85	155.59	1465.33	139.32	1148.25	75.09	727.26	1055.56	74.87	0.00
7.68000	-571.25	143.67	25.63	-602.15	139.11	33.95	-766.50	189.58	48.09	-742.65	183.60	88.81	-66.83	-63.43	121.00	-91.46	-61.66	108.17	-223.10	-56.11	35.48	-244.71	-53.24	87.27	-324.16	93.67	1092.04	0.00	0.00	0.00	-365.28	51.94	1482.62	-371.27	164.87	1485.22	-526.46	50.38	1466.52	-534.64	153.71	1462.57	139.41	1150.04	74.86	728.04	1055.53	74.98	0.00
7.69000	-571.01	143.76	25.35	-601.95	139.60	33.74	-765.51	189.65	50.55	-745.54	183.20	89.82	-39.57	-64.36	129.38	-63.11	-63.38	115.93	-191.82	-58.89	37.63	-215.59	-55.61	88.44	-310.30	93.10	1089.07	0.00	0.00	0.00	-353.17	49.74	1480.06	-358.22	162.63	1482.64	-513.61	48.42	1463.75	-521.65	151.70	1459.84	138.38	1150.19	74.12	727.76	1056.95	74.45	0.00
7.70000	-570.67	143.62	25.19	-601.17	139.52	34.03	-764.48	189.84	53.19	-741.83	182.83	92.51	-14.66	-66.02	136.07	-37.75	-64.61	122.25	-163.41	-60.09	39.17	-189.44	-57.41	89.49	-296.73	92.38	1086.18	0.00	0.00	0.00	-339.69	47.46	1477.54	-344.91	160.87	1480.02	-500.49	45.76	1461.23	-508.46	149.65	1457.29	140.17	1148.57	75.11	727.67	1056.90	74.55	0.00
7.71000	-570.52	143.88	24.82	-601.00	139.44	33.92	-763.83	189.11	55.59	-742.20	182.26	94.11	7.53	-65.98	141.53	-15.00	-65.58	126.99	-138.37	-60.93	40.37	-165.98	-58.27	89.95	-281.83	91.18	1083.50	0.00	0.00	0.00	-326.68	45.02	1475.08	-331.78	158.43	1477.54	-487.45	43.67	1458.78	-495.53	146.83	1454.81	140.35	1148.05	75.32	728.14	1056.23	74.88	0.00
7.72000	-568.00	144.75	24.78	-595.47	139.61	35.20	-762.73	189.08	58.48	-735.33	182.32	97.56	26.65	-65.82	144.26	4.58	-65.04	129.24	-117.04	-61.02	40.56	-145.79	-57.96	89.49	-269.22	89.77	1081.03	0.00	0.00	0.00	-313.13	42.58	1472.80	-318.80	155.83	1475.22	-474.05	40.94	1456.51	-482.35	144.21	1452.54	141.41	1148.57	75.44	727.47	1056.65	74.70	0.00
7.73000	-565.81	144.73	24.98	-598.57	139.00	34.31	-761.26	189.61	61.85	-735.03	183.25	100.61	42.92	-65.35	144.82	21.06	-64.17	129.51	-99.64	-59.68	39.25	-128.89	-57.22	88.14	-255.08	88.47	1078.74	0.00	0.00	0.00	-298.96	40.21	1470.67	-305.66	153.07	1473.11	-460.64	38.91	1454.58	-469.11	141.59	1450.46	138.28	1149.47	74.65	727.64	1056.14	74.97	0.00
7.74000	-568.97	144.79	23.86	-598.27	139.49	34.13	-760.01	189.69	65.23	-730.52	183.17	104.14	56.68	-62.92	142.33	34.63	-62.39	127.14	-85.90	-58.20	36.90	-115.42	-55.74	85.74	-241.16	86.60	1076.76	0.00	0.00	0.00	-285.68	37.38	1468.77	-292.29	150.43	1471.22	-446.93	35.85	1452.72	-455.92	138.62	1448.58	136.16	1149.68	74.25	727.04	1055.22	75.19	0.00
7.75000	-568.27	144.70	23.91	-600.88	139.50	33.32	-757.72	190.95	69.43	-728.08	184.02	107.18	67.83	-61.34	137.59	45.38	-59.87	122.13	-76.21	-54.99	33.02	-105.10	-53.24	82.12	-227.39	84.19	1075.04	0.00	0.00	0.00	-272.40	34.81	1467.21	-278.68	147.75	1469.53	-433.29	32.83	1451.06	-442.46	135.82	1446.87	138.07	1147.69	75.09	726.61	1056.50	74.48	0.00
7.76000	-568.30	144.71	23.81	-600.54	139.67	33.25	-755.79	191.09	73.57	-725.66	184.60	110.86	76.73	-57.77	129.21	53.55	-56.03	114.42	-69.97	-52.09	30.39	-97.63	-49.95	78.40	-213.56	81.92	1073.52	0.00	0.00	0.00	-259.06	32.04	1465.91	-265.17	144.81	1468.09	-419.64	30.00	1449.60	-428.88	132.73	1445.25	140.85	1147.72	75.45	727.76	1056.10	74.81	0.00
7.77000	-568.67	144.38	23.60	-600.15	139.42	33.43	-753.05	191.74	78.43	-724.43	185.31	114.56	83.67	-52.23	119.87	59.44	-50.93	104.95	-66.82	-50.26	27.39	-92.71	-46.72	73.93	-198.12	78.64	1072.55	0.00	0.00	0.00	-245.62	29.17	1464.81	-251.60	142.12	1466.77	-405.88	26.89	1448.15	-415.36	129.36	1443.69	138.34	1148.80	74.70	727.58	1055.82	74.84	0.00
7.78000	-567.96	144.74	23.45	-599.25	139.11	33.67	-749.89	191.83	83.64	-719.85	186.85	119.49	94.23	-43.99	108.85	67.16	-45.28	94.17	-64.23	-49.01	25.76	-88.65	-43.77	71.21	-182.97	75.66	1071.83	0.00	0.00	0.00	-231.02	26.36	1463.89	-237.99	139.19	1465.69	-391.92	23.65	1446.79	-401.53	126.30	1442.23	137.14	1147.91	74.84	727.34	1055.04	75.17	0.00
7.79000	-568.84	144.52	23.32	-601.09	139.25	32.90	-746.07	191.67	89.08	-712.78	188.10	124.97	103.10	-42.44	93.49	76.07	-42.22	82.54	-61.61	-48.53	24.94	-79.54	-43.63	71.44	-168.76	72.56	1071.62	0.00	0.00	0.00	-217.44	23.51	1463.39	-224.24	136.30	1465.06	-378.08	20.41	1445.85	-387.70	122.92	1441.16	138.71	1148.42	74.92	728.22	1055.28	75.19	0.00
7.80000	-568.94	144.65	23.22	-598.99	138.85	33.26	-741.09	192.74	96.18	-706.66	188.07	130.32	111.21	-40.23	80.36	82.48	-40.08	72.23	-60.19	-48.42	24.62	-73.64	-42.98	71.10	-153.18	69.31	1071.80	0.00	0.00	0.00	-203.93	20.58	1463.63	-210.46	133.09	1465.20	-363.83	16.97	1445.64	-373.75	119.89	1440.81	138.34	1148.91	74.60	726.65	1055.77	74.74	0.00
7.81000	-569.16	144.51	23.30	-598.07	138.31	33.49	-734.97	192.75	103.77	-698.57	188.48	136.04	117.01	-39.06	68.15	87.22	-38.43	61.98	-59.11	-48.81	25.62	-69.88	-42.04	71.17	-139.52	65.48	1072.46	0.00	0.00	0.00	-189.22	17.60	1464.31	-196.61	129.98	1465.84	-349.56	13.43	1446.12	-359.88	115.99	1441.26	137.47	1149.25	74.44	727.30	1055.02	75.01	0.00
7.82000	-564.73	144.31	24.83	-592.53	138.10	35.02	-727.77	190.75	111.57	-690.02	189.10	142.44	121.47	-36.18	57.07	92.00	-36.06	53.14	-57.99	-48.54	27.09	-65.12	-40.80	71.28	-122.87	61.97	1073.51	0.00	0.00	0.00	-175.15	14.61	1465.34	-182.83	127.01	1466.70	-335.16	9.39	1446.93	-345.78	112.53	1442.06	137.88	1149.46	74.30	726.78	1056.00	74.68	0.00
7.83000	-568.11	144.03	23.62	-597.10	136.19	33.76	-718.13	190.05	120.70	-679.30	188.49	149.05	126.72	-33.38	49.49	94.35	-30.93	49.06	-57.18	-48.05	28.02	-60.85	-38.78	70.77	-108.20	58.34	1075.09	0.00	0.00	0.00	-160.12	11.77	1466.50	-169.03	123.75	1467.81	-320.91	6.40	1447.90	-332.06	108.59	1443.02	140.61	1147.70	75.74	729.26	1055.44	75.24	0.00
7.84000	-567.37	144.10	23.77	-597.51	135.62	33.08	-706.88	188.36	130.46	-662.66	187.58	156.73	126.70	-31.04	43.69	95.81	-30.81	46.34	-56.37	-47.94	28.80	-58.76	-37.47	70.43	-92.71	53.99	1076.97	0.00	0.00	0.00	-145.98	8.78	1467.95	-155.05	120.61	1469.19	-306.52	3.05	1449.14	-318.22	104.77	1444.27	137.66	1149.35	74.62	728.32	1055.63	75.05	0.00
7.85000	-567.47	145.27	23.19	-594.08	134.89	33.56	-693.73	187.61	141.30	-649.70	186.19	163.47	130.56	-33.21	40.51	97.03	-31.04	44.36	-55.72	-47.64	29.22	-57.44	-36.54	70.08	-77.99	50.38	1079.08	0.00	0.00	0.00	-131.92	5.97	1469.54	-141.07	117.55	1470.82	-292.27	-0.28	1450.77	-304.27	101.28	1445.81	136.00	1149.02	74.28	728.19	1055.04	75.27	0.00
7.86000	-564.95	147.61	21.87	-588.48	135.26	34.77	-680.05	185.35	152.36	-634.56	185.77	171.04	129.87	-30.90	37.15	97.78	-30.48	42.82	-55.49	-46.94	29.23	-56.19	-36.14	69.89	-63.43	46.94	1081.32	0.00	0.00	0.00	-117.23	3.05	1471.29	-127.25	114.58	1472.55	-277.98	-3.89	1452.52	-290.35	97.33	1447.70	138.26	1149.25	74.36	727.59	1055.09	75.26	0.00
7.87000	-561.96	149.12	19.61	-583.26	136.08	35.51	-665.81	182.91	164.11	-616.94	186.78	180.63	131.43	-32.17	35.94	98.25	-30.15	41.76	-55.14	-46.96	29.40	-55.68	-35.93	70.13	-48.99	43.24	1083.81	0.00	0.00	0.00	-102.19	0.34	1473.10	-113.51	111.65	1474.43	-263.88	-7.25	1454.44	-276.48	94.02	1449.71	138.50	1149.36	74.40	727.44	1055.71	74.93	0.00
7.88000	-556.03	151.57	17.87	-573.97	138.52	37.79	-650.43	181.03	176.47	-599.38	185.79	189.09	132.09	-32.56	34.97	98.50	-29.95	41.21	-55.07	-46.69	29.42	-55.30	-35.78	70.37	-34.87	40.06	1086.60	0.00	0.00	0.00	-89.55	-2.46	1474.99	-99.84	108.83	1476.39	-249.93	-10.26	1456.40	-262.84	90.67	1451.79	139.58	1148.75	74.72	728.12	1056.13	74.98	0.00
7.89000	-549.73	153.55	15.35	-559.42	140.75	40.43	-633.23	178.01	189.20	-578.93	184.63	198.11	134.21	-32.44	34.47	98.35	-26.70	40.48	-54.98	-46.39	29.33	-54.97	-35.69	70.36	-21.17	36.51	1089.32	0.00	0.00	0.00	-74.31	-5.30	1476.92	-86.31	106.21	1478.40	-236.20	-12.73	1458.48	-249.32	87.44	1453.98	138.40	1149.96	74.31	728.43	1054.51	75.75	0.00
7.90000	-540.75	153.37	14.84	-544.61	143.43	44.07	-612.37	174.79	202.43	-556.69	182.04	206.95	133.08	-32.50	33.61	98.69	-29.76	40.36	-54.77	-46.83	29.59	-54.66	-35.76	70.39	-8.25	33.58	1092.12	0.00	0.00	0.00	-61.27	-7.80	1478.97	-72.81	103.71	1480.55	-222.26	-16.06	1460.65	-236.02	84.06	1456.35	137.58	1151.04	74.02	729.17	1054.82	75.68	0.00
7.91000	-523.15	153.94	21.57	-527.01	142.81	50.32	-588.75	171.23	212.57	-533.09	178.60	215.22	132.53	-32.19	33.16	98.75	-30.05	40.21	-54.75	-46.99	29.62	-54.49	-35.44	70.07	4.76	31.37	1094.92	0.00	0.00	0.00	-47.79	-10.25	1481.08	-59.55	101.40	1482.80	-208.66	-19.02	1462.90	-222.53	81.43	1458.73	138.12	1150.64	74.16	728.61	1054.70	75.63	0.00
7.92000	-499.52	154.39	28.27	-500.72	143.19	57.94	-564.85	168.18	219.67	-508.71	175.82	222.38	128.51	-30.22	31.67	110.75	-26.52	44.62	-54.67	-47.23	29.75	-54.27	-35.75	70.05	17.55	29.45	1097.50	0.00	0.00	0.00	-32.13	-12.32	1483.29	-46.59	98.89	1485.09	-195.29	-21.17	1465.20	-209.28	78.70	1461.22	140.57	1150.01	74.79	726.79	1055.69	74.98	0.00
7.93000	-472.24	151.71	34.17	-474.69	141.85	63.69	-539.26	165.88	225.00	-483.76	171.83	227.98	132.26	-30.43	32.10	99.79	-29.47	40.23	-54.71	-46.86	29.53	-53.99	-36.09	70.09	29.44	27.92	1100.05	0.00	0.00	0.00	-20.89	-14.52	1485.40	-33.71	96.82	1487.41	-181.78	-23.58	1467.65	-196.32	76.06	1463.82	140.71	1149.69	74.91	727.54	1055.75	75.15	0.00
7.94000	-441.35	151.09	39.23	-446.60	140.84	68.15	-512.25	162.91	228.59	-456.65	168.50	232.56	133.44	-32.28	32.71	98.25	-27.11	39.48	-54.57	-47.40	29.77	-53.77	-36.22	70.11	41.91	26.80	1102.80	0.00	0.00	0.00	-5.39	-15.66	1488.24	-20.72	94.93	1489.80	-168.29	-26.38	1470.08	-183.55	73.09	1466.47	138.36	1149.86	74.34	728.03	1055.57	75.08	0.00
7.95000	-411.52	151.25	42.11	-413.87	139.96	71.62	-483.64	160.94	231.03	-428.42	165.41	235.66	133.29	-30.58	31.97	106.37	-25.87	42.93	-54.66	-47.24	29.63	-53.52	-36.60	70.31	55.49	26.16	1105.52	0.00	0.00	0.00	8.37	-17.38	1490.62	-7.71	92.94	1492.28	-155.19	-28.44	1472.60	-170.58	71.33	1469.10	139.54	1149.95	74.47	728.63	1055.73	75.27	0.00
7.96000	-376.81	150.99	44.66	-381.35	139.34	73.72	-454.45	158.84	231.71	-399.41	163.09	237.46	133.75	-32.10	32.51	108.82	-25.57	43.70	-54.67	-47.18	29.57	-53.41	-36.71	70.41	68.59	25.33	1107.77	0.00	0.00	0.00	21.34	-18.84	1492.93	5.15	91.39	1494.78	-142.03	-30.53	1475.08	-157.70	69.43	1471.74	139.98	1149.92	74.70	727.29	1055.52	75.05	0.00
7.97000	-341.40	150.57	46.11	-346.30	138.69	74.78	-425.10	155.86	230.03	-370.30	159.96	237.41	133.65	-32.33	32.40	98.72	-27.32	39.29	-54.65	-47.13	29.57	-53.31	-36.70	70.49	79.87	25.08	1110.12	0.00	0.00	0.00	34.22	-20.27	1495.24	17.84	89.78	1497.33	-129.16	-32.15	1477.56	-144.96	67.45	1474.42	138.35	1151.43	73.86	727.18	1056.45	74.85	0.00
7.98000	-302.83	149.78	46.77	-309.43	137.28	75.24	-394.94	153.58	226.87	-340.56	157.15	235.92	133.03	-32.18	32.23	98.12	-30.07	39.01	-54.63	-46.89	29.49	-53.22	-36.70	70.66	93.25	25.17	1112.54	0.00	0.00	0.00	46.91	-21.65	1497.52	30.39	88.43	1499.80	-116.34	-34.00	1479.90	-132.31	66.00	1476.98	140.36	1149.33	74.80	726.44	1056.19	74.52	0.00
7.99000	-264.50	148.49	46.20	-273.71	135.44	73.74	-364.17	151.25	221.78	-310.19	154.64	233.02	133.80	-32.37	32.32	98.11	-30.49	38.84	-54.53	-46.99	29.55	-53.09	-36.73	70.91	105.86	24.74	1114.70	0.00	0.00	0.00	59.45	-22.59	1499.70	42.73	87.13	1502.13	-103.55	-35.61	1482.04	-119.84	64.34	1479.30	137.87	1149.17	74.42	726.47	1056.14	74.67	0.00
8.00000	-224.31	146.83	45.20	-235.62	133.12	72.10	-332.71	149.39	215.23	-279.08	152.55	228.86	133.26	-32.40	32.33	98.10	-30.37	38.86	-54.47	-46.89	29.60	-52.94	-36.57	71.13	119.34	24.98	1116.99	0.00	0.00	0.00	72.00	-23.83	1501.76	55.02	85.99	1504.32	-91.03	-36.63	1484.00	-107.45	62.80	1481.39	139.25	1150.65	74.21	726.71	1056.59	74.59	0.00
8.01000	-182.40	144.11	44.03	-194.26	130.90	70.51	-300.40	147.40	206.97	-247.41	149.68	223.08	133.45	-32.17	32.10	97.96	-30.46	38.43	-54.39	-46.75	29.60	-52.78	-36.85	71.63	130.54	24.89	1118.76	0.00	0.00	0.00	84.42	-24.49	1503.68	67.19	85.06	1506.30	-78.51	-37.91	1485.65	-95.15	61.69	1483.08	142.42	1149.84	75.06	727.54	1056.18	74.93	0.00
8.02000	-139.18	142.04	42.21	-150.46	127.63	68.57	-266.78	145.78	197.44	-215.18	147.49	216.26	130.56	-32.14	31.08	98.04	-30.25	38.39	-54.06	-47.37	30.00	-52.64	-36.62	71.88	142.55	24.86	1120.41	0.00	0.00	0.00	96.85	-25.53	1505.39	79.21	84.25	1508.01	-66.07	-39.24	1487.11	-82.78	60.93	1484.47	141.19	1148.92	75.09	726.29	1056.70	74.49	0.00
8.03000	-98.66	139.29	38.75	-110.75	124.58	64.70	-232.91	143.56	186.30	-180.06	145.49	208.67	131.30	-32.59	31.29	98.07	-30.71	38.28	-53.98	-46.94	29.91	-52.40	-36.83	72.42	153.74	24.15	1121.76	0.00	0.00	0.00	109.32	-26.10	1506.93	91.11	83.61	1509.47	-53.74	-40.31	1488.30	-70.58	59.86	1485.62	138.65	1149.21	74.65	725.71	1056.89	74.31	0.00
8.04000	-53.06	135.63	37.35	-67.93	121.47	61.42	-197.63	141.66	174.40	-146.32	143.90	199.69	132.47	-32.56	31.70	98.22	-31.02	38.46	-53.91	-46.57	29.95	-52.11	-36.85	72.90	164.92	23.50	1122.93	0.00	0.00	0.00	121.62	-26.68	1508.17	102.27	82.68	1510.56	-41.37	-41.24	1489.21	-58.65	58.87	1486.43	138.73	1150.16	74.28	726.81	1055.91	74.90	0.00
8.05000	-3.25	132.23	35.81	-25.54	119.00	58.00	-161.56	140.35	161.71	-111.40	141.47	189.76	132.91	-32.41	32.11	98.35	-31.10	38.98	-53.84	-46.59	30.12	-51.90	-36.64	73.28	178.10	23.51	1123.78	0.00	0.00	0.00	133.94	-27.09	1509.17	113.54	81.88	1511.47	-28.93	-42.30	1489.89	-46.71	57.90	1486.99	139.19	1150.18	74.39	728.50	1055.34	75.50	0.00
8.06000	41.17	129.89	32.84	20.13	116.02	54.77	-124.10	138.17	148.10	-77.15	140.07	179.09	133.15	-32.41	32.76	98.48	-31.19	39.59	-53.55	-46.72	30.48	-51.59	-36.68	73.75	189.74	22.68	1124.22	0.00	0.00	0.00	146.16	-27.50	1509.88	124.58	81.38	1512.07	-16.57	-42.94	1490.30	-34.73	56.48	1487.30	138.82	1150.14	74.52	726.20	1055.98	74.74	0.00
8.07000	87.03	127.87	30.83	66.12	113.68	51.61	-85.62	136.18	133.90	-40.72	138.08	167.98	132.65	-32.52	32.96	98.14	-31.40	38.87	-53.44	-46.29	30.53	-51.33	-36.42	74.11	200.93	21.65	1124.48	0.00	0.00	0.00	158.39	-27.82	1510.32	137.51	80.83	1512.27	-4.08	-44.08	1490.41	-22.62	55.49	1487.31	138.26	1149.11	74.18	727.05	1055.75	74.97	0.00
8.08000	135.51	125.51	30.24	112.59	111.55	49.43	-45.67	133.75	119.35	-2.90	135.91	157.13	133.98	-33.47	33.95	98.05	-31.90	38.30	-53.28	-45.90	30.62	-50.98	-36.42	74.60	211.70	20.98	1124.20	0.00	0.00	0.00	170.59	-28.13	1510.43	149.35	80.31	1512.23	8.40	-45.00	1490.27	-10.39	54.81	1486.97	136.23	1150.14	73.31	728.51	1055.42	75.43	0.00
8.09000	182.72	123.12	30.48	157.36	109.23	47.35	-5.48	130.26	104.40	32.99	133.45	145.11	131.82	-33.98	33.66	98.71	-34.29	38.91	-53.08	-45.46	30.87	-50.64	-36.34	75.13	225.41	20.25	1124.01	0.00	0.00	0.00	182.71	-28.22	1510.26	160.70	79.97	1511.84	20.59	-45.50	1489.88	1.77	53.98	1486.38	141.62	1148.65	74.79	727.95	1055.83	74.98	0.00
8.10000	230.44	120.58	31.92	203.93	106.53	46.27	36.59	127.62	90.39	73.17	131.27	134.22	134.08	-36.07	36.41	100.72	-35.39	39.72	-52.95	-45.00	31.09	-50.27	-36.44	75.80	235.44	19.58	1123.11	0.00	0.00	0.00	194.94	-28.74	1509.82	173.16	79.57	1511.24	32.92	-46.15	1489.27	13.86	52.86	1485.59	144.73	1147.98	75.34	726.06	1055.88	74.58	0.00
8.11000	277.64	117.81	34.36	250.42	104.01	47.46	79.48	125.47	77.24	111.28	129.06	123.68	136.56	-36.94	36.88	102.55	-35.85	40.24	-52.67	-45.00	31.70	-49.89	-36.27	76.38	246.89	18.72	1122.07	0.00	0.00	0.00	207.23	-28.99	1509.10	185.44	79.22	1510.38	45.32	-46.80	1488.40	26.01	51.80	1484.48	144.46	1147.45	75.34	725.34	1056.02	74.62	0.00
8.12000	323.96	111.38	38.56	295.23	100.70	48.94	122.91	123.56	65.15	149.35	126.52	113.38	137.16	-36.15	35.42	102.81	-35.28	39.80	-52.36	-44.52	32.07	-49.54	-36.16	77.00	260.74	17.37	1120.76	0.00	0.00	0.00	219.62	-29.12	1508.08	197.72	78.86	1509.12	57.71	-47.58	1487.22	38.09	50.96	1483.13	149.17	1146.40	76.34	728.43	1056.26	75.11	0.00
8.13000	370.30	110.40	44.30	340.91	97.06	52.78	167.74	122.00	54.96	192.14	123.85	105.21	135.67	-36.88	33.78	106.44	-31.61	41.58	-52.21	-44.00	32.49	-49.10	-35.99	77.68	271.97	16.12	1118.97	0.00	0.00	0.00	232.15	-29.25	1506.84	209.33	78.50	1507.70	70.19	-48.37	1485.76	50.41	50.66	1481.46	143.48	1147.68	74.80	728.72	1055.26	75.49	0.00
8.14000	416.21	106.79	51.68	384.16	92.66	57.58	212.40	119.54	46.17	232.88	121.21	98.49	134.40	-34.86	31.60	104.97	-31.02	41.15	-51.88	-43.90	33.12	-48.71	-35.86	78.40	284.20	15.59	1117.18	0.00	0.00	0.00	244.73	-29.32	1505.41	221.36	78.23	1506.14	82.61	-48.69	1484.06	62.62	49.33	1479.68	140.12	1148.45	74.00	727.40	1055.69	75.11	0.00
8.15000	457.60	102.82	59.18	427.17	89.11	63.59	256.02	117.75	39.82	270.65	119.09	92.85	133.82	-35.14	30.92	103.63	-31.39	40.49	-51.65	-43.42	33.67	-48.30	-35.84	79.18	297.09	14.27	1115.08	0.00	0.00	0.00	257.30	-29.39	1503.69	233.45	78.35	1504.26	95.22	-49.29	1482.04	74.89	48.91	1477.59	141.21	1148.52	74.17	727.25	1055.66	75.10	0.00
8.16000	499.08	99.02	68.31	467.74	85.06	70.86	298.84	114.76	35.35	311.21	116.48	89.96	132.67	-34.79	30.49	104.44	-31.51	40.66	-51.49	-42.86	34.17	-47.76	-36.01	80.12	308.29	14.14	1112.75	0.00	0.00	0.00	269.83	-29.04	1501.74	245.63	77.97	1502.24	107.84	-49.57	1479.77	87.11	48.30	1475.23	142.25	1148.05	74.92	728.27	1055.87	75.14	0.00
8.17000	537.53	94.99	78.56	507.37	82.11	79.84	340.15	112.27	33.13	346.91	113.30	88.11	133.27	-34.93	30.25	104.84	-31.71	40.61	-51.14	-42.97	35.16	-47.29	-35.80	80.96	320.99	13.53	1110.13	0.00	0.00	0.00	282.29	-29.00	1499.55	257.86	77.58	1500.06	120.55	-50.10	1477.24	99.44	47.82	1472.68	138.44	1149.30	73.85	728.39	1055.87	75.13	0.00
8.18000	575.02	91.89	90.03	544.17	78.00	89.36	378.77	108.31	32.15	382.60	110.14	88.18	134.00	-34.74	29.99	104.74	-32.19	40.33	-50.84	-42.65	36.01	-46.74	-35.73	81.98	333.55	12.60	1107.29	0.00	0.00	0.00	294.75	-28.95	1497.22	270.37	77.61	1497.61	133.31	-50.37	1474.55	111.88	46.84	1469.98	139.76	1148.94	74.00	729.49	1054.84	75.78	0.00
8.19000	608.96	88.77	101.28	576.22	75.45	98.59	415.23	104.42	32.61	418.72	106.93	90.02	133.00	-34.83	29.73	104.19	-32.31	39.71	-50.57	-42.05	36.87	-46.06	-35.73	83.25	345.99	12.13	1104.28	0.00	0.00	0.00	307.26	-28.60	1494.71	282.99	77.64	1495.12	145.92	-50.52	1471.72	124.61	46.75	1467.08	138.04	1149.46	73.40	727.64	1055.44	75.05	0.00
8.20000	641.68	85.59	112.49	608.48	71.92	108.26	449.70	100.42	34.04	450.55	103.27	91.80	131.90	-34.63	28.89	103.90	-32.81	39.38	-50.19	-41.73	37.99	-45.35	-35.64	84.63	358.42	11.82	1101.27	0.00	0.00	0.00	319.85	-28.22	1492.13	295.38	77.72	1492.51	158.61	-50.49	1468.82	137.41	46.59	1464.14	141.78	1148.40	74.73	727.86	1055.83	75.12	0.00
8.21000	667.15	82.65	119.61	638.09	69.19	117.09	481.15	96.59	35.94	479.43	99.87	93.95	132.07	-33.66	28.53	108.49	-31.59	40.96	-49.72	-41.70	39.54	-44.43	-35.71	86.33	371.73	11.05	1098.31	0.00	0.00	0.00	332.54	-27.87	1489.55	308.67	77.72	1489.93	171.41	-50.31	1466.02	150.20	46.29	1461.26	141.97	1148.18	74.43	728.19	1056.01	75.14	0.00
8.22000	692.18	78.86	128.02	662.79	65.71	124.49	509.39	91.99	37.43	505.45	96.53	95.95	133.99	-33.80	28.57	109.22	-31.13	41.06	-49.07	-41.55	41.26	-43.37	-35.76	88.17	386.31	10.55	1095.45	0.00	0.00	0.00	345.42	-27.33	1486.99	321.47	77.80	1487.32	184.23	-50.14	1463.28	163.15	46.82	1458.45	141.70	1147.97	74.62	728.24	1055.22	75.36	0.00
8.23000	714.86	75.62	134.37	686.52	62.45	130.53	534.64	88.20	38.68	528.78	92.39	96.89	132.72	-34.21	27.77	104.67	-31.55	39.19	-48.54	-41.31	43.19	-42.12	-35.82	90.20	399.70	10.13	1092.68	0.00	0.00	0.00	358.55	-26.85	1484.49	334.15	78.26	1484.76	197.16	-50.11	1460.66	176.08	46.93	1455.82	142.37	1147.83	74.81	727.58	1055.53	74.87	0.00
8.24000	734.83	71.49	138.80	705.51	58.79	134.06	556.68	83.72	38.91	549.26	89.11	97.44	134.87	-34.41	27.83	107.45	-31.72	39.47	-47.75	-41.18	45.30	-40.73	-35.76	92.31	412.04	9.46	1090.02	0.00	0.00	0.00	371.81	-26.38	1482.10	347.27	78.25	1482.35	210.20	-49.99	1458.21	189.11	47.31	1453.34	142.77	1147.98	74.94	727.58	1054.85	75.05	0.00
8.25000	752.26	67.63	140.37	723.96	54.90	135.52	575.21	80.43	38.66	566.98	85.34	96.95	134.82	-35.05	27.11	103.21	-31.80	38.15	-46.85	-41.26	47.78	-39.10	-36.05	94.83	425.52	9.15	1087.55	0.00	0.00	0.00	385.08	-26.25	1479.89	360.21	78.59	1480.19	223.42	-49.70	1455.97	202.24	47.54	1451.08	142.92	1147.56	75.10	727.08	1054.60	75.34	0.00
8.26000	767.00	64.13	138.86	739.05	51.49	134.45	590.10	77.10	37.36	581.84	81.93	95.48	135.34	-35.36	27.50	103.56	-32.89	37.40	-45.70	-41.67	50.75	-37.10	-36.57	97.73	439.43	8.59	1085.42	0.00	0.00	0.00	398.34	-25.81	1477.90	373.16	78.98	1478.19	236.73	-49.12	1453.91	215.42	47.86	1449.08	142.40	1148.09	75.01	727.51	1053.01	75.79	0.00
8.27000	779.30	61.12	134.60	749.14	47.80	130.17	601.50	72.14	34.23	593.66	78.20	92.71	134.57	-36.19	27.03	104.20	-32.43	37.54	-44.49	-42.03	53.93	-34.81	-36.99	100.82	453.64	8.38	1083.38	0.00	0.00	0.00	411.64	-25.29	1476.12	386.51	79.29	1476.49	250.22	-48.41	1452.00	228.74	48.57	1447.20	138.80	1149.09	74.18	726.30	1049.98	76.39	0.00
8.28000	788.93	57.45	128.32	760.17	44.40	124.95	609.52	68.19	30.28	602.78	74.01	88.74	134.80	-36.10	26.84	105.49	-33.30	37.32	-43.22	-41.92	57.17	-32.15	-37.78	104.37	468.87	8.49	1081.72	0.00	0.00	0.00	425.03	-24.75	1474.60	400.26	79.62	1475.00	263.62	-47.50	1450.18	242.25	49.52	1445.43	141.58	1148.23	74.24	726.73	1049.15	76.80	0.00
8.29000	796.17	53.35	119.83	767.48	39.96	117.10	614.48	64.62	28.94	609.47	70.05	84.24	134.38	-36.36	26.21	101.93	-33.42	36.35	-41.36	-42.71	61.21	-29.14	-38.92	108.33	483.87	8.44	1080.30	0.00	0.00	0.00	438.45	-24.14	1473.33	413.81	80.16	1473.65	277.14	-46.44	1448.53	255.95	50.08	1443.79	141.07	1148.78	74.09	727.51	1049.76	76.56	0.00
8.30000	801.42	47.19	109.73	769.00	34.38	106.34	616.68	62.85	27.50	613.90	65.92	79.26	134.80	-35.77	26.22	104.43	-32.32	37.42	-39.13	-43.39	65.46	-25.71	-40.03	112.45	497.91	8.75	1079.32	0.00	0.00	0.00	451.90	-23.48	1472.17	428.24	80.73	1472.58	290.62	-45.57	1446.95	269.85	51.08	1442.21	140.87	1148.31	74.16	727.27	1049.60	76.62	0.00
8.31000	805.48	41.13	99.77	775.17	29.12	97.29	618.97	61.22	25.07	616.90	63.23	74.59	135.21	-36.63	26.26	98.96	-36.29	34.15	-36.58	-44.20	70.07	-21.74	-41.53	116.95	512.35	9.29	1078.40	0.00	0.00	0.00	465.43	-23.13	1471.19	441.80	81.32	1471.63	304.23	-44.26	1445.39	283.95	52.22	1440.68	142.81	1147.19	74.88	726.89	1048.84	76.75	0.00
8.32000	813.56	37.30	88.65	781.89	25.28	85.72	621.13	60.29	25.41	622.41	60.13	72.36	133.23	-35.22	25.54	99.98	-36.75	33.38	-33.37	-45.04	75.18	-17.25	-43.24	121.73	527.32	9.68	1077.89	0.00	0.00	0.00	479.14	-22.53	1470.42	456.10	81.89	1470.92	317.79	-42.86	1443.99	298.13	53.77	1439.30	141.10	1147.51	74.08	726.16	1049.31	76.26	0.00
8.33000	818.56	35.33	74.88	787.19	22.56	75.12	622.54	60.03	25.62	629.51	57.91	71.56	132.64	-35.58	25.39	100.73	-37.10	33.09	-29.46	-46.11	80.87	-11.67	-45.24	127.10	543.05	10.02	1077.84	0.00	0.00	0.00	493.03	-21.73	1470.04	470.70	82.40	1470.58	331.44	-41.21	1442.98	312.29	54.71	1438.36	144.86	1147.65	75.31	727.01	1050.24	76.25	0.00
8.34000	824.16	33.59	63.23	790.25	20.75	65.20	623.76	59.37	25.92	633.30	56.15	70.43	132.61	-40.21	24.42	101.63	-37.02	32.85	-24.39	-48.01	87.54	-4.65	-47.67	133.13	559.71	10.98	1078.25	0.00	0.00	0.00	507.03	-20.83	1470.15	486.07	83.27	1470.67	345.35	-39.65	1442.55	326.66	56.51	1438.03	146.01	1147.30	75.66	728.93	1052.22	75.92	0.00
8.35000	824.94	32.57	54.18	794.86	19.46	57.62	624.55	58.67	25.99	636.57	54.34	69.74	131.98	-40.40	24.12	103.70	-37.21	32.51	-17.94	-49.87	94.91	4.22	-50.85	139.96	574.92	11.48	1079.04	0.00	0.00	0.00	520.98	-20.01	1470.66	500.72	84.05	1471.25	359.36	-38.36	1442.79	341.01	58.20	1438.37	139.69	1149.02	73.95	727.44	1054.45	74.50	0.00
8.36000	829.93	30.12	44.84	797.16	17.48	49.97	625.15	58.93	26.00	637.84	53.91	68.86	135.08	-39.76	25.84	107.29	-37.55	32.44	-9.68	-52.01	103.02	15.26	-54.02	146.97	590.08	11.84	1080.14	0.00	0.00	0.00	534.87	-19.52	1471.45	515.20	84.71	1472.12	373.34	-36.53	1443.49	355.36	59.73	1439.14	140.42	1148.98	74.37	726.05	1055.73	75.78	0.00
8.37000	831.23	28.31	39.60	799.89	15.44	43.80	625.62	59.26	26.54	640.52	52.79	68.68	135.62	-40.43	25.79	112.28	-37.96	32.97	0.45	-54.26	111.64	28.61	-57.69	154.06	604.98	12.66	1081.54	0.00	0.00	0.00	548.77	-18.77	1472.41	529.80	85.35	1473.18	387.29	-35.07	1444.51	369.83	61.31	1440.24	140.24	1148.66	74.37	724.66	1056.03	75.91	0.00
8.38000	832.04	28.17	36.02	802.51	15.36	43.37	626.36	57.84	26.43	641.60	52.23	68.81	136.95	-39.74	25.81	115.89	-37.96	33.26	12.39	-56.57	121.03	44.39	-61.93	161.15	620.27	13.47	1083.15	0.00	0.00	0.00	562.83	-18.26	1473.53	544.50	85.93	1474.46	401.16	-33.42	1445.71	384.28	62.92	1441.62	141.41	1148.18	74.47	724.93	1056.28	76.40	0.00
8.39000	832.54	28.17	33.88	799.45	15.52	41.55	626.76	58.13	26.69	643.47	51.52	69.02	139.63	-38.79	25.71	120.00	-38.78	34.51	25.64	-58.67	131.41	61.61	-66.29	168.46	635.05	14.35	1085.13	0.00	0.00	0.00	576.74	-17.96	1474.75	559.40	86.30	1475.86	414.99	-31.51	1447.15	398.86	64.79	1443.20	140.37	1148.43	73.81	726.25	1056.04	76.95	0.00
8.40000	832.79	28.13	32.61	803.65	15.72	42.25	626.89	58.76	26.97	644.71	51.39	69.09	142.53	-40.50	25.45	125.59	-40.12	36.68	40.39	-61.40	143.11	79.97	-70.77	176.92	652.00	15.39	1087.32	0.00	0.00	0.00	590.76	-17.43	1476.09	574.35	86.96	1477.32	428.86	-29.84	1448.75	413.54	66.04	1444.94	141.53	1148.07	74.42	726.94	1055.88	76.96	0.00
8.41000	829.21	28.02	32.20	801.53	15.77	38.16	627.00	58.31	26.81	645.54	51.01	69.07	148.78	-42.66	25.28	131.79	-42.37	39.57	57.26	-65.35	155.51	100.32	-75.26	185.86	665.70	16.62	1089.41	0.00	0.00	0.00	604.84	-16.92	1477.53	589.15	87.18	1478.94	442.68	-28.53	1450.50	428.29	67.25	1446.87	145.80	1147.30	75.56	731.40	1054.52	77.96	0.00
8.42000	832.91	28.20	31.40	801.80	15.77	40.34	627.15	57.75	26.53	645.14	51.31	68.85	156.75	-45.66	24.62	142.41	-45.69	43.59	75.11	-70.04	167.98	122.69	-80.31	194.58	679.11	17.76	1091.57	0.00	0.00	0.00	619.09	-16.66	1479.14	603.75	87.68	1480.57	456.49	-26.88	1452.48	442.86	68.69	1448.96	143.50	1148.87	74.04	730.91	1054.85	77.70	0.00
8.43000	832.97	28.20	31.00	803.21	15.91	40.86	627.15	57.85	26.62	644.19	51.52	68.58	167.92	-50.83	24.73	156.06	-50.34	49.57	92.97	-74.76	180.11	145.10	-84.51	203.34	693.68	18.23	1093.86	0.00	0.00	0.00	633.28	-16.39	1480.80	618.28	87.86	1482.26	470.45	-25.78	1454.66	457.39	69.73	1451.16	137.72	1144.72	74.03	727.11	1055.48	76.82	0.00
8.44000	833.01	28.16	30.71	805.01	16.19	41.12	627.17	58.11	26.73	645.09	51.82	68.74	188.91	-54.68	32.36	176.40	-54.60	57.33	114.17	-76.47	188.99	167.57	-87.19	212.64	705.45	18.68	1096.06	0.00	0.00	0.00	647.38	-15.97	1482.57	632.81	88.11	1483.94	484.48	-24.55	1457.02	471.73	70.42	1453.48	141.85	1147.62	74.59	727.90	1055.40	77.07	0.00
8.45000	833.03	28.18	30.46	804.62	16.27	40.77	627.19	58.47	26.89	644.39	51.90	68.28	216.15	-58.81	38.97	204.49	-59.28	64.77	137.97	-78.12	195.37	191.78	-89.20	220.35	714.15	16.72	1099.17	0.00	0.00	0.00	661.26	-16.08	1484.34	647.25	88.17	1485.61	498.55	-23.76	1459.52	485.92	71.08	1455.96	139.24	1148.30	74.14	725.27	1056.13	76.20	0.00
8.46000	832.90	27.81	30.39	806.64	16.10	41.61	627.27	58.03	26.69	645.05	51.99	68.21	245.32	-63.44	43.74	234.20	-63.86	70.02	163.91	-79.93	199.61	217.67	-90.25	226.58	726.16	16.59	1101.65	0.00	0.00	0.00	672.88	-18.88	1486.40	661.62	88.21	1487.30	512.54	-22.96	1462.24	500.06	71.63	1458.59	143.91	1147.59	75.09	729.14	1055.18	77.43	0.00
8.47000	832.96	27.92	30.12	804.29	15.93	40.69	627.21	58.50	27.05	645.73	52.29	68.56	276.95	-68.46	47.07	266.36	-68.55	73.99	192.03	-82.75	202.44	246.01	-91.01	230.36	738.83	16.46	1104.05	0.00	0.00	0.00	684.87	-19.72	1488.32	676.08	88.12	1489.05	526.49	-22.02	1465.20	514.11	71.97	1461.51	143.76	1147.92	75.27	727.86	1055.45	76.97	0.00
8.48000	833.03	27.96	29.91	802.40	16.00	39.55	627.17	58.85	27.21	647.45	52.21	68.76	310.80	-74.26	49.24	298.89	-73.79	76.37	222.50	-85.14	203.73	275.83	-92.62	232.10	751.48	16.06	1106.71	0.00	0.00	0.00	698.94	-20.11	1490.21	690.44	88.09	1490.96	540.29	-22.12	1468.24	528.12	72.21	1464.57	141.42	1149.84	74.29	726.51	1055.73	76.68	0.00
8.49000	830.14	27.95	29.99	800.30	15.84	38.62	627.39	58.35	27.10	646.75	52.17	68.62	345.15	-80.26	50.40	332.42	-79.18	77.36	254.35	-87.57	203.63	305.72	-94.15	232.63	766.17	15.50	1109.37	0.00	0.00	0.00	713.03	-20.46	1492.05	703.18	87.58	1493.19	554.15	-21.93	1471.39	542.14	72.43	1467.78	138.07	1151.77	73.26	724.42	1056.04	76.05	0.00
8.50000	830.23	27.96	29.95	801.70	15.37	39.19	627.58	58.43	27.32	647.35	52.28	68.89	380.41	-86.43	50.57	368.22	-84.55	77.82	286.02	-89.25	201.30	335.80	-95.35	231.86	778.68	14.96	1111.91	0.00	0.00	0.00	726.25	-21.03	1493.91	717.28	87.42	1495.10	568.06	-21.95	1474.50	556.30	72.32	1470.96	137.75	1150.92	73.88	723.96	1056.03	75.91	0.00
8.51000	830.13	28.08	29.52	801.72	15.86	36.66	627.83	58.14	27.30	648.30	52.53	69.34	418.88	-92.17	50.61	406.13	-89.39	77.74	317.66	-90.28	196.73	366.57	-96.72	229.93	789.65	13.99	1114.54	0.00	0.00	0.00	739.46	-21.53	1495.59	731.33	87.20	1496.81	581.95	-22.03	1477.49	570.53	72.27	1474.01	138.10	1151.57	73.74	725.10	1055.96	76.41	0.00
8.52000	829.14	27.96	28.96	801.67	15.51	36.69	627.93	58.38	27.56	647.27	52.68	69.29	458.63	-98.36	49.54	445.57	-93.25	76.81	350.28	-90.96	190.34	397.89	-97.81	226.48	802.93	13.40	1117.06	0.00	0.00	0.00	752.63	-21.97	1497.18	745.02	86.77	1498.41	595.87	-21.98	1480.35	584.63	71.79	1476.91	136.88	1152.56	73.01	726.44	1055.77	76.67	0.00
8.53000	829.29	28.11	28.61	801.86	16.49	36.15	628.09	57.99	27.61	647.63	52.71	69.57	501.97	-103.66	49.28	486.11	-97.02	75.04	384.60	-91.70	182.62	429.75	-98.53	221.33	817.13	12.90	1119.54	0.00	0.00	0.00	766.84	-22.40	1498.57	758.37	86.31	1499.89	609.87	-22.44	1482.92	598.55	71.43	1479.53	137.98	1151.36	73.56	726.97	1055.68	76.68	0.00
8.54000	827.83	28.36	27.61	802.04	16.46	36.06	628.04	58.11	27.81	647.72	52.81	69.92	546.46	-107.29	48.56	527.81	-100.59	72.77	419.58	-93.71	174.37	462.35	-99.29	214.87	827.65	12.30	1121.55	0.00	0.00	0.00	780.76	-22.92	1499.83	775.01	85.87	1500.64	623.86	-22.74	1485.30	612.36	71.16	1481.85	138.14	1150.91	73.61	727.90	1055.29	77.13	0.00
8.55000	833.53	28.82	28.14	802.46	17.84	35.23	628.26	57.81	27.89	648.18	53.02	70.79	589.69	-111.19	47.69	569.63	-103.60	69.91	455.28	-96.10	165.29	496.16	-98.61	206.38	837.84	11.81	1123.28	0.00	0.00	0.00	794.81	-23.54	1500.86	789.61	85.41	1501.49	637.70	-23.19	1487.37	626.19	71.05	1483.91	140.58	1149.61	74.83	729.72	1055.10	77.59	0.00
8.56000	833.60	29.25	27.76	802.67	18.21	35.01	628.47	57.51	28.13	647.92	52.76	71.12	632.21	-114.28	46.55	610.06	-106.62	66.55	492.08	-99.31	155.71	530.67	-98.21	197.00	851.76	11.41	1125.24	0.00	0.00	0.00	808.63	-24.08	1501.62	803.49	84.88	1502.24	651.42	-23.88	1489.13	639.92	70.59	1485.67	141.07	1148.28	75.23	726.28	1055.74	76.51	0.00
8.57000	833.77	29.40	27.56	802.52	17.60	35.36	628.66	57.41	28.64	648.56	52.43	71.80	674.62	-116.95	44.69	652.58	-109.48	63.41	529.98	-102.08	145.12	565.58	-99.07	187.32	862.19	10.95	1126.62	0.00	0.00	0.00	821.69	-24.66	1502.25	817.36	84.24	1502.74	664.94	-24.20	1490.60	653.61	70.43	1487.06	140.58	1149.30	74.91	727.17	1055.46	76.78	0.00
8.58000	833.71	29.24	27.47	802.64	18.00	34.97	628.99	56.79	29.05	648.99	52.06	72.25	720.78	-118.93	42.68	695.39	-112.56	60.65	568.59	-104.55	133.60	601.32	-101.71	177.99	875.79	10.43	1127.69	0.00	0.00	0.00	835.37	-25.14	1502.47	831.15	83.68	1502.96	678.54	-24.86	1491.67	667.37	69.66	1488.19	140.05	1149.72	74.43	727.64	1055.54	76.86	0.00
8.59000	833.75	29.54	27.14	802.82	17.61	34.97	629.21	56.44	29.57	648.55	51.93	72.86	767.59	-120.72	41.26	740.72	-114.87	58.22	608.30	-107.98	122.08	638.24	-104.46	168.34	886.91	10.14	1128.36	0.00	0.00	0.00	848.77	-25.78	1502.45	845.03	83.05	1502.88	692.09	-25.49	1492.43	681.01	69.16	1489.00	140.17	1151.60	74.18	726.96	1055.87	76.62	0.00
8.60000	833.69	28.92	27.28	803.15	17.67	34.68	629.56	56.18	30.34	649.21	51.67	73.64	813.49	-123.68	40.07	785.86	-117.39	55.95	649.37	-110.64	109.93	675.44	-106.57	158.18	898.26	9.86	1128.67	0.00	0.00	0.00	862.21	-26.56	1502.12	858.92	82.37	1502.57	705.58	-25.93	1492.77	694.65	68.63	1489.43	140.84	1150.21	74.84	727.82	1055.66	77.07	0.00
8.61000	833.75	28.76	27.18	820.75	14.10	49.20	630.07	55.43	31.12	649.33	51.15	74.22	860.38	-126.36	39.92	832.10	-119.47	54.41	691.06	-111.36	96.79	713.57	-108.87	148.04	910.68	9.65	1128.61	0.00	0.00	0.00	875.93	-27.08	1501.43	872.57	81.68	1501.97	718.97	-26.59	1492.79	708.37	68.16	1489.51	137.88	1151.69	73.57	726.46	1055.81	76.72	0.00
8.62000	833.92	28.81	27.03	814.63	14.64	46.91	630.56	54.50	32.00	648.86	50.88	74.84	907.38	-128.04	40.45	878.03	-121.65	53.39	733.77	-111.97	83.87	752.57	-111.07	137.98	923.35	9.38	1128.16	0.00	0.00	0.00	890.00	-27.72	1500.46	886.09	80.84	1501.16	732.40	-26.88	1492.46	722.12	67.62	1489.30	137.84	1152.36	73.50	728.15	1055.71	77.14	0.00
8.63000	834.15	29.01	26.86	810.65	15.88	44.96	631.12	54.15	33.08	649.80	51.08	75.85	954.45	-129.90	42.04	924.04	-123.51	53.15	777.31	-114.06	72.44	792.04	-113.46	128.36	935.65	9.22	1127.20	0.00	0.00	0.00	902.08	-28.60	1499.48	899.59	80.11	1500.13	745.84	-27.52	1491.80	735.60	67.12	1488.81	136.96	1151.19	73.64	727.47	1055.49	76.80	0.00
8.64000	834.37	29.23	26.66	810.16	16.88	43.79	631.53	54.47	34.39	651.13	51.02	77.10	1000.97	-132.11	44.63	970.20	-125.31	54.05	821.00	-117.44	62.74	832.04	-115.60	119.20	947.00	9.32	1125.77	0.00	0.00	0.00	915.27	-29.43	1498.10	913.04	79.37	1498.89	759.27	-28.06	1490.88	748.89	66.71	1488.00	138.20	1151.17	73.83	729.23	1054.75	77.35	0.00
8.65000	834.50	29.40	26.46	806.77	17.65	39.12	631.90	53.71	35.22	651.61	50.94	78.19	1047.78	-134.35	48.87	1015.99	-127.08	56.02	865.49	-120.32	53.80	872.82	-116.76	110.40	960.11	9.41	1124.24	0.00	0.00	0.00	929.00	-30.14	1496.56	926.51	78.62	1497.44	772.68	-28.36	1489.71	762.30	65.81	1486.93	139.16	1149.53	74.60	729.75	1054.99	77.75	0.00
8.66000	834.49	29.42	26.26	804.38	18.55	37.61	632.45	53.89	36.43	650.82	51.09	78.90	1091.05	-135.67	53.66	1061.86	-128.99	59.48	910.24	-122.36	45.81	913.32	-118.21	102.76	972.94	9.63	1122.22	0.00	0.00	0.00	943.15	-31.13	1494.73	940.04	77.61	1495.79	785.96	-29.11	1488.19	775.68	65.24	1485.57	140.50	1150.72	74.46	729.79	1055.00	77.72	0.00
8.67000	834.48	29.46	26.11	802.95	18.66	37.16	632.80	53.93	37.60	651.89	50.95	80.03	1136.33	-138.10	61.31	1108.65	-130.40	65.18	954.85	-123.87	39.05	953.66	-119.54	96.33	985.64	9.75	1119.83	0.00	0.00	0.00	955.83	-32.03	1492.84	953.45	76.68	1493.92	799.30	-29.68	1486.39	789.07	64.50	1483.92	139.08	1150.99	73.97	727.66	1055.62	77.16	0.00
8.68000	834.24	29.26	26.00	802.77	19.24	36.77	633.18	53.36	38.55	651.17	51.12	80.90	1178.53	-139.10	69.15	1148.39	-133.40	68.39	999.24	-124.83	33.81	993.68	-121.14	91.51	997.61	9.93	1117.33	0.00	0.00	0.00	968.73	-32.98	1490.78	966.89	75.76	1491.83	812.61	-30.62	1484.38	802.54	63.33	1482.02	138.68	1151.05	73.63	727.25	1055.71	76.77	0.00
8.69000	834.21	29.15	25.80	804.14	19.70	36.83	633.62	53.14	39.75	652.65	51.18	82.41	1219.74	-140.28	78.04	1189.36	-134.29	74.81	1042.36	-127.25	31.23	1033.03	-122.97	88.24	1011.67	10.27	1114.45	0.00	0.00	0.00	981.41	-33.93	1488.49	980.23	74.97	1489.51	825.99	-31.43	1482.13	815.85	62.39	1479.77	139.29	1149.85	74.40	726.67	1056.06	76.71	0.00
8.70000	834.55	29.54	25.28	803.30	19.29	36.50	634.21	53.00	41.27	653.22	51.40	83.76	1258.91	-140.36	87.60	1228.79	-134.57	82.32	1084.23	-128.71	30.07	1071.18	-124.60	86.52	1025.59	10.56	1111.39	0.00	0.00	0.00	994.80	-34.92	1486.04	993.78	73.70	1487.09	839.25	-32.69	1479.58	829.24	61.30	1477.35	136.32	1151.18	73.59	729.49	1055.07	77.69	0.00
8.71000	834.85	29.69	24.95	803.34	19.67	36.12	634.81	52.21	42.45	653.71	50.94	85.16	1294.90	-140.03	97.13	1265.74	-134.43	90.65	1124.26	-130.09	30.44	1107.51	-126.22	86.23	1038.46	10.63	1108.13	0.00	0.00	0.00	1007.80	-36.09	1483.47	1007.20	72.55	1484.47	852.61	-33.77	1476.94	842.66	60.40	1474.78	137.07	1152.28	73.31	726.19	1055.95	76.40	0.00
8.72000	835.10	29.89	24.66	803.05	19.82	35.78	635.56	51.66	44.15	654.40	50.63	86.58	1329.59	-139.43	108.15	1300.25	-133.69	99.44	1161.41	-131.52	32.25	1141.93	-127.04	86.84	1050.53	10.71	1104.77	0.00	0.00	0.00	1021.80	-37.10	1480.66	1020.61	71.23	1481.73	865.94	-34.88	1474.15	856.14	59.51	1472.00	138.14	1151.66	73.66	726.01	1055.70	76.53	0.00
8.73000	835.37	29.94	24.35	803.06	20.14	35.43	636.14	51.72	46.03	656.69	50.74	88.74	1361.67	-138.54	118.49	1332.00	-132.55	108.47	1196.42	-131.87	34.72	1174.08	-127.24	88.24	1065.24	10.89	1101.60	0.00	0.00	0.00	1033.97	-38.23	1477.88	1033.94	69.99	1478.93	879.43	-35.99	1471.33	869.64	58.22	1469.26	137.74	1150.80	74.08	728.93	1055.13	77.49	0.00
8.74000	836.18	30.29	25.87	804.00	20.02	35.68	636.92	51.32	48.15	657.82	49.90	90.16	1390.55	-136.48	127.79	1361.16	-130.61	117.10	1228.83	-131.75	37.75	1204.16	-126.95	90.05	1078.79	10.83	1098.43	0.00	0.00	0.00	1047.64	-39.50	1475.04	1047.29	68.67	1476.14	892.91	-37.07	1468.49	882.99	57.27	1466.54	139.53	1149.88	74.45	728.57	1056.37	75.51	0.00
8.75000	836.36	30.48	25.52	802.69	20.26	34.94	637.68	51.34	50.63	657.95	49.62	91.86	1416.96	-133.70	136.35	1387.66	-128.65	124.60	1258.62	-130.78	40.56	1232.00	-126.07	91.79	1092.90	10.46	1095.40	0.00	0.00	0.00	1061.75	-40.63	1472.25	1060.68	67.49	1473.37	906.31	-38.25	1465.79	896.40	55.78	1463.90	140.30	1150.08	74.49	726.45	1056.41	74.75	0.00
8.76000	835.96	30.59	24.90	804.64	19.98	35.43	638.54	51.26	53.20	659.67	50.33	94.51	1440.95	-130.68	142.83	1411.77	-125.54	130.58	1285.26	-129.38	42.72	1257.30	-124.57	93.01	1106.80	10.05	1092.69	0.00	0.00	0.00	1075.05	-42.08	1469.61	1074.10	66.34	1470.70	919.67	-39.53	1463.19	909.76	54.70	1461.39	139.88	1150.15	74.17	726.45	1056.43	74.60	0.00
8.77000	836.60	30.52	24.88	804.90	20.42	35.24	639.66	51.38	55.95	659.89	50.19	96.27	1462.86	-126.68	148.06	1433.31	-121.35	134.66	1308.97	-127.38	43.94	1279.41	-123.14	93.71	1120.37	9.66	1090.24	0.00	0.00	0.00	1088.64	-43.35	1467.21	1087.60	65.24	1468.21	933.17	-40.92	1460.77	923.23	53.33	1459.02	138.36	1151.24	73.83	727.88	1056.52	74.89	0.00
8.78000	835.60	30.58	24.31	804.77	19.30	34.46	640.77	52.19	59.27	662.39	50.77	99.43	1480.58	-121.73	150.15	1451.97	-116.98	136.60	1329.42	-124.17	43.58	1298.81	-120.82	93.23	1133.72	8.95	1088.05	0.00	0.00	0.00	1101.61	-44.98	1465.06	1101.22	63.79	1465.91	946.80	-42.23	1458.54	936.79	51.82	1456.82	139.78	1151.40	74.21	727.46	1055.98	74.79	0.00
8.79000	835.09	30.83	23.67	804.84	19.57	34.83	641.99	52.79	62.53	664.45	51.14	102.04	1496.95	-115.89	150.21	1467.67	-111.40	136.40	1346.29	-121.07	41.92	1315.09	-118.09	91.58	1147.77	8.09	1086.24	0.00	0.00	0.00	1115.21	-46.43	1463.23	1114.80	62.32	1463.90	960.55	-43.65	1456.52	950.31	50.69	1454.75	139.26	1150.31	74.33	728.07	1055.34	75.19	0.00
8.80000	835.72	30.62	23.81	804.94	19.94	34.60	643.58	53.23	66.10	669.70	51.92	106.23	1510.29	-110.04	147.67	1482.03	-106.93	132.18	1359.61	-117.97	39.03	1328.30	-115.18	88.71	1163.61	7.09	1084.94	0.00	0.00	0.00	1127.91	-48.06	1461.68	1128.45	60.89	1462.15	974.32	-45.24	1454.67	963.86	49.26	1452.84	137.11	1150.85	73.86	727.11	1055.35	75.19	0.00
8.81000	835.81	30.54	23.76	805.16	20.04	34.38	645.47	53.75	70.07	671.28	52.17	109.19	1521.42	-104.99	141.33	1492.65	-102.07	126.43	1369.69	-114.00	34.29	1338.44	-112.11	84.69	1178.99	6.12	1083.90	0.00	0.00	0.00	1141.66	-49.68	1460.43	1142.11	59.66	1460.64	988.15	-47.21	1453.01	977.52	47.52	1451.05	136.35	1150.76	73.78	728.08	1055.80	75.36	0.00
8.82000	836.34	30.70	23.62	805.43	19.59	34.40	647.58	55.57	74.97	673.21	53.23	112.78	1528.10	-99.96	133.14	1500.78	-96.71	118.45	1376.46	-110.19	29.57	1345.98	-108.62	79.61	1193.70	4.81	1082.85	0.00	0.00	0.00	1154.99	-51.46	1459.44	1155.80	58.03	1459.36	1002.19	-48.89	1451.43	991.26	45.94	1449.33	135.09	1151.98	73.03	728.64	1056.03	75.13	0.00
8.83000	835.19	30.86	22.97	805.70	19.77	34.56	650.31	56.46	79.98	677.03	54.66	117.22	1534.42	-93.65	122.51	1506.72	-91.68	108.75	1380.49	-106.41	26.95	1351.65	-105.26	75.11	1207.84	3.24	1082.29	0.00	0.00	0.00	1168.45	-53.57	1458.67	1169.50	56.35	1458.33	1016.20	-50.91	1449.93	1005.10	43.65	1447.74	135.33	1152.31	73.10	729.07	1056.28	75.06	0.00
8.84000	835.85	30.78	23.07	806.63	19.97	34.87	650.99	57.73	85.19	681.85	55.83	122.01	1539.20	-88.66	112.43	1511.49	-86.84	98.52	1383.29	-103.14	23.30	1355.27	-102.45	69.93	1222.99	1.63	1081.96	0.00	0.00	0.00	1182.09	-55.24	1458.10	1183.05	54.72	1457.43	1030.13	-53.33	1448.45	1018.85	41.58	1446.17	137.95	1150.70	74.01	728.14	1056.39	74.99	0.00
8.85000	836.00	30.84	22.98	807.14	19.78	34.46	657.36	57.79	91.15	686.46	56.81	126.58	1544.49	-85.04	101.33	1516.67	-83.94	87.99	1386.09	-102.27	20.28	1359.42	-99.55	65.85	1238.30	0.01	1081.89	0.00	0.00	0.00	1196.30	-57.14	1457.68	1196.65	52.99	1456.72	1044.12	-55.44	1447.09	1032.54	39.44	1444.60	134.94	1151.02	73.47	727.81	1056.35	74.91	0.00
8.86000	835.94	30.58	23.03	807.04	19.35	33.96	661.85	58.65	97.65	689.20	57.85	131.10	1553.96	-84.82	86.50	1525.29	-83.37	74.85	1389.12	-101.60	18.84	1369.52	-99.79	65.57	1253.89	-1.94	1081.94	0.00	0.00	0.00	1206.64	-60.57	1458.37	1210.45	51.14	1456.38	1058.19	-57.69	1445.98	1046.21	37.17	1443.36	136.99	1151.51	73.39	727.88	1056.59	74.94	0.00
8.87000	836.49	30.56	23.26	807.14	19.15	34.10	667.58	59.84	104.96	702.01	59.27	137.99	1559.14	-83.08	72.76	1530.56	-82.11	62.51	1390.62	-101.78	18.18	1375.60	-98.78	64.65	1270.00	-3.91	1082.55	0.00	0.00	0.00	1219.77	-62.75	1459.10	1224.24	49.38	1456.68	1072.43	-60.19	1445.64	1060.06	34.84	1442.92	136.90	1150.98	73.64	727.32	1057.26	74.59	0.00
8.88000	835.81	30.56	23.21	806.52	18.92	34.08	674.78	59.78	112.59	711.93	61.18	144.39	1562.95	-79.67	60.92	1534.51	-79.87	52.15	1390.97	-102.78	19.69	1379.29	-96.86	64.55	1285.97	-5.79	1083.49	0.00	0.00	0.00	1233.63	-64.74	1460.12	1238.37	47.10	1457.60	1086.82	-62.56	1446.03	1074.17	32.48	1443.22	136.87	1151.03	73.72	729.01	1056.37	75.28	0.00
8.89000	836.23	30.54	23.75	807.12	18.11	34.56	683.57	58.86	120.77	721.97	61.96	150.38	1567.99	-75.45	53.40	1537.48	-74.74	46.44	1392.14	-102.15	21.30	1384.14	-94.37	65.11	1303.47	-7.71	1084.81	0.00	0.00	0.00	1248.56	-66.58	1461.35	1252.38	45.04	1458.72	1101.45	-64.77	1446.72	1088.26	29.93	1443.87	137.82	1151.55	73.67	728.04	1055.55	75.41	0.00
8.90000	837.38	31.00	24.16	808.22	17.46	35.50	694.31	58.52	129.85	734.58	62.67	156.69	1568.93	-73.31	49.18	1540.62	-72.17	49.43	1392.68	-102.25	22.36	1387.16	-92.46	64.98	1320.03	-9.70	1086.21	0.00	0.00	0.00	1263.23	-68.43	1462.88	1266.41	43.11	1460.06	1116.08	-67.31	1447.58	1102.50	27.37	1444.62	137.53	1150.95	73.79	729.42	1055.08	75.76	0.00
8.91000	836.96	30.96	23.67	809.85	17.67	35.53	706.87	59.34	139.97	751.73	63.23	163.59	1572.27	-73.09	46.20	1542.34	-72.63	45.44	1393.19	-102.10	22.90	1388.56	-91.76	64.86	1336.32	-11.60	1087.76	0.00	0.00	0.00	1277.80	-70.23	1464.70	1280.65	40.94	1461.76	1130.62	-69.86	1448.62	1116.67	24.95	1445.60	137.37	1151.42	73.68	727.03	1056.59	74.66	0.00
8.92000	839.10	31.94	22.89	814.14	18.04	36.80	721.08	59.24	150.50	767.36	65.13	170.98	1574.37	-73.32	43.03	1543.59	-72.61	44.37	1393.64	-101.68	22.99	1390.04	-91.27	64.79	1352.04	-14.03	1089.30	0.00	0.00	0.00	1291.77	-71.94	1466.70	1294.93	38.87	1463.64	1145.07	-72.33	1449.93	1130.91	22.39	1446.82	133.78	1153.37	72.33	727.34	1055.94	75.00	0.00
8.93000	842.31	33.49	21.92	820.48	18.85	39.35	736.36	59.07	161.84	783.92	67.01	178.77	1577.00	-72.45	40.52	1543.70	-72.18	42.81	1394.02	-101.39	23.08	1391.02	-91.00	64.94	1367.69	-16.38	1091.10	0.00	0.00	0.00	1306.94	-73.65	1468.71	1308.95	36.99	1465.57	1159.63	-74.55	1451.33	1145.27	19.91	1448.18	134.04	1154.01	72.54	728.83	1056.78	74.89	0.00
8.94000	844.84	35.43	21.01	829.24	21.40	41.19	752.30	59.05	173.40	801.99	68.87	187.10	1576.76	-72.69	39.13	1544.84	-71.88	42.44	1394.27	-101.22	23.17	1391.69	-90.72	65.02	1381.85	-18.64	1092.96	0.00	0.00	0.00	1320.67	-75.36	1470.74	1317.53	35.73	1468.83	1174.14	-76.60	1452.71	1159.64	17.39	1449.64	137.01	1151.13	73.62	727.37	1057.13	74.46	0.00
8.95000	847.58	38.07	20.02	839.92	24.20	44.23	770.03	59.45	185.87	822.71	69.70	194.88	1576.70	-72.05	37.81	1545.47	-71.81	41.87	1394.59	-101.29	23.35	1392.25	-90.60	64.90	1396.37	-21.01	1094.90	0.00	0.00	0.00	1334.86	-76.95	1472.73	1331.11	34.07	1471.28	1188.48	-78.59	1454.11	1173.76	15.54	1451.14	137.20	1149.98	74.04	727.90	1057.38	74.53	0.00
8.96000	855.84	40.57	17.86	856.01	28.48	46.94	790.35	58.39	198.04	845.94	70.28	202.91	1576.59	-72.00	36.38	1544.82	-71.67	40.90	1394.80	-100.99	23.32	1392.65	-90.80	64.92	1409.85	-23.13	1096.76	0.00	0.00	0.00	1349.83	-78.51	1474.66	1345.43	32.51	1473.40	1202.72	-80.41	1455.66	1188.05	13.41	1452.86	136.66	1150.44	73.88	728.55	1055.76	75.39	0.00
8.97000	869.73	41.65	21.25	872.86	31.79	51.66	814.06	57.82	209.90	870.85	70.70	210.94	1577.97	-71.82	34.60	1545.22	-71.51	40.34	1394.70	-101.32	23.65	1393.15	-90.67	64.75	1423.10	-24.94	1098.62	0.00	0.00	0.00	1364.97	-79.82	1476.62	1360.24	30.80	1475.49	1217.14	-81.98	1457.39	1202.19	11.32	1454.76	135.44	1151.84	73.24	727.31	1056.61	74.93	0.00
8.98000	890.00	43.61	27.76	894.11	32.36	58.44	839.63	57.93	218.88	896.32	70.76	218.45	1578.06	-72.49	33.59	1545.84	-71.44	40.10	1394.76	-101.27	23.66	1393.49	-90.80	64.62	1436.03	-26.48	1100.58	0.00	0.00	0.00	1379.67	-81.19	1478.52	1374.07	29.68	1477.52	1231.43	-83.69	1459.29	1216.23	9.89	1456.81	136.54	1152.24	73.12	729.17	1056.70	75.00	0.00
8.99000	907.47	46.30	30.90	920.58	35.43	65.08	865.53	58.16	225.29	921.91	71.22	225.30	1578.36	-71.92	33.21	1545.74	-71.54	39.83	1395.06	-100.89	23.51	1393.78	-90.73	64.42	1449.56	-27.30	1102.60	0.00	0.00	0.00	1393.57	-82.34	1480.29	1387.95	28.28	1479.45	1245.58	-85.07	1461.39	1230.24	8.74	1459.11	136.39	1151.87	73.09	728.73	1056.72	74.92	0.00
9.00000	929.41	49.65	34.31	950.14	37.09	70.54	892.40	58.15	229.91	948.57	70.50	231.12	1578.15	-71.31	32.88	1546.05	-71.28	39.95	1395.23	-100.68	23.48	1394.07	-90.79	64.35	1461.39	-27.99	1104.67	0.00	0.00	0.00	1406.29	-83.51	1482.16	1400.89	27.08	1481.51	1259.80	-85.86	1463.68	1244.30	7.18	1461.57	137.12	1151.71	73.45	728.10	1056.08	74.93	0.00
9.01000	955.68	53.46	37.78	982.90	39.72	75.25	920.43	58.14	232.86	976.72	69.95	235.66	1577.99	-71.65	32.53	1545.32	-70.99	39.41	1395.32	-100.80	23.51	1394.37	-90.92	64.41	1474.92	-28.12	1106.96	0.00	0.00	0.00	1420.08	-84.34	1484.00	1414.69	25.98	1483.47	1273.81	-86.91	1466.19	1258.32	5.73	1464.23	139.08	1150.47	74.37	726.63	1056.33	74.64	0.00
9.02000	986.11	57.54	41.11	1014.80	42.07	77.76	949.53	58.34	234.56	1005.98	69.68	238.52	1578.30	-71.64	31.87	1545.03	-71.33	39.10	1395.41	-100.77	23.59	1394.69	-90.75	64.43	1487.74	-28.06	1109.28	0.00	0.00	0.00	1433.69	-85.22	1485.88	1434.39	24.18	1483.93	1287.81	-87.68	1468.75	1272.26	4.46	1466.98	136.15	1151.16	73.63	727.88	1056.60	74.78	0.00
9.03000	1020.57	61.68	44.09	1049.16	45.67	79.74	979.24	58.27	234.60	1035.51	69.40	240.11	1578.43	-72.03	31.44	1546.05	-71.26	38.99	1395.34	-101.08	23.83	1394.87	-90.83	64.51	1501.31	-27.72	1111.55	0.00	0.00	0.00	1447.28	-85.95	1487.76	1449.64	23.08	1485.52	1301.46	-88.60	1471.31	1286.03	3.59	1469.70	135.49	1151.52	73.26	728.48	1056.61	75.13	0.00
9.04000	1058.90	65.70	46.51	1082.00	49.51	80.76	1009.33	58.04	232.64	1065.21	69.10	240.05	1578.35	-71.47	31.60	1545.87	-71.27	38.93	1395.56	-100.75	23.68	1395.08	-90.71	64.62	1513.73	-27.31	1113.82	0.00	0.00	0.00	1461.79	-86.54	1489.59	1463.04	22.74	1487.43	1315.26	-88.85	1473.83	1299.86	2.42	1472.30	136.08	1152.77	72.86	727.78	1056.78	74.82	0.00
9.05000	1100.95	69.41	48.16	1117.84	52.81	80.11	1039.68	58.27	229.13	1095.29	68.53	238.43	1578.52	-71.92	31.12	1545.60	-71.20	38.76	1395.53	-100.79	23.73	1395.09	-90.96	64.93	1526.42	-26.93	1116.03	0.00	0.00	0.00	1475.20	-87.15	1491.51	1476.42	22.30	1489.29	1328.87	-89.24	1476.21	1313.53	1.53	1474.78	137.62	1151.78	73.66	728.43	1056.31	75.12	0.00
9.06000	1146.56	72.60	48.85	1156.46	55.74	79.08	1070.43	58.13	223.58	1126.22	68.36	235.44	1578.35	-71.42	31.13	1545.27	-71.77	38.18	1395.51	-101.06	23.95	1395.26	-90.83	65.06	1538.62	-26.45	1118.25	0.00	0.00	0.00	1488.91	-87.64	1493.24	1489.99	21.67	1491.14	1342.42	-89.70	1478.38	1326.88	1.05	1477.10	137.47	1151.26	73.65	728.66	1056.89	74.92	0.00
9.07000	1195.59	75.08	48.35	1194.28	58.25	76.54	1102.30	58.12	216.38	1157.90	67.77	230.72	1578.20	-71.43	30.92	1545.02	-71.77	37.91	1395.83	-100.45	23.72	1395.54	-90.63	65.32	1550.86	-26.14	1120.37	0.00	0.00	0.00	1501.27	-88.07	1495.00	1503.41	21.35	1492.86	1355.89	-89.73	1480.39	1340.24	0.25	1479.22	135.30	1152.46	72.89	728.81	1056.81	74.94	0.00
9.08000	1247.86	76.67	46.48	1235.12	60.12	74.13	1135.04	59.38	207.90	1190.05	67.26	224.61	1578.57	-71.32	30.68	1544.18	-71.78	37.68	1395.88	-100.51	23.96	1395.66	-90.69	65.77	1563.81	-25.88	1122.37	0.00	0.00	0.00	1514.18	-88.43	1496.57	1516.69	21.07	1494.41	1369.07	-90.11	1482.12	1353.49	-0.15	1481.01	135.61	1151.57	73.22	729.30	1056.18	75.29	0.00
9.09000	1289.83	78.01	44.10	1276.94	61.47	70.99	1168.97	60.27	197.76	1222.28	67.72	217.48	1579.26	-72.15	30.85	1544.54	-71.88	37.67	1395.99	-100.55	24.20	1395.85	-90.45	66.15	1575.33	-25.68	1124.13	0.00	0.00	0.00	1527.38	-88.72	1498.07	1529.65	21.03	1495.78	1382.21	-90.09	1483.71	1366.62	-0.35	1482.62	134.61	1151.07	73.19	727.59	1056.03	74.97	0.00
9.10000	1336.37	78.92	42.35	1319.88	62.25	67.58	1203.07	62.76	186.94	1255.54	68.72	209.15	1579.65	-71.68	30.99	1544.30	-71.75	36.63	1395.98	-100.43	24.40	1396.06	-90.17	66.55	1587.24	-25.44	1125.77	0.00	0.00	0.00	1540.43	-88.95	1499.39	1542.71	20.62	1496.97	1395.34	-89.92	1485.08	1379.68	-0.55	1483.91	135.86	1151.68	73.35	730.78	1056.77	75.51	0.00
9.11000	1382.17	79.25	39.98	1364.37	62.52	64.12	1238.55	64.42	174.73	1289.49	69.98	199.84	1580.03	-70.85	30.64	1544.91	-70.85	36.60	1396.23	-99.76	24.42	1396.23	-89.97	67.01	1599.81	-25.28	1127.13	0.00	0.00	0.00	1553.55	-89.13	1500.56	1555.67	20.35	1497.97	1408.26	-89.94	1486.16	1392.55	-0.64	1484.94	135.51	1152.85	72.87	728.96	1057.46	74.85	0.00
9.12000	1428.32	79.70	37.45	1410.67	62.85	61.22	1275.16	66.41	161.44	1324.06	71.62	189.64	1579.95	-71.45	30.00	1544.16	-70.66	35.94	1396.47	-99.56	24.71	1396.47	-89.78	67.36	1611.43	-25.28	1128.15	0.00	0.00	0.00	1566.81	-89.27	1501.43	1568.51	20.34	1498.74	1420.89	-90.10	1487.04	1405.47	-0.88	1485.72	136.00	1151.93	73.12	728.85	1056.44	74.93	0.00
9.13000	1475.96	80.89	35.58	1455.37	63.62	57.53	1313.21	67.34	147.13	1359.43	72.90	178.63	1580.27	-71.13	29.85	1544.74	-70.17	36.12	1396.62	-99.24	24.99	1396.72	-89.70	67.79	1623.45	-25.20	1128.86	0.00	0.00	0.00	1579.06	-89.26	1502.16	1581.34	20.26	1499.21	1433.62	-90.12	1487.64	1418.12	-0.76	1486.19	135.49	1151.67	73.07	729.44	1056.87	74.97	0.00
9.14000	1524.06	82.46	34.43	1502.18	65.09	54.86	1351.52	68.98	132.48	1393.75	75.87	168.45	1580.19	-70.71	29.82	1544.87	-68.87	36.73	1396.75	-98.81	25.27	1397.16	-89.18	67.98	1635.15	-25.21	1129.27	0.00	0.00	0.00	1592.28	-89.19	1502.56	1593.92	20.17	1499.47	1446.49	-89.99	1487.95	1430.63	-0.45	1486.31	134.91	1152.04	73.11	728.73	1057.05	74.76	0.00
9.15000	1571.02	84.17	34.20	1548.92	66.56	52.84	1391.71	69.69	117.27	1431.52	76.83	157.08	1579.99	-68.49	31.67	1546.25	-68.89	38.43	1396.94	-98.17	25.48	1397.42	-89.06	68.45	1647.02	-25.58	1129.21	0.00	0.00	0.00	1604.79	-89.17	1502.79	1606.45	19.86	1499.46	1459.21	-90.09	1487.95	1443.68	-1.29	1486.26	134.24	1151.31	73.35	728.39	1056.28	75.13	0.00
9.16000	1617.67	85.73	34.57	1595.62	68.64	50.49	1433.13	70.74	102.51	1470.93	78.23	146.14	1579.12	-69.22	32.71	1546.77	-69.14	39.54	1397.10	-97.78	25.90	1397.73	-88.78	68.95	1659.54	-25.81	1128.92	0.00	0.00	0.00	1617.29	-88.98	1502.73	1613.40	21.17	1501.26	1471.75	-90.33	1487.72	1456.20	-1.08	1485.86	135.66	1150.76	73.30	727.96	1057.00	74.73	0.00
9.17000	1662.92	87.28	35.22	1642.00	69.61	49.30	1475.38	72.11	88.28	1509.31	79.41	134.77	1577.81	-70.53	33.17	1546.33	-70.63	40.15	1397.30	-97.44	26.41	1398.16	-88.37	69.46	1671.31	-26.26	1128.23	0.00	0.00	0.00	1629.81	-88.79	1502.54	1624.36	21.63	1501.33	1484.50	-90.09	1487.22	1468.54	-1.04	1485.21	138.35	1151.03	73.83	727.83	1057.00	74.78	0.00
9.18000	1716.39	89.20	31.79	1688.10	70.82	49.98	1518.99	72.74	74.74	1549.40	80.51	124.18	1575.99	-72.38	32.93	1546.05	-71.99	39.89	1397.40	-97.18	27.02	1398.56	-88.09	70.10	1683.37	-26.76	1127.28	0.00	0.00	0.00	1642.17	-88.63	1502.17	1636.66	21.89	1500.78	1497.07	-90.15	1486.42	1480.83	-0.88	1484.30	138.65	1151.68	73.89	727.88	1056.82	74.80	0.00
9.19000	1762.95	88.90	36.45	1733.76	71.44	52.17	1563.01	75.76	63.03	1590.58	81.31	114.25	1576.90	-72.51	32.26	1546.45	-72.41	38.04	1397.68	-96.77	27.52	1398.88	-88.00	70.89	1695.21	-27.25	1125.92	0.00	0.00	0.00	1654.74	-88.31	1501.54	1648.82	22.14	1499.99	1509.79	-89.98	1485.40	1493.35	-1.24	1483.11	139.22	1151.22	74.16	729.32	1056.31	75.18	0.00
9.20000	1810.07	90.57	41.73	1778.84	71.70	55.72	1607.61	77.58	52.14	1631.25	83.27	106.01	1579.80	-73.23	30.11	1548.02	-71.99	37.22	1397.84	-96.78	28.25	1399.40	-87.62	71.50	1708.25	-27.89	1124.46	0.00	0.00	0.00	1667.85	-87.92	1500.76	1661.57	22.38	1499.02	1522.34	-89.99	1484.12	1505.84	-1.24	1481.70	137.89	1151.74	73.60	728.09	1056.73	74.76	0.00
9.21000	1851.60	88.18	55.20	1823.38	72.00	61.59	1651.24	81.58	44.20	1671.48	85.06	99.17	1580.56	-72.87	29.17	1547.84	-71.55	36.89	1398.28	-95.96	28.61	1399.80	-87.62	72.35	1720.88	-28.47	1122.70	0.00	0.00	0.00	1681.17	-87.46	1499.77	1673.79	22.62	1497.91	1534.72	-90.07	1482.59	1518.18	-1.04	1479.98	136.92	1152.03	73.42	727.04	1057.21	74.28	0.00
9.22000	1897.62	89.45	58.42	1866.36	71.54	67.80	1695.37	83.37	37.35	1712.17	85.68	93.93	1581.57	-73.90	28.65	1547.21	-71.78	36.49	1398.48	-96.02	29.53	1400.30	-87.52	73.23	1733.38	-29.08	1120.75	0.00	0.00	0.00	1694.09	-86.94	1498.58	1686.29	23.04	1496.56	1547.19	-90.17	1480.79	1530.47	-0.71	1478.07	136.99	1152.14	73.32	726.52	1057.19	74.16	0.00
9.23000	1936.14	87.72	74.11	1906.70	70.69	75.68	1738.91	84.86	32.90	1750.08	86.73	90.34	1580.76	-73.24	28.52	1546.74	-71.97	36.53	1398.72	-95.66	30.24	1400.82	-87.42	74.16	1746.17	-29.68	1118.52	0.00	0.00	0.00	1706.55	-86.39	1497.20	1698.48	23.57	1495.05	1559.91	-89.97	1478.76	1543.05	-1.11	1476.04	136.40	1151.66	73.37	727.16	1056.88	74.64	0.00
9.24000	1975.15	86.59	84.58	1946.03	69.83	84.22	1780.15	87.08	31.05	1787.14	88.09	88.83	1580.30	-73.65	27.87	1546.87	-72.54	36.29	1398.93	-95.53	31.23	1401.51	-87.19	75.17	1759.56	-30.29	1116.20	0.00	0.00	0.00	1720.02	-85.76	1495.64	1710.93	23.95	1493.36	1572.97	-89.22	1476.61	1555.29	-0.45	1473.72	137.41	1151.22	73.60	728.82	1055.67	75.54	0.00
9.25000	2011.14	84.58	95.39	1982.48	68.79	93.66	1819.72	87.68	30.39	1822.74	88.31	88.61	1580.77	-73.66	28.07	1547.50	-72.59	36.53	1399.35	-95.15	32.25	1402.21	-86.95	76.30	1772.14	-30.84	1113.79	0.00	0.00	0.00	1734.04	-85.26	1494.66	1723.19	24.64	1491.59	1585.50	-89.40	1474.20	1567.46	0.34	1471.26	139.87	1150.57	74.43	728.24	1057.05	74.75	0.00
9.26000	2045.53	82.42	106.66	2016.11	66.63	102.76	1856.53	88.24	31.32	1856.23	88.22	89.64	1580.00	-73.98	27.48	1547.47	-72.86	36.18	1399.71	-94.82	33.51	1403.06	-86.70	77.65	1785.70	-31.26	1111.31	0.00	0.00	0.00	1747.74	-84.71	1493.91	1735.55	25.17	1489.66	1598.09	-89.17	1471.76	1580.01	0.44	1468.86	141.33	1151.32	74.38	728.92	1056.95	74.75	0.00
9.27000	2076.36	79.53	117.09	2047.67	64.50	112.07	1890.77	87.31	32.66	1889.13	87.16	91.71	1580.12	-74.25	27.03	1547.80	-72.80	35.95	1400.02	-94.84	35.09	1403.99	-86.47	79.23	1798.39	-31.59	1108.82	0.00	0.00	0.00	1761.12	-84.11	1493.36	1748.02	25.93	1487.59	1610.77	-89.03	1469.25	1592.36	0.99	1466.31	139.37	1151.38	74.16	727.88	1056.57	74.84	0.00
9.28000	2105.84	76.66	126.93	2075.97	61.58	120.03	1922.43	85.82	34.56	1920.36	83.70	91.72	1581.64	-74.32	27.43	1548.41	-72.89	36.14	1400.49	-94.69	36.76	1405.06	-86.32	81.11	1811.57	-31.85	1106.29	0.00	0.00	0.00	1774.22	-83.48	1493.01	1760.00	26.74	1485.57	1623.34	-89.09	1466.68	1604.84	1.26	1463.80	136.23	1150.25	73.90	727.88	1056.34	74.91	0.00
9.29000	2131.48	72.28	135.32	2101.34	57.89	127.09	1951.48	82.47	35.72	1946.50	82.26	93.47	1581.06	-73.97	26.85	1548.74	-73.11	35.83	1400.99	-94.70	38.81	1406.42	-85.77	83.00	1825.73	-32.00	1103.92	0.00	0.00	0.00	1787.03	-82.81	1492.85	1772.45	27.45	1483.56	1635.99	-88.86	1464.23	1617.42	1.50	1461.31	141.24	1149.46	74.94	727.27	1056.15	75.01	0.00
9.30000	2156.34	67.83	142.53	2124.55	54.29	132.71	1977.24	79.99	36.82	1970.74	79.11	94.42	1581.18	-74.55	26.74	1548.13	-73.46	35.73	1401.65	-94.64	41.01	1407.82	-85.72	85.30	1839.07	-31.95	1101.63	0.00	0.00	0.00	1799.59	-82.10	1492.86	1785.28	28.31	1481.64	1648.64	-88.50	1461.77	1629.71	2.33	1458.91	138.17	1150.72	73.96	727.82	1056.20	75.07	0.00
9.31000	2181.52	62.96	148.67	2145.64	48.87	136.24	2000.19	76.26	36.84	1991.23	77.43	95.21	1581.39	-74.61	26.80	1549.03	-73.43	35.79	1402.46	-94.52	43.48	1409.55	-85.65	87.80	1852.83	-31.70	1099.39	0.00	0.00	0.00	1811.89	-81.36	1493.04	1797.71	29.45	1479.76	1661.51	-87.83	1459.42	1642.38	3.01	1456.61	137.97	1150.37	74.08	727.32	1056.56	74.71	0.00
9.32000	2190.32	57.43	140.28	2162.57	43.45	138.04	2019.28	72.63	35.76	2009.17	74.62	94.44	1581.17	-76.09	27.06	1549.34	-73.88	35.60	1403.58	-94.25	46.08	1411.36	-86.05	90.73	1866.38	-31.31	1097.37	0.00	0.00	0.00	1823.95	-80.58	1493.38	1810.37	30.41	1478.04	1674.48	-87.33	1457.14	1655.14	3.86	1454.38	137.66	1149.69	74.08	727.33	1057.02	74.56	0.00
9.33000	2205.42	52.67	138.65	2176.41	39.10	136.72	2033.34	70.24	34.14	2019.51	73.99	94.45	1580.65	-75.75	26.99	1548.87	-73.47	35.95	1404.48	-94.86	49.36	1413.50	-86.44	93.85	1879.98	-30.77	1095.58	0.00	0.00	0.00	1835.80	-79.78	1493.87	1822.82	31.36	1476.52	1687.49	-86.74	1454.95	1667.98	4.61	1452.24	138.65	1151.34	73.87	726.52	1056.91	74.52	0.00
9.34000	2217.82	48.33	134.04	2188.10	34.74	132.88	2044.72	65.96	30.78	2031.02	69.93	91.20	1581.11	-76.05	26.92	1549.51	-73.66	35.56	1405.97	-94.77	52.59	1415.98	-87.04	97.35	1894.09	-29.92	1093.98	0.00	0.00	0.00	1847.44	-78.95	1494.50	1835.61	32.49	1475.11	1700.70	-85.54	1452.82	1680.70	5.69	1450.18	140.06	1150.87	74.32	727.74	1056.60	74.81	0.00
9.35000	2226.79	43.52	127.38	2197.94	32.28	128.76	2052.29	61.99	26.41	2041.51	66.34	87.91	1582.26	-75.46	26.05	1550.67	-74.21	35.83	1407.44	-95.54	56.50	1418.97	-87.54	101.13	1908.85	-28.95	1092.72	0.00	0.00	0.00	1858.90	-78.10	1495.26	1848.39	33.57	1473.90	1713.77	-84.63	1450.76	1693.85	6.25	1448.33	139.27	1150.34	74.26	728.21	1055.91	75.12	0.00
9.36000	2234.14	39.76	118.22	2203.48	27.81	120.58	2057.45	57.40	23.73	2047.95	61.39	82.27	1582.74	-75.66	25.87	1548.52	-76.00	38.52	1409.47	-95.92	60.70	1422.26	-88.59	105.36	1922.90	-27.73	1091.61	0.00	0.00	0.00	1870.17	-77.23	1496.13	1861.38	34.58	1472.84	1726.85	-83.76	1448.82	1706.85	7.16	1446.44	134.58	1151.63	73.11	728.44	1056.24	75.05	0.00
9.37000	2235.44	30.81	118.84	2207.14	21.93	110.19	2059.81	55.23	22.46	2052.09	57.57	76.61	1580.89	-76.81	26.10	1547.49	-76.81	37.35	1411.90	-96.17	65.12	1426.26	-89.53	109.84	1937.27	-26.34	1090.75	0.00	0.00	0.00	1881.29	-76.33	1497.11	1874.23	35.75	1471.74	1739.93	-82.53	1446.91	1720.00	8.26	1444.55	139.15	1150.46	74.31	726.68	1057.30	74.22	0.00
9.38000	2241.41	25.60	107.12	2212.31	16.59	98.70	2062.34	53.55	21.24	2058.07	52.49	69.96	1580.36	-77.03	25.90	1547.86	-77.40	36.10	1414.91	-96.39	70.05	1430.72	-91.18	114.81	1951.63	-24.80	1090.16	0.00	0.00	0.00	1892.26	-75.42	1498.19	1893.00	35.44	1468.02	1752.97	-81.39	1445.05	1732.86	9.78	1442.72	137.80	1151.44	73.59	726.09	1056.93	74.25	0.00
9.39000	2249.70	22.07	89.40	2219.06	12.22	87.53	2064.72	52.76	21.78	2065.05	50.90	71.56	1581.48	-76.60	26.96	1547.76	-77.64	35.41	1419.02	-95.95	75.08	1436.05	-93.11	120.26	1966.55	-23.15	1089.94	0.00	0.00	0.00	1903.10	-74.50	1499.36	1907.39	36.32	1466.69	1766.05	-80.04	1443.43	1745.90	10.84	1441.18	137.76	1150.15	74.31	727.48	1055.86	75.05	0.00
9.40000	2256.56	19.50	72.27	2225.26	9.66	74.93	2066.10	53.32	22.60	2071.82	49.90	71.13	1580.15	-76.93	26.42	1548.49	-77.88	35.04	1423.70	-96.88	81.33	1443.00	-94.85	126.07	1981.46	-21.41	1090.14	0.00	0.00	0.00	1913.83	-73.56	1500.61	1914.85	38.61	1469.64	1779.26	-78.39	1442.48	1759.08	12.11	1440.43	137.98	1150.90	74.03	728.22	1055.79	75.19	0.00
9.41000	2260.21	17.71	59.83	2229.42	7.93	62.71	2068.81	51.19	22.22	2075.86	48.95	69.87	1579.35	-76.87	26.68	1549.61	-77.74	34.81	1430.12	-97.46	88.28	1451.39	-97.16	132.74	1996.57	-19.60	1090.85	0.00	0.00	0.00	1924.46	-72.61	1501.92	1932.33	39.03	1467.95	1792.31	-77.18	1442.40	1772.17	13.54	1440.63	139.41	1150.86	74.15	727.34	1056.27	74.84	0.00
9.42000	2265.04	14.48	48.79	2233.44	5.28	52.86	2067.71	54.51	25.67	2079.35	47.44	69.10	1579.32	-77.78	26.56	1550.39	-77.63	34.34	1438.24	-97.69	95.86	1462.10	-99.05	139.70	2011.62	-17.71	1091.89	0.00	0.00	0.00	1934.99	-71.65	1503.29	1947.24	39.37	1468.08	1805.55	-75.66	1442.91	1785.51	14.90	1441.31	137.10	1152.49	73.44	727.50	1056.51	74.81	0.00
9.43000	2265.00	11.81	42.48	2234.50	2.39	47.27	2067.59	53.51	25.87	2083.10	45.42	69.00	1580.00	-77.18	27.30	1551.99	-77.44	34.29	1448.03	-98.82	104.28	1475.20	-101.73	146.98	2027.23	-15.72	1093.26	0.00	0.00	0.00	1945.46	-70.69	1504.72	1960.51	40.45	1469.17	1818.79	-74.15	1443.56	1798.57	16.74	1442.09	138.30	1151.05	73.85	728.22	1055.66	75.33	0.00
9.44000	2266.03	11.30	39.43	2235.40	2.41	45.00	2067.37	53.42	26.37	2084.76	43.68	68.62	1581.10	-76.66	25.72	1553.41	-77.54	34.38	1459.37	-100.54	113.51	1490.75	-104.09	153.72	2042.28	-13.64	1094.92	0.00	0.00	0.00	1955.87	-69.73	1506.18	1974.07	41.07	1470.63	1831.46	-73.36	1444.30	1812.04	17.72	1443.07	140.59	1148.95	75.04	728.09	1056.18	74.96	0.00
9.45000	2266.45	10.99	37.37	2237.00	1.93	43.96	2067.71	52.84	26.31	2086.17	43.02	68.34	1584.09	-77.41	24.94	1558.28	-78.11	35.78	1472.46	-102.51	123.94	1507.77	-106.83	160.74	2056.89	-11.58	1096.77	0.00	0.00	0.00	1966.24	-68.76	1507.67	1986.96	42.57	1472.37	1844.57	-71.76	1445.27	1825.21	19.00	1444.24	138.68	1148.77	74.80	727.25	1056.57	74.69	0.00
9.46000	2266.64	10.74	36.11	2236.24	1.94	42.69	2068.02	53.19	26.63	2086.01	43.20	68.04	1588.52	-78.11	24.85	1563.95	-79.26	37.86	1486.95	-105.06	135.53	1525.56	-110.08	169.12	2070.67	-9.59	1098.70	0.00	0.00	0.00	1976.59	-67.79	1509.18	1994.18	45.58	1477.38	1857.61	-70.35	1446.47	1838.41	20.29	1445.42	137.43	1149.51	74.40	727.87	1056.20	74.82	0.00
9.47000	2266.78	10.73	35.38	2236.31	1.86	41.96	2068.92	52.50	26.38	2086.90	42.85	68.17	1592.53	-81.65	25.47	1573.38	-81.35	41.69	1502.59	-107.64	147.74	1544.52	-113.16	178.42	2084.43	-7.75	1100.77	0.00	0.00	0.00	1986.92	-66.83	1510.69	2005.36	46.98	1480.37	1870.40	-69.26	1447.76	1851.23	22.17	1446.86	136.53	1148.84	74.42	728.86	1055.87	75.16	0.00
9.48000	2266.70	10.74	34.76	2236.63	1.93	41.78	2068.07	53.47	26.53	2086.28	42.85	67.83	1601.18	-86.35	25.11	1584.94	-85.03	46.70	1518.32	-110.49	159.77	1565.11	-116.60	188.01	2097.91	-6.05	1102.79	0.00	0.00	0.00	1997.25	-65.88	1512.21	2018.13	47.48	1483.02	1883.58	-67.63	1449.27	1864.61	22.99	1448.46	137.11	1151.82	73.62	728.96	1056.10	75.19	0.00
9.49000	2267.17	10.72	34.65	2237.24	2.06	41.73	2068.28	53.32	26.62	2086.95	42.97	68.07	1615.60	-90.05	27.96	1600.64	-88.97	53.44	1534.39	-111.61	170.20	1586.54	-118.83	197.66	2110.48	-4.59	1104.83	0.00	0.00	0.00	2007.61	-64.93	1513.71	2030.72	48.16	1485.74	1896.57	-66.19	1451.08	1877.77	23.88	1450.21	139.39	1150.73	74.14	728.43	1056.19	75.22	0.00
9.50000	2266.94	10.75	34.23	2236.75	2.03	41.26	2068.17	53.34	26.39	2087.47	43.08	68.12	1638.61	-92.35	36.46	1621.51	-91.80	61.45	1553.81	-111.46	178.45	1607.89	-120.54	207.45	2122.81	-3.44	1106.91	0.00	0.00	0.00	2017.99	-63.99	1515.20	2043.39	49.36	1488.30	1909.38	-65.22	1453.04	1890.67	24.89	1452.17	137.35	1151.21	73.52	726.80	1055.85	74.78	0.00
9.51000	2267.16	10.75	34.16	2236.87	2.07	41.15	2068.55	52.51	26.02	2088.08	43.15	68.15	1660.06	-94.87	44.24	1647.35	-93.86	68.33	1577.21	-112.39	185.62	1631.35	-121.29	215.41	2135.71	-2.67	1109.14	0.00	0.00	0.00	2028.43	-63.07	1516.65	2055.78	50.21	1490.80	1922.22	-64.36	1455.28	1903.56	25.69	1454.30	136.30	1151.66	73.34	728.09	1055.57	75.08	0.00
9.52000	2267.55	10.80	34.24	2237.31	2.18	41.25	2068.90	52.95	26.43	2087.89	43.98	68.32	1691.10	-96.70	47.65	1674.72	-96.22	73.88	1604.08	-114.12	190.97	1657.67	-121.75	221.39	2147.96	-2.31	1111.39	0.00	0.00	0.00	2038.92	-62.16	1518.06	2068.82	50.99	1493.39	1935.39	-63.11	1457.79	1916.87	25.80	1456.68	136.72	1151.67	73.30	728.69	1055.74	75.14	0.00
9.53000	2267.73	10.90	34.17	2237.41	2.23	41.20	2069.12	53.50	27.06	2088.27	43.86	68.16	1719.46	-99.55	50.75	1703.81	-98.89	78.19	1632.63	-115.46	194.77	1685.05	-122.62	225.52	2160.20	-2.29	1113.77	0.00	0.00	0.00	2049.49	-61.27	1519.43	2081.74	51.68	1495.92	1947.83	-62.63	1460.44	1929.89	26.28	1459.27	138.79	1151.39	73.80	728.14	1056.44	74.94	0.00
9.54000	2267.59	10.92	34.03	2237.58	2.25	41.23	2068.69	53.47	26.75	2088.35	43.76	68.09	1746.60	-102.86	54.34	1734.19	-101.88	81.39	1661.56	-117.53	197.75	1713.02	-123.39	228.54	2172.50	-2.72	1116.25	0.00	0.00	0.00	2060.16	-60.39	1520.73	2094.21	52.61	1498.51	1960.81	-61.42	1463.30	1942.23	27.23	1461.96	139.17	1150.91	74.22	726.83	1056.34	74.60	0.00
9.55000	2268.01	10.92	34.04	2236.66	2.33	40.70	2069.26	52.94	26.83	2088.09	43.69	68.07	1778.12	-106.09	55.50	1765.24	-105.11	83.19	1691.08	-118.52	198.76	1740.86	-123.99	230.17	2184.51	-3.43	1118.79	0.00	0.00	0.00	2070.93	-59.55	1521.96	2106.88	53.18	1501.07	1973.55	-60.61	1466.19	1955.13	27.11	1464.92	139.66	1151.79	73.93	726.58	1056.79	74.45	0.00
9.56000	2267.88	11.05	33.92	2236.79	2.43	40.80	2068.75	53.17	26.81	2089.09	43.72	68.84	1811.56	-109.03	55.45	1797.92	-107.85	83.99	1720.79	-119.26	197.92	1769.65	-123.73	229.88	2196.34	-4.34	1121.32	0.00	0.00	0.00	2081.83	-58.72	1523.11	2119.18	53.96	1503.53	1986.18	-59.90	1469.05	1967.59	27.56	1467.70	138.99	1151.46	73.99	727.29	1056.32	74.69	0.00
9.57000	2268.04	11.01	33.90	2236.70	2.50	40.73	2069.43	53.18	27.24	2089.65	43.49	69.27	1846.63	-111.47	54.38	1832.94	-110.08	83.90	1750.84	-119.74	195.06	1798.60	-123.68	228.08	2208.11	-5.36	1123.76	0.00	0.00	0.00	2092.86	-57.92	1524.16	2131.21	54.67	1505.90	1998.65	-59.55	1471.77	1980.59	27.08	1470.38	138.88	1150.48	74.31	727.68	1056.36	74.99	0.00
9.58000	2268.06	11.04	33.74	2236.84	2.60	40.78	2069.65	52.98	27.20	2089.19	43.98	69.77	1883.89	-113.27	52.77	1868.31	-111.65	82.29	1781.70	-119.87	190.13	1828.39	-123.35	224.61	2220.10	-6.38	1126.12	0.00	0.00	0.00	2104.04	-57.15	1525.12	2143.70	55.11	1508.09	2011.26	-58.79	1474.27	1993.09	27.10	1472.82	137.68	1151.23	73.88	727.35	1056.02	74.96	0.00
9.59000	2268.22	11.14	33.76	2236.80	2.70	40.75	2069.16	52.36	26.67	2088.86	44.65	70.34	1922.73	-114.12	51.15	1905.86	-112.57	80.29	1813.47	-120.32	183.64	1858.13	-123.70	220.19	2231.64	-7.41	1128.27	0.00	0.00	0.00	2115.39	-56.42	1525.97	2155.74	55.53	1510.24	2023.91	-57.96	1476.56	2005.10	27.51	1475.07	139.31	1150.90	74.35	727.41	1056.13	74.89	0.00
9.60000	2267.80	11.16	33.54	2236.98	2.73	40.80	2068.45	52.79	26.81	2089.55	43.61	70.33	1962.13	-114.59	48.74	1943.81	-113.05	77.31	1846.22	-120.83	175.78	1889.23	-123.15	214.01	2242.84	-8.45	1130.18	0.00	0.00	0.00	2126.92	-55.71	1526.70	2167.71	55.89	1512.06	2036.04	-57.78	1478.50	2017.30	27.38	1477.01	138.99	1150.19	74.51	727.29	1056.27	74.78	0.00
9.61000	2268.07	11.17	33.52	2237.53	2.77	41.01	2069.49	52.51	27.36	2089.35	44.35	71.26	2002.55	-115.03	46.20	1983.92	-113.44	74.48	1879.36	-122.24	167.12	1920.03	-124.15	207.39	2253.85	-9.35	1131.82	0.00	0.00	0.00	2138.65	-55.04	1527.30	2179.82	56.19	1513.75	2048.22	-57.54	1480.20	2029.30	27.51	1478.62	137.40	1149.61	74.15	728.53	1055.91	75.27	0.00
9.62000	2267.95	11.14	33.39	2237.41	2.68	40.76	2069.73	52.08	27.76	2089.94	43.87	71.84	2045.53	-115.21	44.28	2024.24	-114.00	71.10	1914.20	-122.49	157.20	1951.95	-124.46	199.51	2265.01	-10.21	1133.21	0.00	0.00	0.00	2150.59	-54.41	1527.75	2191.65	56.53	1515.17	2060.28	-57.46	1481.51	2041.41	27.16	1480.05	140.39	1150.23	74.49	728.02	1054.81	75.54	0.00
9.63000	2267.89	11.04	33.11	2238.18	2.59	40.90	2069.26	52.25	27.96	2089.81	43.75	72.25	2088.84	-115.77	42.37	2065.38	-114.96	67.67	1949.35	-123.89	147.19	1984.08	-125.42	190.96	2275.84	-10.96	1134.37	0.00	0.00	0.00	2162.75	-53.83	1528.06	2203.10	56.98	1516.38	2072.17	-57.37	1482.57	2053.31	27.37	1481.06	138.68	1150.67	74.21	728.41	1054.91	75.62	0.00
9.64000	2268.26	10.88	32.90	2238.78	2.52	40.98	2070.18	51.68	28.38	2089.78	44.11	73.15	2132.27	-116.95	40.49	2107.89	-116.14	64.53	1984.92	-125.82	136.65	2017.61	-125.30	181.31	2286.74	-11.61	1135.14	0.00	0.00	0.00	2175.16	-53.28	1528.21	2215.07	57.19	1517.27	2084.10	-57.13	1483.31	2065.28	27.07	1481.88	138.62	1150.18	74.34	728.94	1055.93	75.39	0.00
9.65000	2268.80	10.62	32.78	2239.24	2.25	40.78	2070.22	51.08	28.54	2090.84	43.44	73.73	2176.54	-119.12	39.11	2150.91	-117.67	61.84	2021.97	-126.36	125.01	2052.15	-125.13	171.27	2297.45	-12.12	1135.59	0.00	0.00	0.00	2187.82	-52.78	1528.18	2226.65	57.32	1517.87	2096.10	-56.82	1483.76	2077.06	26.97	1482.26	138.61	1149.59	74.57	729.73	1055.53	75.69	0.00
9.66000	2269.38	10.23	32.87	2239.84	1.97	40.76	2070.87	51.04	29.50	2090.34	43.32	74.00	2220.39	-121.94	38.07	2194.00	-119.60	59.65	2061.33	-125.15	112.20	2086.79	-125.55	160.97	2308.13	-12.56	1135.70	0.00	0.00	0.00	2200.75	-52.33	1527.98	2237.81	57.50	1518.23	2107.98	-56.77	1483.92	2088.39	27.47	1482.40	138.34	1150.00	74.25	729.86	1056.04	75.53	0.00
9.67000	2269.65	9.61	33.02	2239.84	1.58	40.56	2071.33	50.34	29.86	2091.02	43.21	74.75	2265.23	-125.99	36.78	2237.34	-121.76	58.23	2099.25	-126.85	100.98	2086.79	-125.55	160.97	2319.45	-12.82	1135.51	0.00	0.00	0.00	2213.97	-51.92	1527.59	2249.64	57.63	1518.31	2107.98	-56.77	1483.92	2099.77	27.59	1482.34	139.23	1151.05	74.37	729.91	1055.60	75.79	0.00
9.68000	2270.71	9.17	33.57	2239.68	1.44	40.55	2070.84	50.40	30.54	2090.85	42.91	74.97	2309.01	-128.81	37.67	2279.75	-124.10	57.01	2099.25	-126.85	100.98	2086.79	-125.55	160.97	2330.29	-12.99	1135.00	0.00	0.00	0.00	2227.48	-51.57	1526.99	2261.09	57.81	1518.15	2107.98	-56.77	1483.92	2111.14	27.41	1482.01	139.56	1150.39	74.52	727.45	1056.45	75.07	0.00
9.69000	2271.40	9.09	33.96	2239.78	1.59	40.76	2070.78	50.46	31.38	2091.61	42.12	75.23	2352.48	-131.68	39.33	2322.48	-126.49	56.78	2099.25	-126.85	100.98	2086.79	-125.55	160.97	2341.45	-12.96	1134.12	0.00	0.00	0.00	2241.31	-51.28	1526.19	2272.25	57.99	1517.75	2107.98	-56.77	1483.92	2122.96	26.76	1481.44	138.29	1150.84	73.98	728.77	1056.05	75.44	0.00
9.70000	2271.82	9.38	34.13	2239.33	2.00	40.57	2071.21	49.72	31.82	2091.58	42.57	75.91	2391.95	-135.37	39.37	2365.22	-129.01	57.60	2099.25	-126.85	100.98	2086.79	-125.55	160.97	2352.73	-12.82	1133.00	0.00	0.00	0.00	2255.48	-51.04	1525.17	2283.88	58.04	1517.07	2107.98	-56.77	1483.92	2134.48	26.42	1480.69	137.00	1150.40	73.68	727.01	1057.17	74.63	0.00
9.71000	2271.02	9.72	33.52	2237.67	4.45	41.49	2071.92	50.02	33.31	2092.24	42.95	76.89	2440.42	-138.24	46.02	2406.94	-131.64	59.10	2099.25	-126.85	100.98	2086.79	-125.55	160.97	2363.93	-12.57	1131.64	0.00	0.00	0.00	2269.98	-50.86	1523.91	2295.06	58.16	1516.24	2107.98	-56.77	1483.92	2145.98	25.86	1479.63	136.16	1150.51	73.66	727.83	1057.32	74.70	0.00
9.72000	2270.97	10.44	32.69	2239.03	4.49	40.50	2071.69	48.98	33.38	2092.16	42.60	77.25	2481.65	-141.08	51.41	2448.31	-134.25	61.91	2099.25	-126.85	100.98	2086.79	-125.55	160.97	2375.19	-12.20	1130.03	0.00	0.00	0.00	2284.85	-50.74	1522.42	2306.38	58.31	1515.15	2107.98	-56.77	1483.92	2157.21	25.52	1478.30	138.12	1151.70	73.57	727.55	1057.08	74.65	0.00
9.73000	2270.58	11.29	31.74	2239.13	3.55	39.29	2071.97	48.76	34.38	2092.70	42.23	77.76	2522.55	-144.62	57.69	2488.50	-136.76	65.90	2099.25	-126.85	100.98	2086.79	-125.55	160.97	2386.56	-11.83	1128.19	0.00	0.00	0.00	2300.09	-50.68	1520.68	2317.58	58.23	1513.85	2107.98	-56.77	1483.92	2168.15	25.35	1476.73	139.71	1152.31	73.71	728.55	1056.41	75.17	0.00
9.74000	2270.01	11.74	31.07	2239.32	3.84	39.17	2072.88	48.75	35.72	2092.55	42.62	78.42	2562.04	-147.38	65.33	2527.51	-138.89	70.95	2099.25	-126.85	100.98	2086.79	-125.55	160.97	2398.11	-11.37	1126.18	0.00	0.00	0.00	2315.72	-50.70	1518.68	2328.73	57.98	1512.40	2107.98	-56.77	1483.92	2179.51	24.63	1474.91	139.33	1149.96	74.28	728.44	1056.81	74.98	0.00
9.75000	2269.99	12.09	30.85	2239.66	3.99	39.16	2072.87	48.74	36.70	2093.08	42.39	79.10	2599.65	-149.11	74.04	2571.07	-141.04	72.84	2099.25	-126.85	100.98	2086.79	-125.55	160.97	2409.36	-10.99	1123.99	0.00	0.00	0.00	2331.75	-50.78	1516.41	2339.81	57.88	1510.74	2107.98	-56.77	1483.92	2190.64	24.15	1473.05	136.29	1150.70	73.56	728.93	1056.71	74.96	0.00
9.76000	2269.84	12.21	30.53	2239.38	4.08	38.86	2073.06	48.51	37.88	2094.33	42.82	80.71	2634.67	-149.90	84.69	2610.91	-142.27	74.26	2099.25	-126.85	100.98	2086.79	-125.55	160.97	2420.88	-10.59	1121.73	0.00	0.00	0.00	2348.21	-50.93	1513.86	2350.99	57.76	1508.90	2107.98	-56.77	1483.92	2202.18	22.99	1470.84	137.93	1151.08	73.66	729.06	1056.13	75.25	0.00
9.77000	2270.38	12.32	30.49	2239.19	4.09	38.55	2073.66	47.64	38.71	2094.56	42.45	81.36	2668.74	-151.33	94.38	2647.21	-142.68	75.24	2099.25	-126.85	100.98	2086.79	-125.55	160.97	2432.54	-10.24	1119.37	0.00	0.00	0.00	2365.09	-51.15	1511.02	2361.74	57.61	1506.88	2107.98	-56.77	1483.92	2213.03	22.62	1468.44	137.69	1151.17	73.71	730.08	1056.00	75.50	0.00
9.78000	2269.88	12.38	30.02	2239.29	4.19	38.44	2073.75	47.36	39.82	2094.95	42.37	82.31	2700.11	-152.66	103.80	2680.13	-142.33	75.80	2099.25	-126.85	100.98	2086.79	-125.55	160.97	2444.03	-10.06	1116.99	0.00	0.00	0.00	2382.43	-51.45	1507.88	2373.10	57.20	1504.63	2107.98	-56.77	1483.92	2224.15	21.78	1465.93	135.57	1151.73	73.21	727.64	1056.79	74.71	0.00
9.79000	2269.90	12.45	29.73	2239.44	4.20	38.34	2074.53	47.22	41.58	2095.14	42.05	83.19	2728.98	-153.80	112.94	2709.84	-141.32	75.99	2099.25	-126.85	100.98	2086.79	-125.55	160.97	2455.57	-9.98	1114.61	0.00	0.00	0.00	2400.22	-51.83	1504.43	2384.37	56.78	1502.39	2107.98	-56.77	1483.92	2235.20	20.82	1463.43	136.98	1151.14	73.64	728.14	1056.52	74.93	0.00
9.80000	2270.13	12.48	29.56	2239.36	4.22	38.14	2074.59	46.84	42.82	2096.68	41.59	84.57	2755.42	-154.34	121.48	2736.51	-139.73	75.84	2099.25	-126.85	100.98	2086.79	-125.55	160.97	2467.05	-10.02	1112.24	0.00	0.00	0.00	2411.61	-52.13	1502.17	2395.36	56.32	1500.04	2107.98	-56.77	1483.92	2246.62	19.28	1461.03	138.71	1150.13	74.26	728.23	1056.28	74.92	0.00
9.81000	2270.47	12.53	29.35	2239.86	4.19	38.16	2075.69	46.20	44.40	2097.34	41.79	85.89	2779.03	-154.06	128.69	2760.30	-137.63	75.37	2099.25	-126.85	100.98	2086.79	-125.55	160.97	2478.86	-10.23	1110.06	0.00	0.00	0.00	2424.91	-52.36	1499.48	2406.48	55.70	1497.62	2107.98	-56.77	1483.92	2257.63	18.26	1458.65	140.13	1149.77	74.73	728.21	1056.33	75.01	0.00
9.82000	2270.20	12.54	28.92	2239.99	4.22	37.99	2075.47	46.41	46.26	2098.34	41.54	87.51	2801.30	-152.60	135.15	2781.40	-135.10	74.62	2099.25	-126.85	100.98	2086.79	-125.55	160.97	2490.43	-10.66	1107.99	0.00	0.00	0.00	2438.23	-52.60	1496.70	2417.30	55.16	1495.22	2107.98	-56.77	1483.92	2268.57	17.01	1456.36	142.26	1150.28	74.84	728.13	1056.83	74.82	0.00
9.83000	2270.54	12.66	28.79	2240.06	4.34	37.90	2076.89	45.32	47.88	2100.30	41.21	89.17	2819.94	-150.15	139.59	2799.96	-132.24	73.62	2099.25	-126.85	100.98	2086.79	-125.55	160.97	2501.96	-11.30	1106.11	0.00	0.00	0.00	2444.08	-52.72	1495.37	2423.70	56.25	1495.71	2107.98	-56.77	1483.92	2279.95	15.20	1454.33	141.95	1149.15	75.21	728.18	1057.19	74.72	0.00
9.84000	2270.59	12.63	28.58	2240.52	4.37	37.95	2081.86	41.74	46.49	2101.59	41.32	91.06	2836.34	-146.62	142.26	2816.14	-129.11	72.41	2099.25	-126.85	100.98	2086.79	-125.55	160.97	2514.26	-12.10	1104.48	0.00	0.00	0.00	2448.31	-52.99	1494.55	2433.88	55.88	1494.24	2107.98	-56.77	1483.92	2290.81	13.85	1452.44	139.82	1150.10	74.67	727.96	1056.64	74.90	0.00
9.85000	2270.39	12.74	28.31	2240.30	4.41	37.70	2082.80	41.76	48.80	2103.08	41.15	92.81	2850.81	-142.39	143.09	2830.13	-125.81	71.01	2099.25	-126.85	100.98	2086.79	-125.55	160.97	2525.84	-13.14	1103.06	0.00	0.00	0.00	2456.73	-53.66	1493.29	2445.00	55.09	1492.21	2107.98	-56.77	1483.92	2301.67	12.77	1450.59	136.97	1150.50	73.89	727.65	1056.33	74.88	0.00
9.86000	2270.98	12.75	28.31	2240.56	4.48	37.71	2083.65	42.24	51.32	2104.27	41.82	95.26	2862.14	-138.32	141.14	2842.09	-122.41	69.46	2099.25	-126.85	100.98	2086.79	-125.55	160.97	2537.91	-14.34	1101.87	0.00	0.00	0.00	2475.15	-54.98	1490.64	2455.91	54.19	1490.37	2107.98	-56.77	1483.92	2312.88	10.77	1448.90	138.04	1150.92	73.83	727.78	1056.98	74.74	0.00
9.87000	2271.02	12.87	28.15	2240.75	4.46	37.76	2084.00	43.84	54.76	2105.53	42.55	97.72	2870.66	-134.51	136.51	2852.19	-119.00	67.80	2099.25	-126.85	100.98	2086.79	-125.55	160.97	2550.27	-15.69	1100.88	0.00	0.00	0.00	2494.69	-56.25	1487.66	2467.03	53.13	1488.64	2107.98	-56.77	1483.92	2324.05	8.69	1447.34	134.48	1151.54	72.82	728.66	1055.76	75.40	0.00
9.88000	2271.31	12.81	28.07	2241.02	4.54	37.70	2081.51	47.04	61.37	2108.60	43.45	101.25	2877.74	-130.73	130.10	2860.59	-115.65	66.04	2099.25	-126.85	100.98	2086.79	-125.55	160.97	2562.69	-17.21	1100.05	0.00	0.00	0.00	2506.34	-57.19	1486.29	2477.79	51.92	1487.06	2107.98	-56.77	1483.92	2335.51	6.12	1445.71	136.56	1149.40	73.99	729.40	1055.37	75.64	0.00
9.89000	2271.12	12.74	27.73	2241.56	4.53	37.90	2083.19	47.41	65.23	2111.03	44.34	104.64	2883.05	-126.05	121.40	2867.47	-112.45	64.23	2099.25	-126.85	100.98	2086.79	-125.55	160.97	2575.23	-18.84	1099.39	0.00	0.00	0.00	2518.03	-58.23	1485.11	2488.90	50.68	1485.60	2107.98	-56.77	1483.92	2346.99	3.51	1444.10	137.96	1150.16	74.11	728.70	1055.95	75.29	0.00
9.90000	2271.81	12.80	27.85	2242.21	4.46	38.01	2090.20	43.50	65.53	2114.45	44.50	108.22	2886.12	-121.54	112.08	2872.99	-109.47	62.40	2099.25	-126.85	100.98	2086.79	-125.55	160.97	2587.76	-20.64	1098.87	0.00	0.00	0.00	2529.87	-59.32	1484.04	2500.11	49.46	1484.26	2107.98	-56.77	1483.92	2358.33	1.00	1442.50	136.21	1150.70	73.85	730.18	1056.44	75.44	0.00
9.91000	2272.12	12.75	27.74	2242.66	4.52	38.11	2093.21	43.00	69.93	2118.03	44.51	111.80	2893.04	-117.69	101.97	2877.32	-106.81	60.58	2099.25	-126.85	100.98	2086.79	-125.55	160.97	2600.61	-22.56	1098.49	0.00	0.00	0.00	2541.42	-60.50	1483.11	2511.28	48.08	1483.02	2107.98	-56.77	1483.92	2369.34	-1.00	1440.77	135.59	1151.16	73.58	729.62	1057.37	74.98	0.00
9.92000	2272.26	12.65	27.48	2243.24	4.36	38.05	2091.88	47.95	79.81	2122.89	44.86	116.20	2902.20	-115.74	87.41	2880.64	-104.54	58.80	2099.25	-126.85	100.98	2086.79	-125.55	160.97	2613.77	-24.51	1098.32	0.00	0.00	0.00	2553.24	-61.72	1482.49	2521.89	46.55	1482.06	2107.98	-56.77	1483.92	2380.69	-3.75	1439.34	137.68	1150.95	73.91	728.54	1057.25	74.69	0.00
9.93000	2272.93	12.54	27.56	2244.00	4.04	37.88	2098.03	46.81	82.66	2127.46	46.27	121.48	2907.84	-111.97	74.48	2883.09	-102.74	57.09	2099.25	-126.85	100.98	2086.79	-125.55	160.97	2626.80	-26.51	1098.50	0.00	0.00	0.00	2564.93	-62.97	1482.50	2532.80	45.14	1481.77	2107.98	-56.77	1483.92	2391.84	-6.22	1438.55	135.99	1150.40	73.74	728.65	1056.06	75.23	0.00
9.94000	2273.36	12.48	27.48	2244.67	3.51	37.57	2103.38	45.62	88.87	2132.95	47.58	127.22	2911.81	-106.53	63.52	2884.87	-101.50	55.49	2099.25	-126.85	100.98	2086.79	-125.55	160.97	2640.30	-28.48	1098.98	0.00	0.00	0.00	2576.70	-64.28	1482.93	2543.64	43.54	1481.91	2107.98	-56.77	1483.92	2403.28	-8.96	1438.37	133.60	1153.01	72.41	727.85	1056.79	74.90	0.00
9.95000	2274.16	12.44	27.68	2244.80	3.20	37.30	2104.91	48.49	100.39	2141.50	47.45	133.05	2916.43	-102.77	57.06	2886.13	-100.89	54.03	2099.25	-126.85	100.98	2086.79	-125.55	160.97	2653.97	-30.43	1099.70	0.00	0.00	0.00	2588.46	-65.58	1483.53	2554.83	42.02	1482.08	2107.98	-56.77	1483.92	2414.80	-11.94	1438.46	136.80	1151.78	73.72	729.22	1056.02	75.23	0.00
9.96000	2274.48	12.42	27.73	2245.10	2.79	37.50	2111.34	48.36	108.67	2148.44	47.91	138.45	2919.51	-102.57	52.38	2887.89	-100.86	51.40	2099.25	-126.85	100.98	2086.79	-125.55	160.97	2667.59	-32.40	1100.66	0.00	0.00	0.00	2600.32	-66.93	1484.39	2565.92	40.40	1482.56	2107.98	-56.77	1483.92	2426.05	-14.51	1438.66	136.98	1150.83	73.80	729.33	1055.00	75.70	0.00
9.97000	2274.50	12.42	27.67	2244.99	2.08	37.20	2121.73	46.84	117.39	2158.86	48.86	145.28	2921.70	-102.72	48.44	2889.24	-100.35	49.83	2099.25	-126.85	100.98	2086.79	-125.55	160.97	2680.94	-34.43	1101.83	0.00	0.00	0.00	2612.03	-68.32	1485.50	2576.85	38.79	1483.39	2107.98	-56.77	1483.92	2437.42	-17.41	1439.12	132.60	1151.26	72.80	728.42	1056.15	75.07	0.00
9.98000	2274.65	12.55	27.16	2245.92	1.56	37.16	2134.15	45.12	123.56	2176.36	47.06	149.94	2923.56	-102.33	45.68	2890.25	-99.70	48.40	2099.25	-126.85	100.98	2086.79	-125.55	160.97	2693.96	-36.54	1103.26	0.00	0.00	0.00	2623.68	-69.73	1486.80	2587.55	37.01	1484.40	2107.98	-56.77	1483.92	2449.13	-20.73	1439.87	134.74	1152.39	72.82	727.98	1056.47	74.78	0.00
9.99000	2275.50	12.75	26.33	2248.64	1.47	37.46	2146.72	44.00	133.37	2189.65	48.40	157.41	2924.91	-102.15	43.56	2891.09	-99.49	47.27	2099.25	-126.85	100.98	2086.79	-125.55	160.97	2706.71	-38.62	1104.87	0.00	0.00	0.00	2635.48	-71.10	1488.21	2598.50	35.34	1485.52	2107.98	-56.77	1483.92	2460.34	-23.21	1440.71	134.65	1152.71	72.86	727.77	1056.51	74.89	0.00
10.00000	2277.28	13.50	25.00	2252.97	1.79	38.45	2158.64	44.94	144.54	2204.23	49.49	165.17	2925.31	-102.04	41.97	2891.72	-99.26	46.53	2099.25	-126.85	100.98	2086.79	-125.55	160.97	2719.06	-40.73	1106.62	0.00	0.00	0.00	2647.21	-72.51	1489.66	2609.93	33.68	1486.79	2107.98	-56.77	1483.92	2471.52	-25.33	1441.71	134.69	1152.12	73.33	729.78	1056.45	75.34	0.00
10.01000	2281.05	14.60	23.97	2259.55	2.74	40.61	2172.29	44.56	155.64	2219.89	50.65	173.22	2925.72	-101.99	40.87	2892.27	-99.22	46.11	2099.25	-126.85	100.98	2086.79	-125.55	160.97	2730.89	-42.80	1108.42	0.00	0.00	0.00	2658.71	-73.91	1491.13	2620.08	31.98	1488.21	2107.98	-56.77	1483.92	2482.76	-27.66	1442.84	137.04	1150.01	74.22	729.53	1055.95	75.49	0.00
10.02000	2285.75	16.31	22.81	2267.97	4.31	43.43	2186.18	45.48	167.18	2235.65	52.99	181.77	2925.98	-102.01	40.08	2892.67	-99.16	45.80	2099.25	-126.85	100.98	2086.79	-125.55	160.97	2742.42	-44.81	1110.26	0.00	0.00	0.00	2670.23	-75.30	1492.61	2631.38	30.43	1489.53	2107.98	-56.77	1483.92	2494.75	-30.97	1443.91	135.28	1152.22	72.88	730.56	1055.56	75.74	0.00
10.03000	2292.32	18.47	21.57	2278.99	6.91	46.67	2202.41	44.54	178.35	2255.58	51.58	189.09	2926.31	-101.96	39.59	2892.77	-99.22	45.45	2099.25	-126.85	100.98	2086.79	-125.55	160.97	2753.68	-46.63	1112.13	0.00	0.00	0.00	2681.76	-76.62	1494.06	2641.38	28.89	1491.14	2107.98	-56.77	1483.92	2494.75	-30.97	1443.91	136.21	1151.18	73.50	727.18	1057.30	74.37	0.00
10.04000	2300.17	21.11	20.63	2292.80	10.98	50.04	2218.94	44.54	190.10	2275.42	52.72	197.44	2926.11	-101.95	38.95	2893.18	-99.20	45.38	2099.25	-126.85	100.98	2086.79	-125.55	160.97	2764.86	-48.21	1113.94	0.00	0.00	0.00	2693.16	-77.84	1495.53	2651.98	27.38	1492.70	2107.98	-56.77	1483.92	2494.75	-30.97	1443.91	134.67	1152.58	72.91	728.39	1056.30	75.08	0.00
10.05000	2312.96	23.42	24.25	2307.41	13.74	54.90	2238.77	43.33	199.75	2295.91	54.08	205.92	2926.36	-101.90	38.60	2893.13	-99.18	45.10	2099.25	-126.85	100.98	2086.79	-125.55	160.97	2775.76	-49.53	1115.70	0.00	0.00	0.00	2704.48	-78.97	1497.01	2651.98	27.38	1492.70	2107.98	-56.77	1483.92	2494.75	-30.97	1443.91	135.83	1151.02	73.77	729.68	1055.73	75.44	0.00
10.06000	2332.43	26.49	30.42	2328.59	16.66	61.65	2259.45	42.70	206.86	2318.33	52.75	212.30	2926.17	-101.87	38.18	2893.27	-99.16	44.96	2099.25	-126.85	100.98	2086.79	-125.55	160.97	2786.41	-50.47	1117.37	0.00	0.00	0.00	2715.66	-80.03	1498.57	2651.98	27.38	1492.70	2107.98	-56.77	1483.92	2494.75	-30.97	1443.91	133.91	1152.38	72.88	728.97	1055.89	75.27	0.00
10.07000	2355.20	29.28	35.36	2353.58	19.38	68.41	2282.29	42.20	211.43	2340.96	52.26	217.59	2926.18	-101.84	37.87	2893.34	-99.14	44.83	2099.25	-126.85	100.98	2086.79	-125.55	160.97	2796.92	-51.11	1118.95	0.00	0.00	0.00	2726.88	-80.96	1500.19	2651.98	27.38	1492.70	2107.98	-56.77	1483.92	2494.75	-30.97	1443.91	134.69	1152.32	72.96	729.93	1055.77	75.35	0.00
10.08000	2376.52	31.64	37.02	2375.33	21.28	70.84	2305.36	43.66	215.14	2363.86	52.42	222.53	2926.31	-101.80	37.67	2893.43	-99.13	44.73	2099.25	-126.85	100.98	2086.79	-125.55	160.97	2807.38	-51.44	1120.47	0.00	0.00	0.00	2738.01	-81.81	1501.87	2651.98	27.38	1492.70	2107.98	-56.77	1483.92	2494.75	-30.97	1443.91	137.62	1150.82	73.98	731.28	1055.84	75.74	0.00
10.09000	2405.60	35.23	41.06	2399.79	23.39	73.11	2330.48	44.19	217.22	2387.09	53.35	225.86	2926.07	-101.74	37.32	2893.49	-99.07	44.61	2099.25	-126.85	100.98	2086.79	-125.55	160.97	2818.00	-51.40	1122.00	0.00	0.00	0.00	2748.99	-82.61	1503.59	2651.98	27.38	1492.70	2107.98	-56.77	1483.92	2494.75	-30.97	1443.91	136.06	1151.08	73.79	727.88	1056.75	74.80	0.00
10.10000	2430.78	38.58	44.65	2429.20	26.06	75.55	2355.92	44.59	218.02	2411.56	53.63	230.98	2926.08	-101.75	37.17	2893.37	-99.00	44.42	2099.25	-126.85	100.98	2086.79	-125.55	160.97	2828.46	-51.18	1123.47	0.00	0.00	0.00	2760.05	-83.25	1505.35	2651.98	27.38	1492.70	2107.98	-56.77	1483.92	2494.75	-30.97	1443.91	136.82	1151.06	73.92	729.91	1057.11	75.08	0.00
10.11000	2457.12	41.81	47.39	2459.27	29.19	76.97	2381.35	45.00	217.06	2435.66	54.03	233.57	2925.95	-101.65	36.94	2893.29	-98.94	44.24	2099.25	-126.85	100.98	2086.79	-125.55	160.97	2839.11	-50.75	1124.96	0.00	0.00	0.00	2770.99	-83.82	1507.14	2651.98	27.38	1492.70	2107.98	-56.77	1483.92	2494.75	-30.97	1443.91	137.45	1151.79	73.69	730.61	1056.40	75.48	0.00
10.12000	2489.67	45.06	48.89	2490.08	32.24	77.30	2405.95	46.25	215.11	2459.54	54.54	233.86	2926.29	-101.63	37.02	2893.37	-98.91	44.14	2099.25	-126.85	100.98	2086.79	-125.55	160.97	2849.50	-50.27	1126.38	0.00	0.00	0.00	2781.71	-84.31	1508.90	2651.98	27.38	1492.70	2107.98	-56.77	1483.92	2494.75	-30.97	1443.91	137.12	1151.01	74.05	729.60	1056.10	75.37	0.00
10.13000	2533.46	48.47	48.76	2521.94	34.90	76.93	2432.26	45.90	211.05	2483.37	55.15	232.10	2926.27	-101.58	36.89	2893.21	-98.95	43.91	2099.25	-126.85	100.98	2086.79	-125.55	160.97	2859.66	-49.82	1127.74	0.00	0.00	0.00	2792.37	-84.72	1510.59	2651.98	27.38	1492.70	2107.98	-56.77	1483.92	2494.75	-30.97	1443.91	133.59	1152.20	73.05	727.87	1056.54	74.72	0.00
10.14000	2566.77	51.04	48.03	2555.39	37.05	76.12	2457.54	47.56	205.67	2507.33	55.86	228.53	2926.32	-101.55	36.69	2893.18	-98.95	43.74	2099.25	-126.85	100.98	2086.79	-125.55	160.97	2869.82	-49.41	1129.04	0.00	0.00	0.00	2803.21	-85.05	1512.25	2651.98	27.38	1492.70	2107.98	-56.77	1483.92	2494.75	-30.97	1443.91	136.51	1151.48	73.61	727.43	1056.80	74.63	0.00
10.15000	2602.37	52.94	47.32	2589.98	38.58	74.82	2457.54	47.56	205.67	2531.59	56.65	223.39	2926.44	-101.59	36.61	2893.11	-99.02	43.56	2099.25	-126.85	100.98	2086.79	-125.55	160.97	2879.60	-49.11	1130.24	0.00	0.00	0.00	2813.90	-85.24	1513.78	2651.98	27.38	1492.70	2107.98	-56.77	1483.92	2494.75	-30.97	1443.91	140.30	1150.92	74.77	729.37	1055.70	75.26	0.00
10.16000	2639.02	54.32	46.20	2625.80	39.66	73.22	2457.54	47.56	205.67	2556.32	57.52	216.93	2926.47	-101.58	36.47	2892.93	-99.09	43.31	2099.25	-126.85	100.98	2086.79	-125.55	160.97	2889.11	-48.81	1131.37	0.00	0.00	0.00	2824.25	-85.38	1515.20	2651.98	27.38	1492.70	2107.98	-56.77	1483.92	2494.75	-30.97	1443.91	137.45	1151.97	73.89	727.40	1056.57	74.53	0.00
10.17000	2676.32	55.26	44.69	2662.26	40.41	71.24	2457.54	47.56	205.67	2581.68	58.47	209.37	2926.45	-101.71	36.22	2892.95	-99.16	43.20	2099.25	-126.85	100.98	2086.79	-125.55	160.97	2898.67	-48.59	1132.42	0.00	0.00	0.00	2834.80	-85.42	1516.50	2651.98	27.38	1492.70	2107.98	-56.77	1483.92	2494.75	-30.97	1443.91	136.38	1152.44	73.37	728.12	1056.77	74.56	0.00
10.18000	2714.36	56.01	43.06	2698.93	41.01	68.83	2457.54	47.56	205.67	2607.84	59.49	200.97	2926.31	-101.80	36.02	2892.77	-99.23	43.01	2099.25	-126.85	100.98	2086.79	-125.55	160.97	2908.09	-48.40	1133.36	0.00	0.00	0.00	2845.39	-85.39	1517.65	2651.98	27.38	1492.70	2107.98	-56.77	1483.92	2494.75	-30.97	1443.91	136.46	1151.54	73.70	729.69	1055.87	75.49	0.00
10.19000	2752.81	56.74	41.31	2735.55	41.49	65.79	2457.54	47.56	205.67	2634.98	60.57	191.95	2926.28	-101.96	35.79	2892.73	-99.32	42.96	2099.25	-126.85	100.98	2086.79	-125.55	160.97	2917.28	-48.29	1134.19	0.00	0.00	0.00	2855.61	-85.33	1518.62	2651.98	27.38	1492.70	2107.98	-56.77	1483.92	2494.75	-30.97	1443.91	135.83	1152.18	73.50	729.84	1056.35	75.36	0.00
10.20000	2792.34	57.63	39.91	2772.98	42.13	62.84	2457.54	47.56	205.67	2663.26	61.71	182.58	2926.49	-102.10	35.87	2892.74	-99.39	43.00	2099.25	-126.85	100.98	2086.79	-125.55	160.97	2926.60	-48.25	1134.88	0.00	0.00	0.00	2865.66	-85.23	1519.42	2651.98	27.38	1492.70	2107.98	-56.77	1483.92	2494.75	-30.97	1443.91	136.71	1152.21	73.71	728.78	1056.99	74.94	0.00
10.21000	2831.50	58.57	38.55	2811.50	43.06	60.44	2457.54	47.56	205.67	2692.85	62.90	173.07	2926.68	-102.19	36.02	2892.78	-99.45	43.09	2099.25	-126.85	100.98	2086.79	-125.55	160.97	2935.74	-48.27	1135.43	0.00	0.00	0.00	2875.76	-85.05	1520.04	2651.98	27.38	1492.70	2107.98	-56.77	1483.92	2494.75	-30.97	1443.91	136.43	1152.42	73.48	729.34	1056.00	75.29	0.00
10.22000	2871.19	59.46	38.02	2849.85	44.11	58.45	2457.54	47.56	205.67	2723.92	64.13	163.69	2926.37	-102.36	35.91	2893.10	-99.45	43.23	2099.25	-126.85	100.98	2086.79	-125.55	160.97	2944.83	-48.42	1135.80	0.00	0.00	0.00	2885.79	-84.80	1520.47	2651.98	27.38	1492.70	2107.98	-56.77	1483.92	2494.75	-30.97	1443.91	133.59	1152.50	73.17	730.72	1055.14	75.85	0.00
10.23000	2911.33	60.43	38.21	2888.32	45.19	56.93	2457.54	47.56	205.67	2756.65	65.40	154.66	2926.22	-102.50	35.79	2893.32	-99.40	43.23	2099.25	-126.85	100.98	2086.79	-125.55	160.97	2953.87	-48.67	1136.01	0.00	0.00	0.00	2895.72	-84.53	1520.73	2651.98	27.38	1492.70	2107.98	-56.77	1483.92	2494.75	-30.97	1443.91	132.85	1152.03	73.04	729.17	1056.09	75.11	0.00
10.24000	2951.29	61.49	38.85	2926.95	46.31	55.96	2457.54	47.56	205.67	2791.20	66.70	146.22	2926.06	-102.43	35.53	2893.63	-99.27	43.28	2099.25	-126.85	100.98	2086.79	-125.55	160.97	2963.07	-49.01	1136.04	0.00	0.00	0.00	2905.56	-84.23	1520.80	2651.98	27.38	1492.70	2107.98	-56.77	1483.92	2494.75	-30.97	1443.91	134.64	1151.39	73.41	728.73	1056.58	75.06	0.00
10.25000	2991.88	62.48	40.98	2965.84	47.28	55.66	2457.54	47.56	205.67	2827.73	68.03	138.63	2926.38	-102.29	35.55	2893.56	-99.08	43.19	2099.25	-126.85	100.98	2086.79	-125.55	160.97	2972.22	-49.39	1135.88	0.00	0.00	0.00	2915.38	-83.85	1520.70	2651.98	27.38	1492.70	2107.98	-56.77	1483.92	2494.75	-30.97	1443.91	135.92	1151.61	73.40	726.73	1056.40	74.69	0.00
10.26000	3032.07	63.27	44.18	3004.96	48.16	56.88	2457.54	47.56	205.67	2862.01	69.12	130.00	2926.69	-101.94	35.62	2893.63	-98.86	43.22	2099.25	-126.85	100.98	2086.79	-125.55	160.97	2981.63	-49.84	1135.49	0.00	0.00	0.00	2925.13	-83.46	1520.44	2651.98	27.38	1492.70	2107.98	-56.77	1483.92	2494.75	-30.97	1443.91	138.33	1151.52	74.10	727.20	1056.47	74.61	0.00
10.27000	3071.29	63.95	48.10	3043.70	49.01	59.21	2457.54	47.56	205.67	2895.85	70.27	122.01	2926.74	-101.68	35.59	2893.73	-98.73	43.21	2099.25	-126.85	100.98	2086.79	-125.55	160.97	2991.10	-50.28	1134.95	0.00	0.00	0.00	2934.98	-82.99	1520.02	2651.98	27.38	1492.70	2107.98	-56.77	1483.92	2494.75	-30.97	1443.91	136.99	1151.68	74.02	727.70	1056.57	74.73	0.00
10.28000	3109.38	64.62	52.92	3081.26	49.79	61.97	2457.54	47.56	205.67	2929.68	71.66	115.05	2926.69	-101.44	35.41	2893.74	-98.75	43.11	2099.25	-126.85	100.98	2086.79	-125.55	160.97	3000.60	-50.79	1134.21	0.00	0.00	0.00	2944.80	-82.52	1519.43	2651.98	27.38	1492.70	2107.98	-56.77	1483.92	2494.75	-30.97	1443.91	137.32	1151.95	73.80	728.29	1056.21	75.03	0.00
10.29000	3145.66	65.07	57.81	3117.60	50.49	65.64	2457.54	47.56	205.67	2963.69	72.97	109.36	2926.43	-101.48	35.10	2893.72	-98.82	43.01	2099.25	-126.85	100.98	2086.79	-125.55	160.97	3010.12	-51.31	1133.29	0.00	0.00	0.00	2954.48	-81.99	1518.70	2651.98	27.38	1492.70	2107.98	-56.77	1483.92	2494.75	-30.97	1443.91	137.97	1151.40	74.18	728.51	1055.54	75.34	0.00
10.30000	3182.39	65.32	65.30	3152.81	50.93	70.45	2457.54	47.56	205.67	2996.93	74.20	104.90	2926.40	-101.42	34.96	2893.84	-98.90	42.99	2099.25	-126.85	100.98	2086.79	-125.55	160.97	3019.74	-51.89	1132.19	0.00	0.00	0.00	2964.09	-81.45	1517.81	2651.98	27.38	1492.70	2107.98	-56.77	1483.92	2494.75	-30.97	1443.91	137.83	1152.10	73.90	729.56	1056.17	75.33	0.00
10.31000	3182.39	65.32	65.30	3186.26	51.23	76.25	2457.54	47.56	205.67	3028.65	75.34	101.74	2926.39	-101.51	34.90	2893.84	-98.97	42.91	2099.25	-126.85	100.98	2086.79	-125.55	160.97	3029.42	-52.51	1130.87	0.00	0.00	0.00	2973.63	-80.90	1516.77	2651.98	27.38	1492.70	2107.98	-56.77	1483.92	2494.75	-30.97	1443.91	134.60	1152.94	72.90	729.54	1057.15	75.01	0.00
10.32000	3182.39	65.32	65.30	3218.63	51.34	83.98	2457.54	47.56	205.67	3058.72	76.27	99.39	2926.43	-101.62	34.87	2893.96	-99.08	42.89	2099.25	-126.85	100.98	2086.79	-125.55	160.97	3039.07	-53.11	1129.40	0.00	0.00	0.00	2983.14	-80.30	1515.59	2651.98	27.38	1492.70	2107.98	-56.77	1483.92	2494.75	-30.97	1443.91	133.19	1152.32	72.80	728.81	1056.23	75.31	0.00
10.33000	3182.39	65.32	65.30	3218.63	51.34	83.98	2457.54	47.56	205.67	3089.19	77.08	99.50	2926.80	-101.68	35.00	2894.12	-99.19	42.86	2099.25	-126.85	100.98	2086.79	-125.55	160.97	3048.61	-53.68	1127.76	0.00	0.00	0.00	2992.62	-79.67	1514.26	2651.98	27.38	1492.70	2107.98	-56.77	1483.92	2494.75	-30.97	1443.91	137.22	1150.77	74.25	729.34	1056.97	75.25	0.00
10.34000	3182.39	65.32	65.30	3218.63	51.34	83.98	2457.54	47.56	205.67	3117.17	77.50	99.99	2926.83	-101.85	34.97	2894.30	-99.25	42.89	2099.25	-126.85	100.98	2086.79	-125.55	160.97	3058.28	-54.15	1125.97	0.00	0.00	0.00	3002.19	-78.99	1512.79	2651.98	27.38	1492.70	2107.98	-56.77	1483.92	2494.75	-30.97	1443.91	135.35	1152.29	73.30	728.21	1057.65	74.72	0.00
10.35000	3182.39	65.32	65.30	3218.63	51.34	83.98	2457.54	47.56	205.67	3143.78	77.81	100.45	2927.00	-101.96	34.93	2894.41	-99.38	42.87	2099.25	-126.85	100.98	2086.79	-125.55	160.97	3067.70	-54.62	1124.13	0.00	0.00	0.00	3011.64	-78.26	1511.22	2651.98	27.38	1492.70	2107.98	-56.77	1483.92	2494.75	-30.97	1443.91	135.13	1151.67	73.40	728.64	1056.77	74.90	0.00
10.36000	3182.39	65.32	65.30	3218.63	51.34	83.98	2457.54	47.56	205.67	3165.42	76.93	101.59	2927.37	-102.07	35.05	2894.59	-99.52	42.89	2099.25	-126.85	100.98	2086.79	-125.55	160.97	3077.04	-55.00	1122.23	0.00	0.00	0.00	3021.05	-77.52	1509.54	2651.98	27.38	1492.70	2107.98	-56.77	1483.92	2494.75	-30.97	1443.91	137.58	1151.14	73.88	728.05	1056.32	74.96	0.00
10.37000	3182.39	65.32	65.30	3218.63	51.34	83.98	2457.54	47.56	205.67	3188.34	75.94	102.78	2927.22	-102.30	34.87	2894.71	-99.69	42.89	2099.25	-126.85	100.98	2086.79	-125.55	160.97	3086.78	-55.27	1120.25	0.00	0.00	0.00	3030.55	-76.70	1507.81	2651.98	27.38	1492.70	2107.98	-56.77	1483.92	2494.75	-30.97	1443.91	138.73	1150.78	74.49	727.21	1056.45	74.69	0.00
10.38000	3182.39	65.32	65.30	3218.63	51.34	83.98	2457.54	47.56	205.67	3209.01	74.79	104.25	2927.79	-102.36	35.16	2894.79	-99.81	42.88	2099.25	-126.85	100.98	2086.79	-125.55	160.97	3096.42	-55.42	1118.32	0.00	0.00	0.00	3039.87	-75.87	1506.07	2651.98	27.38	1492.70	2107.98	-56.77	1483.92	2494.75	-30.97	1443.91	138.94	1151.03	74.32	726.94	1056.90	74.51	0.00
10.39000	3182.39	65.32	65.30	3218.63	51.34	83.98	2457.54	47.56	205.67	3225.68	73.39	104.10	2927.96	-102.50	35.14	2894.83	-99.96	42.82	2099.25	-126.85	100.98	2086.79	-125.55	160.97	3106.03	-55.48	1116.45	0.00	0.00	0.00	3049.33	-74.99	1504.30	2651.98	27.38	1492.70	2107.98	-56.77	1483.92	2494.75	-30.97	1443.91	135.78	1151.85	73.38	728.13	1057.62	74.55	0.00
10.40000	3182.39	65.32	65.30	3218.63	51.34	83.98	2457.54	47.56	205.67	3240.92	71.76	104.06	2927.91	-102.71	35.03	2894.99	-100.15	42.82	2099.25	-126.85	100.98	2086.79	-125.55	160.97	3116.18	-55.37	1114.63	0.00	0.00	0.00	3058.72	-74.05	1502.60	2651.98	27.38	1492.70	2107.98	-56.77	1483.92	2494.75	-30.97	1443.91	140.20	1150.64	74.69	727.17	1057.31	74.58	0.00
10.41000	3182.39	65.32	65.30	3218.63	51.34	83.98	2457.54	47.56	205.67	3240.92	71.76	104.06	2928.00	-102.88	34.92	2895.09	-100.33	42.78	2099.25	-126.85	100.98	2086.79	-125.55	160.97	3126.40	-55.12	1112.89	0.00	0.00	0.00	3068.12	-73.09	1500.98	2651.98	27.38	1492.70	2107.98	-56.77	1483.92	2494.75	-30.97	1443.91	139.10	1150.58	74.33	726.99	1056.50	74.79	0.00
10.42000	3182.39	65.32	65.30	3218.63	51.34	83.98	2457.54	47.56	205.67	3240.92	71.76	104.06	2928.29	-103.06	35.00	2895.20	-100.53	42.74	2099.25	-126.85	100.98	2086.79	-125.55	160.97	3136.73	-54.69	1111.25	0.00	0.00	0.00	3077.51	-72.08	1499.44	2651.98	27.38	1492.70	2107.98	-56.77	1483.92	2494.75	-30.97	1443.91	137.98	1152.08	73.76	726.48	1057.13	74.41	0.00
10.43000	3182.39	65.32	65.30	3218.63	51.34	83.98	2457.54	47.56	205.67	3240.92	71.76	104.06	2928.13	-103.30	34.74	2895.31	-100.76	42.69	2099.25	-126.85	100.98	2086.79	-125.55	160.97	3147.21	-54.09	1109.71	0.00	0.00	0.00	3087.07	-70.99	1497.98	2651.98	27.38	1492.70	2107.98	-56.77	1483.92	2494.75	-30.97	1443.91	139.83	1151.27	74.47	728.05	1055.94	75.33	0.00
10.44000	3182.39	65.32	65.30	3218.63	51.34	83.98	2457.54	47.56	205.67	3240.92	71.76	104.06	2928.38	-103.57	34.77	2895.39	-101.00	42.58	2099.25	-126.85	100.98	2086.79	-125.55	160.97	3157.30	-53.39	1108.33	0.00	0.00	0.00	3096.79	-69.83	1496.55	2651.98	27.38	1492.70	2107.98	-56.77	1483.92	2494.75	-30.97	1443.91	142.75	1149.71	75.42	726.31	1056.10	74.70	0.00
10.45000	3182.39	65.32	65.30	3218.63	51.34	83.98	2457.54	47.56	205.67	3240.92	71.76	104.06	2928.57	-103.80	34.62	2895.44	-101.29	42.44	2099.25	-126.85	100.98	2086.79	-125.55	160.97	3167.39	-52.56	1107.08	0.00	0.00	0.00	3106.44	-68.62	1495.15	2651.98	27.38	1492.70	2107.98	-56.77	1483.92	2494.75	-30.97	1443.91	141.59	1150.51	75.14	725.54	1057.06	74.06	0.00
10.46000	3182.39	65.32	65.30	3218.63	51.34	83.98	2457.54	47.56	205.67	3240.92	71.76	104.06	2928.77	-104.08	34.54	2895.49	-101.58	42.25	2099.25	-126.85	100.98	2086.79	-125.55	160.97	3177.59	-51.59	1105.99	0.00	0.00	0.00	3115.80	-67.38	1493.80	2651.98	27.38	1492.70	2107.98	-56.77	1483.92	2494.75	-30.97	1443.91	140.66	1151.01	74.67	727.64	1056.87	74.91	0.00
10.47000	3182.39	65.32	65.30	3218.63	51.34	83.98	2457.54	47.56	205.67	3240.92	71.76	104.06	2929.09	-104.34	34.42	2895.70	-101.88	42.11	2099.25	-126.85	100.98	2086.79	-125.55	160.97	3187.84	-50.56	1105.03	0.00	0.00	0.00	3125.02	-66.10	1492.50	2651.98	27.38	1492.70	2107.98	-56.77	1483.92	2494.75	-30.97	1443.91	138.79	1152.01	74.00	727.34	1056.81	74.90	0.00
10.48000	3182.39	65.32	65.30	3218.63	51.34	83.98	2457.54	47.56	205.67	3240.92	71.76	104.06	2929.32	-104.70	34.26	2895.84	-102.22	41.88	2099.25	-126.85	100.98	2086.79	-125.55	160.97	3198.23	-49.45	1104.27	0.00	0.00	0.00	3134.10	-64.78	1491.40	2651.98	27.38	1492.70	2107.98	-56.77	1483.92	2494.75	-30.97	1443.91	138.78	1151.17	74.14	727.02	1056.13	74.93	0.00
10.49000	3182.39	65.32	65.30	3218.63	51.34	83.98	2457.54	47.56	205.67	3240.92	71.76	104.06	2929.56	-104.94	34.07	2896.16	-102.62	41.72	2099.25	-126.85	100.98	2086.79	-125.55	160.97	3208.91	-48.29	1103.84	0.00	0.00	0.00	3143.39	-63.33	1490.82	2651.98	27.38	1492.70	2107.98	-56.77	1483.92	2494.75	-30.97	1443.91	137.00	1151.26	73.61	727.05	1056.60	74.85	0.00
10.50000	3182.39	65.32	65.30	3218.63	51.34	83.98	2457.54	47.56	205.67	3240.92	71.76	104.06	2929.92	-105.23	33.96	2896.82	-103.02	41.65	2099.25	-126.85	100.98	2086.79	-125.55	160.97	3219.79	-47.04	1103.76	0.00	0.00	0.00	3152.94	-61.77	1490.75	2651.98	27.38	1492.70	2107.98	-56.77	1483.92	2494.75	-30.97	1443.91	136.63	1151.78	73.45	728.18	1056.84	74.92	0.00
10.51000	3182.39	65.32	65.30	3218.63	51.34	83.98	2457.54	47.56	205.67	3240.92	71.76	104.06	2930.16	-105.51	33.80	2897.70	-103.51	41.55	2099.25	-126.85	100.98	2086.79	-125.55	160.97	3230.98	-45.74	1103.97	0.00	0.00	0.00	3162.52	-60.13	1490.97	2651.98	27.38	1492.70	2107.98	-56.77	1483.92	2494.75	-30.97	1443.91	138.32	1151.75	73.79	727.68	1056.63	74.89	0.00
10.52000	3182.39	65.32	65.30	3218.63	51.34	83.98	2457.54	47.56	205.67	3240.92	71.76	104.06	2930.62	-105.67	33.77	2898.87	-104.17	40.92	2099.25	-126.85	100.98	2086.79	-125.55	160.97	3242.27	-44.33	1104.46	0.00	0.00	0.00	3172.02	-58.49	1491.38	2651.98	27.38	1492.70	2107.98	-56.77	1483.92	2494.75	-30.97	1443.91	138.27	1151.78	73.96	726.98	1056.14	74.90	0.00
10.53000	3182.39	65.32	65.30	3218.63	51.34	83.98	2457.54	47.56	205.67	3240.92	71.76	104.06	2931.20	-105.79	33.98	2900.31	-104.93	39.64	2099.25	-126.85	100.98	2086.79	-125.55	160.97	3253.62	-42.79	1105.24	0.00	0.00	0.00	3181.83	-56.82	1491.96	2651.98	27.38	1492.70	2107.98	-56.77	1483.92	2494.75	-30.97	1443.91	138.48	1150.32	74.40	726.35	1057.35	74.40	0.00
10.54000	3182.39	65.32	65.30	3218.63	51.34	83.98	2457.54	47.56	205.67	3240.92	71.76	104.06	2931.59	-105.85	34.26	2901.88	-105.11	39.14	2099.25	-126.85	100.98	2086.79	-125.55	160.97	3264.71	-41.21	1106.35	0.00	0.00	0.00	3191.50	-55.15	1492.75	2651.98	27.38	1492.70	2107.98	-56.77	1483.92	2494.75	-30.97	1443.91	139.40	1151.11	74.27	725.18	1057.78	73.79	0.00
10.55000	3182.39	65.32	65.30	3218.63	51.34	83.98	2457.54	47.56	205.67	3240.92	71.76	104.06	2931.47	-105.98	34.48	2903.39	-104.91	38.71	2099.25	-126.85	100.98	2086.79	-125.55	160.97	3275.21	-39.69	1107.67	0.00	0.00	0.00	3201.25	-53.44	1493.52	2651.98	27.38	1492.70	2107.98	-56.77	1483.92	2494.75	-30.97	1443.91	138.15	1151.80	73.71	726.25	1056.95	74.30	0.00
10.56000	3182.39	65.32	65.30	3218.63	51.34	83.98	2457.54	47.56	205.67	3240.92	71.76	104.06	2931.41	-105.98	34.78	2905.00	-104.73	38.48	2099.25	-126.85	100.98	2086.79	-125.55	160.97	3285.00	-38.26	1109.09	0.00	0.00	0.00	3205.63	-52.64	1494.09	2651.98	27.38	1492.70	2107.98	-56.77	1483.92	2494.75	-30.97	1443.91	137.34	1151.53	73.85	726.41	1056.82	74.62	0.00
10.57000	3182.39	65.32	65.30	3218.63	51.34	83.98	2457.54	47.56	205.67	3240.92	71.76	104.06	2931.61	-106.01	35.08	2906.18	-104.53	38.63	2099.25	-126.85	100.98	2086.79	-125.55	160.97	3294.50	-36.90	1110.64	0.00	0.00	0.00	3211.05	-51.68	1495.02	2651.98	27.38	1492.70	2107.98	-56.77	1483.92	2494.75	-30.97	1443.91	136.06	1152.05	73.25	726.32	1057.52	74.31	0.00
10.58000	3182.39	65.32	65.30	3218.63	51.34	83.98	2457.54	47.56	205.67	3240.92	71.76	104.06	2932.22	-106.10	34.87	2908.42	-104.47	39.22	2099.25	-126.85	100.98	2086.79	-125.55	160.97	3304.03	-35.62	1112.37	0.00	0.00	0.00	3223.94	-49.50	1496.90	2651.98	27.38	1492.70	2107.98	-56.77	1483.92	2494.75	-30.97	1443.91	134.88	1152.16	72.98	727.62	1056.54	74.80	0.00
10.59000	3182.39	65.32	65.30	3218.63	51.34	83.98	2457.54	47.56	205.67	3240.92	71.76	104.06	2934.46	-106.62	34.42	2911.86	-104.81	40.27	2099.25	-126.85	100.98	2086.79	-125.55	160.97	3313.57	-34.41	1114.22	0.00	0.00	0.00	3238.03	-47.11	1498.81	2651.98	27.38	1492.70	2107.98	-56.77	1483.92	2494.75	-30.97	1443.91	137.37	1152.42	73.54	725.88	1057.17	74.31	0.00
10.60000	3182.39	65.32	65.30	3218.63	51.34	83.98	2457.54	47.56	205.67	3240.92	71.76	104.06	2938.18	-107.85	33.50	2916.73	-105.72	42.12	2099.25	-126.85	100.98	2086.79	-125.55	160.97	3322.71	-33.35	1116.02	0.00	0.00	0.00	3247.33	-45.63	1500.10	2651.98	27.38	1492.70	2107.98	-56.77	1483.92	2494.75	-30.97	1443.91	135.10	1152.80	73.09	727.42	1056.87	74.65	0.00
10.61000	3182.39	65.32	65.30	3218.63	51.34	83.98	2457.54	47.56	205.67	3240.92	71.76	104.06	2943.46	-109.95	32.60	2923.31	-107.36	45.05	2099.25	-126.85	100.98	2086.79	-125.55	160.97	3331.53	-32.44	1117.73	0.00	0.00	0.00	3256.59	-44.21	1501.37	2651.98	27.38	1492.70	2107.98	-56.77	1483.92	2494.75	-30.97	1443.91	135.53	1151.07	73.74	726.01	1056.42	74.48	0.00
10.62000	3182.39	65.32	65.30	3218.63	51.34	83.98	2457.54	47.56	205.67	3240.92	71.76	104.06	2952.59	-112.52	32.95	2933.34	-109.53	49.39	2099.25	-126.85	100.98	2086.79	-125.55	160.97	3340.38	-31.71	1119.44	0.00	0.00	0.00	3265.93	-42.88	1502.64	2651.98	27.38	1492.70	2107.98	-56.77	1483.92	2494.75	-30.97	1443.91	137.53	1151.84	73.61	724.84	1057.17	73.99	0.00
10.63000	3182.39	65.32	65.30	3218.63	51.34	83.98	2457.54	47.56	205.67	3240.92	71.76	104.06	2967.43	-114.82	38.29	2948.80	-111.66	55.75	2099.25	-126.85	100.98	2086.79	-125.55	160.97	3340.38	-31.71	1119.44	0.00	0.00	0.00	3274.66	-41.72	1503.88	2651.98	27.38	1492.70	2107.98	-56.77	1483.92	2494.75	-30.97	1443.91	135.44	1152.26	73.02	725.88	1057.14	74.13	0.00
10.64000	3182.39	65.32	65.30	3218.63	51.34	83.98	2457.54	47.56	205.67	3240.92	71.76	104.06	2986.25	-117.38	44.03	2967.51	-114.25	61.66	2099.25	-126.85	100.98	2086.79	-125.55	160.97	3340.38	-31.71	1119.44	0.00	0.00	0.00	3283.35	-40.64	1505.17	2651.98	27.38	1492.70	2107.98	-56.77	1483.92	2494.75	-30.97	1443.91	135.32	1153.08	72.69	726.35	1057.22	74.34	0.00
10.65000	3182.39	65.32	65.30	3218.63	51.34	83.98	2457.54	47.56	205.67	3240.92	71.76	104.06	3006.68	-120.83	48.29	2987.17	-117.58	65.71	2099.25	-126.85	100.98	2086.79	-125.55	160.97	3340.38	-31.71	1119.44	0.00	0.00	0.00	3291.99	-39.67	1506.56	2651.98	27.38	1492.70	2107.98	-56.77	1483.92	2494.75	-30.97	1443.91	136.34	1151.97	73.18	726.79	1058.00	74.06	0.00
10.66000	3182.39	65.32	65.30	3218.63	51.34	83.98	2457.54	47.56	205.67	3240.92	71.76	104.06	3026.87	-124.99	51.36	3006.99	-121.37	68.69	2099.25	-126.85	100.98	2086.79	-125.55	160.97	3340.38	-31.71	1119.44	0.00	0.00	0.00	3300.23	-38.84	1508.01	2651.98	27.38	1492.70	2107.98	-56.77	1483.92	2494.75	-30.97	1443.91	134.04	1153.14	72.62	725.89	1057.82	73.91	0.00
10.67000	3182.39	65.32	65.30	3218.63	51.34	83.98	2457.54	47.56	205.67	3240.92	71.76	104.06	3048.26	-129.75	54.02	3028.22	-125.67	71.12	2099.25	-126.85	100.98	2086.79	-125.55	160.97	3340.38	-31.71	1119.44	0.00	0.00	0.00	3308.77	-38.10	1509.56	2651.98	27.38	1492.70	2107.98	-56.77	1483.92	2494.75	-30.97	1443.91	132.01	1153.78	72.15	725.53	1056.41	74.48	0.00
10.68000	3182.39	65.32	65.30	3218.63	51.34	83.98	2457.54	47.56	205.67	3240.92	71.76	104.06	3070.81	-135.17	55.91	3050.76	-130.39	73.15	2099.25	-126.85	100.98	2086.79	-125.55	160.97	3340.38	-31.71	1119.44	0.00	0.00	0.00	3317.03	-37.52	1511.12	2651.98	27.38	1492.70	2107.98	-56.77	1483.92	2494.75	-30.97	1443.91	132.41	1153.45	72.37	726.20	1056.97	74.25	0.00
10.69000	3182.39	65.32	65.30	3218.63	51.34	83.98	2457.54	47.56	205.67	3240.92	71.76	104.06	3094.48	-140.72	57.08	3074.35	-135.27	74.31	2099.25	-126.85	100.98	2086.79	-125.55	160.97	3340.38	-31.71	1119.44	0.00	0.00	0.00	3317.03	-37.52	1511.12	2651.98	27.38	1492.70	2107.98	-56.77	1483.92	2494.75	-30.97	1443.91	131.90	1153.63	72.22	725.71	1057.80	73.86	0.00
10.70000	3182.39	65.32	65.30	3218.63	51.34	83.98	2457.54	47.56	205.67	3240.92	71.76	104.06	3119.21	-146.06	57.64	3099.13	-140.09	74.65	2099.25	-126.85	100.98	2086.79	-125.55	160.97	3340.38	-31.71	1119.44	0.00	0.00	0.00	3317.03	-37.52	1511.12	2651.98	27.38	1492.70	2107.98	-56.77	1483.92	2494.75	-30.97	1443.91	132.79	1152.80	72.59	725.89	1057.57	73.86	0.00
10.71000	3182.39	65.32	65.30	3218.63	51.34	83.98	2457.54	47.56	205.67	3240.92	71.76	104.06	3145.36	-151.41	57.45	3124.82	-144.64	74.11	2099.25	-126.85	100.98	2086.79	-125.55	160.97	3340.38	-31.71	1119.44	0.00	0.00	0.00	3317.03	-37.52	1511.12	2651.98	27.38	1492.70	2107.98	-56.77	1483.92	2494.75	-30.97	1443.91	133.09	1152.50	72.92	727.13	1056.26	74.60	0.00
10.72000	3182.39	65.32	65.30	3218.63	51.34	83.98	2457.54	47.56	205.67	3240.92	71.76	104.06	3172.99	-156.64	56.93	3152.25	-149.24	73.59	2099.25	-126.85	100.98	2086.79	-125.55	160.97	3340.38	-31.71	1119.44	0.00	0.00	0.00	3317.03	-37.52	1511.12	2651.98	27.38	1492.70	2107.98	-56.77	1483.92	2494.75	-30.97	1443.91	132.88	1153.12	72.72	728.31	1056.69	74.63	0.00
10.73000	3182.39	65.32	65.30	3218.63	51.34	83.98	2457.54	47.56	205.67	3240.92	71.76	104.06	3202.34	-161.48	56.93	3179.60	-153.93	71.58	2099.25	-126.85	100.98	2086.79	-125.55	160.97	3340.38	-31.71	1119.44	0.00	0.00	0.00	3317.03	-37.52	1511.12	2651.98	27.38	1492.70	2107.98	-56.77	1483.92	2494.75	-30.97	1443.91	130.85	1153.04	72.51	728.37	1056.80	74.87	0.00
10.74000	3182.39	65.32	65.30	3218.63	51.34	83.98	2457.54	47.56	205.67	3240.92	71.76	104.06	3202.34	-161.48	56.93	3208.84	-158.34	70.41	2099.25	-126.85	100.98	2086.79	-125.55	160.97	3340.38	-31.71	1119.44	0.00	0.00	0.00	3317.03	-37.52	1511.12	2651.98	27.38	1492.70	2107.98	-56.77	1483.92	2494.75	-30.97	1443.91	130.56	1153.12	72.17	729.39	1055.91	75.37	0.00
10.75000	3182.39	65.32	65.30	3218.63	51.34	83.98	2457.54	47.56	205.67	3240.92	71.76	104.06	3202.34	-161.48	56.93	3208.84	-158.34	70.41	2099.25	-126.85	100.98	2086.79	-125.55	160.97	3340.38	-31.71	1119.44	0.00	0.00	0.00	3317.03	-37.52	1511.12	2651.98	27.38	1492.70	2107.98	-56.77	1483.92	2494.75	-30.97	1443.91	130.47	1154.06	71.84	729.76	1056.40	75.15	0.00
10.76000	3182.39	65.32	65.30	3218.63	51.34	83.98	2457.54	47.56	205.67	3240.92	71.76	104.06	3202.34	-161.48	56.93	3208.84	-158.34	70.41	2099.25	-126.85	100.98	2086.79	-125.55	160.97	3340.38	-31.71	1119.44	0.00	0.00	0.00	3317.03	-37.52	1511.12	2651.98	27.38	1492.70	2107.98	-56.77	1483.92	2494.75	-30.97	1443.91	130.76	1154.04	71.70	728.06	1056.16	74.90	0.00
10.77000	3182.39	65.32	65.30	3218.63	51.34	83.98	2457.54	47.56	205.67	3240.92	71.76	104.06	3202.34	-161.48	56.93	3208.84	-158.34	70.41	2099.25	-126.85	100.98	2086.79	-125.55	160.97	3340.38	-31.71	1119.44	0.00	0.00	0.00	3317.03	-37.52	1511.12	2651.98	27.38	1492.70	2107.98	-56.77	1483.92	2494.75	-30.97	1443.91	131.80	1153.50	72.39	727.93	1056.86	74.63	0.00
10.78000	3182.39	65.32	65.30	3218.63	51.34	83.98	2457.54	47.56	205.67	3240.92	71.76	104.06	3202.34	-161.48	56.93	3208.84	-158.34	70.41	2099.25	-126.85	100.98	2086.79	-125.55	160.97	3340.38	-31.71	1119.44	0.00	0.00	0.00	3317.03	-37.52	1511.12	2651.98	27.38	1492.70	2107.98	-56.77	1483.92	2494.75	-30.97	1443.91	129.57	1153.90	71.83	728.11	1056.63	74.70	0.00
10.79000	3182.39	65.32	65.30	3218.63	51.34	83.98	2457.54	47.56	205.67	3240.92	71.76	104.06	3202.34	-161.48	56.93	3208.84	-158.34	70.41	2099.25	-126.85	100.98	2086.79	-125.55	160.97	3340.38	-31.71	1119.44	0.00	0.00	0.00	3317.03	-37.52	1511.12	2651.98	27.38	1492.70	2107.98	-56.77	1483.92	2494.75	-30.97	1443.91	132.84	1152.60	72.75	727.99	1057.07	74.56	0.00
10.80000	3182.39	65.32	65.30	3218.63	51.34	83.98	2457.54	47.56	205.67	3240.92	71.76	104.06	3202.34	-161.48	56.93	3208.84	-158.34	70.41	2099.25	-126.85	100.98	2086.79	-125.55	160.97	3340.38	-31.71	1119.44	0.00	0.00	0.00	3317.03	-37.52	1511.12	2651.98	27.38	1492.70	2107.98	-56.77	1483.92	2494.75	-30.97	1443.91	134.12	1153.66	72.57	727.03	1057.32	74.28	0.00
10.81000	3182.39	65.32	65.30	3218.63	51.34	83.98	2457.54	47.56	205.67	3240.92	71.76	104.06	3202.34	-161.48	56.93	3208.84	-158.34	70.41	2099.25	-126.85	100.98	2086.79	-125.55	160.97	3340.38	-31.71	1119.44	0.00	0.00	0.00	3317.03	-37.52	1511.12	2651.98	27.38	1492.70	2107.98	-56.77	1483.92	2494.75	-30.97	1443.91	133.88	1153.73	72.70	728.28	1056.05	75.00	0.00
10.82000	3182.39	65.32	65.30	3218.63	51.34	83.98	2457.54	47.56	205.67	3240.92	71.76	104.06	3202.34	-161.48	56.93	3208.84	-158.34	70.41	2099.25	-126.85	100.98	2086.79	-125.55	160.97	3340.38	-31.71	1119.44	0.00	0.00	0.00	3317.03	-37.52	1511.12	2651.98	27.38	1492.70	2107.98	-56.77	1483.92	2494.75	-30.97	1443.91	129.56	1153.02	72.01	730.50	1055.36	75.80	0.00
10.83000	3182.39	65.32	65.30	3218.63	51.34	83.98	2457.54	47.56	205.67	3240.92	71.76	104.06	3202.34	-161.48	56.93	3208.84	-158.34	70.41	2099.25	-126.85	100.98	2086.79	-125.55	160.97	3340.38	-31.71	1119.44	0.00	0.00	0.00	3317.03	-37.52	1511.12	2651.98	27.38	1492.70	2107.98	-56.77	1483.92	2494.75	-30.97	1443.91	131.71	1154.47	72.07	729.08	1056.38	75.11	0.00
10.84000	3182.39	65.32	65.30	3218.63	51.34	83.98	2457.54	47.56	205.67	3240.92	71.76	104.06	3202.34	-161.48	56.93	3208.84	-158.34	70.41	2099.25	-126.85	100.98	2086.79	-125.55	160.97	3340.38	-31.71	1119.44	0.00	0.00	0.00	3317.03	-37.52	1511.12	2651.98	27.38	1492.70	2107.98	-56.77	1483.92	2494.75	-30.97	1443.91	132.68	1153.12	72.70	728.49	1056.97	74.65	0.00
10.85000	3182.39	65.32	65.30	3218.63	51.34	83.98	2457.54	47.56	205.67	3240.92	71.76	104.06	3202.34	-161.48	56.93	3208.84	-158.34	70.41	2099.25	-126.85	100.98	2086.79	-125.55	160.97	3340.38	-31.71	1119.44	0.00	0.00	0.00	3317.03	-37.52	1511.12	2651.98	27.38	1492.70	2107.98	-56.77	1483.92	2494.75	-30.97	1443.91	133.46	1152.03	73.20	728.39	1056.58	74.69	0.00
10.86000	3182.39	65.32	65.30	3218.63	51.34	83.98	2457.54	47.56	205.67	3240.92	71.76	104.06	3202.34	-161.48	56.93	3208.84	-158.34	70.41	2099.25	-126.85	100.98	2086.79	-125.55	160.97	3340.38	-31.71	1119.44	0.00	0.00	0.00	3317.03	-37.52	1511.12	2651.98	27.38	1492.70	2107.98	-56.77	1483.92	2494.75	-30.97	1443.91	134.64	1151.86	73.41	727.73	1056.62	74.55	0.00
10.87000	3182.39	65.32	65.30	3218.63	51.34	83.98	2457.54	47.56	205.67	3240.92	71.76	104.06	3202.34	-161.48	56.93	3208.84	-158.34	70.41	2099.25	-126.85	100.98	2086.79	-125.55	160.97	3340.38	-31.71	1119.44	0.00	0.00	0.00	3317.03	-37.52	1511.12	2651.98	27.38	1492.70	2107.98	-56.77	1483.92	2494.75	-30.97	1443.91	132.55	1153.62	72.43	728.73	1056.47	74.83	0.00
10.88000	3182.39	65.32	65.30	3218.63	51.34	83.98	2457.54	47.56	205.67	3240.92	71.76	104.06	3202.34	-161.48	56.93	3208.84	-158.34	70.41	2099.25	-126.85	100.98	2086.79	-125.55	160.97	3340.38	-31.71	1119.44	0.00	0.00	0.00	3317.03	-37.52	1511.12	2651.98	27.38	1492.70	2107.98	-56.77	1483.92	2494.75	-30.97	1443.91	133.72	1153.36	72.85	728.93	1057.21	74.59	0.00
10.89000	3182.39	65.32	65.30	3218.63	51.34	83.98	2457.54	47.56	205.67	3240.92	71.76	104.06	3202.34	-161.48	56.93	3208.84	-158.34	70.41	2099.25	-126.85	100.98	2086.79	-125.55	160.97	3340.38	-31.71	1119.44	0.00	0.00	0.00	3317.03	-37.52	1511.12	2651.98	27.38	1492.70	2107.98	-56.77	1483.92	2494.75	-30.97	1443.91	133.80	1151.93	72.93	727.79	1056.53	74.67	0.00
10.90000	3182.39	65.32	65.30	3218.63	51.34	83.98	2457.54	47.56	205.67	3240.92	71.76	104.06	3202.34	-161.48	56.93	3208.84	-158.34	70.41	2099.25	-126.85	100.98	2086.79	-125.55	160.97	3340.38	-31.71	1119.44	0.00	0.00	0.00	3317.03	-37.52	1511.12	2651.98	27.38	1492.70	2107.98	-56.77	1483.92	2494.75	-30.97	1443.91	135.46	1150.43	73.53	727.45	1055.98	74.92	0.00
10.91000	3182.39	65.32	65.30	3218.63	51.34	83.98	2457.54	47.56	205.67	3240.92	71.76	104.06	3202.34	-161.48	56.93	3208.84	-158.34	70.41	2099.25	-126.85	100.98	2086.79	-125.55	160.97	3340.38	-31.71	1119.44	0.00	0.00	0.00	3317.03	-37.52	1511.12	2651.98	27.38	1492.70	2107.98	-56.77	1483.92	2494.75	-30.97	1443.91	135.06	1150.96	73.26	726.97	1055.99	74.77	0.00
10.92000	3182.39	65.32	65.30	3218.63	51.34	83.98	2457.54	47.56	205.67	3240.92	71.76	104.06	3202.34	-161.48	56.93	3208.84	-158.34	70.41	2099.25	-126.85	100.98	2086.79	-125.55	160.97	3340.38	-31.71	1119.44	0.00	0.00	0.00	3317.03	-37.52	1511.12	2651.98	27.38	1492.70	2107.98	-56.77	1483.92	2494.75	-30.97	1443.91	135.91	1151.56	73.45	726.23	1056.91	74.44	0.00
10.93000	3182.39	65.32	65.30	3218.63	51.34	83.98	2457.54	47.56	205.67	3240.92	71.76	104.06	3202.34	-161.48	56.93	3208.84	-158.34	70.41	2099.25	-126.85	100.98	2086.79	-125.55	160.97	3340.38	-31.71	1119.44	0.00	0.00	0.00	3317.03	-37.52	1511.12	2651.98	27.38	1492.70	2107.98	-56.77	1483.92	2494.75	-30.97	1443.91	136.10	1151.72	73.25	724.98	1057.58	73.84	0.00
10.94000	3182.39	65.32	65.30	3218.63	51.34	83.98	2457.54	47.56	205.67	3240.92	71.76	104.06	3202.34	-161.48	56.93	3208.84	-158.34	70.41	2099.25	-126.85	100.98	2086.79	-125.55	160.97	3340.38	-31.71	1119.44	0.00	0.00	0.00	3317.03	-37.52	1511.12	2651.98	27.38	1492.70	2107.98	-56.77	1483.92	2494.75	-30.97	1443.91	135.20	1152.65	72.83	725.79	1057.24	74.29	0.00
10.95000	3182.39	65.32	65.30	3218.63	51.34	83.98	2457.54	47.56	205.67	3240.92	71.76	104.06	3202.34	-161.48	56.93	3208.84	-158.34	70.41	2099.25	-126.85	100.98	2086.79	-125.55	160.97	3340.38	-31.71	1119.44	0.00	0.00	0.00	3317.03	-37.52	1511.12	2651.98	27.38	1492.70	2107.98	-56.77	1483.92	2494.75	-30.97	1443.91	137.72	1152.06	73.57	726.08	1056.79	74.39	0.00
10.96000	3182.39	65.32	65.30	3218.63	51.34	83.98	2457.54	47.56	205.67	3240.92	71.76	104.06	3202.34	-161.48	56.93	3208.84	-158.34	70.41	2099.25	-126.85	100.98	2086.79	-125.55	160.97	3340.38	-31.71	1119.44	0.00	0.00	0.00	3317.03	-37.52	1511.12	2651.98	27.38	1492.70	2107.98	-56.77	1483.92	2494.75	-30.97	1443.91	138.75	1151.99	73.58	725.29	1056.93	74.15	0.00
10.97000	3182.39	65.32	65.30	3218.63	51.34	83.98	2457.54	47.56	205.67	3240.92	71.76	104.06	3202.34	-161.48	56.93	3208.84	-158.34	70.41	2099.25	-126.85	100.98	2086.79	-125.55	160.97	3340.38	-31.71	1119.44	0.00	0.00	0.00	3317.03	-37.52	1511.12	2651.98	27.38	1492.70	2107.98	-56.77	1483.92	2494.75	-30.97	1443.91	137.79	1152.00	73.39	726.63	1056.76	74.37	0.00
10.98000	3182.39	65.32	65.30	3218.63	51.34	83.98	2457.54	47.56	205.67	3240.92	71.76	104.06	3202.34	-161.48	56.93	3208.84	-158.34	70.41	2099.25	-126.85	100.98	2086.79	-125.55	160.97	3340.38	-31.71	1119.44	0.00	0.00	0.00	3317.03	-37.52	1511.12	2651.98	27.38	1492.70	2107.98	-56.77	1483.92	2494.75	-30.97	1443.91	136.09	1150.83	73.18	726.01	1056.20	74.75	0.00
[truncated: 1 more rows]
[truncated: 35 more columns]
