# Supplementary material for: The impact of mobile phone use on where we look and how we walk when negotiating floor based obstacles
Source: PLoS One. 2017 Jun 30;12(6):e0179802. doi: 10.1371/journal.pone.0179802 (PMC5493336; doi:10.1371/journal.pone.0179802)
Supplement: S1 File — (ZIP) [file pone.0179802.s001.zip › Gait/PP10/SW no obs talk 1.txt]

CODAmotion Analysis Text
Codamotion Analysis Text Save of: SW no obs talk 1.mdf
Time	Markers
Time	1:LTOE.X	1:LTOE.Y	1:LTOE.Z	2:L2nd.X	2:L2nd.Y	2:L2nd.Z	3:LHEE.X	3:LHEE.Y	3:LHEE.Z	4:LANK.X	4:LANK.Y	4:LANK.Z	5:RTOE.X	5:RTOE.Y	5:RTOE.Z	6:R2nd.X	6:R2nd.Y	6:R2nd.Z	7:RHEE.X	7:RHEE.Y	7:RHEE.Z	8:RANK.X	8:RANK.Y	8:RANK.Z	9:STRN.X	9:STRN.Y	9:STRN.Z	10:Marker 10.X	10:Marker 10.Y	10:Marker 10.Z	11:FRHD.X	11:FRHD.Y	11:FRHD.Z	12:FLHD.X	12:FLHD.Y	12:FLHD.Z	13:BRHD.X	13:BRHD.Y	13:BRHD.Z	14:BLHD.X	14:BLHD.Y	14:BLHD.Z	15:BLSTEP.X	15:BLSTEP.Y	15:BLSTEP.Z	16:FLSTEP.X	16:FLSTEP.Y	16:FLSTEP.Z	17:BRSTEP.X
(s)	(mm)	(mm)	(mm)	(mm)	(mm)	(mm)	(mm)	(mm)	(mm)	(mm)	(mm)	(mm)	(mm)	(mm)	(mm)	(mm)	(mm)	(mm)	(mm)	(mm)	(mm)	(mm)	(mm)	(mm)	(mm)	(mm)	(mm)	(mm)	(mm)	(mm)	(mm)	(mm)	(mm)	(mm)	(mm)	(mm)	(mm)	(mm)	(mm)	(mm)	(mm)	(mm)	(mm)	(mm)	(mm)	(mm)	(mm)	(mm)	(mm)
0.00000	-3523.50	194.41	23.68	-3586.03	208.34	27.68	-3365.60	179.45	-8.71	-3287.19	175.08	25.83	-3407.05	5.84	18.91	-3560.01	-32.35	24.29	-1719.00	35.06	26.20	-3246.08	371.45	36.69	-3508.21	90.71	1096.08	0.00	0.00	0.00	-3721.72	186.85	1459.91	-3797.26	238.64	1491.44	-2737.35	193.76	1140.47	-2671.33	108.61	1114.44	-29.43	902.77	56.54	405.76	839.40	56.52	11.39
0.01000	-3523.50	194.41	23.68	-3586.03	208.34	27.68	-3365.60	179.45	-8.71	-3287.19	175.08	25.83	-3407.05	5.84	18.91	-3560.01	-32.35	24.29	-1719.00	35.06	26.20	-3246.08	371.45	36.69	-3508.21	90.71	1096.08	0.00	0.00	0.00	-3721.72	186.85	1459.91	-3797.26	238.64	1491.44	-2737.35	193.76	1140.47	-2671.33	108.61	1114.44	-29.43	902.77	56.54	405.76	839.40	56.52	11.39
0.02000	-3523.50	194.41	23.68	-3586.03	208.34	27.68	-3365.60	179.45	-8.71	-3287.19	175.08	25.83	-3407.05	5.84	18.91	-3560.01	-32.35	24.29	-1719.00	35.06	26.20	-3246.08	371.45	36.69	-3508.21	90.71	1096.08	0.00	0.00	0.00	-3721.72	186.85	1459.91	-3797.26	238.64	1491.44	-2737.35	193.76	1140.47	-2671.33	108.61	1114.44	-29.43	902.77	56.54	405.76	839.40	56.52	11.39
0.03000	-3523.50	194.41	23.68	-3586.03	208.34	27.68	-3365.64	179.46	-8.69	-3287.31	175.09	25.84	-3407.05	5.84	18.91	-3560.01	-32.35	24.29	-1719.00	35.06	26.20	-3246.54	371.50	36.70	-3508.21	90.71	1096.08	0.00	0.00	0.00	-3721.72	186.85	1459.91	-3797.26	238.64	1491.44	-2738.05	193.82	1140.77	-2672.10	108.65	1114.76	-29.45	903.06	56.56	405.90	839.70	56.54	11.39
0.04000	-3523.50	194.41	23.68	-3586.03	208.34	27.68	-3405.10	187.86	3.45	-3406.85	185.28	37.09	-3407.05	5.84	18.91	-3560.01	-32.35	24.29	-1719.00	35.06	26.20	-3708.23	421.84	40.12	-3508.21	90.71	1096.08	0.00	0.00	0.00	-3721.72	186.85	1459.91	-3797.26	238.64	1491.44	-3440.20	248.65	1437.98	-3435.49	142.85	1437.19	-39.63	1189.23	74.43	548.31	1131.90	76.40	18.02
0.05000	-3523.50	194.41	23.68	-3586.03	208.34	27.68	-3396.19	187.86	5.15	-3377.45	185.28	40.87	-3407.05	5.84	18.91	-3560.01	-32.35	24.29	-1719.00	35.06	26.20	-3698.23	421.90	41.09	-3508.21	90.71	1096.08	0.00	0.00	0.00	-3721.72	186.85	1459.91	-3797.26	238.64	1491.44	-3432.19	247.84	1438.00	-3440.07	143.97	1436.63	-38.79	1188.84	74.70	548.72	1131.14	76.61	19.86
0.06000	-3523.50	194.41	23.68	-3586.03	208.34	27.68	-3397.66	185.77	5.72	-3395.29	183.24	38.42	-3407.05	5.84	18.91	-3560.01	-32.35	24.29	-1719.00	35.06	26.20	-3716.28	423.63	37.92	-3508.21	90.71	1096.08	0.00	0.00	0.00	-3721.72	186.85	1459.91	-3797.26	238.64	1491.44	-3423.09	248.95	1438.20	-3456.07	142.82	1438.69	-38.62	1189.21	74.84	549.35	1131.69	76.49	16.79
0.07000	-3523.50	194.41	23.68	-3586.03	208.34	27.68	-3377.82	187.60	8.42	-3378.94	184.97	41.74	-3407.05	5.84	18.91	-3560.01	-32.35	24.29	-1719.00	35.06	26.20	-3697.79	423.31	41.31	-3508.21	90.71	1096.08	0.00	0.00	0.00	-3721.72	186.85	1459.91	-3797.26	238.64	1491.44	-3416.04	246.56	1437.48	-3443.22	140.44	1436.77	-40.98	1190.61	73.83	550.02	1132.17	76.65	18.87
0.08000	-3523.50	194.41	23.68	-3586.03	208.34	27.68	-3416.11	186.91	1.53	-3396.36	186.34	39.61	-3407.05	5.84	18.91	-3560.01	-32.35	24.29	-1719.00	35.06	26.20	-3707.97	421.76	38.40	-3508.21	90.71	1096.08	0.00	0.00	0.00	-3721.72	186.85	1459.91	-3797.26	238.64	1491.44	-3415.47	248.61	1438.98	-3414.30	143.40	1435.75	-40.55	1190.81	73.97	548.33	1132.55	76.20	21.70
0.09000	-3523.50	194.41	23.68	-3586.03	208.34	27.68	-3387.43	187.30	7.09	-3364.17	185.36	42.25	-3407.05	5.84	18.91	-3560.01	-32.35	24.29	-1719.00	35.06	26.20	-3722.17	422.89	37.86	-3508.21	90.71	1096.08	0.00	0.00	0.00	-3721.72	186.85	1459.91	-3797.26	238.64	1491.44	-3440.90	246.81	1438.71	-3416.07	142.60	1436.11	-39.96	1189.61	74.36	550.34	1131.27	76.72	18.26
0.10000	-3523.50	194.41	23.68	-3586.03	208.34	27.68	-3412.67	187.62	2.60	-3393.33	186.38	37.13	-3407.05	5.84	18.91	-3560.01	-32.35	24.29	-1719.00	35.06	26.20	-3713.24	422.20	39.31	-3508.21	90.71	1096.08	0.00	0.00	0.00	-3721.72	186.85	1459.91	-3797.26	238.64	1491.44	-3429.74	245.26	1438.11	-3421.72	141.52	1436.37	-39.89	1189.93	74.45	549.28	1130.54	76.80	17.20
0.11000	-3523.50	194.41	23.68	-3586.03	208.34	27.68	-3388.19	188.37	6.16	-3396.66	185.43	36.53	-3407.05	5.84	18.91	-3560.01	-32.35	24.29	-1719.00	35.06	26.20	-3713.06	421.99	39.65	-3508.21	90.71	1096.08	0.00	0.00	0.00	-3721.72	186.85	1459.91	-3797.26	238.64	1491.44	-3412.95	243.37	1438.88	-3449.35	141.24	1436.99	-36.57	1189.53	75.13	548.21	1131.14	76.36	19.24
0.12000	-3523.50	194.41	23.68	-3586.03	208.34	27.68	-3360.12	186.17	10.68	-3383.43	185.59	40.44	-3407.05	5.84	18.91	-3560.01	-32.35	24.29	-1719.00	35.06	26.20	-3713.79	421.77	38.28	-3508.21	90.71	1096.08	0.00	0.00	0.00	-3721.72	186.85	1459.91	-3797.26	238.64	1491.44	-3437.15	244.34	1439.60	-3431.28	142.96	1437.01	-39.31	1189.30	74.73	549.08	1132.56	76.05	20.46
0.13000	-3523.50	194.41	23.68	-3586.03	208.34	27.68	-3382.95	186.26	7.39	-3375.68	184.98	41.22	-3407.05	5.84	18.91	-3560.01	-32.35	24.29	-1719.00	35.06	26.20	-3731.60	423.34	36.26	-3508.21	90.71	1096.08	0.00	0.00	0.00	-3721.72	186.85	1459.91	-3797.26	238.64	1491.44	-3425.31	244.45	1437.61	-3463.06	141.77	1438.02	-40.06	1189.90	74.21	549.86	1132.21	76.46	20.79
0.14000	-3523.50	194.41	23.68	-3586.03	208.34	27.68	-3382.30	185.04	7.40	-3377.16	184.85	41.46	-3407.05	5.84	18.91	-3560.01	-32.35	24.29	-1719.00	35.06	26.20	-3706.20	422.52	40.09	-3508.21	90.71	1096.08	0.00	0.00	0.00	-3721.72	186.85	1459.91	-3797.26	238.64	1491.44	-3445.49	244.53	1436.83	-3439.75	142.89	1436.76	-39.40	1189.27	74.64	548.91	1132.35	76.15	18.73
0.15000	-3523.50	194.41	23.68	-3586.03	208.34	27.68	-3407.58	187.58	4.14	-3403.98	184.78	37.34	-3407.05	5.84	18.91	-3560.01	-32.35	24.29	-1719.00	35.06	26.20	-3701.54	421.97	41.36	-3508.21	90.71	1096.08	0.00	0.00	0.00	-3721.72	186.85	1459.91	-3797.26	238.64	1491.44	-3465.92	244.90	1439.09	-3435.69	139.58	1436.41	-36.89	1189.72	74.92	549.94	1132.06	76.48	18.29
0.16000	-3523.50	194.41	23.68	-3586.03	208.34	27.68	-3392.62	188.68	6.12	-3381.18	184.85	40.90	-3407.05	5.84	18.91	-3560.01	-32.35	24.29	-1719.00	35.06	26.20	-3721.16	421.99	38.25	-3508.21	90.71	1096.08	0.00	0.00	0.00	-3721.72	186.85	1459.91	-3797.26	238.64	1491.44	-3436.07	244.87	1437.84	-3425.74	138.44	1436.98	-40.98	1189.80	73.88	550.42	1130.77	76.83	18.09
0.17000	-3523.50	194.41	23.68	-3586.03	208.34	27.68	-3394.57	186.36	5.58	-3411.31	186.50	35.93	-3407.05	5.84	18.91	-3560.01	-32.35	24.29	-1719.00	35.06	26.20	-3699.58	422.22	40.88	-3508.21	90.71	1096.08	0.00	0.00	0.00	-3721.72	186.85	1459.91	-3797.26	238.64	1491.44	-3437.66	245.88	1437.08	-3407.25	139.44	1436.24	-38.61	1189.66	74.59	547.13	1132.57	75.51	17.61
0.18000	-3523.50	194.41	23.68	-3586.03	208.34	27.68	-3392.68	187.59	5.91	-3352.69	184.97	45.86	-3407.05	5.84	18.91	-3560.01	-32.35	24.29	-1719.00	35.06	26.20	-3739.61	423.20	35.32	-3508.21	90.71	1096.08	0.00	0.00	0.00	-3721.72	186.85	1459.91	-3797.26	238.64	1491.44	-3452.46	243.15	1438.16	-3436.02	138.84	1435.04	-38.04	1189.22	74.71	547.26	1132.32	75.84	17.18
0.19000	-3523.50	194.41	23.68	-3586.03	208.34	27.68	-3396.46	188.06	5.72	-3403.55	185.75	36.36	-3407.05	5.84	18.91	-3560.01	-32.35	24.29	-1719.00	35.06	26.20	-3713.91	422.26	40.00	-3508.21	90.71	1096.08	0.00	0.00	0.00	-3721.72	186.85	1459.91	-3797.26	238.64	1491.44	-3454.58	241.79	1437.81	-3438.04	138.65	1435.43	-37.20	1189.80	74.67	548.14	1132.92	75.91	19.36
0.20000	-3523.50	194.41	23.68	-3586.03	208.34	27.68	-3399.99	186.27	5.22	-3396.21	185.84	39.60	-3407.05	5.84	18.91	-3560.01	-32.35	24.29	-1719.00	35.06	26.20	-3717.29	421.57	38.73	-3508.21	90.71	1096.08	0.00	0.00	0.00	-3721.72	186.85	1459.91	-3797.26	238.64	1491.44	-3473.29	243.04	1439.66	-3466.97	138.00	1435.57	-42.21	1191.01	73.60	547.64	1132.89	75.93	18.18
0.21000	-3523.50	194.41	23.68	-3586.03	208.34	27.68	-3408.42	186.54	3.67	-3401.52	184.84	38.83	-3407.05	5.84	18.91	-3560.01	-32.35	24.29	-1719.00	35.06	26.20	-3721.54	423.09	37.65	-3508.21	90.71	1096.08	0.00	0.00	0.00	-3721.72	186.85	1459.91	-3797.26	238.64	1491.44	-3447.04	242.85	1438.95	-3444.98	137.15	1435.75	-43.43	1190.55	73.59	547.67	1130.97	76.51	18.30
0.22000	-3523.50	194.41	23.68	-3586.03	208.34	27.68	-3387.13	187.87	6.06	-3400.71	185.09	38.88	-3407.05	5.84	18.91	-3560.01	-32.35	24.29	-1719.00	35.06	26.20	-3740.17	423.58	35.98	-3508.21	90.71	1096.08	0.00	0.00	0.00	-3721.72	186.85	1459.91	-3797.26	238.64	1491.44	-3434.19	240.51	1437.30	-3437.21	135.88	1435.27	-37.13	1188.91	74.97	547.34	1131.12	76.36	16.74
0.23000	-3523.50	194.41	23.68	-3586.03	208.34	27.68	-3410.34	187.06	2.43	-3406.67	185.45	36.84	-3407.05	5.84	18.91	-3560.01	-32.35	24.29	-1719.00	35.06	26.20	-3749.10	424.33	33.94	-3508.21	90.71	1096.08	0.00	0.00	0.00	-3721.72	186.85	1459.91	-3797.26	238.64	1491.44	-3445.95	239.53	1438.07	-3392.16	137.32	1434.05	-38.31	1189.92	74.64	549.68	1131.66	76.70	19.46
0.24000	-3523.50	194.41	23.68	-3586.03	208.34	27.68	-3398.73	188.43	5.57	-3414.05	184.21	36.39	-3407.05	5.84	18.91	-3560.01	-32.35	24.29	-1719.00	35.06	26.20	-3737.59	423.31	36.39	-3508.21	90.71	1096.08	0.00	0.00	0.00	-3721.72	186.85	1459.91	-3797.26	238.64	1491.44	-3452.22	238.41	1437.82	-3389.40	137.77	1434.70	-41.84	1190.27	73.72	549.36	1132.22	76.42	18.89
0.25000	-3523.50	194.41	23.68	-3586.03	208.34	27.68	-3395.72	187.86	5.86	-3355.25	185.38	45.23	-3407.05	5.84	18.91	-3560.01	-32.35	24.29	-1719.00	35.06	26.20	-3713.35	422.36	39.24	-3508.21	90.71	1096.08	0.00	0.00	0.00	-3721.72	186.85	1459.91	-3797.26	238.64	1491.44	-3478.19	239.00	1438.71	-3442.58	136.90	1435.83	-39.80	1190.73	74.09	549.87	1130.74	77.02	20.21
0.26000	-3523.50	194.41	23.68	-3586.03	208.34	27.68	-3387.46	187.34	6.81	-3382.65	187.09	42.14	-3407.05	5.84	18.91	-3560.01	-32.35	24.29	-1719.00	35.06	26.20	-3707.62	423.29	38.71	-3508.21	90.71	1096.08	0.00	0.00	0.00	-3721.72	186.85	1459.91	-3797.26	238.64	1491.44	-3420.82	239.57	1436.76	-3440.06	136.67	1436.31	-39.38	1188.97	74.85	548.17	1131.73	76.29	16.41
0.27000	-3523.50	194.41	23.68	-3586.03	208.34	27.68	-3405.45	186.32	4.43	-3376.06	186.33	41.42	-3407.05	5.84	18.91	-3560.01	-32.35	24.29	-1719.00	35.06	26.20	-3712.97	423.61	38.91	-3508.21	90.71	1096.08	0.00	0.00	0.00	-3721.72	186.85	1459.91	-3797.26	238.64	1491.44	-3417.65	237.40	1435.80	-3458.34	135.83	1435.43	-41.53	1190.07	74.02	549.09	1131.44	76.63	18.69
0.28000	-3523.50	194.41	23.68	-3586.03	208.34	27.68	-3396.63	185.81	4.56	-3386.70	183.80	41.96	-3407.05	5.84	18.91	-3560.01	-32.35	24.29	-1719.00	35.06	26.20	-3705.88	423.06	40.26	-3508.21	90.71	1096.08	0.00	0.00	0.00	-3721.72	186.85	1459.91	-3797.26	238.64	1491.44	-3448.13	238.00	1438.17	-3453.92	135.41	1436.23	-40.90	1190.17	74.21	549.06	1131.64	76.61	20.16
0.29000	-3523.50	194.41	23.68	-3586.03	208.34	27.68	-3410.85	187.59	3.68	-3391.89	186.67	39.73	-3407.05	5.84	18.91	-3560.01	-32.35	24.29	-1719.00	35.06	26.20	-3705.02	421.94	39.79	-3508.21	90.71	1096.08	0.00	0.00	0.00	-3721.72	186.85	1459.91	-3797.26	238.64	1491.44	-3438.22	239.08	1437.57	-3446.03	133.69	1435.98	-39.92	1191.05	73.79	548.18	1132.11	76.22	19.15
0.30000	-3523.50	194.41	23.68	-3586.03	208.34	27.68	-3398.80	186.99	5.01	-3403.62	185.58	39.94	-3407.05	5.84	18.91	-3560.01	-32.35	24.29	-1719.00	35.06	26.20	-3735.10	423.42	35.56	-3508.21	90.71	1096.08	0.00	0.00	0.00	-3721.72	186.85	1459.91	-3797.26	238.64	1491.44	-3419.11	237.36	1437.62	-3455.47	134.98	1435.66	-39.74	1189.36	74.23	547.66	1132.06	75.97	20.56
0.31000	-3523.50	194.41	23.68	-3586.03	208.34	27.68	-3406.20	187.43	3.42	-3416.07	183.32	36.21	-3407.05	5.84	18.91	-3560.01	-32.35	24.29	-1719.00	35.06	26.20	-3730.04	422.80	36.39	-3508.21	90.71	1096.08	0.00	0.00	0.00	-3721.72	186.85	1459.91	-3797.26	238.64	1491.44	-3420.15	238.26	1438.57	-3411.89	134.21	1433.67	-37.99	1189.19	74.74	549.34	1131.46	76.66	20.16
0.32000	-3523.50	194.41	23.68	-3586.03	208.34	27.68	-3371.22	187.01	9.21	-3384.22	185.83	41.07	-3407.05	5.84	18.91	-3560.01	-32.35	24.29	-1719.00	35.06	26.20	-3704.95	422.02	39.94	-3508.21	90.71	1096.08	0.00	0.00	0.00	-3721.72	186.85	1459.91	-3797.26	238.64	1491.44	-3422.03	237.13	1438.09	-3440.39	133.16	1433.96	-38.43	1189.81	74.64	550.41	1131.61	77.01	16.31
0.33000	-3523.50	194.41	23.68	-3586.03	208.34	27.68	-3380.17	187.18	6.68	-3387.47	184.38	40.44	-3407.05	5.84	18.91	-3560.01	-32.35	24.29	-1719.00	35.06	26.20	-3694.54	422.67	41.93	-3508.21	90.71	1096.08	0.00	0.00	0.00	-3721.72	186.85	1459.91	-3797.26	238.64	1491.44	-3427.52	236.19	1437.82	-3395.54	133.10	1434.00	-38.25	1189.80	74.73	549.18	1132.27	76.36	21.32
0.34000	-3523.50	194.41	23.68	-3586.03	208.34	27.68	-3376.71	187.43	8.88	-3347.93	184.98	44.62	-3407.05	5.84	18.91	-3560.01	-32.35	24.29	-1719.00	35.06	26.20	-3717.95	422.66	38.58	-3508.21	90.71	1096.08	0.00	0.00	0.00	-3721.72	186.85	1459.91	-3797.26	238.64	1491.44	-3421.21	236.83	1438.34	-3433.73	133.76	1434.42	-37.55	1190.15	74.71	548.03	1131.95	76.14	19.73
0.35000	-3523.50	194.41	23.68	-3586.03	208.34	27.68	-3381.13	187.42	7.31	-3342.65	184.30	46.37	-3407.05	5.84	18.91	-3560.01	-32.35	24.29	-1719.00	35.06	26.20	-3713.34	422.92	39.11	-3508.21	90.71	1096.08	0.00	0.00	0.00	-3721.72	186.85	1459.91	-3797.26	238.64	1491.44	-3462.25	237.63	1438.23	-3429.57	132.16	1434.40	-38.75	1190.14	74.51	548.48	1131.07	76.51	17.73
0.36000	-3523.50	194.41	23.68	-3586.03	208.34	27.68	-3403.24	186.37	4.03	-3364.04	184.27	43.47	-3407.05	5.84	18.91	-3560.01	-32.35	24.29	-1719.00	35.06	26.20	-3704.87	422.59	42.16	-3508.21	90.71	1096.08	0.00	0.00	0.00	-3721.72	186.85	1459.91	-3797.26	238.64	1491.44	-3453.68	236.75	1438.37	-3463.08	133.62	1437.00	-40.20	1190.01	74.01	548.75	1131.31	76.56	16.51
0.37000	-3523.50	194.41	23.68	-3586.03	208.34	27.68	-3373.15	187.84	7.43	-3371.98	184.98	41.31	-3407.05	5.84	18.91	-3560.01	-32.35	24.29	-1719.00	35.06	26.20	-3724.57	423.24	36.97	-3508.21	90.71	1096.08	0.00	0.00	0.00	-3721.72	186.85	1459.91	-3797.26	238.64	1491.44	-3437.37	237.18	1437.74	-3441.32	133.71	1436.26	-41.43	1189.29	74.08	550.48	1131.25	77.00	17.85
0.38000	-3523.50	194.41	23.68	-3586.03	208.34	27.68	-3400.26	188.00	4.46	-3405.35	185.30	37.24	-3407.05	5.84	18.91	-3560.01	-32.35	24.29	-1719.00	35.06	26.20	-3717.25	423.86	39.06	-3508.21	90.71	1096.08	0.00	0.00	0.00	-3721.72	186.85	1459.91	-3797.26	238.64	1491.44	-3437.15	236.66	1437.60	-3439.42	134.44	1435.96	-41.32	1189.91	73.94	549.01	1132.38	76.29	19.15
0.39000	-3523.50	194.41	23.68	-3586.03	208.34	27.68	-3384.46	187.94	6.35	-3358.86	185.65	44.22	-3407.05	5.84	18.91	-3560.01	-32.35	24.29	-1719.00	35.06	26.20	-3707.26	423.11	40.62	-3508.21	90.71	1096.08	0.00	0.00	0.00	-3721.72	186.85	1459.91	-3797.26	238.64	1491.44	-3409.62	235.77	1436.27	-3424.05	132.51	1434.38	-42.39	1189.61	73.97	548.06	1132.56	76.07	16.74
0.40000	-3523.50	194.41	23.68	-3586.03	208.34	27.68	-3407.20	187.12	2.71	-3369.41	185.41	43.28	-3407.05	5.84	18.91	-3560.01	-32.35	24.29	-1719.00	35.06	26.20	-3734.04	423.41	35.93	-3508.21	90.71	1096.08	0.00	0.00	0.00	-3721.72	186.85	1459.91	-3797.26	238.64	1491.44	-3437.94	236.56	1436.78	-3429.62	133.50	1436.26	-42.57	1189.98	73.98	547.80	1132.14	76.18	16.70
0.41000	-3523.50	194.41	23.68	-3586.03	208.34	27.68	-3392.54	188.65	5.07	-3410.38	184.88	36.60	-3407.05	5.84	18.91	-3560.01	-32.35	24.29	-1719.00	35.06	26.20	-3744.17	424.23	34.18	-3508.21	90.71	1096.08	0.00	0.00	0.00	-3721.72	186.85	1459.91	-3797.26	238.64	1491.44	-3462.49	236.53	1436.85	-3424.71	131.18	1434.97	-38.43	1189.56	74.63	548.63	1131.85	76.32	18.15
0.42000	-3523.50	194.41	23.68	-3586.03	208.34	27.68	-3392.69	187.49	6.06	-3353.72	184.59	43.52	-3407.05	5.84	18.91	-3560.01	-32.35	24.29	-1719.00	35.06	26.20	-3729.47	424.03	37.30	-3508.21	90.71	1096.08	0.00	0.00	0.00	-3721.72	186.85	1459.91	-3797.26	238.64	1491.44	-3438.30	235.05	1436.45	-3427.67	131.58	1435.23	-41.00	1192.01	73.16	548.97	1131.02	76.82	20.55
0.43000	-3523.50	194.41	23.68	-3586.03	208.34	27.68	-3396.66	187.35	3.98	-3345.89	183.86	45.05	-3407.05	5.84	18.91	-3560.01	-32.35	24.29	-1719.00	35.06	26.20	-3736.06	423.46	35.56	-3508.21	90.71	1096.08	0.00	0.00	0.00	-3721.72	186.85	1459.91	-3797.26	238.64	1491.44	-3458.89	235.34	1437.41	-3411.17	133.04	1435.11	-40.65	1189.65	74.09	548.27	1131.76	76.42	19.61
0.44000	-3523.50	194.41	23.68	-3586.03	208.34	27.68	-3394.02	186.49	6.09	-3379.22	185.39	40.16	-3407.05	5.84	18.91	-3560.01	-32.35	24.29	-1719.00	35.06	26.20	-3725.96	423.70	37.41	-3508.21	90.71	1096.08	0.00	0.00	0.00	-3721.72	186.85	1459.91	-3797.26	238.64	1491.44	-3432.13	233.45	1436.81	-3447.88	130.53	1435.65	-39.81	1189.42	74.39	549.91	1132.42	76.49	18.06
0.45000	-3523.50	194.41	23.68	-3586.03	208.34	27.68	-3412.52	186.46	2.66	-3383.75	184.96	40.13	-3407.05	5.84	18.91	-3560.01	-32.35	24.29	-1719.00	35.06	26.20	-3717.73	424.68	38.36	-3508.21	90.71	1096.08	0.00	0.00	0.00	-3721.72	186.85	1459.91	-3797.26	238.64	1491.44	-3432.34	234.10	1437.97	-3409.66	129.86	1433.40	-39.61	1190.38	74.17	549.43	1131.88	76.32	15.74
0.46000	-3523.50	194.41	23.68	-3586.03	208.34	27.68	-3387.86	186.27	6.42	-3399.05	188.28	37.95	-3407.05	5.84	18.91	-3560.01	-32.35	24.29	-1719.00	35.06	26.20	-3735.89	424.63	36.20	-3508.21	90.71	1096.08	0.00	0.00	0.00	-3721.72	186.85	1459.91	-3797.26	238.64	1491.44	-3431.31	236.29	1437.45	-3444.83	129.66	1434.13	-38.45	1189.55	74.56	549.46	1131.59	76.39	19.28
0.47000	-3523.50	194.41	23.68	-3586.03	208.34	27.68	-3374.82	186.89	8.10	-3405.03	187.53	38.87	-3407.05	5.84	18.91	-3560.01	-32.35	24.29	-1719.00	35.06	26.20	-3720.13	423.28	38.28	-3508.21	90.71	1096.08	0.00	0.00	0.00	-3721.72	186.85	1459.91	-3797.26	238.64	1491.44	-3440.37	233.75	1437.18	-3459.46	129.40	1434.74	-38.13	1189.91	74.73	550.10	1132.07	76.65	18.88
0.48000	-3523.50	194.41	23.68	-3586.03	208.34	27.68	-3391.15	187.64	6.27	-3394.26	185.69	39.25	-3407.05	5.84	18.91	-3560.01	-32.35	24.29	-1719.00	35.06	26.20	-3739.30	424.82	35.96	-3508.21	90.71	1096.08	0.00	0.00	0.00	-3721.72	186.85	1459.91	-3797.26	238.64	1491.44	-3441.46	232.97	1436.80	-3402.88	130.49	1434.00	-37.40	1188.71	75.13	550.13	1131.51	76.85	16.96
0.49000	-3523.50	194.41	23.68	-3586.03	208.34	27.68	-3417.71	189.60	0.90	-3396.90	185.33	38.60	-3407.05	5.84	18.91	-3560.01	-32.35	24.29	-1719.00	35.06	26.20	-3741.82	424.39	34.34	-3508.21	90.71	1096.08	0.00	0.00	0.00	-3721.72	186.85	1459.91	-3797.26	238.64	1491.44	-3460.42	232.60	1435.98	-3412.81	129.29	1433.22	-39.04	1188.91	74.90	549.73	1131.50	76.62	19.16
0.50000	-3523.50	194.41	23.68	-3586.03	208.34	27.68	-3413.78	186.07	2.68	-3371.08	187.68	42.45	-3407.05	5.84	18.91	-3560.01	-32.35	24.29	-1719.00	35.06	26.20	-3709.05	421.05	39.61	-3508.21	90.71	1096.08	0.00	0.00	0.00	-3721.72	186.85	1459.91	-3797.26	238.64	1491.44	-3456.15	232.16	1436.75	-3412.38	128.70	1432.91	-36.60	1188.62	75.34	547.82	1132.01	76.07	18.45
0.51000	-3523.50	194.41	23.68	-3586.03	208.34	27.68	-3404.07	187.19	5.45	-3371.53	184.40	42.44	-3407.05	5.84	18.91	-3560.01	-32.35	24.29	-1719.00	35.06	26.20	-3698.65	422.00	40.76	-3508.21	90.71	1096.08	0.00	0.00	0.00	-3721.72	186.85	1459.91	-3797.26	238.64	1491.44	-3433.16	232.81	1437.94	-3469.11	127.34	1433.88	-35.07	1188.41	75.61	549.34	1131.68	76.31	18.21
0.52000	-3523.50	194.41	23.68	-3586.03	208.34	27.68	-3413.85	187.28	3.51	-3436.92	185.82	31.94	-3407.05	5.84	18.91	-3560.01	-32.35	24.29	-1719.00	35.06	26.20	-3725.07	423.07	36.05	-3508.21	90.71	1096.08	0.00	0.00	0.00	-3721.72	186.85	1459.91	-3797.26	238.64	1491.44	-3443.17	232.92	1438.31	-3440.93	128.27	1433.70	-36.39	1189.24	75.07	548.69	1132.28	76.02	17.20
0.53000	-3523.50	194.41	23.68	-3586.03	208.34	27.68	-3373.23	189.28	8.89	-3365.86	187.81	42.94	-3407.05	5.84	18.91	-3560.01	-32.35	24.29	-1719.00	35.06	26.20	-3736.14	423.23	35.94	-3508.21	90.71	1096.08	0.00	0.00	0.00	-3721.72	186.85	1459.91	-3797.26	238.64	1491.44	-3426.19	231.67	1436.69	-3430.43	128.68	1435.04	-38.31	1189.97	74.61	547.88	1132.85	75.97	20.07
0.54000	-3523.50	194.41	23.68	-3586.03	208.34	27.68	-3362.53	187.39	11.04	-3396.87	185.67	39.18	-3407.05	5.84	18.91	-3560.01	-32.35	24.29	-1719.00	35.06	26.20	-3721.76	423.67	39.33	-3508.21	90.71	1096.08	0.00	0.00	0.00	-3721.72	186.85	1459.91	-3797.26	238.64	1491.44	-3432.75	232.04	1436.40	-3449.91	127.78	1435.39	-39.73	1189.16	74.67	549.87	1133.06	76.24	16.93
0.55000	-3523.50	194.41	23.68	-3586.03	208.34	27.68	-3424.96	187.20	-0.06	-3405.03	185.28	38.52	-3407.05	5.84	18.91	-3560.01	-32.35	24.29	-1719.00	35.06	26.20	-3727.39	423.76	38.38	-3508.21	90.71	1096.08	0.00	0.00	0.00	-3721.72	186.85	1459.91	-3797.26	238.64	1491.44	-3450.97	231.74	1436.47	-3463.37	128.11	1435.65	-40.36	1189.10	74.53	548.29	1131.70	76.11	18.86
0.56000	-3523.50	194.41	23.68	-3586.03	208.34	27.68	-3377.62	186.51	7.40	-3385.62	186.63	40.80	-3407.05	5.84	18.91	-3560.01	-32.35	24.29	-1719.00	35.06	26.20	-3721.03	425.36	37.66	-3508.21	90.71	1096.08	0.00	0.00	0.00	-3721.72	186.85	1459.91	-3797.26	238.64	1491.44	-3478.27	231.54	1437.89	-3435.48	127.18	1434.16	-39.65	1189.91	74.29	549.04	1132.02	76.10	16.50
0.57000	-3523.50	194.41	23.68	-3586.03	208.34	27.68	-3385.45	189.09	6.98	-3391.31	186.35	38.80	-3407.05	5.84	18.91	-3560.01	-32.35	24.29	-1719.00	35.06	26.20	-3748.46	424.79	35.20	-3508.21	90.71	1096.08	0.00	0.00	0.00	-3721.72	186.85	1459.91	-3797.26	238.64	1491.44	-3458.66	231.57	1436.69	-3422.80	127.90	1435.04	-41.59	1190.30	73.78	549.33	1131.34	76.48	18.26
0.58000	-3523.50	194.41	23.68	-3586.03	208.34	27.68	-3398.78	187.13	4.58	-3349.38	185.02	46.01	-3407.05	5.84	18.91	-3560.01	-32.35	24.29	-1719.00	35.06	26.20	-3765.73	424.64	33.08	-3508.21	90.71	1096.08	0.00	0.00	0.00	-3721.72	186.85	1459.91	-3797.26	238.64	1491.44	-3456.77	231.21	1436.57	-3428.63	128.18	1434.13	-38.75	1189.25	74.59	549.13	1133.16	75.94	18.32
0.59000	-3523.50	194.41	23.68	-3586.03	208.34	27.68	-3373.75	187.44	8.99	-3407.71	184.95	37.28	-3407.05	5.84	18.91	-3560.01	-32.35	24.29	-1719.00	35.06	26.20	-3742.03	424.11	35.94	-3508.21	90.71	1096.08	0.00	0.00	0.00	-3721.72	186.85	1459.91	-3797.26	238.64	1491.44	-3457.26	232.37	1437.83	-3445.65	127.76	1434.95	-37.43	1189.58	74.97	549.44	1132.35	76.42	22.27
0.60000	-3523.50	194.41	23.68	-3586.03	208.34	27.68	-3396.06	185.80	4.98	-3412.09	185.94	36.44	-3407.05	5.84	18.91	-3560.01	-32.35	24.29	-1719.00	35.06	26.20	-3720.52	425.03	38.30	-3508.21	90.71	1096.08	0.00	0.00	0.00	-3721.72	186.85	1459.91	-3797.26	238.64	1491.44	-3456.79	231.59	1437.69	-3436.31	128.14	1434.45	-38.10	1189.43	74.61	549.45	1131.46	76.73	20.67
0.61000	-3523.50	194.41	23.68	-3586.03	208.34	27.68	-3381.76	185.47	6.75	-3370.13	183.88	42.38	-3407.05	5.84	18.91	-3560.01	-32.35	24.29	-1719.00	35.06	26.20	-3762.06	425.87	33.50	-3508.21	90.71	1096.08	0.00	0.00	0.00	-3721.72	186.85	1459.91	-3797.26	238.64	1491.44	-3454.28	231.52	1435.77	-3446.69	129.03	1433.19	-39.72	1189.54	74.61	547.94	1132.04	76.15	18.75
0.62000	-3523.50	194.41	23.68	-3586.03	208.34	27.68	-3369.06	188.82	9.89	-3404.51	186.04	37.35	-3407.05	5.84	18.91	-3560.01	-32.35	24.29	-1719.00	35.06	26.20	-3739.69	425.56	37.21	-3508.21	90.71	1096.08	0.00	0.00	0.00	-3721.72	186.85	1459.91	-3797.26	238.64	1491.44	-3453.69	231.05	1436.33	-3427.54	128.12	1434.94	-41.45	1191.24	73.84	549.11	1131.42	76.55	17.98
0.63000	-3523.50	194.41	23.68	-3586.03	208.34	27.68	-3407.76	187.99	3.29	-3426.22	186.07	33.87	-3407.05	5.84	18.91	-3560.01	-32.35	24.29	-1719.00	35.06	26.20	-3740.89	424.62	35.89	-3508.21	90.71	1096.08	0.00	0.00	0.00	-3721.72	186.85	1459.91	-3797.26	238.64	1491.44	-3479.46	230.39	1438.01	-3417.46	128.96	1434.04	-41.95	1189.64	73.97	551.19	1132.58	76.59	14.76
0.64000	-3523.50	194.41	23.68	-3586.03	208.34	27.68	-3369.74	186.24	8.92	-3395.15	185.04	38.94	-3407.05	5.84	18.91	-3560.01	-32.35	24.29	-1719.00	35.06	26.20	-3735.26	424.77	36.68	-3508.21	90.71	1096.08	0.00	0.00	0.00	-3721.72	186.85	1459.91	-3797.26	238.64	1491.44	-3438.17	231.40	1436.58	-3399.69	129.33	1435.19	-37.14	1187.90	75.20	549.14	1132.65	76.13	16.80
0.65000	-3523.50	194.41	23.68	-3586.03	208.34	27.68	-3391.79	188.33	5.74	-3373.78	185.94	40.47	-3407.05	5.84	18.91	-3560.01	-32.35	24.29	-1719.00	35.06	26.20	-3751.98	426.08	36.03	-3508.21	90.71	1096.08	0.00	0.00	0.00	-3721.72	186.85	1459.91	-3797.26	238.64	1491.44	-3441.65	232.73	1437.78	-3427.66	128.21	1433.53	-38.76	1189.65	74.41	546.24	1132.78	75.48	18.94
0.66000	-3523.50	194.41	23.68	-3586.03	208.34	27.68	-3379.71	185.57	7.81	-3405.68	185.69	37.57	-3407.05	5.84	18.91	-3560.01	-32.35	24.29	-1719.00	35.06	26.20	-3717.57	425.57	39.48	-3508.21	90.71	1096.08	0.00	0.00	0.00	-3721.72	186.85	1459.91	-3797.26	238.64	1491.44	-3427.36	229.97	1437.11	-3465.67	126.64	1434.53	-41.06	1190.05	73.93	550.22	1132.31	76.37	21.25
0.67000	-3523.50	194.41	23.68	-3586.03	208.34	27.68	-3405.60	188.19	3.62	-3416.05	187.31	37.07	-3407.05	5.84	18.91	-3560.01	-32.35	24.29	-1719.00	35.06	26.20	-3717.85	425.67	39.19	-3508.21	90.71	1096.08	0.00	0.00	0.00	-3721.72	186.85	1459.91	-3797.26	238.64	1491.44	-3452.99	229.23	1436.97	-3428.66	125.10	1436.49	-41.68	1189.03	74.22	549.14	1131.43	76.36	18.90
0.68000	-3523.50	194.41	23.68	-3586.03	208.34	27.68	-3385.28	186.38	6.85	-3390.54	185.35	40.33	-3407.05	5.84	18.91	-3560.01	-32.35	24.29	-1719.00	35.06	26.20	-3719.27	426.12	40.09	-3508.21	90.71	1096.08	0.00	0.00	0.00	-3721.72	186.85	1459.91	-3797.26	238.64	1491.44	-3438.52	230.42	1436.59	-3422.22	126.33	1436.15	-39.82	1191.33	73.73	548.31	1131.78	76.08	19.38
0.69000	-3523.50	194.41	23.68	-3586.03	208.34	27.68	-3384.12	187.09	6.30	-3341.79	185.41	47.39	-3407.05	5.84	18.91	-3560.01	-32.35	24.29	-1719.00	35.06	26.20	-3735.53	426.69	37.17	-3508.21	90.71	1096.08	0.00	0.00	0.00	-3721.72	186.85	1459.91	-3797.26	238.64	1491.44	-3442.11	231.22	1436.67	-3461.09	126.80	1436.46	-40.49	1190.27	74.18	548.05	1131.32	76.35	17.96
0.70000	-3523.50	194.41	23.68	-3586.03	208.34	27.68	-3358.79	186.11	12.24	-3392.84	186.09	39.50	-3407.05	5.84	18.91	-3560.01	-32.35	24.29	-1719.00	35.06	26.20	-3714.38	426.34	40.54	-3508.21	90.71	1096.08	0.00	0.00	0.00	-3721.72	186.85	1459.91	-3797.26	238.64	1491.44	-3442.12	231.41	1437.15	-3422.73	127.72	1434.42	-36.76	1189.99	74.71	547.87	1132.25	76.22	17.40
0.71000	-3523.50	194.41	23.68	-3586.03	208.34	27.68	-3381.09	188.27	6.58	-3439.74	186.93	32.89	-3407.05	5.84	18.91	-3560.01	-32.35	24.29	-1719.00	35.06	26.20	-3748.13	427.61	36.10	-3508.21	90.71	1096.08	0.00	0.00	0.00	-3721.72	186.85	1459.91	-3797.26	238.64	1491.44	-3448.79	230.02	1436.74	-3441.62	126.64	1436.13	-39.24	1190.47	74.57	549.79	1131.56	76.72	21.79
0.72000	-3523.50	194.41	23.68	-3586.03	208.34	27.68	-3378.05	186.81	9.27	-3396.52	185.51	38.49	-3407.05	5.84	18.91	-3560.01	-32.35	24.29	-1719.00	35.06	26.20	-3740.18	426.45	37.31	-3508.21	90.71	1096.08	0.00	0.00	0.00	-3721.72	186.85	1459.91	-3797.26	238.64	1491.44	-3470.10	230.31	1438.31	-3435.70	127.15	1436.73	-39.45	1190.95	74.11	550.40	1130.67	77.21	18.95
0.73000	-3523.50	194.41	23.68	-3586.03	208.34	27.68	-3422.48	186.13	2.39	-3376.12	186.18	43.42	-3407.05	5.84	18.91	-3560.01	-32.35	24.29	-1719.00	35.06	26.20	-3722.97	425.34	39.07	-3508.21	90.71	1096.08	0.00	0.00	0.00	-3721.72	186.85	1459.91	-3797.26	238.64	1491.44	-3450.56	228.56	1436.80	-3411.88	127.90	1435.63	-42.05	1189.68	73.99	548.93	1131.59	76.74	19.96
0.74000	-3523.50	194.41	23.68	-3586.03	208.34	27.68	-3380.32	186.17	8.25	-3394.54	185.04	40.40	-3407.05	5.84	18.91	-3560.01	-32.35	24.29	-1719.00	35.06	26.20	-3672.04	423.54	45.02	-3508.21	90.71	1096.08	0.00	0.00	0.00	-3721.72	186.85	1459.91	-3797.26	238.64	1491.44	-3425.43	230.03	1436.83	-3439.01	128.83	1435.84	-38.85	1188.85	74.78	548.93	1132.03	76.41	18.83
0.75000	-3523.50	194.41	23.68	-3586.03	208.34	27.68	-3391.33	187.29	5.70	-3385.73	184.82	41.00	-3407.05	5.84	18.91	-3560.01	-32.35	24.29	-1719.00	35.06	26.20	-3763.56	427.96	32.97	-3508.21	90.71	1096.08	0.00	0.00	0.00	-3721.72	186.85	1459.91	-3797.26	238.64	1491.44	-3440.82	231.15	1437.21	-3434.84	126.56	1434.34	-40.30	1189.03	74.31	549.44	1130.84	76.85	18.10
0.76000	-3523.50	194.41	23.68	-3586.03	208.34	27.68	-3383.94	186.08	7.66	-3417.31	184.38	36.07	-3407.05	5.84	18.91	-3560.01	-32.35	24.29	-1719.00	35.06	26.20	-3747.48	427.23	35.87	-3508.21	90.71	1096.08	0.00	0.00	0.00	-3721.72	186.85	1459.91	-3797.26	238.64	1491.44	-3437.62	229.38	1435.74	-3434.54	126.43	1434.10	-39.47	1189.42	74.41	547.11	1132.86	75.79	19.73
0.77000	-3523.50	194.41	23.68	-3586.03	208.34	27.68	-3408.36	187.65	3.95	-3419.99	185.08	36.38	-3407.05	5.84	18.91	-3560.01	-32.35	24.29	-1719.00	35.06	26.20	-3721.99	427.17	39.16	-3508.21	90.71	1096.08	0.00	0.00	0.00	-3721.72	186.85	1459.91	-3797.26	238.64	1491.44	-3469.24	230.22	1437.09	-3433.96	126.25	1433.89	-39.47	1189.81	74.48	548.04	1132.38	75.86	17.16
0.78000	-3523.50	194.41	23.68	-3586.03	208.34	27.68	-3399.29	187.68	4.51	-3393.69	185.43	39.04	-3407.05	5.84	18.91	-3560.01	-32.35	24.29	-1719.00	35.06	26.20	-3720.31	426.93	40.38	-3508.21	90.71	1096.08	0.00	0.00	0.00	-3721.72	186.85	1459.91	-3797.26	238.64	1491.44	-3448.58	230.25	1436.93	-3433.12	126.04	1433.69	-40.55	1190.75	74.08	549.11	1131.71	76.42	20.12
0.79000	-3523.50	194.41	23.68	-3586.03	208.34	27.68	-3396.01	186.67	4.70	-3340.24	185.15	47.06	-3407.05	5.84	18.91	-3560.01	-32.35	24.29	-1719.00	35.06	26.20	-3719.08	426.65	39.82	-3508.21	90.71	1096.08	0.00	0.00	0.00	-3721.72	186.85	1459.91	-3797.26	238.64	1491.44	-3486.78	229.62	1437.73	-3432.03	125.79	1433.51	-38.68	1189.85	74.57	550.68	1131.34	76.91	20.58
0.80000	-3523.50	194.41	23.68	-3586.03	208.34	27.68	-3379.14	187.21	8.12	-3398.48	186.22	39.50	-3407.05	5.84	18.91	-3560.01	-32.35	24.29	-1719.00	35.06	26.20	-3734.77	428.64	37.50	-3508.21	90.71	1096.08	0.00	0.00	0.00	-3721.72	186.85	1459.91	-3797.26	238.64	1491.44	-3463.27	229.96	1438.50	-3430.73	125.51	1433.35	-38.33	1187.89	75.13	548.77	1131.92	76.19	21.46
0.81000	-3523.50	194.41	23.68	-3586.03	208.34	27.68	-3387.92	187.62	6.38	-3392.60	187.14	39.84	-3407.05	5.84	18.91	-3560.01	-32.35	24.29	-1719.00	35.06	26.20	-3713.12	426.51	41.12	-3508.21	90.71	1096.08	0.00	0.00	0.00	-3721.72	186.85	1459.91	-3797.26	238.64	1491.44	-3447.40	229.61	1437.27	-3429.23	125.21	1433.21	-41.38	1190.02	74.27	550.10	1130.98	77.07	21.04
0.82000	-3523.50	194.41	23.68	-3586.03	208.34	27.68	-3403.95	186.70	4.00	-3405.57	184.26	37.22	-3407.05	5.84	18.91	-3560.01	-32.35	24.29	-1719.00	35.06	26.20	-3724.81	428.15	38.89	-3508.21	90.71	1096.08	0.00	0.00	0.00	-3721.72	186.85	1459.91	-3797.26	238.64	1491.44	-3442.52	231.04	1437.34	-3427.54	124.89	1433.09	-39.67	1190.03	74.53	549.81	1131.57	76.70	22.29
0.83000	-3523.50	194.41	23.68	-3586.03	208.34	27.68	-3387.63	187.52	7.11	-3383.36	183.78	41.65	-3407.05	5.84	18.91	-3560.01	-32.35	24.29	-1719.00	35.06	26.20	-3717.76	427.32	40.14	-3508.21	90.71	1096.08	0.00	0.00	0.00	-3721.72	186.85	1459.91	-3797.26	238.64	1491.44	-3466.64	230.72	1438.21	-3425.70	124.55	1432.99	-41.42	1189.94	74.04	547.97	1132.18	76.03	19.94
0.84000	-3523.50	194.41	23.68	-3586.03	208.34	27.68	-3379.90	186.65	8.18	-3394.05	186.33	39.65	-3407.05	5.84	18.91	-3560.01	-32.35	24.29	-1719.00	35.06	26.20	-3726.18	429.40	39.91	-3508.21	90.71	1096.08	0.00	0.00	0.00	-3721.72	186.85	1459.91	-3797.26	238.64	1491.44	-3493.25	230.64	1438.33	-3423.70	124.20	1432.90	-39.47	1189.73	74.37	549.00	1131.36	76.73	20.04
0.85000	-3523.50	194.41	23.68	-3586.03	208.34	27.68	-3351.44	185.64	11.58	-3408.26	185.22	38.20	-3407.05	5.84	18.91	-3560.01	-32.35	24.29	-1719.00	35.06	26.20	-3725.20	427.22	38.26	-3508.21	90.71	1096.08	0.00	0.00	0.00	-3721.72	186.85	1459.91	-3797.26	238.64	1491.44	-3470.14	230.34	1439.07	-3421.59	123.84	1432.83	-41.15	1189.66	73.99	550.21	1132.53	76.52	17.89
0.86000	-3523.50	194.41	23.68	-3586.03	208.34	27.68	-3368.63	186.57	9.69	-3394.46	185.42	39.89	-3407.05	5.84	18.91	-3560.01	-32.35	24.29	-1719.00	35.06	26.20	-3743.59	428.81	35.89	-3508.21	90.71	1096.08	0.00	0.00	0.00	-3721.72	186.85	1459.91	-3797.26	238.64	1491.44	-3447.97	229.04	1439.93	-3419.37	123.48	1432.78	-39.48	1188.14	74.93	550.17	1132.04	76.61	17.60
0.87000	-3523.50	194.41	23.68	-3586.03	208.34	27.68	-3409.22	188.29	3.61	-3410.18	185.29	38.71	-3407.05	5.84	18.91	-3560.01	-32.35	24.29	-1719.00	35.06	26.20	-3767.80	428.91	32.20	-3508.21	90.71	1096.08	0.00	0.00	0.00	-3721.72	186.85	1459.91	-3797.26	238.64	1491.44	-3469.68	228.69	1438.36	-3417.06	123.12	1432.74	-39.70	1189.56	74.49	550.83	1130.83	77.21	18.11
0.88000	-3523.50	194.41	23.68	-3586.03	208.34	27.68	-3386.12	187.56	6.14	-3376.75	185.06	43.30	-3407.05	5.84	18.91	-3560.01	-32.35	24.29	-1719.00	35.06	26.20	-3688.21	427.14	44.67	-3508.21	90.71	1096.08	0.00	0.00	0.00	-3721.72	186.85	1459.91	-3797.26	238.64	1491.44	-3450.38	227.87	1437.31	-3414.69	122.77	1432.72	-41.57	1189.78	74.06	548.75	1131.42	76.61	17.02
0.89000	-3523.50	194.41	23.68	-3586.03	208.34	27.68	-3366.28	187.58	9.77	-3362.96	184.66	44.06	-3407.05	5.84	18.91	-3560.01	-32.35	24.29	-1719.00	35.06	26.20	-3721.23	429.56	39.93	-3508.21	90.71	1096.08	0.00	0.00	0.00	-3721.72	186.85	1459.91	-3797.26	238.64	1491.44	-3472.44	228.04	1439.60	-3412.28	122.42	1432.72	-40.08	1190.04	74.25	549.26	1131.74	76.56	17.61
0.90000	-3523.50	194.41	23.68	-3586.03	208.34	27.68	-3370.98	186.67	8.58	-3400.73	183.26	35.65	-3407.05	5.84	18.91	-3560.01	-32.35	24.29	-1719.00	35.06	26.20	-3740.61	429.09	36.89	-3508.21	90.71	1096.08	0.00	0.00	0.00	-3721.72	186.85	1459.91	-3797.26	238.64	1491.44	-3458.42	227.43	1439.33	-3409.83	122.09	1432.72	-39.53	1190.02	74.28	548.34	1131.63	76.48	19.82
0.91000	-3523.50	194.41	23.68	-3586.03	208.34	27.68	-3363.79	186.15	10.37	-3421.27	185.33	36.50	-3407.05	5.84	18.91	-3560.01	-32.35	24.29	-1719.00	35.06	26.20	-3724.48	429.80	39.25	-3508.21	90.71	1096.08	0.00	0.00	0.00	-3721.72	186.85	1459.91	-3797.26	238.64	1491.44	-3449.27	228.59	1437.99	-3407.38	121.78	1432.75	-39.54	1189.41	74.48	549.23	1131.54	76.61	20.11
0.92000	-3523.50	194.41	23.68	-3586.03	208.34	27.68	-3402.95	187.19	4.30	-3427.55	185.00	35.81	-3407.05	5.84	18.91	-3560.01	-32.35	24.29	-1719.00	35.06	26.20	-3709.20	429.10	40.75	-3508.21	90.71	1096.08	0.00	0.00	0.00	-3721.72	186.85	1459.91	-3797.26	238.64	1491.44	-3463.43	229.31	1438.29	-3404.94	121.48	1432.78	-40.50	1189.92	73.95	549.47	1131.53	76.51	20.11
0.93000	-3523.50	194.41	23.68	-3586.03	208.34	27.68	-3405.97	188.03	4.56	-3429.24	184.62	34.65	-3407.05	5.84	18.91	-3560.01	-32.35	24.29	-1719.00	35.06	26.20	-3720.11	428.89	38.71	-3508.21	90.71	1096.08	0.00	0.00	0.00	-3721.72	186.85	1459.91	-3797.26	238.64	1491.44	-3435.77	228.66	1438.67	-3402.53	121.22	1432.83	-39.27	1189.32	74.55	549.59	1130.97	76.96	17.84
0.94000	-3523.50	194.41	23.68	-3586.03	208.34	27.68	-3434.64	188.30	-0.11	-3418.06	186.97	36.39	-3407.05	5.84	18.91	-3560.01	-32.35	24.29	-1719.00	35.06	26.20	-3741.02	429.58	35.48	-3508.21	90.71	1096.08	0.00	0.00	0.00	-3721.72	186.85	1459.91	-3797.26	238.64	1491.44	-3480.41	230.47	1438.51	-3400.17	120.98	1432.89	-38.07	1189.74	74.57	550.07	1131.90	76.60	22.57
0.95000	-3523.50	194.41	23.68	-3586.03	208.34	27.68	-3399.91	186.96	4.46	-3381.98	183.99	42.50	-3407.05	5.84	18.91	-3560.01	-32.35	24.29	-1719.00	35.06	26.20	-3758.62	431.45	33.83	-3508.21	90.71	1096.08	0.00	0.00	0.00	-3721.72	186.85	1459.91	-3797.26	238.64	1491.44	-3488.76	230.57	1440.61	-3397.88	120.78	1432.96	-38.42	1189.65	74.37	549.87	1131.96	76.49	19.67
0.96000	-3523.50	194.41	23.68	-3586.03	208.34	27.68	-3373.42	187.48	8.66	-3392.92	185.20	39.91	-3407.05	5.84	18.91	-3560.01	-32.35	24.29	-1719.00	35.06	26.20	-3741.82	432.39	36.60	-3508.21	90.71	1096.08	0.00	0.00	0.00	-3721.72	186.85	1459.91	-3797.26	238.64	1491.44	-3474.25	228.93	1439.58	-3395.68	120.62	1433.05	-38.62	1189.34	74.59	548.96	1131.94	76.42	20.44
0.97000	-3523.50	194.41	23.68	-3586.03	208.34	27.68	-3404.17	186.93	4.74	-3357.99	183.74	43.53	-3407.05	5.84	18.91	-3560.01	-32.35	24.29	-1719.00	35.06	26.20	-3720.58	431.98	38.05	-3508.21	90.71	1096.08	0.00	0.00	0.00	-3721.72	186.85	1459.91	-3797.26	238.64	1491.44	-3489.76	229.30	1438.58	-3393.59	120.50	1433.14	-39.07	1189.10	74.74	548.97	1131.26	76.70	19.98
0.98000	-3523.50	194.41	23.68	-3586.03	208.34	27.68	-3409.66	188.07	3.71	-3375.09	186.67	41.49	-3407.05	5.84	18.91	-3560.01	-32.35	24.29	-1719.00	35.06	26.20	-3742.79	433.49	36.13	-3508.21	90.71	1096.08	0.00	0.00	0.00	-3721.72	186.85	1459.91	-3797.26	238.64	1491.44	-3479.37	231.28	1438.69	-3391.62	120.43	1433.25	-36.16	1189.41	75.23	548.43	1131.66	76.34	18.74
0.99000	-3523.50	194.41	23.68	-3586.03	208.34	27.68	-3403.94	187.68	5.94	-3378.32	184.56	41.70	-3407.05	5.84	18.91	-3560.01	-32.35	24.29	-1719.00	35.06	26.20	-3723.91	433.29	41.31	-3508.21	90.71	1096.08	0.00	0.00	0.00	-3721.72	186.85	1459.91	-3797.26	238.64	1491.44	-3447.96	230.20	1438.20	-3389.80	120.41	1433.36	-39.83	1189.61	74.54	549.94	1131.47	76.72	18.14
1.00000	-3523.50	194.41	23.68	-3586.03	208.34	27.68	-3412.05	188.06	3.17	-3404.03	185.58	36.73	-3407.05	5.84	18.91	-3560.01	-32.35	24.29	-1719.00	35.06	26.20	-3722.33	433.84	42.06	-3508.21	90.71	1096.08	0.00	0.00	0.00	-3721.72	186.85	1459.91	-3797.26	238.64	1491.44	-3482.88	230.69	1440.66	-3388.15	120.45	1433.49	-40.86	1189.41	74.20	549.10	1131.47	76.46	17.53
1.01000	-3523.50	194.41	23.68	-3586.03	208.34	27.68	-3363.59	188.06	9.85	-3385.38	185.78	40.98	-3407.05	5.84	18.91	-3560.01	-32.35	24.29	-1719.00	35.06	26.20	-3720.85	434.40	42.80	-3508.21	90.71	1096.08	0.00	0.00	0.00	-3721.72	186.85	1459.91	-3797.26	238.64	1491.44	-3489.69	232.65	1439.49	-3386.69	120.54	1433.62	-41.16	1190.48	73.96	548.89	1132.00	76.27	18.05
1.02000	-3523.50	194.41	23.68	-3586.03	208.34	27.68	-3399.48	188.46	4.44	-3384.53	184.92	41.33	-3407.05	5.84	18.91	-3560.01	-32.35	24.29	-1719.00	35.06	26.20	-3719.46	434.97	43.54	-3508.21	90.71	1096.08	0.00	0.00	0.00	-3721.72	186.85	1459.91	-3797.26	238.64	1491.44	-3495.44	231.67	1440.51	-3385.43	120.71	1433.76	-41.66	1191.08	73.75	548.43	1132.39	76.24	21.13
1.03000	-3523.50	194.41	23.68	-3586.03	208.34	27.68	-3392.81	187.11	6.47	-3362.22	185.19	44.85	-3407.05	5.84	18.91	-3560.01	-32.35	24.29	-1719.00	35.06	26.20	-3718.17	435.54	44.28	-3508.21	90.71	1096.08	0.00	0.00	0.00	-3721.72	186.85	1459.91	-3797.26	238.64	1491.44	-3482.46	230.74	1439.15	-3384.39	120.94	1433.91	-38.96	1189.48	74.86	551.67	1131.82	76.96	20.30
1.04000	-3523.50	194.41	23.68	-3586.03	208.34	27.68	-3395.14	187.68	6.77	-3350.00	185.48	46.13	-3407.05	5.84	18.91	-3560.01	-32.35	24.29	-1719.00	35.06	26.20	-3716.97	436.12	45.00	-3508.21	90.71	1096.08	0.00	0.00	0.00	-3721.72	186.85	1459.91	-3797.26	238.64	1491.44	-3491.26	230.88	1439.43	-3383.60	121.24	1434.07	-37.48	1188.84	75.15	549.54	1131.59	76.42	17.57
1.05000	-3523.50	194.41	23.68	-3586.03	208.34	27.68	-3400.28	186.49	4.72	-3421.12	185.22	34.46	-3407.05	5.84	18.91	-3560.01	-32.35	24.29	-1719.00	35.06	26.20	-3715.87	436.70	45.73	-3508.21	90.71	1096.08	0.00	0.00	0.00	-3721.72	186.85	1459.91	-3797.26	238.64	1491.44	-3487.88	230.92	1440.68	-3383.07	121.62	1434.23	-38.27	1189.68	74.76	550.64	1129.94	77.47	21.46
1.06000	-3523.50	194.41	23.68	-3586.03	208.34	27.68	-3377.46	186.05	8.53	-3398.60	184.44	40.03	-3407.05	5.84	18.91	-3560.01	-32.35	24.29	-1719.00	35.06	26.20	-3714.85	437.29	46.45	-3508.21	90.71	1096.08	0.00	0.00	0.00	-3721.72	186.85	1459.91	-3797.26	238.64	1491.44	-3472.17	231.56	1441.45	-3382.83	122.08	1434.40	-38.11	1190.07	74.34	551.24	1131.20	76.96	17.59
1.07000	-3523.50	194.41	23.68	-3586.03	208.34	27.68	-3382.03	187.76	7.65	-3398.92	187.06	39.13	-3407.05	5.84	18.91	-3560.01	-32.35	24.29	-1719.00	35.06	26.20	-3713.93	437.89	47.17	-3508.21	90.71	1096.08	0.00	0.00	0.00	-3721.72	186.85	1459.91	-3797.26	238.64	1491.44	-3503.92	233.17	1441.81	-3382.88	122.63	1434.58	-38.28	1190.19	74.65	549.38	1130.64	76.87	19.27
1.08000	-3523.50	194.41	23.68	-3586.03	208.34	27.68	-3391.70	185.42	5.87	-3405.33	186.31	37.87	-3407.05	5.84	18.91	-3560.01	-32.35	24.29	-1719.00	35.06	26.20	-3713.10	438.49	47.88	-3508.21	90.71	1096.08	0.00	0.00	0.00	-3721.72	186.85	1459.91	-3797.26	238.64	1491.44	-3493.66	233.73	1442.08	-3383.26	123.27	1434.76	-38.96	1188.73	74.91	547.80	1131.66	76.28	18.47
1.09000	-3523.50	194.41	23.68	-3586.03	208.34	27.68	-3381.75	189.64	8.34	-3395.58	184.65	39.72	-3407.05	5.84	18.91	-3560.01	-32.35	24.29	-1719.00	35.06	26.20	-3712.36	439.09	48.59	-3508.21	90.71	1096.08	0.00	0.00	0.00	-3721.72	186.85	1459.91	-3797.26	238.64	1491.44	-3481.68	234.51	1441.21	-3383.98	124.00	1434.95	-40.96	1189.68	74.06	547.40	1132.86	75.76	21.37
1.10000	-3523.50	194.41	23.68	-3586.03	208.34	27.68	-3404.36	188.44	3.97	-3397.73	184.41	38.71	-3407.05	5.84	18.91	-3560.01	-32.35	24.29	-1719.00	35.06	26.20	-3711.71	439.70	49.29	-3508.21	90.71	1096.08	0.00	0.00	0.00	-3721.72	186.85	1459.91	-3797.26	238.64	1491.44	-3482.34	235.48	1440.37	-3385.06	124.83	1435.14	-41.50	1190.54	73.73	548.54	1131.45	76.37	20.12
1.11000	-3523.50	194.41	23.68	-3586.03	208.34	27.68	-3407.28	188.48	3.35	-3393.98	185.28	38.49	-3407.05	5.84	18.91	-3560.01	-32.35	24.29	-1719.00	35.06	26.20	-3711.15	440.32	49.99	-3508.21	90.71	1096.08	0.00	0.00	0.00	-3721.72	186.85	1459.91	-3797.26	238.64	1491.44	-3506.20	237.10	1442.14	-3386.52	125.76	1435.33	-41.17	1190.75	73.78	548.61	1131.91	76.27	18.75
1.12000	-3523.50	194.41	23.68	-3586.03	208.34	27.68	-3393.21	187.22	7.33	-3349.32	185.33	45.60	-3407.05	5.84	18.91	-3560.01	-32.35	24.29	-1719.00	35.06	26.20	-3710.68	440.94	50.68	-3508.21	90.71	1096.08	0.00	0.00	0.00	-3721.72	186.85	1459.91	-3797.26	238.64	1491.44	-3466.26	236.83	1440.68	-3388.38	126.80	1435.53	-40.74	1190.29	73.98	547.75	1131.46	76.37	18.11
1.13000	-3523.50	194.41	23.68	-3586.03	208.34	27.68	-3394.43	187.23	5.13	-3402.23	185.67	36.89	-3407.05	5.84	18.91	-3560.01	-32.35	24.29	-1719.00	35.06	26.20	-3710.29	441.56	51.37	-3508.21	90.71	1096.08	0.00	0.00	0.00	-3721.72	186.85	1459.91	-3797.26	238.64	1491.44	-3471.83	240.11	1441.12	-3390.65	127.95	1435.73	-41.17	1189.90	74.00	549.45	1131.21	76.69	18.51
1.14000	-3523.50	194.41	23.68	-3586.03	208.34	27.68	-3399.60	188.36	5.30	-3373.38	186.30	42.86	-3407.05	5.84	18.91	-3560.01	-32.35	24.29	-1719.00	35.06	26.20	-3709.99	442.20	52.06	-3508.21	90.71	1096.08	0.00	0.00	0.00	-3721.72	186.85	1459.91	-3797.26	238.64	1491.44	-3498.08	241.75	1440.72	-3393.36	129.22	1435.94	-41.35	1190.65	73.87	549.93	1132.34	76.41	19.32
1.15000	-3523.50	194.41	23.68	-3586.03	208.34	27.68	-3384.25	187.77	6.93	-3344.94	185.69	46.79	-3407.05	5.84	18.91	-3560.01	-32.35	24.29	-1719.00	35.06	26.20	-3709.78	442.83	52.74	-3508.21	90.71	1096.08	0.00	0.00	0.00	-3721.72	186.85	1459.91	-3797.26	238.64	1491.44	-3491.36	243.01	1441.59	-3396.53	130.60	1436.14	-39.21	1188.74	74.74	548.80	1131.28	76.52	17.36
1.16000	-3523.50	194.41	23.68	-3586.03	208.34	27.68	-3444.34	188.09	-0.83	-3369.84	185.47	43.01	-3407.05	5.84	18.91	-3560.01	-32.35	24.29	-1719.00	35.06	26.20	-3709.65	443.47	53.42	-3508.21	90.71	1096.08	0.00	0.00	0.00	-3721.72	186.85	1459.91	-3797.26	238.64	1491.44	-3486.54	243.17	1441.50	-3400.18	132.11	1436.35	-40.31	1189.64	74.38	548.24	1130.91	76.40	20.74
1.17000	-3523.50	194.41	23.68	-3586.03	208.34	27.68	-3400.39	186.22	4.40	-3406.82	186.26	37.19	-3407.05	5.84	18.91	-3560.01	-32.35	24.29	-1719.00	35.06	26.20	-3709.61	444.12	54.09	-3508.21	90.71	1096.08	0.00	0.00	0.00	-3721.72	186.85	1459.91	-3797.26	238.64	1491.44	-3493.25	244.29	1441.81	-3404.32	133.75	1436.56	-37.10	1188.88	75.27	548.88	1131.67	76.55	17.70
1.18000	-3523.50	194.41	23.68	-3586.03	208.34	27.68	-3387.61	188.53	7.88	-3389.01	188.18	41.21	-3407.05	5.84	18.91	-3560.01	-32.35	24.29	-1719.00	35.06	26.20	-3709.65	444.77	54.76	-3508.21	90.71	1096.08	0.00	0.00	0.00	-3721.72	186.85	1459.91	-3797.26	238.64	1491.44	-3502.76	246.20	1441.84	-3408.98	135.52	1436.77	-35.18	1187.74	75.67	549.17	1131.65	76.63	20.42
1.19000	-3523.50	194.41	23.68	-3586.03	208.34	27.68	-3398.49	186.49	4.57	-3335.68	186.27	47.53	-3407.05	5.84	18.91	-3560.01	-32.35	24.29	-1719.00	35.06	26.20	-3709.77	445.42	55.42	-3508.21	90.71	1096.08	0.00	0.00	0.00	-3721.72	186.85	1459.91	-3797.26	238.64	1491.44	-3503.52	249.55	1441.74	-3414.17	137.43	1436.98	-38.44	1188.88	74.72	547.37	1132.08	76.14	18.14
1.20000	-3523.50	194.41	23.68	-3586.03	208.34	27.68	-3412.30	187.96	2.56	-3408.24	186.48	38.22	-3407.05	5.84	18.91	-3560.01	-32.35	24.29	-1719.00	35.06	26.20	-3709.98	446.08	56.08	-3508.21	90.71	1096.08	0.00	0.00	0.00	-3721.72	186.85	1459.91	-3797.26	238.64	1491.44	-3506.41	251.28	1442.81	-3419.91	139.47	1437.18	-39.46	1189.83	74.53	548.12	1132.33	76.13	18.88
1.21000	-3523.50	194.41	23.68	-3586.03	208.34	27.68	-3370.34	187.68	9.63	-3411.20	188.05	36.96	-3407.05	5.84	18.91	-3560.01	-32.35	24.29	-1719.00	35.06	26.20	-3710.27	446.74	56.74	-3508.21	90.71	1096.08	0.00	0.00	0.00	-3721.72	186.85	1459.91	-3797.26	238.64	1491.44	-3520.48	253.07	1443.03	-3426.23	141.66	1437.39	-40.12	1188.29	74.79	550.96	1131.31	76.82	20.28
1.22000	-3523.50	194.41	23.68	-3586.03	208.34	27.68	-3431.62	187.70	0.52	-3342.87	186.45	47.94	-3407.05	5.84	18.91	-3560.01	-32.35	24.29	-1719.00	35.06	26.20	-3710.64	447.41	57.39	-3508.21	90.71	1096.08	0.00	0.00	0.00	-3721.72	186.85	1459.91	-3797.26	238.64	1491.44	-3499.19	253.05	1441.53	-3433.14	144.01	1437.60	-41.64	1190.08	73.94	551.81	1131.02	77.28	17.99
1.23000	-3523.50	194.41	23.68	-3586.03	208.34	27.68	-3390.90	187.18	6.21	-3347.65	186.92	46.84	-3407.05	5.84	18.91	-3560.01	-32.35	24.29	-1719.00	35.06	26.20	-3711.09	448.09	58.03	-3508.21	90.71	1096.08	0.00	0.00	0.00	-3721.72	186.85	1459.91	-3797.26	238.64	1491.44	-3551.76	257.12	1442.84	-3440.67	146.50	1437.80	-40.63	1190.22	74.20	549.53	1131.35	76.69	17.54
1.24000	-3523.50	194.41	23.68	-3586.03	208.34	27.68	-3400.07	187.69	4.60	-3387.14	187.37	40.71	-3407.05	5.84	18.91	-3560.01	-32.35	24.29	-1719.00	35.06	26.20	-3711.62	448.76	58.68	-3508.21	90.71	1096.08	0.00	0.00	0.00	-3721.72	186.85	1459.91	-3797.26	238.64	1491.44	-3502.58	258.45	1440.91	-3448.82	149.15	1438.00	-40.73	1189.39	74.06	548.65	1131.91	76.32	19.28
1.25000	-3523.50	194.41	23.68	-3586.03	208.34	27.68	-3406.27	188.02	4.12	-3408.69	187.79	38.95	-3407.05	5.84	18.91	-3560.01	-32.35	24.29	-1719.00	35.06	26.20	-3712.23	449.44	59.32	-3508.21	90.71	1096.08	0.00	0.00	0.00	-3721.72	186.85	1459.91	-3797.26	238.64	1491.44	-3512.77	259.08	1442.45	-3457.62	151.97	1438.20	-42.43	1189.65	73.74	549.50	1131.29	76.56	19.70
1.26000	-3523.50	194.41	23.68	-3586.03	208.34	27.68	-3415.94	189.00	3.07	-3370.82	185.23	43.05	-3407.05	5.84	18.91	-3560.01	-32.35	24.29	-1719.00	35.06	26.20	-3712.92	450.13	59.95	-3508.21	90.71	1096.08	0.00	0.00	0.00	-3721.72	186.85	1459.91	-3797.26	238.64	1491.44	-3550.95	264.02	1443.04	-3467.10	154.95	1438.39	-41.72	1190.43	73.89	547.95	1132.30	76.01	18.20
1.27000	-3523.50	194.41	23.68	-3586.03	208.34	27.68	-3365.51	187.84	10.77	-3417.74	188.54	37.30	-3407.05	5.84	18.91	-3560.01	-32.35	24.29	-1719.00	35.06	26.20	-3713.68	450.82	60.58	-3508.21	90.71	1096.08	0.00	0.00	0.00	-3721.72	186.85	1459.91	-3797.26	238.64	1491.44	-3525.26	265.88	1442.13	-3477.26	158.10	1438.58	-40.16	1190.29	74.37	548.60	1130.70	76.75	16.67
1.28000	-3523.50	194.41	23.68	-3586.03	208.34	27.68	-3374.13	188.44	9.53	-3403.25	186.91	41.02	-3407.05	5.84	18.91	-3560.01	-32.35	24.29	-1719.00	35.06	26.20	-3714.53	451.51	61.21	-3508.21	90.71	1096.08	0.00	0.00	0.00	-3721.72	186.85	1459.91	-3797.26	238.64	1491.44	-3523.56	267.50	1441.05	-3488.12	161.43	1438.77	-39.47	1190.85	74.46	548.62	1131.21	76.40	17.28
1.29000	-3523.50	194.41	23.68	-3586.03	208.34	27.68	-3392.66	188.88	5.31	-3421.91	188.44	37.71	-3407.05	5.84	18.91	-3560.01	-32.35	24.29	-1719.00	35.06	26.20	-3715.45	452.20	61.83	-3508.21	90.71	1096.08	0.00	0.00	0.00	-3721.72	186.85	1459.91	-3797.26	238.64	1491.44	-3512.15	269.51	1440.76	-3486.98	166.97	1438.22	-40.04	1190.51	74.13	550.66	1130.55	77.28	19.41
1.30000	-3523.50	194.41	23.68	-3586.03	208.34	27.68	-3386.06	188.69	7.89	-3403.58	188.52	39.81	-3407.05	5.84	18.91	-3560.01	-32.35	24.29	-1719.00	35.06	26.20	-3716.44	452.90	62.45	-3508.21	90.71	1096.08	0.00	0.00	0.00	-3721.72	186.85	1459.91	-3797.26	238.64	1491.44	-3493.97	272.06	1440.69	-3529.31	170.23	1438.85	-40.37	1190.26	74.13	551.05	1131.52	76.79	18.04
1.31000	-3523.50	194.41	23.68	-3586.03	208.34	27.68	-3384.52	187.48	7.69	-3394.36	189.21	41.74	-3407.05	5.84	18.91	-3560.01	-32.35	24.29	-1719.00	35.06	26.20	-3717.51	453.61	63.06	-3508.21	90.71	1096.08	0.00	0.00	0.00	-3721.72	186.85	1459.91	-3797.26	238.64	1491.44	-3550.68	276.44	1441.40	-3551.98	172.19	1438.88	-43.19	1190.71	73.43	549.48	1132.21	76.44	18.29
1.32000	-3523.50	194.41	23.68	-3586.03	208.34	27.68	-3400.88	187.31	3.79	-3394.03	188.35	42.85	-3407.05	5.84	18.91	-3560.01	-32.35	24.29	-1719.00	35.06	26.20	-3718.65	454.31	63.67	-3508.21	90.71	1096.08	0.00	0.00	0.00	-3721.72	186.85	1459.91	-3797.26	238.64	1491.44	-3549.08	279.23	1442.22	-3559.38	172.44	1439.81	-39.88	1189.73	74.13	548.37	1132.48	75.94	19.69
1.33000	-3523.50	194.41	23.68	-3586.03	208.34	27.68	-3370.09	188.35	8.75	-3397.45	188.64	43.37	-3407.05	5.84	18.91	-3560.01	-32.35	24.29	-1719.00	35.06	26.20	-3719.87	455.03	64.27	-3508.21	90.71	1096.08	0.00	0.00	0.00	-3721.72	186.85	1459.91	-3797.26	238.64	1491.44	-3541.13	281.99	1442.67	-3536.28	176.81	1439.56	-39.86	1189.56	74.25	548.38	1132.35	76.07	18.49
1.34000	-3523.50	194.41	23.68	-3586.03	208.34	27.68	-3405.53	188.88	4.95	-3397.77	189.90	43.94	-3407.05	5.84	18.91	-3560.01	-32.35	24.29	-1719.00	35.06	26.20	-3721.16	455.74	64.88	-3508.21	90.71	1096.08	0.00	0.00	0.00	-3721.72	186.85	1459.91	-3797.26	238.64	1491.44	-3549.44	283.78	1442.43	-3562.91	179.62	1441.06	-39.26	1188.94	74.63	549.52	1132.27	76.34	21.30
1.35000	-3523.50	194.41	23.68	-3586.03	208.34	27.68	-3373.22	187.28	8.67	-3384.28	191.67	46.49	-3407.05	5.84	18.91	-3560.01	-32.35	24.29	-1719.00	35.06	26.20	-3722.52	456.46	65.47	-3508.21	90.71	1096.08	0.00	0.00	0.00	-3721.72	186.85	1459.91	-3797.26	238.64	1491.44	-3569.60	287.76	1443.55	-3560.90	181.05	1440.53	-40.87	1189.64	74.16	549.42	1132.38	76.24	19.12
1.36000	-3523.50	194.41	23.68	-3586.03	208.34	27.68	-3412.69	187.89	3.21	-3389.02	190.98	45.70	-3407.05	5.84	18.91	-3560.01	-32.35	24.29	-1719.00	35.06	26.20	-3723.96	457.18	66.07	-3508.21	90.71	1096.08	0.00	0.00	0.00	-3721.72	186.85	1459.91	-3797.26	238.64	1491.44	-3594.53	291.28	1442.47	-3544.33	186.05	1439.28	-39.79	1190.14	74.29	548.97	1132.59	76.02	18.18
1.37000	-3523.50	194.41	23.68	-3586.03	208.34	27.68	-3398.77	189.49	6.39	-3372.46	189.13	46.34	-3407.05	5.84	18.91	-3560.01	-32.35	24.29	-1719.00	35.06	26.20	-3725.46	457.90	66.65	-3508.21	90.71	1096.08	0.00	0.00	0.00	-3721.72	186.85	1459.91	-3797.26	238.64	1491.44	-3591.77	293.50	1442.77	-3556.31	188.22	1440.44	-38.46	1188.50	74.80	549.02	1131.54	76.45	18.43
1.38000	-3523.50	194.41	23.68	-3586.03	208.34	27.68	-3404.73	188.29	4.48	-3371.06	189.38	46.25	-3407.05	5.84	18.91	-3560.01	-32.35	24.29	-1719.00	35.06	26.20	-3727.03	458.63	67.24	-3508.21	90.71	1096.08	0.00	0.00	0.00	-3721.72	186.85	1459.91	-3797.26	238.64	1491.44	-3574.57	296.39	1442.23	-3554.50	191.48	1440.19	-39.76	1188.29	74.98	548.29	1131.75	76.36	20.86
1.39000	-3523.50	194.41	23.68	-3586.03	208.34	27.68	-3394.46	187.96	5.93	-3411.43	190.97	42.32	-3407.05	5.84	18.91	-3560.01	-32.35	24.29	-1719.00	35.06	26.20	-3728.68	459.36	67.82	-3508.21	90.71	1096.08	0.00	0.00	0.00	-3721.72	186.85	1459.91	-3797.26	238.64	1491.44	-3586.50	299.76	1443.07	-3559.48	195.18	1439.47	-41.46	1190.37	74.09	548.18	1131.88	76.41	20.83
1.40000	-3523.50	194.41	23.68	-3586.03	208.34	27.68	-3387.77	188.39	7.99	-3424.52	192.18	40.11	-3407.05	5.84	18.91	-3560.01	-32.35	24.29	-1719.00	35.06	26.20	-3730.39	460.09	68.40	-3508.21	90.71	1096.08	0.00	0.00	0.00	-3721.72	186.85	1459.91	-3797.26	238.64	1491.44	-3591.06	301.50	1443.13	-3577.77	198.02	1439.81	-39.74	1189.50	74.46	550.18	1131.93	76.75	17.89
1.41000	-3523.50	194.41	23.68	-3586.03	208.34	27.68	-3366.74	188.35	10.93	-3385.81	189.82	46.80	-3407.05	5.84	18.91	-3560.01	-32.35	24.29	-1719.00	35.06	26.20	-3732.17	460.83	68.97	-3508.21	90.71	1096.08	0.00	0.00	0.00	-3721.72	186.85	1459.91	-3797.26	238.64	1491.44	-3604.38	304.83	1442.92	-3537.36	200.89	1440.28	-39.79	1190.59	74.03	550.48	1132.27	76.51	19.30
1.42000	-3523.50	194.41	23.68	-3586.03	208.34	27.68	-3392.74	187.49	8.13	-3426.59	190.77	40.37	-3407.05	5.84	18.91	-3560.01	-32.35	24.29	-1719.00	35.06	26.20	-3734.02	461.57	69.54	-3508.21	90.71	1096.08	0.00	0.00	0.00	-3721.72	186.85	1459.91	-3797.26	238.64	1491.44	-3587.65	308.11	1442.39	-3553.79	204.83	1441.18	-38.33	1189.72	74.65	549.18	1132.47	76.19	17.16
1.43000	-3523.50	194.41	23.68	-3586.03	208.34	27.68	-3392.20	187.90	7.87	-3416.51	190.28	41.97	-3407.05	5.84	18.91	-3560.01	-32.35	24.29	-1719.00	35.06	26.20	-3735.93	462.31	70.10	-3508.21	90.71	1096.08	0.00	0.00	0.00	-3721.72	186.85	1459.91	-3797.26	238.64	1491.44	-3579.44	311.44	1442.91	-3574.04	208.16	1441.40	-38.42	1189.62	74.64	549.38	1131.97	76.34	16.28
1.44000	-3523.50	194.41	23.68	-3586.03	208.34	27.68	-3428.69	188.99	1.81	-3407.16	191.14	43.76	-3407.05	5.84	18.91	-3560.01	-32.35	24.29	-1719.00	35.06	26.20	-3737.91	463.05	70.66	-3508.21	90.71	1096.08	0.00	0.00	0.00	-3721.72	186.85	1459.91	-3797.26	238.64	1491.44	-3596.32	313.97	1443.73	-3600.01	209.06	1441.91	-39.17	1190.51	74.25	552.10	1131.60	77.08	17.60
1.45000	-3523.50	194.41	23.68	-3586.03	208.34	27.68	-3423.10	188.58	2.68	-3403.54	191.57	43.82	-3407.05	5.84	18.91	-3560.01	-32.35	24.29	-1719.00	35.06	26.20	-3739.95	463.80	71.22	-3508.21	90.71	1096.08	0.00	0.00	0.00	-3721.72	186.85	1459.91	-3797.26	238.64	1491.44	-3622.90	318.72	1444.06	-3587.05	213.69	1442.37	-37.43	1190.74	74.63	548.95	1131.78	76.45	20.04
1.46000	-3523.50	194.41	23.68	-3586.03	208.34	27.68	-3414.80	189.73	3.38	-3434.96	192.65	40.40	-3407.05	5.84	18.91	-3560.01	-32.35	24.29	-1719.00	35.06	26.20	-3742.06	464.55	71.77	-3508.21	90.71	1096.08	0.00	0.00	0.00	-3721.72	186.85	1459.91	-3797.26	238.64	1491.44	-3623.96	322.15	1442.75	-3573.87	217.73	1441.74	-40.07	1190.00	74.34	548.01	1131.44	76.12	18.09
1.47000	-3523.50	194.41	23.68	-3586.03	208.34	27.68	-3396.84	189.54	7.17	-3403.16	190.95	46.09	-3407.05	5.84	18.91	-3560.01	-32.35	24.29	-1719.00	35.06	26.20	-3744.24	465.30	72.32	-3508.21	90.71	1096.08	0.00	0.00	0.00	-3721.72	186.85	1459.91	-3797.26	238.64	1491.44	-3596.36	325.33	1442.49	-3617.08	220.70	1441.33	-39.62	1191.09	74.11	549.46	1132.13	76.16	17.36
1.48000	-3523.50	194.41	23.68	-3586.03	208.34	27.68	-3377.30	188.57	10.49	-3385.96	191.79	47.08	-3407.05	5.84	18.91	-3560.01	-32.35	24.29	-1719.00	35.06	26.20	-3746.47	466.05	72.86	-3508.21	90.71	1096.08	0.00	0.00	0.00	-3721.72	186.85	1459.91	-3797.26	238.64	1491.44	-3589.84	328.55	1443.11	-3616.88	223.28	1441.56	-41.31	1189.61	74.02	547.14	1132.96	75.56	14.15
1.49000	-3523.50	194.41	23.68	-3586.03	208.34	27.68	-3357.15	189.44	14.59	-3391.49	195.81	46.70	-3407.05	5.84	18.91	-3560.01	-32.35	24.29	-1719.00	35.06	26.20	-3748.77	466.81	73.40	-3508.21	90.71	1096.08	0.00	0.00	0.00	-3721.72	186.85	1459.91	-3797.26	238.64	1491.44	-3643.30	331.39	1444.07	-3602.98	225.27	1441.85	-41.05	1189.89	74.15	547.57	1132.41	75.90	17.58
1.50000	-3523.50	194.41	23.68	-3586.03	208.34	27.68	-3394.99	189.49	8.28	-3380.82	194.15	49.66	-3407.05	5.84	18.91	-3560.01	-32.35	24.29	-1719.00	35.06	26.20	-3751.13	467.57	73.94	-3508.21	90.71	1096.08	0.00	0.00	0.00	-3721.72	186.85	1459.91	-3797.26	238.64	1491.44	-3599.17	334.38	1443.06	-3624.96	228.69	1442.88	-41.23	1190.98	73.75	548.42	1131.85	76.35	19.52
1.51000	-3523.50	194.41	23.68	-3586.03	208.34	27.68	-3379.43	189.08	11.34	-3440.05	192.94	40.91	-3407.05	5.84	18.91	-3560.01	-32.35	24.29	-1719.00	35.06	26.20	-3753.55	468.33	74.47	-3508.21	90.71	1096.08	0.00	0.00	0.00	-3721.72	186.85	1459.91	-3797.26	238.64	1491.44	-3598.30	337.92	1443.04	-3607.05	232.82	1443.89	-41.71	1190.88	73.54	548.00	1132.42	76.11	18.81
1.52000	-3523.50	194.41	23.68	-3586.03	208.34	27.68	-3409.90	189.44	5.91	-3400.34	191.31	46.68	-3407.05	5.84	18.91	-3560.01	-32.35	24.29	-1719.00	35.06	26.20	-3756.03	469.09	75.00	-3508.21	90.71	1096.08	0.00	0.00	0.00	-3721.72	186.85	1459.91	-3797.26	238.64	1491.44	-3597.43	341.44	1443.02	-3602.28	236.97	1444.08	-38.81	1188.72	74.86	548.84	1131.51	76.49	18.33
1.53000	-3523.50	194.41	23.68	-3586.03	208.34	27.68	-3391.42	190.00	10.13	-3399.20	190.97	47.25	-3407.05	5.84	18.91	-3560.01	-32.35	24.29	-1719.00	35.06	26.20	-3758.57	469.85	75.53	-3508.21	90.71	1096.08	0.00	0.00	0.00	-3721.72	186.85	1459.91	-3797.26	238.64	1491.44	-3596.57	344.94	1442.98	-3619.61	237.78	1442.34	-42.52	1190.61	73.75	548.44	1132.52	76.06	18.24
1.54000	-3523.50	194.41	23.68	-3586.03	208.34	27.68	-3408.13	192.06	7.24	-3399.18	190.32	47.91	-3407.05	5.84	18.91	-3560.01	-32.35	24.29	-1719.00	35.06	26.20	-3761.17	470.62	76.05	-3508.21	90.71	1096.08	0.00	0.00	0.00	-3721.72	186.85	1459.91	-3797.26	238.64	1491.44	-3595.72	348.42	1442.95	-3646.74	242.48	1442.17	-40.37	1190.23	74.13	548.00	1132.02	76.37	19.18
1.55000	-3523.50	194.41	23.68	-3586.03	208.34	27.68	-3419.90	190.39	6.92	-3400.22	189.41	48.67	-3407.05	5.84	18.91	-3560.01	-32.35	24.29	-1719.00	35.06	26.20	-3763.83	471.38	76.56	-3508.21	90.71	1096.08	0.00	0.00	0.00	-3721.72	186.85	1459.91	-3797.26	238.64	1491.44	-3594.86	351.88	1442.91	-3632.52	246.92	1443.39	-38.20	1190.24	74.41	549.22	1132.51	76.31	21.24
1.56000	-3523.50	194.41	23.68	-3586.03	208.34	27.68	-3393.86	192.16	11.88	-3402.24	188.25	49.51	-3407.05	5.84	18.91	-3560.01	-32.35	24.29	-1719.00	35.06	26.20	-3766.54	472.15	77.08	-3508.21	90.71	1096.08	0.00	0.00	0.00	-3721.72	186.85	1459.91	-3797.26	238.64	1491.44	-3594.01	355.31	1442.86	-3636.15	251.23	1442.36	-39.02	1189.70	74.18	547.93	1132.48	76.12	17.75
1.57000	-3523.50	194.41	23.68	-3586.03	208.34	27.68	-3420.82	193.05	7.89	-3405.16	186.88	50.44	-3407.05	5.84	18.91	-3560.01	-32.35	24.29	-1719.00	35.06	26.20	-3769.31	472.93	77.59	-3508.21	90.71	1096.08	0.00	0.00	0.00	-3721.72	186.85	1459.91	-3797.26	238.64	1491.44	-3593.17	358.72	1442.81	-3622.69	252.83	1443.03	-39.35	1189.36	74.34	548.79	1132.25	76.18	17.34
1.58000	-3523.50	194.41	23.68	-3586.03	208.34	27.68	-3425.99	191.84	8.77	-3408.93	185.34	51.45	-3407.05	5.84	18.91	-3560.01	-32.35	24.29	-1719.00	35.06	26.20	-3772.14	473.70	78.09	-3508.21	90.71	1096.08	0.00	0.00	0.00	-3721.72	186.85	1459.91	-3797.26	238.64	1491.44	-3592.32	362.12	1442.75	-3645.18	255.51	1444.04	-38.29	1189.52	74.44	548.84	1131.33	76.61	19.55
1.59000	-3523.50	194.41	23.68	-3586.03	208.34	27.68	-3434.73	192.50	6.77	-3413.45	183.66	52.52	-3407.05	5.84	18.91	-3560.01	-32.35	24.29	-1719.00	35.06	26.20	-3775.02	474.47	78.59	-3508.21	90.71	1096.08	0.00	0.00	0.00	-3721.72	186.85	1459.91	-3797.26	238.64	1491.44	-3591.48	365.48	1442.69	-3635.31	258.07	1444.63	-40.50	1190.24	73.85	549.59	1131.61	76.42	17.64
1.60000	-3523.50	194.41	23.68	-3586.03	208.34	27.68	-3414.57	193.38	11.56	-3418.66	181.86	53.67	-3407.05	5.84	18.91	-3560.01	-32.35	24.29	-1719.00	35.06	26.20	-3777.96	475.25	79.09	-3508.21	90.71	1096.08	0.00	0.00	0.00	-3721.72	186.85	1459.91	-3797.26	238.64	1491.44	-3590.64	368.83	1442.63	-3658.05	261.60	1443.21	-42.31	1190.47	73.51	549.57	1132.26	76.32	19.48
1.61000	-3523.50	194.41	23.68	-3586.03	208.34	27.68	-3414.38	191.99	14.42	-3424.49	179.99	54.89	-3407.05	5.84	18.91	-3560.01	-32.35	24.29	-1719.00	35.06	26.20	-3780.95	476.02	79.58	-3508.21	90.71	1096.08	0.00	0.00	0.00	-3721.72	186.85	1459.91	-3797.26	238.64	1491.44	-3589.81	372.15	1442.56	-3654.11	263.75	1445.02	-41.59	1190.89	73.69	548.64	1131.65	76.27	18.68
1.62000	-3523.50	194.41	23.68	-3586.03	208.34	27.68	-3415.56	193.35	15.41	-3430.85	178.07	56.16	-3407.05	5.84	18.91	-3560.01	-32.35	24.29	-1719.00	35.06	26.20	-3783.99	476.80	80.07	-3508.21	90.71	1096.08	0.00	0.00	0.00	-3721.72	186.85	1459.91	-3797.26	238.64	1491.44	-3588.98	375.46	1442.48	-3667.58	268.38	1446.65	-40.23	1189.32	74.43	548.73	1131.05	76.54	20.14
1.63000	-3523.50	194.41	23.68	-3586.03	208.34	27.68	-3396.36	193.47	20.37	-3437.68	176.15	57.50	-3407.05	5.84	18.91	-3560.01	-32.35	24.29	-1719.00	35.06	26.20	-3787.09	477.58	80.56	-3508.21	90.71	1096.08	0.00	0.00	0.00	-3721.72	186.85	1459.91	-3797.26	238.64	1491.44	-3588.15	378.74	1442.41	-3663.24	270.40	1446.60	-40.21	1190.31	74.33	549.97	1130.97	76.71	19.76
1.64000	-3523.50	194.41	23.68	-3586.03	208.34	27.68	-3381.01	193.01	23.90	-3444.91	174.24	58.88	-3407.05	5.84	18.91	-3560.01	-32.35	24.29	-1719.00	35.06	26.20	-3790.24	478.36	81.04	-3508.21	90.71	1096.08	0.00	0.00	0.00	-3721.72	186.85	1459.91	-3797.26	238.64	1491.44	-3587.32	382.00	1442.32	-3665.38	272.73	1446.31	-40.49	1189.40	74.34	548.91	1131.86	76.29	16.86
1.65000	-3523.50	194.41	23.68	-3586.03	208.34	27.68	-3365.25	191.94	29.34	-3452.46	172.38	60.31	-3407.05	5.84	18.91	-3560.01	-32.35	24.29	-1719.00	35.06	26.20	-3793.43	479.14	81.52	-3508.21	90.71	1096.08	0.00	0.00	0.00	-3721.72	186.85	1459.91	-3797.26	238.64	1491.44	-3586.50	385.23	1442.23	-3640.00	274.83	1446.68	-39.89	1189.73	74.72	549.39	1131.55	76.47	18.05
1.66000	-3523.50	194.41	23.68	-3586.03	208.34	27.68	-3395.70	193.70	27.62	-3460.25	170.61	61.79	-3407.05	5.84	18.91	-3560.01	-32.35	24.29	-1719.00	35.06	26.20	-3796.68	479.92	82.00	-3508.21	90.71	1096.08	0.00	0.00	0.00	-3721.72	186.85	1459.91	-3797.26	238.64	1491.44	-3585.67	388.45	1442.14	-3673.12	280.12	1449.33	-39.91	1190.16	74.41	549.72	1131.62	76.41	17.78
1.67000	-3523.50	194.41	23.68	-3586.03	208.34	27.68	-3378.96	193.56	32.82	-3468.21	168.95	63.31	-3407.05	5.84	18.91	-3560.01	-32.35	24.29	-1719.00	35.06	26.20	-3799.98	480.71	82.47	-3508.21	90.71	1096.08	0.00	0.00	0.00	-3721.72	186.85	1459.91	-3797.26	238.64	1491.44	-3584.85	391.64	1442.04	-3670.59	283.27	1448.85	-39.98	1191.36	74.04	550.90	1130.52	77.08	18.74
1.68000	-3523.50	194.41	23.68	-3586.03	208.34	27.68	-3388.79	193.76	33.86	-3476.28	167.44	64.86	-3407.05	5.84	18.91	-3560.01	-32.35	24.29	-1719.00	35.06	26.20	-3803.33	481.49	82.93	-3508.21	90.71	1096.08	0.00	0.00	0.00	-3721.72	186.85	1459.91	-3797.26	238.64	1491.44	-3584.04	394.81	1441.94	-3648.76	286.18	1449.52	-41.17	1190.51	74.07	548.90	1131.12	76.83	22.11
1.69000	-3523.50	194.41	23.68	-3586.03	208.34	27.68	-3390.62	194.13	38.31	-3484.36	166.12	66.45	-3407.05	5.84	18.91	-3560.01	-32.35	24.29	-1719.00	35.06	26.20	-3806.73	482.27	83.40	-3508.21	90.71	1096.08	0.00	0.00	0.00	-3721.72	186.85	1459.91	-3797.26	238.64	1491.44	-3583.22	397.96	1441.84	-3648.18	289.23	1449.76	-39.62	1188.56	74.84	547.96	1132.41	76.05	19.79
1.70000	-3523.50	194.41	23.68	-3586.03	208.34	27.68	-3421.83	194.74	37.56	-3492.41	165.01	68.06	-3407.05	5.84	18.91	-3560.01	-32.35	24.29	-1719.00	35.06	26.20	-3810.17	483.06	83.86	-3508.21	90.71	1096.08	0.00	0.00	0.00	-3721.72	186.85	1459.91	-3797.26	238.64	1491.44	-3582.40	401.09	1441.73	-3666.46	292.82	1450.68	-40.88	1190.51	73.98	549.92	1131.28	76.99	18.60
1.71000	-3523.50	194.41	23.68	-3586.03	208.34	27.68	-3406.68	196.64	43.64	-3500.33	164.15	69.69	-3407.05	5.84	18.91	-3560.01	-32.35	24.29	-1719.00	35.06	26.20	-3813.66	483.84	84.31	-3508.21	90.71	1096.08	0.00	0.00	0.00	-3721.72	186.85	1459.91	-3797.26	238.64	1491.44	-3581.59	404.20	1441.61	-3673.84	294.85	1450.69	-38.62	1189.63	74.45	549.57	1131.40	76.77	17.60
1.72000	-3523.50	194.41	23.68	-3586.03	208.34	27.68	-3405.21	196.73	48.16	-3508.05	163.56	71.34	-3407.05	5.84	18.91	-3560.01	-32.35	24.29	-1719.00	35.06	26.20	-3817.20	484.63	84.77	-3508.21	90.71	1096.08	0.00	0.00	0.00	-3721.72	186.85	1459.91	-3797.26	238.64	1491.44	-3580.78	407.28	1441.49	-3702.87	299.83	1452.54	-39.60	1190.62	74.17	547.57	1132.25	76.07	18.80
1.73000	-3523.50	194.41	23.68	-3586.03	208.34	27.68	-3445.81	199.45	45.96	-3515.51	163.29	73.01	-3407.05	5.84	18.91	-3560.01	-32.35	24.29	-1719.00	35.06	26.20	-3820.78	485.41	85.22	-3508.21	90.71	1096.08	0.00	0.00	0.00	-3721.72	186.85	1459.91	-3797.26	238.64	1491.44	-3579.96	410.35	1441.37	-3686.29	301.50	1454.39	-39.31	1189.64	74.70	549.24	1131.95	76.52	19.54
1.74000	-3523.50	194.41	23.68	-3586.03	208.34	27.68	-3452.52	199.60	46.50	-3522.62	163.36	74.69	-3407.05	5.84	18.91	-3560.01	-32.35	24.29	-1719.00	35.06	26.20	-3824.41	486.20	85.66	-3508.21	90.71	1096.08	0.00	0.00	0.00	-3721.72	186.85	1459.91	-3797.26	238.64	1491.44	-3579.15	413.39	1441.24	-3683.82	304.30	1453.80	-40.91	1189.99	74.10	550.49	1131.42	76.78	17.19
1.75000	-3523.50	194.41	23.68	-3586.03	208.34	27.68	-3441.29	199.85	51.74	-3529.32	163.81	76.37	-3407.05	5.84	18.91	-3560.01	-32.35	24.29	-1719.00	35.06	26.20	-3828.08	486.99	86.10	-3508.21	90.71	1096.08	0.00	0.00	0.00	-3721.72	186.85	1459.91	-3797.26	238.64	1491.44	-3578.34	416.41	1441.11	-3676.40	308.24	1453.26	-41.01	1190.02	73.99	550.06	1131.92	76.57	18.37
1.76000	-3523.50	194.41	23.68	-3586.03	208.34	27.68	-3424.33	201.38	58.40	-3535.53	164.67	78.05	-3407.05	5.84	18.91	-3560.01	-32.35	24.29	-1719.00	35.06	26.20	-3831.79	487.77	86.54	-3508.21	90.71	1096.08	0.00	0.00	0.00	-3721.72	186.85	1459.91	-3797.26	238.64	1491.44	-3577.54	419.41	1440.97	-3683.35	311.96	1454.90	-38.04	1189.52	74.71	547.12	1132.84	75.69	19.07
1.77000	-3523.50	194.41	23.68	-3586.03	208.34	27.68	-3433.67	205.30	60.01	-3541.18	165.96	79.73	-3407.05	5.84	18.91	-3560.01	-32.35	24.29	-1719.00	35.06	26.20	-3835.55	488.56	86.97	-3508.21	90.71	1096.08	0.00	0.00	0.00	-3721.72	186.85	1459.91	-3797.26	238.64	1491.44	-3576.73	422.38	1440.83	-3686.79	314.92	1454.97	-36.98	1188.29	75.41	547.22	1132.61	75.66	19.76
1.78000	-3523.50	194.41	23.68	-3586.03	208.34	27.68	-3446.04	205.58	61.39	-3546.19	167.74	81.40	-3407.05	5.84	18.91	-3560.01	-32.35	24.29	-1719.00	35.06	26.20	-3839.35	489.35	87.40	-3508.21	90.71	1096.08	0.00	0.00	0.00	-3721.72	186.85	1459.91	-3797.26	238.64	1491.44	-3575.92	425.34	1440.69	-3707.33	318.34	1455.06	-36.87	1187.13	75.94	548.99	1132.57	76.00	17.20
1.79000	-3523.50	194.41	23.68	-3586.03	208.34	27.68	-3490.24	209.17	57.69	-3550.49	170.02	83.06	-3407.05	5.84	18.91	-3560.01	-32.35	24.29	-1719.00	35.06	26.20	-3843.19	490.13	87.83	-3508.21	90.71	1096.08	0.00	0.00	0.00	-3721.72	186.85	1459.91	-3797.26	238.64	1491.44	-3575.11	428.27	1440.54	-3740.95	322.50	1455.28	-39.09	1188.74	74.89	549.71	1132.15	76.48	19.17
1.80000	-3523.50	194.41	23.68	-3586.03	208.34	27.68	-3505.03	211.72	57.20	-3554.01	172.83	84.71	-3407.05	5.84	18.91	-3560.01	-32.35	24.29	-1719.00	35.06	26.20	-3847.07	490.92	88.25	-3508.21	90.71	1096.08	0.00	0.00	0.00	-3721.72	186.85	1459.91	-3797.26	238.64	1491.44	-3574.31	431.18	1440.39	-3719.81	325.35	1455.52	-41.57	1189.99	74.17	549.99	1132.09	76.52	17.65
1.81000	-3523.50	194.41	23.68	-3586.03	208.34	27.68	-3458.63	215.09	66.84	-3556.67	176.22	86.33	-3407.05	5.84	18.91	-3560.01	-32.35	24.29	-1719.00	35.06	26.20	-3850.99	491.71	88.67	-3508.21	90.71	1096.08	0.00	0.00	0.00	-3721.72	186.85	1459.91	-3797.26	238.64	1491.44	-3573.50	434.07	1440.23	-3696.66	329.36	1456.22	-38.71	1190.09	74.58	548.12	1132.99	75.69	16.74
1.82000	-3523.50	194.41	23.68	-3586.03	208.34	27.68	-3452.44	217.50	69.42	-3558.40	180.21	87.93	-3407.05	5.84	18.91	-3560.01	-32.35	24.29	-1719.00	35.06	26.20	-3854.95	492.49	89.09	-3508.21	90.71	1096.08	0.00	0.00	0.00	-3721.72	186.85	1459.91	-3797.26	238.64	1491.44	-3572.69	436.94	1440.07	-3681.67	333.17	1455.99	-39.81	1189.70	74.51	549.27	1132.56	76.20	17.48
1.83000	-3523.50	194.41	23.68	-3586.03	208.34	27.68	-3518.48	220.46	60.05	-3559.12	184.84	89.50	-3407.05	5.84	18.91	-3560.01	-32.35	24.29	-1719.00	35.06	26.20	-3858.95	493.28	89.50	-3508.21	90.71	1096.08	0.00	0.00	0.00	-3721.72	186.85	1459.91	-3797.26	238.64	1491.44	-3571.89	439.79	1439.91	-3696.37	337.40	1456.56	-39.67	1189.50	74.51	549.66	1131.92	76.46	18.51
1.84000	-3523.50	194.41	23.68	-3586.03	208.34	27.68	-3498.65	226.76	64.59	-3558.77	190.14	91.04	-3407.05	5.84	18.91	-3560.01	-32.35	24.29	-1719.00	35.06	26.20	-3862.99	494.06	89.91	-3508.21	90.71	1096.08	0.00	0.00	0.00	-3721.72	186.85	1459.91	-3797.26	238.64	1491.44	-3571.08	442.62	1439.74	-3678.01	337.97	1455.67	-43.21	1190.77	73.66	548.95	1132.26	76.07	18.75
1.85000	-3523.50	194.41	23.68	-3586.03	208.34	27.68	-3480.40	229.03	68.68	-3557.27	196.14	92.54	-3407.05	5.84	18.91	-3560.01	-32.35	24.29	-1719.00	35.06	26.20	-3867.06	494.85	90.31	-3508.21	90.71	1096.08	0.00	0.00	0.00	-3721.72	186.85	1459.91	-3797.26	238.64	1491.44	-3570.27	445.42	1439.57	-3717.31	343.01	1457.19	-39.47	1189.74	74.24	549.19	1132.33	76.27	18.45
1.86000	-3523.50	194.41	23.68	-3586.03	208.34	27.68	-3449.07	231.05	73.99	-3554.54	202.87	94.00	-3407.05	5.84	18.91	-3560.01	-32.35	24.29	-1719.00	35.06	26.20	-3871.17	495.63	90.72	-3508.21	90.71	1096.08	0.00	0.00	0.00	-3721.72	186.85	1459.91	-3797.26	238.64	1491.44	-3569.46	448.20	1439.39	-3703.01	345.02	1456.55	-39.72	1189.56	74.45	548.78	1131.41	76.61	18.94
1.87000	-3523.50	194.41	23.68	-3586.03	208.34	27.68	-3481.95	236.36	68.22	-3550.52	210.36	95.41	-3407.05	5.84	18.91	-3560.01	-32.35	24.29	-1719.00	35.06	26.20	-3875.32	496.41	91.11	-3508.21	90.71	1096.08	0.00	0.00	0.00	-3721.72	186.85	1459.91	-3797.26	238.64	1491.44	-3568.65	450.97	1439.22	-3687.35	350.34	1458.19	-39.82	1189.43	74.67	548.71	1130.95	76.67	18.41
1.88000	-3523.50	194.41	23.68	-3586.03	208.34	27.68	-3463.19	239.01	69.31	-3545.12	218.66	96.77	-3407.05	5.84	18.91	-3560.01	-32.35	24.29	-1719.00	35.06	26.20	-3879.50	497.19	91.51	-3508.21	90.71	1096.08	0.00	0.00	0.00	-3721.72	186.85	1459.91	-3797.26	238.64	1491.44	-3567.85	453.71	1439.03	-3684.99	354.78	1459.10	-41.76	1189.51	74.07	548.65	1130.74	76.63	19.23
1.89000	-3523.50	194.41	23.68	-3586.03	208.34	27.68	-3466.72	243.92	68.26	-3538.28	227.78	98.08	-3407.05	5.84	18.91	-3560.01	-32.35	24.29	-1719.00	35.06	26.20	-3883.71	497.98	91.90	-3508.21	90.71	1096.08	0.00	0.00	0.00	-3721.72	186.85	1459.91	-3797.26	238.64	1491.44	-3567.03	456.43	1438.85	-3665.58	358.42	1459.24	-38.47	1189.02	74.79	549.63	1130.62	76.86	18.28
1.90000	-3523.50	194.41	23.68	-3586.03	208.34	27.68	-3499.77	250.91	61.14	-3529.92	237.77	99.32	-3407.05	5.84	18.91	-3560.01	-32.35	24.29	-1719.00	35.06	26.20	-3887.96	498.76	92.29	-3508.21	90.71	1096.08	0.00	0.00	0.00	-3721.72	186.85	1459.91	-3797.26	238.64	1491.44	-3566.22	459.12	1438.66	-3688.09	360.51	1459.77	-38.90	1189.33	74.92	549.17	1132.03	76.37	18.32
1.91000	-3523.50	194.41	23.68	-3586.03	208.34	27.68	-3483.51	255.26	63.30	-3525.37	242.98	99.93	-3407.05	5.84	18.91	-3560.01	-32.35	24.29	-1719.00	35.06	26.20	-3892.24	499.53	92.67	-3508.21	90.71	1096.08	0.00	0.00	0.00	-3721.72	186.85	1459.91	-3797.26	238.64	1491.44	-3565.41	461.80	1438.46	-3663.66	365.24	1459.73	-38.26	1188.88	74.95	548.89	1132.14	76.34	18.18
1.92000	-3523.50	194.41	23.68	-3586.03	208.34	27.68	-3482.09	259.68	61.09	-3539.08	248.92	96.50	-3407.05	5.84	18.91	-3560.01	-32.35	24.29	-1719.00	35.06	26.20	-3896.55	500.31	93.05	-3508.21	90.71	1096.08	0.00	0.00	0.00	-3721.72	186.85	1459.91	-3797.26	238.64	1491.44	-3564.60	464.46	1438.26	-3669.75	369.53	1460.10	-39.26	1188.96	74.74	549.90	1130.94	76.86	19.51
1.93000	-3523.50	194.41	23.68	-3586.03	208.34	27.68	-3502.35	265.53	56.24	-3546.60	253.43	92.89	-3407.05	5.84	18.91	-3560.01	-32.35	24.29	-1719.00	35.06	26.20	-3900.90	501.09	93.43	-3508.21	90.71	1096.08	0.00	0.00	0.00	-3721.72	186.85	1459.91	-3797.26	238.64	1491.44	-3563.78	467.09	1438.06	-3699.55	376.43	1461.41	-39.06	1189.59	74.58	549.48	1131.98	76.42	17.19
1.94000	-3523.50	194.41	23.68	-3586.03	208.34	27.68	-3489.95	271.43	54.66	-3516.95	258.80	95.10	-3407.05	5.84	18.91	-3560.01	-32.35	24.29	-1719.00	35.06	26.20	-3905.27	501.86	93.80	-3508.21	90.71	1096.08	0.00	0.00	0.00	-3721.72	186.85	1459.91	-3797.26	238.64	1491.44	-3562.96	469.70	1437.86	-3687.90	376.30	1461.65	-39.43	1189.30	74.59	548.65	1132.63	76.22	18.04
1.95000	-3523.50	194.41	23.68	-3586.03	208.34	27.68	-3475.30	277.09	54.43	-3534.21	262.74	92.32	-3407.05	5.84	18.91	-3560.01	-32.35	24.29	-1719.00	35.06	26.20	-3909.68	502.64	94.17	-3508.21	90.71	1096.08	0.00	0.00	0.00	-3721.72	186.85	1459.91	-3797.27	238.63	1491.44	-3562.14	472.29	1437.65	-3703.29	378.13	1462.12	-41.41	1187.95	74.51	549.64	1131.86	76.64	18.60
1.96000	-3523.50	194.41	23.68	-3586.03	208.34	27.68	-3459.02	280.74	58.44	-3564.77	268.85	87.52	-3407.05	5.84	18.91	-3560.01	-32.35	24.29	-1719.00	35.06	26.20	-3914.11	503.41	94.54	-3508.21	90.71	1096.08	0.00	0.00	0.00	-3721.72	186.85	1459.91	-3802.60	235.81	1491.61	-3561.32	474.86	1437.44	-3699.79	384.10	1462.56	-40.08	1189.74	74.36	549.13	1132.35	76.14	16.83
1.97000	-3523.50	194.41	23.68	-3586.03	208.34	27.68	-3476.74	288.23	52.02	-3537.93	274.52	87.63	-3407.05	5.84	18.91	-3560.01	-32.35	24.29	-1719.00	35.06	26.20	-3918.57	504.18	94.90	-3508.21	90.71	1096.08	0.00	0.00	0.00	-3721.72	186.85	1459.91	-3769.06	234.13	1489.36	-3560.50	477.41	1437.23	-3693.19	387.98	1462.88	-41.87	1191.15	73.63	549.71	1132.35	76.06	17.07
1.98000	-3523.50	194.41	23.68	-3586.03	208.34	27.68	-3491.88	294.25	47.94	-3527.45	282.39	89.12	-3407.05	5.84	18.91	-3560.01	-32.35	24.29	-1719.00	35.06	26.20	-3923.07	504.95	95.26	-3508.21	90.71	1096.08	0.00	0.00	0.00	-3721.72	186.85	1459.91	-3787.68	235.34	1487.68	-3559.67	479.94	1437.01	-3680.78	388.98	1462.86	-40.99	1190.71	73.71	548.85	1132.16	76.08	17.53
1.99000	-3523.50	194.41	23.68	-3586.03	208.34	27.68	-3457.38	300.12	52.34	-3537.71	284.94	87.30	-3407.05	5.84	18.91	-3560.01	-32.35	24.29	-1719.00	35.06	26.20	-3927.58	505.72	95.62	-3508.21	90.71	1096.08	0.00	0.00	0.00	-3721.72	186.85	1459.91	-3780.13	234.84	1487.14	-3558.84	482.45	1436.79	-3686.14	391.69	1463.08	-42.36	1189.88	73.91	548.22	1131.36	76.34	20.24
2.00000	-3523.50	194.41	23.68	-3586.03	208.34	27.68	-3463.61	307.57	48.66	-3553.36	290.51	82.86	-3407.05	5.84	18.91	-3560.01	-32.35	24.29	-1719.00	35.06	26.20	-3932.13	506.48	95.97	-3508.21	90.71	1096.08	0.00	0.00	0.00	-3721.72	186.85	1459.91	-3798.98	235.67	1486.29	-3558.01	484.93	1436.56	-3708.37	396.18	1463.56	-39.45	1189.34	74.25	549.98	1131.63	76.54	20.22
2.01000	-3523.50	194.41	23.68	-3586.03	208.34	27.68	-3503.26	313.93	42.03	-3565.29	298.06	80.60	-3407.05	5.84	18.91	-3560.01	-32.35	24.29	-1719.00	35.06	26.20	-3936.70	507.25	96.32	-3508.21	90.71	1096.08	0.00	0.00	0.00	-3721.72	186.85	1459.91	-3783.25	236.15	1484.04	-3557.18	487.40	1436.33	-3708.08	397.39	1463.69	-39.16	1189.64	74.65	547.75	1132.81	75.67	19.79
2.02000	-3523.50	194.41	23.68	-3586.03	208.34	27.68	-3471.33	319.37	45.71	-3578.34	302.69	76.94	-3407.05	5.84	18.91	-3560.01	-32.35	24.29	-1719.00	35.06	26.20	-3941.30	508.01	96.66	-3508.21	90.71	1096.08	0.00	0.00	0.00	-3721.72	186.85	1459.91	-3773.06	237.03	1482.89	-3556.35	489.84	1436.10	-3716.20	399.63	1463.71	-38.23	1189.29	75.00	547.73	1132.76	75.84	18.40
2.03000	-3523.50	194.41	23.68	-3586.03	208.34	27.68	-3461.65	324.22	46.19	-3558.70	307.76	78.90	-3407.05	5.84	18.91	-3560.01	-32.35	24.29	-1719.00	35.06	26.20	-3945.92	508.77	97.01	-3508.21	90.71	1096.08	0.00	0.00	0.00	-3721.72	186.85	1459.91	-3770.19	237.91	1482.71	-3555.51	492.26	1435.87	-3746.51	402.53	1463.43	-38.47	1188.78	74.99	547.54	1132.70	75.85	18.65
2.04000	-3523.50	194.41	23.68	-3586.03	208.34	27.68	-3478.08	331.00	43.14	-3590.99	312.67	73.49	-3407.05	5.84	18.91	-3560.01	-32.35	24.29	-1719.00	35.06	26.20	-3950.56	509.53	97.35	-3508.21	90.71	1096.08	0.00	0.00	0.00	-3721.72	186.85	1459.91	-3748.97	239.15	1481.46	-3554.67	494.66	1435.63	-3762.15	405.60	1464.01	-39.30	1189.43	74.57	547.65	1132.36	76.09	19.98
2.05000	-3523.50	194.41	23.68	-3586.03	208.34	27.68	-3529.33	338.06	33.44	-3563.79	316.35	75.64	-3407.05	5.84	18.91	-3560.01	-32.35	24.29	-1719.00	35.06	26.20	-3955.23	510.28	97.68	-3508.21	90.71	1096.08	0.00	0.00	0.00	-3721.72	186.85	1459.91	-3732.94	240.53	1479.44	-3553.82	497.04	1435.39	-3761.63	406.56	1464.14	-41.50	1189.81	74.03	547.83	1133.06	75.70	19.10
2.06000	-3523.50	194.41	23.68	-3586.03	208.34	27.68	-3487.30	342.18	39.55	-3539.32	321.56	75.67	-3407.05	5.84	18.91	-3560.01	-32.35	24.29	-1719.00	35.06	26.20	-3959.92	511.04	98.01	-3508.21	90.71	1096.08	0.00	0.00	0.00	-3721.72	186.85	1459.91	-3739.11	243.07	1479.10	-3552.97	499.40	1435.15	-3759.37	407.66	1464.43	-39.16	1189.64	74.70	548.01	1132.63	75.90	18.47
2.07000	-3523.50	194.41	23.68	-3586.03	208.34	27.68	-3513.82	348.15	34.22	-3554.14	326.60	74.67	-3407.05	5.84	18.91	-3560.01	-32.35	24.29	-1719.00	35.06	26.20	-3964.63	511.79	98.34	-3508.21	90.71	1096.08	0.00	0.00	0.00	-3721.72	186.85	1459.91	-3744.25	243.95	1478.35	-3552.12	501.74	1434.90	-3757.99	407.16	1464.69	-38.55	1188.60	74.88	547.71	1132.48	75.99	14.80
2.08000	-3523.50	194.41	23.68	-3586.03	208.34	27.68	-3511.22	352.77	31.99	-3550.58	330.45	72.37	-3407.05	5.84	18.91	-3560.01	-32.35	24.29	-1719.00	35.06	26.20	-3969.36	512.54	98.67	-3508.21	90.71	1096.08	0.00	0.00	0.00	-3721.72	186.85	1459.91	-3758.05	246.05	1476.72	-3551.27	504.06	1434.65	-3733.62	407.01	1464.32	-38.83	1189.36	74.58	548.90	1131.94	76.25	15.40
2.09000	-3523.50	194.41	23.68	-3586.03	208.34	27.68	-3515.33	358.79	31.25	-3591.39	336.31	66.04	-3407.05	5.84	18.91	-3560.01	-32.35	24.29	-1719.00	35.06	26.20	-3974.11	513.29	98.99	-3508.21	90.71	1096.08	0.00	0.00	0.00	-3721.72	186.85	1459.91	-3748.71	248.11	1475.80	-3550.41	506.35	1434.40	-3756.52	406.30	1464.96	-40.99	1189.88	74.22	547.98	1131.63	76.32	20.08
2.10000	-3523.50	194.41	23.68	-3586.03	208.34	27.68	-3517.95	362.09	30.02	-3570.41	339.57	67.01	-3407.05	5.84	18.91	-3560.01	-32.35	24.29	-1719.00	35.06	26.20	-3978.88	514.03	99.31	-3508.21	90.71	1096.08	0.00	0.00	0.00	-3721.72	186.85	1459.91	-3728.46	250.28	1474.81	-3549.55	508.63	1434.14	-3819.04	407.88	1466.68	-39.75	1189.16	74.66	548.79	1131.28	76.59	21.58
2.11000	-3523.50	194.41	23.68	-3586.03	208.34	27.68	-3522.69	365.81	29.40	-3594.16	343.05	63.80	-3407.05	5.84	18.91	-3560.01	-32.35	24.29	-1719.00	35.06	26.20	-3983.67	514.77	99.63	-3508.21	90.71	1096.08	0.00	0.00	0.00	-3721.72	186.85	1459.91	-3729.73	251.41	1474.04	-3548.68	510.88	1433.89	-3805.75	408.88	1467.56	-40.54	1189.84	74.32	549.81	1131.92	76.62	19.71
2.12000	-3523.50	194.41	23.68	-3586.03	208.34	27.68	-3513.50	370.22	29.20	-3558.44	346.51	68.35	-3407.05	5.84	18.91	-3560.01	-32.35	24.29	-1719.00	35.06	26.20	-3988.48	515.51	99.94	-3508.21	90.71	1096.08	0.00	0.00	0.00	-3721.72	186.85	1459.91	-3722.62	253.09	1472.99	-3547.81	513.12	1433.62	-3816.41	409.69	1468.19	-42.97	1190.32	73.68	548.53	1131.87	76.14	17.05
2.13000	-3523.50	194.41	23.68	-3586.03	208.34	27.68	-3545.67	372.44	23.63	-3571.03	349.08	65.37	-3407.05	5.84	18.91	-3560.01	-32.35	24.29	-1719.00	35.06	26.20	-3993.31	516.25	100.25	-3508.21	90.71	1096.08	0.00	0.00	0.00	-3721.72	186.85	1459.91	-3710.75	254.66	1471.32	-3546.94	515.33	1433.36	-3826.92	410.50	1468.80	-42.70	1190.61	73.45	549.56	1131.45	76.57	17.31
2.14000	-3523.50	194.41	23.68	-3586.03	208.34	27.68	-3562.43	377.91	21.15	-3599.70	353.98	61.28	-3407.05	5.84	18.91	-3560.01	-32.35	24.29	-1719.00	35.06	26.20	-3998.15	516.98	100.56	-3508.21	90.71	1096.08	0.00	0.00	0.00	-3721.72	186.85	1459.91	-3696.52	256.11	1471.11	-3546.06	517.52	1433.09	-3837.30	411.29	1469.41	-40.86	1189.07	74.22	548.55	1132.32	76.06	17.75
2.15000	-3523.50	194.41	23.68	-3586.03	208.34	27.68	-3566.80	380.49	19.99	-3556.68	355.12	65.26	-3407.05	5.84	18.91	-3560.01	-32.35	24.29	-1719.00	35.06	26.20	-4003.01	517.71	100.86	-3508.21	90.71	1096.08	0.00	0.00	0.00	-3721.72	186.85	1459.91	-3711.33	256.83	1470.39	-3545.18	519.69	1432.82	-3847.52	412.07	1470.01	-37.54	1189.61	74.83	550.14	1131.35	76.64	18.17
2.16000	-3523.50	194.41	23.68	-3586.03	208.34	27.68	-3542.66	381.28	23.50	-3553.90	356.81	66.40	-3407.05	5.84	18.91	-3560.01	-32.35	24.29	-1719.00	35.06	26.20	-4007.88	518.44	101.16	-3508.21	90.71	1096.08	0.00	0.00	0.00	-3721.72	186.85	1459.91	-3713.86	259.34	1469.57	-3544.29	521.84	1432.55	-3857.61	412.84	1470.60	-38.73	1189.56	74.57	549.74	1130.27	77.07	22.02
2.17000	-3523.50	194.41	23.68	-3586.03	208.34	27.68	-3573.48	385.69	19.02	-3552.82	360.05	65.90	-3407.05	5.84	18.91	-3560.01	-32.35	24.29	-1719.00	35.06	26.20	-4012.77	519.16	101.46	-3508.21	90.71	1096.08	0.00	0.00	0.00	-3721.72	186.85	1459.91	-3711.15	260.66	1469.43	-3543.40	523.97	1432.28	-3867.56	413.59	1471.19	-40.71	1191.41	73.76	548.20	1131.42	76.36	20.58
2.18000	-3523.50	194.41	23.68	-3586.03	208.34	27.68	-3542.57	385.77	23.85	-3592.59	363.68	58.77	-3407.05	5.84	18.91	-3560.01	-32.35	24.29	-1719.00	35.06	26.20	-4017.67	519.88	101.75	-3508.21	90.71	1096.08	0.00	0.00	0.00	-3721.72	186.85	1459.91	-3707.28	260.80	1467.94	-3542.50	526.08	1432.00	-3877.36	414.34	1471.76	-39.74	1189.91	74.42	548.70	1131.02	76.58	20.83
2.19000	-3523.50	194.41	23.68	-3586.03	208.34	27.68	-3554.53	388.51	22.64	-3602.67	366.28	58.13	-3407.05	5.84	18.91	-3560.01	-32.35	24.29	-1719.00	35.06	26.20	-4022.59	520.60	102.04	-3508.21	90.71	1096.08	0.00	0.00	0.00	-3721.72	186.85	1459.91	-3697.40	262.13	1467.48	-3541.60	528.17	1431.72	-3887.03	415.08	1472.32	-41.75	1190.55	73.89	548.83	1130.31	76.86	19.16
2.20000	-3523.50	194.41	23.68	-3586.03	208.34	27.68	-3591.56	393.03	15.93	-3575.22	366.79	61.16	-3407.05	5.84	18.91	-3560.01	-32.35	24.29	-1719.00	35.06	26.20	-4027.52	521.31	102.33	-3508.21	90.71	1096.08	0.00	0.00	0.00	-3721.72	186.85	1459.91	-3682.06	263.53	1466.76	-3540.69	530.24	1431.44	-3896.56	415.80	1472.88	-42.21	1190.47	73.72	549.03	1133.42	75.83	17.00
2.21000	-3523.50	194.41	23.68	-3586.03	208.34	27.68	-3544.04	391.10	24.22	-3556.35	368.14	64.04	-3407.05	5.84	18.91	-3560.01	-32.35	24.29	-1719.00	35.06	26.20	-4032.46	522.02	102.61	-3508.21	90.71	1096.08	0.00	0.00	0.00	-3721.72	186.85	1459.91	-3675.65	264.06	1466.11	-3539.78	532.28	1431.15	-3905.94	416.51	1473.43	-38.88	1190.11	74.47	548.14	1132.53	75.96	17.07
2.22000	-3523.50	194.41	23.68	-3586.03	208.34	27.68	-3580.90	395.69	17.52	-3562.67	371.49	62.27	-3407.05	5.84	18.91	-3560.01	-32.35	24.29	-1719.00	35.06	26.20	-4037.41	522.73	102.89	-3508.21	90.71	1096.08	0.00	0.00	0.00	-3721.72	186.85	1459.91	-3680.50	264.29	1465.86	-3538.86	534.31	1430.86	-3915.19	417.21	1473.97	-37.83	1189.82	74.71	549.52	1131.89	76.43	20.03
2.23000	-3523.50	194.41	23.68	-3586.03	208.34	27.68	-3596.68	399.02	14.86	-3591.55	373.05	58.86	-3407.05	5.84	18.91	-3560.01	-32.35	24.29	-1719.00	35.06	26.20	-4042.37	523.43	103.17	-3508.21	90.71	1096.08	0.00	0.00	0.00	-3721.72	186.85	1459.91	-3677.98	266.48	1465.28	-3537.93	536.31	1430.57	-3924.30	417.90	1474.50	-37.93	1188.95	75.04	548.75	1131.87	76.33	22.67
2.24000	-3523.50	194.41	23.68	-3586.03	208.34	27.68	-3614.87	399.85	13.23	-3588.08	373.86	58.24	-3407.05	5.84	18.91	-3560.01	-32.35	24.29	-1719.00	35.06	26.20	-4047.34	524.13	103.44	-3508.21	90.71	1096.08	0.00	0.00	0.00	-3721.72	186.85	1459.91	-3670.49	267.04	1464.87	-3537.01	538.30	1430.28	-3933.27	418.58	1475.02	-40.18	1189.74	74.55	548.72	1131.40	76.55	21.35
2.25000	-3523.50	194.41	23.68	-3586.03	208.34	27.68	-3567.68	400.32	21.04	-3593.53	376.17	57.79	-3407.05	5.84	18.91	-3560.01	-32.35	24.29	-1719.00	35.06	26.20	-4052.32	524.83	103.71	-3508.21	90.71	1096.08	0.00	0.00	0.00	-3721.72	186.85	1459.91	-3673.33	267.58	1464.16	-3536.07	540.26	1429.99	-3942.10	419.25	1475.53	-39.31	1189.60	74.47	547.32	1133.37	75.49	18.95
2.26000	-3523.50	194.41	23.68	-3586.03	208.34	27.68	-3606.25	402.75	13.85	-3594.44	376.67	55.76	-3407.05	5.84	18.91	-3560.01	-32.35	24.29	-1719.00	35.06	26.20	-4057.31	525.52	103.98	-3508.21	90.71	1096.08	0.00	0.00	0.00	-3721.72	186.85	1459.91	-3660.90	268.56	1463.46	-3535.13	542.20	1429.69	-3950.80	419.90	1476.04	-40.70	1190.40	73.75	548.51	1132.89	76.07	18.75
2.27000	-3523.50	194.41	23.68	-3586.03	208.34	27.68	-3610.94	404.50	12.59	-3591.83	379.97	57.45	-3407.05	5.84	18.91	-3560.01	-32.35	24.29	-1719.00	35.06	26.20	-4062.31	526.21	104.24	-3508.21	90.71	1096.08	0.00	0.00	0.00	-3721.72	186.85	1459.91	-3680.52	269.46	1463.12	-3534.18	544.13	1429.39	-3959.36	420.55	1476.54	-40.28	1189.74	74.38	549.12	1132.35	76.22	18.90
2.28000	-3523.50	194.41	23.68	-3586.03	208.34	27.68	-3613.55	404.10	13.63	-3578.80	378.87	58.03	-3407.05	5.84	18.91	-3560.01	-32.35	24.29	-1719.00	35.06	26.20	-4067.31	526.90	104.51	-3508.21	90.71	1096.08	0.00	0.00	0.00	-3721.72	186.85	1459.91	-3652.33	269.94	1462.06	-3533.23	546.03	1429.09	-3967.78	421.18	1477.02	-40.94	1189.98	73.99	550.14	1131.55	76.83	17.39
2.29000	-3523.50	194.41	23.68	-3586.03	208.34	27.68	-3578.12	403.98	16.24	-3574.20	380.49	58.11	-3407.05	5.84	18.91	-3560.01	-32.35	24.29	-1719.00	35.06	26.20	-4072.32	527.58	104.77	-3508.21	90.71	1096.08	0.00	0.00	0.00	-3721.72	186.85	1459.91	-3672.37	270.75	1461.76	-3532.27	547.91	1428.78	-3976.07	421.80	1477.51	-39.96	1190.30	73.98	549.08	1131.95	76.54	21.03
2.30000	-3523.50	194.41	23.68	-3586.03	208.34	27.68	-3631.71	405.88	8.33	-3591.14	381.57	54.97	-3407.05	5.84	18.91	-3560.01	-32.35	24.29	-1719.00	35.06	26.20	-4077.33	528.25	105.02	-3508.21	90.71	1096.08	0.00	0.00	0.00	-3721.72	186.85	1459.91	-3659.64	271.52	1460.38	-3531.30	549.77	1428.48	-3984.23	422.41	1477.98	-40.04	1189.55	74.21	548.57	1132.24	76.43	21.01
2.31000	-3523.50	194.41	23.68	-3586.03	208.34	27.68	-3627.85	403.89	7.07	-3564.55	381.43	58.16	-3407.05	5.84	18.91	-3560.01	-32.35	24.29	-1719.00	35.06	26.20	-4082.35	528.93	105.27	-3508.21	90.71	1096.08	0.00	0.00	0.00	-3721.72	186.85	1459.91	-3657.24	272.25	1460.13	-3530.33	551.61	1428.17	-3992.25	423.01	1478.44	-42.11	1190.79	73.52	549.87	1131.33	76.87	17.33
2.32000	-3523.50	194.41	23.68	-3586.03	208.34	27.68	-3584.67	403.02	14.45	-3608.03	382.53	51.76	-3407.05	5.84	18.91	-3560.01	-32.35	24.29	-1719.00	35.06	26.20	-4087.38	529.59	105.52	-3508.21	90.71	1096.08	0.00	0.00	0.00	-3721.72	186.85	1459.91	-3645.10	274.06	1458.88	-3529.35	553.43	1427.86	-4000.13	423.60	1478.90	-39.65	1187.76	74.96	548.48	1131.59	76.65	17.83
2.33000	-3523.50	194.41	23.68	-3586.03	208.34	27.68	-3570.24	403.29	15.62	-3608.82	381.88	49.16	-3407.05	5.84	18.91	-3560.01	-32.35	24.29	-1719.00	35.06	26.20	-4092.40	530.26	105.77	-3508.21	90.71	1096.08	0.00	0.00	0.00	-3721.72	186.85	1459.91	-3656.57	273.63	1458.39	-3528.36	555.23	1427.55	-4007.88	424.18	1479.35	-40.18	1189.83	74.42	550.22	1131.16	76.90	20.66
2.34000	-3523.50	194.41	23.68	-3586.03	208.34	27.68	-3599.95	403.39	10.19	-3599.79	382.41	50.24	-3407.05	5.84	18.91	-3560.01	-32.35	24.29	-1719.00	35.06	26.20	-4097.43	530.92	106.01	-3508.21	90.71	1096.08	0.00	0.00	0.00	-3721.72	186.85	1459.91	-3630.19	273.92	1456.50	-3527.37	557.01	1427.23	-4015.50	424.75	1479.79	-40.83	1190.35	74.10	548.90	1131.62	76.44	19.35
2.35000	-3523.50	194.41	23.68	-3586.03	208.34	27.68	-3607.59	403.43	9.89	-3590.16	380.86	51.33	-3407.05	5.84	18.91	-3560.01	-32.35	24.29	-1719.00	35.06	26.20	-4102.47	531.57	106.25	-3508.21	90.71	1096.08	0.00	0.00	0.00	-3721.72	186.85	1459.91	-3638.34	275.11	1456.12	-3526.37	558.77	1426.91	-4022.98	425.30	1480.22	-37.41	1189.35	74.89	548.54	1132.70	76.02	20.28
2.36000	-3523.50	194.41	23.68	-3586.03	208.34	27.68	-3617.07	403.18	7.27	-3609.06	381.46	47.69	-3407.05	5.84	18.91	-3560.01	-32.35	24.29	-1719.00	35.06	26.20	-4107.50	532.22	106.49	-3508.21	90.71	1096.08	0.00	0.00	0.00	-3721.72	186.85	1459.91	-3641.01	276.91	1455.40	-3525.36	560.50	1426.60	-4030.33	425.85	1480.64	-38.88	1190.43	74.10	546.95	1132.22	75.88	16.86
2.37000	-3523.50	194.41	23.68	-3586.03	208.34	27.68	-3624.34	403.49	6.18	-3598.57	380.18	48.85	-3407.05	5.84	18.91	-3560.01	-32.35	24.29	-1719.00	35.06	26.20	-4112.53	532.87	106.72	-3508.21	90.71	1096.08	0.00	0.00	0.00	-3721.72	186.85	1459.91	-3627.23	277.89	1453.94	-3524.35	562.22	1426.28	-4037.55	426.38	1481.06	-38.32	1188.69	74.94	549.67	1131.73	76.49	19.50
2.38000	-3523.50	194.41	23.68	-3586.03	208.34	27.68	-3578.87	401.10	13.21	-3565.33	376.93	54.19	-3407.05	5.84	18.91	-3560.01	-32.35	24.29	-1719.00	35.06	26.20	-4117.57	533.51	106.95	-3508.21	90.71	1096.08	0.00	0.00	0.00	-3721.72	186.85	1459.91	-3615.03	278.82	1453.06	-3523.32	563.92	1425.95	-4044.64	426.90	1481.47	-41.18	1191.46	73.58	549.26	1131.95	76.46	18.61
2.39000	-3523.50	194.41	23.68	-3586.03	208.34	27.68	-3593.68	403.12	10.21	-3601.35	379.85	48.39	-3407.05	5.84	18.91	-3560.01	-32.35	24.29	-1719.00	35.06	26.20	-4122.60	534.15	107.18	-3508.21	90.71	1096.08	0.00	0.00	0.00	-3721.72	186.85	1459.91	-3624.77	279.72	1452.07	-3522.29	565.60	1425.63	-4051.60	427.42	1481.87	-39.57	1190.42	74.30	547.41	1133.38	75.69	20.32
2.40000	-3523.50	194.41	23.68	-3586.03	208.34	27.68	-3559.58	401.54	17.04	-3606.87	379.20	48.07	-3407.05	5.84	18.91	-3560.01	-32.35	24.29	-1719.00	35.06	26.20	-4127.63	534.78	107.41	-3508.21	90.71	1096.08	0.00	0.00	0.00	-3721.72	186.85	1459.91	-3618.03	279.35	1450.42	-3521.25	567.25	1425.30	-4058.43	427.92	1482.26	-40.39	1190.27	74.27	547.75	1131.96	76.22	18.54
2.41000	-3523.50	194.41	23.68	-3586.03	208.34	27.68	-3636.59	401.97	4.72	-3608.84	378.43	45.55	-3407.05	5.84	18.91	-3560.01	-32.35	24.29	-1719.00	35.06	26.20	-4132.66	535.40	107.63	-3508.21	90.71	1096.08	0.00	0.00	0.00	-3721.72	186.85	1459.91	-3592.86	279.97	1449.05	-3520.21	568.89	1424.97	-4065.12	428.41	1482.65	-41.03	1190.24	73.87	548.51	1131.77	76.38	15.76
2.42000	-3523.50	194.41	23.68	-3586.03	208.34	27.68	-3622.55	401.84	4.04	-3591.88	378.50	48.65	-3407.05	5.84	18.91	-3560.01	-32.35	24.29	-1719.00	35.06	26.20	-4137.69	536.02	107.85	-3508.21	90.71	1096.08	0.00	0.00	0.00	-3721.72	186.85	1459.91	-3609.88	282.04	1449.07	-3519.15	570.50	1424.64	-4071.69	428.89	1483.02	-40.76	1188.67	74.53	549.48	1131.05	76.86	17.52
2.43000	-3523.50	194.41	23.68	-3586.03	208.34	27.68	-3666.67	404.14	-1.37	-3604.51	379.61	44.72	-3407.05	5.84	18.91	-3560.01	-32.35	24.29	-1719.00	35.06	26.20	-4142.71	536.64	108.07	-3508.21	90.71	1096.08	0.00	0.00	0.00	-3721.69	186.85	1459.91	-3596.21	282.27	1447.46	-3518.09	572.10	1424.31	-4078.13	429.36	1483.39	-39.29	1189.61	74.35	548.73	1131.89	76.42	19.95
2.44000	-3523.50	194.41	23.68	-3586.03	208.34	27.68	-3626.83	404.29	3.85	-3621.57	378.75	42.77	-3407.05	5.84	18.91	-3560.01	-32.35	24.29	-1719.00	35.06	26.20	-4147.73	537.25	108.28	-3508.21	90.71	1096.08	0.00	0.00	0.00	-3695.87	188.27	1458.69	-3598.76	282.90	1446.39	-3517.02	573.68	1423.98	-4084.44	429.82	1483.75	-36.48	1188.70	75.13	548.52	1131.27	76.54	19.76
2.45000	-3523.50	194.41	23.68	-3586.03	208.34	27.68	-3609.18	403.12	7.63	-3602.31	379.17	45.12	-3407.05	5.84	18.91	-3560.01	-32.35	24.29	-1719.00	35.06	26.20	-4152.74	537.86	108.49	-3508.21	90.71	1096.08	0.00	0.00	0.00	-3681.93	188.15	1454.73	-3595.02	283.02	1445.53	-3515.94	575.23	1423.64	-4090.62	430.27	1484.11	-38.28	1189.61	74.72	549.33	1131.58	76.52	19.66
2.46000	-3523.50	194.41	23.68	-3586.03	208.34	27.68	-3629.73	406.21	4.11	-3596.09	380.39	46.32	-3407.05	5.84	18.91	-3560.01	-32.35	24.29	-1719.00	35.06	26.20	-4157.75	538.46	108.70	-3508.21	90.71	1096.08	0.00	0.00	0.00	-3687.48	187.50	1455.57	-3577.83	283.46	1444.46	-3514.85	576.77	1423.31	-4096.67	430.70	1484.46	-37.16	1189.34	75.06	549.48	1132.36	76.34	18.95
2.47000	-3523.50	194.41	23.68	-3586.03	208.34	27.68	-3630.69	404.67	2.79	-3595.39	379.73	45.04	-3407.05	5.84	18.91	-3560.01	-32.35	24.29	-1719.00	35.06	26.20	-4162.75	539.05	108.90	-3508.21	90.71	1096.08	0.00	0.00	0.00	-3648.56	184.40	1452.19	-3594.20	284.83	1443.90	-3513.75	578.28	1422.97	-4102.60	431.13	1484.80	-38.06	1188.72	74.91	547.53	1132.49	75.86	21.18
2.48000	-3523.50	194.41	23.68	-3586.03	208.34	27.68	-3609.04	404.19	5.15	-3611.58	380.18	42.81	-3407.05	5.84	18.91	-3560.01	-32.35	24.29	-1719.00	35.06	26.20	-4167.74	539.64	109.10	-3508.21	90.71	1096.08	0.00	0.00	0.00	-3660.44	184.86	1453.19	-3594.30	284.41	1443.09	-3512.65	579.77	1422.63	-4108.40	431.55	1485.13	-40.11	1190.04	73.95	548.12	1132.58	75.97	21.83
2.49000	-3523.50	194.41	23.68	-3586.03	208.34	27.68	-3570.47	402.86	12.08	-3601.70	378.89	43.86	-3407.05	5.84	18.91	-3560.01	-32.35	24.29	-1719.00	35.06	26.20	-4172.73	540.22	109.30	-3508.21	90.71	1096.08	0.00	0.00	0.00	-3654.06	185.49	1450.39	-3577.74	285.32	1441.67	-3511.53	581.25	1422.29	-4114.07	431.95	1485.45	-40.14	1190.10	74.05	547.62	1132.50	75.74	16.96
2.50000	-3523.50	194.41	23.68	-3586.03	208.34	27.68	-3613.47	402.99	4.52	-3634.63	380.50	38.76	-3407.05	5.84	18.91	-3560.01	-32.35	24.29	-1719.00	35.06	26.20	-4177.71	540.80	109.50	-3508.21	90.71	1096.08	0.00	0.00	0.00	-3654.93	187.05	1449.30	-3577.00	286.14	1440.90	-3510.41	582.70	1421.95	-4119.62	432.35	1485.77	-41.75	1191.22	73.53	547.56	1131.97	76.17	19.21
2.51000	-3523.50	194.41	23.68	-3586.03	208.34	27.68	-3586.73	401.24	7.90	-3623.87	380.60	39.99	-3407.05	5.84	18.91	-3560.01	-32.35	24.29	-1719.00	35.06	26.20	-4182.68	541.37	109.69	-3508.21	90.71	1096.08	0.00	0.00	0.00	-3619.94	185.57	1446.44	-3579.85	285.12	1439.46	-3509.27	584.14	1421.60	-4125.04	432.73	1486.08	-38.93	1188.78	74.77	548.05	1131.52	76.51	18.57
2.52000	-3523.50	194.41	23.68	-3586.03	208.34	27.68	-3610.15	405.37	5.19	-3628.05	380.01	37.63	-3407.05	5.84	18.91	-3560.01	-32.35	24.29	-1719.00	35.06	26.20	-4187.63	541.94	109.88	-3508.21	90.71	1096.08	0.00	0.00	0.00	-3633.76	186.76	1446.80	-3594.09	285.93	1439.02	-3508.13	585.55	1421.26	-4130.34	433.10	1486.39	-37.78	1189.73	74.76	549.57	1131.20	76.79	17.33
2.53000	-3523.50	194.41	23.68	-3586.03	208.34	27.68	-3624.14	402.26	2.75	-3585.26	380.04	44.34	-3407.05	5.84	18.91	-3560.01	-32.35	24.29	-1719.00	35.06	26.20	-4192.58	542.50	110.07	-3508.21	90.71	1096.08	0.00	0.00	0.00	-3629.51	186.10	1445.47	-3563.61	286.47	1437.23	-3506.98	586.94	1420.91	-4135.51	433.47	1486.68	-36.70	1188.23	75.18	548.54	1131.73	76.20	18.96
2.54000	-3523.50	194.41	23.68	-3586.03	208.34	27.68	-3592.86	404.14	7.01	-3612.84	380.66	39.49	-3407.05	5.84	18.91	-3560.01	-32.35	24.29	-1719.00	35.06	26.20	-4197.52	543.05	110.26	-3508.21	90.71	1096.08	0.00	0.00	0.00	-3622.68	184.98	1443.33	-3549.29	286.21	1435.66	-3505.82	588.32	1420.56	-4140.55	433.82	1486.97	-36.83	1187.97	75.38	548.61	1131.86	76.30	19.55
2.55000	-3523.50	194.41	23.68	-3586.03	208.34	27.68	-3619.22	403.60	3.64	-3577.87	380.03	45.75	-3407.05	5.84	18.91	-3560.01	-32.35	24.29	-1719.00	35.06	26.20	-4202.44	543.60	110.44	-3508.21	90.71	1096.08	0.00	0.00	0.00	-3614.11	186.15	1440.81	-3551.48	287.34	1434.71	-3504.64	589.67	1420.21	-4145.48	434.16	1487.25	-39.05	1189.65	74.77	548.46	1131.57	76.32	18.21
2.56000	-3523.50	194.41	23.68	-3586.03	208.34	27.68	-3631.38	403.46	1.56	-3627.74	382.04	38.13	-3407.05	5.84	18.91	-3560.01	-32.35	24.29	-1719.00	35.06	26.20	-4207.35	544.14	110.62	-3508.21	90.71	1096.08	0.00	0.00	0.00	-3626.23	184.43	1441.89	-3538.80	287.79	1433.64	-3503.46	591.01	1419.86	-4150.28	434.50	1487.53	-39.28	1189.12	74.60	547.85	1132.14	76.16	18.54
2.57000	-3523.50	194.41	23.68	-3586.03	208.34	27.68	-3586.19	404.98	7.87	-3625.04	381.93	38.50	-3407.05	5.84	18.91	-3560.01	-32.35	24.29	-1719.00	35.06	26.20	-4212.25	544.68	110.79	-3508.21	90.71	1096.08	0.00	0.00	0.00	-3577.35	184.87	1438.90	-3537.58	287.47	1432.40	-3502.27	592.32	1419.51	-4154.96	434.82	1487.80	-40.87	1189.42	74.06	547.42	1131.49	76.21	17.43
2.58000	-3523.50	194.41	23.68	-3586.03	208.34	27.68	-3587.58	402.98	6.11	-3615.95	380.66	38.59	-3407.05	5.84	18.91	-3560.01	-32.35	24.29	-1719.00	35.06	26.20	-4217.14	545.21	110.97	-3508.21	90.71	1096.08	0.00	0.00	0.00	-3561.67	182.73	1438.24	-3549.62	287.82	1431.18	-3501.07	593.61	1419.15	-4159.51	435.13	1488.06	-41.86	1189.30	74.09	548.18	1131.59	76.23	19.25
2.59000	-3523.50	194.41	23.68	-3586.03	208.34	27.68	-3578.46	403.72	8.63	-3612.25	380.40	38.24	-3407.05	5.84	18.91	-3560.01	-32.35	24.29	-1719.00	35.06	26.20	-4222.01	545.73	111.14	-3508.21	90.71	1096.08	0.00	0.00	0.00	-3574.94	184.53	1436.47	-3556.44	288.51	1430.49	-3499.85	594.89	1418.80	-4163.95	435.43	1488.31	-40.14	1190.01	74.16	548.68	1132.28	76.25	22.07
2.60000	-3523.50	194.41	23.68	-3586.03	208.34	27.68	-3592.22	404.93	5.86	-3608.54	379.96	40.43	-3407.05	5.84	18.91	-3560.01	-32.35	24.29	-1719.00	35.06	26.20	-4226.86	546.25	111.31	-3508.21	90.71	1096.08	0.00	0.00	0.00	-3584.34	183.77	1436.41	-3536.73	288.01	1428.86	-3498.63	596.14	1418.44	-4168.26	435.72	1488.56	-38.33	1190.96	74.36	549.38	1131.57	76.55	20.97
2.61000	-3523.50	194.41	23.68	-3586.03	208.34	27.68	-3617.25	405.74	3.52	-3601.35	379.30	39.34	-3407.05	5.84	18.91	-3560.01	-32.35	24.29	-1719.00	35.06	26.20	-4231.70	546.76	111.47	-3508.21	90.71	1096.08	0.00	0.00	0.00	-3592.76	184.02	1434.96	-3523.47	287.26	1428.30	-3497.40	597.37	1418.09	-4172.45	436.01	1488.80	-38.64	1191.09	74.22	549.16	1131.69	76.40	19.77
2.62000	-3523.50	194.41	23.68	-3586.03	208.34	27.68	-3600.51	405.06	4.41	-3582.50	378.49	42.53	-3407.05	5.84	18.91	-3560.01	-32.35	24.29	-1719.00	35.06	26.20	-4236.52	547.26	111.63	-3508.21	90.71	1096.08	0.00	0.00	0.00	-3583.05	184.37	1433.49	-3516.09	286.75	1426.94	-3496.15	598.59	1417.73	-4176.52	436.28	1489.03	-41.70	1191.45	73.61	549.11	1131.64	76.46	20.52
2.63000	-3523.50	194.41	23.68	-3586.03	208.34	27.68	-3626.24	406.87	2.33	-3605.01	378.57	40.18	-3407.05	5.84	18.91	-3560.01	-32.35	24.29	-1719.00	35.06	26.20	-4241.32	547.76	111.79	-3508.21	90.71	1096.08	0.00	0.00	0.00	-3582.87	182.26	1431.84	-3514.95	286.96	1426.27	-3494.89	599.78	1417.37	-4180.47	436.54	1489.26	-39.04	1189.83	74.72	550.16	1130.75	77.20	19.72
2.64000	-3523.50	194.41	23.68	-3586.03	208.34	27.68	-3573.49	402.29	8.54	-3616.27	379.05	36.29	-3407.05	5.84	18.91	-3560.01	-32.35	24.29	-1719.00	35.06	26.20	-4246.11	548.25	111.95	-3508.21	90.71	1096.08	0.00	0.00	0.00	-3579.45	182.61	1431.21	-3516.92	288.01	1425.76	-3493.63	600.96	1417.01	-4184.30	436.79	1489.48	-41.19	1190.33	74.02	547.69	1132.63	75.97	20.07
2.65000	-3523.50	194.41	23.68	-3586.03	208.34	27.68	-3595.73	403.44	5.05	-3591.15	380.34	40.40	-3407.05	5.84	18.91	-3560.01	-32.35	24.29	-1719.00	35.06	26.20	-4250.87	548.73	112.10	-3508.21	90.71	1096.08	0.00	0.00	0.00	-3546.95	182.48	1429.63	-3509.53	286.45	1425.17	-3492.35	602.11	1416.65	-4188.02	437.03	1489.69	-40.09	1191.65	73.77	547.81	1131.83	76.26	21.99
2.66000	-3523.50	194.41	23.68	-3586.03	208.34	27.68	-3614.17	402.60	2.89	-3583.44	379.60	41.54	-3407.05	5.84	18.91	-3560.01	-32.35	24.29	-1719.00	35.06	26.20	-4255.62	549.21	112.26	-3508.21	90.71	1096.08	0.00	0.00	0.00	-3533.65	181.36	1428.26	-3514.86	285.75	1423.49	-3491.06	603.25	1416.29	-4191.61	437.26	1489.90	-40.28	1190.83	73.89	549.36	1130.75	76.85	18.09
2.67000	-3523.50	194.41	23.68	-3586.03	208.34	27.68	-3619.07	403.92	1.81	-3626.65	380.26	35.36	-3407.05	5.84	18.91	-3560.01	-32.35	24.29	-1719.00	35.06	26.20	-4260.34	549.68	112.40	-3508.21	90.71	1096.08	0.00	0.00	0.00	-3547.11	179.76	1427.49	-3516.61	285.59	1422.85	-3489.76	604.36	1415.93	-4195.09	437.48	1490.10	-38.91	1189.64	74.47	548.39	1132.02	76.14	17.62
2.68000	-3523.50	194.41	23.68	-3586.03	208.34	27.68	-3589.57	402.63	5.96	-3608.61	381.54	38.15	-3407.05	5.84	18.91	-3560.01	-32.35	24.29	-1719.00	35.06	26.20	-4265.05	550.14	112.55	-3508.21	90.71	1096.08	0.00	0.00	0.00	-3554.15	179.66	1426.32	-3514.38	287.14	1421.50	-3488.45	605.46	1415.56	-4198.45	437.69	1490.29	-38.89	1190.31	74.09	547.19	1132.23	75.98	19.70
2.69000	-3523.50	194.41	23.68	-3586.03	208.34	27.68	-3565.87	404.44	9.60	-3592.47	380.97	39.77	-3407.05	5.84	18.91	-3560.01	-32.35	24.29	-1719.00	35.06	26.20	-4269.73	550.60	112.69	-3508.21	90.71	1096.08	0.00	0.00	0.00	-3554.65	178.36	1426.02	-3501.84	284.34	1421.39	-3487.12	606.53	1415.20	-4201.69	437.89	1490.48	-39.08	1189.52	74.65	547.39	1131.87	75.94	18.96
2.70000	-3523.50	194.41	23.68	-3586.03	208.34	27.68	-3629.27	405.03	0.08	-3610.17	380.26	35.82	-3407.05	5.84	18.91	-3560.01	-32.35	24.29	-1719.00	35.06	26.20	-4274.39	551.04	112.84	-3508.21	90.71	1096.08	0.00	0.00	0.00	-3554.75	179.61	1426.33	-3498.48	284.48	1419.96	-3485.79	607.59	1414.84	-4204.81	438.08	1490.66	-38.35	1189.39	74.87	549.20	1130.71	76.75	18.62
2.71000	-3523.50	194.41	23.68	-3586.03	208.34	27.68	-3614.59	404.64	2.56	-3583.88	379.75	40.55	-3407.05	5.84	18.91	-3560.01	-32.35	24.29	-1719.00	35.06	26.20	-4279.03	551.48	112.97	-3508.21	90.71	1096.08	0.00	0.00	0.00	-3550.73	178.71	1424.73	-3491.32	282.98	1419.40	-3484.44	608.62	1414.47	-4207.82	438.26	1490.83	-40.25	1188.43	74.58	549.86	1131.24	76.86	18.68
2.72000	-3523.50	194.41	23.68	-3586.03	208.34	27.68	-3600.25	402.42	5.60	-3567.34	379.46	42.39	-3407.05	5.84	18.91	-3560.01	-32.35	24.29	-1719.00	35.06	26.20	-4283.64	551.92	113.11	-3508.21	90.71	1096.08	0.00	0.00	0.00	-3533.84	177.29	1422.72	-3504.24	282.23	1417.55	-3483.08	609.64	1414.10	-4210.71	438.43	1491.00	-40.36	1188.28	74.82	549.60	1132.04	76.49	19.34
2.73000	-3523.50	194.41	23.68	-3586.03	208.34	27.68	-3620.62	405.49	3.03	-3610.84	381.22	36.92	-3407.05	5.84	18.91	-3560.01	-32.35	24.29	-1719.00	35.06	26.20	-4288.23	552.34	113.24	-3508.21	90.71	1096.08	0.00	0.00	0.00	-3544.11	173.88	1422.23	-3488.95	281.13	1417.44	-3481.70	610.63	1413.74	-4213.49	438.60	1491.16	-37.19	1188.47	75.23	547.27	1131.95	75.94	13.12
2.74000	-3523.50	194.41	23.68	-3586.03	208.34	27.68	-3617.02	406.08	3.49	-3574.07	379.16	41.93	-3407.05	5.84	18.91	-3560.01	-32.35	24.29	-1719.00	35.06	26.20	-4292.79	552.76	113.37	-3508.21	90.71	1096.08	0.00	0.00	0.00	-3518.78	174.73	1419.59	-3486.85	280.49	1416.72	-3480.32	611.61	1413.37	-4216.15	438.75	1491.32	-35.97	1188.50	75.25	547.72	1131.27	76.14	14.84
2.75000	-3523.50	194.41	23.68	-3586.03	208.34	27.68	-3587.76	402.98	6.86	-3571.39	379.74	42.24	-3407.05	5.84	18.91	-3560.01	-32.35	24.29	-1719.00	35.06	26.20	-4297.33	553.17	113.50	-3508.21	90.71	1096.08	0.00	0.00	0.00	-3514.86	174.12	1419.64	-3480.41	279.49	1415.30	-3478.92	612.57	1413.00	-4218.70	438.89	1491.47	-37.26	1189.19	75.07	548.63	1132.17	76.14	18.53
2.76000	-3523.50	194.41	23.68	-3586.03	208.34	27.68	-3587.55	405.22	6.05	-3588.45	380.40	39.01	-3407.05	5.84	18.91	-3560.01	-32.35	24.29	-1719.00	35.06	26.20	-4301.84	553.57	113.63	-3508.21	90.71	1096.08	0.00	0.00	0.00	-3515.79	173.04	1419.64	-3469.47	277.78	1414.91	-3477.51	613.51	1412.63	-4221.13	439.02	1491.61	-37.23	1190.22	74.71	549.75	1132.06	76.49	20.98
2.77000	-3523.50	194.41	23.68	-3586.03	208.34	27.68	-3626.93	404.61	-0.91	-3629.89	382.20	34.83	-3407.05	5.84	18.91	-3560.01	-32.35	24.29	-1719.00	35.06	26.20	-4306.32	553.97	113.75	-3508.21	90.71	1096.08	0.00	0.00	0.00	-3512.27	170.51	1418.23	-3486.04	277.52	1414.33	-3476.09	614.42	1412.26	-4223.45	439.14	1491.75	-37.74	1190.12	74.78	548.77	1131.80	76.37	17.59
2.78000	-3523.50	194.41	23.68	-3586.03	208.34	27.68	-3640.23	406.53	-1.61	-3600.44	380.74	38.37	-3407.05	5.84	18.91	-3560.01	-32.35	24.29	-1719.00	35.06	26.20	-4310.78	554.36	113.87	-3508.21	90.71	1096.08	0.00	0.00	0.00	-3540.89	168.25	1418.52	-3468.49	276.08	1412.84	-3474.65	615.32	1411.89	-4225.66	439.25	1491.88	-37.72	1190.60	74.69	547.07	1132.04	75.91	20.08
2.79000	-3523.50	194.41	23.68	-3586.03	208.34	27.68	-3604.99	406.31	3.72	-3561.71	378.52	43.26	-3407.05	5.84	18.91	-3560.01	-32.35	24.29	-1719.00	35.06	26.20	-4315.20	554.73	113.99	-3508.21	90.71	1096.08	0.00	0.00	0.00	-3517.16	168.00	1416.45	-3483.57	274.87	1412.90	-3473.20	616.20	1411.52	-4227.75	439.36	1492.00	-38.28	1189.14	74.74	549.11	1130.80	77.02	21.16
2.80000	-3523.50	194.41	23.68	-3586.03	208.34	27.68	-3589.66	404.07	7.12	-3588.16	380.29	40.29	-3407.05	5.84	18.91	-3560.01	-32.35	24.29	-1719.00	35.06	26.20	-4319.60	555.11	114.10	-3508.21	90.71	1096.08	0.00	0.00	0.00	-3513.64	166.23	1414.98	-3471.32	272.87	1411.59	-3471.74	617.06	1411.15	-4229.73	439.45	1492.12	-39.22	1189.78	74.27	548.22	1131.32	76.40	18.61
2.81000	-3523.50	194.41	23.68	-3586.03	208.34	27.68	-3574.66	403.66	8.72	-3573.36	381.14	41.81	-3407.05	5.84	18.91	-3560.01	-32.35	24.29	-1719.00	35.06	26.20	-4323.96	555.47	114.21	-3508.21	90.71	1096.08	0.00	0.00	0.00	-3488.41	165.39	1414.43	-3454.76	271.26	1409.96	-3470.26	617.90	1410.78	-4231.60	439.53	1492.24	-37.97	1189.82	74.51	549.31	1131.82	76.52	17.50
2.82000	-3523.50	194.41	23.68	-3586.03	208.34	27.68	-3639.97	408.90	-0.36	-3589.55	380.25	40.12	-3407.05	5.84	18.91	-3560.01	-32.35	24.29	-1719.00	35.06	26.20	-4328.30	555.82	114.32	-3508.21	90.71	1096.08	0.00	0.00	0.00	-3506.97	163.11	1414.03	-3455.52	270.07	1410.02	-3468.77	618.72	1410.41	-4233.36	439.61	1492.34	-39.90	1190.97	73.91	548.67	1131.83	76.40	20.02
2.83000	-3523.50	194.41	23.68	-3586.03	208.34	27.68	-3602.15	402.21	4.60	-3597.81	381.71	38.51	-3407.05	5.84	18.91	-3560.01	-32.35	24.29	-1719.00	35.06	26.20	-4332.60	556.17	114.43	-3508.21	90.71	1096.08	0.00	0.00	0.00	-3504.17	161.48	1413.11	-3443.41	267.29	1409.01	-3467.27	619.52	1410.04	-4235.01	439.67	1492.44	-44.45	1190.87	73.22	547.82	1131.83	76.05	19.40
2.84000	-3523.50	194.41	23.68	-3586.03	208.34	27.68	-3611.75	403.82	3.21	-3603.05	381.21	37.35	-3407.05	5.84	18.91	-3560.01	-32.35	24.29	-1719.00	35.06	26.20	-4336.87	556.51	114.54	-3508.21	90.71	1096.08	0.00	0.00	0.00	-3500.99	159.82	1412.17	-3437.02	265.50	1407.50	-3465.75	620.30	1409.67	-4236.55	439.73	1492.54	-40.84	1190.37	73.83	548.56	1132.17	76.31	16.16
2.85000	-3523.50	194.41	23.68	-3586.03	208.34	27.68	-3608.00	405.17	2.67	-3615.33	383.04	35.33	-3407.05	5.84	18.91	-3560.01	-32.35	24.29	-1719.00	35.06	26.20	-4341.11	556.84	114.64	-3508.21	90.71	1096.08	0.00	0.00	0.00	-3497.47	158.11	1411.24	-3449.69	264.71	1406.81	-3464.22	621.06	1409.30	-4237.98	439.77	1492.63	-38.95	1189.59	74.69	549.04	1131.62	76.48	18.31
2.86000	-3523.50	194.41	23.68	-3586.03	208.34	27.68	-3584.83	403.07	7.33	-3606.86	381.54	36.45	-3407.05	5.84	18.91	-3560.01	-32.35	24.29	-1719.00	35.06	26.20	-4345.32	557.16	114.74	-3508.21	90.71	1096.08	0.00	0.00	0.00	-3493.66	156.37	1410.33	-3444.64	262.48	1406.02	-3462.68	621.80	1408.92	-4239.30	439.81	1492.71	-40.33	1190.14	74.31	548.72	1131.69	76.42	22.02
2.87000	-3523.50	194.41	23.68	-3586.03	208.34	27.68	-3587.16	404.60	6.16	-3595.37	382.08	38.27	-3407.05	5.84	18.91	-3560.01	-32.35	24.29	-1719.00	35.06	26.20	-4349.49	557.47	114.84	-3508.21	90.71	1096.08	0.00	0.00	0.00	-3489.61	154.58	1409.44	-3434.86	260.98	1404.84	-3461.12	622.53	1408.55	-4240.51	439.83	1492.79	-40.60	1190.21	74.06	549.16	1130.62	76.87	20.86
2.88000	-3523.50	194.41	23.68	-3586.03	208.34	27.68	-3602.97	403.50	6.01	-3563.21	381.67	42.58	-3407.05	5.84	18.91	-3560.01	-32.35	24.29	-1719.00	35.06	26.20	-4353.62	557.77	114.93	-3508.21	90.71	1096.08	0.00	0.00	0.00	-3485.36	152.75	1408.58	-3426.72	259.22	1404.47	-3459.55	623.23	1408.18	-4241.61	439.85	1492.86	-38.75	1188.50	74.86	550.55	1130.41	77.28	17.27
2.89000	-3523.50	194.41	23.68	-3586.03	208.34	27.68	-3618.61	406.90	2.68	-3628.22	382.53	32.44	-3407.05	5.84	18.91	-3560.01	-32.35	24.29	-1719.00	35.06	26.20	-4357.72	558.07	115.03	-3508.21	90.71	1096.08	0.00	0.00	0.00	-3480.95	150.87	1407.78	-3433.32	256.81	1404.02	-3457.96	623.91	1407.81	-4242.60	439.86	1492.93	-39.53	1189.50	74.42	548.83	1131.49	76.45	17.23
2.90000	-3523.50	194.41	23.68	-3586.03	208.34	27.68	-3609.67	405.85	3.76	-3571.94	383.57	40.86	-3407.05	5.84	18.91	-3560.01	-32.35	24.29	-1719.00	35.06	26.20	-4361.78	558.36	115.12	-3508.21	90.71	1096.08	0.00	0.00	0.00	-3476.43	148.96	1407.03	-3425.83	254.94	1403.88	-3456.36	624.58	1407.44	-4243.49	439.86	1492.99	-37.49	1189.09	75.01	548.30	1132.14	76.26	15.47
2.91000	-3523.50	194.41	23.68	-3586.03	208.34	27.68	-3619.14	404.36	2.46	-3595.86	382.62	38.36	-3407.05	5.84	18.91	-3560.01	-32.35	24.29	-1719.00	35.06	26.20	-4365.81	558.63	115.20	-3508.21	90.71	1096.08	0.00	0.00	0.00	-3471.84	146.99	1406.34	-3439.82	252.90	1403.65	-3454.74	625.22	1407.06	-4244.27	439.84	1493.05	-37.97	1190.19	74.45	548.24	1132.38	76.06	19.62
2.92000	-3523.50	194.41	23.68	-3586.03	208.34	27.68	-3585.72	404.20	8.50	-3624.17	384.48	33.54	-3407.05	5.84	18.91	-3560.01	-32.35	24.29	-1719.00	35.06	26.20	-4369.79	558.90	115.29	-3508.21	90.71	1096.08	0.00	0.00	0.00	-3467.22	144.98	1405.74	-3442.91	251.30	1402.71	-3453.11	625.85	1406.69	-4244.94	439.82	1493.10	-36.00	1187.93	75.61	547.68	1131.28	76.25	19.15
2.93000	-3523.50	194.41	23.68	-3586.03	208.34	27.68	-3637.76	406.97	0.82	-3604.82	382.80	37.11	-3407.05	5.84	18.91	-3560.01	-32.35	24.29	-1719.00	35.06	26.20	-4373.74	559.16	115.37	-3508.21	90.71	1096.08	0.00	0.00	0.00	-3462.62	142.92	1405.22	-3440.27	249.18	1402.21	-3451.46	626.46	1406.32	-4245.50	439.79	1493.14	-40.15	1189.12	74.39	549.16	1131.03	76.78	17.16
2.94000	-3523.50	194.41	23.68	-3586.03	208.34	27.68	-3622.02	405.11	3.74	-3598.04	381.97	38.61	-3407.05	5.84	18.91	-3560.01	-32.35	24.29	-1719.00	35.06	26.20	-4377.65	559.41	115.45	-3508.21	90.71	1096.08	0.00	0.00	0.00	-3458.08	140.81	1404.81	-3444.82	247.25	1402.42	-3449.80	627.04	1405.95	-4245.96	439.76	1493.18	-41.33	1190.42	73.59	550.11	1131.25	76.88	19.27
2.95000	-3523.50	194.41	23.68	-3586.03	208.34	27.68	-3614.60	405.51	3.14	-3600.33	383.36	35.91	-3407.05	5.84	18.91	-3560.01	-32.35	24.29	-1719.00	35.06	26.20	-4381.52	559.65	115.53	-3508.21	90.71	1096.08	0.00	0.00	0.00	-3453.64	138.66	1404.50	-3434.75	244.63	1402.38	-3448.12	627.61	1405.57	-4246.32	439.71	1493.22	-39.67	1189.32	74.48	548.73	1132.13	76.29	18.94
2.96000	-3523.50	194.41	23.68	-3586.03	208.34	27.68	-3631.48	404.40	1.04	-3618.29	383.22	35.51	-3407.05	5.84	18.91	-3560.01	-32.35	24.29	-1719.00	35.06	26.20	-4385.35	559.88	115.61	-3508.21	90.71	1096.08	0.00	0.00	0.00	-3449.36	136.45	1404.31	-3436.66	241.53	1401.99	-3446.43	628.16	1405.20	-4246.57	439.65	1493.24	-42.46	1189.90	73.63	548.26	1132.79	75.82	17.65
2.97000	-3523.50	194.41	23.68	-3586.03	208.34	27.68	-3574.81	402.67	9.74	-3601.20	383.08	38.43	-3407.05	5.84	18.91	-3560.01	-32.35	24.29	-1719.00	35.06	26.20	-4389.13	560.11	115.68	-3508.21	90.71	1096.08	0.00	0.00	0.00	-3445.27	134.19	1404.25	-3430.76	238.79	1402.50	-3444.72	628.69	1404.83	-4246.72	439.58	1493.27	-39.29	1190.06	74.34	549.42	1132.57	76.16	19.70
2.98000	-3523.50	194.41	23.68	-3586.03	208.34	27.68	-3593.71	404.05	6.30	-3571.12	382.64	42.96	-3407.05	5.84	18.91	-3560.01	-32.35	24.29	-1719.00	35.06	26.20	-4392.88	560.32	115.75	-3508.21	90.71	1096.08	0.00	0.00	0.00	-3441.42	131.88	1404.34	-3414.19	236.63	1402.06	-3443.00	629.20	1404.46	-4246.76	439.51	1493.29	-40.27	1190.81	73.96	549.48	1131.59	76.66	16.48
2.99000	-3523.50	194.41	23.68	-3586.03	208.34	27.68	-3600.08	403.17	5.02	-3603.27	383.51	37.26	-3407.05	5.84	18.91	-3560.01	-32.35	24.29	-1719.00	35.06	26.20	-4396.58	560.52	115.82	-3508.21	90.71	1096.08	0.00	0.00	0.00	-3437.85	129.52	1404.57	-3424.69	234.77	1402.70	-3441.26	629.69	1404.09	-4246.70	439.42	1493.30	-40.12	1190.56	73.96	548.81	1131.41	76.71	14.91
3.00000	-3523.50	194.41	23.68	-3586.03	208.34	27.68	-3580.19	402.27	8.34	-3597.34	381.62	38.49	-3407.05	5.84	18.91	-3560.01	-32.35	24.29	-1719.00	35.06	26.20	-4400.24	560.72	115.89	-3508.21	90.71	1096.08	0.00	0.00	0.00	-3434.61	127.11	1404.97	-3433.19	233.44	1403.38	-3439.51	630.17	1403.72	-4246.53	439.33	1493.31	-40.13	1190.53	74.07	550.28	1132.63	76.29	19.61
3.01000	-3523.50	194.41	23.68	-3586.03	208.34	27.68	-3612.89	405.06	3.67	-3589.38	382.77	39.96	-3407.05	5.84	18.91	-3560.01	-32.35	24.29	-1719.00	35.06	26.20	-4403.85	560.90	115.95	-3508.21	90.71	1096.08	0.00	0.00	0.00	-3431.73	124.64	1405.54	-3421.63	230.93	1403.91	-3437.73	630.62	1403.35	-4246.27	439.23	1493.31	-40.15	1190.33	74.01	551.19	1132.24	76.84	15.42
3.02000	-3523.50	194.41	23.68	-3586.03	208.34	27.68	-3594.46	404.04	7.17	-3578.42	383.39	40.53	-3407.05	5.84	18.91	-3560.01	-32.35	24.29	-1719.00	35.06	26.20	-4407.42	561.07	116.01	-3508.21	90.71	1096.08	0.00	0.00	0.00	-3429.27	122.11	1406.29	-3432.51	228.20	1404.32	-3435.95	631.05	1402.98	-4245.90	439.11	1493.31	-39.75	1189.72	74.37	550.50	1132.37	76.51	18.38
3.03000	-3523.50	194.41	23.68	-3586.03	208.34	27.68	-3643.40	404.65	-0.55	-3625.97	383.17	34.04	-3407.05	5.84	18.91	-3560.01	-32.35	24.29	-1719.00	35.06	26.20	-4410.94	561.24	116.07	-3508.21	90.71	1096.08	0.00	0.00	0.00	-3427.27	119.53	1407.24	-3410.20	226.12	1405.72	-3434.14	631.47	1402.61	-4245.43	438.99	1493.30	-36.88	1189.94	74.76	550.01	1131.71	76.61	16.62
3.04000	-3523.50	194.41	23.68	-3586.03	208.34	27.68	-3591.70	401.92	7.42	-3611.33	382.50	37.33	-3407.05	5.84	18.91	-3560.01	-32.35	24.29	-1719.00	35.06	26.20	-4414.42	561.39	116.13	-3508.21	90.71	1096.08	0.00	0.00	0.00	-3425.76	116.89	1408.39	-3426.83	222.85	1407.92	-3432.32	631.86	1402.24	-4244.86	438.86	1493.29	-36.82	1190.07	74.67	547.39	1132.09	76.01	17.44
3.05000	-3523.50	194.41	23.68	-3586.03	208.34	27.68	-3554.83	402.37	11.79	-3609.80	382.31	38.21	-3407.05	5.84	18.91	-3560.01	-32.35	24.29	-1719.00	35.06	26.20	-4417.85	561.54	116.18	-3508.21	90.71	1096.08	0.00	0.00	0.00	-3424.81	114.19	1409.75	-3426.59	221.23	1409.24	-3430.49	632.24	1401.87	-4244.18	438.73	1493.27	-38.33	1190.36	74.47	548.23	1132.57	76.20	19.67
3.06000	-3523.50	194.41	23.68	-3586.03	208.34	27.68	-3613.97	404.72	2.14	-3594.25	382.29	40.81	-3407.05	5.84	18.91	-3560.01	-32.35	24.29	-1719.00	35.06	26.20	-4421.23	561.67	116.24	-3508.21	90.71	1096.08	0.00	0.00	0.00	-3424.44	111.43	1411.34	-3442.76	218.38	1410.05	-3428.63	632.60	1401.50	-4243.41	438.58	1493.25	-41.37	1189.75	74.07	550.54	1132.47	76.57	21.32
3.07000	-3523.50	194.41	23.68	-3586.03	208.34	27.68	-3628.40	404.87	1.60	-3604.72	381.79	38.14	-3407.05	5.84	18.91	-3560.01	-32.35	24.29	-1719.00	35.06	26.20	-4424.56	561.80	116.29	-3508.21	90.71	1096.08	0.00	0.00	0.00	-3424.70	108.61	1413.17	-3433.80	216.33	1412.29	-3426.76	632.94	1401.13	-4242.54	438.42	1493.22	-40.26	1190.06	74.10	548.24	1132.69	76.07	18.20
3.08000	-3523.50	194.41	23.68	-3586.03	208.34	27.68	-3594.48	402.41	5.53	-3601.68	381.04	40.98	-3407.05	5.84	18.91	-3560.01	-32.35	24.29	-1719.00	35.06	26.20	-4427.85	561.91	116.34	-3508.21	90.71	1096.08	0.00	0.00	0.00	-3425.65	105.73	1415.24	-3432.40	213.49	1413.93	-3424.87	633.26	1400.77	-4241.57	438.26	1493.19	-39.75	1189.78	74.28	549.11	1131.27	76.70	20.07
3.09000	-3523.50	194.41	23.68	-3586.03	208.34	27.68	-3591.59	403.88	6.51	-3588.80	380.80	42.11	-3407.05	5.84	18.91	-3560.01	-32.35	24.29	-1719.00	35.06	26.20	-4431.08	562.02	116.38	-3508.21	90.71	1096.08	0.00	0.00	0.00	-3427.31	102.79	1417.56	-3428.91	210.64	1416.90	-3422.97	633.56	1400.40	-4240.50	438.08	1493.16	-39.44	1190.58	74.25	549.62	1131.47	76.73	22.07
3.10000	-3523.50	194.41	23.68	-3586.03	208.34	27.68	-3572.95	402.38	10.43	-3603.15	381.24	40.56	-3407.05	5.84	18.91	-3560.01	-32.35	24.29	-1719.00	35.06	26.20	-4434.27	562.11	116.43	-3508.21	90.71	1096.08	0.00	0.00	0.00	-3429.74	99.78	1420.16	-3431.51	209.05	1419.88	-3421.05	633.84	1400.03	-4239.33	437.90	1493.12	-40.19	1190.65	74.18	549.40	1132.39	76.28	17.56
3.11000	-3523.50	194.41	23.68	-3586.03	208.34	27.68	-3591.68	401.71	7.24	-3612.35	382.10	39.49	-3407.05	5.84	18.91	-3560.01	-32.35	24.29	-1719.00	35.06	26.20	-4437.40	562.19	116.47	-3508.21	90.71	1096.08	0.00	0.00	0.00	-3432.98	96.72	1423.03	-3415.34	205.97	1422.08	-3419.11	634.10	1399.67	-4238.06	437.71	1493.07	-39.45	1189.73	74.64	549.70	1131.94	76.49	19.53
3.12000	-3523.50	194.41	23.68	-3586.03	208.34	27.68	-3604.02	402.24	5.05	-3602.52	379.81	39.42	-3407.05	5.84	18.91	-3560.01	-32.35	24.29	-1719.00	35.06	26.20	-4440.48	562.26	116.51	-3508.20	90.71	1096.08	0.00	0.00	0.00	-3445.64	93.64	1425.78	-3427.57	203.55	1424.88	-3417.15	634.35	1399.31	-4236.70	437.51	1493.02	-37.31	1189.39	74.83	549.75	1131.03	76.82	21.13
3.13000	-3523.50	194.41	23.68	-3586.03	208.34	27.68	-3593.71	401.20	8.48	-3588.62	379.71	44.10	-3407.05	5.84	18.91	-3560.01	-32.35	24.29	-1719.00	35.06	26.20	-4443.51	562.33	116.54	-3492.67	89.64	1097.36	0.00	0.00	0.00	-3458.84	91.36	1428.68	-3445.29	199.70	1428.99	-3415.18	634.57	1398.94	-4235.24	437.30	1492.97	-38.51	1188.46	74.88	549.40	1131.87	76.48	19.53
3.14000	-3523.50	194.41	23.68	-3586.03	208.34	27.68	-3575.80	398.04	11.66	-3601.03	378.86	41.33	-3407.05	5.84	18.91	-3560.01	-32.35	24.29	-1719.00	35.06	26.20	-4446.48	562.38	116.58	-3471.82	87.75	1097.17	0.00	0.00	0.00	-3436.68	87.50	1430.73	-3431.10	198.63	1431.57	-3413.19	634.78	1398.58	-4233.68	437.08	1492.91	-38.99	1188.71	74.63	549.16	1131.88	76.49	19.96
3.15000	-3523.50	194.41	23.68	-3586.03	208.34	27.68	-3597.12	400.78	10.64	-3626.72	377.21	39.00	-3407.05	5.84	18.91	-3560.01	-32.35	24.29	-1719.00	35.06	26.20	-4449.40	562.42	116.61	-3481.58	84.68	1097.09	0.00	0.00	0.00	-3433.42	84.84	1433.79	-3429.92	196.69	1434.62	-3411.18	634.97	1398.22	-4232.03	436.85	1492.85	-39.80	1190.40	74.35	549.62	1132.54	76.32	18.96
3.16000	-3523.50	194.41	23.68	-3586.03	208.34	27.68	-3630.32	399.60	5.91	-3596.02	375.57	45.55	-3407.05	5.84	18.91	-3560.01	-32.35	24.29	-1719.00	35.06	26.20	-4452.27	562.45	116.64	-3460.25	83.93	1096.37	0.00	0.00	0.00	-3444.24	82.87	1436.54	-3434.58	195.97	1435.60	-3409.15	635.13	1397.86	-4230.28	436.62	1492.78	-38.89	1190.52	74.30	548.16	1132.11	76.17	20.09
3.17000	-3523.50	194.41	23.68	-3586.03	208.34	27.68	-3630.08	397.46	7.73	-3577.50	372.96	51.95	-3407.05	5.84	18.91	-3560.01	-32.35	24.29	-1719.00	35.06	26.20	-4455.08	562.47	116.67	-3492.67	80.65	1096.80	0.00	0.00	0.00	-3467.22	79.36	1440.45	-3441.45	195.12	1436.14	-3407.10	635.28	1397.50	-4228.44	436.38	1492.71	-37.92	1189.73	74.63	548.38	1131.63	76.39	18.65
3.18000	-3523.50	194.41	23.68	-3586.03	208.34	27.68	-3598.78	394.68	16.26	-3602.23	371.50	50.36	-3407.05	5.84	18.91	-3560.01	-32.35	24.29	-1719.00	35.06	26.20	-4457.83	562.47	116.70	-3477.85	80.86	1095.87	0.00	0.00	0.00	-3459.23	77.46	1442.65	-3446.89	192.83	1437.87	-3405.04	635.42	1397.14	-4226.50	436.12	1492.63	-39.71	1189.34	74.59	548.79	1132.28	76.37	17.44
3.19000	-3523.50	194.41	23.68	-3586.03	208.34	27.68	-3648.36	395.66	10.24	-3580.25	370.54	57.13	-3407.05	5.84	18.91	-3560.01	-32.35	24.29	-1719.00	35.06	26.20	-4460.53	562.47	116.72	-3475.87	77.02	1095.28	0.00	0.00	0.00	-3458.90	74.63	1444.71	-3447.29	187.75	1442.44	-3402.95	635.53	1396.78	-4224.47	435.86	1492.55	-37.32	1188.19	75.31	549.06	1132.23	76.43	17.34
3.20000	-3523.50	194.41	23.68	-3586.03	208.34	27.68	-3597.25	391.49	22.16	-3608.21	368.35	56.31	-3407.05	5.84	18.91	-3560.01	-32.35	24.29	-1719.00	35.06	26.20	-4463.17	562.45	116.74	-3484.37	76.02	1094.48	0.00	0.00	0.00	-3462.55	71.15	1447.19	-3443.70	182.34	1447.39	-3400.85	635.62	1396.42	-4222.34	435.60	1492.46	-37.61	1188.97	74.96	548.66	1132.10	76.32	16.86
3.21000	-3523.50	194.41	23.68	-3586.03	208.34	27.68	-3601.77	387.15	24.89	-3588.85	365.07	63.33	-3407.05	5.84	18.91	-3560.01	-32.35	24.29	-1719.00	35.06	26.20	-4465.75	562.43	116.76	-3456.88	75.59	1095.28	0.00	0.00	0.00	-3445.72	69.31	1450.46	-3444.20	179.33	1450.54	-3398.73	635.70	1396.07	-4220.12	435.32	1492.37	-39.35	1190.34	74.54	547.56	1132.64	75.90	14.41
3.22000	-3523.50	194.41	23.68	-3586.03	208.34	27.68	-3634.99	386.16	24.86	-3618.01	361.02	64.48	-3407.05	5.84	18.91	-3560.01	-32.35	24.29	-1719.00	35.06	26.20	-4468.27	562.39	116.78	-3461.08	74.10	1094.70	0.00	0.00	0.00	-3439.66	66.50	1452.92	-3437.27	176.52	1452.45	-3396.59	635.75	1395.71	-4217.81	435.03	1492.28	-37.99	1190.14	74.52	550.69	1131.33	76.87	16.64
3.23000	-3523.50	194.41	23.68	-3586.03	208.34	27.68	-3618.90	382.65	31.13	-3625.28	359.05	67.79	-3407.05	5.84	18.91	-3560.01	-32.35	24.29	-1719.00	35.06	26.20	-4470.73	562.34	116.80	-3463.40	73.37	1093.95	0.00	0.00	0.00	-3443.47	62.96	1455.19	-3442.30	173.51	1454.62	-3394.43	635.79	1395.36	-4215.40	434.74	1492.18	-39.32	1189.49	74.55	550.11	1132.26	76.64	18.11
3.24000	-3523.50	194.41	23.68	-3586.03	208.34	27.68	-3583.85	378.12	40.58	-3588.89	349.73	77.15	-3407.05	5.84	18.91	-3560.01	-32.35	24.29	-1719.00	35.06	26.20	-4473.14	562.28	116.81	-3451.49	75.48	1095.74	0.00	0.00	0.00	-3446.56	61.70	1457.39	-3452.18	171.02	1457.44	-3392.25	635.81	1395.01	-4212.91	434.44	1492.08	-42.62	1189.64	74.08	549.85	1131.90	76.72	17.87
3.25000	-3523.50	194.41	23.68	-3586.03	208.34	27.68	-3601.14	373.26	44.02	-3586.95	345.40	82.50	-3407.05	5.84	18.91	-3560.01	-32.35	24.29	-1719.00	35.06	26.20	-4475.48	562.21	116.82	-3469.28	74.35	1096.04	0.00	0.00	0.00	-3446.98	58.12	1458.88	-3456.69	167.42	1458.82	-3390.06	635.81	1394.66	-4210.32	434.12	1491.98	-39.39	1189.73	74.51	548.51	1132.64	76.19	16.52
3.26000	-3523.50	194.41	23.68	-3586.03	208.34	27.68	-3598.60	369.67	48.94	-3623.69	342.62	83.80	-3407.05	5.84	18.91	-3560.01	-32.35	24.29	-1719.00	35.06	26.20	-4477.76	562.13	116.83	-3472.81	73.26	1094.97	0.00	0.00	0.00	-3459.16	54.31	1460.70	-3427.93	165.58	1460.02	-3387.84	635.79	1394.31	-4207.64	433.81	1491.87	-36.85	1188.87	74.77	548.36	1132.29	76.14	15.94
3.27000	-3523.50	194.41	23.68	-3586.03	208.34	27.68	-3596.19	366.14	53.85	-3615.64	338.55	87.59	-3407.05	5.84	18.91	-3560.01	-32.35	24.29	-1719.00	35.06	26.20	-4479.97	562.03	116.84	-3445.82	73.74	1096.30	0.00	0.00	0.00	-3445.43	52.97	1462.83	-3450.39	163.02	1462.59	-3385.61	635.75	1393.96	-4204.87	433.48	1491.75	-43.23	1190.11	73.37	549.25	1132.69	76.06	14.59
3.28000	-3523.50	194.41	23.68	-3586.03	208.34	27.68	-3593.91	362.68	58.75	-3648.76	333.37	85.99	-3407.05	5.84	18.91	-3560.01	-32.35	24.29	-1719.00	35.06	26.20	-4482.13	561.93	116.85	-3432.76	74.94	1096.99	0.00	0.00	0.00	-3458.08	50.20	1464.90	-3460.00	160.58	1463.46	-3383.35	635.70	1393.61	-4202.01	433.14	1491.64	-41.80	1189.22	74.04	549.30	1132.19	76.32	17.37
3.29000	-3523.50	194.41	23.68	-3586.03	208.34	27.68	-3591.76	359.28	63.65	-3657.72	328.65	89.38	-3407.05	5.84	18.91	-3560.01	-32.35	24.29	-1719.00	35.06	26.20	-4484.22	561.81	116.85	-3445.49	74.16	1097.70	0.00	0.00	0.00	-3456.96	49.18	1466.06	-3469.84	159.18	1466.02	-3381.07	635.62	1393.26	-4199.06	432.80	1491.51	-39.41	1188.62	74.67	548.26	1131.89	76.24	17.71
3.30000	-3523.50	194.41	23.68	-3585.94	208.34	27.70	-3589.72	355.94	68.55	-3666.62	324.02	92.78	-3407.05	5.84	18.91	-3560.01	-32.35	24.29	-1719.00	35.06	26.20	-4486.24	561.68	116.85	-3434.70	74.71	1097.42	0.00	0.00	0.00	-3457.26	47.20	1467.21	-3475.53	156.00	1467.97	-3378.78	635.53	1392.92	-4196.02	432.45	1491.39	-39.07	1188.27	74.96	549.22	1132.81	76.17	16.64
3.31000	-3523.47	194.41	23.68	-3490.31	209.24	43.52	-3587.81	352.67	73.43	-3675.47	319.46	96.18	-3407.05	5.84	18.91	-3560.01	-32.35	24.29	-1719.00	35.06	26.20	-4488.20	561.53	116.85	-3430.74	75.49	1098.61	0.00	0.00	0.00	-3428.76	45.55	1468.46	-3476.80	155.64	1470.22	-3376.46	635.42	1392.58	-4192.89	432.09	1491.26	-37.71	1188.50	74.95	548.97	1131.55	76.43	17.86
3.32000	-3496.25	196.46	26.79	-3528.86	207.70	37.46	-3586.01	349.46	78.31	-3684.25	314.99	99.58	-3407.05	5.84	18.91	-3560.01	-32.35	24.29	-1719.00	35.06	26.20	-4490.10	561.38	116.85	-3416.49	75.43	1098.64	0.00	0.00	0.00	-3445.98	43.60	1470.38	-3443.57	154.74	1469.52	-3374.13	635.29	1392.24	-4189.68	431.72	1491.13	-40.50	1190.22	74.24	548.52	1130.96	76.29	18.20
3.33000	-3497.45	197.11	26.11	-3506.26	204.90	41.73	-3584.34	346.31	83.19	-3692.98	310.59	102.98	-3407.05	5.84	18.91	-3560.01	-32.35	24.29	-1719.00	35.06	26.20	-4491.92	561.21	116.85	-3451.58	74.40	1099.20	0.00	0.00	0.00	-3451.24	40.62	1471.97	-3417.36	151.43	1469.98	-3371.77	635.14	1391.90	-4186.38	431.34	1490.99	-42.29	1190.67	73.77	548.60	1132.71	75.90	16.74
3.34000	-3519.31	197.88	23.08	-3557.63	200.89	32.41	-3582.78	343.22	88.05	-3701.64	306.28	106.39	-3407.05	5.84	18.91	-3560.01	-32.35	24.29	-1719.00	35.06	26.20	-4493.68	561.03	116.84	-3446.03	76.07	1099.31	0.00	0.00	0.00	-3453.13	40.91	1473.16	-3420.52	150.85	1472.55	-3369.39	634.97	1391.56	-4182.99	430.96	1490.85	-39.30	1189.48	74.50	549.18	1132.37	76.21	17.82
3.35000	-3496.57	196.94	24.41	-3525.81	199.42	38.33	-3581.33	340.19	92.91	-3710.25	302.05	109.81	-3407.05	5.84	18.91	-3560.01	-32.35	24.29	-1719.00	35.06	26.20	-4495.37	560.84	116.83	-3421.48	74.83	1100.54	0.00	0.00	0.00	-3428.33	40.48	1474.27	-3434.83	149.23	1472.37	-3367.00	634.79	1391.22	-4179.51	430.56	1490.71	-39.31	1190.05	74.41	546.73	1132.06	76.04	18.51
3.36000	-3515.61	195.67	19.92	-3517.70	196.95	39.25	-3580.00	337.22	97.77	-3718.79	297.90	113.22	-3407.05	5.84	18.91	-3560.01	-32.35	24.29	-1719.00	35.06	26.20	-4497.00	560.64	116.82	-3421.67	76.17	1100.30	0.00	0.00	0.00	-3423.98	39.03	1475.74	-3445.32	148.38	1474.08	-3364.58	634.58	1390.88	-4175.95	430.16	1490.56	-39.68	1190.59	74.15	548.42	1132.04	76.31	20.79
3.37000	-3515.93	196.24	18.50	-3504.96	195.00	39.71	-3578.77	334.31	102.61	-3727.27	293.83	116.64	-3407.05	5.84	18.91	-3560.01	-32.35	24.29	-1719.00	35.06	26.20	-4498.55	560.42	116.81	-3434.36	74.64	1102.33	0.00	0.00	0.00	-3421.42	37.57	1477.06	-3466.08	146.62	1475.83	-3362.14	634.36	1390.55	-4172.30	429.76	1490.41	-39.50	1188.94	74.59	549.43	1131.86	76.40	20.86
3.38000	-3507.72	194.69	19.20	-3498.41	192.55	39.93	-3577.66	331.47	107.45	-3735.68	289.83	120.06	-3407.05	5.84	18.91	-3560.01	-32.35	24.29	-1719.00	35.06	26.20	-4500.03	560.19	116.80	-3413.50	75.64	1102.87	0.00	0.00	0.00	-3420.39	36.12	1478.24	-3449.35	145.90	1476.28	-3359.68	634.12	1390.22	-4168.56	429.34	1490.26	-37.97	1188.44	75.07	550.35	1132.28	76.65	22.78
3.39000	-3479.40	194.29	21.32	-3499.87	192.50	39.11	-3576.65	328.68	112.27	-3744.04	285.91	123.48	-3407.05	5.84	18.91	-3560.01	-32.35	24.29	-1719.00	35.06	26.20	-4501.44	559.95	116.78	-3403.04	74.58	1103.09	0.00	0.00	0.00	-3420.63	34.72	1479.29	-3463.08	143.44	1476.90	-3357.20	633.86	1389.89	-4164.74	428.91	1490.10	-39.50	1188.36	75.02	548.74	1132.62	76.11	20.40
3.40000	-3451.06	192.54	25.74	-3451.22	186.50	41.25	-3575.75	325.94	117.09	-3752.32	282.07	126.90	-3407.05	5.84	18.91	-3560.01	-32.35	24.29	-1719.00	35.06	26.20	-4502.78	559.69	116.76	-3438.66	74.26	1103.96	0.00	0.00	0.00	-3421.90	33.37	1480.22	-3447.61	142.50	1477.50	-3354.70	633.58	1389.56	-4160.84	428.48	1489.94	-39.10	1189.03	74.51	548.04	1133.14	75.83	21.90
3.41000	-3415.60	190.94	28.56	-3492.16	187.27	33.60	-3574.96	323.27	121.90	-3760.55	278.31	130.32	-3407.05	5.84	18.91	-3560.01	-32.35	24.29	-1719.00	35.06	26.20	-4504.05	559.43	116.74	-3439.01	73.58	1103.32	0.00	0.00	0.00	-3423.95	32.10	1481.03	-3465.25	141.51	1479.67	-3352.17	633.29	1389.23	-4156.85	428.04	1489.78	-38.03	1189.26	74.93	549.86	1131.69	76.64	21.67
3.42000	-3432.14	189.18	28.67	-3481.83	184.66	34.57	-3574.26	320.65	126.70	-3768.70	274.62	133.75	-3407.05	5.84	18.91	-3560.01	-32.35	24.29	-1719.00	35.06	26.20	-4505.25	559.15	116.72	-3417.36	73.18	1104.32	0.00	0.00	0.00	-3426.52	30.92	1481.74	-3448.62	139.76	1479.18	-3349.63	632.97	1388.91	-4152.78	427.59	1489.61	-37.43	1189.48	74.95	549.01	1131.40	76.57	18.15
3.43000	-3399.64	187.68	30.12	-3436.87	181.82	37.88	-3573.67	318.09	131.49	-3776.79	271.01	137.17	-3407.05	5.84	18.91	-3560.01	-32.35	24.29	-1719.00	35.06	26.20	-4506.37	558.85	116.70	-3418.60	73.80	1104.26	0.00	0.00	0.00	-3429.37	29.86	1482.34	-3443.56	139.88	1479.32	-3347.06	632.64	1388.59	-4148.62	427.14	1489.44	-41.02	1190.27	74.09	550.29	1130.78	77.07	16.28
3.44000	-3401.82	186.93	26.64	-3455.72	180.22	34.86	-3573.17	315.59	136.27	-3784.82	267.47	140.60	-3407.05	5.84	18.91	-3560.01	-32.35	24.29	-1719.00	35.06	26.20	-4507.42	558.55	116.67	-3395.66	73.91	1104.51	0.00	0.00	0.00	-3432.24	28.93	1482.85	-3427.74	137.63	1479.13	-3344.47	632.29	1388.27	-4144.38	426.68	1489.27	-40.35	1189.30	74.46	548.17	1132.21	76.24	20.76
3.45000	-3384.41	184.72	26.22	-3484.68	177.55	29.23	-3572.77	313.15	141.04	-3792.77	264.01	144.02	-3407.05	5.84	18.91	-3560.01	-32.35	24.29	-1719.00	35.06	26.20	-4508.39	558.23	116.65	-3400.13	74.30	1104.41	0.00	0.00	0.00	-3434.88	28.15	1483.28	-3418.98	135.31	1479.97	-3341.86	631.92	1387.95	-4140.06	426.20	1489.09	-38.96	1190.63	74.41	549.01	1130.74	76.82	19.26
3.46000	-3358.23	184.70	29.51	-3483.46	175.28	27.67	-3572.47	310.76	145.80	-3800.66	260.62	147.45	-3407.05	5.84	18.91	-3560.01	-32.35	24.29	-1719.00	35.06	26.20	-4509.28	557.89	116.62	-3400.76	72.74	1104.37	0.00	0.00	0.00	-3437.04	27.55	1483.63	-3444.61	135.88	1480.00	-3339.23	631.53	1387.63	-4135.66	425.72	1488.91	-38.98	1189.43	74.76	549.17	1132.02	76.35	16.84
3.47000	-3358.23	182.32	28.94	-3480.59	173.32	26.45	-3572.26	308.42	150.55	-3808.48	257.31	150.87	-3407.05	5.84	18.91	-3560.01	-32.35	24.29	-1719.00	35.06	26.20	-4510.10	557.55	116.59	-3373.08	74.43	1104.12	0.00	0.00	0.00	-3438.47	27.14	1483.91	-3407.45	136.07	1480.86	-3336.57	631.13	1387.31	-4131.18	425.24	1488.73	-38.17	1188.56	74.80	547.88	1131.02	76.31	18.88
3.48000	-3338.73	180.76	31.11	-3476.20	171.67	25.53	-3572.15	306.14	155.29	-3816.22	254.07	154.29	-3407.05	5.84	18.91	-3560.01	-32.35	24.29	-1719.00	35.06	26.20	-4510.85	557.19	116.55	-3395.73	74.83	1104.77	0.00	0.00	0.00	-3438.92	26.95	1484.13	-3471.25	136.09	1482.31	-3333.89	630.70	1387.00	-4126.61	424.74	1488.54	-38.09	1188.20	75.17	547.52	1131.69	76.04	18.68
3.49000	-3314.15	180.08	35.08	-3470.39	170.29	24.90	-3572.12	303.91	160.01	-3823.90	250.90	157.71	-3407.05	5.84	18.91	-3560.01	-32.35	24.29	-1719.00	35.06	26.20	-4511.51	556.82	116.52	-3402.57	76.19	1103.91	0.00	0.00	0.00	-3438.14	26.98	1484.29	-3460.09	139.19	1482.57	-3331.19	630.26	1386.69	-4121.97	424.24	1488.35	-36.39	1187.87	75.81	547.07	1132.84	75.62	18.25
3.50000	-3288.83	180.02	39.97	-3463.27	169.19	24.53	-3572.18	301.74	164.72	-3831.51	247.80	161.13	-3407.05	5.84	18.91	-3560.01	-32.35	24.29	-1719.00	35.06	26.20	-4512.10	556.43	116.48	-3410.35	76.73	1103.41	0.00	0.00	0.00	-3435.87	27.27	1484.41	-3451.87	138.09	1481.60	-3328.47	629.80	1386.38	-4117.24	423.73	1488.16	-40.44	1189.90	74.16	548.56	1132.10	76.31	16.31
3.51000	-3267.11	180.32	44.89	-3454.96	168.33	24.41	-3572.33	299.62	169.43	-3839.05	244.77	164.55	-3407.05	5.84	18.91	-3560.01	-32.35	24.29	-1719.00	35.06	26.20	-4512.60	556.03	116.44	-3406.04	77.51	1103.00	0.00	0.00	0.00	-3431.87	27.83	1484.49	-3478.71	138.96	1485.36	-3325.73	629.32	1386.07	-4112.44	423.21	1487.96	-40.20	1189.06	74.36	549.38	1132.33	76.39	16.49
3.52000	-3253.34	180.71	48.98	-3445.57	167.71	24.50	-3572.56	297.56	174.12	-3846.51	241.82	167.97	-3407.05	5.84	18.91	-3560.01	-32.35	24.29	-1719.00	35.06	26.20	-4513.03	555.62	116.41	-3399.32	78.28	1101.98	0.00	0.00	0.00	-3425.85	28.67	1484.53	-3414.79	135.80	1484.26	-3322.96	628.83	1385.77	-4107.56	422.69	1487.77	-41.20	1189.37	74.09	549.48	1132.33	76.34	15.69
3.53000	-3251.91	180.93	51.35	-3435.22	167.32	24.80	-3572.88	295.54	178.79	-3853.90	238.93	171.38	-3407.05	5.84	18.91	-3560.01	-32.35	24.29	-1719.00	35.06	26.20	-4513.37	555.19	116.36	-3416.00	79.06	1101.08	0.00	0.00	0.00	-3391.70	29.63	1483.25	-3451.46	138.54	1485.19	-3320.16	628.31	1385.47	-4102.60	422.16	1487.57	-39.44	1189.16	74.61	549.57	1131.89	76.42	17.19
3.54000	-3307.92	180.21	44.37	-3424.01	167.13	25.29	-3573.28	293.58	183.46	-3861.22	236.11	174.79	-3407.05	5.84	18.91	-3560.01	-32.35	24.29	-1719.00	35.06	26.20	-4513.64	554.75	116.32	-3379.27	81.07	1101.07	0.00	0.00	0.00	-3398.19	30.60	1483.91	-3452.86	139.73	1483.99	-3317.35	627.78	1385.17	-4097.56	421.62	1487.36	-38.79	1189.56	74.65	547.66	1131.64	76.26	16.38
3.55000	-3197.14	180.03	63.11	-3412.06	167.13	25.93	-3573.76	291.67	188.10	-3868.46	233.37	178.20	-3407.05	5.84	18.91	-3560.01	-32.35	24.29	-1719.00	35.06	26.20	-4513.82	554.29	116.28	-3366.55	81.21	1101.71	0.00	0.00	0.00	-3412.89	30.57	1484.92	-3441.70	139.85	1483.62	-3314.51	627.23	1384.87	-4092.44	421.07	1487.16	-40.45	1190.06	73.98	548.25	1131.36	76.56	17.73
3.56000	-3277.93	182.75	52.13	-3399.48	167.31	26.71	-3574.32	289.82	192.74	-3875.63	230.69	181.60	-3407.05	5.84	18.91	-3560.01	-32.35	24.29	-1719.00	35.06	26.20	-4513.92	553.82	116.23	-3359.79	83.43	1100.14	0.00	0.00	0.00	-3391.82	32.42	1485.05	-3488.82	139.21	1486.01	-3311.65	626.66	1384.57	-4087.25	420.52	1486.95	-41.66	1190.21	73.88	548.26	1130.81	76.72	19.55
3.57000	-3274.58	183.00	53.58	-3386.39	167.65	27.60	-3574.95	288.01	197.36	-3882.72	228.07	185.00	-3407.05	5.84	18.91	-3560.01	-32.35	24.29	-1719.00	35.06	26.20	-4513.94	553.34	116.18	-3361.80	85.21	1100.83	0.00	0.00	0.00	-3404.13	32.88	1485.03	-3496.90	139.49	1486.60	-3308.76	626.08	1384.28	-4081.97	419.95	1486.74	-38.26	1187.56	75.42	548.74	1132.05	76.31	16.51
3.58000	-3252.58	184.53	58.17	-3372.89	168.13	28.60	-3575.66	286.25	201.97	-3889.73	225.53	188.40	-3407.05	5.84	18.91	-3560.01	-32.35	24.29	-1719.00	35.06	26.20	-4513.87	552.84	116.13	-3349.84	86.91	1100.60	0.00	0.00	0.00	-3398.58	34.14	1484.83	-3504.59	139.79	1487.15	-3305.86	625.47	1383.99	-4076.63	419.39	1486.52	-39.75	1188.92	74.76	548.86	1131.84	76.18	16.50
3.59000	-3259.60	189.71	59.07	-3359.11	168.75	29.67	-3576.44	284.55	206.57	-3896.67	223.05	191.79	-3407.05	5.84	18.91	-3560.01	-32.35	24.29	-1719.00	35.06	26.20	-4513.72	552.33	116.08	-3370.56	88.97	1099.60	0.00	0.00	0.00	-3397.77	34.27	1485.57	-3511.91	140.11	1487.68	-3302.92	624.85	1383.70	-4071.20	418.81	1486.31	-40.52	1189.35	74.22	548.37	1131.52	76.45	16.75
3.60000	-3221.51	189.70	66.65	-3345.15	169.48	30.79	-3577.29	282.89	211.14	-3903.54	220.64	195.18	-3407.05	5.84	18.91	-3560.01	-32.35	24.29	-1719.00	35.06	26.20	-4513.48	551.81	116.03	-3385.00	91.24	1098.47	0.00	0.00	0.00	-3386.04	36.84	1484.60	-3518.85	140.43	1488.16	-3299.97	624.21	1383.42	-4065.71	418.22	1486.09	-38.05	1189.17	74.57	548.88	1131.52	76.63	20.63
3.61000	-3208.37	191.46	70.36	-3331.12	170.31	31.95	-3578.21	281.28	215.71	-3910.32	218.30	198.56	-3407.05	5.84	18.91	-3560.01	-32.35	24.29	-1719.00	35.06	26.20	-4513.15	551.27	115.97	-3359.66	92.54	1099.27	0.00	0.00	0.00	-3394.34	38.10	1485.02	-3525.42	140.78	1488.62	-3296.99	623.55	1383.13	-4060.13	417.63	1485.87	-41.52	1189.99	74.08	548.94	1131.94	76.47	22.32
3.62000	-3195.83	192.58	73.70	-3317.15	171.22	33.12	-3579.21	279.72	220.26	-3917.03	216.02	201.94	-3407.05	5.84	18.91	-3560.01	-32.35	24.29	-1719.00	35.06	26.20	-4512.74	550.71	115.91	-3355.89	93.14	1098.76	0.00	0.00	0.00	-3362.12	38.65	1484.19	-3531.62	141.13	1489.04	-3293.98	622.87	1382.85	-4054.49	417.03	1485.65	-42.09	1191.21	73.56	548.85	1132.37	76.10	20.34
3.63000	-3184.09	193.17	76.60	-3303.34	172.20	34.28	-3580.26	278.21	224.79	-3923.65	213.80	205.32	-3407.05	5.84	18.91	-3560.01	-32.35	24.29	-1719.00	35.06	26.20	-4512.24	550.14	115.86	-3351.71	94.55	1097.18	0.00	0.00	0.00	-3401.29	40.19	1484.48	-3537.46	141.50	1489.43	-3290.95	622.18	1382.58	-4048.76	416.43	1485.42	-41.07	1190.91	73.80	549.04	1131.45	76.54	17.36
3.64000	-3173.35	193.33	78.96	-3289.81	173.24	35.42	-3581.38	276.75	229.30	-3930.20	211.65	208.68	-3407.05	5.84	18.91	-3560.01	-32.35	24.29	-1719.00	35.06	26.20	-4511.65	549.56	115.80	-3335.65	96.03	1096.50	0.00	0.00	0.00	-3387.62	41.43	1484.40	-3542.94	141.88	1489.79	-3287.90	621.47	1382.30	-4042.97	415.82	1485.19	-39.88	1190.35	74.19	549.15	1132.15	76.36	19.72
3.65000	-3163.84	193.16	80.68	-3276.66	174.32	36.50	-3582.57	275.33	233.80	-3936.66	209.56	212.05	-3407.05	5.84	18.91	-3560.01	-32.35	24.29	-1719.00	35.06	26.20	-4510.97	548.96	115.73	-3366.30	97.70	1095.56	0.00	0.00	0.00	-3396.82	43.46	1484.59	-3548.07	142.28	1490.12	-3284.82	620.74	1382.03	-4037.10	415.20	1484.96	-39.83	1189.56	74.41	550.87	1131.19	76.85	18.82
3.66000	-3155.75	192.77	81.68	-3264.01	175.42	37.51	-3583.81	273.96	238.29	-3943.05	207.53	215.40	-3407.05	5.84	18.91	-3560.01	-32.35	24.29	-1719.00	35.06	26.20	-4510.21	548.35	115.67	-3344.74	99.47	1095.47	0.00	0.00	0.00	-3389.80	44.94	1484.44	-3552.84	142.69	1490.42	-3281.71	619.99	1381.76	-4031.16	414.57	1484.73	-39.65	1188.69	74.58	550.54	1130.85	77.01	19.45
3.67000	-3149.28	192.25	81.86	-3251.98	176.54	38.43	-3585.12	272.64	242.75	-3949.35	205.57	218.75	-3407.05	5.84	18.91	-3560.01	-32.35	24.29	-1719.00	35.06	26.20	-4509.35	547.72	115.61	-3321.69	100.66	1095.34	0.00	0.00	0.00	-3364.67	47.06	1483.61	-3557.26	143.11	1490.69	-3278.58	619.22	1381.49	-4025.15	413.93	1484.49	-39.05	1189.22	74.91	548.89	1132.11	76.38	18.66
3.68000	-3144.66	191.71	81.14	-3240.68	177.64	39.24	-3586.48	271.36	247.20	-3955.57	203.67	222.09	-3407.05	5.84	18.91	-3560.01	-32.35	24.29	-1719.00	35.06	26.20	-4508.40	547.07	115.54	-3325.12	103.21	1093.91	0.00	0.00	0.00	-3378.52	48.34	1483.70	-3561.33	143.55	1490.93	-3275.43	618.44	1381.23	-4019.06	413.29	1484.26	-42.37	1189.02	74.26	548.35	1133.43	75.66	18.24
3.69000	-3142.08	191.26	79.41	-3230.22	178.73	39.91	-3587.90	270.12	251.64	-3961.70	201.83	225.43	-3407.05	5.84	18.91	-3560.01	-32.35	24.29	-1719.00	35.06	26.20	-4507.36	546.42	115.47	-3328.23	106.67	1093.12	0.00	0.00	0.00	-3345.19	51.08	1482.48	-3565.06	144.00	1491.14	-3272.25	617.64	1380.96	-4012.91	412.64	1484.02	-40.95	1188.42	74.63	548.39	1132.48	76.10	18.07
3.70000	-3141.76	190.98	76.60	-3220.71	179.77	40.43	-3589.37	268.94	256.05	-3967.76	200.05	228.76	-3407.05	5.84	18.91	-3560.01	-32.35	24.29	-1719.00	35.06	26.20	-4506.22	545.74	115.40	-3327.06	108.04	1092.46	0.00	0.00	0.00	-3347.89	52.66	1482.29	-3568.46	144.46	1491.32	-3269.05	616.82	1380.71	-4006.68	411.99	1483.78	-37.56	1189.58	74.89	548.57	1132.55	76.26	16.50
3.71000	-3143.89	191.00	72.60	-3212.27	180.77	40.77	-3590.90	267.79	260.45	-3973.72	198.33	232.08	-3407.05	5.84	18.91	-3560.01	-32.35	24.29	-1719.00	35.06	26.20	-4505.00	545.05	115.33	-3303.47	109.57	1091.37	0.00	0.00	0.00	-3354.36	55.13	1482.20	-3571.52	144.94	1491.48	-3265.82	615.98	1380.45	-4000.39	411.33	1483.53	-38.10	1190.29	74.30	550.58	1131.60	76.80	17.22
3.72000	-3148.69	191.40	67.33	-3205.00	181.69	40.92	-3592.48	266.70	264.82	-3979.61	196.66	235.39	-3407.05	5.84	18.91	-3560.01	-32.35	24.29	-1719.00	35.06	26.20	-4503.67	544.35	115.26	-3310.29	110.03	1090.22	0.00	0.00	0.00	-3358.15	57.76	1482.51	-3574.24	145.42	1491.61	-3262.56	615.13	1380.20	-3994.02	410.66	1483.29	-39.50	1189.19	74.34	550.22	1131.22	76.90	17.60
3.73000	-3156.38	192.30	60.70	-3199.03	182.54	40.84	-3594.10	265.64	269.18	-3985.40	195.06	238.69	-3407.05	5.84	18.91	-3560.01	-32.35	24.29	-1719.00	35.06	26.20	-4502.26	543.63	115.19	-3304.93	112.51	1090.95	0.00	0.00	0.00	-3339.05	60.00	1481.66	-3576.64	145.92	1491.71	-3259.28	614.26	1379.95	-3987.58	409.98	1483.04	-39.83	1189.92	74.28	548.32	1131.71	76.40	19.59
3.74000	-3182.90	192.79	53.11	-3194.47	183.29	40.53	-3595.78	264.63	273.52	-3991.11	193.52	241.99	-3407.05	5.84	18.91	-3560.01	-32.35	24.29	-1719.00	35.06	26.20	-4500.75	542.90	115.11	-3307.12	115.64	1088.98	0.00	0.00	0.00	-3330.26	62.32	1480.87	-3578.72	146.43	1491.78	-3255.97	613.37	1379.70	-3981.08	409.30	1482.79	-39.26	1189.48	74.65	548.19	1131.78	76.37	19.09
3.75000	-3149.95	194.18	52.22	-3191.42	183.92	39.96	-3597.50	263.66	277.84	-3996.74	192.04	245.28	-3407.05	5.84	18.91	-3560.01	-32.35	24.29	-1719.00	35.06	26.20	-4499.14	542.15	115.03	-3299.91	118.11	1087.98	0.00	0.00	0.00	-3335.67	65.13	1481.01	-3580.47	146.96	1491.83	-3252.64	612.46	1379.46	-3974.51	408.61	1482.54	-39.56	1189.83	74.45	548.88	1131.19	76.77	18.04
3.76000	-3175.45	195.13	43.51	-3190.00	184.43	39.10	-3599.26	262.73	282.14	-4002.27	190.61	248.55	-3407.05	5.84	18.91	-3560.01	-32.35	24.29	-1719.00	35.06	26.20	-4497.44	541.38	114.95	-3295.13	120.82	1088.12	0.00	0.00	0.00	-3315.45	68.98	1480.67	-3581.90	147.49	1491.85	-3249.28	611.53	1379.21	-3967.87	407.91	1482.29	-36.12	1188.87	75.39	550.10	1131.17	77.04	17.89
3.77000	-3212.84	197.69	31.03	-3190.33	184.80	37.95	-3601.06	261.85	286.42	-4007.72	189.24	251.82	-3407.05	5.84	18.91	-3560.01	-32.35	24.29	-1719.00	35.06	26.20	-4495.63	540.60	114.87	-3287.01	122.89	1087.25	0.00	0.00	0.00	-3311.15	70.77	1479.89	-3583.02	148.04	1491.85	-3245.90	610.59	1378.98	-3961.16	407.21	1482.04	-39.77	1189.62	74.35	549.50	1131.41	76.72	20.40
3.78000	-3175.26	196.36	31.85	-3192.51	185.00	36.47	-3602.91	261.00	290.68	-4013.08	187.92	255.08	-3407.05	5.84	18.91	-3560.01	-32.35	24.29	-1719.00	35.06	26.20	-4493.73	539.81	114.79	-3301.42	125.71	1087.64	0.00	0.00	0.00	-3298.49	73.77	1479.24	-3583.83	148.60	1491.82	-3242.48	609.63	1378.74	-3954.38	406.50	1481.78	-38.69	1189.81	74.38	550.25	1130.81	76.89	19.62
3.79000	-3156.13	195.58	30.84	-3197.16	183.61	34.41	-3604.80	260.20	294.92	-4018.34	186.66	258.33	-3407.05	5.84	18.91	-3560.01	-32.35	24.29	-1719.00	35.06	26.20	-4491.74	538.99	114.71	-3281.96	128.40	1087.39	0.00	0.00	0.00	-3298.66	77.12	1479.33	-3584.34	149.17	1491.77	-3239.05	608.65	1378.51	-3947.54	405.78	1481.52	-38.21	1188.56	74.95	548.58	1132.07	76.09	16.97
3.80000	-3160.57	195.30	28.78	-3197.44	185.77	32.50	-3606.72	259.44	299.14	-4023.52	185.46	261.57	-3407.05	5.84	18.91	-3560.01	-32.35	24.29	-1719.00	35.06	26.20	-4489.64	538.16	114.62	-3264.16	129.74	1087.55	0.00	0.00	0.00	-3308.96	79.17	1479.94	-3584.54	149.75	1491.69	-3235.58	607.66	1378.28	-3940.63	405.05	1481.26	-38.07	1188.62	74.81	547.86	1132.74	76.04	19.08
3.81000	-3192.71	196.29	21.02	-3229.35	184.31	24.07	-3608.68	258.72	303.34	-4028.61	184.31	264.80	-3407.05	5.84	18.91	-3560.01	-32.35	24.29	-1719.00	35.06	26.20	-4487.44	537.32	114.54	-3286.57	133.71	1086.75	0.00	0.00	0.00	-3301.22	83.39	1480.33	-3584.44	150.34	1491.60	-3232.09	606.64	1378.06	-3933.66	404.32	1481.00	-39.69	1188.33	74.63	548.68	1132.52	76.20	20.64
3.82000	-3184.95	196.25	21.58	-3177.78	187.51	34.43	-3610.67	258.03	307.51	-4033.60	183.21	268.01	-3407.05	5.84	18.91	-3560.01	-32.35	24.29	-1719.00	35.06	26.20	-4485.14	536.46	114.45	-3272.29	136.56	1087.39	0.00	0.00	0.00	-3301.66	83.81	1480.49	-3584.04	150.95	1491.48	-3228.57	605.61	1377.83	-3926.62	403.59	1480.74	-36.55	1190.12	74.74	549.52	1131.25	76.76	17.84
3.83000	-3209.20	197.62	15.91	-3174.20	186.88	33.85	-3612.69	257.39	311.67	-4038.51	182.17	271.22	-3407.05	5.84	18.91	-3560.01	-32.35	24.29	-1719.00	35.06	26.20	-4482.74	535.58	114.36	-3260.04	138.50	1087.86	0.00	0.00	0.00	-3276.03	87.03	1480.73	-3583.35	151.56	1491.33	-3225.02	604.57	1377.62	-3919.52	402.84	1480.48	-39.10	1191.23	74.00	549.90	1131.47	76.85	17.08
3.84000	-3214.73	198.04	11.71	-3243.77	182.78	21.61	-3614.74	256.78	315.80	-4043.32	181.18	274.41	-3407.05	5.84	18.91	-3560.01	-32.35	24.29	-1719.00	35.06	26.20	-4480.23	534.69	114.27	-3251.60	141.68	1088.85	0.00	0.00	0.00	-3283.38	90.83	1481.81	-3582.38	152.19	1491.17	-3221.45	603.50	1377.40	-3912.35	402.09	1480.21	-40.21	1189.88	74.27	547.70	1131.67	76.15	20.29
3.85000	-3217.57	198.33	7.71	-3218.98	185.63	26.09	-3616.83	256.22	319.91	-4048.03	180.24	277.60	-3407.05	5.84	18.91	-3560.01	-32.35	24.29	-1719.00	35.06	26.20	-4477.62	533.78	114.18	-3257.21	144.51	1089.04	0.00	0.00	0.00	-3292.61	94.03	1483.03	-3581.11	152.82	1490.98	-3217.85	602.42	1377.19	-3905.12	401.33	1479.94	-38.67	1189.29	74.70	549.71	1131.40	76.73	21.20
3.86000	-3217.82	198.49	3.92	-3220.30	185.28	25.05	-3618.94	255.69	324.00	-4052.65	179.36	280.77	-3407.05	5.84	18.91	-3560.01	-32.35	24.29	-1719.00	35.06	26.20	-4474.91	532.86	114.09	-3241.08	148.44	1090.53	0.00	0.00	0.00	-3284.57	96.80	1482.93	-3579.57	153.47	1490.78	-3214.22	601.32	1376.98	-3897.82	400.57	1479.68	-40.18	1188.93	74.46	547.66	1132.79	75.73	22.55
3.87000	-3215.57	198.52	0.32	-3189.18	186.70	28.21	-3621.07	255.20	328.06	-4057.18	178.53	283.93	-3407.05	5.84	18.91	-3560.01	-32.35	24.29	-1719.00	35.06	26.20	-4472.10	531.91	113.99	-3233.98	152.05	1092.33	0.00	0.00	0.00	-3264.11	100.79	1483.60	-3577.75	154.13	1490.55	-3210.57	600.20	1376.78	-3890.46	399.80	1479.41	-39.04	1189.51	74.59	549.41	1132.34	76.26	18.35
3.88000	-3210.90	198.44	-3.08	-3234.29	187.65	22.12	-3623.23	254.74	332.10	-4061.61	177.74	287.07	-3407.05	5.84	18.91	-3560.01	-32.35	24.29	-1719.00	35.06	26.20	-4469.18	530.96	113.90	-3224.38	153.64	1092.62	0.00	0.00	0.00	-3272.61	103.07	1484.61	-3575.65	154.79	1490.30	-3206.88	599.06	1376.57	-3883.04	399.02	1479.14	-37.87	1188.05	75.29	549.46	1132.64	76.30	16.98
3.89000	-3203.90	198.25	-6.29	-3208.69	186.98	26.22	-3625.41	254.32	336.12	-4065.95	177.01	290.21	-3407.05	5.84	18.91	-3560.01	-32.35	24.29	-1719.00	35.06	26.20	-4466.15	529.98	113.80	-3230.43	156.56	1093.45	0.00	0.00	0.00	-3270.39	106.04	1485.10	-3573.28	155.47	1490.04	-3203.17	597.91	1376.38	-3875.56	398.24	1478.87	-35.17	1188.45	75.66	549.08	1132.54	76.36	15.71
3.90000	-3194.67	197.95	-9.31	-3228.23	185.12	22.73	-3627.61	253.94	340.12	-4070.19	176.33	293.33	-3407.05	5.84	18.91	-3560.00	-32.36	24.29	-1719.00	35.06	26.20	-4463.01	528.99	113.70	-3227.38	158.97	1093.42	0.00	0.00	0.00	-3270.38	108.68	1485.61	-3570.64	156.16	1489.76	-3199.43	596.74	1376.18	-3868.02	397.45	1478.59	-36.32	1189.28	75.06	548.91	1131.87	76.33	17.95
3.91000	-3183.29	197.54	-12.15	-3172.89	186.55	31.88	-3629.83	253.59	344.08	-4074.33	175.69	296.43	-3407.05	5.84	18.91	-3552.49	-33.70	22.03	-1719.00	35.06	26.20	-4459.77	527.98	113.60	-3212.49	161.79	1095.01	0.00	0.00	0.00	-3259.27	111.25	1485.29	-3567.74	156.85	1489.45	-3195.66	595.55	1375.99	-3860.41	396.65	1478.32	-39.41	1189.71	74.44	551.45	1130.68	77.21	20.45
3.92000	-3169.84	197.03	-14.80	-3222.98	188.83	25.21	-3632.06	253.28	348.03	-4078.37	175.11	299.53	-3407.05	5.84	18.91	-3567.85	-33.33	17.93	-1719.00	35.06	26.20	-4456.42	526.96	113.50	-3220.47	162.49	1095.11	0.00	0.00	0.00	-3232.08	113.79	1485.39	-3564.57	157.56	1489.13	-3191.87	594.35	1375.80	-3852.75	395.85	1478.04	-37.46	1190.51	74.69	551.67	1131.70	76.85	17.75
3.93000	-3154.42	196.43	-17.28	-3251.32	188.78	19.24	-3634.31	253.01	351.95	-4082.31	174.57	302.61	-3407.05	5.84	18.91	-3573.35	-32.95	16.49	-1719.00	35.06	26.20	-4452.97	525.91	113.40	-3205.12	166.43	1095.57	0.00	0.00	0.00	-3211.81	116.08	1485.71	-3561.15	158.28	1488.80	-3188.04	593.13	1375.62	-3845.02	395.04	1477.77	-41.91	1189.83	74.00	549.12	1131.48	76.58	15.92
3.94000	-3137.12	195.74	-19.59	-3211.94	186.96	27.00	-3636.58	252.76	355.85	-4086.16	174.08	305.67	-3407.05	5.84	18.91	-3539.52	-30.79	20.70	-1719.00	35.06	26.20	-4449.40	524.86	113.29	-3204.24	169.24	1096.35	0.00	0.00	0.00	-3233.97	118.63	1486.81	-3557.48	159.00	1488.44	-3184.19	591.89	1375.44	-3837.23	394.23	1477.49	-40.99	1189.65	74.21	548.63	1131.55	76.36	17.60
3.95000	-3118.02	194.96	-21.73	-3200.61	186.26	29.33	-3638.85	252.55	359.72	-4089.90	173.63	308.72	-3407.05	5.84	18.91	-3557.07	-27.18	16.12	-1719.00	35.06	26.20	-4445.72	523.78	113.19	-3174.66	170.40	1097.66	0.00	0.00	0.00	-3230.04	120.57	1487.27	-3553.56	159.73	1488.07	-3180.31	590.63	1375.26	-3829.39	393.41	1477.21	-40.19	1190.05	74.53	548.84	1131.31	76.57	20.04
3.96000	-3097.22	194.10	-23.70	-3210.96	188.29	27.35	-3641.14	252.38	363.56	-4093.55	173.23	311.76	-3407.05	5.84	18.91	-3528.52	-23.88	23.13	-1719.00	35.06	26.20	-4441.93	522.69	113.08	-3171.80	170.93	1096.99	0.00	0.00	0.00	-3226.49	123.35	1487.33	-3549.39	160.48	1487.69	-3176.40	589.36	1375.09	-3821.49	392.58	1476.93	-42.83	1192.49	72.99	549.11	1132.15	76.23	20.46
3.97000	-3074.80	193.17	-25.51	-3240.39	188.24	23.95	-3643.43	252.24	367.38	-4097.09	172.88	314.78	-3407.05	5.84	18.91	-3531.43	-19.31	22.62	-1719.00	35.06	26.20	-4438.03	521.58	112.97	-3199.96	173.17	1098.20	0.00	0.00	0.00	-3230.68	125.62	1488.31	-3544.97	161.23	1487.28	-3172.46	588.06	1374.92	-3813.52	391.74	1476.65	-37.87	1188.60	74.98	549.09	1131.33	76.64	18.43
3.98000	-3050.85	192.16	-27.16	-3212.64	186.10	27.54	-3645.73	252.13	371.17	-4100.53	172.58	317.78	-3407.05	5.84	18.91	-3511.45	-13.56	25.65	-1719.00	35.06	26.20	-4434.02	520.45	112.86	-3190.65	174.12	1098.32	0.00	0.00	0.00	-3226.29	126.48	1489.25	-3540.32	161.99	1486.87	-3168.49	586.76	1374.76	-3805.51	390.90	1476.37	-39.95	1189.23	74.46	549.00	1132.43	76.31	17.95
3.99000	-3025.46	191.08	-28.66	-3238.42	185.44	23.24	-3648.03	252.05	374.94	-4103.87	172.31	320.77	-3407.05	5.84	18.91	-3484.02	-5.98	27.92	-1719.00	35.06	26.20	-4429.90	519.30	112.75	-3176.48	176.46	1099.85	0.00	0.00	0.00	-3205.96	127.92	1489.38	-3535.43	162.76	1486.44	-3164.49	585.43	1374.60	-3797.43	390.06	1476.09	-38.96	1189.17	74.52	548.94	1132.28	76.24	19.21
4.00000	-2998.72	189.95	-30.01	-3251.78	186.07	21.34	-3650.34	252.00	378.67	-4107.10	172.10	323.74	-3407.05	5.84	18.91	-3456.43	0.49	32.22	-1719.00	35.06	26.20	-4425.66	518.14	112.64	-3151.63	178.28	1100.46	0.00	0.00	0.00	-3210.17	131.18	1489.95	-3530.31	163.54	1485.99	-3160.46	584.09	1374.44	-3789.29	389.20	1475.81	-38.16	1189.30	74.56	550.20	1130.99	77.01	16.50
4.01000	-2970.71	188.75	-31.21	-3219.76	187.76	27.54	-3652.65	251.98	382.39	-4110.24	171.92	326.70	-3407.05	5.84	18.91	-3437.82	5.80	34.13	-1719.00	35.06	26.20	-4421.30	516.96	112.53	-3159.53	179.42	1099.87	0.00	0.00	0.00	-3210.09	132.60	1491.46	-3524.96	164.32	1485.53	-3156.41	582.73	1374.29	-3781.10	388.35	1475.53	-37.43	1189.25	74.80	547.26	1132.65	75.81	16.63
4.02000	-2941.53	187.50	-32.27	-3219.25	186.94	29.37	-3654.95	252.00	386.07	-4113.26	171.79	329.64	-3406.99	5.84	18.92	-3412.93	11.26	36.53	-1719.00	35.06	26.20	-4416.84	515.76	112.42	-3163.00	181.13	1100.49	0.00	0.00	0.00	-3196.01	133.50	1491.09	-3519.39	165.12	1485.06	-3152.32	581.35	1374.14	-3772.86	387.48	1475.24	-40.43	1190.17	74.11	549.31	1132.66	76.16	20.00
4.03000	-2911.26	186.21	-33.19	-3204.55	185.38	33.21	-3657.26	252.04	389.73	-4116.18	171.70	332.56	-3343.92	11.96	28.20	-3379.05	16.98	41.90	-1719.00	35.06	26.20	-4412.25	514.55	112.30	-3145.28	181.94	1100.70	0.00	0.00	0.00	-3211.96	133.96	1492.34	-3513.59	165.92	1484.58	-3148.20	579.96	1374.00	-3764.56	386.61	1474.96	-38.75	1189.93	74.16	549.89	1132.82	76.26	19.34
4.04000	-2880.00	184.87	-33.97	-3199.72	184.45	34.41	-3659.56	252.12	393.35	-4119.00	171.65	335.47	-3318.80	16.38	29.67	-3385.84	20.84	39.28	-1719.00	35.06	26.20	-4407.55	513.32	112.18	-3127.58	183.45	1102.51	0.00	0.00	0.00	-3210.56	135.62	1492.98	-3507.58	166.73	1484.08	-3144.06	578.55	1373.85	-3756.20	385.73	1474.68	-40.21	1189.78	74.45	550.93	1132.15	76.51	19.79
4.05000	-2847.83	183.49	-34.62	-3201.74	186.67	33.03	-3661.86	252.22	396.95	-4121.71	171.65	338.36	-3351.60	24.56	25.25	-3397.11	25.49	37.04	-1719.00	35.06	26.20	-4402.73	512.07	112.07	-3146.23	184.85	1103.32	0.00	0.00	0.00	-3208.84	137.23	1493.46	-3501.35	167.55	1483.58	-3139.88	577.12	1373.72	-3747.79	384.85	1474.39	-38.51	1189.51	74.78	548.86	1132.25	76.30	18.47
4.06000	-2814.83	182.07	-35.15	-3204.10	184.81	35.05	-3664.14	252.35	400.52	-4124.31	171.68	341.23	-3337.99	30.29	24.18	-3354.71	30.61	42.46	-1719.00	35.06	26.20	-4397.80	510.80	111.95	-3131.10	186.27	1104.99	0.00	0.00	0.00	-3206.81	138.81	1493.77	-3494.91	168.38	1483.06	-3135.68	575.67	1373.59	-3739.32	383.96	1474.10	-39.23	1188.53	74.73	548.92	1131.90	76.48	19.93
4.07000	-2781.11	180.63	-35.55	-3187.97	187.06	39.01	-3666.42	252.52	404.07	-4126.80	171.75	344.08	-3287.87	35.16	31.73	-3361.42	35.25	39.34	-1719.00	35.06	26.20	-4392.74	509.51	111.83	-3123.30	187.05	1104.23	0.00	0.00	0.00	-3204.47	140.34	1493.92	-3488.26	169.21	1482.53	-3131.44	574.21	1373.46	-3730.80	383.07	1473.82	-40.90	1190.04	73.99	550.80	1131.33	76.96	16.52
4.08000	-2746.74	179.16	-35.83	-3194.96	186.45	37.21	-3668.69	252.70	407.58	-4129.19	171.87	346.91	-3273.32	40.29	34.46	-3350.49	38.97	38.99	-1719.00	35.06	26.20	-4387.57	508.21	111.71	-3136.62	188.43	1106.25	0.00	0.00	0.00	-3201.82	141.83	1493.92	-3481.41	170.05	1481.99	-3127.17	572.73	1373.33	-3722.23	382.17	1473.53	-39.64	1190.94	73.94	549.67	1131.95	76.59	18.55
4.09000	-2711.82	177.67	-35.99	-3218.18	184.50	32.52	-3670.95	252.92	411.06	-4131.46	172.02	349.73	-3243.75	44.65	35.66	-3319.88	43.04	41.16	-1719.00	35.06	26.20	-4382.28	506.88	111.58	-3098.49	188.79	1109.02	0.00	0.00	0.00	-3198.87	143.27	1493.77	-3474.35	170.90	1481.44	-3122.87	571.24	1373.21	-3713.61	381.26	1473.25	-40.34	1190.50	74.05	550.73	1132.60	76.58	21.29
4.10000	-2676.43	176.16	-36.04	-3236.58	183.93	30.81	-3673.19	253.16	414.52	-4133.63	172.21	352.52	-3302.28	46.22	25.04	-3304.56	46.93	40.05	-1719.00	35.06	26.20	-4376.86	505.54	111.46	-3115.08	191.19	1108.15	0.00	0.00	0.00	-3195.63	144.67	1493.49	-3467.10	171.75	1480.88	-3118.54	569.72	1373.10	-3704.93	380.35	1472.96	-39.98	1190.09	74.14	549.40	1130.90	76.81	19.74
4.11000	-2640.67	174.64	-35.98	-3234.80	182.35	32.60	-3675.42	253.43	417.94	-4135.69	172.44	355.30	-3281.05	52.17	24.01	-3300.29	49.89	37.57	-1719.00	35.06	26.20	-4371.33	504.18	111.34	-3116.79	190.96	1109.34	0.00	0.00	0.00	-3192.11	146.02	1493.08	-3459.66	172.61	1480.32	-3114.18	568.19	1372.99	-3696.20	379.43	1472.67	-39.13	1189.94	74.37	549.48	1131.50	76.49	16.07
4.12000	-2604.62	173.11	-35.82	-3230.94	183.02	33.30	-3677.63	253.73	421.33	-4137.63	172.71	358.06	-3228.51	55.16	28.93	-3275.57	53.64	38.26	-1719.00	35.06	26.20	-4365.67	502.80	111.21	-3102.65	191.18	1109.60	0.00	0.00	0.00	-3188.30	147.33	1492.54	-3452.03	173.48	1479.74	-3109.79	566.64	1372.88	-3687.42	378.51	1472.38	-38.91	1190.30	74.40	549.66	1131.42	76.70	17.85
4.13000	-2568.37	171.58	-35.55	-3276.42	183.66	23.97	-3679.82	254.05	424.69	-4139.46	173.01	360.80	-3153.38	57.82	37.46	-3268.89	55.26	35.21	-1719.00	35.06	26.20	-4359.89	501.41	111.08	-3106.20	192.30	1109.43	0.00	0.00	0.00	-3184.22	148.59	1491.89	-3444.21	174.36	1479.16	-3105.37	565.08	1372.78	-3678.59	377.58	1472.10	-39.10	1189.73	74.41	548.14	1131.39	76.52	16.91
4.14000	-2532.00	170.06	-35.19	-3204.80	183.33	37.74	-3681.99	254.40	428.03	-4141.19	173.35	363.51	-3140.60	58.35	36.24	-3239.67	58.59	37.46	-1719.00	35.06	26.20	-4353.98	499.99	110.96	-3111.56	194.52	1110.24	0.00	0.00	0.00	-3179.86	149.80	1491.13	-3436.21	175.24	1478.57	-3100.92	563.50	1372.68	-3669.70	376.64	1471.81	-40.44	1189.69	74.37	548.35	1131.84	76.48	19.43
4.15000	-2495.62	168.54	-34.73	-3206.35	182.93	36.56	-3684.13	254.77	431.32	-4142.79	173.73	366.21	-3120.57	63.36	34.96	-3204.85	61.43	39.14	-1719.00	35.06	26.20	-4347.96	498.56	110.83	-3107.53	194.30	1109.33	0.00	0.00	0.00	-3175.25	150.96	1490.27	-3428.03	176.13	1477.98	-3096.44	561.90	1372.59	-3660.77	375.70	1471.52	-38.50	1188.78	74.82	548.05	1132.48	76.27	22.50
4.16000	-2459.30	167.03	-34.19	-3215.49	184.19	34.38	-3686.25	255.17	434.59	-4144.29	174.14	368.89	-3093.09	67.09	35.85	-3170.74	64.79	42.50	-1719.00	35.06	26.20	-4341.80	497.11	110.70	-3082.41	194.94	1110.14	0.00	0.00	0.00	-3170.37	152.07	1489.32	-3419.68	177.02	1477.37	-3091.92	560.29	1372.50	-3651.79	374.75	1471.23	-42.09	1189.80	74.08	547.80	1132.06	76.12	20.85
4.17000	-2423.14	165.54	-33.55	-3215.10	184.16	34.43	-3688.35	255.59	437.83	-4145.67	174.59	371.54	-3066.41	70.71	36.63	-3162.51	66.99	40.75	-1719.00	35.06	26.20	-4335.53	495.64	110.57	-3090.40	194.17	1110.35	0.00	0.00	0.00	-3165.24	153.12	1488.27	-3411.15	177.92	1476.77	-3087.37	558.66	1372.41	-3642.76	373.80	1470.95	-40.89	1189.71	74.12	548.09	1131.89	76.26	17.42
4.18000	-2387.22	164.07	-32.84	-3215.51	184.05	34.41	-3690.42	256.03	441.03	-4146.93	175.07	374.18	-3040.52	74.23	37.33	-3101.66	69.13	49.16	-1719.00	35.06	26.20	-4329.12	494.15	110.43	-3087.12	194.78	1110.15	0.00	0.00	0.00	-3159.86	154.12	1487.15	-3402.45	178.83	1476.15	-3082.79	557.01	1372.33	-3633.68	372.84	1470.66	-40.99	1189.60	74.12	548.40	1131.61	76.48	20.84
4.19000	-2351.63	162.62	-32.04	-3216.67	183.89	34.30	-3692.45	256.50	444.20	-4148.08	175.58	376.79	-3015.43	77.65	37.94	-3092.06	73.96	49.07	-1719.00	35.06	26.20	-4322.59	492.64	110.30	-3089.96	195.82	1108.98	0.00	0.00	0.00	-3154.23	155.07	1485.96	-3393.59	179.74	1475.54	-3078.18	555.34	1372.26	-3624.55	371.88	1470.37	-42.19	1189.75	73.77	548.61	1132.94	75.97	21.98
4.20000	-2316.46	161.20	-31.17	-3218.54	183.68	34.12	-3694.46	256.99	447.34	-4149.12	176.13	379.38	-2991.11	80.97	38.46	-3030.26	77.32	57.64	-1719.00	35.06	26.20	-4315.93	491.11	110.17	-3077.66	196.46	1107.89	0.00	0.00	0.00	-3148.37	155.96	1484.70	-3384.57	180.66	1474.91	-3073.54	553.66	1372.19	-3615.38	370.91	1470.08	-41.79	1191.88	73.40	549.03	1131.56	76.43	21.16
4.21000	-2281.81	159.82	-30.23	-3221.06	183.41	33.87	-3696.43	257.50	450.45	-4150.03	176.71	381.95	-2967.55	84.19	38.89	-2994.40	80.73	60.96	-1719.00	35.06	26.20	-4309.14	489.56	110.03	-3061.59	197.06	1106.91	0.00	0.00	0.00	-3142.28	156.80	1483.38	-3375.39	181.58	1474.29	-3068.86	551.96	1372.12	-3606.16	369.94	1469.80	-39.85	1189.75	74.32	548.49	1131.35	76.47	20.53
4.22000	-2247.75	158.48	-29.22	-3224.19	183.10	33.56	-3698.37	258.03	453.52	-4150.83	177.32	384.50	-2944.76	87.30	39.24	-2959.53	84.04	64.25	-1719.00	35.06	26.20	-4302.23	488.00	109.90	-3057.91	197.01	1106.81	0.00	0.00	0.00	-3135.96	157.58	1482.00	-3366.06	182.51	1473.66	-3064.15	550.25	1372.06	-3596.89	368.96	1469.51	-40.10	1188.51	74.74	549.22	1132.74	76.22	18.64
4.23000	-2214.38	157.18	-28.15	-3227.88	182.76	33.19	-3700.28	258.58	456.56	-4151.51	177.96	387.02	-2922.71	90.32	39.52	-2925.64	87.27	67.49	-1719.00	35.06	26.20	-4295.18	486.41	109.76	-3043.41	198.10	1106.01	0.00	0.00	0.00	-3129.42	158.30	1480.59	-3356.57	183.44	1473.03	-3059.41	548.51	1372.00	-3587.57	367.97	1469.22	-39.56	1189.41	74.54	549.23	1131.28	76.66	18.01
4.24000	-2181.78	155.93	-27.01	-3232.09	182.38	32.77	-3702.14	259.16	459.56	-4152.07	178.63	389.52	-2901.40	93.25	39.72	-2892.72	90.41	70.69	-1719.00	35.06	26.20	-4288.00	484.81	109.62	-3050.58	198.64	1104.44	0.00	0.00	0.00	-3122.67	158.96	1479.14	-3346.94	184.38	1472.39	-3054.64	546.77	1371.95	-3578.21	366.98	1468.93	-42.41	1189.90	73.97	549.49	1132.15	76.43	17.31
4.25000	-2150.05	154.74	-25.82	-3236.77	181.97	32.30	-3703.96	259.75	462.53	-4152.52	179.33	392.00	-2880.82	96.07	39.84	-2860.75	93.47	73.84	-1719.00	35.06	26.20	-4280.69	483.18	109.48	-3065.66	198.34	1102.65	0.00	0.00	0.00	-3115.71	159.56	1477.65	-3337.16	185.32	1471.76	-3049.83	545.00	1371.90	-3568.80	365.98	1468.65	-39.91	1189.26	74.50	548.73	1132.53	76.21	14.69
4.26000	-2119.27	153.60	-24.58	-3241.87	181.54	31.78	-3705.75	260.37	465.46	-4152.84	180.07	394.45	-2860.96	98.80	39.89	-2829.74	96.44	76.96	-1719.00	35.06	26.20	-4273.25	481.54	109.34	-3047.00	199.80	1101.80	0.00	0.00	0.00	-3108.54	160.10	1476.15	-3327.25	186.27	1471.12	-3045.00	543.22	1371.86	-3559.35	364.98	1468.36	-38.26	1188.98	74.90	548.99	1132.73	76.06	19.33
4.27000	-2089.53	152.52	-23.29	-3247.34	181.10	31.22	-3707.49	261.00	468.36	-4153.04	180.83	396.88	-2841.80	101.43	39.88	-2799.65	99.32	80.02	-1719.00	35.06	26.20	-4265.68	479.88	109.20	-3031.52	198.87	1099.36	0.00	0.00	0.00	-3101.17	160.58	1474.62	-3317.20	187.22	1470.48	-3040.12	541.42	1371.82	-3549.85	363.97	1468.08	-39.27	1189.47	74.66	549.18	1131.60	76.39	17.82
4.28000	-2060.92	151.51	-21.95	-3253.14	180.64	30.63	-3709.18	261.66	471.23	-4153.12	181.62	399.29	-2823.35	103.97	39.79	-2770.49	102.12	83.04	-1719.00	35.06	26.20	-4257.97	478.20	109.06	-3033.99	200.75	1097.82	0.00	0.00	0.00	-3093.61	160.99	1473.09	-3307.01	188.18	1469.84	-3035.22	539.60	1371.79	-3540.31	362.96	1467.79	-40.15	1189.68	74.40	549.86	1131.78	76.55	16.37
4.29000	-2033.53	150.58	-20.57	-3259.22	180.18	30.01	-3710.83	262.33	474.05	-4153.08	182.44	401.67	-2805.58	106.42	39.65	-2742.25	104.84	86.02	-1719.00	35.06	26.20	-4250.13	476.49	108.92	-3015.54	199.24	1096.21	0.00	0.00	0.00	-3085.87	161.34	1471.56	-3296.70	189.14	1469.21	-3030.28	537.77	1371.77	-3530.73	361.94	1467.51	-41.12	1189.74	73.99	549.50	1131.03	76.66	18.34
4.30000	-2007.45	149.71	-19.16	-3265.54	179.71	29.37	-3712.43	263.02	476.85	-4152.91	183.28	404.03	-2788.50	108.77	39.45	-2714.90	107.48	88.94	-1719.00	35.06	26.20	-4242.16	474.77	108.77	-3000.47	200.51	1094.30	0.00	0.00	0.00	-3077.94	161.62	1470.03	-3286.26	190.10	1468.57	-3025.31	535.92	1371.74	-3521.10	360.92	1467.23	-41.40	1191.03	73.71	548.65	1131.14	76.63	22.64
4.31000	-1982.76	148.93	-17.71	-3272.04	179.25	28.70	-3713.98	263.72	479.60	-4152.63	184.15	406.36	-2772.08	111.04	39.18	-2688.45	110.03	91.82	-1719.00	35.06	26.20	-4234.05	473.03	108.63	-3005.82	201.85	1093.11	0.00	0.00	0.00	-3069.83	161.84	1468.51	-3275.69	191.07	1467.93	-3020.30	534.06	1371.73	-3511.43	359.89	1466.94	-39.35	1189.70	74.66	549.67	1131.79	76.69	18.87
4.32000	-1959.56	148.24	-16.23	-3278.68	178.80	28.03	-3715.48	264.45	482.32	-4152.22	185.05	408.66	-2756.33	113.21	38.87	-2662.87	112.51	94.65	-1719.00	35.06	26.20	-4225.80	471.27	108.48	-2997.67	201.50	1091.62	0.00	0.00	0.00	-3061.56	161.99	1467.02	-3265.01	192.05	1467.29	-3015.26	532.18	1371.71	-3501.72	358.86	1466.66	-39.20	1189.01	74.84	548.65	1131.84	76.42	18.01
4.33000	-1937.93	147.63	-14.72	-3285.42	178.37	27.34	-3716.92	265.19	485.01	-4151.68	185.98	410.94	-2741.22	115.29	38.50	-2638.16	114.91	97.43	-1719.00	35.06	26.20	-4217.42	469.49	108.33	-2994.04	201.04	1089.32	0.00	0.00	0.00	-3053.12	162.07	1465.55	-3254.22	193.02	1466.66	-3010.19	530.28	1371.71	-3491.97	357.82	1466.38	-41.17	1190.34	74.05	549.23	1132.18	76.14	20.13
4.34000	-1917.97	147.12	-13.19	-3292.20	177.96	26.65	-3718.31	265.95	487.65	-4151.02	186.93	413.20	-2726.76	117.28	38.08	-2614.31	117.23	100.15	-1719.00	35.06	26.20	-4208.90	467.68	108.19	-2989.26	202.05	1086.41	0.00	0.00	0.00	-3044.52	162.08	1464.11	-3243.31	194.00	1466.03	-3005.09	528.36	1371.70	-3482.17	356.78	1466.10	-40.45	1189.04	74.39	549.81	1132.57	76.24	17.33
4.35000	-1899.75	146.71	-11.65	-3298.98	177.57	25.95	-3719.65	266.72	490.26	-4150.23	187.90	415.43	-2712.93	119.19	37.62	-2591.30	119.48	102.82	-1719.00	35.06	26.20	-4200.24	465.86	108.04	-2985.01	201.68	1085.54	0.00	0.00	0.00	-3035.76	162.02	1462.72	-3232.29	194.99	1465.40	-2999.94	526.43	1371.71	-3472.34	355.73	1465.82	-39.60	1190.11	74.29	550.84	1132.10	76.53	18.52
4.36000	-1883.37	146.41	-10.08	-3305.71	177.21	25.27	-3720.92	267.51	492.83	-4149.32	188.90	417.63	-2699.72	121.01	37.11	-2569.13	121.65	105.44	-1719.00	35.06	26.20	-4191.44	464.02	107.89	-2972.30	201.66	1084.06	0.00	0.00	0.00	-3026.86	161.88	1461.37	-3221.17	195.98	1464.78	-2994.77	524.49	1371.72	-3462.46	354.67	1465.54	-40.30	1191.20	74.09	550.07	1131.67	76.56	20.03
4.37000	-1868.92	146.21	-8.51	-3312.34	176.90	24.59	-3722.13	268.31	495.37	-4148.27	189.92	419.80	-2687.12	122.74	36.56	-2547.78	123.74	108.01	-1719.00	35.06	26.20	-4182.50	462.16	107.74	-2966.26	201.66	1081.99	0.00	0.00	0.00	-3017.81	161.68	1460.08	-3209.95	196.97	1464.16	-2989.56	522.52	1371.73	-3452.55	353.61	1465.26	-41.50	1190.60	73.90	549.99	1132.24	76.38	18.61
4.38000	-1856.49	146.13	-6.93	-3318.84	176.62	23.93	-3723.28	269.13	497.86	-4147.11	190.97	421.95	-2675.12	124.39	35.97	-2527.24	125.76	110.52	-1719.00	35.06	26.20	-4173.43	460.27	107.59	-2961.83	201.97	1080.05	0.00	0.00	0.00	-3008.62	161.40	1458.85	-3198.63	197.96	1463.54	-2984.32	520.54	1371.75	-3442.59	352.55	1464.98	-40.54	1190.40	73.88	548.21	1131.43	76.37	16.25
4.39000	-1846.16	146.16	-5.34	-3325.14	176.39	23.29	-3724.37	269.96	500.32	-4145.81	192.03	424.07	-2663.72	125.95	35.34	-2507.50	127.71	112.97	-1719.00	35.06	26.20	-4164.21	458.37	107.44	-2942.40	202.29	1077.87	0.00	0.00	0.00	-2999.31	161.05	1457.69	-3187.22	198.96	1462.93	-2979.04	518.54	1371.77	-3432.60	351.48	1464.71	-41.00	1188.88	74.63	546.94	1132.87	75.88	18.77
4.40000	-1838.03	146.31	-3.76	-3331.21	176.21	22.67	-3725.39	270.81	502.74	-4144.38	193.12	426.17	-2652.90	127.43	34.69	-2488.54	129.59	115.37	-1719.00	35.06	26.20	-4154.85	456.44	107.29	-2951.48	201.96	1076.19	0.00	0.00	0.00	-2989.86	160.62	1456.61	-3175.71	199.96	1462.32	-2973.72	516.53	1371.80	-3422.56	350.41	1464.43	-37.50	1188.36	75.17	549.04	1132.72	76.31	18.08
4.41000	-1832.18	146.60	-2.18	-3336.99	176.09	22.08	-3726.35	271.67	505.11	-4142.82	194.23	428.23	-2642.65	128.82	34.00	-2470.37	131.40	117.71	-1719.00	35.06	26.20	-4145.34	454.50	107.13	-2930.29	202.56	1074.56	0.00	0.00	0.00	-2980.30	160.11	1455.61	-3164.13	200.96	1461.72	-2968.38	514.50	1371.84	-3412.49	349.33	1464.16	-41.21	1190.47	73.95	549.04	1132.01	76.53	18.17
4.42000	-1828.70	147.01	-0.61	-3342.44	176.04	21.53	-3727.23	272.54	507.45	-4141.14	195.37	430.27	-2632.96	130.14	33.28	-2452.97	133.14	119.99	-1719.00	35.06	26.20	-4135.70	452.53	106.98	-2926.68	201.77	1073.54	0.00	0.00	0.00	-2970.62	159.52	1454.71	-3152.45	201.96	1461.13	-2962.99	512.46	1371.88	-3402.39	348.24	1463.88	-37.24	1189.26	75.10	547.57	1132.46	75.94	16.50
4.43000	-1827.67	147.56	0.96	-3347.52	176.05	21.01	-3728.05	273.42	509.75	-4139.32	196.52	432.28	-2623.83	131.37	32.54	-2436.31	134.81	122.21	-1719.00	35.06	26.20	-4125.91	450.55	106.82	-2919.61	201.52	1071.70	0.00	0.00	0.00	-2960.83	158.86	1453.90	-3140.70	202.97	1460.54	-2957.57	510.39	1371.93	-3392.24	347.15	1463.61	-38.27	1189.11	74.54	547.50	1133.28	75.64	17.51
4.44000	-1829.20	148.26	2.50	-3352.17	176.14	20.54	-3728.79	274.32	512.01	-4137.37	197.69	434.26	-2615.24	132.53	31.78	-2420.41	136.42	124.37	-1719.00	35.06	26.20	-4115.97	448.54	106.67	-2922.88	202.20	1069.22	0.00	0.00	0.00	-2950.93	158.12	1453.19	-3128.87	203.98	1459.96	-2952.12	508.32	1371.98	-3382.06	346.06	1463.34	-41.04	1189.57	74.02	548.89	1131.65	76.16	17.54
4.45000	-1833.37	149.09	4.03	-3356.35	176.31	20.12	-3729.46	275.22	514.23	-4135.29	198.88	436.21	-2607.19	133.60	31.00	-2405.23	137.96	126.47	-1719.00	35.06	26.20	-4105.89	446.51	106.51	-2892.13	200.33	1068.31	0.00	0.00	0.00	-2940.94	157.29	1452.60	-3116.97	204.99	1459.39	-2946.63	506.22	1372.03	-3371.84	344.96	1463.07	-38.12	1189.08	74.72	549.04	1131.55	76.48	20.70
4.46000	-1840.26	150.08	5.54	-3360.01	176.56	19.76	-3730.05	276.14	516.41	-4133.07	200.09	438.13	-2599.66	134.60	30.20	-2390.78	139.43	128.50	-1719.00	35.06	26.20	-4095.67	444.46	106.35	-2892.19	201.17	1066.40	0.00	0.00	0.00	-2930.85	156.39	1452.12	-3105.00	206.00	1458.83	-2941.10	504.11	1372.10	-3361.59	343.86	1462.80	-39.53	1190.73	74.08	549.20	1131.13	76.63	19.89
4.47000	-1849.96	151.23	7.02	-3363.11	176.90	19.45	-3730.57	277.07	518.54	-4130.72	201.32	440.02	-2592.65	135.51	29.38	-2377.04	140.84	130.47	-1719.00	35.06	26.20	-4085.30	442.39	106.20	-2883.43	200.81	1066.64	0.00	0.00	0.00	-2920.68	155.40	1451.78	-3092.96	207.02	1458.27	-2935.54	501.98	1372.17	-3351.30	342.75	1462.54	-42.59	1191.00	73.54	549.38	1132.31	76.38	15.61
4.48000	-1862.57	152.53	8.47	-3365.59	177.34	19.21	-3731.01	278.01	520.64	-4128.24	202.56	441.88	-2586.14	136.36	28.56	-2363.99	142.18	132.38	-1719.00	35.06	26.20	-4074.78	440.30	106.04	-2879.65	200.48	1064.43	0.00	0.00	0.00	-2910.42	154.32	1451.56	-3080.86	208.03	1457.73	-2929.95	499.84	1372.24	-3340.97	341.64	1462.27	-41.09	1189.83	74.16	549.59	1132.21	76.27	19.44
4.49000	-1878.16	154.00	9.88	-3367.42	177.88	19.04	-3731.36	278.95	522.69	-4125.62	203.82	443.71	-2580.12	137.12	27.73	-2351.64	143.47	134.22	-1719.00	35.06	26.20	-4064.11	438.19	105.88	-2865.58	201.29	1063.53	0.00	0.00	0.00	-2900.09	153.16	1451.49	-3068.71	209.05	1457.19	-2924.32	497.68	1372.32	-3330.61	340.52	1462.01	-39.33	1189.07	74.41	551.68	1130.96	77.15	19.09
4.50000	-1896.84	155.63	11.26	-3368.53	178.53	18.94	-3731.63	279.91	524.70	-4122.87	205.10	445.51	-2574.60	137.82	26.89	-2339.96	144.69	136.00	-1719.00	35.06	26.20	-4053.29	436.05	105.72	-2870.50	199.96	1061.85	0.00	0.00	0.00	-2889.68	151.92	1451.57	-3056.50	210.07	1456.67	-2918.65	495.50	1372.40	-3320.22	339.40	1461.74	-38.85	1188.41	74.85	548.60	1131.84	76.27	19.79
4.51000	-1918.69	157.44	12.60	-3368.90	179.28	18.92	-3731.82	280.88	526.67	-4119.98	206.40	447.28	-2569.54	138.43	26.04	-2328.94	145.85	137.71	-1719.00	35.06	26.20	-4042.33	433.90	105.56	-2855.67	198.96	1061.42	0.00	0.00	0.00	-2879.21	150.58	1451.79	-3044.23	211.09	1456.15	-2912.94	493.31	1372.50	-3309.80	338.27	1461.48	-39.44	1188.62	74.72	548.52	1132.50	76.18	18.77
4.52000	-1943.80	159.43	13.89	-3368.46	180.16	18.98	-3731.93	281.85	528.60	-4116.95	207.70	449.02	-2564.96	138.98	25.20	-2318.58	146.96	139.35	-1719.00	35.06	26.20	-4031.21	431.72	105.40	-2847.61	198.56	1061.87	0.00	0.00	0.00	-2868.68	149.16	1452.19	-3031.92	212.11	1455.65	-2907.20	491.10	1372.59	-3299.34	337.14	1461.22	-39.08	1189.58	74.34	548.30	1132.93	76.00	17.49
4.53000	-1972.25	161.60	15.13	-3367.18	181.16	19.13	-3731.94	282.83	530.48	-4113.79	209.03	450.73	-2560.83	139.45	24.36	-2308.86	148.00	140.92	-1719.00	35.06	26.20	-4019.95	429.52	105.24	-2833.82	198.30	1061.58	0.00	0.00	0.00	-2858.10	147.65	1452.75	-3019.57	213.13	1455.16	-2901.42	488.88	1372.70	-3288.85	336.00	1460.96	-41.11	1190.72	73.66	546.77	1132.76	75.63	16.55
4.54000	-2004.13	163.96	16.32	-3365.00	182.28	19.38	-3731.87	283.82	532.33	-4110.48	210.37	452.40	-2557.15	139.85	23.52	-2299.78	148.99	142.42	-1719.00	35.06	26.20	-4008.53	427.30	105.07	-2822.86	197.78	1060.78	0.00	0.00	0.00	-2847.46	146.05	1453.49	-3007.17	214.15	1454.68	-2895.61	486.64	1372.80	-3278.32	334.86	1460.71	-38.04	1188.97	74.87	549.91	1131.91	76.42	17.84
4.55000	-2039.54	166.51	17.46	-3361.88	183.54	19.72	-3731.70	284.81	534.12	-4107.04	211.72	454.05	-2553.90	140.18	22.69	-2291.31	149.92	143.85	-1719.00	35.06	26.20	-3996.96	425.06	104.91	-2802.10	197.67	1060.85	0.00	0.00	0.00	-2836.78	144.36	1454.41	-2994.74	215.18	1454.21	-2889.76	484.38	1372.92	-3267.77	333.72	1460.45	-37.98	1189.33	74.63	549.39	1132.13	76.46	21.20
4.56000	-2078.56	169.25	18.53	-3357.77	184.93	20.17	-3731.44	285.81	535.88	-4103.46	213.08	455.66	-2551.08	140.44	21.87	-2283.45	150.80	145.21	-1719.00	35.06	26.20	-3985.24	422.79	104.75	-2787.08	197.14	1061.58	0.00	0.00	0.00	-2826.07	142.57	1455.52	-2982.28	216.20	1453.76	-2883.87	482.11	1373.04	-3257.18	332.57	1460.20	-40.87	1189.99	74.01	549.61	1131.65	76.56	17.79
4.57000	-2121.28	172.20	19.54	-3352.63	186.47	20.73	-3731.09	286.82	537.59	-4099.74	214.46	457.24	-2548.68	140.64	21.06	-2276.20	151.63	146.50	-1719.00	35.06	26.20	-3973.36	420.51	104.58	-2782.64	195.77	1061.96	0.00	0.00	0.00	-2815.32	140.70	1456.83	-2969.78	217.23	1453.31	-2877.94	479.82	1373.17	-3246.57	331.41	1459.95	-39.78	1190.10	74.24	550.00	1132.70	76.43	18.28
4.58000	-2167.79	175.35	20.48	-3346.40	188.16	21.40	-3730.64	287.83	539.25	-4095.88	215.85	458.78	-2546.69	140.76	20.27	-2269.52	152.40	147.71	-1719.00	35.06	26.20	-3961.33	418.20	104.42	-2759.14	194.24	1062.70	0.00	0.00	0.00	-2804.54	138.72	1458.34	-2957.26	218.25	1452.89	-2871.98	477.52	1373.30	-3235.92	330.25	1459.70	-38.19	1189.89	74.46	548.53	1132.13	76.19	17.31
4.59000	-2218.18	178.72	21.35	-3339.05	190.01	22.19	-3730.09	288.85	540.88	-4091.88	217.25	460.30	-2545.10	140.82	19.50	-2263.43	153.12	148.85	-1719.00	35.06	26.20	-3949.14	415.87	104.25	-2736.52	192.45	1063.61	0.00	0.00	0.00	-2793.74	136.66	1460.06	-2944.71	219.27	1452.48	-2865.98	475.20	1373.44	-3225.24	329.09	1459.45	-43.29	1191.13	73.18	549.03	1132.47	75.96	19.04
4.60000	-2272.54	182.29	22.15	-3330.52	192.01	23.10	-3729.44	289.88	542.45	-4087.73	218.66	461.77	-2543.89	140.81	18.74	-2257.90	153.79	149.91	-1719.00	35.06	26.20	-3936.80	413.52	104.08	-2741.22	191.50	1066.05	0.00	0.00	0.00	-2779.49	134.38	1461.76	-2932.15	220.30	1452.08	-2859.94	472.86	1373.58	-3214.54	327.92	1459.21	-42.55	1190.81	73.26	550.31	1132.43	76.31	21.07
4.61000	-2330.95	186.09	22.86	-3320.76	194.18	24.14	-3728.70	290.90	543.98	-4083.44	220.08	463.22	-2543.07	140.74	18.02	-2252.92	154.41	150.90	-1719.00	35.06	26.20	-3924.30	411.14	103.92	-2735.19	189.34	1067.80	0.00	0.00	0.00	-2782.69	132.82	1463.41	-2919.57	221.32	1451.70	-2853.87	470.51	1373.73	-3203.80	326.75	1458.96	-41.62	1189.44	74.00	547.70	1132.49	76.05	20.59
4.62000	-2393.50	190.12	23.50	-3309.74	196.52	25.31	-3727.84	291.93	545.47	-4079.01	221.51	464.63	-2542.61	140.60	17.31	-2248.48	154.98	151.81	-1719.00	35.06	26.20	-3911.65	408.75	103.75	-2721.83	188.22	1070.92	0.00	0.00	0.00	-2768.82	130.39	1464.93	-2906.98	222.35	1451.33	-2847.76	468.14	1373.89	-3193.04	325.57	1458.72	-40.34	1190.41	74.11	550.14	1131.59	76.90	22.15
4.63000	-2460.29	194.37	24.04	-3297.39	199.03	26.62	-3726.89	292.97	546.91	-4074.43	222.95	466.01	-2542.54	140.40	16.64	-2244.57	155.50	152.64	-1719.00	35.06	26.20	-3898.83	406.33	103.58	-2712.30	186.14	1072.60	0.00	0.00	0.00	-2754.79	128.17	1466.82	-2894.38	223.37	1450.98	-2841.61	465.76	1374.05	-3182.25	324.39	1458.48	-41.40	1190.73	73.90	549.44	1131.99	76.38	19.37
4.64000	-2531.40	198.85	24.50	-3283.69	201.73	28.07	-3725.82	294.00	548.30	-4069.71	224.40	467.35	-2561.96	139.67	13.93	-2241.18	155.97	153.39	-1719.00	35.06	26.20	-3885.86	403.88	103.41	-2711.21	184.92	1074.92	0.00	0.00	0.00	-2731.96	126.66	1467.56	-2881.77	224.39	1450.65	-2835.42	463.36	1374.22	-3171.43	323.21	1458.24	-39.32	1189.13	74.82	547.90	1131.84	75.99	17.89
4.65000	-2606.91	203.58	24.86	-3268.57	204.61	29.67	-3724.65	295.04	549.65	-4064.85	225.86	468.66	-2591.56	138.60	6.45	-2238.30	156.40	154.06	-1719.00	35.06	26.20	-3872.73	401.42	103.24	-2706.86	183.00	1077.12	0.00	0.00	0.00	-2731.82	124.65	1470.75	-2869.16	225.41	1450.34	-2829.19	460.94	1374.40	-3160.58	322.02	1458.01	-35.78	1188.55	75.30	548.04	1131.49	76.33	18.69
4.66000	-2686.93	208.54	25.13	-3251.99	207.69	31.42	-3723.37	296.08	550.95	-4059.84	227.32	469.93	-2548.71	138.74	13.22	-2235.92	156.79	154.65	-1719.00	35.06	26.20	-3859.44	398.93	103.07	-2679.38	181.08	1080.14	0.00	0.00	0.00	-2732.48	122.58	1472.27	-2856.56	226.43	1450.04	-2822.93	458.51	1374.58	-3149.71	320.83	1457.78	-38.93	1188.66	74.98	549.21	1131.27	76.65	19.03
4.67000	-2771.53	213.76	25.29	-3233.90	210.96	33.34	-3721.98	297.12	552.20	-4054.68	228.80	471.17	-2506.83	139.74	18.95	-2234.02	157.13	155.16	-1719.00	35.06	26.20	-3845.99	396.42	102.90	-2674.68	179.32	1082.01	0.00	0.00	0.00	-2722.92	121.82	1473.55	-2843.96	227.45	1449.76	-2816.62	456.06	1374.77	-3138.81	319.63	1457.54	-41.36	1190.03	74.02	549.15	1132.35	76.30	20.01
4.68000	-2860.81	219.22	25.35	-3214.27	214.43	35.41	-3720.47	298.17	553.41	-4049.37	230.27	472.37	-2550.73	140.10	11.48	-2232.60	157.43	155.59	-1719.00	35.06	26.20	-3832.38	393.89	102.73	-2677.18	180.07	1084.11	0.00	0.00	0.00	-2707.59	120.11	1474.81	-2831.37	228.47	1449.50	-2810.28	453.60	1374.96	-3127.89	318.43	1457.32	-39.76	1190.11	74.27	549.84	1132.66	76.47	19.44
4.69000	-2954.86	224.94	25.29	-3193.03	218.11	37.65	-3718.85	299.21	554.57	-4043.92	231.76	473.53	-2496.69	140.20	21.41	-2231.64	157.69	155.93	-1719.00	35.06	26.20	-3818.60	391.34	102.56	-2664.32	178.35	1084.77	0.00	0.00	0.00	-2684.54	119.21	1476.47	-2818.79	229.49	1449.26	-2803.90	451.12	1375.16	-3116.94	317.22	1457.09	-38.97	1189.62	74.41	549.95	1131.58	76.80	20.00
4.70000	-3056.02	229.41	15.96	-3170.15	222.01	40.06	-3717.11	300.25	555.68	-4038.32	233.25	474.66	-2545.20	138.50	12.28	-2231.13	157.90	156.19	-1719.00	35.06	26.20	-3804.66	388.76	102.39	-2651.21	177.66	1086.20	0.00	0.00	0.00	-2674.69	118.03	1477.97	-2806.23	230.50	1449.04	-2797.48	448.62	1375.37	-3105.97	316.01	1456.86	-38.79	1188.77	75.18	548.76	1131.89	76.29	19.62
4.71000	-3046.41	232.18	34.45	-3145.58	226.13	42.65	-3715.25	301.30	556.74	-4032.57	234.74	475.75	-2520.46	139.19	15.08	-2231.06	158.08	156.36	-1719.00	35.06	26.20	-3790.56	386.16	102.22	-2648.79	177.03	1086.99	0.00	0.00	0.00	-2674.75	117.30	1479.47	-2793.68	231.52	1448.84	-2791.02	446.11	1375.58	-3094.97	314.80	1456.64	-39.97	1189.07	74.72	548.27	1131.83	76.34	18.70
4.72000	-3072.07	236.75	42.27	-3119.27	230.46	45.43	-3713.28	302.34	557.76	-4026.67	236.24	476.81	-2560.53	138.32	8.48	-2231.42	158.22	156.45	-1719.00	35.06	26.20	-3776.30	383.53	102.05	-2626.74	177.53	1088.87	0.00	0.00	0.00	-2672.22	115.18	1481.47	-2781.16	232.53	1448.66	-2784.53	443.58	1375.81	-3083.95	313.58	1456.42	-38.99	1189.95	74.45	547.87	1131.67	76.16	21.33
4.73000	-3043.99	240.56	49.04	-3097.83	233.01	50.54	-3711.18	303.38	558.72	-4020.62	237.74	477.83	-2546.46	139.40	12.22	-2232.20	158.32	156.45	-1719.00	35.06	26.20	-3761.87	380.89	101.87	-2625.19	177.00	1090.31	0.00	0.00	0.00	-2663.65	114.57	1483.30	-2768.67	233.54	1448.51	-2777.99	441.04	1376.03	-3072.90	312.36	1456.21	-39.74	1190.53	74.08	547.54	1132.66	75.85	18.71
4.74000	-2982.84	244.03	54.20	-3060.00	237.05	56.61	-3708.95	304.42	559.64	-4014.41	239.24	478.81	-2562.67	139.62	9.74	-2233.39	158.38	156.36	-1719.00	35.06	26.20	-3747.27	378.21	101.70	-2600.20	177.59	1091.39	0.00	0.00	0.00	-2651.76	114.24	1484.45	-2756.21	234.54	1448.37	-2771.41	438.48	1376.27	-3061.84	311.13	1455.99	-38.31	1190.95	74.36	548.77	1132.22	76.39	20.93
4.75000	-2909.27	247.60	57.19	-3040.30	241.59	58.62	-3706.60	305.46	560.50	-4008.06	240.75	479.75	-2551.23	140.32	10.55	-2234.97	158.41	156.18	-1719.00	35.06	26.20	-3732.51	375.52	101.52	-2602.09	178.13	1092.39	0.00	0.00	0.00	-2653.63	113.26	1486.80	-2743.78	235.55	1448.26	-2764.80	435.91	1376.51	-3050.74	309.90	1455.78	-39.95	1191.71	73.80	550.98	1131.92	76.98	25.31
4.76000	-2843.94	251.70	57.45	-3048.13	246.29	56.81	-3704.13	306.49	561.32	-4001.55	242.26	480.65	-2559.73	141.59	8.98	-2236.93	158.41	155.91	-1719.00	35.06	26.20	-3717.58	372.80	101.35	-2589.96	177.97	1093.18	0.00	0.00	0.00	-2644.61	113.11	1488.61	-2731.39	236.55	1448.17	-2758.14	433.32	1376.75	-3039.63	308.67	1455.57	-38.67	1189.61	74.60	549.92	1132.61	76.32	21.88
4.77000	-2807.53	256.76	54.40	-2997.34	250.91	61.68	-3701.52	307.52	562.09	-3994.89	243.77	481.52	-2558.46	141.72	8.04	-2239.27	158.37	155.55	-1719.00	35.06	26.20	-3702.48	370.06	101.18	-2580.73	178.90	1094.20	0.00	0.00	0.00	-2631.00	112.85	1489.89	-2719.04	237.55	1448.10	-2751.45	430.72	1377.01	-3028.50	307.43	1455.36	-38.56	1189.37	74.53	549.71	1132.31	76.38	17.46
4.78000	-2820.68	263.20	47.49	-2998.18	255.83	59.61	-3698.79	308.55	562.80	-3988.08	245.28	482.35	-2567.23	141.31	8.83	-2241.97	158.30	155.10	-1719.00	35.06	26.20	-3687.22	367.30	101.00	-2578.25	179.24	1095.72	0.00	0.00	0.00	-2613.71	112.73	1491.70	-2706.74	238.55	1448.05	-2744.71	428.10	1377.27	-3017.35	306.19	1455.16	-41.30	1190.87	73.81	550.74	1131.66	76.77	18.19
4.79000	-2901.07	269.00	35.71	-2952.06	260.62	62.45	-3695.92	309.58	563.47	-3981.11	246.80	483.14	-2545.87	140.57	11.12	-2245.02	158.19	154.56	-1719.00	35.06	26.20	-3671.78	364.51	100.82	-2557.33	178.76	1097.39	0.00	0.00	0.00	-2602.81	112.78	1492.23	-2694.48	239.55	1448.04	-2737.94	425.46	1377.53	-3006.17	304.94	1454.96	-38.84	1191.13	74.10	548.96	1130.65	76.75	18.10
4.80000	-2889.55	274.22	34.00	-2906.90	263.98	64.86	-3692.92	310.60	564.08	-3973.99	248.31	483.88	-2565.26	140.43	9.06	-2248.41	158.06	153.92	-1719.00	35.06	26.20	-3656.18	361.70	100.65	-2549.15	178.94	1098.40	0.00	0.00	0.00	-2609.92	112.33	1494.53	-2682.27	240.54	1448.04	-2731.12	422.81	1377.81	-2994.98	303.70	1454.76	-39.89	1191.55	73.79	549.25	1132.18	76.25	20.67
4.81000	-2872.49	279.17	32.22	-2884.72	266.79	62.83	-3689.78	311.61	564.65	-3966.71	249.82	484.59	-2534.00	139.40	13.89	-2252.13	157.90	153.18	-1719.00	35.06	26.20	-3640.41	358.86	100.47	-2548.79	179.29	1099.40	0.00	0.00	0.00	-2590.69	111.61	1495.36	-2670.12	241.53	1448.07	-2724.27	420.14	1378.09	-2983.76	302.44	1454.57	-42.65	1190.86	73.61	548.84	1132.75	76.09	18.28
4.82000	-2850.33	283.27	29.72	-2847.14	271.19	63.48	-3686.51	312.62	565.16	-3959.28	251.33	485.26	-2578.87	140.81	8.43	-2256.17	157.71	152.36	-1719.00	35.06	26.20	-3624.46	356.00	100.30	-2532.84	178.98	1101.72	0.00	0.00	0.00	-2573.75	112.25	1495.79	-2658.03	242.51	1448.13	-2717.37	417.46	1378.38	-2972.53	301.19	1454.37	-41.35	1191.43	73.66	547.02	1132.78	75.77	19.36
4.83000	-2820.31	287.80	27.93	-2832.05	274.59	58.30	-3683.10	313.63	565.62	-3951.69	252.84	485.89	-2524.33	143.23	16.73	-2260.51	157.49	151.43	-1719.00	35.06	26.20	-3608.34	353.12	100.12	-2524.89	178.06	1102.64	0.00	0.00	0.00	-2572.43	112.31	1497.35	-2646.00	243.49	1448.21	-2710.43	414.76	1378.67	-2961.27	299.93	1454.18	-41.36	1190.98	73.71	547.71	1131.81	76.25	17.18
4.84000	-2783.09	289.67	27.46	-2798.89	278.11	55.56	-3679.54	314.63	566.03	-3943.94	254.34	486.48	-2565.90	140.52	10.64	-2265.15	157.24	150.41	-1719.00	35.06	26.20	-3592.06	350.21	99.94	-2523.29	178.81	1103.27	0.00	0.00	0.00	-2555.44	112.67	1497.85	-2634.04	244.47	1448.32	-2703.46	412.04	1378.97	-2950.00	298.66	1454.00	-39.82	1189.60	74.35	548.93	1132.20	76.39	19.37
4.85000	-2754.74	293.26	25.90	-2768.42	281.31	54.10	-3675.85	315.62	566.39	-3936.03	255.84	487.03	-2558.21	144.19	14.33	-2270.07	156.97	149.29	-1719.00	35.06	26.20	-3575.59	347.28	99.76	-2526.89	178.88	1104.42	0.00	0.00	0.00	-2562.10	113.77	1498.63	-2622.15	245.45	1448.45	-2696.44	409.31	1379.28	-2938.71	297.39	1453.81	-38.13	1190.59	74.16	548.29	1131.65	76.40	19.66
4.86000	-2709.84	293.57	27.30	-2750.74	283.07	47.68	-3672.00	316.60	566.69	-3927.96	257.34	487.54	-2538.08	144.20	18.39	-2275.26	156.68	148.07	-1719.00	35.06	26.20	-3558.96	344.33	99.59	-2504.74	177.30	1105.52	0.00	0.00	0.00	-2555.60	113.51	1499.83	-2610.33	246.42	1448.62	-2689.38	406.57	1379.60	-2927.41	296.12	1453.63	-38.82	1189.80	74.45	548.55	1131.18	76.32	21.00
4.87000	-2674.93	296.34	27.30	-2710.83	284.00	46.95	-3668.02	317.58	566.94	-3919.74	258.84	488.00	-2518.85	143.84	20.67	-2280.71	156.36	146.75	-1719.00	35.06	26.20	-3542.14	341.35	99.41	-2504.59	177.88	1106.06	0.00	0.00	0.00	-2537.66	113.69	1499.78	-2598.58	247.38	1448.81	-2682.28	403.81	1379.92	-2916.09	294.85	1453.45	-38.49	1189.63	74.57	549.97	1131.53	76.48	20.33
4.88000	-2617.66	297.59	29.87	-2661.00	284.79	46.98	-3663.88	318.55	567.14	-3911.35	260.33	488.43	-2536.89	145.46	18.37	-2286.41	156.02	145.33	-1719.00	35.06	26.20	-3525.16	338.34	99.23	-2492.25	177.83	1106.94	0.00	0.00	0.00	-2536.60	114.36	1500.31	-2586.92	248.35	1449.03	-2675.14	401.03	1380.25	-2904.75	293.57	1453.28	-40.19	1190.65	74.07	548.89	1131.58	76.39	16.19
4.89000	-2557.45	300.26	33.24	-2631.50	287.27	43.62	-3659.60	319.51	567.28	-3902.80	261.81	488.81	-2560.85	147.35	15.52	-2292.35	155.66	143.80	-1719.00	35.06	26.20	-3507.99	335.31	99.05	-2480.22	177.41	1107.95	0.00	0.00	0.00	-2529.28	115.57	1500.25	-2575.34	249.31	1449.28	-2667.96	398.24	1380.59	-2893.39	292.29	1453.11	-39.03	1189.38	74.46	549.72	1131.74	76.46	20.84
4.90000	-2550.71	301.87	24.53	-2582.76	288.26	44.74	-3655.16	320.46	567.37	-3894.10	263.29	489.15	-2548.53	147.04	18.81	-2298.52	155.28	142.18	-1719.00	35.06	26.20	-3490.65	332.26	98.87	-2486.59	177.82	1107.54	0.00	0.00	0.00	-2521.67	115.96	1500.79	-2563.85	250.26	1449.55	-2660.73	395.44	1380.93	-2882.02	291.00	1452.94	-41.86	1190.92	73.56	550.51	1131.02	76.97	22.34
4.91000	-2531.59	305.09	19.46	-2574.29	290.54	36.92	-3650.58	321.40	567.40	-3885.22	264.76	489.45	-2590.39	145.78	11.62	-2304.90	154.88	140.45	-1719.00	35.06	26.20	-3473.14	329.18	98.69	-2466.23	177.20	1107.30	0.00	0.00	0.00	-2512.77	116.56	1500.69	-2552.44	251.21	1449.86	-2653.47	392.61	1381.28	-2870.64	289.71	1452.77	-41.83	1191.29	73.46	548.13	1132.04	76.20	16.87
4.92000	-2490.34	307.73	20.40	-2523.01	293.04	37.73	-3645.84	322.33	567.38	-3876.19	266.23	489.71	-2568.74	145.46	13.48	-2311.49	154.46	138.61	-1719.00	35.06	26.20	-3455.44	326.08	98.51	-2469.26	178.16	1106.84	0.00	0.00	0.00	-2513.32	117.93	1500.85	-2541.14	252.15	1450.20	-2646.16	389.78	1381.64	-2859.24	288.42	1452.61	-39.15	1189.82	74.34	549.08	1132.51	76.15	18.37
4.93000	-2442.02	310.44	20.71	-2496.62	294.46	35.50	-3640.94	323.26	567.31	-3867.00	267.69	489.92	-2555.77	145.65	16.48	-2318.27	154.02	136.67	-1719.00	35.06	26.20	-3437.57	322.95	98.33	-2447.19	176.97	1106.59	0.00	0.00	0.00	-2499.31	118.18	1500.18	-2529.93	253.09	1450.57	-2638.81	386.92	1382.01	-2847.82	287.12	1452.45	-38.01	1189.41	74.64	549.71	1132.45	76.29	18.26
4.94000	-2398.22	310.90	24.43	-2451.84	295.41	38.55	-3635.88	324.17	567.18	-3857.63	269.14	490.09	-2563.99	143.74	11.28	-2325.23	153.57	134.62	-1719.00	35.06	26.20	-3419.51	319.80	98.15	-2435.12	177.68	1106.16	0.00	0.00	0.00	-2492.01	119.31	1499.34	-2518.82	254.03	1450.97	-2631.42	384.06	1382.38	-2836.39	285.82	1452.30	-39.17	1190.47	74.22	549.03	1133.27	75.90	17.63
4.95000	-2358.32	310.30	31.02	-2429.97	297.29	38.02	-3630.66	325.07	567.00	-3848.11	270.58	490.21	-2575.91	144.30	10.58	-2332.37	153.11	132.47	-1719.00	35.06	26.20	-3401.28	316.62	97.97	-2435.58	178.60	1104.44	0.00	0.00	0.00	-2479.64	120.46	1498.72	-2507.81	254.96	1451.41	-2623.99	381.17	1382.76	-2824.95	284.52	1452.15	-38.50	1190.96	74.29	550.29	1132.29	76.49	15.85
4.96000	-2321.73	309.85	39.92	-2354.13	296.81	49.05	-3625.29	325.96	566.75	-3838.42	272.01	490.30	-2538.99	141.29	15.16	-2339.66	152.62	130.21	-1719.00	35.06	26.20	-3382.87	313.42	97.79	-2426.90	178.99	1103.89	0.00	0.00	0.00	-2476.77	120.72	1497.73	-2496.92	255.88	1451.87	-2616.51	378.27	1383.15	-2813.50	283.21	1452.00	-38.79	1190.39	74.25	548.11	1132.06	76.00	18.11
4.97000	-2325.91	310.87	41.46	-2331.70	297.06	51.58	-3619.75	326.83	566.46	-3828.56	273.43	490.33	-2543.65	139.98	16.16	-2347.10	152.13	127.83	-1719.00	35.06	26.20	-3364.27	310.19	97.61	-2418.24	178.95	1103.08	0.00	0.00	0.00	-2472.59	122.15	1496.82	-2486.13	256.80	1452.37	-2608.99	375.36	1383.54	-2802.03	281.91	1451.86	-40.49	1190.01	74.22	549.63	1131.47	76.62	18.06
4.98000	-2246.99	308.86	58.18	-2309.07	298.15	55.73	-3614.04	327.70	566.11	-3818.54	274.85	490.33	-2545.23	137.38	15.05	-2354.68	151.62	125.35	-1719.00	35.06	26.20	-3345.49	306.94	97.43	-2417.54	178.95	1101.40	0.00	0.00	0.00	-2456.96	123.24	1495.63	-2475.47	257.72	1452.90	-2601.43	372.43	1383.94	-2790.55	280.59	1451.71	-39.26	1189.22	74.56	549.68	1131.83	76.40	17.16
4.99000	-2187.70	305.56	74.29	-2251.75	294.30	68.21	-3608.17	328.55	565.70	-3808.35	276.25	490.27	-2534.65	138.21	15.36	-2362.39	151.11	122.76	-1719.00	35.06	26.20	-3326.53	303.67	97.25	-2396.21	179.22	1100.30	0.00	0.00	0.00	-2443.29	124.18	1494.28	-2464.92	258.63	1453.47	-2593.83	369.49	1384.35	-2779.07	279.28	1451.58	-39.53	1189.61	74.27	550.40	1130.11	77.28	22.07
5.00000	-2143.97	303.30	88.02	-2239.30	294.19	74.07	-3602.13	329.39	565.23	-3797.99	277.64	490.18	-2552.44	138.36	10.69	-2370.20	150.58	120.05	-1719.00	35.06	26.20	-3307.38	300.36	97.07	-2400.74	180.24	1098.59	0.00	0.00	0.00	-2441.82	125.76	1493.31	-2454.49	259.53	1454.07	-2586.18	366.53	1384.77	-2767.56	277.96	1451.44	-38.63	1190.19	74.42	549.01	1130.55	76.97	20.35
5.01000	-2089.97	300.61	104.37	-2143.42	287.88	94.16	-3595.92	330.21	564.71	-3787.46	279.02	490.03	-2532.03	137.58	16.02	-2378.13	150.04	117.23	-1719.00	35.06	26.20	-3288.05	297.04	96.89	-2371.34	180.54	1097.68	0.00	0.00	0.00	-2427.28	126.10	1491.93	-2444.19	260.42	1454.70	-2578.49	363.55	1385.20	-2756.05	276.64	1451.31	-38.33	1189.68	74.56	549.77	1131.52	76.63	17.31
5.02000	-2066.69	299.04	114.47	-2087.21	284.44	108.04	-3589.54	331.02	564.12	-3776.77	280.38	489.85	-2534.62	136.90	15.59	-2386.14	149.50	114.30	-1719.00	35.06	26.20	-3268.54	293.68	96.70	-2352.85	181.73	1096.30	0.00	0.00	0.00	-2422.99	127.85	1490.60	-2434.02	261.31	1455.37	-2570.76	360.56	1385.63	-2744.53	275.31	1451.19	-39.63	1189.71	74.33	550.40	1132.41	76.50	17.32
5.03000	-2063.24	298.05	119.97	-2054.52	282.00	118.19	-3582.99	331.82	563.49	-3765.90	281.74	489.61	-2523.78	137.74	17.73	-2394.24	148.95	111.25	-1719.00	35.06	26.20	-3248.84	290.30	96.52	-2353.14	182.52	1094.73	0.00	0.00	0.00	-2419.32	129.14	1489.19	-2423.98	262.20	1456.08	-2562.98	357.56	1386.07	-2733.00	273.98	1451.07	-40.37	1190.71	73.99	550.14	1131.67	76.66	20.59
5.04000	-2068.71	297.13	122.53	-2040.01	280.34	125.00	-3576.26	332.60	562.79	-3754.86	283.08	489.33	-2564.35	138.73	11.49	-2402.40	148.39	108.09	-1719.00	35.06	26.20	-3228.95	286.90	96.34	-2352.49	182.48	1092.44	0.00	0.00	0.00	-2406.73	130.11	1487.27	-2414.08	263.07	1456.82	-2555.16	354.54	1386.52	-2721.47	272.65	1450.95	-40.19	1190.91	74.08	549.48	1131.40	76.63	19.26
5.05000	-2072.17	295.76	123.80	-2038.33	279.25	128.84	-3569.35	333.36	562.03	-3743.65	284.40	489.01	-2576.43	138.46	8.94	-2410.63	147.83	104.81	-1719.00	35.06	26.20	-3208.87	283.47	96.16	-2344.77	182.74	1091.07	0.00	0.00	0.00	-2388.12	131.44	1485.77	-2404.33	263.95	1457.60	-2547.30	351.51	1386.97	-2709.92	271.31	1450.83	-39.57	1189.51	74.50	548.82	1131.28	76.57	17.81
5.06000	-2062.75	293.40	125.43	-2044.15	278.50	130.10	-3562.27	334.11	561.22	-3732.27	285.71	488.63	-2542.13	138.29	13.03	-2418.90	147.26	101.41	-1719.00	35.06	26.20	-3188.61	280.01	95.98	-2335.51	184.22	1090.13	0.00	0.00	0.00	-2378.98	133.19	1483.90	-2394.71	264.81	1458.42	-2539.39	348.45	1387.44	-2698.36	269.98	1450.72	-38.98	1190.07	74.29	550.76	1130.29	77.05	22.61
5.07000	-2047.21	291.43	128.23	-2052.13	277.86	129.16	-3555.00	334.84	560.34	-3720.72	287.01	488.21	-2564.12	137.72	11.20	-2427.21	146.69	97.89	-1719.00	35.06	26.20	-3168.16	276.53	95.79	-2312.42	184.82	1088.92	0.00	0.00	0.00	-2368.08	134.58	1482.12	-2385.24	265.67	1459.27	-2531.44	345.39	1387.91	-2686.80	268.64	1450.61	-39.38	1189.66	74.65	550.21	1131.44	76.74	20.79
5.08000	-2032.84	288.80	129.63	-2056.92	277.12	126.42	-3547.55	335.56	559.41	-3709.00	288.29	487.74	-2583.31	136.91	5.98	-2435.54	146.12	94.26	-1719.00	35.06	26.20	-3147.52	273.02	95.61	-2301.38	184.78	1087.15	0.00	0.00	0.00	-2370.74	135.12	1481.38	-2375.93	266.52	1460.16	-2523.45	342.31	1388.39	-2675.23	267.29	1450.51	-39.87	1188.91	74.82	551.02	1131.83	76.77	17.17
5.09000	-2020.49	286.39	129.08	-2053.21	276.06	122.25	-3539.92	336.25	558.42	-3697.10	289.55	487.23	-2547.26	136.81	12.80	-2443.88	145.55	90.50	-1719.00	35.06	26.20	-3126.69	269.49	95.43	-2295.82	187.02	1085.75	0.00	0.00	0.00	-2355.52	136.88	1479.63	-2366.76	267.36	1461.09	-2515.41	339.21	1388.88	-2663.65	265.95	1450.41	-38.03	1189.18	75.07	549.86	1132.50	76.32	16.31
5.10000	-2009.67	284.05	126.88	-2044.09	276.02	119.41	-3532.11	336.93	557.37	-3685.02	290.80	486.67	-2565.57	137.25	8.96	-2452.23	144.98	86.62	-1719.00	35.06	26.20	-3105.66	265.93	95.25	-2282.63	185.94	1084.76	0.00	0.00	0.00	-2337.67	138.14	1478.84	-2357.76	268.20	1462.06	-2507.33	336.10	1389.37	-2652.07	264.60	1450.32	-40.51	1190.10	74.33	547.48	1132.65	75.93	18.69
5.11000	-2002.66	283.51	122.43	-2036.16	274.67	115.13	-3524.10	337.60	556.25	-3672.78	292.03	486.05	-2554.79	135.89	11.59	-2460.57	144.41	82.62	-1719.00	35.06	26.20	-3084.45	262.35	95.07	-2267.16	187.01	1083.81	0.00	0.00	0.00	-2332.56	139.72	1477.38	-2348.92	269.03	1463.07	-2499.20	332.98	1389.87	-2640.48	263.24	1450.23	-41.15	1190.25	74.08	548.01	1131.49	76.31	19.25
5.12000	-1994.40	280.22	117.55	-2029.12	272.25	111.22	-3515.91	338.24	555.08	-3660.35	293.24	485.39	-2578.74	136.03	5.77	-2468.89	143.84	78.50	-1719.00	35.06	26.20	-3063.04	258.73	94.88	-2273.97	189.26	1082.52	0.00	0.00	0.00	-2321.23	141.72	1476.62	-2340.24	269.85	1464.12	-2491.03	329.84	1390.38	-2628.88	261.89	1450.14	-41.18	1191.21	73.69	550.87	1131.90	76.67	17.07
5.13000	-1990.70	279.58	110.48	-2025.47	270.93	105.15	-3507.53	338.86	553.85	-3647.75	294.44	484.68	-2578.89	136.49	5.85	-2477.18	143.28	74.25	-1719.00	35.06	26.20	-3041.45	255.10	94.70	-2266.42	190.30	1081.72	0.00	0.00	0.00	-2312.90	143.74	1476.29	-2331.73	270.66	1465.21	-2482.81	326.68	1390.90	-2617.28	260.53	1450.06	-40.10	1189.94	74.28	549.53	1131.98	76.19	18.79
5.14000	-1986.48	275.58	102.76	-2019.65	265.57	98.51	-3498.96	339.47	552.55	-3634.97	295.61	483.93	-2508.18	136.57	18.40	-2485.42	142.72	69.88	-1719.00	35.06	26.20	-3019.65	251.43	94.52	-2254.16	190.88	1081.40	0.00	0.00	0.00	-2296.89	145.03	1475.44	-2323.40	271.47	1466.34	-2474.55	323.51	1391.43	-2605.68	259.17	1449.98	-39.21	1190.08	74.09	549.64	1131.86	76.23	19.27
5.15000	-1983.57	271.34	94.56	-2019.98	263.81	90.30	-3490.19	340.05	551.20	-3622.02	296.77	483.12	-2531.15	135.36	14.65	-2493.61	142.16	65.38	-1719.00	35.06	26.20	-2997.67	247.74	94.34	-2242.57	193.12	1081.18	0.00	0.00	0.00	-2279.52	146.40	1474.66	-2315.24	272.26	1467.51	-2466.25	320.33	1391.97	-2594.07	257.80	1449.91	-38.74	1189.23	74.81	548.94	1131.80	76.48	18.86
5.16000	-1979.43	267.48	84.63	-2026.53	259.25	77.48	-3481.23	340.61	549.78	-3608.88	297.90	482.26	-2560.73	137.42	10.65	-2501.74	141.62	60.76	-1719.00	35.06	26.20	-2975.49	244.02	94.15	-2238.47	192.73	1080.62	0.00	0.00	0.00	-2271.85	148.54	1474.25	-2307.26	273.05	1468.73	-2457.89	317.13	1392.51	-2582.46	256.44	1449.84	-40.61	1189.04	74.33	548.34	1132.76	76.09	20.56
5.17000	-1978.53	263.50	70.20	-2012.70	256.69	67.86	-3472.07	341.16	548.30	-3595.57	299.01	481.35	-2583.30	133.97	7.31	-2509.79	141.08	56.01	-1719.00	35.06	26.20	-2953.11	240.28	93.97	-2230.97	195.14	1080.43	0.00	0.00	0.00	-2267.20	150.10	1473.86	-2299.46	273.83	1469.99	-2449.50	313.92	1393.06	-2570.85	255.07	1449.77	-38.99	1189.90	74.28	549.96	1132.45	76.42	20.06
5.18000	-1970.70	263.00	64.93	-2006.11	254.63	66.29	-3462.71	341.68	546.75	-3582.08	300.11	480.40	-2556.01	134.22	11.44	-2517.75	140.54	51.13	-1719.00	35.06	26.20	-2930.54	236.51	93.79	-2216.22	196.30	1080.84	0.00	0.00	0.00	-2258.91	152.28	1473.88	-2291.85	274.61	1471.29	-2441.06	310.69	1393.62	-2559.23	253.70	1449.71	-38.97	1191.05	74.05	549.25	1132.56	76.35	21.39
5.19000	-1968.07	262.32	54.04	-2004.70	255.18	59.38	-3453.15	342.18	545.15	-3568.41	301.18	479.39	-2542.26	134.50	16.08	-2525.63	140.02	46.11	-1719.00	35.06	26.20	-2907.76	232.71	93.61	-2199.34	198.57	1081.83	0.00	0.00	0.00	-2257.70	154.18	1474.68	-2284.43	275.37	1472.63	-2432.57	307.44	1394.19	-2547.61	252.32	1449.66	-38.69	1189.27	74.69	550.03	1131.36	76.88	19.99
5.20000	-1959.65	262.75	47.11	-1999.47	252.39	47.76	-3443.38	342.65	543.48	-3554.55	302.23	478.33	-2518.33	134.56	19.23	-2547.96	138.58	34.87	-1719.00	35.06	26.20	-2884.80	228.88	93.43	-2174.99	198.67	1083.03	0.00	0.00	0.00	-2241.71	155.66	1474.89	-2277.20	276.13	1474.02	-2424.04	304.18	1394.76	-2535.99	250.94	1449.61	-40.19	1190.68	74.19	549.43	1131.84	76.68	19.86
5.21000	-1968.41	263.15	42.39	-1993.57	254.55	43.10	-3433.42	343.11	541.75	-3540.52	303.25	477.22	-2522.53	133.79	16.59	-2576.22	138.19	25.42	-1719.00	35.06	26.20	-2861.63	225.03	93.24	-2170.04	200.46	1084.53	0.00	0.00	0.00	-2227.78	157.88	1476.05	-2270.17	276.87	1475.45	-2415.46	300.91	1395.35	-2524.37	249.56	1449.56	-42.22	1190.96	73.59	547.41	1132.79	75.86	19.60
5.22000	-1969.66	263.66	37.59	-2006.60	257.45	41.93	-3423.24	343.54	539.95	-3526.30	304.25	476.06	-2566.26	134.33	11.21	-2582.32	136.85	21.03	-1719.00	35.06	26.20	-2838.26	221.15	93.06	-2173.81	203.35	1085.08	0.00	0.00	0.00	-2229.32	159.08	1477.28	-2263.34	277.61	1476.93	-2406.84	297.62	1395.94	-2512.74	248.18	1449.52	-41.75	1191.20	73.52	546.17	1132.92	75.42	17.75
5.23000	-1970.14	264.37	34.44	-2004.89	255.98	41.10	-3412.86	343.94	538.09	-3511.90	305.23	474.84	-2562.74	134.39	10.07	-2576.39	137.61	19.69	-1719.00	35.06	26.20	-2814.70	217.25	92.88	-2163.46	205.60	1086.47	0.00	0.00	0.00	-2210.84	160.76	1478.61	-2256.72	278.34	1478.45	-2398.17	294.32	1396.54	-2501.12	246.80	1449.48	-40.58	1190.37	74.16	549.18	1132.26	76.36	19.85
5.24000	-1969.40	263.71	32.94	-1996.69	254.67	34.60	-3402.27	344.33	536.17	-3497.32	306.19	473.58	-2532.17	135.08	15.73	-2570.64	137.87	18.40	-1719.00	35.06	26.20	-2790.93	213.32	92.70	-2148.71	207.09	1088.22	0.00	0.00	0.00	-2197.85	161.56	1480.25	-2250.30	279.06	1480.02	-2389.45	291.00	1397.15	-2489.50	245.41	1449.45	-39.15	1189.38	74.87	548.71	1132.47	76.12	18.55
5.25000	-1970.10	264.23	31.34	-2005.73	257.09	38.08	-3391.47	344.69	534.18	-3482.55	307.11	472.26	-2573.59	136.05	9.58	-2563.86	137.72	18.73	-1719.00	35.06	26.20	-2766.96	209.36	92.52	-2127.33	208.01	1090.71	0.00	0.00	0.00	-2193.68	162.90	1482.18	-2244.10	279.77	1481.64	-2380.69	287.67	1397.77	-2477.87	244.02	1449.42	-39.23	1189.87	74.57	548.35	1131.30	76.54	18.20
5.26000	-1969.54	263.54	31.00	-2004.82	255.62	38.28	-3380.46	345.02	532.13	-3467.60	308.02	470.89	-2532.59	133.78	16.07	-2567.98	137.91	17.53	-1719.00	35.06	26.20	-2742.79	205.37	92.33	-2111.34	210.49	1093.55	0.00	0.00	0.00	-2187.99	164.92	1484.11	-2238.11	280.47	1483.30	-2371.88	284.32	1398.39	-2466.25	242.62	1449.40	-38.83	1189.73	74.61	551.40	1131.53	76.98	16.95
5.27000	-1970.73	264.78	29.96	-2003.65	254.56	38.40	-3369.23	345.33	530.01	-3452.46	308.89	469.47	-2517.18	133.35	17.14	-2554.94	137.57	18.01	-1719.00	35.06	26.20	-2718.42	201.35	92.15	-2098.67	212.72	1095.05	0.00	0.00	0.00	-2167.33	166.16	1485.67	-2232.34	281.16	1485.01	-2363.03	280.96	1399.03	-2454.63	241.23	1449.38	-39.77	1189.44	74.47	551.07	1131.09	76.96	18.71
5.28000	-1970.39	264.38	29.79	-2005.64	256.81	37.06	-3357.79	345.61	527.83	-3437.14	309.74	467.99	-2511.11	131.48	15.87	-2563.21	136.58	15.94	-1719.00	35.06	26.20	-2693.85	197.31	91.97	-2095.24	213.11	1097.14	0.00	0.00	0.00	-2163.68	167.47	1487.86	-2226.78	281.84	1486.76	-2354.13	277.58	1399.67	-2443.02	239.83	1449.37	-39.21	1190.36	73.98	548.87	1132.91	75.90	18.77
5.29000	-1970.44	264.38	29.32	-2005.02	256.06	37.01	-3346.13	345.86	525.58	-3421.63	310.56	466.46	-2528.68	130.62	10.46	-2543.03	135.40	17.78	-1719.00	35.06	26.20	-2669.06	193.24	91.79	-2092.58	214.67	1099.15	0.00	0.00	0.00	-2157.90	167.89	1489.84	-2211.91	282.40	1487.42	-2345.18	274.19	1400.32	-2431.40	238.43	1449.36	-37.49	1191.09	74.28	548.18	1132.48	76.05	16.35
5.30000	-1970.26	264.16	29.18	-2004.38	255.60	37.22	-3334.25	346.09	523.27	-3405.93	311.36	464.88	-2502.94	127.60	12.48	-2538.04	134.31	18.87	-1719.00	35.06	26.20	-2644.08	189.14	91.61	-2074.76	214.94	1101.33	0.00	0.00	0.00	-2139.19	169.12	1491.06	-2220.11	282.02	1489.88	-2336.18	270.79	1400.98	-2419.79	237.03	1449.35	-41.96	1190.19	73.88	549.02	1131.03	76.74	19.36
5.31000	-1970.74	264.74	28.56	-2005.05	256.56	36.64	-3322.14	346.29	520.89	-3390.05	312.12	463.24	-2511.72	125.52	9.32	-2524.05	132.45	23.23	-1719.00	35.06	26.20	-2618.89	185.02	91.43	-2064.34	216.00	1103.17	0.00	0.00	0.00	-2150.24	170.24	1492.88	-2232.35	284.15	1492.02	-2327.14	267.37	1401.65	-2408.18	235.63	1449.35	-38.58	1189.41	74.75	549.88	1132.39	76.37	20.53
5.32000	-1970.03	263.95	28.68	-2005.19	256.33	36.66	-3309.82	346.47	518.44	-3373.97	312.86	461.55	-2461.71	125.39	19.78	-2501.42	132.08	30.52	-1719.00	35.06	26.20	-2593.49	180.87	91.25	-2062.12	217.01	1104.59	0.00	0.00	0.00	-2130.85	171.24	1494.08	-2241.04	286.90	1494.19	-2318.05	263.93	1402.33	-2396.57	234.22	1449.36	-38.18	1189.90	74.65	549.92	1131.96	76.39	21.20
5.33000	-1970.52	264.56	28.18	-1992.42	255.52	32.91	-3297.27	346.61	515.93	-3357.71	313.57	459.80	-2470.17	124.64	20.40	-2476.68	130.80	36.36	-1719.00	35.06	26.20	-2567.89	176.69	91.07	-2049.53	217.67	1105.36	0.00	0.00	0.00	-2114.80	171.83	1495.53	-2225.46	287.32	1495.59	-2308.91	260.48	1403.01	-2384.97	232.81	1449.37	-42.52	1191.01	73.62	549.16	1132.40	76.14	18.70
5.34000	-1970.87	265.04	27.56	-1981.89	254.08	34.69	-3284.49	346.73	513.35	-3341.26	314.24	458.00	-2451.52	122.83	22.48	-2460.38	130.41	39.90	-1719.00	35.06	26.20	-2542.08	172.48	90.89	-2043.03	217.37	1106.41	0.00	0.00	0.00	-2110.58	172.41	1497.15	-2195.97	285.89	1496.24	-2299.73	257.02	1403.71	-2373.38	231.40	1449.39	-43.31	1191.18	73.54	549.32	1132.10	76.31	15.86
5.35000	-1970.12	264.35	27.85	-2007.61	256.05	29.87	-3271.49	346.82	510.70	-3324.61	314.89	456.14	-2420.59	121.95	26.96	-2443.04	128.24	41.96	-1719.00	35.06	26.20	-2516.06	168.24	90.71	-2025.93	217.34	1108.32	0.00	0.00	0.00	-2101.56	172.33	1498.33	-2175.11	285.56	1497.71	-2290.50	253.54	1404.41	-2361.79	229.98	1449.41	-39.96	1189.89	74.32	549.40	1132.46	76.16	17.31
5.36000	-1970.56	264.94	27.34	-1997.91	253.46	31.65	-3258.25	346.88	507.98	-3307.78	315.51	454.23	-2419.17	120.98	25.32	-2406.54	127.04	46.79	-1719.00	35.06	26.20	-2489.83	163.98	90.53	-2016.61	217.52	1109.49	0.00	0.00	0.00	-2089.77	172.05	1499.63	-2162.87	286.09	1499.17	-2281.22	250.05	1405.13	-2350.20	228.57	1449.44	-40.25	1190.10	74.08	549.68	1132.55	76.14	20.17
5.37000	-1970.77	265.11	26.99	-1999.63	253.20	31.33	-3244.79	346.90	505.20	-3290.75	316.09	452.26	-2387.74	118.66	28.06	-2393.20	125.49	46.09	-1719.00	35.06	26.20	-2463.39	159.68	90.35	-2012.26	216.88	1110.01	0.00	0.00	0.00	-2083.26	172.48	1501.17	-2154.82	285.17	1500.99	-2271.89	246.54	1405.85	-2338.62	227.15	1449.47	-41.18	1188.04	74.56	548.80	1132.27	76.16	19.32
5.38000	-1970.29	264.62	27.09	-2002.17	253.64	31.23	-3231.09	346.90	502.34	-3273.53	316.64	450.24	-2363.41	116.83	28.49	-2372.73	122.70	47.17	-1719.00	35.06	26.20	-2436.74	155.36	90.17	-2007.58	216.53	1111.69	0.00	0.00	0.00	-2078.06	172.14	1502.24	-2176.36	286.68	1503.49	-2262.52	243.02	1406.58	-2327.05	225.73	1449.51	-40.54	1189.45	74.17	549.98	1132.68	76.39	18.27
5.39000	-1970.03	264.35	27.03	-1996.90	251.49	32.48	-3217.15	346.87	499.42	-3256.12	317.16	448.16	-2308.88	113.53	33.51	-2337.11	120.97	48.83	-1719.00	35.06	26.20	-2409.89	151.01	89.99	-1993.71	216.06	1112.49	0.00	0.00	0.00	-2063.75	172.48	1503.72	-2155.30	285.70	1504.04	-2253.09	239.48	1407.32	-2315.48	224.31	1449.55	-39.85	1190.70	74.22	550.79	1131.62	77.06	20.75
5.40000	-1969.44	263.88	27.07	-2004.88	256.62	35.12	-3202.98	346.81	496.43	-3238.51	317.64	446.02	-2292.95	111.71	32.48	-2316.06	118.33	47.63	-1719.00	35.06	26.20	-2382.81	146.63	89.81	-1976.04	215.26	1120.22	0.00	0.00	0.00	-2059.29	172.01	1504.72	-2152.74	284.59	1505.43	-2243.62	235.93	1408.07	-2303.93	222.88	1449.60	-38.91	1190.14	74.54	550.17	1132.11	76.69	19.10
5.41000	-1969.36	263.80	26.76	-2002.19	253.75	36.49	-3188.57	346.71	493.37	-3220.71	318.09	443.83	-2259.05	108.11	32.58	-2290.19	116.38	47.10	-1719.00	35.06	26.20	-2355.53	142.23	89.63	-1964.80	215.81	1122.03	0.00	0.00	0.00	-2048.73	171.91	1505.77	-2140.50	285.68	1506.03	-2234.10	232.37	1408.82	-2292.38	221.46	1449.65	-38.51	1189.26	74.74	549.39	1131.06	76.70	19.75
5.42000	-1969.39	263.86	26.58	-2003.88	255.56	35.62	-3173.93	346.58	490.24	-3202.72	318.51	441.58	-2240.28	106.06	28.95	-2260.33	113.79	46.29	-1719.00	35.06	26.20	-2328.03	137.79	89.45	-1960.58	215.67	1122.75	0.00	0.00	0.00	-2035.91	171.54	1506.29	-2120.32	284.34	1507.24	-2224.53	228.79	1409.59	-2280.84	220.03	1449.71	-38.85	1189.47	74.73	548.39	1131.71	76.45	18.34
5.43000	-1969.77	264.44	26.13	-2003.25	255.43	35.47	-3159.04	346.42	487.04	-3184.53	318.89	439.27	-2216.35	102.19	26.44	-2237.68	112.06	44.10	-1719.00	35.06	26.20	-2300.32	133.33	89.28	-1951.41	215.15	1123.55	0.00	0.00	0.00	-2022.04	170.09	1506.62	-2099.54	284.10	1507.25	-2214.92	225.19	1410.37	-2269.30	218.60	1449.78	-40.11	1189.75	74.34	548.66	1132.65	76.19	18.73
5.44000	-1969.69	264.37	26.01	-2003.99	256.36	34.82	-3143.90	346.23	483.77	-3166.14	319.24	436.90	-2174.20	101.64	26.65	-2197.78	109.82	44.04	-1719.00	35.06	26.20	-2272.40	128.84	89.10	-1936.45	214.16	1124.26	0.00	0.00	0.00	-2016.06	169.91	1507.54	-2086.84	283.70	1508.02	-2205.25	221.59	1411.15	-2257.78	217.17	1449.85	-38.94	1189.94	74.57	549.09	1132.48	76.11	20.07
5.45000	-1969.50	264.59	25.66	-2003.31	255.99	34.72	-3128.52	346.00	480.43	-3147.55	319.55	434.48	-2134.39	101.66	27.46	-2174.15	107.47	40.82	-1719.00	35.06	26.20	-2244.26	124.32	88.92	-1931.08	213.27	1124.88	0.00	0.00	0.00	-1997.97	169.13	1508.01	-2078.12	283.68	1509.05	-2195.54	217.96	1411.94	-2246.27	215.73	1449.93	-36.49	1189.35	75.39	549.17	1132.74	76.11	20.46
5.46000	-1969.52	264.91	25.22	-2003.78	256.75	34.34	-3112.89	345.74	477.02	-3128.77	319.82	431.99	-2101.55	99.41	26.20	-2136.69	104.68	39.57	-1719.00	35.06	26.20	-2215.90	119.76	88.74	-1920.42	213.35	1125.53	0.00	0.00	0.00	-1988.33	168.75	1508.18	-2061.11	282.15	1509.17	-2185.77	214.33	1412.75	-2234.76	214.30	1450.01	-38.96	1189.99	74.44	550.45	1132.85	76.38	16.84
5.47000	-1952.04	261.61	27.72	-2003.57	256.65	34.56	-3097.02	345.44	473.54	-3109.79	320.05	429.45	-2047.47	96.06	29.84	-2101.01	102.10	37.80	-1719.00	35.06	26.20	-2187.33	115.19	88.57	-1913.25	213.47	1125.61	0.00	0.00	0.00	-1985.42	168.10	1508.68	-2060.40	281.66	1509.18	-2175.96	210.68	1413.56	-2223.27	212.86	1450.10	-39.78	1191.40	73.97	549.46	1131.81	76.35	13.61
5.48000	-1959.57	262.65	26.10	-2004.29	257.23	33.99	-3080.89	345.11	469.99	-3090.61	320.25	426.85	-2030.13	94.13	25.43	-2071.24	98.97	36.21	-1719.00	35.06	26.20	-2158.53	110.58	88.39	-1907.68	212.91	1125.70	0.00	0.00	0.00	-1973.58	166.81	1507.97	-2048.52	280.86	1509.11	-2166.10	207.01	1414.38	-2211.79	211.42	1450.19	-38.96	1189.89	74.59	550.20	1131.13	76.79	17.73
5.49000	-1959.47	262.10	25.94	-2001.87	251.21	32.14	-3064.52	344.74	466.37	-3071.23	320.41	424.19	-1973.53	90.27	26.62	-2046.95	94.96	34.24	-1719.00	35.06	26.20	-2129.53	105.94	88.22	-1901.33	212.23	1125.82	0.00	0.00	0.00	-1967.98	165.76	1508.03	-2033.89	280.20	1509.27	-2156.19	203.33	1415.21	-2200.32	209.98	1450.29	-37.81	1190.22	74.65	550.13	1131.78	76.64	23.02
5.50000	-1969.08	261.31	24.00	-2004.64	252.58	31.61	-3047.89	344.34	462.67	-3051.65	320.53	421.47	-1940.11	87.19	27.38	-1999.10	91.30	36.71	-1719.00	35.06	26.20	-2100.30	101.27	88.04	-1889.12	211.89	1125.59	0.00	0.00	0.00	-1956.68	165.38	1508.01	-2024.87	277.94	1510.38	-2146.22	199.64	1416.05	-2188.86	208.54	1450.39	-36.31	1189.55	75.08	550.48	1132.54	76.51	22.90
5.51000	-1970.77	261.44	23.39	-2005.15	253.34	31.53	-3031.00	343.90	458.90	-3031.87	320.61	418.69	-1925.25	79.45	24.48	-1952.37	86.73	40.17	-1719.00	35.06	26.20	-2070.85	96.58	87.86	-1878.70	211.21	1125.31	0.00	0.00	0.00	-1942.94	163.98	1507.15	-2020.15	275.95	1510.28	-2136.21	195.93	1416.90	-2177.42	207.09	1450.51	-37.75	1189.94	74.66	549.39	1132.98	75.91	18.37
5.52000	-1964.99	261.59	24.66	-2001.38	256.06	34.29	-3013.86	343.43	455.06	-3011.89	320.65	415.85	-1917.24	73.09	20.44	-1897.89	82.48	45.12	-1719.00	35.06	26.20	-2041.18	91.85	87.69	-1869.28	211.09	1124.85	0.00	0.00	0.00	-1936.77	163.11	1506.59	-2012.23	276.23	1509.46	-2126.15	192.21	1417.76	-2165.99	205.65	1450.62	-37.43	1189.80	74.94	548.04	1132.23	76.25	16.45
5.53000	-1966.36	260.87	23.81	-1999.61	255.29	34.59	-2996.45	342.92	451.14	-2991.71	320.65	412.95	-1862.38	67.49	24.74	-1845.64	77.39	50.28	-1719.00	35.06	26.20	-2011.29	87.10	87.52	-1862.15	209.84	1124.20	0.00	0.00	0.00	-1933.39	161.52	1506.35	-1992.26	273.81	1508.53	-2116.04	188.48	1418.63	-2154.57	204.20	1450.74	-37.12	1189.03	75.41	548.38	1132.98	75.77	20.53
5.54000	-1966.71	262.65	22.57	-1997.40	253.75	35.46	-2978.79	342.37	447.16	-2971.32	320.61	409.99	-1813.18	56.60	39.48	-1830.19	66.64	49.32	-1719.00	35.06	26.20	-1981.18	82.31	87.34	-1852.68	209.40	1123.41	0.00	0.00	0.00	-1910.88	160.34	1505.24	-1972.32	272.34	1506.80	-2105.88	184.73	1419.50	-2143.17	202.75	1450.87	-37.76	1190.01	74.97	549.54	1132.26	76.31	21.89
5.55000	-1966.50	260.86	23.01	-1995.45	251.63	37.03	-2960.86	341.78	443.10	-2950.73	320.52	406.97	-1796.18	50.53	41.41	-1817.03	58.79	47.56	-1719.00	35.06	26.20	-1950.85	77.50	87.17	-1844.54	208.15	1122.53	0.00	0.00	0.00	-1907.51	158.41	1512.44	-1971.00	271.18	1506.86	-2095.67	180.96	1420.39	-2131.78	201.30	1451.01	-39.70	1190.51	74.36	548.46	1132.20	76.07	18.31
5.56000	-1968.36	259.25	23.35	-1994.11	250.46	37.84	-2942.67	341.15	438.96	-2929.93	320.40	403.88	-1753.96	43.47	48.77	-1783.46	51.52	50.32	-1719.00	35.06	26.20	-1920.29	72.66	87.00	-1835.75	207.73	1121.25	0.00	0.00	0.00	-1902.56	157.20	1513.10	-1973.98	271.55	1505.91	-2085.41	177.18	1421.29	-2120.40	199.84	1451.15	-42.92	1191.27	73.36	549.61	1131.74	76.34	18.96
5.57000	-1980.67	260.06	10.53	-1994.88	251.04	37.53	-2924.22	340.49	434.75	-2908.93	320.23	400.74	-1719.85	40.68	55.94	-1749.23	44.83	54.30	-1719.00	35.06	26.20	-1889.52	67.78	86.82	-1830.27	207.21	1119.80	0.00	0.00	0.00	-1892.54	155.93	1511.90	-1961.16	269.35	1505.04	-2075.09	173.39	1422.19	-2109.04	198.39	1451.30	-41.31	1189.99	74.06	550.71	1130.85	76.87	16.40
5.58000	-1983.69	261.85	9.24	-1996.95	252.69	36.51	-2905.50	339.78	430.47	-2887.73	320.02	397.53	-1684.84	37.40	63.97	-1715.82	38.34	59.60	-1719.00	35.06	26.20	-1858.51	62.88	86.65	-1819.72	204.68	1118.40	0.00	0.00	0.00	-1881.86	154.70	1510.61	-1928.28	268.53	1503.27	-2064.73	169.59	1423.11	-2097.70	196.93	1451.45	-39.60	1190.41	74.31	550.27	1131.73	76.61	16.27
5.59000	-1961.24	260.76	13.66	-1999.48	254.74	35.21	-2886.51	339.04	426.11	-2866.32	319.76	394.26	-1649.56	31.63	71.74	-1680.76	31.37	62.63	-1719.00	35.06	26.20	-1827.28	57.95	86.48	-1809.46	203.70	1116.69	0.00	0.00	0.00	-1872.57	152.93	1509.30	-1937.18	266.34	1502.62	-2054.32	165.77	1424.04	-2086.37	195.48	1451.61	-40.99	1191.40	73.73	547.98	1132.04	76.20	15.08
5.60000	-1983.24	261.92	9.03	-2001.66	256.50	34.03	-2867.24	338.26	421.68	-2844.70	319.46	390.93	-1622.06	26.10	80.12	-1648.55	25.65	65.37	-1719.00	35.06	26.20	-1795.83	52.98	86.31	-1796.36	202.52	1115.07	0.00	0.00	0.00	-1862.86	151.47	1507.94	-1920.26	263.37	1501.55	-2043.85	161.93	1424.97	-2075.06	194.02	1451.78	-42.72	1190.80	73.38	548.84	1132.99	76.14	19.62
5.61000	-1982.28	262.96	9.31	-2002.68	257.29	33.38	-2847.71	337.43	417.17	-2822.87	319.12	387.54	-1592.07	23.05	89.40	-1619.07	21.12	67.81	-1719.00	35.06	26.20	-1764.58	45.48	86.37	-1785.17	201.33	1113.39	0.00	0.00	0.00	-1855.65	149.80	1506.30	-1901.65	262.08	1498.41	-2033.34	158.08	1425.92	-2063.77	192.56	1451.95	-40.64	1190.57	73.80	549.26	1131.81	76.48	18.49
5.62000	-1963.06	262.73	12.39	-2002.88	257.39	33.21	-2827.90	336.56	412.59	-2800.84	318.73	384.08	-1565.86	18.65	97.69	-1592.20	17.66	69.94	-1718.97	35.06	26.20	-1742.52	46.53	83.93	-1778.95	200.07	1111.45	0.00	0.00	0.00	-1843.43	147.85	1504.48	-1905.58	260.21	1498.70	-2022.77	154.22	1426.87	-2052.49	191.09	1452.13	-40.57	1190.62	74.05	549.77	1131.33	76.69	18.02
5.63000	-1974.17	265.51	18.43	-2003.36	258.07	32.76	-2807.81	335.66	407.93	-2778.60	318.29	380.56	-1540.51	15.89	106.13	-1567.80	15.19	71.75	-1689.96	28.75	28.35	-1715.09	40.00	84.94	-1769.67	198.43	1109.61	0.00	0.00	0.00	-1833.68	145.86	1503.06	-1890.49	258.28	1495.76	-2012.15	150.34	1427.84	-2041.24	189.63	1452.31	-40.41	1190.08	74.06	549.91	1132.40	76.43	18.10
5.64000	-1962.00	265.40	20.15	-2002.49	256.79	33.07	-2787.45	334.71	403.19	-2756.15	317.80	376.98	-1517.68	13.34	114.19	-1545.76	13.62	73.24	-1670.54	30.94	27.39	-1692.35	37.49	85.99	-1762.25	195.83	1108.03	0.00	0.00	0.00	-1829.13	144.18	1501.63	-1873.49	255.98	1493.96	-2001.48	146.45	1428.81	-2030.00	188.17	1452.50	-40.00	1190.36	74.02	547.52	1132.40	75.95	20.11
5.65000	-1967.41	265.65	18.54	-2002.22	257.23	32.79	-2766.80	333.71	398.38	-2733.48	317.27	373.33	-1497.78	12.28	120.52	-1525.96	12.85	74.40	-1644.35	23.40	31.86	-1670.04	33.21	88.17	-1748.18	194.35	1106.29	0.00	0.00	0.00	-1815.28	141.91	1499.75	-1871.29	254.73	1492.72	-1990.76	142.55	1429.79	-2018.78	186.70	1452.70	-39.22	1188.45	74.84	548.76	1131.46	76.75	18.74
5.66000	-1966.71	265.44	18.89	-2001.98	257.08	32.80	-2745.88	332.68	393.49	-2710.61	316.69	369.62	-1477.32	11.42	126.83	-1508.26	12.79	75.23	-1623.96	20.38	34.36	-1642.90	29.13	88.40	-1738.65	191.99	1104.67	0.00	0.00	0.00	-1806.42	139.68	1498.13	-1854.66	251.41	1491.00	-1979.99	138.63	1430.79	-2007.58	185.23	1452.91	-35.81	1188.51	75.51	548.85	1132.61	76.45	17.59
5.67000	-1968.00	265.88	17.78	-1996.88	258.14	29.50	-2724.67	331.60	388.52	-2687.53	316.07	365.84	-1461.68	12.56	130.36	-1492.54	13.35	75.70	-1605.34	17.52	35.28	-1619.58	26.00	88.31	-1732.47	189.92	1102.91	0.00	0.00	0.00	-1799.71	137.42	1496.89	-1862.87	249.57	1490.06	-1969.16	134.70	1431.79	-1996.40	183.76	1453.12	-37.15	1189.34	75.10	548.91	1132.72	76.29	18.49
5.68000	-1969.96	265.58	17.91	-1988.35	257.64	31.49	-2703.18	330.48	383.48	-2664.24	315.39	362.00	-1447.35	12.43	132.05	-1478.69	14.44	75.82	-1593.07	19.03	34.06	-1599.80	23.75	87.92	-1724.44	188.29	1101.32	0.00	0.00	0.00	-1787.82	135.15	1495.41	-1844.36	246.72	1488.51	-1958.28	130.76	1432.81	-1985.24	182.29	1453.34	-38.30	1189.04	74.96	549.86	1131.81	76.55	16.74
5.69000	-1969.59	264.84	17.46	-1988.63	257.83	31.13	-2681.40	329.31	378.36	-2640.73	314.66	358.09	-1435.70	15.64	131.09	-1466.57	15.96	75.57	-1582.26	19.92	32.50	-1583.32	22.29	87.27	-1710.71	187.09	1100.09	0.00	0.00	0.00	-1777.06	132.51	1494.21	-1822.86	244.40	1486.81	-1947.35	126.80	1433.83	-1974.10	180.82	1453.56	-38.29	1188.37	75.08	548.67	1132.76	76.23	18.98
5.70000	-1970.95	265.31	17.20	-1997.76	258.02	29.25	-2659.34	328.10	373.16	-2617.01	313.89	354.12	-1426.20	17.36	127.90	-1456.06	17.82	74.95	-1572.95	20.41	30.21	-1569.88	21.55	86.40	-1698.31	184.77	1098.94	0.00	0.00	0.00	-1766.82	129.39	1492.91	-1795.66	242.29	1485.09	-1936.37	122.82	1434.87	-1962.98	179.35	1453.79	-38.95	1190.00	74.42	548.23	1132.80	76.10	20.73
5.71000	-1966.59	265.09	17.82	-1988.75	258.35	30.71	-2636.98	326.84	367.88	-2593.07	313.06	350.08	-1419.53	20.34	122.25	-1447.04	19.93	73.95	-1569.68	25.36	24.69	-1559.22	21.46	85.32	-1687.24	182.36	1098.07	0.00	0.00	0.00	-1756.69	126.85	1491.85	-1801.21	239.25	1485.12	-1925.34	118.84	1435.91	-1951.89	177.88	1454.03	-38.70	1189.70	74.65	549.22	1132.67	76.27	17.82
5.72000	-1963.91	265.01	18.39	-1989.67	257.86	30.24	-2614.34	325.54	362.53	-2568.92	312.18	345.98	-1413.14	24.34	115.59	-1439.38	22.20	72.56	-1568.83	30.75	21.50	-1551.09	21.93	84.08	-1679.94	179.85	1097.12	0.00	0.00	0.00	-1748.00	124.26	1490.86	-1796.76	235.83	1484.12	-1914.25	114.84	1436.96	-1940.81	176.40	1454.28	-41.96	1190.34	73.97	548.34	1132.34	75.93	19.52
5.73000	-1968.87	265.19	16.84	-1988.44	257.06	30.90	-2591.40	324.19	357.09	-2544.56	311.26	341.81	-1409.04	27.81	107.13	-1432.96	24.53	70.77	-1568.34	33.59	18.28	-1545.23	22.89	82.71	-1667.81	177.88	1096.13	0.00	0.00	0.00	-1740.43	121.49	1489.90	-1782.44	233.37	1482.92	-1903.11	110.82	1438.03	-1929.76	174.93	1454.53	-40.31	1190.54	74.14	547.71	1132.94	75.57	18.66
5.74000	-1968.91	265.31	16.93	-1993.50	258.55	29.09	-2568.16	322.79	351.58	-2519.98	310.27	337.57	-1401.54	31.21	98.07	-1427.66	26.83	68.58	-1566.28	34.34	17.91	-1541.39	24.26	81.23	-1661.73	174.93	1095.36	0.00	0.00	0.00	-1729.39	118.08	1489.04	-1775.11	230.19	1481.56	-1891.92	106.79	1439.10	-1918.73	173.45	1454.79	-40.65	1190.71	74.02	548.45	1132.53	76.12	17.17
5.75000	-1967.54	265.51	16.96	-1991.15	258.75	30.10	-2544.63	321.35	345.99	-2495.18	309.24	333.27	-1395.30	31.63	85.54	-1423.35	29.01	65.98	-1565.92	37.09	17.02	-1539.31	25.97	79.68	-1643.72	172.11	1095.41	0.00	0.00	0.00	-1718.66	114.62	1488.37	-1761.22	225.66	1480.79	-1880.68	102.75	1440.19	-1907.73	171.97	1455.05	-39.03	1189.24	74.80	549.15	1132.47	76.07	20.73
5.76000	-1968.00	265.10	16.84	-1993.46	257.09	29.58	-2520.80	319.86	340.31	-2470.17	308.15	328.90	-1384.58	34.20	75.81	-1419.90	30.97	62.96	-1565.48	38.27	16.51	-1538.73	27.93	78.10	-1633.53	169.43	1095.21	0.00	0.00	0.00	-1707.69	111.62	1488.09	-1749.54	222.38	1481.14	-1869.38	98.70	1441.28	-1896.75	170.50	1455.32	-40.26	1190.21	74.15	548.93	1132.66	75.98	17.85
5.77000	-1966.26	265.12	16.91	-1996.98	257.39	29.38	-2496.67	318.32	334.56	-2444.94	307.01	324.46	-1381.92	36.25	65.50	-1417.20	32.63	59.50	-1563.44	36.21	17.82	-1539.40	30.07	76.50	-1620.82	166.29	1095.29	0.00	0.00	0.00	-1695.81	108.16	1488.37	-1741.94	218.77	1481.30	-1858.03	94.63	1442.39	-1885.79	169.02	1455.60	-41.10	1189.23	74.38	548.11	1131.79	76.22	18.39
5.78000	-1960.36	264.76	18.17	-1990.63	257.57	29.48	-2472.24	316.73	328.73	-2419.49	305.81	319.96	-1383.25	37.98	55.12	-1413.71	34.78	51.62	-1562.99	36.43	18.88	-1541.05	32.32	74.93	-1609.15	165.16	1095.99	0.00	0.00	0.00	-1687.27	104.51	1488.73	-1740.19	215.98	1481.40	-1846.62	90.55	1443.51	-1874.86	167.54	1455.89	-38.34	1191.07	74.12	550.69	1131.92	76.63	17.79
5.79000	-1962.00	265.32	17.55	-1990.73	257.90	28.81	-2447.50	315.10	322.81	-2393.82	304.56	315.38	-1378.77	38.30	48.09	-1408.32	34.31	48.94	-1563.74	37.91	19.17	-1543.45	34.59	73.41	-1600.97	162.32	1096.52	0.00	0.00	0.00	-1676.90	100.89	1489.15	-1719.81	211.95	1481.66	-1835.16	86.45	1444.63	-1863.96	166.05	1456.18	-40.58	1189.96	73.97	550.01	1131.72	76.53	16.38
5.80000	-1961.70	265.11	17.64	-1991.86	256.59	28.67	-2422.46	313.41	316.82	-2367.93	303.26	310.74	-1374.44	37.96	42.52	-1406.48	33.79	46.85	-1562.79	37.79	20.72	-1546.32	36.82	71.98	-1588.48	158.44	1097.64	0.00	0.00	0.00	-1666.40	96.96	1489.80	-1692.00	206.90	1481.15	-1823.65	82.34	1445.77	-1853.08	164.57	1456.49	-38.71	1188.71	74.95	549.87	1132.48	76.38	15.70
5.81000	-1966.51	265.61	16.40	-1987.62	257.00	29.05	-2397.12	311.68	310.74	-2341.82	301.89	306.03	-1377.70	36.91	36.90	-1407.94	36.69	43.09	-1563.50	39.41	20.50	-1549.42	38.91	70.67	-1578.16	154.74	1098.82	0.00	0.00	0.00	-1655.64	93.40	1490.60	-1685.51	203.70	1483.00	-1812.84	77.80	1446.12	-1842.23	163.09	1456.79	-41.56	1190.87	73.79	548.56	1132.46	76.08	17.30
5.82000	-1966.03	265.42	16.63	-1976.99	255.98	30.75	-2371.46	309.90	304.58	-2315.50	300.47	301.25	-1373.57	36.88	33.72	-1405.35	41.34	40.91	-1563.02	39.48	21.01	-1552.48	40.80	69.50	-1567.09	150.58	1100.44	0.00	0.00	0.00	-1645.78	89.60	1491.80	-1697.25	199.14	1485.12	-1803.42	75.03	1447.16	-1831.40	161.61	1457.11	-41.87	1190.47	73.42	549.27	1132.92	76.08	17.62
5.83000	-1963.68	265.98	16.89	-1977.00	256.36	29.51	-2345.50	308.06	298.34	-2288.94	299.00	296.41	-1373.12	37.18	31.28	-1404.58	42.67	39.72	-1561.63	38.15	22.01	-1555.25	42.40	68.52	-1555.50	146.38	1102.16	0.00	0.00	0.00	-1635.93	85.98	1493.28	-1680.88	195.64	1486.33	-1791.47	69.89	1448.13	-1820.60	160.12	1457.43	-40.70	1189.14	74.40	548.95	1132.97	75.95	17.74
5.84000	-1960.70	266.64	16.63	-1974.88	255.52	27.86	-2319.22	306.18	292.02	-2262.17	297.46	291.49	-1372.38	36.72	29.72	-1404.26	43.05	39.05	-1561.80	38.58	22.12	-1557.48	43.65	67.75	-1545.48	142.66	1104.01	0.00	0.00	0.00	-1626.20	82.46	1494.48	-1670.05	192.58	1488.29	-1781.28	66.63	1449.55	-1809.83	158.63	1457.76	-41.54	1189.08	74.43	548.30	1131.76	76.15	16.27
5.85000	-1964.56	268.04	13.41	-1978.94	255.17	26.27	-2292.63	304.24	285.61	-2235.17	295.87	286.50	-1373.13	37.25	28.56	-1403.92	43.07	38.64	-1561.60	38.58	22.03	-1558.91	44.46	67.22	-1532.33	139.24	1105.89	0.00	0.00	0.00	-1615.01	78.89	1495.98	-1670.86	189.51	1490.22	-1770.32	62.50	1450.72	-1799.09	157.15	1458.10	-39.26	1190.16	74.47	548.11	1132.28	76.01	17.84
5.86000	-1965.95	269.24	10.07	-1978.38	255.92	25.29	-2265.72	302.25	279.13	-2207.95	294.22	281.44	-1370.75	37.47	28.29	-1404.15	43.68	38.06	-1562.26	39.53	21.60	-1559.28	44.76	66.97	-1521.02	135.73	1108.02	0.00	0.00	0.00	-1605.35	75.61	1497.32	-1659.32	185.75	1492.40	-1759.63	58.67	1451.84	-1788.38	155.66	1458.44	-38.08	1189.68	75.00	547.74	1132.31	75.84	20.79
5.87000	-1956.66	270.04	8.45	-1964.92	256.77	26.79	-2238.50	300.21	272.56	-2180.51	292.51	276.32	-1367.88	36.38	28.00	-1403.77	43.25	38.09	-1560.68	37.72	22.67	-1559.14	45.83	66.25	-1511.17	132.00	1110.08	0.00	0.00	0.00	-1595.11	72.22	1498.74	-1638.79	182.28	1493.22	-1750.97	56.62	1453.28	-1777.69	154.17	1458.80	-40.33	1190.98	73.96	549.95	1131.78	76.45	21.33
5.88000	-1951.52	271.31	6.61	-1958.53	256.37	28.88	-2210.96	298.11	265.90	-2152.84	290.73	271.12	-1370.20	36.18	26.90	-1403.95	43.06	37.77	-1561.79	39.12	21.82	-1559.26	45.90	66.05	-1504.46	128.68	1111.81	0.00	0.00	0.00	-1583.51	69.10	1500.10	-1611.37	186.04	1499.43	-1740.23	53.28	1454.92	-1767.04	152.69	1459.16	-40.01	1191.10	73.90	549.67	1132.66	76.05	16.44
5.89000	-1940.88	272.47	5.07	-1947.40	255.81	33.35	-2183.09	295.96	259.16	-2124.95	288.90	265.85	-1366.83	37.85	27.69	-1404.07	43.06	37.43	-1562.12	39.11	21.83	-1559.20	46.12	65.71	-1492.82	125.89	1113.41	0.00	0.00	0.00	-1575.71	66.24	1501.55	-1595.07	185.15	1501.91	-1730.10	50.26	1455.86	-1756.41	151.20	1459.52	-42.72	1190.15	73.65	549.60	1131.69	76.68	17.94
5.90000	-1932.20	273.00	5.90	-1935.11	256.30	37.63	-2154.91	293.76	252.34	-2096.83	287.01	260.51	-1371.07	36.73	26.51	-1403.91	42.52	37.52	-1561.61	38.52	22.22	-1559.79	46.76	65.52	-1483.27	122.74	1115.04	0.00	0.00	0.00	-1564.53	63.44	1502.81	-1584.13	182.28	1503.36	-1719.33	46.89	1457.19	-1745.82	149.71	1459.90	-41.55	1189.97	73.93	550.99	1131.05	76.94	19.13
5.91000	-1914.14	270.27	11.86	-1915.11	255.43	44.24	-2126.40	291.51	245.44	-2068.48	285.05	255.10	-1369.14	36.50	26.66	-1404.22	42.08	37.24	-1562.81	39.83	21.46	-1557.92	44.63	66.37	-1475.90	120.44	1116.06	0.00	0.00	0.00	-1552.75	60.91	1504.17	-1576.94	179.58	1504.63	-1709.99	44.94	1458.51	-1735.26	148.22	1460.28	-42.39	1190.53	73.86	551.34	1131.70	76.76	19.68
5.92000	-1888.93	268.26	17.42	-1890.28	252.22	50.81	-2097.56	289.20	238.44	-2039.90	283.04	249.61	-1371.31	36.70	26.13	-1403.95	42.32	37.14	-1563.04	40.22	21.35	-1557.36	44.01	66.60	-1464.91	119.28	1117.32	0.00	0.00	0.00	-1543.29	58.30	1505.60	-1565.01	177.00	1506.10	-1700.59	42.77	1459.72	-1724.72	146.73	1460.67	-41.26	1189.76	73.93	548.61	1132.18	76.28	16.69
5.93000	-1866.32	265.63	21.73	-1869.04	250.29	55.66	-2068.40	286.83	231.37	-2011.10	280.96	244.06	-1369.23	36.35	26.12	-1403.95	41.71	37.14	-1562.13	38.85	21.93	-1557.18	43.85	66.80	-1454.00	117.29	1118.25	0.00	0.00	0.00	-1534.87	55.64	1506.84	-1558.45	174.61	1507.58	-1690.55	40.04	1460.85	-1714.23	145.23	1461.07	-39.39	1189.99	74.60	549.00	1130.63	76.84	17.41
5.94000	-1842.16	262.93	25.30	-1841.49	247.43	59.95	-2038.91	284.41	224.21	-1982.07	278.81	238.43	-1374.13	36.56	25.25	-1404.01	42.39	37.06	-1560.67	37.43	22.67	-1556.91	43.81	66.90	-1445.00	116.02	1119.21	0.00	0.00	0.00	-1524.66	53.51	1508.24	-1547.02	172.40	1508.66	-1679.24	36.02	1462.16	-1703.76	143.74	1461.48	-39.42	1191.29	73.90	549.50	1131.28	76.63	18.28
5.95000	-1818.33	261.34	27.70	-1819.19	246.03	62.13	-2009.09	281.93	216.96	-1952.81	276.61	232.73	-1369.35	36.40	26.47	-1404.18	41.36	37.00	-1561.42	38.33	21.99	-1556.93	43.61	67.08	-1434.84	114.69	1120.18	0.00	0.00	0.00	-1515.82	51.26	1509.54	-1537.09	170.55	1510.10	-1670.09	34.31	1463.80	-1693.32	142.25	1461.89	-40.38	1190.12	74.10	548.24	1131.88	76.28	18.45
5.96000	-1792.72	260.03	29.45	-1788.75	244.15	64.84	-1978.94	279.40	209.63	-1923.32	274.34	226.96	-1369.69	37.15	26.64	-1404.14	41.67	37.13	-1561.71	38.68	21.81	-1556.92	43.74	67.25	-1425.82	113.42	1121.04	0.00	0.00	0.00	-1507.63	49.02	1510.94	-1524.19	168.31	1511.19	-1661.11	33.30	1465.15	-1682.92	140.76	1462.31	-40.89	1189.59	74.21	548.90	1131.90	76.50	17.03
5.97000	-1754.59	259.81	21.00	-1767.99	242.68	64.82	-1948.45	276.81	202.21	-1893.60	272.00	221.11	-1373.20	36.25	26.10	-1403.85	41.95	37.37	-1561.27	38.04	22.20	-1556.24	43.00	67.72	-1415.59	112.74	1121.99	0.00	0.00	0.00	-1496.44	47.11	1512.21	-1516.79	166.31	1512.63	-1651.49	31.45	1466.60	-1672.56	139.27	1462.74	-40.35	1189.87	74.33	549.98	1131.12	76.79	16.43
5.98000	-1718.34	257.84	23.64	-1721.69	244.80	56.44	-1917.62	274.16	194.71	-1863.65	269.60	215.19	-1373.92	35.73	25.70	-1403.99	41.45	37.43	-1562.81	39.34	21.39	-1556.51	43.17	67.68	-1406.99	111.64	1122.89	0.00	0.00	0.00	-1487.58	45.32	1513.49	-1506.70	164.93	1513.76	-1642.97	30.90	1467.96	-1662.22	137.77	1463.18	-40.43	1190.27	74.03	550.90	1131.35	77.03	15.09
5.99000	-1687.22	256.29	24.19	-1702.40	242.96	55.38	-1886.46	271.46	187.12	-1833.46	267.13	209.20	-1371.09	35.67	26.39	-1403.84	41.80	37.55	-1563.58	40.42	20.86	-1556.13	42.92	68.01	-1397.31	111.34	1123.73	0.00	0.00	0.00	-1478.30	43.63	1514.71	-1499.23	162.97	1515.06	-1633.47	29.05	1469.37	-1651.92	136.28	1463.62	-41.83	1189.10	74.35	548.44	1132.44	76.01	16.64
6.00000	-1656.67	254.06	24.76	-1661.91	239.95	57.05	-1854.96	268.69	179.44	-1803.04	264.60	203.13	-1374.52	36.29	25.37	-1403.87	41.38	37.52	-1562.39	39.11	21.47	-1555.67	42.62	68.36	-1388.59	110.75	1124.65	0.00	0.00	0.00	-1467.78	42.04	1515.74	-1489.44	161.44	1516.13	-1623.58	27.18	1470.58	-1641.66	134.78	1464.08	-42.29	1189.26	74.13	548.83	1131.63	76.38	17.18
6.01000	-1633.18	250.65	23.93	-1636.72	236.26	55.61	-1823.12	265.87	171.67	-1772.40	261.99	196.99	-1372.16	36.72	26.43	-1403.89	41.24	37.51	-1561.97	38.82	21.66	-1555.41	42.47	68.66	-1379.29	109.33	1125.65	0.00	0.00	0.00	-1459.49	40.37	1516.81	-1479.16	159.94	1517.00	-1612.86	24.23	1471.41	-1631.43	133.29	1464.54	-40.86	1189.12	74.40	547.35	1132.40	75.75	19.78
6.02000	-1606.67	243.92	34.80	-1609.47	232.29	54.49	-1790.93	262.99	163.82	-1741.51	259.32	190.77	-1371.20	37.50	26.50	-1404.13	41.09	37.28	-1561.80	38.66	21.76	-1555.49	42.57	68.85	-1369.09	108.73	1126.48	0.00	0.00	0.00	-1449.15	39.40	1517.72	-1468.31	158.91	1517.69	-1603.91	23.20	1472.51	-1621.24	131.80	1465.01	-40.54	1187.82	75.03	548.81	1133.44	75.75	19.16
6.03000	-1571.85	237.62	34.79	-1587.10	226.81	59.33	-1758.40	260.05	155.88	-1710.39	256.59	184.48	-1373.29	36.71	26.02	-1404.25	41.38	37.34	-1561.58	38.43	21.83	-1554.18	41.29	69.64	-1361.76	107.22	1127.08	0.00	0.00	0.00	-1439.53	38.19	1518.49	-1458.51	157.83	1518.39	-1594.21	21.53	1473.34	-1611.63	130.49	1465.65	-40.42	1189.76	74.50	549.68	1132.33	76.37	17.12
6.04000	-1537.43	240.16	35.15	-1556.55	228.41	58.77	-1725.53	257.05	147.85	-1679.04	253.78	178.11	-1375.06	37.36	25.98	-1404.43	40.58	37.24	-1561.77	38.60	21.70	-1554.38	41.77	69.65	-1354.28	106.16	1127.74	0.00	0.00	0.00	-1430.84	36.89	1519.21	-1446.27	156.58	1518.91	-1585.42	20.69	1474.22	-1602.66	128.55	1466.42	-41.42	1190.73	73.97	549.42	1131.45	76.72	15.73
6.05000	-1506.21	239.07	31.62	-1523.39	223.25	56.55	-1692.30	253.98	139.73	-1647.45	250.90	171.67	-1366.41	36.02	27.85	-1404.98	41.20	36.74	-1560.75	37.41	22.28	-1554.34	41.76	69.98	-1345.11	104.81	1128.34	0.00	0.00	0.00	-1422.53	35.87	1519.73	-1441.45	155.31	1519.49	-1574.90	18.25	1474.87	-1593.27	127.72	1466.93	-41.14	1189.56	74.29	550.70	1131.75	76.93	15.27
6.06000	-1475.56	235.05	29.49	-1491.45	218.35	54.19	-1658.73	250.86	131.52	-1615.62	247.96	165.15	-1371.20	36.16	26.74	-1405.39	40.84	36.33	-1561.94	38.85	21.65	-1555.08	42.82	69.90	-1336.94	103.46	1128.93	0.00	0.00	0.00	-1411.61	34.55	1519.99	-1432.41	154.15	1519.82	-1567.36	18.85	1475.60	-1583.35	127.04	1467.40	-41.06	1190.32	74.14	549.37	1132.23	76.39	15.99
6.07000	-1440.08	230.88	28.77	-1458.88	214.60	51.98	-1624.81	247.68	123.23	-1583.56	244.94	158.56	-1376.93	36.07	25.78	-1405.26	41.17	36.10	-1562.25	39.50	21.07	-1553.82	41.53	70.65	-1329.65	102.37	1129.08	0.00	0.00	0.00	-1402.50	33.98	1520.18	-1423.30	153.29	1519.94	-1557.96	17.43	1476.28	-1574.15	125.73	1467.78	-41.26	1190.45	73.93	550.10	1130.72	76.91	16.99
6.08000	-1403.54	226.89	28.90	-1427.04	211.08	50.01	-1590.53	244.43	114.84	-1551.26	241.85	151.88	-1375.29	35.78	26.56	-1404.67	41.20	36.25	-1562.87	40.04	21.23	-1553.81	41.67	70.95	-1320.63	101.06	1129.35	0.00	0.00	0.00	-1392.17	33.20	1520.27	-1413.73	152.36	1519.72	-1546.99	14.34	1476.46	-1565.84	123.34	1468.08	-40.84	1189.91	74.17	549.78	1131.21	76.67	17.56
6.09000	-1368.76	223.93	28.77	-1398.05	207.94	47.40	-1555.90	241.12	106.37	-1518.72	238.69	145.14	-1375.94	35.76	26.49	-1403.61	41.74	36.51	-1561.99	39.31	21.62	-1553.31	41.45	71.48	-1311.86	99.66	1129.26	0.00	0.00	0.00	-1382.85	32.45	1520.20	-1404.75	151.64	1519.70	-1537.95	13.63	1476.57	-1556.63	122.10	1468.15	-40.67	1189.07	74.52	550.93	1131.87	76.87	18.78
6.10000	-1332.56	221.04	30.07	-1357.60	204.76	47.74	-1520.91	237.75	97.80	-1485.94	235.46	138.31	-1370.10	36.47	27.63	-1402.04	41.46	36.97	-1562.83	40.38	21.11	-1553.28	41.47	71.71	-1302.47	98.81	1129.05	0.00	0.00	0.00	-1374.68	31.72	1520.00	-1395.94	150.80	1519.44	-1528.57	12.42	1476.45	-1547.82	120.65	1468.06	-39.72	1190.72	74.31	548.78	1132.87	76.13	21.24
6.11000	-1299.19	217.95	31.45	-1325.77	201.72	47.11	-1485.56	234.32	89.15	-1456.22	232.17	130.07	-1372.35	36.03	26.77	-1402.18	40.64	36.38	-1561.27	39.01	21.93	-1553.05	41.80	72.19	-1293.18	98.05	1128.68	0.00	0.00	0.00	-1366.02	30.72	1519.76	-1386.29	149.83	1518.97	-1519.01	11.06	1476.35	-1538.63	119.49	1467.87	-41.73	1189.96	74.28	547.47	1132.44	76.12	17.61
6.12000	-1264.25	214.66	34.11	-1291.33	199.12	47.40	-1453.43	229.93	78.59	-1427.44	227.28	121.62	-1370.99	36.09	27.33	-1402.13	39.33	36.49	-1560.88	38.79	22.06	-1552.60	41.68	72.61	-1284.96	96.68	1128.21	0.00	0.00	0.00	-1354.19	30.56	1519.10	-1376.42	149.35	1518.39	-1511.04	11.41	1475.96	-1529.76	118.13	1467.44	-42.39	1191.08	73.59	548.87	1131.37	76.67	18.00
6.13000	-1226.84	212.07	38.56	-1260.31	196.53	48.01	-1419.19	228.81	69.86	-1396.74	224.90	114.73	-1367.34	42.45	26.63	-1401.91	39.80	37.05	-1560.55	38.94	22.27	-1551.23	40.37	73.83	-1277.74	95.78	1127.41	0.00	0.00	0.00	-1346.14	29.98	1518.58	-1369.23	149.09	1517.80	-1500.90	9.55	1475.34	-1520.82	116.63	1466.74	-42.81	1190.52	73.39	548.02	1131.50	76.33	20.78
6.14000	-1191.11	207.30	42.87	-1226.26	192.92	50.03	-1386.64	225.29	60.23	-1364.91	223.78	109.13	-1368.30	40.91	23.10	-1405.32	34.05	37.31	-1559.72	38.11	23.01	-1552.05	41.90	73.49	-1268.31	95.22	1126.48	0.00	0.00	0.00	-1336.59	29.43	1517.78	-1359.41	148.17	1517.08	-1491.06	8.13	1474.70	-1510.60	117.04	1465.90	-39.71	1189.57	74.43	547.39	1132.76	75.75	19.02
6.15000	-1156.35	203.29	47.66	-1192.56	190.31	52.66	-1354.19	221.87	51.65	-1334.52	221.01	103.46	-1367.23	33.59	28.16	-1407.25	34.00	37.06	-1560.55	39.49	22.34	-1551.62	41.70	73.97	-1258.28	94.23	1125.37	0.00	0.00	0.00	-1326.18	28.95	1516.87	-1350.17	147.43	1516.13	-1480.91	6.42	1473.76	-1502.78	114.30	1465.16	-40.45	1190.51	74.06	548.27	1132.34	76.15	16.62
6.16000	-1124.98	199.10	51.06	-1158.96	186.40	56.17	-1321.40	218.58	43.45	-1304.16	218.14	98.53	-1367.01	33.45	27.43	-1407.95	33.97	36.89	-1560.30	40.01	22.61	-1551.38	41.93	74.39	-1250.74	93.77	1124.06	0.00	0.00	0.00	-1318.38	29.09	1515.87	-1341.64	146.61	1515.18	-1471.43	5.47	1472.61	-1493.91	113.31	1464.03	-40.66	1189.90	74.13	548.78	1132.48	76.32	17.38
6.17000	-1092.58	194.90	56.97	-1125.21	182.44	61.03	-1289.53	214.28	36.96	-1274.63	214.97	94.47	-1371.39	33.91	25.62	-1408.10	33.89	36.74	-1560.80	40.83	22.49	-1551.04	42.03	74.75	-1239.27	93.12	1122.67	0.00	0.00	0.00	-1308.43	28.48	1514.59	-1331.92	146.06	1513.98	-1461.91	4.32	1471.39	-1484.59	112.78	1462.80	-40.95	1189.11	74.33	548.54	1133.08	75.96	18.75
6.18000	-1061.09	189.41	64.56	-1093.14	178.63	66.90	-1259.24	209.07	31.15	-1245.61	212.52	91.33	-1371.43	33.86	25.60	-1405.80	40.27	36.53	-1560.16	40.36	22.80	-1550.90	42.21	75.26	-1230.58	92.66	1121.27	0.00	0.00	0.00	-1297.29	28.33	1513.24	-1322.50	145.70	1512.76	-1452.96	4.27	1470.18	-1476.22	111.02	1461.74	-42.71	1192.43	73.15	546.68	1131.91	75.98	17.66
6.19000	-1032.79	186.19	71.91	-1065.48	176.17	72.14	-1227.73	208.83	28.93	-1218.31	209.60	89.07	-1374.96	33.70	23.75	-1405.52	40.89	36.25	-1558.88	39.60	23.58	-1550.75	42.45	75.68	-1221.21	92.37	1119.51	0.00	0.00	0.00	-1288.85	27.92	1511.85	-1313.02	145.10	1511.37	-1444.13	4.36	1468.74	-1466.00	111.33	1460.14	-40.61	1190.54	74.05	549.17	1132.11	76.31	19.40
6.20000	-1005.49	182.96	80.07	-1038.97	171.53	78.90	-1198.62	206.16	27.16	-1191.98	206.87	87.60	-1372.79	34.81	23.96	-1404.80	41.01	36.51	-1559.81	41.41	23.08	-1550.70	42.72	75.94	-1211.65	92.02	1117.96	0.00	0.00	0.00	-1281.71	27.79	1510.38	-1303.22	145.00	1509.71	-1435.57	4.74	1467.25	-1457.53	110.10	1458.65	-39.39	1191.17	73.95	549.16	1131.99	76.47	17.00
6.21000	-977.81	178.90	88.70	-1010.36	169.39	85.83	-1169.35	207.11	28.53	-1165.94	205.94	87.75	-1374.67	34.69	23.40	-1405.20	40.61	35.97	-1558.38	40.49	24.21	-1550.41	43.08	76.60	-1203.01	92.25	1116.02	0.00	0.00	0.00	-1271.94	27.62	1508.71	-1295.13	144.65	1508.24	-1425.41	3.26	1465.56	-1448.76	109.25	1457.17	-39.45	1190.16	74.06	547.75	1132.09	76.12	18.23
6.22000	-950.61	175.31	97.31	-990.94	164.20	91.34	-1140.85	209.06	31.34	-1141.83	203.93	88.15	-1368.28	34.92	24.81	-1405.13	40.59	35.77	-1558.03	40.53	24.75	-1550.10	43.38	77.34	-1195.89	92.24	1114.26	0.00	0.00	0.00	-1263.03	27.65	1507.06	-1286.78	144.38	1506.62	-1415.94	3.15	1463.84	-1439.05	109.54	1455.57	-39.94	1190.09	74.05	549.46	1132.31	76.39	17.51
6.23000	-930.24	172.91	104.75	-966.98	162.09	98.77	-1116.62	206.31	33.09	-1119.19	201.31	88.75	-1370.86	34.45	23.80	-1404.58	40.43	36.01	-1558.29	41.16	24.94	-1549.68	43.62	77.97	-1184.14	91.83	1112.43	0.00	0.00	0.00	-1252.31	27.72	1505.35	-1277.20	144.13	1505.00	-1406.56	3.06	1462.10	-1429.90	109.60	1453.96	-38.06	1188.20	75.20	550.68	1131.03	76.98	18.39
6.24000	-909.93	169.44	111.73	-943.37	160.70	104.69	-1095.07	202.13	33.92	-1098.24	199.17	89.72	-1368.21	34.47	23.61	-1404.64	39.99	35.76	-1557.30	40.80	25.90	-1548.89	43.29	79.14	-1177.14	91.95	1110.49	0.00	0.00	0.00	-1243.10	27.84	1503.68	-1267.70	144.22	1503.27	-1397.38	3.24	1460.39	-1420.01	110.42	1451.99	-40.27	1190.97	74.01	547.11	1132.10	75.86	19.79
6.25000	-891.23	165.71	117.80	-921.97	157.95	110.39	-1074.98	197.92	34.52	-1079.24	196.34	90.52	-1373.16	34.56	22.75	-1404.36	40.37	35.78	-1556.58	40.49	26.96	-1548.51	43.43	79.95	-1166.65	92.31	1108.66	0.00	0.00	0.00	-1233.10	28.04	1502.02	-1255.21	144.37	1501.52	-1387.92	3.04	1458.48	-1411.02	109.84	1450.09	-39.28	1189.84	74.35	548.21	1132.28	76.09	19.33
6.26000	-874.19	162.56	122.13	-907.77	153.46	114.30	-1056.36	194.41	34.73	-1061.51	193.90	91.20	-1371.74	34.62	22.84	-1404.59	39.72	35.37	-1555.58	39.53	28.46	-1547.60	42.94	81.32	-1156.83	92.99	1107.11	0.00	0.00	0.00	-1224.79	28.32	1500.37	-1247.00	144.40	1499.99	-1378.45	3.23	1456.69	-1402.27	108.76	1448.52	-40.35	1189.71	74.31	550.45	1132.27	76.57	18.33
6.27000	-859.27	159.79	124.63	-889.39	151.53	117.16	-1040.31	191.12	34.93	-1046.63	190.20	90.95	-1372.37	33.15	22.34	-1404.11	40.37	35.48	-1556.41	41.09	28.78	-1547.05	42.97	82.52	-1148.17	92.62	1105.41	0.00	0.00	0.00	-1216.08	29.00	1498.77	-1237.32	144.53	1498.35	-1369.01	3.71	1455.05	-1392.52	109.63	1446.71	-37.00	1190.20	74.66	550.79	1131.63	76.69	16.86
6.28000	-846.01	156.11	125.70	-876.57	148.83	117.43	-1026.76	187.32	34.29	-1033.58	187.44	90.41	-1368.62	34.34	22.98	-1403.97	39.00	35.28	-1554.82	39.73	30.76	-1546.76	43.30	83.68	-1139.00	92.97	1103.86	0.00	0.00	0.00	-1205.85	29.64	1497.32	-1228.28	144.97	1496.80	-1359.32	3.88	1453.27	-1382.81	110.32	1444.98	-40.53	1190.83	73.87	549.29	1132.98	76.06	17.78
6.29000	-834.66	152.73	124.80	-864.96	146.05	116.80	-1015.56	184.19	33.06	-1021.85	185.18	89.55	-1370.67	33.41	22.12	-1403.72	38.83	35.22	-1554.62	40.05	31.86	-1545.57	42.75	85.36	-1127.11	93.07	1102.40	0.00	0.00	0.00	-1195.40	30.05	1495.85	-1221.21	145.43	1495.56	-1349.76	4.75	1451.51	-1372.45	112.35	1443.07	-42.49	1191.08	73.69	549.68	1131.61	76.51	17.42
6.30000	-824.84	148.63	122.67	-855.18	142.06	114.95	-1006.49	181.06	31.06	-1012.08	182.94	87.70	-1372.78	33.09	21.43	-1403.88	38.22	34.78	-1553.18	39.17	33.89	-1544.89	43.18	86.87	-1117.14	93.26	1101.07	0.00	0.00	0.00	-1186.88	30.93	1494.62	-1212.26	145.82	1494.40	-1340.00	5.49	1449.93	-1363.68	111.93	1441.67	-39.85	1189.38	74.52	547.14	1132.62	75.66	20.65
6.31000	-817.20	145.43	118.68	-847.73	137.78	111.14	-999.39	178.43	28.72	-1004.55	180.42	85.31	-1369.92	32.88	22.06	-1403.39	38.48	34.75	-1551.55	37.74	36.27	-1543.90	42.96	88.85	-1107.09	93.52	1099.66	0.00	0.00	0.00	-1176.63	31.84	1493.45	-1200.21	146.55	1493.10	-1330.46	6.46	1448.42	-1354.97	111.55	1440.08	-39.84	1189.60	74.51	548.54	1133.11	75.77	20.50
6.32000	-811.12	142.09	113.29	-841.31	134.02	106.51	-994.69	175.36	26.44	-998.86	177.33	82.19	-1371.74	33.59	21.78	-1403.02	38.57	34.72	-1551.53	38.27	38.39	-1543.11	42.98	90.74	-1095.36	93.45	1098.50	0.00	0.00	0.00	-1168.29	32.56	1492.56	-1190.22	147.33	1491.98	-1321.50	8.22	1446.91	-1344.90	112.84	1438.56	-39.19	1188.90	74.99	549.04	1132.39	76.31	18.96
6.33000	-805.88	137.81	106.12	-840.82	131.03	98.28	-991.59	173.96	26.65	-994.30	174.62	79.14	-1371.55	33.30	20.97	-1389.39	38.92	38.38	-1551.10	38.38	40.44	-1541.52	42.21	93.27	-1086.19	93.85	1097.46	0.00	0.00	0.00	-1158.76	33.55	1491.61	-1180.96	148.23	1491.02	-1311.92	9.42	1445.46	-1334.55	114.96	1436.92	-39.95	1189.25	74.44	547.81	1132.61	76.00	17.25
6.34000	-802.43	133.96	98.14	-833.50	127.83	92.12	-989.36	173.99	26.17	-991.41	172.50	75.50	-1371.22	33.67	21.23	-1394.32	38.07	36.97	-1548.47	35.91	44.35	-1539.94	41.60	95.80	-1075.73	94.29	1096.58	0.00	0.00	0.00	-1149.74	34.59	1490.83	-1171.46	149.44	1489.96	-1301.38	9.81	1443.96	-1324.48	116.52	1435.57	-37.95	1189.56	74.73	549.72	1132.01	76.33	15.95
6.35000	-799.97	131.57	89.73	-832.63	124.77	84.21	-988.20	172.81	24.93	-989.17	170.71	72.27	-1370.49	32.92	21.20	-1394.10	37.90	36.65	-1546.86	34.76	47.88	-1538.20	40.84	98.55	-1064.85	94.30	1095.66	0.00	0.00	0.00	-1139.71	35.67	1490.13	-1161.82	150.53	1489.16	-1292.33	12.08	1442.72	-1314.23	118.20	1434.08	-39.17	1189.76	74.64	549.78	1131.61	76.65	22.68
6.36000	-794.54	129.87	78.95	-830.22	122.84	74.07	-986.16	171.99	25.23	-985.26	167.94	71.12	-1370.83	33.01	20.59	-1392.76	37.70	36.47	-1547.12	36.04	50.84	-1535.97	39.63	101.60	-1053.90	94.81	1095.00	0.00	0.00	0.00	-1129.40	36.79	1489.32	-1150.41	151.82	1488.11	-1282.57	13.48	1441.62	-1303.32	121.31	1432.58	-41.53	1190.91	73.56	549.08	1131.73	76.38	20.10
6.37000	-792.28	129.91	67.24	-828.66	120.36	64.91	-985.46	170.60	25.22	-979.65	166.94	70.84	-1369.94	33.12	20.83	-1397.28	37.18	35.09	-1545.30	35.10	54.80	-1533.49	38.29	105.10	-1043.62	95.10	1094.63	0.00	0.00	0.00	-1120.53	38.26	1489.19	-1140.46	153.19	1487.65	-1272.93	15.54	1440.58	-1292.88	123.43	1431.47	-39.47	1190.75	74.03	546.73	1133.00	75.53	18.45
6.38000	-792.31	129.58	57.38	-820.25	120.82	59.08	-984.06	171.22	25.80	-976.71	166.01	69.69	-1373.26	32.61	20.06	-1395.32	36.19	34.91	-1543.12	33.60	59.59	-1531.01	37.47	108.64	-1032.19	95.54	1094.58	0.00	0.00	0.00	-1111.07	39.41	1489.40	-1129.83	154.28	1487.61	-1263.31	17.80	1440.16	-1283.45	124.24	1430.82	-40.86	1189.67	74.10	548.10	1132.30	76.09	17.04
6.39000	-785.57	129.02	50.18	-818.80	120.27	51.57	-984.10	170.52	25.31	-974.51	165.12	69.11	-1370.67	32.16	20.48	-1398.45	35.46	33.43	-1539.77	31.60	65.32	-1528.24	36.57	112.58	-1021.29	95.50	1094.76	0.00	0.00	0.00	-1101.66	40.77	1489.94	-1121.08	155.84	1487.92	-1253.09	19.43	1439.98	-1272.73	126.67	1430.55	-39.59	1188.35	74.68	546.39	1132.67	75.67	17.00
6.40000	-781.63	126.64	44.24	-818.58	118.33	46.09	-983.69	170.78	25.47	-971.97	164.36	68.61	-1372.44	31.75	20.44	-1396.73	34.72	32.92	-1537.65	30.54	70.59	-1523.99	34.81	117.59	-1008.47	95.84	1095.26	0.00	0.00	0.00	-1090.98	42.08	1490.63	-1110.85	157.34	1488.52	-1243.00	21.43	1440.11	-1262.53	128.37	1430.67	-41.62	1190.00	73.93	549.07	1130.97	76.67	19.40
6.41000	-779.64	125.12	39.56	-814.08	116.40	43.51	-982.96	171.08	25.62	-970.52	162.44	67.83	-1373.57	32.75	20.37	-1394.47	34.23	32.69	-1536.47	30.94	74.36	-1519.00	33.15	123.00	-998.26	96.42	1095.90	0.00	0.00	0.00	-1081.86	43.51	1491.54	-1100.69	159.00	1489.34	-1232.79	23.13	1440.37	-1251.93	130.51	1430.90	-43.95	1191.90	73.13	550.29	1131.06	76.88	17.12
6.42000	-779.72	123.54	37.33	-813.71	116.61	41.30	-982.77	170.88	25.74	-968.37	163.22	68.60	-1370.94	32.03	21.19	-1393.88	34.04	31.92	-1530.68	29.97	82.92	-1512.89	31.36	128.92	-984.53	97.07	1097.04	0.00	0.00	0.00	-1071.74	45.06	1492.67	-1088.16	160.57	1490.25	-1223.03	25.95	1440.95	-1241.66	132.30	1431.45	-43.59	1190.56	73.61	549.10	1132.22	76.34	18.87
6.43000	-779.28	123.31	35.52	-813.24	116.83	39.94	-982.70	170.43	25.47	-967.41	162.29	68.27	-1366.53	32.52	22.50	-1393.00	34.44	31.20	-1523.33	27.19	92.34	-1505.56	29.40	135.15	-972.91	97.79	1098.20	0.00	0.00	0.00	-1060.95	46.76	1493.97	-1078.88	162.21	1491.55	-1212.08	26.91	1441.86	-1230.78	134.80	1432.27	-40.58	1189.59	74.30	547.40	1131.62	76.29	18.35
6.44000	-779.06	123.21	34.17	-813.06	115.66	38.97	-983.16	169.38	25.00	-966.66	161.68	67.95	-1371.68	31.91	21.37	-1393.86	33.97	29.66	-1518.11	27.58	99.64	-1495.95	26.52	141.98	-964.39	98.41	1099.77	0.00	0.00	0.00	-1049.92	48.00	1495.37	-1068.23	163.49	1493.00	-1202.96	30.29	1442.98	-1220.48	136.24	1433.33	-39.17	1189.50	74.44	548.36	1130.53	76.67	19.72
6.45000	-778.84	122.87	33.47	-812.76	115.95	37.91	-982.80	170.00	25.28	-966.19	161.32	67.92	-1368.29	31.74	22.30	-1391.66	34.54	29.17	-1508.23	24.36	108.77	-1484.12	23.35	148.94	-950.89	99.31	1101.61	0.00	0.00	0.00	-1040.31	49.22	1496.99	-1058.99	164.60	1494.59	-1192.54	31.88	1444.32	-1209.99	137.90	1434.67	-37.95	1188.76	74.83	548.63	1131.08	76.60	22.98
6.46000	-778.92	123.01	32.79	-816.80	115.92	36.75	-982.67	170.06	25.33	-965.62	161.64	67.99	-1369.56	31.37	21.54	-1388.52	34.70	29.42	-1499.34	23.86	116.49	-1471.02	20.29	155.82	-939.70	100.22	1103.55	0.00	0.00	0.00	-1030.97	50.62	1498.67	-1049.88	166.18	1496.26	-1182.67	34.02	1445.72	-1199.49	139.70	1436.06	-39.93	1188.05	74.93	548.55	1131.85	76.25	21.13
6.47000	-778.86	122.77	32.50	-812.51	116.58	37.28	-982.34	170.69	25.56	-965.48	161.37	67.81	-1364.70	29.98	21.29	-1385.04	34.60	29.71	-1488.67	21.81	125.68	-1456.65	17.31	162.54	-931.33	100.64	1105.44	0.00	0.00	0.00	-1020.93	51.94	1500.31	-1039.15	167.57	1497.75	-1171.82	34.45	1447.10	-1189.69	140.27	1437.59	-39.60	1190.25	74.37	550.04	1131.31	76.83	17.98
6.48000	-778.77	122.62	32.25	-811.54	115.93	37.40	-982.29	170.73	25.57	-965.24	161.35	67.71	-1358.19	29.21	20.07	-1377.92	33.77	31.65	-1478.29	20.96	134.93	-1441.66	13.93	170.36	-920.80	101.45	1107.53	0.00	0.00	0.00	-1009.24	53.13	1501.76	-1028.77	168.89	1499.12	-1161.80	36.31	1448.73	-1178.94	142.24	1438.99	-36.49	1188.52	75.47	548.21	1131.56	76.26	15.34
6.49000	-778.86	122.82	31.85	-815.64	115.44	36.27	-982.60	170.20	25.33	-964.77	161.65	67.72	-1357.69	24.26	18.24	-1370.41	30.51	34.70	-1465.58	18.27	145.64	-1426.62	11.34	178.50	-908.62	101.63	1109.56	0.00	0.00	0.00	-1000.22	54.41	1503.22	-1018.60	170.06	1500.37	-1151.09	36.95	1450.24	-1168.84	143.31	1440.41	-39.62	1188.11	74.99	546.80	1131.29	75.88	18.88
6.50000	-778.76	122.65	31.63	-815.53	116.42	35.92	-982.67	169.91	25.19	-964.29	162.03	67.87	-1344.37	20.81	18.98	-1358.66	25.42	39.69	-1453.88	18.29	154.93	-1411.32	9.74	187.00	-900.03	102.07	1111.49	0.00	0.00	0.00	-989.23	55.28	1504.53	-1007.11	171.22	1501.43	-1141.78	39.05	1451.87	-1158.11	145.27	1441.61	-39.31	1188.76	74.78	547.64	1132.45	75.91	19.00
6.51000	-778.69	122.67	31.36	-813.81	116.03	36.12	-982.35	170.59	25.47	-964.35	161.25	67.56	-1328.12	20.71	25.18	-1342.68	22.66	47.18	-1438.97	17.62	162.84	-1395.05	7.83	195.30	-890.28	102.24	1113.07	0.00	0.00	0.00	-981.14	56.01	1505.91	-994.63	172.29	1502.41	-1131.41	39.32	1453.51	-1148.17	146.15	1443.06	-40.27	1190.80	74.09	548.16	1131.37	76.23	19.09
6.52000	-778.77	122.85	31.01	-816.42	115.64	35.63	-982.22	170.65	25.47	-963.91	161.25	67.41	-1305.53	20.69	32.78	-1324.17	20.57	54.88	-1420.32	14.91	170.00	-1376.98	6.01	202.47	-882.48	102.79	1114.55	0.00	0.00	0.00	-969.77	56.81	1507.06	-986.16	173.08	1503.48	-1121.40	39.83	1455.20	-1138.38	146.88	1444.51	-40.33	1190.04	74.06	548.74	1131.31	76.50	17.17
6.53000	-778.71	122.78	30.83	-814.10	116.22	35.71	-981.89	171.11	25.73	-963.81	160.87	67.18	-1289.27	19.59	36.87	-1304.15	19.95	60.33	-1400.11	12.00	175.39	-1356.64	4.16	207.91	-872.30	102.54	1115.84	0.00	0.00	0.00	-960.08	57.71	1508.31	-973.79	173.77	1504.38	-1112.30	41.70	1457.01	-1128.43	147.76	1446.02	-36.57	1190.12	74.84	548.97	1131.54	76.59	19.01
6.54000	-778.65	122.60	30.77	-815.72	116.04	35.34	-982.31	170.33	25.44	-963.32	161.16	67.28	-1270.35	18.78	40.78	-1283.71	19.03	64.35	-1379.20	9.73	179.45	-1336.54	3.58	211.43	-864.24	102.78	1116.97	0.00	0.00	0.00	-949.35	58.26	1509.65	-965.88	174.47	1505.45	-1102.86	42.72	1458.63	-1119.12	147.74	1447.51	-38.88	1190.00	74.37	550.01	1131.11	76.85	17.89
6.55000	-778.67	122.68	30.58	-814.93	115.84	35.26	-981.84	170.59	25.57	-962.68	161.85	67.66	-1246.47	15.68	44.19	-1264.92	17.89	66.24	-1357.48	7.45	182.57	-1315.06	1.76	214.33	-855.67	102.29	1118.19	0.00	0.00	0.00	-940.17	58.78	1510.92	-957.99	174.97	1506.63	-1093.05	43.01	1460.33	-1109.36	148.55	1449.02	-37.52	1189.25	75.18	550.83	1131.74	76.64	17.10
6.56000	-778.73	122.83	30.36	-813.19	115.50	36.39	-981.81	170.76	25.68	-962.93	161.10	67.40	-1226.52	12.43	45.77	-1242.99	15.93	68.43	-1335.84	5.45	184.67	-1294.03	0.80	216.10	-843.87	101.93	1119.34	0.00	0.00	0.00	-930.26	59.20	1512.24	-947.88	175.28	1507.80	-1082.92	42.40	1461.94	-1099.24	149.60	1450.67	-41.45	1190.53	74.18	550.65	1132.11	76.64	16.72
6.57000	-778.64	122.52	30.41	-817.77	116.30	34.75	-981.66	170.89	25.62	-962.82	161.06	67.36	-1206.70	8.27	46.66	-1219.82	12.17	69.67	-1314.40	4.96	185.15	-1272.77	0.05	217.05	-836.14	101.18	1120.30	0.00	0.00	0.00	-921.52	59.10	1513.51	-938.32	175.40	1509.07	-1073.90	43.31	1463.50	-1089.65	149.80	1452.33	-41.59	1190.58	73.56	546.82	1131.90	75.81	18.48
6.58000	-778.72	122.73	30.19	-813.15	115.76	36.52	-981.56	171.20	25.82	-962.46	161.63	67.69	-1177.60	4.27	49.26	-1197.78	9.82	70.16	-1291.37	3.85	184.57	-1250.62	-0.90	217.00	-827.41	100.87	1121.07	0.00	0.00	0.00	-912.97	58.90	1514.80	-928.99	175.64	1510.36	-1065.27	44.62	1465.06	-1080.64	149.28	1453.78	-42.36	1189.97	73.77	548.76	1131.26	76.38	18.40
6.59000	-778.72	122.63	30.17	-813.08	115.65	36.40	-981.92	170.55	25.51	-962.67	160.99	67.53	-1153.69	-0.83	49.32	-1174.00	3.35	69.04	-1267.08	2.17	182.95	-1227.54	-1.67	215.67	-817.38	100.62	1121.88	0.00	0.00	0.00	-903.00	58.63	1515.83	-918.27	175.48	1511.50	-1055.95	44.82	1466.29	-1071.05	149.66	1455.14	-39.43	1188.72	74.73	548.87	1131.53	76.35	18.56
6.60000	-778.61	122.45	30.16	-812.96	115.93	36.41	-981.63	171.11	25.79	-962.08	161.77	67.94	-1123.41	-6.40	49.64	-1143.26	0.66	69.48	-1243.39	2.07	179.09	-1203.88	-2.37	213.12	-807.47	100.36	1122.88	0.00	0.00	0.00	-893.90	58.38	1516.95	-911.26	175.17	1512.75	-1046.26	44.04	1467.34	-1061.93	149.45	1456.37	-39.23	1190.26	74.21	547.59	1132.48	75.75	18.66
6.61000	-778.52	122.43	30.02	-812.87	115.03	36.13	-981.90	170.64	25.55	-962.12	161.37	67.88	-1098.26	-11.12	48.36	-1114.11	-2.92	68.91	-1217.65	0.27	174.46	-1180.13	-3.17	209.50	-798.35	99.80	1123.57	0.00	0.00	0.00	-883.86	57.95	1517.82	-900.93	174.84	1513.74	-1037.37	44.29	1468.32	-1052.22	149.72	1457.53	-39.28	1190.32	74.27	549.49	1132.04	76.34	20.45
6.62000	-778.32	122.07	30.06	-812.78	115.74	36.13	-981.55	171.06	25.90	-962.61	160.37	67.52	-1071.44	-17.33	47.76	-1084.97	-9.55	66.55	-1191.82	-1.53	168.84	-1155.49	-4.52	205.12	-790.72	99.50	1124.17	0.00	0.00	0.00	-874.18	57.55	1518.59	-890.56	174.31	1514.74	-1028.33	44.47	1469.16	-1043.05	149.46	1458.48	-40.09	1190.55	74.00	551.06	1131.08	77.07	19.35
6.63000	-775.24	123.07	29.85	-812.97	115.41	35.65	-981.66	170.75	25.91	-962.19	160.56	67.87	-1035.34	-21.37	47.38	-1055.20	-13.62	64.17	-1165.78	-2.58	161.68	-1130.37	-6.31	199.80	-782.50	98.87	1124.83	0.00	0.00	0.00	-865.15	56.89	1519.39	-880.67	173.82	1515.71	-1019.34	44.43	1469.88	-1033.90	148.91	1459.39	-42.34	1189.70	74.08	548.19	1131.82	76.28	16.03
6.64000	-778.38	122.53	29.59	-812.45	115.90	36.12	-981.65	170.67	25.87	-961.82	160.94	68.29	-1002.25	-25.32	46.51	-1024.06	-17.67	61.88	-1138.37	-4.93	153.97	-1104.92	-8.09	193.55	-773.23	99.12	1125.45	0.00	0.00	0.00	-856.73	56.24	1519.95	-870.64	173.02	1516.40	-1009.43	42.94	1470.44	-1024.51	148.67	1460.21	-40.54	1189.87	74.21	549.35	1131.36	76.72	17.30
6.65000	-773.43	123.38	29.87	-812.67	116.30	35.80	-981.66	170.26	25.84	-961.42	161.14	68.69	-965.30	-27.32	44.90	-990.76	-21.14	59.42	-1110.65	-7.29	145.67	-1078.47	-10.49	186.73	-762.73	98.89	1126.00	0.00	0.00	0.00	-846.98	55.46	1520.37	-862.32	172.28	1517.03	-1000.33	42.67	1470.92	-1015.10	148.51	1460.85	-40.68	1189.86	74.20	549.01	1130.57	76.73	18.19
6.66000	-773.51	123.23	29.91	-812.72	117.21	35.85	-981.58	169.99	25.96	-961.58	160.22	68.63	-934.63	-29.46	42.59	-958.19	-23.93	56.31	-1081.78	-9.86	136.56	-1051.91	-12.56	179.18	-754.65	98.90	1126.45	0.00	0.00	0.00	-838.41	54.63	1520.58	-854.32	171.65	1517.60	-991.30	42.04	1471.33	-1006.46	147.26	1461.64	-39.45	1190.04	74.20	548.70	1131.04	76.54	15.94
6.67000	-769.48	123.29	30.73	-813.00	117.32	35.63	-981.50	169.98	26.17	-961.33	160.04	68.74	-901.24	-32.29	41.12	-925.25	-27.92	54.27	-1052.43	-12.15	126.69	-1024.93	-14.77	171.09	-747.09	98.29	1126.66	0.00	0.00	0.00	-829.74	54.02	1520.78	-844.36	170.83	1517.90	-982.07	41.20	1471.70	-997.16	147.18	1462.08	-41.62	1191.36	73.50	548.80	1130.71	76.60	17.96
6.68000	-771.06	123.16	30.59	-813.26	117.87	35.74	-980.70	170.78	26.79	-960.83	160.71	69.30	-868.54	-35.74	39.79	-890.12	-29.60	52.51	-1022.29	-15.28	116.97	-997.17	-17.00	162.66	-737.76	98.02	1126.79	0.00	0.00	0.00	-818.84	53.10	1520.75	-835.29	169.87	1518.10	-973.50	41.21	1471.89	-987.90	146.77	1462.44	-38.94	1188.38	74.93	549.38	1132.07	76.29	19.66
6.69000	-770.71	122.99	30.83	-813.33	117.66	35.84	-981.34	169.34	26.37	-960.80	160.21	69.31	-831.64	-39.90	40.08	-856.20	-34.66	50.34	-991.28	-18.15	106.87	-968.65	-19.81	154.36	-731.16	97.76	1126.74	0.00	0.00	0.00	-810.70	52.24	1520.66	-826.34	169.06	1518.22	-964.34	40.24	1471.86	-979.23	145.63	1462.71	-36.15	1187.90	75.45	548.50	1132.56	75.92	19.17
6.70000	-770.66	122.14	31.22	-812.09	117.76	36.70	-981.24	169.30	26.56	-960.20	160.84	69.90	-799.65	-44.77	39.05	-821.33	-39.04	48.91	-960.56	-19.74	96.46	-939.83	-22.05	145.68	-722.65	97.55	1126.58	0.00	0.00	0.00	-801.81	51.28	1520.46	-817.87	168.06	1518.15	-955.27	39.45	1471.83	-970.05	144.89	1462.78	-38.37	1188.62	74.75	549.20	1131.44	76.51	16.97
6.71000	-774.20	122.25	30.30	-810.67	119.31	37.37	-980.89	169.47	26.88	-960.42	159.88	69.64	-763.00	-49.36	39.96	-787.43	-43.43	48.11	-928.27	-23.27	87.12	-910.85	-23.98	136.93	-713.24	97.23	1126.27	0.00	0.00	0.00	-791.87	50.28	1520.12	-808.04	166.95	1517.91	-946.37	38.66	1471.63	-960.85	144.08	1462.67	-39.96	1189.25	74.49	548.02	1131.43	76.39	18.46
6.72000	-775.78	122.49	29.66	-809.33	120.49	37.88	-980.81	168.93	26.90	-960.12	160.20	70.03	-727.98	-54.18	40.72	-751.65	-47.74	47.84	-896.51	-25.52	77.34	-881.50	-26.37	128.40	-704.79	97.34	1125.74	0.00	0.00	0.00	-784.80	49.44	1519.73	-798.60	165.98	1517.50	-937.78	38.66	1471.22	-951.63	143.63	1462.44	-38.72	1189.92	74.48	549.18	1131.24	76.54	19.31
6.73000	-774.97	122.33	29.67	-806.38	121.64	39.97	-980.69	168.66	27.28	-959.98	159.90	70.14	-691.85	-59.14	42.69	-717.43	-51.70	48.15	-863.15	-29.49	68.59	-851.63	-28.77	120.17	-696.29	96.94	1125.15	0.00	0.00	0.00	-775.69	48.38	1519.15	-789.40	164.61	1517.20	-929.22	38.44	1470.67	-942.40	142.94	1462.00	-39.84	1189.87	74.22	549.90	1130.70	77.08	20.77
6.74000	-778.41	122.73	28.37	-799.19	131.87	43.12	-980.02	169.16	27.86	-959.75	159.85	70.39	-657.97	-62.45	44.89	-680.30	-56.10	50.12	-829.75	-33.13	60.27	-821.74	-31.12	112.36	-688.90	96.69	1124.24	0.00	0.00	0.00	-766.53	47.14	1518.48	-780.06	163.23	1516.72	-919.84	36.89	1470.08	-933.52	141.84	1461.48	-38.78	1188.45	75.03	548.57	1131.08	76.52	20.36
6.75000	-783.33	121.89	26.19	-800.19	130.43	41.44	-980.07	168.63	28.10	-959.40	160.08	70.71	-625.76	-67.42	48.33	-649.96	-62.01	50.49	-796.71	-36.22	52.44	-791.22	-33.96	105.26	-680.49	96.21	1123.34	0.00	0.00	0.00	-756.15	45.83	1517.59	-770.60	162.09	1516.07	-910.60	35.49	1469.34	-924.78	140.28	1461.00	-37.58	1189.74	75.09	548.43	1131.69	76.18	19.76
6.76000	-776.12	123.89	26.37	-804.74	128.03	38.76	-980.35	167.35	28.01	-958.99	160.32	71.11	-591.18	-70.53	53.03	-617.09	-65.74	52.61	-762.69	-40.35	45.90	-760.83	-36.99	98.90	-669.97	95.79	1122.37	0.00	0.00	0.00	-747.90	44.53	1516.83	-762.83	160.73	1515.34	-901.76	34.51	1468.35	-915.68	139.23	1460.18	-40.62	1190.29	74.09	548.62	1130.96	76.82	18.67
6.77000	-782.55	125.04	23.87	-809.57	125.97	36.34	-979.55	167.80	28.73	-959.09	159.68	71.17	-561.02	-73.36	57.08	-584.52	-69.40	56.15	-729.16	-43.85	39.94	-730.27	-40.77	93.51	-663.15	95.28	1120.99	0.00	0.00	0.00	-738.18	43.31	1515.76	-753.73	159.28	1514.48	-893.24	34.30	1467.39	-906.58	138.08	1459.24	-39.35	1189.84	74.35	548.92	1131.09	76.59	21.44
6.78000	-783.55	126.00	22.81	-812.90	118.20	35.88	-978.97	167.89	29.48	-959.04	159.39	71.36	-526.30	-75.84	63.77	-551.98	-72.12	60.43	-695.56	-47.55	35.23	-699.99	-44.30	88.91	-654.84	95.07	1119.73	0.00	0.00	0.00	-728.03	42.10	1514.54	-744.81	157.87	1513.52	-883.72	32.17	1466.18	-897.14	137.46	1458.24	-40.20	1189.56	74.12	546.83	1130.02	76.61	19.07
6.79000	-780.08	124.44	26.42	-813.47	116.55	35.16	-978.92	167.25	29.76	-958.33	160.17	72.05	-493.20	-78.01	71.27	-520.55	-74.66	65.79	-662.57	-51.02	31.83	-670.08	-48.14	85.68	-645.40	94.65	1118.35	0.00	0.00	0.00	-720.53	40.74	1513.39	-735.09	156.18	1512.42	-874.42	30.80	1465.00	-887.91	136.36	1457.24	-38.73	1188.04	75.18	549.62	1130.08	77.24	17.12
6.80000	-779.47	124.69	26.31	-813.55	117.06	34.75	-978.46	167.09	30.36	-958.29	159.85	72.29	-464.12	-79.82	78.67	-489.87	-76.44	71.71	-631.15	-53.57	29.19	-641.38	-51.32	83.27	-636.78	94.22	1116.79	0.00	0.00	0.00	-710.09	39.22	1511.92	-724.93	154.71	1511.06	-865.56	29.90	1463.82	-879.11	134.43	1456.18	-38.55	1188.13	75.23	550.12	1130.79	77.10	16.72
6.81000	-778.57	124.93	26.22	-813.35	117.29	34.71	-978.40	166.26	30.74	-958.25	159.50	72.66	-435.10	-80.73	87.03	-461.20	-78.25	78.36	-600.41	-57.67	28.56	-613.92	-54.54	81.98	-627.41	93.19	1115.26	0.00	0.00	0.00	-701.65	37.88	1510.53	-715.99	153.19	1509.71	-856.57	28.81	1462.41	-870.07	133.01	1454.91	-39.29	1187.97	75.20	547.90	1131.42	76.29	17.30
6.82000	-780.76	124.93	25.67	-812.94	116.98	34.82	-977.30	167.22	32.09	-957.91	159.38	73.10	-406.92	-81.33	95.44	-434.24	-79.65	85.32	-572.26	-59.71	28.20	-587.95	-57.54	81.62	-617.78	92.77	1113.68	0.00	0.00	0.00	-691.51	36.31	1508.93	-707.48	151.36	1508.33	-847.48	27.35	1461.00	-860.80	131.87	1453.47	-41.99	1190.82	73.67	549.50	1131.58	76.66	19.99
6.83000	-779.26	124.94	25.72	-812.61	117.51	34.78	-977.46	166.29	32.64	-957.22	159.95	74.10	-380.65	-82.10	104.01	-405.87	-81.13	92.93	-544.84	-63.37	29.75	-563.26	-60.04	82.04	-609.39	91.69	1111.99	0.00	0.00	0.00	-683.15	34.55	1507.38	-698.13	149.40	1506.71	-838.26	25.51	1459.56	-851.54	130.44	1452.09	-39.46	1188.93	74.60	550.92	1131.55	77.04	19.98
6.84000	-778.77	125.13	25.69	-806.59	118.29	36.15	-977.53	165.45	33.16	-956.83	159.85	74.79	-359.86	-82.75	110.34	-390.50	-81.00	97.71	-520.17	-65.41	31.21	-540.43	-61.94	82.90	-599.90	90.63	1110.39	0.00	0.00	0.00	-672.39	33.22	1505.63	-688.84	147.57	1505.05	-828.73	23.14	1458.10	-842.65	128.17	1450.71	-40.06	1189.12	74.68	550.19	1131.15	76.85	16.50
6.85000	-781.51	125.24	24.91	-806.20	118.55	36.33	-976.72	165.97	34.37	-956.25	159.88	75.58	-339.77	-81.96	116.23	-368.89	-79.27	103.48	-497.79	-66.58	32.66	-519.43	-63.35	83.96	-590.37	89.69	1108.93	0.00	0.00	0.00	-663.02	31.39	1503.94	-678.44	145.90	1503.46	-819.41	21.44	1456.64	-833.56	125.91	1449.36	-39.80	1188.77	74.79	549.01	1130.88	76.56	17.38
6.86000	-780.26	125.39	25.01	-807.82	118.49	35.60	-976.78	165.24	35.26	-956.18	159.08	76.19	-321.35	-79.69	121.56	-345.86	-77.88	109.41	-477.22	-68.33	34.48	-500.60	-64.32	84.84	-580.65	88.59	1107.46	0.00	0.00	0.00	-653.77	29.43	1502.36	-670.69	143.95	1502.01	-810.48	20.03	1455.29	-824.15	124.12	1447.95	-36.65	1187.22	75.74	549.00	1130.78	76.42	17.77
6.87000	-780.63	125.20	24.70	-810.67	118.53	34.56	-976.55	165.15	36.50	-955.19	159.24	77.40	-305.23	-77.96	125.43	-329.60	-75.64	112.62	-459.66	-68.29	35.13	-483.97	-64.67	85.25	-573.10	87.25	1105.82	0.00	0.00	0.00	-644.06	27.77	1500.85	-661.26	141.95	1500.55	-800.92	17.54	1453.84	-815.03	121.81	1446.54	-38.77	1188.52	75.05	548.76	1131.66	76.31	17.62
6.88000	-778.63	125.47	24.89	-806.11	118.35	35.56	-976.46	164.24	37.54	-954.52	159.12	78.66	-291.44	-74.92	127.16	-315.62	-73.15	114.24	-444.74	-67.10	34.81	-470.03	-64.20	84.82	-563.07	85.78	1104.42	0.00	0.00	0.00	-635.88	25.61	1499.51	-652.56	139.64	1499.15	-791.47	15.26	1452.35	-805.79	119.39	1445.11	-36.58	1187.25	75.89	548.85	1131.88	76.28	20.40
6.89000	-779.82	125.52	24.52	-809.70	118.12	34.69	-975.65	165.03	39.54	-953.60	159.27	80.17	-279.57	-70.86	127.40	-303.99	-70.09	114.09	-432.21	-66.31	34.09	-458.27	-63.37	83.87	-552.88	84.80	1103.07	0.00	0.00	0.00	-627.23	23.64	1498.16	-642.08	137.41	1497.75	-782.16	12.89	1450.93	-796.69	116.74	1443.77	-39.31	1187.88	75.17	548.01	1131.68	76.28	19.53
6.90000	-778.94	125.67	24.43	-811.16	117.68	34.00	-975.52	164.27	40.98	-952.63	159.08	81.72	-269.84	-67.76	125.30	-291.78	-67.31	113.95	-422.96	-64.12	32.18	-448.93	-62.16	82.21	-543.07	83.48	1101.68	0.00	0.00	0.00	-617.15	21.28	1496.88	-632.85	135.03	1496.50	-772.52	10.06	1449.47	-787.30	114.34	1442.34	-41.97	1188.60	74.31	549.65	1130.80	76.75	20.80
6.91000	-778.92	125.80	24.19	-813.36	118.99	33.63	-975.32	163.78	42.80	-951.82	158.61	83.32	-262.45	-64.27	121.10	-287.29	-65.16	110.89	-416.39	-61.25	30.00	-442.02	-59.61	79.69	-533.71	82.03	1100.36	0.00	0.00	0.00	-606.81	19.11	1495.80	-623.49	132.49	1495.37	-762.71	7.27	1448.13	-777.75	111.96	1440.96	-40.91	1188.99	74.58	549.75	1130.93	76.65	18.94
6.92000	-779.96	125.76	24.00	-811.38	118.59	33.92	-974.29	164.63	45.32	-950.28	158.91	85.54	-256.16	-59.38	114.88	-282.90	-60.09	102.98	-412.32	-59.44	28.85	-436.78	-57.10	77.60	-523.45	80.65	1099.22	0.00	0.00	0.00	-598.55	16.73	1494.81	-615.24	129.93	1494.38	-753.00	4.28	1446.66	-767.98	109.72	1439.48	-41.22	1188.42	74.53	548.39	1130.71	76.59	19.32
6.93000	-779.63	125.73	23.92	-812.56	118.17	33.42	-973.07	165.42	48.34	-948.71	159.33	88.09	-252.01	-54.43	107.80	-278.02	-54.52	95.37	-410.24	-57.71	26.96	-433.85	-54.38	74.29	-514.09	79.09	1098.21	0.00	0.00	0.00	-590.34	13.99	1493.88	-606.66	127.37	1493.41	-743.51	1.64	1445.31	-758.48	106.80	1438.15	-40.59	1187.72	74.91	546.26	1131.56	75.89	16.66
6.94000	-778.68	125.75	23.91	-808.19	118.74	34.23	-972.21	165.16	50.94	-946.62	159.93	90.79	-247.02	-47.69	100.87	-274.02	-50.22	88.62	-408.86	-56.36	25.32	-431.65	-52.27	71.80	-502.94	77.43	1097.27	0.00	0.00	0.00	-579.77	11.24	1493.06	-597.30	124.49	1492.57	-733.70	-1.40	1443.92	-748.85	104.11	1436.76	-39.78	1188.53	74.78	546.49	1130.84	76.18	18.87
6.95000	-777.81	125.64	23.81	-809.28	118.95	33.85	-970.75	166.05	54.54	-944.48	160.49	93.81	-238.97	-44.97	91.21	-268.29	-46.94	80.43	-407.05	-55.45	25.02	-426.07	-51.23	71.59	-491.70	75.47	1096.57	0.00	0.00	0.00	-570.12	8.27	1492.31	-588.41	121.59	1491.97	-724.07	-4.21	1442.65	-739.30	101.10	1435.42	-40.38	1188.87	74.34	550.75	1128.96	77.74	18.14
6.96000	-778.00	125.61	23.52	-811.54	118.68	33.35	-969.37	166.24	58.16	-941.92	161.24	97.14	-232.42	-44.54	82.44	-263.86	-46.06	73.31	-405.74	-55.27	24.99	-420.68	-50.39	71.43	-482.46	73.67	1095.97	0.00	0.00	0.00	-561.54	5.15	1492.09	-577.52	118.67	1491.54	-714.16	-7.36	1441.46	-729.65	97.83	1434.35	-35.92	1187.19	75.87	549.31	1128.99	77.36	17.03
6.97000	-777.11	125.79	23.61	-807.15	119.04	34.57	-968.25	165.29	61.75	-939.39	161.11	100.71	-233.14	-43.42	73.86	-261.01	-44.94	67.23	-404.88	-55.49	25.21	-418.24	-49.57	71.24	-472.04	70.94	1095.84	0.00	0.00	0.00	-551.32	2.12	1492.11	-568.17	115.57	1491.72	-704.11	-10.83	1440.79	-720.09	94.03	1433.79	-38.71	1188.22	75.18	548.56	1129.44	77.11	17.50
6.98000	-776.85	125.81	23.43	-806.38	118.67	34.77	-966.06	165.54	66.59	-936.32	161.08	104.63	-229.69	-43.22	67.16	-258.52	-44.27	61.68	-404.60	-55.68	25.52	-415.80	-49.24	71.31	-460.58	69.14	1095.88	0.00	0.00	0.00	-542.55	-1.04	1492.49	-557.71	112.15	1492.21	-694.09	-14.01	1440.35	-709.98	91.05	1433.49	-42.44	1187.93	74.63	548.49	1129.55	76.96	17.67
6.99000	-776.31	125.76	23.32	-807.20	118.49	34.24	-963.76	164.85	71.62	-932.03	161.91	109.42	-226.36	-41.34	60.43	-255.66	-42.18	56.27	-404.03	-55.75	26.26	-412.85	-49.15	71.23	-448.76	66.80	1096.25	0.00	0.00	0.00	-532.24	-4.53	1492.83	-548.87	108.47	1492.93	-684.01	-17.56	1440.09	-699.93	87.73	1433.50	-40.13	1187.11	75.19	548.95	1130.49	76.74	19.09
7.00000	-776.07	126.00	23.05	-803.97	118.00	35.15	-960.25	165.56	77.75	-927.14	162.60	114.62	-224.14	-38.85	54.56	-253.01	-36.15	52.90	-403.49	-56.15	27.12	-409.94	-48.30	70.80	-438.11	64.44	1096.86	0.00	0.00	0.00	-523.30	-8.21	1493.45	-539.29	105.03	1493.80	-674.41	-20.17	1439.93	-690.17	84.10	1433.65	-38.30	1187.36	75.17	548.90	1129.99	76.95	20.25
7.01000	-776.87	125.70	22.83	-806.68	117.86	34.22	-956.89	164.64	83.71	-921.99	162.77	119.83	-220.74	-38.27	49.93	-251.83	-35.96	49.41	-403.13	-55.89	27.52	-407.72	-47.48	70.63	-427.32	61.52	1097.72	0.00	0.00	0.00	-513.03	-11.56	1493.96	-529.64	101.57	1494.79	-664.15	-23.98	1439.87	-680.17	80.57	1433.96	-39.09	1187.15	75.16	549.77	1129.31	77.29	22.51
7.02000	-775.36	125.54	23.21	-805.30	117.85	34.27	-952.33	164.59	90.82	-919.56	162.11	123.37	-218.82	-38.55	45.69	-250.84	-36.67	47.12	-402.44	-56.09	28.15	-406.23	-46.64	70.39	-416.45	58.90	1098.68	0.00	0.00	0.00	-503.19	-15.42	1494.64	-520.05	97.90	1495.92	-654.04	-27.50	1439.97	-670.18	76.87	1434.59	-42.40	1187.48	74.76	549.05	1129.94	77.09	19.50
7.03000	-774.51	125.71	23.28	-803.34	117.31	34.04	-946.17	165.07	98.38	-912.44	162.25	129.58	-217.33	-38.65	42.01	-249.90	-36.01	45.56	-402.10	-55.56	28.32	-404.92	-46.21	70.16	-406.94	56.12	1100.08	0.00	0.00	0.00	-493.37	-18.87	1495.45	-509.11	94.11	1497.32	-643.64	-31.44	1440.33	-660.05	73.68	1435.46	-40.36	1188.39	74.70	546.77	1131.31	76.42	18.22
7.04000	-775.28	125.72	23.21	-803.32	116.40	33.43	-939.70	163.99	105.94	-904.68	163.18	136.09	-216.25	-38.04	39.75	-249.40	-36.00	43.81	-402.03	-55.16	28.45	-403.92	-45.93	69.96	-396.30	53.10	1101.68	0.00	0.00	0.00	-483.01	-22.38	1496.49	-499.02	90.58	1498.76	-633.54	-34.77	1441.00	-650.12	70.17	1436.63	-40.87	1187.84	74.93	549.17	1130.24	77.02	18.16
7.05000	-774.92	125.88	23.22	-801.01	116.15	33.23	-931.78	163.86	114.79	-893.92	163.69	142.74	-216.78	-38.15	37.61	-248.88	-36.04	42.68	-401.70	-55.14	28.66	-403.37	-45.40	69.91	-385.50	50.36	1103.47	0.00	0.00	0.00	-473.00	-25.93	1497.65	-489.79	86.97	1500.53	-623.73	-37.30	1442.04	-640.21	66.67	1438.12	-38.43	1186.49	75.72	550.00	1130.01	77.18	17.67
7.06000	-775.83	126.06	22.46	-799.59	116.06	32.34	-921.91	163.93	124.30	-880.92	164.68	151.13	-215.57	-38.14	36.61	-248.52	-35.37	42.12	-401.40	-55.37	28.95	-402.93	-45.10	69.95	-373.23	47.49	1105.45	0.00	0.00	0.00	-463.34	-29.24	1498.87	-479.07	83.56	1502.27	-613.79	-40.12	1443.14	-630.03	64.08	1439.75	-39.30	1187.90	75.03	549.12	1130.15	77.13	18.35
7.07000	-771.70	128.03	22.35	-798.34	115.74	31.86	-911.90	163.30	134.27	-868.79	165.38	158.73	-213.45	-36.95	36.08	-248.30	-35.78	41.55	-401.51	-54.70	28.74	-402.58	-45.02	69.96	-365.49	44.49	1107.37	0.00	0.00	0.00	-452.40	-32.27	1500.00	-469.69	80.53	1503.95	-603.54	-43.35	1444.38	-620.26	60.95	1441.47	-41.00	1188.44	74.55	550.42	1130.83	77.10	19.53
7.08000	-769.61	128.62	20.98	-795.23	116.23	32.71	-900.43	163.39	144.95	-856.15	165.63	166.60	-214.10	-37.67	35.39	-248.29	-35.59	41.04	-401.46	-54.51	28.64	-402.46	-44.66	69.73	-354.56	42.49	1109.48	0.00	0.00	0.00	-442.61	-35.13	1501.32	-459.00	77.76	1505.46	-593.63	-46.03	1445.67	-610.57	57.44	1443.28	-39.33	1188.17	74.95	551.12	1131.53	77.05	15.66
7.09000	-766.55	129.35	19.61	-790.96	116.77	34.52	-889.12	162.63	155.23	-843.43	165.45	174.32	-217.08	-37.73	33.98	-248.12	-35.32	40.98	-401.25	-55.17	29.00	-402.27	-44.91	69.76	-344.97	39.98	1111.34	0.00	0.00	0.00	-433.32	-37.92	1502.53	-448.74	75.02	1506.99	-584.08	-47.82	1447.03	-600.59	54.99	1444.80	-39.37	1187.74	74.95	550.41	1130.65	76.97	17.54
7.10000	-762.60	130.72	18.43	-782.54	118.46	37.37	-876.61	162.49	165.56	-829.57	165.55	182.05	-213.29	-37.46	34.62	-247.96	-35.35	40.90	-401.29	-54.97	28.92	-402.17	-44.84	69.61	-335.86	37.92	1113.19	0.00	0.00	0.00	-423.12	-40.10	1503.73	-439.44	72.49	1508.41	-574.24	-49.84	1448.38	-590.42	52.96	1446.24	-39.72	1188.40	74.70	549.92	1130.52	76.91	17.13
7.11000	-756.95	132.50	17.27	-774.29	120.09	40.94	-864.73	160.38	174.85	-814.98	164.79	189.48	-213.77	-37.37	34.53	-247.96	-35.55	40.75	-401.43	-54.60	28.68	-402.08	-44.93	69.60	-325.90	36.10	1114.80	0.00	0.00	0.00	-413.64	-42.39	1504.98	-428.99	70.30	1509.73	-564.35	-51.95	1449.56	-580.46	50.97	1447.56	-40.40	1189.31	74.32	549.02	1130.28	76.94	17.61
7.12000	-751.42	134.68	17.40	-763.77	122.08	44.88	-851.25	159.24	184.31	-799.33	164.11	196.78	-215.26	-37.56	33.68	-248.20	-35.71	40.45	-401.33	-54.90	28.85	-401.93	-45.07	69.60	-316.56	34.60	1116.19	0.00	0.00	0.00	-403.79	-44.32	1506.18	-418.65	68.51	1510.89	-554.17	-54.31	1450.75	-570.57	48.94	1448.84	-39.69	1187.78	74.97	548.78	1130.88	76.52	19.17
7.13000	-739.65	136.42	21.63	-752.11	123.38	49.38	-837.36	156.32	191.73	-783.52	162.30	203.21	-215.88	-37.55	33.46	-248.13	-35.44	40.51	-401.48	-54.58	28.62	-401.81	-45.18	69.57	-307.71	33.11	1117.29	0.00	0.00	0.00	-392.45	-46.25	1507.28	-409.65	66.56	1512.20	-544.29	-56.02	1452.05	-560.63	47.35	1450.13	-39.22	1189.20	74.67	549.20	1130.98	76.57	19.20
7.14000	-723.92	137.92	26.22	-735.33	125.11	54.40	-821.86	152.68	197.38	-767.42	160.72	209.32	-214.80	-36.79	33.55	-248.22	-35.41	40.25	-401.52	-54.53	28.53	-401.66	-45.38	69.65	-299.64	32.25	1118.24	0.00	0.00	0.00	-382.88	-47.76	1508.50	-399.67	64.91	1513.33	-534.72	-57.16	1453.36	-550.83	45.66	1451.36	-41.06	1188.74	74.60	549.64	1130.82	76.75	16.47
7.15000	-705.69	138.40	30.41	-714.73	125.53	59.08	-803.47	151.26	202.09	-750.00	158.33	214.36	-213.71	-37.40	33.92	-248.33	-35.57	40.46	-401.32	-55.07	28.74	-401.49	-45.62	69.75	-290.63	31.51	1119.12	0.00	0.00	0.00	-373.22	-48.93	1509.73	-389.59	63.54	1514.47	-525.02	-58.23	1454.79	-541.12	44.19	1452.64	-37.19	1187.29	75.52	548.30	1130.93	76.71	17.84
7.16000	-683.55	138.36	34.22	-696.20	124.65	62.10	-784.07	149.92	205.65	-731.20	155.69	218.01	-213.59	-37.12	34.21	-248.61	-35.96	40.11	-401.23	-55.32	28.85	-401.42	-45.57	69.74	-281.05	30.64	1120.11	0.00	0.00	0.00	-364.42	-50.30	1511.02	-380.50	62.20	1515.70	-515.49	-59.53	1456.18	-531.41	42.82	1454.06	-37.56	1188.68	74.89	548.21	1130.74	76.48	18.26
7.17000	-663.60	138.26	36.33	-673.63	124.79	64.85	-763.60	148.74	207.77	-711.40	154.25	220.70	-215.86	-37.34	33.68	-248.50	-35.51	40.43	-401.44	-54.88	28.67	-401.43	-45.32	69.70	-272.83	30.65	1120.95	0.00	0.00	0.00	-353.91	-51.37	1512.25	-369.74	61.19	1516.83	-505.99	-60.27	1457.66	-521.78	41.89	1455.49	-36.72	1187.50	75.51	549.65	1130.41	77.07	15.88
7.18000	-640.96	139.13	38.30	-650.76	125.09	66.79	-742.74	147.05	208.53	-691.17	152.54	221.96	-215.66	-37.85	33.35	-248.72	-35.62	40.03	-401.27	-55.46	28.87	-401.38	-45.24	69.72	-263.00	30.60	1121.75	0.00	0.00	0.00	-345.04	-52.18	1513.47	-360.75	60.41	1518.00	-496.27	-61.37	1459.21	-512.19	41.12	1456.92	-41.03	1189.07	74.37	549.75	1130.70	76.97	20.07
7.19000	-617.28	139.66	39.42	-627.75	125.66	67.77	-721.87	145.28	207.85	-670.28	151.22	222.12	-214.95	-37.75	33.55	-248.84	-35.62	39.78	-401.08	-55.53	28.95	-401.39	-44.99	69.65	-254.99	30.14	1122.50	0.00	0.00	0.00	-334.66	-52.74	1514.72	-350.70	59.93	1519.06	-486.87	-61.68	1460.73	-502.83	39.96	1458.32	-39.00	1188.60	74.84	549.49	1131.25	76.90	18.19
7.20000	-591.41	141.08	40.62	-602.36	126.36	68.45	-700.44	143.91	206.10	-649.71	149.06	221.06	-215.86	-37.30	33.13	-248.89	-35.91	39.54	-401.29	-54.95	28.65	-401.17	-45.27	69.94	-245.62	30.19	1123.34	0.00	0.00	0.00	-325.09	-53.28	1515.88	-341.90	59.32	1520.14	-477.39	-62.14	1462.22	-493.40	39.32	1459.68	-40.86	1189.43	74.32	548.97	1131.49	76.50	18.35
7.21000	-564.01	140.00	40.72	-574.14	126.57	68.84	-678.79	141.49	202.19	-628.14	147.82	219.28	-217.41	-37.22	32.71	-248.87	-35.48	39.61	-401.23	-55.12	28.74	-401.15	-44.99	69.93	-237.50	29.70	1124.15	0.00	0.00	0.00	-315.72	-53.61	1516.99	-332.33	59.18	1521.02	-467.81	-62.83	1463.69	-483.92	38.96	1460.92	-38.10	1187.72	75.33	548.30	1131.66	76.37	20.40
7.22000	-534.11	142.98	41.71	-546.85	127.07	68.24	-656.24	140.27	197.54	-605.79	146.96	216.47	-217.44	-37.61	32.84	-248.98	-35.92	39.36	-401.13	-55.30	28.83	-401.06	-45.04	70.06	-228.06	29.72	1125.04	0.00	0.00	0.00	-305.87	-53.54	1518.01	-322.92	59.11	1521.73	-458.30	-63.30	1465.02	-474.67	38.16	1462.05	-36.38	1188.17	75.42	548.06	1131.51	76.39	16.30
7.23000	-504.54	146.21	40.78	-518.29	126.88	67.11	-632.35	139.62	191.77	-583.22	145.73	212.29	-215.00	-37.47	33.15	-249.00	-35.83	39.27	-401.20	-55.18	28.75	-401.02	-44.73	70.02	-219.72	28.93	1125.75	0.00	0.00	0.00	-296.20	-53.41	1518.84	-313.09	59.12	1522.39	-448.73	-63.74	1466.33	-465.27	37.77	1463.13	-41.23	1188.46	74.43	546.92	1131.50	75.71	16.95
7.24000	-468.84	146.16	40.60	-487.02	127.49	65.24	-608.05	138.46	184.54	-560.20	144.25	206.98	-213.47	-36.90	33.61	-248.98	-35.96	39.10	-401.12	-55.41	28.88	-400.82	-44.87	70.20	-211.67	28.28	1126.46	0.00	0.00	0.00	-286.88	-53.27	1519.63	-303.51	59.43	1522.83	-439.13	-64.03	1467.57	-455.88	37.53	1464.02	-41.44	1189.18	73.99	549.20	1129.92	76.82	20.11
7.25000	-436.88	146.82	40.04	-456.54	127.00	63.05	-583.34	137.60	176.36	-535.93	143.77	200.99	-214.80	-37.24	33.10	-248.94	-35.80	39.22	-401.11	-55.24	28.74	-400.84	-44.50	70.15	-203.42	27.88	1127.10	0.00	0.00	0.00	-277.63	-53.00	1520.34	-294.15	59.74	1523.13	-429.38	-64.41	1468.63	-446.57	37.30	1464.78	-39.66	1189.81	74.41	549.53	1130.60	76.82	17.81
7.26000	-407.39	147.10	38.24	-426.54	127.09	61.01	-557.55	137.07	167.41	-511.26	143.40	194.27	-214.79	-37.58	33.42	-248.90	-36.44	39.32	-401.20	-54.84	28.59	-400.56	-44.62	70.36	-198.75	25.82	1126.54	0.00	0.00	0.00	-267.76	-52.54	1520.83	-285.17	59.87	1523.37	-419.94	-64.12	1469.68	-437.29	36.94	1465.51	-40.25	1189.63	74.33	549.76	1131.95	76.57	20.45
7.27000	-371.96	143.00	37.50	-393.26	126.57	58.87	-530.90	136.32	157.49	-486.00	143.50	186.79	-214.52	-37.39	33.95	-248.82	-36.37	39.51	-401.10	-55.05	28.67	-400.36	-44.75	70.56	-192.14	24.67	1126.80	0.00	0.00	0.00	-259.02	-51.99	1521.23	-275.83	60.43	1523.41	-410.17	-64.34	1470.59	-428.12	36.35	1466.13	-36.29	1188.80	75.21	549.59	1130.23	76.92	23.16
7.28000	-338.87	142.37	35.36	-360.41	125.96	56.58	-503.55	137.01	147.38	-460.21	143.46	178.71	-218.38	-37.28	32.89	-248.71	-36.28	39.93	-400.89	-55.38	28.82	-400.21	-44.70	70.69	-185.47	24.13	1127.14	0.00	0.00	0.00	-248.76	-51.40	1521.44	-265.77	61.11	1523.25	-400.38	-64.87	1471.37	-418.79	36.58	1466.56	-38.50	1189.35	75.02	548.60	1131.41	76.35	20.70
7.29000	-304.70	142.75	33.76	-326.52	125.73	54.40	-475.70	136.37	136.25	-433.89	143.33	170.23	-216.59	-37.47	34.10	-248.63	-36.19	40.33	-401.08	-54.87	28.61	-400.01	-44.61	70.84	-175.39	23.97	1127.34	0.00	0.00	0.00	-239.58	-50.58	1521.56	-256.91	61.85	1522.98	-391.07	-64.39	1472.02	-409.65	36.22	1466.91	-39.70	1188.99	74.69	548.27	1131.25	76.25	14.62
7.30000	-271.00	143.67	32.55	-295.15	126.82	51.95	-446.75	136.04	124.86	-406.65	143.28	161.33	-216.42	-37.22	34.37	-248.85	-35.75	40.12	-400.84	-55.27	28.86	-399.92	-44.30	70.87	-167.85	23.70	1127.46	0.00	0.00	0.00	-230.45	-49.67	1521.55	-246.99	62.59	1522.59	-381.54	-64.18	1472.54	-400.45	35.88	1467.09	-39.17	1188.27	75.06	547.95	1130.96	76.43	17.28
7.31000	-235.99	144.11	31.73	-261.35	127.68	50.01	-416.73	136.68	113.57	-378.96	143.52	152.30	-215.36	-38.11	35.06	-249.05	-36.04	39.47	-400.81	-55.09	28.81	-399.73	-44.31	71.00	-160.87	23.18	1127.37	0.00	0.00	0.00	-219.87	-49.00	1521.37	-238.39	63.57	1522.14	-371.77	-64.51	1472.78	-391.25	36.02	1467.10	-39.03	1188.66	74.95	551.13	1130.32	77.47	16.09
7.32000	-201.16	144.97	31.69	-226.99	128.27	48.37	-386.30	135.94	101.71	-350.46	144.41	143.47	-214.81	-38.16	35.37	-248.75	-36.65	39.23	-400.79	-54.97	28.87	-399.66	-44.00	71.06	-151.77	23.18	1126.96	0.00	0.00	0.00	-210.36	-47.98	1521.10	-229.74	64.12	1521.58	-362.12	-64.68	1472.88	-382.17	35.66	1466.95	-39.80	1190.00	74.40	548.73	1130.52	76.75	18.30
7.33000	-165.19	145.78	32.35	-192.07	130.04	47.61	-355.01	136.99	90.86	-321.61	144.66	134.36	-216.75	-38.72	35.23	-247.97	-36.78	39.44	-400.83	-54.68	28.71	-399.53	-43.85	71.12	-142.94	23.40	1126.42	0.00	0.00	0.00	-200.82	-47.13	1520.69	-220.39	64.97	1520.86	-352.55	-64.53	1472.86	-373.15	35.37	1466.62	-40.62	1189.27	74.34	548.35	1130.80	76.62	20.85
7.34000	-129.14	147.31	34.25	-158.21	130.91	47.66	-323.38	136.99	79.83	-292.43	145.93	126.03	-215.96	-39.35	35.47	-246.48	-39.99	40.08	-400.66	-55.11	29.00	-399.34	-43.90	71.29	-134.47	23.62	1125.70	0.00	0.00	0.00	-190.96	-46.03	1520.15	-211.53	65.67	1520.10	-342.95	-64.56	1472.56	-364.05	35.32	1466.08	-42.35	1189.05	73.99	548.79	1130.74	76.69	20.47
7.35000	-93.27	148.90	38.58	-122.36	132.45	48.94	-290.97	139.18	70.19	-262.57	146.54	117.91	-218.23	-42.01	36.64	-245.48	-40.33	40.21	-400.61	-54.71	28.89	-399.10	-43.95	71.53	-125.50	23.64	1124.84	0.00	0.00	0.00	-181.37	-44.91	1519.48	-202.01	66.34	1519.20	-333.33	-64.24	1472.19	-354.91	36.01	1465.33	-41.09	1187.42	74.82	548.88	1130.23	76.96	20.94
7.36000	-61.75	147.69	40.95	-88.08	133.89	50.58	-257.68	141.38	61.51	-232.74	146.91	110.30	-211.45	-41.91	37.91	-245.41	-39.80	39.91	-400.53	-54.75	28.96	-398.95	-43.81	71.61	-116.68	24.33	1123.84	0.00	0.00	0.00	-171.19	-43.78	1518.69	-192.64	67.48	1518.16	-323.85	-63.94	1471.49	-345.94	36.07	1464.54	-39.69	1187.65	75.16	548.76	1131.09	76.61	17.42
7.37000	-23.76	151.53	46.15	-53.24	135.07	53.52	-224.68	143.79	53.90	-202.31	148.42	104.06	-210.47	-42.44	37.36	-246.09	-39.70	39.75	-400.59	-54.52	28.96	-398.77	-43.74	71.73	-107.01	23.91	1122.54	0.00	0.00	0.00	-162.62	-42.79	1517.89	-183.88	68.58	1517.08	-314.39	-63.35	1470.73	-336.78	36.24	1463.48	-40.14	1189.21	74.48	547.99	1130.82	76.44	18.81
7.38000	9.58	152.38	51.12	-19.63	135.66	56.81	-191.19	145.89	47.35	-172.00	149.50	98.75	-211.14	-41.23	36.16	-247.63	-39.32	39.47	-400.72	-53.73	28.69	-398.60	-43.73	71.94	-99.56	24.61	1121.32	0.00	0.00	0.00	-152.57	-41.50	1516.81	-175.59	69.47	1515.92	-304.73	-63.21	1469.72	-327.67	36.38	1462.34	-42.25	1189.52	74.05	549.33	1131.25	76.52	17.29
7.39000	41.98	152.60	56.90	10.68	136.45	60.46	-158.29	148.62	42.43	-142.01	150.63	94.62	-212.47	-41.70	35.62	-249.44	-36.56	39.19	-400.34	-54.21	29.09	-398.52	-43.58	72.09	-89.48	25.40	1119.90	0.00	0.00	0.00	-143.16	-40.35	1515.74	-166.30	70.58	1514.57	-295.03	-62.90	1468.58	-318.59	36.22	1461.05	-37.08	1187.72	75.76	550.06	1131.28	76.98	18.58
7.40000	74.43	152.80	63.66	43.18	136.57	65.89	-125.88	150.79	38.65	-112.15	152.34	91.83	-214.54	-39.67	33.77	-250.07	-35.67	39.23	-400.27	-54.25	29.25	-398.32	-43.71	72.37	-81.56	26.14	1118.38	0.00	0.00	0.00	-134.07	-39.14	1514.53	-157.27	71.68	1513.25	-285.56	-61.88	1467.35	-309.42	36.91	1459.61	-38.69	1187.56	75.54	551.25	1130.92	77.36	21.00
7.41000	104.38	152.98	70.96	75.49	136.66	72.35	-94.50	153.54	36.37	-83.59	154.18	90.26	-216.10	-39.78	33.09	-250.24	-35.78	39.10	-400.25	-53.58	29.11	-398.20	-43.53	72.59	-73.91	26.79	1116.76	0.00	0.00	0.00	-124.04	-37.79	1513.20	-147.66	72.82	1511.76	-275.88	-61.32	1466.00	-300.06	37.66	1458.02	-39.34	1187.65	75.41	549.15	1130.70	76.80	18.42
7.42000	134.71	152.34	79.35	103.21	137.05	78.69	-64.50	155.01	34.93	-55.89	155.88	89.68	-216.26	-39.29	32.72	-250.18	-36.11	39.13	-400.20	-53.29	29.14	-397.98	-43.54	72.93	-64.54	28.12	1115.01	0.00	0.00	0.00	-115.31	-36.62	1511.88	-139.38	73.98	1510.19	-266.24	-60.66	1464.47	-290.87	38.09	1456.37	-36.97	1189.21	75.12	549.30	1131.24	76.45	18.34
7.43000	161.39	151.91	87.55	128.99	136.77	85.19	-35.64	157.25	34.85	-29.93	157.03	89.94	-214.41	-39.04	33.28	-250.03	-36.06	39.17	-399.85	-53.32	29.49	-397.64	-43.64	73.31	-56.39	29.49	1113.21	0.00	0.00	0.00	-106.20	-35.12	1510.41	-129.72	75.48	1508.56	-256.62	-59.96	1462.79	-281.57	39.15	1454.60	-37.82	1189.56	74.91	549.79	1130.84	76.89	20.69
7.44000	186.04	150.78	95.85	154.97	135.96	92.38	-8.49	159.01	35.66	-4.97	158.16	90.83	-215.88	-39.21	32.62	-249.93	-36.38	39.01	-399.67	-53.03	29.58	-397.47	-43.33	73.63	-45.74	29.70	1111.50	0.00	0.00	0.00	-96.13	-33.46	1508.97	-120.99	76.85	1506.98	-247.06	-58.91	1461.16	-272.32	39.98	1452.80	-39.61	1189.43	74.66	547.71	1131.58	76.19	17.28
7.45000	211.24	149.14	104.54	180.25	135.39	100.13	17.44	160.24	36.92	18.92	159.33	92.39	-212.92	-39.32	33.21	-249.68	-36.54	38.94	-399.47	-52.83	29.87	-396.98	-43.58	74.27	-36.10	30.36	1109.54	0.00	0.00	0.00	-87.23	-32.10	1507.38	-112.56	78.11	1505.32	-237.49	-57.90	1459.36	-263.18	40.17	1450.94	-36.63	1187.94	75.42	549.43	1131.12	76.57	18.95
7.46000	233.41	146.59	112.57	202.40	133.68	106.93	41.60	160.82	38.28	41.20	159.29	93.76	-213.64	-39.17	32.81	-249.55	-36.74	38.76	-399.22	-52.53	30.20	-396.65	-43.37	74.79	-26.79	31.48	1107.85	0.00	0.00	0.00	-77.39	-30.41	1505.84	-102.56	79.90	1503.66	-227.74	-57.15	1457.51	-253.63	41.47	1449.00	-38.99	1189.49	74.57	548.64	1132.51	75.98	19.15
7.47000	250.85	144.12	118.03	220.63	131.52	112.25	63.87	161.03	39.71	61.62	159.31	95.33	-215.10	-39.37	32.19	-249.30	-36.80	38.78	-399.14	-51.88	30.47	-396.07	-43.60	75.68	-17.98	32.52	1105.78	0.00	0.00	0.00	-67.99	-28.71	1504.33	-93.63	81.58	1501.91	-217.95	-56.12	1455.74	-244.20	42.88	1447.05	-39.68	1189.49	74.54	547.43	1132.07	76.00	19.63
7.48000	269.00	141.46	123.87	240.29	130.10	117.87	84.15	160.77	40.93	80.41	159.13	96.66	-215.27	-39.34	32.03	-249.05	-36.86	38.68	-398.86	-51.45	31.04	-395.56	-43.38	76.47	-9.82	33.57	1103.82	0.00	0.00	0.00	-58.20	-26.63	1502.81	-84.58	83.29	1500.33	-208.09	-55.14	1453.98	-234.57	44.57	1445.10	-39.82	1190.44	74.48	549.44	1131.04	76.80	18.27
7.49000	285.01	138.79	128.32	258.57	127.85	122.18	102.00	159.83	41.56	97.16	158.92	97.69	-213.18	-39.10	32.20	-248.76	-36.82	38.66	-398.40	-51.37	31.99	-394.81	-43.63	77.65	-0.48	34.57	1101.89	0.00	0.00	0.00	-49.23	-24.84	1501.40	-74.56	85.05	1498.73	-198.40	-53.49	1452.25	-225.02	45.92	1443.32	-39.11	1190.20	74.29	549.56	1131.08	76.63	20.06
7.50000	299.23	136.06	131.20	273.70	125.64	124.86	117.41	159.29	42.02	111.70	157.85	97.92	-214.32	-39.60	31.61	-248.59	-37.51	38.36	-398.07	-51.29	33.10	-394.08	-43.57	78.92	12.16	35.43	1100.22	0.00	0.00	0.00	-39.81	-22.75	1500.09	-65.83	86.80	1497.24	-188.69	-51.88	1450.62	-215.49	47.43	1441.53	-39.78	1189.50	74.26	548.20	1131.74	76.28	19.80
7.51000	311.64	133.24	132.42	285.61	122.75	125.63	130.57	157.76	41.52	124.45	157.20	97.82	-215.44	-39.59	31.16	-248.30	-37.62	38.26	-397.71	-50.98	34.29	-393.27	-43.57	80.35	21.43	36.66	1098.55	0.00	0.00	0.00	-29.88	-20.64	1498.87	-56.11	88.78	1495.78	-178.75	-50.30	1449.05	-205.83	49.09	1439.83	-37.06	1188.34	75.08	548.57	1131.42	76.47	19.75
7.52000	322.27	131.05	131.52	294.27	121.63	124.31	141.55	156.98	40.77	135.39	156.25	96.95	-214.88	-39.77	30.86	-247.98	-37.82	38.12	-397.35	-51.00	35.79	-392.29	-43.63	81.94	32.00	37.95	1096.71	0.00	0.00	0.00	-19.84	-18.47	1497.80	-47.29	90.73	1494.52	-168.71	-48.56	1447.53	-196.00	51.15	1438.14	-36.63	1189.39	74.81	550.26	1130.56	76.96	20.89
7.53000	331.31	129.25	128.71	303.73	119.33	122.13	150.48	155.61	39.17	144.43	155.07	95.44	-216.09	-39.68	30.24	-236.45	-36.84	42.54	-396.96	-50.69	37.45	-391.36	-43.57	83.68	41.01	38.02	1095.07	0.00	0.00	0.00	-10.18	-16.18	1496.82	-37.76	92.85	1493.37	-158.60	-46.66	1446.15	-186.18	52.99	1436.61	-41.52	1190.90	73.45	549.48	1131.86	76.41	18.31
7.54000	338.90	127.78	124.23	308.03	117.69	115.84	157.11	154.27	37.03	151.90	153.82	93.34	-215.64	-40.04	30.18	-236.07	-37.36	42.79	-396.35	-50.96	39.47	-390.14	-43.90	85.79	51.34	38.38	1093.30	0.00	0.00	0.00	-0.90	-13.73	1495.92	-27.42	95.12	1492.23	-148.49	-44.44	1444.87	-176.23	54.83	1435.14	-39.75	1190.27	73.03	551.10	1132.04	76.64	20.85
7.55000	344.84	126.25	118.46	315.36	115.21	112.97	162.09	152.11	34.06	157.68	152.42	90.69	-216.25	-40.34	29.54	-236.81	-37.44	42.21	-395.60	-51.39	41.78	-388.90	-43.99	87.97	60.35	39.75	1091.91	0.00	0.00	0.00	9.40	-11.42	1495.12	-17.08	97.33	1491.26	-138.44	-42.20	1443.66	-166.09	57.40	1433.68	-28.57	1188.59	75.92	549.36	1131.67	76.64	20.11
7.56000	349.32	124.88	111.55	322.05	113.16	107.66	165.46	150.94	31.36	161.96	150.79	87.58	-213.15	-40.37	30.07	-236.73	-37.69	41.87	-395.19	-50.81	43.74	-387.44	-44.32	90.48	70.85	40.52	1090.76	0.00	0.00	0.00	19.23	-8.76	1494.41	-7.42	99.81	1490.30	-128.31	-40.04	1442.56	-155.93	59.47	1432.40	-33.16	1189.56	75.04	547.28	1131.39	76.33	19.97
7.57000	352.76	121.99	104.06	325.12	110.14	100.92	167.35	149.45	31.18	165.41	149.48	84.95	-213.87	-40.73	29.75	-238.66	-38.25	40.91	-394.20	-51.38	46.52	-385.84	-44.67	93.17	83.05	40.90	1089.84	0.00	0.00	0.00	30.06	-6.20	1493.84	2.78	102.38	1489.41	-118.16	-37.57	1441.56	-145.58	62.33	1431.20	-34.25	1190.18	74.62	548.17	1130.71	76.60	17.53
7.58000	355.41	118.36	96.89	324.67	106.08	93.57	168.80	149.06	30.28	167.52	147.43	81.45	-213.69	-40.85	29.40	-239.96	-38.34	40.44	-393.35	-51.31	49.17	-384.08	-44.97	96.03	93.65	42.27	1088.89	0.00	0.00	0.00	39.20	-3.57	1493.32	11.81	105.17	1488.67	-107.93	-35.12	1440.70	-135.37	65.12	1430.04	-30.71	1189.16	75.32	546.39	1132.77	75.46	18.96
7.59000	362.93	114.10	92.56	328.31	103.08	87.31	170.26	147.99	29.21	169.95	145.41	78.34	-213.15	-40.76	29.35	-240.07	-38.33	40.19	-392.28	-51.63	52.21	-382.05	-45.63	99.25	105.58	43.85	1088.34	0.00	0.00	0.00	48.87	-0.85	1492.93	22.24	107.95	1487.96	-97.63	-32.54	1440.00	-125.09	67.65	1429.06	-33.99	1190.03	74.80	546.76	1132.01	75.77	20.01
7.60000	366.30	111.48	82.30	332.05	100.74	78.76	171.94	147.41	29.40	174.24	143.73	77.17	-213.01	-41.65	29.14	-240.41	-38.88	39.85	-390.88	-52.09	55.51	-379.79	-46.35	102.71	115.20	44.94	1087.98	0.00	0.00	0.00	60.40	2.16	1492.66	32.55	110.62	1487.41	-87.36	-29.56	1439.45	-114.75	70.00	1428.20	-36.85	1190.09	73.51	549.76	1129.96	77.14	18.37
7.61000	368.28	110.66	71.26	334.92	98.91	69.40	173.32	146.95	29.64	177.88	142.53	76.13	-213.77	-41.59	28.73	-241.33	-39.72	39.10	-389.22	-52.84	59.25	-377.13	-47.33	106.50	128.76	46.25	1088.08	0.00	0.00	0.00	70.53	5.14	1492.73	43.32	113.44	1487.18	-77.10	-26.69	1439.00	-104.30	72.82	1427.51	-30.82	1188.86	74.98	549.06	1130.27	76.90	20.44
7.62000	371.44	109.83	63.78	337.86	99.13	63.64	174.07	146.73	29.86	182.58	141.17	75.62	-214.52	-41.10	28.37	-242.91	-40.11	38.34	-387.28	-53.63	63.52	-374.12	-48.05	110.54	140.46	47.41	1088.41	0.00	0.00	0.00	80.10	7.89	1493.22	53.18	116.36	1487.36	-66.73	-23.83	1438.82	-93.80	75.66	1427.09	-30.96	1188.57	75.33	547.73	1130.87	76.52	24.12
7.63000	373.86	110.15	57.26	334.87	99.61	58.06	174.47	146.82	29.99	184.21	140.59	75.19	-211.79	-41.76	28.95	-243.29	-40.24	37.55	-384.79	-54.74	68.39	-370.60	-48.62	114.79	151.88	48.89	1088.79	0.00	0.00	0.00	90.03	10.74	1493.82	64.18	119.03	1487.82	-56.24	-21.13	1438.93	-83.16	78.43	1427.12	-35.18	1189.53	74.43	546.72	1131.05	76.05	21.33
7.64000	375.97	108.57	51.89	340.66	99.01	54.45	174.78	147.03	30.05	184.49	140.08	74.06	-213.47	-41.63	28.61	-241.39	-42.42	36.54	-381.70	-55.52	73.69	-366.16	-49.87	119.80	164.00	50.03	1089.64	0.00	0.00	0.00	100.39	13.69	1494.70	74.95	121.88	1488.48	-45.72	-18.03	1439.34	-72.44	81.53	1427.36	-34.51	1189.16	74.00	547.10	1131.47	75.85	16.13
7.65000	377.31	106.66	46.65	343.10	96.47	49.39	175.13	146.82	29.98	186.66	139.14	73.87	-213.10	-41.53	28.82	-241.25	-42.79	35.81	-377.89	-56.49	79.69	-360.73	-51.28	125.39	178.30	51.29	1090.74	0.00	0.00	0.00	110.80	16.50	1495.81	85.44	124.85	1489.35	-35.14	-15.34	1439.97	-61.83	84.21	1427.95	-29.74	1189.04	75.63	547.56	1131.28	76.18	12.92
7.66000	379.85	105.15	44.44	344.05	96.00	46.72	175.38	146.15	29.82	188.85	138.54	73.94	-213.43	-41.68	29.06	-239.66	-42.87	35.29	-372.97	-57.49	86.49	-354.00	-53.05	131.73	189.25	53.05	1092.07	0.00	0.00	0.00	121.88	19.29	1497.13	95.59	127.61	1490.51	-24.68	-12.06	1440.96	-51.15	87.50	1428.81	-27.90	1189.08	75.64	549.33	1130.94	76.69	25.84
7.67000	378.54	104.88	41.24	345.95	95.86	45.92	175.74	146.07	29.86	191.66	137.63	73.90	-214.40	-41.46	28.98	-238.87	-40.90	35.03	-366.84	-58.06	93.84	-345.61	-54.99	138.67	201.74	54.69	1093.50	0.00	0.00	0.00	132.66	22.07	1498.61	106.64	130.31	1491.89	-14.22	-8.29	1442.30	-40.46	90.18	1429.94	-31.80	1189.62	75.02	548.60	1130.24	76.77	21.99
7.68000	379.24	103.89	38.95	344.97	95.82	44.15	175.90	146.85	30.27	190.46	136.98	73.26	-214.93	-42.29	28.97	-236.86	-40.44	34.57	-359.00	-59.06	102.18	-335.07	-57.23	146.07	214.02	56.26	1095.31	0.00	0.00	0.00	143.29	24.72	1500.32	117.41	132.92	1493.44	-3.57	-5.61	1443.84	-29.78	92.65	1431.43	-37.20	1190.15	73.52	548.81	1131.59	76.22	16.28
7.69000	379.64	104.01	38.38	345.08	94.04	43.27	175.90	146.11	29.96	192.48	137.02	73.54	-214.31	-41.59	29.53	-235.46	-39.67	34.65	-349.66	-59.39	110.72	-322.24	-59.73	153.68	226.17	58.08	1097.30	0.00	0.00	0.00	153.25	27.18	1502.25	128.34	135.44	1495.20	7.13	-3.24	1445.62	-19.02	95.00	1433.13	-35.27	1189.80	73.69	549.55	1131.33	76.65	22.39
7.70000	379.90	103.60	37.62	345.25	93.74	42.81	176.08	146.92	30.22	191.11	136.69	73.02	-212.30	-42.38	29.27	-232.83	-39.25	35.44	-339.00	-59.67	119.82	-307.76	-61.67	160.80	236.40	59.69	1099.60	0.00	0.00	0.00	163.68	29.87	1504.19	138.87	137.83	1496.97	17.87	-0.88	1447.65	-8.16	97.38	1434.95	-33.75	1189.61	74.41	549.53	1131.21	76.70	25.91
7.71000	380.91	103.49	37.37	345.41	94.13	42.21	176.07	146.15	29.92	192.32	136.74	73.29	-209.67	-43.53	28.65	-229.56	-42.48	35.69	-327.13	-60.17	129.56	-291.71	-63.95	168.10	245.62	60.91	1101.86	0.00	0.00	0.00	173.52	32.18	1506.16	149.65	140.04	1498.70	28.44	1.82	1449.72	2.75	99.58	1436.88	-38.33	1190.88	73.35	549.95	1130.30	76.81	22.82
7.72000	379.54	103.30	36.48	345.45	93.63	42.14	176.13	146.55	30.08	192.50	136.71	72.96	-203.80	-44.65	28.15	-224.27	-43.45	37.82	-313.75	-61.96	140.79	-274.88	-65.71	175.97	256.14	62.88	1104.31	0.00	0.00	0.00	184.77	34.36	1507.88	161.02	142.27	1500.21	39.07	4.12	1451.78	13.32	101.42	1438.77	-37.41	1190.98	73.41	549.63	1130.53	76.68	25.59
7.73000	379.41	103.46	35.95	345.46	93.97	41.80	176.18	146.82	30.21	193.25	136.94	73.18	-196.42	-46.56	27.53	-216.04	-44.78	41.82	-299.62	-63.13	152.28	-257.72	-66.89	184.40	267.09	64.55	1106.97	0.00	0.00	0.00	195.28	36.63	1509.49	171.62	144.19	1501.70	49.57	6.05	1453.84	24.08	103.52	1440.66	-29.20	1188.79	74.94	549.18	1131.89	76.27	23.11
7.74000	378.92	103.31	35.51	345.49	93.80	41.62	176.16	146.64	30.11	193.07	137.19	73.12	-185.69	-48.31	29.47	-205.24	-46.05	47.02	-284.54	-64.09	162.79	-240.11	-67.10	193.00	274.09	65.89	1109.01	0.00	0.00	0.00	206.85	38.18	1511.00	182.00	145.95	1503.07	59.99	7.90	1455.84	34.61	104.88	1442.55	-29.76	1188.79	75.38	549.48	1132.48	75.96	23.76
7.75000	379.15	103.34	35.31	345.36	93.50	41.67	176.21	146.31	29.93	192.22	136.90	72.60	-169.45	-48.23	36.41	-187.66	-45.51	54.54	-266.62	-63.95	171.47	-221.70	-66.95	201.34	285.32	67.04	1111.35	0.00	0.00	0.00	215.80	39.63	1512.53	192.91	147.73	1504.32	70.35	10.09	1457.87	45.12	106.44	1444.35	-28.11	1188.09	76.13	550.48	1131.22	76.63	22.31
7.76000	378.89	103.20	35.00	345.46	93.60	41.48	176.29	146.63	30.07	192.76	136.90	72.62	-146.67	-46.63	42.68	-165.99	-44.72	61.16	-246.03	-63.64	178.85	-201.69	-66.24	208.87	294.39	67.80	1113.17	0.00	0.00	0.00	227.29	41.16	1513.91	203.18	149.07	1505.58	80.68	11.63	1459.87	55.56	107.76	1446.24	-36.73	1190.31	73.89	549.22	1130.80	76.73	21.00
7.77000	379.37	103.30	34.88	345.39	93.55	41.33	176.35	146.67	30.09	193.14	137.06	72.73	-125.89	-46.85	46.98	-142.62	-43.94	66.64	-223.61	-62.79	184.28	-179.90	-65.13	214.74	303.93	68.42	1115.29	0.00	0.00	0.00	237.72	42.35	1515.26	214.14	150.35	1506.83	90.99	12.95	1461.92	66.01	109.45	1448.14	-36.12	1190.45	73.83	546.60	1131.55	75.88	21.06
7.78000	378.22	103.38	34.35	345.33	93.52	41.25	176.37	146.59	30.09	192.96	136.86	72.66	-100.71	-45.61	51.34	-118.44	-43.52	70.84	-200.19	-61.75	188.46	-156.36	-63.81	218.79	313.42	68.67	1116.79	0.00	0.00	0.00	248.80	43.30	1516.70	224.59	151.28	1508.24	101.29	13.80	1463.89	76.30	110.42	1450.16	-36.32	1190.70	74.38	548.85	1132.37	76.02	20.80
7.79000	378.37	103.21	34.18	345.47	93.11	41.35	176.46	146.70	30.17	192.91	137.02	72.54	-77.56	-46.36	53.82	-93.61	-43.58	73.80	-176.37	-60.39	191.53	-132.73	-62.03	221.59	324.04	68.93	1118.56	0.00	0.00	0.00	259.56	44.01	1518.09	235.22	151.85	1509.66	111.41	15.03	1465.89	86.51	111.43	1452.25	-30.71	1189.13	75.44	548.90	1132.12	76.16	28.91
7.80000	379.74	103.26	34.43	345.46	93.17	41.20	176.52	146.78	30.17	193.45	137.11	72.87	-51.42	-47.88	56.09	-68.71	-44.34	75.78	-152.46	-57.69	192.83	-109.10	-59.97	223.49	334.34	69.24	1120.01	0.00	0.00	0.00	269.78	44.35	1519.52	245.81	152.61	1511.12	121.57	15.82	1467.85	96.61	111.96	1454.38	-34.39	1189.68	74.92	547.76	1132.07	75.99	26.23
7.81000	378.65	103.39	33.92	345.58	93.11	41.25	176.68	146.82	30.27	193.73	137.36	73.02	-22.92	-50.19	58.06	-42.33	-45.86	77.08	-127.96	-54.93	192.90	-85.16	-57.53	224.15	343.60	69.17	1121.29	0.00	0.00	0.00	279.37	44.29	1520.83	256.19	152.75	1512.77	131.55	16.63	1469.62	106.69	112.70	1456.40	-32.49	1189.65	75.23	547.86	1131.41	76.19	18.76
7.82000	379.31	103.07	34.07	345.62	93.74	40.88	176.64	146.87	30.32	193.91	137.40	72.89	5.06	-51.54	58.31	-13.86	-46.93	77.50	-102.58	-52.01	191.51	-60.83	-54.75	223.53	353.62	69.16	1122.71	0.00	0.00	0.00	290.06	44.27	1521.99	266.89	152.70	1514.36	141.46	17.35	1471.14	116.89	113.55	1458.35	-30.14	1188.96	75.99	548.26	1131.39	76.26	19.28
7.83000	379.11	103.39	33.78	345.62	93.35	41.13	176.68	146.39	30.20	193.47	137.27	72.94	34.58	-53.05	58.36	16.34	-48.07	77.34	-76.12	-49.59	188.82	-35.33	-52.14	221.70	362.09	69.59	1123.61	0.00	0.00	0.00	300.09	43.94	1522.98	277.31	152.64	1515.80	151.36	17.79	1472.49	127.19	113.98	1460.13	-32.43	1189.87	75.27	549.09	1132.13	76.11	23.85
7.84000	378.69	103.58	33.38	345.58	93.96	40.68	176.78	146.50	30.31	194.63	137.31	73.31	67.67	-54.42	57.91	48.07	-48.89	76.35	-48.75	-47.22	184.68	-8.84	-49.41	218.44	373.94	69.88	1124.58	0.00	0.00	0.00	309.90	43.71	1523.89	288.10	152.23	1517.12	161.27	18.24	1473.62	137.46	114.05	1461.69	-33.53	1189.68	74.46	549.17	1130.98	76.26	20.31
7.85000	379.61	103.67	33.47	345.64	94.50	40.48	176.86	146.12	30.22	195.69	137.20	73.75	101.20	-54.89	57.18	80.58	-49.59	74.77	-20.26	-45.06	179.18	17.95	-47.00	214.18	384.34	70.11	1125.38	0.00	0.00	0.00	319.94	43.08	1524.64	298.62	151.86	1518.32	171.20	18.44	1474.54	147.70	114.38	1463.05	-34.21	1189.90	74.64	550.12	1131.35	76.31	19.50
7.86000	379.07	103.77	33.07	345.78	95.21	40.08	176.97	146.74	30.59	194.18	137.34	73.55	136.42	-55.91	55.85	115.14	-49.95	72.91	8.87	-43.24	172.44	45.10	-44.60	208.76	395.83	70.46	1126.34	0.00	0.00	0.00	329.42	42.47	1525.28	308.70	151.44	1519.35	181.16	18.04	1475.22	157.83	114.32	1464.21	-40.41	1190.62	72.74	548.22	1131.94	75.87	24.67
7.87000	379.47	103.71	33.07	345.93	95.59	39.86	176.95	146.14	30.58	195.94	136.91	74.11	172.23	-56.69	55.47	150.27	-49.99	70.65	38.39	-40.97	164.32	72.77	-42.88	202.57	404.01	70.80	1126.79	0.00	0.00	0.00	340.04	41.84	1525.65	318.90	150.87	1520.25	191.03	18.20	1475.74	168.02	114.05	1465.16	-37.58	1190.79	72.84	548.50	1132.43	75.47	21.35
7.88000	380.40	103.71	33.27	346.00	95.13	40.13	177.11	146.13	30.73	195.83	137.12	74.30	208.69	-56.59	54.15	184.04	-49.95	67.70	68.59	-39.08	155.30	101.55	-41.49	195.53	411.67	71.46	1127.13	0.00	0.00	0.00	349.79	41.17	1526.03	329.14	150.16	1520.98	200.86	18.14	1476.00	178.10	114.04	1465.89	-38.80	1192.20	72.25	549.33	1132.73	75.52	17.70
7.89000	380.05	103.62	33.20	345.98	95.83	39.84	177.19	145.99	30.96	194.86	137.11	74.15	244.47	-55.44	51.39	219.53	-49.97	64.97	100.09	-37.53	145.56	131.02	-40.49	187.84	420.57	72.18	1127.35	0.00	0.00	0.00	360.30	40.50	1526.14	339.14	149.57	1521.65	210.73	18.16	1476.10	188.17	113.92	1466.39	-40.04	1192.39	71.86	547.78	1132.48	75.11	17.77
7.90000	379.41	103.35	33.26	346.01	95.25	40.02	177.35	145.66	31.05	195.38	136.94	74.42	281.59	-54.26	49.42	258.43	-49.48	62.83	132.55	-36.54	135.48	160.77	-39.46	179.28	428.36	72.85	1127.71	0.00	0.00	0.00	370.05	39.85	1526.16	349.52	148.78	1521.99	220.71	17.83	1476.05	198.35	113.94	1466.70	-42.58	1191.95	71.79	550.13	1132.21	75.27	20.50
7.91000	379.86	103.06	33.61	351.51	94.40	43.01	177.51	145.63	31.37	198.24	136.82	75.25	321.51	-53.54	48.54	294.64	-48.70	59.67	165.62	-36.60	125.48	190.95	-37.70	169.91	438.33	73.48	1127.81	0.00	0.00	0.00	380.39	38.87	1525.95	359.46	147.97	1522.14	230.61	17.84	1475.85	208.43	113.64	1466.89	-41.73	1190.69	72.37	551.71	1131.67	75.60	21.41
7.92000	380.81	102.81	34.19	346.45	95.18	39.78	177.62	145.32	31.60	196.93	137.12	75.35	356.53	-54.09	46.57	333.01	-48.12	57.44	199.28	-36.31	115.11	222.06	-36.30	160.42	447.48	74.21	1127.74	0.00	0.00	0.00	390.13	38.25	1525.59	369.37	147.18	1522.16	240.55	17.68	1475.54	218.41	113.48	1466.88	-39.95	1188.61	73.05	549.32	1132.05	74.62	25.88
7.93000	380.99	102.55	34.31	352.39	94.10	44.04	177.87	144.57	31.62	195.49	137.24	75.26	394.98	-54.61	46.04	371.81	-47.82	55.63	234.07	-36.20	104.95	254.12	-35.39	151.18	458.51	75.00	1127.54	0.00	0.00	0.00	400.33	37.31	1524.99	378.88	146.56	1521.96	250.39	17.55	1475.09	228.38	112.82	1466.79	-41.86	1189.48	72.81	547.14	1131.54	74.97	22.24
7.94000	383.72	99.97	39.20	361.34	94.02	51.04	178.12	144.46	32.06	195.49	136.92	75.17	432.90	-55.54	46.18	409.55	-48.05	54.12	269.54	-36.09	94.89	286.43	-34.92	142.18	466.65	75.63	1126.98	0.00	0.00	0.00	410.38	36.52	1524.26	389.41	145.71	1521.56	260.28	17.31	1474.45	238.47	112.90	1466.51	-42.19	1190.16	72.59	548.53	1131.32	75.63	18.17
7.95000	386.12	101.30	38.99	355.01	95.26	48.04	178.43	144.68	32.74	195.91	137.12	75.91	471.35	-56.32	47.10	447.17	-48.55	53.31	304.87	-36.12	85.39	318.98	-34.82	133.58	476.23	76.31	1126.29	0.00	0.00	0.00	420.43	36.04	1523.42	399.85	144.83	1521.00	270.10	17.18	1473.68	248.48	112.59	1465.99	-41.71	1190.00	72.68	546.51	1131.92	75.09	18.77
7.96000	384.31	102.72	37.63	350.46	96.62	45.74	178.75	144.23	33.25	198.84	136.91	76.73	508.99	-57.65	48.65	485.00	-49.03	53.30	340.91	-36.35	76.29	352.22	-34.95	125.38	485.28	76.79	1125.32	0.00	0.00	0.00	430.75	35.17	1522.45	410.61	144.04	1520.28	279.98	16.97	1472.77	258.59	112.51	1465.30	-40.14	1188.98	73.34	550.91	1130.73	75.98	15.08
7.97000	381.39	103.96	35.70	352.45	97.91	45.48	179.01	143.40	33.51	197.24	136.98	76.87	546.76	-58.37	51.35	523.79	-49.78	54.62	377.89	-37.00	67.96	386.08	-35.36	117.78	494.49	77.13	1124.10	0.00	0.00	0.00	440.32	34.38	1521.31	420.98	143.27	1519.36	289.82	16.64	1471.69	268.79	111.92	1464.46	-40.07	1189.76	73.13	548.65	1131.21	75.06	21.88
7.98000	382.30	105.24	34.81	347.60	96.48	41.08	179.39	143.10	34.20	197.52	137.12	77.15	585.03	-59.64	55.36	560.27	-51.25	54.52	414.67	-36.38	59.30	419.48	-35.94	110.68	505.07	77.61	1122.97	0.00	0.00	0.00	449.49	33.95	1519.97	430.84	142.48	1518.26	299.76	16.49	1470.44	278.96	111.52	1463.44	-35.69	1187.57	74.73	550.77	1130.62	75.91	26.10
7.99000	381.39	104.82	32.58	347.27	96.89	40.80	179.76	142.42	34.82	198.62	137.09	77.89	622.13	-60.58	60.04	596.89	-52.44	56.90	451.22	-34.73	50.66	452.70	-36.37	104.20	513.74	77.73	1121.39	0.00	0.00	0.00	459.97	33.27	1518.49	441.12	141.71	1516.92	309.72	15.94	1469.01	289.18	111.04	1462.19	-37.10	1189.25	73.89	546.55	1132.09	74.61	27.52
8.00000	380.79	105.16	32.17	346.27	96.98	40.57	180.15	142.32	35.69	197.16	137.07	77.90	658.05	-62.23	65.84	633.25	-54.26	60.83	487.94	-34.79	43.98	486.02	-37.28	98.62	525.37	78.15	1119.59	0.00	0.00	0.00	469.93	32.69	1516.83	451.56	141.04	1515.44	319.76	15.43	1467.48	299.38	110.39	1460.84	-39.79	1190.35	73.07	545.78	1131.39	74.59	25.89
8.01000	381.27	104.77	32.32	347.75	97.34	40.70	180.59	141.90	36.48	199.54	137.07	79.00	693.06	-63.19	72.64	668.50	-55.81	65.58	524.48	-35.66	38.93	519.17	-38.91	94.31	534.37	78.61	1117.54	0.00	0.00	0.00	479.93	31.99	1515.07	461.77	140.23	1513.88	329.77	15.26	1465.82	309.62	109.71	1459.35	-38.97	1190.08	73.11	546.44	1131.61	74.73	24.24
8.02000	381.54	104.94	32.07	347.96	97.31	40.50	180.84	141.74	37.34	199.47	137.11	79.62	726.94	-63.98	79.79	702.43	-57.64	71.32	559.64	-37.16	35.30	551.08	-40.68	91.02	545.14	78.49	1115.58	0.00	0.00	0.00	490.45	31.29	1513.17	471.90	139.35	1512.18	339.97	14.40	1464.05	319.72	108.91	1457.78	-38.85	1190.94	73.11	548.11	1131.31	74.92	21.08
8.03000	381.11	105.24	31.58	349.49	97.38	40.96	181.22	141.49	38.17	198.15	137.43	79.78	758.91	-65.13	86.96	735.07	-59.19	77.59	593.91	-38.56	32.83	582.08	-41.96	88.40	555.94	78.18	1113.30	0.00	0.00	0.00	500.61	30.64	1511.22	482.42	138.40	1510.40	350.33	13.62	1462.12	329.96	108.24	1456.04	-36.71	1191.42	73.42	548.07	1131.43	74.81	17.65
8.04000	381.05	105.64	31.14	349.04	97.56	40.55	181.50	141.08	39.18	199.51	137.32	80.97	789.68	-65.70	95.19	765.87	-60.47	84.28	627.04	-40.62	31.94	611.89	-43.36	86.73	563.24	77.90	1111.09	0.00	0.00	0.00	511.18	29.99	1509.22	492.00	137.51	1508.58	360.73	12.82	1460.14	340.18	107.23	1454.24	-37.13	1191.08	73.55	547.24	1131.88	75.03	15.33
8.05000	381.34	105.70	31.00	347.33	97.64	39.85	181.87	141.28	40.49	200.40	137.47	82.18	818.15	-66.30	103.22	794.68	-60.65	91.00	658.46	-42.51	32.06	640.45	-44.56	86.03	574.75	77.58	1108.97	0.00	0.00	0.00	521.21	29.26	1507.15	502.77	136.34	1506.73	371.23	11.90	1458.10	350.50	106.57	1452.36	-40.73	1191.74	72.47	546.42	1131.81	74.90	15.73
8.06000	381.35	105.96	30.57	348.10	97.98	39.81	182.30	140.94	41.62	200.93	137.38	83.16	843.87	-65.96	111.39	821.20	-60.57	97.98	687.41	-45.66	33.53	667.11	-45.38	86.04	585.60	77.05	1106.50	0.00	0.00	0.00	531.27	28.24	1505.14	512.69	135.34	1504.87	381.78	10.99	1456.05	360.80	105.65	1450.41	-41.11	1191.12	72.92	545.31	1132.17	74.69	17.21
8.07000	381.01	106.12	30.11	348.71	97.94	39.89	182.68	140.81	43.00	202.77	137.48	84.55	868.67	-66.01	117.63	845.81	-60.01	104.82	713.81	-46.47	33.68	691.76	-45.83	86.51	597.31	76.80	1104.36	0.00	0.00	0.00	541.96	27.24	1503.13	523.17	134.21	1502.96	392.31	9.58	1453.93	371.25	104.33	1448.55	-41.10	1191.12	72.91	547.71	1131.92	74.97	15.07
8.08000	381.89	106.17	30.05	348.61	98.12	39.64	183.06	140.19	44.39	202.28	137.09	85.54	890.92	-65.36	124.51	868.47	-58.43	110.69	738.07	-46.96	36.47	714.55	-46.01	87.39	609.50	75.83	1102.06	0.00	0.00	0.00	552.77	26.55	1501.19	534.16	133.06	1501.04	402.87	8.38	1451.96	381.75	102.92	1446.65	-40.05	1192.50	72.87	551.80	1130.81	76.16	18.08
8.09000	382.62	106.21	30.02	347.62	98.19	39.16	183.65	139.83	46.02	204.63	137.07	87.43	911.10	-63.78	130.19	888.90	-56.66	115.71	760.55	-46.42	38.11	735.08	-46.18	88.31	619.64	75.29	1100.04	0.00	0.00	0.00	563.35	25.09	1499.25	544.67	131.84	1499.20	413.42	7.21	1450.05	392.29	101.80	1444.76	-41.53	1192.70	72.67	550.41	1131.12	75.99	18.88
8.10000	381.63	106.26	29.42	347.72	97.61	39.41	184.36	140.29	48.24	205.39	136.60	88.98	928.67	-61.22	134.34	906.92	-54.67	119.58	780.48	-45.61	39.04	753.44	-45.56	88.63	630.98	74.69	1098.15	0.00	0.00	0.00	573.95	23.75	1497.52	555.57	130.54	1497.40	424.14	5.74	1448.20	403.02	100.26	1442.93	-38.34	1190.19	74.02	551.73	1130.91	76.16	19.68
8.11000	381.52	106.17	29.26	348.64	98.65	39.11	185.13	140.41	50.51	207.09	136.85	91.22	944.18	-58.42	136.90	922.45	-51.82	121.68	797.36	-43.92	38.99	769.64	-44.22	88.23	642.66	73.85	1096.25	0.00	0.00	0.00	584.36	22.41	1495.87	566.08	129.15	1495.70	434.90	4.06	1446.46	413.91	99.01	1441.14	-39.84	1190.07	73.80	552.97	1130.49	76.52	27.83
8.12000	381.72	106.31	28.97	349.79	99.28	38.98	185.85	140.32	52.85	207.61	137.27	93.18	957.54	-54.30	137.11	935.65	-48.32	121.88	811.27	-41.76	38.06	783.16	-42.50	87.15	652.61	72.91	1094.48	0.00	0.00	0.00	595.90	20.97	1494.34	577.23	127.75	1494.17	445.78	2.80	1444.83	424.88	97.55	1439.44	-40.05	1189.92	73.76	549.86	1130.74	75.73	21.16
8.13000	381.71	106.12	28.80	350.16	98.48	38.91	186.86	141.00	55.73	210.89	138.10	96.33	968.60	-49.62	135.13	946.60	-44.09	119.81	822.21	-39.15	36.07	794.10	-40.06	85.14	663.28	72.28	1092.94	0.00	0.00	0.00	607.14	19.28	1492.97	588.10	125.94	1492.80	456.75	0.77	1443.18	435.96	95.76	1437.79	-40.32	1190.94	73.31	548.90	1131.19	75.59	18.84
8.14000	381.46	106.22	28.45	350.02	98.82	38.76	187.99	141.93	59.03	210.33	138.30	98.32	977.70	-44.46	131.14	955.50	-39.21	115.54	830.33	-36.29	33.16	802.57	-37.16	82.19	675.40	71.25	1091.78	0.00	0.00	0.00	617.56	17.72	1491.78	598.91	123.96	1491.51	467.80	-0.86	1441.60	447.08	93.95	1436.19	-42.90	1191.12	72.84	546.53	1132.12	74.69	17.62
8.15000	382.97	106.38	28.61	350.19	98.67	38.50	189.20	142.12	62.15	212.46	138.43	101.14	984.90	-39.49	124.69	962.25	-33.95	109.51	835.75	-32.20	28.96	808.85	-33.32	78.23	687.80	70.34	1090.88	0.00	0.00	0.00	628.50	15.73	1490.73	609.69	122.40	1490.35	479.05	-2.86	1440.09	458.23	92.06	1434.67	-42.41	1189.38	73.50	548.21	1131.36	75.18	15.26
8.16000	383.65	106.30	28.66	350.22	98.96	38.55	190.56	141.29	65.09	216.23	139.23	104.74	990.14	-33.10	116.86	967.06	-28.30	102.14	839.22	-28.40	26.15	813.02	-29.42	74.51	700.13	69.20	1090.11	0.00	0.00	0.00	639.46	13.75	1489.71	620.37	120.42	1489.29	490.42	-5.02	1438.67	469.38	90.33	1433.18	-38.38	1188.46	74.83	549.33	1131.26	75.22	19.22
8.17000	382.50	106.08	28.26	351.11	98.92	38.61	192.19	141.68	68.93	218.69	139.84	108.22	994.30	-26.57	108.96	970.89	-22.07	94.42	841.29	-25.91	23.49	815.90	-25.74	70.55	713.12	68.24	1089.80	0.00	0.00	0.00	650.99	11.62	1488.71	631.75	118.26	1488.28	501.89	-6.92	1437.35	480.60	88.00	1431.86	-38.71	1188.79	74.56	546.16	1131.47	74.75	20.34
8.18000	383.04	106.33	28.01	350.67	99.04	38.38	194.18	142.28	73.19	223.19	140.27	112.22	1003.51	-18.08	102.43	976.31	-15.47	86.33	843.72	-24.35	22.21	819.07	-22.56	67.63	724.96	67.01	1089.18	0.00	0.00	0.00	662.08	9.48	1487.77	643.17	116.16	1487.36	513.34	-9.34	1436.12	491.82	85.96	1430.62	-39.96	1191.60	73.57	548.06	1130.97	75.08	16.05
8.19000	382.99	106.36	27.83	352.29	98.94	38.59	196.52	142.92	77.65	224.95	141.14	115.75	1011.94	-15.12	89.17	984.30	-12.00	76.25	846.45	-23.17	21.80	827.55	-21.42	67.95	736.13	65.61	1089.19	0.00	0.00	0.00	673.28	7.09	1487.14	654.01	113.91	1486.71	524.75	-11.46	1435.14	503.09	83.85	1429.65	-41.10	1191.89	73.37	549.62	1130.94	75.80	16.39
8.20000	384.01	106.10	28.05	352.05	98.69	38.36	199.50	144.24	82.96	230.76	142.67	120.78	1017.13	-12.81	76.70	990.04	-9.66	66.47	847.96	-23.06	21.50	833.20	-20.34	67.54	749.59	64.24	1089.53	0.00	0.00	0.00	684.40	4.55	1487.12	665.33	111.65	1486.59	536.27	-14.02	1434.55	514.51	81.73	1429.07	-40.99	1190.63	73.73	549.58	1130.83	76.00	17.05
8.21000	383.87	106.00	27.89	352.62	98.48	38.31	202.76	144.56	88.20	235.01	143.92	125.42	1022.12	-10.67	65.93	994.10	-8.09	57.44	848.79	-23.18	22.19	836.44	-19.04	67.23	762.95	62.66	1090.30	0.00	0.00	0.00	696.34	2.32	1487.47	677.04	109.37	1486.93	547.97	-16.67	1434.44	525.95	79.03	1429.05	-39.05	1190.57	74.24	549.86	1131.03	75.78	18.53
8.22000	383.12	106.08	27.56	353.49	98.14	38.14	205.37	144.72	94.06	240.10	144.17	130.31	1027.85	-7.61	57.04	1002.48	-3.05	54.60	849.76	-23.22	23.49	840.48	-17.70	67.25	775.50	60.95	1091.25	0.00	0.00	0.00	707.73	-0.15	1488.05	688.14	106.90	1487.63	559.75	-19.05	1434.75	537.45	76.33	1429.49	-42.62	1191.19	73.41	547.09	1131.88	75.14	18.06
8.23000	383.10	105.90	27.60	353.71	98.08	38.11	212.38	144.90	101.41	248.19	145.20	136.10	1029.82	-5.51	51.05	1005.30	-0.52	54.14	850.40	-23.14	24.35	843.97	-16.49	67.06	791.31	59.23	1092.70	0.00	0.00	0.00	719.93	-2.54	1488.90	699.59	104.26	1488.58	571.61	-21.40	1435.28	549.10	73.56	1430.16	-41.52	1191.42	73.44	550.09	1130.85	75.61	20.09
8.24000	382.44	105.84	27.53	353.65	97.33	37.57	218.87	145.26	109.12	255.12	145.81	141.70	1032.92	-4.91	46.48	1000.79	-2.64	46.20	850.88	-22.97	24.87	845.41	-15.35	66.75	803.99	57.34	1094.27	0.00	0.00	0.00	731.35	-5.20	1490.11	711.62	101.85	1489.83	583.55	-24.28	1436.10	560.88	70.83	1431.04	-38.53	1191.45	74.12	551.82	1130.63	75.98	15.62
8.25000	383.44	106.57	27.64	352.51	96.61	37.83	226.91	144.92	117.25	264.81	146.59	147.82	1034.33	-5.11	42.75	1001.41	-2.88	43.81	851.24	-22.83	25.24	846.60	-15.05	66.79	816.79	55.28	1096.05	0.00	0.00	0.00	742.91	-8.16	1491.74	723.12	99.50	1491.51	595.70	-26.95	1437.21	572.83	67.80	1432.33	-37.88	1189.45	74.69	551.94	1130.44	76.38	16.87
8.26000	383.89	106.58	27.76	354.96	96.21	37.90	236.30	145.08	126.33	276.44	147.21	154.52	1036.07	-4.54	40.66	1002.30	-3.24	42.15	851.59	-22.48	25.30	847.65	-14.83	66.78	829.40	52.88	1098.15	0.00	0.00	0.00	754.53	-10.26	1493.61	734.66	97.02	1493.48	607.94	-29.15	1438.57	584.62	65.37	1433.84	-40.86	1190.86	73.93	549.85	1131.39	75.92	18.35
8.27000	385.14	106.78	27.59	358.48	96.18	38.21	247.34	145.22	136.15	289.48	148.38	161.59	1036.41	-4.41	38.82	1006.42	-1.44	45.36	851.76	-22.18	25.28	848.24	-14.64	66.78	842.09	50.44	1100.40	0.00	0.00	0.00	766.00	-12.82	1495.58	745.56	94.67	1495.67	620.24	-31.61	1440.12	596.49	62.60	1435.62	-39.56	1190.35	74.21	547.73	1131.68	74.92	19.03
8.28000	387.80	106.91	27.13	362.67	96.42	38.27	259.39	145.65	146.84	302.33	149.32	168.98	1036.90	-3.91	37.86	1006.39	-1.46	44.78	851.83	-22.41	25.49	848.58	-14.54	66.84	856.33	48.39	1102.92	0.00	0.00	0.00	778.07	-15.16	1497.55	757.05	92.26	1497.95	632.44	-34.12	1441.74	608.22	59.47	1437.59	-38.18	1189.91	74.51	547.40	1131.66	74.70	16.90
8.29000	390.39	107.97	25.83	367.53	97.44	39.89	272.32	145.36	157.74	321.18	150.79	177.75	1037.48	-3.90	36.78	1006.87	-1.28	44.61	852.00	-22.36	25.51	848.83	-14.55	66.89	867.75	46.36	1105.22	0.00	0.00	0.00	789.03	-17.54	1499.58	769.57	90.13	1500.11	644.56	-36.02	1443.48	619.97	57.28	1439.44	-39.34	1191.36	73.97	545.31	1131.59	74.39	16.48
8.30000	395.32	109.44	25.27	375.79	98.87	42.87	286.42	146.19	168.93	334.77	152.55	185.49	1036.99	-3.71	35.89	1006.57	-1.43	43.94	852.09	-22.41	25.58	849.05	-14.81	66.99	878.61	44.42	1107.64	0.00	0.00	0.00	801.53	-19.35	1501.58	781.13	88.19	1502.27	656.51	-38.10	1445.23	631.71	54.93	1441.39	-39.72	1188.37	74.87	550.24	1130.39	75.73	16.42
8.31000	400.08	112.40	23.68	384.94	101.32	46.47	301.83	146.80	179.80	352.10	153.74	193.17	1037.58	-4.17	35.92	1006.73	-1.02	44.08	852.19	-22.10	25.43	849.31	-14.84	66.88	889.75	42.54	1110.00	0.00	0.00	0.00	812.96	-21.66	1503.55	791.93	86.37	1504.40	668.39	-39.96	1446.95	643.49	52.91	1443.34	-39.16	1189.17	74.97	547.24	1131.89	74.72	19.43
8.32000	407.47	115.83	22.46	395.42	104.19	50.42	318.03	147.13	190.32	370.85	154.68	200.42	1037.73	-3.17	35.29	1005.89	-0.95	43.58	852.12	-22.61	25.65	849.45	-14.93	66.80	899.66	41.13	1112.25	0.00	0.00	0.00	824.25	-23.58	1505.48	803.89	84.72	1506.43	680.27	-41.91	1448.73	655.20	50.81	1445.29	-42.39	1190.93	73.65	546.51	1131.72	74.98	18.75
8.33000	416.71	119.28	26.46	409.91	107.06	55.26	335.36	146.82	199.51	390.86	155.13	207.30	1038.28	-3.65	35.26	1005.46	-0.70	43.41	852.26	-22.12	25.38	849.61	-15.14	66.78	910.13	39.99	1114.52	0.00	0.00	0.00	836.19	-25.39	1507.18	815.48	83.00	1508.40	692.10	-43.38	1450.49	666.82	48.87	1447.22	-39.22	1189.84	74.42	549.63	1130.96	75.75	17.55
8.34000	432.75	121.81	31.24	427.72	109.93	60.87	353.87	145.43	206.68	410.95	155.64	214.14	1037.04	-3.55	34.68	1005.56	-0.89	43.21	852.31	-22.44	25.53	849.81	-15.00	66.67	921.38	39.22	1116.64	0.00	0.00	0.00	847.83	-26.63	1508.77	827.05	81.42	1510.26	703.76	-44.90	1452.31	678.45	47.45	1449.20	-41.30	1190.13	74.24	548.21	1131.54	75.21	14.51
8.35000	448.62	125.32	34.81	450.89	111.95	65.81	374.46	145.43	212.33	431.81	155.88	220.50	1037.32	-3.63	34.44	1006.06	-0.61	43.43	852.31	-22.41	25.47	849.96	-15.14	66.75	930.76	38.81	1118.75	0.00	0.00	0.00	859.54	-28.15	1510.32	838.61	80.33	1511.94	715.25	-46.45	1454.14	689.98	45.80	1451.26	-42.47	1189.88	74.14	546.76	1132.02	74.55	17.29
8.36000	468.33	128.36	38.54	477.33	113.73	70.81	396.97	145.39	216.24	454.39	155.00	225.41	1037.41	-4.01	34.41	1004.28	-0.81	42.50	852.40	-22.30	25.41	850.12	-15.17	66.81	941.63	38.77	1120.75	0.00	0.00	0.00	869.83	-29.84	1511.90	850.61	78.96	1513.43	726.76	-47.47	1456.14	701.45	44.74	1453.36	-40.21	1189.61	74.41	549.27	1131.32	75.13	18.01
8.37000	491.80	131.07	42.17	505.73	115.05	74.38	421.20	145.97	219.00	477.77	154.23	228.88	1038.14	-3.55	34.71	1004.79	-0.92	42.53	852.37	-22.45	25.45	850.22	-15.16	66.86	950.62	38.70	1122.45	0.00	0.00	0.00	881.53	-30.53	1513.26	862.09	77.94	1514.94	738.07	-48.71	1458.24	712.91	43.32	1455.55	-41.65	1190.44	73.80	547.57	1131.84	74.76	14.77
8.38000	518.97	133.59	45.41	531.15	117.46	76.19	446.37	146.45	220.42	501.64	154.37	231.31	1037.45	-3.74	34.12	1005.35	-0.68	42.72	852.33	-22.64	25.50	850.34	-15.18	66.94	962.61	39.08	1124.16	0.00	0.00	0.00	893.00	-31.88	1514.62	873.58	77.12	1516.35	749.38	-49.60	1460.44	724.36	42.08	1457.77	-41.24	1190.97	73.87	547.91	1131.94	75.81	14.89
8.39000	549.73	136.03	47.97	557.87	119.96	77.15	471.48	146.57	220.32	525.73	153.89	232.25	1038.12	-3.95	34.43	1004.98	-0.82	42.50	852.40	-22.57	25.43	850.52	-15.26	67.04	972.03	39.49	1125.62	0.00	0.00	0.00	900.08	-33.72	1516.51	885.17	76.47	1517.56	760.58	-50.26	1462.60	735.55	41.45	1459.95	-42.63	1190.93	73.65	549.17	1130.33	76.89	16.68
8.40000	584.04	138.55	49.59	587.33	122.57	77.81	496.57	146.52	218.83	550.26	153.73	231.96	1037.59	-3.42	34.25	1004.18	-1.22	41.83	852.49	-22.30	25.31	850.66	-15.46	67.26	982.88	40.03	1127.09	0.00	0.00	0.00	909.77	-34.68	1517.92	896.46	75.94	1518.66	771.59	-50.92	1464.69	746.64	40.55	1462.10	-41.19	1190.89	73.87	549.93	1131.10	76.82	17.68
8.41000	621.80	141.28	49.98	617.12	126.07	77.23	521.81	145.98	215.58	575.64	153.66	230.51	1037.37	-3.71	34.11	1005.32	-0.90	42.34	852.48	-22.39	25.39	850.84	-15.37	67.32	994.13	40.56	1128.30	0.00	0.00	0.00	920.77	-35.19	1518.99	907.45	75.46	1519.71	782.43	-51.42	1466.65	757.58	39.95	1464.03	-38.73	1189.35	74.59	549.89	1131.99	76.61	17.77
8.42000	662.93	144.34	48.85	648.57	129.90	77.46	547.90	145.60	210.83	601.49	153.20	227.67	1037.60	-3.71	33.80	1004.45	-1.69	41.29	852.54	-22.61	25.50	850.99	-15.29	67.48	1004.25	40.94	1129.37	0.00	0.00	0.00	932.79	-35.42	1519.93	919.35	75.09	1520.56	793.25	-51.41	1468.41	768.51	39.84	1465.68	-41.27	1189.55	73.84	549.38	1131.28	76.58	18.10
8.43000	695.16	148.16	46.64	680.37	132.62	75.75	575.03	145.87	204.90	627.64	152.77	223.57	1037.39	-3.67	33.56	1005.09	-1.85	41.07	852.62	-22.57	25.48	851.18	-15.20	67.69	1015.22	41.14	1130.28	0.00	0.00	0.00	944.13	-35.76	1520.81	930.34	74.92	1521.37	804.09	-51.54	1469.91	779.50	40.00	1467.04	-42.63	1190.28	73.52	548.81	1131.71	76.43	18.29
8.44000	729.80	150.39	45.63	715.61	134.22	74.55	603.25	146.18	197.47	654.27	152.56	218.30	1038.96	-4.34	33.51	1002.46	-1.74	39.86	852.69	-22.57	25.57	851.40	-15.13	67.98	1024.35	41.19	1130.93	0.00	0.00	0.00	954.14	-35.87	1521.81	941.35	74.75	1522.07	814.89	-51.47	1471.21	790.50	40.28	1468.14	-42.31	1190.80	73.42	548.65	1131.71	76.50	19.62
8.45000	765.03	151.94	44.31	755.56	134.83	71.78	631.87	146.47	188.97	681.82	152.60	211.96	1039.27	-3.72	33.07	1002.84	-1.79	39.54	852.81	-22.36	25.58	851.60	-15.22	68.36	1033.58	41.01	1131.56	0.00	0.00	0.00	964.66	-36.08	1522.54	952.15	74.62	1522.60	825.65	-51.46	1472.35	801.45	40.22	1469.14	-40.00	1190.77	73.93	549.37	1130.88	76.74	20.92
8.46000	804.13	153.01	43.08	789.78	137.28	70.02	661.18	147.08	179.36	710.17	153.14	204.59	1039.89	-3.65	33.15	1003.30	-1.91	39.30	852.95	-22.32	25.61	851.89	-14.96	68.56	1044.73	40.70	1132.05	0.00	0.00	0.00	975.73	-36.07	1523.06	963.74	74.59	1522.98	836.26	-51.27	1473.25	812.36	40.48	1469.82	-39.64	1190.45	74.38	548.55	1131.65	76.46	20.95
8.47000	840.12	153.25	41.52	824.11	138.85	66.68	691.46	148.17	168.90	739.23	153.75	196.41	1039.31	-3.60	32.74	1002.92	-1.03	39.18	853.03	-22.18	25.68	852.16	-14.91	68.86	1055.54	40.44	1132.53	0.00	0.00	0.00	985.87	-35.79	1523.52	974.37	74.92	1523.12	846.99	-50.89	1474.03	823.35	40.33	1470.43	-38.10	1189.77	74.52	551.41	1131.52	77.03	19.64
8.48000	879.38	153.51	39.82	859.15	138.14	63.69	722.92	149.19	157.39	768.42	154.43	187.52	1039.60	-3.42	32.47	1004.68	-1.03	39.49	853.03	-22.33	25.87	852.37	-15.02	69.24	1064.56	39.93	1132.79	0.00	0.00	0.00	996.82	-35.61	1523.82	985.31	75.13	1523.11	857.69	-50.75	1474.63	834.14	40.74	1470.81	-38.28	1190.84	74.19	550.68	1132.25	76.58	21.71
8.49000	920.43	154.60	38.50	897.54	137.52	59.46	754.75	149.63	144.86	796.58	155.78	177.96	1040.09	-3.16	32.69	1003.80	-2.56	38.38	853.19	-22.27	25.99	852.65	-14.92	69.54	1073.65	39.40	1132.83	0.00	0.00	0.00	1007.80	-35.41	1523.81	996.62	75.33	1522.91	868.43	-50.70	1475.01	844.93	41.20	1471.00	-41.23	1190.73	73.94	547.27	1133.23	75.51	20.60
8.50000	962.69	156.42	35.93	938.97	139.26	55.77	787.99	149.44	131.52	826.58	156.74	167.71	1039.60	-2.83	32.31	1004.50	-4.38	37.09	853.37	-21.95	26.06	852.99	-14.53	69.74	1083.75	38.92	1132.80	0.00	0.00	0.00	1018.40	-35.02	1523.80	1006.99	75.70	1522.51	879.14	-50.51	1475.25	855.76	41.58	1471.04	-41.32	1190.80	73.74	550.34	1130.73	77.08	20.68
8.51000	1002.21	157.56	34.60	978.06	140.32	53.08	822.22	149.88	118.29	859.43	157.52	157.52	1040.40	-3.08	32.92	1004.88	-4.36	36.91	853.44	-21.88	26.23	853.27	-14.65	70.19	1092.91	38.34	1132.41	0.00	0.00	0.00	1029.35	-34.63	1523.50	1017.97	75.97	1522.01	889.88	-50.09	1475.37	866.65	41.99	1470.96	-41.19	1190.27	74.01	550.81	1131.35	77.03	18.34
8.52000	1043.73	158.12	34.97	1018.62	141.31	51.37	857.76	150.59	105.10	892.29	158.32	147.18	1039.24	-4.97	31.23	1007.80	-3.82	38.85	853.53	-21.78	26.41	853.54	-14.61	70.58	1102.13	37.84	1131.94	0.00	0.00	0.00	1040.63	-34.12	1523.07	1029.07	76.39	1521.26	900.53	-49.69	1475.30	877.40	42.11	1470.70	-41.14	1190.76	73.97	550.94	1131.88	76.85	18.41
8.53000	1083.87	159.59	35.24	1057.09	142.47	50.02	893.76	151.80	92.40	924.93	158.99	136.62	1036.76	-5.10	32.26	1012.86	-1.64	43.89	853.70	-21.75	26.68	853.84	-14.39	70.92	1112.39	37.25	1131.38	0.00	0.00	0.00	1050.66	-33.62	1522.52	1041.75	76.89	1519.93	911.21	-49.26	1475.04	888.01	42.52	1470.30	-40.08	1190.01	74.19	548.70	1132.68	76.16	16.18
8.54000	1123.71	160.60	36.82	1097.40	143.13	49.89	930.51	152.86	80.31	959.38	158.70	126.49	1036.12	0.42	36.52	1016.72	0.34	48.38	853.98	-21.14	26.63	854.17	-14.26	71.30	1122.43	36.79	1130.44	0.00	0.00	0.00	1062.47	-32.99	1521.80	1052.94	77.29	1518.86	921.88	-49.03	1474.62	898.60	43.13	1469.73	-42.06	1190.21	73.96	547.44	1132.20	75.94	17.81
8.55000	1164.49	161.51	39.66	1136.98	144.33	50.60	968.24	154.03	69.10	997.14	159.38	118.43	1037.37	-0.03	37.27	1016.04	0.28	48.70	854.04	-20.88	26.82	854.46	-14.05	71.64	1132.89	36.40	1129.51	0.00	0.00	0.00	1073.38	-32.43	1520.90	1063.80	77.67	1517.81	932.60	-48.57	1473.98	909.27	43.41	1469.03	-39.78	1189.34	74.41	548.98	1132.56	76.25	15.27
8.56000	1206.97	163.05	41.19	1175.43	144.66	52.43	1006.68	156.33	59.69	1031.07	159.87	109.83	1039.43	-0.86	37.05	1014.67	-0.37	48.45	854.23	-20.41	26.96	854.76	-13.86	72.07	1142.69	36.05	1128.39	0.00	0.00	0.00	1084.24	-31.79	1519.80	1074.56	78.26	1516.58	943.43	-47.68	1473.24	919.93	43.79	1468.19	-40.11	1189.19	74.40	548.33	1131.22	76.49	15.65
8.57000	1242.28	162.11	47.98	1213.67	144.41	55.23	1045.06	157.34	51.02	1065.72	160.76	102.87	1039.50	-2.37	36.32	1009.25	-2.48	42.97	854.43	-20.35	27.36	855.07	-13.81	72.54	1152.97	35.60	1127.07	0.00	0.00	0.00	1094.21	-31.12	1518.78	1085.41	78.99	1515.20	954.17	-47.07	1472.35	930.66	44.29	1467.11	-39.35	1189.09	74.61	548.45	1130.13	77.08	17.82
8.58000	1284.51	163.13	51.70	1251.65	144.52	59.30	1083.32	158.57	44.01	1100.10	161.42	97.03	1039.96	-5.36	32.93	1010.31	-3.05	42.75	854.75	-19.69	27.38	855.44	-13.61	72.98	1162.81	35.57	1125.48	0.00	0.00	0.00	1105.88	-30.32	1517.46	1096.12	79.69	1513.71	964.95	-46.31	1471.31	941.40	44.76	1465.91	-38.92	1189.19	74.82	548.80	1131.58	76.66	18.19
8.59000	1321.38	162.23	58.32	1288.93	143.97	64.11	1120.81	159.93	38.88	1135.96	162.01	93.25	1040.52	-6.15	32.53	1009.43	-3.12	42.54	854.82	-19.55	27.77	855.71	-13.64	73.50	1173.58	35.41	1123.95	0.00	0.00	0.00	1116.22	-29.58	1516.01	1106.89	80.61	1512.09	975.73	-45.74	1470.11	952.12	45.64	1464.49	-40.26	1189.85	74.28	548.79	1132.33	76.32	19.32
8.60000	1357.14	161.32	65.89	1324.49	142.74	70.06	1157.72	160.62	35.09	1169.51	162.15	90.46	1040.89	-6.35	32.49	1008.40	-3.30	42.28	855.07	-19.35	28.14	856.11	-13.47	73.98	1184.20	35.57	1122.22	0.00	0.00	0.00	1127.82	-28.66	1514.38	1117.66	81.33	1510.29	986.48	-45.05	1468.71	962.70	46.38	1462.95	-43.46	1190.84	73.16	548.82	1132.35	76.19	19.00
8.61000	1388.01	157.37	77.74	1358.26	141.41	77.24	1192.77	161.16	32.89	1201.52	162.21	88.88	1039.49	-6.49	31.91	1009.76	-3.42	42.61	855.32	-18.87	28.40	856.45	-13.54	74.63	1194.78	35.51	1120.38	0.00	0.00	0.00	1137.98	-27.63	1512.71	1128.48	82.21	1508.36	997.29	-44.27	1467.16	973.48	47.04	1461.28	-42.58	1190.67	73.46	548.68	1132.28	75.99	15.44
8.62000	1420.08	154.88	87.16	1389.29	139.85	84.80	1226.90	160.75	31.76	1232.04	162.07	88.30	1040.21	-6.49	31.98	1008.72	-4.31	41.65	855.46	-18.90	29.03	856.88	-13.61	75.38	1205.38	35.83	1118.46	0.00	0.00	0.00	1149.25	-26.49	1511.01	1139.37	82.89	1506.41	1008.14	-43.56	1465.50	984.17	47.73	1459.47	-41.32	1190.78	73.75	550.09	1130.88	76.79	15.87
8.63000	1449.21	152.61	96.09	1419.42	136.96	92.74	1259.55	159.89	31.76	1262.82	161.10	88.39	1039.54	-6.93	31.44	1008.24	-4.18	41.73	855.75	-18.31	29.37	857.31	-13.57	76.14	1215.83	36.02	1116.37	0.00	0.00	0.00	1159.93	-25.54	1509.23	1150.13	83.95	1504.35	1018.98	-42.54	1463.78	994.98	48.78	1457.55	-37.06	1189.68	74.80	549.56	1131.24	76.81	16.77
8.64000	1477.35	149.62	105.12	1447.13	134.54	100.64	1289.89	159.46	32.89	1291.02	159.12	89.15	1039.27	-7.30	31.08	1007.23	-4.43	41.23	855.91	-18.37	30.21	857.80	-13.72	77.11	1226.97	36.53	1114.36	0.00	0.00	0.00	1170.36	-24.44	1507.28	1160.91	85.15	1502.21	1029.85	-41.53	1461.97	1005.78	49.84	1455.52	-42.13	1190.90	73.32	548.20	1130.76	76.68	18.24
8.65000	1502.29	146.08	113.61	1473.28	131.62	107.71	1317.81	157.92	34.29	1316.38	158.09	90.93	1039.44	-6.87	31.27	1008.28	-4.85	41.42	856.19	-17.71	30.70	858.34	-13.79	78.12	1236.35	36.98	1112.24	0.00	0.00	0.00	1181.44	-23.19	1505.46	1171.62	86.38	1500.08	1040.69	-40.62	1460.07	1016.46	51.22	1453.50	-42.29	1189.66	73.89	548.34	1131.69	76.28	17.63
8.66000	1525.94	142.46	121.56	1495.99	128.64	114.62	1343.51	156.14	35.99	1340.07	156.02	92.36	1039.36	-7.48	30.82	1008.31	-5.01	41.16	856.51	-17.87	31.74	859.02	-13.81	79.25	1247.35	37.44	1110.19	0.00	0.00	0.00	1193.13	-21.87	1503.58	1182.54	87.22	1498.01	1051.53	-39.61	1458.19	1027.29	52.17	1451.51	-42.35	1189.27	73.96	549.31	1131.30	76.47	20.43
8.67000	1547.70	140.95	124.93	1516.92	125.42	120.15	1367.05	152.90	36.84	1361.74	152.87	93.30	1039.09	-7.08	30.68	1009.73	-5.57	41.24	856.82	-17.73	32.87	859.77	-13.84	80.55	1258.27	38.05	1108.19	0.00	0.00	0.00	1203.68	-20.69	1501.73	1193.38	88.34	1495.96	1062.48	-38.31	1456.32	1038.11	53.42	1449.54	-41.76	1190.36	73.76	550.81	1130.06	77.31	18.03
8.68000	1565.99	138.14	129.37	1535.21	122.54	124.11	1387.49	149.57	37.42	1380.63	150.42	94.15	1039.69	-7.69	30.35	1009.33	-5.29	41.27	857.16	-17.73	34.26	860.66	-13.80	82.00	1269.87	38.85	1106.19	0.00	0.00	0.00	1215.09	-19.26	1500.06	1204.33	89.77	1494.01	1073.47	-36.77	1454.47	1048.96	55.04	1447.54	-42.37	1190.53	73.60	548.44	1130.84	76.68	16.06
8.69000	1582.06	134.94	131.87	1551.45	119.35	126.37	1404.72	146.18	37.46	1396.94	147.86	94.35	1039.72	-7.54	30.16	1008.97	-4.62	41.60	857.68	-17.40	35.68	861.61	-14.04	83.75	1280.81	39.67	1104.36	0.00	0.00	0.00	1225.13	-17.89	1498.47	1215.34	91.14	1492.18	1084.49	-35.25	1452.70	1059.88	56.49	1445.68	-40.02	1188.83	74.68	548.47	1131.12	76.35	16.34
8.70000	1596.09	132.41	131.82	1565.78	116.80	126.64	1419.19	142.35	36.54	1411.30	143.58	93.11	1041.11	-7.16	30.69	1009.13	-6.37	40.51	858.18	-17.36	37.39	862.72	-14.41	85.78	1291.34	40.53	1102.59	0.00	0.00	0.00	1236.09	-16.50	1497.09	1226.45	92.61	1490.54	1095.46	-33.88	1451.05	1070.98	58.11	1443.87	-40.31	1188.24	74.76	547.32	1131.75	75.90	18.84
8.71000	1607.52	129.52	129.68	1576.80	113.65	124.45	1430.28	138.74	34.77	1422.58	139.95	91.22	1041.18	-6.53	28.97	1007.69	-3.28	41.93	858.78	-17.59	39.54	864.04	-14.74	87.99	1302.71	41.39	1101.00	0.00	0.00	0.00	1246.76	-15.08	1495.77	1237.67	93.97	1489.05	1106.66	-32.28	1449.51	1082.20	59.60	1442.23	-42.23	1188.79	74.09	548.94	1131.82	76.44	16.34
8.72000	1616.92	126.54	125.53	1588.21	111.18	123.03	1438.79	134.52	31.94	1431.26	136.82	88.85	1041.46	-6.88	28.60	1010.82	-5.80	43.52	859.48	-17.68	41.82	865.54	-15.18	90.43	1314.72	42.14	1099.50	0.00	0.00	0.00	1258.39	-13.51	1494.61	1248.92	95.54	1487.72	1117.89	-30.48	1448.06	1093.50	61.50	1440.71	-42.14	1189.64	74.20	547.36	1132.37	75.81	19.90
8.73000	1624.04	122.76	119.87	1593.97	107.74	117.29	1444.51	130.76	28.63	1438.21	133.13	85.47	1042.16	-7.11	28.82	1009.70	-6.64	42.76	860.33	-18.18	44.58	867.27	-15.82	93.16	1326.54	42.92	1098.15	0.00	0.00	0.00	1269.27	-11.88	1493.65	1260.39	97.07	1486.54	1129.14	-28.71	1446.69	1104.75	63.65	1439.20	-41.94	1190.03	74.02	548.36	1131.44	76.19	20.57
8.74000	1630.68	117.28	116.49	1599.01	102.50	109.72	1448.06	126.69	24.70	1443.06	129.25	81.51	1042.11	-7.36	28.36	1009.22	-6.81	42.22	861.37	-18.53	47.47	869.24	-16.55	96.09	1338.75	43.78	1097.02	0.00	0.00	0.00	1280.47	-10.17	1492.72	1271.94	98.61	1485.43	1140.39	-26.85	1445.38	1116.27	65.52	1437.81	-42.21	1190.24	73.70	549.30	1130.53	76.91	17.71
8.75000	1633.60	112.00	108.43	1602.71	97.58	101.39	1450.32	123.63	24.02	1446.33	126.25	77.83	1041.96	-7.50	28.16	1011.43	-7.26	42.54	862.59	-19.12	50.73	871.59	-17.33	99.29	1350.96	44.63	1096.08	0.00	0.00	0.00	1291.23	-8.42	1491.89	1283.40	100.25	1484.40	1151.61	-24.85	1444.15	1127.76	67.82	1436.42	-43.37	1190.02	73.70	550.32	1130.44	77.13	15.95
8.76000	1636.20	105.84	99.49	1604.48	93.69	94.30	1451.80	121.65	23.30	1448.85	122.84	73.98	1041.81	-7.69	27.95	1007.94	-7.87	40.76	864.14	-19.62	54.42	874.25	-18.52	102.95	1363.43	45.49	1095.32	0.00	0.00	0.00	1302.71	-6.74	1491.09	1294.86	102.08	1483.36	1162.80	-22.70	1442.95	1139.27	70.08	1435.06	-40.94	1188.51	74.50	549.43	1130.71	77.06	15.56
8.77000	1639.04	100.35	90.89	1608.25	87.68	86.25	1453.65	120.80	22.52	1451.99	120.18	70.51	1042.52	-7.87	27.95	1006.82	-8.28	39.81	865.98	-20.48	58.66	877.44	-19.78	106.96	1375.62	46.12	1094.85	0.00	0.00	0.00	1314.04	-4.88	1490.28	1306.38	103.98	1482.34	1174.04	-20.34	1441.87	1150.94	72.29	1433.83	-39.25	1188.01	75.05	549.40	1130.02	77.24	13.29
8.78000	1647.40	96.69	79.18	1615.80	83.99	76.06	1456.40	118.77	22.70	1458.06	117.25	69.13	1041.51	-7.85	28.04	1007.80	-8.77	39.60	868.33	-21.62	63.45	881.32	-21.19	111.42	1387.75	46.84	1094.55	0.00	0.00	0.00	1325.19	-2.93	1489.60	1318.02	106.04	1481.49	1185.26	-18.03	1440.92	1162.62	74.78	1432.75	-38.59	1188.31	75.25	548.61	1130.78	76.63	11.89
8.79000	1654.49	96.47	62.96	1619.94	82.50	66.17	1457.93	118.88	23.29	1464.62	116.69	70.12	1041.32	-8.51	29.46	1008.36	-9.11	39.34	871.38	-23.07	69.05	886.13	-23.20	116.56	1401.29	47.62	1094.64	0.00	0.00	0.00	1336.18	-1.08	1489.35	1329.81	108.20	1481.04	1196.56	-15.27	1440.35	1174.34	77.44	1432.08	-38.32	1188.90	74.90	548.89	1130.69	76.77	16.04
8.80000	1658.20	95.55	52.66	1625.41	81.51	53.61	1458.97	118.61	23.52	1468.81	115.41	68.94	1042.10	-8.92	29.83	1007.16	-9.24	38.27	875.30	-24.40	75.24	892.11	-25.50	122.48	1414.22	48.41	1095.17	0.00	0.00	0.00	1348.16	0.94	1489.48	1341.82	110.12	1481.08	1207.88	-12.62	1440.31	1186.10	79.94	1432.07	-39.09	1189.24	74.42	548.48	1131.25	76.33	15.35
8.81000	1661.34	94.24	43.39	1626.29	80.87	50.56	1459.31	118.98	23.65	1470.84	114.85	67.94	1041.00	-8.26	28.27	1007.94	-9.45	37.46	880.54	-25.33	81.99	899.55	-27.87	129.05	1427.54	49.27	1096.01	0.00	0.00	0.00	1360.12	2.89	1489.86	1353.84	112.24	1481.42	1219.13	-9.90	1440.74	1197.84	82.81	1432.60	-38.36	1188.48	74.84	548.24	1131.20	76.28	14.83
8.82000	1660.06	90.47	41.15	1628.70	77.84	45.23	1459.83	118.68	23.72	1474.42	113.44	67.64	1041.73	-8.19	28.33	1009.44	-9.50	36.80	887.29	-26.53	89.61	908.86	-30.37	136.14	1441.26	50.16	1097.17	0.00	0.00	0.00	1373.39	5.03	1490.20	1365.84	114.29	1482.07	1230.50	-7.13	1441.65	1209.63	85.70	1433.55	-39.34	1188.98	74.64	549.02	1131.56	76.45	14.69
8.83000	1661.44	89.18	37.63	1629.45	76.99	42.09	1460.11	118.76	24.03	1474.65	112.37	67.28	1042.33	-8.65	28.77	1010.84	-9.43	35.91	895.70	-28.42	98.16	920.29	-32.70	143.23	1454.03	51.13	1098.47	0.00	0.00	0.00	1386.24	7.10	1489.95	1377.92	116.39	1483.01	1242.01	-4.29	1442.84	1221.61	88.15	1434.86	-39.71	1188.44	75.00	547.36	1131.02	76.44	18.33
8.84000	1662.01	88.74	35.33	1629.69	76.40	40.47	1460.75	118.14	23.81	1476.08	112.05	67.40	1041.77	-9.02	30.29	1012.95	-9.28	35.56	905.90	-30.09	107.13	933.81	-35.24	150.36	1466.84	51.98	1100.04	0.00	0.00	0.00	1398.87	9.06	1489.65	1390.02	118.59	1484.16	1253.52	-1.89	1444.20	1233.44	90.71	1436.36	-40.70	1189.38	74.37	548.05	1130.78	76.62	20.57
8.85000	1662.26	88.35	33.81	1629.98	76.44	39.56	1460.82	118.03	23.72	1477.18	112.23	67.48	1042.68	-10.31	29.76	1015.55	-9.34	36.03	917.47	-32.12	117.04	949.17	-37.48	157.26	1479.05	52.93	1101.74	0.00	0.00	0.00	1411.27	10.93	1489.29	1402.22	120.42	1485.43	1265.07	0.71	1445.74	1245.43	93.06	1438.03	-39.92	1188.96	74.36	549.72	1130.75	76.72	18.09
8.86000	1662.53	88.36	32.93	1630.34	76.76	39.17	1460.86	118.19	23.70	1477.84	112.18	67.51	1045.71	-11.01	29.26	1019.17	-10.41	37.13	930.10	-34.26	127.97	965.74	-39.85	164.88	1491.36	54.00	1103.57	0.00	0.00	0.00	1423.47	12.69	1488.87	1414.31	122.18	1486.63	1276.72	3.62	1447.38	1257.19	95.78	1439.65	-39.25	1189.38	74.36	548.69	1129.97	76.92	17.69
8.87000	1662.80	88.29	32.43	1629.68	76.47	38.20	1461.10	118.23	23.65	1478.79	112.04	67.72	1051.34	-12.45	26.88	1026.38	-11.89	39.90	944.03	-37.33	140.04	983.32	-41.90	173.36	1502.84	54.98	1105.49	0.00	0.00	0.00	1435.47	14.36	1488.40	1426.12	124.31	1487.76	1288.38	6.14	1449.05	1269.20	97.80	1441.25	-41.12	1190.16	73.86	547.55	1131.57	76.46	19.20
8.88000	1662.87	88.22	32.13	1629.33	76.74	38.28	1461.24	118.05	23.56	1478.43	112.37	67.65	1057.80	-15.08	26.24	1034.74	-14.19	43.77	959.49	-38.89	151.25	1001.87	-44.34	182.06	1514.25	55.93	1107.31	0.00	0.00	0.00	1447.29	15.93	1487.88	1438.01	126.11	1488.89	1299.96	8.24	1450.77	1281.02	99.84	1442.91	-41.13	1190.76	73.96	546.89	1131.87	76.00	18.25
8.89000	1662.71	88.27	31.87	1630.01	76.66	38.26	1461.19	118.51	23.65	1478.55	112.68	67.51	1066.35	-19.56	26.50	1046.19	-17.51	48.97	975.07	-39.76	161.73	1021.34	-46.80	190.76	1524.77	56.75	1109.11	0.00	0.00	0.00	1458.92	17.41	1487.32	1449.97	127.89	1489.99	1311.59	10.31	1452.60	1292.73	101.44	1444.60	-40.04	1190.37	73.92	548.16	1131.09	76.32	17.91
8.90000	1662.25	88.32	31.33	1629.83	76.64	38.08	1461.19	118.50	23.69	1478.73	112.75	67.40	1081.91	-21.82	32.68	1061.75	-19.87	55.34	992.83	-39.42	170.25	1041.56	-48.73	199.30	1535.62	57.50	1111.11	0.00	0.00	0.00	1470.38	18.79	1486.72	1461.78	129.80	1490.98	1323.06	12.05	1454.61	1304.27	103.22	1446.42	-41.39	1190.37	73.67	549.94	1132.04	76.51	19.42
8.91000	1662.53	88.17	31.42	1630.02	77.22	38.16	1461.25	118.31	23.67	1479.75	113.05	67.73	1102.79	-23.94	38.17	1083.66	-21.84	61.98	1013.66	-38.82	177.53	1062.16	-49.62	206.98	1545.84	57.99	1113.10	0.00	0.00	0.00	1481.67	20.09	1486.08	1473.74	131.21	1492.05	1334.48	13.95	1456.84	1315.85	104.73	1448.41	-40.92	1189.15	74.20	549.28	1132.27	76.16	20.72
8.92000	1662.60	88.43	31.14	1629.74	77.35	37.76	1461.02	118.91	23.83	1479.94	113.18	67.63	1127.44	-26.46	42.66	1107.19	-23.85	66.88	1037.11	-39.64	183.02	1084.70	-49.52	213.41	1556.43	58.45	1115.00	0.00	0.00	0.00	1492.81	21.29	1485.40	1485.69	132.34	1493.12	1345.76	15.54	1459.23	1327.52	105.86	1450.56	-39.42	1190.13	74.17	547.60	1132.69	75.95	17.41
8.93000	1662.70	88.64	30.87	1629.89	77.41	38.05	1461.11	118.72	23.75	1480.35	113.49	67.57	1150.55	-28.35	47.62	1132.35	-25.99	70.45	1062.02	-40.50	186.60	1109.13	-49.16	217.31	1567.20	58.76	1117.03	0.00	0.00	0.00	1503.81	22.40	1484.70	1492.60	133.91	1495.98	1356.92	16.94	1461.71	1339.03	107.27	1452.89	-38.94	1190.24	74.24	546.83	1132.14	75.99	18.66
8.94000	1662.37	88.52	30.83	1629.81	77.54	37.90	1461.01	118.97	23.85	1479.86	113.11	67.09	1176.94	-31.84	49.41	1158.47	-28.56	72.66	1087.82	-41.20	188.82	1134.45	-48.77	219.60	1577.65	58.92	1119.12	0.00	0.00	0.00	1514.66	23.43	1483.97	1503.29	135.26	1497.58	1368.11	18.09	1464.24	1350.44	108.35	1455.45	-38.17	1189.72	74.69	548.87	1133.42	75.90	17.49
8.95000	1662.14	88.78	30.48	1629.53	77.60	37.44	1460.99	119.10	23.92	1479.68	113.50	67.17	1206.46	-34.38	49.37	1186.44	-31.65	74.04	1113.73	-41.76	189.80	1159.88	-47.78	220.50	1588.40	59.09	1121.09	0.00	0.00	0.00	1525.39	24.37	1483.21	1515.34	136.14	1498.90	1379.36	19.22	1466.80	1361.81	109.46	1458.05	-41.23	1189.47	74.23	549.58	1132.48	76.43	13.79
8.96000	1662.59	88.86	30.51	1630.02	77.63	37.51	1461.26	118.51	23.66	1480.82	113.27	67.62	1235.73	-39.16	49.24	1215.30	-35.13	74.59	1140.07	-40.96	188.88	1184.99	-46.83	220.30	1598.49	59.10	1122.89	0.00	0.00	0.00	1536.00	25.23	1482.44	1527.21	136.67	1500.21	1390.42	20.09	1469.24	1373.07	110.26	1460.60	-38.88	1191.04	74.22	549.24	1131.57	76.54	17.22
8.97000	1662.52	88.90	30.40	1630.33	78.02	37.48	1461.24	118.89	23.99	1480.64	113.73	67.90	1264.00	-43.43	50.47	1244.89	-38.54	73.95	1166.68	-40.05	186.47	1210.52	-45.47	218.88	1608.92	59.18	1124.67	0.00	0.00	0.00	1546.50	26.00	1481.65	1538.28	137.34	1501.50	1401.42	20.85	1471.48	1384.41	110.87	1463.02	-40.13	1190.57	74.24	548.44	1132.17	76.14	17.98
8.98000	1662.16	88.97	29.99	1630.32	77.81	37.09	1461.25	119.17	24.06	1479.90	113.74	67.90	1297.54	-47.88	50.13	1276.28	-41.76	72.84	1193.89	-38.86	182.30	1236.47	-44.16	216.15	1619.59	59.35	1126.36	0.00	0.00	0.00	1556.89	26.70	1480.85	1549.47	137.70	1502.73	1412.43	21.73	1473.55	1395.58	111.66	1465.19	-39.37	1190.25	74.34	548.57	1132.96	75.71	16.83
8.99000	1662.44	89.04	30.01	1630.05	78.76	37.00	1461.49	118.77	23.91	1480.92	113.94	68.38	1332.27	-50.42	49.50	1309.81	-44.44	71.33	1222.00	-38.73	177.05	1263.56	-42.62	211.87	1629.25	59.47	1127.85	0.00	0.00	0.00	1567.20	27.32	1480.03	1560.91	137.79	1503.80	1423.36	22.47	1475.39	1406.83	111.88	1467.24	-42.15	1190.00	74.00	548.41	1132.42	76.08	19.02
9.00000	1662.18	89.11	29.62	1629.90	78.28	36.96	1461.55	118.82	24.01	1480.48	114.00	68.34	1367.10	-53.37	47.66	1344.54	-46.61	69.50	1251.08	-38.54	170.42	1291.22	-41.23	206.44	1639.41	59.85	1129.17	0.00	0.00	0.00	1577.41	27.86	1479.21	1572.03	138.10	1504.78	1434.32	23.09	1477.03	1417.73	112.61	1469.00	-40.54	1190.01	74.14	550.95	1130.59	77.13	15.84
9.01000	1662.02	89.14	29.26	1629.84	78.35	36.10	1461.61	118.54	23.87	1480.66	114.07	68.68	1404.86	-54.71	46.76	1380.09	-47.89	67.18	1281.02	-39.07	162.83	1319.42	-40.01	199.92	1649.44	60.21	1130.39	0.00	0.00	0.00	1587.56	28.32	1478.39	1582.96	138.31	1505.60	1445.13	23.44	1478.39	1428.54	113.03	1470.53	-41.55	1190.36	73.76	550.66	1132.23	76.79	19.04
9.02000	1662.23	88.89	29.07	1630.09	78.16	36.37	1461.54	118.88	24.11	1480.81	113.93	68.80	1442.23	-55.74	44.82	1417.25	-48.50	64.89	1311.51	-39.78	154.41	1348.32	-39.11	192.46	1658.75	60.67	1131.41	0.00	0.00	0.00	1597.63	28.71	1477.57	1594.05	138.43	1506.19	1455.75	23.61	1479.48	1439.38	113.19	1471.84	-42.37	1190.40	73.73	550.20	1131.84	76.71	17.37
9.03000	1662.07	88.94	28.62	1630.55	77.99	36.05	1461.66	118.81	24.15	1481.00	113.62	68.90	1479.86	-54.64	43.50	1454.25	-48.60	61.92	1343.20	-40.17	144.78	1377.57	-39.60	184.56	1668.60	61.11	1132.31	0.00	0.00	0.00	1607.65	29.03	1476.76	1605.14	138.30	1506.64	1466.33	23.76	1480.33	1450.14	113.48	1472.87	-43.62	1190.78	73.44	549.87	1131.47	76.57	18.78
9.04000	1662.70	88.63	28.57	1631.31	77.83	36.34	1462.03	118.16	24.03	1481.40	113.64	69.52	1517.59	-52.28	43.70	1493.04	-48.14	59.15	1376.02	-39.45	134.01	1407.62	-40.19	176.15	1679.11	61.64	1133.03	0.00	0.00	0.00	1617.61	29.28	1475.95	1616.15	138.31	1506.89	1476.96	24.06	1480.93	1460.89	113.93	1473.56	-41.56	1189.56	74.28	548.25	1131.88	76.13	18.18
9.05000	1662.28	88.30	28.19	1631.05	77.36	35.77	1462.13	118.00	24.16	1481.06	113.49	69.61	1558.92	-52.19	40.44	1530.81	-47.59	55.94	1409.33	-39.88	123.14	1437.98	-41.09	167.43	1688.54	62.26	1133.48	0.00	0.00	0.00	1627.54	29.46	1475.16	1626.66	138.29	1507.04	1487.53	24.07	1481.29	1471.55	114.17	1474.11	-41.06	1189.62	74.09	548.08	1132.40	75.99	14.63
9.06000	1662.21	88.14	27.89	1630.53	77.00	36.01	1462.14	118.13	24.42	1481.33	113.53	69.87	1598.78	-52.76	38.19	1571.04	-47.27	53.87	1442.94	-40.41	112.11	1468.95	-41.90	158.48	1697.99	62.92	1133.63	0.00	0.00	0.00	1637.43	29.57	1474.38	1637.62	138.30	1506.94	1498.29	24.48	1481.45	1482.22	114.45	1474.36	-38.05	1188.81	75.03	549.20	1131.48	76.68	12.39
9.07000	1663.01	87.61	28.40	1629.79	75.68	38.04	1462.46	117.46	24.35	1482.01	113.00	70.10	1637.27	-52.88	38.24	1609.49	-47.05	51.61	1477.67	-40.54	101.00	1500.98	-41.83	148.97	1707.72	63.51	1133.53	0.00	0.00	0.00	1647.30	29.61	1473.62	1648.60	138.04	1506.70	1508.79	24.49	1481.33	1492.86	114.43	1474.45	-37.82	1189.07	74.92	549.36	1131.48	76.70	15.99
9.08000	1661.68	84.67	32.82	1629.92	76.57	40.33	1462.40	117.71	24.65	1482.30	112.65	70.19	1677.31	-53.12	38.44	1648.18	-47.03	49.92	1512.93	-41.50	90.49	1533.45	-41.74	139.42	1717.14	64.10	1133.16	0.00	0.00	0.00	1657.15	29.59	1472.88	1659.26	138.09	1506.22	1519.34	24.61	1481.01	1503.73	114.08	1474.33	-39.03	1190.05	74.48	549.37	1131.91	76.37	14.44
9.09000	1661.59	84.27	33.22	1626.53	80.58	42.97	1462.55	117.42	24.83	1481.69	113.16	70.58	1717.19	-53.80	37.51	1686.98	-47.17	48.88	1549.07	-41.16	79.69	1566.55	-41.89	130.28	1727.02	64.75	1132.56	0.00	0.00	0.00	1667.00	29.51	1472.17	1669.67	138.05	1505.62	1529.85	24.96	1480.47	1514.33	114.27	1473.95	-40.50	1190.84	74.08	547.54	1132.25	75.94	13.49
9.10000	1660.19	71.48	37.93	1625.09	84.25	45.09	1462.67	117.42	25.24	1482.21	112.45	70.57	1756.67	-54.38	38.99	1725.79	-47.45	48.63	1585.91	-41.33	69.72	1599.87	-41.91	121.39	1737.05	65.26	1131.76	0.00	0.00	0.00	1676.85	29.37	1471.48	1680.38	137.93	1504.84	1540.26	25.02	1479.74	1524.92	114.63	1473.35	-40.76	1191.13	74.04	548.42	1132.09	76.29	16.37
9.11000	1663.71	71.24	37.96	1626.35	85.02	44.92	1462.96	116.87	25.47	1482.39	112.53	71.01	1795.76	-55.09	41.09	1765.18	-47.81	49.33	1622.36	-42.69	60.85	1633.66	-42.42	113.23	1747.52	65.65	1130.63	0.00	0.00	0.00	1686.71	29.16	1470.83	1690.90	137.69	1503.91	1550.79	25.24	1478.79	1535.65	114.49	1472.55	-38.14	1189.07	74.69	549.24	1132.56	76.48	18.82
9.12000	1666.41	71.39	36.97	1628.65	83.92	42.75	1463.09	116.93	26.08	1482.85	112.33	71.43	1833.71	-56.13	44.07	1803.97	-48.48	50.85	1659.34	-43.65	52.66	1667.33	-42.77	105.67	1757.15	66.21	1129.37	0.00	0.00	0.00	1696.60	28.90	1470.22	1701.46	137.63	1502.87	1561.32	25.21	1477.66	1546.27	114.54	1471.56	-37.01	1187.48	75.42	549.12	1131.94	76.43	17.67
9.13000	1663.38	88.94	27.45	1631.25	81.61	38.10	1463.24	116.72	26.63	1483.78	112.24	72.18	1871.74	-57.57	47.77	1842.07	-49.35	53.08	1695.68	-45.58	45.69	1701.29	-42.96	98.59	1767.83	66.44	1127.90	0.00	0.00	0.00	1706.51	28.59	1469.64	1711.97	137.40	1501.72	1571.85	25.21	1476.38	1556.70	114.62	1470.39	-37.48	1188.89	75.12	549.03	1131.78	76.56	17.66
9.14000	1663.52	89.57	26.85	1632.25	80.47	35.95	1463.87	115.88	27.13	1483.96	112.41	72.78	1909.95	-59.08	52.85	1877.14	-50.26	55.31	1733.53	-44.98	38.40	1735.37	-42.79	92.13	1777.89	66.77	1126.24	0.00	0.00	0.00	1716.46	28.21	1469.11	1722.38	137.59	1500.34	1582.51	25.59	1474.96	1567.20	114.34	1469.03	-37.86	1188.83	74.96	548.17	1132.90	76.07	18.10
9.15000	1663.24	89.96	26.45	1632.71	79.89	35.03	1464.54	114.77	27.62	1483.88	112.11	73.13	1945.32	-60.11	59.02	1918.50	-51.16	56.65	1770.90	-45.14	32.66	1769.11	-43.07	86.70	1788.50	66.98	1124.56	0.00	0.00	0.00	1726.46	27.79	1468.63	1732.89	137.18	1498.89	1592.76	25.21	1473.36	1577.74	114.05	1467.52	-38.80	1190.10	74.27	549.42	1132.52	76.40	15.83
9.16000	1663.26	89.86	26.32	1631.94	79.27	34.52	1465.02	114.40	28.54	1484.90	112.08	74.07	1980.20	-61.42	65.58	1954.00	-54.04	57.58	1807.12	-46.49	28.87	1802.38	-43.50	82.52	1798.77	67.05	1122.69	0.00	0.00	0.00	1736.51	27.31	1468.19	1743.66	136.94	1497.32	1603.21	24.77	1471.65	1588.16	114.13	1465.83	-41.17	1190.95	73.80	550.78	1131.75	76.88	16.95
9.17000	1662.98	90.18	25.71	1631.59	79.42	34.45	1465.23	114.34	29.59	1485.37	111.91	74.64	2014.51	-61.68	73.99	1988.09	-55.05	63.57	1843.45	-46.68	25.90	1835.16	-43.40	79.23	1809.68	67.07	1120.67	0.00	0.00	0.00	1746.62	26.79	1467.81	1754.23	136.30	1495.65	1613.95	24.75	1469.85	1598.76	113.87	1464.09	-40.22	1190.45	74.22	547.87	1133.14	75.89	18.18
9.18000	1663.19	90.46	25.23	1631.47	79.37	33.88	1465.79	113.79	30.46	1485.25	111.79	75.12	2046.36	-61.79	82.87	2020.89	-54.81	70.42	1878.89	-46.40	24.11	1866.49	-44.14	77.45	1820.18	66.93	1118.66	0.00	0.00	0.00	1756.81	26.21	1467.49	1764.81	136.41	1493.87	1624.70	24.31	1467.92	1609.57	113.21	1462.24	-38.72	1190.62	74.24	548.93	1132.89	76.13	18.61
9.19000	1664.00	90.56	25.15	1631.59	79.40	33.92	1466.05	113.81	31.71	1485.48	111.70	75.83	2076.83	-60.49	91.62	2051.99	-53.50	77.44	1912.05	-46.48	23.76	1896.22	-44.58	76.59	1830.75	66.70	1116.49	0.00	0.00	0.00	1767.08	25.59	1467.23	1775.03	136.12	1492.02	1635.54	24.07	1465.84	1620.01	113.13	1460.21	-39.49	1191.52	73.80	551.76	1131.60	77.17	17.19
9.20000	1664.00	90.81	24.60	1631.61	79.33	33.58	1466.67	113.22	32.76	1486.72	111.65	76.97	2104.74	-59.91	100.96	2080.35	-52.62	84.77	1942.50	-47.14	24.83	1924.56	-44.39	76.49	1841.36	66.45	1114.41	0.00	0.00	0.00	1777.44	24.92	1467.03	1785.88	135.77	1490.07	1646.33	23.55	1463.71	1630.53	112.64	1458.17	-38.97	1191.02	74.32	550.52	1131.15	76.99	17.54
9.21000	1664.15	91.02	24.16	1632.01	80.02	33.51	1467.18	112.89	34.04	1487.54	111.55	78.02	2130.72	-57.89	109.62	2106.79	-51.62	92.32	1971.86	-45.56	25.64	1950.91	-43.58	76.86	1852.02	66.13	1112.25	0.00	0.00	0.00	1787.90	24.21	1466.90	1796.49	135.11	1488.18	1657.25	23.07	1461.52	1641.18	112.17	1456.11	-39.83	1190.95	74.17	548.92	1132.99	76.12	16.27
9.22000	1664.39	90.96	24.06	1632.48	79.73	33.52	1467.66	112.96	35.70	1488.07	111.69	79.12	2154.08	-56.04	118.06	2131.00	-50.21	99.39	1998.74	-44.59	27.34	1975.94	-42.27	77.49	1863.36	65.79	1110.14	0.00	0.00	0.00	1798.46	23.46	1466.84	1807.15	134.91	1486.26	1668.34	22.58	1459.38	1652.08	110.99	1454.04	-38.66	1190.46	74.55	547.24	1133.41	75.55	15.73
9.23000	1664.36	91.12	23.54	1632.25	80.01	33.34	1468.09	113.02	37.36	1490.58	111.66	80.88	2175.38	-54.39	126.97	2151.81	-48.16	106.25	2023.00	-43.24	28.98	1998.77	-40.92	78.25	1874.76	65.34	1108.09	0.00	0.00	0.00	1809.15	22.67	1466.85	1817.64	133.98	1484.39	1679.21	21.47	1457.26	1662.74	110.51	1452.04	-41.57	1190.45	73.88	547.59	1132.17	76.04	17.61
9.24000	1664.49	91.14	23.26	1632.71	80.57	33.36	1468.82	112.89	39.13	1489.93	111.98	82.01	2195.85	-51.84	133.10	2171.35	-45.72	111.09	2044.96	-41.83	30.24	2019.04	-39.73	78.95	1885.69	64.88	1106.13	0.00	0.00	0.00	1819.96	21.84	1466.94	1828.29	133.59	1482.59	1690.30	20.57	1455.31	1673.48	109.71	1450.04	-39.25	1189.86	74.40	549.22	1132.71	76.27	18.60
9.25000	1664.89	91.05	23.18	1632.47	80.28	32.84	1469.34	113.11	41.26	1492.17	112.15	84.18	2213.62	-48.23	137.75	2188.13	-48.04	115.31	2064.17	-40.02	30.74	2037.07	-38.13	78.94	1897.27	64.37	1104.37	0.00	0.00	0.00	1830.90	20.97	1467.12	1844.41	131.72	1478.33	1701.31	19.38	1453.50	1684.11	109.13	1448.29	-39.15	1190.25	74.53	549.09	1132.24	76.60	18.48
9.26000	1664.94	91.28	22.87	1633.53	80.38	33.05	1470.13	113.27	43.64	1492.88	112.46	85.96	2228.18	-44.18	139.93	2201.37	-41.85	118.71	2079.98	-38.37	30.67	2052.33	-36.37	78.35	1908.63	63.76	1102.69	0.00	0.00	0.00	1841.98	20.07	1467.38	1856.24	131.16	1476.09	1712.40	18.09	1451.81	1694.97	107.99	1446.64	-38.98	1189.32	74.69	548.33	1132.65	76.20	17.58
9.27000	1664.81	91.26	22.53	1633.91	80.64	33.39	1471.31	112.71	45.76	1494.17	112.97	88.12	2241.98	-41.01	139.53	2214.18	-38.96	117.81	2092.99	-35.56	29.16	2064.63	-34.37	76.99	1920.50	63.19	1101.21	0.00	0.00	0.00	1853.22	19.13	1467.73	1867.66	129.67	1474.65	1723.84	16.90	1450.21	1705.94	106.66	1445.02	-39.35	1190.38	74.25	547.80	1133.30	76.03	17.26
9.28000	1665.47	91.41	22.53	1633.56	80.96	33.02	1472.16	113.45	48.64	1496.04	113.26	90.68	2251.89	-36.00	137.24	2226.38	-34.59	118.64	2102.89	-32.31	26.53	2074.69	-31.12	74.34	1932.23	62.44	1099.88	0.00	0.00	0.00	1864.61	18.16	1468.17	1873.27	129.41	1475.91	1735.34	15.27	1448.68	1716.88	105.26	1443.52	-39.98	1191.04	74.08	548.79	1131.33	76.74	17.82
9.29000	1665.82	91.58	22.35	1633.44	81.01	32.88	1473.27	113.76	51.61	1497.50	114.24	93.44	2257.90	-33.38	130.24	2229.57	-31.94	117.34	2110.49	-27.51	23.20	2081.63	-28.19	71.32	1944.09	61.75	1098.70	0.00	0.00	0.00	1876.18	17.16	1468.71	1882.89	128.57	1475.35	1746.98	13.51	1447.23	1728.10	103.45	1442.05	-36.67	1189.75	75.08	547.75	1131.97	76.40	19.73
9.30000	1665.52	91.39	22.04	1634.02	81.14	32.97	1474.58	114.29	55.05	1499.18	114.70	96.31	2263.69	-28.38	122.94	2231.90	-28.78	110.63	2114.31	-24.58	21.51	2087.04	-24.60	68.18	1956.13	60.99	1097.67	0.00	0.00	0.00	1887.92	16.13	1469.34	1893.94	127.53	1474.31	1758.65	11.75	1445.82	1739.32	101.57	1440.68	-40.05	1190.41	73.92	548.71	1132.10	76.51	17.51
9.31000	1666.15	91.50	22.06	1634.53	81.24	32.72	1476.17	114.78	58.70	1502.36	114.73	99.33	2267.73	-22.99	114.39	2241.49	-22.87	95.25	2116.01	-22.70	18.81	2089.76	-21.47	64.05	1968.62	60.09	1096.92	0.00	0.00	0.00	1899.85	15.07	1470.08	1910.48	125.14	1470.56	1770.32	9.79	1444.46	1750.76	99.39	1439.38	-41.67	1190.72	73.82	549.66	1131.78	76.61	17.60
9.32000	1666.05	91.51	21.79	1634.91	81.12	32.80	1478.36	115.05	62.69	1505.93	115.72	103.30	2274.09	-18.20	103.36	2249.47	-18.86	84.84	2118.91	-20.62	17.20	2092.99	-18.70	61.68	1981.25	59.15	1096.20	0.00	0.00	0.00	1911.98	13.99	1470.93	1923.06	123.39	1469.01	1782.16	7.66	1443.16	1761.79	97.53	1438.11	-38.47	1190.09	74.50	548.23	1132.28	76.24	19.94
9.33000	1666.52	91.59	21.71	1635.53	80.83	32.53	1480.50	116.28	67.42	1508.97	116.89	107.12	2282.87	-16.28	90.35	2257.74	-14.01	72.09	2121.54	-19.66	16.72	2101.67	-18.10	62.25	1993.99	58.11	1095.83	0.00	0.00	0.00	1924.31	12.88	1471.88	1934.29	121.94	1468.37	1793.92	5.24	1442.04	1773.20	95.38	1437.13	-40.91	1190.78	73.87	546.85	1132.77	75.76	20.00
9.34000	1666.53	91.55	21.47	1635.23	81.05	32.57	1483.44	116.96	72.43	1513.24	118.75	111.92	2288.47	-13.68	79.25	2259.91	-11.93	66.79	2123.01	-19.34	16.30	2106.45	-17.11	61.74	2006.16	57.04	1095.77	0.00	0.00	0.00	1936.85	11.75	1472.95	1945.84	120.10	1468.34	1806.05	3.12	1441.43	1784.64	92.93	1436.66	-39.50	1189.05	74.69	546.88	1132.53	75.74	15.41
9.35000	1666.55	91.49	21.33	1636.12	80.90	32.67	1487.01	117.13	77.87	1517.05	120.84	116.83	2293.07	-12.57	69.65	2260.27	-10.38	64.09	2123.24	-20.36	16.96	2109.56	-16.04	61.44	2019.25	55.90	1096.15	0.00	0.00	0.00	1949.61	10.60	1474.14	1957.24	118.35	1468.83	1818.30	0.98	1441.38	1796.17	90.81	1436.77	-38.15	1188.53	75.05	547.77	1132.05	76.17	18.26
9.36000	1667.17	91.40	21.31	1636.84	80.96	32.34	1491.19	117.91	84.18	1522.58	122.02	122.08	2297.51	-10.14	60.97	2263.14	-7.15	59.13	2124.43	-20.36	18.06	2113.26	-15.25	61.50	2032.88	54.77	1096.86	0.00	0.00	0.00	1962.60	9.43	1475.44	1963.06	118.38	1472.47	1830.63	-1.23	1441.75	1807.96	88.28	1437.24	-39.71	1190.40	73.92	547.31	1132.46	75.90	19.27
9.37000	1666.99	91.37	21.12	1636.95	80.93	31.88	1496.21	118.58	91.17	1528.94	123.53	127.72	2299.96	-5.95	54.39	2267.76	-3.19	52.78	2125.30	-20.26	18.82	2117.18	-14.21	61.45	2046.18	53.47	1097.96	0.00	0.00	0.00	1975.84	8.24	1476.87	1973.30	116.72	1474.03	1843.03	-3.75	1442.22	1819.77	85.67	1437.92	-36.30	1189.90	74.74	546.84	1132.25	75.94	18.77
9.38000	1667.02	91.32	21.10	1636.84	81.36	32.28	1502.84	118.63	98.50	1537.27	125.04	133.79	2303.68	-5.21	48.82	2269.59	-1.50	50.07	2125.89	-20.08	19.49	2119.88	-12.64	61.05	2059.19	52.00	1099.31	0.00	0.00	0.00	1989.32	7.03	1478.43	1984.76	115.16	1475.26	1855.57	-6.07	1442.94	1831.49	82.96	1438.76	-40.15	1190.59	74.08	545.79	1131.59	76.13	16.84
9.39000	1667.22	91.36	21.22	1637.04	81.08	31.76	1510.29	119.72	106.76	1546.31	127.22	140.55	2306.16	-5.12	44.91	2270.93	-1.51	47.92	2126.12	-20.27	20.21	2121.59	-11.78	60.91	2072.32	50.37	1100.91	0.00	0.00	0.00	2003.05	5.81	1480.11	1996.22	113.57	1476.48	1867.89	-8.59	1443.90	1843.38	80.16	1439.79	-37.51	1189.77	74.79	547.50	1132.13	76.40	21.06
9.40000	1667.05	91.80	20.56	1638.41	80.91	31.62	1519.08	121.65	116.07	1558.70	128.66	146.04	2307.61	-4.58	41.51	2273.43	-2.20	44.63	2126.69	-19.93	20.62	2122.82	-11.60	60.86	2084.95	48.64	1102.74	0.00	0.00	0.00	2017.06	4.58	1481.94	2007.21	111.98	1477.96	1880.48	-10.78	1445.10	1855.22	77.28	1441.10	-34.80	1188.74	75.48	546.38	1132.90	75.81	17.88
9.41000	1668.07	92.29	20.43	1640.76	80.61	32.36	1529.41	122.95	125.84	1570.98	130.50	153.14	2308.37	-4.06	39.24	2273.80	-1.23	43.72	2126.80	-19.95	20.77	2123.80	-11.18	60.64	2097.02	46.84	1104.65	0.00	0.00	0.00	2035.45	2.45	1483.96	2019.11	110.40	1479.53	1892.95	-12.99	1446.54	1866.68	75.12	1442.62	-36.41	1190.26	74.85	547.33	1131.20	76.34	16.89
9.42000	1669.46	92.38	20.51	1644.73	81.34	33.72	1540.89	125.35	136.83	1584.04	132.39	160.73	2308.86	-3.77	37.59	2274.58	-1.51	42.39	2126.98	-19.86	20.98	2124.27	-11.04	60.83	2108.90	44.99	1106.70	0.00	0.00	0.00	2046.92	1.22	1485.63	2030.46	109.23	1481.21	1905.32	-15.16	1448.08	1878.56	72.35	1444.24	-37.35	1189.49	75.04	547.51	1130.87	76.42	20.26
9.43000	1672.28	93.38	20.48	1649.86	82.33	36.16	1553.35	127.20	147.97	1598.29	134.66	168.79	2308.79	-3.55	36.18	2275.24	-1.41	41.88	2127.27	-19.53	20.98	2124.82	-10.57	60.80	2120.56	43.27	1108.78	0.00	0.00	0.00	2058.33	0.09	1487.34	2041.26	107.93	1482.96	1917.42	-17.33	1449.70	1890.21	70.09	1445.98	-37.26	1188.84	75.34	547.06	1132.29	75.87	19.77
9.44000	1675.24	95.07	20.98	1656.34	84.02	40.53	1566.62	129.37	159.20	1613.87	137.24	176.92	2309.25	-3.44	35.35	2275.12	-1.15	41.40	2127.34	-19.59	21.12	2125.11	-10.39	60.82	2132.17	41.74	1110.87	0.00	0.00	0.00	2070.11	-0.87	1488.96	2052.61	106.85	1484.70	1929.46	-19.26	1451.37	1901.88	68.00	1447.76	-38.19	1189.76	74.73	545.96	1133.19	75.34	17.45
9.45000	1683.00	97.97	20.68	1665.19	87.00	45.00	1580.79	130.46	169.83	1630.98	138.77	184.36	2310.19	-3.58	34.94	2275.02	-0.92	41.04	2127.34	-19.54	21.07	2125.50	-10.11	60.69	2143.15	40.36	1112.90	0.00	0.00	0.00	2081.98	-1.71	1490.61	2063.95	105.82	1486.47	1941.42	-21.11	1453.01	1913.48	65.86	1449.52	-38.98	1189.79	74.52	547.04	1132.92	75.52	18.38
9.46000	1690.78	100.29	22.23	1677.31	90.98	50.08	1595.01	131.75	180.23	1649.31	140.68	192.05	2309.50	-3.38	34.14	2275.12	-0.70	40.93	2127.49	-19.52	21.10	2125.55	-10.18	60.71	2154.24	39.34	1114.83	0.00	0.00	0.00	2094.03	-2.43	1492.24	2075.41	104.96	1488.17	1953.24	-22.92	1454.66	1924.90	63.76	1451.20	-41.71	1189.60	74.14	546.93	1131.75	75.99	21.82
9.47000	1702.36	102.64	26.20	1692.28	94.43	56.21	1611.76	131.01	188.62	1668.16	142.95	199.89	2310.44	-3.69	33.97	2275.79	-1.04	40.66	2127.35	-19.74	21.27	2125.65	-10.23	60.70	2164.98	38.56	1116.61	0.00	0.00	0.00	2105.64	-3.03	1493.87	2086.38	104.06	1489.79	1965.00	-24.54	1456.23	1936.50	61.55	1452.90	-40.13	1190.03	74.45	547.55	1133.22	75.67	19.63
9.48000	1717.72	105.12	31.70	1710.67	97.11	62.18	1630.50	131.65	196.14	1687.76	143.92	206.73	2310.23	-3.50	33.71	2275.92	-1.11	40.50	2127.76	-19.32	21.07	2125.77	-10.29	60.66	2175.65	38.22	1118.22	0.00	0.00	0.00	2117.05	-3.55	1495.50	2097.45	103.52	1491.39	1976.95	-25.35	1457.85	1947.60	60.02	1454.46	-36.93	1190.00	75.04	547.60	1134.21	75.38	18.61
9.49000	1736.85	107.82	37.85	1733.15	99.44	68.11	1652.09	132.79	201.75	1708.85	144.65	212.74	2309.86	-3.41	33.41	2275.44	-0.63	40.65	2127.69	-19.54	21.08	2126.14	-10.15	60.60	2185.93	38.18	1119.74	0.00	0.00	0.00	2128.29	-4.01	1497.07	2108.15	102.96	1492.96	1988.50	-26.42	1459.45	1958.54	58.84	1456.11	-36.82	1189.91	75.18	548.13	1133.69	75.39	21.04
9.50000	1759.73	110.85	43.74	1755.81	101.49	72.40	1675.09	134.87	206.29	1730.97	145.53	217.64	2310.38	-3.46	33.46	2275.69	-0.88	40.32	2127.72	-19.68	21.17	2126.31	-10.17	60.68	2196.33	38.51	1121.09	0.00	0.00	0.00	2139.53	-4.33	1498.66	2119.04	102.44	1494.52	1999.74	-27.84	1461.07	1969.41	57.45	1457.85	-33.05	1188.73	76.02	548.10	1133.03	76.03	21.12
9.51000	1786.34	114.29	48.50	1780.12	103.90	75.85	1698.72	136.93	209.60	1754.05	146.56	221.40	2310.52	-3.84	33.09	2275.46	-0.23	41.52	2127.69	-19.72	21.13	2126.36	-10.34	60.82	2206.94	39.06	1122.46	0.00	0.00	0.00	2150.97	-4.52	1500.22	2129.89	101.83	1496.07	2011.23	-28.80	1462.79	1980.28	56.03	1459.54	-38.48	1189.57	74.66	547.23	1131.70	76.15	20.13
9.52000	1816.65	118.26	51.23	1806.05	107.16	78.39	1722.48	138.21	211.34	1777.70	146.78	223.87	2310.28	-3.37	33.29	2274.75	-0.20	41.26	2127.86	-19.58	21.00	2126.72	-9.98	60.78	2217.17	39.93	1123.73	0.00	0.00	0.00	2162.16	-4.63	1501.81	2140.52	101.52	1497.70	2022.38	-29.88	1464.51	1991.15	54.54	1461.24	-38.77	1189.84	74.44	547.21	1133.18	75.52	16.19
9.53000	1850.64	122.85	51.04	1833.42	111.19	80.14	1746.96	139.19	211.98	1801.54	148.13	225.43	2310.75	-3.43	33.46	2274.54	-0.24	41.17	2127.97	-19.49	20.93	2126.60	-10.22	60.98	2227.59	40.90	1124.97	0.00	0.00	0.00	2172.96	-4.71	1503.40	2150.67	101.36	1499.31	2033.39	-30.81	1466.13	2001.57	53.29	1462.98	-38.10	1190.34	74.50	548.38	1131.69	76.43	14.94
9.54000	1873.94	125.88	50.05	1861.52	115.43	80.81	1771.47	139.79	211.08	1825.70	149.07	225.86	2310.52	-3.55	33.25	2274.78	-0.23	41.29	2127.72	-19.85	21.13	2126.74	-10.03	61.02	2237.75	41.99	1126.23	0.00	0.00	0.00	2183.72	-4.72	1504.95	2160.90	101.19	1500.86	2044.51	-31.53	1467.74	2012.00	52.11	1464.71	-35.82	1188.25	75.41	548.39	1131.80	76.43	19.99
9.55000	1899.03	129.70	48.14	1891.29	119.61	81.05	1796.44	140.50	208.80	1850.55	149.09	224.81	2310.73	-3.22	33.59	2274.82	-0.28	41.34	2128.10	-19.48	20.95	2126.76	-9.99	61.21	2247.93	43.03	1127.49	0.00	0.00	0.00	2194.15	-4.62	1506.46	2170.64	101.25	1502.44	2055.32	-32.41	1469.19	2022.40	51.00	1466.26	-35.10	1188.77	75.60	547.22	1131.32	76.34	20.18
9.56000	1931.58	134.66	47.48	1922.24	123.39	80.77	1822.45	141.36	205.26	1876.05	149.33	222.59	2310.36	-3.36	33.36	2275.09	-0.18	41.53	2127.92	-19.78	21.05	2126.74	-10.01	61.42	2258.10	43.99	1128.73	0.00	0.00	0.00	2204.71	-4.47	1507.88	2180.85	101.17	1503.90	2066.70	-32.34	1470.58	2032.80	49.83	1467.79	-37.59	1190.93	74.55	546.62	1132.33	75.84	18.75
9.57000	1961.00	138.97	49.08	1954.35	126.68	79.91	1848.43	143.21	200.45	1901.48	150.45	219.51	2310.70	-3.03	33.75	2274.84	-0.27	41.47	2127.87	-19.76	21.03	2126.76	-9.92	61.57	2267.92	44.95	1129.89	0.00	0.00	0.00	2215.26	-4.26	1509.25	2190.45	101.30	1505.26	2077.25	-33.24	1471.77	2043.07	49.00	1469.16	-35.54	1188.97	75.47	549.65	1132.23	76.36	17.33
9.58000	1995.05	142.76	51.06	1987.46	129.62	78.72	1876.14	144.08	193.90	1928.30	150.27	214.88	2311.05	-3.42	33.61	2275.42	-0.18	41.78	2128.20	-19.40	20.92	2127.14	-9.43	61.54	2277.72	45.71	1130.95	0.00	0.00	0.00	2225.80	-3.98	1510.54	2200.68	101.20	1506.62	2088.05	-33.35	1472.82	2053.22	48.27	1470.23	-38.03	1188.76	74.84	550.11	1130.80	76.90	17.88
9.59000	2041.50	146.17	51.53	2021.61	132.03	76.97	1904.04	146.12	186.65	1954.98	151.34	209.63	2310.84	-3.44	33.52	2275.60	-0.18	41.95	2128.36	-19.29	20.86	2127.40	-9.14	61.63	2287.16	46.29	1131.95	0.00	0.00	0.00	2236.12	-3.66	1511.75	2210.20	101.26	1507.83	2098.40	-33.93	1473.72	2063.49	47.40	1471.25	-37.94	1189.04	75.09	550.16	1131.40	76.90	20.44
9.60000	2078.25	148.46	51.04	2057.48	134.00	75.30	1932.61	147.83	178.03	1981.91	152.94	203.50	2311.42	-3.69	33.82	2275.81	-0.18	42.10	2127.61	-20.34	21.40	2127.39	-9.20	61.87	2296.53	46.79	1132.82	0.00	0.00	0.00	2246.24	-3.29	1512.83	2219.66	101.73	1508.89	2108.71	-34.47	1474.54	2073.27	47.15	1472.01	-39.11	1189.65	74.84	548.19	1132.26	76.25	25.45
9.61000	2115.26	150.39	50.21	2093.10	135.63	73.14	1962.32	148.35	167.97	2010.12	153.84	196.16	2310.93	-3.35	33.74	2276.33	-0.09	42.26	2128.06	-19.76	21.15	2127.67	-8.90	61.97	2305.69	47.20	1133.52	0.00	0.00	0.00	2256.34	-2.86	1513.79	2229.42	101.95	1509.78	2119.39	-34.42	1475.26	2083.17	46.65	1472.78	-37.90	1188.36	75.23	548.43	1132.62	76.31	20.32
9.62000	2152.88	152.19	49.39	2129.91	137.07	71.12	1992.16	149.93	157.52	2037.53	156.54	188.70	2311.06	-3.75	33.53	2276.17	0.06	42.09	2127.92	-20.01	21.34	2127.92	-8.69	62.14	2315.06	47.60	1134.09	0.00	0.00	0.00	2266.25	-2.38	1514.61	2239.08	102.12	1510.50	2129.97	-34.28	1475.77	2093.04	46.29	1473.23	-41.08	1190.65	73.76	548.19	1132.95	76.12	20.68
9.63000	2190.76	154.10	48.45	2167.55	138.53	69.29	2024.22	150.13	145.63	2067.60	156.67	179.67	2310.95	-3.09	33.89	2276.51	0.24	41.95	2127.80	-20.14	21.46	2128.20	-8.61	62.35	2324.07	47.88	1134.54	0.00	0.00	0.00	2276.43	-1.81	1515.27	2248.96	102.34	1511.08	2129.97	-34.28	1475.77	2103.13	45.55	1473.55	-39.87	1190.64	74.03	549.20	1132.81	76.33	18.28
9.64000	2228.56	156.12	47.68	2205.23	140.27	67.35	2056.63	150.29	133.68	2097.25	158.16	170.66	2310.84	-2.94	33.82	2277.03	0.41	41.90	2128.18	-19.60	21.30	2128.48	-8.36	62.48	2333.48	48.14	1134.78	0.00	0.00	0.00	2286.72	-1.15	1515.78	2258.79	102.97	1511.41	2129.97	-34.28	1475.77	2113.43	44.60	1473.77	-37.72	1189.16	74.86	550.64	1131.93	76.85	17.51
9.65000	2266.27	157.82	47.40	2242.80	142.02	65.62	2089.38	152.02	121.89	2124.95	160.57	163.73	2310.17	-1.53	35.74	2276.50	0.59	41.32	2128.39	-19.31	21.30	2128.64	-8.31	62.74	2342.72	48.39	1134.87	0.00	0.00	0.00	2296.77	-0.45	1516.15	2267.71	103.44	1511.61	2129.97	-34.28	1475.77	2123.14	44.51	1473.75	-38.72	1189.40	74.53	548.54	1131.31	76.54	15.00
9.66000	2304.26	159.48	47.76	2279.82	143.76	64.14	2123.35	152.51	109.84	2155.95	161.41	154.11	2310.32	-1.25	35.75	2276.23	0.72	41.04	2127.93	-19.96	21.81	2129.11	-7.83	62.85	2352.14	48.60	1134.75	0.00	0.00	0.00	2306.72	0.33	1516.31	2277.10	104.05	1511.68	2129.97	-34.28	1475.77	2132.66	44.69	1473.51	-36.73	1188.45	75.23	547.35	1132.73	75.80	16.23
9.67000	2342.23	161.11	48.43	2317.19	145.40	63.38	2157.06	154.60	98.61	2188.96	161.88	145.22	2310.52	-1.16	35.67	2276.12	0.90	41.08	2128.05	-19.89	21.98	2129.13	-7.94	63.17	2361.52	48.83	1134.43	0.00	0.00	0.00	2316.63	1.14	1516.31	2292.30	102.77	1508.52	2129.97	-34.28	1475.77	2142.11	44.89	1473.05	-40.60	1190.50	73.68	549.17	1131.32	76.76	17.72
9.68000	2378.29	162.82	48.66	2353.65	146.96	62.79	2193.43	153.77	86.42	2221.20	162.37	135.72	2309.91	-1.06	35.30	2275.94	0.92	41.21	2128.37	-19.44	21.84	2129.31	-7.83	63.51	2371.13	49.04	1133.90	0.00	0.00	0.00	2326.42	1.96	1516.14	2302.60	103.45	1507.49	2129.97	-34.28	1475.77	2152.18	44.30	1472.67	-41.89	1189.78	73.79	547.76	1131.65	76.27	18.08
9.69000	2418.93	164.33	52.66	2390.80	148.64	63.31	2228.98	155.58	76.05	2255.23	163.36	127.71	2309.44	-0.98	35.03	2275.39	0.67	40.98	2128.52	-19.07	21.87	2129.83	-7.29	63.62	2380.88	49.29	1133.18	0.00	0.00	0.00	2336.22	2.83	1515.76	2312.23	103.82	1507.02	2129.97	-34.28	1475.77	2161.60	44.64	1471.91	-42.47	1190.09	73.58	545.19	1132.54	75.48	18.52
9.70000	2457.23	165.80	56.25	2427.92	150.02	64.70	2264.57	157.60	66.48	2287.74	164.53	119.59	2310.40	-2.70	33.07	2275.57	0.36	40.92	2128.45	-19.08	22.15	2130.17	-7.11	63.91	2390.59	49.56	1132.20	0.00	0.00	0.00	2346.17	3.76	1515.18	2321.33	104.77	1506.38	2129.97	-34.28	1475.77	2171.54	44.37	1471.07	-39.39	1189.43	74.44	548.53	1131.73	76.49	16.97
9.71000	2494.38	167.02	60.52	2464.90	151.30	67.08	2301.49	158.80	54.57	2320.61	166.54	112.93	2310.95	-3.51	32.42	2275.66	-0.01	40.78	2128.70	-18.70	22.26	2130.64	-6.70	64.10	2400.24	49.79	1131.07	0.00	0.00	0.00	2356.23	4.73	1514.49	2330.55	105.73	1505.56	2129.97	-34.28	1475.77	2181.11	44.73	1470.01	-40.63	1189.26	74.44	548.45	1132.03	76.25	17.60
9.72000	2537.83	168.45	65.45	2500.68	152.26	70.17	2336.82	159.95	43.27	2354.04	167.46	106.96	2311.12	-3.75	32.12	2275.35	-0.28	40.44	2128.85	-18.49	22.42	2130.81	-6.77	64.46	2410.21	50.10	1129.76	0.00	0.00	0.00	2366.09	5.72	1513.63	2340.10	106.24	1504.67	2129.97	-34.28	1475.77	2190.66	45.15	1468.74	-41.93	1190.02	73.79	548.24	1132.09	76.08	17.84
9.73000	2577.10	169.31	72.12	2536.20	152.70	74.74	2370.62	161.06	32.55	2382.56	173.49	107.47	2311.23	-3.84	32.08	2275.60	-0.48	40.44	2128.71	-18.53	22.85	2131.26	-6.42	64.72	2419.86	50.43	1128.20	0.00	0.00	0.00	2376.16	6.78	1512.62	2349.74	106.72	1503.63	2129.97	-34.28	1475.77	2201.02	44.33	1467.41	-41.48	1191.07	73.61	550.20	1132.04	76.57	18.40
9.74000	2612.57	169.68	80.09	2569.49	153.14	79.91	2402.90	162.13	22.41	2412.85	175.57	103.56	2311.33	-4.13	31.91	2275.52	-0.63	40.24	2128.68	-18.46	23.29	2131.58	-6.25	65.13	2429.95	50.81	1126.56	0.00	0.00	0.00	2385.90	7.86	1511.47	2358.88	107.78	1502.47	2129.97	-34.28	1475.77	2210.35	45.29	1465.81	-39.78	1189.25	74.56	549.87	1131.28	76.78	21.15
9.75000	2644.62	169.59	88.92	2601.61	153.25	86.20	2433.70	163.15	12.84	2445.82	177.74	102.41	2312.02	-4.61	31.83	2275.20	-0.83	39.97	2128.76	-18.35	23.64	2132.00	-6.01	65.60	2439.41	51.21	1124.74	0.00	0.00	0.00	2395.95	8.97	1510.19	2368.50	108.64	1501.19	2129.97	-34.28	1475.77	2219.77	46.04	1464.01	-40.93	1190.30	74.02	547.77	1132.15	76.09	19.22
9.76000	2673.62	169.12	98.15	2632.07	153.35	93.08	2463.04	164.13	3.82	2475.57	179.70	100.90	2311.60	-4.53	31.65	2275.03	-0.99	39.79	2129.11	-17.72	23.89	2132.55	-5.66	66.06	2449.54	51.75	1122.84	0.00	0.00	0.00	2405.66	10.12	1508.80	2378.05	109.48	1499.80	2129.97	-34.28	1475.77	2229.92	45.89	1462.22	-39.13	1189.53	74.34	548.87	1132.10	76.23	19.37
9.77000	2699.95	168.31	107.36	2660.64	153.18	100.23	2490.96	165.06	-4.65	2503.50	181.10	100.25	2311.27	-4.42	31.57	2275.48	-1.18	39.83	2128.90	-17.93	24.69	2133.26	-5.09	66.46	2459.27	52.38	1120.85	0.00	0.00	0.00	2415.49	11.32	1507.26	2378.05	109.48	1499.80	2129.97	-34.28	1475.77	2239.74	46.35	1460.26	-39.73	1189.69	74.40	548.53	1132.28	76.26	18.90
9.78000	2723.98	167.21	116.10	2687.64	152.84	107.34	2517.49	165.96	-12.59	2533.08	182.27	101.63	2311.62	-4.62	31.48	2275.47	-1.28	39.75	2128.98	-17.69	25.14	2133.64	-5.10	67.25	2469.11	53.06	1118.77	0.00	0.00	0.00	2425.39	12.58	1505.64	2378.05	109.48	1499.80	2129.97	-34.28	1475.77	2249.59	46.99	1458.25	-39.75	1190.09	74.33	549.73	1131.51	76.95	19.59
9.79000	2746.11	165.90	123.93	2712.36	152.23	114.23	2542.67	166.82	-20.01	2557.70	183.04	102.53	2311.24	-4.77	31.09	2275.51	-1.43	39.68	2129.41	-17.19	25.63	2134.01	-5.24	68.14	2479.15	53.82	1116.70	0.00	0.00	0.00	2435.15	13.92	1503.97	2378.05	109.48	1499.80	2129.97	-34.28	1475.77	2259.37	47.95	1456.15	-36.32	1188.33	75.46	548.82	1131.48	76.79	18.00
9.80000	2766.69	164.41	130.40	2735.59	151.51	120.89	2566.51	167.63	-26.93	2581.26	183.27	103.99	2311.87	-4.85	31.16	2275.45	-1.65	39.45	2129.48	-17.14	26.52	2134.61	-5.18	69.05	2489.08	54.68	1114.62	0.00	0.00	0.00	2445.07	15.30	1502.25	2378.05	109.48	1499.80	2129.97	-34.28	1475.77	2268.57	49.57	1453.89	-36.34	1188.25	75.37	548.66	1130.26	76.92	19.00
9.81000	2786.12	162.81	135.07	2756.80	150.47	126.75	2589.04	168.41	-33.35	2602.80	183.32	105.23	2312.23	-4.98	31.16	2275.64	-1.83	39.42	2130.31	-16.17	27.01	2135.08	-5.46	70.29	2499.05	55.65	1112.61	0.00	0.00	0.00	2455.09	16.76	1500.54	2378.05	109.48	1499.80	2129.97	-34.28	1475.77	2277.68	51.48	1451.69	-40.02	1189.31	74.21	548.24	1131.56	76.32	19.37
9.82000	2804.59	161.59	140.19	2775.40	149.50	131.22	2610.32	169.14	-39.28	2628.45	183.59	106.42	2312.16	-5.13	30.79	2275.54	-2.01	39.20	2130.63	-15.79	27.94	2135.99	-5.12	71.30	2509.17	56.64	1110.68	0.00	0.00	0.00	2465.02	18.30	1498.88	2378.05	109.48	1499.80	2129.97	-34.28	1475.77	2287.59	52.65	1449.63	-39.67	1189.56	74.48	548.59	1131.90	76.27	21.08
9.83000	2820.75	160.26	143.83	2792.40	148.32	134.82	2630.35	169.84	-44.75	2647.35	183.51	106.87	2312.14	-5.61	30.36	2276.16	-2.13	39.31	2131.21	-15.23	29.00	2136.20	-5.98	73.03	2519.41	57.83	1108.83	0.00	0.00	0.00	2474.92	19.89	1497.27	2378.05	109.48	1499.80	2129.97	-34.28	1475.77	2297.70	53.67	1447.56	-37.66	1188.54	75.09	548.19	1131.38	76.28	19.89
9.84000	2835.73	158.75	146.29	2806.95	147.18	136.59	2649.17	170.51	-49.75	2660.77	183.08	106.52	2312.61	-5.51	30.54	2275.74	-2.30	38.94	2131.27	-15.32	30.40	2137.03	-6.09	74.62	2529.71	58.99	1107.06	0.00	0.00	0.00	2485.00	21.61	1495.71	2378.05	109.48	1499.80	2129.97	-34.28	1475.77	2307.36	55.45	1445.66	-39.19	1189.58	74.30	547.49	1131.13	76.55	15.07
9.85000	2848.23	157.25	146.32	2818.97	145.82	136.23	2666.82	171.13	-54.31	2669.99	182.30	105.37	2312.56	-5.41	30.51	2276.23	-2.50	38.97	2131.91	-15.00	31.87	2137.64	-6.73	76.61	2540.14	60.20	1105.45	0.00	0.00	0.00	2495.11	23.38	1494.29	2378.05	109.48	1499.80	2129.97	-34.28	1475.77	2317.37	56.98	1443.71	-39.85	1190.51	74.11	547.62	1132.95	76.04	17.07
9.86000	2858.40	155.78	143.98	2829.48	144.57	134.15	2683.31	171.72	-58.43	2676.28	181.20	103.38	2312.42	-5.68	30.19	2275.92	-2.80	38.59	2132.66	-14.51	33.48	2138.77	-6.92	78.50	2550.82	61.49	1104.03	0.00	0.00	0.00	2505.11	25.27	1492.99	2378.05	109.48	1499.80	2129.97	-34.28	1475.77	2327.66	58.35	1441.95	-41.25	1190.11	74.06	547.98	1132.68	76.01	16.86
9.87000	2866.73	154.42	139.69	2837.80	143.26	130.24	2698.70	172.28	-62.13	2680.90	179.76	100.51	2312.47	-5.53	30.12	2276.28	-3.00	38.62	2133.54	-14.27	35.27	2140.37	-6.79	80.41	2561.65	62.83	1102.69	0.00	0.00	0.00	2515.35	27.24	1491.77	2378.05	109.48	1499.80	2129.97	-34.28	1475.77	2338.41	59.33	1440.21	-43.45	1190.05	73.61	548.24	1132.45	76.13	16.77
9.88000	2873.68	153.17	133.92	2843.90	141.99	124.50	2712.99	172.80	-65.41	2685.14	177.99	96.75	2313.01	-5.86	29.93	2276.34	-3.22	38.47	2133.74	-15.02	37.66	2141.74	-7.16	82.72	2572.44	64.20	1101.54	0.00	0.00	0.00	2525.70	29.29	1490.65	2378.05	109.48	1499.80	2129.97	-34.28	1475.77	2348.75	60.81	1438.50	-38.61	1188.86	75.05	547.30	1132.24	75.93	15.85
9.89000	2879.15	151.79	126.73	2849.06	140.60	117.80	2726.23	173.28	-68.30	2690.26	175.91	92.06	2312.54	-5.98	29.59	2276.63	-3.47	38.38	2134.09	-15.82	40.55	2144.00	-6.74	84.93	2583.59	65.64	1100.53	0.00	0.00	0.00	2535.86	31.45	1489.64	2378.05	109.48	1499.80	2129.97	-34.28	1475.77	2358.94	62.71	1436.85	-39.63	1189.17	74.44	550.41	1130.73	77.02	17.63
9.90000	2886.78	149.79	117.48	2852.07	138.51	109.50	2738.44	173.74	-70.79	2697.69	174.08	87.35	2312.83	-5.95	29.67	2277.03	-3.79	38.32	2134.70	-16.67	43.48	2146.09	-6.95	87.62	2594.60	67.13	1099.71	0.00	0.00	0.00	2546.08	33.68	1488.70	2378.05	109.48	1499.80	2129.97	-34.28	1475.77	2368.33	65.76	1435.11	-41.84	1188.86	74.12	548.93	1132.20	76.27	16.25
9.91000	2892.38	147.85	109.06	2855.87	136.22	102.27	2749.66	174.15	-72.91	2699.87	172.35	82.84	2313.05	-6.53	29.16	2277.59	-4.13	38.33	2135.36	-17.64	46.88	2147.94	-7.86	90.86	2605.86	68.64	1099.02	0.00	0.00	0.00	2556.29	35.96	1487.79	2378.05	109.48	1499.80	2129.97	-34.28	1475.77	2379.13	67.28	1433.64	-38.96	1189.52	74.50	548.34	1133.09	75.93	15.82
9.92000	2896.84	146.09	100.23	2861.04	134.38	94.02	2759.91	174.54	-74.67	2701.52	170.53	78.11	2313.48	-6.87	29.10	2278.29	-4.45	38.39	2138.23	-16.20	49.34	2149.77	-9.43	94.61	2617.23	70.20	1098.51	0.00	0.00	0.00	2566.69	38.29	1486.93	2378.05	109.48	1499.80	2129.97	-34.28	1475.77	2389.28	69.77	1432.05	-41.80	1189.67	74.09	549.67	1132.06	76.67	17.12
9.93000	2901.05	144.63	89.80	2868.18	133.15	83.96	2769.23	174.90	-76.07	2709.84	168.72	78.68	2313.49	-6.91	29.07	2278.64	-4.96	38.11	2140.30	-16.16	52.73	2152.65	-10.68	98.36	2629.08	71.83	1098.30	0.00	0.00	0.00	2576.96	40.69	1486.33	2378.05	109.48	1499.80	2129.97	-34.28	1475.77	2399.84	71.99	1430.76	-41.79	1190.40	73.97	549.29	1131.45	76.71	14.94
9.94000	2905.90	143.58	76.52	2872.96	132.13	74.67	2777.65	175.22	-77.13	2714.72	167.70	77.46	2313.27	-6.52	29.15	2279.45	-5.41	37.93	2142.28	-16.83	57.13	2155.47	-12.89	103.08	2640.73	73.47	1098.39	0.00	0.00	0.00	2587.15	43.09	1486.19	2378.05	109.48	1499.80	2129.97	-34.28	1475.77	2410.07	74.70	1429.72	-43.23	1190.84	73.53	551.82	1131.52	77.22	13.53
9.95000	2909.55	143.04	66.09	2877.18	131.47	66.68	2785.20	175.52	-77.86	2717.89	166.88	76.34	2313.56	-6.83	29.07	2280.43	-5.98	37.56	2144.74	-17.81	62.28	2159.84	-13.86	107.88	2652.42	75.22	1098.78	0.00	0.00	0.00	2597.44	45.50	1486.44	2378.05	109.48	1499.80	2129.97	-34.28	1475.77	2410.07	74.70	1429.72	-41.29	1191.71	73.78	550.99	1131.55	77.08	17.39
9.96000	2913.17	142.53	56.73	2880.45	131.13	59.09	2791.90	175.79	-78.27	2721.06	166.67	75.83	2313.87	-6.71	29.33	2281.68	-6.31	37.15	2148.61	-17.88	67.53	2165.30	-14.93	113.26	2664.57	76.99	1099.45	0.00	0.00	0.00	2607.84	47.95	1487.01	2378.05	109.48	1499.80	2129.97	-34.28	1475.77	2410.07	74.70	1429.72	-42.96	1191.44	73.25	548.78	1132.55	76.23	15.52
9.97000	2915.46	140.78	49.36	2882.40	129.69	52.84	2797.79	176.02	-78.38	2724.01	166.16	75.14	2314.33	-6.98	29.55	2283.02	-6.40	36.82	2154.26	-17.04	73.45	2171.98	-16.15	119.27	2676.47	78.82	1100.30	0.00	0.00	0.00	2618.20	50.34	1487.86	2378.05	109.48	1499.80	2129.97	-34.28	1475.77	2410.07	74.70	1429.72	-43.30	1190.92	73.56	549.06	1132.70	76.39	14.89
9.98000	2916.30	139.30	45.57	2883.66	128.36	49.79	2802.89	176.23	-78.20	2725.19	165.23	74.51	2315.24	-7.53	29.89	2284.32	-6.39	36.27	2159.65	-18.05	81.10	2179.70	-18.17	126.42	2688.43	80.76	1101.35	0.00	0.00	0.00	2628.52	52.70	1488.96	2378.05	109.48	1499.80	2129.97	-34.28	1475.77	2410.07	74.70	1429.72	-40.51	1190.48	74.29	548.37	1131.94	76.51	17.47
9.99000	2916.71	138.86	42.80	2884.10	128.09	47.67	2807.25	176.41	-77.73	2726.40	164.51	74.35	2313.90	-7.13	30.21	2285.97	-6.20	35.73	2166.97	-19.22	89.43	2189.58	-19.94	134.05	2700.22	82.80	1102.61	0.00	0.00	0.00	2638.77	55.05	1490.35	2378.05	109.48	1499.80	2129.97	-34.28	1475.77	2410.07	74.70	1429.72	-42.80	1190.43	73.46	548.34	1132.88	76.22	14.98
10.00000	2916.94	138.70	41.01	2884.76	128.09	46.52	2810.89	176.57	-77.00	2727.81	164.39	74.45	2313.82	-7.38	30.39	2286.98	-6.00	35.31	2176.21	-19.50	98.31	2189.58	-19.94	134.05	2711.68	84.81	1104.04	0.00	0.00	0.00	2649.34	57.42	1491.94	2378.05	109.48	1499.80	2129.97	-34.28	1475.77	2410.07	74.70	1429.72	-42.20	1190.85	73.76	549.82	1131.41	77.15	14.21
10.01000	2917.18	138.57	40.03	2884.85	128.05	45.74	2813.84	176.69	-76.01	2728.39	164.39	74.17	2314.40	-7.70	30.34	2289.28	-5.74	36.08	2185.87	-21.36	108.18	2189.58	-19.94	134.05	2722.78	86.83	1105.62	0.00	0.00	0.00	2659.54	59.73	1493.63	2378.05	109.48	1499.80	2129.97	-34.28	1475.77	2410.07	74.70	1429.72	-41.85	1191.42	73.43	547.80	1131.50	76.50	16.08
10.02000	2917.33	138.54	39.40	2885.15	128.05	45.38	2816.12	176.80	-74.77	2728.66	164.47	74.28	2315.95	-7.92	29.93	2292.15	-5.94	37.01	2185.87	-21.36	108.18	2189.58	-19.94	134.05	2733.54	88.82	1107.30	0.00	0.00	0.00	2670.03	62.03	1495.32	2378.05	109.48	1499.80	2129.97	-34.28	1475.77	2410.07	74.70	1429.72	-39.72	1190.65	74.38	547.00	1131.63	76.31	13.60
10.03000	2917.41	138.52	39.06	2885.21	128.13	45.07	2817.78	176.88	-73.30	2728.35	164.63	74.04	2319.42	-8.86	28.93	2297.04	-6.58	38.91	2185.87	-21.36	108.18	2189.58	-19.94	134.05	2743.80	90.71	1109.02	0.00	0.00	0.00	2680.40	64.28	1496.93	2378.05	109.48	1499.80	2129.97	-34.28	1475.77	2410.07	74.70	1429.72	-38.89	1190.06	74.66	548.37	1131.45	76.56	13.45
10.04000	2917.34	138.54	38.87	2885.17	128.18	44.92	2818.84	176.93	-71.60	2727.85	164.99	73.75	2324.85	-10.48	28.14	2304.06	-7.47	42.05	2185.87	-21.36	108.18	2189.58	-19.94	134.05	2753.83	92.47	1110.81	0.00	0.00	0.00	2690.70	66.47	1498.52	2378.05	109.48	1499.80	2129.97	-34.28	1475.77	2410.07	74.70	1429.72	-37.44	1190.07	74.90	548.22	1132.47	76.26	17.93
10.05000	2917.19	138.57	38.69	2884.98	128.26	44.72	2819.34	176.96	-69.70	2728.73	165.03	74.22	2332.39	-12.68	27.71	2313.27	-8.96	46.48	2185.87	-21.36	108.18	2189.58	-19.94	134.05	2763.71	94.12	1112.64	0.00	0.00	0.00	2700.99	68.61	1500.00	2378.05	109.48	1499.80	2129.97	-34.28	1475.77	2410.07	74.70	1429.72	-42.21	1190.07	74.02	549.78	1132.07	76.89	16.77
10.06000	2917.13	138.58	38.59	2885.06	128.28	44.70	2819.29	176.97	-67.60	2728.85	165.19	74.20	2343.88	-12.71	33.51	2326.41	-9.84	52.67	2185.87	-21.36	108.18	2189.58	-19.94	134.05	2773.30	95.56	1114.45	0.00	0.00	0.00	2711.14	70.68	1501.40	2378.05	109.48	1499.80	2129.97	-34.28	1475.77	2410.07	74.70	1429.72	-42.39	1190.25	73.65	550.33	1132.22	76.89	15.20
10.07000	2917.11	138.61	38.49	2884.99	128.31	44.56	2818.74	176.95	-65.31	2728.61	165.53	73.71	2360.63	-12.73	39.54	2344.15	-9.74	59.52	2185.87	-21.36	108.18	2189.58	-19.94	134.05	2782.70	96.82	1116.22	0.00	0.00	0.00	2721.46	72.60	1502.73	2378.05	109.48	1499.80	2129.97	-34.28	1475.77	2410.07	74.70	1429.72	-41.89	1190.13	73.95	548.54	1132.46	76.33	14.85
10.08000	2916.93	138.62	38.30	2884.93	128.34	44.46	2817.71	176.91	-62.84	2729.35	165.71	73.91	2377.56	-12.68	42.15	2366.38	-9.67	66.08	2185.87	-21.36	108.18	2189.58	-19.94	134.05	2792.23	97.89	1117.99	0.00	0.00	0.00	2731.69	74.43	1503.98	2378.05	109.48	1499.80	2129.97	-34.28	1475.77	2410.07	74.70	1429.72	-43.83	1191.30	73.20	549.04	1131.29	76.78	17.49
10.09000	2916.76	138.66	38.13	2884.70	128.42	44.26	2816.24	176.85	-60.22	2729.44	165.86	73.89	2404.36	-12.53	49.00	2388.48	-9.64	70.78	2185.87	-21.36	108.18	2189.58	-19.94	134.05	2801.35	98.74	1119.68	0.00	0.00	0.00	2741.56	76.16	1505.24	2378.05	109.48	1499.80	2129.97	-34.28	1475.77	2410.07	74.70	1429.72	-42.31	1189.53	74.09	550.13	1130.82	77.04	18.03
10.10000	2916.60	138.74	37.96	2884.63	128.45	44.14	2814.35	176.78	-57.44	2729.90	166.02	74.01	2429.82	-12.52	53.54	2411.99	-9.72	74.42	2185.87	-21.36	108.18	2189.58	-19.94	134.05	2810.55	99.47	1121.31	0.00	0.00	0.00	2751.54	77.79	1506.50	2378.05	109.48	1499.80	2129.97	-34.28	1475.77	2410.07	74.70	1429.72	-42.93	1191.80	73.23	549.12	1131.70	76.58	14.47
10.11000	2916.35	138.77	37.74	2884.57	128.50	44.01	2812.08	176.68	-54.53	2729.74	166.14	73.93	2454.14	-13.11	56.11	2435.91	-10.05	76.91	2185.87	-21.36	108.18	2189.58	-19.94	134.05	2819.74	100.02	1122.87	0.00	0.00	0.00	2761.51	79.29	1507.75	2378.05	109.48	1499.80	2129.97	-34.28	1475.77	2410.07	74.70	1429.72	-41.16	1191.59	73.73	547.01	1132.93	75.60	14.84
10.12000	2916.31	138.79	37.63	2884.58	128.59	43.95	2809.45	176.56	-51.48	2729.71	166.13	73.96	2478.51	-14.27	57.58	2461.12	-10.72	78.74	2185.87	-21.36	108.18	2189.58	-19.94	134.05	2829.01	100.50	1124.29	0.00	0.00	0.00	2771.19	80.68	1508.98	2378.05	109.48	1499.80	2129.97	-34.28	1475.77	2410.07	74.70	1429.72	-43.12	1192.08	73.09	550.05	1131.32	76.82	16.71
10.13000	2916.21	138.84	37.49	2884.69	128.66	43.92	2806.50	176.42	-48.33	2729.05	166.32	73.70	2505.08	-15.72	58.78	2487.28	-11.59	79.55	2185.87	-21.36	108.18	2189.58	-19.94	134.05	2838.28	100.95	1125.58	0.00	0.00	0.00	2780.64	81.97	1510.16	2378.05	109.48	1499.80	2129.97	-34.28	1475.77	2410.07	74.70	1429.72	-40.94	1190.89	74.07	549.43	1131.85	76.46	18.91
10.14000	2916.14	138.89	37.29	2884.65	128.74	43.77	2803.25	176.27	-45.07	2729.05	166.34	73.89	2532.57	-17.01	59.08	2514.49	-12.35	79.52	2185.87	-21.36	108.18	2189.58	-19.94	134.05	2847.33	101.37	1126.69	0.00	0.00	0.00	2790.31	83.14	1511.28	2378.05	109.48	1499.80	2129.97	-34.28	1475.77	2410.07	74.70	1429.72	-42.52	1190.64	74.28	549.22	1132.36	76.38	15.62
10.15000	2916.33	138.94	37.19	2884.60	128.81	43.57	2799.75	176.10	-41.72	2729.89	166.26	74.28	2562.36	-17.96	59.07	2543.43	-12.83	78.95	2185.87	-21.36	108.18	2189.58	-19.94	134.05	2856.37	101.82	1127.67	0.00	0.00	0.00	2799.97	84.24	1512.36	2378.05	109.48	1499.80	2129.97	-34.28	1475.77	2410.07	74.70	1429.72	-40.43	1190.96	74.49	549.97	1131.01	76.92	16.71
10.16000	2916.27	139.01	36.93	2884.61	128.91	43.41	2796.00	175.91	-38.29	2729.77	166.31	74.22	2593.58	-18.44	58.63	2573.64	-12.98	77.84	2185.87	-21.36	108.18	2189.58	-19.94	134.05	2865.24	102.32	1128.51	0.00	0.00	0.00	2809.35	85.24	1513.34	2378.05	109.48	1499.80	2129.97	-34.28	1475.77	2410.07	74.70	1429.72	-39.64	1191.19	74.40	548.33	1131.79	76.22	15.42
10.17000	2916.43	139.02	36.79	2884.56	128.98	43.20	2792.06	175.71	-34.79	2729.39	166.24	74.10	2626.26	-18.36	57.90	2605.26	-12.64	76.25	2185.87	-21.36	108.18	2189.58	-19.94	134.05	2873.91	102.86	1129.22	0.00	0.00	0.00	2818.55	86.20	1514.23	2378.05	109.48	1499.80	2129.97	-34.28	1475.77	2410.07	74.70	1429.72	-40.48	1190.31	74.38	546.89	1131.88	75.99	17.02
10.18000	2916.30	139.05	36.49	2884.67	128.99	43.08	2787.95	175.49	-31.24	2730.28	166.17	74.64	2660.22	-17.75	57.01	2638.05	-11.92	74.33	2185.87	-21.36	108.18	2189.58	-19.94	134.05	2882.51	103.45	1129.86	0.00	0.00	0.00	2827.85	87.06	1514.98	2378.05	109.48	1499.80	2129.97	-34.28	1475.77	2410.07	74.70	1429.72	-40.89	1191.39	74.14	547.03	1132.26	75.96	18.26
10.19000	2916.56	139.08	36.45	2884.62	129.03	42.92	2783.70	175.26	-27.64	2730.36	166.22	74.58	2693.42	-16.94	55.11	2671.40	-10.92	71.99	2185.87	-21.36	108.18	2189.58	-19.94	134.05	2891.07	104.14	1130.44	0.00	0.00	0.00	2837.11	87.85	1515.60	2378.05	109.48	1499.80	2129.97	-34.28	1475.77	2410.07	74.70	1429.72	-38.47	1190.60	74.83	548.25	1132.57	76.26	17.95
10.20000	2916.76	139.08	36.44	2884.69	129.06	42.86	2779.33	175.01	-24.01	2730.89	165.99	74.86	2727.64	-15.86	53.12	2704.97	-9.71	69.15	2185.87	-21.36	108.18	2189.58	-19.94	134.05	2899.55	104.87	1130.92	0.00	0.00	0.00	2846.33	88.55	1516.07	2378.05	109.48	1499.80	2129.97	-34.28	1475.77	2410.07	74.70	1429.72	-40.52	1190.73	74.29	546.87	1132.57	75.94	18.35
10.21000	2916.76	139.10	36.38	2884.64	129.06	42.83	2774.89	174.75	-20.36	2730.88	165.93	74.93	2762.87	-14.64	51.46	2738.97	-8.43	66.00	2185.87	-21.36	108.18	2189.58	-19.94	134.05	2908.09	105.64	1131.33	0.00	0.00	0.00	2855.31	89.18	1516.41	2378.05	109.48	1499.80	2129.97	-34.28	1475.77	2410.07	74.70	1429.72	-39.34	1190.97	74.39	547.78	1131.98	76.43	17.45
10.22000	2916.76	139.14	36.34	2884.65	129.07	42.91	2770.39	174.48	-16.71	2731.17	165.88	75.12	2798.59	-13.56	49.94	2773.31	-7.24	62.83	2185.87	-21.36	108.18	2189.58	-19.94	134.05	2916.59	106.43	1131.64	0.00	0.00	0.00	2864.20	89.75	1516.63	2378.05	109.48	1499.80	2129.97	-34.28	1475.77	2410.07	74.70	1429.72	-39.42	1190.49	74.53	548.31	1132.68	76.13	16.05
10.23000	2916.70	139.20	36.32	2884.65	128.98	42.97	2765.88	174.20	-13.05	2731.21	165.76	75.10	2834.42	-12.72	48.95	2808.85	-6.34	60.51	2185.87	-21.36	108.18	2189.58	-19.94	134.05	2924.99	107.26	1131.84	0.00	0.00	0.00	2873.15	90.25	1516.70	2378.05	109.48	1499.80	2129.97	-34.28	1475.77	2410.07	74.70	1429.72	-40.55	1189.90	74.36	550.58	1131.30	76.96	15.48
10.24000	2916.83	139.25	36.41	2884.77	128.93	43.01	2761.38	173.90	-9.42	2731.12	165.61	75.06	2870.12	-12.44	48.34	2844.27	-5.88	58.58	2185.87	-21.36	108.18	2189.58	-19.94	134.05	2933.45	108.09	1131.91	0.00	0.00	0.00	2882.20	90.69	1516.64	2378.05	109.48	1499.80	2129.97	-34.28	1475.77	2410.07	74.70	1429.72	-39.49	1190.41	74.33	551.89	1131.55	77.17	13.93
10.25000	2917.03	139.28	36.50	2885.24	128.79	43.14	2756.92	173.60	-5.81	2731.75	165.61	75.33	2905.95	-12.33	48.49	2879.64	-5.81	57.06	2185.87	-21.36	108.18	2189.58	-19.94	134.05	2941.92	108.90	1131.82	0.00	0.00	0.00	2891.17	91.07	1516.45	2378.05	109.48	1499.80	2129.97	-34.28	1475.77	2410.07	74.70	1429.72	-39.87	1190.23	74.61	549.22	1132.84	76.39	14.56
10.26000	2917.29	139.19	36.38	2885.73	128.59	43.18	2752.54	173.28	-2.24	2731.84	165.64	75.44	2941.34	-12.51	48.73	2914.78	-6.07	55.86	2185.87	-21.36	108.18	2189.58	-19.94	134.05	2950.52	109.70	1131.59	0.00	0.00	0.00	2900.12	91.35	1516.13	2378.05	109.48	1499.80	2129.97	-34.28	1475.77	2410.07	74.70	1429.72	-38.90	1190.14	74.70	548.32	1132.05	76.34	20.28
10.27000	2917.66	138.95	36.11	2885.83	128.50	43.06	2748.26	172.96	1.28	2731.89	165.25	75.52	2977.01	-12.81	49.98	2949.67	-6.47	55.12	2185.87	-21.36	108.18	2189.58	-19.94	134.05	2959.23	110.47	1131.21	0.00	0.00	0.00	2909.11	91.54	1515.68	2378.05	109.48	1499.80	2129.97	-34.28	1475.77	2410.07	74.70	1429.72	-37.92	1190.06	74.80	546.08	1132.30	75.85	16.19
10.28000	2917.27	138.66	35.63	2885.52	128.50	42.93	2744.11	172.62	4.73	2732.12	165.21	75.67	3012.37	-13.19	51.87	2984.00	-7.04	54.89	2185.87	-21.36	108.18	2189.58	-19.94	134.05	2967.99	111.20	1130.68	0.00	0.00	0.00	2918.09	91.65	1515.10	2378.05	109.48	1499.80	2129.97	-34.28	1475.77	2410.07	74.70	1429.72	-40.06	1188.46	75.20	546.71	1133.43	75.74	17.18
10.29000	2916.97	138.46	35.68	2885.38	128.58	42.85	2740.12	172.28	8.11	2732.46	164.99	75.80	3047.29	-13.67	54.58	3018.95	-7.55	56.12	2185.87	-21.36	108.18	2189.58	-19.94	134.05	2976.86	111.91	1130.01	0.00	0.00	0.00	2926.96	91.66	1514.43	2378.05	109.48	1499.80	2129.97	-34.28	1475.77	2410.07	74.70	1429.72	-37.42	1189.06	75.32	546.26	1133.12	75.48	21.77
10.30000	2917.37	138.36	35.91	2885.49	128.85	42.54	2736.33	171.93	11.40	2732.91	164.92	76.02	3081.26	-14.33	57.77	3053.80	-8.05	58.46	2185.87	-21.36	108.18	2189.58	-19.94	134.05	2985.80	112.56	1129.18	0.00	0.00	0.00	2935.87	91.58	1513.65	2378.05	109.48	1499.80	2129.97	-34.28	1475.77	2410.07	74.70	1429.72	-38.19	1191.24	74.55	546.80	1131.84	76.04	20.41
10.31000	2917.47	138.53	35.34	2885.70	129.21	42.27	2732.77	171.58	14.60	2732.79	164.69	75.90	3114.82	-15.04	62.11	3087.55	-8.61	61.14	2185.87	-21.36	108.18	2189.58	-19.94	134.05	2994.85	113.15	1128.18	0.00	0.00	0.00	2944.79	91.42	1512.77	2378.05	109.48	1499.80	2129.97	-34.28	1475.77	2410.07	74.70	1429.72	-37.16	1190.88	74.78	546.79	1130.98	76.39	17.67
10.32000	2917.51	138.80	34.74	2885.73	129.48	42.02	2729.46	171.21	17.68	2732.97	164.59	76.23	3147.92	-15.70	67.26	3120.63	-9.16	64.78	2185.87	-21.36	108.18	2189.58	-19.94	134.05	3003.82	113.66	1127.03	0.00	0.00	0.00	2953.81	91.20	1511.80	2378.05	109.48	1499.80	2129.97	-34.28	1475.77	2410.07	74.70	1429.72	-37.08	1190.90	74.84	549.74	1131.46	76.77	18.19
10.33000	2917.25	139.13	34.29	2885.64	129.69	41.86	2726.44	170.85	20.64	2734.42	164.53	77.07	3179.69	-16.24	72.64	3152.74	-9.58	69.10	2185.87	-21.36	108.18	2189.58	-19.94	134.05	3012.67	114.08	1125.74	0.00	0.00	0.00	2962.83	90.91	1510.74	2378.05	109.48	1499.80	2129.97	-34.28	1475.77	2410.07	74.70	1429.72	-36.65	1190.32	75.24	547.83	1132.87	76.00	15.96
10.34000	2917.15	139.28	34.06	2885.64	129.87	41.72	2723.73	170.47	23.46	2734.42	164.52	77.09	3211.00	-16.58	79.78	3183.63	-9.77	73.83	2185.87	-21.36	108.18	2189.58	-19.94	134.05	3021.66	114.41	1124.35	0.00	0.00	0.00	2971.78	90.54	1509.61	2378.05	109.48	1499.80	2129.97	-34.28	1475.77	2410.07	74.70	1429.72	-39.37	1189.68	74.73	547.01	1133.01	75.85	20.29
10.35000	2917.13	139.45	33.86	2885.81	129.99	41.68	2721.38	170.10	26.14	2734.90	164.35	77.44	3211.00	-16.58	79.78	3213.74	-9.47	80.20	2185.87	-21.36	108.18	2189.58	-19.94	134.05	3030.67	114.66	1122.86	0.00	0.00	0.00	2980.81	90.10	1508.39	2378.05	109.48	1499.80	2129.97	-34.28	1475.77	2410.07	74.70	1429.72	-38.72	1189.29	75.02	546.67	1133.09	75.96	14.95
10.36000	2917.38	139.58	33.74	2885.90	130.10	41.55	2719.40	169.72	28.66	2734.89	164.30	77.68	3211.00	-16.58	79.78	3213.74	-9.47	80.20	2185.87	-21.36	108.18	2189.58	-19.94	134.05	3039.48	114.82	1121.31	0.00	0.00	0.00	2989.81	89.59	1507.06	2378.05	109.48	1499.80	2129.97	-34.28	1475.77	2410.07	74.70	1429.72	-38.14	1189.96	74.86	547.07	1132.40	76.38	15.71
10.37000	2917.41	139.67	33.49	2885.93	130.17	41.34	2717.82	169.34	31.00	2734.53	164.42	77.71	3211.00	-16.58	79.78	3213.74	-9.47	80.20	2185.87	-21.36	108.18	2189.58	-19.94	134.05	3048.28	114.87	1119.76	0.00	0.00	0.00	2998.75	89.00	1505.67	2378.05	109.48	1499.80	2129.97	-34.28	1475.77	2410.07	74.70	1429.72	-38.52	1191.74	74.23	547.72	1131.36	76.74	18.16
10.38000	2917.47	139.80	33.21	2886.25	130.29	41.36	2716.69	168.95	33.17	2735.16	164.30	78.29	3211.00	-16.58	79.78	3213.74	-9.47	80.20	2185.87	-21.36	108.18	2189.58	-19.94	134.05	3057.19	114.82	1118.19	0.00	0.00	0.00	3007.86	88.33	1504.17	2378.05	109.48	1499.80	2129.97	-34.28	1475.77	2410.07	74.70	1429.72	-37.05	1189.26	75.46	548.06	1132.31	76.70	17.15
10.39000	2917.63	139.85	32.98	2886.38	130.39	41.20	2716.03	168.57	35.14	2735.72	164.28	79.01	3211.00	-16.58	79.78	3213.74	-9.47	80.20	2185.87	-21.36	108.18	2189.58	-19.94	134.05	3066.61	114.66	1116.56	0.00	0.00	0.00	3017.05	87.59	1502.61	2378.05	109.48	1499.80	2129.97	-34.28	1475.77	2410.07	74.70	1429.72	-34.57	1187.83	76.37	548.74	1132.14	76.74	19.85
10.40000	2917.90	139.96	32.86	2886.60	130.47	41.12	2715.86	168.18	36.91	2736.29	164.20	79.67	3211.00	-16.58	79.78	3213.74	-9.47	80.20	2185.87	-21.36	108.18	2189.58	-19.94	134.05	3075.76	114.41	1114.97	0.00	0.00	0.00	3026.23	86.74	1501.06	2378.05	109.48	1499.80	2129.97	-34.28	1475.77	2410.07	74.70	1429.72	-35.51	1190.80	74.82	546.89	1131.26	76.60	24.06
10.41000	2917.94	140.02	32.58	2886.78	130.52	41.02	2716.23	167.79	38.46	2736.84	164.02	80.42	3211.00	-16.58	79.78	3213.74	-9.47	80.20	2185.87	-21.36	108.18	2189.58	-19.94	134.05	3084.82	114.06	1113.41	0.00	0.00	0.00	3035.48	85.81	1499.53	2378.05	109.48	1499.80	2129.97	-34.28	1475.77	2410.07	74.70	1429.72	-36.60	1190.02	75.06	547.52	1132.34	76.36	23.45
10.42000	2918.13	140.11	32.34	2886.98	130.67	40.89	2716.80	167.46	39.49	2738.25	164.14	81.68	3211.00	-16.58	79.78	3213.74	-9.47	80.20	2185.87	-21.36	108.18	2189.58	-19.94	134.05	3094.57	113.65	1111.86	0.00	0.00	0.00	3044.81	84.81	1498.04	2378.05	109.48	1499.80	2129.97	-34.28	1475.77	2410.07	74.70	1429.72	-34.03	1187.86	76.27	547.03	1133.05	75.89	26.17
10.43000	2918.20	140.21	32.05	2887.19	130.75	40.79	2716.93	167.04	40.55	2738.16	163.98	82.31	3211.00	-16.58	79.78	3213.74	-9.47	80.20	2185.87	-21.36	108.18	2189.58	-19.94	134.05	3104.42	113.18	1110.33	0.00	0.00	0.00	3054.12	83.73	1496.58	2378.05	109.48	1499.80	2129.97	-34.28	1475.77	2410.07	74.70	1429.72	-31.93	1188.66	76.38	549.01	1132.56	76.34	23.62
10.44000	2918.42	140.31	31.86	2887.26	130.77	40.59	2717.81	166.86	41.90	2738.49	163.81	83.14	3211.00	-16.58	79.78	3213.74	-9.47	80.20	2185.87	-21.36	108.18	2189.58	-19.94	134.05	3114.42	112.66	1108.88	0.00	0.00	0.00	3063.51	82.55	1495.16	2378.05	109.48	1499.80	2129.97	-34.28	1475.77	2410.07	74.70	1429.72	-32.32	1188.37	76.35	548.32	1133.01	76.16	19.04
10.45000	2918.58	140.34	31.67	2887.55	130.93	40.54	2718.50	166.72	43.35	2739.80	164.15	84.66	3211.00	-16.58	79.78	3213.74	-9.47	80.20	2185.87	-21.36	108.18	2189.58	-19.94	134.05	3124.75	112.13	1107.47	0.00	0.00	0.00	3072.74	81.30	1493.83	2378.05	109.48	1499.80	2129.97	-34.28	1475.77	2410.07	74.70	1429.72	-32.63	1188.71	76.28	547.77	1132.39	76.38	20.68
10.46000	2918.75	140.41	31.47	2887.63	131.04	40.36	2718.50	166.72	43.35	2740.24	164.23	85.83	3211.00	-16.58	79.78	3213.74	-9.47	80.20	2185.87	-21.36	108.18	2189.58	-19.94	134.05	3134.63	111.54	1106.19	0.00	0.00	0.00	3081.97	79.95	1492.58	2378.05	109.48	1499.80	2129.97	-34.28	1475.77	2410.07	74.70	1429.72	-35.98	1189.05	75.92	545.22	1133.14	75.58	23.65
10.47000	2918.87	140.46	31.26	2888.07	131.12	40.42	2718.50	166.72	43.35	2741.56	164.38	87.54	3211.00	-16.58	79.78	3213.74	-9.47	80.20	2185.87	-21.36	108.18	2189.58	-19.94	134.05	3144.62	110.91	1105.00	0.00	0.00	0.00	3091.25	78.51	1491.44	2378.05	109.48	1499.80	2129.97	-34.28	1475.77	2410.07	74.70	1429.72	-33.25	1188.07	76.14	544.50	1134.16	74.85	24.38
10.48000	2919.07	140.53	31.15	2888.04	131.20	40.20	2718.50	166.72	43.35	2742.66	164.64	89.17	3211.00	-16.58	79.78	3213.74	-9.47	80.20	2185.87	-21.36	108.18	2189.58	-19.94	134.05	3154.67	110.24	1103.89	0.00	0.00	0.00	3100.62	76.97	1490.39	2378.05	109.48	1499.80	2129.97	-34.28	1475.77	2410.07	74.70	1429.72	-30.30	1189.39	76.29	547.38	1132.60	75.94	24.36
10.49000	2919.31	140.57	31.10	2888.20	131.34	40.09	2718.50	166.72	43.35	2743.58	164.88	90.90	3211.00	-16.58	79.78	3213.74	-9.47	80.20	2185.87	-21.36	108.18	2189.58	-19.94	134.05	3164.88	109.51	1102.89	0.00	0.00	0.00	3110.23	75.32	1489.40	2378.05	109.48	1499.80	2129.97	-34.28	1475.77	2410.07	74.70	1429.72	-35.57	1189.94	75.25	545.85	1132.42	75.67	21.55
10.50000	2919.37	140.61	30.91	2888.51	131.37	40.13	2718.50	166.72	43.35	2744.55	165.04	92.66	3211.00	-16.58	79.78	3213.74	-9.47	80.20	2185.87	-21.36	108.18	2189.58	-19.94	134.05	3175.27	108.71	1101.97	0.00	0.00	0.00	3119.90	73.56	1488.41	2378.05	109.48	1499.80	2129.97	-34.28	1475.77	2410.07	74.70	1429.72	-36.23	1190.11	75.12	547.07	1132.87	75.75	19.70
10.51000	2919.55	140.67	30.77	2888.36	131.43	39.82	2718.50	166.72	43.35	2745.97	165.39	94.82	3211.00	-16.58	79.78	3213.74	-9.47	80.20	2185.87	-21.36	108.18	2189.58	-19.94	134.05	3185.85	107.86	1101.16	0.00	0.00	0.00	3129.51	71.73	1487.38	2378.05	109.48	1499.80	2129.97	-34.28	1475.77	2410.07	74.70	1429.72	-34.98	1189.57	75.46	546.67	1132.72	75.76	22.28
10.52000	2919.78	140.70	30.67	2888.67	131.50	39.79	2718.50	166.72	43.35	2747.48	165.75	97.16	3211.00	-16.58	79.78	3213.74	-9.47	80.20	2185.87	-21.36	108.18	2189.58	-19.94	134.05	3196.73	106.95	1100.49	0.00	0.00	0.00	3139.15	69.83	1486.44	2378.05	109.48	1499.80	2129.97	-34.28	1475.77	2410.07	74.70	1429.72	-38.86	1190.17	74.55	547.36	1132.45	75.99	22.96
10.53000	2919.88	140.72	30.53	2888.80	131.55	39.66	2718.50	166.72	43.35	2749.09	166.23	99.80	3211.00	-16.58	79.78	3213.74	-9.47	80.20	2185.87	-21.36	108.18	2189.58	-19.94	134.05	3207.88	105.95	1100.08	0.00	0.00	0.00	3148.96	67.94	1485.95	2378.05	109.48	1499.80	2129.97	-34.28	1475.77	2410.07	74.70	1429.72	-40.26	1190.37	74.26	549.43	1132.06	76.52	19.36
10.54000	2920.21	140.70	30.43	2889.29	131.59	39.71	2718.50	166.72	43.35	2751.20	166.72	102.71	3211.00	-16.58	79.78	3213.74	-9.47	80.20	2185.87	-21.36	108.18	2189.58	-19.94	134.05	3219.28	104.89	1099.96	0.00	0.00	0.00	3159.05	66.05	1486.01	2378.05	109.48	1499.80	2129.97	-34.28	1475.77	2410.07	74.70	1429.72	-36.01	1190.55	74.99	548.73	1131.67	76.58	17.78
10.55000	2920.51	140.69	30.29	2889.67	131.52	39.65	2718.50	166.72	43.35	2753.75	167.03	106.11	3211.00	-16.58	79.78	3213.74	-9.47	80.20	2185.87	-21.36	108.18	2189.58	-19.94	134.05	3231.04	103.81	1100.04	0.00	0.00	0.00	3169.28	64.15	1486.43	2378.05	109.48	1499.80	2129.97	-34.28	1475.77	2410.07	74.70	1429.72	-37.79	1189.77	74.73	548.77	1132.02	76.42	20.23
10.56000	2920.96	140.67	30.16	2890.32	131.42	39.72	2718.50	166.72	43.35	2757.03	167.38	109.94	3211.00	-16.58	79.78	3213.74	-9.47	80.20	2185.87	-21.36	108.18	2189.58	-19.94	134.05	3242.67	102.71	1100.34	0.00	0.00	0.00	3179.52	62.16	1487.03	2378.05	109.48	1499.80	2129.97	-34.28	1475.77	2410.07	74.70	1429.72	-38.25	1189.61	74.47	548.31	1131.72	76.22	21.85
10.57000	2921.20	140.65	29.88	2890.85	131.21	39.70	2718.50	166.72	43.35	2757.03	167.38	109.94	3211.00	-16.58	79.78	3213.74	-9.47	80.20	2185.87	-21.36	108.18	2189.58	-19.94	134.05	3254.18	101.50	1100.90	0.00	0.00	0.00	3190.14	60.18	1487.77	2378.05	109.48	1499.80	2129.97	-34.28	1475.77	2410.07	74.70	1429.72	-37.75	1190.08	74.80	547.87	1132.19	76.05	19.71
10.58000	2921.71	140.59	29.79	2891.68	130.98	39.70	2718.50	166.72	43.35	2757.03	167.38	109.94	3211.00	-16.58	79.78	3213.74	-9.47	80.20	2185.87	-21.36	108.18	2189.58	-19.94	134.05	3265.58	100.16	1101.68	0.00	0.00	0.00	3200.60	58.26	1488.72	2378.05	109.48	1499.80	2129.97	-34.28	1475.77	2410.07	74.70	1429.72	-35.90	1188.58	75.44	548.95	1132.10	76.48	19.25
10.59000	2922.31	140.48	29.86	2892.69	130.67	39.71	2718.50	166.72	43.35	2757.03	167.38	109.94	3211.00	-16.58	79.78	3213.74	-9.47	80.20	2185.87	-21.36	108.18	2189.58	-19.94	134.05	3276.94	98.70	1102.72	0.00	0.00	0.00	3200.60	58.26	1488.72	2378.05	109.48	1499.80	2129.97	-34.28	1475.77	2410.07	74.70	1429.72	-40.22	1190.66	74.28	548.15	1132.54	76.03	19.76
10.60000	2922.88	140.43	29.89	2893.83	130.24	39.62	2718.50	166.72	43.35	2757.03	167.38	109.94	3211.00	-16.58	79.78	3213.74	-9.47	80.20	2185.87	-21.36	108.18	2189.58	-19.94	134.05	3276.94	98.70	1102.72	0.00	0.00	0.00	3200.60	58.26	1488.72	2378.05	109.48	1499.80	2129.97	-34.28	1475.77	2410.07	74.70	1429.72	-39.84	1192.19	73.94	547.08	1132.86	75.58	15.81
10.61000	2922.88	140.43	29.89	2893.83	130.24	39.62	2718.50	166.72	43.35	2757.03	167.38	109.94	3211.00	-16.58	79.78	3213.74	-9.47	80.20	2185.87	-21.36	108.18	2189.58	-19.94	134.05	3276.94	98.70	1102.72	0.00	0.00	0.00	3200.60	58.26	1488.72	2378.05	109.48	1499.80	2129.97	-34.28	1475.77	2410.07	74.70	1429.72	-39.84	1192.19	73.94	547.08	1132.86	75.58	15.81
[truncated: 35 more columns]
