# Supplementary material for: The impact of mobile phone use on where we look and how we walk when negotiating floor based obstacles
Source: PLoS One. 2017 Jun 30;12(6):e0179802. doi: 10.1371/journal.pone.0179802 (PMC5493336; doi:10.1371/journal.pone.0179802)
Supplement: S1 File — (ZIP) [file pone.0179802.s001.zip › Gait/PP10/SW no obs talk 2.txt]

CODAmotion Analysis Text
Codamotion Analysis Text Save of: SW no obs talk 2.mdf
Time	Markers
Time	1:LTOE.X	1:LTOE.Y	1:LTOE.Z	2:L2nd.X	2:L2nd.Y	2:L2nd.Z	3:LHEE.X	3:LHEE.Y	3:LHEE.Z	4:LANK.X	4:LANK.Y	4:LANK.Z	5:RTOE.X	5:RTOE.Y	5:RTOE.Z	6:R2nd.X	6:R2nd.Y	6:R2nd.Z	7:RHEE.X	7:RHEE.Y	7:RHEE.Z	8:RANK.X	8:RANK.Y	8:RANK.Z	9:STRN.X	9:STRN.Y	9:STRN.Z	10:Marker 10.X	10:Marker 10.Y	10:Marker 10.Z	11:FRHD.X	11:FRHD.Y	11:FRHD.Z	12:FLHD.X	12:FLHD.Y	12:FLHD.Z	13:BRHD.X	13:BRHD.Y	13:BRHD.Z	14:BLHD.X	14:BLHD.Y	14:BLHD.Z	15:BLSTEP.X	15:BLSTEP.Y	15:BLSTEP.Z	16:FLSTEP.X	16:FLSTEP.Y	16:FLSTEP.Z	17:BRSTEP.X
(s)	(mm)	(mm)	(mm)	(mm)	(mm)	(mm)	(mm)	(mm)	(mm)	(mm)	(mm)	(mm)	(mm)	(mm)	(mm)	(mm)	(mm)	(mm)	(mm)	(mm)	(mm)	(mm)	(mm)	(mm)	(mm)	(mm)	(mm)	(mm)	(mm)	(mm)	(mm)	(mm)	(mm)	(mm)	(mm)	(mm)	(mm)	(mm)	(mm)	(mm)	(mm)	(mm)	(mm)	(mm)	(mm)	(mm)	(mm)	(mm)	(mm)
0.00000	-3575.08	248.71	25.90	-3665.56	270.24	31.88	-3417.55	130.67	-3.58	-3598.36	240.68	68.32	-3426.68	40.14	25.07	-3706.74	51.63	21.55	-3424.81	411.41	-11.90	-3299.71	391.13	29.73	-3640.06	106.29	1089.85	0.00	0.00	0.00	-3614.66	117.68	1430.37	-3850.21	105.66	1471.78	-2804.01	105.58	1143.18	-3585.22	92.09	1445.80	107.54	871.63	57.37	538.42	783.42	55.54	0.00
0.01000	-3575.08	248.71	25.90	-3665.56	270.24	31.88	-3417.55	130.67	-3.58	-3598.36	240.68	68.32	-3426.68	40.14	25.07	-3706.74	51.63	21.55	-3424.81	411.41	-11.90	-3299.71	391.13	29.73	-3640.06	106.29	1089.85	0.00	0.00	0.00	-3614.66	117.68	1430.37	-3850.21	105.66	1471.78	-2804.01	105.58	1143.18	-3585.22	92.09	1445.80	107.54	871.63	57.37	538.42	783.42	55.54	0.00
0.02000	-3575.08	248.71	25.90	-3665.56	270.24	31.88	-3417.55	130.67	-3.58	-3598.36	240.68	68.32	-3426.68	40.14	25.07	-3706.74	51.63	21.55	-3424.81	411.41	-11.90	-3299.71	391.13	29.73	-3640.06	106.29	1089.85	0.00	0.00	0.00	-3614.66	117.68	1430.37	-3850.21	105.66	1471.78	-2804.01	105.58	1143.18	-3585.22	92.09	1445.80	107.54	871.63	57.37	538.42	783.42	55.54	0.00
0.03000	-3575.08	248.71	25.90	-3665.56	270.24	31.88	-3417.61	130.68	-3.57	-3598.36	240.68	68.32	-3426.68	40.14	25.07	-3706.74	51.63	21.55	-3425.10	411.46	-11.89	-3300.17	391.19	29.73	-3640.06	106.29	1089.85	0.00	0.00	0.00	-3614.66	117.68	1430.37	-3850.21	105.66	1471.78	-2804.72	105.61	1143.48	-3585.22	92.09	1445.80	107.57	871.91	57.39	538.61	783.69	55.56	0.00
0.04000	-3575.08	248.71	25.90	-3665.56	270.24	31.88	-3478.23	138.09	5.55	-3598.36	240.68	68.32	-3426.68	40.14	25.07	-3706.74	51.63	21.55	-3714.75	461.73	5.43	-3760.43	445.35	31.95	-3640.06	106.29	1089.85	0.00	0.00	0.00	-3614.66	117.68	1430.37	-3850.21	105.66	1471.78	-3518.52	131.81	1440.70	-3585.22	92.09	1445.80	141.38	1150.11	74.62	726.44	1056.73	74.49	0.00
0.05000	-3575.08	248.71	25.90	-3665.56	270.24	31.88	-3498.11	138.09	2.98	-3598.36	240.68	68.32	-3426.68	40.14	25.07	-3706.74	51.63	21.55	-3714.81	460.85	5.83	-3736.11	443.27	35.60	-3640.06	106.29	1089.85	0.00	0.00	0.00	-3614.66	117.68	1430.37	-3850.21	105.66	1471.78	-3524.25	132.36	1440.74	-3585.22	92.09	1445.80	138.71	1150.56	73.93	726.51	1057.07	74.61	0.00
0.06000	-3575.08	248.71	25.90	-3665.56	270.24	31.88	-3482.74	136.96	5.59	-3598.36	240.68	68.32	-3426.68	40.14	25.07	-3706.74	51.63	21.55	-3721.42	461.49	4.03	-3739.06	444.23	35.87	-3640.06	106.29	1089.85	0.00	0.00	0.00	-3614.66	117.68	1430.37	-3850.21	105.66	1471.78	-3531.29	135.50	1440.94	-3585.22	92.09	1445.80	138.33	1151.08	73.90	725.52	1056.85	74.37	0.00
0.07000	-3575.08	248.71	25.90	-3665.56	270.24	31.88	-3502.95	138.42	2.33	-3598.36	240.68	68.32	-3426.68	40.14	25.07	-3706.74	51.63	21.55	-3724.61	461.17	3.84	-3753.00	444.73	33.67	-3640.06	106.29	1089.85	0.00	0.00	0.00	-3614.66	117.68	1430.37	-3850.21	105.66	1471.78	-3544.99	134.52	1440.45	-3585.22	92.09	1445.80	140.93	1149.18	75.19	725.69	1056.34	74.45	0.00
0.08000	-3575.08	248.71	25.90	-3665.56	270.24	31.88	-3488.75	136.87	5.95	-3598.36	240.68	68.32	-3426.68	40.14	25.07	-3706.74	51.63	21.55	-3713.21	460.41	4.72	-3748.19	443.99	33.99	-3640.06	106.29	1089.85	0.00	0.00	0.00	-3614.66	117.68	1430.37	-3850.21	105.66	1471.78	-3537.81	134.29	1441.04	-3585.22	92.09	1445.80	141.05	1150.34	74.84	726.16	1056.35	74.57	0.00
0.09000	-3575.08	248.71	25.90	-3665.56	270.24	31.88	-3493.83	138.71	3.11	-3598.36	240.68	68.32	-3426.68	40.14	25.07	-3706.74	51.63	21.55	-3708.62	460.45	6.75	-3754.79	445.18	32.73	-3640.06	106.29	1089.85	0.00	0.00	0.00	-3614.66	117.68	1430.37	-3850.21	105.66	1471.78	-3526.67	134.93	1441.31	-3585.22	92.09	1445.80	138.16	1151.23	73.72	727.13	1056.77	74.71	0.00
0.10000	-3575.08	248.71	25.90	-3665.56	270.24	31.88	-3497.55	139.44	3.80	-3598.36	240.68	68.32	-3426.68	40.14	25.07	-3706.74	51.63	21.55	-3729.05	461.32	2.56	-3766.43	445.32	30.75	-3640.06	106.29	1089.85	0.00	0.00	0.00	-3614.66	117.68	1430.37	-3850.21	105.66	1471.78	-3543.81	134.92	1441.05	-3585.22	92.09	1445.80	139.07	1151.52	73.88	727.90	1056.52	74.93	0.00
0.11000	-3575.08	248.71	25.90	-3665.56	270.24	31.88	-3478.11	136.84	6.70	-3598.36	240.68	68.32	-3426.68	40.14	25.07	-3706.74	51.63	21.55	-3722.20	461.41	4.88	-3757.77	444.41	32.67	-3640.06	106.29	1089.85	0.00	0.00	0.00	-3614.66	117.68	1430.37	-3850.21	105.66	1471.78	-3525.19	135.68	1440.25	-3585.22	92.09	1445.80	138.44	1150.81	74.09	727.82	1057.34	74.61	0.00
0.12000	-3575.08	248.71	25.90	-3665.56	270.24	31.88	-3464.02	137.44	8.78	-3598.36	240.68	68.32	-3426.68	40.14	25.07	-3706.74	51.63	21.55	-3746.37	462.22	0.76	-3748.06	444.85	33.35	-3640.06	106.29	1089.85	0.00	0.00	0.00	-3614.66	117.68	1430.37	-3850.21	105.66	1471.78	-3521.34	136.65	1440.32	-3585.22	92.09	1445.80	138.98	1150.10	74.33	727.73	1057.53	74.59	0.00
0.13000	-3575.08	248.71	25.90	-3665.56	270.24	31.88	-3516.48	136.28	1.91	-3598.36	240.68	68.32	-3426.68	40.14	25.07	-3706.74	51.63	21.55	-3751.77	462.81	-0.11	-3756.72	445.06	33.00	-3640.06	106.29	1089.85	0.00	0.00	0.00	-3614.66	117.68	1430.37	-3850.21	105.66	1471.78	-3532.19	137.40	1441.43	-3585.22	92.09	1445.80	139.46	1150.65	74.36	728.61	1056.58	75.17	0.00
0.14000	-3575.08	248.71	25.90	-3665.56	270.24	31.88	-3478.25	136.23	7.66	-3598.36	240.68	68.32	-3426.68	40.14	25.07	-3706.74	51.63	21.55	-3723.32	461.83	4.19	-3759.76	445.85	33.21	-3640.06	106.29	1089.85	0.00	0.00	0.00	-3614.66	117.68	1430.37	-3850.21	105.66	1471.78	-3529.37	137.61	1441.46	-3585.22	92.09	1445.80	139.13	1150.42	74.29	728.92	1056.55	75.11	0.00
0.15000	-3575.08	248.71	25.90	-3665.56	270.24	31.88	-3426.32	136.29	14.50	-3598.36	240.68	68.32	-3426.68	40.14	25.07	-3706.74	51.63	21.55	-3705.26	459.38	6.81	-3749.19	445.21	33.98	-3640.06	106.29	1089.85	0.00	0.00	0.00	-3614.66	117.68	1430.37	-3850.21	105.66	1471.78	-3507.40	136.18	1441.59	-3585.22	92.09	1445.80	138.80	1151.36	73.84	728.89	1056.75	75.02	0.00
0.16000	-3575.08	248.71	25.90	-3665.56	270.24	31.88	-3462.03	136.77	10.22	-3598.36	240.68	68.32	-3426.68	40.14	25.07	-3706.74	51.63	21.55	-3743.49	461.15	0.95	-3745.63	445.76	34.11	-3640.06	106.29	1089.85	0.00	0.00	0.00	-3614.66	117.68	1430.37	-3850.21	105.66	1471.78	-3508.00	136.82	1440.85	-3585.22	92.09	1445.80	139.83	1149.44	74.66	728.36	1056.49	74.86	0.00
0.17000	-3575.08	248.71	25.90	-3665.56	270.24	31.88	-3502.81	138.19	3.82	-3598.36	240.68	68.32	-3426.68	40.14	25.07	-3706.74	51.63	21.55	-3719.74	461.30	4.70	-3753.15	444.92	33.08	-3640.06	106.29	1089.85	0.00	0.00	0.00	-3614.66	117.68	1430.37	-3850.21	105.66	1471.78	-3527.74	137.75	1441.37	-3585.22	92.09	1445.80	140.07	1150.95	74.37	728.95	1055.55	75.56	0.00
0.18000	-3575.08	248.71	25.90	-3665.56	270.24	31.88	-3499.48	137.19	3.33	-3598.36	240.68	68.32	-3426.68	40.14	25.07	-3706.74	51.63	21.55	-3719.92	461.59	5.25	-3747.00	444.91	34.34	-3640.06	106.29	1089.85	0.00	0.00	0.00	-3614.66	117.68	1430.37	-3850.21	105.66	1471.78	-3525.31	137.43	1441.48	-3585.22	92.09	1445.80	139.05	1151.81	73.92	726.12	1055.61	74.92	0.00
0.19000	-3575.08	248.71	25.90	-3665.56	270.24	31.88	-3470.83	138.32	6.81	-3598.36	240.68	68.32	-3426.68	40.14	25.07	-3706.74	51.63	21.55	-3717.03	459.35	5.88	-3756.37	445.26	32.82	-3640.06	106.29	1089.85	0.00	0.00	0.00	-3614.66	117.68	1430.37	-3850.21	105.66	1471.78	-3547.66	138.98	1441.21	-3585.22	92.09	1445.80	139.68	1150.66	74.49	727.39	1056.32	74.95	0.00
0.20000	-3575.08	248.71	25.90	-3665.56	270.24	31.88	-3469.31	138.80	8.37	-3598.36	240.68	68.32	-3426.68	40.14	25.07	-3706.74	51.63	21.55	-3691.75	458.90	9.53	-3754.56	444.55	33.29	-3640.06	106.29	1089.85	0.00	0.00	0.00	-3614.66	117.68	1430.37	-3850.21	105.66	1471.78	-3526.62	139.35	1440.63	-3585.22	92.09	1445.80	140.14	1149.96	75.01	726.31	1056.56	74.54	0.00
0.21000	-3575.08	248.71	25.90	-3665.56	270.24	31.88	-3476.05	139.58	8.46	-3598.36	240.68	68.32	-3426.68	40.14	25.07	-3706.74	51.63	21.55	-3722.60	461.05	4.15	-3742.63	443.60	34.32	-3640.06	106.29	1089.85	0.00	0.00	0.00	-3614.66	117.68	1430.37	-3850.21	105.66	1471.78	-3526.28	139.60	1441.30	-3585.22	92.09	1445.80	138.01	1150.35	74.22	725.77	1057.10	74.21	0.00
0.22000	-3575.08	248.71	25.90	-3665.56	270.24	31.88	-3448.70	136.26	10.33	-3598.36	240.68	68.32	-3426.68	40.14	25.07	-3706.74	51.63	21.55	-3725.36	461.18	3.43	-3740.70	444.70	34.24	-3640.06	106.29	1089.85	0.00	0.00	0.00	-3614.66	117.68	1430.37	-3850.21	105.66	1471.78	-3538.53	140.02	1441.87	-3585.22	92.09	1445.80	139.55	1150.60	74.54	727.03	1056.68	74.66	0.00
0.23000	-3575.08	248.71	25.90	-3665.56	270.24	31.88	-3509.46	137.25	0.46	-3598.36	240.68	68.32	-3426.68	40.14	25.07	-3706.74	51.63	21.55	-3715.05	459.31	5.44	-3721.83	443.64	37.37	-3640.06	106.29	1089.85	0.00	0.00	0.00	-3614.66	117.68	1430.37	-3850.21	105.66	1471.78	-3533.66	139.75	1441.83	-3585.22	92.09	1445.80	139.30	1150.90	74.38	728.55	1056.50	75.17	0.00
0.24000	-3575.08	248.71	25.90	-3665.56	270.24	31.88	-3486.71	137.21	5.11	-3598.36	240.68	68.32	-3426.68	40.14	25.07	-3706.74	51.63	21.55	-3733.01	460.89	3.46	-3728.93	444.47	36.26	-3640.06	106.29	1089.85	0.00	0.00	0.00	-3614.66	117.68	1430.37	-3850.21	105.66	1471.78	-3536.31	140.29	1441.89	-3585.22	92.09	1445.80	139.97	1150.34	74.43	726.16	1057.57	74.24	0.00
0.25000	-3575.08	248.71	25.90	-3665.56	270.24	31.88	-3481.47	137.36	5.26	-3598.36	240.68	68.32	-3426.68	40.14	25.07	-3706.74	51.63	21.55	-3736.61	461.35	1.55	-3746.15	444.85	33.77	-3640.06	106.29	1089.85	0.00	0.00	0.00	-3614.66	117.68	1430.37	-3850.21	105.66	1471.78	-3546.08	141.06	1442.31	-3585.22	92.09	1445.80	140.21	1151.09	74.11	727.32	1056.54	74.86	0.00
0.26000	-3575.08	248.71	25.90	-3665.56	270.24	31.88	-3491.24	138.38	5.99	-3598.36	240.68	68.32	-3426.68	40.14	25.07	-3706.74	51.63	21.55	-3729.70	463.35	4.94	-3760.70	445.91	31.57	-3640.06	106.29	1089.85	0.00	0.00	0.00	-3614.66	117.68	1430.37	-3850.21	105.66	1471.78	-3533.85	141.79	1442.11	-3585.22	92.09	1445.80	140.06	1151.00	74.25	727.85	1056.65	74.90	0.00
0.27000	-3575.08	248.71	25.90	-3665.56	270.24	31.88	-3514.95	136.33	0.85	-3598.36	240.68	68.32	-3426.68	40.14	25.07	-3706.74	51.63	21.55	-3726.39	461.38	3.82	-3768.14	444.97	31.22	-3640.06	106.29	1089.85	0.00	0.00	0.00	-3614.66	117.68	1430.37	-3850.21	105.66	1471.78	-3533.60	143.08	1442.05	-3585.22	92.09	1445.80	137.95	1150.11	74.22	727.86	1056.11	75.03	0.00
0.28000	-3575.08	248.71	25.90	-3665.56	270.24	31.88	-3505.32	139.44	2.39	-3598.36	240.68	68.32	-3426.68	40.14	25.07	-3706.74	51.63	21.55	-3696.45	460.22	9.03	-3755.47	445.80	32.69	-3640.06	106.29	1089.85	0.00	0.00	0.00	-3614.66	117.68	1430.37	-3850.21	105.66	1471.78	-3553.08	141.96	1442.54	-3585.22	92.09	1445.80	137.40	1150.85	73.96	728.85	1056.97	75.07	0.00
0.29000	-3575.08	248.71	25.90	-3665.56	270.24	31.88	-3493.07	137.70	5.24	-3598.36	240.68	68.32	-3426.68	40.14	25.07	-3706.74	51.63	21.55	-3720.65	460.85	5.24	-3766.00	445.80	31.11	-3640.06	106.29	1089.85	0.00	0.00	0.00	-3614.66	117.68	1430.37	-3850.21	105.66	1471.78	-3527.59	143.27	1441.94	-3585.22	92.09	1445.80	138.31	1150.90	73.99	729.92	1056.02	75.43	0.00
0.30000	-3575.08	248.71	25.90	-3665.56	270.24	31.88	-3513.88	137.42	0.20	-3598.36	240.68	68.32	-3426.68	40.14	25.07	-3706.74	51.63	21.55	-3738.92	461.77	1.41	-3764.99	446.01	31.14	-3640.06	106.29	1089.85	0.00	0.00	0.00	-3614.66	117.68	1430.37	-3850.21	105.66	1471.78	-3518.55	143.94	1441.86	-3585.22	92.09	1445.80	138.75	1150.44	74.05	727.67	1056.49	74.79	0.00
0.31000	-3575.08	248.71	25.90	-3665.56	270.24	31.88	-3498.01	138.40	2.78	-3598.36	240.68	68.32	-3426.68	40.14	25.07	-3706.74	51.63	21.55	-3701.54	460.16	7.83	-3753.33	444.46	32.96	-3640.06	106.29	1089.85	0.00	0.00	0.00	-3614.66	117.68	1430.37	-3850.21	105.66	1471.78	-3517.96	143.99	1442.12	-3585.22	92.09	1445.80	139.20	1151.35	74.04	727.21	1057.17	74.56	0.00
0.32000	-3575.08	248.71	25.90	-3665.56	270.24	31.88	-3487.83	137.40	4.90	-3598.36	240.68	68.32	-3426.68	40.14	25.07	-3706.74	51.63	21.55	-3699.69	459.24	7.71	-3762.04	446.20	31.55	-3640.06	106.29	1089.85	0.00	0.00	0.00	-3614.66	117.68	1430.37	-3850.21	105.66	1471.78	-3513.93	145.00	1442.15	-3585.22	92.09	1445.80	137.89	1152.21	73.48	728.44	1055.98	75.23	0.00
0.33000	-3575.08	248.71	25.90	-3665.56	270.24	31.88	-3471.60	138.31	8.03	-3598.36	240.68	68.32	-3426.68	40.14	25.07	-3706.74	51.63	21.55	-3697.93	461.57	8.79	-3738.09	444.80	35.16	-3640.06	106.29	1089.85	0.00	0.00	0.00	-3614.66	117.68	1430.37	-3850.21	105.66	1471.78	-3517.70	144.92	1442.51	-3585.22	92.09	1445.80	138.02	1150.94	73.95	728.05	1055.92	75.12	0.00
0.34000	-3575.08	248.71	25.90	-3665.56	270.24	31.88	-3492.59	136.95	4.43	-3598.36	240.68	68.32	-3426.68	40.14	25.07	-3706.74	51.63	21.55	-3728.89	462.12	3.03	-3755.90	445.73	32.38	-3640.06	106.29	1089.85	0.00	0.00	0.00	-3614.66	117.68	1430.37	-3850.21	105.66	1471.78	-3522.28	146.87	1442.16	-3585.22	92.09	1445.80	139.90	1150.75	74.43	727.97	1056.65	75.03	0.00
0.35000	-3575.08	248.71	25.90	-3665.56	270.24	31.88	-3487.15	135.78	4.95	-3598.36	240.68	68.32	-3426.68	40.14	25.07	-3706.74	51.63	21.55	-3730.33	461.83	3.34	-3760.57	445.83	32.01	-3640.06	106.29	1089.85	0.00	0.00	0.00	-3614.66	117.68	1430.37	-3850.21	105.66	1471.78	-3545.67	146.48	1443.48	-3585.22	92.09	1445.80	141.28	1150.65	74.47	726.86	1056.22	74.88	0.00
0.36000	-3575.08	248.71	25.90	-3665.56	270.24	31.88	-3491.12	138.03	3.62	-3598.36	240.68	68.32	-3426.68	40.14	25.07	-3706.74	51.63	21.55	-3710.39	461.15	6.65	-3750.56	446.00	33.56	-3640.06	106.29	1089.85	0.00	0.00	0.00	-3614.66	117.68	1430.37	-3850.21	105.66	1471.78	-3535.50	147.41	1443.36	-3585.22	92.09	1445.80	139.79	1150.91	74.41	728.74	1056.45	75.13	0.00
0.37000	-3575.08	248.71	25.90	-3665.56	270.24	31.88	-3496.15	136.58	3.31	-3598.36	240.68	68.32	-3426.68	40.14	25.07	-3706.74	51.63	21.55	-3724.90	460.54	5.14	-3737.93	444.92	35.29	-3640.06	106.29	1089.85	0.00	0.00	0.00	-3614.66	117.68	1430.37	-3850.21	105.66	1471.78	-3513.98	147.32	1442.62	-3585.22	92.09	1445.80	138.03	1151.06	73.90	727.68	1056.40	75.00	0.00
0.38000	-3575.08	248.71	25.90	-3665.56	270.24	31.88	-3522.97	137.41	-0.03	-3598.36	240.68	68.32	-3426.68	40.14	25.07	-3706.74	51.63	21.55	-3749.88	463.69	0.44	-3760.64	445.20	31.94	-3640.06	106.29	1089.85	0.00	0.00	0.00	-3614.66	117.68	1430.37	-3850.21	105.66	1471.78	-3533.80	148.93	1443.13	-3585.22	92.09	1445.80	139.15	1151.04	74.16	727.83	1056.98	74.67	0.00
0.39000	-3575.08	248.71	25.90	-3665.56	270.24	31.88	-3480.82	137.23	4.56	-3598.36	240.68	68.32	-3426.68	40.14	25.07	-3706.74	51.63	21.55	-3729.12	463.16	4.89	-3751.88	444.90	32.69	-3640.06	106.29	1089.85	0.00	0.00	0.00	-3614.66	117.68	1430.37	-3850.21	105.66	1471.78	-3531.76	149.19	1443.68	-3585.22	92.09	1445.80	141.25	1150.01	74.69	727.07	1057.23	74.40	0.00
0.40000	-3575.08	248.71	25.90	-3665.56	270.24	31.88	-3493.12	137.38	5.49	-3598.36	240.68	68.32	-3426.68	40.14	25.07	-3706.74	51.63	21.55	-3720.78	461.56	5.21	-3755.61	445.50	32.60	-3640.06	106.29	1089.85	0.00	0.00	0.00	-3614.66	117.68	1430.37	-3850.21	105.66	1471.78	-3515.34	149.48	1442.36	-3585.22	92.09	1445.80	138.53	1151.45	73.85	727.21	1056.80	74.63	0.00
0.41000	-3575.08	248.71	25.90	-3665.56	270.24	31.88	-3482.99	137.71	5.72	-3598.36	240.68	68.32	-3426.68	40.14	25.07	-3706.74	51.63	21.55	-3738.79	463.46	2.17	-3743.72	445.86	34.01	-3640.06	106.29	1089.85	0.00	0.00	0.00	-3614.66	117.68	1430.37	-3850.21	105.66	1471.78	-3536.05	150.81	1444.10	-3585.22	92.09	1445.80	138.14	1150.58	74.04	726.41	1056.80	74.48	0.00
0.42000	-3575.08	248.71	25.90	-3665.56	270.24	31.88	-3474.16	136.70	7.31	-3598.36	240.68	68.32	-3426.68	40.14	25.07	-3706.74	51.63	21.55	-3748.62	463.51	0.82	-3736.91	444.82	34.43	-3640.06	106.29	1089.85	0.00	0.00	0.00	-3614.66	117.68	1430.37	-3850.21	105.66	1471.78	-3543.16	150.88	1443.83	-3585.22	92.09	1445.80	139.75	1150.43	74.34	726.68	1057.01	74.47	0.00
0.43000	-3575.08	248.71	25.90	-3665.56	270.24	31.88	-3460.47	138.59	9.45	-3598.36	240.68	68.32	-3426.68	40.14	25.07	-3706.74	51.63	21.55	-3731.52	461.37	3.85	-3751.56	445.67	32.83	-3640.06	106.29	1089.85	0.00	0.00	0.00	-3614.66	117.68	1430.37	-3850.21	105.66	1471.78	-3543.74	151.91	1444.01	-3585.22	92.09	1445.80	137.46	1150.73	74.10	727.21	1057.11	74.61	0.00
0.44000	-3575.08	248.71	25.90	-3665.56	270.24	31.88	-3519.15	137.36	1.09	-3598.36	240.68	68.32	-3426.68	40.14	25.07	-3706.74	51.63	21.55	-3719.28	461.61	5.36	-3743.85	445.54	33.92	-3640.06	106.29	1089.85	0.00	0.00	0.00	-3614.66	117.68	1430.37	-3850.21	105.66	1471.78	-3539.31	152.23	1443.76	-3585.22	92.09	1445.80	138.19	1150.17	74.26	727.42	1056.67	74.79	0.00
0.45000	-3575.08	248.71	25.90	-3665.56	270.24	31.88	-3490.18	136.40	3.97	-3598.36	240.68	68.32	-3426.68	40.14	25.07	-3706.74	51.63	21.55	-3749.96	463.32	0.29	-3740.63	444.59	34.35	-3640.06	106.29	1089.85	0.00	0.00	0.00	-3614.66	117.68	1430.37	-3850.21	105.66	1471.78	-3554.31	154.15	1444.95	-3585.22	92.09	1445.80	139.74	1150.72	74.16	727.50	1056.24	75.04	0.00
0.46000	-3575.08	248.71	25.90	-3665.56	270.24	31.88	-3502.51	138.72	1.45	-3598.36	240.68	68.32	-3426.68	40.14	25.07	-3706.74	51.63	21.55	-3717.31	460.90	4.14	-3752.17	445.89	32.76	-3640.06	106.29	1089.85	0.00	0.00	0.00	-3614.66	117.68	1430.37	-3850.21	105.66	1471.78	-3562.43	154.90	1445.27	-3585.22	92.09	1445.80	139.30	1150.22	74.32	727.63	1056.83	74.74	0.00
0.47000	-3575.08	248.71	25.90	-3665.56	270.24	31.88	-3485.06	137.96	5.93	-3598.36	240.68	68.32	-3426.68	40.14	25.07	-3706.74	51.63	21.55	-3688.24	459.23	8.89	-3741.47	445.12	34.29	-3640.06	106.29	1089.85	0.00	0.00	0.00	-3614.66	117.68	1430.37	-3850.21	105.66	1471.78	-3539.23	154.27	1444.82	-3585.22	92.09	1445.80	138.81	1151.24	73.74	727.85	1056.58	74.85	0.00
0.48000	-3575.08	248.71	25.90	-3665.56	270.24	31.88	-3478.34	136.09	6.00	-3598.36	240.68	68.32	-3426.68	40.14	25.07	-3706.74	51.63	21.55	-3689.18	460.21	9.24	-3742.47	445.17	34.32	-3640.06	106.29	1089.85	0.00	0.00	0.00	-3614.66	117.68	1430.37	-3850.21	105.66	1471.78	-3533.83	155.22	1444.52	-3585.22	92.09	1445.80	138.55	1151.81	73.73	726.97	1056.79	74.59	0.00
0.49000	-3575.08	248.71	25.90	-3665.56	270.24	31.88	-3486.50	136.02	5.04	-3598.36	240.68	68.32	-3426.68	40.14	25.07	-3706.74	51.63	21.55	-3708.97	460.27	6.21	-3746.16	445.39	34.19	-3640.06	106.29	1089.85	0.00	0.00	0.00	-3614.66	117.68	1430.37	-3850.21	105.66	1471.78	-3551.23	156.61	1445.07	-3585.22	92.09	1445.80	139.91	1150.61	74.35	728.05	1056.86	74.79	0.00
0.50000	-3575.08	248.71	25.90	-3665.56	270.24	31.88	-3478.04	137.67	7.01	-3598.36	240.68	68.32	-3426.68	40.14	25.07	-3706.74	51.63	21.55	-3738.78	463.60	1.95	-3747.53	444.91	33.53	-3640.06	106.29	1089.85	0.00	0.00	0.00	-3614.66	117.68	1430.37	-3850.21	105.66	1471.78	-3542.13	156.81	1443.78	-3585.22	92.09	1445.80	139.61	1150.33	74.46	727.29	1056.55	74.73	0.00
0.51000	-3575.08	248.71	25.90	-3665.56	270.24	31.88	-3482.32	137.27	6.26	-3598.36	240.68	68.32	-3426.68	40.14	25.07	-3706.74	51.63	21.55	-3744.07	462.09	1.26	-3749.80	445.30	33.85	-3640.06	106.29	1089.85	0.00	0.00	0.00	-3614.66	117.68	1430.37	-3850.21	105.66	1471.78	-3535.84	157.25	1444.20	-3585.22	92.09	1445.80	138.29	1150.98	73.98	727.27	1056.41	74.81	0.00
0.52000	-3575.08	248.71	25.90	-3665.56	270.24	31.88	-3474.14	137.81	7.01	-3598.36	240.68	68.32	-3426.68	40.14	25.07	-3706.74	51.63	21.55	-3728.36	463.07	2.39	-3722.09	444.98	36.87	-3640.06	106.29	1089.85	0.00	0.00	0.00	-3614.66	117.68	1430.37	-3850.21	105.66	1471.78	-3549.96	157.21	1444.83	-3585.22	92.09	1445.80	141.80	1150.32	74.79	727.19	1056.58	74.84	0.00
0.53000	-3575.08	248.71	25.90	-3665.56	270.24	31.88	-3512.51	137.98	0.81	-3598.36	240.68	68.32	-3426.68	40.14	25.07	-3706.74	51.63	21.55	-3728.69	460.36	2.81	-3754.83	446.36	31.47	-3640.06	106.29	1089.85	0.00	0.00	0.00	-3614.66	117.68	1430.37	-3850.21	105.66	1471.78	-3561.74	158.74	1444.93	-3585.22	92.09	1445.80	137.84	1151.00	74.04	727.08	1056.78	74.65	0.00
0.54000	-3575.08	248.71	25.90	-3665.56	270.24	31.88	-3484.27	136.86	4.15	-3598.36	240.68	68.32	-3426.68	40.14	25.07	-3706.74	51.63	21.55	-3716.68	460.91	5.96	-3759.24	446.00	30.88	-3640.06	106.29	1089.85	0.00	0.00	0.00	-3614.66	117.68	1430.37	-3850.21	105.66	1471.78	-3538.76	158.57	1445.73	-3585.22	92.09	1445.80	140.82	1150.35	74.79	728.57	1056.71	74.88	0.00
0.55000	-3575.08	248.71	25.90	-3665.56	270.24	31.88	-3466.98	136.72	9.90	-3598.36	240.68	68.32	-3426.68	40.14	25.07	-3706.74	51.63	21.55	-3683.51	459.78	10.16	-3756.02	445.94	31.89	-3640.06	106.29	1089.85	0.00	0.00	0.00	-3614.66	117.68	1430.37	-3850.21	105.66	1471.78	-3518.68	159.03	1444.94	-3585.22	92.09	1445.80	140.09	1151.04	74.38	727.94	1056.37	75.04	0.00
0.56000	-3575.08	248.71	25.90	-3665.56	270.24	31.88	-3458.49	138.39	8.37	-3598.36	240.68	68.32	-3426.68	40.14	25.07	-3706.74	51.63	21.55	-3722.05	462.11	4.61	-3735.43	444.98	35.20	-3640.06	106.29	1089.85	0.00	0.00	0.00	-3614.66	117.68	1430.37	-3850.21	105.66	1471.78	-3525.92	161.44	1445.37	-3585.22	92.09	1445.80	138.91	1150.54	74.23	728.11	1055.85	75.32	0.00
0.57000	-3575.08	248.71	25.90	-3665.56	270.24	31.88	-3472.66	137.29	8.28	-3598.36	240.68	68.32	-3426.68	40.14	25.07	-3706.74	51.63	21.55	-3704.41	460.32	7.14	-3732.38	444.99	35.72	-3640.06	106.29	1089.85	0.00	0.00	0.00	-3614.66	117.68	1430.37	-3850.21	105.66	1471.78	-3538.57	161.17	1446.49	-3585.22	92.09	1445.80	138.25	1150.76	74.07	728.68	1056.73	75.04	0.00
0.58000	-3575.08	248.71	25.90	-3665.56	270.24	31.88	-3476.49	137.15	5.82	-3598.36	240.68	68.32	-3426.68	40.14	25.07	-3706.74	51.63	21.55	-3704.33	460.74	6.89	-3726.76	445.74	36.12	-3640.06	106.29	1089.85	0.00	0.00	0.00	-3614.66	117.68	1430.37	-3850.21	105.66	1471.78	-3550.35	162.65	1446.86	-3585.22	92.09	1445.80	140.06	1151.43	74.14	727.27	1056.68	74.74	0.00
0.59000	-3575.08	248.71	25.90	-3665.56	270.24	31.88	-3482.12	138.28	6.58	-3598.36	240.68	68.32	-3426.68	40.14	25.07	-3706.74	51.63	21.55	-3722.69	461.68	4.16	-3754.21	446.23	32.36	-3640.06	106.29	1089.85	0.00	0.00	0.00	-3614.66	117.68	1430.37	-3850.21	105.66	1471.78	-3549.55	162.71	1446.91	-3585.22	92.09	1445.80	139.18	1151.75	73.93	726.81	1057.26	74.42	0.00
0.60000	-3575.08	248.71	25.90	-3665.56	270.24	31.88	-3498.64	137.43	4.32	-3598.36	240.68	68.32	-3426.68	40.14	25.07	-3706.74	51.63	21.55	-3736.32	461.74	2.16	-3747.72	446.31	32.76	-3640.06	106.29	1089.85	0.00	0.00	0.00	-3614.66	117.68	1430.37	-3850.21	105.66	1471.78	-3575.03	162.23	1447.38	-3585.22	92.09	1445.80	140.05	1151.08	74.00	727.93	1056.57	75.07	0.00
0.61000	-3575.08	248.71	25.90	-3665.56	270.24	31.88	-3502.19	136.55	3.02	-3598.36	240.68	68.32	-3426.68	40.14	25.07	-3706.74	51.63	21.55	-3734.76	462.44	1.81	-3752.34	445.93	32.62	-3640.06	106.29	1089.85	0.00	0.00	0.00	-3614.66	117.68	1430.37	-3850.21	105.66	1471.78	-3544.64	163.09	1448.39	-3585.22	92.09	1445.80	139.10	1149.90	74.37	729.04	1056.10	75.46	0.00
0.62000	-3575.08	248.71	25.90	-3665.56	270.24	31.88	-3476.96	137.59	6.00	-3598.36	240.68	68.32	-3426.68	40.14	25.07	-3706.74	51.63	21.55	-3712.48	461.32	4.68	-3755.88	446.29	31.79	-3640.06	106.29	1089.85	0.00	0.00	0.00	-3614.66	117.68	1430.37	-3850.21	105.66	1471.78	-3545.84	162.95	1447.73	-3585.22	92.09	1445.80	137.44	1150.32	73.99	727.20	1055.99	74.89	0.00
0.63000	-3575.08	248.71	25.90	-3665.56	270.24	31.88	-3491.16	136.47	4.54	-3598.36	240.68	68.32	-3426.68	40.14	25.07	-3706.74	51.63	21.55	-3709.20	460.70	5.78	-3752.95	447.07	32.01	-3640.06	106.29	1089.85	0.00	0.00	0.00	-3614.66	117.68	1430.37	-3850.21	105.66	1471.78	-3547.95	163.58	1447.54	-3585.22	92.09	1445.80	139.46	1149.96	74.46	727.80	1056.73	74.72	0.00
0.64000	-3575.08	248.71	25.90	-3665.56	270.24	31.88	-3494.57	136.82	4.12	-3598.36	240.68	68.32	-3426.68	40.14	25.07	-3706.74	51.63	21.55	-3723.06	463.42	4.08	-3742.88	446.89	33.93	-3640.06	106.29	1089.85	0.00	0.00	0.00	-3614.66	117.68	1430.37	-3850.21	105.66	1471.78	-3548.10	165.73	1448.09	-3585.22	92.09	1445.80	139.36	1148.74	74.87	727.65	1056.45	74.90	0.00
0.65000	-3575.08	248.71	25.90	-3665.56	270.24	31.88	-3476.20	136.35	8.48	-3598.36	240.68	68.32	-3426.68	40.14	25.07	-3706.74	51.63	21.55	-3715.30	462.05	4.61	-3773.80	447.75	30.03	-3640.06	106.29	1089.85	0.00	0.00	0.00	-3614.66	117.68	1430.37	-3850.21	105.66	1471.78	-3542.03	165.07	1448.73	-3585.22	92.09	1445.80	137.66	1149.31	74.40	726.44	1056.38	74.66	0.00
0.66000	-3575.08	248.71	25.90	-3665.56	270.24	31.88	-3510.70	136.41	1.74	-3598.36	240.68	68.32	-3426.68	40.14	25.07	-3706.74	51.63	21.55	-3729.05	460.85	2.06	-3758.38	447.07	31.79	-3640.06	106.29	1089.85	0.00	0.00	0.00	-3614.66	117.68	1430.37	-3850.21	105.66	1471.78	-3524.93	164.35	1448.94	-3585.22	92.09	1445.80	139.11	1150.61	74.05	727.75	1056.27	74.90	0.00
0.67000	-3575.08	248.71	25.90	-3665.56	270.24	31.88	-3519.81	138.11	-0.11	-3598.36	240.68	68.32	-3426.68	40.14	25.07	-3706.74	51.63	21.55	-3743.42	461.56	-0.27	-3753.10	447.19	32.60	-3640.06	106.29	1089.85	0.00	0.00	0.00	-3614.66	117.68	1430.37	-3850.21	105.66	1471.78	-3522.58	166.19	1448.51	-3585.22	92.09	1445.80	140.11	1151.09	74.23	727.27	1057.47	74.43	0.00
0.68000	-3575.08	248.71	25.90	-3665.56	270.24	31.88	-3501.02	136.83	2.68	-3598.36	240.68	68.32	-3426.68	40.14	25.07	-3706.74	51.63	21.55	-3718.60	461.65	4.46	-3754.28	447.45	32.67	-3640.06	106.29	1089.85	0.00	0.00	0.00	-3614.66	117.68	1430.37	-3850.21	105.66	1471.78	-3550.61	167.43	1449.20	-3585.22	92.09	1445.80	139.05	1151.08	74.21	728.59	1056.72	74.96	0.00
0.69000	-3575.08	248.71	25.90	-3665.56	270.24	31.88	-3471.36	137.95	6.62	-3598.36	240.68	68.32	-3426.68	40.14	25.07	-3706.74	51.63	21.55	-3739.23	462.36	0.28	-3759.58	447.35	31.93	-3640.06	106.29	1089.85	0.00	0.00	0.00	-3614.66	117.68	1430.37	-3850.21	105.66	1471.78	-3563.38	168.09	1450.35	-3585.22	92.09	1445.80	137.54	1151.48	73.64	728.43	1056.25	75.23	0.00
0.70000	-3575.08	248.71	25.90	-3665.56	270.24	31.88	-3492.56	136.80	3.88	-3598.36	240.68	68.32	-3426.68	40.14	25.07	-3706.74	51.63	21.55	-3750.81	462.17	-1.06	-3755.43	447.64	32.75	-3640.06	106.29	1089.85	0.00	0.00	0.00	-3614.66	117.68	1430.37	-3850.21	105.66	1471.78	-3540.15	168.01	1449.73	-3585.22	92.09	1445.80	138.87	1150.72	74.30	727.52	1056.61	74.78	0.00
0.71000	-3575.08	248.71	25.90	-3665.56	270.24	31.88	-3495.77	137.46	3.09	-3598.36	240.68	68.32	-3426.68	40.14	25.07	-3706.74	51.63	21.55	-3746.76	462.61	0.01	-3758.28	447.59	31.49	-3640.06	106.29	1089.85	0.00	0.00	0.00	-3614.66	117.68	1430.37	-3850.21	105.66	1471.78	-3537.97	167.82	1449.04	-3585.22	92.09	1445.80	137.80	1151.09	73.99	726.81	1056.31	74.79	0.00
0.72000	-3575.08	248.71	25.90	-3665.56	270.24	31.88	-3502.08	136.54	2.99	-3598.36	240.68	68.32	-3426.68	40.14	25.07	-3706.74	51.63	21.55	-3724.00	462.48	2.79	-3742.87	446.62	34.97	-3640.06	106.29	1089.85	0.00	0.00	0.00	-3614.66	117.68	1430.37	-3850.21	105.66	1471.78	-3574.02	168.18	1450.29	-3585.22	92.09	1445.80	138.83	1149.40	74.57	727.11	1055.86	75.07	0.00
0.73000	-3575.08	248.71	25.90	-3665.56	270.24	31.88	-3481.56	136.86	5.90	-3598.36	240.68	68.32	-3426.68	40.14	25.07	-3706.74	51.63	21.55	-3735.44	461.24	1.21	-3745.18	446.50	35.16	-3640.06	106.29	1089.85	0.00	0.00	0.00	-3614.66	117.68	1430.37	-3850.21	105.66	1471.78	-3573.68	168.77	1451.10	-3585.22	92.09	1445.80	139.84	1149.12	74.98	728.46	1055.84	75.27	0.00
0.74000	-3575.08	248.71	25.90	-3665.56	270.24	31.88	-3495.45	136.98	3.45	-3598.36	240.68	68.32	-3426.68	40.14	25.07	-3706.74	51.63	21.55	-3721.15	461.81	4.39	-3758.61	446.13	33.08	-3640.06	106.29	1089.85	0.00	0.00	0.00	-3614.66	117.68	1430.37	-3850.21	105.66	1471.78	-3554.14	169.85	1450.67	-3585.22	92.09	1445.80	139.17	1149.74	74.55	729.32	1056.25	75.35	0.00
0.75000	-3575.08	248.71	25.90	-3665.56	270.24	31.88	-3486.21	136.91	5.12	-3598.36	240.68	68.32	-3426.68	40.14	25.07	-3706.74	51.63	21.55	-3745.24	462.56	0.12	-3742.82	445.07	35.95	-3640.06	106.29	1089.85	0.00	0.00	0.00	-3614.66	117.68	1430.37	-3850.21	105.66	1471.78	-3521.97	170.04	1449.61	-3585.22	92.09	1445.80	138.65	1150.77	74.11	728.90	1056.52	75.19	0.00
0.76000	-3575.08	248.71	25.90	-3665.56	270.24	31.88	-3484.96	136.35	5.10	-3598.36	240.68	68.32	-3426.68	40.14	25.07	-3706.74	51.63	21.55	-3691.52	458.22	8.35	-3751.16	444.63	34.15	-3640.06	106.29	1089.85	0.00	0.00	0.00	-3614.66	117.68	1430.37	-3850.21	105.66	1471.78	-3557.89	170.47	1449.87	-3585.22	92.09	1445.80	139.40	1150.67	74.29	727.71	1056.89	74.68	0.00
0.77000	-3575.08	248.71	25.90	-3665.56	270.24	31.88	-3452.16	136.72	10.17	-3598.36	240.68	68.32	-3426.68	40.14	25.07	-3706.74	51.63	21.55	-3712.19	459.74	7.43	-3756.28	444.46	33.79	-3640.06	106.29	1089.85	0.00	0.00	0.00	-3614.66	117.68	1430.37	-3850.21	105.66	1471.78	-3575.60	170.72	1450.36	-3585.22	92.09	1445.80	139.12	1151.53	73.89	726.18	1056.78	74.35	0.00
0.78000	-3575.08	248.71	25.90	-3665.56	270.24	31.88	-3486.68	137.39	4.95	-3598.36	240.68	68.32	-3426.68	40.14	25.07	-3706.74	51.63	21.55	-3693.29	458.78	8.49	-3757.38	445.59	34.72	-3640.06	106.29	1089.85	0.00	0.00	0.00	-3614.66	117.68	1430.37	-3850.21	105.66	1471.78	-3562.96	174.27	1451.08	-3585.22	92.09	1445.80	140.97	1150.77	74.68	726.69	1057.02	74.54	0.00
0.79000	-3575.08	248.71	25.90	-3665.56	270.24	31.88	-3508.07	138.45	2.02	-3598.36	240.68	68.32	-3426.68	40.14	25.07	-3706.74	51.63	21.55	-3686.30	458.23	9.62	-3762.03	444.81	34.28	-3640.06	106.29	1089.85	0.00	0.00	0.00	-3614.66	117.68	1430.37	-3850.21	105.66	1471.78	-3547.86	173.83	1450.85	-3585.22	92.09	1445.80	137.70	1151.45	73.88	726.89	1057.53	74.32	0.00
0.80000	-3575.08	248.71	25.90	-3665.56	270.24	31.88	-3512.97	136.68	2.23	-3598.36	240.68	68.32	-3426.68	40.14	25.07	-3706.74	51.63	21.55	-3679.43	457.69	10.73	-3766.19	444.01	33.82	-3640.06	106.29	1089.85	0.00	0.00	0.00	-3614.66	117.68	1430.37	-3850.21	105.66	1471.78	-3566.21	172.12	1451.87	-3585.22	92.09	1445.80	137.67	1150.62	74.01	727.53	1056.01	75.06	0.00
0.81000	-3575.08	248.71	25.90	-3665.56	270.24	31.88	-3482.00	134.88	5.09	-3598.36	240.68	68.32	-3426.68	40.14	25.07	-3706.74	51.63	21.55	-3672.66	457.16	11.82	-3747.66	442.89	38.70	-3640.06	106.29	1089.85	0.00	0.00	0.00	-3614.66	117.68	1430.37	-3850.21	105.66	1471.78	-3556.56	173.95	1451.42	-3585.22	92.09	1445.80	139.80	1151.15	74.26	728.22	1056.03	75.10	0.00
0.82000	-3575.08	248.71	25.90	-3665.56	270.24	31.88	-3486.19	137.48	6.61	-3598.36	240.68	68.32	-3426.68	40.14	25.07	-3706.74	51.63	21.55	-3666.01	456.62	12.90	-3761.53	440.82	37.65	-3640.06	106.29	1089.85	0.00	0.00	0.00	-3614.66	117.68	1430.37	-3850.21	105.66	1471.78	-3586.96	176.19	1451.81	-3585.22	92.09	1445.80	139.77	1151.25	74.14	727.37	1056.61	74.74	0.00
0.83000	-3575.08	248.71	25.90	-3665.56	270.24	31.88	-3515.00	136.13	-0.59	-3598.36	240.68	68.32	-3426.68	40.14	25.07	-3706.74	51.63	21.55	-3659.46	456.08	13.96	-3782.89	439.83	35.54	-3640.06	106.29	1089.85	0.00	0.00	0.00	-3614.66	117.68	1430.37	-3850.21	105.66	1471.78	-3573.47	176.24	1452.68	-3585.22	92.09	1445.80	138.59	1151.92	73.88	727.66	1056.89	74.80	0.00
0.84000	-3575.08	248.71	25.90	-3665.56	270.24	31.88	-3514.18	138.32	1.33	-3598.36	240.68	68.32	-3426.68	40.14	25.07	-3706.74	51.63	21.55	-3653.03	455.55	15.00	-3772.47	436.32	38.19	-3640.06	106.29	1089.85	0.00	0.00	0.00	-3614.66	117.68	1430.37	-3850.21	105.66	1471.78	-3547.51	177.18	1452.88	-3585.22	92.09	1445.80	140.88	1151.73	74.35	727.59	1056.48	74.97	0.00
0.85000	-3575.08	248.71	25.90	-3665.56	270.24	31.88	-3490.42	136.58	3.52	-3598.36	240.68	68.32	-3426.68	40.14	25.07	-3706.74	51.63	21.55	-3646.70	455.01	16.03	-3760.74	435.06	39.55	-3640.06	106.29	1089.85	0.00	0.00	0.00	-3614.66	117.68	1430.37	-3850.21	105.66	1471.78	-3560.76	178.69	1452.46	-3585.22	92.09	1445.80	138.85	1150.80	73.93	727.03	1056.96	74.64	0.00
0.86000	-3575.08	248.71	25.90	-3665.56	270.24	31.88	-3485.40	136.81	6.11	-3598.36	240.68	68.32	-3426.68	40.14	25.07	-3706.74	51.63	21.55	-3640.47	454.48	17.04	-3752.83	431.45	42.82	-3640.06	106.29	1089.85	0.00	0.00	0.00	-3614.66	117.68	1430.37	-3850.21	105.66	1471.78	-3611.45	177.54	1455.44	-3585.22	92.09	1445.80	139.76	1150.84	74.30	727.82	1057.89	74.39	0.00
0.87000	-3575.08	248.71	25.90	-3665.56	270.24	31.88	-3511.78	136.34	1.09	-3598.36	240.68	68.32	-3426.68	40.14	25.07	-3706.74	51.63	21.55	-3634.36	453.95	18.03	-3765.05	430.22	41.91	-3640.06	106.29	1089.85	0.00	0.00	0.00	-3614.66	117.68	1430.37	-3850.21	105.66	1471.78	-3591.46	179.09	1455.23	-3585.22	92.09	1445.80	140.32	1150.45	74.53	728.10	1056.48	74.90	0.00
0.88000	-3575.08	248.71	25.90	-3665.56	270.24	31.88	-3467.84	138.00	6.61	-3598.36	240.68	68.32	-3426.68	40.14	25.07	-3706.74	51.63	21.55	-3628.35	453.41	19.00	-3778.50	428.51	40.94	-3640.06	106.29	1089.85	0.00	0.00	0.00	-3614.66	117.68	1430.37	-3850.21	105.66	1471.78	-3589.24	180.07	1454.21	-3585.22	92.09	1445.80	139.77	1150.77	74.27	728.41	1055.82	75.43	0.00
0.89000	-3575.08	248.71	25.90	-3665.56	270.24	31.88	-3509.35	136.18	1.99	-3598.36	240.68	68.32	-3426.68	40.14	25.07	-3706.74	51.63	21.55	-3622.44	452.88	19.96	-3779.46	424.96	40.75	-3640.06	106.29	1089.85	0.00	0.00	0.00	-3614.66	117.68	1430.37	-3850.21	105.66	1471.78	-3597.30	182.00	1454.55	-3585.22	92.09	1445.80	138.67	1150.46	74.33	727.90	1055.41	75.45	0.00
0.90000	-3575.08	248.71	25.90	-3665.56	270.24	31.88	-3485.61	136.43	5.45	-3598.36	240.68	68.32	-3426.68	40.14	25.07	-3706.74	51.63	21.55	-3616.64	452.35	20.90	-3742.83	420.67	47.41	-3640.06	106.29	1089.85	0.00	0.00	0.00	-3614.66	117.68	1430.37	-3850.21	105.66	1471.78	-3574.55	181.14	1455.13	-3585.22	92.09	1445.80	137.74	1150.25	74.07	728.26	1056.11	75.28	0.00
0.91000	-3575.08	248.71	25.90	-3665.56	270.24	31.88	-3471.05	138.12	6.73	-3598.36	240.68	68.32	-3426.68	40.14	25.07	-3706.74	51.63	21.55	-3610.94	451.82	21.82	-3779.47	419.33	42.46	-3640.06	106.29	1089.85	0.00	0.00	0.00	-3614.66	117.68	1430.37	-3850.21	105.66	1471.78	-3588.26	180.50	1455.70	-3585.22	92.09	1445.80	139.14	1151.05	74.00	727.81	1056.38	74.97	0.00
0.92000	-3575.08	248.71	25.90	-3665.56	270.24	31.88	-3477.41	134.71	7.92	-3598.36	240.68	68.32	-3426.68	40.14	25.07	-3706.74	51.63	21.55	-3605.34	451.30	22.73	-3746.38	415.33	47.96	-3640.06	106.29	1089.85	0.00	0.00	0.00	-3614.66	117.68	1430.37	-3850.21	105.66	1471.78	-3603.68	182.17	1456.53	-3585.22	92.09	1445.80	140.14	1150.61	74.25	726.76	1056.79	74.68	0.00
0.93000	-3575.08	248.71	25.90	-3665.56	270.24	31.88	-3479.26	136.39	6.95	-3598.36	240.68	68.32	-3426.68	40.14	25.07	-3706.74	51.63	21.55	-3599.85	450.77	23.62	-3740.06	411.55	50.32	-3640.06	106.29	1089.85	0.00	0.00	0.00	-3614.66	117.68	1430.37	-3850.21	105.66	1471.78	-3618.19	184.17	1456.71	-3585.22	92.09	1445.80	140.49	1150.16	74.81	727.78	1056.50	75.10	0.00
0.94000	-3575.08	248.71	25.90	-3665.56	270.24	31.88	-3492.23	136.77	3.67	-3598.36	240.68	68.32	-3426.68	40.14	25.07	-3706.74	51.63	21.55	-3594.46	450.24	24.50	-3747.48	409.94	47.43	-3640.06	106.29	1089.85	0.00	0.00	0.00	-3614.66	117.68	1430.37	-3850.21	105.66	1471.78	-3590.14	184.37	1458.00	-3585.22	92.09	1445.80	137.83	1150.87	73.97	728.39	1056.20	75.20	0.00
0.95000	-3575.08	248.71	25.90	-3665.56	270.24	31.88	-3492.13	136.28	3.39	-3598.36	240.68	68.32	-3426.68	40.14	25.07	-3706.74	51.63	21.55	-3589.16	449.72	25.36	-3748.08	405.86	47.42	-3640.06	106.29	1089.85	0.00	0.00	0.00	-3614.66	117.68	1430.37	-3850.21	105.66	1471.78	-3607.19	183.39	1458.05	-3585.22	92.09	1445.80	140.49	1151.71	73.96	727.18	1057.10	74.69	0.00
0.96000	-3575.08	248.71	25.90	-3665.56	270.24	31.88	-3494.87	136.65	1.91	-3598.36	240.68	68.32	-3426.68	40.14	25.07	-3706.74	51.63	21.55	-3583.97	449.19	26.20	-3745.82	402.50	48.08	-3640.06	106.29	1089.85	0.00	0.00	0.00	-3614.66	117.68	1430.37	-3850.21	105.66	1471.78	-3606.52	184.29	1458.15	-3585.22	92.09	1445.80	140.99	1150.78	74.60	726.27	1056.99	74.49	0.00
0.97000	-3575.08	248.71	25.90	-3665.56	270.24	31.88	-3523.84	137.07	-0.69	-3598.36	240.68	68.32	-3426.68	40.14	25.07	-3706.74	51.63	21.55	-3578.88	448.67	27.02	-3743.54	399.15	48.72	-3640.06	106.29	1089.85	0.00	0.00	0.00	-3614.66	117.68	1430.37	-3850.21	105.66	1471.78	-3573.99	184.24	1457.88	-3585.22	92.09	1445.80	138.81	1151.16	74.09	727.19	1055.94	74.88	0.00
0.98000	-3575.08	248.71	25.90	-3665.56	270.24	31.88	-3512.02	138.72	2.09	-3598.36	240.68	68.32	-3426.68	40.14	25.07	-3706.74	51.63	21.55	-3573.89	448.15	27.83	-3741.22	395.81	49.37	-3640.06	106.29	1089.85	0.00	0.00	0.00	-3614.66	117.68	1430.37	-3850.21	105.66	1471.78	-3572.21	185.90	1457.64	-3585.22	92.09	1445.80	139.13	1150.96	73.94	727.45	1055.95	75.03	0.00
0.99000	-3575.08	248.71	25.90	-3665.56	270.24	31.88	-3482.58	135.30	5.29	-3598.36	240.68	68.32	-3426.68	40.14	25.07	-3706.74	51.63	21.55	-3569.00	447.62	28.63	-3738.88	392.49	50.01	-3640.06	106.29	1089.85	0.00	0.00	0.00	-3614.66	117.68	1430.37	-3850.21	105.66	1471.78	-3566.28	187.28	1457.95	-3585.22	92.09	1445.80	139.26	1151.32	73.98	727.06	1057.09	74.68	0.00
1.00000	-3575.08	248.71	25.90	-3665.56	270.24	31.88	-3490.83	137.50	4.42	-3598.36	240.68	68.32	-3426.68	40.14	25.07	-3706.74	51.63	21.55	-3564.20	447.10	29.41	-3736.51	389.18	50.65	-3640.06	106.29	1089.85	0.00	0.00	0.00	-3614.66	117.68	1430.37	-3850.21	105.66	1471.78	-3587.45	187.37	1458.58	-3585.22	92.09	1445.80	138.92	1151.43	74.02	728.05	1056.03	75.18	0.00
1.01000	-3575.08	248.71	25.90	-3665.56	270.24	31.88	-3505.46	136.33	0.81	-3598.36	240.68	68.32	-3426.68	40.14	25.07	-3706.74	51.63	21.55	-3559.50	446.58	30.17	-3734.11	385.88	51.29	-3640.06	106.29	1089.85	0.00	0.00	0.00	-3614.66	117.68	1430.37	-3850.21	105.66	1471.78	-3603.55	189.35	1459.97	-3585.22	92.09	1445.80	139.33	1150.27	74.21	727.81	1056.69	74.87	0.00
1.02000	-3575.08	248.71	25.90	-3665.56	270.24	31.88	-3489.70	136.88	4.37	-3598.36	240.68	68.32	-3426.68	40.14	25.07	-3706.74	51.63	21.55	-3554.90	446.06	30.92	-3731.69	382.60	51.92	-3640.06	106.29	1089.85	0.00	0.00	0.00	-3614.66	117.68	1430.37	-3850.21	105.66	1471.78	-3634.94	191.17	1461.36	-3585.22	92.09	1445.80	138.30	1150.69	74.02	728.31	1056.26	75.21	0.00
1.03000	-3575.08	248.71	25.90	-3665.56	270.24	31.88	-3509.79	136.75	0.84	-3598.36	240.68	68.32	-3426.68	40.14	25.07	-3706.74	51.63	21.55	-3550.39	445.54	31.65	-3729.23	379.33	52.55	-3640.06	106.29	1089.85	0.00	0.00	0.00	-3614.66	117.68	1430.37	-3850.21	105.66	1471.78	-3619.31	190.92	1460.28	-3585.22	92.09	1445.80	139.69	1151.36	74.16	727.67	1056.22	74.95	0.00
1.04000	-3575.08	248.71	25.90	-3665.56	270.24	31.88	-3488.87	139.31	4.44	-3598.36	240.68	68.32	-3426.68	40.14	25.07	-3706.74	51.63	21.55	-3545.98	445.02	32.36	-3726.75	376.07	53.17	-3640.06	106.29	1089.85	0.00	0.00	0.00	-3614.66	117.68	1430.37	-3850.21	105.66	1471.78	-3618.17	193.07	1460.85	-3585.22	92.09	1445.80	139.09	1150.42	74.26	727.46	1056.84	74.80	0.00
1.05000	-3575.08	248.71	25.90	-3665.56	270.24	31.88	-3494.55	139.77	3.44	-3598.36	240.68	68.32	-3426.68	40.14	25.07	-3706.74	51.63	21.55	-3541.66	444.50	33.06	-3724.24	372.83	53.79	-3640.06	106.29	1089.85	0.00	0.00	0.00	-3614.66	117.68	1430.37	-3850.21	105.66	1471.78	-3635.81	191.72	1460.28	-3585.20	92.09	1445.80	136.78	1151.20	73.50	727.51	1057.06	74.66	0.00
1.06000	-3575.08	248.71	25.90	-3665.56	270.24	31.88	-3484.41	138.10	4.91	-3598.36	240.68	68.32	-3426.68	40.14	25.07	-3706.74	51.63	21.55	-3537.44	443.98	33.75	-3721.70	369.60	54.41	-3640.06	106.29	1089.85	0.00	0.00	0.00	-3614.66	117.68	1430.37	-3850.21	105.66	1471.78	-3587.60	194.03	1458.38	-3563.33	92.60	1445.79	137.73	1151.76	73.51	726.08	1056.32	74.76	0.00
1.07000	-3575.08	248.71	25.90	-3665.56	270.24	31.88	-3505.73	136.86	1.46	-3598.36	240.68	68.32	-3426.68	40.14	25.07	-3706.74	51.63	21.55	-3533.31	443.47	34.42	-3719.13	366.38	55.03	-3640.06	106.29	1089.85	0.00	0.00	0.00	-3614.66	117.68	1430.37	-3850.21	105.66	1471.78	-3584.76	195.13	1458.20	-3591.33	95.34	1445.93	139.36	1150.61	74.26	726.50	1056.00	74.85	0.00
1.08000	-3575.08	248.71	25.90	-3665.56	270.24	31.88	-3507.53	138.79	2.23	-3598.36	240.68	68.32	-3426.68	40.14	25.07	-3706.74	51.63	21.55	-3529.27	442.95	35.07	-3716.53	363.17	55.64	-3640.06	106.29	1089.85	0.00	0.00	0.00	-3614.66	117.68	1430.37	-3850.21	105.66	1471.78	-3581.96	196.22	1458.01	-3584.83	98.20	1445.64	138.83	1149.97	74.37	728.04	1056.31	74.94	0.00
1.09000	-3575.08	248.71	25.90	-3665.56	270.24	31.88	-3507.44	138.52	1.46	-3598.36	240.68	68.32	-3426.68	40.14	25.07	-3706.74	51.63	21.55	-3525.32	442.43	35.71	-3713.91	359.98	56.25	-3640.06	106.29	1089.85	0.00	0.00	0.00	-3614.66	117.68	1430.37	-3850.21	105.66	1471.78	-3579.18	197.31	1457.81	-3610.65	100.49	1446.12	140.59	1150.49	74.43	726.90	1056.04	74.84	0.00
1.10000	-3575.08	248.71	25.90	-3665.56	270.24	31.88	-3483.82	137.51	5.73	-3598.36	240.68	68.32	-3426.68	40.14	25.07	-3706.74	51.63	21.55	-3521.47	441.92	36.34	-3711.26	356.80	56.85	-3640.06	106.29	1089.85	0.00	0.00	0.00	-3614.66	117.68	1430.37	-3850.21	105.66	1471.78	-3576.43	198.40	1457.61	-3608.40	101.28	1445.82	141.04	1150.85	74.51	726.86	1057.13	74.62	0.00
1.11000	-3575.08	248.71	25.90	-3665.56	270.24	31.88	-3478.90	136.68	6.52	-3598.36	240.68	68.32	-3426.68	40.14	25.07	-3706.74	51.63	21.55	-3517.70	441.40	36.94	-3708.58	353.63	57.45	-3640.06	106.29	1089.85	0.00	0.00	0.00	-3614.66	117.68	1430.37	-3850.21	105.66	1471.78	-3573.70	199.49	1457.40	-3598.89	103.72	1445.62	140.12	1152.01	73.92	727.44	1056.26	74.92	0.00
1.12000	-3575.08	248.71	25.90	-3665.56	270.24	31.88	-3491.92	137.79	4.63	-3598.36	240.68	68.32	-3426.68	40.14	25.07	-3706.74	51.63	21.55	-3514.03	440.89	37.54	-3705.88	350.48	58.05	-3640.06	106.29	1089.85	0.00	0.00	0.00	-3614.66	117.68	1430.37	-3850.21	105.66	1471.78	-3571.00	200.57	1457.19	-3597.89	104.60	1444.74	138.78	1152.40	73.64	727.69	1056.72	74.79	0.00
1.13000	-3575.08	248.71	25.90	-3665.56	270.24	31.88	-3487.24	136.54	5.15	-3598.36	240.68	68.32	-3426.68	40.14	25.07	-3706.74	51.63	21.55	-3510.44	440.37	38.12	-3703.14	347.34	58.65	-3640.06	106.29	1089.85	0.00	0.00	0.00	-3614.66	117.68	1430.37	-3850.21	105.66	1471.78	-3568.32	201.65	1456.97	-3575.45	106.59	1444.76	137.99	1150.47	73.96	727.50	1057.15	74.52	0.00
1.14000	-3575.08	248.71	25.90	-3665.56	270.24	31.88	-3462.83	137.90	9.29	-3598.36	240.68	68.32	-3426.68	40.14	25.07	-3706.74	51.63	21.55	-3506.94	439.86	38.68	-3700.38	344.21	59.24	-3640.06	106.29	1089.85	0.00	0.00	0.00	-3614.66	117.68	1430.37	-3850.21	105.66	1471.78	-3565.67	202.72	1456.75	-3610.76	109.47	1445.43	138.55	1149.61	74.57	726.98	1056.69	74.86	0.00
1.15000	-3575.08	248.71	25.90	-3665.56	270.24	31.88	-3515.81	138.01	0.78	-3598.36	240.68	68.32	-3426.68	40.14	25.07	-3706.74	51.63	21.55	-3503.53	439.34	39.23	-3697.60	341.10	59.83	-3640.06	106.29	1089.85	0.00	0.00	0.00	-3614.66	117.68	1430.37	-3850.21	105.66	1471.78	-3563.05	203.79	1456.52	-3585.65	112.93	1443.91	138.09	1152.22	73.72	728.90	1056.35	75.29	0.00
1.16000	-3575.08	248.71	25.90	-3665.56	270.24	31.88	-3478.20	137.72	8.57	-3598.36	240.68	68.32	-3426.68	40.14	25.07	-3706.74	51.63	21.55	-3500.21	438.83	39.77	-3694.79	338.00	60.41	-3640.06	106.29	1089.85	0.00	0.00	0.00	-3614.66	117.68	1430.37	-3850.21	105.66	1471.78	-3560.45	204.86	1456.28	-3590.82	115.56	1444.54	139.11	1152.00	73.84	730.62	1055.35	75.95	0.00
1.17000	-3575.08	248.71	25.90	-3665.56	270.24	31.88	-3490.14	136.98	4.50	-3598.36	240.68	68.32	-3426.68	40.14	25.07	-3706.74	51.63	21.55	-3496.98	438.32	40.29	-3691.95	334.91	61.00	-3640.06	106.29	1089.85	0.00	0.00	0.00	-3614.66	117.68	1430.37	-3850.21	105.66	1471.78	-3557.87	205.93	1456.04	-3630.76	117.60	1444.24	140.50	1149.70	74.80	728.49	1056.63	75.05	0.00
1.18000	-3575.08	248.71	25.90	-3665.56	270.24	31.88	-3474.99	137.98	5.80	-3598.36	240.68	68.32	-3426.68	40.14	25.07	-3706.74	51.63	21.55	-3493.83	437.80	40.80	-3689.08	331.83	61.58	-3640.06	106.29	1089.85	0.00	0.00	0.00	-3614.66	117.68	1430.37	-3850.21	105.66	1471.78	-3555.32	206.99	1455.79	-3607.45	120.63	1443.66	140.10	1150.67	74.39	726.58	1057.33	74.55	0.00
1.19000	-3575.08	248.71	25.90	-3665.56	270.24	31.88	-3512.32	137.90	0.51	-3598.36	240.68	68.32	-3426.68	40.14	25.07	-3706.74	51.63	21.55	-3490.76	437.29	41.29	-3686.19	328.77	62.15	-3640.06	106.29	1089.85	0.00	0.00	0.00	-3614.66	117.68	1430.37	-3850.21	105.66	1471.78	-3552.79	208.05	1455.54	-3594.92	123.18	1444.73	139.51	1150.74	74.23	727.69	1056.90	74.76	0.00
1.20000	-3575.08	248.71	25.90	-3665.56	270.24	31.88	-3494.11	139.15	4.00	-3598.36	240.68	68.32	-3426.68	40.14	25.07	-3706.74	51.63	21.55	-3487.78	436.78	41.77	-3683.27	325.72	62.72	-3640.06	106.29	1089.85	0.00	0.00	0.00	-3614.66	117.68	1430.37	-3850.21	105.66	1471.78	-3550.28	209.10	1455.28	-3605.40	126.25	1444.53	139.76	1150.44	74.43	728.08	1056.77	74.92	0.00
1.21000	-3575.08	248.71	25.90	-3665.56	270.24	31.88	-3464.05	138.87	8.64	-3598.36	240.68	68.32	-3426.68	40.14	25.07	-3706.74	51.63	21.55	-3484.89	436.27	42.23	-3680.32	322.68	63.29	-3640.06	106.29	1089.85	0.00	0.00	0.00	-3614.66	117.68	1430.37	-3850.21	105.66	1471.78	-3547.80	210.16	1455.02	-3633.08	128.55	1445.10	141.70	1149.72	74.99	727.12	1056.62	74.73	0.00
1.22000	-3575.08	248.71	25.90	-3665.56	270.24	31.88	-3488.77	137.82	4.65	-3598.36	240.68	68.32	-3426.68	40.14	25.07	-3706.74	51.63	21.55	-3482.07	435.76	42.68	-3677.35	319.65	63.86	-3640.06	106.29	1089.85	0.00	0.00	0.00	-3614.66	117.68	1430.37	-3850.21	105.66	1471.78	-3545.35	211.20	1454.75	-3650.24	131.64	1445.26	140.54	1149.99	74.64	727.72	1056.83	74.92	0.00
1.23000	-3575.08	248.71	25.90	-3665.56	270.24	31.88	-3468.60	139.20	7.88	-3598.36	240.68	68.32	-3426.68	40.14	25.07	-3706.74	51.63	21.55	-3479.34	435.24	43.12	-3674.35	316.64	64.42	-3640.06	106.29	1089.85	0.00	0.00	0.00	-3614.66	117.68	1430.37	-3850.21	105.66	1471.78	-3542.91	212.25	1454.48	-3632.28	132.20	1444.69	138.19	1151.15	73.98	727.46	1056.47	74.81	0.00
1.24000	-3575.08	248.71	25.90	-3665.56	270.24	31.88	-3476.71	137.82	8.30	-3598.36	240.68	68.32	-3426.68	40.14	25.07	-3706.74	51.63	21.55	-3476.69	434.73	43.54	-3671.33	313.64	64.98	-3640.06	106.29	1089.85	0.00	0.00	0.00	-3614.66	117.68	1430.37	-3850.21	105.66	1471.78	-3540.50	213.29	1454.20	-3628.46	134.71	1445.01	139.19	1151.82	73.96	726.69	1057.15	74.55	0.00
1.25000	-3575.08	248.71	25.90	-3665.56	270.24	31.88	-3494.32	139.69	4.54	-3598.36	240.68	68.32	-3426.68	40.14	25.07	-3706.74	51.63	21.55	-3474.13	434.22	43.95	-3668.28	310.65	65.54	-3640.06	106.29	1089.85	0.00	0.00	0.00	-3614.66	117.68	1430.37	-3850.21	105.66	1471.78	-3538.12	214.33	1453.92	-3610.30	139.96	1443.89	138.86	1151.67	74.01	727.16	1056.98	74.64	0.00
1.26000	-3575.08	248.71	25.90	-3665.56	270.24	31.88	-3492.81	140.94	3.83	-3598.36	240.68	68.32	-3426.68	40.14	25.07	-3706.74	51.63	21.55	-3471.64	433.71	44.35	-3665.21	307.68	66.09	-3640.06	106.29	1089.85	0.00	0.00	0.00	-3614.66	117.68	1430.37	-3850.21	105.66	1471.78	-3535.75	215.36	1453.63	-3591.86	143.47	1442.73	140.04	1151.44	74.11	725.46	1056.45	74.46	0.00
1.27000	-3575.08	248.71	25.90	-3665.56	270.24	31.88	-3469.03	141.02	9.60	-3598.36	240.68	68.32	-3426.68	40.14	25.07	-3706.74	51.63	21.55	-3469.24	433.20	44.73	-3662.11	304.72	66.64	-3640.06	106.29	1089.85	0.00	0.00	0.00	-3614.66	117.68	1430.37	-3850.21	105.66	1471.78	-3533.41	216.39	1453.34	-3600.50	146.31	1443.74	141.49	1150.99	74.43	727.63	1056.39	74.95	0.00
1.28000	-3575.08	248.71	25.90	-3665.56	270.24	31.88	-3512.52	139.88	2.16	-3598.36	240.68	68.32	-3426.68	40.14	25.07	-3706.74	51.63	21.55	-3466.91	432.69	45.09	-3658.98	301.77	67.18	-3640.06	106.29	1089.85	0.00	0.00	0.00	-3614.66	117.68	1430.37	-3850.21	105.66	1471.78	-3531.09	217.42	1453.04	-3619.62	149.28	1444.04	141.54	1150.10	74.98	727.05	1056.50	74.87	0.00
1.29000	-3575.08	248.71	25.90	-3665.56	270.24	31.88	-3506.18	139.71	2.69	-3598.36	240.68	68.32	-3426.68	40.14	25.07	-3706.74	51.63	21.55	-3464.66	432.18	45.45	-3655.83	298.83	67.73	-3640.06	106.29	1089.85	0.00	0.00	0.00	-3614.66	117.68	1430.37	-3850.21	105.66	1471.78	-3528.79	218.44	1452.74	-3640.98	151.56	1444.61	139.37	1150.46	74.36	726.65	1056.55	74.74	0.00
1.30000	-3575.08	248.71	25.90	-3665.56	270.24	31.88	-3505.67	139.48	3.42	-3598.36	240.68	68.32	-3426.68	40.14	25.07	-3706.74	51.63	21.55	-3462.49	431.67	45.79	-3652.66	295.91	68.27	-3640.06	106.29	1089.85	0.00	0.00	0.00	-3614.66	117.68	1430.37	-3850.21	105.66	1471.78	-3526.52	219.46	1452.43	-3642.97	155.00	1444.38	137.76	1152.12	73.59	728.88	1056.48	75.27	0.00
1.31000	-3575.08	248.71	25.90	-3665.56	270.24	31.88	-3517.93	138.24	1.17	-3598.36	240.68	68.32	-3426.68	40.14	25.07	-3706.74	51.63	21.55	-3460.40	431.15	46.12	-3649.46	293.00	68.80	-3640.06	106.29	1089.85	0.00	0.00	0.00	-3614.66	117.68	1430.37	-3850.21	105.66	1471.78	-3524.26	220.48	1452.12	-3643.72	158.21	1444.49	140.05	1150.24	74.65	727.69	1056.71	75.00	0.00
1.32000	-3575.08	248.71	25.90	-3665.56	270.24	31.88	-3523.78	137.88	0.49	-3598.36	240.68	68.32	-3426.68	40.14	25.07	-3706.74	51.63	21.55	-3458.39	430.64	46.43	-3646.23	290.10	69.34	-3640.06	106.29	1089.85	0.00	0.00	0.00	-3614.66	117.68	1430.37	-3850.21	105.66	1471.78	-3522.03	221.49	1451.80	-3641.61	161.40	1445.24	140.24	1151.49	74.58	727.80	1056.79	74.81	0.00
1.33000	-3575.08	248.71	25.90	-3665.56	270.24	31.88	-3529.32	137.30	0.18	-3598.36	240.68	68.32	-3426.68	40.14	25.07	-3706.74	51.63	21.55	-3456.45	430.13	46.73	-3642.98	287.22	69.87	-3640.06	106.29	1089.85	0.00	0.00	0.00	-3614.66	117.68	1430.37	-3850.21	105.66	1471.78	-3519.82	222.50	1451.48	-3654.85	165.28	1445.45	139.51	1151.34	74.03	727.92	1056.41	75.05	0.00
1.34000	-3575.08	248.71	25.90	-3665.56	270.24	31.88	-3534.52	136.56	0.22	-3598.36	240.68	68.32	-3426.68	40.14	25.07	-3706.74	51.63	21.55	-3454.58	429.62	47.02	-3639.71	284.34	70.39	-3640.06	106.29	1089.85	0.00	0.00	0.00	-3614.66	117.68	1430.37	-3850.21	105.66	1471.78	-3517.62	223.50	1451.15	-3635.81	169.38	1445.04	138.58	1150.86	73.97	727.22	1056.44	74.83	0.00
1.35000	-3575.08	248.71	25.90	-3665.56	270.24	31.88	-3539.37	135.71	0.57	-3598.36	240.68	68.32	-3426.68	40.14	25.07	-3706.74	51.63	21.55	-3452.79	429.11	47.30	-3636.41	281.48	70.92	-3640.06	106.29	1089.85	0.00	0.00	0.00	-3614.66	117.68	1430.37	-3850.21	105.66	1471.78	-3515.45	224.50	1450.82	-3653.88	171.89	1445.35	137.78	1150.64	74.07	726.95	1056.69	74.61	0.00
1.36000	-3575.08	248.71	25.90	-3665.56	270.24	31.88	-3543.86	134.81	1.21	-3598.36	240.68	68.32	-3426.68	40.14	25.07	-3706.74	51.63	21.55	-3451.08	428.60	47.56	-3633.08	278.63	71.44	-3640.06	106.29	1089.85	0.00	0.00	0.00	-3614.66	117.68	1430.37	-3850.21	105.66	1471.78	-3513.30	225.50	1450.48	-3656.26	174.71	1445.55	139.47	1151.74	74.26	727.71	1056.75	74.89	0.00
1.37000	-3575.08	248.71	25.90	-3665.56	270.24	31.88	-3547.98	133.89	2.11	-3598.36	240.68	68.32	-3426.68	40.14	25.07	-3706.74	51.63	21.55	-3449.44	428.09	47.81	-3629.73	275.80	71.96	-3640.06	106.29	1089.85	0.00	0.00	0.00	-3614.66	117.68	1430.37	-3850.21	105.66	1471.78	-3511.18	226.49	1450.14	-3684.73	178.43	1445.51	139.47	1150.38	74.29	728.36	1056.83	74.88	0.00
1.38000	-3575.08	248.71	25.90	-3665.56	270.24	31.88	-3551.72	133.02	3.24	-3598.36	240.68	68.32	-3426.68	40.14	25.07	-3706.74	51.63	21.55	-3447.87	427.58	48.05	-3626.36	272.98	72.47	-3640.06	106.29	1089.85	0.00	0.00	0.00	-3614.66	117.68	1430.37	-3850.21	105.66	1471.78	-3509.07	227.48	1449.80	-3663.05	181.86	1446.06	137.98	1152.15	73.72	727.42	1056.78	74.76	0.00
1.39000	-3575.08	248.71	25.90	-3665.56	270.24	31.88	-3555.05	132.24	4.57	-3598.36	240.68	68.32	-3426.68	40.14	25.07	-3706.74	51.63	21.55	-3446.37	427.07	48.27	-3622.97	270.17	72.98	-3640.06	106.29	1089.85	0.00	0.00	0.00	-3614.66	117.68	1430.37	-3850.21	105.66	1471.78	-3506.98	228.47	1449.45	-3677.46	184.35	1446.24	137.51	1151.44	73.93	726.91	1056.35	74.82	0.00
1.40000	-3575.08	248.71	25.90	-3665.56	270.24	31.88	-3557.98	131.62	6.07	-3598.36	240.68	68.32	-3426.68	40.14	25.07	-3706.74	51.63	21.55	-3444.95	426.55	48.49	-3619.54	267.37	73.49	-3640.06	106.29	1089.85	0.00	0.00	0.00	-3614.66	117.68	1430.37	-3850.21	105.66	1471.78	-3504.91	229.45	1449.10	-3691.32	188.19	1446.73	137.01	1151.19	73.61	728.24	1055.68	75.39	0.00
1.41000	-3575.08	248.71	25.90	-3665.56	270.24	31.88	-3560.48	131.18	7.72	-3598.36	240.68	68.32	-3426.68	40.14	25.07	-3706.74	51.63	21.55	-3443.59	426.04	48.69	-3616.10	264.58	73.99	-3640.06	106.29	1089.85	0.00	0.00	0.00	-3614.66	117.68	1430.37	-3850.21	105.66	1471.78	-3502.86	230.43	1448.74	-3683.53	191.06	1446.67	138.49	1151.14	74.04	728.66	1057.16	74.99	0.00
1.42000	-3575.08	248.71	25.90	-3665.56	270.24	31.88	-3562.54	131.00	9.49	-3598.36	240.68	68.32	-3426.68	40.14	25.07	-3706.74	51.63	21.55	-3442.31	425.53	48.87	-3612.63	261.81	74.50	-3640.06	106.29	1089.85	0.00	0.00	0.00	-3614.66	117.68	1430.37	-3850.21	105.66	1471.78	-3500.83	231.40	1448.38	-3665.34	193.32	1446.31	139.01	1151.71	73.84	728.20	1057.02	74.93	0.00
1.43000	-3575.08	248.71	25.90	-3665.56	270.24	31.88	-3564.15	131.12	11.34	-3598.36	240.68	68.32	-3426.68	40.14	25.07	-3706.74	51.63	21.55	-3441.10	425.02	49.05	-3609.14	259.05	75.00	-3640.06	106.29	1089.85	0.00	0.00	0.00	-3614.66	117.68	1430.37	-3850.21	105.66	1471.78	-3498.81	232.37	1448.01	-3674.75	196.27	1445.76	137.97	1150.78	73.98	727.39	1056.75	74.68	0.00
1.44000	-3575.08	248.71	25.90	-3665.56	270.24	31.88	-3565.30	131.59	13.25	-3598.36	240.68	68.32	-3426.68	40.14	25.07	-3706.74	51.63	21.55	-3439.95	424.50	49.21	-3605.62	256.30	75.49	-3640.06	106.29	1089.85	0.00	0.00	0.00	-3614.66	117.68	1430.37	-3850.21	105.66	1471.78	-3496.82	233.33	1447.64	-3676.42	199.09	1446.31	138.45	1150.29	74.47	728.46	1056.78	74.83	0.00
1.45000	-3575.08	248.71	25.90	-3665.56	270.24	31.88	-3565.97	132.47	15.18	-3598.36	240.68	68.32	-3426.68	40.14	25.07	-3706.74	51.63	21.55	-3438.87	423.99	49.36	-3602.09	253.56	75.98	-3640.06	106.29	1089.85	0.00	0.00	0.00	-3614.66	117.68	1430.37	-3850.21	105.66	1471.78	-3494.85	234.30	1447.26	-3689.75	201.16	1446.94	137.25	1150.73	73.94	727.63	1056.46	74.77	0.00
1.46000	-3575.08	248.71	25.90	-3665.56	270.24	31.88	-3566.15	133.80	17.12	-3598.36	240.68	68.32	-3426.68	40.14	25.07	-3706.74	51.63	21.55	-3437.87	423.48	49.50	-3598.52	250.84	76.47	-3640.06	106.29	1089.85	0.00	0.00	0.00	-3614.66	117.68	1430.37	-3850.21	105.66	1471.78	-3492.89	235.25	1446.88	-3697.57	204.93	1446.88	139.64	1151.07	74.23	727.89	1056.40	74.97	0.00
1.47000	-3575.08	248.71	25.90	-3665.56	270.24	31.88	-3565.83	135.64	19.03	-3598.36	240.68	68.32	-3426.68	40.14	25.07	-3706.74	51.63	21.55	-3436.92	422.96	49.63	-3594.94	248.13	76.96	-3640.06	106.29	1089.85	0.00	0.00	0.00	-3614.66	117.68	1430.37	-3850.21	105.66	1471.78	-3490.95	236.21	1446.50	-3676.24	207.87	1446.20	138.47	1151.51	73.76	728.64	1055.75	75.44	0.00
1.48000	-3575.08	248.71	25.90	-3665.56	270.24	31.88	-3564.99	138.03	20.88	-3598.36	240.68	68.32	-3426.68	40.14	25.07	-3706.74	51.63	21.55	-3436.05	422.45	49.74	-3591.33	245.43	77.44	-3640.06	106.29	1089.85	0.00	0.00	0.00	-3614.66	117.68	1430.37	-3850.21	105.66	1471.78	-3489.03	237.16	1446.11	-3706.78	211.66	1447.22	138.44	1151.15	73.97	728.23	1056.04	75.27	0.00
1.49000	-3575.08	248.71	25.90	-3665.56	270.24	31.88	-3563.63	141.03	22.65	-3598.36	240.68	68.32	-3426.68	40.14	25.07	-3706.74	51.63	21.55	-3435.24	421.94	49.85	-3587.70	242.75	77.92	-3640.06	106.29	1089.85	0.00	0.00	0.00	-3614.66	117.68	1430.37	-3850.21	105.66	1471.78	-3487.13	238.10	1445.72	-3698.34	214.11	1447.75	137.59	1150.76	73.95	727.29	1056.60	74.79	0.00
1.50000	-3575.08	248.71	25.90	-3665.56	270.24	31.88	-3561.72	144.70	24.30	-3598.36	240.68	68.32	-3426.68	40.14	25.07	-3706.74	51.63	21.55	-3434.49	421.42	49.94	-3584.05	240.07	78.40	-3640.06	106.29	1089.85	0.00	0.00	0.00	-3614.66	117.68	1430.37	-3850.21	105.66	1471.78	-3485.25	239.04	1445.32	-3734.53	216.64	1448.76	138.43	1151.49	73.76	727.98	1056.74	74.87	0.00
1.51000	-3575.08	248.71	25.90	-3665.56	270.24	31.88	-3559.26	149.07	25.81	-3598.36	240.68	68.32	-3426.68	40.14	25.07	-3706.74	51.63	21.55	-3433.81	420.91	50.02	-3580.37	237.41	78.87	-3640.06	106.29	1089.85	0.00	0.00	0.00	-3614.66	117.68	1430.37	-3850.21	105.66	1471.78	-3483.38	239.98	1444.92	-3718.31	218.65	1447.88	139.25	1150.54	74.22	726.83	1056.89	74.50	0.00
1.52000	-3575.08	248.71	25.90	-3665.56	270.24	31.88	-3556.24	154.21	27.15	-3598.36	240.68	68.32	-3426.68	40.14	25.07	-3706.74	51.63	21.55	-3433.19	420.39	50.09	-3576.67	234.76	79.34	-3640.06	106.29	1089.85	0.00	0.00	0.00	-3614.66	117.68	1430.37	-3850.21	105.66	1471.78	-3481.53	240.91	1444.52	-3709.56	221.66	1448.45	140.99	1150.11	74.88	728.60	1056.09	75.24	0.00
1.53000	-3575.08	248.71	25.90	-3665.56	270.24	31.88	-3552.60	160.16	28.29	-3598.36	240.68	68.32	-3426.68	40.14	25.07	-3706.74	51.63	21.55	-3432.64	419.87	50.14	-3572.95	232.12	79.81	-3640.06	106.29	1089.85	0.00	0.00	0.00	-3614.66	117.68	1430.37	-3850.21	105.66	1471.78	-3479.70	241.84	1444.11	-3704.13	224.83	1449.15	138.80	1150.17	74.39	727.80	1055.93	75.01	0.00
1.54000	-3575.08	248.71	25.90	-3665.56	270.24	31.88	-3520.42	166.06	34.22	-3598.36	240.68	68.32	-3426.68	40.14	25.07	-3706.74	51.63	21.55	-3432.15	419.36	50.19	-3569.21	229.50	80.27	-3640.06	106.29	1089.85	0.00	0.00	0.00	-3614.66	117.68	1430.37	-3850.21	105.66	1471.78	-3477.88	242.76	1443.70	-3727.38	227.17	1449.35	139.30	1151.03	74.10	727.20	1056.32	74.87	0.00
1.55000	-3575.08	248.71	25.90	-3665.56	270.24	31.88	-3537.98	169.99	31.80	-3598.36	240.68	68.32	-3426.68	40.14	25.07	-3706.74	51.63	21.55	-3431.72	418.84	50.22	-3565.44	226.89	80.73	-3640.06	106.29	1089.85	0.00	0.00	0.00	-3614.66	117.68	1430.37	-3850.21	105.66	1471.78	-3476.08	243.68	1443.29	-3732.88	230.21	1449.98	139.30	1150.80	74.40	727.71	1056.17	74.98	0.00
1.56000	-3575.08	248.71	25.90	-3665.56	270.24	31.88	-3530.17	174.66	32.81	-3598.36	240.68	68.32	-3426.68	40.14	25.07	-3706.74	51.63	21.55	-3431.35	418.32	50.25	-3561.65	224.29	81.19	-3640.06	106.29	1089.85	0.00	0.00	0.00	-3614.66	117.68	1430.37	-3850.21	105.66	1471.78	-3474.30	244.60	1442.87	-3740.84	233.41	1450.76	142.13	1149.45	75.23	728.35	1056.57	75.06	0.00
1.57000	-3575.08	248.71	25.90	-3665.56	270.24	31.88	-3546.02	179.94	30.05	-3598.36	240.68	68.32	-3426.68	40.14	25.07	-3706.74	51.63	21.55	-3431.04	417.80	50.26	-3557.84	221.70	81.65	-3640.06	106.29	1089.85	0.00	0.00	0.00	-3614.66	117.68	1430.37	-3850.21	105.66	1471.78	-3472.53	245.51	1442.44	-3733.60	234.58	1449.62	141.27	1149.75	74.79	728.37	1055.83	75.42	0.00
1.58000	-3575.08	248.71	25.90	-3665.56	270.24	31.88	-3543.70	186.71	32.08	-3598.36	240.68	68.32	-3426.68	40.14	25.07	-3706.74	51.63	21.55	-3430.79	417.29	50.26	-3554.01	219.12	82.10	-3640.06	106.29	1089.85	0.00	0.00	0.00	-3614.66	117.68	1430.37	-3850.21	105.66	1471.78	-3470.78	246.41	1442.02	-3737.64	237.13	1450.68	139.62	1151.46	73.99	728.03	1056.56	74.96	0.00
1.59000	-3575.08	248.71	25.90	-3665.56	270.24	31.88	-3535.31	193.36	34.88	-3598.36	240.68	68.32	-3426.68	40.14	25.07	-3706.74	51.63	21.55	-3430.60	416.77	50.25	-3550.16	216.56	82.55	-3640.06	106.29	1089.85	0.00	0.00	0.00	-3614.66	117.68	1430.37	-3850.21	105.66	1471.78	-3469.04	247.32	1441.59	-3740.56	240.24	1450.61	139.85	1151.21	74.21	727.77	1057.10	74.65	0.00
1.60000	-3575.08	248.71	25.90	-3665.56	270.24	31.88	-3529.65	198.35	33.99	-3598.36	240.68	68.32	-3426.68	40.14	25.07	-3706.74	51.63	21.55	-3430.47	416.25	50.23	-3546.28	214.01	82.99	-3640.06	106.29	1089.85	0.00	0.00	0.00	-3614.66	117.68	1430.37	-3850.18	105.66	1471.78	-3467.32	248.21	1441.15	-3760.34	242.88	1451.27	140.30	1150.33	74.71	727.70	1056.62	74.71	0.00
1.61000	-3575.08	248.71	25.90	-3665.56	270.24	31.88	-3530.47	209.20	34.50	-3598.36	240.68	68.32	-3426.68	40.14	25.07	-3706.74	51.63	21.55	-3430.40	415.73	50.20	-3542.38	211.47	83.43	-3640.06	106.29	1089.85	0.00	0.00	0.00	-3614.66	117.68	1430.37	-3821.72	107.52	1469.89	-3465.61	249.11	1440.72	-3752.22	244.10	1450.59	140.43	1151.13	74.24	727.95	1056.67	74.98	0.00
1.62000	-3575.08	248.71	25.90	-3665.56	270.24	31.88	-3536.80	217.23	34.03	-3598.36	240.68	68.32	-3426.68	40.14	25.07	-3706.74	51.63	21.55	-3430.38	415.20	50.16	-3538.46	208.94	83.87	-3640.06	106.29	1089.85	0.00	0.00	0.00	-3614.66	117.68	1430.37	-3853.70	106.38	1471.15	-3463.92	250.00	1440.28	-3754.11	248.18	1451.38	138.39	1150.80	74.27	729.23	1056.43	75.23	0.00
1.63000	-3575.08	248.71	25.90	-3665.56	270.24	31.88	-3520.86	225.00	35.74	-3598.36	240.68	68.32	-3426.68	40.14	25.07	-3706.74	51.63	21.55	-3430.42	414.68	50.11	-3534.53	206.42	84.31	-3640.06	106.29	1089.85	0.00	0.00	0.00	-3614.66	117.68	1430.37	-3838.14	106.98	1470.56	-3462.25	250.88	1439.83	-3768.92	251.05	1452.71	139.03	1151.64	74.15	728.21	1056.59	74.90	0.00
1.64000	-3575.08	248.71	25.90	-3665.56	270.24	31.88	-3543.89	235.04	31.84	-3598.36	240.68	68.32	-3426.68	40.14	25.07	-3706.74	51.63	21.55	-3430.52	414.16	50.04	-3530.56	203.92	84.74	-3640.06	106.29	1089.85	0.00	0.00	0.00	-3614.66	117.68	1430.37	-3857.77	107.94	1470.36	-3460.59	251.76	1439.39	-3756.80	252.73	1452.65	138.37	1150.52	74.05	727.83	1056.19	74.97	0.00
1.65000	-3575.08	248.71	25.90	-3665.56	270.24	31.88	-3516.83	242.74	37.55	-3598.36	240.68	68.32	-3426.68	40.14	25.07	-3706.74	51.63	21.55	-3430.67	413.64	49.97	-3526.58	201.43	85.17	-3640.06	106.29	1089.85	0.00	0.00	0.00	-3614.66	117.68	1430.37	-3859.80	107.71	1469.76	-3458.94	252.64	1438.94	-3788.46	255.80	1454.77	141.08	1150.48	74.51	727.16	1056.87	74.57	0.00
1.66000	-3575.08	248.71	25.90	-3665.56	270.24	31.88	-3531.96	253.93	33.42	-3598.38	240.69	68.32	-3426.68	40.14	25.07	-3706.74	51.63	21.55	-3430.88	413.11	49.89	-3522.58	198.95	85.60	-3640.06	106.29	1089.85	0.00	0.00	0.00	-3614.66	117.68	1430.37	-3860.68	108.22	1470.07	-3457.31	253.51	1438.48	-3786.66	256.85	1453.54	139.17	1151.57	74.04	726.17	1056.74	74.41	0.00
1.67000	-3575.08	248.71	25.90	-3665.56	270.24	31.88	-3543.50	266.11	32.55	-3617.65	250.77	65.41	-3426.68	40.14	25.07	-3706.74	51.63	21.55	-3431.14	412.59	49.79	-3518.56	196.49	86.03	-3640.06	106.29	1089.85	0.00	0.00	0.00	-3614.66	117.68	1430.37	-3834.75	108.98	1467.95	-3455.69	254.37	1438.03	-3782.00	258.76	1452.60	138.77	1151.67	74.03	726.39	1057.17	74.43	0.00
1.68000	-3575.08	248.71	25.90	-3665.56	270.24	31.88	-3547.57	274.69	31.81	-3589.01	259.74	70.77	-3426.68	40.14	25.07	-3706.74	51.63	21.55	-3431.45	412.06	49.69	-3514.51	194.03	86.45	-3640.06	106.29	1089.85	0.00	0.00	0.00	-3614.66	117.68	1430.37	-3838.74	109.15	1467.76	-3454.09	255.24	1437.56	-3764.40	261.03	1453.43	138.07	1152.09	73.48	727.52	1057.56	74.57	0.00
1.69000	-3575.08	248.71	25.90	-3665.56	270.24	31.88	-3539.01	285.13	34.66	-3589.15	268.53	70.72	-3426.68	40.14	25.07	-3706.74	51.63	21.55	-3431.82	411.53	49.57	-3510.45	191.59	86.86	-3640.06	106.29	1089.85	0.00	0.00	0.00	-3614.66	117.68	1430.37	-3845.68	109.43	1466.63	-3452.49	256.09	1437.10	-3754.49	262.75	1453.65	139.30	1151.71	74.17	727.61	1056.72	75.07	0.00
1.70000	-3575.08	248.71	25.90	-3665.56	270.24	31.88	-3568.39	297.19	29.85	-3588.18	279.30	72.80	-3426.68	40.14	25.07	-3706.74	51.63	21.55	-3432.24	411.01	49.45	-3506.36	189.16	87.28	-3640.06	106.29	1089.85	0.00	0.00	0.00	-3614.66	117.68	1430.37	-3812.47	110.52	1466.07	-3450.92	256.94	1436.63	-3770.05	265.62	1454.58	139.36	1151.46	74.30	728.19	1056.74	75.02	0.00
1.71000	-3575.08	248.71	25.90	-3665.56	270.24	31.88	-3564.92	309.13	30.92	-3579.86	289.53	73.53	-3426.68	40.14	25.07	-3706.74	51.63	21.55	-3432.71	410.48	49.32	-3502.26	186.74	87.69	-3640.06	106.29	1089.85	0.00	0.00	0.00	-3614.66	117.68	1430.37	-3827.05	111.53	1465.57	-3449.35	257.79	1436.17	-3755.79	265.16	1455.52	139.29	1150.99	74.44	726.72	1057.31	74.45	0.00
1.72000	-3575.08	248.71	25.90	-3665.56	270.24	31.88	-3546.97	320.41	33.77	-3587.78	301.31	72.81	-3426.68	40.14	25.07	-3706.74	51.63	21.55	-3433.23	409.95	49.17	-3498.13	184.33	88.10	-3640.06	106.29	1089.85	0.00	0.00	0.00	-3614.66	117.68	1430.37	-3850.74	110.91	1465.85	-3447.80	258.64	1435.69	-3758.38	267.53	1455.24	139.52	1150.53	74.24	725.96	1057.08	74.42	0.00
1.73000	-3575.08	248.71	25.90	-3665.56	270.24	31.88	-3567.33	331.98	32.32	-3591.49	311.71	74.14	-3426.68	40.14	25.07	-3706.74	51.63	21.55	-3433.80	409.42	49.02	-3493.99	181.94	88.51	-3640.06	106.29	1089.85	0.00	0.00	0.00	-3614.66	117.68	1430.37	-3815.41	112.05	1464.34	-3446.26	259.47	1435.22	-3781.79	270.94	1455.19	138.04	1150.17	74.18	727.09	1056.68	74.63	0.00
1.74000	-3575.08	248.71	25.90	-3665.56	270.24	31.88	-3566.21	344.64	32.95	-3613.25	321.87	70.60	-3426.68	40.14	25.07	-3706.74	51.63	21.55	-3434.42	408.89	48.86	-3489.82	179.55	88.91	-3640.06	106.29	1089.85	0.00	0.00	0.00	-3614.66	117.68	1430.37	-3806.49	113.22	1465.04	-3444.73	260.31	1434.74	-3764.74	270.95	1455.40	137.08	1150.67	74.00	727.62	1056.46	74.79	0.00
1.75000	-3575.08	248.71	25.90	-3665.56	270.24	31.88	-3569.54	354.24	31.01	-3595.61	332.15	73.20	-3426.68	40.14	25.07	-3706.74	51.63	21.55	-3435.08	408.36	48.68	-3485.63	177.18	89.31	-3640.06	106.29	1089.85	0.00	0.00	0.00	-3614.66	117.68	1430.37	-3819.48	114.31	1464.95	-3443.22	261.14	1434.26	-3762.62	272.64	1455.17	138.28	1151.50	73.94	728.35	1055.85	75.20	0.00
1.76000	-3575.08	248.71	25.90	-3665.56	270.24	31.88	-3549.46	366.54	37.49	-3641.60	343.33	68.90	-3426.68	40.14	25.07	-3706.74	51.63	21.55	-3435.80	407.82	48.50	-3481.43	174.82	89.71	-3640.06	106.29	1089.85	0.00	0.00	0.00	-3614.66	117.68	1430.37	-3798.56	115.49	1463.85	-3441.72	261.96	1433.77	-3742.12	274.83	1455.19	140.76	1151.46	74.46	727.30	1056.61	74.69	0.00
1.77000	-3575.08	248.71	25.90	-3665.56	270.24	31.88	-3545.29	375.79	37.24	-3609.09	352.34	75.03	-3426.68	40.14	25.07	-3706.74	51.63	21.55	-3436.56	407.29	48.31	-3477.20	172.48	90.10	-3640.06	106.29	1089.85	0.00	0.00	0.00	-3614.66	117.68	1430.37	-3782.32	115.95	1462.82	-3440.23	262.78	1433.29	-3754.85	275.90	1456.76	140.54	1150.78	74.57	727.22	1057.80	74.35	0.00
1.78000	-3575.08	248.71	25.90	-3665.56	270.24	31.88	-3596.32	388.28	31.58	-3596.57	361.63	77.51	-3426.68	40.14	25.07	-3706.74	51.63	21.55	-3437.37	406.76	48.11	-3472.96	170.14	90.49	-3640.06	106.29	1089.85	0.00	0.00	0.00	-3614.66	117.68	1430.37	-3787.42	116.81	1463.44	-3438.75	263.59	1432.80	-3791.26	279.02	1457.23	139.32	1150.20	74.30	726.83	1058.05	74.16	0.00
1.79000	-3575.08	248.71	25.90	-3665.56	270.24	31.88	-3592.01	397.58	33.20	-3619.30	370.80	74.44	-3426.68	40.14	25.07	-3706.74	51.63	21.55	-3438.23	406.22	47.90	-3468.70	167.82	90.88	-3640.06	106.29	1089.85	0.00	0.00	0.00	-3614.66	117.68	1430.37	-3801.86	118.08	1463.81	-3437.28	264.40	1432.30	-3778.03	280.89	1456.84	139.50	1149.95	74.56	727.70	1057.05	74.66	0.00
1.80000	-3575.08	248.71	25.90	-3665.56	270.24	31.88	-3579.35	406.56	37.05	-3598.32	378.92	77.05	-3426.68	40.14	25.07	-3706.74	51.63	21.55	-3439.13	405.68	47.68	-3464.41	165.51	91.27	-3640.06	106.29	1089.85	0.00	0.00	0.00	-3614.66	117.68	1430.37	-3803.31	119.70	1463.24	-3435.82	265.21	1431.81	-3785.53	282.40	1457.14	139.46	1150.20	74.62	727.24	1056.89	74.59	0.00
1.81000	-3575.08	248.71	25.90	-3665.56	270.24	31.88	-3631.43	417.58	29.63	-3636.72	387.95	72.28	-3426.68	40.14	25.07	-3706.74	51.63	21.55	-3440.08	405.14	47.45	-3460.11	163.21	91.65	-3640.06	106.29	1089.85	0.00	0.00	0.00	-3614.66	117.68	1430.37	-3801.37	119.30	1462.88	-3434.38	266.01	1431.31	-3752.86	282.25	1456.84	138.46	1151.62	73.82	727.19	1056.77	74.54	0.00
1.82000	-3575.08	248.71	25.90	-3665.56	270.24	31.88	-3615.54	424.94	32.15	-3606.38	395.39	77.64	-3426.68	40.14	25.07	-3706.74	51.63	21.55	-3441.07	404.61	47.21	-3455.79	160.92	92.03	-3640.06	106.29	1089.85	0.00	0.00	0.00	-3614.66	117.68	1430.37	-3785.40	119.49	1461.89	-3432.94	266.80	1430.81	-3767.84	284.30	1457.91	139.19	1151.80	73.96	728.43	1056.36	75.04	0.00
1.83000	-3575.08	248.71	25.90	-3665.56	270.24	31.88	-3651.12	434.41	29.02	-3641.54	402.69	72.83	-3426.68	40.14	25.07	-3706.74	51.63	21.55	-3442.10	404.06	46.97	-3451.45	158.64	92.41	-3640.06	106.29	1089.85	0.00	0.00	0.00	-3614.66	117.68	1430.37	-3789.10	120.89	1461.24	-3431.52	267.59	1430.30	-3753.53	285.37	1457.64	139.67	1150.99	74.14	728.14	1056.72	74.75	0.00
1.84000	-3575.08	248.71	25.90	-3665.56	270.24	31.88	-3626.55	439.79	32.54	-3631.83	409.51	76.12	-3426.68	40.14	25.07	-3706.74	51.63	21.55	-3443.18	403.52	46.71	-3447.09	156.38	92.78	-3640.06	106.29	1089.85	0.00	0.00	0.00	-3614.66	117.68	1430.37	-3771.91	122.07	1461.19	-3430.10	268.38	1429.80	-3761.74	286.69	1457.52	139.68	1151.77	73.88	727.91	1056.19	74.97	0.00
1.85000	-3575.08	248.71	25.90	-3665.56	270.24	31.88	-3667.26	447.57	27.38	-3654.34	417.68	72.01	-3426.68	40.14	25.07	-3706.74	51.63	21.55	-3444.30	402.98	46.45	-3442.71	154.13	93.15	-3640.06	106.29	1089.85	0.00	0.00	0.00	-3614.66	117.68	1430.37	-3779.67	122.81	1460.48	-3428.70	269.16	1429.29	-3782.85	289.56	1458.37	137.58	1150.64	73.92	727.73	1056.53	74.84	0.00
1.86000	-3575.08	248.71	25.90	-3665.56	270.24	31.88	-3682.55	454.44	23.57	-3640.85	421.54	73.25	-3426.68	40.14	25.07	-3706.74	51.63	21.55	-3445.46	402.44	46.18	-3438.31	151.89	93.52	-3640.06	106.29	1089.85	0.00	0.00	0.00	-3614.66	117.68	1430.37	-3780.02	124.21	1459.35	-3427.30	269.93	1428.78	-3778.36	290.85	1458.34	137.55	1150.21	74.17	726.30	1057.35	74.24	0.00
1.87000	-3575.08	248.71	25.90	-3665.56	270.24	31.88	-3649.37	456.89	29.50	-3654.99	426.88	69.74	-3426.68	40.14	25.07	-3706.74	51.63	21.55	-3446.66	401.89	45.90	-3433.90	149.66	93.88	-3640.06	106.29	1089.85	0.00	0.00	0.00	-3614.66	117.68	1430.37	-3774.53	125.02	1459.00	-3425.92	270.70	1428.27	-3785.91	293.64	1458.56	138.41	1151.34	74.23	726.09	1056.54	74.52	0.00
1.88000	-3575.08	248.71	25.90	-3665.56	270.24	31.88	-3674.10	463.03	26.40	-3649.34	432.25	71.23	-3426.68	40.14	25.07	-3706.74	51.63	21.55	-3447.90	401.35	45.61	-3429.47	147.44	94.24	-3640.06	106.29	1089.85	0.00	0.00	0.00	-3614.66	117.68	1430.37	-3768.15	126.64	1457.65	-3424.55	271.46	1427.75	-3790.51	293.13	1458.86	139.84	1150.57	74.54	726.76	1056.14	74.78	0.00
1.89000	-3575.08	248.71	25.90	-3665.56	270.24	31.88	-3672.78	466.21	24.96	-3684.23	437.02	65.88	-3426.68	40.14	25.07	-3706.74	51.63	21.55	-3449.18	400.80	45.31	-3425.02	145.24	94.60	-3640.06	106.29	1089.85	0.00	0.00	0.00	-3614.66	117.68	1430.37	-3757.52	127.72	1457.20	-3423.18	272.22	1427.23	-3763.93	295.07	1459.76	139.09	1151.00	74.13	727.41	1056.34	74.75	0.00
1.90000	-3575.08	248.71	25.90	-3665.56	270.24	31.88	-3700.12	470.25	20.67	-3672.68	440.36	66.38	-3426.68	40.14	25.07	-3706.74	51.63	21.55	-3450.50	400.25	45.00	-3420.55	143.04	94.96	-3640.06	106.29	1089.85	0.00	0.00	0.00	-3614.66	117.68	1430.37	-3754.79	129.05	1457.23	-3421.82	272.98	1426.71	-3773.14	297.65	1458.79	138.97	1150.91	74.20	727.64	1055.89	74.90	0.00
1.91000	-3575.08	248.71	25.90	-3665.56	270.24	31.88	-3696.29	473.62	21.72	-3711.14	444.32	59.10	-3426.68	40.14	25.07	-3706.74	51.63	21.55	-3451.86	399.70	44.69	-3416.06	140.86	95.31	-3640.06	106.29	1089.85	0.00	0.00	0.00	-3614.66	117.68	1430.37	-3756.72	131.57	1456.51	-3420.47	273.73	1426.19	-3766.38	299.00	1458.63	137.23	1151.21	73.70	727.19	1056.04	74.82	0.00
1.92000	-3575.08	248.71	25.90	-3665.56	270.24	31.88	-3707.33	477.69	17.91	-3687.44	445.98	61.10	-3426.68	40.14	25.07	-3706.74	51.63	21.55	-3453.26	399.15	44.36	-3411.55	138.69	95.66	-3640.06	106.29	1089.85	0.00	0.00	0.00	-3614.66	117.68	1430.37	-3752.90	132.60	1456.07	-3419.14	274.47	1425.67	-3779.77	299.13	1458.74	139.44	1150.66	74.29	727.86	1054.97	75.49	0.00
1.93000	-3575.08	248.71	25.90	-3665.56	270.24	31.88	-3696.01	478.21	16.89	-3685.50	448.07	60.82	-3426.68	40.14	25.07	-3706.74	51.63	21.55	-3454.69	398.60	44.03	-3407.03	136.53	96.01	-3640.06	106.29	1089.85	0.00	0.00	0.00	-3614.66	117.68	1430.37	-3752.78	133.81	1455.92	-3417.81	275.21	1425.14	-3785.31	300.98	1457.94	137.62	1151.14	73.92	727.66	1055.59	75.12	0.00
1.94000	-3575.08	248.71	25.90	-3665.56	270.24	31.88	-3696.63	478.96	17.37	-3711.14	449.50	54.25	-3426.68	40.14	25.07	-3706.74	51.63	21.55	-3456.16	398.04	43.70	-3402.49	134.38	96.35	-3640.06	106.29	1089.85	0.00	0.00	0.00	-3614.66	117.68	1430.37	-3742.29	135.48	1453.99	-3416.48	275.94	1424.61	-3779.30	301.88	1458.54	140.11	1151.47	74.28	727.84	1056.13	75.01	0.00
1.95000	-3575.08	248.71	25.90	-3665.56	270.24	31.88	-3712.81	478.68	13.74	-3686.83	449.87	55.61	-3426.68	40.14	25.07	-3706.74	51.63	21.55	-3457.66	397.49	43.35	-3397.93	132.25	96.69	-3640.06	106.29	1089.85	0.00	0.00	0.00	-3614.66	117.68	1430.37	-3731.08	137.03	1453.82	-3415.17	276.67	1424.08	-3765.11	303.66	1457.54	139.42	1151.10	74.15	727.57	1057.45	74.53	0.00
1.96000	-3575.08	248.71	25.90	-3665.56	270.24	31.88	-3666.79	478.57	17.82	-3688.51	451.79	54.67	-3426.68	40.14	25.07	-3706.74	51.63	21.55	-3459.20	396.93	42.99	-3393.35	130.12	97.03	-3640.06	106.29	1089.85	0.00	0.00	0.00	-3614.66	117.68	1430.37	-3737.50	139.05	1453.60	-3413.86	277.39	1423.55	-3741.27	305.46	1456.45	139.70	1151.37	74.16	727.28	1056.83	74.72	0.00
1.97000	-3575.08	248.71	25.90	-3665.56	270.24	31.88	-3730.04	478.52	8.98	-3735.10	453.88	45.62	-3426.68	40.14	25.07	-3706.74	51.63	21.55	-3460.78	396.37	42.63	-3388.76	128.01	97.37	-3640.06	106.29	1089.85	0.00	0.00	0.00	-3614.66	117.68	1430.37	-3736.88	141.13	1453.12	-3412.56	278.11	1423.01	-3762.41	306.96	1457.16	139.38	1150.99	74.19	726.70	1057.05	74.47	0.00
1.98000	-3575.08	248.71	25.90	-3665.56	270.24	31.88	-3689.86	478.77	11.50	-3706.97	453.55	48.85	-3426.68	40.14	25.07	-3706.74	51.63	21.55	-3462.38	395.81	42.26	-3384.15	125.91	97.70	-3640.06	106.29	1089.85	0.00	0.00	0.00	-3614.66	117.68	1430.37	-3732.73	143.36	1452.48	-3411.27	278.82	1422.48	-3773.90	308.63	1456.98	138.98	1150.98	74.13	728.52	1056.00	75.14	0.00
1.99000	-3575.08	248.71	25.90	-3665.56	270.24	31.88	-3702.68	477.68	9.66	-3712.06	454.83	47.09	-3426.68	40.14	25.07	-3706.74	51.63	21.55	-3464.02	395.25	41.89	-3379.52	123.82	98.03	-3640.06	106.29	1089.85	0.00	0.00	0.00	-3614.66	117.68	1430.37	-3725.03	145.12	1452.00	-3409.99	279.53	1421.94	-3735.07	308.25	1456.69	139.25	1151.61	74.13	728.18	1056.47	74.97	0.00
2.00000	-3575.08	248.71	25.90	-3665.56	270.24	31.88	-3699.81	478.80	9.12	-3706.12	454.17	46.09	-3426.68	40.14	25.07	-3706.74	51.63	21.55	-3465.70	394.69	41.50	-3374.88	121.74	98.36	-3640.06	106.29	1089.85	0.00	0.00	0.00	-3614.66	117.68	1430.37	-3714.69	146.57	1450.90	-3408.71	280.23	1421.40	-3725.55	309.59	1456.85	141.62	1150.57	74.70	727.68	1057.33	74.48	0.00
2.01000	-3575.08	248.71	25.90	-3665.56	270.24	31.88	-3691.48	476.24	10.30	-3732.14	455.98	41.20	-3426.68	40.14	25.07	-3706.74	51.63	21.55	-3467.40	394.12	41.11	-3370.22	119.68	98.68	-3640.06	106.29	1089.85	0.00	0.00	0.00	-3614.66	117.68	1430.37	-3705.46	148.30	1450.38	-3407.44	280.93	1420.86	-3741.91	311.52	1456.95	140.24	1150.81	74.42	727.38	1056.60	74.70	0.00
2.02000	-3575.08	248.71	25.90	-3665.56	270.24	31.88	-3675.34	475.35	12.55	-3733.06	454.13	41.88	-3426.68	40.14	25.07	-3706.74	51.63	21.55	-3469.14	393.56	40.71	-3365.54	117.62	99.00	-3640.06	106.29	1089.85	0.00	0.00	0.00	-3614.66	117.68	1430.37	-3712.99	150.28	1450.71	-3406.17	281.62	1420.31	-3763.64	313.98	1457.45	139.33	1150.74	74.35	727.44	1056.55	74.64	0.00
2.03000	-3575.08	248.71	25.90	-3665.56	270.24	31.88	-3681.75	477.37	8.28	-3721.43	454.23	40.04	-3426.68	40.14	25.07	-3706.74	51.63	21.55	-3470.90	392.99	40.30	-3360.85	115.58	99.32	-3640.06	106.29	1089.85	0.00	0.00	0.00	-3614.66	117.68	1430.37	-3699.26	152.68	1449.73	-3404.91	282.30	1419.77	-3767.30	316.11	1459.08	136.10	1150.66	73.72	727.99	1056.77	74.75	0.00
2.04000	-3575.08	248.71	25.90	-3665.56	270.24	31.88	-3689.81	479.50	5.58	-3694.90	453.95	43.68	-3426.68	40.14	25.07	-3706.74	51.63	21.55	-3472.70	392.42	39.89	-3356.14	113.55	99.64	-3640.06	106.29	1089.85	0.00	0.00	0.00	-3614.66	117.68	1430.37	-3696.25	154.83	1449.41	-3403.66	282.98	1419.22	-3728.50	317.01	1457.67	140.19	1149.22	74.87	727.28	1057.05	74.51	0.00
2.05000	-3575.08	248.71	25.90	-3665.56	270.24	31.88	-3679.77	478.82	8.33	-3719.76	456.86	38.94	-3426.68	40.14	25.07	-3706.74	51.63	21.55	-3474.52	391.85	39.47	-3351.41	111.53	99.95	-3640.06	106.29	1089.85	0.00	0.00	0.00	-3614.66	117.68	1430.37	-3698.42	157.02	1449.19	-3402.41	283.66	1418.67	-3708.94	319.58	1456.88	139.30	1150.73	74.13	728.29	1056.64	74.86	0.00
2.06000	-3575.08	248.71	25.90	-3665.56	270.24	31.88	-3674.51	479.93	6.73	-3725.64	456.00	37.08	-3426.68	40.14	25.07	-3706.74	51.63	21.55	-3476.38	391.28	39.04	-3346.67	109.52	100.26	-3640.06	106.29	1089.85	0.00	0.00	0.00	-3614.66	117.68	1430.37	-3679.88	159.02	1448.43	-3401.17	284.33	1418.12	-3734.78	321.35	1457.85	140.36	1149.63	74.67	728.02	1056.08	75.16	0.00
2.07000	-3575.08	248.71	25.90	-3665.56	270.24	31.88	-3657.73	480.32	9.59	-3745.02	457.49	35.09	-3426.68	40.14	25.07	-3706.74	51.63	21.55	-3478.26	390.70	38.61	-3341.91	107.52	100.57	-3640.06	106.29	1089.85	0.00	0.00	0.00	-3614.66	117.68	1430.37	-3679.62	161.77	1448.11	-3399.94	284.99	1417.57	-3729.75	323.25	1458.28	137.78	1151.57	73.74	727.27	1056.18	75.03	0.00
2.08000	-3575.08	248.71	25.90	-3665.56	270.24	31.88	-3675.46	482.04	6.72	-3722.34	455.98	37.44	-3426.68	40.14	25.07	-3706.74	51.63	21.55	-3480.17	390.13	38.17	-3337.13	105.54	100.87	-3640.06	106.29	1089.85	0.00	0.00	0.00	-3614.66	117.68	1430.37	-3688.06	163.77	1447.78	-3398.71	285.65	1417.02	-3731.99	325.84	1458.24	136.42	1151.63	73.62	728.02	1056.70	74.79	0.00
2.09000	-3575.08	248.71	25.90	-3665.56	270.24	31.88	-3653.85	481.17	9.70	-3715.43	457.58	37.04	-3426.68	40.14	25.07	-3706.74	51.63	21.55	-3482.10	389.55	37.72	-3332.34	103.56	101.17	-3640.06	106.29	1089.85	0.00	0.00	0.00	-3614.66	117.68	1430.37	-3679.97	166.02	1447.51	-3397.48	286.30	1416.46	-3761.90	326.69	1458.94	138.77	1149.88	74.56	727.17	1056.54	74.73	0.00
2.10000	-3575.08	248.71	25.90	-3665.56	270.24	31.88	-3700.68	483.94	3.34	-3708.64	457.33	40.46	-3426.68	40.14	25.07	-3706.74	51.63	21.55	-3484.06	388.97	37.26	-3327.53	101.60	101.47	-3640.06	106.29	1089.85	0.00	0.00	0.00	-3614.66	117.68	1430.37	-3684.71	168.51	1447.31	-3396.26	286.95	1415.91	-3755.62	330.41	1459.64	137.75	1150.66	73.81	727.28	1056.58	74.67	0.00
2.11000	-3575.08	248.71	25.90	-3665.56	270.24	31.88	-3664.20	481.46	9.76	-3748.83	460.57	33.53	-3426.68	40.14	25.07	-3706.74	51.63	21.55	-3486.05	388.39	36.80	-3322.71	99.65	101.77	-3640.06	106.29	1089.85	0.00	0.00	0.00	-3614.66	117.68	1430.37	-3685.07	171.20	1447.37	-3395.05	287.59	1415.35	-3752.19	332.69	1459.93	138.20	1150.78	73.96	727.58	1055.95	75.05	0.00
2.12000	-3575.08	248.71	25.90	-3665.56	270.24	31.88	-3646.65	481.09	12.52	-3695.72	455.49	41.28	-3426.68	40.14	25.07	-3706.74	51.63	21.55	-3488.06	387.81	36.33	-3317.87	97.71	102.06	-3640.06	106.29	1089.85	0.00	0.00	0.00	-3614.66	117.68	1430.37	-3670.67	173.78	1446.66	-3393.84	288.22	1414.79	-3728.42	333.63	1460.23	140.90	1150.78	74.64	727.77	1056.79	74.67	0.00
2.13000	-3575.08	248.71	25.90	-3665.56	270.24	31.88	-3652.83	481.87	10.23	-3727.22	459.07	35.38	-3426.68	40.14	25.07	-3706.74	51.63	21.55	-3490.09	387.22	35.86	-3313.02	95.78	102.35	-3640.06	106.29	1089.85	0.00	0.00	0.00	-3614.66	117.68	1430.37	-3653.21	175.90	1446.41	-3392.63	288.85	1414.23	-3729.55	334.40	1460.91	140.28	1150.16	74.78	727.44	1056.77	74.57	0.00
2.14000	-3575.08	248.71	25.90	-3665.56	270.24	31.88	-3664.77	481.10	8.98	-3694.66	457.82	40.63	-3426.68	40.14	25.07	-3706.74	51.63	21.55	-3492.15	386.64	35.38	-3308.15	93.86	102.64	-3640.06	106.29	1089.85	0.00	0.00	0.00	-3614.66	117.68	1430.37	-3650.77	178.47	1446.50	-3391.43	289.47	1413.67	-3721.82	333.87	1459.34	139.69	1150.45	74.44	727.60	1055.91	75.07	0.00
2.15000	-3575.08	248.71	25.90	-3665.56	270.24	31.88	-3690.62	483.04	4.39	-3723.40	459.16	35.60	-3426.68	40.14	25.07	-3706.74	51.63	21.55	-3494.23	386.05	34.89	-3303.27	91.95	102.92	-3640.06	106.29	1089.85	0.00	0.00	0.00	-3614.66	117.68	1430.37	-3652.73	181.60	1445.53	-3390.23	290.09	1413.11	-3703.57	336.47	1460.07	141.76	1149.61	74.99	728.58	1056.59	75.14	0.00
2.16000	-3575.08	248.71	25.90	-3665.56	270.24	31.88	-3661.06	479.81	8.56	-3715.06	457.10	36.83	-3426.68	40.14	25.07	-3706.74	51.63	21.55	-3496.33	385.46	34.40	-3298.37	90.06	103.20	-3640.06	106.29	1089.85	0.00	0.00	0.00	-3614.66	117.68	1430.37	-3643.30	183.75	1445.94	-3389.03	290.70	1412.54	-3697.21	338.12	1460.28	141.70	1150.49	74.62	727.09	1056.68	74.77	0.00
2.17000	-3575.08	248.71	25.90	-3665.56	270.24	31.88	-3717.15	482.15	-0.57	-3720.48	459.62	36.87	-3426.68	40.14	25.07	-3706.74	51.63	21.55	-3498.45	384.87	33.90	-3293.45	88.18	103.48	-3640.06	106.29	1089.85	0.00	0.00	0.00	-3614.66	117.68	1430.37	-3636.11	185.96	1445.05	-3387.84	291.31	1411.98	-3690.89	339.74	1460.47	137.61	1150.90	74.01	727.38	1056.66	74.79	0.00
2.18000	-3575.08	248.71	25.90	-3665.56	270.24	31.88	-3703.62	482.07	0.29	-3700.49	457.18	39.40	-3426.68	40.14	25.07	-3706.74	51.63	21.55	-3500.60	384.27	33.40	-3288.52	86.30	103.76	-3640.06	106.29	1089.85	0.00	0.00	0.00	-3614.66	117.68	1430.37	-3635.24	188.29	1444.77	-3386.65	291.91	1411.41	-3684.60	341.34	1460.65	137.92	1150.81	74.02	726.95	1056.78	74.54	0.00
2.19000	-3575.08	248.71	25.90	-3665.56	270.24	31.88	-3689.62	482.67	5.33	-3715.56	457.46	36.87	-3426.68	40.14	25.07	-3706.74	51.63	21.55	-3502.76	383.68	32.89	-3283.58	84.44	104.03	-3640.06	106.29	1089.85	0.00	0.00	0.00	-3614.66	117.68	1430.37	-3629.59	190.77	1443.90	-3385.46	292.51	1410.85	-3678.35	342.91	1460.82	137.71	1151.21	73.98	727.41	1056.95	74.64	0.00
2.20000	-3575.08	248.71	25.90	-3665.56	270.24	31.88	-3724.23	484.39	0.19	-3700.56	458.75	38.96	-3426.68	40.14	25.07	-3706.74	51.63	21.55	-3504.94	383.08	32.37	-3278.62	82.59	104.30	-3640.06	106.29	1089.85	0.00	0.00	0.00	-3614.66	117.68	1430.37	-3624.73	192.54	1443.64	-3384.28	293.09	1410.28	-3672.14	344.46	1460.98	139.78	1150.54	74.52	727.18	1056.82	74.55	0.00
2.21000	-3575.08	248.71	25.90	-3665.56	270.24	31.88	-3721.09	484.24	0.16	-3692.19	459.12	39.58	-3426.68	40.14	25.07	-3706.74	51.63	21.55	-3507.15	382.48	31.85	-3273.65	80.75	104.57	-3640.06	106.29	1089.85	0.00	0.00	0.00	-3614.66	117.68	1430.37	-3615.47	194.26	1442.78	-3383.09	293.68	1409.71	-3665.97	345.99	1461.13	137.38	1151.53	73.50	728.31	1055.99	75.05	0.00
2.22000	-3575.08	248.71	25.90	-3665.56	270.24	31.88	-3632.19	479.67	13.50	-3722.70	459.78	36.12	-3426.68	40.14	25.07	-3706.74	51.63	21.55	-3509.37	381.88	31.32	-3268.66	78.93	104.83	-3640.06	106.29	1089.85	0.00	0.00	0.00	-3614.66	117.68	1430.37	-3626.25	197.06	1442.87	-3381.92	294.25	1409.14	-3659.83	347.49	1461.26	137.02	1151.07	73.59	729.05	1055.67	75.45	0.00
2.23000	-3575.08	248.71	25.90	-3665.56	270.24	31.88	-3671.62	479.61	7.23	-3731.46	458.88	33.58	-3426.68	40.14	25.07	-3706.74	51.63	21.55	-3511.60	381.28	30.79	-3263.66	77.11	105.10	-3640.06	106.29	1089.85	0.00	0.00	0.00	-3614.66	117.68	1430.37	-3624.73	199.49	1442.14	-3380.74	294.83	1408.57	-3653.73	348.97	1461.39	137.91	1150.18	74.30	727.37	1056.57	74.76	0.00
2.24000	-3575.08	248.71	25.90	-3665.56	270.24	31.88	-3710.52	481.53	2.01	-3739.45	461.43	32.65	-3426.68	40.14	25.07	-3706.74	51.63	21.55	-3513.86	380.67	30.25	-3258.64	75.30	105.36	-3640.06	106.29	1089.85	0.00	0.00	0.00	-3614.66	117.68	1430.37	-3620.11	201.98	1442.16	-3379.56	295.39	1408.00	-3647.67	350.42	1461.50	139.05	1150.56	74.36	727.45	1056.23	74.99	0.00
2.25000	-3575.08	248.71	25.90	-3665.56	270.24	31.88	-3653.95	481.61	10.10	-3713.19	458.26	36.50	-3426.68	40.14	25.07	-3706.74	51.63	21.55	-3516.13	380.06	29.71	-3253.62	73.51	105.61	-3640.06	106.29	1089.85	0.00	0.00	0.00	-3614.66	117.68	1430.37	-3617.50	202.83	1441.44	-3378.39	295.95	1407.43	-3641.65	351.85	1461.61	139.50	1150.22	74.61	726.86	1055.57	75.05	0.00
2.26000	-3575.08	248.71	25.90	-3665.56	270.24	31.88	-3676.41	481.76	7.14	-3740.11	461.37	32.40	-3426.68	40.14	25.07	-3706.74	51.63	21.55	-3518.41	379.45	29.16	-3248.57	71.73	105.87	-3640.06	106.29	1089.85	0.00	0.00	0.00	-3614.66	117.68	1430.37	-3610.00	205.01	1440.70	-3377.22	296.50	1406.86	-3635.66	353.26	1461.70	137.52	1151.51	73.62	726.76	1056.51	74.84	0.00
2.27000	-3575.08	248.71	25.90	-3665.56	270.24	31.88	-3657.88	480.37	10.30	-3725.06	460.62	34.65	-3426.68	40.14	25.07	-3706.74	51.63	21.55	-3520.71	378.84	28.60	-3243.51	69.95	106.12	-3640.06	106.29	1089.85	0.00	0.00	0.00	-3614.66	117.68	1430.37	-3595.01	207.71	1440.69	-3376.04	297.05	1406.28	-3629.70	354.64	1461.78	138.01	1151.58	73.71	726.18	1056.17	74.64	0.00
2.28000	-3575.08	248.71	25.90	-3665.56	270.24	31.88	-3695.26	482.64	5.22	-3721.33	459.52	33.05	-3426.68	40.14	25.07	-3706.74	51.63	21.55	-3523.02	378.23	28.04	-3238.44	68.19	106.37	-3640.06	106.29	1089.85	0.00	0.00	0.00	-3614.66	117.68	1430.37	-3609.24	208.94	1440.21	-3374.87	297.59	1405.71	-3623.78	356.00	1461.85	137.28	1150.58	73.96	728.21	1056.05	75.08	0.00
2.29000	-3575.08	248.71	25.90	-3665.56	270.24	31.88	-3714.38	483.21	0.72	-3741.83	460.95	31.86	-3426.68	40.14	25.07	-3706.74	51.63	21.55	-3525.35	377.61	27.48	-3233.36	66.44	106.61	-3640.06	106.29	1089.85	0.00	0.00	0.00	-3614.66	117.68	1430.37	-3605.53	210.99	1439.76	-3373.70	298.12	1405.13	-3617.90	357.33	1461.91	137.66	1150.30	74.20	727.63	1056.64	74.76	0.00
2.30000	-3575.08	248.71	25.90	-3665.56	270.24	31.88	-3654.13	480.64	11.59	-3750.99	460.03	30.47	-3426.68	40.14	25.07	-3706.74	51.63	21.55	-3527.69	376.99	26.91	-3228.26	64.70	106.86	-3640.06	106.29	1089.85	0.00	0.00	0.00	-3614.66	117.68	1430.37	-3609.44	213.50	1439.09	-3372.53	298.65	1404.56	-3612.05	358.65	1461.97	137.53	1150.56	74.02	726.51	1056.51	74.62	0.00
2.31000	-3575.08	248.71	25.90	-3665.56	270.24	31.88	-3691.37	482.19	4.98	-3731.82	461.73	32.54	-3426.68	40.14	25.07	-3706.74	51.63	21.55	-3530.04	376.37	26.33	-3223.15	62.98	107.10	-3640.06	106.29	1089.85	0.00	0.00	0.00	-3614.66	117.68	1430.37	-3601.85	215.22	1438.31	-3371.37	299.18	1403.98	-3606.24	359.94	1462.01	137.96	1151.82	73.85	727.51	1055.90	75.14	0.00
2.32000	-3575.08	248.71	25.90	-3665.56	270.24	31.88	-3714.46	483.24	1.08	-3733.65	461.15	32.69	-3426.68	40.14	25.07	-3706.74	51.63	21.55	-3532.41	375.75	25.75	-3218.03	61.26	107.34	-3640.06	106.29	1089.85	0.00	0.00	0.00	-3614.66	117.68	1430.37	-3600.08	216.66	1437.61	-3370.20	299.69	1403.41	-3600.46	361.20	1462.04	139.22	1151.16	74.14	726.92	1056.42	74.79	0.00
2.33000	-3575.08	248.71	25.90	-3665.56	270.24	31.88	-3694.86	481.68	4.02	-3732.42	462.40	30.33	-3426.68	40.14	25.07	-3706.74	51.63	21.55	-3534.78	375.13	25.17	-3212.89	59.55	107.57	-3640.06	106.29	1089.85	0.00	0.00	0.00	-3614.66	117.68	1430.37	-3600.48	218.23	1436.96	-3369.03	300.20	1402.83	-3594.71	362.45	1462.06	137.88	1151.09	73.98	727.74	1056.78	74.74	0.00
2.34000	-3575.08	248.71	25.90	-3665.56	270.24	31.88	-3698.52	483.81	4.75	-3715.69	460.38	34.12	-3426.68	40.14	25.07	-3706.74	51.63	21.55	-3537.16	374.50	24.58	-3207.74	57.86	107.80	-3640.06	106.29	1089.85	0.00	0.00	0.00	-3614.66	117.68	1430.37	-3583.06	219.70	1436.77	-3367.86	300.71	1402.26	-3589.00	363.67	1462.07	138.40	1151.46	73.71	727.78	1056.35	74.82	0.00
2.35000	-3575.08	248.71	25.90	-3665.56	270.24	31.88	-3684.73	481.65	7.81	-3743.43	461.29	31.98	-3426.68	40.14	25.07	-3706.74	51.63	21.55	-3539.56	373.87	23.99	-3202.58	56.18	108.03	-3640.06	106.29	1089.85	0.00	0.00	0.00	-3614.66	117.68	1430.37	-3589.15	220.84	1436.09	-3366.69	301.20	1401.68	-3583.32	364.86	1462.07	139.96	1150.66	74.31	727.84	1055.97	75.13	0.00
2.36000	-3575.08	248.71	25.90	-3665.56	270.24	31.88	-3642.78	483.86	12.58	-3722.31	461.08	33.36	-3426.68	40.14	25.07	-3706.74	51.63	21.55	-3541.96	373.24	23.39	-3197.40	54.50	108.26	-3640.06	106.29	1089.85	0.00	0.00	0.00	-3614.66	117.68	1430.37	-3587.64	222.36	1435.87	-3365.52	301.70	1401.10	-3577.67	366.04	1462.06	140.37	1150.35	74.64	728.91	1056.31	75.23	0.00
2.37000	-3575.08	248.71	25.90	-3665.56	270.24	31.88	-3644.97	482.05	11.51	-3735.85	462.08	31.82	-3426.68	40.14	25.07	-3706.74	51.63	21.55	-3544.37	372.61	22.79	-3192.21	52.84	108.48	-3640.06	106.29	1089.85	0.00	0.00	0.00	-3614.66	117.68	1430.37	-3598.32	222.78	1436.23	-3364.35	302.18	1400.53	-3572.06	367.19	1462.04	138.53	1151.39	74.08	728.02	1056.40	74.92	0.00
2.38000	-3575.08	248.71	25.90	-3665.56	270.24	31.88	-3711.60	483.71	0.70	-3727.72	461.83	33.44	-3426.68	40.14	25.07	-3706.74	51.63	21.55	-3546.79	371.97	22.18	-3187.01	51.19	108.71	-3640.06	106.29	1089.85	0.00	0.00	0.00	-3614.66	117.68	1430.37	-3587.03	224.99	1435.45	-3363.17	302.66	1399.95	-3566.47	368.32	1462.01	137.75	1151.33	74.06	727.98	1056.30	74.95	0.00
2.39000	-3575.08	248.71	25.90	-3665.56	270.24	31.88	-3722.71	483.67	-0.41	-3717.68	460.66	34.59	-3426.68	40.14	25.07	-3706.74	51.63	21.55	-3549.22	371.33	21.57	-3181.80	49.55	108.92	-3640.06	106.29	1089.85	0.00	0.00	0.00	-3614.66	117.68	1430.37	-3571.33	225.41	1434.90	-3362.00	303.13	1399.37	-3560.93	369.43	1461.97	139.29	1152.92	73.49	728.13	1055.79	75.10	0.00
2.40000	-3575.08	248.71	25.90	-3665.56	270.24	31.88	-3715.37	484.18	0.81	-3723.24	461.72	32.56	-3426.68	40.14	25.07	-3706.74	51.63	21.55	-3551.65	370.69	20.96	-3176.57	47.92	109.14	-3640.06	106.29	1089.85	0.00	0.00	0.00	-3614.66	117.68	1430.37	-3581.51	226.77	1434.57	-3360.82	303.60	1398.79	-3555.41	370.51	1461.93	139.31	1151.86	73.85	727.55	1055.76	75.04	0.00
2.41000	-3575.08	248.71	25.90	-3665.56	270.24	31.88	-3692.76	481.04	3.91	-3730.02	461.16	31.70	-3426.68	40.14	25.07	-3706.74	51.63	21.55	-3554.08	370.05	20.34	-3171.34	46.30	109.35	-3640.06	106.29	1089.85	0.00	0.00	0.00	-3614.66	117.68	1430.37	-3577.38	227.20	1434.52	-3359.65	304.06	1398.22	-3549.92	371.57	1461.87	139.22	1150.76	74.17	727.64	1056.37	74.89	0.00
2.42000	-3575.08	248.71	25.90	-3665.56	270.24	31.88	-3655.43	481.04	8.59	-3725.78	460.13	33.78	-3426.68	40.14	25.07	-3706.74	51.63	21.55	-3556.53	369.40	19.72	-3166.09	44.70	109.57	-3640.06	106.29	1089.85	0.00	0.00	0.00	-3614.66	117.68	1430.37	-3567.89	228.34	1433.54	-3358.47	304.51	1397.64	-3544.47	372.61	1461.80	138.05	1151.60	73.90	727.64	1056.13	74.99	0.00
2.43000	-3575.08	248.71	25.90	-3665.56	270.24	31.88	-3654.32	481.09	9.56	-3729.08	460.34	32.72	-3426.68	40.14	25.07	-3706.74	51.63	21.55	-3558.97	368.75	19.09	-3160.83	43.10	109.77	-3640.06	106.29	1089.85	0.00	0.00	0.00	-3614.66	117.68	1430.37	-3579.72	228.90	1434.04	-3357.29	304.96	1397.06	-3539.04	373.63	1461.73	139.01	1152.61	73.50	727.20	1056.55	74.87	0.00
2.44000	-3575.08	248.71	25.90	-3665.56	270.24	31.88	-3695.57	483.21	4.47	-3703.58	460.04	36.27	-3426.68	40.14	25.07	-3706.74	51.63	21.55	-3561.42	368.10	18.46	-3155.55	41.52	109.98	-3640.06	106.29	1089.85	0.00	0.00	0.00	-3614.66	117.68	1430.37	-3582.78	229.79	1433.77	-3356.10	305.40	1396.48	-3533.65	374.63	1461.64	138.12	1151.78	73.48	728.49	1056.26	75.14	0.00
2.45000	-3575.08	248.71	25.90	-3665.56	270.24	31.88	-3714.96	483.72	1.65	-3743.98	461.08	30.15	-3426.68	40.14	25.07	-3706.74	51.63	21.55	-3563.88	367.45	17.83	-3150.27	39.94	110.18	-3640.06	106.29	1089.85	0.00	0.00	0.00	-3614.66	117.68	1430.37	-3570.89	230.12	1432.74	-3354.92	305.83	1395.91	-3528.28	375.60	1461.55	138.41	1150.88	73.89	728.24	1056.41	75.19	0.00
2.46000	-3575.08	248.71	25.90	-3665.56	270.24	31.88	-3703.24	482.08	4.01	-3714.54	460.34	34.78	-3426.68	40.14	25.07	-3706.74	51.63	21.55	-3566.33	366.79	17.19	-3144.97	38.38	110.38	-3640.06	106.29	1089.85	0.00	0.00	0.00	-3614.66	117.68	1430.37	-3566.93	230.23	1432.82	-3353.73	306.26	1395.33	-3522.95	376.55	1461.45	139.81	1150.73	74.32	728.46	1056.67	74.96	0.00
2.47000	-3575.08	248.71	25.90	-3665.56	270.24	31.88	-3687.72	481.09	4.67	-3728.75	459.11	32.13	-3426.68	40.14	25.07	-3706.74	51.63	21.55	-3568.79	366.14	16.55	-3139.66	36.82	110.58	-3640.06	106.29	1089.85	0.00	0.00	0.00	-3614.66	117.68	1430.37	-3554.67	230.51	1431.95	-3352.53	306.68	1394.75	-3517.64	377.48	1461.34	139.52	1151.94	73.99	727.53	1055.99	74.90	0.00
2.48000	-3575.08	248.71	25.90	-3665.56	270.24	31.88	-3646.94	480.20	10.91	-3702.08	459.38	36.53	-3426.68	40.14	25.07	-3706.74	51.63	21.55	-3571.25	365.48	15.91	-3134.34	35.28	110.78	-3640.06	106.29	1089.85	0.00	0.00	0.00	-3614.66	117.68	1430.37	-3546.19	231.27	1431.49	-3351.34	307.10	1394.17	-3512.37	378.39	1461.22	138.32	1151.66	73.68	726.89	1056.48	74.68	0.00
2.49000	-3575.08	248.71	25.90	-3665.56	270.24	31.88	-3667.30	480.87	8.25	-3677.51	459.92	40.30	-3426.68	40.14	25.07	-3706.74	51.63	21.55	-3573.70	364.81	15.26	-3129.01	33.75	110.97	-3640.06	106.29	1089.85	0.00	0.00	0.00	-3614.66	117.68	1430.37	-3551.33	232.13	1431.23	-3350.14	307.51	1393.60	-3507.12	379.28	1461.09	139.52	1151.74	73.93	727.04	1056.13	74.88	0.00
2.50000	-3575.08	248.71	25.90	-3665.56	270.24	31.88	-3706.20	485.14	2.07	-3724.87	460.37	33.07	-3426.68	40.14	25.07	-3706.74	51.63	21.55	-3576.16	364.15	14.61	-3123.67	32.23	111.16	-3640.06	106.29	1089.85	0.00	0.00	0.00	-3614.66	117.68	1430.37	-3552.84	231.86	1430.75	-3348.93	307.91	1393.02	-3501.91	380.15	1460.95	138.20	1151.14	73.93	727.34	1056.12	75.03	0.00
2.51000	-3575.08	248.71	25.90	-3665.56	270.24	31.88	-3664.78	482.21	9.74	-3694.66	461.18	38.93	-3426.68	40.14	25.07	-3706.74	51.63	21.55	-3578.62	363.48	13.95	-3118.32	30.72	111.35	-3640.06	106.29	1089.85	0.00	0.00	0.00	-3614.66	117.68	1430.37	-3545.97	232.40	1429.89	-3347.73	308.30	1392.45	-3496.72	380.99	1460.80	138.23	1150.61	74.40	727.74	1056.49	74.93	0.00
2.52000	-3575.08	248.71	25.90	-3665.56	270.24	31.88	-3682.11	482.37	7.69	-3704.92	461.19	37.43	-3426.68	40.14	25.07	-3706.74	51.63	21.55	-3581.07	362.81	13.30	-3112.96	29.22	111.53	-3640.06	106.29	1089.85	0.00	0.00	0.00	-3614.66	117.68	1430.37	-3546.08	232.64	1429.60	-3346.52	308.69	1391.87	-3491.56	381.81	1460.65	139.75	1151.02	74.24	726.88	1056.90	74.56	0.00
2.53000	-3575.08	248.71	25.90	-3665.56	270.24	31.88	-3676.17	480.15	6.87	-3720.33	461.60	34.00	-3426.68	40.14	25.07	-3706.74	51.63	21.55	-3583.53	362.13	12.64	-3107.58	27.73	111.71	-3640.06	106.29	1089.85	0.00	0.00	0.00	-3614.66	117.68	1430.37	-3548.29	232.78	1429.17	-3345.30	309.07	1391.30	-3486.42	382.62	1460.49	137.96	1152.01	73.82	727.55	1056.51	74.97	0.00
2.54000	-3575.08	248.71	25.90	-3665.56	270.24	31.88	-3682.28	484.03	7.02	-3707.03	461.10	35.66	-3426.68	40.14	25.07	-3706.74	51.63	21.55	-3585.98	361.46	11.97	-3102.20	26.26	111.89	-3640.06	106.29	1089.85	0.00	0.00	0.00	-3614.66	117.68	1430.37	-3538.30	231.98	1428.33	-3344.08	309.45	1390.72	-3481.32	383.40	1460.32	138.35	1152.21	73.67	727.33	1056.74	74.71	0.00
2.55000	-3575.08	248.71	25.90	-3665.56	270.24	31.88	-3716.07	483.37	0.88	-3718.56	461.01	34.88	-3426.68	40.14	25.07	-3706.74	51.63	21.55	-3588.42	360.78	11.31	-3096.80	24.79	112.07	-3640.06	106.29	1089.85	0.00	0.00	0.00	-3614.66	117.68	1430.37	-3543.37	232.66	1427.85	-3342.85	309.81	1390.15	-3476.24	384.16	1460.14	138.86	1151.44	73.87	728.54	1056.74	74.92	0.00
2.56000	-3575.08	248.71	25.90	-3665.56	270.24	31.88	-3679.03	481.71	4.45	-3682.46	460.49	40.15	-3426.68	40.14	25.07	-3706.74	51.63	21.55	-3590.87	360.09	10.64	-3091.40	23.33	112.24	-3640.06	106.29	1089.85	0.00	0.00	0.00	-3614.66	117.68	1430.37	-3537.72	232.49	1427.28	-3341.62	310.17	1389.57	-3471.19	384.90	1459.95	138.99	1150.44	74.15	727.63	1057.31	74.49	0.00
2.57000	-3575.08	248.71	25.90	-3665.56	270.24	31.88	-3686.30	483.89	5.31	-3745.19	461.54	31.65	-3426.68	40.14	25.07	-3706.74	51.63	21.55	-3593.30	359.41	9.97	-3085.98	21.89	112.41	-3640.06	106.29	1089.85	0.00	0.00	0.00	-3614.66	117.68	1430.37	-3549.62	232.68	1426.87	-3340.39	310.53	1389.00	-3466.16	385.62	1459.75	138.12	1150.31	74.07	727.53	1056.96	74.69	0.00
2.58000	-3575.08	248.71	25.90	-3665.56	270.24	31.88	-3694.71	481.47	4.07	-3713.19	461.88	35.48	-3426.68	40.14	25.07	-3706.74	51.63	21.55	-3595.74	358.72	9.29	-3080.56	20.45	112.58	-3640.06	106.29	1089.85	0.00	0.00	0.00	-3614.66	117.68	1430.37	-3540.55	232.09	1426.25	-3339.15	310.88	1388.43	-3461.16	386.31	1459.55	138.29	1151.02	73.99	728.00	1055.69	75.19	0.00
2.59000	-3575.08	248.71	25.90	-3665.56	270.24	31.88	-3690.55	481.64	5.43	-3704.07	460.21	37.50	-3426.68	40.14	25.07	-3706.74	51.63	21.55	-3598.16	358.03	8.62	-3075.12	19.03	112.75	-3640.06	106.29	1089.85	0.00	0.00	0.00	-3614.66	117.68	1430.37	-3526.55	230.85	1425.71	-3337.90	311.22	1387.86	-3456.19	386.99	1459.34	139.25	1150.77	74.39	728.77	1055.69	75.33	0.00
2.60000	-3575.08	248.71	25.90	-3665.56	270.24	31.88	-3661.33	479.87	9.39	-3723.30	460.38	34.12	-3426.68	40.14	25.07	-3706.74	51.63	21.55	-3600.58	357.34	7.94	-3069.68	17.61	112.91	-3640.06	106.29	1089.85	0.00	0.00	0.00	-3614.66	117.68	1430.37	-3530.09	230.50	1424.88	-3336.65	311.55	1387.29	-3451.24	387.65	1459.12	138.77	1151.23	74.22	727.26	1057.05	74.60	0.00
2.61000	-3575.08	248.71	25.90	-3665.56	270.24	31.88	-3671.64	480.06	5.99	-3695.48	460.06	37.84	-3426.68	40.14	25.07	-3706.74	51.63	21.55	-3602.99	356.64	7.26	-3064.22	16.21	113.08	-3640.06	106.29	1089.85	0.00	0.00	0.00	-3614.66	117.68	1430.37	-3540.67	230.11	1424.75	-3335.39	311.88	1386.72	-3446.32	388.29	1458.90	137.88	1152.14	73.66	727.87	1057.03	74.75	0.00
2.62000	-3575.08	248.71	25.90	-3665.56	270.24	31.88	-3665.46	479.77	6.41	-3724.35	460.69	33.54	-3426.68	40.14	25.07	-3706.74	51.63	21.55	-3605.39	355.94	6.58	-3058.76	14.82	113.23	-3640.06	106.29	1089.85	0.00	0.00	0.00	-3614.66	117.68	1430.37	-3549.61	229.84	1425.15	-3334.13	312.20	1386.15	-3441.42	388.90	1458.66	137.72	1151.16	73.81	729.07	1056.32	75.22	0.00
2.63000	-3575.08	248.71	25.90	-3665.56	270.24	31.88	-3712.31	484.13	1.14	-3735.63	460.38	32.68	-3426.68	40.14	25.07	-3706.74	51.63	21.55	-3607.79	355.24	5.89	-3053.28	13.43	113.39	-3640.06	106.29	1089.85	0.00	0.00	0.00	-3614.66	117.68	1430.37	-3551.00	229.49	1424.28	-3332.86	312.51	1385.58	-3436.55	389.50	1458.42	137.67	1150.41	73.87	727.28	1056.84	74.73	0.00
2.64000	-3575.08	248.71	25.90	-3665.56	270.24	31.88	-3700.54	483.23	2.59	-3750.52	461.90	29.82	-3426.68	40.14	25.07	-3706.74	51.63	21.55	-3610.17	354.54	5.20	-3047.80	12.06	113.54	-3640.06	106.29	1089.85	0.00	0.00	0.00	-3614.66	117.68	1430.37	-3549.33	228.94	1423.76	-3331.58	312.82	1385.02	-3431.70	390.07	1458.17	137.01	1150.16	73.79	727.55	1056.56	74.93	0.00
2.65000	-3575.08	248.71	25.90	-3665.56	270.24	31.88	-3703.14	483.07	3.66	-3695.93	459.32	37.95	-3426.68	40.14	25.07	-3706.74	51.63	21.55	-3612.55	353.83	4.51	-3042.30	10.70	113.70	-3640.06	106.29	1089.85	0.00	0.00	0.00	-3614.66	117.68	1430.37	-3551.80	227.74	1423.71	-3330.29	313.12	1384.45	-3426.88	390.63	1457.92	138.23	1152.03	73.69	726.87	1057.34	74.52	0.00
2.66000	-3575.08	248.71	25.90	-3665.56	270.24	31.88	-3727.33	483.89	-0.23	-3723.63	461.64	34.06	-3426.68	40.14	25.07	-3706.74	51.63	21.55	-3614.91	353.12	3.82	-3036.80	9.35	113.84	-3640.06	106.29	1089.85	0.00	0.00	0.00	-3614.66	117.68	1430.37	-3550.20	226.41	1423.47	-3329.00	313.41	1383.89	-3422.08	391.17	1457.65	140.31	1151.25	74.33	727.96	1057.10	74.78	0.00
2.67000	-3575.08	248.71	25.90	-3665.56	270.24	31.88	-3721.90	483.04	-0.36	-3714.87	459.45	36.31	-3426.68	40.14	25.07	-3706.74	51.63	21.55	-3617.27	352.41	3.13	-3031.29	8.01	113.99	-3640.06	106.29	1089.85	0.00	0.00	0.00	-3614.66	117.68	1430.37	-3550.39	225.88	1422.94	-3327.70	313.70	1383.32	-3417.30	391.68	1457.38	140.29	1150.80	74.46	728.00	1056.01	75.08	0.00
2.68000	-3575.08	248.71	25.90	-3665.56	270.24	31.88	-3713.37	483.43	2.33	-3699.00	459.25	38.07	-3426.68	40.14	25.07	-3706.74	51.63	21.55	-3619.61	351.69	2.43	-3025.77	6.68	114.13	-3640.06	106.29	1089.85	0.00	0.00	0.00	-3614.66	117.68	1430.37	-3554.71	224.76	1422.33	-3326.40	313.97	1382.76	-3412.55	392.18	1457.11	139.61	1150.52	74.42	728.20	1056.11	75.11	0.00
2.69000	-3575.08	248.71	25.90	-3665.56	270.24	31.88	-3698.95	482.23	3.90	-3707.05	459.63	37.22	-3426.68	40.14	25.07	-3706.74	51.63	21.55	-3621.93	350.97	1.74	-3020.24	5.36	114.28	-3640.06	106.29	1089.85	0.00	0.00	0.00	-3614.66	117.68	1430.37	-3541.18	224.67	1421.03	-3325.08	314.25	1382.20	-3407.82	392.66	1456.82	140.28	1149.40	74.90	728.70	1056.36	75.05	0.00
2.70000	-3575.08	248.71	25.90	-3665.56	270.24	31.88	-3684.78	482.31	6.90	-3703.32	460.47	38.03	-3426.68	40.14	25.07	-3706.74	51.63	21.55	-3624.25	350.25	1.04	-3014.70	4.05	114.41	-3640.06	106.29	1089.85	0.00	0.00	0.00	-3614.66	117.68	1430.37	-3558.76	223.69	1421.08	-3323.76	314.51	1381.64	-3403.11	393.12	1456.53	136.97	1150.42	74.12	728.10	1056.18	75.08	0.00
2.71000	-3575.08	248.71	25.90	-3665.56	270.24	31.88	-3639.62	481.35	13.27	-3710.09	459.73	37.53	-3426.68	40.14	25.07	-3706.74	51.63	21.55	-3626.55	349.52	0.34	-3009.15	2.75	114.55	-3640.06	106.29	1089.85	0.00	0.00	0.00	-3614.66	117.68	1430.37	-3550.96	222.40	1421.43	-3322.43	314.77	1381.08	-3398.43	393.55	1456.23	137.93	1151.37	74.02	727.01	1056.34	74.78	0.00
2.72000	-3575.08	248.71	25.90	-3665.56	270.24	31.88	-3700.99	482.15	2.83	-3700.39	460.04	39.36	-3426.68	40.14	25.07	-3706.74	51.63	21.55	-3628.84	348.79	-0.36	-3003.60	1.46	114.68	-3640.06	106.29	1089.85	0.00	0.00	0.00	-3614.66	117.68	1430.37	-3555.01	220.99	1420.46	-3321.09	315.02	1380.52	-3393.76	393.97	1455.93	136.15	1152.30	73.56	727.55	1056.79	74.72	0.00
2.73000	-3575.08	248.71	25.90	-3665.56	270.24	31.88	-3702.76	484.39	4.01	-3729.09	459.14	35.67	-3426.68	40.14	25.07	-3706.74	51.63	21.55	-3631.11	348.06	-1.07	-2998.03	0.19	114.81	-3640.06	106.29	1089.85	0.00	0.00	0.00	-3614.66	117.68	1430.37	-3558.15	219.23	1421.15	-3319.74	315.26	1379.97	-3389.12	394.37	1455.62	139.50	1150.87	74.46	726.56	1056.92	74.45	0.00
2.74000	-3575.08	248.71	25.90	-3665.56	270.24	31.88	-3722.60	483.15	0.69	-3729.54	460.31	34.74	-3426.68	40.14	25.07	-3706.74	51.63	21.55	-3633.36	347.33	-1.77	-2992.46	-1.08	114.94	-3640.06	106.29	1089.85	0.00	0.00	0.00	-3614.66	117.68	1430.37	-3563.38	217.63	1420.45	-3318.39	315.50	1379.41	-3384.50	394.75	1455.30	139.68	1149.31	74.79	726.90	1055.97	74.73	0.00
2.75000	-3575.08	248.71	25.90	-3665.56	270.24	31.88	-3691.10	482.57	5.02	-3726.68	458.42	33.60	-3426.68	40.14	25.07	-3706.74	51.63	21.55	-3635.60	346.59	-2.48	-2986.88	-2.34	115.07	-3640.06	106.29	1089.85	0.00	0.00	0.00	-3614.66	117.68	1430.37	-3533.64	216.79	1420.36	-3317.02	315.72	1378.86	-3379.90	395.11	1454.98	137.59	1151.28	73.86	727.77	1056.48	74.84	0.00
2.76000	-3575.08	248.71	25.90	-3665.56	270.24	31.88	-3691.96	481.75	4.57	-3726.40	458.94	35.87	-3426.68	40.14	25.07	-3706.74	51.63	21.55	-3637.82	345.85	-3.18	-2981.29	-3.58	115.19	-3640.06	106.29	1089.85	0.00	0.00	0.00	-3614.66	117.68	1430.37	-3537.49	215.02	1420.62	-3315.65	315.95	1378.31	-3375.32	395.46	1454.65	137.90	1152.13	73.46	728.10	1056.47	74.88	0.00
2.77000	-3575.08	248.71	25.90	-3665.56	270.24	31.88	-3677.14	479.91	7.36	-3736.62	458.70	34.86	-3426.68	40.14	25.07	-3706.74	51.63	21.55	-3640.02	345.10	-3.89	-2975.70	-4.82	115.31	-3640.06	106.29	1089.85	0.00	0.00	0.00	-3614.66	117.68	1430.37	-3539.96	213.22	1420.59	-3314.26	316.16	1377.75	-3370.76	395.78	1454.31	139.24	1151.03	74.15	727.71	1056.37	74.83	0.00
2.78000	-3575.08	248.71	25.90	-3665.56	270.24	31.88	-3696.82	481.88	3.90	-3733.96	457.24	35.38	-3426.68	40.14	25.07	-3706.74	51.63	21.55	-3642.21	344.36	-4.60	-2970.10	-6.05	115.43	-3640.06	106.29	1089.85	0.00	0.00	0.00	-3614.66	117.68	1430.37	-3558.68	211.76	1420.01	-3312.87	316.37	1377.21	-3366.23	396.09	1453.97	139.18	1150.95	74.02	728.02	1056.65	74.87	0.00
2.79000	-3575.08	248.71	25.90	-3665.56	270.24	31.88	-3691.98	480.16	6.68	-3752.89	456.96	30.93	-3426.68	40.14	25.07	-3706.74	51.63	21.55	-3644.37	343.61	-5.31	-2964.48	-7.26	115.55	-3640.06	106.29	1089.85	0.00	0.00	0.00	-3614.66	117.67	1430.37	-3551.77	209.92	1419.40	-3311.46	316.57	1376.66	-3361.71	396.37	1453.62	138.60	1150.11	74.23	729.17	1056.29	75.27	0.00
2.80000	-3575.08	248.71	25.90	-3665.56	270.24	31.88	-3679.53	480.74	8.42	-3721.68	455.46	37.80	-3426.68	40.14	25.07	-3706.74	51.63	21.55	-3646.52	342.85	-6.01	-2958.87	-8.47	115.66	-3640.06	106.29	1089.85	0.00	0.00	0.00	-3610.22	116.07	1429.88	-3540.26	207.82	1418.55	-3310.05	316.76	1376.11	-3357.21	396.64	1453.27	141.61	1149.69	74.83	727.86	1055.73	75.17	0.00
2.81000	-3575.08	248.71	25.90	-3665.56	270.24	31.88	-3705.24	480.26	4.04	-3720.18	454.86	39.23	-3426.68	40.14	25.07	-3706.74	51.63	21.55	-3648.64	342.09	-6.72	-2953.24	-9.66	115.77	-3640.06	106.29	1089.85	0.00	0.00	0.00	-3597.25	112.35	1430.19	-3552.90	206.78	1417.74	-3308.63	316.94	1375.57	-3352.73	396.89	1452.91	140.47	1149.69	74.54	727.31	1055.45	75.13	0.00
2.82000	-3575.08	248.71	25.90	-3665.56	270.24	31.88	-3679.14	478.40	9.51	-3719.60	454.79	40.36	-3426.68	40.14	25.07	-3706.74	51.63	21.55	-3650.74	341.33	-7.44	-2947.60	-10.85	115.88	-3640.06	106.29	1089.85	0.00	0.00	0.00	-3544.21	109.43	1429.40	-3570.37	205.36	1417.63	-3307.19	317.12	1375.03	-3348.27	397.12	1452.54	138.29	1151.12	73.89	727.86	1056.64	74.74	0.00
2.83000	-3575.08	248.71	25.90	-3665.56	270.24	31.88	-3691.85	474.97	9.62	-3715.61	453.90	41.65	-3426.68	40.14	25.07	-3706.74	51.63	21.55	-3652.83	340.57	-8.15	-2941.96	-12.02	115.99	-3640.06	106.29	1089.85	0.00	0.00	0.00	-3573.89	108.43	1426.81	-3561.17	202.52	1416.86	-3305.74	317.29	1374.49	-3343.83	397.33	1452.17	138.52	1152.30	73.72	727.48	1056.73	74.69	0.00
2.84000	-3575.08	248.71	25.90	-3665.56	270.24	31.88	-3711.90	477.13	8.60	-3696.30	449.24	46.80	-3426.68	40.14	25.07	-3706.74	51.63	21.55	-3654.89	339.80	-8.86	-2936.32	-13.19	116.09	-3640.06	106.29	1089.85	0.00	0.00	0.00	-3567.76	105.85	1426.78	-3534.40	201.12	1415.76	-3304.29	317.45	1373.95	-3339.40	397.53	1451.79	139.17	1151.31	74.07	727.69	1056.53	74.91	0.00
2.85000	-3575.08	248.71	25.90	-3665.56	270.24	31.88	-3689.77	474.48	13.28	-3724.75	451.40	44.15	-3426.68	40.14	25.07	-3706.74	51.63	21.55	-3656.92	339.03	-9.57	-2930.66	-14.34	116.19	-3640.06	106.29	1089.85	0.00	0.00	0.00	-3633.00	103.11	1425.87	-3527.18	198.58	1414.61	-3302.82	317.61	1373.41	-3335.00	397.70	1451.41	139.91	1150.00	74.43	728.88	1055.88	75.41	0.00
2.86000	-3575.08	248.71	25.90	-3665.56	270.24	31.88	-3707.15	474.58	10.91	-3739.42	449.55	43.68	-3426.68	40.14	25.07	-3706.74	51.63	21.55	-3658.93	338.26	-10.28	-2925.00	-15.48	116.29	-3640.06	106.29	1089.85	0.00	0.00	0.00	-3612.05	101.85	1424.91	-3546.15	197.25	1414.12	-3301.34	317.75	1372.88	-3330.61	397.86	1451.02	137.96	1151.03	73.76	729.08	1056.16	75.32	0.00
2.87000	-3575.08	248.71	25.90	-3665.56	270.24	31.88	-3724.69	474.20	11.12	-3724.70	448.22	47.08	-3426.68	40.14	25.07	-3706.74	51.63	21.55	-3660.92	337.48	-11.00	-2919.33	-16.62	116.39	-3640.06	106.29	1089.85	0.00	0.00	0.00	-3606.44	98.53	1424.48	-3546.60	194.67	1413.76	-3299.85	317.89	1372.34	-3326.24	398.00	1450.63	137.10	1151.21	73.59	729.11	1056.99	75.00	0.00
2.88000	-3575.08	248.71	25.90	-3665.56	270.24	31.88	-3743.83	474.41	11.59	-3722.46	445.52	50.92	-3426.68	40.14	25.07	-3706.74	51.63	21.55	-3662.88	336.70	-11.71	-2913.66	-17.74	116.48	-3640.06	106.29	1089.85	0.00	0.00	0.00	-3584.38	94.24	1423.72	-3553.88	192.84	1413.77	-3298.35	318.03	1371.81	-3321.89	398.12	1450.23	140.35	1150.53	74.31	728.31	1057.53	74.69	0.00
2.89000	-3575.08	248.71	25.90	-3665.56	270.24	31.88	-3780.42	474.69	8.29	-3716.23	444.44	54.29	-3426.68	40.14	25.07	-3706.74	51.63	21.55	-3664.82	335.91	-12.42	-2907.97	-18.85	116.58	-3640.06	106.29	1089.85	0.00	0.00	0.00	-3604.73	91.68	1422.19	-3539.80	190.63	1412.95	-3296.83	318.15	1371.28	-3317.55	398.23	1449.82	139.56	1151.53	73.77	726.98	1057.42	74.31	0.00
2.90000	-3575.08	248.71	25.90	-3665.56	270.24	31.88	-3744.18	470.43	19.24	-3721.15	440.01	57.71	-3426.68	40.14	25.07	-3706.74	51.63	21.55	-3666.73	335.13	-13.13	-2902.29	-19.96	116.66	-3640.06	106.29	1089.85	0.00	0.00	0.00	-3595.68	88.46	1420.68	-3532.13	188.34	1412.06	-3295.31	318.27	1370.76	-3313.23	398.32	1449.41	140.70	1150.20	74.60	726.55	1056.41	74.55	0.00
2.91000	-3575.08	248.71	25.90	-3665.56	270.24	31.88	-3757.42	469.25	19.47	-3720.45	439.23	61.56	-3426.68	40.14	25.07	-3706.74	51.63	21.55	-3668.61	334.33	-13.84	-2896.59	-21.05	116.75	-3640.06	106.29	1089.85	0.00	0.00	0.00	-3615.20	88.46	1420.07	-3526.83	186.84	1411.91	-3293.77	318.38	1370.23	-3308.93	398.39	1449.00	140.19	1150.52	74.39	726.87	1056.74	74.69	0.00
2.92000	-3575.08	248.71	25.90	-3665.56	270.24	31.88	-3742.71	466.13	23.45	-3698.39	434.83	71.56	-3426.68	40.14	25.07	-3706.74	51.63	21.55	-3670.47	333.54	-14.56	-2890.89	-22.13	116.84	-3640.06	106.29	1089.85	0.00	0.00	0.00	-3580.71	85.99	1420.37	-3545.10	184.89	1412.09	-3292.22	318.48	1369.71	-3304.64	398.44	1448.58	138.59	1150.66	74.16	727.49	1056.74	74.68	0.00
2.93000	-3575.08	248.71	25.90	-3665.56	270.24	31.88	-3721.50	462.21	32.96	-3704.67	431.80	73.22	-3426.68	40.14	25.07	-3706.74	51.63	21.55	-3672.29	332.74	-15.27	-2885.18	-23.21	116.92	-3640.06	106.29	1089.85	0.00	0.00	0.00	-3574.84	81.96	1418.71	-3533.45	183.24	1411.61	-3290.65	318.58	1369.19	-3300.37	398.47	1448.16	138.27	1149.89	74.35	727.87	1056.43	74.75	0.00
2.94000	-3575.08	248.71	25.90	-3665.56	270.24	31.88	-3780.48	462.37	27.36	-3700.74	428.55	77.99	-3426.68	40.14	25.07	-3706.74	51.63	21.55	-3674.09	331.94	-15.98	-2879.47	-24.27	117.00	-3640.06	106.29	1089.85	0.00	0.00	0.00	-3578.18	79.95	1417.10	-3546.64	181.62	1411.68	-3289.07	318.66	1368.67	-3296.11	398.49	1447.73	138.24	1150.60	74.14	728.36	1056.22	75.13	0.00
2.95000	-3575.08	248.71	25.90	-3665.56	270.24	31.88	-3768.55	456.96	32.34	-3685.80	424.88	82.65	-3426.68	40.14	25.07	-3706.74	51.63	21.55	-3675.86	331.13	-16.69	-2873.75	-25.32	117.07	-3640.06	106.29	1089.85	0.00	0.00	0.00	-3598.88	77.44	1417.89	-3544.60	180.13	1410.84	-3287.48	318.74	1368.16	-3291.87	398.49	1447.30	140.39	1150.90	74.58	727.58	1057.01	74.80	0.00
2.96000	-3575.08	248.71	25.90	-3665.56	270.24	31.88	-3731.27	452.56	43.62	-3703.80	419.62	85.80	-3426.68	40.14	25.07	-3706.74	51.63	21.55	-3677.60	330.32	-17.40	-2868.03	-26.37	117.15	-3640.06	106.29	1089.85	0.00	0.00	0.00	-3576.73	76.86	1416.53	-3543.31	178.60	1411.14	-3285.88	318.81	1367.64	-3287.64	398.48	1446.86	139.21	1151.32	73.92	727.91	1055.72	75.25	0.00
2.97000	-3575.08	248.71	25.90	-3665.56	270.24	31.88	-3767.71	449.05	44.11	-3733.00	418.06	86.04	-3426.68	40.14	25.07	-3706.74	51.63	21.55	-3679.30	329.51	-18.11	-2862.30	-27.40	117.22	-3640.06	106.29	1089.85	0.00	0.00	0.00	-3586.02	74.27	1416.17	-3540.07	176.42	1410.82	-3284.26	318.88	1367.13	-3283.43	398.44	1446.42	138.74	1150.70	74.07	728.21	1056.56	75.00	0.00
2.98000	-3575.08	248.71	25.90	-3665.56	270.24	31.88	-3781.01	446.38	45.39	-3745.43	414.27	87.80	-3426.68	40.14	25.07	-3706.74	51.63	21.55	-3680.98	328.69	-18.82	-2856.57	-28.42	117.29	-3640.06	106.29	1089.84	0.00	0.00	0.00	-3563.73	72.86	1416.36	-3536.28	176.21	1410.39	-3282.63	318.93	1366.62	-3279.23	398.39	1445.97	139.16	1149.87	74.60	727.52	1056.97	74.79	0.00
2.99000	-3575.08	248.71	25.90	-3665.56	270.24	31.88	-3714.36	438.49	57.64	-3728.93	408.86	93.47	-3426.68	40.14	25.07	-3706.74	51.63	21.55	-3682.62	327.87	-19.53	-2850.83	-29.44	117.36	-3641.31	104.81	1088.48	0.00	0.00	0.00	-3573.30	71.46	1415.32	-3531.75	174.58	1410.53	-3280.98	318.98	1366.12	-3275.04	398.32	1445.52	138.47	1150.24	74.29	726.73	1057.06	74.44	0.00
3.00000	-3575.08	248.71	25.90	-3665.56	270.24	31.88	-3705.85	434.00	63.24	-3705.25	402.71	99.79	-3426.68	40.14	25.07	-3706.74	51.63	21.55	-3684.23	327.05	-20.23	-2845.08	-30.44	117.43	-3635.04	103.16	1088.87	0.00	0.00	0.00	-3584.45	69.64	1416.02	-3539.67	172.89	1410.78	-3279.32	319.02	1365.61	-3270.87	398.24	1445.06	140.11	1149.50	74.89	728.74	1055.82	75.32	0.00
3.01000	-3575.08	248.71	25.90	-3665.56	270.24	31.88	-3697.57	429.56	68.85	-3731.91	398.61	101.01	-3426.68	40.14	25.07	-3706.74	51.63	21.55	-3685.81	326.22	-20.94	-2839.33	-31.43	117.49	-3645.92	102.10	1087.08	0.00	0.00	0.00	-3562.48	68.45	1416.52	-3535.93	173.04	1410.81	-3277.64	319.05	1365.11	-3266.71	398.14	1444.60	141.85	1149.82	75.01	729.83	1055.49	75.79	0.00
3.02000	-3575.08	248.71	25.90	-3665.56	270.24	31.88	-3689.51	425.15	74.45	-3715.92	393.58	106.08	-3426.68	40.14	25.07	-3706.74	51.63	21.55	-3687.35	325.39	-21.64	-2833.57	-32.42	117.55	-3617.39	99.79	1086.63	0.00	0.00	0.00	-3560.36	67.99	1415.91	-3533.90	171.89	1410.63	-3275.95	319.08	1364.61	-3262.56	398.02	1444.14	140.26	1150.04	74.65	728.74	1056.39	75.21	0.00
3.03000	-3575.08	248.71	25.90	-3665.56	270.24	31.88	-3681.69	420.79	80.06	-3738.66	386.58	103.47	-3426.68	40.14	25.07	-3706.74	51.63	21.55	-3688.86	324.56	-22.35	-2827.81	-33.39	117.61	-3611.10	101.54	1087.05	0.00	0.00	0.00	-3562.78	65.15	1416.19	-3521.24	170.96	1411.61	-3274.25	319.09	1364.12	-3258.43	397.89	1443.67	138.12	1150.70	73.98	728.33	1056.10	75.22	0.00
3.04000	-3575.08	248.71	25.90	-3665.56	270.24	31.88	-3674.09	416.46	85.67	-3749.70	382.25	103.96	-3426.68	40.14	25.07	-3706.74	51.63	21.55	-3690.33	323.72	-23.05	-2822.05	-34.35	117.66	-3608.72	100.30	1087.14	0.00	0.00	0.00	-3567.53	65.50	1416.69	-3530.20	170.49	1412.16	-3272.53	319.10	1363.62	-3254.31	397.74	1443.20	137.35	1151.76	73.65	727.79	1057.08	74.79	0.00
3.05000	-3575.08	248.71	25.90	-3665.53	270.24	31.88	-3666.71	412.17	91.28	-3719.43	374.72	109.71	-3426.68	40.14	25.07	-3706.74	51.63	21.55	-3691.76	322.87	-23.75	-2816.28	-35.31	117.72	-3605.59	99.98	1084.82	0.00	0.00	0.00	-3565.55	62.16	1417.43	-3548.93	168.63	1413.65	-3270.79	319.10	1363.13	-3250.20	397.58	1442.73	137.85	1150.98	73.95	727.50	1056.75	74.85	0.00
3.06000	-3575.08	248.71	25.90	-3637.87	266.39	33.57	-3659.55	407.92	96.89	-3718.59	368.72	112.66	-3426.68	40.14	25.07	-3706.74	51.63	21.55	-3693.16	322.03	-24.45	-2810.50	-36.25	117.77	-3600.75	98.39	1085.47	0.00	0.00	0.00	-3561.73	63.49	1417.79	-3553.44	169.17	1415.63	-3269.04	319.10	1362.65	-3246.10	397.39	1442.25	139.75	1149.64	74.72	727.85	1056.11	75.13	0.00
3.07000	-3575.08	248.71	25.90	-3670.13	262.91	28.82	-3652.61	403.70	102.49	-3717.85	362.79	115.65	-3426.68	40.14	25.07	-3706.74	51.63	21.55	-3694.52	321.18	-25.15	-2804.73	-37.18	117.82	-3592.02	96.41	1086.38	0.00	0.00	0.00	-3562.62	62.17	1419.39	-3546.98	167.83	1415.66	-3267.27	319.08	1362.16	-3242.02	397.20	1441.77	139.68	1149.75	74.71	727.65	1056.22	74.99	0.00
3.08000	-3575.09	248.70	25.90	-3654.52	258.56	29.62	-3645.88	399.52	108.10	-3717.20	356.94	118.67	-3426.68	40.14	25.07	-3706.74	51.63	21.55	-3695.85	320.32	-25.84	-2798.94	-38.11	117.86	-3593.73	95.11	1085.67	0.00	0.00	0.00	-3554.34	61.29	1420.77	-3548.54	168.38	1416.87	-3265.49	319.06	1361.68	-3237.94	396.98	1441.28	140.90	1149.91	74.85	727.82	1056.59	74.84	0.00
3.09000	-3590.69	242.81	23.19	-3638.37	253.03	31.98	-3639.37	395.38	113.70	-3716.64	351.17	121.73	-3426.68	40.14	25.07	-3706.74	51.63	21.55	-3697.13	319.46	-26.54	-2793.16	-39.02	117.91	-3612.94	93.08	1085.26	0.00	0.00	0.00	-3573.99	59.54	1422.13	-3538.94	167.54	1417.50	-3263.69	319.03	1361.20	-3233.88	396.75	1440.79	140.11	1151.33	74.29	727.18	1056.07	74.84	0.00
3.10000	-3577.02	241.75	21.62	-3627.55	246.04	32.38	-3633.07	391.28	119.30	-3716.17	345.47	124.81	-3426.68	40.14	25.07	-3706.74	51.63	21.55	-3698.37	318.60	-27.23	-2787.37	-39.92	117.95	-3597.78	92.44	1085.64	0.00	0.00	0.00	-3566.20	59.55	1422.77	-3528.89	167.67	1419.60	-3261.87	318.99	1360.72	-3229.82	396.51	1440.30	141.89	1150.91	74.72	727.47	1056.36	75.04	0.00
3.11000	-3581.55	237.12	21.96	-3622.82	242.34	33.00	-3626.97	387.22	124.90	-3715.78	339.85	127.93	-3426.68	40.14	25.07	-3706.74	51.63	21.55	-3699.58	317.74	-27.92	-2781.57	-40.82	117.99	-3620.40	90.63	1085.22	0.00	0.00	0.00	-3558.49	59.48	1424.36	-3522.42	167.32	1421.35	-3260.04	318.94	1360.25	-3225.78	396.25	1439.81	140.26	1151.18	74.29	727.39	1056.60	74.88	0.00
3.12000	-3620.15	230.33	14.82	-3592.55	237.10	37.71	-3621.08	383.19	130.50	-3715.48	334.30	131.08	-3426.68	40.14	25.07	-3706.74	51.63	21.55	-3700.74	316.87	-28.61	-2775.77	-41.70	118.03	-3634.98	90.66	1084.82	0.00	0.00	0.00	-3552.49	59.30	1425.92	-3521.79	167.15	1422.14	-3258.19	318.89	1359.78	-3221.75	395.97	1439.31	138.30	1151.72	73.81	728.90	1056.05	75.45	0.00
3.13000	-3554.11	226.55	25.54	-3586.43	230.02	38.57	-3615.40	379.20	136.09	-3715.26	328.82	134.25	-3426.68	40.14	25.07	-3706.74	51.63	21.55	-3701.86	315.99	-29.30	-2769.97	-42.58	118.06	-3591.21	91.72	1085.38	0.00	0.00	0.00	-3535.45	60.07	1426.70	-3522.79	167.27	1424.20	-3256.33	318.82	1359.31	-3217.72	395.68	1438.80	138.96	1152.42	73.70	725.86	1057.47	74.21	0.00
3.14000	-3565.94	224.93	22.32	-3609.11	226.50	33.96	-3609.91	375.25	141.68	-3715.13	323.43	137.46	-3426.68	40.14	25.07	-3706.74	51.63	21.55	-3702.94	315.11	-29.98	-2764.16	-43.44	118.09	-3584.00	92.11	1085.02	0.00	0.00	0.00	-3531.41	58.09	1428.56	-3515.78	166.74	1425.48	-3254.44	318.75	1358.85	-3213.71	395.37	1438.30	137.86	1151.91	73.67	725.70	1056.24	74.51	0.00
3.15000	-3515.69	217.85	29.36	-3652.30	222.76	27.75	-3604.63	371.33	147.27	-3715.07	318.10	140.69	-3426.68	40.14	25.07	-3706.74	51.63	21.55	-3703.98	314.23	-30.66	-2758.35	-44.30	118.13	-3590.08	91.85	1086.55	0.00	0.00	0.00	-3549.51	57.79	1429.98	-3537.92	166.37	1427.32	-3252.54	318.67	1358.39	-3209.70	395.05	1437.79	138.81	1150.82	74.18	727.02	1055.88	74.90	0.00
3.16000	-3557.90	216.42	21.69	-3567.02	216.70	38.47	-3599.54	367.46	152.85	-3715.09	312.85	143.95	-3426.68	40.14	25.07	-3706.74	51.63	21.55	-3704.97	313.35	-31.34	-2752.54	-45.15	118.15	-3586.62	91.39	1084.40	0.00	0.00	0.00	-3523.60	57.74	1432.00	-3539.95	167.02	1428.32	-3250.62	318.58	1357.93	-3205.70	394.71	1437.28	140.43	1150.80	74.51	726.64	1056.63	74.62	0.00
3.17000	-3517.63	209.28	28.03	-3568.47	212.00	35.47	-3594.64	363.61	158.42	-3715.19	307.67	147.24	-3426.68	40.14	25.07	-3706.74	51.63	21.55	-3705.92	312.46	-32.02	-2746.73	-45.98	118.18	-3572.86	91.45	1084.70	0.00	0.00	0.00	-3563.78	57.34	1433.80	-3541.53	167.03	1429.52	-3248.68	318.49	1357.48	-3201.71	394.36	1436.77	141.86	1150.55	74.83	725.19	1057.07	74.30	0.00
3.18000	-3485.41	206.05	32.52	-3561.04	208.72	35.72	-3589.93	359.81	163.99	-3715.37	302.57	150.56	-3426.68	40.14	25.07	-3706.74	51.63	21.55	-3706.83	311.56	-32.70	-2740.91	-46.81	118.20	-3584.55	93.06	1084.14	0.00	0.00	0.00	-3556.35	55.50	1434.76	-3530.80	166.83	1429.88	-3246.73	318.38	1357.03	-3197.73	393.99	1436.25	137.57	1151.64	73.60	727.05	1056.41	74.77	0.00
3.19000	-3516.92	202.50	29.42	-3564.43	201.70	33.64	-3585.42	356.04	169.56	-3715.62	297.53	153.90	-3426.68	40.14	25.07	-3706.74	51.63	21.55	-3707.69	310.66	-33.37	-2735.08	-47.62	118.22	-3579.38	92.80	1083.61	0.00	0.00	0.00	-3542.49	56.86	1436.02	-3513.47	166.51	1429.87	-3244.75	318.27	1356.58	-3193.75	393.61	1435.74	138.60	1150.65	74.04	728.11	1056.17	75.22	0.00
3.20000	-3539.66	197.72	25.68	-3556.85	196.24	33.48	-3581.09	352.30	175.11	-3715.94	292.57	157.27	-3426.68	40.14	25.07	-3706.74	51.63	21.55	-3708.50	309.76	-34.04	-2729.26	-48.43	118.24	-3573.58	93.17	1083.31	0.00	0.00	0.00	-3526.23	56.50	1436.67	-3495.20	166.15	1429.94	-3242.76	318.15	1356.14	-3189.79	393.21	1435.21	141.01	1150.74	74.43	728.62	1056.30	75.18	0.00
3.21000	-3446.85	193.74	38.43	-3549.36	190.97	33.33	-3576.94	348.60	180.66	-3716.33	287.68	160.66	-3426.68	40.14	25.07	-3706.74	51.63	21.55	-3709.27	308.85	-34.71	-2723.43	-49.23	118.26	-3570.83	93.84	1083.40	0.00	0.00	0.00	-3532.88	55.89	1438.53	-3481.71	165.85	1430.55	-3240.75	318.02	1355.69	-3185.83	392.80	1434.69	138.11	1150.32	74.23	728.63	1055.47	75.47	0.00
3.22000	-3429.15	191.52	41.96	-3541.96	185.91	33.19	-3572.97	344.94	186.21	-3716.79	282.86	164.07	-3426.68	40.14	25.07	-3706.74	51.63	21.55	-3709.99	307.94	-35.37	-2717.60	-50.02	118.27	-3574.86	94.31	1083.13	0.00	0.00	0.00	-3540.16	55.94	1440.29	-3478.66	165.70	1432.16	-3238.72	317.88	1355.26	-3181.87	392.37	1434.17	139.85	1150.50	74.32	726.84	1056.00	74.92	0.00
3.23000	-3408.91	187.40	44.93	-3534.65	181.04	33.06	-3569.19	341.31	191.74	-3717.32	278.11	167.52	-3426.68	40.14	25.07	-3706.74	51.63	21.55	-3710.66	307.03	-36.03	-2711.77	-50.79	118.29	-3561.28	94.97	1083.49	0.00	0.00	0.00	-3536.42	56.33	1442.13	-3491.75	165.79	1435.24	-3236.67	317.73	1354.82	-3177.93	391.93	1433.64	141.80	1150.56	74.56	727.94	1056.27	75.14	0.00
3.24000	-3389.31	183.44	47.78	-3527.44	176.36	32.95	-3565.58	337.72	197.27	-3717.91	273.43	170.98	-3426.68	40.14	25.07	-3706.74	51.63	21.55	-3711.28	306.11	-36.69	-2705.93	-51.56	118.30	-3556.69	96.97	1082.15	0.00	0.00	0.00	-3527.93	57.49	1442.53	-3523.56	165.75	1439.71	-3234.60	317.58	1354.39	-3173.99	391.48	1433.11	140.14	1150.80	74.25	728.71	1056.60	75.14	0.00
3.25000	-3370.37	179.65	50.51	-3520.31	171.88	32.85	-3562.14	334.17	202.79	-3718.57	268.82	174.47	-3426.68	40.14	25.07	-3706.74	51.63	21.55	-3711.85	305.18	-37.35	-2700.10	-52.32	118.31	-3541.04	96.58	1082.04	0.00	0.00	0.00	-3530.57	56.82	1443.75	-3527.96	165.75	1441.16	-3232.51	317.42	1353.97	-3170.05	391.01	1432.58	138.71	1151.05	74.27	728.07	1056.23	75.21	0.00
3.26000	-3352.05	176.01	53.11	-3513.28	167.58	32.77	-3558.88	330.65	208.30	-3719.29	264.28	177.97	-3426.68	40.14	25.07	-3706.74	51.63	21.55	-3712.38	304.26	-38.00	-2694.26	-53.07	118.31	-3565.14	97.52	1082.49	0.00	0.00	0.00	-3528.38	56.04	1444.42	-3527.27	166.95	1442.64	-3230.40	317.24	1353.54	-3166.12	390.52	1432.04	139.27	1150.70	74.22	727.26	1055.95	74.95	0.00
3.27000	-3334.37	172.53	55.60	-3506.33	163.46	32.69	-3555.78	327.16	213.80	-3720.07	259.81	181.50	-3426.68	40.14	25.07	-3706.74	51.63	21.55	-3712.85	303.32	-38.65	-2688.41	-53.81	118.31	-3545.69	99.53	1082.29	0.00	0.00	0.00	-3492.77	57.42	1444.11	-3515.71	166.73	1443.14	-3228.27	317.06	1353.12	-3162.20	390.03	1431.51	140.29	1150.09	74.65	727.43	1056.19	74.93	0.00
3.28000	-3317.30	169.20	57.97	-3499.48	159.52	32.63	-3552.85	323.71	219.29	-3720.91	255.41	185.05	-3426.68	40.14	25.07	-3706.74	51.63	21.55	-3713.27	302.39	-39.30	-2682.57	-54.54	118.32	-3547.94	98.55	1080.14	0.00	0.00	0.00	-3506.36	57.03	1445.93	-3543.83	167.42	1444.28	-3226.12	316.88	1352.71	-3158.28	389.51	1430.97	140.24	1150.52	74.32	727.05	1056.28	74.84	0.00
3.29000	-3300.84	166.03	60.23	-3492.71	155.76	32.57	-3550.09	320.29	224.77	-3721.81	251.07	188.63	-3426.68	40.14	25.07	-3706.74	51.63	21.55	-3713.64	301.45	-39.94	-2676.73	-55.26	118.31	-3538.87	99.27	1079.80	0.00	0.00	0.00	-3512.92	57.83	1447.19	-3538.84	167.97	1445.13	-3223.95	316.68	1352.30	-3154.37	388.99	1430.43	140.17	1150.35	74.37	727.83	1055.68	75.31	0.00
3.30000	-3284.98	163.01	62.37	-3486.03	152.18	32.53	-3547.49	316.91	230.24	-3722.77	246.80	192.22	-3426.68	40.14	25.07	-3706.74	51.63	21.55	-3713.96	300.50	-40.58	-2670.88	-55.97	118.31	-3542.49	100.05	1079.25	0.00	0.00	0.00	-3514.12	57.02	1448.19	-3538.03	168.20	1445.57	-3221.76	316.47	1351.89	-3150.46	388.45	1429.89	140.74	1152.14	74.15	728.21	1056.48	75.13	0.00
3.31000	-3269.71	160.13	64.40	-3479.44	148.77	32.50	-3545.05	313.57	235.70	-3723.78	242.60	195.83	-3426.68	40.14	25.07	-3706.74	51.63	21.55	-3714.22	299.55	-41.21	-2665.03	-56.68	118.31	-3542.86	99.41	1079.56	0.00	0.00	0.00	-3496.92	57.73	1449.23	-3500.89	169.31	1445.35	-3219.55	316.26	1351.49	-3146.55	387.89	1429.35	140.37	1149.82	74.90	728.45	1056.48	75.23	0.00
3.32000	-3255.02	157.40	66.32	-3472.94	145.53	32.48	-3542.77	310.25	241.14	-3724.85	238.47	199.45	-3426.68	40.14	25.07	-3706.74	51.63	21.55	-3714.43	298.60	-41.85	-2659.18	-57.37	118.30	-3550.82	99.54	1079.35	0.00	0.00	0.00	-3509.89	58.21	1449.72	-3499.55	167.82	1446.86	-3217.31	316.04	1351.08	-3142.65	387.33	1428.81	141.71	1149.45	75.11	728.30	1056.28	75.10	0.00
3.33000	-3240.91	154.81	68.13	-3466.53	142.46	32.47	-3540.64	306.98	246.58	-3725.96	234.40	203.10	-3426.68	40.14	25.07	-3706.74	51.63	21.55	-3714.59	297.64	-42.48	-2653.33	-58.05	118.29	-3520.65	100.22	1079.22	0.00	0.00	0.00	-3490.47	59.29	1449.69	-3523.23	168.66	1446.64	-3215.06	315.81	1350.69	-3138.75	386.75	1428.26	137.93	1151.02	74.05	727.53	1056.60	74.83	0.00
3.34000	-3227.36	152.36	69.84	-3460.20	139.55	32.47	-3538.66	303.73	252.00	-3727.13	230.40	206.76	-3426.68	40.14	25.07	-3706.74	51.63	21.55	-3714.69	296.68	-43.10	-2647.48	-58.72	118.28	-3556.36	99.81	1077.90	0.00	0.00	0.00	-3496.63	59.65	1450.04	-3535.16	171.09	1447.22	-3212.78	315.57	1350.30	-3134.85	386.15	1427.72	140.24	1150.60	74.26	726.24	1056.97	74.42	0.00
3.35000	-3214.36	150.05	71.45	-3453.96	136.80	32.48	-3536.84	300.52	257.41	-3728.34	226.46	210.45	-3426.68	40.14	25.07	-3706.74	51.63	21.55	-3714.73	295.71	-43.72	-2641.62	-59.39	118.26	-3539.77	98.85	1077.97	0.00	0.00	0.00	-3490.72	60.33	1449.77	-3514.72	170.25	1447.04	-3210.49	315.32	1349.91	-3130.96	385.55	1427.17	137.11	1151.53	73.44	726.77	1055.80	74.99	0.00
3.36000	-3201.91	147.87	72.95	-3447.81	134.21	32.50	-3535.16	297.34	262.81	-3729.61	222.59	214.14	-3426.68	40.14	25.07	-3706.74	51.63	21.55	-3714.72	294.74	-44.34	-2635.77	-60.04	118.24	-3511.93	99.63	1078.19	0.00	0.00	0.00	-3501.93	60.62	1450.74	-3487.50	171.32	1446.38	-3208.17	315.06	1349.52	-3127.07	384.93	1426.62	137.01	1150.50	73.87	727.48	1056.54	74.88	0.00
3.37000	-3190.00	145.82	74.35	-3441.74	131.78	32.52	-3533.63	294.20	268.19	-3730.91	218.79	217.86	-3426.68	40.14	25.07	-3706.74	51.63	21.55	-3714.65	293.76	-44.95	-2629.91	-60.69	118.23	-3538.20	99.30	1077.46	0.00	0.00	0.00	-3506.45	62.48	1450.67	-3511.04	171.28	1447.33	-3205.83	314.79	1349.14	-3123.18	384.29	1426.08	140.44	1149.67	74.67	728.17	1056.62	74.83	0.00
3.38000	-3178.61	143.91	75.65	-3435.76	129.50	32.56	-3532.24	291.09	273.56	-3732.26	215.04	221.58	-3426.68	40.14	25.07	-3706.74	51.63	21.55	-3714.52	292.78	-45.56	-2624.06	-61.32	118.20	-3528.87	101.23	1077.62	0.00	0.00	0.00	-3507.37	63.26	1451.12	-3497.54	171.28	1447.25	-3203.46	314.52	1348.77	-3119.29	383.64	1425.53	141.54	1149.88	74.85	726.69	1057.18	74.24	0.00
3.39000	-3167.75	142.12	76.86	-3429.87	127.37	32.60	-3530.99	288.02	278.92	-3733.66	211.36	225.33	-3426.68	40.14	25.07	-3706.74	51.63	21.55	-3714.34	291.79	-46.16	-2618.20	-61.95	118.18	-3506.52	99.39	1076.89	0.00	0.00	0.00	-3508.08	63.99	1451.60	-3498.01	172.13	1447.68	-3201.07	314.24	1348.40	-3115.41	382.98	1424.98	141.52	1150.27	74.82	726.58	1056.86	74.58	0.00
3.40000	-3157.39	140.46	77.97	-3424.06	125.39	32.65	-3529.88	284.97	284.26	-3735.09	207.75	229.08	-3426.68	40.14	25.07	-3706.74	51.63	21.55	-3714.10	290.80	-46.76	-2612.34	-62.57	118.16	-3499.01	100.18	1075.39	0.00	0.00	0.00	-3508.58	64.69	1452.10	-3488.92	172.57	1448.19	-3198.66	313.94	1348.03	-3111.53	382.31	1424.42	139.30	1151.93	73.84	727.73	1056.59	74.88	0.00
3.41000	-3147.54	138.92	78.98	-3418.34	123.55	32.71	-3528.90	281.96	289.58	-3736.56	204.20	232.85	-3426.68	40.14	25.07	-3706.74	51.63	21.55	-3713.79	289.81	-47.36	-2606.48	-63.18	118.13	-3522.55	100.93	1074.50	0.00	0.00	0.00	-3508.86	65.36	1452.62	-3466.70	175.36	1446.04	-3196.23	313.64	1347.67	-3107.64	381.63	1423.87	140.23	1151.07	74.34	727.97	1055.76	75.37	0.00
3.42000	-3138.18	137.51	79.91	-3412.70	121.85	32.77	-3528.06	278.99	294.89	-3738.08	200.71	236.63	-3426.68	40.14	25.07	-3706.74	51.63	21.55	-3713.43	288.81	-47.95	-2600.62	-63.78	118.10	-3503.00	101.43	1074.35	0.00	0.00	0.00	-3508.94	65.99	1453.16	-3470.54	174.01	1445.74	-3193.77	313.33	1347.31	-3103.76	380.93	1423.32	139.70	1149.31	74.75	727.37	1056.04	74.93	0.00
3.43000	-3129.30	136.21	80.74	-3407.15	120.29	32.84	-3527.35	276.04	300.18	-3739.62	197.28	240.43	-3426.68	40.14	25.07	-3706.74	51.63	21.55	-3713.00	287.81	-48.54	-2594.77	-64.36	118.07	-3516.11	103.01	1073.75	0.00	0.00	0.00	-3508.80	66.58	1453.73	-3496.61	175.19	1447.96	-3191.29	313.01	1346.95	-3099.88	380.22	1422.77	138.54	1150.64	74.15	727.97	1056.11	74.97	0.00
3.44000	-3120.90	135.02	81.49	-3401.68	118.87	32.92	-3526.76	273.13	305.46	-3741.20	193.91	244.23	-3426.68	40.14	25.07	-3706.74	51.63	21.55	-3712.51	286.80	-49.12	-2588.91	-64.94	118.03	-3500.90	103.19	1073.29	0.00	0.00	0.00	-3508.46	67.14	1454.31	-3521.06	175.55	1447.78	-3188.79	312.68	1346.60	-3096.00	379.49	1422.22	137.36	1151.47	73.75	728.29	1056.84	74.92	0.00
3.45000	-3112.96	133.96	82.15	-3396.29	117.58	33.01	-3526.31	270.25	310.72	-3742.82	190.61	248.05	-3426.68	40.14	25.07	-3706.74	51.63	21.55	-3711.96	285.79	-49.70	-2583.05	-65.52	118.00	-3488.44	103.19	1072.46	0.00	0.00	0.00	-3507.92	67.66	1454.92	-3470.70	176.09	1446.25	-3186.26	312.35	1346.26	-3092.12	378.76	1421.66	135.49	1151.71	72.99	728.13	1055.27	75.47	0.00
3.46000	-3105.48	133.00	82.73	-3390.99	116.43	33.10	-3525.97	267.40	315.96	-3744.46	187.36	251.88	-3426.68	40.14	25.07	-3706.74	51.63	21.55	-3711.35	284.77	-50.27	-2577.19	-66.08	117.96	-3479.80	104.59	1071.81	0.00	0.00	0.00	-3507.17	68.15	1455.54	-3479.70	179.09	1447.88	-3183.71	312.00	1345.92	-3088.23	378.01	1421.11	138.66	1151.42	73.79	727.03	1056.19	74.95	0.00
3.47000	-3098.45	132.15	83.23	-3385.77	115.40	33.19	-3525.76	264.59	321.18	-3746.14	184.18	255.72	-3426.68	40.14	25.07	-3706.74	51.63	21.55	-3710.67	283.74	-50.84	-2571.33	-66.63	117.92	-3477.84	104.81	1071.42	0.00	0.00	0.00	-3506.22	68.61	1456.18	-3454.60	180.58	1447.05	-3181.13	311.65	1345.58	-3084.35	377.25	1420.56	140.66	1150.46	74.57	727.79	1056.95	74.86	0.00
3.48000	-3091.86	131.40	83.64	-3380.63	114.49	33.29	-3525.67	261.81	326.39	-3747.84	181.05	259.56	-3426.68	40.14	25.07	-3706.74	51.63	21.55	-3709.93	282.72	-51.40	-2565.48	-67.17	117.88	-3454.97	107.10	1071.01	0.00	0.00	0.00	-3505.08	69.04	1456.84	-3470.84	183.28	1445.19	-3178.53	311.28	1345.25	-3080.47	376.48	1420.00	139.08	1151.36	74.18	727.55	1056.41	74.88	0.00
3.49000	-3085.69	130.76	83.98	-3375.58	113.71	33.40	-3525.69	259.05	331.57	-3749.57	177.99	263.42	-3426.68	40.14	25.07	-3706.74	51.63	21.55	-3709.13	281.68	-51.96	-2559.62	-67.71	117.83	-3450.58	108.41	1071.53	0.00	0.00	0.00	-3503.73	69.43	1457.52	-3461.20	183.28	1445.19	-3175.91	310.91	1344.92	-3076.58	375.69	1419.45	138.00	1150.36	74.25	727.42	1056.79	74.80	0.00
3.50000	-3079.95	130.23	84.24	-3370.61	113.04	33.51	-3525.83	256.33	336.74	-3751.32	174.98	267.28	-3426.68	40.14	25.07	-3706.74	51.63	21.55	-3708.26	280.65	-52.51	-2553.76	-68.23	117.79	-3454.80	109.56	1070.10	0.00	0.00	0.00	-3502.20	69.80	1458.21	-3436.44	183.43	1444.70	-3173.26	310.53	1344.60	-3072.69	374.90	1418.90	141.23	1150.30	74.77	728.70	1056.65	75.03	0.00
3.51000	-3074.62	129.79	84.42	-3365.72	112.50	33.62	-3526.08	253.65	341.89	-3753.10	172.03	271.15	-3426.68	40.14	25.07	-3706.74	51.63	21.55	-3707.32	279.61	-53.06	-2547.91	-68.75	117.74	-3447.84	108.93	1068.55	0.00	0.00	0.00	-3500.47	70.13	1458.92	-3449.14	184.75	1446.25	-3170.58	310.14	1344.28	-3068.80	374.09	1418.34	140.06	1151.27	74.02	729.01	1055.78	75.59	0.00
3.52000	-3069.70	129.45	84.53	-3360.91	112.06	33.74	-3526.43	250.99	347.02	-3754.90	169.15	275.03	-3426.68	40.14	25.07	-3706.74	51.63	21.55	-3706.31	278.56	-53.60	-2542.05	-69.25	117.69	-3449.76	110.88	1068.49	0.00	0.00	0.00	-3498.55	70.43	1459.65	-3454.32	187.79	1446.22	-3167.88	309.74	1343.97	-3064.91	373.27	1417.79	140.02	1150.11	74.30	728.51	1056.09	75.27	0.00
3.53000	-3065.17	129.20	84.57	-3356.18	111.74	33.86	-3526.90	248.37	352.12	-3756.72	166.31	278.91	-3426.68	40.14	25.07	-3706.74	51.63	21.55	-3705.24	277.51	-54.14	-2536.20	-69.75	117.63	-3442.23	113.41	1068.01	0.00	0.00	0.00	-3496.45	70.70	1460.39	-3418.68	187.56	1443.44	-3165.15	309.33	1343.66	-3061.01	372.44	1417.24	140.90	1150.21	74.56	726.93	1056.60	74.76	0.00
3.54000	-3061.02	129.04	84.54	-3351.53	111.53	33.99	-3527.47	245.77	357.21	-3758.56	163.54	282.80	-3426.68	40.14	25.07	-3706.74	51.63	21.55	-3704.10	276.45	-54.67	-2530.35	-70.24	117.58	-3412.57	114.24	1068.22	0.00	0.00	0.00	-3494.15	70.94	1461.14	-3429.51	190.75	1444.31	-3162.40	308.91	1343.35	-3057.12	371.60	1416.69	140.29	1150.25	74.64	726.93	1056.92	74.64	0.00
3.55000	-3057.25	128.98	84.44	-3346.96	111.42	34.12	-3528.14	243.21	362.28	-3760.41	160.82	286.70	-3426.68	40.14	25.07	-3706.74	51.63	21.55	-3702.89	275.39	-55.19	-2524.49	-70.72	117.52	-3409.22	114.82	1067.15	0.00	0.00	0.00	-3491.68	71.16	1461.91	-3442.01	192.57	1444.69	-3159.62	308.49	1343.06	-3053.21	370.74	1416.14	139.65	1150.65	74.15	727.92	1056.90	74.67	0.00
3.56000	-3053.85	129.00	84.27	-3342.48	111.41	34.25	-3528.91	240.68	367.32	-3762.28	158.16	290.60	-3426.68	40.14	25.07	-3706.74	51.63	21.55	-3701.61	274.32	-55.71	-2518.64	-71.19	117.46	-3411.00	116.95	1066.89	0.00	0.00	0.00	-3489.02	71.34	1462.69	-3432.12	194.63	1445.48	-3156.82	308.05	1342.76	-3049.31	369.88	1415.59	135.61	1151.89	73.23	727.57	1056.46	74.95	0.00
3.57000	-3050.81	129.10	84.04	-3338.07	111.50	34.38	-3529.78	238.17	372.34	-3764.17	155.56	294.50	-3426.68	40.14	25.07	-3706.74	51.63	21.55	-3700.27	273.25	-56.23	-2512.80	-71.65	117.40	-3396.06	117.76	1066.71	0.00	0.00	0.00	-3486.18	71.50	1463.49	-3445.14	197.46	1445.94	-3153.99	307.60	1342.47	-3045.40	369.00	1415.04	137.59	1150.94	73.94	728.41	1056.42	75.15	0.00
3.58000	-3048.11	129.29	83.75	-3333.74	111.69	34.51	-3530.74	235.70	377.34	-3766.07	153.01	298.41	-3426.68	40.14	25.07	-3706.74	51.63	21.55	-3698.85	272.18	-56.73	-2506.95	-72.10	117.34	-3400.66	117.79	1065.63	0.00	0.00	0.00	-3483.17	71.63	1464.30	-3384.84	197.64	1444.84	-3151.13	307.15	1342.19	-3041.49	368.11	1414.49	140.82	1149.76	74.96	728.40	1056.19	75.25	0.00
3.59000	-3045.76	129.56	83.40	-3329.49	111.98	34.65	-3531.79	233.26	382.31	-3767.97	150.52	302.32	-3426.68	40.14	25.07	-3706.74	51.63	21.55	-3697.35	271.09	-57.24	-2501.10	-72.54	117.27	-3397.44	119.79	1065.64	0.00	0.00	0.00	-3479.97	71.74	1465.12	-3400.29	200.44	1443.93	-3148.24	306.68	1341.91	-3037.57	367.21	1413.94	138.31	1151.14	73.96	728.10	1056.98	74.92	0.00
3.60000	-3043.74	129.90	82.99	-3325.32	112.35	34.79	-3532.94	230.85	387.27	-3769.89	148.08	306.23	-3426.68	40.14	25.07	-3706.74	51.63	21.55	-3695.79	270.01	-57.73	-2495.26	-72.98	117.20	-3388.76	121.84	1064.59	0.00	0.00	0.00	-3476.61	71.81	1465.95	-3440.82	202.89	1446.17	-3145.33	306.21	1341.64	-3033.65	366.30	1413.40	138.36	1150.48	73.93	726.19	1056.99	74.50	0.00
3.61000	-3042.04	130.32	82.52	-3321.23	112.81	34.93	-3534.17	228.47	392.19	-3771.81	145.70	310.15	-3426.68	40.14	25.07	-3706.74	51.63	21.55	-3694.15	268.92	-58.22	-2489.42	-73.40	117.13	-3385.22	122.91	1065.38	0.00	0.00	0.00	-3473.07	71.87	1466.79	-3428.81	205.27	1444.84	-3142.39	305.73	1341.37	-3029.72	365.38	1412.85	138.96	1150.79	73.94	726.94	1055.72	75.20	0.00
3.62000	-3040.66	130.82	82.00	-3317.22	113.36	35.07	-3535.49	226.12	397.10	-3773.74	143.37	314.06	-3426.68	40.14	25.07	-3706.74	51.63	21.55	-3692.44	267.82	-58.71	-2483.58	-73.82	117.06	-3378.54	125.07	1066.05	0.00	0.00	0.00	-3469.36	71.90	1467.64	-3419.53	208.14	1446.62	-3139.42	305.24	1341.11	-3025.79	364.45	1412.31	138.96	1152.15	73.58	727.71	1056.03	75.20	0.00
3.63000	-3039.58	131.38	81.42	-3313.28	113.99	35.21	-3536.89	223.80	401.98	-3775.68	141.09	317.98	-3426.68	40.14	25.07	-3706.74	51.63	21.55	-3690.66	266.72	-59.18	-2477.74	-74.23	116.99	-3377.69	125.74	1066.22	0.00	0.00	0.00	-3465.48	71.90	1468.50	-3391.35	210.14	1448.38	-3136.43	304.74	1340.85	-3021.85	363.51	1411.76	137.20	1151.74	73.38	727.55	1056.87	74.84	0.00
3.64000	-3038.80	132.01	80.79	-3309.42	114.70	35.35	-3538.37	221.51	406.83	-3777.62	138.87	321.90	-3426.68	40.14	25.07	-3706.74	51.63	21.55	-3688.80	265.61	-59.66	-2471.91	-74.62	116.91	-3345.03	127.16	1066.69	0.00	0.00	0.00	-3461.44	71.88	1469.37	-3403.18	211.83	1451.41	-3133.41	304.23	1340.60	-3017.90	362.55	1411.22	137.14	1151.42	73.46	727.90	1057.07	74.90	0.00
3.65000	-3038.31	132.71	80.11	-3305.64	115.49	35.49	-3539.93	219.25	411.66	-3779.55	136.70	325.81	-3426.68	40.14	25.07	-3706.74	51.63	21.55	-3686.87	264.50	-60.12	-2466.08	-75.01	116.84	-3349.21	129.08	1068.25	0.00	0.00	0.00	-3457.23	71.84	1470.25	-3396.22	211.63	1449.82	-3130.35	303.71	1340.35	-3013.95	361.59	1410.68	140.25	1150.83	74.14	726.27	1057.03	74.41	0.00
3.66000	-3038.10	133.47	79.38	-3301.94	116.36	35.63	-3541.56	217.02	416.46	-3781.49	134.58	329.73	-3426.68	40.14	25.07	-3706.74	51.63	21.55	-3684.86	263.38	-60.58	-2460.25	-75.39	116.76	-3343.27	130.06	1067.73	0.00	0.00	0.00	-3452.86	71.77	1471.13	-3349.96	213.42	1449.50	-3127.28	303.18	1340.11	-3009.99	360.62	1410.14	138.71	1150.80	74.06	727.32	1056.88	74.62	0.00
3.67000	-3038.15	134.29	78.61	-3298.31	117.29	35.77	-3543.27	214.81	421.24	-3783.43	132.51	333.64	-3426.68	40.14	25.07	-3706.74	51.63	21.55	-3682.77	262.26	-61.03	-2454.42	-75.76	116.67	-3344.23	133.16	1068.75	0.00	0.00	0.00	-3448.34	71.68	1472.03	-3380.00	215.47	1451.30	-3124.17	302.64	1339.87	-3006.03	359.63	1409.61	138.19	1151.70	73.92	727.76	1056.41	75.02	0.00
3.68000	-3038.47	135.17	77.79	-3294.76	118.29	35.91	-3545.04	212.64	425.99	-3785.36	130.50	337.55	-3426.68	40.14	25.07	-3706.74	51.63	21.55	-3680.61	261.13	-61.48	-2448.60	-76.13	116.59	-3332.99	135.12	1069.92	0.00	0.00	0.00	-3443.65	71.57	1472.93	-3361.32	217.75	1452.26	-3121.03	302.09	1339.64	-3002.06	358.64	1409.07	141.03	1151.65	74.16	727.06	1056.26	74.97	0.00
3.69000	-3039.03	136.11	76.93	-3291.28	119.36	36.04	-3546.89	210.50	430.71	-3787.29	128.54	341.46	-3426.68	40.14	25.07	-3706.74	51.63	21.55	-3678.36	260.00	-61.92	-2442.77	-76.48	116.50	-3345.88	139.99	1070.78	0.00	0.00	0.00	-3438.81	71.44	1473.83	-3364.98	222.28	1454.94	-3117.86	301.53	1339.42	-2998.08	357.63	1408.54	139.93	1151.38	74.04	728.24	1055.68	75.26	0.00
3.70000	-3039.84	137.10	76.03	-3287.88	120.50	36.18	-3548.80	208.38	435.40	-3789.21	126.62	345.36	-3426.68	40.14	25.07	-3706.74	51.63	21.55	-3676.04	258.86	-62.35	-2436.95	-76.82	116.42	-3339.26	140.97	1072.13	0.00	0.00	0.00	-3433.81	71.29	1474.74	-3343.91	225.62	1456.31	-3114.67	300.96	1339.20	-2994.09	356.62	1408.01	136.20	1152.20	73.25	727.71	1057.04	74.71	0.00
3.71000	-3040.89	138.14	75.09	-3284.55	121.69	36.31	-3550.77	206.29	440.07	-3791.12	124.76	349.26	-3426.68	40.14	25.07	-3706.74	51.63	21.55	-3673.64	257.72	-62.77	-2431.14	-77.16	116.33	-3329.79	143.09	1073.84	0.00	0.00	0.00	-3428.66	71.12	1475.66	-3353.19	226.40	1458.11	-3111.44	300.39	1338.98	-2990.09	355.59	1407.48	139.62	1151.09	74.26	726.84	1056.74	74.75	0.00
3.72000	-3042.15	139.23	74.12	-3281.30	122.94	36.44	-3552.81	204.23	444.70	-3793.03	122.95	353.15	-3426.68	40.14	25.07	-3706.74	51.63	21.55	-3671.16	256.57	-63.19	-2425.33	-77.49	116.23	-3321.71	146.08	1074.91	0.00	0.00	0.00	-3423.36	70.93	1476.58	-3347.03	228.79	1459.59	-3108.19	299.80	1338.77	-2986.09	354.56	1406.96	138.84	1150.92	74.20	727.49	1056.75	74.78	0.00
3.73000	-3043.64	140.36	73.10	-3278.13	124.25	36.57	-3554.90	202.20	449.31	-3794.92	121.19	357.04	-3426.68	40.14	25.07	-3706.74	51.63	21.55	-3668.60	255.42	-63.60	-2419.52	-77.80	116.14	-3311.79	147.98	1076.92	0.00	0.00	0.00	-3417.92	70.72	1477.50	-3340.82	231.06	1461.00	-3104.90	299.20	1338.57	-2982.08	353.51	1406.43	139.83	1150.96	74.33	727.41	1056.85	74.82	0.00
3.74000	-3045.33	141.54	72.06	-3275.02	125.60	36.69	-3557.05	200.20	453.89	-3796.80	119.47	360.93	-3426.68	40.14	25.07	-3706.79	51.63	21.54	-3665.96	254.26	-64.01	-2413.71	-78.11	116.04	-3286.69	149.63	1079.06	0.00	0.00	0.00	-3412.32	70.49	1478.43	-3334.59	233.22	1462.36	-3101.59	298.60	1338.37	-2978.05	352.46	1405.91	138.40	1150.83	74.22	728.23	1056.69	75.03	0.00
3.75000	-3047.22	142.76	70.98	-3271.99	127.01	36.81	-3559.26	198.23	458.44	-3798.66	117.81	364.81	-3426.68	40.14	25.07	-3755.18	50.92	12.40	-3663.23	253.10	-64.40	-2407.91	-78.41	115.95	-3295.78	152.30	1080.33	0.00	0.00	0.00	-3406.59	70.25	1479.36	-3328.31	235.26	1463.65	-3098.25	297.98	1338.18	-2974.02	351.40	1405.39	140.34	1150.13	74.54	727.14	1057.01	74.60	0.00
3.76000	-3049.30	144.02	69.87	-3269.04	128.46	36.93	-3561.51	196.28	462.96	-3800.51	116.19	368.68	-3426.68	40.14	25.07	-3699.69	51.62	19.40	-3660.43	251.93	-64.79	-2402.11	-78.71	115.85	-3302.50	156.17	1080.83	0.00	0.00	0.00	-3400.71	69.98	1480.29	-3322.00	237.19	1464.88	-3094.87	297.36	1338.00	-2969.98	350.32	1404.87	139.42	1150.89	74.15	728.30	1056.47	75.03	0.00
3.77000	-3051.56	145.32	68.74	-3266.15	129.96	37.04	-3563.82	194.36	467.45	-3802.34	114.62	372.54	-3426.68	40.14	25.07	-3708.54	48.72	16.68	-3657.54	250.75	-65.17	-2396.32	-78.99	115.75	-3290.64	157.50	1083.09	0.00	0.00	0.00	-3394.69	69.70	1481.22	-3315.66	239.01	1466.05	-3091.46	296.72	1337.82	-2965.93	349.24	1404.36	138.33	1150.83	74.09	727.33	1056.61	74.84	0.00
3.78000	-3053.99	146.65	67.57	-3263.34	131.50	37.15	-3566.17	192.47	471.90	-3804.15	113.09	376.39	-3426.68	40.14	25.07	-3697.73	48.89	16.54	-3654.56	249.57	-65.55	-2390.53	-79.26	115.64	-3262.34	158.47	1084.93	0.00	0.00	0.00	-3388.53	69.41	1482.16	-3309.28	240.73	1467.16	-3088.03	296.08	1337.64	-2961.87	348.15	1403.85	138.06	1151.04	73.80	727.13	1056.58	74.79	0.00
3.79000	-3056.59	148.01	66.39	-3260.60	133.07	37.25	-3568.56	190.61	476.33	-3805.94	111.62	380.24	-3426.68	40.14	25.07	-3688.65	48.36	18.21	-3651.51	248.39	-65.91	-2384.74	-79.53	115.54	-3254.15	161.05	1085.68	0.00	0.00	0.00	-3382.24	69.09	1483.09	-3302.86	242.33	1468.21	-3084.56	295.42	1337.47	-2957.80	347.05	1403.34	141.32	1150.55	74.73	727.58	1056.78	74.77	0.00
3.80000	-3059.33	149.41	65.18	-3257.94	134.68	37.35	-3571.00	188.77	480.72	-3807.71	110.19	384.08	-3426.68	40.14	25.07	-3674.27	48.58	20.57	-3648.36	247.19	-66.27	-2378.96	-79.78	115.43	-3250.19	162.51	1086.73	0.00	0.00	0.00	-3375.81	68.77	1484.03	-3296.40	243.83	1469.21	-3081.06	294.76	1337.31	-2953.71	345.94	1402.83	141.75	1149.92	75.13	727.75	1055.88	75.26	0.00
3.81000	-3062.23	150.83	63.95	-3255.34	136.32	37.44	-3573.47	186.96	485.08	-3809.45	108.81	387.90	-3426.68	40.14	25.07	-3683.49	49.50	18.92	-3645.13	246.00	-66.62	-2373.18	-80.03	115.32	-3273.61	164.89	1086.84	0.00	0.00	0.00	-3369.26	68.42	1484.96	-3289.91	245.23	1470.15	-3077.53	294.09	1337.16	-2949.62	344.82	1402.33	141.64	1149.02	75.42	726.54	1056.42	74.88	0.00
3.82000	-3065.26	152.27	62.70	-3252.82	138.00	37.53	-3575.99	185.18	489.41	-3811.17	107.47	391.72	-3426.68	40.14	25.07	-3641.36	51.61	25.45	-3641.82	244.80	-66.97	-2367.41	-80.27	115.21	-3238.85	165.71	1088.53	0.00	0.00	0.00	-3362.57	68.07	1485.89	-3283.39	246.52	1471.03	-3073.96	293.40	1337.01	-2945.51	343.69	1401.83	140.17	1150.65	74.39	726.37	1056.38	74.66	0.00
3.83000	-3068.41	153.74	61.43	-3250.37	139.69	37.61	-3578.53	183.43	493.71	-3812.86	106.18	395.52	-3426.68	40.14	25.07	-3632.96	53.66	26.01	-3638.41	243.59	-67.30	-2361.64	-80.50	115.09	-3249.33	168.48	1088.14	0.00	0.00	0.00	-3355.75	67.70	1486.82	-3276.82	247.72	1471.86	-3070.37	292.71	1336.86	-2941.40	342.56	1401.33	140.08	1151.28	74.08	727.43	1056.29	75.05	0.00
3.84000	-3071.68	155.23	60.15	-3247.99	141.42	37.69	-3581.11	181.70	497.97	-3814.52	104.93	399.32	-3426.68	40.14	25.07	-3632.62	54.12	24.53	-3634.92	242.37	-67.63	-2355.88	-80.73	114.98	-3226.88	169.06	1088.49	0.00	0.00	0.00	-3348.81	67.32	1487.75	-3270.23	248.82	1472.64	-3066.74	292.01	1336.72	-2937.27	341.41	1400.83	139.04	1150.12	74.32	727.62	1056.11	75.08	0.00
3.85000	-3075.07	156.73	58.85	-3245.67	143.16	37.76	-3583.72	180.00	502.20	-3816.16	103.72	403.10	-3426.68	40.14	25.07	-3596.74	53.87	30.33	-3631.34	241.16	-67.95	-2350.12	-80.94	114.86	-3238.08	171.17	1088.02	0.00	0.00	0.00	-3341.74	66.92	1488.67	-3263.59	249.82	1473.36	-3063.08	291.29	1336.59	-2933.12	340.26	1400.34	139.64	1150.09	74.36	729.16	1055.97	75.29	0.00
3.86000	-3078.55	158.25	57.55	-3243.43	144.92	37.82	-3586.36	178.32	506.39	-3817.76	102.56	406.87	-3426.68	40.14	25.07	-3566.38	53.23	33.41	-3627.67	239.93	-68.26	-2344.36	-81.14	114.74	-3221.28	171.75	1088.21	0.00	0.00	0.00	-3334.56	66.52	1489.59	-3256.92	250.73	1474.03	-3059.39	290.57	1336.47	-2928.97	339.09	1399.86	137.44	1149.27	74.59	728.96	1056.80	75.03	0.00
3.87000	-3082.12	159.78	56.23	-3241.26	146.70	37.88	-3589.02	176.67	510.55	-3819.32	101.45	410.62	-3426.68	40.14	25.07	-3546.24	51.96	35.70	-3623.91	238.70	-68.57	-2338.61	-81.34	114.62	-3210.11	172.37	1089.49	0.00	0.00	0.00	-3327.25	66.10	1490.51	-3250.21	251.54	1474.66	-3055.66	289.84	1336.35	-2924.80	337.92	1399.37	138.31	1150.68	73.94	728.47	1056.21	75.08	0.00
3.88000	-3085.78	161.33	54.90	-3239.16	148.49	37.92	-3591.70	175.05	514.67	-3820.85	100.37	414.36	-3426.68	40.14	25.07	-3522.03	50.03	36.49	-3620.06	237.46	-68.86	-2332.87	-81.53	114.49	-3212.10	172.50	1090.40	0.00	0.00	0.00	-3319.82	65.67	1491.42	-3243.47	252.27	1475.23	-3051.90	289.09	1336.24	-2920.62	336.75	1398.89	139.86	1150.81	74.13	728.47	1055.70	75.25	0.00
3.89000	-3089.51	162.88	53.57	-3237.13	150.29	37.96	-3594.40	173.46	518.76	-3822.35	99.34	418.09	-3426.68	40.14	25.07	-3497.79	49.54	38.18	-3616.12	236.22	-69.15	-2327.13	-81.71	114.37	-3205.56	173.25	1090.48	0.00	0.00	0.00	-3312.28	65.23	1492.33	-3236.69	252.91	1475.76	-3048.11	288.34	1336.13	-2916.42	335.56	1398.41	140.74	1149.87	75.01	728.41	1056.12	75.06	0.00
3.90000	-3093.30	164.44	52.23	-3235.16	152.10	37.99	-3597.13	171.89	522.81	-3823.81	98.36	421.80	-3426.68	40.14	25.07	-3483.32	48.59	37.59	-3612.09	234.98	-69.42	-2321.39	-81.88	114.24	-3207.46	174.69	1090.97	0.00	0.00	0.00	-3304.63	64.78	1493.23	-3229.87	253.46	1476.24	-3044.29	287.58	1336.03	-2912.22	334.36	1397.94	138.22	1149.24	74.75	726.09	1056.46	74.66	0.00
3.91000	-3097.15	166.00	50.89	-3233.26	153.91	38.02	-3599.86	170.34	526.82	-3825.22	97.41	425.50	-3426.60	40.14	25.08	-3442.87	47.42	40.73	-3607.97	233.72	-69.69	-2315.67	-82.04	114.11	-3188.34	174.89	1091.08	0.00	0.00	0.00	-3296.86	64.32	1494.12	-3223.02	253.92	1476.67	-3040.43	286.80	1335.94	-2907.99	333.16	1397.47	138.04	1150.66	73.92	726.72	1056.23	74.87	0.00
3.92000	-3101.05	167.56	49.55	-3231.44	155.72	38.03	-3602.61	168.82	530.80	-3826.60	96.50	429.18	-3344.74	41.37	34.04	-3427.91	46.43	41.12	-3603.75	232.46	-69.95	-2309.94	-82.19	113.98	-3176.63	176.14	1091.61	0.00	0.00	0.00	-3288.98	63.85	1495.01	-3216.13	254.30	1477.06	-3036.54	286.02	1335.85	-2903.75	331.95	1397.01	139.04	1149.76	74.49	728.05	1056.44	75.03	0.00
3.93000	-3104.98	169.12	48.21	-3229.67	157.53	38.04	-3605.37	167.33	534.73	-3827.93	95.64	432.84	-3186.86	43.76	51.23	-3389.08	47.17	42.70	-3599.44	231.20	-70.20	-2304.23	-82.34	113.85	-3162.53	177.24	1093.19	0.00	0.00	0.00	-3281.00	63.38	1495.88	-3209.20	254.60	1477.41	-3032.61	285.23	1335.77	-2899.50	330.73	1396.54	138.83	1150.85	74.12	727.05	1056.90	74.45	0.00
3.94000	-3108.94	170.67	46.88	-3227.98	159.34	38.03	-3608.14	165.86	538.64	-3829.22	94.82	436.48	-3040.11	46.05	66.97	-3363.05	46.54	43.86	-3595.03	229.93	-70.45	-2298.51	-82.47	113.71	-3150.86	175.99	1093.30	0.00	0.00	0.00	-3272.91	62.90	1496.75	-3202.24	254.82	1477.71	-3028.65	284.42	1335.70	-2895.23	329.50	1396.09	137.11	1151.51	73.48	726.16	1057.21	74.27	0.00
3.95000	-3112.92	172.22	45.54	-3226.35	161.14	38.02	-3610.91	164.42	542.50	-3830.46	94.03	440.11	-2904.15	48.22	81.33	-3327.94	46.73	43.72	-3590.53	228.65	-70.68	-2292.81	-82.60	113.58	-3156.45	177.02	1094.08	0.00	0.00	0.00	-3264.72	62.41	1497.62	-3195.24	254.97	1477.97	-3024.65	283.61	1335.63	-2890.95	328.27	1395.63	136.88	1150.59	73.73	727.72	1056.68	74.90	0.00
3.96000	-3116.92	173.76	44.22	-3224.79	162.93	37.99	-3613.69	163.00	546.32	-3831.66	93.29	443.72	-2778.66	50.29	94.33	-3333.35	47.93	39.78	-3585.94	227.37	-70.91	-2287.11	-82.72	113.44	-3150.38	177.92	1095.33	0.00	0.00	0.00	-3256.42	61.91	1498.47	-3188.21	255.03	1478.19	-3020.62	282.79	1335.57	-2886.65	327.03	1395.18	139.93	1151.29	74.40	726.77	1056.53	74.83	0.00
3.97000	-3120.91	175.29	42.90	-3223.30	164.71	37.96	-3616.46	161.60	550.11	-3832.80	92.58	447.31	-2663.29	52.25	106.04	-3311.26	46.65	39.11	-3581.24	226.09	-71.12	-2281.42	-82.83	113.30	-3145.24	177.13	1096.43	0.00	0.00	0.00	-3248.02	61.41	1499.31	-3181.14	255.03	1478.37	-3016.55	281.95	1335.52	-2882.33	325.78	1394.74	139.74	1151.25	74.18	728.22	1056.39	75.16	0.00
3.98000	-3124.90	176.81	41.59	-3221.87	166.47	37.91	-3619.24	160.23	553.85	-3833.90	91.92	450.88	-2557.74	54.11	116.49	-3266.00	46.24	42.23	-3576.45	224.79	-71.33	-2275.73	-82.94	113.16	-3123.45	177.61	1097.01	0.00	0.00	0.00	-3239.53	60.90	1500.14	-3174.03	254.95	1478.51	-3012.45	281.11	1335.47	-2878.00	324.52	1394.30	138.33	1150.54	74.01	727.97	1056.17	75.20	0.00
3.99000	-3128.87	178.30	40.29	-3220.51	168.21	37.86	-3622.01	158.89	557.56	-3834.94	91.29	454.43	-2461.65	55.88	125.74	-3239.10	48.26	43.88	-3571.57	223.49	-71.53	-2270.05	-83.03	113.01	-3139.95	177.16	1096.76	0.00	0.00	0.00	-3230.94	60.39	1500.96	-3166.88	254.80	1478.61	-3008.32	280.26	1335.43	-2873.65	323.26	1393.86	139.14	1149.41	74.68	725.47	1056.92	74.31	0.00
4.00000	-3132.82	179.79	39.01	-3219.21	169.94	37.79	-3624.77	157.57	561.22	-3835.93	90.70	457.95	-2374.70	57.55	133.82	-3197.97	45.52	47.12	-3566.58	222.19	-71.71	-2264.38	-83.12	112.87	-3114.52	177.90	1097.07	0.00	0.00	0.00	-3222.26	59.87	1501.77	-3159.70	254.58	1478.68	-3004.14	279.39	1335.40	-2869.29	321.98	1393.43	141.39	1149.86	74.87	726.88	1057.14	74.39	0.00
4.01000	-3136.73	181.25	37.74	-3217.98	171.64	37.71	-3627.53	156.27	564.84	-3836.86	90.15	461.46	-2296.56	59.12	140.77	-3166.28	45.20	48.27	-3561.50	220.88	-71.89	-2258.71	-83.19	112.72	-3109.26	177.60	1096.87	0.00	0.00	0.00	-3213.48	59.35	1502.57	-3152.49	254.29	1478.71	-2999.94	278.52	1335.37	-2864.91	320.71	1393.00	137.70	1151.19	73.78	728.33	1056.74	74.90	0.00
4.02000	-3140.61	182.68	36.49	-3216.81	173.31	37.62	-3630.27	155.00	568.43	-3837.74	89.63	464.94	-2226.89	60.61	146.66	-3135.34	44.93	49.46	-3556.31	219.56	-72.06	-2253.05	-83.26	112.57	-3113.49	175.61	1096.37	0.00	0.00	0.00	-3204.62	58.83	1503.35	-3145.23	253.94	1478.71	-2995.69	277.63	1335.35	-2860.51	319.42	1392.58	137.36	1152.14	73.51	727.62	1055.95	75.23	0.00
4.03000	-3144.43	184.10	35.26	-3215.71	174.95	37.51	-3633.00	153.76	571.97	-3838.55	89.15	468.41	-2165.37	62.01	151.51	-3105.16	44.71	50.68	-3551.03	218.24	-72.22	-2247.39	-83.32	112.42	-3080.31	175.25	1097.35	0.00	0.00	0.00	-3195.66	58.30	1504.12	-3137.95	253.53	1478.67	-2991.41	276.74	1335.34	-2856.09	318.13	1392.16	140.24	1150.27	74.71	728.29	1056.04	75.22	0.00
4.04000	-3148.19	185.48	34.05	-3214.67	176.56	37.40	-3635.72	152.53	575.47	-3839.31	88.71	471.84	-2111.65	63.32	155.39	-3075.73	44.52	51.95	-3545.64	216.91	-72.37	-2241.75	-83.38	112.26	-3093.80	176.28	1096.25	0.00	0.00	0.00	-3186.63	57.77	1504.88	-3130.62	253.05	1478.60	-2987.09	275.83	1335.33	-2851.65	316.83	1391.75	137.07	1150.92	73.67	728.23	1056.20	75.14	0.00
4.05000	-3151.88	186.83	32.86	-3213.69	178.14	37.27	-3638.41	151.33	578.92	-3840.00	88.31	475.26	-2065.42	64.56	158.32	-3047.05	44.38	53.24	-3540.16	215.57	-72.51	-2236.11	-83.42	112.11	-3077.15	175.23	1094.60	0.00	0.00	0.00	-3177.50	57.24	1505.62	-3123.26	252.52	1478.50	-2982.74	274.91	1335.34	-2847.20	315.52	1391.35	138.51	1151.37	73.65	728.12	1057.07	74.94	0.00
4.06000	-3155.49	188.15	31.69	-3212.78	179.68	37.12	-3641.09	150.16	582.33	-3840.63	87.94	478.65	-2026.33	65.71	160.36	-3019.09	44.28	54.56	-3534.57	214.23	-72.64	-2230.48	-83.46	111.95	-3078.87	174.75	1093.06	0.00	0.00	0.00	-3168.30	56.71	1506.35	-3115.86	251.92	1478.37	-2978.35	273.99	1335.34	-2842.72	314.21	1390.94	140.16	1149.58	74.77	727.33	1056.97	74.61	0.00
4.07000	-3159.01	189.44	30.55	-3211.93	181.18	36.97	-3643.74	149.00	585.70	-3841.20	87.60	482.01	-1994.06	66.79	161.55	-2991.87	44.21	55.92	-3528.88	212.88	-72.76	-2224.85	-83.48	111.79	-3072.08	175.53	1092.03	0.00	0.00	0.00	-3159.02	56.18	1507.06	-3108.42	251.27	1478.21	-2973.92	273.05	1335.36	-2838.23	312.89	1390.55	138.22	1150.26	74.16	728.10	1056.33	74.99	0.00
4.08000	-3162.44	190.69	29.44	-3211.14	182.63	36.80	-3646.37	147.87	589.03	-3841.70	87.30	485.35	-1968.27	67.79	161.94	-2965.36	44.19	57.30	-3523.08	211.53	-72.87	-2219.23	-83.50	111.63	-3047.54	175.50	1090.97	0.00	0.00	0.00	-3149.66	55.65	1507.76	-3100.95	250.57	1478.02	-2969.46	272.10	1335.38	-2833.71	311.57	1390.15	139.29	1150.19	74.47	727.67	1055.92	75.05	0.00
4.09000	-3165.77	191.90	28.36	-3210.42	184.04	36.61	-3648.96	146.77	592.31	-3842.13	87.03	488.67	-1948.64	68.73	161.58	-2939.57	44.20	58.70	-3517.18	210.17	-72.97	-2213.62	-83.51	111.47	-3034.27	173.76	1089.38	0.00	0.00	0.00	-3140.22	55.11	1508.43	-3093.44	249.81	1477.80	-2964.95	271.15	1335.41	-2829.18	310.23	1389.77	138.60	1149.98	74.39	728.00	1055.88	75.23	0.00
4.10000	-3168.98	193.06	27.31	-3209.75	185.40	36.41	-3651.53	145.68	595.54	-3842.49	86.80	491.95	-1934.82	69.59	160.50	-2914.48	44.25	60.13	-3511.18	208.81	-73.06	-2208.02	-83.52	111.30	-3032.62	174.10	1087.84	0.00	0.00	0.00	-3130.71	54.58	1509.10	-3085.90	249.01	1477.56	-2960.41	270.18	1335.45	-2824.63	308.90	1389.39	139.16	1150.18	74.15	729.14	1056.04	75.48	0.00
4.11000	-3172.06	194.18	26.30	-3209.15	186.70	36.20	-3654.06	144.62	598.73	-3842.78	86.60	495.21	-1926.49	70.39	158.75	-2890.09	44.33	61.57	-3505.07	207.43	-73.14	-2202.43	-83.51	111.14	-3034.58	172.69	1085.67	0.00	0.00	0.00	-3121.12	54.05	1509.74	-3078.31	248.15	1477.29	-2955.83	269.20	1335.50	-2820.06	307.55	1389.01	139.11	1150.34	74.45	726.86	1056.01	75.11	0.00
4.12000	-3175.02	195.26	25.32	-3208.61	187.96	35.97	-3656.56	143.58	601.88	-3843.00	86.43	498.44	-1923.32	71.13	156.38	-2866.39	44.45	63.04	-3498.85	206.06	-73.21	-2196.84	-83.50	110.97	-3027.56	172.28	1083.71	0.00	0.00	0.00	-3111.47	53.53	1510.36	-3070.70	247.25	1477.00	-2951.22	268.21	1335.55	-2815.46	306.20	1388.64	139.57	1151.73	74.04	727.62	1055.93	75.12	0.00
4.13000	-3177.83	196.28	24.37	-3208.13	189.15	35.73	-3659.02	142.57	604.98	-3843.14	86.30	501.65	-1924.98	71.81	153.44	-2843.37	44.60	64.51	-3492.53	204.67	-73.27	-2191.26	-83.48	110.80	-3001.34	170.57	1082.64	0.00	0.00	0.00	-3101.75	53.00	1510.97	-3063.04	246.30	1476.68	-2946.56	267.21	1335.61	-2810.85	304.85	1388.28	140.78	1150.68	74.36	726.23	1056.77	74.61	0.00
4.14000	-3180.50	197.25	23.47	-3207.71	190.29	35.47	-3661.44	141.57	608.03	-3843.21	86.20	504.82	-1931.13	72.43	149.97	-2821.03	44.78	66.01	-3486.10	203.28	-73.32	-2185.69	-83.45	110.63	-3026.02	170.89	1079.54	0.00	0.00	0.00	-3091.97	52.48	1511.55	-3055.35	245.31	1476.34	-2941.87	266.20	1335.68	-2806.21	303.48	1387.92	139.33	1151.16	74.07	726.62	1056.32	74.67	0.00
4.15000	-3183.01	198.17	22.60	-3207.36	191.36	35.19	-3663.82	140.60	611.04	-3843.20	86.13	507.96	-1941.44	73.00	146.01	-2799.36	44.99	67.51	-3479.56	201.89	-73.36	-2180.13	-83.41	110.45	-3010.86	169.13	1077.94	0.00	0.00	0.00	-3082.12	51.96	1512.12	-3047.62	244.28	1475.99	-2937.14	265.18	1335.75	-2801.56	302.12	1387.57	140.40	1151.52	74.12	727.53	1056.26	74.82	0.00
4.16000	-3185.35	199.03	21.78	-3207.06	192.36	34.90	-3666.15	139.65	614.00	-3843.11	86.09	511.08	-1955.58	73.51	141.61	-2778.35	45.23	69.02	-3472.91	200.48	-73.38	-2174.57	-83.36	110.28	-2990.74	168.79	1075.77	0.00	0.00	0.00	-3072.21	51.45	1512.66	-3039.86	243.20	1475.61	-2932.36	264.15	1335.83	-2796.88	300.74	1387.22	139.80	1150.63	74.16	727.29	1056.68	74.72	0.00
4.17000	-3187.51	199.83	21.00	-3206.82	193.30	34.59	-3668.44	138.73	616.91	-3842.94	86.08	514.16	-1973.22	73.98	136.81	-2757.99	45.50	70.54	-3466.16	199.08	-73.40	-2169.03	-83.31	110.10	-2995.13	168.56	1073.37	0.00	0.00	0.00	-3062.24	50.94	1513.19	-3032.06	242.09	1475.21	-2927.55	263.10	1335.92	-2792.18	299.36	1386.88	137.64	1150.51	73.88	728.66	1056.71	74.94	0.00
4.18000	-3189.49	200.58	20.27	-3206.64	194.17	34.26	-3670.67	137.82	619.77	-3842.69	86.10	517.21	-1994.02	74.40	131.67	-2738.28	45.80	72.06	-3459.29	197.66	-73.40	-2163.49	-83.24	109.92	-2986.55	168.55	1071.40	0.00	0.00	0.00	-3052.21	50.44	1513.69	-3024.22	240.94	1474.79	-2922.70	262.05	1336.02	-2787.45	297.98	1386.55	137.46	1150.92	73.79	728.82	1056.39	75.19	0.00
4.19000	-3191.27	201.25	19.59	-3206.52	194.96	33.92	-3672.86	136.94	622.58	-3842.35	86.15	520.23	-2017.66	74.78	126.22	-2719.21	46.13	73.58	-3452.31	196.24	-73.40	-2157.96	-83.17	109.74	-2971.91	167.95	1069.54	0.00	0.00	0.00	-3042.12	49.94	1514.17	-3016.34	239.76	1474.35	-2917.81	260.99	1336.13	-2782.70	296.59	1386.22	138.61	1151.46	74.00	728.08	1056.48	74.78	0.00
4.20000	-3192.85	201.86	18.96	-3206.45	195.67	33.56	-3674.99	136.08	625.35	-3841.93	86.24	523.22	-2043.80	75.12	120.51	-2700.77	46.48	75.11	-3445.23	194.81	-73.38	-2152.45	-83.09	109.56	-2974.07	166.95	1067.19	0.00	0.00	0.00	-3031.99	49.45	1514.62	-3008.43	238.55	1473.90	-2912.88	259.91	1336.24	-2777.93	295.20	1385.90	139.23	1150.84	74.23	727.97	1056.21	75.04	0.00
4.21000	-3194.22	202.40	18.37	-3206.45	196.31	33.18	-3677.06	135.24	628.06	-3841.42	86.35	526.17	-2072.11	75.42	114.58	-2682.95	46.86	76.63	-3438.02	193.38	-73.35	-2146.93	-83.01	109.38	-2957.39	165.05	1065.77	0.00	0.00	0.00	-3021.80	48.97	1515.06	-3000.49	237.30	1473.44	-2907.91	258.83	1336.36	-2773.14	293.80	1385.59	138.90	1151.52	73.68	728.85	1056.07	75.32	0.00
4.22000	-3195.37	202.88	17.84	-3206.50	196.86	32.78	-3679.07	134.42	630.73	-3840.82	86.49	529.09	-2102.26	75.68	108.49	-2665.75	47.26	78.15	-3430.71	191.94	-73.32	-2141.43	-82.91	109.19	-2933.44	163.29	1064.76	0.00	0.00	0.00	-3011.56	48.49	1515.46	-2992.50	236.03	1472.96	-2902.90	257.73	1336.49	-2768.32	292.39	1385.28	137.76	1151.72	73.71	728.88	1055.69	75.46	0.00
4.23000	-3196.28	203.27	17.37	-3206.61	197.33	32.36	-3681.02	133.62	633.34	-3840.13	86.65	531.98	-2133.92	75.91	102.28	-2649.17	47.68	79.66	-3423.29	190.49	-73.26	-2135.94	-82.81	109.00	-2937.98	162.77	1062.68	0.00	0.00	0.00	-3001.27	48.03	1515.85	-2984.48	234.73	1472.47	-2897.85	256.62	1336.63	-2763.48	290.98	1384.98	138.84	1150.32	74.24	727.91	1056.11	75.11	0.00
4.24000	-3196.96	203.59	16.95	-3206.78	197.70	31.92	-3682.90	132.84	635.91	-3839.35	86.85	534.83	-2166.75	76.11	95.98	-2633.18	48.13	81.16	-3415.74	189.04	-73.20	-2130.46	-82.70	108.81	-2929.27	160.82	1060.56	0.00	0.00	0.00	-2990.94	47.57	1516.21	-2976.42	233.40	1471.96	-2892.76	255.51	1336.77	-2758.62	289.56	1384.68	138.57	1149.83	74.23	727.87	1056.79	74.82	0.00
4.25000	-3197.39	203.84	16.59	-3207.00	197.99	31.47	-3684.72	132.08	638.42	-3838.47	87.07	537.65	-2200.43	76.29	89.66	-2617.79	48.60	82.66	-3408.09	187.58	-73.13	-2124.99	-82.58	108.62	-2926.47	159.28	1058.90	0.00	0.00	0.00	-2980.56	47.12	1516.54	-2968.33	232.05	1471.45	-2887.63	254.38	1336.92	-2753.73	288.14	1384.39	142.29	1148.77	75.23	728.09	1056.70	74.86	0.00
4.26000	-3197.57	204.00	16.30	-3207.29	198.18	30.99	-3686.47	131.35	640.88	-3837.51	87.32	540.42	-2234.62	76.44	83.34	-2602.99	49.09	84.14	-3400.32	186.11	-73.05	-2119.52	-82.45	108.43	-2912.99	157.81	1059.09	0.00	0.00	0.00	-2970.15	46.68	1516.84	-2960.20	230.68	1470.92	-2882.45	253.24	1337.08	-2748.81	286.72	1384.11	142.34	1149.61	75.29	727.29	1056.49	74.97	0.00
4.27000	-3197.48	204.08	16.06	-3207.62	198.28	30.50	-3688.15	130.63	643.29	-3836.44	87.60	543.17	-2268.99	76.57	77.08	-2588.77	49.59	85.60	-3392.43	184.64	-72.95	-2114.07	-82.32	108.23	-2895.50	156.50	1058.63	0.00	0.00	0.00	-2959.69	46.25	1517.12	-2952.03	229.29	1470.39	-2877.24	252.09	1337.25	-2743.87	285.29	1383.84	139.57	1150.27	74.51	726.45	1056.90	74.58	0.00
4.28000	-3197.10	204.07	15.89	-3208.02	198.28	29.98	-3689.76	129.94	645.65	-3835.28	87.90	545.87	-2303.21	76.68	70.93	-2575.12	50.12	87.05	-3384.43	183.16	-72.84	-2108.63	-82.18	108.04	-2884.00	154.75	1057.86	0.00	0.00	0.00	-2949.19	45.83	1517.37	-2943.82	227.88	1469.84	-2871.98	250.93	1337.43	-2738.91	283.86	1383.57	136.64	1151.62	73.31	726.91	1057.03	74.52	0.00
4.29000	-3180.56	205.03	17.47	-3208.47	198.17	29.45	-3691.28	129.26	647.95	-3834.01	88.23	548.54	-2336.94	76.78	64.92	-2562.04	50.66	88.47	-3376.31	181.67	-72.72	-2103.19	-82.03	107.84	-2863.12	151.99	1058.15	0.00	0.00	0.00	-2938.66	45.42	1517.59	-2935.58	226.45	1469.29	-2866.68	249.75	1337.61	-2733.92	282.42	1383.31	139.34	1150.82	74.00	726.12	1057.40	74.23	0.00
4.30000	-3198.90	205.34	15.53	-3209.51	199.59	30.61	-3692.73	128.61	650.20	-3832.65	88.58	551.17	-2369.86	76.86	59.11	-2549.52	51.22	89.88	-3368.07	180.18	-72.59	-2097.77	-81.87	107.64	-2842.75	150.32	1058.89	0.00	0.00	0.00	-2928.10	45.02	1517.79	-2927.30	225.01	1468.74	-2861.34	248.57	1337.80	-2728.90	280.98	1383.06	138.97	1151.23	74.02	726.82	1056.67	74.67	0.00
4.31000	-3209.31	203.01	13.29	-3208.98	199.17	29.42	-3694.10	127.97	652.40	-3831.18	88.96	553.76	-2401.63	76.93	53.54	-2537.55	51.79	91.26	-3359.72	178.68	-72.45	-2092.35	-81.70	107.44	-2848.57	149.59	1059.68	0.00	0.00	0.00	-2917.51	44.64	1517.95	-2918.99	223.56	1468.18	-2855.96	247.38	1338.00	-2723.85	279.53	1382.81	138.00	1150.94	73.83	727.09	1056.07	74.99	0.00
4.32000	-3180.61	203.23	18.15	-3169.13	199.85	36.16	-3695.38	127.36	654.54	-3829.61	89.36	556.31	-2431.93	76.99	48.25	-2526.13	52.37	92.61	-3351.24	177.17	-72.29	-2086.95	-81.53	107.23	-2839.54	146.11	1059.30	0.00	0.00	0.00	-2906.88	44.27	1518.09	-2910.64	222.09	1467.62	-2850.53	246.17	1338.21	-2718.78	278.08	1382.57	136.69	1151.86	73.14	728.08	1055.90	75.11	0.00
4.33000	-3215.77	204.71	11.76	-3231.69	198.85	26.00	-3696.58	126.76	656.63	-3827.93	89.79	558.82	-2460.41	77.05	43.29	-2515.24	52.97	93.94	-3342.65	175.66	-72.12	-2081.56	-81.34	107.03	-2815.79	143.62	1061.88	0.00	0.00	0.00	-2896.23	43.91	1518.19	-2902.25	220.62	1467.05	-2845.06	244.95	1338.43	-2713.68	276.62	1382.34	140.57	1149.61	74.79	725.76	1056.50	74.58	0.00
4.34000	-3221.85	203.60	12.14	-3209.89	197.47	28.94	-3697.69	126.18	658.67	-3826.15	90.24	561.29	-2486.75	77.11	38.70	-2504.88	53.58	95.24	-3333.93	174.14	-71.94	-2076.18	-81.15	106.82	-2803.04	142.09	1064.04	0.00	0.00	0.00	-2885.55	43.57	1518.26	-2893.82	219.14	1466.48	-2839.55	243.73	1338.66	-2708.56	275.16	1382.12	141.87	1150.64	74.77	726.05	1057.23	74.37	0.00
4.35000	-3177.27	203.28	18.41	-3207.56	196.79	28.34	-3698.71	125.63	660.64	-3824.25	90.72	563.72	-2510.62	77.17	34.54	-2495.04	54.21	96.50	-3325.09	172.62	-71.75	-2070.80	-80.96	106.61	-2788.75	139.68	1065.77	0.00	0.00	0.00	-2874.85	43.24	1518.31	-2885.36	217.65	1465.91	-2834.00	242.49	1338.89	-2703.41	273.70	1381.90	138.96	1150.40	74.37	728.22	1056.65	75.07	0.00
4.36000	-3184.55	203.07	16.69	-3202.54	196.39	27.52	-3699.64	125.09	662.57	-3822.24	91.21	566.11	-2531.68	77.23	30.84	-2485.72	54.84	97.73	-3316.13	171.09	-71.55	-2065.44	-80.75	106.40	-2783.58	135.71	1067.80	0.00	0.00	0.00	-2864.12	42.93	1518.31	-2876.86	216.16	1465.34	-2828.40	241.24	1339.13	-2698.22	272.24	1381.69	137.45	1150.23	73.88	726.84	1056.81	74.57	0.00
4.37000	-3164.84	202.94	19.12	-3215.51	195.03	24.01	-3700.47	124.57	664.43	-3820.13	91.73	568.45	-2549.60	77.29	27.65	-2476.91	55.48	98.92	-3307.05	169.55	-71.33	-2060.09	-80.54	106.19	-2788.58	133.12	1070.61	0.00	0.00	0.00	-2853.38	42.63	1518.29	-2868.32	214.67	1464.77	-2822.76	239.98	1339.38	-2693.02	270.77	1381.50	137.94	1150.42	73.97	727.44	1056.08	75.11	0.00
4.38000	-3212.20	204.02	9.36	-3238.16	195.77	17.47	-3701.20	124.07	666.24	-3817.89	92.27	570.75	-2564.06	77.37	25.01	-2468.59	56.13	100.07	-3297.85	168.00	-71.10	-2054.75	-80.32	105.98	-2770.00	131.16	1072.96	0.00	0.00	0.00	-2842.62	42.35	1518.23	-2859.75	213.17	1464.21	-2817.08	238.71	1339.64	-2687.78	269.29	1381.30	136.85	1152.19	73.32	727.13	1056.07	75.10	0.00
4.39000	-3181.62	203.74	14.23	-3215.49	194.89	18.69	-3701.83	123.59	667.99	-3815.55	92.84	573.01	-2574.71	77.46	22.98	-2460.77	56.79	101.18	-3288.52	166.45	-70.86	-2049.42	-80.09	105.76	-2765.77	128.91	1075.78	0.00	0.00	0.00	-2831.85	42.08	1518.14	-2851.14	211.68	1463.65	-2811.35	237.42	1339.91	-2682.51	267.81	1381.12	140.85	1150.02	74.91	726.28	1056.66	74.73	0.00
4.40000	-3174.09	204.23	10.50	-3210.50	196.25	18.65	-3702.36	123.13	669.69	-3813.08	93.42	575.22	-2581.23	77.56	21.59	-2453.44	57.45	102.25	-3279.07	164.89	-70.60	-2044.11	-79.85	105.55	-2750.96	126.83	1078.85	0.00	0.00	0.00	-2821.06	41.83	1518.02	-2842.49	210.20	1463.09	-2805.57	236.13	1340.19	-2677.21	266.33	1380.94	139.97	1150.56	74.60	726.55	1056.82	74.60	0.00
4.41000	-3154.22	206.02	8.58	-3191.79	197.20	20.35	-3702.78	122.68	671.33	-3810.50	94.02	577.39	-2583.28	77.68	20.89	-2446.58	58.11	103.27	-3269.49	163.32	-70.34	-2038.80	-79.61	105.33	-2728.91	123.12	1081.76	0.00	0.00	0.00	-2810.25	41.60	1517.86	-2833.81	208.72	1462.54	-2799.76	234.82	1340.47	-2671.89	264.85	1380.78	140.15	1151.16	74.19	726.37	1057.49	74.40	0.00
4.42000	-3152.39	208.07	4.85	-3184.46	197.56	21.16	-3703.10	122.26	672.90	-3807.80	94.65	579.51	-2581.25	78.22	19.09	-2440.20	58.79	104.25	-3259.79	161.75	-70.06	-2033.51	-79.35	105.11	-2714.12	122.20	1084.21	0.00	0.00	0.00	-2799.44	41.39	1517.66	-2825.09	207.24	1461.99	-2793.89	233.50	1340.77	-2666.53	263.36	1380.62	139.63	1151.16	74.25	726.41	1056.84	74.50	0.00
4.43000	-3134.57	210.53	3.90	-3168.28	200.51	22.66	-3703.30	121.85	674.42	-3804.97	95.29	581.59	-2569.66	78.88	22.29	-2434.28	59.46	105.17	-3249.96	160.17	-69.76	-2028.22	-79.09	104.89	-2731.50	120.35	1086.50	0.00	0.00	0.00	-2788.63	41.20	1517.43	-2816.33	205.78	1461.46	-2787.99	232.18	1341.07	-2661.15	261.87	1380.46	137.77	1151.62	73.67	727.59	1056.08	75.06	0.00
4.44000	-3135.48	211.96	1.65	-3141.73	203.12	26.34	-3703.39	121.46	675.88	-3802.02	95.96	583.62	-2601.72	76.58	16.33	-2428.82	60.14	106.04	-3240.00	158.58	-69.46	-2022.95	-78.83	104.67	-2698.67	117.65	1089.49	0.00	0.00	0.00	-2777.80	41.02	1517.16	-2807.54	204.32	1460.93	-2782.04	230.84	1341.38	-2655.73	260.38	1380.32	141.39	1150.22	74.73	727.54	1055.58	75.28	0.00
4.45000	-3120.75	212.08	3.65	-3130.08	205.06	30.16	-3703.37	121.09	677.28	-3798.95	96.64	585.61	-2595.93	78.68	16.83	-2423.80	60.81	106.86	-3229.91	156.99	-69.14	-2017.69	-78.55	104.44	-2694.29	116.05	1090.73	0.00	0.00	0.00	-2766.98	40.87	1516.85	-2798.71	202.88	1460.41	-2776.04	229.49	1341.70	-2650.28	258.88	1380.19	140.73	1150.68	74.45	726.73	1056.86	74.63	0.00
4.46000	-3102.31	213.90	8.84	-3153.51	206.57	30.44	-3703.23	120.73	678.62	-3795.75	97.34	587.54	-2592.79	78.91	16.28	-2419.23	61.49	107.62	-3219.70	155.39	-68.80	-2012.45	-78.27	104.21	-2676.88	115.62	1092.84	0.00	0.00	0.00	-2756.15	40.74	1516.51	-2789.84	201.45	1459.90	-2770.00	228.12	1342.03	-2644.81	257.38	1380.06	139.30	1151.24	74.03	727.54	1056.55	74.93	0.00
4.47000	-3082.48	215.69	11.20	-3122.37	206.85	38.80	-3702.97	120.40	679.90	-3792.42	98.06	589.43	-2569.47	78.47	20.67	-2415.09	62.16	108.32	-3209.36	153.78	-68.46	-2007.21	-77.98	103.99	-2662.90	114.47	1094.17	0.00	0.00	0.00	-2745.32	40.63	1516.13	-2780.93	200.04	1459.40	-2763.91	226.75	1342.37	-2639.30	255.88	1379.95	140.18	1151.37	74.31	726.57	1056.49	74.77	0.00
4.48000	-3054.24	217.65	14.57	-3097.00	206.74	44.36	-3702.59	120.08	681.12	-3788.96	98.80	591.27	-2559.62	79.41	23.99	-2411.38	62.84	108.96	-3198.89	152.17	-68.10	-2001.99	-77.68	103.76	-2663.23	114.63	1094.63	0.00	0.00	0.00	-2734.49	40.54	1515.70	-2771.99	198.65	1458.91	-2757.78	225.36	1342.71	-2633.76	254.38	1379.84	142.07	1149.56	75.13	726.85	1056.48	74.85	0.00
4.49000	-3019.92	219.71	18.56	-3083.50	208.39	47.79	-3702.09	119.78	682.28	-3785.37	99.55	593.06	-2602.83	78.14	16.25	-2408.09	63.51	109.53	-3188.29	150.55	-67.72	-1996.78	-77.37	103.52	-2657.78	113.23	1096.03	0.00	0.00	0.00	-2723.67	40.47	1515.24	-2763.01	197.27	1458.44	-2751.60	223.97	1343.07	-2628.18	252.87	1379.74	140.68	1149.37	74.97	728.52	1056.69	75.13	0.00
4.50000	-2981.78	221.76	22.79	-3063.95	208.94	48.78	-3701.45	119.49	683.37	-3781.65	100.33	594.80	-2579.52	77.89	19.34	-2405.21	64.17	110.04	-3177.55	148.92	-67.34	-1991.58	-77.06	103.29	-2660.63	113.70	1096.86	0.00	0.00	0.00	-2712.86	40.42	1514.74	-2754.00	195.92	1457.98	-2745.37	222.56	1343.44	-2622.58	251.36	1379.65	139.81	1151.37	73.96	726.74	1057.35	74.49	0.00
4.51000	-2942.15	223.71	26.88	-3031.80	210.47	53.81	-3700.69	119.22	684.41	-3777.79	101.11	596.49	-2565.95	77.95	21.00	-2402.74	64.84	110.49	-3166.69	147.28	-66.94	-1986.39	-76.74	103.06	-2625.41	112.93	1099.20	0.00	0.00	0.00	-2702.05	40.40	1514.20	-2744.94	194.59	1457.54	-2739.10	221.14	1343.81	-2616.94	249.85	1379.57	139.30	1151.32	73.99	728.90	1056.75	75.11	0.00
4.52000	-2903.32	225.49	30.43	-2997.78	212.53	55.32	-3699.80	118.97	685.38	-3773.80	101.92	598.12	-2623.26	77.03	10.66	-2400.67	65.49	110.86	-3155.69	145.64	-66.52	-1981.22	-76.41	102.82	-2615.41	112.19	1100.00	0.00	0.00	0.00	-2691.26	40.40	1513.61	-2735.85	193.29	1457.12	-2732.78	219.71	1344.19	-2611.27	248.34	1379.50	138.93	1151.34	74.10	727.64	1056.92	74.62	0.00
4.53000	-2867.57	226.99	33.07	-2976.24	213.15	55.97	-3698.77	118.74	686.29	-3769.67	102.74	599.71	-2594.26	78.53	16.89	-2398.99	66.14	111.16	-3144.56	143.99	-66.09	-1976.06	-76.07	102.58	-2613.10	113.33	1101.16	0.00	0.00	0.00	-2680.47	40.43	1512.99	-2726.73	192.01	1456.71	-2726.41	218.27	1344.58	-2605.57	246.82	1379.43	138.72	1152.21	73.61	729.99	1057.02	75.20	0.00
4.54000	-2837.22	228.13	34.41	-2958.56	215.24	54.31	-3697.60	118.52	687.13	-3765.40	103.57	601.24	-2561.97	79.41	22.06	-2397.69	66.78	111.39	-3133.30	142.34	-65.65	-1970.91	-75.73	102.34	-2595.44	112.98	1101.55	0.00	0.00	0.00	-2669.71	40.48	1512.32	-2717.56	190.77	1456.32	-2720.00	216.81	1344.99	-2599.83	245.30	1379.38	139.19	1152.63	73.59	727.54	1056.78	74.73	0.00
4.55000	-2814.55	228.81	34.06	-2924.02	215.66	55.00	-3696.30	118.32	687.91	-3760.99	104.42	602.72	-2588.32	79.86	18.87	-2396.76	67.41	111.54	-3121.90	140.67	-65.20	-1965.78	-75.38	102.10	-2611.88	112.09	1102.54	0.00	0.00	0.00	-2658.96	40.55	1511.61	-2708.36	189.55	1455.96	-2713.54	215.35	1345.40	-2594.06	243.78	1379.34	139.02	1152.25	73.62	726.83	1056.40	74.80	0.00
4.56000	-2801.92	228.95	31.64	-2890.38	215.61	54.64	-3694.85	118.13	688.62	-3756.44	105.29	604.15	-2607.59	79.47	13.64	-2396.21	68.03	111.61	-3110.37	139.00	-64.73	-1960.65	-75.02	101.86	-2581.73	111.76	1104.32	0.00	0.00	0.00	-2648.22	40.66	1510.86	-2699.12	188.37	1455.61	-2707.03	213.87	1345.82	-2588.26	242.26	1379.30	140.54	1151.08	74.33	726.83	1056.60	74.82	0.00
4.57000	-2849.04	229.38	25.27	-2856.49	216.69	53.25	-3693.27	117.96	689.28	-3751.74	106.16	605.52	-2580.17	80.20	19.27	-2396.02	68.64	111.60	-3098.70	137.32	-64.24	-1955.54	-74.65	101.61	-2579.59	110.65	1104.18	0.00	0.00	0.00	-2637.51	40.78	1510.06	-2689.85	187.22	1455.28	-2700.47	212.38	1346.24	-2582.42	240.74	1379.28	137.95	1152.22	73.43	726.39	1056.77	74.80	0.00
4.58000	-2811.95	228.86	24.72	-2848.24	215.48	47.61	-3691.53	117.81	689.86	-3746.90	107.06	606.84	-2595.11	80.34	18.81	-2396.18	69.24	111.51	-3086.90	135.64	-63.75	-1950.45	-74.28	101.37	-2590.12	110.50	1104.85	0.00	0.00	0.00	-2626.82	40.94	1509.21	-2680.53	186.10	1454.98	-2693.87	210.88	1346.68	-2576.54	239.21	1379.26	139.45	1150.65	74.02	727.73	1056.51	74.95	0.00
4.59000	-2791.36	228.27	21.66	-2802.68	216.11	47.31	-3689.65	117.67	690.38	-3741.91	107.96	608.10	-2611.52	82.33	15.67	-2396.69	69.82	111.33	-3074.96	133.95	-63.23	-1945.37	-73.90	101.12	-2556.90	108.98	1106.62	0.00	0.00	0.00	-2616.15	41.12	1508.32	-2671.18	185.03	1454.70	-2687.21	209.37	1347.13	-2570.63	237.69	1379.26	138.27	1150.07	73.93	728.01	1056.27	74.98	0.00
4.60000	-2752.00	228.46	21.85	-2778.05	214.82	43.44	-3687.61	117.55	690.83	-3736.78	108.88	609.31	-2583.66	81.19	20.30	-2397.54	70.39	111.07	-3062.88	132.25	-62.71	-1940.30	-73.51	100.87	-2544.59	108.68	1107.66	0.00	0.00	0.00	-2605.52	41.33	1507.39	-2661.80	183.99	1454.45	-2680.51	207.84	1347.59	-2564.69	236.16	1379.26	138.18	1150.22	74.01	727.64	1057.03	74.64	0.00
4.61000	-2718.13	227.72	19.98	-2754.05	214.29	39.24	-3685.42	117.45	691.22	-3731.49	109.81	610.46	-2584.32	82.45	20.78	-2398.72	70.95	110.72	-3050.66	130.54	-62.17	-1935.24	-73.11	100.62	-2561.28	108.94	1106.66	0.00	0.00	0.00	-2594.91	41.57	1506.41	-2652.37	183.00	1454.22	-2673.76	206.31	1348.06	-2558.71	234.63	1379.27	138.17	1151.24	73.88	727.00	1057.21	74.59	0.00
4.62000	-2651.89	227.43	24.84	-2706.10	213.40	39.21	-3683.08	117.36	691.54	-3726.05	110.75	611.56	-2585.96	83.69	19.65	-2400.22	71.49	110.27	-3038.31	128.83	-61.61	-1930.20	-72.71	100.37	-2542.55	107.92	1107.76	0.00	0.00	0.00	-2584.33	41.84	1505.38	-2642.91	182.04	1454.02	-2666.97	204.76	1348.53	-2552.69	233.10	1379.30	139.01	1150.86	74.24	728.73	1056.61	75.24	0.00
4.63000	-2608.62	227.32	24.31	-2669.44	213.64	36.54	-3680.57	117.28	691.80	-3720.46	111.70	612.59	-2581.32	86.97	23.25	-2402.05	72.01	109.73	-3025.81	127.10	-61.04	-1925.18	-72.30	100.12	-2526.20	107.14	1108.13	0.00	0.00	0.00	-2573.78	42.14	1504.30	-2633.41	181.14	1453.85	-2660.12	203.20	1349.02	-2546.64	231.56	1379.33	139.76	1150.48	74.38	729.44	1055.47	75.81	0.00
4.64000	-2572.77	227.93	21.58	-2637.40	214.28	34.08	-3677.91	117.22	691.98	-3714.71	112.66	613.57	-2611.45	86.71	15.83	-2404.18	72.51	109.10	-3013.18	125.38	-60.45	-1920.16	-71.88	99.86	-2508.23	107.27	1108.31	0.00	0.00	0.00	-2563.27	42.47	1503.18	-2623.88	180.28	1453.70	-2653.22	201.63	1349.51	-2540.55	230.03	1379.38	139.45	1151.48	73.99	726.77	1055.87	74.99	0.00
4.65000	-2559.36	228.11	13.68	-2594.17	213.57	32.74	-3675.08	117.18	692.10	-3708.80	113.64	614.49	-2601.67	85.96	19.75	-2406.62	73.00	108.36	-3000.40	123.64	-59.85	-1915.17	-71.45	99.60	-2507.57	107.16	1107.98	0.00	0.00	0.00	-2552.79	42.83	1502.01	-2614.30	179.47	1453.59	-2646.28	200.05	1350.02	-2534.43	228.50	1379.43	138.72	1151.09	73.87	726.80	1056.16	74.82	0.00
4.66000	-2562.46	228.92	5.49	-2561.85	213.96	31.42	-3672.09	117.15	692.15	-3702.74	114.62	615.35	-2578.04	84.81	23.16	-2409.35	73.46	107.53	-2987.49	121.90	-59.24	-1910.18	-71.02	99.35	-2494.88	107.78	1107.64	0.00	0.00	0.00	-2542.36	43.22	1500.78	-2604.69	178.71	1453.51	-2639.28	198.45	1350.53	-2528.27	226.96	1379.50	141.25	1150.25	74.82	726.46	1056.80	74.45	0.00
4.67000	-2538.30	229.38	0.26	-2527.43	213.85	30.02	-3668.93	117.13	692.12	-3696.52	115.62	616.15	-2635.64	84.05	10.70	-2412.37	73.91	106.59	-2974.43	120.15	-58.61	-1905.21	-70.58	99.09	-2484.85	107.07	1107.16	0.00	0.00	0.00	-2531.96	43.64	1499.51	-2595.05	178.00	1453.46	-2632.23	196.84	1351.06	-2522.07	225.43	1379.58	141.86	1152.11	74.47	727.38	1056.82	74.71	0.00
4.68000	-2486.08	228.99	5.34	-2468.66	212.79	35.14	-3665.60	117.13	692.03	-3690.14	116.62	616.89	-2595.47	80.61	16.86	-2415.68	74.33	105.55	-2961.23	118.39	-57.96	-1900.25	-70.13	98.83	-2470.53	107.20	1106.63	0.00	0.00	0.00	-2522.91	43.37	1498.59	-2585.36	177.35	1453.44	-2625.14	195.23	1351.59	-2515.83	223.89	1379.66	138.93	1151.50	74.12	728.02	1056.54	74.98	0.00
4.69000	-2425.32	227.72	15.50	-2430.58	213.29	37.12	-3662.10	117.14	691.87	-3683.59	117.63	617.57	-2558.58	79.47	21.11	-2419.26	74.73	104.41	-2947.88	116.62	-57.30	-1895.31	-69.67	98.56	-2464.89	108.28	1105.60	0.00	0.00	0.00	-2500.83	44.38	1497.44	-2575.64	176.75	1453.46	-2617.99	193.59	1352.14	-2509.55	222.35	1379.76	137.67	1151.30	73.63	728.96	1056.75	75.02	0.00
4.70000	-2375.53	225.60	25.50	-2383.17	210.67	39.96	-3658.42	117.17	691.64	-3676.88	118.65	618.19	-2587.60	78.03	16.67	-2423.10	75.10	103.15	-2934.39	114.85	-56.63	-1890.39	-69.21	98.30	-2455.93	107.66	1104.87	0.00	0.00	0.00	-2500.54	44.12	1497.05	-2565.88	176.21	1453.51	-2610.80	191.95	1352.69	-2503.24	220.81	1379.87	138.80	1150.81	74.06	728.72	1056.73	74.96	0.00
4.71000	-2349.54	223.90	30.18	-2362.56	210.77	40.86	-3654.56	117.21	691.34	-3670.00	119.68	618.74	-2591.85	79.68	14.83	-2427.20	75.45	101.78	-2920.76	113.07	-55.94	-1885.48	-68.74	98.03	-2447.67	107.79	1103.43	0.00	0.00	0.00	-2505.22	44.48	1496.04	-2556.09	175.73	1453.60	-2603.55	190.30	1353.26	-2496.89	219.28	1379.99	139.99	1151.91	73.95	728.25	1056.13	75.20	0.00
4.72000	-2325.86	222.16	37.22	-2354.21	207.69	43.22	-3650.52	117.27	690.97	-3662.96	120.72	619.23	-2597.61	77.52	12.22	-2431.56	75.77	100.30	-2906.98	111.28	-55.23	-1880.58	-68.27	97.77	-2438.94	108.13	1101.56	0.00	0.00	0.00	-2490.34	45.39	1493.97	-2546.25	175.31	1453.72	-2596.25	188.63	1353.83	-2490.50	217.74	1380.12	140.62	1150.69	74.25	728.46	1056.11	75.21	0.00
4.73000	-2274.61	219.38	50.12	-2297.32	205.49	55.55	-3646.31	117.33	690.52	-3655.75	121.76	619.66	-2594.03	75.80	12.82	-2436.16	76.07	98.70	-2893.06	109.49	-54.51	-1875.70	-67.78	97.50	-2437.50	110.13	1100.13	0.00	0.00	0.00	-2476.00	46.17	1492.62	-2536.38	174.96	1453.89	-2588.90	186.95	1354.41	-2484.07	216.20	1380.26	139.77	1151.60	74.26	728.47	1056.27	75.17	0.00
4.74000	-2234.47	217.87	56.35	-2259.30	202.37	65.40	-3641.90	117.42	690.01	-3648.36	122.81	620.03	-2629.53	74.75	6.27	-2440.99	76.33	96.98	-2878.98	107.68	-53.77	-1870.83	-67.29	97.23	-2423.29	110.74	1098.63	0.00	0.00	0.00	-2465.16	46.70	1491.22	-2526.47	174.67	1454.09	-2581.50	185.26	1355.01	-2477.60	214.66	1380.41	138.25	1151.91	74.05	727.84	1056.62	75.00	0.00
4.75000	-2196.32	216.37	62.17	-2264.39	199.50	66.28	-3637.31	117.51	689.42	-3640.81	123.87	620.33	-2611.26	74.37	8.73	-2446.06	76.57	95.15	-2864.76	105.87	-53.02	-1865.98	-66.79	96.95	-2437.28	111.66	1095.89	0.00	0.00	0.00	-2452.05	47.24	1489.66	-2516.53	174.44	1454.33	-2574.05	183.56	1355.61	-2471.09	213.12	1380.57	137.91	1150.19	74.12	727.90	1056.33	75.16	0.00
4.76000	-2160.12	214.90	67.59	-2235.48	196.71	71.79	-3632.53	117.62	688.76	-3633.08	124.93	620.56	-2611.54	75.55	7.56	-2451.35	76.78	93.19	-2850.40	104.05	-52.25	-1861.15	-66.29	96.68	-2419.44	111.47	1094.14	0.00	0.00	0.00	-2448.78	47.85	1487.62	-2506.55	174.29	1454.62	-2566.54	181.84	1356.23	-2464.53	211.58	1380.74	139.33	1150.65	74.24	727.13	1055.64	75.20	0.00
4.77000	-2125.83	213.44	72.61	-2209.17	193.47	76.84	-3627.56	117.75	688.02	-3625.17	126.00	620.73	-2569.07	74.91	16.96	-2456.86	76.96	91.11	-2835.88	102.23	-51.47	-1856.33	-65.77	96.41	-2403.59	112.93	1092.52	0.00	0.00	0.00	-2439.00	48.63	1486.04	-2496.53	174.20	1454.95	-2558.98	180.12	1356.85	-2457.94	210.04	1380.93	140.17	1151.26	74.38	727.18	1056.35	74.88	0.00
4.78000	-2093.41	212.00	77.25	-2185.29	189.85	81.39	-3622.39	117.88	687.21	-3617.09	127.07	620.83	-2572.77	74.90	14.44	-2462.57	77.10	88.90	-2821.22	100.40	-50.67	-1851.52	-65.25	96.13	-2389.93	113.62	1090.44	0.00	0.00	0.00	-2420.08	49.46	1484.33	-2486.47	174.19	1455.32	-2551.38	178.38	1357.49	-2451.31	208.50	1381.13	140.89	1150.37	74.59	727.72	1056.33	75.07	0.00
4.79000	-2062.82	210.58	81.51	-2163.68	185.95	85.35	-3617.03	118.03	686.33	-3608.83	128.15	620.87	-2578.38	76.65	15.08	-2468.49	77.21	86.56	-2806.40	98.55	-49.85	-1846.73	-64.72	95.85	-2376.62	114.63	1088.75	0.00	0.00	0.00	-2415.79	50.35	1482.84	-2476.37	174.25	1455.73	-2543.71	176.63	1358.13	-2444.64	206.96	1381.34	139.66	1150.91	74.29	728.11	1056.57	74.96	0.00
4.80000	-2034.02	209.18	85.41	-2144.19	181.86	88.68	-3611.46	118.19	685.37	-3600.39	129.23	620.84	-2599.75	75.33	11.16	-2474.60	77.29	84.09	-2791.44	96.71	-49.02	-1841.96	-64.19	95.57	-2371.41	115.12	1086.68	0.00	0.00	0.00	-2410.97	50.72	1480.84	-2466.24	174.39	1456.19	-2536.00	174.86	1358.79	-2437.93	205.43	1381.56	137.80	1151.68	74.04	728.69	1056.07	75.27	0.00
4.81000	-2006.96	207.80	88.95	-2126.64	177.67	91.31	-3605.70	118.37	684.34	-3591.76	130.32	620.74	-2581.58	74.97	11.81	-2480.89	77.33	81.49	-2776.32	94.85	-48.17	-1837.20	-63.65	95.29	-2347.72	117.11	1085.26	0.00	0.00	0.00	-2395.11	51.84	1479.10	-2456.07	174.60	1456.70	-2528.23	173.09	1359.45	-2431.17	203.89	1381.79	138.63	1151.77	73.98	728.71	1056.00	75.26	0.00
4.82000	-1981.60	206.44	92.15	-2110.89	173.47	93.19	-3599.73	118.55	683.23	-3582.96	131.41	620.57	-2577.44	74.25	13.53	-2487.36	77.34	78.75	-2761.06	92.99	-47.31	-1832.46	-63.10	95.01	-2353.47	118.17	1083.37	0.00	0.00	0.00	-2384.79	52.92	1477.19	-2445.87	174.90	1457.25	-2520.41	171.30	1360.13	-2424.37	202.35	1382.03	138.45	1151.37	73.83	729.39	1056.25	75.32	0.00
4.83000	-1957.90	205.09	95.00	-2096.77	169.34	94.24	-3593.56	118.75	682.05	-3573.96	132.50	620.33	-2558.90	75.67	17.64	-2494.01	77.31	75.88	-2745.63	91.11	-46.42	-1827.74	-62.54	94.73	-2338.80	118.96	1081.41	0.00	0.00	0.00	-2374.16	54.78	1475.49	-2435.62	175.27	1457.86	-2512.54	169.50	1360.82	-2417.53	200.82	1382.29	139.74	1150.59	74.51	727.19	1056.86	74.60	0.00
4.84000	-1935.83	203.77	97.53	-2084.12	165.38	94.41	-3587.17	118.96	680.79	-3564.79	133.59	620.03	-2602.50	74.16	8.88	-2500.82	77.24	72.87	-2730.06	89.23	-45.53	-1823.03	-61.98	94.44	-2328.27	118.13	1080.90	0.00	0.00	0.00	-2360.75	55.19	1474.82	-2425.34	175.73	1458.51	-2504.61	167.69	1361.52	-2410.65	199.28	1382.55	139.93	1149.62	74.91	727.45	1056.82	74.74	0.00
4.85000	-1915.33	202.47	99.75	-2072.78	161.67	93.64	-3580.58	119.19	679.45	-3555.42	134.69	619.65	-2577.40	74.12	14.63	-2507.79	77.13	69.71	-2714.33	87.35	-44.61	-1818.34	-61.41	94.15	-2330.11	118.88	1079.17	0.00	0.00	0.00	-2347.93	56.54	1474.08	-2415.02	176.28	1459.21	-2496.63	165.86	1362.22	-2403.72	197.75	1382.83	139.27	1151.13	74.32	726.00	1056.41	74.69	0.00
4.86000	-1896.38	201.18	101.65	-2062.60	158.31	91.87	-3573.77	119.42	678.04	-3545.87	135.79	619.20	-2582.21	74.44	12.61	-2514.90	76.98	66.41	-2698.45	85.45	-43.68	-1813.67	-60.83	93.87	-2301.40	120.16	1078.23	0.00	0.00	0.00	-2351.60	57.53	1473.53	-2404.67	176.91	1459.97	-2488.60	164.02	1362.94	-2396.76	196.21	1383.13	139.53	1150.96	74.57	726.71	1056.10	74.74	0.00
4.87000	-1878.92	199.92	103.25	-2053.41	155.39	89.04	-3566.74	119.67	676.55	-3536.12	136.89	618.68	-2589.55	72.92	13.11	-2522.16	76.79	62.96	-2682.41	83.55	-42.74	-1809.01	-60.25	93.58	-2297.87	120.78	1077.17	0.00	0.00	0.00	-2341.37	59.25	1472.30	-2394.27	177.63	1460.77	-2480.51	162.17	1363.67	-2389.74	194.68	1383.43	141.67	1149.83	75.13	727.52	1056.39	74.85	0.00
4.88000	-1862.91	198.67	104.56	-2045.05	152.99	85.07	-3559.50	119.92	674.98	-3526.18	137.99	618.09	-2574.73	72.57	13.77	-2529.56	76.56	59.37	-2666.22	81.64	-41.77	-1804.37	-59.66	93.29	-2291.95	121.10	1075.76	0.00	0.00	0.00	-2313.32	59.92	1470.87	-2383.84	178.44	1461.64	-2472.37	160.31	1364.41	-2382.69	193.15	1383.75	138.57	1150.27	74.45	728.72	1056.19	75.25	0.00
4.89000	-1848.32	197.44	105.59	-2037.36	151.20	79.93	-3552.03	120.19	673.33	-3516.04	139.09	617.42	-2549.16	70.76	19.20	-2537.08	76.29	55.62	-2649.87	79.72	-40.79	-1799.74	-59.06	92.99	-2283.72	121.41	1074.87	0.00	0.00	0.00	-2305.95	62.51	1470.30	-2373.37	179.34	1462.55	-2464.17	158.44	1365.16	-2375.59	191.62	1384.07	138.62	1150.03	74.27	728.06	1056.50	75.01	0.00
4.90000	-1835.10	196.24	106.35	-2030.19	150.11	73.54	-3544.34	120.48	671.60	-3505.71	140.19	616.69	-2566.28	72.20	16.65	-2544.72	75.97	51.72	-2633.37	77.79	-39.79	-1795.13	-58.46	92.70	-2266.21	122.26	1074.15	0.00	0.00	0.00	-2306.16	64.51	1470.26	-2362.86	180.33	1463.52	-2455.92	156.55	1365.92	-2368.44	190.09	1384.41	137.55	1151.25	73.68	726.35	1056.47	74.55	0.00
4.91000	-1823.21	195.05	106.84	-2023.37	149.82	65.84	-3536.43	120.77	669.79	-3495.19	141.29	615.87	-2582.89	72.34	12.16	-2552.49	75.60	47.67	-2616.70	75.86	-38.78	-1790.54	-57.84	92.41	-2247.51	122.64	1074.90	0.00	0.00	0.00	-2292.80	66.26	1469.89	-2352.32	181.43	1464.55	-2447.61	154.65	1366.69	-2361.25	188.56	1384.77	137.65	1152.61	73.33	725.73	1056.76	74.34	0.00
4.92000	-1812.62	193.88	107.08	-2016.74	150.40	56.77	-3528.29	121.07	667.91	-3484.46	142.39	614.99	-2595.73	70.34	11.12	-2572.82	76.01	41.52	-2599.88	73.92	-37.75	-1785.97	-57.23	92.11	-2256.05	123.72	1074.68	0.00	0.00	0.00	-2273.17	67.97	1469.74	-2341.74	182.61	1465.64	-2439.25	152.74	1367.48	-2354.02	187.04	1385.13	138.19	1151.89	73.67	726.16	1056.53	74.68	0.00
4.93000	-1803.27	192.73	107.08	-2003.29	153.02	50.12	-3519.91	121.38	665.94	-3473.53	143.49	614.03	-2562.37	72.28	18.19	-2581.46	73.63	38.92	-2582.90	71.97	-36.70	-1781.42	-56.60	91.81	-2231.64	124.28	1075.42	0.00	0.00	0.00	-2263.49	69.42	1470.26	-2331.12	183.90	1466.78	-2430.83	150.82	1368.27	-2346.74	185.51	1385.51	138.47	1150.99	74.05	726.33	1056.80	74.58	0.00
4.94000	-1795.13	191.61	106.85	-1996.75	152.56	44.07	-3511.31	121.71	663.89	-3462.40	144.59	612.99	-2594.63	70.65	13.01	-2579.69	74.30	34.59	-2565.76	70.01	-35.63	-1776.88	-55.97	91.51	-2224.12	125.10	1075.51	0.00	0.00	0.00	-2257.83	71.83	1471.46	-2320.46	185.29	1467.99	-2422.35	148.88	1369.08	-2339.41	183.99	1385.91	139.67	1150.40	74.47	727.33	1057.43	74.50	0.00
4.95000	-1788.15	190.50	106.38	-2020.63	150.36	32.13	-3502.46	122.04	661.76	-3451.07	145.68	611.88	-2589.32	71.81	11.97	-2587.12	73.40	31.50	-2548.45	68.04	-34.55	-1772.36	-55.33	91.21	-2196.87	125.97	1077.67	0.00	0.00	0.00	-2248.29	73.44	1472.54	-2309.77	186.78	1469.25	-2413.82	146.93	1369.89	-2332.04	182.47	1386.31	141.05	1151.26	74.24	727.66	1058.16	74.36	0.00
4.96000	-1782.30	189.41	105.71	-2021.29	147.99	26.12	-3493.39	122.39	659.56	-3439.53	146.77	610.69	-2576.30	73.11	16.37	-2588.75	73.34	28.41	-2530.99	66.07	-33.45	-1767.86	-54.68	90.91	-2196.69	125.99	1078.09	0.00	0.00	0.00	-2232.76	75.77	1473.29	-2299.04	188.38	1470.58	-2405.24	144.97	1370.72	-2324.62	180.95	1386.73	140.20	1151.07	74.04	727.40	1057.05	74.76	0.00
4.97000	-1777.53	188.34	104.82	-2014.71	146.65	25.65	-3484.07	122.75	657.26	-3427.79	147.86	609.42	-2571.02	70.72	16.31	-2604.09	74.11	22.65	-2513.37	64.09	-32.33	-1763.37	-54.03	90.61	-2174.81	126.38	1079.97	0.00	0.00	0.00	-2230.94	77.63	1475.02	-2288.27	190.08	1471.97	-2396.60	142.99	1371.56	-2317.16	179.44	1387.16	138.42	1152.32	73.53	728.02	1056.89	74.78	0.00
4.98000	-1773.81	187.29	103.74	-2020.18	147.24	23.32	-3474.50	123.11	654.89	-3415.83	148.95	608.07	-2565.61	71.77	17.19	-2605.45	73.98	19.35	-2495.58	62.10	-31.19	-1758.91	-53.37	90.30	-2162.35	127.79	1081.44	0.00	0.00	0.00	-2220.96	80.16	1476.32	-2277.47	191.90	1473.42	-2387.90	141.01	1372.40	-2309.65	177.92	1387.60	140.85	1151.03	74.35	728.36	1056.58	74.97	0.00
4.99000	-1771.08	186.26	102.47	-2021.44	145.35	20.23	-3464.70	123.49	652.43	-3403.67	150.03	606.65	-2573.58	70.99	16.11	-2600.19	73.03	18.91	-2477.63	60.10	-30.04	-1754.46	-52.70	90.00	-2153.82	128.32	1083.24	0.00	0.00	0.00	-2211.48	81.79	1478.09	-2273.92	194.23	1475.86	-2379.14	139.01	1373.26	-2302.09	176.41	1388.06	140.36	1150.75	74.45	728.44	1056.62	74.92	0.00
5.00000	-1769.32	185.25	101.02	-2043.40	146.58	15.09	-3454.64	123.87	649.89	-3391.29	151.11	605.15	-2571.63	70.74	14.09	-2596.06	73.03	18.31	-2459.52	58.09	-28.87	-1750.03	-52.03	89.69	-2148.96	129.72	1085.40	0.00	0.00	0.00	-2195.33	83.49	1479.64	-2247.56	196.15	1476.39	-2370.33	136.99	1374.14	-2294.48	174.90	1388.53	141.53	1148.32	75.20	729.01	1056.50	75.17	0.00
5.01000	-1768.47	184.26	99.41	-2038.49	147.74	17.69	-3444.34	124.27	647.27	-3378.70	152.18	603.57	-2586.59	68.62	9.90	-2599.55	71.82	15.93	-2441.24	56.08	-27.68	-1745.62	-51.35	89.38	-2148.97	130.38	1087.40	0.00	0.00	0.00	-2182.28	85.19	1481.06	-2237.24	197.29	1477.75	-2361.46	134.97	1375.02	-2286.83	173.39	1389.02	141.28	1149.33	74.98	727.81	1056.29	75.04	0.00
5.02000	-1768.50	183.30	97.63	-2066.07	145.35	10.03	-3433.78	124.68	644.56	-3365.90	153.25	601.90	-2568.55	65.59	10.86	-2592.65	69.62	15.58	-2422.80	54.05	-26.47	-1741.22	-50.66	89.07	-2127.99	131.29	1089.57	0.00	0.00	0.00	-2174.78	86.72	1482.85	-2247.96	199.47	1478.96	-2352.53	132.93	1375.91	-2279.13	171.89	1389.51	140.61	1149.32	74.95	727.68	1056.36	75.04	0.00
5.03000	-1769.36	182.35	95.70	-2074.86	144.72	6.04	-3422.97	125.09	641.77	-3352.87	154.31	600.16	-2581.23	62.45	5.24	-2575.87	66.96	19.27	-2404.19	52.02	-25.25	-1736.85	-49.96	88.76	-2117.98	131.81	1092.27	0.00	0.00	0.00	-2164.25	88.11	1484.55	-2240.62	202.29	1479.81	-2343.55	130.88	1376.82	-2271.38	170.38	1390.03	138.25	1151.34	73.94	726.64	1056.96	74.63	0.00
5.04000	-1771.02	181.42	93.64	-2082.71	144.18	2.50	-3411.90	125.51	638.90	-3339.64	155.37	598.34	-2544.13	60.66	9.65	-2567.07	63.23	22.24	-2385.42	49.98	-24.00	-1732.49	-49.26	88.44	-2100.87	132.17	1094.21	0.00	0.00	0.00	-2143.89	90.22	1485.40	-2218.06	202.05	1481.69	-2334.51	128.81	1377.73	-2263.58	168.89	1390.55	139.00	1150.88	74.02	727.06	1056.65	74.84	0.00
5.05000	-1773.43	180.51	91.44	-2089.66	143.74	-0.62	-3400.57	125.95	635.93	-3326.18	156.42	596.43	-2531.16	56.58	14.43	-2535.62	61.76	31.12	-2366.48	47.94	-22.74	-1728.16	-48.56	88.13	-2099.02	132.69	1095.99	0.00	0.00	0.00	-2139.45	91.98	1486.84	-2209.52	203.32	1483.37	-2325.41	126.74	1378.66	-2255.73	167.39	1391.09	139.93	1151.22	74.12	729.22	1056.88	75.15	0.00
5.06000	-1776.55	179.62	89.11	-2095.74	143.39	-3.33	-3388.98	126.39	632.89	-3312.50	157.46	594.44	-2497.83	55.55	21.39	-2533.39	60.59	33.40	-2347.37	45.88	-21.46	-1723.84	-47.84	87.82	-2073.81	132.31	1097.84	0.00	0.00	0.00	-2126.35	92.63	1487.89	-2198.29	205.13	1484.11	-2316.25	124.65	1379.60	-2247.83	165.89	1391.64	140.32	1150.72	74.52	727.50	1056.62	74.81	0.00
5.07000	-1780.34	178.75	86.68	-2100.98	143.13	-5.66	-3377.13	126.84	629.75	-3298.59	158.50	592.37	-2485.83	54.94	21.87	-2509.11	59.03	38.29	-2328.09	43.82	-20.16	-1719.54	-47.12	87.50	-2064.95	132.46	1100.07	0.00	0.00	0.00	-2122.95	93.14	1489.76	-2185.62	205.55	1484.35	-2307.03	122.55	1380.55	-2239.89	164.40	1392.21	140.58	1151.27	74.17	729.08	1056.11	75.31	0.00
5.08000	-1784.76	177.90	84.14	-2105.42	142.95	-7.61	-3365.00	127.30	626.53	-3284.47	159.53	590.21	-2446.75	53.18	28.58	-2479.71	56.15	42.64	-2308.65	41.75	-18.85	-1715.26	-46.39	87.18	-2066.58	131.75	1101.47	0.00	0.00	0.00	-2116.03	93.71	1492.00	-2174.57	206.81	1486.27	-2297.76	120.43	1381.51	-2231.89	162.92	1392.79	141.25	1152.54	74.12	728.28	1057.26	74.78	0.00
5.09000	-1789.77	177.08	81.51	-2109.08	142.85	-9.20	-3352.61	127.77	623.23	-3270.11	160.55	587.97	-2418.95	50.36	31.97	-2460.20	53.47	44.56	-2289.03	39.67	-17.51	-1711.00	-45.66	86.86	-2048.26	131.98	1103.01	0.00	0.00	0.00	-2095.13	94.69	1493.07	-2162.87	208.11	1487.45	-2288.42	118.30	1382.49	-2223.84	161.43	1393.39	140.50	1151.40	74.17	726.12	1057.30	74.33	0.00
5.10000	-1795.32	176.27	78.79	-2112.01	142.82	-10.46	-3339.95	128.24	619.83	-3255.53	161.56	585.65	-2408.38	45.87	29.79	-2434.62	49.90	46.91	-2269.25	37.58	-16.16	-1706.76	-44.92	86.54	-2047.10	130.49	1103.93	0.00	0.00	0.00	-2088.01	95.06	1494.05	-2151.41	209.19	1488.33	-2279.03	116.16	1383.47	-2215.75	159.95	1394.00	140.01	1151.56	74.07	726.71	1057.34	74.42	0.00
5.11000	-1801.38	175.48	76.00	-2114.23	142.85	-11.40	-3327.02	128.73	616.35	-3240.72	162.56	583.24	-2400.67	40.49	27.90	-2404.22	45.98	48.64	-2249.29	35.48	-14.79	-1702.54	-44.17	86.22	-2019.59	130.50	1105.80	0.00	0.00	0.00	-2076.61	96.00	1495.53	-2140.15	210.06	1488.93	-2269.58	114.01	1384.47	-2207.60	158.47	1394.62	139.24	1151.83	73.74	729.21	1056.05	75.43	0.00
5.12000	-1807.90	174.72	73.14	-2115.77	142.95	-12.05	-3313.80	129.22	612.78	-3225.68	163.56	580.74	-2373.90	37.51	27.76	-2379.52	41.22	48.84	-2229.16	33.37	-13.39	-1698.33	-43.41	85.89	-2024.51	128.93	1107.31	0.00	0.00	0.00	-2065.60	96.79	1496.89	-2129.10	210.71	1489.25	-2260.06	111.84	1385.48	-2199.40	157.00	1395.26	140.51	1150.51	74.51	727.89	1055.99	75.25	0.00
5.13000	-1814.84	173.97	70.22	-2116.68	143.11	-12.40	-3300.31	129.72	609.12	-3210.41	164.54	578.16	-2321.68	31.09	31.32	-2348.04	37.79	48.27	-2208.86	31.26	-11.98	-1694.15	-42.65	85.57	-2014.03	127.89	1108.38	0.00	0.00	0.00	-2054.96	97.42	1498.13	-2118.23	211.17	1489.32	-2250.49	109.66	1386.50	-2191.15	155.53	1395.91	141.15	1151.29	74.67	727.16	1056.98	74.47	0.00
5.14000	-1822.16	173.24	67.26	-2116.98	143.32	-12.50	-3286.54	130.23	605.37	-3194.90	165.52	575.48	-2314.02	27.27	27.07	-2315.37	32.95	48.28	-2188.39	29.14	-10.56	-1689.99	-41.89	85.24	-1999.35	127.48	1109.69	0.00	0.00	0.00	-2044.64	97.91	1499.25	-2107.54	211.42	1489.15	-2240.86	107.47	1387.53	-2182.84	154.06	1396.58	139.49	1152.26	74.03	727.09	1056.94	74.78	0.00
5.15000	-1829.82	172.54	64.26	-2116.71	143.58	-12.35	-3272.48	130.75	601.53	-3179.16	166.48	572.73	-2249.65	23.33	31.50	-2287.88	29.58	47.22	-2167.74	27.01	-9.11	-1685.85	-41.11	84.92	-1997.59	126.70	1110.73	0.00	0.00	0.00	-2034.64	98.25	1500.26	-2097.01	211.49	1488.75	-2231.17	105.26	1388.58	-2174.49	152.59	1397.26	140.28	1150.49	74.40	728.11	1056.40	75.10	0.00
5.16000	-1837.78	171.85	61.23	-2115.90	143.88	-11.97	-3258.14	131.27	597.60	-3163.18	167.43	569.88	-2243.59	20.48	26.53	-2257.15	25.40	46.38	-2146.93	24.87	-7.64	-1681.73	-40.33	84.59	-1987.35	126.32	1111.84	0.00	0.00	0.00	-2024.91	98.45	1501.14	-2086.62	211.36	1488.16	-2221.42	103.04	1389.63	-2166.08	151.14	1397.96	140.75	1151.21	74.33	728.84	1057.03	74.95	0.00
5.17000	-1846.00	171.19	58.18	-2114.58	144.23	-11.38	-3243.51	131.80	593.59	-3146.97	168.38	566.94	-2190.99	18.07	28.37	-2221.01	22.39	45.49	-2125.93	22.72	-6.15	-1677.62	-39.54	84.26	-1972.78	125.68	1112.00	0.00	0.00	0.00	-2015.42	98.50	1501.91	-2076.36	211.06	1487.37	-2211.60	100.81	1390.70	-2157.62	149.68	1398.67	139.68	1150.53	74.31	727.02	1057.15	74.58	0.00
5.18000	-1854.43	170.55	55.12	-2112.79	144.60	-10.59	-3228.59	132.34	589.48	-3130.51	169.31	563.92	-2126.93	15.86	33.18	-2181.03	19.70	45.08	-2104.76	20.57	-4.65	-1673.54	-38.75	83.93	-1968.50	124.76	1112.98	0.00	0.00	0.00	-2006.15	98.40	1502.57	-2066.21	210.59	1486.41	-2201.73	98.57	1391.78	-2149.11	148.23	1399.39	138.86	1152.11	73.68	727.35	1057.27	74.51	0.00
5.19000	-1863.03	169.93	52.06	-2110.56	145.01	-9.63	-3213.37	132.88	585.28	-3113.81	170.22	560.80	-2117.58	13.56	27.61	-2145.74	17.17	43.65	-2083.42	18.40	-3.12	-1669.48	-37.95	83.59	-1961.97	123.88	1113.92	0.00	0.00	0.00	-1997.07	98.17	1503.11	-2056.18	209.95	1485.29	-2191.80	96.31	1392.87	-2140.54	146.78	1400.14	139.17	1151.26	73.97	727.35	1057.16	74.61	0.00
5.20000	-1871.77	169.32	49.01	-2107.92	145.45	-8.52	-3197.86	133.44	580.98	-3096.87	171.13	557.60	-2084.68	12.41	26.57	-2128.90	14.25	39.35	-2061.89	16.23	-1.58	-1665.44	-37.14	83.26	-1949.55	123.94	1114.21	0.00	0.00	0.00	-1988.15	97.79	1503.55	-2046.23	209.15	1484.04	-2181.80	94.04	1393.98	-2131.93	145.34	1400.89	138.13	1151.64	73.88	726.47	1056.87	74.66	0.00
5.21000	-1880.60	168.74	45.97	-2104.91	145.90	-7.26	-3182.05	134.00	576.60	-3079.68	172.02	554.30	-2069.26	9.42	23.39	-2075.57	11.93	41.53	-2040.19	14.05	-0.02	-1661.42	-36.33	82.92	-1942.47	123.19	1115.00	0.00	0.00	0.00	-1979.36	97.28	1503.87	-2036.36	208.20	1482.66	-2171.74	91.75	1395.09	-2123.25	143.90	1401.66	137.38	1150.59	73.83	726.84	1056.58	74.76	0.00
5.22000	-1889.48	168.18	42.97	-2101.55	146.37	-5.89	-3165.94	134.56	572.12	-3062.25	172.90	550.91	-2006.33	6.71	28.11	-2031.87	9.21	42.91	-2018.32	11.86	1.57	-1657.42	-35.51	82.59	-1921.97	122.38	1115.04	0.00	0.00	0.00	-1970.67	96.63	1504.09	-2026.55	207.10	1481.17	-2161.62	89.46	1396.22	-2114.52	142.46	1402.45	138.01	1149.82	74.12	728.26	1056.57	74.98	0.00
5.23000	-1898.36	167.64	40.00	-2097.89	146.85	-4.41	-3149.53	135.13	567.55	-3044.56	173.76	547.43	-1963.89	3.49	27.73	-1993.70	7.07	43.74	-1996.26	9.66	3.17	-1653.44	-34.68	82.25	-1923.23	122.64	1114.63	0.00	0.00	0.00	-1962.06	95.84	1504.21	-2016.79	205.86	1479.59	-2151.44	87.14	1397.36	-2105.74	141.03	1403.25	138.72	1150.71	74.15	727.74	1056.80	74.88	0.00
5.24000	-1907.22	167.13	37.07	-2093.96	147.34	-2.84	-3132.82	135.71	562.89	-3026.63	174.61	543.85	-1943.29	-0.10	24.38	-1951.69	4.60	45.81	-1974.02	7.45	4.79	-1649.49	-33.85	81.91	-1915.28	122.38	1114.47	0.00	0.00	0.00	-1953.48	94.92	1504.22	-2007.06	204.48	1477.93	-2141.20	84.82	1398.51	-2096.91	139.61	1404.07	138.47	1151.21	74.06	727.62	1056.96	74.70	0.00
5.25000	-1916.00	166.63	34.21	-2089.78	147.84	-1.21	-3115.79	136.30	558.13	-3008.45	175.45	540.18	-1881.20	-4.88	31.94	-1911.16	3.64	47.00	-1951.61	5.23	6.44	-1645.55	-33.01	81.57	-1902.44	121.34	1113.90	0.00	0.00	0.00	-1944.92	93.86	1504.14	-1997.36	202.97	1476.22	-2130.90	82.48	1399.68	-2088.01	138.18	1404.91	139.63	1150.04	74.64	727.64	1055.92	75.02	0.00
5.26000	-1924.66	166.15	31.40	-2085.40	148.32	0.47	-3098.46	136.89	553.28	-2990.01	176.27	536.42	-1854.82	-9.21	30.31	-1856.47	-0.02	52.34	-1929.01	3.01	8.10	-1641.64	-32.17	81.23	-1884.08	120.97	1120.37	0.00	0.00	0.00	-1936.35	92.68	1503.95	-1987.66	201.34	1474.46	-2120.53	80.13	1400.86	-2079.07	136.77	1405.75	139.53	1150.01	74.52	728.64	1056.28	75.18	0.00
5.27000	-1933.17	165.70	28.67	-2080.84	148.81	2.18	-3080.81	137.48	548.34	-2971.32	177.07	532.56	-1802.44	-11.69	36.16	-1744.45	0.24	70.84	-1906.23	0.77	9.78	-1637.74	-31.31	80.89	-1874.20	120.26	1120.51	0.00	0.00	0.00	-1927.73	91.36	1503.67	-1977.96	199.59	1472.68	-2110.10	77.77	1402.05	-2070.06	135.36	1406.62	140.11	1150.61	74.36	727.83	1056.78	74.77	0.00
5.28000	-1941.48	165.26	26.03	-2076.14	149.28	3.91	-3062.84	138.09	543.30	-2952.38	177.86	528.61	-1765.88	-14.94	40.85	-1735.62	-8.20	68.49	-1883.28	-1.47	11.48	-1633.87	-30.46	80.54	-1864.39	119.98	1119.31	0.00	0.00	0.00	-1919.04	89.92	1503.29	-1968.24	197.73	1470.88	-2099.61	75.39	1403.25	-2061.00	133.95	1407.50	140.56	1150.01	74.71	727.43	1056.43	75.08	0.00
5.29000	-1949.54	164.85	23.48	-2071.33	149.73	5.63	-3044.56	138.69	538.16	-2933.18	178.63	524.56	-1747.59	-20.95	52.43	-1773.35	-18.22	57.64	-1860.13	-3.72	13.21	-1630.02	-29.59	80.20	-1854.57	118.88	1117.75	0.00	0.00	0.00	-1910.24	88.35	1502.82	-1958.49	195.77	1469.09	-2089.05	73.00	1404.46	-2051.89	132.55	1408.40	139.35	1150.52	74.36	728.44	1056.41	75.25	0.00
5.30000	-1957.33	164.46	21.03	-2066.45	150.16	7.33	-3025.96	139.31	532.93	-2913.71	179.39	520.42	-1706.49	-21.16	61.12	-1744.69	-22.12	59.55	-1836.81	-5.98	14.95	-1626.19	-28.72	79.85	-1846.39	118.90	1116.15	0.00	0.00	0.00	-1901.32	86.65	1502.25	-1948.68	193.71	1467.33	-2078.43	70.59	1405.69	-2042.72	131.15	1409.31	140.44	1149.73	74.88	729.03	1055.92	75.39	0.00
5.31000	-1964.80	164.09	18.69	-2061.53	150.57	8.99	-3007.04	139.93	527.60	-2893.99	180.12	516.18	-1677.08	-23.34	67.49	-1709.80	-23.78	63.98	-1813.30	-8.25	16.71	-1622.39	-27.84	79.51	-1837.23	118.29	1114.12	0.00	0.00	0.00	-1892.23	84.83	1501.60	-1938.82	191.55	1465.60	-2067.75	68.17	1406.93	-2033.49	129.76	1410.24	139.45	1150.77	74.56	727.23	1056.67	74.82	0.00
5.32000	-1971.90	163.74	16.47	-2056.59	150.94	10.59	-2987.80	140.55	522.17	-2874.01	180.84	511.84	-1628.67	-22.69	78.32	-1675.46	-26.17	70.15	-1789.61	-10.52	18.50	-1618.60	-26.96	79.16	-1825.18	117.65	1112.11	0.00	0.00	0.00	-1882.95	82.88	1500.85	-1928.88	189.31	1463.93	-2057.00	65.74	1408.18	-2024.20	128.38	1411.18	137.40	1151.31	73.83	727.42	1057.20	74.48	0.00
5.33000	-1978.60	163.41	14.38	-2051.68	151.28	12.11	-2968.22	141.18	516.65	-2853.76	181.55	507.40	-1606.42	-24.73	85.45	-1643.86	-30.13	73.24	-1765.73	-12.81	20.30	-1614.84	-26.07	78.81	-1812.76	116.23	1110.41	0.00	0.00	0.00	-1873.46	80.82	1500.02	-1918.86	186.99	1462.32	-2046.19	63.30	1409.45	-2014.86	127.00	1412.15	139.68	1150.48	74.21	728.11	1057.20	74.60	0.00
5.34000	-1984.85	163.10	12.43	-2046.83	151.58	13.55	-2948.32	141.81	511.03	-2833.24	182.23	502.86	-1577.73	-27.55	93.45	-1615.18	-33.21	76.41	-1741.66	-15.10	22.13	-1611.10	-25.17	78.46	-1805.40	115.44	1107.59	0.00	0.00	0.00	-1863.72	78.63	1499.10	-1908.73	184.59	1460.81	-2035.32	60.84	1410.72	-2005.46	125.62	1413.12	140.13	1151.76	74.21	727.73	1056.74	74.91	0.00
5.35000	-1990.61	162.82	10.63	-2042.07	151.84	14.86	-2928.08	142.45	505.31	-2812.46	182.89	498.22	-1550.41	-28.59	101.38	-1589.23	-35.47	79.58	-1717.40	-17.41	23.98	-1607.38	-24.27	78.11	-1795.40	114.45	1105.59	0.00	0.00	0.00	-1853.70	76.33	1498.11	-1898.48	182.13	1459.40	-2024.38	58.37	1412.01	-1996.00	124.25	1414.12	140.32	1151.00	74.47	728.77	1056.21	75.41	0.00
5.36000	-1995.84	162.55	8.99	-2037.43	152.05	16.05	-2907.52	143.10	499.49	-2791.41	183.54	493.49	-1524.09	-30.07	110.02	-1565.85	-36.96	82.65	-1684.33	-24.09	26.98	-1603.69	-23.36	77.75	-1781.32	113.29	1103.21	0.00	0.00	0.00	-1843.37	73.91	1497.02	-1888.11	179.60	1458.11	-2013.37	55.88	1413.32	-1986.48	122.89	1415.13	141.83	1150.45	74.83	727.69	1056.31	75.07	0.00
5.37000	-2000.51	162.31	7.52	-2032.93	152.20	17.10	-2886.61	143.74	493.58	-2770.09	184.16	488.65	-1499.94	-30.71	118.47	-1544.83	-37.74	85.55	-1648.59	-36.20	35.09	-1600.02	-22.45	77.40	-1772.44	111.89	1100.70	0.00	0.00	0.00	-1832.71	71.37	1495.86	-1877.59	177.02	1456.95	-2002.30	53.38	1414.63	-1976.90	121.53	1416.16	138.54	1152.46	73.46	728.40	1057.01	74.90	0.00
5.38000	-2004.56	162.09	6.22	-2002.35	152.24	23.75	-2865.36	144.40	487.56	-2748.50	184.77	483.71	-1477.66	-29.97	125.46	-1526.01	-37.84	88.17	-1626.95	-35.72	36.86	-1596.37	-21.52	77.04	-1760.42	110.35	1098.39	0.00	0.00	0.00	-1821.69	68.72	1494.63	-1866.92	174.39	1455.95	-1991.17	50.87	1415.96	-1967.26	120.18	1417.20	137.84	1151.71	73.62	727.79	1057.16	74.64	0.00
5.39000	-2007.96	161.89	5.11	-2011.88	152.71	21.73	-2843.78	145.05	481.45	-2726.64	185.35	478.67	-1459.14	-27.99	130.45	-1509.19	-37.33	90.43	-1608.83	-33.64	37.57	-1592.74	-20.60	76.68	-1753.32	109.59	1096.06	0.00	0.00	0.00	-1810.27	65.96	1493.31	-1856.07	171.71	1455.11	-1979.97	48.34	1417.30	-1957.57	118.84	1418.26	139.99	1151.96	73.76	727.70	1056.56	74.90	0.00
5.40000	-2010.66	161.71	4.20	-2021.45	153.34	19.42	-2821.85	145.71	475.23	-2704.50	185.92	473.53	-1441.48	-26.89	134.96	-1494.19	-36.26	92.24	-1592.53	-31.51	37.57	-1589.14	-19.66	76.33	-1742.40	108.65	1094.07	0.00	0.00	0.00	-1798.44	63.09	1491.92	-1845.04	169.00	1454.46	-1968.71	45.80	1418.66	-1947.81	117.50	1419.34	140.39	1151.48	74.12	727.56	1056.86	74.65	0.00
5.41000	-2012.63	161.56	3.49	-2011.35	152.28	22.03	-2799.57	146.38	468.92	-2682.08	186.46	468.28	-1427.91	-25.62	135.90	-1480.83	-34.68	93.50	-1576.80	-30.79	37.33	-1585.55	-18.72	75.97	-1731.31	106.71	1091.93	0.00	0.00	0.00	-1787.75	60.92	1490.13	-1833.81	166.26	1454.01	-1957.38	43.25	1420.02	-1938.00	116.16	1420.43	139.79	1150.20	74.43	726.10	1057.23	74.30	0.00
5.42000	-2013.82	161.42	3.00	-2013.44	152.16	21.58	-2776.95	147.04	462.50	-2659.39	186.98	462.94	-1415.45	-22.22	135.14	-1468.92	-32.64	94.13	-1565.16	-28.77	35.73	-1582.00	-17.78	75.61	-1721.60	105.68	1089.99	0.00	0.00	0.00	-1776.91	58.57	1488.55	-1822.37	163.49	1453.78	-1945.98	40.68	1421.40	-1928.12	114.84	1421.54	139.66	1151.19	74.00	726.46	1056.59	74.65	0.00
5.43000	-2014.20	161.31	2.73	-1994.20	152.71	24.96	-2753.97	147.72	455.98	-2636.41	187.47	457.48	-1405.42	-20.72	132.10	-1458.28	-30.19	94.04	-1555.45	-27.13	33.08	-1578.46	-16.83	75.25	-1709.84	104.15	1088.24	0.00	0.00	0.00	-1766.18	56.23	1487.14	-1810.71	160.70	1453.78	-1934.52	38.10	1422.80	-1918.19	113.52	1422.67	139.97	1151.52	74.27	726.59	1057.47	74.27	0.00
5.44000	-2013.71	161.22	2.69	-2014.89	153.24	20.85	-2730.64	148.39	449.36	-2613.16	187.95	451.92	-1398.51	-16.55	126.37	-1448.73	-27.39	93.14	-1550.42	-23.15	28.20	-1574.95	-15.87	74.88	-1695.86	102.91	1086.46	0.00	0.00	0.00	-1755.00	53.28	1485.89	-1798.80	157.90	1454.03	-1922.99	35.51	1424.20	-1908.19	112.20	1423.82	139.62	1150.84	74.06	727.53	1056.25	75.00	0.00
5.45000	-2012.32	161.15	2.90	-2031.54	153.26	17.93	-2706.96	149.07	442.64	-2589.62	188.40	446.26	-1392.61	-14.61	119.83	-1440.08	-24.28	91.33	-1547.95	-18.46	24.11	-1571.46	-14.90	74.52	-1685.26	101.44	1085.24	0.00	0.00	0.00	-1744.09	50.59	1484.75	-1786.65	155.10	1454.55	-1911.40	32.90	1425.62	-1898.13	110.89	1424.98	139.40	1149.64	74.50	727.97	1056.55	75.01	0.00
5.46000	-2009.99	161.10	3.35	-1999.35	153.03	23.91	-2682.91	149.75	435.81	-2565.80	188.83	440.49	-1389.34	-11.40	110.98	-1432.14	-20.92	88.54	-1548.85	-12.59	20.63	-1568.00	-13.93	74.15	-1671.28	100.90	1084.23	0.00	0.00	0.00	-1733.12	47.81	1483.80	-1774.22	152.29	1455.35	-1899.74	30.27	1427.06	-1888.01	109.59	1426.16	140.16	1150.30	74.57	728.19	1056.28	75.03	0.00
5.47000	-2006.65	161.07	4.08	-2009.63	153.24	22.89	-2658.51	150.43	428.88	-2541.69	189.23	434.62	-1387.35	-8.27	101.93	-1424.75	-17.36	84.66	-1548.05	-10.94	17.27	-1564.56	-12.96	73.79	-1660.34	99.38	1083.18	0.00	0.00	0.00	-1721.61	44.30	1482.79	-1761.51	149.49	1456.45	-1888.01	27.64	1428.50	-1877.83	108.30	1427.36	138.98	1152.12	73.66	726.85	1056.28	74.77	0.00
5.48000	-1970.77	160.47	10.95	-2012.93	152.74	21.18	-2633.74	151.12	421.85	-2517.30	189.61	428.64	-1377.98	-2.52	92.95	-1417.70	-13.65	79.61	-1547.18	-8.78	16.63	-1561.14	-11.97	73.42	-1647.79	97.11	1082.56	0.00	0.00	0.00	-1710.58	41.31	1481.99	-1748.51	146.70	1457.86	-1876.21	24.99	1429.96	-1867.59	107.01	1428.58	138.06	1150.97	73.87	727.28	1056.19	74.94	0.00
5.49000	-1997.63	161.05	6.33	-2017.94	152.60	21.30	-2608.61	151.81	414.72	-2492.61	189.96	422.55	-1371.16	-1.85	81.10	-1410.83	-9.85	73.30	-1546.50	-7.32	15.81	-1554.35	-10.52	72.83	-1635.21	95.41	1082.28	0.00	0.00	0.00	-1698.77	37.44	1481.42	-1735.21	143.93	1459.61	-1864.35	22.32	1431.43	-1857.28	105.73	1429.81	140.19	1150.04	74.61	728.46	1056.12	75.19	0.00
5.50000	-1989.27	160.02	8.02	-2015.10	152.43	21.24	-2583.10	152.50	407.47	-2467.64	190.29	416.35	-1367.26	-0.94	70.36	-1403.93	-6.00	65.63	-1544.90	-8.45	16.31	-1551.26	-9.63	71.92	-1621.35	93.28	1082.30	0.00	0.00	0.00	-1687.37	34.01	1481.46	-1721.58	141.19	1461.70	-1852.42	19.65	1432.92	-1846.92	104.46	1431.06	137.67	1149.57	74.28	727.97	1057.15	74.77	0.00
5.51000	-1997.39	161.84	7.01	-1994.57	152.99	24.58	-2557.23	153.20	400.13	-2442.37	190.60	410.04	-1367.84	1.24	60.62	-1396.84	-2.16	56.53	-1544.79	-8.64	17.28	-1548.82	-8.83	71.81	-1607.48	91.31	1082.74	0.00	0.00	0.00	-1680.06	29.49	1479.83	-1707.61	138.47	1464.16	-1840.42	16.95	1434.42	-1836.48	103.19	1432.33	136.38	1150.82	73.63	727.63	1056.37	74.96	0.00
5.52000	-1986.95	160.82	8.12	-2010.88	151.80	22.10	-2530.99	153.89	392.68	-2416.81	190.87	403.63	-1364.02	2.63	53.84	-1393.21	-0.25	51.61	-1544.52	-8.08	18.82	-1545.73	-7.76	71.78	-1594.85	89.29	1083.48	0.00	0.00	0.00	-1665.13	26.52	1481.88	-1693.30	135.79	1466.99	-1828.35	14.25	1435.93	-1825.99	101.94	1433.62	137.90	1150.41	74.18	728.48	1056.41	75.15	0.00
5.53000	-1995.39	160.97	7.34	-2000.62	152.02	23.79	-2504.37	154.59	385.12	-2390.95	191.12	397.10	-1355.86	4.02	49.13	-1387.59	3.67	44.91	-1544.42	-7.56	19.63	-1543.22	-6.33	71.46	-1581.35	87.54	1084.29	0.00	0.00	0.00	-1652.66	23.16	1482.99	-1678.63	133.15	1470.22	-1816.22	11.53	1437.46	-1815.43	100.68	1434.93	138.97	1151.58	73.93	729.37	1056.63	75.18	0.00
5.54000	-1979.30	160.69	10.33	-2011.63	151.83	20.18	-2477.37	155.29	377.46	-2364.80	191.35	390.47	-1356.95	4.18	43.88	-1384.44	7.56	42.03	-1543.82	-7.42	20.30	-1541.14	-6.35	71.45	-1570.06	84.94	1085.40	0.00	0.00	0.00	-1645.79	18.53	1481.92	-1675.59	128.49	1473.29	-1804.02	8.79	1439.00	-1804.81	99.44	1436.25	138.95	1150.89	74.04	728.21	1056.77	74.88	0.00
5.55000	-1991.61	161.25	7.75	-2006.00	151.56	21.37	-2449.99	156.00	369.69	-2338.35	191.54	383.72	-1352.05	3.47	41.08	-1383.09	11.14	41.68	-1543.81	-6.91	20.79	-1540.37	-5.40	71.18	-1557.17	82.23	1086.94	0.00	0.00	0.00	-1631.95	14.69	1482.59	-1645.92	131.92	1479.41	-1791.74	6.05	1440.55	-1794.12	98.20	1437.59	138.66	1151.20	73.92	728.63	1056.08	75.48	0.00
5.56000	-1992.63	161.57	7.19	-1995.08	150.58	21.76	-2422.23	156.70	361.81	-2311.60	191.71	376.86	-1347.71	3.56	39.07	-1382.86	14.12	42.57	-1543.36	-7.09	21.27	-1539.10	-5.52	71.22	-1545.45	79.59	1088.69	0.00	0.00	0.00	-1621.12	10.71	1483.99	-1630.81	129.74	1482.55	-1779.40	3.28	1442.12	-1783.37	96.98	1438.95	140.76	1149.01	75.10	728.12	1056.49	74.93	0.00
5.57000	-1974.96	161.31	10.28	-2001.18	149.64	18.81	-2394.09	157.41	353.83	-2284.54	191.85	369.89	-1357.05	4.18	34.47	-1383.05	16.22	43.41	-1543.26	-6.95	21.55	-1538.92	-5.00	71.02	-1534.30	77.13	1090.88	0.00	0.00	0.00	-1606.48	7.13	1485.26	-1617.85	125.85	1484.77	-1767.00	0.51	1443.70	-1772.56	95.75	1440.33	138.21	1150.43	74.20	727.85	1056.81	75.04	0.00
5.58000	-1966.35	161.09	9.28	-1995.76	149.25	17.21	-2365.56	158.12	345.74	-2257.19	191.96	362.81	-1355.71	4.28	32.66	-1382.98	17.14	42.92	-1543.49	-6.30	21.48	-1538.32	-5.12	71.18	-1521.92	73.72	1093.03	0.00	0.00	0.00	-1593.30	3.99	1489.03	-1606.92	122.13	1487.12	-1754.52	-2.28	1445.30	-1761.67	94.54	1441.72	137.73	1150.98	74.05	728.31	1056.27	75.30	0.00
5.59000	-1971.94	162.58	7.34	-1985.64	150.19	18.46	-2336.64	158.82	337.54	-2229.53	192.05	355.61	-1351.73	3.55	32.41	-1381.80	18.30	41.50	-1542.39	-7.77	22.26	-1538.09	-5.04	71.10	-1508.67	70.98	1095.42	0.00	0.00	0.00	-1584.78	0.21	1489.15	-1595.09	118.69	1489.44	-1741.97	-5.09	1446.90	-1750.73	93.34	1443.14	137.78	1150.32	74.07	728.00	1055.80	75.29	0.00
5.60000	-1972.87	164.06	2.29	-1981.56	150.72	18.16	-2307.32	159.53	329.23	-2201.56	192.10	348.30	-1348.30	4.44	32.23	-1383.03	16.47	39.91	-1542.20	-7.82	22.31	-1537.98	-4.71	70.98	-1497.47	69.49	1097.71	0.00	0.00	0.00	-1571.96	-3.19	1490.01	-1584.13	115.42	1491.48	-1729.35	-7.91	1448.53	-1739.71	92.14	1444.57	136.68	1150.89	73.82	727.37	1056.42	74.85	0.00
5.61000	-1964.05	165.72	-0.21	-1959.18	152.36	22.68	-2277.61	160.24	320.81	-2173.28	192.12	340.87	-1349.94	4.16	31.21	-1382.24	17.71	40.23	-1540.88	-9.33	23.29	-1537.40	-5.21	71.19	-1487.04	67.25	1099.98	0.00	0.00	0.00	-1558.55	-5.36	1493.52	-1574.69	112.32	1493.59	-1717.34	-11.69	1449.98	-1728.64	90.95	1446.03	138.36	1151.11	73.84	727.77	1056.79	74.80	0.00
5.62000	-1957.89	170.45	5.34	-1944.55	153.98	25.30	-2247.51	160.96	312.28	-2144.70	192.11	333.33	-1348.30	4.16	31.50	-1382.81	16.05	39.10	-1542.08	-7.89	22.60	-1537.30	-5.15	71.10	-1476.83	65.38	1102.45	0.00	0.00	0.00	-1548.73	-8.80	1493.18	-1561.22	109.38	1495.37	-1705.02	-15.30	1451.56	-1717.49	89.77	1447.50	141.47	1149.12	75.05	727.70	1056.70	74.73	0.00
5.63000	-1949.02	172.65	5.14	-1938.72	156.71	26.73	-2217.00	161.67	303.64	-2115.80	192.07	325.68	-1351.42	4.28	30.26	-1382.83	16.66	39.03	-1541.73	-8.34	22.79	-1537.36	-4.86	70.93	-1465.91	64.22	1104.62	0.00	0.00	0.00	-1537.99	-11.78	1494.15	-1550.82	106.93	1496.97	-1693.32	-17.92	1453.08	-1706.28	88.60	1448.99	140.38	1149.75	74.71	727.04	1057.06	74.61	0.00
5.64000	-1934.76	172.85	10.07	-1930.19	156.62	42.72	-2186.10	162.38	294.90	-2086.59	192.00	317.90	-1351.44	4.37	29.74	-1381.79	17.81	39.54	-1540.90	-9.07	23.15	-1536.85	-5.17	71.09	-1453.93	62.69	1106.60	0.00	0.00	0.00	-1523.90	-13.55	1497.44	-1538.16	104.35	1498.48	-1682.08	-20.31	1454.38	-1695.00	87.43	1450.50	140.00	1150.06	74.45	727.86	1056.35	75.06	0.00
5.65000	-1903.43	174.28	17.67	-1907.62	156.45	50.61	-2154.79	163.09	286.04	-2057.07	191.90	310.01	-1351.02	4.28	29.40	-1381.58	17.29	39.26	-1542.38	-7.50	22.38	-1536.09	-5.60	71.32	-1443.39	61.55	1108.56	0.00	0.00	0.00	-1519.08	-16.15	1497.60	-1527.86	102.50	1500.14	-1670.94	-22.33	1455.82	-1683.66	86.28	1452.03	138.67	1149.53	74.26	727.83	1056.69	74.74	0.00
5.66000	-1899.28	173.50	27.93	-1879.43	156.98	58.35	-2123.07	163.81	277.07	-2027.23	191.77	302.01	-1351.11	4.31	28.54	-1381.10	17.99	39.33	-1541.43	-8.27	22.82	-1536.02	-5.59	71.43	-1432.71	61.60	1110.21	0.00	0.00	0.00	-1503.12	-18.15	1497.95	-1517.24	100.65	1501.45	-1659.41	-24.55	1457.43	-1672.24	85.13	1453.57	139.57	1149.56	74.60	727.56	1056.96	74.58	0.00
5.67000	-1875.00	172.77	33.58	-1862.41	156.11	62.58	-2090.94	164.52	267.98	-1997.07	191.60	293.88	-1344.29	4.60	29.79	-1382.00	16.33	38.46	-1541.57	-8.36	22.87	-1536.03	-5.28	71.30	-1424.15	61.35	1111.63	0.00	0.00	0.00	-1492.10	-19.87	1499.17	-1506.61	98.91	1502.71	-1649.27	-25.11	1458.93	-1660.76	83.99	1455.14	138.65	1150.06	74.40	728.13	1056.32	75.11	0.00
5.68000	-1721.43	170.92	49.87	-1832.65	155.44	68.07	-2058.41	165.23	258.79	-1966.60	191.40	285.64	-1349.84	3.24	28.42	-1381.94	16.41	38.33	-1542.46	-7.17	22.20	-1535.87	-5.18	71.34	-1413.76	61.64	1112.89	0.00	0.00	0.00	-1481.35	-21.41	1500.47	-1495.07	97.84	1503.92	-1637.82	-27.21	1460.21	-1650.26	82.45	1456.74	140.46	1150.29	74.77	728.95	1056.69	75.08	0.00
5.69000	-1822.26	172.24	41.55	-1805.64	155.92	71.87	-2025.46	165.95	249.48	-1935.80	191.17	277.27	-1351.77	4.13	27.60	-1382.40	16.55	38.19	-1542.29	-7.03	22.25	-1536.09	-4.61	71.20	-1402.38	61.82	1114.04	0.00	0.00	0.00	-1474.02	-22.82	1502.07	-1482.98	96.72	1505.19	-1628.34	-27.29	1461.87	-1639.16	81.65	1458.39	138.12	1151.38	73.97	727.49	1056.52	74.85	0.00
5.70000	-1794.16	172.74	44.19	-1785.60	158.02	71.79	-1992.09	166.66	240.06	-1904.68	190.91	268.79	-1346.70	4.68	28.53	-1382.56	16.50	38.07	-1541.83	-7.71	22.50	-1535.54	-4.83	71.49	-1392.03	62.36	1115.12	0.00	0.00	0.00	-1459.96	-23.70	1503.17	-1474.35	95.62	1506.71	-1617.34	-28.60	1463.44	-1628.43	80.52	1459.96	137.43	1151.14	73.59	727.95	1056.67	74.92	0.00
5.71000	-1765.57	173.75	45.52	-1753.77	158.22	73.82	-1958.30	167.37	230.53	-1873.24	190.61	260.19	-1345.29	4.32	28.65	-1383.59	15.13	37.19	-1541.72	-7.78	22.63	-1535.50	-4.67	71.55	-1382.91	62.27	1115.89	0.00	0.00	0.00	-1447.59	-24.31	1504.19	-1463.07	94.97	1508.09	-1607.04	-29.05	1465.03	-1618.32	78.99	1461.58	137.37	1152.46	73.36	728.44	1056.94	74.89	0.00
5.72000	-1721.22	174.82	40.20	-1723.66	157.96	74.18	-1924.10	168.08	220.88	-1841.47	190.27	251.47	-1348.00	4.82	27.64	-1382.40	16.06	37.40	-1540.70	-8.91	23.20	-1535.94	-3.87	71.40	-1371.27	63.30	1116.92	0.00	0.00	0.00	-1438.32	-25.06	1505.52	-1451.68	94.43	1509.32	-1596.45	-29.73	1466.30	-1608.30	77.83	1462.93	139.84	1150.61	74.54	727.41	1056.94	74.77	0.00
5.73000	-1591.33	175.70	36.88	-1693.42	158.91	72.98	-1889.47	168.80	211.12	-1809.38	189.90	242.62	-1348.67	4.73	27.55	-1382.45	16.65	37.56	-1541.89	-7.18	22.38	-1535.15	-4.50	72.07	-1361.97	63.75	1117.62	0.00	0.00	0.00	-1424.94	-25.37	1506.46	-1439.11	93.96	1510.24	-1585.78	-30.74	1467.47	-1597.76	77.44	1464.27	138.51	1151.15	74.07	728.45	1056.41	75.16	0.00
5.74000	-1502.03	175.16	51.82	-1644.97	161.63	64.19	-1854.41	169.50	201.25	-1776.95	189.50	233.65	-1345.20	5.33	28.39	-1381.84	16.75	37.60	-1541.04	-7.95	22.76	-1534.80	-4.37	72.39	-1350.14	64.29	1118.35	0.00	0.00	0.00	-1416.88	-25.64	1507.61	-1431.52	93.79	1511.31	-1575.48	-31.09	1468.74	-1587.52	76.99	1465.31	140.52	1150.33	74.63	727.27	1056.36	74.83	0.00
5.75000	-1560.42	176.07	38.71	-1624.08	160.50	60.81	-1818.93	170.21	191.25	-1744.20	189.05	224.56	-1347.57	5.48	27.97	-1381.19	16.60	37.23	-1541.03	-7.82	22.95	-1535.02	-3.88	72.50	-1339.60	64.62	1118.85	0.00	0.00	0.00	-1404.50	-25.38	1510.40	-1418.76	93.64	1511.95	-1564.87	-31.72	1469.67	-1577.59	76.06	1466.28	140.04	1150.64	74.48	726.62	1056.17	74.81	0.00
5.76000	-1591.43	182.41	37.80	-1601.43	167.25	65.50	-1783.01	170.92	181.15	-1711.12	188.58	215.35	-1350.27	5.69	27.08	-1382.21	15.63	36.60	-1540.79	-7.93	23.21	-1535.22	-3.14	72.49	-1332.71	64.75	1119.26	0.00	0.00	0.00	-1393.51	-25.36	1511.58	-1409.72	93.61	1512.77	-1554.62	-31.90	1470.52	-1567.05	76.11	1467.03	137.59	1149.88	74.19	727.92	1056.65	74.86	0.00
5.77000	-1555.41	175.75	38.64	-1569.20	165.43	62.56	-1746.67	171.63	170.93	-1677.70	188.06	206.01	-1350.71	6.05	26.70	-1381.75	15.58	36.49	-1540.35	-8.07	23.30	-1534.29	-3.74	73.25	-1322.97	64.70	1119.67	0.00	0.00	0.00	-1383.01	-25.31	1512.19	-1397.34	95.06	1514.29	-1543.83	-32.39	1471.37	-1557.45	75.15	1467.74	136.85	1151.63	73.44	728.17	1056.38	75.07	0.00
5.78000	-1517.17	173.53	36.50	-1533.45	160.50	61.74	-1709.88	172.33	160.59	-1643.95	187.51	196.55	-1349.02	5.60	26.88	-1381.56	15.54	36.35	-1540.64	-7.22	23.02	-1533.77	-3.61	73.70	-1314.48	64.57	1119.90	0.00	0.00	0.00	-1372.73	-25.02	1512.68	-1386.43	95.83	1514.82	-1534.20	-31.90	1472.13	-1546.72	75.85	1468.23	138.47	1151.27	74.00	728.38	1056.39	75.17	0.00
5.79000	-1480.76	173.37	33.57	-1500.29	159.90	57.87	-1672.66	173.03	150.13	-1609.86	186.92	186.96	-1348.89	5.61	27.07	-1382.02	14.49	35.90	-1540.48	-6.99	23.27	-1533.54	-3.24	74.01	-1304.42	64.49	1119.99	0.00	0.00	0.00	-1362.56	-24.46	1512.97	-1376.56	95.95	1515.01	-1523.03	-32.79	1472.48	-1535.61	77.27	1468.21	138.12	1150.65	73.99	729.60	1055.80	75.43	0.00
5.80000	-1449.17	175.96	28.59	-1462.64	159.05	55.07	-1635.00	173.74	139.56	-1575.43	186.30	177.25	-1351.52	5.27	26.63	-1383.51	13.21	35.25	-1539.81	-7.22	23.77	-1532.90	-3.36	74.50	-1295.71	64.50	1120.03	0.00	0.00	0.00	-1352.30	-24.04	1513.04	-1366.45	96.55	1515.00	-1512.35	-33.17	1472.71	-1526.44	75.98	1468.60	138.73	1151.02	74.01	727.98	1056.56	74.90	0.00
5.81000	-1412.10	176.07	26.37	-1433.06	159.01	50.56	-1596.90	174.44	128.87	-1540.67	185.63	167.41	-1349.55	5.17	27.10	-1382.62	13.67	35.74	-1539.05	-7.36	24.32	-1533.15	-2.48	74.63	-1287.02	63.52	1119.96	0.00	0.00	0.00	-1341.77	-23.64	1512.99	-1356.40	97.09	1514.85	-1502.34	-32.55	1473.23	-1516.81	75.62	1468.76	138.31	1151.76	73.60	729.31	1056.36	75.21	0.00
5.82000	-1372.60	176.36	25.41	-1391.00	159.38	49.13	-1558.35	175.13	118.06	-1511.09	183.31	156.50	-1349.22	1.89	27.84	-1381.51	15.19	36.94	-1539.56	-6.25	24.12	-1532.39	-2.64	75.37	-1278.45	63.29	1119.85	0.00	0.00	0.00	-1331.51	-22.98	1512.82	-1346.50	97.47	1514.54	-1492.38	-32.27	1473.14	-1506.41	76.80	1468.74	138.37	1151.46	73.77	727.63	1057.54	74.56	0.00
5.83000	-1334.70	176.80	24.73	-1354.54	159.79	46.46	-1519.36	175.83	107.13	-1479.21	183.69	146.89	-1347.92	4.95	27.74	-1380.05	16.66	37.05	-1539.14	-6.18	24.49	-1532.43	-1.86	75.58	-1268.60	63.08	1119.34	0.00	0.00	0.00	-1321.25	-22.06	1512.46	-1336.62	97.95	1514.10	-1481.44	-32.62	1473.05	-1496.78	76.12	1468.58	137.18	1152.29	73.49	727.24	1056.88	74.68	0.00
5.84000	-1297.15	177.96	25.24	-1320.07	160.66	44.19	-1485.46	174.99	94.77	-1447.98	182.70	136.81	-1351.16	5.48	26.56	-1380.14	15.09	35.73	-1538.42	-6.43	25.17	-1531.72	-2.10	76.36	-1258.19	62.49	1118.77	0.00	0.00	0.00	-1310.99	-21.19	1512.01	-1326.74	98.54	1513.48	-1471.79	-31.88	1472.90	-1486.20	76.94	1468.21	136.94	1152.14	73.43	728.29	1056.43	75.03	0.00
5.85000	-1256.78	179.54	28.45	-1283.71	160.77	42.94	-1448.50	177.72	83.76	-1415.51	182.39	127.43	-1349.84	4.59	26.73	-1380.26	13.93	35.03	-1538.72	-5.39	25.12	-1530.65	-2.68	77.29	-1248.67	62.23	1118.02	0.00	0.00	0.00	-1300.93	-20.12	1511.42	-1316.85	99.40	1512.72	-1462.51	-30.10	1472.61	-1475.85	78.09	1467.68	138.37	1151.01	74.06	729.56	1056.43	75.27	0.00
5.86000	-1218.05	179.29	31.11	-1245.78	161.61	43.66	-1410.85	180.01	73.48	-1384.20	180.85	118.11	-1344.05	5.64	28.44	-1379.05	15.33	36.05	-1537.75	-6.03	25.97	-1530.96	-1.81	77.53	-1239.77	62.38	1117.23	0.00	0.00	0.00	-1290.79	-19.16	1510.64	-1307.23	100.03	1511.85	-1452.10	-29.87	1472.11	-1466.83	77.32	1467.20	137.54	1151.00	73.86	728.70	1056.37	75.06	0.00
5.87000	-1180.26	177.66	33.88	-1209.59	161.52	45.11	-1375.60	180.19	62.21	-1350.27	181.79	110.46	-1346.07	1.38	28.21	-1378.49	16.05	36.61	-1536.81	-6.51	26.78	-1530.26	-1.93	78.12	-1229.53	61.61	1116.16	0.00	0.00	0.00	-1280.73	-18.03	1509.78	-1297.61	100.84	1510.83	-1441.15	-30.57	1471.30	-1457.03	78.30	1466.31	136.40	1150.98	73.65	726.69	1056.91	74.57	0.00
5.88000	-1142.19	177.33	38.99	-1174.53	161.64	47.75	-1340.12	179.41	51.63	-1316.14	183.05	104.03	-1351.45	1.52	25.79	-1378.82	16.56	36.94	-1537.97	-4.73	26.43	-1529.66	-2.02	78.83	-1219.86	61.85	1114.90	0.00	0.00	0.00	-1270.65	-16.73	1508.80	-1287.79	102.09	1509.64	-1431.53	-28.99	1470.44	-1447.70	78.03	1465.51	137.55	1151.13	74.07	727.51	1057.05	74.52	0.00
5.89000	-1105.80	176.15	44.47	-1135.21	160.51	52.00	-1303.44	180.74	42.88	-1283.95	181.94	97.95	-1347.39	0.96	26.26	-1379.63	16.76	37.07	-1537.31	-5.13	27.22	-1529.50	-1.62	79.22	-1210.86	62.59	1113.47	0.00	0.00	0.00	-1260.62	-15.37	1507.65	-1277.93	103.33	1508.34	-1421.36	-28.54	1469.54	-1437.96	78.59	1464.24	138.80	1150.96	74.22	727.17	1056.35	74.80	0.00
5.90000	-1069.51	174.87	51.04	-1101.11	159.79	56.62	-1268.67	178.71	34.65	-1251.49	181.40	92.66	-1351.75	1.18	25.24	-1380.51	16.59	36.98	-1537.17	-5.02	27.66	-1528.53	-2.14	80.12	-1202.21	62.90	1111.89	0.00	0.00	0.00	-1250.49	-14.10	1506.39	-1268.08	104.71	1506.89	-1410.94	-27.97	1468.34	-1427.88	79.52	1462.77	138.27	1150.85	73.96	727.14	1056.83	74.63	0.00
5.91000	-1034.61	173.31	58.80	-1067.78	158.80	62.21	-1235.33	176.76	27.93	-1219.99	180.97	88.23	-1355.00	0.75	24.32	-1381.05	15.96	36.70	-1536.81	-4.98	28.36	-1529.02	-1.06	80.21	-1191.82	63.61	1110.41	0.00	0.00	0.00	-1240.65	-12.43	1505.05	-1258.16	106.22	1505.28	-1401.03	-26.82	1466.98	-1417.93	80.74	1461.28	138.15	1151.23	73.84	727.25	1056.95	74.60	0.00
5.92000	-999.02	169.82	68.38	-1033.67	157.63	69.03	-1199.68	179.78	25.25	-1189.33	180.92	85.21	-1347.97	3.20	24.61	-1381.20	15.59	36.57	-1536.90	-4.40	28.75	-1528.01	-1.72	81.27	-1182.61	63.56	1108.62	0.00	0.00	0.00	-1230.73	-10.91	1503.56	-1248.55	107.45	1503.56	-1390.62	-26.34	1465.57	-1408.11	81.77	1459.59	138.76	1150.69	74.27	727.38	1056.67	74.75	0.00
5.93000	-970.75	168.28	77.30	-1002.88	156.78	76.81	-1164.90	184.65	25.43	-1159.29	182.33	84.14	-1348.66	3.48	23.93	-1381.36	14.55	36.08	-1536.85	-4.20	29.41	-1527.01	-2.24	82.28	-1172.24	64.37	1106.68	0.00	0.00	0.00	-1220.81	-9.30	1501.96	-1238.95	108.80	1501.74	-1380.48	-25.03	1463.94	-1397.96	83.65	1457.87	138.15	1151.09	73.94	727.72	1056.74	74.78	0.00
5.94000	-942.98	167.31	86.14	-973.86	155.91	84.26	-1131.91	188.88	27.37	-1130.35	183.47	84.04	-1346.36	2.99	24.15	-1380.04	16.48	37.02	-1537.24	-3.20	29.54	-1527.09	-1.49	82.68	-1163.26	64.57	1104.83	0.00	0.00	0.00	-1210.94	-7.35	1500.32	-1229.24	110.42	1499.89	-1371.66	-22.25	1462.33	-1388.37	84.53	1455.98	138.45	1151.00	74.03	727.91	1055.65	75.23	0.00
5.95000	-910.97	166.07	96.60	-946.79	155.18	91.69	-1103.60	189.02	28.68	-1103.65	184.40	84.61	-1348.64	3.55	23.37	-1380.61	15.29	36.39	-1537.01	-3.10	30.31	-1526.54	-1.63	83.65	-1152.20	65.53	1102.99	0.00	0.00	0.00	-1201.73	-5.43	1496.57	-1219.53	112.30	1497.85	-1360.91	-21.94	1460.51	-1379.65	84.49	1454.24	139.67	1150.28	74.59	728.96	1056.49	75.19	0.00
5.96000	-885.77	164.34	105.04	-918.69	155.97	99.87	-1077.19	188.61	29.43	-1078.47	185.21	85.75	-1350.59	3.14	23.00	-1380.15	15.35	36.52	-1536.48	-3.21	31.17	-1526.31	-1.35	84.40	-1141.64	66.47	1100.94	0.00	0.00	0.00	-1191.51	-3.67	1494.29	-1209.81	114.03	1495.78	-1351.46	-19.71	1458.80	-1369.26	87.00	1451.88	137.63	1152.59	73.37	728.22	1056.67	74.97	0.00
5.97000	-866.09	163.11	111.81	-896.56	152.45	105.93	-1053.09	186.44	29.80	-1055.17	185.26	86.76	-1347.68	2.90	23.48	-1381.03	13.88	36.02	-1535.57	-3.83	32.48	-1525.98	-1.10	85.23	-1131.34	67.08	1098.93	0.00	0.00	0.00	-1181.22	-1.54	1492.34	-1200.09	115.82	1493.75	-1341.43	-18.14	1456.89	-1359.41	88.47	1449.73	140.71	1149.79	74.78	726.94	1057.19	74.47	0.00
5.98000	-845.63	161.45	117.97	-878.07	150.57	110.61	-1029.97	186.04	30.83	-1033.95	184.87	87.74	-1353.58	1.78	22.13	-1380.82	13.83	35.81	-1535.45	-3.65	33.50	-1525.46	-1.05	86.32	-1120.68	68.30	1097.01	0.00	0.00	0.00	-1170.33	0.86	1490.54	-1190.44	117.53	1491.69	-1331.02	-16.75	1454.95	-1349.45	90.28	1447.63	138.93	1150.73	74.11	726.74	1057.28	74.50	0.00
5.99000	-826.94	159.55	122.49	-850.52	149.37	116.73	-1009.63	184.97	31.42	-1014.62	184.44	88.49	-1352.15	2.45	22.13	-1380.54	14.08	35.77	-1535.18	-3.37	34.62	-1525.27	-0.61	87.31	-1110.97	69.12	1095.08	0.00	0.00	0.00	-1162.21	2.93	1489.01	-1180.28	119.82	1489.69	-1321.13	-14.33	1453.18	-1340.05	91.02	1445.50	138.71	1151.84	73.76	726.84	1057.39	74.39	0.00
6.00000	-809.75	156.62	125.56	-839.72	148.66	117.35	-990.77	184.84	31.91	-997.44	183.59	88.68	-1352.31	2.87	21.52	-1382.89	6.17	35.58	-1534.34	-4.22	36.23	-1523.93	-1.38	88.98	-1100.61	70.57	1093.30	0.00	0.00	0.00	-1153.12	5.10	1487.48	-1170.35	121.93	1487.83	-1311.47	-12.02	1451.32	-1329.49	93.77	1443.45	141.29	1149.59	75.16	727.83	1056.97	74.82	0.00
6.01000	-795.36	154.86	126.23	-825.18	147.54	118.22	-975.71	182.69	30.68	-982.46	182.86	88.18	-1351.94	3.31	21.91	-1383.52	5.40	34.97	-1534.66	-3.32	37.13	-1523.68	-0.94	90.34	-1091.69	72.00	1091.52	0.00	0.00	0.00	-1140.28	7.54	1485.74	-1160.26	124.20	1486.10	-1301.49	-9.54	1449.50	-1319.67	95.45	1441.59	138.27	1150.99	74.01	727.62	1057.15	74.70	0.00
6.02000	-782.69	151.82	125.57	-813.06	144.97	117.08	-962.73	180.93	29.14	-970.01	181.24	86.65	-1354.22	1.96	21.23	-1382.98	4.78	35.15	-1533.46	-4.35	39.46	-1523.19	-0.71	91.87	-1080.58	72.65	1089.83	0.00	0.00	0.00	-1131.49	9.82	1484.53	-1150.18	126.49	1484.44	-1290.86	-8.07	1447.82	-1309.00	98.29	1439.46	139.77	1151.32	74.37	728.36	1056.77	74.97	0.00
6.03000	-772.53	149.65	122.42	-802.95	141.82	114.21	-952.23	178.71	26.65	-959.79	179.48	84.45	-1347.86	2.36	22.27	-1382.79	4.57	34.96	-1530.58	-6.83	42.83	-1522.16	-0.89	93.82	-1069.58	73.96	1088.42	0.00	0.00	0.00	-1120.98	12.31	1483.36	-1140.20	128.51	1482.94	-1280.71	-5.55	1446.26	-1298.62	100.80	1437.54	139.19	1151.06	74.20	728.54	1055.89	75.41	0.00
6.04000	-763.27	145.34	117.99	-793.74	137.61	110.65	-945.18	176.49	25.65	-951.27	177.01	81.73	-1348.77	2.36	21.89	-1382.28	4.71	35.10	-1529.44	-7.45	45.35	-1521.40	-0.56	95.71	-1057.47	75.06	1087.13	0.00	0.00	0.00	-1112.38	14.75	1482.46	-1129.95	130.96	1481.57	-1270.34	-3.50	1444.78	-1288.39	103.05	1435.81	138.20	1151.56	73.61	728.29	1055.88	75.14	0.00
6.05000	-756.10	141.25	111.20	-787.20	134.10	104.20	-940.09	175.34	24.73	-944.47	175.32	78.76	-1348.44	1.76	21.60	-1365.94	4.65	39.36	-1528.29	-8.35	48.37	-1520.27	-0.64	97.82	-1044.98	76.27	1086.13	0.00	0.00	0.00	-1101.64	17.12	1481.57	-1119.51	133.50	1480.32	-1260.17	-0.53	1443.42	-1278.01	105.20	1434.14	139.24	1151.15	74.06	727.01	1057.07	74.50	0.00
6.06000	-751.00	137.00	102.22	-783.14	130.33	95.77	-937.95	173.97	23.49	-939.92	173.15	74.98	-1348.53	1.06	21.76	-1367.28	4.12	39.14	-1526.88	-9.05	51.36	-1517.94	-1.82	100.72	-1035.14	77.81	1085.05	0.00	0.00	0.00	-1091.12	19.79	1480.72	-1108.96	136.11	1479.20	-1249.44	1.74	1441.83	-1266.77	108.84	1432.32	140.46	1150.69	74.60	727.27	1056.94	74.66	0.00
6.07000	-746.72	133.90	91.18	-778.97	125.78	86.02	-936.64	172.79	23.20	-937.28	169.73	71.66	-1347.70	2.01	21.60	-1371.55	3.76	37.68	-1525.23	-9.96	55.18	-1516.05	-2.25	103.49	-1022.62	79.10	1084.43	0.00	0.00	0.00	-1081.44	22.23	1480.22	-1098.28	138.97	1478.09	-1239.22	4.76	1440.61	-1255.87	111.79	1430.57	140.57	1151.13	74.60	728.69	1056.29	75.20	0.00
6.08000	-743.41	132.25	78.06	-774.20	123.16	75.54	-935.16	171.34	23.46	-932.23	167.54	71.43	-1348.98	1.43	21.43	-1376.83	3.15	35.94	-1524.07	-10.15	58.70	-1513.34	-3.68	106.87	-1011.29	80.29	1083.88	0.00	0.00	0.00	-1071.05	25.15	1479.79	-1087.64	141.49	1477.31	-1227.75	6.62	1439.49	-1245.43	114.13	1429.07	139.80	1151.06	74.26	728.01	1056.25	74.99	0.00
6.09000	-736.85	131.25	69.06	-773.49	121.62	67.20	-933.37	171.56	24.37	-927.04	166.07	70.88	-1349.11	1.03	21.16	-1376.63	2.34	35.10	-1521.40	-11.77	63.55	-1510.65	-4.65	110.43	-999.12	81.56	1083.46	0.00	0.00	0.00	-1060.75	28.00	1479.98	-1075.87	143.54	1476.37	-1217.44	10.22	1438.69	-1234.15	117.54	1427.65	141.65	1149.93	75.23	728.84	1055.67	75.51	0.00
6.10000	-734.45	130.39	60.73	-767.81	121.08	61.00	-932.44	171.40	24.76	-924.67	164.51	70.11	-1352.06	1.32	20.51	-1375.80	2.16	34.74	-1518.74	-12.85	68.36	-1507.66	-5.37	114.28	-985.28	82.65	1083.55	0.00	0.00	0.00	-1050.71	30.59	1480.47	-1066.70	145.73	1476.41	-1206.62	13.34	1438.01	-1222.77	121.18	1426.85	137.53	1151.01	74.16	728.15	1056.74	74.92	0.00
6.11000	-734.00	130.01	52.45	-762.60	121.04	55.51	-932.02	171.19	24.61	-921.99	164.41	70.15	-1347.51	1.46	21.85	-1377.01	0.79	33.48	-1516.02	-13.87	73.59	-1503.54	-6.62	118.79	-973.79	83.80	1083.84	0.00	0.00	0.00	-1038.79	33.12	1481.25	-1056.34	148.59	1476.92	-1196.28	17.12	1437.82	-1211.56	124.43	1426.40	138.28	1150.89	74.12	728.92	1056.32	75.21	0.00
6.12000	-732.00	128.82	45.04	-764.58	120.25	48.01	-931.81	171.51	24.43	-919.54	163.64	69.39	-1348.57	1.41	21.54	-1375.87	0.13	32.63	-1512.79	-14.27	79.32	-1498.59	-8.00	123.84	-961.21	85.88	1084.43	0.00	0.00	0.00	-1028.28	36.11	1482.39	-1044.57	151.33	1477.65	-1185.27	20.14	1437.97	-1200.36	127.75	1426.26	137.90	1150.79	73.87	728.92	1056.24	75.43	0.00
6.13000	-727.54	126.28	41.73	-762.43	118.82	43.91	-931.29	171.33	24.33	-916.81	164.13	69.43	-1350.19	0.94	21.51	-1374.68	0.60	32.21	-1508.17	-15.16	86.05	-1492.34	-9.59	129.46	-948.06	87.21	1085.21	0.00	0.00	0.00	-1019.77	39.20	1483.70	-1033.53	154.32	1478.52	-1173.93	23.04	1438.30	-1188.94	131.18	1426.37	137.33	1149.92	74.15	728.90	1057.21	74.88	0.00
6.14000	-726.93	125.33	38.36	-764.52	117.87	40.78	-930.74	171.37	24.51	-915.55	163.10	69.08	-1348.51	0.79	22.26	-1372.65	0.18	31.56	-1503.77	-14.58	92.41	-1484.42	-11.73	135.90	-934.62	88.82	1086.41	0.00	0.00	0.00	-1008.67	42.03	1485.15	-1023.30	156.89	1479.55	-1163.52	27.12	1439.24	-1177.58	134.14	1426.85	136.39	1150.25	74.00	727.73	1056.74	74.87	0.00
6.15000	-727.46	124.70	35.05	-764.94	117.43	38.93	-930.90	170.18	24.12	-914.11	162.94	69.11	-1345.11	0.83	23.37	-1371.50	0.40	30.77	-1497.38	-14.12	99.64	-1473.83	-14.71	143.07	-922.39	90.41	1087.89	0.00	0.00	0.00	-997.46	44.79	1486.77	-1010.58	159.87	1480.66	-1152.62	30.61	1440.39	-1166.16	137.35	1427.50	134.78	1150.19	73.49	727.16	1056.31	74.97	0.00
6.16000	-725.92	124.77	34.35	-762.73	117.36	38.45	-930.84	170.31	24.39	-913.35	162.41	68.39	-1346.82	1.10	23.07	-1370.53	0.46	29.94	-1489.58	-13.89	107.19	-1462.37	-16.54	149.79	-910.27	92.06	1089.65	0.00	0.00	0.00	-986.06	47.64	1488.57	-1000.56	162.48	1482.11	-1141.51	33.84	1441.81	-1154.74	140.17	1428.62	137.53	1151.03	73.63	727.40	1056.40	74.77	0.00
6.17000	-725.66	124.59	33.28	-760.78	117.51	38.12	-930.43	170.73	24.66	-913.09	161.70	67.93	-1348.30	-0.04	22.30	-1366.68	1.04	30.25	-1479.65	-14.37	115.55	-1449.10	-18.06	156.23	-898.25	93.86	1091.88	0.00	0.00	0.00	-975.59	50.61	1490.59	-989.36	165.27	1483.60	-1130.05	35.97	1443.54	-1143.33	143.15	1429.90	137.07	1151.86	73.57	727.16	1056.76	74.71	0.00
6.18000	-725.47	124.41	32.63	-759.86	117.75	37.43	-930.56	170.21	24.32	-912.29	162.00	68.12	-1346.83	-0.40	21.34	-1364.88	1.49	30.30	-1469.02	-14.30	124.25	-1433.69	-20.44	163.21	-886.47	95.37	1094.29	0.00	0.00	0.00	-964.18	53.30	1492.39	-977.59	168.18	1484.99	-1119.26	39.41	1445.63	-1132.61	145.35	1431.58	138.69	1150.47	74.16	725.94	1057.13	74.25	0.00
6.19000	-725.47	124.44	32.01	-763.52	117.58	36.22	-930.25	170.55	24.46	-912.06	161.68	68.06	-1341.06	-1.52	20.75	-1359.66	0.80	31.59	-1456.90	-15.60	134.24	-1417.57	-22.70	170.73	-875.13	96.65	1096.87	0.00	0.00	0.00	-953.75	55.92	1494.31	-966.73	170.97	1486.45	-1108.46	42.40	1447.84	-1121.68	147.74	1433.21	136.91	1151.71	73.35	726.82	1056.61	74.74	0.00
6.20000	-725.31	124.30	31.60	-762.55	117.62	36.11	-930.15	170.57	24.58	-911.35	162.09	68.21	-1335.87	-2.52	19.31	-1352.40	-0.61	33.65	-1443.03	-17.59	145.34	-1401.12	-24.40	178.80	-865.12	97.97	1099.47	0.00	0.00	0.00	-942.44	58.42	1496.05	-956.89	173.59	1487.79	-1097.11	44.76	1450.09	-1110.72	150.08	1434.97	138.15	1151.30	73.82	727.88	1056.33	75.05	0.00
6.21000	-725.26	124.35	31.17	-763.91	117.19	35.72	-930.14	170.57	24.68	-911.06	161.88	68.26	-1330.58	-7.44	18.21	-1340.99	-3.43	37.62	-1428.03	-20.07	156.49	-1384.25	-25.46	186.98	-853.58	99.67	1102.16	0.00	0.00	0.00	-931.34	60.97	1497.81	-945.13	176.03	1488.94	-1086.65	47.96	1452.20	-1099.86	152.34	1436.75	137.59	1151.22	73.72	728.41	1056.38	75.11	0.00
6.22000	-725.30	124.62	30.68	-760.92	117.77	35.89	-930.38	169.71	24.30	-910.72	161.80	68.12	-1315.34	-8.15	20.95	-1325.12	-6.37	43.78	-1413.63	-19.17	165.30	-1367.05	-25.86	195.08	-842.06	100.38	1104.62	0.00	0.00	0.00	-919.52	63.56	1499.45	-934.03	178.26	1490.12	-1076.30	50.70	1454.50	-1088.81	155.05	1438.23	138.01	1150.22	74.11	727.02	1057.17	74.62	0.00
6.23000	-725.07	124.42	30.42	-760.82	117.64	35.83	-929.92	170.36	24.81	-910.31	161.69	68.05	-1298.81	-7.85	26.81	-1310.29	-6.72	50.73	-1394.89	-19.96	173.29	-1349.12	-25.73	202.36	-831.11	100.73	1106.90	0.00	0.00	0.00	-909.38	65.97	1501.04	-923.78	180.78	1491.13	-1065.28	52.33	1456.61	-1078.22	157.12	1439.87	138.50	1150.33	74.15	727.17	1056.56	74.80	0.00
6.24000	-724.93	124.35	30.09	-761.04	117.46	35.68	-929.42	171.01	25.17	-910.29	161.18	67.76	-1276.51	-6.83	32.79	-1290.12	-6.68	57.02	-1374.86	-19.86	179.28	-1329.63	-25.01	208.33	-822.90	101.19	1108.86	0.00	0.00	0.00	-898.05	68.16	1502.60	-913.84	182.95	1492.17	-1054.95	54.42	1458.50	-1066.94	160.44	1441.34	139.62	1150.19	74.63	727.32	1056.22	74.97	0.00
6.25000	-724.91	124.70	29.64	-760.91	118.25	35.30	-929.44	170.34	25.05	-909.84	161.12	67.84	-1255.50	-5.43	37.20	-1270.97	-5.56	61.33	-1353.03	-20.29	183.74	-1308.21	-24.55	213.05	-813.04	101.71	1110.72	0.00	0.00	0.00	-886.18	70.05	1504.12	-903.00	184.79	1493.30	-1045.03	57.06	1460.72	-1056.53	162.53	1443.06	137.65	1151.49	73.81	726.97	1056.15	75.01	0.00
6.26000	-724.87	124.76	29.37	-760.51	118.02	35.26	-929.23	170.52	25.29	-909.04	162.24	68.39	-1232.25	-4.75	40.43	-1247.29	-3.80	64.52	-1330.09	-20.46	187.10	-1285.20	-24.30	216.70	-801.81	101.89	1112.43	0.00	0.00	0.00	-875.57	71.71	1505.73	-893.48	186.88	1494.49	-1035.00	59.45	1462.68	-1046.68	163.54	1444.73	139.61	1150.08	74.44	727.44	1056.25	74.98	0.00
6.27000	-724.83	124.86	29.12	-760.98	117.98	35.35	-928.89	170.83	25.56	-909.09	161.92	68.43	-1206.55	-5.65	43.28	-1224.00	-3.53	66.75	-1306.68	-20.28	189.35	-1261.72	-23.87	219.20	-794.02	101.76	1113.91	0.00	0.00	0.00	-865.67	73.79	1509.28	-882.13	188.51	1495.70	-1025.09	61.52	1464.86	-1036.54	165.22	1446.51	138.80	1151.11	74.08	728.84	1056.97	75.13	0.00
6.28000	-724.79	124.88	28.91	-759.85	117.90	35.22	-929.15	170.03	25.27	-908.93	161.77	68.57	-1183.93	-6.19	44.56	-1198.62	-3.98	68.36	-1282.83	-19.40	190.51	-1238.73	-22.45	220.39	-783.87	102.04	1115.42	0.00	0.00	0.00	-855.44	75.03	1511.38	-872.38	189.83	1497.10	-1014.64	62.42	1466.85	-1026.27	166.95	1448.39	138.04	1150.83	73.93	729.76	1056.49	75.42	0.00
6.29000	-724.82	125.00	28.63	-760.24	117.67	34.99	-928.86	170.19	25.53	-909.03	161.20	68.59	-1152.77	-8.12	47.40	-1171.66	-5.71	69.47	-1258.48	-18.16	190.26	-1214.78	-21.40	220.77	-773.31	101.51	1117.01	0.00	0.00	0.00	-845.57	76.46	1513.09	-861.54	191.07	1498.53	-1004.48	63.54	1468.65	-1016.23	168.04	1450.20	139.75	1151.04	74.31	729.74	1056.38	75.32	0.00
6.30000	-724.69	124.98	28.52	-760.29	117.92	35.10	-928.56	170.59	25.90	-908.54	161.80	69.18	-1125.34	-10.99	47.83	-1143.41	-7.54	69.74	-1233.81	-16.22	188.57	-1190.97	-19.43	219.76	-761.62	101.60	1118.36	0.00	0.00	0.00	-835.77	77.65	1514.73	-851.40	192.28	1500.02	-995.05	65.56	1470.57	-1005.63	170.01	1451.85	140.98	1151.26	74.62	727.74	1056.71	74.72	0.00
6.31000	-724.64	124.90	28.41	-759.88	118.36	35.17	-928.61	170.23	25.96	-908.07	162.50	69.83	-1097.34	-14.40	47.27	-1114.71	-9.10	69.55	-1207.87	-14.67	185.56	-1166.66	-17.54	217.64	-752.59	101.48	1119.51	0.00	0.00	0.00	-825.75	78.31	1516.28	-841.56	193.28	1501.50	-984.97	66.40	1472.19	-995.94	170.58	1453.48	136.93	1150.60	73.90	725.81	1057.86	74.06	0.00
6.32000	-724.56	124.96	28.25	-760.69	118.27	34.73	-928.74	170.13	26.14	-907.83	162.46	70.13	-1065.14	-17.20	47.21	-1084.49	-11.29	68.60	-1180.87	-13.98	181.53	-1141.53	-15.59	214.41	-743.34	101.01	1120.71	0.00	0.00	0.00	-815.76	78.76	1517.68	-831.00	194.00	1502.90	-974.70	66.73	1473.57	-985.88	171.71	1454.90	137.83	1150.73	74.04	728.26	1056.80	74.93	0.00
6.33000	-724.46	124.88	28.13	-759.93	118.03	34.89	-928.50	170.11	26.32	-907.84	161.89	70.28	-1034.91	-22.34	46.88	-1052.16	-13.23	67.59	-1153.73	-12.60	175.85	-1115.37	-14.42	210.42	-734.19	101.04	1121.63	0.00	0.00	0.00	-805.88	79.03	1518.91	-820.27	194.45	1504.20	-965.64	68.83	1475.02	-975.92	172.71	1456.33	136.91	1151.02	73.59	728.13	1056.88	74.88	0.00
6.34000	-724.27	124.77	28.02	-759.56	117.79	35.05	-928.21	170.16	26.72	-907.63	161.75	70.77	-1005.17	-25.84	45.60	-1020.86	-17.78	65.12	-1125.61	-11.55	169.07	-1088.58	-13.71	205.45	-724.02	100.83	1122.65	0.00	0.00	0.00	-796.24	79.42	1520.00	-810.76	194.74	1505.57	-955.31	68.36	1476.21	-966.07	173.13	1457.73	138.92	1150.49	74.19	728.01	1056.48	74.99	0.00
6.35000	-724.31	124.95	27.82	-759.09	117.81	34.96	-928.02	170.03	27.03	-906.89	162.48	71.51	-964.22	-27.91	46.04	-985.86	-19.84	63.13	-1096.93	-10.50	161.23	-1061.53	-12.47	199.32	-715.44	100.80	1123.50	0.00	0.00	0.00	-786.58	79.51	1520.91	-801.18	194.96	1506.72	-945.76	69.02	1477.08	-956.24	173.55	1458.91	136.51	1150.72	73.64	727.36	1055.65	75.01	0.00
6.36000	-724.20	125.22	27.58	-757.60	118.02	35.32	-927.98	169.58	27.23	-906.87	161.99	71.81	-930.43	-29.47	44.52	-951.15	-21.48	60.78	-1067.12	-9.96	152.71	-1033.67	-12.26	192.60	-706.42	101.36	1124.22	0.00	0.00	0.00	-776.88	79.50	1521.68	-792.44	195.11	1507.70	-936.10	69.41	1477.95	-946.24	174.07	1460.02	138.89	1149.67	74.57	727.85	1055.40	75.29	0.00
6.37000	-724.10	125.31	27.46	-759.60	117.87	34.89	-928.32	168.46	27.06	-906.60	161.72	72.26	-891.92	-27.73	42.68	-916.13	-22.08	57.72	-1036.57	-10.14	143.42	-1005.21	-12.33	185.19	-698.33	101.31	1124.79	0.00	0.00	0.00	-767.18	79.34	1522.26	-780.91	194.86	1508.56	-926.60	69.73	1478.79	-936.45	174.29	1461.09	138.52	1150.39	74.13	727.60	1056.51	74.95	0.00
6.38000	-724.18	125.60	27.26	-758.71	118.03	35.33	-927.69	168.82	27.86	-906.25	161.91	72.82	-853.59	-27.78	42.06	-880.24	-22.56	55.51	-1005.77	-9.71	133.36	-976.30	-12.11	176.99	-689.53	101.30	1125.31	0.00	0.00	0.00	-757.39	78.81	1522.58	-770.71	194.79	1509.21	-917.20	70.46	1479.45	-926.64	174.36	1462.06	139.58	1151.78	74.06	728.12	1056.63	74.95	0.00
6.39000	-724.19	125.77	27.17	-758.72	117.89	35.83	-927.57	168.43	28.27	-906.10	161.49	73.14	-819.26	-28.87	40.47	-843.97	-24.49	53.65	-973.86	-9.28	122.79	-947.03	-11.52	168.20	-680.44	101.93	1125.95	0.00	0.00	0.00	-747.70	78.37	1522.77	-761.23	194.34	1509.77	-907.72	70.63	1479.95	-916.46	175.30	1462.66	137.83	1151.87	73.72	726.51	1056.71	74.48	0.00
6.40000	-724.16	125.67	27.15	-759.10	117.90	35.95	-927.18	168.33	28.93	-905.86	161.35	73.59	-782.95	-29.26	39.65	-807.98	-25.38	51.59	-941.29	-8.98	111.98	-916.82	-11.60	159.45	-671.47	101.70	1126.26	0.00	0.00	0.00	-738.36	77.56	1521.38	-750.50	193.86	1510.01	-898.41	71.46	1480.29	-906.78	175.30	1463.30	141.06	1149.75	74.90	726.49	1057.23	74.45	0.00
6.41000	-724.13	125.30	27.22	-758.28	118.96	36.91	-926.79	168.38	29.64	-905.73	161.11	74.06	-745.99	-30.73	39.40	-770.82	-26.74	50.14	-907.62	-9.68	101.86	-886.43	-11.57	150.62	-663.17	102.18	1126.36	0.00	0.00	0.00	-728.59	77.34	1522.35	-740.54	193.15	1510.16	-888.36	70.72	1480.46	-897.08	175.34	1463.75	139.81	1150.03	74.42	726.56	1056.69	74.68	0.00
6.42000	-724.51	125.75	26.89	-759.98	119.58	36.81	-926.91	167.28	29.88	-905.31	161.52	74.69	-710.12	-33.20	39.58	-733.74	-28.17	49.17	-874.60	-8.68	91.26	-855.61	-11.15	141.49	-654.94	102.32	1126.28	0.00	0.00	0.00	-719.10	76.96	1522.33	-730.01	192.47	1510.12	-878.87	70.67	1480.46	-887.31	175.53	1464.03	137.99	1151.03	74.14	726.37	1057.02	74.66	0.00
6.43000	-724.33	125.66	26.93	-755.50	120.82	38.18	-925.91	168.20	31.06	-905.10	161.51	75.25	-671.16	-36.02	40.65	-695.10	-30.03	49.22	-839.42	-10.25	82.22	-824.22	-11.24	132.94	-645.17	102.67	1126.23	0.00	0.00	0.00	-709.60	76.23	1521.88	-720.80	191.72	1509.94	-869.71	71.06	1480.33	-877.47	175.45	1464.18	137.44	1151.10	73.86	727.52	1056.48	74.95	0.00
6.44000	-724.14	125.95	26.81	-752.92	125.74	40.89	-925.69	167.61	31.65	-904.79	161.38	75.66	-634.35	-37.73	42.23	-657.92	-31.72	49.83	-804.70	-10.40	72.67	-792.67	-10.78	124.27	-635.16	102.96	1126.02	0.00	0.00	0.00	-700.09	75.48	1521.29	-711.28	191.05	1509.57	-860.53	71.64	1480.18	-867.53	175.79	1464.06	139.35	1149.85	74.24	726.47	1056.45	74.69	0.00
6.45000	-724.05	126.09	26.73	-750.00	127.27	40.99	-925.40	167.27	32.38	-904.68	161.26	76.12	-598.31	-39.40	45.38	-621.27	-33.41	51.17	-769.49	-11.26	64.05	-760.62	-11.32	116.43	-625.63	103.63	1125.39	0.00	0.00	0.00	-690.61	74.60	1520.59	-701.21	190.28	1509.01	-851.24	71.82	1479.66	-857.87	175.45	1463.79	140.19	1148.85	74.88	727.53	1056.61	74.86	0.00
6.46000	-724.01	126.07	26.70	-749.62	125.21	38.89	-924.93	167.58	33.29	-904.46	161.06	76.63	-562.46	-41.66	48.75	-587.65	-36.70	51.92	-734.34	-11.82	56.12	-728.45	-11.73	109.29	-617.60	103.74	1124.58	0.00	0.00	0.00	-681.14	73.97	1519.71	-690.13	189.24	1508.32	-841.67	71.29	1479.03	-848.07	175.56	1463.29	142.62	1149.14	75.33	728.32	1056.94	74.97	0.00
6.47000	-724.00	125.96	26.71	-753.56	124.37	36.22	-925.04	166.71	33.65	-904.25	161.27	77.31	-526.38	-42.76	53.59	-552.27	-39.27	54.77	-698.07	-13.67	49.49	-696.39	-11.76	102.55	-609.30	104.00	1123.77	0.00	0.00	0.00	-671.75	73.35	1518.72	-680.44	188.35	1507.41	-832.30	71.50	1478.13	-838.08	175.85	1462.59	141.47	1148.55	75.35	726.97	1057.29	74.57	0.00
6.48000	-724.03	125.85	26.71	-758.18	123.89	34.02	-924.65	166.71	34.21	-904.02	161.23	77.76	-491.77	-44.74	58.97	-517.45	-41.03	58.20	-662.60	-14.21	43.16	-664.23	-12.62	96.98	-600.02	103.79	1122.61	0.00	0.00	0.00	-662.23	72.56	1517.57	-670.86	187.34	1506.40	-823.06	71.59	1477.24	-828.35	175.37	1461.74	139.55	1149.59	74.82	727.99	1056.51	75.13	0.00
6.49000	-724.10	125.80	26.66	-759.14	120.02	34.41	-924.26	167.08	35.07	-903.66	161.45	78.36	-459.04	-46.62	65.04	-483.78	-42.24	62.37	-627.13	-16.02	38.56	-632.08	-14.01	92.55	-591.82	104.18	1121.14	0.00	0.00	0.00	-652.68	71.61	1516.25	-660.10	186.37	1505.15	-813.36	71.36	1476.10	-818.54	174.96	1460.75	139.15	1149.94	74.56	728.07	1056.28	75.08	0.00
6.50000	-724.18	125.91	26.54	-759.93	120.46	33.97	-924.18	166.88	35.67	-903.54	161.56	78.93	-426.95	-47.69	71.55	-450.65	-43.90	68.06	-592.58	-17.27	34.98	-601.12	-14.51	88.69	-582.83	104.03	1119.62	0.00	0.00	0.00	-643.29	70.82	1514.82	-651.32	185.27	1503.89	-804.03	71.21	1474.80	-808.57	174.68	1459.58	138.42	1151.28	74.05	728.43	1056.04	75.20	0.00
6.51000	-724.19	126.07	26.38	-760.56	119.66	33.77	-923.95	166.69	36.14	-903.47	161.41	79.38	-391.42	-47.45	80.56	-418.66	-44.42	74.24	-559.14	-18.20	32.60	-570.64	-15.91	86.29	-572.39	104.22	1117.93	0.00	0.00	0.00	-633.82	70.15	1513.23	-642.07	184.19	1502.44	-794.10	69.99	1473.25	-798.55	174.37	1458.13	139.02	1150.48	74.39	726.76	1056.23	74.63	0.00
6.52000	-724.27	126.18	26.33	-760.80	120.38	33.87	-923.95	166.45	36.80	-903.17	161.75	80.22	-363.67	-47.98	88.18	-387.95	-44.51	81.03	-527.01	-19.59	31.57	-541.15	-18.11	85.20	-564.76	103.73	1116.01	0.00	0.00	0.00	-624.06	68.99	1511.45	-631.50	183.03	1500.78	-784.47	69.34	1471.76	-788.78	173.67	1456.71	141.34	1148.38	75.39	726.54	1056.18	74.73	0.00
6.53000	-724.50	126.36	26.16	-761.15	120.13	33.34	-924.06	165.64	37.17	-902.79	161.95	81.04	-331.20	-46.95	97.52	-359.01	-44.26	88.10	-496.37	-21.12	31.64	-513.50	-19.01	84.46	-554.85	103.78	1114.21	0.00	0.00	0.00	-614.32	67.93	1509.56	-621.80	181.71	1499.05	-774.71	68.42	1470.07	-779.16	172.74	1455.10	140.32	1148.71	75.13	727.38	1056.09	75.04	0.00
6.54000	-724.46	126.24	26.11	-759.64	120.81	33.60	-923.32	166.77	38.66	-902.78	161.48	81.59	-303.06	-45.52	106.55	-332.20	-43.40	95.30	-467.43	-22.04	32.47	-487.27	-19.74	84.62	-546.10	103.78	1112.19	0.00	0.00	0.00	-604.71	67.07	1507.63	-612.31	180.72	1497.27	-765.09	67.80	1468.33	-769.39	172.09	1453.45	140.27	1148.72	75.14	726.43	1056.27	74.81	0.00
6.55000	-724.63	126.56	25.85	-760.45	120.44	33.40	-923.30	166.31	39.29	-902.01	162.14	82.72	-281.22	-45.88	113.49	-307.18	-41.77	102.59	-440.21	-22.51	34.06	-462.05	-20.90	85.87	-535.23	103.08	1110.13	0.00	0.00	0.00	-594.82	65.77	1505.60	-602.43	179.60	1495.38	-755.03	65.97	1466.37	-759.72	171.12	1451.73	139.92	1149.19	75.12	726.66	1056.57	74.69	0.00
6.56000	-724.40	126.24	25.91	-759.30	120.19	33.45	-923.02	166.13	40.21	-901.84	161.51	83.42	-259.13	-42.36	120.58	-283.53	-40.69	110.73	-414.87	-23.19	36.48	-438.73	-20.10	86.91	-524.27	102.97	1108.08	0.00	0.00	0.00	-585.20	64.90	1503.54	-592.79	178.21	1493.47	-745.57	65.71	1464.50	-749.93	170.05	1450.01	141.14	1149.56	75.02	725.66	1056.94	74.33	0.00
6.57000	-721.58	127.22	25.72	-760.29	120.59	33.23	-922.69	166.03	41.35	-901.29	161.67	84.48	-238.33	-38.26	127.71	-255.69	-38.73	120.07	-391.71	-22.44	38.72	-417.16	-19.69	88.47	-515.59	102.02	1105.90	0.00	0.00	0.00	-575.55	63.83	1501.53	-583.47	176.97	1491.63	-735.79	64.56	1462.69	-739.95	169.10	1448.24	139.13	1149.49	74.48	727.45	1056.04	74.97	0.00
6.58000	-721.22	127.26	25.72	-757.25	120.54	33.95	-922.60	165.49	42.38	-900.28	162.13	85.81	-219.69	-34.11	133.46	-240.30	-36.14	125.17	-370.84	-21.12	40.33	-397.57	-18.63	89.73	-506.43	101.45	1103.84	0.00	0.00	0.00	-565.78	62.54	1499.60	-572.07	175.56	1489.80	-726.28	63.54	1460.69	-730.21	167.76	1446.54	137.59	1151.30	73.76	728.64	1055.92	75.30	0.00
6.59000	-723.33	127.31	24.93	-758.74	120.55	33.50	-921.80	166.07	44.07	-899.47	162.25	87.02	-203.27	-29.73	137.62	-231.13	-32.18	126.95	-352.59	-18.74	41.22	-380.57	-16.50	90.02	-495.99	100.73	1101.95	0.00	0.00	0.00	-556.10	61.39	1497.77	-562.96	174.02	1488.15	-716.15	61.65	1458.80	-720.48	166.24	1444.88	138.15	1150.62	73.93	727.00	1056.62	74.72	0.00
6.60000	-724.24	127.47	24.53	-758.71	120.79	33.26	-922.00	165.00	45.22	-898.80	161.99	88.21	-188.56	-24.04	139.78	-221.94	-26.10	126.31	-336.93	-16.12	41.35	-365.82	-14.15	89.85	-485.18	100.46	1100.07	0.00	0.00	0.00	-546.25	60.14	1496.12	-553.92	172.57	1486.65	-706.27	60.25	1457.02	-710.64	164.83	1443.23	141.61	1150.00	74.79	726.11	1056.30	74.66	0.00
6.61000	-722.90	127.71	24.80	-758.36	120.96	33.30	-921.25	165.45	46.96	-897.48	162.78	90.03	-175.98	-18.38	139.91	-206.54	-17.19	124.18	-324.00	-12.67	40.56	-353.19	-11.66	89.09	-475.80	99.75	1098.33	0.00	0.00	0.00	-536.46	58.86	1494.63	-542.78	170.97	1485.29	-696.17	58.48	1455.29	-700.68	163.37	1441.59	140.09	1148.88	75.03	727.32	1056.46	74.81	0.00
6.62000	-724.09	127.61	24.35	-758.20	120.78	33.41	-920.27	166.43	49.18	-896.30	163.09	91.72	-165.29	-11.98	138.08	-190.20	-9.36	123.30	-313.71	-8.67	38.61	-343.17	-8.14	87.36	-464.49	99.28	1096.59	0.00	0.00	0.00	-526.39	57.10	1493.24	-533.16	169.34	1484.10	-686.48	57.52	1453.61	-690.78	161.13	1440.00	140.68	1149.46	75.00	727.61	1056.81	74.59	0.00
6.63000	-723.17	127.85	24.26	-760.94	120.94	32.82	-919.24	167.20	51.57	-894.60	164.09	93.95	-156.75	-6.38	134.38	-181.71	-3.85	119.91	-305.80	-4.80	36.01	-335.03	-4.72	84.87	-453.13	98.75	1095.03	0.00	0.00	0.00	-516.29	55.26	1492.07	-523.51	167.49	1483.17	-676.00	55.07	1451.88	-680.70	159.06	1438.47	137.84	1149.53	74.37	728.40	1056.27	74.94	0.00
6.64000	-725.14	127.63	23.72	-757.69	121.09	33.47	-918.68	167.14	53.69	-893.09	164.50	96.03	-150.04	-0.18	129.00	-175.26	2.08	114.81	-300.52	0.44	32.22	-329.19	-0.08	81.40	-443.72	97.74	1093.66	0.00	0.00	0.00	-506.23	53.61	1491.05	-513.89	165.64	1482.40	-665.53	52.87	1450.19	-670.54	156.96	1436.97	138.69	1149.48	74.56	727.02	1057.20	74.29	0.00
6.65000	-724.89	127.57	23.72	-756.23	120.92	33.49	-917.46	167.69	56.45	-891.00	165.44	98.58	-145.11	6.51	122.45	-170.57	7.74	108.61	-297.24	6.05	28.34	-325.01	4.42	77.73	-433.27	97.02	1092.40	0.00	0.00	0.00	-496.04	51.56	1490.13	-503.53	163.72	1481.66	-655.05	50.69	1448.62	-660.27	154.84	1435.48	140.71	1148.24	75.47	727.41	1056.73	74.66	0.00
6.66000	-725.82	127.51	23.44	-759.44	121.44	32.84	-916.25	168.13	59.42	-888.82	166.17	101.15	-141.42	13.07	115.05	-167.35	14.30	101.63	-294.88	10.06	26.66	-322.08	8.98	75.03	-422.60	96.36	1091.35	0.00	0.00	0.00	-485.88	49.71	1489.31	-493.68	161.68	1481.06	-644.68	48.06	1446.99	-649.88	152.84	1434.06	139.48	1149.69	74.87	728.66	1056.35	75.06	0.00
6.67000	-723.70	127.80	23.76	-756.16	121.29	33.55	-915.50	167.48	62.24	-886.53	166.91	104.00	-138.10	20.19	108.15	-164.58	20.51	95.28	-293.34	12.63	24.33	-319.75	12.52	71.89	-411.73	95.46	1090.60	0.00	0.00	0.00	-475.59	47.74	1488.56	-482.90	159.57	1480.55	-633.94	45.27	1445.41	-639.57	150.34	1432.73	138.59	1148.08	74.90	728.90	1055.98	75.13	0.00
6.68000	-724.34	127.47	23.41	-755.77	121.45	33.36	-914.13	167.62	65.50	-884.22	167.07	106.81	-132.30	26.65	100.43	-159.87	26.52	88.47	-291.49	13.89	23.36	-316.87	15.62	69.70	-398.02	94.80	1089.98	0.00	0.00	0.00	-465.17	45.61	1487.92	-472.88	157.24	1480.15	-623.63	43.15	1444.10	-629.25	147.75	1431.42	140.04	1147.78	75.47	727.80	1055.70	75.00	0.00
6.69000	-725.11	127.88	23.12	-755.76	121.70	33.22	-912.39	168.04	69.27	-881.12	167.75	110.05	-123.45	30.75	90.14	-153.06	29.82	79.56	-289.45	14.67	23.17	-309.75	17.00	69.46	-387.73	94.18	1089.70	0.00	0.00	0.00	-454.61	43.16	1487.43	-463.21	155.08	1479.89	-613.09	40.71	1442.71	-618.82	145.10	1430.38	136.88	1147.80	74.75	727.88	1055.97	75.08	0.00
6.70000	-723.82	127.27	23.42	-755.69	121.23	33.03	-910.40	168.31	73.27	-877.43	169.10	113.92	-119.88	31.58	79.13	-148.16	30.59	70.76	-288.23	14.36	23.16	-304.69	17.98	69.27	-376.30	92.87	1089.65	0.00	0.00	0.00	-444.03	40.75	1487.40	-453.41	152.59	1480.07	-601.85	37.01	1441.67	-608.53	141.95	1429.60	139.72	1147.33	75.49	727.53	1055.48	75.24	0.00
6.71000	-724.35	127.44	23.13	-755.99	121.85	32.61	-907.28	169.76	78.34	-873.33	170.29	117.93	-115.25	33.65	69.70	-144.32	31.17	62.88	-287.80	13.61	23.92	-301.98	19.51	69.24	-363.07	91.73	1089.98	0.00	0.00	0.00	-433.46	38.15	1487.76	-443.69	150.11	1480.76	-591.29	34.69	1441.04	-597.87	139.38	1429.28	138.17	1147.23	75.11	727.01	1055.65	74.95	0.00
6.72000	-723.11	127.61	23.21	-754.29	121.19	32.93	-904.26	169.63	83.27	-868.68	171.32	122.21	-111.57	37.69	61.21	-140.57	34.24	56.03	-286.96	13.76	25.63	-298.40	21.10	69.49	-351.75	91.11	1090.66	0.00	0.00	0.00	-422.89	35.64	1488.35	-432.43	147.35	1481.72	-580.27	31.85	1440.82	-587.40	136.47	1429.31	140.87	1146.82	75.71	729.12	1056.21	75.26	0.00
6.73000	-723.14	127.39	23.24	-752.91	120.59	33.09	-900.64	169.00	88.66	-863.39	172.13	126.64	-108.92	42.00	53.48	-137.41	42.36	51.21	-286.11	13.91	27.00	-294.77	22.96	69.35	-340.31	90.07	1091.56	0.00	0.00	0.00	-412.15	32.96	1489.12	-422.73	144.97	1482.85	-569.22	28.70	1440.77	-577.00	133.05	1429.65	141.07	1147.07	75.58	728.59	1055.63	75.16	0.00
6.74000	-724.60	127.53	22.80	-753.05	120.24	32.81	-895.56	169.70	95.31	-856.73	173.73	131.85	-105.37	44.91	48.42	-136.14	43.14	48.21	-285.69	14.59	27.50	-292.32	24.18	69.17	-327.07	89.16	1092.69	0.00	0.00	0.00	-401.45	30.53	1490.06	-412.44	142.27	1484.16	-558.26	25.93	1440.90	-566.18	130.22	1430.11	138.20	1148.98	74.55	729.94	1055.17	75.59	0.00
6.75000	-720.96	127.61	23.62	-751.02	119.38	32.99	-889.89	169.96	102.33	-849.60	174.46	137.04	-102.94	42.48	44.69	-134.85	42.37	46.08	-285.15	14.50	28.16	-291.00	25.31	69.00	-315.38	87.75	1093.97	0.00	0.00	0.00	-390.56	27.67	1491.25	-402.13	139.42	1485.74	-547.29	22.94	1441.31	-555.34	127.25	1430.81	138.80	1148.77	74.69	728.98	1054.79	75.69	0.00
6.76000	-721.84	127.98	23.37	-751.60	118.97	32.51	-882.42	170.41	110.29	-841.03	175.47	142.80	-100.56	43.19	41.83	-134.62	46.90	43.45	-284.73	14.94	28.49	-289.74	25.86	68.99	-301.87	86.62	1095.61	0.00	0.00	0.00	-379.64	24.90	1492.62	-391.61	136.97	1487.56	-536.30	20.00	1441.88	-544.59	124.12	1431.83	137.85	1148.64	74.59	727.64	1055.25	75.25	0.00
6.77000	-722.69	127.94	22.91	-747.40	119.23	32.95	-873.58	171.05	119.03	-831.08	176.63	149.02	-100.56	43.20	39.53	-133.94	47.50	42.23	-284.64	15.35	28.57	-288.82	25.98	69.07	-290.66	85.25	1097.32	0.00	0.00	0.00	-368.78	22.45	1494.16	-381.69	134.47	1489.52	-525.09	16.89	1442.78	-534.11	120.74	1433.19	140.75	1148.85	75.04	726.92	1055.18	75.21	0.00
6.78000	-720.76	128.40	22.54	-747.18	119.07	32.48	-863.80	171.92	128.53	-819.73	178.54	156.02	-102.32	46.08	36.91	-133.08	44.60	42.49	-284.25	15.08	28.85	-288.54	26.53	69.01	-278.76	83.68	1099.24	0.00	0.00	0.00	-358.02	19.95	1495.77	-370.55	131.92	1491.51	-514.01	14.02	1443.84	-523.39	117.96	1434.65	139.41	1147.61	75.09	727.69	1055.39	75.27	0.00
6.79000	-717.04	130.45	21.72	-744.32	119.45	33.46	-853.15	172.69	138.81	-808.38	178.97	162.93	-100.62	43.84	36.52	-132.77	44.22	41.72	-284.21	15.51	28.74	-288.13	26.74	69.04	-268.01	82.65	1101.23	0.00	0.00	0.00	-347.23	17.51	1497.35	-360.61	129.22	1493.70	-503.08	11.34	1445.02	-512.98	114.74	1436.37	140.09	1147.27	75.50	727.93	1055.18	75.39	0.00
6.80000	-714.47	131.87	20.35	-738.19	120.34	35.71	-841.85	173.92	149.77	-794.94	181.44	171.11	-100.94	44.05	35.37	-132.81	48.22	40.84	-284.09	15.49	28.94	-287.74	26.76	69.06	-257.48	81.04	1103.23	0.00	0.00	0.00	-336.34	14.82	1498.81	-349.41	126.96	1495.69	-492.12	8.86	1446.29	-502.33	112.37	1438.08	139.55	1147.70	75.28	728.43	1055.38	75.42	0.00
6.81000	-710.80	133.89	19.03	-729.95	122.78	38.74	-830.17	174.36	160.65	-781.40	183.02	179.32	-99.77	43.65	34.96	-132.67	48.05	40.15	-284.01	15.60	28.87	-287.44	26.88	68.98	-246.73	80.35	1105.16	0.00	0.00	0.00	-325.48	12.55	1500.17	-338.43	124.75	1497.56	-481.44	6.82	1447.55	-491.80	110.07	1439.72	140.91	1148.07	75.28	728.67	1055.72	75.49	0.00
6.82000	-706.46	136.11	17.50	-722.21	125.28	41.72	-817.29	175.04	171.77	-766.77	184.33	187.54	-99.51	44.32	34.66	-132.55	48.29	40.01	-284.03	15.58	28.91	-287.22	26.91	68.86	-237.31	79.80	1107.15	0.00	0.00	0.00	-314.63	10.57	1501.46	-328.71	122.70	1499.39	-470.57	4.60	1448.69	-481.37	107.78	1441.35	138.47	1148.99	74.59	729.16	1055.02	75.93	0.00
6.83000	-699.98	139.27	16.53	-710.47	130.16	45.38	-803.33	175.39	183.12	-750.45	186.26	196.19	-98.27	43.94	34.79	-132.23	48.38	39.88	-284.00	15.48	28.92	-286.99	26.78	68.81	-227.24	78.94	1108.92	0.00	0.00	0.00	-303.78	8.29	1501.59	-317.80	120.78	1501.04	-459.77	2.27	1449.88	-471.09	105.75	1442.93	137.31	1149.68	74.09	728.35	1055.38	75.33	0.00
6.84000	-692.37	142.99	17.67	-698.69	134.29	49.55	-787.59	175.32	194.07	-733.59	186.02	204.10	-98.37	44.17	34.46	-132.20	48.14	39.50	-283.93	15.50	28.88	-286.82	26.95	68.66	-216.82	79.39	1110.65	0.00	0.00	0.00	-293.90	6.43	1502.64	-308.72	119.06	1502.79	-449.32	1.08	1451.08	-460.95	103.52	1444.54	138.05	1149.93	74.17	727.02	1055.75	74.92	0.00
6.85000	-678.86	146.34	22.80	-685.67	138.54	54.40	-770.62	173.89	202.18	-715.86	185.75	211.42	-99.51	46.18	33.11	-132.26	47.84	39.32	-283.90	15.43	28.95	-286.55	26.85	68.68	-207.91	79.69	1112.18	0.00	0.00	0.00	-284.87	5.00	1503.95	-298.18	117.74	1504.42	-438.58	-1.31	1452.18	-450.80	101.78	1446.15	139.14	1149.04	74.81	727.27	1055.43	75.11	0.00
6.86000	-656.64	150.94	29.94	-666.96	142.53	60.35	-752.18	173.71	208.84	-697.29	186.35	218.07	-99.08	46.52	32.92	-132.16	48.24	39.46	-283.81	15.37	28.97	-286.27	26.59	68.80	-198.18	80.19	1113.68	0.00	0.00	0.00	-273.40	3.75	1505.07	-288.28	116.40	1506.01	-428.23	-2.22	1453.44	-440.71	100.26	1447.81	141.00	1149.28	75.14	727.77	1055.41	75.23	0.00
6.87000	-641.27	155.12	32.79	-647.38	145.61	64.62	-732.40	173.18	213.88	-677.78	185.74	223.71	-99.41	46.81	32.71	-132.34	48.27	39.38	-283.85	15.46	28.99	-286.21	26.80	68.70	-188.58	81.47	1115.06	0.00	0.00	0.00	-263.31	2.86	1506.17	-278.03	115.46	1507.56	-418.19	-3.11	1454.82	-430.68	99.02	1449.48	143.00	1148.27	75.66	727.99	1055.49	75.08	0.00
6.88000	-620.67	159.36	36.54	-625.13	149.13	68.74	-711.07	173.65	218.13	-656.66	185.80	228.21	-100.72	46.95	32.41	-132.42	48.65	39.46	-283.88	15.69	28.77	-286.05	26.74	68.78	-179.53	83.22	1116.38	0.00	0.00	0.00	-253.62	2.20	1507.37	-267.84	114.57	1509.15	-408.12	-4.04	1456.23	-420.91	97.64	1451.25	137.26	1148.55	74.67	726.75	1056.19	74.73	0.00
6.89000	-598.06	163.99	39.39	-603.14	152.32	71.06	-689.36	174.12	220.97	-635.37	185.46	231.04	-98.37	46.29	32.67	-132.68	47.89	39.00	-283.79	15.18	29.03	-285.88	26.61	68.87	-169.59	84.34	1117.55	0.00	0.00	0.00	-243.59	1.62	1508.66	-257.56	113.94	1510.69	-398.08	-4.95	1457.71	-411.23	96.59	1453.14	137.38	1149.66	74.24	728.40	1055.34	75.43	0.00
6.90000	-573.60	168.57	41.63	-579.31	156.21	73.09	-667.33	174.34	222.24	-613.77	185.42	232.73	-100.92	46.51	31.79	-132.62	48.23	39.07	-283.57	14.77	29.26	-285.77	26.64	68.94	-161.18	86.04	1118.65	0.00	0.00	0.00	-232.70	1.04	1509.83	-248.48	113.61	1512.26	-388.22	-5.43	1459.33	-401.55	95.91	1454.97	139.07	1148.75	75.05	727.70	1055.20	75.25	0.00
6.91000	-548.70	172.83	42.63	-553.78	159.85	74.34	-645.00	174.20	221.68	-591.44	185.93	233.32	-100.12	46.80	32.30	-132.65	48.92	39.39	-283.81	15.43	28.93	-285.74	26.87	68.93	-152.04	87.52	1119.91	0.00	0.00	0.00	-223.68	0.92	1511.13	-239.93	113.41	1513.67	-378.30	-6.34	1460.93	-391.98	95.37	1456.77	137.93	1149.40	74.29	727.35	1056.08	74.86	0.00
6.92000	-521.29	176.28	43.48	-526.39	162.41	74.81	-621.81	175.38	219.94	-568.84	186.76	232.52	-97.23	46.59	32.85	-132.44	48.88	39.28	-283.77	15.45	28.92	-285.68	26.99	68.98	-141.66	88.97	1121.18	0.00	0.00	0.00	-214.74	1.12	1512.36	-229.47	113.42	1515.05	-368.56	-6.67	1462.47	-382.56	94.86	1458.49	139.19	1148.39	74.77	727.21	1056.45	74.71	0.00
6.93000	-491.76	179.17	43.85	-501.03	164.90	73.86	-598.10	176.51	216.30	-545.87	187.00	230.40	-98.96	47.70	32.54	-132.42	48.47	39.03	-283.78	15.46	28.91	-285.62	26.96	69.12	-136.46	89.62	1121.63	0.00	0.00	0.00	-204.81	1.23	1513.51	-220.00	113.61	1516.29	-358.86	-7.08	1463.91	-373.41	94.10	1460.16	140.83	1147.74	75.17	727.85	1055.94	75.05	0.00
6.94000	-459.62	181.46	44.18	-470.41	166.94	73.52	-573.75	177.57	211.21	-521.73	188.18	227.28	-98.66	47.27	32.41	-132.34	48.73	39.18	-283.69	15.49	29.00	-285.50	27.04	69.22	-125.54	90.96	1122.55	0.00	0.00	0.00	-195.28	1.71	1514.60	-210.67	113.78	1517.43	-349.09	-7.70	1465.32	-364.10	93.95	1461.59	139.95	1149.06	74.63	727.91	1056.14	75.02	0.00
6.95000	-428.22	182.84	42.84	-439.75	168.96	72.38	-548.97	178.80	204.68	-497.48	189.16	222.89	-98.59	47.53	32.48	-132.27	48.73	39.11	-283.71	15.64	28.90	-285.46	27.24	69.32	-118.18	91.61	1123.84	0.00	0.00	0.00	-185.62	2.40	1515.58	-201.97	114.51	1518.47	-339.70	-7.32	1466.62	-355.06	93.77	1462.96	138.78	1150.29	74.19	728.58	1056.66	75.12	0.00
6.96000	-395.34	185.25	41.96	-406.89	171.19	70.57	-523.04	180.56	197.12	-472.80	190.40	217.45	-99.08	47.09	32.26	-132.74	44.24	39.38	-283.64	15.74	28.85	-285.39	27.40	69.41	-107.81	92.33	1125.01	0.00	0.00	0.00	-177.11	2.88	1516.55	-193.12	115.17	1519.37	-330.30	-6.95	1467.84	-345.96	93.82	1464.06	140.72	1148.74	75.20	727.82	1056.79	74.83	0.00
6.97000	-352.43	190.05	42.90	-372.85	173.54	68.59	-497.37	180.53	187.74	-447.42	191.92	211.14	-99.84	47.30	32.17	-132.85	43.84	39.22	-283.64	15.64	28.95	-285.22	27.39	69.57	-99.29	93.16	1126.04	0.00	0.00	0.00	-167.52	3.77	1517.41	-183.24	115.95	1520.07	-320.79	-6.73	1468.92	-337.02	93.89	1465.13	142.09	1148.88	75.58	727.27	1055.83	75.11	0.00
6.98000	-315.82	193.61	42.51	-340.11	176.18	65.70	-470.09	183.39	178.69	-421.35	194.05	204.22	-99.24	47.31	32.12	-132.82	44.06	39.26	-283.53	15.58	29.00	-285.03	27.42	69.72	-92.79	93.51	1126.85	0.00	0.00	0.00	-158.11	4.64	1518.14	-174.31	116.96	1520.66	-311.34	-6.54	1469.91	-328.12	94.21	1466.04	141.36	1149.39	75.29	727.96	1056.19	75.27	0.00
6.99000	-276.88	202.07	42.41	-305.86	178.25	63.17	-442.25	185.20	168.29	-394.90	194.68	195.96	-99.96	47.33	32.10	-132.74	43.40	39.14	-283.54	15.63	28.97	-284.96	27.73	69.72	-85.74	93.69	1127.69	0.00	0.00	0.00	-148.41	5.76	1518.72	-165.75	117.82	1521.18	-301.90	-5.94	1470.85	-319.17	94.42	1466.85	139.30	1149.96	74.48	728.51	1055.71	75.43	0.00
7.00000	-248.20	197.74	37.67	-272.72	180.77	60.21	-413.60	187.22	157.19	-367.21	197.33	187.89	-101.10	46.59	31.59	-132.74	43.49	39.15	-283.55	15.78	28.97	-284.66	27.61	69.99	-77.91	94.34	1128.21	0.00	0.00	0.00	-139.08	6.93	1519.15	-156.31	119.04	1521.46	-292.70	-4.98	1471.66	-310.21	94.80	1467.51	140.82	1149.22	75.10	728.18	1055.37	75.22	0.00
7.01000	-213.10	199.66	35.32	-237.00	182.93	57.66	-384.07	188.44	145.25	-339.43	198.46	178.67	-99.96	47.59	32.26	-132.80	43.22	39.33	-283.38	15.67	29.08	-284.53	27.95	70.05	-71.16	94.35	1128.53	0.00	0.00	0.00	-130.07	8.15	1519.50	-147.72	120.06	1521.63	-283.37	-4.61	1472.25	-301.18	95.40	1467.88	138.83	1149.65	74.65	729.16	1055.63	75.31	0.00
7.02000	-176.90	202.92	33.82	-201.54	185.68	55.28	-353.83	189.76	133.09	-310.54	201.00	169.70	-101.03	47.77	32.62	-132.90	43.63	39.62	-283.28	15.71	29.07	-284.32	27.94	70.28	-61.67	94.55	1128.84	0.00	0.00	0.00	-119.70	9.46	1519.61	-138.85	121.23	1521.62	-274.06	-4.13	1472.62	-292.04	96.17	1468.15	139.28	1149.97	74.50	727.78	1056.14	74.94	0.00
7.03000	-140.22	205.85	33.01	-166.28	188.82	52.62	-322.77	190.74	120.53	-281.55	202.66	160.16	-101.54	48.31	32.61	-133.13	43.87	39.34	-283.18	16.04	29.04	-284.10	28.01	70.49	-51.73	94.64	1129.10	0.00	0.00	0.00	-111.53	10.72	1519.64	-129.89	122.57	1521.42	-264.78	-3.14	1472.93	-283.11	96.53	1468.29	141.99	1149.29	75.30	726.96	1056.52	74.64	0.00
7.04000	-103.38	207.90	32.77	-129.75	191.40	51.10	-290.59	193.51	108.90	-251.64	204.17	150.63	-99.74	48.51	33.68	-133.25	42.99	39.10	-283.09	15.96	29.20	-283.85	28.04	70.74	-45.25	95.33	1128.93	0.00	0.00	0.00	-101.78	12.17	1519.47	-119.83	123.65	1521.02	-255.48	-2.59	1473.17	-274.11	97.16	1468.20	138.64	1149.63	74.41	726.57	1056.25	74.79	0.00
7.05000	-66.03	210.56	33.17	-92.24	193.96	50.48	-257.60	196.32	97.40	-221.42	206.17	141.36	-99.25	48.29	33.89	-132.66	42.44	39.31	-283.14	16.42	29.12	-283.65	28.33	70.91	-36.48	94.98	1128.57	0.00	0.00	0.00	-92.88	13.46	1519.24	-111.34	125.04	1520.54	-246.36	-1.41	1473.18	-265.14	98.06	1467.94	137.84	1150.11	74.16	727.02	1057.09	74.48	0.00
7.06000	-28.66	212.81	34.31	-55.70	196.31	50.29	-224.17	199.02	86.12	-190.83	207.18	132.00	-98.40	47.46	33.71	-131.27	38.55	40.85	-282.98	16.49	29.22	-283.30	28.41	71.18	-28.38	95.56	1128.05	0.00	0.00	0.00	-83.24	15.14	1518.80	-102.62	126.48	1519.83	-236.93	-1.09	1473.02	-256.31	98.83	1467.61	138.68	1149.98	74.37	727.27	1057.06	74.57	0.00
7.07000	8.07	214.90	36.60	-19.69	198.31	50.50	-190.11	202.26	75.83	-159.69	209.17	123.44	-105.82	51.11	36.50	-129.44	38.19	41.10	-282.96	16.76	29.27	-283.10	28.81	71.27	-19.65	95.51	1127.31	0.00	0.00	0.00	-74.71	16.69	1518.33	-93.56	127.84	1519.06	-227.83	0.29	1472.71	-247.44	99.50	1467.03	141.60	1149.68	75.29	727.70	1056.09	74.99	0.00
7.08000	44.78	216.28	39.45	16.34	200.11	52.01	-155.56	205.96	66.59	-128.08	211.66	115.74	-99.81	50.12	37.25	-128.08	38.11	41.21	-282.75	16.66	29.49	-282.83	28.94	71.52	-11.40	95.80	1126.38	0.00	0.00	0.00	-65.69	18.09	1517.66	-85.05	129.27	1518.09	-218.72	1.27	1472.19	-238.50	100.48	1466.22	139.46	1150.92	74.30	727.34	1056.17	75.03	0.00
7.09000	82.05	217.95	44.11	51.09	201.52	54.02	-120.90	208.04	57.82	-95.85	214.43	109.11	-103.24	48.70	34.05	-128.04	38.86	40.65	-282.69	17.26	29.44	-282.46	29.08	71.76	-0.94	96.89	1125.40	0.00	0.00	0.00	-56.43	19.89	1516.89	-76.26	130.94	1517.01	-209.48	2.19	1471.50	-229.48	101.60	1465.28	138.92	1150.80	74.37	728.07	1055.76	75.34	0.00
7.10000	117.70	219.48	49.03	87.57	202.92	57.37	-85.63	212.10	50.94	-63.70	217.52	103.76	-107.56	47.10	32.91	-129.18	39.35	40.01	-282.49	17.38	29.58	-282.13	29.24	72.02	10.14	97.47	1124.18	0.00	0.00	0.00	-47.16	21.62	1515.99	-66.91	132.29	1515.80	-200.30	3.25	1470.62	-220.57	102.35	1464.16	141.19	1150.04	75.02	728.34	1056.11	75.11	0.00
7.11000	152.90	220.04	55.35	122.55	203.45	62.13	-50.92	215.52	45.28	-32.12	219.65	99.24	-101.76	46.88	33.91	-131.92	42.55	38.67	-282.36	17.74	29.80	-281.77	29.38	72.30	17.44	97.78	1122.55	0.00	0.00	0.00	-37.44	23.30	1514.97	-58.38	133.86	1514.50	-191.07	4.43	1469.60	-211.71	103.23	1462.90	140.41	1149.03	74.89	727.38	1056.11	74.87	0.00
7.12000	183.95	220.09	62.26	154.62	204.51	67.48	-17.04	219.11	41.16	-1.59	221.84	96.02	-99.19	44.83	31.66	-132.98	43.08	38.53	-282.13	17.61	30.12	-281.30	29.32	72.74	26.15	98.19	1121.04	0.00	0.00	0.00	-28.27	25.08	1513.89	-49.54	135.72	1513.09	-181.83	6.15	1468.42	-202.76	104.73	1461.39	139.36	1149.39	74.66	726.82	1056.60	74.70	0.00
7.13000	217.84	219.95	70.80	186.18	204.37	73.80	15.72	222.66	38.52	28.18	223.96	93.98	-100.71	45.48	31.24	-133.27	42.88	38.58	-281.87	17.81	30.40	-280.97	29.49	73.14	36.05	99.38	1119.17	0.00	0.00	0.00	-19.07	27.04	1512.70	-40.60	137.43	1511.58	-172.50	7.23	1467.14	-193.93	105.74	1459.76	138.21	1149.90	74.44	726.93	1055.54	75.05	0.00
7.14000	248.42	219.02	79.67	214.22	204.30	80.55	46.93	225.07	36.78	56.56	225.67	92.95	-99.42	44.88	31.35	-133.33	43.02	38.61	-281.83	18.44	30.45	-280.54	29.61	73.58	44.58	100.36	1117.42	0.00	0.00	0.00	-10.36	28.89	1511.45	-32.25	139.13	1509.99	-163.33	8.41	1465.74	-185.02	107.15	1458.08	139.86	1149.27	75.17	728.24	1055.99	75.15	0.00
7.15000	275.29	218.14	88.05	241.83	203.81	87.52	76.14	226.97	35.87	83.42	227.81	93.00	-100.15	44.99	30.79	-133.38	43.10	38.33	-281.60	18.57	30.90	-280.14	29.68	74.10	53.30	101.55	1115.47	0.00	0.00	0.00	-1.79	30.55	1510.15	-23.38	140.89	1508.44	-154.19	10.15	1464.21	-176.08	108.54	1456.27	140.38	1147.90	75.50	728.29	1056.65	74.89	0.00
7.16000	301.06	215.64	96.81	267.67	202.48	94.68	103.63	228.92	35.93	108.46	229.12	93.35	-98.14	44.22	30.95	-133.35	42.46	38.04	-281.45	19.22	31.15	-279.71	29.77	74.68	61.09	102.29	1113.43	0.00	0.00	0.00	7.59	32.85	1508.74	-15.31	142.74	1506.82	-145.11	11.85	1462.57	-167.09	109.89	1454.43	139.42	1149.30	74.86	726.60	1056.00	74.83	0.00
7.17000	324.81	212.92	104.75	290.89	201.75	100.81	128.99	230.87	36.72	131.80	230.42	94.26	-97.21	44.59	31.43	-133.15	42.70	37.99	-281.20	19.32	31.72	-279.15	29.64	75.47	70.61	103.48	1111.51	0.00	0.00	0.00	16.39	34.92	1507.38	-5.63	144.77	1505.06	-135.82	13.22	1460.96	-158.07	111.61	1452.50	138.53	1151.12	73.96	727.93	1056.26	75.09	0.00
7.18000	346.68	210.27	111.60	312.97	199.63	106.32	152.55	231.71	37.49	153.56	231.23	95.29	-98.19	44.36	30.80	-132.79	42.11	38.14	-281.16	19.85	32.24	-278.62	29.80	76.24	78.91	104.61	1109.61	0.00	0.00	0.00	25.42	36.98	1505.88	3.45	146.84	1503.36	-126.73	15.04	1459.38	-148.94	113.19	1450.63	137.45	1150.81	73.94	728.09	1055.92	75.17	0.00
7.19000	366.01	207.45	116.77	332.31	197.51	111.01	173.99	232.74	38.50	173.43	231.64	96.20	-101.22	43.82	29.84	-132.52	42.39	38.17	-280.69	19.73	33.19	-277.98	29.81	77.21	87.88	105.53	1107.87	0.00	0.00	0.00	34.26	39.25	1504.42	12.51	148.95	1501.68	-117.50	16.89	1457.72	-139.73	115.38	1448.75	138.58	1150.64	73.93	727.42	1056.04	74.88	0.00
7.20000	384.16	204.68	120.77	350.30	194.67	114.18	192.97	233.12	39.16	191.30	231.71	96.86	-98.91	43.54	30.04	-132.35	42.05	38.01	-280.59	20.47	33.76	-277.42	29.97	78.18	100.02	106.68	1106.24	0.00	0.00	0.00	42.64	41.49	1503.20	21.41	151.16	1500.13	-108.27	18.70	1456.10	-130.65	117.03	1446.93	137.59	1151.10	73.67	726.78	1056.34	74.71	0.00
7.21000	396.02	202.30	121.40	366.04	192.34	116.38	209.37	233.40	39.38	206.69	231.43	96.95	-99.91	43.36	29.81	-132.12	41.64	37.82	-280.18	20.31	34.96	-276.68	30.05	79.34	109.15	108.17	1104.61	0.00	0.00	0.00	51.54	43.77	1501.95	30.97	153.42	1498.60	-99.10	20.93	1454.56	-121.51	119.19	1445.16	135.18	1152.43	72.59	727.91	1056.45	74.91	0.00
7.22000	408.71	199.80	122.00	379.27	190.34	117.05	223.12	232.58	38.56	219.92	230.86	96.36	-98.19	43.58	30.08	-131.87	41.52	37.80	-279.96	20.77	36.07	-275.98	30.15	80.64	119.23	109.16	1103.19	0.00	0.00	0.00	60.83	46.25	1500.82	40.19	155.95	1497.19	-89.98	23.24	1453.10	-112.38	121.11	1443.47	137.14	1152.58	72.86	727.49	1057.51	74.50	0.00
7.23000	419.41	196.64	121.12	389.01	187.63	116.09	234.33	231.84	37.23	230.98	230.50	95.29	-100.44	43.52	29.55	-131.63	41.48	37.71	-279.51	20.56	37.60	-275.11	30.13	82.13	128.89	110.23	1101.78	0.00	0.00	0.00	69.54	48.97	1499.84	48.23	158.23	1495.99	-80.79	25.55	1451.75	-103.16	123.41	1441.77	137.93	1152.35	73.43	727.54	1056.90	74.80	0.00
7.24000	428.17	193.69	118.38	397.80	185.65	113.13	242.97	230.51	35.19	239.79	229.44	93.40	-97.68	42.06	30.33	-131.23	41.48	37.65	-279.17	20.94	39.07	-274.10	30.03	83.87	138.84	111.21	1100.82	0.00	0.00	0.00	79.96	51.61	1498.93	56.98	160.71	1494.73	-71.54	27.75	1450.36	-93.83	126.05	1440.15	140.24	1150.29	74.35	727.43	1055.53	75.22	0.00
7.25000	435.11	192.04	113.44	405.30	183.70	109.06	249.37	228.95	32.52	246.78	228.06	90.88	-97.67	41.30	30.33	-130.97	41.06	37.48	-278.73	21.32	40.69	-273.03	30.19	85.67	148.99	111.93	1099.84	0.00	0.00	0.00	88.78	54.39	1498.20	66.47	163.49	1493.58	-62.34	30.49	1449.11	-84.53	128.75	1438.59	139.05	1150.61	73.97	726.77	1056.03	74.78	0.00
7.26000	446.40	189.52	110.01	408.11	181.50	102.88	253.77	227.87	30.50	252.06	226.42	87.70	-98.79	40.73	29.80	-120.59	41.76	41.89	-278.10	21.34	42.68	-271.89	30.28	87.67	158.45	112.41	1099.03	0.00	0.00	0.00	97.41	57.24	1497.54	75.47	166.20	1492.51	-52.96	32.94	1447.94	-75.03	131.82	1437.01	142.71	1148.95	74.96	727.11	1056.11	74.82	0.00
7.27000	446.39	187.95	100.30	412.82	179.81	96.09	255.77	226.18	29.98	255.76	224.44	84.42	-97.92	40.40	29.92	-119.74	41.40	42.01	-277.23	20.71	45.22	-270.44	30.09	89.97	167.75	114.02	1098.30	0.00	0.00	0.00	106.39	60.19	1497.00	85.06	169.11	1491.46	-43.66	35.89	1446.85	-65.55	134.71	1435.52	144.90	1147.86	75.52	727.20	1057.31	74.41	0.00
7.28000	449.67	185.25	92.24	415.86	176.17	89.16	257.05	225.98	28.94	257.89	222.47	80.63	-97.66	40.98	29.67	-121.93	41.19	41.20	-276.37	20.60	47.75	-268.83	29.78	92.55	178.98	114.85	1097.87	0.00	0.00	0.00	115.32	63.07	1496.56	93.86	172.08	1490.49	-34.36	38.94	1445.82	-56.13	137.78	1434.07	140.72	1148.97	74.35	727.90	1057.19	74.65	0.00
7.29000	451.41	181.96	83.66	418.36	172.37	81.65	258.26	224.99	28.35	259.84	220.17	77.55	-97.99	40.88	29.45	-121.43	40.99	41.22	-275.42	20.79	50.34	-267.11	29.59	95.29	189.32	115.51	1097.46	0.00	0.00	0.00	124.75	66.29	1496.15	102.95	175.05	1489.58	-24.95	41.68	1444.87	-46.70	140.77	1432.61	141.10	1149.31	74.52	728.32	1056.33	75.16	0.00
7.30000	455.03	179.47	73.20	420.34	169.45	72.72	259.93	224.11	28.82	264.49	217.70	76.78	-96.22	40.58	29.76	-122.80	41.10	40.52	-274.30	20.64	53.39	-264.93	29.04	98.42	200.47	116.90	1097.32	0.00	0.00	0.00	133.59	69.58	1496.04	112.49	178.15	1488.87	-15.65	44.87	1444.08	-37.29	143.93	1431.29	142.86	1148.58	74.66	728.13	1057.10	74.79	0.00
7.31000	457.98	178.06	63.05	425.69	167.49	65.77	261.09	223.80	29.26	271.84	216.56	76.74	-100.85	41.70	28.06	-124.60	40.36	39.56	-272.79	20.06	57.06	-262.31	28.12	102.06	212.36	117.51	1097.69	0.00	0.00	0.00	142.99	72.64	1496.32	121.94	181.22	1488.64	-6.18	48.15	1443.49	-27.55	147.23	1430.20	140.47	1148.78	74.32	727.77	1055.54	75.20	0.00
7.32000	460.32	177.76	55.48	426.79	168.68	57.86	261.74	223.65	29.47	271.28	215.22	75.14	-99.26	42.18	28.46	-125.68	40.05	38.94	-271.12	20.16	60.93	-259.28	27.43	106.12	221.14	119.06	1098.19	0.00	0.00	0.00	152.50	75.76	1496.88	131.40	184.49	1488.81	3.20	51.79	1443.23	-17.82	150.63	1429.54	141.57	1148.90	74.57	726.74	1056.42	74.70	0.00
7.33000	462.27	177.61	49.15	428.63	168.51	53.57	262.19	223.50	29.50	271.70	214.48	74.47	-100.19	41.87	28.04	-125.72	39.90	38.49	-268.79	19.74	65.66	-255.59	26.66	110.65	232.49	120.16	1098.96	0.00	0.00	0.00	161.81	79.02	1497.71	141.12	187.44	1489.23	12.71	55.03	1443.35	-7.95	153.83	1429.29	137.65	1149.52	73.00	726.06	1056.67	74.45	0.00
7.34000	463.77	176.09	43.66	429.60	167.17	48.71	262.66	223.32	29.48	274.62	213.66	74.13	-99.56	42.11	28.19	-124.06	39.42	37.67	-266.00	19.64	70.96	-250.98	25.43	115.85	246.13	121.80	1099.87	0.00	0.00	0.00	170.68	82.07	1498.75	150.68	190.46	1489.86	22.30	58.08	1443.72	1.99	157.13	1429.35	137.66	1149.85	73.71	727.38	1056.31	74.79	0.00
7.35000	464.49	174.42	41.01	430.70	166.20	44.93	263.02	222.98	29.70	276.23	212.65	73.66	-95.44	40.64	29.31	-122.82	44.10	39.12	-262.50	19.73	76.86	-245.60	24.21	121.60	255.51	123.93	1101.21	0.00	0.00	0.00	179.52	84.96	1499.96	159.97	193.49	1490.71	31.89	61.25	1444.31	11.95	160.34	1429.65	136.73	1149.99	73.61	728.63	1056.21	75.22	0.00
7.36000	467.74	174.02	39.42	431.38	166.30	43.21	263.43	222.88	29.84	277.07	212.05	73.47	-97.55	40.15	29.10	-124.07	39.94	36.43	-257.85	19.66	83.48	-238.90	22.57	128.28	267.29	125.47	1102.47	0.00	0.00	0.00	189.06	88.07	1501.37	170.34	196.57	1491.73	41.47	64.56	1445.06	21.90	163.42	1430.13	139.79	1149.20	73.70	727.24	1057.28	74.51	0.00
7.37000	465.15	173.85	36.52	431.91	166.04	42.20	263.65	222.76	29.95	278.97	211.50	73.51	-96.90	40.30	29.79	-121.85	39.68	35.55	-251.74	19.20	91.00	-230.68	21.04	135.53	278.72	126.81	1103.83	0.00	0.00	0.00	198.06	90.96	1502.98	180.51	199.56	1493.00	51.08	67.64	1446.11	31.99	166.26	1430.92	141.19	1148.59	74.00	727.29	1057.23	74.67	0.00
7.38000	465.93	173.60	34.96	432.05	165.74	41.44	263.76	222.55	29.79	280.66	211.36	73.50	-97.93	40.22	29.81	-120.90	39.55	34.68	-244.13	19.00	99.06	-220.34	18.86	143.37	289.17	128.43	1105.67	0.00	0.00	0.00	208.46	93.90	1504.73	190.13	202.57	1494.43	60.83	70.59	1447.44	41.93	169.18	1431.94	140.77	1149.16	74.15	727.91	1056.65	74.96	0.00
7.39000	465.25	173.46	34.80	432.22	166.13	40.90	263.93	222.71	29.87	280.10	211.32	73.12	-96.02	40.15	30.22	-119.21	40.47	34.81	-234.85	18.74	107.73	-207.94	17.21	151.00	295.75	129.08	1107.41	0.00	0.00	0.00	217.26	96.86	1506.67	199.74	205.13	1495.96	70.45	74.03	1448.92	51.83	171.82	1433.17	141.14	1148.75	74.31	727.93	1056.39	75.05	0.00
7.40000	467.11	173.36	34.81	432.29	166.11	40.44	263.94	222.89	29.93	280.84	211.31	73.13	-96.60	40.27	29.73	-116.22	40.74	35.74	-224.14	18.02	116.96	-193.65	15.60	158.25	307.97	130.36	1109.52	0.00	0.00	0.00	227.41	99.44	1508.42	209.28	207.70	1497.47	80.20	76.71	1450.59	61.80	174.63	1434.53	135.91	1149.94	72.66	727.45	1056.79	74.59	0.00
7.41000	467.40	173.22	34.69	432.36	166.23	40.45	263.90	223.09	29.99	281.03	211.18	72.95	-94.48	39.65	28.89	-112.66	41.45	37.25	-212.50	17.67	126.60	-178.20	14.81	164.90	316.24	131.96	1111.81	0.00	0.00	0.00	237.41	101.69	1510.11	218.91	210.15	1498.83	89.93	79.15	1452.21	71.66	176.86	1435.95	144.61	1148.60	75.07	727.60	1057.36	74.64	0.00
7.42000	465.54	173.10	33.76	433.45	166.23	41.36	263.93	222.92	29.83	281.34	211.77	73.21	-88.70	38.94	28.54	-108.63	38.77	38.08	-199.43	16.34	137.64	-161.89	13.56	172.56	326.24	133.14	1113.80	0.00	0.00	0.00	246.81	104.08	1511.70	229.31	212.34	1500.11	99.64	81.34	1453.87	81.46	179.10	1437.33	147.88	1147.59	76.16	727.99	1057.23	74.88	0.00
7.43000	466.70	173.57	33.74	432.49	166.49	40.95	263.95	223.09	29.92	280.56	211.42	72.63	-83.98	37.71	27.98	-101.31	37.92	40.92	-185.48	15.62	148.88	-145.11	12.89	180.73	336.56	134.41	1115.90	0.00	0.00	0.00	256.49	106.29	1513.19	239.23	214.46	1501.30	109.30	83.31	1455.48	91.18	181.26	1438.70	143.53	1148.75	75.29	726.95	1057.15	74.71	0.00
7.44000	465.67	173.17	33.41	433.77	166.13	41.30	263.92	222.79	29.73	280.51	211.65	72.47	-76.53	35.63	27.47	-92.44	36.68	44.90	-171.13	14.91	160.04	-127.81	12.88	188.87	346.30	135.35	1117.94	0.00	0.00	0.00	266.95	108.18	1514.61	249.12	216.44	1502.48	118.94	85.08	1457.04	100.78	183.03	1440.04	147.38	1147.48	76.12	727.85	1057.17	74.85	0.00
7.45000	466.16	173.39	33.23	432.62	166.32	40.98	264.03	223.03	29.81	281.34	212.25	72.78	-62.25	34.25	31.13	-80.57	35.99	50.28	-155.85	16.24	168.87	-110.32	13.09	197.47	354.88	136.34	1119.99	0.00	0.00	0.00	276.19	109.97	1515.91	258.28	218.13	1503.62	128.32	87.39	1458.54	110.36	184.86	1441.36	148.33	1147.75	76.18	727.94	1056.80	74.97	0.00
7.46000	465.66	173.35	32.85	433.10	166.13	41.10	264.03	223.01	29.83	281.26	211.95	72.29	-44.76	33.91	37.39	-61.75	36.09	57.15	-137.89	17.43	176.59	-92.68	14.27	205.31	363.54	137.07	1121.69	0.00	0.00	0.00	285.48	111.17	1517.23	268.27	219.52	1504.69	137.71	88.92	1460.00	120.01	186.53	1442.74	139.20	1150.06	74.10	727.05	1057.40	74.51	0.00
7.47000	465.62	173.19	32.76	432.39	165.94	40.62	264.04	222.81	29.70	282.68	211.71	72.52	-23.10	32.58	42.78	-40.37	35.89	62.49	-117.83	18.77	182.92	-73.72	16.23	212.00	371.84	137.28	1123.03	0.00	0.00	0.00	295.05	112.48	1518.43	278.45	220.86	1505.84	147.11	90.25	1461.49	129.59	188.05	1444.19	137.82	1149.94	73.60	727.86	1057.54	74.69	0.00
7.48000	465.69	173.18	32.69	432.00	166.53	40.53	264.16	223.10	29.81	281.09	211.85	71.95	-1.67	32.31	46.32	-17.42	35.17	66.84	-96.59	20.43	187.42	-52.96	18.62	216.86	380.72	137.62	1124.35	0.00	0.00	0.00	304.24	113.32	1519.59	288.62	221.88	1507.04	156.35	91.80	1462.97	139.26	189.12	1445.77	140.02	1149.17	74.02	726.77	1057.52	74.46	0.00
7.49000	466.00	173.21	32.58	432.11	165.68	40.26	264.18	222.55	29.63	282.65	212.05	72.50	21.61	30.71	49.00	4.74	34.36	70.02	-74.79	22.45	190.55	-31.02	20.83	220.10	388.92	137.68	1125.33	0.00	0.00	0.00	313.94	113.96	1520.90	298.13	222.42	1508.37	165.58	93.12	1464.54	148.86	190.20	1447.47	144.40	1148.65	75.20	727.33	1057.58	74.54	0.00
7.50000	465.39	173.20	32.34	432.37	166.01	40.33	264.27	222.70	29.73	282.21	212.21	72.45	46.19	29.20	51.63	29.00	33.50	72.43	-52.55	24.75	192.42	-9.01	23.34	222.11	399.82	137.49	1126.64	0.00	0.00	0.00	323.50	114.56	1522.10	308.07	222.95	1509.83	174.83	93.93	1466.05	158.40	191.33	1449.21	145.24	1148.11	75.74	726.76	1057.25	74.55	0.00
7.51000	465.30	173.02	32.23	431.61	166.07	40.01	264.27	222.34	29.60	282.40	211.87	72.33	71.82	27.12	53.54	52.89	32.34	73.86	-29.72	27.11	192.98	13.01	25.98	222.87	407.09	137.58	1127.59	0.00	0.00	0.00	332.51	114.76	1523.33	317.83	222.96	1511.41	184.00	94.79	1467.55	167.91	191.91	1451.06	146.51	1147.59	75.78	726.56	1056.68	74.69	0.00
7.52000	464.69	173.21	31.87	430.84	165.87	39.32	264.34	222.80	29.80	281.60	212.10	72.20	96.31	25.37	53.58	78.34	31.05	74.50	-6.48	29.65	192.13	35.39	28.38	222.52	418.59	137.44	1128.48	0.00	0.00	0.00	341.37	114.50	1524.55	327.09	223.03	1513.02	193.22	95.44	1468.93	177.46	192.73	1452.82	145.73	1147.66	75.57	726.93	1056.54	74.73	0.00
7.53000	464.88	173.26	31.81	431.73	166.11	39.72	264.36	222.69	29.77	280.30	212.43	71.97	123.90	23.37	54.12	105.67	29.93	74.57	17.30	32.66	189.67	58.13	30.62	221.08	427.37	137.59	1129.43	0.00	0.00	0.00	351.39	114.41	1525.63	336.43	222.79	1514.56	202.43	96.24	1470.19	186.86	192.80	1454.58	141.89	1148.62	74.81	727.92	1057.39	74.68	0.00
7.54000	464.88	173.23	31.78	431.36	166.04	39.15	264.35	222.61	29.77	282.62	212.25	72.39	153.90	21.97	53.99	135.92	28.79	74.30	41.71	35.43	185.70	81.70	32.75	218.51	434.42	137.55	1130.16	0.00	0.00	0.00	360.19	113.91	1526.50	346.02	222.30	1516.05	211.73	96.47	1471.27	196.32	193.12	1456.17	138.17	1149.52	73.65	729.00	1055.63	75.48	0.00
7.55000	463.85	173.31	31.32	430.91	165.52	38.74	264.40	222.46	29.76	282.53	212.03	72.43	186.38	21.21	54.08	166.57	27.74	73.31	67.01	37.54	180.43	106.06	34.87	214.74	444.94	137.58	1130.88	0.00	0.00	0.00	370.22	113.28	1527.23	355.88	221.75	1517.38	221.00	96.92	1472.23	205.81	193.26	1457.65	136.21	1149.79	72.91	728.09	1056.05	75.25	0.00
7.56000	464.69	173.47	31.43	431.15	165.79	38.45	264.45	222.49	29.79	281.92	212.09	72.39	218.98	19.93	53.40	197.39	27.24	71.77	93.68	39.05	174.09	130.83	36.32	210.07	453.52	137.66	1131.45	0.00	0.00	0.00	380.25	112.84	1527.93	365.83	220.92	1518.59	230.34	96.72	1473.00	215.36	193.53	1458.98	138.97	1149.28	73.78	727.54	1056.59	75.06	0.00
7.57000	465.21	173.49	31.45	431.38	165.98	38.40	264.55	222.71	29.91	283.96	212.17	73.10	251.78	19.11	53.53	230.04	27.06	69.89	121.14	39.95	166.79	156.05	37.37	204.33	463.20	137.85	1131.97	0.00	0.00	0.00	389.46	111.60	1528.40	375.44	220.12	1519.69	239.68	96.96	1473.66	224.79	193.72	1460.22	144.33	1148.15	75.26	726.58	1056.74	74.69	0.00
7.58000	464.37	173.61	31.18	432.46	165.62	39.10	264.49	222.49	29.86	283.13	212.37	72.90	284.21	18.94	52.50	263.61	26.94	67.77	148.97	40.98	158.26	181.81	37.73	197.79	473.79	138.10	1132.57	0.00	0.00	0.00	398.49	110.28	1528.81	384.69	219.41	1520.64	248.96	96.80	1474.13	234.28	193.30	1461.34	143.46	1149.42	73.97	727.39	1056.83	74.89	0.00
7.59000	465.65	173.23	31.67	432.05	165.98	39.22	264.59	222.35	29.93	283.50	212.24	73.05	318.60	18.91	51.61	296.50	26.46	65.53	177.33	42.24	148.68	208.27	38.42	190.37	480.78	138.40	1132.99	0.00	0.00	0.00	408.34	109.67	1528.93	394.43	218.50	1521.42	258.28	96.35	1474.55	243.80	193.13	1462.26	140.46	1150.68	72.45	729.34	1055.76	75.54	0.00
7.60000	465.67	172.82	31.91	431.95	165.27	39.74	264.73	222.31	29.93	284.72	212.31	73.63	354.47	18.90	49.85	330.43	25.48	63.55	206.55	42.98	138.70	235.71	38.43	182.62	488.87	138.44	1133.21	0.00	0.00	0.00	417.00	108.66	1529.01	403.94	217.54	1522.03	267.50	96.23	1474.83	253.31	193.02	1463.01	139.37	1151.09	72.28	728.94	1055.46	75.62	0.00
7.61000	465.83	172.54	32.41	431.81	165.43	40.25	264.77	222.47	30.13	284.63	212.12	73.69	389.27	18.21	48.91	365.14	24.40	61.59	236.97	43.50	128.34	263.54	38.19	174.51	497.68	138.69	1133.48	0.00	0.00	0.00	427.34	107.70	1528.94	414.47	216.64	1522.41	276.75	96.32	1474.98	262.86	192.65	1463.63	138.84	1151.49	72.25	728.40	1055.93	75.36	0.00
7.62000	466.80	172.39	33.02	431.49	166.01	40.67	264.78	222.81	30.36	284.21	212.05	73.58	423.12	16.07	48.05	399.81	22.69	59.81	268.00	43.55	118.14	291.44	38.12	165.96	505.81	138.95	1133.72	0.00	0.00	0.00	436.04	106.75	1528.69	424.23	215.66	1522.62	286.08	95.96	1475.01	272.51	192.41	1464.08	141.10	1150.27	72.86	728.39	1055.98	75.32	0.00
7.63000	466.15	171.88	33.31	431.22	166.96	42.03	264.77	222.27	30.21	283.94	212.01	73.71	458.17	14.03	47.74	435.06	20.71	58.53	299.23	42.46	108.39	319.78	38.60	156.85	513.78	139.02	1133.68	0.00	0.00	0.00	446.17	105.54	1528.30	434.13	214.77	1522.66	295.37	95.96	1474.98	282.18	192.12	1464.49	138.87	1150.15	72.43	727.33	1055.78	75.23	0.00
7.64000	467.01	172.19	33.54	430.61	170.43	47.20	264.91	222.41	30.46	284.72	212.28	74.01	493.30	11.04	47.78	469.43	18.16	57.46	331.10	41.16	98.91	349.02	39.41	147.43	521.76	139.20	1133.43	0.00	0.00	0.00	455.72	104.73	1527.80	443.92	213.85	1522.56	304.62	95.32	1474.81	291.87	191.39	1464.69	140.27	1148.24	73.43	729.23	1055.93	75.45	0.00
7.65000	470.95	167.32	39.99	431.32	173.05	49.05	264.99	222.32	30.61	284.54	212.11	74.18	529.59	7.37	48.99	504.76	15.40	57.19	363.80	39.58	89.82	379.06	39.69	138.39	531.58	139.15	1132.94	0.00	0.00	0.00	464.58	103.75	1527.16	453.50	212.64	1522.31	314.02	94.94	1474.50	301.51	190.72	1464.74	140.60	1147.95	73.85	727.06	1055.63	75.01	0.00
7.66000	471.68	168.22	39.90	435.53	174.25	50.27	265.05	221.84	30.58	283.69	212.02	74.03	564.86	5.05	50.88	540.04	13.16	57.39	396.88	37.57	81.22	409.06	39.19	130.03	540.23	139.20	1132.46	0.00	0.00	0.00	474.12	102.95	1526.40	463.41	211.75	1521.83	323.42	94.62	1474.07	311.16	190.29	1464.56	139.50	1147.00	73.77	727.19	1055.59	74.88	0.00
7.67000	472.92	169.23	39.21	437.65	173.48	49.07	265.13	221.63	30.62	283.93	212.41	74.37	598.46	2.22	53.12	574.00	10.85	58.09	429.99	35.01	73.14	439.14	37.77	122.45	550.86	139.28	1131.62	0.00	0.00	0.00	484.82	102.03	1525.45	473.06	210.92	1521.19	332.87	94.14	1473.39	320.77	189.77	1464.26	143.26	1146.60	74.70	727.92	1055.16	75.29	0.00
7.68000	471.12	170.45	37.67	437.75	172.38	46.35	265.28	221.49	30.89	284.75	211.99	74.57	632.17	-0.45	56.10	609.39	8.50	59.90	463.27	32.89	65.54	469.35	36.06	115.45	557.77	139.15	1130.54	0.00	0.00	0.00	494.29	101.11	1524.40	483.00	210.05	1520.40	342.45	93.43	1472.65	330.37	188.99	1463.78	140.89	1146.77	74.28	727.97	1053.75	75.69	0.00
7.69000	472.19	172.19	36.97	434.77	168.77	41.58	265.37	221.33	31.10	284.87	212.26	74.82	666.12	-3.38	60.01	641.98	4.48	60.33	497.04	31.10	58.34	500.00	34.04	109.06	566.97	138.95	1129.33	0.00	0.00	0.00	503.89	100.34	1523.25	492.61	208.98	1519.44	352.15	92.58	1471.77	340.00	188.20	1463.08	139.47	1146.76	73.93	729.00	1051.19	76.48	0.00
7.70000	466.96	174.12	32.29	434.65	167.95	40.40	265.50	221.18	31.30	284.92	212.19	75.10	700.16	-5.76	64.94	674.83	2.21	62.78	530.74	28.77	52.15	530.33	31.68	103.53	576.52	139.00	1127.83	0.00	0.00	0.00	513.87	99.20	1521.89	501.99	208.00	1518.40	361.88	91.72	1470.72	349.51	187.39	1462.22	141.32	1146.22	74.69	727.79	1054.39	76.63	0.00
7.71000	467.11	174.41	32.15	434.44	166.93	39.84	265.72	221.49	31.82	285.81	212.44	75.65	731.16	-7.20	70.36	707.29	0.35	66.46	563.65	26.23	47.07	560.01	29.10	98.86	583.88	138.72	1126.11	0.00	0.00	0.00	523.52	98.49	1520.49	511.77	206.82	1517.14	371.50	90.94	1469.50	359.04	186.38	1461.20	138.96	1145.00	74.89	727.66	1055.74	77.07	0.00
7.72000	466.25	174.14	32.01	432.21	167.51	40.06	265.87	220.88	31.95	285.59	212.59	75.89	763.03	-9.12	76.88	739.15	-1.22	71.20	596.00	24.17	42.90	589.23	26.36	95.19	594.22	138.43	1124.46	0.00	0.00	0.00	533.02	97.52	1518.95	521.51	205.74	1515.77	381.19	90.05	1468.16	368.68	185.64	1459.99	136.40	1145.50	74.12	728.62	1055.57	77.30	0.00
7.73000	466.43	174.35	31.92	431.31	167.12	38.88	266.16	220.46	32.31	284.70	212.63	76.07	794.04	-9.72	84.14	769.68	-2.36	76.77	627.95	23.33	39.20	617.84	23.81	92.47	603.86	138.23	1122.61	0.00	0.00	0.00	543.35	96.55	1517.19	530.62	204.44	1514.33	390.83	89.13	1466.71	378.30	184.67	1458.70	137.87	1145.43	74.20	727.95	1055.76	76.91	0.00
7.74000	465.75	174.62	31.50	431.98	167.20	38.96	266.38	220.11	32.71	285.55	212.57	76.60	822.95	-10.24	92.00	798.33	-3.36	82.92	658.75	21.34	37.14	645.49	21.62	90.57	613.27	137.80	1120.59	0.00	0.00	0.00	552.39	95.45	1515.40	540.93	203.34	1512.64	400.54	87.90	1465.11	388.04	184.00	1457.36	140.64	1144.60	75.05	727.43	1055.87	76.85	0.00
7.75000	465.96	174.78	31.38	433.07	167.56	39.14	266.75	219.87	33.47	284.84	213.07	76.92	848.87	-11.36	99.73	824.89	-3.62	89.16	687.11	18.11	36.37	671.34	19.51	89.47	621.95	137.17	1118.48	0.00	0.00	0.00	562.80	94.10	1513.36	551.44	201.89	1510.95	410.13	87.41	1463.48	397.86	182.94	1455.93	137.05	1145.34	74.23	724.52	1056.51	76.23	0.00
7.76000	466.09	174.89	31.27	432.92	166.94	38.85	267.12	219.26	34.13	285.47	212.89	77.80	874.54	-10.16	107.79	849.58	-3.58	95.38	713.74	21.36	31.57	695.23	17.88	88.99	631.12	136.68	1116.29	0.00	0.00	0.00	573.17	93.04	1511.31	561.46	200.35	1509.19	419.77	86.07	1461.78	407.77	182.15	1454.41	138.27	1145.33	74.36	724.81	1056.53	76.30	0.00
7.77000	466.69	174.78	31.14	431.82	167.68	38.43	267.50	218.72	34.89	287.12	212.62	78.70	895.93	-9.29	114.78	872.18	-3.44	101.48	737.38	15.34	36.43	717.69	18.65	88.32	641.83	136.04	1114.17	0.00	0.00	0.00	582.90	91.41	1509.31	571.81	198.80	1507.39	429.41	85.09	1460.04	417.79	180.85	1452.88	139.37	1146.67	74.18	726.40	1056.20	76.51	0.00
7.78000	466.23	175.03	30.69	432.43	167.70	38.67	267.82	218.87	36.08	288.40	212.69	79.76	916.56	-7.78	121.02	892.89	-2.22	106.83	759.62	13.29	38.56	737.99	15.43	89.66	651.70	135.17	1112.08	0.00	0.00	0.00	593.13	89.91	1507.29	581.74	197.14	1505.55	439.13	84.01	1458.28	427.84	179.61	1451.33	139.45	1146.38	74.32	726.55	1056.02	76.81	0.00
7.79000	466.40	175.23	30.26	433.49	168.09	38.73	268.23	219.11	37.48	286.83	212.70	80.24	936.20	-5.51	126.88	911.61	-0.63	111.51	780.03	12.84	39.77	756.76	14.21	90.48	661.89	134.43	1110.04	0.00	0.00	0.00	605.46	91.17	1505.27	591.06	195.54	1503.83	448.88	82.72	1456.55	437.82	178.16	1449.73	139.06	1146.21	74.22	727.02	1056.01	76.95	0.00
7.80000	466.99	175.56	29.94	434.17	167.52	38.70	268.60	218.49	38.68	289.26	212.56	81.84	954.98	-2.28	131.58	928.11	1.69	115.07	797.92	12.63	40.74	773.59	14.14	90.81	670.37	133.69	1107.90	0.00	0.00	0.00	616.02	89.99	1503.40	601.54	194.00	1502.13	458.77	80.84	1454.81	447.89	176.65	1448.15	141.66	1146.58	74.35	729.11	1055.43	77.45	0.00
7.81000	467.40	175.29	29.84	433.44	167.80	38.28	269.03	218.67	40.45	290.57	212.49	83.40	966.04	-0.59	131.24	942.25	4.61	117.25	813.37	13.48	40.85	788.21	14.93	90.51	681.49	132.77	1105.88	0.00	0.00	0.00	626.20	88.36	1501.70	611.36	192.27	1500.59	468.76	79.37	1453.22	457.94	175.02	1446.67	140.71	1147.94	73.93	728.14	1055.76	77.01	0.00
7.82000	466.78	175.41	29.21	434.04	167.99	38.30	269.52	218.42	42.22	291.20	212.59	84.91	978.08	3.12	131.53	954.27	7.59	118.01	826.16	15.40	39.89	800.46	16.16	89.63	691.27	132.07	1104.00	0.00	0.00	0.00	636.49	87.01	1500.17	621.19	190.40	1499.13	478.97	77.46	1451.66	467.95	173.15	1445.20	140.45	1148.65	73.74	728.46	1055.77	77.25	0.00
7.83000	467.07	175.69	28.90	434.22	168.06	38.07	270.09	218.14	44.17	292.43	212.41	86.70	988.15	7.10	130.89	964.37	11.71	116.76	836.37	17.58	38.41	810.45	17.97	88.14	701.40	131.16	1102.28	0.00	0.00	0.00	646.75	85.20	1498.73	631.08	188.52	1497.84	489.14	75.59	1450.13	477.98	171.33	1443.80	140.91	1149.28	73.53	729.88	1055.52	77.68	0.00
7.84000	467.37	175.57	28.60	435.10	167.57	38.21	270.75	217.59	46.20	293.89	212.74	88.69	996.56	11.09	127.90	972.50	16.16	113.90	843.97	20.29	36.14	818.38	20.74	85.80	710.70	130.08	1100.59	0.00	0.00	0.00	656.95	83.11	1497.42	641.81	186.37	1496.64	499.52	73.15	1448.70	488.03	169.32	1442.46	141.10	1149.23	73.61	726.92	1056.37	76.66	0.00
7.85000	467.02	175.54	28.31	434.69	168.09	37.80	271.51	217.90	48.79	293.85	212.34	90.27	1002.90	16.27	123.34	978.62	21.06	109.50	849.30	23.46	33.15	824.17	23.68	82.93	721.99	129.16	1099.28	0.00	0.00	0.00	667.06	81.23	1496.18	652.08	184.14	1495.62	509.90	70.87	1447.31	498.20	167.18	1441.24	138.51	1151.86	72.60	727.22	1056.30	77.02	0.00
7.86000	467.09	175.44	28.00	435.50	168.22	37.77	272.31	217.50	51.27	297.14	212.29	93.01	1009.71	23.00	120.06	982.88	25.95	103.99	852.46	27.29	29.34	828.16	27.26	79.50	732.21	128.13	1098.18	0.00	0.00	0.00	677.20	78.93	1495.07	661.80	181.83	1494.69	520.26	68.73	1446.04	508.36	164.83	1440.07	138.70	1151.41	72.77	727.90	1055.85	77.29	0.00
7.87000	467.69	175.76	27.72	435.51	167.76	37.84	273.36	218.09	54.38	298.26	212.37	95.44	1013.24	27.77	113.18	985.43	30.75	97.57	853.96	31.78	25.49	830.38	30.70	75.90	743.58	126.96	1097.36	0.00	0.00	0.00	687.50	76.47	1494.14	671.81	179.41	1493.84	530.64	66.44	1444.83	518.48	162.23	1438.99	137.47	1152.75	71.95	727.29	1056.19	77.08	0.00
7.88000	467.56	175.68	27.50	435.47	167.69	37.25	274.42	217.76	57.34	299.94	213.04	98.31	1013.47	33.01	105.27	987.24	36.19	90.78	854.55	35.25	23.92	831.80	34.76	73.13	756.43	125.79	1096.65	0.00	0.00	0.00	697.88	73.79	1493.20	682.19	177.04	1493.06	541.10	63.48	1443.64	528.77	159.68	1437.93	139.59	1153.14	72.48	727.55	1056.12	77.27	0.00
7.89000	467.70	175.65	27.26	436.54	168.07	37.54	275.74	217.98	60.81	303.42	213.76	101.83	1017.61	38.99	99.33	989.05	41.81	84.27	855.16	37.08	21.89	832.86	38.24	70.05	766.17	124.41	1095.98	0.00	0.00	0.00	706.99	68.59	1492.45	692.34	174.82	1492.37	551.60	60.82	1442.56	539.08	157.05	1436.96	140.74	1152.52	72.96	725.67	1056.38	76.62	0.00
7.90000	468.69	175.65	27.37	436.40	168.20	37.60	277.23	218.64	64.78	304.11	214.39	104.87	1021.08	44.72	91.03	993.51	46.75	77.76	856.85	38.02	21.22	835.82	40.76	68.33	777.82	123.18	1095.88	0.00	0.00	0.00	717.05	65.32	1491.85	702.29	172.22	1491.81	562.05	58.09	1441.55	549.53	154.13	1436.04	139.89	1153.95	72.51	724.28	1056.68	75.96	0.00
7.91000	468.31	175.77	26.93	436.93	168.19	37.70	279.08	218.77	68.81	308.56	214.55	108.91	1027.37	46.68	80.05	999.48	49.05	69.21	858.62	38.44	21.27	842.93	41.28	68.28	788.83	121.60	1095.89	0.00	0.00	0.00	727.41	62.63	1491.41	712.97	169.70	1491.46	572.69	55.39	1440.72	560.02	151.62	1435.26	138.00	1154.50	72.06	725.41	1056.46	76.36	0.00
7.92000	468.47	175.64	26.79	437.28	167.88	37.81	281.37	219.05	73.24	313.17	214.84	113.05	1031.27	47.72	69.39	1003.78	50.36	60.47	859.44	38.37	21.54	847.01	42.32	68.01	798.47	119.96	1095.94	0.00	0.00	0.00	737.82	59.98	1491.46	723.29	167.02	1491.56	583.28	52.77	1440.27	570.70	148.81	1434.89	135.66	1154.67	71.39	727.02	1056.30	76.69	0.00
7.93000	468.12	175.52	26.54	437.20	167.82	37.62	283.65	219.26	78.03	316.44	215.44	117.22	1035.85	51.44	59.70	1007.74	54.13	52.87	860.32	37.99	22.98	850.03	43.98	67.91	811.40	118.16	1096.73	0.00	0.00	0.00	747.29	56.95	1491.90	733.30	164.30	1491.96	594.10	49.93	1440.21	581.19	145.59	1435.00	136.58	1154.25	71.96	727.81	1050.55	77.03	0.00
7.94000	468.71	175.51	26.47	439.14	167.73	37.87	284.84	219.64	83.50	321.02	216.14	121.99	1037.42	54.68	51.76	1009.42	57.15	49.52	861.18	38.39	24.02	854.07	45.60	67.73	824.03	116.28	1097.73	0.00	0.00	0.00	757.51	54.02	1492.46	743.99	161.56	1492.60	604.98	46.75	1440.54	591.66	142.52	1435.55	140.05	1153.19	73.09	727.22	1047.02	77.55	0.00
7.95000	469.60	175.35	26.64	439.49	167.01	37.78	291.06	219.28	89.93	326.37	216.80	126.97	1045.86	55.47	47.24	1011.55	58.10	45.96	861.90	38.98	24.66	856.81	46.94	67.51	836.01	114.39	1098.89	0.00	0.00	0.00	767.28	51.04	1493.33	753.82	158.88	1493.60	615.92	44.03	1441.14	602.08	139.49	1436.35	139.66	1153.99	72.67	727.22	1045.39	77.95	0.00
7.96000	469.19	175.14	26.49	438.97	166.69	37.31	295.86	218.13	96.30	333.67	217.84	132.83	1049.61	55.54	43.53	1012.74	58.16	44.07	862.35	38.95	25.28	858.05	48.08	67.20	846.77	112.27	1100.46	0.00	0.00	0.00	777.04	48.35	1494.50	763.95	155.84	1494.89	626.88	40.95	1441.98	612.58	136.20	1437.49	136.85	1154.32	72.18	727.39	1052.97	77.24	0.00
7.97000	468.70	175.51	26.25	439.44	166.73	37.06	301.82	218.50	104.03	339.65	217.92	138.18	1051.70	55.76	42.19	1022.40	59.53	48.00	862.68	39.14	25.68	859.14	48.54	67.20	859.03	110.15	1101.87	0.00	0.00	0.00	787.30	45.63	1495.90	774.71	153.06	1496.47	637.97	38.35	1443.12	623.08	132.91	1438.93	133.93	1154.11	71.89	727.19	1055.91	76.91	0.00
7.98000	468.48	175.98	26.12	440.91	165.68	37.20	309.26	217.99	112.37	347.82	219.23	144.56	1054.84	55.65	41.27	1020.78	59.78	46.51	862.95	39.21	25.81	859.78	48.65	67.20	871.11	107.81	1103.75	0.00	0.00	0.00	798.03	42.93	1497.61	785.04	150.40	1498.34	649.00	35.27	1444.52	633.70	129.81	1440.61	137.70	1152.37	72.97	726.84	1056.28	76.82	0.00
7.99000	469.49	175.34	26.58	441.64	165.52	36.67	318.00	217.61	121.49	358.30	220.06	151.47	1052.00	55.62	37.92	1020.28	59.54	45.29	863.11	39.64	25.68	860.02	48.67	67.30	882.52	105.67	1105.73	0.00	0.00	0.00	808.86	39.96	1499.48	795.82	147.83	1500.47	659.94	32.44	1446.15	644.30	126.65	1442.56	140.02	1151.26	73.96	726.12	1056.53	76.46	0.00
8.00000	471.02	175.64	26.09	445.23	165.40	37.25	328.23	217.87	131.80	370.88	221.26	159.18	1052.04	56.07	37.25	1019.01	59.50	44.50	863.25	39.45	25.81	860.22	48.68	67.26	893.60	103.56	1107.96	0.00	0.00	0.00	819.02	37.53	1501.42	805.75	145.07	1502.76	670.84	29.59	1447.84	654.92	123.38	1444.65	140.15	1150.87	74.20	728.35	1055.88	77.22	0.00
8.01000	473.84	176.39	25.43	449.68	165.75	38.44	339.17	218.08	142.77	381.46	222.39	166.77	1052.64	56.41	38.28	1018.66	59.92	44.38	863.21	39.27	25.85	860.30	48.37	67.35	904.92	101.55	1110.29	0.00	0.00	0.00	830.23	35.25	1503.28	816.49	142.65	1505.01	681.75	27.09	1449.57	665.44	120.35	1446.70	138.69	1150.47	74.09	728.44	1055.86	77.29	0.00
8.02000	477.42	178.05	24.25	455.95	167.17	41.34	350.50	218.18	153.98	394.30	223.52	175.25	1054.87	56.03	38.44	1017.09	59.71	43.40	863.30	39.46	25.74	860.41	48.29	67.30	915.26	99.60	1112.72	0.00	0.00	0.00	840.85	32.48	1505.05	827.29	140.23	1507.08	692.76	24.63	1451.24	676.05	117.55	1448.65	137.48	1150.50	73.98	728.08	1055.74	77.10	0.00
8.03000	482.61	179.79	23.54	463.06	168.87	44.34	362.38	218.31	165.45	409.93	224.89	184.57	1053.88	56.07	37.82	1019.40	59.94	44.32	863.29	39.28	25.78	860.57	48.23	67.16	925.50	98.20	1115.04	0.00	0.00	0.00	851.41	30.56	1506.78	837.39	138.12	1509.13	703.62	22.15	1452.75	686.49	115.22	1450.46	138.54	1151.20	73.84	726.53	1055.83	76.54	0.00
8.04000	486.35	182.77	21.75	471.71	171.72	47.59	375.10	217.75	177.00	426.45	225.03	193.43	1052.89	55.89	37.20	1018.52	59.60	43.71	863.31	39.07	25.84	860.73	48.05	67.11	934.34	97.06	1117.17	0.00	0.00	0.00	862.17	28.40	1508.46	847.39	136.27	1511.02	714.48	20.06	1454.21	697.00	112.73	1452.16	138.17	1151.13	73.81	727.51	1055.87	76.91	0.00
8.05000	490.77	185.59	21.22	483.15	175.79	50.88	389.48	216.90	188.99	443.46	225.14	202.43	1052.91	56.00	37.17	1018.18	59.53	43.52	863.41	39.30	25.70	860.85	47.89	67.08	944.36	95.95	1119.46	0.00	0.00	0.00	871.82	26.72	1510.02	857.50	134.84	1512.72	725.23	18.02	1455.63	707.44	110.27	1453.77	138.88	1150.27	74.41	727.18	1056.06	76.83	0.00
8.06000	497.69	187.54	22.87	497.67	178.50	55.66	406.48	215.10	199.52	461.97	224.15	210.65	1051.90	56.24	36.70	1018.48	60.16	43.87	863.43	39.09	25.74	861.09	48.05	66.98	953.11	95.46	1121.44	0.00	0.00	0.00	882.51	25.32	1511.47	867.85	133.34	1514.34	735.88	16.02	1457.08	717.75	107.99	1455.35	139.37	1149.62	74.70	725.06	1056.53	76.04	0.00
8.07000	514.36	189.85	28.97	515.44	179.83	61.60	425.15	213.51	207.25	480.68	223.32	217.74	1053.19	56.10	36.85	1018.42	59.74	43.44	863.37	38.91	25.80	861.22	47.91	67.07	963.45	95.20	1123.45	0.00	0.00	0.00	893.26	24.43	1512.86	877.79	132.22	1515.85	746.54	14.30	1458.54	727.82	106.03	1456.90	138.33	1149.56	74.45	727.79	1055.96	76.95	0.00
8.08000	524.59	192.14	32.26	535.73	182.97	67.52	444.71	212.28	212.97	499.76	221.94	223.60	1053.40	56.18	36.63	1017.56	59.38	42.75	863.49	39.08	25.70	861.37	47.95	67.10	974.21	95.33	1125.27	0.00	0.00	0.00	903.09	22.96	1514.32	887.69	131.28	1517.24	757.11	12.41	1460.10	737.76	104.00	1458.56	139.65	1150.27	74.50	727.89	1055.99	76.94	0.00
8.09000	527.07	193.34	31.55	555.77	184.43	72.31	465.39	211.75	217.53	519.68	220.76	228.83	1054.19	56.48	36.89	1018.16	59.56	42.83	863.57	39.38	25.58	861.47	48.06	67.18	983.09	95.63	1126.84	0.00	0.00	0.00	913.20	22.35	1515.64	897.45	130.74	1518.53	767.65	10.77	1461.81	747.40	102.31	1460.26	140.19	1150.71	74.76	725.87	1056.49	76.39	0.00
8.10000	539.85	194.80	31.72	577.53	184.68	75.49	487.12	210.63	220.61	540.97	219.65	232.52	1052.36	56.52	36.18	1017.48	59.41	42.18	863.58	39.31	25.63	861.58	48.21	67.25	991.52	96.19	1128.26	0.00	0.00	0.00	923.19	21.85	1517.05	907.21	130.35	1519.70	778.04	9.47	1463.59	757.01	100.86	1461.99	137.29	1149.55	74.51	727.80	1056.13	76.95	0.00
8.11000	580.96	197.86	37.64	600.38	186.80	77.84	509.20	210.01	222.37	563.06	217.97	234.49	1053.85	56.57	36.35	1017.20	59.56	41.98	863.72	39.35	25.65	861.71	48.15	67.42	1001.01	96.85	1129.60	0.00	0.00	0.00	933.43	21.45	1518.41	916.92	130.08	1520.85	788.35	8.29	1465.43	766.50	99.41	1463.70	137.35	1149.98	74.13	727.98	1056.01	77.02	0.00
8.12000	629.05	201.14	47.74	626.25	188.65	79.60	531.69	208.96	222.33	585.83	217.20	235.39	1053.70	56.51	36.09	1016.69	59.66	41.77	863.77	39.32	25.69	861.87	48.27	67.51	1010.59	97.59	1130.74	0.00	0.00	0.00	943.19	21.47	1519.70	926.17	129.98	1521.95	798.53	6.96	1467.20	776.06	98.13	1465.37	139.48	1150.26	74.50	726.14	1056.40	76.66	0.00
8.13000	655.42	203.19	48.35	652.44	189.82	80.07	555.00	208.09	220.81	608.57	216.19	234.79	1054.54	56.36	36.12	1016.18	59.49	41.12	863.75	39.24	25.81	861.98	48.29	67.71	1020.32	98.24	1131.71	0.00	0.00	0.00	948.97	20.11	1521.75	936.07	130.14	1522.82	808.63	5.76	1468.85	785.46	96.73	1466.89	138.66	1149.71	74.45	725.38	1056.64	76.50	0.00
8.14000	679.80	205.03	47.11	678.82	192.56	80.31	579.12	207.39	217.62	631.87	215.44	232.91	1053.82	56.48	35.59	1015.75	59.51	40.68	863.84	39.30	25.86	862.15	48.27	67.93	1029.98	98.92	1132.55	0.00	0.00	0.00	957.96	20.19	1522.96	945.09	130.22	1523.71	818.62	4.81	1470.34	794.79	95.91	1468.17	137.56	1150.30	74.15	727.04	1056.37	76.85	0.00
8.15000	701.05	206.14	42.93	707.73	193.42	79.47	603.45	206.69	212.66	655.58	214.31	229.64	1054.66	55.93	35.42	1016.46	59.17	40.43	863.90	39.13	25.95	862.34	48.28	68.15	1039.75	99.42	1133.35	0.00	0.00	0.00	968.17	20.64	1524.00	953.91	130.49	1524.43	828.64	3.98	1471.69	804.09	95.36	1469.24	138.92	1150.42	74.51	728.59	1054.57	76.35	0.00
8.16000	732.40	207.48	40.98	739.16	194.13	78.24	628.34	206.12	206.14	680.02	213.86	225.35	1054.00	55.93	34.68	1016.80	59.07	40.19	864.07	39.43	25.90	862.54	48.16	68.45	1048.41	99.87	1133.90	0.00	0.00	0.00	977.22	21.21	1525.04	963.45	130.89	1525.02	838.59	3.42	1472.86	813.38	94.70	1470.08	140.07	1150.31	74.38	727.87	1055.26	75.50	0.00
8.17000	765.29	207.81	40.91	776.61	192.89	76.47	653.94	206.58	198.66	705.20	213.47	219.80	1054.97	56.01	34.90	1014.62	58.85	38.93	864.12	39.32	26.02	862.83	48.47	68.54	1058.72	100.06	1134.50	0.00	0.00	0.00	987.85	21.90	1525.80	972.66	131.21	1525.50	848.42	2.81	1473.83	822.73	94.00	1470.80	138.85	1150.08	74.47	727.41	1056.15	75.17	0.00
8.18000	800.56	207.63	41.78	808.26	194.81	74.97	680.42	206.92	189.75	731.07	213.29	213.20	1056.46	56.63	35.23	1015.07	58.81	38.70	864.27	39.47	26.08	863.04	48.21	68.88	1066.49	100.32	1134.98	0.00	0.00	0.00	997.04	22.64	1526.53	981.79	131.96	1525.85	858.14	2.41	1474.63	832.03	93.59	1471.35	138.57	1149.58	74.67	727.75	1056.60	75.02	0.00
8.19000	839.05	207.44	42.68	838.40	194.56	72.66	708.01	207.11	179.74	757.02	214.05	206.03	1055.63	56.35	34.58	1014.77	59.14	38.46	864.38	39.47	26.18	863.32	48.23	69.16	1075.82	100.22	1135.32	0.00	0.00	0.00	1006.86	23.35	1527.09	991.14	132.47	1526.04	867.91	2.26	1475.24	841.45	93.14	1471.66	139.42	1150.07	74.57	728.50	1056.49	75.26	0.00
8.20000	881.58	207.75	42.65	872.48	193.86	68.70	736.49	207.11	168.68	783.82	214.38	197.66	1054.93	56.69	34.21	1015.38	59.93	38.69	864.48	39.56	26.29	863.68	48.40	69.38	1084.26	100.04	1135.45	0.00	0.00	0.00	1016.20	24.13	1527.58	1000.39	133.00	1526.16	877.73	2.31	1475.68	850.84	93.08	1471.78	141.16	1149.62	74.93	730.43	1056.12	75.77	0.00
8.21000	928.98	209.06	40.78	907.02	194.00	64.81	765.37	206.71	156.77	808.24	215.12	188.15	1050.68	57.00	32.09	1016.22	56.96	37.21	864.58	39.47	26.50	863.94	48.32	69.76	1092.62	99.81	1135.42	0.00	0.00	0.00	1026.26	24.77	1527.79	1009.39	133.56	1526.12	887.46	2.28	1475.95	860.23	92.86	1471.87	139.27	1150.04	74.47	729.39	1055.43	75.76	0.00
8.22000	967.08	210.73	37.93	943.82	194.26	60.53	795.86	205.27	143.82	838.43	214.98	179.05	1051.07	57.00	32.18	1016.57	57.03	37.05	864.86	40.09	26.43	864.26	48.31	70.12	1100.55	99.52	1135.36	0.00	0.00	0.00	1035.65	25.48	1527.92	1018.39	134.17	1525.96	897.13	2.41	1476.08	869.46	93.02	1471.78	140.35	1151.16	74.32	728.31	1056.82	75.08	0.00
8.23000	1003.98	212.45	35.72	980.46	195.32	57.74	826.91	206.22	131.44	866.67	214.78	168.71	1050.55	57.75	32.28	1016.83	56.41	36.50	864.94	40.11	26.67	864.61	48.56	70.38	1110.38	99.12	1135.18	0.00	0.00	0.00	1044.58	26.31	1527.86	1027.34	134.81	1525.62	906.75	2.38	1476.05	878.75	93.06	1471.58	141.01	1150.40	74.82	728.67	1056.51	75.25	0.00
8.24000	1041.45	212.88	34.69	1017.62	196.44	54.77	859.43	206.79	118.78	897.59	214.74	158.87	1051.46	58.01	32.52	1019.33	57.32	38.53	865.15	40.35	26.83	864.95	48.63	70.76	1118.04	98.74	1134.74	0.00	0.00	0.00	1054.94	26.99	1527.54	1036.57	135.22	1525.18	916.44	2.64	1475.90	887.98	92.76	1471.28	139.72	1149.85	74.61	728.16	1055.78	75.36	0.00
8.25000	1080.10	213.25	34.34	1053.93	196.97	52.85	892.07	208.08	106.49	927.64	213.66	147.89	1051.50	62.00	36.35	1023.86	59.87	43.49	865.28	40.63	26.99	865.27	48.58	71.22	1127.60	98.36	1134.25	0.00	0.00	0.00	1064.81	27.72	1527.18	1045.62	135.93	1524.61	925.99	2.74	1475.60	897.27	92.78	1470.87	139.51	1151.38	73.88	728.43	1054.11	76.07	0.00
8.26000	1116.92	213.33	33.93	1091.59	197.22	51.35	925.67	209.20	94.48	960.20	213.96	138.38	1055.88	61.75	39.10	1027.28	62.07	47.83	865.46	40.88	27.20	865.63	48.73	71.59	1137.17	98.11	1133.56	0.00	0.00	0.00	1073.72	28.41	1526.69	1054.37	136.44	1523.95	935.57	2.74	1475.19	906.54	92.72	1470.36	140.43	1151.27	74.21	727.51	1054.96	75.45	0.00
8.27000	1153.01	213.12	33.75	1128.10	196.88	50.39	960.35	209.48	82.55	991.34	214.42	128.51	1055.25	61.55	38.94	1026.47	61.94	48.00	865.71	41.40	27.32	866.00	48.75	72.06	1144.47	97.78	1132.62	0.00	0.00	0.00	1083.05	29.17	1525.98	1064.10	137.13	1523.04	945.32	3.09	1474.66	915.99	92.69	1469.67	138.00	1151.17	73.92	728.13	1055.96	75.09	0.00
8.28000	1195.71	213.45	34.24	1165.40	196.27	50.91	995.91	210.35	71.85	1023.13	215.04	119.83	1057.90	60.45	39.54	1023.59	60.91	46.94	865.81	41.32	27.73	866.35	48.69	72.57	1153.37	97.50	1131.66	0.00	0.00	0.00	1093.48	30.01	1525.15	1073.43	137.77	1522.10	955.05	3.38	1473.96	925.38	92.78	1468.85	138.58	1150.82	74.17	727.23	1055.61	75.19	0.00
8.29000	1233.54	212.32	37.03	1201.84	194.86	52.11	1031.28	211.35	62.28	1056.02	215.17	112.13	1059.04	59.40	39.27	1021.41	59.03	42.85	866.01	41.51	28.01	866.68	48.57	73.11	1163.58	97.27	1130.42	0.00	0.00	0.00	1102.46	30.77	1524.28	1083.33	138.34	1520.94	964.84	3.89	1473.16	934.75	93.30	1467.88	138.97	1149.81	74.58	728.49	1056.14	75.28	0.00
8.30000	1270.22	210.95	40.64	1237.68	193.67	53.74	1066.81	212.76	54.17	1089.09	215.09	105.40	1054.92	58.29	37.42	1020.07	57.81	41.39	866.19	41.86	28.26	867.09	48.43	73.64	1172.43	97.17	1129.12	0.00	0.00	0.00	1111.95	31.59	1523.22	1092.63	138.91	1519.74	974.53	4.31	1472.20	944.24	93.45	1466.80	138.66	1150.45	74.04	729.55	1055.21	75.83	0.00
8.31000	1304.17	200.37	48.27	1272.05	192.06	57.19	1102.17	213.05	47.09	1121.29	215.03	100.05	1054.59	55.46	33.29	1020.47	57.55	41.35	866.37	42.01	28.67	867.49	48.32	74.23	1181.76	97.02	1127.59	0.00	0.00	0.00	1121.98	32.47	1521.96	1101.60	139.64	1518.41	984.27	4.73	1471.09	953.76	93.27	1465.68	138.52	1149.53	74.38	729.69	1054.44	76.22	0.00
8.32000	1340.06	205.43	52.38	1306.37	189.47	61.80	1137.03	213.21	41.46	1153.78	215.00	96.28	1054.78	55.27	32.91	1020.02	57.37	41.30	866.54	42.12	29.10	867.93	48.24	74.82	1191.16	96.92	1126.03	0.00	0.00	0.00	1131.01	33.29	1520.76	1111.48	140.44	1516.99	993.95	4.99	1469.89	963.18	93.98	1464.35	138.58	1150.51	74.46	727.61	1055.28	75.40	0.00
8.33000	1373.04	202.97	59.71	1339.50	187.30	67.72	1170.51	213.09	37.31	1184.28	213.71	92.93	1055.13	54.64	32.66	1020.91	57.06	41.40	866.65	41.99	29.72	868.36	48.17	75.45	1201.43	96.93	1124.44	0.00	0.00	0.00	1140.85	34.15	1519.45	1120.87	141.30	1515.49	1003.77	5.68	1468.54	972.69	94.36	1462.86	138.24	1150.98	74.20	727.01	1055.93	74.83	0.00
8.34000	1403.52	199.15	68.23	1370.07	184.24	73.97	1203.04	212.22	34.54	1213.71	212.37	90.92	1055.23	54.41	32.65	1019.43	56.82	40.87	866.85	42.09	30.28	868.86	48.06	76.16	1210.44	97.01	1122.64	0.00	0.00	0.00	1150.74	35.13	1517.93	1130.07	142.14	1513.93	1013.55	6.44	1467.06	982.27	95.10	1461.27	137.72	1149.80	74.34	727.98	1055.89	75.07	0.00
8.35000	1430.63	194.87	79.61	1399.21	181.30	80.88	1234.15	211.00	33.06	1241.25	211.58	90.08	1055.08	54.25	32.39	1020.26	56.50	40.89	867.04	42.29	30.90	869.37	48.03	76.92	1219.39	97.16	1120.94	0.00	0.00	0.00	1160.77	36.08	1516.47	1140.12	142.96	1512.22	1023.31	7.45	1465.55	991.94	95.76	1459.67	139.59	1149.04	74.94	729.10	1056.65	75.18	0.00
8.36000	1457.86	191.64	88.00	1426.16	178.18	87.92	1263.83	209.40	32.58	1267.94	209.86	90.02	1055.30	54.33	32.39	1020.97	56.05	41.01	867.32	42.39	31.69	869.93	47.77	77.91	1228.79	97.48	1119.09	0.00	0.00	0.00	1170.11	37.05	1514.87	1149.34	143.95	1510.49	1033.06	8.17	1464.01	1001.63	96.42	1458.01	138.37	1150.95	74.06	728.04	1056.85	74.78	0.00
8.37000	1482.74	187.33	96.28	1451.54	174.04	94.84	1291.29	207.49	32.90	1294.30	207.97	91.11	1053.91	53.55	31.41	1020.53	55.99	40.85	867.61	42.60	32.54	870.59	47.79	78.86	1238.60	97.73	1117.23	0.00	0.00	0.00	1179.77	38.09	1513.29	1158.94	144.70	1508.71	1042.91	9.07	1462.48	1011.27	97.14	1456.34	138.47	1149.95	74.32	729.08	1056.14	75.27	0.00
8.38000	1505.13	183.04	103.44	1474.54	170.74	101.25	1316.61	205.68	33.97	1318.41	204.75	91.14	1053.82	54.11	31.65	1020.26	55.89	40.67	867.83	42.50	33.64	871.28	47.62	80.05	1247.77	98.11	1115.32	0.00	0.00	0.00	1189.43	39.19	1511.72	1169.10	145.53	1506.98	1052.72	9.91	1460.99	1021.02	97.95	1454.71	140.22	1149.79	74.69	729.25	1055.87	75.30	0.00
8.39000	1526.58	178.92	109.85	1495.34	166.46	106.82	1340.05	202.56	34.76	1339.99	201.82	92.18	1054.58	53.71	31.37	1019.55	55.24	40.04	868.16	42.47	34.85	872.04	47.66	81.26	1257.16	98.63	1113.58	0.00	0.00	0.00	1199.81	40.26	1510.15	1178.00	146.49	1505.28	1062.50	10.73	1459.45	1030.66	99.18	1453.07	137.61	1151.35	73.95	727.77	1056.58	74.90	0.00
8.40000	1545.51	174.34	115.19	1514.27	162.43	111.45	1361.07	198.88	35.35	1358.94	199.38	93.21	1055.02	53.44	31.25	1020.09	55.39	40.20	868.47	42.55	36.16	872.89	47.44	82.70	1266.89	99.05	1111.89	0.00	0.00	0.00	1209.82	41.28	1508.68	1188.81	147.63	1503.57	1072.47	11.70	1457.95	1040.45	100.16	1451.48	136.82	1151.43	73.84	728.38	1056.67	75.05	0.00
8.41000	1563.00	169.75	119.50	1531.04	158.30	114.56	1379.50	194.84	35.27	1376.03	195.98	93.62	1054.73	53.08	30.84	1020.84	54.97	40.19	868.93	42.72	37.57	873.83	47.21	84.30	1277.78	99.39	1110.30	0.00	0.00	0.00	1220.00	42.39	1507.28	1198.19	148.71	1502.08	1082.40	12.60	1456.44	1050.41	101.01	1449.90	140.02	1149.26	74.85	729.21	1055.46	75.60	0.00
8.42000	1577.58	165.80	121.26	1545.82	154.04	116.42	1395.27	190.73	34.80	1390.65	192.62	93.32	1054.82	53.92	31.28	1020.34	55.30	40.18	869.35	42.62	39.30	874.94	47.11	85.99	1287.49	99.79	1108.95	0.00	0.00	0.00	1230.02	43.47	1505.88	1208.44	149.72	1500.63	1092.31	13.46	1454.99	1060.48	102.12	1448.40	137.54	1149.34	74.28	730.67	1054.52	76.34	0.00
8.43000	1589.73	161.60	121.40	1557.79	150.04	116.68	1407.90	186.58	33.61	1402.89	188.86	92.33	1054.29	54.16	29.14	1020.52	55.41	40.45	869.92	42.39	41.24	876.10	46.78	87.97	1297.21	100.16	1107.60	0.00	0.00	0.00	1239.45	44.66	1504.72	1218.80	150.77	1499.18	1102.47	14.85	1453.64	1070.56	103.37	1446.92	138.95	1150.48	74.27	727.72	1056.07	75.10	0.00
8.44000	1599.88	157.04	119.83	1567.14	145.68	114.80	1418.24	181.40	31.31	1412.77	185.14	90.51	1054.47	53.41	29.14	1021.60	55.11	40.57	870.59	42.19	43.32	877.43	46.57	90.06	1308.33	100.40	1106.53	0.00	0.00	0.00	1249.34	45.71	1503.53	1228.97	152.07	1497.90	1112.59	15.97	1452.40	1080.77	104.77	1445.61	138.29	1149.75	74.42	727.23	1056.40	74.89	0.00
8.45000	1607.72	152.63	116.48	1575.48	141.60	111.56	1425.51	177.55	29.04	1420.75	180.88	87.78	1055.03	53.44	29.21	1020.70	55.37	40.66	871.33	42.08	45.53	878.93	46.38	92.22	1317.99	100.82	1105.53	0.00	0.00	0.00	1259.78	46.88	1502.42	1239.40	153.52	1496.59	1122.75	17.32	1451.24	1090.93	106.30	1444.35	136.05	1149.96	73.99	729.18	1056.41	75.36	0.00
8.46000	1613.40	148.12	111.18	1581.04	136.85	107.21	1430.68	173.28	25.82	1426.65	176.93	84.62	1054.79	53.63	28.66	1020.50	56.49	41.30	872.18	41.67	48.06	880.62	45.78	94.79	1328.67	101.01	1104.69	0.00	0.00	0.00	1270.08	48.07	1501.36	1249.38	154.66	1495.44	1133.04	18.72	1450.18	1101.28	107.69	1443.07	136.91	1150.18	74.16	728.00	1056.42	74.99	0.00
8.47000	1618.05	143.55	105.08	1585.79	132.06	101.80	1433.52	169.50	22.27	1430.72	172.84	80.88	1054.43	52.74	28.78	1023.18	54.00	42.62	873.27	41.53	50.60	882.53	45.23	97.43	1339.08	101.33	1104.01	0.00	0.00	0.00	1280.11	49.32	1500.52	1259.80	155.86	1494.30	1143.27	20.00	1449.13	1111.61	109.36	1441.88	136.11	1149.46	74.30	728.77	1056.22	75.12	0.00
8.48000	1621.77	138.74	98.02	1588.91	127.26	94.58	1435.81	165.77	21.92	1434.60	169.94	78.82	1054.22	52.31	28.34	1021.66	53.11	41.57	874.43	41.04	53.56	884.63	44.22	100.48	1351.19	101.53	1103.54	0.00	0.00	0.00	1289.98	50.57	1499.66	1269.64	157.25	1493.22	1153.49	21.60	1448.14	1122.00	110.99	1440.71	135.74	1150.45	73.66	729.48	1055.35	75.72	0.00
8.49000	1624.13	132.19	90.09	1591.55	122.29	87.26	1436.69	164.69	21.58	1436.37	166.82	75.39	1055.96	52.62	28.64	1020.33	52.53	40.62	875.91	40.73	56.66	887.16	43.29	103.67	1361.42	101.91	1103.06	0.00	0.00	0.00	1299.47	51.92	1498.77	1280.48	158.76	1492.01	1163.64	23.10	1447.22	1132.37	112.79	1439.53	136.85	1150.27	74.12	727.94	1055.67	75.15	0.00
8.50000	1625.95	126.45	81.72	1592.69	116.66	79.94	1438.31	163.11	20.98	1438.97	163.18	71.89	1055.64	52.07	28.53	1021.57	52.28	40.46	877.57	39.86	60.32	890.02	42.17	107.14	1373.14	102.07	1102.88	0.00	0.00	0.00	1309.29	53.30	1497.95	1290.85	160.01	1490.89	1173.83	24.98	1446.34	1142.90	114.15	1438.43	136.24	1150.48	73.87	726.85	1056.09	74.78	0.00
8.51000	1632.97	122.45	66.83	1598.39	112.37	70.99	1440.35	161.71	21.66	1444.17	160.22	70.87	1055.57	52.15	28.40	1020.21	52.10	39.51	879.62	39.04	64.39	893.48	41.04	110.90	1384.73	102.38	1102.77	0.00	0.00	0.00	1319.89	54.62	1497.25	1301.39	161.41	1489.90	1183.86	26.50	1445.47	1153.26	116.19	1437.29	138.77	1150.62	74.08	726.93	1055.81	75.03	0.00
8.52000	1637.85	120.79	55.23	1603.77	111.16	57.72	1441.50	161.16	22.14	1449.33	158.50	70.45	1054.26	51.75	29.50	1019.51	51.59	38.67	882.28	38.08	68.94	897.60	39.41	115.23	1395.62	102.76	1102.88	0.00	0.00	0.00	1330.36	55.96	1496.93	1311.83	162.76	1489.32	1194.08	28.49	1444.87	1163.65	118.05	1436.52	138.50	1150.58	74.11	726.71	1056.47	74.66	0.00
8.53000	1639.33	119.00	49.29	1606.91	109.49	49.07	1441.97	161.66	22.75	1453.32	156.96	69.60	1055.68	51.33	29.98	1018.79	51.22	37.89	885.66	37.05	74.18	902.81	37.98	120.04	1407.72	103.09	1103.35	0.00	0.00	0.00	1339.79	57.26	1497.08	1322.37	164.20	1489.24	1204.22	30.34	1444.68	1174.23	120.12	1436.21	136.02	1150.19	73.98	728.86	1055.36	75.54	0.00
8.54000	1643.19	117.64	36.58	1607.90	108.20	45.69	1442.89	161.07	22.77	1455.97	155.45	68.66	1055.57	51.89	28.73	1019.43	51.20	37.41	889.98	35.82	80.28	909.13	35.87	125.74	1419.50	103.48	1104.11	0.00	0.00	0.00	1351.15	58.58	1497.35	1332.80	165.70	1489.46	1214.19	31.85	1444.88	1184.74	121.95	1436.43	137.85	1148.36	74.78	728.03	1055.66	75.36	0.00
8.55000	1641.42	114.30	34.95	1607.99	105.86	40.64	1443.41	160.33	22.90	1457.47	153.79	67.87	1054.88	51.60	28.62	1019.14	50.96	36.30	895.54	34.67	87.00	916.99	33.78	131.83	1432.03	103.85	1105.12	0.00	0.00	0.00	1360.71	59.69	1497.93	1343.71	166.83	1490.00	1224.30	33.96	1445.38	1195.35	123.78	1436.99	136.30	1150.71	73.72	728.96	1055.33	75.84	0.00
8.56000	1642.16	114.21	32.72	1608.93	105.95	39.24	1443.75	159.88	23.04	1459.60	152.95	68.27	1055.07	51.44	28.63	1021.12	51.02	35.81	902.69	33.20	94.46	926.49	30.94	138.55	1444.09	104.29	1106.30	0.00	0.00	0.00	1370.71	60.80	1498.71	1354.27	168.16	1490.88	1234.32	36.03	1446.10	1205.92	125.68	1437.75	139.21	1151.34	73.96	728.56	1056.31	75.35	0.00
8.57000	1642.76	114.02	31.01	1609.39	105.19	37.98	1443.83	160.15	23.18	1460.49	152.33	67.93	1055.14	51.47	28.94	1022.29	50.95	35.13	911.39	31.25	102.57	937.97	28.09	145.28	1455.90	104.95	1107.64	0.00	0.00	0.00	1381.15	61.83	1499.80	1364.77	169.33	1492.02	1244.38	38.06	1447.04	1216.48	127.77	1438.80	139.10	1151.16	74.20	727.17	1056.40	74.88	0.00
8.58000	1642.93	113.87	30.09	1608.87	105.48	37.40	1444.57	161.08	25.05	1460.92	152.63	67.98	1054.30	50.37	29.72	1024.35	51.10	35.30	921.69	29.64	111.04	951.31	24.76	151.98	1467.30	105.34	1109.24	0.00	0.00	0.00	1391.55	62.87	1501.02	1375.41	170.39	1493.38	1254.37	39.72	1448.00	1226.99	129.76	1439.94	138.68	1150.69	74.25	727.31	1056.23	75.15	0.00
8.59000	1642.77	113.56	29.58	1609.68	104.84	37.34	1444.67	160.74	24.77	1461.94	152.73	68.29	1056.32	49.63	29.72	1028.00	50.62	36.48	933.21	28.05	120.13	966.12	21.06	158.84	1478.00	105.69	1110.94	0.00	0.00	0.00	1401.43	63.75	1502.31	1386.66	171.42	1494.72	1264.40	41.20	1449.08	1237.61	131.28	1441.12	138.04	1150.92	74.04	728.28	1056.56	75.04	0.00
8.60000	1643.20	113.38	29.45	1609.17	104.84	36.74	1444.91	160.81	24.83	1462.38	152.92	68.68	1056.81	48.84	28.45	1031.65	49.43	37.81	945.76	26.79	129.92	981.72	17.54	166.35	1489.06	106.09	1112.61	0.00	0.00	0.00	1411.49	64.62	1503.56	1397.31	172.50	1496.01	1274.56	42.95	1450.15	1248.27	132.70	1442.27	138.84	1151.01	74.00	726.91	1056.91	74.59	0.00
8.61000	1643.19	113.47	29.22	1609.43	105.15	36.88	1445.44	161.37	25.16	1462.34	152.94	68.34	1062.90	46.92	26.76	1037.50	47.91	40.09	959.27	23.69	140.80	998.39	14.25	174.36	1499.72	106.33	1114.41	0.00	0.00	0.00	1422.27	65.44	1504.80	1407.31	173.28	1497.30	1284.74	44.82	1451.19	1258.96	133.90	1443.35	139.57	1150.73	74.33	728.55	1056.40	75.23	0.00
8.62000	1643.40	113.55	29.01	1608.51	105.03	36.37	1445.32	161.03	24.86	1462.76	152.96	68.33	1068.64	44.20	25.71	1045.60	45.41	43.54	973.92	20.58	151.47	1015.91	10.19	182.42	1509.73	106.43	1116.15	0.00	0.00	0.00	1431.91	66.24	1506.21	1417.56	174.05	1498.61	1294.75	46.16	1452.29	1269.30	135.42	1444.36	138.40	1150.43	74.16	728.77	1056.75	75.18	0.00
8.63000	1643.36	113.76	28.72	1609.11	105.19	36.68	1445.54	161.41	25.04	1463.58	153.12	68.33	1077.15	40.41	25.68	1056.99	41.98	48.44	988.50	17.65	161.88	1034.47	7.10	190.20	1519.85	106.34	1117.85	0.00	0.00	0.00	1441.69	66.89	1507.62	1428.25	174.66	1499.90	1304.79	47.43	1453.51	1279.60	136.55	1445.51	138.00	1150.18	74.05	727.58	1056.22	75.09	0.00
8.64000	1643.09	113.45	28.69	1608.61	105.43	36.21	1445.58	161.37	25.06	1462.98	153.83	68.23	1089.71	36.31	29.83	1071.38	38.33	54.14	1003.82	16.01	170.47	1052.52	4.88	198.36	1529.47	105.95	1119.57	0.00	0.00	0.00	1452.22	67.49	1508.98	1438.67	175.43	1501.10	1314.76	48.35	1454.91	1289.77	137.60	1446.77	136.77	1151.72	73.52	728.54	1056.45	75.17	0.00
8.65000	1643.03	113.63	28.47	1609.54	105.15	36.54	1446.35	161.53	25.39	1462.71	153.69	67.88	1108.88	32.25	35.90	1089.75	34.88	60.10	1021.73	15.30	177.51	1070.81	3.52	206.10	1539.64	105.32	1121.18	0.00	0.00	0.00	1462.30	68.00	1510.36	1448.75	175.67	1502.33	1324.78	49.46	1456.46	1299.93	138.13	1448.18	139.46	1151.72	74.08	728.78	1056.81	75.10	0.00
8.66000	1643.27	113.82	28.45	1608.63	104.85	36.34	1444.75	160.31	22.83	1463.27	153.88	67.91	1130.70	28.51	39.98	1113.12	31.23	65.38	1042.54	14.10	182.85	1090.76	2.52	212.61	1548.88	104.32	1122.90	0.00	0.00	0.00	1472.57	68.32	1511.76	1459.07	176.04	1503.64	1334.64	49.96	1458.03	1309.97	138.82	1449.70	139.31	1151.58	73.97	728.20	1056.95	74.80	0.00
8.67000	1643.43	113.78	28.51	1609.28	105.59	36.13	1444.46	160.74	23.01	1463.90	153.79	67.88	1155.44	25.23	43.76	1136.17	27.52	68.76	1065.13	11.98	186.38	1112.59	1.51	216.94	1558.46	103.21	1124.43	0.00	0.00	0.00	1482.53	68.47	1513.10	1469.28	176.36	1504.90	1344.44	50.49	1459.80	1319.98	139.34	1451.40	137.48	1151.75	73.66	729.24	1056.18	75.51	0.00
8.68000	1643.35	113.89	28.33	1609.35	105.59	36.22	1444.66	160.32	22.82	1464.43	153.91	68.12	1179.05	20.21	46.83	1159.96	23.74	70.90	1088.74	9.92	188.55	1135.56	0.74	219.15	1568.32	101.94	1125.98	0.00	0.00	0.00	1492.38	68.52	1514.54	1479.01	176.46	1506.32	1354.18	50.83	1461.56	1330.07	139.27	1453.24	137.72	1151.87	73.52	729.64	1057.08	75.25	0.00
8.69000	1643.12	113.80	28.27	1608.96	106.04	36.22	1444.80	160.14	22.86	1464.39	153.85	68.17	1203.24	16.39	47.75	1185.99	19.85	72.57	1112.91	7.77	189.62	1159.14	0.03	220.26	1578.10	100.54	1127.50	0.00	0.00	0.00	1502.17	68.37	1515.81	1489.00	176.37	1507.71	1363.86	51.00	1463.34	1339.92	139.05	1455.06	138.28	1150.88	74.05	728.13	1057.51	74.63	0.00
8.70000	1643.37	114.15	28.04	1609.15	106.09	36.02	1444.59	160.60	23.11	1464.94	153.48	68.36	1230.63	12.47	46.66	1211.71	15.44	73.03	1137.26	6.16	189.25	1182.57	-0.62	220.17	1587.44	99.34	1128.78	0.00	0.00	0.00	1512.57	68.07	1517.06	1499.28	176.01	1509.06	1373.55	50.98	1465.03	1349.89	138.58	1456.88	137.22	1151.89	73.60	728.26	1057.35	74.84	0.00
8.71000	1643.24	114.20	27.84	1609.49	105.77	35.79	1444.76	160.75	23.26	1464.29	153.76	68.35	1258.59	6.65	48.53	1238.81	10.59	72.50	1162.18	5.23	187.36	1206.05	-0.82	218.87	1597.30	98.03	1130.03	0.00	0.00	0.00	1521.87	67.57	1518.24	1509.20	175.67	1510.43	1383.26	50.81	1466.54	1359.41	138.73	1458.60	138.55	1150.67	74.02	727.78	1056.42	75.07	0.00
8.72000	1643.90	114.28	27.92	1609.61	106.26	35.61	1444.88	160.48	23.16	1465.00	153.84	68.78	1287.86	0.76	47.97	1267.53	5.61	71.88	1186.99	4.91	183.94	1229.78	-0.86	216.61	1606.30	96.82	1131.07	0.00	0.00	0.00	1531.19	66.88	1519.33	1518.90	174.99	1511.73	1392.79	50.27	1467.86	1369.07	138.31	1460.13	139.31	1150.73	74.33	728.25	1055.81	75.32	0.00
8.73000	1643.92	114.57	27.60	1610.04	106.27	35.51	1445.06	160.06	22.99	1464.51	154.66	69.11	1320.14	-5.07	47.28	1297.98	0.94	70.89	1212.27	4.76	179.04	1253.75	-0.80	213.22	1616.23	95.84	1132.06	0.00	0.00	0.00	1540.64	66.06	1520.30	1528.50	174.27	1512.98	1402.26	49.72	1468.97	1378.80	137.57	1461.52	135.33	1152.35	73.19	728.98	1055.86	75.38	0.00
8.74000	1642.97	114.17	27.22	1609.66	105.66	35.27	1445.06	160.26	23.15	1464.41	154.07	68.85	1352.51	-9.23	46.92	1329.34	-3.25	69.43	1238.56	4.44	172.85	1278.35	-1.22	208.89	1625.41	94.86	1132.96	0.00	0.00	0.00	1549.94	65.14	1521.21	1537.53	173.46	1514.10	1411.67	49.00	1469.90	1388.36	137.33	1462.72	135.76	1151.80	73.17	728.77	1055.84	75.40	0.00
8.75000	1643.26	114.35	26.98	1610.62	106.06	35.13	1445.01	160.37	23.30	1464.73	153.95	69.22	1385.34	-13.83	45.44	1362.00	-6.88	67.68	1265.80	4.20	165.40	1303.61	-1.62	203.47	1634.62	93.98	1133.65	0.00	0.00	0.00	1559.24	64.13	1521.91	1547.52	172.49	1515.04	1420.97	48.33	1470.69	1397.93	136.83	1463.74	134.93	1152.04	73.06	727.31	1055.90	75.07	0.00
8.76000	1643.42	114.35	26.69	1611.34	105.63	35.13	1445.15	160.09	23.24	1465.42	153.87	69.67	1419.49	-16.51	44.60	1395.18	-9.89	65.59	1293.49	2.00	157.88	1329.55	-1.78	196.87	1643.81	93.32	1134.30	0.00	0.00	0.00	1568.94	63.04	1522.51	1557.07	171.24	1515.95	1430.20	47.58	1471.31	1407.57	136.13	1464.63	136.03	1153.04	72.96	727.04	1056.68	74.57	0.00
8.77000	1643.28	113.89	26.47	1610.55	105.81	34.70	1445.12	160.37	23.58	1465.29	153.95	69.93	1455.25	-18.44	43.83	1429.39	-12.20	63.29	1321.64	-0.21	149.48	1356.42	-1.69	189.17	1652.27	92.70	1134.81	0.00	0.00	0.00	1578.59	61.77	1522.99	1566.74	170.08	1516.66	1439.65	47.28	1471.83	1416.96	135.53	1465.30	137.06	1151.52	73.59	727.92	1056.02	75.06	0.00
8.78000	1643.39	113.95	26.16	1610.62	105.11	34.50	1445.21	160.25	23.66	1466.14	153.70	70.29	1489.56	-18.37	44.17	1464.32	-13.98	60.75	1350.21	-3.41	140.89	1383.51	-2.77	181.22	1660.98	92.17	1135.04	0.00	0.00	0.00	1587.33	60.48	1523.30	1576.82	169.03	1517.18	1449.00	46.55	1472.14	1426.46	134.81	1465.96	136.42	1150.87	73.68	727.90	1055.93	75.07	0.00
8.79000	1643.82	113.80	26.08	1611.06	105.19	34.95	1445.22	160.49	23.94	1467.14	153.67	70.83	1526.24	-20.37	41.21	1499.09	-15.46	57.94	1380.13	-4.52	130.74	1411.62	-3.43	172.54	1669.75	91.95	1135.14	0.00	0.00	0.00	1597.22	59.23	1523.41	1586.65	167.79	1517.54	1458.20	45.67	1472.35	1436.05	133.93	1466.38	138.44	1152.35	73.78	728.05	1056.58	74.91	0.00
8.80000	1643.60	113.30	26.17	1611.23	104.59	34.73	1445.24	160.49	24.10	1466.93	153.47	70.90	1562.85	-22.09	39.56	1534.70	-16.92	55.55	1411.08	-5.55	120.20	1438.98	-5.98	164.43	1678.63	91.61	1134.96	0.00	0.00	0.00	1606.55	57.91	1523.38	1595.98	166.50	1517.79	1467.42	44.87	1472.36	1445.65	133.29	1466.66	138.99	1151.62	74.13	728.20	1056.36	75.10	0.00
8.81000	1644.12	113.02	26.35	1610.83	103.44	36.87	1445.51	160.06	24.26	1466.92	153.31	71.05	1599.78	-25.42	37.68	1570.61	-18.52	53.54	1441.90	-7.17	109.86	1467.15	-8.18	156.11	1687.72	91.46	1134.65	0.00	0.00	0.00	1616.07	56.58	1523.23	1605.98	165.16	1517.82	1476.69	44.18	1472.26	1455.22	132.57	1466.71	140.60	1149.94	75.01	727.49	1056.69	74.94	0.00
8.82000	1643.60	109.90	31.42	1609.42	104.13	38.03	1445.56	159.96	24.58	1466.82	153.48	71.34	1635.51	-26.43	39.12	1605.91	-20.15	51.69	1473.71	-8.53	99.54	1495.68	-10.23	147.77	1696.49	91.27	1134.15	0.00	0.00	0.00	1625.34	55.29	1522.97	1615.51	163.91	1517.65	1485.71	42.78	1471.98	1464.88	131.57	1466.67	138.82	1149.84	74.55	727.52	1056.56	74.78	0.00
8.83000	1643.95	109.03	32.28	1608.29	105.84	39.91	1447.46	160.82	27.53	1467.22	153.43	71.84	1670.10	-28.98	38.46	1641.23	-21.83	50.53	1505.71	-10.94	90.10	1525.45	-11.33	139.13	1705.22	91.20	1133.55	0.00	0.00	0.00	1635.08	54.19	1522.51	1628.11	162.42	1515.82	1495.26	42.23	1471.63	1474.44	130.56	1466.39	139.45	1149.87	74.79	728.07	1055.39	75.45	0.00
8.84000	1644.49	109.21	32.82	1606.47	109.24	42.28	1446.64	160.32	27.35	1467.18	153.40	71.94	1706.48	-31.21	39.28	1676.68	-23.40	49.87	1538.76	-12.39	80.52	1555.56	-11.94	130.39	1714.57	91.18	1132.70	0.00	0.00	0.00	1644.62	53.20	1522.01	1638.42	161.26	1515.00	1504.73	41.02	1471.09	1483.74	129.88	1465.90	139.09	1149.30	74.76	727.43	1055.95	75.09	0.00
8.85000	1643.74	95.50	37.54	1609.56	105.32	39.63	1446.38	158.93	25.63	1468.29	153.08	72.62	1741.62	-33.10	40.56	1712.02	-25.10	49.86	1571.94	-13.41	71.18	1586.09	-12.61	122.13	1723.40	91.06	1131.79	0.00	0.00	0.00	1654.30	52.35	1521.34	1648.08	160.14	1514.34	1514.49	39.85	1470.43	1493.61	128.05	1465.28	137.94	1150.90	74.03	727.88	1056.42	75.24	0.00
8.86000	1647.14	94.50	37.33	1609.44	105.97	39.10	1446.68	158.47	26.11	1468.77	152.98	73.24	1777.84	-34.90	41.54	1747.13	-26.64	50.25	1605.44	-14.74	62.72	1616.38	-13.87	114.55	1732.51	90.87	1130.70	0.00	0.00	0.00	1663.27	51.56	1520.69	1657.52	159.30	1513.45	1524.43	39.09	1469.61	1503.07	126.89	1464.29	137.62	1151.02	73.98	728.69	1056.73	75.17	0.00
8.87000	1648.41	96.41	36.20	1609.60	109.63	38.42	1447.43	159.55	29.13	1467.91	152.66	73.22	1812.39	-36.94	44.07	1781.39	-28.01	51.26	1639.40	-15.96	54.71	1647.32	-14.80	107.25	1741.50	90.69	1129.44	0.00	0.00	0.00	1673.32	50.97	1519.77	1666.96	158.51	1512.40	1534.16	37.74	1468.65	1512.52	125.88	1463.20	138.52	1150.56	74.46	727.08	1056.46	74.79	0.00
8.88000	1644.94	113.92	25.89	1610.98	109.13	36.88	1447.15	159.09	29.89	1468.97	153.00	74.36	1846.31	-38.46	47.27	1817.41	-29.36	53.69	1672.56	-18.24	48.03	1677.69	-16.43	100.90	1750.74	90.38	1128.06	0.00	0.00	0.00	1683.31	50.40	1518.84	1673.68	158.30	1512.74	1544.20	36.83	1467.48	1522.29	124.26	1461.93	138.26	1151.30	74.04	728.24	1056.28	75.14	0.00
8.89000	1645.20	114.82	25.21	1612.18	108.03	35.17	1446.77	158.79	30.48	1469.61	152.14	74.66	1880.39	-40.43	51.96	1851.32	-30.91	56.26	1705.72	-20.51	42.04	1708.41	-17.58	94.98	1759.94	89.88	1126.54	0.00	0.00	0.00	1693.18	49.92	1517.71	1681.88	158.16	1511.78	1554.29	35.81	1466.19	1531.76	123.22	1460.44	137.96	1150.51	74.36	726.72	1057.08	74.63	0.00
8.90000	1644.79	115.15	24.80	1612.29	107.01	34.65	1447.90	158.44	31.54	1469.00	151.83	74.79	1913.79	-42.41	57.03	1882.43	-32.42	58.94	1739.10	-21.80	36.64	1738.67	-18.83	89.80	1768.91	89.48	1124.82	0.00	0.00	0.00	1702.70	49.39	1516.55	1691.30	157.38	1510.36	1564.25	34.47	1464.74	1541.22	122.31	1458.86	138.98	1151.19	74.34	726.21	1056.86	74.67	0.00
8.91000	1644.36	115.35	24.53	1612.43	106.39	33.59	1447.39	158.15	32.10	1469.92	152.27	75.72	1946.85	-44.19	62.85	1915.17	-35.28	58.93	1772.14	-23.78	32.42	1769.15	-19.59	85.29	1778.24	88.84	1123.07	0.00	0.00	0.00	1712.80	48.71	1515.23	1700.93	156.64	1508.75	1574.29	33.31	1463.22	1550.91	120.94	1457.20	137.16	1152.19	73.78	728.35	1057.03	74.93	0.00
8.92000	1643.90	115.14	24.37	1611.90	106.89	33.39	1447.68	157.76	32.87	1470.58	152.38	76.63	1977.55	-45.50	69.98	1947.82	-37.95	61.23	1804.95	-24.68	28.90	1799.25	-19.52	81.31	1788.21	87.97	1121.25	0.00	0.00	0.00	1722.65	47.92	1513.84	1710.50	155.91	1507.23	1584.28	32.27	1461.65	1560.56	119.68	1455.43	137.28	1152.37	73.50	727.94	1056.75	74.92	0.00
8.93000	1644.00	115.15	24.14	1611.18	106.63	33.09	1448.25	157.70	34.12	1470.52	152.24	77.14	2007.09	-46.99	77.44	1981.36	-39.43	66.73	1837.39	-25.24	26.41	1827.79	-21.05	79.08	1797.28	87.05	1119.28	0.00	0.00	0.00	1732.11	46.99	1512.45	1719.56	155.12	1505.56	1594.12	31.04	1460.01	1570.23	118.59	1453.68	138.76	1151.05	74.02	727.46	1055.94	75.11	0.00
8.94000	1644.74	115.43	24.02	1611.49	106.78	32.94	1448.37	157.33	35.12	1471.20	152.23	77.96	2034.93	-48.51	85.25	2010.04	-40.22	72.89	1867.97	-26.94	25.53	1855.06	-22.77	77.86	1806.86	86.05	1117.43	0.00	0.00	0.00	1742.08	45.86	1510.89	1729.65	154.09	1503.78	1603.95	29.64	1458.36	1579.96	117.35	1451.89	139.24	1151.01	74.29	728.33	1056.77	75.01	0.00
8.95000	1644.90	115.62	23.75	1611.54	107.08	32.78	1448.93	157.05	36.23	1471.68	152.72	79.21	2061.54	-48.78	93.52	2035.60	-40.25	80.69	1896.60	-28.84	25.84	1881.47	-24.09	77.27	1816.18	84.88	1115.54	0.00	0.00	0.00	1752.15	44.51	1509.26	1739.74	152.67	1502.09	1613.92	28.36	1456.72	1589.82	116.20	1450.20	138.90	1150.87	74.20	728.42	1057.05	75.02	0.00
8.96000	1644.91	115.75	23.51	1611.53	106.98	32.67	1449.74	156.83	37.59	1472.08	152.53	80.18	2086.36	-48.60	101.54	2061.91	-42.10	86.53	1923.68	-30.06	26.61	1906.54	-24.67	77.14	1825.54	83.70	1113.63	0.00	0.00	0.00	1762.12	43.03	1507.59	1752.87	150.35	1498.81	1624.03	26.84	1455.09	1599.67	115.24	1448.58	136.62	1151.05	73.73	727.47	1056.46	75.07	0.00
8.97000	1645.28	115.95	23.34	1611.95	106.91	32.90	1450.46	156.71	39.19	1473.26	152.98	81.75	2108.88	-49.11	109.38	2085.33	-42.47	92.64	1949.16	-30.58	27.80	1929.96	-25.08	77.59	1835.86	82.41	1111.82	0.00	0.00	0.00	1772.22	41.31	1505.86	1763.66	148.52	1496.81	1634.06	25.20	1453.44	1609.68	113.88	1447.07	137.55	1150.18	74.21	727.94	1055.92	75.25	0.00
8.98000	1644.91	116.00	22.96	1612.03	107.79	33.00	1451.37	156.88	41.08	1473.33	153.05	82.88	2129.06	-48.63	116.43	2106.11	-42.10	99.11	1972.43	-31.01	29.34	1951.43	-25.53	78.55	1845.51	81.09	1110.04	0.00	0.00	0.00	1782.25	39.42	1504.12	1774.04	146.45	1495.25	1644.13	23.49	1451.80	1619.81	112.34	1445.64	138.05	1151.25	74.00	727.98	1056.91	74.90	0.00
8.99000	1645.28	116.03	22.92	1611.98	108.13	32.84	1450.99	156.57	42.18	1474.44	153.26	84.65	2148.72	-46.43	122.77	2125.03	-41.17	104.87	1993.98	-30.75	30.70	1971.22	-25.34	79.25	1855.88	79.66	1108.33	0.00	0.00	0.00	1792.27	37.26	1502.42	1784.50	144.15	1493.73	1654.41	22.05	1450.17	1629.75	110.91	1444.18	139.24	1150.68	74.52	728.98	1056.09	75.38	0.00
9.00000	1645.66	116.10	22.86	1612.57	107.75	32.88	1451.81	156.88	44.31	1474.99	153.20	85.91	2165.86	-45.66	127.95	2142.88	-39.80	108.73	2013.39	-29.79	31.46	1989.10	-25.00	79.69	1865.87	78.22	1106.68	0.00	0.00	0.00	1802.68	35.03	1500.77	1794.83	142.01	1492.28	1664.52	19.83	1448.58	1640.14	108.75	1442.80	138.58	1151.11	74.00	728.32	1056.48	75.00	0.00
9.01000	1645.58	116.02	22.76	1612.99	107.91	32.93	1452.64	155.53	44.25	1475.39	153.28	87.52	2180.71	-43.75	133.29	2158.19	-37.08	111.47	2029.86	-29.26	31.90	2004.78	-24.45	79.69	1875.84	76.83	1105.13	0.00	0.00	0.00	1812.89	32.65	1499.22	1805.03	139.77	1490.92	1674.70	17.57	1447.03	1650.31	106.67	1441.51	139.51	1150.21	74.25	727.71	1056.99	74.82	0.00
9.02000	1645.54	116.15	22.36	1613.08	107.69	32.85	1453.56	155.02	46.15	1477.46	153.41	89.69	2193.67	-41.33	134.69	2171.30	-35.43	112.50	2043.81	-28.41	31.81	2018.26	-23.15	78.99	1886.59	75.37	1103.74	0.00	0.00	0.00	1823.37	30.06	1497.78	1815.36	137.23	1489.69	1684.87	15.20	1445.57	1660.65	104.33	1440.32	136.52	1150.98	73.83	728.23	1055.98	75.26	0.00
9.03000	1645.72	116.06	22.28	1612.98	108.22	32.92	1454.15	155.30	48.57	1479.14	153.14	91.65	2204.03	-37.84	134.25	2182.55	-33.12	111.41	2054.49	-27.30	30.78	2029.49	-21.51	77.64	1897.26	73.94	1102.38	0.00	0.00	0.00	1833.66	27.37	1496.39	1825.63	134.63	1488.52	1695.22	12.91	1444.14	1671.13	101.85	1439.15	138.99	1150.89	74.35	727.79	1056.84	74.67	0.00
9.04000	1646.02	115.82	22.40	1613.56	108.00	33.27	1455.96	156.35	53.47	1479.95	153.46	93.73	2213.63	-34.93	131.87	2189.99	-35.12	110.22	2062.90	-25.35	28.60	2038.28	-19.37	75.26	1908.19	72.60	1101.11	0.00	0.00	0.00	1844.03	24.65	1495.12	1835.95	131.97	1487.42	1705.27	9.98	1442.79	1681.43	99.44	1438.02	137.96	1151.47	73.65	726.37	1057.17	74.39	0.00
9.05000	1645.88	115.94	22.13	1613.83	108.05	33.07	1456.53	156.13	55.79	1481.61	153.11	95.92	2219.52	-32.48	126.14	2196.37	-32.59	105.92	2068.55	-22.68	25.26	2045.01	-16.55	71.93	1918.96	71.17	1099.99	0.00	0.00	0.00	1854.31	21.84	1493.95	1846.45	128.85	1486.35	1715.54	7.03	1441.49	1691.74	96.67	1436.87	138.11	1150.99	73.95	725.88	1056.94	74.55	0.00
9.06000	1646.48	115.94	22.17	1613.68	107.78	32.90	1458.06	155.87	58.55	1484.17	152.97	98.56	2225.20	-29.10	119.43	2201.20	-29.50	99.44	2072.35	-19.46	23.48	2050.01	-13.61	68.82	1930.50	69.76	1099.05	0.00	0.00	0.00	1864.99	18.86	1492.79	1856.80	126.00	1485.34	1726.05	4.17	1440.24	1702.05	93.74	1435.81	138.17	1151.16	74.01	728.55	1056.50	75.25	0.00
9.07000	1646.75	116.00	21.97	1614.67	107.79	33.11	1459.15	156.34	61.78	1485.82	153.07	101.14	2228.41	-25.76	111.48	2206.91	-28.42	91.13	2074.30	-17.13	21.75	2053.04	-10.75	65.59	1941.39	68.42	1098.33	0.00	0.00	0.00	1875.58	15.97	1491.76	1867.18	122.95	1484.45	1736.70	1.31	1439.03	1712.19	90.99	1434.79	137.52	1150.15	74.41	728.54	1056.51	75.21	0.00
9.08000	1646.57	116.04	21.66	1614.88	108.15	32.91	1460.24	155.24	62.61	1488.48	153.35	104.18	2232.62	-23.50	103.78	2208.78	-23.42	85.13	2076.08	-15.47	19.37	2054.81	-8.22	62.35	1952.74	67.06	1097.75	0.00	0.00	0.00	1885.87	12.92	1490.77	1877.42	119.96	1483.57	1747.14	-1.96	1437.86	1722.31	87.89	1433.76	136.49	1150.86	73.89	727.65	1055.84	75.12	0.00
9.09000	1647.13	116.16	21.64	1614.81	107.39	32.58	1461.82	155.69	66.22	1489.95	154.11	107.21	2240.01	-21.66	93.85	2216.22	-23.41	76.52	2078.43	-14.83	19.05	2060.34	-6.96	62.14	1964.27	65.60	1097.51	0.00	0.00	0.00	1896.45	9.80	1489.90	1887.79	116.64	1482.90	1757.69	-5.15	1436.76	1732.81	84.48	1432.78	137.54	1150.88	74.04	729.46	1055.73	75.54	0.00
9.10000	1646.74	115.91	21.52	1615.61	107.95	32.91	1464.17	155.66	69.85	1493.43	154.76	110.87	2246.86	-22.17	83.53	2220.69	-20.91	68.80	2080.07	-14.67	18.74	2066.56	-6.90	61.99	1975.40	64.09	1097.45	0.00	0.00	0.00	1906.78	6.58	1489.58	1897.93	113.67	1482.60	1768.61	-8.20	1435.80	1743.44	80.64	1432.08	142.34	1150.52	75.12	727.69	1057.13	74.86	0.00
9.11000	1647.18	115.88	21.42	1615.58	107.71	32.88	1465.52	157.09	76.09	1497.32	155.23	114.61	2250.77	-19.34	74.70	2224.69	-18.81	61.65	2081.48	-14.17	18.38	2069.63	-6.08	61.43	1987.54	62.57	1097.81	0.00	0.00	0.00	1917.47	3.27	1489.73	1908.31	110.00	1482.88	1779.22	-11.99	1435.24	1753.76	77.42	1431.64	141.98	1150.06	75.10	727.71	1056.31	75.14	0.00
9.12000	1646.99	115.72	21.25	1615.99	107.55	32.66	1469.91	155.57	78.92	1500.91	155.67	118.59	2253.72	-17.86	66.25	2228.52	-17.66	54.74	2082.07	-14.79	18.58	2072.50	-5.98	61.33	1999.56	60.93	1098.40	0.00	0.00	0.00	1928.23	-0.24	1490.17	1918.66	106.53	1483.41	1790.05	-15.63	1435.18	1764.35	73.78	1431.71	138.77	1150.98	74.25	728.78	1056.58	75.17	0.00
9.13000	1647.12	115.34	21.35	1616.22	107.46	32.34	1473.11	156.36	84.66	1505.96	155.94	123.13	2257.21	-15.46	58.28	2226.89	-9.76	55.99	2083.13	-14.96	19.46	2075.69	-5.91	61.14	2011.51	59.17	1099.33	0.00	0.00	0.00	1938.35	-3.82	1490.78	1929.23	102.74	1484.22	1801.01	-19.26	1435.40	1775.01	69.74	1432.24	137.45	1151.61	73.60	728.66	1056.41	75.13	0.00
9.14000	1647.13	115.50	21.16	1615.21	107.71	32.88	1477.21	156.77	90.99	1511.79	156.48	128.18	2260.48	-14.06	52.80	2228.87	-7.72	52.98	2083.11	-16.04	20.52	2078.79	-5.41	60.82	2023.97	57.31	1100.58	0.00	0.00	0.00	1949.16	-7.48	1491.50	1939.97	98.79	1485.21	1811.79	-23.09	1435.82	1785.67	65.77	1432.91	136.53	1152.23	73.28	728.18	1056.39	75.14	0.00
9.15000	1647.65	115.65	21.20	1614.92	107.24	32.42	1483.42	154.85	97.11	1518.97	157.54	133.77	2263.40	-13.48	49.29	2229.84	-7.20	50.54	2083.78	-15.66	20.74	2080.43	-4.98	60.62	2036.16	55.28	1102.09	0.00	0.00	0.00	1959.94	-11.28	1492.37	1950.42	95.11	1486.40	1822.61	-27.18	1436.33	1796.46	61.70	1433.80	139.62	1152.28	73.79	728.13	1056.75	75.01	0.00
9.16000	1647.29	115.63	21.05	1615.80	106.85	32.00	1489.84	155.13	104.85	1526.98	158.42	139.54	2265.48	-14.42	45.76	2231.16	-7.15	49.05	2084.09	-15.71	21.19	2081.51	-4.79	60.66	2048.24	53.11	1103.85	0.00	0.00	0.00	1970.66	-15.22	1493.47	1961.23	90.91	1487.93	1833.66	-31.02	1436.97	1807.27	57.67	1434.87	141.35	1150.72	74.79	728.72	1055.24	75.62	0.00
9.17000	1647.99	116.08	20.85	1616.87	106.14	32.06	1497.78	154.99	113.05	1536.51	159.70	145.93	2266.48	-13.78	43.76	2233.44	-8.83	45.65	2084.14	-15.98	21.51	2082.71	-4.54	60.38	2059.76	50.81	1105.79	0.00	0.00	0.00	1981.59	-19.19	1494.70	1967.12	88.58	1491.92	1844.63	-34.83	1437.85	1818.00	53.81	1436.13	140.17	1151.91	74.15	728.33	1055.94	75.35	0.00
9.18000	1648.27	115.83	20.77	1619.00	105.92	32.27	1507.65	154.47	121.85	1547.43	160.81	152.54	2267.02	-13.75	42.02	2233.09	-7.90	44.91	2084.08	-16.29	21.74	2083.15	-4.63	60.48	2070.91	48.48	1107.91	0.00	0.00	0.00	1992.39	-23.09	1495.94	1976.81	84.58	1494.27	1855.57	-38.64	1438.85	1828.68	50.13	1437.59	139.52	1151.51	74.21	729.19	1056.16	75.48	0.00
9.19000	1649.18	115.93	20.24	1622.26	106.01	33.54	1517.80	155.46	132.04	1560.17	162.02	159.97	2268.04	-14.06	40.75	2233.73	-7.86	44.20	2084.56	-15.85	21.58	2083.70	-4.30	60.52	2081.64	46.07	1110.10	0.00	0.00	0.00	2003.24	-26.94	1497.15	1986.86	80.78	1496.08	1866.40	-42.28	1439.92	1839.52	46.15	1439.22	138.79	1151.53	73.94	728.91	1056.74	75.00	0.00
9.20000	1651.80	116.92	19.90	1626.98	106.69	35.70	1528.88	156.79	143.05	1573.95	163.42	166.40	2267.85	-14.00	39.59	2234.10	-7.90	43.51	2085.02	-15.40	21.37	2083.78	-4.58	60.77	2092.56	43.64	1112.31	0.00	0.00	0.00	2013.61	-30.68	1498.33	1997.31	77.14	1497.83	1877.17	-45.76	1441.05	1850.14	42.59	1440.75	138.30	1152.33	73.79	729.37	1056.49	75.27	0.00
9.21000	1653.87	118.04	20.97	1633.44	108.29	38.71	1540.34	157.86	154.33	1588.15	164.65	174.33	2267.97	-13.86	38.99	2234.07	-7.32	43.42	2085.04	-15.54	21.51	2084.27	-4.30	60.60	2102.98	41.42	1114.47	0.00	0.00	0.00	2024.47	-34.25	1499.35	2007.77	73.51	1499.48	1887.66	-49.30	1442.12	1860.70	39.04	1442.24	139.14	1151.76	74.10	727.96	1056.25	75.07	0.00
9.22000	1659.10	119.87	19.88	1641.21	109.62	43.41	1552.77	158.69	165.81	1603.24	166.14	182.84	2268.51	-13.81	38.72	2233.91	-7.29	43.03	2084.50	-16.45	21.94	2084.37	-4.51	60.57	2113.17	39.33	1116.49	0.00	0.00	0.00	2035.08	-37.67	1500.40	2018.36	70.07	1500.98	1898.06	-52.56	1443.07	1871.26	35.75	1443.65	139.26	1151.20	74.08	728.68	1056.54	75.22	0.00
9.23000	1669.76	122.43	20.05	1652.21	112.47	47.18	1566.45	158.88	177.74	1620.21	166.37	191.32	2268.63	-13.72	38.37	2234.10	-7.57	42.65	2084.81	-16.15	21.75	2084.37	-4.83	60.57	2122.94	37.41	1118.44	0.00	0.00	0.00	2045.38	-40.89	1501.36	2028.73	66.97	1502.42	1908.20	-55.73	1443.94	1881.71	32.60	1444.98	137.82	1151.11	73.89	728.66	1055.90	75.50	0.00
9.24000	1673.61	124.21	18.94	1664.27	116.10	51.07	1582.30	158.03	189.14	1638.84	166.50	199.87	2268.79	-13.54	38.21	2234.41	-7.49	42.59	2085.24	-15.63	21.45	2084.43	-5.09	60.56	2132.29	35.74	1120.14	0.00	0.00	0.00	2055.94	-43.78	1502.36	2039.28	63.83	1503.81	1918.45	-58.53	1444.84	1892.08	29.71	1446.21	139.12	1150.45	74.32	727.56	1056.75	74.87	0.00
9.25000	1686.46	125.82	24.03	1678.41	117.88	56.57	1601.25	157.55	198.36	1658.15	166.81	207.94	2268.84	-13.76	37.83	2234.48	-7.90	42.15	2084.87	-16.20	21.75	2084.68	-5.04	60.41	2141.85	34.36	1121.69	0.00	0.00	0.00	2066.27	-46.43	1503.33	2049.86	60.83	1505.25	1928.61	-61.27	1445.81	1902.27	27.17	1447.45	139.39	1150.48	74.28	726.89	1056.45	74.71	0.00
9.26000	1698.80	127.53	29.09	1697.42	119.91	63.46	1620.65	157.70	205.58	1678.46	166.31	214.46	2268.05	-13.49	37.62	2234.57	-7.77	42.27	2085.33	-15.56	21.32	2084.72	-5.38	60.51	2151.26	33.28	1123.01	0.00	0.00	0.00	2076.23	-48.91	1504.32	2060.06	58.42	1506.52	1938.72	-63.72	1446.75	1912.65	24.64	1448.70	141.44	1149.67	75.00	727.14	1056.69	74.66	0.00
9.27000	1724.15	129.66	35.94	1717.22	121.35	69.23	1640.97	158.33	211.25	1698.42	166.28	220.47	2268.56	-13.77	37.53	2233.97	-7.40	42.32	2085.27	-16.03	21.54	2084.83	-5.60	60.49	2160.40	32.47	1124.15	0.00	0.00	0.00	2086.07	-51.11	1505.35	2069.93	56.37	1507.76	1948.93	-65.45	1447.81	1922.70	22.61	1449.93	141.24	1150.68	74.75	726.97	1057.28	74.53	0.00
9.28000	1744.56	131.33	40.01	1739.65	122.54	74.34	1663.32	158.67	215.63	1719.64	166.07	225.94	2268.53	-13.34	37.72	2233.49	-7.61	41.96	2085.13	-16.23	21.59	2084.81	-5.91	60.61	2169.64	31.98	1125.23	0.00	0.00	0.00	2096.10	-53.10	1506.39	2080.20	54.39	1508.99	1958.84	-67.39	1449.00	1932.87	20.30	1451.39	140.22	1150.89	74.72	728.59	1056.97	74.94	0.00
9.29000	1766.82	133.65	45.16	1762.31	124.24	77.95	1686.00	159.61	219.30	1742.20	165.41	229.59	2269.06	-14.11	37.39	2232.84	-6.94	43.17	2085.31	-16.07	21.49	2084.79	-6.28	60.72	2179.13	31.70	1126.27	0.00	0.00	0.00	2106.13	-54.79	1507.47	2090.37	52.81	1510.13	1968.83	-69.03	1450.35	1942.85	18.38	1452.91	138.71	1151.66	73.93	727.47	1056.64	74.71	0.00
9.30000	1790.50	136.20	49.14	1786.68	126.14	80.68	1708.54	160.23	221.57	1764.35	165.73	232.41	2268.85	-14.05	37.27	2233.04	-6.95	43.41	2085.05	-16.45	21.62	2084.86	-6.38	60.72	2188.74	31.52	1127.21	0.00	0.00	0.00	2116.23	-56.19	1508.61	2105.38	49.15	1508.30	1978.62	-70.76	1451.90	1952.42	16.76	1454.52	140.02	1151.44	74.20	726.89	1057.28	74.52	0.00
9.31000	1815.76	138.80	52.07	1812.21	128.46	82.48	1731.96	160.77	222.47	1787.64	164.96	233.74	2268.58	-14.52	36.86	2233.02	-7.02	43.40	2085.18	-16.39	21.56	2085.01	-6.58	60.74	2197.96	31.38	1128.14	0.00	0.00	0.00	2125.87	-57.35	1509.77	2116.24	47.62	1508.78	1988.35	-72.24	1453.47	1962.44	14.79	1456.18	140.74	1151.07	74.75	725.73	1057.44	74.16	0.00
9.32000	1842.78	141.31	54.05	1839.87	130.69	83.74	1755.69	160.34	221.67	1811.04	164.76	234.04	2268.75	-14.02	37.23	2232.74	-7.10	43.35	2085.27	-16.14	21.46	2085.11	-6.64	60.81	2207.43	31.17	1129.07	0.00	0.00	0.00	2135.78	-58.28	1510.89	2125.89	46.65	1509.86	1998.04	-73.57	1455.02	1971.75	13.82	1457.70	137.39	1151.23	73.80	726.96	1057.03	74.62	0.00
9.33000	1871.73	143.57	55.16	1868.56	132.47	84.04	1779.68	160.41	219.55	1834.62	164.58	233.25	2268.43	-14.24	37.10	2233.65	-7.13	43.90	2085.23	-16.31	21.43	2085.27	-6.56	60.81	2216.56	30.85	1129.89	0.00	0.00	0.00	2145.57	-59.05	1512.01	2135.47	45.88	1510.87	2007.81	-74.44	1456.55	1981.48	12.44	1459.17	138.46	1151.18	73.84	728.09	1056.53	75.06	0.00
9.34000	1902.75	145.41	55.51	1897.74	133.77	83.45	1804.59	159.94	215.79	1859.33	163.49	231.03	2268.51	-13.96	37.18	2233.74	-7.21	43.94	2085.18	-16.45	21.56	2085.30	-6.71	60.96	2225.43	30.27	1130.70	0.00	0.00	0.00	2155.42	-59.57	1513.11	2145.02	45.17	1511.87	2017.37	-75.37	1458.02	1991.21	11.27	1460.57	138.17	1149.96	74.12	727.32	1057.42	74.56	0.00
9.35000	1936.03	146.67	55.21	1929.27	134.55	82.80	1829.11	160.60	211.01	1884.09	162.58	227.56	2268.75	-14.68	36.74	2233.46	-7.32	43.87	2085.16	-16.54	21.59	2085.41	-6.64	61.05	2234.37	29.43	1131.42	0.00	0.00	0.00	2164.60	-60.01	1514.24	2154.13	45.27	1512.77	2027.28	-75.70	1459.44	2000.87	10.23	1461.86	136.89	1151.69	73.45	727.08	1057.03	74.63	0.00
9.36000	1971.72	147.20	54.34	1961.16	134.76	81.35	1855.24	160.12	204.27	1909.24	161.82	223.18	2268.46	-13.99	37.15	2234.23	-7.26	44.22	2085.38	-16.36	21.46	2085.55	-6.63	61.17	2243.04	28.39	1132.09	0.00	0.00	0.00	2174.42	-60.23	1515.32	2163.91	44.47	1513.68	2037.03	-75.98	1460.80	2010.25	9.78	1463.06	138.62	1151.41	73.97	727.65	1056.12	75.04	0.00
9.37000	2009.99	146.83	53.01	1994.48	134.32	79.70	1882.17	160.03	196.64	1935.51	160.58	217.71	2268.75	-14.58	36.80	2234.45	-7.32	44.28	2085.04	-16.83	21.72	2085.75	-6.50	61.27	2251.13	27.07	1132.73	0.00	0.00	0.00	2184.19	-60.35	1516.34	2173.32	44.50	1514.36	2046.81	-76.24	1462.02	2020.00	8.83	1464.13	138.95	1151.48	74.17	728.19	1056.34	75.04	0.00
9.38000	2051.00	145.41	51.32	2027.65	133.36	77.16	1908.82	160.86	188.43	1960.77	161.42	211.89	2268.63	-14.17	37.01	2234.61	-7.29	44.29	2085.22	-16.64	21.68	2085.98	-6.41	61.42	2259.24	25.60	1133.32	0.00	0.00	0.00	2193.66	-60.41	1517.23	2182.55	44.85	1514.83	2056.36	-76.58	1463.16	2029.24	8.53	1464.99	138.09	1150.22	74.31	728.60	1055.47	75.49	0.00
9.39000	2083.57	143.91	48.98	2062.31	131.83	74.82	1936.81	161.05	178.96	1987.10	160.92	204.80	2268.94	-14.16	37.05	2235.20	-7.25	44.37	2085.67	-16.04	21.37	2086.04	-6.53	61.67	2267.87	24.07	1133.86	0.00	0.00	0.00	2203.35	-60.40	1518.00	2192.32	44.28	1515.31	2065.92	-76.71	1464.14	2038.55	8.29	1465.74	139.41	1151.91	74.00	728.45	1056.30	75.24	0.00
9.40000	2120.40	142.07	47.89	2098.08	129.94	72.71	1965.56	160.42	168.32	2010.84	161.92	199.32	2269.07	-13.90	37.23	2235.55	-7.14	44.32	2085.41	-16.46	21.64	2086.30	-6.33	61.80	2275.95	22.44	1134.29	0.00	0.00	0.00	2213.05	-60.29	1518.59	2201.77	44.37	1515.58	2075.64	-76.80	1465.07	2048.01	7.88	1466.40	139.03	1152.30	74.02	728.05	1057.06	75.03	0.00
9.41000	2157.08	140.37	46.45	2133.82	128.11	70.40	1995.57	158.89	156.96	2037.49	161.82	191.10	2269.37	-14.02	36.92	2235.94	-6.96	44.16	2085.55	-16.32	21.69	2086.59	-6.06	61.89	2284.33	20.72	1134.56	0.00	0.00	0.00	2222.51	-60.14	1519.02	2211.15	44.50	1515.68	2085.20	-77.07	1465.79	2057.68	7.03	1466.94	139.09	1150.48	74.57	728.48	1056.81	75.03	0.00
9.42000	2194.37	138.79	45.65	2170.33	126.37	68.31	2026.58	156.75	144.90	2065.75	160.59	182.36	2268.67	-12.10	39.32	2236.07	-6.69	43.90	2085.58	-16.32	21.68	2086.79	-6.06	62.04	2292.11	18.88	1134.66	0.00	0.00	0.00	2231.93	-59.87	1519.24	2220.54	44.61	1515.55	2094.85	-77.29	1466.41	2067.13	6.61	1467.27	138.36	1151.97	73.78	728.48	1057.02	74.96	0.00
9.43000	2230.22	136.90	44.71	2206.84	124.61	66.57	2058.16	154.40	133.15	2095.03	158.94	173.44	2268.69	-11.67	39.34	2235.31	-6.45	43.19	2085.64	-16.23	21.73	2086.94	-6.06	62.31	2300.19	17.12	1134.62	0.00	0.00	0.00	2241.55	-59.50	1519.29	2229.87	44.85	1515.30	2104.52	-77.55	1466.87	2076.79	5.71	1467.51	138.16	1151.75	73.89	729.33	1057.13	75.12	0.00
9.44000	2266.48	134.71	44.33	2242.47	122.54	64.77	2089.45	153.53	122.07	2124.36	157.16	164.54	2269.07	-11.39	39.23	2234.87	-6.25	42.81	2085.74	-16.21	21.75	2087.26	-5.85	62.43	2308.79	15.34	1134.41	0.00	0.00	0.00	2251.33	-59.10	1519.22	2239.10	45.38	1514.81	2104.52	-77.55	1466.87	2085.67	5.92	1467.57	138.54	1151.27	73.86	728.09	1056.53	75.01	0.00
9.45000	2303.67	132.20	44.92	2277.71	120.19	63.37	2122.47	150.29	110.44	2155.72	154.10	155.78	2268.65	-11.10	38.85	2234.28	-6.24	42.63	2085.71	-16.30	21.97	2087.51	-5.74	62.62	2317.23	13.57	1133.98	0.00	0.00	0.00	2261.20	-58.60	1518.97	2248.30	45.80	1514.16	2104.52	-77.55	1466.87	2095.24	5.06	1467.59	141.25	1151.25	74.32	728.25	1056.75	74.90	0.00
9.46000	2339.99	129.35	45.50	2312.99	117.55	62.60	2152.46	151.25	103.45	2186.53	151.95	147.60	2268.78	-11.03	38.70	2234.43	-6.26	42.93	2085.91	-15.99	21.82	2087.89	-5.42	62.72	2325.57	11.80	1133.36	0.00	0.00	0.00	2271.09	-58.03	1518.59	2257.67	46.03	1513.41	2104.52	-77.55	1466.87	2104.62	4.53	1467.37	140.03	1151.49	73.95	728.05	1055.84	75.21	0.00
9.47000	2373.18	126.09	44.85	2348.20	114.36	62.35	2188.13	146.45	89.86	2218.36	148.69	139.72	2268.35	-11.12	38.36	2234.31	-6.70	42.99	2085.89	-15.99	21.99	2087.91	-5.64	63.05	2334.62	10.15	1132.50	0.00	0.00	0.00	2281.11	-57.36	1518.06	2266.50	47.03	1512.49	2104.52	-77.55	1466.87	2114.00	3.70	1466.98	137.44	1151.16	73.67	727.68	1057.50	74.73	0.00
9.48000	2412.85	122.28	49.25	2383.62	110.87	62.98	2222.24	143.31	80.11	2250.05	145.32	132.03	2268.31	-11.35	38.22	2233.64	-7.43	42.62	2085.99	-15.99	22.09	2088.29	-5.42	63.20	2342.86	8.50	1131.46	0.00	0.00	0.00	2290.79	-56.57	1517.40	2275.93	47.15	1511.42	2104.52	-77.55	1466.87	2123.02	3.31	1466.32	137.23	1150.82	73.82	727.15	1057.17	74.73	0.00
9.49000	2449.55	118.03	52.96	2419.31	106.91	64.75	2256.52	140.05	71.30	2280.60	143.06	125.44	2269.59	-13.62	35.92	2234.06	-8.10	42.60	2085.70	-16.47	22.48	2088.61	-5.26	63.39	2351.45	6.93	1130.22	0.00	0.00	0.00	2300.67	-55.71	1516.55	2285.00	47.56	1510.19	2104.52	-77.55	1466.87	2132.16	2.85	1465.55	139.40	1151.41	74.06	727.12	1057.36	74.45	0.00
9.50000	2484.89	113.25	57.09	2453.59	102.36	66.82	2291.23	135.86	63.14	2311.56	139.34	118.96	2269.54	-14.29	35.47	2234.21	-8.71	42.54	2086.19	-15.74	22.24	2088.80	-5.29	63.66	2360.43	5.46	1128.80	0.00	0.00	0.00	2310.24	-54.84	1515.59	2294.16	47.89	1508.74	2104.52	-77.55	1466.87	2141.14	2.75	1464.63	138.16	1150.98	73.94	727.23	1057.37	74.43	0.00
9.51000	2519.21	107.84	62.09	2487.29	97.31	70.00	2325.01	132.17	56.33	2342.34	135.28	113.38	2269.83	-14.57	35.26	2234.35	-9.13	42.47	2086.17	-15.83	22.46	2089.04	-5.31	63.96	2369.18	4.04	1127.20	0.00	0.00	0.00	2320.20	-53.80	1514.42	2303.19	48.39	1507.25	2104.52	-77.55	1466.87	2149.99	2.41	1463.53	137.09	1150.82	73.92	726.97	1056.33	74.89	0.00
9.52000	2552.43	101.79	68.17	2520.21	91.74	74.41	2361.14	128.82	46.34	2373.21	131.59	109.57	2270.13	-15.38	34.90	2233.91	-9.51	42.10	2086.25	-15.67	22.68	2089.58	-4.81	64.04	2377.89	2.69	1125.50	0.00	0.00	0.00	2330.20	-52.65	1513.17	2311.87	49.43	1505.51	2104.52	-77.55	1466.87	2159.37	1.30	1462.31	137.41	1150.55	74.05	727.26	1056.06	75.05	0.00
9.53000	2584.10	95.13	75.17	2551.66	85.64	79.81	2395.68	125.54	36.84	2400.17	130.84	110.69	2269.40	-15.79	34.38	2234.44	-9.85	42.23	2086.32	-15.67	22.90	2089.72	-4.97	64.49	2387.02	1.53	1123.67	0.00	0.00	0.00	2339.87	-51.40	1511.77	2320.55	50.61	1503.60	2104.52	-77.55	1466.87	2168.37	0.67	1460.91	138.42	1150.40	73.97	727.53	1056.39	74.86	0.00
9.54000	2613.97	88.23	82.81	2581.66	79.33	86.07	2428.65	122.31	27.83	2428.00	126.97	108.22	2270.04	-15.81	34.56	2234.95	-10.24	42.38	2086.83	-14.81	22.70	2089.99	-4.89	64.87	2395.71	0.35	1121.75	0.00	0.00	0.00	2349.82	-50.06	1510.24	2329.22	51.54	1501.66	2104.52	-77.55	1466.87	2177.56	-0.30	1459.44	137.42	1151.16	73.69	730.43	1055.83	75.56	0.00
9.55000	2649.75	81.08	91.94	2608.77	73.08	92.06	2460.08	119.15	19.29	2455.99	122.42	107.05	2269.89	-16.06	34.21	2235.02	-10.60	42.29	2086.83	-14.72	23.05	2090.42	-4.63	65.20	2404.77	-0.68	1119.73	0.00	0.00	0.00	2359.92	-48.64	1508.58	2338.13	52.24	1499.68	2104.52	-77.55	1466.87	2186.72	-1.06	1457.90	141.15	1149.58	74.98	728.99	1055.61	75.59	0.00
9.56000	2671.54	77.88	98.55	2635.79	67.12	99.34	2490.00	116.06	11.22	2483.39	117.70	106.86	2269.69	-16.60	33.70	2235.26	-11.01	42.23	2087.08	-14.40	23.38	2090.60	-4.65	65.78	2413.52	-1.65	1117.72	0.00	0.00	0.00	2369.70	-47.22	1506.88	2347.17	52.85	1497.70	2104.52	-77.55	1466.87	2195.94	-1.84	1456.25	141.60	1151.15	74.50	727.32	1056.57	74.76	0.00
9.57000	2688.04	75.36	104.84	2661.12	61.29	106.56	2518.46	113.02	3.61	2508.54	112.73	106.85	2270.37	-16.84	33.60	2234.96	-11.40	41.85	2087.48	-13.69	23.62	2091.23	-4.15	66.12	2422.67	-2.50	1115.59	0.00	0.00	0.00	2379.56	-45.77	1505.09	2355.56	54.25	1495.52	2104.52	-77.55	1466.87	2205.49	-2.93	1454.62	138.67	1150.95	74.11	726.90	1056.67	74.59	0.00
9.58000	2707.96	70.28	113.04	2691.78	54.32	115.42	2545.47	110.05	-3.56	2533.92	107.73	107.94	2270.52	-16.72	33.70	2235.05	-11.76	41.73	2087.57	-13.64	24.16	2091.50	-4.13	66.81	2431.79	-3.28	1113.50	0.00	0.00	0.00	2389.43	-44.35	1503.22	2364.52	54.92	1493.35	2104.52	-77.55	1466.87	2214.68	-3.37	1452.82	136.26	1151.27	73.26	728.03	1055.90	75.17	0.00
9.59000	2739.97	59.39	125.35	2715.30	48.87	123.21	2571.06	107.13	-10.28	2556.55	102.21	108.87	2270.48	-17.01	33.10	2234.89	-12.12	41.41	2088.16	-12.78	24.42	2091.90	-4.09	67.49	2440.79	-3.97	1111.44	0.00	0.00	0.00	2399.42	-42.91	1501.33	2373.32	55.99	1491.21	2104.52	-77.55	1466.87	2224.20	-4.00	1450.98	135.85	1151.36	73.30	728.02	1056.65	74.88	0.00
9.60000	2760.46	51.94	132.91	2733.71	44.36	129.86	2595.28	104.28	-16.58	2576.33	96.78	109.37	2271.65	-17.85	32.86	2235.24	-12.41	41.43	2088.69	-12.07	24.91	2092.26	-4.20	68.40	2450.14	-4.50	1109.34	0.00	0.00	0.00	2409.56	-41.47	1499.46	2382.15	57.12	1489.09	2104.52	-77.55	1466.87	2233.48	-4.31	1449.15	137.87	1151.82	73.67	727.34	1056.48	74.58	0.00
9.61000	2789.35	42.27	144.18	2749.07	40.21	135.31	2618.15	101.48	-22.46	2596.01	91.11	110.63	2271.08	-17.60	32.60	2234.95	-12.78	41.43	2088.94	-11.89	25.57	2092.56	-4.42	69.39	2459.67	-4.97	1107.36	0.00	0.00	0.00	2419.54	-40.07	1497.65	2391.58	57.64	1487.13	2104.52	-77.55	1466.87	2243.36	-5.01	1447.43	137.69	1150.30	74.16	729.38	1055.57	75.52	0.00
9.62000	2806.37	37.54	151.13	2763.42	35.85	139.49	2639.70	98.75	-27.92	2613.01	85.44	111.06	2271.57	-17.93	32.39	2233.93	-13.09	41.68	2089.42	-11.23	26.24	2092.90	-4.74	70.53	2469.08	-5.40	1105.45	0.00	0.00	0.00	2429.62	-38.74	1495.92	2400.85	58.49	1485.19	2104.52	-77.55	1466.87	2253.24	-5.48	1445.70	138.56	1151.33	73.83	728.84	1055.86	75.34	0.00
9.63000	2816.54	35.48	154.60	2778.80	30.71	142.34	2659.97	96.07	-32.99	2627.61	79.85	110.90	2271.70	-17.98	31.99	2232.28	-13.37	42.17	2090.11	-10.30	26.88	2093.46	-4.89	71.80	2478.75	-5.79	1103.69	0.00	0.00	0.00	2439.77	-37.40	1494.25	2410.72	59.48	1483.02	2104.52	-77.55	1466.87	2262.30	-4.88	1443.87	137.25	1150.47	73.68	728.08	1057.20	74.71	0.00
9.64000	2824.84	33.83	155.38	2792.43	25.90	145.00	2678.98	93.45	-37.66	2641.37	74.40	110.98	2275.30	-21.34	25.23	2230.08	-13.62	42.88	2090.53	-10.00	27.90	2094.24	-4.90	73.07	2488.63	-6.14	1102.01	0.00	0.00	0.00	2450.08	-36.08	1492.74	2420.56	60.48	1481.03	2104.52	-77.55	1466.87	2272.09	-4.96	1442.30	136.81	1151.78	73.26	728.92	1056.21	75.27	0.00
9.65000	2836.27	30.31	154.32	2804.18	22.08	146.11	2696.77	90.89	-41.96	2653.36	69.03	110.30	2276.19	-22.54	24.25	2227.44	-13.86	43.79	2091.03	-9.74	29.14	2094.78	-5.39	74.75	2498.60	-6.52	1100.48	0.00	0.00	0.00	2460.48	-34.77	1491.35	2430.35	61.51	1479.21	2104.52	-77.55	1466.87	2282.58	-5.87	1440.72	138.04	1152.03	73.59	728.56	1055.62	75.17	0.00
9.66000	2846.59	26.71	153.74	2814.40	18.37	145.59	2713.37	88.38	-45.88	2662.65	64.07	108.54	2274.73	-20.39	24.54	2224.45	-14.10	44.90	2091.12	-10.19	30.99	2095.60	-5.68	76.49	2508.90	-6.90	1099.07	0.00	0.00	0.00	2470.86	-33.49	1490.13	2440.12	62.56	1477.54	2104.52	-77.55	1466.87	2292.58	-5.77	1439.26	136.44	1151.43	73.43	727.17	1056.28	74.70	0.00
9.67000	2855.29	23.47	151.45	2823.20	15.08	143.42	2728.81	85.93	-49.43	2670.33	59.19	106.03	2276.01	-21.71	24.29	2221.20	-14.35	46.18	2091.31	-10.60	32.88	2096.75	-5.80	78.36	2519.32	-7.30	1097.80	0.00	0.00	0.00	2481.36	-32.26	1489.03	2449.85	63.63	1476.04	2104.52	-77.55	1466.87	2302.92	-6.08	1437.94	137.96	1149.75	74.23	728.32	1056.18	75.21	0.00
9.68000	2862.26	20.53	147.41	2830.08	11.74	139.68	2743.11	83.54	-52.63	2677.44	54.72	103.51	2276.22	-21.68	23.84	2217.79	-14.62	47.62	2091.87	-10.57	34.74	2098.18	-5.81	80.30	2529.94	-7.68	1096.68	0.00	0.00	0.00	2491.87	-31.03	1488.07	2459.55	64.72	1474.68	2104.52	-77.55	1466.87	2313.59	-6.42	1436.56	138.84	1151.42	73.89	726.77	1056.78	74.63	0.00
9.69000	2867.24	17.52	141.69	2835.71	8.47	134.76	2756.33	81.20	-55.49	2682.32	50.36	99.91	2276.13	-21.35	24.00	2214.31	-14.94	49.20	2092.19	-11.20	37.00	2099.49	-6.22	82.59	2540.91	-8.12	1095.72	0.00	0.00	0.00	2502.43	-29.87	1487.26	2469.22	65.82	1473.48	2104.52	-77.55	1466.87	2323.73	-6.00	1435.25	137.76	1150.93	73.97	727.57	1057.27	74.45	0.00
9.70000	2871.35	14.35	135.04	2839.26	5.06	128.26	2768.47	78.92	-58.01	2686.46	46.37	96.14	2276.36	-21.53	23.72	2210.85	-15.30	50.91	2092.57	-11.95	39.57	2101.15	-6.61	85.00	2552.03	-8.48	1094.88	0.00	0.00	0.00	2513.07	-28.75	1486.56	2478.86	66.93	1472.41	2104.52	-77.55	1466.87	2334.50	-6.09	1434.00	137.80	1151.06	73.71	727.53	1056.07	74.79	0.00
9.71000	2874.28	11.11	127.50	2842.07	1.68	121.25	2779.58	76.69	-60.21	2688.61	42.76	91.59	2276.10	-21.13	23.65	2207.52	-15.73	52.72	2093.67	-11.91	41.93	2102.78	-7.53	87.75	2563.13	-8.85	1094.25	0.00	0.00	0.00	2523.73	-27.67	1485.95	2488.48	68.05	1471.49	2104.52	-77.55	1466.87	2345.41	-6.09	1432.88	137.59	1150.83	73.78	728.36	1055.47	75.15	0.00
9.72000	2878.90	7.12	118.75	2843.63	-1.75	113.67	2789.68	74.51	-62.09	2690.15	39.34	87.07	2275.03	-19.76	24.27	2204.40	-16.23	54.63	2095.38	-11.44	44.19	2104.02	-9.44	91.12	2574.51	-9.21	1093.77	0.00	0.00	0.00	2534.57	-26.59	1485.40	2498.08	69.19	1470.69	2104.52	-77.55	1466.87	2355.77	-5.17	1431.64	138.67	1151.02	74.01	728.31	1055.40	75.39	0.00
9.73000	2883.06	3.56	110.64	2845.40	-5.99	106.04	2798.81	72.39	-63.66	2690.71	36.37	82.75	2276.68	-21.73	23.42	2201.60	-16.82	56.61	2097.03	-11.45	46.83	2105.76	-11.13	94.49	2586.37	-9.54	1093.46	0.00	0.00	0.00	2545.34	-25.58	1484.90	2507.65	70.32	1470.03	2104.52	-77.55	1466.87	2366.63	-4.64	1430.53	139.49	1150.72	74.27	728.26	1056.03	75.10	0.00
9.74000	2886.89	0.38	102.67	2847.84	-9.33	99.54	2807.01	70.32	-64.93	2692.40	33.54	78.79	2277.22	-22.33	23.25	2199.19	-17.51	58.65	2098.37	-12.46	50.28	2107.78	-12.89	97.95	2598.26	-9.83	1093.34	0.00	0.00	0.00	2556.17	-24.62	1484.42	2517.20	71.46	1469.48	2104.52	-77.55	1466.87	2377.24	-3.70	1429.44	136.60	1150.23	74.04	728.56	1056.61	75.02	0.00
9.75000	2890.53	-2.49	94.33	2854.26	-12.49	91.69	2814.29	68.30	-65.92	2697.60	30.08	77.39	2277.69	-23.10	22.64	2197.29	-18.31	60.74	2100.43	-13.08	53.72	2110.31	-14.89	101.77	2610.51	-10.16	1093.34	0.00	0.00	0.00	2566.88	-23.71	1484.15	2526.74	72.60	1469.06	2104.52	-77.55	1466.87	2388.35	-3.00	1428.56	137.71	1150.63	73.92	727.06	1056.48	74.70	0.00
9.76000	2894.09	-5.12	85.10	2860.42	-15.13	82.94	2820.69	66.34	-66.62	2702.94	27.51	76.75	2278.79	-24.64	22.24	2195.98	-19.24	62.85	2102.39	-14.53	57.89	2113.52	-17.20	106.05	2622.97	-10.47	1093.63	0.00	0.00	0.00	2577.61	-22.82	1484.28	2536.25	73.74	1468.75	2104.52	-77.55	1466.87	2398.99	-1.63	1427.72	137.63	1151.54	73.57	727.78	1056.01	74.95	0.00
9.77000	2897.72	-7.56	74.48	2864.20	-17.15	74.76	2826.24	64.42	-67.06	2706.22	25.25	75.58	2278.33	-23.91	22.40	2195.35	-20.31	64.97	2104.57	-16.61	62.70	2117.80	-19.15	110.43	2635.36	-10.80	1094.22	0.00	0.00	0.00	2588.35	-21.93	1484.84	2545.75	74.88	1468.55	2104.52	-77.55	1466.87	2410.19	-0.75	1427.43	136.99	1151.95	73.44	727.83	1056.69	74.95	0.00
9.78000	2901.03	-9.03	65.62	2867.13	-18.67	67.14	2830.98	62.55	-67.23	2708.68	23.93	74.69	2277.94	-22.71	22.80	2195.51	-21.53	67.09	2108.12	-17.55	67.45	2122.67	-21.64	115.44	2647.95	-11.10	1095.03	0.00	0.00	0.00	2599.22	-21.04	1485.70	2555.24	76.01	1468.45	2104.52	-77.55	1466.87	2421.06	0.60	1427.58	135.51	1151.74	73.20	728.53	1056.51	75.06	0.00
9.79000	2903.45	-10.79	56.50	2870.13	-20.38	59.92	2834.94	60.74	-67.16	2712.37	23.18	74.55	2276.44	-21.30	23.39	2196.54	-22.92	69.19	2113.34	-17.95	72.64	2128.85	-24.46	120.93	2660.71	-11.34	1096.00	0.00	0.00	0.00	2610.05	-20.19	1486.86	2564.71	77.14	1468.45	2104.52	-77.55	1466.87	2432.01	2.16	1428.09	136.47	1150.52	73.70	729.72	1055.39	75.52	0.00
9.80000	2905.32	-13.55	49.64	2872.20	-22.99	54.01	2838.14	58.97	-66.84	2715.64	22.14	74.35	2277.21	-22.06	22.93	2198.55	-24.48	71.25	2118.37	-20.31	79.44	2136.00	-27.71	126.88	2673.51	-11.46	1097.10	0.00	0.00	0.00	2620.95	-19.36	1488.26	2574.17	78.25	1468.55	2104.52	-77.55	1466.87	2443.39	3.12	1428.99	137.55	1151.62	73.47	730.27	1055.60	75.75	0.00
9.81000	2906.09	-15.37	45.66	2873.01	-24.66	50.27	2840.62	57.26	-66.29	2717.40	21.14	74.05	2279.01	-24.23	22.04	2201.62	-26.23	73.26	2123.92	-24.12	87.11	2144.31	-32.34	133.78	2686.20	-11.45	1098.39	0.00	0.00	0.00	2631.80	-18.53	1489.87	2583.63	79.36	1468.73	2104.52	-77.55	1466.87	2454.84	4.21	1430.02	138.30	1150.31	74.01	729.80	1055.95	75.62	0.00
9.82000	2906.48	-16.17	42.76	2873.46	-25.32	47.73	2842.41	55.59	-65.51	2718.36	20.20	73.73	2278.81	-23.31	22.27	2205.85	-28.18	75.19	2132.13	-26.57	94.79	2155.02	-36.66	140.32	2698.60	-11.31	1099.88	0.00	0.00	0.00	2642.59	-17.72	1491.67	2593.07	80.44	1469.00	2104.52	-77.55	1466.87	2465.86	5.60	1431.08	135.76	1150.08	73.65	729.67	1056.72	75.15	0.00
9.83000	2907.01	-16.53	41.02	2873.92	-25.55	46.22	2843.54	53.96	-64.53	2719.43	19.87	73.52	2280.38	-24.64	21.55	2211.33	-30.35	77.04	2141.28	-29.68	103.52	2167.75	-40.99	146.77	2710.66	-11.07	1101.60	0.00	0.00	0.00	2653.46	-16.89	1493.53	2602.51	81.52	1469.35	2104.52	-77.55	1466.87	2465.86	5.60	1431.08	135.35	1151.47	73.35	729.02	1055.99	75.22	0.00
9.84000	2907.21	-16.77	39.94	2874.20	-25.83	45.38	2844.04	52.39	-63.34	2720.19	19.43	73.55	2283.06	-25.96	20.40	2218.17	-32.75	78.79	2151.59	-33.23	112.81	2167.75	-40.99	146.77	2722.45	-10.74	1103.56	0.00	0.00	0.00	2664.35	-16.05	1495.43	2611.95	82.57	1469.78	2104.52	-77.55	1466.87	2465.86	5.60	1431.08	135.42	1151.67	73.24	729.88	1055.98	75.44	0.00
9.85000	2907.58	-16.85	39.29	2874.45	-25.85	44.85	2843.95	50.86	-61.95	2719.56	19.37	73.13	2284.64	-25.21	20.93	2226.44	-35.38	80.41	2162.05	-38.29	123.79	2167.75	-40.99	146.77	2733.65	-10.38	1105.60	0.00	0.00	0.00	2674.91	-15.23	1497.33	2621.38	83.60	1470.27	2104.52	-77.55	1466.87	2465.86	5.60	1431.08	134.94	1150.48	73.59	730.83	1055.10	75.92	0.00
9.86000	2907.80	-16.94	38.83	2874.77	-25.90	44.54	2843.29	49.38	-60.38	2720.70	19.37	73.63	2289.70	-29.08	19.35	2236.26	-38.27	81.91	2175.18	-42.00	134.55	2167.75	-40.99	146.77	2744.49	-10.01	1107.68	0.00	0.00	0.00	2685.42	-14.41	1499.22	2630.82	84.61	1470.83	2104.52	-77.55	1466.87	2465.86	5.60	1431.08	135.77	1150.24	73.63	728.07	1055.55	75.20	0.00
9.87000	2907.97	-16.94	38.50	2874.79	-25.89	44.21	2842.09	47.94	-58.63	2721.45	19.30	73.86	2293.37	-30.80	19.41	2247.71	-41.42	83.25	2175.18	-42.00	134.55	2167.75	-40.99	146.77	2755.08	-9.74	1109.76	0.00	0.00	0.00	2696.06	-13.62	1501.04	2640.25	85.59	1471.45	2104.52	-77.55	1466.87	2465.86	5.60	1431.08	137.38	1148.89	74.65	728.02	1056.06	74.89	0.00
9.88000	2908.09	-16.95	38.18	2874.84	-25.87	43.95	2840.40	46.55	-56.71	2721.87	19.16	73.86	2298.02	-32.58	21.02	2260.88	-44.85	84.42	2175.18	-42.00	134.55	2167.75	-40.99	146.77	2765.54	-9.57	1111.86	0.00	0.00	0.00	2706.55	-12.88	1502.76	2649.69	86.55	1472.13	2104.52	-77.55	1466.87	2465.86	5.60	1431.08	136.13	1150.64	73.72	728.92	1055.75	75.24	0.00
9.89000	2908.31	-16.96	37.99	2874.92	-25.83	43.76	2838.23	45.21	-54.64	2722.27	19.18	73.83	2304.35	-34.67	23.86	2275.87	-48.57	85.41	2175.18	-42.00	134.55	2167.75	-40.99	146.77	2775.87	-9.56	1113.91	0.00	0.00	0.00	2717.16	-12.17	1504.37	2659.13	87.48	1472.85	2104.52	-77.55	1466.87	2465.86	5.60	1431.08	138.86	1149.58	74.46	729.12	1055.83	75.24	0.00
9.90000	2908.21	-16.94	37.65	2875.01	-25.78	43.61	2835.62	43.90	-52.42	2721.90	19.10	73.31	2313.05	-37.30	27.58	2292.79	-52.59	86.20	2175.18	-42.00	134.55	2167.75	-40.99	146.77	2785.84	-9.72	1115.86	0.00	0.00	0.00	2727.48	-11.59	1505.92	2668.57	88.37	1473.63	2104.52	-77.55	1466.87	2465.86	5.60	1431.08	136.24	1150.94	73.52	729.17	1055.11	75.52	0.00
9.91000	2908.14	-16.89	37.36	2875.00	-25.76	43.40	2832.61	42.64	-50.06	2722.38	19.01	73.39	2324.82	-40.71	31.84	2311.71	-56.93	86.77	2175.18	-42.00	134.55	2167.75	-40.99	146.77	2795.82	-10.04	1117.78	0.00	0.00	0.00	2737.64	-11.10	1507.41	2678.03	89.23	1474.44	2104.52	-77.55	1466.87	2465.86	5.60	1431.08	138.16	1151.20	73.80	729.47	1055.97	75.14	0.00
9.92000	2908.15	-16.82	37.17	2874.97	-25.69	43.22	2829.21	41.43	-47.57	2722.73	19.16	73.56	2340.34	-45.12	36.31	2332.73	-61.60	87.11	2175.18	-42.00	134.55	2167.75	-40.99	146.77	2805.59	-10.61	1119.57	0.00	0.00	0.00	2747.91	-10.70	1508.86	2687.49	90.06	1475.29	2104.52	-77.55	1466.87	2465.86	5.60	1431.08	136.33	1152.49	73.08	728.36	1056.34	74.77	0.00
9.93000	2907.91	-16.79	36.88	2875.03	-25.60	43.13	2825.48	40.25	-44.96	2722.16	19.02	73.19	2360.32	-50.77	40.66	2355.95	-66.61	87.20	2175.18	-42.00	134.55	2167.75	-40.99	146.77	2815.25	-11.36	1121.32	0.00	0.00	0.00	2758.13	-10.41	1510.29	2696.96	90.85	1476.17	2104.52	-77.55	1466.87	2465.86	5.60	1431.08	138.29	1149.71	74.41	728.51	1056.06	75.02	0.00
9.94000	2907.83	-16.68	36.68	2875.00	-25.53	42.99	2821.42	39.12	-42.24	2722.80	18.98	73.46	2385.46	-57.89	44.54	2381.47	-71.97	87.02	2175.18	-42.00	134.55	2167.75	-40.99	146.77	2824.95	-12.19	1122.99	0.00	0.00	0.00	2768.09	-10.23	1511.70	2706.45	91.59	1477.08	2104.52	-77.55	1466.87	2465.86	5.60	1431.08	137.27	1150.01	74.29	728.53	1056.00	75.00	0.00
9.95000	2907.77	-16.56	36.47	2875.16	-25.43	42.93	2817.09	38.03	-39.42	2722.59	19.08	73.38	2416.43	-66.73	47.61	2409.38	-77.70	86.56	2175.18	-42.00	134.55	2167.75	-40.99	146.77	2834.66	-13.07	1124.63	0.00	0.00	0.00	2777.90	-10.12	1513.05	2715.95	92.29	1478.01	2104.52	-77.55	1466.87	2465.86	5.60	1431.08	136.14	1150.74	73.61	729.33	1055.24	75.49	0.00
9.96000	2907.71	-16.47	36.20	2875.10	-25.37	42.74	2812.50	36.98	-36.50	2722.96	19.04	73.61	2453.93	-77.51	49.55	2439.77	-83.81	85.81	2175.18	-42.00	134.55	2167.75	-40.99	146.77	2844.27	-13.99	1126.17	0.00	0.00	0.00	2787.92	-10.05	1514.39	2725.46	92.95	1478.95	2104.52	-77.55	1466.87	2465.86	5.60	1431.08	136.85	1152.08	73.47	729.07	1055.63	75.20	0.00
9.97000	2907.82	-16.42	35.98	2875.31	-25.27	42.69	2807.69	35.97	-33.50	2723.05	18.94	73.62	2491.19	-89.54	51.66	2472.73	-90.30	84.74	2175.18	-42.00	134.55	2167.75	-40.99	146.77	2854.01	-14.82	1127.58	0.00	0.00	0.00	2797.77	-10.04	1515.66	2735.00	93.56	1479.91	2104.52	-77.55	1466.87	2465.86	5.60	1431.08	134.59	1151.29	73.30	729.04	1055.40	75.30	0.00
9.98000	2907.74	-16.32	35.60	2875.35	-25.16	42.50	2802.69	35.00	-30.43	2723.30	18.95	73.69	2522.19	-98.47	52.39	2508.36	-97.21	83.34	2175.18	-42.00	134.55	2167.75	-40.99	146.77	2863.44	-15.55	1128.87	0.00	0.00	0.00	2807.37	-10.10	1516.85	2744.55	94.12	1480.88	2104.52	-77.55	1466.87	2465.86	5.60	1431.08	136.92	1150.27	74.19	729.88	1055.44	75.42	0.00
9.99000	2907.65	-16.29	35.23	2875.39	-25.06	42.31	2797.53	34.07	-27.30	2724.00	19.02	74.34	2555.24	-107.37	52.90	2539.94	-105.18	82.89	2175.18	-42.00	134.55	2167.75	-40.99	146.77	2872.74	-16.12	1130.03	0.00	0.00	0.00	2816.83	-10.16	1517.96	2754.12	94.63	1481.85	2104.52	-77.55	1466.87	2465.86	5.60	1431.08	138.98	1149.80	74.49	729.10	1056.22	74.96	0.00
10.00000	2907.51	-16.27	34.85	2875.23	-25.08	42.03	2792.25	33.18	-24.11	2724.42	18.87	74.78	2589.19	-116.06	53.10	2572.79	-112.84	82.30	2175.18	-42.00	134.55	2167.75	-40.99	146.77	2881.95	-16.61	1131.13	0.00	0.00	0.00	2826.26	-10.25	1518.97	2763.72	95.09	1482.81	2104.52	-77.55	1466.87	2465.86	5.60	1431.08	139.33	1149.98	74.59	728.48	1056.02	74.92	0.00
10.01000	2907.57	-16.24	34.59	2875.30	-25.09	41.86	2786.87	32.32	-20.88	2723.76	18.82	74.56	2624.35	-123.95	53.32	2606.50	-119.93	81.42	2175.18	-42.00	134.55	2167.75	-40.99	146.77	2891.09	-16.96	1132.10	0.00	0.00	0.00	2835.68	-10.35	1519.90	2773.33	95.48	1483.77	2104.52	-77.55	1466.87	2465.86	5.60	1431.08	137.35	1151.56	73.65	729.43	1055.71	75.18	0.00
10.02000	2907.67	-16.27	34.37	2875.36	-25.10	41.66	2781.43	31.50	-17.61	2724.10	18.71	74.91	2659.39	-131.37	52.85	2640.18	-126.53	79.78	2175.18	-42.00	134.55	2167.75	-40.99	146.77	2900.09	-17.13	1132.94	0.00	0.00	0.00	2844.76	-10.49	1520.67	2782.98	95.82	1484.72	2104.52	-77.55	1466.87	2465.86	5.60	1431.08	135.21	1152.82	73.18	727.20	1056.15	74.68	0.00
10.03000	2908.08	-16.25	34.37	2875.25	-25.16	41.43	2775.95	30.72	-14.31	2724.38	18.67	75.25	2694.78	-138.00	51.86	2674.32	-132.58	77.68	2175.18	-42.00	134.55	2167.75	-40.99	146.77	2908.93	-17.20	1133.60	0.00	0.00	0.00	2853.81	-10.65	1521.30	2792.65	96.10	1485.65	2104.52	-77.55	1466.87	2465.86	5.60	1431.08	136.29	1152.06	73.49	727.94	1056.31	74.77	0.00
10.04000	2908.44	-16.25	34.47	2875.24	-25.24	41.33	2770.47	29.98	-11.00	2724.31	18.60	75.27	2730.03	-143.92	50.18	2708.97	-137.94	75.23	2175.18	-42.00	134.55	2167.75	-40.99	146.77	2917.68	-17.13	1134.06	0.00	0.00	0.00	2862.82	-10.82	1521.78	2802.35	96.32	1486.55	2104.52	-77.55	1466.87	2465.86	5.60	1431.08	136.81	1151.06	73.70	726.52	1055.70	74.83	0.00
10.05000	2908.57	-16.27	34.49	2875.18	-25.30	41.30	2765.03	29.27	-7.68	2724.56	18.48	75.69	2766.16	-149.23	48.66	2744.12	-142.56	72.56	2175.18	-42.00	134.55	2167.75	-40.99	146.77	2926.42	-16.96	1134.32	0.00	0.00	0.00	2871.81	-11.03	1522.11	2812.08	96.47	1487.43	2104.52	-77.55	1466.87	2465.86	5.60	1431.08	139.91	1150.49	74.45	728.36	1055.65	75.28	0.00
10.06000	2908.86	-16.27	34.64	2875.23	-25.41	41.44	2759.64	28.60	-4.36	2725.25	18.33	76.15	2803.46	-153.74	47.64	2779.47	-146.62	69.77	2175.18	-42.00	134.55	2167.75	-40.99	146.77	2935.09	-16.63	1134.40	0.00	0.00	0.00	2880.89	-11.29	1522.27	2821.84	96.56	1488.28	2104.52	-77.55	1466.87	2465.86	5.60	1431.08	140.02	1150.15	74.73	728.55	1055.85	75.20	0.00
10.07000	2908.78	-16.37	34.63	2875.21	-25.56	41.53	2754.35	27.96	-1.05	2724.98	18.34	76.22	2840.64	-157.48	46.85	2815.69	-150.11	67.63	2175.18	-42.00	134.55	2167.75	-40.99	146.77	2943.76	-16.25	1134.30	0.00	0.00	0.00	2889.92	-11.61	1522.25	2831.64	96.57	1489.10	2104.52	-77.55	1466.87	2465.86	5.60	1431.08	137.29	1151.14	73.84	730.44	1055.92	75.43	0.00
10.08000	2908.74	-16.33	34.65	2875.60	-25.59	41.70	2749.18	27.36	2.24	2725.31	18.36	76.51	2877.59	-160.57	46.35	2851.70	-153.20	65.59	2175.18	-42.00	134.55	2167.75	-40.99	146.77	2952.43	-15.75	1134.04	0.00	0.00	0.00	2898.89	-12.00	1522.07	2841.47	96.52	1489.87	2104.52	-77.55	1466.87	2465.86	5.60	1431.08	136.79	1151.54	73.80	729.26	1055.58	75.50	0.00
10.09000	2908.79	-16.38	34.56	2876.37	-25.64	42.02	2744.17	26.79	5.50	2725.05	18.31	76.58	2915.05	-162.75	46.66	2887.80	-155.75	63.93	2175.18	-42.00	134.55	2167.75	-40.99	146.77	2961.19	-15.18	1133.59	0.00	0.00	0.00	2907.83	-12.41	1521.73	2851.34	96.39	1490.59	2104.52	-77.55	1466.87	2465.86	5.60	1431.08	135.54	1151.73	73.78	729.33	1055.04	75.59	0.00
10.10000	2909.06	-16.40	34.38	2876.90	-25.63	42.14	2739.34	26.25	8.72	2725.70	18.29	77.07	2952.54	-164.47	47.40	2923.79	-157.86	62.65	2175.18	-42.00	134.55	2167.75	-40.99	146.77	2970.17	-14.54	1132.98	0.00	0.00	0.00	2916.73	-12.86	1521.27	2861.24	96.18	1491.27	2104.52	-77.55	1466.87	2465.86	5.60	1431.08	136.32	1151.11	73.83	727.67	1055.40	75.19	0.00
10.11000	2909.21	-16.44	34.15	2876.83	-25.52	42.12	2734.73	25.75	11.89	2726.07	18.34	77.52	2989.48	-165.84	48.78	2960.38	-159.46	62.49	2175.18	-42.00	134.55	2167.75	-40.99	146.77	2979.17	-13.83	1132.22	0.00	0.00	0.00	2925.73	-13.35	1520.68	2871.19	95.90	1491.89	2104.52	-77.55	1466.87	2465.86	5.60	1431.08	137.00	1149.88	74.15	727.11	1055.57	74.81	0.00
10.12000	2909.04	-16.50	34.14	2876.73	-25.38	42.13	2730.37	25.28	15.00	2726.64	18.34	78.03	3026.70	-167.07	51.22	2995.56	-161.14	62.08	2175.18	-42.00	134.55	2167.75	-40.99	146.77	2987.17	-13.17	1131.09	0.00	0.00	0.00	2934.80	-13.90	1519.94	2881.18	95.53	1492.45	2104.52	-77.55	1466.87	2465.86	5.60	1431.08	139.83	1148.19	75.12	726.75	1056.14	74.44	0.00
10.13000	2909.36	-16.43	34.56	2876.75	-25.10	41.94	2726.29	24.84	18.05	2726.31	18.18	78.20	3063.24	-168.22	54.26	3031.78	-162.26	63.41	2175.18	-42.00	134.55	2167.75	-40.99	146.77	2987.17	-13.17	1131.09	0.00	0.00	0.00	2943.83	-14.52	1519.04	2891.22	95.08	1492.94	2104.52	-77.55	1466.87	2465.86	5.60	1431.08	137.59	1149.32	74.47	727.20	1056.43	74.60	0.00
10.14000	2909.61	-16.27	34.29	2876.68	-24.62	41.38	2722.53	24.43	21.02	2727.06	18.10	78.89	3099.09	-169.47	57.99	3067.53	-163.40	65.56	2175.18	-42.00	134.55	2167.75	-40.99	146.77	2987.17	-13.17	1131.09	0.00	0.00	0.00	2952.88	-15.21	1518.00	2901.30	94.55	1493.36	2104.52	-77.55	1466.87	2465.86	5.60	1431.08	138.53	1149.74	74.47	725.40	1056.63	74.13	0.00
10.15000	2909.62	-15.93	33.52	2876.75	-24.26	41.10	2719.10	24.05	23.90	2727.04	18.06	79.27	3133.99	-170.41	62.56	3101.96	-164.27	67.83	2175.18	-42.00	134.55	2167.75	-40.99	146.77	2987.17	-13.17	1131.09	0.00	0.00	0.00	2961.89	-15.99	1516.80	2911.42	93.93	1493.71	2104.52	-77.55	1466.87	2465.86	5.60	1431.08	137.79	1150.40	73.90	726.56	1056.94	74.17	0.00
10.16000	2909.19	-15.58	32.75	2876.61	-24.04	40.88	2716.05	23.71	26.69	2727.65	18.06	79.86	3167.92	-170.78	67.62	3135.99	-164.57	71.23	2175.18	-42.00	134.55	2167.75	-40.99	146.77	2987.17	-13.17	1131.09	0.00	0.00	0.00	2970.76	-16.87	1515.47	2921.60	93.22	1493.98	2104.52	-77.55	1466.87	2465.86	5.60	1431.08	137.96	1149.80	74.24	727.88	1055.25	75.02	0.00
10.17000	2908.62	-15.44	32.27	2876.45	-23.84	40.72	2713.41	23.39	29.38	2727.79	18.11	80.33	3201.96	-170.10	74.17	3169.62	-164.13	75.85	2175.18	-42.00	134.55	2167.75	-40.99	146.77	2987.17	-13.17	1131.09	0.00	0.00	0.00	2979.73	-17.77	1514.03	2931.82	92.42	1494.17	2104.52	-77.55	1466.87	2465.86	5.60	1431.08	135.34	1151.44	73.25	727.76	1055.56	74.83	0.00
10.18000	2908.57	-15.27	32.17	2876.57	-23.73	40.69	2711.21	23.10	31.95	2727.86	18.15	80.74	3234.69	-168.69	81.64	3201.33	-163.05	80.19	2175.18	-42.00	134.55	2167.75	-40.99	146.77	2987.17	-13.17	1131.09	0.00	0.00	0.00	2988.70	-18.74	1512.47	2942.10	91.53	1494.26	2104.52	-77.55	1466.87	2465.86	5.60	1431.08	137.59	1150.75	73.97	728.34	1055.04	75.33	0.00
10.19000	2908.48	-15.24	32.02	2876.79	-23.60	40.72	2709.47	22.84	34.40	2728.47	18.32	81.42	3234.69	-168.69	81.64	3232.35	-161.15	86.05	2175.18	-42.00	134.55	2167.75	-40.99	146.77	2987.17	-13.17	1131.09	0.00	0.00	0.00	2997.71	-19.79	1510.80	2952.43	90.54	1494.26	2104.52	-77.55	1466.87	2465.86	5.60	1431.08	136.75	1151.01	73.79	727.32	1056.05	74.79	0.00
10.20000	2908.59	-15.17	31.94	2876.86	-23.49	40.61	2708.23	22.60	36.71	2728.85	18.32	82.05	3234.69	-168.69	81.64	3232.35	-161.15	86.05	2175.18	-42.00	134.55	2167.75	-40.99	146.77	2987.17	-13.17	1131.09	0.00	0.00	0.00	3006.73	-20.88	1509.04	2962.81	89.45	1494.16	2104.52	-77.55	1466.87	2465.86	5.60	1431.08	138.20	1149.39	74.53	728.00	1055.77	75.31	0.00
10.21000	2908.86	-15.09	31.94	2877.23	-23.37	40.70	2707.53	22.40	38.88	2728.79	18.44	82.67	3234.69	-168.69	81.64	3232.35	-161.15	86.05	2175.18	-42.00	134.55	2167.75	-40.99	146.77	2987.17	-13.17	1131.09	0.00	0.00	0.00	3015.87	-22.04	1507.18	2973.26	88.26	1493.96	2104.52	-77.55	1466.87	2465.86	5.60	1431.08	136.53	1150.83	73.69	729.06	1056.37	75.19	0.00
10.22000	2909.04	-15.01	31.85	2877.27	-23.31	40.58	2707.38	22.22	40.91	2729.96	18.43	83.87	3234.69	-168.69	81.64	3232.35	-161.15	86.05	2175.18	-42.00	134.55	2167.75	-40.99	146.77	2987.17	-13.17	1131.09	0.00	0.00	0.00	3025.06	-23.29	1505.20	2983.76	86.97	1493.65	2104.52	-77.55	1466.87	2465.86	5.60	1431.08	138.85	1150.96	74.16	727.90	1055.93	75.16	0.00
10.23000	2909.28	-14.97	31.80	2877.67	-23.17	40.66	2707.83	22.07	42.77	2729.91	18.42	84.48	3234.69	-168.69	81.64	3232.35	-161.15	86.05	2175.18	-42.00	134.55	2167.75	-40.99	146.77	2987.17	-13.17	1131.09	0.00	0.00	0.00	3034.33	-24.64	1503.16	2994.32	85.58	1493.22	2104.52	-77.55	1466.87	2465.86	5.60	1431.08	138.37	1151.84	73.94	728.04	1056.46	74.80	0.00
10.24000	2909.49	-14.91	31.70	2877.68	-23.11	40.52	2708.50	21.98	44.16	2730.74	18.46	85.59	3234.69	-168.69	81.64	3232.35	-161.15	86.05	2175.18	-42.00	134.55	2167.75	-40.99	146.77	2987.17	-13.17	1131.09	0.00	0.00	0.00	3043.47	-26.12	1501.17	3004.94	84.07	1492.68	2104.52	-77.55	1466.87	2465.86	5.60	1431.08	138.00	1151.72	73.87	727.42	1056.68	74.67	0.00
10.25000	2909.55	-14.86	31.53	2877.94	-23.03	40.48	2709.08	21.84	45.48	2732.01	18.55	87.00	3234.69	-168.69	81.64	3232.35	-161.15	86.05	2175.18	-42.00	134.55	2167.75	-40.99	146.77	2987.17	-13.17	1131.09	0.00	0.00	0.00	3052.49	-27.66	1499.23	3015.63	82.46	1492.01	2104.52	-77.55	1466.87	2465.86	5.60	1431.08	137.76	1150.66	74.44	725.28	1057.11	74.08	0.00
10.26000	2909.76	-14.84	31.42	2877.97	-22.99	40.34	2709.51	21.71	46.91	2732.69	18.57	88.15	3234.69	-168.69	81.64	3232.35	-161.15	86.05	2175.18	-42.00	134.55	2167.75	-40.99	146.77	2987.17	-13.17	1131.09	0.00	0.00	0.00	3061.65	-29.25	1497.35	3026.38	80.74	1491.22	2104.52	-77.55	1466.87	2465.86	5.60	1431.08	137.78	1150.36	74.25	726.08	1056.78	74.36	0.00
10.27000	2909.78	-14.85	31.21	2878.25	-22.92	40.32	2710.30	21.61	48.73	2733.83	18.53	89.70	3234.69	-168.69	81.64	3232.35	-161.15	86.05	2175.18	-42.00	134.55	2167.75	-40.99	146.77	2987.17	-13.17	1131.09	0.00	0.00	0.00	3070.89	-30.90	1495.52	3037.20	78.90	1490.29	2104.52	-77.55	1466.87	2465.86	5.60	1431.08	139.52	1150.75	74.49	727.26	1056.08	74.97	0.00
10.28000	2909.93	-14.81	31.07	2878.33	-22.90	40.18	2711.03	21.47	50.69	2734.89	18.43	91.10	3234.69	-168.69	81.64	3232.35	-161.15	86.05	2175.18	-42.00	134.55	2167.75	-40.99	146.77	2987.17	-13.17	1131.09	0.00	0.00	0.00	3080.02	-32.64	1493.81	3048.09	76.95	1489.22	2104.52	-77.55	1466.87	2465.86	5.60	1431.08	137.22	1150.38	74.01	725.76	1057.23	74.24	0.00
10.29000	2909.98	-14.82	30.83	2878.53	-22.87	40.10	2711.40	21.38	51.97	2735.85	18.52	92.62	3234.69	-168.69	81.64	3232.35	-161.15	86.05	2175.18	-42.00	134.55	2167.75	-40.99	146.77	2987.17	-13.17	1131.09	0.00	0.00	0.00	3089.11	-34.49	1492.24	3059.04	74.88	1488.02	2104.52	-77.55	1466.87	2465.86	5.60	1431.08	139.84	1150.02	74.41	725.55	1057.34	74.05	0.00
10.30000	2910.23	-14.74	30.75	2878.78	-22.89	40.02	2711.74	21.36	53.32	2737.91	18.73	94.81	3234.69	-168.69	81.64	3232.35	-161.15	86.05	2175.18	-42.00	134.55	2167.75	-40.99	146.77	2987.17	-13.17	1131.09	0.00	0.00	0.00	3098.26	-36.34	1490.86	3070.07	72.69	1486.66	2104.52	-77.55	1466.87	2465.86	5.60	1431.08	139.16	1150.65	74.05	726.61	1056.35	74.72	0.00
10.31000	2910.35	-14.73	30.58	2878.87	-22.87	39.88	2712.36	21.42	55.48	2738.92	18.77	96.59	3234.69	-168.69	81.64	3232.35	-161.15	86.05	2175.18	-42.00	134.55	2167.75	-40.99	146.77	2987.17	-13.17	1131.09	0.00	0.00	0.00	3107.45	-38.17	1489.61	3079.80	70.92	1485.27	2104.52	-77.55	1466.87	2465.86	5.60	1431.08	140.43	1149.90	74.93	726.67	1057.05	74.52	0.00
10.32000	2910.54	-14.72	30.40	2879.23	-22.86	39.85	2713.57	21.58	59.18	2740.16	18.88	98.53	3234.69	-168.69	81.64	3232.35	-161.15	86.05	2175.18	-42.00	134.55	2167.75	-40.99	146.77	2987.17	-13.17	1131.09	0.00	0.00	0.00	3116.79	-40.03	1488.47	3089.64	69.03	1483.91	2104.52	-77.55	1466.87	2465.86	5.60	1431.08	139.69	1150.85	74.49	726.66	1056.64	74.68	0.00
10.33000	2910.64	-14.73	30.20	2879.61	-22.90	39.85	2714.85	21.75	62.43	2742.37	19.06	101.31	3234.69	-168.69	81.64	3232.35	-161.15	86.05	2175.18	-42.00	134.55	2167.75	-40.99	146.77	2987.17	-13.17	1131.09	0.00	0.00	0.00	3126.07	-42.04	1487.38	3099.41	67.05	1482.54	2104.52	-77.55	1466.87	2465.86	5.60	1431.08	137.97	1150.05	74.37	726.89	1056.41	74.62	0.00
10.34000	2911.05	-14.68	30.18	2879.84	-22.89	39.75	2715.54	21.84	65.40	2744.49	19.36	103.94	3234.69	-168.69	81.64	3232.35	-161.15	86.05	2175.18	-42.00	134.55	2167.75	-40.99	146.77	2987.17	-13.17	1131.09	0.00	0.00	0.00	3135.53	-44.20	1486.20	3109.23	64.99	1481.22	2104.52	-77.55	1466.87	2465.86	5.60	1431.08	139.00	1150.39	74.43	726.72	1055.93	74.78	0.00
10.35000	2911.16	-14.71	29.97	2880.09	-22.92	39.65	2716.57	22.12	68.90	2746.71	19.70	106.87	3234.69	-168.69	81.64	3232.35	-161.15	86.05	2175.18	-42.00	134.55	2167.75	-40.99	146.77	2987.17	-13.17	1131.09	0.00	0.00	0.00	3144.83	-46.34	1485.17	3118.30	62.85	1480.14	2104.52	-77.55	1466.87	2465.86	5.60	1431.08	137.03	1151.93	73.24	726.54	1055.73	74.81	0.00
10.36000	2911.42	-14.76	29.83	2880.59	-23.01	39.64	2717.72	22.50	71.63	2749.88	20.24	110.26	3234.69	-168.69	81.64	3232.35	-161.15	86.05	2175.18	-42.00	134.55	2167.75	-40.99	146.77	2987.17	-13.17	1131.09	0.00	0.00	0.00	3154.18	-48.42	1484.55	3127.47	60.55	1479.50	2104.52	-77.55	1466.87	2465.86	5.60	1431.08	135.71	1152.60	72.82	727.14	1056.46	74.78	0.00
10.37000	2911.77	-14.79	29.73	2881.16	-23.14	39.66	2720.07	22.81	75.65	2753.45	20.94	114.18	3234.69	-168.69	81.64	3232.35	-161.15	86.05	2175.18	-42.00	134.55	2167.75	-40.99	146.77	2987.17	-13.17	1131.09	0.00	0.00	0.00	3163.86	-50.54	1484.39	3137.74	58.29	1478.97	2104.52	-77.55	1466.87	2465.86	5.60	1431.08	137.85	1151.91	73.33	727.59	1055.89	75.21	0.00
10.38000	2912.00	-14.85	29.52	2882.12	-23.36	39.78	2724.68	22.88	83.04	2757.71	21.30	118.50	3234.69	-168.69	81.64	3232.35	-161.15	86.05	2175.18	-42.00	134.55	2167.75	-40.99	146.77	2987.17	-13.17	1131.09	0.00	0.00	0.00	3174.02	-52.73	1484.38	3144.51	56.72	1478.61	2104.52	-77.55	1466.87	2465.86	5.60	1431.08	139.50	1151.31	73.89	726.40	1056.29	74.75	0.00
10.39000	2912.57	-14.93	29.52	2882.98	-23.62	39.72	2728.46	22.79	89.48	2757.71	21.30	118.50	3234.69	-168.69	81.64	3232.35	-161.15	86.05	2175.18	-42.00	134.55	2167.75	-40.99	146.77	2987.17	-13.17	1131.09	0.00	0.00	0.00	3184.01	-54.91	1484.63	3155.54	54.13	1479.03	2104.52	-77.55	1466.87	2465.86	5.60	1431.08	136.77	1150.87	73.64	725.82	1056.96	74.27	0.00
10.40000	2913.02	-14.97	29.45	2883.70	-23.89	39.60	2733.08	22.78	96.14	2757.71	21.30	118.50	3234.69	-168.69	81.64	3232.35	-161.15	86.05	2175.18	-42.00	134.55	2167.75	-40.99	146.77	2987.17	-13.17	1131.09	0.00	0.00	0.00	3193.85	-57.03	1485.29	3167.21	51.41	1479.38	2104.52	-77.55	1466.87	2465.86	5.60	1431.08	139.37	1150.78	73.89	727.22	1056.12	74.83	0.00
10.41000	2913.63	-15.02	29.56	2884.74	-24.38	39.57	2733.08	22.78	96.14	2757.71	21.30	118.50	3234.69	-168.69	81.64	3232.35	-161.15	86.05	2175.18	-42.00	134.55	2167.75	-40.99	146.77	2987.17	-13.17	1131.09	0.00	0.00	0.00	3193.85	-57.03	1485.29	3167.21	51.41	1479.38	2104.52	-77.55	1466.87	2465.86	5.60	1431.08	139.25	1151.13	73.88	727.56	1056.81	74.71	0.00
10.42000	2914.22	-14.98	29.61	2885.51	-24.97	39.38	2733.08	22.78	96.14	2757.71	21.30	118.50	3234.69	-168.69	81.64	3232.35	-161.15	86.05	2175.18	-42.00	134.55	2167.75	-40.99	146.77	2987.17	-13.17	1131.09	0.00	0.00	0.00	3193.85	-57.03	1485.29	3167.21	51.41	1479.38	2104.52	-77.55	1466.87	2465.86	5.60	1431.08	138.71	1151.00	73.94	726.46	1056.81	74.47	0.00
10.43000	2915.16	-14.82	29.67	2886.91	-25.42	39.29	2733.08	22.78	96.14	2757.71	21.30	118.50	3234.69	-168.69	81.64	3232.35	-161.15	86.05	2175.18	-42.00	134.55	2167.75	-40.99	146.77	2987.17	-13.17	1131.09	0.00	0.00	0.00	3193.85	-57.03	1485.29	3167.21	51.41	1479.38	2104.52	-77.55	1466.87	2465.86	5.60	1431.08	139.38	1151.01	74.04	724.79	1057.30	73.83	0.00
10.44000	2916.28	-14.65	29.36	2888.80	-25.69	39.22	2733.08	22.78	96.14	2757.71	21.30	118.50	3234.69	-168.69	81.64	3232.35	-161.15	86.05	2175.18	-42.00	134.55	2167.75	-40.99	146.77	2987.17	-13.17	1131.09	0.00	0.00	0.00	3193.85	-57.03	1485.29	3167.21	51.41	1479.38	2104.52	-77.55	1466.87	2465.86	5.60	1431.08	138.95	1150.72	74.21	727.38	1056.94	74.57	0.00
10.45000	2917.96	-14.28	28.60	2891.91	-25.55	39.93	2733.08	22.78	96.14	2757.71	21.30	118.50	3234.69	-168.69	81.64	3232.35	-161.15	86.05	2175.18	-42.00	134.55	2167.75	-40.99	146.77	2987.17	-13.17	1131.09	0.00	0.00	0.00	3193.85	-57.03	1485.29	3167.21	51.41	1479.38	2104.52	-77.55	1466.87	2465.86	5.60	1431.08	136.03	1150.77	73.67	728.19	1056.93	74.73	0.00
10.46000	2920.63	-13.61	27.51	2896.17	-25.00	41.56	2733.08	22.78	96.14	2757.71	21.30	118.50	3234.69	-168.69	81.64	3232.35	-161.15	86.05	2175.18	-42.00	134.55	2167.75	-40.99	146.77	2987.17	-13.17	1131.09	0.00	0.00	0.00	3193.85	-57.03	1485.29	3167.21	51.41	1479.38	2104.52	-77.55	1466.87	2465.86	5.60	1431.08	137.57	1149.96	74.04	727.39	1056.98	74.54	0.00
10.47000	2924.31	-12.60	26.39	2902.25	-23.95	44.44	2733.08	22.78	96.14	2757.71	21.30	118.50	3234.69	-168.69	81.64	3232.35	-161.15	86.05	2175.18	-42.00	134.55	2167.75	-40.99	146.77	2987.17	-13.17	1131.09	0.00	0.00	0.00	3193.85	-57.03	1485.29	3167.21	51.41	1479.38	2104.52	-77.55	1466.87	2465.86	5.60	1431.08	137.18	1149.83	74.11	726.90	1056.53	74.57	0.00
10.48000	2928.68	-11.19	25.18	2909.70	-22.32	47.86	2733.08	22.78	96.14	2757.71	21.30	118.50	3234.69	-168.69	81.64	3232.35	-161.15	86.05	2175.18	-42.00	134.55	2167.75	-40.99	146.77	2987.17	-13.17	1131.09	0.00	0.00	0.00	3193.85	-57.03	1485.29	3167.21	51.41	1479.38	2104.52	-77.55	1466.87	2465.86	5.60	1431.08	137.02	1149.97	73.97	727.13	1055.98	74.78	0.00
10.49000	2933.94	-9.03	24.26	2919.37	-19.43	51.94	2733.08	22.78	96.14	2757.71	21.30	118.50	3234.69	-168.69	81.64	3232.35	-161.15	86.05	2175.18	-42.00	134.55	2167.75	-40.99	146.77	2987.17	-13.17	1131.09	0.00	0.00	0.00	3193.85	-57.03	1485.29	3167.21	51.41	1479.38	2104.52	-77.55	1466.87	2465.86	5.60	1431.08	134.60	1150.76	73.26	726.38	1056.27	74.46	0.00
10.50000	2941.70	-5.45	25.31	2930.50	-15.30	56.52	2733.08	22.78	96.14	2757.71	21.30	118.50	3234.69	-168.69	81.64	3232.35	-161.15	86.05	2175.18	-42.00	134.55	2167.75	-40.99	146.77	2987.17	-13.17	1131.09	0.00	0.00	0.00	3193.85	-57.03	1485.29	3167.21	51.41	1479.38	2104.52	-77.55	1466.87	2465.86	5.60	1431.08	134.36	1151.18	73.15	726.87	1057.10	74.33	0.00
10.51000	2953.36	0.32	30.14	2944.03	-10.38	61.66	2733.08	22.78	96.14	2757.71	21.30	118.50	3234.69	-168.69	81.64	3232.35	-161.15	86.05	2175.18	-42.00	134.55	2167.75	-40.99	146.77	2987.17	-13.17	1131.09	0.00	0.00	0.00	3193.85	-57.03	1485.29	3167.21	51.41	1479.38	2104.52	-77.55	1466.87	2465.86	5.60	1431.08	134.00	1151.78	73.04	726.82	1056.75	74.53	0.00
10.52000	2965.99	6.69	34.80	2960.08	-4.50	66.59	2733.08	22.78	96.14	2757.71	21.30	118.50	3234.69	-168.69	81.64	3232.35	-161.15	86.05	2175.18	-42.00	134.55	2167.75	-40.99	146.77	2987.17	-13.17	1131.09	0.00	0.00	0.00	3193.85	-57.03	1485.29	3167.21	51.41	1479.38	2104.52	-77.55	1466.87	2465.86	5.60	1431.08	136.81	1152.87	73.17	726.56	1056.77	74.30	0.00
10.53000	2984.32	13.41	38.89	2976.89	0.91	70.32	2733.08	22.78	96.14	2757.71	21.30	118.50	3234.69	-168.69	81.64	3232.35	-161.15	86.05	2175.18	-42.00	134.55	2167.75	-40.99	146.77	2987.17	-13.17	1131.09	0.00	0.00	0.00	3193.85	-57.03	1485.29	3167.21	51.41	1479.38	2104.52	-77.55	1466.87	2465.86	5.60	1431.08	136.37	1152.86	73.06	725.55	1057.23	74.02	0.00
10.54000	3001.69	19.09	41.93	2993.86	5.59	72.49	2733.08	22.78	96.14	2757.71	21.30	118.50	3234.69	-168.69	81.64	3232.35	-161.15	86.05	2175.18	-42.00	134.55	2167.75	-40.99	146.77	2987.17	-13.17	1131.09	0.00	0.00	0.00	3193.85	-57.03	1485.29	3167.21	51.41	1479.38	2104.52	-77.55	1466.87	2465.86	5.60	1431.08	135.67	1152.75	72.92	726.15	1057.00	74.05	0.00
10.55000	3020.86	24.28	44.24	3013.10	10.08	74.50	2733.08	22.78	96.14	2757.71	21.30	118.50	3234.69	-168.69	81.64	3232.35	-161.15	86.05	2175.18	-42.00	134.55	2167.75	-40.99	146.77	2987.17	-13.17	1131.09	0.00	0.00	0.00	3193.85	-57.03	1485.29	3167.21	51.41	1479.38	2104.52	-77.55	1466.87	2465.86	5.60	1431.08	134.68	1152.77	72.76	725.13	1056.90	73.99	0.00
10.56000	3042.57	28.78	46.20	3034.47	14.17	76.10	2733.08	22.78	96.14	2757.71	21.30	118.50	3234.69	-168.69	81.64	3232.35	-161.15	86.05	2175.18	-42.00	134.55	2167.75	-40.99	146.77	2987.17	-13.17	1131.09	0.00	0.00	0.00	3193.85	-57.03	1485.29	3167.21	51.41	1479.38	2104.52	-77.55	1466.87	2465.86	5.60	1431.08	137.94	1150.30	74.28	727.21	1056.67	74.45	0.00
10.57000	3065.43	32.56	47.06	3057.33	17.68	77.10	2733.08	22.78	96.14	2757.71	21.30	118.50	3234.69	-168.69	81.64	3232.35	-161.15	86.05	2175.18	-42.00	134.55	2167.75	-40.99	146.77	2987.17	-13.17	1131.09	0.00	0.00	0.00	3193.85	-57.03	1485.29	3167.21	51.41	1479.38	2104.52	-77.55	1466.87	2465.86	5.60	1431.08	137.33	1150.28	74.03	726.35	1057.14	74.05	0.00
10.58000	3088.91	36.01	47.78	3082.28	20.73	77.73	2733.08	22.78	96.14	2757.71	21.30	118.50	3234.69	-168.69	81.64	3232.35	-161.15	86.05	2175.18	-42.00	134.55	2167.75	-40.99	146.77	2987.17	-13.17	1131.09	0.00	0.00	0.00	3193.85	-57.03	1485.29	3167.21	51.41	1479.38	2104.52	-77.55	1466.87	2465.86	5.60	1431.08	137.57	1150.08	74.12	727.31	1056.77	74.43	0.00
10.59000	3117.01	38.75	47.35	3107.96	23.51	77.26	2733.08	22.78	96.14	2757.71	21.30	118.50	3234.69	-168.69	81.64	3232.35	-161.15	86.05	2175.18	-42.00	134.55	2167.75	-40.99	146.77	2987.17	-13.17	1131.09	0.00	0.00	0.00	3193.85	-57.03	1485.29	3167.21	51.41	1479.38	2104.52	-77.55	1466.87	2465.86	5.60	1431.08	138.05	1150.72	74.17	728.82	1056.17	74.92	0.00
10.60000	3145.23	41.71	46.99	3134.58	26.32	76.34	2733.08	22.78	96.14	2757.71	21.30	118.50	3234.69	-168.69	81.64	3232.35	-161.15	86.05	2175.18	-42.00	134.55	2167.75	-40.99	146.77	2987.17	-13.17	1131.09	0.00	0.00	0.00	3193.85	-57.03	1485.29	3167.21	51.41	1479.38	2104.52	-77.55	1466.87	2465.86	5.60	1431.08	136.02	1151.97	73.28	729.41	1055.36	75.37	0.00
10.61000	3174.71	45.04	46.71	3162.37	29.47	75.13	2733.08	22.78	96.14	2757.71	21.30	118.50	3234.69	-168.69	81.64	3232.35	-161.15	86.05	2175.18	-42.00	134.55	2167.75	-40.99	146.77	2987.17	-13.17	1131.09	0.00	0.00	0.00	3193.85	-57.03	1485.29	3167.21	51.41	1479.38	2104.52	-77.55	1466.87	2465.86	5.60	1431.08	137.73	1151.02	73.90	728.94	1055.15	75.57	0.00
10.62000	3205.04	48.94	46.18	3191.13	33.13	73.56	2733.08	22.78	96.14	2757.71	21.30	118.50	3234.69	-168.69	81.64	3232.35	-161.15	86.05	2175.18	-42.00	134.55	2167.75	-40.99	146.77	2987.17	-13.17	1131.09	0.00	0.00	0.00	3193.85	-57.03	1485.29	3167.21	51.41	1479.38	2104.52	-77.55	1466.87	2465.86	5.60	1431.08	136.92	1151.92	73.47	728.85	1056.21	75.19	0.00
10.63000	3205.04	48.94	46.18	3191.13	33.13	73.56	2733.08	22.78	96.14	2757.71	21.30	118.50	3234.69	-168.69	81.64	3232.35	-161.15	86.05	2175.18	-42.00	134.55	2167.75	-40.99	146.77	2987.17	-13.17	1131.09	0.00	0.00	0.00	3193.85	-57.03	1485.29	3167.21	51.41	1479.38	2104.52	-77.55	1466.87	2465.86	5.60	1431.08	136.91	1150.51	74.21	729.04	1056.67	74.85	0.00
10.64000	3205.04	48.94	46.18	3191.13	33.13	73.56	2733.08	22.78	96.14	2757.71	21.30	118.50	3234.69	-168.69	81.64	3232.35	-161.15	86.05	2175.18	-42.00	134.55	2167.75	-40.99	146.77	2987.17	-13.17	1131.09	0.00	0.00	0.00	3193.85	-57.03	1485.29	3167.21	51.41	1479.38	2104.52	-77.55	1466.87	2465.86	5.60	1431.08	135.04	1152.56	73.04	727.85	1056.12	74.66	0.00
10.65000	3205.04	48.94	46.18	3191.13	33.13	73.56	2733.08	22.78	96.14	2757.71	21.30	118.50	3234.69	-168.69	81.64	3232.35	-161.15	86.05	2175.18	-42.00	134.55	2167.75	-40.99	146.77	2987.17	-13.17	1131.09	0.00	0.00	0.00	3193.85	-57.03	1485.29	3167.21	51.41	1479.38	2104.52	-77.55	1466.87	2465.86	5.60	1431.08	135.38	1152.53	73.10	727.31	1057.34	74.21	0.00
10.66000	3205.04	48.94	46.18	3191.13	33.13	73.56	2733.08	22.78	96.14	2757.71	21.30	118.50	3234.69	-168.69	81.64	3232.35	-161.15	86.05	2175.18	-42.00	134.55	2167.75	-40.99	146.77	2987.17	-13.17	1131.09	0.00	0.00	0.00	3193.85	-57.03	1485.29	3167.21	51.41	1479.38	2104.52	-77.55	1466.87	2465.86	5.60	1431.08	137.17	1151.16	73.92	726.67	1056.54	74.37	0.00
10.67000	3205.04	48.94	46.18	3191.13	33.13	73.56	2733.08	22.78	96.14	2757.71	21.30	118.50	3234.69	-168.69	81.64	3232.35	-161.15	86.05	2175.18	-42.00	134.55	2167.75	-40.99	146.77	2987.17	-13.17	1131.09	0.00	0.00	0.00	3193.85	-57.03	1485.29	3167.21	51.41	1479.38	2104.52	-77.55	1466.87	2465.86	5.60	1431.08	136.93	1150.72	74.00	726.89	1056.59	74.17	0.00
10.68000	3205.04	48.94	46.18	3191.13	33.13	73.56	2733.08	22.78	96.14	2757.71	21.30	118.50	3234.69	-168.69	81.64	3232.35	-161.15	86.05	2175.18	-42.00	134.55	2167.75	-40.99	146.77	2987.17	-13.17	1131.09	0.00	0.00	0.00	3193.85	-57.03	1485.29	3167.21	51.41	1479.38	2104.52	-77.55	1466.87	2465.86	5.60	1431.08	138.63	1150.69	74.35	726.42	1056.63	74.28	0.00
10.69000	3205.04	48.94	46.18	3191.13	33.13	73.56	2733.08	22.78	96.14	2757.71	21.30	118.50	3234.69	-168.69	81.64	3232.35	-161.15	86.05	2175.18	-42.00	134.55	2167.75	-40.99	146.77	2987.17	-13.17	1131.09	0.00	0.00	0.00	3193.85	-57.03	1485.29	3167.21	51.41	1479.38	2104.52	-77.55	1466.87	2465.86	5.60	1431.08	138.36	1150.83	74.45	726.66	1056.57	74.54	0.00
10.70000	3205.04	48.94	46.18	3191.13	33.13	73.56	2733.08	22.78	96.14	2757.71	21.30	118.50	3234.69	-168.69	81.64	3232.35	-161.15	86.05	2175.18	-42.00	134.55	2167.75	-40.99	146.77	2987.17	-13.17	1131.09	0.00	0.00	0.00	3193.85	-57.03	1485.29	3167.21	51.41	1479.38	2104.52	-77.55	1466.87	2465.86	5.60	1431.08	135.28	1151.59	73.41	726.59	1055.72	74.85	0.00
10.71000	3205.04	48.94	46.18	3191.13	33.13	73.56	2733.08	22.78	96.14	2757.71	21.30	118.50	3234.69	-168.69	81.64	3232.35	-161.15	86.05	2175.18	-42.00	134.55	2167.75	-40.99	146.77	2987.17	-13.17	1131.09	0.00	0.00	0.00	3193.85	-57.03	1485.29	3167.21	51.41	1479.38	2104.52	-77.55	1466.87	2465.86	5.60	1431.08	134.57	1151.27	73.47	728.04	1055.70	75.20	0.00
10.72000	3205.04	48.94	46.18	3191.13	33.13	73.56	2733.08	22.78	96.14	2757.71	21.30	118.50	3234.69	-168.69	81.64	3232.35	-161.15	86.05	2175.18	-42.00	134.55	2167.75	-40.99	146.77	2987.17	-13.17	1131.09	0.00	0.00	0.00	3193.85	-57.03	1485.29	3167.21	51.41	1479.38	2104.52	-77.55	1466.87	2465.86	5.60	1431.08	135.34	1152.60	73.26	726.43	1056.88	74.45	0.00
10.73000	3205.04	48.94	46.18	3191.13	33.13	73.56	2733.08	22.78	96.14	2757.71	21.30	118.50	3234.69	-168.69	81.64	3232.35	-161.15	86.05	2175.18	-42.00	134.55	2167.75	-40.99	146.77	2987.17	-13.17	1131.09	0.00	0.00	0.00	3193.85	-57.03	1485.29	3167.21	51.41	1479.38	2104.52	-77.55	1466.87	2465.86	5.60	1431.08	137.53	1149.87	74.32	725.14	1057.52	73.85	0.00
10.74000	3205.04	48.94	46.18	3191.13	33.13	73.56	2733.08	22.78	96.14	2757.71	21.30	118.50	3234.69	-168.69	81.64	3232.35	-161.15	86.05	2175.18	-42.00	134.55	2167.75	-40.99	146.77	2987.17	-13.17	1131.09	0.00	0.00	0.00	3193.85	-57.03	1485.29	3167.21	51.41	1479.38	2104.52	-77.55	1466.87	2465.86	5.60	1431.08	137.08	1150.73	73.91	725.44	1056.97	74.29	0.00
10.75000	3205.04	48.94	46.18	3191.13	33.13	73.56	2733.08	22.78	96.14	2757.71	21.30	118.50	3234.69	-168.69	81.64	3232.35	-161.15	86.05	2175.18	-42.00	134.55	2167.75	-40.99	146.77	2987.17	-13.17	1131.09	0.00	0.00	0.00	3193.85	-57.03	1485.29	3167.21	51.41	1479.38	2104.52	-77.55	1466.87	2465.86	5.60	1431.08	135.87	1151.03	73.36	727.60	1056.48	73.54	0.00
10.76000	3205.04	48.94	46.18	3191.13	33.13	73.56	2733.08	22.78	96.14	2757.71	21.30	118.50	3234.69	-168.69	81.64	3232.35	-161.15	86.05	2175.18	-42.00	134.55	2167.75	-40.99	146.77	2987.17	-13.17	1131.09	0.00	0.00	0.00	3193.85	-57.03	1485.29	3167.21	51.41	1479.38	2104.52	-77.55	1466.87	2465.86	5.60	1431.08	138.13	1150.18	74.06	728.25	1058.31	72.43	0.00
10.77000	3205.04	48.94	46.18	3191.13	33.13	73.56	2733.08	22.78	96.14	2757.71	21.30	118.50	3234.69	-168.69	81.64	3232.35	-161.15	86.05	2175.18	-42.00	134.55	2167.75	-40.99	146.77	2987.17	-13.17	1131.09	0.00	0.00	0.00	3193.85	-57.03	1485.29	3167.21	51.41	1479.38	2104.52	-77.55	1466.87	2465.86	5.60	1431.08	136.23	1151.54	73.20	728.27	1059.25	72.06	0.00
10.78000	3205.04	48.94	46.18	3191.13	33.13	73.56	2733.08	22.78	96.14	2757.71	21.30	118.50	3234.69	-168.69	81.64	3232.35	-161.15	86.05	2175.18	-42.00	134.55	2167.75	-40.99	146.77	2987.17	-13.17	1131.09	0.00	0.00	0.00	3193.85	-57.03	1485.29	3167.21	51.41	1479.38	2104.52	-77.55	1466.87	2465.86	5.60	1431.08	137.30	1150.45	73.82	728.32	1058.25	72.46	0.00
10.79000	3205.04	48.94	46.18	3191.13	33.13	73.56	2733.08	22.78	96.14	2757.71	21.30	118.50	3234.69	-168.69	81.64	3232.35	-161.15	86.05	2175.18	-42.00	134.55	2167.75	-40.99	146.77	2987.17	-13.17	1131.09	0.00	0.00	0.00	3193.85	-57.03	1485.29	3167.21	51.41	1479.38	2104.52	-77.55	1466.87	2465.86	5.60	1431.08	135.90	1150.62	73.77	728.20	1055.42	73.55	0.00
10.80000	3205.04	48.94	46.18	3191.13	33.13	73.56	2733.08	22.78	96.14	2757.71	21.30	118.50	3234.69	-168.69	81.64	3232.35	-161.15	86.05	2175.18	-42.00	134.55	2167.75	-40.99	146.77	2987.17	-13.17	1131.09	0.00	0.00	0.00	3193.85	-57.03	1485.29	3167.21	51.41	1479.38	2104.52	-77.55	1466.87	2465.86	5.60	1431.08	135.65	1153.73	73.24	728.18	1058.18	72.54	0.00
10.81000	3205.04	48.94	46.18	3191.13	33.13	73.56	2733.08	22.78	96.14	2757.71	21.30	118.50	3234.69	-168.69	81.64	3232.35	-161.15	86.05	2175.18	-42.00	134.55	2167.75	-40.99	146.77	2987.17	-13.17	1131.09	0.00	0.00	0.00	3193.85	-57.03	1485.29	3167.21	51.41	1479.38	2104.52	-77.55	1466.87	2465.86	5.60	1431.08	135.79	1151.48	74.30	728.01	1055.82	73.44	0.00
10.82000	3205.04	48.94	46.18	3191.13	33.13	73.56	2733.08	22.78	96.14	2757.71	21.30	118.50	3234.69	-168.69	81.64	3232.35	-161.15	86.05	2175.18	-42.00	134.55	2167.75	-40.99	146.77	2987.17	-13.17	1131.09	0.00	0.00	0.00	3193.85	-57.03	1485.29	3167.21	51.41	1479.38	2104.52	-77.55	1466.87	2465.86	5.60	1431.08	135.53	1152.94	73.75	728.11	1057.26	72.90	0.00
10.83000	3205.04	48.94	46.18	3191.13	33.13	73.56	2733.08	22.78	96.14	2757.71	21.30	118.50	3234.69	-168.69	81.64	3232.35	-161.15	86.05	2175.18	-42.00	134.55	2167.75	-40.99	146.77	2987.17	-13.17	1131.09	0.00	0.00	0.00	3193.85	-57.03	1485.29	3167.21	51.41	1479.38	2104.52	-77.55	1466.87	2465.86	5.60	1431.08	135.48	1155.25	72.83	728.24	1057.98	72.58	0.00
10.84000	3205.04	48.94	46.18	3191.13	33.13	73.56	2733.08	22.78	96.14	2757.71	21.30	118.50	3234.69	-168.69	81.64	3232.35	-161.15	86.05	2175.18	-42.00	134.55	2167.75	-40.99	146.77	2987.17	-13.17	1131.09	0.00	0.00	0.00	3193.85	-57.03	1485.29	3167.21	51.41	1479.38	2104.52	-77.55	1466.87	2465.86	5.60	1431.08	135.71	1153.01	73.56	728.08	1056.68	73.08	0.00
10.85000	3205.04	48.94	46.18	3191.13	33.13	73.56	2733.08	22.78	96.14	2757.71	21.30	118.50	3234.69	-168.69	81.64	3232.35	-161.15	86.05	2175.18	-42.00	134.55	2167.75	-40.99	146.77	2987.17	-13.17	1131.09	0.00	0.00	0.00	3193.85	-57.03	1485.29	3167.21	51.41	1479.38	2104.52	-77.55	1466.87	2465.86	5.60	1431.08	135.64	1151.64	74.13	728.01	1055.92	73.29	0.00
10.86000	3205.04	48.94	46.18	3191.13	33.13	73.56	2733.08	22.78	96.14	2757.71	21.30	118.50	3234.69	-168.69	81.64	3232.35	-161.15	86.05	2175.18	-42.00	134.55	2167.75	-40.99	146.77	2987.17	-13.17	1131.09	0.00	0.00	0.00	3193.85	-57.03	1485.29	3167.21	51.41	1479.38	2104.52	-77.55	1466.87	2465.86	5.60	1431.08	135.77	1151.63	74.05	728.07	1056.77	73.07	0.00
10.87000	3205.04	48.94	46.18	3191.13	33.13	73.56	2733.08	22.78	96.14	2757.71	21.30	118.50	3234.69	-168.69	81.64	3232.35	-161.15	86.05	2175.18	-42.00	134.55	2167.75	-40.99	146.77	2987.17	-13.17	1131.09	0.00	0.00	0.00	3193.85	-57.03	1485.29	3167.21	51.41	1479.38	2104.52	-77.55	1466.87	2465.86	5.60	1431.08	135.86	1153.17	73.52	728.25	1058.67	72.52	0.00
10.88000	3205.04	48.94	46.18	3191.13	33.13	73.56	2733.08	22.78	96.14	2757.71	21.30	118.50	3234.69	-168.69	81.64	3232.35	-161.15	86.05	2175.18	-42.00	134.55	2167.75	-40.99	146.77	2987.17	-13.17	1131.09	0.00	0.00	0.00	3193.85	-57.03	1485.29	3167.21	51.41	1479.38	2104.52	-77.55	1466.87	2465.86	5.60	1431.08	133.42	1152.49	72.96	728.20	1058.57	72.39	0.00
10.89000	3205.04	48.94	46.18	3191.13	33.13	73.56	2733.08	22.78	96.14	2757.71	21.30	118.50	3234.69	-168.69	81.64	3232.35	-161.15	86.05	2175.18	-42.00	134.55	2167.75	-40.99	146.77	2987.17	-13.17	1131.09	0.00	0.00	0.00	3193.85	-57.03	1485.29	3167.21	51.41	1479.38	2104.52	-77.55	1466.87	2465.86	5.60	1431.08	132.55	1151.70	72.95	728.11	1057.10	72.86	0.00
10.90000	3205.04	48.94	46.18	3191.13	33.13	73.56	2733.08	22.78	96.14	2757.71	21.30	118.50	3234.69	-168.69	81.64	3232.35	-161.15	86.05	2175.18	-42.00	134.55	2167.75	-40.99	146.77	2987.17	-13.17	1131.09	0.00	0.00	0.00	3193.85	-57.03	1485.29	3167.21	51.41	1479.38	2104.52	-77.55	1466.87	2465.86	5.60	1431.08	135.00	1151.77	73.66	727.90	1055.39	73.56	0.00
10.91000	3205.04	48.94	46.18	3191.13	33.13	73.56	2733.08	22.78	96.14	2757.71	21.30	118.50	3234.69	-168.69	81.64	3232.35	-161.15	86.05	2175.18	-42.00	134.55	2167.75	-40.99	146.77	2987.17	-13.17	1131.09	0.00	0.00	0.00	3193.85	-57.03	1485.29	3167.21	51.41	1479.38	2104.52	-77.55	1466.87	2465.86	5.60	1431.08	135.69	1152.21	73.89	728.08	1057.02	72.88	0.00
10.92000	3205.04	48.94	46.18	3191.13	33.13	73.56	2733.08	22.78	96.14	2757.71	21.30	118.50	3234.69	-168.69	81.64	3232.35	-161.15	86.05	2175.18	-42.00	134.55	2167.75	-40.99	146.77	2987.17	-13.17	1131.09	0.00	0.00	0.00	3193.85	-57.03	1485.29	3167.21	51.41	1479.38	2104.52	-77.55	1466.87	2465.86	5.60	1431.08	135.82	1151.69	74.13	728.18	1056.42	73.10	0.00
10.93000	3205.04	48.94	46.18	3191.13	33.13	73.56	2733.08	22.78	96.14	2757.71	21.30	118.50	3234.69	-168.69	81.64	3232.35	-161.15	86.05	2175.18	-42.00	134.55	2167.75	-40.99	146.77	2987.17	-13.17	1131.09	0.00	0.00	0.00	3193.85	-57.03	1485.29	3167.21	51.41	1479.38	2104.52	-77.55	1466.87	2465.86	5.60	1431.08	135.90	1152.72	73.68	728.19	1056.90	72.97	0.00
10.94000	3205.04	48.94	46.18	3191.13	33.13	73.56	2733.08	22.78	96.14	2757.71	21.30	118.50	3234.69	-168.69	81.64	3232.35	-161.15	86.05	2175.18	-42.00	134.55	2167.75	-40.99	146.77	2987.17	-13.17	1131.09	0.00	0.00	0.00	3193.85	-57.03	1485.29	3167.21	51.41	1479.38	2104.52	-77.55	1466.87	2465.86	5.60	1431.08	135.85	1151.29	74.15	728.06	1056.33	73.15	0.00
10.95000	3205.04	48.94	46.18	3191.13	33.13	73.56	2733.08	22.78	96.14	2757.71	21.30	118.50	3234.69	-168.69	81.64	3232.35	-161.15	86.05	2175.18	-42.00	134.55	2167.75	-40.99	146.77	2987.17	-13.17	1131.09	0.00	0.00	0.00	3193.85	-57.03	1485.29	3167.21	51.41	1479.38	2104.52	-77.55	1466.87	2465.86	5.60	1431.08	135.57	1152.95	73.53	728.09	1056.46	73.14	0.00
10.96000	3205.04	48.94	46.18	3191.13	33.13	73.56	2733.08	22.78	96.14	2757.71	21.30	118.50	3234.69	-168.69	81.64	3232.35	-161.15	86.05	2175.18	-42.00	134.55	2167.75	-40.99	146.77	2987.17	-13.17	1131.09	0.00	0.00	0.00	3193.85	-57.03	1485.29	3167.21	51.41	1479.38	2104.52	-77.55	1466.87	2465.86	5.60	1431.08	135.63	1153.86	73.34	728.14	1056.79	72.96	0.00
10.97000	3205.04	48.94	46.18	3191.13	33.13	73.56	2733.08	22.78	96.14	2757.71	21.30	118.50	3234.69	-168.69	81.64	3232.35	-161.15	86.05	2175.18	-42.00	134.55	2167.75	-40.99	146.77	2987.17	-13.17	1131.09	0.00	0.00	0.00	3193.85	-57.03	1485.29	3167.21	51.41	1479.38	2104.52	-77.55	1466.87	2465.86	5.60	1431.08	135.37	1155.54	72.91	728.34	1056.64	73.07	0.00
10.98000	3205.04	48.94	46.18	3191.13	33.13	73.56	2733.08	22.78	96.14	2757.71	21.30	118.50	3234.69	-168.69	81.64	3232.35	-161.15	86.05	2175.18	-42.00	134.55	2167.75	-40.99	146.77	2987.17	-13.17	1131.09	0.00	0.00	0.00	3193.85	-57.03	1485.29	3167.21	51.41	1479.38	2104.52	-77.55	1466.87	2465.86	5.60	1431.08	135.55	1154.10	73.26	728.32	1058.18	72.45	0.00
10.99000	3205.04	48.94	46.18	3191.13	33.13	73.56	2733.08	22.78	96.14	2757.71	21.30	118.50	3234.69	-168.69	81.64	3232.35	-161.15	86.05	2175.18	-42.00	134.55	2167.75	-40.99	146.77	2987.17	-13.17	1131.09	0.00	0.00	0.00	3193.85	-57.03	1485.29	3167.21	51.41	1479.38	2104.52	-77.55	1466.87	2465.86	5.60	1431.08	135.85	1154.18	73.27	728.19	1057.84	72.61	0.00
11.00000	3205.04	48.94	46.18	3191.13	33.13	73.56	2733.08	22.78	96.14	2757.71	21.30	118.50	3234.69	-168.69	81.64	3232.35	-161.15	86.05	2175.18	-42.00	134.55	2167.75	-40.99	146.77	2987.17	-13.17	1131.09	0.00	0.00	0.00	3193.85	-57.03	1485.29	3167.21	51.41	1479.38	2104.52	-77.55	1466.87	2465.86	5.60	1431.08	135.70	1153.49	73.48	728.27	1057.96	72.49	0.00
11.01000	3205.04	48.94	46.18	3191.13	33.13	73.56	2733.08	22.78	96.14	2757.71	21.30	118.50	3234.69	-168.69	81.64	3232.35	-161.15	86.05	2175.18	-42.00	134.55	2167.75	-40.99	146.77	2987.17	-13.17	1131.09	0.00	0.00	0.00	3193.85	-57.03	1485.29	3167.21	51.41	1479.38	2104.52	-77.55	1466.87	2465.86	5.60	1431.08	135.77	1152.73	73.91	728.37	1057.23	72.93	0.00
11.02000	3205.04	48.94	46.18	3191.13	33.13	73.56	2733.08	22.78	96.14	2757.71	21.30	118.50	3234.69	-168.69	81.64	3232.35	-161.15	86.05	2175.18	-42.00	134.55	2167.75	-40.99	146.77	2987.17	-13.17	1131.09	0.00	0.00	0.00	3193.85	-57.03	1485.29	3167.21	51.41	1479.38	2104.52	-77.55	1466.87	2465.86	5.60	1431.08	135.70	1152.02	74.02	728.30	1056.34	73.23	0.00
11.03000	3205.04	48.94	46.18	3191.13	33.13	73.56	2733.08	22.78	96.14	2757.71	21.30	118.50	3234.69	-168.69	81.64	3232.35	-161.15	86.05	2175.18	-42.00	134.55	2167.75	-40.99	146.77	2987.17	-13.17	1131.09	0.00	0.00	0.00	3193.85	-57.03	1485.29	3167.21	51.41	1479.38	2104.52	-77.55	1466.87	2465.86	5.60	1431.08	135.70	1154.30	73.17	728.06	1056.89	72.91	0.00
11.04000	3205.04	48.94	46.18	3191.13	33.13	73.56	2733.08	22.78	96.14	2757.71	21.30	118.50	3234.69	-168.69	81.64	3232.35	-161.15	86.05	2175.18	-42.00	134.55	2167.75	-40.99	146.77	2987.17	-13.17	1131.09	0.00	0.00	0.00	3193.85	-57.03	1485.29	3167.21	51.41	1479.38	2104.52	-77.55	1466.87	2465.86	5.60	1431.08	136.17	1151.58	74.02	728.07	1056.98	72.84	0.00
11.05000	3205.04	48.94	46.18	3191.13	33.13	73.56	2733.08	22.78	96.14	2757.71	21.30	118.50	3234.69	-168.69	81.64	3232.35	-161.15	86.05	2175.18	-42.00	134.55	2167.75	-40.99	146.77	2987.17	-13.17	1131.09	0.00	0.00	0.00	3193.85	-57.03	1485.29	3167.21	51.41	1479.38	2104.52	-77.55	1466.87	2465.86	5.60	1431.08	135.81	1153.35	73.44	728.21	1057.84	72.66	0.00
11.06000	3205.04	48.94	46.18	3191.13	33.13	73.56	2733.08	22.78	96.14	2757.71	21.30	118.50	3234.69	-168.69	81.64	3232.35	-161.15	86.05	2175.18	-42.00	134.55	2167.75	-40.99	146.77	2987.17	-13.17	1131.09	0.00	0.00	0.00	3193.85	-57.03	1485.29	3167.21	51.41	1479.38	2104.52	-77.55	1466.87	2465.86	5.60	1431.08	135.55	1152.99	73.59	728.17	1058.08	72.66	0.00
11.07000	3205.04	48.94	46.18	3191.13	33.13	73.56	2733.08	22.78	96.14	2757.71	21.30	118.50	3234.69	-168.69	81.64	3232.35	-161.15	86.05	2175.18	-42.00	134.55	2167.75	-40.99	146.77	2987.17	-13.17	1131.09	0.00	0.00	0.00	3193.85	-57.03	1485.29	3167.21	51.41	1479.38	2104.52	-77.55	1466.87	2465.86	5.60	1431.08	135.47	1153.01	73.71	728.11	1057.06	72.95	0.00
11.08000	3205.04	48.94	46.18	3191.13	33.13	73.56	2733.08	22.78	96.14	2757.71	21.30	118.50	3234.69	-168.69	81.64	3232.35	-161.15	86.05	2175.18	-42.00	134.55	2167.75	-40.99	146.77	2987.17	-13.17	1131.09	0.00	0.00	0.00	3193.85	-57.03	1485.29	3167.21	51.41	1479.38	2104.52	-77.55	1466.87	2465.86	5.60	1431.08	135.52	1154.36	73.25	728.13	1056.56	73.06	0.00
[truncated: 13 more rows]
[truncated: 35 more columns]
