# Supplementary material for: The impact of mobile phone use on where we look and how we walk when negotiating floor based obstacles
Source: PLoS One. 2017 Jun 30;12(6):e0179802. doi: 10.1371/journal.pone.0179802 (PMC5493336; doi:10.1371/journal.pone.0179802)
Supplement: S1 File — (ZIP) [file pone.0179802.s001.zip › Gait/PP10/SW no obs talk 3.txt]

CODAmotion Analysis Text
Codamotion Analysis Text Save of: SW no obs talk 3.mdf
Time	Markers
Time	1:LTOE.X	1:LTOE.Y	1:LTOE.Z	2:L2nd.X	2:L2nd.Y	2:L2nd.Z	3:LHEE.X	3:LHEE.Y	3:LHEE.Z	4:LANK.X	4:LANK.Y	4:LANK.Z	5:RTOE.X	5:RTOE.Y	5:RTOE.Z	6:R2nd.X	6:R2nd.Y	6:R2nd.Z	7:RHEE.X	7:RHEE.Y	7:RHEE.Z	8:RANK.X	8:RANK.Y	8:RANK.Z	9:STRN.X	9:STRN.Y	9:STRN.Z	10:Marker 10.X	10:Marker 10.Y	10:Marker 10.Z	11:FRHD.X	11:FRHD.Y	11:FRHD.Z	12:FLHD.X	12:FLHD.Y	12:FLHD.Z	13:BRHD.X	13:BRHD.Y	13:BRHD.Z	14:BLHD.X	14:BLHD.Y	14:BLHD.Z	15:BLSTEP.X	15:BLSTEP.Y	15:BLSTEP.Z	16:FLSTEP.X	16:FLSTEP.Y	16:FLSTEP.Z	17:BRSTEP.X
(s)	(mm)	(mm)	(mm)	(mm)	(mm)	(mm)	(mm)	(mm)	(mm)	(mm)	(mm)	(mm)	(mm)	(mm)	(mm)	(mm)	(mm)	(mm)	(mm)	(mm)	(mm)	(mm)	(mm)	(mm)	(mm)	(mm)	(mm)	(mm)	(mm)	(mm)	(mm)	(mm)	(mm)	(mm)	(mm)	(mm)	(mm)	(mm)	(mm)	(mm)	(mm)	(mm)	(mm)	(mm)	(mm)	(mm)	(mm)	(mm)	(mm)
0.00000	-3507.69	187.58	40.73	-3561.69	203.54	40.64	-3484.49	178.66	10.45	-3645.17	244.03	85.77	-3450.08	11.61	15.93	-3581.91	-17.31	19.74	-1717.89	0.71	13.32	-1507.34	-35.28	87.03	-3503.01	74.63	1094.62	0.00	0.00	0.00	-3599.31	93.97	1494.75	-3906.12	164.67	1489.14	-1678.06	0.99	1453.46	-2927.22	171.33	1142.89	106.63	874.31	56.31	539.66	784.04	55.33	0.00
0.01000	-3507.69	187.58	40.73	-3561.69	203.54	40.64	-3484.49	178.66	10.45	-3645.17	244.03	85.77	-3450.08	11.61	15.93	-3581.91	-17.31	19.74	-1717.89	0.71	13.32	-1507.34	-35.28	87.03	-3503.01	74.63	1094.62	0.00	0.00	0.00	-3599.31	93.97	1494.75	-3906.12	164.67	1489.14	-1678.06	0.99	1453.46	-2927.22	171.33	1142.89	106.63	874.31	56.31	539.66	784.04	55.33	0.00
0.02000	-3507.69	187.58	40.73	-3561.69	203.54	40.64	-3484.49	178.66	10.45	-3645.17	244.03	85.77	-3450.08	11.61	15.93	-3581.91	-17.31	19.74	-1717.89	0.71	13.32	-1507.34	-35.28	87.03	-3503.01	74.63	1094.62	0.00	0.00	0.00	-3599.31	93.97	1494.75	-3906.12	164.67	1489.14	-1678.06	0.99	1453.46	-2927.22	171.33	1142.89	106.63	874.31	56.31	539.66	784.04	55.33	0.00
0.03000	-3507.69	187.58	40.73	-3561.69	203.54	40.64	-3484.59	178.67	10.46	-3645.17	244.03	85.77	-3450.08	11.61	15.93	-3581.91	-17.31	19.74	-1717.89	0.71	13.32	-1507.34	-35.28	87.03	-3503.01	74.63	1094.62	0.00	0.00	0.00	-3599.31	93.97	1494.75	-3906.12	164.67	1489.14	-1678.06	0.99	1453.46	-2928.05	171.38	1143.22	106.67	874.59	56.33	539.85	784.31	55.35	0.00
0.04000	-3507.69	187.58	40.73	-3561.69	203.54	40.64	-3578.84	186.06	17.39	-3645.17	244.03	85.77	-3450.08	11.61	15.93	-3581.91	-17.31	19.74	-1717.89	0.71	13.32	-1507.34	-35.28	87.03	-3503.01	74.63	1094.62	0.00	0.00	0.00	-3599.31	93.97	1494.75	-3906.12	164.67	1489.14	-1678.06	0.99	1453.46	-3756.09	219.85	1471.66	140.34	1150.93	74.21	726.94	1056.42	74.82	0.00
0.05000	-3507.69	187.58	40.73	-3561.69	203.54	40.64	-3530.97	188.33	24.78	-3645.17	244.03	85.77	-3450.08	11.61	15.93	-3581.91	-17.31	19.74	-1717.89	0.71	13.32	-1507.34	-35.28	87.03	-3503.01	74.63	1094.62	0.00	0.00	0.00	-3599.31	93.97	1494.75	-3906.12	164.67	1489.14	-1678.06	0.99	1453.46	-3726.94	218.87	1471.06	140.82	1150.53	74.40	726.65	1056.02	74.91	0.00
0.06000	-3507.69	187.58	40.73	-3561.69	203.54	40.64	-3532.35	186.72	24.23	-3645.17	244.03	85.77	-3450.08	11.61	15.93	-3581.91	-17.31	19.74	-1717.89	0.71	13.32	-1507.34	-35.28	87.03	-3503.01	74.63	1094.62	0.00	0.00	0.00	-3599.31	93.97	1494.75	-3906.12	164.67	1489.14	-1678.06	0.99	1453.46	-3725.45	218.16	1471.48	139.54	1150.75	74.23	726.47	1055.40	75.04	0.00
0.07000	-3507.69	187.58	40.73	-3561.69	203.54	40.64	-3522.34	183.40	26.88	-3645.17	244.03	85.77	-3450.08	11.61	15.93	-3581.91	-17.31	19.74	-1717.89	0.71	13.32	-1507.34	-35.28	87.03	-3503.01	74.63	1094.62	0.00	0.00	0.00	-3599.31	93.97	1494.75	-3906.12	164.67	1489.14	-1678.06	0.99	1453.46	-3766.02	219.49	1472.12	136.98	1151.75	73.55	725.97	1056.13	74.55	0.00
0.08000	-3507.69	187.58	40.73	-3561.69	203.54	40.64	-3538.48	186.78	21.63	-3645.17	244.03	85.77	-3450.08	11.61	15.93	-3581.91	-17.31	19.74	-1717.89	0.71	13.32	-1507.34	-35.28	87.03	-3503.01	74.63	1094.62	0.00	0.00	0.00	-3599.31	93.97	1494.75	-3906.12	164.67	1489.14	-1678.06	0.99	1453.46	-3753.55	219.21	1473.25	138.78	1151.09	74.21	727.15	1055.86	75.08	0.00
0.09000	-3507.69	187.58	40.73	-3561.69	203.54	40.64	-3487.22	183.25	30.49	-3645.17	244.03	85.77	-3450.08	11.61	15.93	-3581.91	-17.31	19.74	-1717.89	0.71	13.32	-1507.34	-35.28	87.03	-3503.01	74.63	1094.62	0.00	0.00	0.00	-3599.31	93.97	1494.75	-3906.12	164.67	1489.14	-1678.06	0.99	1453.46	-3755.98	218.25	1473.54	141.38	1149.96	74.80	728.14	1055.78	75.23	0.00
0.10000	-3507.69	187.58	40.73	-3561.69	203.54	40.64	-3570.42	187.42	18.25	-3645.17	244.03	85.77	-3450.08	11.61	15.93	-3581.91	-17.31	19.74	-1717.89	0.71	13.32	-1507.34	-35.28	87.03	-3503.01	74.63	1094.62	0.00	0.00	0.00	-3599.31	93.97	1494.75	-3906.12	164.67	1489.14	-1678.06	0.99	1453.46	-3756.16	217.93	1473.12	141.03	1150.63	74.44	725.78	1056.50	74.56	0.00
0.11000	-3507.69	187.58	40.73	-3561.69	203.54	40.64	-3566.40	186.29	18.70	-3645.17	244.03	85.77	-3450.08	11.61	15.93	-3581.91	-17.31	19.74	-1717.89	0.71	13.32	-1507.34	-35.28	87.03	-3503.01	74.63	1094.62	0.00	0.00	0.00	-3599.31	93.97	1494.75	-3906.12	164.67	1489.14	-1678.06	0.99	1453.46	-3750.30	219.30	1472.74	142.52	1149.76	75.13	726.54	1056.40	74.60	0.00
0.12000	-3507.69	187.58	40.73	-3561.69	203.54	40.64	-3523.63	183.73	24.45	-3645.17	244.03	85.77	-3450.08	11.61	15.93	-3581.91	-17.31	19.74	-1717.89	0.71	13.32	-1507.34	-35.28	87.03	-3503.01	74.63	1094.62	0.00	0.00	0.00	-3599.31	93.97	1494.75	-3906.12	164.67	1489.14	-1678.06	0.99	1453.46	-3795.16	219.39	1473.31	140.89	1149.71	74.48	725.74	1057.31	74.13	0.00
0.13000	-3507.69	187.58	40.73	-3561.69	203.54	40.64	-3552.66	185.71	21.24	-3645.17	244.03	85.77	-3450.08	11.61	15.93	-3581.91	-17.31	19.74	-1717.89	0.71	13.32	-1507.34	-35.28	87.03	-3503.01	74.63	1094.62	0.00	0.00	0.00	-3599.31	93.97	1494.75	-3906.12	164.67	1489.14	-1678.06	0.99	1453.46	-3742.41	217.13	1472.68	139.79	1150.83	74.03	726.96	1056.78	74.62	0.00
0.14000	-3507.69	187.58	40.73	-3561.69	203.54	40.64	-3517.20	183.34	25.73	-3645.17	244.03	85.77	-3450.08	11.61	15.93	-3581.91	-17.31	19.74	-1717.89	0.71	13.32	-1507.34	-35.28	87.03	-3503.01	74.63	1094.62	0.00	0.00	0.00	-3599.31	93.97	1494.75	-3906.12	164.67	1489.14	-1678.06	0.99	1453.46	-3759.82	218.20	1474.85	139.65	1151.45	74.19	726.85	1056.51	74.50	0.00
0.15000	-3507.69	187.58	40.73	-3561.69	203.54	40.64	-3593.50	184.92	13.85	-3645.17	244.03	85.77	-3450.08	11.61	15.93	-3581.91	-17.31	19.74	-1717.89	0.71	13.32	-1507.34	-35.28	87.03	-3503.01	74.63	1094.62	0.00	0.00	0.00	-3599.31	93.97	1494.75	-3906.12	164.67	1489.14	-1678.06	0.99	1453.46	-3772.02	219.46	1475.17	141.36	1150.05	74.79	726.71	1057.07	74.39	0.00
0.16000	-3507.69	187.58	40.73	-3561.69	203.54	40.64	-3536.16	183.88	23.22	-3645.17	244.03	85.77	-3450.08	11.61	15.93	-3581.91	-17.31	19.74	-1717.89	0.71	13.32	-1507.34	-35.28	87.03	-3503.01	74.63	1094.62	0.00	0.00	0.00	-3599.31	93.97	1494.75	-3906.12	164.67	1489.14	-1678.06	0.99	1453.46	-3724.89	217.85	1473.38	143.19	1149.61	75.35	726.92	1056.99	74.58	0.00
0.17000	-3507.69	187.58	40.73	-3561.69	203.54	40.64	-3552.02	183.52	21.54	-3645.17	244.03	85.77	-3450.08	11.61	15.93	-3581.91	-17.31	19.74	-1717.89	0.71	13.32	-1507.34	-35.28	87.03	-3503.01	74.63	1094.62	0.00	0.00	0.00	-3599.31	93.97	1494.75	-3906.12	164.67	1489.14	-1678.06	0.99	1453.46	-3722.79	217.76	1473.39	140.52	1150.09	74.75	728.41	1055.77	75.42	0.00
0.18000	-3507.69	187.58	40.73	-3561.69	203.54	40.64	-3540.17	183.54	21.21	-3645.17	244.03	85.77	-3450.08	11.61	15.93	-3581.91	-17.31	19.74	-1717.89	0.71	13.32	-1507.34	-35.28	87.03	-3503.01	74.63	1094.62	0.00	0.00	0.00	-3599.31	93.97	1494.75	-3906.12	164.67	1489.14	-1678.06	0.99	1453.46	-3756.06	218.32	1473.55	140.40	1151.21	74.39	727.18	1056.15	74.96	0.00
0.19000	-3507.69	187.58	40.73	-3561.69	203.54	40.64	-3541.78	185.28	23.55	-3645.17	244.03	85.77	-3450.08	11.61	15.93	-3581.91	-17.31	19.74	-1717.89	0.71	13.32	-1507.34	-35.28	87.03	-3503.01	74.63	1094.62	0.00	0.00	0.00	-3599.31	93.97	1494.75	-3906.12	164.67	1489.14	-1678.06	0.99	1453.46	-3763.11	217.20	1473.25	141.94	1149.32	75.49	725.44	1056.83	74.20	0.00
0.20000	-3507.69	187.58	40.73	-3561.69	203.54	40.64	-3492.25	185.37	31.39	-3645.17	244.03	85.77	-3450.08	11.61	15.93	-3581.91	-17.31	19.74	-1717.89	0.71	13.32	-1507.34	-35.28	87.03	-3503.01	74.63	1094.62	0.00	0.00	0.00	-3599.31	93.97	1494.75	-3906.12	164.67	1489.14	-1678.06	0.99	1453.46	-3782.34	217.62	1472.08	140.53	1150.84	74.79	725.28	1056.73	74.42	0.00
0.21000	-3507.69	187.58	40.73	-3561.69	203.54	40.64	-3508.81	183.65	26.10	-3645.17	244.03	85.77	-3450.08	11.61	15.93	-3581.91	-17.31	19.74	-1717.89	0.71	13.32	-1507.34	-35.28	87.03	-3503.01	74.63	1094.62	0.00	0.00	0.00	-3599.31	93.97	1494.75	-3906.12	164.67	1489.14	-1678.06	0.99	1453.46	-3752.74	216.91	1474.22	140.73	1150.47	74.62	727.11	1056.83	74.73	0.00
0.22000	-3507.69	187.58	40.73	-3561.69	203.54	40.64	-3570.11	185.15	17.07	-3645.17	244.03	85.77	-3450.08	11.61	15.93	-3581.91	-17.31	19.74	-1717.89	0.71	13.32	-1507.34	-35.28	87.03	-3503.01	74.63	1094.62	0.00	0.00	0.00	-3599.31	93.97	1494.75	-3906.12	164.67	1489.14	-1678.06	0.99	1453.46	-3737.79	216.01	1473.47	139.58	1151.54	74.14	725.37	1056.94	74.33	0.00
0.23000	-3507.69	187.58	40.73	-3561.69	203.54	40.64	-3500.96	181.08	27.71	-3645.17	244.03	85.77	-3450.08	11.61	15.93	-3581.91	-17.31	19.74	-1717.89	0.71	13.32	-1507.34	-35.28	87.03	-3503.01	74.63	1094.62	0.00	0.00	0.00	-3599.31	93.97	1494.75	-3906.12	164.67	1489.14	-1678.06	0.99	1453.46	-3784.65	216.26	1475.36	137.55	1152.02	73.11	726.44	1056.98	74.39	0.00
0.24000	-3507.69	187.58	40.73	-3561.69	203.54	40.64	-3533.11	183.74	22.93	-3645.17	244.03	85.77	-3450.08	11.61	15.93	-3581.91	-17.31	19.74	-1717.89	0.71	13.32	-1507.34	-35.28	87.03	-3503.01	74.63	1094.62	0.00	0.00	0.00	-3599.31	93.97	1494.75	-3906.12	164.67	1489.14	-1678.06	0.99	1453.46	-3768.21	217.58	1475.35	138.01	1151.79	73.60	727.27	1056.49	74.92	0.00
0.25000	-3507.69	187.58	40.73	-3561.69	203.54	40.64	-3538.40	182.74	23.90	-3645.17	244.03	85.77	-3450.08	11.61	15.93	-3581.91	-17.31	19.74	-1717.89	0.71	13.32	-1507.34	-35.28	87.03	-3503.01	74.63	1094.62	0.00	0.00	0.00	-3599.31	93.97	1494.75	-3906.12	164.67	1489.14	-1678.06	0.99	1453.46	-3753.61	218.96	1474.28	139.27	1149.92	74.42	726.91	1056.13	74.86	0.00
0.26000	-3507.69	187.58	40.73	-3561.69	203.54	40.64	-3535.16	183.58	22.66	-3645.17	244.03	85.77	-3450.08	11.61	15.93	-3581.91	-17.31	19.74	-1717.89	0.71	13.32	-1507.34	-35.28	87.03	-3503.01	74.63	1094.62	0.00	0.00	0.00	-3599.31	93.97	1494.75	-3906.12	164.67	1489.14	-1678.06	0.99	1453.46	-3752.06	217.92	1474.24	140.82	1150.82	74.37	725.51	1056.11	74.59	0.00
0.27000	-3507.69	187.58	40.73	-3561.69	203.54	40.64	-3512.85	182.65	25.33	-3645.17	244.03	85.77	-3450.08	11.61	15.93	-3581.91	-17.31	19.74	-1717.89	0.71	13.32	-1507.34	-35.28	87.03	-3503.01	74.63	1094.62	0.00	0.00	0.00	-3599.31	93.97	1494.75	-3906.12	164.67	1489.14	-1678.06	0.99	1453.46	-3769.35	218.24	1474.11	139.27	1150.50	74.18	726.59	1056.26	74.84	0.00
0.28000	-3507.69	187.58	40.73	-3561.69	203.54	40.64	-3534.52	182.17	24.48	-3645.17	244.03	85.77	-3450.08	11.61	15.93	-3581.91	-17.31	19.74	-1717.89	0.71	13.32	-1507.34	-35.28	87.03	-3503.01	74.63	1094.62	0.00	0.00	0.00	-3599.31	93.97	1494.75	-3906.12	164.67	1489.14	-1678.06	0.99	1453.46	-3779.81	217.79	1473.61	138.70	1149.54	74.41	728.31	1055.83	75.43	0.00
0.29000	-3507.69	187.58	40.73	-3561.69	203.54	40.64	-3552.03	183.68	22.82	-3645.17	244.03	85.77	-3450.08	11.61	15.93	-3581.91	-17.31	19.74	-1717.89	0.71	13.32	-1507.34	-35.28	87.03	-3503.01	74.63	1094.62	0.00	0.00	0.00	-3599.31	93.97	1494.75	-3906.12	164.67	1489.14	-1678.06	0.99	1453.46	-3750.62	216.69	1473.08	141.56	1150.38	74.71	728.01	1055.81	75.31	0.00
0.30000	-3507.69	187.58	40.73	-3561.69	203.54	40.64	-3595.15	183.06	14.38	-3645.17	244.03	85.77	-3450.08	11.61	15.93	-3581.91	-17.31	19.74	-1717.89	0.71	13.32	-1507.34	-35.28	87.03	-3503.01	74.63	1094.62	0.00	0.00	0.00	-3599.31	93.97	1494.75	-3906.12	164.67	1489.14	-1678.06	0.99	1453.46	-3703.23	215.32	1471.41	143.58	1148.63	75.43	725.92	1057.10	74.52	0.00
0.31000	-3507.69	187.58	40.73	-3561.69	203.54	40.64	-3501.29	182.97	30.24	-3645.17	244.03	85.77	-3450.08	11.61	15.93	-3581.91	-17.31	19.74	-1717.89	0.71	13.32	-1507.34	-35.28	87.03	-3503.01	74.63	1094.62	0.00	0.00	0.00	-3599.31	93.97	1494.75	-3906.12	164.67	1489.14	-1678.06	0.99	1453.46	-3746.44	215.59	1473.18	142.06	1148.75	75.20	726.80	1056.69	74.82	0.00
0.32000	-3507.69	187.58	40.73	-3561.69	203.54	40.64	-3518.21	184.81	26.77	-3645.17	244.03	85.77	-3450.08	11.61	15.93	-3581.91	-17.31	19.74	-1717.89	0.71	13.32	-1507.34	-35.28	87.03	-3503.01	74.63	1094.62	0.00	0.00	0.00	-3599.31	93.97	1494.75	-3906.12	164.67	1489.14	-1678.06	0.99	1453.46	-3770.53	215.55	1475.76	141.28	1150.91	74.68	728.13	1054.87	75.55	0.00
0.33000	-3507.69	187.58	40.73	-3561.69	203.54	40.64	-3538.87	183.09	24.01	-3645.17	244.03	85.77	-3450.08	11.61	15.93	-3581.91	-17.31	19.74	-1717.89	0.71	13.32	-1507.34	-35.28	87.03	-3503.01	74.63	1094.62	0.00	0.00	0.00	-3599.31	93.97	1494.75	-3906.12	164.67	1489.14	-1678.06	0.99	1453.46	-3731.63	214.18	1473.07	138.30	1151.97	73.58	727.42	1056.49	74.70	0.00
0.34000	-3507.69	187.58	40.73	-3561.69	203.54	40.64	-3488.37	184.38	30.59	-3645.17	244.03	85.77	-3450.08	11.61	15.93	-3581.91	-17.31	19.74	-1717.89	0.71	13.32	-1507.34	-35.28	87.03	-3503.01	74.63	1094.62	0.00	0.00	0.00	-3599.31	93.97	1494.75	-3906.12	164.67	1489.14	-1678.06	0.99	1453.46	-3709.00	215.35	1473.38	139.10	1151.40	73.77	726.93	1056.76	74.67	0.00
0.35000	-3507.69	187.58	40.73	-3561.69	203.54	40.64	-3502.24	183.11	29.09	-3645.17	244.03	85.77	-3450.08	11.61	15.93	-3581.91	-17.31	19.74	-1717.89	0.71	13.32	-1507.34	-35.28	87.03	-3503.01	74.63	1094.62	0.00	0.00	0.00	-3599.31	93.97	1494.75	-3906.12	164.67	1489.14	-1678.06	0.99	1453.46	-3778.42	218.46	1474.94	137.91	1151.73	73.42	726.99	1056.52	74.77	0.00
0.36000	-3507.69	187.58	40.73	-3561.69	203.54	40.64	-3549.82	184.77	23.88	-3645.17	244.03	85.77	-3450.08	11.61	15.93	-3581.91	-17.31	19.74	-1717.89	0.71	13.32	-1507.34	-35.28	87.03	-3503.01	74.63	1094.62	0.00	0.00	0.00	-3599.31	93.97	1494.75	-3906.12	164.67	1489.14	-1678.06	0.99	1453.46	-3737.66	217.00	1474.11	139.75	1150.85	74.37	728.19	1055.72	75.21	0.00
0.37000	-3507.69	187.58	40.73	-3561.69	203.54	40.64	-3535.44	186.46	23.99	-3645.17	244.03	85.77	-3450.08	11.61	15.93	-3581.91	-17.31	19.74	-1717.89	0.71	13.32	-1507.34	-35.28	87.03	-3503.01	74.63	1094.62	0.00	0.00	0.00	-3599.31	93.97	1494.75	-3906.12	164.67	1489.14	-1678.06	0.99	1453.46	-3740.22	217.27	1474.31	139.27	1150.83	74.24	726.94	1056.14	74.91	0.00
0.38000	-3507.69	187.58	40.73	-3561.69	203.54	40.64	-3557.32	182.81	19.44	-3645.17	244.03	85.77	-3450.08	11.61	15.93	-3581.91	-17.31	19.74	-1717.89	0.71	13.32	-1507.34	-35.28	87.03	-3503.01	74.63	1094.62	0.00	0.00	0.00	-3599.31	93.97	1494.75	-3906.12	164.67	1489.14	-1678.06	0.99	1453.46	-3730.18	217.45	1473.92	139.68	1150.24	74.40	727.37	1056.58	74.70	0.00
0.39000	-3507.69	187.58	40.73	-3561.69	203.54	40.64	-3527.44	184.00	25.07	-3645.17	244.03	85.77	-3450.08	11.61	15.93	-3581.91	-17.31	19.74	-1717.89	0.71	13.32	-1507.34	-35.28	87.03	-3503.01	74.63	1094.62	0.00	0.00	0.00	-3599.31	93.97	1494.75	-3906.12	164.67	1489.14	-1678.06	0.99	1453.46	-3714.96	217.94	1472.76	139.41	1150.07	74.53	726.56	1056.59	74.49	0.00
0.40000	-3507.69	187.58	40.73	-3561.69	203.54	40.64	-3550.99	182.00	20.83	-3645.17	244.03	85.77	-3450.08	11.61	15.93	-3581.91	-17.31	19.74	-1717.89	0.71	13.32	-1507.34	-35.28	87.03	-3503.01	74.63	1094.62	0.00	0.00	0.00	-3599.31	93.97	1494.75	-3906.12	164.67	1489.14	-1678.06	0.99	1453.46	-3740.76	218.12	1472.81	140.08	1151.02	74.10	727.19	1056.83	74.65	0.00
0.41000	-3507.69	187.58	40.73	-3561.69	203.54	40.64	-3510.78	186.10	28.93	-3645.17	244.03	85.77	-3450.08	11.61	15.93	-3581.91	-17.31	19.74	-1717.89	0.71	13.32	-1507.34	-35.28	87.03	-3503.01	74.63	1094.62	0.00	0.00	0.00	-3599.31	93.97	1494.75	-3906.12	164.67	1489.14	-1678.06	0.99	1453.46	-3742.79	217.65	1472.65	141.01	1149.99	74.86	728.30	1056.47	74.93	0.00
0.42000	-3507.69	187.58	40.73	-3561.69	203.54	40.64	-3563.77	183.24	19.86	-3645.17	244.03	85.77	-3450.08	11.61	15.93	-3581.91	-17.31	19.74	-1717.89	0.71	13.32	-1507.34	-35.28	87.03	-3503.01	74.63	1094.62	0.00	0.00	0.00	-3599.31	93.97	1494.75	-3906.12	164.67	1489.14	-1678.06	0.99	1453.46	-3749.36	221.23	1473.34	139.71	1150.00	74.60	728.75	1056.75	74.92	0.00
0.43000	-3507.69	187.58	40.73	-3561.69	203.54	40.64	-3573.88	187.20	19.51	-3645.17	244.03	85.77	-3450.08	11.61	15.93	-3581.91	-17.31	19.74	-1717.89	0.71	13.32	-1507.34	-35.28	87.03	-3503.01	74.63	1094.62	0.00	0.00	0.00	-3599.31	93.97	1494.75	-3906.12	164.67	1489.14	-1678.06	0.99	1453.46	-3773.13	219.88	1475.30	140.14	1151.27	73.99	727.56	1056.65	74.73	0.00
0.44000	-3507.69	187.58	40.73	-3561.69	203.54	40.64	-3588.78	187.32	17.86	-3645.17	244.03	85.77	-3450.08	11.61	15.93	-3581.91	-17.31	19.74	-1717.89	0.71	13.32	-1507.34	-35.28	87.03	-3503.01	74.63	1094.62	0.00	0.00	0.00	-3599.31	93.97	1494.75	-3906.12	164.67	1489.14	-1678.06	0.99	1453.46	-3774.46	218.87	1472.95	137.86	1149.65	74.25	727.81	1056.14	75.18	0.00
0.45000	-3507.69	187.58	40.73	-3561.69	203.54	40.64	-3542.54	182.95	23.67	-3645.17	244.03	85.77	-3450.08	11.61	15.93	-3581.91	-17.31	19.74	-1717.89	0.71	13.32	-1507.34	-35.28	87.03	-3503.01	74.63	1094.62	0.00	0.00	0.00	-3599.31	93.97	1494.75	-3906.12	164.67	1489.14	-1678.06	0.99	1453.46	-3725.86	216.66	1472.05	139.05	1149.28	74.54	726.51	1057.63	74.23	0.00
0.46000	-3507.69	187.58	40.73	-3561.69	203.54	40.64	-3568.00	183.47	21.34	-3645.17	244.03	85.77	-3450.08	11.61	15.93	-3581.91	-17.31	19.74	-1717.89	0.71	13.32	-1507.34	-35.28	87.03	-3503.01	74.63	1094.62	0.00	0.00	0.00	-3599.31	93.97	1494.75	-3906.12	164.67	1489.14	-1678.06	0.99	1453.46	-3744.01	219.78	1472.76	135.93	1152.24	73.20	726.95	1056.85	74.62	0.00
0.47000	-3507.69	187.58	40.73	-3561.69	203.54	40.64	-3502.60	184.47	31.47	-3645.17	244.03	85.77	-3450.08	11.61	15.93	-3581.91	-17.31	19.74	-1717.89	0.71	13.32	-1507.34	-35.28	87.03	-3503.01	74.63	1094.62	0.00	0.00	0.00	-3599.31	93.97	1494.75	-3906.12	164.67	1489.14	-1678.06	0.99	1453.46	-3744.99	220.17	1471.60	137.69	1152.16	73.66	729.07	1056.02	75.50	0.00
0.48000	-3507.69	187.58	40.73	-3561.69	203.54	40.64	-3525.30	184.51	29.82	-3645.17	244.03	85.77	-3450.08	11.61	15.93	-3581.91	-17.31	19.74	-1717.89	0.71	13.32	-1507.34	-35.28	87.03	-3503.01	74.63	1094.62	0.00	0.00	0.00	-3599.31	93.97	1494.75	-3906.12	164.67	1489.14	-1678.06	0.99	1453.46	-3761.03	221.12	1472.26	139.49	1150.56	74.72	728.45	1056.75	74.93	0.00
0.49000	-3507.69	187.58	40.73	-3561.69	203.54	40.64	-3551.90	185.43	24.41	-3645.17	244.03	85.77	-3450.08	11.61	15.93	-3581.91	-17.31	19.74	-1717.89	0.71	13.32	-1507.34	-35.28	87.03	-3503.01	74.63	1094.62	0.00	0.00	0.00	-3599.31	93.97	1494.75	-3906.12	164.67	1489.14	-1678.06	0.99	1453.46	-3766.99	220.20	1471.69	140.39	1149.93	74.68	726.87	1057.07	74.45	0.00
0.50000	-3507.69	187.58	40.73	-3561.69	203.54	40.64	-3572.07	183.94	20.20	-3645.17	244.03	85.77	-3450.08	11.61	15.93	-3581.91	-17.31	19.74	-1717.89	0.71	13.32	-1507.34	-35.28	87.03	-3503.01	74.63	1094.62	0.00	0.00	0.00	-3599.31	93.97	1494.75	-3906.12	164.67	1489.14	-1678.06	0.99	1453.46	-3755.59	221.87	1471.58	137.34	1151.16	73.70	727.04	1057.38	74.35	0.00
0.51000	-3507.69	187.58	40.73	-3561.69	203.54	40.64	-3554.64	184.61	25.65	-3645.17	244.03	85.77	-3450.08	11.61	15.93	-3581.91	-17.31	19.74	-1717.89	0.71	13.32	-1507.34	-35.28	87.03	-3503.01	74.63	1094.62	0.00	0.00	0.00	-3599.31	93.97	1494.75	-3906.12	164.67	1489.14	-1678.06	0.99	1453.46	-3761.49	221.82	1472.20	139.04	1151.31	74.12	726.99	1056.10	74.98	0.00
0.52000	-3507.69	187.58	40.73	-3561.69	203.54	40.64	-3535.07	184.16	28.55	-3645.17	244.03	85.77	-3450.08	11.61	15.93	-3581.91	-17.31	19.74	-1717.89	0.71	13.32	-1507.34	-35.28	87.03	-3503.01	74.63	1094.62	0.00	0.00	0.00	-3599.31	93.97	1494.75	-3906.12	164.67	1489.14	-1678.06	0.99	1453.46	-3755.17	223.13	1472.93	140.08	1151.56	74.06	729.02	1055.28	75.54	0.00
0.53000	-3507.69	187.58	40.73	-3561.69	203.54	40.64	-3523.32	183.17	29.62	-3645.17	244.03	85.77	-3450.08	11.61	15.93	-3581.91	-17.31	19.74	-1717.89	0.71	13.32	-1507.34	-35.28	87.03	-3503.01	74.63	1094.62	0.00	0.00	0.00	-3599.31	93.97	1494.75	-3906.12	164.67	1489.14	-1678.06	0.99	1453.46	-3771.95	224.58	1472.88	139.30	1151.17	73.76	726.62	1056.36	74.74	0.00
0.54000	-3507.69	187.58	40.73	-3561.69	203.54	40.64	-3530.63	185.68	29.08	-3645.17	244.03	85.77	-3450.08	11.61	15.93	-3581.91	-17.31	19.74	-1717.89	0.71	13.32	-1507.34	-35.28	87.03	-3503.01	74.63	1094.62	0.00	0.00	0.00	-3599.31	93.97	1494.75	-3906.12	164.67	1489.14	-1678.06	0.99	1453.46	-3732.58	224.79	1470.84	141.45	1149.80	74.72	727.91	1055.35	75.52	0.00
0.55000	-3507.69	187.58	40.73	-3561.69	203.54	40.64	-3525.38	179.88	29.74	-3645.17	244.03	85.77	-3450.08	11.61	15.93	-3581.91	-17.31	19.74	-1717.89	0.71	13.32	-1507.34	-35.28	87.03	-3503.01	74.63	1094.62	0.00	0.00	0.00	-3599.31	93.97	1494.75	-3906.12	164.67	1489.14	-1678.06	0.99	1453.46	-3764.47	226.37	1472.93	139.95	1151.30	74.17	727.89	1056.25	75.26	0.00
0.56000	-3507.69	187.58	40.73	-3561.69	203.54	40.64	-3508.96	184.06	34.03	-3645.17	244.03	85.77	-3450.08	11.61	15.93	-3581.91	-17.31	19.74	-1717.89	0.71	13.32	-1507.34	-35.28	87.03	-3503.01	74.63	1094.62	0.00	0.00	0.00	-3599.31	93.97	1494.75	-3906.12	164.67	1489.14	-1678.06	0.99	1453.46	-3756.89	225.85	1472.18	140.28	1150.21	74.66	726.02	1056.44	74.64	0.00
0.57000	-3507.69	187.58	40.73	-3561.69	203.54	40.64	-3569.85	183.78	25.50	-3645.17	244.03	85.77	-3450.08	11.61	15.93	-3581.91	-17.31	19.74	-1717.89	0.71	13.32	-1507.34	-35.28	87.03	-3503.01	74.63	1094.62	0.00	0.00	0.00	-3599.31	93.97	1494.75	-3906.12	164.67	1489.14	-1678.06	0.99	1453.46	-3752.05	228.40	1472.09	140.60	1150.44	74.33	726.17	1057.35	74.43	0.00
0.58000	-3507.69	187.58	40.73	-3561.69	203.54	40.64	-3553.87	182.11	27.38	-3645.17	244.03	85.77	-3450.08	11.61	15.93	-3581.91	-17.31	19.74	-1717.89	0.71	13.32	-1507.34	-35.28	87.03	-3503.01	74.63	1094.62	0.00	0.00	0.00	-3599.31	93.97	1494.75	-3906.12	164.67	1489.14	-1678.06	0.99	1453.46	-3798.73	228.77	1473.38	140.58	1150.58	74.36	726.59	1056.49	74.79	0.00
0.59000	-3507.69	187.58	40.73	-3561.69	203.54	40.64	-3503.06	184.21	34.95	-3645.17	244.03	85.77	-3450.08	11.61	15.93	-3581.91	-17.31	19.74	-1717.89	0.71	13.32	-1507.34	-35.28	87.03	-3503.01	74.63	1094.62	0.00	0.00	0.00	-3599.31	93.97	1494.75	-3906.12	164.67	1489.14	-1678.06	0.99	1453.46	-3782.94	228.67	1471.21	140.41	1151.23	74.33	727.44	1056.37	75.01	0.00
0.60000	-3507.69	187.58	40.73	-3561.69	203.54	40.64	-3556.89	183.60	26.84	-3645.17	244.03	85.77	-3450.08	11.61	15.93	-3581.91	-17.31	19.74	-1717.89	0.71	13.32	-1507.34	-35.28	87.03	-3503.01	74.63	1094.62	0.00	0.00	0.00	-3599.31	93.97	1494.75	-3906.12	164.67	1489.14	-1678.06	0.99	1453.46	-3775.47	228.96	1472.49	141.71	1150.13	74.93	727.57	1056.51	74.92	0.00
0.61000	-3507.69	187.58	40.73	-3561.69	203.54	40.64	-3534.51	185.09	31.03	-3645.17	244.03	85.77	-3450.08	11.61	15.93	-3581.91	-17.31	19.74	-1717.89	0.71	13.32	-1507.34	-35.28	87.03	-3503.01	74.63	1094.62	0.00	0.00	0.00	-3599.31	93.97	1494.75	-3906.12	164.67	1489.14	-1678.06	0.99	1453.46	-3741.67	232.25	1471.43	142.15	1148.81	75.29	726.36	1056.88	74.51	0.00
0.62000	-3507.69	187.58	40.73	-3561.69	203.54	40.64	-3546.45	184.99	29.55	-3645.17	244.03	85.77	-3450.08	11.61	15.93	-3581.91	-17.31	19.74	-1717.89	0.71	13.32	-1507.34	-35.28	87.03	-3503.01	74.63	1094.62	0.00	0.00	0.00	-3599.31	93.97	1494.75	-3906.12	164.67	1489.14	-1678.06	0.99	1453.46	-3765.06	233.99	1471.86	141.64	1149.53	74.83	725.87	1056.66	74.46	0.00
0.63000	-3507.69	187.58	40.73	-3561.69	203.54	40.64	-3540.09	183.39	32.84	-3645.17	244.03	85.77	-3450.08	11.61	15.93	-3581.91	-17.31	19.74	-1717.89	0.71	13.32	-1507.34	-35.28	87.03	-3503.01	74.63	1094.62	0.00	0.00	0.00	-3599.31	93.97	1494.75	-3906.12	164.67	1489.14	-1678.06	0.99	1453.46	-3761.62	232.02	1470.87	138.95	1151.08	73.96	726.49	1056.14	74.79	0.00
0.64000	-3507.69	187.58	40.73	-3561.69	203.54	40.64	-3511.99	183.46	36.77	-3645.17	244.03	85.77	-3450.08	11.61	15.93	-3581.91	-17.31	19.74	-1717.89	0.71	13.32	-1507.34	-35.28	87.03	-3503.01	74.63	1094.62	0.00	0.00	0.00	-3599.31	93.97	1494.75	-3906.12	164.67	1489.14	-1678.06	0.99	1453.46	-3743.06	232.59	1470.55	142.34	1150.21	74.83	727.34	1056.51	74.94	0.00
0.65000	-3507.69	187.58	40.73	-3561.69	203.54	40.64	-3531.40	185.05	35.57	-3645.17	244.03	85.77	-3450.08	11.61	15.93	-3581.91	-17.31	19.74	-1717.89	0.71	13.32	-1507.34	-35.28	87.03	-3503.01	74.63	1094.62	0.00	0.00	0.00	-3599.31	93.97	1494.75	-3906.12	164.67	1489.14	-1678.06	0.99	1453.46	-3734.43	234.96	1470.53	138.25	1152.34	73.78	728.34	1056.14	75.31	0.00
0.66000	-3507.69	187.58	40.73	-3561.69	203.54	40.64	-3515.02	185.21	38.49	-3645.17	244.03	85.77	-3450.08	11.61	15.93	-3581.91	-17.31	19.74	-1717.89	0.71	13.32	-1507.34	-35.28	87.03	-3503.01	74.63	1094.62	0.00	0.00	0.00	-3599.31	93.97	1494.75	-3906.12	164.67	1489.14	-1678.06	0.99	1453.46	-3777.88	236.80	1471.28	141.38	1151.45	74.18	727.31	1056.87	74.74	0.00
0.67000	-3507.69	187.58	40.73	-3561.69	203.54	40.64	-3549.04	185.76	34.50	-3645.17	244.03	85.77	-3450.08	11.61	15.93	-3581.91	-17.31	19.74	-1717.89	0.71	13.32	-1507.34	-35.28	87.03	-3503.01	74.63	1094.62	0.00	0.00	0.00	-3599.31	93.97	1494.75	-3906.12	164.67	1489.14	-1678.06	0.99	1453.46	-3756.99	238.72	1469.97	139.56	1150.72	74.11	725.87	1057.98	73.95	0.00
0.68000	-3507.69	187.58	40.73	-3561.69	203.54	40.64	-3555.15	187.71	35.51	-3645.17	244.03	85.77	-3450.08	11.61	15.93	-3581.91	-17.31	19.74	-1717.89	0.71	13.32	-1507.34	-35.28	87.03	-3503.01	74.63	1094.62	0.00	0.00	0.00	-3599.31	93.97	1494.75	-3906.12	164.67	1489.14	-1678.06	0.99	1453.46	-3751.60	237.66	1470.15	139.26	1150.01	74.30	724.87	1056.82	74.16	0.00
0.69000	-3507.69	187.58	40.73	-3561.69	203.54	40.64	-3542.94	186.07	37.80	-3645.17	244.03	85.77	-3450.08	11.61	15.93	-3581.91	-17.31	19.74	-1717.89	0.71	13.32	-1507.34	-35.28	87.03	-3503.01	74.63	1094.62	0.00	0.00	0.00	-3599.31	93.97	1494.75	-3906.12	164.67	1489.14	-1678.06	0.99	1453.46	-3761.90	238.09	1469.78	136.92	1151.76	73.30	725.74	1056.50	74.40	0.00
0.70000	-3507.69	187.58	40.73	-3561.69	203.54	40.64	-3521.22	186.55	42.02	-3645.17	244.03	85.77	-3450.08	11.61	15.93	-3581.91	-17.31	19.74	-1717.89	0.71	13.32	-1507.34	-35.28	87.03	-3503.01	74.63	1094.62	0.00	0.00	0.00	-3599.31	93.97	1494.75	-3906.12	164.67	1489.14	-1678.06	0.99	1453.46	-3740.82	241.38	1470.12	141.75	1150.51	74.66	727.40	1056.86	74.79	0.00
0.71000	-3507.69	187.58	40.73	-3561.69	203.54	40.64	-3492.62	184.52	46.86	-3645.17	244.03	85.77	-3450.08	11.61	15.93	-3581.91	-17.31	19.74	-1717.89	0.71	13.32	-1507.34	-35.28	87.03	-3503.01	74.63	1094.62	0.00	0.00	0.00	-3599.31	93.97	1494.75	-3906.12	164.67	1489.14	-1678.06	0.99	1453.46	-3782.84	242.99	1470.41	139.86	1149.46	74.80	728.11	1056.67	74.99	0.00
0.72000	-3507.69	187.58	40.73	-3561.69	203.54	40.64	-3504.27	184.10	46.76	-3645.17	244.03	85.77	-3450.08	11.61	15.93	-3581.91	-17.31	19.74	-1717.89	0.71	13.32	-1507.34	-35.28	87.03	-3503.01	74.63	1094.62	0.00	0.00	0.00	-3599.31	93.97	1494.75	-3906.12	164.67	1489.14	-1678.06	0.99	1453.46	-3758.80	244.95	1468.80	138.90	1151.15	74.19	727.82	1056.13	75.06	0.00
0.73000	-3507.69	187.58	40.73	-3561.69	203.54	40.64	-3561.83	185.98	41.14	-3645.17	244.03	85.77	-3450.08	11.61	15.93	-3581.91	-17.31	19.74	-1717.89	0.71	13.32	-1507.34	-35.28	87.03	-3503.01	74.63	1094.62	0.00	0.00	0.00	-3599.31	93.97	1494.75	-3906.12	164.67	1489.14	-1678.06	0.99	1453.46	-3766.45	246.59	1468.55	138.59	1152.23	73.80	727.74	1056.43	74.81	0.00
0.74000	-3507.69	187.58	40.73	-3561.69	203.54	40.64	-3551.91	187.96	43.35	-3645.17	244.03	85.77	-3450.08	11.61	15.93	-3581.91	-17.31	19.74	-1717.89	0.71	13.32	-1507.34	-35.28	87.03	-3503.01	74.63	1094.62	0.00	0.00	0.00	-3599.31	93.97	1494.75	-3906.12	164.67	1489.14	-1678.06	0.99	1453.46	-3745.26	248.16	1468.00	139.14	1151.46	74.05	727.35	1056.63	74.85	0.00
0.75000	-3507.69	187.58	40.73	-3561.69	203.54	40.64	-3551.73	189.12	44.87	-3645.17	244.03	85.77	-3450.08	11.61	15.93	-3581.91	-17.31	19.74	-1717.89	0.71	13.32	-1507.34	-35.28	87.03	-3503.01	74.63	1094.62	0.00	0.00	0.00	-3599.31	93.97	1494.75	-3906.12	164.67	1489.14	-1678.06	0.99	1453.46	-3769.91	249.57	1466.82	136.82	1151.59	73.57	728.49	1055.79	75.35	0.00
0.76000	-3507.69	187.58	40.73	-3561.69	203.54	40.64	-3565.02	189.52	43.49	-3645.17	244.03	85.77	-3450.08	11.61	15.93	-3581.91	-17.31	19.74	-1717.89	0.71	13.32	-1507.34	-35.28	87.03	-3503.01	74.63	1094.62	0.00	0.00	0.00	-3599.31	93.97	1494.75	-3906.12	164.67	1489.14	-1678.06	0.99	1453.46	-3757.29	249.26	1468.68	135.89	1150.87	73.55	727.37	1056.71	74.68	0.00
0.77000	-3507.69	187.58	40.73	-3561.69	203.54	40.64	-3546.73	189.38	48.02	-3645.17	244.03	85.77	-3450.08	11.61	15.93	-3581.91	-17.31	19.74	-1717.89	0.71	13.32	-1507.34	-35.28	87.03	-3503.01	74.63	1094.62	0.00	0.00	0.00	-3599.31	93.97	1494.75	-3906.12	164.67	1489.14	-1678.06	0.99	1453.46	-3813.53	251.67	1469.76	138.52	1151.06	74.18	728.90	1055.24	75.56	0.00
0.78000	-3507.69	187.58	40.73	-3561.69	203.54	40.64	-3529.45	191.05	52.38	-3645.17	244.03	85.77	-3450.08	11.61	15.93	-3581.91	-17.31	19.74	-1717.89	0.71	13.32	-1507.34	-35.28	87.03	-3503.01	74.63	1094.62	0.00	0.00	0.00	-3599.31	93.97	1494.75	-3906.12	164.67	1489.14	-1678.06	0.99	1453.46	-3768.81	254.18	1468.39	139.03	1151.42	73.95	727.58	1056.93	74.87	0.00
0.79000	-3507.69	187.58	40.73	-3561.69	203.54	40.64	-3562.57	193.12	52.56	-3645.17	244.03	85.77	-3450.08	11.61	15.93	-3581.91	-17.31	19.74	-1717.89	0.71	13.32	-1507.34	-35.28	87.03	-3503.01	74.63	1094.62	0.00	0.00	0.00	-3599.31	93.97	1494.75	-3906.12	164.67	1489.14	-1678.06	0.99	1453.46	-3779.98	256.44	1467.96	138.92	1151.13	74.14	728.41	1057.11	74.81	0.00
0.80000	-3507.69	187.58	40.73	-3561.69	203.54	40.64	-3596.52	192.79	47.85	-3645.17	244.03	85.77	-3450.08	11.61	15.93	-3581.91	-17.31	19.74	-1717.89	0.71	13.32	-1507.34	-35.28	87.03	-3503.01	74.63	1094.62	0.00	0.00	0.00	-3599.31	93.97	1494.75	-3906.12	164.67	1489.14	-1678.06	0.99	1453.46	-3760.61	256.05	1468.32	140.82	1151.61	73.94	728.24	1056.91	74.93	0.00
0.81000	-3507.69	187.58	40.73	-3561.69	203.54	40.64	-3577.88	192.40	51.87	-3645.17	244.03	85.77	-3450.08	11.61	15.93	-3581.91	-17.31	19.74	-1717.89	0.71	13.32	-1507.34	-35.28	87.03	-3503.01	74.63	1094.62	0.00	0.00	0.00	-3599.31	93.97	1494.75	-3906.12	164.67	1489.14	-1678.06	0.99	1453.46	-3778.86	257.93	1468.52	138.68	1152.17	73.36	726.66	1057.30	74.53	0.00
0.82000	-3507.69	187.58	40.73	-3561.69	203.54	40.64	-3563.80	195.59	56.21	-3645.17	244.03	85.77	-3450.08	11.61	15.93	-3581.91	-17.31	19.74	-1717.89	0.71	13.32	-1507.34	-35.28	87.03	-3503.01	74.63	1094.62	0.00	0.00	0.00	-3599.31	93.97	1494.75	-3906.12	164.67	1489.14	-1678.06	0.99	1453.46	-3773.85	260.45	1467.38	139.91	1151.11	74.19	726.11	1058.07	74.09	0.00
0.83000	-3507.69	187.58	40.73	-3561.69	203.54	40.64	-3575.66	194.88	57.23	-3645.17	244.03	85.77	-3450.08	11.61	15.93	-3581.91	-17.31	19.74	-1717.89	0.71	13.32	-1507.34	-35.28	87.03	-3503.01	74.63	1094.62	0.00	0.00	0.00	-3599.31	93.97	1494.75	-3906.12	164.67	1489.14	-1678.06	0.99	1453.46	-3773.41	259.45	1466.96	140.58	1149.96	74.38	726.37	1056.26	74.80	0.00
0.84000	-3507.69	187.58	40.73	-3561.69	203.54	40.64	-3546.44	199.60	59.84	-3645.17	244.03	85.77	-3450.08	11.61	15.93	-3581.91	-17.31	19.74	-1717.89	0.71	13.32	-1507.34	-35.28	87.03	-3503.01	74.63	1094.62	0.00	0.00	0.00	-3599.31	93.97	1494.75	-3906.12	164.67	1489.14	-1678.06	0.99	1453.46	-3778.84	262.75	1466.93	142.25	1149.47	74.84	727.26	1055.61	75.15	0.00
0.85000	-3507.69	187.58	40.73	-3561.69	203.54	40.64	-3625.52	202.02	52.29	-3645.17	244.03	85.77	-3450.08	11.61	15.93	-3581.91	-17.31	19.74	-1717.89	0.71	13.32	-1507.34	-35.28	87.03	-3503.01	74.63	1094.62	0.00	0.00	0.00	-3599.31	93.97	1494.75	-3906.12	164.67	1489.14	-1678.06	0.99	1453.46	-3786.33	264.33	1466.98	140.04	1151.55	73.92	727.14	1056.48	74.87	0.00
0.86000	-3507.69	187.58	40.73	-3561.69	203.54	40.64	-3612.05	204.77	53.70	-3645.17	244.03	85.77	-3450.08	11.61	15.93	-3581.91	-17.31	19.74	-1717.89	0.71	13.32	-1507.34	-35.28	87.03	-3503.01	74.63	1094.62	0.00	0.00	0.00	-3599.31	93.97	1494.75	-3906.12	164.67	1489.14	-1678.06	0.99	1453.46	-3794.28	266.41	1467.17	140.65	1150.15	74.41	726.35	1057.35	74.32	0.00
0.87000	-3507.69	187.58	40.73	-3561.69	203.54	40.64	-3557.91	207.07	61.64	-3645.17	244.03	85.77	-3450.08	11.61	15.93	-3581.91	-17.31	19.74	-1717.89	0.71	13.32	-1507.34	-35.28	87.03	-3503.01	74.63	1094.62	0.00	0.00	0.00	-3599.31	93.97	1494.75	-3906.12	164.67	1489.14	-1678.06	0.99	1453.46	-3791.17	267.78	1466.69	139.12	1150.25	74.20	727.17	1056.75	74.74	0.00
0.88000	-3507.69	187.58	40.73	-3561.69	203.54	40.64	-3595.33	208.55	56.82	-3645.17	244.03	85.77	-3450.08	11.61	15.93	-3581.91	-17.31	19.74	-1717.89	0.71	13.32	-1507.34	-35.28	87.03	-3503.01	74.63	1094.62	0.00	0.00	0.00	-3599.31	93.97	1494.75	-3906.12	164.67	1489.14	-1678.06	0.99	1453.46	-3775.86	268.84	1465.90	137.35	1150.68	73.93	726.61	1057.00	74.64	0.00
0.89000	-3507.69	187.58	40.73	-3561.69	203.54	40.64	-3568.71	214.08	61.58	-3645.17	244.03	85.77	-3450.08	11.61	15.93	-3581.91	-17.31	19.74	-1717.89	0.71	13.32	-1507.34	-35.28	87.03	-3503.01	74.63	1094.62	0.00	0.00	0.00	-3599.31	93.97	1494.75	-3906.12	164.67	1489.14	-1678.06	0.99	1453.46	-3801.24	269.91	1466.89	138.46	1149.86	74.23	727.16	1056.45	74.92	0.00
0.90000	-3507.69	187.58	40.73	-3561.69	203.54	40.64	-3552.50	218.60	63.12	-3645.17	244.03	85.77	-3450.08	11.61	15.93	-3581.91	-17.31	19.74	-1717.89	0.71	13.32	-1507.34	-35.28	87.03	-3503.01	74.63	1094.62	0.00	0.00	0.00	-3599.31	93.97	1494.75	-3906.12	164.67	1489.14	-1678.06	0.99	1453.46	-3795.97	271.86	1466.86	138.18	1150.94	73.94	726.31	1056.36	74.59	0.00
0.91000	-3507.69	187.58	40.73	-3561.69	203.54	40.64	-3556.87	222.57	61.69	-3645.17	244.03	85.77	-3450.08	11.61	15.93	-3581.91	-17.31	19.74	-1717.89	0.71	13.32	-1507.34	-35.28	87.03	-3503.01	74.63	1094.62	0.00	0.00	0.00	-3599.31	93.97	1494.75	-3906.12	164.67	1489.14	-1678.06	0.99	1453.46	-3772.04	273.32	1466.46	137.03	1152.58	73.31	726.40	1056.59	74.54	0.00
0.92000	-3507.69	187.58	40.73	-3561.69	203.54	40.64	-3572.22	223.06	61.57	-3645.17	244.03	85.77	-3450.08	11.61	15.93	-3581.91	-17.31	19.74	-1717.89	0.71	13.32	-1507.34	-35.28	87.03	-3503.01	74.63	1094.62	0.00	0.00	0.00	-3599.31	93.97	1494.75	-3906.12	164.67	1489.14	-1678.06	0.99	1453.46	-3789.53	273.88	1466.85	137.09	1152.99	73.20	726.62	1056.75	74.78	0.00
0.93000	-3507.69	187.58	40.73	-3561.69	203.54	40.64	-3580.22	228.10	57.84	-3645.17	244.03	85.77	-3450.08	11.61	15.93	-3581.91	-17.31	19.74	-1717.89	0.71	13.32	-1507.34	-35.28	87.03	-3503.01	74.63	1094.62	0.00	0.00	0.00	-3599.31	93.97	1494.75	-3906.12	164.67	1489.14	-1678.06	0.99	1453.46	-3788.72	275.32	1468.04	139.35	1151.68	74.10	728.38	1056.07	75.11	0.00
0.94000	-3507.69	187.58	40.73	-3561.69	203.54	40.64	-3577.97	232.98	57.33	-3645.17	244.03	85.77	-3450.08	11.61	15.93	-3581.91	-17.31	19.74	-1717.89	0.71	13.32	-1507.34	-35.28	87.03	-3503.01	74.63	1094.62	0.00	0.00	0.00	-3599.31	93.97	1494.75	-3906.12	164.67	1489.14	-1678.06	0.99	1453.46	-3814.67	280.62	1467.54	138.37	1151.27	73.88	728.64	1056.30	75.11	0.00
0.95000	-3507.69	187.58	40.73	-3561.69	203.54	40.64	-3597.60	236.36	52.81	-3645.17	244.03	85.77	-3450.08	11.61	15.93	-3581.91	-17.31	19.74	-1717.89	0.71	13.32	-1507.34	-35.28	87.03	-3503.01	74.63	1094.62	0.00	0.00	0.00	-3599.31	93.97	1494.75	-3906.12	164.67	1489.14	-1678.06	0.99	1453.46	-3797.25	282.93	1466.77	137.93	1150.00	73.98	727.37	1056.64	74.81	0.00
0.96000	-3507.69	187.58	40.73	-3561.69	203.54	40.64	-3551.17	241.72	58.63	-3645.17	244.03	85.77	-3450.08	11.61	15.93	-3581.91	-17.31	19.74	-1717.89	0.71	13.32	-1507.34	-35.28	87.03	-3503.01	74.63	1094.62	0.00	0.00	0.00	-3599.31	93.97	1494.75	-3906.12	164.67	1489.14	-1678.06	0.99	1453.46	-3785.56	281.79	1466.72	140.79	1150.20	74.77	726.83	1057.16	74.61	0.00
0.97000	-3507.69	187.58	40.73	-3561.69	203.54	40.64	-3581.72	246.95	53.85	-3645.17	244.03	85.77	-3450.08	11.61	15.93	-3581.91	-17.31	19.74	-1717.89	0.71	13.32	-1507.34	-35.28	87.03	-3503.01	74.63	1094.62	0.00	0.00	0.00	-3599.31	93.97	1494.75	-3906.12	164.67	1489.14	-1678.06	0.99	1453.46	-3781.17	284.25	1466.93	136.72	1150.93	73.96	726.38	1057.09	74.45	0.00
0.98000	-3507.69	187.58	40.73	-3561.69	203.54	40.64	-3638.00	251.68	43.46	-3645.17	244.03	85.77	-3450.08	11.61	15.93	-3581.91	-17.31	19.74	-1717.89	0.71	13.32	-1507.34	-35.28	87.03	-3503.01	74.63	1094.62	0.00	0.00	0.00	-3599.31	93.97	1494.75	-3906.12	164.67	1489.14	-1678.06	0.99	1453.46	-3787.76	286.21	1467.38	137.33	1152.34	73.35	726.92	1055.43	75.14	0.00
0.99000	-3507.69	187.58	40.73	-3561.69	203.54	40.64	-3566.20	257.28	52.85	-3645.12	244.04	85.78	-3450.08	11.61	15.93	-3581.91	-17.31	19.74	-1717.89	0.71	13.32	-1507.34	-35.28	87.03	-3503.01	74.63	1094.62	0.00	0.00	0.00	-3599.31	93.97	1494.75	-3906.12	164.67	1489.14	-1678.06	0.99	1453.46	-3784.98	287.94	1465.79	139.84	1150.18	74.67	727.61	1056.29	74.98	0.00
1.00000	-3507.69	187.58	40.73	-3561.69	203.54	40.64	-3578.07	260.88	50.37	-3594.41	246.85	91.33	-3450.08	11.61	15.93	-3581.91	-17.31	19.74	-1717.89	0.71	13.32	-1507.34	-35.28	87.03	-3503.01	74.63	1094.62	0.00	0.00	0.00	-3599.31	93.97	1494.75	-3906.12	164.67	1489.14	-1678.06	0.99	1453.46	-3805.46	290.42	1467.38	137.76	1150.67	73.99	728.68	1056.18	75.30	0.00
1.01000	-3507.69	187.58	40.73	-3561.69	203.54	40.64	-3581.08	267.87	49.10	-3650.29	253.49	83.26	-3450.08	11.61	15.93	-3581.91	-17.31	19.74	-1717.89	0.71	13.32	-1507.34	-35.28	87.03	-3503.01	74.63	1094.62	0.00	0.00	0.00	-3599.31	93.97	1494.75	-3906.12	164.67	1489.14	-1678.06	0.99	1453.46	-3789.50	292.39	1467.20	140.90	1149.22	74.99	729.18	1057.31	74.91	0.00
1.02000	-3507.69	187.58	40.73	-3561.69	203.54	40.64	-3599.49	274.56	45.16	-3564.81	257.56	94.74	-3450.08	11.61	15.93	-3581.91	-17.31	19.74	-1717.89	0.71	13.32	-1507.34	-35.28	87.03	-3503.01	74.63	1094.62	0.00	0.00	0.00	-3599.31	93.97	1494.75	-3906.12	164.67	1489.14	-1678.06	0.99	1453.46	-3765.22	291.39	1465.94	139.25	1150.25	74.35	727.57	1056.36	74.99	0.00
1.03000	-3507.69	187.58	40.73	-3561.69	203.54	40.64	-3574.65	277.68	46.39	-3607.19	261.78	87.50	-3450.08	11.61	15.93	-3581.91	-17.31	19.74	-1717.89	0.71	13.32	-1507.34	-35.28	87.03	-3503.01	74.63	1094.62	0.00	0.00	0.00	-3599.31	93.97	1494.75	-3906.12	164.67	1489.14	-1678.06	0.99	1453.46	-3786.05	294.33	1465.97	140.52	1150.24	74.73	726.41	1056.09	74.87	0.00
1.04000	-3507.69	187.58	40.73	-3561.69	203.54	40.64	-3514.16	284.05	55.13	-3623.64	266.97	83.69	-3450.08	11.61	15.93	-3581.91	-17.31	19.74	-1717.89	0.71	13.32	-1507.34	-35.28	87.03	-3503.01	74.63	1094.62	0.00	0.00	0.00	-3599.31	93.97	1494.75	-3906.12	164.67	1489.14	-1678.06	0.99	1453.46	-3780.69	295.37	1467.91	139.61	1150.09	74.41	728.44	1056.59	74.92	0.00
1.05000	-3507.69	187.58	40.73	-3561.69	203.54	40.64	-3543.90	290.18	50.28	-3605.63	273.60	87.37	-3450.08	11.61	15.93	-3581.91	-17.31	19.74	-1717.89	0.71	13.32	-1507.34	-35.28	87.03	-3503.01	74.63	1094.62	0.00	0.00	0.00	-3599.31	93.97	1494.75	-3906.12	164.67	1489.14	-1678.06	0.99	1453.46	-3782.95	296.77	1467.59	139.22	1151.26	74.02	727.69	1056.22	75.02	0.00
1.06000	-3507.69	187.58	40.73	-3561.69	203.54	40.64	-3593.82	296.59	40.24	-3616.12	276.71	82.11	-3450.08	11.61	15.93	-3581.91	-17.31	19.74	-1717.89	0.71	13.32	-1507.34	-35.28	87.03	-3503.01	74.63	1094.62	0.00	0.00	0.00	-3599.31	93.97	1494.75	-3906.12	164.67	1489.14	-1678.06	0.99	1453.46	-3812.59	299.89	1468.07	139.87	1152.39	73.74	726.65	1056.25	74.91	0.00
1.07000	-3507.69	187.58	40.73	-3561.69	203.54	40.64	-3560.10	303.38	45.64	-3591.85	281.01	85.58	-3450.08	11.61	15.93	-3581.91	-17.31	19.74	-1717.89	0.71	13.32	-1507.34	-35.28	87.03	-3503.01	74.63	1094.62	0.00	0.00	0.00	-3599.31	93.97	1494.75	-3906.12	164.67	1489.14	-1678.06	0.99	1453.46	-3796.67	301.33	1467.32	138.23	1149.78	74.48	727.53	1056.39	74.95	0.00
1.08000	-3507.69	187.58	40.73	-3561.69	203.54	40.64	-3560.00	308.46	44.54	-3622.04	288.26	80.66	-3450.08	11.61	15.93	-3581.91	-17.31	19.74	-1717.89	0.71	13.32	-1507.34	-35.28	87.03	-3503.01	74.63	1094.62	0.00	0.00	0.00	-3599.31	93.97	1494.75	-3906.12	164.67	1489.14	-1678.06	0.99	1453.46	-3805.74	302.93	1466.15	137.74	1150.38	74.19	727.38	1056.93	74.74	0.00
1.09000	-3507.69	187.58	40.73	-3561.69	203.54	40.64	-3572.92	315.43	41.74	-3634.31	294.29	78.03	-3450.08	11.61	15.93	-3581.91	-17.31	19.74	-1717.89	0.71	13.32	-1507.34	-35.28	87.03	-3503.01	74.63	1094.62	0.00	0.00	0.00	-3599.31	93.97	1494.75	-3906.12	164.67	1489.14	-1678.06	0.99	1453.46	-3798.21	304.80	1466.64	135.03	1150.83	73.61	727.40	1056.46	74.82	0.00
1.10000	-3507.69	187.58	40.73	-3561.69	203.54	40.64	-3553.32	318.76	43.65	-3610.27	299.30	80.56	-3450.08	11.61	15.93	-3581.91	-17.31	19.74	-1717.89	0.71	13.32	-1507.34	-35.28	87.03	-3503.01	74.63	1094.62	0.00	0.00	0.00	-3599.31	93.97	1494.75	-3906.14	164.67	1489.14	-1678.06	0.99	1453.46	-3768.72	306.33	1468.48	137.92	1151.11	73.82	727.48	1055.95	75.13	0.00
1.11000	-3507.69	187.58	40.73	-3561.69	203.54	40.64	-3575.30	324.88	39.80	-3584.06	302.56	82.73	-3450.08	11.61	15.93	-3581.91	-17.31	19.74	-1717.89	0.71	13.32	-1507.34	-35.28	87.03	-3503.01	74.63	1094.62	0.00	0.00	0.00	-3599.31	93.97	1494.75	-3928.64	164.25	1490.56	-1678.06	0.99	1453.46	-3783.73	306.99	1469.25	138.74	1150.76	74.09	727.97	1057.08	74.83	0.00
1.12000	-3507.69	187.58	40.73	-3561.69	203.54	40.64	-3576.20	331.54	37.72	-3625.25	307.29	76.38	-3450.08	11.61	15.93	-3581.91	-17.31	19.74	-1717.89	0.71	13.32	-1507.34	-35.28	87.03	-3503.01	74.63	1094.62	0.00	0.00	0.00	-3599.31	93.97	1494.75	-3878.33	163.31	1487.72	-1678.06	0.99	1453.46	-3771.31	307.86	1469.31	140.69	1148.49	75.16	727.46	1056.37	74.80	0.00
1.13000	-3507.69	187.58	40.73	-3561.69	203.54	40.64	-3570.27	335.65	37.46	-3572.35	311.73	82.23	-3450.08	11.61	15.93	-3581.91	-17.31	19.74	-1717.89	0.71	13.32	-1507.34	-35.28	87.03	-3503.01	74.63	1094.62	0.00	0.00	0.00	-3599.31	93.97	1494.75	-3854.81	162.85	1486.79	-1678.06	0.99	1453.46	-3768.56	310.09	1469.18	139.83	1149.62	74.65	726.59	1056.26	74.87	0.00
1.14000	-3507.69	187.58	40.73	-3561.69	203.54	40.64	-3565.64	340.51	38.92	-3610.75	316.57	76.24	-3450.08	11.61	15.93	-3581.91	-17.31	19.74	-1717.89	0.71	13.32	-1507.34	-35.28	87.03	-3503.01	74.63	1094.62	0.00	0.00	0.00	-3599.31	93.97	1494.75	-3870.82	163.75	1488.17	-1678.06	0.99	1453.46	-3742.10	310.34	1467.71	142.80	1150.96	74.88	727.35	1056.47	74.95	0.00
1.15000	-3507.69	187.58	40.73	-3561.69	203.54	40.64	-3599.18	346.23	33.87	-3607.00	321.05	75.51	-3450.08	11.61	15.93	-3581.91	-17.31	19.74	-1717.89	0.71	13.32	-1507.34	-35.28	87.03	-3503.01	74.63	1094.62	0.00	0.00	0.00	-3599.31	93.97	1494.75	-3838.34	163.64	1487.22	-1678.06	0.99	1453.46	-3738.66	310.42	1467.86	141.62	1150.08	74.80	727.48	1056.98	74.65	0.00
1.16000	-3507.69	187.58	40.73	-3561.69	203.54	40.64	-3607.23	351.83	30.96	-3600.13	324.69	75.33	-3450.08	11.61	15.93	-3581.91	-17.31	19.74	-1717.89	0.71	13.32	-1507.34	-35.28	87.03	-3503.01	74.63	1094.62	0.00	0.00	0.00	-3599.31	93.97	1494.75	-3836.51	163.17	1486.91	-1678.06	0.99	1453.46	-3721.26	311.99	1468.17	140.85	1148.88	75.19	726.25	1057.19	74.28	0.00
1.17000	-3507.69	187.58	40.73	-3561.69	203.54	40.64	-3617.31	357.45	27.84	-3622.79	329.95	71.67	-3450.08	11.61	15.93	-3581.91	-17.31	19.74	-1717.89	0.71	13.32	-1507.34	-35.28	87.03	-3503.01	74.63	1094.62	0.00	0.00	0.00	-3599.31	93.97	1494.75	-3840.29	163.75	1486.88	-1678.06	0.99	1453.46	-3746.66	313.70	1468.67	138.45	1150.65	74.13	727.20	1056.93	74.42	0.00
1.18000	-3507.69	187.58	40.73	-3561.69	203.54	40.64	-3630.52	360.21	26.14	-3602.13	334.01	73.25	-3450.08	11.61	15.93	-3581.91	-17.31	19.74	-1717.89	0.71	13.32	-1507.34	-35.28	87.03	-3503.01	74.63	1094.62	0.00	0.00	0.00	-3599.31	93.97	1494.75	-3824.17	163.18	1485.17	-1678.06	0.99	1453.46	-3767.52	315.32	1469.85	140.90	1149.64	74.88	725.60	1056.58	74.26	0.00
1.19000	-3507.69	187.58	40.73	-3561.69	203.54	40.64	-3638.81	365.16	24.83	-3625.41	337.55	68.58	-3450.08	11.61	15.93	-3581.91	-17.31	19.74	-1717.89	0.71	13.32	-1507.34	-35.28	87.03	-3503.01	74.63	1094.62	0.00	0.00	0.00	-3599.31	93.97	1494.75	-3836.95	164.04	1486.11	-1678.06	0.99	1453.46	-3747.85	315.44	1469.71	140.82	1149.88	74.82	726.85	1056.09	74.76	0.00
1.20000	-3507.69	187.58	40.73	-3561.69	203.54	40.64	-3641.82	368.43	23.62	-3631.86	342.60	68.63	-3450.08	11.61	15.93	-3581.91	-17.31	19.74	-1717.89	0.71	13.32	-1507.34	-35.28	87.03	-3503.01	74.63	1094.62	0.00	0.00	0.00	-3599.31	93.97	1494.75	-3833.86	162.76	1485.53	-1678.06	0.99	1453.46	-3758.37	316.31	1469.31	137.43	1152.23	73.39	726.17	1057.43	74.17	0.00
1.21000	-3507.69	187.58	40.73	-3561.69	203.54	40.64	-3631.34	369.74	22.64	-3625.01	344.69	68.51	-3450.08	11.61	15.93	-3581.91	-17.31	19.74	-1717.89	0.71	13.32	-1507.34	-35.28	87.03	-3503.01	74.63	1094.62	0.00	0.00	0.00	-3599.31	93.97	1494.75	-3852.49	162.80	1485.16	-1678.06	0.99	1453.46	-3753.07	318.92	1469.73	140.64	1149.88	74.51	726.89	1056.92	74.45	0.00
1.22000	-3507.69	187.58	40.73	-3561.69	203.54	40.64	-3642.70	375.39	22.52	-3639.71	348.27	65.95	-3450.08	11.61	15.93	-3581.91	-17.31	19.74	-1717.89	0.71	13.32	-1507.34	-35.28	87.03	-3503.01	74.63	1094.62	0.00	0.00	0.00	-3599.31	93.97	1494.75	-3861.59	162.38	1486.55	-1678.06	0.99	1453.46	-3759.69	320.75	1469.60	137.40	1148.73	74.56	727.94	1056.91	74.84	0.00
1.23000	-3507.69	187.58	40.73	-3561.69	203.54	40.64	-3635.31	377.59	21.95	-3630.29	350.15	66.27	-3450.08	11.61	15.93	-3581.91	-17.31	19.74	-1717.89	0.71	13.32	-1507.34	-35.28	87.03	-3503.01	74.63	1094.62	0.00	0.00	0.00	-3599.31	93.97	1494.75	-3853.27	162.40	1487.32	-1678.06	0.99	1453.46	-3714.36	321.94	1468.32	137.78	1149.88	74.24	727.93	1056.77	74.90	0.00
1.24000	-3507.69	187.58	40.73	-3561.69	203.54	40.64	-3633.35	379.28	20.60	-3624.92	353.84	65.51	-3450.08	11.61	15.93	-3581.91	-17.31	19.74	-1717.89	0.71	13.32	-1507.34	-35.28	87.03	-3503.01	74.63	1094.62	0.00	0.00	0.00	-3599.31	93.97	1494.75	-3843.37	163.59	1486.78	-1678.06	0.99	1453.46	-3722.41	322.30	1468.05	138.91	1149.92	74.45	726.57	1056.45	74.79	0.00
1.25000	-3507.69	187.58	40.73	-3561.69	203.54	40.64	-3655.17	382.64	16.70	-3663.47	358.76	58.84	-3450.08	11.61	15.93	-3581.91	-17.31	19.74	-1717.89	0.71	13.32	-1507.34	-35.28	87.03	-3503.01	74.63	1094.62	0.00	0.00	0.00	-3599.31	93.97	1494.75	-3813.02	163.64	1486.09	-1678.06	0.99	1453.46	-3724.54	322.94	1468.55	138.12	1149.89	74.52	727.14	1056.62	74.89	0.00
1.26000	-3507.69	187.58	40.73	-3561.69	203.54	40.64	-3665.97	386.13	15.79	-3663.01	360.24	57.87	-3450.08	11.61	15.93	-3581.91	-17.31	19.74	-1717.89	0.71	13.32	-1507.34	-35.28	87.03	-3503.01	74.63	1094.62	0.00	0.00	0.00	-3599.31	93.97	1494.75	-3821.82	163.29	1486.01	-1678.06	0.99	1453.46	-3748.34	324.82	1469.03	138.36	1150.47	74.29	725.51	1057.05	74.40	0.00
1.27000	-3507.69	187.58	40.73	-3561.69	203.54	40.64	-3683.04	387.61	12.23	-3642.95	361.35	59.68	-3450.08	11.61	15.93	-3581.91	-17.31	19.74	-1717.89	0.71	13.32	-1507.34	-35.28	87.03	-3503.01	74.63	1094.62	0.00	0.00	0.00	-3599.31	93.97	1494.75	-3804.05	164.29	1486.17	-1678.06	0.99	1453.46	-3721.09	324.43	1469.46	139.18	1152.73	73.48	725.28	1056.86	74.41	0.00
1.28000	-3507.69	187.58	40.73	-3561.69	203.54	40.64	-3624.25	388.04	20.05	-3654.23	363.44	56.42	-3450.08	11.61	15.93	-3581.91	-17.31	19.74	-1717.89	0.71	13.32	-1507.34	-35.28	87.03	-3503.01	74.63	1094.62	0.00	0.00	0.00	-3599.31	93.97	1494.75	-3785.09	164.80	1486.31	-1678.06	0.99	1453.46	-3746.83	325.62	1470.06	139.89	1151.61	73.80	726.65	1056.34	74.87	0.00
1.29000	-3507.69	187.58	40.73	-3561.69	203.54	40.64	-3645.29	389.13	16.06	-3661.81	365.66	54.56	-3450.08	11.61	15.93	-3581.91	-17.31	19.74	-1717.89	0.71	13.32	-1507.34	-35.28	87.03	-3503.01	74.63	1094.62	0.00	0.00	0.00	-3599.31	93.97	1494.75	-3782.35	165.70	1485.12	-1678.06	0.99	1453.46	-3713.88	326.11	1469.48	140.22	1150.38	74.48	726.81	1055.64	74.97	0.00
1.30000	-3507.69	187.58	40.73	-3561.69	203.54	40.64	-3621.55	387.19	18.50	-3662.98	364.05	53.37	-3450.08	11.61	15.93	-3581.91	-17.31	19.74	-1717.89	0.71	13.32	-1507.34	-35.28	87.03	-3503.01	74.63	1094.62	0.00	0.00	0.00	-3599.31	93.97	1494.75	-3807.72	165.09	1485.42	-1678.06	0.99	1453.46	-3707.05	326.34	1468.11	136.78	1149.80	74.02	726.25	1056.18	74.72	0.00
1.31000	-3507.69	187.58	40.73	-3561.69	203.54	40.64	-3635.71	386.81	14.31	-3671.01	365.09	51.58	-3450.08	11.61	15.93	-3581.91	-17.31	19.74	-1717.89	0.71	13.32	-1507.34	-35.28	87.03	-3503.01	74.63	1094.62	0.00	0.00	0.00	-3599.31	93.97	1494.75	-3795.16	163.89	1485.76	-1678.06	0.99	1453.46	-3706.13	327.52	1467.39	138.21	1150.88	73.62	726.67	1056.40	74.66	0.00
1.32000	-3507.69	187.58	40.73	-3561.69	203.54	40.64	-3625.29	387.21	15.23	-3647.07	365.39	52.39	-3450.08	11.61	15.93	-3581.91	-17.31	19.74	-1717.89	0.71	13.32	-1507.34	-35.28	87.03	-3503.01	74.63	1094.62	0.00	0.00	0.00	-3599.31	93.97	1494.75	-3800.04	165.32	1485.83	-1678.06	0.99	1453.46	-3717.78	328.78	1469.20	138.47	1151.86	73.55	727.68	1056.55	74.79	0.00
1.33000	-3507.69	187.58	40.73	-3561.69	203.54	40.64	-3650.45	387.79	9.67	-3690.63	365.15	45.50	-3450.08	11.61	15.93	-3581.91	-17.31	19.74	-1717.89	0.71	13.32	-1507.34	-35.28	87.03	-3503.01	74.63	1094.62	0.00	0.00	0.00	-3599.31	93.97	1494.75	-3789.51	166.06	1486.20	-1678.06	0.99	1453.46	-3718.77	329.59	1468.60	141.67	1149.89	75.00	726.93	1056.16	74.83	0.00
1.34000	-3507.69	187.58	40.73	-3561.69	203.54	40.64	-3633.35	387.62	11.26	-3643.16	363.87	52.39	-3450.08	11.61	15.93	-3581.91	-17.31	19.74	-1717.89	0.71	13.32	-1507.34	-35.28	87.03	-3503.01	74.63	1094.62	0.00	0.00	0.00	-3599.31	93.97	1494.75	-3762.60	165.73	1486.17	-1678.06	0.99	1453.46	-3729.72	331.18	1469.16	139.79	1150.36	74.40	726.59	1056.58	74.69	0.00
1.35000	-3507.69	187.58	40.73	-3561.69	203.54	40.64	-3639.19	385.96	12.04	-3684.81	364.68	43.38	-3450.08	11.61	15.93	-3581.91	-17.31	19.74	-1717.89	0.71	13.32	-1507.34	-35.28	87.03	-3503.01	74.63	1094.62	0.00	0.00	0.00	-3599.31	93.97	1494.75	-3764.96	165.53	1485.56	-1678.06	0.99	1453.46	-3723.51	331.10	1469.11	139.19	1150.74	73.94	726.87	1056.33	74.75	0.00
1.36000	-3507.69	187.58	40.73	-3561.69	203.54	40.64	-3644.59	387.75	9.95	-3658.61	361.93	47.03	-3450.08	11.61	15.93	-3581.91	-17.31	19.74	-1717.89	0.71	13.32	-1507.34	-35.28	87.03	-3503.01	74.63	1094.62	0.00	0.00	0.00	-3599.31	93.97	1494.75	-3783.32	165.98	1485.73	-1678.06	0.99	1453.46	-3719.76	331.41	1469.64	139.20	1150.87	74.18	727.68	1056.72	74.77	0.00
1.37000	-3507.69	187.58	40.73	-3561.69	203.54	40.64	-3680.45	387.23	4.30	-3742.38	365.50	34.90	-3450.08	11.61	15.93	-3581.91	-17.31	19.74	-1717.89	0.71	13.32	-1507.34	-35.28	87.03	-3503.01	74.63	1094.62	0.00	0.00	0.00	-3599.31	93.97	1494.75	-3759.97	166.51	1486.30	-1678.06	0.99	1453.46	-3668.67	331.31	1468.09	141.44	1150.89	74.36	727.77	1056.86	74.71	0.00
1.38000	-3507.69	187.58	40.73	-3561.69	203.54	40.64	-3679.41	388.09	3.05	-3685.65	366.71	41.66	-3450.08	11.61	15.93	-3581.91	-17.31	19.74	-1717.89	0.71	13.32	-1507.34	-35.28	87.03	-3503.01	74.63	1094.62	0.00	0.00	0.00	-3599.31	93.97	1494.75	-3760.52	167.11	1486.72	-1678.06	0.99	1453.46	-3683.96	332.87	1468.92	139.37	1149.66	74.34	727.37	1056.79	74.63	0.00
1.39000	-3507.69	187.58	40.73	-3561.69	203.54	40.64	-3678.84	389.22	3.46	-3715.62	367.71	37.56	-3450.08	11.61	15.93	-3581.91	-17.31	19.74	-1717.89	0.71	13.32	-1507.34	-35.28	87.03	-3503.01	74.63	1094.62	0.00	0.00	0.00	-3599.31	93.97	1494.75	-3763.93	167.26	1486.43	-1678.06	0.99	1453.46	-3701.53	335.70	1469.45	137.63	1151.20	73.66	725.89	1056.85	74.52	0.00
1.40000	-3507.69	187.58	40.73	-3561.69	203.54	40.64	-3646.27	388.37	7.70	-3682.72	366.62	41.01	-3450.08	11.61	15.93	-3581.91	-17.31	19.74	-1717.89	0.71	13.32	-1507.34	-35.28	87.03	-3503.01	74.63	1094.62	0.00	0.00	0.00	-3599.31	93.97	1494.75	-3749.25	168.99	1486.22	-1678.06	0.99	1453.46	-3705.62	335.57	1470.37	137.99	1152.66	73.30	727.78	1056.25	75.05	0.00
1.41000	-3507.69	187.58	40.73	-3561.69	203.54	40.64	-3661.05	389.33	2.86	-3689.84	368.91	39.71	-3450.08	11.61	15.93	-3581.91	-17.31	19.74	-1717.89	0.71	13.32	-1507.34	-35.28	87.03	-3503.01	74.63	1094.62	0.00	0.00	0.00	-3599.31	93.97	1494.75	-3739.95	170.00	1486.20	-1678.06	0.99	1453.46	-3726.49	337.01	1471.11	142.79	1151.09	74.50	727.90	1056.91	74.86	0.00
1.42000	-3507.69	187.58	40.73	-3561.69	203.54	40.64	-3659.56	389.42	3.56	-3634.94	368.30	46.81	-3450.08	11.61	15.93	-3581.91	-17.31	19.74	-1717.89	0.71	13.32	-1507.34	-35.28	87.03	-3503.01	74.63	1094.62	0.00	0.00	0.00	-3599.31	93.97	1494.75	-3724.60	170.25	1485.56	-1678.06	0.99	1453.46	-3699.34	338.36	1469.77	141.04	1150.43	74.54	727.23	1056.93	74.64	0.00
1.43000	-3507.69	187.58	40.73	-3561.69	203.54	40.64	-3703.92	392.09	-2.64	-3637.13	366.42	46.06	-3450.08	11.61	15.93	-3581.91	-17.31	19.74	-1717.89	0.71	13.32	-1507.34	-35.28	87.03	-3503.01	74.63	1094.62	0.00	0.00	0.00	-3599.31	93.97	1494.75	-3727.33	171.79	1486.61	-1678.06	0.99	1453.46	-3679.92	337.46	1469.53	139.49	1149.98	74.47	727.70	1056.37	74.92	0.00
1.44000	-3507.69	187.58	40.73	-3561.69	203.54	40.64	-3619.20	389.72	7.30	-3671.77	367.72	41.15	-3450.08	11.61	15.93	-3581.91	-17.31	19.74	-1717.89	0.71	13.32	-1507.34	-35.28	87.03	-3503.01	74.63	1094.62	0.00	0.00	0.00	-3599.31	93.97	1494.75	-3733.56	172.32	1487.31	-1678.06	0.99	1453.46	-3685.38	338.85	1469.37	139.81	1149.55	74.86	726.17	1056.33	74.75	0.00
1.45000	-3507.69	187.58	40.73	-3561.69	203.54	40.64	-3663.07	392.33	1.13	-3699.50	369.53	35.53	-3450.08	11.61	15.93	-3581.91	-17.31	19.74	-1717.89	0.71	13.32	-1507.34	-35.28	87.03	-3503.01	74.63	1094.62	0.00	0.00	0.00	-3599.31	93.97	1494.75	-3703.75	173.05	1485.40	-1678.06	0.99	1453.46	-3716.98	341.34	1471.03	141.57	1148.93	75.14	727.13	1056.57	74.74	0.00
1.46000	-3507.69	187.58	40.73	-3561.69	203.54	40.64	-3638.85	391.42	6.81	-3666.89	368.79	41.31	-3450.08	11.61	15.93	-3581.91	-17.31	19.74	-1717.89	0.71	13.32	-1507.34	-35.28	87.03	-3503.01	74.63	1094.62	0.00	0.00	0.00	-3599.31	93.97	1494.75	-3731.49	173.65	1486.57	-1678.06	0.99	1453.46	-3685.40	341.53	1469.26	140.63	1150.07	74.54	728.66	1057.31	74.83	0.00
1.47000	-3507.69	187.58	40.73	-3561.69	203.54	40.64	-3650.37	392.86	3.30	-3633.36	366.24	43.58	-3450.08	11.61	15.93	-3581.91	-17.31	19.74	-1717.89	0.71	13.32	-1507.34	-35.28	87.03	-3503.01	74.63	1094.62	0.00	0.00	0.00	-3599.31	93.97	1494.75	-3717.03	175.35	1487.30	-1678.06	0.99	1453.46	-3702.67	341.67	1469.81	139.92	1150.08	74.53	727.92	1056.64	74.96	0.00
1.48000	-3507.69	187.58	40.73	-3561.69	203.54	40.64	-3654.83	392.05	5.11	-3636.90	367.41	44.14	-3450.08	11.61	15.93	-3581.91	-17.31	19.74	-1717.89	0.71	13.32	-1507.34	-35.28	87.03	-3503.01	74.63	1094.62	0.00	0.00	0.00	-3599.31	93.97	1494.75	-3710.31	175.21	1486.87	-1678.06	0.99	1453.46	-3685.06	343.48	1469.96	140.78	1149.78	74.60	727.79	1055.98	75.05	0.00
1.49000	-3507.69	187.58	40.73	-3561.69	203.54	40.64	-3711.37	393.79	-4.60	-3677.58	369.10	37.75	-3450.08	11.61	15.93	-3581.91	-17.31	19.74	-1717.89	0.71	13.32	-1507.34	-35.28	87.03	-3503.01	74.63	1094.62	0.00	0.00	0.00	-3599.31	93.97	1494.75	-3709.18	177.03	1485.97	-1678.06	0.99	1453.46	-3706.85	343.95	1470.17	139.87	1151.39	74.13	726.11	1056.58	74.49	0.00
1.50000	-3507.69	187.58	40.73	-3561.69	203.54	40.64	-3632.03	391.34	6.94	-3660.29	368.27	39.04	-3450.08	11.61	15.93	-3581.91	-17.31	19.74	-1717.89	0.71	13.32	-1507.34	-35.28	87.03	-3503.01	74.63	1094.62	0.00	0.00	0.00	-3599.31	93.97	1494.75	-3703.34	179.07	1485.38	-1678.06	0.99	1453.46	-3703.16	344.71	1468.42	141.64	1151.25	74.52	727.92	1056.18	75.21	0.00
1.51000	-3507.69	187.58	40.73	-3561.69	203.54	40.64	-3646.72	390.26	6.70	-3651.77	369.37	41.34	-3450.08	11.61	15.93	-3581.91	-17.31	19.74	-1717.89	0.71	13.32	-1507.34	-35.28	87.03	-3503.01	74.63	1094.62	0.00	0.00	0.00	-3599.31	93.97	1494.75	-3691.72	180.17	1484.88	-1678.06	0.99	1453.46	-3709.13	345.85	1469.23	139.69	1151.93	73.90	726.10	1055.69	74.79	0.00
1.52000	-3507.69	187.58	40.73	-3561.69	203.54	40.64	-3643.65	390.85	4.83	-3658.65	368.70	39.73	-3450.08	11.61	15.93	-3581.91	-17.31	19.74	-1717.89	0.71	13.32	-1507.34	-35.28	87.03	-3503.01	74.63	1094.62	0.00	0.00	0.00	-3599.31	93.97	1494.75	-3675.94	181.07	1484.72	-1678.06	0.99	1453.46	-3687.59	346.89	1469.57	139.71	1152.18	73.99	726.43	1056.24	74.90	0.00
1.53000	-3507.69	187.58	40.73	-3561.69	203.54	40.64	-3622.83	389.85	9.88	-3674.40	370.59	38.31	-3450.08	11.61	15.93	-3581.91	-17.31	19.74	-1717.89	0.71	13.32	-1507.34	-35.28	87.03	-3503.01	74.63	1094.62	0.00	0.00	0.00	-3599.31	93.97	1494.75	-3688.37	184.11	1485.22	-1678.06	0.99	1453.46	-3696.59	347.14	1469.31	140.97	1150.89	74.41	728.49	1056.35	75.31	0.00
1.54000	-3507.69	187.58	40.73	-3561.69	203.54	40.64	-3624.25	389.22	6.32	-3637.95	368.93	41.84	-3450.08	11.61	15.93	-3581.91	-17.31	19.74	-1717.89	0.71	13.32	-1507.34	-35.28	87.03	-3503.01	74.63	1094.62	0.00	0.00	0.00	-3599.31	93.97	1494.75	-3670.07	184.51	1484.70	-1678.06	0.99	1453.46	-3693.31	348.20	1469.88	139.74	1150.56	74.36	726.32	1055.57	74.94	0.00
1.55000	-3507.69	187.58	40.73	-3561.69	203.54	40.64	-3638.28	391.68	3.90	-3666.80	368.90	38.88	-3450.08	11.61	15.93	-3581.91	-17.31	19.74	-1717.89	0.71	13.32	-1507.34	-35.28	87.03	-3503.01	74.63	1094.62	0.00	0.00	0.00	-3599.31	93.97	1494.75	-3670.41	185.47	1484.34	-1678.06	0.99	1453.46	-3677.06	350.27	1468.82	138.67	1150.61	74.14	726.38	1056.10	74.72	0.00
1.56000	-3507.69	187.58	40.73	-3561.69	203.54	40.64	-3673.48	392.70	0.43	-3670.83	369.09	37.27	-3450.08	11.61	15.93	-3581.91	-17.31	19.74	-1717.89	0.71	13.32	-1507.34	-35.28	87.03	-3503.01	74.63	1094.62	0.00	0.00	0.00	-3599.31	93.97	1494.75	-3676.69	186.89	1484.59	-1678.06	0.99	1453.46	-3680.93	351.57	1468.37	138.55	1151.17	73.83	727.85	1056.52	74.81	0.00
1.57000	-3507.69	187.58	40.73	-3561.69	203.54	40.64	-3677.17	395.01	-0.95	-3695.32	370.70	33.78	-3450.08	11.61	15.93	-3581.91	-17.31	19.74	-1717.89	0.71	13.32	-1507.34	-35.28	87.03	-3503.01	74.63	1094.62	0.00	0.00	0.00	-3599.31	93.97	1494.75	-3671.81	187.86	1484.07	-1678.06	0.99	1453.46	-3692.14	351.25	1469.23	140.38	1150.75	74.82	728.66	1056.11	75.23	0.00
1.58000	-3507.69	187.58	40.73	-3561.69	203.54	40.64	-3660.14	391.24	0.78	-3687.44	369.09	34.99	-3450.08	11.61	15.93	-3581.91	-17.31	19.74	-1717.89	0.71	13.32	-1507.34	-35.28	87.03	-3503.01	74.63	1094.62	0.00	0.00	0.00	-3599.31	93.97	1494.75	-3660.64	189.71	1483.69	-1678.06	0.99	1453.46	-3708.69	352.84	1468.69	139.15	1150.93	74.23	728.58	1056.90	74.92	0.00
1.59000	-3507.69	187.58	40.73	-3561.69	203.54	40.64	-3674.42	392.99	0.90	-3679.74	371.82	34.96	-3450.08	11.61	15.93	-3581.91	-17.31	19.74	-1717.89	0.71	13.32	-1507.34	-35.28	87.03	-3503.01	74.63	1094.62	0.00	0.00	0.00	-3599.31	93.97	1494.75	-3672.01	191.18	1483.17	-1678.06	0.99	1453.46	-3696.23	354.49	1468.69	142.03	1150.47	74.93	725.82	1057.21	74.11	0.00
1.60000	-3507.69	187.58	40.73	-3561.69	203.54	40.64	-3644.87	393.47	4.84	-3692.70	372.13	33.34	-3450.08	11.61	15.93	-3581.91	-17.31	19.74	-1717.89	0.71	13.32	-1507.34	-35.28	87.03	-3503.01	74.63	1094.62	0.00	0.00	0.00	-3599.31	93.97	1494.75	-3663.46	191.83	1482.45	-1678.06	0.99	1453.46	-3723.96	354.66	1470.26	139.39	1149.92	74.41	726.90	1056.25	74.90	0.00
1.61000	-3507.69	187.58	40.73	-3561.69	203.54	40.64	-3629.02	390.40	5.45	-3646.89	368.35	39.77	-3450.08	11.61	15.93	-3581.91	-17.31	19.74	-1717.89	0.71	13.32	-1507.34	-35.28	87.03	-3503.01	74.63	1094.62	0.00	0.00	0.00	-3599.31	93.97	1494.75	-3661.87	193.41	1483.03	-1678.06	0.99	1453.46	-3736.96	357.13	1470.01	138.69	1150.72	74.25	725.80	1056.48	74.45	0.00
1.62000	-3507.69	187.58	40.73	-3561.69	203.54	40.64	-3630.80	391.95	6.75	-3632.30	370.10	42.33	-3450.08	11.61	15.93	-3581.91	-17.31	19.74	-1717.89	0.71	13.32	-1507.34	-35.28	87.03	-3503.01	74.63	1094.62	0.00	0.00	0.00	-3599.31	93.97	1494.75	-3644.45	194.09	1483.23	-1678.06	0.99	1453.46	-3699.24	355.64	1468.83	137.75	1151.06	73.92	726.13	1056.02	74.64	0.00
1.63000	-3507.69	187.58	40.73	-3561.69	203.54	40.64	-3642.35	393.91	5.74	-3683.74	368.83	33.85	-3450.08	11.61	15.93	-3581.91	-17.31	19.74	-1717.89	0.71	13.32	-1507.34	-35.28	87.03	-3503.01	74.63	1094.62	0.00	0.00	0.00	-3599.31	93.97	1494.75	-3641.85	196.18	1483.15	-1678.06	0.99	1453.46	-3711.35	356.40	1469.77	137.56	1150.47	73.91	726.12	1056.58	74.48	0.00
1.64000	-3507.69	187.58	40.73	-3561.69	203.54	40.64	-3623.09	388.82	6.91	-3654.14	370.64	39.60	-3450.08	11.61	15.93	-3581.91	-17.31	19.74	-1717.89	0.71	13.32	-1507.34	-35.28	87.03	-3503.01	74.63	1094.62	0.00	0.00	0.00	-3599.31	93.97	1494.75	-3649.09	197.88	1483.05	-1678.06	0.99	1453.46	-3679.41	355.17	1468.86	138.78	1148.96	74.82	726.39	1057.47	74.29	0.00
1.65000	-3507.69	187.58	40.73	-3561.69	203.54	40.64	-3673.39	392.63	0.49	-3666.18	370.54	36.60	-3450.08	11.61	15.93	-3581.91	-17.31	19.74	-1717.89	0.71	13.32	-1507.34	-35.28	87.03	-3503.01	74.63	1094.62	0.00	0.00	0.00	-3599.31	93.97	1494.75	-3626.59	199.12	1482.67	-1678.06	0.99	1453.46	-3674.83	355.40	1468.99	139.40	1150.26	74.46	725.74	1056.19	74.50	0.00
1.66000	-3507.69	187.58	40.73	-3561.69	203.54	40.64	-3650.63	390.95	4.47	-3654.05	370.54	39.29	-3450.08	11.61	15.93	-3581.91	-17.31	19.74	-1717.89	0.71	13.32	-1507.34	-35.28	87.03	-3503.01	74.63	1094.62	0.00	0.00	0.00	-3599.31	93.97	1494.75	-3623.50	199.83	1482.71	-1678.06	0.99	1453.46	-3732.61	355.60	1470.01	140.05	1150.84	74.09	727.82	1056.49	74.84	0.00
1.67000	-3507.69	187.58	40.73	-3561.69	203.54	40.64	-3654.27	391.44	3.24	-3677.84	371.15	33.79	-3450.08	11.61	15.93	-3581.91	-17.31	19.74	-1717.89	0.71	13.32	-1507.34	-35.28	87.03	-3503.01	74.63	1094.62	0.00	0.00	0.00	-3599.31	93.97	1494.75	-3620.14	201.33	1483.48	-1678.06	0.99	1453.46	-3685.30	356.56	1469.88	140.70	1150.35	74.67	726.67	1055.76	74.98	0.00
1.68000	-3507.69	187.58	40.73	-3561.69	203.54	40.64	-3646.54	391.53	5.35	-3644.95	369.22	39.54	-3450.08	11.61	15.93	-3581.91	-17.31	19.74	-1717.89	0.71	13.32	-1507.34	-35.28	87.03	-3503.01	74.63	1094.62	0.00	0.00	0.00	-3599.31	93.97	1494.75	-3618.75	202.12	1483.57	-1678.06	0.99	1453.46	-3681.25	356.90	1469.98	140.63	1150.44	74.62	726.28	1055.65	74.90	0.00
1.69000	-3507.69	187.58	40.73	-3561.69	203.54	40.64	-3645.25	393.47	3.05	-3666.32	371.09	35.43	-3450.08	11.61	15.93	-3581.91	-17.31	19.74	-1717.89	0.71	13.32	-1507.34	-35.28	87.03	-3503.01	74.63	1094.62	0.00	0.00	0.00	-3599.31	93.97	1494.75	-3612.40	203.23	1483.75	-1678.06	0.99	1453.46	-3677.21	357.23	1470.07	137.95	1151.81	73.84	727.67	1055.43	75.25	0.00
1.70000	-3507.69	187.58	40.73	-3561.69	203.54	40.64	-3658.96	391.08	2.50	-3661.66	371.70	36.31	-3450.08	11.61	15.93	-3581.91	-17.31	19.74	-1717.89	0.71	13.32	-1507.34	-35.28	87.03	-3503.01	74.63	1094.62	0.00	0.00	0.00	-3599.31	93.97	1494.75	-3609.02	204.30	1484.50	-1678.06	0.99	1453.46	-3673.16	357.56	1470.14	140.32	1149.30	74.81	725.32	1056.49	74.34	0.00
1.71000	-3507.69	187.58	40.73	-3561.69	203.54	40.64	-3603.00	390.81	10.69	-3688.34	372.24	31.40	-3450.08	11.61	15.93	-3581.91	-17.31	19.74	-1717.89	0.71	13.32	-1507.34	-35.28	87.03	-3503.01	74.63	1094.62	0.00	0.00	0.00	-3599.31	93.97	1494.75	-3598.09	204.88	1484.67	-1678.06	0.99	1453.46	-3669.12	357.88	1470.20	140.79	1148.78	75.04	726.20	1056.87	74.33	0.00
1.72000	-3507.69	187.58	40.73	-3561.69	203.54	40.64	-3674.48	392.87	0.67	-3695.77	373.91	31.59	-3450.08	11.61	15.93	-3581.91	-17.31	19.74	-1717.89	0.71	13.32	-1507.34	-35.28	87.03	-3503.01	74.63	1094.62	0.00	0.00	0.00	-3599.31	93.97	1494.75	-3611.76	205.89	1485.02	-1678.06	0.99	1453.46	-3665.07	358.19	1470.24	138.51	1151.69	73.80	726.51	1056.24	74.71	0.00
1.73000	-3507.69	187.58	40.73	-3561.69	203.54	40.64	-3654.50	393.83	3.75	-3650.31	372.12	38.87	-3450.08	11.61	15.93	-3581.91	-17.31	19.74	-1717.89	0.71	13.32	-1507.34	-35.28	87.03	-3503.01	74.63	1094.62	0.00	0.00	0.00	-3599.31	93.97	1494.75	-3619.89	207.20	1485.94	-1678.06	0.99	1453.46	-3661.02	358.50	1470.26	141.22	1150.61	74.65	725.51	1056.31	74.47	0.00
1.74000	-3507.69	187.58	40.73	-3561.69	203.54	40.64	-3643.34	393.92	5.57	-3668.40	372.32	34.58	-3450.08	11.61	15.93	-3581.91	-17.31	19.74	-1717.89	0.71	13.32	-1507.34	-35.28	87.03	-3503.01	74.63	1094.62	0.00	0.00	0.00	-3599.31	93.97	1494.75	-3606.90	207.37	1486.57	-1678.06	0.99	1453.46	-3656.98	358.80	1470.27	142.20	1149.72	75.05	725.87	1057.80	74.09	0.00
1.75000	-3507.69	187.58	40.73	-3561.69	203.54	40.64	-3664.99	394.56	2.51	-3681.78	372.30	33.26	-3450.08	11.61	15.93	-3581.91	-17.31	19.74	-1717.89	0.71	13.32	-1507.34	-35.28	87.03	-3503.01	74.63	1094.62	0.00	0.00	0.00	-3599.31	93.97	1494.75	-3608.11	207.87	1486.96	-1678.06	0.99	1453.46	-3652.93	359.10	1470.26	139.64	1152.67	73.74	727.97	1057.16	74.72	0.00
1.76000	-3507.69	187.58	40.73	-3561.69	203.54	40.64	-3635.40	390.67	6.26	-3603.36	367.44	44.13	-3450.08	11.61	15.93	-3581.91	-17.31	19.74	-1717.89	0.71	13.32	-1507.34	-35.28	87.03	-3503.01	74.63	1094.62	0.00	0.00	0.00	-3599.31	93.97	1494.75	-3599.43	208.19	1487.15	-1678.06	0.99	1453.46	-3648.88	359.39	1470.24	137.47	1151.71	73.60	726.51	1056.26	74.51	0.00
1.77000	-3507.69	187.58	40.73	-3561.69	203.54	40.64	-3680.42	393.10	2.07	-3676.37	373.96	33.45	-3450.08	11.61	15.93	-3581.91	-17.31	19.74	-1717.89	0.71	13.32	-1507.34	-35.28	87.03	-3503.01	74.63	1094.62	0.00	0.00	0.00	-3599.31	93.97	1494.75	-3600.82	209.70	1487.40	-1678.06	0.99	1453.46	-3644.83	359.67	1470.21	140.19	1149.93	74.68	726.08	1056.98	74.24	0.00
1.78000	-3507.69	187.58	40.73	-3561.69	203.54	40.64	-3623.57	390.53	9.78	-3695.86	373.40	30.16	-3450.08	11.61	15.93	-3581.91	-17.31	19.74	-1717.89	0.71	13.32	-1507.34	-35.28	87.03	-3503.01	74.63	1094.62	0.00	0.00	0.00	-3599.31	93.97	1494.75	-3597.37	209.35	1487.89	-1678.06	0.99	1453.46	-3640.78	359.95	1470.16	143.39	1149.28	75.53	727.18	1057.21	74.46	0.00
1.79000	-3507.69	187.58	40.73	-3561.69	203.54	40.64	-3688.99	394.52	-2.86	-3699.41	372.33	31.16	-3450.08	11.61	15.93	-3581.91	-17.31	19.74	-1717.89	0.71	13.32	-1507.34	-35.28	87.03	-3503.01	74.63	1094.62	0.00	0.00	0.00	-3599.31	93.97	1494.75	-3594.05	208.73	1488.22	-1678.06	0.99	1453.46	-3636.73	360.23	1470.10	142.05	1148.56	75.63	726.63	1057.06	74.43	0.00
1.80000	-3507.69	187.58	40.73	-3561.69	203.54	40.64	-3674.73	392.74	0.57	-3654.97	371.35	36.74	-3450.08	11.61	15.93	-3581.91	-17.31	19.74	-1717.89	0.71	13.32	-1507.34	-35.28	87.03	-3503.01	74.63	1094.62	0.00	0.00	0.00	-3599.31	93.97	1494.75	-3590.30	210.16	1488.18	-1678.06	0.99	1453.46	-3632.67	360.49	1470.02	138.54	1149.85	74.46	727.21	1055.72	75.08	0.00
1.81000	-3507.69	187.58	40.73	-3561.69	203.54	40.64	-3642.96	391.63	6.32	-3651.57	372.60	36.19	-3450.08	11.61	15.93	-3581.91	-17.31	19.74	-1717.89	0.71	13.32	-1507.34	-35.28	87.03	-3503.01	74.63	1094.62	0.00	0.00	0.00	-3599.31	93.97	1494.75	-3575.79	210.15	1488.09	-1678.06	0.99	1453.46	-3628.61	360.75	1469.93	138.54	1151.38	73.81	726.65	1056.37	74.57	0.00
1.82000	-3507.69	187.58	40.73	-3561.69	203.54	40.64	-3602.34	390.88	13.06	-3673.47	371.66	34.81	-3450.08	11.61	15.93	-3581.91	-17.31	19.74	-1717.89	0.71	13.32	-1507.34	-35.28	87.03	-3503.01	74.63	1094.62	0.00	0.00	0.00	-3599.31	93.97	1494.75	-3574.24	209.84	1489.09	-1678.06	0.99	1453.46	-3624.56	361.01	1469.83	138.03	1150.94	73.71	727.13	1056.77	74.77	0.00
1.83000	-3507.69	187.58	40.73	-3561.69	203.54	40.64	-3670.88	394.37	-0.42	-3659.45	371.71	34.55	-3450.08	11.61	15.93	-3581.91	-17.31	19.74	-1717.89	0.71	13.32	-1507.34	-35.28	87.03	-3503.01	74.63	1094.62	0.00	0.00	0.00	-3599.31	93.97	1494.75	-3562.03	210.18	1488.06	-1678.06	0.99	1453.46	-3620.49	361.25	1469.71	140.62	1149.75	74.85	726.78	1057.06	74.59	0.00
1.84000	-3507.69	187.58	40.73	-3561.69	203.54	40.64	-3687.15	392.65	-0.50	-3675.93	372.17	35.08	-3450.08	11.61	15.93	-3581.91	-17.31	19.74	-1717.89	0.71	13.32	-1507.34	-35.28	87.03	-3503.01	74.63	1094.62	0.00	0.00	0.00	-3599.31	93.97	1494.75	-3544.65	209.65	1487.67	-1678.06	0.99	1453.46	-3616.43	361.50	1469.58	143.12	1149.57	75.42	726.22	1057.28	74.15	0.00
1.85000	-3507.69	187.58	40.73	-3561.69	203.54	40.64	-3616.68	390.43	10.78	-3683.90	372.60	32.21	-3450.08	11.61	15.93	-3581.91	-17.31	19.74	-1717.89	0.71	13.32	-1507.34	-35.28	87.03	-3503.01	74.63	1094.62	0.00	0.00	0.00	-3599.31	93.97	1494.75	-3543.63	209.72	1488.06	-1678.06	0.99	1453.46	-3612.36	361.73	1469.43	140.75	1149.09	74.85	728.61	1057.06	74.95	0.00
1.86000	-3507.69	187.58	40.73	-3561.69	203.54	40.64	-3622.31	392.53	8.20	-3676.50	373.59	33.57	-3450.08	11.61	15.93	-3581.91	-17.31	19.74	-1717.89	0.71	13.32	-1507.34	-35.28	87.03	-3503.01	74.63	1094.62	0.00	0.00	0.00	-3599.31	93.97	1494.75	-3572.02	208.77	1488.81	-1678.06	0.99	1453.46	-3608.29	361.96	1469.27	139.29	1149.97	74.33	728.53	1056.00	75.14	0.00
1.87000	-3507.69	187.58	40.73	-3561.69	203.54	40.64	-3647.00	389.92	4.15	-3664.65	372.52	35.43	-3450.08	11.61	15.93	-3581.91	-17.31	19.74	-1717.89	0.71	13.32	-1507.34	-35.28	87.03	-3503.01	74.63	1094.62	0.00	0.00	0.00	-3599.31	93.97	1494.75	-3574.22	209.54	1489.12	-1678.06	0.99	1453.46	-3604.22	362.18	1469.10	138.29	1150.46	74.22	728.67	1055.72	75.30	0.00
1.88000	-3507.69	187.58	40.73	-3561.69	203.54	40.64	-3621.00	389.18	9.68	-3678.65	374.78	32.94	-3450.08	11.61	15.93	-3581.91	-17.31	19.74	-1717.89	0.71	13.32	-1507.34	-35.28	87.03	-3503.01	74.63	1094.62	0.00	0.00	0.00	-3599.31	93.97	1494.75	-3551.17	208.40	1488.66	-1678.06	0.99	1453.46	-3600.14	362.40	1468.92	137.46	1151.26	73.66	728.37	1056.24	75.27	0.00
1.89000	-3507.69	187.58	40.73	-3561.69	203.54	40.64	-3658.15	392.61	1.15	-3669.25	374.72	33.88	-3450.08	11.61	15.93	-3581.91	-17.31	19.74	-1717.89	0.71	13.32	-1507.34	-35.28	87.03	-3503.01	74.63	1094.62	0.00	0.00	0.00	-3599.31	93.97	1494.75	-3555.14	207.64	1487.70	-1678.06	0.99	1453.46	-3596.06	362.61	1468.72	141.39	1151.23	74.28	726.42	1056.88	74.44	0.00
1.90000	-3507.69	187.58	40.73	-3561.69	203.54	40.64	-3670.03	391.02	1.15	-3656.34	374.06	37.29	-3450.08	11.61	15.93	-3581.91	-17.31	19.74	-1717.89	0.71	13.32	-1507.34	-35.28	87.03	-3503.01	74.63	1094.62	0.00	0.00	0.00	-3599.31	93.97	1494.75	-3563.08	207.41	1488.30	-1678.06	0.99	1453.46	-3591.98	362.82	1468.51	140.22	1150.66	74.07	726.31	1056.15	74.73	0.00
1.91000	-3507.69	187.58	40.73	-3561.69	203.54	40.64	-3593.48	388.62	11.89	-3699.04	376.30	31.20	-3450.08	11.61	15.93	-3581.91	-17.31	19.74	-1717.89	0.71	13.32	-1507.34	-35.28	87.03	-3503.01	74.63	1094.62	0.00	0.00	0.00	-3599.31	93.97	1494.75	-3546.67	207.00	1488.39	-1678.06	0.99	1453.46	-3587.89	363.01	1468.29	139.32	1152.10	73.86	727.52	1056.95	74.82	0.00
1.92000	-3507.69	187.58	40.73	-3561.69	203.54	40.64	-3684.56	390.01	0.41	-3698.32	376.32	31.23	-3450.08	11.61	15.93	-3581.91	-17.31	19.74	-1717.89	0.71	13.32	-1507.34	-35.28	87.03	-3503.01	74.63	1094.62	0.00	0.00	0.00	-3599.31	93.97	1494.75	-3540.14	207.64	1486.95	-1678.06	0.99	1453.46	-3583.80	363.21	1468.06	138.01	1151.92	73.59	726.36	1057.67	74.15	0.00
1.93000	-3507.69	187.58	40.73	-3561.69	203.54	40.64	-3658.88	391.05	2.88	-3683.30	374.77	33.35	-3450.08	11.61	15.93	-3581.91	-17.31	19.74	-1717.89	0.71	13.32	-1507.34	-35.28	87.03	-3503.01	74.63	1094.62	0.00	0.00	0.00	-3599.31	93.97	1494.75	-3555.50	206.03	1487.03	-1678.06	0.99	1453.46	-3579.71	363.39	1467.81	139.72	1151.29	74.30	727.56	1057.11	74.66	0.00
1.94000	-3507.69	187.58	40.73	-3561.69	203.54	40.64	-3634.35	391.35	6.81	-3669.72	374.73	34.68	-3450.08	11.61	15.93	-3581.91	-17.31	19.74	-1717.89	0.71	13.32	-1507.34	-35.28	87.03	-3503.01	74.63	1094.62	0.00	0.00	0.00	-3599.31	93.97	1494.75	-3548.05	205.19	1486.62	-1678.06	0.99	1453.46	-3575.60	363.57	1467.55	140.55	1150.48	74.85	726.19	1056.96	74.39	0.00
1.95000	-3507.69	187.58	40.73	-3561.69	203.54	40.64	-3639.90	392.83	4.92	-3680.24	375.51	33.44	-3450.08	11.61	15.93	-3581.91	-17.31	19.74	-1717.89	0.71	13.32	-1507.34	-35.28	87.03	-3503.01	74.63	1094.62	0.00	0.00	0.00	-3599.31	93.97	1494.75	-3547.76	204.49	1486.18	-1678.06	0.99	1453.46	-3571.50	363.74	1467.28	140.70	1149.98	74.73	727.00	1057.12	74.43	0.00
1.96000	-3507.69	187.58	40.73	-3561.69	203.54	40.64	-3679.51	391.22	0.82	-3707.96	374.61	30.13	-3450.08	11.61	15.93	-3581.91	-17.31	19.74	-1717.89	0.71	13.32	-1507.34	-35.28	87.03	-3503.01	74.63	1094.62	0.00	0.00	0.00	-3599.31	93.97	1494.75	-3528.84	202.99	1485.49	-1678.06	0.99	1453.46	-3567.39	363.91	1467.00	138.14	1150.15	74.23	727.23	1057.45	74.54	0.00
1.97000	-3507.69	187.58	40.73	-3561.69	203.54	40.64	-3640.78	388.94	5.32	-3655.51	373.45	37.76	-3450.08	11.61	15.93	-3581.91	-17.31	19.74	-1717.89	0.71	13.32	-1507.34	-35.28	87.03	-3503.01	74.63	1094.62	0.00	0.00	0.00	-3599.31	93.97	1494.75	-3530.48	202.34	1485.06	-1678.06	0.99	1453.46	-3563.27	364.07	1466.71	139.23	1151.51	74.02	726.67	1056.61	74.68	0.00
1.98000	-3507.69	187.58	40.73	-3561.69	203.54	40.64	-3654.37	390.40	3.02	-3673.02	374.59	35.56	-3450.08	11.61	15.93	-3581.91	-17.31	19.74	-1717.89	0.71	13.32	-1507.34	-35.28	87.03	-3503.01	74.63	1094.62	0.00	0.00	0.00	-3599.31	93.97	1494.75	-3540.24	199.13	1484.22	-1678.06	0.99	1453.46	-3559.15	364.22	1466.41	139.19	1150.57	74.22	725.93	1056.24	74.72	0.00
1.99000	-3507.69	187.58	40.73	-3561.69	203.54	40.64	-3663.53	392.41	2.80	-3667.50	376.54	36.53	-3450.08	11.61	15.93	-3581.91	-17.31	19.74	-1717.89	0.71	13.32	-1507.34	-35.28	87.03	-3503.01	74.63	1094.62	0.00	0.00	0.00	-3599.31	93.97	1494.75	-3547.57	198.41	1484.12	-1678.06	0.99	1453.46	-3555.02	364.37	1466.09	140.63	1149.78	74.62	726.81	1055.76	74.97	0.00
2.00000	-3507.69	187.58	40.73	-3561.69	203.54	40.64	-3622.02	390.71	10.52	-3682.82	375.94	32.85	-3450.08	11.61	15.93	-3581.91	-17.31	19.74	-1717.89	0.71	13.32	-1507.34	-35.28	87.03	-3503.01	74.63	1094.62	0.00	0.00	0.00	-3599.31	93.97	1494.75	-3532.35	196.95	1484.03	-1678.06	0.99	1453.46	-3550.89	364.50	1465.76	141.80	1149.98	74.70	726.89	1057.49	74.27	0.00
2.01000	-3507.69	187.58	40.73	-3561.69	203.54	40.64	-3701.69	391.89	-3.31	-3717.83	375.82	29.37	-3450.08	11.61	15.93	-3581.91	-17.31	19.74	-1717.89	0.71	13.32	-1507.34	-35.28	87.03	-3503.01	74.63	1094.62	0.00	0.00	0.00	-3599.31	93.97	1494.75	-3518.98	196.04	1483.35	-1678.06	0.99	1453.46	-3546.75	364.64	1465.43	140.32	1150.73	74.36	727.74	1055.92	75.24	0.00
2.02000	-3507.69	187.58	40.73	-3561.69	203.54	40.64	-3660.16	392.60	2.28	-3676.92	373.08	34.80	-3450.08	11.61	15.93	-3581.91	-17.31	19.74	-1717.89	0.71	13.32	-1507.34	-35.28	87.03	-3503.01	74.63	1094.62	0.00	0.00	0.00	-3599.31	93.97	1494.75	-3520.04	193.54	1482.97	-1678.06	0.99	1453.46	-3542.61	364.76	1465.08	138.87	1149.05	74.53	727.26	1056.25	75.01	0.00
2.03000	-3507.69	187.58	40.73	-3561.69	203.54	40.64	-3618.38	390.96	10.25	-3644.00	373.71	39.10	-3450.08	11.61	15.93	-3581.91	-17.31	19.74	-1717.89	0.71	13.32	-1507.34	-35.28	87.03	-3503.01	74.63	1094.62	0.00	0.00	0.00	-3599.31	93.97	1494.75	-3541.41	192.19	1483.28	-1678.06	0.99	1453.46	-3538.45	364.88	1464.72	137.88	1150.44	74.10	726.15	1056.18	74.82	0.00
2.04000	-3507.69	187.58	40.73	-3561.69	203.54	40.64	-3636.65	389.29	7.86	-3673.91	371.58	35.49	-3450.08	11.61	15.93	-3581.91	-17.31	19.74	-1717.89	0.71	13.32	-1507.34	-35.28	87.03	-3503.01	74.63	1094.62	0.00	0.00	0.00	-3599.31	93.97	1494.75	-3530.65	190.50	1483.26	-1678.06	0.99	1453.46	-3534.30	365.00	1464.35	137.15	1152.46	73.31	727.65	1055.73	75.16	0.00
2.05000	-3507.69	187.58	40.73	-3561.69	203.54	40.64	-3601.36	387.21	10.96	-3683.05	372.34	33.63	-3450.08	11.61	15.93	-3581.91	-17.31	19.74	-1717.89	0.71	13.32	-1507.34	-35.28	87.03	-3503.01	74.63	1094.62	0.00	0.00	0.00	-3599.31	93.97	1494.75	-3516.70	188.92	1482.16	-1678.06	0.99	1453.46	-3530.13	365.10	1463.97	140.25	1151.20	74.24	726.95	1056.67	74.82	0.00
2.06000	-3507.69	187.58	40.73	-3561.69	203.54	40.64	-3684.08	389.39	-2.82	-3667.51	371.93	36.61	-3450.08	11.61	15.93	-3581.91	-17.31	19.74	-1717.89	0.71	13.32	-1507.34	-35.28	87.03	-3503.01	74.63	1094.62	0.00	0.00	0.00	-3599.35	93.97	1494.75	-3527.82	187.11	1483.08	-1678.06	0.99	1453.46	-3525.96	365.20	1463.58	140.30	1149.65	74.85	727.53	1056.29	74.83	0.00
2.07000	-3507.69	187.58	40.73	-3561.69	203.54	40.64	-3635.30	386.28	7.91	-3672.63	370.88	36.60	-3450.08	11.61	15.93	-3581.91	-17.31	19.74	-1717.89	0.71	13.32	-1507.34	-35.28	87.03	-3503.01	74.63	1094.62	0.00	0.00	0.00	-3642.86	87.39	1494.86	-3525.49	185.55	1483.32	-1678.06	0.99	1453.46	-3521.78	365.30	1463.18	141.67	1149.49	75.05	727.68	1056.48	74.80	0.00
2.08000	-3507.69	187.58	40.73	-3561.69	203.54	40.64	-3665.15	387.46	4.74	-3634.67	368.35	45.10	-3450.08	11.61	15.93	-3581.91	-17.31	19.74	-1717.89	0.71	13.32	-1507.34	-35.28	87.03	-3503.01	74.63	1094.62	0.00	0.00	0.00	-3574.93	84.58	1492.43	-3538.23	184.11	1483.76	-1678.06	0.99	1453.46	-3517.59	365.38	1462.77	139.60	1150.28	74.45	727.33	1056.68	74.70	0.00
2.09000	-3507.69	187.58	40.73	-3561.69	203.54	40.64	-3640.36	386.24	8.90	-3659.77	367.02	40.45	-3450.08	11.61	15.93	-3581.91	-17.31	19.74	-1717.89	0.71	13.32	-1507.34	-35.28	87.03	-3503.01	74.63	1094.62	0.00	0.00	0.00	-3541.55	85.10	1491.69	-3535.37	181.73	1483.14	-1678.06	0.99	1453.46	-3513.40	365.46	1462.35	139.91	1149.39	74.74	726.83	1056.55	74.56	0.00
2.10000	-3507.69	187.58	40.73	-3561.69	203.54	40.64	-3670.34	384.69	6.84	-3670.59	365.03	40.13	-3450.08	11.61	15.93	-3581.91	-17.31	19.74	-1717.89	0.71	13.32	-1507.34	-35.28	87.03	-3503.01	74.63	1094.62	0.00	0.00	0.00	-3583.34	80.74	1493.12	-3535.40	180.69	1482.83	-1678.06	0.99	1453.46	-3509.19	365.53	1461.92	139.45	1150.84	74.08	726.78	1055.84	74.97	0.00
2.11000	-3507.69	187.58	40.73	-3561.69	203.54	40.64	-3661.06	383.29	9.81	-3651.85	362.75	46.22	-3450.08	11.61	15.93	-3581.91	-17.31	19.74	-1717.89	0.71	13.32	-1507.34	-35.28	87.03	-3503.01	74.63	1094.62	0.00	0.00	0.00	-3563.33	79.33	1490.94	-3514.37	178.80	1482.48	-1678.06	0.99	1453.46	-3504.98	365.60	1461.49	140.35	1151.35	74.03	726.62	1056.65	74.54	0.00
2.12000	-3507.69	187.58	40.73	-3561.69	203.54	40.64	-3649.41	380.90	12.92	-3647.41	361.04	49.47	-3450.08	11.61	15.93	-3581.91	-17.31	19.74	-1717.89	0.71	13.32	-1507.34	-35.28	87.03	-3503.01	74.63	1094.62	0.00	0.00	0.00	-3550.60	75.70	1490.17	-3501.29	176.73	1481.93	-1678.06	0.99	1453.46	-3500.76	365.66	1461.04	140.58	1151.13	74.15	727.19	1055.68	75.20	0.00
2.13000	-3507.69	187.58	40.73	-3561.69	203.54	40.64	-3699.97	380.40	9.06	-3653.68	356.46	52.42	-3450.08	11.61	15.93	-3581.91	-17.31	19.74	-1717.89	0.71	13.32	-1507.34	-35.28	87.03	-3503.01	74.63	1094.62	0.00	0.00	0.00	-3558.65	73.00	1491.23	-3512.95	175.51	1482.73	-1678.06	0.99	1453.46	-3496.53	365.71	1460.58	138.83	1151.78	73.71	727.56	1055.70	75.11	0.00
2.14000	-3507.69	187.58	40.73	-3561.69	203.54	40.64	-3646.50	374.41	22.15	-3656.25	353.89	56.01	-3450.08	11.61	15.93	-3581.91	-17.31	19.74	-1717.89	0.71	13.32	-1507.34	-35.28	87.03	-3503.01	74.63	1094.62	0.00	0.00	0.00	-3557.07	70.14	1492.85	-3518.70	173.28	1483.17	-1678.06	0.99	1453.46	-3492.30	365.76	1460.12	140.11	1149.71	74.76	727.04	1057.25	74.37	0.00
2.15000	-3507.69	187.58	40.73	-3561.69	203.54	40.64	-3700.93	371.43	17.76	-3659.08	347.49	61.32	-3450.08	11.61	15.93	-3581.91	-17.31	19.74	-1717.89	0.71	13.32	-1507.34	-35.28	87.03	-3503.01	74.63	1094.62	0.00	0.00	0.00	-3555.26	69.59	1492.94	-3532.62	172.10	1483.13	-1678.06	0.99	1453.46	-3488.05	365.79	1459.64	140.75	1150.04	74.86	727.52	1057.33	74.45	0.00
2.16000	-3507.69	187.58	40.73	-3561.69	203.54	40.64	-3663.18	367.07	28.01	-3647.35	343.09	66.47	-3450.08	11.61	15.93	-3581.91	-17.31	19.74	-1717.89	0.71	13.32	-1507.34	-35.28	87.03	-3503.01	74.63	1094.62	0.00	0.00	0.00	-3519.40	67.50	1489.42	-3517.65	169.99	1483.19	-1678.06	0.99	1453.46	-3483.80	365.83	1459.16	140.91	1150.31	74.66	726.54	1057.27	74.28	0.00
2.17000	-3507.69	187.58	40.73	-3561.69	203.54	40.64	-3662.81	364.01	31.69	-3587.82	337.76	77.36	-3450.08	11.61	15.93	-3581.91	-17.31	19.74	-1717.89	0.71	13.32	-1507.34	-35.28	87.03	-3503.01	74.63	1094.62	0.00	0.00	0.00	-3529.49	65.22	1491.87	-3521.50	168.75	1483.67	-1678.06	0.99	1453.46	-3479.53	365.85	1458.67	140.06	1150.77	74.53	726.00	1057.12	74.23	0.00
2.18000	-3507.69	187.58	40.73	-3561.69	203.54	40.64	-3662.55	361.00	35.43	-3617.44	333.77	79.29	-3450.08	11.61	15.93	-3581.91	-17.31	19.74	-1717.89	0.71	13.32	-1507.34	-35.28	87.03	-3503.01	74.63	1094.62	0.00	0.00	0.00	-3547.46	63.64	1491.52	-3504.87	166.34	1483.79	-1678.06	0.99	1453.46	-3475.26	365.87	1458.17	138.41	1150.26	74.45	726.92	1056.36	74.71	0.00
2.19000	-3507.69	187.58	40.73	-3561.71	203.54	40.64	-3662.40	358.02	39.21	-3701.41	331.31	74.23	-3450.08	11.61	15.93	-3581.91	-17.31	19.74	-1717.89	0.71	13.32	-1507.34	-35.28	87.03	-3502.99	74.63	1094.62	0.00	0.00	0.00	-3547.13	61.36	1492.29	-3486.87	165.80	1482.94	-1678.06	0.99	1453.46	-3470.98	365.88	1457.66	141.66	1149.50	75.06	726.66	1056.92	74.46	0.00
2.20000	-3507.69	187.58	40.73	-3578.87	206.03	38.42	-3662.36	355.09	43.04	-3712.62	327.04	77.71	-3450.08	11.61	15.93	-3581.91	-17.31	19.74	-1717.89	0.71	13.32	-1507.34	-35.28	87.03	-3491.91	73.94	1094.55	0.00	0.00	0.00	-3512.05	58.09	1491.01	-3498.52	164.48	1483.34	-1678.06	0.99	1453.46	-3466.68	365.88	1457.14	139.84	1149.88	74.68	726.75	1056.78	74.45	0.00
2.21000	-3507.69	187.58	40.73	-3603.54	203.37	30.33	-3662.43	352.20	46.92	-3723.73	322.84	81.22	-3450.08	11.61	15.93	-3581.91	-17.31	19.74	-1717.89	0.71	13.32	-1507.34	-35.28	87.03	-3526.37	74.48	1092.93	0.00	0.00	0.00	-3530.69	55.88	1492.25	-3490.18	163.03	1483.97	-1678.06	0.99	1453.46	-3462.38	365.88	1456.62	140.22	1150.37	74.65	726.29	1056.93	74.39	0.00
2.22000	-3507.78	187.59	40.72	-3562.23	202.36	40.11	-3662.60	349.35	50.85	-3734.73	318.70	84.77	-3450.08	11.61	15.93	-3581.91	-17.31	19.74	-1717.89	0.71	13.32	-1507.34	-35.28	87.03	-3483.05	75.01	1092.60	0.00	0.00	0.00	-3515.61	54.17	1490.83	-3496.23	161.58	1484.56	-1678.06	0.99	1453.46	-3458.07	365.87	1456.08	144.60	1149.37	75.55	727.12	1057.06	74.61	0.00
2.23000	-3591.09	190.13	27.56	-3572.37	201.08	35.44	-3662.87	346.54	54.82	-3745.64	314.63	88.35	-3450.08	11.61	15.93	-3581.91	-17.31	19.74	-1717.89	0.71	13.32	-1507.34	-35.28	87.03	-3487.46	74.91	1093.71	0.00	0.00	0.00	-3528.00	53.74	1491.22	-3490.54	160.64	1484.12	-1678.06	0.99	1453.46	-3453.74	365.85	1455.54	142.87	1148.26	75.64	727.34	1056.58	74.70	0.00
2.24000	-3522.80	192.28	37.00	-3547.94	199.34	38.73	-3663.24	343.77	58.84	-3756.45	310.62	91.96	-3450.08	11.61	15.93	-3581.91	-17.31	19.74	-1717.89	0.71	13.32	-1507.34	-35.28	87.03	-3460.93	77.24	1095.14	0.00	0.00	0.00	-3515.04	50.52	1491.43	-3483.38	159.77	1483.99	-1678.06	0.99	1453.46	-3449.41	365.82	1455.00	138.96	1150.15	74.26	728.10	1055.60	75.35	0.00
2.25000	-3506.83	191.22	39.65	-3574.23	200.48	33.59	-3663.71	341.04	62.90	-3767.15	306.68	95.61	-3450.08	11.61	15.93	-3581.91	-17.31	19.74	-1717.89	0.71	13.32	-1507.34	-35.28	87.03	-3494.69	76.97	1094.67	0.00	0.00	0.00	-3522.27	50.53	1491.78	-3498.79	159.20	1484.76	-1678.06	0.99	1453.46	-3445.06	365.79	1454.44	137.11	1151.02	73.80	727.62	1056.14	75.11	0.00
2.26000	-3494.34	192.58	40.84	-3550.04	197.58	34.51	-3664.28	338.34	67.01	-3777.75	302.81	99.28	-3450.08	11.61	15.93	-3581.91	-17.31	19.74	-1717.89	0.71	13.32	-1507.34	-35.28	87.03	-3490.71	76.03	1095.53	0.00	0.00	0.00	-3519.66	49.25	1491.38	-3479.69	159.28	1484.95	-1678.06	0.99	1453.46	-3440.71	365.75	1453.88	139.64	1151.37	73.96	727.97	1056.24	75.06	0.00
2.27000	-3511.47	189.78	36.07	-3519.20	195.37	42.59	-3664.94	335.69	71.16	-3788.25	299.00	102.99	-3450.08	11.61	15.93	-3581.91	-17.31	19.74	-1717.89	0.71	13.32	-1507.34	-35.28	87.03	-3505.47	76.02	1095.35	0.00	0.00	0.00	-3522.56	48.09	1491.19	-3475.83	158.40	1485.14	-1678.06	0.99	1453.46	-3436.34	365.70	1453.31	139.51	1151.63	73.79	727.33	1056.58	74.73	0.00
2.28000	-3456.63	191.73	43.89	-3585.76	194.58	28.82	-3665.69	333.08	75.35	-3798.64	295.25	106.72	-3450.08	11.61	15.93	-3581.91	-17.31	19.74	-1717.89	0.71	13.32	-1507.34	-35.28	87.03	-3451.42	76.81	1095.49	0.00	0.00	0.00	-3499.65	49.27	1490.75	-3471.92	157.64	1485.26	-1678.06	0.99	1453.46	-3431.96	365.65	1452.74	138.37	1151.03	73.73	726.20	1056.46	74.59	0.00
2.29000	-3499.01	191.12	36.24	-3591.48	192.63	26.30	-3666.53	330.50	79.58	-3808.93	291.56	110.49	-3450.08	11.61	15.93	-3581.91	-17.31	19.74	-1717.89	0.71	13.32	-1507.34	-35.28	87.03	-3475.14	77.34	1094.51	0.00	0.00	0.00	-3482.74	48.33	1490.89	-3467.96	156.99	1485.31	-1678.06	0.99	1453.46	-3427.57	365.59	1452.16	141.24	1150.51	74.44	727.10	1055.61	75.13	0.00
2.30000	-3486.87	189.70	34.12	-3588.59	190.08	24.53	-3667.46	327.96	83.85	-3819.11	287.94	114.28	-3450.08	11.61	15.93	-3581.91	-17.31	19.74	-1717.89	0.71	13.32	-1507.34	-35.28	87.03	-3490.89	77.90	1094.76	0.00	0.00	0.00	-3475.81	47.81	1490.68	-3463.94	156.46	1485.30	-1678.06	0.99	1453.46	-3423.16	365.52	1451.57	141.64	1149.99	74.85	727.28	1057.06	74.56	0.00
2.31000	-3499.55	189.12	27.23	-3578.42	187.09	23.51	-3668.48	325.46	88.17	-3829.19	284.38	118.10	-3450.08	11.61	15.93	-3581.91	-17.31	19.74	-1717.89	0.71	13.32	-1507.34	-35.28	87.03	-3478.93	78.05	1095.47	0.00	0.00	0.00	-3477.46	47.62	1490.61	-3459.88	156.03	1485.23	-1678.06	0.99	1453.46	-3418.75	365.44	1450.97	141.64	1148.65	75.09	726.80	1057.14	74.49	0.00
2.32000	-3437.79	184.08	37.90	-3562.28	183.81	23.23	-3669.58	323.00	92.52	-3839.16	280.89	121.95	-3450.08	11.61	15.93	-3581.91	-17.31	19.74	-1717.89	0.71	13.32	-1507.34	-35.28	87.03	-3468.99	81.08	1094.91	0.00	0.00	0.00	-3508.08	46.95	1491.40	-3455.77	155.71	1485.10	-1678.06	0.99	1453.46	-3414.32	365.36	1450.37	140.92	1148.96	75.09	727.80	1056.54	74.84	0.00
2.33000	-3408.06	180.83	40.80	-3541.51	180.41	23.70	-3670.76	320.57	96.91	-3849.03	277.45	125.82	-3450.08	11.61	15.93	-3581.91	-17.31	19.74	-1717.89	0.71	13.32	-1507.34	-35.28	87.03	-3478.68	79.90	1093.83	0.00	0.00	0.00	-3499.38	47.81	1490.60	-3451.60	155.50	1484.91	-1678.06	0.99	1453.46	-3409.88	365.27	1449.76	138.69	1148.24	74.97	727.13	1055.77	74.88	0.00
2.34000	-3391.78	178.69	42.72	-3517.42	177.04	24.90	-3672.02	318.18	101.33	-3858.78	274.07	129.72	-3450.08	11.61	15.93	-3581.91	-17.31	19.74	-1717.89	0.71	13.32	-1507.34	-35.28	87.03	-3440.61	80.63	1095.42	0.00	0.00	0.00	-3489.83	47.49	1490.85	-3447.39	155.38	1484.66	-1678.06	0.99	1453.46	-3405.42	365.17	1449.15	140.86	1148.74	75.41	726.98	1055.85	74.73	0.00
2.35000	-3383.72	177.33	44.25	-3491.34	173.86	26.86	-3673.37	315.83	105.79	-3868.43	270.76	133.64	-3450.08	11.61	15.93	-3581.91	-17.31	19.74	-1717.89	0.71	13.32	-1507.34	-35.28	87.03	-3448.28	80.70	1095.47	0.00	0.00	0.00	-3490.56	47.68	1491.33	-3443.13	155.36	1484.36	-1678.06	0.99	1453.46	-3400.96	365.06	1448.53	140.96	1149.97	74.51	727.12	1057.02	74.57	0.00
2.36000	-3378.63	176.40	45.96	-3464.59	171.03	29.55	-3674.78	313.52	110.29	-3877.97	267.51	137.59	-3450.08	11.61	15.93	-3581.91	-17.31	19.74	-1717.89	0.71	13.32	-1507.34	-35.28	87.03	-3454.80	80.72	1094.44	0.00	0.00	0.00	-3466.37	48.17	1490.64	-3438.82	155.44	1484.00	-1678.06	0.99	1453.46	-3396.48	364.95	1447.90	139.78	1151.13	74.23	728.16	1056.77	74.96	0.00
2.37000	-3371.25	175.57	48.44	-3438.49	168.71	32.99	-3676.28	311.24	114.82	-3887.40	264.31	141.56	-3450.08	11.61	15.93	-3581.91	-17.31	19.74	-1717.89	0.71	13.32	-1507.34	-35.28	87.03	-3449.90	81.26	1094.39	0.00	0.00	0.00	-3464.59	49.31	1490.01	-3434.46	155.61	1483.59	-1678.06	0.99	1453.46	-3391.98	364.83	1447.27	138.76	1151.68	73.99	728.43	1055.76	75.29	0.00
2.38000	-3356.36	174.48	52.27	-3414.37	167.06	37.17	-3677.84	308.99	119.39	-3896.73	261.17	145.55	-3450.08	11.61	15.93	-3581.91	-17.31	19.74	-1717.89	0.71	13.32	-1507.34	-35.28	87.03	-3424.19	81.86	1093.85	0.00	0.00	0.00	-3452.89	48.27	1489.80	-3430.06	155.87	1483.13	-1678.06	0.99	1453.46	-3387.48	364.70	1446.64	137.94	1153.20	73.10	727.92	1056.46	74.95	0.00
2.39000	-3328.29	173.93	57.09	-3393.56	166.23	42.08	-3679.48	306.78	123.98	-3905.94	258.10	149.57	-3450.08	11.61	15.93	-3581.91	-17.31	19.74	-1717.89	0.71	13.32	-1507.34	-35.28	87.03	-3466.10	80.97	1093.36	0.00	0.00	0.00	-3431.47	49.14	1489.15	-3425.61	156.21	1482.62	-1678.06	0.99	1453.46	-3382.96	364.57	1446.00	136.48	1152.27	73.20	727.38	1057.12	74.44	0.00
2.40000	-3343.69	172.36	56.81	-3377.38	166.38	47.74	-3681.19	304.61	128.61	-3915.04	255.08	153.61	-3450.08	11.61	15.93	-3581.91	-17.31	19.74	-1717.89	0.71	13.32	-1507.34	-35.28	87.03	-3465.32	82.77	1092.73	0.00	0.00	0.00	-3436.78	49.28	1489.70	-3421.11	156.65	1482.07	-1678.06	0.99	1453.46	-3378.42	364.42	1445.35	138.45	1151.96	73.83	727.77	1057.03	74.44	0.00
2.41000	-3332.86	171.06	59.25	-3376.76	168.02	49.66	-3682.96	302.47	133.27	-3924.02	252.12	157.67	-3450.08	11.61	15.93	-3581.91	-17.31	19.74	-1717.89	0.71	13.32	-1507.34	-35.28	87.03	-3436.24	83.87	1094.16	0.00	0.00	0.00	-3445.38	49.35	1490.02	-3416.57	157.16	1481.47	-1678.06	0.99	1453.46	-3373.87	364.27	1444.70	137.15	1151.81	73.60	725.17	1056.58	74.29	0.00
2.42000	-3324.39	170.18	61.10	-3351.07	166.13	57.88	-3684.79	300.37	137.96	-3932.90	249.21	161.75	-3450.08	11.61	15.93	-3581.91	-17.31	19.74	-1717.89	0.71	13.32	-1507.34	-35.28	87.03	-3455.94	83.92	1092.90	0.00	0.00	0.00	-3452.16	51.58	1490.46	-3411.98	157.75	1480.82	-1678.06	0.99	1453.46	-3369.31	364.11	1444.04	139.97	1150.34	74.44	726.55	1056.31	74.70	0.00
2.43000	-3318.06	169.70	62.39	-3330.57	165.12	62.29	-3686.69	298.30	142.68	-3941.66	246.37	165.84	-3450.08	11.61	15.93	-3581.91	-17.31	19.74	-1717.89	0.71	13.32	-1507.34	-35.28	87.03	-3409.53	86.15	1093.25	0.00	0.00	0.00	-3445.34	51.48	1489.49	-3407.35	158.42	1480.13	-1678.06	0.99	1453.46	-3364.73	363.95	1443.38	139.47	1150.28	74.62	727.71	1056.56	74.92	0.00
2.44000	-3313.60	169.57	63.18	-3311.71	164.52	65.90	-3688.65	296.27	147.43	-3950.31	243.58	169.96	-3450.08	11.61	15.93	-3581.91	-17.31	19.74	-1717.89	0.71	13.32	-1507.34	-35.28	87.03	-3390.14	86.53	1091.45	0.00	0.00	0.00	-3435.46	53.28	1489.16	-3402.67	159.16	1479.40	-1678.06	0.99	1453.46	-3360.14	363.77	1442.72	137.35	1151.07	73.85	727.91	1055.70	75.37	0.00
2.45000	-3310.77	169.77	63.50	-3294.47	164.29	68.75	-3690.67	294.27	152.20	-3958.85	240.84	174.10	-3450.08	11.61	15.93	-3581.91	-17.31	19.74	-1717.89	0.71	13.32	-1507.34	-35.28	87.03	-3393.82	88.04	1090.23	0.00	0.00	0.00	-3421.48	54.51	1488.90	-3397.95	159.98	1478.64	-1678.06	0.99	1453.46	-3355.53	363.59	1442.05	136.44	1152.35	72.94	728.32	1056.26	75.10	0.00
2.46000	-3309.33	170.26	63.39	-3278.80	164.39	70.90	-3692.75	292.30	157.00	-3967.27	238.16	178.25	-3450.08	11.61	15.93	-3581.91	-17.31	19.74	-1717.89	0.71	13.32	-1507.34	-35.28	87.03	-3396.94	88.72	1090.68	0.00	0.00	0.00	-3413.94	55.64	1488.63	-3393.18	160.86	1477.83	-1678.06	0.99	1453.46	-3350.91	363.40	1441.37	138.62	1151.92	73.61	726.35	1057.10	74.27	0.00
2.47000	-3309.02	171.01	62.88	-3264.68	164.79	72.37	-3694.88	290.37	161.83	-3975.57	235.54	182.42	-3450.08	11.61	15.93	-3581.91	-17.31	19.74	-1717.89	0.71	13.32	-1507.34	-35.28	87.03	-3410.42	89.74	1089.81	0.00	0.00	0.00	-3408.26	56.34	1488.50	-3388.38	161.81	1476.99	-1678.06	0.99	1453.46	-3346.27	363.21	1440.70	140.41	1149.42	74.89	725.64	1056.77	74.28	0.00
2.48000	-3309.59	171.98	62.02	-3252.07	165.43	73.23	-3697.07	288.47	166.68	-3983.76	232.97	186.61	-3450.08	11.61	15.93	-3581.91	-17.31	19.74	-1717.89	0.71	13.32	-1507.34	-35.28	87.03	-3392.95	91.92	1091.42	0.00	0.00	0.00	-3404.06	56.75	1488.45	-3383.53	162.82	1476.12	-1678.06	0.99	1453.46	-3341.61	363.00	1440.01	139.29	1149.86	74.53	725.54	1056.91	74.16	0.00
2.49000	-3310.80	173.13	60.85	-3240.95	166.30	73.50	-3699.30	286.61	171.55	-3991.83	230.46	190.81	-3450.08	11.61	15.93	-3581.91	-17.31	19.74	-1717.89	0.71	13.32	-1507.34	-35.28	87.03	-3373.37	94.60	1089.62	0.00	0.00	0.00	-3400.93	57.03	1488.45	-3378.64	163.89	1475.21	-1678.06	0.99	1453.46	-3336.94	362.79	1439.33	135.78	1151.66	73.37	727.41	1057.12	74.50	0.00
2.50000	-3312.40	174.44	59.41	-3231.26	167.33	73.23	-3701.59	284.77	176.45	-3999.79	228.00	195.02	-3450.08	11.61	15.93	-3581.91	-17.31	19.74	-1717.89	0.71	13.32	-1507.34	-35.28	87.03	-3390.69	97.17	1086.87	0.00	0.00	0.00	-3398.48	57.32	1488.47	-3373.71	165.02	1474.27	-1678.06	0.99	1453.46	-3332.26	362.57	1438.64	137.78	1151.62	73.79	725.58	1057.03	74.21	0.00
2.51000	-3314.14	175.87	57.74	-3222.99	168.51	72.47	-3703.92	282.97	181.37	-4007.63	225.59	199.25	-3450.08	11.61	15.93	-3581.91	-17.31	19.74	-1717.89	0.71	13.32	-1507.34	-35.28	87.03	-3388.04	99.65	1087.91	0.00	0.00	0.00	-3396.30	57.77	1488.45	-3368.73	166.21	1473.31	-1678.06	0.99	1453.46	-3327.55	362.34	1437.95	140.47	1149.73	74.69	726.95	1056.97	74.55	0.00
2.52000	-3315.77	177.38	55.87	-3216.10	169.79	71.26	-3706.30	281.20	186.31	-4015.35	223.23	203.50	-3450.08	11.61	15.93	-3581.91	-17.31	19.74	-1717.89	0.71	13.32	-1507.34	-35.28	87.03	-3404.69	99.75	1086.81	0.00	0.00	0.00	-3393.99	58.55	1488.36	-3363.72	167.44	1472.32	-1678.06	0.99	1453.46	-3322.83	362.11	1437.25	139.78	1150.00	74.67	726.56	1056.93	74.60	0.00
2.53000	-3317.05	178.94	53.85	-3210.55	171.12	69.64	-3708.72	279.46	191.27	-4022.95	220.93	207.75	-3450.08	11.61	15.93	-3581.91	-17.31	19.74	-1717.89	0.71	13.32	-1507.34	-35.28	87.03	-3412.59	102.33	1086.74	0.00	0.00	0.00	-3391.16	59.79	1488.17	-3358.67	168.73	1471.30	-1678.06	0.99	1453.46	-3318.10	361.86	1436.55	141.59	1152.03	74.37	729.12	1055.75	75.59	0.00
2.54000	-3317.72	180.51	51.72	-3206.31	172.47	67.66	-3711.18	277.76	196.25	-4030.43	218.68	212.02	-3450.08	11.61	15.93	-3581.91	-17.31	19.74	-1717.89	0.71	13.32	-1507.34	-35.28	87.03	-3363.39	104.95	1086.47	0.00	0.00	0.00	-3387.40	61.64	1487.82	-3353.58	170.06	1470.25	-1678.06	0.99	1453.46	-3313.35	361.61	1435.85	142.64	1150.36	75.04	727.66	1056.46	74.89	0.00
2.55000	-3317.54	182.07	49.51	-3203.35	173.81	65.35	-3713.68	276.08	201.25	-4037.79	216.48	216.30	-3450.08	11.61	15.93	-3581.91	-17.31	19.74	-1717.89	0.71	13.32	-1507.34	-35.28	87.03	-3372.53	108.81	1086.72	0.00	0.00	0.00	-3382.33	64.27	1487.28	-3348.45	171.44	1469.19	-1678.06	0.99	1453.46	-3308.58	361.35	1435.15	142.29	1149.24	75.35	727.85	1056.12	75.04	0.00
2.56000	-3316.26	183.58	47.27	-3201.64	175.09	62.77	-3716.22	274.44	206.27	-4045.03	214.34	220.59	-3450.08	11.61	15.93	-3581.91	-17.31	19.74	-1717.89	0.71	13.32	-1507.34	-35.28	87.03	-3390.74	110.05	1085.98	0.00	0.00	0.00	-3379.99	67.44	1486.85	-3343.28	172.86	1468.10	-1678.06	0.99	1453.46	-3303.79	361.08	1434.44	138.57	1150.93	74.01	729.02	1055.89	75.40	0.00
2.57000	-3313.63	184.99	45.03	-3201.13	176.28	59.95	-3718.79	272.82	211.30	-4052.14	212.24	224.89	-3450.08	11.61	15.93	-3581.91	-17.31	19.74	-1717.89	0.71	13.32	-1507.34	-35.28	87.03	-3364.56	110.96	1085.28	0.00	0.00	0.00	-3380.15	70.44	1486.22	-3338.07	174.32	1467.00	-1678.06	0.99	1453.46	-3298.98	360.81	1433.73	136.66	1150.80	73.71	726.39	1056.66	74.57	0.00
2.58000	-3309.41	186.28	42.84	-3201.80	177.33	56.93	-3721.40	271.24	216.35	-4059.14	210.19	229.20	-3450.08	11.61	15.93	-3581.91	-17.31	19.74	-1717.89	0.71	13.32	-1507.34	-35.28	87.03	-3346.22	114.31	1084.80	0.00	0.00	0.00	-3370.54	72.04	1485.52	-3332.83	175.82	1465.88	-1678.06	0.99	1453.46	-3294.16	360.53	1433.02	141.33	1149.64	75.04	726.80	1056.67	74.73	0.00
2.59000	-3303.33	187.42	40.73	-3203.62	178.21	53.77	-3724.04	269.69	221.42	-4066.01	208.20	233.52	-3450.08	11.61	15.93	-3581.91	-17.31	19.74	-1717.89	0.71	13.32	-1507.34	-35.28	87.03	-3358.52	115.64	1083.72	0.00	0.00	0.00	-3348.46	74.02	1484.87	-3327.54	177.35	1464.74	-1678.06	0.99	1453.46	-3289.32	360.23	1432.30	140.85	1150.21	74.75	726.54	1056.14	74.80	0.00
2.60000	-3295.17	188.37	38.75	-3206.55	178.88	50.50	-3726.71	268.16	226.50	-4072.76	206.25	237.85	-3450.08	11.61	15.93	-3581.91	-17.31	19.74	-1717.89	0.71	13.32	-1507.34	-35.28	87.03	-3359.91	118.04	1083.43	0.00	0.00	0.00	-3359.05	75.63	1484.92	-3322.23	178.91	1463.59	-1678.06	0.99	1453.46	-3284.46	359.94	1431.59	140.00	1150.77	74.47	727.21	1056.37	74.99	0.00
2.61000	-3284.66	189.09	36.93	-3210.55	179.29	47.17	-3729.41	266.67	231.59	-4079.39	204.35	242.18	-3450.08	11.61	15.93	-3581.91	-17.31	19.74	-1717.89	0.71	13.32	-1507.34	-35.28	87.03	-3367.73	118.95	1083.32	0.00	0.00	0.00	-3344.55	76.59	1484.32	-3316.87	180.49	1462.43	-1678.06	0.99	1453.46	-3279.59	359.63	1430.87	138.82	1151.19	74.07	726.85	1056.77	74.65	0.00
2.62000	-3271.48	189.55	35.33	-3215.59	179.42	43.82	-3732.13	265.20	236.70	-4085.89	202.50	246.52	-3450.08	11.61	15.93	-3581.91	-17.31	19.74	-1717.89	0.71	13.32	-1507.34	-35.28	87.03	-3328.88	121.42	1082.65	0.00	0.00	0.00	-3332.70	78.07	1484.52	-3311.48	182.11	1461.25	-1678.06	0.99	1453.46	-3274.69	359.31	1430.15	138.72	1149.94	74.39	727.30	1055.56	74.91	0.00
2.63000	-3169.12	191.50	47.03	-3220.41	179.74	39.77	-3734.87	263.77	241.82	-4092.27	200.70	250.87	-3450.08	11.61	15.93	-3581.91	-17.31	19.74	-1717.89	0.71	13.32	-1507.34	-35.28	87.03	-3306.48	122.72	1082.74	0.00	0.00	0.00	-3345.80	80.83	1484.44	-3306.06	183.74	1460.07	-1678.06	0.99	1453.46	-3269.78	358.99	1429.43	139.26	1150.75	74.40	727.56	1055.95	74.89	0.00
2.64000	-3169.48	193.12	41.14	-3261.39	180.25	34.24	-3737.64	262.36	246.95	-4098.52	198.94	255.22	-3450.08	11.61	15.93	-3581.91	-17.31	19.74	-1717.89	0.71	13.32	-1507.34	-35.28	87.03	-3304.07	125.62	1083.00	0.00	0.00	0.00	-3327.28	83.61	1483.64	-3300.60	185.40	1458.88	-1678.06	0.99	1453.46	-3264.85	358.66	1428.70	141.56	1149.24	75.16	725.86	1056.53	74.47	0.00
2.65000	-3217.42	191.42	29.49	-3265.86	177.85	27.51	-3740.43	260.98	252.08	-4104.64	197.23	259.58	-3450.08	11.61	15.93	-3581.91	-17.31	19.74	-1717.89	0.71	13.32	-1507.34	-35.28	87.03	-3325.27	126.14	1082.59	0.00	0.00	0.00	-3322.72	84.32	1484.17	-3295.11	187.08	1457.69	-1678.06	0.99	1453.46	-3259.89	358.32	1427.98	138.81	1151.14	74.16	726.08	1056.79	74.45	0.00
2.66000	-3218.14	193.00	24.85	-3238.46	179.53	29.26	-3743.24	259.63	257.23	-4110.64	195.57	263.94	-3450.08	11.61	15.93	-3581.91	-17.31	19.74	-1717.89	0.71	13.32	-1507.34	-35.28	87.03	-3312.73	128.97	1081.85	0.00	0.00	0.00	-3322.99	86.78	1483.44	-3289.58	188.76	1456.49	-1678.06	0.99	1453.46	-3254.92	357.97	1427.25	137.72	1152.11	73.45	727.63	1055.55	75.28	0.00
2.67000	-3173.41	191.35	32.56	-3273.86	180.13	19.66	-3746.06	258.31	262.39	-4116.51	193.96	268.30	-3450.08	11.61	15.93	-3581.91	-17.31	19.74	-1717.89	0.71	13.32	-1507.34	-35.28	87.03	-3315.40	131.60	1082.64	0.00	0.00	0.00	-3311.33	88.21	1483.93	-3284.02	190.47	1455.29	-1678.06	0.99	1453.46	-3249.93	357.61	1426.53	142.15	1150.78	74.76	728.23	1055.80	75.34	0.00
2.68000	-3191.93	189.68	25.09	-3234.91	178.11	25.48	-3748.89	257.02	267.55	-4122.25	192.39	272.67	-3450.08	11.61	15.93	-3581.91	-17.31	19.74	-1717.89	0.71	13.32	-1507.34	-35.28	87.03	-3292.77	133.62	1081.84	0.00	0.00	0.00	-3324.00	88.96	1484.81	-3278.43	192.18	1454.09	-1678.06	0.99	1453.46	-3244.92	357.25	1425.80	139.73	1150.02	74.42	727.94	1055.72	75.30	0.00
2.69000	-3179.67	188.09	26.14	-3240.84	179.56	22.63	-3751.74	255.75	272.72	-4127.87	190.86	277.04	-3450.08	11.61	15.93	-3581.91	-17.31	19.74	-1717.89	0.71	13.32	-1507.34	-35.28	87.03	-3264.06	137.62	1082.85	0.00	0.00	0.00	-3317.63	91.57	1483.78	-3272.81	193.89	1452.89	-1678.06	0.99	1453.46	-3239.89	356.88	1425.07	140.83	1151.82	74.32	728.24	1055.31	75.62	0.00
2.70000	-3203.94	191.71	20.72	-3218.18	178.73	27.07	-3754.60	254.51	277.90	-4133.35	189.39	281.40	-3450.08	11.61	15.93	-3581.91	-17.31	19.74	-1717.89	0.71	13.32	-1507.34	-35.28	87.03	-3256.13	138.36	1081.95	0.00	0.00	0.00	-3300.71	94.62	1484.71	-3267.15	195.62	1451.69	-1678.06	0.99	1453.46	-3234.84	356.49	1424.34	139.54	1150.55	74.25	727.51	1055.75	75.23	0.00
2.71000	-3224.15	191.38	18.39	-3256.00	179.52	20.91	-3757.47	253.29	283.08	-4138.70	187.95	285.77	-3450.08	11.61	15.93	-3581.91	-17.31	19.74	-1717.89	0.71	13.32	-1507.34	-35.28	87.03	-3265.85	140.80	1082.65	0.00	0.00	0.00	-3294.09	95.73	1485.60	-3261.47	197.34	1450.49	-1678.06	0.99	1453.46	-3229.77	356.10	1423.61	138.31	1150.44	73.99	725.41	1056.75	74.31	0.00
2.72000	-3245.06	190.28	12.72	-3223.72	179.33	24.41	-3760.34	252.11	288.27	-4143.93	186.56	290.15	-3450.08	11.61	15.93	-3581.91	-17.31	19.74	-1717.89	0.71	13.32	-1507.34	-35.28	87.03	-3272.15	143.48	1083.31	0.00	0.00	0.00	-3282.25	97.95	1485.46	-3255.75	199.06	1449.31	-1678.06	0.99	1453.46	-3224.68	355.71	1422.88	139.75	1151.00	74.21	728.04	1056.79	74.62	0.00
2.73000	-3192.08	191.12	22.78	-3221.47	177.66	26.05	-3763.21	250.95	293.46	-4149.02	185.21	294.51	-3450.08	11.61	15.93	-3581.91	-17.31	19.74	-1717.89	0.71	13.32	-1507.34	-35.28	87.03	-3254.82	144.50	1084.54	0.00	0.00	0.00	-3285.60	99.31	1486.42	-3250.00	200.78	1448.13	-1678.06	0.99	1453.46	-3219.56	355.30	1422.15	138.38	1151.17	73.99	728.57	1055.32	75.54	0.00
2.74000	-3190.39	190.32	21.29	-3258.64	180.08	19.00	-3766.09	249.81	298.65	-4153.98	183.91	298.88	-3450.08	11.61	15.93	-3581.91	-17.31	19.74	-1717.89	0.71	13.32	-1507.34	-35.28	87.03	-3255.39	147.42	1085.18	0.00	0.00	0.00	-3279.41	100.84	1487.78	-3244.23	202.49	1446.96	-1678.06	0.99	1453.46	-3214.43	354.89	1421.42	140.47	1150.64	74.56	727.63	1056.93	74.68	0.00
2.75000	-3172.27	189.90	24.73	-3207.96	179.06	27.48	-3768.97	248.70	303.84	-4158.81	182.64	303.25	-3450.08	11.61	15.93	-3581.91	-17.31	19.74	-1717.89	0.71	13.32	-1507.34	-35.28	87.03	-3257.68	151.20	1087.17	0.00	0.00	0.00	-3262.36	104.76	1487.28	-3238.42	204.19	1445.80	-1678.06	0.99	1453.46	-3209.28	354.46	1420.69	139.90	1152.37	73.71	725.87	1056.80	74.46	0.00
2.76000	-3192.90	190.35	23.43	-3237.67	180.00	22.77	-3771.85	247.62	309.03	-4163.51	181.42	307.61	-3450.08	11.61	15.93	-3581.91	-17.31	19.74	-1717.89	0.71	13.32	-1507.34	-35.28	87.03	-3243.94	152.34	1087.19	0.00	0.00	0.00	-3279.76	106.04	1488.25	-3232.59	205.88	1444.66	-1678.06	0.99	1453.46	-3204.10	354.03	1419.97	138.12	1151.91	73.60	726.80	1056.41	74.69	0.00
2.77000	-3200.44	189.61	20.68	-3190.20	176.64	32.38	-3774.72	246.56	314.22	-4168.07	180.25	311.97	-3450.08	11.61	15.93	-3581.91	-17.31	19.74	-1717.89	0.71	13.32	-1507.34	-35.28	87.03	-3257.22	152.84	1088.04	0.00	0.00	0.00	-3274.35	105.69	1489.01	-3226.73	207.56	1443.52	-1678.06	0.99	1453.46	-3198.90	353.59	1419.24	138.13	1151.70	73.72	727.17	1056.47	74.86	0.00
2.78000	-3223.70	188.80	16.13	-3241.04	179.48	23.29	-3777.59	245.53	319.42	-4172.49	179.11	316.33	-3450.08	11.61	15.93	-3581.89	-17.30	19.74	-1717.89	0.71	13.32	-1507.34	-35.28	87.03	-3214.20	154.31	1090.41	0.00	0.00	0.00	-3270.41	107.40	1489.73	-3220.84	209.22	1442.41	-1678.06	0.99	1453.46	-3193.68	353.14	1418.51	136.66	1150.98	73.51	726.84	1056.01	74.89	0.00
2.79000	-3166.27	191.12	27.41	-3251.23	179.01	21.15	-3780.45	244.52	324.60	-4176.79	178.01	320.68	-3450.08	11.61	15.93	-3562.46	-16.43	20.66	-1717.89	0.71	13.32	-1507.34	-35.28	87.03	-3222.55	156.37	1089.95	0.00	0.00	0.00	-3266.29	109.00	1490.54	-3214.92	210.86	1441.31	-1678.06	0.99	1453.46	-3188.44	352.69	1417.78	139.28	1151.12	74.07	727.42	1056.11	75.01	0.00
2.80000	-3240.09	189.98	16.08	-3267.31	178.63	20.69	-3783.30	243.53	329.79	-4180.94	176.96	325.02	-3450.08	11.61	15.93	-3569.16	-14.23	18.48	-1717.89	0.71	13.32	-1507.34	-35.28	87.03	-3208.09	157.07	1091.19	0.00	0.00	0.00	-3261.98	110.49	1491.42	-3208.98	212.47	1440.24	-1678.06	0.99	1453.46	-3183.18	352.22	1417.05	140.95	1150.71	74.47	726.75	1056.93	74.50	0.00
2.81000	-3190.37	189.03	23.65	-3210.54	180.95	29.85	-3786.14	242.57	334.97	-4184.97	175.94	329.36	-3450.08	11.61	15.93	-3563.24	-11.47	20.18	-1717.89	0.71	13.32	-1507.34	-35.28	87.03	-3188.02	159.15	1092.23	0.00	0.00	0.00	-3257.45	111.88	1492.35	-3203.01	214.06	1439.18	-1678.06	0.99	1453.46	-3177.89	351.75	1416.33	141.93	1150.03	74.85	726.99	1058.28	74.20	0.00
2.82000	-3212.06	189.24	19.03	-3197.43	179.09	32.48	-3788.97	241.64	340.15	-4188.85	174.96	333.69	-3450.08	11.61	15.93	-3559.47	-6.61	21.74	-1717.89	0.71	13.32	-1507.34	-35.28	87.03	-3217.95	161.39	1091.64	0.00	0.00	0.00	-3252.69	113.17	1493.30	-3197.01	215.62	1438.15	-1678.06	0.99	1453.46	-3172.58	351.27	1415.60	138.02	1150.72	73.81	726.21	1057.73	74.09	0.00
2.83000	-3195.44	189.00	24.23	-3154.03	181.34	38.75	-3791.78	240.72	345.32	-4192.60	174.03	338.02	-3450.08	11.61	15.93	-3538.89	-2.37	25.02	-1717.89	0.71	13.32	-1507.34	-35.28	87.03	-3197.86	160.95	1092.76	0.00	0.00	0.00	-3247.66	114.36	1494.24	-3190.99	217.16	1437.14	-1678.06	0.99	1453.46	-3167.25	350.77	1414.88	141.10	1150.34	74.48	726.24	1056.16	74.52	0.00
2.84000	-3209.91	188.45	19.14	-3205.21	179.75	30.85	-3794.57	239.83	350.49	-4196.21	173.13	342.34	-3450.08	11.61	15.93	-3541.84	3.11	23.61	-1717.89	0.71	13.32	-1507.34	-35.28	87.03	-3177.86	163.07	1093.50	0.00	0.00	0.00	-3242.35	115.45	1495.17	-3184.94	218.65	1436.15	-1678.06	0.99	1453.46	-3161.90	350.28	1414.16	140.91	1150.87	74.46	728.23	1056.05	75.24	0.00
2.85000	-3159.15	189.93	29.93	-3214.15	179.70	30.54	-3797.35	238.97	355.65	-4199.68	172.26	346.64	-3450.08	11.61	15.93	-3506.19	8.55	27.98	-1717.89	0.71	13.32	-1507.34	-35.28	87.03	-3184.85	164.18	1094.03	0.00	0.00	0.00	-3236.73	116.46	1496.04	-3178.87	220.12	1435.20	-1678.06	0.99	1453.46	-3156.52	349.77	1413.44	139.35	1150.85	74.22	726.21	1056.30	74.74	0.00
2.86000	-3198.24	191.57	24.11	-3214.93	180.16	29.86	-3800.10	238.12	360.80	-4203.01	171.44	350.94	-3450.08	11.61	15.93	-3443.40	14.53	36.71	-1717.89	0.71	13.32	-1507.34	-35.28	87.03	-3171.36	166.21	1094.54	0.00	0.00	0.00	-3230.78	117.38	1496.85	-3172.78	221.54	1434.27	-1678.06	0.99	1453.46	-3151.12	349.25	1412.72	139.00	1150.01	74.21	727.46	1056.76	74.92	0.00
2.87000	-3216.73	191.33	20.15	-3220.36	176.91	29.90	-3802.83	237.30	365.94	-4206.21	170.65	355.23	-3450.00	11.61	15.94	-3458.38	19.45	33.48	-1717.89	0.71	13.32	-1507.34	-35.28	87.03	-3180.57	167.21	1094.83	0.00	0.00	0.00	-3224.48	118.22	1497.56	-3166.66	222.92	1433.38	-1678.06	0.99	1453.46	-3145.70	348.72	1412.01	141.95	1149.51	74.87	725.92	1057.01	74.30	0.00
2.88000	-3214.75	191.01	18.99	-3276.96	178.59	19.74	-3805.54	236.50	371.07	-4209.26	169.90	359.51	-3374.31	16.22	26.00	-3430.79	23.45	36.08	-1717.89	0.71	13.32	-1507.34	-35.28	87.03	-3181.12	168.49	1094.74	0.00	0.00	0.00	-3217.80	118.97	1498.15	-3160.53	224.26	1432.52	-1678.06	0.99	1453.46	-3140.25	348.19	1411.29	138.47	1150.94	74.06	726.51	1057.06	74.37	0.00
2.89000	-3148.91	188.78	31.87	-3223.35	178.67	29.91	-3808.21	235.72	376.19	-4212.17	169.19	363.77	-3415.27	22.88	18.84	-3404.32	27.89	39.07	-1717.89	0.71	13.32	-1507.34	-35.28	87.03	-3143.04	169.59	1095.27	0.00	0.00	0.00	-3210.72	119.65	1498.61	-3154.36	225.55	1431.69	-1678.06	0.99	1453.46	-3134.77	347.65	1410.58	138.81	1151.45	73.67	727.96	1056.87	74.91	0.00
2.90000	-3237.81	190.19	18.38	-3199.65	179.09	33.51	-3810.86	234.96	381.30	-4214.94	168.51	368.03	-3359.30	26.26	25.82	-3383.65	29.92	40.89	-1717.89	0.71	13.32	-1507.34	-35.28	87.03	-3153.10	170.06	1096.58	0.00	0.00	0.00	-3203.22	120.25	1498.90	-3148.18	226.79	1430.90	-1678.06	0.99	1453.46	-3129.28	347.09	1409.87	140.70	1148.39	75.27	727.63	1056.25	74.92	0.00
2.91000	-3216.43	188.95	21.04	-3246.49	178.03	27.72	-3813.48	234.23	386.40	-4217.57	167.87	372.27	-3320.76	32.32	30.86	-3383.54	34.44	38.86	-1717.89	0.71	13.32	-1507.34	-35.28	87.03	-3145.82	171.44	1096.38	0.00	0.00	0.00	-3195.28	120.79	1499.00	-3141.98	227.98	1430.15	-1678.06	0.99	1453.46	-3123.76	346.53	1409.16	136.99	1150.21	73.94	727.40	1057.15	74.50	0.00
2.92000	-3197.60	189.17	24.60	-3216.45	177.60	30.32	-3816.07	233.51	391.49	-4220.05	167.26	376.50	-3286.63	36.83	31.25	-3358.12	38.15	40.95	-1717.89	0.71	13.32	-1507.34	-35.28	87.03	-3134.82	173.52	1097.27	0.00	0.00	0.00	-3186.87	121.25	1498.89	-3135.75	229.11	1429.44	-1678.06	0.99	1453.46	-3118.21	345.96	1408.46	140.73	1150.55	74.57	727.50	1056.34	74.78	0.00
2.93000	-3222.86	187.90	20.96	-3235.64	178.16	28.36	-3818.62	232.82	396.56	-4222.40	166.69	380.71	-3282.89	38.76	33.47	-3329.57	41.34	41.81	-1717.89	0.71	13.32	-1507.34	-35.28	87.03	-3133.67	172.45	1097.64	0.00	0.00	0.00	-3177.96	121.66	1498.55	-3129.51	230.19	1428.77	-1678.06	0.99	1453.46	-3112.64	345.39	1407.76	139.92	1150.01	74.43	725.00	1057.39	74.02	0.00
2.94000	-3225.33	189.50	20.86	-3225.26	179.46	29.82	-3821.13	232.15	401.61	-4224.60	166.15	384.91	-3291.59	42.17	26.81	-3335.99	43.71	37.93	-1717.89	0.71	13.32	-1507.34	-35.28	87.03	-3133.40	173.86	1097.58	0.00	0.00	0.00	-3168.55	122.00	1497.95	-3123.24	231.21	1428.14	-1678.06	0.99	1453.46	-3107.04	344.80	1407.06	140.96	1150.24	74.53	724.65	1057.18	74.14	0.00
2.95000	-3200.91	187.28	26.05	-3221.99	176.54	32.42	-3823.60	231.49	406.65	-4226.65	165.65	389.09	-3269.77	46.03	26.50	-3321.43	46.80	36.23	-1717.89	0.71	13.32	-1507.34	-35.28	87.03	-3121.54	174.11	1097.78	0.00	0.00	0.00	-3158.61	122.28	1497.07	-3116.96	232.16	1427.55	-1678.06	0.99	1453.46	-3101.42	344.20	1406.37	140.33	1150.82	74.34	725.74	1057.56	74.20	0.00
2.96000	-3184.19	186.41	29.95	-3230.49	176.35	31.26	-3826.04	230.86	411.67	-4228.56	165.17	393.26	-3193.75	49.62	33.94	-3294.80	48.99	36.03	-1717.89	0.71	13.32	-1507.34	-35.28	87.03	-3128.74	174.69	1097.76	0.00	0.00	0.00	-3163.64	122.43	1495.73	-3110.65	233.05	1427.02	-1678.06	0.99	1453.46	-3095.78	343.60	1405.68	142.19	1150.95	74.72	725.87	1056.94	74.31	0.00
2.97000	-3180.73	185.66	31.67	-3235.18	177.63	29.59	-3828.43	230.25	416.68	-4230.32	164.73	397.40	-3245.75	50.82	20.56	-3272.83	50.77	34.78	-1717.89	0.71	13.32	-1507.34	-35.28	87.03	-3135.97	175.35	1097.90	0.00	0.00	0.00	-3121.41	122.28	1495.44	-3104.33	233.87	1426.53	-1678.06	0.99	1453.46	-3090.10	342.98	1404.99	141.75	1151.29	74.30	725.77	1057.16	74.30	0.00
2.98000	-3198.60	184.42	27.47	-3247.72	178.08	26.65	-3830.78	229.65	421.67	-4231.94	164.33	401.54	-3229.68	54.44	19.36	-3242.04	53.31	34.52	-1717.89	0.71	13.32	-1507.34	-35.28	87.03	-3116.89	176.72	1097.69	0.00	0.00	0.00	-3082.86	122.78	1494.11	-3097.99	234.62	1426.09	-1678.06	0.99	1453.46	-3084.41	342.36	1404.30	139.78	1150.32	74.19	725.40	1057.82	73.81	0.00
2.99000	-3216.30	184.54	24.76	-3199.33	177.87	34.52	-3833.08	229.08	426.63	-4233.41	163.95	405.65	-3212.99	57.87	18.32	-3198.07	55.64	38.13	-1717.89	0.71	13.32	-1507.34	-35.28	87.03	-3104.27	176.00	1098.74	0.00	0.00	0.00	-3103.83	124.03	1493.51	-3091.63	235.29	1425.70	-1678.06	0.99	1453.46	-3078.68	341.73	1403.62	139.06	1151.40	73.93	726.28	1056.83	74.47	0.00
3.00000	-3157.26	184.97	33.52	-3235.66	180.42	28.33	-3835.33	228.52	431.58	-4234.73	163.61	409.74	-3195.71	61.12	17.42	-3161.93	57.39	41.28	-1717.89	0.71	13.32	-1507.34	-35.28	87.03	-3084.13	175.88	1097.44	0.00	0.00	0.00	-3121.52	123.13	1492.80	-3085.26	235.89	1425.36	-1678.06	0.99	1453.46	-3072.93	341.09	1402.95	140.66	1151.83	73.99	726.59	1057.36	74.31	0.00
3.01000	-3193.64	188.78	25.31	-3261.02	183.90	19.32	-3837.53	227.98	436.51	-4235.90	163.29	413.82	-3177.91	64.20	16.65	-3151.40	58.46	41.49	-1717.89	0.71	13.32	-1507.34	-35.28	87.03	-3076.40	176.26	1096.93	0.00	0.00	0.00	-3114.47	123.34	1491.93	-3078.87	236.41	1425.08	-1678.06	0.99	1453.46	-3067.16	340.44	1402.27	139.40	1151.26	74.10	726.09	1056.98	74.26	0.00
3.02000	-3183.81	190.75	24.48	-3241.39	185.20	21.45	-3839.68	227.46	441.41	-4236.93	163.01	417.87	-3159.62	67.11	16.02	-3083.36	59.61	48.84	-1717.89	0.71	13.32	-1507.34	-35.28	87.03	-3090.96	178.13	1094.93	0.00	0.00	0.00	-3112.96	124.47	1490.79	-3072.46	236.85	1424.85	-1678.06	0.99	1453.46	-3061.35	339.78	1401.60	137.63	1151.00	73.91	728.08	1056.65	74.95	0.00
3.03000	-3223.86	191.36	16.94	-3253.75	184.13	18.81	-3841.77	226.96	446.29	-4237.81	162.76	421.91	-3140.89	69.85	15.52	-3047.29	61.62	50.92	-1717.89	0.71	13.32	-1507.34	-35.28	87.03	-3089.73	177.31	1093.59	0.00	0.00	0.00	-3104.93	124.32	1490.08	-3066.04	237.20	1424.69	-1678.06	0.99	1453.46	-3055.52	339.11	1400.94	137.44	1151.09	73.75	728.41	1056.54	75.01	0.00
3.04000	-3247.37	193.96	12.10	-3257.36	183.71	16.10	-3843.81	226.48	451.15	-4238.53	162.53	425.92	-3121.77	72.43	15.13	-3012.39	63.58	52.95	-1717.89	0.71	13.32	-1507.34	-35.28	87.03	-3075.88	175.41	1092.24	0.00	0.00	0.00	-3087.62	124.07	1487.61	-3059.60	237.47	1424.58	-1678.06	0.99	1453.46	-3049.66	338.43	1400.28	140.21	1151.05	74.22	727.86	1056.62	75.00	0.00
3.05000	-3172.22	193.86	23.04	-3206.84	185.59	26.15	-3845.79	226.01	455.98	-4239.11	162.34	429.91	-3102.31	74.86	14.85	-2978.62	65.50	54.94	-1717.89	0.71	13.32	-1507.34	-35.28	87.03	-3042.42	176.74	1091.47	0.00	0.00	0.00	-3110.13	124.17	1486.59	-3053.15	237.64	1424.53	-1678.06	0.99	1453.46	-3043.78	337.75	1399.62	138.74	1150.63	73.94	728.84	1055.84	75.58	0.00
3.06000	-3233.45	194.80	11.74	-3202.92	184.31	26.48	-3847.71	225.56	460.79	-4239.53	162.17	433.87	-3082.55	77.14	14.67	-2945.99	67.37	56.89	-1717.89	0.71	13.32	-1507.34	-35.28	87.03	-3061.84	176.87	1089.02	0.00	0.00	0.00	-3099.82	124.26	1486.51	-3046.69	237.73	1424.55	-1678.06	0.99	1453.46	-3037.87	337.05	1398.97	142.73	1150.44	74.65	726.22	1057.09	74.34	0.00
3.07000	-3209.16	196.67	17.73	-3234.73	184.88	20.68	-3849.56	225.13	465.57	-4239.80	162.03	437.82	-3062.54	79.28	14.60	-2914.46	69.19	58.78	-1717.89	0.71	13.32	-1507.34	-35.28	87.03	-3061.99	177.07	1086.72	0.00	0.00	0.00	-3100.65	124.47	1484.89	-3040.21	237.72	1424.63	-1678.06	0.99	1453.46	-3031.93	336.35	1398.33	140.90	1151.21	74.21	727.95	1056.75	74.90	0.00
3.08000	-3184.01	195.46	21.27	-3210.67	187.06	25.66	-3851.36	224.71	470.33	-4239.93	161.92	441.74	-3042.33	81.27	14.61	-2884.03	70.97	60.64	-1717.89	0.71	13.32	-1507.34	-35.28	87.03	-3044.69	176.66	1082.58	0.00	0.00	0.00	-3070.45	124.30	1481.99	-3033.72	237.61	1424.78	-1678.06	0.99	1453.46	-3025.96	335.63	1397.69	136.93	1150.05	73.76	727.37	1056.67	74.82	0.00
3.09000	-3175.51	196.47	22.21	-3208.21	186.67	26.76	-3853.08	224.32	475.05	-4239.89	161.84	445.63	-3021.96	83.13	14.70	-2854.68	72.70	62.44	-1717.89	0.71	13.32	-1507.34	-35.28	87.03	-3050.13	177.02	1081.04	0.00	0.00	0.00	-3056.15	124.71	1480.11	-3027.21	237.40	1424.99	-1678.06	0.99	1453.46	-3019.96	334.91	1397.05	140.44	1150.32	74.58	726.56	1056.72	74.86	0.00
3.10000	-3214.62	197.33	16.38	-3228.62	188.10	21.98	-3854.74	223.93	479.75	-4239.71	161.78	449.50	-3001.48	84.86	14.87	-2826.38	74.39	64.20	-1717.89	0.71	13.32	-1507.34	-35.28	87.03	-3003.21	175.74	1078.66	0.00	0.00	0.00	-3053.99	125.44	1478.79	-3020.70	237.09	1425.28	-1678.06	0.99	1453.46	-3013.94	334.18	1396.42	140.12	1150.95	74.43	727.20	1056.08	75.14	0.00
3.11000	-3219.26	196.32	16.85	-3234.57	188.24	20.12	-3856.33	223.56	484.42	-4239.37	161.76	453.34	-2980.94	86.47	15.11	-2799.13	76.04	65.91	-1717.89	0.71	13.32	-1507.34	-35.28	87.03	-3020.96	174.72	1076.36	0.00	0.00	0.00	-3044.81	124.88	1476.76	-3014.17	236.67	1425.64	-1678.06	0.99	1453.46	-3007.88	333.43	1395.80	138.45	1151.70	73.88	726.92	1056.27	74.90	0.00
3.12000	-3225.05	197.44	14.20	-3260.29	188.94	18.83	-3857.85	223.21	489.06	-4238.87	161.75	457.15	-2960.38	87.96	15.41	-2772.92	77.64	67.57	-1717.89	0.71	13.32	-1507.34	-35.28	87.03	-3001.47	174.73	1073.48	0.00	0.00	0.00	-3037.07	124.83	1474.59	-3007.63	236.14	1426.07	-1678.06	0.99	1453.46	-3001.80	332.68	1395.18	137.72	1151.86	73.77	727.32	1056.63	74.83	0.00
3.13000	-3189.82	197.16	18.32	-3215.80	188.94	25.30	-3859.29	222.87	493.66	-4238.22	161.77	460.94	-2939.86	89.34	15.77	-2747.71	79.20	69.19	-1717.89	0.71	13.32	-1507.34	-35.28	87.03	-3020.50	175.64	1070.04	0.00	0.00	0.00	-3036.88	123.31	1473.13	-3001.08	235.51	1426.57	-1678.06	0.99	1453.46	-2995.69	331.92	1394.57	140.67	1151.19	74.58	725.87	1056.12	74.68	0.00
3.14000	-3198.01	195.98	19.83	-3210.47	187.81	24.10	-3860.66	222.55	498.24	-4237.41	161.82	464.70	-2919.42	90.60	16.17	-2723.50	80.71	70.76	-1717.89	0.71	13.32	-1507.34	-35.28	87.03	-2998.02	174.13	1067.98	0.00	0.00	0.00	-3020.59	122.71	1471.13	-2994.52	234.76	1427.15	-1678.06	0.99	1453.46	-2989.55	331.15	1393.96	142.36	1151.05	74.57	727.79	1056.63	74.88	0.00
3.15000	-3214.29	196.69	14.66	-3215.49	188.37	22.51	-3861.94	222.24	502.78	-4236.45	161.89	468.43	-2899.10	91.76	16.62	-2700.27	82.19	72.28	-1717.89	0.71	13.32	-1507.34	-35.28	87.03	-2987.95	173.62	1066.21	0.00	0.00	0.00	-3014.54	123.72	1468.61	-2987.95	233.89	1427.81	-1678.06	0.99	1453.46	-2983.38	330.37	1393.36	139.45	1151.81	73.78	726.78	1056.49	74.73	0.00
3.16000	-3214.34	195.82	14.11	-3248.12	187.48	18.33	-3863.15	221.95	507.29	-4235.33	161.99	472.13	-2878.95	92.83	17.10	-2678.00	83.62	73.76	-1717.89	0.71	13.32	-1507.34	-35.28	87.03	-2994.19	172.98	1062.57	0.00	0.00	0.00	-3008.27	123.30	1465.47	-2981.37	232.90	1428.55	-1678.06	0.99	1453.46	-2977.18	329.58	1392.77	140.07	1151.10	74.12	725.38	1056.58	74.40	0.00
3.17000	-3236.06	197.27	12.43	-3215.72	186.54	22.14	-3864.28	221.67	511.76	-4234.05	162.11	475.80	-2859.03	93.80	17.61	-2656.69	85.01	75.19	-1717.89	0.71	13.32	-1507.34	-35.28	87.03	-2968.50	172.98	1061.16	0.00	0.00	0.00	-2997.11	123.02	1463.63	-2974.79	231.79	1429.37	-1678.06	0.99	1453.46	-2970.96	328.79	1392.18	136.34	1151.96	73.55	723.58	1057.09	73.99	0.00
3.18000	-3177.36	197.23	19.52	-3215.54	186.54	22.33	-3865.32	221.41	516.19	-4232.61	162.25	479.43	-2839.37	94.68	18.14	-2636.30	86.36	76.57	-1717.89	0.71	13.32	-1507.34	-35.28	87.03	-2968.96	171.62	1057.99	0.00	0.00	0.00	-2986.72	121.19	1460.94	-2968.19	230.56	1430.27	-1678.06	0.99	1453.46	-2964.70	327.98	1391.60	138.76	1149.47	74.31	727.04	1056.30	74.93	0.00
3.19000	-3221.61	198.72	14.43	-3199.70	188.58	24.85	-3866.28	221.16	520.59	-4231.02	162.41	483.04	-2820.02	95.47	18.68	-2616.82	87.67	77.90	-1717.89	0.71	13.32	-1507.34	-35.28	87.03	-2937.10	171.22	1056.15	0.00	0.00	0.00	-2963.74	119.55	1459.94	-2961.59	229.20	1431.26	-1678.06	0.99	1453.46	-2958.41	327.16	1391.03	140.69	1149.38	74.81	726.53	1056.25	74.62	0.00
3.20000	-3225.36	197.86	11.88	-3262.90	186.28	14.73	-3867.15	220.92	524.96	-4229.26	162.60	486.61	-2801.04	96.19	19.23	-2598.25	88.94	79.18	-1717.89	0.71	13.32	-1507.34	-35.28	87.03	-2945.62	172.51	1053.29	0.00	0.00	0.00	-2964.44	118.32	1457.91	-2954.98	227.71	1432.33	-1678.06	0.99	1453.46	-2952.09	326.33	1390.46	141.13	1149.82	74.64	726.59	1055.82	75.15	0.00
3.21000	-3225.80	197.29	12.74	-3248.51	188.66	16.43	-3867.93	220.69	529.28	-4227.35	162.81	490.15	-2782.46	96.84	19.77	-2580.56	90.17	80.42	-1717.89	0.71	13.32	-1507.34	-35.28	87.03	-2942.01	170.66	1051.27	0.00	0.00	0.00	-2948.56	116.13	1455.48	-2948.36	226.08	1433.49	-1678.06	0.99	1453.46	-2945.74	325.50	1389.90	140.86	1150.05	74.41	728.02	1055.89	75.17	0.00
3.22000	-3199.23	197.38	14.82	-3233.98	189.13	18.22	-3868.62	220.48	533.57	-4225.27	163.04	493.66	-2764.34	97.41	20.32	-2563.73	91.36	81.61	-1717.89	0.71	13.32	-1507.34	-35.28	87.03	-2927.10	168.93	1049.87	0.00	0.00	0.00	-2954.58	114.87	1454.96	-2941.74	224.32	1434.74	-1678.06	0.99	1453.46	-2939.36	324.65	1389.35	136.72	1152.29	73.01	726.11	1056.92	74.51	0.00
3.23000	-3197.40	199.61	15.36	-3200.95	190.11	23.01	-3869.22	220.28	537.81	-4223.03	163.29	497.13	-2746.72	97.93	20.84	-2547.76	92.51	82.75	-1717.89	0.71	13.32	-1507.34	-35.28	87.03	-2899.59	170.32	1048.70	0.00	0.00	0.00	-2945.80	113.41	1453.10	-2935.11	222.43	1436.08	-1678.06	0.99	1453.46	-2932.95	323.80	1388.80	138.78	1150.45	74.06	725.94	1056.71	74.56	0.00
3.24000	-3206.51	198.00	13.22	-3278.63	190.57	12.11	-3869.72	220.09	542.01	-4220.63	163.57	500.57	-2729.65	98.38	21.35	-2532.61	93.62	83.84	-1717.89	0.71	13.32	-1507.34	-35.28	87.03	-2911.18	168.33	1046.60	0.00	0.00	0.00	-2936.76	111.71	1451.58	-2928.48	220.39	1437.52	-1678.06	0.99	1453.46	-2926.51	322.93	1388.26	140.53	1149.39	74.98	728.40	1056.53	75.02	0.00
3.25000	-3176.52	196.80	17.46	-3219.01	190.16	22.23	-3870.12	219.91	546.18	-4218.07	163.86	503.97	-2713.17	98.78	21.83	-2518.29	94.69	84.89	-1717.89	0.71	13.32	-1507.34	-35.28	87.03	-2889.73	168.62	1044.74	0.00	0.00	0.00	-2927.48	109.81	1450.38	-2921.84	218.21	1439.05	-1678.06	0.99	1453.46	-2920.03	322.06	1387.73	141.66	1150.05	74.91	726.93	1056.53	74.74	0.00
3.26000	-3184.71	198.53	16.58	-3225.20	190.82	19.35	-3870.42	219.75	550.30	-4215.34	164.17	507.34	-2697.34	99.14	22.27	-2504.76	95.73	85.88	-1717.89	0.71	13.32	-1507.34	-35.28	87.03	-2902.92	168.37	1042.63	0.00	0.00	0.00	-2917.96	107.72	1449.48	-2915.20	215.88	1440.67	-1678.06	0.99	1453.46	-2913.53	321.17	1387.21	139.12	1150.08	74.17	728.83	1056.46	75.12	0.00
3.27000	-3185.89	198.12	16.14	-3200.03	189.56	22.49	-3870.62	219.60	554.37	-4212.45	164.50	510.66	-2682.20	99.45	22.67	-2492.02	96.73	86.83	-1717.89	0.71	13.32	-1507.34	-35.28	87.03	-2891.04	167.12	1041.98	0.00	0.00	0.00	-2908.23	105.46	1448.86	-2908.55	213.41	1442.40	-1678.06	0.99	1453.46	-2906.99	320.28	1386.69	142.29	1149.69	74.89	726.48	1056.77	74.54	0.00
3.28000	-3206.48	198.23	13.56	-3241.36	191.29	15.93	-3870.72	219.45	558.40	-4209.40	164.85	513.95	-2667.80	99.72	23.02	-2480.05	97.69	87.73	-1717.89	0.71	13.32	-1507.34	-35.28	87.03	-2867.31	166.03	1041.10	0.00	0.00	0.00	-2898.30	103.05	1448.52	-2901.90	210.78	1444.22	-1678.06	0.99	1453.46	-2900.42	319.38	1386.19	141.77	1149.86	74.91	725.94	1056.23	74.70	0.00
3.29000	-3182.59	199.24	15.65	-3235.25	191.48	17.91	-3870.72	219.32	562.39	-4206.18	165.22	517.21	-2654.18	99.96	23.32	-2468.83	98.62	88.57	-1717.89	0.71	13.32	-1507.34	-35.28	87.03	-2837.23	165.67	1041.69	0.00	0.00	0.00	-2888.19	100.50	1448.43	-2895.25	208.00	1446.15	-1678.06	0.99	1453.46	-2893.82	318.46	1385.69	141.88	1150.29	74.86	727.70	1055.95	74.94	0.00
3.30000	-3167.35	199.68	17.97	-3268.98	190.13	9.96	-3870.60	219.20	566.33	-4202.79	165.61	520.42	-2641.39	100.17	23.55	-2458.35	99.51	89.38	-1717.89	0.71	13.32	-1507.34	-35.28	87.03	-2830.18	165.03	1041.33	0.00	0.00	0.00	-2877.91	97.84	1448.57	-2888.60	205.06	1448.18	-1678.06	0.99	1453.46	-2887.18	317.54	1385.20	138.45	1149.88	74.57	727.70	1056.47	74.86	0.00
3.31000	-3134.31	199.99	23.73	-3256.55	192.29	13.55	-3870.38	219.09	570.22	-4199.24	166.01	523.59	-2629.48	100.36	23.72	-2448.58	100.37	90.13	-1717.89	0.71	13.32	-1507.34	-35.28	87.03	-2844.05	165.05	1040.95	0.00	0.00	0.00	-2867.48	95.07	1448.94	-2881.94	201.96	1450.31	-1678.06	0.99	1453.46	-2880.52	316.61	1384.72	141.66	1149.41	75.07	727.73	1056.47	75.12	0.00
3.32000	-3091.10	200.18	31.49	-3234.65	190.68	16.79	-3870.04	218.99	574.07	-4195.52	166.43	526.72	-2618.49	100.53	23.80	-2439.52	101.19	90.83	-1717.89	0.71	13.32	-1507.34	-35.28	87.03	-2808.92	163.63	1042.10	0.00	0.00	0.00	-2856.90	92.23	1449.52	-2875.28	198.70	1452.55	-1678.06	0.99	1453.46	-2873.82	315.66	1384.24	141.23	1149.22	75.22	726.01	1056.24	74.71	0.00
3.33000	-3045.38	200.27	39.80	-3231.70	189.93	17.81	-3869.60	218.90	577.87	-4191.64	166.87	529.81	-2608.48	100.69	23.81	-2431.15	101.97	91.48	-1717.89	0.71	13.32	-1507.34	-35.28	87.03	-2806.01	162.46	1042.44	0.00	0.00	0.00	-2846.21	89.32	1450.28	-2868.64	195.28	1454.90	-1678.06	0.99	1453.46	-2867.09	314.71	1383.78	141.89	1151.24	74.47	729.06	1055.33	75.58	0.00
3.34000	-3004.79	200.29	47.20	-3235.40	192.23	18.17	-3869.04	218.82	581.62	-4187.58	167.32	532.86	-2599.48	100.84	23.72	-2423.44	102.72	92.08	-1717.89	0.71	13.32	-1507.34	-35.28	87.03	-2775.75	161.07	1044.87	0.00	0.00	0.00	-2835.41	86.38	1451.22	-2877.28	194.15	1457.36	-1678.06	0.99	1453.46	-2860.32	313.75	1383.32	141.12	1149.90	74.82	727.63	1055.62	75.10	0.00
3.35000	-2976.96	200.24	52.23	-3209.46	189.83	21.64	-3868.36	218.75	585.31	-4183.36	167.79	535.87	-2591.55	100.98	23.54	-2416.40	103.44	92.64	-1717.89	0.71	13.32	-1507.34	-35.28	87.03	-2790.84	157.79	1045.15	0.00	0.00	0.00	-2824.51	83.40	1452.32	-2846.62	189.39	1457.24	-1678.06	0.99	1453.46	-2853.52	312.78	1382.88	141.33	1150.32	74.59	728.49	1055.15	75.60	0.00
3.36000	-2969.55	200.16	53.46	-3210.48	191.19	21.83	-3867.56	218.68	588.96	-4178.97	168.27	538.83	-2584.73	101.13	23.25	-2409.98	104.12	93.14	-1717.89	0.71	13.32	-1507.34	-35.28	87.03	-2758.74	156.48	1046.74	0.00	0.00	0.00	-2813.54	80.42	1453.57	-2837.26	186.12	1459.13	-1678.06	0.99	1453.46	-2846.69	311.80	1382.44	138.42	1151.08	73.85	728.87	1055.44	75.39	0.00
3.37000	-2990.19	200.05	49.43	-3217.09	190.92	20.02	-3866.64	218.63	592.55	-4174.40	168.77	541.75	-2579.08	101.29	22.85	-2404.19	104.77	93.59	-1717.89	0.71	13.32	-1507.34	-35.28	87.03	-2758.79	156.79	1048.33	0.00	0.00	0.00	-2802.51	77.45	1454.94	-2827.90	183.01	1460.93	-1678.06	0.99	1453.46	-2839.82	310.80	1382.02	138.77	1150.86	73.81	726.40	1055.77	74.85	0.00
3.38000	-3046.53	199.94	38.67	-3253.37	190.54	14.27	-3865.60	218.58	596.09	-4169.67	169.28	544.62	-2574.63	101.46	22.34	-2399.01	105.39	94.00	-1717.89	0.71	13.32	-1507.34	-35.28	87.03	-2748.70	153.10	1051.13	0.00	0.00	0.00	-2791.43	74.52	1456.42	-2818.54	180.05	1462.65	-1678.06	0.99	1453.46	-2832.92	309.80	1381.60	140.97	1150.20	74.49	725.48	1055.77	74.69	0.00
3.39000	-3146.12	199.85	19.77	-3240.47	189.91	18.59	-3864.43	218.54	599.58	-4164.77	169.81	547.45	-2571.43	101.65	21.70	-2394.42	105.98	94.35	-1717.89	0.71	13.32	-1507.34	-35.28	87.03	-2731.61	152.05	1055.05	0.00	0.00	0.00	-2780.32	71.62	1457.99	-2809.19	177.24	1464.28	-1678.06	0.99	1453.46	-2825.99	308.79	1381.19	138.40	1149.65	74.30	725.92	1056.41	74.74	0.00
3.40000	-3208.02	199.82	8.04	-3251.34	190.63	16.04	-3863.14	218.51	603.01	-4159.69	170.35	550.24	-2569.54	101.86	20.92	-2390.39	106.53	94.66	-1717.89	0.71	13.32	-1507.34	-35.28	87.03	-2717.10	149.91	1057.57	0.00	0.00	0.00	-2769.20	68.80	1459.65	-2799.83	174.58	1465.84	-1678.06	0.99	1453.46	-2819.02	307.77	1380.79	137.37	1150.26	73.97	729.06	1055.63	75.44	0.00
3.41000	-3247.35	199.68	-1.30	-3213.86	191.25	19.26	-3861.72	218.49	606.39	-4154.44	170.90	552.97	-2568.99	102.10	20.01	-2386.93	107.05	94.91	-1717.89	0.71	13.32	-1507.34	-35.28	87.03	-2705.42	149.00	1060.68	0.00	0.00	0.00	-2758.07	66.06	1461.37	-2790.48	172.06	1467.31	-1678.06	0.99	1453.46	-2812.01	306.74	1380.40	138.95	1150.13	74.10	728.76	1056.32	75.03	0.00
3.42000	-3200.72	200.36	3.47	-3201.61	192.77	20.65	-3860.16	218.47	609.71	-4149.02	171.47	555.66	-2566.23	103.46	17.39	-2384.00	107.54	95.11	-1717.89	0.71	13.32	-1507.34	-35.28	87.03	-2693.59	147.22	1063.08	0.00	0.00	0.00	-2746.96	63.42	1463.13	-2781.12	169.69	1468.70	-1678.06	0.99	1453.46	-2804.97	305.69	1380.03	138.84	1150.94	73.88	728.58	1056.60	75.19	0.00
3.43000	-3155.93	203.24	8.03	-3174.92	194.50	23.67	-3858.48	218.46	612.97	-4143.43	172.04	558.30	-2558.59	105.01	17.28	-2381.60	108.00	95.26	-1717.89	0.71	13.32	-1507.34	-35.28	87.03	-2717.64	145.19	1065.08	0.00	0.00	0.00	-2735.89	60.90	1464.93	-2771.77	167.46	1470.02	-1678.06	0.99	1453.46	-2797.90	304.64	1379.66	139.26	1150.19	74.37	727.09	1056.48	75.02	0.00
3.44000	-3138.31	206.41	12.14	-3182.37	197.16	23.08	-3856.66	218.46	616.18	-4137.66	172.63	560.90	-2516.06	100.60	24.12	-2379.71	108.43	95.37	-1717.89	0.71	13.32	-1507.34	-35.28	87.03	-2698.13	144.63	1069.27	0.00	0.00	0.00	-2724.86	58.52	1466.75	-2762.41	165.37	1471.26	-1678.06	0.99	1453.46	-2790.79	303.58	1379.30	140.24	1150.38	74.48	727.11	1056.24	75.04	0.00
3.45000	-3144.34	208.99	3.29	-3153.69	198.53	28.61	-3854.70	218.47	619.32	-4131.71	173.23	563.44	-2580.71	100.98	14.61	-2378.31	108.83	95.42	-1717.89	0.71	13.32	-1507.34	-35.28	87.03	-2701.75	144.30	1071.08	0.00	0.00	0.00	-2713.89	56.30	1468.56	-2753.05	163.41	1472.43	-1678.06	0.99	1453.46	-2783.65	302.51	1378.96	139.34	1149.82	74.67	727.60	1056.45	75.12	0.00
3.46000	-3098.52	211.85	12.76	-3155.08	201.62	30.88	-3852.61	218.48	622.41	-4125.59	173.84	565.93	-2586.56	104.63	12.01	-2377.38	109.21	95.42	-1717.89	0.71	13.32	-1507.34	-35.28	87.03	-2672.34	141.80	1074.49	0.00	0.00	0.00	-2702.99	54.26	1470.36	-2743.68	161.58	1473.52	-1678.06	0.99	1453.46	-2776.47	301.42	1378.62	140.09	1151.72	74.32	727.07	1056.11	74.92	0.00
3.47000	-3092.04	214.07	16.56	-3118.01	203.70	40.97	-3850.37	218.49	625.43	-4119.30	174.46	568.38	-2577.91	104.34	14.35	-2376.91	109.55	95.37	-1717.89	0.71	13.32	-1507.34	-35.28	87.03	-2662.01	140.75	1075.93	0.00	0.00	0.00	-2692.19	52.41	1472.13	-2734.32	159.88	1474.54	-1678.06	0.99	1453.46	-2769.25	300.33	1378.30	138.04	1152.35	73.56	725.91	1056.98	74.41	0.00
3.48000	-3074.37	215.78	21.65	-3120.36	206.50	43.93	-3848.00	218.51	628.40	-4112.82	175.09	570.77	-2604.59	103.80	9.03	-2376.89	109.86	95.26	-1717.89	0.71	13.32	-1507.34	-35.28	87.03	-2657.50	140.76	1078.44	0.00	0.00	0.00	-2681.50	50.77	1473.85	-2724.95	158.31	1475.49	-1678.06	0.99	1453.46	-2762.00	299.23	1377.98	140.81	1150.51	74.51	726.00	1057.08	74.32	0.00
3.49000	-3063.56	218.42	23.68	-3085.87	209.41	51.63	-3845.48	218.54	631.30	-4106.17	175.73	573.11	-2581.37	102.55	12.69	-2377.29	110.15	95.11	-1717.89	0.71	13.32	-1507.34	-35.28	87.03	-2661.41	140.41	1079.88	0.00	0.00	0.00	-2670.93	49.36	1475.50	-2715.57	156.86	1476.37	-1678.06	0.99	1453.46	-2754.71	298.12	1377.68	140.37	1149.86	74.98	726.04	1056.27	74.82	0.00
3.50000	-3054.89	222.02	24.50	-3085.35	210.56	51.43	-3842.81	218.57	634.14	-4099.35	176.38	575.39	-2551.61	103.32	15.80	-2378.10	110.41	94.91	-1717.89	0.71	13.32	-1507.34	-35.28	87.03	-2640.36	139.45	1081.93	0.00	0.00	0.00	-2660.50	48.20	1477.08	-2706.19	155.53	1477.18	-1678.06	0.99	1453.46	-2747.38	296.99	1377.39	140.03	1150.57	74.53	727.12	1056.32	75.09	0.00
3.51000	-3040.92	225.82	27.72	-3066.35	214.05	53.10	-3839.99	218.61	636.91	-4092.34	177.04	577.63	-2573.49	104.91	13.67	-2379.31	110.64	94.65	-1717.89	0.71	13.32	-1507.34	-35.28	87.03	-2620.13	139.07	1084.11	0.00	0.00	0.00	-2650.22	47.31	1478.56	-2696.80	154.32	1477.93	-1678.06	0.99	1453.46	-2740.02	295.86	1377.11	141.01	1150.21	74.46	728.07	1056.30	75.21	0.00
3.52000	-3027.69	230.30	28.46	-3064.34	218.30	52.58	-3837.03	218.65	639.62	-4085.16	177.70	579.81	-2624.01	105.29	4.20	-2380.89	110.84	94.34	-1717.89	0.71	13.32	-1507.34	-35.28	87.03	-2603.46	139.51	1085.56	0.00	0.00	0.00	-2640.11	46.70	1479.93	-2687.41	153.23	1478.62	-1678.06	0.99	1453.46	-2732.62	294.72	1376.84	140.04	1150.24	74.54	727.63	1057.22	74.76	0.00
3.53000	-2992.84	233.67	32.30	-3038.54	223.10	54.76	-3833.91	218.69	642.26	-4077.79	178.37	581.93	-2568.76	105.17	14.81	-2382.83	111.02	93.98	-1717.89	0.71	13.32	-1507.34	-35.28	87.03	-2603.64	139.29	1086.94	0.00	0.00	0.00	-2630.19	46.40	1481.18	-2678.01	152.24	1479.24	-1678.06	0.99	1453.46	-2725.19	293.56	1376.59	140.77	1149.67	75.07	726.91	1055.91	74.89	0.00
3.54000	-2986.88	239.13	31.19	-3001.70	225.51	56.35	-3830.63	218.74	644.84	-4070.25	179.05	584.00	-2612.05	103.81	9.71	-2385.12	111.17	93.57	-1717.89	0.71	13.32	-1507.34	-35.28	87.03	-2591.62	139.63	1087.38	0.00	0.00	0.00	-2620.46	46.42	1482.28	-2668.60	151.37	1479.79	-1678.06	0.99	1453.46	-2717.71	292.40	1376.35	139.20	1151.08	74.25	724.89	1056.35	74.31	0.00
3.55000	-2951.04	242.27	32.77	-2994.05	229.20	53.87	-3827.21	218.79	647.34	-4062.52	179.74	586.01	-2601.00	105.11	11.30	-2387.74	111.30	93.11	-1717.89	0.71	13.32	-1507.34	-35.28	87.03	-2589.55	139.36	1089.88	0.00	0.00	0.00	-2610.95	46.77	1483.22	-2659.18	150.60	1480.29	-1678.06	0.99	1453.46	-2710.20	291.22	1376.11	140.03	1151.57	74.18	726.56	1056.56	74.75	0.00
3.56000	-2917.32	246.65	33.51	-2922.54	231.76	60.36	-3823.62	218.85	649.78	-4054.61	180.43	587.97	-2555.87	103.89	17.37	-2390.67	111.40	92.59	-1717.89	0.71	13.32	-1507.34	-35.28	87.03	-2565.69	139.50	1091.74	0.00	0.00	0.00	-2601.68	47.49	1483.99	-2649.75	149.94	1480.73	-1678.06	0.99	1453.46	-2702.66	290.04	1375.89	139.59	1152.14	73.75	725.78	1056.95	74.45	0.00
3.57000	-2897.30	248.83	32.09	-2921.94	233.85	54.88	-3819.87	218.91	652.15	-4046.52	181.13	589.87	-2547.33	105.09	19.38	-2393.90	111.48	92.02	-1717.89	0.71	13.32	-1507.34	-35.28	87.03	-2571.69	137.88	1092.96	0.00	0.00	0.00	-2595.67	48.95	1485.52	-2640.31	149.37	1481.11	-1678.06	0.99	1453.46	-2695.07	288.84	1375.69	139.63	1153.13	73.45	727.08	1055.94	74.98	0.00
3.58000	-2858.17	250.43	31.90	-2870.87	236.60	54.76	-3815.96	218.97	654.45	-4038.25	181.83	591.71	-2532.39	103.85	22.39	-2397.40	111.53	91.40	-1717.89	0.71	13.32	-1507.34	-35.28	87.03	-2574.15	138.19	1093.67	0.00	0.00	0.00	-2578.30	48.69	1485.59	-2630.87	148.91	1481.44	-1678.06	0.99	1453.46	-2687.44	287.63	1375.49	135.94	1152.78	72.77	726.79	1055.44	75.14	0.00
3.59000	-2808.16	252.93	35.28	-2832.27	237.95	54.15	-3811.89	219.03	656.68	-4029.80	182.54	593.49	-2579.77	105.63	16.62	-2401.17	111.56	90.73	-1717.89	0.71	13.32	-1507.34	-35.28	87.03	-2544.40	137.79	1094.73	0.00	0.00	0.00	-2559.60	49.95	1486.54	-2621.41	148.54	1481.71	-1678.06	0.99	1453.46	-2679.78	286.42	1375.31	138.22	1152.32	73.55	726.80	1056.20	74.78	0.00
3.60000	-2743.07	253.82	39.01	-2801.13	241.18	50.53	-3807.65	219.10	658.84	-4021.16	183.25	595.22	-2589.95	105.41	15.90	-2405.19	111.56	90.01	-1717.89	0.71	13.32	-1507.34	-35.28	87.03	-2559.16	137.39	1095.25	0.00	0.00	0.00	-2561.66	51.53	1487.06	-2611.94	148.26	1481.93	-1678.06	0.99	1453.46	-2672.08	285.19	1375.14	137.54	1151.19	73.52	727.69	1056.35	74.87	0.00
3.61000	-2706.87	254.69	35.70	-2765.76	241.84	48.05	-3803.25	219.17	660.92	-4012.33	183.97	596.88	-2606.92	107.59	12.21	-2409.44	111.55	89.23	-1717.89	0.71	13.32	-1507.34	-35.28	87.03	-2544.43	136.96	1096.38	0.00	0.00	0.00	-2561.82	51.41	1488.56	-2602.45	148.08	1482.09	-1678.06	0.99	1453.46	-2664.34	283.95	1374.99	137.92	1150.93	73.75	726.83	1056.68	74.81	0.00
3.62000	-2685.10	255.72	30.96	-2747.76	242.27	42.47	-3798.67	219.24	662.93	-4003.33	184.69	598.48	-2618.14	109.14	10.90	-2413.90	111.50	88.40	-1717.89	0.71	13.32	-1507.34	-35.28	87.03	-2525.89	136.44	1097.52	0.00	0.00	0.00	-2559.03	51.48	1488.78	-2592.95	147.98	1482.21	-1678.06	0.99	1453.46	-2656.56	282.70	1374.85	138.42	1150.45	74.21	725.73	1056.25	74.69	0.00
3.63000	-2649.77	255.60	26.37	-2703.85	243.24	40.27	-3793.93	219.31	664.87	-3994.13	185.41	600.02	-2580.06	110.40	16.67	-2418.56	111.44	87.52	-1717.89	0.71	13.32	-1507.34	-35.28	87.03	-2519.02	134.06	1098.88	0.00	0.00	0.00	-2506.05	53.87	1488.06	-2583.44	147.96	1482.28	-1678.06	0.99	1453.46	-2648.74	281.45	1374.72	140.38	1151.02	74.27	726.30	1057.20	74.47	0.00
3.64000	-2648.70	256.80	14.21	-2666.50	242.72	38.34	-3789.01	219.38	666.73	-3984.75	186.13	601.50	-2571.74	110.46	18.49	-2423.40	111.36	86.58	-1717.89	0.71	13.32	-1507.34	-35.28	87.03	-2515.93	134.93	1097.62	0.00	0.00	0.00	-2572.86	53.48	1488.95	-2573.92	148.03	1482.30	-1678.06	0.99	1453.46	-2640.89	280.18	1374.60	139.78	1151.27	74.09	726.67	1056.86	74.65	0.00
3.65000	-2831.07	262.20	-33.76	-2636.05	243.29	33.49	-3783.91	219.46	668.51	-3975.18	186.86	602.92	-2586.39	111.74	17.93	-2428.41	111.25	85.59	-1717.89	0.71	13.32	-1507.34	-35.28	87.03	-2506.03	135.30	1098.72	0.00	0.00	0.00	-2557.45	54.77	1487.75	-2564.38	148.17	1482.27	-1678.06	0.99	1453.46	-2632.99	278.90	1374.50	141.45	1151.60	73.93	727.36	1055.26	75.33	0.00
3.66000	-2876.80	265.00	-56.28	-2605.08	243.03	30.77	-3778.63	219.53	670.22	-3965.43	187.59	604.27	-2538.56	110.67	26.89	-2433.57	111.12	84.55	-1717.89	0.71	13.32	-1507.34	-35.28	87.03	-2495.13	134.26	1099.05	0.00	0.00	0.00	-2506.29	55.81	1486.92	-2554.82	148.39	1482.20	-1678.06	0.99	1453.46	-2625.05	277.61	1374.41	138.46	1150.95	74.05	727.69	1056.85	74.80	0.00
3.67000	-2737.76	263.20	-35.42	-2559.58	241.86	31.09	-3773.18	219.61	671.85	-3955.48	188.32	605.56	-2544.93	109.84	27.33	-2438.86	110.98	83.45	-1717.89	0.71	13.32	-1507.34	-35.28	87.03	-2480.68	133.83	1098.38	0.00	0.00	0.00	-2502.07	57.86	1485.96	-2545.25	148.69	1482.08	-1678.06	0.99	1453.46	-2617.07	276.31	1374.34	139.68	1149.61	74.79	726.53	1057.20	74.42	0.00
3.68000	-2544.49	259.45	-0.56	-2515.65	242.24	29.97	-3767.55	219.68	673.40	-3945.35	189.05	606.78	-2562.79	105.59	20.45	-2444.27	110.81	82.30	-1717.89	0.71	13.32	-1507.34	-35.28	87.03	-2457.93	133.85	1098.00	0.00	0.00	0.00	-2474.58	58.54	1485.87	-2535.66	149.05	1481.93	-1678.06	0.99	1453.46	-2609.06	274.99	1374.28	140.08	1150.23	74.64	726.84	1057.36	74.40	0.00
3.69000	-2427.45	256.41	18.94	-2475.38	240.82	32.14	-3761.73	219.75	674.87	-3935.03	189.78	607.94	-2569.06	104.40	18.94	-2449.78	110.62	81.10	-1717.89	0.71	13.32	-1507.34	-35.28	87.03	-2454.79	132.97	1097.01	0.00	0.00	0.00	-2469.41	59.08	1485.39	-2526.05	149.48	1481.73	-1678.06	0.99	1453.46	-2601.00	273.67	1374.23	140.54	1150.53	74.66	727.72	1056.79	74.84	0.00
3.70000	-2417.29	255.59	17.67	-2480.25	240.88	23.50	-3755.72	219.83	676.26	-3924.52	190.51	609.03	-2571.32	107.17	15.43	-2455.37	110.41	79.84	-1717.89	0.71	13.32	-1507.34	-35.28	87.03	-2462.16	132.68	1095.14	0.00	0.00	0.00	-2460.72	61.33	1484.25	-2516.42	149.98	1481.50	-1678.06	0.99	1453.46	-2592.90	272.34	1374.20	141.08	1151.87	74.11	726.42	1057.05	74.52	0.00
3.71000	-2366.47	253.66	24.34	-2422.97	240.90	30.52	-3749.53	219.90	677.57	-3913.81	191.24	610.05	-2587.26	103.83	13.61	-2461.04	110.19	78.53	-1717.89	0.71	13.32	-1507.34	-35.28	87.03	-2432.26	132.68	1095.14	0.00	0.00	0.00	-2475.90	62.37	1481.73	-2506.78	150.53	1481.22	-1678.06	0.99	1453.46	-2584.76	270.99	1374.18	138.73	1151.14	73.90	727.11	1055.71	75.22	0.00
3.72000	-2340.22	252.77	28.44	-2350.31	237.26	38.74	-3743.15	219.97	678.79	-3902.92	191.97	611.01	-2599.18	102.39	10.06	-2466.75	109.94	77.17	-1717.89	0.71	13.32	-1507.34	-35.28	87.03	-2422.74	134.32	1093.30	0.00	0.00	0.00	-2451.04	63.46	1480.71	-2497.11	151.15	1480.92	-1678.06	0.99	1453.46	-2576.58	269.64	1374.18	136.72	1151.85	73.45	726.22	1055.12	75.28	0.00
3.73000	-2292.95	249.16	37.88	-2305.87	236.08	47.50	-3736.58	220.04	679.93	-3891.83	192.70	611.90	-2594.46	101.19	11.14	-2472.50	109.68	75.75	-1717.89	0.71	13.32	-1507.34	-35.28	87.03	-2422.04	132.82	1091.27	0.00	0.00	0.00	-2433.83	65.86	1480.70	-2487.43	151.82	1480.57	-1678.06	0.99	1453.46	-2568.36	268.27	1374.19	139.02	1151.37	73.74	725.47	1055.69	74.78	0.00
3.74000	-2266.12	246.45	46.33	-2308.03	233.73	46.61	-3729.82	220.11	680.99	-3880.56	193.43	612.72	-2551.08	99.71	17.11	-2478.27	109.40	74.27	-1717.89	0.71	13.32	-1507.34	-35.28	87.03	-2422.43	133.36	1088.95	0.00	0.00	0.00	-2430.52	66.67	1478.27	-2477.72	152.55	1480.20	-1678.06	0.99	1453.46	-2560.10	266.90	1374.22	141.22	1150.96	74.41	728.17	1055.79	75.48	0.00
3.75000	-2203.32	241.91	63.29	-2290.19	231.38	51.60	-3722.86	220.18	681.97	-3869.08	194.15	613.47	-2564.84	98.79	12.08	-2484.04	109.10	72.75	-1717.89	0.71	13.32	-1507.34	-35.28	87.03	-2412.69	133.61	1087.09	0.00	0.00	0.00	-2396.76	67.47	1477.42	-2468.00	153.33	1479.79	-1678.06	0.99	1453.46	-2551.80	265.51	1374.26	141.33	1151.22	74.27	727.49	1056.81	74.83	0.00
3.76000	-2190.23	236.09	66.96	-2193.99	226.16	71.83	-3715.70	220.24	682.85	-3857.42	194.87	614.15	-2569.67	98.87	10.99	-2489.80	108.79	71.17	-1717.89	0.71	13.32	-1507.34	-35.28	87.03	-2406.58	133.09	1084.04	0.00	0.00	0.00	-2381.53	68.85	1476.05	-2458.25	154.15	1479.35	-1678.06	0.99	1453.46	-2543.45	264.11	1374.32	139.02	1150.77	74.25	726.73	1057.14	74.47	0.00
3.77000	-2151.25	231.49	78.81	-2147.93	223.16	79.61	-3708.34	220.31	683.65	-3845.56	195.59	614.76	-2525.35	100.95	21.75	-2495.53	108.46	69.53	-1717.89	0.71	13.32	-1507.34	-35.28	87.03	-2382.77	132.61	1082.93	0.00	0.00	0.00	-2367.54	70.22	1474.50	-2448.47	155.02	1478.88	-1678.06	0.99	1453.46	-2535.06	262.70	1374.40	142.50	1149.75	75.00	725.92	1056.97	74.45	0.00
3.78000	-2119.00	228.81	90.96	-2109.12	220.05	85.91	-3700.79	220.37	684.37	-3833.51	196.30	615.30	-2546.29	100.54	16.48	-2501.21	108.11	67.84	-1717.89	0.71	13.32	-1507.34	-35.28	87.03	-2389.18	133.74	1081.47	0.00	0.00	0.00	-2354.68	71.60	1472.79	-2438.68	155.93	1478.39	-1678.06	0.99	1453.46	-2526.63	261.28	1374.49	140.22	1150.70	74.46	727.35	1056.73	74.84	0.00
3.79000	-2092.44	227.51	102.72	-2076.95	216.85	90.81	-3693.03	220.42	684.99	-3821.26	197.01	615.77	-2555.66	100.22	14.12	-2506.83	107.75	66.09	-1717.89	0.71	13.32	-1507.34	-35.28	87.03	-2361.81	135.20	1079.27	0.00	0.00	0.00	-2342.84	72.96	1470.97	-2428.86	156.88	1477.87	-1678.06	0.99	1453.46	-2518.16	259.85	1374.59	140.40	1150.44	74.79	725.44	1057.04	74.27	0.00
3.80000	-2070.48	227.04	113.41	-2050.82	213.62	94.39	-3685.06	220.47	685.53	-3808.81	197.71	616.16	-2562.51	99.62	15.85	-2512.37	107.37	64.29	-1717.89	0.71	13.32	-1507.34	-35.28	87.03	-2365.67	134.18	1076.71	0.00	0.00	0.00	-2331.93	74.33	1469.07	-2419.01	157.87	1477.32	-1678.06	0.99	1453.46	-2509.64	258.41	1374.71	141.88	1151.00	74.80	726.22	1056.87	74.36	0.00
3.81000	-2052.08	226.89	122.35	-2030.11	210.37	96.74	-3676.89	220.52	685.97	-3796.17	198.41	616.48	-2559.23	99.09	14.89	-2517.82	106.98	62.44	-1717.89	0.71	13.32	-1507.34	-35.28	87.03	-2354.74	134.80	1074.66	0.00	0.00	0.00	-2321.85	75.68	1467.12	-2409.14	158.89	1476.76	-1678.06	0.99	1453.46	-2501.09	256.95	1374.85	140.22	1150.55	74.40	727.28	1056.33	74.84	0.00
3.82000	-2036.16	226.50	128.87	-2014.21	207.15	97.95	-3668.51	220.57	686.33	-3783.33	199.11	616.72	-2561.52	98.31	13.67	-2523.16	106.57	60.52	-1717.89	0.71	13.32	-1507.34	-35.28	87.03	-2344.99	135.28	1071.95	0.00	0.00	0.00	-2312.48	77.03	1465.16	-2399.24	159.95	1476.17	-1678.06	0.99	1453.46	-2492.49	255.49	1375.00	137.11	1150.51	73.57	728.59	1056.19	75.05	0.00
3.83000	-2021.67	225.34	132.28	-2002.51	203.98	98.11	-3659.92	220.61	686.59	-3770.29	199.80	616.89	-2517.32	98.69	20.88	-2528.37	106.15	58.56	-1717.89	0.71	13.32	-1507.34	-35.28	87.03	-2315.21	136.15	1071.20	0.00	0.00	0.00	-2303.72	78.36	1463.22	-2389.32	161.03	1475.56	-1678.06	0.99	1453.46	-2483.84	254.02	1375.17	139.36	1149.07	74.58	726.34	1057.16	74.31	0.00
3.84000	-2007.55	222.89	131.91	-1994.41	200.90	97.30	-3651.12	220.65	686.76	-3757.06	200.48	616.99	-2575.81	98.31	11.60	-2533.43	105.72	56.54	-1717.89	0.71	13.32	-1507.34	-35.28	87.03	-2336.29	137.12	1068.16	0.00	0.00	0.00	-2295.47	79.68	1461.34	-2379.37	162.13	1474.93	-1678.06	0.99	1453.46	-2475.15	252.53	1375.36	141.03	1149.82	74.84	726.72	1057.62	74.29	0.00
3.85000	-1995.60	222.13	131.29	-1989.29	197.94	95.60	-3642.10	220.68	686.84	-3743.62	201.15	617.01	-2553.59	97.71	16.71	-2538.34	105.27	54.46	-1717.89	0.71	13.32	-1507.34	-35.28	87.03	-2303.34	137.62	1067.28	0.00	0.00	0.00	-2287.64	80.99	1459.56	-2369.39	163.26	1474.28	-1678.06	0.99	1453.46	-2466.42	251.03	1375.56	137.41	1152.34	73.33	725.43	1057.30	74.11	0.00
3.86000	-1982.14	217.35	130.16	-1986.54	195.13	93.12	-3632.86	220.71	686.82	-3729.99	201.82	616.95	-2545.99	97.62	17.26	-2543.07	104.81	52.33	-1717.89	0.71	13.32	-1507.34	-35.28	87.03	-2298.58	139.05	1065.93	0.00	0.00	0.00	-2280.10	82.29	1457.89	-2359.38	164.41	1473.62	-1678.06	0.99	1453.46	-2457.65	249.52	1375.78	138.81	1150.75	73.76	724.99	1056.29	74.43	0.00
3.87000	-1972.96	214.77	126.17	-1985.56	192.51	89.92	-3623.41	220.73	686.71	-3716.15	202.48	616.81	-2526.57	98.59	18.72	-2547.61	104.34	50.14	-1717.89	0.71	13.32	-1507.34	-35.28	87.03	-2278.87	139.23	1064.48	0.00	0.00	0.00	-2272.76	83.56	1456.39	-2349.35	165.58	1472.94	-1678.06	0.99	1453.46	-2448.83	248.00	1376.01	140.11	1149.11	74.72	726.65	1055.94	74.98	0.00
3.88000	-1965.14	210.95	120.15	-1985.73	190.11	86.11	-3613.74	220.75	686.50	-3702.12	203.13	616.60	-2605.64	97.83	4.91	-2551.93	103.86	47.89	-1717.89	0.71	13.32	-1507.34	-35.28	87.03	-2266.96	139.47	1063.26	0.00	0.00	0.00	-2265.52	84.82	1455.09	-2339.28	166.76	1472.25	-1678.06	0.99	1453.46	-2439.96	246.47	1376.27	140.86	1150.84	74.54	727.99	1055.91	75.44	0.00
3.89000	-1960.07	208.52	111.08	-1986.45	187.96	81.76	-3603.84	220.76	686.19	-3687.88	203.77	616.30	-2523.19	98.98	19.71	-2556.04	103.36	45.59	-1717.89	0.71	13.32	-1507.34	-35.28	87.03	-2262.18	140.17	1062.52	0.00	0.00	0.00	-2258.28	86.06	1454.02	-2329.18	167.95	1471.55	-1678.06	0.99	1453.46	-2431.06	244.93	1376.54	141.27	1151.06	74.47	729.96	1055.44	75.98	0.00
3.90000	-1955.04	202.89	102.05	-1987.10	186.10	76.97	-3593.72	220.77	685.79	-3673.44	204.41	615.93	-2565.77	97.24	10.04	-2559.90	102.86	43.24	-1717.89	0.71	13.32	-1507.34	-35.28	87.03	-2246.59	140.21	1062.41	0.00	0.00	0.00	-2250.92	87.28	1453.21	-2319.06	169.15	1470.84	-1678.06	0.99	1453.46	-2422.10	243.38	1376.82	143.28	1150.19	74.99	727.73	1057.11	74.61	0.00
3.91000	-1949.81	199.19	90.29	-1987.08	184.56	71.82	-3583.37	220.77	685.28	-3658.80	205.03	615.48	-2578.86	98.08	9.52	-2563.51	102.34	40.82	-1717.89	0.71	13.32	-1507.34	-35.28	87.03	-2227.72	140.48	1062.12	0.00	0.00	0.00	-2243.34	88.48	1452.70	-2308.89	170.36	1470.12	-1678.06	0.99	1453.46	-2413.11	241.81	1377.13	141.12	1150.37	74.61	728.27	1056.75	74.89	0.00
3.92000	-1940.90	196.50	75.37	-1985.77	183.37	66.39	-3572.79	220.76	684.68	-3643.96	205.65	614.94	-2590.74	96.45	6.48	-2566.84	101.81	38.36	-1717.89	0.71	13.32	-1507.34	-35.28	87.03	-2224.14	141.36	1062.03	0.00	0.00	0.00	-2235.45	89.65	1452.52	-2298.70	171.57	1469.39	-1678.06	0.99	1453.46	-2404.06	240.24	1377.45	141.91	1149.93	74.85	727.19	1055.99	75.04	0.00
3.93000	-1943.90	192.82	64.88	-1982.55	182.57	60.78	-3561.99	220.74	683.98	-3628.91	206.25	614.33	-2522.70	96.71	18.24	-2569.88	101.28	35.83	-1717.89	0.71	13.32	-1507.34	-35.28	87.03	-2209.99	141.53	1062.54	0.00	0.00	0.00	-2227.13	90.79	1452.71	-2288.48	172.78	1468.66	-1678.06	0.99	1453.46	-2394.98	238.65	1377.79	139.58	1149.94	74.55	728.24	1056.57	75.08	0.00
3.94000	-1931.88	193.22	57.96	-1961.93	179.92	57.88	-3550.95	220.72	683.17	-3613.65	206.84	613.63	-2569.68	97.02	10.77	-2572.62	100.73	33.25	-1717.89	0.71	13.32	-1507.34	-35.28	87.03	-2187.88	142.02	1063.54	0.00	0.00	0.00	-2218.29	91.91	1453.31	-2278.22	173.99	1467.92	-1678.06	0.99	1453.46	-2385.84	237.05	1378.15	138.84	1149.95	74.37	728.82	1056.44	75.30	0.00
3.95000	-1934.88	192.17	49.50	-1972.77	181.87	47.16	-3539.68	220.69	682.27	-3598.19	207.42	612.85	-2550.61	97.34	16.98	-2586.16	98.97	27.91	-1717.89	0.71	13.32	-1507.34	-35.28	87.03	-2180.80	142.52	1064.44	0.00	0.00	0.00	-2208.82	93.00	1454.35	-2267.92	175.19	1467.17	-1678.06	0.99	1453.46	-2376.66	235.44	1378.53	139.03	1150.85	74.17	727.49	1057.35	74.61	0.00
3.96000	-1937.03	192.68	39.43	-1964.70	178.99	41.69	-3528.17	220.66	681.26	-3582.53	207.99	611.98	-2603.62	97.18	5.38	-2581.20	98.77	26.65	-1717.89	0.71	13.32	-1507.34	-35.28	87.03	-2169.86	143.02	1065.23	0.00	0.00	0.00	-2198.61	94.06	1455.85	-2257.59	176.39	1466.43	-1678.06	0.99	1453.46	-2367.44	233.82	1378.92	140.86	1149.50	75.13	727.06	1056.43	74.77	0.00
3.97000	-1934.87	194.48	37.17	-1972.21	180.27	34.68	-3516.42	220.61	680.14	-3566.66	208.55	611.03	-2551.34	94.35	15.56	-2605.47	99.28	20.38	-1717.89	0.71	13.32	-1507.34	-35.28	87.03	-2162.26	143.37	1067.40	0.00	0.00	0.00	-2188.55	95.38	1456.68	-2247.23	177.57	1465.69	-1678.06	0.99	1453.46	-2358.17	232.19	1379.34	142.27	1150.11	74.93	726.90	1056.70	74.54	0.00
3.98000	-1927.80	193.25	30.66	-1955.95	179.58	34.23	-3504.43	220.56	678.92	-3550.58	209.10	610.00	-2536.66	97.58	18.18	-2600.26	98.89	19.03	-1717.89	0.71	13.32	-1507.34	-35.28	87.03	-2144.87	144.66	1069.19	0.00	0.00	0.00	-2190.82	96.10	1458.58	-2236.82	178.74	1464.95	-1678.06	0.99	1453.46	-2348.85	230.54	1379.77	137.87	1150.82	73.82	726.68	1057.08	74.42	0.00
3.99000	-1937.12	193.28	26.07	-1963.36	180.88	30.75	-3492.20	220.50	677.60	-3534.29	209.63	608.88	-2601.22	96.08	7.01	-2589.46	98.64	19.64	-1717.89	0.71	13.32	-1507.34	-35.28	87.03	-2140.07	144.83	1071.99	0.00	0.00	0.00	-2166.57	97.14	1460.30	-2226.39	179.90	1464.21	-1678.06	0.99	1453.46	-2339.49	228.89	1380.22	138.98	1151.39	73.88	726.86	1056.52	74.79	0.00
4.00000	-1933.45	193.63	29.09	-1966.90	179.96	29.13	-3479.73	220.43	676.17	-3517.80	210.14	607.67	-2570.92	96.27	11.71	-2603.69	98.07	16.61	-1717.89	0.71	13.32	-1507.34	-35.28	87.03	-2123.22	145.86	1073.80	0.00	0.00	0.00	-2162.68	97.89	1461.66	-2215.91	181.03	1463.47	-1678.06	0.99	1453.46	-2330.08	227.22	1380.69	137.91	1151.51	73.62	726.92	1056.59	74.75	0.00
4.01000	-1934.65	194.78	27.71	-1963.54	179.85	29.16	-3467.01	220.35	674.63	-3501.10	210.65	606.37	-2533.25	97.50	18.62	-2585.94	98.15	18.31	-1717.89	0.71	13.32	-1507.34	-35.28	87.03	-2109.58	146.51	1076.80	0.00	0.00	0.00	-2155.45	99.87	1464.09	-2205.39	182.14	1462.74	-1678.06	0.99	1453.46	-2320.62	225.54	1381.18	139.13	1149.74	74.46	725.95	1056.63	74.64	0.00
4.02000	-1933.80	193.93	27.50	-1954.83	179.38	30.51	-3454.05	220.26	672.98	-3484.18	211.14	604.99	-2550.07	93.70	15.51	-2571.78	97.76	18.59	-1717.89	0.71	13.32	-1507.34	-35.28	87.03	-2098.75	146.68	1079.81	0.00	0.00	0.00	-2144.44	100.77	1465.09	-2194.84	183.23	1462.02	-1678.06	0.99	1453.46	-2311.11	223.85	1381.69	140.72	1151.09	74.27	725.39	1056.03	74.68	0.00
4.03000	-1933.76	193.77	27.25	-1968.12	178.94	27.66	-3440.83	220.16	671.23	-3467.06	211.61	603.52	-2540.08	93.44	11.50	-2567.76	96.54	17.21	-1717.89	0.71	13.32	-1507.34	-35.28	87.03	-2070.89	148.00	1083.04	0.00	0.00	0.00	-2125.80	100.66	1466.94	-2184.25	184.29	1461.30	-1678.06	0.99	1453.46	-2301.56	222.15	1382.21	140.95	1152.24	74.07	727.53	1056.56	74.94	0.00
4.04000	-1933.42	193.32	27.27	-1962.07	179.81	28.39	-3427.36	220.05	669.36	-3449.73	212.07	601.96	-2565.85	90.18	4.96	-2563.15	94.70	17.66	-1717.89	0.71	13.32	-1507.34	-35.28	87.03	-2068.27	147.93	1086.20	0.00	0.00	0.00	-2111.89	101.41	1468.75	-2173.61	185.32	1460.60	-1678.06	0.99	1453.46	-2291.96	220.44	1382.76	143.93	1149.37	75.58	727.43	1056.51	74.82	0.00
4.05000	-1934.01	193.87	26.79	-1959.77	179.82	28.37	-3413.64	219.93	667.39	-3432.19	212.51	600.31	-2542.99	87.00	5.85	-2535.27	91.91	23.66	-1717.89	0.71	13.32	-1507.34	-35.28	87.03	-2056.13	147.75	1088.45	0.00	0.00	0.00	-2111.21	101.81	1471.28	-2162.94	186.31	1459.90	-1678.06	0.99	1453.46	-2282.31	218.72	1383.33	140.78	1150.71	74.51	727.49	1056.84	74.61	0.00
4.06000	-1933.91	193.53	26.84	-1962.74	178.84	28.00	-3399.66	219.80	665.30	-3414.43	212.94	598.58	-2502.39	86.01	15.99	-2532.36	89.78	27.02	-1717.89	0.71	13.32	-1507.34	-35.28	87.03	-2049.47	148.89	1090.52	0.00	0.00	0.00	-2098.45	101.87	1472.87	-2152.22	187.27	1459.22	-1678.06	0.99	1453.46	-2272.62	216.98	1383.91	135.58	1151.94	73.15	726.91	1056.63	74.54	0.00
4.07000	-1933.46	193.11	26.90	-1964.43	178.78	28.41	-3385.42	219.67	663.10	-3396.46	213.35	596.74	-2483.57	82.55	19.37	-2519.78	88.66	31.02	-1717.89	0.71	13.32	-1507.34	-35.28	87.03	-2035.39	148.25	1093.80	0.00	0.00	0.00	-2081.93	102.12	1474.85	-2141.46	188.20	1458.55	-1678.06	0.99	1453.46	-2262.88	215.23	1384.52	140.17	1151.35	74.40	726.93	1056.80	74.53	0.00
4.08000	-1933.46	193.03	26.83	-1966.25	178.75	27.49	-3370.93	219.51	660.79	-3378.28	213.74	594.82	-2440.65	81.62	27.25	-2486.31	87.53	36.56	-1717.89	0.71	13.32	-1507.34	-35.28	87.03	-2027.24	148.37	1095.56	0.00	0.00	0.00	-2070.43	101.69	1477.05	-2130.66	189.08	1457.90	-1678.06	0.99	1453.46	-2253.08	213.47	1385.15	140.55	1149.79	74.74	728.39	1056.91	74.94	0.00
4.09000	-1933.45	193.07	26.72	-1962.79	179.31	27.99	-3356.17	219.35	658.36	-3359.88	214.12	592.81	-2429.87	79.49	27.16	-2467.74	85.11	39.70	-1717.89	0.71	13.32	-1507.34	-35.28	87.03	-2028.08	148.34	1098.28	0.00	0.00	0.00	-2082.74	101.66	1479.19	-2119.82	189.91	1457.27	-1678.06	0.99	1453.46	-2243.24	211.70	1385.79	137.73	1151.90	73.51	725.84	1057.02	74.20	0.00
4.10000	-1934.09	193.81	26.35	-1961.35	179.50	28.12	-3341.15	219.18	655.81	-3341.28	214.47	590.70	-2400.07	75.58	29.97	-2430.74	82.64	43.92	-1717.89	0.71	13.32	-1507.34	-35.28	87.03	-2013.83	147.65	1099.79	0.00	0.00	0.00	-2052.02	101.54	1480.55	-2108.93	190.70	1456.65	-1678.06	0.99	1453.46	-2233.36	209.92	1386.46	140.88	1152.55	74.15	727.83	1056.94	74.85	0.00
4.11000	-1933.55	193.27	26.50	-1969.37	179.46	27.21	-3325.87	218.99	653.15	-3322.45	214.81	588.50	-2359.46	73.72	33.51	-2399.38	79.06	45.89	-1717.89	0.71	13.32	-1507.34	-35.28	87.03	-2001.28	147.00	1102.15	0.00	0.00	0.00	-2034.25	100.66	1482.47	-2098.00	191.44	1456.05	-1678.06	0.99	1453.46	-2223.42	208.12	1387.15	140.76	1150.88	74.44	727.78	1056.37	75.07	0.00
4.12000	-1933.81	193.62	26.24	-1961.66	178.31	29.13	-3310.31	218.80	650.38	-3303.41	215.13	586.20	-2333.35	69.00	32.98	-2380.12	76.21	45.33	-1717.89	0.71	13.32	-1507.34	-35.28	87.03	-1985.98	145.00	1103.82	0.00	0.00	0.00	-2035.91	100.21	1485.10	-2087.02	192.12	1455.48	-1678.06	0.99	1453.46	-2213.43	206.32	1387.85	138.67	1150.94	73.98	727.50	1056.94	74.80	0.00
4.13000	-1934.23	194.03	25.90	-1958.65	179.12	29.10	-3294.49	218.59	647.48	-3284.16	215.43	583.81	-2328.34	64.06	29.86	-2348.30	70.13	46.26	-1717.89	0.71	13.32	-1507.34	-35.28	87.03	-1966.04	144.64	1106.71	0.00	0.00	0.00	-2025.29	99.45	1486.68	-2075.99	192.75	1454.93	-1678.06	0.99	1453.46	-2203.39	204.50	1388.58	141.72	1150.55	74.65	727.21	1057.31	74.60	0.00
4.14000	-1934.14	193.91	26.05	-1955.03	178.20	30.13	-3278.40	218.36	644.47	-3264.68	215.71	581.32	-2304.79	60.24	27.82	-2320.47	65.92	45.38	-1717.89	0.71	13.32	-1507.34	-35.28	87.03	-1970.06	144.20	1108.09	0.00	0.00	0.00	-2015.19	98.29	1488.49	-2064.92	193.32	1454.40	-1678.06	0.99	1453.46	-2193.31	202.67	1389.33	139.39	1151.21	74.15	726.82	1058.06	74.17	0.00
4.15000	-1933.53	193.22	26.16	-1961.56	178.61	29.07	-3262.03	218.13	641.34	-3244.99	215.97	578.74	-2244.10	56.60	32.14	-2278.51	61.80	46.56	-1717.89	0.71	13.32	-1507.34	-35.28	87.03	-1961.64	143.09	1109.02	0.00	0.00	0.00	-2002.41	97.06	1490.43	-2053.80	193.83	1453.89	-1678.06	0.99	1453.46	-2183.17	200.83	1390.10	141.40	1150.29	74.93	726.68	1057.49	74.40	0.00
4.16000	-1934.53	194.30	25.47	-1973.71	179.09	26.03	-3245.39	217.88	638.09	-3225.09	216.21	576.06	-2244.38	51.41	25.92	-2251.19	59.10	45.26	-1717.89	0.71	13.32	-1507.34	-35.28	87.03	-1945.37	141.16	1110.84	0.00	0.00	0.00	-1996.05	96.24	1492.02	-2042.63	194.28	1453.42	-1678.06	0.99	1453.46	-2172.99	198.97	1390.90	141.09	1150.11	74.70	726.69	1057.37	74.40	0.00
4.17000	-1933.69	193.38	25.79	-1967.36	177.92	27.56	-3228.46	217.62	634.71	-3204.96	216.42	573.28	-2188.44	49.66	26.04	-2207.29	55.29	45.26	-1717.89	0.71	13.32	-1507.34	-35.28	87.03	-1940.15	140.91	1112.70	0.00	0.00	0.00	-1994.49	95.41	1493.25	-2031.42	194.66	1452.97	-1678.06	0.99	1453.46	-2162.75	197.11	1391.71	141.27	1151.91	74.04	727.89	1056.96	74.85	0.00
4.18000	-1934.01	193.75	25.51	-1969.83	178.20	27.10	-3211.27	217.34	631.22	-3184.61	216.62	570.40	-2128.84	47.00	30.25	-2187.20	51.41	42.26	-1717.89	0.71	13.32	-1507.34	-35.28	87.03	-1932.26	140.04	1113.83	0.00	0.00	0.00	-1983.75	94.12	1494.29	-2020.15	194.97	1452.55	-1678.06	0.99	1453.46	-2152.46	195.23	1392.55	136.77	1151.60	73.49	727.40	1056.43	74.82	0.00
4.19000	-1933.81	193.65	25.46	-1964.46	176.86	29.03	-3193.79	217.05	627.60	-3164.05	216.79	567.43	-2098.56	44.09	28.63	-2157.24	47.73	40.01	-1717.89	0.71	13.32	-1507.34	-35.28	87.03	-1916.45	138.64	1114.42	0.00	0.00	0.00	-1978.27	92.97	1495.39	-2008.84	195.20	1452.17	-1678.06	0.99	1453.46	-2142.13	193.34	1393.40	138.14	1150.63	74.35	727.07	1056.37	74.69	0.00
4.20000	-1934.76	194.76	24.72	-1958.03	177.33	30.14	-3176.02	216.75	623.86	-3143.26	216.94	564.35	-2075.51	39.64	24.69	-2112.69	44.71	39.10	-1717.89	0.71	13.32	-1507.34	-35.28	87.03	-1902.73	136.61	1122.93	0.00	0.00	0.00	-1968.58	91.48	1495.69	-1997.47	195.37	1451.81	-1678.06	0.99	1453.46	-2131.74	191.44	1394.28	140.23	1150.36	74.44	728.70	1056.35	75.19	0.00
4.21000	-1933.16	193.36	25.40	-1967.54	177.68	28.59	-3157.97	216.43	619.99	-3122.26	217.07	561.17	-2025.30	37.27	27.17	-2064.93	41.04	39.53	-1717.89	0.71	13.32	-1507.34	-35.28	87.03	-1890.01	136.11	1124.68	0.00	0.00	0.00	-1953.37	90.01	1495.93	-1986.06	195.45	1451.49	-1678.06	0.99	1453.46	-2121.30	189.53	1395.18	141.09	1151.26	74.31	725.81	1057.29	74.35	0.00
4.22000	-1934.31	194.95	24.52	-1968.75	178.14	28.28	-3139.64	216.10	616.00	-3101.03	217.18	557.90	-1993.49	34.25	25.32	-2041.01	36.52	36.32	-1717.89	0.71	13.32	-1507.34	-35.28	87.03	-1879.12	135.76	1125.00	0.00	0.00	0.00	-1934.85	88.45	1495.95	-1974.59	195.45	1451.21	-1678.06	0.99	1453.46	-2110.81	187.60	1396.10	141.38	1151.97	74.29	727.69	1056.76	74.93	0.00
4.23000	-1934.55	195.36	24.23	-1968.20	177.86	29.02	-3121.01	215.75	611.88	-3079.58	217.26	554.52	-1949.12	30.59	24.84	-2002.03	33.12	36.17	-1717.89	0.71	13.32	-1507.34	-35.28	87.03	-1867.72	135.56	1125.16	0.00	0.00	0.00	-1937.22	87.42	1496.11	-1963.07	195.37	1450.96	-1678.06	0.99	1453.46	-2100.27	185.66	1397.05	140.82	1150.73	74.31	728.57	1056.75	75.22	0.00
4.24000	-1934.43	194.96	24.32	-1972.93	177.30	28.33	-3102.10	215.38	607.63	-3057.91	217.31	551.03	-1926.52	24.11	22.24	-1947.94	28.96	39.07	-1717.89	0.71	13.32	-1507.34	-35.28	87.03	-1861.99	135.08	1125.00	0.00	0.00	0.00	-1921.35	86.06	1495.35	-1951.49	195.21	1450.75	-1678.06	0.99	1453.46	-2089.68	183.71	1398.02	138.44	1151.28	73.86	727.96	1056.87	74.79	0.00
4.25000	-1933.95	194.01	24.69	-1968.91	177.57	28.60	-3082.89	215.00	603.26	-3036.01	217.34	547.45	-1896.62	18.95	19.74	-1923.48	24.23	37.60	-1717.89	0.71	13.32	-1507.34	-35.28	87.03	-1851.23	133.90	1124.49	0.00	0.00	0.00	-1919.46	83.72	1495.43	-1939.86	194.95	1450.58	-1678.06	0.99	1453.46	-2079.03	181.75	1399.01	140.96	1150.32	74.62	726.79	1057.22	74.29	0.00
4.26000	-1933.35	193.55	24.76	-1966.94	177.45	28.48	-3063.39	214.61	598.75	-3013.89	217.35	543.76	-1860.98	11.99	21.29	-1847.77	21.37	45.25	-1717.89	0.71	13.32	-1507.34	-35.28	87.03	-1844.44	133.14	1123.96	0.00	0.00	0.00	-1898.63	83.39	1493.85	-1928.18	194.60	1450.45	-1678.06	0.99	1453.46	-2068.33	179.78	1400.02	138.23	1151.03	73.93	727.38	1057.96	74.31	0.00
4.27000	-1932.97	193.56	24.74	-1953.27	177.28	30.16	-3043.59	214.20	594.12	-2991.55	217.33	539.96	-1787.41	6.45	29.59	-1777.25	15.55	53.73	-1717.89	0.71	13.32	-1507.34	-35.28	87.03	-1831.97	132.26	1122.76	0.00	0.00	0.00	-1889.86	81.75	1493.06	-1916.44	194.16	1450.37	-1678.06	0.99	1453.46	-2057.59	177.79	1401.06	137.72	1151.37	73.87	727.68	1056.51	74.81	0.00
4.28000	-1930.19	191.58	26.10	-1965.47	176.74	28.64	-3023.49	213.77	589.35	-2968.98	217.28	536.06	-1756.67	-4.50	40.83	-1786.01	-0.08	49.29	-1717.89	0.71	13.32	-1507.34	-35.28	87.03	-1818.00	131.89	1121.79	0.00	0.00	0.00	-1876.08	79.66	1491.86	-1904.65	193.62	1450.33	-1678.06	0.99	1453.46	-2046.78	175.79	1402.12	141.86	1149.78	74.86	727.42	1056.37	74.88	0.00
4.29000	-1927.19	188.43	28.57	-1985.33	179.00	13.79	-3003.09	213.32	584.46	-2946.18	217.21	532.06	-1721.63	-8.50	47.29	-1753.05	-5.48	50.22	-1717.89	0.71	13.32	-1507.34	-35.28	87.03	-1811.25	131.23	1119.98	0.00	0.00	0.00	-1872.50	77.83	1491.27	-1892.80	192.98	1450.33	-1678.06	0.99	1453.46	-2035.93	173.78	1403.20	143.85	1150.59	74.73	727.81	1056.61	74.82	0.00
4.30000	-1925.18	186.60	30.33	-1993.04	179.06	12.15	-2982.39	212.86	579.43	-2923.16	217.11	527.94	-1681.20	-14.71	54.17	-1716.05	-10.48	53.31	-1717.89	0.71	13.32	-1507.34	-35.28	87.03	-1799.15	129.60	1118.46	0.00	0.00	0.00	-1857.58	76.33	1489.26	-1880.90	192.24	1450.38	-1678.06	0.99	1453.46	-2025.02	171.76	1404.30	141.05	1151.25	73.94	727.72	1056.58	75.05	0.00
4.31000	-1926.67	188.17	29.83	-1964.46	180.16	17.08	-2961.39	212.38	574.27	-2899.91	216.98	523.72	-1644.78	-18.51	62.66	-1676.70	-17.63	59.17	-1717.89	0.71	13.32	-1507.34	-35.28	87.03	-1784.74	128.45	1116.53	0.00	0.00	0.00	-1832.64	74.39	1487.41	-1868.93	191.39	1450.48	-1678.06	0.99	1453.46	-2014.06	169.73	1405.43	138.46	1151.60	73.71	726.96	1056.68	74.72	0.00
4.32000	-1929.82	191.30	27.89	-1968.37	181.57	17.22	-2940.07	211.88	568.97	-2876.43	216.83	519.40	-1605.66	-22.46	72.12	-1636.44	-24.32	61.91	-1717.89	0.71	13.32	-1507.34	-35.28	87.03	-1782.49	127.43	1113.97	0.00	0.00	0.00	-1837.91	72.55	1485.10	-1856.91	190.43	1450.63	-1678.06	0.99	1453.46	-2003.05	167.68	1406.59	138.56	1150.36	74.26	725.83	1057.32	74.21	0.00
4.33000	-1932.78	194.16	25.32	-1977.10	180.55	24.58	-2918.45	211.37	563.54	-2852.73	216.64	514.96	-1570.72	-27.94	81.70	-1599.24	-29.99	64.12	-1717.89	0.71	13.32	-1507.34	-35.28	87.03	-1769.85	126.60	1111.37	0.00	0.00	0.00	-1825.79	70.61	1491.82	-1844.83	189.36	1450.83	-1678.06	0.99	1453.46	-1991.98	165.62	1407.76	143.62	1148.65	75.87	726.68	1057.27	74.40	0.00
4.34000	-1933.69	194.91	22.94	-1985.11	180.86	22.01	-2896.52	210.83	557.98	-2828.80	216.43	510.42	-1536.75	-31.39	91.22	-1565.00	-34.69	65.83	-1717.85	0.69	13.33	-1507.34	-35.28	87.03	-1757.61	125.67	1108.77	0.00	0.00	0.00	-1811.99	69.16	1491.37	-1832.69	188.17	1451.09	-1678.06	0.99	1453.46	-1980.86	163.55	1408.96	139.44	1149.07	74.50	728.67	1056.63	75.02	0.00
4.35000	-1933.10	194.51	22.63	-1974.44	181.07	23.80	-2874.28	210.28	552.27	-2804.63	216.19	505.76	-1506.57	-36.23	100.25	-1533.58	-38.48	67.07	-1669.70	-19.44	22.10	-1507.34	-35.28	87.03	-1750.09	124.93	1106.01	0.00	0.00	0.00	-1803.68	67.63	1489.26	-1820.48	186.87	1451.39	-1678.06	0.99	1453.46	-1969.69	161.47	1410.19	140.11	1148.41	75.34	726.53	1056.64	74.72	0.00
4.36000	-1932.84	193.48	19.18	-1984.07	181.29	22.46	-2851.72	209.71	546.43	-2780.24	215.91	500.99	-1478.75	-39.97	109.22	-1504.86	-41.42	67.87	-1632.65	-30.79	28.08	-1507.34	-35.28	87.03	-1736.37	124.74	1103.21	0.00	0.00	0.00	-1793.33	65.71	1486.90	-1808.22	185.45	1451.76	-1678.06	0.99	1453.46	-1958.46	159.37	1411.44	140.68	1149.92	74.80	726.18	1056.23	74.87	0.00
4.37000	-1931.99	193.42	18.44	-1984.27	181.59	21.96	-2828.84	209.12	540.45	-2755.62	215.61	496.12	-1448.68	-35.05	118.34	-1478.72	-43.57	68.27	-1603.26	-36.21	31.41	-1507.34	-35.28	87.03	-1726.46	122.62	1100.22	0.00	0.00	0.00	-1782.43	63.95	1484.52	-1795.90	183.91	1452.18	-1678.06	0.99	1453.46	-1947.18	157.26	1412.71	138.53	1151.11	74.03	727.08	1056.05	74.96	0.00
4.38000	-1934.64	191.59	18.11	-1973.91	181.61	23.61	-2805.65	208.51	534.34	-2730.76	215.28	491.13	-1427.68	-44.26	127.01	-1455.03	-44.99	68.30	-1575.52	-41.33	34.92	-1507.34	-35.28	87.03	-1714.62	121.61	1097.36	0.00	0.00	0.00	-1766.84	61.84	1481.95	-1783.51	182.24	1452.65	-1678.06	0.99	1453.46	-1935.84	155.14	1414.01	140.61	1152.07	74.15	726.86	1056.16	74.90	0.00
4.39000	-1932.75	194.95	21.54	-1974.34	181.98	24.01	-2782.14	207.88	528.08	-2705.67	214.91	486.02	-1406.12	-44.79	133.57	-1433.67	-45.74	67.98	-1550.46	-45.19	38.50	-1507.34	-35.28	87.03	-1702.14	120.26	1094.55	0.00	0.00	0.00	-1758.00	60.18	1479.75	-1771.06	180.44	1453.19	-1678.06	0.99	1453.46	-1924.45	153.01	1415.33	141.31	1150.99	74.68	726.12	1056.15	74.83	0.00
4.40000	-1933.18	195.47	21.05	-1971.91	182.24	23.98	-2758.30	207.23	521.68	-2680.35	214.52	480.81	-1385.55	-44.79	139.02	-1414.51	-45.87	67.36	-1528.62	-48.16	40.70	-1507.34	-35.28	87.03	-1692.43	119.47	1092.03	0.00	0.00	0.00	-1748.75	57.86	1477.59	-1758.55	178.51	1453.79	-1678.06	0.99	1453.46	-1913.00	150.86	1416.68	137.93	1150.40	74.14	727.58	1056.51	75.02	0.00
4.41000	-1932.30	194.77	21.18	-1958.34	181.45	26.76	-2734.14	206.57	515.14	-2654.80	214.09	475.48	-1369.41	-45.55	141.39	-1397.43	-45.44	66.47	-1512.92	-45.81	39.47	-1507.34	-35.28	87.03	-1679.52	117.48	1089.73	0.00	0.00	0.00	-1735.32	55.58	1475.45	-1745.98	176.45	1454.45	-1678.06	0.99	1453.46	-1901.50	148.70	1418.05	139.31	1151.68	74.05	727.28	1056.93	74.69	0.00
4.42000	-1933.34	196.02	20.42	-1963.54	181.98	25.01	-2709.66	205.88	508.45	-2629.01	213.63	470.03	-1355.41	-43.84	141.37	-1382.30	-44.52	65.33	-1497.65	-45.98	38.71	-1507.34	-35.28	87.03	-1662.62	116.00	1087.73	0.00	0.00	0.00	-1722.19	53.05	1473.55	-1733.33	174.25	1455.18	-1678.06	0.99	1453.46	-1889.94	146.53	1419.45	139.25	1150.51	74.22	726.57	1056.62	74.73	0.00
4.43000	-1933.18	196.03	20.24	-1968.89	183.41	24.23	-2684.84	205.17	501.62	-2603.00	213.14	464.47	-1342.66	-42.12	139.52	-1369.01	-43.15	63.98	-1489.10	-42.19	34.73	-1507.34	-35.28	87.03	-1653.19	116.72	1086.06	0.00	0.00	0.00	-1711.74	50.46	1471.82	-1720.63	171.91	1455.97	-1678.06	0.99	1453.46	-1878.33	144.35	1420.87	140.23	1150.99	74.27	727.01	1056.59	74.83	0.00
4.44000	-1941.38	194.83	15.65	-1967.58	182.67	24.48	-2659.70	204.44	494.65	-2576.74	212.61	458.80	-1333.39	-40.26	134.65	-1357.42	-41.40	62.45	-1481.20	-39.15	29.85	-1507.33	-35.28	87.03	-1643.99	114.85	1084.44	0.00	0.00	0.00	-1699.76	48.11	1470.20	-1707.86	169.43	1456.83	-1678.06	0.99	1453.46	-1866.66	142.15	1422.32	142.50	1150.49	74.67	726.03	1056.97	74.35	0.00
4.45000	-1932.48	196.03	19.79	-1957.09	181.97	26.34	-2634.23	203.69	487.53	-2550.25	212.05	453.01	-1325.01	-36.87	128.01	-1347.42	-39.33	60.78	-1474.69	-37.34	25.28	-1498.87	-35.20	83.45	-1628.81	112.86	1083.23	0.00	0.00	0.00	-1689.24	45.42	1468.82	-1695.02	166.80	1457.76	-1678.06	0.99	1453.46	-1854.94	139.94	1423.80	138.80	1151.15	74.19	727.52	1056.46	74.73	0.00
4.46000	-1932.03	195.71	19.73	-1956.34	182.59	26.78	-2608.42	202.91	480.27	-2523.52	211.45	447.10	-1319.68	-33.61	119.13	-1338.87	-37.00	58.99	-1472.25	-33.70	22.75	-1494.64	-32.25	79.53	-1616.33	110.08	1082.32	0.00	0.00	0.00	-1674.02	42.50	1467.43	-1682.11	164.03	1458.76	-1678.06	0.99	1453.46	-1843.16	137.72	1425.30	140.62	1150.27	74.67	728.77	1056.75	75.06	0.00
4.47000	-1932.55	196.56	19.20	-1954.95	182.58	27.04	-2582.27	202.12	472.86	-2496.56	210.82	441.07	-1311.11	-19.59	110.72	-1331.66	-34.45	57.13	-1471.51	-30.26	19.16	-1491.24	-29.83	75.38	-1606.06	107.85	1081.58	0.00	0.00	0.00	-1663.29	39.45	1466.41	-1669.14	161.10	1459.83	-1678.06	0.99	1453.46	-1831.32	135.49	1426.82	141.35	1150.88	74.17	727.91	1056.10	75.21	0.00
4.48000	-1931.45	195.79	19.45	-1962.88	182.79	25.59	-2555.79	201.30	465.30	-2469.36	210.16	434.92	-1303.72	-23.11	100.44	-1325.65	-31.76	55.21	-1469.79	-28.20	17.99	-1486.18	-29.77	74.12	-1591.54	104.79	1081.03	0.00	0.00	0.00	-1651.40	36.55	1465.32	-1656.09	158.03	1460.97	-1678.06	0.99	1453.46	-1819.43	133.24	1428.37	139.82	1150.98	73.70	727.04	1056.52	74.76	0.00
4.49000	-1931.37	196.25	18.94	-1962.39	182.62	25.98	-2528.97	200.46	457.59	-2441.92	209.46	428.65	-1297.11	-21.95	87.28	-1320.74	-28.98	53.28	-1466.88	-28.43	18.03	-1478.87	-28.07	73.58	-1580.36	101.92	1080.66	0.00	0.00	0.00	-1637.19	33.20	1464.79	-1642.98	154.79	1462.18	-1678.06	0.99	1453.46	-1807.48	130.98	1429.95	142.77	1149.56	75.11	727.54	1057.08	74.64	0.00
4.50000	-1931.18	196.50	18.62	-1951.12	182.60	28.46	-2501.80	199.60	449.73	-2414.24	208.72	422.27	-1282.55	-18.31	78.05	-1316.78	-26.17	51.37	-1466.41	-27.46	17.40	-1474.22	-27.91	72.81	-1568.23	99.84	1080.79	0.00	0.00	0.00	-1624.92	30.49	1464.74	-1629.80	151.40	1463.47	-1678.06	0.99	1453.46	-1795.47	128.71	1431.56	138.03	1150.94	74.04	726.94	1057.44	74.28	0.00
4.51000	-1931.15	196.81	18.28	-1957.79	182.28	27.02	-2474.30	198.71	441.72	-2386.32	207.95	415.76	-1287.74	-17.61	66.28	-1313.66	-23.39	49.51	-1466.83	-26.30	16.65	-1471.70	-27.09	72.25	-1551.94	96.64	1081.21	0.00	0.00	0.00	-1614.84	26.75	1465.07	-1616.55	147.84	1464.84	-1678.06	0.99	1453.46	-1783.41	126.43	1433.19	138.18	1151.93	73.78	725.52	1056.64	74.32	0.00
4.52000	-1931.58	197.53	17.71	-1953.12	182.32	28.00	-2446.44	197.81	433.56	-2358.17	207.14	409.13	-1283.51	-17.07	57.16	-1311.25	-20.69	47.72	-1465.17	-27.75	18.75	-1467.52	-27.43	72.55	-1540.84	93.20	1081.99	0.00	0.00	0.00	-1600.80	23.49	1465.51	-1603.22	144.12	1466.29	-1678.06	0.99	1453.46	-1771.29	124.13	1434.84	139.81	1151.96	74.05	726.26	1057.51	74.08	0.00
4.53000	-1930.58	196.75	17.94	-1951.48	181.70	27.77	-2418.24	196.87	425.25	-2329.77	206.29	402.38	-1279.53	-16.19	49.32	-1309.43	-18.13	46.06	-1464.50	-28.18	20.09	-1464.65	-25.25	71.72	-1526.99	90.24	1082.94	0.00	0.00	0.00	-1590.14	19.84	1466.18	-1591.07	140.45	1467.05	-1678.06	0.99	1453.46	-1759.11	121.82	1436.53	138.75	1150.46	74.00	728.61	1056.69	75.00	0.00
4.54000	-1930.67	197.01	17.81	-1950.63	181.33	28.26	-2389.69	195.92	416.78	-2301.13	205.41	395.51	-1280.85	-15.52	41.35	-1308.07	-15.77	44.53	-1465.25	-25.98	20.04	-1461.60	-24.52	71.28	-1513.93	87.31	1084.34	0.00	0.00	0.00	-1578.69	16.28	1467.08	-1578.82	136.88	1467.97	-1678.06	0.99	1453.46	-1746.87	119.50	1438.24	138.92	1151.39	73.75	727.43	1056.73	74.85	0.00
4.55000	-1930.47	197.09	18.02	-1956.25	180.69	27.43	-2360.79	194.94	408.16	-2272.26	204.48	388.51	-1275.94	-16.54	36.73	-1307.05	-13.68	43.19	-1463.83	-26.69	21.49	-1460.34	-23.60	70.85	-1496.51	84.15	1085.97	0.00	0.00	0.00	-1564.63	12.85	1467.91	-1566.57	133.38	1469.16	-1678.06	0.99	1453.46	-1734.58	117.16	1439.98	139.22	1151.71	73.78	725.07	1056.78	74.42	0.00
4.56000	-1944.19	195.80	12.77	-1946.57	178.43	29.68	-2331.53	193.94	399.39	-2243.13	203.52	381.39	-1275.40	-16.62	32.91	-1306.25	-11.90	42.05	-1463.63	-26.12	21.77	-1458.71	-23.44	70.70	-1484.74	80.23	1087.76	0.00	0.00	0.00	-1552.81	9.44	1469.17	-1554.52	129.79	1470.58	-1678.06	0.99	1453.46	-1722.22	114.81	1441.74	139.35	1150.97	74.01	728.32	1055.49	75.51	0.00
4.57000	-1939.18	196.22	12.48	-1957.59	178.47	26.96	-2301.92	192.91	390.46	-2213.77	202.52	374.14	-1273.09	-16.19	30.12	-1302.94	-4.78	38.81	-1462.98	-26.43	22.42	-1458.90	-21.73	69.53	-1474.53	76.84	1089.64	0.00	0.00	0.00	-1541.88	6.05	1470.56	-1542.38	126.35	1472.28	-1678.06	0.99	1453.46	-1709.81	112.45	1443.54	141.04	1149.63	74.81	728.45	1055.03	75.63	0.00
4.58000	-1927.07	196.62	13.67	-1949.84	177.35	27.01	-2271.95	191.86	381.37	-2184.16	201.48	366.77	-1266.02	-15.55	29.51	-1303.00	-4.64	37.53	-1462.54	-26.41	22.57	-1458.14	-21.50	69.65	-1462.58	73.12	1092.03	0.00	0.00	0.00	-1527.04	2.83	1472.02	-1530.30	122.77	1474.16	-1678.06	0.99	1453.46	-1697.34	110.08	1445.36	138.54	1151.00	73.80	728.35	1055.51	75.33	0.00
4.59000	-1916.53	197.96	13.58	-1939.00	177.27	27.70	-2241.63	190.78	372.13	-2154.31	200.39	359.27	-1269.10	-14.98	27.57	-1302.95	-4.52	37.11	-1462.53	-26.09	22.54	-1458.16	-20.74	69.37	-1449.92	69.67	1094.30	0.00	0.00	0.00	-1514.57	-0.50	1473.60	-1518.03	119.68	1476.11	-1678.05	0.99	1453.47	-1684.82	107.69	1447.21	140.27	1150.42	74.35	726.52	1055.52	75.07	0.00
4.60000	-1920.27	200.29	8.90	-1927.38	179.44	28.18	-2210.94	189.68	362.73	-2124.21	199.27	351.65	-1273.75	-15.32	25.79	-1301.82	-2.68	37.66	-1463.03	-25.17	22.30	-1458.03	-20.45	69.10	-1437.72	66.54	1096.73	0.00	0.00	0.00	-1503.63	-3.52	1475.53	-1505.89	116.86	1477.99	-1667.11	-0.29	1455.32	-1672.23	105.29	1449.08	141.44	1148.72	75.21	728.35	1056.33	75.27	0.00
4.61000	-1912.45	201.96	6.59	-1922.37	181.32	27.48	-2179.88	188.55	353.16	-2093.87	198.11	343.90	-1269.42	-16.00	26.47	-1302.30	-3.63	36.98	-1462.81	-25.45	22.56	-1457.77	-20.19	68.88	-1424.86	63.81	1099.20	0.00	0.00	0.00	-1491.91	-6.40	1477.24	-1494.24	113.82	1480.00	-1653.09	-5.37	1456.95	-1659.58	102.88	1450.99	140.35	1148.39	75.17	729.15	1057.36	74.78	0.00
4.62000	-1909.54	203.72	2.95	-1901.83	181.57	30.04	-2148.47	187.39	343.44	-2063.29	196.90	336.02	-1271.87	-15.01	25.23	-1302.77	-4.39	36.21	-1461.62	-26.96	23.39	-1458.22	-19.45	68.31	-1415.05	60.85	1101.27	0.00	0.00	0.00	-1478.30	-8.89	1479.01	-1482.44	111.05	1481.92	-1640.04	-9.87	1458.97	-1646.88	100.45	1452.92	136.66	1150.08	74.03	727.98	1056.79	74.87	0.00
4.63000	-1893.87	203.36	4.42	-1893.84	181.29	31.75	-2116.68	186.21	333.56	-2032.45	195.66	328.01	-1273.51	-14.74	24.64	-1302.14	-3.12	36.74	-1462.27	-26.01	22.62	-1458.33	-19.03	67.96	-1402.30	58.14	1103.43	0.00	0.00	0.00	-1468.91	-11.39	1480.89	-1470.77	108.39	1483.79	-1627.64	-12.69	1460.49	-1635.16	97.65	1454.75	135.11	1150.86	73.71	726.85	1056.08	74.89	0.00
4.64000	-1875.27	200.17	10.23	-1870.56	179.23	39.16	-2084.53	185.00	323.51	-2001.37	194.37	319.87	-1274.18	-15.28	24.29	-1302.62	-3.63	36.44	-1462.90	-24.97	21.92	-1458.51	-18.70	67.68	-1389.95	56.04	1105.13	0.00	0.00	0.00	-1458.70	-13.66	1482.83	-1458.97	106.12	1485.67	-1617.77	-12.89	1462.19	-1624.66	93.57	1456.48	138.45	1150.59	74.35	727.39	1056.17	74.91	0.00
4.65000	-1852.89	196.32	16.18	-1838.68	175.43	48.47	-2052.00	183.77	313.31	-1970.04	193.04	311.60	-1271.18	-15.37	24.65	-1302.08	-3.13	36.49	-1462.05	-26.26	22.70	-1457.65	-19.52	68.05	-1378.69	54.17	1106.80	0.00	0.00	0.00	-1445.05	-15.71	1484.37	-1447.64	103.79	1487.48	-1605.30	-15.93	1463.93	-1611.79	92.45	1458.08	141.83	1150.31	74.67	727.92	1056.80	74.82	0.00
4.66000	-1827.99	191.71	23.21	-1822.19	171.47	53.33	-2019.11	182.51	302.94	-1938.47	191.66	303.20	-1274.23	-15.46	23.94	-1303.01	-4.73	35.76	-1462.30	-25.82	22.50	-1457.80	-19.31	67.91	-1373.28	53.02	1108.27	0.00	0.00	0.00	-1433.81	-17.75	1486.06	-1436.16	101.94	1489.17	-1592.67	-18.85	1465.51	-1599.43	91.46	1459.69	142.25	1151.14	74.47	726.21	1056.30	74.83	0.00
4.67000	-1801.29	186.82	26.08	-1787.65	166.45	59.95	-1985.84	181.22	292.40	-1906.64	190.24	294.67	-1271.03	-15.26	24.65	-1301.90	-3.33	36.45	-1463.58	-24.62	21.72	-1457.31	-19.89	68.29	-1359.14	52.24	1109.76	0.00	0.00	0.00	-1419.98	-19.23	1487.80	-1424.62	100.31	1490.88	-1581.18	-20.54	1467.43	-1589.02	88.04	1461.55	141.13	1150.97	74.16	726.98	1056.99	74.59	0.00
4.68000	-1773.17	183.74	29.57	-1758.99	163.29	63.67	-1952.19	179.91	281.70	-1874.57	188.78	286.00	-1271.92	-15.59	24.35	-1303.36	-5.51	35.24	-1462.05	-26.42	22.66	-1456.59	-20.96	68.94	-1348.05	51.75	1110.89	0.00	0.00	0.00	-1409.82	-21.17	1489.66	-1413.02	98.89	1492.63	-1569.84	-22.45	1469.18	-1577.03	87.19	1463.37	138.67	1151.02	73.88	726.39	1057.57	74.37	0.00
4.69000	-1744.82	181.97	31.91	-1732.88	161.57	65.82	-1918.16	178.56	270.83	-1842.24	187.27	277.21	-1268.98	-15.32	24.77	-1302.48	-3.95	36.15	-1462.56	-25.83	22.38	-1456.67	-20.52	68.83	-1334.81	51.38	1112.23	0.00	0.00	0.00	-1395.09	-22.57	1491.32	-1401.66	97.32	1494.42	-1561.80	-20.14	1471.55	-1565.81	85.19	1465.25	141.20	1150.83	74.63	726.04	1055.45	75.03	0.00
4.70000	-1712.16	179.17	34.88	-1706.92	159.13	67.35	-1883.75	177.19	259.80	-1809.67	185.72	268.27	-1266.27	-14.96	25.64	-1303.25	-4.93	35.49	-1462.96	-25.60	22.32	-1456.31	-20.80	69.15	-1325.54	51.06	1113.44	0.00	0.00	0.00	-1383.61	-23.76	1493.11	-1390.42	96.00	1496.08	-1548.25	-23.95	1473.13	-1554.05	84.18	1467.24	138.42	1150.34	74.10	726.00	1055.39	75.07	0.00
4.71000	-1682.78	177.37	35.99	-1673.65	157.27	68.76	-1848.96	175.79	248.60	-1776.84	184.12	259.21	-1269.43	-15.06	24.73	-1302.53	-3.52	36.25	-1463.13	-25.23	22.08	-1456.00	-21.19	69.36	-1316.29	51.01	1114.63	0.00	0.00	0.00	-1373.90	-24.98	1494.68	-1379.09	95.13	1497.69	-1535.47	-27.07	1474.82	-1543.54	81.69	1469.29	139.72	1150.47	74.14	728.14	1055.86	75.17	0.00
4.72000	-1648.17	174.81	38.13	-1649.15	156.92	67.53	-1813.78	174.36	237.23	-1743.76	182.48	250.01	-1272.68	-14.80	23.98	-1303.49	-4.81	35.54	-1463.22	-25.27	21.78	-1456.01	-21.25	69.63	-1303.71	51.50	1115.94	0.00	0.00	0.00	-1363.01	-26.01	1496.23	-1371.52	92.89	1498.43	-1524.63	-27.86	1476.65	-1531.50	81.50	1470.82	138.56	1149.12	74.49	726.79	1056.64	74.64	0.00
4.73000	-1606.77	175.58	27.91	-1598.79	157.55	59.71	-1778.22	172.90	225.69	-1710.43	180.78	240.67	-1269.51	-14.42	24.62	-1303.17	-4.35	35.69	-1462.70	-25.72	22.20	-1456.01	-20.82	69.62	-1293.76	51.48	1117.24	0.00	0.00	0.00	-1351.86	-26.99	1497.69	-1360.31	91.79	1499.51	-1512.21	-30.00	1478.55	-1520.98	79.59	1472.66	137.01	1150.17	73.70	726.93	1056.31	74.78	0.00
4.74000	-1579.82	179.18	35.71	-1577.11	163.94	66.62	-1742.27	171.42	213.98	-1676.85	179.05	231.20	-1268.41	-14.64	25.19	-1303.00	-4.12	35.69	-1463.01	-25.33	21.96	-1456.33	-20.23	69.59	-1282.09	51.55	1118.50	0.00	0.00	0.00	-1338.56	-27.77	1499.07	-1351.74	91.00	1500.88	-1501.92	-29.37	1480.39	-1510.19	77.93	1474.40	138.00	1149.75	74.07	727.21	1055.97	75.07	0.00
4.75000	-1542.59	176.22	36.60	-1546.46	160.76	64.35	-1705.93	169.90	202.10	-1643.01	177.26	221.59	-1270.28	-15.09	24.64	-1302.87	-4.28	35.49	-1462.14	-26.39	22.71	-1456.18	-20.40	70.08	-1273.31	51.35	1119.48	0.00	0.00	0.00	-1327.96	-28.18	1500.33	-1336.09	91.77	1502.83	-1491.29	-29.99	1481.52	-1499.13	77.02	1475.71	142.39	1148.77	75.55	726.64	1056.59	74.80	0.00
4.76000	-1499.98	173.37	37.05	-1510.37	156.49	62.24	-1669.19	168.35	190.04	-1608.92	175.43	211.85	-1266.62	-13.50	25.81	-1302.64	-3.68	35.74	-1461.69	-26.77	22.77	-1456.13	-20.14	70.18	-1262.30	51.86	1120.48	0.00	0.00	0.00	-1315.73	-28.38	1501.29	-1323.91	91.66	1503.93	-1479.21	-32.17	1482.60	-1488.26	75.81	1476.82	138.85	1150.69	74.33	725.82	1057.10	74.26	0.00
4.77000	-1464.06	166.58	37.96	-1481.09	150.52	60.26	-1632.06	166.78	177.82	-1574.57	173.55	201.96	-1272.33	-14.99	24.67	-1303.86	-5.58	34.71	-1462.18	-26.13	22.29	-1455.69	-20.64	70.77	-1251.42	51.59	1121.40	0.00	0.00	0.00	-1303.42	-28.75	1502.07	-1313.07	91.38	1504.68	-1467.36	-33.48	1483.55	-1476.39	76.14	1477.64	135.67	1151.66	73.20	727.52	1056.21	74.99	0.00
4.78000	-1427.23	163.45	35.63	-1445.14	147.23	57.41	-1594.54	165.17	165.42	-1539.97	171.62	191.94	-1269.61	-15.01	25.67	-1303.35	-5.33	34.77	-1461.85	-26.26	22.53	-1455.45	-20.40	70.97	-1241.97	51.40	1121.96	0.00	0.00	0.00	-1289.92	-28.70	1502.72	-1302.46	91.15	1505.28	-1455.96	-34.02	1484.62	-1466.62	74.16	1478.62	138.36	1150.37	74.06	727.06	1056.33	74.92	0.00
4.79000	-1392.11	163.03	31.88	-1407.28	144.74	55.16	-1556.62	163.53	152.84	-1511.06	168.32	182.41	-1272.55	-15.04	25.07	-1304.09	-6.52	34.41	-1461.76	-26.18	22.72	-1454.63	-20.82	71.76	-1233.01	50.94	1122.49	0.00	0.00	0.00	-1279.31	-28.95	1503.29	-1291.93	90.75	1505.65	-1444.62	-34.62	1485.34	-1455.71	73.93	1479.27	138.99	1151.19	73.75	726.01	1056.40	74.57	0.00
4.80000	-1353.82	162.42	29.95	-1373.36	142.45	51.88	-1524.83	160.23	140.68	-1479.56	167.32	173.46	-1268.10	-14.18	26.01	-1303.40	-5.31	35.37	-1460.65	-27.13	23.20	-1454.59	-20.63	72.05	-1222.98	50.14	1122.75	0.00	0.00	0.00	-1270.57	-28.96	1503.68	-1281.00	90.92	1505.77	-1433.83	-34.73	1485.76	-1445.07	73.02	1479.55	141.02	1149.82	74.51	725.67	1056.87	74.31	0.00
4.81000	-1316.51	162.04	28.77	-1335.45	142.11	49.51	-1490.71	158.89	129.25	-1449.34	164.29	163.49	-1274.76	-15.53	24.91	-1302.84	-4.53	35.86	-1461.04	-26.28	22.88	-1453.20	-21.77	73.19	-1213.29	49.85	1122.88	0.00	0.00	0.00	-1259.30	-28.65	1503.83	-1270.20	91.12	1505.67	-1422.79	-35.65	1486.01	-1433.20	73.88	1479.55	136.31	1150.27	73.86	724.53	1056.82	74.04	0.00
4.82000	-1275.21	161.44	28.91	-1297.01	141.24	47.68	-1456.90	156.68	117.35	-1417.49	162.77	153.96	-1274.22	-15.42	25.22	-1301.14	-2.30	37.11	-1461.84	-25.22	22.60	-1453.51	-20.89	73.29	-1202.71	49.35	1122.75	0.00	0.00	0.00	-1242.35	-28.25	1503.87	-1259.57	91.18	1505.42	-1412.26	-35.57	1486.03	-1422.80	72.82	1479.55	135.56	1152.65	73.05	725.53	1057.04	74.08	0.00
4.83000	-1237.17	162.46	30.61	-1262.09	141.25	45.83	-1422.26	155.18	105.53	-1385.36	161.06	144.67	-1272.66	-15.29	25.71	-1302.40	-5.37	34.86	-1461.42	-25.35	23.04	-1453.38	-20.64	73.58	-1194.07	48.66	1122.27	0.00	0.00	0.00	-1235.39	-28.22	1503.52	-1249.05	91.38	1504.97	-1400.09	-37.40	1485.84	-1412.00	72.47	1479.18	135.22	1151.99	73.13	727.11	1056.37	74.83	0.00
4.84000	-1197.36	161.45	31.97	-1225.07	141.22	44.97	-1386.50	154.36	93.82	-1351.03	161.22	136.26	-1268.06	-15.96	26.61	-1302.97	-6.86	33.96	-1461.19	-25.01	23.18	-1453.10	-20.66	74.16	-1182.95	48.02	1121.49	0.00	0.00	0.00	-1219.27	-27.47	1503.18	-1238.65	91.64	1504.37	-1388.77	-38.01	1485.51	-1401.98	70.84	1478.68	139.10	1149.74	74.14	727.33	1056.77	74.72	0.00
4.85000	-1156.35	159.11	35.40	-1183.37	141.34	46.04	-1347.61	157.08	84.32	-1317.83	160.31	127.60	-1267.73	-15.42	27.92	-1302.49	-6.90	34.04	-1461.58	-24.34	22.99	-1452.59	-20.83	74.78	-1173.13	47.67	1120.71	0.00	0.00	0.00	-1212.64	-27.16	1504.22	-1228.20	91.97	1503.51	-1378.92	-36.95	1485.19	-1391.59	70.29	1478.19	141.60	1150.28	74.49	728.98	1056.17	75.19	0.00
4.86000	-1120.03	158.23	36.71	-1147.07	140.44	46.76	-1313.26	153.33	71.75	-1283.90	159.45	119.01	-1267.23	-17.92	28.63	-1302.10	-6.57	34.28	-1460.59	-24.91	23.68	-1452.57	-20.39	75.00	-1162.25	47.57	1119.61	0.00	0.00	0.00	-1202.80	-26.72	1503.71	-1217.77	92.24	1502.53	-1366.74	-38.18	1484.16	-1380.85	70.30	1477.36	138.99	1151.72	73.80	727.83	1056.05	75.08	0.00
4.87000	-1079.33	157.90	40.76	-1105.69	139.79	49.42	-1276.38	153.03	60.87	-1250.33	158.43	111.18	-1261.94	-17.30	29.18	-1301.52	-4.78	35.32	-1460.50	-24.41	23.80	-1452.69	-19.65	75.12	-1152.08	46.82	1118.30	0.00	0.00	0.00	-1191.87	-26.00	1502.66	-1207.48	92.33	1501.41	-1355.05	-39.30	1483.36	-1371.18	68.63	1476.41	136.51	1150.76	73.54	726.30	1056.27	74.79	0.00
4.88000	-1040.63	156.80	45.27	-1064.50	138.85	53.27	-1239.38	152.65	50.44	-1217.25	155.31	102.72	-1265.16	-18.37	28.07	-1301.10	-2.72	36.51	-1460.37	-23.85	23.93	-1452.27	-19.69	75.49	-1141.21	46.61	1116.77	0.00	0.00	0.00	-1180.74	-25.56	1501.43	-1197.19	92.43	1500.10	-1344.38	-38.82	1482.27	-1361.39	67.02	1475.29	140.57	1150.42	74.47	728.20	1057.40	74.56	0.00
4.89000	-1000.99	154.34	51.07	-1032.64	136.56	55.66	-1202.17	151.29	41.31	-1182.27	155.35	96.65	-1269.60	-17.95	26.67	-1301.20	-1.59	37.20	-1460.72	-23.16	24.09	-1452.36	-19.16	75.92	-1132.50	46.40	1114.99	0.00	0.00	0.00	-1169.77	-24.91	1500.07	-1186.50	93.20	1498.57	-1333.57	-38.83	1480.81	-1349.29	68.99	1473.64	138.20	1150.78	74.03	727.01	1057.40	74.46	0.00
4.90000	-966.64	151.14	57.44	-991.44	135.07	62.17	-1162.74	154.28	36.30	-1147.17	155.66	92.00	-1270.01	-18.31	26.01	-1302.15	-2.57	36.77	-1460.09	-23.86	24.57	-1451.82	-19.33	76.45	-1122.71	45.62	1112.99	0.00	0.00	0.00	-1159.09	-24.00	1498.58	-1176.04	93.80	1496.90	-1323.42	-38.12	1479.25	-1339.31	67.88	1472.02	138.50	1151.28	73.58	726.78	1056.70	74.69	0.00
4.91000	-930.66	147.21	66.36	-959.30	132.68	68.05	-1123.57	158.64	34.93	-1114.06	155.43	88.71	-1275.70	-17.07	23.15	-1303.99	-5.33	35.36	-1459.59	-24.01	25.29	-1451.84	-18.99	76.90	-1110.01	45.77	1111.21	0.00	0.00	0.00	-1148.49	-22.96	1496.93	-1165.76	94.19	1495.11	-1311.82	-38.81	1477.55	-1328.63	67.81	1470.26	136.37	1151.55	73.27	727.55	1056.96	74.65	0.00
4.92000	-893.32	144.26	76.23	-923.36	129.83	76.27	-1089.19	157.11	32.13	-1081.59	155.97	87.23	-1275.21	-17.60	22.77	-1303.28	-4.67	35.75	-1458.98	-24.39	25.99	-1451.14	-19.44	77.70	-1099.29	45.85	1108.90	0.00	0.00	0.00	-1137.58	-22.38	1495.11	-1155.48	94.74	1493.24	-1300.60	-39.02	1475.87	-1318.12	67.96	1468.30	137.63	1151.79	73.62	726.73	1056.39	74.74	0.00
4.93000	-864.72	141.88	85.59	-893.69	128.95	83.82	-1056.79	155.38	30.56	-1051.80	154.82	86.22	-1274.59	-17.80	22.96	-1305.28	-11.79	35.78	-1459.37	-23.35	26.12	-1450.55	-19.65	78.51	-1088.93	45.96	1106.73	0.00	0.00	0.00	-1126.76	-21.62	1493.16	-1145.12	95.18	1491.21	-1289.45	-39.07	1473.79	-1307.76	68.09	1466.21	138.45	1151.22	74.05	726.71	1056.01	74.91	0.00
4.94000	-832.54	138.39	96.16	-863.52	125.86	92.07	-1025.33	155.05	30.63	-1022.73	154.54	86.54	-1271.60	-16.77	23.51	-1305.73	-12.92	35.48	-1458.56	-23.69	26.90	-1450.05	-19.82	79.42	-1078.45	46.24	1104.40	0.00	0.00	0.00	-1115.94	-20.78	1491.15	-1134.33	96.30	1489.08	-1278.40	-39.02	1471.81	-1297.55	67.32	1463.99	137.51	1149.86	74.33	727.30	1056.85	74.91	0.00
4.95000	-807.12	134.72	104.68	-833.09	125.26	101.21	-995.60	154.94	31.58	-995.35	154.38	87.69	-1270.87	-16.62	23.06	-1305.36	-13.61	35.46	-1459.21	-22.79	27.24	-1449.58	-19.77	80.26	-1068.19	45.75	1102.05	0.00	0.00	0.00	-1105.31	-19.60	1489.09	-1123.71	97.14	1486.94	-1268.43	-38.04	1469.55	-1286.48	68.35	1461.62	136.01	1150.76	73.37	727.81	1055.98	75.23	0.00
4.96000	-780.68	132.31	113.91	-817.17	121.74	107.16	-968.41	154.01	32.88	-970.11	153.71	89.10	-1271.50	-17.64	23.41	-1305.10	-13.36	35.62	-1458.10	-23.35	28.68	-1449.32	-19.38	81.14	-1056.93	46.12	1099.83	0.00	0.00	0.00	-1094.63	-18.57	1487.02	-1113.32	97.59	1484.74	-1257.48	-37.55	1467.40	-1276.62	67.11	1459.55	137.78	1151.76	73.57	728.17	1056.29	75.19	0.00
4.97000	-758.97	130.53	120.80	-785.70	119.11	115.07	-943.12	152.62	34.17	-945.84	153.97	91.31	-1273.08	-17.17	22.20	-1305.29	-13.99	35.19	-1457.19	-24.18	30.48	-1448.70	-19.36	82.42	-1046.25	46.44	1097.63	0.00	0.00	0.00	-1083.84	-17.67	1484.94	-1102.86	98.26	1482.60	-1245.92	-37.61	1465.18	-1265.38	68.33	1457.22	141.47	1150.46	74.42	726.78	1056.70	74.73	0.00
4.98000	-738.80	127.55	126.83	-764.83	117.01	120.56	-920.71	150.50	34.89	-924.97	152.37	92.27	-1270.67	-18.40	23.12	-1304.89	-13.24	35.31	-1455.75	-24.95	32.32	-1447.77	-19.59	83.81	-1035.60	46.52	1095.42	0.00	0.00	0.00	-1073.13	-16.60	1482.94	-1092.29	99.03	1480.51	-1236.06	-35.67	1463.03	-1254.97	68.43	1454.97	140.71	1150.28	74.39	725.92	1055.61	74.92	0.00
4.99000	-720.54	124.25	131.26	-751.08	112.80	123.56	-900.26	148.85	35.54	-906.46	150.04	92.52	-1272.27	-17.94	22.08	-1305.35	-14.37	34.74	-1455.66	-24.73	33.75	-1447.10	-19.36	85.38	-1023.14	47.21	1093.26	0.00	0.00	0.00	-1062.18	-15.67	1481.03	-1081.74	99.75	1478.48	-1224.54	-35.66	1460.85	-1244.58	68.60	1452.93	137.38	1150.81	73.76	726.81	1056.29	74.86	0.00
5.00000	-704.91	121.47	133.55	-731.85	110.68	125.85	-882.98	146.28	35.04	-890.39	147.97	92.27	-1270.54	-17.41	22.42	-1305.05	-14.43	34.76	-1453.99	-25.93	36.40	-1445.98	-19.60	87.23	-1013.75	48.03	1091.13	0.00	0.00	0.00	-1051.28	-14.52	1479.26	-1070.76	101.02	1476.57	-1213.90	-34.42	1458.91	-1233.21	70.31	1450.63	136.96	1150.54	73.50	726.41	1056.08	74.85	0.00
5.01000	-691.70	118.65	133.44	-718.03	107.05	126.32	-868.90	143.76	33.96	-877.04	145.12	90.83	-1275.08	-18.32	20.99	-1304.29	-14.12	34.98	-1453.22	-26.33	38.70	-1444.52	-19.88	89.35	-1001.67	48.37	1089.29	0.00	0.00	0.00	-1040.54	-13.18	1477.68	-1060.05	101.57	1474.88	-1203.36	-32.76	1457.06	-1222.08	71.23	1448.47	138.64	1150.04	74.22	726.90	1055.65	75.01	0.00
5.02000	-680.24	115.00	131.21	-707.49	105.70	123.60	-858.14	140.79	31.64	-865.96	142.40	88.68	-1274.86	-18.86	21.05	-1304.50	-14.77	34.36	-1452.85	-26.05	41.11	-1443.08	-20.33	91.72	-991.12	48.60	1087.67	0.00	0.00	0.00	-1029.45	-12.38	1476.20	-1049.05	102.62	1473.34	-1192.03	-32.23	1455.11	-1211.37	71.90	1446.47	138.74	1151.37	73.95	725.43	1056.63	74.32	0.00
5.03000	-671.27	111.96	126.41	-698.43	102.11	119.24	-850.38	137.24	28.42	-857.37	139.69	85.63	-1273.01	-18.56	20.66	-1303.35	-14.46	35.00	-1451.64	-26.75	44.30	-1441.99	-20.17	93.88	-979.50	49.06	1086.08	0.00	0.00	0.00	-1018.50	-11.36	1474.94	-1037.99	103.74	1471.94	-1181.00	-30.94	1453.20	-1199.89	73.38	1444.72	140.58	1149.70	74.37	724.73	1056.98	74.04	0.00
5.04000	-663.58	107.47	120.27	-691.72	98.24	112.74	-844.89	134.78	26.64	-851.41	135.60	81.45	-1266.92	-19.27	22.12	-1303.40	-15.00	34.45	-1451.27	-26.18	47.02	-1440.93	-19.70	96.16	-965.65	49.79	1084.58	0.00	0.00	0.00	-1007.28	-10.48	1473.86	-1026.86	105.00	1470.62	-1169.29	-30.19	1451.61	-1188.61	75.11	1442.91	139.64	1149.45	74.21	726.73	1057.08	74.45	0.00
5.05000	-658.27	103.74	110.65	-686.63	94.37	104.31	-842.71	132.79	26.00	-847.16	131.81	77.25	-1271.57	-19.35	21.23	-1293.28	-15.37	37.39	-1449.98	-26.32	50.45	-1438.52	-20.53	99.37	-953.39	50.54	1083.47	0.00	0.00	0.00	-996.48	-8.93	1473.03	-1015.73	106.21	1469.53	-1157.91	-28.73	1450.14	-1177.39	76.68	1441.18	136.32	1151.73	72.90	726.93	1056.11	74.88	0.00
5.06000	-654.65	99.57	100.70	-683.78	90.15	95.01	-840.77	131.43	24.47	-844.35	129.10	72.97	-1266.75	-18.72	21.94	-1291.97	-16.33	37.58	-1448.66	-26.79	54.65	-1436.01	-21.30	102.76	-942.06	50.80	1082.23	0.00	0.00	0.00	-985.47	-7.51	1472.27	-1004.57	107.32	1468.52	-1146.87	-27.35	1448.72	-1165.62	79.30	1439.32	143.49	1149.20	75.16	726.27	1057.00	74.61	0.00
5.07000	-648.34	95.32	88.72	-679.59	85.40	83.94	-838.21	130.51	24.78	-840.01	126.48	70.93	-1271.04	-20.55	21.30	-1297.99	-16.56	35.61	-1445.31	-28.97	59.65	-1433.64	-21.68	106.17	-929.01	51.67	1081.47	0.00	0.00	0.00	-974.33	-6.27	1471.70	-995.11	108.08	1467.07	-1136.28	-25.03	1447.30	-1154.30	81.06	1437.56	140.07	1149.88	74.62	728.56	1056.09	75.17	0.00
5.08000	-641.66	93.52	75.69	-674.68	81.11	73.15	-836.41	129.56	25.36	-832.77	124.38	71.13	-1274.39	-19.36	19.95	-1300.30	-17.79	34.23	-1441.71	-31.76	65.49	-1430.33	-22.80	110.23	-917.02	52.42	1080.82	0.00	0.00	0.00	-963.24	-4.76	1471.46	-984.30	109.44	1466.36	-1124.89	-22.94	1446.24	-1142.86	82.74	1436.21	138.85	1150.47	74.28	727.89	1055.83	75.07	0.00
5.09000	-637.16	91.90	64.71	-669.10	79.29	64.02	-835.25	128.74	25.65	-828.24	123.12	70.21	-1269.88	-20.07	20.73	-1298.03	-17.98	33.84	-1439.15	-32.54	70.80	-1426.39	-24.31	114.74	-904.10	52.74	1080.71	0.00	0.00	0.00	-952.15	-3.23	1471.70	-971.57	110.76	1466.27	-1113.64	-20.71	1445.52	-1130.72	85.46	1435.16	138.71	1151.52	73.89	728.00	1056.56	75.11	0.00
5.10000	-636.56	91.50	55.07	-666.08	79.06	56.54	-833.92	129.62	26.23	-825.51	121.72	69.32	-1272.91	-20.48	20.99	-1298.29	-18.96	32.62	-1436.51	-32.69	76.45	-1421.69	-26.09	119.80	-890.87	53.00	1080.98	0.00	0.00	0.00	-940.90	-1.67	1472.30	-958.25	113.28	1467.07	-1102.26	-18.17	1445.21	-1119.58	86.63	1434.76	140.62	1149.72	74.50	729.17	1056.66	75.25	0.00
5.11000	-633.31	91.23	46.67	-667.93	79.09	47.93	-833.86	129.44	25.80	-822.17	121.73	69.14	-1269.18	-19.67	21.80	-1298.48	-19.63	31.78	-1433.04	-32.85	82.36	-1416.18	-27.69	125.29	-877.49	53.54	1081.40	0.00	0.00	0.00	-929.58	-0.09	1473.08	-946.12	115.28	1467.78	-1091.14	-15.87	1445.31	-1107.36	89.66	1434.68	141.28	1149.59	75.09	729.84	1056.00	75.57	0.00
5.12000	-629.76	89.55	41.40	-662.95	77.66	43.26	-833.22	129.03	26.00	-819.15	121.22	68.82	-1268.10	-19.82	22.37	-1298.45	-19.99	30.90	-1427.62	-34.14	89.56	-1408.38	-30.58	131.86	-866.57	54.72	1082.00	0.00	0.00	0.00	-918.42	1.87	1474.07	-934.32	116.67	1468.62	-1079.98	-13.13	1445.55	-1095.60	92.13	1434.83	141.16	1150.21	74.80	726.89	1057.39	74.48	0.00
5.13000	-632.87	88.42	36.12	-660.93	75.90	40.08	-832.88	128.57	26.07	-817.80	119.26	68.31	-1270.53	-20.49	22.66	-1296.01	-19.74	30.18	-1421.22	-34.81	97.04	-1399.06	-33.34	138.95	-851.88	55.44	1083.12	0.00	0.00	0.00	-907.05	3.48	1475.28	-922.33	118.48	1469.61	-1068.30	-11.39	1446.15	-1083.46	94.65	1435.38	142.65	1149.80	75.01	725.39	1056.95	74.17	0.00
5.14000	-628.20	88.19	35.07	-662.53	76.72	37.61	-832.47	128.39	26.13	-816.29	118.71	68.23	-1273.98	-20.18	21.53	-1293.87	-19.66	29.66	-1414.87	-33.52	103.92	-1387.94	-35.90	146.08	-838.40	56.22	1084.55	0.00	0.00	0.00	-895.71	5.15	1476.67	-910.34	120.22	1470.76	-1056.90	-8.90	1447.34	-1071.36	97.29	1435.92	139.53	1148.85	74.71	726.49	1056.48	74.69	0.00
5.15000	-627.86	87.97	33.33	-661.33	75.47	36.60	-832.18	128.29	26.31	-815.10	118.05	67.96	-1270.39	-20.81	22.53	-1291.69	-19.44	29.70	-1403.34	-36.26	113.12	-1374.11	-38.93	153.29	-825.09	56.80	1086.41	0.00	0.00	0.00	-884.25	6.74	1478.20	-898.35	121.97	1472.06	-1045.67	-6.18	1448.55	-1059.88	98.81	1437.04	138.36	1149.43	74.17	726.94	1056.00	74.92	0.00
5.16000	-627.57	87.56	32.44	-661.73	75.82	35.73	-832.32	127.75	26.07	-814.33	117.89	67.72	-1268.24	-20.51	22.34	-1288.98	-19.32	29.97	-1392.12	-36.98	121.99	-1358.19	-42.22	160.32	-812.22	57.91	1088.50	0.00	0.00	0.00	-872.87	8.60	1479.79	-886.57	123.67	1473.44	-1034.54	-3.48	1450.08	-1047.98	100.87	1438.34	138.22	1151.08	73.93	727.59	1056.77	74.68	0.00
5.17000	-627.63	87.84	31.65	-661.91	76.33	35.26	-832.42	127.42	25.95	-813.78	117.91	67.88	-1264.88	-20.88	20.81	-1284.04	-19.37	31.37	-1379.49	-38.82	132.06	-1341.31	-45.18	167.68	-801.01	58.83	1090.81	0.00	0.00	0.00	-861.30	10.15	1481.50	-875.09	125.09	1474.88	-1023.10	-1.95	1451.74	-1036.55	102.28	1439.88	139.79	1150.24	74.57	726.70	1056.96	74.42	0.00
5.18000	-627.52	87.57	31.34	-662.57	76.36	35.27	-832.21	127.77	26.06	-813.41	117.81	67.88	-1259.43	-22.52	20.07	-1277.43	-20.96	32.81	-1364.47	-42.09	143.48	-1323.12	-48.86	176.18	-788.70	59.55	1093.23	0.00	0.00	0.00	-849.81	11.80	1483.21	-863.64	126.57	1476.31	-1011.63	-0.57	1453.55	-1024.69	104.41	1441.36	139.29	1150.34	74.32	727.15	1055.56	74.90	0.00
5.19000	-627.73	87.81	30.86	-658.35	75.99	35.43	-832.05	128.07	26.19	-813.09	117.78	67.78	-1252.06	-24.98	18.97	-1268.16	-22.90	35.53	-1348.04	-46.01	155.33	-1304.40	-51.97	184.50	-776.78	60.03	1095.76	0.00	0.00	0.00	-838.37	13.10	1484.91	-852.24	127.93	1477.74	-1000.35	1.26	1455.35	-1013.33	105.89	1442.85	137.70	1149.51	74.23	727.64	1055.72	75.18	0.00
5.20000	-627.51	87.43	30.86	-659.81	76.10	35.44	-831.97	128.47	26.40	-812.57	117.98	67.86	-1243.24	-28.42	18.09	-1258.16	-27.27	39.91	-1331.73	-49.18	166.32	-1285.69	-54.27	192.17	-765.71	60.40	1098.23	0.00	0.00	0.00	-827.16	14.36	1486.67	-840.76	129.55	1479.18	-989.68	3.58	1457.15	-1002.29	107.06	1444.44	138.98	1149.91	74.16	726.22	1056.45	74.80	0.00
5.21000	-627.61	87.65	30.57	-662.05	75.35	34.34	-831.95	128.32	26.29	-812.37	117.94	67.79	-1226.60	-31.10	23.43	-1241.93	-30.38	46.96	-1314.50	-50.41	174.71	-1266.23	-56.89	200.59	-754.46	61.11	1100.47	0.00	0.00	0.00	-816.08	15.78	1488.41	-829.51	130.65	1480.64	-978.52	4.75	1459.04	-991.14	108.19	1446.12	138.05	1147.64	74.80	725.43	1057.33	73.98	0.00
5.22000	-627.44	87.36	30.55	-659.46	75.87	34.80	-832.00	128.28	26.32	-812.10	117.67	67.47	-1207.61	-32.82	29.63	-1223.56	-32.34	54.00	-1295.19	-50.59	181.41	-1246.36	-57.74	208.11	-745.48	61.47	1102.77	0.00	0.00	0.00	-805.11	16.91	1490.14	-818.38	131.64	1482.12	-966.53	4.37	1460.89	-980.17	108.94	1447.90	138.80	1148.95	74.65	726.85	1057.35	74.33	0.00
5.23000	-627.34	87.34	30.32	-662.01	75.61	33.90	-831.69	128.74	26.44	-811.68	117.83	67.49	-1179.67	-34.79	35.63	-1199.72	-33.02	59.30	-1272.54	-52.29	187.01	-1224.51	-58.38	214.25	-734.84	61.51	1104.65	0.00	0.00	0.00	-793.96	17.57	1491.89	-807.31	132.63	1483.65	-956.06	5.76	1462.94	-968.92	110.43	1449.62	141.71	1149.71	74.82	726.42	1056.98	74.44	0.00
5.24000	-627.24	87.12	30.27	-660.45	76.25	34.34	-832.39	127.19	25.68	-811.41	117.95	67.58	-1158.33	-36.08	40.59	-1174.70	-34.53	63.39	-1248.77	-53.14	190.37	-1200.36	-59.04	218.55	-723.35	60.98	1106.52	0.00	0.00	0.00	-782.90	17.99	1493.72	-796.58	133.12	1485.24	-945.48	7.06	1465.06	-958.12	110.74	1451.57	141.87	1149.27	74.99	727.19	1055.93	74.90	0.00
5.25000	-627.29	87.13	30.15	-661.60	75.88	33.72	-831.77	128.11	26.30	-811.32	117.22	67.26	-1130.91	-37.82	44.54	-1147.55	-37.19	66.62	-1222.72	-55.57	193.31	-1175.13	-59.57	221.06	-713.12	60.55	1108.55	0.00	0.00	0.00	-772.16	18.57	1495.60	-785.72	133.65	1486.99	-934.82	7.83	1467.30	-947.05	112.14	1453.53	137.55	1150.09	74.11	727.28	1055.67	75.18	0.00
5.26000	-627.08	86.83	30.17	-661.12	75.69	34.04	-831.82	127.88	26.09	-810.72	118.11	67.81	-1102.65	-41.39	46.35	-1120.54	-40.20	68.47	-1197.41	-56.02	194.39	-1149.99	-60.13	222.70	-701.98	59.58	1110.49	0.00	0.00	0.00	-761.61	18.95	1497.55	-774.96	133.92	1488.86	-924.03	8.20	1469.49	-936.17	113.25	1455.70	139.34	1149.40	74.47	725.46	1056.39	74.46	0.00
5.27000	-623.84	87.26	29.39	-662.15	76.20	33.90	-831.43	128.17	26.38	-810.73	118.22	67.93	-1077.10	-45.46	46.93	-1092.60	-44.19	69.52	-1171.16	-56.99	194.77	-1125.17	-60.15	223.30	-691.39	58.56	1112.54	0.00	0.00	0.00	-750.85	18.78	1499.48	-764.31	133.86	1490.86	-913.29	8.43	1471.63	-925.63	113.44	1457.98	142.36	1149.47	75.18	728.31	1056.00	75.21	0.00
5.28000	-625.00	86.96	29.24	-659.39	76.35	34.35	-831.54	127.80	26.13	-810.18	118.94	68.36	-1046.74	-50.50	47.41	-1061.63	-48.56	70.20	-1144.87	-57.74	193.49	-1099.97	-60.22	222.93	-681.08	58.45	1114.54	0.00	0.00	0.00	-740.30	18.66	1501.38	-753.48	133.99	1492.85	-903.48	9.70	1473.82	-915.01	113.50	1460.38	140.84	1149.18	74.86	729.36	1055.18	75.91	0.00
5.29000	-627.19	87.32	28.52	-658.61	76.07	34.63	-830.90	129.17	26.92	-810.64	117.79	68.00	-1017.75	-55.14	47.11	-1031.11	-52.86	69.72	-1118.19	-57.44	190.41	-1074.61	-60.00	221.14	-670.76	57.12	1116.39	0.00	0.00	0.00	-729.80	18.32	1503.25	-743.03	133.60	1494.85	-892.56	8.51	1475.84	-904.32	113.67	1462.59	138.10	1149.69	74.57	726.95	1055.55	75.23	0.00
5.30000	-627.79	87.01	28.37	-658.94	75.84	34.42	-831.07	128.78	26.77	-810.50	118.25	68.31	-981.88	-59.73	47.35	-999.69	-57.21	68.86	-1090.57	-57.23	185.85	-1047.97	-60.10	218.11	-659.33	56.04	1118.21	0.00	0.00	0.00	-719.19	17.77	1504.95	-732.65	133.11	1496.81	-882.42	9.00	1477.79	-893.72	113.51	1464.47	139.48	1148.53	74.96	728.55	1056.20	75.30	0.00
5.31000	-626.40	86.41	28.69	-658.87	75.47	34.66	-831.20	128.58	26.94	-809.95	118.78	68.88	-947.47	-64.54	46.60	-965.37	-61.18	67.52	-1062.88	-56.22	179.35	-1020.71	-60.22	213.85	-649.38	54.88	1119.95	0.00	0.00	0.00	-708.69	17.10	1506.53	-722.19	132.64	1498.63	-872.38	9.30	1479.43	-883.65	112.46	1466.43	134.62	1149.23	73.94	726.31	1056.56	74.62	0.00
5.32000	-625.31	86.24	28.80	-659.60	75.19	34.34	-831.05	128.53	26.99	-809.82	118.74	68.99	-910.57	-70.41	46.15	-929.96	-64.96	65.82	-1033.10	-56.79	172.35	-992.76	-61.02	208.79	-639.21	54.17	1121.51	0.00	0.00	0.00	-698.48	16.66	1507.96	-711.72	132.04	1500.32	-861.88	8.57	1480.86	-873.12	112.59	1468.12	139.94	1149.41	74.75	727.82	1055.36	75.36	0.00
5.33000	-626.26	86.27	28.46	-655.67	75.55	35.17	-830.73	128.72	27.33	-809.93	118.50	69.28	-871.04	-74.34	45.86	-892.72	-67.89	63.63	-1001.90	-59.26	164.98	-964.83	-60.79	202.10	-630.18	53.76	1122.89	0.00	0.00	0.00	-688.28	16.07	1509.16	-701.28	131.18	1501.80	-851.22	7.70	1481.88	-862.70	112.25	1469.47	139.49	1150.05	74.47	729.02	1055.28	75.61	0.00
5.34000	-625.08	85.76	28.59	-660.44	75.30	33.85	-831.19	127.49	27.05	-810.00	117.94	69.38	-837.25	-77.15	43.65	-857.16	-71.24	60.75	-971.25	-59.95	155.59	-936.03	-61.43	194.92	-621.15	52.14	1123.97	0.00	0.00	0.00	-678.10	15.18	1510.13	-690.65	130.57	1503.07	-840.53	6.55	1482.80	-852.13	111.92	1470.74	138.94	1150.34	74.02	727.85	1054.44	75.74	0.00
5.35000	-626.84	85.81	27.95	-658.45	75.93	34.49	-830.77	127.91	27.43	-809.62	117.97	69.72	-797.28	-78.73	41.92	-822.47	-73.16	57.39	-939.47	-61.41	145.70	-906.69	-62.30	186.85	-611.68	51.94	1125.01	0.00	0.00	0.00	-667.75	14.01	1510.84	-680.16	129.58	1504.13	-830.54	6.18	1483.66	-841.72	111.54	1471.74	137.18	1150.05	73.88	728.63	1054.35	75.93	0.00
5.36000	-624.91	84.90	28.35	-658.93	75.63	34.12	-830.87	127.18	27.36	-809.35	117.73	69.96	-761.62	-80.07	39.92	-783.72	-75.40	55.07	-907.15	-62.34	134.80	-876.64	-63.74	178.28	-601.61	50.92	1125.69	0.00	0.00	0.00	-657.56	12.88	1511.37	-669.74	128.48	1505.00	-820.75	6.48	1484.29	-831.05	111.11	1472.67	140.74	1150.48	74.38	727.59	1056.44	74.84	0.00
5.37000	-626.93	84.38	27.97	-658.53	76.23	34.73	-830.54	127.37	27.85	-809.41	117.08	70.13	-720.71	-82.49	39.24	-745.38	-77.73	52.33	-874.08	-63.56	123.57	-846.03	-65.19	169.08	-592.78	50.07	1126.26	0.00	0.00	0.00	-650.63	11.70	1510.44	-659.31	127.48	1505.60	-810.44	5.55	1484.66	-820.97	109.99	1473.49	141.30	1149.76	74.94	726.77	1056.73	74.68	0.00
5.38000	-627.05	82.75	28.48	-658.01	76.14	35.21	-830.73	126.52	27.84	-809.05	117.72	70.62	-686.55	-85.35	37.26	-706.53	-80.42	50.31	-839.43	-65.46	112.55	-813.94	-67.75	159.89	-582.47	49.72	1126.56	0.00	0.00	0.00	-639.89	10.41	1510.29	-648.87	126.25	1505.92	-800.36	5.02	1484.89	-810.37	109.86	1473.82	139.00	1149.21	74.54	726.46	1056.36	74.60	0.00
5.39000	-626.72	81.00	28.85	-658.14	75.94	35.54	-830.58	126.25	28.00	-809.07	117.29	70.79	-640.59	-87.55	38.04	-666.38	-83.56	48.59	-803.31	-69.47	102.33	-782.10	-69.11	150.11	-571.48	49.43	1126.56	0.00	0.00	0.00	-630.01	9.15	1510.11	-638.44	124.86	1506.01	-790.60	4.72	1484.82	-800.16	109.13	1474.10	139.05	1148.90	74.72	726.96	1056.13	74.82	0.00
5.40000	-627.30	87.37	28.52	-657.84	76.46	35.95	-829.85	127.17	28.91	-809.04	117.17	71.06	-601.70	-91.67	38.34	-627.70	-87.26	47.43	-767.16	-72.29	91.60	-749.70	-70.50	140.40	-564.73	49.20	1126.29	0.00	0.00	0.00	-620.60	8.09	1509.71	-630.61	123.24	1505.55	-780.24	3.57	1484.61	-789.81	108.45	1474.10	138.78	1149.04	74.81	726.27	1057.10	74.44	0.00
5.41000	-625.67	80.60	28.98	-657.54	77.23	36.14	-830.12	125.93	28.77	-808.84	117.06	71.32	-562.93	-96.18	39.43	-589.67	-90.69	46.83	-731.70	-73.12	80.40	-716.72	-72.88	131.40	-554.56	48.77	1125.67	0.00	0.00	0.00	-609.92	6.81	1509.13	-619.88	121.57	1505.03	-770.50	3.83	1484.32	-779.24	108.32	1473.76	138.12	1148.95	74.21	727.27	1055.39	75.28	0.00
5.42000	-626.75	81.14	28.45	-652.25	80.17	37.46	-829.79	125.95	29.24	-808.86	116.76	71.50	-520.95	-100.44	41.78	-548.61	-94.53	47.94	-694.95	-75.82	70.63	-683.31	-74.63	122.40	-544.35	48.64	1124.98	0.00	0.00	0.00	-599.91	5.62	1508.43	-607.86	120.32	1504.45	-760.89	4.02	1483.66	-768.85	107.58	1473.34	139.85	1150.04	74.51	726.17	1055.44	74.90	0.00
5.43000	-635.18	59.99	26.29	-654.91	81.06	36.11	-829.68	125.25	29.60	-808.49	117.02	71.93	-487.54	-104.14	43.88	-509.43	-98.32	49.39	-657.95	-78.09	61.22	-648.91	-78.28	114.79	-534.29	47.56	1123.95	0.00	0.00	0.00	-588.22	4.32	1507.58	-598.54	118.85	1503.73	-750.71	2.97	1482.72	-758.23	107.36	1472.67	138.17	1150.61	73.93	724.90	1056.03	74.61	0.00
5.44000	-639.04	52.69	25.15	-656.89	81.06	34.70	-829.40	124.65	29.89	-808.28	116.89	72.32	-448.33	-107.27	48.38	-473.59	-103.35	50.45	-620.47	-81.16	53.06	-614.63	-81.35	107.55	-524.88	47.72	1122.58	0.00	0.00	0.00	-579.05	2.79	1506.55	-588.23	117.61	1502.90	-740.43	1.74	1481.70	-747.83	106.68	1471.68	141.16	1150.24	74.66	726.90	1055.99	74.82	0.00
5.45000	-635.86	63.70	25.78	-652.39	81.13	35.42	-828.73	124.91	30.70	-808.19	116.49	72.61	-411.35	-111.47	53.63	-436.60	-107.38	53.65	-583.10	-84.63	45.97	-580.63	-84.40	100.81	-514.38	47.49	1121.17	0.00	0.00	0.00	-569.10	1.48	1505.44	-578.02	116.02	1501.88	-730.32	1.35	1480.35	-737.44	105.73	1470.56	139.79	1150.36	74.53	726.07	1055.49	74.85	0.00
5.46000	-630.38	79.83	27.01	-661.58	78.41	33.33	-828.45	124.41	31.33	-807.91	116.72	73.19	-372.37	-113.76	60.89	-399.40	-110.72	58.17	-544.98	-87.84	39.96	-546.28	-87.59	95.30	-504.44	46.54	1119.33	0.00	0.00	0.00	-560.54	-0.04	1504.31	-568.11	114.47	1500.81	-720.29	0.88	1478.99	-727.15	104.51	1469.20	139.05	1150.30	74.34	724.99	1055.57	74.68	0.00
5.47000	-627.33	87.90	27.70	-660.08	78.08	33.61	-827.97	124.29	32.05	-807.21	117.71	74.09	-335.46	-117.58	68.23	-363.12	-113.61	63.91	-507.19	-92.30	36.03	-512.61	-90.95	90.92	-494.89	45.85	1117.36	0.00	0.00	0.00	-549.32	-1.47	1502.83	-557.10	112.90	1499.48	-709.66	-1.04	1477.26	-716.56	103.63	1467.60	140.93	1148.93	74.96	724.16	1055.80	74.47	0.00
5.48000	-627.21	87.75	27.69	-659.63	78.12	33.58	-827.83	123.59	32.67	-807.46	116.70	74.20	-302.51	-118.89	76.15	-328.26	-115.85	70.55	-470.75	-96.30	33.38	-480.00	-93.75	87.51	-484.68	45.11	1115.44	0.00	0.00	0.00	-540.18	-2.96	1501.19	-547.20	111.31	1497.99	-699.80	-1.29	1475.49	-706.01	102.46	1465.81	139.96	1148.91	74.92	727.15	1054.49	75.59	0.00
5.49000	-626.93	87.34	27.76	-659.93	77.08	33.16	-827.58	123.09	33.40	-806.54	117.74	75.34	-266.91	-120.59	86.20	-295.27	-118.17	78.10	-435.70	-99.63	31.72	-448.42	-97.33	85.74	-473.28	44.90	1113.15	0.00	0.00	0.00	-529.32	-4.37	1499.41	-533.73	110.60	1496.47	-689.60	-2.06	1473.61	-695.45	100.90	1463.92	140.33	1149.66	74.76	728.02	1055.23	75.59	0.00
5.50000	-627.37	88.19	27.20	-660.53	78.13	32.74	-827.81	121.71	33.75	-806.27	117.25	75.95	-235.93	-122.60	95.70	-263.94	-119.95	85.72	-402.17	-102.89	31.29	-418.18	-100.62	84.90	-461.60	43.77	1110.80	0.00	0.00	0.00	-520.11	-6.03	1497.59	-522.47	109.06	1494.67	-679.20	-3.56	1471.44	-684.90	99.58	1461.75	138.78	1148.63	74.81	727.34	1056.29	74.97	0.00
5.51000	-627.33	88.19	27.06	-659.94	78.50	32.70	-826.75	123.15	35.36	-805.84	117.21	76.85	-206.29	-123.12	104.92	-234.99	-121.54	93.57	-371.25	-105.49	31.83	-389.71	-103.80	85.18	-452.93	43.19	1108.19	0.00	0.00	0.00	-509.68	-7.40	1495.64	-511.89	107.42	1492.63	-668.54	-5.30	1469.13	-674.40	98.05	1459.53	137.28	1149.16	74.42	725.62	1056.03	74.59	0.00
5.52000	-627.48	88.72	26.69	-660.36	77.66	32.49	-826.44	122.80	36.28	-805.38	117.26	77.80	-179.52	-124.09	114.06	-201.13	-123.62	103.03	-342.59	-108.21	33.35	-363.32	-105.90	85.80	-442.67	42.21	1105.65	0.00	0.00	0.00	-498.74	-9.32	1493.50	-501.30	105.84	1490.48	-658.35	-6.36	1466.85	-663.76	96.55	1457.15	136.86	1150.21	73.60	726.42	1055.08	75.17	0.00
5.53000	-627.30	88.48	26.67	-655.80	77.82	33.52	-826.31	122.10	37.18	-804.68	117.32	78.77	-159.37	-126.58	120.27	-178.15	-125.02	110.73	-316.31	-111.05	35.59	-338.89	-108.06	87.04	-433.07	41.26	1103.03	0.00	0.00	0.00	-488.23	-10.99	1491.42	-490.77	104.04	1488.30	-647.75	-8.12	1464.43	-653.11	95.03	1454.68	136.80	1149.54	73.80	726.21	1055.25	75.04	0.00
5.54000	-627.14	88.41	26.48	-658.46	78.24	32.73	-825.78	122.29	38.58	-803.67	118.04	80.23	-137.97	-125.58	127.04	-162.37	-125.50	116.51	-292.72	-112.79	37.57	-316.86	-109.56	88.24	-422.67	40.58	1100.54	0.00	0.00	0.00	-477.22	-12.73	1489.26	-480.38	101.88	1486.14	-636.96	-10.33	1462.03	-642.51	93.19	1452.26	136.51	1150.81	73.66	726.27	1055.21	75.01	0.00
5.55000	-626.97	88.30	26.40	-658.97	78.25	32.40	-825.72	121.76	39.81	-802.87	117.81	81.36	-119.12	-125.01	132.60	-150.09	-124.84	120.19	-271.43	-113.66	39.12	-297.19	-110.24	89.07	-410.24	38.82	1098.02	0.00	0.00	0.00	-468.16	-14.63	1487.26	-469.83	99.94	1483.92	-626.54	-11.90	1459.98	-631.85	91.30	1449.95	137.45	1149.15	74.31	727.03	1055.50	75.20	0.00
5.56000	-627.06	88.87	25.95	-659.48	78.23	32.28	-825.15	121.69	41.36	-802.31	116.94	82.40	-102.74	-123.29	135.58	-137.64	-122.82	121.63	-253.29	-113.40	39.50	-279.87	-110.48	89.21	-400.22	37.62	1095.49	0.00	0.00	0.00	-457.53	-16.52	1485.33	-459.37	97.59	1481.85	-615.82	-14.20	1457.86	-621.11	89.58	1447.68	140.04	1148.07	75.14	726.82	1055.53	75.08	0.00
5.57000	-626.79	88.60	25.92	-660.42	78.55	31.86	-824.71	121.44	43.00	-801.47	117.09	83.99	-88.85	-121.08	137.09	-121.31	-119.22	120.65	-238.11	-112.68	38.91	-265.37	-110.02	88.44	-387.83	36.21	1093.32	0.00	0.00	0.00	-446.18	-18.82	1483.43	-448.72	95.57	1479.89	-605.53	-15.68	1455.94	-610.60	87.04	1445.64	139.44	1148.42	74.92	727.65	1055.54	75.20	0.00
5.58000	-626.68	88.82	25.63	-658.73	78.63	32.31	-824.40	120.98	44.58	-800.60	116.73	85.50	-77.00	-117.61	135.80	-100.54	-116.19	121.64	-226.04	-111.80	37.49	-253.77	-108.61	86.61	-377.86	34.93	1091.04	0.00	0.00	0.00	-433.97	-20.66	1481.81	-437.93	93.40	1478.06	-594.01	-19.45	1454.05	-599.70	85.36	1443.63	137.13	1150.78	73.93	725.90	1056.19	74.35	0.00
5.59000	-626.41	88.67	25.61	-658.35	78.65	32.34	-823.94	120.75	46.46	-799.34	117.05	87.47	-67.70	-113.97	132.20	-91.27	-112.91	118.11	-217.18	-109.19	34.36	-244.72	-106.75	83.80	-365.85	33.70	1089.10	0.00	0.00	0.00	-423.90	-22.85	1480.28	-427.16	91.21	1476.41	-583.48	-21.11	1452.35	-588.83	82.86	1441.82	137.59	1150.51	73.90	725.15	1055.78	74.54	0.00
5.60000	-626.28	88.75	25.45	-657.54	78.86	32.41	-822.82	122.04	49.16	-797.90	117.49	89.64	-60.49	-110.33	126.46	-84.48	-108.49	112.13	-211.15	-105.97	30.98	-238.06	-104.66	80.41	-355.18	31.30	1087.25	0.00	0.00	0.00	-412.50	-25.22	1478.91	-416.41	88.63	1474.96	-572.38	-24.00	1450.70	-577.98	80.02	1440.06	138.80	1148.75	74.70	724.89	1054.97	74.84	0.00
5.61000	-626.21	89.10	25.11	-654.30	78.55	33.04	-821.77	122.75	51.79	-796.27	117.80	92.01	-54.99	-105.02	118.23	-79.67	-103.69	104.60	-208.01	-103.13	28.96	-233.70	-101.56	77.12	-342.41	29.64	1085.73	0.00	0.00	0.00	-401.87	-27.52	1477.75	-405.64	86.02	1473.71	-561.34	-26.64	1449.03	-566.93	77.41	1438.33	138.64	1148.23	75.06	725.57	1054.50	75.20	0.00
5.62000	-625.99	89.06	24.97	-657.61	78.78	32.19	-821.11	122.29	54.41	-794.33	118.30	94.85	-51.31	-99.40	109.86	-76.18	-98.06	96.39	-205.87	-101.88	26.16	-231.34	-98.58	73.09	-331.32	27.49	1084.32	0.00	0.00	0.00	-391.36	-30.44	1476.73	-394.79	83.46	1472.57	-549.99	-29.69	1447.43	-555.66	75.11	1436.73	139.65	1148.14	75.24	724.15	1055.09	74.57	0.00
5.63000	-625.80	89.21	24.75	-654.64	78.54	33.02	-819.87	122.89	57.87	-792.41	118.60	97.80	-43.87	-92.80	100.75	-69.51	-93.48	87.56	-203.43	-100.84	25.03	-227.56	-96.44	71.36	-320.35	25.37	1083.24	0.00	0.00	0.00	-379.47	-33.20	1475.73	-384.07	80.32	1471.63	-539.04	-32.28	1445.85	-544.82	71.72	1435.19	138.84	1149.15	74.69	724.28	1054.50	74.71	0.00
5.64000	-625.30	88.91	24.71	-657.84	78.97	32.21	-818.48	123.04	61.50	-789.65	119.27	101.25	-35.28	-91.32	87.78	-62.25	-91.89	77.44	-201.11	-100.79	24.54	-218.92	-96.78	71.59	-308.46	22.94	1082.46	0.00	0.00	0.00	-367.86	-36.24	1475.15	-373.13	77.45	1470.98	-527.94	-35.61	1444.45	-533.75	68.63	1433.91	138.57	1148.67	74.72	726.45	1054.24	75.54	0.00
5.65000	-624.73	88.30	24.82	-655.05	78.58	32.80	-817.11	122.83	65.36	-786.82	119.44	104.93	-27.53	-88.98	76.19	-57.11	-90.71	67.86	-200.03	-100.49	23.85	-214.46	-96.23	71.10	-296.46	20.47	1082.08	0.00	0.00	0.00	-358.21	-39.18	1475.16	-362.17	74.36	1470.87	-516.33	-39.07	1443.64	-522.57	65.59	1433.06	140.71	1147.18	75.74	727.14	1054.69	75.53	0.00
5.66000	-624.51	88.81	24.43	-656.85	79.15	32.62	-815.22	122.37	69.74	-783.13	119.92	109.10	-24.88	-88.02	64.86	-53.12	-89.27	58.95	-199.45	-101.26	24.98	-211.30	-95.12	70.74	-283.33	18.03	1082.12	0.00	0.00	0.00	-346.24	-42.10	1475.34	-351.12	71.14	1471.21	-505.17	-42.03	1443.18	-511.41	61.87	1432.78	139.34	1148.34	75.00	725.36	1055.16	75.00	0.00
5.67000	-623.93	88.62	24.36	-653.24	79.14	33.92	-811.87	123.55	75.58	-779.09	119.82	113.46	-16.51	-84.15	57.66	-49.49	-86.08	52.33	-198.52	-101.12	26.24	-207.14	-93.84	70.61	-270.48	15.12	1082.53	0.00	0.00	0.00	-332.62	-44.94	1476.64	-340.19	67.85	1471.88	-493.30	-46.22	1442.99	-499.91	59.04	1432.80	138.35	1149.24	74.55	725.65	1055.49	74.63	0.00
5.68000	-623.53	88.61	24.23	-654.68	78.78	34.09	-808.13	124.39	82.03	-773.38	119.35	117.53	-17.44	-82.94	50.28	-47.31	-80.31	50.47	-197.80	-101.28	27.25	-203.85	-92.48	70.23	-257.75	13.06	1083.17	0.00	0.00	0.00	-320.81	-48.09	1477.40	-329.09	64.48	1472.77	-481.95	-49.29	1442.96	-488.69	55.54	1433.22	143.33	1147.96	75.89	728.27	1054.82	75.55	0.00
5.69000	-613.60	89.39	26.77	-651.71	78.99	34.67	-804.49	122.73	88.12	-770.13	118.88	122.65	-12.12	-83.22	46.85	-46.29	-80.52	48.33	-197.34	-100.82	27.61	-202.28	-91.53	69.99	-246.22	9.39	1084.10	0.00	0.00	0.00	-309.37	-51.29	1478.22	-317.84	60.97	1473.95	-470.28	-52.97	1443.29	-477.44	51.55	1433.87	140.92	1147.96	75.33	727.29	1054.32	75.85	0.00
5.70000	-613.96	89.30	26.59	-652.81	78.46	34.90	-798.96	122.84	95.81	-765.55	118.81	128.00	-13.28	-83.10	42.60	-45.28	-80.79	46.12	-196.87	-100.59	27.99	-201.01	-90.93	69.84	-234.54	7.59	1085.33	0.00	0.00	0.00	-297.74	-54.72	1479.29	-306.33	57.79	1475.42	-458.78	-56.27	1444.11	-465.98	48.30	1434.89	140.09	1147.93	75.17	725.87	1054.51	75.37	0.00
5.71000	-622.64	88.74	23.83	-650.98	78.07	35.44	-792.73	122.47	104.16	-757.99	119.26	134.31	-12.76	-81.10	39.77	-44.82	-80.50	44.44	-196.53	-100.52	28.20	-200.00	-90.48	69.75	-221.49	4.73	1087.04	0.00	0.00	0.00	-285.97	-58.03	1480.56	-294.82	54.48	1477.18	-447.05	-59.54	1445.16	-454.45	45.07	1436.36	136.70	1149.76	73.91	726.33	1055.09	75.19	0.00
5.72000	-622.27	88.49	24.08	-652.26	77.25	35.74	-785.14	120.97	112.85	-747.15	118.70	141.36	-10.77	-80.90	38.42	-44.43	-80.67	43.41	-196.25	-100.47	28.32	-199.58	-90.23	69.87	-208.94	2.29	1089.01	0.00	0.00	0.00	-274.23	-61.37	1482.08	-283.32	51.07	1479.27	-435.33	-63.01	1446.49	-443.10	41.11	1438.39	138.88	1150.04	74.52	726.91	1054.98	75.33	0.00
5.73000	-621.69	88.82	23.96	-649.15	76.04	36.47	-776.15	119.13	122.17	-737.45	117.78	147.97	-13.89	-80.88	36.11	-44.23	-80.47	42.71	-196.27	-100.04	28.17	-199.27	-90.06	69.94	-198.11	-0.13	1091.11	0.00	0.00	0.00	-262.69	-64.17	1483.71	-271.87	47.94	1481.50	-423.48	-66.38	1448.18	-431.58	37.98	1440.65	140.61	1147.72	75.13	727.64	1055.33	75.20	0.00
5.74000	-621.96	89.49	23.28	-646.64	75.66	36.39	-765.61	118.00	132.36	-723.04	117.55	156.02	-9.58	-80.22	36.70	-43.97	-80.92	42.33	-196.20	-100.20	28.32	-198.83	-90.26	70.09	-187.39	-2.91	1093.55	0.00	0.00	0.00	-251.12	-67.15	1485.42	-260.34	45.07	1483.77	-411.83	-69.26	1450.19	-420.12	34.91	1443.20	139.42	1148.26	74.87	726.38	1055.67	74.83	0.00
5.75000	-621.50	89.65	21.98	-644.42	75.08	36.19	-754.61	115.82	142.59	-709.60	117.54	164.38	-12.26	-81.01	35.21	-43.96	-80.68	41.80	-196.10	-100.28	28.40	-198.57	-89.94	69.88	-176.87	-4.73	1095.95	0.00	0.00	0.00	-239.47	-70.06	1487.07	-248.86	42.53	1486.01	-400.20	-71.92	1452.32	-408.79	31.96	1445.82	138.02	1148.62	74.66	727.23	1056.18	74.78	0.00
5.76000	-616.16	91.87	20.61	-637.47	76.18	37.71	-742.66	114.66	153.52	-696.40	116.57	172.35	-9.83	-80.56	35.36	-43.93	-80.70	41.56	-196.18	-99.73	28.16	-198.28	-90.04	69.78	-166.16	-7.25	1098.66	0.00	0.00	0.00	-228.01	-72.28	1488.70	-237.49	40.03	1488.08	-389.01	-74.08	1454.53	-397.67	29.02	1448.40	137.46	1148.32	74.30	726.63	1055.66	74.82	0.00
5.77000	-613.80	92.94	18.54	-631.79	76.24	38.50	-730.84	112.34	164.21	-682.24	115.63	180.69	-9.40	-79.75	35.53	-43.80	-79.94	41.57	-196.02	-100.16	28.37	-198.06	-90.15	69.72	-155.15	-8.72	1101.26	0.00	0.00	0.00	-216.51	-74.41	1490.23	-226.21	37.83	1489.91	-377.64	-76.81	1456.63	-386.72	25.79	1450.91	138.97	1149.61	74.35	727.56	1055.93	75.00	0.00
5.78000	-608.13	95.22	17.32	-620.98	77.61	41.02	-718.01	110.34	175.47	-667.55	113.97	188.97	-9.21	-80.17	34.89	-43.82	-80.34	41.36	-196.09	-99.94	28.23	-197.87	-90.13	69.64	-146.15	-9.62	1103.83	0.00	0.00	0.00	-205.21	-76.24	1491.69	-215.22	35.93	1491.55	-366.50	-78.72	1458.66	-375.77	23.67	1453.10	139.35	1149.58	74.77	726.94	1056.21	74.63	0.00
5.79000	-601.69	96.28	16.87	-611.55	79.52	43.45	-704.21	106.28	186.16	-651.64	111.61	197.24	-11.11	-80.19	34.10	-43.67	-80.64	41.20	-196.08	-100.14	28.29	-197.62	-90.27	69.69	-135.80	-10.94	1106.36	0.00	0.00	0.00	-194.13	-77.81	1493.12	-204.40	34.11	1493.09	-355.62	-80.40	1460.75	-365.07	21.37	1455.20	142.39	1150.23	74.78	727.29	1054.62	75.39	0.00
5.80000	-589.04	96.91	21.55	-597.28	79.99	48.42	-687.81	103.06	195.33	-634.38	109.45	205.21	-7.25	-79.59	35.02	-43.66	-80.28	41.14	-196.10	-99.93	28.14	-197.35	-90.28	69.67	-125.55	-11.49	1108.64	0.00	0.00	0.00	-183.13	-79.25	1494.45	-193.78	32.47	1494.50	-344.45	-82.68	1462.71	-354.58	19.50	1457.26	139.88	1148.73	74.72	725.95	1054.59	75.25	0.00
5.81000	-573.93	97.32	27.06	-580.76	80.32	54.52	-670.01	101.19	202.91	-616.12	107.90	212.55	-8.29	-80.23	34.35	-43.69	-80.65	41.08	-195.90	-100.53	28.49	-197.23	-90.23	69.69	-115.80	-12.16	1110.86	0.00	0.00	0.00	-172.25	-80.53	1495.71	-183.07	31.41	1495.79	-333.65	-84.20	1464.75	-344.13	17.84	1459.22	140.61	1148.65	75.06	724.41	1055.55	74.50	0.00
5.82000	-554.13	98.13	32.49	-561.78	80.75	59.71	-650.66	98.47	208.50	-597.05	105.63	218.33	-8.65	-80.49	34.12	-43.91	-80.72	40.68	-196.00	-100.03	28.19	-197.03	-90.21	69.76	-106.57	-11.96	1112.73	0.00	0.00	0.00	-161.42	-81.37	1496.95	-175.50	29.84	1496.86	-323.07	-85.61	1466.67	-333.96	15.87	1461.21	142.82	1147.31	75.82	727.10	1055.51	75.06	0.00
5.83000	-533.31	96.92	36.72	-542.76	80.78	63.67	-629.62	97.12	213.29	-576.53	103.48	223.06	-9.12	-79.47	33.78	-43.93	-80.39	40.87	-196.00	-100.09	28.19	-196.99	-89.84	69.60	-95.93	-11.38	1114.52	0.00	0.00	0.00	-150.74	-81.82	1498.22	-165.64	29.28	1498.01	-312.59	-86.76	1468.64	-323.59	14.90	1463.07	140.96	1147.78	75.16	728.17	1055.33	75.37	0.00
5.84000	-511.85	97.16	40.09	-520.04	79.82	66.83	-607.71	95.87	216.77	-554.82	102.07	226.71	-10.32	-79.12	33.60	-44.05	-80.64	40.54	-195.95	-100.29	28.30	-196.78	-90.06	69.81	-88.82	-10.35	1115.82	0.00	0.00	0.00	-143.09	-83.27	1498.81	-154.92	28.88	1499.10	-302.24	-87.61	1470.61	-313.48	13.80	1464.90	138.74	1149.87	74.19	725.14	1055.84	74.65	0.00
5.85000	-488.49	97.00	42.59	-495.75	79.97	69.36	-585.37	94.80	219.04	-533.12	100.46	229.09	-9.59	-79.81	33.39	-44.08	-80.72	40.50	-195.77	-100.41	28.37	-196.67	-90.00	69.90	-78.61	-9.26	1117.07	0.00	0.00	0.00	-134.36	-83.80	1500.01	-144.06	28.73	1500.28	-291.97	-88.50	1472.46	-303.30	13.32	1466.67	137.88	1150.07	73.95	726.04	1055.94	74.83	0.00
5.86000	-463.29	96.06	44.74	-471.68	80.36	70.91	-562.85	92.66	219.26	-511.14	99.12	230.14	-11.45	-79.27	32.91	-44.16	-80.87	40.26	-195.89	-100.49	28.47	-196.54	-89.88	69.97	-68.67	-8.34	1118.31	0.00	0.00	0.00	-124.01	-83.78	1501.27	-133.27	28.57	1501.36	-281.49	-89.38	1474.34	-293.54	12.24	1468.42	140.38	1148.68	75.39	728.41	1054.23	75.81	0.00
5.87000	-437.63	96.72	45.65	-444.85	80.71	72.25	-540.09	90.49	218.05	-489.03	96.85	229.64	-8.88	-79.66	33.15	-44.16	-81.11	40.09	-195.83	-100.30	28.38	-196.31	-89.88	70.12	-58.89	-7.63	1119.31	0.00	0.00	0.00	-112.91	-83.56	1502.62	-124.89	28.46	1502.52	-271.41	-89.84	1476.05	-283.89	11.57	1470.04	141.58	1147.81	75.66	726.92	1055.42	75.04	0.00
5.88000	-409.37	98.53	46.01	-420.05	80.74	71.42	-517.19	88.58	215.09	-465.85	95.78	228.17	-8.70	-79.25	33.98	-44.16	-80.86	40.00	-195.80	-99.95	28.25	-196.21	-89.73	70.24	-48.89	-6.55	1120.30	0.00	0.00	0.00	-102.57	-83.14	1503.77	-114.66	29.21	1503.54	-261.38	-90.23	1477.78	-274.49	10.77	1471.50	141.73	1146.55	75.71	725.64	1056.99	74.21	0.00
5.89000	-380.91	98.52	46.03	-390.86	80.08	70.75	-493.59	86.94	210.69	-442.63	93.90	225.09	-8.90	-79.61	32.94	-44.21	-81.11	39.55	-195.72	-99.79	28.19	-195.97	-89.68	70.45	-40.62	-5.74	1120.97	0.00	0.00	0.00	-93.23	-82.62	1504.99	-103.56	30.00	1504.65	-251.60	-90.38	1479.32	-264.97	10.64	1472.71	138.07	1148.37	74.62	726.84	1055.40	75.06	0.00
5.90000	-347.49	97.48	45.17	-360.48	79.11	69.68	-469.02	85.64	204.72	-418.26	93.20	221.23	-13.80	-79.59	31.44	-44.12	-81.05	39.53	-195.67	-100.09	28.43	-195.82	-89.46	70.56	-31.12	-4.61	1121.76	0.00	0.00	0.00	-83.20	-81.80	1506.08	-93.87	30.75	1505.53	-241.65	-90.61	1480.56	-255.70	10.08	1473.82	138.07	1151.00	73.81	726.59	1055.80	74.73	0.00
5.91000	-315.80	97.24	43.90	-327.83	78.92	68.09	-443.66	85.21	197.69	-393.62	92.44	216.20	-9.35	-79.41	32.84	-44.09	-80.73	39.38	-195.64	-99.84	28.32	-195.61	-89.34	70.75	-24.87	-5.19	1121.46	0.00	0.00	0.00	-70.39	-80.00	1507.66	-84.74	31.42	1506.25	-231.83	-90.91	1481.69	-246.42	10.09	1474.64	141.28	1148.51	75.24	725.80	1055.71	74.75	0.00
5.92000	-287.74	97.80	39.98	-295.59	78.43	65.96	-417.91	83.79	188.92	-368.65	91.09	209.71	-9.25	-79.64	32.39	-44.18	-80.95	38.95	-195.53	-99.91	28.45	-195.37	-89.16	70.90	-19.04	-4.64	1122.01	0.00	0.00	0.00	-60.23	-78.66	1508.62	-75.76	32.33	1506.77	-222.05	-90.69	1482.68	-237.22	10.10	1475.28	140.31	1149.33	74.76	726.69	1055.71	74.86	0.00
5.93000	-255.12	97.43	37.86	-259.33	79.32	63.43	-390.81	84.34	179.87	-342.58	91.48	202.87	-9.96	-79.90	32.24	-44.04	-81.40	39.09	-195.31	-100.07	28.56	-195.10	-89.03	71.05	-10.23	-4.09	1122.63	0.00	0.00	0.00	-50.63	-77.55	1509.34	-66.96	33.31	1507.20	-212.36	-90.46	1483.42	-228.20	10.10	1475.79	138.62	1149.38	74.54	726.08	1056.24	74.66	0.00
5.94000	-219.85	97.35	35.96	-227.74	79.74	60.38	-363.16	83.84	169.35	-316.33	91.00	194.73	-6.72	-79.23	33.27	-43.97	-81.20	39.26	-195.37	-99.64	28.44	-194.76	-88.98	71.29	0.48	-4.12	1123.04	0.00	0.00	0.00	-41.03	-76.26	1509.91	-58.25	34.49	1507.49	-202.64	-90.10	1484.03	-219.26	9.93	1476.18	139.61	1150.73	74.40	726.75	1056.10	74.90	0.00
5.95000	-173.83	102.30	38.89	-193.46	80.04	57.14	-333.98	85.71	159.10	-288.81	92.38	186.49	-8.25	-79.33	32.43	-43.83	-81.23	39.32	-195.12	-100.00	28.77	-194.55	-88.61	71.38	8.09	-3.93	1123.33	0.00	0.00	0.00	-31.41	-74.98	1510.28	-49.56	35.77	1507.65	-193.09	-89.94	1484.54	-210.31	9.97	1476.44	136.77	1151.39	73.63	728.03	1055.14	75.38	0.00
5.96000	-139.05	101.35	35.65	-158.85	80.52	54.34	-304.92	85.88	147.45	-260.61	93.48	177.82	-11.15	-78.81	32.05	-43.61	-81.58	39.91	-195.22	-99.53	28.62	-194.15	-88.85	71.79	15.30	-3.37	1123.33	0.00	0.00	0.00	-21.77	-73.56	1510.50	-40.87	37.15	1507.67	-183.48	-89.71	1484.79	-201.48	10.15	1476.52	137.29	1149.28	74.20	728.59	1055.74	75.15	0.00
5.97000	-103.93	103.36	33.21	-123.32	82.75	51.76	-274.39	86.05	135.56	-232.27	93.61	168.36	-14.35	-78.27	31.65	-43.59	-80.80	40.02	-195.05	-99.47	28.73	-193.88	-88.59	71.95	25.15	-3.06	1123.38	0.00	0.00	0.00	-12.21	-72.03	1510.51	-32.12	38.39	1507.58	-173.97	-89.32	1484.91	-192.69	9.93	1476.51	137.68	1150.80	73.51	728.18	1054.64	75.62	0.00
5.98000	-65.98	106.59	32.26	-86.93	85.88	49.71	-243.24	87.05	123.59	-202.88	95.67	159.39	-12.06	-77.38	32.88	-43.70	-80.05	39.97	-194.90	-99.22	28.85	-193.51	-88.60	72.28	33.65	-3.15	1123.23	0.00	0.00	0.00	-2.68	-70.73	1510.35	-23.34	39.65	1507.36	-164.13	-89.24	1484.85	-183.80	10.16	1476.41	136.74	1151.21	73.46	726.37	1054.81	75.25	0.00
5.99000	-27.44	109.63	32.24	-50.67	88.77	47.69	-211.20	87.28	111.19	-173.54	96.04	149.74	-10.53	-78.18	32.89	-44.05	-80.49	39.02	-194.54	-99.49	29.22	-193.22	-88.37	72.49	40.02	-2.46	1122.70	0.00	0.00	0.00	6.85	-69.19	1510.00	-14.58	40.78	1507.04	-154.54	-88.77	1484.64	-174.79	10.63	1476.22	138.57	1150.89	73.76	725.32	1057.07	74.00	0.00
6.00000	9.60	112.54	32.77	-14.23	91.74	46.75	-178.66	89.00	99.43	-143.21	97.95	140.57	-10.86	-78.35	33.34	-43.83	-80.77	38.64	-194.56	-99.01	29.25	-192.97	-88.13	72.69	48.29	-1.64	1122.14	0.00	0.00	0.00	16.27	-67.77	1509.49	-7.03	41.80	1506.48	-144.99	-88.29	1484.24	-165.90	10.84	1475.90	140.00	1152.33	73.76	726.87	1055.91	74.89	0.00
6.01000	46.35	116.62	33.98	23.47	95.52	47.08	-145.51	91.02	87.83	-112.57	99.38	131.47	-11.10	-78.03	33.42	-43.15	-80.89	38.65	-194.42	-98.74	29.32	-192.51	-88.19	73.02	58.30	-1.38	1121.42	0.00	0.00	0.00	25.60	-66.49	1508.83	1.33	43.39	1505.93	-135.52	-87.82	1483.65	-156.98	10.89	1475.39	137.77	1151.45	73.58	725.80	1056.37	74.57	0.00
6.02000	84.88	120.64	36.43	58.98	99.69	47.19	-111.76	93.21	76.90	-81.57	101.05	122.65	-9.18	-77.70	33.70	-41.55	-82.81	38.94	-194.27	-98.45	29.43	-192.28	-87.88	73.20	66.48	-0.66	1120.66	0.00	0.00	0.00	34.91	-64.97	1508.04	11.37	44.62	1505.36	-126.17	-87.29	1482.96	-148.10	11.42	1474.77	140.47	1149.07	74.98	724.77	1056.22	74.32	0.00
6.03000	119.63	124.81	39.08	96.89	103.30	49.33	-77.88	95.46	66.81	-50.05	103.99	114.79	-15.98	-75.51	34.52	-40.26	-82.77	38.87	-194.11	-98.38	29.71	-191.88	-87.99	73.53	72.15	0.02	1119.32	0.00	0.00	0.00	44.10	-63.51	1507.14	20.44	45.89	1504.60	-116.83	-86.60	1482.05	-139.29	12.18	1473.93	138.92	1149.09	74.69	726.27	1056.04	74.62	0.00
6.04000	156.88	128.25	43.68	132.85	106.90	51.71	-43.14	98.59	57.89	-18.56	106.49	107.59	-20.69	-77.01	32.54	-40.12	-82.47	38.67	-194.23	-97.61	29.57	-191.63	-87.77	73.69	81.38	-0.28	1118.15	0.00	0.00	0.00	50.41	-63.13	1505.40	29.20	47.13	1503.72	-107.50	-85.97	1480.82	-130.43	12.90	1472.93	138.25	1149.68	74.36	727.61	1055.43	75.12	0.00
6.05000	193.04	130.73	48.84	167.55	109.73	54.80	-8.19	103.43	50.90	13.68	108.90	101.34	-7.69	-77.48	35.38	-41.05	-82.63	38.68	-194.10	-97.36	29.71	-191.31	-87.76	73.98	92.49	1.00	1116.97	0.00	0.00	0.00	59.01	-62.11	1504.17	37.95	48.28	1502.73	-98.32	-84.90	1479.52	-121.54	13.42	1471.79	136.55	1151.25	73.45	727.90	1054.80	75.56	0.00
6.06000	227.67	132.84	54.39	202.18	111.20	59.01	26.92	107.94	45.10	45.87	112.97	97.06	-5.46	-78.15	34.75	-43.33	-80.81	38.52	-193.93	-97.24	29.99	-191.04	-87.43	74.15	101.22	2.28	1115.34	0.00	0.00	0.00	69.39	-60.55	1502.71	46.81	49.77	1501.58	-89.13	-83.76	1478.04	-112.59	14.35	1470.42	140.10	1149.36	74.85	726.93	1055.44	75.17	0.00
6.07000	261.46	134.30	61.05	236.01	112.53	64.54	61.46	112.34	40.69	77.26	116.49	93.86	-8.50	-79.96	32.36	-44.23	-80.59	38.70	-193.72	-97.33	30.34	-190.68	-87.54	74.51	109.75	3.06	1113.58	0.00	0.00	0.00	77.92	-59.12	1501.42	55.66	50.89	1500.35	-80.17	-82.52	1476.43	-103.63	15.74	1468.93	137.82	1150.23	74.20	724.66	1056.40	74.44	0.00
6.08000	293.05	134.96	68.55	268.07	114.25	71.01	94.64	116.67	37.67	107.20	119.38	91.73	-10.35	-79.79	32.08	-44.75	-80.59	38.71	-193.68	-96.95	30.49	-190.43	-87.19	74.75	119.34	3.94	1111.53	0.00	0.00	0.00	85.98	-57.89	1500.01	64.53	52.20	1498.99	-71.20	-81.11	1474.65	-94.54	17.21	1467.27	135.85	1150.36	73.62	725.11	1056.45	74.23	0.00
6.09000	324.56	135.17	77.32	298.16	114.84	77.85	126.11	119.92	35.67	136.07	122.00	90.51	-7.69	-80.50	32.39	-44.92	-80.06	38.75	-193.61	-96.52	30.69	-190.11	-87.34	75.26	126.58	4.54	1109.42	0.00	0.00	0.00	95.36	-56.51	1498.55	73.41	53.59	1497.50	-62.34	-79.43	1472.86	-85.49	18.54	1465.44	136.12	1150.40	73.62	726.56	1056.66	74.60	0.00
6.10000	353.97	135.45	86.02	324.41	115.78	84.63	156.32	124.10	35.14	163.81	125.42	90.67	-9.17	-81.10	31.91	-44.91	-80.49	38.56	-193.48	-96.12	30.87	-189.88	-87.04	75.55	136.72	5.90	1107.42	0.00	0.00	0.00	103.82	-55.00	1496.91	82.32	55.46	1495.87	-53.37	-78.06	1471.01	-76.50	20.14	1463.63	136.64	1151.51	73.40	725.65	1057.14	74.22	0.00
6.11000	379.85	135.66	94.04	352.84	116.10	92.68	184.89	127.69	35.55	190.05	128.14	91.45	-11.20	-81.63	31.59	-44.69	-80.38	38.95	-193.33	-95.99	31.30	-189.56	-86.97	76.00	143.03	7.56	1105.35	0.00	0.00	0.00	113.76	-53.41	1495.29	91.21	57.07	1494.21	-44.49	-75.98	1469.25	-67.46	22.16	1461.80	140.81	1150.38	74.32	726.45	1056.51	74.59	0.00
6.12000	405.84	134.65	103.02	377.35	115.95	99.63	211.50	131.65	36.68	214.46	130.90	92.78	-8.96	-83.51	32.64	-44.57	-80.85	38.94	-193.15	-96.02	31.76	-189.26	-86.89	76.50	154.01	8.12	1103.48	0.00	0.00	0.00	122.12	-51.51	1493.79	100.19	58.64	1492.52	-35.61	-73.76	1467.45	-58.56	23.90	1459.98	144.46	1150.46	75.07	726.90	1056.51	74.79	0.00
6.13000	427.95	132.97	111.09	399.48	115.70	106.52	236.22	134.70	38.07	237.33	133.68	94.56	-9.08	-82.79	32.92	-44.39	-80.74	39.06	-193.02	-95.82	32.23	-188.84	-86.90	77.13	161.73	9.90	1101.36	0.00	0.00	0.00	131.34	-49.50	1492.16	109.23	60.54	1490.77	-26.49	-72.03	1465.69	-49.60	25.58	1458.14	139.60	1150.98	74.05	726.37	1056.06	74.73	0.00
6.14000	451.01	130.18	119.87	420.48	114.59	113.54	259.30	137.75	40.02	258.51	136.26	96.39	-9.01	-83.50	32.27	-44.19	-80.79	38.86	-192.96	-95.29	32.65	-188.58	-86.46	77.62	169.56	11.38	1099.50	0.00	0.00	0.00	141.03	-47.36	1490.47	118.44	62.52	1489.01	-17.46	-69.56	1464.05	-40.48	27.78	1456.30	144.44	1148.23	75.16	727.87	1055.83	75.11	0.00
6.15000	466.16	128.82	124.34	440.72	112.77	119.99	280.37	139.94	41.49	277.95	138.17	98.05	-7.58	-83.54	32.32	-43.98	-80.63	38.74	-192.72	-95.32	33.47	-188.07	-86.55	78.52	180.78	12.89	1097.33	0.00	0.00	0.00	149.78	-45.24	1488.88	127.80	64.65	1487.27	-8.31	-67.37	1462.39	-31.26	30.26	1454.59	148.06	1146.64	75.97	726.25	1056.86	74.23	0.00
6.16000	483.09	125.82	129.83	460.37	110.46	124.91	299.42	141.21	42.68	295.67	139.34	99.16	-7.22	-84.10	32.82	-43.82	-81.20	38.79	-192.44	-95.20	34.29	-187.46	-86.77	79.63	189.74	14.03	1095.73	0.00	0.00	0.00	159.07	-42.82	1487.36	137.18	66.63	1485.60	0.96	-65.22	1460.83	-21.87	32.84	1452.89	141.06	1148.13	74.09	727.51	1056.42	74.87	0.00
6.17000	498.25	123.36	133.30	473.47	109.26	127.20	316.12	142.67	43.53	311.28	140.11	99.83	-7.73	-84.08	32.23	-43.55	-81.59	38.68	-192.31	-94.94	35.29	-186.84	-86.78	80.79	199.82	15.62	1094.10	0.00	0.00	0.00	167.97	-40.49	1485.95	146.60	68.95	1483.95	10.21	-62.92	1459.36	-12.24	35.65	1451.25	146.77	1146.86	75.31	727.26	1055.99	74.91	0.00
6.18000	511.51	121.80	134.55	485.38	108.12	128.15	330.10	142.74	43.23	324.73	140.18	99.69	-6.66	-83.95	32.42	-43.34	-81.86	38.55	-191.96	-95.09	36.60	-186.18	-86.73	82.09	209.82	17.34	1092.80	0.00	0.00	0.00	178.32	-38.04	1484.47	156.09	71.50	1482.43	19.58	-60.69	1457.95	-2.80	38.02	1449.75	139.96	1147.78	74.21	726.98	1055.82	74.97	0.00
6.19000	522.85	120.73	133.76	494.53	107.13	127.08	341.66	142.69	42.25	336.06	140.17	98.75	-10.81	-84.49	31.00	-43.13	-82.08	38.50	-191.54	-95.21	38.10	-185.32	-86.77	83.54	218.26	18.71	1091.49	0.00	0.00	0.00	186.58	-35.37	1483.27	165.64	73.98	1480.99	28.94	-57.69	1456.64	6.65	40.53	1448.31	139.68	1148.04	73.73	725.42	1056.33	74.48	0.00
6.20000	532.18	120.00	130.89	504.13	106.13	124.27	350.79	142.26	40.41	345.45	140.17	97.14	-6.85	-84.32	31.85	-42.81	-82.48	38.44	-191.20	-94.73	39.49	-184.42	-86.88	85.27	228.10	20.88	1090.34	0.00	0.00	0.00	196.79	-32.82	1482.11	175.19	76.48	1479.67	38.54	-54.94	1455.48	16.29	43.41	1446.98	142.66	1148.25	74.33	727.37	1055.89	75.05	0.00
6.21000	539.90	118.82	126.57	512.81	105.13	121.14	357.70	141.77	38.08	352.93	139.23	94.64	-7.46	-82.09	31.43	-42.54	-82.33	38.30	-190.59	-95.03	41.44	-183.35	-86.91	87.13	237.09	22.12	1089.31	0.00	0.00	0.00	206.30	-29.93	1481.07	184.86	79.23	1478.46	48.11	-52.35	1454.44	26.01	46.08	1445.74	136.67	1149.76	73.11	729.80	1055.41	75.57	0.00
6.22000	545.88	118.15	120.60	516.15	103.79	115.66	362.70	141.74	35.43	358.73	138.75	91.74	-9.59	-82.64	30.30	-42.18	-82.52	38.22	-189.99	-95.12	43.55	-182.16	-87.09	89.22	246.38	23.44	1088.48	0.00	0.00	0.00	215.23	-27.12	1480.21	194.59	81.98	1477.28	57.81	-49.66	1453.46	35.80	48.71	1444.58	140.26	1148.72	74.14	727.72	1056.16	74.84	0.00
6.23000	550.53	117.42	113.57	522.83	101.56	110.04	365.97	141.17	32.80	363.05	138.53	88.53	-7.18	-82.97	30.75	-41.80	-82.53	38.19	-189.27	-95.13	45.79	-180.78	-87.28	91.55	257.52	24.68	1087.64	0.00	0.00	0.00	225.58	-23.99	1479.21	204.37	84.82	1476.10	67.47	-46.49	1452.60	45.56	51.62	1443.44	145.74	1147.96	75.21	725.98	1057.12	74.09	0.00
6.24000	554.03	115.22	105.76	523.58	99.35	102.23	367.51	140.15	31.59	366.28	138.15	85.41	-8.86	-83.41	30.08	-31.08	-81.81	42.60	-188.40	-95.45	48.44	-179.23	-87.47	94.09	269.48	26.89	1087.18	0.00	0.00	0.00	234.77	-20.81	1478.52	214.18	87.88	1475.00	77.13	-43.44	1451.84	55.52	54.78	1442.36	145.37	1147.95	75.45	727.96	1057.15	74.69	0.00
6.25000	556.85	112.88	98.54	528.23	97.84	96.02	368.95	140.58	29.84	368.29	136.92	81.49	-8.23	-82.58	30.35	-32.70	-81.82	41.90	-187.35	-95.70	51.16	-177.51	-87.54	96.75	279.27	28.63	1086.82	0.00	0.00	0.00	244.73	-17.66	1477.86	224.09	90.82	1473.91	87.02	-40.58	1451.16	65.38	57.89	1441.29	147.55	1147.60	75.88	729.32	1056.38	75.26	0.00
6.26000	564.44	110.26	92.74	533.61	95.89	88.80	370.60	139.70	29.09	371.38	134.97	78.38	-7.28	-82.56	30.62	-32.86	-82.09	41.63	-186.49	-95.30	53.93	-175.55	-87.76	99.72	290.38	29.70	1086.62	0.00	0.00	0.00	254.03	-14.59	1477.42	233.98	94.08	1472.86	96.93	-37.33	1450.53	75.36	61.52	1440.28	146.67	1146.40	75.69	728.52	1055.45	75.44	0.00
6.27000	566.78	109.63	81.04	537.11	93.95	78.48	372.18	139.37	29.30	377.01	132.91	77.54	-8.12	-83.37	30.19	-33.77	-82.35	41.18	-185.03	-95.98	57.47	-173.20	-88.49	103.14	300.77	31.68	1086.66	0.00	0.00	0.00	263.75	-11.38	1477.01	244.02	97.28	1471.99	106.74	-33.83	1450.14	85.34	65.06	1439.42	140.03	1147.90	74.50	726.49	1055.87	74.95	0.00
6.28000	570.72	109.07	72.15	541.94	94.24	72.03	373.43	138.76	29.23	381.24	132.69	76.75	-7.39	-83.36	30.38	-35.06	-82.75	40.63	-183.27	-96.70	61.40	-170.40	-89.42	106.98	310.58	32.87	1086.84	0.00	0.00	0.00	275.85	-8.14	1476.71	254.22	100.52	1471.54	116.61	-30.15	1449.98	95.32	68.57	1438.99	140.28	1148.11	74.06	726.92	1056.21	74.95	0.00
6.29000	572.83	108.55	64.52	542.91	93.45	65.09	374.28	139.01	29.44	383.27	131.83	75.70	-6.74	-85.42	30.17	-35.39	-83.17	40.19	-181.13	-97.33	65.86	-167.07	-90.44	111.31	324.00	35.24	1087.53	0.00	0.00	0.00	285.04	-4.40	1477.08	264.59	103.87	1471.51	126.37	-26.22	1450.25	105.52	72.17	1438.97	143.83	1147.89	74.88	726.92	1056.06	74.93	0.00
6.30000	575.66	108.51	57.99	544.23	93.67	59.10	374.92	138.88	29.20	385.80	131.86	75.37	-7.66	-85.86	29.33	-33.39	-84.65	39.50	-178.72	-97.46	70.59	-163.22	-91.09	115.92	332.59	37.34	1088.37	0.00	0.00	0.00	296.41	0.87	1478.17	275.12	107.16	1471.77	136.26	-22.55	1450.82	115.86	75.96	1439.30	143.59	1147.86	74.71	727.23	1055.69	74.93	0.00
6.31000	578.36	108.14	50.89	546.28	93.79	53.90	375.20	139.74	29.14	387.01	132.40	74.92	-7.47	-85.30	29.82	-34.99	-85.54	37.40	-175.72	-97.48	75.87	-158.45	-91.86	121.18	344.86	39.19	1089.46	0.00	0.00	0.00	306.65	4.69	1479.08	285.68	110.36	1472.28	145.93	-18.20	1451.68	126.24	79.65	1439.97	144.12	1148.06	75.35	726.13	1055.95	74.63	0.00
6.32000	579.89	106.67	46.56	547.35	92.72	49.93	375.62	139.55	28.94	390.77	131.97	74.80	-7.67	-85.53	29.61	-33.11	-85.97	36.60	-171.70	-97.98	82.14	-152.66	-92.86	127.09	355.41	41.85	1090.79	0.00	0.00	0.00	316.55	8.01	1480.10	296.29	113.75	1473.04	155.75	-14.69	1452.72	136.69	83.47	1440.89	148.15	1147.36	76.09	727.59	1055.74	74.86	0.00
6.33000	578.17	104.79	43.75	549.43	91.66	47.71	375.94	139.92	29.30	390.80	131.53	74.27	-4.77	-85.37	31.13	-34.74	-86.16	35.42	-166.73	-98.04	89.03	-145.70	-93.96	133.61	367.30	43.08	1092.39	0.00	0.00	0.00	326.46	10.97	1481.39	306.78	116.67	1474.08	165.49	-10.24	1454.07	147.12	87.17	1441.91	151.10	1145.90	76.66	727.53	1055.66	75.21	0.00
6.34000	578.44	104.53	41.49	547.96	91.51	45.26	376.29	139.75	29.31	390.01	131.70	73.73	-8.55	-85.87	30.54	-33.34	-85.92	34.71	-160.23	-98.34	96.82	-137.10	-94.75	140.62	377.92	45.81	1094.31	0.00	0.00	0.00	336.42	14.44	1483.00	317.21	120.04	1475.35	175.36	-6.18	1455.73	157.50	91.15	1443.18	138.72	1149.30	73.76	726.87	1055.80	74.83	0.00
6.35000	581.21	103.59	40.49	550.33	90.87	44.67	376.43	139.82	29.38	393.27	131.25	73.88	-6.65	-85.61	30.96	-30.97	-85.57	34.88	-151.91	-98.54	105.20	-126.52	-95.08	147.85	385.00	48.09	1096.22	0.00	0.00	0.00	346.45	17.69	1484.84	327.52	123.30	1476.80	185.28	-2.94	1457.56	167.78	94.85	1444.67	138.90	1148.93	73.71	727.70	1054.94	75.30	0.00
6.36000	581.45	103.93	39.20	549.44	91.44	43.74	376.54	139.34	29.17	391.28	130.98	72.90	-7.91	-85.88	30.58	-28.01	-84.71	35.89	-142.21	-98.37	113.98	-113.92	-95.41	155.01	398.95	50.66	1098.37	0.00	0.00	0.00	356.46	21.10	1486.87	337.71	126.50	1478.40	195.08	1.02	1459.49	178.01	98.38	1446.25	145.97	1147.33	75.64	726.10	1056.57	74.54	0.00
6.37000	581.53	103.88	38.40	549.13	91.56	42.86	376.60	139.79	29.27	392.73	131.60	73.48	-5.02	-85.59	31.05	-26.19	-84.66	36.34	-131.07	-98.64	123.21	-99.49	-95.95	161.77	406.90	52.53	1100.77	0.00	0.00	0.00	366.39	24.04	1488.97	347.68	129.62	1480.05	204.90	4.42	1461.48	188.11	101.47	1447.89	142.94	1148.16	75.03	725.28	1056.67	74.25	0.00
6.38000	581.47	103.67	38.05	549.68	90.92	42.58	376.57	139.50	29.06	392.95	131.42	73.35	-1.91	-86.06	30.03	-21.42	-78.00	40.66	-119.08	-98.40	132.89	-84.10	-96.37	168.66	415.94	54.89	1103.05	0.00	0.00	0.00	376.39	27.35	1491.00	355.53	132.23	1481.81	214.67	8.28	1463.45	198.06	104.23	1449.52	143.74	1147.84	74.69	726.50	1056.27	74.70	0.00
6.39000	578.71	102.84	37.38	548.49	91.21	41.96	376.52	139.60	29.12	394.13	131.67	73.62	1.73	-86.25	28.82	-17.52	-83.89	39.49	-106.32	-97.71	143.18	-67.87	-96.79	176.46	428.62	56.70	1105.71	0.00	0.00	0.00	386.08	30.78	1492.95	364.74	135.12	1483.38	224.48	11.15	1465.23	207.84	107.61	1451.03	146.73	1147.22	75.71	726.17	1056.94	74.31	0.00
6.40000	578.89	100.93	36.94	547.98	90.62	41.92	376.50	139.39	28.93	391.39	131.77	72.78	11.18	-87.02	28.75	-9.58	-84.87	42.59	-92.61	-97.62	154.42	-51.32	-96.68	184.68	433.96	58.19	1107.61	0.00	0.00	0.00	395.59	33.43	1494.83	375.26	137.91	1484.85	234.23	14.04	1467.00	217.53	110.56	1452.37	138.51	1149.34	73.98	725.87	1055.97	74.55	0.00
6.41000	581.45	103.29	37.44	547.63	90.84	41.97	376.49	139.02	28.80	392.34	132.19	72.99	20.65	-87.00	30.18	2.00	-84.39	47.66	-77.78	-96.35	163.91	-34.31	-96.23	193.25	445.44	59.85	1109.82	0.00	0.00	0.00	405.04	36.09	1496.71	384.71	140.55	1486.27	243.79	17.16	1468.61	227.05	112.96	1453.66	140.93	1148.29	74.07	727.86	1055.45	75.16	0.00
6.42000	578.47	101.47	36.85	548.67	90.88	41.71	376.50	139.56	28.94	394.14	132.11	73.36	34.88	-86.11	35.84	18.80	-83.73	54.74	-60.67	-95.58	172.08	-16.67	-95.43	201.11	456.55	61.44	1111.99	0.00	0.00	0.00	414.41	38.75	1498.49	394.03	143.09	1487.67	253.17	19.71	1470.22	236.52	115.30	1454.92	147.63	1146.64	75.86	728.16	1056.40	74.94	0.00
6.43000	578.72	100.83	36.72	548.76	91.28	41.78	376.44	139.92	29.02	392.03	132.18	72.65	55.07	-84.67	41.18	37.84	-82.50	60.61	-41.93	-94.55	178.74	1.93	-93.72	207.82	465.83	62.81	1113.97	0.00	0.00	0.00	423.53	40.70	1500.16	403.63	145.30	1489.00	262.35	22.29	1471.80	245.87	117.59	1456.17	148.04	1147.04	76.44	727.57	1056.50	75.00	0.00
6.44000	579.98	100.65	37.00	548.37	90.68	41.82	376.47	140.12	29.03	394.90	132.86	73.29	76.30	-82.92	45.73	58.47	-81.11	65.17	-21.38	-93.71	184.06	21.64	-91.66	213.29	472.63	63.76	1115.47	0.00	0.00	0.00	432.58	42.95	1501.77	412.89	147.02	1490.38	271.52	24.31	1473.41	255.20	119.67	1457.49	140.34	1149.36	73.75	726.92	1056.10	74.99	0.00
6.45000	579.04	100.83	36.58	549.01	90.89	41.86	376.52	139.51	28.85	392.90	133.48	72.73	97.61	-82.18	48.99	80.11	-79.59	69.16	-0.12	-92.34	187.97	42.47	-89.91	217.32	482.85	64.60	1117.04	0.00	0.00	0.00	441.61	44.20	1503.44	422.55	148.92	1491.76	280.46	26.91	1475.05	264.49	122.08	1458.91	149.35	1147.70	76.36	726.60	1056.53	74.52	0.00
6.46000	579.28	100.74	36.71	548.78	90.65	41.41	376.50	139.73	28.89	394.97	133.19	73.17	118.53	-80.23	51.66	102.47	-78.22	71.91	21.44	-90.55	190.57	63.59	-87.90	220.01	491.58	65.46	1118.23	0.00	0.00	0.00	450.51	46.11	1505.09	432.04	150.44	1493.26	289.30	29.09	1476.64	273.85	124.26	1460.39	143.78	1148.26	74.72	727.88	1055.84	74.88	0.00
6.47000	579.58	99.67	36.79	548.08	90.69	41.30	376.71	139.64	28.86	393.76	133.67	73.07	141.78	-79.78	53.79	125.96	-77.32	74.05	43.06	-88.04	191.76	84.87	-85.58	221.53	500.32	66.48	1119.27	0.00	0.00	0.00	459.43	47.56	1506.74	441.28	151.86	1494.82	298.15	30.96	1478.30	283.06	126.01	1462.06	146.05	1148.11	75.66	728.37	1055.39	75.54	0.00
6.48000	578.43	100.44	36.37	548.26	90.82	41.09	376.76	139.40	28.78	394.42	133.73	73.21	166.34	-78.58	54.95	149.35	-75.97	75.03	64.87	-84.73	191.49	106.79	-83.04	221.88	509.82	66.94	1120.49	0.00	0.00	0.00	468.29	48.41	1508.31	450.54	152.91	1496.42	306.89	33.32	1479.90	292.31	127.71	1463.63	144.93	1147.51	75.08	727.52	1055.88	75.20	0.00
6.49000	578.76	100.64	36.24	548.13	91.37	41.46	376.71	139.46	28.95	395.43	133.88	73.42	190.72	-77.38	55.02	174.25	-74.92	75.51	87.25	-81.60	190.12	129.04	-80.33	221.24	518.15	67.45	1121.34	0.00	0.00	0.00	477.17	49.39	1509.80	459.76	153.81	1498.01	315.66	34.63	1481.42	301.41	128.97	1465.22	149.45	1146.33	76.37	728.04	1056.00	74.89	0.00
6.50000	578.96	100.49	36.20	547.84	91.12	40.99	376.78	139.91	29.07	395.60	134.17	73.53	220.78	-76.33	55.46	200.67	-73.30	75.12	110.89	-78.63	187.55	151.47	-77.37	219.53	526.55	68.00	1122.59	0.00	0.00	0.00	486.19	50.12	1511.20	468.77	154.71	1499.53	324.50	35.39	1482.76	310.58	130.01	1466.74	143.73	1149.84	73.72	726.68	1056.36	74.70	0.00
6.51000	578.83	100.67	36.02	548.44	91.45	40.81	376.80	139.42	28.85	393.92	134.36	72.93	248.28	-74.67	54.84	228.00	-71.68	74.07	135.16	-75.26	183.44	174.31	-74.45	216.80	537.09	68.46	1123.57	0.00	0.00	0.00	495.14	50.29	1512.44	477.99	155.29	1500.95	333.29	36.43	1483.87	319.60	131.10	1468.11	140.86	1151.04	72.50	725.92	1056.31	74.69	0.00
6.52000	579.07	100.29	35.82	547.79	91.36	40.60	376.90	140.11	29.23	394.66	134.52	73.05	278.64	-73.67	53.79	259.29	-69.71	72.99	159.84	-71.39	177.92	197.62	-71.41	213.02	545.08	68.88	1124.38	0.00	0.00	0.00	504.19	50.97	1513.55	486.57	155.90	1502.35	342.13	37.63	1484.85	328.64	131.97	1469.38	142.76	1148.98	73.57	726.91	1056.03	74.91	0.00
6.53000	578.76	100.73	35.43	548.01	91.77	40.39	376.91	139.76	29.05	394.66	134.47	73.16	310.83	-70.90	52.86	290.60	-67.35	71.34	185.15	-68.09	171.50	221.62	-68.68	208.43	551.91	69.29	1125.05	0.00	0.00	0.00	513.15	51.12	1514.55	495.73	156.46	1503.69	351.14	38.60	1485.71	337.62	132.86	1470.50	137.01	1151.00	71.73	725.88	1056.80	74.38	0.00
6.54000	580.97	104.04	35.97	547.59	91.37	40.00	376.93	139.44	29.03	395.36	134.80	73.55	343.94	-69.53	51.39	320.73	-64.38	68.69	211.21	-64.92	164.13	246.51	-65.88	202.80	561.66	69.91	1125.65	0.00	0.00	0.00	522.00	51.43	1515.34	504.46	156.62	1504.84	360.03	39.26	1486.42	346.55	133.81	1471.51	137.22	1151.51	71.41	727.13	1055.13	75.10	0.00
6.55000	579.09	100.02	35.11	548.28	91.46	40.19	377.00	139.42	29.10	395.46	134.73	73.39	374.60	-66.07	50.44	352.18	-61.82	66.23	238.33	-61.86	156.06	271.76	-63.15	196.36	568.11	70.42	1126.19	0.00	0.00	0.00	530.83	51.52	1515.92	513.76	156.92	1505.82	369.00	40.02	1487.09	355.50	134.65	1472.47	141.62	1149.63	72.93	728.37	1055.89	74.98	0.00
6.56000	580.96	104.19	35.73	548.27	91.76	40.28	377.08	139.35	29.19	394.93	134.78	73.36	407.22	-62.78	49.53	384.46	-59.28	63.90	266.13	-59.05	147.41	297.12	-59.93	188.95	577.70	71.13	1126.88	0.00	0.00	0.00	539.60	51.91	1516.35	522.66	157.01	1506.57	377.89	40.66	1487.52	364.50	135.12	1473.34	139.31	1149.48	72.93	728.96	1055.60	75.16	0.00
6.57000	580.97	104.31	35.48	549.06	92.05	40.22	377.11	139.03	29.08	395.24	134.87	73.59	439.61	-59.59	48.17	416.98	-56.37	61.46	294.34	-56.67	138.48	322.99	-56.41	180.82	586.01	71.56	1127.42	0.00	0.00	0.00	548.48	51.61	1516.50	531.85	157.09	1507.14	386.79	41.33	1487.89	373.53	135.67	1474.06	138.78	1149.43	72.95	729.18	1055.17	77.24	0.00
6.58000	580.91	104.11	35.42	547.56	91.24	40.13	377.19	139.22	29.24	396.92	134.57	73.95	473.09	-56.33	46.22	450.78	-53.88	59.46	323.39	-54.59	129.43	349.81	-53.20	172.49	595.47	72.34	1127.71	0.00	0.00	0.00	557.28	51.34	1516.50	541.72	157.15	1507.42	395.63	42.07	1488.15	382.57	136.14	1474.62	139.47	1148.84	72.98	725.45	1056.10	76.77	0.00
6.59000	580.80	103.83	35.29	548.29	92.00	40.66	377.22	139.31	29.39	397.11	134.36	73.99	507.79	-55.07	45.36	483.81	-51.52	57.12	353.27	-52.79	120.38	377.58	-49.88	163.91	605.05	72.93	1127.93	0.00	0.00	0.00	566.20	51.89	1516.36	550.29	157.29	1507.47	404.39	42.70	1488.39	391.78	137.07	1474.97	140.75	1148.64	73.29	730.22	1055.43	77.96	0.00
6.60000	580.69	104.03	34.95	547.16	90.93	40.29	377.30	139.05	29.39	394.43	134.77	73.61	541.11	-54.13	44.65	518.26	-49.85	55.43	384.06	-50.86	111.45	405.49	-47.51	155.82	610.52	73.49	1127.97	0.00	0.00	0.00	575.22	52.22	1516.03	560.24	157.45	1507.25	413.33	43.76	1488.55	401.01	138.04	1475.14	139.58	1148.77	73.21	727.99	1055.72	77.05	0.00
6.61000	580.82	103.54	35.00	547.24	92.13	40.88	377.36	139.20	29.54	397.38	133.90	74.32	577.06	-52.78	45.23	552.08	-48.71	54.19	414.75	-48.82	102.46	433.59	-45.09	147.82	619.26	74.08	1127.85	0.00	0.00	0.00	584.17	52.35	1515.61	569.44	157.64	1506.83	422.20	44.38	1488.57	410.36	138.94	1475.09	138.92	1148.91	73.15	729.51	1055.54	77.60	0.00
6.62000	581.03	104.63	34.28	545.66	94.82	43.34	377.37	139.57	29.86	394.80	134.00	73.87	611.81	-53.14	45.92	585.19	-47.86	53.02	445.73	-47.04	94.02	462.04	-43.72	140.42	628.48	74.62	1127.52	0.00	0.00	0.00	593.25	52.52	1514.98	578.58	157.94	1506.18	431.20	45.10	1488.34	419.72	139.40	1474.95	139.45	1149.41	73.44	729.30	1055.33	77.78	0.00
6.63000	581.45	95.30	35.07	543.47	90.99	42.37	377.51	139.22	29.81	396.13	133.58	74.09	644.74	-52.82	47.03	617.80	-47.10	52.33	477.19	-44.88	85.48	491.10	-41.83	132.95	638.94	75.18	1127.16	0.00	0.00	0.00	602.54	52.75	1514.31	588.40	158.21	1505.30	440.26	45.46	1488.15	429.16	139.80	1474.63	139.20	1149.38	73.67	729.14	1054.96	77.49	0.00
6.64000	581.61	78.97	36.98	548.05	91.69	43.34	377.53	139.72	30.10	395.38	133.40	74.24	678.25	-53.14	48.60	652.12	-46.48	52.91	509.34	-43.21	77.54	520.59	-40.14	125.79	648.21	75.72	1126.51	0.00	0.00	0.00	611.81	53.80	1513.45	597.76	158.84	1504.17	449.37	46.37	1487.85	438.60	140.24	1474.10	142.30	1148.25	74.61	727.70	1055.28	77.07	0.00
6.65000	580.66	75.68	37.21	546.71	92.93	42.59	377.59	138.88	29.80	398.73	133.56	75.06	711.12	-53.19	50.78	686.20	-46.00	54.25	541.48	-41.20	69.57	549.74	-38.67	118.88	655.32	75.99	1125.52	0.00	0.00	0.00	621.38	54.44	1512.49	607.16	159.45	1502.81	458.64	47.16	1487.37	447.92	140.83	1473.29	140.18	1149.38	73.77	724.12	1056.39	75.99	0.00
6.66000	579.77	82.74	36.31	544.78	93.57	40.76	377.63	138.99	29.93	395.44	133.29	74.44	745.27	-52.36	54.49	721.36	-45.13	56.50	573.73	-37.75	61.04	579.15	-37.29	112.34	662.27	76.40	1124.27	0.00	0.00	0.00	630.98	55.61	1511.40	616.98	159.98	1501.27	468.00	47.75	1486.75	457.20	141.32	1472.33	137.44	1150.70	72.72	725.18	1056.11	76.01	0.00
6.67000	577.99	88.41	35.02	550.56	92.53	40.80	377.76	139.13	30.13	394.62	133.53	74.53	778.40	-52.31	58.13	752.89	-45.54	56.28	606.26	-35.14	53.42	608.70	-35.93	106.22	672.22	76.56	1122.64	0.00	0.00	0.00	640.67	56.10	1510.10	625.92	160.73	1499.48	477.49	48.44	1485.94	466.55	141.92	1471.05	141.40	1150.49	73.44	727.77	1055.57	77.03	0.00
6.68000	580.30	102.32	33.77	547.21	92.75	39.74	377.80	138.97	30.23	395.87	133.08	74.90	810.64	-52.34	62.39	785.06	-45.49	58.65	639.07	-33.26	47.04	638.48	-34.66	100.64	679.63	76.80	1120.92	0.00	0.00	0.00	650.32	57.14	1508.68	636.76	161.66	1497.28	487.22	49.09	1485.01	475.88	142.35	1469.59	138.66	1150.93	73.24	728.93	1055.33	77.68	0.00
6.69000	580.47	103.97	33.52	549.64	93.03	40.08	377.89	139.00	30.44	396.63	133.33	75.41	841.96	-52.41	67.48	816.42	-45.37	61.92	671.31	-32.43	41.86	667.76	-34.03	96.00	691.39	76.74	1119.32	0.00	0.00	0.00	660.05	58.35	1507.11	646.53	162.48	1495.14	496.99	49.51	1483.93	485.26	142.29	1467.98	142.88	1149.84	74.40	726.16	1056.02	77.04	0.00
6.70000	581.45	104.11	33.35	548.00	92.54	39.72	378.02	139.16	30.71	397.24	133.36	75.91	872.66	-51.74	73.34	847.35	-45.68	66.27	702.59	-34.42	38.39	696.46	-33.10	91.93	698.87	76.49	1117.22	0.00	0.00	0.00	669.59	59.12	1505.53	655.94	163.49	1492.90	506.90	50.46	1482.63	494.64	142.69	1466.13	142.01	1149.72	74.21	726.84	1055.62	77.22	0.00
6.71000	581.45	103.87	33.35	547.67	93.34	39.27	378.21	138.27	30.73	399.09	132.86	76.48	901.64	-51.97	79.53	877.13	-45.94	71.38	733.26	-33.18	35.42	724.56	-32.40	88.62	709.42	76.33	1115.17	0.00	0.00	0.00	679.37	60.39	1503.68	665.49	164.32	1490.53	516.76	50.79	1481.23	504.12	142.84	1464.26	140.00	1151.65	73.31	726.33	1055.68	76.63	0.00
6.72000	581.16	103.52	33.33	549.06	92.89	39.80	378.44	137.73	31.03	396.96	132.88	76.10	928.70	-51.69	86.10	905.95	-45.81	76.81	763.59	-32.82	33.77	751.88	-32.83	86.69	717.41	76.04	1112.83	0.00	0.00	0.00	689.11	60.43	1501.81	675.05	164.75	1488.15	526.56	51.07	1479.62	513.58	142.76	1462.28	137.38	1150.71	73.33	726.80	1055.38	76.82	0.00
6.73000	581.30	103.85	32.89	548.56	93.53	39.43	378.66	137.27	31.40	397.44	132.77	76.47	957.32	-51.05	93.76	932.78	-45.90	82.79	792.93	-33.15	33.13	778.54	-32.97	85.32	725.59	75.78	1110.40	0.00	0.00	0.00	699.14	61.79	1499.70	684.71	165.21	1485.73	536.31	50.56	1478.02	523.10	143.04	1460.27	134.99	1152.50	72.28	726.75	1055.50	76.84	0.00
6.74000	581.34	103.94	32.67	547.53	93.70	38.86	379.09	137.24	32.05	398.46	132.50	77.08	982.12	-50.09	101.27	958.33	-44.92	88.50	820.35	-33.49	33.20	803.71	-33.14	84.71	735.63	75.35	1107.94	0.00	0.00	0.00	709.10	62.29	1497.64	694.47	165.21	1483.37	546.15	49.98	1476.32	532.69	142.62	1458.33	134.18	1153.43	71.55	726.75	1055.82	77.05	0.00
6.75000	581.47	104.40	32.15	548.16	93.69	38.57	379.59	136.63	32.73	399.85	132.29	77.81	1008.36	-48.99	109.38	982.16	-44.43	94.72	846.18	-34.19	34.06	827.55	-33.34	84.74	745.45	74.60	1105.61	0.00	0.00	0.00	718.97	61.75	1495.51	704.34	164.92	1481.05	556.15	49.96	1474.62	542.36	142.10	1456.37	137.84	1150.81	73.18	727.76	1055.45	77.11	0.00
6.76000	581.58	104.45	31.89	549.44	93.76	38.73	380.18	135.87	33.57	397.74	131.81	77.65	1028.39	-47.95	115.22	1004.28	-43.30	100.59	870.13	-35.21	35.55	849.97	-33.47	85.20	756.36	73.88	1103.25	0.00	0.00	0.00	728.94	60.95	1493.45	714.10	164.68	1478.80	566.06	49.34	1472.73	552.18	140.97	1454.45	137.74	1149.98	73.69	728.77	1055.35	77.44	0.00
6.77000	580.14	105.85	31.50	548.70	93.94	38.36	380.78	135.53	34.60	397.89	132.09	78.38	1047.84	-45.83	121.44	1024.62	-41.86	105.93	892.24	-35.44	36.89	870.55	-33.44	85.82	764.49	73.31	1100.79	0.00	0.00	0.00	739.20	60.72	1491.33	723.81	164.16	1476.69	576.04	48.29	1470.77	562.11	140.22	1452.53	137.98	1151.54	73.05	725.83	1056.05	76.89	0.00
6.78000	580.15	106.12	31.14	550.42	93.65	38.96	381.23	134.54	35.36	400.23	131.89	79.67	1068.42	-44.16	127.39	1042.93	-39.77	110.21	912.28	-35.40	38.11	889.40	-33.22	86.37	775.79	72.66	1098.42	0.00	0.00	0.00	749.28	60.04	1489.32	731.83	163.20	1475.06	586.17	47.25	1468.89	572.09	139.13	1450.66	136.28	1152.63	72.36	728.32	1055.56	77.34	0.00
6.79000	580.10	105.85	30.87	549.01	93.88	38.23	381.76	133.95	36.44	402.24	132.16	81.03	1084.64	-41.36	130.43	1059.19	-37.72	113.42	929.96	-34.74	38.64	906.23	-32.41	86.45	785.55	72.16	1096.26	0.00	0.00	0.00	759.52	59.36	1487.37	741.44	162.00	1473.46	596.31	46.03	1466.96	582.07	138.00	1448.91	140.40	1150.28	74.15	732.46	1054.83	78.52	0.00
6.80000	582.15	104.58	30.85	549.42	94.15	37.90	382.24	133.64	37.84	401.10	131.76	81.55	1096.42	-40.54	130.23	1073.43	-35.29	115.13	945.12	-33.83	38.64	920.74	-31.87	86.23	796.18	71.69	1094.13	0.00	0.00	0.00	769.90	58.51	1485.62	751.09	161.08	1471.89	606.45	44.08	1465.06	592.08	136.44	1447.22	140.85	1151.01	73.98	726.39	1055.95	76.98	0.00
6.81000	582.40	105.00	30.30	550.07	94.42	38.08	382.73	133.50	39.44	402.46	131.96	83.24	1108.50	-37.93	130.31	1085.74	-32.87	115.35	957.95	-32.83	38.03	933.10	-30.79	85.38	805.97	71.00	1092.28	0.00	0.00	0.00	780.00	56.13	1484.11	761.28	159.49	1470.54	616.95	42.73	1463.28	602.18	134.68	1445.65	138.56	1150.74	73.71	725.81	1047.80	77.47	0.00
6.82000	582.58	105.08	29.94	550.18	94.15	38.17	383.28	133.53	41.30	404.02	132.11	84.84	1118.99	-35.10	128.84	1096.00	-30.33	113.95	968.25	-31.02	36.38	943.21	-29.47	83.90	815.27	70.61	1090.50	0.00	0.00	0.00	790.16	53.90	1482.65	773.14	157.75	1469.07	627.44	40.86	1461.54	612.44	132.96	1444.17	138.78	1149.34	74.20	721.91	1053.88	75.74	0.00
6.83000	582.74	104.59	29.98	550.82	94.44	37.26	384.00	133.02	42.99	406.53	132.70	86.83	1127.64	-32.22	125.56	1104.41	-27.25	110.79	975.96	-29.57	34.23	951.35	-27.71	81.70	826.13	70.23	1088.73	0.00	0.00	0.00	800.65	51.92	1481.41	783.78	155.83	1468.09	638.00	38.76	1459.75	622.74	130.69	1442.77	139.28	1149.26	74.43	725.32	1056.14	76.74	0.00
6.84000	582.89	104.76	29.62	552.09	94.38	37.30	384.65	133.61	45.29	406.42	132.37	88.42	1136.92	-27.34	123.72	1110.82	-24.19	106.22	981.55	-27.64	31.42	957.55	-25.87	79.08	837.88	69.67	1087.37	0.00	0.00	0.00	811.24	50.24	1480.19	794.15	153.61	1467.36	648.65	36.54	1458.12	633.25	128.42	1441.52	139.88	1150.75	74.33	726.22	1055.85	76.70	0.00
6.85000	583.10	104.95	29.29	551.57	94.34	37.14	385.40	133.13	47.39	407.84	132.63	90.47	1140.87	-24.69	117.26	1115.63	-21.03	100.39	985.23	-24.51	27.93	961.82	-23.51	75.85	848.08	69.42	1086.24	0.00	0.00	0.00	821.70	48.01	1479.14	804.62	151.58	1466.76	659.27	33.86	1456.58	643.80	126.53	1440.35	136.33	1151.25	73.07	724.95	1056.23	75.97	0.00
6.86000	583.36	104.84	29.19	550.31	94.97	36.47	386.26	133.60	50.11	410.02	133.13	93.01	1145.30	-20.40	110.61	1118.95	-17.78	93.86	987.29	-22.11	26.44	964.79	-20.76	73.27	858.01	68.54	1085.19	0.00	0.00	0.00	832.29	45.27	1478.27	815.25	149.02	1466.32	669.99	31.71	1455.21	654.46	124.14	1439.35	138.31	1151.57	73.46	724.68	1056.48	76.03	0.00
6.87000	583.64	104.82	29.06	551.98	94.47	36.63	387.23	133.79	52.95	411.33	133.79	95.67	1147.54	-17.43	102.86	1121.65	-14.04	87.32	988.75	-20.13	24.02	966.67	-18.14	70.18	871.17	68.11	1084.37	0.00	0.00	0.00	843.31	43.30	1477.43	825.94	146.49	1465.91	680.72	28.74	1453.92	665.21	121.59	1438.45	140.44	1151.80	73.99	723.36	1056.43	75.71	0.00
6.88000	583.85	105.02	28.80	551.61	95.49	36.61	388.37	135.27	56.55	414.32	134.81	99.02	1151.80	-13.52	95.36	1125.49	-11.02	81.04	990.48	-19.41	22.94	969.14	-16.19	68.12	883.72	67.41	1083.93	0.00	0.00	0.00	854.14	40.85	1476.72	836.88	143.73	1465.62	691.73	25.68	1452.82	676.07	119.27	1437.75	138.69	1150.58	73.89	727.59	1055.32	76.94	0.00
6.89000	584.14	104.84	28.74	551.74	94.99	36.49	389.68	135.54	59.82	413.80	135.35	101.55	1158.65	-12.16	85.39	1131.08	-9.48	73.11	992.44	-18.90	22.66	975.35	-15.00	67.81	893.05	66.55	1083.57	0.00	0.00	0.00	864.96	35.84	1476.31	847.95	141.08	1465.57	702.86	22.76	1451.93	687.05	116.39	1437.24	138.03	1149.87	74.11	726.43	1055.58	76.65	0.00
6.90000	584.39	104.86	28.58	552.25	95.58	36.42	391.11	136.43	63.72	418.00	136.37	105.36	1163.76	-12.28	76.23	1135.23	-8.58	65.77	993.71	-18.62	22.27	979.86	-14.45	67.48	904.65	65.94	1083.64	0.00	0.00	0.00	876.28	33.51	1476.32	858.95	138.44	1465.90	714.02	19.63	1451.48	698.19	113.93	1437.13	138.17	1150.52	73.93	723.64	1056.44	75.93	0.00
6.91000	584.73	104.37	28.70	553.08	95.56	36.78	392.99	136.50	67.75	419.86	137.54	108.96	1167.25	-11.11	68.38	1138.30	-8.06	59.44	994.31	-18.98	22.43	982.18	-13.62	67.15	918.36	64.67	1084.28	0.00	0.00	0.00	887.63	30.35	1476.52	869.96	135.59	1466.56	725.49	16.81	1451.36	709.50	110.62	1437.49	135.93	1151.09	73.29	727.67	1055.56	77.06	0.00
6.92000	585.06	104.53	28.49	553.62	95.26	37.08	395.16	137.00	72.44	422.84	138.33	113.15	1169.44	-9.68	60.65	1141.00	-5.00	53.71	994.59	-19.67	23.06	984.86	-13.00	67.02	931.10	63.57	1084.92	0.00	0.00	0.00	899.04	26.43	1476.95	881.05	132.57	1467.41	736.98	13.63	1451.55	720.84	107.40	1438.13	135.32	1152.47	72.35	727.28	1055.89	76.93	0.00
6.93000	584.15	105.83	28.68	554.07	95.54	37.47	397.90	137.91	77.75	427.37	139.51	117.78	1172.30	-7.53	53.73	1141.22	-0.90	52.45	995.18	-19.88	23.92	987.81	-12.49	66.84	944.23	62.34	1085.95	0.00	0.00	0.00	910.66	24.23	1477.67	892.13	129.59	1468.46	748.67	10.02	1452.05	732.04	104.17	1438.95	132.90	1151.62	72.58	724.84	1056.62	76.21	0.00
6.94000	584.01	106.13	28.22	553.57	95.23	37.33	401.26	138.23	83.57	433.75	140.64	123.20	1174.07	-6.04	49.59	1142.60	-0.53	49.61	995.80	-19.54	24.39	990.26	-11.46	66.52	956.23	61.01	1087.38	0.00	0.00	0.00	922.68	20.86	1478.31	903.28	126.75	1469.63	760.51	6.80	1452.86	743.19	100.60	1440.08	136.21	1152.07	73.21	724.03	1056.38	76.01	0.00
6.95000	583.78	106.21	27.96	553.02	95.74	37.39	405.46	138.23	89.74	439.45	141.73	128.42	1177.35	-5.62	44.94	1145.10	-3.57	44.99	996.28	-19.50	24.84	991.78	-10.60	66.41	967.34	59.28	1088.80	0.00	0.00	0.00	929.88	18.32	1478.95	914.48	124.03	1470.97	772.38	3.35	1453.95	754.41	96.86	1441.48	138.19	1150.00	74.22	726.81	1055.73	76.71	0.00
6.96000	583.46	106.20	27.72	553.68	94.92	37.59	410.51	138.64	96.74	446.04	142.44	133.87	1180.06	-5.89	41.49	1146.39	-3.64	42.95	996.66	-19.54	25.23	993.08	-9.94	66.24	980.86	57.29	1090.58	0.00	0.00	0.00	934.94	16.17	1479.83	925.62	121.43	1472.49	784.35	-0.07	1455.42	765.66	93.18	1443.13	139.37	1149.77	74.24	725.32	1056.17	76.42	0.00
6.97000	582.98	106.19	27.56	555.21	94.91	38.20	416.62	139.30	104.49	451.70	144.22	139.56	1179.77	-5.93	39.43	1147.58	-3.20	41.49	997.02	-19.16	25.34	994.10	-9.58	66.10	992.64	55.48	1092.74	0.00	0.00	0.00	940.55	13.98	1481.18	936.83	118.86	1474.19	796.49	-3.40	1457.13	777.03	89.47	1445.02	136.38	1150.62	73.56	726.65	1055.75	76.95	0.00
6.98000	586.85	104.56	27.90	553.97	94.19	38.26	424.11	140.54	113.04	462.09	145.07	145.93	1181.97	-5.35	37.09	1148.49	-2.39	42.97	997.24	-19.01	25.51	994.75	-9.17	66.04	1005.32	53.37	1095.10	0.00	0.00	0.00	949.42	11.31	1483.23	947.92	116.88	1475.95	808.57	-6.85	1459.02	788.43	85.61	1447.03	138.84	1150.11	74.30	726.56	1055.55	76.77	0.00
6.99000	587.64	104.82	27.72	556.34	93.72	39.10	432.81	141.50	122.22	474.33	146.19	153.02	1182.06	-5.30	35.79	1150.77	-1.56	43.57	997.47	-18.64	25.46	995.13	-8.95	66.09	1017.49	51.14	1097.37	0.00	0.00	0.00	964.21	7.74	1486.22	959.06	114.81	1477.76	820.78	-9.65	1461.01	799.82	82.13	1449.06	140.46	1149.14	74.65	726.42	1056.06	76.58	0.00
7.00000	589.22	105.34	27.19	559.47	93.83	40.51	442.77	142.00	131.97	483.00	147.49	159.36	1183.00	-4.65	34.73	1149.92	-1.93	42.70	997.52	-18.91	25.66	995.46	-8.82	66.15	1029.06	49.10	1099.96	0.00	0.00	0.00	981.42	2.89	1489.92	970.31	112.87	1479.48	833.00	-12.45	1463.06	811.14	79.21	1451.05	139.79	1148.86	74.95	726.26	1056.01	76.28	0.00
7.01000	587.33	108.03	25.71	564.26	94.46	42.05	453.14	143.07	142.59	497.39	149.10	167.53	1183.37	-4.48	34.15	1149.06	-1.41	42.04	997.60	-19.02	25.75	995.69	-8.70	66.08	1037.91	47.22	1102.27	0.00	0.00	0.00	992.18	1.50	1491.54	981.57	111.37	1481.03	845.02	-15.43	1465.03	822.52	76.53	1453.02	140.41	1149.38	74.86	725.07	1056.36	75.98	0.00
7.02000	589.97	109.82	24.04	573.17	96.54	44.85	464.10	143.71	153.50	509.35	150.23	175.63	1182.40	-5.35	34.53	1151.03	-1.20	42.68	997.65	-19.17	25.88	995.92	-8.52	65.98	1049.43	45.40	1104.75	0.00	0.00	0.00	1003.00	0.12	1493.07	992.87	110.10	1482.40	857.02	-17.55	1466.95	833.92	73.76	1454.88	138.94	1150.65	74.11	727.11	1055.50	77.03	0.00
7.03000	594.58	112.36	22.87	582.66	99.32	46.98	475.55	144.01	164.65	524.57	151.78	184.20	1181.39	-5.12	33.83	1151.25	-0.95	42.75	997.77	-19.08	25.87	996.05	-8.53	65.92	1060.18	43.81	1107.16	0.00	0.00	0.00	1014.77	-0.81	1494.54	1004.00	108.87	1483.67	868.87	-19.97	1468.75	845.34	71.43	1456.68	138.20	1150.99	74.04	729.92	1055.27	77.83	0.00
7.04000	603.31	116.13	22.48	591.68	102.52	49.94	488.15	143.94	176.37	539.98	152.43	192.75	1180.64	-4.48	33.65	1151.03	-1.30	42.41	997.86	-18.70	25.68	996.19	-8.68	65.97	1069.95	42.89	1109.23	0.00	0.00	0.00	1026.85	-1.74	1495.68	1015.13	107.69	1484.79	880.69	-21.81	1470.46	856.60	69.74	1458.50	139.97	1150.77	74.43	725.19	1056.40	76.28	0.00
7.05000	613.97	120.39	24.67	605.21	105.52	54.82	502.66	142.70	186.40	556.94	152.77	201.51	1182.08	-4.44	33.92	1149.39	-1.07	41.86	997.94	-18.76	25.70	996.38	-8.72	65.92	1080.04	42.14	1111.35	0.00	0.00	0.00	1038.34	-2.74	1496.69	1026.13	106.64	1485.78	892.34	-23.41	1472.14	867.90	67.56	1460.29	137.17	1150.35	74.05	728.44	1055.53	76.87	0.00
7.06000	625.29	122.96	31.92	621.39	109.05	61.12	519.56	142.23	194.99	574.73	152.68	209.37	1181.34	-5.16	33.16	1149.29	-1.08	41.48	997.94	-18.81	25.72	996.54	-8.83	65.96	1089.17	41.01	1113.23	0.00	0.00	0.00	1049.05	-3.59	1497.68	1035.30	105.77	1487.22	903.75	-24.99	1473.75	878.87	66.00	1461.94	137.97	1150.26	74.13	728.79	1055.65	77.07	0.00
7.07000	644.89	126.11	38.19	639.50	112.22	66.24	538.60	141.78	201.88	594.16	151.87	215.80	1183.30	-5.13	34.03	1149.81	-0.64	42.03	997.94	-19.10	25.81	996.73	-8.80	65.95	1099.58	41.11	1114.84	0.00	0.00	0.00	1060.94	-4.29	1498.54	1045.77	105.02	1488.22	914.96	-26.63	1475.27	889.68	64.38	1463.59	139.11	1152.05	73.65	725.66	1056.22	76.27	0.00
7.08000	663.28	129.13	42.12	658.65	114.63	70.66	559.52	142.21	207.66	614.71	151.41	221.16	1182.39	-4.38	33.72	1150.43	-1.09	41.87	997.99	-19.10	25.79	996.84	-8.91	66.02	1107.92	41.09	1116.34	0.00	0.00	0.00	1072.05	-5.01	1499.52	1056.06	104.07	1489.25	926.10	-27.90	1476.80	900.39	63.07	1465.19	135.94	1152.30	73.26	727.58	1055.52	75.66	0.00
7.09000	685.38	132.71	46.35	680.09	117.59	73.83	581.97	142.30	211.91	636.43	151.36	225.19	1181.25	-4.83	33.10	1151.61	-0.81	42.23	997.89	-19.18	25.79	996.96	-8.90	65.98	1118.96	41.52	1117.66	0.00	0.00	0.00	1082.71	-5.87	1500.49	1066.67	103.46	1490.31	937.27	-28.93	1478.26	910.97	61.50	1466.82	137.74	1151.80	73.66	727.71	1055.49	75.31	0.00
7.10000	708.32	136.30	48.79	702.70	119.83	76.40	604.74	143.25	214.79	658.74	151.59	228.05	1181.32	-4.93	33.04	1149.33	-0.87	41.50	997.99	-19.17	25.75	997.10	-8.90	66.04	1129.05	42.19	1118.68	0.00	0.00	0.00	1094.01	-6.59	1501.46	1077.18	102.66	1491.54	948.15	-30.23	1479.67	921.50	60.37	1468.37	137.86	1149.61	74.01	728.15	1055.02	75.67	0.00
7.11000	733.23	140.02	50.44	727.61	122.50	77.73	628.02	142.66	215.54	682.01	151.70	229.55	1182.60	-4.97	33.33	1149.26	-1.14	40.94	997.98	-18.99	25.64	997.19	-9.06	66.17	1137.87	43.03	1119.67	0.00	0.00	0.00	1103.40	-7.32	1502.52	1088.06	101.82	1492.72	958.99	-31.05	1481.01	932.11	58.97	1469.94	141.82	1150.35	74.52	728.20	1055.08	75.66	0.00
7.12000	758.38	143.38	51.01	752.69	126.09	78.37	651.94	143.13	214.88	706.16	152.07	229.68	1181.96	-5.33	32.63	1150.31	-1.55	41.04	997.94	-19.26	25.79	997.33	-8.80	66.17	1150.02	43.86	1120.63	0.00	0.00	0.00	1114.61	-7.86	1503.52	1098.26	100.79	1494.02	969.52	-31.94	1482.17	942.56	57.75	1471.37	139.87	1151.28	74.00	727.54	1055.30	75.54	0.00
7.13000	787.54	146.23	51.26	781.80	127.72	78.20	677.14	143.62	212.33	731.34	152.35	228.39	1183.14	-5.16	33.06	1151.90	-1.41	41.42	998.07	-18.97	25.61	997.38	-8.86	66.36	1157.88	44.89	1121.30	0.00	0.00	0.00	1123.98	-8.61	1504.51	1108.48	100.12	1495.27	980.00	-32.78	1483.16	952.87	56.59	1472.62	141.17	1151.22	74.72	727.75	1055.31	75.49	0.00
7.14000	820.61	148.44	51.40	813.06	129.64	76.72	703.48	145.16	208.55	756.79	152.88	225.75	1182.85	-4.95	32.79	1151.21	-1.37	40.89	998.07	-19.34	25.80	997.48	-8.72	66.47	1168.12	45.98	1122.03	0.00	0.00	0.00	1134.68	-9.29	1505.59	1118.79	99.67	1496.49	990.32	-33.48	1484.00	962.97	56.12	1473.72	140.73	1150.49	74.67	727.81	1054.46	75.59	0.00
7.15000	853.11	150.56	50.15	845.20	133.18	77.10	730.86	146.46	202.93	782.88	153.71	221.83	1182.12	-4.55	32.58	1150.82	-1.55	40.30	998.15	-18.93	25.61	997.60	-8.74	66.69	1178.83	46.94	1122.44	0.00	0.00	0.00	1144.23	-9.85	1506.47	1128.94	98.91	1497.62	1000.58	-33.95	1484.62	973.09	55.83	1474.57	141.23	1150.45	74.73	726.53	1055.43	74.97	0.00
7.16000	888.05	152.38	48.83	875.47	134.81	74.13	758.53	147.21	195.61	809.72	154.61	216.62	1184.37	-4.63	32.88	1148.41	-1.70	39.05	998.20	-19.08	25.67	997.76	-8.54	66.85	1189.64	47.63	1122.97	0.00	0.00	0.00	1154.84	-10.29	1507.16	1138.61	98.49	1498.59	1010.75	-34.34	1485.14	983.21	55.11	1475.37	139.17	1152.96	73.64	725.12	1056.79	74.42	0.00
7.17000	924.82	154.22	47.26	911.74	137.23	71.46	786.61	149.18	187.40	837.21	156.33	210.56	1186.18	-4.52	33.44	1149.98	-1.35	39.58	998.25	-18.84	25.56	998.00	-8.19	66.90	1198.50	48.69	1123.34	0.00	0.00	0.00	1165.25	-10.45	1507.82	1148.29	98.38	1499.46	1020.95	-34.55	1485.58	993.40	54.39	1476.03	140.56	1151.18	74.42	728.15	1056.03	75.25	0.00
7.18000	961.95	155.76	45.25	945.25	138.26	68.08	815.94	149.97	177.53	866.20	156.89	202.98	1184.83	-4.62	32.81	1147.30	-1.39	38.23	998.30	-18.95	25.66	998.22	-8.01	67.02	1208.67	49.58	1123.67	0.00	0.00	0.00	1175.88	-10.67	1508.32	1158.46	98.22	1500.10	1031.08	-34.93	1485.82	1003.47	54.29	1476.45	138.43	1151.16	74.01	729.11	1055.53	75.62	0.00
7.19000	999.60	157.35	42.93	984.84	140.99	66.85	846.47	151.39	166.76	895.16	158.11	194.92	1184.40	-4.28	32.40	1148.57	-0.32	38.88	998.29	-18.94	25.70	998.36	-8.05	67.21	1217.81	50.30	1123.91	0.00	0.00	0.00	1185.20	-10.88	1508.71	1168.28	98.19	1500.61	1041.25	-35.29	1485.98	1013.40	54.26	1476.65	137.52	1152.10	73.37	727.77	1056.22	74.99	0.00
7.20000	1038.38	158.96	40.61	1020.23	141.61	62.02	878.38	152.59	155.11	925.05	159.21	185.89	1183.34	-4.05	32.26	1146.43	-0.37	37.70	998.37	-19.17	25.85	998.59	-7.86	67.36	1227.50	51.08	1124.12	0.00	0.00	0.00	1194.89	-10.81	1508.89	1178.47	97.77	1500.92	1051.51	-35.29	1485.93	1023.50	53.45	1476.82	142.61	1150.47	75.10	727.77	1056.87	74.90	0.00
7.21000	1078.85	161.51	38.61	1058.98	143.03	58.09	910.74	153.93	142.73	954.22	160.55	176.42	1183.55	-3.99	32.43	1146.17	0.01	37.77	998.43	-19.24	26.04	998.87	-7.80	67.55	1236.09	51.78	1124.03	0.00	0.00	0.00	1205.26	-10.71	1508.85	1190.19	97.77	1500.52	1061.70	-35.72	1485.70	1033.56	52.88	1476.77	141.68	1150.39	74.44	727.69	1055.64	75.24	0.00
7.22000	1119.50	165.02	35.14	1099.37	145.38	54.20	944.99	153.69	129.27	986.02	162.31	166.68	1182.91	-4.10	31.97	1148.74	0.19	39.09	998.54	-18.57	25.79	999.18	-7.42	67.60	1246.17	52.36	1123.88	0.00	0.00	0.00	1215.79	-10.41	1508.66	1200.54	97.84	1500.31	1072.00	-35.93	1485.37	1043.42	52.83	1476.46	139.99	1150.00	74.37	726.75	1057.02	74.54	0.00
7.23000	1160.91	167.20	34.18	1138.92	147.71	51.52	979.89	154.30	116.15	1017.78	163.42	156.11	1183.20	-3.11	32.40	1156.34	4.84	46.29	998.63	-18.50	25.81	999.39	-7.54	67.93	1256.98	53.11	1123.77	0.00	0.00	0.00	1225.77	-10.18	1508.45	1210.49	97.86	1500.11	1082.40	-35.96	1484.79	1053.41	52.65	1476.01	136.48	1150.57	73.89	728.23	1055.84	75.44	0.00
7.24000	1199.35	169.03	32.77	1177.74	149.29	49.23	1015.79	155.53	103.10	1050.84	164.08	145.56	1180.82	0.84	35.42	1155.18	5.49	47.50	998.66	-18.50	25.95	999.66	-7.41	68.14	1266.04	53.85	1123.19	0.00	0.00	0.00	1235.68	-9.77	1508.02	1220.45	98.25	1499.72	1092.81	-35.97	1484.12	1063.51	52.44	1475.39	137.96	1150.88	73.93	728.59	1055.36	75.71	0.00
7.25000	1244.96	172.55	30.58	1219.60	151.04	48.19	1051.99	157.71	90.55	1085.26	164.56	134.72	1179.04	1.06	35.38	1158.30	4.99	49.70	998.81	-18.16	25.97	999.91	-7.40	68.42	1275.78	54.55	1122.58	0.00	0.00	0.00	1246.53	-9.14	1507.50	1230.40	98.60	1499.12	1103.33	-35.98	1483.28	1073.75	51.93	1474.64	138.23	1150.95	73.73	726.42	1054.79	75.50	0.00
7.26000	1286.08	173.49	32.07	1259.34	152.65	47.86	1089.65	159.73	78.33	1120.75	164.87	124.62	1181.66	1.08	36.59	1159.58	3.64	50.01	998.89	-18.43	26.31	1000.27	-7.33	68.68	1284.55	55.18	1121.66	0.00	0.00	0.00	1256.52	-8.54	1506.72	1240.38	99.05	1498.33	1113.87	-36.30	1482.34	1083.91	51.81	1473.69	139.45	1151.55	73.91	728.55	1054.81	75.62	0.00
7.27000	1327.33	174.40	34.61	1300.26	153.71	48.58	1128.66	161.09	66.42	1156.01	166.89	115.35	1180.98	0.07	36.09	1157.52	2.16	48.44	999.11	-17.79	26.21	1000.58	-7.03	68.90	1294.45	55.82	1120.59	0.00	0.00	0.00	1267.48	-7.56	1505.76	1250.29	99.90	1497.28	1124.61	-36.17	1481.19	1094.05	51.88	1472.54	139.21	1150.30	74.38	726.97	1055.63	75.13	0.00
7.28000	1369.00	175.81	37.83	1341.19	154.17	50.38	1168.12	163.04	56.04	1192.96	167.82	107.11	1179.72	-1.16	34.89	1151.98	-1.35	41.93	999.35	-17.35	26.23	1000.83	-7.17	69.27	1304.08	56.48	1119.19	0.00	0.00	0.00	1277.30	-6.68	1504.68	1260.37	100.69	1496.01	1135.41	-35.79	1479.87	1104.26	52.03	1471.15	139.00	1150.16	74.79	726.70	1055.99	74.99	0.00
7.29000	1408.98	174.50	46.60	1381.75	154.37	53.18	1207.90	165.44	47.10	1229.70	169.61	99.99	1183.06	-4.94	31.98	1153.91	-1.87	41.94	999.38	-17.49	26.55	1001.19	-6.87	69.48	1314.37	57.26	1117.60	0.00	0.00	0.00	1288.50	-5.44	1503.45	1270.41	101.77	1494.56	1146.07	-35.86	1478.46	1114.55	52.29	1469.47	141.31	1149.29	75.49	728.15	1055.39	75.61	0.00
7.30000	1447.73	173.52	52.63	1420.74	153.83	57.73	1247.89	168.22	40.09	1266.38	171.64	94.52	1185.31	-5.70	32.19	1154.01	-1.84	42.06	999.50	-17.57	26.94	1001.52	-6.86	69.81	1323.90	57.78	1115.82	0.00	0.00	0.00	1299.01	-4.16	1502.10	1280.49	102.73	1492.93	1156.91	-35.36	1476.88	1124.88	52.47	1467.73	138.80	1151.04	74.17	727.63	1055.07	75.51	0.00
7.31000	1487.38	172.93	59.93	1459.34	152.83	63.16	1287.45	170.34	34.62	1302.86	172.38	90.34	1184.52	-5.99	31.66	1155.58	-2.21	42.62	999.79	-16.86	26.88	1001.82	-7.06	70.31	1334.51	58.50	1114.00	0.00	0.00	0.00	1309.74	-2.64	1500.64	1290.42	104.05	1491.08	1167.75	-34.81	1475.20	1135.34	52.83	1465.82	136.35	1151.31	73.05	726.47	1056.13	74.91	0.00
7.32000	1524.50	171.40	68.95	1496.16	152.50	70.74	1325.80	172.41	31.04	1338.79	173.30	87.96	1182.71	-6.86	30.68	1154.29	-2.79	41.68	999.95	-16.68	27.28	1002.14	-7.16	70.84	1345.00	59.21	1112.04	0.00	0.00	0.00	1319.71	-1.14	1499.21	1300.49	105.32	1489.23	1178.68	-33.96	1473.43	1145.79	53.50	1463.81	139.71	1150.28	74.33	726.92	1055.71	75.01	0.00
7.33000	1558.71	169.29	78.81	1532.00	151.13	79.35	1363.56	172.85	28.63	1374.83	174.11	87.51	1184.17	-5.97	31.50	1152.27	-2.75	41.10	1000.11	-16.45	27.59	1002.54	-6.99	71.32	1354.88	60.02	1109.96	0.00	0.00	0.00	1329.56	0.47	1497.56	1310.67	106.66	1487.26	1189.72	-32.82	1471.53	1156.18	54.44	1461.70	139.45	1149.55	74.66	726.86	1055.34	75.15	0.00
7.34000	1592.38	167.70	89.30	1564.57	149.55	87.96	1399.92	172.85	27.83	1405.03	174.63	86.83	1182.68	-6.87	30.68	1153.10	-2.79	41.16	1000.41	-15.90	27.90	1002.94	-6.99	71.97	1365.90	60.81	1107.94	0.00	0.00	0.00	1340.64	2.09	1495.78	1320.98	108.03	1485.18	1200.61	-31.81	1469.49	1166.76	55.14	1459.39	138.25	1150.62	73.99	726.12	1056.05	74.97	0.00
7.35000	1623.75	165.83	99.43	1595.81	147.30	97.22	1433.62	173.28	28.59	1436.16	174.70	88.21	1183.28	-6.59	30.69	1152.51	-3.10	41.00	1000.67	-15.44	28.38	1003.43	-6.98	72.78	1375.99	61.38	1105.81	0.00	0.00	0.00	1350.92	3.87	1493.89	1331.29	109.84	1482.96	1211.62	-30.66	1467.31	1177.29	56.12	1457.12	137.19	1151.82	73.67	726.47	1056.40	74.84	0.00
7.36000	1651.73	162.80	109.23	1624.53	144.81	105.55	1465.28	173.31	30.52	1465.29	173.86	88.98	1183.32	-6.75	30.57	1152.58	-3.59	40.45	1000.99	-14.99	29.05	1004.09	-6.77	73.65	1387.00	62.18	1103.75	0.00	0.00	0.00	1362.31	5.84	1491.88	1341.72	111.49	1480.73	1222.52	-29.55	1465.14	1187.71	57.71	1454.75	139.93	1149.19	74.81	727.91	1056.10	75.07	0.00
7.37000	1679.50	159.65	118.84	1650.20	142.47	113.00	1494.71	172.47	32.70	1492.48	172.24	90.78	1183.21	-6.64	30.26	1152.20	-3.87	40.20	1001.13	-15.07	30.11	1004.78	-6.76	74.80	1397.62	62.95	1101.39	0.00	0.00	0.00	1373.85	7.84	1489.85	1352.33	113.19	1478.39	1233.72	-27.90	1463.05	1198.27	59.26	1452.43	139.08	1149.68	74.52	727.21	1055.59	75.16	0.00
7.38000	1703.65	156.03	127.03	1673.91	139.42	120.35	1521.73	171.75	35.21	1517.24	171.24	93.02	1183.77	-7.24	29.93	1152.20	-3.76	40.23	1001.40	-15.06	31.29	1005.51	-6.91	76.15	1408.06	63.60	1099.25	0.00	0.00	0.00	1384.33	9.85	1487.76	1363.00	115.00	1476.04	1244.94	-26.49	1460.97	1209.04	60.84	1450.16	139.07	1150.73	74.09	726.65	1055.36	74.91	0.00
7.39000	1724.82	154.44	129.24	1694.81	136.26	126.21	1545.76	170.01	36.86	1539.29	170.20	94.99	1184.85	-7.05	30.10	1153.45	-3.98	40.42	1001.89	-14.48	32.42	1006.37	-6.95	77.61	1418.85	64.36	1097.04	0.00	0.00	0.00	1394.71	11.92	1485.81	1373.77	117.00	1473.79	1256.14	-24.79	1459.02	1219.97	62.15	1448.04	142.63	1149.03	75.38	728.03	1055.69	75.10	0.00
7.40000	1744.02	151.26	133.47	1714.51	133.67	130.50	1566.66	167.66	37.81	1558.65	168.40	96.07	1185.65	-7.16	30.14	1152.44	-4.21	39.74	1002.47	-14.37	33.90	1007.45	-6.97	79.24	1430.37	65.12	1094.95	0.00	0.00	0.00	1405.56	14.03	1483.90	1384.58	119.20	1471.56	1267.33	-23.11	1457.14	1230.99	63.81	1446.03	140.35	1150.13	74.49	729.88	1055.28	75.75	0.00
7.41000	1760.33	147.97	135.46	1730.01	130.75	131.98	1584.32	165.03	37.78	1575.24	166.39	96.29	1185.06	-7.34	29.63	1152.53	-4.21	39.78	1003.02	-14.00	35.51	1008.68	-6.87	81.05	1441.65	65.93	1092.98	0.00	0.00	0.00	1417.35	16.23	1482.13	1395.64	121.37	1469.46	1278.78	-20.96	1455.44	1241.98	65.80	1444.11	140.83	1149.74	74.46	728.96	1055.16	75.48	0.00
7.42000	1774.44	144.63	134.88	1744.43	126.81	132.07	1598.61	162.35	36.87	1589.22	164.15	95.37	1186.38	-8.15	29.50	1151.91	-3.71	40.03	1003.57	-14.15	37.68	1009.90	-7.26	83.34	1452.85	66.63	1091.10	0.00	0.00	0.00	1428.73	18.46	1480.57	1406.84	123.38	1467.54	1289.92	-19.15	1453.79	1253.02	68.24	1442.17	135.13	1150.63	73.41	729.05	1055.25	75.75	0.00
7.43000	1785.83	140.46	132.10	1754.43	124.05	129.36	1609.56	159.96	34.83	1600.60	161.66	93.51	1185.00	-7.14	29.29	1151.95	-4.59	39.20	1004.20	-14.70	40.32	1011.35	-7.46	85.84	1464.58	67.36	1089.46	0.00	0.00	0.00	1439.84	20.77	1479.36	1417.97	125.53	1465.85	1301.39	-16.74	1452.35	1264.24	70.36	1440.41	133.02	1150.97	72.78	728.25	1055.86	75.36	0.00
7.44000	1795.09	136.58	127.03	1763.93	121.46	126.74	1617.96	155.98	31.35	1609.32	159.21	90.66	1185.62	-7.38	27.63	1151.92	-4.77	39.18	1005.06	-15.05	43.06	1013.04	-7.87	88.62	1475.94	68.15	1087.84	0.00	0.00	0.00	1451.27	23.12	1478.11	1427.28	128.27	1465.05	1312.70	-14.56	1451.02	1275.77	72.46	1438.74	136.43	1152.62	73.01	726.73	1056.20	75.18	0.00
7.45000	1802.04	132.48	120.09	1771.06	117.40	120.88	1623.40	152.92	27.49	1615.93	156.37	86.89	1186.72	-7.77	28.26	1152.11	-5.01	39.37	1006.03	-15.50	46.14	1014.93	-8.46	91.73	1488.15	68.87	1086.46	0.00	0.00	0.00	1462.36	25.35	1477.24	1437.69	130.77	1463.89	1324.14	-11.78	1449.81	1287.38	74.53	1437.23	139.19	1151.48	74.02	725.44	1056.37	74.78	0.00
7.46000	1809.30	126.14	117.86	1774.23	112.38	113.49	1626.63	148.86	22.66	1621.00	151.79	81.95	1187.00	-7.85	27.40	1152.08	-4.90	39.42	1007.21	-15.71	49.33	1017.09	-9.12	95.09	1499.91	69.63	1085.35	0.00	0.00	0.00	1473.81	27.65	1476.46	1449.04	132.78	1462.67	1335.33	-9.53	1448.65	1298.89	76.99	1435.67	139.04	1150.63	74.18	725.35	1055.56	74.92	0.00
7.47000	1809.19	120.18	107.68	1777.84	107.86	105.30	1628.38	146.75	21.84	1624.04	148.51	77.51	1187.02	-7.34	27.02	1152.09	-4.02	40.11	1008.73	-15.81	52.65	1019.49	-10.07	98.76	1512.80	70.49	1084.30	0.00	0.00	0.00	1484.34	29.85	1475.85	1460.98	135.01	1461.54	1346.65	-6.81	1447.68	1310.45	79.69	1434.23	134.79	1151.84	73.11	726.00	1056.13	74.90	0.00
7.48000	1811.64	113.92	98.62	1781.06	100.41	95.10	1629.62	145.24	19.97	1624.84	147.31	75.08	1187.21	-8.07	26.79	1152.38	-5.41	40.96	1010.41	-16.51	56.62	1022.33	-10.85	102.54	1524.30	71.30	1083.53	0.00	0.00	0.00	1495.96	32.06	1475.34	1472.95	137.26	1460.58	1357.82	-4.60	1446.75	1321.92	82.74	1432.85	136.66	1150.96	73.89	727.48	1055.57	75.25	0.00
7.49000	1815.43	107.62	90.19	1783.60	95.41	86.62	1631.75	143.67	19.02	1627.30	145.42	71.61	1186.55	-8.60	26.41	1149.31	-6.52	39.32	1012.30	-17.32	60.89	1025.57	-11.92	106.69	1538.42	72.24	1083.15	0.00	0.00	0.00	1507.37	34.23	1475.00	1484.67	139.74	1459.68	1369.40	-1.53	1445.89	1333.57	85.69	1431.58	143.43	1149.62	75.43	727.50	1055.14	75.34	0.00
7.50000	1822.18	103.66	77.78	1790.44	91.06	76.37	1633.63	142.94	19.81	1634.10	142.53	70.63	1188.67	-8.75	28.67	1151.39	-7.30	38.96	1014.65	-18.26	65.50	1029.35	-13.28	111.16	1551.45	73.04	1082.95	0.00	0.00	0.00	1518.99	36.43	1474.82	1496.15	142.08	1459.13	1380.61	0.97	1445.18	1345.60	88.30	1430.48	141.76	1148.81	75.20	728.33	1055.29	75.49	0.00
7.51000	1829.48	102.67	60.54	1794.60	88.36	66.64	1634.69	143.22	20.66	1640.95	140.68	70.51	1185.41	-8.99	27.92	1152.63	-8.03	37.79	1017.55	-19.06	70.48	1033.78	-15.18	116.05	1564.74	73.88	1083.18	0.00	0.00	0.00	1530.51	38.54	1475.20	1508.13	144.45	1459.03	1392.01	3.97	1444.74	1357.49	91.44	1429.68	141.33	1148.16	75.47	727.17	1055.80	75.28	0.00
7.52000	1832.76	101.41	50.79	1801.48	87.56	58.93	1635.72	142.77	21.09	1643.43	138.97	68.90	1185.78	-8.38	26.94	1151.84	-8.65	36.88	1021.16	-19.91	76.07	1039.04	-17.51	121.61	1578.25	74.61	1083.83	0.00	0.00	0.00	1542.43	40.65	1475.90	1520.99	146.39	1459.34	1403.30	6.76	1444.70	1369.55	94.52	1429.27	138.46	1150.68	74.26	726.41	1056.49	74.75	0.00
7.53000	1832.24	98.94	46.17	1800.63	87.47	50.73	1636.90	141.80	21.16	1647.29	137.08	68.60	1186.43	-7.72	26.95	1151.60	-8.73	35.72	1025.90	-20.59	82.19	1045.53	-19.54	127.67	1592.50	75.45	1084.83	0.00	0.00	0.00	1554.00	42.73	1476.93	1532.92	148.73	1459.98	1414.77	9.95	1444.95	1381.56	97.89	1429.25	138.26	1149.88	74.29	725.64	1056.09	74.63	0.00
7.54000	1836.94	96.82	34.86	1802.77	84.66	44.47	1637.38	141.48	21.53	1649.55	135.52	68.01	1185.32	-8.62	27.15	1151.97	-8.93	34.99	1031.83	-21.52	89.25	1053.64	-21.64	134.31	1606.56	76.05	1086.19	0.00	0.00	0.00	1565.84	44.85	1478.15	1544.95	150.99	1460.87	1426.16	13.00	1445.45	1393.94	100.60	1429.52	139.51	1149.80	74.54	726.83	1056.24	74.95	0.00
7.55000	1834.53	94.14	35.40	1804.97	82.53	35.14	1637.83	140.95	21.96	1651.01	134.33	67.87	1183.26	-8.82	28.69	1154.01	-8.67	34.78	1039.57	-22.47	96.96	1063.88	-23.77	141.26	1620.10	76.65	1087.64	0.00	0.00	0.00	1577.22	46.83	1479.74	1556.89	153.04	1462.08	1437.66	16.17	1446.25	1406.07	103.68	1430.06	139.72	1149.39	74.94	727.52	1055.53	75.30	0.00
7.56000	1835.46	93.84	33.15	1806.04	82.93	33.49	1639.41	142.23	24.87	1652.56	132.87	67.22	1183.90	-9.31	29.13	1154.60	-8.64	34.19	1049.02	-23.69	105.46	1076.32	-25.74	148.13	1633.97	77.15	1089.39	0.00	0.00	0.00	1587.88	48.68	1481.56	1568.47	155.09	1463.65	1449.02	19.04	1447.29	1418.16	106.68	1430.81	138.58	1148.93	74.52	728.30	1054.94	75.75	0.00
7.57000	1835.96	93.76	31.02	1804.28	82.80	37.31	1636.37	141.79	23.76	1652.86	132.66	67.01	1183.28	-9.51	28.85	1157.38	-8.44	35.13	1060.13	-24.81	114.35	1091.12	-27.65	154.76	1647.91	77.65	1091.33	0.00	0.00	0.00	1599.63	50.39	1483.37	1581.50	156.93	1465.30	1460.02	21.56	1448.49	1430.18	109.60	1431.69	139.07	1150.35	74.09	728.29	1055.93	75.13	0.00
7.58000	1836.67	93.69	30.30	1806.03	81.33	31.82	1637.29	141.70	24.13	1653.97	132.47	67.10	1186.55	-10.01	29.01	1160.55	-8.92	36.16	1072.65	-26.48	124.19	1107.46	-29.78	161.41	1661.57	78.02	1093.33	0.00	0.00	0.00	1611.47	51.94	1485.32	1593.53	158.74	1467.04	1471.37	24.61	1449.65	1442.10	112.38	1432.59	138.00	1151.36	73.85	727.06	1056.92	74.79	0.00
7.59000	1836.23	93.33	29.50	1806.87	82.13	30.94	1637.51	141.80	24.03	1653.78	132.22	66.77	1191.54	-11.60	28.26	1165.35	-10.02	37.75	1086.18	-29.40	135.41	1124.69	-32.27	168.85	1673.47	78.50	1095.28	0.00	0.00	0.00	1623.06	53.54	1487.35	1605.18	160.35	1468.74	1482.54	27.21	1450.88	1454.11	115.02	1433.57	138.99	1151.72	73.89	727.98	1056.09	75.22	0.00
7.60000	1836.98	93.40	29.32	1806.47	82.62	36.58	1636.25	141.64	23.43	1654.07	132.03	66.60	1197.53	-12.78	28.13	1174.75	-11.27	41.36	1101.79	-31.42	146.68	1143.57	-34.13	176.81	1684.99	78.81	1097.40	0.00	0.00	0.00	1634.06	54.93	1489.41	1617.02	161.96	1470.51	1493.76	29.86	1452.24	1466.15	117.43	1434.64	136.09	1150.92	73.54	727.47	1056.13	74.91	0.00
7.61000	1837.19	93.46	28.89	1807.43	82.82	30.11	1637.93	142.28	24.41	1654.19	132.65	66.79	1204.76	-16.23	27.50	1183.71	-13.32	45.42	1118.33	-33.46	157.93	1163.42	-36.78	185.13	1697.05	78.93	1099.61	0.00	0.00	0.00	1645.34	56.17	1491.51	1632.75	163.21	1470.71	1505.05	32.40	1453.71	1478.08	119.74	1435.78	138.31	1150.09	74.27	730.87	1055.47	75.89	0.00
7.62000	1836.50	93.33	28.45	1807.13	81.74	30.42	1638.22	142.38	24.56	1655.73	132.12	66.84	1218.15	-17.50	29.54	1198.85	-15.38	51.85	1136.30	-35.01	167.57	1183.65	-39.10	193.43	1708.56	79.03	1101.78	0.00	0.00	0.00	1656.30	57.18	1493.49	1645.91	164.03	1471.95	1516.10	34.56	1455.35	1489.85	121.89	1437.12	138.66	1151.76	73.67	729.09	1056.36	75.38	0.00
7.63000	1837.31	93.14	28.68	1807.34	82.78	29.45	1638.67	141.62	24.31	1656.17	132.51	67.19	1234.56	-19.28	37.16	1217.68	-16.87	59.03	1157.20	-35.34	175.78	1204.49	-40.95	201.71	1720.39	78.84	1104.00	0.00	0.00	0.00	1667.56	58.17	1495.40	1657.79	165.01	1473.53	1527.19	36.72	1457.13	1501.52	123.76	1438.60	140.08	1151.16	74.25	729.35	1057.06	75.09	0.00
7.64000	1836.94	93.53	28.00	1806.90	81.55	30.24	1637.16	142.11	23.81	1657.08	132.83	67.21	1257.68	-21.15	42.76	1240.66	-18.69	65.02	1180.13	-36.27	182.86	1226.79	-41.93	209.46	1730.15	78.35	1106.11	0.00	0.00	0.00	1678.30	58.84	1497.29	1669.50	165.87	1475.11	1537.94	38.57	1459.05	1513.17	125.50	1440.30	140.42	1150.78	74.50	727.52	1056.94	74.78	0.00
7.65000	1836.90	93.45	27.90	1807.40	82.48	29.55	1637.27	142.47	24.19	1657.02	132.74	66.80	1285.52	-23.00	45.91	1265.67	-21.14	69.88	1204.75	-37.97	188.51	1250.75	-42.65	215.58	1741.46	77.70	1108.30	0.00	0.00	0.00	1689.35	59.43	1499.22	1681.14	166.49	1476.75	1548.70	40.29	1461.11	1524.58	127.16	1442.10	139.33	1152.80	73.53	726.75	1057.21	74.59	0.00
7.66000	1836.52	93.28	27.63	1807.13	82.18	29.25	1637.51	142.35	24.09	1656.81	133.29	66.89	1311.98	-26.37	51.02	1293.67	-23.94	73.94	1230.69	-38.72	192.52	1276.59	-42.51	219.57	1753.07	76.83	1110.68	0.00	0.00	0.00	1700.47	59.76	1501.15	1692.63	167.07	1478.53	1559.41	41.60	1463.18	1536.22	128.01	1444.13	139.51	1151.51	73.92	727.92	1056.95	74.84	0.00
7.67000	1836.33	93.33	27.40	1806.84	81.25	29.63	1637.10	142.04	23.88	1656.98	132.18	66.45	1338.55	-30.41	52.85	1321.31	-26.91	76.57	1257.21	-39.17	195.26	1302.42	-42.10	222.30	1763.70	75.78	1112.95	0.00	0.00	0.00	1711.39	59.93	1503.24	1699.96	167.85	1482.34	1570.03	42.60	1465.31	1547.51	128.96	1446.21	141.74	1149.69	75.01	726.34	1056.68	74.59	0.00
7.68000	1836.86	93.47	27.43	1803.99	82.73	34.64	1637.79	141.94	24.08	1657.79	132.78	67.00	1368.72	-32.74	53.24	1348.46	-30.07	77.72	1283.91	-39.41	196.63	1328.82	-41.53	223.68	1774.76	74.57	1115.24	0.00	0.00	0.00	1722.18	59.97	1505.22	1710.07	167.88	1484.87	1580.64	43.60	1467.39	1558.63	129.70	1448.41	141.81	1149.87	75.24	725.83	1057.00	74.18	0.00
7.69000	1836.93	93.21	27.52	1804.68	82.75	35.00	1638.27	141.77	24.22	1657.37	132.54	67.11	1398.39	-38.24	55.10	1377.65	-33.19	78.20	1311.24	-38.27	195.92	1355.36	-40.89	223.77	1785.49	73.52	1117.40	0.00	0.00	0.00	1732.69	59.85	1507.17	1721.46	168.06	1487.00	1591.07	43.84	1469.40	1569.60	130.43	1450.49	141.82	1150.43	74.98	726.96	1056.69	74.52	0.00
7.70000	1836.29	93.56	26.96	1804.76	82.75	35.20	1637.80	142.54	24.59	1658.19	132.80	67.46	1428.67	-41.25	55.10	1408.98	-36.41	77.98	1338.73	-37.87	194.08	1382.40	-39.86	222.66	1796.19	72.46	1119.45	0.00	0.00	0.00	1743.61	59.61	1509.06	1732.46	167.78	1489.11	1601.61	44.24	1471.22	1580.74	130.36	1452.64	139.01	1150.91	74.51	728.83	1056.00	75.30	0.00
7.71000	1836.41	93.57	26.94	1805.12	83.18	34.83	1637.11	142.25	24.32	1657.79	133.05	67.55	1461.91	-44.73	54.04	1442.41	-39.13	77.11	1367.27	-37.01	190.20	1409.80	-38.88	220.27	1806.61	71.43	1121.44	0.00	0.00	0.00	1754.61	59.20	1510.78	1742.83	167.35	1491.27	1612.21	44.23	1472.90	1591.77	130.35	1454.68	137.69	1151.54	73.94	728.29	1057.06	75.01	0.00
7.72000	1836.48	93.59	26.73	1805.58	83.35	34.89	1638.02	141.88	24.48	1658.31	133.17	68.01	1497.24	-47.13	53.08	1477.03	-41.39	75.43	1396.56	-37.23	185.18	1437.82	-37.82	216.50	1817.82	70.49	1123.40	0.00	0.00	0.00	1765.16	58.74	1512.38	1753.81	166.81	1493.42	1622.62	43.49	1474.37	1602.45	130.38	1456.58	137.44	1152.17	73.27	729.87	1055.63	75.80	0.00
7.73000	1836.92	93.90	26.56	1805.63	83.41	34.78	1637.28	141.87	24.30	1658.24	132.86	68.26	1533.11	-49.01	50.95	1513.07	-42.90	73.14	1426.56	-36.72	178.41	1466.49	-37.07	211.34	1828.40	69.74	1125.18	0.00	0.00	0.00	1775.78	58.10	1513.80	1764.36	166.40	1495.39	1633.51	43.35	1475.72	1613.06	130.37	1458.35	135.62	1152.31	72.87	727.58	1056.22	75.18	0.00
7.74000	1836.94	93.90	26.42	1805.15	82.91	34.70	1639.05	141.73	24.88	1659.08	132.84	68.61	1570.51	-50.90	48.35	1548.67	-44.00	69.87	1457.41	-36.80	170.51	1496.03	-35.96	204.73	1838.57	69.13	1126.87	0.00	0.00	0.00	1786.77	57.49	1515.08	1780.11	164.97	1495.13	1644.23	43.17	1476.83	1623.76	129.81	1460.00	138.76	1152.34	73.44	727.05	1056.44	74.84	0.00
7.75000	1837.11	93.47	26.47	1805.43	82.72	34.73	1637.19	142.08	24.69	1657.91	133.27	68.90	1610.68	-51.99	46.23	1587.09	-44.71	66.89	1488.73	-37.48	161.80	1526.15	-35.38	197.39	1848.88	68.49	1128.35	0.00	0.00	0.00	1797.39	56.77	1516.22	1791.93	164.10	1496.26	1654.88	42.64	1477.75	1634.47	129.43	1461.49	138.40	1152.67	73.74	727.84	1055.78	75.16	0.00
7.76000	1837.68	93.37	26.36	1806.45	82.92	34.68	1638.92	141.63	25.47	1660.22	132.93	69.75	1652.09	-51.25	43.76	1625.44	-45.01	63.42	1521.63	-37.23	151.48	1556.35	-35.23	189.11	1858.92	68.04	1129.58	0.00	0.00	0.00	1807.63	55.98	1517.22	1802.32	163.48	1497.70	1665.57	42.58	1478.45	1645.37	128.42	1462.71	137.05	1150.92	73.75	728.35	1055.73	75.38	0.00
7.77000	1838.17	93.31	26.14	1806.26	82.51	34.41	1638.29	141.92	25.53	1659.98	132.92	70.19	1690.64	-49.39	44.76	1666.18	-44.98	60.42	1555.51	-35.92	139.90	1587.22	-35.70	180.47	1868.77	67.60	1130.56	0.00	0.00	0.00	1817.65	55.21	1517.99	1812.76	162.58	1498.91	1676.12	42.10	1478.91	1655.90	128.15	1463.58	138.03	1149.38	74.43	727.18	1056.13	75.04	0.00
7.78000	1838.31	92.88	26.26	1806.48	82.04	34.47	1639.46	141.50	25.96	1659.89	133.13	70.68	1733.10	-48.32	43.68	1707.46	-44.49	57.27	1589.61	-37.00	128.88	1619.04	-36.08	171.05	1878.64	67.26	1131.28	0.00	0.00	0.00	1828.14	54.47	1518.55	1823.49	161.64	1499.91	1686.48	41.39	1479.15	1666.30	127.90	1464.29	139.13	1149.33	74.88	725.40	1057.17	74.36	0.00
7.79000	1838.80	92.60	26.28	1806.95	81.77	34.71	1638.24	141.35	25.73	1660.81	133.55	71.39	1776.66	-48.88	40.19	1749.04	-43.98	54.43	1625.38	-36.65	116.82	1651.78	-36.57	161.39	1888.35	67.00	1131.72	0.00	0.00	0.00	1839.05	53.68	1518.82	1833.81	161.29	1500.67	1697.14	41.42	1479.21	1676.81	127.52	1464.78	141.89	1149.58	75.41	726.68	1056.86	74.84	0.00
7.80000	1837.21	90.12	30.50	1806.63	80.89	37.00	1638.53	141.26	26.18	1660.44	133.35	71.57	1819.67	-49.83	39.64	1790.17	-43.55	51.94	1661.46	-37.26	105.47	1685.44	-36.31	151.13	1898.81	66.93	1131.99	0.00	0.00	0.00	1849.15	52.84	1518.93	1844.42	160.66	1501.19	1707.49	41.28	1479.04	1687.34	127.11	1465.02	139.76	1151.16	74.30	726.98	1056.14	74.75	0.00
7.81000	1838.10	89.16	31.44	1806.76	80.68	37.52	1640.52	140.82	27.08	1659.95	133.77	71.87	1862.65	-49.50	39.97	1832.46	-43.28	50.58	1698.78	-36.72	93.57	1719.68	-35.37	140.63	1909.00	66.78	1131.86	0.00	0.00	0.00	1859.60	52.06	1518.74	1854.90	159.99	1501.42	1717.51	40.55	1478.62	1697.72	126.79	1465.08	139.35	1151.32	74.15	725.68	1055.82	74.76	0.00
7.82000	1838.44	89.00	31.68	1802.30	84.44	38.98	1639.09	141.16	27.31	1660.88	134.06	72.81	1904.03	-50.41	38.17	1874.49	-43.23	49.83	1737.22	-35.10	81.66	1754.66	-34.61	130.58	1919.08	66.69	1131.48	0.00	0.00	0.00	1870.16	51.22	1518.40	1865.56	159.11	1501.36	1727.61	40.03	1478.05	1708.19	126.42	1464.85	140.69	1150.51	74.89	726.21	1056.34	74.87	0.00
7.83000	1837.05	78.22	35.02	1806.06	82.39	37.69	1639.43	140.38	27.63	1661.89	134.10	73.51	1944.92	-50.54	39.88	1916.14	-43.21	49.78	1776.27	-33.72	70.37	1789.26	-34.71	121.25	1929.18	66.71	1130.87	0.00	0.00	0.00	1880.75	50.47	1517.79	1876.08	158.40	1501.21	1737.97	39.73	1477.22	1718.58	126.35	1464.39	139.20	1149.83	74.67	728.01	1056.91	74.95	0.00
7.84000	1840.18	77.58	34.75	1803.55	86.65	40.07	1639.57	140.45	28.45	1661.48	134.50	74.02	1986.24	-50.57	42.25	1956.00	-42.96	49.92	1813.97	-35.38	61.33	1824.85	-34.23	112.40	1939.60	66.74	1129.99	0.00	0.00	0.00	1891.25	49.67	1516.94	1886.81	157.45	1500.77	1748.48	39.33	1476.26	1729.49	125.60	1463.78	137.49	1151.13	73.95	727.78	1057.02	74.63	0.00
7.85000	1837.83	92.78	26.27	1805.46	85.55	36.52	1639.83	140.49	29.18	1661.64	134.81	74.60	2026.04	-51.15	45.55	1996.15	-42.65	51.25	1853.36	-34.92	52.15	1860.42	-34.17	104.27	1950.48	66.85	1128.98	0.00	0.00	0.00	1901.27	48.91	1516.16	1897.56	156.57	1500.16	1758.99	39.02	1475.13	1740.14	125.19	1462.97	142.19	1148.65	75.65	726.71	1056.92	74.52	0.00
7.86000	1838.08	93.74	25.46	1807.19	85.24	34.98	1641.19	140.08	30.44	1661.64	134.94	75.18	2066.13	-50.52	50.35	2036.89	-42.18	54.31	1892.74	-35.60	44.57	1897.24	-32.71	96.29	1961.43	66.82	1127.77	0.00	0.00	0.00	1911.38	48.08	1515.14	1907.95	156.41	1499.34	1769.26	38.17	1473.78	1750.47	125.15	1461.87	139.77	1151.17	74.62	728.58	1056.74	75.06	0.00
7.87000	1837.34	94.40	24.74	1807.78	84.03	33.56	1640.71	140.36	31.10	1662.60	135.36	76.32	2105.79	-50.58	55.94	2074.38	-41.56	57.17	1932.89	-34.92	37.49	1933.38	-32.39	89.66	1972.14	66.95	1126.32	0.00	0.00	0.00	1923.21	47.37	1513.72	1918.88	155.33	1498.35	1779.96	37.87	1472.19	1761.36	124.32	1460.71	138.67	1152.04	73.70	727.04	1055.89	75.07	0.00
7.88000	1837.17	94.53	24.56	1805.79	84.73	33.93	1640.78	139.89	31.79	1662.32	134.86	76.30	2143.37	-49.71	62.74	2119.10	-41.25	53.52	1971.43	-36.19	32.60	1969.20	-32.47	84.35	1983.42	66.90	1124.63	0.00	0.00	0.00	1933.26	46.48	1512.26	1929.52	154.55	1497.17	1790.57	37.23	1470.46	1772.07	123.81	1459.29	138.21	1152.19	73.90	727.12	1057.41	74.68	0.00
7.89000	1837.55	94.69	24.60	1807.11	83.58	32.63	1641.32	139.83	32.94	1662.98	135.69	77.88	2179.01	-48.52	72.17	2155.66	-42.48	59.72	2011.21	-35.31	28.27	2004.97	-32.15	80.20	1994.21	66.93	1122.72	0.00	0.00	0.00	1944.83	45.51	1511.29	1940.33	153.50	1495.84	1801.22	36.71	1468.53	1782.72	123.43	1457.53	137.05	1153.43	73.30	727.82	1056.53	75.14	0.00
7.90000	1837.71	94.95	24.22	1806.75	83.82	32.23	1640.96	139.76	33.81	1663.01	135.58	78.36	2214.74	-47.54	81.55	2198.48	-43.47	64.74	2049.42	-34.70	25.60	2038.90	-32.67	77.58	2005.22	66.88	1120.65	0.00	0.00	0.00	1956.41	44.35	1510.43	1951.12	152.69	1494.33	1812.06	36.25	1466.39	1793.38	123.09	1455.64	137.85	1151.89	73.85	728.11	1056.81	75.05	0.00
7.91000	1837.74	94.90	24.01	1806.98	83.93	32.53	1643.94	137.67	33.11	1663.71	135.79	79.48	2248.32	-47.46	90.84	2220.75	-43.98	71.39	2085.44	-34.46	24.48	2071.00	-33.19	76.25	2016.62	66.96	1118.42	0.00	0.00	0.00	1967.98	43.02	1509.66	1962.17	151.44	1492.68	1822.73	35.48	1464.08	1804.10	122.91	1453.69	137.41	1151.99	73.64	728.07	1057.74	74.66	0.00
7.92000	1837.75	95.11	23.63	1806.33	83.41	31.94	1641.82	139.39	36.12	1664.68	135.79	80.66	2278.69	-45.69	101.10	2239.86	-43.56	80.14	2119.85	-33.29	24.39	2101.98	-32.32	75.68	2027.66	66.86	1115.96	0.00	0.00	0.00	1979.56	41.54	1508.98	1973.02	150.86	1490.83	1833.87	35.46	1461.70	1814.90	122.57	1451.55	140.43	1151.25	74.60	728.37	1057.17	74.79	0.00
7.93000	1838.15	95.27	23.46	1806.11	84.37	32.38	1642.12	139.63	37.59	1665.26	136.08	81.98	2305.32	-43.49	110.56	2273.17	-41.76	91.44	2151.41	-31.88	25.25	2130.39	-31.61	76.18	2038.60	66.72	1113.40	0.00	0.00	0.00	1991.14	39.91	1508.39	1983.85	150.21	1488.93	1844.62	34.74	1459.20	1825.86	121.97	1449.32	141.40	1151.98	74.58	725.11	1057.73	73.97	0.00
7.94000	1838.21	95.17	23.35	1806.59	84.85	32.24	1643.51	139.51	39.57	1666.02	135.98	83.21	2331.94	-42.80	118.98	2306.32	-38.38	102.13	2179.90	-31.02	27.42	2157.21	-29.75	76.88	2050.14	66.69	1110.85	0.00	0.00	0.00	2002.73	38.14	1507.88	1995.42	148.56	1487.07	1855.46	33.98	1456.68	1836.85	121.48	1447.07	143.27	1149.69	75.36	725.41	1057.04	74.10	0.00
7.95000	1838.09	94.94	23.26	1807.32	83.70	32.14	1643.75	139.13	40.86	1667.14	135.79	84.46	2353.57	-39.66	126.71	2332.40	-39.87	106.20	2179.90	-31.02	27.42	2181.31	-27.56	77.80	2062.23	66.48	1108.26	0.00	0.00	0.00	2014.32	36.24	1507.46	2006.80	147.15	1485.12	1866.74	33.50	1454.24	1848.19	120.37	1444.76	138.64	1151.10	73.98	727.02	1055.39	75.33	0.00
7.96000	1838.14	95.05	22.90	1807.24	84.46	32.46	1644.12	139.33	42.83	1668.26	136.03	86.21	2374.27	-37.55	132.38	2354.55	-38.93	110.66	2179.90	-31.02	27.42	2181.31	-27.56	77.80	2073.80	66.33	1105.66	0.00	0.00	0.00	2025.91	34.24	1507.11	2017.95	146.04	1483.20	1877.71	32.10	1451.82	1859.23	120.11	1442.50	139.10	1149.89	74.40	728.59	1056.38	75.36	0.00
7.97000	1838.54	95.13	22.84	1807.87	84.41	32.39	1645.33	139.28	44.98	1668.94	136.34	87.83	2393.15	-34.91	136.59	2374.42	-38.28	113.32	2179.90	-31.02	27.42	2181.31	-27.56	77.80	2086.77	66.14	1103.31	0.00	0.00	0.00	2037.51	32.13	1506.84	2028.79	145.26	1481.42	1888.96	31.06	1449.65	1870.65	119.09	1440.42	141.84	1151.14	74.69	727.16	1056.96	74.58	0.00
7.98000	1838.70	95.20	22.70	1809.00	84.35	32.27	1644.96	139.63	47.01	1670.45	135.82	89.42	2409.24	-31.59	138.78	2387.62	-32.48	115.49	2179.90	-31.02	27.42	2181.31	-27.56	77.80	2099.98	65.95	1100.46	0.00	0.00	0.00	2049.11	29.94	1506.64	2040.61	143.43	1479.84	1900.34	29.95	1447.48	1882.26	117.82	1438.43	140.46	1151.31	74.49	726.57	1056.43	74.76	0.00
7.99000	1838.72	95.21	22.52	1808.20	84.74	32.34	1646.05	139.99	49.59	1671.94	136.18	91.32	2420.15	-26.84	137.58	2398.64	-27.39	115.32	2179.90	-31.02	27.42	2181.31	-27.56	77.80	2109.85	65.77	1098.10	0.00	0.00	0.00	2060.73	27.67	1506.51	2052.11	141.97	1478.33	1911.80	28.52	1445.46	1893.51	117.04	1436.42	141.52	1151.19	74.59	725.02	1056.89	74.37	0.00
8.00000	1839.13	94.96	22.63	1809.02	84.78	32.38	1647.40	140.00	52.25	1673.98	136.17	93.58	2428.89	-23.40	132.90	2408.35	-22.55	111.82	2179.90	-31.02	27.42	2181.31	-27.56	77.80	2117.61	65.55	1096.20	0.00	0.00	0.00	2072.34	25.33	1506.44	2063.79	140.14	1477.03	1923.35	26.98	1443.48	1904.90	115.95	1434.48	138.84	1150.19	74.32	726.06	1057.45	74.13	0.00
8.01000	1839.42	95.12	22.46	1808.93	85.14	32.11	1648.80	140.23	55.07	1677.09	136.97	96.77	2436.81	-18.18	127.38	2416.30	-20.01	104.83	2179.90	-31.02	27.42	2181.31	-27.56	77.80	2124.46	65.27	1094.71	0.00	0.00	0.00	2083.97	22.94	1506.43	2075.62	137.99	1475.86	1934.84	25.11	1441.66	1916.66	114.39	1432.69	139.11	1149.95	74.44	726.13	1057.25	74.31	0.00
8.02000	1838.68	95.26	21.72	1809.16	84.78	32.16	1650.22	141.00	58.41	1678.84	137.47	99.24	2441.92	-12.60	118.93	2417.32	-9.79	99.36	2179.90	-31.02	27.42	2181.31	-27.56	77.80	2131.63	64.88	1093.56	0.00	0.00	0.00	2095.60	20.50	1506.48	2087.33	136.00	1474.78	1946.43	23.21	1439.87	1928.61	112.70	1431.06	140.36	1148.72	75.01	726.66	1055.95	74.96	0.00
8.03000	1839.03	95.08	21.80	1809.11	85.69	32.31	1654.11	139.59	59.86	1680.88	138.27	102.34	2445.28	-5.98	109.92	2425.88	-9.58	88.23	2179.90	-31.02	27.42	2181.31	-27.56	77.80	2140.33	64.34	1092.73	0.00	0.00	0.00	2107.25	18.04	1506.59	2099.04	134.16	1473.68	1958.27	21.48	1438.22	1940.40	111.02	1429.54	141.83	1149.96	75.11	726.88	1057.20	74.77	0.00
8.04000	1839.58	94.93	21.88	1813.63	82.65	26.21	1656.41	139.56	63.46	1684.75	138.93	106.07	2454.14	0.72	101.23	2428.82	1.65	82.50	2179.90	-31.02	27.42	2181.31	-27.56	77.80	2151.78	63.61	1092.15	0.00	0.00	0.00	2118.90	15.56	1506.75	2111.22	131.59	1472.76	1970.37	19.83	1436.76	1952.80	108.31	1428.17	143.10	1150.49	75.24	727.22	1057.07	74.66	0.00
8.05000	1839.27	95.08	21.54	1813.21	82.50	26.70	1658.58	140.63	67.83	1687.02	140.67	109.89	2463.01	2.46	88.92	2434.54	9.13	73.70	2179.90	-31.02	27.42	2181.31	-27.56	77.80	2167.20	62.66	1091.79	0.00	0.00	0.00	2130.57	13.06	1506.95	2123.11	129.63	1472.28	1982.55	17.71	1435.59	1964.64	106.48	1427.12	142.67	1149.47	75.23	725.54	1056.55	74.65	0.00
8.06000	1839.54	94.75	21.71	1812.69	82.51	27.42	1660.24	142.90	75.08	1691.13	141.62	113.91	2469.36	4.52	78.40	2438.22	11.26	68.34	2179.90	-31.02	27.42	2181.31	-27.56	77.80	2187.80	61.45	1091.59	0.00	0.00	0.00	2142.24	10.58	1507.20	2135.19	127.34	1472.40	1994.86	15.39	1434.93	1976.62	104.36	1426.63	140.03	1150.44	74.37	726.84	1056.32	75.07	0.00
8.07000	1840.01	94.65	21.79	1810.39	84.72	27.29	1664.80	141.60	77.74	1695.87	142.29	117.92	2472.94	6.75	69.20	2441.33	11.57	64.12	2179.90	-31.02	27.42	2181.31	-27.56	77.80	2214.10	59.93	1089.86	0.00	0.00	0.00	2153.93	8.11	1507.49	2147.34	125.03	1472.90	2007.02	12.79	1434.82	1989.05	101.52	1426.84	141.46	1149.17	75.16	728.95	1056.15	75.47	0.00
8.08000	1839.98	94.90	21.42	1810.14	84.29	27.61	1668.51	143.12	84.30	1701.66	143.22	123.03	2478.16	9.34	60.88	2445.32	13.58	58.74	2179.90	-31.02	27.42	2181.31	-27.56	77.80	2227.96	59.16	1090.58	0.00	0.00	0.00	2165.62	5.67	1507.82	2159.43	122.65	1473.70	2019.58	10.22	1435.10	2001.59	98.64	1427.44	142.29	1149.79	75.11	728.14	1056.59	75.04	0.00
8.09000	1840.64	94.83	21.56	1810.46	83.72	28.37	1674.32	142.27	90.62	1708.39	144.90	128.78	2481.40	13.72	55.23	2449.03	17.46	52.85	2179.90	-31.02	27.42	2181.31	-27.56	77.80	2241.96	58.33	1091.73	0.00	0.00	0.00	2177.33	3.27	1508.18	2171.92	119.62	1474.94	2032.56	8.09	1435.49	2013.80	96.12	1428.13	136.53	1150.46	73.47	726.67	1056.86	74.71	0.00
8.10000	1840.24	94.81	21.22	1811.50	84.37	28.12	1681.01	141.31	97.82	1716.38	145.62	134.35	2484.28	14.22	50.33	2451.45	17.74	51.16	2179.90	-31.02	27.42	2181.31	-27.56	77.80	2255.89	57.49	1093.09	0.00	0.00	0.00	2189.06	0.91	1508.57	2183.89	117.41	1476.27	2045.02	4.89	1436.17	2026.22	93.35	1429.14	139.22	1150.85	74.11	727.05	1057.10	74.67	0.00
8.11000	1840.48	95.00	21.07	1812.09	83.91	28.91	1688.47	141.86	106.34	1725.99	146.85	140.61	2486.41	13.84	46.02	2452.85	17.50	48.84	2179.90	-31.02	27.42	2181.31	-27.56	77.80	2269.10	56.59	1094.74	0.00	0.00	0.00	2200.79	-1.37	1509.00	2196.23	114.82	1478.04	2057.76	2.04	1437.12	2038.71	90.65	1430.45	138.67	1152.63	74.09	727.99	1056.37	75.10	0.00
8.12000	1840.71	95.20	20.71	1796.69	85.63	30.49	1697.91	141.54	115.05	1738.53	148.18	147.81	2489.08	13.96	42.84	2454.79	17.58	46.20	2179.90	-31.02	27.42	2181.31	-27.56	77.80	2282.93	55.80	1096.65	0.00	0.00	0.00	2212.54	-3.59	1509.44	2208.74	111.94	1480.00	2070.60	-1.00	1438.37	2051.67	86.95	1432.09	142.28	1151.28	74.78	726.57	1056.73	74.58	0.00
8.13000	1841.63	95.32	20.30	1811.89	85.81	36.13	1708.47	142.00	125.01	1750.87	149.97	152.88	2490.38	14.36	40.54	2455.50	18.04	45.11	2179.90	-31.02	27.42	2181.31	-27.56	77.80	2296.24	55.08	1098.77	0.00	0.00	0.00	2224.31	-5.72	1509.91	2221.18	109.14	1482.00	2083.65	-3.66	1439.68	2063.84	84.54	1433.90	140.47	1150.80	74.33	727.44	1055.97	74.86	0.00
8.14000	1844.16	96.42	19.73	1817.60	85.82	39.12	1719.42	143.54	136.07	1764.37	151.47	160.33	2489.30	16.09	40.72	2456.25	17.95	43.85	2179.90	-31.02	27.42	2181.31	-27.56	77.80	2309.08	54.44	1101.08	0.00	0.00	0.00	2236.09	-7.74	1510.39	2233.87	106.25	1484.22	2096.31	-6.69	1441.03	2075.98	82.07	1435.89	136.26	1151.36	73.40	727.01	1055.59	75.05	0.00
8.15000	1847.53	98.23	19.94	1824.38	87.70	42.62	1730.58	146.51	148.52	1777.98	154.15	169.20	2489.56	16.50	39.58	2456.34	18.20	43.06	2179.90	-31.02	27.42	2181.31	-27.56	77.80	2321.68	54.06	1103.51	0.00	0.00	0.00	2247.89	-9.67	1510.89	2245.83	103.93	1486.32	2109.59	-8.66	1442.49	2088.94	78.71	1438.01	140.37	1149.48	74.87	725.37	1057.11	74.29	0.00
8.16000	1851.76	99.87	20.84	1834.06	89.75	45.69	1744.30	146.96	160.03	1793.76	155.64	177.81	2490.21	16.56	38.70	2456.82	18.03	42.38	2179.90	-31.02	27.42	2181.31	-27.56	77.80	2333.79	53.85	1106.00	0.00	0.00	0.00	2259.71	-11.46	1511.40	2258.39	101.10	1488.43	2122.16	-11.12	1443.98	2101.43	76.00	1440.12	140.80	1151.42	74.44	724.99	1058.20	73.70	0.00
8.17000	1859.39	102.61	20.21	1846.16	93.02	48.47	1758.36	148.51	172.64	1811.20	157.27	186.78	2490.28	16.59	37.87	2456.79	18.55	42.24	2179.90	-31.02	27.42	2181.31	-27.56	77.80	2345.59	54.08	1108.41	0.00	0.00	0.00	2271.54	-13.13	1511.92	2271.12	98.16	1490.47	2134.12	-14.16	1445.38	2113.73	73.72	1442.05	140.84	1150.90	74.45	725.99	1057.15	74.22	0.00
8.18000	1869.07	106.15	20.91	1859.21	97.69	51.76	1774.72	148.14	184.33	1830.67	157.54	195.59	2490.66	16.62	37.58	2457.20	18.54	42.02	2179.90	-31.02	27.42	2181.31	-27.56	77.80	2357.12	54.57	1110.76	0.00	0.00	0.00	2283.39	-14.65	1512.44	2283.66	95.60	1492.61	2146.52	-16.42	1446.74	2125.51	71.90	1444.04	140.49	1151.53	74.33	726.61	1056.70	74.86	0.00
8.19000	1883.64	110.82	26.04	1876.17	101.44	57.15	1793.51	147.35	193.74	1851.37	158.28	204.27	2490.82	16.74	37.12	2456.79	18.87	41.79	2179.90	-31.02	27.42	2181.31	-27.56	77.80	2368.52	55.52	1113.01	0.00	0.00	0.00	2295.26	-16.02	1512.96	2295.71	93.70	1494.55	2146.52	-16.42	1446.74	2137.99	69.36	1446.04	138.28	1152.07	73.76	727.49	1055.96	75.14	0.00
8.20000	1897.23	115.13	28.67	1895.44	106.23	62.94	1813.90	147.74	201.85	1872.52	158.90	211.37	2491.04	16.73	36.83	2456.79	19.20	42.66	2179.90	-31.02	27.42	2181.31	-27.56	77.80	2379.52	56.84	1115.16	0.00	0.00	0.00	2307.14	-17.21	1513.48	2307.88	91.62	1496.62	2146.52	-16.42	1446.74	2150.21	67.17	1448.05	138.00	1150.62	74.25	727.99	1055.66	75.24	0.00
8.21000	1914.52	119.86	31.84	1918.90	110.31	68.25	1836.10	148.42	208.07	1894.79	158.85	217.52	2490.71	16.63	36.39	2456.84	19.17	42.53	2179.90	-31.02	27.42	2181.31	-27.56	77.80	2390.19	58.51	1117.04	0.00	0.00	0.00	2319.05	-18.23	1514.00	2319.19	90.72	1498.54	2146.52	-16.42	1446.74	2162.61	64.80	1450.10	139.88	1149.92	74.61	728.05	1056.73	75.02	0.00
8.22000	1935.37	124.91	35.31	1942.10	114.82	71.58	1860.35	148.79	212.51	1918.97	158.59	222.55	2490.93	16.73	36.30	2457.04	19.23	42.36	2179.90	-31.02	27.42	2181.31	-27.56	77.80	2400.93	60.51	1118.85	0.00	0.00	0.00	2330.98	-19.06	1514.50	2330.39	90.02	1500.47	2146.52	-16.42	1446.74	2174.22	63.57	1452.00	141.89	1151.29	74.70	727.11	1057.30	74.54	0.00
8.23000	1959.66	130.17	38.87	1969.01	119.43	74.43	1885.63	150.06	215.87	1943.26	159.76	226.37	2490.94	16.73	36.03	2456.92	19.15	42.20	2179.90	-31.02	27.42	2181.31	-27.56	77.80	2411.85	62.82	1120.61	0.00	0.00	0.00	2342.93	-19.68	1514.99	2342.11	88.80	1502.40	2146.52	-16.42	1446.74	2186.21	61.71	1454.03	140.38	1150.40	74.43	726.31	1056.23	74.67	0.00
8.24000	1987.28	135.55	42.29	1996.40	124.42	75.97	1911.44	150.66	217.26	1969.02	159.28	228.05	2492.05	16.86	36.39	2456.75	19.19	42.03	2179.90	-31.02	27.42	2181.31	-27.56	77.80	2422.74	65.25	1122.26	0.00	0.00	0.00	2354.90	-20.09	1515.47	2353.33	87.99	1504.26	2146.52	-16.42	1446.74	2198.11	60.26	1455.98	141.09	1149.95	74.74	727.88	1056.68	74.82	0.00
8.25000	2018.09	140.95	45.34	2026.49	129.54	76.99	1938.58	151.04	216.80	1994.55	160.60	229.00	2491.40	16.93	35.93	2456.66	19.20	41.92	2179.90	-31.02	27.42	2181.31	-27.56	77.80	2433.19	67.53	1123.77	0.00	0.00	0.00	2366.89	-20.27	1515.93	2364.38	88.00	1506.10	2146.52	-16.42	1446.74	2209.37	59.42	1457.82	138.48	1151.74	74.01	727.61	1056.77	74.75	0.00
8.26000	2051.98	146.26	47.79	2057.51	133.95	76.83	1965.93	151.84	214.61	2021.39	160.86	227.92	2490.86	16.88	35.48	2457.59	19.22	42.35	2179.90	-31.02	27.42	2181.31	-27.56	77.80	2444.10	69.79	1125.19	0.00	0.00	0.00	2378.91	-20.22	1516.36	2376.09	87.14	1507.86	2146.52	-16.42	1446.74	2220.72	58.50	1459.63	139.83	1150.48	74.41	725.70	1056.39	74.64	0.00
8.27000	2088.82	151.38	49.42	2091.14	138.20	76.45	1993.20	153.73	210.91	2048.40	162.10	225.58	2490.45	16.82	35.18	2457.28	19.24	42.13	2179.90	-31.02	27.42	2181.31	-27.56	77.80	2454.78	71.90	1126.45	0.00	0.00	0.00	2390.95	-19.91	1516.77	2388.57	86.20	1509.78	2146.52	-16.42	1446.74	2232.05	57.78	1461.19	138.69	1149.89	74.55	726.17	1056.52	74.70	0.00
8.28000	2128.48	156.21	50.00	2126.11	141.72	75.44	2021.48	155.59	205.26	2077.11	162.23	221.63	2491.53	16.99	35.67	2457.46	19.29	42.17	2179.90	-31.02	27.42	2181.31	-27.56	77.80	2465.02	73.86	1127.58	0.00	0.00	0.00	2403.01	-19.35	1517.15	2400.62	85.56	1511.38	2146.52	-16.42	1446.74	2243.27	57.45	1462.48	138.90	1150.43	74.37	727.52	1056.18	74.88	0.00
8.29000	2170.86	160.65	49.31	2162.07	144.92	73.70	2050.98	156.75	197.65	2104.12	165.31	217.42	2491.19	17.05	35.37	2457.69	19.34	42.34	2179.90	-31.02	27.42	2181.31	-27.56	77.80	2475.85	75.56	1128.70	0.00	0.00	0.00	2415.10	-18.51	1517.50	2412.27	85.19	1512.68	2146.52	-16.42	1446.74	2254.46	56.88	1463.67	135.89	1151.15	73.63	728.50	1055.68	75.28	0.00
8.30000	2215.80	164.60	47.11	2199.10	147.80	71.60	2080.12	160.42	189.59	2133.62	166.28	210.98	2491.01	16.91	35.18	2457.26	19.42	42.16	2179.90	-31.02	27.42	2181.31	-27.56	77.80	2485.91	77.12	1129.60	0.00	0.00	0.00	2427.21	-17.38	1517.81	2423.55	85.09	1513.70	2146.52	-16.42	1446.74	2266.22	55.68	1464.67	137.69	1152.00	73.57	726.37	1055.71	74.98	0.00
8.31000	2252.04	167.39	44.54	2237.42	150.41	69.19	2111.30	161.74	179.47	2162.87	168.33	203.87	2491.10	16.94	35.14	2457.76	19.46	42.46	2179.90	-31.02	27.42	2181.31	-27.56	77.80	2495.75	78.46	1130.40	0.00	0.00	0.00	2439.35	-15.96	1518.09	2434.48	85.26	1514.46	2146.52	-16.42	1446.74	2276.69	56.24	1465.50	138.21	1151.30	73.95	727.67	1055.57	75.37	0.00
8.32000	2292.29	170.27	42.76	2276.67	152.86	66.66	2142.89	163.89	168.34	2192.79	170.86	195.82	2491.45	16.87	35.26	2457.63	19.46	42.35	2179.90	-31.02	27.42	2181.31	-27.56	77.80	2505.60	79.69	1131.07	0.00	0.00	0.00	2450.58	-14.77	1518.86	2445.09	85.67	1514.95	2146.52	-16.42	1446.74	2287.48	56.43	1466.14	135.05	1150.71	73.83	727.78	1056.06	75.30	0.00
8.33000	2332.91	173.37	40.89	2316.38	155.57	63.91	2176.56	164.22	155.64	2223.54	173.13	186.90	2491.34	16.89	35.21	2457.86	19.49	42.29	2179.90	-31.02	27.42	2181.31	-27.56	77.80	2515.24	80.72	1131.58	0.00	0.00	0.00	2461.58	-13.46	1519.39	2455.41	86.32	1515.22	2146.52	-16.42	1446.74	2298.40	56.61	1466.59	139.21	1150.83	74.41	728.35	1055.92	75.38	0.00
8.34000	2372.79	177.01	38.15	2354.78	158.60	59.96	2211.38	164.80	142.48	2255.60	174.49	176.88	2491.46	16.85	35.30	2458.12	19.65	42.07	2179.90	-31.02	27.42	2181.31	-27.56	77.80	2525.08	81.70	1131.99	0.00	0.00	0.00	2472.85	-12.03	1519.77	2465.46	87.21	1515.26	2146.52	-16.42	1446.74	2308.85	57.45	1466.76	137.40	1152.63	73.41	727.52	1055.57	75.03	0.00
8.35000	2406.55	180.80	31.44	2395.89	162.14	57.38	2245.44	167.63	129.60	2288.02	176.74	167.05	2491.10	16.81	35.07	2458.17	19.70	41.71	2179.90	-31.02	27.42	2181.31	-27.56	77.80	2534.85	82.52	1132.25	0.00	0.00	0.00	2483.85	-10.59	1519.97	2475.27	88.31	1515.10	2146.52	-16.42	1446.74	2319.64	57.72	1466.80	137.66	1151.39	73.55	725.86	1057.19	74.31	0.00
8.36000	2460.00	183.84	38.05	2439.16	165.19	56.35	2281.55	169.31	116.00	2322.38	177.57	156.03	2491.27	16.88	34.90	2458.14	19.86	41.32	2179.90	-31.02	27.42	2181.31	-27.56	77.80	2544.83	83.23	1132.38	0.00	0.00	0.00	2494.80	-9.08	1520.01	2484.87	89.62	1514.75	2146.52	-16.42	1446.74	2330.50	58.04	1466.58	136.25	1150.14	73.74	726.60	1057.04	74.53	0.00
8.37000	2499.91	187.25	37.48	2478.84	168.31	54.27	2317.27	171.14	103.82	2352.01	182.04	149.84	2492.14	16.99	35.17	2457.79	20.00	40.95	2179.90	-31.02	27.42	2181.31	-27.56	77.80	2554.69	83.79	1132.31	0.00	0.00	0.00	2505.88	-7.50	1519.91	2494.28	91.12	1514.23	2146.52	-16.42	1446.74	2340.88	59.04	1466.26	138.31	1149.77	74.47	728.38	1056.12	75.18	0.00
8.38000	2540.69	190.33	37.16	2519.65	171.21	53.25	2351.79	172.91	92.59	2383.63	187.53	144.28	2492.51	17.13	35.18	2457.88	20.14	41.27	2179.90	-31.02	27.42	2181.31	-27.56	77.80	2564.59	84.20	1132.01	0.00	0.00	0.00	2516.62	-5.91	1519.67	2503.53	92.82	1513.55	2146.52	-16.42	1446.74	2351.74	59.36	1465.84	141.96	1149.90	74.75	727.37	1057.33	74.36	0.00
8.39000	2589.87	193.85	38.41	2560.91	173.91	53.16	2385.13	174.64	82.28	2420.60	190.20	134.35	2492.04	17.22	34.85	2457.63	20.18	41.31	2179.90	-31.02	27.42	2181.31	-27.56	77.80	2574.50	84.50	1131.50	0.00	0.00	0.00	2527.52	-4.28	1519.25	2512.65	94.69	1512.73	2146.52	-16.42	1446.74	2361.80	60.82	1465.01	139.74	1150.68	74.29	726.94	1057.13	74.38	0.00
8.40000	2636.44	196.57	41.97	2602.77	176.13	54.56	2417.30	176.32	72.85	2455.75	192.91	124.85	2491.58	17.29	34.68	2457.55	20.05	41.20	2179.90	-31.02	27.42	2181.31	-27.56	77.80	2584.47	84.74	1130.75	0.00	0.00	0.00	2538.29	-2.61	1518.68	2521.65	96.73	1511.79	2146.52	-16.42	1446.74	2372.20	61.83	1464.03	139.47	1152.89	73.54	727.81	1056.44	74.97	0.00
8.41000	2680.48	198.53	47.47	2644.70	177.74	57.27	2448.32	177.94	64.27	2495.31	195.87	117.88	2492.09	17.30	34.75	2457.82	19.92	41.17	2179.90	-31.02	27.42	2181.31	-27.56	77.80	2594.87	84.96	1129.85	0.00	0.00	0.00	2549.08	-0.80	1517.94	2530.58	98.93	1510.74	2146.52	-16.42	1446.74	2383.04	62.41	1463.00	141.79	1150.17	74.84	727.18	1057.14	74.58	0.00
8.42000	2722.06	199.76	54.55	2685.01	178.90	60.62	2478.19	179.52	56.50	2533.63	199.44	111.44	2492.29	17.16	34.59	2457.63	19.66	40.93	2179.90	-31.02	27.42	2181.31	-27.56	77.80	2605.58	85.23	1128.66	0.00	0.00	0.00	2559.68	1.00	1517.06	2539.45	101.28	1509.60	2146.52	-16.42	1446.74	2393.48	63.69	1461.87	140.34	1148.76	75.34	729.47	1056.42	75.11	0.00
8.43000	2761.24	200.31	62.85	2724.49	179.66	65.26	2506.93	181.05	49.51	2568.42	202.50	104.93	2491.49	16.96	33.95	2457.71	19.44	40.84	2179.90	-31.02	27.42	2181.31	-27.56	77.80	2616.18	85.53	1127.34	0.00	0.00	0.00	2570.51	2.92	1515.97	2548.29	103.76	1508.38	2146.52	-16.42	1446.74	2404.48	64.49	1460.55	136.06	1151.31	73.67	729.79	1055.72	75.44	0.00
8.44000	2798.11	200.24	72.02	2762.66	180.01	71.25	2534.56	182.53	43.27	2604.36	205.49	100.92	2491.98	16.87	34.11	2457.49	19.28	40.64	2179.90	-31.02	27.42	2181.31	-27.56	77.80	2626.87	85.88	1125.88	0.00	0.00	0.00	2581.06	4.90	1514.81	2557.12	106.36	1507.09	2146.52	-16.42	1446.74	2414.88	66.12	1459.02	136.10	1152.18	73.09	727.33	1055.16	75.17	0.00
8.45000	2832.74	199.58	81.68	2799.07	180.05	78.78	2561.08	183.96	37.75	2638.73	208.33	98.07	2492.23	16.76	34.20	2457.37	19.15	40.45	2179.90	-31.02	27.42	2181.31	-27.56	77.80	2638.01	86.29	1124.32	0.00	0.00	0.00	2591.65	6.93	1513.47	2565.98	109.09	1505.77	2146.52	-16.42	1446.74	2414.88	66.12	1459.02	141.04	1149.94	74.81	727.55	1055.40	75.17	0.00
8.46000	2865.19	198.37	91.49	2833.37	179.98	87.31	2586.52	185.34	32.89	2671.97	210.62	96.83	2491.83	16.62	33.89	2457.12	18.98	40.24	2179.90	-31.02	27.42	2181.31	-27.56	77.80	2649.27	86.76	1122.63	0.00	0.00	0.00	2602.44	9.11	1511.98	2574.89	111.92	1504.41	2146.52	-16.42	1446.74	2414.88	66.12	1459.02	139.80	1151.48	74.26	729.43	1056.13	75.32	0.00
8.47000	2895.53	196.67	101.08	2865.89	179.57	96.66	2610.87	186.67	28.69	2705.41	212.64	98.09	2492.00	16.47	33.92	2457.12	18.70	40.13	2179.90	-31.02	27.42	2181.31	-27.56	77.80	2660.60	87.33	1120.89	0.00	0.00	0.00	2612.69	11.35	1510.44	2583.88	114.84	1503.05	2146.52	-16.42	1446.74	2414.88	66.12	1459.02	138.63	1151.90	73.63	729.32	1056.37	75.35	0.00
8.48000	2923.84	194.52	110.10	2894.80	178.81	105.16	2634.17	187.95	25.09	2734.15	214.13	98.41	2492.57	16.41	34.09	2457.18	18.55	40.06	2179.90	-31.02	27.42	2181.31	-27.56	77.80	2671.91	87.94	1119.11	0.00	0.00	0.00	2623.26	13.69	1508.80	2592.97	117.85	1501.68	2146.52	-16.42	1446.74	2414.88	66.12	1459.02	136.94	1151.52	73.76	728.87	1056.26	75.18	0.00
8.49000	2950.19	191.95	118.17	2921.18	177.54	113.06	2656.41	189.18	22.06	2762.12	214.92	100.29	2492.54	16.19	34.03	2457.20	18.31	39.99	2179.90	-31.02	27.42	2181.31	-27.56	77.80	2683.11	88.59	1117.36	0.00	0.00	0.00	2633.81	16.14	1507.13	2602.19	120.94	1500.34	2146.52	-16.42	1446.74	2414.88	66.12	1459.02	135.84	1151.88	73.43	728.94	1056.99	74.89	0.00
8.50000	2974.84	189.74	126.67	2946.13	175.94	120.64	2677.62	190.36	19.58	2787.58	215.63	101.81	2492.11	16.05	33.60	2457.24	18.04	39.86	2179.90	-31.02	27.42	2181.31	-27.56	77.80	2694.69	89.27	1115.58	0.00	0.00	0.00	2644.06	18.65	1505.46	2611.56	124.09	1499.03	2146.52	-16.42	1446.74	2414.88	66.12	1459.02	138.80	1150.51	74.41	729.40	1056.71	75.25	0.00
8.51000	2996.50	187.36	133.53	2967.85	174.02	126.58	2697.81	191.49	17.60	2811.34	215.79	103.88	2492.68	16.01	33.81	2457.12	17.77	39.69	2179.90	-31.02	27.42	2181.31	-27.56	77.80	2706.29	89.98	1113.83	0.00	0.00	0.00	2654.47	21.25	1503.85	2621.12	127.30	1497.77	2146.52	-16.42	1446.74	2414.88	66.12	1459.02	141.16	1149.84	74.69	727.66	1056.80	74.60	0.00
8.52000	3016.16	185.07	139.03	2987.57	172.23	131.59	2716.99	192.58	16.10	2831.53	215.65	104.59	2492.29	15.75	33.44	2457.24	17.63	39.65	2179.90	-31.02	27.42	2181.31	-27.56	77.80	2717.37	90.72	1112.16	0.00	0.00	0.00	2664.72	23.91	1502.33	2630.88	130.55	1496.58	2146.52	-16.42	1446.74	2414.88	66.12	1459.02	135.80	1151.25	73.35	729.35	1055.69	75.19	0.00
8.53000	3033.20	182.75	142.31	3004.29	170.35	134.28	2735.17	193.61	15.03	2848.39	215.13	104.35	2491.98	15.60	33.10	2457.27	17.44	39.54	2179.90	-31.02	27.42	2181.31	-27.56	77.80	2729.07	91.49	1110.50	0.00	0.00	0.00	2675.02	26.64	1500.93	2640.88	133.83	1495.47	2146.52	-16.42	1446.74	2414.88	66.12	1459.02	137.37	1152.18	73.67	729.79	1055.23	75.40	0.00
8.54000	3047.65	180.43	142.86	3018.49	168.44	134.77	2752.37	194.60	14.36	2863.52	214.22	103.51	2492.37	15.56	33.11	2457.72	17.25	39.62	2179.90	-31.02	27.42	2181.31	-27.56	77.80	2740.81	92.24	1108.93	0.00	0.00	0.00	2685.40	29.42	1499.63	2651.14	137.14	1494.46	2146.52	-16.42	1446.74	2414.88	66.12	1459.02	138.41	1151.32	74.14	728.98	1055.85	75.08	0.00
8.55000	3059.25	178.16	140.49	3030.16	166.47	132.63	2768.59	195.53	14.07	2875.17	212.95	101.27	2492.97	15.38	33.20	2457.81	17.09	39.49	2179.90	-31.02	27.42	2181.31	-27.56	77.80	2752.49	93.10	1107.52	0.00	0.00	0.00	2695.86	32.25	1498.41	2661.69	140.46	1493.56	2146.52	-16.42	1446.74	2414.88	66.12	1459.02	136.02	1152.16	73.36	729.92	1055.74	75.58	0.00
8.56000	3068.16	175.97	135.63	3039.54	164.32	128.36	2783.87	196.42	14.10	2884.01	211.47	98.02	2493.12	15.20	33.08	2457.68	16.90	39.30	2179.90	-31.02	27.42	2181.31	-27.56	77.80	2764.07	93.97	1106.16	0.00	0.00	0.00	2706.09	35.10	1497.33	2672.55	143.78	1492.80	2146.52	-16.42	1446.74	2414.88	66.12	1459.02	137.51	1151.95	73.45	730.02	1055.70	75.64	0.00
8.57000	3074.99	173.67	128.74	3045.71	162.06	121.83	2798.20	197.26	14.44	2890.12	209.73	93.63	2493.07	15.10	32.79	2458.23	16.63	39.45	2179.90	-31.02	27.42	2181.31	-27.56	77.80	2775.92	94.94	1104.96	0.00	0.00	0.00	2716.27	38.01	1496.37	2683.75	147.10	1492.18	2146.52	-16.42	1446.74	2414.88	66.12	1459.02	140.30	1151.98	73.93	729.53	1055.91	75.34	0.00
8.58000	3079.36	170.52	119.06	3049.96	159.02	113.23	2811.60	198.05	15.05	2894.61	207.36	89.19	2493.30	14.89	32.78	2458.65	16.44	39.41	2179.90	-31.02	27.42	2181.31	-27.56	77.80	2787.78	96.00	1103.86	0.00	0.00	0.00	2726.65	40.99	1495.44	2695.32	150.40	1491.73	2146.52	-16.42	1446.74	2414.88	66.12	1459.02	138.25	1151.29	74.11	728.04	1056.90	74.74	0.00
8.59000	3082.07	166.82	108.94	3052.30	155.45	103.55	2824.09	198.79	15.89	2897.07	205.44	84.24	2493.21	14.52	32.38	2458.92	16.11	39.36	2179.90	-31.02	27.42	2181.31	-27.56	77.80	2800.01	97.19	1102.88	0.00	0.00	0.00	2736.92	43.95	1494.61	2707.28	153.67	1491.45	2146.52	-16.42	1446.74	2414.88	66.12	1459.02	135.51	1151.06	73.54	728.51	1055.62	75.41	0.00
8.60000	3088.12	162.42	97.77	3056.25	151.53	94.52	2835.67	199.48	16.92	2900.42	203.03	80.69	2493.45	14.45	32.27	2459.57	15.74	39.41	2179.90	-31.02	27.42	2181.31	-27.56	77.80	2811.98	98.40	1102.03	0.00	0.00	0.00	2747.25	46.91	1493.86	2718.86	156.71	1490.04	2146.52	-16.42	1446.74	2414.88	66.12	1459.02	135.94	1152.99	73.17	726.74	1056.09	75.07	0.00
8.61000	3095.29	159.49	88.89	3065.12	147.83	83.14	2846.36	200.12	18.12	2907.59	200.78	80.09	2493.83	14.26	32.34	2460.40	15.29	39.53	2179.90	-31.02	27.42	2181.31	-27.56	77.80	2824.27	99.69	1101.33	0.00	0.00	0.00	2757.75	49.92	1493.50	2729.57	159.76	1489.16	2146.52	-16.42	1446.74	2414.88	66.12	1459.02	137.97	1152.45	73.90	728.53	1056.04	75.29	0.00
8.62000	3101.72	157.59	74.46	3070.36	145.88	74.23	2856.18	200.71	19.45	2913.55	199.05	79.20	2494.03	14.13	32.24	2461.07	14.67	39.28	2179.90	-31.02	27.42	2181.31	-27.56	77.80	2836.87	101.04	1100.95	0.00	0.00	0.00	2768.02	52.85	1493.70	2740.68	162.79	1488.82	2146.52	-16.42	1446.74	2414.88	66.12	1459.02	143.24	1151.29	75.23	728.51	1056.13	75.25	0.00
8.63000	3104.44	156.83	64.54	3073.52	145.02	65.75	2865.14	201.25	20.87	2916.78	197.74	78.52	2494.16	13.98	32.21	2462.03	13.94	38.75	2179.90	-31.02	27.42	2181.31	-27.56	77.80	2849.64	102.35	1100.94	0.00	0.00	0.00	2778.41	55.76	1494.20	2751.09	165.86	1488.92	2146.52	-16.42	1446.74	2414.88	66.12	1459.02	138.62	1150.86	74.25	728.95	1056.30	75.46	0.00
8.64000	3108.41	155.31	53.89	3076.63	144.67	58.02	2873.24	201.75	22.35	2919.11	196.75	77.76	2494.46	13.84	32.42	2463.48	13.17	37.81	2179.90	-31.02	27.42	2181.31	-27.56	77.80	2862.74	103.69	1101.40	0.00	0.00	0.00	2788.92	58.62	1494.91	2762.69	168.80	1489.21	2146.52	-16.42	1446.74	2414.88	66.12	1459.02	139.10	1150.10	74.65	728.68	1055.82	75.33	0.00
8.65000	3109.53	153.86	48.71	3078.47	142.66	51.60	2880.52	202.19	23.86	2921.93	195.46	77.11	2494.40	13.84	32.59	2464.69	12.91	37.00	2179.90	-31.02	27.42	2181.31	-27.56	77.80	2875.97	105.02	1102.27	0.00	0.00	0.00	2799.62	61.41	1495.75	2773.71	171.66	1489.80	2146.52	-16.42	1446.74	2414.88	66.12	1459.02	137.32	1150.94	74.15	728.73	1056.75	75.01	0.00
8.66000	3109.53	152.37	43.89	3078.65	141.24	47.42	2886.97	202.59	25.36	2924.29	194.08	76.98	2493.75	13.64	32.73	2465.93	13.04	36.21	2179.90	-31.02	27.42	2181.31	-27.56	77.80	2889.09	106.31	1103.51	0.00	0.00	0.00	2810.16	64.15	1496.82	2784.64	174.43	1490.56	2146.52	-16.42	1446.74	2414.88	66.12	1459.02	138.53	1151.09	74.35	727.41	1057.33	74.71	0.00
8.67000	3109.94	152.23	41.18	3079.89	141.39	46.02	2892.61	202.93	26.82	2925.24	193.42	76.51	2493.63	13.73	33.18	2467.37	13.20	35.90	2179.90	-31.02	27.42	2181.31	-27.56	77.80	2901.84	107.51	1105.02	0.00	0.00	0.00	2820.69	66.84	1498.12	2795.51	177.21	1491.64	2146.52	-16.42	1446.74	2414.88	66.12	1459.02	136.85	1151.94	73.80	727.62	1056.73	74.56	0.00
8.68000	3110.48	151.99	39.77	3080.32	141.06	44.70	2897.45	203.23	28.20	2926.72	192.99	76.26	2493.13	13.58	33.42	2468.61	13.63	36.34	2179.90	-31.02	27.42	2181.31	-27.56	77.80	2914.01	108.62	1106.71	0.00	0.00	0.00	2831.57	69.43	1499.57	2806.56	179.90	1492.92	2146.52	-16.42	1446.74	2414.88	66.12	1459.02	136.01	1151.17	73.57	728.25	1056.15	74.92	0.00
8.69000	3110.46	151.86	38.55	3080.69	141.07	44.09	2901.51	203.48	29.47	2927.09	192.90	75.80	2492.96	13.28	33.20	2470.43	13.98	37.05	2179.90	-31.02	27.42	2181.31	-27.56	77.80	2925.82	109.56	1108.62	0.00	0.00	0.00	2842.40	71.91	1501.11	2817.78	182.34	1494.32	2146.52	-16.42	1446.74	2414.88	66.12	1459.02	136.99	1151.44	73.85	730.66	1055.06	76.00	0.00
8.70000	3110.65	151.81	37.94	3080.46	141.04	43.36	2904.81	203.68	30.60	2927.37	192.87	75.77	2494.89	12.78	32.65	2474.05	13.98	38.38	2179.90	-31.02	27.42	2181.31	-27.56	77.80	2937.16	110.38	1110.74	0.00	0.00	0.00	2853.13	74.26	1502.68	2828.71	184.81	1495.79	2146.52	-16.42	1446.74	2414.88	66.12	1459.02	134.03	1152.51	73.25	729.10	1055.50	75.46	0.00
8.71000	3110.59	151.86	37.46	3080.79	141.09	43.20	2907.34	203.83	31.55	2927.55	193.01	75.83	2499.13	11.55	31.75	2479.48	13.28	40.51	2179.90	-31.02	27.42	2181.31	-27.56	77.80	2948.42	111.04	1113.04	0.00	0.00	0.00	2863.88	76.48	1504.23	2839.79	187.07	1497.27	2146.52	-16.42	1446.74	2414.88	66.12	1459.02	138.95	1151.65	74.39	727.18	1057.12	74.41	0.00
8.72000	3110.82	151.85	37.20	3080.63	141.14	42.80	2909.14	203.93	32.28	2928.15	193.08	75.98	2506.16	9.92	31.17	2487.09	12.04	43.63	2179.90	-31.02	27.42	2181.31	-27.56	77.80	2959.31	111.49	1115.47	0.00	0.00	0.00	2874.83	78.58	1505.80	2850.73	189.27	1498.70	2146.52	-16.42	1446.74	2414.88	66.12	1459.02	139.05	1151.48	74.48	729.36	1057.35	74.72	0.00
8.73000	3110.89	151.90	36.99	3080.76	141.21	42.66	2910.21	203.99	32.76	2928.31	193.20	75.93	2517.44	8.63	31.16	2499.36	11.03	47.96	2179.90	-31.02	27.42	2181.31	-27.56	77.80	2969.95	111.71	1117.94	0.00	0.00	0.00	2885.31	80.52	1507.39	2861.39	191.31	1500.12	2146.52	-16.42	1446.74	2414.88	66.12	1459.02	138.12	1152.19	74.04	728.96	1056.35	74.92	0.00
8.74000	3111.11	151.91	36.92	3080.93	141.24	42.55	2910.56	203.99	32.97	2928.13	193.29	75.48	2533.21	8.38	35.66	2515.94	10.45	53.85	2179.90	-31.02	27.42	2181.31	-27.56	77.80	2980.38	111.69	1120.31	0.00	0.00	0.00	2895.57	82.31	1509.00	2873.13	193.13	1501.51	2146.52	-16.42	1446.74	2414.88	66.12	1459.02	134.27	1151.50	73.64	729.15	1054.86	75.70	0.00
8.75000	3111.38	151.88	36.90	3081.01	141.24	42.49	2910.87	204.02	33.26	2928.12	193.43	75.13	2552.61	7.74	40.46	2535.72	9.70	59.41	2179.90	-31.02	27.42	2181.31	-27.56	77.80	2990.73	111.40	1122.60	0.00	0.00	0.00	2906.01	83.94	1510.64	2883.90	194.81	1503.01	2146.52	-16.42	1446.74	2414.88	66.12	1459.02	135.00	1152.47	73.59	728.90	1055.94	75.07	0.00
8.76000	3111.32	151.86	36.67	3080.85	141.27	42.28	2910.06	204.12	32.77	2929.04	193.38	75.40	2574.82	6.25	44.45	2557.72	8.16	63.75	2179.90	-31.02	27.42	2181.31	-27.56	77.80	3000.99	110.85	1124.77	0.00	0.00	0.00	2916.41	85.41	1512.31	2894.91	196.31	1504.45	2146.52	-16.42	1446.74	2414.88	66.12	1459.02	134.35	1151.96	73.17	727.66	1056.30	74.75	0.00
8.77000	3111.40	151.89	36.57	3080.93	141.27	42.24	2910.57	203.83	33.07	2929.03	193.38	75.24	2598.19	4.05	47.55	2581.14	6.17	67.19	2179.90	-31.02	27.42	2181.31	-27.56	77.80	3010.96	110.06	1126.72	0.00	0.00	0.00	2926.59	86.67	1514.01	2905.57	197.66	1505.96	2146.52	-16.42	1446.74	2414.88	66.12	1459.02	135.05	1151.64	73.27	727.79	1056.75	74.85	0.00
8.78000	3111.41	151.89	36.38	3080.89	141.27	42.09	2910.28	204.12	33.05	2929.60	193.47	75.48	2622.88	1.32	49.83	2605.93	3.88	69.77	2179.90	-31.02	27.42	2181.31	-27.56	77.80	3020.69	109.09	1128.49	0.00	0.00	0.00	2936.98	87.73	1515.77	2916.26	198.88	1507.56	2146.52	-16.42	1446.74	2414.88	66.12	1459.02	139.66	1150.32	74.76	728.92	1055.99	75.19	0.00
8.79000	3111.32	151.85	36.09	3081.03	141.28	42.09	2910.53	203.89	33.08	2929.31	193.39	75.40	2649.57	-1.55	51.76	2631.86	1.46	71.32	2179.90	-31.02	27.42	2181.31	-27.56	77.80	3030.67	108.01	1130.20	0.00	0.00	0.00	2947.30	88.65	1517.55	2927.19	199.91	1509.18	2146.52	-16.42	1446.74	2414.88	66.12	1459.02	140.94	1150.56	75.13	727.50	1055.92	75.00	0.00
8.80000	3111.39	151.91	35.96	3081.15	141.30	42.07	2910.24	203.90	33.00	2930.34	193.34	76.06	2677.03	-4.46	52.36	2659.18	-0.90	72.03	2179.90	-31.02	27.42	2181.31	-27.56	77.80	3040.90	106.89	1131.86	0.00	0.00	0.00	2957.45	89.39	1519.30	2937.91	200.70	1510.86	2146.52	-16.42	1446.74	2414.88	66.12	1459.02	137.08	1151.82	74.00	727.04	1057.32	74.35	0.00
8.81000	3111.50	151.96	35.81	3081.28	141.31	42.05	2910.60	203.83	33.31	2929.82	193.40	76.02	2705.94	-7.15	52.23	2687.88	-3.08	71.72	2179.90	-31.02	27.42	2181.31	-27.56	77.80	3051.14	105.83	1133.39	0.00	0.00	0.00	2967.66	89.98	1521.00	2948.77	201.36	1512.55	2146.52	-16.42	1446.74	2414.88	66.12	1459.02	139.20	1150.67	74.67	727.36	1057.36	74.55	0.00
8.82000	3111.51	151.93	35.59	3081.34	141.33	41.97	2910.90	203.77	33.53	2930.00	193.43	76.23	2736.99	-9.67	51.70	2718.02	-5.05	70.73	2179.90	-31.02	27.42	2181.31	-27.56	77.80	3061.26	104.80	1134.76	0.00	0.00	0.00	2977.84	90.41	1522.63	2959.43	201.85	1514.19	2146.52	-16.42	1446.74	2414.88	66.12	1459.02	136.32	1152.47	73.85	729.17	1056.06	75.45	0.00
8.83000	3111.46	151.99	35.32	3081.43	141.38	41.78	2910.60	203.72	33.42	2930.12	193.22	76.36	2769.85	-11.96	50.94	2750.03	-6.85	69.43	2179.90	-31.02	27.42	2181.31	-27.56	77.80	3071.10	103.84	1135.98	0.00	0.00	0.00	2987.50	90.69	1524.10	2970.14	202.19	1515.72	2146.52	-16.42	1446.74	2414.88	66.12	1459.02	139.30	1151.70	74.46	729.19	1056.34	75.28	0.00
8.84000	3111.46	152.08	35.08	3081.65	141.44	41.68	2910.89	203.72	33.74	2930.29	193.23	76.63	2804.92	-14.03	50.38	2783.53	-8.52	67.78	2179.90	-31.02	27.42	2181.31	-27.56	77.80	3080.84	102.96	1137.07	0.00	0.00	0.00	2997.51	90.85	1525.43	2980.94	202.46	1517.23	2146.52	-16.42	1446.74	2414.88	66.12	1459.02	138.41	1150.52	74.49	729.69	1055.20	75.76	0.00
8.85000	3111.54	152.10	34.88	3081.45	141.45	41.36	2910.97	203.54	33.76	2931.05	193.22	77.28	2840.05	-15.84	49.28	2818.66	-9.91	66.18	2179.90	-31.02	27.42	2181.31	-27.56	77.80	3090.45	102.25	1138.01	0.00	0.00	0.00	3007.59	90.95	1526.62	2991.16	202.60	1518.61	2146.52	-16.42	1446.74	2414.88	66.12	1459.02	138.39	1150.47	74.32	730.69	1054.47	76.23	0.00
8.86000	3111.58	152.13	34.61	3081.67	141.50	41.25	2910.99	203.53	34.05	2930.67	193.07	77.28	2877.14	-17.18	48.61	2854.33	-11.07	64.18	2179.90	-31.02	27.42	2181.31	-27.56	77.80	3099.97	101.68	1138.91	0.00	0.00	0.00	3017.36	90.97	1527.59	3001.03	202.69	1519.88	2146.52	-16.42	1446.74	2414.88	66.12	1459.02	138.63	1150.32	74.32	728.74	1055.25	75.46	0.00
8.87000	3111.84	152.22	34.52	3081.69	141.56	41.04	2910.80	203.44	33.99	2931.17	193.04	77.81	2914.17	-18.39	47.47	2890.82	-11.88	62.12	2179.90	-31.02	27.42	2181.31	-27.56	77.80	3109.11	101.24	1139.70	0.00	0.00	0.00	3027.07	90.92	1528.43	3011.64	202.65	1520.97	2146.52	-16.42	1446.74	2414.88	66.12	1459.02	136.28	1150.96	73.72	727.83	1055.86	75.14	0.00
8.88000	3112.10	152.32	34.47	3081.59	141.62	40.80	2910.85	203.37	34.18	2931.35	193.06	78.08	2951.38	-19.25	45.96	2927.36	-12.59	59.65	2179.90	-31.02	27.42	2181.31	-27.56	77.80	3118.04	100.91	1140.28	0.00	0.00	0.00	3036.96	90.80	1529.09	3022.00	202.62	1521.92	2146.52	-16.42	1446.74	2414.88	66.12	1459.02	137.38	1150.61	73.94	727.85	1055.55	75.22	0.00
8.89000	3112.39	152.45	34.51	3081.56	141.68	40.69	2911.50	203.18	34.71	2931.87	192.85	78.58	2987.94	-20.13	44.40	2964.03	-13.26	56.84	2179.90	-31.02	27.42	2181.31	-27.56	77.80	3126.66	100.70	1140.64	0.00	0.00	0.00	3036.96	90.80	1529.09	3032.08	202.56	1522.71	2146.52	-16.42	1446.74	2414.88	66.12	1459.02	135.20	1151.49	73.22	727.52	1057.36	74.40	0.00
8.90000	3112.62	152.60	34.50	3081.42	141.79	40.59	2911.23	202.93	34.66	2931.40	192.91	78.68	3025.85	-21.05	43.81	3000.92	-14.14	54.64	2179.90	-31.02	27.42	2181.31	-27.56	77.80	3135.34	100.53	1140.85	0.00	0.00	0.00	3036.96	90.80	1529.09	3042.36	202.48	1523.30	2146.52	-16.42	1446.74	2414.88	66.12	1459.02	134.51	1152.84	72.60	725.16	1056.97	73.98	0.00
8.91000	3112.62	152.82	34.41	3081.51	141.90	40.64	2910.96	202.78	34.79	2932.43	192.81	79.51	3064.10	-22.21	43.96	3038.20	-15.32	53.08	2179.90	-31.02	27.42	2181.31	-27.56	77.80	3144.16	100.44	1140.84	0.00	0.00	0.00	3036.96	90.80	1529.09	3052.65	202.41	1523.70	2146.52	-16.42	1446.74	2414.88	66.12	1459.02	134.98	1153.62	72.66	725.09	1056.74	74.00	0.00
8.92000	3112.46	153.09	34.21	3081.72	141.99	40.66	2911.20	202.57	35.25	2932.88	192.95	80.07	3102.24	-23.69	44.87	3075.72	-16.81	52.00	2179.90	-31.02	27.42	2181.31	-27.56	77.80	3153.10	100.38	1140.70	0.00	0.00	0.00	3036.96	90.80	1529.09	3062.91	202.32	1523.90	2146.52	-16.42	1446.74	2414.88	66.12	1459.02	138.17	1150.84	74.34	726.76	1055.93	74.79	0.00
8.93000	3112.53	153.29	34.00	3082.25	142.03	40.76	2911.88	202.34	35.81	2932.64	192.88	80.25	3139.82	-25.46	45.91	3113.36	-18.48	51.68	2179.90	-31.02	27.42	2181.31	-27.56	77.80	3162.01	100.37	1140.45	0.00	0.00	0.00	3036.96	90.80	1529.09	3073.12	202.19	1523.96	2146.52	-16.42	1446.74	2414.88	66.12	1459.02	135.73	1152.02	73.78	728.71	1055.73	75.52	0.00
8.94000	3112.65	153.32	33.74	3082.32	141.97	40.64	2911.18	202.13	35.70	2932.88	192.89	80.64	3178.75	-27.17	48.90	3150.43	-20.22	51.49	2179.90	-31.02	27.42	2181.31	-27.56	77.80	3170.86	100.39	1140.06	0.00	0.00	0.00	3036.96	90.80	1529.09	3083.56	202.06	1523.81	2146.52	-16.42	1446.74	2414.88	66.12	1459.02	138.43	1150.48	74.30	727.24	1055.41	75.49	0.00
8.95000	3112.59	153.09	33.62	3082.18	141.84	40.57	2911.97	201.83	36.63	2933.35	193.06	81.36	3178.75	-27.17	48.90	3188.12	-21.94	52.98	2179.90	-31.02	27.42	2181.31	-27.56	77.80	3179.82	100.41	1139.51	0.00	0.00	0.00	3036.96	90.80	1529.09	3093.98	201.96	1523.51	2146.52	-16.42	1446.74	2414.88	66.12	1459.02	139.32	1150.61	74.27	727.59	1056.98	75.06	0.00
8.96000	3112.71	152.85	33.83	3082.13	141.75	40.45	2912.52	201.42	37.45	2933.56	192.88	81.88	3178.75	-27.17	48.90	3188.12	-21.94	52.98	2179.90	-31.02	27.42	2181.31	-27.56	77.80	3189.28	100.41	1138.74	0.00	0.00	0.00	3036.96	90.80	1529.09	3103.87	201.78	1523.05	2146.52	-16.42	1446.74	2414.88	66.12	1459.02	137.64	1151.58	73.47	727.86	1056.43	75.06	0.00
8.97000	3112.97	152.62	33.77	3082.31	141.76	40.23	2912.95	201.29	38.26	2933.39	192.91	82.28	3178.75	-27.17	48.90	3188.12	-21.94	52.98	2179.90	-31.02	27.42	2181.31	-27.56	77.80	3198.73	100.43	1137.78	0.00	0.00	0.00	3036.96	90.80	1529.09	3114.13	201.56	1522.45	2146.52	-16.42	1446.74	2414.88	66.12	1459.02	141.19	1150.34	74.78	727.70	1056.23	75.19	0.00
8.98000	3113.05	152.50	33.30	3082.55	141.89	40.12	2912.62	200.98	38.60	2934.29	192.87	83.24	3178.75	-27.17	48.90	3188.12	-21.94	52.98	2179.90	-31.02	27.42	2181.31	-27.56	77.80	3208.33	100.46	1136.68	0.00	0.00	0.00	3036.96	90.80	1529.09	3124.41	201.26	1521.70	2146.52	-16.42	1446.74	2414.88	66.12	1459.02	136.02	1151.29	73.28	724.72	1058.22	73.86	0.00
8.99000	3113.08	152.45	32.97	3082.39	141.99	39.91	2913.79	200.64	39.96	2934.47	193.02	83.92	3178.75	-27.17	48.90	3188.12	-21.94	52.98	2179.90	-31.02	27.42	2181.31	-27.56	77.80	3208.33	100.46	1136.68	0.00	0.00	0.00	3036.96	90.80	1529.09	3134.45	200.92	1520.83	2146.52	-16.42	1446.74	2414.88	66.12	1459.02	134.22	1151.19	72.97	724.72	1057.28	74.10	0.00
9.00000	3112.80	152.45	32.66	3082.38	142.06	39.84	2913.53	200.29	40.57	2934.04	193.06	84.25	3178.75	-27.17	48.90	3188.12	-21.94	52.98	2179.90	-31.02	27.42	2181.31	-27.56	77.80	3208.33	100.46	1136.68	0.00	0.00	0.00	3036.96	90.80	1529.09	3144.26	200.58	1519.77	2146.52	-16.42	1446.74	2414.88	66.12	1459.02	137.79	1150.52	74.01	725.50	1056.31	74.72	0.00
9.01000	3112.54	152.44	32.40	3082.50	142.15	39.82	2913.89	200.23	41.45	2934.69	193.11	85.22	3178.75	-27.17	48.90	3188.12	-21.94	52.98	2179.90	-31.02	27.42	2181.31	-27.56	77.80	3208.33	100.46	1136.68	0.00	0.00	0.00	3036.96	90.80	1529.09	3153.85	200.17	1518.54	2146.52	-16.42	1446.74	2414.88	66.12	1459.02	139.86	1151.36	74.22	727.00	1056.75	74.48	0.00
9.02000	3112.85	152.40	32.48	3082.60	142.22	39.76	2914.73	199.97	42.67	2935.55	193.32	86.39	3178.75	-27.17	48.90	3188.12	-21.94	52.98	2179.90	-31.02	27.42	2181.31	-27.56	77.80	3208.33	100.46	1136.68	0.00	0.00	0.00	3036.96	90.80	1529.09	3153.85	200.17	1518.54	2146.52	-16.42	1446.74	2414.88	66.12	1459.02	139.63	1152.62	73.79	728.60	1057.32	74.76	0.00
9.03000	3113.00	152.45	32.44	3082.73	142.32	39.76	2914.00	200.03	43.06	2935.81	193.33	87.21	3178.75	-27.17	48.90	3188.12	-21.94	52.98	2179.90	-31.02	27.42	2181.31	-27.56	77.80	3208.33	100.46	1136.68	0.00	0.00	0.00	3036.96	90.80	1529.09	3153.85	200.17	1518.54	2146.52	-16.42	1446.74	2414.88	66.12	1459.02	134.88	1151.63	73.23	730.27	1056.03	75.63	0.00
9.04000	3113.27	152.48	32.47	3082.87	142.41	39.71	2915.06	199.74	44.48	2936.81	193.47	88.37	3178.75	-27.17	48.90	3188.12	-21.94	52.98	2179.90	-31.02	27.42	2181.31	-27.56	77.80	3208.33	100.46	1136.68	0.00	0.00	0.00	3036.96	90.80	1529.09	3153.85	200.17	1518.54	2146.52	-16.42	1446.74	2414.88	66.12	1459.02	135.42	1152.59	72.94	727.76	1056.32	75.10	0.00
9.05000	3113.33	152.51	32.36	3083.03	142.53	39.70	2915.13	199.90	45.49	2936.50	193.72	89.01	3178.75	-27.17	48.90	3188.12	-21.94	52.98	2179.90	-31.02	27.42	2181.31	-27.56	77.80	3208.33	100.46	1136.68	0.00	0.00	0.00	3036.96	90.80	1529.09	3153.85	200.17	1518.54	2146.52	-16.42	1446.74	2414.88	66.12	1459.02	137.04	1150.01	74.24	726.75	1056.18	74.83	0.00
9.06000	3113.30	152.53	32.17	3083.17	142.58	39.68	2915.51	199.81	46.68	2937.69	193.55	90.37	3178.75	-27.17	48.90	3188.12	-21.94	52.98	2179.90	-31.02	27.42	2181.31	-27.56	77.80	3208.33	100.46	1136.68	0.00	0.00	0.00	3036.96	90.80	1529.09	3153.85	200.17	1518.54	2146.52	-16.42	1446.74	2414.88	66.12	1459.02	138.01	1152.62	73.41	726.78	1057.07	74.69	0.00
9.07000	3113.28	152.55	31.95	3083.29	142.69	39.60	2915.44	199.72	47.69	2937.89	193.72	91.15	3178.75	-27.17	48.90	3188.12	-21.94	52.98	2179.90	-31.02	27.42	2181.31	-27.56	77.80	3208.33	100.46	1136.68	0.00	0.00	0.00	3036.96	90.80	1529.09	3153.85	200.17	1518.54	2146.52	-16.42	1446.74	2414.88	66.12	1459.02	136.59	1154.10	72.82	728.34	1056.75	75.16	0.00
9.08000	3113.34	152.60	31.82	3083.41	142.75	39.56	2916.95	199.55	49.65	2939.25	193.67	92.71	3178.75	-27.17	48.90	3188.12	-21.94	52.98	2179.90	-31.02	27.42	2181.31	-27.56	77.80	3208.33	100.46	1136.68	0.00	0.00	0.00	3036.96	90.80	1529.09	3153.85	200.17	1518.54	2146.52	-16.42	1446.74	2414.88	66.12	1459.02	135.82	1153.10	73.09	727.64	1055.61	75.21	0.00
9.09000	3113.51	152.63	31.76	3083.56	142.81	39.49	2916.77	199.48	50.79	2939.91	193.71	93.78	3178.75	-27.17	48.90	3188.12	-21.94	52.98	2179.90	-31.02	27.42	2181.31	-27.56	77.80	3208.33	100.46	1136.68	0.00	0.00	0.00	3036.96	90.80	1529.09	3153.85	200.17	1518.54	2146.52	-16.42	1446.74	2414.88	66.12	1459.02	138.36	1151.83	74.05	727.19	1056.75	74.78	0.00
9.10000	3113.56	152.64	31.61	3083.74	142.82	39.48	2917.26	199.43	52.39	2940.52	193.79	94.89	3178.75	-27.17	48.90	3188.12	-21.94	52.98	2179.90	-31.02	27.42	2181.31	-27.56	77.80	3208.33	100.46	1136.68	0.00	0.00	0.00	3036.96	90.80	1529.09	3153.85	200.17	1518.54	2146.52	-16.42	1446.74	2414.88	66.12	1459.02	139.84	1152.94	74.05	729.60	1056.08	75.56	0.00
9.11000	3113.64	152.67	31.49	3084.00	142.89	39.53	2917.73	199.54	53.71	2941.65	193.79	96.39	3178.75	-27.17	48.90	3188.12	-21.94	52.98	2179.90	-31.02	27.42	2181.31	-27.56	77.80	3208.33	100.46	1136.68	0.00	0.00	0.00	3036.96	90.80	1529.09	3153.85	200.17	1518.54	2146.52	-16.42	1446.74	2414.88	66.12	1459.02	137.23	1153.62	73.44	728.38	1055.98	75.28	0.00
9.12000	3113.75	152.67	31.38	3084.22	142.94	39.56	2918.25	199.74	55.07	2943.15	193.95	98.27	3178.75	-27.17	48.90	3188.12	-21.94	52.98	2179.90	-31.02	27.42	2181.31	-27.56	77.80	3208.33	100.46	1136.68	0.00	0.00	0.00	3036.96	90.80	1529.09	3153.85	200.17	1518.54	2146.52	-16.42	1446.74	2414.88	66.12	1459.02	134.71	1152.50	73.12	728.83	1056.53	75.40	0.00
9.13000	3113.89	152.63	31.30	3084.21	142.99	39.45	2918.92	199.98	56.79	2944.37	194.24	99.99	3178.75	-27.17	48.90	3188.12	-21.94	52.98	2179.90	-31.02	27.42	2181.31	-27.56	77.80	3208.33	100.46	1136.68	0.00	0.00	0.00	3036.96	90.80	1529.09	3153.85	200.17	1518.54	2146.52	-16.42	1446.74	2414.88	66.12	1459.02	135.91	1150.82	73.71	729.31	1055.75	75.53	0.00
9.14000	3114.07	152.62	31.22	3084.59	143.04	39.55	2919.82	200.20	59.19	2946.46	194.49	102.28	3178.75	-27.17	48.90	3188.12	-21.94	52.98	2179.90	-31.02	27.42	2181.31	-27.56	77.80	3208.33	100.46	1136.68	0.00	0.00	0.00	3036.96	90.80	1529.09	3153.85	200.17	1518.54	2146.52	-16.42	1446.74	2414.88	66.12	1459.02	135.39	1150.44	73.75	729.00	1056.25	75.16	0.00
9.15000	3114.20	152.62	31.11	3084.70	143.06	39.49	2921.05	200.33	62.59	2947.67	194.63	104.22	3178.75	-27.17	48.90	3188.12	-21.94	52.98	2179.90	-31.02	27.42	2181.31	-27.56	77.80	3208.33	100.46	1136.68	0.00	0.00	0.00	3036.96	90.80	1529.09	3153.85	200.17	1518.54	2146.52	-16.42	1446.74	2414.88	66.12	1459.02	137.10	1152.35	73.76	728.70	1055.77	75.22	0.00
9.16000	3114.38	152.60	31.00	3085.08	143.08	39.60	2922.37	200.18	65.71	2949.02	194.84	106.29	3178.75	-27.17	48.90	3188.12	-21.94	52.98	2179.90	-31.02	27.42	2181.31	-27.56	77.80	3208.33	100.46	1136.68	0.00	0.00	0.00	3036.96	90.80	1529.09	3153.85	200.17	1518.54	2146.52	-16.42	1446.74	2414.88	66.12	1459.02	137.20	1153.39	73.35	728.22	1056.16	75.06	0.00
9.17000	3114.63	152.55	30.93	3085.36	143.09	39.63	2922.91	200.47	68.45	2951.02	194.91	108.83	3178.75	-27.17	48.90	3188.12	-21.94	52.98	2179.90	-31.02	27.42	2181.31	-27.56	77.80	3208.33	100.46	1136.68	0.00	0.00	0.00	3036.96	90.80	1529.09	3153.85	200.17	1518.54	2146.52	-16.42	1446.74	2414.88	66.12	1459.02	136.61	1151.27	73.98	727.82	1056.70	74.87	0.00
9.18000	3114.96	152.55	30.89	3085.83	143.10	39.79	2924.27	200.63	71.69	2953.75	195.21	111.86	3178.75	-27.17	48.90	3188.12	-21.94	52.98	2179.90	-31.02	27.42	2181.31	-27.56	77.80	3208.33	100.46	1136.68	0.00	0.00	0.00	3036.96	90.80	1529.09	3153.85	200.17	1518.54	2146.52	-16.42	1446.74	2414.88	66.12	1459.02	132.38	1152.35	72.68	730.47	1055.11	75.89	0.00
9.19000	3115.20	152.46	30.82	3085.99	143.11	39.83	2925.64	200.93	75.35	2956.23	195.58	114.89	3178.75	-27.17	48.90	3188.12	-21.94	52.98	2179.90	-31.02	27.42	2181.31	-27.56	77.80	3208.33	100.46	1136.68	0.00	0.00	0.00	3036.96	90.80	1529.09	3153.85	200.17	1518.54	2146.52	-16.42	1446.74	2414.88	66.12	1459.02	133.30	1153.15	72.60	728.40	1056.64	74.85	0.00
9.20000	3115.48	152.42	30.72	3086.47	143.14	40.13	2927.09	201.13	78.29	2959.57	195.86	118.50	3178.75	-27.17	48.90	3188.12	-21.94	52.98	2179.90	-31.02	27.42	2181.31	-27.56	77.80	3208.33	100.46	1136.68	0.00	0.00	0.00	3036.96	90.80	1529.09	3153.85	200.17	1518.54	2146.52	-16.42	1446.74	2414.88	66.12	1459.02	134.09	1151.66	73.38	727.85	1056.94	74.67	0.00
9.21000	3115.87	152.34	30.68	3086.67	143.13	40.31	2929.54	201.11	82.30	2963.71	196.06	122.67	3178.75	-27.17	48.90	3188.12	-21.94	52.98	2179.90	-31.02	27.42	2181.31	-27.56	77.80	3208.33	100.46	1136.68	0.00	0.00	0.00	3036.96	90.80	1529.09	3153.85	200.17	1518.54	2146.52	-16.42	1446.74	2414.88	66.12	1459.02	135.55	1151.26	73.76	728.02	1056.23	75.00	0.00
9.22000	3115.98	152.26	30.47	3087.00	143.12	40.63	2933.90	200.74	89.13	2966.99	196.31	126.22	3178.75	-27.17	48.90	3188.12	-21.94	52.98	2179.90	-31.02	27.42	2181.31	-27.56	77.80	3208.33	100.46	1136.68	0.00	0.00	0.00	3036.96	90.80	1529.09	3153.85	200.17	1518.54	2146.52	-16.42	1446.74	2414.88	66.12	1459.02	133.41	1151.80	72.93	727.21	1056.32	74.70	0.00
9.23000	3116.41	152.21	30.50	3087.32	143.10	40.91	2937.72	200.41	95.06	2966.99	196.31	126.22	3178.75	-27.17	48.90	3188.12	-21.94	52.98	2179.90	-31.02	27.42	2181.31	-27.56	77.80	3208.33	100.46	1136.68	0.00	0.00	0.00	3036.96	90.80	1529.09	3153.85	200.17	1518.54	2146.52	-16.42	1446.74	2414.88	66.12	1459.02	135.94	1150.76	73.58	728.88	1055.95	75.36	0.00
9.24000	3116.64	152.19	30.41	3087.67	143.04	41.12	2941.33	199.89	100.88	2966.99	196.31	126.22	3178.75	-27.17	48.90	3188.12	-21.94	52.98	2179.90	-31.02	27.42	2181.31	-27.56	77.80	3208.33	100.46	1136.68	0.00	0.00	0.00	3036.96	90.80	1529.09	3153.85	200.17	1518.54	2146.52	-16.42	1446.74	2414.88	66.12	1459.02	134.68	1150.80	73.34	726.65	1056.22	74.85	0.00
9.25000	3116.93	152.20	30.35	3088.35	142.77	41.50	2941.33	199.89	100.88	2966.99	196.31	126.22	3178.75	-27.17	48.90	3188.12	-21.94	52.98	2179.90	-31.02	27.42	2181.31	-27.56	77.80	3208.33	100.46	1136.68	0.00	0.00	0.00	3036.96	90.80	1529.09	3153.85	200.17	1518.54	2146.52	-16.42	1446.74	2414.88	66.12	1459.02	135.57	1152.21	73.09	727.14	1056.56	74.71	0.00
9.26000	3117.59	152.30	30.41	3089.32	142.46	42.02	2941.33	199.89	100.88	2966.99	196.31	126.22	3178.75	-27.17	48.90	3188.12	-21.94	52.98	2179.90	-31.02	27.42	2181.31	-27.56	77.80	3208.33	100.46	1136.68	0.00	0.00	0.00	3036.96	90.80	1529.09	3153.85	200.17	1518.54	2146.52	-16.42	1446.74	2414.88	66.12	1459.02	136.62	1150.78	73.96	726.46	1056.48	74.53	0.00
9.27000	3118.84	152.47	30.40	3090.84	142.01	42.68	2941.33	199.89	100.88	2966.99	196.31	126.22	3178.75	-27.17	48.90	3188.12	-21.94	52.98	2179.90	-31.02	27.42	2181.31	-27.56	77.80	3208.33	100.46	1136.68	0.00	0.00	0.00	3036.96	90.80	1529.09	3153.85	200.17	1518.54	2146.52	-16.42	1446.74	2414.88	66.12	1459.02	137.85	1148.96	74.58	726.09	1056.50	74.51	0.00
9.28000	3120.65	152.82	30.15	3093.39	141.59	43.53	2941.33	199.89	100.88	2966.99	196.31	126.22	3178.75	-27.17	48.90	3188.12	-21.94	52.98	2179.90	-31.02	27.42	2181.31	-27.56	77.80	3208.33	100.46	1136.68	0.00	0.00	0.00	3036.96	90.80	1529.09	3153.85	200.17	1518.54	2146.52	-16.42	1446.74	2414.88	66.12	1459.02	138.05	1148.49	74.43	727.20	1056.88	74.48	0.00
9.29000	3123.00	153.54	29.51	3097.23	141.71	44.80	2941.33	199.89	100.88	2966.99	196.31	126.22	3178.75	-27.17	48.90	3188.12	-21.94	52.98	2179.90	-31.02	27.42	2181.31	-27.56	77.80	3208.33	100.46	1136.68	0.00	0.00	0.00	3036.96	90.80	1529.09	3153.85	200.17	1518.54	2146.52	-16.42	1446.74	2414.88	66.12	1459.02	135.96	1150.89	73.04	726.34	1056.81	74.30	0.00
9.30000	3126.28	154.75	28.91	3102.94	142.21	46.72	2941.33	199.89	100.88	2966.99	196.31	126.22	3178.75	-27.17	48.90	3188.12	-21.94	52.98	2179.90	-31.02	27.42	2181.31	-27.56	77.80	3208.33	100.46	1136.68	0.00	0.00	0.00	3036.96	90.80	1529.09	3153.85	200.17	1518.54	2146.52	-16.42	1446.74	2414.88	66.12	1459.02	134.23	1151.81	72.95	724.72	1056.64	73.96	0.00
9.31000	3130.28	156.50	28.23	3110.07	143.42	49.06	2941.33	199.89	100.88	2966.99	196.31	126.22	3178.75	-27.17	48.90	3188.12	-21.94	52.98	2179.90	-31.02	27.42	2181.31	-27.56	77.80	3208.33	100.46	1136.68	0.00	0.00	0.00	3036.96	90.80	1529.09	3153.85	200.17	1518.54	2146.52	-16.42	1446.74	2414.88	66.12	1459.02	141.15	1151.39	74.46	726.77	1056.02	74.80	0.00
9.32000	3135.52	158.71	27.62	3118.51	145.47	51.41	2941.33	199.89	100.88	2966.99	196.31	126.22	3178.75	-27.17	48.90	3188.12	-21.94	52.98	2179.90	-31.02	27.42	2181.31	-27.56	77.80	3208.33	100.46	1136.68	0.00	0.00	0.00	3036.96	90.80	1529.09	3153.85	200.17	1518.54	2146.52	-16.42	1446.74	2414.88	66.12	1459.02	136.91	1151.26	73.62	726.93	1055.85	74.93	0.00
9.33000	3141.23	161.35	26.75	3128.47	148.39	54.12	2941.33	199.89	100.88	2966.99	196.31	126.22	3178.75	-27.17	48.90	3188.12	-21.94	52.98	2179.90	-31.02	27.42	2181.31	-27.56	77.80	3208.33	100.46	1136.68	0.00	0.00	0.00	3036.96	90.80	1529.09	3153.85	200.17	1518.54	2146.52	-16.42	1446.74	2414.88	66.12	1459.02	136.29	1150.61	73.70	727.02	1055.77	74.97	0.00
9.34000	3149.36	163.79	28.51	3140.15	151.03	57.07	2941.33	199.89	100.88	2966.99	196.31	126.22	3178.75	-27.17	48.90	3188.12	-21.94	52.98	2179.90	-31.02	27.42	2181.31	-27.56	77.80	3208.33	100.46	1136.68	0.00	0.00	0.00	3036.96	90.80	1529.09	3153.85	200.17	1518.54	2146.52	-16.42	1446.74	2414.88	66.12	1459.02	136.33	1151.32	72.93	724.29	1057.10	73.90	0.00
9.35000	3149.36	163.79	28.51	3154.20	152.81	62.80	2941.33	199.89	100.88	2966.99	196.31	126.22	3178.75	-27.17	48.90	3188.12	-21.94	52.98	2179.90	-31.02	27.42	2181.31	-27.56	77.80	3208.33	100.46	1136.68	0.00	0.00	0.00	3036.96	90.80	1529.09	3153.85	200.17	1518.54	2146.52	-16.42	1446.74	2414.88	66.12	1459.02	137.38	1151.06	73.46	724.50	1057.60	73.84	0.00
9.36000	3149.36	163.79	28.51	3172.08	155.13	68.81	2941.33	199.89	100.88	2966.99	196.31	126.22	3178.75	-27.17	48.90	3188.12	-21.94	52.98	2179.90	-31.02	27.42	2181.31	-27.56	77.80	3208.33	100.46	1136.68	0.00	0.00	0.00	3036.96	90.80	1529.09	3153.85	200.17	1518.54	2146.52	-16.42	1446.74	2414.88	66.12	1459.02	138.91	1151.17	73.91	725.35	1057.23	74.16	0.00
9.37000	3149.36	163.79	28.51	3190.02	156.73	73.02	2941.33	199.89	100.88	2966.99	196.31	126.22	3178.75	-27.17	48.90	3188.12	-21.94	52.98	2179.90	-31.02	27.42	2181.31	-27.56	77.80	3208.33	100.46	1136.68	0.00	0.00	0.00	3036.96	90.80	1529.09	3153.85	200.17	1518.54	2146.52	-16.42	1446.74	2414.88	66.12	1459.02	135.08	1151.54	73.05	724.80	1057.19	74.17	0.00
9.38000	3149.36	163.79	28.51	3210.39	159.05	76.97	2941.33	199.89	100.88	2966.99	196.31	126.22	3178.75	-27.17	48.90	3188.12	-21.94	52.98	2179.90	-31.02	27.42	2181.31	-27.56	77.80	3208.33	100.46	1136.68	0.00	0.00	0.00	3036.96	90.80	1529.09	3153.85	200.17	1518.54	2146.52	-16.42	1446.74	2414.88	66.12	1459.02	138.38	1150.56	73.89	726.19	1056.98	74.52	0.00
9.39000	3149.36	163.79	28.51	3210.39	159.05	76.97	2941.33	199.89	100.88	2966.99	196.31	126.22	3178.75	-27.17	48.90	3188.12	-21.94	52.98	2179.90	-31.02	27.42	2181.31	-27.56	77.80	3208.33	100.46	1136.68	0.00	0.00	0.00	3036.96	90.80	1529.09	3153.85	200.17	1518.54	2146.52	-16.42	1446.74	2414.88	66.12	1459.02	134.70	1150.88	73.05	726.29	1056.27	74.85	0.00
9.40000	3149.36	163.79	28.51	3210.39	159.05	76.97	2941.33	199.89	100.88	2966.99	196.31	126.22	3178.75	-27.17	48.90	3188.12	-21.94	52.98	2179.90	-31.02	27.42	2181.31	-27.56	77.80	3208.33	100.46	1136.68	0.00	0.00	0.00	3036.96	90.80	1529.09	3153.85	200.17	1518.54	2146.52	-16.42	1446.74	2414.88	66.12	1459.02	135.94	1150.54	73.65	726.40	1055.51	75.02	0.00
9.41000	3149.36	163.79	28.51	3210.39	159.05	76.97	2941.33	199.89	100.88	2966.99	196.31	126.22	3178.75	-27.17	48.90	3188.12	-21.94	52.98	2179.90	-31.02	27.42	2181.31	-27.56	77.80	3208.33	100.46	1136.68	0.00	0.00	0.00	3036.96	90.80	1529.09	3153.85	200.17	1518.54	2146.52	-16.42	1446.74	2414.88	66.12	1459.02	135.94	1150.54	73.65	726.40	1055.51	75.02	0.00
[truncated: 35 more columns]
