# Supplementary material for: The impact of mobile phone use on where we look and how we walk when negotiating floor based obstacles
Source: PLoS One. 2017 Jun 30;12(6):e0179802. doi: 10.1371/journal.pone.0179802 (PMC5493336; doi:10.1371/journal.pone.0179802)
Supplement: S1 File — (ZIP) [file pone.0179802.s001.zip › Gait/PP10/SW no obs write 1.txt]

CODAmotion Analysis Text
Codamotion Analysis Text Save of: SW no obs write 1.mdf
Time	Markers
Time	1:LTOE.X	1:LTOE.Y	1:LTOE.Z	2:L2nd.X	2:L2nd.Y	2:L2nd.Z	3:LHEE.X	3:LHEE.Y	3:LHEE.Z	4:LANK.X	4:LANK.Y	4:LANK.Z	5:RTOE.X	5:RTOE.Y	5:RTOE.Z	6:R2nd.X	6:R2nd.Y	6:R2nd.Z	7:RHEE.X	7:RHEE.Y	7:RHEE.Z	8:RANK.X	8:RANK.Y	8:RANK.Z	9:STRN.X	9:STRN.Y	9:STRN.Z	10:Marker 10.X	10:Marker 10.Y	10:Marker 10.Z	11:FRHD.X	11:FRHD.Y	11:FRHD.Z	12:FLHD.X	12:FLHD.Y	12:FLHD.Z	13:BRHD.X	13:BRHD.Y	13:BRHD.Z	14:BLHD.X	14:BLHD.Y	14:BLHD.Z	15:BLSTEP.X	15:BLSTEP.Y	15:BLSTEP.Z	16:FLSTEP.X	16:FLSTEP.Y	16:FLSTEP.Z	17:BRSTEP.X
(s)	(mm)	(mm)	(mm)	(mm)	(mm)	(mm)	(mm)	(mm)	(mm)	(mm)	(mm)	(mm)	(mm)	(mm)	(mm)	(mm)	(mm)	(mm)	(mm)	(mm)	(mm)	(mm)	(mm)	(mm)	(mm)	(mm)	(mm)	(mm)	(mm)	(mm)	(mm)	(mm)	(mm)	(mm)	(mm)	(mm)	(mm)	(mm)	(mm)	(mm)	(mm)	(mm)	(mm)	(mm)	(mm)	(mm)	(mm)	(mm)	(mm)
0.00000	-3386.65	285.44	9.70	-3435.96	291.12	20.50	-3257.54	154.42	-4.03	-3242.04	151.24	22.60	-3118.01	28.46	11.64	-3546.31	161.85	53.89	-3303.00	382.34	-5.34	-3179.65	363.05	29.83	-3452.71	234.25	1104.39	0.00	0.00	0.00	-3496.33	221.79	1457.75	-3580.12	79.89	1473.04	-2662.25	165.37	1140.05	-2590.11	81.26	1119.58	-72.94	681.44	59.37	366.53	615.51	55.02	-29.48
0.01000	-3386.65	285.44	9.70	-3435.96	291.12	20.50	-3257.54	154.42	-4.03	-3242.04	151.24	22.60	-3118.01	28.46	11.64	-3546.31	161.85	53.89	-3303.00	382.34	-5.34	-3179.65	363.05	29.83	-3452.71	234.25	1104.39	0.00	0.00	0.00	-3496.33	221.79	1457.75	-3580.12	79.89	1473.04	-2662.25	165.37	1140.05	-2590.11	81.26	1119.58	-72.94	681.44	59.37	366.53	615.51	55.02	-29.48
0.02000	-3386.65	285.44	9.70	-3435.96	291.12	20.50	-3257.54	154.42	-4.03	-3242.04	151.24	22.60	-3118.01	28.46	11.64	-3546.31	161.85	53.89	-3303.00	382.34	-5.34	-3179.65	363.05	29.83	-3452.71	234.25	1104.39	0.00	0.00	0.00	-3496.33	221.79	1457.75	-3580.12	79.89	1473.04	-2662.25	165.37	1140.05	-2590.11	81.26	1119.58	-72.97	681.66	59.39	366.66	615.72	55.04	-29.48
0.03000	-3386.65	285.44	9.70	-3435.96	291.12	20.50	-3257.61	154.43	-4.02	-3242.15	151.25	22.61	-3118.01	28.46	11.64	-3546.31	161.85	53.89	-3303.32	382.38	-5.33	-3180.07	363.10	29.84	-3452.71	234.25	1104.39	0.00	0.00	0.00	-3496.33	221.79	1457.75	-3580.12	79.89	1473.04	-2662.95	165.41	1140.35	-2590.87	81.29	1119.90	-96.21	898.43	77.77	495.19	829.24	74.05	-29.49
0.04000	-3386.65	285.44	9.70	-3435.96	291.12	20.50	-3323.00	162.93	4.78	-3354.32	161.04	33.63	-3118.01	28.46	11.64	-3546.31	161.85	53.89	-3616.54	427.16	2.43	-3607.52	412.31	34.96	-3452.71	234.25	1104.39	0.00	0.00	0.00	-3496.33	221.79	1457.75	-3580.12	79.89	1473.04	-3362.57	208.01	1438.43	-3352.28	104.79	1441.66	-95.45	897.96	78.06	495.28	829.64	73.92	-40.27
0.05000	-3386.65	285.44	9.70	-3435.96	291.12	20.50	-3314.65	161.67	5.76	-3338.30	161.73	37.04	-3118.01	28.46	11.64	-3546.31	161.85	53.89	-3627.70	428.78	2.50	-3602.65	412.59	35.49	-3452.71	234.25	1104.39	0.00	0.00	0.00	-3496.33	221.79	1457.75	-3580.12	79.89	1473.04	-3375.79	207.18	1438.24	-3330.73	105.73	1441.23	-94.12	897.72	78.18	495.21	829.33	73.94	-40.05
0.06000	-3386.65	285.44	9.70	-3435.96	291.12	20.50	-3291.13	162.22	9.93	-3325.59	161.74	38.07	-3118.01	28.46	11.64	-3546.31	161.85	53.89	-3617.79	428.29	4.29	-3597.67	412.26	36.59	-3452.71	234.25	1104.39	0.00	0.00	0.00	-3496.33	221.79	1457.75	-3580.12	79.89	1473.04	-3366.90	208.21	1438.15	-3361.68	105.01	1443.19	-94.74	897.42	78.30	495.65	829.53	73.98	-39.89
0.07000	-3386.65	285.44	9.70	-3435.96	291.12	20.50	-3300.46	160.77	8.86	-3313.17	161.62	40.40	-3118.01	28.46	11.64	-3546.31	161.85	53.89	-3600.63	428.02	5.81	-3610.37	412.06	34.31	-3452.71	234.25	1104.39	0.00	0.00	0.00	-3496.33	221.79	1457.75	-3580.12	79.89	1473.04	-3364.97	209.15	1438.47	-3346.91	106.09	1442.24	-95.30	898.63	77.82	494.82	829.52	73.79	-39.82
0.08000	-3386.65	285.44	9.70	-3435.96	291.12	20.50	-3336.60	162.32	4.60	-3330.19	160.49	37.31	-3118.01	28.46	11.64	-3546.31	161.85	53.89	-3609.48	426.37	5.31	-3634.63	412.69	31.77	-3452.71	234.25	1104.39	0.00	0.00	0.00	-3496.33	221.79	1457.75	-3580.12	79.89	1473.04	-3380.92	209.25	1438.10	-3343.06	105.75	1442.02	-95.92	897.19	78.12	495.74	829.18	74.17	-39.35
0.09000	-3386.65	285.44	9.70	-3435.96	291.12	20.50	-3306.47	161.83	7.41	-3300.97	160.72	41.01	-3118.01	28.46	11.64	-3546.31	161.85	53.89	-3647.03	428.97	-0.86	-3608.20	411.91	34.79	-3452.71	234.25	1104.39	0.00	0.00	0.00	-3496.33	221.79	1457.75	-3580.12	79.89	1473.04	-3347.84	208.63	1437.90	-3334.11	105.65	1442.18	-94.80	897.47	78.34	495.54	829.43	74.00	-39.63
0.10000	-3386.65	285.44	9.70	-3435.96	291.12	20.50	-3306.38	160.96	8.94	-3325.02	161.32	38.95	-3118.01	28.46	11.64	-3546.31	161.85	53.89	-3627.39	428.78	2.57	-3597.25	412.71	36.64	-3452.71	234.25	1104.39	0.00	0.00	0.00	-3496.33	221.79	1457.75	-3580.12	79.89	1473.04	-3339.94	208.37	1436.18	-3367.64	106.93	1443.63	-94.36	898.20	78.26	495.44	829.62	73.98	-39.96
0.11000	-3386.65	285.44	9.70	-3435.96	291.12	20.50	-3314.29	162.34	7.04	-3356.43	161.89	35.17	-3118.01	28.46	11.64	-3546.31	161.85	53.89	-3612.90	427.48	4.70	-3610.53	412.80	34.50	-3452.71	234.25	1104.39	0.00	0.00	0.00	-3496.33	221.79	1457.75	-3580.12	79.89	1473.04	-3347.33	208.95	1437.01	-3359.04	107.43	1442.87	-95.90	898.84	77.33	495.63	829.78	74.04	-39.65
0.12000	-3386.65	285.44	9.70	-3435.96	291.12	20.50	-3322.43	161.82	5.49	-3322.88	162.06	38.38	-3118.01	28.46	11.64	-3546.31	161.85	53.89	-3605.78	426.85	6.33	-3612.51	412.03	35.09	-3452.71	234.25	1104.39	0.00	0.00	0.00	-3496.33	221.79	1457.75	-3580.12	79.89	1473.04	-3358.94	207.68	1437.43	-3362.23	106.77	1443.24	-96.57	898.99	77.39	495.49	829.67	74.03	-39.80
0.13000	-3386.65	285.44	9.70	-3435.96	291.12	20.50	-3310.60	160.32	7.63	-3332.53	161.31	36.72	-3118.01	28.46	11.64	-3546.31	161.85	53.89	-3619.72	429.49	3.26	-3603.63	412.68	36.05	-3452.71	234.25	1104.39	0.00	0.00	0.00	-3496.33	221.79	1457.75	-3580.12	79.89	1473.04	-3360.48	208.55	1438.11	-3366.56	106.85	1443.95	-95.25	898.95	77.52	495.84	829.51	74.04	-39.85
0.14000	-3386.65	285.44	9.70	-3435.96	291.12	20.50	-3328.90	162.14	4.64	-3331.63	160.94	37.44	-3118.01	28.46	11.64	-3546.31	161.85	53.89	-3646.61	429.35	-1.78	-3609.67	413.56	34.75	-3452.71	234.25	1104.39	0.00	0.00	0.00	-3496.33	221.79	1457.75	-3580.12	79.89	1473.04	-3387.46	207.74	1438.00	-3359.84	106.47	1442.69	-96.54	898.78	77.35	495.38	829.39	74.00	-39.45
0.15000	-3386.65	285.44	9.70	-3435.96	291.12	20.50	-3303.67	161.86	8.46	-3296.95	160.79	43.51	-3118.01	28.46	11.64	-3546.31	161.85	53.89	-3638.18	430.18	-0.05	-3587.64	413.12	38.48	-3452.71	234.25	1104.39	0.00	0.00	0.00	-3496.33	221.79	1457.75	-3580.12	79.89	1473.04	-3412.46	208.84	1439.34	-3346.91	107.13	1442.87	-96.41	898.64	77.53	495.56	829.12	74.20	-39.65
0.16000	-3386.65	285.44	9.70	-3435.96	291.12	20.50	-3302.10	162.36	8.67	-3331.73	163.46	37.17	-3118.01	28.46	11.64	-3546.31	161.85	53.89	-3647.43	428.77	-2.11	-3606.74	413.16	34.96	-3452.71	234.25	1104.39	0.00	0.00	0.00	-3496.33	221.79	1457.75	-3580.12	79.89	1473.04	-3372.95	207.90	1436.87	-3360.29	107.66	1443.51	-94.91	897.91	78.02	495.69	829.33	74.13	-39.88
0.17000	-3386.65	285.44	9.70	-3435.96	291.12	20.50	-3295.20	161.57	10.32	-3337.04	161.37	38.09	-3118.01	28.46	11.64	-3546.31	161.85	53.89	-3623.44	427.84	3.40	-3627.62	413.56	32.80	-3452.71	234.25	1104.39	0.00	0.00	0.00	-3496.33	221.79	1457.75	-3580.12	79.89	1473.04	-3368.26	209.76	1437.36	-3371.44	105.69	1443.70	-94.06	898.36	78.11	496.00	829.44	74.16	-39.86
0.18000	-3386.65	285.44	9.70	-3435.96	291.12	20.50	-3311.65	161.97	6.81	-3318.50	161.90	40.93	-3118.01	28.46	11.64	-3546.31	161.85	53.89	-3620.75	429.88	2.38	-3599.44	413.45	36.06	-3452.71	234.25	1104.39	0.00	0.00	0.00	-3496.33	221.79	1457.75	-3580.12	79.89	1473.04	-3405.19	209.13	1438.97	-3377.19	105.69	1443.59	-93.23	898.43	78.24	495.94	829.54	74.14	-39.77
0.19000	-3386.65	285.44	9.70	-3435.96	291.12	20.50	-3300.55	162.10	9.16	-3337.88	162.06	36.96	-3118.01	28.46	11.64	-3546.31	161.85	53.89	-3626.32	427.90	2.72	-3601.26	412.96	36.66	-3452.71	234.25	1104.39	0.00	0.00	0.00	-3496.33	221.79	1457.75	-3580.12	79.89	1473.04	-3367.45	209.94	1438.45	-3356.09	106.47	1442.09	-93.32	898.61	78.04	495.95	829.39	74.10	-40.58
0.20000	-3386.65	285.44	9.70	-3435.96	291.12	20.50	-3295.76	162.59	9.56	-3335.49	159.99	36.65	-3118.01	28.46	11.64	-3546.31	161.85	53.89	-3637.99	428.80	0.72	-3624.55	414.09	32.52	-3452.71	234.25	1104.39	0.00	0.00	0.00	-3496.33	221.79	1457.75	-3580.12	79.89	1473.04	-3360.59	209.50	1437.80	-3341.06	104.84	1442.51	-93.35	898.21	77.94	495.30	829.40	73.94	-40.24
0.21000	-3386.65	285.44	9.70	-3435.96	291.12	20.50	-3311.39	161.53	7.71	-3334.24	159.87	37.77	-3118.01	28.46	11.64	-3546.31	161.85	53.89	-3653.47	428.79	-1.81	-3613.03	413.99	34.82	-3452.71	234.25	1104.39	0.00	0.00	0.00	-3496.33	221.79	1457.75	-3580.12	79.89	1473.04	-3332.85	208.90	1437.54	-3370.28	105.56	1443.18	-93.94	898.55	77.84	496.05	829.36	74.24	-39.95
0.22000	-3386.65	285.44	9.70	-3435.96	291.12	20.50	-3292.96	160.93	9.11	-3337.20	162.12	37.11	-3118.01	28.46	11.64	-3546.31	161.85	53.89	-3621.68	430.18	2.60	-3600.17	413.96	36.42	-3452.71	234.25	1104.39	0.00	0.00	0.00	-3496.33	221.79	1457.75	-3580.12	79.89	1473.04	-3336.20	208.65	1436.28	-3364.26	106.71	1442.88	-94.23	898.46	77.89	495.62	829.33	74.15	-40.00
0.23000	-3386.65	285.44	9.70	-3435.96	291.12	20.50	-3318.54	161.74	5.84	-3345.42	160.84	34.63	-3118.01	28.46	11.64	-3546.31	161.85	53.89	-3626.09	429.06	1.22	-3611.24	414.04	35.51	-3452.71	234.25	1104.39	0.00	0.00	0.00	-3496.33	221.79	1457.75	-3580.12	79.89	1473.04	-3398.09	210.73	1438.66	-3350.31	106.54	1443.64	-94.02	898.51	78.11	495.55	829.24	74.06	-39.76
0.24000	-3386.65	285.44	9.70	-3435.96	291.12	20.50	-3304.69	162.98	7.89	-3296.89	161.24	44.71	-3118.01	28.46	11.64	-3546.31	161.85	53.89	-3611.57	428.62	3.19	-3610.43	414.78	34.63	-3452.71	234.25	1104.39	0.00	0.00	0.00	-3496.33	221.79	1457.75	-3580.12	79.89	1473.04	-3370.69	210.78	1440.08	-3331.40	105.84	1443.52	-93.73	898.02	78.10	495.56	829.43	74.06	-40.33
0.25000	-3386.65	285.44	9.70	-3435.96	291.12	20.50	-3296.30	160.74	9.62	-3310.26	159.89	40.34	-3118.01	28.46	11.64	-3546.31	161.85	53.89	-3617.02	427.74	2.59	-3611.00	414.05	34.66	-3452.71	234.25	1104.39	0.00	0.00	0.00	-3496.33	221.79	1457.75	-3580.12	79.89	1473.04	-3366.37	208.44	1438.30	-3328.41	105.85	1442.70	-95.15	898.62	77.66	496.18	829.18	74.23	-39.68
0.26000	-3386.65	285.44	9.70	-3435.96	291.12	20.50	-3314.21	162.75	6.89	-3308.02	160.39	39.64	-3118.01	28.46	11.64	-3546.31	161.85	53.89	-3617.09	426.40	2.42	-3606.74	415.33	36.25	-3452.71	234.25	1104.39	0.00	0.00	0.00	-3496.33	221.79	1457.75	-3580.12	79.89	1473.04	-3381.47	210.20	1440.34	-3311.83	106.50	1444.10	-94.64	898.69	77.75	495.96	829.71	74.02	-39.77
0.27000	-3386.65	285.44	9.70	-3435.96	291.12	20.50	-3328.09	162.12	4.48	-3349.22	162.31	34.25	-3118.01	28.46	11.64	-3546.31	161.85	53.89	-3626.72	427.39	1.01	-3603.95	414.36	36.26	-3452.71	234.25	1104.39	0.00	0.00	0.00	-3496.33	221.79	1457.75	-3580.12	79.89	1473.04	-3379.09	209.61	1440.42	-3311.84	107.07	1443.54	-94.40	898.17	78.09	495.97	829.10	74.27	-39.66
0.28000	-3386.65	285.44	9.70	-3435.96	291.12	20.50	-3298.48	160.87	9.32	-3303.60	160.21	42.13	-3118.01	28.46	11.64	-3546.31	161.85	53.89	-3616.13	429.10	2.97	-3587.29	413.89	38.17	-3452.71	234.25	1104.39	0.00	0.00	0.00	-3496.33	221.79	1457.75	-3580.12	79.89	1473.04	-3389.04	208.55	1441.06	-3341.45	107.15	1444.78	-94.17	898.26	78.07	495.62	829.14	74.16	-39.62
0.29000	-3386.65	285.44	9.70	-3435.96	291.12	20.50	-3309.26	162.09	7.63	-3323.40	161.62	38.46	-3118.01	28.46	11.64	-3546.31	161.85	53.89	-3610.64	427.85	3.14	-3610.16	414.86	35.08	-3452.71	234.25	1104.39	0.00	0.00	0.00	-3496.33	221.79	1457.75	-3580.12	79.89	1473.04	-3369.62	210.33	1440.24	-3339.06	107.31	1444.52	-95.62	898.48	77.74	495.61	829.31	74.20	-39.51
0.30000	-3386.65	285.44	9.70	-3435.96	291.12	20.50	-3307.00	161.49	6.87	-3347.41	162.23	33.92	-3118.01	28.46	11.64	-3546.31	161.85	53.89	-3623.01	429.00	1.74	-3587.39	414.86	38.46	-3452.71	234.25	1104.39	0.00	0.00	0.00	-3496.33	221.79	1457.75	-3580.12	79.89	1473.04	-3338.34	208.11	1441.39	-3383.05	105.37	1446.43	-96.56	898.81	77.56	495.91	829.28	74.28	-39.52
0.31000	-3386.65	285.44	9.70	-3435.96	291.12	20.50	-3303.55	161.21	8.57	-3335.50	160.58	35.46	-3118.01	28.46	11.64	-3546.31	161.85	53.89	-3645.57	428.16	-3.77	-3603.99	415.55	36.33	-3452.71	234.25	1104.39	0.00	0.00	0.00	-3496.33	221.79	1457.75	-3580.12	79.89	1473.04	-3339.27	208.16	1440.13	-3364.63	105.86	1445.39	-96.07	897.91	77.73	495.07	829.73	73.84	-39.58
0.32000	-3386.65	285.44	9.70	-3435.96	291.12	20.50	-3312.58	161.76	8.01	-3328.28	159.46	37.56	-3118.01	28.46	11.64	-3546.31	161.85	53.89	-3608.28	427.45	2.67	-3596.42	414.01	37.09	-3452.71	234.25	1104.39	0.00	0.00	0.00	-3496.33	221.79	1457.75	-3580.12	79.89	1473.04	-3381.92	208.28	1440.12	-3354.08	105.42	1446.81	-95.33	898.47	77.76	495.97	829.39	74.12	-40.02
0.33000	-3386.65	285.44	9.70	-3435.96	291.12	20.50	-3324.91	161.65	5.14	-3322.52	160.96	39.68	-3118.01	28.46	11.64	-3546.31	161.85	53.89	-3627.14	429.51	0.78	-3605.95	415.44	36.86	-3452.71	234.25	1104.39	0.00	0.00	0.00	-3496.33	221.79	1457.75	-3580.12	79.89	1473.04	-3383.12	206.20	1440.81	-3355.73	106.22	1446.73	-95.45	898.20	77.81	495.71	829.15	74.19	-40.02
0.34000	-3386.65	285.44	9.70	-3435.96	291.12	20.50	-3305.63	161.44	9.05	-3358.67	159.76	33.11	-3118.01	28.46	11.64	-3546.31	161.85	53.89	-3619.45	427.82	2.98	-3605.89	416.27	37.17	-3452.71	234.25	1104.39	0.00	0.00	0.00	-3496.33	221.79	1457.75	-3580.12	79.89	1473.04	-3396.25	208.19	1441.67	-3374.96	103.83	1446.96	-94.43	898.56	78.02	495.41	829.23	74.13	-40.05
0.35000	-3386.65	285.44	9.70	-3435.96	291.12	20.50	-3298.87	160.83	10.27	-3321.08	161.60	38.62	-3118.01	28.46	11.64	-3546.31	161.85	53.89	-3616.65	427.66	3.41	-3598.08	414.88	38.31	-3452.71	234.25	1104.39	0.00	0.00	0.00	-3496.33	221.79	1457.75	-3580.12	79.89	1473.04	-3369.97	207.51	1441.87	-3395.99	104.47	1447.00	-94.92	897.71	78.09	496.29	829.23	74.32	-39.93
0.36000	-3386.65	285.44	9.70	-3435.96	291.12	20.50	-3306.80	162.71	7.74	-3270.18	160.55	46.66	-3118.01	28.46	11.64	-3546.31	161.85	53.89	-3615.80	427.57	3.78	-3607.52	414.22	37.71	-3452.71	234.25	1104.39	0.00	0.00	0.00	-3496.33	221.79	1457.75	-3580.12	79.89	1473.04	-3373.01	205.77	1443.44	-3357.92	103.32	1446.16	-94.16	897.48	78.40	496.00	829.51	74.09	-40.21
0.37000	-3386.65	285.44	9.70	-3435.96	291.12	20.50	-3281.93	161.78	12.82	-3330.27	160.06	38.15	-3118.01	28.46	11.64	-3546.31	161.85	53.89	-3615.04	427.48	4.18	-3611.50	414.13	37.33	-3452.71	234.25	1104.39	0.00	0.00	0.00	-3496.33	221.79	1457.75	-3580.12	79.89	1473.04	-3374.66	204.82	1442.81	-3339.03	104.29	1446.87	-94.79	898.35	77.99	495.94	829.70	74.09	-40.15
0.38000	-3386.65	285.44	9.70	-3435.96	291.12	20.50	-3325.45	160.30	4.94	-3346.87	161.91	34.05	-3118.01	28.46	11.64	-3546.31	161.85	53.89	-3614.36	427.38	4.61	-3588.16	414.50	41.36	-3452.71	234.25	1104.39	0.00	0.00	0.00	-3496.33	221.79	1457.75	-3580.12	79.89	1473.04	-3370.00	206.27	1442.54	-3349.30	102.71	1447.19	-95.90	898.93	77.48	496.23	829.24	74.31	-40.15
0.39000	-3386.65	285.44	9.70	-3435.96	291.12	20.50	-3283.34	161.26	11.49	-3311.41	161.77	39.60	-3118.01	28.46	11.64	-3546.31	161.85	53.89	-3613.76	427.28	5.08	-3618.87	414.73	36.83	-3452.71	234.25	1104.39	0.00	0.00	0.00	-3496.33	221.79	1457.75	-3580.12	79.89	1473.04	-3365.05	206.76	1442.51	-3375.79	102.29	1447.38	-95.50	899.06	77.54	495.94	829.31	74.13	-39.76
0.40000	-3386.65	285.44	9.70	-3435.96	291.12	20.50	-3289.28	161.67	10.04	-3337.09	161.24	35.85	-3118.01	28.46	11.64	-3546.31	161.85	53.89	-3613.25	427.16	5.58	-3636.27	416.07	35.47	-3452.71	234.25	1104.39	0.00	0.00	0.00	-3496.33	221.79	1457.75	-3580.12	79.89	1473.04	-3389.92	205.27	1443.96	-3383.50	102.82	1448.07	-93.06	897.72	78.43	495.50	829.85	73.89	-39.50
0.41000	-3386.65	285.44	9.70	-3435.96	291.12	20.50	-3307.66	162.42	7.88	-3336.09	161.35	36.97	-3118.01	28.46	11.64	-3546.31	161.85	53.89	-3612.82	427.04	6.12	-3625.08	415.53	38.97	-3452.71	234.25	1104.39	0.00	0.00	0.00	-3496.33	221.79	1457.75	-3580.12	79.89	1473.04	-3367.41	205.25	1443.98	-3362.26	102.10	1448.40	-94.41	898.42	77.81	495.86	829.75	74.00	-39.68
0.42000	-3386.65	285.44	9.70	-3435.96	291.12	20.50	-3304.09	162.40	8.46	-3345.16	160.50	35.80	-3118.01	28.46	11.64	-3546.31	161.85	53.89	-3612.48	426.91	6.69	-3611.61	414.53	42.65	-3452.71	234.25	1104.39	0.00	0.00	0.00	-3496.33	221.79	1457.75	-3580.12	79.89	1473.04	-3382.80	205.13	1443.31	-3357.88	101.49	1447.44	-92.61	897.43	78.64	496.12	829.10	74.37	-40.06
0.43000	-3386.65	285.44	9.70	-3435.96	291.12	20.50	-3300.25	161.50	8.34	-3335.87	159.36	35.96	-3118.01	28.46	11.64	-3546.31	161.85	53.89	-3612.21	426.77	7.29	-3643.99	415.20	39.49	-3452.71	234.25	1104.39	0.00	0.00	0.00	-3496.33	221.79	1457.75	-3580.12	79.89	1473.04	-3406.16	204.77	1445.44	-3347.03	101.41	1448.38	-96.09	898.27	77.81	495.22	829.39	73.96	-39.70
0.44000	-3386.65	285.44	9.70	-3435.96	291.12	20.50	-3315.00	160.93	5.79	-3309.53	160.96	40.19	-3118.01	28.46	11.64	-3546.31	161.85	53.89	-3612.03	426.62	7.92	-3615.59	412.11	43.11	-3452.71	234.25	1104.39	0.00	0.00	0.00	-3496.33	221.79	1457.75	-3580.12	79.89	1473.04	-3393.60	203.77	1446.32	-3379.80	101.14	1448.33	-96.26	897.38	77.94	495.61	829.35	74.17	-39.91
0.45000	-3386.65	285.44	9.70	-3435.96	291.12	20.50	-3329.05	162.11	4.51	-3322.86	159.81	38.90	-3118.01	28.46	11.64	-3546.31	161.85	53.89	-3611.93	426.46	8.59	-3615.80	411.53	44.03	-3452.71	234.25	1104.39	0.00	0.00	0.00	-3496.33	221.79	1457.75	-3580.12	79.89	1473.04	-3392.39	202.96	1445.75	-3362.33	101.43	1448.94	-93.65	897.39	78.32	495.00	829.16	74.10	-40.04
0.46000	-3386.65	285.44	9.70	-3435.96	291.12	20.50	-3319.38	161.55	6.19	-3344.53	162.10	35.45	-3118.01	28.46	11.64	-3546.31	161.85	53.89	-3611.90	426.29	9.28	-3616.08	410.94	44.99	-3452.71	234.25	1104.39	0.00	0.00	0.00	-3496.33	221.79	1457.75	-3580.12	79.89	1473.04	-3384.80	204.08	1445.11	-3322.32	101.76	1448.47	-95.54	898.94	77.56	496.10	829.23	74.24	-39.85
0.47000	-3386.65	285.44	9.70	-3435.96	291.12	20.50	-3317.73	161.91	6.04	-3353.73	161.09	35.30	-3118.01	28.46	11.64	-3546.31	161.85	53.89	-3611.96	426.12	10.01	-3616.43	410.35	45.97	-3452.71	234.25	1104.39	0.00	0.00	0.00	-3496.33	221.79	1457.75	-3580.12	79.89	1473.04	-3389.11	203.72	1445.27	-3321.26	100.68	1448.04	-95.69	898.55	77.57	496.41	829.41	74.23	-39.94
0.48000	-3386.65	285.44	9.70	-3435.96	291.12	20.50	-3316.45	160.77	6.85	-3333.61	160.50	36.02	-3118.01	28.46	11.64	-3546.31	161.85	53.89	-3612.09	425.94	10.77	-3616.84	409.75	46.98	-3452.71	234.25	1104.39	0.00	0.00	0.00	-3496.33	221.79	1457.75	-3580.12	79.89	1473.04	-3365.19	204.77	1445.50	-3337.07	101.62	1447.22	-97.40	899.80	76.85	495.92	829.54	74.17	-39.98
0.49000	-3386.65	285.44	9.70	-3435.96	291.12	20.50	-3303.77	162.13	8.21	-3323.47	160.55	38.48	-3118.01	28.46	11.64	-3546.31	161.85	53.89	-3612.31	425.75	11.56	-3617.31	409.14	48.01	-3452.71	234.25	1104.39	0.00	0.00	0.00	-3496.33	221.79	1457.75	-3580.12	79.89	1473.04	-3408.25	205.08	1445.67	-3378.03	101.85	1449.01	-96.98	898.05	77.62	496.16	829.26	74.33	-39.87
0.50000	-3386.65	285.44	9.70	-3435.96	291.12	20.50	-3313.45	163.11	6.04	-3313.35	160.06	40.71	-3118.01	28.46	11.64	-3546.31	161.85	53.89	-3612.60	425.55	12.39	-3617.85	408.53	49.07	-3452.71	234.25	1104.39	0.00	0.00	0.00	-3496.33	221.79	1457.75	-3580.12	79.89	1473.04	-3395.50	202.82	1446.14	-3356.90	100.74	1448.00	-95.38	898.64	77.84	495.72	829.45	74.00	-39.57
0.51000	-3386.65	285.44	9.70	-3435.96	291.12	20.50	-3298.57	161.88	9.60	-3338.26	161.82	35.71	-3118.01	28.46	11.64	-3546.31	161.85	53.89	-3612.97	425.34	13.24	-3618.46	407.91	50.16	-3452.71	234.25	1104.39	0.00	0.00	0.00	-3496.33	221.79	1457.75	-3580.12	79.89	1473.04	-3393.36	203.00	1447.49	-3350.34	101.61	1448.24	-95.87	897.70	77.76	496.55	829.39	74.28	-39.62
0.52000	-3386.65	285.44	9.70	-3435.96	291.12	20.50	-3284.41	162.79	12.08	-3342.87	162.17	35.54	-3118.01	28.46	11.64	-3546.31	161.85	53.89	-3613.41	425.13	14.12	-3619.12	407.28	51.27	-3452.71	234.25	1104.39	0.00	0.00	0.00	-3496.33	221.79	1457.75	-3580.12	79.89	1473.04	-3397.03	202.46	1447.69	-3355.96	101.37	1448.43	-95.83	898.20	77.65	495.39	829.32	74.10	-40.07
0.53000	-3386.65	285.44	9.70	-3435.96	291.12	20.50	-3317.21	162.99	5.93	-3331.86	162.51	36.44	-3118.01	28.46	11.64	-3546.31	161.85	53.89	-3613.93	424.91	15.04	-3619.86	406.65	52.40	-3452.71	234.25	1104.39	0.00	0.00	0.00	-3496.33	221.79	1457.75	-3580.12	79.89	1473.04	-3406.30	203.96	1447.31	-3366.35	100.50	1449.75	-94.73	898.74	77.71	495.73	829.13	74.30	-40.28
0.54000	-3386.65	285.44	9.70	-3435.96	291.12	20.50	-3318.04	161.22	6.42	-3316.06	161.77	39.96	-3118.01	28.46	11.64	-3546.31	161.85	53.89	-3614.53	424.68	15.98	-3620.65	406.01	53.56	-3452.71	234.25	1104.39	0.00	0.00	0.00	-3496.33	221.79	1457.75	-3580.12	79.89	1473.04	-3372.13	203.08	1446.95	-3360.74	102.16	1448.40	-92.78	898.29	78.32	495.78	829.44	74.08	-40.09
0.55000	-3386.65	285.44	9.70	-3435.96	291.12	20.50	-3311.65	161.36	7.18	-3313.45	161.14	40.70	-3118.01	28.46	11.64	-3546.31	161.85	53.89	-3615.20	424.44	16.96	-3621.50	405.37	54.75	-3452.71	234.25	1104.39	0.00	0.00	0.00	-3496.33	221.79	1457.75	-3580.12	79.89	1473.04	-3365.59	204.40	1447.66	-3366.48	101.20	1449.10	-91.93	898.71	78.24	495.48	829.65	73.89	-40.26
0.56000	-3386.65	285.44	9.70	-3435.96	291.12	20.50	-3312.47	161.76	6.30	-3326.12	160.70	39.09	-3118.01	28.46	11.64	-3546.31	161.85	53.89	-3615.94	424.19	17.96	-3622.42	404.72	55.96	-3452.71	234.25	1104.39	0.00	0.00	0.00	-3496.33	221.79	1457.75	-3580.12	79.89	1473.04	-3394.24	203.89	1448.04	-3325.81	101.03	1447.37	-93.53	898.18	78.16	495.44	829.45	73.99	-39.91
0.57000	-3386.65	285.44	9.70	-3435.96	291.12	20.50	-3301.40	160.56	8.77	-3324.71	161.94	39.75	-3118.01	28.46	11.64	-3546.31	161.85	53.89	-3616.76	423.94	19.00	-3623.40	404.06	57.19	-3452.71	234.25	1104.39	0.00	0.00	0.00	-3496.33	221.79	1457.75	-3580.12	79.89	1473.04	-3385.54	203.80	1447.65	-3315.20	103.43	1448.61	-94.28	898.25	77.93	496.21	829.34	74.14	-40.08
0.58000	-3386.65	285.44	9.70	-3435.96	291.12	20.50	-3292.62	161.76	11.37	-3296.99	160.20	42.74	-3118.01	28.46	11.64	-3546.31	161.85	53.89	-3617.65	423.67	20.06	-3624.43	403.40	58.45	-3452.71	234.25	1104.39	0.00	0.00	0.00	-3496.33	221.79	1457.75	-3580.12	79.89	1473.04	-3417.30	204.58	1449.62	-3313.56	104.05	1448.52	-94.93	897.77	78.06	496.00	828.96	74.27	-39.77
0.59000	-3386.65	285.44	9.70	-3435.96	291.12	20.50	-3289.65	162.71	10.15	-3319.53	160.82	38.78	-3118.01	28.46	11.64	-3546.31	161.85	53.89	-3618.61	423.41	21.16	-3625.53	402.73	59.73	-3452.71	234.25	1104.39	0.00	0.00	0.00	-3496.33	221.79	1457.75	-3580.12	79.89	1473.04	-3423.07	204.74	1450.14	-3348.11	104.61	1449.32	-94.79	897.99	77.85	496.08	829.24	74.17	-39.41
0.60000	-3386.65	285.44	9.70	-3435.96	291.12	20.50	-3323.46	163.96	5.93	-3319.85	161.53	39.69	-3118.01	28.46	11.64	-3546.31	161.85	53.89	-3619.65	423.13	22.28	-3626.69	402.06	61.04	-3452.71	234.25	1104.39	0.00	0.00	0.00	-3496.33	221.79	1457.75	-3580.12	79.89	1473.04	-3428.78	204.90	1450.65	-3355.41	105.45	1449.54	-93.60	898.11	78.10	495.77	829.65	74.00	-39.37
0.61000	-3386.65	285.44	9.70	-3435.96	291.12	20.50	-3311.74	162.53	7.39	-3331.13	162.32	35.77	-3118.01	28.46	11.64	-3546.31	161.85	53.89	-3620.75	422.84	23.43	-3627.90	401.38	62.37	-3452.71	234.25	1104.39	0.00	0.00	0.00	-3496.33	221.79	1457.75	-3580.12	79.89	1473.04	-3434.44	205.05	1451.16	-3353.10	105.97	1450.78	-96.18	898.15	77.73	495.87	829.40	74.13	-40.03
0.62000	-3386.65	285.44	9.70	-3435.96	291.12	20.50	-3330.80	161.78	3.76	-3362.05	162.44	33.49	-3118.01	28.46	11.64	-3546.31	161.85	53.89	-3621.93	422.55	24.61	-3629.18	400.70	63.72	-3452.71	234.25	1104.39	0.00	0.00	0.00	-3496.33	221.79	1457.75	-3580.12	79.89	1473.04	-3440.05	205.18	1451.65	-3370.71	106.45	1450.87	-96.01	898.61	77.64	495.63	829.66	74.05	-39.92
0.63000	-3386.65	285.44	9.70	-3435.96	291.12	20.50	-3297.05	162.03	9.35	-3313.83	163.52	41.42	-3118.01	28.46	11.64	-3546.31	161.85	53.89	-3623.18	422.25	25.82	-3630.51	400.00	65.10	-3452.71	234.25	1104.39	0.00	0.00	0.00	-3496.33	221.79	1457.75	-3580.12	79.89	1473.04	-3445.60	205.31	1452.14	-3368.97	107.15	1450.00	-94.37	897.97	78.04	495.26	829.74	73.97	-40.08
0.64000	-3386.65	285.44	9.70	-3435.96	291.12	20.50	-3308.55	163.30	7.91	-3380.57	160.89	30.15	-3118.01	28.46	11.64	-3546.31	161.85	53.89	-3624.49	421.94	27.06	-3631.90	399.31	66.50	-3452.71	234.25	1104.39	0.00	0.00	0.00	-3496.33	221.79	1457.75	-3580.12	79.89	1473.04	-3451.10	205.42	1452.62	-3382.44	107.90	1450.90	-94.13	898.11	78.19	495.91	829.36	74.15	-39.90
0.65000	-3386.65	285.44	9.70	-3435.96	291.12	20.50	-3309.04	161.37	7.40	-3330.46	163.22	38.44	-3118.01	28.46	11.64	-3546.31	161.85	53.89	-3625.88	421.62	28.32	-3633.35	398.60	67.92	-3452.71	234.25	1104.39	0.00	0.00	0.00	-3496.33	221.79	1457.75	-3580.12	79.89	1473.04	-3456.54	205.53	1453.10	-3379.64	107.95	1451.55	-93.38	898.90	78.05	495.77	828.98	74.13	-39.76
0.66000	-3386.65	285.44	9.70	-3435.96	291.12	20.50	-3300.81	161.25	9.74	-3341.28	162.62	36.81	-3118.01	28.46	11.64	-3546.31	161.85	53.89	-3627.33	421.30	29.61	-3634.85	397.90	69.37	-3452.71	234.25	1104.39	0.00	0.00	0.00	-3496.33	221.79	1457.75	-3580.12	79.89	1473.04	-3461.93	205.63	1453.57	-3367.12	108.52	1450.20	-95.95	898.27	77.53	496.47	829.24	74.29	-39.44
0.67000	-3386.65	285.44	9.70	-3435.96	291.12	20.50	-3317.36	162.99	7.60	-3350.42	163.01	33.87	-3118.01	28.46	11.64	-3546.31	161.85	53.89	-3628.86	420.97	30.93	-3636.41	397.18	70.84	-3452.71	234.25	1104.39	0.00	0.00	0.00	-3496.33	221.79	1457.75	-3580.12	79.89	1473.04	-3467.27	205.72	1454.03	-3362.95	109.41	1451.16	-96.18	899.15	77.35	496.17	829.13	74.23	-39.63
0.68000	-3386.65	285.44	9.70	-3435.96	291.12	20.50	-3299.77	162.61	8.66	-3361.22	164.75	34.87	-3118.01	28.46	11.64	-3546.31	161.85	53.89	-3630.45	420.63	32.28	-3638.02	396.46	72.33	-3452.71	234.25	1104.39	0.00	0.00	0.00	-3496.33	221.79	1457.75	-3580.12	79.89	1473.04	-3472.55	205.80	1454.48	-3371.01	111.53	1452.02	-95.95	898.47	77.54	496.21	829.35	74.35	-39.92
0.69000	-3386.65	285.44	9.70	-3435.96	291.12	20.50	-3314.65	162.58	6.45	-3319.49	163.09	41.04	-3118.01	28.46	11.64	-3546.31	161.85	53.89	-3632.10	420.28	33.66	-3639.69	395.74	73.85	-3452.71	234.25	1104.39	0.00	0.00	0.00	-3496.33	221.79	1457.75	-3580.12	79.89	1473.04	-3477.78	205.87	1454.93	-3368.52	112.89	1451.46	-94.17	897.87	78.12	496.17	829.15	74.41	-39.49
0.70000	-3386.65	285.44	9.70	-3435.96	291.12	20.50	-3311.30	161.99	7.56	-3348.24	162.12	34.88	-3118.01	28.46	11.64	-3546.31	161.85	53.89	-3633.82	419.93	35.06	-3641.41	395.01	75.38	-3452.71	234.25	1104.39	0.00	0.00	0.00	-3496.33	221.79	1457.75	-3580.12	79.89	1473.04	-3482.95	205.93	1455.37	-3365.06	114.69	1452.31	-94.41	898.19	78.15	495.85	829.39	74.24	-40.19
0.71000	-3386.65	285.44	9.70	-3435.96	291.12	20.50	-3317.26	163.45	6.70	-3329.80	160.93	40.73	-3118.01	28.46	11.64	-3546.31	161.85	53.89	-3635.61	419.57	36.49	-3643.19	394.27	76.94	-3452.71	234.25	1104.39	0.00	0.00	0.00	-3496.33	221.79	1457.75	-3580.12	79.89	1473.04	-3488.08	205.98	1455.80	-3362.96	114.57	1451.72	-95.15	898.51	77.78	496.29	829.37	74.15	-39.75
0.72000	-3386.65	285.44	9.70	-3435.96	291.12	20.50	-3286.24	162.40	11.96	-3334.92	161.08	38.85	-3118.01	28.46	11.64	-3546.31	161.85	53.89	-3637.46	419.20	37.94	-3645.02	393.53	78.52	-3452.71	234.25	1104.39	0.00	0.00	0.00	-3496.33	221.79	1457.75	-3580.12	79.89	1473.04	-3493.15	206.02	1456.22	-3378.88	115.75	1451.77	-94.35	898.72	77.92	496.23	829.16	74.22	-40.06
0.73000	-3386.65	285.44	9.70	-3435.96	291.12	20.50	-3314.67	162.94	7.21	-3325.74	162.81	39.82	-3118.01	28.46	11.64	-3546.31	161.85	53.89	-3639.38	418.82	39.43	-3646.91	392.78	80.12	-3452.71	234.25	1104.39	0.00	0.00	0.00	-3496.33	221.79	1457.75	-3580.12	79.89	1473.04	-3498.16	206.05	1456.64	-3369.17	116.99	1451.50	-91.86	897.77	78.81	495.70	829.20	74.01	-39.70
0.74000	-3386.65	285.44	9.70	-3435.96	291.12	20.50	-3279.31	161.35	11.66	-3329.76	162.56	38.96	-3118.01	28.46	11.64	-3546.31	161.85	53.89	-3641.36	418.44	40.93	-3648.84	392.03	81.74	-3452.71	234.25	1104.39	0.00	0.00	0.00	-3496.33	221.79	1457.75	-3580.12	79.89	1473.04	-3503.12	206.08	1457.05	-3356.36	117.90	1451.43	-91.26	897.70	78.68	495.99	829.15	74.13	-39.90
0.75000	-3386.65	285.44	9.70	-3435.96	291.12	20.50	-3300.96	161.82	8.99	-3321.63	163.71	40.07	-3118.01	28.46	11.64	-3546.31	161.85	53.89	-3643.41	418.05	42.47	-3650.83	391.27	83.39	-3452.71	234.25	1104.39	0.00	0.00	0.00	-3496.33	221.79	1457.75	-3580.12	79.89	1473.04	-3508.03	206.09	1457.46	-3360.05	119.44	1451.83	-94.30	898.19	78.11	495.68	829.56	73.97	-40.12
0.76000	-3386.65	285.44	9.70	-3435.96	291.12	20.50	-3324.25	161.54	4.81	-3331.67	163.59	37.88	-3118.01	28.46	11.64	-3546.31	161.85	53.89	-3645.51	417.65	44.03	-3652.87	390.51	85.05	-3452.71	234.25	1104.39	0.00	0.00	0.00	-3496.33	221.79	1457.75	-3580.12	79.89	1473.04	-3512.89	206.10	1457.85	-3355.42	120.82	1451.91	-94.98	898.24	78.07	495.78	829.22	74.08	-40.07
0.77000	-3386.65	285.44	9.70	-3435.96	291.12	20.50	-3282.98	161.89	11.36	-3313.74	162.62	41.34	-3118.01	28.46	11.64	-3546.31	161.85	53.89	-3647.68	417.25	45.61	-3654.96	389.74	86.74	-3452.71	234.25	1104.39	0.00	0.00	0.00	-3496.33	221.79	1457.75	-3580.12	79.89	1473.04	-3517.69	206.09	1458.24	-3371.14	121.45	1451.55	-96.59	898.20	77.68	496.19	829.00	74.28	-39.89
0.78000	-3386.65	285.44	9.70	-3435.96	291.12	20.50	-3308.26	162.78	7.48	-3325.63	163.93	39.39	-3118.01	28.46	11.64	-3546.31	161.85	53.89	-3649.91	416.84	47.22	-3657.10	388.96	88.45	-3452.71	234.25	1104.39	0.00	0.00	0.00	-3496.33	221.79	1457.75	-3580.12	79.89	1473.04	-3522.45	206.08	1458.63	-3366.86	123.89	1452.51	-93.85	899.13	78.04	495.36	829.04	74.24	-40.04
0.79000	-3386.65	285.44	9.70	-3435.96	291.12	20.50	-3311.25	162.85	7.44	-3317.24	163.40	41.18	-3118.01	28.46	11.64	-3546.31	161.85	53.89	-3652.20	416.42	48.86	-3659.29	388.18	90.17	-3452.71	234.25	1104.39	0.00	0.00	0.00	-3496.33	221.79	1457.75	-3580.12	79.89	1473.04	-3527.14	206.06	1459.00	-3360.47	124.87	1451.98	-95.37	900.09	77.37	495.27	829.28	74.12	-39.95
0.80000	-3386.65	285.44	9.70	-3435.96	291.12	20.50	-3331.32	162.58	3.79	-3339.00	164.84	38.15	-3118.01	28.46	11.64	-3546.31	161.85	53.89	-3654.55	415.99	50.52	-3661.53	387.40	91.92	-3452.71	234.25	1104.39	0.00	0.00	0.00	-3496.33	221.79	1457.75	-3580.12	79.89	1473.04	-3531.79	206.03	1459.37	-3396.32	125.61	1452.60	-94.55	899.17	77.81	495.18	829.08	74.22	-39.43
0.81000	-3386.65	285.44	9.70	-3435.96	291.12	20.50	-3314.52	160.94	7.39	-3288.71	164.41	46.26	-3118.01	28.46	11.64	-3546.31	161.85	53.89	-3656.97	415.56	52.21	-3663.82	386.61	93.69	-3452.71	234.25	1104.39	0.00	0.00	0.00	-3496.33	221.79	1457.75	-3580.12	79.89	1473.04	-3536.38	205.99	1459.74	-3405.53	127.18	1452.96	-94.78	897.47	78.26	495.58	829.59	74.10	-39.47
0.82000	-3386.65	285.44	9.70	-3435.96	291.12	20.50	-3307.41	163.30	9.20	-3333.92	163.81	38.93	-3118.01	28.46	11.64	-3546.31	161.85	53.89	-3659.44	415.12	53.92	-3666.16	385.81	95.48	-3452.71	234.25	1104.39	0.00	0.00	0.00	-3496.33	221.79	1457.75	-3580.12	79.89	1473.04	-3540.92	205.94	1460.10	-3383.44	127.63	1451.66	-95.30	897.93	77.98	495.99	829.78	74.12	-39.91
0.83000	-3386.65	285.44	9.70	-3435.96	291.12	20.50	-3328.95	162.87	5.60	-3329.55	163.36	38.22	-3118.01	28.46	11.64	-3546.31	161.85	53.89	-3661.96	414.67	55.65	-3668.54	385.01	97.29	-3452.71	234.25	1104.39	0.00	0.00	0.00	-3496.33	221.79	1457.75	-3580.12	79.89	1473.04	-3545.41	205.89	1460.45	-3393.45	130.19	1451.97	-95.38	898.53	77.73	495.74	829.70	73.94	-40.25
0.84000	-3386.65	285.44	9.70	-3435.96	291.12	20.50	-3303.29	162.86	8.71	-3348.78	165.18	36.33	-3118.01	28.46	11.64	-3546.31	161.85	53.89	-3664.55	414.21	57.41	-3670.97	384.21	99.11	-3452.71	234.25	1104.39	0.00	0.00	0.00	-3496.33	221.79	1457.75	-3580.12	79.89	1473.04	-3549.85	205.82	1460.79	-3398.83	131.00	1452.19	-96.69	898.86	77.49	495.31	829.32	73.98	-40.11
0.85000	-3386.65	285.44	9.70	-3435.96	291.12	20.50	-3289.13	162.65	10.97	-3375.13	165.29	32.14	-3118.01	28.46	11.64	-3546.31	161.85	53.89	-3667.20	413.75	59.19	-3673.45	383.40	100.96	-3452.71	234.25	1104.39	0.00	0.00	0.00	-3496.33	221.79	1457.75	-3580.12	79.89	1473.04	-3554.24	205.75	1461.13	-3411.09	132.04	1452.83	-93.65	897.46	78.26	495.71	829.27	74.15	-40.04
0.86000	-3386.65	285.44	9.70	-3435.96	291.12	20.50	-3304.60	162.42	8.70	-3369.95	166.04	33.61	-3118.01	28.46	11.64	-3546.31	161.85	53.89	-3669.90	413.28	61.00	-3675.98	382.58	102.83	-3452.71	234.25	1104.39	0.00	0.00	0.00	-3496.33	221.79	1457.75	-3580.12	79.89	1473.04	-3558.57	205.67	1461.46	-3413.26	134.47	1452.01	-94.41	898.57	77.82	495.91	829.48	74.09	-39.75
0.87000	-3386.65	285.44	9.70	-3435.96	291.12	20.50	-3308.98	162.43	7.19	-3356.71	164.45	35.97	-3118.01	28.46	11.64	-3546.31	161.85	53.89	-3672.66	412.81	62.83	-3678.55	381.76	104.71	-3452.71	234.25	1104.39	0.00	0.00	0.00	-3496.33	221.79	1457.75	-3580.12	79.89	1473.04	-3562.85	205.58	1461.78	-3398.65	135.53	1452.52	-96.29	899.56	77.14	496.05	829.31	74.21	-39.95
0.88000	-3386.65	285.44	9.70	-3435.96	291.12	20.50	-3300.77	164.88	8.81	-3291.82	163.53	45.87	-3118.01	28.46	11.64	-3546.31	161.85	53.89	-3675.47	412.33	64.68	-3681.17	380.93	106.62	-3452.71	234.25	1104.39	0.00	0.00	0.00	-3496.33	221.79	1457.75	-3580.12	79.89	1473.04	-3567.08	205.48	1462.10	-3407.47	138.00	1452.41	-93.72	898.29	77.93	495.09	829.60	73.96	-39.82
0.89000	-3386.65	285.44	9.70	-3435.96	291.12	20.50	-3313.62	162.79	7.46	-3340.32	164.55	39.00	-3118.01	28.46	11.64	-3546.31	161.85	53.89	-3678.34	411.84	66.56	-3683.83	380.10	108.54	-3452.71	234.25	1104.39	0.00	0.00	0.00	-3496.33	221.79	1457.75	-3580.12	79.89	1473.04	-3571.26	205.37	1462.41	-3402.94	139.88	1451.72	-94.06	897.30	78.22	494.99	829.90	73.79	-39.67
0.90000	-3386.65	285.44	9.70	-3435.96	291.12	20.50	-3317.77	163.58	6.80	-3317.69	164.92	43.50	-3118.01	28.46	11.64	-3546.31	161.85	53.89	-3681.26	411.34	68.46	-3686.53	379.27	110.48	-3452.71	234.25	1104.39	0.00	0.00	0.00	-3496.33	221.79	1457.75	-3580.12	79.89	1473.04	-3575.38	205.26	1462.72	-3397.80	141.73	1451.88	-94.63	898.02	78.09	495.37	829.36	74.02	-40.47
0.91000	-3386.65	285.44	9.70	-3435.96	291.12	20.50	-3334.40	161.88	4.57	-3323.26	166.80	41.37	-3118.01	28.46	11.64	-3546.31	161.85	53.89	-3684.24	410.84	70.38	-3689.28	378.43	112.44	-3452.71	234.25	1104.39	0.00	0.00	0.00	-3496.33	221.79	1457.75	-3580.12	79.89	1473.04	-3579.46	205.14	1463.02	-3417.83	143.50	1453.11	-96.91	898.09	77.50	495.61	829.49	74.08	-40.53
0.92000	-3386.65	285.44	9.70	-3435.96	291.12	20.50	-3320.25	163.51	5.60	-3316.52	164.27	42.18	-3118.01	28.46	11.64	-3546.31	161.85	53.89	-3687.27	410.33	72.33	-3692.08	377.58	114.42	-3452.71	234.25	1104.39	0.00	0.00	0.00	-3496.33	221.79	1457.75	-3580.12	79.89	1473.04	-3583.48	205.00	1463.31	-3421.26	146.52	1451.51	-96.18	899.14	77.60	496.20	829.24	74.20	-40.42
0.93000	-3386.65	285.44	9.70	-3435.96	291.12	20.50	-3314.19	164.15	6.68	-3351.52	164.71	36.61	-3118.01	28.46	11.64	-3546.31	161.85	53.89	-3690.35	409.81	74.29	-3694.91	376.73	116.42	-3452.71	234.25	1104.39	0.00	0.00	0.00	-3496.33	221.79	1457.75	-3580.12	79.89	1473.04	-3587.45	204.87	1463.60	-3398.68	148.03	1450.98	-94.40	897.63	78.44	496.17	829.22	74.36	-39.87
0.94000	-3386.65	285.44	9.70	-3435.96	291.12	20.50	-3331.48	163.51	2.82	-3340.77	163.90	39.32	-3118.01	28.46	11.64	-3546.31	161.85	53.89	-3693.49	409.29	76.28	-3697.79	375.88	118.43	-3452.71	234.25	1104.39	0.00	0.00	0.00	-3496.33	221.79	1457.75	-3580.12	79.89	1473.04	-3591.37	204.72	1463.88	-3420.17	150.25	1451.75	-92.83	898.72	78.25	495.83	829.13	74.16	-39.86
0.95000	-3386.65	285.44	9.70	-3435.96	291.12	20.50	-3328.08	163.26	4.71	-3334.58	166.43	40.60	-3118.01	28.46	11.64	-3546.31	161.85	53.89	-3696.68	408.76	78.30	-3700.71	375.02	120.46	-3452.71	234.25	1104.39	0.00	0.00	0.00	-3496.33	221.79	1457.75	-3580.12	79.89	1473.04	-3595.24	204.56	1464.15	-3412.57	153.66	1453.04	-93.46	898.59	78.13	496.48	829.03	74.38	-39.71
0.96000	-3386.65	285.44	9.70	-3435.96	291.12	20.50	-3319.74	164.87	5.96	-3321.60	167.15	43.42	-3118.01	28.46	11.64	-3546.31	161.85	53.89	-3699.92	408.23	80.33	-3703.67	374.15	122.51	-3452.71	234.25	1104.39	0.00	0.00	0.00	-3496.33	221.79	1457.75	-3580.12	79.89	1473.04	-3599.06	204.40	1464.42	-3434.92	155.04	1452.70	-96.28	898.66	77.53	496.32	829.24	74.29	-40.35
0.97000	-3386.65	285.44	9.70	-3435.96	291.12	20.50	-3321.00	162.61	6.84	-3303.51	166.14	45.40	-3118.01	28.46	11.64	-3546.31	161.85	53.89	-3703.20	407.68	82.38	-3706.68	373.28	124.58	-3452.71	234.25	1104.39	0.00	0.00	0.00	-3496.33	221.79	1457.75	-3580.12	79.89	1473.04	-3602.82	204.23	1464.68	-3431.58	156.63	1452.72	-93.54	898.17	78.42	496.26	829.32	74.11	-40.03
0.98000	-3386.65	285.44	9.70	-3435.96	291.12	20.50	-3337.08	164.10	2.97	-3326.81	164.95	42.37	-3118.01	28.46	11.64	-3546.31	161.85	53.89	-3706.54	407.14	84.46	-3709.72	372.41	126.67	-3452.71	234.25	1104.39	0.00	0.00	0.00	-3496.33	221.79	1457.75	-3580.12	79.89	1473.04	-3606.54	204.05	1464.94	-3430.23	159.90	1452.69	-93.26	896.91	78.87	496.59	829.48	74.22	-39.54
0.99000	-3386.65	285.44	9.70	-3435.96	291.12	20.50	-3339.17	163.96	3.52	-3328.85	164.94	43.11	-3118.01	28.46	11.64	-3546.31	161.85	53.89	-3709.93	406.58	86.55	-3712.80	371.53	128.77	-3452.71	234.25	1104.39	0.00	0.00	0.00	-3496.33	221.79	1457.75	-3580.12	79.89	1473.04	-3610.21	203.86	1465.19	-3450.70	161.66	1452.48	-94.88	898.48	78.10	495.17	829.53	73.84	-39.79
1.00000	-3386.65	285.44	9.70	-3435.96	291.12	20.50	-3317.92	163.08	7.33	-3326.66	165.06	42.87	-3118.01	28.46	11.64	-3546.31	161.85	53.89	-3713.37	406.02	88.67	-3715.92	370.65	130.89	-3452.71	234.25	1104.39	0.00	0.00	0.00	-3496.33	221.79	1457.75	-3580.12	79.89	1473.04	-3613.82	203.67	1465.43	-3457.78	163.62	1453.27	-93.03	897.85	78.46	495.10	829.65	73.84	-40.09
1.01000	-3386.65	285.44	9.70	-3435.96	291.12	20.50	-3329.38	163.33	5.03	-3319.39	166.98	43.48	-3118.01	28.46	11.64	-3546.31	161.85	53.89	-3716.86	405.45	90.81	-3719.08	369.76	133.02	-3452.71	234.25	1104.39	0.00	0.00	0.00	-3496.33	221.79	1457.75	-3580.12	79.89	1473.04	-3617.39	203.46	1465.67	-3457.59	165.97	1453.50	-92.88	897.04	78.74	495.83	829.50	74.04	-39.79
1.02000	-3386.65	285.44	9.70	-3435.96	291.12	20.50	-3311.06	163.71	7.93	-3324.03	167.62	44.70	-3118.01	28.46	11.64	-3546.31	161.85	53.89	-3720.39	404.88	92.97	-3722.28	368.87	135.17	-3452.71	234.25	1104.39	0.00	0.00	0.00	-3496.33	221.79	1457.75	-3580.12	79.89	1473.04	-3620.90	203.25	1465.90	-3463.05	169.99	1452.80	-93.46	897.18	78.68	495.56	829.67	73.93	-40.23
1.03000	-3386.65	285.44	9.70	-3435.96	291.12	20.50	-3327.50	162.76	6.38	-3345.79	166.68	41.01	-3118.01	28.46	11.64	-3546.31	161.85	53.89	-3723.97	404.29	95.15	-3725.52	367.97	137.34	-3452.71	234.25	1104.39	0.00	0.00	0.00	-3496.33	221.79	1457.75	-3580.12	79.89	1473.04	-3624.36	203.04	1466.13	-3455.53	172.40	1453.18	-94.85	898.16	78.11	496.44	829.83	73.98	-40.38
1.04000	-3386.65	285.44	9.70	-3435.96	291.12	20.50	-3339.94	163.68	4.42	-3311.22	165.89	46.41	-3118.01	28.46	11.64	-3546.31	161.85	53.89	-3727.60	403.71	97.35	-3728.79	367.07	139.52	-3452.71	234.25	1104.39	0.00	0.00	0.00	-3496.33	221.79	1457.75	-3580.12	79.89	1473.04	-3627.78	202.81	1466.35	-3449.79	175.48	1453.27	-95.70	898.05	77.77	496.13	829.50	74.14	-40.09
1.05000	-3386.65	285.44	9.70	-3435.96	291.12	20.50	-3307.67	162.74	8.80	-3329.83	164.65	44.19	-3118.01	28.46	11.64	-3546.31	161.85	53.89	-3731.27	403.11	99.56	-3732.10	366.17	141.72	-3452.71	234.25	1104.39	0.00	0.00	0.00	-3496.33	221.79	1457.75	-3580.12	79.89	1473.04	-3631.14	202.58	1466.56	-3457.10	176.62	1453.67	-93.68	897.77	78.29	496.03	829.32	74.12	-40.04
1.06000	-3386.65	285.44	9.70	-3435.96	291.12	20.50	-3300.08	164.36	9.90	-3333.44	168.00	42.35	-3118.01	28.46	11.64	-3546.31	161.85	53.89	-3734.99	402.51	101.80	-3735.45	365.26	143.94	-3452.71	234.25	1104.39	0.00	0.00	0.00	-3496.33	221.79	1457.75	-3580.12	79.89	1473.04	-3634.45	202.34	1466.77	-3474.91	180.44	1453.22	-94.87	899.06	77.67	495.44	829.34	73.84	-39.89
1.07000	-3386.65	285.44	9.70	-3435.96	291.12	20.50	-3352.46	163.01	1.64	-3324.03	166.62	45.13	-3118.01	28.46	11.64	-3546.31	161.85	53.89	-3738.75	401.91	104.06	-3738.83	364.35	146.17	-3452.71	234.25	1104.39	0.00	0.00	0.00	-3496.33	221.79	1457.75	-3580.12	79.89	1473.04	-3637.72	202.09	1466.97	-3475.90	182.41	1453.91	-92.78	898.97	78.35	495.80	829.36	74.04	-39.98
1.08000	-3386.65	285.44	9.70	-3435.96	291.12	20.50	-3337.96	163.77	4.07	-3323.58	166.63	45.55	-3118.01	28.46	11.64	-3546.31	161.85	53.89	-3742.56	401.29	106.34	-3742.25	363.43	148.41	-3452.71	234.25	1104.39	0.00	0.00	0.00	-3496.33	221.79	1457.75	-3580.12	79.89	1473.04	-3640.93	201.84	1467.17	-3497.34	185.41	1453.99	-94.05	898.36	78.29	496.36	829.30	74.19	-39.87
1.09000	-3386.65	285.44	9.70	-3435.96	291.12	20.50	-3318.43	163.27	6.60	-3322.65	166.45	46.16	-3118.01	28.46	11.64	-3546.31	161.85	53.89	-3746.41	400.68	108.63	-3745.70	362.50	150.68	-3452.71	234.25	1104.39	0.00	0.00	0.00	-3496.33	221.79	1457.75	-3580.12	79.89	1473.04	-3644.09	201.57	1467.36	-3470.45	187.96	1454.40	-94.78	897.71	78.15	496.44	829.32	74.23	-40.03
1.10000	-3386.65	285.44	9.70	-3435.96	291.12	20.50	-3317.60	163.66	6.49	-3321.29	166.12	46.96	-3118.01	28.46	11.64	-3546.31	161.85	53.89	-3750.31	400.05	110.95	-3749.19	361.58	152.95	-3452.71	234.25	1104.39	0.00	0.00	0.00	-3496.33	221.79	1457.75	-3580.12	79.89	1473.04	-3647.21	201.30	1467.55	-3489.39	190.41	1454.01	-95.07	897.45	78.23	495.93	829.46	74.13	-40.04
1.11000	-3386.65	285.44	9.70	-3435.96	291.12	20.50	-3307.74	163.79	8.93	-3319.56	165.65	47.92	-3118.01	28.46	11.64	-3546.31	161.85	53.89	-3754.24	399.42	113.28	-3752.71	360.65	155.24	-3452.71	234.25	1104.39	0.00	0.00	0.00	-3496.33	221.79	1457.75	-3580.12	79.89	1473.04	-3650.27	201.03	1467.73	-3478.77	193.15	1453.62	-92.58	897.71	78.65	495.44	829.36	74.00	-40.11
1.12000	-3386.65	285.44	9.70	-3435.96	291.12	20.50	-3309.83	165.31	9.14	-3317.51	165.08	49.03	-3118.01	28.46	11.64	-3546.31	161.85	53.89	-3758.22	398.78	115.63	-3756.27	359.71	157.55	-3452.71	234.25	1104.39	0.00	0.00	0.00	-3496.33	221.79	1457.75	-3580.12	79.89	1473.04	-3653.29	200.74	1467.90	-3473.19	196.45	1453.94	-94.10	898.37	78.12	495.49	829.56	73.91	-40.13
1.13000	-3386.65	285.44	9.70	-3435.96	291.12	20.50	-3329.04	164.54	5.17	-3315.21	164.43	50.27	-3118.01	28.46	11.64	-3546.31	161.85	53.89	-3762.24	398.14	118.00	-3759.85	358.77	159.87	-3452.71	234.25	1104.39	0.00	0.00	0.00	-3496.33	221.79	1457.75	-3580.12	79.89	1473.04	-3656.25	200.45	1468.07	-3489.42	198.74	1453.65	-96.13	898.84	77.66	496.17	829.33	74.19	-40.30
1.14000	-3386.65	285.44	9.70	-3435.96	291.12	20.50	-3307.18	164.84	8.65	-3312.72	163.72	51.62	-3118.01	28.46	11.64	-3546.31	161.85	53.89	-3766.30	397.49	120.39	-3763.47	357.83	162.21	-3452.71	234.25	1104.39	0.00	0.00	0.00	-3496.33	221.79	1457.75	-3580.12	79.89	1473.04	-3659.17	200.16	1468.24	-3507.74	200.43	1454.61	-97.18	898.04	77.67	496.00	829.20	74.28	-39.82
1.15000	-3386.65	285.44	9.70	-3435.96	291.12	20.50	-3313.77	164.90	8.21	-3310.09	162.97	53.06	-3118.01	28.46	11.64	-3546.31	161.85	53.89	-3770.41	396.84	122.80	-3767.12	356.88	164.55	-3452.71	234.25	1104.39	0.00	0.00	0.00	-3496.33	221.79	1457.75	-3580.12	79.89	1473.04	-3662.03	199.85	1468.39	-3514.62	204.22	1454.47	-97.12	898.12	77.77	495.51	829.30	74.07	-39.81
1.16000	-3386.65	285.44	9.70	-3435.96	291.12	20.50	-3304.28	165.36	11.74	-3307.38	162.22	54.58	-3118.01	28.46	11.64	-3546.31	161.85	53.89	-3774.55	396.18	125.22	-3770.81	355.93	166.92	-3452.71	234.25	1104.39	0.00	0.00	0.00	-3496.33	221.79	1457.75	-3580.12	79.89	1473.04	-3664.85	199.54	1468.55	-3521.09	208.10	1455.16	-97.41	897.96	77.73	495.62	829.54	74.14	-40.31
1.17000	-3386.65	285.44	9.70	-3435.96	291.12	20.50	-3306.72	166.98	12.29	-3304.66	161.48	56.16	-3118.01	28.46	11.64	-3546.31	161.85	53.89	-3778.73	395.51	127.66	-3774.52	354.97	169.29	-3452.71	234.25	1104.39	0.00	0.00	0.00	-3496.33	221.79	1457.75	-3580.12	79.89	1473.04	-3667.62	199.22	1468.69	-3517.93	210.02	1455.26	-97.53	898.00	77.63	496.14	829.43	74.31	-39.91
1.18000	-3386.65	285.44	9.70	-3435.96	291.12	20.50	-3320.44	167.36	10.28	-3301.97	160.79	57.78	-3118.01	28.46	11.64	-3546.31	161.85	53.89	-3782.94	394.84	130.12	-3778.26	354.01	171.69	-3452.71	234.25	1104.39	0.00	0.00	0.00	-3496.33	221.79	1457.75	-3580.12	79.89	1473.04	-3670.34	198.89	1468.84	-3515.66	211.28	1455.65	-93.77	898.96	78.10	495.24	829.29	74.00	-39.59
1.19000	-3386.65	285.44	9.70	-3435.96	291.12	20.50	-3308.23	168.08	13.08	-3299.38	160.16	59.42	-3118.01	28.46	11.64	-3546.31	161.85	53.89	-3787.20	394.16	132.59	-3782.04	353.05	174.09	-3452.71	234.25	1104.39	0.00	0.00	0.00	-3496.33	221.79	1457.75	-3580.15	79.89	1473.04	-3673.01	198.56	1468.97	-3514.81	215.06	1454.83	-95.96	898.86	77.63	495.33	829.45	73.92	-39.87
1.20000	-3386.65	285.44	9.70	-3435.96	291.12	20.50	-3328.24	167.85	9.27	-3296.94	159.62	61.06	-3118.01	28.46	11.64	-3546.31	161.85	53.89	-3791.49	393.48	135.09	-3785.84	352.08	176.51	-3452.71	234.25	1104.39	0.00	0.00	0.00	-3496.33	221.79	1457.75	-3613.48	80.42	1471.65	-3675.63	198.22	1469.11	-3529.61	218.24	1455.97	-95.66	898.31	77.83	495.77	829.39	74.05	-39.72
1.21000	-3386.65	285.44	9.70	-3435.96	291.12	20.50	-3314.20	168.23	12.88	-3294.71	159.20	62.70	-3118.01	28.46	11.64	-3546.31	161.85	53.89	-3795.82	392.79	137.59	-3789.67	351.11	178.94	-3452.71	234.25	1104.39	0.00	0.00	0.00	-3496.33	221.79	1457.75	-3571.46	80.26	1470.34	-3678.20	197.88	1469.23	-3514.11	220.82	1455.94	-97.59	898.86	77.33	496.12	829.24	74.16	-39.47
1.22000	-3386.65	285.44	9.70	-3435.96	291.12	20.50	-3326.49	167.39	12.71	-3292.76	158.93	64.30	-3118.01	28.46	11.64	-3546.31	161.85	53.89	-3800.19	392.09	140.12	-3793.53	350.14	181.38	-3452.71	234.25	1104.39	0.00	0.00	0.00	-3496.33	221.79	1457.75	-3618.46	81.30	1472.02	-3680.73	197.53	1469.35	-3518.27	223.96	1455.95	-95.24	898.79	77.63	495.74	829.35	74.14	-39.54
1.23000	-3386.65	285.44	9.70	-3435.96	291.12	20.50	-3303.30	168.20	17.86	-3291.13	158.81	65.86	-3118.01	28.46	11.64	-3546.31	161.85	53.89	-3804.59	391.39	142.66	-3797.42	349.16	183.84	-3452.71	234.25	1104.39	0.00	0.00	0.00	-3496.33	221.79	1457.75	-3602.72	82.13	1470.82	-3683.21	197.17	1469.47	-3546.49	226.75	1457.04	-93.93	899.05	77.95	496.33	829.37	74.34	-39.74
1.24000	-3386.65	285.44	9.70	-3435.96	291.12	20.50	-3318.78	169.71	15.88	-3289.90	158.89	67.35	-3118.01	28.46	11.64	-3546.31	161.85	53.89	-3809.03	390.68	145.22	-3801.33	348.17	186.30	-3452.71	234.25	1104.39	0.00	0.00	0.00	-3496.33	221.79	1457.75	-3603.78	82.16	1470.78	-3685.63	196.80	1469.58	-3537.82	229.70	1457.68	-93.48	898.32	78.31	496.06	829.53	74.16	-40.22
1.25000	-3386.65	285.44	9.70	-3435.96	291.12	20.50	-3335.82	168.68	14.19	-3289.11	159.19	68.75	-3118.01	28.46	11.64	-3546.31	161.85	53.89	-3813.50	389.97	147.79	-3805.27	347.19	188.78	-3452.71	234.25	1104.39	0.00	0.00	0.00	-3496.33	221.79	1457.75	-3603.89	83.66	1468.57	-3688.01	196.43	1469.69	-3552.79	231.81	1458.03	-93.35	898.52	78.14	495.49	829.63	73.91	-40.21
1.26000	-3386.65	285.44	9.70	-3435.96	291.12	20.50	-3321.96	170.40	18.10	-3288.83	159.72	70.06	-3118.01	28.46	11.64	-3546.31	161.85	53.89	-3818.01	389.25	150.38	-3809.24	346.20	191.28	-3452.71	234.25	1104.39	0.00	0.00	0.00	-3496.33	221.79	1457.75	-3627.28	84.21	1468.05	-3690.34	196.05	1469.79	-3549.12	234.56	1457.84	-95.11	897.92	78.00	494.82	829.63	73.80	-39.99
1.27000	-3386.65	285.44	9.70	-3435.96	291.12	20.50	-3336.65	171.24	16.96	-3289.10	160.52	71.24	-3118.01	28.46	11.64	-3546.31	161.85	53.89	-3822.55	388.53	152.98	-3813.23	345.20	193.78	-3452.71	234.25	1104.39	0.00	0.00	0.00	-3496.33	221.79	1457.75	-3602.41	84.91	1467.25	-3692.63	195.67	1469.88	-3551.15	237.50	1457.94	-97.34	897.97	77.43	495.80	829.59	74.03	-40.07
1.28000	-3386.65	285.44	9.70	-3435.96	291.12	20.50	-3289.50	170.31	24.96	-3290.00	161.61	72.29	-3118.01	28.46	11.64	-3546.31	161.85	53.89	-3827.12	387.80	155.60	-3817.25	344.20	196.30	-3452.71	234.25	1104.39	0.00	0.00	0.00	-3496.33	221.79	1457.75	-3595.36	86.25	1466.20	-3694.86	195.28	1469.98	-3557.89	239.26	1458.64	-95.26	898.17	77.84	496.17	829.45	74.18	-40.37
1.29000	-3386.65	285.44	9.70	-3435.96	291.12	20.50	-3296.11	172.23	26.31	-3291.58	163.02	73.18	-3118.01	28.46	11.64	-3546.31	161.85	53.89	-3831.72	387.06	158.23	-3821.29	343.20	198.83	-3452.71	234.25	1104.39	0.00	0.00	0.00	-3496.33	221.79	1457.75	-3592.29	87.81	1466.24	-3697.05	194.88	1470.06	-3557.72	241.84	1458.44	-95.52	898.46	77.81	494.77	829.64	73.76	-40.22
1.30000	-3386.65	285.44	9.70	-3435.96	291.12	20.50	-3324.05	175.63	23.33	-3293.90	164.77	73.91	-3118.01	28.46	11.64	-3546.31	161.85	53.89	-3836.36	386.32	160.88	-3825.36	342.20	201.37	-3452.71	234.25	1104.39	0.00	0.00	0.00	-3496.33	221.79	1457.75	-3590.46	88.64	1465.86	-3699.19	194.47	1470.14	-3561.88	244.68	1459.02	-94.84	898.35	78.02	495.79	829.44	74.08	-40.53
1.31000	-3386.65	285.44	9.70	-3435.96	291.12	20.50	-3320.57	176.81	26.74	-3297.02	166.88	74.44	-3118.01	28.46	11.64	-3546.31	161.85	53.89	-3841.02	385.58	163.54	-3829.45	341.19	203.92	-3452.71	234.25	1104.39	0.00	0.00	0.00	-3496.33	221.79	1457.75	-3598.22	89.22	1464.86	-3701.28	194.07	1470.22	-3569.52	248.55	1459.81	-95.11	898.25	78.01	495.83	829.40	74.12	-40.07
1.32000	-3386.65	285.44	9.70	-3435.96	291.12	20.50	-3334.32	180.33	25.15	-3300.98	169.38	74.76	-3118.01	28.46	11.64	-3546.31	161.85	53.89	-3845.72	384.83	166.22	-3833.57	340.18	206.48	-3452.71	234.25	1104.39	0.00	0.00	0.00	-3496.33	221.79	1457.75	-3596.08	91.15	1464.76	-3703.32	193.65	1470.29	-3553.41	251.30	1459.90	-99.20	899.64	76.65	496.34	829.32	74.28	-39.56
1.33000	-3386.65	285.44	9.70	-3435.96	291.12	20.50	-3331.38	181.80	25.75	-3305.86	172.29	74.86	-3118.01	28.46	11.64	-3546.31	161.85	53.89	-3850.45	384.07	168.91	-3837.70	339.16	209.06	-3452.71	234.25	1104.39	0.00	0.00	0.00	-3496.33	221.79	1457.75	-3615.43	92.34	1465.55	-3705.32	193.23	1470.36	-3574.15	253.52	1460.92	-93.39	897.77	78.32	495.92	829.46	74.13	-39.83
1.34000	-3386.65	285.44	9.70	-3435.96	291.12	20.50	-3310.37	185.83	31.22	-3311.72	175.65	74.72	-3118.01	28.46	11.64	-3546.31	161.85	53.89	-3855.20	383.31	171.61	-3841.86	338.14	211.64	-3452.71	234.25	1104.39	0.00	0.00	0.00	-3496.33	221.79	1457.75	-3592.74	94.11	1464.11	-3707.27	192.80	1470.42	-3581.90	256.02	1461.25	-92.40	897.20	78.97	496.02	828.88	74.32	-40.07
1.35000	-3386.65	285.44	9.70	-3435.96	291.12	20.50	-3329.10	189.10	28.33	-3318.60	179.47	74.31	-3118.01	28.46	11.64	-3546.31	161.85	53.89	-3859.99	382.54	174.33	-3846.04	337.12	214.24	-3452.71	234.25	1104.39	0.00	0.00	0.00	-3496.33	221.79	1457.75	-3597.07	94.59	1464.25	-3709.17	192.37	1470.48	-3581.71	258.22	1461.99	-94.36	896.88	78.58	495.86	829.51	74.04	-39.93
1.36000	-3386.65	285.44	9.70	-3435.96	291.12	20.50	-3329.34	192.95	29.39	-3326.57	183.78	73.63	-3118.01	28.46	11.64	-3546.31	161.85	53.89	-3864.80	381.77	177.06	-3850.25	336.10	216.84	-3452.71	234.25	1104.39	0.00	0.00	0.00	-3496.33	221.79	1457.75	-3597.14	96.77	1463.59	-3711.03	191.93	1470.53	-3577.49	258.90	1462.43	-96.34	897.87	77.78	496.55	829.41	74.14	-39.93
1.37000	-3386.65	285.44	9.70	-3435.96	291.12	20.50	-3341.58	198.49	27.29	-3335.69	188.60	72.65	-3118.01	28.46	11.64	-3546.31	161.85	53.89	-3869.64	380.99	179.81	-3854.47	335.07	219.46	-3452.71	234.25	1104.39	0.00	0.00	0.00	-3496.33	221.79	1457.75	-3584.22	98.98	1463.49	-3712.83	191.48	1470.58	-3571.79	260.32	1462.85	-95.07	898.16	78.15	495.83	829.25	74.20	-39.29
1.38000	-3386.65	285.44	9.70	-3435.96	291.12	20.50	-3313.82	202.40	32.02	-3346.01	193.96	71.36	-3118.01	28.46	11.64	-3546.31	161.85	53.89	-3874.51	380.21	182.57	-3858.71	334.03	222.08	-3452.71	234.25	1104.39	0.00	0.00	0.00	-3496.33	221.79	1457.75	-3586.28	101.07	1463.08	-3714.59	191.03	1470.62	-3568.77	263.34	1462.30	-94.28	898.02	78.25	495.14	829.52	73.91	-39.30
1.39000	-3386.65	285.44	9.70	-3435.96	291.12	20.50	-3349.95	208.12	26.57	-3357.68	199.89	69.72	-3118.01	28.46	11.64	-3546.31	161.85	53.89	-3879.40	379.42	185.34	-3862.97	333.00	224.72	-3452.71	234.25	1104.39	0.00	0.00	0.00	-3496.33	221.79	1457.75	-3606.65	102.05	1463.32	-3716.31	190.57	1470.66	-3577.90	265.09	1463.08	-94.95	898.61	77.94	495.48	829.40	74.03	-39.89
1.40000	-3386.65	285.44	9.70	-3435.96	291.12	20.50	-3359.71	213.66	24.57	-3459.34	206.35	54.93	-3118.01	28.46	11.64	-3546.31	161.85	53.89	-3884.32	378.63	188.12	-3867.26	331.96	227.36	-3452.71	234.25	1104.39	0.00	0.00	0.00	-3496.33	221.79	1457.75	-3596.34	104.91	1462.92	-3717.97	190.11	1470.69	-3577.42	266.44	1463.71	-96.80	898.29	77.53	495.74	829.30	74.19	-40.00
1.41000	-3386.65	285.44	9.70	-3435.96	291.12	20.50	-3338.67	220.78	27.07	-3415.63	212.45	62.17	-3118.01	28.46	11.64	-3546.31	161.85	53.89	-3889.27	377.83	190.92	-3871.56	330.92	230.02	-3452.71	234.25	1104.39	0.00	0.00	0.00	-3496.33	221.79	1457.75	-3594.15	107.32	1463.00	-3719.59	189.64	1470.72	-3578.72	268.51	1463.85	-96.99	898.20	77.47	495.87	829.16	74.19	-40.06
1.42000	-3386.65	285.44	9.70	-3435.96	291.12	20.50	-3355.47	226.24	25.66	-3423.38	215.54	59.56	-3118.01	28.46	11.64	-3546.31	161.85	53.89	-3894.24	377.03	193.73	-3875.87	329.87	232.68	-3452.71	234.25	1104.39	0.00	0.00	0.00	-3496.33	221.79	1457.75	-3598.74	108.91	1463.00	-3721.17	189.17	1470.75	-3585.75	270.54	1463.70	-95.46	897.96	78.00	496.10	829.50	74.19	-40.12
1.43000	-3386.65	285.44	9.70	-3435.96	291.12	20.50	-3355.16	232.57	26.13	-3404.19	220.92	63.04	-3118.01	28.46	11.64	-3546.31	161.85	53.89	-3899.23	376.22	196.55	-3880.21	328.82	235.35	-3452.71	234.25	1104.39	0.00	0.00	0.00	-3496.33	221.79	1457.75	-3593.57	110.47	1461.87	-3722.69	188.69	1470.77	-3598.92	274.32	1464.50	-95.38	898.21	77.69	495.98	829.30	74.19	-40.01
1.44000	-3386.65	285.44	9.70	-3435.96	291.12	20.50	-3359.04	239.24	25.05	-3412.56	228.03	60.79	-3118.01	28.46	11.64	-3546.31	161.85	53.89	-3904.25	375.41	199.38	-3884.56	327.77	238.04	-3452.71	234.25	1104.39	0.00	0.00	0.00	-3496.33	221.79	1457.75	-3579.13	112.50	1461.85	-3724.17	188.20	1470.79	-3586.40	276.63	1464.49	-97.25	899.80	77.11	495.56	829.32	74.07	-39.84
1.45000	-3386.65	285.44	9.70	-3435.96	291.12	20.50	-3342.01	244.95	28.72	-3424.53	234.02	59.01	-3118.01	28.46	11.64	-3546.31	161.85	53.89	-3909.29	374.59	202.22	-3888.94	326.72	240.73	-3452.71	234.25	1104.39	0.00	0.00	0.00	-3496.33	221.79	1457.75	-3574.69	114.46	1461.61	-3725.60	187.71	1470.80	-3616.20	279.14	1465.33	-94.63	897.68	78.15	495.20	829.74	73.84	-40.10
1.46000	-3386.65	285.44	9.70	-3435.96	291.12	20.50	-3362.93	253.42	24.82	-3417.76	238.12	61.77	-3118.01	28.46	11.64	-3546.31	161.85	53.89	-3914.35	373.77	205.08	-3893.32	325.66	243.43	-3452.71	234.25	1104.39	0.00	0.00	0.00	-3496.33	221.79	1457.75	-3579.02	116.50	1461.60	-3726.99	187.22	1470.81	-3625.97	281.48	1465.37	-96.40	897.99	77.92	495.13	829.75	73.82	-39.68
1.47000	-3386.65	285.44	9.70	-3435.96	291.12	20.50	-3364.26	259.00	24.75	-3411.36	245.38	61.55	-3118.01	28.46	11.64	-3546.31	161.85	53.89	-3919.43	372.94	207.94	-3897.72	324.60	246.14	-3452.71	234.25	1104.39	0.00	0.00	0.00	-3496.33	221.79	1457.75	-3580.04	119.42	1462.13	-3728.33	186.72	1470.81	-3602.36	282.43	1464.60	-96.54	898.48	77.68	495.09	829.62	73.85	-39.42
1.48000	-3386.65	285.44	9.70	-3435.96	291.12	20.50	-3373.61	266.21	22.19	-3400.47	250.85	63.80	-3118.01	28.46	11.64	-3546.31	161.85	53.89	-3924.54	372.10	210.82	-3902.14	323.53	248.85	-3452.71	234.25	1104.39	0.00	0.00	0.00	-3496.33	221.79	1457.75	-3580.16	121.44	1461.67	-3729.63	186.21	1470.81	-3574.24	284.26	1464.76	-95.36	899.19	77.52	495.69	828.98	74.21	-39.44
1.49000	-3386.65	285.44	9.70	-3435.96	291.12	20.50	-3371.33	274.15	23.74	-3418.17	257.98	60.92	-3118.01	28.46	11.64	-3546.31	161.85	53.89	-3929.66	371.27	213.71	-3906.57	322.47	251.58	-3452.71	234.25	1104.39	0.00	0.00	0.00	-3496.33	221.79	1457.75	-3586.09	123.84	1461.67	-3730.88	185.70	1470.81	-3591.08	285.01	1466.03	-95.82	896.93	78.26	496.02	829.30	74.23	-39.98
1.50000	-3386.65	285.44	9.70	-3435.96	291.12	20.50	-3345.88	282.06	27.42	-3426.01	265.22	59.52	-3118.01	28.46	11.64	-3546.31	161.85	53.89	-3934.81	370.42	216.61	-3911.02	321.40	254.31	-3452.71	234.25	1104.39	0.00	0.00	0.00	-3496.33	221.79	1457.75	-3595.32	125.84	1461.96	-3732.08	185.18	1470.80	-3614.57	288.43	1467.01	-95.85	897.99	77.83	496.94	828.85	74.53	-40.28
1.51000	-3386.65	285.44	9.70	-3435.96	291.12	20.50	-3355.79	288.56	25.72	-3432.62	272.36	58.25	-3118.01	28.46	11.64	-3546.31	161.85	53.89	-3939.98	369.58	219.52	-3915.48	320.32	257.05	-3452.71	234.25	1104.39	0.00	0.00	0.00	-3496.33	221.79	1457.75	-3582.85	128.25	1461.93	-3733.24	184.66	1470.78	-3607.83	290.22	1466.36	-95.55	898.85	77.74	496.43	829.12	74.40	-40.01
1.52000	-3386.65	285.44	9.70	-3435.96	291.12	20.50	-3384.45	298.14	21.85	-3461.37	279.00	54.77	-3118.01	28.46	11.64	-3546.31	161.85	53.89	-3945.16	368.73	222.44	-3919.95	319.25	259.80	-3452.71	234.25	1104.39	0.00	0.00	0.00	-3496.33	221.79	1457.75	-3577.87	130.57	1461.85	-3734.35	184.13	1470.77	-3602.38	292.14	1467.52	-98.07	899.40	76.94	496.11	829.26	74.24	-40.31
1.53000	-3386.65	285.44	9.70	-3435.96	291.12	20.50	-3372.27	305.51	23.64	-3442.72	287.74	59.29	-3118.01	28.46	11.64	-3546.31	161.85	53.89	-3950.36	367.87	225.37	-3924.44	318.17	262.55	-3452.71	234.25	1104.39	0.00	0.00	0.00	-3496.33	221.79	1457.75	-3565.64	132.68	1462.14	-3735.41	183.60	1470.74	-3600.83	294.12	1467.69	-93.73	898.70	78.06	495.44	829.16	74.15	-40.26
1.54000	-3386.65	285.44	9.70	-3435.96	291.12	20.50	-3388.35	312.63	21.63	-3422.54	294.69	63.74	-3118.01	28.46	11.64	-3546.31	161.85	53.89	-3955.58	367.01	228.31	-3928.94	317.09	265.31	-3452.71	234.25	1104.39	0.00	0.00	0.00	-3496.33	221.79	1457.75	-3560.42	134.58	1462.33	-3736.43	183.06	1470.72	-3627.19	296.52	1468.10	-95.49	898.59	77.96	495.58	829.40	74.03	-39.70
1.55000	-3386.65	285.44	9.70	-3435.96	291.12	20.50	-3381.71	320.91	23.06	-3450.55	302.37	58.98	-3118.01	28.46	11.64	-3546.31	161.85	53.89	-3960.82	366.14	231.26	-3933.44	316.00	268.08	-3452.71	234.25	1104.39	0.00	0.00	0.00	-3496.33	221.79	1457.75	-3572.10	137.60	1463.40	-3737.41	182.52	1470.69	-3599.08	297.43	1468.52	-95.47	898.41	77.81	496.70	829.35	74.33	-40.05
1.56000	-3386.65	285.44	9.70	-3435.96	291.12	20.50	-3376.04	330.01	25.60	-3428.51	310.47	63.64	-3118.01	28.46	11.64	-3546.31	161.85	53.89	-3966.08	365.27	234.21	-3937.97	314.92	270.86	-3452.71	234.25	1104.39	0.00	0.00	0.00	-3496.33	221.79	1457.75	-3573.62	139.19	1463.47	-3738.34	181.98	1470.66	-3610.54	298.84	1468.10	-95.51	899.09	77.54	496.22	829.63	74.19	-40.28
1.57000	-3386.65	285.44	9.70	-3435.96	291.12	20.50	-3376.31	337.87	26.03	-3476.26	318.08	57.69	-3118.01	28.46	11.64	-3546.31	161.85	53.89	-3971.35	364.40	237.18	-3942.50	313.83	273.64	-3452.71	234.25	1104.39	0.00	0.00	0.00	-3496.33	221.79	1457.75	-3570.64	141.14	1462.94	-3739.22	181.42	1470.62	-3603.83	300.53	1468.67	-93.20	898.46	78.18	495.91	829.27	74.19	-39.42
1.58000	-3386.65	285.44	9.70	-3435.96	291.12	20.50	-3377.18	344.69	27.00	-3455.67	324.53	61.70	-3118.01	28.46	11.64	-3546.31	161.85	53.89	-3976.63	363.52	240.16	-3947.04	312.74	276.43	-3452.71	234.25	1104.39	0.00	0.00	0.00	-3496.33	221.79	1457.75	-3557.98	143.08	1463.13	-3740.06	180.87	1470.58	-3594.66	301.65	1467.72	-95.25	898.72	77.77	495.70	829.33	74.01	-39.83
1.59000	-3386.65	285.44	9.70	-3435.96	291.12	20.50	-3400.38	353.55	24.06	-3468.58	332.50	61.08	-3118.01	28.46	11.64	-3546.31	161.85	53.89	-3981.93	362.63	243.14	-3951.59	311.64	279.23	-3452.71	234.25	1104.39	0.00	0.00	0.00	-3496.33	221.79	1457.75	-3561.40	145.79	1463.94	-3740.85	180.31	1470.53	-3607.06	302.87	1469.71	-94.54	898.37	78.15	495.41	829.82	73.86	-39.74
1.60000	-3386.65	285.44	9.70	-3435.96	291.12	20.50	-3399.58	360.75	25.15	-3448.19	340.43	63.86	-3118.01	28.46	11.64	-3546.31	161.85	53.89	-3987.25	361.74	246.14	-3956.15	310.54	282.03	-3452.71	234.25	1104.39	0.00	0.00	0.00	-3496.33	221.79	1457.75	-3554.93	148.08	1463.81	-3741.60	179.74	1470.49	-3622.59	304.82	1470.86	-98.56	898.71	77.16	495.55	829.42	74.05	-39.64
1.61000	-3386.65	285.44	9.70	-3435.96	291.12	20.50	-3413.83	368.61	24.50	-3472.56	347.12	61.54	-3118.01	28.46	11.64	-3546.31	161.85	53.89	-3992.58	360.85	249.14	-3960.72	309.44	284.84	-3452.71	234.25	1104.39	0.00	0.00	0.00	-3496.33	221.79	1457.75	-3583.98	150.49	1464.82	-3742.30	179.17	1470.43	-3615.56	306.30	1470.70	-98.03	899.19	76.98	495.42	829.08	74.14	-39.88
1.62000	-3386.65	285.44	9.70	-3435.96	291.12	20.50	-3377.61	375.24	29.66	-3476.25	354.89	62.01	-3118.01	28.46	11.64	-3546.31	161.85	53.89	-3997.92	359.95	252.15	-3965.29	308.34	287.65	-3452.71	234.25	1104.39	0.00	0.00	0.00	-3496.33	221.79	1457.75	-3576.50	152.76	1464.21	-3742.96	178.60	1470.38	-3599.10	307.13	1471.34	-97.16	898.64	77.52	495.87	828.94	74.33	-39.91
1.63000	-3386.65	285.44	9.70	-3435.96	291.12	20.50	-3440.36	383.56	22.03	-3479.12	360.01	62.50	-3118.01	28.46	11.64	-3546.31	161.85	53.89	-4003.27	359.05	255.17	-3969.88	307.24	290.47	-3452.71	234.25	1104.39	0.00	0.00	0.00	-3496.33	221.79	1457.75	-3566.89	155.13	1464.44	-3743.58	178.02	1470.32	-3609.44	308.56	1471.40	-94.07	898.68	78.16	495.97	829.32	74.35	-39.90
1.64000	-3386.65	285.44	9.70	-3435.96	291.12	20.50	-3409.98	388.38	27.80	-3456.48	365.71	67.05	-3118.01	28.46	11.64	-3546.31	161.85	53.89	-4008.64	358.15	258.19	-3974.47	306.13	293.30	-3452.71	234.25	1104.39	0.00	0.00	0.00	-3496.33	221.79	1457.75	-3563.05	157.50	1464.61	-3744.15	177.43	1470.25	-3613.78	311.23	1470.38	-95.78	897.76	77.89	495.74	829.05	74.27	-40.19
1.65000	-3386.65	285.44	9.70	-3435.96	291.12	20.50	-3421.07	395.68	26.09	-3476.68	372.09	64.99	-3118.01	28.46	11.64	-3546.31	161.85	53.89	-4014.02	357.24	261.23	-3979.07	305.02	296.13	-3452.71	234.25	1104.39	0.00	0.00	0.00	-3496.33	221.79	1457.75	-3567.92	159.98	1464.35	-3744.67	176.84	1470.19	-3613.30	312.18	1470.23	-95.38	898.75	77.91	495.27	829.24	73.96	-39.89
1.66000	-3386.65	285.44	9.70	-3435.96	291.12	20.50	-3424.12	399.62	28.43	-3498.84	375.86	62.74	-3118.01	28.46	11.64	-3546.31	161.85	53.89	-4019.41	356.32	264.27	-3983.67	303.91	298.96	-3452.71	234.25	1104.39	0.00	0.00	0.00	-3496.33	221.79	1457.75	-3559.54	161.12	1464.65	-3745.15	176.25	1470.12	-3599.84	315.78	1469.20	-95.33	897.55	78.30	495.30	829.38	73.96	-40.14
1.67000	-3386.65	285.44	9.70	-3435.96	291.12	20.50	-3433.97	405.72	26.82	-3491.74	382.19	63.91	-3118.01	28.46	11.64	-3546.31	161.85	53.89	-4024.81	355.40	267.31	-3988.28	302.79	301.80	-3452.71	234.25	1104.39	0.00	0.00	0.00	-3496.33	221.79	1457.75	-3561.34	163.55	1464.32	-3745.59	175.65	1470.04	-3596.16	316.20	1471.73	-97.82	898.21	77.47	495.45	829.13	74.17	-40.58
1.68000	-3386.65	285.44	9.70	-3435.96	291.12	20.50	-3467.16	412.17	22.43	-3479.78	386.82	65.51	-3118.01	28.46	11.64	-3546.31	161.85	53.89	-4030.22	354.48	270.37	-3992.90	301.68	304.65	-3452.71	234.25	1104.39	0.00	0.00	0.00	-3496.33	221.79	1457.75	-3554.34	166.19	1464.72	-3745.98	175.05	1469.96	-3623.82	319.78	1471.90	-96.23	898.61	77.47	495.31	829.03	74.09	-39.81
1.69000	-3386.65	285.44	9.70	-3435.96	291.12	20.50	-3457.64	416.39	23.61	-3487.51	389.82	65.41	-3118.01	28.46	11.64	-3546.31	161.85	53.89	-4035.63	353.55	273.43	-3997.52	300.56	307.50	-3452.71	234.25	1104.39	0.00	0.00	0.00	-3496.33	221.79	1457.75	-3557.36	168.54	1464.63	-3746.33	174.45	1469.88	-3627.11	321.99	1472.21	-92.83	897.15	78.73	495.95	829.36	74.18	-39.76
1.70000	-3386.65	285.44	9.70	-3435.96	291.12	20.50	-3434.75	418.73	27.82	-3504.11	394.66	62.93	-3118.01	28.46	11.64	-3546.31	161.85	53.89	-4041.06	352.62	276.50	-4002.14	299.43	310.35	-3452.71	234.25	1104.39	0.00	0.00	0.00	-3496.33	221.79	1457.75	-3557.25	170.47	1464.19	-3746.63	173.84	1469.80	-3630.33	324.17	1472.53	-94.26	898.43	78.04	496.48	829.06	74.40	-40.19
1.71000	-3386.65	285.44	9.70	-3435.96	291.12	20.50	-3484.88	423.39	21.02	-3513.59	399.15	62.40	-3118.01	28.46	11.64	-3546.31	161.85	53.89	-4046.50	351.69	279.57	-4006.77	298.31	313.21	-3452.71	234.25	1104.39	0.00	0.00	0.00	-3496.33	221.79	1457.75	-3549.58	173.91	1464.43	-3746.89	173.22	1469.71	-3633.48	326.33	1472.86	-94.18	897.95	78.19	496.48	829.11	74.46	-40.11
1.72000	-3386.65	285.44	9.70	-3435.96	291.12	20.50	-3466.09	426.58	22.62	-3507.53	403.81	63.19	-3118.01	28.46	11.64	-3546.31	161.85	53.89	-4051.94	350.75	282.65	-4011.40	297.18	316.07	-3452.71	234.25	1104.39	0.00	0.00	0.00	-3496.33	221.79	1457.75	-3545.49	176.11	1464.11	-3747.11	172.61	1469.62	-3636.56	328.47	1473.18	-95.31	898.52	77.77	496.06	829.20	74.33	-39.70
1.73000	-3386.65	285.44	9.70	-3435.96	291.12	20.50	-3493.45	431.02	19.81	-3515.41	405.37	61.60	-3118.01	28.46	11.64	-3546.31	161.85	53.89	-4057.39	349.80	285.74	-4016.03	296.06	318.94	-3452.71	234.25	1104.39	0.00	0.00	0.00	-3496.33	221.79	1457.75	-3538.26	179.11	1463.84	-3747.28	171.98	1469.52	-3639.56	330.58	1473.52	-95.33	898.14	78.03	496.32	829.45	74.28	-39.52
1.74000	-3386.65	285.44	9.70	-3435.96	291.12	20.50	-3517.03	434.84	15.08	-3515.84	407.92	62.38	-3118.01	28.46	11.64	-3546.31	161.85	53.89	-4062.84	348.85	288.83	-4020.67	294.93	321.81	-3452.71	234.25	1104.39	0.00	0.00	0.00	-3496.33	221.79	1457.75	-3549.84	181.82	1464.04	-3747.41	171.36	1469.42	-3642.49	332.67	1473.85	-92.86	897.85	78.40	495.88	829.44	74.10	-39.84
1.75000	-3386.65	285.44	9.70	-3435.96	291.12	20.50	-3484.18	432.88	21.63	-3511.82	411.38	61.12	-3118.01	28.46	11.64	-3546.31	161.85	53.89	-4068.30	347.90	291.93	-4025.31	293.79	324.68	-3452.71	234.25	1104.39	0.00	0.00	0.00	-3496.33	221.79	1457.75	-3542.50	184.20	1463.53	-3747.49	170.73	1469.32	-3645.34	334.73	1474.19	-93.99	898.48	78.05	495.53	829.66	73.90	-39.46
1.76000	-3386.65	285.44	9.70	-3435.96	291.12	20.50	-3480.23	436.30	22.35	-3502.81	413.42	62.57	-3118.01	28.46	11.64	-3546.31	161.85	53.89	-4073.77	346.95	295.03	-4029.94	292.66	327.56	-3452.71	234.25	1104.39	0.00	0.00	0.00	-3496.33	221.79	1457.75	-3538.24	186.76	1463.08	-3747.53	170.10	1469.22	-3648.13	336.76	1474.54	-97.30	899.30	77.33	494.92	829.54	73.81	-39.96
1.77000	-3386.65	285.44	9.70	-3435.96	291.12	20.50	-3493.67	439.47	19.37	-3509.73	415.59	59.99	-3118.01	28.46	11.64	-3546.31	161.85	53.89	-4079.24	345.99	298.14	-4034.58	291.52	330.44	-3452.71	234.25	1104.39	0.00	0.00	0.00	-3496.33	221.79	1457.75	-3553.30	188.91	1463.67	-3747.53	169.46	1469.11	-3650.84	338.78	1474.88	-95.09	898.72	77.77	495.59	829.51	74.08	-40.10
1.78000	-3386.65	285.44	9.70	-3435.96	291.12	20.50	-3502.41	438.26	18.43	-3511.08	417.36	59.74	-3118.01	28.46	11.64	-3546.31	161.85	53.89	-4084.71	345.03	301.25	-4039.22	290.38	333.32	-3452.71	234.25	1104.39	0.00	0.00	0.00	-3496.33	221.79	1457.75	-3539.00	191.04	1463.32	-3747.49	168.82	1469.00	-3653.48	340.77	1475.23	-92.80	897.89	78.63	495.37	829.43	73.84	-39.90
1.79000	-3386.65	285.44	9.70	-3435.96	291.12	20.50	-3500.81	440.90	18.10	-3509.19	416.27	60.80	-3118.01	28.46	11.64	-3546.31	161.85	53.89	-4090.19	344.06	304.37	-4043.86	289.24	336.20	-3452.71	234.25	1104.39	0.00	0.00	0.00	-3496.33	221.79	1457.75	-3535.71	194.19	1462.97	-3747.40	168.17	1468.89	-3656.04	342.73	1475.59	-93.88	897.94	78.26	495.75	829.22	74.06	-39.67
1.80000	-3386.65	285.44	9.70	-3435.96	291.12	20.50	-3525.43	442.30	13.35	-3525.35	419.25	56.59	-3118.01	28.46	11.64	-3546.31	161.85	53.89	-4095.67	343.09	307.49	-4048.50	288.10	339.09	-3452.71	234.25	1104.39	0.00	0.00	0.00	-3496.33	221.79	1457.75	-3538.04	196.27	1462.88	-3747.27	167.52	1468.77	-3658.54	344.67	1475.94	-93.82	898.29	78.18	495.03	829.77	73.72	-40.09
1.81000	-3386.65	285.44	9.70	-3435.96	291.12	20.50	-3485.00	441.81	20.20	-3491.15	419.58	61.29	-3118.01	28.46	11.64	-3546.31	161.85	53.89	-4101.16	342.11	310.61	-4053.13	286.96	341.98	-3452.71	234.25	1104.39	0.00	0.00	0.00	-3496.33	221.79	1457.75	-3542.20	199.41	1462.18	-3747.09	166.87	1468.65	-3660.96	346.59	1476.31	-95.03	898.74	77.92	495.22	829.55	73.92	-39.65
1.82000	-3386.65	285.44	9.70	-3435.96	291.12	20.50	-3470.72	440.59	20.67	-3484.32	419.45	61.39	-3118.01	28.46	11.64	-3546.31	161.85	53.89	-4106.64	341.13	313.74	-4057.77	285.81	344.87	-3452.71	234.25	1104.39	0.00	0.00	0.00	-3496.33	221.79	1457.75	-3528.46	201.55	1461.54	-3746.88	166.22	1468.52	-3663.32	348.48	1476.67	-94.87	897.38	78.20	495.34	829.47	74.06	-40.08
1.83000	-3386.65	285.44	9.70	-3435.96	291.12	20.50	-3503.89	442.93	15.80	-3525.85	421.02	54.25	-3118.01	28.46	11.64	-3546.31	161.85	53.89	-4112.13	340.15	316.88	-4062.40	284.66	347.77	-3452.71	234.25	1104.39	0.00	0.00	0.00	-3496.33	221.79	1457.75	-3539.12	204.51	1461.59	-3746.62	165.56	1468.40	-3665.60	350.35	1477.04	-94.84	897.45	78.07	495.74	829.75	74.02	-40.05
1.84000	-3386.65	285.44	9.70	-3435.96	291.12	20.50	-3522.86	444.57	13.93	-3501.37	423.29	58.29	-3118.01	28.46	11.64	-3546.31	161.85	53.89	-4117.61	339.17	320.02	-4067.03	283.51	350.66	-3452.71	234.25	1104.39	0.00	0.00	0.00	-3496.33	221.79	1457.75	-3526.45	207.00	1461.39	-3746.31	164.90	1468.27	-3667.81	352.20	1477.41	-96.91	898.37	77.53	495.62	829.72	73.93	-40.41
1.85000	-3386.65	285.44	9.70	-3435.96	291.12	20.50	-3528.16	445.67	13.02	-3505.42	422.58	55.58	-3118.01	28.46	11.64	-3546.31	161.85	53.89	-4123.10	338.18	323.16	-4071.65	282.36	353.56	-3452.71	234.25	1104.39	0.00	0.00	0.00	-3496.33	221.79	1457.75	-3527.69	209.02	1461.67	-3745.97	164.23	1468.14	-3669.95	354.02	1477.78	-96.23	898.99	77.15	495.36	829.36	73.91	-40.05
1.86000	-3386.65	285.44	9.70	-3435.96	291.12	20.50	-3533.44	446.74	12.12	-3530.36	422.83	54.16	-3118.01	28.46	11.64	-3546.31	161.85	53.89	-4128.58	337.18	326.30	-4076.27	281.21	356.46	-3452.71	234.25	1104.39	0.00	0.00	0.00	-3496.33	221.79	1457.75	-3519.13	211.63	1461.50	-3745.58	163.56	1468.00	-3672.02	355.82	1478.16	-96.75	899.28	77.10	495.78	829.20	74.07	-39.60
1.87000	-3386.65	285.44	9.70	-3435.96	291.12	20.50	-3538.69	447.78	11.23	-3524.33	424.72	52.76	-3118.01	28.46	11.64	-3546.31	161.85	53.89	-4134.07	336.19	329.45	-4080.89	280.05	359.36	-3452.71	234.25	1104.39	0.00	0.00	0.00	-3496.33	221.79	1457.75	-3520.21	214.27	1461.26	-3745.15	162.89	1467.86	-3674.02	357.59	1478.54	-95.02	898.30	77.72	496.42	829.15	74.31	-39.45
1.88000	-3386.65	285.44	9.70	-3435.96	291.12	20.50	-3543.93	448.80	10.35	-3523.66	423.09	51.62	-3118.01	28.46	11.64	-3546.31	161.85	53.89	-4139.55	335.19	332.60	-4085.50	278.90	362.26	-3452.71	234.25	1104.39	0.00	0.00	0.00	-3496.33	221.79	1457.75	-3505.98	216.55	1460.41	-3744.68	162.21	1467.72	-3675.95	359.34	1478.93	-93.43	897.24	78.51	496.50	829.07	74.38	-40.01
1.89000	-3386.65	285.44	9.70	-3435.96	291.12	20.50	-3549.15	449.80	9.48	-3469.03	421.79	59.16	-3118.01	28.46	11.64	-3546.31	161.85	53.89	-4145.03	334.18	335.75	-4090.11	277.74	365.17	-3452.71	234.25	1104.39	0.00	0.00	0.00	-3496.33	221.79	1457.75	-3512.77	219.45	1460.34	-3744.16	161.54	1467.58	-3677.81	361.07	1479.32	-93.90	897.62	78.25	496.35	828.91	74.33	-40.13
1.90000	-3386.65	285.44	9.70	-3435.96	291.12	20.50	-3554.35	450.77	8.62	-3508.28	424.19	54.48	-3118.01	28.46	11.64	-3546.31	161.85	53.89	-4150.51	333.18	338.90	-4094.71	276.58	368.07	-3452.71	234.25	1104.39	0.00	0.00	0.00	-3496.33	221.79	1457.75	-3521.10	221.20	1460.63	-3743.60	160.85	1467.43	-3679.60	362.78	1479.71	-94.31	897.59	78.39	495.98	828.93	74.18	-40.42
1.91000	-3386.65	285.44	9.70	-3435.96	291.12	20.50	-3559.52	451.71	7.76	-3515.35	423.60	52.05	-3118.01	28.46	11.64	-3546.31	161.85	53.89	-4155.98	332.17	342.06	-4099.30	275.42	370.98	-3452.71	234.25	1104.39	0.00	0.00	0.00	-3496.33	221.79	1457.75	-3515.35	223.53	1459.82	-3743.00	160.17	1467.29	-3681.32	364.46	1480.10	-95.78	898.08	77.84	495.69	829.07	74.17	-40.22
1.92000	-3386.65	285.44	9.70	-3435.96	291.12	20.50	-3564.68	452.63	6.92	-3484.63	423.84	55.07	-3118.01	28.46	11.64	-3546.31	161.85	53.89	-4161.45	331.15	345.22	-4103.89	274.25	373.88	-3452.71	234.25	1104.39	0.00	0.00	0.00	-3496.33	221.79	1457.75	-3521.05	226.36	1460.27	-3742.36	159.48	1467.13	-3682.97	366.12	1480.50	-94.57	898.03	77.93	496.25	828.90	74.28	-40.21
1.93000	-3386.65	285.44	9.70	-3435.96	291.12	20.50	-3569.82	453.53	6.09	-3451.03	423.44	60.23	-3118.01	28.46	11.64	-3546.31	161.85	53.89	-4166.91	330.14	348.38	-4108.47	273.09	376.79	-3452.71	234.25	1104.39	0.00	0.00	0.00	-3496.33	221.79	1457.75	-3508.91	227.73	1460.25	-3741.68	158.79	1466.98	-3684.56	367.76	1480.90	-95.99	898.74	77.46	496.34	829.56	74.11	-40.20
1.94000	-3386.65	285.44	9.70	-3435.96	291.12	20.50	-3574.94	454.40	5.26	-3494.82	424.02	51.07	-3118.01	28.46	11.64	-3546.31	161.85	53.89	-4172.37	329.12	351.54	-4113.04	271.92	379.69	-3452.71	234.25	1104.39	0.00	0.00	0.00	-3496.33	221.79	1457.75	-3505.66	230.11	1459.72	-3740.95	158.10	1466.82	-3686.07	369.38	1481.30	-95.20	899.02	77.39	496.30	829.17	74.35	-39.86
1.95000	-3386.65	285.44	9.70	-3435.96	291.12	20.50	-3580.03	455.25	4.45	-3500.87	425.46	50.02	-3118.01	28.46	11.64	-3546.31	161.85	53.89	-4177.83	328.09	354.70	-4117.60	270.75	382.60	-3452.71	234.25	1104.39	0.00	0.00	0.00	-3496.33	221.79	1457.75	-3500.56	232.36	1459.37	-3740.19	157.40	1466.67	-3687.52	370.97	1481.71	-94.84	899.02	77.87	496.07	829.24	74.33	-39.99
1.96000	-3386.65	285.44	9.70	-3435.96	291.12	20.50	-3585.11	456.07	3.64	-3544.71	426.19	42.73	-3118.01	28.46	11.64	-3546.31	161.85	53.89	-4183.28	327.06	357.87	-4122.16	269.59	385.50	-3452.71	234.25	1104.39	0.00	0.00	0.00	-3496.33	221.79	1457.75	-3502.21	235.24	1459.00	-3739.38	156.70	1466.50	-3688.90	372.54	1482.12	-95.06	898.46	77.80	496.02	829.08	74.15	-39.47
1.97000	-3386.65	285.44	9.70	-3435.96	291.12	20.50	-3590.16	456.87	2.85	-3515.16	423.56	46.35	-3118.01	28.46	11.64	-3546.31	161.85	53.89	-4188.72	326.03	361.03	-4126.70	268.42	388.41	-3452.71	234.25	1104.39	0.00	0.00	0.00	-3496.33	221.79	1457.75	-3503.34	237.69	1458.73	-3738.53	156.00	1466.34	-3690.21	374.09	1482.53	-94.37	898.64	77.80	494.98	829.40	73.86	-39.86
1.98000	-3386.65	285.44	9.70	-3435.96	291.12	20.50	-3595.19	457.65	2.06	-3504.27	424.03	47.11	-3118.01	28.46	11.64	-3546.31	161.85	53.89	-4194.15	325.00	364.20	-4131.23	267.24	391.31	-3452.71	234.25	1104.39	0.00	0.00	0.00	-3496.33	221.79	1457.75	-3492.62	239.95	1458.30	-3737.64	155.29	1466.17	-3691.45	375.61	1482.94	-93.07	897.58	78.43	495.55	829.24	74.13	-40.44
1.99000	-3386.65	285.44	9.70	-3435.96	291.12	20.50	-3600.20	458.40	1.28	-3531.69	425.07	41.96	-3118.01	28.46	11.64	-3546.31	161.85	53.89	-4199.57	323.96	367.37	-4135.76	266.07	394.22	-3452.71	234.25	1104.39	0.00	0.00	0.00	-3496.33	221.79	1457.75	-3489.12	243.66	1458.50	-3736.70	154.58	1466.00	-3692.63	377.11	1483.36	-93.66	898.18	78.17	495.99	829.54	74.15	-40.10
2.00000	-3386.65	285.44	9.70	-3435.96	291.12	20.50	-3605.19	459.12	0.51	-3499.17	424.28	46.46	-3118.01	28.46	11.64	-3546.31	161.85	53.89	-4204.99	322.92	370.54	-4140.27	264.90	397.12	-3452.71	234.25	1104.39	0.00	0.00	0.00	-3496.33	221.79	1457.75	-3493.15	246.27	1458.32	-3735.73	153.87	1465.83	-3693.74	378.60	1483.78	-94.22	898.29	78.05	496.03	829.64	74.13	-40.34
2.01000	-3386.65	285.44	9.70	-3435.96	291.12	20.50	-3610.15	459.83	-0.25	-3504.05	425.00	45.36	-3118.01	28.46	11.64	-3546.31	161.85	53.89	-4210.40	321.88	373.70	-4144.77	263.72	400.02	-3452.71	234.25	1104.39	0.00	0.00	0.00	-3496.33	221.79	1457.75	-3488.30	248.49	1458.87	-3734.72	153.16	1465.66	-3694.78	380.05	1484.20	-94.02	898.20	78.25	495.61	829.29	74.11	-39.67
2.02000	-3386.65	285.44	9.70	-3435.96	291.12	20.50	-3615.09	460.51	-1.00	-3510.30	423.46	43.62	-3118.01	28.46	11.64	-3546.31	161.85	53.89	-4215.79	320.83	376.87	-4149.26	262.54	402.92	-3452.71	234.25	1104.39	0.00	0.00	0.00	-3496.33	221.79	1457.75	-3486.28	250.21	1459.06	-3733.66	152.45	1465.48	-3695.76	381.49	1484.63	-93.68	897.78	78.34	495.21	829.20	73.98	-39.52
2.03000	-3386.65	285.44	9.70	-3435.96	291.12	20.50	-3620.01	461.17	-1.74	-3526.01	426.23	41.88	-3118.01	28.46	11.64	-3546.31	161.85	53.89	-4221.18	319.79	380.04	-4153.74	261.37	405.82	-3452.71	234.25	1104.39	0.00	0.00	0.00	-3496.33	221.79	1457.75	-3485.34	252.65	1458.94	-3732.56	151.73	1465.31	-3696.67	382.91	1485.06	-95.46	897.94	78.03	495.17	829.26	74.01	-39.54
2.04000	-3386.65	285.44	9.70	-3435.96	291.12	20.50	-3624.91	461.80	-2.47	-3517.67	424.76	43.68	-3118.01	28.46	11.64	-3546.31	161.85	53.89	-4226.56	318.73	383.20	-4158.20	260.19	408.71	-3452.71	234.25	1104.39	0.00	0.00	0.00	-3496.33	221.79	1457.75	-3486.88	256.38	1458.96	-3731.42	151.01	1465.13	-3697.51	384.30	1485.49	-97.34	898.69	77.30	495.73	829.19	74.12	-39.98
2.05000	-3386.65	285.44	9.70	-3435.96	291.12	20.50	-3629.78	462.41	-3.19	-3525.79	425.24	42.49	-3118.01	28.46	11.64	-3546.31	161.85	53.89	-4231.92	317.68	386.37	-4162.65	259.01	411.61	-3452.71	234.25	1104.39	0.00	0.00	0.00	-3496.33	221.79	1457.75	-3482.45	258.80	1458.67	-3730.25	150.29	1464.94	-3698.29	385.67	1485.92	-94.18	898.28	78.04	495.51	829.21	74.11	-39.95
2.06000	-3386.65	285.44	9.70	-3435.96	291.12	20.50	-3634.63	463.00	-3.91	-3493.70	426.51	46.70	-3118.01	28.46	11.64	-3546.31	161.85	53.89	-4237.27	316.62	389.53	-4167.09	257.83	414.50	-3452.71	234.25	1104.39	0.00	0.00	0.00	-3496.33	221.79	1457.75	-3474.69	261.24	1458.76	-3729.03	149.56	1464.76	-3699.00	387.02	1486.36	-95.13	897.85	77.86	495.22	829.51	73.97	-39.90
2.07000	-3386.65	285.44	9.70	-3435.96	291.12	20.50	-3639.46	463.56	-4.61	-3493.34	423.84	47.36	-3118.01	28.46	11.64	-3546.31	161.85	53.89	-4242.61	315.56	392.70	-4171.51	256.64	417.39	-3452.71	234.25	1104.39	0.00	0.00	0.00	-3496.33	221.79	1457.75	-3463.72	263.63	1458.71	-3727.77	148.83	1464.57	-3699.64	388.35	1486.79	-96.27	898.25	77.35	495.68	829.57	74.10	-39.88
2.08000	-3386.65	285.44	9.70	-3435.96	291.12	20.50	-3644.26	464.11	-5.31	-3493.72	426.05	45.51	-3118.01	28.46	11.64	-3546.31	161.85	53.89	-4247.94	314.50	395.86	-4175.92	255.46	420.28	-3452.71	234.25	1104.39	0.00	0.00	0.00	-3496.33	221.79	1457.75	-3458.76	265.71	1458.67	-3726.47	148.11	1464.38	-3700.22	389.66	1487.24	-95.84	898.58	77.57	495.29	829.65	73.79	-39.82
2.09000	-3386.65	285.44	9.70	-3435.96	291.12	20.50	-3649.04	464.63	-5.99	-3502.33	425.05	44.90	-3118.01	28.46	11.64	-3546.31	161.85	53.89	-4253.25	313.43	399.02	-4180.31	254.28	423.17	-3452.71	234.25	1104.39	0.00	0.00	0.00	-3496.33	221.79	1457.75	-3461.88	267.76	1458.84	-3725.13	147.37	1464.19	-3700.74	390.95	1487.68	-95.02	898.50	77.79	495.70	829.63	73.95	-39.76
2.10000	-3386.65	285.44	9.70	-3435.96	291.12	20.50	-3653.80	465.13	-6.67	-3529.62	426.66	38.24	-3118.01	28.46	11.64	-3546.31	161.85	53.89	-4258.54	312.36	402.18	-4184.69	253.09	426.05	-3452.71	234.25	1104.39	0.00	0.00	0.00	-3496.33	221.79	1457.75	-3459.69	269.74	1458.42	-3723.75	146.64	1464.00	-3701.19	392.21	1488.12	-95.46	898.17	77.86	496.16	829.40	74.09	-40.06
2.11000	-3386.65	285.44	9.70	-3435.96	291.12	20.50	-3658.53	465.60	-7.34	-3504.75	424.99	43.50	-3118.01	28.46	11.64	-3546.31	161.85	53.89	-4263.83	311.29	405.34	-4189.05	251.90	428.93	-3452.71	234.25	1104.39	0.00	0.00	0.00	-3496.33	221.79	1457.75	-3465.31	273.56	1457.93	-3722.32	145.91	1463.80	-3701.57	393.46	1488.57	-95.13	897.57	77.91	495.71	829.43	74.00	-40.51
2.12000	-3386.65	285.44	9.70	-3435.96	291.12	20.50	-3663.23	466.06	-8.00	-3544.23	426.37	36.93	-3118.01	28.46	11.64	-3546.31	161.85	53.89	-4269.09	310.21	408.49	-4193.39	250.72	431.81	-3452.71	234.25	1104.39	0.00	0.00	0.00	-3496.33	221.79	1457.75	-3467.80	276.63	1457.40	-3720.86	145.17	1463.61	-3701.90	394.68	1489.02	-97.41	898.25	77.26	495.73	829.32	74.03	-40.06
2.13000	-3386.65	285.44	9.70	-3435.96	291.12	20.50	-3667.91	466.49	-8.65	-3507.83	425.80	42.76	-3118.01	28.46	11.64	-3546.31	161.85	53.89	-4274.34	309.14	411.65	-4197.71	249.53	434.68	-3452.71	234.25	1104.39	0.00	0.00	0.00	-3496.33	221.79	1457.75	-3465.76	277.69	1457.13	-3719.36	144.43	1463.41	-3702.15	395.88	1489.47	-95.80	898.14	77.76	496.01	829.65	74.08	-39.90
2.14000	-3386.65	285.44	9.70	-3435.96	291.12	20.50	-3672.57	466.90	-9.29	-3498.93	428.30	44.07	-3118.01	28.46	11.64	-3546.31	161.85	53.89	-4279.58	308.06	414.80	-4202.02	248.34	437.55	-3452.71	234.25	1104.39	0.00	0.00	0.00	-3496.33	221.79	1457.75	-3458.50	278.97	1456.97	-3717.82	143.69	1463.21	-3702.35	397.06	1489.92	-94.09	898.31	78.18	495.66	829.62	74.14	-39.76
2.15000	-3386.65	285.44	9.70	-3435.96	291.12	20.50	-3677.20	467.28	-9.93	-3492.31	428.87	45.52	-3118.01	28.46	11.64	-3546.31	161.85	53.89	-4284.79	306.97	417.94	-4206.31	247.15	440.42	-3452.71	234.25	1104.39	0.00	0.00	0.00	-3496.33	221.79	1457.75	-3445.31	282.67	1456.77	-3716.24	142.94	1463.01	-3702.48	398.23	1490.38	-93.97	898.23	78.07	495.78	829.50	74.06	-39.97
2.16000	-3386.65	285.44	9.70	-3435.96	291.12	20.50	-3681.80	467.65	-10.55	-3468.65	426.04	50.03	-3118.01	28.46	11.64	-3546.31	161.85	53.89	-4289.99	305.89	421.09	-4210.58	245.96	443.28	-3452.71	234.25	1104.39	0.00	0.00	0.00	-3496.33	221.79	1457.75	-3437.10	285.48	1456.63	-3714.62	142.20	1462.80	-3702.54	399.37	1490.84	-94.46	897.28	78.35	494.50	829.46	73.76	-39.78
2.17000	-3386.65	285.44	9.70	-3435.96	291.12	20.50	-3686.38	468.00	-11.17	-3491.93	424.21	46.72	-3118.01	28.46	11.64	-3546.31	161.85	53.89	-4295.17	304.80	424.23	-4214.83	244.77	446.14	-3452.71	234.25	1104.39	0.00	0.00	0.00	-3496.33	221.79	1457.75	-3418.99	288.48	1456.32	-3712.96	141.45	1462.60	-3702.55	400.49	1491.30	-94.34	897.61	78.27	494.91	829.56	73.83	-39.89
2.18000	-3386.65	285.44	9.70	-3435.96	291.12	20.50	-3690.93	468.32	-11.77	-3492.20	425.09	45.92	-3118.01	28.46	11.64	-3546.31	161.85	53.89	-4300.33	303.71	427.37	-4219.06	243.58	449.00	-3452.71	234.25	1104.39	0.00	0.00	0.00	-3496.33	221.79	1457.75	-3401.67	289.58	1455.88	-3711.26	140.70	1462.39	-3702.49	401.59	1491.76	-94.23	898.29	78.06	495.17	829.31	73.97	-39.81
2.19000	-3386.65	285.44	9.70	-3435.96	291.12	20.50	-3695.46	468.62	-12.37	-3501.73	427.85	43.31	-3118.01	28.46	11.64	-3546.31	161.85	53.89	-4305.48	302.62	430.50	-4223.26	242.38	451.85	-3452.71	234.25	1104.39	0.00	0.00	0.00	-3496.33	221.79	1457.75	-3396.27	290.88	1455.37	-3709.52	139.95	1462.18	-3702.36	402.67	1492.22	-94.44	898.03	78.01	495.22	829.39	73.97	-40.01
2.20000	-3386.65	285.44	9.70	-3435.96	291.12	20.50	-3699.95	468.90	-12.96	-3506.70	427.74	42.33	-3118.01	28.46	11.64	-3546.31	161.85	53.89	-4310.60	301.52	433.63	-4227.45	241.19	454.69	-3452.71	234.25	1104.39	0.00	0.00	0.00	-3496.33	221.79	1457.75	-3413.87	294.53	1454.82	-3707.74	139.20	1461.97	-3702.18	403.72	1492.69	-96.50	898.52	77.53	495.53	829.65	73.87	-39.65
2.21000	-3386.65	285.44	9.70	-3435.96	291.12	20.50	-3704.43	469.16	-13.54	-3556.73	429.05	34.93	-3118.01	28.46	11.64	-3546.31	161.85	53.89	-4315.70	300.42	436.76	-4231.62	240.00	457.53	-3452.71	234.25	1104.39	0.00	0.00	0.00	-3496.33	221.79	1457.75	-3430.28	297.30	1454.55	-3705.92	138.45	1461.76	-3701.93	404.76	1493.16	-93.74	899.30	78.00	495.59	829.58	73.90	-39.70
2.22000	-3386.65	285.44	9.70	-3435.96	291.12	20.50	-3708.87	469.40	-14.11	-3483.67	426.51	44.54	-3118.01	28.46	11.64	-3546.31	161.85	53.89	-4320.78	299.32	439.88	-4235.76	238.80	460.37	-3452.71	234.25	1104.39	0.00	0.00	0.00	-3496.33	221.79	1457.75	-3435.39	299.65	1453.75	-3704.07	137.70	1461.54	-3701.62	405.78	1493.63	-92.97	898.04	78.39	495.70	829.38	74.02	-39.88
2.23000	-3386.65	285.44	9.70	-3435.96	291.12	20.50	-3713.29	469.62	-14.67	-3482.64	426.12	46.23	-3118.01	28.46	11.64	-3546.31	161.85	53.89	-4325.83	298.22	443.00	-4239.88	237.61	463.20	-3452.71	234.25	1104.39	0.00	0.00	0.00	-3496.33	221.79	1457.75	-3415.55	299.64	1452.79	-3702.17	136.94	1461.33	-3701.25	406.78	1494.10	-93.67	898.09	78.16	495.90	829.23	74.15	-39.86
2.24000	-3386.65	285.44	9.70	-3435.96	291.12	20.50	-3717.68	469.82	-15.23	-3481.45	427.79	46.88	-3118.01	28.46	11.64	-3546.31	161.85	53.89	-4330.87	297.11	446.11	-4243.98	236.41	466.03	-3452.71	234.25	1104.39	0.00	0.00	0.00	-3496.33	221.79	1457.75	-3393.52	300.41	1452.23	-3700.24	136.18	1461.11	-3700.81	407.76	1494.57	-93.99	898.49	78.17	495.56	829.23	74.16	-39.86
2.25000	-3386.65	285.44	9.70	-3435.96	291.12	20.50	-3722.05	470.00	-15.77	-3500.17	429.69	43.26	-3118.01	28.46	11.64	-3546.31	161.85	53.89	-4335.88	296.01	449.22	-4248.06	235.22	468.85	-3452.71	234.25	1104.39	0.00	0.00	0.00	-3496.33	221.79	1457.75	-3392.04	305.11	1452.62	-3698.26	135.42	1460.89	-3700.32	408.72	1495.04	-94.19	898.22	77.99	496.24	829.22	74.32	-40.07
2.26000	-3386.65	285.44	9.70	-3435.96	291.12	20.50	-3726.38	470.15	-16.31	-3480.91	426.70	44.37	-3118.01	28.46	11.64	-3546.31	161.85	53.89	-4340.87	294.90	452.33	-4252.11	234.02	471.66	-3452.68	234.26	1104.39	0.00	0.00	0.00	-3496.33	221.79	1457.75	-3400.23	308.97	1453.14	-3696.25	134.66	1460.67	-3699.76	409.66	1495.52	-96.91	899.08	77.27	495.74	829.33	74.13	-40.24
2.27000	-3386.65	285.44	9.70	-3435.96	291.12	20.50	-3730.69	470.29	-16.84	-3524.18	430.36	38.04	-3118.01	28.46	11.64	-3546.31	161.85	53.89	-4345.83	293.78	455.43	-4256.14	232.83	474.47	-3418.38	235.70	1106.17	0.00	0.00	0.00	-3496.33	221.79	1457.75	-3402.66	312.95	1453.64	-3694.20	133.90	1460.45	-3699.15	410.58	1496.00	-94.54	897.84	78.20	495.74	829.30	74.07	-40.15
2.28000	-3386.65	285.44	9.70	-3435.96	291.12	20.50	-3734.97	470.41	-17.36	-3492.17	427.58	44.09	-3118.01	28.46	11.64	-3546.31	161.85	53.89	-4350.77	292.67	458.52	-4260.14	231.63	477.28	-3432.71	238.40	1105.66	0.00	0.00	0.00	-3496.33	221.79	1457.75	-3398.09	313.99	1453.71	-3692.11	133.14	1460.23	-3698.47	411.48	1496.48	-95.17	898.23	77.99	495.83	828.96	74.30	-40.04
2.29000	-3386.65	285.44	9.70	-3435.96	291.12	20.50	-3739.22	470.51	-17.87	-3501.97	428.52	42.87	-3118.01	28.46	11.64	-3546.31	161.85	53.89	-4355.68	291.55	461.61	-4264.11	230.43	480.07	-3427.12	239.01	1105.81	0.00	0.00	0.00	-3496.33	221.79	1457.75	-3391.01	314.34	1453.30	-3689.98	132.38	1460.01	-3697.73	412.36	1496.96	-94.59	897.50	78.40	495.58	829.21	74.11	-39.97
2.30000	-3386.65	285.44	9.70	-3435.96	291.12	20.50	-3743.44	470.58	-18.37	-3514.26	429.96	40.34	-3118.01	28.46	11.64	-3546.31	161.85	53.89	-4360.57	290.44	464.69	-4268.06	229.24	482.86	-3453.51	243.98	1104.68	0.00	0.00	0.00	-3496.31	221.79	1457.75	-3385.94	316.25	1452.37	-3687.81	131.61	1459.78	-3696.93	413.22	1497.44	-94.49	897.68	78.24	495.62	829.42	74.03	-40.05
2.31000	-3386.65	285.44	9.70	-3435.96	291.12	20.50	-3747.64	470.64	-18.86	-3508.83	430.50	40.03	-3118.01	28.46	11.64	-3546.31	161.85	53.89	-4365.43	289.31	467.76	-4271.99	228.04	485.65	-3422.43	244.34	1105.71	0.00	0.00	0.00	-3478.37	223.78	1458.22	-3384.66	317.98	1451.77	-3685.61	130.85	1459.55	-3696.07	414.07	1497.92	-96.42	899.11	77.40	496.02	829.02	74.27	-39.98
2.32000	-3386.65	285.44	9.70	-3435.96	291.12	20.50	-3751.80	470.68	-19.35	-3508.97	429.51	41.19	-3118.01	28.46	11.64	-3546.31	161.85	53.89	-4370.27	288.19	470.83	-4275.88	226.84	488.43	-3395.31	245.67	1104.36	0.00	0.00	0.00	-3452.88	223.42	1455.87	-3389.03	320.19	1451.33	-3683.37	130.08	1459.33	-3695.15	414.89	1498.41	-95.73	898.49	77.75	495.36	829.38	74.03	-39.87
2.33000	-3386.65	285.44	9.70	-3435.96	291.12	20.50	-3755.93	470.70	-19.83	-3496.99	428.80	41.98	-3118.01	28.46	11.64	-3546.31	161.85	53.89	-4375.07	287.07	473.90	-4279.75	225.64	491.20	-3407.48	247.15	1103.23	0.00	0.00	0.00	-3436.70	224.13	1455.56	-3399.76	321.65	1451.66	-3681.09	129.31	1459.10	-3694.18	415.70	1498.89	-95.23	899.00	77.71	495.08	829.25	73.96	-40.23
2.34000	-3386.65	285.44	9.70	-3435.96	291.12	20.50	-3760.04	470.70	-20.29	-3502.03	429.08	40.80	-3118.01	28.46	11.64	-3546.31	161.85	53.89	-4379.85	285.94	476.95	-4283.59	224.44	493.96	-3396.88	247.28	1104.35	0.00	0.00	0.00	-3421.65	223.45	1455.33	-3401.88	322.63	1452.06	-3678.77	128.54	1458.87	-3693.14	416.48	1499.38	-95.46	899.11	77.54	495.02	829.47	73.92	-39.84
2.35000	-3386.65	285.44	9.70	-3435.96	291.12	20.50	-3764.12	470.68	-20.75	-3513.15	429.89	38.98	-3118.01	28.46	11.64	-3546.31	161.85	53.89	-4384.60	284.81	480.00	-4287.40	223.25	496.72	-3383.73	248.51	1105.30	0.00	0.00	0.00	-3417.41	223.82	1455.72	-3380.42	323.42	1451.85	-3676.41	127.78	1458.64	-3692.04	417.25	1499.87	-95.34	898.68	77.66	494.98	829.59	73.85	-39.64
2.36000	-3386.65	285.44	9.70	-3435.96	291.12	20.50	-3768.16	470.64	-21.21	-3523.87	429.73	37.84	-3118.01	28.46	11.64	-3546.31	161.85	53.89	-4389.32	283.68	483.05	-4291.19	222.05	499.47	-3401.88	250.64	1105.08	0.00	0.00	0.00	-3432.80	226.92	1456.22	-3361.30	323.81	1451.48	-3674.01	127.01	1458.41	-3690.89	418.00	1500.36	-94.56	898.93	77.88	496.00	829.39	74.09	-39.57
2.37000	-3386.65	285.44	9.70	-3435.96	291.12	20.50	-3772.18	470.58	-21.65	-3503.01	429.69	40.32	-3118.01	28.46	11.64	-3546.31	161.85	53.89	-4394.01	282.55	486.08	-4294.94	220.85	502.21	-3397.41	250.99	1105.25	0.00	0.00	0.00	-3387.36	226.01	1454.69	-3344.82	324.25	1451.31	-3671.58	126.24	1458.17	-3689.67	418.73	1500.85	-94.69	897.43	78.25	495.78	829.35	74.19	-39.81
2.38000	-3386.65	285.44	9.70	-3435.96	291.12	20.50	-3776.16	470.50	-22.08	-3543.57	432.08	34.44	-3118.01	28.46	11.64	-3546.31	161.85	53.89	-4398.67	281.42	489.11	-4298.66	219.65	504.94	-3401.16	251.44	1103.55	0.00	0.00	0.00	-3404.81	227.88	1456.37	-3346.67	324.46	1451.54	-3669.11	125.46	1457.94	-3688.40	419.44	1501.34	-95.92	898.37	77.59	495.56	829.17	74.17	-40.12
2.39000	-3386.65	285.44	9.70	-3435.96	291.12	20.50	-3780.11	470.41	-22.51	-3534.26	432.44	35.85	-3118.01	28.46	11.64	-3546.31	161.85	53.89	-4403.29	280.28	492.13	-4302.35	218.45	507.67	-3439.90	253.95	1103.81	0.00	0.00	0.00	-3391.73	227.65	1456.94	-3354.24	325.20	1451.89	-3666.60	124.69	1457.70	-3687.07	420.13	1501.84	-99.28	899.83	76.61	496.01	829.14	74.27	-40.18
2.40000	-3386.65	285.44	9.70	-3435.96	291.12	20.50	-3784.04	470.30	-22.93	-3511.90	431.01	39.12	-3118.01	28.46	11.64	-3546.31	161.85	53.89	-4407.89	279.14	495.14	-4306.01	217.25	510.39	-3401.19	254.87	1103.98	0.00	0.00	0.00	-3409.95	227.08	1457.14	-3354.96	327.18	1452.09	-3664.06	123.92	1457.47	-3685.68	420.81	1502.33	-95.64	898.04	77.77	496.00	829.30	74.20	-39.79
2.41000	-3386.65	285.44	9.70	-3435.96	291.12	20.50	-3787.93	470.16	-23.34	-3484.08	429.24	42.32	-3118.01	28.46	11.64	-3546.31	161.85	53.89	-4412.45	278.00	498.15	-4309.64	216.06	513.10	-3397.34	256.84	1105.40	0.00	0.00	0.00	-3454.06	227.04	1457.40	-3351.52	328.61	1452.10	-3661.48	123.15	1457.23	-3684.23	421.46	1502.82	-95.49	898.46	77.88	496.27	829.37	74.19	-39.65
2.42000	-3386.65	285.44	9.70	-3435.96	291.12	20.50	-3791.79	470.01	-23.74	-3547.88	430.34	34.10	-3118.01	28.46	11.64	-3546.31	161.85	53.89	-4416.99	276.86	501.14	-4313.24	214.86	515.80	-3370.99	256.21	1105.82	0.00	0.00	0.00	-3480.43	228.53	1457.22	-3356.58	329.95	1452.42	-3658.86	122.37	1457.00	-3682.73	422.10	1503.32	-95.70	898.18	77.92	495.44	829.49	74.01	-39.67
2.43000	-3386.65	285.44	9.70	-3435.96	291.12	20.50	-3795.62	469.84	-24.13	-3521.70	431.29	38.50	-3118.01	28.46	11.64	-3546.31	161.85	53.89	-4421.48	275.72	504.13	-4316.81	213.66	518.49	-3370.88	255.76	1105.31	0.00	0.00	0.00	-3458.44	229.94	1457.48	-3369.78	329.84	1452.97	-3656.20	121.60	1456.76	-3681.17	422.72	1503.82	-95.46	897.60	78.13	495.09	829.60	73.83	-40.23
2.44000	-3386.65	285.44	9.70	-3435.96	291.12	20.50	-3799.42	469.66	-24.51	-3518.60	431.36	38.53	-3118.01	28.46	11.64	-3546.19	161.83	53.93	-4425.95	274.57	507.11	-4320.34	212.46	521.18	-3379.93	255.17	1103.43	0.00	0.00	0.00	-3450.52	228.28	1458.20	-3378.89	329.30	1453.48	-3653.50	120.83	1456.52	-3679.55	423.33	1504.32	-96.04	898.30	77.81	495.20	829.64	73.80	-40.29
2.45000	-3386.65	285.44	9.70	-3435.96	291.12	20.50	-3803.18	469.45	-24.89	-3518.18	430.78	37.75	-3118.01	28.46	11.64	-3545.82	161.79	54.02	-4430.38	273.43	510.08	-4323.84	211.26	523.85	-3385.97	257.08	1104.45	0.00	0.00	0.00	-3438.94	226.79	1457.88	-3371.73	329.36	1453.65	-3650.77	120.05	1456.28	-3677.87	423.91	1504.81	-94.66	897.82	78.17	495.83	829.73	73.89	-39.97
2.46000	-3386.65	285.44	9.70	-3435.96	291.12	20.50	-3806.91	469.23	-25.26	-3514.26	430.93	38.75	-3118.01	28.46	11.64	-3545.20	161.72	54.17	-4434.77	272.28	513.04	-4327.30	210.07	526.52	-3407.71	257.82	1104.85	0.00	0.00	0.00	-3440.56	229.30	1456.49	-3362.57	329.90	1453.71	-3648.00	119.28	1456.04	-3676.14	424.48	1505.31	-95.35	898.63	77.63	496.18	829.41	74.14	-39.81
2.47000	-3386.65	285.44	9.70	-3435.96	291.12	20.50	-3810.61	468.99	-25.62	-3544.27	431.04	34.10	-3118.01	28.46	11.64	-3544.35	161.61	54.39	-4439.13	271.13	515.99	-4330.73	208.87	529.18	-3367.09	257.37	1105.36	0.00	0.00	0.00	-3405.00	229.30	1455.49	-3342.11	330.25	1453.44	-3645.20	118.50	1455.80	-3674.35	425.03	1505.81	-94.34	898.03	78.09	495.80	829.32	74.07	-40.16
2.48000	-3386.65	285.44	9.70	-3435.96	291.12	20.50	-3814.28	468.73	-25.97	-3491.53	432.41	42.67	-3118.01	28.46	11.64	-3543.27	161.48	54.66	-4443.45	269.98	518.93	-4334.13	207.67	531.82	-3360.30	256.72	1105.21	0.00	0.00	0.00	-3385.47	229.38	1455.07	-3335.43	329.46	1453.27	-3642.36	117.73	1455.55	-3672.51	425.56	1506.32	-93.75	897.85	78.26	495.38	829.26	74.10	-40.09
2.49000	-3386.65	285.44	9.70	-3435.96	291.12	20.50	-3817.92	468.46	-26.31	-3486.57	432.49	42.93	-3118.01	28.46	11.64	-3541.96	161.33	54.99	-4447.73	268.82	521.86	-4337.48	206.48	534.46	-3385.43	259.91	1104.34	0.00	0.00	0.00	-3396.98	229.18	1455.69	-3337.33	329.09	1453.48	-3639.48	116.95	1455.31	-3670.61	426.07	1506.82	-93.11	898.06	78.30	495.85	829.36	74.20	-40.01
2.50000	-3386.65	285.44	9.70	-3435.96	291.12	20.50	-3821.52	468.17	-26.65	-3506.43	431.71	39.54	-3118.01	28.46	11.64	-3540.42	161.14	55.37	-4451.98	267.67	524.78	-4340.81	205.28	537.09	-3377.11	258.90	1104.08	0.00	0.00	0.00	-3414.65	228.06	1456.73	-3346.79	329.68	1453.69	-3636.57	116.18	1455.07	-3668.65	426.57	1507.32	-93.14	898.56	77.88	495.73	829.54	73.99	-39.83
2.51000	-3386.65	285.44	9.70	-3435.96	291.12	20.50	-3825.09	467.86	-26.98	-3519.48	430.68	38.43	-3118.01	28.46	11.64	-3538.67	160.93	55.80	-4456.19	266.51	527.70	-4344.09	204.08	539.71	-3367.46	258.28	1103.80	0.00	0.00	0.00	-3377.89	226.35	1456.53	-3345.90	330.33	1453.54	-3633.61	115.40	1454.83	-3666.64	427.05	1507.82	-95.20	898.64	77.66	496.46	828.84	74.35	-39.79
2.52000	-3386.65	285.44	9.70	-3435.96	291.12	20.50	-3828.62	467.53	-27.30	-3517.29	432.17	38.53	-3118.01	28.46	11.64	-3536.70	160.69	56.29	-4460.36	265.36	530.60	-4347.34	202.89	542.31	-3357.49	259.19	1103.21	0.00	0.00	0.00	-3401.76	226.30	1456.75	-3350.33	330.91	1453.83	-3630.63	114.63	1454.58	-3664.57	427.51	1508.32	-94.57	898.27	78.05	495.56	829.44	74.13	-40.17
2.53000	-3386.65	285.44	9.70	-3435.96	291.12	20.50	-3832.12	467.19	-27.61	-3507.89	431.23	39.60	-3118.01	28.46	11.64	-3534.52	160.42	56.83	-4464.49	264.20	533.49	-4350.55	201.69	544.91	-3362.25	258.56	1103.86	0.00	0.00	0.00	-3387.44	226.68	1455.18	-3352.44	330.79	1454.35	-3627.60	113.85	1454.34	-3662.45	427.95	1508.83	-95.84	899.00	77.51	496.20	829.43	74.27	-40.06
2.54000	-3386.65	285.44	9.70	-3435.96	291.12	20.50	-3835.59	466.83	-27.91	-3482.58	429.56	43.52	-3118.01	28.46	11.64	-3532.14	160.13	57.41	-4468.59	263.04	536.37	-4353.73	200.50	547.50	-3337.09	258.60	1103.93	0.00	0.00	0.00	-3380.43	226.03	1455.44	-3347.05	330.01	1454.36	-3624.54	113.08	1454.09	-3660.27	428.38	1509.33	-94.06	898.87	77.85	495.66	829.13	74.10	-39.76
2.55000	-3386.65	285.44	9.70	-3435.96	291.12	20.50	-3839.02	466.45	-28.21	-3482.78	428.76	43.59	-3118.01	28.46	11.64	-3529.55	159.81	58.04	-4472.64	261.88	539.24	-4356.86	199.30	550.07	-3354.69	258.71	1104.25	0.00	0.00	0.00	-3372.16	225.05	1455.85	-3328.95	328.61	1453.16	-3621.45	112.30	1453.85	-3658.04	428.79	1509.84	-93.36	898.69	78.08	496.51	828.64	74.51	-39.85
2.56000	-3386.65	285.44	9.70	-3435.96	291.12	20.50	-3842.42	466.06	-28.49	-3520.19	430.22	37.93	-3118.01	28.46	11.64	-3526.77	159.46	58.72	-4476.65	260.72	542.10	-4359.96	198.11	552.64	-3376.98	257.06	1102.21	0.00	0.00	0.00	-3359.45	224.89	1454.10	-3315.85	327.76	1452.13	-3618.32	111.53	1453.60	-3655.75	429.19	1510.34	-95.79	898.37	77.65	496.04	828.82	74.26	-39.72
2.57000	-3386.65	285.44	9.70	-3435.96	291.12	20.50	-3845.78	465.65	-28.77	-3526.29	430.39	36.12	-3118.01	28.46	11.64	-3523.81	159.09	59.45	-4480.62	259.55	544.94	-4363.01	196.92	555.19	-3372.55	258.36	1101.28	0.00	0.00	0.00	-3375.14	224.58	1455.31	-3306.57	327.11	1451.09	-3615.15	110.76	1453.36	-3653.42	429.56	1510.85	-96.59	898.15	77.64	495.41	829.27	74.10	-39.91
2.58000	-3386.65	285.44	9.70	-3435.96	291.12	20.50	-3849.11	465.23	-29.04	-3477.67	429.26	44.63	-3118.01	28.46	11.64	-3520.65	158.70	60.21	-4484.54	258.39	547.78	-4366.03	195.73	557.74	-3342.01	258.93	1100.55	0.00	0.00	0.00	-3385.11	224.33	1453.30	-3312.96	327.44	1450.86	-3611.95	109.98	1453.11	-3651.02	429.93	1511.35	-96.57	897.94	77.70	495.42	829.48	73.97	-39.81
2.59000	-3386.65	285.44	9.70	-3435.96	291.12	20.50	-3852.41	464.78	-29.31	-3472.87	429.56	46.22	-3118.01	28.46	11.64	-3517.31	158.28	61.02	-4488.43	257.22	550.60	-4369.00	194.54	560.27	-3348.59	259.31	1099.92	0.00	0.00	0.00	-3368.52	224.06	1452.29	-3320.01	327.61	1450.87	-3608.71	109.21	1452.87	-3648.57	430.27	1511.86	-97.22	898.93	77.47	495.51	829.32	73.98	-39.87
2.60000	-3386.65	285.44	9.70	-3435.96	291.12	20.50	-3855.66	464.33	-29.56	-3493.30	430.52	42.99	-3118.01	28.46	11.64	-3513.80	157.84	61.87	-4492.27	256.05	553.42	-4371.93	193.34	562.79	-3352.12	258.37	1100.51	0.00	0.00	0.00	-3352.65	222.32	1452.40	-3312.71	326.46	1450.59	-3605.43	108.44	1452.62	-3646.07	430.60	1512.36	-94.78	898.26	78.01	495.78	829.41	74.02	-39.83
2.61000	-3386.65	285.44	9.70	-3435.96	291.12	20.50	-3858.89	463.85	-29.81	-3498.06	431.20	40.77	-3118.01	28.46	11.64	-3510.11	157.37	62.75	-4496.07	254.89	556.21	-4374.83	192.15	565.29	-3333.01	258.53	1099.55	0.00	0.00	0.00	-3377.69	219.82	1453.25	-3302.97	325.35	1450.28	-3602.12	107.67	1452.37	-3643.52	430.91	1512.87	-92.70	897.99	78.42	496.46	829.55	74.20	-39.19
2.62000	-3386.65	285.44	9.70	-3435.96	291.12	20.50	-3862.07	463.36	-30.05	-3498.53	430.39	41.07	-3118.01	28.46	11.64	-3506.26	156.88	63.68	-4499.82	253.72	559.00	-4377.68	190.97	567.79	-3325.19	257.42	1098.99	0.00	0.00	0.00	-3365.99	218.21	1453.25	-3297.76	324.16	1450.15	-3598.78	106.89	1452.13	-3640.91	431.20	1513.38	-94.36	897.97	78.25	495.49	829.46	74.13	-39.71
2.63000	-3386.65	285.44	9.70	-3435.96	291.12	20.50	-3865.22	462.86	-30.28	-3524.12	429.17	37.56	-3118.01	28.46	11.64	-3502.24	156.37	64.64	-4503.53	252.55	561.78	-4380.48	189.78	570.27	-3346.24	257.13	1098.20	0.00	0.00	0.00	-3370.92	215.91	1453.28	-3302.71	323.53	1450.31	-3595.40	106.12	1451.88	-3638.25	431.48	1513.88	-95.99	898.90	77.78	496.00	829.66	74.19	-39.74
2.64000	-3386.65	285.44	9.70	-3435.96	291.12	20.50	-3868.34	462.34	-30.50	-3504.94	428.91	40.71	-3118.01	28.46	11.64	-3498.06	155.84	65.63	-4507.19	251.37	564.54	-4383.25	188.59	572.75	-3350.01	256.08	1098.59	0.00	0.00	0.00	-3358.16	215.16	1451.91	-3308.54	322.82	1450.23	-3591.98	105.35	1451.63	-3635.54	431.75	1514.39	-95.07	897.90	78.18	496.50	829.06	74.39	-39.72
2.65000	-3386.65	285.44	9.70	-3435.96	291.12	20.50	-3871.42	461.81	-30.72	-3487.12	429.64	43.50	-3118.01	28.46	11.64	-3493.74	155.28	66.65	-4510.81	250.20	567.29	-4385.97	187.40	575.20	-3358.72	255.65	1097.76	0.00	0.00	0.00	-3348.22	214.86	1450.35	-3306.02	321.37	1449.38	-3588.53	104.58	1451.39	-3632.77	431.99	1514.89	-93.70	897.78	78.25	495.90	829.65	74.10	-39.96
2.66000	-3386.65	285.44	9.70	-3435.96	291.12	20.50	-3874.46	461.25	-30.93	-3494.30	428.65	42.36	-3118.01	28.46	11.64	-3489.26	154.70	67.71	-4514.38	249.03	570.02	-4388.64	186.22	577.65	-3334.54	254.61	1096.89	0.00	0.00	0.00	-3345.84	213.68	1449.85	-3301.12	320.35	1448.68	-3585.04	103.82	1451.14	-3629.96	432.22	1515.40	-95.38	897.95	78.01	495.19	829.48	73.95	-40.40
2.67000	-3386.65	285.44	9.70	-3435.96	291.12	20.50	-3877.46	460.69	-31.13	-3537.01	431.36	36.49	-3118.01	28.46	11.64	-3484.63	154.10	68.80	-4517.90	247.86	572.74	-4391.28	185.03	580.08	-3307.21	252.00	1097.78	0.00	0.00	0.00	-3360.07	211.60	1450.14	-3295.14	319.88	1447.84	-3581.52	103.05	1450.89	-3627.09	432.44	1515.91	-96.08	899.02	77.52	495.18	829.30	73.95	-39.70
2.68000	-3386.65	285.44	9.70	-3435.96	291.12	20.50	-3880.43	460.11	-31.32	-3520.40	430.46	37.61	-3118.01	28.46	11.64	-3479.87	153.48	69.91	-4521.37	246.68	575.45	-4393.86	183.85	582.50	-3307.25	251.63	1096.67	0.00	0.00	0.00	-3349.79	211.04	1449.90	-3294.90	318.85	1447.70	-3577.97	102.28	1450.65	-3624.17	432.64	1516.41	-94.12	898.70	78.06	495.34	829.25	73.98	-39.59
2.69000	-3386.65	285.44	9.70	-3435.96	291.12	20.50	-3883.36	459.51	-31.51	-3527.54	430.18	37.20	-3118.01	28.46	11.64	-3474.97	152.84	71.05	-4524.80	245.50	578.15	-4396.40	182.67	584.91	-3292.17	249.91	1095.32	0.00	0.00	0.00	-3336.18	210.84	1449.46	-3301.87	316.72	1448.16	-3574.38	101.52	1450.40	-3621.20	432.82	1516.92	-94.62	899.12	77.63	495.05	829.54	73.73	-39.81
2.70000	-3386.65	285.44	9.70	-3435.96	291.12	20.50	-3886.25	458.90	-31.68	-3538.05	429.30	36.61	-3118.01	28.46	11.64	-3469.95	152.18	72.22	-4528.18	244.33	580.83	-4398.90	181.48	587.30	-3317.56	249.30	1093.93	0.00	0.00	0.00	-3310.87	207.39	1449.40	-3298.55	315.25	1447.82	-3570.75	100.75	1450.16	-3618.17	432.99	1517.42	-93.35	898.77	78.06	496.06	828.98	74.12	-40.31
2.71000	-3386.65	285.44	9.70	-3435.96	291.12	20.50	-3889.11	458.28	-31.85	-3516.37	427.98	39.51	-3118.01	28.46	11.64	-3464.79	151.49	73.41	-4531.50	243.15	583.49	-4401.34	180.30	589.68	-3309.04	248.69	1094.08	0.00	0.00	0.00	-3311.33	205.21	1448.20	-3277.71	312.59	1447.54	-3567.09	99.99	1449.91	-3615.10	433.14	1517.93	-95.80	898.72	77.68	495.57	828.97	74.02	-39.77
2.72000	-3386.65	285.44	9.70	-3435.96	291.12	20.50	-3891.93	457.64	-32.01	-3512.46	428.49	39.69	-3118.01	28.46	11.64	-3459.52	150.79	74.62	-4534.78	241.97	586.14	-4403.74	179.12	592.05	-3312.38	247.41	1093.50	0.00	0.00	0.00	-3320.03	203.13	1447.96	-3269.61	310.87	1447.57	-3563.40	99.22	1449.66	-3611.97	433.28	1518.43	-95.84	898.38	77.71	495.48	829.39	73.94	-40.00
2.73000	-3386.65	285.44	9.70	-3435.96	291.12	20.50	-3894.70	456.99	-32.17	-3539.34	430.53	35.70	-3118.01	28.46	11.64	-3454.13	150.07	75.85	-4538.01	240.79	588.78	-4406.10	177.95	594.40	-3326.31	245.96	1092.29	0.00	0.00	0.00	-3316.16	199.45	1447.90	-3275.15	309.26	1447.32	-3559.67	98.46	1449.42	-3608.80	433.40	1518.94	-96.17	898.75	77.36	495.26	829.39	73.93	-40.26
2.74000	-3386.65	285.44	9.70	-3435.96	291.12	20.50	-3897.44	456.32	-32.31	-3513.04	428.21	38.10	-3118.01	28.46	11.64	-3448.62	149.33	77.11	-4541.18	239.61	591.40	-4408.40	176.77	596.74	-3297.73	243.86	1092.22	0.00	0.00	0.00	-3306.93	199.01	1447.09	-3289.93	307.82	1447.21	-3555.91	97.70	1449.17	-3605.57	433.51	1519.44	-95.58	898.34	77.76	495.24	829.46	73.95	-39.77
2.75000	-3386.65	285.44	9.70	-3435.96	291.12	20.50	-3900.15	455.64	-32.45	-3547.09	428.25	33.79	-3118.01	28.46	11.64	-3443.01	148.57	78.38	-4544.31	238.43	594.01	-4410.66	175.59	599.07	-3303.81	241.34	1091.15	0.00	0.00	0.00	-3308.43	195.41	1447.04	-3269.90	304.34	1445.40	-3552.11	96.94	1448.93	-3602.30	433.60	1519.95	-94.89	897.97	78.09	495.80	829.68	74.02	-39.93
2.76000	-3386.65	285.44	9.70	-3435.96	291.12	20.50	-3902.81	454.94	-32.58	-3506.86	425.88	39.86	-3118.01	28.46	11.64	-3437.30	147.79	79.66	-4547.38	237.25	596.60	-4412.86	174.42	601.37	-3304.75	238.64	1090.93	0.00	0.00	0.00	-3271.65	192.66	1446.56	-3260.85	302.01	1445.85	-3548.28	96.19	1448.69	-3598.97	433.68	1520.45	-96.11	898.17	77.70	496.12	829.32	74.29	-40.25
2.77000	-3386.65	285.44	9.70	-3435.96	291.12	20.50	-3905.43	454.23	-32.71	-3492.50	427.50	41.34	-3118.01	28.46	11.64	-3431.49	147.00	80.97	-4550.40	236.07	599.18	-4415.02	173.24	603.67	-3292.91	235.36	1089.98	0.00	0.00	0.00	-3308.16	189.95	1445.84	-3267.19	299.82	1445.57	-3544.42	95.43	1448.44	-3595.60	433.74	1520.95	-95.19	897.85	77.95	495.54	829.23	74.23	-39.75
2.78000	-3386.65	285.44	9.70	-3435.96	291.12	20.50	-3908.02	453.51	-32.82	-3456.13	426.56	46.64	-3118.01	28.46	11.64	-3425.58	146.19	82.28	-4553.36	234.89	601.74	-4417.13	172.07	605.95	-3293.38	233.28	1088.97	0.00	0.00	0.00	-3310.16	187.71	1446.14	-3297.79	299.55	1445.41	-3540.52	94.67	1448.20	-3592.17	433.79	1521.45	-93.19	897.25	78.40	495.22	829.52	73.98	-39.61
2.79000	-3386.65	285.44	9.70	-3435.96	291.12	20.50	-3910.56	452.77	-32.93	-3466.35	426.88	45.90	-3118.01	28.46	11.64	-3419.59	145.36	83.61	-4556.27	233.71	604.29	-4419.18	170.90	608.21	-3273.71	230.23	1089.35	0.00	0.00	0.00	-3296.38	185.31	1445.72	-3312.88	298.45	1445.01	-3536.58	93.92	1447.96	-3588.70	433.82	1521.95	-93.72	897.56	78.29	495.15	829.81	73.76	-39.66
2.80000	-3386.65	285.44	9.70	-3435.96	291.12	20.50	-3913.07	452.02	-33.03	-3499.53	426.84	41.58	-3118.01	28.46	11.64	-3413.51	144.51	84.95	-4559.13	232.52	606.81	-4421.19	169.73	610.46	-3293.67	228.67	1087.26	0.00	0.00	0.00	-3277.06	182.50	1444.63	-3272.82	293.76	1444.01	-3532.62	93.17	1447.71	-3585.18	433.84	1522.45	-94.81	899.49	77.72	495.42	829.36	74.01	-39.51
2.81000	-3386.65	285.44	9.70	-3435.96	291.12	20.50	-3915.53	451.26	-33.13	-3502.54	426.03	39.81	-3118.01	28.46	11.64	-3407.36	143.65	86.29	-4561.93	231.34	609.33	-4423.14	168.56	612.70	-3286.25	225.62	1086.87	0.00	0.00	0.00	-3272.23	179.44	1443.49	-3232.40	290.06	1443.30	-3528.62	92.42	1447.47	-3581.61	433.85	1522.95	-94.68	898.12	78.14	495.43	829.34	73.90	-39.48
2.82000	-3386.65	285.44	9.70	-3435.96	291.12	20.50	-3917.96	450.48	-33.21	-3501.40	425.97	41.10	-3118.01	28.46	11.64	-3401.12	142.77	87.65	-4564.67	230.16	611.82	-4425.04	167.40	614.92	-3287.99	222.90	1086.30	0.00	0.00	0.00	-3300.20	176.68	1442.95	-3231.94	287.36	1443.44	-3524.59	91.67	1447.23	-3577.99	433.84	1523.45	-94.81	897.87	78.09	495.72	829.11	74.21	-40.08
2.83000	-3386.65	285.44	9.70	-3435.96	291.12	20.50	-3920.34	449.70	-33.29	-3490.46	424.05	43.16	-3118.01	28.46	11.64	-3394.82	141.87	89.01	-4567.36	228.97	614.30	-4426.89	166.23	617.12	-3278.43	218.83	1086.08	0.00	0.00	0.00	-3294.20	172.67	1443.15	-3255.79	284.96	1443.84	-3520.52	90.92	1446.99	-3574.32	433.81	1523.95	-92.45	897.51	78.60	495.70	829.10	74.26	-39.89
2.84000	-3386.65	285.44	9.70	-3435.96	291.12	20.50	-3922.68	448.89	-33.37	-3491.82	423.65	43.17	-3118.01	28.46	11.64	-3388.46	140.96	90.37	-4569.99	227.79	616.76	-4428.68	165.07	619.31	-3291.60	217.46	1085.91	0.00	0.00	0.00	-3272.82	169.99	1442.26	-3246.18	280.96	1443.60	-3516.42	90.18	1446.75	-3570.61	433.77	1524.45	-92.01	898.06	78.36	495.80	829.33	74.12	-39.85
2.85000	-3386.65	285.44	9.70	-3435.96	291.12	20.50	-3924.99	448.08	-33.43	-3501.65	423.85	41.72	-3118.01	28.46	11.64	-3382.03	140.04	91.74	-4572.56	226.60	619.21	-4430.43	163.90	621.48	-3259.64	213.67	1085.84	0.00	0.00	0.00	-3278.66	165.99	1442.50	-3241.92	278.10	1442.71	-3512.29	89.43	1446.51	-3566.84	433.72	1524.95	-93.34	898.62	78.08	495.87	829.68	74.09	-39.74
2.86000	-3386.65	285.44	9.70	-3435.96	291.12	20.50	-3927.25	447.25	-33.49	-3503.07	424.46	40.57	-3118.01	28.46	11.64	-3375.55	139.10	93.11	-4575.08	225.42	621.64	-4432.11	162.74	623.63	-3242.92	210.02	1085.58	0.00	0.00	0.00	-3271.29	163.20	1441.99	-3251.37	275.32	1442.93	-3508.12	88.69	1446.27	-3563.03	433.65	1525.44	-95.71	898.42	77.81	495.27	829.42	73.98	-40.01
2.87000	-3386.65	285.44	9.70	-3435.96	291.12	20.50	-3929.47	446.41	-33.54	-3500.78	423.77	41.28	-3118.01	28.46	11.64	-3369.01	138.14	94.48	-4577.54	224.23	624.05	-4433.74	161.58	625.77	-3247.02	205.63	1085.90	0.00	0.00	0.00	-3247.21	159.08	1442.41	-3251.80	272.27	1442.19	-3503.92	87.95	1446.04	-3559.18	433.57	1525.94	-94.41	899.26	77.77	495.65	829.31	74.04	-39.86
2.88000	-3386.65	285.44	9.70	-3435.96	291.12	20.50	-3931.65	445.56	-33.58	-3481.53	421.58	45.42	-3118.01	28.46	11.64	-3362.43	137.18	95.85	-4579.93	223.05	626.44	-4435.32	160.43	627.89	-3242.22	202.83	1085.52	0.00	0.00	0.00	-3249.24	156.46	1441.40	-3242.24	268.29	1441.79	-3499.69	87.21	1445.80	-3555.27	433.48	1526.43	-94.97	898.09	78.07	495.71	829.51	74.07	-39.70
2.89000	-3386.65	285.44	9.70	-3435.96	291.12	20.50	-3933.79	444.69	-33.61	-3514.02	424.16	40.79	-3118.01	28.46	11.64	-3355.81	136.20	97.21	-4582.27	221.86	628.81	-4436.84	159.27	630.00	-3255.67	199.05	1084.85	0.00	0.00	0.00	-3234.14	153.14	1440.13	-3233.10	264.29	1442.28	-3495.42	86.48	1445.56	-3551.32	433.37	1526.92	-97.28	898.12	77.65	496.08	829.32	74.10	-39.88
2.90000	-3386.65	285.44	9.70	-3435.96	291.12	20.50	-3935.88	443.82	-33.64	-3487.79	420.97	45.76	-3118.01	28.46	11.64	-3349.15	135.20	98.58	-4584.55	220.68	631.17	-4438.31	158.12	632.09	-3244.31	196.41	1084.85	0.00	0.00	0.00	-3240.25	148.56	1440.05	-3226.09	260.20	1442.18	-3491.13	85.74	1445.33	-3547.32	433.25	1527.42	-96.18	898.28	77.86	495.81	829.15	74.04	-40.02
2.91000	-3386.65	285.44	9.70	-3435.96	291.12	20.50	-3937.93	442.93	-33.66	-3487.40	421.50	47.19	-3118.01	28.46	11.64	-3342.45	134.19	99.93	-4586.76	219.49	633.51	-4439.72	156.96	634.16	-3240.63	192.15	1084.22	0.00	0.00	0.00	-3262.58	145.27	1441.09	-3220.11	256.76	1442.28	-3486.80	85.01	1445.09	-3543.28	433.11	1527.91	-94.64	898.56	78.10	495.68	829.26	74.13	-40.09
2.92000	-3386.65	285.44	9.70	-3435.96	291.12	20.50	-3939.94	442.03	-33.67	-3475.27	419.96	50.70	-3118.01	28.46	11.64	-3335.73	133.17	101.28	-4588.92	218.30	635.83	-4441.07	155.81	636.21	-3243.51	189.61	1083.94	0.00	0.00	0.00	-3232.06	141.00	1440.42	-3209.45	252.21	1441.86	-3482.43	84.28	1444.86	-3539.19	432.96	1528.40	-93.54	898.17	78.31	495.97	829.33	74.16	-39.71
2.93000	-3386.65	285.44	9.70	-3435.96	291.12	20.50	-3941.91	441.12	-33.68	-3495.11	420.28	48.77	-3118.01	28.46	11.64	-3328.98	132.14	102.62	-4591.01	217.12	638.13	-4442.36	154.66	638.25	-3227.08	185.80	1084.18	0.00	0.00	0.00	-3226.78	136.96	1441.72	-3208.12	248.77	1442.63	-3478.04	83.55	1444.63	-3535.05	432.80	1528.88	-93.99	899.11	77.90	495.67	829.46	74.11	-39.76
2.94000	-3386.65	285.44	9.70	-3435.96	291.12	20.50	-3943.84	440.19	-33.68	-3518.64	420.65	46.70	-3118.01	28.46	11.64	-3322.22	131.10	103.95	-4593.04	215.93	640.41	-4443.59	153.52	640.27	-3230.91	181.86	1084.10	0.00	0.00	0.00	-3226.38	133.59	1441.31	-3211.45	246.73	1443.15	-3473.61	82.83	1444.40	-3530.87	432.62	1529.37	-96.45	897.54	78.05	495.09	829.50	73.89	-39.48
2.95000	-3386.65	285.44	9.70	-3435.96	291.12	20.50	-3945.72	439.26	-33.67	-3500.02	418.31	51.60	-3118.01	28.46	11.64	-3315.44	130.05	105.27	-4595.00	214.75	642.68	-4444.77	152.37	642.27	-3228.22	178.73	1085.83	0.00	0.00	0.00	-3221.00	129.89	1440.77	-3211.11	241.95	1443.02	-3469.15	82.11	1444.17	-3526.64	432.44	1529.86	-95.69	899.06	77.49	496.18	829.46	74.21	-39.34
2.96000	-3386.65	285.44	9.70	-3435.96	291.12	20.50	-3947.56	438.31	-33.65	-3460.01	417.27	60.52	-3118.01	28.46	11.64	-3308.65	128.98	106.57	-4596.91	213.56	644.92	-4445.89	151.23	644.25	-3224.90	175.80	1084.87	0.00	0.00	0.00	-3196.36	126.06	1440.96	-3206.15	237.65	1443.25	-3464.66	81.38	1443.94	-3522.37	432.23	1530.34	-95.04	898.94	77.62	496.66	829.31	74.29	-39.91
2.97000	-3386.65	285.44	9.70	-3435.96	291.12	20.50	-3949.35	437.35	-33.63	-3515.86	417.93	54.50	-3118.01	28.46	11.64	-3301.86	127.90	107.87	-4598.74	212.37	647.14	-4446.94	150.09	646.22	-3212.23	171.01	1085.98	0.00	0.00	0.00	-3202.53	123.18	1442.03	-3210.59	234.66	1443.35	-3460.14	80.67	1443.71	-3518.05	432.02	1530.82	-96.20	898.80	77.57	495.99	829.20	74.15	-39.64
2.98000	-3386.65	285.44	9.70	-3435.96	291.12	20.50	-3951.11	436.38	-33.60	-3509.22	416.02	58.54	-3118.01	28.46	11.64	-3295.07	126.82	109.14	-4600.51	211.19	649.35	-4447.94	148.95	648.16	-3196.45	168.51	1085.88	0.00	0.00	0.00	-3206.28	118.64	1441.42	-3209.78	231.42	1443.86	-3455.58	79.95	1443.49	-3513.69	431.79	1531.31	-93.98	898.60	78.00	496.29	829.32	74.22	-39.60
2.99000	-3386.65	285.44	9.70	-3435.96	291.12	20.50	-3952.81	435.40	-33.56	-3514.62	414.88	62.16	-3118.01	28.46	11.64	-3288.28	125.72	110.40	-4602.22	210.00	651.53	-4448.88	147.81	650.09	-3211.23	164.44	1086.58	0.00	0.00	0.00	-3217.29	114.94	1442.91	-3196.39	226.05	1444.60	-3450.99	79.24	1443.26	-3509.28	431.55	1531.79	-94.06	898.25	78.12	496.16	828.92	74.30	-40.10
3.00000	-3386.65	285.44	9.70	-3435.96	291.12	20.50	-3954.48	434.41	-33.52	-3503.65	414.96	69.39	-3118.01	28.46	11.64	-3281.50	124.61	111.64	-4603.86	208.82	653.69	-4449.75	146.67	652.00	-3192.39	161.14	1087.33	0.00	0.00	0.00	-3198.28	111.94	1442.96	-3191.93	222.39	1445.09	-3446.37	78.53	1443.04	-3504.83	431.30	1532.26	-94.52	898.62	77.73	495.75	828.76	74.36	-39.75
3.01000	-3386.65	285.44	9.70	-3435.96	291.12	20.50	-3956.10	433.41	-33.47	-3566.99	413.79	64.88	-3118.01	28.46	11.64	-3274.73	123.50	112.85	-4605.44	207.63	655.84	-4450.56	145.54	653.89	-3189.90	159.25	1088.52	0.00	0.00	0.00	-3181.42	109.06	1444.18	-3173.33	218.92	1446.18	-3441.72	77.82	1442.82	-3500.33	431.03	1532.74	-94.08	898.14	78.16	496.13	828.86	74.35	-39.82
3.02000	-3386.65	285.44	9.70	-3435.96	291.12	20.50	-3957.67	432.40	-33.41	-3540.48	410.04	73.94	-3118.01	28.46	11.64	-3267.98	122.38	114.05	-4606.94	206.45	657.96	-4451.31	144.41	655.76	-3200.65	155.88	1088.29	0.00	0.00	0.00	-3188.43	104.53	1444.97	-3166.71	214.95	1446.79	-3437.04	77.11	1442.59	-3495.79	430.75	1533.22	-96.79	898.43	77.43	496.39	829.22	74.26	-40.14
3.03000	-3386.65	285.44	9.70	-3435.96	291.12	20.50	-3959.20	431.38	-33.34	-3607.98	410.48	67.59	-3118.01	28.46	11.64	-3261.26	121.24	115.22	-4608.38	205.26	660.06	-4452.00	143.28	657.61	-3186.08	153.23	1089.87	0.00	0.00	0.00	-3195.13	101.94	1446.60	-3160.53	211.41	1447.44	-3432.32	76.41	1442.37	-3491.21	430.46	1533.69	-96.47	899.74	77.11	496.41	829.14	74.31	-40.17
3.04000	-3386.65	285.44	9.70	-3435.96	291.12	20.50	-3960.68	430.34	-33.27	-3569.27	405.46	80.06	-3118.01	28.46	11.64	-3254.56	120.10	116.37	-4609.75	204.08	662.14	-4452.63	142.15	659.44	-3183.52	150.01	1090.59	0.00	0.00	0.00	-3191.08	98.43	1447.20	-3154.75	208.24	1448.13	-3427.58	75.71	1442.16	-3486.58	430.16	1534.16	-93.68	898.38	78.17	495.52	829.34	74.16	-40.09
3.05000	-3386.65	285.44	9.70	-3435.96	291.12	20.50	-3962.12	429.30	-33.19	-3465.69	397.84	102.27	-3118.01	28.46	11.64	-3247.89	118.95	117.49	-4611.05	202.89	664.20	-4453.19	141.03	661.26	-3187.04	148.26	1092.26	0.00	0.00	0.00	-3175.70	95.31	1447.01	-3149.36	205.44	1448.87	-3422.80	75.01	1441.94	-3481.91	429.84	1534.63	-93.20	898.37	78.39	495.69	829.53	74.01	-40.09
3.06000	-3386.65	285.44	9.70	-3435.96	291.12	20.50	-3963.52	428.25	-33.10	-3453.14	394.63	109.79	-3118.01	28.46	11.64	-3241.26	117.80	118.59	-4612.28	201.71	666.24	-4453.68	139.91	663.05	-3181.94	145.99	1091.66	0.00	0.00	0.00	-3164.09	93.17	1446.93	-3144.33	202.95	1449.63	-3417.99	74.32	1441.72	-3477.20	429.52	1535.10	-94.42	897.64	78.31	495.93	829.37	74.26	-40.31
3.07000	-3386.65	285.44	9.70	-3435.96	291.12	20.50	-3964.86	427.18	-33.01	-3440.76	391.45	117.16	-3118.01	28.46	11.64	-3234.68	116.64	119.65	-4613.44	200.53	668.26	-4454.11	138.79	664.82	-3157.98	144.63	1093.27	0.00	0.00	0.00	-3162.39	89.35	1447.99	-3139.64	200.76	1450.42	-3413.15	73.62	1441.51	-3472.44	429.18	1535.57	-94.08	897.85	78.32	495.54	829.29	74.15	-40.35
3.08000	-3386.65	285.44	9.70	-3435.92	291.12	20.50	-3966.17	426.11	-32.91	-3428.54	388.29	124.40	-3118.01	28.46	11.64	-3228.14	115.47	120.69	-4614.53	199.34	670.25	-4454.48	137.67	666.57	-3184.50	140.09	1092.67	0.00	0.00	0.00	-3167.94	86.81	1448.50	-3135.28	198.84	1451.23	-3408.28	72.93	1441.30	-3467.65	428.82	1536.03	-94.25	897.45	78.37	495.61	829.48	73.96	-40.10
3.09000	-3386.63	285.43	9.70	-3394.32	289.53	27.65	-3967.42	425.03	-32.80	-3416.47	385.15	131.49	-3118.01	28.46	11.64	-3221.65	114.29	121.69	-4615.55	198.16	672.23	-4454.78	136.55	668.31	-3159.86	138.72	1093.75	0.00	0.00	0.00	-3178.55	83.07	1449.40	-3131.21	197.14	1452.05	-3403.38	72.25	1441.09	-3462.81	428.46	1536.50	-96.85	897.75	77.63	495.50	829.53	74.07	-40.06
3.10000	-3369.61	281.13	10.09	-3403.08	285.15	27.18	-3968.63	423.94	-32.69	-3404.56	382.04	138.44	-3118.01	28.46	11.64	-3215.21	113.11	122.66	-4616.49	196.98	674.18	-4455.02	135.44	670.02	-3173.16	136.10	1093.79	0.00	0.00	0.00	-3161.27	81.44	1449.26	-3127.42	195.64	1452.87	-3398.45	71.57	1440.88	-3457.92	428.09	1536.96	-93.99	898.05	78.25	495.97	829.24	74.21	-40.42
3.11000	-3359.24	278.58	13.15	-3401.32	282.39	28.56	-3969.79	422.83	-32.57	-3392.80	378.94	145.26	-3118.01	28.46	11.64	-3208.84	111.92	123.59	-4617.37	195.80	676.10	-4455.18	134.33	671.71	-3164.81	135.32	1093.25	0.00	0.00	0.00	-3154.98	79.04	1450.60	-3123.88	194.31	1453.69	-3393.48	70.89	1440.67	-3453.00	427.70	1537.42	-94.55	898.27	78.01	495.64	829.29	74.09	-39.92
3.12000	-3346.06	275.45	14.81	-3380.34	277.19	33.85	-3970.91	421.72	-32.44	-3381.20	375.87	151.94	-3118.01	28.46	11.64	-3202.53	110.73	124.49	-4618.17	194.62	678.01	-4455.28	133.22	673.38	-3148.78	132.64	1093.83	0.00	0.00	0.00	-3153.10	76.68	1450.49	-3120.57	193.11	1454.50	-3388.49	70.21	1440.47	-3448.03	427.30	1537.87	-97.76	898.12	77.41	496.26	829.32	74.15	-39.95
3.13000	-3344.72	272.43	16.49	-3400.43	274.76	34.05	-3971.98	420.60	-32.31	-3369.75	372.82	158.48	-3118.01	28.46	11.64	-3196.29	109.53	125.34	-4618.90	193.44	679.89	-4455.32	132.11	675.03	-3132.09	130.38	1094.70	0.00	0.00	0.00	-3152.11	74.52	1451.55	-3117.48	192.02	1455.29	-3383.47	69.54	1440.26	-3443.03	426.89	1538.33	-97.35	898.10	77.61	495.98	829.03	74.19	-40.18
3.14000	-3316.62	269.34	22.42	-3366.05	270.26	39.38	-3973.00	419.47	-32.17	-3358.46	369.79	164.88	-3118.01	28.46	11.64	-3190.12	108.33	126.16	-4619.55	192.26	681.75	-4455.28	131.01	676.66	-3140.36	129.16	1093.99	0.00	0.00	0.00	-3144.62	72.90	1452.87	-3114.58	191.00	1456.06	-3378.41	68.87	1440.06	-3437.98	426.47	1538.78	-95.33	897.55	78.11	495.74	828.98	74.24	-39.33
3.15000	-3344.65	266.89	19.55	-3369.59	265.62	41.26	-3973.97	418.34	-32.02	-3347.31	366.78	171.16	-3118.01	28.46	11.64	-3184.04	107.13	126.94	-4620.13	191.08	683.59	-4455.17	129.91	678.26	-3135.56	127.27	1092.91	0.00	0.00	0.00	-3139.25	70.52	1452.59	-3111.84	190.02	1456.81	-3373.33	68.20	1439.86	-3432.89	426.04	1539.23	-93.32	896.72	78.67	496.27	829.14	74.27	-39.17
3.16000	-3325.28	263.45	22.02	-3357.20	261.53	44.11	-3974.90	417.19	-31.87	-3336.31	363.79	177.29	-3118.01	28.46	11.64	-3178.03	105.92	127.68	-4620.63	189.90	685.40	-4455.00	128.81	679.85	-3115.96	124.68	1094.65	0.00	0.00	0.00	-3132.58	67.95	1453.30	-3109.25	189.05	1457.51	-3368.21	67.54	1439.66	-3427.76	425.59	1539.68	-94.98	898.23	77.74	496.39	829.58	74.17	-39.61
3.17000	-3299.34	259.73	26.96	-3349.67	257.85	45.78	-3975.78	416.03	-31.70	-3325.46	360.83	183.30	-3118.01	28.46	11.64	-3172.12	104.70	128.37	-4621.05	188.73	687.19	-4454.76	127.71	681.41	-3118.67	122.35	1094.42	0.00	0.00	0.00	-3123.71	65.92	1453.62	-3106.79	188.06	1458.18	-3363.06	66.88	1439.46	-3422.59	425.14	1540.13	-96.78	898.01	77.61	495.85	829.52	74.13	-39.86
3.18000	-3314.68	255.07	24.79	-3325.51	251.84	49.08	-3976.61	414.87	-31.54	-3314.75	357.88	189.17	-3118.01	28.46	11.64	-3166.29	103.49	129.01	-4621.40	187.55	688.96	-4454.44	126.62	682.95	-3130.44	120.63	1094.04	0.00	0.00	0.00	-3119.97	62.86	1454.30	-3104.42	187.02	1458.80	-3357.89	66.22	1439.27	-3417.38	424.67	1540.57	-91.70	897.27	79.07	495.54	829.49	74.04	-39.77
3.19000	-3287.04	249.73	28.55	-3376.62	247.81	41.08	-3977.39	413.70	-31.36	-3304.19	354.96	194.91	-3118.01	28.46	11.64	-3160.57	102.27	129.61	-4621.68	186.37	690.70	-4454.06	125.53	684.47	-3125.40	119.88	1093.46	0.00	0.00	0.00	-3127.96	61.17	1454.67	-3102.14	185.89	1459.36	-3352.68	65.57	1439.08	-3412.13	424.20	1541.01	-94.02	897.85	78.38	495.35	829.59	73.90	-39.68
3.20000	-3286.94	245.42	28.00	-3344.59	240.68	46.50	-3978.12	412.52	-31.18	-3293.77	352.06	200.53	-3118.01	28.46	11.64	-3154.94	101.05	130.16	-4621.87	185.20	692.41	-4453.60	124.44	685.97	-3135.23	117.97	1093.20	0.00	0.00	0.00	-3128.71	60.66	1455.03	-3099.91	184.65	1459.86	-3347.45	64.92	1438.89	-3406.84	423.71	1541.45	-97.11	898.82	77.41	495.54	829.37	74.09	-39.81
3.21000	-3274.95	240.24	27.83	-3316.44	234.84	48.71	-3978.81	411.33	-30.99	-3283.50	349.18	206.01	-3118.01	28.46	11.64	-3149.43	99.83	130.66	-4621.99	184.03	694.11	-4453.07	123.36	687.44	-3127.23	115.40	1094.43	0.00	0.00	0.00	-3104.83	59.30	1455.60	-3097.72	183.26	1460.29	-3342.18	64.27	1438.70	-3401.51	423.21	1541.89	-93.59	898.97	78.06	495.99	829.35	74.16	-39.94
3.22000	-3289.15	235.16	25.78	-3309.05	232.25	48.76	-3979.44	410.13	-30.80	-3273.36	346.32	211.37	-3118.01	28.46	11.64	-3144.02	98.60	131.11	-4622.02	182.85	695.77	-4452.47	122.27	688.89	-3095.71	114.48	1096.20	0.00	0.00	0.00	-3107.35	58.62	1456.10	-3095.55	181.69	1460.64	-3336.89	63.63	1438.51	-3396.14	422.70	1542.32	-93.12	898.42	78.24	496.01	829.10	74.15	-40.12
3.23000	-3256.21	229.68	29.36	-3299.39	224.82	47.30	-3980.03	408.93	-30.60	-3263.37	343.49	216.59	-3118.01	28.46	11.64	-3138.73	97.38	131.51	-4621.98	181.68	697.42	-4451.80	121.19	690.32	-3111.36	113.66	1096.11	0.00	0.00	0.00	-3098.77	56.93	1455.89	-3093.37	179.92	1460.92	-3331.56	62.99	1438.33	-3390.73	422.18	1542.76	-92.40	897.49	78.55	495.45	829.40	73.95	-39.97
3.24000	-3255.91	225.01	26.69	-3300.31	220.23	45.46	-3980.57	407.72	-30.39	-3253.51	340.67	221.70	-3118.01	28.46	11.64	-3133.56	96.15	131.85	-4621.86	180.51	699.03	-4451.05	120.12	691.73	-3110.99	111.87	1096.80	0.00	0.00	0.00	-3090.62	55.20	1455.83	-3091.16	177.90	1461.10	-3326.21	62.36	1438.14	-3385.29	421.65	1543.19	-95.61	898.28	77.80	494.68	829.63	73.85	-40.06
3.25000	-3239.47	221.08	26.54	-3259.36	213.85	48.86	-3981.05	406.50	-30.18	-3243.80	337.88	226.67	-3118.01	28.46	11.64	-3128.52	94.92	132.14	-4621.66	179.34	700.63	-4450.23	119.04	693.11	-3097.72	111.59	1096.77	0.00	0.00	0.00	-3088.84	53.84	1455.95	-3088.91	175.61	1461.19	-3320.82	61.73	1437.96	-3379.80	421.11	1543.61	-95.50	897.76	77.98	495.91	829.31	74.18	-39.57
3.26000	-3213.74	215.88	27.85	-3277.75	211.24	42.30	-3981.49	405.27	-29.96	-3234.21	335.10	231.53	-3118.01	28.46	11.64	-3123.60	93.70	132.37	-4621.37	178.17	702.19	-4449.33	117.97	694.47	-3091.59	110.30	1097.76	0.00	0.00	0.00	-3084.05	53.39	1455.81	-3086.58	173.01	1461.18	-3315.41	61.10	1437.78	-3374.28	420.56	1544.04	-93.95	897.42	78.41	496.33	829.45	74.10	-40.08
3.27000	-3192.95	213.83	29.47	-3216.47	205.44	49.96	-3981.88	404.03	-29.73	-3224.77	332.35	236.26	-3118.01	28.46	11.64	-3118.82	92.47	132.54	-4621.01	177.00	703.73	-4448.36	116.90	695.81	-3098.55	109.29	1097.62	0.00	0.00	0.00	-3104.59	51.71	1456.92	-3084.15	170.08	1461.06	-3309.97	60.48	1437.61	-3368.71	420.00	1544.46	-96.97	898.07	77.56	496.73	829.21	74.39	-40.26
3.28000	-3182.93	209.73	29.20	-3225.15	203.56	45.44	-3982.21	402.79	-29.50	-3215.45	329.62	240.87	-3118.01	28.46	11.64	-3114.18	91.24	132.65	-4620.56	175.84	705.25	-4447.32	115.84	697.12	-3090.16	107.51	1098.30	0.00	0.00	0.00	-3091.33	50.62	1456.73	-3081.61	166.79	1460.83	-3304.50	59.86	1437.44	-3363.11	419.43	1544.88	-96.59	898.66	77.30	496.42	829.40	74.30	-40.37
3.29000	-3153.60	207.05	31.88	-3185.00	198.03	48.41	-3982.50	401.54	-29.26	-3206.27	326.91	245.36	-3118.01	28.46	11.64	-3109.68	90.02	132.69	-4620.03	174.67	706.74	-4446.20	114.78	698.41	-3082.83	107.45	1098.67	0.00	0.00	0.00	-3086.98	50.47	1456.82	-3078.93	163.09	1460.47	-3299.00	59.24	1437.26	-3357.48	418.85	1545.29	-94.96	898.24	77.82	495.56	829.57	74.05	-39.97
3.30000	-3117.44	203.67	36.29	-3202.73	195.71	42.10	-3982.74	400.29	-29.01	-3197.22	324.22	249.72	-3118.01	28.46	11.64	-3105.34	88.79	132.68	-4619.41	173.51	708.20	-4445.00	113.72	699.67	-3066.74	107.49	1099.42	0.00	0.00	0.00	-3066.47	49.85	1456.17	-3076.10	158.97	1459.98	-3293.47	58.63	1437.10	-3351.80	418.26	1545.71	-97.02	898.47	77.37	495.44	829.41	73.98	-40.32
3.31000	-3086.28	200.97	34.66	-3161.23	192.22	43.97	-3982.92	399.02	-28.76	-3188.30	321.56	253.97	-3118.01	28.46	11.64	-3101.14	87.57	132.60	-4618.72	172.34	709.64	-4443.72	112.66	700.91	-3071.30	105.13	1098.43	0.00	0.00	0.00	-3083.39	49.09	1456.96	-3074.64	156.80	1459.71	-3287.91	58.02	1436.93	-3346.09	417.66	1546.12	-96.09	898.55	77.80	496.43	828.98	74.34	-39.95
3.32000	-3101.58	198.36	28.26	-3153.24	190.14	43.28	-3983.05	397.75	-28.50	-3179.51	318.91	258.10	-3118.01	28.46	11.64	-3097.10	86.35	132.46	-4617.93	171.18	711.05	-4442.37	111.61	702.12	-3060.25	104.48	1098.19	0.00	0.00	0.00	-3067.43	48.07	1456.04	-3075.52	154.97	1459.40	-3282.32	57.42	1436.76	-3340.34	417.05	1546.53	-92.84	898.42	78.23	495.96	829.27	74.05	-40.15
3.33000	-3097.41	197.37	28.10	-3120.90	186.91	45.29	-3983.13	396.48	-28.23	-3170.85	316.28	262.11	-3118.01	28.46	11.64	-3093.23	85.13	132.24	-4617.06	170.02	712.43	-4440.94	110.56	703.32	-3067.87	103.80	1099.23	0.00	0.00	0.00	-3045.34	47.72	1455.51	-3075.46	155.52	1459.41	-3276.71	56.82	1436.60	-3334.55	416.43	1546.93	-96.72	899.01	77.27	495.38	829.39	73.94	-39.88
3.34000	-3080.38	195.27	28.44	-3074.43	184.06	50.50	-3983.16	395.19	-27.96	-3162.31	313.68	266.01	-3118.01	28.46	11.64	-3089.52	83.92	131.96	-4616.11	168.86	713.78	-4439.43	109.51	704.48	-3058.12	104.00	1098.03	0.00	0.00	0.00	-3041.28	45.82	1455.23	-3076.93	156.24	1459.61	-3271.06	56.23	1436.44	-3328.73	415.80	1547.33	-95.31	897.98	78.14	495.25	829.30	73.93	-39.79
3.35000	-3038.60	193.46	33.67	-3078.90	184.31	47.79	-3983.14	393.90	-27.68	-3153.90	311.09	269.79	-3118.01	28.46	11.64	-3085.98	82.71	131.61	-4615.07	167.71	715.11	-4437.85	108.47	705.62	-3042.73	102.67	1098.74	0.00	0.00	0.00	-3044.45	46.17	1454.89	-3064.42	155.84	1459.46	-3265.39	55.64	1436.29	-3322.87	415.16	1547.73	-92.13	897.87	78.64	495.61	829.04	74.17	-40.16
3.36000	-2996.39	191.83	40.00	-3038.75	182.45	52.35	-3983.07	392.61	-27.40	-3145.61	308.53	273.46	-3118.01	28.46	11.64	-3082.62	81.50	131.19	-4613.94	166.55	716.41	-4436.18	107.42	706.74	-3040.58	103.70	1098.01	0.00	0.00	0.00	-3056.08	45.68	1454.41	-3050.61	153.94	1456.93	-3259.69	55.05	1436.13	-3316.98	414.51	1548.13	-93.50	897.23	78.60	495.61	829.32	74.04	-39.77
3.37000	-2978.07	190.25	43.67	-3024.42	180.59	53.92	-3982.94	391.31	-27.11	-3137.44	305.99	277.01	-3118.01	28.46	11.64	-3079.45	80.29	130.69	-4612.73	165.39	717.68	-4434.43	106.39	707.83	-3030.65	103.32	1097.22	0.00	0.00	0.00	-3052.95	44.96	1454.07	-3077.87	153.30	1456.79	-3253.96	54.47	1435.98	-3311.05	413.85	1548.52	-95.18	898.20	78.14	496.73	828.86	74.46	-39.69
3.38000	-3002.10	188.59	39.85	-3026.98	181.10	53.21	-3982.76	390.00	-26.81	-3129.40	303.47	280.45	-3118.01	28.46	11.64	-3076.45	79.09	130.12	-4611.42	164.24	718.93	-4432.61	105.35	708.89	-3030.14	103.05	1097.37	0.00	0.00	0.00	-3049.75	44.27	1453.74	-3060.64	153.52	1455.73	-3248.20	53.90	1435.83	-3305.08	413.19	1548.91	-95.76	897.65	78.12	496.37	828.98	74.43	-40.21
3.39000	-2957.31	188.69	49.70	-2992.66	180.51	54.87	-3982.53	388.69	-26.51	-3121.47	300.97	283.78	-3118.01	28.46	11.64	-3073.65	77.90	129.47	-4610.03	163.09	720.14	-4430.70	104.32	709.93	-3039.99	101.48	1096.02	0.00	0.00	0.00	-3046.47	43.60	1453.42	-3058.04	152.73	1455.03	-3242.41	53.32	1435.69	-3299.08	412.51	1549.30	-94.92	897.95	78.04	495.74	829.72	74.03	-39.86
3.40000	-2921.88	187.95	58.41	-2958.21	178.65	60.66	-3982.24	387.37	-26.20	-3113.66	298.49	287.00	-3118.01	28.46	11.64	-3071.04	76.71	128.74	-4608.55	161.94	721.33	-4428.71	103.30	710.95	-3017.34	101.78	1095.65	0.00	0.00	0.00	-3043.12	42.95	1453.10	-3055.26	151.98	1454.32	-3236.60	52.76	1435.54	-3293.04	411.83	1549.68	-93.74	897.78	78.19	496.17	829.56	74.21	-40.03
3.41000	-2866.42	184.72	70.09	-2955.74	177.18	64.84	-3981.90	386.04	-25.88	-3105.97	296.03	290.11	-3118.01	28.46	11.64	-3068.63	75.52	127.93	-4606.98	160.79	722.49	-4426.64	102.27	711.93	-3016.47	101.08	1094.48	0.00	0.00	0.00	-3039.70	42.32	1452.79	-3052.32	151.25	1453.62	-3230.76	52.19	1435.40	-3286.97	411.14	1550.06	-96.00	898.70	77.43	495.91	829.15	74.22	-40.08
3.42000	-2886.05	185.71	69.50	-2934.34	175.83	67.70	-3981.51	384.71	-25.56	-3098.40	293.59	293.11	-3118.01	28.46	11.64	-3066.43	74.34	127.05	-4605.32	159.64	723.62	-4424.49	101.25	712.90	-3040.42	101.10	1093.12	0.00	0.00	0.00	-3036.20	41.71	1452.48	-3049.21	150.56	1452.93	-3224.89	51.64	1435.27	-3280.86	410.43	1550.44	-95.93	898.53	77.72	495.63	829.50	74.01	-40.00
3.43000	-2843.86	186.47	80.40	-2913.01	174.53	70.59	-3981.07	383.38	-25.23	-3090.94	291.17	296.00	-3118.01	28.46	11.64	-3064.44	73.17	126.08	-4603.56	158.50	724.72	-4422.25	100.23	713.83	-3024.20	101.72	1092.56	0.00	0.00	0.00	-3032.63	41.12	1452.18	-3045.93	149.90	1452.23	-3218.99	51.08	1435.13	-3274.72	409.72	1550.81	-95.45	897.84	78.05	495.54	829.60	73.90	-39.67
3.44000	-2816.58	185.69	87.12	-2891.77	173.28	73.49	-3980.57	382.04	-24.90	-3083.60	288.77	298.79	-3118.01	28.46	11.64	-3062.65	72.00	125.03	-4601.72	157.35	725.79	-4419.93	99.22	714.74	-3006.71	100.40	1092.78	0.00	0.00	0.00	-3028.99	40.54	1451.89	-3042.49	149.27	1451.54	-3213.06	50.53	1435.00	-3268.55	409.00	1551.18	-92.72	897.68	78.67	495.86	829.46	74.12	-39.96
3.45000	-2790.15	184.92	93.56	-2870.63	172.09	76.41	-3980.01	380.69	-24.56	-3076.36	286.39	301.47	-3118.01	28.46	11.64	-3061.09	70.84	123.89	-4599.78	156.21	726.84	-4417.53	98.21	715.62	-3012.43	100.70	1091.64	0.00	0.00	0.00	-3025.28	39.99	1451.60	-3038.89	148.67	1450.86	-3207.11	49.99	1434.87	-3262.34	408.28	1551.55	-92.94	897.39	78.60	495.52	829.27	74.15	-39.59
3.46000	-2764.58	184.16	99.73	-2849.59	170.95	79.35	-3979.41	379.34	-24.21	-3069.24	284.04	304.05	-3118.01	28.46	11.64	-3059.75	69.68	122.66	-4597.76	155.07	727.85	-4415.04	97.20	716.48	-3001.50	101.00	1090.09	0.00	0.00	0.00	-3021.49	39.45	1451.32	-3035.13	148.10	1450.18	-3201.13	49.45	1434.74	-3256.09	407.54	1551.91	-94.37	898.54	78.09	495.90	829.08	74.32	-39.78
3.47000	-2739.84	183.40	105.64	-2828.68	169.86	82.29	-3978.74	377.98	-23.86	-3062.23	281.70	306.52	-3118.01	28.46	11.64	-3058.64	68.54	121.35	-4595.63	153.93	728.83	-4412.46	96.20	717.30	-3005.51	100.33	1089.65	0.00	0.00	0.00	-3017.63	38.94	1451.05	-3031.21	147.56	1449.50	-3195.12	48.92	1434.62	-3249.81	406.80	1552.27	-95.02	899.31	77.80	495.75	829.54	74.19	-39.91
3.48000	-2715.93	182.65	111.29	-2807.89	168.83	85.24	-3978.03	376.62	-23.50	-3055.33	279.38	308.89	-3118.01	28.46	11.64	-3057.76	67.40	119.95	-4593.42	152.79	729.78	-4409.81	95.20	718.10	-3000.60	101.10	1087.76	0.00	0.00	0.00	-3013.70	38.44	1450.77	-3027.15	147.05	1448.82	-3189.09	48.39	1434.50	-3243.50	406.04	1552.63	-93.58	898.09	78.38	496.09	829.48	74.22	-39.91
3.49000	-2692.83	181.91	116.68	-2787.23	167.84	88.20	-3977.25	375.26	-23.14	-3048.53	277.09	311.16	-3118.01	28.46	11.64	-3057.11	66.27	118.45	-4591.11	151.66	730.71	-4407.06	94.20	718.88	-2987.26	101.44	1086.93	0.00	0.00	0.00	-3009.70	37.95	1450.51	-3022.93	146.56	1448.15	-3183.03	47.87	1434.38	-3237.16	405.28	1552.98	-96.34	899.25	77.47	496.45	829.37	74.28	-39.89
3.50000	-2670.54	181.18	121.82	-2766.73	166.89	91.16	-3976.43	373.89	-22.77	-3041.84	274.81	313.33	-3118.01	28.46	11.64	-3056.71	65.15	116.87	-4588.70	150.52	731.60	-4404.23	93.21	719.62	-2981.40	101.52	1085.86	0.00	0.00	0.00	-3005.63	37.49	1450.25	-3018.56	146.11	1447.49	-3176.94	47.35	1434.27	-3230.78	404.51	1553.33	-97.59	899.33	77.21	496.59	829.26	74.30	-40.23
3.51000	-2649.04	180.46	126.71	-2746.37	166.00	94.12	-3975.54	372.52	-22.39	-3035.25	272.56	315.39	-3118.01	28.46	11.64	-3056.55	64.03	115.19	-4586.20	149.39	732.46	-4401.31	92.22	720.34	-2975.53	101.60	1084.81	0.00	0.00	0.00	-3001.48	37.04	1450.00	-3014.05	145.68	1446.83	-3170.82	46.84	1434.16	-3224.37	403.74	1553.68	-97.60	899.21	77.12	496.72	829.00	74.43	-39.94
3.52000	-2628.32	179.74	131.35	-2726.18	165.15	97.07	-3974.60	371.14	-22.01	-3028.77	270.32	317.36	-3118.01	28.46	11.64	-3056.65	62.93	113.41	-4583.60	148.26	733.29	-4398.31	91.24	721.03	-2969.64	101.70	1083.78	0.00	0.00	0.00	-2997.26	36.62	1449.75	-3009.39	145.28	1446.17	-3164.68	46.33	1434.05	-3217.93	402.95	1554.02	-95.35	899.00	77.62	496.46	829.02	74.22	-39.61
3.53000	-2608.37	179.04	135.75	-2706.17	164.35	100.02	-3973.61	369.76	-21.62	-3022.39	268.11	319.23	-3118.01	28.46	11.64	-3057.00	61.84	111.54	-4580.91	147.13	734.09	-4395.21	90.26	721.69	-2963.74	101.81	1082.78	0.00	0.00	0.00	-2992.98	36.20	1449.51	-3004.60	144.90	1445.52	-3158.51	45.82	1433.95	-3211.46	402.16	1554.36	-91.39	897.27	78.91	495.66	829.14	74.15	-39.89
3.54000	-2589.18	178.34	139.92	-2686.34	163.59	102.96	-3972.56	368.37	-21.22	-3016.11	265.91	321.00	-3118.01	28.46	11.64	-3057.61	60.75	109.57	-4578.12	146.01	734.86	-4392.03	89.28	722.32	-2957.83	101.92	1081.80	0.00	0.00	0.00	-2988.62	35.81	1449.27	-2999.66	144.55	1444.87	-3152.31	45.33	1433.84	-3204.95	401.36	1554.69	-94.38	897.55	78.15	496.33	829.10	74.40	-40.29
3.55000	-2570.74	177.65	143.85	-2666.70	162.87	105.88	-3971.45	366.98	-20.82	-3009.94	263.74	322.68	-3118.01	28.46	11.64	-3058.48	59.68	107.50	-4575.23	144.88	735.60	-4388.76	88.31	722.93	-2951.90	102.04	1080.85	0.00	0.00	0.00	-2984.19	35.43	1449.04	-2994.59	144.22	1444.23	-3146.09	44.83	1433.75	-3198.42	400.56	1555.02	-95.60	898.71	77.79	495.73	829.32	74.16	-40.49
3.56000	-2553.03	176.96	147.55	-2647.26	162.20	108.79	-3970.29	365.59	-20.42	-3003.86	261.58	324.26	-3118.01	28.46	11.64	-3059.63	58.62	105.32	-4572.24	143.76	736.30	-4385.40	87.34	723.50	-2945.95	102.18	1079.92	0.00	0.00	0.00	-2979.70	35.07	1448.82	-2989.39	143.92	1443.60	-3139.84	44.35	1433.65	-3191.85	399.74	1555.35	-94.13	898.55	77.88	495.84	829.13	74.30	-40.03
3.57000	-2536.05	176.29	151.02	-2628.03	161.57	111.68	-3969.07	364.19	-20.01	-2997.87	259.45	325.75	-3118.01	28.46	11.64	-3061.04	57.56	103.05	-4569.15	142.64	736.97	-4381.95	86.37	724.05	-2939.99	102.32	1079.02	0.00	0.00	0.00	-2975.13	34.72	1448.60	-2984.06	143.65	1442.97	-3133.57	43.87	1433.56	-3185.25	398.92	1555.67	-95.00	897.33	78.15	496.49	829.06	74.38	-40.28
3.58000	-2519.79	175.63	154.27	-2609.03	160.97	114.55	-3967.79	362.80	-19.59	-2991.99	257.33	327.15	-3118.01	28.46	11.64	-3062.74	56.52	100.67	-4565.97	141.52	737.62	-4378.41	85.41	724.57	-2934.01	102.47	1078.13	0.00	0.00	0.00	-2970.49	34.39	1448.38	-2978.59	143.40	1442.35	-3127.26	43.39	1433.47	-3178.61	398.09	1555.99	-95.58	898.98	77.72	496.11	829.72	74.07	-40.34
3.59000	-2504.23	174.97	157.30	-2590.25	160.42	117.40	-3966.45	361.39	-19.17	-2986.19	255.24	328.45	-3118.01	28.46	11.64	-3064.72	55.49	98.18	-4562.68	140.41	738.22	-4374.78	84.45	725.06	-2928.02	102.62	1077.27	0.00	0.00	0.00	-2965.79	34.07	1448.17	-2973.00	143.17	1441.74	-3120.94	42.92	1433.39	-3171.95	397.25	1556.30	-96.67	899.48	77.15	495.50	829.52	73.91	-40.16
3.60000	-2489.35	174.32	160.12	-2571.72	159.90	120.22	-3965.06	359.99	-18.74	-2980.50	253.16	329.66	-3118.01	28.46	11.64	-3066.99	54.48	95.59	-4559.29	139.30	738.80	-4371.06	83.50	725.52	-2922.02	102.79	1076.44	0.00	0.00	0.00	-2961.01	33.77	1447.97	-2967.29	142.96	1441.13	-3114.58	42.46	1433.31	-3165.26	396.41	1556.61	-94.82	897.35	78.27	495.21	829.92	73.80	-39.98
3.61000	-2475.16	173.69	162.73	-2553.43	159.42	123.01	-3963.61	358.58	-18.30	-2974.89	251.11	330.78	-3118.01	28.46	11.64	-3069.55	53.47	92.89	-4555.81	138.19	739.34	-4367.24	82.55	725.95	-2916.00	102.96	1075.63	0.00	0.00	0.00	-2956.17	33.48	1447.77	-2961.46	142.77	1440.53	-3108.20	42.00	1433.23	-3158.54	395.56	1556.92	-95.08	897.82	78.02	496.04	829.50	74.05	-39.66
3.62000	-2461.64	173.06	165.13	-2535.40	158.98	125.76	-3962.10	357.16	-17.86	-2969.38	249.07	331.82	-3118.01	28.46	11.64	-3072.41	52.48	90.08	-4552.22	137.08	739.86	-4363.34	81.61	726.35	-2909.96	103.14	1074.84	0.00	0.00	0.00	-2951.26	33.21	1447.58	-2955.51	142.61	1439.93	-3101.79	41.54	1433.15	-3151.78	394.70	1557.22	-96.09	898.99	77.61	496.50	829.26	74.31	-39.83
3.63000	-2448.78	172.44	167.32	-2517.64	158.57	128.48	-3960.54	355.75	-17.41	-2963.95	247.06	332.76	-3118.01	28.46	11.64	-3075.56	51.50	87.15	-4548.52	135.97	740.33	-4359.34	80.66	726.72	-2903.91	103.33	1074.07	0.00	0.00	0.00	-2946.28	32.95	1447.39	-2949.44	142.47	1439.34	-3095.36	41.10	1433.08	-3145.00	393.84	1557.52	-97.18	898.37	77.41	495.77	829.66	74.05	-39.81
3.64000	-2436.56	171.82	169.32	-2500.15	158.19	131.16	-3958.91	354.33	-16.96	-2958.61	245.06	333.62	-3118.01	28.46	11.64	-3079.03	50.54	84.12	-4544.73	134.87	740.78	-4355.24	79.73	727.06	-2897.85	103.53	1073.32	0.00	0.00	0.00	-2941.23	32.71	1447.21	-2943.26	142.35	1438.76	-3088.90	40.66	1433.02	-3138.18	392.97	1557.82	-91.26	897.79	78.87	495.77	829.92	73.88	-39.71
3.65000	-2424.98	171.22	171.12	-2482.95	157.85	133.81	-3957.23	352.91	-16.50	-2953.36	243.08	334.39	-3118.01	28.46	11.64	-3082.81	49.59	80.97	-4540.83	133.76	741.19	-4351.05	78.79	727.37	-2891.77	103.73	1072.60	0.00	0.00	0.00	-2936.11	32.48	1447.03	-2936.97	142.25	1438.19	-3082.42	40.22	1432.95	-3131.34	392.09	1558.11	-93.91	898.18	78.06	495.25	829.54	73.95	-40.03
3.66000	-2414.02	170.63	172.73	-2466.05	157.54	136.40	-3955.49	351.49	-16.04	-2948.20	241.13	335.07	-3118.01	28.46	11.64	-3086.90	48.65	77.70	-4536.82	132.66	741.56	-4346.77	77.86	727.65	-2885.67	103.95	1071.90	0.00	0.00	0.00	-2930.93	32.26	1446.86	-2930.57	142.17	1437.62	-3075.91	39.79	1432.89	-3124.47	391.21	1558.39	-93.83	898.24	78.18	495.28	829.20	74.00	-39.82
3.67000	-2403.68	170.05	174.15	-2449.45	157.26	138.95	-3953.69	350.07	-15.57	-2943.12	239.19	335.67	-3118.01	28.46	11.64	-3091.31	47.73	74.31	-4532.72	131.57	741.91	-4342.40	76.94	727.89	-2879.56	104.17	1071.22	0.00	0.00	0.00	-2925.68	32.06	1446.69	-2924.06	142.10	1437.07	-3069.37	39.37	1432.84	-3117.57	390.32	1558.67	-92.12	898.33	78.71	495.73	829.06	74.17	-40.11
3.68000	-2393.93	169.47	175.38	-2433.17	157.01	141.45	-3951.83	348.64	-15.10	-2938.13	237.27	336.19	-3118.01	28.46	11.64	-3096.05	46.83	70.81	-4528.50	130.47	742.22	-4337.92	76.02	728.11	-2873.44	104.39	1070.56	0.00	0.00	0.00	-2920.36	31.87	1446.53	-2917.45	142.06	1436.52	-3062.81	38.95	1432.78	-3110.64	389.42	1558.95	-92.90	898.54	78.59	495.18	829.39	74.00	-39.81
3.69000	-2384.78	168.91	176.43	-2417.21	156.79	143.90	-3949.91	347.21	-14.62	-2933.21	235.38	336.62	-3118.01	28.46	11.64	-3101.12	45.94	67.18	-4524.18	129.38	742.49	-4333.35	75.10	728.30	-2867.30	104.63	1069.92	0.00	0.00	0.00	-2914.98	31.70	1446.38	-2910.74	142.04	1435.98	-3056.23	38.54	1432.73	-3103.68	388.52	1559.22	-92.03	897.97	78.46	495.93	829.37	74.06	-39.69
3.70000	-2376.21	168.35	177.31	-2401.58	156.60	146.29	-3947.93	345.78	-14.13	-2928.38	233.50	336.98	-3118.01	28.46	11.64	-3106.52	45.06	63.44	-4519.75	128.29	742.73	-4328.69	74.19	728.45	-2861.14	104.87	1069.31	0.00	0.00	0.00	-2909.52	31.53	1446.22	-2903.92	142.03	1435.45	-3049.62	38.13	1432.69	-3096.69	387.61	1559.49	-94.14	897.51	78.22	495.39	829.23	74.08	-40.00
3.71000	-2368.20	167.81	178.02	-2386.30	156.43	148.62	-3945.89	344.35	-13.64	-2923.63	231.64	337.25	-3118.01	28.46	11.64	-3112.27	44.20	59.57	-4515.22	127.20	742.94	-4323.93	73.28	728.58	-2854.97	105.12	1068.71	0.00	0.00	0.00	-2904.01	31.38	1446.08	-2897.02	142.04	1434.92	-3042.98	37.73	1432.65	-3089.68	386.69	1559.75	-95.12	897.98	77.91	495.70	828.99	74.26	-39.66
3.72000	-2360.75	167.27	178.55	-2371.37	156.29	150.89	-3943.79	342.91	-13.14	-2918.96	229.80	337.44	-3118.01	28.46	11.64	-3118.35	43.36	55.57	-4510.58	126.12	743.11	-4319.07	72.38	728.67	-2848.78	105.37	1068.14	0.00	0.00	0.00	-2898.42	31.24	1445.93	-2890.02	142.06	1434.41	-3036.32	37.34	1432.61	-3082.64	385.77	1560.01	-96.01	897.58	77.94	496.05	829.05	74.27	-39.83
3.73000	-2353.85	166.75	178.92	-2356.80	156.17	153.09	-3941.64	341.48	-12.64	-2914.36	227.98	337.56	-3118.01	28.46	11.64	-3124.79	42.53	51.45	-4505.83	125.04	743.24	-4314.11	71.48	728.73	-2842.58	105.63	1067.59	0.00	0.00	0.00	-2892.77	31.11	1445.80	-2882.92	142.11	1433.91	-3029.64	36.95	1432.58	-3075.57	384.84	1560.27	-95.88	898.06	78.02	495.84	829.13	74.16	-39.90
3.74000	-2347.48	166.23	179.13	-2342.60	156.08	155.23	-3939.42	340.04	-12.13	-2909.84	226.18	337.59	-3118.01	28.46	11.64	-3131.58	41.73	47.20	-4500.97	123.96	743.34	-4309.05	70.59	728.76	-2836.36	105.90	1067.05	0.00	0.00	0.00	-2887.06	31.00	1445.67	-2875.74	142.16	1433.41	-3022.93	36.57	1432.55	-3068.47	383.91	1560.52	-95.80	899.05	77.49	496.38	829.15	74.33	-39.72
3.75000	-2341.64	165.73	179.18	-2328.78	156.00	157.30	-3937.14	338.60	-11.62	-2905.39	224.40	337.55	-3118.01	28.46	11.64	-3145.35	40.52	42.16	-4496.00	122.88	743.40	-4303.90	69.70	728.76	-2830.13	106.17	1066.54	0.00	0.00	0.00	-2881.27	30.89	1445.54	-2868.47	142.24	1432.93	-3016.19	36.20	1432.52	-3061.34	382.97	1560.76	-94.22	898.44	78.08	495.69	829.27	74.10	-39.83
3.76000	-2336.30	165.23	179.08	-2315.35	155.96	159.29	-3934.79	337.16	-11.10	-2901.02	222.64	337.44	-3118.01	28.46	11.64	-3132.40	39.91	39.70	-4490.93	121.81	743.43	-4298.64	68.81	728.72	-2823.88	106.45	1066.05	0.00	0.00	0.00	-2875.43	30.80	1445.42	-2861.12	142.33	1432.45	-3009.43	35.83	1432.50	-3054.19	382.03	1561.00	-96.36	898.67	77.44	496.33	829.07	74.29	-39.54
3.77000	-2331.47	164.74	178.82	-2302.32	155.93	161.21	-3932.39	335.72	-10.58	-2896.72	220.89	337.25	-3118.01	28.46	11.64	-3171.27	39.15	30.20	-4485.74	120.74	743.43	-4293.29	67.93	728.65	-2817.61	106.74	1065.57	0.00	0.00	0.00	-2869.52	30.72	1445.30	-2853.69	142.43	1431.98	-3002.65	35.47	1432.48	-3047.01	381.08	1561.24	-95.91	898.87	77.70	495.97	829.10	74.25	-39.33
3.78000	-2327.12	164.27	178.42	-2289.70	155.92	163.05	-3929.93	334.28	-10.05	-2892.49	219.17	336.98	-3118.01	28.46	11.64	-3179.52	38.09	25.96	-4480.44	119.67	743.38	-4287.83	67.06	728.55	-2811.33	107.03	1065.12	0.00	0.00	0.00	-2863.54	30.64	1445.18	-2846.18	142.54	1431.53	-2995.84	35.12	1432.47	-3039.81	380.13	1561.47	-93.71	897.95	78.30	496.61	828.76	74.48	-39.35
3.79000	-2323.26	163.80	177.88	-2277.49	155.93	164.81	-3927.40	332.84	-9.51	-2888.34	217.47	336.65	-3118.01	28.46	11.64	-3183.68	37.33	22.50	-4475.03	118.60	743.30	-4282.28	66.19	728.42	-2805.04	107.33	1064.68	0.00	0.00	0.00	-2857.50	30.58	1445.08	-2838.59	142.67	1431.08	-2989.00	34.77	1432.46	-3032.57	379.17	1561.69	-94.63	897.73	78.26	495.65	829.27	74.09	-39.61
3.80000	-2319.86	163.35	177.20	-2265.72	155.95	166.48	-3924.81	331.40	-8.97	-2884.24	215.78	336.24	-3118.01	28.46	11.64	-3190.88	36.68	18.15	-4469.50	117.54	743.18	-4276.62	65.32	728.25	-2798.72	107.64	1064.27	0.00	0.00	0.00	-2851.39	30.53	1444.97	-2830.92	142.81	1430.65	-2982.15	34.43	1432.46	-3025.32	378.20	1561.91	-93.67	898.94	78.12	495.49	829.28	74.10	-40.11
3.81000	-2316.92	162.90	176.38	-2254.38	156.00	168.07	-3922.16	329.96	-8.42	-2880.22	214.11	335.76	-3118.01	28.46	11.64	-3191.36	36.99	16.13	-4463.87	116.48	743.03	-4270.86	64.46	728.05	-2792.40	107.95	1063.87	0.00	0.00	0.00	-2845.22	30.49	1444.87	-2823.19	142.97	1430.23	-2975.27	34.09	1432.46	-3018.03	377.23	1562.13	-94.39	899.33	77.83	496.51	828.72	74.56	-40.09
3.82000	-2314.42	162.47	175.43	-2243.48	156.05	169.56	-3919.45	328.52	-7.87	-2876.26	212.47	335.21	-3118.01	28.46	11.64	-3157.98	37.50	20.72	-4458.12	115.43	742.84	-4265.00	63.60	727.82	-2786.05	108.27	1063.49	0.00	0.00	0.00	-2838.99	30.46	1444.78	-2815.38	143.13	1429.81	-2968.36	33.77	1432.46	-3010.72	376.26	1562.34	-95.15	899.04	77.66	496.50	829.00	74.35	-39.59
3.83000	-2312.35	162.05	174.36	-2233.05	156.13	170.96	-3916.68	327.07	-7.32	-2872.37	210.84	334.59	-3118.01	28.46	11.64	-3150.84	35.65	21.37	-4452.26	114.37	742.61	-4259.03	62.75	727.56	-2779.69	108.59	1063.13	0.00	0.00	0.00	-2832.69	30.43	1444.69	-2807.51	143.31	1429.41	-2961.43	33.44	1432.47	-3003.39	375.28	1562.55	-93.86	897.67	78.43	496.07	829.28	74.32	-39.85
3.84000	-2310.71	161.63	173.16	-2223.07	156.21	172.27	-3913.84	325.63	-6.76	-2868.54	209.23	333.90	-3118.01	28.46	11.64	-3160.61	35.47	19.44	-4446.28	113.32	742.34	-4252.96	61.90	727.26	-2773.32	108.91	1062.79	0.00	0.00	0.00	-2826.33	30.42	1444.60	-2799.58	143.49	1429.02	-2954.48	33.13	1432.48	-2996.03	374.29	1562.75	-94.76	897.86	78.08	495.85	828.96	74.30	-40.25
3.85000	-2309.48	161.23	171.84	-2213.57	156.31	173.47	-3910.94	324.19	-6.19	-2864.78	207.64	333.15	-3118.01	28.46	11.64	-3130.38	33.38	23.42	-4440.18	112.27	742.04	-4246.79	61.06	726.92	-2766.93	109.25	1062.47	0.00	0.00	0.00	-2819.91	30.41	1444.52	-2791.58	143.69	1428.64	-2947.50	32.82	1432.50	-2988.65	373.30	1562.94	-95.08	898.31	77.85	496.40	829.01	74.38	-39.68
3.86000	-2308.64	160.84	170.41	-2204.56	156.42	174.58	-3907.98	322.74	-5.62	-2861.07	206.07	332.33	-3118.00	28.46	11.64	-3134.43	33.14	24.05	-4433.97	111.23	741.70	-4240.51	60.22	726.56	-2760.52	109.59	1062.17	0.00	0.00	0.00	-2813.43	30.42	1444.45	-2783.52	143.90	1428.28	-2940.50	32.52	1432.52	-2981.24	372.31	1563.13	-95.89	898.12	77.88	496.49	829.26	74.37	-40.05
3.87000	-2308.20	160.46	168.86	-2196.03	156.54	175.58	-3904.95	321.30	-5.04	-2857.42	204.52	331.44	-3102.43	28.65	14.48	-3125.66	33.03	28.10	-4427.65	110.19	741.32	-4234.13	59.39	726.15	-2754.09	109.93	1061.88	0.00	0.00	0.00	-2806.88	30.43	1444.37	-2775.41	144.11	1427.92	-2933.47	32.23	1432.54	-2973.80	371.31	1563.32	-96.70	897.69	77.74	495.75	829.68	74.02	-39.47
3.88000	-2308.13	160.09	167.21	-2188.01	156.67	176.47	-3901.86	319.86	-4.46	-2853.84	202.98	330.49	-3104.41	28.17	15.86	-3122.87	34.10	29.58	-4421.21	109.15	740.90	-4227.64	58.56	725.72	-2747.65	110.28	1061.61	0.00	0.00	0.00	-2800.27	30.45	1444.31	-2767.24	144.34	1427.58	-2926.43	31.94	1432.57	-2966.34	370.30	1563.50	-96.14	898.81	77.60	496.33	829.36	74.20	-39.93
3.89000	-2308.43	159.73	165.45	-2180.50	156.81	177.25	-3898.71	318.42	-3.87	-2850.31	201.47	329.48	-3079.04	30.54	20.75	-3099.73	34.11	34.39	-4414.65	108.11	740.45	-4221.05	57.74	725.25	-2741.20	110.63	1061.36	0.00	0.00	0.00	-2793.59	30.48	1444.24	-2759.02	144.57	1427.25	-2919.36	31.67	1432.61	-2958.86	369.30	1563.67	-96.27	898.04	77.87	496.82	829.08	74.44	-39.55
3.90000	-2309.08	159.38	163.59	-2173.52	156.95	177.92	-3895.49	316.98	-3.28	-2846.83	199.97	328.41	-3068.76	29.32	21.29	-3083.26	33.84	36.90	-4407.97	107.08	739.95	-4214.35	56.92	724.74	-2734.73	110.99	1061.12	0.00	0.00	0.00	-2786.86	30.51	1444.18	-2750.76	144.81	1426.94	-2912.26	31.39	1432.65	-2951.36	368.29	1563.84	-94.26	899.15	77.83	496.11	829.20	74.26	-39.54
3.91000	-2310.08	159.05	161.63	-2167.06	157.11	178.47	-3892.20	315.54	-2.68	-2843.41	198.50	327.27	-3044.36	29.40	22.41	-3056.97	32.96	40.13	-4401.17	106.05	739.42	-4207.54	56.11	724.20	-2728.24	111.35	1060.90	0.00	0.00	0.00	-2780.06	30.55	1444.13	-2742.44	145.06	1426.63	-2905.14	31.13	1432.69	-2943.83	367.27	1564.01	-93.28	898.79	78.24	495.56	829.51	74.05	-39.29
3.92000	-2311.41	158.72	159.58	-2161.14	157.26	178.90	-3888.86	314.10	-2.08	-2840.04	197.04	326.08	-2990.53	29.66	30.60	-3038.56	32.79	41.81	-4394.26	105.03	738.85	-4200.63	55.30	723.63	-2721.73	111.72	1060.70	0.00	0.00	0.00	-2773.20	30.60	1444.08	-2734.08	145.31	1426.34	-2898.00	30.87	1432.74	-2936.27	366.25	1564.17	-94.79	898.11	77.98	494.94	829.56	73.77	-40.06
3.93000	-2313.06	158.41	157.45	-2155.77	157.42	179.21	-3885.45	312.66	-1.47	-2836.73	195.60	324.82	-3005.77	27.52	26.03	-3003.92	31.21	44.89	-4387.22	104.00	738.24	-4193.60	54.50	723.01	-2715.21	112.09	1060.52	0.00	0.00	0.00	-2766.29	30.66	1444.03	-2725.68	145.57	1426.06	-2890.84	30.62	1432.79	-2928.70	365.23	1564.32	-95.33	898.38	77.77	495.08	829.51	73.99	-39.69
3.94000	-2315.01	158.11	155.22	-2150.96	157.59	179.39	-3881.97	311.22	-0.85	-2833.47	194.18	323.51	-2967.55	24.92	29.41	-2987.79	29.50	43.89	-4380.07	102.98	737.58	-4186.47	53.70	722.37	-2708.68	112.46	1060.35	0.00	0.00	0.00	-2759.31	30.72	1443.99	-2717.23	145.84	1425.80	-2883.65	30.38	1432.85	-2921.10	364.20	1564.47	-94.55	898.51	77.91	494.98	829.58	73.88	-39.62
3.95000	-2317.27	157.82	152.92	-2146.72	157.75	179.45	-3878.43	309.79	-0.24	-2830.25	192.77	322.14	-2921.27	23.90	31.32	-2960.12	27.22	45.12	-4372.79	101.97	736.89	-4179.23	52.91	721.69	-2702.12	112.84	1060.20	0.00	0.00	0.00	-2752.26	30.79	1443.95	-2708.76	146.11	1425.55	-2876.44	30.14	1432.91	-2913.48	363.17	1564.61	-91.82	897.42	78.88	496.16	829.19	74.28	-39.94
3.96000	-2319.82	157.54	150.53	-2143.06	157.92	179.37	-3874.82	308.35	0.39	-2827.09	191.39	320.71	-2931.18	19.87	25.26	-2940.76	25.58	44.54	-4365.39	100.96	736.16	-4171.88	52.12	720.97	-2695.55	113.23	1060.06	0.00	0.00	0.00	-2745.16	30.87	1443.91	-2700.24	146.38	1425.31	-2869.21	29.92	1432.98	-2905.83	362.13	1564.75	-94.27	898.11	78.16	496.36	829.37	74.24	-39.96
3.97000	-2322.64	157.27	148.08	-2139.98	158.09	179.16	-3871.15	306.92	1.02	-2823.97	190.02	319.23	-2906.54	18.00	23.96	-2926.61	23.31	41.32	-4357.87	99.95	735.39	-4164.42	51.34	720.22	-2688.97	113.61	1059.94	0.00	0.00	0.00	-2738.00	30.95	1443.88	-2691.69	146.66	1425.09	-2861.95	29.70	1433.05	-2898.17	361.09	1564.88	-94.62	898.74	77.75	496.62	829.57	74.10	-40.03
3.98000	-2325.72	157.01	145.55	-2137.50	158.25	178.82	-3867.41	305.49	1.65	-2820.90	188.68	317.69	-2852.08	17.65	30.12	-2893.49	21.70	42.00	-4350.23	98.94	734.58	-4156.85	50.56	719.43	-2682.36	114.01	1059.83	0.00	0.00	0.00	-2730.78	31.04	1443.86	-2683.12	146.94	1424.88	-2854.68	29.48	1433.13	-2890.48	360.05	1565.00	-96.78	899.16	77.34	496.13	829.30	74.17	-39.84
3.99000	-2329.06	156.77	142.96	-2135.63	158.42	178.33	-3863.60	304.06	2.29	-2817.87	187.35	316.10	-2816.89	15.54	30.32	-2866.84	20.35	40.80	-4342.46	97.94	733.73	-4149.17	49.79	718.60	-2675.74	114.40	1059.74	0.00	0.00	0.00	-2723.50	31.13	1443.83	-2674.52	147.23	1424.69	-2847.38	29.28	1433.21	-2882.77	359.00	1565.12	-99.13	899.54	76.79	496.23	829.25	74.09	-39.70
4.00000	-2332.64	156.54	140.30	-2134.37	158.58	177.70	-3859.73	302.64	2.93	-2814.89	186.04	314.45	-2820.04	15.88	23.58	-2836.22	19.26	39.70	-4334.57	96.94	732.84	-4141.37	49.02	717.74	-2669.11	114.80	1059.67	0.00	0.00	0.00	-2716.16	31.23	1443.81	-2665.89	147.52	1424.51	-2840.05	29.08	1433.29	-2875.04	357.95	1565.24	-95.14	897.08	78.31	495.96	829.17	74.16	-39.80
4.01000	-2336.45	156.32	137.58	-2133.73	158.74	176.93	-3855.79	301.21	3.58	-2811.95	184.74	312.76	-2792.10	16.19	22.62	-2816.38	18.61	36.85	-4326.56	95.94	731.90	-4133.47	48.26	716.84	-2662.46	115.20	1059.61	0.00	0.00	0.00	-2708.76	31.33	1443.80	-2657.24	147.81	1424.34	-2832.71	28.89	1433.38	-2867.29	356.90	1565.35	-96.45	898.65	77.52	495.34	829.34	74.07	-40.02
4.02000	-2340.48	156.11	134.81	-2133.73	158.89	176.01	-3851.79	299.79	4.23	-2809.04	183.47	311.01	-2750.22	15.30	23.86	-2777.54	17.97	37.37	-4318.42	94.95	730.93	-4125.45	47.51	715.90	-2655.79	115.61	1059.56	0.00	0.00	0.00	-2701.30	31.43	1443.79	-2648.57	148.10	1424.20	-2825.34	28.71	1433.48	-2859.51	355.85	1565.45	-95.31	898.35	77.87	496.49	829.18	74.33	-40.29
4.03000	-2344.72	155.91	131.99	-2134.37	159.04	174.94	-3847.72	298.37	4.89	-2806.18	182.21	309.22	-2711.10	16.54	23.75	-2749.26	17.09	35.48	-4310.16	93.97	729.91	-4117.32	46.76	714.93	-2649.10	116.02	1059.53	0.00	0.00	0.00	-2693.78	31.55	1443.78	-2639.88	148.39	1424.06	-2817.95	28.54	1433.58	-2851.72	354.79	1565.55	-94.08	899.42	77.79	496.34	829.47	74.22	-40.13
4.04000	-2349.16	155.73	129.12	-2135.67	159.18	173.71	-3843.58	296.95	5.55	-2803.36	180.98	307.37	-2706.65	13.99	19.26	-2731.40	15.94	32.30	-4301.77	92.98	728.85	-4109.07	46.01	713.92	-2642.40	116.43	1059.52	0.00	0.00	0.00	-2686.20	31.66	1443.78	-2631.18	148.68	1423.94	-2810.54	28.37	1433.69	-2843.91	353.73	1565.64	-92.79	898.47	78.23	496.10	829.18	74.36	-39.63
4.05000	-2353.78	155.56	126.21	-2137.62	159.31	172.33	-3839.37	295.54	6.22	-2800.58	179.76	305.48	-2634.81	13.47	25.63	-2697.93	14.85	33.06	-4293.25	92.00	727.75	-4100.71	45.27	712.87	-2635.68	116.84	1059.52	0.00	0.00	0.00	-2678.57	31.78	1443.78	-2622.46	148.98	1423.84	-2803.11	28.21	1433.80	-2836.07	352.66	1565.72	-94.00	897.95	78.12	495.67	829.40	74.09	-39.43
4.06000	-2358.58	155.40	123.26	-2140.25	159.43	170.79	-3835.10	294.13	6.89	-2797.83	178.56	303.54	-2624.64	14.29	23.71	-2670.38	14.62	32.77	-4284.61	91.02	726.61	-4092.24	44.54	711.78	-2628.94	117.26	1059.53	0.00	0.00	0.00	-2670.87	31.90	1443.78	-2613.74	149.27	1423.75	-2795.65	28.06	1433.91	-2828.21	351.59	1565.80	-93.48	898.74	78.07	496.22	829.09	74.25	-39.73
4.07000	-2363.54	155.25	120.27	-2143.56	159.54	169.08	-3830.76	292.72	7.57	-2795.11	177.37	301.56	-2574.36	12.80	27.09	-2624.74	14.01	37.03	-4275.83	90.05	725.43	-4083.65	43.81	710.66	-2622.19	117.68	1059.56	0.00	0.00	0.00	-2663.12	32.03	1443.79	-2605.00	149.56	1423.68	-2788.18	27.92	1434.04	-2820.34	350.52	1565.87	-94.82	898.12	78.02	495.50	829.27	74.01	-39.76
4.08000	-2368.66	155.12	117.25	-2147.56	159.64	167.21	-3826.35	291.31	8.25	-2792.43	176.21	299.53	-2537.71	10.07	28.38	-2562.73	13.58	43.09	-4266.93	89.08	724.20	-4074.95	43.09	709.50	-2615.42	118.11	1059.59	0.00	0.00	0.00	-2655.31	32.16	1443.80	-2596.27	149.85	1423.63	-2780.68	27.79	1434.16	-2812.44	349.45	1565.94	-97.01	898.59	77.55	496.27	829.52	74.15	-39.90
4.09000	-2373.91	154.99	114.21	-2152.26	159.73	165.17	-3821.87	289.91	8.94	-2789.78	175.06	297.46	-2523.01	8.02	25.33	-2522.55	12.84	44.38	-4257.90	88.12	722.94	-4066.13	42.37	708.30	-2608.63	118.53	1059.65	0.00	0.00	0.00	-2647.45	32.29	1443.81	-2587.53	150.14	1423.59	-2773.16	27.66	1434.29	-2804.53	348.38	1566.00	-94.80	897.81	78.12	496.16	829.17	74.23	-39.34
4.10000	-2379.30	154.88	111.13	-2157.66	159.81	162.96	-3817.32	288.51	9.63	-2787.16	173.93	295.34	-2547.51	3.65	17.70	-2483.49	12.14	45.70	-4248.74	87.15	721.62	-4057.19	41.66	707.06	-2601.82	118.96	1059.71	0.00	0.00	0.00	-2639.52	32.42	1443.83	-2578.79	150.43	1423.57	-2765.62	27.54	1434.43	-2796.60	347.30	1566.06	-94.24	897.85	78.21	495.68	829.16	74.22	-39.85
4.11000	-2384.80	154.79	108.04	-2163.79	159.87	160.57	-3812.71	287.11	10.32	-2784.57	172.82	293.19	-2457.19	3.52	31.90	-2445.53	11.49	47.07	-4239.45	86.20	720.27	-4048.13	40.95	705.79	-2595.00	119.39	1059.79	0.00	0.00	0.00	-2631.54	32.56	1443.85	-2570.05	150.71	1423.57	-2758.06	27.43	1434.57	-2788.64	346.22	1566.10	-96.45	898.71	77.52	495.57	829.64	73.94	-39.54
4.12000	-2390.42	154.70	104.93	-2170.64	159.92	158.01	-3808.02	285.72	11.02	-2782.01	171.73	290.99	-2421.98	1.94	33.47	-2408.66	10.89	48.47	-4230.03	85.24	718.87	-4038.96	40.25	704.47	-2588.16	119.82	1059.89	0.00	0.00	0.00	-2623.51	32.70	1443.88	-2561.31	150.99	1423.58	-2750.47	27.33	1434.72	-2780.67	345.14	1566.15	-95.05	897.95	78.12	496.36	829.31	74.14	-39.88
4.13000	-2396.12	154.63	101.81	-2178.23	159.95	155.27	-3803.27	284.33	11.73	-2779.48	170.65	288.75	-2389.46	0.74	34.91	-2372.87	10.33	49.91	-4220.48	84.29	717.43	-4029.67	39.56	703.12	-2581.31	120.26	1059.99	0.00	0.00	0.00	-2615.41	32.84	1443.91	-2552.59	151.26	1423.61	-2742.87	27.24	1434.87	-2772.68	344.06	1566.18	-95.21	898.92	77.62	496.01	828.91	74.25	-39.87
4.14000	-2401.92	154.57	98.68	-2186.57	159.96	152.35	-3798.45	282.95	12.44	-2776.97	169.59	286.47	-2359.53	-0.11	36.23	-2338.14	9.82	51.37	-4210.80	83.35	715.95	-4020.26	38.87	701.73	-2574.44	120.70	1060.11	0.00	0.00	0.00	-2607.26	32.98	1443.94	-2543.87	151.54	1423.66	-2735.24	27.16	1435.03	-2764.67	342.97	1566.21	-95.60	898.86	77.53	496.01	829.33	74.26	-40.31
4.15000	-2407.78	154.53	95.54	-2195.66	159.96	149.24	-3793.55	281.56	13.15	-2774.49	168.55	284.16	-2332.05	-0.61	37.42	-2304.46	9.36	52.87	-4200.98	82.41	714.42	-4010.74	38.19	700.29	-2567.54	121.14	1060.24	0.00	0.00	0.00	-2599.06	33.12	1443.98	-2535.17	151.80	1423.72	-2727.60	27.08	1435.20	-2756.65	341.88	1566.23	-95.23	898.69	78.01	496.39	829.39	74.24	-40.24
4.16000	-2413.71	154.50	92.40	-2205.52	159.93	145.94	-3788.59	280.19	13.87	-2772.03	167.53	281.80	-2306.91	-0.80	38.49	-2271.81	8.94	54.39	-4191.04	81.47	712.85	-4001.09	37.51	698.82	-2560.64	121.58	1060.38	0.00	0.00	0.00	-2590.79	33.26	1444.01	-2526.48	152.06	1423.81	-2719.93	27.01	1435.37	-2748.60	340.79	1566.25	-95.90	899.05	77.67	495.14	829.71	73.76	-39.76
4.17000	-2419.69	154.48	89.26	-2216.16	159.89	142.45	-3783.56	278.81	14.59	-2769.59	166.53	279.41	-2284.00	-0.69	39.43	-2240.19	8.56	55.94	-4180.95	80.53	711.23	-3991.32	36.84	697.31	-2553.71	122.02	1060.53	0.00	0.00	0.00	-2582.48	33.41	1444.06	-2517.81	152.32	1423.91	-2712.24	26.95	1435.54	-2740.54	339.70	1566.26	-95.94	898.46	77.78	495.22	829.46	74.01	-39.85
4.18000	-2425.71	154.47	86.13	-2227.57	159.82	138.76	-3778.46	277.45	15.32	-2767.18	165.54	276.99	-2263.21	-0.31	40.26	-2209.59	8.22	57.51	-4170.74	79.60	709.57	-3981.43	36.18	695.76	-2546.77	122.46	1060.69	0.00	0.00	0.00	-2574.10	33.55	1444.10	-2509.15	152.57	1424.03	-2704.53	26.90	1435.72	-2732.46	338.61	1566.26	-95.68	898.73	77.58	495.98	829.28	74.11	-39.49
4.19000	-2431.76	154.48	83.01	-2239.78	159.73	134.88	-3773.29	276.08	16.06	-2764.78	164.57	274.53	-2244.40	0.33	40.97	-2179.98	7.92	59.11	-4160.39	78.68	707.86	-3971.42	35.52	694.17	-2539.81	122.91	1060.87	0.00	0.00	0.00	-2565.68	33.70	1444.15	-2500.52	152.81	1424.17	-2696.80	26.86	1435.91	-2724.37	337.52	1566.26	-95.58	898.68	77.69	496.93	828.78	74.55	-40.19
4.20000	-2437.83	154.50	79.91	-2252.80	159.62	130.80	-3768.04	274.72	16.79	-2762.40	163.62	272.04	-2227.47	1.19	41.56	-2151.37	7.67	60.72	-4149.90	77.76	706.11	-3961.29	34.87	692.54	-2532.83	123.36	1061.06	0.00	0.00	0.00	-2557.19	33.85	1444.20	-2491.92	153.04	1424.32	-2689.05	26.83	1436.10	-2716.25	336.42	1566.25	-94.64	898.00	78.09	495.23	829.45	73.98	-39.74
4.21000	-2443.90	154.53	76.82	-2266.62	159.49	126.51	-3762.73	273.37	17.53	-2760.04	162.69	269.52	-2212.29	2.26	42.03	-2123.72	7.45	62.35	-4139.28	76.84	704.32	-3951.04	34.22	690.87	-2525.84	123.80	1061.26	0.00	0.00	0.00	-2548.66	33.99	1444.25	-2483.34	153.27	1424.50	-2681.28	26.81	1436.30	-2708.12	335.32	1566.24	-94.19	897.06	78.54	495.29	829.41	74.00	-39.50
4.22000	-2449.97	154.58	73.75	-2281.27	159.33	122.02	-3757.34	272.02	18.28	-2757.69	161.77	266.96	-2198.76	3.51	42.39	-2097.04	7.27	64.00	-4128.52	75.93	702.48	-3940.66	33.58	689.16	-2518.83	124.25	1061.46	0.00	0.00	0.00	-2540.07	34.14	1444.31	-2474.79	153.48	1424.70	-2673.49	26.79	1436.50	-2699.98	334.22	1566.21	-96.93	899.48	77.55	495.98	829.36	74.15	-39.84
4.23000	-2456.02	154.64	70.71	-2296.75	159.14	117.32	-3751.88	270.67	19.03	-2755.36	160.87	264.38	-2186.74	4.93	42.64	-2071.31	7.12	65.66	-4117.63	75.02	700.59	-3930.16	32.94	687.41	-2511.80	124.70	1061.68	0.00	0.00	0.00	-2531.42	34.28	1444.37	-2466.27	153.69	1424.91	-2665.68	26.79	1436.71	-2691.82	333.12	1566.18	-96.63	899.43	77.37	496.05	829.35	74.15	-39.78
4.24000	-2462.05	154.72	67.69	-2313.07	158.92	112.41	-3746.36	269.33	19.79	-2753.05	159.99	261.76	-2176.14	6.49	42.78	-2046.51	7.02	67.33	-4106.59	74.11	698.66	-3919.54	32.32	685.62	-2504.75	125.15	1061.91	0.00	0.00	0.00	-2522.72	34.42	1444.44	-2457.78	153.89	1425.14	-2657.85	26.79	1436.92	-2683.64	332.02	1566.15	-94.67	898.09	78.09	495.42	829.61	73.93	-39.97
4.25000	-2468.03	154.81	64.71	-2330.24	158.68	107.28	-3740.76	268.00	20.54	-2750.74	159.13	259.12	-2166.82	8.17	42.81	-2022.64	6.95	69.02	-4095.42	73.21	696.68	-3908.80	31.69	683.78	-2497.68	125.61	1062.15	0.00	0.00	0.00	-2513.97	34.57	1444.50	-2449.34	154.08	1425.40	-2650.00	26.80	1437.14	-2675.44	330.92	1566.10	-94.25	897.90	78.15	495.24	829.48	73.95	-40.43
4.26000	-2473.97	154.91	61.76	-2348.27	158.41	101.94	-3735.08	266.67	21.31	-2748.45	158.28	256.45	-2158.67	9.94	42.73	-1999.68	6.91	70.71	-4084.11	72.32	694.66	-3897.92	31.08	681.91	-2490.60	126.06	1062.40	0.00	0.00	0.00	-2505.16	34.71	1444.57	-2440.93	154.26	1425.67	-2642.13	26.82	1437.37	-2667.23	329.82	1566.06	-92.74	897.73	78.56	495.96	829.00	74.23	-40.29
4.27000	-2479.84	155.03	58.86	-2367.16	158.10	96.37	-3729.34	265.34	22.08	-2746.16	157.45	253.75	-2151.58	11.80	42.55	-1977.61	6.90	72.41	-4072.66	71.43	692.59	-3886.93	30.47	679.99	-2483.50	126.51	1062.66	0.00	0.00	0.00	-2496.30	34.85	1444.65	-2432.56	154.42	1425.97	-2634.24	26.85	1437.60	-2659.01	328.72	1566.00	-93.92	897.97	78.19	496.16	829.04	74.17	-39.45
4.28000	-2485.65	155.16	56.00	-2386.94	157.77	90.59	-3723.52	264.02	22.85	-2743.88	156.64	251.03	-2145.42	13.70	42.26	-1956.43	6.93	74.11	-4061.07	70.54	690.47	-3875.81	29.86	678.04	-2476.38	126.97	1062.93	0.00	0.00	0.00	-2487.39	34.98	1444.72	-2424.24	154.58	1426.28	-2626.33	26.89	1437.84	-2650.77	327.61	1565.93	-93.80	897.31	78.27	496.02	829.21	74.16	-39.59
4.29000	-2491.37	155.30	53.19	-2407.60	157.40	84.57	-3717.63	262.71	23.63	-2741.61	155.85	248.28	-2140.08	15.64	41.87	-1936.13	6.99	75.82	-4049.34	69.66	688.31	-3864.56	29.27	676.04	-2469.24	127.42	1063.21	0.00	0.00	0.00	-2478.43	35.12	1444.80	-2415.97	154.72	1426.62	-2618.40	26.94	1438.08	-2642.51	326.51	1565.86	-94.88	898.04	77.93	495.50	829.38	73.95	-40.31
4.30000	-2496.99	155.46	50.43	-2429.16	157.00	78.33	-3711.67	261.40	24.41	-2739.35	155.07	245.51	-2135.44	17.59	41.38	-1916.69	7.08	77.52	-4037.47	68.78	686.10	-3853.18	28.68	674.00	-2462.09	127.87	1063.50	0.00	0.00	0.00	-2469.41	35.25	1444.88	-2407.74	154.85	1426.97	-2610.45	26.99	1438.33	-2634.24	325.40	1565.79	-94.56	898.81	77.71	495.05	829.30	73.91	-39.71
4.31000	-2502.51	155.63	47.72	-2451.63	156.56	71.86	-3705.63	260.10	25.19	-2737.09	154.31	242.72	-2131.39	19.53	40.78	-1898.09	7.20	79.23	-4025.46	67.91	683.84	-3841.68	28.09	671.91	-2454.92	128.33	1063.80	0.00	0.00	0.00	-2460.34	35.38	1444.96	-2399.57	154.97	1427.35	-2602.48	27.06	1438.59	-2625.96	324.30	1565.70	-93.68	897.93	78.17	495.01	829.60	73.82	-39.42
4.32000	-2507.91	155.82	45.07	-2475.01	156.09	65.15	-3699.52	258.81	25.98	-2734.84	153.56	239.90	-2127.80	21.44	40.09	-1880.33	7.35	80.93	-4013.31	67.04	681.54	-3830.05	27.51	669.79	-2447.73	128.78	1064.11	0.00	0.00	0.00	-2451.22	35.51	1445.05	-2391.45	155.08	1427.75	-2594.49	27.14	1438.85	-2617.66	323.19	1565.61	-98.06	898.47	77.26	495.43	829.68	73.99	-39.99
4.33000	-2513.19	156.02	42.49	-2499.31	155.58	58.20	-3693.34	257.52	26.77	-2732.58	152.84	237.07	-2124.56	23.29	39.30	-1863.39	7.53	82.63	-4001.01	66.17	679.19	-3818.29	26.94	667.62	-2440.52	129.23	1064.42	0.00	0.00	0.00	-2442.04	35.63	1445.14	-2383.39	155.17	1428.16	-2586.48	27.22	1439.12	-2609.34	322.09	1565.51	-96.50	899.35	77.34	495.39	829.34	74.09	-39.98
4.34000	-2518.32	156.24	39.98	-2524.55	155.04	51.01	-3687.08	256.23	27.57	-2730.33	152.13	234.21	-2121.56	25.07	38.42	-1847.26	7.73	84.31	-3988.57	65.32	676.79	-3806.41	26.38	665.41	-2433.29	129.69	1064.74	0.00	0.00	0.00	-2432.82	35.75	1445.23	-2375.38	155.24	1428.61	-2578.46	27.32	1439.39	-2601.02	320.98	1565.41	-96.45	898.38	77.55	495.24	829.48	73.98	-40.06
4.35000	-2523.30	156.47	37.53	-2550.74	154.45	43.58	-3680.75	254.96	28.37	-2728.08	151.44	231.34	-2118.67	26.74	37.44	-1831.93	7.96	85.99	-3975.98	64.46	674.34	-3794.39	25.82	663.16	-2426.05	130.14	1065.07	0.00	0.00	0.00	-2423.54	35.86	1445.33	-2367.44	155.30	1429.07	-2570.41	27.42	1439.67	-2592.68	319.88	1565.29	-94.86	898.29	77.90	495.70	829.58	74.04	-39.96
4.36000	-2528.12	156.71	35.16	-2577.88	153.83	35.90	-3674.35	253.69	29.18	-2725.82	150.76	228.45	-2115.78	28.30	36.37	-1817.38	8.22	87.66	-3963.25	63.61	671.84	-3782.24	25.26	660.86	-2418.79	130.59	1065.41	0.00	0.00	0.00	-2414.21	35.98	1445.42	-2359.56	155.35	1429.55	-2562.35	27.53	1439.96	-2584.33	318.77	1565.17	-96.23	898.95	77.73	495.77	829.63	74.06	-40.00
4.37000	-2532.77	156.97	32.87	-2605.96	153.16	27.98	-3667.87	252.43	29.99	-2723.56	150.10	225.54	-2112.77	29.71	35.21	-1803.60	8.50	89.32	-3950.38	62.77	669.30	-3769.97	24.72	658.52	-2411.51	131.05	1065.76	0.00	0.00	0.00	-2404.84	36.08	1445.52	-2351.75	155.38	1430.06	-2554.26	27.66	1440.25	-2575.96	317.66	1565.04	-94.96	898.32	77.93	496.26	829.53	74.12	-39.55
4.38000	-2537.23	157.25	30.66	-2620.26	152.82	23.95	-3661.31	251.17	30.81	-2721.30	149.46	222.61	-2109.52	30.96	33.96	-1790.58	8.80	90.96	-3937.36	61.93	666.71	-3757.56	24.18	656.14	-2404.21	131.50	1066.12	0.00	0.00	0.00	-2395.41	36.19	1445.63	-2344.01	155.39	1430.59	-2546.16	27.79	1440.55	-2567.58	316.56	1564.91	-95.88	899.01	77.46	495.52	829.42	73.94	-40.18
4.39000	-2541.50	157.54	28.54	-2638.71	151.87	19.06	-3654.68	249.92	31.62	-2719.04	148.84	219.68	-2105.92	32.02	32.63	-1778.31	9.12	92.59	-3924.20	61.09	664.07	-3745.02	23.65	653.72	-2396.89	131.95	1066.48	0.00	0.00	0.00	-2385.93	36.29	1445.73	-2336.33	155.39	1431.14	-2538.04	27.93	1440.86	-2559.19	315.45	1564.77	-98.26	900.27	76.50	496.20	829.66	74.11	-39.82
4.40000	-2545.56	157.84	26.50	-2638.63	151.98	19.96	-3647.98	248.68	32.45	-2716.76	148.23	216.72	-2101.85	32.87	31.20	-1766.78	9.47	94.19	-3910.88	60.26	661.38	-3732.35	23.12	651.25	-2389.55	132.40	1066.85	0.00	0.00	0.00	-2376.40	36.38	1445.84	-2328.74	155.37	1431.71	-2529.90	28.09	1441.17	-2550.78	314.35	1564.62	-98.42	899.27	76.73	495.98	829.31	74.08	-39.66
4.41000	-2549.40	158.16	24.56	-2626.13	153.47	24.20	-3641.20	247.45	33.27	-2714.48	147.64	213.76	-2097.18	33.50	29.70	-1755.96	9.84	95.78	-3897.42	59.43	658.64	-3719.55	22.60	648.73	-2382.20	132.84	1067.22	0.00	0.00	0.00	-2366.82	36.47	1445.95	-2321.21	155.33	1432.31	-2521.74	28.25	1441.49	-2542.37	313.24	1564.46	-96.15	898.92	77.48	495.86	829.34	74.16	-39.78
4.42000	-2553.01	158.49	22.72	-2633.69	153.33	22.89	-3634.34	246.22	34.10	-2712.19	147.07	210.78	-2091.82	33.87	28.11	-1745.85	10.22	97.34	-3883.81	58.61	655.85	-3706.62	22.09	646.18	-2374.83	133.29	1067.61	0.00	0.00	0.00	-2357.19	36.55	1446.06	-2313.77	155.27	1432.93	-2513.57	28.42	1441.81	-2533.94	312.14	1564.29	-94.11	898.68	77.91	495.77	829.48	74.15	-40.37
4.43000	-2556.39	158.84	20.98	-2617.56	152.71	24.80	-3627.41	245.00	34.94	-2709.89	146.51	207.79	-2085.60	33.97	26.44	-1736.44	10.63	98.88	-3870.06	57.80	653.01	-3693.55	21.58	643.58	-2367.44	133.74	1068.00	0.00	0.00	0.00	-2347.51	36.63	1446.17	-2306.41	155.19	1433.58	-2505.37	28.60	1442.14	-2525.50	311.04	1564.12	-93.48	899.22	77.81	495.82	829.61	74.07	-40.36
4.44000	-2564.55	159.54	18.40	-2619.45	152.22	23.83	-3620.41	243.79	35.78	-2707.57	145.97	204.79	-2051.25	35.20	29.32	-1727.71	11.05	100.39	-3856.15	56.98	650.12	-3680.35	21.08	640.93	-2360.03	134.18	1068.39	0.00	0.00	0.00	-2337.79	36.70	1446.29	-2299.13	155.09	1434.24	-2497.16	28.79	1442.48	-2517.05	309.94	1563.94	-93.63	898.37	78.03	496.07	829.11	74.33	-40.22
4.45000	-2585.13	159.05	15.02	-2622.51	152.04	22.31	-3613.32	242.58	36.62	-2705.25	145.45	201.78	-2084.94	32.92	17.86	-1719.65	11.49	101.87	-3842.10	56.18	647.19	-3667.01	20.59	638.24	-2352.60	134.62	1068.80	0.00	0.00	0.00	-2328.01	36.76	1446.41	-2291.94	154.97	1434.93	-2488.93	29.00	1442.82	-2508.59	308.83	1563.75	-95.45	898.73	77.82	494.99	829.30	74.03	-40.15
4.46000	-2564.38	159.71	19.69	-2621.09	151.45	21.92	-3606.16	241.39	37.47	-2702.91	144.94	198.77	-2037.65	33.84	22.67	-1712.25	11.94	103.33	-3827.89	55.38	644.20	-3653.54	20.10	635.51	-2345.15	135.06	1069.21	0.00	0.00	0.00	-2318.18	36.82	1446.53	-2284.84	154.84	1435.65	-2480.68	29.21	1443.17	-2500.11	307.73	1563.56	-95.55	899.74	77.47	494.70	829.68	73.72	-39.91
4.47000	-2548.04	157.28	21.00	-2603.86	152.48	22.97	-3598.93	240.20	38.32	-2700.55	144.45	195.74	-2048.36	33.32	18.83	-1705.49	12.41	104.75	-3813.53	54.58	641.16	-3639.94	19.63	632.73	-2337.69	135.50	1069.62	0.00	0.00	0.00	-2308.31	36.88	1446.65	-2277.82	154.68	1436.39	-2472.41	29.43	1443.53	-2491.63	306.64	1563.36	-97.16	899.01	77.49	496.11	829.61	74.10	-39.98
4.48000	-2595.74	158.48	12.25	-2600.35	151.33	20.93	-3591.61	239.02	39.17	-2698.18	143.97	192.71	-2041.93	33.20	19.35	-1699.37	12.90	106.14	-3799.03	53.79	638.07	-3626.20	19.15	629.90	-2330.21	135.94	1070.04	0.00	0.00	0.00	-2298.39	36.92	1446.78	-2270.90	154.50	1437.15	-2464.13	29.66	1443.89	-2483.13	305.54	1563.15	-97.98	899.70	77.11	496.68	829.07	74.49	-39.72
4.49000	-2585.40	159.53	11.17	-2591.93	151.00	20.07	-3584.22	237.85	40.03	-2695.79	143.52	189.68	-2038.20	35.39	18.26	-1693.86	13.39	107.49	-3784.37	53.00	634.93	-3612.32	18.69	627.03	-2322.70	136.38	1070.47	0.00	0.00	0.00	-2288.42	36.96	1446.90	-2264.08	154.29	1437.94	-2455.82	29.90	1444.26	-2474.63	304.44	1562.93	-98.05	899.15	77.10	496.04	829.28	74.22	-39.86
4.50000	-2568.28	160.17	12.85	-2593.23	151.53	19.12	-3576.76	236.68	40.89	-2693.38	143.07	186.64	-2071.56	32.22	10.21	-1688.97	13.90	108.80	-3769.55	52.22	631.74	-3598.31	18.23	624.12	-2315.18	136.81	1070.90	0.00	0.00	0.00	-2278.40	36.99	1447.03	-2257.36	154.07	1438.76	-2447.50	30.16	1444.64	-2466.11	303.35	1562.70	-95.90	898.20	77.88	495.47	829.62	73.91	-40.13
4.51000	-2587.33	161.98	5.83	-2600.75	152.05	17.85	-3569.21	235.53	41.76	-2690.95	142.65	183.60	-2039.80	33.70	16.72	-1684.66	14.42	110.07	-3754.59	51.45	628.50	-3584.15	17.78	621.16	-2307.64	137.24	1071.33	0.00	0.00	0.00	-2268.34	37.01	1447.16	-2250.74	153.82	1439.59	-2439.17	30.42	1445.03	-2457.59	302.25	1562.47	-94.48	898.41	77.88	495.17	829.41	73.97	-39.77
4.52000	-2578.65	163.89	3.23	-2600.35	153.18	17.03	-3561.59	234.38	42.63	-2688.50	142.24	180.55	-2051.24	33.61	13.82	-1680.94	14.95	111.31	-3739.47	50.68	625.20	-3569.87	17.34	618.15	-2300.08	137.67	1071.78	0.00	0.00	0.00	-2258.23	37.02	1447.30	-2244.22	153.55	1440.46	-2430.81	30.69	1445.42	-2449.05	301.16	1562.22	-94.20	898.51	77.89	496.06	829.45	74.28	-39.77
4.53000	-2548.61	166.64	5.88	-2591.25	155.59	19.72	-3553.89	233.24	43.50	-2686.02	141.85	177.51	-2059.38	34.07	11.72	-1677.79	15.49	112.49	-3724.20	49.91	621.86	-3555.44	16.90	615.10	-2292.51	138.10	1072.22	0.00	0.00	0.00	-2248.07	37.03	1447.43	-2237.80	153.25	1441.35	-2422.44	30.98	1445.81	-2440.51	300.07	1561.97	-94.62	898.86	77.97	495.71	829.85	74.02	-39.94
4.54000	-2525.20	169.85	10.57	-2571.49	158.78	23.81	-3546.11	232.12	44.38	-2683.52	141.47	174.46	-2041.99	33.71	15.58	-1675.19	16.04	113.64	-3708.77	49.15	618.46	-3540.87	16.47	612.00	-2284.91	138.52	1072.67	0.00	0.00	0.00	-2237.86	37.03	1447.57	-2231.50	152.93	1442.26	-2414.05	31.27	1446.22	-2431.95	298.98	1561.71	-97.38	899.41	77.04	496.56	829.86	74.12	-39.94
4.55000	-2514.38	172.05	17.52	-2556.68	161.26	27.87	-3538.25	231.00	45.26	-2681.00	141.11	171.41	-2067.41	33.18	11.03	-1673.14	16.60	114.73	-3693.18	48.40	615.01	-3526.17	16.05	608.85	-2277.29	138.94	1073.13	0.00	0.00	0.00	-2227.61	37.02	1447.71	-2225.30	152.59	1443.20	-2405.64	31.58	1446.63	-2423.39	297.89	1561.45	-97.12	899.97	77.00	496.98	829.23	74.29	-40.22
4.56000	-2502.22	173.15	20.05	-2545.53	162.17	31.36	-3530.31	229.89	46.15	-2678.45	140.77	168.37	-2064.49	33.93	10.43	-1671.61	17.16	115.78	-3677.44	47.65	611.51	-3511.32	15.63	605.66	-2269.66	139.36	1073.58	0.00	0.00	0.00	-2217.31	37.00	1447.85	-2219.22	152.22	1444.17	-2397.22	31.89	1447.05	-2414.82	296.81	1561.17	-94.97	899.41	77.67	496.13	829.16	74.35	-40.15
4.57000	-2504.42	173.13	10.95	-2527.77	162.38	35.52	-3522.30	228.78	47.03	-2675.87	140.44	165.33	-2055.78	33.82	13.17	-1670.61	17.73	116.77	-3661.55	46.91	607.96	-3496.34	15.23	602.43	-2262.01	139.77	1074.05	0.00	0.00	0.00	-2206.97	36.97	1447.99	-2213.26	151.82	1445.16	-2388.78	32.22	1447.47	-2406.24	295.73	1560.89	-94.46	898.96	77.87	496.12	829.26	74.18	-40.03
4.58000	-2464.93	174.26	25.44	-2496.48	163.40	40.25	-3514.20	227.69	47.93	-2673.26	140.13	162.29	-2062.00	35.30	11.88	-1670.11	18.30	117.71	-3645.49	46.17	604.35	-3481.21	14.83	599.14	-2254.33	140.19	1074.51	0.00	0.00	0.00	-2196.58	36.93	1448.13	-2207.41	151.39	1446.18	-2380.32	32.55	1447.90	-2397.65	294.65	1560.60	-96.31	899.17	77.55	495.97	829.80	73.96	-40.01
4.59000	-2435.70	174.50	31.25	-2493.24	164.53	40.44	-3506.03	226.61	48.82	-2670.62	139.84	159.26	-2057.90	34.84	13.92	-1670.10	18.88	118.60	-3629.28	45.44	600.69	-3465.94	14.43	595.81	-2246.64	140.60	1074.98	0.00	0.00	0.00	-2186.14	36.88	1448.28	-2201.68	150.94	1447.23	-2371.84	32.90	1448.34	-2389.06	293.57	1560.30	-93.83	898.64	78.22	495.95	829.50	74.05	-40.12
4.60000	-2422.33	176.10	29.28	-2477.64	165.98	41.83	-3497.77	225.54	49.72	-2667.95	139.56	156.23	-2042.48	35.59	14.95	-1670.58	19.46	119.43	-3612.91	44.71	596.98	-3450.53	14.05	592.43	-2238.93	141.00	1075.46	0.00	0.00	0.00	-2175.66	36.82	1448.43	-2196.08	150.46	1448.30	-2363.35	33.26	1448.79	-2380.45	292.49	1559.99	-92.73	898.66	78.38	496.04	829.38	74.19	-40.05
4.61000	-2421.54	178.92	24.53	-2448.70	166.84	44.35	-3489.44	224.48	50.62	-2665.24	139.30	153.21	-2059.60	35.21	12.80	-1671.52	20.04	120.19	-3596.39	43.99	593.22	-3434.98	13.67	589.00	-2231.20	141.41	1075.93	0.00	0.00	0.00	-2165.13	36.75	1448.58	-2190.62	149.96	1449.40	-2354.84	33.63	1449.24	-2371.84	291.42	1559.68	-97.23	899.73	77.16	495.61	829.30	74.08	-40.08
4.62000	-2409.80	180.92	22.79	-2411.37	168.63	47.14	-3481.03	223.42	51.53	-2662.51	139.05	150.19	-2047.44	34.59	15.30	-1672.92	20.62	120.90	-3579.70	43.27	589.40	-3419.29	13.30	585.53	-2223.45	141.80	1076.41	0.00	0.00	0.00	-2154.56	36.67	1448.73	-2201.88	150.44	1451.31	-2346.32	34.01	1449.70	-2363.22	290.35	1559.35	-94.87	898.24	77.94	495.18	829.46	73.92	-39.93
4.63000	-2392.03	182.63	22.61	-2407.55	170.09	43.36	-3472.54	222.38	52.44	-2659.73	138.82	147.18	-2055.96	33.88	13.54	-1674.76	21.20	121.55	-3562.85	42.56	585.53	-3403.45	12.93	582.01	-2215.68	142.20	1076.89	0.00	0.00	0.00	-2143.95	36.58	1448.88	-2196.75	151.62	1452.20	-2337.78	34.40	1450.17	-2354.60	289.28	1559.02	-94.20	897.72	78.21	495.99	829.27	74.24	-39.98
4.64000	-2371.32	184.14	22.11	-2362.28	171.61	46.94	-3463.96	221.35	53.36	-2656.92	138.60	144.19	-2046.43	35.32	15.61	-1677.02	21.79	122.13	-3545.84	41.86	581.60	-3387.47	12.58	578.44	-2207.89	142.59	1077.38	0.00	0.00	0.00	-2133.29	36.48	1449.04	-2179.01	148.89	1451.82	-2329.22	34.80	1450.64	-2345.97	288.21	1558.68	-93.85	899.26	77.75	495.50	829.30	74.05	-39.88
4.65000	-2347.94	185.47	21.40	-2345.87	172.22	44.77	-3455.31	220.33	54.27	-2654.07	138.40	141.20	-2045.77	34.79	17.33	-1679.71	22.37	122.64	-3528.67	41.16	577.62	-3371.34	12.23	574.82	-2200.09	142.98	1077.86	0.00	0.00	0.00	-2122.58	36.37	1449.19	-2160.98	146.89	1452.60	-2320.65	35.21	1451.13	-2337.33	287.15	1558.33	-93.10	897.72	78.65	495.85	829.28	74.13	-39.90
4.66000	-2322.17	186.64	20.59	-2325.13	171.63	42.61	-3446.57	219.32	55.19	-2651.19	138.22	138.22	-2061.03	35.79	13.38	-1682.80	22.94	123.09	-3511.34	40.47	573.58	-3355.07	11.88	571.16	-2192.26	143.36	1078.35	0.00	0.00	0.00	-2111.83	36.24	1449.35	-2146.65	145.43	1452.97	-2312.06	35.64	1451.62	-2328.68	286.09	1557.97	-94.32	897.57	78.37	496.72	829.45	74.33	-39.71
4.67000	-2294.27	187.64	19.79	-2291.90	173.09	43.10	-3437.75	218.31	56.12	-2648.26	138.05	135.26	-2034.89	37.13	20.23	-1686.28	23.52	123.46	-3493.85	39.78	569.49	-3338.66	11.55	567.44	-2184.41	143.74	1078.84	0.00	0.00	0.00	-2101.04	36.11	1449.51	-2133.10	143.68	1453.56	-2303.45	36.07	1452.11	-2320.03	285.03	1557.61	-96.34	897.37	77.97	495.98	829.41	74.03	-39.93
4.68000	-2264.51	188.50	19.11	-2271.87	173.28	40.80	-3428.86	217.32	57.05	-2645.29	137.90	132.31	-2065.72	37.02	15.62	-1690.14	24.09	123.76	-3476.19	39.10	565.35	-3322.10	11.22	563.68	-2176.55	144.12	1079.33	0.00	0.00	0.00	-2090.21	35.96	1449.67	-2130.25	144.57	1453.88	-2294.83	36.52	1452.62	-2311.37	283.98	1557.23	-97.07	899.43	77.19	495.87	829.37	74.03	-40.09
4.69000	-2233.18	189.23	18.66	-2245.53	172.67	40.13	-3419.88	216.35	57.98	-2642.28	137.77	129.37	-2043.52	38.05	20.27	-1694.36	24.65	123.99	-3458.37	38.42	561.15	-3305.39	10.91	559.87	-2168.66	144.49	1079.83	0.00	0.00	0.00	-2079.31	35.80	1449.83	-2128.01	146.45	1453.55	-2286.19	36.98	1453.13	-2302.71	282.93	1556.85	-96.83	898.60	77.40	495.97	829.26	74.13	-39.86
4.70000	-2200.54	189.84	18.56	-2208.20	172.89	40.13	-3410.82	215.38	58.91	-2639.22	137.65	126.45	-2053.68	39.83	19.63	-1698.94	25.21	124.14	-3440.39	37.75	556.90	-3288.54	10.59	556.01	-2160.76	144.86	1080.32	0.00	0.00	0.00	-2055.23	35.59	1449.60	-2128.70	148.38	1454.67	-2277.54	37.44	1453.65	-2294.04	281.88	1556.46	-97.17	898.88	77.46	496.40	829.26	74.25	-39.50
4.71000	-2166.86	190.33	18.91	-2169.68	172.86	40.36	-3401.67	214.42	59.85	-2636.12	137.54	123.55	-2059.85	40.10	19.29	-1703.86	25.76	124.22	-3422.24	37.09	552.59	-3271.53	10.29	552.10	-2152.83	145.22	1080.82	0.00	0.00	0.00	-2043.88	34.95	1450.95	-2128.90	146.85	1454.82	-2268.87	37.92	1454.17	-2285.36	280.83	1556.06	-93.66	898.15	78.25	495.67	829.03	74.26	-39.98
4.72000	-2132.42	190.73	19.82	-2148.05	172.45	37.65	-3392.45	213.47	60.79	-2632.97	137.45	120.66	-2032.96	40.05	23.83	-1709.11	26.30	124.21	-3403.92	36.43	548.23	-3254.39	9.99	548.14	-2144.89	145.58	1081.31	0.00	0.00	0.00	-2029.18	34.86	1451.44	-2100.30	146.21	1454.14	-2260.18	38.42	1454.71	-2276.68	279.79	1555.65	-94.38	898.34	78.11	495.67	829.71	74.03	-40.00
4.73000	-2097.49	191.04	21.41	-2104.32	173.08	38.92	-3383.14	212.54	61.74	-2629.77	137.38	117.79	-2025.24	41.17	24.99	-1714.67	26.83	124.12	-3385.44	35.78	543.80	-3237.09	9.71	544.13	-2136.92	145.93	1081.81	0.00	0.00	0.00	-2036.65	34.84	1451.04	-2102.45	145.79	1454.78	-2251.48	38.92	1455.25	-2268.00	278.76	1555.23	-95.36	898.80	77.66	496.17	829.50	74.21	-39.96
4.74000	-2062.35	191.28	23.79	-2075.83	174.16	38.29	-3373.75	211.62	62.69	-2626.52	137.32	114.94	-2060.71	40.06	19.69	-1720.54	27.36	123.95	-3366.80	35.13	539.33	-3219.64	9.43	540.07	-2128.94	146.28	1082.31	0.00	0.00	0.00	-2049.59	34.27	1451.10	-2089.47	145.99	1455.07	-2242.77	39.43	1455.80	-2259.31	277.72	1554.80	-96.45	898.20	77.77	497.08	829.19	74.53	-39.53
4.75000	-2027.25	191.45	27.06	-2047.99	173.97	37.46	-3364.28	210.70	63.64	-2623.23	137.28	112.11	-2040.13	41.43	23.61	-1726.69	27.87	123.69	-3347.98	34.49	534.80	-3202.05	9.15	535.96	-2120.94	146.62	1082.81	0.00	0.00	0.00	-2026.07	34.54	1451.05	-2104.25	144.95	1456.41	-2234.04	39.96	1456.35	-2250.62	276.69	1554.36	-95.41	899.34	77.49	496.40	828.96	74.33	-39.81
4.76000	-1992.48	191.58	31.34	-2028.32	174.20	35.84	-3354.72	209.80	64.59	-2619.88	137.25	109.30	-2045.83	39.13	21.98	-1733.12	28.37	123.34	-3329.00	33.86	530.21	-3184.30	8.89	531.81	-2112.91	146.96	1083.30	0.00	0.00	0.00	-2009.77	34.94	1450.91	-2099.98	144.79	1456.87	-2225.29	40.50	1456.92	-2241.92	275.66	1553.92	-92.88	899.05	78.14	495.75	829.04	74.33	-39.90
4.77000	-1958.32	191.66	36.73	-1994.81	174.33	36.96	-3345.08	208.92	65.55	-2616.47	137.24	106.51	-2050.39	38.29	19.87	-1739.82	28.86	122.90	-3309.85	33.23	525.56	-3166.40	8.63	527.60	-2104.87	147.30	1083.80	0.00	0.00	0.00	-2005.73	35.03	1450.56	-2095.44	144.73	1457.29	-2216.53	41.05	1457.49	-2233.22	274.64	1553.46	-95.91	898.88	77.43	496.61	829.46	74.32	-39.94
4.78000	-1930.45	191.58	39.88	-1953.35	174.51	49.81	-3335.36	208.04	66.51	-2613.02	137.24	103.74	-2029.99	38.06	23.10	-1746.77	29.33	122.37	-3290.54	32.61	520.86	-3148.36	8.38	523.34	-2096.81	147.62	1084.30	0.00	0.00	0.00	-2003.16	35.33	1450.28	-2090.63	144.78	1457.66	-2207.75	41.61	1458.07	-2224.51	273.62	1553.00	-96.85	899.03	77.19	496.69	829.36	74.38	-39.87
4.79000	-1896.64	191.07	44.95	-1931.09	176.31	50.58	-3325.55	207.18	67.48	-2609.51	137.26	101.00	-2038.53	35.93	19.83	-1753.96	29.79	121.75	-3271.05	31.99	516.10	-3130.16	8.14	519.03	-2088.72	147.95	1084.80	0.00	0.00	0.00	-1989.04	35.29	1449.45	-2085.55	144.93	1457.98	-2198.96	42.18	1458.66	-2215.80	272.61	1552.53	-96.00	898.21	77.74	496.59	829.15	74.31	-39.42
4.80000	-1867.60	191.09	50.19	-1898.43	176.50	55.10	-3315.66	206.32	68.45	-2605.94	137.30	98.28	-2046.99	34.42	17.41	-1761.38	30.23	121.03	-3251.39	31.38	511.29	-3111.81	7.91	514.67	-2080.62	148.26	1085.29	0.00	0.00	0.00	-1991.32	35.14	1449.13	-2080.21	145.17	1458.27	-2190.16	42.76	1459.25	-2207.09	271.60	1552.05	-96.53	898.70	77.44	495.70	829.61	74.09	-39.40
4.81000	-1841.69	192.14	55.80	-1860.18	176.45	61.97	-3305.68	205.48	69.42	-2602.31	137.35	95.59	-2063.31	33.36	14.61	-1769.01	30.66	120.21	-3231.57	30.78	506.41	-3093.31	7.68	510.26	-2072.50	148.57	1085.79	0.00	0.00	0.00	-1983.03	35.59	1448.32	-2074.61	145.51	1458.51	-2181.34	43.36	1459.85	-2198.38	270.59	1551.55	-95.87	899.07	77.54	495.25	829.71	73.87	-40.23
4.82000	-1802.76	191.91	64.71	-1832.16	176.86	67.91	-3295.63	204.66	70.39	-2598.62	137.41	92.93	-2040.12	33.99	17.09	-1776.84	31.07	119.30	-3211.57	30.18	501.48	-3074.65	7.47	505.80	-2064.35	148.88	1086.29	0.00	0.00	0.00	-1973.75	35.52	1447.39	-2068.77	145.93	1458.72	-2172.50	43.97	1460.46	-2189.66	269.59	1551.05	-93.48	897.95	78.33	495.46	829.95	73.87	-40.24
4.83000	-1783.85	192.49	70.40	-1815.47	178.61	71.15	-3285.48	203.84	71.37	-2594.88	137.49	90.29	-2051.09	34.40	15.61	-1784.86	31.46	118.28	-3191.40	29.59	496.49	-3055.84	7.26	501.28	-2056.19	149.18	1086.78	0.00	0.00	0.00	-1964.69	36.11	1446.44	-2062.68	146.45	1458.89	-2163.65	44.59	1461.08	-2180.94	268.60	1550.54	-95.92	899.00	77.42	495.64	829.34	74.07	-39.82
4.84000	-1757.63	193.13	78.03	-1787.46	180.04	76.95	-3275.25	203.04	72.35	-2591.07	137.59	87.68	-2041.75	32.74	15.70	-1793.05	31.83	117.16	-3171.06	29.00	491.45	-3036.88	7.06	496.72	-2048.01	149.47	1087.27	0.00	0.00	0.00	-1961.17	36.50	1445.84	-2056.35	147.05	1459.03	-2154.79	45.22	1461.71	-2172.22	267.60	1550.03	-94.08	899.06	77.98	495.57	829.56	73.97	-40.49
4.85000	-1729.01	194.22	86.64	-1757.30	179.54	85.44	-3264.94	202.25	73.33	-2587.20	137.70	85.10	-2027.82	32.31	18.74	-1801.41	32.18	115.94	-3150.54	28.42	486.34	-3017.76	6.86	492.10	-2039.80	149.76	1087.76	0.00	0.00	0.00	-1953.61	37.25	1444.52	-2049.79	147.73	1459.13	-2145.91	45.86	1462.34	-2163.49	266.62	1549.50	-95.89	898.00	77.81	495.28	829.65	74.09	-40.18
4.86000	-1714.71	196.72	94.18	-1728.25	177.96	94.24	-3254.54	201.48	74.32	-2583.26	137.82	82.55	-2045.82	32.24	14.31	-1809.92	32.51	114.60	-3129.86	27.85	481.18	-2998.49	6.68	487.43	-2031.58	150.04	1088.25	0.00	0.00	0.00	-1942.72	37.90	1443.09	-2043.00	148.48	1459.20	-2137.02	46.52	1462.99	-2154.76	265.63	1548.96	-94.42	898.36	78.01	496.29	829.39	74.27	-39.98
4.87000	-1692.33	195.84	102.01	-1716.40	177.28	99.77	-3244.05	200.72	75.31	-2579.26	137.96	80.04	-2049.17	31.57	13.68	-1818.57	32.82	113.16	-3108.99	27.29	475.96	-2979.07	6.50	482.71	-2023.33	150.32	1088.74	0.00	0.00	0.00	-1938.93	38.20	1441.97	-2035.99	149.32	1459.25	-2128.11	47.19	1463.64	-2146.04	264.65	1548.41	-94.54	897.60	78.11	496.06	829.29	74.17	-39.83
4.88000	-1670.94	194.34	110.01	-1702.57	180.80	105.18	-3233.48	199.97	76.30	-2575.19	138.12	77.55	-2048.79	31.55	13.64	-1827.34	33.11	111.61	-3087.96	26.73	470.67	-2959.48	6.34	477.94	-2015.07	150.58	1089.22	0.00	0.00	0.00	-1933.07	38.71	1440.83	-2028.77	150.22	1459.26	-2119.19	47.87	1464.30	-2137.31	263.68	1547.86	-97.00	898.38	77.68	496.02	829.24	74.12	-39.53
4.89000	-1652.01	193.89	117.03	-1683.66	180.55	110.81	-3222.83	199.23	77.30	-2571.06	138.29	75.10	-2072.63	31.50	8.78	-1836.23	33.37	109.94	-3066.75	26.17	465.34	-2939.75	6.18	473.12	-2006.78	150.85	1089.70	0.00	0.00	0.00	-1915.68	39.63	1439.28	-2021.33	151.19	1459.25	-2110.26	48.56	1464.96	-2128.57	262.71	1547.29	-96.50	897.84	77.84	495.37	829.87	73.72	-39.84
4.90000	-1634.70	193.46	123.25	-1665.62	180.65	116.80	-3212.08	198.51	78.30	-2566.85	138.47	72.68	-2090.31	30.19	6.72	-1845.21	33.61	108.16	-3045.36	25.63	459.94	-2919.85	6.02	468.24	-1998.48	151.10	1090.18	0.00	0.00	0.00	-1912.86	40.64	1438.11	-2013.68	152.23	1459.21	-2101.31	49.27	1465.64	-2119.84	261.75	1546.72	-96.71	898.46	77.52	495.77	829.52	73.89	-39.76
4.91000	-1619.20	193.97	128.14	-1649.08	179.74	121.43	-3201.25	197.80	79.30	-2562.57	138.68	70.30	-2036.48	31.38	16.25	-1854.29	33.82	106.26	-3023.80	25.09	454.48	-2899.80	5.88	463.31	-1990.15	151.35	1090.66	0.00	0.00	0.00	-1904.22	41.29	1436.84	-2005.84	153.33	1459.14	-2092.34	49.98	1466.32	-2111.11	260.79	1546.13	-96.12	898.75	77.54	496.50	829.42	74.27	-40.30
4.92000	-1605.54	194.17	132.17	-1632.55	176.82	126.54	-3190.34	197.11	80.30	-2558.23	138.89	67.96	-2035.74	31.92	17.05	-1863.43	34.00	104.25	-3002.06	24.56	448.96	-2879.59	5.75	458.33	-1981.80	151.59	1091.13	0.00	0.00	0.00	-1893.35	41.87	1435.99	-1997.80	154.49	1459.06	-2083.37	50.71	1467.01	-2102.38	259.84	1545.54	-92.74	897.46	78.64	496.39	829.12	74.43	-40.34
4.93000	-1591.76	192.54	135.67	-1621.49	178.47	128.29	-3179.34	196.43	81.31	-2553.81	139.12	65.65	-2024.33	30.44	18.27	-1872.64	34.16	102.11	-2980.14	24.03	443.38	-2859.22	5.62	453.29	-1973.43	151.83	1091.60	0.00	0.00	0.00	-1884.48	42.61	1435.21	-1989.57	155.71	1458.95	-2074.38	51.46	1467.71	-2093.64	258.89	1544.93	-96.59	898.34	77.58	496.27	828.79	74.42	-40.04
4.94000	-1579.35	190.70	137.83	-1609.29	176.99	130.08	-3168.24	195.76	82.32	-2549.31	139.36	63.38	-2036.36	30.51	15.22	-1881.90	34.29	99.85	-2958.05	23.51	437.74	-2838.69	5.50	448.20	-1965.05	152.05	1092.07	0.00	0.00	0.00	-1878.89	43.83	1434.03	-1981.15	156.98	1458.83	-2065.37	52.21	1468.42	-2084.91	257.95	1544.32	-96.46	898.57	77.42	496.05	829.28	74.21	-40.14
4.95000	-1568.93	189.20	138.58	-1599.39	176.03	130.51	-3157.07	195.11	83.34	-2544.74	139.62	61.15	-2033.86	31.66	16.82	-1891.20	34.38	97.47	-2935.78	23.00	432.05	-2818.00	5.39	443.06	-1956.64	152.27	1092.53	0.00	0.00	0.00	-1878.02	44.38	1432.95	-1972.56	158.30	1458.69	-2056.36	52.98	1469.14	-2076.18	257.02	1543.70	-97.87	899.46	76.84	495.75	829.63	74.08	-40.14
4.96000	-1559.26	187.14	138.23	-1589.09	173.81	130.66	-3145.80	194.47	84.35	-2540.09	139.90	58.96	-2049.99	30.41	14.25	-1900.51	34.45	94.96	-2913.32	22.49	426.29	-2797.15	5.29	437.86	-1948.21	152.49	1092.99	0.00	0.00	0.00	-1874.15	45.60	1432.29	-1963.79	159.66	1458.53	-2047.33	53.76	1469.86	-2067.44	256.09	1543.06	-95.11	898.43	77.85	495.18	829.85	73.81	-40.05
4.97000	-1551.44	185.79	136.36	-1581.91	173.36	128.55	-3134.45	193.84	85.37	-2535.37	140.19	56.81	-2051.74	29.78	12.97	-1909.84	34.49	92.32	-2890.69	21.99	420.47	-2776.15	5.20	432.62	-1939.76	152.69	1093.44	0.00	0.00	0.00	-1864.86	46.50	1431.64	-1954.85	161.07	1458.36	-2038.28	54.55	1470.59	-2058.71	255.16	1542.42	-94.78	898.04	77.92	494.84	829.80	73.84	-40.11
4.98000	-1544.06	183.50	133.92	-1573.34	169.68	126.83	-3123.01	193.24	86.39	-2530.56	140.49	54.70	-2047.39	30.62	12.61	-1919.17	34.49	89.55	-2867.88	21.50	414.59	-2754.98	5.12	427.31	-1931.29	152.89	1093.89	0.00	0.00	0.00	-1850.51	47.76	1430.91	-1945.76	162.52	1458.17	-2029.23	55.36	1471.34	-2049.98	254.24	1541.77	-95.68	898.22	77.77	494.71	829.39	73.85	-40.16
4.99000	-1537.94	180.74	130.64	-1567.36	167.14	123.83	-3111.48	192.64	87.42	-2525.67	140.81	52.64	-2041.39	29.90	12.73	-1928.49	34.47	86.65	-2844.89	21.01	408.65	-2733.65	5.04	421.95	-1922.79	153.08	1094.34	0.00	0.00	0.00	-1844.24	49.69	1429.97	-1936.50	164.01	1457.98	-2020.16	56.18	1472.09	-2041.25	253.33	1541.11	-93.78	897.13	78.53	495.37	829.80	73.88	-39.78
5.00000	-1532.54	177.55	126.41	-1564.36	166.50	118.82	-3099.87	192.06	88.45	-2520.71	141.14	50.62	-2028.89	30.41	16.92	-1937.77	34.40	83.62	-2821.71	20.53	402.65	-2712.15	4.97	416.54	-1914.28	153.26	1094.78	0.00	0.00	0.00	-1827.90	50.26	1429.14	-1927.09	165.53	1457.77	-2011.08	57.01	1472.85	-2032.52	252.42	1540.43	-93.39	897.43	78.56	495.95	829.08	74.16	-40.15
5.01000	-1529.13	175.55	120.81	-1559.24	162.16	114.68	-3088.16	191.50	89.48	-2515.66	141.49	48.64	-2028.81	29.61	15.52	-1947.02	34.31	80.44	-2798.36	20.06	396.58	-2690.50	4.92	411.08	-1905.75	153.43	1095.22	0.00	0.00	0.00	-1814.24	52.36	1428.30	-1917.54	167.09	1457.56	-2001.98	57.85	1473.61	-2023.79	251.52	1539.75	-96.47	899.54	77.20	495.51	829.25	74.08	-39.56
5.02000	-1526.08	172.33	114.92	-1557.27	160.12	108.53	-3076.37	190.95	90.51	-2510.52	141.85	46.71	-2066.51	28.34	9.51	-1956.22	34.17	77.13	-2774.82	19.59	390.46	-2668.68	4.87	405.55	-1897.19	153.60	1095.65	0.00	0.00	0.00	-1807.92	53.54	1431.47	-1907.84	168.67	1457.34	-1992.87	58.71	1474.39	-2015.07	250.63	1539.06	-94.47	898.81	77.81	495.94	829.13	74.31	-39.73
5.03000	-1524.25	169.17	108.70	-1554.41	155.50	103.76	-3064.48	190.41	91.55	-2505.30	142.23	44.83	-2042.12	28.83	13.55	-1965.35	34.00	73.69	-2751.10	19.13	384.27	-2646.70	4.83	399.98	-1888.62	153.76	1096.08	0.00	0.00	0.00	-1807.55	54.80	1435.63	-1898.01	170.28	1457.11	-1983.75	59.58	1475.17	-2006.34	249.74	1538.35	-95.17	898.20	78.03	496.17	829.17	74.03	-39.48
5.04000	-1523.03	165.85	102.48	-1555.40	154.96	95.97	-3052.51	189.89	92.59	-2499.99	142.62	43.00	-2059.82	28.47	12.23	-1974.40	33.79	70.10	-2727.20	18.68	378.02	-2624.56	4.79	394.35	-1880.02	153.91	1096.50	0.00	0.00	0.00	-1801.96	56.68	1436.65	-1888.05	171.90	1456.89	-1974.62	60.46	1475.97	-1997.62	248.86	1537.64	-95.45	898.77	77.86	496.40	828.97	74.17	-40.19
5.05000	-1522.65	164.82	95.84	-1547.78	150.17	90.66	-3040.45	189.39	93.63	-2494.60	143.02	41.21	-2061.16	28.19	10.14	-1983.37	33.55	66.36	-2703.11	18.24	371.71	-2602.25	4.77	388.66	-1871.40	154.05	1096.91	0.00	0.00	0.00	-1793.29	58.02	1436.08	-1877.96	173.55	1456.66	-1965.48	61.36	1476.77	-1988.90	247.99	1536.92	-94.24	897.74	78.19	495.90	829.32	74.14	-40.18
5.06000	-1518.29	162.36	89.91	-1541.23	147.91	86.34	-3028.29	188.90	94.67	-2489.11	143.44	39.48	-2066.83	28.47	9.85	-1992.23	33.26	62.48	-2678.83	17.80	365.33	-2579.78	4.76	382.92	-1862.76	154.18	1097.32	0.00	0.00	0.00	-1785.66	59.53	1435.79	-1867.76	175.22	1456.43	-1956.32	62.27	1477.58	-1980.18	247.12	1536.18	-95.44	898.01	77.90	495.37	829.59	73.97	-39.72
5.07000	-1506.88	160.12	80.37	-1538.37	151.37	76.85	-3016.05	188.43	95.72	-2483.53	143.87	37.79	-2067.83	28.57	9.27	-2000.97	32.94	58.45	-2654.37	17.37	358.90	-2557.14	4.75	377.12	-1854.10	154.31	1097.72	0.00	0.00	0.00	-1774.68	61.06	1435.56	-1857.44	176.89	1456.20	-1947.15	63.19	1478.40	-1971.47	246.26	1535.44	-94.27	898.09	78.11	496.32	829.64	74.12	-39.50
5.08000	-1509.51	159.69	71.33	-1535.58	151.27	69.73	-3003.72	187.97	96.77	-2477.87	144.32	36.16	-2063.72	28.38	10.24	-2009.59	32.57	54.28	-2629.73	16.95	352.40	-2534.33	4.76	371.27	-1845.42	154.42	1098.12	0.00	0.00	0.00	-1774.96	62.32	1435.34	-1847.01	178.58	1455.97	-1937.96	64.13	1479.22	-1962.76	245.40	1534.69	-94.73	897.95	78.04	496.29	829.35	74.13	-39.65
5.09000	-1505.27	158.09	64.39	-1532.66	149.01	63.47	-2991.30	187.53	97.82	-2472.11	144.78	34.58	-2021.19	28.93	17.90	-2018.06	32.16	49.95	-2604.90	16.53	345.84	-2511.36	4.77	365.36	-1836.72	154.53	1098.51	0.00	0.00	0.00	-1761.20	64.52	1438.26	-1836.48	180.27	1455.75	-1928.77	65.08	1480.06	-1954.05	244.55	1533.92	-94.92	899.30	77.50	496.57	829.50	74.19	-39.74
5.10000	-1500.07	157.12	57.54	-1532.26	149.63	56.68	-2978.79	187.11	98.87	-2466.25	145.26	33.06	-2042.86	27.72	14.97	-2019.77	31.99	47.53	-2579.88	16.12	339.21	-2488.22	4.79	359.40	-1827.99	154.63	1098.90	0.00	0.00	0.00	-1750.83	66.10	1439.28	-1825.85	181.97	1455.54	-1919.56	66.04	1480.91	-1945.35	243.71	1533.15	-99.03	899.70	76.88	496.22	829.36	74.17	-39.58
5.11000	-1501.35	156.94	49.68	-1533.80	150.46	49.84	-2966.18	186.70	99.93	-2460.30	145.75	31.58	-2046.52	27.36	14.73	-2025.45	31.64	43.22	-2554.67	15.72	332.52	-2464.92	4.82	353.38	-1819.25	154.71	1099.27	0.00	0.00	0.00	-1742.14	67.73	1439.95	-1815.13	183.67	1455.33	-1910.35	67.01	1481.76	-1936.65	242.88	1532.36	-96.31	899.53	77.32	496.17	829.65	74.12	-39.79
5.12000	-1500.93	158.10	42.87	-1532.82	149.99	45.61	-2953.49	186.31	100.99	-2454.25	146.25	30.17	-2055.36	28.62	13.12	-2063.55	29.98	32.43	-2529.28	15.32	325.77	-2441.44	4.86	347.30	-1810.48	154.79	1099.64	0.00	0.00	0.00	-1734.47	69.27	1440.62	-1804.32	185.36	1455.13	-1901.12	68.00	1482.63	-1927.95	242.05	1531.57	-96.13	898.47	77.65	496.01	829.23	74.18	-39.80
5.13000	-1499.20	157.24	39.22	-1535.89	149.13	40.94	-2940.70	185.93	102.05	-2448.11	146.77	28.81	-2044.56	27.88	13.74	-2050.74	30.33	32.68	-2503.70	14.94	318.95	-2417.80	4.91	341.16	-1801.69	154.86	1100.01	0.00	0.00	0.00	-1726.34	70.98	1441.66	-1793.43	187.05	1454.94	-1891.87	69.01	1483.50	-1919.26	241.24	1530.76	-96.48	899.09	77.44	495.50	829.39	73.93	-40.17
5.14000	-1501.55	157.24	35.29	-1530.79	149.15	39.62	-2927.82	185.57	103.12	-2441.86	147.30	27.51	-2040.73	27.66	16.13	-2076.81	29.25	24.73	-2477.92	14.56	312.07	-2393.99	4.97	334.97	-1792.88	154.92	1100.36	0.00	0.00	0.00	-1715.82	72.76	1442.93	-1782.46	188.73	1454.77	-1882.62	70.02	1484.38	-1910.58	240.42	1529.94	-94.90	898.41	77.73	495.75	829.57	74.03	-40.08
5.15000	-1503.80	157.90	32.40	-1534.35	149.17	37.10	-2914.85	185.23	104.18	-2435.51	147.85	26.26	-2026.37	29.50	18.21	-2082.79	29.88	20.85	-2451.96	14.18	305.12	-2370.01	5.03	328.73	-1784.05	154.97	1100.71	0.00	0.00	0.00	-1707.26	74.72	1444.20	-1771.43	190.40	1454.61	-1873.36	71.05	1485.27	-1901.89	239.62	1529.11	-95.08	898.30	77.83	495.64	829.27	74.11	-39.35
5.16000	-1505.27	157.44	30.67	-1533.80	148.81	36.01	-2901.79	184.91	105.25	-2429.07	148.41	25.08	-2066.57	27.64	11.32	-2082.15	29.51	18.99	-2425.81	13.82	298.11	-2345.86	5.11	322.42	-1775.20	155.02	1101.05	0.00	0.00	0.00	-1698.59	76.54	1445.46	-1760.32	192.05	1454.46	-1864.08	72.09	1486.17	-1893.22	238.82	1528.28	-94.53	898.86	77.86	496.32	829.38	74.25	-39.36
5.17000	-1505.58	157.95	29.01	-1528.96	148.77	36.10	-2888.64	184.60	106.33	-2422.52	148.98	23.96	-2015.97	27.31	21.27	-2075.19	29.90	19.06	-2399.46	13.46	291.04	-2321.54	5.19	316.06	-1766.32	155.05	1101.38	0.00	0.00	0.00	-1690.80	77.91	1446.54	-1749.16	193.69	1454.33	-1854.79	73.15	1487.08	-1884.55	238.03	1527.43	-95.89	900.18	77.26	495.85	830.01	73.88	-39.72
5.18000	-1499.12	158.13	29.22	-1529.26	148.98	34.84	-2875.39	184.31	107.40	-2415.86	149.57	22.89	-2036.62	26.65	15.29	-2066.28	28.86	19.74	-2372.93	13.11	283.90	-2297.05	5.29	309.64	-1757.43	155.07	1101.71	0.00	0.00	0.00	-1682.41	79.22	1447.53	-1737.95	195.30	1454.22	-1845.49	74.22	1488.00	-1875.88	237.25	1526.57	-96.57	898.80	77.38	495.50	829.64	73.88	-40.14
5.19000	-1500.51	157.92	28.41	-1530.04	149.46	34.50	-2862.05	184.03	108.48	-2409.10	150.17	21.90	-2035.14	25.44	13.59	-2057.95	28.63	20.03	-2346.20	12.77	276.69	-2272.38	5.39	303.16	-1748.51	155.08	1102.02	0.00	0.00	0.00	-1672.36	81.00	1448.79	-1726.68	196.89	1454.14	-1836.18	75.31	1488.92	-1867.22	236.48	1525.70	-94.68	897.14	78.44	495.93	829.54	74.03	-40.19
5.20000	-1501.74	158.18	27.67	-1530.80	149.35	34.04	-2848.62	183.78	109.56	-2402.23	150.78	20.96	-2033.18	23.68	11.79	-2050.11	27.51	20.70	-2319.28	12.43	269.42	-2247.55	5.50	296.63	-1739.57	155.08	1102.33	0.00	0.00	0.00	-1664.14	82.81	1449.77	-1715.37	198.45	1454.07	-1826.86	76.41	1489.86	-1858.56	235.72	1524.82	-95.08	896.66	78.69	496.59	829.36	74.21	-39.96
5.21000	-1504.76	158.60	26.54	-1527.20	149.68	34.64	-2835.10	183.54	110.64	-2395.26	151.41	20.09	-2026.43	23.33	9.37	-2047.17	26.26	20.84	-2292.16	12.10	262.09	-2222.54	5.63	290.03	-1730.61	155.07	1102.63	0.00	0.00	0.00	-1655.59	84.00	1450.64	-1704.02	199.98	1454.02	-1817.53	77.52	1490.81	-1849.91	234.96	1523.93	-97.27	897.56	78.09	496.06	829.43	74.09	-39.96
5.22000	-1507.27	158.42	25.87	-1533.94	149.54	33.08	-2821.48	183.32	111.72	-2388.17	152.05	19.28	-2017.69	20.92	10.27	-2037.91	24.97	23.48	-2264.86	11.78	254.68	-2197.36	5.76	283.38	-1721.63	155.05	1102.92	0.00	0.00	0.00	-1648.22	85.19	1451.38	-1692.64	201.48	1454.01	-1808.19	78.64	1491.76	-1841.27	234.21	1523.02	-96.75	896.44	78.38	495.90	829.60	73.90	-39.67
5.23000	-1502.41	158.26	26.42	-1531.92	149.39	33.38	-2807.77	183.11	112.81	-2380.97	152.71	18.54	-1990.40	21.14	16.52	-2012.06	24.03	30.74	-2237.35	11.47	247.22	-2172.01	5.90	276.67	-1712.62	155.02	1103.20	0.00	0.00	0.00	-1640.25	86.31	1452.04	-1681.24	202.94	1454.01	-1798.53	78.86	1492.39	-1832.64	233.47	1522.11	-96.28	897.51	78.20	496.51	829.56	74.18	-39.56
5.24000	-1501.89	158.54	26.26	-1529.67	149.46	33.72	-2793.96	182.93	113.89	-2373.67	153.38	17.87	-1959.42	19.43	22.70	-1993.42	23.89	36.19	-2209.66	11.16	239.68	-2146.48	6.05	269.90	-1703.59	154.98	1103.47	0.00	0.00	0.00	-1630.60	87.77	1452.90	-1669.81	204.36	1454.05	-1791.78	82.11	1493.37	-1824.01	232.74	1521.18	-94.95	897.25	78.58	496.03	829.90	74.03	-39.23
5.25000	-1501.19	158.47	26.40	-1530.58	149.06	33.27	-2780.07	182.76	114.99	-2366.24	154.06	17.26	-1952.39	20.14	23.89	-1970.29	23.35	40.86	-2181.76	10.87	232.08	-2120.77	6.21	263.08	-1694.55	154.93	1103.73	0.00	0.00	0.00	-1622.22	88.75	1453.62	-1658.36	205.74	1454.11	-1783.25	83.08	1494.62	-1815.38	232.01	1520.25	-95.08	896.66	78.63	495.70	829.72	74.04	-39.29
5.26000	-1500.61	158.32	26.48	-1534.09	148.64	32.75	-2766.07	182.61	116.08	-2358.71	154.76	16.73	-1938.69	18.01	25.38	-1956.23	22.01	43.16	-2153.67	10.58	224.41	-2094.90	6.38	256.19	-1685.47	154.87	1103.98	0.00	0.00	0.00	-1614.13	89.76	1454.30	-1646.90	207.07	1454.21	-1774.70	83.91	1495.29	-1806.77	231.30	1519.30	-94.61	896.41	78.73	496.04	829.28	74.20	-39.70
5.27000	-1499.55	158.51	26.48	-1529.46	149.58	33.46	-2751.99	182.48	117.17	-2351.06	155.47	16.26	-1906.96	17.68	29.45	-1931.00	21.03	45.91	-2125.38	10.29	216.68	-2068.84	6.56	249.24	-1676.38	154.80	1104.22	0.00	0.00	0.00	-1607.22	90.81	1454.90	-1635.44	208.35	1454.34	-1764.23	82.68	1495.93	-1798.16	230.59	1518.34	-94.81	896.71	78.73	495.39	829.47	73.95	-39.75
5.28000	-1503.30	158.61	25.76	-1532.60	148.96	33.02	-2737.80	182.37	118.27	-2343.29	156.20	15.87	-1905.75	15.43	27.95	-1913.77	19.18	47.09	-2096.90	10.02	208.88	-2042.62	6.75	242.24	-1667.27	154.72	1104.45	0.00	0.00	0.00	-1599.68	91.70	1455.47	-1623.98	209.58	1454.51	-1758.01	85.92	1496.84	-1789.56	229.89	1517.38	-95.67	897.56	78.29	495.73	829.47	74.20	-40.09
5.29000	-1505.81	158.60	25.06	-1531.48	149.56	33.14	-2723.53	182.27	119.37	-2335.40	156.93	15.55	-1885.03	13.11	27.86	-1889.56	18.03	48.18	-2068.22	9.75	201.01	-2016.21	6.94	235.18	-1658.13	154.62	1104.67	0.00	0.00	0.00	-1590.10	92.50	1456.17	-1612.52	210.75	1454.71	-1748.42	85.74	1497.99	-1780.97	229.20	1516.39	-93.92	897.08	78.74	495.98	829.49	74.09	-40.00
5.30000	-1500.29	158.95	28.83	-1532.38	149.33	33.22	-2709.16	182.20	120.47	-2327.40	157.68	15.30	-1866.55	11.93	27.49	-1868.36	16.41	48.52	-2039.34	9.49	193.08	-1989.63	7.15	228.05	-1648.97	154.52	1104.88	0.00	0.00	0.00	-1582.18	93.27	1456.65	-1601.07	211.87	1454.94	-1740.43	86.84	1498.94	-1772.39	228.52	1515.40	-94.13	896.46	78.81	495.99	829.61	73.98	-39.93
5.31000	-1500.18	158.91	28.76	-1529.02	149.09	33.91	-2694.69	182.14	121.57	-2319.27	158.45	15.12	-1835.13	10.56	28.55	-1841.96	15.81	48.97	-2010.26	9.24	185.07	-1962.87	7.37	220.87	-1639.79	154.40	1105.08	0.00	0.00	0.00	-1574.70	94.40	1457.05	-1589.64	212.92	1455.22	-1731.34	86.46	1499.70	-1763.81	227.85	1514.40	-94.56	895.92	79.32	496.26	829.51	74.26	-39.57
5.32000	-1500.49	159.33	28.50	-1528.98	149.37	33.59	-2680.13	182.10	122.68	-2311.02	159.22	15.02	-1807.39	10.49	29.04	-1813.48	15.14	49.13	-1980.98	9.00	177.00	-1935.93	7.60	213.63	-1630.58	154.27	1105.27	0.00	0.00	0.00	-1567.85	95.02	1457.43	-1578.23	213.91	1455.54	-1723.79	87.54	1500.53	-1755.24	227.19	1513.39	-95.24	895.14	79.68	496.19	829.16	74.38	-40.06
5.33000	-1500.71	159.59	28.20	-1534.17	149.43	33.26	-2665.47	182.08	123.79	-2302.65	160.02	15.00	-1783.47	5.84	37.64	-1801.53	10.11	57.95	-1951.50	8.76	168.86	-1908.82	7.83	206.32	-1621.36	154.13	1105.44	0.00	0.00	0.00	-1560.35	95.39	1457.65	-1566.85	214.83	1455.90	-1718.28	91.14	1501.38	-1746.69	226.53	1512.36	-93.68	892.95	80.59	496.08	829.21	74.27	-39.56
5.34000	-1500.42	159.42	28.29	-1534.72	150.18	32.89	-2650.71	182.09	124.90	-2294.15	160.82	15.05	-1755.34	6.14	37.25	-1776.40	9.85	56.99	-1921.82	8.54	160.66	-1881.52	8.08	198.96	-1612.11	153.98	1105.61	0.00	0.00	0.00	-1551.37	96.11	1457.96	-1557.52	215.62	1456.25	-1707.93	89.23	1502.05	-1738.14	225.89	1511.32	-95.42	892.62	80.33	495.97	829.54	74.16	-39.45
5.35000	-1500.77	159.88	28.01	-1533.71	149.95	33.39	-2635.86	182.11	126.01	-2285.53	161.64	15.18	-1729.03	12.54	36.20	-1748.37	9.74	55.29	-1891.93	8.32	152.38	-1854.05	8.33	191.53	-1602.84	153.81	1105.76	0.00	0.00	0.00	-1543.87	96.70	1458.07	-1549.64	216.36	1456.46	-1700.88	90.72	1502.24	-1729.60	225.25	1510.28	-92.82	890.82	81.52	495.74	829.69	74.06	-40.09
5.36000	-1500.71	159.87	27.91	-1530.84	150.29	33.83	-2620.92	182.14	127.12	-2276.78	162.47	15.39	-1699.38	12.60	35.31	-1719.54	12.51	53.73	-1861.85	8.11	144.04	-1826.39	8.60	184.05	-1593.55	153.64	1105.91	0.00	0.00	0.00	-1536.42	97.19	1458.17	-1542.23	216.51	1456.69	-1694.54	92.89	1502.94	-1721.07	224.63	1509.22	-94.41	892.68	80.68	495.98	829.37	74.22	-39.59
5.37000	-1500.88	160.29	27.66	-1535.06	149.98	33.36	-2605.87	182.20	128.24	-2267.90	163.31	15.68	-1668.55	12.02	35.24	-1690.01	12.41	51.63	-1831.56	7.90	135.62	-1798.56	8.88	176.50	-1584.23	153.45	1106.04	0.00	0.00	0.00	-1529.91	97.54	1458.25	-1535.63	216.89	1456.82	-1686.95	93.15	1503.11	-1712.55	224.01	1508.15	-91.36	891.84	77.10	495.99	829.41	74.11	-39.85
5.38000	-1500.45	159.94	27.74	-1535.42	150.90	33.57	-2590.73	182.28	129.36	-2258.90	164.17	16.05	-1636.47	12.93	34.76	-1660.10	12.93	49.64	-1801.07	7.71	127.14	-1770.54	9.16	168.90	-1574.89	153.25	1106.15	0.00	0.00	0.00	-1522.93	97.83	1458.15	-1528.33	217.26	1456.76	-1678.98	93.33	1503.22	-1704.04	223.41	1507.06	-97.88	892.65	74.10	497.13	829.40	74.39	-39.68
5.39000	-1500.64	160.33	27.70	-1533.16	150.50	34.07	-2575.50	182.38	130.48	-2249.76	165.04	16.50	-1608.48	11.86	33.04	-1633.54	13.24	47.29	-1770.38	7.52	118.59	-1742.35	9.46	161.23	-1565.53	153.04	1106.26	0.00	0.00	0.00	-1514.42	98.31	1458.04	-1519.36	217.63	1456.76	-1671.30	93.88	1503.53	-1695.54	222.81	1505.97	-95.49	892.12	75.09	496.67	829.50	74.27	-40.31
5.40000	-1500.87	160.73	27.48	-1535.79	150.54	33.72	-2560.16	182.50	131.60	-2240.49	165.92	17.03	-1575.60	11.18	32.89	-1601.92	13.30	46.23	-1739.48	7.34	109.97	-1716.80	9.10	153.96	-1556.15	152.81	1106.35	0.00	0.00	0.00	-1507.16	98.71	1457.87	-1511.86	217.89	1456.66	-1666.11	96.77	1503.60	-1687.05	222.22	1504.86	-92.50	891.95	75.51	495.42	829.53	73.94	-39.94
5.41000	-1500.70	160.47	27.63	-1533.79	149.87	34.55	-2544.73	182.64	132.72	-2231.09	166.81	17.65	-1548.77	11.47	31.74	-1573.21	12.82	44.58	-1711.12	6.65	101.79	-1691.37	9.20	146.53	-1546.74	152.58	1106.43	0.00	0.00	0.00	-1499.87	99.15	1457.66	-1504.24	218.32	1456.41	-1657.48	96.48	1503.59	-1678.57	221.65	1503.74	-93.84	892.13	75.18	496.12	829.44	74.23	-39.52
5.42000	-1500.88	160.51	27.58	-1534.75	150.86	34.63	-2529.20	182.79	133.85	-2221.55	167.72	18.35	-1514.37	10.49	32.79	-1542.76	12.63	44.01	-1684.01	7.49	92.89	-1666.70	10.47	138.83	-1537.31	152.33	1106.50	0.00	0.00	0.00	-1492.58	99.44	1457.38	-1496.79	218.64	1456.08	-1651.02	97.28	1503.53	-1670.10	221.08	1502.61	-91.18	891.71	75.78	495.52	829.49	74.04	-39.28
5.43000	-1501.18	160.46	27.41	-1533.26	150.61	35.06	-2513.57	182.97	134.98	-2211.88	168.64	19.14	-1487.91	9.52	33.15	-1514.86	12.21	43.13	-1655.01	6.48	85.18	-1641.41	11.33	131.70	-1527.86	152.06	1106.56	0.00	0.00	0.00	-1485.12	99.50	1456.96	-1489.47	218.91	1455.67	-1644.90	99.39	1503.63	-1661.64	220.52	1501.47	-92.55	891.67	75.30	495.25	829.75	73.84	-39.32
5.44000	-1501.13	160.13	27.42	-1531.63	151.88	35.85	-2497.85	183.17	136.10	-2202.07	169.58	20.02	-1463.23	8.61	33.57	-1481.65	12.17	43.76	-1625.07	4.66	77.89	-1615.51	11.14	125.23	-1518.39	151.79	1106.60	0.00	0.00	0.00	-1478.05	99.99	1456.41	-1482.09	219.21	1455.15	-1637.47	100.16	1502.98	-1653.20	219.98	1500.32	-87.47	891.42	76.49	496.01	829.86	73.98	-40.10
5.45000	-1500.94	159.88	27.49	-1526.09	152.55	36.86	-2482.03	183.39	137.24	-2192.12	170.52	20.98	-1430.05	9.19	36.22	-1452.29	11.91	43.97	-1597.33	5.39	69.43	-1589.74	11.68	118.89	-1508.89	151.50	1106.62	0.00	0.00	0.00	-1470.86	100.31	1455.84	-1474.57	219.72	1454.51	-1630.04	100.56	1502.42	-1644.77	219.44	1499.16	-88.43	891.29	76.70	496.28	829.42	74.24	-39.71
5.46000	-1500.28	159.54	27.59	-1531.59	152.88	35.99	-2466.10	183.63	138.37	-2182.03	171.48	22.03	-1399.99	8.35	38.77	-1422.77	12.55	45.10	-1569.56	5.67	61.74	-1564.34	11.98	113.11	-1499.37	151.20	1106.64	0.00	0.00	0.00	-1463.89	100.91	1455.18	-1467.28	219.87	1453.82	-1620.89	98.82	1501.64	-1636.34	218.92	1497.98	-96.67	892.56	74.70	496.50	829.49	74.30	-39.38
5.47000	-1498.43	157.63	29.05	-1521.43	158.01	37.74	-2450.08	183.89	139.50	-2171.81	172.46	23.17	-1364.29	8.48	43.31	-1395.64	10.80	46.76	-1541.56	6.08	54.22	-1537.45	10.98	108.11	-1489.83	150.88	1106.64	0.00	0.00	0.00	-1457.74	101.25	1454.61	-1460.86	220.19	1453.21	-1613.43	99.13	1500.85	-1627.93	218.40	1496.79	-93.63	892.95	79.43	495.68	829.41	74.07	-39.30
5.48000	-1497.52	156.80	29.62	-1526.97	156.90	35.34	-2433.96	184.18	140.64	-2161.44	173.44	24.40	-1338.81	8.32	46.14	-1368.95	8.45	48.33	-1513.79	6.78	47.37	-1512.12	11.42	102.90	-1480.26	150.56	1106.62	0.00	0.00	0.00	-1450.65	101.21	1453.63	-1453.83	220.39	1452.26	-1606.76	100.13	1500.31	-1619.53	217.90	1495.59	-94.22	891.64	81.22	496.15	829.60	74.11	-39.49
5.49000	-1497.67	157.01	29.44	-1523.31	155.61	34.90	-2417.74	184.48	141.78	-2150.92	174.44	25.72	-1313.35	8.72	49.78	-1341.69	8.63	50.66	-1486.77	6.98	41.14	-1483.94	11.60	96.86	-1470.67	150.21	1106.59	0.00	0.00	0.00	-1441.73	101.00	1452.43	-1445.24	220.43	1451.11	-1600.25	101.19	1499.60	-1611.15	217.40	1494.38	-93.67	893.20	80.37	496.04	829.67	74.11	-39.51
5.50000	-1498.50	157.93	28.71	-1532.28	155.97	32.50	-2401.42	184.81	142.92	-2140.26	175.45	27.13	-1282.73	10.54	54.97	-1315.02	9.61	53.27	-1460.56	8.53	35.27	-1456.55	11.80	92.06	-1461.06	149.86	1106.55	0.00	0.00	0.00	-1434.68	101.42	1451.34	-1437.86	220.68	1450.01	-1593.36	102.37	1498.59	-1602.78	216.92	1493.15	-95.08	894.37	79.60	495.28	829.94	73.93	-39.84
5.51000	-1499.66	159.18	27.67	-1534.19	155.19	30.96	-2385.01	185.15	144.06	-2129.46	176.47	28.64	-1262.06	10.68	58.39	-1288.37	9.67	56.86	-1433.29	8.48	31.91	-1430.00	12.01	88.39	-1451.43	149.49	1106.49	0.00	0.00	0.00	-1427.51	101.71	1450.15	-1430.39	221.02	1448.82	-1586.22	103.03	1497.67	-1594.42	216.45	1491.91	-95.78	894.71	79.50	495.35	829.63	73.96	-39.64
5.52000	-1500.77	160.43	26.53	-1533.73	152.81	32.27	-2368.49	185.52	145.20	-2118.51	177.51	30.24	-1232.53	9.93	64.42	-1262.84	10.08	60.69	-1407.30	9.29	28.51	-1404.35	12.27	85.72	-1441.77	149.11	1106.42	0.00	0.00	0.00	-1421.32	102.08	1449.12	-1423.97	221.38	1447.77	-1577.99	102.04	1496.61	-1586.07	215.99	1490.66	-95.32	895.42	79.16	495.82	829.52	74.08	-39.76
5.53000	-1501.46	161.30	25.50	-1533.40	152.47	32.66	-2351.87	185.91	146.35	-2107.41	178.56	31.94	-1210.89	12.39	69.61	-1237.35	10.14	65.28	-1380.82	8.11	26.82	-1379.64	12.58	83.93	-1432.09	148.71	1106.33	0.00	0.00	0.00	-1414.20	102.17	1447.86	-1416.93	221.51	1446.49	-1570.69	102.09	1495.39	-1577.74	215.54	1489.40	-95.39	894.88	79.49	495.50	829.82	73.84	-39.68
5.54000	-1501.37	161.44	24.82	-1533.76	152.60	31.78	-2335.15	186.32	147.49	-2096.16	179.62	33.73	-1182.86	13.18	76.11	-1213.39	10.63	70.00	-1356.45	9.57	24.97	-1355.95	12.96	82.89	-1422.38	148.30	1106.23	0.00	0.00	0.00	-1405.30	102.02	1446.31	-1408.17	221.67	1444.94	-1563.10	102.11	1494.26	-1569.42	215.10	1488.13	-95.48	895.80	78.73	495.76	829.46	73.99	-39.91
5.55000	-1500.86	161.15	24.47	-1533.55	152.35	31.43	-2318.33	186.75	148.64	-2084.76	180.69	35.62	-1165.60	13.71	81.28	-1190.40	10.85	75.13	-1331.20	8.49	25.18	-1333.31	13.42	82.50	-1412.66	147.88	1106.11	0.00	0.00	0.00	-1397.94	102.17	1445.05	-1400.94	221.36	1443.66	-1555.16	101.76	1492.73	-1561.11	214.67	1486.84	-94.73	895.65	78.98	495.77	829.72	73.96	-39.68
5.56000	-1500.19	160.66	24.31	-1531.93	152.00	31.69	-2301.41	187.21	149.79	-2073.21	181.77	37.61	-1138.82	13.19	88.60	-1164.73	11.39	80.84	-1307.08	8.17	25.76	-1311.78	13.98	82.61	-1402.91	147.44	1105.97	0.00	0.00	0.00	-1390.52	102.25	1443.76	-1393.20	221.58	1442.39	-1548.97	103.55	1491.79	-1553.49	214.81	1485.58	-94.82	895.78	79.34	495.83	829.49	74.04	-39.42
5.57000	-1500.33	161.03	23.69	-1533.84	152.16	31.06	-2284.39	187.68	150.94	-2061.51	182.87	39.70	-1117.88	14.87	94.90	-1150.48	12.16	84.59	-1284.63	8.38	26.76	-1291.42	14.65	83.12	-1393.13	146.99	1105.82	0.00	0.00	0.00	-1384.16	102.41	1442.63	-1386.77	221.50	1441.26	-1541.25	103.11	1490.47	-1546.32	214.36	1484.33	-94.41	896.50	79.02	495.42	829.76	73.86	-39.70
5.58000	-1500.25	161.10	23.30	-1531.44	152.31	31.02	-2267.27	188.18	152.10	-2049.65	183.98	41.89	-1098.10	17.45	101.16	-1136.94	13.34	88.77	-1264.80	11.55	26.90	-1272.28	15.44	83.89	-1383.33	146.52	1105.65	0.00	0.00	0.00	-1376.81	102.25	1441.43	-1379.65	221.15	1440.05	-1533.48	102.61	1489.29	-1539.06	213.73	1483.10	-92.99	897.06	78.76	496.07	829.69	74.01	-40.09
5.59000	-1500.30	161.52	22.84	-1532.90	152.32	30.51	-2250.04	188.71	153.25	-2037.63	185.10	44.18	-1079.45	18.85	107.24	-1113.40	15.07	95.76	-1243.61	11.61	28.90	-1254.42	16.38	84.81	-1373.51	146.04	1105.47	0.00	0.00	0.00	-1367.72	102.00	1439.97	-1370.79	220.76	1438.58	-1525.83	102.30	1488.13	-1531.33	213.43	1481.77	-93.12	897.82	78.33	495.53	829.89	73.79	-39.82
5.60000	-1500.76	162.15	22.30	-1534.31	152.73	30.52	-2232.72	189.25	154.41	-2025.46	186.24	46.57	-1062.30	20.95	112.99	-1089.57	16.31	102.71	-1223.69	12.22	30.76	-1237.89	17.47	85.76	-1363.67	145.54	1105.27	0.00	0.00	0.00	-1359.76	101.55	1438.76	-1363.02	220.60	1437.36	-1518.38	102.39	1487.01	-1523.65	213.07	1480.70	-94.72	898.66	77.78	495.53	829.95	73.83	-39.79
5.61000	-1500.62	161.97	22.12	-1530.92	153.20	31.10	-2215.29	189.82	155.56	-2013.13	187.39	49.06	-1046.22	22.62	117.91	-1073.01	17.98	107.19	-1206.77	14.96	31.39	-1222.74	18.74	86.61	-1353.80	145.03	1105.05	0.00	0.00	0.00	-1351.71	101.15	1437.59	-1355.15	220.62	1436.21	-1510.60	102.02	1485.97	-1516.09	212.34	1479.67	-96.72	899.44	77.25	495.61	829.33	74.02	-39.87
5.62000	-1505.56	161.79	19.06	-1530.05	152.62	30.86	-2197.76	190.41	156.72	-2000.64	188.54	51.66	-1032.43	23.78	121.72	-1058.09	19.70	111.08	-1189.33	14.87	33.40	-1209.02	20.18	87.24	-1343.91	144.50	1104.82	0.00	0.00	0.00	-1342.75	100.77	1436.26	-1346.41	220.56	1434.87	-1500.89	99.68	1484.85	-1508.77	211.33	1478.53	-94.32	899.84	77.90	495.22	829.56	73.99	-39.65
5.63000	-1503.25	161.86	19.18	-1531.72	152.94	30.35	-2180.13	191.02	157.88	-1987.99	189.72	54.36	-1019.30	25.63	125.17	-1044.80	22.13	113.85	-1175.69	18.15	33.68	-1196.80	21.83	87.54	-1334.00	143.96	1104.57	0.00	0.00	0.00	-1337.26	100.62	1435.49	-1341.05	220.40	1434.10	-1491.95	98.26	1483.83	-1499.98	212.05	1477.50	-95.97	900.05	77.10	495.59	829.75	74.08	-39.66
5.64000	-1508.24	161.59	18.26	-1526.74	159.13	32.29	-2162.39	191.65	159.04	-1975.18	190.90	57.17	-1007.13	29.14	127.56	-1032.96	25.13	115.59	-1160.74	17.73	35.36	-1186.13	23.69	87.36	-1324.06	143.40	1104.30	0.00	0.00	0.00	-1331.26	100.36	1434.86	-1335.17	219.97	1433.49	-1485.38	99.41	1482.99	-1492.59	210.84	1476.75	-97.03	900.38	76.71	495.43	829.72	73.94	-39.94
5.65000	-1502.92	161.54	19.15	-1529.56	152.89	30.71	-2144.56	192.31	160.21	-1962.20	192.09	60.09	-996.11	31.04	129.15	-1021.23	26.38	117.49	-1147.45	16.97	37.48	-1177.05	25.78	86.61	-1314.09	142.83	1104.02	0.00	0.00	0.00	-1320.76	99.61	1433.93	-1324.85	219.10	1432.61	-1477.01	98.67	1482.16	-1484.92	209.61	1475.91	-95.09	899.00	77.59	495.68	829.70	73.95	-39.62
5.66000	-1500.82	161.42	19.22	-1529.50	153.14	30.31	-2126.62	192.99	161.37	-1949.06	193.30	63.11	-986.54	31.75	129.41	-1011.22	27.47	117.93	-1137.56	19.39	37.57	-1169.63	28.11	85.15	-1304.11	142.24	1103.71	0.00	0.00	0.00	-1310.97	98.90	1433.03	-1315.09	218.36	1431.75	-1468.67	97.93	1481.28	-1476.46	209.04	1475.19	-95.02	899.51	77.34	495.91	829.62	74.04	-39.81
5.67000	-1506.50	161.96	17.88	-1531.91	152.41	29.64	-2108.57	193.70	162.54	-1935.76	194.52	66.24	-978.24	33.58	128.45	-1003.28	30.33	116.44	-1128.46	20.47	37.57	-1160.97	30.42	84.13	-1294.10	141.64	1103.39	0.00	0.00	0.00	-1302.40	98.09	1432.36	-1306.94	217.55	1431.16	-1459.53	96.45	1480.59	-1467.83	208.48	1474.46	-95.73	899.05	77.40	496.16	829.51	74.11	-39.19
5.68000	-1503.36	162.49	18.38	-1527.25	153.06	30.45	-2090.43	194.43	163.71	-1922.29	195.75	69.48	-971.25	35.27	126.23	-996.43	32.44	114.45	-1121.04	22.85	36.62	-1153.12	31.81	83.12	-1284.07	141.02	1103.05	0.00	0.00	0.00	-1293.95	97.56	1431.84	-1298.70	216.65	1430.68	-1452.48	97.30	1480.01	-1459.10	207.95	1473.86	-97.07	899.50	77.13	495.63	829.65	73.91	-39.46
5.69000	-1500.02	162.47	20.78	-1526.98	153.57	30.36	-2072.18	195.18	164.87	-1908.64	196.99	72.83	-964.65	37.53	123.28	-990.70	35.48	111.15	-1115.79	26.52	34.50	-1146.29	33.36	81.67	-1274.01	140.39	1102.69	0.00	0.00	0.00	-1285.37	96.95	1431.37	-1290.21	216.01	1430.23	-1444.35	97.11	1479.43	-1450.81	206.98	1473.28	-95.41	900.40	77.07	495.98	829.08	74.22	-39.95
5.70000	-1500.52	162.24	18.87	-1528.53	153.43	30.05	-2053.82	195.96	166.04	-1894.83	198.25	76.30	-958.89	40.75	119.84	-985.17	37.63	107.87	-1111.13	28.94	32.76	-1140.92	35.66	79.60	-1265.70	139.66	1102.09	0.00	0.00	0.00	-1276.48	95.88	1430.96	-1281.54	215.30	1429.83	-1435.28	95.60	1478.80	-1442.12	206.32	1472.74	-94.52	899.96	77.47	495.94	829.65	73.88	-40.71
5.71000	-1501.51	163.35	18.64	-1524.30	154.09	30.78	-2035.36	196.76	167.21	-1880.85	199.52	79.87	-954.49	42.53	115.25	-980.34	40.21	105.29	-1108.44	33.45	29.59	-1136.91	38.25	77.23	-1256.72	139.80	1101.60	0.00	0.00	0.00	-1267.56	94.99	1430.62	-1272.88	214.40	1429.53	-1425.34	93.61	1478.37	-1433.46	205.30	1472.25	-94.91	900.19	77.26	496.21	829.90	74.04	-40.61
5.72000	-1499.15	161.92	20.86	-1526.99	153.79	29.70	-2016.80	197.58	168.39	-1866.70	200.79	83.56	-950.88	44.78	110.18	-979.68	42.14	104.44	-1105.77	36.44	26.89	-1133.53	40.79	74.62	-1247.89	139.65	1101.12	0.00	0.00	0.00	-1258.73	94.29	1430.35	-1264.08	213.41	1429.32	-1417.58	93.94	1477.94	-1425.07	203.92	1471.82	-94.29	899.32	77.74	496.08	829.73	74.01	-40.04
5.73000	-1499.16	162.22	20.69	-1529.05	154.47	29.29	-1998.13	198.43	169.56	-1852.37	202.08	87.37	-947.29	50.08	105.02	-980.67	44.44	103.38	-1103.90	39.46	25.68	-1131.42	44.18	72.56	-1238.74	138.81	1100.92	0.00	0.00	0.00	-1249.86	93.44	1430.14	-1255.19	212.40	1429.07	-1408.85	93.06	1477.39	-1416.22	202.59	1471.41	-92.05	897.90	78.33	495.41	829.19	73.92	-39.36
5.74000	-1504.55	162.77	17.34	-1524.30	154.58	29.96	-1979.36	199.30	170.73	-1837.87	203.39	91.29	-945.34	54.17	98.42	-980.81	48.12	100.17	-1103.96	43.59	23.95	-1129.42	47.86	70.43	-1229.37	137.58	1100.64	0.00	0.00	0.00	-1240.87	92.45	1429.97	-1246.26	211.32	1428.90	-1399.18	91.06	1476.89	-1407.49	201.59	1470.96	-94.05	899.28	77.47	495.62	829.59	73.86	-39.89
5.75000	-1504.46	162.45	17.61	-1528.26	153.74	29.24	-1960.49	200.20	171.91	-1823.19	204.70	95.33	-942.66	61.54	92.83	-977.58	54.20	92.86	-1102.41	45.23	22.47	-1127.71	50.29	67.79	-1219.55	137.49	1100.50	0.00	0.00	0.00	-1231.83	91.43	1429.78	-1237.37	210.29	1428.69	-1389.88	89.77	1476.42	-1398.01	201.10	1470.28	-94.68	900.65	77.04	495.90	829.31	74.02	-39.73
5.76000	-1503.32	162.49	17.60	-1526.05	154.28	29.40	-1941.50	201.12	173.09	-1808.34	206.02	99.48	-938.17	69.39	87.31	-968.49	63.70	79.53	-1101.92	47.56	21.33	-1124.47	51.32	66.11	-1209.95	136.14	1100.30	0.00	0.00	0.00	-1222.87	90.59	1429.69	-1228.38	209.31	1428.54	-1381.24	89.19	1475.85	-1389.33	199.83	1469.92	-95.68	899.74	77.34	496.13	829.58	74.08	-39.74
5.77000	-1503.78	163.04	17.52	-1529.28	154.80	28.34	-1922.42	202.07	174.27	-1793.30	207.36	103.75	-936.07	72.63	77.96	-962.06	69.47	71.03	-1101.11	48.59	21.79	-1119.95	53.76	65.69	-1200.13	135.40	1100.23	0.00	0.00	0.00	-1213.77	89.70	1429.71	-1219.32	208.36	1428.48	-1373.54	89.97	1475.47	-1380.73	198.11	1469.43	-93.14	899.05	77.99	495.23	829.91	73.79	-39.75
5.78000	-1503.89	162.66	17.28	-1526.29	155.68	28.92	-1903.22	203.04	175.45	-1778.09	208.71	108.14	-929.31	74.83	70.28	-955.80	73.47	61.91	-1100.93	48.92	22.40	-1116.09	56.01	65.71	-1189.64	134.36	1100.41	0.00	0.00	0.00	-1204.32	88.50	1429.96	-1210.01	207.35	1428.68	-1364.05	88.16	1475.27	-1371.86	196.85	1469.08	-92.24	898.23	78.25	495.08	829.97	73.67	-39.23
5.79000	-1498.65	162.69	18.34	-1525.56	155.41	28.76	-1883.92	204.04	176.63	-1762.70	210.07	112.66	-928.25	76.25	62.63	-954.93	71.34	59.33	-1100.79	49.68	23.47	-1113.37	57.53	65.82	-1178.96	132.89	1100.78	0.00	0.00	0.00	-1194.89	87.70	1430.42	-1200.75	206.05	1429.05	-1353.96	86.00	1475.42	-1362.23	196.17	1469.13	-96.86	900.49	76.64	495.86	830.04	73.86	-39.58
5.80000	-1497.54	162.68	19.48	-1525.41	154.91	28.60	-1864.52	205.06	177.81	-1747.12	211.44	117.29	-923.47	77.99	56.35	-953.47	73.42	54.97	-1100.93	50.48	24.17	-1110.72	59.24	65.79	-1168.52	131.16	1101.17	0.00	0.00	0.00	-1185.23	86.55	1431.00	-1191.04	205.21	1429.48	-1345.08	85.86	1475.76	-1352.78	195.09	1469.38	-93.45	898.75	77.95	496.15	829.69	74.08	-39.73
5.81000	-1497.32	162.04	20.21	-1524.53	155.58	28.61	-1845.01	206.10	178.99	-1731.36	212.82	122.05	-920.34	80.58	50.05	-950.17	80.72	48.55	-1100.34	50.99	24.98	-1108.24	61.06	65.57	-1158.01	130.46	1101.74	0.00	0.00	0.00	-1175.45	85.41	1431.72	-1181.61	204.05	1430.05	-1334.67	83.61	1476.15	-1343.25	193.84	1469.62	-93.64	898.86	77.76	495.93	829.37	74.11	-39.42
5.82000	-1496.43	163.81	19.68	-1524.12	156.07	28.29	-1825.39	207.18	180.17	-1715.42	214.22	126.93	-919.80	82.70	44.57	-949.26	81.37	45.34	-1099.82	51.43	25.60	-1106.05	62.49	65.21	-1147.00	129.10	1102.58	0.00	0.00	0.00	-1165.69	84.31	1432.55	-1172.26	202.71	1430.77	-1324.48	81.83	1476.63	-1333.86	192.18	1469.98	-94.50	898.94	77.82	495.84	829.45	74.09	-39.76
5.83000	-1497.43	163.00	19.49	-1525.02	155.70	28.11	-1805.66	208.27	181.36	-1699.29	215.62	131.93	-914.94	83.11	40.94	-948.58	82.24	43.15	-1099.81	52.75	25.57	-1104.49	63.25	65.04	-1136.39	127.50	1103.59	0.00	0.00	0.00	-1156.02	83.39	1433.50	-1162.75	201.63	1431.55	-1315.06	80.90	1477.33	-1324.27	191.07	1470.43	-95.71	899.76	77.28	495.99	829.49	74.16	-39.50
5.84000	-1495.46	163.72	19.63	-1522.89	155.29	27.76	-1785.83	209.40	182.54	-1682.98	217.04	137.06	-913.00	83.30	38.09	-947.21	82.88	41.63	-1099.05	53.02	26.12	-1103.20	63.41	65.20	-1126.26	126.22	1104.73	0.00	0.00	0.00	-1146.24	82.44	1434.57	-1153.00	200.70	1432.48	-1305.24	79.66	1478.13	-1314.85	189.57	1471.25	-95.08	898.58	77.88	496.36	829.41	74.31	-38.65
5.85000	-1496.45	162.83	19.48	-1522.96	154.95	27.35	-1765.89	210.54	183.73	-1666.47	218.47	142.31	-916.55	84.13	34.62	-946.17	83.26	40.53	-1098.81	53.47	26.36	-1102.33	64.03	65.06	-1115.97	124.23	1106.07	0.00	0.00	0.00	-1136.50	81.54	1435.71	-1143.26	199.74	1433.46	-1296.50	79.78	1479.20	-1305.14	188.37	1472.07	-93.87	898.81	77.82	496.30	829.39	74.18	-38.31
5.86000	-1493.95	165.45	19.85	-1519.53	154.67	27.98	-1745.85	211.72	184.92	-1649.78	219.91	147.69	-914.06	83.75	32.88	-945.65	84.03	39.52	-1098.36	53.28	26.69	-1101.82	64.31	65.07	-1105.94	122.32	1107.58	0.00	0.00	0.00	-1126.63	80.65	1436.84	-1133.85	198.23	1434.50	-1286.32	78.12	1480.38	-1295.33	187.28	1473.16	-96.20	899.07	77.43	495.43	829.75	73.89	-38.99
5.87000	-1493.40	166.31	19.18	-1519.01	155.04	27.52	-1725.69	212.92	186.11	-1632.89	221.36	153.20	-912.70	84.20	31.59	-945.09	84.35	38.91	-1098.32	53.95	26.60	-1101.10	64.15	65.24	-1096.24	120.57	1109.16	0.00	0.00	0.00	-1116.63	79.64	1437.96	-1124.27	196.98	1435.49	-1276.22	76.55	1481.37	-1286.09	185.37	1474.34	-95.55	899.36	77.23	495.82	829.60	74.06	-39.49
5.88000	-1491.79	166.44	16.96	-1516.59	155.46	27.85	-1705.43	214.15	187.29	-1615.81	222.82	158.84	-915.50	84.85	29.97	-945.17	84.33	37.93	-1098.57	54.56	26.47	-1101.14	64.84	64.87	-1086.22	118.75	1110.83	0.00	0.00	0.00	-1111.61	79.00	1438.49	-1119.58	196.59	1435.91	-1266.04	74.72	1482.56	-1276.42	184.15	1475.50	-96.26	899.83	77.18	495.85	829.80	73.93	-39.50
5.89000	-1492.42	167.01	15.43	-1506.89	162.46	33.03	-1685.06	215.40	188.48	-1598.54	224.29	164.61	-911.77	84.74	30.12	-944.86	84.36	37.66	-1098.60	54.79	26.34	-1100.73	64.80	64.95	-1076.91	116.97	1112.37	0.00	0.00	0.00	-1104.86	78.29	1439.21	-1112.98	196.09	1436.58	-1256.95	74.69	1484.01	-1266.70	183.38	1476.49	-94.05	899.93	77.63	495.26	829.81	73.76	-39.70
5.90000	-1486.54	167.88	15.00	-1504.86	158.47	31.68	-1664.58	216.68	189.68	-1581.08	225.77	170.51	-908.65	84.52	30.21	-944.51	84.32	37.60	-1098.28	54.59	26.51	-1100.63	64.93	64.78	-1068.00	115.72	1113.94	0.00	0.00	0.00	-1089.67	77.07	1440.94	-1097.74	194.52	1438.31	-1247.30	73.53	1485.20	-1257.24	182.13	1477.70	-97.30	899.78	77.07	495.41	829.56	73.95	-39.40
5.91000	-1482.26	169.88	13.94	-1498.88	159.97	33.91	-1644.00	217.98	190.87	-1563.42	227.27	176.54	-911.70	84.83	29.24	-944.60	84.46	37.34	-1098.26	54.63	26.53	-1100.16	64.53	64.89	-1059.26	114.25	1115.26	0.00	0.00	0.00	-1078.84	76.25	1442.19	-1086.82	193.30	1439.58	-1238.11	72.53	1486.32	-1248.30	180.54	1478.86	-95.94	898.49	77.46	495.83	829.70	73.99	-39.54
5.92000	-1476.04	171.67	12.66	-1487.57	162.01	37.69	-1623.30	219.32	192.06	-1545.56	228.78	182.71	-915.26	84.46	28.10	-944.61	84.00	37.13	-1098.22	54.32	26.58	-1099.70	63.90	64.99	-1050.03	113.03	1116.52	0.00	0.00	0.00	-1067.01	75.30	1443.56	-1074.93	192.00	1440.95	-1228.61	71.09	1487.43	-1238.86	180.18	1479.88	-95.23	899.45	77.49	495.56	829.79	73.91	-39.50
5.93000	-1472.52	174.03	12.34	-1476.42	165.28	41.77	-1602.50	220.68	193.25	-1531.72	230.90	190.32	-910.92	85.22	28.89	-944.62	83.90	36.92	-1097.85	53.67	26.77	-1099.90	64.19	64.79	-1041.35	112.20	1117.52	0.00	0.00	0.00	-1062.78	74.93	1444.08	-1070.82	191.56	1441.43	-1219.48	70.46	1488.37	-1229.91	178.98	1480.92	-96.11	899.16	77.40	495.13	829.84	73.80	-39.74
5.94000	-1461.68	178.39	12.03	-1473.58	164.11	48.17	-1581.58	222.06	194.45	-1516.98	231.94	198.36	-913.95	84.43	28.18	-944.60	84.35	36.92	-1097.70	53.27	26.94	-1100.12	64.38	64.63	-1032.82	111.23	1118.39	0.00	0.00	0.00	-1057.85	74.50	1444.66	-1066.20	191.17	1441.97	-1210.38	69.20	1489.44	-1221.39	177.16	1481.98	-98.31	899.97	76.59	495.28	829.52	73.93	-39.99
5.95000	-1438.25	180.65	16.54	-1448.90	172.90	53.03	-1560.56	223.47	195.64	-1501.43	233.61	205.67	-909.59	84.38	29.15	-944.78	84.14	36.75	-1097.95	53.41	26.76	-1099.76	63.83	64.84	-1024.65	110.94	1119.15	0.00	0.00	0.00	-1043.92	73.40	1446.22	-1052.80	190.03	1443.53	-1201.13	67.69	1490.37	-1212.34	176.33	1482.93	-95.10	899.39	77.61	495.71	829.58	73.98	-40.40
5.96000	-1432.80	183.79	21.40	-1432.61	176.10	59.41	-1539.43	224.91	196.84	-1484.73	235.59	211.54	-915.48	84.14	27.72	-945.18	83.89	36.51	-1098.46	54.14	26.20	-1099.70	63.60	64.93	-1016.43	110.45	1119.77	0.00	0.00	0.00	-1033.31	72.58	1447.40	-1042.51	189.14	1444.71	-1192.53	67.14	1491.69	-1203.39	175.66	1483.91	-92.10	898.64	78.30	496.86	829.71	74.18	-39.64
5.97000	-1415.85	185.60	25.45	-1414.25	178.43	64.74	-1522.06	226.52	201.47	-1466.95	237.22	216.49	-911.00	84.92	28.74	-944.97	83.49	36.77	-1098.53	54.35	25.96	-1099.56	63.35	65.05	-1007.79	110.24	1120.37	0.00	0.00	0.00	-1021.93	71.67	1448.72	-1031.64	188.21	1446.00	-1184.15	67.02	1492.63	-1195.37	173.73	1485.08	-94.91	898.74	78.02	496.06	829.72	74.05	-39.75
5.98000	-1396.14	189.43	30.80	-1394.70	181.58	68.53	-1503.07	229.22	205.73	-1449.20	237.36	220.07	-914.02	83.48	28.17	-944.97	83.34	36.77	-1098.25	53.73	26.38	-1099.48	63.39	65.09	-999.39	110.84	1120.89	0.00	0.00	0.00	-1017.78	71.33	1449.24	-1027.85	187.90	1446.49	-1175.23	65.76	1493.77	-1187.23	172.14	1486.32	-96.16	899.33	77.37	495.83	830.06	73.99	-39.14
5.99000	-1374.74	199.76	35.66	-1385.11	175.67	73.75	-1485.23	229.25	207.79	-1430.35	238.33	222.66	-916.24	84.72	27.56	-945.08	83.36	36.91	-1097.92	53.42	26.36	-1099.49	63.25	65.27	-991.24	111.20	1121.34	0.00	0.00	0.00	-1013.13	71.06	1449.71	-1023.43	187.53	1446.98	-1165.92	63.76	1494.71	-1178.39	171.83	1487.26	-96.29	899.90	77.17	495.73	829.77	74.13	-39.80
6.00000	-1353.71	197.75	36.61	-1356.36	188.32	73.33	-1465.69	230.56	209.11	-1411.64	239.03	224.35	-912.23	84.65	28.85	-945.30	83.53	36.92	-1098.15	53.55	26.32	-1099.65	63.44	65.20	-983.32	111.35	1121.86	0.00	0.00	0.00	-1000.29	70.35	1450.89	-1010.73	186.44	1448.29	-1157.81	63.46	1495.84	-1169.83	171.20	1488.34	-95.02	898.91	77.72	495.50	829.67	74.00	-39.58
6.01000	-1331.65	202.91	38.43	-1337.47	191.99	74.06	-1445.71	231.58	208.91	-1392.23	239.69	224.98	-911.64	84.51	28.90	-945.35	83.41	37.06	-1098.46	53.91	25.99	-1099.79	63.61	65.11	-975.42	111.91	1122.32	0.00	0.00	0.00	-990.54	69.81	1451.78	-1001.01	185.60	1449.29	-1149.08	62.31	1496.75	-1161.57	170.07	1489.55	-94.78	898.82	77.90	496.16	829.21	74.36	-39.69
6.02000	-1307.53	206.15	40.05	-1315.38	195.54	74.56	-1425.09	233.12	207.63	-1372.50	239.66	224.20	-913.07	83.87	28.81	-945.49	83.14	36.97	-1098.09	53.36	26.23	-1099.45	63.09	65.55	-967.80	111.46	1122.87	0.00	0.00	0.00	-979.99	69.11	1452.76	-990.65	184.77	1450.39	-1140.55	61.04	1497.49	-1153.39	169.34	1490.44	-96.58	899.39	77.34	496.60	829.13	74.44	-39.70
6.03000	-1283.39	210.48	40.53	-1291.48	199.18	74.27	-1404.89	233.36	204.39	-1352.39	240.02	222.39	-914.18	84.18	28.79	-945.39	82.92	37.18	-1098.12	53.57	26.09	-1099.61	63.39	65.48	-960.42	112.09	1123.38	0.00	0.00	0.00	-975.98	68.67	1453.09	-986.96	184.61	1450.77	-1132.46	60.23	1498.42	-1145.29	168.53	1491.53	-99.60	898.95	76.86	495.50	829.83	73.90	-39.79
6.04000	-1256.75	219.18	42.95	-1271.00	196.37	75.73	-1383.61	234.46	199.99	-1331.72	240.77	219.60	-909.57	83.71	29.68	-945.46	83.10	37.21	-1097.78	52.76	26.41	-1099.36	62.92	65.76	-953.05	111.91	1123.95	0.00	0.00	0.00	-971.48	68.32	1453.28	-982.84	184.43	1451.01	-1124.44	59.68	1499.30	-1137.21	167.83	1492.46	-96.36	898.52	77.39	495.85	829.74	74.03	-40.01
6.05000	-1228.32	215.01	43.15	-1244.69	203.36	71.64	-1360.95	236.27	194.82	-1310.05	241.64	216.02	-913.36	84.30	28.97	-945.52	83.00	37.25	-1098.55	54.05	25.83	-1099.21	62.58	65.98	-946.07	111.19	1124.63	0.00	0.00	0.00	-959.49	67.85	1453.86	-971.23	183.56	1451.69	-1116.08	58.37	1500.14	-1129.65	166.73	1493.36	-94.42	899.41	77.37	495.16	829.66	73.93	-40.19
6.06000	-1199.89	224.29	43.49	-1218.91	207.49	67.98	-1338.62	237.49	188.32	-1288.46	242.24	211.41	-918.56	83.90	28.00	-945.47	82.69	37.24	-1097.96	52.93	26.41	-1099.32	62.71	66.03	-938.95	111.15	1125.22	0.00	0.00	0.00	-950.44	67.56	1454.33	-962.36	182.84	1452.24	-1108.07	57.60	1500.88	-1122.41	165.27	1494.14	-94.79	899.26	77.45	495.97	829.51	74.04	-40.14
6.07000	-1166.53	226.13	43.58	-1190.31	209.61	66.14	-1314.56	239.89	181.34	-1266.01	243.89	206.17	-913.54	83.17	29.44	-945.35	82.34	37.48	-1098.13	53.32	26.22	-1099.31	62.82	66.11	-932.27	110.31	1125.92	0.00	0.00	0.00	-940.64	67.08	1454.82	-952.96	182.14	1452.81	-1100.59	57.45	1501.58	-1114.87	164.58	1494.84	-97.83	899.50	77.05	495.75	829.47	74.00	-40.32
6.08000	-1132.37	227.53	43.24	-1158.98	209.59	64.01	-1290.37	241.65	173.20	-1242.84	244.65	199.59	-912.17	83.76	29.51	-945.78	82.06	37.15	-1097.97	52.99	26.35	-1098.80	62.22	66.50	-925.40	110.03	1126.55	0.00	0.00	0.00	-936.92	66.65	1454.95	-949.64	181.98	1452.97	-1092.56	56.27	1502.23	-1107.15	164.19	1495.52	-97.47	899.52	77.20	496.65	829.47	74.32	-39.70
6.09000	-1098.74	229.42	42.40	-1129.79	210.38	61.34	-1265.65	243.47	164.29	-1219.78	244.93	192.52	-913.03	83.58	28.96	-945.76	81.75	37.14	-1097.88	53.15	26.18	-1098.86	62.33	66.56	-918.54	109.88	1127.10	0.00	0.00	0.00	-932.64	66.20	1455.00	-945.67	181.86	1453.06	-1084.98	55.45	1502.73	-1099.94	162.97	1496.21	-92.50	898.26	78.43	495.75	829.82	74.02	-39.54
6.10000	-1078.13	221.38	37.09	-1099.09	208.16	60.10	-1241.69	242.75	153.70	-1195.83	245.91	184.77	-913.38	84.31	29.32	-946.05	81.72	37.02	-1098.10	53.67	26.05	-1098.51	62.11	66.77	-911.45	109.68	1127.81	0.00	0.00	0.00	-921.20	65.67	1455.24	-934.40	181.26	1453.45	-1077.26	54.83	1503.20	-1092.56	162.28	1496.72	-95.32	898.85	77.72	495.28	829.62	73.94	-39.54
6.11000	-1046.15	221.92	35.61	-1071.17	208.22	57.06	-1215.82	243.19	143.02	-1171.18	246.38	176.58	-912.16	83.75	29.83	-946.13	81.52	36.73	-1097.96	53.42	26.29	-1098.51	62.29	66.87	-904.60	106.43	1128.97	0.00	0.00	0.00	-912.59	65.38	1455.45	-925.81	180.75	1453.77	-1069.71	53.92	1503.59	-1085.82	160.77	1497.23	-94.17	898.36	77.87	495.14	829.55	73.88	-39.35
6.12000	-1017.60	221.27	32.96	-1041.74	208.17	54.17	-1191.15	241.19	130.97	-1146.21	247.18	168.11	-912.35	83.91	29.73	-946.69	81.31	36.38	-1097.65	53.31	26.51	-1098.40	62.39	67.05	-897.85	105.69	1129.15	0.00	0.00	0.00	-902.93	64.97	1455.48	-916.72	180.29	1454.16	-1062.75	53.52	1503.74	-1078.15	160.88	1497.38	-94.03	898.76	77.65	495.35	829.82	73.88	-39.32
6.13000	-983.65	220.15	32.12	-1010.32	207.83	52.14	-1163.13	242.67	120.45	-1121.51	246.43	159.05	-913.75	83.24	30.14	-946.84	80.81	36.11	-1097.24	52.82	26.86	-1098.02	62.09	67.33	-890.92	104.85	1129.27	0.00	0.00	0.00	-898.75	64.72	1455.08	-913.55	180.25	1454.33	-1055.28	52.46	1503.73	-1070.89	160.60	1497.60	-95.51	898.70	77.39	495.51	829.64	73.84	-38.73
6.14000	-947.95	227.35	31.85	-978.10	204.34	51.82	-1135.61	242.81	109.22	-1095.78	245.74	149.85	-911.60	82.74	30.99	-946.51	80.67	36.28	-1097.51	53.21	26.67	-1097.97	62.36	67.40	-884.40	104.74	1129.13	0.00	0.00	0.00	-894.32	64.39	1454.48	-909.85	180.21	1454.32	-1048.01	51.82	1503.69	-1063.95	159.81	1497.69	-95.67	899.35	77.29	495.70	829.53	74.00	-37.52
6.15000	-922.15	218.12	30.73	-947.49	205.46	48.99	-1106.92	243.52	98.87	-1070.10	245.15	141.22	-914.32	83.49	30.58	-945.73	81.50	36.53	-1097.02	52.92	26.96	-1097.79	62.35	67.62	-877.54	104.22	1128.90	0.00	0.00	0.00	-883.88	63.76	1453.88	-899.15	179.72	1454.18	-1041.15	51.84	1503.68	-1057.21	158.99	1497.72	-93.61	898.33	78.03	494.80	829.74	73.77	-36.35
6.16000	-884.98	216.99	32.68	-916.32	204.75	48.18	-1078.71	242.67	88.27	-1044.08	244.20	132.74	-913.35	83.78	30.76	-944.79	81.14	36.46	-1097.24	53.51	26.73	-1097.59	62.46	67.75	-870.61	103.58	1128.55	0.00	0.00	0.00	-876.20	63.34	1453.63	-890.97	179.30	1454.08	-1033.65	50.79	1503.50	-1049.89	159.12	1497.56	-95.92	899.58	77.37	495.76	829.71	73.97	-35.87
6.17000	-854.96	216.26	34.00	-887.34	204.02	47.30	-1049.59	243.14	79.20	-1017.74	243.45	124.95	-912.44	83.46	31.20	-943.88	80.61	36.43	-1097.02	53.22	27.10	-1097.64	62.78	67.83	-863.92	103.33	1127.98	0.00	0.00	0.00	-868.00	62.85	1453.31	-882.34	178.82	1454.02	-1026.66	50.66	1503.28	-1043.23	157.95	1497.47	-93.44	898.88	77.96	495.55	829.58	73.89	-36.03
6.18000	-824.12	214.12	35.60	-857.87	202.71	47.12	-1020.58	242.74	70.45	-991.37	242.88	118.01	-911.62	83.27	31.32	-942.08	79.96	37.46	-1097.24	53.75	26.91	-1097.56	62.99	67.94	-857.23	103.20	1127.35	0.00	0.00	0.00	-865.05	62.72	1453.20	-879.31	178.59	1454.00	-1019.26	49.73	1502.87	-1036.11	157.85	1497.19	-92.41	899.26	78.01	495.32	829.64	73.88	-36.83
6.19000	-795.42	215.20	34.15	-825.69	199.00	49.65	-992.41	241.65	62.43	-965.29	241.53	111.41	-909.23	82.44	31.80	-940.61	75.26	38.95	-1096.86	53.75	27.06	-1097.19	62.91	68.28	-850.15	102.96	1126.77	0.00	0.00	0.00	-861.14	62.74	1452.89	-875.56	178.47	1453.68	-1012.86	50.26	1502.41	-1029.43	157.37	1496.81	-91.66	898.65	78.10	495.15	829.64	73.76	-38.24
6.20000	-764.22	208.48	41.33	-798.73	198.96	49.25	-963.59	241.16	55.63	-938.72	241.32	106.28	-912.18	79.80	32.59	-940.20	74.47	39.45	-1096.70	53.62	27.26	-1097.06	63.04	68.43	-843.27	102.71	1126.00	0.00	0.00	0.00	-850.08	62.71	1451.98	-864.80	178.33	1452.77	-1005.67	49.43	1501.85	-1022.40	157.24	1496.40	-92.13	898.56	78.25	495.09	829.41	73.83	-39.74
6.21000	-735.28	206.38	44.77	-769.38	196.92	51.59	-935.09	241.09	50.11	-912.60	240.76	101.68	-907.64	79.95	33.09	-940.98	74.95	39.12	-1096.81	54.08	27.22	-1096.99	63.27	68.57	-836.92	103.08	1125.22	0.00	0.00	0.00	-841.72	62.64	1451.31	-856.61	178.23	1452.11	-998.94	49.56	1501.36	-1016.04	156.11	1495.92	-92.86	899.28	77.93	496.52	829.39	74.25	-40.15
6.22000	-709.93	203.89	47.75	-741.72	194.80	54.71	-906.81	240.44	45.19	-886.83	239.62	97.83	-910.13	80.09	32.07	-942.56	75.57	38.53	-1096.16	53.39	27.81	-1096.84	63.33	68.73	-829.41	102.43	1124.60	0.00	0.00	0.00	-833.30	62.57	1450.58	-847.95	178.14	1451.41	-992.57	50.18	1500.55	-1009.52	155.54	1495.25	-93.55	899.50	77.59	496.18	829.31	74.16	-40.17
6.23000	-681.39	201.78	53.07	-713.11	193.07	58.47	-879.00	239.82	41.25	-862.04	237.92	94.51	-907.66	78.93	32.13	-944.40	76.13	37.96	-1096.75	54.57	27.32	-1096.81	63.61	68.85	-822.52	102.36	1123.95	0.00	0.00	0.00	-831.11	62.50	1450.25	-844.91	178.15	1451.13	-985.29	49.38	1499.79	-1002.65	155.58	1494.56	-95.92	899.59	77.09	495.98	829.80	73.98	-39.77
6.24000	-654.42	199.79	58.18	-687.78	188.83	63.95	-852.44	238.22	38.02	-837.76	236.22	91.95	-910.23	77.51	31.48	-945.88	76.40	37.51	-1096.28	53.99	27.69	-1096.56	63.59	69.11	-816.04	103.22	1123.08	0.00	0.00	0.00	-828.16	62.39	1449.70	-841.23	178.18	1450.65	-979.08	50.21	1499.02	-995.50	156.53	1493.75	-93.44	898.29	77.97	496.03	829.61	74.05	-39.66
6.25000	-629.24	197.97	64.98	-663.03	189.85	67.13	-826.18	236.10	35.36	-814.18	234.26	90.10	-916.02	78.68	29.47	-946.57	80.54	36.36	-1095.90	53.75	27.91	-1096.24	63.30	69.55	-809.35	103.50	1122.33	0.00	0.00	0.00	-817.46	62.19	1448.35	-830.70	178.14	1449.38	-972.53	50.55	1498.22	-988.68	156.62	1492.91	-92.10	899.04	78.03	496.61	829.55	74.16	-39.85
6.26000	-602.83	195.73	72.05	-637.24	187.57	72.85	-801.29	233.99	33.57	-791.65	231.98	88.65	-913.08	77.91	30.27	-947.09	80.58	35.96	-1096.10	54.25	28.01	-1096.39	63.68	69.68	-802.33	103.28	1121.56	0.00	0.00	0.00	-809.01	62.07	1447.37	-822.68	178.09	1448.44	-965.85	50.89	1497.33	-981.96	156.74	1492.08	-96.05	898.72	77.30	496.09	829.29	74.00	-40.05
6.27000	-580.33	194.16	78.29	-614.68	185.34	78.12	-776.95	232.32	32.62	-769.73	229.46	87.90	-915.15	81.05	28.33	-947.15	80.43	36.03	-1096.07	54.66	28.01	-1096.36	64.08	69.78	-795.29	103.21	1120.88	0.00	0.00	0.00	-799.29	61.85	1445.90	-814.19	178.04	1447.42	-959.25	51.23	1496.27	-975.39	156.82	1491.13	-95.32	899.22	77.34	495.57	829.33	73.94	-39.76
6.28000	-562.14	192.60	84.18	-592.91	184.41	83.27	-753.88	229.96	32.07	-749.08	227.39	87.58	-916.48	81.28	27.57	-946.99	81.14	36.06	-1095.76	54.75	28.21	-1095.90	63.73	70.30	-788.53	103.95	1119.94	0.00	0.00	0.00	-794.52	61.81	1444.84	-811.12	178.12	1447.02	-952.40	51.19	1495.27	-968.46	157.17	1490.20	-93.42	898.71	77.93	495.95	829.48	74.00	-39.96
6.29000	-541.55	188.68	92.27	-565.28	179.46	91.84	-732.70	227.45	31.79	-729.49	225.35	87.77	-915.17	81.46	28.13	-947.11	80.77	35.91	-1095.64	54.84	28.44	-1095.47	63.60	70.84	-781.93	104.98	1119.02	0.00	0.00	0.00	-789.88	62.17	1444.23	-807.26	178.39	1446.49	-945.42	51.31	1494.08	-961.50	157.86	1489.07	-94.92	899.39	77.47	495.83	829.74	73.90	-39.63
6.30000	-517.90	189.61	97.93	-552.77	181.38	93.97	-712.63	224.96	31.90	-711.37	223.22	88.11	-909.96	80.14	29.09	-946.97	80.60	35.89	-1095.12	54.66	28.92	-1095.61	64.21	71.02	-774.74	105.00	1118.17	0.00	0.00	0.00	-780.58	63.15	1444.12	-796.38	178.94	1445.08	-938.87	52.20	1493.19	-954.58	158.32	1488.01	-94.94	899.09	77.53	495.46	829.23	74.12	-39.52
6.31000	-503.22	189.27	102.75	-535.34	179.80	98.66	-693.89	222.61	32.34	-694.17	221.51	88.75	-913.41	81.04	27.94	-946.74	80.63	35.97	-1095.28	55.51	28.87	-1095.27	64.13	71.54	-767.50	105.18	1117.24	0.00	0.00	0.00	-773.96	63.84	1444.20	-788.15	179.30	1444.03	-932.42	53.29	1492.08	-948.01	158.43	1486.97	-93.13	897.56	78.03	495.63	829.68	74.04	-39.73
6.32000	-487.72	188.48	107.69	-520.19	178.96	102.90	-677.05	220.16	32.67	-678.39	219.70	89.36	-915.10	81.04	27.46	-947.02	80.70	35.51	-1094.81	55.49	29.26	-1095.17	64.56	71.93	-760.77	106.45	1116.28	0.00	0.00	0.00	-766.67	64.55	1444.06	-779.54	179.56	1442.88	-925.62	53.66	1490.92	-941.02	159.40	1485.82	-92.67	897.95	78.22	495.65	829.61	73.97	-39.77
6.33000	-473.37	188.18	111.82	-506.40	178.39	106.46	-661.21	218.47	33.39	-663.53	218.77	90.29	-913.92	80.85	27.62	-946.65	80.02	35.78	-1094.69	55.98	29.46	-1095.14	64.99	72.32	-753.14	106.05	1115.49	0.00	0.00	0.00	-763.60	64.76	1443.56	-776.62	179.54	1442.44	-918.64	54.15	1489.94	-933.80	160.56	1484.90	-94.21	898.35	77.75	496.26	829.19	74.20	-39.89
6.34000	-459.09	187.37	116.20	-492.94	176.26	109.41	-646.59	217.41	34.23	-650.37	216.34	90.37	-914.95	80.50	26.94	-946.82	80.37	35.47	-1094.77	56.64	29.58	-1094.83	65.32	72.85	-746.00	107.11	1114.54	0.00	0.00	0.00	-759.20	65.11	1442.64	-772.78	179.90	1441.97	-912.20	55.88	1489.03	-927.25	160.85	1483.92	-95.01	898.25	77.78	496.16	829.59	74.14	-40.00
6.35000	-448.15	186.01	118.08	-479.97	176.62	111.29	-633.75	215.93	34.65	-637.73	215.85	91.14	-911.55	80.27	28.14	-946.61	80.48	35.58	-1094.30	56.60	30.33	-1094.07	64.77	73.80	-738.34	107.37	1113.59	0.00	0.00	0.00	-747.92	66.24	1441.23	-761.41	181.33	1440.73	-905.29	56.81	1488.10	-920.42	161.41	1482.98	-94.78	898.89	77.78	496.05	829.89	74.00	-39.68
6.36000	-437.46	184.70	119.61	-468.63	174.93	112.78	-623.06	213.57	34.33	-627.31	213.49	90.70	-910.65	80.97	28.07	-946.66	79.99	35.28	-1094.30	57.19	30.80	-1094.13	65.63	74.17	-730.96	108.29	1112.81	0.00	0.00	0.00	-739.63	67.11	1440.40	-752.74	182.42	1439.79	-898.38	57.86	1487.18	-912.69	163.62	1481.93	-95.30	899.20	77.50	495.67	830.02	73.88	-39.83
6.37000	-427.98	183.69	119.72	-459.22	174.54	112.80	-613.07	212.76	34.23	-617.57	212.48	90.52	-911.17	80.85	27.77	-946.61	80.66	35.16	-1094.11	57.52	31.45	-1093.47	65.52	75.14	-723.30	108.82	1111.95	0.00	0.00	0.00	-730.75	67.99	1439.39	-743.60	183.54	1438.76	-891.42	59.43	1486.33	-905.28	165.28	1480.94	-95.06	899.18	77.39	496.20	829.24	74.32	-39.85
6.38000	-419.78	182.41	118.65	-450.71	172.41	111.86	-604.88	211.55	33.51	-609.17	211.40	89.71	-913.31	80.76	27.37	-945.78	79.95	35.64	-1093.89	57.85	32.22	-1092.83	65.40	76.24	-715.61	109.29	1111.26	0.00	0.00	0.00	-727.56	68.33	1439.06	-740.34	183.92	1438.40	-884.26	61.08	1485.51	-897.90	166.62	1479.99	-93.96	899.56	77.42	495.90	829.16	74.19	-39.65
6.39000	-411.59	180.92	117.38	-443.74	168.33	110.68	-597.36	211.77	32.90	-601.78	210.60	88.71	-912.97	80.09	27.22	-946.05	79.54	35.09	-1093.88	58.63	32.92	-1092.28	65.47	77.35	-708.23	111.73	1109.64	0.00	0.00	0.00	-723.42	69.01	1438.87	-736.10	184.53	1438.10	-876.85	61.94	1484.74	-890.22	168.46	1479.08	-92.57	897.60	78.45	496.62	829.42	74.26	-39.86
6.40000	-406.22	178.20	113.76	-437.35	167.64	107.75	-591.83	210.72	31.56	-595.89	209.37	87.20	-910.91	80.09	27.36	-945.72	79.49	35.20	-1093.48	58.54	34.14	-1091.71	65.53	78.56	-700.45	112.88	1108.83	0.00	0.00	0.00	-711.72	70.90	1438.30	-724.06	186.30	1437.25	-869.60	63.83	1484.11	-882.55	170.02	1478.28	-96.06	898.95	77.37	496.14	829.52	74.04	-39.78
6.41000	-401.11	175.73	110.10	-432.43	165.48	103.92	-587.61	209.56	29.67	-590.82	208.56	85.50	-914.65	79.72	26.48	-945.67	79.56	34.96	-1092.62	57.93	35.67	-1091.01	65.67	79.92	-692.38	113.60	1108.22	0.00	0.00	0.00	-702.87	72.30	1437.82	-714.95	187.63	1436.59	-862.07	65.30	1483.39	-875.27	170.74	1477.51	-96.24	899.23	77.25	495.29	829.45	73.93	-39.84
6.42000	-396.75	172.16	106.03	-431.36	163.88	99.76	-584.58	208.72	28.49	-586.93	207.49	83.39	-914.10	80.00	26.58	-928.96	79.52	40.40	-1092.42	58.23	37.00	-1090.15	65.44	81.56	-684.13	114.36	1107.71	0.00	0.00	0.00	-693.44	73.73	1437.29	-705.36	189.04	1435.87	-854.11	66.01	1482.61	-867.82	171.76	1476.68	-93.70	897.64	78.12	494.73	829.82	73.68	-39.84
6.43000	-393.67	169.75	99.87	-429.48	161.74	93.64	-583.16	207.41	27.91	-583.97	206.40	81.25	-913.22	80.76	26.45	-931.01	79.74	39.65	-1092.36	58.83	38.37	-1089.19	65.19	83.38	-675.83	115.99	1107.22	0.00	0.00	0.00	-689.93	74.20	1437.07	-701.95	189.59	1435.59	-846.91	68.48	1482.01	-859.90	173.71	1475.93	-93.90	898.05	78.02	494.93	829.88	73.67	-39.46
6.44000	-391.96	167.12	94.16	-424.11	156.72	89.80	-581.49	207.19	27.62	-581.79	205.82	78.79	-908.46	80.14	27.41	-930.69	79.10	39.59	-1091.70	58.51	40.22	-1088.00	64.73	85.41	-667.50	116.91	1106.82	0.00	0.00	0.00	-685.42	74.95	1436.89	-697.43	190.44	1435.38	-839.06	69.76	1481.36	-851.74	175.86	1475.17	-93.75	898.99	77.79	496.11	829.25	74.20	-40.12
6.45000	-390.01	164.98	87.77	-424.01	157.15	83.41	-580.31	206.87	26.66	-580.84	203.73	76.00	-909.43	79.09	27.08	-931.08	78.95	39.40	-1091.72	59.42	41.58	-1086.88	64.43	87.50	-658.72	118.22	1106.54	0.00	0.00	0.00	-673.04	77.25	1436.50	-684.50	192.71	1434.84	-831.26	71.76	1480.87	-843.88	177.30	1474.56	-94.60	899.73	77.38	495.73	829.54	74.03	-40.20
6.46000	-386.35	162.69	81.97	-421.34	154.76	77.83	-579.30	205.78	25.91	-578.61	202.81	74.06	-911.64	79.66	26.57	-933.31	78.87	38.51	-1090.68	58.67	44.02	-1085.37	63.62	90.03	-649.85	119.49	1106.43	0.00	0.00	0.00	-663.72	79.00	1436.21	-674.72	194.40	1434.43	-823.32	73.67	1480.31	-835.71	179.20	1473.96	-93.93	898.81	77.64	495.84	829.52	74.04	-39.65
6.47000	-382.16	160.86	74.45	-419.23	153.28	71.67	-578.00	204.79	26.00	-575.27	201.34	73.00	-913.63	79.86	26.01	-935.93	78.71	37.47	-1089.46	57.96	46.50	-1083.92	63.02	92.57	-640.84	120.37	1106.41	0.00	0.00	0.00	-653.78	80.79	1435.81	-664.36	196.21	1433.89	-815.18	75.25	1479.81	-827.35	181.22	1473.36	-95.25	898.92	77.47	495.62	829.78	73.98	-39.91
6.48000	-382.62	160.44	64.92	-415.83	152.24	65.15	-576.80	204.79	26.35	-571.53	201.15	72.68	-911.50	79.41	26.67	-938.09	77.90	36.72	-1088.07	56.95	49.36	-1081.91	61.90	95.52	-631.68	121.62	1106.49	0.00	0.00	0.00	-650.09	81.34	1435.65	-660.61	196.86	1433.69	-807.12	77.24	1479.59	-819.17	182.51	1473.06	-96.82	899.84	76.81	496.05	829.88	74.08	-40.09
6.49000	-379.81	160.27	56.59	-412.06	149.16	60.36	-575.96	204.75	26.65	-569.22	199.96	71.79	-911.26	79.26	26.47	-939.67	77.53	35.95	-1087.52	57.55	51.85	-1079.97	60.89	98.68	-622.24	123.21	1106.77	0.00	0.00	0.00	-645.28	82.17	1435.86	-655.73	197.68	1433.88	-798.88	79.20	1479.60	-810.77	184.08	1473.00	-95.93	899.30	77.14	496.09	829.79	73.97	-39.94
6.50000	-376.67	159.97	51.20	-413.18	152.52	53.61	-575.72	204.34	26.46	-567.23	199.65	71.31	-909.94	79.30	26.71	-938.53	77.52	35.58	-1085.95	56.91	55.22	-1077.52	59.80	102.22	-613.06	125.03	1107.19	0.00	0.00	0.00	-632.01	84.76	1436.56	-641.99	200.00	1434.54	-790.48	81.18	1479.68	-801.80	186.07	1473.06	-94.65	898.17	77.58	494.95	829.88	73.70	-39.96
6.51000	-375.43	159.50	45.58	-411.21	151.89	49.30	-575.30	204.67	26.57	-565.32	199.00	70.55	-906.78	79.09	27.34	-940.85	77.33	34.85	-1084.58	56.89	58.91	-1074.21	57.96	106.52	-603.22	126.75	1107.86	0.00	0.00	0.00	-622.03	86.74	1437.06	-631.61	201.75	1435.01	-781.88	82.78	1479.89	-792.99	187.84	1473.25	-94.95	898.66	77.42	495.19	829.86	73.83	-40.08
6.52000	-373.32	157.21	42.05	-410.44	150.04	45.62	-575.12	204.15	26.43	-563.25	198.72	70.37	-912.67	78.97	26.12	-938.24	76.81	34.89	-1082.35	56.24	63.32	-1070.45	56.21	111.14	-593.93	128.64	1108.52	0.00	0.00	0.00	-611.31	88.83	1437.55	-620.34	203.59	1435.43	-773.04	84.10	1480.24	-784.10	189.99	1473.63	-94.55	898.55	77.63	495.31	829.62	73.93	-40.12
6.53000	-372.71	155.52	38.81	-408.37	148.24	42.82	-574.76	204.12	26.68	-561.82	198.05	70.27	-911.06	78.61	26.72	-939.07	76.64	34.20	-1079.66	55.57	68.34	-1065.79	54.06	116.36	-584.23	130.36	1109.45	0.00	0.00	0.00	-607.24	89.51	1437.78	-616.15	204.18	1435.60	-764.43	86.25	1480.88	-775.15	191.83	1474.28	-92.55	898.56	78.04	495.20	829.82	73.76	-39.72
6.54000	-365.11	141.98	43.27	-418.06	147.04	38.70	-574.62	203.41	26.40	-560.88	196.91	69.91	-911.92	78.50	26.61	-937.95	76.29	34.03	-1075.69	53.99	74.42	-1060.28	52.10	122.06	-574.64	132.26	1110.52	0.00	0.00	0.00	-602.20	90.27	1438.44	-611.72	204.82	1436.23	-755.98	88.59	1481.60	-766.29	193.58	1475.02	-93.95	898.57	77.59	495.31	830.12	73.70	-40.00
6.55000	-371.93	154.47	35.10	-405.67	147.54	40.20	-574.12	204.06	26.83	-559.92	196.43	69.67	-908.31	79.26	27.35	-937.22	76.12	33.25	-1071.33	52.79	80.78	-1053.38	49.56	128.29	-565.07	134.66	1111.82	0.00	0.00	0.00	-588.58	92.58	1440.18	-599.74	206.84	1438.04	-747.03	90.34	1482.43	-757.31	195.28	1475.98	-95.51	898.86	77.30	495.62	829.71	73.89	-39.91
6.56000	-373.99	154.55	33.06	-406.69	147.39	38.76	-574.12	203.75	26.73	-559.15	196.13	69.63	-911.55	78.74	26.77	-935.51	76.25	32.66	-1066.05	51.91	87.68	-1045.13	46.89	134.74	-555.62	136.38	1113.18	0.00	0.00	0.00	-578.35	94.38	1441.44	-590.64	208.41	1439.35	-738.10	91.93	1483.53	-748.27	197.21	1477.00	-93.77	898.80	77.64	495.37	829.68	73.89	-39.88
6.57000	-371.70	154.25	33.15	-404.63	147.66	38.82	-574.19	203.44	26.59	-558.57	195.96	69.54	-911.24	78.28	26.85	-932.98	76.70	32.06	-1058.60	49.31	95.76	-1035.66	44.46	141.23	-546.60	138.19	1114.77	0.00	0.00	0.00	-567.32	96.38	1442.85	-580.15	210.11	1440.79	-729.28	93.46	1484.68	-739.22	199.34	1478.05	-94.58	898.79	77.12	496.12	829.62	74.11	-39.67
6.58000	-371.55	153.99	32.66	-409.04	147.50	37.14	-574.18	203.30	26.54	-558.09	195.80	69.37	-908.02	78.45	27.40	-931.91	76.69	31.44	-1050.78	47.63	104.02	-1024.23	41.21	148.17	-537.84	139.98	1116.47	0.00	0.00	0.00	-563.23	97.24	1443.44	-574.81	210.81	1441.34	-720.56	95.44	1485.85	-730.53	200.63	1479.32	-95.03	898.66	77.31	496.41	829.52	74.15	-39.80
6.59000	-371.10	153.65	32.38	-405.64	144.89	38.73	-573.77	204.28	27.03	-557.91	195.47	69.06	-907.30	78.17	26.54	-929.73	76.13	31.79	-1041.84	45.87	112.91	-1012.24	38.52	155.06	-529.05	142.09	1117.99	0.00	0.00	0.00	-558.41	98.06	1444.14	-568.62	211.61	1442.03	-712.24	97.74	1486.98	-721.58	202.36	1480.51	-95.00	898.49	77.67	495.84	829.52	73.90	-39.95
6.60000	-371.30	153.64	32.09	-405.33	147.33	37.50	-574.01	203.80	26.83	-557.59	195.92	69.19	-904.49	77.59	25.78	-926.92	74.88	32.76	-1031.92	43.20	122.71	-1000.05	36.34	162.41	-520.42	143.63	1119.50	0.00	0.00	0.00	-545.25	99.97	1445.88	-555.57	213.62	1443.90	-703.82	99.23	1488.14	-712.88	204.00	1481.61	-96.67	898.57	77.19	495.71	829.35	73.99	-40.01
6.61000	-371.24	153.78	31.77	-404.36	147.59	37.62	-573.90	203.76	26.81	-557.45	196.04	69.02	-899.73	75.45	25.17	-922.72	72.55	34.49	-1021.25	40.95	132.93	-987.48	34.80	170.01	-512.04	145.50	1120.89	0.00	0.00	0.00	-535.30	101.39	1447.16	-546.33	215.11	1445.29	-695.08	100.60	1489.07	-704.25	205.58	1482.70	-94.32	897.35	77.73	495.78	829.50	74.07	-39.91
6.62000	-371.35	154.04	31.50	-404.69	147.70	37.52	-573.89	203.98	27.05	-557.26	196.31	68.94	-897.17	71.97	24.31	-917.46	69.50	38.17	-1010.56	39.05	142.75	-974.03	32.81	178.01	-503.71	147.20	1122.07	0.00	0.00	0.00	-524.68	102.91	1448.56	-536.85	216.51	1446.74	-686.84	102.35	1489.94	-695.45	207.72	1483.62	-95.23	897.57	77.86	495.56	829.64	73.84	-39.49
6.63000	-371.09	153.83	31.48	-404.04	147.65	38.69	-573.54	204.27	27.04	-557.43	196.02	68.56	-890.55	67.99	24.82	-909.21	66.41	42.61	-999.84	38.02	152.30	-960.10	31.35	186.24	-495.59	148.55	1123.25	0.00	0.00	0.00	-520.87	103.45	1449.03	-534.00	216.68	1447.13	-678.84	104.47	1490.86	-686.85	209.35	1484.60	-91.60	897.54	78.83	494.88	829.85	73.63	-39.56
6.64000	-370.99	153.80	31.45	-487.32	200.26	1084.45	-573.61	204.61	27.18	-557.14	196.86	68.71	-877.05	63.16	27.44	-897.84	62.85	47.82	-988.23	37.91	161.20	-946.34	30.92	194.33	-487.42	149.49	1124.17	0.00	0.00	0.00	-516.42	104.04	1449.44	-528.83	217.09	1447.53	-670.91	106.33	1491.83	-678.45	210.57	1485.58	-95.34	898.09	77.83	494.72	829.59	73.86	-39.65
6.65000	-371.11	153.94	31.43	-405.78	148.39	55.75	-573.66	204.16	26.99	-556.98	197.15	68.73	-867.31	60.56	32.24	-884.86	60.29	53.57	-974.59	39.33	168.22	-931.89	30.98	201.72	-479.58	150.04	1125.14	0.00	0.00	0.00	-503.89	105.72	1450.67	-512.42	219.18	1448.99	-662.57	107.35	1492.79	-669.96	212.00	1486.66	-94.72	897.77	77.79	496.37	829.51	74.21	-39.73
6.66000	-371.31	154.26	31.31	-403.31	148.06	37.78	-573.60	203.90	26.76	-557.05	197.23	68.64	-850.91	57.59	36.89	-868.98	58.17	58.80	-957.89	39.30	174.21	-915.57	31.01	207.83	-471.74	151.22	1125.80	0.00	0.00	0.00	-494.35	107.00	1451.63	-499.90	220.89	1450.16	-654.29	108.35	1493.80	-661.54	213.32	1487.77	-93.41	898.68	78.01	496.87	829.44	74.37	-39.57
6.67000	-371.34	154.22	31.32	-402.93	147.91	37.79	-573.44	204.15	26.92	-556.82	197.55	68.72	-832.08	55.29	41.17	-848.55	55.88	63.61	-939.22	37.54	179.26	-897.54	31.14	212.71	-464.04	151.64	1126.52	0.00	0.00	0.00	-484.11	108.35	1452.68	-486.87	222.64	1451.40	-646.27	109.98	1494.77	-653.30	214.39	1488.81	-95.55	899.52	77.09	495.68	829.25	74.07	-39.80
6.68000	-371.19	153.94	31.51	-405.14	148.03	37.25	-573.32	204.26	26.95	-556.60	198.28	68.94	-812.30	52.28	44.45	-830.68	53.11	66.78	-920.88	36.99	182.74	-878.79	31.71	215.84	-456.31	152.24	1127.20	0.00	0.00	0.00	-480.29	108.77	1453.12	-483.20	223.11	1451.81	-637.98	110.81	1495.78	-644.78	215.87	1489.86	-96.40	898.27	77.34	494.61	829.43	73.85	-39.81
6.69000	-371.22	154.06	31.48	-405.58	144.97	38.66	-573.43	204.25	26.89	-556.62	197.97	68.60	-792.52	48.46	46.52	-812.80	49.92	68.68	-901.84	36.75	185.34	-859.64	31.87	218.06	-448.45	151.94	1127.89	0.00	0.00	0.00	-475.86	109.17	1453.59	-479.93	223.35	1452.16	-629.92	112.11	1496.93	-636.36	217.31	1490.92	-96.62	899.39	77.13	495.90	829.48	74.13	-39.77
6.70000	-371.28	154.32	31.37	-405.06	148.45	37.67	-573.28	204.23	26.86	-556.30	198.61	68.80	-771.99	44.39	48.07	-791.38	46.27	70.40	-882.13	36.40	186.91	-840.42	32.21	219.39	-441.00	152.24	1128.58	0.00	0.00	0.00	-463.79	110.46	1454.75	-468.11	224.44	1453.22	-621.89	113.42	1498.01	-628.33	218.27	1491.99	-96.33	897.47	77.64	496.37	829.54	74.20	-39.87
6.71000	-371.22	154.20	31.47	-405.57	148.41	37.38	-573.36	204.22	26.85	-556.27	198.77	68.87	-750.22	39.89	49.00	-770.18	42.99	70.98	-862.25	36.98	186.75	-821.15	33.00	219.53	-433.63	152.79	1129.16	0.00	0.00	0.00	-454.67	111.48	1455.60	-458.57	225.37	1454.06	-613.85	114.60	1499.07	-620.06	219.99	1492.98	-95.28	897.72	77.71	495.65	829.65	73.96	-39.50
6.72000	-371.22	154.46	31.37	-403.76	148.36	37.80	-573.46	203.85	26.70	-556.23	198.84	68.93	-729.61	36.30	48.98	-747.21	39.65	71.06	-841.76	37.06	185.33	-800.98	33.49	218.60	-426.26	153.17	1129.84	0.00	0.00	0.00	-447.05	112.28	1456.34	-450.84	226.13	1454.74	-606.09	115.65	1500.05	-612.08	221.17	1493.86	-93.53	898.27	77.86	494.87	829.86	73.83	-39.60
6.73000	-371.20	154.48	31.35	-405.86	147.76	37.19	-573.24	204.57	26.94	-555.86	199.47	69.17	-703.78	33.03	49.03	-723.17	36.93	70.58	-820.52	36.97	182.50	-780.30	33.55	216.51	-419.23	153.85	1130.44	0.00	0.00	0.00	-440.73	112.88	1456.76	-444.31	226.70	1455.14	-598.11	116.30	1500.93	-604.28	221.76	1494.84	-94.75	898.23	77.60	495.98	829.48	74.13	-40.19
6.74000	-371.05	154.47	31.32	-407.53	148.70	36.67	-573.17	204.62	26.95	-555.90	199.43	69.28	-679.17	30.48	47.99	-697.55	34.78	69.59	-798.15	35.96	178.45	-759.36	33.45	213.29	-412.62	153.73	1130.99	0.00	0.00	0.00	-431.90	113.73	1457.35	-435.07	227.53	1455.73	-590.78	117.94	1501.75	-596.32	222.92	1495.69	-94.40	897.66	77.87	496.01	829.10	74.24	-39.36
6.75000	-371.12	154.58	31.25	-405.08	148.48	37.47	-573.22	204.34	26.84	-555.92	199.42	69.31	-653.06	26.65	47.51	-670.36	33.27	68.16	-775.66	35.20	172.96	-738.02	33.41	209.04	-405.52	154.60	1131.63	0.00	0.00	0.00	-424.49	114.53	1457.77	-427.41	228.06	1456.15	-583.44	119.46	1502.49	-588.42	224.15	1496.40	-93.71	897.82	78.10	495.93	829.11	74.22	-39.89
6.76000	-371.13	154.85	31.09	-405.31	148.63	37.44	-573.19	204.52	26.88	-555.62	199.93	69.50	-622.04	26.73	46.70	-643.88	31.97	65.98	-751.89	33.55	166.74	-716.19	32.63	203.98	-398.74	155.17	1132.12	0.00	0.00	0.00	-417.09	115.22	1458.09	-419.78	228.70	1456.52	-575.57	119.97	1503.18	-580.81	224.87	1497.08	-92.88	897.44	78.04	495.42	829.42	73.95	-40.03
6.77000	-371.16	154.94	31.04	-406.30	149.42	37.29	-573.31	204.09	26.68	-555.78	199.68	69.49	-591.59	26.77	45.62	-614.70	31.27	63.73	-727.95	32.52	159.36	-693.89	31.69	198.14	-392.06	155.88	1132.67	0.00	0.00	0.00	-410.67	115.83	1458.37	-414.74	229.05	1456.64	-568.51	121.43	1503.66	-573.05	226.25	1497.65	-94.97	898.28	77.54	496.36	829.10	74.26	-39.71
6.78000	-371.23	155.38	30.78	-402.48	149.48	38.61	-573.09	204.69	26.99	-555.75	199.45	69.38	-561.47	26.38	44.10	-585.79	30.56	61.15	-703.57	31.68	151.20	-671.04	30.63	191.67	-385.19	156.50	1133.21	0.00	0.00	0.00	-403.87	116.44	1458.51	-408.80	229.43	1456.59	-561.01	122.14	1504.16	-565.45	227.52	1498.11	-92.75	897.01	78.25	496.52	829.17	74.46	-39.35
6.79000	-371.19	155.41	30.84	-404.39	149.54	38.17	-573.10	204.32	26.84	-555.55	199.85	69.65	-534.01	25.51	42.60	-557.57	30.13	58.16	-678.78	31.18	142.47	-647.90	29.31	184.68	-378.51	157.51	1133.55	0.00	0.00	0.00	-395.54	117.17	1458.69	-400.63	229.94	1456.64	-553.90	123.55	1504.51	-558.04	228.51	1498.45	-93.65	898.09	77.84	495.92	829.76	74.16	-39.75
6.80000	-371.29	155.81	30.68	-404.95	149.62	38.17	-572.98	204.68	27.09	-555.58	199.76	69.65	-502.52	25.81	40.59	-528.38	29.02	55.48	-653.27	30.34	133.41	-624.55	28.57	177.15	-371.57	158.39	1133.97	0.00	0.00	0.00	-388.45	117.87	1458.78	-390.45	230.86	1457.05	-546.86	124.86	1504.75	-550.62	229.64	1498.68	-93.26	898.56	77.97	495.05	829.66	73.90	-39.85
6.81000	-371.39	156.12	30.65	-405.44	149.92	38.74	-573.12	204.18	26.87	-555.39	200.13	69.88	-473.53	24.95	39.00	-498.97	27.95	53.04	-627.71	30.26	123.90	-600.49	28.02	169.30	-364.87	159.18	1134.12	0.00	0.00	0.00	-381.41	118.58	1458.81	-382.45	231.62	1457.09	-539.73	126.04	1504.90	-543.39	230.22	1498.82	-91.88	897.87	78.35	496.21	829.42	74.11	-39.62
6.82000	-371.44	155.97	30.71	-405.18	149.42	39.33	-573.12	204.22	26.86	-555.46	199.82	69.75	-442.57	24.17	37.93	-468.75	26.44	51.09	-601.22	29.99	114.53	-576.44	28.13	161.23	-358.20	160.10	1134.10	0.00	0.00	0.00	-374.34	119.28	1458.91	-373.98	232.42	1457.30	-532.84	127.04	1504.94	-536.02	231.30	1498.75	-93.40	897.60	78.39	495.42	829.64	73.97	-39.57
6.83000	-371.52	155.68	30.84	-403.64	149.48	41.13	-572.90	204.48	26.96	-555.37	199.99	69.89	-413.84	22.79	36.87	-438.26	25.15	49.46	-574.36	29.67	105.31	-551.87	27.85	153.42	-351.10	160.16	1134.09	0.00	0.00	0.00	-370.89	119.59	1458.95	-370.65	232.71	1457.34	-525.38	126.94	1504.97	-528.66	232.42	1498.68	-93.71	897.87	78.11	495.96	829.36	74.22	-39.42
6.84000	-371.70	155.48	30.91	-373.77	215.56	1121.16	-572.98	204.23	27.03	-555.05	200.41	70.13	-384.32	21.14	36.38	-407.76	23.97	48.24	-547.55	29.91	96.18	-527.11	27.85	145.71	-344.11	161.24	1133.82	0.00	0.00	0.00	-365.95	120.00	1458.78	-366.36	233.03	1457.04	-518.64	128.69	1504.89	-521.52	232.96	1498.44	-93.83	897.99	78.01	495.78	829.51	74.10	-39.45
6.85000	-371.73	155.60	30.78	-401.89	152.89	60.72	-573.05	204.05	26.94	-555.23	200.24	70.21	-351.93	20.18	37.04	-377.17	23.16	47.49	-520.26	29.59	87.61	-502.46	28.14	137.91	-337.56	161.71	1133.47	0.00	0.00	0.00	-354.46	121.01	1458.26	-355.06	233.92	1456.24	-511.43	128.94	1504.57	-514.32	233.76	1498.10	-93.68	898.51	77.85	495.61	830.04	73.86	-39.79
6.86000	-371.60	155.91	30.54	-400.94	152.58	42.83	-572.95	204.17	27.06	-555.23	199.89	70.13	-319.19	19.39	38.28	-347.53	22.67	46.96	-492.64	28.97	79.60	-477.50	28.46	130.41	-330.60	162.70	1132.93	0.00	0.00	0.00	-346.23	121.75	1457.89	-346.63	234.60	1455.70	-504.56	130.09	1504.22	-507.04	234.60	1497.70	-93.46	897.87	77.90	496.45	829.72	74.13	-39.92
6.87000	-371.41	155.80	30.54	-396.45	157.58	47.17	-572.77	204.31	27.14	-555.07	200.03	70.40	-292.31	18.41	38.76	-317.69	22.47	47.10	-464.49	27.52	72.21	-452.42	28.80	123.17	-323.68	162.62	1132.33	0.00	0.00	0.00	-339.25	122.31	1457.52	-339.67	235.15	1455.23	-497.42	130.51	1503.68	-500.07	235.15	1497.14	-96.49	899.23	76.89	495.81	829.86	73.97	-39.72
6.88000	-371.31	155.90	30.38	-395.18	157.70	46.94	-572.77	204.26	27.27	-554.81	200.14	70.56	-262.20	18.46	41.24	-287.12	22.36	48.13	-437.02	27.91	64.45	-427.27	28.67	116.46	-316.89	163.57	1131.64	0.00	0.00	0.00	-333.49	122.68	1456.89	-333.83	235.56	1454.57	-490.29	130.80	1503.19	-493.13	235.66	1496.53	-96.02	899.23	77.22	495.81	829.60	74.17	-40.03
6.89000	-371.33	156.01	30.19	-396.37	157.85	45.76	-572.64	204.35	27.37	-554.81	199.69	70.59	-232.15	18.65	43.61	-259.70	22.54	48.91	-409.01	26.85	57.82	-402.31	28.82	109.99	-309.89	164.01	1130.80	0.00	0.00	0.00	-325.39	123.35	1456.14	-325.48	236.22	1453.67	-483.06	130.86	1502.58	-486.15	236.15	1495.79	-97.23	898.68	76.85	495.44	829.60	74.04	-39.92
6.90000	-371.43	156.11	29.98	-393.74	158.05	44.82	-572.70	204.12	27.41	-554.57	199.82	70.95	-205.77	18.63	46.41	-228.56	22.39	51.50	-381.27	26.13	51.55	-377.35	28.38	104.33	-303.08	164.59	1129.82	0.00	0.00	0.00	-318.50	123.76	1455.34	-318.52	236.52	1452.80	-476.43	132.08	1501.98	-479.09	236.63	1494.98	-94.50	898.16	77.59	495.24	830.12	73.73	-40.36
6.91000	-371.55	156.18	29.78	-393.46	157.32	42.92	-572.62	204.07	27.55	-554.31	199.72	71.14	-178.24	18.78	49.66	-205.01	20.81	51.71	-354.13	25.90	45.66	-352.75	27.87	99.16	-296.01	164.29	1128.87	0.00	0.00	0.00	-311.52	124.12	1454.47	-311.55	236.83	1451.86	-469.54	132.85	1501.18	-472.12	236.91	1494.12	-92.94	897.85	77.89	495.81	829.58	74.06	-40.44
6.92000	-371.63	156.20	29.59	-396.41	156.97	40.82	-572.67	203.50	27.48	-554.30	199.19	71.24	-147.34	18.75	54.56	-178.48	20.49	53.99	-326.81	25.41	40.68	-328.48	27.92	94.35	-289.11	164.73	1127.78	0.00	0.00	0.00	-305.48	124.38	1453.73	-305.61	237.07	1451.05	-462.55	133.35	1500.17	-465.28	236.89	1493.16	-96.70	899.06	77.13	496.14	829.71	74.15	-40.47
6.93000	-371.62	156.17	29.45	-401.49	151.91	38.54	-572.67	203.28	27.61	-553.94	199.37	71.67	-122.27	18.73	58.76	-152.37	20.17	57.00	-299.88	24.34	36.76	-304.39	27.33	90.57	-282.28	164.55	1126.70	0.00	0.00	0.00	-298.76	124.56	1452.72	-299.04	237.22	1449.98	-455.45	133.19	1499.15	-458.33	236.91	1492.16	-96.21	898.72	77.46	495.94	829.40	74.18	-40.59
6.94000	-371.48	156.05	29.36	-400.91	151.35	38.47	-572.52	202.81	27.62	-553.63	199.26	71.92	-97.50	18.43	63.84	-126.96	20.00	60.57	-273.71	23.57	33.64	-280.84	26.72	87.49	-275.08	164.26	1125.53	0.00	0.00	0.00	-290.55	124.96	1451.49	-290.83	237.38	1448.69	-448.32	133.14	1498.15	-451.43	236.87	1491.11	-95.69	898.52	77.42	495.66	829.96	74.00	-40.30
6.95000	-371.36	156.20	29.21	-403.17	151.50	37.66	-572.34	203.10	27.96	-553.49	198.97	72.09	-75.08	18.05	68.28	-102.45	19.65	64.77	-248.32	23.09	31.34	-257.77	26.14	85.23	-268.25	163.69	1124.39	0.00	0.00	0.00	-283.40	124.99	1450.35	-283.84	237.58	1447.54	-441.36	133.43	1497.07	-444.49	236.73	1489.95	-92.73	898.57	77.94	496.35	829.59	74.25	-40.24
6.96000	-371.05	155.65	29.33	-401.12	151.70	38.21	-572.06	203.13	28.29	-553.30	198.56	72.12	-50.81	18.04	74.38	-79.21	19.68	69.20	-223.91	22.64	29.92	-235.46	25.74	83.55	-261.09	163.67	1123.15	0.00	0.00	0.00	-276.26	124.92	1449.20	-276.80	237.60	1446.40	-434.22	133.24	1495.98	-437.47	236.60	1488.79	-95.56	898.05	77.64	496.27	829.85	74.11	-40.21
6.97000	-370.99	155.57	29.29	-403.51	151.38	37.25	-571.72	203.17	28.77	-552.86	198.89	72.58	-27.88	18.30	80.38	-56.82	19.66	74.08	-200.17	22.14	29.36	-214.01	25.65	82.52	-254.21	163.36	1121.85	0.00	0.00	0.00	-270.09	124.99	1448.19	-270.73	237.61	1445.40	-426.99	132.82	1494.75	-430.44	236.44	1487.59	-94.98	898.20	77.36	495.98	829.76	74.03	-40.33
6.98000	-371.20	156.07	28.83	-404.16	151.39	36.85	-571.72	202.47	28.94	-552.60	198.62	72.85	-6.39	18.94	86.52	-35.14	20.30	79.07	-177.11	22.05	29.37	-193.01	26.00	82.03	-246.86	163.84	1120.55	0.00	0.00	0.00	-263.19	124.90	1447.04	-263.79	237.40	1444.27	-419.83	132.73	1493.57	-423.21	236.48	1486.40	-93.95	898.12	77.81	495.63	829.89	73.85	-39.93
6.99000	-371.09	155.67	28.87	-406.77	151.60	35.95	-571.48	201.67	29.17	-552.38	197.96	73.02	12.73	19.96	92.77	-14.39	20.84	84.43	-155.25	22.64	29.75	-172.69	26.22	82.18	-239.61	163.35	1119.39	0.00	0.00	0.00	-254.68	124.59	1445.65	-255.16	237.17	1442.86	-412.79	133.39	1492.37	-416.10	236.06	1485.26	-95.19	898.88	77.43	496.74	829.89	74.10	-39.99
7.00000	-371.28	156.29	28.37	-404.11	151.32	36.55	-571.08	201.44	29.76	-551.92	198.13	73.53	34.66	20.77	99.79	4.99	21.68	89.97	-134.43	23.37	30.70	-153.38	26.82	82.63	-232.25	163.17	1118.06	0.00	0.00	0.00	-247.38	124.46	1444.46	-247.84	236.99	1441.69	-405.33	132.22	1491.27	-408.93	235.26	1484.05	-96.72	898.31	77.20	495.63	829.84	74.00	-40.73
7.01000	-371.22	156.13	28.28	-406.54	151.81	35.83	-570.67	201.22	30.48	-551.72	197.57	73.83	51.57	21.92	105.81	23.27	23.20	95.40	-114.41	24.52	31.93	-135.27	28.30	83.09	-224.66	162.65	1116.84	0.00	0.00	0.00	-239.91	124.04	1443.27	-240.42	236.71	1440.51	-398.15	132.55	1490.14	-401.57	234.87	1482.87	-98.48	899.15	76.72	496.75	829.40	74.35	-40.14
7.02000	-371.19	156.37	28.00	-405.04	151.32	35.99	-570.30	200.65	31.05	-551.07	197.96	74.57	67.17	23.59	111.47	40.17	25.30	100.55	-95.51	25.54	33.38	-118.12	29.49	83.91	-217.12	162.19	1115.68	0.00	0.00	0.00	-233.39	123.67	1442.24	-234.13	236.38	1439.52	-390.59	131.90	1488.89	-394.15	234.26	1481.68	-95.53	897.63	77.80	496.54	829.67	74.14	-39.95
7.03000	-371.20	156.33	27.77	-404.57	151.34	35.88	-569.84	200.40	31.79	-550.76	197.34	74.91	84.03	25.89	117.53	55.86	27.02	105.63	-77.83	26.96	34.72	-101.96	30.03	84.95	-209.40	161.98	1114.34	0.00	0.00	0.00	-225.92	123.17	1441.21	-226.94	235.79	1438.50	-382.66	130.58	1487.74	-386.61	233.70	1480.62	-93.51	897.15	78.24	496.13	829.94	74.01	-39.53
7.04000	-371.21	156.75	27.39	-404.86	151.54	35.80	-569.47	200.43	32.61	-550.06	197.85	75.75	95.51	29.40	121.88	70.38	29.60	109.86	-61.47	28.43	35.99	-87.47	31.58	85.56	-201.54	161.41	1113.22	0.00	0.00	0.00	-216.86	122.72	1439.96	-217.92	235.22	1437.19	-374.92	129.86	1486.69	-378.89	233.05	1479.59	-93.84	897.68	77.95	496.19	829.98	73.96	-39.48
7.05000	-371.03	156.41	27.38	-403.50	151.27	35.76	-569.29	200.05	33.25	-549.40	198.38	76.67	114.77	32.18	128.09	83.64	32.43	113.56	-46.56	30.48	36.87	-74.30	33.09	86.12	-193.65	161.34	1112.12	0.00	0.00	0.00	-208.91	122.10	1438.94	-210.17	234.62	1436.21	-366.99	128.96	1485.79	-371.12	232.32	1478.60	-97.02	898.97	77.11	495.75	829.95	73.87	-39.80
7.06000	-371.06	156.48	27.17	-404.00	151.71	35.70	-568.95	200.08	34.21	-548.65	198.88	77.54	122.16	34.24	128.96	95.55	35.36	116.31	-33.53	32.85	37.54	-62.17	34.77	86.51	-185.71	161.03	1110.98	0.00	0.00	0.00	-200.82	121.38	1438.00	-202.23	234.22	1435.27	-359.26	128.94	1484.79	-363.27	231.34	1477.68	-94.33	898.41	77.69	496.12	829.91	73.90	-39.40
7.07000	-370.87	156.27	27.09	-403.79	151.90	35.51	-568.51	200.25	35.37	-548.08	198.61	78.27	131.83	37.50	130.21	105.99	38.77	117.49	-22.12	34.56	38.08	-51.41	36.57	86.68	-177.64	160.52	1110.01	0.00	0.00	0.00	-193.81	120.77	1437.18	-195.01	233.77	1434.52	-351.01	127.75	1483.77	-355.29	230.45	1476.81	-92.93	897.88	78.08	495.79	829.76	74.00	-39.54
7.08000	-370.76	156.29	26.94	-404.59	151.63	35.25	-568.18	200.27	36.47	-547.45	198.84	79.32	141.01	40.00	131.06	115.00	41.52	117.56	-12.61	36.57	37.89	-42.14	38.56	86.32	-169.34	160.57	1108.96	0.00	0.00	0.00	-185.84	120.02	1436.51	-187.65	232.84	1433.87	-342.74	127.07	1482.98	-347.24	229.32	1476.03	-95.45	898.10	77.53	495.51	830.60	73.70	-39.83
7.09000	-370.78	156.53	26.67	-404.84	151.94	35.18	-567.83	200.03	37.61	-546.67	199.22	80.59	148.59	42.50	129.28	122.71	44.04	116.35	-5.08	39.55	36.71	-34.37	41.12	85.28	-161.25	159.69	1107.94	0.00	0.00	0.00	-176.11	119.09	1435.67	-180.76	231.50	1432.87	-334.27	126.00	1482.30	-338.95	228.45	1475.30	-95.68	898.65	77.56	495.39	830.01	73.68	-40.03
7.10000	-370.54	156.16	26.71	-405.37	151.75	34.66	-567.30	200.46	39.11	-545.75	199.73	82.01	154.94	44.56	126.95	129.13	46.64	114.08	0.74	43.32	34.84	-28.01	44.03	83.70	-152.83	159.07	1107.06	0.00	0.00	0.00	-167.66	118.31	1435.04	-170.29	230.90	1432.40	-326.21	126.00	1481.61	-330.61	227.32	1474.62	-95.91	898.78	77.46	496.27	829.73	74.16	-39.41
7.11000	-370.65	156.77	26.32	-405.13	152.41	34.76	-566.69	200.76	40.73	-544.93	199.83	83.39	160.43	47.46	123.45	134.35	49.35	110.95	5.28	46.42	32.77	-22.76	47.14	81.81	-144.45	158.88	1106.21	0.00	0.00	0.00	-159.04	117.44	1434.47	-161.22	230.06	1431.88	-317.36	124.32	1480.96	-322.05	226.34	1474.03	-94.20	899.51	77.41	496.10	829.84	73.93	-39.44
7.12000	-370.50	156.73	26.17	-402.93	151.90	35.06	-566.19	200.95	42.56	-543.79	200.27	85.01	164.97	50.66	119.39	138.75	52.24	107.12	8.79	49.80	30.44	-18.65	50.68	79.44	-135.70	158.30	1105.52	0.00	0.00	0.00	-151.53	116.68	1433.97	-153.57	229.31	1431.42	-308.61	123.16	1480.40	-313.41	225.45	1473.47	-95.27	899.15	77.30	495.81	829.85	73.87	-39.37
7.13000	-370.45	156.75	26.02	-403.36	152.34	34.93	-565.96	199.99	43.91	-542.54	201.02	87.00	171.53	55.03	116.43	142.22	56.26	102.51	11.27	52.77	29.75	-15.35	53.80	77.79	-126.82	157.22	1104.89	0.00	0.00	0.00	-142.96	115.73	1433.54	-145.59	228.28	1430.96	-299.84	122.17	1479.84	-304.79	224.18	1473.02	-95.99	899.17	77.11	495.71	829.85	73.87	-39.69
7.14000	-370.39	156.69	25.96	-403.29	152.08	34.59	-565.26	200.35	46.03	-541.48	201.36	88.26	175.07	60.67	110.95	145.35	60.56	97.75	12.82	55.19	29.41	-12.35	57.09	76.42	-118.01	155.98	1104.36	0.00	0.00	0.00	-132.51	114.63	1432.99	-135.09	227.09	1430.42	-291.06	121.52	1479.43	-296.13	222.93	1472.58	-95.23	898.21	77.44	495.97	829.79	73.97	-39.75
7.15000	-370.40	157.29	25.52	-402.68	152.60	34.42	-564.60	200.30	48.13	-540.83	201.58	90.20	175.09	65.25	104.82	147.94	64.88	93.27	14.48	58.06	28.16	-10.32	59.82	74.27	-108.84	154.83	1104.00	0.00	0.00	0.00	-123.47	113.57	1432.58	-126.11	226.02	1430.02	-281.97	119.95	1478.94	-287.17	221.90	1472.15	-92.05	897.48	78.20	495.56	830.09	73.74	-39.39
7.16000	-370.16	157.03	25.61	-402.86	152.77	34.10	-563.58	201.11	50.66	-538.26	201.67	92.55	177.85	69.99	99.53	150.59	69.86	88.65	16.04	59.19	26.82	-8.26	62.14	72.23	-99.69	153.76	1103.65	0.00	0.00	0.00	-114.40	112.65	1432.25	-117.05	224.84	1429.70	-272.79	118.66	1478.51	-278.21	220.62	1471.79	-92.36	898.75	77.89	495.13	830.49	73.62	-39.37
7.17000	-370.02	157.07	25.45	-402.60	152.62	34.10	-562.54	201.43	53.11	-538.42	202.52	94.44	183.61	75.22	93.77	153.98	74.41	83.72	17.40	59.77	26.21	-5.17	63.44	71.11	-90.16	152.30	1103.45	0.00	0.00	0.00	-104.23	111.51	1431.78	-106.93	223.57	1429.25	-263.83	118.08	1478.14	-269.04	219.56	1471.34	-96.04	898.93	77.28	495.86	830.08	73.91	-39.62
7.18000	-369.86	157.01	25.38	-403.25	153.02	34.15	-561.36	202.25	55.89	-536.87	203.32	96.68	187.26	78.89	85.74	158.18	77.58	77.46	18.65	60.67	26.00	-1.01	64.49	70.94	-80.58	151.40	1103.33	0.00	0.00	0.00	-97.88	110.72	1431.55	-100.67	222.84	1429.04	-254.55	116.78	1477.94	-259.67	218.67	1471.10	-95.85	898.91	77.27	495.89	829.85	73.87	-39.78
7.19000	-365.61	157.67	26.33	-402.29	149.57	34.70	-560.21	202.42	58.57	-533.46	204.06	99.72	189.97	80.39	78.33	161.47	78.79	71.75	19.66	60.80	26.01	2.62	65.25	70.92	-70.93	150.26	1103.40	0.00	0.00	0.00	-90.82	109.84	1431.65	-93.73	222.04	1429.14	-245.14	115.40	1478.01	-250.37	216.76	1471.19	-94.19	898.73	77.40	496.18	830.01	73.97	-39.90
7.20000	-363.19	158.25	26.81	-401.28	153.38	33.91	-558.46	203.79	62.33	-531.08	205.09	102.80	192.53	81.07	72.06	163.82	79.58	66.50	20.01	60.93	26.03	5.04	65.82	70.89	-61.11	148.80	1103.81	0.00	0.00	0.00	-78.53	108.44	1432.19	-81.61	220.59	1429.67	-235.43	114.07	1478.40	-240.77	215.63	1471.59	-94.38	898.61	77.40	496.74	830.13	74.12	-40.01
7.21000	-365.39	158.11	26.10	-401.69	153.56	33.67	-556.71	204.33	66.03	-528.17	206.51	106.15	196.78	81.40	66.76	165.99	80.01	61.75	20.20	60.02	26.71	7.22	66.01	70.89	-51.00	147.53	1104.20	0.00	0.00	0.00	-67.08	107.21	1432.67	-70.24	219.18	1430.13	-225.59	112.79	1478.97	-231.20	214.11	1472.13	-94.38	897.69	77.79	496.33	829.96	74.04	-40.24
7.22000	-367.91	158.00	25.31	-401.04	153.72	33.85	-554.18	205.67	70.51	-524.44	207.99	110.18	198.53	82.84	61.35	168.15	81.25	57.71	20.71	60.26	27.40	9.52	66.08	70.60	-40.77	146.40	1104.89	0.00	0.00	0.00	-57.18	106.08	1433.30	-60.55	218.05	1430.74	-215.80	111.62	1479.64	-221.48	212.78	1472.76	-93.39	898.16	77.91	495.84	829.93	73.81	-39.40
7.23000	-368.57	158.09	24.97	-402.05	153.58	33.22	-551.57	206.27	75.08	-519.52	209.58	114.40	200.71	86.22	57.24	169.98	88.67	54.57	21.15	60.05	28.22	11.74	66.47	70.40	-30.58	144.89	1105.73	0.00	0.00	0.00	-47.31	104.92	1434.07	-50.79	216.91	1431.52	-205.72	110.00	1480.31	-211.80	211.07	1473.58	-95.17	898.89	77.42	495.38	830.46	73.64	-39.50
7.24000	-369.00	158.14	24.58	-399.61	150.36	34.20	-548.29	207.27	80.14	-518.02	210.32	117.95	201.70	87.45	53.33	170.86	88.31	50.24	21.43	60.09	28.64	13.33	67.17	70.16	-20.49	143.67	1106.72	0.00	0.00	0.00	-40.30	104.06	1434.63	-44.11	216.13	1432.04	-195.91	109.02	1481.19	-202.05	209.64	1474.43	-92.88	897.03	78.32	495.43	829.84	73.91	-39.77
7.25000	-368.35	158.18	24.56	-400.24	153.97	33.44	-544.17	208.45	85.72	-512.02	212.08	122.66	203.12	88.07	49.99	180.00	89.75	52.33	21.82	59.93	29.19	14.74	67.40	70.17	-10.64	142.72	1108.02	0.00	0.00	0.00	-29.12	102.86	1435.78	-33.23	214.61	1433.27	-185.88	107.50	1482.08	-192.13	208.52	1475.35	-94.81	897.64	77.74	495.33	829.86	73.84	-39.90
7.26000	-368.06	157.95	24.71	-398.35	153.43	33.55	-539.43	209.98	91.92	-505.14	214.09	127.88	203.63	88.10	46.86	177.27	90.00	50.13	22.10	60.20	29.52	15.92	67.79	70.11	-0.87	141.24	1109.33	0.00	0.00	0.00	-17.54	101.65	1436.92	-21.73	213.04	1434.51	-175.93	105.85	1483.08	-182.39	206.86	1476.51	-95.89	898.42	77.37	495.75	830.08	73.85	-39.96
7.27000	-368.20	158.44	24.41	-397.95	153.45	33.26	-533.86	211.15	98.37	-496.02	216.63	133.86	205.45	90.07	44.60	183.65	90.30	50.43	22.36	60.35	29.84	16.92	68.21	70.03	8.97	140.02	1110.94	0.00	0.00	0.00	-6.21	100.36	1438.04	-10.64	211.49	1435.72	-166.12	104.73	1484.12	-172.72	205.68	1477.67	-88.39	892.26	77.32	495.72	829.96	73.95	-40.43
7.28000	-366.62	158.70	24.50	-397.12	152.94	33.22	-527.20	212.41	105.18	-487.94	220.09	140.08	205.65	89.17	42.20	185.08	90.52	49.60	22.63	60.80	29.97	17.70	68.69	69.98	18.54	137.58	1112.53	0.00	0.00	0.00	-1.41	99.68	1438.53	-6.02	210.88	1436.22	-156.43	103.79	1485.43	-162.99	204.63	1478.91	-90.20	890.55	76.40	495.22	829.57	74.01	-40.38
7.29000	-367.06	158.49	24.32	-393.23	149.32	34.62	-519.54	214.71	112.96	-478.86	222.49	145.90	207.29	89.86	40.31	182.67	90.91	47.61	22.92	60.84	30.27	18.43	69.35	69.88	28.00	136.71	1114.13	0.00	0.00	0.00	4.60	98.96	1439.17	-0.00	210.30	1436.87	-146.62	102.46	1486.70	-153.26	203.62	1480.26	-86.46	890.61	77.05	496.37	829.49	74.36	-40.13
7.30000	-366.12	158.87	23.58	-392.92	153.43	34.56	-511.31	216.56	121.19	-468.94	225.31	152.18	207.86	89.80	38.88	184.81	91.17	47.33	23.17	61.18	30.40	19.05	69.91	69.78	37.48	135.42	1115.91	0.00	0.00	0.00	19.53	97.60	1440.76	15.25	208.82	1438.54	-136.96	101.39	1488.03	-143.60	202.62	1481.67	-87.45	891.38	76.75	495.45	830.18	73.86	-40.03
7.31000	-363.59	159.69	22.96	-389.72	154.70	35.93	-502.18	218.65	130.10	-458.21	228.31	159.01	207.03	90.90	36.89	184.73	91.43	46.40	23.39	61.38	30.62	19.68	70.23	69.77	46.65	133.99	1117.47	0.00	0.00	0.00	30.53	96.64	1441.92	26.50	207.70	1439.77	-127.47	100.91	1489.37	-134.03	201.76	1483.02	-89.00	891.22	76.55	495.50	830.26	73.83	-40.11
7.32000	-360.15	161.44	21.91	-384.73	155.65	37.77	-491.87	222.49	140.16	-446.77	231.27	166.18	208.15	91.09	35.95	183.69	91.92	45.49	23.61	61.48	30.86	20.22	70.90	69.67	55.77	132.91	1119.07	0.00	0.00	0.00	42.45	95.60	1443.20	38.60	206.51	1441.13	-118.23	100.23	1490.64	-124.61	200.79	1484.29	-91.42	891.73	75.96	496.52	829.76	74.26	-40.40
7.33000	-357.89	163.01	20.65	-379.60	157.64	39.83	-481.42	224.98	149.72	-434.71	233.90	173.29	206.97	91.45	34.51	182.66	92.25	44.69	23.79	61.82	31.02	20.78	71.35	69.67	64.48	131.09	1120.58	0.00	0.00	0.00	46.76	95.27	1443.71	42.80	206.13	1441.64	-109.06	99.38	1491.92	-115.44	199.94	1485.50	-91.10	891.70	75.79	496.87	829.47	74.47	-40.57
7.34000	-349.47	167.50	18.22	-368.43	158.58	43.78	-470.12	227.90	159.88	-421.84	236.24	180.64	209.46	91.11	34.19	180.57	92.35	43.49	24.01	61.76	31.30	21.31	71.90	69.53	73.23	130.15	1121.80	0.00	0.00	0.00	51.58	94.92	1444.32	47.48	205.76	1442.16	-100.23	98.96	1493.00	-106.45	199.36	1486.55	-89.91	891.37	76.31	495.25	829.93	73.90	-39.68
7.35000	-348.34	168.98	19.27	-362.56	164.84	46.96	-458.57	229.91	170.16	-407.89	238.46	188.32	208.68	91.08	33.63	180.69	92.42	43.35	24.08	62.37	31.15	21.80	72.09	69.57	81.70	129.23	1122.87	0.00	0.00	0.00	65.04	93.84	1445.90	61.02	204.60	1443.57	-91.46	98.56	1493.98	-97.62	198.53	1487.50	-86.90	891.22	76.94	496.43	829.14	74.41	-39.56
7.36000	-338.88	172.71	20.04	-350.59	169.93	51.19	-447.05	230.15	180.04	-392.86	239.26	196.21	207.51	91.02	33.00	181.29	92.59	43.38	24.17	62.49	31.23	22.23	72.30	69.49	90.05	127.97	1123.68	0.00	0.00	0.00	75.28	92.99	1447.08	71.42	203.69	1444.63	-82.77	97.88	1494.98	-88.89	197.89	1488.37	-85.55	891.40	77.20	495.52	829.75	74.06	-39.90
7.37000	-324.01	176.13	24.66	-338.12	173.05	55.85	-432.99	230.58	188.41	-377.17	239.60	203.54	210.58	91.55	33.76	182.46	92.59	43.63	24.17	63.04	31.08	22.60	72.51	69.40	98.11	127.96	1124.36	0.00	0.00	0.00	87.94	92.39	1448.44	82.40	202.70	1445.80	-74.04	96.92	1495.83	-80.24	197.54	1489.12	-88.68	890.75	76.19	495.76	829.72	74.13	-39.88
7.38000	-310.41	179.48	29.43	-321.20	176.00	61.59	-417.29	230.02	194.52	-361.31	239.59	209.40	211.68	91.64	34.00	181.09	93.02	43.05	24.31	62.90	31.26	22.91	72.68	69.34	105.98	127.03	1124.83	0.00	0.00	0.00	94.79	92.62	1449.00	86.22	202.35	1446.21	-65.48	96.63	1496.75	-71.70	197.16	1489.92	-91.17	891.22	75.62	496.02	829.80	74.16	-39.85
7.39000	-294.29	181.95	34.49	-300.69	175.92	66.39	-399.84	230.08	199.40	-344.06	239.38	214.96	212.02	91.63	33.85	183.12	93.22	43.60	24.33	62.88	31.30	23.12	72.71	69.36	114.09	125.96	1125.04	0.00	0.00	0.00	100.06	92.57	1449.42	90.65	202.14	1446.51	-56.79	95.73	1497.75	-63.21	196.70	1490.78	-89.11	891.55	76.21	495.84	829.66	74.13	-39.64
7.40000	-273.39	185.08	37.69	-284.15	179.63	70.00	-381.03	229.57	203.14	-325.68	238.52	218.87	210.88	91.32	33.18	181.46	93.56	43.25	24.46	62.74	31.39	23.38	72.76	69.43	122.20	126.04	1125.33	0.00	0.00	0.00	107.94	91.11	1450.33	103.46	201.57	1447.36	-48.44	95.85	1498.73	-54.70	196.27	1491.65	-86.69	891.22	76.91	495.65	829.96	74.06	-39.36
7.41000	-254.02	188.99	40.05	-264.28	182.59	72.49	-361.73	229.17	206.01	-306.36	238.59	222.03	210.40	91.89	33.22	180.33	93.89	42.99	24.54	62.84	31.45	23.48	73.09	69.37	130.03	125.88	1125.51	0.00	0.00	0.00	113.23	89.84	1451.02	113.26	201.11	1448.04	-40.12	95.68	1499.66	-46.40	195.62	1492.56	-91.26	891.18	76.07	494.76	830.02	73.88	-40.14
7.42000	-231.54	193.95	42.08	-242.97	186.25	74.44	-341.89	228.46	207.57	-286.96	237.73	224.11	209.71	91.75	32.91	180.15	94.05	42.82	24.63	62.84	31.57	23.67	73.18	69.48	137.86	125.56	1125.91	0.00	0.00	0.00	118.02	88.25	1451.75	123.43	200.57	1448.80	-31.70	94.91	1500.54	-38.19	195.60	1493.41	-96.28	892.12	75.12	495.54	829.88	74.06	-40.18
7.43000	-207.93	198.70	44.00	-218.61	189.99	75.91	-321.54	227.90	207.80	-267.01	237.02	225.12	209.99	91.59	32.86	179.67	94.10	42.56	24.70	62.98	31.56	23.81	73.55	69.46	145.41	124.60	1126.28	0.00	0.00	0.00	119.24	87.48	1451.97	126.73	200.30	1449.08	-23.44	94.29	1501.43	-30.13	195.40	1494.20	-93.08	891.59	75.73	496.27	829.87	74.25	-40.23
7.44000	-184.34	206.71	46.42	-189.84	191.39	77.42	-300.42	226.93	206.25	-245.94	236.89	225.16	211.09	91.62	33.20	181.06	94.33	42.98	24.74	63.03	31.60	23.99	73.71	69.55	153.01	124.24	1126.62	0.00	0.00	0.00	124.85	87.52	1452.16	130.88	200.07	1449.21	-15.44	94.32	1502.20	-22.11	195.23	1494.88	-93.23	891.58	75.44	496.27	829.69	74.31	-40.28
7.45000	-155.74	205.30	45.70	-169.95	195.62	76.40	-278.66	226.97	203.47	-224.76	236.22	223.74	210.34	91.63	32.73	179.84	94.43	42.54	24.85	62.87	31.68	24.24	73.73	69.65	160.25	124.37	1126.89	0.00	0.00	0.00	142.82	88.38	1452.79	143.61	199.65	1449.51	-7.37	94.08	1502.92	-14.15	195.01	1495.58	-93.91	891.50	75.56	495.99	829.51	74.25	-40.33
7.46000	-128.49	208.51	45.81	-141.60	198.08	76.30	-255.81	227.93	199.61	-203.22	235.74	221.01	210.53	91.79	32.86	180.15	94.69	42.54	24.95	62.86	31.76	24.41	74.07	69.58	167.22	123.92	1127.39	0.00	0.00	0.00	156.23	89.02	1453.30	153.41	199.36	1449.75	0.41	93.87	1503.68	-6.23	194.75	1496.23	-93.20	891.97	76.04	495.45	829.57	74.12	-40.38
7.47000	-98.57	211.18	45.87	-113.58	199.92	74.94	-232.44	228.83	194.23	-180.95	236.13	217.31	209.41	91.70	32.31	179.61	94.39	42.21	24.96	63.15	31.61	24.68	74.15	69.62	174.01	124.58	1127.81	0.00	0.00	0.00	170.23	89.72	1453.81	163.73	199.04	1449.99	8.27	93.77	1504.34	1.58	194.41	1496.84	-93.91	892.02	75.34	495.46	829.81	73.92	-40.43
7.48000	-68.45	213.55	45.23	-83.15	201.61	74.06	-208.92	229.79	187.41	-158.38	236.38	212.32	211.98	91.91	33.11	180.73	94.24	42.18	25.02	63.16	31.67	24.85	74.01	69.77	180.79	123.96	1128.52	0.00	0.00	0.00	173.64	89.81	1453.89	167.15	198.91	1450.02	15.95	93.34	1505.04	9.30	194.05	1497.41	-96.55	892.25	74.69	495.78	829.82	74.01	-40.48
7.49000	-54.23	217.97	40.75	-52.83	203.42	72.64	-184.75	231.10	179.70	-135.60	236.48	206.41	212.30	92.05	33.20	180.45	94.21	41.90	25.03	63.18	31.70	25.02	73.88	69.92	186.86	123.84	1129.08	0.00	0.00	0.00	175.70	89.45	1453.82	170.81	198.75	1449.99	23.57	93.00	1505.58	16.87	193.68	1497.96	-96.46	892.17	74.52	496.08	829.56	74.19	-40.53
7.50000	-10.16	215.89	42.53	-22.42	204.13	70.53	-159.82	232.65	170.91	-110.65	237.44	200.04	211.54	91.87	32.82	179.43	94.29	41.65	25.05	63.20	31.73	25.12	73.98	70.00	193.31	123.19	1129.59	0.00	0.00	0.00	185.64	88.80	1453.89	181.85	198.30	1450.04	31.04	92.76	1506.12	24.34	193.43	1498.40	-94.42	891.85	75.02	496.20	829.25	74.33	-40.58
7.51000	42.26	211.23	48.47	6.67	204.48	68.51	-134.50	234.11	161.30	-84.54	238.56	193.10	211.12	91.63	32.45	178.21	94.02	41.19	25.13	63.38	31.70	25.20	74.31	69.98	200.95	121.94	1130.22	0.00	0.00	0.00	194.12	88.44	1454.00	190.41	197.97	1450.10	38.27	92.68	1506.62	31.70	193.32	1498.83	-90.49	891.15	75.82	496.17	829.60	74.16	-40.63
7.52000	93.11	208.70	50.78	37.74	204.67	66.72	-107.95	235.26	150.91	-62.42	239.56	184.60	211.63	91.23	32.35	179.42	94.44	41.87	25.17	63.34	31.79	25.35	74.38	70.09	207.56	121.70	1130.62	0.00	0.00	0.00	202.86	88.06	1454.15	199.44	197.54	1450.21	45.53	92.50	1506.90	38.92	192.95	1499.14	-96.62	892.13	74.92	496.11	828.97	74.29	-40.68
7.53000	113.02	210.64	46.97	67.75	204.16	63.17	-81.06	235.99	139.95	-37.01	240.79	176.25	212.11	91.78	32.78	181.34	94.15	42.53	25.19	63.61	31.64	25.48	74.39	70.20	214.26	120.92	1130.99	0.00	0.00	0.00	206.24	88.06	1454.26	202.61	197.28	1450.29	52.75	91.83	1507.19	45.99	192.57	1499.43	-89.20	891.39	76.43	495.45	829.23	74.11	-40.73
7.54000	126.19	214.25	41.40	101.39	204.73	60.41	-53.36	238.16	129.59	-12.35	241.76	167.44	212.77	92.41	33.20	185.12	95.09	44.49	25.25	63.54	31.68	25.50	74.56	70.21	221.09	120.70	1131.12	0.00	0.00	0.00	210.38	88.07	1454.25	206.30	197.04	1450.28	59.81	91.85	1507.43	52.94	192.29	1499.56	-90.49	891.24	75.90	495.15	829.56	73.81	-40.77
7.55000	156.80	216.77	38.45	129.72	205.25	58.54	-25.14	239.75	119.06	14.83	241.84	158.93	211.68	92.53	33.20	186.75	95.65	45.64	25.44	63.28	31.87	25.65	74.60	70.33	227.65	120.28	1131.25	0.00	0.00	0.00	221.35	87.76	1454.03	216.83	196.68	1450.10	66.99	91.23	1507.51	59.86	191.79	1499.70	-89.36	891.30	76.37	495.65	829.45	74.02	-40.82
7.56000	186.54	217.63	37.49	161.72	205.86	57.16	2.99	241.22	108.90	38.97	242.13	150.03	212.91	92.27	33.49	178.47	92.85	40.50	25.38	63.69	31.69	25.79	74.60	70.41	234.08	119.39	1131.16	0.00	0.00	0.00	229.56	87.46	1453.85	224.87	196.45	1449.96	73.91	90.83	1507.51	66.75	191.37	1499.75	-83.44	890.05	78.10	495.73	829.14	74.10	-40.86
7.57000	221.93	217.98	39.02	194.68	206.48	56.67	31.99	243.00	99.56	65.44	242.77	142.09	210.56	91.84	32.96	189.45	94.82	46.54	25.48	63.43	31.85	25.88	74.60	70.52	240.80	118.99	1130.98	0.00	0.00	0.00	238.41	87.16	1453.68	233.37	196.14	1449.86	80.82	90.15	1507.43	73.49	190.82	1499.71	-88.83	890.76	76.61	496.05	829.33	74.16	-40.91
7.58000	254.58	218.22	40.58	225.53	205.94	56.54	60.90	243.91	90.61	93.74	243.85	135.56	213.36	92.42	34.11	218.92	98.88	62.50	25.55	63.21	31.93	25.98	74.48	70.68	247.26	119.15	1130.66	0.00	0.00	0.00	241.64	87.01	1453.55	236.34	195.92	1449.81	87.70	89.87	1507.28	80.21	190.00	1499.67	-95.82	892.35	75.00	495.53	829.51	73.95	-40.95
7.59000	286.55	218.18	42.24	254.58	206.52	56.05	89.77	244.79	82.22	118.73	244.21	128.57	214.93	95.18	38.61	223.30	97.96	63.99	25.59	63.40	31.90	26.10	74.41	70.83	253.73	118.15	1130.20	0.00	0.00	0.00	245.31	86.80	1453.19	239.89	195.59	1449.53	94.36	89.76	1507.11	86.97	190.01	1499.48	-93.19	891.59	75.49	495.71	829.43	74.01	-40.99
7.60000	315.32	217.22	45.14	284.90	205.66	58.00	118.03	245.89	75.02	146.02	244.33	123.03	217.62	95.01	39.14	226.18	97.08	64.52	25.56	63.16	32.04	26.15	74.52	70.93	260.40	118.22	1129.83	0.00	0.00	0.00	255.51	86.29	1452.33	250.10	194.97	1448.75	101.27	89.30	1506.82	93.54	189.39	1499.29	-87.49	891.20	76.64	495.55	829.46	73.94	-41.03
7.61000	344.85	216.19	48.27	315.29	204.59	59.99	146.13	246.05	68.31	172.09	244.91	118.29	210.03	94.21	37.00	215.97	95.43	60.70	25.52	63.59	31.91	26.16	74.78	70.97	266.80	117.89	1129.26	0.00	0.00	0.00	263.25	85.92	1451.72	257.89	194.55	1448.19	108.15	88.29	1506.46	100.13	188.97	1499.03	-81.64	890.11	78.47	495.57	829.58	74.03	-41.07
7.62000	373.66	215.41	51.65	342.66	202.94	62.20	174.29	246.65	62.87	197.31	244.39	113.70	212.34	92.32	37.25	218.21	93.55	60.28	25.58	63.63	31.95	26.22	74.77	71.19	273.27	114.76	1129.26	0.00	0.00	0.00	271.51	85.54	1451.05	266.13	194.05	1447.61	114.60	87.99	1506.04	106.63	188.56	1498.70	-90.81	891.33	76.36	495.80	829.38	74.11	-41.10
7.63000	400.95	214.21	55.54	369.01	202.03	64.54	201.57	246.96	58.29	222.47	244.24	110.08	211.72	91.77	36.60	217.44	92.51	59.53	25.68	63.71	31.99	26.33	74.78	71.36	279.79	113.46	1128.93	0.00	0.00	0.00	274.51	85.39	1450.76	269.08	193.83	1447.44	121.14	88.13	1505.56	113.18	188.20	1498.32	-92.84	891.93	75.78	495.79	829.40	74.11	-41.14
7.64000	427.84	213.02	59.28	393.51	202.09	66.10	228.13	246.84	54.35	244.86	243.67	106.63	208.14	90.48	35.06	207.70	91.93	56.11	25.79	63.75	32.10	26.49	74.91	71.46	286.28	113.55	1128.36	0.00	0.00	0.00	278.11	85.14	1450.36	272.74	193.61	1447.14	127.58	87.75	1504.99	119.71	187.65	1497.85	-92.95	892.39	75.74	495.91	829.45	74.12	-41.17
7.65000	451.91	211.05	64.88	418.89	199.91	71.19	253.59	246.17	51.07	267.96	242.91	104.36	212.97	89.88	35.69	191.73	91.53	46.88	25.96	63.47	32.35	26.60	74.90	71.62	292.66	113.41	1127.68	0.00	0.00	0.00	288.14	84.44	1449.34	283.10	193.10	1446.17	134.11	87.08	1504.34	126.27	187.51	1497.31	-89.23	891.58	76.59	496.20	829.18	74.22	-41.20
7.66000	476.10	208.29	71.39	443.82	197.97	75.53	278.04	245.36	48.48	291.25	242.04	102.86	213.96	89.07	35.95	188.71	91.40	45.50	25.96	64.01	32.28	26.82	74.64	71.93	299.08	112.93	1127.12	0.00	0.00	0.00	295.74	83.91	1448.59	290.95	192.73	1445.44	140.53	87.35	1503.63	132.89	186.95	1496.70	-91.16	891.50	76.20	496.41	829.21	74.08	-41.23
7.67000	499.82	207.46	76.94	465.80	197.08	79.60	301.69	243.88	46.45	311.63	241.07	101.38	211.90	89.17	32.67	188.42	91.33	45.30	26.03	64.12	32.34	26.86	74.96	71.95	305.66	113.12	1126.41	0.00	0.00	0.00	303.86	83.32	1447.78	299.25	192.31	1444.68	146.97	87.21	1502.84	139.52	186.83	1495.93	-95.06	892.34	75.48	496.64	829.51	74.09	-41.25
7.68000	520.96	206.85	81.84	486.57	196.13	83.61	324.06	242.22	44.99	332.72	239.79	100.74	210.45	89.15	32.13	188.50	90.89	45.11	26.20	63.96	32.59	27.03	74.91	72.18	312.12	112.87	1125.64	0.00	0.00	0.00	306.86	83.12	1447.46	302.14	192.18	1444.42	153.40	86.77	1502.08	146.18	186.61	1495.20	-95.45	892.33	75.26	496.85	829.35	74.14	-41.27
7.69000	543.40	206.15	87.30	505.87	197.25	85.66	345.05	241.47	44.33	352.00	238.59	100.38	211.54	88.94	31.80	188.72	90.79	45.09	26.28	64.09	32.72	27.15	75.04	72.33	317.97	112.99	1124.98	0.00	0.00	0.00	310.52	83.08	1447.00	305.75	192.09	1444.00	159.92	86.81	1501.28	152.81	186.46	1494.40	-89.49	892.01	77.01	496.68	829.32	74.05	-41.29
7.70000	561.48	205.00	92.43	526.23	194.70	91.59	364.71	239.38	43.48	370.16	237.20	100.04	212.69	88.73	32.34	189.37	90.76	45.31	26.27	64.86	32.57	27.26	75.29	72.44	324.35	112.97	1124.18	0.00	0.00	0.00	320.59	82.96	1445.77	316.16	191.83	1442.78	166.30	86.94	1500.42	159.47	186.45	1493.54	-92.64	892.16	75.78	496.32	829.67	73.73	-41.31
7.71000	577.96	203.60	97.20	545.16	194.06	95.97	383.13	238.62	43.42	387.61	235.74	100.10	210.97	88.48	31.81	190.50	90.42	45.60	26.37	64.78	32.85	27.49	75.17	72.80	331.83	112.75	1123.17	0.00	0.00	0.00	328.19	82.85	1444.86	324.08	191.61	1441.86	172.79	87.36	1499.60	166.15	186.36	1492.70	-93.30	892.19	75.73	495.71	829.70	73.65	-41.33
7.72000	593.54	202.54	101.66	560.80	192.88	99.45	400.52	237.23	43.25	403.40	234.94	100.12	209.76	89.02	31.93	189.80	90.38	45.43	26.45	65.14	32.88	27.67	75.29	73.02	338.56	112.30	1122.31	0.00	0.00	0.00	336.28	82.81	1443.86	332.43	191.33	1440.86	179.39	87.12	1498.79	172.83	186.51	1491.87	-92.10	891.99	75.79	496.81	829.69	73.89	-41.34
7.73000	610.45	201.08	106.54	577.19	191.13	103.43	417.09	236.25	43.32	419.51	233.71	100.17	209.44	88.82	31.61	190.93	90.22	45.62	26.55	65.35	33.02	27.86	75.40	73.37	345.31	112.60	1121.28	0.00	0.00	0.00	339.28	82.91	1443.46	335.36	191.19	1440.47	186.04	87.14	1497.94	179.66	186.61	1491.08	-88.05	891.27	76.64	496.41	829.62	73.85	-41.34
7.74000	624.64	198.90	110.70	590.29	189.73	106.05	432.63	234.67	43.09	433.96	232.74	100.37	211.05	88.20	31.90	190.98	89.94	45.56	26.64	65.48	33.32	28.11	75.49	73.76	352.21	112.12	1120.44	0.00	0.00	0.00	343.17	82.95	1443.03	339.10	191.23	1440.04	192.68	87.26	1497.10	186.46	186.72	1490.27	-85.82	890.79	77.46	496.06	829.74	73.72	-41.35
7.75000	638.37	197.31	114.12	603.21	188.69	109.14	447.02	234.07	43.30	447.33	231.80	100.46	213.26	87.72	32.54	189.40	89.89	45.06	26.76	65.99	33.49	28.39	75.51	74.27	359.32	112.25	1119.56	0.00	0.00	0.00	353.95	82.73	1441.93	349.85	191.45	1438.92	199.38	88.10	1496.33	193.26	186.78	1489.47	-91.87	892.62	75.94	496.31	829.25	74.08	-41.35
7.76000	651.66	195.18	117.34	615.31	186.74	111.31	460.18	233.13	43.28	459.58	230.81	100.43	211.16	87.34	32.21	191.91	89.47	45.62	26.92	65.96	34.06	28.65	75.65	74.84	366.40	112.46	1118.70	0.00	0.00	0.00	362.07	82.52	1441.09	358.02	191.61	1438.07	206.21	88.52	1495.58	200.17	186.88	1488.69	-96.83	892.32	74.50	495.87	829.63	73.84	-41.35
7.77000	658.41	193.28	117.05	626.65	184.83	113.03	471.99	232.03	43.08	470.66	229.68	100.19	210.57	86.94	31.75	188.56	89.68	44.86	27.05	66.38	34.49	29.03	75.70	75.54	373.62	112.55	1117.92	0.00	0.00	0.00	370.73	82.38	1440.19	366.60	191.74	1437.16	213.10	89.13	1494.79	207.15	186.96	1487.89	-92.18	892.09	75.50	496.03	829.31	73.88	-41.34
7.78000	668.24	191.18	118.14	636.37	182.85	114.22	482.48	231.31	42.86	480.56	228.51	99.72	210.76	87.33	31.62	189.97	89.69	45.23	27.21	66.60	35.06	29.36	76.06	76.18	380.84	112.89	1116.98	0.00	0.00	0.00	373.94	82.47	1439.86	369.62	191.74	1436.84	220.23	89.28	1493.99	214.23	187.60	1487.13	-91.79	892.00	76.39	495.48	829.47	73.77	-41.33
7.79000	676.71	188.85	118.39	644.04	180.77	113.62	491.70	230.20	42.17	489.60	227.39	99.07	211.12	87.13	31.44	190.54	89.88	45.46	27.31	67.05	35.61	29.84	75.88	77.13	387.96	113.12	1116.16	0.00	0.00	0.00	378.02	82.65	1439.55	373.61	191.85	1436.51	227.36	89.54	1493.35	221.37	188.19	1486.42	-90.79	891.84	76.51	495.97	829.49	74.06	-41.31
7.80000	684.29	186.91	117.68	653.87	178.89	113.96	499.67	228.99	41.19	497.37	226.76	98.32	211.72	86.60	31.52	190.69	89.80	45.36	27.56	67.10	36.37	30.29	76.01	78.05	395.45	113.28	1115.60	0.00	0.00	0.00	389.26	82.77	1438.70	385.06	192.27	1435.60	234.63	90.19	1492.79	228.51	188.53	1485.78	-89.76	891.50	76.68	496.20	830.36	74.14	-41.30
7.81000	690.65	184.84	116.25	660.37	176.81	112.34	506.36	227.83	39.79	504.12	225.42	96.97	210.55	86.90	31.25	192.53	89.69	46.09	27.79	67.35	37.20	30.84	75.87	79.16	402.84	112.98	1115.00	0.00	0.00	0.00	397.72	82.78	1438.04	393.74	192.60	1434.90	241.88	90.57	1492.19	235.83	188.47	1485.24	-94.13	892.19	74.91	496.19	830.66	74.10	-41.27
7.82000	695.99	182.86	113.89	665.35	174.79	110.08	511.94	226.69	38.20	509.67	224.62	95.52	211.69	86.53	31.80	191.97	89.11	45.47	28.10	67.36	38.27	31.45	75.86	80.34	410.22	113.15	1114.47	0.00	0.00	0.00	406.74	82.86	1437.32	402.92	192.87	1434.13	249.32	90.94	1491.62	243.19	189.23	1484.65	-89.49	891.40	76.09	496.51	830.64	74.20	-41.25
7.83000	700.48	180.91	110.76	668.85	173.09	107.31	516.27	225.76	36.39	514.28	223.32	93.53	211.39	86.84	31.36	189.34	88.92	44.51	28.41	67.24	39.47	32.16	75.86	81.63	417.86	113.18	1114.10	0.00	0.00	0.00	410.07	83.01	1437.06	406.22	192.86	1433.87	256.82	91.32	1491.11	250.62	189.57	1484.18	-90.98	891.95	76.16	496.60	830.51	74.26	-41.22
7.84000	704.01	179.34	106.62	671.52	170.64	103.87	519.55	223.69	33.77	517.75	222.19	91.49	211.81	86.62	31.20	190.86	88.90	45.04	28.74	67.46	40.65	32.92	75.51	83.19	425.50	113.57	1113.68	0.00	0.00	0.00	414.32	83.41	1436.85	410.53	192.99	1433.71	264.27	91.87	1490.60	258.19	190.10	1483.75	-94.79	892.41	75.48	496.57	830.50	74.30	-41.18
7.85000	706.54	176.95	102.11	673.76	168.79	99.99	521.55	222.35	31.33	516.50	220.76	88.15	212.48	85.83	31.67	189.92	89.06	44.83	29.24	67.14	42.24	33.74	75.59	84.66	433.31	113.99	1113.40	0.00	0.00	0.00	426.07	84.19	1436.29	422.71	193.65	1433.26	271.71	92.53	1490.15	265.85	190.49	1483.35	-97.73	906.64	71.36	496.09	830.43	74.04	-41.14
7.86000	708.11	174.39	97.02	675.85	165.85	95.22	522.87	220.37	30.40	519.99	219.13	86.09	210.98	86.28	30.85	191.13	88.51	45.01	29.80	67.15	43.73	34.69	75.15	86.49	441.32	114.57	1113.16	0.00	0.00	0.00	434.93	84.70	1435.86	431.91	194.18	1432.88	279.25	93.38	1489.72	273.62	190.86	1482.94	-98.47	909.85	70.53	496.45	830.54	74.17	-41.09
7.87000	709.25	171.04	91.69	676.94	162.32	90.70	523.74	218.68	30.21	521.64	217.20	83.64	212.10	86.18	31.17	191.18	88.26	44.91	30.19	67.30	45.37	35.77	74.92	88.40	449.32	115.10	1112.95	0.00	0.00	0.00	445.82	85.53	1435.28	441.63	194.73	1432.42	286.81	93.78	1489.20	281.40	191.20	1482.51	-99.22	909.66	70.71	497.48	830.34	74.56	-41.04
7.88000	710.03	167.49	87.18	676.95	159.49	86.34	524.69	218.01	29.81	522.62	215.67	81.09	214.36	86.51	31.46	191.53	87.89	44.84	30.81	67.20	47.25	36.95	74.38	90.51	457.35	115.27	1112.79	0.00	0.00	0.00	451.69	86.10	1434.95	445.02	194.91	1432.18	294.42	94.10	1488.75	289.22	191.98	1482.06	-95.14	909.04	71.95	496.83	830.29	74.23	-40.99
7.89000	711.32	163.74	82.65	677.58	156.53	81.77	525.75	217.48	29.21	523.12	214.14	78.48	212.96	86.69	30.96	190.43	87.77	44.43	31.53	66.79	49.36	38.23	74.11	92.66	465.68	115.81	1112.63	0.00	0.00	0.00	456.53	86.27	1434.82	449.34	195.07	1432.11	302.09	94.86	1488.27	297.04	192.31	1481.63	-95.13	909.00	71.96	496.63	830.21	74.19	-40.93
7.90000	713.85	159.66	78.32	678.45	153.55	76.19	526.79	216.87	29.17	526.58	212.40	77.34	212.38	86.66	30.86	190.42	87.38	44.30	32.26	67.05	51.43	39.75	73.42	95.11	474.15	116.44	1112.67	0.00	0.00	0.00	464.34	85.88	1434.84	461.81	195.56	1432.17	309.74	95.55	1487.69	304.97	193.03	1481.26	-96.89	908.72	72.16	496.97	830.25	74.28	-40.86
7.91000	715.40	158.12	70.60	679.50	151.60	69.63	527.77	216.24	29.27	529.80	210.67	76.51	212.41	86.23	30.66	187.26	87.21	43.15	33.13	66.93	53.79	41.45	72.66	97.75	482.73	117.37	1112.62	0.00	0.00	0.00	469.65	85.51	1434.88	471.29	195.95	1432.22	317.43	96.33	1487.38	312.94	193.73	1481.02	-95.52	907.18	72.99	496.26	830.41	73.97	-40.79
7.92000	718.00	156.93	64.22	684.89	150.87	63.99	528.36	216.12	29.56	532.90	209.84	76.12	213.46	85.97	30.92	186.89	87.24	43.03	34.33	66.32	56.64	43.48	71.60	100.76	491.61	118.38	1112.71	0.00	0.00	0.00	473.40	84.72	1435.05	481.31	196.36	1432.24	325.33	96.83	1487.20	320.97	194.13	1480.99	-94.02	906.25	73.46	496.02	830.38	73.91	-40.71
7.93000	717.87	157.16	58.14	686.74	151.19	58.70	528.79	215.87	29.69	534.13	208.72	75.53	212.45	86.11	30.72	189.20	87.70	43.81	35.70	66.07	59.70	45.73	70.82	103.95	500.44	118.96	1112.94	0.00	0.00	0.00	472.80	84.07	1435.38	484.91	196.55	1432.31	333.28	97.50	1487.18	329.20	194.63	1481.16	-95.40	906.27	73.41	496.98	830.46	74.33	-40.63
7.94000	722.80	156.81	51.93	688.13	151.41	53.91	529.14	215.76	29.73	534.72	208.30	74.84	211.92	86.11	30.47	187.36	87.02	42.67	37.32	65.67	63.14	48.33	70.23	107.31	509.49	119.63	1113.20	0.00	0.00	0.00	477.65	84.52	1435.78	489.55	196.85	1432.71	341.41	98.62	1487.29	337.46	195.43	1481.35	-95.70	906.40	73.75	496.30	830.27	74.04	-40.54
7.95000	724.16	154.98	46.05	689.83	150.07	51.04	529.54	215.93	29.78	537.08	207.85	74.48	212.14	85.39	30.62	185.51	87.27	41.66	39.22	65.16	67.01	51.37	68.75	111.31	518.71	121.21	1113.65	0.00	0.00	0.00	497.74	87.00	1436.18	502.64	197.60	1433.73	349.52	99.58	1487.43	345.66	196.22	1481.62	-94.05	904.39	74.96	495.99	830.13	73.91	-40.44
7.96000	724.96	152.89	41.34	689.39	147.20	46.15	529.76	216.03	29.95	539.29	207.04	74.04	212.88	84.50	30.64	185.63	85.43	41.96	41.49	64.58	71.14	54.88	67.63	115.42	527.67	121.34	1114.15	0.00	0.00	0.00	513.24	88.91	1436.36	512.54	198.14	1434.44	357.77	100.08	1487.67	353.89	196.94	1481.94	-94.38	902.87	75.47	496.44	830.19	74.04	-40.34
7.97000	723.85	151.70	38.96	691.10	145.88	42.53	530.17	215.84	30.49	541.56	206.29	73.88	213.13	84.59	31.05	184.05	85.11	40.83	44.30	64.15	75.75	58.94	66.38	119.95	536.59	123.09	1114.79	0.00	0.00	0.00	529.10	90.74	1436.62	523.04	198.74	1435.21	366.00	101.30	1488.04	362.18	197.94	1482.36	-96.46	902.85	75.13	495.74	830.42	73.82	-40.24
7.98000	726.50	151.47	37.50	691.67	146.95	40.80	529.61	215.61	30.49	541.18	206.05	73.15	212.87	84.95	30.89	186.08	84.95	40.92	47.75	63.09	81.05	63.92	64.63	125.05	545.49	123.25	1115.56	0.00	0.00	0.00	532.73	90.86	1436.90	526.79	198.95	1435.52	374.25	101.82	1488.54	370.58	198.43	1482.93	-96.15	902.41	75.57	495.88	830.21	73.85	-40.12
7.99000	726.70	151.45	33.86	690.18	146.31	40.11	529.04	215.65	30.29	543.46	205.64	73.33	211.80	84.65	30.61	185.68	84.68	39.74	51.74	62.89	86.36	69.97	62.29	130.72	554.33	124.97	1116.29	0.00	0.00	0.00	534.82	90.62	1437.57	531.54	199.17	1436.04	382.53	102.48	1489.12	379.04	199.38	1483.56	-96.18	902.77	75.38	496.90	830.17	74.19	-40.13
8.00000	724.89	150.98	33.12	692.78	145.96	38.55	529.91	215.33	30.53	545.01	205.17	73.22	212.07	85.76	31.31	188.64	85.06	39.83	56.78	61.82	92.49	76.97	60.67	136.29	563.01	126.49	1117.28	0.00	0.00	0.00	546.04	91.40	1439.00	545.02	199.80	1437.43	390.92	103.42	1489.84	387.53	200.14	1484.28	-94.49	901.48	76.27	498.22	830.04	74.50	-40.04
8.01000	724.90	150.60	31.94	692.98	146.30	38.26	528.90	215.01	30.10	545.26	205.06	72.90	210.58	85.61	31.28	189.36	85.11	39.24	62.58	61.17	98.88	85.23	58.60	142.28	571.81	127.87	1118.31	0.00	0.00	0.00	555.71	92.27	1439.96	555.24	200.29	1438.46	399.25	104.45	1490.69	396.07	200.70	1485.15	-96.89	902.42	75.30	497.74	829.94	74.33	-39.75
8.02000	724.59	150.55	30.94	693.34	145.45	37.42	529.60	215.22	30.35	544.72	205.21	72.71	211.48	85.61	31.34	189.66	83.47	37.03	69.63	59.83	106.04	94.60	56.80	148.37	580.35	128.65	1119.44	0.00	0.00	0.00	565.65	92.99	1441.04	566.13	200.77	1439.53	407.51	105.12	1491.51	404.54	201.44	1486.03	-95.79	901.38	76.27	496.38	830.27	74.09	-39.88
8.03000	724.43	150.46	30.17	693.51	145.47	36.92	529.18	215.44	30.40	544.74	205.03	72.35	212.35	84.68	31.20	191.76	83.45	37.37	77.36	59.15	113.41	104.98	54.65	154.77	588.73	129.51	1120.60	0.00	0.00	0.00	569.53	93.07	1441.42	570.01	200.89	1439.88	415.80	106.05	1492.36	413.08	201.85	1486.92	-94.19	900.21	77.12	497.06	830.11	74.17	-39.35
8.04000	725.95	149.74	30.25	694.39	145.59	38.66	529.33	215.14	30.32	545.83	205.00	72.25	213.71	83.49	30.65	193.61	82.61	38.13	85.96	58.20	121.53	116.11	53.13	161.23	597.24	130.22	1121.73	0.00	0.00	0.00	574.33	93.22	1441.84	574.51	201.05	1440.34	423.92	106.68	1493.10	421.48	202.60	1487.76	-94.61	900.54	77.00	496.83	830.10	74.05	-39.58
8.05000	725.17	150.16	29.64	693.50	146.01	36.78	528.64	215.01	30.00	547.65	205.08	72.44	217.24	83.02	30.35	196.82	82.52	39.13	95.36	57.02	130.37	127.77	51.67	168.11	605.26	131.25	1122.86	0.00	0.00	0.00	586.95	94.12	1443.06	587.25	201.64	1441.77	431.90	107.53	1493.84	429.82	203.15	1488.56	-97.54	900.58	76.70	498.30	829.87	74.61	-40.17
8.06000	725.60	150.13	29.44	694.02	145.55	38.24	529.43	215.46	30.48	547.51	205.13	72.13	218.70	82.55	29.28	199.72	81.49	40.35	105.63	55.22	139.76	140.11	50.13	175.35	613.52	132.67	1123.71	0.00	0.00	0.00	596.39	94.87	1443.99	596.96	202.11	1442.86	439.88	107.81	1494.51	438.04	203.64	1489.35	-94.66	899.14	77.50	497.48	829.98	74.35	-40.63
8.07000	724.86	149.80	29.13	693.55	145.27	38.03	529.86	215.20	30.43	546.69	204.95	71.49	223.69	80.47	28.95	206.31	80.44	42.75	116.44	53.51	149.12	153.10	48.86	182.42	621.48	133.53	1124.63	0.00	0.00	0.00	606.51	95.65	1444.99	607.27	202.63	1444.02	447.77	108.12	1495.21	446.12	204.04	1490.11	-93.33	897.93	78.27	497.19	830.08	74.21	-40.20
8.08000	725.40	149.75	29.25	693.29	145.47	38.08	527.72	215.55	29.91	547.13	205.21	71.43	229.85	78.05	29.54	212.46	78.63	45.56	127.53	52.05	158.00	166.51	47.78	189.15	629.43	134.23	1125.46	0.00	0.00	0.00	610.18	95.89	1445.35	610.90	202.83	1444.43	455.67	108.63	1495.90	454.19	204.59	1490.97	-94.52	898.15	78.05	496.37	830.28	73.97	-40.25
8.09000	727.73	149.75	28.67	692.60	145.11	37.47	529.14	215.08	30.18	547.50	205.20	71.30	236.28	74.82	29.81	220.77	76.03	49.54	138.34	51.78	165.95	180.33	46.83	196.00	637.32	134.29	1126.16	0.00	0.00	0.00	614.54	96.02	1445.72	615.16	202.96	1444.90	463.50	109.11	1496.60	462.13	205.06	1491.76	-95.28	898.81	77.80	496.07	830.54	73.97	-40.28
8.10000	725.26	149.84	28.96	693.58	145.76	37.66	528.75	214.85	29.87	546.89	205.32	70.96	249.30	72.19	35.10	232.99	74.56	54.71	150.24	52.98	172.05	193.68	46.55	202.82	645.21	135.34	1126.62	0.00	0.00	0.00	626.74	96.48	1446.78	627.32	203.25	1446.24	471.32	109.41	1497.27	469.94	205.04	1492.61	-95.82	899.15	77.50	497.49	830.15	74.35	-40.81
8.11000	724.69	149.74	28.76	692.37	145.87	37.63	529.27	215.46	30.12	547.43	205.90	71.09	266.08	71.03	40.69	249.14	73.88	60.18	164.33	53.38	177.79	207.82	47.02	209.01	652.85	134.82	1127.25	0.00	0.00	0.00	636.01	96.87	1447.59	636.60	203.48	1447.27	479.12	109.48	1497.92	477.67	205.05	1493.49	-96.30	898.77	77.44	496.12	830.35	74.04	-40.80
8.12000	724.52	149.60	28.63	691.91	145.54	37.28	529.85	215.47	30.47	549.14	206.02	71.51	283.55	69.87	44.96	266.56	73.09	64.81	180.93	53.52	182.07	224.13	47.59	214.01	660.51	135.84	1127.63	0.00	0.00	0.00	645.90	97.28	1448.49	646.41	203.68	1448.40	486.89	109.95	1498.55	485.29	205.32	1494.23	-94.33	898.77	77.75	496.45	830.08	74.00	-40.73
8.13000	724.95	149.73	28.69	692.81	145.76	37.28	529.50	215.49	30.21	547.35	206.18	70.78	302.86	69.44	48.75	285.33	72.62	68.61	199.31	52.68	185.32	242.25	47.50	217.02	668.07	136.13	1127.90	0.00	0.00	0.00	649.48	97.47	1448.86	649.84	203.65	1448.83	494.62	109.69	1499.18	492.95	205.34	1495.03	-96.05	898.41	77.57	496.68	830.22	74.22	-40.74
8.14000	727.53	149.46	28.51	692.58	145.37	37.08	530.56	215.32	30.32	548.61	206.27	71.19	322.71	68.67	51.19	305.83	72.31	71.72	218.46	52.18	187.47	260.93	47.45	218.96	675.47	135.78	1128.28	0.00	0.00	0.00	653.69	97.69	1449.23	653.95	203.56	1449.25	502.47	109.98	1499.88	500.57	205.26	1495.84	-95.17	897.83	77.94	497.15	830.10	74.20	-40.13
8.15000	724.15	149.42	28.48	692.22	145.18	36.81	529.28	215.51	30.14	548.37	206.48	71.18	343.31	67.64	53.25	325.36	71.08	73.82	237.86	52.38	188.45	279.30	47.65	220.29	682.77	136.14	1128.62	0.00	0.00	0.00	665.43	98.19	1450.10	665.79	203.62	1450.35	510.18	109.73	1500.54	508.09	205.34	1496.64	-93.27	897.40	78.46	497.21	830.15	74.28	-39.75
8.16000	723.97	149.62	28.23	692.05	145.33	36.94	529.65	215.29	30.16	547.55	206.41	70.83	365.79	65.95	55.09	347.63	69.64	75.60	257.30	52.53	188.31	297.62	47.97	220.78	690.10	135.75	1128.94	0.00	0.00	0.00	674.35	98.55	1450.74	674.83	203.71	1451.18	517.83	110.07	1501.15	515.64	205.15	1497.38	-93.52	898.18	78.16	497.48	830.05	74.27	-40.02
8.17000	724.21	149.80	28.12	691.17	145.71	36.37	529.57	215.47	30.10	547.94	206.29	70.98	390.83	64.63	56.70	371.70	68.34	76.78	277.10	52.86	186.86	316.43	48.30	220.24	697.36	135.98	1129.07	0.00	0.00	0.00	683.89	98.95	1451.47	684.40	203.90	1452.08	525.38	109.69	1501.65	523.08	205.04	1498.06	-93.15	897.62	78.47	497.16	830.07	74.16	-39.85
8.18000	724.44	149.65	28.15	691.87	145.15	36.41	529.01	215.44	29.83	548.16	206.20	71.01	416.26	63.48	57.43	396.06	67.13	77.25	297.67	52.64	184.38	336.13	48.19	218.72	704.39	136.43	1129.29	0.00	0.00	0.00	687.40	99.00	1451.71	687.81	204.09	1452.35	532.98	109.40	1502.26	530.64	204.87	1498.75	-93.83	898.05	78.37	495.80	830.17	73.74	-39.58
8.19000	727.39	149.41	28.51	690.75	145.43	35.83	529.78	215.83	30.22	548.32	206.43	71.17	442.86	62.32	57.75	422.68	65.93	77.56	319.27	52.07	180.81	356.68	48.22	215.98	711.46	135.71	1129.45	0.00	0.00	0.00	691.54	98.77	1451.81	691.93	204.06	1452.51	540.53	109.42	1502.78	538.16	204.82	1499.39	-95.22	897.93	77.92	495.73	830.19	73.72	-39.95
8.20000	724.39	149.95	28.02	691.78	145.21	35.96	529.06	215.63	30.06	547.73	206.22	71.08	471.32	60.99	58.23	449.90	64.16	77.61	341.68	51.01	176.30	377.90	47.69	212.53	718.27	136.05	1129.65	0.00	0.00	0.00	702.98	98.38	1452.10	703.60	203.57	1453.07	547.87	109.33	1503.24	545.75	204.54	1500.02	-96.05	898.39	77.65	496.18	830.16	73.86	-40.11
8.21000	723.79	150.03	27.69	691.55	145.60	35.90	529.93	215.59	30.18	548.42	206.16	71.35	498.35	59.77	58.64	476.94	62.43	76.85	364.83	49.77	171.04	399.23	46.76	208.31	725.28	136.48	1129.84	0.00	0.00	0.00	711.64	98.15	1452.35	712.48	203.18	1453.53	555.28	109.18	1503.72	553.39	204.32	1500.64	-94.80	898.07	78.07	496.85	830.12	73.96	-40.33
8.22000	723.54	150.07	27.76	690.76	145.66	35.72	529.37	215.49	29.91	547.44	206.06	71.18	526.62	57.97	59.40	505.16	60.15	75.94	388.37	49.31	164.41	420.81	45.95	203.25	732.30	136.43	1130.07	0.00	0.00	0.00	720.89	97.79	1452.62	721.83	202.87	1454.03	562.74	109.16	1504.11	560.96	203.98	1501.14	-96.93	899.14	77.27	497.28	830.02	74.11	-40.19
8.23000	723.68	150.23	27.74	691.01	145.85	35.85	529.17	215.49	29.73	548.83	206.45	71.83	554.84	55.12	59.31	531.23	57.90	73.72	412.04	49.06	156.70	442.73	45.15	197.44	739.19	135.80	1130.31	0.00	0.00	0.00	724.28	97.56	1452.71	725.04	202.94	1454.21	570.05	109.11	1504.43	568.51	204.11	1501.58	-95.89	898.15	77.85	497.67	830.02	74.24	-39.86
8.24000	727.47	150.57	28.48	691.82	145.66	36.20	530.27	215.87	30.26	548.91	206.57	72.03	580.66	54.18	57.07	558.08	55.53	71.53	436.27	49.96	147.75	465.25	43.77	191.19	746.28	136.28	1130.54	0.00	0.00	0.00	728.35	97.44	1452.78	728.95	202.93	1454.30	577.41	108.91	1504.65	575.94	204.04	1501.95	-96.03	898.80	77.48	496.22	829.69	73.89	-39.88
8.25000	724.35	149.90	28.51	691.96	146.03	36.96	529.33	215.72	29.92	548.58	206.30	71.98	611.67	51.31	55.16	587.03	52.93	69.56	461.21	49.24	139.09	488.47	42.59	184.31	753.42	135.79	1130.67	0.00	0.00	0.00	739.63	97.42	1452.97	740.38	202.40	1454.54	584.63	109.01	1504.85	583.33	203.56	1502.21	-95.73	897.97	77.65	496.34	829.57	74.03	-39.76
8.26000	725.94	149.62	29.51	693.34	145.69	37.87	529.32	215.69	29.86	548.55	206.24	72.05	641.48	48.11	54.20	615.42	50.21	67.34	486.94	48.24	130.25	512.30	41.24	177.16	760.49	136.20	1130.60	0.00	0.00	0.00	748.16	97.43	1453.12	749.12	201.93	1454.74	591.88	108.79	1504.95	590.63	203.77	1502.30	-93.14	898.98	78.02	496.42	829.40	74.17	-39.97
8.27000	725.75	149.62	29.79	692.45	145.86	38.72	530.68	215.72	30.26	547.67	206.26	71.93	671.08	44.98	53.44	645.46	47.45	65.52	513.42	45.94	121.84	536.21	40.07	169.44	767.33	135.82	1130.59	0.00	0.00	0.00	757.28	97.37	1453.32	758.34	201.47	1455.01	599.10	108.62	1504.94	597.86	203.70	1502.25	-93.01	899.18	77.85	496.51	829.61	74.07	-40.11
8.28000	726.62	149.16	30.59	693.54	146.36	40.33	529.68	216.08	30.17	548.49	206.09	72.18	701.53	41.62	52.91	674.06	44.67	63.35	540.08	43.63	113.30	560.45	40.15	160.73	774.67	135.93	1130.45	0.00	0.00	0.00	760.63	97.15	1453.39	761.60	201.35	1455.13	606.40	108.45	1504.89	605.15	203.55	1502.18	-90.85	897.54	78.62	495.68	829.49	73.95	-39.80
8.29000	727.10	150.10	29.09	691.23	149.49	46.20	529.56	215.68	29.86	549.16	205.94	72.36	731.94	37.88	52.71	702.99	42.04	61.69	567.07	40.70	105.09	585.20	40.12	151.95	781.58	136.08	1130.11	0.00	0.00	0.00	764.73	96.69	1453.29	765.60	201.30	1455.00	613.69	108.33	1504.69	612.46	203.19	1502.03	-89.47	896.44	79.36	495.22	829.93	73.69	-39.88
8.30000	717.13	119.26	42.54	691.29	153.12	49.76	528.98	215.75	29.93	548.37	205.77	72.35	762.17	34.85	52.94	734.33	39.56	60.90	594.35	37.04	97.20	610.39	39.13	143.81	788.90	136.44	1129.69	0.00	0.00	0.00	776.06	95.91	1452.95	777.06	201.01	1454.52	621.07	108.15	1504.47	619.76	202.64	1501.78	-94.17	897.39	78.29	495.90	829.63	73.89	-40.00
8.31000	718.97	117.71	44.16	692.21	159.15	54.00	530.38	215.89	30.49	549.11	205.47	72.59	792.58	31.91	53.88	764.46	36.72	60.49	622.33	33.99	89.25	636.12	37.03	136.49	796.03	136.95	1128.95	0.00	0.00	0.00	784.62	95.42	1452.71	785.77	200.75	1454.17	628.51	108.13	1504.12	627.07	202.59	1501.37	-93.06	897.52	78.37	495.20	829.61	73.85	-40.38
8.32000	722.84	117.91	46.05	692.18	161.15	54.43	529.71	215.80	30.35	549.63	205.34	72.80	822.29	29.21	54.90	793.71	34.30	60.04	650.85	31.20	81.48	661.97	34.83	129.50	803.11	136.14	1128.41	0.00	0.00	0.00	793.75	94.87	1452.50	794.95	200.48	1453.86	635.87	107.74	1503.67	634.38	202.69	1500.84	-96.77	898.43	77.36	496.12	829.61	74.10	-39.94
8.33000	727.35	119.29	46.56	693.57	160.68	53.08	529.42	215.42	30.12	549.11	205.36	72.68	852.17	26.81	56.67	824.27	32.18	60.53	679.16	28.30	74.23	687.58	32.40	122.89	810.66	136.97	1127.50	0.00	0.00	0.00	797.10	94.72	1452.40	798.17	200.32	1453.73	643.34	107.87	1503.20	641.73	202.39	1500.26	-97.14	899.37	77.05	496.35	829.54	74.17	-39.67
8.34000	734.00	116.91	48.22	696.36	158.32	50.47	530.02	215.38	30.48	548.15	205.57	72.61	881.35	24.02	58.98	853.79	29.35	61.44	707.54	26.11	67.05	713.52	30.27	116.62	817.75	136.19	1126.74	0.00	0.00	0.00	801.27	94.54	1451.97	802.24	200.06	1453.28	650.70	107.60	1502.55	649.10	202.01	1499.62	-94.65	898.73	77.70	495.72	829.38	74.06	-40.17
8.35000	736.15	121.20	44.80	696.68	154.90	46.32	530.60	215.24	30.59	548.67	205.45	72.91	911.48	21.37	62.05	884.73	27.17	63.14	735.74	23.44	60.64	739.28	26.52	111.39	825.39	136.40	1125.78	0.00	0.00	0.00	812.85	93.93	1450.76	813.98	199.49	1451.99	658.14	106.91	1501.82	656.53	201.33	1498.90	-94.06	897.84	77.96	496.32	829.43	74.20	-40.17
8.36000	740.71	120.39	43.05	695.64	150.14	40.37	529.90	215.38	30.71	549.67	205.23	73.19	940.60	18.74	65.58	912.74	23.57	62.65	764.51	21.20	54.78	765.14	23.20	106.51	832.87	135.85	1124.72	0.00	0.00	0.00	821.60	93.45	1449.89	822.91	199.08	1451.05	665.61	106.90	1501.05	663.98	200.98	1498.03	-94.77	897.08	78.31	495.56	829.68	73.97	-39.99
8.37000	726.45	151.73	29.08	696.14	148.66	38.89	531.90	214.61	30.74	550.44	205.23	73.55	967.43	15.89	69.01	940.56	20.75	64.72	793.24	18.96	49.64	791.19	20.69	101.91	840.35	135.80	1123.63	0.00	0.00	0.00	830.93	93.02	1448.95	832.38	198.61	1450.06	673.03	106.70	1500.18	671.43	200.28	1497.09	-95.61	895.72	78.63	495.97	829.12	74.09	-40.11
8.38000	727.54	151.90	29.21	695.42	148.43	38.08	532.15	214.58	31.09	549.95	205.47	73.66	996.31	13.04	73.84	968.02	17.95	67.54	821.38	16.86	45.15	816.66	18.04	98.00	848.43	135.67	1122.72	0.00	0.00	0.00	834.36	92.92	1448.56	835.78	198.34	1449.68	680.45	106.14	1499.19	678.91	199.53	1496.12	-94.83	896.58	78.40	496.30	829.31	74.06	-39.92
8.39000	727.99	151.22	27.86	693.57	147.93	37.33	532.24	214.22	31.30	549.68	205.57	73.79	1020.87	9.78	78.00	994.92	15.16	70.85	849.09	14.73	41.48	842.00	15.73	94.81	856.46	135.46	1121.83	0.00	0.00	0.00	838.66	92.65	1447.92	839.94	197.95	1449.07	688.00	105.32	1498.15	686.48	199.08	1495.03	-94.38	897.88	78.27	496.25	829.12	74.13	-40.17
8.40000	726.91	151.82	28.67	693.09	147.53	36.64	532.56	213.93	31.57	550.54	205.32	74.10	1046.41	6.81	83.08	1020.88	12.42	74.67	876.07	12.10	38.90	866.79	13.55	92.22	864.44	135.18	1120.98	0.00	0.00	0.00	850.59	91.66	1446.26	851.69	197.09	1447.40	695.64	104.91	1497.04	694.10	198.66	1493.90	-95.34	897.39	78.15	496.27	829.19	74.12	-40.09
8.41000	726.43	151.89	28.38	691.83	147.84	36.20	532.74	213.40	31.96	550.52	204.91	74.28	1073.42	4.30	89.33	1045.92	9.26	79.20	902.67	9.88	37.09	890.78	12.18	89.91	872.39	134.82	1120.15	0.00	0.00	0.00	859.58	90.90	1445.05	860.61	196.50	1446.16	703.26	104.10	1495.83	701.74	198.08	1492.71	-96.12	897.41	78.02	496.19	829.48	74.09	-39.85
8.42000	726.47	151.94	28.18	692.89	147.51	36.56	533.01	213.25	32.48	552.37	205.04	75.12	1096.06	1.34	95.03	1069.79	6.64	84.07	928.26	8.10	36.02	914.16	10.47	88.53	880.29	134.39	1119.36	0.00	0.00	0.00	869.11	90.03	1443.73	870.00	195.91	1444.84	710.92	103.27	1494.54	709.37	196.95	1491.46	-94.35	896.99	78.39	496.63	829.04	74.23	-39.60
8.43000	726.69	152.02	27.98	691.94	147.31	35.55	533.32	212.49	32.85	551.99	205.11	75.36	1120.18	-0.87	102.28	1092.55	4.45	89.28	952.59	6.27	35.84	936.45	9.24	87.69	888.15	133.90	1118.59	0.00	0.00	0.00	872.55	89.57	1443.24	873.31	195.73	1444.38	718.58	102.18	1493.16	716.98	196.09	1490.18	-94.20	896.81	78.27	495.64	829.23	73.94	-39.50
8.44000	729.92	151.36	28.35	691.92	147.43	35.84	533.64	212.05	33.42	552.64	204.86	75.80	1139.63	-2.86	108.57	1113.86	2.05	95.05	976.00	5.30	36.07	957.60	8.46	87.33	895.97	133.34	1117.85	0.00	0.00	0.00	876.99	88.96	1442.64	877.59	195.27	1443.83	726.41	101.48	1491.88	724.57	195.17	1488.89	-92.75	895.41	79.16	495.45	829.47	73.93	-40.02
8.45000	727.57	152.15	27.57	692.70	147.95	35.80	534.02	211.94	34.20	552.36	204.85	76.19	1159.59	-4.85	115.11	1133.89	0.21	100.71	998.04	4.65	36.81	977.86	7.97	87.46	903.76	132.72	1117.13	0.00	0.00	0.00	889.52	87.63	1441.02	889.89	193.85	1442.24	734.22	100.40	1490.48	732.16	194.35	1487.51	-94.85	896.99	78.35	495.97	828.98	74.23	-40.37
8.46000	726.68	152.07	27.14	693.05	147.60	35.68	534.36	211.45	34.93	553.35	204.92	77.10	1178.39	-6.28	121.21	1152.73	-1.06	105.94	1018.83	4.57	37.72	996.98	7.98	87.76	911.52	132.03	1116.45	0.00	0.00	0.00	898.99	86.69	1439.79	899.22	192.78	1441.03	742.17	99.55	1489.11	739.84	193.31	1486.21	-94.30	896.24	78.78	495.99	829.26	74.20	-40.41
8.47000	727.97	152.22	27.15	693.19	148.15	35.68	534.73	211.24	36.03	553.32	205.00	77.76	1195.12	-6.53	126.45	1170.20	-1.62	110.59	1038.34	5.20	38.60	1014.66	7.96	88.28	919.25	131.29	1115.78	0.00	0.00	0.00	909.02	85.57	1438.42	909.04	191.55	1439.73	750.17	98.49	1487.83	747.68	192.07	1484.91	-94.68	897.65	78.16	496.37	829.41	74.20	-40.28
8.48000	727.48	152.57	26.64	693.28	148.66	35.73	535.16	211.33	37.31	553.40	205.11	78.55	1212.02	-6.69	131.38	1185.99	-1.91	114.64	1055.98	5.61	39.47	1031.16	8.46	88.59	926.96	130.49	1115.15	0.00	0.00	0.00	912.64	84.99	1437.86	912.51	190.95	1439.27	758.29	97.35	1486.53	755.62	190.91	1483.66	-94.19	897.79	78.20	496.81	829.34	74.19	-40.02
8.49000	717.57	154.69	24.76	693.28	148.17	35.68	535.49	210.72	38.26	555.35	205.06	80.01	1227.09	-6.23	135.68	1200.48	-1.19	117.72	1071.84	5.62	40.37	1046.09	8.70	88.92	934.64	129.63	1114.54	0.00	0.00	0.00	917.31	84.33	1437.39	917.04	190.28	1438.82	766.48	95.91	1485.32	763.71	189.84	1482.38	-95.07	897.34	77.93	496.23	829.66	74.00	-40.01
8.50000	727.24	152.75	26.02	693.53	148.11	35.49	535.96	210.59	39.66	555.51	204.81	81.01	1241.94	-5.26	138.81	1213.57	-0.60	120.09	1086.05	6.62	40.62	1059.49	9.43	88.90	942.29	128.73	1113.95	0.00	0.00	0.00	930.51	82.98	1436.26	930.04	188.87	1437.56	774.84	94.64	1484.17	771.84	188.65	1481.21	-97.01	898.51	77.15	496.25	829.59	74.07	-40.08
8.51000	727.17	153.10	25.69	693.98	148.41	35.37	536.38	210.60	41.23	556.48	204.75	82.35	1256.54	-3.58	141.49	1225.33	0.79	121.22	1098.74	7.94	40.37	1071.38	10.44	88.47	949.93	127.77	1113.39	0.00	0.00	0.00	940.50	82.03	1435.41	939.89	187.86	1436.58	783.24	93.41	1483.09	780.08	187.16	1480.12	-97.16	898.31	77.30	496.93	829.55	74.16	-40.23
8.52000	727.33	152.97	25.51	693.63	148.15	35.11	536.93	210.24	42.79	557.56	205.31	84.22	1259.37	-2.71	136.55	1235.67	2.82	121.08	1109.41	9.22	39.68	1081.66	11.63	87.65	957.56	126.76	1112.85	0.00	0.00	0.00	951.10	80.93	1434.45	949.93	186.76	1435.71	791.62	91.96	1482.10	788.39	185.97	1479.05	-94.42	897.19	78.08	496.47	829.67	74.08	-39.73
8.53000	727.74	152.90	26.18	694.12	148.40	35.30	536.67	210.56	45.07	558.44	205.08	85.63	1275.22	0.20	139.73	1244.49	4.77	119.89	1118.28	11.06	38.38	1090.46	13.33	86.22	965.17	125.70	1112.34	0.00	0.00	0.00	954.97	80.30	1434.10	952.79	186.23	1435.77	800.17	90.43	1481.14	796.82	184.35	1478.06	-93.70	898.32	77.78	496.28	829.36	74.07	-39.98
8.54000	859.81	170.33	804.85	694.69	148.73	35.18	537.13	210.55	47.28	560.09	204.92	87.56	1281.90	3.15	136.98	1252.03	7.08	117.27	1125.21	13.32	36.32	1097.93	15.43	84.29	972.76	124.60	1111.84	0.00	0.00	0.00	959.97	79.32	1433.86	956.60	185.27	1435.95	808.78	88.75	1480.20	805.37	183.00	1477.09	-92.06	896.91	78.56	496.31	829.15	74.20	-40.07
8.55000	727.82	153.01	25.14	694.36	148.48	34.82	536.76	210.82	49.39	561.73	204.93	89.67	1285.33	5.03	131.81	1258.11	9.43	113.57	1130.44	15.41	34.00	1103.97	17.68	81.99	980.35	123.46	1111.37	0.00	0.00	0.00	973.93	77.18	1433.24	969.49	182.89	1435.46	817.50	87.10	1479.41	814.02	181.35	1476.21	-93.18	897.74	78.04	496.50	829.22	74.24	-39.96
8.56000	728.36	152.85	25.12	694.71	148.61	35.02	538.48	210.72	52.06	563.17	204.96	91.78	1289.22	6.55	126.18	1262.89	11.90	108.87	1134.13	18.42	30.82	1108.63	20.18	79.25	987.93	122.28	1110.92	0.00	0.00	0.00	984.46	75.67	1432.76	979.57	181.17	1434.91	826.41	85.38	1478.64	822.80	179.62	1475.34	-93.56	898.02	77.97	495.77	829.42	74.02	-40.55
8.57000	728.35	152.78	24.93	695.19	148.58	34.73	538.77	210.64	54.49	564.28	205.15	93.98	1292.29	9.25	120.26	1266.54	14.63	103.20	1136.24	20.77	27.63	1112.03	22.80	76.14	995.51	121.06	1110.49	0.00	0.00	0.00	993.42	74.44	1432.36	987.69	179.81	1434.59	835.39	83.73	1477.86	831.72	177.71	1474.54	-93.47	897.33	78.24	495.01	829.33	73.80	-40.33
8.58000	727.69	152.74	24.54	696.79	148.75	35.37	540.44	210.73	57.47	565.20	205.42	96.33	1293.26	10.94	112.93	1268.71	16.32	97.42	1137.49	23.04	25.50	1114.20	25.22	73.09	1003.08	119.81	1110.07	0.00	0.00	0.00	1001.24	73.10	1432.09	995.74	178.58	1434.08	844.41	81.94	1477.15	840.60	175.93	1473.69	-94.46	896.39	78.50	495.62	829.68	73.95	-40.20
8.59000	729.67	152.67	25.06	696.02	148.77	34.81	540.98	210.86	60.37	568.62	205.73	99.57	1295.28	12.62	105.97	1269.86	19.29	92.38	1137.95	24.68	23.77	1115.88	27.51	70.36	1010.66	118.52	1109.68	0.00	0.00	0.00	1011.85	71.09	1431.72	1006.36	176.65	1433.58	853.42	79.67	1476.36	849.42	174.14	1472.85	-96.39	897.48	77.90	495.94	829.37	74.06	-39.53
8.60000	729.35	152.54	24.74	696.38	148.54	34.58	541.96	210.78	63.69	569.26	206.28	102.21	1296.99	13.80	99.95	1272.21	20.67	86.67	1138.75	25.26	22.08	1117.53	29.53	67.07	1018.23	117.20	1109.31	0.00	0.00	0.00	1021.08	69.46	1431.41	1017.84	175.16	1432.24	862.60	78.15	1475.61	858.23	171.98	1471.99	-95.19	897.35	78.05	496.29	829.36	74.18	-39.78
8.61000	730.51	152.71	24.76	697.11	148.33	34.88	546.34	209.80	67.24	570.37	206.60	104.94	1302.85	13.63	92.53	1276.68	20.32	79.93	1140.64	26.07	21.39	1121.75	30.84	65.77	1025.82	115.85	1108.95	0.00	0.00	0.00	1030.38	67.83	1431.10	1027.32	173.46	1431.68	871.74	75.92	1474.83	866.98	169.98	1471.10	-97.39	897.37	77.67	495.62	829.47	73.94	-39.77
8.62000	729.94	152.58	24.40	697.38	148.17	34.79	548.54	209.41	71.07	574.82	206.61	108.79	1308.48	13.14	83.70	1281.12	20.99	73.15	1142.26	26.59	20.96	1127.03	31.32	65.39	1033.41	114.47	1108.62	0.00	0.00	0.00	1038.52	66.45	1430.93	1035.48	172.03	1431.25	880.94	73.02	1474.29	875.91	167.59	1470.57	-97.91	897.84	77.62	495.38	829.30	73.96	-39.79
8.63000	730.22	152.52	24.29	697.72	148.02	34.98	550.81	209.52	75.38	579.52	206.43	112.88	1311.11	14.25	75.93	1284.69	20.96	66.58	1143.24	26.51	20.69	1129.93	31.64	64.73	1041.01	113.06	1108.29	0.00	0.00	0.00	1047.84	64.54	1431.39	1043.98	170.08	1431.82	890.52	70.35	1474.32	885.03	165.46	1470.53	-96.23	896.92	78.04	496.54	829.23	74.30	-39.73
8.64000	729.84	152.23	24.07	697.81	147.70	35.11	550.39	210.38	80.06	582.29	206.37	116.56	1315.47	15.73	69.54	1287.66	21.91	60.72	1143.90	26.21	20.56	1132.19	31.69	64.54	1048.62	111.64	1107.99	0.00	0.00	0.00	1059.25	62.07	1431.84	1055.15	167.62	1432.27	900.35	68.40	1474.72	894.43	162.58	1470.88	-95.51	896.77	78.27	495.72	829.31	74.05	-40.31
8.65000	729.81	151.94	23.96	698.60	147.19	34.95	556.91	209.69	85.64	586.13	206.92	120.95	1317.78	16.68	63.09	1290.24	23.45	55.51	1144.12	25.60	20.91	1134.50	31.42	64.38	1056.25	110.19	1107.70	0.00	0.00	0.00	1068.91	60.00	1432.53	1064.57	165.58	1432.97	910.09	65.85	1475.20	903.85	160.08	1471.38	-94.36	897.86	78.20	495.65	829.51	73.93	-40.17
8.66000	730.24	151.68	24.06	698.63	146.63	34.31	561.08	209.20	91.46	589.78	206.78	125.49	1320.86	17.40	57.90	1291.41	24.13	52.87	1144.53	25.30	21.59	1136.73	31.05	64.11	1063.90	108.72	1107.43	0.00	0.00	0.00	1078.78	58.20	1433.41	1074.04	163.51	1433.88	919.81	63.39	1475.70	913.18	157.55	1471.86	-91.46	896.72	78.91	496.05	829.41	74.19	-40.25
8.67000	730.19	151.92	23.90	699.36	146.53	34.22	566.00	208.56	97.61	598.12	206.49	131.03	1322.91	19.01	53.76	1293.48	24.04	49.56	1144.81	25.08	22.10	1138.52	31.22	63.86	1071.57	107.24	1107.17	0.00	0.00	0.00	1087.27	56.62	1434.21	1082.20	161.59	1434.70	929.51	60.87	1476.26	922.55	154.93	1472.45	-92.89	897.22	78.70	496.16	829.02	74.20	-40.29
8.68000	730.57	152.32	23.81	699.72	146.19	34.64	571.76	208.49	104.61	605.98	206.64	136.59	1325.19	19.69	50.36	1294.56	25.94	47.93	1145.03	24.84	22.50	1139.64	31.33	63.85	1079.26	105.74	1106.93	0.00	0.00	0.00	1096.81	54.75	1435.49	1091.37	159.36	1436.04	939.23	58.24	1476.97	931.99	152.22	1473.24	-95.53	898.56	77.77	495.64	829.13	74.04	-40.28
8.69000	729.95	152.02	23.79	700.65	145.23	34.05	578.97	207.55	111.80	614.90	207.07	142.41	1326.83	19.10	48.00	1293.48	28.53	49.66	1145.52	25.31	22.46	1140.67	31.33	63.70	1086.97	104.23	1106.69	0.00	0.00	0.00	1108.64	52.48	1437.00	1102.80	156.74	1437.65	949.02	55.62	1477.86	941.44	149.40	1474.17	-95.29	897.63	78.13	495.55	829.19	74.01	-40.17
8.70000	731.47	151.73	24.28	702.85	144.73	34.16	584.11	206.91	119.10	624.48	207.31	148.58	1329.16	19.16	44.31	1292.27	28.38	47.45	1145.77	25.09	22.78	1141.44	31.19	63.73	1094.71	102.71	1106.48	0.00	0.00	0.00	1118.60	50.23	1438.40	1112.31	154.62	1439.08	958.80	52.57	1478.85	950.87	146.80	1475.21	-97.19	898.24	77.53	495.53	828.89	74.06	-40.32
8.71000	731.80	151.68	24.13	704.48	144.79	33.78	590.06	206.69	126.74	635.54	207.61	154.53	1329.06	19.38	42.23	1297.10	28.67	48.02	1146.05	25.07	22.97	1141.97	31.09	63.83	1102.49	101.18	1106.27	0.00	0.00	0.00	1128.49	47.74	1439.71	1118.24	152.19	1441.72	968.66	50.12	1479.93	960.47	143.63	1476.38	-96.45	897.36	78.01	494.90	829.41	73.85	-40.56
8.72000	733.45	151.71	23.76	706.65	144.70	34.17	606.23	206.20	136.57	648.26	208.19	161.37	1331.22	19.91	39.31	1298.03	28.11	45.59	1146.21	24.93	23.20	1142.56	31.23	63.87	1110.29	99.64	1106.08	0.00	0.00	0.00	1137.14	46.05	1440.83	1124.98	150.19	1443.39	978.38	47.41	1481.09	969.83	141.29	1477.48	-95.85	897.97	78.15	496.59	829.59	74.21	-40.47
8.73000	735.91	152.25	22.93	710.83	145.71	35.58	617.19	206.95	146.21	660.31	209.45	168.20	1332.04	20.18	37.36	1299.56	28.55	45.28	1146.46	25.19	23.22	1143.00	31.29	63.82	1118.13	98.10	1105.89	0.00	0.00	0.00	1146.46	44.51	1441.96	1133.89	148.30	1444.49	987.90	44.30	1482.18	979.19	138.80	1478.68	-95.45	897.63	77.92	496.02	829.50	74.10	-40.13
8.74000	739.00	153.14	22.03	715.13	146.61	38.05	628.40	207.76	156.13	673.13	210.40	175.02	1332.86	20.19	36.67	1300.73	27.44	44.36	1146.49	24.83	23.47	1143.27	31.20	63.85	1126.01	96.56	1105.72	0.00	0.00	0.00	1157.89	42.06	1443.39	1144.66	146.06	1446.05	997.60	42.17	1483.29	988.55	135.95	1479.82	-94.83	896.56	78.16	494.80	829.56	73.84	-39.78
8.75000	742.75	154.44	20.93	722.11	147.15	41.03	640.30	208.61	166.04	686.53	211.39	182.12	1332.59	21.12	35.59	1298.99	28.89	44.05	1146.74	25.23	23.31	1143.54	31.20	63.84	1133.92	95.02	1105.56	0.00	0.00	0.00	1167.47	40.36	1444.64	1153.20	143.98	1447.34	1007.07	39.77	1484.40	997.80	133.11	1481.01	-94.08	897.39	78.26	495.26	828.81	74.09	-39.88
8.76000	743.37	156.94	18.49	730.87	148.71	44.55	652.64	208.70	175.63	701.81	211.68	189.20	1333.84	20.98	35.35	1300.52	27.53	43.34	1146.76	25.22	23.36	1143.84	31.36	63.75	1141.88	93.48	1105.41	0.00	0.00	0.00	1177.01	38.71	1445.80	1162.26	141.90	1448.62	1016.44	37.04	1485.40	1006.83	130.59	1482.13	-94.49	897.52	78.11	495.58	829.07	74.19	-39.90
8.77000	764.09	161.42	15.09	743.42	150.86	48.08	665.52	208.64	185.36	719.88	211.84	196.31	1331.84	20.59	35.74	1299.79	28.55	43.39	1146.71	24.72	23.63	1144.08	31.34	63.78	1149.89	91.95	1105.27	0.00	0.00	0.00	1185.18	37.00	1446.76	1172.03	140.09	1449.10	1025.69	34.81	1486.38	1015.72	128.33	1483.17	-95.20	896.40	78.44	495.98	829.19	74.27	-40.20
8.78000	761.52	161.88	22.62	755.42	153.44	52.01	679.64	206.82	193.30	737.07	211.49	203.33	1332.33	20.26	35.44	1299.28	28.02	42.90	1146.91	25.12	23.47	1144.20	31.00	63.94	1157.94	90.42	1105.13	0.00	0.00	0.00	1193.83	35.24	1447.74	1183.16	138.40	1449.48	1034.83	32.46	1487.35	1024.63	126.06	1484.25	-93.25	896.62	78.77	495.51	829.05	74.16	-39.73
8.79000	778.93	164.99	27.97	771.64	154.71	57.62	695.03	205.36	199.71	753.73	211.11	209.38	1333.34	19.75	35.47	1299.80	28.81	43.36	1146.95	25.03	23.42	1144.40	31.11	63.89	1166.04	88.90	1105.01	0.00	0.00	0.00	1204.64	33.41	1449.03	1194.78	136.39	1450.61	1044.01	30.38	1488.31	1033.37	124.06	1485.27	-92.60	897.13	78.63	496.27	828.99	74.46	-39.95
8.80000	794.31	164.92	32.16	789.57	155.56	62.25	712.48	204.19	204.36	770.90	210.19	214.50	1332.28	20.10	35.26	1300.74	28.41	43.47	1146.96	25.13	23.33	1144.55	30.95	63.95	1174.19	87.39	1104.89	0.00	0.00	0.00	1213.62	31.88	1450.08	1203.63	134.66	1451.80	1053.07	28.36	1489.34	1042.16	121.89	1486.40	-93.80	896.69	78.54	495.50	829.23	74.15	-39.65
8.81000	814.09	165.47	35.70	809.77	156.02	66.38	731.73	203.55	207.76	789.67	208.81	218.59	1332.76	20.65	33.69	1300.98	28.81	43.86	1146.86	25.01	23.36	1144.66	30.78	63.98	1182.39	85.89	1104.77	0.00	0.00	0.00	1222.82	30.18	1451.19	1212.49	132.96	1452.99	1062.06	26.60	1490.39	1050.86	120.40	1487.52	-94.31	897.39	78.36	495.84	829.26	74.24	-40.11
8.82000	823.40	165.35	33.50	832.24	156.50	69.78	751.71	203.43	210.30	809.18	208.01	221.46	1332.62	20.54	34.17	1301.45	27.18	42.81	1146.77	24.80	23.40	1144.71	30.67	64.00	1190.66	84.41	1104.67	0.00	0.00	0.00	1228.75	27.33	1452.71	1220.07	131.53	1454.04	1071.00	24.65	1491.54	1059.62	118.48	1488.73	-94.94	897.99	78.04	495.60	829.24	74.26	-40.07
8.83000	848.65	165.79	36.45	852.82	156.54	71.41	772.42	202.93	211.54	829.25	207.33	223.32	1332.53	20.53	34.39	1299.97	28.47	43.55	1146.79	24.95	23.26	1144.77	30.54	64.05	1198.98	82.95	1104.57	0.00	0.00	0.00	1229.11	22.49	1456.28	1228.36	130.12	1455.16	1079.97	22.96	1492.66	1068.39	116.73	1489.96	-94.91	896.99	78.30	495.55	829.36	74.11	-39.96
8.84000	881.41	167.14	41.26	875.11	158.63	73.45	793.44	202.62	211.73	850.06	206.60	224.08	1333.29	20.02	34.81	1300.56	27.67	43.26	1146.75	24.52	23.41	1144.75	30.35	64.13	1207.36	81.50	1104.47	0.00	0.00	0.00	1230.39	19.25	1459.14	1238.67	128.34	1456.52	1088.91	21.48	1493.76	1077.14	115.11	1491.23	-95.32	896.90	78.18	495.64	829.13	74.22	-40.16
8.85000	870.96	167.42	27.16	899.62	158.93	74.07	814.58	202.14	210.75	870.94	205.67	223.76	1333.06	20.21	35.31	1300.29	28.65	44.13	1146.76	24.91	23.15	1144.72	30.17	64.21	1215.81	80.08	1104.38	0.00	0.00	0.00	1236.94	16.44	1461.07	1247.47	126.89	1457.66	1097.77	20.19	1494.93	1085.91	113.43	1492.46	-94.94	897.88	77.98	495.50	829.19	74.09	-40.61
8.86000	911.00	172.03	27.71	925.93	160.25	73.51	836.24	201.25	208.27	891.97	204.02	222.35	1332.02	19.55	35.07	1300.33	27.09	43.24	1146.77	24.65	23.17	1144.68	30.04	64.25	1224.33	78.68	1104.29	0.00	0.00	0.00	1243.64	13.82	1462.73	1256.34	125.39	1458.71	1106.65	19.04	1496.00	1094.62	112.12	1493.59	-95.30	897.12	77.98	495.84	829.18	74.12	-40.07
8.87000	972.03	175.11	36.26	953.34	160.75	72.87	858.88	200.62	204.58	913.45	203.10	220.28	1332.46	19.36	35.39	1300.68	26.76	43.18	1146.73	24.61	23.15	1144.69	30.05	64.24	1232.91	77.30	1104.21	0.00	0.00	0.00	1250.50	11.41	1464.12	1263.86	124.27	1459.63	1115.47	17.89	1496.99	1103.28	110.70	1494.69	-95.41	897.26	78.02	496.29	829.27	74.26	-40.19
8.88000	1005.77	173.69	38.60	982.28	161.59	71.35	881.75	199.65	199.46	935.50	201.79	216.90	1331.70	19.20	36.00	1300.61	28.75	45.81	1146.63	24.28	23.23	1144.60	29.75	64.41	1241.57	75.96	1104.13	0.00	0.00	0.00	1257.50	9.19	1465.26	1271.93	123.48	1460.33	1124.30	16.60	1497.93	1111.96	109.48	1495.70	-94.62	898.17	77.92	496.41	829.20	74.26	-40.40
8.89000	1034.24	172.29	42.58	1013.72	161.51	70.37	905.28	199.06	193.27	958.04	200.55	212.63	1332.16	18.33	37.33	1298.71	28.95	45.18	1146.74	24.68	23.05	1144.60	29.63	64.50	1250.30	74.64	1104.05	0.00	0.00	0.00	1264.66	7.16	1466.16	1282.04	122.44	1461.21	1133.13	15.56	1498.80	1120.71	108.25	1496.65	-92.75	897.94	78.40	496.24	828.78	74.51	-40.21
8.90000	1062.39	172.33	40.95	1042.84	161.21	68.01	929.75	199.10	186.29	981.27	199.67	207.56	1331.30	18.71	37.53	1295.18	29.32	43.62	1146.70	24.49	23.06	1144.59	29.66	64.57	1259.10	73.35	1103.97	0.00	0.00	0.00	1271.96	5.31	1466.84	1290.54	121.46	1461.82	1141.90	14.42	1499.63	1129.45	107.00	1497.49	-95.34	897.31	78.19	496.14	828.69	74.50	-40.51
8.91000	1095.71	172.05	40.36	1074.25	161.10	65.94	955.06	198.33	177.89	1003.89	198.95	201.91	1330.56	18.79	37.42	1294.00	29.57	43.51	1146.66	24.45	23.09	1144.62	29.68	64.62	1267.99	72.10	1103.89	0.00	0.00	0.00	1279.40	3.65	1467.31	1298.94	120.68	1462.33	1150.61	13.54	1500.34	1138.09	105.85	1498.25	-95.69	897.26	78.18	495.81	828.89	74.17	-40.18
8.92000	1127.07	171.54	38.78	1105.43	160.89	63.28	980.88	197.42	168.55	1026.51	198.15	194.60	1331.82	18.45	37.84	1293.02	29.67	43.33	1146.56	24.25	23.16	1144.62	29.76	64.70	1276.96	70.89	1103.82	0.00	0.00	0.00	1286.98	2.16	1467.57	1307.34	119.77	1462.92	1159.37	12.59	1500.93	1146.56	105.04	1498.82	-92.82	896.89	78.65	495.86	829.34	74.18	-39.58
8.93000	1160.55	170.05	40.55	1135.51	159.49	61.41	1007.36	195.64	158.01	1051.67	197.47	187.22	1330.99	18.93	37.96	1292.24	29.64	43.09	1146.44	23.94	23.34	1144.70	29.91	64.77	1286.01	69.71	1103.74	0.00	0.00	0.00	1294.70	0.84	1467.64	1311.38	119.31	1463.17	1167.98	11.80	1501.43	1155.13	104.09	1499.28	-93.11	897.27	78.35	496.57	828.87	74.52	-40.02
8.94000	1324.67	117.74	1461.79	1169.13	158.72	59.28	1034.48	193.41	146.71	1077.61	196.82	179.27	1330.68	19.45	38.41	1291.65	29.48	42.81	1146.50	24.13	23.28	1144.75	30.11	64.85	1295.14	68.58	1103.67	0.00	0.00	0.00	1302.57	-0.31	1467.54	1317.26	118.88	1463.29	1176.67	11.19	1501.77	1163.47	103.48	1499.61	-95.92	897.78	77.76	496.13	829.36	74.16	-40.33
8.95000	1228.26	169.65	36.60	1201.78	158.12	56.44	1062.37	191.68	135.31	1102.95	195.65	170.30	1329.92	19.31	37.91	1291.24	29.21	42.49	1146.59	24.53	23.08	1144.77	30.25	64.93	1304.37	67.48	1103.59	0.00	0.00	0.00	1310.56	-1.29	1467.28	1331.17	118.09	1463.47	1185.23	10.25	1501.96	1171.82	102.68	1499.85	-96.92	897.68	77.61	496.07	829.37	74.17	-40.57
8.96000	1262.51	170.12	35.23	1237.57	158.30	52.82	1089.74	190.87	124.54	1130.04	193.75	161.15	1330.07	19.47	38.13	1291.01	28.87	42.16	1146.46	24.14	23.26	1144.74	30.23	65.09	1313.69	66.43	1103.51	0.00	0.00	0.00	1318.69	-2.13	1466.87	1341.17	117.55	1463.61	1193.95	9.68	1501.95	1180.33	101.63	1499.91	-96.16	898.74	77.39	495.49	829.50	73.95	-40.64
8.97000	1300.37	171.40	33.04	1273.35	158.52	50.89	1118.70	189.96	113.16	1158.45	192.30	152.29	1328.73	20.11	38.38	1290.95	28.45	41.83	1146.47	24.18	23.24	1144.78	30.24	65.26	1323.10	65.43	1103.43	0.00	0.00	0.00	1326.96	-2.80	1466.32	1351.93	116.98	1463.80	1202.47	8.72	1501.82	1188.67	101.11	1499.80	-96.36	897.98	77.71	496.08	829.25	74.04	-39.86
8.98000	1335.41	170.89	33.68	1306.84	157.57	48.98	1151.74	188.39	101.44	1187.49	189.68	142.89	1327.69	24.99	41.67	1291.05	27.98	41.51	1146.58	24.52	23.09	1144.84	30.40	65.36	1332.61	64.48	1103.34	0.00	0.00	0.00	1335.35	-3.34	1465.64	1355.60	116.88	1463.89	1211.04	8.17	1501.51	1197.16	100.23	1499.61	-97.23	897.99	77.58	495.91	829.14	74.06	-40.01
8.99000	1369.16	139.07	893.36	1342.11	157.25	48.03	1182.93	187.07	90.51	1216.13	188.44	133.90	1330.61	25.86	43.67	1291.30	27.49	41.22	1146.50	24.34	23.13	1144.91	30.67	65.39	1342.21	63.58	1103.25	0.00	0.00	0.00	1343.87	-3.73	1464.85	1360.11	116.78	1463.74	1219.63	7.66	1501.11	1205.56	99.62	1499.19	-94.56	897.40	78.20	496.12	829.39	74.13	-39.78
9.00000	1406.41	169.26	34.77	1376.71	156.48	47.47	1214.82	186.41	80.03	1245.69	187.28	125.55	1329.52	25.74	43.75	1291.70	26.98	40.97	1146.55	24.49	23.08	1144.96	30.64	65.58	1351.92	62.73	1103.16	0.00	0.00	0.00	1352.51	-3.98	1463.97	1373.38	116.26	1463.28	1228.18	7.16	1500.48	1213.86	99.24	1498.61	-95.44	897.93	78.13	495.98	829.61	74.02	-40.00
9.01000	1441.49	167.67	37.14	1412.14	155.22	48.22	1247.94	184.24	69.62	1276.99	186.08	117.82	1329.39	25.13	43.86	1292.24	26.47	40.77	1146.67	24.68	23.01	1145.16	31.01	65.59	1361.73	61.94	1103.06	0.00	0.00	0.00	1361.28	-4.10	1462.99	1383.53	115.81	1462.95	1236.76	6.65	1499.72	1222.26	98.84	1497.88	-97.05	898.57	77.36	494.65	829.54	73.65	-40.01
9.02000	1479.17	167.87	36.78	1446.41	153.23	49.32	1281.08	183.37	60.55	1306.70	184.63	110.27	1330.11	24.19	43.82	1292.91	25.98	40.65	1146.68	24.74	23.02	1145.28	30.94	65.79	1371.64	61.20	1102.96	0.00	0.00	0.00	1370.18	-4.09	1461.94	1394.22	115.36	1462.67	1245.40	6.30	1498.80	1230.69	98.31	1496.92	-96.40	898.88	77.46	495.46	828.98	74.01	-40.09
9.03000	1513.39	165.84	40.79	1481.33	151.21	51.55	1314.08	183.09	52.88	1338.18	183.84	104.44	1328.37	23.26	42.75	1293.71	25.54	40.60	1146.71	24.83	23.04	1145.51	31.18	65.88	1381.67	60.52	1102.85	0.00	0.00	0.00	1379.19	-3.95	1460.83	1398.00	115.30	1462.60	1254.16	6.12	1497.74	1239.19	97.77	1495.82	-95.92	897.54	77.83	495.57	829.05	74.01	-39.94
9.04000	1546.25	156.30	48.60	1514.12	149.59	54.52	1347.60	181.75	45.96	1370.78	182.77	100.02	1330.10	18.51	38.87	1294.63	25.16	40.65	1146.70	24.64	23.19	1145.70	31.28	66.06	1391.80	59.91	1102.74	0.00	0.00	0.00	1388.32	-3.70	1459.67	1402.70	115.45	1462.22	1262.81	5.69	1496.46	1247.55	97.50	1494.62	-94.49	897.72	78.18	495.70	829.17	73.94	-40.18
9.05000	1578.32	160.47	54.15	1547.02	147.91	58.55	1380.67	180.84	40.57	1399.85	180.98	95.13	1329.84	18.23	38.18	1295.66	24.85	40.82	1146.71	24.64	23.27	1145.90	31.32	66.32	1402.05	59.36	1102.61	0.00	0.00	0.00	1397.56	-3.33	1458.48	1416.15	115.63	1461.02	1271.43	5.44	1495.13	1256.27	96.89	1493.26	-93.33	896.82	78.52	495.48	829.13	73.99	-40.01
9.06000	1611.89	160.80	56.44	1578.59	145.54	62.75	1412.94	179.71	36.33	1428.97	179.46	92.04	1330.83	18.49	38.43	1296.79	24.63	41.10	1146.91	24.86	23.23	1146.21	31.71	66.42	1412.41	58.87	1102.49	0.00	0.00	0.00	1406.92	-2.86	1457.26	1426.38	115.70	1460.12	1280.25	5.50	1493.65	1264.89	97.05	1491.77	-94.61	897.33	78.11	495.91	829.23	74.24	-39.47
9.07000	1641.53	158.34	63.48	1609.06	144.06	68.26	1444.05	178.08	33.18	1457.28	178.30	90.02	1332.90	18.22	36.78	1298.03	24.53	41.54	1147.02	24.77	23.44	1146.55	31.94	66.65	1422.90	58.46	1102.35	0.00	0.00	0.00	1416.39	-2.27	1456.03	1434.71	115.95	1459.31	1288.89	5.14	1492.12	1273.68	96.57	1490.19	-95.35	898.13	77.83	496.44	829.44	74.19	-39.70
9.08000	1668.12	154.52	74.91	1637.43	142.28	74.43	1474.43	175.95	30.97	1484.55	176.95	89.07	1332.65	18.67	36.05	1304.49	25.72	46.44	1147.14	25.02	23.47	1146.86	32.01	66.96	1433.50	58.11	1102.20	0.00	0.00	0.00	1425.98	-1.59	1454.80	1442.12	116.22	1458.39	1297.79	5.21	1490.50	1282.47	96.42	1488.53	-97.24	898.01	77.57	496.81	829.42	74.12	-39.93
9.09000	1695.33	152.78	82.48	1663.31	139.90	80.50	1503.32	174.14	30.05	1510.95	174.75	88.64	1332.45	18.37	35.36	1302.37	24.53	44.55	1147.30	25.12	23.60	1147.31	32.26	67.27	1444.23	57.83	1102.05	0.00	0.00	0.00	1435.67	-0.82	1453.58	1452.77	116.24	1457.21	1306.71	5.08	1488.81	1291.19	96.49	1486.80	-96.61	897.75	77.67	496.73	829.61	74.17	-39.67
9.10000	1720.68	150.46	90.05	1688.99	137.33	87.11	1530.84	172.13	29.92	1535.12	173.39	88.79	1332.68	18.85	34.45	1301.45	24.34	43.78	1147.57	25.56	23.69	1147.80	32.56	67.58	1455.08	57.63	1101.88	0.00	0.00	0.00	1445.46	0.05	1452.39	1461.73	116.63	1456.17	1315.82	5.18	1487.09	1300.11	96.31	1485.03	-92.36	897.15	78.82	495.44	830.01	73.75	-40.08
9.11000	1744.81	147.65	97.86	1712.87	134.80	93.81	1556.52	170.35	30.66	1558.61	171.43	89.81	1331.43	19.29	33.78	1303.84	24.64	44.34	1147.80	25.78	23.93	1148.34	32.70	68.02	1466.06	57.51	1101.71	0.00	0.00	0.00	1455.36	1.00	1451.24	1470.83	117.09	1455.06	1324.89	5.37	1485.37	1309.02	96.48	1483.23	-95.68	897.46	77.84	495.58	829.55	73.91	-39.90
9.12000	1766.25	144.97	104.56	1735.85	132.08	99.60	1580.20	167.96	31.43	1581.30	168.78	90.92	1331.90	18.33	34.54	1302.80	23.61	42.72	1148.17	26.21	24.15	1148.88	32.97	68.50	1477.17	57.47	1101.52	0.00	0.00	0.00	1465.36	2.03	1450.14	1479.62	117.61	1454.03	1334.06	5.62	1483.60	1317.99	96.96	1481.37	-95.10	898.35	77.67	496.20	829.36	74.12	-39.76
9.13000	1787.57	141.73	111.51	1755.27	128.89	105.04	1602.37	165.30	32.28	1601.79	166.85	92.07	1333.05	18.02	34.18	1303.70	23.55	42.47	1148.61	26.84	24.29	1149.47	32.94	69.18	1488.41	57.50	1101.32	0.00	0.00	0.00	1475.46	3.14	1449.11	1483.34	118.05	1453.79	1343.27	5.71	1481.82	1327.36	97.07	1479.61	-94.73	897.89	78.10	496.40	828.88	74.32	-40.01
9.14000	1805.77	140.97	111.81	1773.56	126.54	109.18	1622.09	162.49	33.02	1619.86	163.66	91.16	1332.91	17.93	33.50	1303.16	24.47	42.32	1148.97	27.12	24.67	1150.15	33.10	69.90	1499.79	57.62	1101.11	0.00	0.00	0.00	1485.66	4.33	1448.15	1488.74	118.68	1453.65	1352.70	6.40	1480.05	1336.91	97.24	1477.84	-92.52	897.62	78.49	496.27	828.98	74.25	-39.82
9.15000	1823.94	136.95	121.18	1790.19	124.21	112.61	1639.52	159.98	33.59	1636.18	160.99	91.49	1332.79	17.09	32.23	1303.23	24.08	41.72	1149.47	27.68	25.12	1150.94	33.33	70.72	1511.30	57.82	1100.89	0.00	0.00	0.00	1495.96	5.57	1447.29	1502.55	119.77	1452.96	1362.31	7.16	1478.34	1346.33	98.26	1476.09	-94.10	898.59	77.77	495.97	829.13	74.05	-39.71
9.16000	1836.69	136.43	118.06	1804.73	121.60	115.24	1655.44	156.32	33.30	1650.75	158.56	91.73	1333.79	17.43	32.09	1303.64	24.09	41.68	1149.94	27.93	25.86	1151.66	33.32	71.77	1522.96	58.12	1100.66	0.00	0.00	0.00	1506.35	6.88	1446.52	1512.69	120.48	1452.37	1372.00	7.62	1476.70	1356.12	98.74	1474.45	-94.89	897.86	77.91	495.45	829.61	73.82	-39.83
9.17000	1849.44	133.94	119.06	1817.13	119.52	116.03	1669.29	152.82	32.74	1663.86	155.71	91.37	1333.85	17.16	31.45	1302.25	24.07	40.97	1150.39	28.34	26.71	1152.46	33.14	73.07	1534.76	58.50	1100.41	0.00	0.00	0.00	1516.83	8.25	1445.87	1521.78	121.22	1451.69	1381.91	8.61	1475.15	1365.85	99.65	1472.88	-93.78	897.54	78.25	495.54	829.47	73.92	-40.05
9.18000	1859.95	131.09	118.56	1828.22	116.71	115.82	1679.84	150.62	32.12	1674.31	153.79	90.73	1333.31	17.42	31.02	1302.22	23.69	40.55	1150.93	28.92	27.62	1153.31	32.91	74.59	1546.70	58.97	1100.14	0.00	0.00	0.00	1527.40	9.67	1445.35	1530.73	122.26	1450.91	1391.97	9.69	1473.66	1375.78	100.58	1471.41	-96.97	897.42	77.79	495.51	829.43	73.92	-40.78
9.19000	1869.06	128.45	116.50	1837.32	113.78	113.85	1688.79	147.61	30.43	1683.29	151.21	89.21	1334.60	16.84	30.74	1301.98	23.42	40.08	1151.34	28.77	29.06	1154.26	32.63	76.31	1558.80	59.53	1099.87	0.00	0.00	0.00	1538.06	11.14	1444.97	1542.61	123.48	1450.06	1401.97	10.83	1472.26	1386.06	101.23	1469.94	-94.56	897.60	78.06	495.48	829.18	73.98	-40.00
9.20000	1879.17	124.55	119.39	1844.26	110.85	111.11	1695.42	144.72	28.32	1690.89	148.02	86.90	1334.11	16.50	29.83	1302.64	22.83	39.83	1151.91	29.09	30.64	1155.26	32.21	78.27	1571.04	60.19	1099.57	0.00	0.00	0.00	1548.81	12.64	1444.74	1552.38	124.83	1449.46	1412.02	11.96	1470.98	1396.24	102.25	1468.52	-95.47	897.22	78.22	495.62	829.43	74.18	-40.32
9.21000	1883.41	121.32	114.55	1849.45	108.52	106.46	1699.85	142.06	25.74	1696.40	144.83	83.97	1334.65	16.76	29.99	1302.39	22.80	41.45	1152.28	28.53	32.68	1156.42	31.85	80.39	1583.43	60.95	1099.26	0.00	0.00	0.00	1559.64	14.19	1444.68	1562.33	126.05	1448.94	1422.09	13.15	1469.74	1406.42	103.80	1467.16	-97.55	897.52	77.58	495.46	829.55	73.95	-39.96
9.22000	1885.51	118.38	108.01	1853.37	105.87	101.06	1702.80	139.02	22.72	1698.21	143.05	82.31	1335.45	16.23	29.64	1300.83	22.40	40.55	1152.95	28.48	34.83	1157.67	31.18	82.84	1595.98	61.81	1098.93	0.00	0.00	0.00	1570.55	15.77	1444.79	1570.93	126.99	1448.53	1432.45	14.59	1468.57	1416.64	105.24	1465.83	-96.24	897.33	77.91	495.35	829.76	73.83	-39.91
9.23000	1888.67	116.00	101.60	1856.02	103.72	95.50	1704.95	136.01	21.53	1700.25	141.01	79.28	1334.86	16.36	29.25	1299.41	21.77	39.61	1153.69	28.38	37.13	1159.12	30.54	85.45	1607.45	62.60	1097.94	0.00	0.00	0.00	1581.55	17.38	1445.10	1580.94	128.39	1448.28	1442.85	16.01	1467.46	1426.94	106.56	1464.56	-97.56	898.63	77.22	495.28	829.56	73.79	-39.62
9.24000	1889.74	112.31	93.97	1858.78	100.23	88.74	1705.55	134.72	21.87	1701.83	138.06	76.05	1335.48	16.07	29.03	1299.69	21.22	39.21	1154.59	27.86	39.99	1160.82	29.69	88.41	1617.83	63.41	1097.13	0.00	0.00	0.00	1592.62	19.02	1445.61	1593.43	130.36	1447.88	1453.15	17.66	1466.42	1437.23	107.84	1463.40	-95.32	898.30	77.82	495.14	829.65	73.73	-40.24
9.25000	1891.41	109.27	87.28	1859.37	97.21	82.93	1706.83	133.29	20.88	1703.85	135.87	72.73	1334.67	15.67	28.35	1300.92	20.63	39.19	1155.58	27.37	43.15	1162.82	28.69	91.64	1629.16	64.14	1096.57	0.00	0.00	0.00	1603.76	20.67	1446.34	1603.73	132.07	1447.67	1463.42	19.25	1465.42	1447.32	109.80	1462.28	-96.02	898.34	77.35	495.26	829.61	73.80	-40.04
9.26000	1895.42	106.02	80.85	1862.48	94.60	76.48	1708.46	131.96	19.97	1705.71	133.46	69.49	1335.13	15.82	28.24	1300.62	20.23	38.66	1156.92	27.13	46.49	1165.19	27.69	95.23	1641.11	65.02	1096.25	0.00	0.00	0.00	1614.99	22.34	1447.29	1614.08	133.70	1447.55	1473.74	21.01	1464.47	1457.77	111.33	1461.26	-94.66	897.79	77.77	495.81	829.16	74.24	-39.62
9.27000	1900.43	104.53	70.04	1867.27	93.13	67.95	1709.57	131.97	20.90	1711.99	130.86	68.87	1336.12	15.28	28.18	1300.92	19.85	38.23	1158.47	26.25	50.64	1167.88	26.36	99.25	1652.95	65.83	1096.10	0.00	0.00	0.00	1626.28	24.02	1448.48	1624.32	135.25	1447.68	1484.11	22.85	1463.71	1468.28	112.69	1460.44	-92.80	898.26	78.05	495.08	829.39	73.98	-39.72
9.28000	1906.70	104.79	54.88	1871.18	92.30	60.02	1710.73	131.62	21.33	1716.06	129.66	67.97	1336.45	16.67	26.95	1300.97	19.50	37.87	1160.56	25.26	55.32	1171.25	24.78	103.86	1664.52	66.73	1096.24	0.00	0.00	0.00	1637.64	25.70	1449.93	1635.06	136.85	1448.22	1494.59	24.61	1463.35	1478.73	114.68	1460.05	-94.87	897.06	78.15	495.03	829.26	73.86	-39.90
9.29000	1909.72	103.97	46.33	1874.45	92.17	53.68	1711.56	131.05	21.59	1719.35	128.22	67.04	1336.54	16.44	26.65	1300.11	19.17	37.16	1163.27	24.34	60.54	1175.36	22.95	109.10	1676.12	67.48	1096.74	0.00	0.00	0.00	1649.08	27.38	1451.65	1645.70	138.41	1449.04	1505.23	26.45	1463.38	1489.46	116.18	1460.13	-94.49	897.09	78.35	495.01	829.30	73.78	-40.23
9.30000	1912.06	102.04	39.31	1876.83	90.58	48.41	1712.19	130.43	21.74	1720.83	126.63	66.24	1336.78	15.97	26.48	1300.70	18.76	36.80	1166.72	22.95	66.67	1180.52	20.78	115.08	1688.30	68.41	1097.52	0.00	0.00	0.00	1660.57	29.06	1453.64	1656.78	139.99	1450.14	1515.75	28.28	1463.69	1500.01	118.11	1460.32	-95.87	897.30	78.11	495.36	829.51	73.80	-40.11
9.31000	1913.22	99.23	33.20	1877.55	88.24	43.74	1712.35	130.34	21.88	1722.87	125.42	65.85	1336.11	14.80	27.93	1301.37	18.51	36.17	1171.28	21.63	73.45	1187.08	18.39	121.64	1700.99	69.40	1098.49	0.00	0.00	0.00	1671.54	30.75	1455.09	1667.20	141.59	1451.58	1526.15	30.05	1464.17	1510.48	120.20	1460.70	-95.57	897.65	77.94	495.72	829.59	73.90	-40.18
9.32000	1911.99	97.50	35.18	1878.66	87.88	41.08	1712.63	130.32	22.14	1724.63	124.84	65.99	1335.35	14.64	27.76	1303.77	18.24	35.80	1176.77	19.28	81.50	1195.34	15.78	128.64	1712.75	70.51	1099.62	0.00	0.00	0.00	1681.98	32.44	1456.78	1678.15	143.14	1453.22	1536.50	31.85	1464.88	1521.30	121.66	1461.32	-96.86	898.67	77.22	495.89	829.33	74.06	-40.44
9.33000	1912.28	97.30	33.01	1879.34	87.79	39.68	1712.57	130.76	22.41	1725.84	123.64	65.59	1337.04	16.04	26.97	1305.37	18.36	35.13	1183.92	16.79	90.19	1205.53	12.86	135.88	1723.49	71.74	1100.85	0.00	0.00	0.00	1692.47	34.03	1458.78	1688.19	144.76	1455.11	1546.91	33.66	1465.80	1532.01	123.29	1462.19	-92.66	896.90	78.66	495.29	829.17	73.91	-40.29
9.34000	1915.30	98.44	26.21	1879.60	87.66	38.75	1712.87	130.66	22.38	1727.37	123.30	65.90	1337.00	16.03	27.03	1306.97	18.63	34.50	1192.71	14.80	99.05	1217.86	10.03	142.98	1735.92	73.05	1102.42	0.00	0.00	0.00	1702.77	35.60	1460.93	1699.00	146.38	1457.12	1557.39	35.52	1466.92	1542.37	125.35	1463.15	-95.65	898.24	77.76	495.58	829.46	73.99	-39.87
9.35000	1912.79	97.13	30.78	1879.66	87.31	38.45	1712.81	130.78	22.41	1726.92	123.33	65.59	1338.73	15.11	27.06	1309.58	18.61	35.01	1202.94	12.41	108.39	1231.90	6.99	150.02	1747.63	74.24	1104.10	0.00	0.00	0.00	1712.92	37.10	1463.15	1709.56	147.72	1459.31	1567.71	37.21	1468.07	1552.87	127.05	1464.26	-97.75	897.91	77.27	495.68	829.36	73.98	-40.06
9.36000	1913.12	96.88	30.53	1880.32	87.52	38.06	1713.20	130.38	22.20	1727.84	123.17	65.78	1340.06	13.47	27.89	1313.44	17.79	36.23	1214.27	9.51	118.33	1247.08	3.75	157.21	1758.50	75.55	1105.75	0.00	0.00	0.00	1723.53	38.45	1465.36	1719.73	148.96	1461.45	1577.95	38.84	1469.21	1563.20	128.46	1465.29	-98.22	898.78	76.87	496.06	829.33	74.04	-39.86
9.37000	1915.60	98.34	24.55	1879.81	87.15	37.96	1712.95	130.78	22.34	1728.14	123.25	65.78	1341.78	12.09	27.38	1317.98	16.37	38.35	1226.69	5.99	129.40	1263.11	0.69	164.83	1769.58	76.74	1107.29	0.00	0.00	0.00	1734.34	39.81	1467.58	1730.08	150.38	1463.54	1587.98	40.47	1470.28	1573.35	130.18	1466.28	-95.40	897.51	77.81	495.59	829.40	73.95	-40.25
9.38000	1913.34	96.98	29.85	1879.60	87.24	37.64	1713.27	130.55	22.18	1728.40	123.46	65.91	1349.32	9.92	26.14	1324.56	14.33	41.85	1240.24	3.74	140.09	1279.95	-3.02	173.36	1780.04	77.73	1108.82	0.00	0.00	0.00	1744.26	40.94	1469.83	1740.45	151.51	1465.62	1597.85	41.95	1471.37	1583.47	131.80	1467.20	-92.69	897.02	78.54	495.83	829.33	73.95	-39.99
9.39000	1913.40	96.81	29.82	1879.41	87.32	37.42	1713.22	130.73	22.23	1728.86	123.23	65.67	1356.77	6.65	26.55	1333.11	11.53	45.80	1254.10	2.26	150.18	1297.13	-6.57	182.13	1790.32	78.66	1110.20	0.00	0.00	0.00	1754.25	42.10	1471.91	1750.50	152.61	1467.56	1607.80	43.37	1472.47	1593.78	132.76	1468.20	-94.63	897.76	78.14	495.38	829.01	73.97	-39.94
9.40000	1913.30	96.82	29.65	1879.89	87.22	37.56	1713.40	130.33	21.99	1729.80	123.36	65.90	1368.78	4.86	30.63	1346.26	9.95	51.38	1270.77	0.91	158.81	1314.77	-9.67	190.45	1800.60	79.25	1111.56	0.00	0.00	0.00	1764.23	43.12	1473.92	1760.45	153.63	1469.39	1617.53	44.18	1473.59	1603.69	134.07	1469.14	-97.64	898.10	77.47	495.46	828.92	74.20	-40.05
9.41000	1913.00	97.00	29.26	1879.87	87.19	37.64	1713.18	130.89	22.28	1728.74	123.84	65.36	1387.07	4.74	35.63	1364.31	9.21	57.25	1290.78	-0.48	165.41	1334.15	-12.36	197.29	1810.45	79.64	1112.95	0.00	0.00	0.00	1773.61	44.03	1475.85	1770.43	154.43	1471.11	1627.38	45.16	1474.78	1613.78	134.74	1470.19	-94.69	898.61	77.96	495.61	829.27	74.02	-39.93
9.42000	1913.23	96.95	29.27	1879.64	87.25	37.38	1713.06	131.12	22.27	1729.22	124.13	65.40	1408.16	4.40	39.97	1385.50	8.24	62.22	1311.98	-3.65	170.50	1354.89	-14.72	202.78	1820.04	79.76	1114.24	0.00	0.00	0.00	1783.32	44.84	1477.71	1780.07	155.32	1472.81	1637.18	46.06	1476.04	1623.69	135.32	1471.31	-93.10	897.71	78.48	496.16	829.16	74.10	-40.13
9.43000	1913.27	96.94	29.24	1879.81	87.38	37.43	1713.10	131.14	22.21	1729.32	124.02	65.35	1429.01	2.44	44.82	1409.55	6.71	66.51	1334.40	-7.09	174.28	1376.84	-16.94	206.74	1829.63	79.62	1115.52	0.00	0.00	0.00	1793.18	45.53	1479.57	1789.43	156.04	1474.53	1646.95	46.97	1477.45	1633.18	136.49	1472.52	-97.34	899.18	77.20	495.94	829.30	74.03	-40.04
9.44000	1913.04	96.86	29.21	1879.54	87.61	37.16	1713.02	131.38	22.38	1729.16	124.38	65.42	1453.17	0.13	47.41	1433.00	3.99	68.86	1357.62	-9.42	176.54	1399.87	-18.64	209.15	1839.52	79.26	1116.88	0.00	0.00	0.00	1802.81	46.04	1481.46	1799.45	156.50	1476.20	1656.80	48.02	1478.98	1642.69	137.49	1473.87	-99.65	899.43	76.53	496.17	829.30	74.11	-39.96
9.45000	1912.96	97.00	29.10	1879.82	87.67	37.15	1713.59	130.28	21.88	1729.81	124.26	65.57	1478.82	-4.44	49.04	1458.42	0.21	70.44	1380.70	-10.99	177.31	1422.60	-20.16	210.39	1849.37	78.79	1118.20	0.00	0.00	0.00	1812.18	46.55	1483.37	1808.64	157.07	1478.03	1666.18	48.34	1480.41	1652.44	137.83	1475.23	-97.97	899.16	76.88	495.72	829.41	73.99	-40.25
9.46000	1913.37	96.98	29.23	1879.89	87.63	37.18	1713.33	130.88	22.25	1729.65	124.20	65.60	1505.06	-9.48	49.79	1484.52	-4.46	71.06	1404.59	-11.68	176.55	1445.66	-20.87	210.46	1859.26	78.18	1119.52	0.00	0.00	0.00	1822.09	46.94	1485.19	1818.42	157.36	1479.73	1675.43	48.51	1481.82	1661.99	138.04	1476.59	-96.21	897.71	77.64	495.58	829.17	74.06	-40.25
9.47000	1913.23	97.05	29.08	1880.54	87.86	37.34	1713.73	130.28	21.93	1730.46	123.84	65.73	1535.76	-14.28	48.39	1512.40	-9.44	71.02	1428.82	-13.11	174.75	1469.32	-21.23	209.29	1868.79	77.40	1120.81	0.00	0.00	0.00	1831.30	47.21	1487.06	1827.59	157.50	1481.53	1685.02	49.07	1483.17	1671.43	138.27	1477.76	-96.92	898.61	77.41	495.94	828.93	74.22	-40.08
9.48000	1913.54	97.25	29.04	1880.85	87.81	37.47	1713.64	130.43	22.00	1730.60	124.24	65.91	1566.15	-19.02	48.16	1541.56	-14.37	70.32	1453.90	-15.38	171.81	1493.61	-21.63	206.91	1878.43	76.63	1122.10	0.00	0.00	0.00	1840.90	47.40	1488.79	1837.16	157.83	1483.24	1694.28	49.11	1484.36	1680.53	138.66	1478.85	-94.70	898.16	77.98	495.86	829.02	74.25	-39.82
9.49000	1913.61	97.11	28.98	1880.87	87.70	37.35	1713.40	131.00	22.34	1730.42	124.08	65.72	1598.80	-25.07	47.99	1572.31	-19.12	69.26	1480.43	-17.01	167.22	1518.93	-22.18	203.31	1887.94	75.91	1123.20	0.00	0.00	0.00	1850.22	47.47	1490.56	1847.16	157.88	1484.90	1703.51	49.29	1485.42	1689.90	138.17	1479.86	-95.57	898.70	77.35	495.12	828.83	74.13	-39.62
9.50000	1913.71	97.25	28.77	1881.39	87.59	37.35	1713.59	130.81	22.37	1730.19	124.27	65.99	1629.38	-29.70	48.88	1605.12	-23.43	68.20	1507.71	-19.21	161.43	1544.73	-22.56	198.41	1897.01	75.16	1124.36	0.00	0.00	0.00	1859.23	47.50	1492.24	1861.86	156.59	1483.24	1712.54	49.25	1486.30	1698.90	138.13	1480.63	-95.33	897.75	77.88	494.14	829.15	73.82	-39.47
9.51000	1913.74	97.14	28.70	1881.79	87.49	37.40	1713.60	130.79	22.39	1731.26	123.66	66.21	1663.83	-34.51	47.95	1638.23	-27.64	66.54	1535.80	-21.57	154.77	1571.28	-23.07	192.52	1906.70	74.45	1125.37	0.00	0.00	0.00	1868.30	47.47	1493.79	1872.32	156.09	1483.93	1721.50	49.10	1487.01	1708.16	137.71	1481.38	-97.26	898.49	77.38	494.99	829.46	73.91	-39.84
9.52000	1914.23	97.07	28.55	1882.17	87.17	37.37	1713.58	130.89	22.61	1731.21	123.35	66.16	1697.66	-38.49	46.93	1672.80	-31.39	64.93	1564.28	-23.86	146.83	1597.82	-24.83	185.90	1915.81	73.77	1126.27	0.00	0.00	0.00	1877.39	47.30	1495.13	1881.27	155.92	1485.24	1730.31	48.74	1487.58	1717.20	137.64	1481.91	-97.90	898.25	77.51	495.31	829.39	74.11	-39.93
9.53000	1913.59	96.76	28.15	1882.35	87.08	37.16	1713.84	130.53	22.62	1731.05	123.52	66.31	1733.85	-41.78	46.28	1707.50	-34.87	62.78	1594.08	-25.09	137.49	1624.96	-26.85	178.68	1924.38	73.04	1126.94	0.00	0.00	0.00	1886.48	47.05	1496.36	1890.27	155.78	1486.43	1739.45	48.71	1488.02	1726.16	137.60	1482.29	-95.01	896.77	78.23	495.24	828.97	74.20	-39.83
9.54000	1914.10	96.73	27.93	1882.48	87.04	36.69	1713.83	130.46	22.87	1731.00	123.18	66.34	1769.56	-43.61	44.65	1742.28	-38.18	60.38	1624.25	-27.13	127.84	1652.75	-29.17	170.85	1933.64	72.42	1127.55	0.00	0.00	0.00	1895.38	46.70	1497.35	1899.25	155.62	1487.45	1748.70	48.98	1488.30	1735.33	137.03	1482.60	-93.98	896.99	78.46	495.68	828.86	74.23	-39.93
9.55000	1914.39	96.33	27.84	1882.50	86.52	36.66	1713.95	130.24	23.03	1730.87	123.09	66.38	1806.37	-46.91	44.05	1778.24	-41.26	58.08	1655.45	-29.34	117.77	1681.05	-31.33	162.63	1942.92	71.30	1127.91	0.00	0.00	0.00	1904.28	46.30	1498.17	1908.32	155.15	1488.31	1757.72	48.75	1488.41	1744.21	136.91	1482.75	-91.78	896.51	79.17	494.95	829.02	74.01	-39.42
9.56000	1914.51	96.20	27.63	1882.95	86.10	36.69	1714.17	129.97	23.10	1732.14	123.05	66.96	1844.05	-50.25	43.90	1815.43	-44.22	56.34	1686.73	-32.49	107.88	1710.09	-33.45	153.83	1951.66	71.30	1128.12	0.00	0.00	0.00	1912.78	45.77	1498.79	1917.40	154.59	1489.01	1766.56	48.14	1488.22	1753.27	136.32	1482.73	-92.55	897.24	78.89	495.31	829.30	73.90	-38.93
9.57000	1913.20	93.83	31.24	1881.70	84.81	38.96	1714.50	129.38	23.17	1731.51	123.00	66.76	1881.76	-54.97	44.18	1852.23	-47.12	54.76	1718.96	-35.47	97.75	1740.24	-35.23	144.70	1959.88	71.00	1128.27	0.00	0.00	0.00	1922.06	45.27	1499.25	1926.63	153.66	1489.56	1775.47	47.80	1487.91	1762.17	136.08	1482.57	-91.99	897.81	78.80	495.57	829.31	74.02	1018.00
9.58000	1912.56	93.20	31.24	1881.01	84.39	39.17	1714.52	129.30	23.41	1731.86	122.87	66.88	1918.26	-58.20	44.31	1888.73	-49.96	53.54	1753.14	-37.03	87.10	1771.05	-37.01	135.56	1968.78	70.74	1127.88	0.00	0.00	0.00	1931.18	44.63	1499.58	1935.56	152.97	1490.01	1784.34	47.26	1487.41	1771.21	135.65	1482.17	-93.72	897.15	78.76	495.40	829.45	74.03	361.97
9.59000	1911.93	92.75	31.46	1881.04	84.58	39.56	1714.52	129.29	23.67	1732.49	123.13	67.42	1953.61	-61.91	44.43	1925.34	-52.85	52.89	1787.40	-38.90	76.92	1801.52	-39.93	127.09	1978.99	70.39	1127.48	0.00	0.00	0.00	1940.09	44.01	1499.75	1944.67	152.04	1490.28	1793.09	46.55	1486.71	1780.34	135.00	1481.65	-96.03	897.01	78.13	496.05	829.04	74.17	-39.72
9.60000	1911.84	92.94	31.78	1879.87	85.32	39.32	1714.81	128.95	23.87	1732.52	123.00	67.58	1990.73	-65.23	44.18	1961.42	-55.63	52.75	1820.78	-43.55	68.43	1832.97	-41.91	118.55	1988.09	70.13	1126.87	0.00	0.00	0.00	1949.45	43.28	1499.73	1953.50	151.66	1490.39	1802.37	46.39	1485.90	1789.74	134.05	1480.95	-96.05	897.18	77.96	496.09	828.97	74.23	-39.31
9.61000	1911.86	93.55	32.20	1880.28	85.95	39.49	1714.88	128.79	24.31	1732.33	123.23	67.79	2027.25	-67.97	46.79	1997.19	-58.37	53.24	1855.79	-46.10	59.65	1864.58	-44.62	110.79	1997.36	69.91	1126.03	0.00	0.00	0.00	1958.17	42.53	1499.61	1962.60	150.79	1490.30	1811.02	45.15	1484.88	1798.47	134.07	1480.00	-94.08	897.93	78.21	496.12	829.06	74.19	-39.55
9.62000	1912.01	94.14	32.12	1880.07	86.77	38.82	1715.00	128.92	24.77	1732.86	123.04	68.16	2062.83	-71.06	49.64	2032.87	-60.82	54.63	1890.60	-49.14	51.88	1897.24	-45.84	102.95	2005.84	69.82	1125.32	0.00	0.00	0.00	1967.14	41.76	1499.30	1964.13	151.76	1493.68	1820.32	44.91	1483.73	1807.63	133.40	1478.97	-93.90	897.79	78.52	496.80	829.19	74.40	-39.66
9.63000	1914.25	96.43	27.52	1880.90	88.00	35.76	1715.25	128.55	25.16	1732.90	122.76	68.21	2098.31	-74.28	53.53	2067.71	-63.40	56.71	1925.98	-51.73	44.69	1929.44	-48.13	96.04	2015.31	69.74	1124.03	0.00	0.00	0.00	1976.34	40.91	1498.89	1971.32	151.58	1494.13	1829.31	43.99	1482.43	1816.96	132.22	1477.75	-97.64	898.00	77.77	496.27	829.18	74.25	-39.65
9.64000	1913.95	97.04	26.79	1880.61	88.13	35.64	1715.80	127.60	25.32	1733.29	122.76	68.55	2133.63	-76.88	58.42	2104.70	-65.62	61.06	1961.47	-53.75	38.22	1961.85	-49.86	89.93	2026.09	69.52	1122.52	0.00	0.00	0.00	1986.03	40.00	1498.24	1980.76	150.61	1493.63	1838.38	42.97	1481.04	1826.04	131.67	1476.39	-97.17	897.66	77.74	495.55	829.14	74.09	-40.09
9.65000	1914.07	97.59	26.43	1881.82	88.32	34.78	1715.93	127.59	25.95	1733.45	122.76	68.98	2165.94	-79.07	66.02	2142.07	-69.41	63.42	1997.14	-55.92	32.84	1993.48	-53.07	85.12	2036.20	69.28	1120.96	0.00	0.00	0.00	1995.10	38.99	1497.47	1989.63	149.73	1492.93	1847.58	42.15	1479.43	1835.11	131.00	1474.83	-93.45	897.49	78.72	495.99	828.88	74.38	-39.97
9.66000	1913.49	97.65	26.26	1882.49	87.61	34.21	1716.45	126.83	26.24	1733.33	122.66	69.09	2199.51	-82.49	72.66	2164.41	-73.72	63.83	2032.10	-58.71	29.02	2025.17	-55.53	81.29	2045.59	68.52	1119.17	0.00	0.00	0.00	2004.24	37.97	1496.58	1998.92	148.64	1492.09	1856.94	41.32	1477.70	1844.78	129.37	1473.24	-96.45	898.41	77.57	495.32	829.33	74.04	-38.69
9.67000	1913.47	97.97	26.00	1882.57	87.78	33.99	1716.82	126.51	26.78	1734.00	122.81	69.91	2230.72	-84.06	80.26	2200.24	-78.54	68.42	2065.96	-61.64	26.75	2055.73	-58.33	78.78	2054.10	68.56	1117.59	0.00	0.00	0.00	2013.34	36.88	1495.51	2008.05	147.39	1491.12	1866.68	40.84	1475.84	1854.33	128.12	1471.37	-96.63	898.17	77.72	496.02	828.80	74.30	1210.85
9.68000	1913.42	98.21	25.65	1881.94	87.86	33.67	1716.85	126.38	27.50	1734.11	122.92	70.31	2260.51	-85.74	87.88	2237.52	-82.12	74.31	2098.66	-64.57	25.47	2085.19	-61.50	77.24	2063.38	68.98	1115.58	0.00	0.00	0.00	2022.33	35.71	1494.32	2017.10	146.45	1490.05	1876.12	39.76	1473.85	1863.66	127.10	1469.39	-93.36	897.47	78.37	495.93	829.19	74.24	434.87
9.69000	1914.05	98.33	25.65	1880.50	89.22	34.82	1716.99	126.62	28.42	1734.38	123.04	71.01	2289.69	-87.25	96.04	2267.10	-85.07	79.96	2130.03	-66.83	24.87	2113.52	-64.14	76.49	2074.48	69.00	1113.23	0.00	0.00	0.00	2032.35	34.57	1493.49	2026.85	145.02	1488.86	1885.49	38.29	1471.65	1873.12	126.16	1467.34	-94.43	898.13	77.94	495.65	829.17	74.01	-40.17
9.70000	1913.85	98.46	25.39	1880.63	89.54	34.50	1717.37	126.31	29.14	1735.32	123.30	72.09	2316.02	-87.92	104.29	2294.66	-87.46	86.41	2159.31	-69.02	25.21	2140.49	-65.86	76.23	2084.25	68.72	1111.09	0.00	0.00	0.00	2042.33	33.30	1492.67	2036.17	143.87	1487.52	1894.78	36.77	1469.41	1882.84	124.53	1465.15	-95.88	899.16	77.66	495.23	829.00	74.00	-40.17
9.71000	1913.76	98.64	24.93	1880.81	89.61	34.37	1717.85	125.98	29.97	1735.26	122.90	72.56	2340.84	-88.59	112.31	2320.94	-89.52	92.52	2159.31	-69.02	25.21	2140.49	-65.86	76.23	2094.31	68.32	1108.86	0.00	0.00	0.00	2052.29	31.91	1491.86	2045.51	142.68	1486.13	1904.38	35.67	1467.20	1892.62	122.90	1463.07	-95.42	898.58	77.77	496.25	828.59	74.51	-40.05
9.72000	1913.81	98.70	24.80	1881.02	88.34	33.27	1718.19	125.85	31.15	1736.12	123.52	74.03	2364.38	-88.70	120.15	2342.21	-86.85	100.87	2159.31	-69.02	25.21	2140.49	-65.86	76.23	2103.12	67.69	1106.89	0.00	0.00	0.00	2062.23	30.43	1491.06	2055.30	140.96	1484.74	1914.29	34.59	1464.93	1901.98	121.90	1460.79	-95.13	897.87	78.08	495.99	828.66	74.40	-40.05
9.73000	1913.89	98.82	24.55	1881.07	88.26	33.25	1718.46	125.90	32.56	1736.48	123.69	75.25	2385.85	-88.09	127.46	2363.37	-86.07	107.24	2159.31	-69.02	25.21	2140.49	-65.86	76.23	2113.05	66.88	1104.82	0.00	0.00	0.00	2072.16	28.85	1490.29	2065.02	139.54	1483.29	1924.08	33.19	1462.69	1911.60	120.77	1458.67	-93.85	898.12	78.16	496.15	828.84	74.42	-40.04
9.74000	1914.05	98.93	24.28	1881.17	88.63	33.13	1718.87	125.87	33.89	1737.16	123.20	76.28	2404.51	-87.36	132.86	2383.90	-86.41	111.72	2159.31	-69.02	25.21	2140.49	-65.86	76.23	2124.88	66.29	1102.36	0.00	0.00	0.00	2082.08	27.19	1489.55	2074.89	137.92	1481.84	1933.65	31.32	1460.51	1921.15	119.72	1456.56	-94.26	897.35	78.31	495.80	829.29	74.10	-39.81
9.75000	1914.00	98.86	24.14	1881.10	88.53	33.04	1719.49	125.56	35.37	1738.84	122.94	77.79	2421.62	-85.11	137.96	2400.40	-84.01	116.23	2159.31	-69.02	25.21	2140.49	-65.86	76.23	2135.56	65.64	1100.32	0.00	0.00	0.00	2092.01	25.46	1488.84	2092.90	134.06	1476.22	1943.82	30.15	1458.48	1930.84	118.46	1454.57	-95.55	897.59	77.86	495.39	829.22	74.12	-40.18
9.76000	1914.27	99.00	23.91	1881.25	89.29	33.26	1720.23	125.19	36.94	1738.39	123.49	79.20	2437.65	-82.73	140.84	2415.68	-82.24	118.36	2159.31	-69.02	25.21	2140.49	-65.86	76.23	2146.24	64.72	1098.38	0.00	0.00	0.00	2101.96	23.67	1488.18	2104.43	132.43	1473.98	1954.11	28.91	1456.64	1940.78	116.91	1452.72	-92.20	897.12	78.86	495.61	829.06	74.14	-38.75
9.77000	1914.39	98.95	23.66	1881.92	89.06	33.34	1720.39	126.05	39.18	1738.99	123.49	80.75	2450.70	-80.24	140.87	2428.87	-79.49	118.65	2159.31	-69.02	25.21	2140.49	-65.86	76.23	2155.80	63.86	1096.65	0.00	0.00	0.00	2111.92	21.82	1487.57	2114.57	130.71	1472.81	1964.20	27.19	1454.90	1950.74	115.36	1450.94	-92.39	897.34	78.80	496.57	828.99	74.25	1050.33
9.78000	1914.28	99.07	23.27	1882.10	88.85	33.14	1721.06	126.05	41.24	1740.46	123.30	82.84	2461.13	-75.67	139.68	2440.18	-76.39	116.82	2159.31	-69.02	25.21	2140.49	-65.86	76.23	2166.26	62.55	1095.17	0.00	0.00	0.00	2121.92	19.94	1487.01	2124.60	129.08	1471.68	1974.35	25.03	1453.20	1960.96	113.27	1449.25	-92.23	896.90	78.83	495.77	829.14	74.10	373.98
9.79000	1915.18	99.05	23.51	1882.54	89.17	32.81	1722.26	125.55	43.31	1742.82	123.28	85.15	2470.67	-71.73	136.13	2449.82	-73.15	113.24	2159.31	-69.02	25.21	2140.49	-65.86	76.23	2178.67	61.14	1093.42	0.00	0.00	0.00	2131.95	18.03	1486.51	2135.36	126.63	1470.79	1985.10	23.51	1451.66	1970.66	111.99	1447.62	-95.79	898.32	77.61	495.66	828.94	74.21	-39.89
9.80000	1915.17	99.10	23.17	1882.37	90.21	33.41	1722.90	126.20	46.05	1744.36	123.46	87.54	2477.76	-67.55	130.66	2456.20	-68.09	108.79	2159.31	-69.02	25.21	2140.49	-65.86	76.23	2189.46	59.71	1092.01	0.00	0.00	0.00	2142.04	16.10	1486.08	2145.29	125.32	1469.97	1995.84	21.67	1450.23	1980.65	110.41	1446.05	-94.78	898.39	77.99	495.64	829.40	74.06	-40.19
9.81000	1915.46	99.09	22.99	1882.97	90.30	33.63	1724.28	125.93	48.57	1746.05	123.27	89.94	2482.32	-61.39	124.48	2462.59	-65.18	101.79	2159.31	-69.02	25.21	2140.49	-65.86	76.23	2200.63	58.19	1090.86	0.00	0.00	0.00	2152.18	14.17	1485.73	2155.13	124.12	1469.33	2006.21	19.21	1448.80	1991.36	107.83	1444.58	-93.01	897.92	78.53	496.18	829.33	74.14	-39.78
9.82000	1915.93	98.98	22.89	1883.47	89.97	33.94	1724.85	127.19	52.12	1748.60	123.66	92.99	2487.97	-56.11	116.64	2467.06	-59.40	94.68	2159.31	-69.02	25.21	2140.49	-65.86	76.23	2211.95	56.54	1089.84	0.00	0.00	0.00	2162.38	12.23	1485.46	2165.39	122.56	1468.70	2016.82	16.76	1447.48	2002.07	105.32	1443.29	-94.57	898.22	78.04	496.04	829.53	73.99	-39.82
9.83000	1916.16	99.26	22.59	1883.59	89.77	33.95	1726.18	127.59	55.50	1751.09	123.90	96.15	2492.71	-49.16	109.53	2473.95	-57.10	86.13	2159.31	-69.02	25.21	2140.49	-65.86	76.23	2223.55	54.88	1089.02	0.00	0.00	0.00	2172.65	10.31	1485.27	2168.45	122.30	1472.35	2027.74	14.36	1446.27	2012.31	103.46	1441.95	-96.64	898.43	77.55	495.57	829.31	73.99	-39.85
9.84000	1916.75	99.25	22.56	1884.48	89.98	34.08	1727.95	127.78	59.33	1753.36	124.72	99.55	2500.71	-43.09	100.46	2475.23	-44.61	81.98	2159.31	-69.02	25.21	2140.49	-65.86	76.23	2234.88	53.14	1088.46	0.00	0.00	0.00	2183.01	8.42	1485.17	2184.72	118.90	1468.72	2038.73	12.06	1445.16	2022.87	101.15	1440.79	-95.13	896.67	78.38	496.08	829.41	74.08	-39.91
9.85000	1916.74	99.05	22.39	1884.59	90.32	33.76	1727.46	129.88	65.59	1756.50	125.26	103.24	2507.62	-40.74	89.45	2479.43	-38.76	75.08	2159.31	-69.02	25.21	2140.49	-65.86	76.23	2246.97	51.34	1088.11	0.00	0.00	0.00	2193.45	6.56	1485.18	2189.40	118.71	1471.92	2049.72	9.39	1444.33	2033.37	98.94	1439.89	-95.16	898.44	77.82	495.46	829.51	73.85	-40.30
9.86000	1917.25	98.92	22.41	1885.10	90.07	34.03	1729.69	129.84	69.93	1760.44	126.00	107.61	2513.17	-39.27	80.82	2482.71	-32.90	69.48	2159.31	-69.02	25.21	2140.49	-65.86	76.23	2258.89	49.47	1088.15	0.00	0.00	0.00	2204.00	4.75	1485.29	2197.94	117.76	1473.25	2061.08	6.88	1444.02	2044.00	96.30	1439.43	-96.38	898.79	77.64	496.24	829.15	74.17	-39.06
9.87000	1917.70	99.00	22.17	1885.68	90.13	33.93	1735.31	128.99	73.13	1764.11	126.05	111.71	2516.10	-39.07	73.02	2484.55	-33.98	66.98	2159.31	-69.02	25.21	2140.49	-65.86	76.23	2269.77	47.81	1088.19	0.00	0.00	0.00	2214.64	3.00	1485.51	2208.08	115.89	1474.13	2072.47	4.06	1444.06	2055.05	93.32	1439.39	-95.02	898.34	78.10	495.88	829.27	74.05	1116.74
9.88000	1918.11	98.73	22.28	1886.07	89.49	34.02	1738.69	129.28	78.78	1768.92	126.59	116.73	2519.35	-37.35	65.80	2487.48	-33.76	62.19	2159.31	-69.02	25.21	2140.49	-65.86	76.23	2281.92	45.82	1089.00	0.00	0.00	0.00	2225.41	1.31	1485.85	2218.89	114.08	1474.94	2084.17	1.42	1444.30	2066.02	90.30	1439.60	-94.89	898.31	77.98	494.91	829.48	73.84	399.00
9.89000	1917.91	98.69	21.87	1886.73	89.55	33.59	1740.29	130.89	87.55	1774.54	127.53	122.22	2523.10	-34.91	58.75	2490.76	-31.31	56.30	2159.31	-69.02	25.21	2140.49	-65.86	76.23	2296.05	43.48	1089.87	0.00	0.00	0.00	2236.29	-0.30	1486.31	2229.15	112.30	1476.11	2096.07	-1.12	1444.73	2077.11	87.26	1439.83	-95.27	897.80	78.07	495.36	829.02	74.12	-39.52
9.90000	1918.01	98.56	21.71	1887.09	88.98	33.02	1748.19	128.16	91.67	1780.25	128.19	127.58	2525.97	-31.97	53.13	2492.83	-28.98	52.60	2159.31	-69.02	25.21	2140.49	-65.86	76.23	2308.78	41.32	1090.89	0.00	0.00	0.00	2247.31	-1.82	1486.91	2239.90	110.67	1477.50	2107.92	-3.72	1445.26	2088.08	84.50	1440.28	-95.45	898.30	78.09	495.01	829.41	73.89	-39.88
9.91000	1918.43	98.69	21.85	1887.56	88.38	32.56	1754.37	127.62	99.05	1788.05	128.58	133.50	2526.87	-29.76	51.04	2494.42	-28.69	50.62	2159.31	-69.02	25.21	2140.49	-65.86	76.23	2320.71	39.05	1092.11	0.00	0.00	0.00	2258.46	-3.24	1487.64	2250.68	108.88	1478.99	2119.63	-6.53	1445.96	2099.19	81.56	1440.99	-95.23	898.25	77.92	495.93	829.16	74.25	-38.25
9.92000	1918.08	98.59	21.88	1888.60	87.97	31.91	1761.95	126.82	107.03	1797.27	129.66	140.05	2528.42	-29.56	47.07	2495.87	-28.54	48.62	2159.31	-69.02	25.21	2140.49	-65.86	76.23	2331.72	36.82	1093.22	0.00	0.00	0.00	2269.76	-4.55	1488.51	2261.50	107.09	1480.74	2131.09	-9.74	1446.90	2109.79	79.36	1441.94	-96.26	897.76	78.09	495.96	829.47	74.16	1282.87
9.93000	1918.50	99.05	21.77	1889.64	87.57	31.30	1770.79	125.82	115.33	1807.18	130.73	146.68	2530.72	-29.19	44.51	2497.63	-28.92	45.78	2159.31	-69.02	25.21	2140.49	-65.86	76.23	2342.99	34.42	1094.99	0.00	0.00	0.00	2281.22	-5.74	1489.54	2272.34	105.46	1482.69	2143.14	-12.09	1448.19	2121.41	75.85	1443.35	-92.54	897.53	78.72	495.95	829.35	74.00	462.09
9.94000	1918.36	99.17	21.53	1891.70	87.44	31.41	1780.37	127.02	125.09	1821.48	131.32	151.72	2531.43	-29.09	42.27	2498.06	-28.12	45.93	2159.31	-69.02	25.21	2140.49	-65.86	76.23	2356.01	31.76	1097.03	0.00	0.00	0.00	2292.84	-6.80	1490.72	2282.93	104.06	1484.80	2143.14	-12.09	1448.19	2132.37	73.24	1444.89	-95.86	899.23	77.36	495.92	828.98	74.21	-39.76
9.95000	1919.70	99.48	21.32	1895.25	87.90	32.54	1791.62	126.80	134.55	1834.56	132.13	158.71	2531.60	-28.99	40.51	2498.79	-28.63	43.86	2159.31	-69.02	25.21	2140.49	-65.86	76.23	2367.65	29.71	1099.04	0.00	0.00	0.00	2304.64	-7.72	1492.06	2293.96	102.46	1486.91	2143.14	-12.09	1448.19	2143.78	70.23	1446.58	-99.03	898.26	77.31	496.27	829.05	74.33	-39.76
9.96000	1921.87	100.74	22.30	1900.86	88.81	35.56	1802.66	127.97	145.10	1847.56	134.09	166.37	2532.47	-28.83	39.59	2498.94	-28.06	43.55	2159.31	-69.02	25.21	2140.49	-65.86	76.23	2379.19	28.01	1101.18	0.00	0.00	0.00	2316.61	-8.48	1493.57	2304.74	101.17	1489.04	2143.14	-12.09	1448.19	2154.77	67.88	1448.20	-96.37	898.24	77.78	496.29	829.16	74.27	-38.25
9.97000	1927.11	103.25	21.62	1906.45	90.23	39.99	1814.36	127.55	155.12	1861.16	136.32	174.47	2532.16	-28.73	38.44	2498.75	-27.74	43.88	2159.31	-69.02	25.21	2140.49	-65.86	76.23	2389.19	26.39	1103.08	0.00	0.00	0.00	2328.78	-9.08	1495.25	2315.46	100.09	1491.13	2143.14	-12.09	1448.19	2165.57	65.77	1449.88	-94.69	898.20	77.93	495.42	829.54	74.05	1342.13
9.98000	1930.59	106.38	20.49	1915.48	92.73	44.32	1826.56	127.86	165.80	1877.43	136.12	182.06	2532.42	-28.61	37.96	2498.76	-27.60	43.54	2159.31	-69.02	25.21	2140.49	-65.86	76.23	2399.07	25.48	1105.06	0.00	0.00	0.00	2341.14	-9.51	1497.12	2326.17	98.86	1493.18	2143.14	-12.09	1448.19	2177.00	62.97	1451.67	-94.32	898.43	78.09	496.45	829.47	74.16	484.66
9.99000	1941.89	109.19	23.02	1926.20	95.58	48.69	1842.00	125.73	175.18	1895.00	135.88	189.56	2532.79	-28.48	37.62	2499.23	-27.60	43.41	2159.31	-69.02	25.21	2140.49	-65.86	76.23	2411.15	24.43	1107.43	0.00	0.00	0.00	2354.67	-10.44	1499.18	2336.63	97.97	1495.14	2143.14	-12.09	1448.19	2187.92	60.84	1453.44	-96.44	898.53	77.89	496.99	829.49	74.29	-39.86
10.00000	1955.14	111.05	27.84	1940.60	97.27	54.13	1859.21	125.32	183.85	1913.16	135.38	196.65	2532.45	-28.45	36.98	2499.16	-27.55	43.10	2159.31	-69.02	25.21	2140.49	-65.86	76.23	2421.20	23.91	1109.29	0.00	0.00	0.00	2365.53	-11.06	1500.97	2347.17	97.28	1497.05	2143.14	-12.09	1448.19	2198.72	58.88	1455.20	-96.32	898.60	78.00	496.46	829.58	74.17	-40.20
10.01000	1972.58	112.28	32.49	1959.24	98.37	59.51	1878.76	125.70	190.90	1932.80	134.43	203.06	2532.82	-28.36	36.85	2499.55	-27.51	43.06	2159.31	-69.02	25.21	2140.49	-65.86	76.23	2431.33	23.77	1111.10	0.00	0.00	0.00	2376.36	-11.50	1502.73	2357.94	96.52	1498.90	2143.14	-12.09	1448.19	2209.75	56.87	1456.96	-96.55	899.12	77.97	496.67	829.27	74.30	-38.66
10.02000	1992.01	113.78	36.29	1979.68	99.75	64.00	1900.41	125.53	196.40	1953.72	133.91	208.44	2532.31	-28.27	36.36	2499.52	-27.47	42.85	2159.31	-69.02	25.21	2140.49	-65.86	76.23	2440.23	23.60	1112.66	0.00	0.00	0.00	2387.19	-11.74	1504.45	2368.29	95.92	1500.75	2143.14	-12.09	1448.19	2220.22	55.36	1458.56	-95.28	898.06	78.01	496.08	829.56	74.13	1462.16
10.03000	2000.84	115.69	32.35	2001.14	101.89	67.11	1922.60	124.83	200.31	1975.26	133.66	212.62	2532.69	-28.25	36.33	2499.48	-27.46	42.73	2159.31	-69.02	25.21	2140.49	-65.86	76.23	2449.77	24.42	1113.95	0.00	0.00	0.00	2398.14	-11.85	1506.19	2378.54	95.66	1502.51	2143.14	-12.09	1448.19	2231.21	53.36	1460.31	-97.49	898.52	77.52	496.61	829.58	74.18	530.11
10.04000	2037.16	119.62	42.54	2024.82	104.78	69.72	1945.07	124.36	203.20	1997.98	132.48	215.54	2533.13	-28.17	36.48	2499.33	-27.43	42.55	2159.31	-69.02	25.21	2140.49	-65.86	76.23	2461.22	25.40	1115.54	0.00	0.00	0.00	2409.06	-11.78	1507.91	2383.91	97.39	1507.22	2143.14	-12.09	1448.19	2241.47	52.47	1461.99	-98.47	898.58	77.31	496.48	829.38	74.27	-40.23
10.05000	2062.73	123.21	44.71	2049.89	107.86	71.30	1967.60	123.80	204.92	2020.54	132.57	217.68	2533.05	-27.99	36.33	2499.63	-27.35	42.65	2159.31	-69.02	25.21	2140.49	-65.86	76.23	2471.18	26.56	1116.77	0.00	0.00	0.00	2419.91	-11.52	1509.61	2392.93	97.90	1509.62	2143.14	-12.09	1448.19	2251.23	52.19	1463.66	-95.59	898.52	77.96	495.55	829.21	74.13	-40.04
10.06000	2088.77	126.30	45.63	2075.86	110.39	71.90	1991.49	122.32	204.55	2044.67	131.26	218.10	2533.32	-27.89	36.38	2499.57	-27.30	42.56	2159.31	-69.02	25.21	2140.49	-65.86	76.23	2481.57	27.88	1117.88	0.00	0.00	0.00	2430.70	-11.18	1511.20	2402.77	98.12	1511.18	2143.14	-12.09	1448.19	2261.96	50.85	1465.24	-94.56	898.84	77.85	495.84	829.43	74.12	-39.77
10.07000	2118.39	128.58	46.54	2103.95	112.31	71.95	2015.98	122.28	203.15	2068.81	130.69	217.48	2533.14	-27.83	36.16	2499.69	-27.22	42.62	2159.31	-69.02	25.21	2140.49	-65.86	76.23	2490.68	29.09	1118.87	0.00	0.00	0.00	2441.31	-10.67	1512.72	2412.84	98.37	1512.55	2143.14	-12.09	1448.19	2272.10	50.44	1466.65	-94.76	899.27	77.74	497.55	829.55	74.04	-39.31
10.08000	2148.60	129.89	46.16	2133.92	113.61	71.45	2041.71	122.05	200.00	2094.08	130.38	215.57	2533.17	-27.82	36.12	2499.71	-27.11	42.59	2159.31	-69.02	25.21	2140.49	-65.86	76.23	2500.34	30.40	1119.66	0.00	0.00	0.00	2451.76	-10.10	1514.10	2422.64	98.77	1513.74	2143.14	-12.09	1448.19	2282.53	49.51	1467.92	-96.89	899.25	77.51	497.14	829.13	74.24	-39.93
10.09000	2185.44	131.63	46.57	2166.18	114.60	70.82	2067.88	122.08	195.14	2120.03	129.40	212.19	2533.17	-27.87	35.97	2500.02	-27.05	42.79	2159.31	-69.02	25.21	2140.49	-65.86	76.23	2511.90	31.87	1120.65	0.00	0.00	0.00	2462.22	-9.41	1515.32	2432.97	99.31	1514.77	2143.14	-12.09	1448.19	2293.00	48.61	1469.05	-97.41	899.32	77.43	496.87	829.04	74.41	-40.60
10.10000	2219.26	132.12	46.97	2199.40	115.22	69.65	2094.97	122.45	188.97	2145.62	129.90	208.24	2533.07	-27.74	35.91	2499.68	-27.04	42.59	2159.31	-69.02	25.21	2140.49	-65.86	76.23	2521.69	33.12	1121.36	0.00	0.00	0.00	2472.71	-8.61	1516.38	2442.51	99.97	1515.65	2143.14	-12.09	1448.19	2302.92	48.48	1470.05	-97.79	899.05	77.27	496.13	829.34	74.23	-40.23
10.11000	2252.31	132.04	47.17	2234.34	115.79	68.47	2122.46	123.01	181.58	2172.27	130.30	203.07	2533.32	-27.80	35.92	2499.99	-26.93	42.84	2159.31	-69.02	25.21	2140.49	-65.86	76.23	2531.32	34.25	1121.93	0.00	0.00	0.00	2482.84	-7.76	1517.27	2452.22	100.72	1516.35	2143.14	-12.09	1448.19	2312.85	48.37	1470.78	-98.88	899.45	76.75	495.20	829.47	73.88	-39.93
10.12000	2286.84	132.04	46.95	2270.13	116.34	67.10	2150.24	124.58	173.36	2199.59	130.38	196.76	2533.05	-27.82	35.72	2500.08	-26.87	42.91	2159.31	-69.02	25.21	2140.49	-65.86	76.23	2539.89	35.28	1122.47	0.00	0.00	0.00	2493.16	-6.84	1518.00	2462.00	101.41	1516.79	2143.14	-12.09	1448.19	2323.42	47.68	1471.46	-98.01	899.65	77.00	497.22	828.89	73.88	-40.49
10.13000	2325.08	132.81	46.13	2306.64	117.13	65.42	2180.49	124.09	163.24	2227.30	131.16	189.88	2532.82	-27.95	35.55	2499.77	-26.87	42.74	2159.31	-69.02	25.21	2140.49	-65.86	76.23	2548.72	36.14	1122.64	0.00	0.00	0.00	2503.57	-5.84	1518.50	2471.57	102.26	1517.08	2143.14	-12.09	1448.19	2333.34	47.70	1471.91	-98.57	899.12	77.02	496.34	829.20	74.02	-39.94
10.14000	2369.26	134.98	44.50	2343.43	118.18	63.54	2209.73	125.67	153.07	2255.32	132.50	182.25	2532.99	-27.89	35.59	2499.63	-26.81	42.54	2159.31	-69.02	25.21	2140.49	-65.86	76.23	2559.24	37.15	1122.83	0.00	0.00	0.00	2513.81	-4.82	1518.81	2481.34	103.16	1517.14	2143.14	-12.09	1448.19	2343.18	47.66	1472.24	-97.22	900.24	76.83	495.90	829.37	74.13	-39.83
10.15000	2402.21	137.03	41.03	2380.57	119.88	61.36	2243.08	123.71	140.72	2283.88	133.54	173.96	2532.75	-27.98	35.48	2499.64	-26.77	42.38	2159.31	-69.02	25.21	2140.49	-65.86	76.23	2568.23	37.95	1122.84	0.00	0.00	0.00	2523.96	-3.74	1518.91	2490.62	104.00	1517.04	2143.14	-12.09	1448.19	2353.01	47.65	1472.46	-96.92	899.03	77.34	497.09	829.25	74.35	-40.18
10.16000	2440.38	139.62	40.54	2419.94	122.16	60.16	2274.89	124.50	129.01	2314.98	132.93	164.27	2532.98	-28.00	35.53	2499.85	-26.70	42.20	2159.31	-69.02	25.21	2140.49	-65.86	76.23	2577.07	38.65	1122.68	0.00	0.00	0.00	2534.28	-2.62	1518.82	2500.31	104.90	1516.78	2143.14	-12.09	1448.19	2363.32	47.21	1472.47	-95.21	897.93	78.28	496.23	829.32	74.16	-39.58
10.17000	2480.81	142.30	42.49	2457.42	124.85	58.36	2308.38	124.84	117.19	2344.86	134.57	155.29	2532.77	-27.95	35.31	2500.04	-26.51	41.99	2159.31	-69.02	25.21	2140.49	-65.86	76.23	2585.18	39.29	1122.54	0.00	0.00	0.00	2544.44	-1.48	1518.54	2510.67	105.83	1516.30	2143.14	-12.09	1448.19	2373.22	47.23	1472.42	-98.29	898.41	77.57	497.48	829.38	73.95	-39.23
10.18000	2516.75	145.27	41.42	2495.00	127.68	57.16	2341.50	125.17	106.43	2377.86	133.69	144.94	2533.51	-27.92	35.59	2500.14	-26.35	41.78	2159.31	-69.02	25.21	2140.49	-65.86	76.23	2594.00	39.80	1121.94	0.00	0.00	0.00	2554.76	-0.32	1518.05	2519.86	106.80	1515.77	2143.14	-12.09	1448.19	2382.86	47.47	1472.20	-96.86	899.03	77.65	496.91	829.32	74.10	-39.87
10.19000	2560.97	148.35	41.50	2532.81	130.47	56.54	2373.57	125.59	96.41	2402.13	141.80	144.06	2533.46	-27.86	35.31	2500.38	-26.17	41.87	2159.31	-69.02	25.21	2140.49	-65.86	76.23	2604.15	40.40	1121.25	0.00	0.00	0.00	2565.01	0.84	1517.40	2529.73	107.72	1514.97	2143.14	-12.09	1448.19	2392.28	48.11	1471.85	-96.53	898.67	77.69	496.70	829.29	74.21	-39.86
10.20000	2603.15	151.22	42.93	2570.56	133.25	56.50	2404.61	126.10	87.09	2434.24	143.76	135.52	2534.06	-27.57	35.45	2499.89	-25.99	41.72	2159.31	-69.02	25.21	2140.49	-65.86	76.23	2613.36	40.87	1120.48	0.00	0.00	0.00	2575.05	1.99	1516.59	2538.94	108.77	1514.12	2143.14	-12.09	1448.19	2402.31	48.24	1471.29	-97.99	897.96	77.73	496.50	829.28	74.29	-40.05
10.21000	2643.45	153.89	45.63	2608.99	135.96	57.62	2434.62	126.70	78.45	2468.43	145.98	127.20	2534.22	-27.47	35.58	2500.03	-25.87	41.83	2159.31	-69.02	25.21	2140.49	-65.86	76.23	2622.61	41.26	1119.55	0.00	0.00	0.00	2585.21	3.17	1515.59	2548.29	109.84	1513.08	2143.14	-12.09	1448.19	2412.04	48.85	1470.61	-97.61	897.98	77.77	495.87	829.32	74.01	-40.41
10.22000	2681.99	156.35	49.52	2647.58	138.32	59.82	2463.63	127.37	70.48	2502.45	148.55	119.10	2533.67	-27.25	35.15	2500.02	-25.82	41.72	2159.31	-69.02	25.21	2140.49	-65.86	76.23	2631.00	41.63	1118.72	0.00	0.00	0.00	2595.36	4.40	1514.49	2557.96	110.85	1511.94	2143.14	-12.09	1448.19	2421.88	49.20	1469.72	-94.73	898.47	78.26	497.45	829.37	73.87	-39.87
10.23000	2718.93	158.58	54.52	2685.25	140.23	62.76	2491.65	128.12	63.15	2537.21	151.73	112.16	2534.07	-27.28	35.10	2499.97	-25.92	41.53	2159.31	-69.02	25.21	2140.49	-65.86	76.23	2640.20	42.03	1117.39	0.00	0.00	0.00	2605.32	5.58	1513.23	2567.94	111.95	1510.51	2143.14	-12.09	1448.19	2421.88	49.20	1469.72	-95.48	898.29	78.18	495.73	829.01	74.00	-39.97
10.24000	2754.39	160.58	60.57	2722.14	141.87	66.49	2518.68	128.94	56.43	2571.64	155.04	106.15	2534.30	-27.39	34.99	2499.95	-25.97	41.34	2159.31	-69.02	25.21	2140.49	-65.86	76.23	2650.95	42.51	1115.84	0.00	0.00	0.00	2615.32	6.78	1511.82	2577.11	113.02	1509.03	2143.14	-12.09	1448.19	2421.88	49.20	1469.72	-98.39	898.89	77.35	495.26	829.24	73.97	-40.03
10.25000	2788.52	162.35	67.58	2758.14	143.58	71.05	2544.75	129.82	50.30	2604.95	158.42	101.46	2534.23	-27.46	34.86	2499.93	-26.02	41.17	2159.31	-69.02	25.21	2140.49	-65.86	76.23	2660.44	42.89	1114.32	0.00	0.00	0.00	2625.27	8.02	1510.30	2587.06	114.21	1507.39	2143.14	-12.09	1448.19	2421.88	49.20	1469.72	-98.56	899.13	77.02	495.87	829.51	74.16	-40.42
10.26000	2821.47	163.87	75.49	2792.51	145.33	76.56	2569.86	130.76	44.75	2638.10	162.01	98.56	2534.76	-27.62	34.99	2500.16	-26.14	41.20	2159.31	-69.02	25.21	2140.49	-65.86	76.23	2669.95	43.28	1112.68	0.00	0.00	0.00	2635.26	9.27	1508.67	2596.82	115.31	1505.78	2143.14	-12.09	1448.19	2421.88	49.20	1469.72	-97.13	899.18	77.40	496.25	828.67	74.51	-40.42
10.27000	2853.36	165.14	84.22	2825.74	147.26	83.19	2594.04	131.75	39.74	2668.88	165.34	96.26	2534.22	-27.68	34.62	2499.95	-26.16	40.98	2159.31	-69.02	25.21	2140.49	-65.86	76.23	2679.76	43.70	1110.90	0.00	0.00	0.00	2645.20	10.54	1506.94	2606.77	116.45	1503.99	2143.14	-12.09	1448.19	2421.88	49.20	1469.72	-97.05	898.19	77.70	496.18	828.62	74.52	-39.48
10.28000	2884.34	166.14	93.69	2857.17	149.28	90.70	2617.28	132.80	35.26	2699.25	168.29	95.41	2534.69	-27.78	34.78	2499.95	-26.31	40.82	2159.31	-69.02	25.21	2140.49	-65.86	76.23	2689.50	44.15	1109.02	0.00	0.00	0.00	2655.22	11.84	1505.08	2616.39	117.68	1501.97	2143.14	-12.09	1448.19	2421.88	49.20	1469.72	-97.39	899.48	77.20	496.00	829.19	74.26	-39.79
10.29000	2914.55	166.88	103.83	2885.94	151.17	98.10	2639.62	133.89	31.28	2729.79	171.09	96.38	2534.49	-27.90	34.62	2499.72	-26.37	40.63	2159.31	-69.02	25.21	2140.49	-65.86	76.23	2699.14	44.70	1107.07	0.00	0.00	0.00	2665.12	13.16	1503.16	2626.22	118.86	1500.00	2143.14	-12.09	1448.19	2421.88	49.20	1469.72	-98.32	898.65	77.27	495.56	829.48	74.02	-40.05
10.30000	2942.13	168.05	113.33	2913.34	152.64	106.02	2661.05	135.03	27.78	2756.97	173.73	97.02	2534.53	-28.10	34.57	2499.95	-26.44	40.66	2159.31	-69.02	25.21	2140.49	-65.86	76.23	2709.01	45.31	1105.07	0.00	0.00	0.00	2675.20	14.53	1501.20	2635.90	120.14	1497.94	2143.14	-12.09	1448.19	2421.88	49.20	1469.72	-96.64	898.67	77.62	495.74	829.60	73.89	-40.04
10.31000	2967.44	168.65	122.33	2939.20	153.60	113.97	2681.60	136.19	24.74	2783.32	175.83	98.49	2534.86	-28.22	34.62	2499.81	-26.56	40.45	2159.31	-69.02	25.21	2140.49	-65.86	76.23	2719.00	46.03	1103.00	0.00	0.00	0.00	2685.20	15.88	1499.22	2645.61	121.51	1495.89	2143.14	-12.09	1448.19	2421.88	49.20	1469.72	-97.02	898.68	77.34	495.68	829.69	73.88	-40.24
10.32000	2990.76	168.68	130.69	2962.76	153.91	121.32	2701.27	137.40	22.13	2809.03	177.62	101.21	2534.99	-28.26	34.54	2500.34	-26.66	40.59	2159.31	-69.02	25.21	2140.49	-65.86	76.23	2729.00	46.85	1100.95	0.00	0.00	0.00	2695.37	17.25	1497.20	2655.61	122.87	1493.86	2143.14	-12.09	1448.19	2421.88	49.20	1469.72	-97.47	898.88	77.29	496.25	829.30	74.22	-40.08
10.33000	3012.77	168.42	138.47	2984.60	154.08	128.02	2720.09	138.62	19.94	2831.96	178.99	103.37	2534.81	-28.47	34.18	2500.15	-26.88	40.34	2159.31	-69.02	25.21	2140.49	-65.86	76.23	2739.07	47.79	1099.03	0.00	0.00	0.00	2705.52	18.66	1495.23	2666.00	124.29	1491.79	2143.14	-12.09	1448.19	2421.88	49.20	1469.72	-97.37	898.03	77.70	495.59	829.31	74.13	-39.89
10.34000	3033.05	168.02	144.95	3004.32	154.07	133.48	2738.06	139.87	18.13	2859.03	180.81	105.40	2535.13	-28.60	34.11	2500.44	-27.00	40.36	2159.31	-69.02	25.21	2140.49	-65.86	76.23	2749.19	48.86	1097.16	0.00	0.00	0.00	2715.64	20.10	1493.33	2676.29	125.70	1489.91	2143.14	-12.09	1448.19	2421.88	49.20	1469.72	-98.89	899.76	76.72	495.25	829.40	74.01	-40.08
10.35000	3050.85	167.39	149.40	3022.07	153.69	137.37	2755.19	141.14	16.69	2878.98	181.85	106.40	2534.75	-28.80	33.71	2500.26	-27.21	40.03	2159.31	-69.02	25.21	2140.49	-65.86	76.23	2759.40	50.01	1095.41	0.00	0.00	0.00	2725.78	21.56	1491.54	2686.85	127.16	1487.94	2143.14	-12.09	1448.19	2421.88	49.20	1469.72	-97.12	898.38	77.58	496.02	829.39	74.26	-39.66
10.36000	3066.76	166.56	151.71	3037.63	153.04	139.46	2771.51	142.41	15.59	2893.19	182.15	106.42	2535.49	-29.06	33.80	2500.49	-27.38	40.00	2159.31	-69.02	25.21	2140.49	-65.86	76.23	2769.72	51.27	1093.84	0.00	0.00	0.00	2736.07	23.08	1489.86	2696.67	128.68	1486.27	2143.14	-12.09	1448.19	2421.88	49.20	1469.72	-98.29	898.67	77.23	496.49	829.11	74.45	-39.62
10.37000	3079.20	165.35	151.15	3051.08	152.03	139.52	2787.02	143.70	14.82	2903.02	181.73	105.48	2535.92	-29.20	33.75	2500.40	-27.60	39.72	2159.31	-69.02	25.21	2140.49	-65.86	76.23	2778.94	52.39	1092.43	0.00	0.00	0.00	2746.30	24.65	1488.32	2707.05	130.25	1484.74	2143.14	-12.09	1448.19	2421.88	49.20	1469.72	-94.89	898.56	77.75	1682.79	426.70	602.00	-40.20
10.38000	3090.48	163.72	148.91	3061.54	150.49	137.24	2801.73	144.99	14.34	2909.85	180.61	103.62	2535.48	-29.40	33.26	2500.98	-27.85	39.80	2159.31	-69.02	25.21	2140.49	-65.86	76.23	2789.30	53.90	1091.40	0.00	0.00	0.00	2756.53	26.24	1486.94	2717.57	131.88	1483.32	2143.14	-12.09	1448.19	2421.88	49.20	1469.72	-96.39	898.17	77.58	905.94	689.85	256.96	-40.09
10.39000	3100.41	161.54	144.99	3070.76	148.46	133.54	2815.67	146.27	14.14	2915.03	178.83	100.89	2536.24	-29.55	33.37	2501.19	-28.05	39.72	2159.31	-69.02	25.21	2140.49	-65.86	76.23	2801.59	55.69	1090.15	0.00	0.00	0.00	2766.76	27.88	1485.69	2727.67	133.67	1482.04	2143.14	-12.09	1448.19	2421.88	49.20	1469.72	-98.46	897.84	77.41	494.38	829.68	73.76	-39.93
10.40000	3107.53	158.98	138.81	3078.63	146.00	128.56	2828.84	147.55	14.19	2919.94	176.41	97.31	2536.13	-29.79	32.93	2501.56	-28.29	39.67	2159.31	-69.02	25.21	2140.49	-65.86	76.23	2812.43	57.36	1089.27	0.00	0.00	0.00	2777.11	29.54	1484.59	2738.29	135.30	1480.86	2143.14	-12.09	1448.19	2421.88	49.20	1469.72	-93.15	897.79	78.44	495.01	829.57	73.89	-39.74
10.41000	3112.93	155.84	131.06	3083.90	143.06	121.62	2841.26	148.82	14.47	2925.95	173.38	92.92	2536.30	-29.88	32.76	2501.73	-28.54	39.49	2159.31	-69.02	25.21	2140.49	-65.86	76.23	2823.35	59.12	1088.60	0.00	0.00	0.00	2787.54	31.22	1483.60	2748.70	137.09	1479.88	2143.14	-12.09	1448.19	2421.88	49.20	1469.72	-91.65	898.33	78.53	494.67	829.50	73.80	-39.59
10.42000	3117.89	151.67	122.97	3087.91	139.35	114.03	2852.94	150.07	14.96	2934.20	170.47	88.23	2536.53	-30.15	32.54	2502.28	-28.86	39.55	2159.31	-69.02	25.21	2140.49	-65.86	76.23	2833.20	60.70	1087.97	0.00	0.00	0.00	2798.06	32.94	1482.70	2759.21	138.88	1478.96	2143.14	-12.09	1448.19	2421.88	49.20	1469.72	-92.02	898.21	78.76	497.14	829.33	73.76	-39.67
10.43000	3122.40	145.88	114.47	3092.01	134.09	106.27	2863.90	151.30	15.64	2937.29	167.87	84.34	2536.79	-30.31	32.44	2502.88	-29.20	39.59	2159.31	-69.02	25.21	2140.49	-65.86	76.23	2844.37	62.68	1087.84	0.00	0.00	0.00	2808.52	34.66	1481.86	2769.88	140.67	1478.05	2143.14	-12.09	1448.19	2421.88	49.20	1469.72	-94.67	898.73	77.98	495.90	829.64	73.80	-39.81
10.44000	3127.66	140.02	105.95	3096.36	128.77	98.48	2874.14	152.50	16.48	2940.93	165.43	80.84	2536.88	-30.58	32.24	2503.51	-29.56	39.66	2159.31	-69.02	25.21	2140.49	-65.86	76.23	2857.47	65.01	1087.66	0.00	0.00	0.00	2818.96	36.37	1481.09	2780.72	142.54	1477.31	2143.14	-12.09	1448.19	2421.88	49.20	1469.72	-94.19	897.44	78.39	495.47	829.02	74.02	-39.94
10.45000	3134.70	134.33	95.74	3104.02	124.10	89.04	2883.68	153.68	17.46	2947.49	163.17	79.99	2536.96	-30.69	32.15	2503.94	-30.16	39.51	2159.31	-69.02	25.21	2140.49	-65.86	76.23	2869.21	67.16	1087.80	0.00	0.00	0.00	2829.37	38.07	1480.48	2791.46	144.42	1476.80	2143.14	-12.09	1448.19	2421.88	49.20	1469.72	-94.06	898.11	78.16	494.61	829.22	73.78	-39.62
10.46000	3141.74	132.39	82.87	3109.37	121.66	80.14	2892.54	154.82	18.55	2953.48	161.54	79.54	2537.53	-30.79	32.26	2504.87	-30.79	39.37	2159.31	-69.02	25.21	2140.49	-65.86	76.23	2881.08	69.41	1088.28	0.00	0.00	0.00	2839.92	39.77	1480.26	2802.18	146.15	1476.62	2143.14	-12.09	1448.19	2421.88	49.20	1469.72	-91.21	897.41	78.85	495.71	829.26	74.25	-39.33
10.47000	3145.50	131.77	73.82	3112.51	120.95	72.36	2900.73	155.91	19.74	2956.13	160.53	78.26	2537.10	-30.96	32.11	2505.97	-31.60	38.59	2159.31	-69.02	25.21	2140.49	-65.86	76.23	2891.81	71.42	1088.73	0.00	0.00	0.00	2850.54	41.49	1480.47	2813.67	147.97	1476.94	2143.14	-12.09	1448.19	2421.88	49.20	1469.72	-93.48	898.04	78.15	1570.40	489.22	529.84	-39.87
10.48000	3150.14	130.62	62.72	3115.58	121.95	65.88	2908.26	156.97	21.00	2959.33	159.79	78.05	2537.40	-30.92	32.39	2507.03	-32.09	37.72	2159.31	-69.02	25.21	2140.49	-65.86	76.23	2903.94	73.90	1090.07	0.00	0.00	0.00	2861.37	43.16	1480.97	2824.56	149.79	1477.56	2143.14	-12.09	1448.19	2421.88	49.20	1469.72	-94.44	898.24	77.84	866.72	711.55	231.93	-40.04
10.49000	3151.43	129.86	57.48	3118.08	121.03	60.11	2915.14	157.97	22.31	2961.99	159.27	77.41	2537.64	-31.01	32.77	2508.39	-32.15	37.11	2159.31	-69.02	25.21	2140.49	-65.86	76.23	2918.23	76.82	1091.56	0.00	0.00	0.00	2871.94	44.81	1481.74	2835.06	151.61	1478.41	2143.14	-12.09	1448.19	2421.88	49.20	1469.72	-93.01	897.85	78.32	494.55	829.44	73.93	-39.98
10.50000	3152.20	128.79	53.79	3119.18	118.28	55.64	2921.39	158.92	23.65	2964.40	158.30	76.94	2537.01	-31.18	32.81	2509.61	-32.06	36.42	2159.31	-69.02	25.21	2140.49	-65.86	76.23	2930.68	79.49	1093.18	0.00	0.00	0.00	2882.50	46.43	1482.80	2846.33	153.42	1479.61	2143.14	-12.09	1448.19	2421.88	49.20	1469.72	-91.84	897.85	78.50	495.49	829.23	74.17	-40.21
10.51000	3153.27	127.46	50.50	3119.60	117.02	52.13	2927.02	159.81	24.99	2965.93	157.25	76.76	2536.89	-31.31	33.25	2510.91	-31.83	36.13	2159.31	-69.02	25.21	2140.49	-65.86	76.23	2942.94	82.26	1095.07	0.00	0.00	0.00	2893.40	48.05	1484.16	2857.72	155.13	1480.99	2143.14	-12.09	1448.19	2421.88	49.20	1469.72	-91.98	897.44	78.55	495.40	828.94	74.29	-39.71
10.52000	3154.05	127.17	48.37	3119.96	117.09	50.08	2932.05	160.63	26.31	2967.29	156.75	76.58	2535.74	-31.56	33.18	2511.50	-31.52	36.48	2159.31	-69.02	25.21	2140.49	-65.86	76.23	2954.04	84.79	1096.84	0.00	0.00	0.00	2904.22	49.62	1485.72	2868.48	156.79	1482.68	2143.14	-12.09	1448.19	2421.88	49.20	1469.72	-92.47	897.20	78.64	497.36	828.96	74.06	-39.55
10.53000	3154.50	126.76	46.77	3120.29	116.78	48.73	2936.49	161.39	27.59	2968.13	156.23	76.19	2534.31	-31.47	33.37	2511.52	-31.06	37.06	2159.31	-69.02	25.21	2140.49	-65.86	76.23	2964.97	87.38	1099.24	0.00	0.00	0.00	2914.84	51.12	1487.45	2879.62	158.36	1484.48	2143.14	-12.09	1448.19	2421.88	49.20	1469.72	-93.46	897.65	78.20	495.65	828.97	74.13	-39.68
10.54000	3154.83	126.50	45.54	3120.46	116.63	47.71	2940.34	162.07	28.80	2968.70	156.02	76.01	2534.46	-31.97	32.62	2513.81	-31.23	38.47	2159.31	-69.02	25.21	2140.49	-65.86	76.23	2977.69	90.36	1101.96	0.00	0.00	0.00	2925.58	52.57	1489.25	2890.78	159.92	1486.40	2143.14	-12.09	1448.19	2421.88	49.20	1469.72	-93.67	898.10	78.11	495.42	829.32	74.18	-39.51
10.55000	3155.08	126.36	44.58	3120.65	116.61	46.98	2943.64	162.68	29.93	2969.49	155.80	76.22	2538.40	-33.19	31.62	2518.94	-31.99	40.61	2159.31	-69.02	25.21	2140.49	-65.86	76.23	2988.48	92.85	1104.38	0.00	0.00	0.00	2936.17	53.94	1491.06	2901.67	161.37	1488.30	2143.14	-12.09	1448.19	2421.88	49.20	1469.72	-91.87	898.04	78.66	495.72	829.17	74.21	-39.87
10.56000	3155.30	126.28	43.90	3120.80	116.61	46.45	2946.38	163.20	30.95	2969.75	155.72	76.10	2545.00	-34.94	31.30	2526.17	-33.05	44.06	2159.31	-69.02	25.21	2140.49	-65.86	76.23	2999.09	95.14	1106.79	0.00	0.00	0.00	2946.52	55.24	1492.81	2912.71	162.77	1490.17	2143.14	-12.09	1448.19	2421.88	49.20	1469.72	-90.76	898.29	78.73	495.53	829.03	74.22	-39.69
10.57000	3155.48	126.22	43.26	3121.04	116.60	46.07	2948.58	163.63	31.84	2969.62	155.78	75.70	2553.71	-36.70	31.69	2535.84	-34.28	48.53	2159.31	-69.02	25.21	2140.49	-65.86	76.23	3008.58	97.22	1108.99	0.00	0.00	0.00	2956.85	56.45	1494.54	2923.89	164.08	1491.97	2143.14	-12.09	1448.19	2421.88	49.20	1469.72	-92.87	897.41	78.73	497.41	828.86	74.10	-39.92
10.58000	3155.66	126.21	42.81	3121.34	116.60	45.85	2950.26	163.98	32.57	2970.80	155.76	76.17	2566.95	-36.93	37.04	2550.12	-34.39	54.96	2159.31	-69.02	25.21	2140.49	-65.86	76.23	3018.35	98.78	1111.09	0.00	0.00	0.00	2967.18	57.58	1496.21	2934.26	165.32	1493.72	2143.14	-12.09	1448.19	2421.88	49.20	1469.72	-91.11	897.25	78.69	495.57	829.41	73.94	-39.26
10.59000	3155.72	126.14	42.35	3121.35	116.61	45.50	2951.43	164.22	33.12	2970.69	155.79	75.84	2585.61	-36.41	42.56	2569.13	-34.04	61.22	2159.31	-69.02	25.21	2140.49	-65.86	76.23	3029.87	100.61	1113.52	0.00	0.00	0.00	2977.49	58.65	1497.87	2944.85	166.49	1495.47	2143.14	-12.09	1448.19	2421.88	49.20	1469.72	-91.16	896.85	78.86	494.79	829.27	73.92	-39.47
10.60000	3155.84	126.15	41.96	3121.51	116.62	45.32	2952.10	164.36	33.47	2970.80	155.83	75.67	2607.45	-36.10	47.55	2590.99	-33.83	66.61	2159.31	-69.02	25.21	2140.49	-65.86	76.23	3039.98	101.89	1115.49	0.00	0.00	0.00	2987.91	59.64	1499.49	2955.38	167.55	1497.19	2143.14	-12.09	1448.19	2421.88	49.20	1469.72	-91.61	896.95	78.80	495.68	829.05	74.24	-40.07
10.61000	3155.95	126.13	41.60	3121.64	116.64	45.10	2952.29	164.40	33.60	2970.71	155.84	75.30	2631.17	-36.20	51.59	2614.73	-33.94	70.99	2159.31	-69.02	25.21	2140.49	-65.86	76.23	3050.17	102.85	1117.32	0.00	0.00	0.00	2998.47	60.57	1501.11	2966.12	168.57	1498.85	2143.14	-12.09	1448.19	2421.88	49.20	1469.72	-89.07	896.88	79.39	495.37	829.26	74.11	-39.73
10.62000	3156.04	126.13	41.22	3121.82	116.65	44.97	2952.08	164.45	33.58	2970.97	155.79	75.37	2655.98	-36.95	54.88	2639.28	-34.48	74.21	2159.31	-69.02	25.21	2140.49	-65.86	76.23	3060.31	103.46	1119.01	0.00	0.00	0.00	3008.73	61.44	1502.70	2976.91	169.54	1500.49	2143.14	-12.09	1448.19	2421.88	49.20	1469.72	-88.04	897.37	79.65	495.10	829.48	73.99	-39.76
10.63000	3156.10	126.16	40.92	3121.71	116.70	44.68	2951.01	164.52	32.81	2971.20	155.82	75.45	2682.07	-38.17	57.33	2665.02	-35.40	76.51	2159.31	-69.02	25.21	2140.49	-65.86	76.23	3070.56	103.78	1120.64	0.00	0.00	0.00	3019.05	62.23	1504.26	2987.75	170.45	1502.17	2143.14	-12.09	1448.19	2421.88	49.20	1469.72	-91.37	899.15	78.31	494.79	829.76	73.92	-40.07
10.64000	3156.15	126.19	40.65	3121.87	116.73	44.59	2951.53	164.45	33.22	2971.49	155.79	75.59	2709.61	-39.52	59.04	2692.14	-36.30	78.04	2159.31	-69.02	25.21	2140.49	-65.86	76.23	3080.77	103.89	1122.15	0.00	0.00	0.00	3029.32	62.94	1505.75	2998.52	171.30	1503.76	2143.14	-12.09	1448.19	2421.88	49.20	1469.72	-91.01	898.23	78.64	494.30	829.54	73.83	-40.13
10.65000	3156.06	126.23	40.31	3121.78	116.82	44.35	2952.11	164.34	33.61	2971.41	155.88	75.72	2738.06	-40.57	59.59	2720.29	-37.03	78.52	2159.31	-69.02	25.21	2140.49	-65.86	76.23	3091.10	103.82	1123.62	0.00	0.00	0.00	3039.15	63.57	1507.12	3009.18	172.01	1505.28	2143.14	-12.09	1448.19	2421.88	49.20	1469.72	-91.25	897.04	78.88	494.22	829.46	73.87	-39.79
10.66000	3156.06	126.28	40.00	3121.93	116.89	44.26	2951.68	164.31	33.31	2971.77	155.90	76.03	2768.81	-41.26	59.96	2749.80	-37.38	78.13	2159.31	-69.02	25.21	2140.49	-65.86	76.23	3101.37	103.61	1125.07	0.00	0.00	0.00	3049.21	64.13	1508.40	3019.97	172.71	1506.67	2143.14	-12.09	1448.19	2421.88	49.20	1469.72	-90.07	897.55	78.75	494.73	829.40	74.01	-39.69
10.67000	3156.00	126.33	39.65	3122.04	116.94	44.09	2952.28	164.26	33.74	2972.05	155.88	76.32	2801.06	-41.49	59.68	2781.06	-37.34	77.32	2159.31	-69.02	25.21	2140.49	-65.86	76.23	3110.48	103.39	1126.34	0.00	0.00	0.00	3059.50	64.63	1509.55	3030.12	173.32	1507.95	2143.14	-12.09	1448.19	2421.88	49.20	1469.72	-92.62	897.36	78.51	497.23	829.18	73.98	-40.21
10.68000	3155.92	126.41	39.25	3122.11	117.02	43.84	2952.36	164.24	33.95	2972.20	155.85	76.49	2835.25	-41.12	59.53	2814.35	-36.81	76.44	2159.31	-69.02	25.21	2140.49	-65.86	76.23	3119.28	102.99	1127.30	0.00	0.00	0.00	3069.34	65.10	1510.53	3040.42	173.90	1509.05	2143.14	-12.09	1448.19	2421.88	49.20	1469.72	-91.43	897.03	78.93	496.67	829.20	74.20	-40.24
10.69000	3155.96	126.45	38.90	3122.15	117.07	43.61	2951.97	164.27	33.75	2972.73	155.79	76.89	2870.21	-40.25	59.04	2848.15	-35.85	74.92	2159.31	-69.02	25.21	2140.49	-65.86	76.23	3129.68	102.56	1128.42	0.00	0.00	0.00	3079.37	65.49	1511.34	3051.21	174.39	1509.97	2143.14	-12.09	1448.19	2421.88	49.20	1469.72	-95.33	898.22	77.69	494.91	829.42	73.90	-40.15
10.70000	3156.11	126.52	38.59	3122.23	117.16	43.35	2952.36	164.21	34.11	2972.66	155.60	77.02	2905.74	-38.91	58.03	2882.87	-34.52	73.14	2159.31	-69.02	25.21	2140.49	-65.86	76.23	3138.54	102.19	1129.27	0.00	0.00	0.00	3089.54	65.84	1511.98	3061.55	174.84	1510.70	2143.14	-12.09	1448.19	2421.88	49.20	1469.72	-96.28	898.28	77.35	494.44	829.48	73.88	-39.80
10.71000	3156.30	126.59	38.33	3122.37	117.23	43.13	2952.99	163.95	34.55	2973.04	155.48	77.48	2942.29	-37.28	57.04	2918.39	-32.89	71.01	2159.31	-69.02	25.21	2140.49	-65.86	76.23	3147.49	101.79	1130.07	0.00	0.00	0.00	3099.76	66.14	1512.39	3072.04	175.24	1511.21	2143.14	-12.09	1448.19	2421.88	49.20	1469.72	-93.04	897.94	78.22	496.18	828.82	74.63	-40.14
10.72000	3156.56	126.70	38.07	3122.59	117.32	42.98	2952.83	163.85	34.53	2973.49	155.40	77.86	2977.85	-35.59	54.95	2954.20	-31.01	68.52	2159.31	-69.02	25.21	2140.49	-65.86	76.23	3154.21	101.45	1130.72	0.00	0.00	0.00	3110.09	66.39	1512.57	3082.85	175.56	1511.50	2143.14	-12.09	1448.19	2421.88	49.20	1469.72	-93.92	898.67	77.77	2005.29	415.83	673.79	-39.90
10.73000	3156.95	126.81	37.90	3122.87	117.41	42.94	2952.39	163.61	34.39	2973.63	155.24	78.09	3014.55	-33.60	53.43	2989.62	-29.04	65.27	2159.31	-69.02	25.21	2140.49	-65.86	76.23	3164.45	101.16	1131.33	0.00	0.00	0.00	3120.58	66.60	1512.53	3093.56	175.90	1511.62	2143.14	-12.09	1448.19	2421.88	49.20	1469.72	-92.42	898.59	77.94	1016.57	686.58	281.42	-39.89
10.74000	3157.15	126.98	37.64	3123.03	117.55	42.93	2952.81	163.31	34.85	2973.75	155.08	78.32	3052.22	-31.40	52.57	3026.67	-26.96	63.10	2159.31	-69.02	25.21	2140.49	-65.86	76.23	3174.66	100.91	1131.89	0.00	0.00	0.00	3130.99	66.76	1512.23	3104.39	176.18	1511.48	2143.14	-12.09	1448.19	2421.88	49.20	1469.72	-93.21	897.25	78.42	493.98	829.77	73.67	-40.19
10.75000	3157.16	127.13	37.30	3123.10	117.63	42.90	2953.06	163.02	35.15	2974.18	154.87	78.77	3090.18	-29.32	52.19	3063.59	-25.03	61.11	2159.31	-69.02	25.21	2140.49	-65.86	76.23	3174.66	100.91	1131.89	0.00	0.00	0.00	3141.31	66.86	1511.63	3115.48	176.37	1511.08	2143.14	-12.09	1448.19	2421.88	49.20	1469.72	-92.09	897.46	78.48	494.67	829.23	74.00	-39.99
10.76000	3156.88	127.38	36.90	3123.06	117.74	42.80	2952.58	162.76	35.09	2974.34	154.90	79.05	3126.53	-27.66	51.39	3092.27	-23.59	59.01	2159.31	-69.02	25.21	2140.49	-65.86	76.23	3174.66	100.91	1131.89	0.00	0.00	0.00	3151.84	66.91	1510.77	3126.73	176.44	1510.48	2143.14	-12.09	1448.19	2421.88	49.20	1469.72	-93.88	898.29	77.91	495.04	829.33	73.91	-40.21
10.77000	3156.61	127.64	36.60	3123.35	117.79	42.75	2953.88	162.46	36.21	2974.43	154.76	79.22	3164.99	-26.13	52.48	3133.67	-22.30	57.92	2159.31	-69.02	25.21	2140.49	-65.86	76.23	3174.66	100.91	1131.89	0.00	0.00	0.00	3162.65	66.90	1509.64	3138.35	176.64	1510.06	2143.14	-12.09	1448.19	2421.88	49.20	1469.72	-95.01	898.60	77.61	497.36	829.17	73.89	-39.74
10.78000	3156.76	127.76	36.36	3123.81	117.73	42.68	2953.57	162.00	36.23	2975.13	154.54	79.85	3203.22	-24.62	54.36	3174.11	-20.95	57.39	2159.31	-69.02	25.21	2140.49	-65.86	76.23	3174.66	100.91	1131.89	0.00	0.00	0.00	3173.53	66.82	1508.26	3143.35	176.83	1509.95	2143.14	-12.09	1448.19	2421.88	49.20	1469.72	-96.93	897.59	77.25	495.67	829.55	73.86	-40.12
10.79000	3157.31	127.71	36.18	3123.76	117.57	42.35	2954.12	161.63	36.75	2975.24	154.38	80.16	3203.22	-24.62	54.36	3174.11	-20.95	57.39	2159.31	-69.02	25.21	2140.49	-65.86	76.23	3174.66	100.91	1131.89	0.00	0.00	0.00	3173.53	66.82	1508.26	3147.35	176.89	1509.50	2143.14	-12.09	1448.19	2421.88	49.20	1469.72	-96.06	897.31	77.43	494.59	829.50	73.82	-40.19
10.80000	3157.81	127.45	36.05	3123.92	117.41	42.32	2954.07	161.15	37.05	2975.84	154.22	80.68	3203.22	-24.62	54.36	3174.11	-20.95	57.39	2159.31	-69.02	25.21	2140.49	-65.86	76.23	3174.66	100.91	1131.89	0.00	0.00	0.00	3173.53	66.82	1508.26	3155.96	176.71	1508.04	2143.14	-12.09	1448.19	2421.88	49.20	1469.72	-94.43	898.07	77.66	494.06	829.43	73.74	-40.59
10.81000	3157.80	127.23	35.78	3124.01	117.38	42.12	2954.17	160.64	37.48	2976.03	154.07	81.00	3203.22	-24.62	54.36	3174.11	-20.95	57.39	2159.31	-69.02	25.21	2140.49	-65.86	76.23	3174.66	100.91	1131.89	0.00	0.00	0.00	3173.53	66.82	1508.26	3174.77	176.18	1504.90	2143.14	-12.09	1448.19	2421.88	49.20	1469.72	-95.97	898.50	77.31	494.84	829.03	73.90	-39.96
10.82000	3157.73	127.09	35.37	3124.04	117.43	41.83	2954.44	160.05	38.08	2976.21	153.81	81.48	3203.22	-24.62	54.36	3174.11	-20.95	57.39	2159.31	-69.02	25.21	2140.49	-65.86	76.23	3174.66	100.91	1131.89	0.00	0.00	0.00	3173.53	66.82	1508.26	3194.85	175.73	1501.87	2143.14	-12.09	1448.19	2421.88	49.20	1469.72	-97.16	900.26	79.43	497.32	828.87	74.03	-39.43
10.83000	3157.86	127.06	34.99	3124.26	117.48	41.73	2955.04	159.61	38.94	2976.50	153.58	81.95	3203.22	-24.62	54.36	3174.11	-20.95	57.39	2159.31	-69.02	25.21	2140.49	-65.86	76.23	3174.66	100.91	1131.89	0.00	0.00	0.00	3173.53	66.82	1508.26	3206.24	175.15	1499.54	2143.14	-12.09	1448.19	2421.88	49.20	1469.72	-97.65	900.57	80.08	495.00	829.55	73.65	-40.17
10.84000	3157.94	127.08	34.63	3124.33	117.57	41.61	2955.18	159.16	39.60	2976.85	153.45	82.56	3203.22	-24.62	54.36	3174.11	-20.95	57.39	2159.31	-69.02	25.21	2140.49	-65.86	76.23	3174.66	100.91	1131.89	0.00	0.00	0.00	3173.53	66.82	1508.26	3217.47	174.48	1497.02	2143.14	-12.09	1448.19	2421.88	49.20	1469.72	-97.94	902.74	79.35	494.55	829.32	73.79	-40.19
10.85000	3158.06	127.11	34.40	3124.45	117.62	41.50	2955.63	158.69	40.41	2977.42	153.28	83.23	3203.22	-24.62	54.36	3174.11	-20.95	57.39	2159.31	-69.02	25.21	2140.49	-65.86	76.23	3174.66	100.91	1131.89	0.00	0.00	0.00	3173.53	66.82	1508.26	3229.28	173.62	1494.02	2143.14	-12.09	1448.19	2421.88	49.20	1469.72	-97.81	902.84	79.35	496.16	829.08	74.14	-40.22
10.86000	3158.05	127.16	34.10	3124.68	117.65	41.43	2955.89	158.36	41.17	2977.65	153.14	83.75	3203.22	-24.62	54.36	3174.11	-20.95	57.39	2159.31	-69.02	25.21	2140.49	-65.86	76.23	3174.66	100.91	1131.89	0.00	0.00	0.00	3173.53	66.82	1508.26	3229.28	173.62	1494.02	2143.14	-12.09	1448.19	2421.88	49.20	1469.72	-97.82	902.92	79.28	495.79	828.85	74.00	-40.22
10.87000	3158.16	127.19	33.86	3124.91	117.74	41.37	2956.01	157.94	41.91	2978.07	153.03	84.48	3203.22	-24.62	54.36	3174.11	-20.95	57.39	2159.31	-69.02	25.21	2140.49	-65.86	76.23	3174.66	100.91	1131.89	0.00	0.00	0.00	3173.53	66.82	1508.26	3229.28	173.62	1494.02	2143.14	-12.09	1448.19	2421.88	49.20	1469.72	-97.68	902.66	79.36	497.39	828.95	73.94	-40.26
10.88000	3158.51	127.26	33.79	3124.99	117.77	41.21	2956.48	157.70	42.95	2978.48	152.95	85.32	3203.22	-24.62	54.36	3174.11	-20.95	57.39	2159.31	-69.02	25.21	2140.49	-65.86	76.23	3174.66	100.91	1131.89	0.00	0.00	0.00	3173.53	66.82	1508.26	3229.28	173.62	1494.02	2143.14	-12.09	1448.19	2421.88	49.20	1469.72	-97.35	900.23	80.23	496.37	829.41	74.07	-40.32
10.89000	3158.55	127.30	33.51	3125.11	117.86	41.10	2956.89	157.48	44.01	2979.09	152.82	86.30	3203.22	-24.62	54.36	3174.11	-20.95	57.39	2159.31	-69.02	25.21	2140.49	-65.86	76.23	3174.66	100.91	1131.89	0.00	0.00	0.00	3173.53	66.82	1508.26	3229.28	173.62	1494.02	2143.14	-12.09	1448.19	2421.88	49.20	1469.72	-97.84	902.19	79.52	495.83	829.41	74.14	-39.97
10.90000	3158.59	127.37	33.24	3125.41	117.92	41.08	2957.44	157.22	45.33	2979.74	152.81	87.30	3203.22	-24.62	54.36	3174.11	-20.95	57.39	2159.31	-69.02	25.21	2140.49	-65.86	76.23	3174.66	100.91	1131.89	0.00	0.00	0.00	3173.53	66.82	1508.26	3229.28	173.62	1494.02	2143.14	-12.09	1448.19	2421.88	49.20	1469.72	-97.74	902.80	79.23	496.35	829.49	74.00	-39.94
10.91000	3158.64	127.44	32.98	3125.51	118.03	40.95	2958.62	156.99	47.13	2980.18	152.91	88.22	3203.22	-24.62	54.36	3174.11	-20.95	57.39	2159.31	-69.02	25.21	2140.49	-65.86	76.23	3174.66	100.91	1131.89	0.00	0.00	0.00	3173.53	66.82	1508.26	3229.28	173.62	1494.02	2143.14	-12.09	1448.19	2421.88	49.20	1469.72	-97.75	902.36	79.47	496.25	829.09	74.16	-40.13
10.92000	3158.81	127.52	32.80	3125.59	118.10	40.78	2959.15	156.90	48.58	2980.85	152.91	89.35	3203.22	-24.62	54.36	3174.11	-20.95	57.39	2159.31	-69.02	25.21	2140.49	-65.86	76.23	3174.66	100.91	1131.89	0.00	0.00	0.00	3173.53	66.82	1508.26	3229.28	173.62	1494.02	2143.14	-12.09	1448.19	2421.88	49.20	1469.72	-98.05	903.04	79.28	497.53	829.25	73.94	-39.85
10.93000	3158.93	127.57	32.65	3125.87	118.18	40.76	2957.87	156.84	48.57	2981.95	153.04	90.75	3203.22	-24.62	54.36	3174.11	-20.95	57.39	2159.31	-69.02	25.21	2140.49	-65.86	76.23	3174.66	100.91	1131.89	0.00	0.00	0.00	3173.53	66.82	1508.26	3229.28	173.62	1494.02	2143.14	-12.09	1448.19	2421.88	49.20	1469.72	-98.08	902.86	79.42	496.64	829.38	74.02	-39.93
10.94000	3159.05	127.62	32.45	3126.11	118.26	40.71	2959.34	156.74	50.93	2982.20	153.12	91.76	3203.22	-24.62	54.36	3174.11	-20.95	57.39	2159.31	-69.02	25.21	2140.49	-65.86	76.23	3174.66	100.91	1131.89	0.00	0.00	0.00	3173.53	66.82	1508.26	3229.28	173.62	1494.02	2143.14	-12.09	1448.19	2421.88	49.20	1469.72	-98.02	903.08	79.23	497.59	829.16	73.88	-39.78
10.95000	3159.32	127.66	32.36	3126.33	118.29	40.65	2959.57	156.69	52.22	2983.27	153.18	93.30	3203.22	-24.62	54.36	3174.11	-20.95	57.39	2159.31	-69.02	25.21	2140.49	-65.86	76.23	3174.66	100.91	1131.89	0.00	0.00	0.00	3173.53	66.82	1508.26	3229.28	173.62	1494.02	2143.14	-12.09	1448.19	2421.88	49.20	1469.72	-97.92	902.23	79.53	498.04	829.21	73.88	-39.76
10.96000	3159.50	127.68	32.22	3126.65	118.37	40.68	2959.45	156.74	52.75	2984.68	153.31	95.12	3203.22	-24.62	54.36	3174.11	-20.95	57.39	2159.31	-69.02	25.21	2140.49	-65.86	76.23	3174.66	100.91	1131.89	0.00	0.00	0.00	3173.53	66.82	1508.26	3229.28	173.62	1494.02	2143.14	-12.09	1448.19	2421.88	49.20	1469.72	-97.87	902.07	79.76	498.11	829.08	73.98	-39.52
10.97000	3159.68	127.73	32.09	3126.90	118.38	40.65	2959.32	156.87	53.19	2985.95	153.49	96.96	3203.22	-24.62	54.36	3174.11	-20.95	57.39	2159.31	-69.02	25.21	2140.49	-65.86	76.23	3174.66	100.91	1131.89	0.00	0.00	0.00	3173.53	66.82	1508.26	3229.28	173.62	1494.02	2143.14	-12.09	1448.19	2421.88	49.20	1469.72	-98.04	903.96	78.95	498.17	829.17	74.03	-39.81
10.98000	3159.95	127.75	32.03	3127.17	118.42	40.66	2959.52	157.03	54.18	2987.08	153.71	98.76	3203.22	-24.62	54.36	3174.11	-20.95	57.39	2159.31	-69.02	25.21	2140.49	-65.86	76.23	3174.66	100.91	1131.89	0.00	0.00	0.00	3173.53	66.82	1508.26	3229.28	173.62	1494.02	2143.14	-12.09	1448.19	2421.88	49.20	1469.72	-97.90	903.52	79.06	498.12	829.07	73.98	-40.20
10.99000	3160.11	127.77	31.88	3127.46	118.46	40.66	2960.38	157.20	56.38	2989.31	153.87	101.28	3203.22	-24.62	54.36	3174.11	-20.95	57.39	2159.31	-69.02	25.21	2140.49	-65.86	76.23	3174.66	100.91	1131.89	0.00	0.00	0.00	3173.53	66.82	1508.26	3229.28	173.62	1494.02	2143.14	-12.09	1448.19	2421.88	49.20	1469.72	-97.97	903.07	79.27	498.07	829.17	73.93	-40.08
11.00000	3160.34	127.79	31.79	3127.69	118.47	40.61	2962.26	157.34	60.45	2989.31	153.87	101.28	3203.22	-24.62	54.36	3174.11	-20.95	57.39	2159.31	-69.02	25.21	2140.49	-65.86	76.23	3174.66	100.91	1131.89	0.00	0.00	0.00	3173.53	66.82	1508.26	3229.28	173.62	1494.02	2143.14	-12.09	1448.19	2421.88	49.20	1469.72	-97.83	902.88	79.36	498.10	829.38	73.88	-40.15
11.01000	3160.55	127.81	31.66	3128.01	118.53	40.61	2965.49	157.42	67.04	2989.31	153.87	101.28	3203.22	-24.62	54.36	3174.11	-20.95	57.39	2159.31	-69.02	25.21	2140.49	-65.86	76.23	3174.66	100.91	1131.89	0.00	0.00	0.00	3173.53	66.82	1508.26	3229.28	173.62	1494.02	2143.14	-12.09	1448.19	2421.88	49.20	1469.72	-97.91	902.92	79.26	498.11	829.07	74.04	-40.22
11.02000	3160.89	127.81	31.61	3128.40	118.54	40.63	2967.50	157.44	71.07	2989.31	153.87	101.28	3203.22	-24.62	54.36	3174.11	-20.95	57.39	2159.31	-69.02	25.21	2140.49	-65.86	76.23	3174.66	100.91	1131.89	0.00	0.00	0.00	3173.53	66.82	1508.26	3229.28	173.62	1494.02	2143.14	-12.09	1448.19	2421.88	49.20	1469.72	-97.85	902.31	79.35	498.17	828.79	74.00	-40.06
11.03000	3161.17	127.81	31.49	3128.88	118.52	40.66	2967.50	157.44	71.07	2989.31	153.87	101.28	3203.22	-24.62	54.36	3174.11	-20.95	57.39	2159.31	-69.02	25.21	2140.49	-65.86	76.23	3174.66	100.91	1131.89	0.00	0.00	0.00	3173.53	66.82	1508.26	3229.28	173.62	1494.02	2143.14	-12.09	1448.19	2421.88	49.20	1469.72	-99.12	899.10	77.72	498.13	829.15	73.83	-39.75
11.04000	3161.44	127.81	31.36	3129.27	118.54	40.66	2967.50	157.44	71.07	2989.31	153.87	101.28	3203.22	-24.62	54.36	3174.11	-20.95	57.39	2159.31	-69.02	25.21	2140.49	-65.86	76.23	3174.66	100.91	1131.89	0.00	0.00	0.00	3173.53	66.82	1508.26	3229.28	173.62	1494.02	2143.14	-12.09	1448.19	2421.88	49.20	1469.72	-95.06	898.27	77.62	498.11	829.04	73.78	-40.14
11.05000	3161.46	127.76	31.11	3129.82	118.46	40.66	2967.50	157.44	71.07	2989.31	153.87	101.28	3203.22	-24.62	54.36	3174.11	-20.95	57.39	2159.31	-69.02	25.21	2140.49	-65.86	76.23	3174.66	100.91	1131.89	0.00	0.00	0.00	3173.53	66.82	1508.26	3229.28	173.62	1494.02	2143.14	-12.09	1448.19	2421.88	49.20	1469.72	-92.87	897.54	78.07	498.03	828.66	73.98	-40.28
11.06000	3161.58	127.72	30.95	3130.45	118.36	40.68	2967.50	157.44	71.07	2989.31	153.87	101.28	3203.22	-24.62	54.36	3174.11	-20.95	57.39	2159.31	-69.02	25.21	2140.49	-65.86	76.23	3174.66	100.91	1131.89	0.00	0.00	0.00	3173.53	66.82	1508.26	3229.28	173.62	1494.02	2143.14	-12.09	1448.19	2421.88	49.20	1469.72	-88.60	896.41	79.16	498.06	828.72	74.04	-40.07
11.07000	3161.78	127.65	30.86	3131.17	118.20	40.59	2967.50	157.44	71.07	2989.31	153.87	101.28	3203.22	-24.62	54.36	3174.11	-20.95	57.39	2159.31	-69.02	25.21	2140.49	-65.86	76.23	3174.66	100.91	1131.89	0.00	0.00	0.00	3173.53	66.82	1508.26	3229.28	173.62	1494.02	2143.14	-12.09	1448.19	2421.88	49.20	1469.72	-91.99	897.05	78.27	498.10	829.20	73.94	-40.13
11.08000	3161.89	127.60	30.75	3131.81	117.89	40.40	2967.50	157.44	71.07	2989.31	153.87	101.28	3203.22	-24.62	54.36	3174.11	-20.95	57.39	2159.31	-69.02	25.21	2140.49	-65.86	76.23	3174.66	100.91	1131.89	0.00	0.00	0.00	3173.53	66.82	1508.26	3229.28	173.62	1494.02	2143.14	-12.09	1448.19	2421.88	49.20	1469.72	-93.26	897.49	77.73	498.09	828.88	73.95	-40.21
11.09000	3162.19	127.53	30.79	3132.61	117.49	40.26	2967.50	157.44	71.07	2989.31	153.87	101.28	3203.22	-24.62	54.36	3174.11	-20.95	57.39	2159.31	-69.02	25.21	2140.49	-65.86	76.23	3174.66	100.91	1131.89	0.00	0.00	0.00	3173.53	66.82	1508.26	3229.28	173.62	1494.02	2143.14	-12.09	1448.19	2421.88	49.20	1469.72	-90.57	896.84	78.40	498.03	829.09	73.98	-39.96
[truncated: 216 more rows]
[truncated: 35 more columns]
