# Supplementary material for: The impact of mobile phone use on where we look and how we walk when negotiating floor based obstacles
Source: PLoS One. 2017 Jun 30;12(6):e0179802. doi: 10.1371/journal.pone.0179802 (PMC5493336; doi:10.1371/journal.pone.0179802)
Supplement: S1 File — (ZIP) [file pone.0179802.s001.zip › Gait/PP10/SW no obs write 2.txt]

CODAmotion Analysis Text
Codamotion Analysis Text Save of: SW no obs write 2.mdf
Time	Markers
Time	1:LTOE.X	1:LTOE.Y	1:LTOE.Z	2:L2nd.X	2:L2nd.Y	2:L2nd.Z	3:LHEE.X	3:LHEE.Y	3:LHEE.Z	4:LANK.X	4:LANK.Y	4:LANK.Z	5:RTOE.X	5:RTOE.Y	5:RTOE.Z	6:R2nd.X	6:R2nd.Y	6:R2nd.Z	7:RHEE.X	7:RHEE.Y	7:RHEE.Z	8:RANK.X	8:RANK.Y	8:RANK.Z	9:STRN.X	9:STRN.Y	9:STRN.Z	10:Marker 10.X	10:Marker 10.Y	10:Marker 10.Z	11:FRHD.X	11:FRHD.Y	11:FRHD.Z	12:FLHD.X	12:FLHD.Y	12:FLHD.Z	13:BRHD.X	13:BRHD.Y	13:BRHD.Z	14:BLHD.X	14:BLHD.Y	14:BLHD.Z	15:BLSTEP.X	15:BLSTEP.Y	15:BLSTEP.Z	16:FLSTEP.X	16:FLSTEP.Y	16:FLSTEP.Z	17:BRSTEP.X
(s)	(mm)	(mm)	(mm)	(mm)	(mm)	(mm)	(mm)	(mm)	(mm)	(mm)	(mm)	(mm)	(mm)	(mm)	(mm)	(mm)	(mm)	(mm)	(mm)	(mm)	(mm)	(mm)	(mm)	(mm)	(mm)	(mm)	(mm)	(mm)	(mm)	(mm)	(mm)	(mm)	(mm)	(mm)	(mm)	(mm)	(mm)	(mm)	(mm)	(mm)	(mm)	(mm)	(mm)	(mm)	(mm)	(mm)	(mm)	(mm)	(mm)
0.00000	-3479.99	104.11	32.03	-3617.58	111.23	15.46	-3324.15	59.50	-7.31	-3496.37	163.79	95.09	-2727.15	-3.35	10.15	-3582.02	-87.67	26.08	-2996.92	279.16	8.14	-2962.79	262.60	38.57	-3539.32	54.32	1104.73	0.00	0.00	0.00	-3542.66	3.46	1448.87	-3773.00	49.78	1459.52	-2708.70	181.99	1160.66	-2577.75	230.81	40.46	105.23	873.33	56.31	538.54	784.31	55.01	0.00
0.01000	-3479.99	104.11	32.03	-3617.58	111.23	15.46	-3324.15	59.50	-7.31	-3496.37	163.79	95.09	-2727.15	-3.35	10.15	-3582.02	-87.67	26.08	-2996.92	279.16	8.14	-2962.79	262.60	38.57	-3539.32	54.32	1104.73	0.00	0.00	0.00	-3542.66	3.46	1448.87	-3773.00	49.78	1459.52	-2708.70	181.99	1160.66	-2577.75	230.81	40.46	105.23	873.33	56.31	538.54	784.31	55.01	0.00
0.02000	-3479.99	104.11	32.03	-3617.58	111.23	15.46	-3324.15	59.50	-7.31	-3496.37	163.79	95.09	-2727.15	-3.35	10.15	-3582.02	-87.67	26.08	-2996.92	279.16	8.14	-2962.79	262.60	38.57	-3539.32	54.32	1104.73	0.00	0.00	0.00	-3542.66	3.46	1448.87	-3773.00	49.78	1459.52	-2708.70	181.99	1160.66	-2577.75	230.81	40.46	105.23	873.33	56.31	538.54	784.31	55.01	0.00
0.03000	-3479.99	104.11	32.03	-3617.58	111.23	15.46	-3324.19	59.51	-7.30	-3496.37	163.79	95.09	-2727.15	-3.35	10.15	-3582.02	-87.67	26.08	-2997.28	279.20	8.15	-2963.20	262.63	38.57	-3539.32	54.32	1104.73	0.00	0.00	0.00	-3542.66	3.46	1448.87	-3773.00	49.78	1459.52	-2709.37	182.04	1160.96	-2577.86	230.78	40.63	105.27	873.61	56.33	538.73	784.59	55.03	0.00
0.04000	-3479.99	104.11	32.03	-3617.58	111.23	15.46	-3363.74	67.56	4.53	-3496.37	163.79	95.09	-2727.15	-3.35	10.15	-3582.02	-87.67	26.08	-3350.86	311.82	9.11	-3371.59	298.17	43.47	-3539.32	54.32	1104.73	0.00	0.00	0.00	-3542.66	3.46	1448.87	-3773.00	49.78	1459.52	-3383.17	227.59	1460.54	-2578.19	230.72	41.14	137.20	1151.80	73.37	726.59	1056.85	74.52	0.00
0.05000	-3479.99	104.11	32.03	-3617.58	111.23	15.46	-3376.35	67.04	3.93	-3496.37	163.79	95.09	-2727.15	-3.35	10.15	-3582.02	-87.67	26.08	-3339.32	311.23	10.82	-3358.00	299.01	44.78	-3539.32	54.32	1104.73	0.00	0.00	0.00	-3542.66	3.46	1448.87	-3773.00	49.78	1459.52	-3385.52	228.08	1460.32	-2578.72	230.62	41.99	137.92	1151.47	73.67	727.34	1057.37	74.41	0.00
0.06000	-3479.99	104.11	32.03	-3617.58	111.23	15.46	-3342.75	67.41	7.66	-3496.37	163.79	95.09	-2727.15	-3.35	10.15	-3582.02	-87.67	26.08	-3383.00	313.67	3.39	-3390.14	298.67	39.74	-3539.32	54.32	1104.73	0.00	0.00	0.00	-3542.66	3.46	1448.87	-3773.00	49.78	1459.52	-3409.58	226.71	1462.01	-2579.47	230.47	43.16	139.01	1151.16	74.16	726.91	1056.65	74.65	0.00
0.07000	-3479.99	104.11	32.03	-3617.58	111.23	15.46	-3372.33	67.40	3.89	-3496.37	163.79	95.09	-2727.15	-3.35	10.15	-3582.02	-87.67	26.08	-3399.52	315.32	1.39	-3386.47	298.58	41.90	-3539.32	54.32	1104.73	0.00	0.00	0.00	-3542.66	3.46	1448.87	-3773.00	49.78	1459.52	-3416.68	227.13	1461.58	-2580.43	230.29	44.66	140.95	1150.36	74.82	728.76	1056.49	75.22	0.00
0.08000	-3479.99	104.11	32.03	-3617.58	111.23	15.46	-3383.12	66.73	2.03	-3496.37	163.79	95.09	-2727.15	-3.35	10.15	-3582.02	-87.67	26.08	-3395.65	314.33	1.85	-3382.61	299.33	41.77	-3539.32	54.32	1104.73	0.00	0.00	0.00	-3542.66	3.46	1448.87	-3773.00	49.78	1459.52	-3384.42	226.65	1461.13	-2581.59	230.06	46.49	138.94	1149.65	74.45	728.29	1056.82	74.89	0.00
0.09000	-3479.99	104.11	32.03	-3617.58	111.23	15.46	-3336.16	66.79	9.88	-3496.37	163.79	95.09	-2727.15	-3.35	10.15	-3582.02	-87.67	26.08	-3400.67	314.37	2.10	-3410.30	299.72	36.23	-3539.32	54.32	1104.73	0.00	0.00	0.00	-3542.66	3.46	1448.87	-3773.00	49.78	1459.52	-3394.35	228.21	1461.23	-2582.95	229.80	48.62	141.07	1150.31	74.68	726.97	1056.60	74.69	0.00
0.10000	-3479.99	104.11	32.03	-3617.58	111.23	15.46	-3347.42	68.61	6.84	-3496.37	163.79	95.09	-2727.15	-3.35	10.15	-3582.02	-87.67	26.08	-3408.07	313.43	-0.58	-3405.04	299.29	37.21	-3539.32	54.32	1104.73	0.00	0.00	0.00	-3542.66	3.46	1448.87	-3773.00	49.78	1459.52	-3394.61	226.91	1460.80	-2584.51	229.50	51.08	143.37	1150.71	74.93	727.48	1056.81	74.78	0.00
0.11000	-3479.99	104.11	32.03	-3617.58	111.23	15.46	-3339.99	68.19	10.60	-3496.37	163.79	95.09	-2727.15	-3.35	10.15	-3582.02	-87.67	26.08	-3384.79	311.71	3.31	-3396.23	299.61	39.17	-3539.32	54.32	1104.73	0.00	0.00	0.00	-3542.66	3.46	1448.87	-3773.00	49.78	1459.52	-3390.34	227.11	1459.55	-2586.27	229.16	53.84	141.76	1151.46	74.55	728.86	1057.21	74.87	0.00
0.12000	-3479.99	104.11	32.03	-3617.58	111.23	15.46	-3361.37	67.79	6.30	-3496.37	163.79	95.09	-2727.15	-3.35	10.15	-3582.02	-87.67	26.08	-3380.78	315.25	5.67	-3385.03	298.89	40.77	-3539.32	54.32	1104.73	0.00	0.00	0.00	-3542.66	3.46	1448.87	-3773.00	49.78	1459.52	-3359.45	226.71	1459.60	-2588.22	228.78	56.90	140.58	1151.21	74.23	728.23	1056.67	74.95	0.00
0.13000	-3479.99	104.11	32.03	-3617.58	111.23	15.46	-3381.45	69.18	3.61	-3496.37	163.79	95.09	-2727.15	-3.35	10.15	-3582.02	-87.67	26.08	-3378.02	315.43	3.77	-3390.44	300.55	39.72	-3539.32	54.32	1104.73	0.00	0.00	0.00	-3542.66	3.46	1448.87	-3773.00	49.78	1459.52	-3416.73	228.38	1461.17	-2590.36	228.36	60.27	139.99	1150.44	74.61	726.72	1057.19	74.47	0.00
0.14000	-3479.99	104.11	32.03	-3617.58	111.23	15.46	-3379.29	67.35	2.61	-3496.37	163.79	95.09	-2727.15	-3.35	10.15	-3582.02	-87.67	26.08	-3352.23	313.99	9.32	-3394.08	299.15	38.50	-3539.32	54.32	1104.73	0.00	0.00	0.00	-3542.66	3.46	1448.87	-3773.00	49.78	1459.52	-3421.60	228.11	1460.65	-2592.68	227.91	63.93	138.73	1151.15	73.95	726.16	1057.08	74.29	0.00
0.15000	-3479.99	104.11	32.03	-3617.58	111.23	15.46	-3383.51	68.18	3.31	-3496.37	163.79	95.09	-2727.15	-3.35	10.15	-3582.02	-87.67	26.08	-3395.26	311.89	1.95	-3362.94	298.40	43.49	-3539.32	54.32	1104.73	0.00	0.00	0.00	-3542.66	3.46	1448.87	-3773.00	49.78	1459.52	-3384.71	227.10	1461.22	-2595.20	227.43	67.88	138.23	1151.71	73.62	728.09	1056.18	74.94	0.00
0.16000	-3479.99	104.11	32.03	-3617.58	111.23	15.46	-3339.79	69.99	9.09	-3496.37	163.79	95.09	-2727.15	-3.35	10.15	-3582.02	-87.67	26.08	-3387.48	314.02	3.55	-3376.96	298.37	41.77	-3539.32	54.32	1104.73	0.00	0.00	0.00	-3542.66	3.46	1448.87	-3773.00	49.78	1459.52	-3372.16	227.35	1460.42	-2597.89	226.90	72.11	139.16	1150.83	74.26	726.12	1057.20	74.40	0.00
0.17000	-3479.99	104.11	32.03	-3617.58	111.23	15.46	-3366.85	66.59	5.37	-3496.37	163.79	95.09	-2727.15	-3.35	10.15	-3582.02	-87.67	26.08	-3381.95	314.44	4.19	-3357.17	299.18	44.83	-3539.32	54.32	1104.73	0.00	0.00	0.00	-3542.66	3.46	1448.87	-3773.00	49.78	1459.52	-3398.23	227.27	1462.49	-2600.77	226.34	76.63	138.94	1149.81	74.36	726.42	1057.10	74.57	0.00
0.18000	-3479.99	104.11	32.03	-3617.58	111.23	15.46	-3334.53	67.29	10.66	-3496.37	163.79	95.09	-2727.15	-3.35	10.15	-3582.02	-87.67	26.08	-3389.67	309.96	2.74	-3366.34	298.60	43.47	-3539.32	54.32	1104.73	0.00	0.00	0.00	-3542.66	3.46	1448.87	-3773.00	49.78	1459.52	-3398.22	227.95	1460.19	-2603.82	225.75	81.43	138.01	1150.62	73.91	728.15	1057.35	74.92	0.00
0.19000	-3479.99	104.11	32.03	-3617.58	111.23	15.46	-3332.32	67.01	11.04	-3496.37	163.79	95.09	-2727.15	-3.35	10.15	-3582.02	-87.67	26.08	-3359.19	311.06	6.43	-3378.97	298.88	40.96	-3539.32	54.32	1104.73	0.00	0.00	0.00	-3542.66	3.46	1448.87	-3773.00	49.78	1459.52	-3382.80	227.59	1458.95	-2607.05	225.12	86.50	138.86	1151.50	73.97	727.67	1056.61	74.94	0.00
0.20000	-3479.99	104.11	32.03	-3617.58	111.23	15.46	-3357.77	67.28	6.77	-3496.37	163.79	95.09	-2727.15	-3.35	10.15	-3582.02	-87.67	26.08	-3376.65	314.57	3.46	-3363.40	298.70	45.07	-3539.32	54.32	1104.73	0.00	0.00	0.00	-3542.66	3.46	1448.87	-3773.00	49.78	1459.52	-3395.20	228.59	1459.82	-2610.44	224.46	91.84	139.19	1151.07	73.80	728.42	1056.24	75.18	0.00
0.21000	-3479.99	104.11	32.03	-3617.58	111.23	15.46	-3369.73	66.10	4.71	-3496.37	163.79	95.09	-2727.15	-3.35	10.15	-3582.02	-87.67	26.08	-3384.53	312.44	4.01	-3376.38	298.54	41.53	-3539.32	54.32	1104.73	0.00	0.00	0.00	-3542.66	3.46	1448.87	-3773.00	49.78	1459.52	-3417.13	228.36	1461.67	-2614.01	223.77	97.45	138.57	1150.92	73.98	728.20	1055.91	75.31	0.00
0.22000	-3479.99	104.11	32.03	-3617.58	111.23	15.46	-3376.44	65.92	2.52	-3496.37	163.79	95.09	-2727.15	-3.35	10.15	-3582.02	-87.67	26.08	-3385.64	314.01	3.64	-3395.54	298.79	39.13	-3539.32	54.32	1104.73	0.00	0.00	0.00	-3542.66	3.46	1448.87	-3773.00	49.78	1459.52	-3381.08	226.54	1461.39	-2617.73	223.04	103.31	139.67	1150.02	74.49	728.76	1056.13	75.38	0.00
0.23000	-3479.99	104.11	32.03	-3617.58	111.23	15.46	-3346.45	66.06	7.74	-3496.37	163.79	95.09	-2727.15	-3.35	10.15	-3582.02	-87.67	26.08	-3392.24	312.77	2.53	-3367.66	298.90	43.15	-3539.32	54.32	1104.73	0.00	0.00	0.00	-3542.66	3.46	1448.87	-3773.00	49.78	1459.52	-3395.67	227.08	1461.65	-2621.63	222.28	109.44	140.37	1150.57	74.37	728.78	1056.20	75.33	0.00
0.24000	-3479.99	104.11	32.03	-3617.58	111.23	15.46	-3371.82	67.50	4.47	-3496.37	163.79	95.09	-2727.15	-3.35	10.15	-3582.02	-87.67	26.08	-3397.45	313.09	1.84	-3347.30	298.12	46.14	-3539.32	54.32	1104.73	0.00	0.00	0.00	-3542.66	3.46	1448.87	-3773.00	49.78	1459.52	-3427.42	228.85	1461.69	-2625.68	221.49	115.81	139.01	1151.65	73.70	727.31	1057.07	74.72	0.00
0.25000	-3479.99	104.11	32.03	-3617.58	111.23	15.46	-3400.47	66.51	0.91	-3496.37	163.79	95.09	-2727.15	-3.35	10.15	-3582.02	-87.67	26.08	-3386.12	312.04	4.25	-3365.86	298.56	43.42	-3539.32	54.32	1104.73	0.00	0.00	0.00	-3542.66	3.46	1448.87	-3773.00	49.78	1459.52	-3434.55	227.99	1462.59	-2629.89	220.67	122.43	138.61	1150.98	73.98	728.53	1056.42	75.08	0.00
0.26000	-3479.99	104.11	32.03	-3617.58	111.23	15.46	-3390.94	66.97	1.32	-3496.37	163.79	95.09	-2727.15	-3.35	10.15	-3582.02	-87.67	26.08	-3385.31	312.99	4.06	-3381.85	299.86	41.49	-3539.32	54.32	1104.73	0.00	0.00	0.00	-3542.66	3.46	1448.87	-3773.00	49.78	1459.52	-3406.74	228.68	1461.46	-2634.25	219.82	129.30	137.61	1151.76	73.52	727.43	1056.72	74.86	0.00
0.27000	-3479.99	104.11	32.03	-3617.58	111.23	15.46	-3364.60	66.62	5.12	-3496.37	163.79	95.09	-2727.15	-3.35	10.15	-3582.02	-87.67	26.08	-3373.63	311.91	5.42	-3384.04	298.60	40.85	-3539.32	54.32	1104.73	0.00	0.00	0.00	-3542.66	3.46	1448.87	-3773.00	49.78	1459.52	-3398.86	227.75	1459.95	-2638.77	218.94	136.40	140.69	1151.41	73.90	727.06	1056.41	74.89	0.00
0.28000	-3479.99	104.11	32.03	-3617.58	111.23	15.46	-3351.51	66.90	6.66	-3496.37	163.79	95.09	-2727.15	-3.35	10.15	-3582.02	-87.67	26.08	-3337.28	313.76	9.63	-3369.46	298.80	42.67	-3539.32	54.32	1104.73	0.00	0.00	0.00	-3542.66	3.46	1448.87	-3773.00	49.78	1459.52	-3381.75	228.12	1460.76	-2643.43	218.03	143.74	140.10	1150.61	74.31	728.02	1056.32	74.98	0.00
0.29000	-3479.99	104.11	32.03	-3617.58	111.23	15.46	-3333.89	69.73	9.71	-3496.37	163.79	95.09	-2727.15	-3.35	10.15	-3582.02	-87.67	26.08	-3356.94	312.92	9.04	-3382.57	299.25	41.18	-3539.32	54.32	1104.73	0.00	0.00	0.00	-3542.66	3.46	1448.87	-3773.00	49.78	1459.52	-3402.63	227.73	1460.80	-2648.24	217.09	151.31	138.44	1151.54	74.10	727.87	1056.32	74.93	0.00
0.30000	-3479.99	104.11	32.03	-3617.58	111.23	15.46	-3334.19	67.35	9.74	-3496.37	163.79	95.09	-2727.15	-3.35	10.15	-3582.02	-87.67	26.08	-3347.57	312.43	9.27	-3378.67	299.01	40.90	-3539.32	54.32	1104.73	0.00	0.00	0.00	-3542.66	3.46	1448.87	-3773.00	49.78	1459.52	-3391.06	226.71	1460.70	-2653.19	216.12	159.10	138.17	1151.39	73.93	727.34	1056.54	74.80	0.00
0.31000	-3479.99	104.11	32.03	-3617.58	111.23	15.46	-3346.55	67.62	8.91	-3496.37	163.79	95.09	-2727.15	-3.35	10.15	-3582.02	-87.67	26.08	-3400.16	313.30	1.91	-3363.69	298.07	44.58	-3539.32	54.32	1104.73	0.00	0.00	0.00	-3542.66	3.46	1448.87	-3773.00	49.78	1459.52	-3410.88	227.04	1461.98	-2658.28	215.12	167.12	137.22	1150.10	74.03	729.33	1056.14	75.27	0.00
0.32000	-3479.99	104.11	32.03	-3617.58	111.23	15.46	-3325.89	66.10	12.37	-3496.37	163.79	95.09	-2727.15	-3.35	10.15	-3582.02	-87.67	26.08	-3405.86	315.83	-0.32	-3386.67	298.92	40.33	-3539.32	54.32	1104.73	0.00	0.00	0.00	-3542.66	3.46	1448.87	-3773.00	49.78	1459.52	-3400.07	227.67	1462.00	-2663.51	214.10	175.35	140.14	1150.72	74.18	730.00	1055.86	75.60	0.00
0.33000	-3479.99	104.11	32.03	-3617.58	111.23	15.46	-3374.51	68.63	3.44	-3496.37	163.79	95.09	-2727.15	-3.35	10.15	-3582.02	-87.67	26.08	-3366.25	312.90	6.70	-3386.01	299.50	40.17	-3539.32	54.32	1104.73	0.00	0.00	0.00	-3542.66	3.46	1448.87	-3773.00	49.78	1459.52	-3396.41	226.56	1462.02	-2668.87	213.05	183.80	140.08	1151.57	73.86	726.84	1056.98	74.37	0.00
0.34000	-3479.99	104.11	32.03	-3617.58	111.23	15.46	-3360.77	66.14	5.28	-3496.37	163.79	95.09	-2727.15	-3.35	10.15	-3582.02	-87.67	26.08	-3379.31	312.53	4.50	-3398.00	299.26	38.58	-3539.32	54.32	1104.73	0.00	0.00	0.00	-3542.66	3.46	1448.87	-3773.00	49.78	1459.52	-3388.49	225.82	1462.37	-2674.37	211.97	192.45	139.88	1150.44	74.16	727.58	1057.16	74.45	0.00
0.35000	-3479.99	104.11	32.03	-3617.58	111.23	15.46	-3363.39	67.93	5.97	-3496.37	163.79	95.09	-2727.15	-3.35	10.15	-3582.02	-87.67	26.08	-3378.18	312.58	4.30	-3381.83	299.54	41.66	-3539.32	54.32	1104.73	0.00	0.00	0.00	-3542.66	3.46	1448.87	-3773.00	49.78	1459.52	-3411.77	228.28	1462.43	-2679.99	210.87	201.31	138.12	1150.09	74.03	728.62	1056.56	75.08	0.00
0.36000	-3479.99	104.11	32.03	-3617.58	111.23	15.46	-3347.94	67.82	8.15	-3496.37	163.79	95.09	-2727.15	-3.35	10.15	-3582.02	-87.67	26.08	-3392.29	314.18	3.29	-3405.96	300.54	37.59	-3539.32	54.32	1104.73	0.00	0.00	0.00	-3542.66	3.46	1448.87	-3773.00	49.78	1459.52	-3397.27	227.54	1464.23	-2685.74	209.74	210.37	139.26	1150.27	74.37	727.47	1057.03	74.65	0.00
0.37000	-3479.99	104.11	32.03	-3617.58	111.23	15.46	-3409.43	66.88	-1.44	-3496.37	163.79	95.09	-2727.15	-3.35	10.15	-3582.02	-87.67	26.08	-3342.19	313.13	11.12	-3354.07	297.98	46.42	-3539.32	54.32	1104.73	0.00	0.00	0.00	-3542.66	3.46	1448.87	-3773.00	49.78	1459.52	-3388.85	227.95	1463.31	-2691.62	208.58	219.62	138.28	1151.06	74.03	727.20	1056.43	74.91	0.00
0.38000	-3479.99	104.11	32.03	-3617.58	111.23	15.46	-3357.59	68.63	7.12	-3496.37	163.79	95.09	-2727.15	-3.35	10.15	-3582.02	-87.67	26.08	-3384.02	315.32	3.74	-3359.58	299.06	42.80	-3539.32	54.32	1104.73	0.00	0.00	0.00	-3542.66	3.46	1448.87	-3773.00	49.78	1459.52	-3378.65	225.13	1461.29	-2697.61	207.41	229.07	138.79	1151.51	73.93	727.22	1057.40	74.47	0.00
0.39000	-3479.99	104.11	32.03	-3617.58	111.23	15.46	-3357.63	67.75	6.08	-3496.37	163.79	95.09	-2727.15	-3.35	10.15	-3582.02	-87.67	26.08	-3353.52	312.51	9.52	-3355.61	298.18	44.05	-3539.32	54.32	1104.73	0.00	0.00	0.00	-3542.66	3.46	1448.87	-3773.00	49.78	1459.52	-3384.49	225.50	1461.25	-2703.72	206.20	238.70	138.01	1149.80	74.37	727.46	1056.98	74.66	0.00
0.40000	-3479.99	104.11	32.03	-3617.58	111.23	15.46	-3370.86	67.89	4.51	-3496.37	163.79	95.09	-2727.15	-3.35	10.15	-3582.02	-87.67	26.08	-3401.38	315.40	0.72	-3358.68	298.74	43.93	-3539.32	54.32	1104.73	0.00	0.00	0.00	-3542.66	3.46	1448.87	-3773.00	49.78	1459.52	-3404.03	226.57	1461.87	-2709.95	204.98	248.51	139.69	1151.25	73.98	727.26	1056.74	74.68	0.00
0.41000	-3479.99	104.11	32.03	-3617.58	111.23	15.46	-3382.74	66.03	3.10	-3496.37	163.79	95.09	-2727.15	-3.35	10.15	-3582.02	-87.67	26.08	-3374.73	314.29	5.02	-3370.75	299.22	42.38	-3539.32	54.32	1104.73	0.00	0.00	0.00	-3542.66	3.46	1448.87	-3773.00	49.78	1459.52	-3380.59	226.72	1463.08	-2716.29	203.73	258.50	140.23	1152.38	73.92	727.38	1057.20	74.59	0.00
0.42000	-3479.99	104.11	32.03	-3617.58	111.23	15.46	-3385.28	66.74	2.43	-3496.37	163.79	95.09	-2727.15	-3.35	10.15	-3582.02	-87.67	26.08	-3377.23	314.32	4.71	-3379.43	299.02	41.11	-3539.32	54.32	1104.73	0.00	0.00	0.00	-3542.66	3.46	1448.87	-3773.00	49.78	1459.52	-3398.72	226.21	1462.84	-2722.74	202.46	268.67	140.39	1150.89	74.35	727.14	1056.62	74.71	0.00
0.43000	-3479.99	104.11	32.03	-3617.58	111.23	15.46	-3357.11	68.57	5.15	-3496.37	163.79	95.09	-2727.15	-3.35	10.15	-3582.02	-87.67	26.08	-3359.75	313.81	7.46	-3373.70	299.23	42.06	-3539.32	54.32	1104.73	0.00	0.00	0.00	-3542.66	3.46	1448.87	-3773.00	49.78	1459.52	-3415.84	226.47	1462.90	-2729.30	201.16	279.00	138.99	1151.06	74.13	727.94	1055.66	75.04	0.00
0.44000	-3479.99	104.11	32.03	-3617.58	111.23	15.46	-3377.76	68.22	3.37	-3496.37	163.79	95.09	-2727.15	-3.35	10.15	-3582.02	-87.67	26.08	-3366.02	312.52	6.43	-3368.80	299.98	41.91	-3539.32	54.32	1104.73	0.00	0.00	0.00	-3542.66	3.46	1448.87	-3773.00	49.78	1459.52	-3410.98	226.44	1462.11	-2735.96	199.85	289.50	140.35	1151.91	73.95	727.37	1056.15	74.96	0.00
0.45000	-3479.99	104.11	32.03	-3617.58	111.23	15.46	-3397.58	65.02	0.51	-3496.37	163.79	95.09	-2727.15	-3.35	10.15	-3582.02	-87.67	26.08	-3383.12	313.74	5.31	-3390.98	299.50	38.90	-3539.32	54.32	1104.73	0.00	0.00	0.00	-3542.66	3.46	1448.87	-3773.00	49.78	1459.52	-3386.85	225.94	1461.82	-2742.72	198.51	300.16	141.26	1150.93	74.29	727.17	1056.63	74.66	0.00
0.46000	-3479.99	104.11	32.03	-3617.58	111.23	15.46	-3363.95	66.97	5.69	-3496.37	163.79	95.09	-2727.15	-3.35	10.15	-3582.02	-87.67	26.08	-3366.64	313.90	5.20	-3377.22	299.22	41.40	-3539.32	54.32	1104.73	0.00	0.00	0.00	-3542.66	3.46	1448.87	-3773.00	49.78	1459.52	-3387.31	224.77	1462.71	-2749.57	197.16	310.98	139.60	1151.57	73.69	729.35	1056.75	75.18	0.00
0.47000	-3479.99	104.11	32.03	-3617.58	111.23	15.46	-3345.72	68.34	8.86	-3496.37	163.79	95.09	-2727.15	-3.35	10.15	-3582.02	-87.67	26.08	-3398.96	313.69	1.10	-3367.83	299.32	43.69	-3539.32	54.32	1104.73	0.00	0.00	0.00	-3542.66	3.46	1448.87	-3773.00	49.78	1459.52	-3395.97	225.56	1463.40	-2756.53	195.78	321.95	137.37	1151.70	73.73	729.31	1056.51	74.99	0.00
0.48000	-3479.99	104.11	32.03	-3617.58	111.23	15.46	-3345.41	66.41	9.57	-3496.37	163.79	95.09	-2727.15	-3.35	10.15	-3582.02	-87.67	26.08	-3373.78	313.79	6.27	-3370.62	299.16	43.22	-3539.32	54.32	1104.73	0.00	0.00	0.00	-3542.66	3.46	1448.87	-3773.00	49.78	1459.52	-3403.03	226.07	1463.28	-2763.57	194.39	333.06	137.46	1150.66	73.93	728.70	1056.02	75.17	0.00
0.49000	-3479.99	104.11	32.03	-3617.58	111.23	15.46	-3362.35	69.01	5.75	-3496.37	163.79	95.09	-2727.15	-3.35	10.15	-3582.02	-87.67	26.08	-3402.99	314.65	0.29	-3381.22	298.66	41.27	-3539.32	54.32	1104.73	0.00	0.00	0.00	-3542.66	3.46	1448.87	-3773.00	49.78	1459.52	-3414.05	224.58	1463.38	-2770.71	192.97	344.32	141.39	1149.02	75.06	727.99	1056.57	74.86	0.00
0.50000	-3479.99	104.11	32.03	-3617.58	111.23	15.46	-3347.51	67.47	8.85	-3496.37	163.79	95.09	-2727.15	-3.35	10.15	-3582.02	-87.67	26.08	-3376.52	313.54	5.02	-3392.23	298.91	40.03	-3539.32	54.32	1104.73	0.00	0.00	0.00	-3542.66	3.46	1448.87	-3773.00	49.78	1459.52	-3402.11	225.51	1463.70	-2777.93	191.54	355.72	141.08	1149.94	74.87	727.32	1057.25	74.57	0.00
0.51000	-3479.99	104.11	32.03	-3617.58	111.23	15.46	-3381.19	66.83	1.79	-3496.37	163.79	95.09	-2727.15	-3.35	10.15	-3582.02	-87.67	26.08	-3349.64	313.25	9.47	-3381.36	299.03	40.69	-3539.32	54.32	1104.73	0.00	0.00	0.00	-3542.66	3.46	1448.87	-3773.00	49.78	1459.52	-3416.54	228.38	1462.82	-2785.24	190.09	367.25	138.50	1150.44	74.08	727.87	1056.58	74.98	0.00
0.52000	-3479.99	104.11	32.03	-3617.58	111.23	15.46	-3385.45	68.22	1.85	-3496.37	163.79	95.09	-2727.15	-3.35	10.15	-3582.02	-87.67	26.08	-3378.58	314.56	5.23	-3393.86	299.30	39.24	-3539.32	54.32	1104.73	0.00	0.00	0.00	-3542.66	3.46	1448.87	-3773.00	49.78	1459.52	-3402.85	227.42	1462.87	-2792.63	188.62	378.91	139.57	1149.42	74.79	726.31	1057.00	74.32	0.00
0.53000	-3479.99	104.11	32.03	-3617.58	111.23	15.46	-3371.59	68.18	5.24	-3496.37	163.79	95.09	-2727.15	-3.35	10.15	-3582.02	-87.67	26.08	-3374.26	312.19	5.53	-3381.17	298.45	40.98	-3539.32	54.32	1104.73	0.00	0.00	0.00	-3542.66	3.46	1448.87	-3773.00	49.78	1459.52	-3407.23	226.10	1463.68	-2800.09	187.14	390.70	140.09	1150.37	74.34	726.67	1056.53	74.53	0.00
0.54000	-3479.99	104.11	32.03	-3617.58	111.23	15.46	-3352.73	68.63	7.61	-3496.37	163.79	95.09	-2727.15	-3.35	10.15	-3582.02	-87.67	26.08	-3363.86	312.05	7.22	-3384.90	299.00	40.62	-3539.32	54.32	1104.73	0.00	0.00	0.00	-3542.66	3.46	1448.87	-3773.00	49.78	1459.52	-3415.16	226.09	1463.92	-2807.64	185.63	402.61	138.31	1150.88	74.05	727.57	1056.84	74.63	0.00
0.55000	-3479.99	104.11	32.03	-3617.58	111.23	15.46	-3336.59	66.96	9.69	-3496.37	163.79	95.09	-2727.15	-3.35	10.15	-3582.02	-87.67	26.08	-3368.13	312.06	5.55	-3357.16	298.65	44.32	-3539.32	54.32	1104.73	0.00	0.00	0.00	-3542.66	3.46	1448.87	-3773.00	49.78	1459.52	-3399.37	225.75	1462.50	-2815.25	184.12	414.64	140.56	1149.82	74.88	726.50	1057.66	74.25	0.00
0.56000	-3479.99	104.11	32.03	-3617.58	111.23	15.46	-3356.46	67.15	6.21	-3496.37	163.79	95.09	-2727.15	-3.35	10.15	-3582.02	-87.67	26.08	-3380.55	311.68	4.64	-3396.80	298.86	38.42	-3539.32	54.32	1104.73	0.00	0.00	0.00	-3542.66	3.46	1448.87	-3773.00	49.78	1459.52	-3388.65	226.35	1463.35	-2822.94	182.59	426.78	139.05	1149.81	74.24	726.12	1057.57	74.16	0.00
0.57000	-3479.99	104.11	32.03	-3617.58	111.23	15.46	-3381.81	67.63	2.64	-3496.37	163.79	95.09	-2727.15	-3.35	10.15	-3582.02	-87.67	26.08	-3380.94	314.41	5.23	-3380.03	299.81	41.62	-3539.32	54.32	1104.73	0.00	0.00	0.00	-3542.66	3.46	1448.87	-3773.00	49.78	1459.52	-3384.33	226.39	1462.46	-2830.69	181.04	439.02	139.61	1149.88	74.35	728.71	1056.98	75.05	0.00
0.58000	-3479.99	104.11	32.03	-3617.58	111.23	15.46	-3393.48	66.45	-0.09	-3496.37	163.79	95.09	-2727.15	-3.35	10.15	-3582.02	-87.67	26.08	-3368.01	312.80	6.09	-3383.78	299.68	40.40	-3539.32	54.32	1104.73	0.00	0.00	0.00	-3542.66	3.46	1448.87	-3773.00	49.78	1459.52	-3396.58	227.16	1464.03	-2838.51	179.48	451.38	137.84	1151.20	73.79	729.21	1056.89	75.10	0.00
0.59000	-3479.99	104.11	32.03	-3617.58	111.23	15.46	-3344.80	65.84	8.62	-3496.37	163.79	95.09	-2727.15	-3.35	10.15	-3582.02	-87.67	26.08	-3391.25	313.54	1.17	-3394.41	299.96	39.75	-3539.32	54.32	1104.73	0.00	0.00	0.00	-3542.66	3.46	1448.87	-3773.00	49.78	1459.52	-3411.98	226.72	1463.71	-2846.39	177.90	463.83	139.21	1150.75	74.01	726.77	1056.36	74.57	0.00
0.60000	-3479.99	104.11	32.03	-3617.58	111.23	15.46	-3377.17	66.50	2.04	-3496.37	163.79	95.09	-2727.15	-3.35	10.15	-3582.02	-87.67	26.08	-3370.70	312.67	5.80	-3391.75	299.82	39.25	-3539.32	54.32	1104.73	0.00	0.00	0.00	-3542.66	3.46	1448.87	-3773.00	49.78	1459.52	-3398.86	225.00	1464.94	-2854.33	176.31	476.37	139.67	1150.10	74.41	726.93	1056.08	74.69	0.00
0.61000	-3479.99	104.11	32.03	-3617.58	111.23	15.46	-3330.81	67.84	11.09	-3496.37	163.79	95.09	-2727.15	-3.35	10.15	-3582.02	-87.67	26.08	-3396.60	313.10	2.61	-3377.17	298.71	41.38	-3539.32	54.32	1104.73	0.00	0.00	0.00	-3542.66	3.46	1448.87	-3773.00	49.78	1459.52	-3433.94	225.47	1465.69	-2862.32	174.71	489.01	139.08	1149.06	74.60	727.22	1056.37	74.96	0.00
0.62000	-3479.99	104.11	32.03	-3617.58	111.23	15.46	-3389.51	66.63	1.34	-3496.37	163.79	95.09	-2727.15	-3.35	10.15	-3582.02	-87.67	26.08	-3355.19	312.71	7.50	-3387.53	299.19	39.87	-3539.32	54.32	1104.73	0.00	0.00	0.00	-3542.66	3.46	1448.87	-3773.00	49.78	1459.52	-3406.03	226.80	1464.66	-2870.37	173.10	501.74	139.97	1151.23	74.37	728.46	1055.85	75.25	0.00
0.63000	-3479.99	104.11	32.03	-3617.58	111.23	15.46	-3366.12	66.96	5.19	-3496.37	163.79	95.09	-2727.15	-3.35	10.15	-3582.02	-87.67	26.08	-3389.08	313.01	2.53	-3380.54	299.22	41.02	-3539.32	54.32	1104.73	0.00	0.00	0.00	-3542.66	3.46	1448.87	-3773.00	49.78	1459.52	-3391.24	227.60	1464.05	-2878.47	171.47	514.54	138.47	1151.43	73.87	728.93	1056.22	75.15	0.00
0.64000	-3479.99	104.11	32.03	-3617.58	111.23	15.46	-3349.58	67.80	8.00	-3496.37	163.79	95.09	-2727.15	-3.35	10.15	-3582.02	-87.67	26.08	-3380.67	313.14	4.12	-3385.06	299.55	40.05	-3539.32	54.32	1104.73	0.00	0.00	0.00	-3542.66	3.46	1448.87	-3773.00	49.78	1459.52	-3416.49	227.86	1464.69	-2886.62	169.84	527.43	137.32	1150.41	73.91	729.01	1055.97	75.41	0.00
0.65000	-3479.99	104.11	32.03	-3617.58	111.23	15.46	-3386.57	68.61	1.94	-3496.37	163.79	95.09	-2727.15	-3.35	10.15	-3582.02	-87.67	26.08	-3407.39	313.65	0.55	-3389.36	300.35	39.91	-3539.32	54.32	1104.73	0.00	0.00	0.00	-3542.66	3.46	1448.87	-3773.00	49.78	1459.52	-3401.87	225.26	1463.52	-2894.81	168.19	540.39	138.37	1151.50	73.65	727.89	1057.03	74.81	0.00
0.66000	-3479.99	104.11	32.03	-3617.58	111.23	15.46	-3375.61	66.67	2.06	-3496.37	163.79	95.09	-2727.15	-3.35	10.15	-3582.02	-87.67	26.08	-3422.66	313.83	-1.76	-3355.16	298.78	45.76	-3539.32	54.32	1104.73	0.00	0.00	0.00	-3542.66	3.46	1448.87	-3773.00	49.78	1459.52	-3410.69	225.29	1464.93	-2903.04	166.53	553.41	142.34	1150.68	75.05	728.85	1057.08	74.92	0.00
0.67000	-3479.99	104.11	32.03	-3617.58	111.23	15.46	-3351.14	68.50	7.76	-3496.37	163.79	95.09	-2727.15	-3.35	10.15	-3582.02	-87.67	26.08	-3361.01	313.64	7.19	-3394.92	299.27	38.49	-3539.32	54.32	1104.73	0.00	0.00	0.00	-3542.66	3.46	1448.87	-3773.00	49.78	1459.52	-3402.00	227.39	1465.33	-2911.31	164.86	566.51	139.87	1150.35	74.40	727.94	1057.08	74.70	0.00
0.68000	-3479.99	104.11	32.03	-3617.58	111.23	15.46	-3358.32	67.79	5.87	-3496.37	163.79	95.09	-2727.15	-3.35	10.15	-3582.02	-87.67	26.08	-3406.18	313.29	0.74	-3396.41	298.73	38.27	-3539.32	54.32	1104.73	0.00	0.00	0.00	-3542.66	3.46	1448.87	-3773.00	49.78	1459.52	-3395.12	225.87	1464.86	-2919.62	163.19	579.66	139.07	1150.46	74.21	727.16	1056.64	74.72	0.00
0.69000	-3479.99	104.11	32.03	-3617.58	111.23	15.46	-3400.50	66.54	-0.40	-3496.37	163.79	95.09	-2727.15	-3.35	10.15	-3582.02	-87.67	26.08	-3367.46	312.63	6.12	-3391.60	299.48	39.57	-3539.32	54.32	1104.73	0.00	0.00	0.00	-3542.66	3.46	1448.87	-3773.00	49.78	1459.52	-3426.09	227.29	1465.13	-2927.97	161.50	592.87	137.20	1151.94	73.45	727.13	1056.89	74.63	0.00
0.70000	-3479.99	104.11	32.03	-3617.58	111.23	15.46	-3330.80	65.44	10.28	-3496.37	163.79	95.09	-2727.15	-3.35	10.15	-3582.02	-87.67	26.08	-3394.88	314.50	1.70	-3392.98	299.47	40.08	-3539.32	54.32	1104.73	0.00	0.00	0.00	-3542.66	3.46	1448.87	-3773.00	49.78	1459.52	-3408.55	226.30	1463.75	-2936.34	159.81	606.13	138.72	1151.43	73.82	728.25	1056.68	75.09	0.00
0.71000	-3479.99	104.11	32.03	-3617.58	111.23	15.46	-3365.99	68.33	6.29	-3496.37	163.79	95.09	-2727.15	-3.35	10.15	-3582.02	-87.67	26.08	-3354.75	311.83	8.38	-3387.99	299.75	40.14	-3539.32	54.32	1104.73	0.00	0.00	0.00	-3542.66	3.46	1448.87	-3773.00	49.78	1459.52	-3379.89	225.01	1463.23	-2944.74	158.10	619.44	139.70	1151.59	73.94	726.68	1057.15	74.58	0.00
0.72000	-3479.99	104.11	32.03	-3617.58	111.23	15.46	-3356.15	67.85	7.20	-3496.37	163.79	95.09	-2727.15	-3.35	10.15	-3582.02	-87.67	26.08	-3362.76	312.29	8.00	-3388.41	300.07	39.83	-3539.32	54.32	1104.73	0.00	0.00	0.00	-3542.66	3.46	1448.87	-3773.00	49.78	1459.52	-3367.56	224.97	1463.68	-2953.17	156.39	632.79	138.38	1151.12	73.72	727.63	1056.81	74.67	0.00
0.73000	-3479.99	104.11	32.03	-3617.58	111.23	15.46	-3325.32	65.15	11.54	-3496.37	163.79	95.09	-2727.15	-3.35	10.15	-3582.02	-87.67	26.08	-3384.70	314.08	4.06	-3396.06	298.88	38.56	-3539.32	54.32	1104.73	0.00	0.00	0.00	-3542.66	3.46	1448.87	-3773.00	49.78	1459.52	-3373.63	226.08	1462.90	-2961.62	154.68	646.18	138.06	1149.09	74.10	728.05	1055.67	75.21	0.00
0.74000	-3479.99	104.11	32.03	-3617.58	111.23	15.46	-3355.37	66.01	6.75	-3496.37	163.79	95.09	-2727.15	-3.35	10.15	-3582.02	-87.67	26.08	-3364.37	314.94	7.12	-3370.95	298.77	42.00	-3539.32	54.32	1104.73	0.00	0.00	0.00	-3542.66	3.46	1448.87	-3773.00	49.78	1459.52	-3397.05	223.52	1463.59	-2970.09	152.96	659.61	141.47	1150.26	74.81	727.72	1056.25	74.95	0.00
0.75000	-3479.99	104.11	32.03	-3617.58	111.23	15.46	-3340.97	69.12	9.88	-3496.37	163.79	95.09	-2727.15	-3.35	10.15	-3582.02	-87.67	26.08	-3381.77	312.95	3.18	-3357.11	297.83	44.14	-3539.32	54.32	1104.73	0.00	0.00	0.00	-3542.66	3.46	1448.87	-3773.00	49.78	1459.52	-3394.35	222.92	1462.94	-2978.58	151.23	673.06	140.78	1151.26	74.30	727.86	1056.79	74.73	0.00
0.76000	-3479.99	104.11	32.03	-3617.58	111.23	15.46	-3394.73	67.51	0.45	-3496.37	163.79	95.09	-2727.15	-3.35	10.15	-3582.02	-87.67	26.08	-3371.16	313.33	5.01	-3370.40	298.78	42.14	-3539.32	54.32	1104.73	0.00	0.00	0.00	-3542.66	3.46	1448.87	-3773.00	49.78	1459.52	-3398.08	223.75	1464.23	-2987.08	149.50	686.55	140.67	1150.59	74.60	725.50	1057.62	74.18	0.00
0.77000	-3479.99	104.11	32.03	-3617.58	111.23	15.46	-3352.44	68.94	7.92	-3496.37	163.79	95.09	-2727.15	-3.35	10.15	-3582.02	-87.67	26.08	-3371.51	312.81	6.30	-3416.86	299.04	34.39	-3539.32	54.32	1104.73	0.00	0.00	0.00	-3542.66	3.46	1448.87	-3773.00	49.78	1459.52	-3408.99	222.97	1463.80	-2995.59	147.76	700.05	138.21	1151.11	73.91	725.20	1057.62	74.08	0.00
0.78000	-3479.99	104.11	32.03	-3617.58	111.23	15.46	-3345.14	67.64	9.48	-3496.37	163.79	95.09	-2727.15	-3.35	10.15	-3582.02	-87.67	26.08	-3355.54	312.77	8.65	-3383.72	298.74	40.99	-3539.32	54.32	1104.73	0.00	0.00	0.00	-3542.66	3.46	1448.87	-3773.00	49.78	1459.52	-3412.94	223.98	1463.96	-3004.11	146.02	713.57	139.35	1150.57	74.26	726.99	1056.88	74.58	0.00
0.79000	-3479.99	104.11	32.03	-3617.58	111.23	15.46	-3340.34	66.85	8.92	-3496.37	163.79	95.09	-2727.15	-3.35	10.15	-3582.02	-87.67	26.08	-3406.01	312.90	0.09	-3377.55	299.31	42.18	-3539.32	54.32	1104.73	0.00	0.00	0.00	-3542.66	3.46	1448.87	-3773.00	49.78	1459.52	-3401.82	222.63	1463.72	-3012.64	144.27	727.10	139.03	1151.53	74.09	726.66	1056.84	74.57	0.00
0.80000	-3479.99	104.11	32.03	-3617.58	111.23	15.46	-3367.60	67.26	4.82	-3496.37	163.79	95.09	-2727.15	-3.35	10.15	-3582.02	-87.67	26.08	-3375.12	313.64	5.46	-3386.61	298.96	39.58	-3539.32	54.32	1104.73	0.00	0.00	0.00	-3542.66	3.46	1448.87	-3773.00	49.78	1459.52	-3434.49	221.85	1464.28	-3021.17	142.52	740.64	140.24	1150.41	74.44	726.40	1057.54	74.25	0.00
0.81000	-3479.99	104.11	32.03	-3617.58	111.23	15.46	-3388.82	66.86	3.52	-3496.37	163.79	95.09	-2727.15	-3.35	10.15	-3582.02	-87.67	26.08	-3352.57	314.20	7.82	-3375.78	299.04	41.07	-3539.32	54.32	1104.73	0.00	0.00	0.00	-3542.66	3.46	1448.87	-3773.00	49.78	1459.52	-3398.79	222.08	1463.15	-3029.70	140.77	754.19	140.07	1149.57	74.51	726.58	1056.94	74.51	0.00
0.82000	-3479.99	104.11	32.03	-3617.58	111.23	15.46	-3378.27	65.93	2.67	-3496.37	163.79	95.09	-2727.15	-3.35	10.15	-3582.02	-87.67	26.08	-3368.73	313.94	7.15	-3360.94	298.87	43.34	-3539.32	54.32	1104.73	0.00	0.00	0.00	-3542.66	3.46	1448.87	-3773.00	49.78	1459.52	-3397.37	220.92	1463.20	-3038.23	139.02	767.73	140.11	1150.80	74.21	727.23	1056.41	74.92	0.00
0.83000	-3479.99	104.11	32.03	-3617.58	111.23	15.46	-3391.91	66.13	1.48	-3496.37	163.79	95.09	-2727.15	-3.35	10.15	-3582.02	-87.67	26.08	-3422.33	314.51	-0.32	-3396.14	299.57	38.58	-3539.32	54.32	1104.73	0.00	0.00	0.00	-3542.66	3.46	1448.87	-3773.00	49.78	1459.52	-3377.26	219.07	1462.72	-3046.75	137.26	781.27	138.91	1151.47	73.99	727.84	1056.99	74.77	0.00
0.84000	-3479.99	104.11	32.03	-3617.58	111.23	15.46	-3365.18	68.47	5.56	-3496.37	163.79	95.09	-2727.15	-3.35	10.15	-3582.02	-87.67	26.08	-3379.32	314.37	6.60	-3387.61	299.11	39.67	-3539.32	54.32	1104.73	0.00	0.00	0.00	-3542.66	3.46	1448.87	-3773.00	49.78	1459.52	-3408.16	219.07	1463.09	-3055.26	135.51	794.80	140.44	1151.04	74.42	727.20	1057.15	74.44	0.00
0.85000	-3479.99	104.11	32.03	-3617.58	111.23	15.46	-3368.05	69.01	5.21	-3496.37	163.79	95.09	-2727.15	-3.35	10.15	-3582.02	-87.67	26.08	-3345.38	310.86	9.56	-3381.90	298.00	39.89	-3539.32	54.32	1104.73	0.00	0.00	0.00	-3542.66	3.46	1448.87	-3773.00	49.78	1459.52	-3378.86	217.79	1463.69	-3063.77	133.75	808.32	141.81	1150.58	74.80	728.04	1057.05	74.75	0.00
0.86000	-3479.99	104.11	32.03	-3617.58	111.23	15.46	-3373.83	68.37	4.87	-3496.37	163.79	95.09	-2727.15	-3.35	10.15	-3582.02	-87.67	26.08	-3377.94	312.80	4.26	-3398.26	300.00	37.83	-3539.32	54.32	1104.73	0.00	0.00	0.00	-3542.66	3.46	1448.87	-3773.00	49.78	1459.52	-3409.26	219.29	1463.85	-3072.26	131.99	821.82	141.48	1150.03	75.02	727.18	1056.31	75.00	0.00
0.87000	-3479.99	104.11	32.03	-3617.58	111.23	15.46	-3366.14	66.27	4.26	-3496.37	163.79	95.09	-2727.15	-3.35	10.15	-3582.02	-87.67	26.08	-3370.41	315.58	5.63	-3372.63	299.66	41.60	-3539.32	54.32	1104.73	0.00	0.00	0.00	-3542.66	3.46	1448.87	-3773.00	49.78	1459.52	-3435.65	220.58	1465.24	-3080.73	130.23	835.30	139.65	1150.30	74.74	727.66	1056.69	74.95	0.00
0.88000	-3479.99	104.11	32.03	-3617.58	111.23	15.46	-3352.38	67.97	7.93	-3496.37	163.79	95.09	-2727.15	-3.35	10.15	-3582.02	-87.67	26.08	-3384.78	314.62	3.18	-3374.61	299.20	41.73	-3539.32	54.32	1104.73	0.00	0.00	0.00	-3542.66	3.46	1448.87	-3773.00	49.78	1459.52	-3405.20	217.80	1464.90	-3089.18	128.48	848.75	136.81	1151.23	73.68	726.68	1056.82	74.69	0.00
0.89000	-3479.99	104.11	32.03	-3617.58	111.23	15.46	-3333.41	64.38	11.68	-3496.37	163.79	95.09	-2727.15	-3.35	10.15	-3582.02	-87.67	26.08	-3415.40	315.51	0.39	-3380.95	299.07	40.83	-3539.32	54.32	1104.73	0.00	0.00	0.00	-3542.66	3.46	1448.87	-3773.00	49.78	1459.52	-3389.24	216.28	1463.83	-3097.61	126.72	862.17	141.89	1150.57	74.79	727.18	1056.63	74.70	0.00
0.90000	-3479.99	104.11	32.03	-3617.58	111.23	15.46	-3341.51	66.83	9.05	-3496.37	163.79	95.09	-2727.15	-3.35	10.15	-3582.02	-87.67	26.08	-3370.06	312.47	6.10	-3372.13	298.99	41.68	-3539.32	54.32	1104.73	0.00	0.00	0.00	-3542.66	3.46	1448.87	-3773.00	49.78	1459.52	-3400.02	217.98	1464.38	-3106.02	124.97	875.56	140.86	1151.27	74.45	727.17	1056.74	74.65	0.00
0.91000	-3479.99	104.11	32.03	-3617.58	111.23	15.46	-3334.52	67.28	11.12	-3496.37	163.79	95.09	-2727.15	-3.35	10.15	-3582.02	-87.67	26.08	-3385.37	312.14	3.81	-3373.17	299.24	40.59	-3539.32	54.32	1104.73	0.00	0.00	0.00	-3542.66	3.46	1448.87	-3773.00	49.78	1459.52	-3410.23	217.86	1465.85	-3114.40	123.22	888.90	137.54	1150.62	73.85	727.89	1057.10	74.61	0.00
0.92000	-3479.99	104.11	32.03	-3617.58	111.23	15.46	-3389.69	67.58	2.23	-3496.37	163.79	95.09	-2727.15	-3.35	10.15	-3582.02	-87.67	26.08	-3392.43	315.22	3.33	-3395.64	300.41	37.77	-3539.32	54.32	1104.73	0.00	0.00	0.00	-3542.66	3.46	1448.87	-3773.00	49.78	1459.52	-3428.61	217.23	1466.43	-3122.74	121.47	902.21	137.65	1150.67	74.06	728.35	1057.41	74.73	0.00
0.93000	-3479.99	104.11	32.03	-3617.58	111.23	15.46	-3372.24	66.60	4.80	-3496.37	163.79	95.09	-2727.15	-3.35	10.15	-3582.02	-87.67	26.08	-3379.80	314.10	5.40	-3381.13	299.80	40.00	-3539.32	54.32	1104.73	0.00	0.00	0.00	-3542.66	3.46	1448.87	-3773.00	49.78	1459.52	-3424.00	217.71	1465.00	-3131.06	119.73	915.46	140.80	1150.35	74.66	727.17	1057.59	74.48	0.00
0.94000	-3479.99	104.11	32.03	-3617.58	111.23	15.46	-3353.41	66.24	8.96	-3496.37	163.79	95.09	-2727.15	-3.35	10.15	-3582.02	-87.67	26.08	-3398.77	314.44	3.78	-3369.63	299.16	41.77	-3539.32	54.32	1104.73	0.00	0.00	0.00	-3542.66	3.46	1448.87	-3773.00	49.78	1459.52	-3406.69	215.70	1464.57	-3139.33	117.99	928.66	138.61	1151.49	73.99	726.96	1056.77	74.60	0.00
0.95000	-3479.99	104.11	32.03	-3617.58	111.23	15.46	-3346.63	67.31	7.12	-3496.37	163.79	95.09	-2727.15	-3.35	10.15	-3582.02	-87.67	26.08	-3374.18	313.81	4.54	-3386.30	299.89	39.17	-3539.32	54.32	1104.73	0.00	0.00	0.00	-3542.66	3.46	1448.87	-3773.00	49.78	1459.52	-3405.76	215.00	1464.03	-3147.57	116.25	941.81	139.51	1150.97	74.23	727.81	1056.41	74.98	0.00
0.96000	-3479.99	104.11	32.03	-3617.58	111.23	15.46	-3342.61	66.16	9.87	-3496.37	163.79	95.09	-2727.15	-3.35	10.15	-3582.02	-87.67	26.08	-3336.36	313.95	10.16	-3386.29	299.99	39.01	-3539.32	54.32	1104.73	0.00	0.00	0.00	-3542.66	3.46	1448.87	-3773.00	49.78	1459.52	-3408.45	214.20	1465.21	-3155.77	114.52	954.89	140.30	1151.48	74.35	729.99	1055.99	75.57	0.00
0.97000	-3479.99	104.11	32.03	-3617.58	111.23	15.46	-3368.22	68.53	3.77	-3496.37	163.79	95.09	-2727.15	-3.35	10.15	-3582.02	-87.67	26.08	-3369.44	313.49	6.96	-3365.39	298.33	42.57	-3539.32	54.32	1104.73	0.00	0.00	0.00	-3542.66	3.46	1448.87	-3773.00	49.78	1459.52	-3418.21	213.33	1465.25	-3163.92	112.79	967.91	140.81	1151.37	74.45	729.14	1056.44	75.21	0.00
0.98000	-3479.99	104.11	32.03	-3617.58	111.23	15.46	-3376.67	67.62	3.74	-3496.37	163.79	95.09	-2727.15	-3.35	10.15	-3582.02	-87.67	26.08	-3358.67	312.65	7.17	-3398.05	299.24	37.56	-3539.32	54.32	1104.73	0.00	0.00	0.00	-3542.66	3.46	1448.87	-3773.00	49.78	1459.52	-3415.19	213.28	1465.27	-3172.03	111.08	980.86	136.16	1151.72	73.36	727.68	1056.32	74.91	0.00
0.99000	-3479.99	104.11	32.03	-3617.58	111.23	15.46	-3355.09	68.83	6.44	-3496.37	163.79	95.09	-2727.15	-3.35	10.15	-3582.02	-87.67	26.08	-3351.44	313.03	10.02	-3366.54	298.69	42.08	-3539.32	54.32	1104.73	0.00	0.00	0.00	-3542.66	3.46	1448.87	-3773.00	49.78	1459.52	-3405.61	213.65	1465.06	-3180.08	109.36	993.73	138.54	1149.88	74.26	727.92	1056.46	74.84	0.00
1.00000	-3479.99	104.11	32.03	-3617.58	111.23	15.46	-3368.57	66.22	5.35	-3496.37	163.79	95.09	-2727.15	-3.35	10.15	-3582.02	-87.67	26.08	-3389.64	313.88	4.91	-3368.64	299.00	41.94	-3539.32	54.32	1104.73	0.00	0.00	0.00	-3542.66	3.46	1448.87	-3773.00	49.78	1459.52	-3393.69	213.49	1465.26	-3188.08	107.66	1006.53	138.80	1150.04	74.46	728.02	1057.05	74.85	0.00
1.01000	-3479.99	104.11	32.03	-3617.58	111.23	15.46	-3380.83	66.67	2.08	-3496.37	163.79	95.09	-2727.15	-3.35	10.15	-3582.02	-87.67	26.08	-3376.04	313.85	3.84	-3365.78	298.13	42.93	-3539.32	54.32	1104.73	0.00	0.00	0.00	-3542.66	3.46	1448.87	-3773.00	49.78	1459.52	-3423.66	211.55	1465.78	-3196.03	105.96	1019.24	137.39	1151.07	73.92	729.08	1056.12	75.42	0.00
1.02000	-3479.99	104.11	32.03	-3617.58	111.23	15.46	-3376.42	68.21	4.61	-3496.37	163.79	95.09	-2727.15	-3.35	10.15	-3582.02	-87.67	26.08	-3384.84	315.61	3.53	-3366.96	298.25	42.73	-3539.32	54.32	1104.73	0.00	0.00	0.00	-3542.66	3.46	1448.87	-3773.00	49.78	1459.52	-3432.04	212.02	1466.15	-3203.91	104.27	1031.87	139.96	1150.21	74.50	728.21	1056.33	74.99	0.00
1.03000	-3479.99	104.11	32.03	-3617.58	111.23	15.46	-3379.38	66.69	2.96	-3496.37	163.79	95.09	-2727.15	-3.35	10.15	-3582.02	-87.67	26.08	-3381.80	312.08	4.11	-3365.34	298.45	42.64	-3539.32	54.32	1104.73	0.00	0.00	0.00	-3542.66	3.46	1448.87	-3773.00	49.78	1459.52	-3420.44	211.13	1465.16	-3211.74	102.58	1044.40	139.60	1149.38	74.50	727.38	1056.83	74.66	0.00
1.04000	-3479.99	104.11	32.03	-3617.58	111.23	15.46	-3372.61	67.43	5.61	-3496.37	163.79	95.09	-2727.15	-3.35	10.15	-3582.02	-87.67	26.08	-3356.75	311.84	8.43	-3380.45	299.63	40.41	-3539.32	54.32	1104.73	0.00	0.00	0.00	-3542.66	3.46	1448.87	-3773.00	49.78	1459.52	-3401.61	209.49	1465.05	-3219.50	100.91	1056.84	139.51	1150.55	74.16	727.49	1056.80	74.67	0.00
1.05000	-3479.99	104.11	32.03	-3617.58	111.23	15.46	-3354.79	67.22	5.51	-3496.37	163.79	95.09	-2727.15	-3.35	10.15	-3582.02	-87.67	26.08	-3360.00	313.04	5.60	-3383.77	298.91	40.24	-3539.32	54.32	1104.73	0.00	0.00	0.00	-3542.66	3.46	1448.87	-3773.00	49.78	1459.52	-3404.68	209.42	1466.17	-3227.20	99.25	1069.18	137.31	1151.37	73.67	727.05	1057.86	74.38	0.00
1.06000	-3479.99	104.11	32.03	-3617.58	111.23	15.46	-3394.11	66.57	1.09	-3496.37	163.79	95.09	-2727.15	-3.35	10.15	-3582.02	-87.67	26.08	-3361.10	312.65	4.72	-3372.71	298.83	40.84	-3539.32	54.32	1104.73	0.00	0.00	0.00	-3542.66	3.46	1448.87	-3773.00	49.78	1459.52	-3396.22	206.32	1464.64	-3234.82	97.59	1081.41	138.55	1151.21	73.94	726.45	1057.31	74.57	0.00
1.07000	-3479.99	104.11	32.03	-3617.58	111.23	15.46	-3329.02	67.04	11.34	-3496.37	163.79	95.09	-2727.15	-3.35	10.15	-3582.02	-87.67	26.08	-3377.28	314.27	3.24	-3374.24	298.66	41.03	-3539.32	54.32	1104.73	0.00	0.00	0.00	-3542.66	3.46	1448.87	-3773.00	49.78	1459.52	-3416.17	205.56	1465.11	-3242.37	95.95	1093.54	139.15	1152.06	73.81	728.01	1057.11	74.92	0.00
1.08000	-3479.99	104.11	32.03	-3617.58	111.23	15.46	-3373.77	66.88	5.39	-3496.37	163.79	95.09	-2727.15	-3.35	10.15	-3582.02	-87.67	26.08	-3374.32	312.31	4.70	-3362.75	298.08	42.28	-3539.32	54.32	1104.73	0.00	0.00	0.00	-3542.66	3.46	1448.87	-3773.00	49.78	1459.52	-3440.01	205.67	1467.41	-3249.85	94.31	1105.55	136.96	1151.13	73.43	727.50	1056.38	74.94	0.00
1.09000	-3479.99	104.11	32.03	-3617.58	111.23	15.46	-3359.87	66.72	5.21	-3496.37	163.79	95.09	-2727.15	-3.35	10.15	-3582.02	-87.67	26.08	-3358.13	314.02	7.30	-3373.58	298.72	40.54	-3539.32	54.32	1104.73	0.00	0.00	0.00	-3542.66	3.46	1448.87	-3773.00	49.78	1459.52	-3441.37	205.54	1467.06	-3257.25	92.69	1117.44	139.29	1151.05	74.09	727.94	1055.92	75.14	0.00
1.10000	-3479.99	104.11	32.03	-3617.58	111.23	15.46	-3340.76	66.69	8.60	-3496.37	163.79	95.09	-2727.15	-3.35	10.15	-3582.02	-87.67	26.08	-3367.13	313.93	4.42	-3360.45	299.02	43.50	-3539.32	54.32	1104.73	0.00	0.00	0.00	-3542.66	3.46	1448.87	-3773.00	49.78	1459.52	-3446.58	203.59	1467.33	-3264.56	91.08	1129.21	142.31	1149.93	74.96	727.71	1056.09	74.95	0.00
1.11000	-3479.99	104.11	32.03	-3617.58	111.23	15.46	-3348.67	67.71	8.10	-3496.37	163.79	95.09	-2727.15	-3.35	10.15	-3582.02	-87.67	26.08	-3377.58	314.24	4.41	-3379.27	299.36	40.07	-3539.32	54.32	1104.73	0.00	0.00	0.00	-3542.66	3.46	1448.87	-3773.00	49.78	1459.52	-3397.66	201.73	1466.94	-3271.80	89.49	1140.86	139.09	1151.97	73.64	726.65	1056.58	74.59	0.00
1.12000	-3479.99	104.11	32.03	-3617.58	111.23	15.46	-3364.92	67.67	6.48	-3496.37	163.79	95.09	-2727.15	-3.35	10.15	-3582.02	-87.67	26.08	-3370.11	315.26	6.14	-3377.34	299.22	40.51	-3539.32	54.32	1104.73	0.00	0.00	0.00	-3542.66	3.46	1448.87	-3773.00	49.78	1459.52	-3407.25	200.94	1466.35	-3278.94	87.90	1152.37	139.85	1151.38	74.17	726.37	1056.25	74.80	0.00
1.13000	-3479.99	104.11	32.03	-3617.58	111.23	15.46	-3373.76	66.64	2.86	-3496.37	163.79	95.09	-2727.15	-3.35	10.15	-3582.02	-87.67	26.08	-3375.68	313.56	5.89	-3384.56	299.28	40.94	-3539.32	54.32	1104.73	0.00	0.00	0.00	-3542.66	3.46	1448.87	-3773.00	49.78	1459.52	-3427.41	201.33	1467.55	-3286.00	86.33	1163.75	137.45	1151.87	73.44	727.60	1056.66	74.93	0.00
1.14000	-3479.99	104.11	32.03	-3617.58	111.23	15.46	-3367.23	66.56	4.87	-3496.37	163.79	95.09	-2727.15	-3.35	10.15	-3582.02	-87.67	26.08	-3378.60	314.72	4.81	-3390.11	299.45	39.05	-3539.32	54.32	1104.73	0.00	0.00	0.00	-3542.66	3.46	1448.87	-3773.00	49.78	1459.52	-3414.66	198.55	1466.40	-3292.97	84.78	1174.99	135.96	1152.04	73.25	727.25	1056.35	74.96	0.00
1.15000	-3479.99	104.11	32.03	-3617.58	111.23	15.46	-3379.31	68.39	3.57	-3496.37	163.79	95.09	-2727.15	-3.35	10.15	-3582.02	-87.67	26.08	-3376.71	312.87	5.03	-3354.89	299.74	43.86	-3539.32	54.32	1104.73	0.00	0.00	0.00	-3542.66	3.46	1448.87	-3773.00	49.78	1459.52	-3433.25	198.92	1466.87	-3299.84	83.24	1186.08	138.42	1151.97	73.62	728.22	1056.79	74.98	0.00
1.16000	-3479.99	104.11	32.03	-3617.58	111.23	15.46	-3366.98	66.72	4.84	-3496.37	163.79	95.09	-2727.15	-3.35	10.15	-3582.02	-87.67	26.08	-3376.90	313.53	5.24	-3360.34	298.67	44.44	-3539.32	54.32	1104.73	0.00	0.00	0.00	-3542.66	3.46	1448.87	-3773.00	49.78	1459.52	-3425.28	196.33	1467.17	-3306.61	81.71	1197.03	138.26	1150.25	73.93	728.77	1056.91	74.99	0.00
1.17000	-3479.99	104.11	32.03	-3617.58	111.23	15.46	-3354.33	67.65	7.12	-3496.37	163.79	95.09	-2727.15	-3.35	10.15	-3582.02	-87.67	26.08	-3399.20	315.83	2.20	-3382.49	298.79	41.35	-3539.32	54.32	1104.73	0.00	0.00	0.00	-3542.66	3.46	1448.87	-3773.00	49.78	1459.52	-3433.02	194.43	1466.89	-3313.28	80.20	1207.82	136.97	1151.43	73.26	728.36	1056.64	74.92	0.00
1.18000	-3479.99	104.11	32.03	-3617.58	111.23	15.46	-3340.37	66.46	7.52	-3496.37	163.79	95.09	-2727.15	-3.35	10.15	-3582.02	-87.67	26.08	-3377.37	312.70	3.35	-3392.79	299.33	39.51	-3539.32	54.32	1104.73	0.00	0.00	0.00	-3542.66	3.46	1448.87	-3773.00	49.78	1459.52	-3457.73	192.66	1468.51	-3319.85	78.70	1218.46	139.12	1150.71	73.89	726.64	1056.64	74.56	0.00
1.19000	-3479.99	104.11	32.03	-3617.58	111.23	15.46	-3340.17	66.79	10.28	-3496.37	163.79	95.09	-2727.15	-3.35	10.15	-3582.02	-87.67	26.08	-3383.53	313.51	2.59	-3374.69	298.61	42.27	-3539.32	54.32	1104.73	0.00	0.00	0.00	-3542.66	3.46	1448.87	-3773.00	49.78	1459.52	-3460.17	192.40	1467.32	-3326.31	77.22	1228.94	138.87	1151.37	73.78	726.54	1057.09	74.38	0.00
1.20000	-3479.99	104.11	32.03	-3617.58	111.23	15.46	-3355.37	66.29	6.53	-3496.37	163.79	95.09	-2727.15	-3.35	10.15	-3582.02	-87.67	26.08	-3365.46	312.46	6.38	-3382.08	299.67	41.03	-3539.32	54.32	1104.73	0.00	0.00	0.00	-3542.66	3.46	1448.87	-3773.00	49.78	1459.52	-3444.52	190.36	1466.35	-3332.66	75.76	1239.25	139.91	1150.75	74.32	725.77	1057.67	74.04	0.00
1.21000	-3479.99	104.11	32.03	-3617.58	111.23	15.46	-3363.68	64.65	5.66	-3496.37	163.79	95.09	-2727.15	-3.35	10.15	-3582.02	-87.67	26.08	-3372.93	313.38	5.11	-3374.26	299.26	42.33	-3539.32	54.32	1104.73	0.00	0.00	0.00	-3542.66	3.46	1448.87	-3773.00	49.78	1459.52	-3429.92	191.57	1466.94	-3338.90	74.32	1249.39	139.60	1149.91	74.52	726.65	1057.27	74.46	0.00
1.22000	-3479.99	104.11	32.03	-3617.58	111.23	15.46	-3346.02	68.22	7.70	-3496.37	163.79	95.09	-2727.15	-3.35	10.15	-3582.02	-87.67	26.08	-3383.92	313.30	4.48	-3377.90	299.69	42.32	-3539.32	54.32	1104.73	0.00	0.00	0.00	-3542.66	3.46	1448.87	-3773.00	49.78	1459.52	-3399.15	186.61	1465.30	-3345.03	72.89	1259.36	140.52	1150.68	74.39	727.75	1055.85	75.10	0.00
1.23000	-3479.99	104.11	32.03	-3617.58	111.23	15.46	-3335.00	68.03	8.62	-3496.37	163.79	95.09	-2727.15	-3.35	10.15	-3582.02	-87.67	26.08	-3387.59	314.17	2.72	-3381.99	298.24	42.39	-3539.32	54.32	1104.73	0.00	0.00	0.00	-3542.66	3.46	1448.87	-3773.00	49.78	1459.52	-3397.58	186.28	1464.79	-3351.04	71.49	1269.15	139.45	1150.83	74.17	727.13	1056.82	74.65	0.00
1.24000	-3479.99	104.11	32.03	-3617.58	111.23	15.46	-3359.18	66.43	4.03	-3496.37	163.79	95.09	-2727.15	-3.35	10.15	-3582.02	-87.67	26.08	-3375.47	315.49	4.32	-3384.72	299.59	41.28	-3539.32	54.32	1104.73	0.00	0.00	0.00	-3542.66	3.46	1448.87	-3773.00	49.78	1459.52	-3426.60	185.86	1466.07	-3356.93	70.10	1278.75	138.02	1151.28	73.75	728.78	1056.46	75.28	0.00
1.25000	-3479.99	104.11	32.03	-3617.58	111.23	15.46	-3353.93	66.78	7.65	-3496.37	163.79	95.09	-2727.15	-3.35	10.15	-3582.02	-87.67	26.08	-3354.31	315.73	9.36	-3369.77	299.00	43.16	-3539.32	54.32	1104.73	0.00	0.00	0.00	-3542.66	3.46	1448.87	-3773.00	49.78	1459.52	-3429.75	185.27	1465.12	-3362.69	68.73	1288.17	138.80	1150.51	73.97	728.26	1056.07	75.22	0.00
1.26000	-3479.99	104.11	32.03	-3617.58	111.23	15.46	-3386.30	66.91	1.39	-3496.37	163.79	95.09	-2727.15	-3.35	10.15	-3582.02	-87.67	26.08	-3364.94	313.47	6.95	-3375.80	298.89	42.15	-3539.32	54.32	1104.73	0.00	0.00	0.00	-3542.66	3.46	1448.87	-3773.00	49.78	1459.52	-3431.51	183.74	1465.21	-3368.33	67.38	1297.40	139.33	1151.67	73.48	728.11	1056.03	75.09	0.00
1.27000	-3479.99	104.11	32.03	-3617.58	111.23	15.46	-3368.77	63.59	4.42	-3496.37	163.79	95.09	-2727.15	-3.35	10.15	-3582.02	-87.67	26.08	-3377.74	314.35	5.21	-3352.48	298.57	46.20	-3539.32	54.32	1104.73	0.00	0.00	0.00	-3542.66	3.46	1448.87	-3773.00	49.78	1459.52	-3423.67	182.26	1465.26	-3373.84	66.05	1306.43	140.29	1151.85	73.90	727.58	1055.89	75.21	0.00
1.28000	-3479.99	104.11	32.03	-3617.58	111.23	15.46	-3383.23	66.91	1.30	-3496.37	163.79	95.09	-2727.15	-3.35	10.15	-3582.02	-87.67	26.08	-3392.30	312.52	3.45	-3407.85	299.86	39.25	-3539.32	54.32	1104.73	0.00	0.00	0.00	-3542.66	3.46	1448.87	-3773.00	49.78	1459.52	-3442.71	180.55	1465.98	-3379.22	64.75	1315.26	142.56	1151.34	74.52	728.39	1055.99	75.32	0.00
1.29000	-3479.99	104.11	32.03	-3617.58	111.23	15.46	-3343.51	65.51	8.99	-3496.37	163.79	95.09	-2727.15	-3.35	10.15	-3582.02	-87.67	26.08	-3367.77	312.85	7.04	-3395.66	299.58	40.54	-3539.32	54.32	1104.73	0.00	0.00	0.00	-3542.66	3.46	1448.87	-3773.00	49.78	1459.52	-3418.28	179.12	1466.72	-3384.47	63.46	1323.89	138.13	1152.27	73.77	728.22	1056.86	74.71	0.00
1.30000	-3479.99	104.11	32.03	-3617.58	111.23	15.46	-3396.70	65.38	-0.41	-3496.37	163.79	95.09	-2727.15	-3.35	10.15	-3582.02	-87.67	26.08	-3362.51	312.51	8.11	-3384.75	298.72	42.98	-3539.32	54.32	1104.73	0.00	0.00	0.00	-3542.66	3.46	1448.87	-3773.00	49.78	1459.52	-3429.54	177.16	1466.96	-3389.58	62.20	1332.30	138.36	1151.46	73.96	727.95	1056.62	74.83	0.00
1.31000	-3479.99	104.11	32.03	-3617.58	111.23	15.46	-3319.69	67.04	11.39	-3496.37	163.79	95.09	-2727.15	-3.35	10.15	-3582.02	-87.67	26.08	-3382.07	313.65	4.43	-3400.41	300.07	41.16	-3539.32	54.32	1104.73	0.00	0.00	0.00	-3542.66	3.46	1448.87	-3773.00	49.78	1459.52	-3440.14	174.40	1466.36	-3394.55	60.96	1340.51	138.98	1150.45	73.98	727.41	1056.54	74.78	0.00
1.32000	-3479.99	104.11	32.03	-3617.58	111.23	15.46	-3337.65	67.19	8.38	-3496.37	163.79	95.09	-2727.15	-3.35	10.15	-3582.02	-87.67	26.08	-3347.64	312.08	7.04	-3411.03	301.01	40.62	-3539.32	54.32	1104.73	0.00	0.00	0.00	-3542.66	3.46	1448.87	-3773.00	49.78	1459.52	-3410.91	172.38	1466.05	-3399.37	59.74	1348.49	138.66	1149.92	74.17	726.08	1056.90	74.45	0.00
1.33000	-3479.99	104.11	32.03	-3617.58	111.23	15.46	-3344.28	67.16	7.91	-3496.37	163.79	95.09	-2727.15	-3.35	10.15	-3582.02	-87.67	26.08	-3343.46	313.40	10.60	-3377.98	299.13	45.67	-3539.32	54.32	1104.73	0.00	0.00	0.00	-3542.66	3.46	1448.87	-3773.00	49.78	1459.52	-3406.75	172.11	1467.21	-3404.06	58.55	1356.26	139.43	1151.47	74.10	726.57	1057.11	74.59	0.00
1.34000	-3479.99	104.11	32.03	-3617.58	111.23	15.46	-3368.24	65.96	4.07	-3496.37	163.79	95.09	-2727.15	-3.35	10.15	-3582.02	-87.67	26.08	-3346.01	313.12	11.00	-3386.55	299.77	45.22	-3539.32	54.32	1104.73	0.00	0.00	0.00	-3542.66	3.46	1448.87	-3773.00	49.78	1459.52	-3427.85	171.88	1466.15	-3408.59	57.38	1363.79	139.76	1151.78	74.14	726.44	1056.97	74.59	0.00
1.35000	-3479.99	104.11	32.03	-3617.58	111.23	15.46	-3347.29	65.91	8.06	-3496.37	163.79	95.09	-2727.15	-3.35	10.15	-3582.02	-87.67	26.08	-3371.13	311.17	6.89	-3401.56	300.10	44.62	-3539.32	54.32	1104.73	0.00	0.00	0.00	-3542.66	3.46	1448.87	-3773.00	49.78	1459.52	-3435.94	170.32	1466.09	-3412.97	56.23	1371.10	137.00	1151.52	73.47	726.77	1057.30	74.44	0.00
1.36000	-3479.99	104.11	32.03	-3617.58	111.23	15.46	-3376.62	64.59	2.23	-3496.37	163.79	95.09	-2727.15	-3.35	10.15	-3582.02	-87.67	26.08	-3402.96	313.76	0.84	-3411.44	299.63	44.81	-3539.32	54.32	1104.73	0.00	0.00	0.00	-3542.66	3.46	1448.87	-3773.00	49.78	1459.52	-3427.36	166.42	1465.78	-3417.20	55.11	1378.17	139.12	1150.96	74.06	726.42	1057.15	74.43	0.00
1.37000	-3479.99	104.11	32.03	-3617.58	111.23	15.46	-3351.71	66.06	7.05	-3496.37	163.79	95.09	-2727.15	-3.35	10.15	-3582.02	-87.67	26.08	-3382.91	312.32	4.92	-3418.29	301.15	45.17	-3539.32	54.32	1104.73	0.00	0.00	0.00	-3542.66	3.46	1448.87	-3773.00	49.78	1459.52	-3436.44	164.55	1466.49	-3421.27	54.02	1385.00	140.47	1150.52	74.36	727.48	1056.17	75.00	0.00
1.38000	-3479.99	104.11	32.03	-3617.58	111.23	15.46	-3325.73	66.77	8.90	-3496.37	163.79	95.09	-2727.15	-3.35	10.15	-3582.02	-87.67	26.08	-3386.18	312.64	5.18	-3430.47	302.06	43.55	-3539.32	54.32	1104.73	0.00	0.00	0.00	-3542.66	3.46	1448.87	-3773.00	49.78	1459.52	-3418.09	164.03	1466.59	-3425.18	52.95	1391.59	141.18	1150.21	74.70	727.71	1056.41	74.96	0.00
1.39000	-3479.99	104.11	32.03	-3617.58	111.23	15.46	-3332.49	65.06	7.86	-3496.37	163.79	95.09	-2727.15	-3.35	10.15	-3582.02	-87.67	26.08	-3369.34	313.27	6.52	-3442.56	301.14	44.60	-3539.32	54.32	1104.73	0.00	0.00	0.00	-3542.66	3.46	1448.87	-3773.00	49.78	1459.52	-3431.89	162.64	1466.87	-3428.93	51.91	1397.93	140.00	1150.77	74.19	726.46	1057.13	74.36	0.00
1.40000	-3479.99	104.11	32.03	-3617.58	111.23	15.46	-3380.61	65.36	1.50	-3496.37	163.79	95.09	-2727.15	-3.35	10.15	-3582.02	-87.67	26.08	-3376.17	312.08	7.11	-3421.11	302.23	49.92	-3539.32	54.32	1104.73	0.00	0.00	0.00	-3542.66	3.46	1448.87	-3773.00	49.78	1459.52	-3422.49	160.19	1467.02	-3432.51	50.90	1404.02	141.31	1149.82	74.65	727.67	1056.37	74.86	0.00
1.41000	-3479.99	104.11	32.03	-3617.58	111.23	15.46	-3341.30	67.59	7.59	-3496.37	163.79	95.09	-2727.15	-3.35	10.15	-3582.02	-87.67	26.08	-3359.65	312.96	11.38	-3422.60	302.83	49.68	-3539.32	54.32	1104.73	0.00	0.00	0.00	-3542.66	3.46	1448.87	-3773.00	49.78	1459.52	-3406.01	158.23	1466.11	-3435.93	49.91	1409.85	139.42	1151.42	73.78	728.21	1055.96	75.24	0.00
1.42000	-3479.99	104.11	32.03	-3617.58	111.23	15.46	-3382.34	66.52	0.05	-3496.37	163.79	95.09	-2727.15	-3.35	10.15	-3582.02	-87.67	26.08	-3402.29	311.89	6.01	-3429.34	304.45	50.17	-3539.32	54.32	1104.73	0.00	0.00	0.00	-3542.66	3.46	1448.87	-3773.00	49.78	1459.52	-3458.07	157.40	1468.61	-3439.18	48.95	1415.42	138.88	1150.87	73.93	726.50	1057.25	74.51	0.00
1.43000	-3479.99	104.11	32.03	-3617.58	111.23	15.46	-3359.51	66.10	4.52	-3496.37	163.79	95.09	-2727.15	-3.35	10.15	-3582.02	-87.67	26.08	-3352.59	311.06	12.64	-3432.42	303.65	53.18	-3539.32	54.32	1104.73	0.00	0.00	0.00	-3542.66	3.46	1448.87	-3773.00	49.78	1459.52	-3438.93	157.20	1467.99	-3442.25	48.02	1420.72	138.76	1149.61	74.48	726.68	1057.72	74.28	0.00
1.44000	-3479.99	104.11	32.03	-3617.58	111.23	15.46	-3335.27	66.80	8.95	-3496.37	163.79	95.09	-2727.15	-3.35	10.15	-3582.02	-87.67	26.08	-3344.06	311.74	15.94	-3407.73	303.59	58.42	-3539.32	54.32	1104.73	0.00	0.00	0.00	-3542.66	3.46	1448.87	-3773.00	49.78	1459.52	-3458.08	154.69	1467.91	-3445.15	47.12	1425.76	140.00	1150.28	74.29	726.48	1056.72	74.76	0.00
1.45000	-3479.99	104.11	32.03	-3617.58	111.23	15.46	-3372.56	66.46	4.26	-3496.37	163.79	95.09	-2727.15	-3.35	10.15	-3582.02	-87.67	26.08	-3337.92	311.60	17.67	-3405.37	303.98	60.66	-3539.32	54.32	1104.73	0.00	0.00	0.00	-3542.66	3.46	1448.87	-3773.00	49.78	1459.52	-3441.24	153.75	1466.57	-3447.86	46.25	1430.52	141.01	1151.21	74.44	725.65	1056.32	74.60	0.00
1.46000	-3479.99	104.11	32.03	-3617.58	111.23	15.46	-3366.68	63.67	3.57	-3496.37	163.79	95.09	-2727.15	-3.35	10.15	-3582.02	-87.67	26.08	-3331.87	311.46	19.36	-3403.07	304.36	62.85	-3539.32	54.32	1104.73	0.00	0.00	0.00	-3542.66	3.46	1448.87	-3773.00	49.78	1459.52	-3468.79	152.29	1467.41	-3450.40	45.41	1435.00	140.47	1152.09	74.16	727.45	1056.78	74.79	0.00
1.47000	-3479.99	104.11	32.03	-3617.58	111.23	15.46	-3321.70	65.98	11.98	-3496.37	163.79	95.09	-2727.15	-3.35	10.15	-3582.02	-87.67	26.08	-3325.89	311.32	21.04	-3400.83	304.75	64.98	-3539.32	54.32	1104.73	0.00	0.00	0.00	-3542.66	3.46	1448.87	-3773.00	49.78	1459.52	-3443.70	150.32	1467.33	-3452.75	44.60	1439.20	141.19	1151.76	74.29	727.77	1057.03	74.73	0.00
1.48000	-3479.99	104.11	32.03	-3617.58	111.23	15.46	-3337.26	65.19	8.60	-3496.37	163.79	95.09	-2727.15	-3.35	10.15	-3582.02	-87.67	26.08	-3320.00	311.18	22.68	-3398.64	305.15	67.06	-3539.32	54.32	1104.73	0.00	0.00	0.00	-3542.66	3.46	1448.87	-3773.00	49.78	1459.52	-3443.87	149.08	1467.35	-3454.91	43.82	1443.11	141.50	1150.49	74.59	727.07	1056.37	74.80	0.00
1.49000	-3479.99	104.11	32.03	-3617.58	111.23	15.46	-3361.87	66.64	4.65	-3496.37	163.79	95.09	-2727.15	-3.35	10.15	-3582.02	-87.67	26.08	-3314.17	311.04	24.30	-3396.50	305.55	69.09	-3539.32	54.32	1104.73	0.00	0.00	0.00	-3542.66	3.46	1448.87	-3773.00	49.78	1459.52	-3456.29	149.98	1466.11	-3456.89	43.08	1446.73	141.59	1150.99	74.69	729.25	1056.28	75.35	0.00
1.50000	-3479.99	104.11	32.03	-3617.58	111.23	15.46	-3333.20	65.24	9.95	-3496.37	163.79	95.09	-2727.15	-3.35	10.15	-3582.02	-87.67	26.08	-3308.43	310.90	25.89	-3394.41	305.96	71.07	-3539.32	54.32	1104.73	0.00	0.00	0.00	-3542.66	3.46	1448.87	-3773.00	49.78	1459.52	-3458.24	148.53	1465.54	-3458.67	42.36	1450.05	139.16	1151.19	74.11	728.78	1056.35	75.26	0.00
1.51000	-3479.99	104.11	32.03	-3617.58	111.23	15.46	-3339.39	65.41	8.54	-3496.37	163.79	95.09	-2727.15	-3.35	10.15	-3582.02	-87.67	26.08	-3302.76	310.76	27.46	-3392.38	306.37	72.99	-3539.32	54.32	1104.73	0.00	0.00	0.00	-3542.66	3.46	1448.87	-3773.00	49.78	1459.52	-3447.85	147.13	1466.06	-3460.25	41.68	1453.07	139.58	1151.24	74.07	726.74	1057.47	74.50	0.00
1.52000	-3479.99	104.11	32.03	-3617.58	111.23	15.46	-3323.08	64.09	12.04	-3496.37	163.79	95.09	-2727.15	-3.35	10.15	-3582.02	-87.67	26.08	-3297.17	310.62	29.00	-3390.40	306.79	74.86	-3539.32	54.32	1104.73	0.00	0.00	0.00	-3542.66	3.46	1448.87	-3773.00	49.78	1459.52	-3454.86	144.79	1467.41	-3461.64	41.03	1455.79	137.11	1152.49	73.20	727.74	1057.45	74.51	0.00
1.53000	-3479.99	104.11	32.03	-3617.58	111.23	15.46	-3349.55	68.11	8.15	-3496.37	163.79	95.09	-2727.15	-3.35	10.15	-3582.02	-87.67	26.08	-3291.66	310.48	30.51	-3388.47	307.21	76.68	-3539.32	54.32	1104.73	0.00	0.00	0.00	-3542.66	3.46	1448.87	-3773.00	49.78	1459.52	-3467.65	142.46	1466.45	-3462.82	40.42	1458.20	138.74	1150.80	73.99	728.10	1057.85	74.47	0.00
1.54000	-3479.99	104.11	32.03	-3617.58	111.23	15.46	-3376.78	64.41	1.27	-3496.37	163.79	95.09	-2727.15	-3.35	10.15	-3582.02	-87.67	26.08	-3286.22	310.33	32.00	-3386.60	307.64	78.45	-3539.32	54.32	1104.73	0.00	0.00	0.00	-3542.66	3.46	1448.87	-3773.00	49.78	1459.52	-3434.63	143.60	1465.07	-3463.80	39.84	1460.30	140.24	1150.31	74.51	729.08	1056.25	75.24	0.00
1.55000	-3479.99	104.11	32.03	-3617.58	111.23	15.46	-3358.80	63.00	4.77	-3496.37	163.79	95.09	-2727.15	-3.35	10.15	-3582.02	-87.67	26.08	-3280.85	310.19	33.46	-3384.77	308.07	80.17	-3539.32	54.32	1104.73	0.00	0.00	0.00	-3542.66	3.46	1448.87	-3773.00	49.78	1459.52	-3510.94	141.87	1466.69	-3464.58	39.29	1462.07	142.06	1150.21	74.69	726.20	1056.44	74.60	0.00
1.56000	-3479.99	104.11	32.03	-3617.58	111.23	15.46	-3361.33	62.69	5.33	-3496.37	163.79	95.09	-2727.15	-3.35	10.15	-3582.02	-87.67	26.08	-3275.56	310.05	34.89	-3383.00	308.50	81.84	-3539.32	54.32	1104.73	0.00	0.00	0.00	-3542.66	3.46	1448.87	-3773.00	49.78	1459.52	-3464.75	140.94	1466.10	-3465.14	38.78	1463.53	138.35	1151.15	73.95	729.08	1056.21	75.32	0.00
1.57000	-3479.99	104.11	32.03	-3617.58	111.23	15.46	-3374.61	65.84	2.09	-3496.37	163.79	95.09	-2727.15	-3.35	10.15	-3582.02	-87.67	26.08	-3270.35	309.90	36.30	-3381.28	308.95	83.45	-3539.32	54.32	1104.73	0.00	0.00	0.00	-3542.66	3.46	1448.87	-3773.00	49.78	1459.52	-3468.26	140.55	1466.01	-3465.49	38.31	1464.66	141.03	1150.20	75.10	727.49	1056.40	74.97	0.00
1.58000	-3479.99	104.11	32.03	-3617.58	111.23	15.46	-3397.60	65.21	-1.50	-3496.37	163.79	95.09	-2727.15	-3.35	10.15	-3582.02	-87.67	26.08	-3265.21	309.76	37.69	-3379.61	309.39	85.02	-3539.32	54.32	1104.73	0.00	0.00	0.00	-3542.66	3.46	1448.87	-3773.00	49.78	1459.52	-3470.56	139.32	1466.11	-3465.63	37.87	1465.46	138.96	1151.42	73.86	726.67	1056.61	74.66	0.00
1.59000	-3479.99	104.11	32.03	-3617.58	111.23	15.46	-3399.61	65.27	-1.37	-3496.37	163.79	95.09	-2727.15	-3.35	10.15	-3582.02	-87.67	26.08	-3260.14	309.61	39.05	-3377.99	309.84	86.54	-3539.32	54.32	1104.73	0.00	0.00	0.00	-3542.66	3.46	1448.87	-3773.00	49.78	1459.52	-3488.07	139.49	1465.89	-3465.54	37.47	1465.92	138.53	1151.08	74.07	726.60	1056.60	74.61	0.00
1.60000	-3479.99	104.11	32.03	-3617.58	111.23	15.46	-3365.35	66.96	3.83	-3496.37	163.79	95.09	-2727.15	-3.35	10.15	-3582.02	-87.67	26.08	-3255.15	309.47	40.38	-3376.42	310.30	88.00	-3539.32	54.32	1104.73	0.00	0.00	0.00	-3542.66	3.46	1448.87	-3773.00	49.78	1459.52	-3477.71	139.76	1466.01	-3465.24	37.11	1466.05	139.17	1151.14	74.07	727.36	1056.34	74.94	0.00
1.61000	-3479.99	104.11	32.03	-3617.58	111.23	15.46	-3368.54	64.74	3.12	-3496.37	163.79	95.09	-2727.15	-3.35	10.15	-3582.02	-87.67	26.08	-3250.23	309.32	41.69	-3374.90	310.75	89.42	-3539.32	54.32	1104.73	0.00	0.00	0.00	-3542.66	3.46	1448.87	-3773.00	49.78	1459.52	-3462.31	135.80	1465.15	-3464.73	36.78	1465.83	139.16	1150.33	74.49	727.89	1055.97	75.08	0.00
1.62000	-3479.99	104.11	32.03	-3617.58	111.23	15.46	-3371.39	66.84	2.89	-3496.37	163.79	95.09	-2727.15	-3.35	10.15	-3582.02	-87.67	26.08	-3245.38	309.18	42.97	-3373.42	311.22	90.79	-3539.32	54.32	1104.73	0.00	0.00	0.00	-3542.66	3.46	1448.87	-3773.00	49.78	1459.52	-3442.51	137.07	1464.07	-3481.32	34.07	1465.22	137.17	1149.90	74.06	726.78	1056.57	74.61	0.00
1.63000	-3479.99	104.11	32.03	-3617.58	111.23	15.46	-3395.16	66.94	0.95	-3496.37	163.79	95.09	-2727.15	-3.35	10.15	-3582.02	-87.67	26.08	-3240.61	309.03	44.23	-3372.00	311.69	92.10	-3539.32	54.32	1104.73	0.00	0.00	0.00	-3542.66	3.46	1448.87	-3773.00	49.78	1459.52	-3447.83	136.22	1465.15	-3470.23	36.25	1464.91	137.81	1149.86	74.37	727.48	1057.12	74.66	0.00
1.64000	-3479.99	104.11	32.03	-3617.58	111.23	15.46	-3365.93	64.13	3.40	-3496.37	163.79	95.09	-2727.15	-3.35	10.15	-3582.02	-87.67	26.08	-3235.91	308.88	45.47	-3370.63	312.16	93.37	-3539.32	54.32	1104.73	0.00	0.00	0.00	-3542.66	3.46	1448.87	-3773.00	49.78	1459.52	-3503.35	135.09	1466.97	-3474.00	34.64	1465.66	139.43	1151.18	73.88	727.78	1055.67	75.25	0.00
1.65000	-3479.99	104.11	32.03	-3617.58	111.23	15.46	-3350.58	64.01	5.62	-3496.37	163.79	95.09	-2727.15	-3.35	10.15	-3582.02	-87.67	26.08	-3231.28	308.73	46.68	-3369.31	312.64	94.59	-3539.32	54.32	1104.73	0.00	0.00	0.00	-3542.66	3.46	1448.87	-3773.00	49.78	1459.52	-3530.43	135.18	1467.48	-3439.68	34.45	1464.38	138.93	1150.67	74.13	726.84	1056.20	74.77	0.00
1.66000	-3479.99	104.11	32.03	-3617.58	111.23	15.46	-3353.29	64.89	5.37	-3496.37	163.79	95.09	-2727.15	-3.35	10.15	-3582.02	-87.67	26.08	-3226.72	308.58	47.86	-3368.03	313.12	95.76	-3539.32	54.32	1104.73	0.00	0.00	0.00	-3542.66	3.46	1448.87	-3773.00	49.78	1459.52	-3490.72	134.70	1465.79	-3470.58	34.14	1464.94	137.46	1150.83	73.74	726.16	1057.28	74.29	0.00
1.67000	-3479.99	104.11	32.03	-3617.58	111.23	15.46	-3327.51	66.17	10.11	-3496.37	163.79	95.09	-2727.15	-3.35	10.15	-3582.02	-87.67	26.08	-3222.24	308.43	49.02	-3366.81	313.60	96.89	-3539.32	54.32	1104.73	0.00	0.00	0.00	-3542.66	3.46	1448.87	-3773.00	49.78	1459.52	-3487.48	134.65	1465.58	-3444.48	36.51	1463.89	135.35	1151.75	73.04	727.83	1056.05	75.16	0.00
1.68000	-3479.99	104.11	32.03	-3617.58	111.23	15.46	-3352.92	65.92	6.20	-3496.37	163.79	95.09	-2727.15	-3.35	10.15	-3582.02	-87.67	26.08	-3217.82	308.28	50.16	-3365.63	314.09	97.96	-3539.32	54.32	1104.73	0.00	0.00	0.00	-3542.66	3.46	1448.87	-3773.00	49.78	1459.52	-3494.64	135.74	1465.99	-3437.87	35.44	1463.12	137.99	1150.72	73.97	728.44	1056.32	75.18	0.00
1.69000	-3479.99	104.11	32.03	-3617.58	111.23	15.46	-3343.34	65.41	8.53	-3496.37	163.79	95.09	-2727.15	-3.35	10.15	-3582.02	-87.67	26.08	-3213.47	308.13	51.27	-3364.50	314.59	98.99	-3539.32	54.32	1104.73	0.00	0.00	0.00	-3542.66	3.46	1448.87	-3773.00	49.78	1459.52	-3476.39	137.36	1465.24	-3472.27	35.54	1462.76	141.85	1151.30	74.44	727.91	1056.71	74.89	0.00
1.70000	-3479.99	104.11	32.03	-3617.58	111.23	15.46	-3352.15	65.91	6.79	-3496.37	163.79	95.09	-2727.15	-3.35	10.15	-3582.02	-87.67	26.08	-3209.20	307.98	52.35	-3363.41	315.08	99.97	-3539.32	54.32	1104.73	0.00	0.00	0.00	-3542.66	3.46	1448.87	-3773.00	49.78	1459.52	-3484.36	138.86	1465.70	-3497.53	34.38	1461.99	140.93	1150.64	74.40	726.74	1057.11	74.50	0.00
1.71000	-3479.99	104.11	32.03	-3617.58	111.23	15.46	-3359.16	65.10	5.24	-3496.37	163.79	95.09	-2727.15	-3.35	10.15	-3582.02	-87.67	26.08	-3205.00	307.83	53.42	-3362.38	315.59	100.90	-3539.32	54.32	1104.73	0.00	0.00	0.00	-3542.66	3.46	1448.87	-3773.00	49.78	1459.52	-3449.94	136.89	1464.62	-3427.12	37.04	1461.78	139.60	1151.25	74.29	727.78	1056.41	75.02	0.00
1.72000	-3479.99	104.11	32.03	-3617.58	111.23	15.46	-3351.18	65.16	6.87	-3496.37	163.79	95.09	-2727.15	-3.35	10.15	-3582.02	-87.67	26.08	-3200.86	307.68	54.46	-3361.39	316.09	101.79	-3539.32	54.32	1104.73	0.00	0.00	0.00	-3542.66	3.46	1448.87	-3773.00	49.78	1459.52	-3490.53	138.64	1464.60	-3441.34	36.70	1462.71	138.54	1152.27	73.78	726.93	1056.67	74.77	0.00
1.73000	-3479.99	104.11	32.03	-3617.58	111.23	15.46	-3373.23	64.92	3.56	-3496.37	163.79	95.09	-2727.15	-3.35	10.15	-3582.02	-87.67	26.08	-3196.79	307.52	55.47	-3360.44	316.60	102.62	-3539.32	54.32	1104.73	0.00	0.00	0.00	-3542.66	3.46	1448.87	-3773.00	49.78	1459.52	-3504.28	136.67	1465.16	-3475.23	35.27	1461.93	141.26	1150.20	75.05	728.03	1056.41	75.12	0.00
1.74000	-3479.99	104.11	32.03	-3617.58	111.23	15.46	-3379.45	65.26	0.58	-3496.37	163.79	95.09	-2727.15	-3.35	10.15	-3582.02	-87.67	26.08	-3192.80	307.37	56.46	-3359.55	317.12	103.42	-3539.32	54.32	1104.73	0.00	0.00	0.00	-3542.66	3.46	1448.87	-3773.00	49.78	1459.52	-3509.05	138.12	1465.60	-3453.07	36.14	1463.33	140.91	1150.27	74.79	727.06	1056.74	74.75	0.00
1.75000	-3479.99	104.11	32.03	-3617.58	111.23	15.46	-3320.31	64.96	10.45	-3496.37	163.79	95.09	-2727.15	-3.35	10.15	-3582.02	-87.67	26.08	-3188.87	307.22	57.43	-3358.70	317.64	104.16	-3539.32	54.32	1104.73	0.00	0.00	0.00	-3542.66	3.46	1448.87	-3773.00	49.78	1459.52	-3467.21	137.48	1464.57	-3470.17	37.85	1463.78	138.47	1151.87	73.76	725.76	1056.75	74.47	0.00
1.76000	-3479.99	104.11	32.03	-3617.58	111.23	15.46	-3387.45	65.13	3.67	-3496.37	163.79	95.09	-2727.15	-3.35	10.15	-3582.02	-87.67	26.08	-3185.01	307.06	58.37	-3357.89	318.16	104.86	-3539.32	54.32	1104.73	0.00	0.00	0.00	-3542.66	3.46	1448.87	-3773.00	49.78	1459.52	-3470.14	135.96	1463.95	-3497.14	38.83	1464.47	140.54	1150.68	74.37	727.85	1056.42	75.01	0.00
1.77000	-3479.99	104.11	32.03	-3617.58	111.23	15.46	-3342.12	67.13	8.98	-3496.37	163.79	95.09	-2727.15	-3.35	10.15	-3582.02	-87.67	26.08	-3181.22	306.91	59.29	-3357.13	318.69	105.51	-3539.32	54.32	1104.73	0.00	0.00	0.00	-3542.66	3.46	1448.87	-3773.00	49.78	1459.52	-3492.47	138.33	1462.74	-3479.23	39.81	1462.15	139.61	1151.48	73.84	727.65	1056.48	74.87	0.00
1.78000	-3479.99	104.11	32.03	-3617.58	111.23	15.46	-3379.79	66.98	2.02	-3496.37	163.79	95.09	-2727.15	-3.35	10.15	-3582.02	-87.67	26.08	-3177.49	306.75	60.19	-3356.42	319.22	106.12	-3539.32	54.32	1104.73	0.00	0.00	0.00	-3542.66	3.46	1448.87	-3773.00	49.78	1459.52	-3510.00	139.93	1463.04	-3460.48	38.33	1462.10	139.38	1151.34	73.94	727.58	1056.82	74.81	0.00
1.79000	-3479.99	104.11	32.03	-3617.58	111.23	15.46	-3403.31	66.21	-0.00	-3496.37	163.79	95.09	-2727.15	-3.35	10.15	-3582.02	-87.67	26.08	-3173.84	306.59	61.07	-3355.75	319.75	106.68	-3539.32	54.32	1104.73	0.00	0.00	0.00	-3542.66	3.46	1448.87	-3773.00	49.78	1459.52	-3510.29	141.60	1463.61	-3489.52	38.90	1462.19	138.49	1151.33	73.92	727.30	1057.46	74.38	0.00
1.80000	-3479.99	104.11	32.03	-3617.58	111.23	15.46	-3320.89	66.39	11.31	-3496.37	163.79	95.09	-2727.15	-3.35	10.15	-3582.02	-87.67	26.08	-3170.25	306.44	61.92	-3355.13	320.29	107.20	-3539.32	54.32	1104.73	0.00	0.00	0.00	-3542.66	3.46	1448.87	-3773.00	49.78	1459.52	-3515.24	142.35	1463.43	-3512.25	40.27	1462.11	139.84	1152.06	73.92	727.26	1057.36	74.53	0.00
1.81000	-3479.99	104.11	32.03	-3617.58	111.23	15.46	-3353.44	66.40	4.45	-3496.37	163.79	95.09	-2727.15	-3.35	10.15	-3582.02	-87.67	26.08	-3166.72	306.28	62.74	-3354.55	320.83	107.67	-3539.32	54.32	1104.73	0.00	0.00	0.00	-3542.66	3.46	1448.87	-3773.00	49.78	1459.52	-3520.14	143.09	1463.25	-3512.59	41.90	1462.62	139.07	1151.52	73.79	727.86	1057.15	74.70	0.00
1.82000	-3479.99	104.11	32.03	-3617.58	111.23	15.46	-3317.87	65.13	11.86	-3496.37	163.79	95.09	-2727.15	-3.35	10.15	-3582.02	-87.67	26.08	-3163.27	306.12	63.55	-3354.01	321.37	108.10	-3539.32	54.32	1104.73	0.00	0.00	0.00	-3542.66	3.46	1448.87	-3773.00	49.78	1459.52	-3525.00	143.82	1463.09	-3476.56	43.15	1461.88	138.36	1150.46	74.06	729.58	1056.22	75.36	0.00
1.83000	-3479.99	104.11	32.03	-3617.58	111.23	15.46	-3364.00	65.59	4.58	-3496.37	163.79	95.09	-2727.15	-3.35	10.15	-3582.02	-87.67	26.08	-3159.87	305.96	64.33	-3353.52	321.92	108.48	-3539.32	54.32	1104.73	0.00	0.00	0.00	-3542.66	3.46	1448.87	-3773.00	49.78	1459.52	-3529.81	144.55	1462.92	-3521.57	43.56	1461.91	138.38	1151.35	73.92	728.35	1057.31	74.75	0.00
1.84000	-3479.99	104.11	32.03	-3617.58	111.23	15.46	-3336.76	67.58	8.47	-3496.37	163.79	95.09	-2727.15	-3.35	10.15	-3582.02	-87.67	26.08	-3156.55	305.80	65.09	-3353.07	322.47	108.81	-3539.32	54.32	1104.73	0.00	0.00	0.00	-3542.66	3.46	1448.87	-3773.00	49.78	1459.52	-3534.58	145.27	1462.77	-3477.20	44.85	1460.93	139.45	1150.25	74.44	727.95	1057.42	74.62	0.00
1.85000	-3479.99	104.11	32.03	-3617.58	111.23	15.46	-3390.60	68.25	0.93	-3496.37	163.79	95.09	-2727.15	-3.35	10.15	-3582.02	-87.67	26.08	-3153.29	305.64	65.83	-3352.66	323.03	109.11	-3539.32	54.32	1104.73	0.00	0.00	0.00	-3542.66	3.46	1448.87	-3773.00	49.78	1459.52	-3539.30	145.98	1462.62	-3462.34	46.75	1461.66	139.35	1151.51	74.03	727.97	1056.55	74.97	0.00
1.86000	-3479.99	104.11	32.03	-3617.58	111.23	15.46	-3393.94	65.52	0.70	-3496.37	163.79	95.09	-2727.15	-3.35	10.15	-3582.02	-87.67	26.08	-3150.09	305.48	66.54	-3352.30	323.59	109.36	-3539.32	54.32	1104.73	0.00	0.00	0.00	-3542.66	3.46	1448.87	-3773.00	49.78	1459.52	-3543.98	146.69	1462.47	-3493.96	48.04	1460.00	137.06	1151.19	73.66	727.47	1057.10	74.79	0.00
1.87000	-3479.99	104.11	32.03	-3617.58	111.23	15.46	-3382.01	66.65	4.03	-3496.37	163.79	95.09	-2727.15	-3.35	10.15	-3582.02	-87.67	26.08	-3146.96	305.32	67.24	-3351.98	324.15	109.56	-3539.32	54.32	1104.73	0.00	0.00	0.00	-3542.66	3.46	1448.87	-3773.00	49.78	1459.52	-3548.61	147.38	1462.33	-3485.71	48.17	1460.60	139.91	1149.67	74.86	727.59	1056.83	74.90	0.00
1.88000	-3479.99	104.11	32.03	-3617.58	111.23	15.46	-3373.36	67.58	4.88	-3496.37	163.79	95.09	-2727.15	-3.35	10.15	-3582.02	-87.67	26.08	-3143.90	305.16	67.91	-3351.70	324.72	109.73	-3539.32	54.32	1104.73	0.00	0.00	0.00	-3542.66	3.46	1448.87	-3773.00	49.78	1459.52	-3553.20	148.07	1462.20	-3507.67	51.16	1459.58	140.29	1150.39	74.57	727.66	1056.40	74.95	0.00
1.89000	-3479.99	104.11	32.03	-3617.58	111.23	15.46	-3329.66	67.93	11.60	-3496.37	163.79	95.09	-2727.15	-3.35	10.15	-3582.02	-87.67	26.08	-3140.89	304.99	68.55	-3351.47	325.29	109.85	-3539.32	54.32	1104.73	0.00	0.00	0.00	-3542.66	3.46	1448.87	-3773.00	49.78	1459.52	-3557.74	148.75	1462.07	-3499.35	54.30	1458.47	140.94	1151.11	74.38	726.68	1057.11	74.30	0.00
1.90000	-3479.99	104.11	32.03	-3617.58	111.23	15.46	-3350.58	67.28	6.76	-3496.37	163.79	95.09	-2727.15	-3.35	10.15	-3582.02	-87.67	26.08	-3137.96	304.83	69.18	-3351.28	325.86	109.92	-3539.32	54.32	1104.73	0.00	0.00	0.00	-3542.66	3.46	1448.87	-3773.00	49.78	1459.52	-3562.24	149.43	1461.95	-3526.29	56.47	1457.29	139.36	1151.05	74.12	726.51	1057.36	74.26	0.00
1.91000	-3479.99	104.11	32.03	-3617.58	111.23	15.46	-3359.81	67.15	6.35	-3496.37	163.79	95.09	-2727.15	-3.35	10.15	-3582.02	-87.67	26.08	-3135.08	304.67	69.78	-3351.12	326.44	109.96	-3539.32	54.32	1104.73	0.00	0.00	0.00	-3542.66	3.46	1448.87	-3773.00	49.78	1459.52	-3566.70	150.09	1461.84	-3528.95	57.62	1458.08	141.02	1150.29	74.55	727.09	1056.38	74.72	0.00
1.92000	-3479.99	104.11	32.03	-3617.58	111.23	15.46	-3387.68	66.91	2.24	-3496.37	163.79	95.09	-2727.15	-3.35	10.15	-3582.02	-87.67	26.08	-3132.27	304.50	70.37	-3351.01	327.02	109.95	-3539.32	54.32	1104.73	0.00	0.00	0.00	-3542.66	3.46	1448.87	-3773.00	49.78	1459.52	-3571.11	150.75	1461.73	-3510.50	60.86	1456.48	137.65	1150.59	73.86	727.33	1056.71	74.74	0.00
1.93000	-3479.99	104.11	32.03	-3617.58	111.23	15.46	-3333.09	67.79	9.83	-3496.37	163.79	95.09	-2727.15	-3.35	10.15	-3582.02	-87.67	26.08	-3129.52	304.33	70.93	-3350.94	327.60	109.90	-3539.32	54.32	1104.73	0.00	0.00	0.00	-3542.66	3.46	1448.87	-3773.00	49.78	1459.52	-3575.48	151.40	1461.62	-3544.43	62.39	1456.61	138.05	1150.35	74.13	727.72	1056.60	74.97	0.00
1.94000	-3479.99	104.11	32.03	-3617.58	111.23	15.46	-3360.56	69.37	6.69	-3496.37	163.79	95.09	-2727.15	-3.35	10.15	-3582.02	-87.67	26.08	-3126.83	304.17	71.47	-3350.92	328.18	109.80	-3539.32	54.32	1104.73	0.00	0.00	0.00	-3542.66	3.46	1448.87	-3773.00	49.78	1459.52	-3579.80	152.05	1461.52	-3517.87	63.54	1454.29	138.51	1151.55	73.60	726.96	1056.56	74.66	0.00
1.95000	-3479.99	104.11	32.03	-3617.58	111.23	15.46	-3329.48	69.10	10.56	-3496.37	163.79	95.09	-2727.15	-3.35	10.15	-3582.02	-87.67	26.08	-3124.20	304.00	71.98	-3350.93	328.77	109.67	-3539.32	54.32	1104.73	0.00	0.00	0.00	-3542.66	3.46	1448.87	-3773.00	49.78	1459.52	-3584.07	152.68	1461.43	-3541.75	65.90	1455.22	139.29	1150.25	74.41	727.14	1056.82	74.55	0.00
1.96000	-3479.99	104.11	32.03	-3617.58	111.23	15.46	-3408.21	67.00	-0.36	-3496.37	163.79	95.09	-2727.15	-3.35	10.15	-3582.02	-87.67	26.08	-3121.64	303.83	72.48	-3350.98	329.37	109.49	-3539.32	54.32	1104.73	0.00	0.00	0.00	-3542.66	3.46	1448.87	-3773.00	49.78	1459.52	-3588.31	153.31	1461.34	-3557.65	69.40	1454.32	137.82	1151.84	73.64	726.33	1057.56	74.02	0.00
1.97000	-3479.99	104.11	32.03	-3617.58	111.23	15.46	-3356.31	66.33	6.53	-3496.37	163.79	95.09	-2727.15	-3.35	10.15	-3582.02	-87.67	26.08	-3119.14	303.66	72.95	-3351.07	329.96	109.27	-3539.32	54.32	1104.73	0.00	0.00	0.00	-3542.66	3.46	1448.87	-3773.00	49.78	1459.52	-3592.50	153.93	1461.26	-3517.04	71.91	1454.48	140.86	1151.78	74.13	726.33	1056.67	74.48	0.00
1.98000	-3479.99	104.11	32.03	-3617.58	111.23	15.46	-3352.19	69.20	6.83	-3496.37	163.79	95.09	-2727.15	-3.35	10.15	-3582.02	-87.67	26.08	-3116.69	303.50	73.41	-3351.20	330.56	109.02	-3539.32	54.32	1104.73	0.00	0.00	0.00	-3542.66	3.46	1448.87	-3773.00	49.78	1459.52	-3596.64	154.55	1461.18	-3537.76	73.08	1455.06	139.00	1150.33	74.06	726.33	1056.55	74.62	0.00
1.99000	-3479.99	104.11	32.03	-3617.58	111.23	15.46	-3339.84	66.46	9.52	-3496.37	163.79	95.09	-2727.15	-3.35	10.15	-3582.02	-87.67	26.08	-3114.31	303.33	73.84	-3351.37	331.16	108.72	-3539.32	54.32	1104.73	0.00	0.00	0.00	-3542.66	3.46	1448.87	-3773.00	49.78	1459.52	-3600.75	155.16	1461.11	-3530.93	76.79	1454.22	139.90	1149.66	74.59	726.12	1056.22	74.71	0.00
2.00000	-3479.99	104.11	32.03	-3617.58	111.23	15.46	-3395.09	68.62	4.15	-3496.37	163.79	95.09	-2727.15	-3.35	10.15	-3582.02	-87.67	26.08	-3111.99	303.16	74.25	-3351.58	331.76	108.38	-3539.32	54.32	1104.73	0.00	0.00	0.00	-3542.66	3.46	1448.87	-3773.00	49.78	1459.52	-3604.80	155.76	1461.05	-3534.60	79.13	1455.34	140.38	1149.72	74.69	727.41	1056.80	74.67	0.00
2.01000	-3479.99	104.11	32.03	-3617.58	111.23	15.46	-3386.13	68.43	3.06	-3496.37	163.79	95.09	-2727.15	-3.35	10.15	-3582.02	-87.67	26.08	-3109.73	302.98	74.64	-3351.83	332.37	108.00	-3539.32	54.32	1104.73	0.00	0.00	0.00	-3542.66	3.46	1448.87	-3773.00	49.78	1459.52	-3608.82	156.35	1460.99	-3581.80	80.80	1456.72	140.17	1151.16	74.12	727.40	1056.60	74.64	0.00
2.02000	-3479.99	104.11	32.03	-3617.58	111.23	15.46	-3414.57	68.08	0.56	-3496.37	163.79	95.09	-2727.15	-3.35	10.15	-3582.02	-87.67	26.08	-3107.53	302.81	75.01	-3352.12	332.98	107.57	-3539.32	54.32	1104.73	0.00	0.00	0.00	-3542.66	3.46	1448.87	-3773.00	49.78	1459.52	-3612.79	156.93	1460.93	-3576.22	83.85	1455.20	138.89	1150.77	73.97	726.96	1056.75	74.55	0.00
2.03000	-3479.99	104.11	32.03	-3617.58	111.23	15.46	-3354.56	69.18	8.17	-3496.37	163.79	95.09	-2727.15	-3.35	10.15	-3582.02	-87.67	26.08	-3105.39	302.64	75.36	-3352.44	333.59	107.11	-3539.32	54.32	1104.73	0.00	0.00	0.00	-3542.66	3.46	1448.87	-3773.00	49.78	1459.52	-3616.72	157.51	1460.88	-3586.30	86.62	1455.16	138.09	1152.60	73.61	728.40	1056.57	75.06	0.00
2.04000	-3479.99	104.11	32.03	-3617.58	111.23	15.46	-3364.20	68.81	9.14	-3496.37	163.79	95.09	-2727.15	-3.35	10.15	-3582.02	-87.67	26.08	-3103.30	302.47	75.69	-3352.81	334.21	106.61	-3539.32	54.32	1104.73	0.00	0.00	0.00	-3542.66	3.46	1448.87	-3773.00	49.78	1459.52	-3620.60	158.08	1460.84	-3574.23	89.20	1454.87	140.13	1150.87	74.35	728.83	1056.99	75.01	0.00
2.05000	-3479.99	104.11	32.03	-3617.58	111.23	15.46	-3370.78	68.56	9.48	-3496.37	163.79	95.09	-2727.15	-3.35	10.15	-3582.02	-87.67	26.08	-3101.28	302.29	76.00	-3353.21	334.83	106.07	-3539.32	54.32	1104.73	0.00	0.00	0.00	-3542.66	3.46	1448.87	-3773.00	49.78	1459.52	-3624.44	158.64	1460.80	-3564.29	90.54	1456.11	139.35	1150.75	74.01	727.74	1056.81	74.71	0.00
2.06000	-3479.99	104.11	32.03	-3617.58	111.23	15.46	-3409.94	72.37	3.18	-3496.37	163.79	95.09	-2727.15	-3.35	10.15	-3582.02	-87.67	26.08	-3099.31	302.12	76.29	-3353.65	335.45	105.49	-3539.32	54.32	1104.73	0.00	0.00	0.00	-3542.66	3.46	1448.87	-3773.00	49.78	1459.52	-3628.24	159.20	1460.76	-3578.79	94.61	1457.51	140.18	1149.74	74.50	726.67	1057.15	74.22	0.00
2.07000	-3479.99	104.11	32.03	-3617.58	111.23	15.46	-3399.84	71.45	3.31	-3496.37	163.79	95.09	-2727.15	-3.35	10.15	-3582.02	-87.67	26.08	-3097.41	301.94	76.56	-3354.12	336.07	104.88	-3539.32	54.32	1104.73	0.00	0.00	0.00	-3542.66	3.46	1448.87	-3773.00	49.78	1459.52	-3631.99	159.75	1460.74	-3598.74	96.30	1457.22	138.53	1150.12	74.28	728.33	1056.86	74.76	0.00
2.08000	-3479.99	104.11	32.03	-3617.58	111.23	15.46	-3342.15	72.11	16.23	-3496.37	163.79	95.09	-2727.15	-3.35	10.15	-3582.02	-87.67	26.08	-3095.55	301.76	76.81	-3354.63	336.70	104.22	-3539.32	54.32	1104.73	0.00	0.00	0.00	-3542.66	3.46	1448.87	-3773.00	49.78	1459.52	-3635.70	160.29	1460.71	-3609.31	100.37	1457.22	137.11	1151.36	73.29	728.50	1056.26	75.09	0.00
2.09000	-3479.99	104.11	32.03	-3617.58	111.23	15.46	-3362.61	73.13	14.24	-3496.37	163.79	95.09	-2727.15	-3.35	10.15	-3582.02	-87.67	26.08	-3093.76	301.59	77.04	-3355.18	337.32	103.52	-3539.32	54.32	1104.73	0.00	0.00	0.00	-3542.66	3.46	1448.87	-3773.00	49.78	1459.52	-3639.37	160.82	1460.69	-3610.91	103.71	1458.54	137.54	1151.80	73.43	729.55	1055.25	75.76	0.00
2.10000	-3479.99	104.11	32.03	-3617.58	111.23	15.46	-3379.57	74.89	12.63	-3496.37	163.79	95.09	-2727.15	-3.35	10.15	-3582.02	-87.67	26.08	-3092.02	301.41	77.25	-3355.77	337.96	102.79	-3539.32	54.32	1104.73	0.00	0.00	0.00	-3542.66	3.46	1448.87	-3773.00	49.78	1459.52	-3643.00	161.35	1460.68	-3602.76	104.98	1460.03	139.03	1151.52	73.78	727.91	1056.50	75.11	0.00
2.11000	-3479.99	104.11	32.03	-3617.58	111.23	15.46	-3372.79	70.94	14.79	-3496.37	163.79	95.09	-2727.15	-3.35	10.15	-3582.02	-87.67	26.08	-3090.34	301.23	77.43	-3356.39	338.59	102.02	-3539.32	54.32	1104.73	0.00	0.00	0.00	-3542.66	3.46	1448.87	-3773.00	49.78	1459.52	-3646.58	161.87	1460.67	-3595.21	108.03	1461.03	139.66	1151.58	73.95	727.63	1057.19	74.65	0.00
2.12000	-3479.99	104.11	32.03	-3617.58	111.23	15.46	-3401.37	73.74	12.35	-3496.37	163.79	95.09	-2727.15	-3.35	10.15	-3582.02	-87.67	26.08	-3088.72	301.05	77.60	-3357.04	339.22	101.21	-3539.32	54.32	1104.73	0.00	0.00	0.00	-3542.66	3.46	1448.87	-3773.00	49.78	1459.52	-3650.12	162.38	1460.67	-3623.46	113.15	1461.72	141.41	1151.41	74.31	726.23	1057.43	74.24	0.00
2.13000	-3479.99	104.11	32.03	-3617.58	111.23	15.46	-3342.23	75.34	21.45	-3496.37	163.79	95.09	-2727.15	-3.35	10.15	-3582.02	-87.67	26.08	-3087.15	300.87	77.75	-3357.74	339.86	100.36	-3539.32	54.32	1104.73	0.00	0.00	0.00	-3542.66	3.46	1448.87	-3773.00	49.78	1459.52	-3653.61	162.89	1460.67	-3619.82	113.98	1463.48	140.60	1150.40	74.47	726.67	1056.58	74.70	0.00
2.14000	-3479.99	104.11	32.03	-3617.58	111.23	15.46	-3386.52	77.99	17.83	-3496.37	163.79	95.09	-2727.15	-3.35	10.15	-3582.02	-87.67	26.08	-3085.64	300.69	77.88	-3358.46	340.50	99.48	-3539.32	54.32	1104.73	0.00	0.00	0.00	-3542.66	3.46	1448.87	-3773.00	49.78	1459.52	-3657.07	163.39	1460.68	-3621.75	116.15	1463.52	138.91	1151.45	73.77	726.12	1056.27	74.66	0.00
2.15000	-3479.99	104.11	32.03	-3617.58	111.23	15.46	-3390.73	79.13	19.22	-3496.37	163.79	95.09	-2727.15	-3.35	10.15	-3582.02	-87.67	26.08	-3084.18	300.51	77.99	-3359.23	341.15	98.56	-3539.32	54.32	1104.73	0.00	0.00	0.00	-3542.66	3.46	1448.87	-3773.00	49.78	1459.52	-3660.48	163.88	1460.69	-3611.46	118.27	1464.90	139.30	1151.96	73.96	728.82	1056.48	75.27	0.00
2.16000	-3479.99	104.11	32.03	-3617.58	111.23	15.46	-3392.04	79.25	21.13	-3496.37	163.79	95.09	-2727.15	-3.35	10.15	-3582.02	-87.67	26.08	-3082.78	300.32	78.09	-3360.02	341.79	97.60	-3539.32	54.32	1104.73	0.00	0.00	0.00	-3542.66	3.46	1448.87	-3773.00	49.78	1459.52	-3663.85	164.37	1460.71	-3613.98	122.31	1466.11	140.07	1151.24	74.19	725.84	1057.80	74.01	0.00
2.17000	-3479.99	104.11	32.03	-3617.58	111.23	15.46	-3391.18	78.68	23.46	-3496.37	163.79	95.09	-2727.15	-3.35	10.15	-3582.02	-87.67	26.08	-3081.44	300.14	78.16	-3360.85	342.44	96.60	-3539.32	54.32	1104.73	0.00	0.00	0.00	-3542.66	3.46	1448.87	-3773.00	49.78	1459.52	-3667.18	164.84	1460.73	-3617.68	125.80	1467.21	138.28	1150.89	74.03	726.88	1057.00	74.37	0.00
2.18000	-3479.99	104.11	32.03	-3617.58	111.23	15.46	-3388.91	77.74	26.10	-3496.37	163.79	95.09	-2727.15	-3.35	10.15	-3582.02	-87.67	26.08	-3080.14	299.96	78.21	-3361.72	343.09	95.57	-3539.32	54.32	1104.73	0.00	0.00	0.00	-3542.66	3.46	1448.87	-3773.00	49.78	1459.52	-3670.46	165.32	1460.76	-3609.06	125.22	1466.77	138.36	1150.70	74.13	727.27	1057.36	74.40	0.00
2.19000	-3479.99	104.11	32.03	-3617.58	111.23	15.46	-3385.99	76.75	28.96	-3496.37	163.79	95.09	-2727.15	-3.35	10.15	-3582.02	-87.67	26.08	-3078.90	299.77	78.25	-3362.62	343.74	94.50	-3539.32	54.32	1104.73	0.00	0.00	0.00	-3542.66	3.46	1448.87	-3773.00	49.78	1459.52	-3673.70	165.78	1460.79	-3631.61	128.80	1467.32	138.57	1150.12	74.45	727.81	1056.51	74.90	0.00
2.20000	-3479.99	104.11	32.03	-3617.58	111.23	15.46	-3383.17	76.04	31.94	-3496.37	163.79	95.09	-2727.15	-3.35	10.15	-3582.02	-87.67	26.08	-3077.72	299.59	78.27	-3363.55	344.39	93.40	-3539.32	54.32	1104.73	0.00	0.00	0.00	-3542.66	3.46	1448.87	-3773.00	49.78	1459.52	-3676.90	166.24	1460.83	-3604.38	131.95	1467.64	139.83	1150.80	74.23	728.84	1056.30	75.15	0.00
2.21000	-3479.99	104.11	32.03	-3617.58	111.23	15.46	-3381.19	75.93	34.94	-3496.37	163.79	95.09	-2727.15	-3.35	10.15	-3582.02	-87.67	26.08	-3076.59	299.40	78.26	-3364.51	345.05	92.26	-3539.32	54.32	1104.73	0.00	0.00	0.00	-3542.66	3.46	1448.87	-3773.00	49.78	1459.52	-3680.06	166.69	1460.87	-3629.25	134.70	1469.55	138.31	1152.33	73.53	727.34	1056.79	74.71	0.00
2.22000	-3479.99	104.11	32.03	-3617.58	111.23	15.46	-3380.81	76.74	37.85	-3496.37	163.79	95.09	-2727.15	-3.35	10.15	-3582.02	-87.67	26.08	-3075.51	299.21	78.24	-3365.51	345.71	91.09	-3539.32	54.32	1104.73	0.00	0.00	0.00	-3542.66	3.46	1448.87	-3773.00	49.78	1459.52	-3683.17	167.13	1460.91	-3635.57	136.03	1470.93	138.37	1150.45	74.04	727.72	1055.59	75.07	0.00
2.23000	-3479.99	104.11	32.03	-3617.58	111.23	15.46	-3382.77	78.80	40.59	-3496.37	163.79	95.09	-2727.15	-3.35	10.15	-3582.02	-87.67	26.08	-3074.48	299.02	78.20	-3366.54	346.37	89.88	-3539.32	54.32	1104.73	0.00	0.00	0.00	-3542.66	3.46	1448.87	-3773.00	49.78	1459.52	-3686.25	167.57	1460.97	-3650.94	138.25	1470.48	138.06	1150.95	73.77	729.66	1055.64	75.55	0.00
2.24000	-3479.99	104.11	32.03	-3617.58	111.23	15.46	-3387.82	82.42	43.05	-3496.37	163.79	95.09	-2727.15	-3.35	10.15	-3582.02	-87.67	26.08	-3073.50	298.84	78.15	-3367.61	347.03	88.63	-3539.32	54.32	1104.73	0.00	0.00	0.00	-3542.66	3.46	1448.87	-3773.00	49.78	1459.52	-3689.28	168.00	1461.02	-3663.20	141.65	1471.58	138.14	1152.03	73.54	728.81	1056.16	75.23	0.00
2.25000	-3479.99	104.11	32.03	-3617.58	111.23	15.46	-3380.25	87.62	47.87	-3496.37	163.79	95.09	-2727.15	-3.35	10.15	-3582.02	-87.67	26.08	-3072.58	298.65	78.07	-3368.70	347.69	87.35	-3539.32	54.32	1104.73	0.00	0.00	0.00	-3542.66	3.46	1448.87	-3773.00	49.78	1459.52	-3692.27	168.42	1461.08	-3633.89	143.68	1470.65	139.51	1151.57	74.01	727.09	1056.45	74.87	0.00
2.26000	-3479.99	104.11	32.03	-3617.58	111.23	15.46	-3360.83	89.89	52.41	-3496.37	163.79	95.09	-2727.15	-3.35	10.15	-3582.02	-87.67	26.08	-3071.71	298.46	77.98	-3369.83	348.36	86.04	-3539.32	54.32	1104.73	0.00	0.00	0.00	-3542.66	3.46	1448.87	-3773.00	49.78	1459.52	-3695.22	168.84	1461.15	-3634.58	146.32	1472.76	138.35	1150.37	74.27	725.95	1057.52	74.22	0.00
2.27000	-3479.99	104.11	32.03	-3617.58	111.23	15.46	-3406.91	93.05	48.63	-3496.37	163.79	95.09	-2727.15	-3.35	10.15	-3582.02	-87.67	26.08	-3070.89	298.26	77.87	-3370.99	349.03	84.69	-3539.32	54.32	1104.73	0.00	0.00	0.00	-3542.66	3.46	1448.87	-3773.00	49.78	1459.52	-3698.12	169.25	1461.22	-3643.95	148.60	1473.55	137.32	1151.60	73.33	726.38	1057.13	74.30	0.00
2.28000	-3479.99	104.11	32.03	-3617.58	111.23	15.46	-3457.61	95.72	43.14	-3496.37	163.79	95.09	-2727.15	-3.35	10.15	-3582.02	-87.67	26.08	-3070.12	298.07	77.74	-3372.18	349.70	83.30	-3539.32	54.32	1104.73	0.00	0.00	0.00	-3542.66	3.46	1448.87	-3773.00	49.78	1459.52	-3700.99	169.65	1461.29	-3649.31	150.85	1473.92	135.53	1152.69	72.92	728.41	1056.98	74.95	0.00
2.29000	-3479.99	104.11	32.03	-3617.58	111.23	15.46	-3419.41	102.23	51.76	-3496.37	163.79	95.09	-2727.15	-3.35	10.15	-3582.02	-87.67	26.08	-3069.40	297.88	77.59	-3373.40	350.37	81.89	-3539.32	54.32	1104.73	0.00	0.00	0.00	-3542.66	3.46	1448.87	-3773.00	49.78	1459.52	-3703.81	170.05	1461.37	-3643.65	152.75	1473.21	137.71	1152.55	73.54	729.58	1056.83	75.17	0.00
2.30000	-3479.99	104.11	32.03	-3617.58	111.23	15.46	-3430.13	106.22	52.88	-3496.37	163.79	95.09	-2727.15	-3.35	10.15	-3582.02	-87.67	26.08	-3068.74	297.68	77.42	-3374.65	351.04	80.44	-3539.32	54.32	1104.73	0.00	0.00	0.00	-3542.66	3.46	1448.87	-3773.00	49.78	1459.52	-3706.59	170.44	1461.45	-3661.87	155.77	1473.31	138.54	1151.19	74.09	728.93	1055.90	75.41	0.00
2.31000	-3479.99	104.11	32.03	-3617.58	111.23	15.46	-3397.46	109.84	59.62	-3496.37	163.79	95.09	-2727.15	-3.35	10.15	-3582.02	-87.67	26.08	-3068.12	297.49	77.24	-3375.93	351.71	78.95	-3539.32	54.32	1104.73	0.00	0.00	0.00	-3542.66	3.46	1448.87	-3773.00	49.78	1459.52	-3709.33	170.82	1461.54	-3680.16	157.63	1474.71	137.85	1151.44	73.74	727.64	1055.41	75.41	0.00
2.32000	-3479.99	104.11	32.03	-3617.58	111.23	15.46	-3411.59	115.88	58.86	-3496.37	163.79	95.09	-2727.15	-3.35	10.15	-3582.02	-87.67	26.08	-3067.55	297.29	77.04	-3377.24	352.39	77.44	-3539.32	54.32	1104.73	0.00	0.00	0.00	-3542.66	3.46	1448.87	-3773.00	49.78	1459.52	-3712.03	171.20	1461.64	-3692.57	160.55	1473.99	140.65	1151.65	73.97	727.19	1056.38	74.84	0.00
2.33000	-3479.99	104.11	32.03	-3617.58	111.23	15.46	-3445.86	119.98	54.05	-3496.37	163.79	95.09	-2727.15	-3.35	10.15	-3582.02	-87.67	26.08	-3067.03	297.10	76.83	-3378.59	353.07	75.89	-3539.32	54.32	1104.73	0.00	0.00	0.00	-3542.66	3.46	1448.87	-3773.00	49.78	1459.52	-3714.69	171.57	1461.73	-3683.75	162.21	1475.28	138.24	1151.90	73.59	727.16	1057.56	74.34	0.00
2.34000	-3479.99	104.11	32.03	-3617.58	111.23	15.46	-3423.98	124.26	60.88	-3496.37	163.79	95.09	-2727.15	-3.35	10.15	-3582.02	-87.67	26.08	-3066.56	296.90	76.59	-3379.96	353.74	74.30	-3539.32	54.32	1104.73	0.00	0.00	0.00	-3542.66	3.46	1448.87	-3773.00	49.78	1459.52	-3717.31	171.93	1461.83	-3693.30	166.13	1477.05	137.61	1151.66	73.29	727.44	1057.99	74.25	0.00
2.35000	-3479.99	104.11	32.03	-3617.58	111.23	15.46	-3499.48	130.38	50.28	-3496.37	163.79	95.09	-2727.15	-3.35	10.15	-3582.02	-87.67	26.08	-3066.14	296.70	76.34	-3381.36	354.42	72.69	-3539.32	54.32	1104.73	0.00	0.00	0.00	-3542.66	3.46	1448.87	-3773.00	49.78	1459.52	-3719.88	172.28	1461.94	-3678.41	167.67	1475.67	138.01	1150.96	73.86	728.05	1056.39	74.96	0.00
2.36000	-3479.99	104.11	32.03	-3617.58	111.23	15.46	-3419.16	132.87	62.93	-3496.37	163.79	95.09	-2727.15	-3.35	10.15	-3582.02	-87.67	26.08	-3065.77	296.50	76.07	-3382.79	355.11	71.04	-3539.32	54.32	1104.73	0.00	0.00	0.00	-3542.66	3.46	1448.87	-3773.00	49.78	1459.52	-3722.42	172.63	1462.05	-3704.81	170.65	1476.65	140.02	1151.37	74.16	729.17	1056.82	74.97	0.00
2.37000	-3479.99	104.11	32.03	-3617.58	111.23	15.46	-3433.27	142.49	62.21	-3496.37	163.79	95.09	-2727.15	-3.35	10.15	-3582.02	-87.67	26.08	-3065.44	296.30	75.79	-3384.25	355.79	69.36	-3539.32	54.32	1104.73	0.00	0.00	0.00	-3542.66	3.46	1448.87	-3773.00	49.78	1459.52	-3724.91	172.98	1462.17	-3719.44	173.12	1476.16	140.04	1150.68	74.23	726.36	1057.43	74.38	0.00
2.38000	-3479.99	104.11	32.03	-3617.58	111.23	15.46	-3442.42	148.21	60.28	-3496.37	163.79	95.09	-2727.15	-3.35	10.15	-3582.02	-87.67	26.08	-3065.16	296.10	75.48	-3385.73	356.47	67.65	-3539.32	54.32	1104.73	0.00	0.00	0.00	-3542.66	3.46	1448.87	-3773.00	49.78	1459.52	-3727.37	173.32	1462.29	-3707.06	175.55	1476.39	138.18	1150.05	74.11	726.47	1057.76	74.33	0.00
2.39000	-3479.99	104.11	32.03	-3617.58	111.23	15.46	-3411.39	152.88	65.06	-3496.37	163.79	95.09	-2727.15	-3.35	10.15	-3582.02	-87.67	26.08	-3064.93	295.90	75.17	-3387.25	357.16	65.91	-3539.32	54.32	1104.73	0.00	0.00	0.00	-3542.66	3.46	1448.87	-3773.00	49.78	1459.52	-3729.78	173.65	1462.41	-3721.62	177.49	1477.29	138.28	1151.69	73.99	727.84	1057.61	74.55	0.00
2.40000	-3479.99	104.11	32.03	-3617.58	111.23	15.46	-3459.22	159.91	58.24	-3496.37	163.79	95.09	-2727.15	-3.35	10.15	-3582.02	-87.67	26.08	-3064.75	295.70	74.83	-3388.79	357.85	64.14	-3539.32	54.32	1104.73	0.00	0.00	0.00	-3542.66	3.46	1448.87	-3773.00	49.78	1459.52	-3732.15	173.97	1462.54	-3715.03	180.35	1477.49	140.81	1151.20	74.59	726.33	1056.52	74.54	0.00
2.41000	-3479.99	104.11	32.03	-3617.58	111.23	15.46	-3464.56	167.32	57.25	-3496.37	163.79	95.09	-2727.15	-3.35	10.15	-3582.02	-87.67	26.08	-3064.61	295.49	74.48	-3390.36	358.53	62.33	-3539.32	54.32	1104.73	0.00	0.00	0.00	-3542.66	3.46	1448.87	-3773.00	49.78	1459.52	-3734.48	174.29	1462.67	-3679.33	182.39	1476.47	139.26	1150.95	74.13	728.51	1055.69	75.27	0.00
2.42000	-3479.99	104.11	32.03	-3617.58	111.23	15.46	-3445.73	173.16	58.26	-3496.37	163.79	95.09	-2727.15	-3.35	10.15	-3582.02	-87.67	26.08	-3064.52	295.29	74.11	-3391.96	359.22	60.49	-3539.32	54.32	1104.73	0.00	0.00	0.00	-3542.66	3.46	1448.87	-3773.00	49.78	1459.52	-3736.77	174.60	1462.81	-3674.71	182.58	1476.75	137.73	1150.89	73.82	729.37	1056.26	75.28	0.00
2.43000	-3479.99	104.11	32.03	-3617.58	111.23	15.46	-3456.43	179.14	58.39	-3496.36	163.79	95.09	-2727.15	-3.35	10.15	-3582.02	-87.67	26.08	-3064.48	295.08	73.73	-3393.58	359.91	58.63	-3539.32	54.32	1104.73	0.00	0.00	0.00	-3542.66	3.46	1448.87	-3772.98	49.78	1459.52	-3739.02	174.90	1462.95	-3711.51	186.03	1477.07	139.33	1149.27	74.51	727.08	1057.28	74.52	0.00
2.44000	-3479.99	104.11	32.03	-3617.58	111.23	15.46	-3422.26	187.62	59.80	-3485.21	169.01	100.52	-2727.15	-3.35	10.15	-3582.02	-87.67	26.08	-3064.48	294.88	73.33	-3395.24	360.61	56.73	-3539.32	54.32	1104.73	0.00	0.00	0.00	-3542.66	3.46	1448.87	-3744.44	52.83	1459.33	-3741.23	175.20	1463.09	-3716.16	188.09	1477.41	140.54	1149.93	74.78	727.26	1056.53	74.69	0.00
2.45000	-3479.99	104.11	32.03	-3617.58	111.23	15.46	-3444.88	192.48	57.40	-3482.86	174.51	96.38	-2727.15	-3.35	10.15	-3582.02	-87.67	26.08	-3064.52	294.67	72.91	-3396.91	361.30	54.80	-3539.32	54.32	1104.73	0.00	0.00	0.00	-3542.66	3.46	1448.87	-3804.94	51.29	1460.84	-3743.40	175.49	1463.24	-3710.27	189.21	1477.64	139.31	1151.31	74.08	727.70	1057.26	74.65	0.00
2.46000	-3479.99	104.11	32.03	-3617.58	111.23	15.46	-3473.71	199.98	51.17	-3476.47	179.46	97.42	-2727.15	-3.35	10.15	-3582.02	-87.67	26.08	-3064.61	294.46	72.48	-3398.62	361.99	52.85	-3539.32	54.32	1104.73	0.00	0.00	0.00	-3542.66	3.46	1448.87	-3785.18	49.70	1459.51	-3745.53	175.78	1463.39	-3691.86	190.11	1476.85	141.45	1149.50	75.21	727.03	1056.87	74.72	0.00
2.47000	-3479.99	104.11	32.03	-3617.58	111.23	15.46	-3467.26	207.94	52.70	-3478.75	188.30	94.84	-2727.15	-3.35	10.15	-3582.02	-87.67	26.08	-3064.75	294.25	72.03	-3400.35	362.69	50.86	-3539.32	54.32	1104.73	0.00	0.00	0.00	-3542.66	3.46	1448.87	-3791.51	49.79	1459.76	-3747.62	176.06	1463.55	-3708.25	191.58	1477.22	139.70	1150.44	74.45	727.84	1056.35	74.92	0.00
2.48000	-3479.99	104.11	32.03	-3617.58	111.23	15.46	-3468.94	213.95	50.86	-3551.21	193.35	84.82	-2727.15	-3.35	10.15	-3582.02	-87.67	26.08	-3064.93	294.04	71.57	-3402.10	363.38	48.85	-3539.32	54.32	1104.73	0.00	0.00	0.00	-3542.66	3.46	1448.87	-3793.03	52.09	1459.17	-3749.67	176.33	1463.71	-3702.50	192.29	1477.04	139.08	1150.60	74.23	726.95	1056.05	75.09	0.00
2.49000	-3479.99	104.11	32.03	-3617.58	111.23	15.46	-3468.35	221.37	48.33	-3528.06	199.41	88.08	-2727.15	-3.35	10.15	-3582.02	-87.67	26.08	-3065.15	293.83	71.09	-3403.88	364.08	46.80	-3539.32	54.32	1104.73	0.00	0.00	0.00	-3542.66	3.46	1448.87	-3773.06	51.72	1458.35	-3751.68	176.60	1463.88	-3734.68	194.40	1478.79	139.32	1151.38	73.93	726.49	1056.94	74.56	0.00
2.50000	-3479.99	104.11	32.03	-3617.58	111.23	15.46	-3466.18	227.32	49.35	-3541.63	205.29	85.22	-2727.15	-3.35	10.15	-3582.02	-87.67	26.08	-3065.42	293.62	70.59	-3405.69	364.78	44.73	-3539.32	54.32	1104.73	0.00	0.00	0.00	-3542.66	3.46	1448.87	-3756.76	51.77	1457.78	-3753.65	176.86	1464.04	-3709.99	195.07	1478.62	139.04	1151.91	73.72	728.62	1056.60	74.99	0.00
2.51000	-3479.99	104.11	32.03	-3617.58	111.23	15.46	-3461.82	233.88	48.74	-3548.76	211.91	81.92	-2727.15	-3.35	10.15	-3582.02	-87.67	26.08	-3065.73	293.41	70.08	-3407.52	365.47	42.62	-3539.32	54.32	1104.73	0.00	0.00	0.00	-3542.66	3.46	1448.87	-3786.22	51.00	1457.49	-3755.58	177.11	1464.22	-3728.58	196.76	1477.98	138.42	1151.04	74.07	727.92	1056.56	74.97	0.00
2.52000	-3479.99	104.11	32.03	-3617.58	111.23	15.46	-3489.84	239.70	44.27	-3541.88	217.10	82.32	-2727.15	-3.35	10.15	-3582.02	-87.67	26.08	-3066.08	293.19	69.56	-3409.38	366.17	40.49	-3539.32	54.32	1104.73	0.00	0.00	0.00	-3542.66	3.46	1448.87	-3817.31	50.68	1457.28	-3757.47	177.36	1464.39	-3744.31	198.02	1479.59	139.86	1151.19	74.22	727.15	1057.71	74.57	0.00
2.53000	-3479.99	104.11	32.03	-3617.58	111.23	15.46	-3501.45	245.63	40.48	-3552.00	221.86	80.10	-2727.15	-3.35	10.15	-3582.02	-87.67	26.08	-3066.48	292.98	69.02	-3411.26	366.87	38.33	-3539.32	54.32	1104.73	0.00	0.00	0.00	-3542.66	3.46	1448.87	-3763.64	51.17	1456.03	-3759.33	177.61	1464.58	-3731.18	198.76	1479.99	142.88	1150.77	75.20	727.61	1057.12	74.72	0.00
2.54000	-3479.99	104.11	32.03	-3617.58	111.23	15.46	-3484.55	252.43	42.45	-3542.31	227.45	80.60	-2727.15	-3.35	10.15	-3582.02	-87.67	26.08	-3066.92	292.76	68.46	-3413.16	367.57	36.15	-3539.32	54.32	1104.73	0.00	0.00	0.00	-3542.66	3.46	1448.87	-3786.88	49.77	1456.12	-3761.14	177.84	1464.76	-3722.44	201.37	1478.77	139.41	1151.83	74.01	728.63	1055.76	75.40	0.00
2.55000	-3479.99	104.11	32.03	-3617.58	111.23	15.46	-3507.75	257.06	37.21	-3539.44	233.64	80.90	-2727.15	-3.35	10.15	-3582.02	-87.67	26.08	-3067.40	292.55	67.89	-3415.09	368.27	33.93	-3539.32	54.32	1104.73	0.00	0.00	0.00	-3542.66	3.46	1448.87	-3761.88	50.45	1455.23	-3762.91	178.07	1464.95	-3689.93	202.04	1478.51	136.54	1151.56	73.64	728.40	1055.93	75.18	0.00
2.56000	-3479.99	104.11	32.03	-3617.58	111.23	15.46	-3501.17	261.83	37.98	-3556.25	238.48	78.54	-2727.15	-3.35	10.15	-3582.02	-87.67	26.08	-3067.92	292.33	67.31	-3417.04	368.98	31.69	-3539.32	54.32	1104.73	0.00	0.00	0.00	-3542.66	3.46	1448.87	-3765.59	51.14	1454.86	-3764.64	178.30	1465.14	-3722.85	203.89	1479.18	137.79	1150.56	74.18	727.92	1057.12	74.64	0.00
2.57000	-3479.99	104.11	32.03	-3617.58	111.23	15.46	-3509.56	265.77	35.78	-3566.76	240.68	73.95	-2727.15	-3.35	10.15	-3582.02	-87.67	26.08	-3068.48	292.11	66.71	-3419.01	369.68	29.42	-3539.32	54.32	1104.73	0.00	0.00	0.00	-3542.66	3.46	1448.87	-3775.57	51.50	1455.00	-3766.33	178.51	1465.34	-3727.69	204.18	1478.56	135.49	1151.75	73.20	729.61	1057.15	75.05	0.00
2.58000	-3479.99	104.11	32.03	-3617.58	111.23	15.46	-3525.45	270.90	32.04	-3590.26	246.31	71.64	-2727.15	-3.35	10.15	-3582.02	-87.67	26.08	-3069.08	291.89	66.10	-3421.01	370.38	27.12	-3539.32	54.32	1104.73	0.00	0.00	0.00	-3542.66	3.46	1448.87	-3765.82	50.96	1455.35	-3767.99	178.72	1465.54	-3727.20	206.40	1479.22	137.64	1152.06	73.78	726.74	1057.22	74.37	0.00
2.59000	-3479.99	104.11	32.03	-3617.58	111.23	15.46	-3501.82	274.05	35.90	-3590.77	248.48	69.53	-2727.15	-3.35	10.15	-3582.02	-87.67	26.08	-3069.73	291.67	65.47	-3423.03	371.08	24.79	-3539.32	54.32	1104.73	0.00	0.00	0.00	-3542.66	3.46	1448.87	-3783.74	50.65	1454.95	-3769.60	178.93	1465.74	-3719.48	207.01	1479.39	141.28	1150.64	74.76	727.52	1056.76	74.78	0.00
2.60000	-3479.99	104.11	32.03	-3617.58	111.23	15.46	-3497.12	275.38	35.65	-3558.87	249.92	72.93	-2727.15	-3.35	10.15	-3582.02	-87.67	26.08	-3070.41	291.45	64.82	-3425.07	371.79	22.44	-3539.32	54.32	1104.73	0.00	0.00	0.00	-3542.66	3.46	1448.87	-3755.49	52.82	1454.42	-3771.18	179.13	1465.95	-3725.82	207.85	1478.94	141.12	1149.18	74.80	728.55	1056.73	74.88	0.00
2.61000	-3479.99	104.11	32.03	-3617.58	111.23	15.46	-3558.07	278.70	25.53	-3571.38	251.46	69.21	-2727.15	-3.35	10.15	-3582.02	-87.67	26.08	-3071.14	291.23	64.17	-3427.14	372.49	20.07	-3539.32	54.32	1104.73	0.00	0.00	0.00	-3542.66	3.46	1448.87	-3771.36	54.15	1454.51	-3772.71	179.32	1466.16	-3723.70	211.10	1479.29	141.42	1149.00	75.01	729.16	1056.59	75.13	0.00
2.62000	-3479.99	104.11	32.03	-3617.58	111.23	15.46	-3530.40	281.48	30.12	-3580.64	256.47	67.77	-2727.15	-3.35	10.15	-3582.02	-87.67	26.08	-3071.90	291.00	63.50	-3429.22	373.20	17.66	-3539.32	54.32	1104.73	0.00	0.00	0.00	-3542.66	3.46	1448.87	-3777.03	53.78	1453.83	-3774.21	179.51	1466.38	-3706.63	211.48	1478.22	138.61	1150.51	73.97	729.69	1056.26	75.45	0.00
2.63000	-3479.99	104.11	32.03	-3617.58	111.23	15.46	-3542.31	284.59	26.87	-3573.39	258.56	68.39	-2727.15	-3.35	10.15	-3582.02	-87.67	26.08	-3072.71	290.78	62.81	-3431.33	373.90	15.23	-3539.32	54.32	1104.73	0.00	0.00	0.00	-3542.66	3.46	1448.87	-3757.36	54.50	1453.77	-3775.67	179.69	1466.59	-3730.45	212.95	1479.50	138.56	1151.46	73.64	728.40	1056.83	74.99	0.00
2.64000	-3479.99	104.11	32.03	-3617.58	111.23	15.46	-3523.25	284.14	28.14	-3611.61	260.90	61.97	-2727.15	-3.35	10.15	-3582.02	-87.67	26.08	-3073.55	290.55	62.11	-3433.46	374.61	12.78	-3539.32	54.32	1104.73	0.00	0.00	0.00	-3542.66	3.46	1448.87	-3742.89	55.49	1453.65	-3777.09	179.87	1466.82	-3724.29	213.13	1479.26	138.14	1151.64	73.75	728.13	1057.61	74.56	0.00
2.65000	-3479.99	104.11	32.03	-3617.58	111.23	15.46	-3551.45	287.35	23.51	-3596.49	262.00	63.03	-2727.15	-3.35	10.15	-3582.02	-87.67	26.08	-3074.43	290.33	61.40	-3435.60	375.31	10.30	-3539.32	54.32	1104.73	0.00	0.00	0.00	-3542.66	3.46	1448.87	-3760.26	54.58	1453.94	-3778.47	180.04	1467.04	-3761.18	213.78	1480.42	140.61	1150.74	74.48	725.79	1057.61	74.22	0.00
2.66000	-3479.99	104.11	32.03	-3617.58	111.23	15.46	-3546.73	287.75	23.45	-3568.00	263.40	65.51	-2727.15	-3.35	10.15	-3582.02	-87.67	26.08	-3075.35	290.10	60.67	-3437.77	376.02	7.79	-3539.32	54.32	1104.73	0.00	0.00	0.00	-3542.66	3.46	1448.87	-3757.83	55.59	1453.40	-3779.82	180.20	1467.27	-3740.21	214.38	1478.98	136.51	1151.48	73.49	727.01	1057.00	74.78	0.00
2.67000	-3479.99	104.11	32.03	-3617.58	111.23	15.46	-3559.00	289.13	21.98	-3597.62	263.68	60.51	-2727.15	-3.35	10.15	-3582.02	-87.67	26.08	-3076.30	289.87	59.93	-3439.96	376.72	5.26	-3539.32	54.32	1104.73	0.00	0.00	0.00	-3542.66	3.46	1448.87	-3736.86	56.26	1452.61	-3781.12	180.36	1467.50	-3755.73	214.48	1480.13	140.22	1150.82	74.55	726.53	1057.62	74.29	0.00
2.68000	-3479.99	104.11	32.03	-3617.58	111.23	15.46	-3519.14	287.53	25.90	-3591.21	264.88	59.80	-2727.15	-3.35	10.15	-3582.02	-87.67	26.08	-3077.30	289.64	59.18	-3442.17	377.43	2.71	-3539.32	54.32	1104.73	0.00	0.00	0.00	-3542.66	3.46	1448.87	-3757.44	57.11	1453.55	-3782.39	180.51	1467.74	-3741.39	215.55	1479.98	139.61	1150.13	74.41	726.74	1057.00	74.51	0.00
2.69000	-3479.99	104.11	32.03	-3617.58	111.23	15.46	-3575.06	289.44	16.22	-3590.54	265.37	59.20	-2727.15	-3.35	10.15	-3582.02	-87.67	26.08	-3078.33	289.41	58.41	-3444.40	378.13	0.13	-3539.32	54.32	1104.73	0.00	0.00	0.00	-3542.66	3.46	1448.87	-3764.09	56.87	1453.53	-3783.61	180.66	1467.98	-3748.73	216.30	1480.16	140.79	1150.45	74.61	727.62	1056.47	74.90	0.00
2.70000	-3479.99	104.11	32.03	-3617.58	111.23	15.46	-3543.38	288.74	21.33	-3613.77	265.92	54.87	-2727.15	-3.35	10.15	-3582.02	-87.67	26.08	-3079.40	289.18	57.63	-3446.65	378.84	-2.48	-3539.32	54.32	1104.73	0.00	0.00	0.00	-3542.66	3.46	1448.87	-3759.90	57.15	1453.64	-3784.80	180.80	1468.22	-3750.48	216.93	1478.75	139.45	1151.75	73.72	728.21	1055.88	75.20	0.00
2.71000	-3479.99	104.11	32.03	-3617.58	111.23	15.46	-3545.99	288.83	21.96	-3615.81	265.93	54.30	-2727.15	-3.35	10.15	-3582.02	-87.67	26.08	-3080.50	288.95	56.84	-3448.92	379.54	-5.11	-3539.32	54.32	1104.73	0.00	0.00	0.00	-3542.66	3.46	1448.87	-3752.80	58.84	1453.55	-3785.95	180.94	1468.47	-3746.43	217.97	1480.22	138.46	1151.15	73.88	728.96	1056.51	75.12	0.00
2.72000	-3479.99	104.11	32.03	-3617.58	111.23	15.46	-3572.63	290.16	16.89	-3582.89	264.57	58.94	-2727.15	-3.35	10.15	-3582.02	-87.67	26.08	-3081.65	288.71	56.03	-3451.21	380.25	-7.76	-3539.32	54.32	1104.73	0.00	0.00	0.00	-3542.66	3.46	1448.87	-3736.83	59.12	1452.79	-3787.07	181.06	1468.72	-3724.73	217.10	1479.31	138.23	1152.34	73.63	728.60	1056.34	75.17	0.00
2.73000	-3479.99	104.11	32.03	-3617.58	111.23	15.46	-3563.73	288.79	17.50	-3612.44	266.61	53.43	-2727.15	-3.35	10.15	-3582.02	-87.67	26.08	-3082.82	288.48	55.21	-3453.52	380.96	-10.44	-3539.32	54.32	1104.73	0.00	0.00	0.00	-3542.66	3.46	1448.87	-3741.39	59.87	1453.89	-3788.14	181.19	1468.97	-3751.83	218.62	1480.06	137.52	1151.48	73.94	728.53	1057.66	74.46	0.00
2.74000	-3479.99	104.11	32.03	-3617.58	111.23	15.46	-3580.71	288.21	13.86	-3621.20	266.86	52.75	-2727.15	-3.35	10.15	-3582.02	-87.67	26.08	-3084.04	288.24	54.38	-3455.84	381.66	-13.14	-3539.32	54.32	1104.73	0.00	0.00	0.00	-3542.66	3.46	1448.87	-3733.60	61.08	1453.57	-3789.18	181.31	1469.23	-3756.74	218.73	1481.94	137.76	1151.35	73.77	726.11	1057.21	74.18	0.00
2.75000	-3479.99	104.11	32.03	-3617.58	111.23	15.46	-3616.01	288.67	8.05	-3606.23	266.17	54.54	-2727.15	-3.35	10.15	-3582.02	-87.67	26.08	-3085.28	288.01	53.53	-3458.18	382.37	-15.86	-3539.32	54.32	1104.73	0.00	0.00	0.00	-3542.66	3.46	1448.87	-3737.08	61.21	1453.56	-3790.18	181.42	1469.49	-3737.04	219.86	1481.48	139.36	1151.42	73.98	727.93	1056.70	74.78	0.00
2.76000	-3479.99	104.11	32.03	-3617.58	111.23	15.46	-3579.71	286.90	13.45	-3613.67	266.58	51.76	-2727.15	-3.35	10.15	-3582.02	-87.67	26.08	-3086.57	287.77	52.67	-3460.54	383.07	-18.60	-3539.32	54.32	1104.73	0.00	0.00	0.00	-3542.66	3.46	1448.87	-3740.53	63.10	1454.15	-3791.14	181.52	1469.75	-3737.45	219.92	1480.25	139.53	1150.27	74.32	728.22	1056.84	74.88	0.00
2.77000	-3479.99	104.11	32.03	-3617.58	111.23	15.46	-3573.88	284.98	15.63	-3640.15	265.17	48.84	-2727.15	-3.35	10.15	-3582.02	-87.67	26.08	-3087.88	287.53	51.80	-3462.92	383.78	-21.37	-3539.32	54.32	1104.73	0.00	0.00	0.00	-3542.66	3.46	1448.87	-3714.40	63.38	1453.75	-3792.06	181.62	1470.02	-3737.18	219.91	1480.79	140.16	1150.50	74.55	727.77	1056.25	75.01	0.00
2.78000	-3479.99	104.11	32.03	-3617.58	111.23	15.46	-3616.09	285.94	8.22	-3624.60	265.46	50.33	-2727.15	-3.35	10.15	-3582.02	-87.67	26.08	-3089.24	287.29	50.92	-3465.32	384.48	-24.16	-3539.32	54.32	1104.73	0.00	0.00	0.00	-3542.66	3.46	1448.87	-3723.44	63.81	1453.81	-3792.95	181.72	1470.29	-3750.88	220.80	1481.49	143.20	1151.32	74.71	728.56	1056.30	75.04	0.00
2.79000	-3479.99	104.11	32.03	-3617.58	111.23	15.46	-3614.74	285.99	8.48	-3586.87	265.20	56.10	-2727.15	-3.35	10.15	-3582.02	-87.67	26.08	-3090.62	287.05	50.03	-3467.73	385.18	-26.98	-3539.32	54.32	1104.73	0.00	0.00	0.00	-3542.66	3.46	1448.87	-3726.81	64.82	1454.00	-3793.79	181.81	1470.56	-3754.73	221.87	1482.30	141.65	1151.42	74.50	728.79	1056.67	75.04	0.00
2.80000	-3479.99	104.11	32.03	-3617.58	111.23	15.46	-3626.00	285.61	8.61	-3632.76	266.10	47.14	-2727.15	-3.35	10.15	-3582.02	-87.67	26.08	-3092.04	286.81	49.12	-3470.16	385.89	-29.81	-3539.32	54.32	1104.73	0.00	0.00	0.00	-3542.66	3.46	1448.87	-3699.97	65.29	1453.64	-3794.60	181.89	1470.84	-3741.93	222.34	1482.63	138.31	1151.41	73.77	728.05	1056.14	75.12	0.00
2.81000	-3479.99	104.11	32.03	-3617.58	111.23	15.46	-3633.33	284.02	4.94	-3630.26	265.20	47.51	-2727.15	-3.35	10.15	-3582.02	-87.67	26.08	-3093.49	286.56	48.20	-3472.60	386.59	-32.67	-3539.32	54.32	1104.73	0.00	0.00	0.00	-3542.66	3.46	1448.87	-3716.94	66.35	1453.89	-3795.38	181.97	1471.12	-3714.76	223.40	1480.95	135.66	1152.19	73.15	729.13	1055.95	75.43	0.00
2.82000	-3479.99	104.11	32.03	-3617.58	111.23	15.46	-3613.23	282.97	8.77	-3626.02	264.04	47.59	-2727.15	-3.35	10.15	-3582.02	-87.67	26.08	-3094.98	286.32	47.27	-3475.06	387.29	-35.54	-3539.32	54.32	1104.73	0.00	0.00	0.00	-3542.66	3.46	1448.87	-3695.40	68.07	1453.18	-3796.11	182.05	1471.40	-3755.78	223.51	1481.28	137.44	1151.08	73.96	728.24	1056.02	75.11	0.00
2.83000	-3479.99	104.11	32.03	-3617.58	111.23	15.46	-3567.74	282.69	14.62	-3605.71	265.49	48.96	-2727.15	-3.35	10.15	-3582.02	-87.67	26.08	-3096.50	286.08	46.33	-3477.54	388.00	-38.44	-3539.32	54.32	1104.73	0.00	0.00	0.00	-3542.66	3.46	1448.87	-3689.46	68.35	1452.87	-3796.81	182.11	1471.68	-3765.16	225.23	1482.80	140.60	1150.13	74.84	728.20	1056.76	74.74	0.00
2.84000	-3479.99	104.11	32.03	-3617.58	111.23	15.46	-3628.35	285.39	4.72	-3629.02	266.80	45.85	-2727.15	-3.35	10.15	-3582.02	-87.67	26.08	-3098.05	285.83	45.37	-3480.03	388.70	-41.36	-3539.32	54.32	1104.73	0.00	0.00	0.00	-3542.66	3.46	1448.87	-3686.19	70.52	1453.24	-3797.47	182.17	1471.97	-3721.24	225.32	1480.16	138.73	1150.72	74.40	728.31	1057.06	74.89	0.00
2.85000	-3479.99	104.11	32.03	-3617.58	111.23	15.46	-3631.51	284.32	3.14	-3605.62	266.31	48.62	-2727.15	-3.35	10.15	-3582.02	-87.67	26.08	-3099.63	285.58	44.41	-3482.54	389.40	-44.31	-3539.32	54.32	1104.73	0.00	0.00	0.00	-3542.66	3.46	1448.87	-3702.36	71.37	1454.18	-3798.10	182.23	1472.26	-3715.76	226.23	1480.87	141.55	1149.45	74.94	727.66	1057.29	74.61	0.00
2.86000	-3479.99	104.11	32.03	-3617.58	111.23	15.46	-3583.50	285.20	12.96	-3627.90	266.91	45.02	-2727.15	-3.35	10.15	-3582.02	-87.67	26.08	-3101.24	285.33	43.43	-3485.07	390.10	-47.27	-3539.32	54.32	1104.73	0.00	0.00	0.00	-3542.66	3.46	1448.87	-3680.34	72.57	1453.65	-3798.68	182.28	1472.56	-3748.95	226.26	1482.14	140.59	1149.53	74.76	727.57	1057.15	74.67	0.00
2.87000	-3479.99	104.11	32.03	-3617.58	111.23	15.46	-3593.83	285.56	11.22	-3613.47	266.22	48.67	-2727.15	-3.35	10.15	-3582.02	-87.67	26.08	-3102.89	285.08	42.44	-3487.60	390.80	-50.25	-3539.32	54.32	1104.73	0.00	0.00	0.00	-3542.66	3.46	1448.87	-3681.10	74.20	1453.20	-3799.23	182.33	1472.85	-3714.98	224.49	1480.95	138.10	1151.44	73.74	727.32	1057.14	74.73	0.00
2.88000	-3479.99	104.11	32.03	-3617.58	111.23	15.46	-3613.88	284.20	6.99	-3642.81	269.48	44.64	-2727.15	-3.35	10.15	-3582.02	-87.67	26.08	-3104.56	284.83	41.44	-3490.16	391.50	-53.25	-3539.32	54.32	1104.73	0.00	0.00	0.00	-3542.66	3.46	1448.87	-3694.13	75.37	1453.66	-3799.74	182.37	1473.15	-3726.09	226.96	1480.77	140.47	1150.35	74.45	729.05	1056.59	75.07	0.00
2.89000	-3479.99	104.11	32.03	-3617.58	111.23	15.46	-3596.53	283.10	8.61	-3657.57	271.05	40.99	-2727.15	-3.35	10.15	-3582.02	-87.67	26.08	-3106.27	284.58	40.43	-3492.72	392.20	-56.27	-3539.32	54.32	1104.73	0.00	0.00	0.00	-3542.66	3.46	1448.87	-3700.42	76.19	1453.84	-3800.22	182.40	1473.46	-3731.86	228.64	1480.52	141.19	1150.82	74.73	729.28	1056.42	75.24	0.00
2.90000	-3479.99	104.11	32.03	-3617.58	111.23	15.46	-3616.65	286.48	5.74	-3663.04	268.56	38.95	-2727.15	-3.35	10.15	-3582.02	-87.67	26.08	-3108.01	284.33	39.41	-3495.30	392.89	-59.32	-3539.32	54.32	1104.73	0.00	0.00	0.00	-3542.66	3.46	1448.87	-3684.93	77.16	1453.72	-3800.66	182.43	1473.76	-3725.38	226.03	1482.05	137.81	1152.11	73.84	727.73	1056.79	74.84	0.00
2.91000	-3479.99	104.11	32.03	-3617.58	111.23	15.46	-3648.64	288.81	1.65	-3624.97	268.76	44.50	-2727.15	-3.35	10.15	-3582.02	-87.67	26.08	-3109.77	284.07	38.37	-3497.90	393.59	-62.38	-3539.32	54.32	1104.73	0.00	0.00	0.00	-3542.66	3.46	1448.87	-3677.63	78.30	1453.26	-3801.06	182.46	1474.07	-3733.15	227.47	1481.93	138.30	1151.78	73.98	728.18	1057.07	74.85	0.00
2.92000	-3479.99	104.11	32.03	-3617.58	111.23	15.46	-3633.09	285.76	3.73	-3626.73	266.14	44.86	-2727.15	-3.35	10.15	-3582.02	-87.67	26.08	-3111.57	283.82	37.33	-3500.51	394.29	-65.46	-3539.32	54.32	1104.73	0.00	0.00	0.00	-3542.66	3.46	1448.87	-3649.91	79.65	1453.42	-3801.43	182.48	1474.38	-3715.82	229.67	1481.59	138.30	1152.16	73.51	727.75	1057.30	74.84	0.00
2.93000	-3479.99	104.11	32.03	-3617.58	111.23	15.46	-3593.54	286.41	11.22	-3656.17	267.93	39.78	-2727.15	-3.35	10.15	-3582.02	-87.67	26.08	-3113.39	283.56	36.27	-3503.13	394.98	-68.56	-3539.32	54.32	1104.73	0.00	0.00	0.00	-3542.66	3.46	1448.87	-3672.79	81.52	1453.74	-3801.76	182.49	1474.70	-3749.56	230.41	1481.64	139.36	1151.45	74.01	728.03	1057.24	74.76	0.00
2.94000	-3479.99	104.11	32.03	-3617.58	111.23	15.46	-3600.82	284.40	8.29	-3624.35	268.08	42.13	-2727.15	-3.35	10.15	-3582.02	-87.67	26.08	-3115.25	283.31	35.21	-3505.76	395.67	-71.67	-3539.32	54.32	1104.73	0.00	0.00	0.00	-3542.66	3.46	1448.87	-3671.06	81.77	1453.28	-3802.05	182.50	1475.01	-3715.07	231.23	1479.80	138.59	1152.79	73.43	727.47	1056.77	74.74	0.00
2.95000	-3479.99	104.11	32.03	-3617.58	111.23	15.46	-3572.48	285.45	12.97	-3635.72	266.90	40.77	-2727.15	-3.35	10.15	-3582.02	-87.67	26.08	-3117.13	283.05	34.13	-3508.41	396.37	-74.81	-3539.32	54.32	1104.73	0.00	0.00	0.00	-3542.66	3.46	1448.87	-3667.53	82.84	1453.37	-3802.31	182.50	1475.33	-3716.34	231.22	1479.69	140.20	1151.06	74.48	728.07	1056.47	74.81	0.00
2.96000	-3479.99	104.11	32.03	-3617.58	111.23	15.46	-3565.01	285.46	14.03	-3670.09	267.73	34.68	-2727.15	-3.35	10.15	-3582.02	-87.67	26.08	-3119.04	282.79	33.04	-3511.06	397.06	-77.97	-3539.32	54.32	1104.73	0.00	0.00	0.00	-3542.66	3.46	1448.87	-3664.03	84.31	1453.43	-3802.53	182.50	1475.65	-3703.84	231.50	1481.21	139.45	1151.20	74.20	726.54	1057.18	74.31	0.00
2.97000	-3479.99	104.11	32.03	-3617.58	111.23	15.46	-3558.06	285.50	14.97	-3599.57	266.57	43.94	-2727.15	-3.35	10.15	-3582.02	-87.67	26.08	-3120.98	282.53	31.95	-3513.73	397.75	-81.14	-3539.32	54.32	1104.73	0.00	0.00	0.00	-3542.66	3.46	1448.87	-3655.22	85.57	1452.87	-3802.71	182.49	1475.98	-3676.85	231.98	1480.81	137.08	1151.56	73.70	727.45	1056.99	74.65	0.00
2.98000	-3479.99	104.11	32.03	-3617.58	111.23	15.46	-3551.62	285.55	15.80	-3692.51	269.48	30.76	-2727.15	-3.35	10.15	-3582.02	-87.67	26.08	-3122.95	282.27	30.84	-3516.41	398.44	-84.33	-3539.32	54.32	1104.73	0.00	0.00	0.00	-3542.66	3.46	1448.87	-3645.52	86.47	1453.05	-3802.86	182.48	1476.31	-3713.79	232.82	1481.27	137.78	1151.31	73.70	726.95	1057.08	74.54	0.00
2.99000	-3479.99	104.11	32.03	-3617.58	111.23	15.46	-3545.68	285.62	16.51	-3661.03	267.51	36.31	-2727.15	-3.35	10.15	-3582.02	-87.67	26.08	-3124.94	282.00	29.72	-3519.11	399.13	-87.54	-3539.32	54.32	1104.73	0.00	0.00	0.00	-3542.66	3.46	1448.87	-3666.09	86.41	1453.71	-3802.97	182.46	1476.64	-3702.64	232.08	1480.57	139.63	1150.74	74.24	726.65	1057.94	74.15	0.00
3.00000	-3479.99	104.11	32.03	-3617.58	111.23	15.46	-3540.24	285.71	17.11	-3614.92	264.93	40.31	-2727.15	-3.35	10.15	-3582.02	-87.67	26.08	-3126.96	281.74	28.60	-3521.81	399.81	-90.76	-3539.32	54.32	1104.73	0.00	0.00	0.00	-3542.66	3.46	1448.87	-3661.80	88.06	1453.23	-3803.05	182.44	1476.97	-3719.00	234.24	1481.52	138.70	1150.88	74.12	728.61	1057.48	74.64	0.00
3.01000	-3479.99	104.11	32.03	-3617.58	111.23	15.46	-3535.26	285.82	17.60	-3590.77	265.97	44.97	-2727.15	-3.35	10.15	-3582.02	-87.67	26.08	-3129.01	281.47	27.46	-3524.53	400.50	-94.01	-3539.32	54.32	1104.73	0.00	0.00	0.00	-3542.66	3.46	1448.87	-3646.57	88.55	1452.70	-3803.09	182.41	1477.30	-3684.08	233.70	1481.02	138.12	1152.38	73.32	727.20	1056.84	74.53	0.00
3.02000	-3479.99	104.11	32.03	-3617.58	111.23	15.46	-3530.76	285.94	17.99	-3662.48	265.18	35.74	-2727.15	-3.35	10.15	-3582.02	-87.67	26.08	-3131.08	281.21	26.31	-3527.25	401.18	-97.27	-3539.32	54.32	1104.73	0.00	0.00	0.00	-3542.66	3.46	1448.87	-3639.36	89.67	1452.76	-3803.09	182.38	1477.64	-3712.59	234.17	1482.56	141.08	1150.31	74.54	727.75	1057.15	74.60	0.00
3.03000	-3479.99	104.11	32.03	-3617.58	111.23	15.46	-3526.70	286.08	18.28	-3665.38	266.18	34.30	-2727.15	-3.35	10.15	-3582.02	-87.67	26.08	-3133.18	280.94	25.16	-3529.99	401.87	-100.54	-3539.32	54.32	1104.73	0.00	0.00	0.00	-3542.66	3.46	1448.87	-3629.02	90.73	1452.92	-3803.06	182.34	1477.98	-3693.85	234.06	1481.05	140.22	1150.37	74.19	727.94	1056.85	74.95	0.00
3.04000	-3479.99	104.11	32.03	-3617.58	111.23	15.46	-3523.09	286.22	18.48	-3637.95	264.81	38.42	-2727.15	-3.35	10.15	-3582.02	-87.67	26.08	-3135.30	280.67	23.99	-3532.73	402.55	-103.83	-3539.32	54.32	1104.73	0.00	0.00	0.00	-3542.66	3.46	1448.87	-3624.06	91.63	1452.52	-3803.00	182.30	1478.33	-3705.71	233.18	1481.54	137.81	1150.31	73.87	727.60	1056.56	74.89	0.00
3.05000	-3479.99	104.11	32.03	-3617.58	111.23	15.46	-3519.90	286.39	18.58	-3648.47	266.53	36.37	-2727.15	-3.35	10.15	-3582.02	-87.67	26.08	-3137.45	280.40	22.81	-3535.49	403.23	-107.14	-3539.32	54.32	1104.73	0.00	0.00	0.00	-3542.66	3.46	1448.87	-3651.79	93.25	1453.17	-3802.89	182.25	1478.67	-3666.74	234.22	1479.37	139.06	1150.37	74.12	728.37	1056.00	75.10	0.00
3.06000	-3479.99	104.11	32.03	-3617.58	111.23	15.46	-3517.13	286.56	18.60	-3648.13	265.01	38.10	-2727.15	-3.35	10.15	-3582.02	-87.67	26.08	-3139.63	280.13	21.63	-3538.26	403.91	-110.47	-3539.32	54.32	1104.73	0.00	0.00	0.00	-3542.66	3.46	1448.87	-3633.65	94.55	1452.19	-3802.76	182.20	1479.02	-3659.53	234.49	1479.02	139.88	1152.00	74.13	728.68	1056.62	75.09	0.00
3.07000	-3479.99	104.11	32.03	-3617.58	111.23	15.46	-3514.76	286.75	18.53	-3657.91	268.09	34.03	-2727.15	-3.35	10.15	-3582.02	-87.67	26.08	-3141.83	279.86	20.44	-3541.03	404.59	-113.81	-3539.32	54.32	1104.73	0.00	0.00	0.00	-3542.66	3.46	1448.87	-3611.49	95.34	1451.69	-3802.58	182.14	1479.37	-3652.37	234.73	1478.68	138.66	1150.72	74.24	728.08	1057.34	74.65	0.00
3.08000	-3479.99	104.11	32.03	-3617.58	111.23	15.46	-3512.78	286.94	18.38	-3658.49	266.50	34.83	-2727.15	-3.35	10.15	-3582.02	-87.67	26.08	-3144.05	279.58	19.23	-3543.81	405.26	-117.16	-3539.32	54.32	1104.73	0.00	0.00	0.00	-3542.66	3.46	1448.87	-3632.71	96.21	1452.48	-3802.37	182.08	1479.72	-3645.25	234.97	1478.35	140.49	1149.41	74.90	727.00	1056.98	74.64	0.00
3.09000	-3479.99	104.11	32.03	-3617.58	111.23	15.46	-3511.18	287.15	18.14	-3581.75	266.63	47.64	-2727.15	-3.35	10.15	-3582.02	-87.67	26.08	-3146.30	279.31	18.02	-3546.60	405.94	-120.53	-3539.32	54.32	1104.73	0.00	0.00	0.00	-3542.66	3.46	1448.87	-3608.01	98.12	1451.54	-3802.13	182.01	1480.07	-3638.17	235.20	1478.03	139.85	1150.21	74.62	726.17	1057.30	74.31	0.00
3.10000	-3479.99	104.11	32.03	-3617.58	111.23	15.46	-3509.95	287.37	17.84	-3670.92	267.21	32.37	-2727.15	-3.35	10.15	-3582.02	-87.67	26.08	-3148.57	279.03	16.80	-3549.40	406.61	-123.92	-3539.32	54.32	1104.73	0.00	0.00	0.00	-3542.66	3.46	1448.87	-3618.70	98.48	1451.78	-3801.85	181.93	1480.43	-3631.13	235.42	1477.71	139.82	1150.90	74.25	727.28	1057.17	74.61	0.00
3.11000	-3479.99	104.11	32.03	-3617.58	111.23	15.46	-3509.07	287.59	17.46	-3626.81	262.83	39.10	-2727.15	-3.35	10.15	-3582.02	-87.67	26.08	-3150.86	278.75	15.57	-3552.21	407.28	-127.32	-3539.32	54.32	1104.73	0.00	0.00	0.00	-3542.66	3.46	1448.87	-3616.12	99.13	1451.84	-3801.54	181.86	1480.79	-3624.13	235.62	1477.40	137.13	1151.15	73.63	728.59	1056.26	75.26	0.00
3.12000	-3479.99	104.11	32.03	-3617.58	111.23	15.46	-3508.53	287.82	17.02	-3683.85	267.21	32.18	-2727.15	-3.35	10.15	-3582.02	-87.67	26.08	-3153.18	278.48	14.33	-3555.03	407.95	-130.74	-3539.32	54.32	1104.73	0.00	0.00	0.00	-3542.66	3.46	1448.87	-3606.92	100.05	1451.45	-3801.19	181.77	1481.15	-3617.18	235.82	1477.10	139.28	1151.19	74.27	726.75	1057.47	74.39	0.00
3.13000	-3479.99	104.11	32.03	-3617.58	111.23	15.46	-3508.33	288.06	16.51	-3650.40	266.46	35.10	-2727.15	-3.35	10.15	-3582.02	-87.67	26.08	-3155.52	278.20	13.09	-3557.85	408.62	-134.17	-3539.32	54.32	1104.73	0.00	0.00	0.00	-3542.66	3.46	1448.87	-3582.19	101.39	1449.76	-3800.80	181.69	1481.51	-3610.26	236.00	1476.81	140.40	1151.42	74.40	726.09	1057.26	74.18	0.00
3.14000	-3479.99	104.11	32.03	-3617.58	111.23	15.46	-3508.44	288.30	15.94	-3690.17	269.53	28.78	-2727.15	-3.35	10.15	-3582.02	-87.67	26.08	-3157.88	277.92	11.83	-3560.68	409.28	-137.61	-3539.32	54.32	1104.73	0.00	0.00	0.00	-3542.66	3.46	1448.87	-3601.90	102.40	1450.91	-3800.38	181.60	1481.88	-3603.38	236.18	1476.52	137.32	1152.01	73.32	727.41	1057.05	74.79	0.00
3.15000	-3479.99	104.11	32.03	-3617.58	111.23	15.46	-3508.86	288.55	15.31	-3600.97	266.60	39.93	-2727.15	-3.35	10.15	-3582.02	-87.67	26.08	-3160.26	277.63	10.57	-3563.52	409.95	-141.07	-3539.32	54.32	1104.73	0.00	0.00	0.00	-3542.66	3.46	1448.87	-3583.47	104.54	1450.75	-3799.93	181.50	1482.25	-3596.54	236.34	1476.24	138.04	1151.66	73.71	728.21	1056.41	75.09	0.00
3.16000	-3479.99	104.11	32.03	-3617.58	111.23	15.46	-3509.57	288.80	14.63	-3630.87	266.21	38.64	-2727.15	-3.35	10.15	-3582.02	-87.67	26.08	-3162.67	277.35	9.29	-3566.36	410.61	-144.54	-3539.32	54.32	1104.73	0.00	0.00	0.00	-3542.66	3.46	1448.87	-3587.42	105.36	1450.76	-3799.44	181.40	1482.62	-3589.75	236.49	1475.97	143.37	1150.87	74.94	728.35	1056.34	75.18	0.00
3.17000	-3479.99	104.11	32.03	-3617.58	111.23	15.46	-3510.56	289.06	13.90	-3647.35	266.98	34.84	-2727.15	-3.35	10.15	-3582.02	-87.67	26.08	-3165.09	277.07	8.01	-3569.21	411.27	-148.02	-3539.32	54.32	1104.73	0.00	0.00	0.00	-3542.66	3.46	1448.87	-3591.84	105.71	1450.46	-3798.92	181.29	1482.99	-3582.99	236.63	1475.71	140.10	1151.01	74.24	726.89	1056.16	74.85	0.00
3.18000	-3479.99	104.11	32.03	-3617.58	111.23	15.46	-3511.82	289.32	13.12	-3658.53	267.63	34.77	-2727.15	-3.35	10.15	-3582.02	-87.67	26.08	-3167.54	276.78	6.73	-3572.07	411.93	-151.52	-3539.32	54.32	1104.73	0.00	0.00	0.00	-3542.66	3.46	1448.87	-3587.19	106.91	1450.58	-3798.36	181.18	1483.36	-3576.27	236.77	1475.45	140.25	1150.81	74.32	727.07	1056.10	74.84	0.00
3.19000	-3479.99	104.11	32.03	-3617.58	111.23	15.46	-3513.34	289.58	12.30	-3647.30	268.21	33.81	-2727.15	-3.35	10.15	-3582.02	-87.67	26.08	-3170.01	276.49	5.43	-3574.93	412.58	-155.03	-3539.32	54.32	1104.73	0.00	0.00	0.00	-3542.66	3.46	1448.87	-3581.23	107.89	1449.93	-3797.77	181.06	1483.74	-3569.59	236.89	1475.21	140.06	1150.17	74.42	726.17	1056.36	74.62	0.00
3.20000	-3479.99	104.11	32.03	-3617.58	111.23	15.46	-3515.10	289.84	11.44	-3641.48	267.50	35.91	-2727.15	-3.35	10.15	-3582.02	-87.67	26.08	-3172.50	276.20	4.13	-3577.80	413.24	-158.55	-3539.32	54.32	1104.73	0.00	0.00	0.00	-3542.66	3.46	1448.87	-3572.79	108.44	1449.59	-3797.14	180.94	1484.12	-3562.95	237.00	1474.96	137.48	1151.30	73.38	725.71	1057.62	73.97	0.00
3.21000	-3479.99	104.11	32.03	-3617.58	111.23	15.46	-3517.09	290.10	10.55	-3617.77	266.61	39.58	-2727.15	-3.35	10.15	-3582.02	-87.67	26.08	-3175.00	275.91	2.82	-3580.67	413.89	-162.09	-3539.32	54.32	1104.73	0.00	0.00	0.00	-3542.66	3.46	1448.87	-3578.91	109.38	1449.97	-3796.48	180.82	1484.50	-3556.34	237.10	1474.73	137.67	1151.38	73.68	729.31	1056.95	75.11	0.00
3.22000	-3479.99	104.11	32.03	-3617.58	111.23	15.46	-3519.31	290.36	9.62	-3641.35	267.02	37.14	-2727.15	-3.35	10.15	-3582.02	-87.67	26.08	-3177.53	275.62	1.50	-3583.55	414.54	-165.64	-3539.32	54.32	1104.73	0.00	0.00	0.00	-3542.66	3.46	1448.87	-3582.79	110.18	1450.52	-3795.78	180.69	1484.88	-3549.78	237.19	1474.50	138.06	1151.83	73.47	728.56	1056.46	75.04	0.00
3.23000	-3479.99	104.11	32.03	-3617.58	111.23	15.46	-3521.73	290.62	8.66	-3626.96	268.00	38.59	-2727.15	-3.35	10.15	-3582.02	-87.67	26.08	-3180.08	275.33	0.17	-3586.44	415.18	-169.20	-3539.32	54.32	1104.73	0.00	0.00	0.00	-3542.66	3.46	1448.87	-3570.71	110.10	1450.11	-3795.05	180.55	1485.26	-3543.25	237.27	1474.28	136.86	1151.89	73.08	727.87	1056.82	74.78	0.00
3.24000	-3479.99	104.11	32.03	-3617.58	111.23	15.46	-3524.35	290.88	7.68	-3650.24	268.99	33.37	-2727.15	-3.35	10.15	-3582.02	-87.67	26.08	-3182.64	275.04	-1.16	-3589.32	415.83	-172.77	-3539.32	54.32	1104.73	0.00	0.00	0.00	-3542.66	3.46	1448.87	-3563.09	111.77	1450.31	-3794.29	180.41	1485.65	-3536.77	237.34	1474.07	140.98	1150.34	74.53	726.31	1056.86	74.40	0.00
3.25000	-3479.99	104.11	32.03	-3617.58	111.23	15.46	-3527.15	291.13	6.67	-3609.03	267.49	39.24	-2727.15	-3.35	10.15	-3582.02	-87.67	26.08	-3185.23	274.74	-2.50	-3592.21	416.47	-176.35	-3539.32	54.32	1104.73	0.00	0.00	0.00	-3542.66	3.46	1448.87	-3543.13	112.74	1449.59	-3793.49	180.27	1486.04	-3530.31	237.40	1473.86	139.80	1151.88	74.19	726.57	1057.20	74.33	0.00
3.26000	-3479.99	104.11	32.03	-3617.58	111.23	15.46	-3530.12	291.38	5.65	-3641.17	267.22	34.69	-2727.15	-3.35	10.15	-3582.02	-87.67	26.08	-3187.83	274.45	-3.85	-3595.11	417.11	-179.94	-3539.32	54.32	1104.73	0.00	0.00	0.00	-3542.66	3.46	1448.87	-3550.89	112.30	1450.02	-3792.66	180.12	1486.43	-3523.90	237.45	1473.66	140.34	1151.42	74.27	728.27	1057.00	74.86	0.00
3.27000	-3479.99	104.11	32.03	-3617.58	111.23	15.46	-3533.26	291.62	4.61	-3630.59	268.68	35.68	-2727.15	-3.35	10.15	-3582.02	-87.67	26.08	-3190.45	274.15	-5.21	-3598.01	417.75	-183.55	-3539.32	54.32	1104.73	0.00	0.00	0.00	-3542.66	3.46	1448.87	-3556.69	113.20	1450.12	-3791.79	179.97	1486.82	-3517.53	237.49	1473.47	138.85	1151.61	73.87	727.66	1056.61	74.84	0.00
3.28000	-3479.99	104.11	32.03	-3617.58	111.23	15.46	-3536.54	291.86	3.56	-3600.41	266.44	42.75	-2727.15	-3.35	10.15	-3582.02	-87.67	26.08	-3193.09	273.85	-6.57	-3600.91	418.39	-187.17	-3539.32	54.32	1104.73	0.00	0.00	0.00	-3542.66	3.46	1448.87	-3534.74	114.78	1449.95	-3790.89	179.81	1487.21	-3511.19	237.53	1473.28	142.71	1150.71	75.00	726.19	1057.32	74.26	0.00
3.29000	-3479.99	104.11	32.03	-3617.58	111.23	15.46	-3539.95	292.10	2.50	-3566.32	266.08	48.47	-2727.15	-3.35	10.15	-3582.02	-87.67	26.08	-3195.74	273.55	-7.94	-3603.81	419.02	-190.79	-3539.32	54.32	1104.73	0.00	0.00	0.00	-3542.66	3.46	1448.87	-3546.31	114.48	1450.25	-3789.96	179.65	1487.61	-3504.88	237.55	1473.11	138.67	1151.81	73.78	725.54	1057.16	74.17	0.00
3.30000	-3479.99	104.11	32.03	-3617.58	111.23	15.46	-3543.49	292.32	1.44	-3611.81	266.75	41.13	-2727.15	-3.35	10.15	-3582.02	-87.67	26.08	-3198.41	273.25	-9.31	-3606.72	419.65	-194.43	-3539.32	54.32	1104.73	0.00	0.00	0.00	-3542.66	3.46	1448.87	-3543.22	114.72	1450.26	-3788.99	179.48	1488.00	-3498.62	237.56	1472.93	140.32	1150.92	73.97	727.11	1056.85	74.71	0.00
3.31000	-3479.99	104.11	32.03	-3617.58	111.23	15.46	-3547.13	292.54	0.37	-3633.96	268.17	36.76	-2727.15	-3.35	10.15	-3582.02	-87.67	26.08	-3201.10	272.95	-10.70	-3609.63	420.28	-198.08	-3539.32	54.32	1104.73	0.00	0.00	0.00	-3542.66	3.46	1448.87	-3545.68	114.38	1450.81	-3787.99	179.31	1488.40	-3492.39	237.56	1472.77	139.74	1149.89	74.36	726.03	1057.10	74.57	0.00
3.32000	-3479.99	104.11	32.03	-3617.58	111.23	15.46	-3550.88	292.75	-0.69	-3602.40	268.42	40.11	-2727.15	-3.35	10.15	-3582.02	-87.67	26.08	-3203.80	272.65	-12.08	-3612.54	420.91	-201.73	-3539.32	54.32	1104.73	0.00	0.00	0.00	-3542.66	3.46	1448.87	-3545.83	114.74	1451.38	-3786.96	179.14	1488.80	-3486.20	237.55	1472.61	138.54	1150.67	73.78	726.43	1056.89	74.65	0.00
3.33000	-3479.99	104.11	32.03	-3617.58	111.23	15.46	-3554.71	292.94	-1.74	-3597.31	266.78	41.97	-2727.15	-3.35	10.15	-3582.02	-87.67	26.08	-3206.52	272.34	-13.48	-3615.46	421.53	-205.40	-3539.32	54.32	1104.73	0.00	0.00	0.00	-3542.66	3.46	1448.87	-3517.15	115.90	1450.54	-3785.89	178.96	1489.20	-3480.04	237.54	1472.46	138.28	1151.55	73.49	727.32	1056.76	74.76	0.00
3.34000	-3479.99	104.11	32.03	-3617.58	111.23	15.46	-3558.61	293.13	-2.79	-3649.99	270.42	33.94	-2727.15	-3.35	10.15	-3582.02	-87.67	26.08	-3209.26	272.03	-14.88	-3618.37	422.15	-209.07	-3539.32	54.32	1104.73	0.00	0.00	0.00	-3542.66	3.46	1448.87	-3543.16	115.27	1451.40	-3784.79	178.77	1489.60	-3473.92	237.51	1472.31	138.05	1150.25	74.08	726.57	1057.24	74.39	0.00
3.35000	-3479.99	104.11	32.03	-3617.58	111.23	15.46	-3562.58	293.31	-3.82	-3603.05	268.77	40.76	-2727.15	-3.35	10.15	-3582.02	-87.67	26.08	-3212.01	271.73	-16.29	-3621.29	422.77	-212.76	-3539.32	54.32	1104.73	0.00	0.00	0.00	-3542.66	3.46	1448.87	-3533.93	115.37	1451.62	-3783.66	178.59	1490.01	-3467.83	237.48	1472.18	140.16	1149.82	74.52	727.12	1056.04	75.03	0.00
3.36000	-3479.99	104.11	32.03	-3617.58	111.23	15.46	-3566.59	293.47	-4.84	-3630.04	269.23	36.38	-2727.15	-3.35	10.15	-3582.02	-87.67	26.08	-3214.78	271.42	-17.70	-3624.21	423.38	-216.45	-3539.32	54.32	1104.73	0.00	0.00	0.00	-3542.66	3.46	1448.87	-3538.74	115.55	1451.54	-3782.49	178.39	1490.41	-3461.78	237.43	1472.04	138.31	1151.50	73.91	725.91	1056.52	74.43	0.00
3.37000	-3479.99	104.11	32.03	-3617.58	111.23	15.46	-3570.64	293.62	-5.83	-3621.96	267.07	38.58	-2727.15	-3.35	10.15	-3582.02	-87.67	26.08	-3217.56	271.11	-19.12	-3627.13	424.00	-220.16	-3539.32	54.32	1104.73	0.00	0.00	0.00	-3542.66	3.46	1448.87	-3518.38	115.68	1450.66	-3781.29	178.20	1490.82	-3455.77	237.38	1471.92	138.22	1150.61	74.22	726.52	1056.39	74.66	0.00
3.38000	-3479.99	104.11	32.03	-3617.58	111.23	15.46	-3574.72	293.76	-6.81	-3605.49	269.82	40.40	-2727.15	-3.35	10.15	-3582.02	-87.67	26.08	-3220.35	270.80	-20.54	-3630.05	424.61	-223.87	-3539.32	54.32	1104.73	0.00	0.00	0.00	-3542.66	3.46	1448.87	-3509.57	115.85	1450.51	-3780.06	178.00	1491.23	-3449.79	237.31	1471.80	138.62	1150.91	74.21	727.87	1056.45	75.01	0.00
3.39000	-3479.99	104.11	32.03	-3617.58	111.23	15.46	-3578.81	293.88	-7.75	-3635.48	266.49	35.31	-2727.15	-3.35	10.15	-3582.02	-87.67	26.08	-3223.16	270.48	-21.98	-3632.97	425.21	-227.59	-3539.32	54.32	1104.73	0.00	0.00	0.00	-3542.66	3.46	1448.87	-3515.66	116.05	1450.18	-3778.79	177.79	1491.64	-3443.84	237.24	1471.69	139.17	1152.05	74.04	728.82	1056.27	75.25	0.00
3.40000	-3479.99	104.11	32.03	-3617.58	111.23	15.46	-3582.90	293.99	-8.67	-3652.47	269.08	34.03	-2727.15	-3.35	10.15	-3582.02	-87.67	26.08	-3225.98	270.17	-23.41	-3635.89	425.82	-231.31	-3539.32	54.32	1104.73	0.00	0.00	0.00	-3542.66	3.46	1448.87	-3521.15	116.12	1451.00	-3777.49	177.58	1492.05	-3437.93	237.16	1471.58	140.46	1150.66	74.31	728.62	1056.44	75.13	0.00
3.41000	-3479.99	104.11	32.03	-3617.58	111.23	15.46	-3586.98	294.08	-9.55	-3629.82	267.33	36.97	-2727.15	-3.35	10.15	-3582.02	-87.67	26.08	-3228.81	269.85	-24.85	-3638.81	426.42	-235.05	-3539.32	54.32	1104.73	0.00	0.00	0.00	-3542.66	3.46	1448.87	-3529.22	115.04	1450.88	-3776.16	177.37	1492.47	-3432.05	237.07	1471.48	137.82	1150.73	73.87	727.62	1056.79	74.82	0.00
3.42000	-3479.99	104.11	32.03	-3617.58	111.23	15.46	-3591.03	294.16	-10.39	-3634.41	269.99	35.59	-2727.15	-3.35	10.15	-3582.02	-87.67	26.08	-3231.66	269.54	-26.30	-3641.73	427.02	-238.79	-3539.32	54.32	1104.73	0.00	0.00	0.00	-3542.66	3.46	1448.87	-3517.17	114.38	1450.21	-3774.80	177.15	1492.88	-3426.21	236.97	1471.39	140.95	1150.18	74.77	726.40	1057.36	74.44	0.00
3.43000	-3479.99	104.11	32.03	-3617.58	111.23	15.46	-3595.05	294.21	-11.19	-3625.78	267.37	37.70	-2727.15	-3.35	10.15	-3582.02	-87.67	26.08	-3234.52	269.22	-27.75	-3644.64	427.61	-242.54	-3539.32	54.32	1104.73	0.00	0.00	0.00	-3542.66	3.46	1448.87	-3495.08	115.22	1449.37	-3773.40	176.93	1493.30	-3420.40	236.86	1471.30	140.51	1149.60	74.76	726.36	1056.66	74.67	0.00
3.44000	-3479.99	104.11	32.03	-3617.58	111.23	15.46	-3599.02	294.25	-11.95	-3690.02	269.67	27.83	-2727.15	-3.35	10.15	-3582.02	-87.67	26.08	-3237.39	268.90	-29.21	-3647.56	428.21	-246.30	-3539.32	54.32	1104.73	0.00	0.00	0.00	-3542.66	3.46	1448.87	-3513.45	113.72	1449.96	-3771.97	176.70	1493.72	-3414.62	236.74	1471.22	141.68	1150.31	74.92	725.65	1056.20	74.76	0.00
3.45000	-3479.99	104.11	32.03	-3617.58	111.23	15.46	-3602.93	294.27	-12.66	-3618.35	269.06	39.13	-2727.15	-3.35	10.15	-3582.02	-87.67	26.08	-3240.28	268.58	-30.67	-3650.48	428.79	-250.06	-3539.32	54.32	1104.73	0.00	0.00	0.00	-3542.66	3.46	1448.87	-3517.04	114.37	1449.02	-3770.51	176.47	1494.13	-3408.88	236.62	1471.14	138.78	1149.71	74.73	727.59	1056.77	74.64	0.00
3.46000	-3479.99	104.11	32.03	-3617.58	111.23	15.46	-3606.76	294.27	-13.31	-3628.88	267.64	38.02	-2727.15	-3.35	10.15	-3582.02	-87.67	26.08	-3243.17	268.26	-32.14	-3653.39	429.38	-253.83	-3539.32	54.32	1104.73	0.00	0.00	0.00	-3542.66	3.46	1448.87	-3501.58	113.61	1449.36	-3769.02	176.24	1494.55	-3403.17	236.48	1471.07	137.91	1150.65	74.07	727.42	1057.32	74.64	0.00
3.47000	-3479.99	104.11	32.03	-3617.58	111.23	15.46	-3610.51	294.24	-13.91	-3652.30	267.41	33.11	-2727.15	-3.35	10.15	-3582.02	-87.67	26.08	-3246.08	267.93	-33.61	-3656.30	429.96	-257.61	-3539.32	54.32	1104.73	0.00	0.00	0.00	-3542.66	3.46	1448.87	-3508.83	113.05	1449.38	-3767.49	176.00	1494.97	-3397.49	236.34	1471.01	138.97	1150.94	74.35	726.34	1056.50	74.81	0.00
3.48000	-3479.99	104.11	32.03	-3617.58	111.23	15.46	-3614.17	294.20	-14.46	-3611.58	267.78	40.44	-2727.15	-3.35	10.15	-3582.02	-87.67	26.08	-3249.00	267.61	-35.09	-3659.21	430.54	-261.39	-3539.32	54.32	1104.73	0.00	0.00	0.00	-3542.66	3.46	1448.87	-3496.69	112.40	1449.27	-3765.93	175.75	1495.40	-3391.85	236.19	1470.95	139.26	1150.96	74.25	728.17	1056.44	74.98	0.00
3.49000	-3479.99	104.11	32.03	-3617.58	111.23	15.46	-3617.71	294.13	-14.94	-3634.39	269.42	37.91	-2727.15	-3.35	10.15	-3582.02	-87.67	26.08	-3251.93	267.28	-36.57	-3662.12	431.12	-265.18	-3539.32	54.32	1104.73	0.00	0.00	0.00	-3542.66	3.46	1448.87	-3486.10	112.92	1449.10	-3764.34	175.51	1495.82	-3386.23	236.03	1470.90	139.93	1151.87	74.02	727.84	1056.54	75.07	0.00
3.50000	-3479.99	104.11	32.03	-3617.58	111.23	15.46	-3621.13	294.04	-15.35	-3624.03	266.65	38.43	-2727.15	-3.35	10.15	-3582.02	-87.67	26.08	-3254.87	266.95	-38.06	-3665.02	431.69	-268.98	-3539.32	54.32	1104.73	0.00	0.00	0.00	-3542.66	3.46	1448.87	-3495.48	112.37	1448.82	-3762.72	175.26	1496.25	-3380.65	235.86	1470.86	139.33	1151.93	73.73	726.87	1056.99	74.54	0.00
3.51000	-3479.99	104.11	32.03	-3617.58	111.23	15.46	-3624.42	293.92	-15.70	-3607.72	266.08	39.25	-2727.15	-3.35	10.15	-3582.02	-87.67	26.08	-3257.81	266.62	-39.55	-3667.92	432.26	-272.78	-3539.32	54.32	1104.73	0.00	0.00	0.00	-3542.66	3.46	1448.87	-3498.43	111.79	1449.24	-3761.06	175.00	1496.67	-3375.11	235.68	1470.82	138.98	1150.24	74.39	727.38	1056.90	74.50	0.00
3.52000	-3479.99	104.11	32.03	-3617.58	111.23	15.46	-3627.57	293.78	-15.97	-3618.05	268.44	38.31	-2727.15	-3.35	10.15	-3582.02	-87.67	26.08	-3260.77	266.29	-41.04	-3670.82	432.83	-276.58	-3539.32	54.32	1104.73	0.00	0.00	0.00	-3542.66	3.46	1448.87	-3486.60	110.09	1448.37	-3759.37	174.74	1497.10	-3369.59	235.50	1470.78	139.78	1149.17	74.93	727.64	1056.99	74.76	0.00
3.53000	-3479.99	104.11	32.03	-3617.58	111.23	15.46	-3630.55	293.61	-16.16	-3638.56	268.15	35.23	-2727.15	-3.35	10.15	-3582.02	-87.67	26.08	-3263.74	265.96	-42.54	-3673.71	433.39	-280.39	-3539.32	54.32	1104.73	0.00	0.00	0.00	-3542.66	3.46	1448.87	-3499.53	109.84	1448.08	-3757.65	174.48	1497.53	-3364.11	235.30	1470.76	141.11	1149.94	74.87	728.96	1055.69	75.53	0.00
3.54000	-3479.99	104.11	32.03	-3617.58	111.23	15.46	-3633.37	293.42	-16.28	-3626.37	265.32	37.47	-2727.15	-3.35	10.15	-3582.02	-87.67	26.08	-3266.72	265.63	-44.05	-3676.60	433.95	-284.21	-3539.32	54.32	1104.73	0.00	0.00	0.00	-3542.66	3.46	1448.87	-3491.34	109.14	1447.84	-3755.90	174.21	1497.95	-3358.65	235.10	1470.73	138.81	1150.84	74.04	727.73	1056.05	75.03	0.00
3.55000	-3479.99	104.11	32.03	-3617.58	111.23	15.46	-3636.00	293.20	-16.31	-3646.13	267.95	35.35	-2727.15	-3.35	10.15	-3582.02	-87.67	26.08	-3269.70	265.29	-45.55	-3679.49	434.51	-288.03	-3539.32	54.32	1104.73	0.00	0.00	0.00	-3542.66	3.46	1448.87	-3496.73	108.49	1447.64	-3754.12	173.94	1498.38	-3353.23	234.89	1470.72	140.65	1151.81	73.94	726.14	1056.73	74.56	0.00
3.56000	-3479.99	104.11	32.03	-3617.58	111.23	15.46	-3638.43	292.95	-16.26	-3661.22	268.52	32.08	-2727.15	-3.35	10.15	-3582.02	-87.67	26.08	-3272.69	264.96	-47.06	-3682.37	435.06	-291.85	-3539.32	54.32	1104.73	0.00	0.00	0.00	-3542.66	3.46	1448.87	-3501.72	107.94	1448.08	-3752.31	173.67	1498.82	-3347.84	234.67	1470.71	138.20	1151.61	73.78	727.47	1057.03	74.83	0.00
3.57000	-3479.99	104.11	32.03	-3617.58	111.23	15.46	-3640.66	292.67	-16.11	-3635.77	268.82	37.09	-2727.15	-3.35	10.15	-3582.02	-87.67	26.08	-3275.69	264.62	-48.58	-3685.24	435.61	-295.68	-3539.32	54.32	1104.73	0.00	0.00	0.00	-3542.66	3.46	1448.87	-3491.27	106.69	1447.64	-3750.46	173.39	1499.25	-3342.48	234.45	1470.70	139.77	1151.25	74.15	727.27	1057.03	74.61	0.00
3.58000	-3479.99	104.11	32.03	-3617.58	111.23	15.46	-3642.67	292.36	-15.87	-3648.19	267.51	35.33	-2727.15	-3.35	10.15	-3582.02	-87.67	26.08	-3278.70	264.28	-50.10	-3688.11	436.15	-299.51	-3539.32	54.32	1104.73	0.00	0.00	0.00	-3542.66	3.46	1448.87	-3481.65	106.43	1447.58	-3748.59	173.11	1499.68	-3337.15	234.21	1470.70	138.22	1151.79	73.64	726.04	1056.81	74.48	0.00
3.59000	-3479.99	104.11	32.03	-3617.58	111.23	15.46	-3644.45	292.02	-15.54	-3651.82	264.91	34.93	-2727.15	-3.35	10.15	-3582.02	-87.67	26.08	-3281.72	263.94	-51.62	-3690.98	436.69	-303.35	-3539.36	54.32	1104.73	0.00	0.00	0.00	-3542.66	3.46	1448.87	-3496.74	106.51	1447.76	-3746.68	172.82	1500.11	-3331.85	233.97	1470.71	140.51	1149.68	74.57	725.44	1056.96	74.31	0.00
3.60000	-3479.99	104.11	32.03	-3617.58	111.23	15.46	-3645.99	291.65	-15.10	-3633.68	265.77	38.09	-2727.15	-3.35	10.15	-3582.02	-87.67	26.08	-3284.74	263.60	-53.14	-3693.84	437.23	-307.18	-3580.14	51.46	1102.50	0.00	0.00	0.00	-3542.66	3.46	1448.87	-3493.26	105.23	1446.76	-3744.74	172.53	1500.55	-3326.58	233.72	1470.72	139.07	1151.37	73.76	725.79	1057.29	74.05	0.00
3.61000	-3479.99	104.11	32.03	-3617.58	111.23	15.46	-3647.27	291.24	-14.56	-3631.05	266.22	39.75	-2727.15	-3.35	10.15	-3582.02	-87.67	26.08	-3287.77	263.26	-54.67	-3696.69	437.77	-311.03	-3540.63	53.11	1104.07	0.00	0.00	0.00	-3542.66	3.46	1448.87	-3499.37	104.27	1445.99	-3742.77	172.24	1500.98	-3321.34	233.46	1470.74	138.43	1152.27	73.82	727.23	1057.36	74.44	0.00
3.62000	-3479.99	104.11	32.03	-3617.58	111.23	15.46	-3648.28	290.80	-13.91	-3630.01	264.95	37.52	-2727.15	-3.35	10.15	-3582.02	-87.67	26.08	-3290.80	262.91	-56.20	-3699.54	438.30	-314.87	-3558.39	49.56	1101.78	0.00	0.00	0.00	-3542.66	3.46	1448.87	-3495.34	103.17	1445.46	-3740.76	171.94	1501.42	-3316.12	233.20	1470.76	138.11	1152.26	73.70	725.99	1057.87	74.03	0.00
3.63000	-3479.99	104.11	32.03	-3617.58	111.23	15.46	-3649.01	290.33	-13.15	-3686.55	268.47	28.94	-2727.15	-3.35	10.15	-3582.02	-87.67	26.08	-3293.84	262.57	-57.74	-3702.38	438.82	-318.72	-3543.70	47.36	1101.57	0.00	0.00	0.00	-3542.66	3.46	1448.87	-3475.33	101.95	1445.19	-3738.73	171.64	1501.86	-3310.94	232.93	1470.79	138.15	1150.74	74.02	726.03	1057.00	74.50	0.00
3.64000	-3479.99	104.11	32.03	-3617.58	111.23	15.46	-3649.45	289.82	-12.27	-3668.89	267.38	33.04	-2727.15	-3.35	10.15	-3582.02	-87.67	26.08	-3296.89	262.22	-59.28	-3705.22	439.35	-322.57	-3528.00	48.21	1102.63	0.00	0.00	0.00	-3542.66	3.46	1448.87	-3482.96	101.31	1444.87	-3736.67	171.34	1502.29	-3305.79	232.65	1470.82	142.03	1150.19	74.96	729.00	1056.05	75.43	0.00
3.65000	-3479.99	104.11	32.03	-3617.58	111.23	15.46	-3649.58	289.28	-11.28	-3594.89	267.24	43.79	-2727.15	-3.35	10.15	-3582.02	-87.67	26.08	-3299.94	261.87	-60.82	-3708.04	439.86	-326.42	-3546.97	46.35	1101.75	0.00	0.00	0.00	-3542.66	3.46	1448.87	-3489.00	100.66	1444.62	-3734.57	171.03	1502.73	-3300.67	232.36	1470.86	139.53	1149.74	74.71	728.11	1055.98	75.12	0.00
3.66000	-3479.99	104.11	32.03	-3617.58	111.23	15.46	-3649.40	288.70	-10.16	-3648.95	265.00	36.33	-2727.15	-3.35	10.15	-3582.02	-87.67	26.08	-3302.99	261.52	-62.36	-3710.86	440.38	-330.27	-3554.79	45.31	1101.81	0.00	0.00	0.00	-3542.66	3.46	1448.87	-3490.81	99.32	1444.80	-3732.45	170.72	1503.17	-3295.57	232.06	1470.90	140.20	1149.40	74.82	726.54	1056.56	74.79	0.00
3.67000	-3479.99	104.11	32.03	-3617.58	111.23	15.46	-3648.89	288.08	-8.92	-3642.93	265.20	38.81	-2727.15	-3.35	10.15	-3582.02	-87.67	26.08	-3306.05	261.17	-63.91	-3713.68	440.89	-334.13	-3527.17	42.41	1102.73	0.00	0.00	0.00	-3542.68	3.45	1448.86	-3486.94	97.74	1444.99	-3730.29	170.40	1503.61	-3290.50	231.76	1470.95	139.07	1149.74	74.57	725.65	1057.68	74.18	0.00
3.68000	-3479.99	104.11	32.03	-3617.58	111.23	15.46	-3648.03	287.43	-7.54	-3630.24	265.42	38.89	-2727.15	-3.35	10.15	-3582.02	-87.67	26.08	-3309.12	260.81	-65.45	-3716.48	441.40	-337.99	-3507.81	41.42	1103.94	0.00	0.00	0.00	-3560.66	1.63	1447.11	-3478.87	96.90	1445.02	-3728.10	170.08	1504.05	-3285.47	231.45	1471.00	138.93	1149.66	74.47	726.99	1056.71	74.62	0.00
3.69000	-3479.99	104.11	32.03	-3617.58	111.23	15.46	-3646.83	286.73	-6.04	-3617.01	263.42	41.36	-2727.15	-3.35	10.15	-3582.02	-87.67	26.08	-3312.19	260.46	-67.01	-3719.28	441.90	-341.84	-3554.46	40.45	1101.77	0.00	0.00	0.00	-3532.20	4.26	1447.59	-3492.06	95.64	1444.16	-3725.88	169.76	1504.49	-3280.45	231.13	1471.06	138.30	1151.59	73.67	727.37	1056.20	74.93	0.00
3.70000	-3479.99	104.11	32.03	-3617.58	111.23	15.46	-3645.25	286.00	-4.40	-3644.47	264.90	36.51	-2727.15	-3.35	10.15	-3582.02	-87.67	26.08	-3315.26	260.10	-68.56	-3722.07	442.40	-345.70	-3527.27	38.08	1103.13	0.00	0.00	0.00	-3544.20	0.85	1447.58	-3488.04	94.57	1443.66	-3723.64	169.43	1504.93	-3275.47	230.80	1471.13	139.45	1151.45	73.96	727.56	1056.94	74.77	0.00
3.71000	-3479.99	104.11	32.03	-3617.58	111.23	15.46	-3643.30	285.22	-2.62	-3604.60	262.72	43.54	-2727.15	-3.35	10.15	-3582.02	-87.67	26.08	-3318.33	259.75	-70.11	-3724.84	442.89	-349.56	-3510.95	35.08	1102.62	0.00	0.00	0.00	-3545.20	-2.52	1446.93	-3500.08	93.68	1444.02	-3721.36	169.10	1505.38	-3270.52	230.47	1471.19	137.37	1152.55	73.30	727.27	1056.97	74.59	0.00
3.72000	-3479.99	104.11	32.03	-3617.58	111.23	15.46	-3640.96	284.41	-0.70	-3632.63	264.03	40.55	-2727.15	-3.35	10.15	-3582.02	-87.67	26.08	-3321.41	259.39	-71.67	-3727.61	443.38	-353.42	-3492.67	34.26	1102.85	0.00	0.00	0.00	-3532.98	-6.06	1446.13	-3501.53	92.34	1444.52	-3719.05	168.77	1505.82	-3265.59	230.13	1471.27	141.31	1149.93	74.74	728.95	1056.18	75.27	0.00
3.73000	-3479.99	104.11	32.03	-3617.58	111.23	15.46	-3638.22	283.55	1.37	-3628.75	261.31	40.96	-2727.15	-3.35	10.15	-3582.02	-87.67	26.08	-3324.49	259.03	-73.23	-3730.38	443.87	-357.28	-3525.76	32.52	1103.23	0.00	0.00	0.00	-3480.50	-7.20	1446.42	-3485.02	90.31	1443.88	-3716.71	168.43	1506.26	-3260.69	229.79	1471.35	141.11	1149.85	74.80	728.38	1056.25	75.25	0.00
3.74000	-3479.99	104.11	32.03	-3617.58	111.23	15.46	-3635.06	282.65	3.59	-3629.96	263.38	40.29	-2727.15	-3.35	10.15	-3582.02	-87.67	26.08	-3327.58	258.66	-74.79	-3733.13	444.35	-361.15	-3496.57	30.15	1103.16	0.00	0.00	0.00	-3528.44	-9.85	1445.66	-3480.88	89.19	1443.87	-3714.34	168.09	1506.70	-3255.81	229.43	1471.43	140.07	1151.09	74.21	725.90	1057.66	74.25	0.00
3.75000	-3479.99	104.11	32.03	-3617.58	111.23	15.46	-3631.48	281.70	5.97	-3627.55	261.37	42.08	-2727.15	-3.35	10.15	-3582.02	-87.67	26.08	-3330.66	258.30	-76.36	-3735.87	444.83	-365.01	-3532.54	28.99	1101.40	0.00	0.00	0.00	-3571.56	-10.06	1445.08	-3472.81	88.37	1444.03	-3711.94	167.74	1507.15	-3250.97	229.07	1471.52	137.99	1150.95	74.04	726.18	1057.52	74.30	0.00
3.76000	-3479.99	104.11	32.03	-3617.58	111.23	15.46	-3627.48	280.71	8.49	-3615.74	261.60	45.38	-2727.15	-3.35	10.15	-3582.02	-87.67	26.08	-3333.75	257.93	-77.92	-3738.60	445.30	-368.87	-3543.08	27.35	1100.23	0.00	0.00	0.00	-3589.31	-12.46	1445.29	-3473.20	86.85	1444.08	-3709.51	167.40	1507.59	-3246.15	228.71	1471.61	137.52	1151.61	73.77	728.67	1056.87	75.02	0.00
3.77000	-3479.99	104.11	32.03	-3617.58	111.23	15.46	-3650.07	280.24	6.98	-3642.80	258.29	44.04	-2727.15	-3.35	10.15	-3582.02	-87.67	26.08	-3336.83	257.57	-79.49	-3741.32	445.77	-372.73	-3530.58	26.10	1100.02	0.00	0.00	0.00	-3554.59	-15.54	1445.50	-3478.91	85.05	1443.79	-3707.05	167.05	1508.04	-3241.35	228.33	1471.71	138.44	1150.98	73.92	727.04	1057.16	74.68	0.00
3.78000	-3479.99	104.11	32.03	-3617.58	111.23	15.46	-3599.64	279.27	14.43	-3667.54	257.85	41.46	-2727.15	-3.35	10.15	-3582.02	-87.67	26.08	-3339.92	257.20	-81.05	-3744.03	446.23	-376.59	-3515.85	24.59	1099.94	0.00	0.00	0.00	-3500.79	-17.18	1443.64	-3483.36	84.02	1442.93	-3704.56	166.69	1508.48	-3236.58	227.95	1471.81	140.34	1150.36	74.37	727.49	1056.57	75.05	0.00
3.79000	-3479.99	104.11	32.03	-3617.58	111.23	15.46	-3544.69	277.21	26.16	-3634.59	257.40	47.50	-2727.15	-3.35	10.15	-3582.02	-87.67	26.08	-3343.01	256.83	-82.62	-3746.73	446.69	-380.44	-3495.85	24.45	1100.39	0.00	0.00	0.00	-3532.69	-19.64	1445.43	-3475.44	82.18	1443.61	-3702.04	166.33	1508.93	-3231.84	227.56	1471.92	137.88	1150.72	73.81	726.50	1057.43	74.49	0.00
3.80000	-3479.99	104.11	32.03	-3617.58	111.23	15.46	-3599.16	279.12	19.36	-3633.90	255.24	51.86	-2727.15	-3.35	10.15	-3582.02	-87.67	26.08	-3346.10	256.46	-84.19	-3749.42	447.15	-384.30	-3533.22	21.70	1099.24	0.00	0.00	0.00	-3505.06	-21.51	1443.78	-3469.23	81.44	1443.02	-3699.49	165.97	1509.37	-3227.12	227.17	1472.03	140.70	1149.38	74.83	726.17	1057.09	74.48	0.00
3.81000	-3479.99	104.11	32.03	-3617.58	111.23	15.46	-3637.17	277.57	14.95	-3619.02	253.39	55.03	-2727.15	-3.35	10.15	-3582.02	-87.67	26.08	-3349.19	256.09	-85.77	-3752.10	447.60	-388.16	-3554.93	20.27	1098.62	0.00	0.00	0.00	-3497.93	-22.75	1443.96	-3482.94	80.63	1443.20	-3696.91	165.61	1509.82	-3222.43	226.77	1472.15	136.62	1150.04	73.75	727.79	1055.94	75.05	0.00
3.82000	-3479.99	104.11	32.03	-3617.58	111.23	15.46	-3632.03	276.76	18.09	-3622.10	251.06	57.48	-2727.15	-3.35	10.15	-3582.02	-87.67	26.08	-3352.27	255.71	-87.34	-3754.76	448.04	-392.01	-3548.33	20.10	1098.42	0.00	0.00	0.00	-3508.66	-23.84	1444.68	-3502.24	79.68	1443.60	-3694.30	165.24	1510.26	-3217.76	226.36	1472.27	139.70	1150.39	74.23	726.93	1057.31	74.36	0.00
3.83000	-3479.99	104.11	32.03	-3617.58	111.23	15.46	-3582.20	272.39	28.07	-3651.65	248.73	55.76	-2727.15	-3.35	10.15	-3582.02	-87.67	26.08	-3355.36	255.34	-88.91	-3757.41	448.48	-395.86	-3517.19	19.88	1098.00	0.00	0.00	0.00	-3525.72	-26.27	1444.74	-3497.27	78.35	1444.29	-3691.66	164.87	1510.71	-3213.12	225.95	1472.39	141.89	1149.97	74.99	728.04	1056.96	74.78	0.00
3.84000	-3479.99	104.11	32.03	-3617.58	111.23	15.46	-3588.02	271.95	29.48	-3667.35	247.23	56.70	-2727.15	-3.35	10.15	-3582.02	-87.67	26.08	-3358.45	254.96	-90.49	-3760.05	448.92	-399.71	-3520.97	19.66	1098.65	0.00	0.00	0.00	-3539.74	-27.01	1445.22	-3509.33	77.14	1443.32	-3689.00	164.50	1511.16	-3208.50	225.53	1472.52	140.70	1149.67	74.69	728.47	1056.19	75.19	0.00
3.85000	-3479.99	104.11	32.03	-3617.58	111.23	15.46	-3642.16	270.86	24.70	-3607.45	243.59	69.33	-2727.15	-3.35	10.15	-3582.02	-87.67	26.08	-3361.53	254.58	-92.06	-3762.68	449.35	-403.56	-3499.74	19.16	1099.40	0.00	0.00	0.00	-3543.86	-27.54	1445.16	-3475.00	76.09	1443.86	-3686.30	164.12	1511.60	-3203.91	225.10	1472.66	137.63	1151.14	73.54	727.14	1056.52	74.80	0.00
3.86000	-3479.99	104.11	32.03	-3617.58	111.23	15.46	-3648.71	269.50	26.19	-3640.81	241.22	65.43	-2727.15	-3.35	10.15	-3582.02	-87.67	26.08	-3364.61	254.20	-93.64	-3765.30	449.78	-407.40	-3517.62	18.29	1098.49	0.00	0.00	0.00	-3539.68	-29.25	1444.96	-3479.95	75.05	1443.07	-3683.57	163.74	1512.05	-3199.34	224.67	1472.79	137.53	1149.82	74.16	727.27	1057.27	74.54	0.00
3.87000	-3479.99	104.11	32.03	-3617.58	111.23	15.46	-3655.20	268.16	27.66	-3635.77	238.15	68.90	-2727.15	-3.35	10.15	-3582.02	-87.67	26.08	-3367.69	253.82	-95.21	-3767.90	450.20	-411.24	-3496.85	17.58	1098.46	0.00	0.00	0.00	-3525.17	-30.29	1445.45	-3484.17	73.80	1442.99	-3680.82	163.35	1512.50	-3194.80	224.23	1472.94	139.30	1150.93	74.02	726.82	1057.41	74.36	0.00
3.88000	-3479.99	104.11	32.03	-3617.58	111.23	15.46	-3661.63	266.84	29.11	-3622.35	235.28	74.65	-2727.15	-3.35	10.15	-3582.02	-87.67	26.08	-3370.77	253.43	-96.79	-3770.49	450.62	-415.08	-3532.66	15.72	1097.73	0.00	0.00	0.00	-3536.20	-32.17	1444.17	-3504.25	73.11	1443.47	-3678.03	162.97	1512.94	-3190.28	223.79	1473.08	138.51	1151.03	74.25	726.57	1057.14	74.34	0.00
3.89000	-3479.99	104.11	32.03	-3617.58	111.23	15.46	-3667.98	265.54	30.54	-3590.17	231.29	79.32	-2727.15	-3.35	10.15	-3582.02	-87.67	26.08	-3373.85	253.05	-98.36	-3773.06	451.03	-418.91	-3522.03	17.44	1096.37	0.00	0.00	0.00	-3512.31	-33.61	1444.32	-3482.30	71.74	1443.21	-3675.22	162.58	1513.39	-3185.78	223.34	1473.23	139.49	1149.82	74.43	727.22	1056.48	74.73	0.00
3.90000	-3479.99	104.11	32.03	-3617.58	111.23	15.46	-3674.26	264.26	31.96	-3636.85	226.37	78.09	-2727.15	-3.35	10.15	-3582.02	-87.67	26.08	-3376.92	252.66	-99.94	-3775.62	451.44	-422.74	-3531.10	16.30	1096.76	0.00	0.00	0.00	-3509.35	-34.81	1444.03	-3484.92	70.05	1443.52	-3672.38	162.18	1513.84	-3181.30	222.88	1473.39	138.25	1150.35	74.15	727.26	1056.64	74.73	0.00
3.91000	-3479.99	104.11	32.03	-3617.58	111.23	15.46	-3680.48	263.00	33.36	-3636.32	224.14	81.10	-2727.15	-3.35	10.15	-3582.02	-87.67	26.08	-3379.99	252.27	-101.52	-3778.17	451.84	-426.57	-3510.02	17.10	1097.97	0.00	0.00	0.00	-3497.72	-37.14	1443.48	-3471.87	69.82	1442.48	-3669.50	161.79	1514.28	-3176.85	222.42	1473.55	137.75	1150.93	73.67	727.66	1057.00	74.76	0.00
3.92000	-3479.99	104.11	32.03	-3617.58	111.23	15.46	-3686.63	261.76	34.73	-3637.71	220.67	84.08	-2727.15	-3.35	10.15	-3582.02	-87.67	26.08	-3383.05	251.88	-103.09	-3780.70	452.23	-430.39	-3525.60	17.74	1099.56	0.00	0.00	0.00	-3511.44	-37.84	1443.36	-3464.92	68.48	1443.27	-3666.60	161.39	1514.73	-3172.43	221.95	1473.71	138.02	1151.21	73.77	729.68	1056.14	75.65	0.00
3.93000	-3479.99	104.11	32.03	-3617.58	111.23	15.46	-3692.71	260.53	36.09	-3639.10	217.25	87.03	-2727.15	-3.35	10.15	-3582.02	-87.67	26.08	-3386.11	251.49	-104.67	-3783.21	452.63	-434.21	-3537.82	17.80	1097.99	0.00	0.00	0.00	-3513.40	-39.68	1443.39	-3486.12	68.59	1443.71	-3663.68	160.98	1515.18	-3168.02	221.47	1473.88	142.84	1149.40	75.33	729.35	1056.28	75.38	0.00
3.94000	-3479.99	104.11	32.03	-3617.58	111.23	15.46	-3698.72	259.33	37.43	-3640.47	213.88	89.95	-2727.15	-3.35	10.15	-3582.02	-87.67	26.08	-3389.17	251.10	-106.24	-3785.72	453.01	-438.02	-3537.42	16.41	1097.78	0.00	0.00	0.00	-3518.45	-41.16	1442.76	-3504.42	68.29	1443.05	-3660.72	160.58	1515.62	-3163.64	220.99	1474.05	140.20	1150.23	74.70	727.42	1056.59	74.73	0.00
3.95000	-3479.99	104.11	32.03	-3617.09	111.07	15.37	-3704.66	258.14	38.76	-3641.83	210.55	92.82	-2727.15	-3.35	10.15	-3582.02	-87.67	26.08	-3392.22	250.71	-107.82	-3788.20	453.40	-441.83	-3500.00	17.00	1099.03	0.00	0.00	0.00	-3545.90	-42.27	1442.86	-3482.05	68.25	1443.63	-3657.73	160.17	1516.07	-3159.28	220.51	1474.22	139.50	1149.94	74.69	727.14	1056.81	74.70	0.00
3.96000	-3479.99	104.11	32.03	-3615.62	110.60	15.11	-3710.53	256.97	40.06	-3643.18	207.28	95.66	-2727.15	-3.35	10.15	-3582.02	-87.67	26.08	-3395.26	250.31	-109.39	-3790.67	453.77	-445.64	-3484.03	17.08	1100.05	0.00	0.00	0.00	-3557.58	-42.58	1443.00	-3470.69	66.86	1443.93	-3654.72	159.76	1516.51	-3154.94	220.01	1474.40	141.82	1149.94	74.96	727.06	1057.44	74.56	0.00
3.97000	-3479.99	104.11	32.03	-3613.20	109.86	14.72	-3716.34	255.82	41.35	-3644.53	204.05	98.47	-2727.15	-3.35	10.15	-3582.02	-87.67	26.08	-3398.30	249.91	-110.97	-3793.13	454.14	-449.44	-3512.30	16.76	1101.21	0.00	0.00	0.00	-3545.11	-42.38	1442.84	-3473.34	65.18	1443.97	-3651.67	159.34	1516.96	-3150.62	219.52	1474.59	140.10	1150.82	74.56	727.95	1057.90	74.49	0.00
3.98000	-3478.50	106.10	31.57	-3609.83	108.88	14.26	-3722.07	254.69	42.62	-3645.86	200.87	101.24	-2727.15	-3.35	10.15	-3582.02	-87.67	26.08	-3401.34	249.51	-112.54	-3795.56	454.51	-453.23	-3494.86	16.46	1101.21	0.00	0.00	0.00	-3527.57	-42.26	1442.16	-3475.05	64.30	1443.85	-3648.60	158.92	1517.41	-3146.33	219.01	1474.77	137.95	1151.54	73.80	727.45	1057.79	74.33	0.00
3.99000	-3420.92	106.29	40.21	-3605.52	107.70	13.75	-3727.73	253.57	43.87	-3647.18	197.74	103.97	-2727.15	-3.35	10.15	-3582.02	-87.67	26.08	-3404.37	249.11	-114.12	-3797.99	454.87	-457.02	-3520.68	15.89	1100.15	0.00	0.00	0.00	-3525.95	-44.13	1441.91	-3501.32	64.49	1443.56	-3645.50	158.50	1517.85	-3142.05	218.51	1474.96	137.41	1151.47	73.65	728.32	1056.47	75.15	0.00
4.00000	-3448.56	105.40	34.95	-3600.30	106.35	13.24	-3733.33	252.47	45.10	-3648.49	194.66	106.67	-2727.15	-3.35	10.15	-3582.02	-87.67	26.08	-3407.39	248.71	-115.69	-3800.39	455.23	-460.80	-3499.77	16.47	1100.30	0.00	0.00	0.00	-3502.74	-42.62	1442.08	-3471.48	65.19	1443.10	-3642.37	158.08	1518.30	-3137.80	217.99	1475.16	136.42	1152.12	73.11	727.97	1057.02	74.95	0.00
4.01000	-3433.19	105.99	36.46	-3594.18	104.87	12.77	-3738.86	251.40	46.32	-3649.79	191.63	109.33	-2727.15	-3.35	10.15	-3582.02	-87.67	26.08	-3410.40	248.31	-117.26	-3802.78	455.58	-464.57	-3501.97	15.14	1100.90	0.00	0.00	0.00	-3504.24	-42.58	1442.01	-3467.37	65.75	1442.82	-3639.22	157.65	1518.74	-3133.57	217.47	1475.35	139.72	1150.93	73.91	728.38	1056.89	74.89	0.00
4.02000	-3442.45	105.53	30.17	-3587.17	103.28	12.39	-3744.31	250.33	47.52	-3651.07	188.64	111.95	-2727.15	-3.35	10.15	-3582.02	-87.67	26.08	-3413.41	247.90	-118.83	-3805.15	455.92	-468.34	-3516.61	14.60	1101.24	0.00	0.00	0.00	-3506.31	-43.28	1441.84	-3478.82	65.38	1443.46	-3636.03	157.22	1519.19	-3129.36	216.95	1475.56	138.42	1151.30	73.95	727.77	1056.45	74.90	0.00
4.03000	-3445.63	104.12	28.33	-3579.28	101.62	12.12	-3749.70	249.29	48.70	-3652.34	185.70	114.54	-2727.15	-3.35	10.15	-3582.02	-87.67	26.08	-3416.41	247.49	-120.39	-3807.50	456.26	-472.10	-3534.66	16.51	1100.13	0.00	0.00	0.00	-3488.15	-44.57	1442.21	-3510.58	64.13	1444.93	-3632.82	156.79	1519.63	-3125.17	216.42	1475.76	136.81	1151.95	73.34	727.64	1057.03	74.74	0.00
4.04000	-3439.09	104.51	26.04	-3570.53	99.94	12.02	-3755.02	248.26	49.86	-3653.60	182.81	117.10	-2727.15	-3.35	10.15	-3582.02	-87.67	26.08	-3419.40	247.08	-121.96	-3809.84	456.59	-475.86	-3532.25	16.52	1100.59	0.00	0.00	0.00	-3478.79	-43.80	1441.13	-3475.75	64.50	1444.46	-3629.58	156.36	1520.07	-3121.00	215.88	1475.97	137.42	1151.50	73.37	727.91	1056.31	74.92	0.00
4.05000	-3443.10	102.91	24.26	-3560.93	98.25	12.12	-3760.26	247.25	51.01	-3654.85	179.96	119.62	-2727.15	-3.35	10.15	-3582.02	-87.67	26.08	-3422.39	246.67	-123.53	-3812.15	456.92	-479.61	-3484.33	17.61	1101.18	0.00	0.00	0.00	-3514.57	-45.89	1442.14	-3482.95	64.90	1444.02	-3626.31	155.92	1520.52	-3116.85	215.34	1476.18	138.25	1150.75	74.06	728.19	1056.51	75.00	0.00
4.06000	-3492.16	102.82	16.28	-3550.50	96.59	12.47	-3765.44	246.26	52.13	-3656.08	177.16	122.10	-2727.15	-3.35	10.15	-3582.02	-87.67	26.08	-3425.36	246.26	-125.09	-3814.45	457.24	-483.35	-3480.57	18.03	1101.60	0.00	0.00	0.00	-3511.70	-46.33	1441.01	-3483.25	64.84	1444.07	-3623.02	155.48	1520.96	-3112.71	214.80	1476.40	139.95	1150.08	74.47	727.43	1056.73	74.81	0.00
4.07000	-3514.85	102.38	11.31	-3539.25	95.01	13.10	-3770.55	245.28	53.25	-3657.30	174.40	124.55	-2727.15	-3.35	10.15	-3582.02	-87.67	26.08	-3428.33	245.85	-126.65	-3816.73	457.56	-487.08	-3509.48	17.36	1100.62	0.00	0.00	0.00	-3492.59	-45.67	1440.07	-3483.23	64.84	1444.12	-3619.69	155.03	1521.40	-3108.60	214.25	1476.62	141.16	1150.64	74.64	727.17	1055.79	75.13	0.00
4.08000	-3519.13	102.26	9.42	-3527.20	93.53	14.06	-3775.58	244.32	54.34	-3658.50	171.69	126.97	-2727.15	-3.35	10.15	-3582.02	-87.67	26.08	-3431.29	245.43	-128.21	-3818.99	457.87	-490.81	-3538.19	16.46	1099.74	0.00	0.00	0.00	-3491.20	-45.37	1440.67	-3482.90	64.92	1444.17	-3616.34	154.59	1521.84	-3104.51	213.69	1476.84	138.02	1151.76	73.77	726.19	1056.25	74.88	0.00
4.09000	-3508.37	102.23	10.32	-3514.35	92.18	15.39	-3780.55	243.38	55.42	-3659.69	169.03	129.35	-2727.15	-3.35	10.15	-3582.02	-87.67	26.08	-3434.24	245.02	-129.77	-3821.23	458.17	-494.52	-3513.16	16.13	1097.49	0.00	0.00	0.00	-3491.13	-44.96	1441.21	-3482.27	65.07	1444.22	-3612.97	154.14	1522.28	-3100.44	213.13	1477.06	140.66	1151.18	74.28	727.16	1056.82	74.62	0.00
4.10000	-3485.90	102.07	13.71	-3500.73	91.00	17.12	-3785.45	242.46	56.48	-3660.86	166.41	131.70	-2727.15	-3.35	10.15	-3582.02	-87.67	26.08	-3437.17	244.60	-131.33	-3823.45	458.47	-498.23	-3489.24	17.11	1098.55	0.00	0.00	0.00	-3469.56	-44.05	1440.38	-3481.34	65.28	1444.28	-3609.56	153.69	1522.73	-3096.39	212.57	1477.29	140.67	1151.04	74.36	728.30	1056.63	75.12	0.00
4.11000	-3455.11	101.55	19.28	-3486.34	90.03	19.31	-3790.27	241.55	57.52	-3662.02	163.83	134.02	-2727.15	-3.35	10.15	-3582.02	-87.67	26.08	-3440.10	244.18	-132.88	-3825.65	458.77	-501.93	-3490.24	21.99	1093.66	0.00	0.00	0.00	-3463.73	-43.94	1440.16	-3480.12	65.55	1444.33	-3606.13	153.23	1523.17	-3092.35	212.00	1477.52	139.61	1150.18	74.58	727.66	1057.10	74.54	0.00
4.12000	-3419.33	100.44	26.73	-3471.20	89.29	21.98	-3795.02	240.65	58.55	-3663.16	161.30	136.30	-2727.15	-3.35	10.15	-3582.02	-87.67	26.08	-3443.02	243.76	-134.43	-3827.83	459.06	-505.62	-3506.25	19.18	1098.46	0.00	0.00	0.00	-3457.68	-43.81	1439.93	-3478.63	65.89	1444.38	-3602.67	152.78	1523.60	-3088.34	211.42	1477.76	139.25	1151.36	73.85	728.17	1056.67	74.94	0.00
4.13000	-3364.28	98.51	37.84	-3455.33	88.83	25.19	-3799.71	239.78	59.56	-3664.28	158.82	138.55	-2727.15	-3.35	10.15	-3582.02	-87.67	26.08	-3445.93	243.33	-135.98	-3829.99	459.34	-509.31	-3495.89	19.40	1098.78	0.00	0.00	0.00	-3451.41	-43.65	1439.69	-3476.87	66.29	1444.44	-3599.18	152.32	1524.04	-3084.34	210.85	1478.00	136.40	1152.64	72.85	727.14	1056.36	74.92	0.00
4.14000	-3381.62	98.07	37.42	-3438.74	88.67	28.96	-3804.32	238.92	60.56	-3665.39	156.38	140.76	-2727.15	-3.35	10.15	-3582.02	-87.67	26.08	-3448.82	242.91	-137.53	-3832.13	459.61	-512.98	-3480.57	20.50	1098.49	0.00	0.00	0.00	-3444.92	-43.47	1439.44	-3474.84	66.75	1444.49	-3595.66	151.85	1524.48	-3080.36	210.26	1478.24	138.63	1150.69	73.62	727.91	1056.99	74.89	0.00
4.15000	-3345.17	98.07	42.22	-3421.42	88.86	33.36	-3808.86	238.07	61.53	-3666.48	153.98	142.94	-2727.15	-3.35	10.15	-3582.02	-87.67	26.08	-3451.70	242.48	-139.07	-3834.25	459.88	-516.64	-3521.16	20.45	1096.37	0.00	0.00	0.00	-3438.22	-43.26	1439.18	-3472.56	67.27	1444.54	-3592.12	151.39	1524.92	-3076.39	209.67	1478.48	139.98	1150.79	74.25	726.99	1056.54	74.90	0.00
4.16000	-3352.94	97.75	43.56	-3380.95	89.76	42.50	-3813.33	237.25	62.49	-3667.55	151.63	145.09	-2727.15	-3.35	10.15	-3582.02	-87.67	26.08	-3454.58	242.05	-140.61	-3836.35	460.15	-520.30	-3316.35	14.16	1108.48	0.00	0.00	0.00	-3431.32	-43.03	1438.90	-3470.02	67.85	1444.59	-3588.55	150.92	1525.36	-3072.45	209.08	1478.73	139.16	1150.89	74.32	725.56	1056.90	74.25	0.00
4.17000	-3334.22	100.95	47.88	-3414.89	86.69	39.06	-3817.73	236.43	63.44	-3668.61	149.31	147.21	-2727.15	-3.35	10.15	-3582.02	-87.67	26.08	-3457.44	241.62	-142.15	-3838.42	460.40	-523.94	-3470.28	20.45	1097.85	0.00	0.00	0.00	-3424.22	-42.78	1438.62	-3467.25	68.48	1444.64	-3584.96	150.45	1525.79	-3068.52	208.49	1478.98	138.99	1151.88	73.67	727.37	1056.02	75.03	0.00
4.18000	-3302.90	99.05	56.91	-3316.67	90.43	53.19	-3822.06	235.64	64.37	-3669.65	147.05	149.29	-2727.15	-3.35	10.15	-3582.02	-87.67	26.08	-3460.28	241.19	-143.68	-3840.48	460.66	-527.58	-3477.97	22.18	1095.41	0.00	0.00	0.00	-3416.93	-42.50	1438.33	-3464.25	69.17	1444.69	-3581.34	149.98	1526.23	-3064.61	207.88	1479.23	137.23	1152.24	73.28	729.35	1056.05	75.37	0.00
4.19000	-3281.28	98.88	62.20	-3429.22	90.32	39.05	-3826.32	234.86	65.28	-3670.66	144.82	151.34	-2727.15	-3.35	10.15	-3582.02	-87.67	26.08	-3463.12	240.75	-145.22	-3842.51	460.90	-531.20	-3447.72	24.13	1095.95	0.00	0.00	0.00	-3409.45	-42.19	1438.03	-3461.03	69.91	1444.74	-3577.69	149.51	1526.66	-3060.72	207.28	1479.49	139.13	1151.32	73.89	730.10	1056.17	75.44	0.00
4.20000	-3261.84	98.82	66.87	-3344.88	91.63	51.85	-3830.50	234.09	66.18	-3671.66	142.64	153.36	-2727.15	-3.35	10.15	-3582.02	-87.67	26.08	-3465.94	240.32	-146.75	-3844.52	461.14	-534.81	-3434.82	23.89	1096.33	0.00	0.00	0.00	-3401.78	-41.87	1437.71	-3457.59	70.70	1444.79	-3574.01	149.03	1527.09	-3056.84	206.67	1479.75	138.87	1150.59	74.01	728.62	1055.93	75.29	0.00
4.21000	-3244.48	98.85	70.95	-3328.55	92.09	55.61	-3834.62	233.34	67.06	-3672.64	140.50	155.34	-2727.15	-3.35	10.15	-3582.02	-87.67	26.08	-3468.75	239.88	-148.27	-3846.51	461.37	-538.42	-3440.16	23.43	1095.56	0.00	0.00	0.00	-3393.93	-41.52	1437.39	-3453.94	71.53	1444.84	-3570.31	148.55	1527.53	-3052.98	206.06	1480.01	139.16	1151.55	73.91	728.65	1056.78	74.99	0.00
4.22000	-3229.11	98.97	74.44	-3314.13	92.59	58.94	-3838.66	232.60	67.93	-3673.60	138.40	157.30	-2727.15	-3.35	10.15	-3582.02	-87.67	26.08	-3471.54	239.44	-149.79	-3848.47	461.60	-542.01	-3461.40	23.32	1094.18	0.00	0.00	0.00	-3385.91	-41.16	1437.06	-3450.09	72.42	1444.88	-3566.58	148.07	1527.96	-3049.14	205.44	1480.27	139.59	1152.06	73.80	727.17	1056.88	74.55	0.00
4.23000	-3215.61	99.18	77.38	-3301.51	93.12	61.86	-3842.63	231.89	68.77	-3674.54	136.34	159.22	-2727.15	-3.35	10.15	-3582.02	-87.67	26.08	-3474.32	239.00	-151.31	-3850.41	461.82	-545.59	-3471.42	23.66	1093.90	0.00	0.00	0.00	-3377.72	-40.77	1436.73	-3446.05	73.35	1444.92	-3562.83	147.58	1528.39	-3045.31	204.82	1480.54	138.85	1151.35	74.02	727.33	1056.51	74.79	0.00
4.24000	-3203.89	99.46	79.79	-3290.59	93.67	64.37	-3846.52	231.18	69.61	-3675.45	134.32	161.11	-2727.15	-3.35	10.15	-3582.02	-87.67	26.08	-3477.08	238.56	-152.83	-3852.33	462.03	-549.16	-3458.94	25.85	1093.26	0.00	0.00	0.00	-3369.37	-40.36	1436.38	-3441.83	74.32	1444.97	-3559.05	147.10	1528.82	-3041.50	204.19	1480.81	140.67	1150.38	74.59	728.17	1056.00	75.09	0.00
4.25000	-3193.86	99.81	81.69	-3281.24	94.24	66.48	-3850.35	230.49	70.43	-3676.35	132.35	162.97	-2727.15	-3.35	10.15	-3582.02	-87.67	26.08	-3479.83	238.12	-154.34	-3854.22	462.24	-552.71	-3465.17	26.37	1093.72	0.00	0.00	0.00	-3360.85	-39.93	1436.03	-3437.43	75.34	1445.01	-3555.24	146.61	1529.25	-3037.71	203.56	1481.08	138.01	1150.63	74.23	728.44	1056.29	75.19	0.00
4.26000	-3185.41	100.22	83.10	-3273.37	94.81	68.20	-3854.10	229.82	71.23	-3677.23	130.41	164.80	-2727.15	-3.35	10.15	-3582.02	-87.67	26.08	-3482.57	237.67	-155.85	-3856.09	462.44	-556.26	-3343.93	28.84	1087.75	0.00	0.00	0.00	-3352.18	-39.48	1435.66	-3432.86	76.40	1445.04	-3551.40	146.11	1529.67	-3033.93	202.93	1481.36	136.18	1152.60	73.18	727.47	1056.15	74.92	0.00
4.27000	-3178.44	100.68	84.05	-3266.86	95.38	69.54	-3857.79	229.15	72.02	-3678.08	128.52	166.60	-2727.15	-3.35	10.15	-3582.02	-87.67	26.08	-3485.29	237.22	-157.35	-3857.94	462.64	-559.79	-3424.20	26.25	1091.35	0.00	0.00	0.00	-3343.36	-39.02	1435.30	-3428.13	77.50	1445.08	-3547.54	145.62	1530.10	-3030.16	202.29	1481.64	140.88	1151.14	74.25	727.62	1055.69	75.08	0.00
4.28000	-3172.85	101.19	84.55	-3261.60	95.94	70.51	-3861.39	228.51	72.79	-3678.91	126.67	168.36	-2727.15	-3.35	10.15	-3582.02	-87.67	26.08	-3487.99	236.77	-158.85	-3859.76	462.83	-563.31	-3439.22	28.37	1091.18	0.00	0.00	0.00	-3334.40	-38.53	1434.92	-3423.25	78.63	1445.11	-3543.66	145.12	1530.53	-3026.41	201.65	1481.92	140.39	1150.06	74.50	725.86	1056.85	74.42	0.00
4.29000	-3168.55	101.73	84.64	-3257.47	96.49	71.11	-3864.93	227.88	73.55	-3679.72	124.85	170.10	-2727.15	-3.35	10.15	-3582.02	-87.67	26.08	-3490.68	236.32	-160.35	-3861.55	463.01	-566.82	-3446.34	28.42	1090.85	0.00	0.00	0.00	-3325.30	-38.03	1434.54	-3418.22	79.80	1445.14	-3539.75	144.63	1530.95	-3022.67	201.01	1482.20	136.41	1151.08	73.49	726.44	1056.08	74.75	0.00
4.30000	-3165.42	102.29	84.33	-3254.36	97.02	71.35	-3868.39	227.26	74.29	-3680.50	123.08	171.81	-2727.15	-3.35	10.15	-3582.02	-87.67	26.08	-3493.35	235.87	-161.84	-3863.32	463.18	-570.31	-3469.82	27.43	1089.91	0.00	0.00	0.00	-3316.06	-37.51	1434.15	-3413.06	81.01	1445.17	-3535.81	144.13	1531.37	-3018.95	200.36	1482.48	138.05	1151.15	74.05	726.36	1056.68	74.38	0.00
4.31000	-3163.39	102.88	83.65	-3252.17	97.52	71.25	-3871.79	226.66	75.02	-3681.27	121.34	173.48	-2727.15	-3.35	10.15	-3582.02	-87.67	26.08	-3496.00	235.42	-163.33	-3865.06	463.35	-573.79	-3476.73	27.92	1089.55	0.00	0.00	0.00	-3306.69	-36.98	1433.75	-3407.77	82.25	1445.19	-3531.85	143.62	1531.79	-3015.25	199.71	1482.77	138.95	1149.47	74.61	725.35	1056.69	74.34	0.00
4.32000	-3162.33	103.48	82.61	-3250.78	97.98	70.82	-3875.10	226.07	75.73	-3682.00	119.65	175.13	-2727.15	-3.35	10.15	-3582.02	-87.67	26.08	-3498.64	234.96	-164.81	-3866.78	463.51	-577.26	-3461.67	29.19	1088.79	0.00	0.00	0.00	-3297.20	-36.43	1433.35	-3402.36	83.52	1445.22	-3527.86	143.12	1532.21	-3011.55	199.05	1483.06	137.16	1151.67	73.26	724.86	1056.68	74.19	0.00
4.33000	-3162.16	104.09	81.24	-3250.09	98.41	70.05	-3878.35	225.49	76.43	-3682.72	117.99	176.74	-2727.15	-3.35	10.15	-3582.02	-87.67	26.08	-3501.26	234.50	-166.29	-3868.48	463.67	-580.71	-3444.84	29.09	1088.00	0.00	0.00	0.00	-3287.58	-35.86	1432.94	-3396.84	84.82	1445.23	-3523.84	142.61	1532.63	-3007.87	198.39	1483.35	140.65	1150.09	74.45	726.13	1057.15	74.43	0.00
4.34000	-3162.78	104.70	79.57	-3249.97	98.78	68.97	-3881.52	224.93	77.11	-3683.41	116.37	178.32	-2727.15	-3.35	10.15	-3582.02	-87.67	26.08	-3503.86	234.04	-167.76	-3870.14	463.82	-584.15	-3444.68	30.53	1085.79	0.00	0.00	0.00	-3277.86	-35.28	1432.53	-3391.21	86.15	1445.25	-3519.80	142.10	1533.05	-3004.21	197.73	1483.64	137.48	1151.59	73.63	727.11	1056.58	74.67	0.00
4.35000	-3164.08	105.29	77.62	-3250.32	99.09	67.57	-3884.62	224.38	77.78	-3684.07	114.79	179.88	-2727.15	-3.35	10.15	-3582.02	-87.67	26.08	-3506.44	233.58	-169.23	-3871.78	463.96	-587.58	-3446.66	32.56	1086.51	0.00	0.00	0.00	-3268.02	-34.68	1432.11	-3385.48	87.51	1445.26	-3515.74	141.59	1533.47	-3000.56	197.06	1483.94	139.67	1150.13	74.45	727.11	1057.22	74.63	0.00
4.36000	-3165.96	105.86	75.40	-3251.02	99.35	65.87	-3887.65	223.85	78.44	-3684.71	113.25	181.41	-2727.15	-3.35	10.15	-3582.02	-87.67	26.08	-3509.01	233.12	-170.69	-3873.40	464.09	-590.99	-3437.76	32.94	1086.32	0.00	0.00	0.00	-3258.08	-34.07	1431.69	-3379.67	88.89	1445.27	-3511.64	141.07	1533.88	-2996.92	196.40	1484.24	141.00	1149.36	75.10	726.64	1057.01	74.51	0.00
4.37000	-3168.33	106.41	72.95	-3251.97	99.53	63.88	-3890.60	223.33	79.07	-3685.32	111.75	182.90	-2727.15	-3.35	10.15	-3582.02	-87.67	26.08	-3511.55	232.66	-172.15	-3874.98	464.22	-594.38	-3428.77	32.65	1085.43	0.00	0.00	0.00	-3248.03	-33.44	1431.26	-3373.77	90.29	1445.27	-3507.53	140.56	1534.30	-2993.29	195.72	1484.54	140.53	1150.21	74.58	728.54	1056.98	74.88	0.00
4.38000	-3171.09	106.93	70.28	-3253.06	99.63	61.60	-3893.48	222.82	79.70	-3685.91	110.28	184.37	-2727.15	-3.35	10.15	-3582.02	-87.67	26.08	-3514.08	232.19	-173.61	-3876.54	464.34	-597.77	-3442.30	33.61	1084.06	0.00	0.00	0.00	-3237.90	-32.81	1430.83	-3367.80	91.72	1445.27	-3503.39	140.04	1534.71	-2989.68	195.05	1484.84	140.36	1152.12	74.18	728.52	1056.96	74.92	0.00
4.39000	-3174.13	107.40	67.41	-3254.17	99.65	59.05	-3896.28	222.33	80.31	-3686.47	108.85	185.81	-2727.15	-3.35	10.15	-3582.02	-87.67	26.08	-3516.59	231.72	-175.05	-3878.07	464.45	-601.13	-3418.56	34.57	1083.18	0.00	0.00	0.00	-3227.67	-32.16	1430.40	-3361.77	93.16	1445.27	-3499.22	139.52	1535.12	-2986.08	194.37	1485.14	142.93	1151.50	74.41	727.38	1056.57	74.75	0.00
4.40000	-3177.36	107.82	64.37	-3255.19	99.58	56.23	-3899.01	221.85	80.91	-3687.00	107.46	187.22	-2727.15	-3.35	10.15	-3582.02	-87.67	26.08	-3519.08	231.25	-176.50	-3879.57	464.56	-604.48	-3391.33	36.44	1083.81	0.00	0.00	0.00	-3217.35	-31.49	1429.96	-3355.67	94.63	1445.26	-3495.03	139.00	1535.53	-2982.49	193.69	1485.45	140.88	1150.24	74.49	727.03	1056.21	74.91	0.00
4.41000	-3180.68	108.19	61.19	-3256.01	99.41	53.15	-3901.67	221.38	81.49	-3687.51	106.10	188.60	-2727.15	-3.35	10.15	-3582.02	-87.67	26.08	-3521.54	230.78	-177.93	-3881.05	464.66	-607.82	-3375.51	37.97	1083.88	0.00	0.00	0.00	-3206.96	-30.82	1429.52	-3349.53	96.11	1445.25	-3490.81	138.47	1535.94	-2978.91	193.01	1485.76	140.52	1150.52	74.51	726.16	1056.36	74.72	0.00
4.42000	-3183.98	108.49	57.88	-3256.52	99.13	49.82	-3904.26	220.93	82.06	-3687.99	104.78	189.95	-2727.15	-3.35	10.15	-3582.02	-87.67	26.08	-3523.99	230.30	-179.37	-3882.49	464.75	-611.14	-3393.14	39.47	1083.13	0.00	0.00	0.00	-3196.49	-30.14	1429.07	-3343.35	97.61	1445.23	-3486.57	137.95	1536.35	-2975.35	192.32	1486.07	140.81	1150.97	74.30	727.32	1056.61	74.86	0.00
4.43000	-3187.17	108.72	54.47	-3256.58	98.74	46.26	-3906.77	220.48	82.62	-3688.44	103.50	191.28	-2727.15	-3.35	10.15	-3582.02	-87.67	26.08	-3526.41	229.83	-180.79	-3883.91	464.84	-614.45	-3428.00	41.43	1082.23	0.00	0.00	0.00	-3185.95	-29.44	1428.62	-3337.13	99.12	1445.21	-3482.30	137.42	1536.75	-2971.80	191.63	1486.38	139.07	1150.72	74.20	727.05	1056.97	74.64	0.00
4.44000	-3190.15	108.86	50.97	-3237.74	99.70	46.80	-3909.20	220.05	83.16	-3688.86	102.25	192.57	-2727.15	-3.35	10.15	-3582.02	-87.67	26.08	-3528.82	229.35	-182.21	-3885.30	464.91	-617.73	-3413.83	42.03	1081.12	0.00	0.00	0.00	-3175.35	-28.74	1428.17	-3330.89	100.64	1445.19	-3478.01	136.89	1537.16	-2968.26	190.94	1486.69	136.27	1152.38	73.26	728.79	1056.73	75.15	0.00
4.45000	-3192.82	108.92	47.42	-3278.95	97.20	34.20	-3911.56	219.64	83.68	-3689.26	101.04	193.84	-2727.15	-3.35	10.15	-3582.02	-87.67	26.08	-3531.20	228.87	-183.63	-3886.65	464.98	-621.01	-3411.85	42.59	1081.85	0.00	0.00	0.00	-3164.68	-28.02	1427.72	-3324.63	102.18	1445.16	-3473.69	136.36	1537.56	-2964.73	190.24	1487.01	140.62	1151.09	74.53	729.57	1056.67	75.23	0.00
4.46000	-3195.10	108.88	43.82	-3285.24	97.28	29.73	-3913.85	219.23	84.20	-3689.62	99.87	195.08	-2727.15	-3.35	10.15	-3582.02	-87.67	26.08	-3533.56	228.39	-185.04	-3887.98	465.05	-624.26	-3392.55	43.35	1082.39	0.00	0.00	0.00	-3153.96	-27.30	1427.27	-3318.36	103.72	1445.12	-3469.35	135.83	1537.96	-2961.21	189.55	1487.32	139.24	1150.71	74.03	728.23	1056.18	75.25	0.00
4.47000	-3218.13	109.83	33.40	-3272.94	94.92	27.35	-3916.06	218.84	84.70	-3689.96	98.72	196.29	-2727.15	-3.35	10.15	-3582.02	-87.67	26.08	-3535.90	227.91	-186.44	-3889.28	465.10	-627.50	-3376.10	44.66	1082.68	0.00	0.00	0.00	-3143.19	-26.57	1426.81	-3312.09	105.27	1445.08	-3464.99	135.29	1538.36	-2957.70	188.85	1487.64	142.17	1150.16	74.67	728.04	1055.98	75.33	0.00
4.48000	-3224.65	107.49	29.81	-3250.18	97.74	26.55	-3918.20	218.46	85.19	-3690.26	97.62	197.48	-2727.15	-3.35	10.15	-3582.02	-87.67	26.08	-3538.22	227.42	-187.83	-3890.55	465.15	-630.72	-3372.88	46.22	1081.64	0.00	0.00	0.00	-3132.38	-25.83	1426.35	-3305.82	106.83	1445.03	-3460.60	134.75	1538.76	-2954.20	188.14	1487.96	139.52	1152.14	73.62	727.50	1057.45	74.63	0.00
4.49000	-3178.77	109.14	32.41	-3249.16	95.38	26.28	-3920.27	218.09	85.66	-3690.54	96.55	198.64	-2727.15	-3.35	10.15	-3582.02	-87.67	26.08	-3540.51	226.94	-189.22	-3891.79	465.19	-633.92	-3372.56	47.06	1083.02	0.00	0.00	0.00	-3121.52	-25.08	1425.89	-3299.57	108.39	1444.98	-3456.18	134.21	1539.15	-2950.71	187.44	1488.28	136.66	1151.76	73.41	726.99	1056.79	74.66	0.00
4.50000	-3203.84	109.03	26.97	-3250.64	96.43	24.30	-3922.26	217.74	86.12	-3690.78	95.51	199.77	-2727.15	-3.35	10.15	-3582.02	-87.67	26.08	-3542.78	226.45	-190.61	-3893.00	465.23	-637.11	-3366.74	49.67	1082.50	0.00	0.00	0.00	-3110.63	-24.33	1425.43	-3293.34	109.95	1444.92	-3451.75	133.67	1539.55	-2947.24	186.73	1488.61	136.57	1150.73	73.54	726.26	1057.47	74.17	0.00
4.51000	-3220.02	108.00	22.95	-3244.70	96.89	22.33	-3924.17	217.39	86.57	-3690.99	94.51	200.87	-2727.15	-3.35	10.15	-3582.02	-87.67	26.08	-3545.02	225.96	-191.98	-3894.17	465.26	-640.28	-3361.87	49.87	1082.34	0.00	0.00	0.00	-3099.71	-23.57	1424.97	-3287.14	111.52	1444.86	-3447.28	133.13	1539.94	-2943.77	186.02	1488.93	138.92	1150.24	74.03	728.24	1056.75	74.97	0.00
4.52000	-3202.78	109.13	22.50	-3234.28	95.40	21.05	-3926.01	217.06	87.00	-3691.17	93.54	201.95	-2727.15	-3.35	10.15	-3582.02	-87.67	26.08	-3547.25	225.47	-193.35	-3895.32	465.27	-643.43	-3354.37	50.03	1082.51	0.00	0.00	0.00	-3088.76	-22.81	1424.51	-3280.97	113.08	1444.78	-3442.80	132.58	1540.33	-2940.31	185.31	1489.26	138.11	1151.04	73.87	727.63	1057.10	74.58	0.00
4.53000	-3153.40	108.44	33.37	-3254.04	94.09	19.67	-3927.77	216.74	87.42	-3691.32	92.60	203.00	-2727.15	-3.35	10.15	-3582.02	-87.67	26.08	-3549.45	224.97	-194.72	-3896.43	465.29	-646.56	-3344.39	52.42	1082.87	0.00	0.00	0.00	-3077.79	-22.04	1424.05	-3274.85	114.64	1444.71	-3438.29	132.04	1540.72	-2936.86	184.60	1489.59	137.24	1151.61	73.88	728.38	1057.00	74.94	0.00
4.54000	-3232.49	108.12	17.33	-3229.97	97.31	22.03	-3929.46	216.43	87.83	-3691.44	91.70	204.03	-2727.15	-3.35	10.15	-3582.02	-87.67	26.08	-3551.62	224.48	-196.07	-3897.51	465.29	-649.67	-3341.92	53.56	1083.81	0.00	0.00	0.00	-3066.80	-21.26	1423.58	-3268.79	116.20	1444.62	-3433.75	131.49	1541.11	-2933.42	183.88	1489.91	136.52	1152.82	73.14	728.95	1056.76	75.16	0.00
4.55000	-3218.88	106.91	19.19	-3207.73	96.32	25.78	-3931.08	216.13	88.23	-3691.53	90.83	205.02	-2727.15	-3.35	10.15	-3582.02	-87.67	26.08	-3553.77	223.98	-197.42	-3898.56	465.29	-652.77	-3322.42	55.44	1085.46	0.00	0.00	0.00	-3055.81	-20.48	1423.12	-3262.79	117.76	1444.54	-3429.19	130.94	1541.49	-2929.99	183.16	1490.24	138.89	1151.02	74.14	729.21	1055.88	75.51	0.00
4.56000	-3198.75	108.27	20.50	-3245.56	97.60	19.54	-3932.62	215.85	88.61	-3691.58	89.99	206.00	-2727.15	-3.35	10.15	-3582.02	-87.67	26.08	-3555.89	223.48	-198.77	-3899.58	465.27	-655.84	-3320.21	56.76	1085.90	0.00	0.00	0.00	-3044.80	-19.70	1422.66	-3256.85	119.30	1444.44	-3424.61	130.39	1541.87	-2926.57	182.44	1490.57	141.46	1149.97	74.94	727.85	1056.79	74.94	0.00
4.57000	-3225.37	106.91	18.40	-3253.95	98.03	16.26	-3934.08	215.57	88.98	-3691.59	89.18	206.94	-2727.15	-3.35	10.15	-3582.02	-87.67	26.08	-3557.99	222.98	-200.10	-3900.56	465.25	-658.90	-3336.69	58.57	1085.99	0.00	0.00	0.00	-3033.80	-18.91	1422.21	-3251.00	120.84	1444.34	-3420.00	129.84	1542.26	-2923.16	181.72	1490.91	140.36	1150.85	74.11	727.22	1057.94	74.31	0.00
4.58000	-3198.94	105.28	22.40	-3236.88	96.27	19.09	-3935.47	215.31	89.34	-3691.58	88.41	207.86	-2727.15	-3.35	10.15	-3582.02	-87.67	26.08	-3560.06	222.48	-201.43	-3901.51	465.23	-661.93	-3325.22	60.16	1085.99	0.00	0.00	0.00	-3022.80	-18.13	1421.75	-3245.22	122.37	1444.23	-3415.37	129.28	1542.63	-2919.76	180.99	1491.24	140.27	1151.50	74.01	727.21	1057.63	74.27	0.00
4.59000	-3186.73	105.07	23.43	-3251.46	96.82	18.00	-3936.78	215.05	89.68	-3691.53	87.67	208.76	-2727.15	-3.35	10.15	-3582.02	-87.67	26.08	-3562.11	221.97	-202.75	-3902.43	465.19	-664.95	-3313.54	62.63	1087.96	0.00	0.00	0.00	-3011.81	-17.33	1421.29	-3239.54	123.89	1444.11	-3410.72	128.72	1543.01	-2916.36	180.27	1491.58	138.85	1150.45	74.17	726.69	1057.83	74.19	0.00
4.60000	-3236.79	106.35	15.51	-3227.39	97.73	23.13	-3938.01	214.81	90.02	-3691.45	86.96	209.63	-2727.15	-3.35	10.15	-3582.02	-87.67	26.08	-3564.13	221.47	-204.06	-3903.31	465.15	-667.95	-3316.52	66.02	1088.56	0.00	0.00	0.00	-3000.84	-16.54	1420.84	-3233.97	125.39	1443.98	-3406.04	128.17	1543.39	-2912.97	179.54	1491.91	139.05	1150.28	74.35	726.99	1056.89	74.77	0.00
4.61000	-3226.41	108.17	16.62	-3228.06	97.30	20.61	-3939.17	214.58	90.34	-3691.33	86.28	210.47	-2727.15	-3.35	10.15	-3582.02	-87.67	26.08	-3566.12	220.96	-205.37	-3904.16	465.10	-670.92	-3295.34	67.90	1089.67	0.00	0.00	0.00	-2989.88	-15.75	1420.39	-3228.50	126.88	1443.85	-3401.34	127.61	1543.76	-2909.59	178.81	1492.25	136.85	1153.03	72.96	727.39	1055.90	75.18	0.00
4.62000	-3208.64	108.01	21.02	-3240.29	96.79	18.62	-3940.26	214.36	90.65	-3691.17	85.63	211.29	-2727.15	-3.35	10.15	-3582.02	-87.67	26.08	-3568.08	220.45	-206.66	-3904.98	465.04	-673.88	-3296.13	70.35	1091.00	0.00	0.00	0.00	-2978.95	-14.95	1419.94	-3223.14	128.35	1443.71	-3396.62	127.05	1544.13	-2906.22	178.08	1492.58	137.45	1151.77	73.49	727.49	1056.59	75.05	0.00
4.63000	-3200.72	108.73	20.58	-3202.44	98.23	26.74	-3941.26	214.15	90.94	-3690.98	85.02	212.09	-2727.15	-3.35	10.15	-3582.02	-87.67	26.08	-3570.02	219.94	-207.95	-3905.76	464.97	-676.82	-3296.40	71.12	1092.31	0.00	0.00	0.00	-2968.05	-14.16	1419.49	-3217.92	129.81	1443.57	-3391.87	126.48	1544.50	-2902.85	177.35	1492.92	136.82	1151.31	73.37	727.58	1056.35	75.06	0.00
4.64000	-3178.12	107.28	26.26	-3229.80	95.80	21.97	-3942.20	213.95	91.23	-3690.76	84.43	212.86	-2727.15	-3.35	10.15	-3582.05	-87.67	26.07	-3571.93	219.42	-209.24	-3906.50	464.90	-679.73	-3294.06	74.37	1092.98	0.00	0.00	0.00	-2957.18	-13.37	1419.05	-3212.82	131.24	1443.41	-3387.10	125.92	1544.87	-2899.49	176.61	1493.26	135.50	1151.67	73.06	727.58	1056.75	74.76	0.00
4.65000	-3214.55	107.86	21.77	-3227.68	98.40	21.17	-3943.05	213.76	91.50	-3690.49	83.88	213.61	-2727.15	-3.35	10.15	-3610.60	-88.26	19.91	-3573.81	218.91	-210.51	-3907.22	464.82	-682.62	-3280.97	75.76	1095.02	0.00	0.00	0.00	-2946.34	-12.57	1418.61	-3207.87	132.65	1443.25	-3382.30	125.35	1545.23	-2896.14	175.88	1493.60	137.14	1150.31	73.59	726.69	1057.77	74.30	0.00
4.66000	-3201.70	107.29	22.26	-3231.95	99.03	22.04	-3943.83	213.58	91.76	-3690.19	83.35	214.33	-2727.15	-3.35	10.15	-3620.47	-88.59	17.24	-3575.67	218.39	-211.77	-3907.89	464.73	-685.50	-3273.44	78.48	1095.41	0.00	0.00	0.00	-2935.56	-11.78	1418.17	-3203.06	134.04	1443.08	-3377.49	124.79	1545.60	-2892.79	175.14	1493.94	139.61	1151.55	73.92	727.67	1057.10	74.76	0.00
4.67000	-3167.60	106.11	26.31	-3243.36	98.97	18.29	-3944.53	213.41	92.01	-3689.86	82.85	215.03	-2727.15	-3.35	10.15	-3587.55	-88.03	19.55	-3577.49	217.87	-213.03	-3908.53	464.63	-688.35	-3277.99	80.66	1095.22	0.00	0.00	0.00	-2924.82	-11.00	1417.74	-3198.41	135.41	1442.90	-3372.65	124.22	1545.96	-2889.45	174.40	1494.29	139.53	1151.18	74.14	727.72	1057.43	74.66	0.00
4.68000	-3212.36	108.51	20.56	-3253.16	97.53	17.90	-3945.16	213.25	92.25	-3689.48	82.39	215.70	-2727.15	-3.35	10.15	-3578.78	-88.50	20.59	-3579.28	217.35	-214.28	-3909.14	464.52	-691.18	-3236.35	81.29	1097.07	0.00	0.00	0.00	-2914.13	-10.21	1417.31	-3193.92	136.75	1442.71	-3367.79	123.65	1546.31	-2886.12	173.66	1494.63	140.80	1150.53	74.54	727.42	1056.49	74.83	0.00
4.69000	-3213.80	107.16	21.43	-3180.29	98.10	30.11	-3945.71	213.10	92.47	-3689.07	81.95	216.35	-2727.15	-3.35	10.15	-3559.07	-87.73	23.32	-3581.05	216.82	-215.52	-3909.71	464.40	-693.98	-3253.51	83.03	1096.84	0.00	0.00	0.00	-2903.51	-9.43	1416.88	-3189.61	138.06	1442.51	-3362.90	123.08	1546.67	-2882.79	172.92	1494.97	139.02	1152.10	73.61	726.48	1057.89	74.18	0.00
4.70000	-3220.88	107.20	19.05	-3217.42	98.89	23.68	-3946.18	212.96	92.69	-3688.62	81.54	216.98	-2727.15	-3.35	10.15	-3579.84	-85.30	21.04	-3582.78	216.30	-216.75	-3910.24	464.28	-696.77	-3240.67	84.88	1097.27	0.00	0.00	0.00	-2892.94	-8.65	1416.46	-3185.48	139.35	1442.30	-3357.99	122.50	1547.02	-2879.47	172.18	1495.32	138.06	1152.14	73.60	727.39	1056.82	74.83	0.00
4.71000	-3187.04	109.42	24.44	-3259.17	97.56	17.80	-3946.57	212.82	92.89	-3688.13	81.16	217.58	-2727.15	-3.35	10.15	-3560.02	-81.30	23.46	-3584.49	215.77	-217.97	-3910.74	464.15	-699.53	-3247.22	85.24	1097.62	0.00	0.00	0.00	-2882.45	-7.87	1416.05	-3181.53	140.60	1442.09	-3353.06	121.93	1547.37	-2876.16	171.43	1495.66	138.70	1152.11	73.82	726.87	1056.44	74.75	0.00
4.72000	-3186.57	107.42	24.47	-3239.29	98.38	22.55	-3946.89	212.70	93.08	-3687.60	80.81	218.16	-2727.15	-3.35	10.15	-3545.11	-77.59	25.67	-3586.16	215.24	-219.19	-3911.19	464.01	-702.27	-3241.16	89.27	1096.85	0.00	0.00	0.00	-2872.03	-7.10	1415.64	-3177.78	141.82	1441.86	-3348.11	121.35	1547.72	-2872.85	170.69	1496.00	139.70	1151.43	73.89	727.70	1057.11	74.84	0.00
4.73000	-3201.10	107.92	23.92	-3205.70	98.79	26.81	-3947.13	212.59	93.26	-3687.03	80.48	218.72	-2727.15	-3.35	10.15	-3538.36	-74.24	26.50	-3587.81	214.71	-220.39	-3911.62	463.86	-704.99	-3212.85	90.21	1099.17	0.00	0.00	0.00	-2861.69	-6.33	1415.23	-3174.23	143.01	1441.63	-3343.13	120.78	1548.07	-2869.54	169.94	1496.35	138.26	1150.70	73.85	727.45	1057.24	74.69	0.00
4.74000	-3175.39	107.94	26.72	-3232.10	98.02	21.97	-3947.29	212.49	93.43	-3686.42	80.19	219.25	-2727.15	-3.35	10.15	-3515.94	-71.00	29.73	-3589.42	214.17	-221.59	-3912.00	463.70	-707.68	-3238.76	90.31	1097.87	0.00	0.00	0.00	-2851.43	-5.57	1414.83	-3170.90	144.16	1441.39	-3338.13	120.20	1548.41	-2866.24	169.20	1496.70	140.96	1150.51	74.60	728.26	1056.27	75.20	0.00
4.75000	-3228.78	107.96	19.42	-3226.80	97.12	24.64	-3947.38	212.39	93.59	-3685.77	79.92	219.76	-2727.15	-3.35	10.15	-3514.97	-69.07	29.68	-3591.00	213.64	-222.78	-3912.35	463.54	-710.35	-3214.75	92.05	1098.00	0.00	0.00	0.00	-2841.26	-4.82	1414.44	-3167.78	145.27	1441.14	-3333.11	119.62	1548.76	-2862.94	168.45	1497.04	137.84	1151.42	73.79	726.28	1056.55	74.62	0.00
4.76000	-3182.25	106.91	27.20	-3226.76	97.28	24.02	-3947.39	212.30	93.74	-3685.09	79.68	220.25	-2727.15	-3.35	10.15	-3483.03	-66.74	33.66	-3592.55	213.10	-223.95	-3912.65	463.36	-712.99	-3218.42	94.69	1098.29	0.00	0.00	0.00	-2831.18	-4.07	1414.06	-3164.90	146.35	1440.87	-3328.07	119.04	1549.10	-2859.65	167.70	1497.39	135.18	1152.03	72.78	725.12	1056.23	74.58	0.00
4.77000	-3193.35	107.23	24.05	-3221.51	98.75	23.72	-3947.32	212.23	93.88	-3684.35	79.46	220.71	-2727.15	-3.35	10.15	-3457.15	-64.17	37.30	-3594.07	212.56	-225.12	-3912.92	463.18	-715.62	-3231.82	93.57	1097.76	0.00	0.00	0.00	-2821.20	-3.33	1413.68	-3162.24	147.39	1440.60	-3323.00	118.46	1549.43	-2856.36	166.95	1497.73	139.69	1150.28	74.20	726.74	1056.15	74.93	0.00
4.78000	-3214.19	107.03	24.13	-3244.66	98.25	21.21	-3947.17	212.16	94.00	-3683.58	79.28	221.16	-2727.15	-3.35	10.15	-3457.73	-63.11	36.26	-3595.55	212.02	-226.28	-3913.16	462.99	-718.21	-3231.38	95.70	1098.56	0.00	0.00	0.00	-2811.33	-2.60	1413.31	-3159.83	148.38	1440.32	-3317.92	117.88	1549.77	-2853.08	166.21	1498.08	141.29	1150.57	74.57	726.14	1057.73	74.19	0.00
4.79000	-3186.89	107.25	28.64	-3191.00	96.95	31.96	-3946.95	212.10	94.12	-3682.77	79.11	221.58	-2727.15	-3.35	10.15	-3435.23	-61.36	38.66	-3597.00	211.48	-227.43	-3913.35	462.79	-720.79	-3202.10	97.67	1098.81	0.00	0.00	0.00	-2801.56	-1.87	1412.94	-3157.68	149.33	1440.03	-3312.81	117.29	1550.10	-2849.80	165.45	1498.43	142.92	1150.81	74.81	726.00	1056.85	74.51	0.00
4.80000	-3196.59	108.64	26.50	-3212.09	97.57	27.71	-3946.64	212.05	94.22	-3681.91	78.98	221.98	-2727.15	-3.35	10.15	-3395.63	-60.76	43.31	-3598.42	210.93	-228.57	-3913.50	462.58	-723.34	-3184.80	96.75	1099.66	0.00	0.00	0.00	-2791.91	-1.16	1412.58	-3155.78	150.23	1439.73	-3307.68	116.71	1550.43	-2846.52	164.70	1498.78	139.49	1151.42	73.93	727.84	1056.30	75.11	0.00
4.81000	-3222.67	105.25	21.97	-3284.73	95.14	18.02	-3946.26	212.01	94.32	-3681.02	78.87	222.36	-2727.15	-3.35	10.15	-3394.38	-60.02	42.04	-3599.80	210.39	-229.70	-3913.62	462.36	-725.86	-3211.29	98.29	1098.86	0.00	0.00	0.00	-2782.37	-0.45	1412.23	-3154.15	151.09	1439.41	-3302.52	116.12	1550.75	-2843.25	163.95	1499.12	140.67	1150.53	74.39	727.42	1056.91	74.80	0.00
4.82000	-3187.89	104.09	28.44	-3271.19	96.90	19.64	-3945.80	211.97	94.40	-3680.07	78.79	222.71	-2727.15	-3.35	10.15	-3384.96	-59.32	41.19	-3601.16	209.84	-230.82	-3913.69	462.14	-728.36	-3207.01	98.32	1099.23	0.00	0.00	0.00	-2772.96	0.24	1411.89	-3152.79	151.90	1439.09	-3297.35	115.53	1551.08	-2839.98	163.20	1499.47	139.46	1149.98	74.76	726.74	1056.84	74.63	0.00
4.83000	-3182.29	107.03	32.79	-3210.52	96.68	30.12	-3945.27	211.95	94.48	-3679.09	78.73	223.05	-2727.15	-3.35	10.15	-3382.55	-58.55	38.89	-3602.47	209.29	-231.93	-3913.72	461.90	-730.83	-3184.16	98.72	1100.11	0.00	0.00	0.00	-2763.67	0.93	1411.56	-3151.72	152.66	1438.75	-3292.15	114.95	1551.40	-2836.71	162.45	1499.82	140.48	1150.20	74.63	728.37	1056.91	74.95	0.00
4.84000	-3202.65	105.85	29.52	-3216.12	97.42	29.60	-3944.65	211.93	94.54	-3678.06	78.70	223.36	-2727.15	-3.35	10.15	-3338.80	-56.16	43.41	-3603.75	208.73	-233.02	-3913.72	461.66	-733.28	-3178.18	100.00	1101.30	0.00	0.00	0.00	-2754.52	1.60	1411.23	-3150.93	153.37	1438.41	-3286.93	114.36	1551.72	-2833.44	161.70	1500.17	141.91	1150.54	74.71	728.74	1057.11	74.88	0.00
4.85000	-3206.40	103.99	29.12	-3239.00	96.39	25.99	-3943.96	211.92	94.60	-3676.99	78.69	223.66	-2727.15	-3.35	10.15	-3331.52	-55.63	41.16	-3605.00	208.18	-234.11	-3913.67	461.40	-735.70	-3208.00	100.72	1100.98	0.00	0.00	0.00	-2745.51	2.27	1410.92	-3150.45	154.03	1438.05	-3281.69	113.77	1552.03	-2830.18	160.94	1500.52	139.51	1150.38	74.50	727.28	1056.79	74.81	0.00
4.86000	-3204.39	101.86	29.90	-3260.46	97.65	22.30	-3943.18	211.91	94.64	-3675.87	78.70	223.93	-2727.15	-3.35	10.15	-3325.67	-53.51	38.81	-3606.21	207.62	-235.19	-3913.58	461.14	-738.10	-3196.51	102.67	1100.79	0.00	0.00	0.00	-2736.64	2.92	1410.61	-3150.29	154.63	1437.68	-3276.43	113.17	1552.35	-2826.92	160.19	1500.86	140.57	1150.24	74.54	728.15	1056.47	75.10	0.00
4.87000	-3202.92	101.96	32.11	-3226.75	95.59	27.77	-3942.33	211.92	94.67	-3674.71	78.74	224.18	-2727.15	-3.35	10.15	-3291.30	-52.94	41.49	-3607.39	207.06	-236.26	-3913.45	460.87	-740.47	-3146.40	102.84	1101.84	0.00	0.00	0.00	-2727.91	3.56	1410.31	-3170.52	155.44	1438.32	-3271.15	112.58	1552.66	-2823.66	159.44	1501.21	138.59	1151.44	73.70	726.45	1057.28	74.23	0.00
4.88000	-3217.91	101.22	30.23	-3268.04	94.85	23.72	-3941.40	211.93	94.70	-3673.50	78.81	224.41	-2727.15	-3.35	10.15	-3279.84	-51.20	41.15	-3608.53	206.50	-237.32	-3913.28	460.59	-742.82	-3184.99	100.87	1101.45	0.00	0.00	0.00	-2719.34	4.19	1410.02	-3156.93	155.02	1437.70	-3265.84	111.99	1552.96	-2820.41	158.69	1501.56	139.44	1149.27	74.91	725.75	1057.37	74.25	0.00
4.89000	-3203.71	100.84	30.47	-3201.59	94.04	33.54	-3940.39	211.95	94.71	-3672.25	78.90	224.62	-2727.15	-3.35	10.15	-3275.81	-50.99	39.27	-3609.63	205.94	-238.36	-3913.07	460.30	-745.13	-3159.99	102.11	1101.65	0.00	0.00	0.00	-2710.93	4.80	1409.75	-3154.09	156.19	1436.57	-3260.52	111.39	1553.27	-2817.15	157.93	1501.90	138.01	1149.69	74.01	727.65	1057.20	74.73	0.00
4.90000	-3182.11	99.66	37.12	-3233.30	94.12	28.69	-3939.30	211.98	94.72	-3670.95	79.01	224.82	-2727.15	-3.35	10.15	-3260.63	-50.24	40.24	-3610.70	205.38	-239.40	-3912.82	460.01	-747.42	-3153.06	102.61	1101.57	0.00	0.00	0.00	-2702.68	5.40	1409.48	-3168.53	156.95	1435.42	-3255.17	110.80	1553.57	-2813.90	157.18	1502.25	138.48	1150.99	73.90	727.54	1056.27	75.06	0.00
4.91000	-3189.44	102.45	36.51	-3214.14	93.91	31.65	-3938.14	212.01	94.71	-3669.60	79.14	224.99	-2727.15	-3.35	10.15	-3199.05	-47.18	48.90	-3611.73	204.81	-240.42	-3912.52	459.70	-749.69	-3183.60	102.89	1101.09	0.00	0.00	0.00	-2694.60	5.98	1409.22	-3140.40	157.33	1436.58	-3249.80	110.20	1553.87	-2810.64	156.43	1502.60	138.60	1151.10	73.99	727.15	1056.61	74.85	0.00
4.92000	-3200.81	100.86	33.41	-3240.00	96.64	26.04	-3936.89	212.05	94.70	-3668.21	79.30	225.14	-2727.15	-3.35	10.15	-3174.34	-45.01	51.39	-3612.72	204.24	-241.44	-3912.18	459.38	-751.92	-3149.35	103.03	1101.12	0.00	0.00	0.00	-2686.69	6.55	1408.98	-3147.67	158.19	1435.23	-3244.41	109.61	1554.16	-2807.39	155.67	1502.94	140.76	1150.57	74.69	726.34	1056.74	74.55	0.00
4.93000	-3200.39	99.14	32.05	-3207.27	96.11	31.85	-3935.57	212.10	94.68	-3666.77	79.48	225.27	-2727.15	-3.35	10.15	-3144.97	-43.88	54.81	-3613.68	203.67	-242.44	-3911.80	459.06	-754.13	-3133.20	103.40	1100.79	0.00	0.00	0.00	-2678.96	7.11	1408.74	-3123.45	158.74	1434.65	-3239.00	109.01	1554.46	-2804.14	154.92	1503.29	138.08	1150.15	74.34	728.05	1056.42	75.14	0.00
4.94000	-3174.71	101.93	32.87	-3258.15	95.88	20.87	-3934.16	212.16	94.64	-3665.28	79.68	225.38	-2727.15	-3.35	10.15	-3117.18	-42.24	57.24	-3614.59	203.10	-243.43	-3911.38	458.72	-756.31	-3151.27	102.13	1099.89	0.00	0.00	0.00	-2671.41	7.65	1408.52	-3139.26	158.39	1434.95	-3233.57	108.41	1554.75	-2800.89	154.17	1503.64	136.69	1151.11	73.57	726.95	1056.61	74.76	0.00
4.95000	-3196.73	102.42	27.34	-3215.15	98.89	25.79	-3932.67	212.22	94.60	-3663.75	79.91	225.47	-2727.15	-3.35	10.15	-3090.23	-40.65	59.60	-3615.47	202.52	-244.41	-3910.91	458.38	-758.46	-3134.74	103.71	1099.02	0.00	0.00	0.00	-2664.05	8.17	1408.31	-3159.00	158.77	1434.45	-3228.12	107.81	1555.03	-2797.64	153.42	1503.98	136.30	1150.56	73.57	727.06	1056.46	74.90	0.00
4.96000	-3228.48	106.86	20.34	-3242.68	99.05	22.04	-3931.11	212.29	94.55	-3662.16	80.16	225.55	-2727.15	-3.35	10.15	-3064.09	-39.10	61.90	-3616.31	201.94	-245.38	-3910.40	458.03	-760.58	-3129.10	102.32	1100.01	0.00	0.00	0.00	-2656.88	8.67	1408.11	-3141.73	159.91	1434.27	-3222.65	107.21	1555.32	-2794.39	152.67	1504.32	138.83	1150.95	73.77	727.75	1056.49	74.97	0.00
4.97000	-3171.70	104.97	27.97	-3221.08	99.97	22.78	-3929.47	212.36	94.49	-3660.53	80.42	225.60	-2727.15	-3.35	10.15	-3038.75	-37.58	64.12	-3617.12	201.37	-246.34	-3909.84	457.66	-762.68	-3126.59	102.04	1099.44	0.00	0.00	0.00	-2649.91	9.16	1407.92	-3128.58	159.60	1432.79	-3217.16	106.61	1555.60	-2791.13	151.92	1504.67	138.65	1151.67	73.88	728.12	1056.56	74.98	0.00
4.98000	-3173.95	107.99	26.67	-3200.13	99.90	28.36	-3927.74	212.44	94.42	-3658.85	80.71	225.64	-2727.15	-3.35	10.15	-3014.20	-36.11	66.28	-3617.88	200.78	-247.28	-3909.24	457.29	-764.75	-3121.38	101.93	1099.16	0.00	0.00	0.00	-2643.14	9.63	1407.74	-3105.08	159.56	1430.99	-3211.64	106.01	1555.88	-2787.88	151.17	1505.01	138.06	1152.27	73.82	727.90	1057.26	74.73	0.00
4.99000	-3177.40	109.20	25.93	-3208.67	102.14	24.39	-3925.94	212.53	94.34	-3657.12	81.02	225.66	-2727.15	-3.35	10.15	-2990.43	-34.67	68.36	-3618.60	200.20	-248.22	-3908.60	456.91	-766.78	-3116.15	101.83	1098.88	0.00	0.00	0.00	-2636.58	10.08	1407.58	-3095.70	160.14	1431.35	-3206.11	105.40	1556.15	-2784.63	150.42	1505.35	137.83	1151.02	74.08	726.73	1056.42	74.71	0.00
5.00000	-3177.33	111.02	25.95	-3239.44	101.65	21.49	-3924.05	212.62	94.26	-3655.34	81.35	225.65	-2727.15	-3.35	10.15	-2967.44	-33.27	70.38	-3619.29	199.62	-249.14	-3907.91	456.52	-768.79	-3110.88	101.73	1098.61	0.00	0.00	0.00	-2630.23	10.51	1407.43	-3122.48	160.42	1430.85	-3200.55	104.80	1556.42	-2781.38	149.67	1505.70	140.31	1149.81	74.69	727.11	1056.78	74.55	0.00
5.01000	-3195.91	109.69	23.42	-3245.32	101.82	18.41	-3922.09	212.72	94.16	-3653.51	81.71	225.64	-2727.15	-3.35	10.15	-2945.20	-31.91	72.34	-3619.93	199.03	-250.05	-3907.17	456.12	-770.77	-3105.58	101.65	1098.34	0.00	0.00	0.00	-2624.10	10.92	1407.30	-3103.00	160.11	1428.72	-3194.98	104.20	1556.69	-2778.12	148.92	1506.04	141.81	1150.02	75.10	728.04	1056.14	75.10	0.00
5.02000	-3203.45	111.71	21.94	-3245.07	101.72	21.32	-3920.04	212.83	94.06	-3651.62	82.08	225.60	-2727.15	-3.35	10.15	-2923.71	-30.58	74.23	-3620.53	198.44	-250.94	-3906.40	455.71	-772.72	-3100.25	101.57	1098.07	0.00	0.00	0.00	-2618.19	11.32	1407.17	-3107.08	158.86	1428.90	-3189.38	103.59	1556.96	-2774.86	148.17	1506.38	141.52	1150.56	74.89	726.97	1056.22	74.87	0.00
5.03000	-3195.08	115.48	24.33	-3195.85	104.00	26.58	-3917.92	212.94	93.95	-3649.69	82.47	225.54	-2727.15	-3.35	10.15	-2902.96	-29.29	76.05	-3621.09	197.85	-251.83	-3905.57	455.29	-774.64	-3094.89	101.49	1097.80	0.00	0.00	0.00	-2612.51	11.69	1407.07	-3122.60	158.99	1429.03	-3183.77	102.99	1557.22	-2771.61	147.42	1506.72	139.00	1150.92	74.02	725.29	1057.16	74.18	0.00
5.04000	-3160.20	112.03	30.62	-3238.34	102.25	22.28	-3915.71	213.06	93.83	-3647.71	82.88	225.47	-2727.15	-3.35	10.15	-2882.94	-28.04	77.81	-3621.61	197.26	-252.70	-3904.70	454.86	-776.53	-3089.50	101.42	1097.53	0.00	0.00	0.00	-2607.06	12.04	1406.97	-3103.20	159.09	1426.59	-3178.13	102.38	1557.48	-2768.35	146.68	1507.05	138.84	1150.01	74.54	728.09	1055.94	75.36	0.00
5.05000	-3207.65	115.54	20.48	-3238.66	100.78	19.73	-3913.43	213.18	93.70	-3645.67	83.31	225.38	-2727.15	-3.35	10.15	-2863.64	-26.82	79.50	-3622.09	196.66	-253.56	-3903.78	454.42	-778.38	-3084.09	101.36	1097.27	0.00	0.00	0.00	-2601.85	12.36	1406.89	-3089.36	158.91	1426.24	-3172.48	101.77	1557.73	-2765.09	145.93	1507.39	138.38	1150.76	74.18	728.48	1056.07	75.22	0.00
5.06000	-3184.13	114.66	25.25	-3223.03	101.75	22.20	-3911.06	213.31	93.56	-3643.58	83.76	225.27	-2727.15	-3.35	10.15	-2845.04	-25.64	81.13	-3622.53	196.06	-254.41	-3902.82	453.97	-780.21	-3078.64	101.30	1097.01	0.00	0.00	0.00	-2596.88	12.67	1406.83	-3082.21	158.88	1425.10	-3166.80	101.17	1557.98	-2761.82	145.19	1507.73	137.62	1151.70	73.90	728.17	1055.89	75.21	0.00
5.07000	-3221.39	114.01	20.67	-3230.54	104.42	21.10	-3908.61	213.44	93.42	-3641.44	84.23	225.15	-2727.15	-3.35	10.15	-2827.14	-24.49	82.70	-3622.92	195.46	-255.24	-3901.81	453.51	-782.01	-3073.17	101.25	1096.75	0.00	0.00	0.00	-2592.15	12.95	1406.78	-3078.80	158.19	1423.45	-3161.11	100.56	1558.23	-2758.56	144.45	1508.06	139.60	1150.36	74.54	726.51	1057.64	74.37	0.00
5.08000	-3197.84	115.15	23.59	-3219.61	102.23	23.22	-3906.08	213.58	93.26	-3639.25	84.72	225.01	-2727.15	-3.35	10.15	-2809.92	-23.38	84.20	-3623.27	194.86	-256.07	-3900.75	453.04	-783.77	-3067.66	101.20	1096.49	0.00	0.00	0.00	-2587.68	13.21	1406.74	-3068.86	156.63	1421.87	-3155.39	99.95	1558.48	-2755.29	143.70	1508.40	139.80	1151.79	74.03	728.12	1057.35	74.87	0.00
5.09000	-3211.32	116.08	21.59	-3208.86	102.96	25.01	-3903.47	213.72	93.10	-3637.00	85.23	224.85	-2727.15	-3.35	10.15	-2793.38	-22.30	85.64	-3623.58	194.26	-256.88	-3899.65	452.56	-785.51	-3062.13	101.16	1096.24	0.00	0.00	0.00	-2583.47	13.45	1406.72	-3056.66	156.84	1419.86	-3149.66	99.34	1558.72	-2752.01	142.96	1508.73	140.65	1148.98	75.06	728.42	1056.15	75.20	0.00
5.10000	-3220.83	115.39	18.73	-3224.07	102.56	21.77	-3900.78	213.87	92.93	-3634.70	85.75	224.67	-2727.15	-3.35	10.15	-2777.50	-21.25	87.02	-3623.85	193.65	-257.67	-3898.50	452.07	-787.21	-3056.57	101.13	1095.99	0.00	0.00	0.00	-2579.52	13.66	1406.72	-3063.77	156.22	1420.74	-3143.90	98.73	1558.96	-2748.74	142.22	1509.06	138.61	1150.91	74.10	727.50	1057.30	74.65	0.00
5.11000	-3176.93	115.76	26.11	-3207.54	103.74	24.98	-3898.01	214.02	92.76	-3632.34	86.29	224.48	-2727.15	-3.35	10.15	-2762.27	-20.24	88.34	-3624.07	193.04	-258.46	-3897.30	451.57	-788.88	-3050.98	101.10	1095.74	0.00	0.00	0.00	-2575.83	13.85	1406.73	-3044.57	154.93	1418.78	-3138.13	98.12	1559.19	-2745.46	141.49	1509.40	140.42	1151.23	74.39	727.79	1055.80	75.28	0.00
5.12000	-3207.90	116.19	23.73	-3234.88	103.63	20.64	-3895.16	214.18	92.57	-3629.93	86.85	224.27	-2727.15	-3.35	10.15	-2747.69	-19.25	89.61	-3624.25	192.43	-259.23	-3896.05	451.07	-790.52	-3045.36	101.07	1095.49	0.00	0.00	0.00	-2572.42	14.01	1406.76	-3040.99	153.57	1419.10	-3132.34	97.51	1559.42	-2742.18	140.75	1509.73	141.38	1150.89	74.27	729.00	1056.59	75.16	0.00
5.13000	-3220.48	115.22	18.32	-3173.18	102.75	30.80	-3892.22	214.34	92.38	-3627.47	87.43	224.05	-2727.15	-3.35	10.15	-2733.73	-18.30	90.81	-3624.38	191.82	-259.98	-3894.75	450.55	-792.13	-3039.72	101.05	1095.25	0.00	0.00	0.00	-2569.28	14.14	1406.81	-3032.90	152.75	1417.73	-3126.52	96.90	1559.65	-2738.89	140.01	1510.05	140.62	1151.01	74.14	728.67	1056.28	74.96	0.00
5.14000	-3173.86	114.76	28.77	-3217.37	101.39	23.86	-3889.21	214.51	92.18	-3624.95	88.02	223.81	-2727.15	-3.35	10.15	-2720.40	-17.38	91.95	-3624.47	191.21	-260.72	-3893.41	450.02	-793.70	-3034.04	101.04	1095.01	0.00	0.00	0.00	-2566.43	14.25	1406.87	-3054.15	152.48	1416.02	-3120.69	96.29	1559.88	-2735.60	139.28	1510.38	141.42	1151.85	74.19	728.70	1056.18	75.33	0.00
5.15000	-3207.89	117.76	22.29	-3216.44	104.24	24.41	-3886.11	214.68	91.98	-3622.37	88.63	223.55	-2727.15	-3.35	10.15	-2707.68	-16.50	93.04	-3624.51	190.59	-261.45	-3892.01	449.48	-795.24	-3028.34	101.03	1094.77	0.00	0.00	0.00	-2563.86	14.34	1406.95	-3037.90	150.65	1415.09	-3114.84	95.68	1560.10	-2732.31	138.55	1510.71	138.60	1152.65	73.23	729.35	1055.79	75.35	0.00
5.16000	-3243.19	115.46	16.05	-3232.88	103.34	19.27	-3882.93	214.86	91.76	-3619.74	89.26	223.28	-2727.15	-3.35	10.15	-2695.55	-15.64	94.06	-3624.51	189.97	-262.17	-3890.57	448.93	-796.75	-3022.61	101.02	1094.53	0.00	0.00	0.00	-2561.58	14.39	1407.05	-3023.18	150.31	1414.14	-3108.97	95.07	1560.31	-2729.01	137.82	1511.03	136.97	1151.35	73.68	727.07	1056.06	74.87	0.00
5.17000	-3188.51	115.47	24.53	-3214.95	104.82	23.04	-3879.67	215.04	91.54	-3617.05	89.90	222.99	-2727.15	-3.35	10.15	-2684.02	-14.81	95.03	-3624.47	189.35	-262.87	-3889.08	448.37	-798.22	-3016.85	101.02	1094.30	0.00	0.00	0.00	-2559.60	14.42	1407.17	-3024.43	149.07	1413.15	-3103.08	94.46	1560.53	-2725.71	137.09	1511.35	139.78	1150.12	74.66	727.66	1056.40	75.08	0.00
5.18000	-3177.14	115.07	24.87	-3243.41	104.72	20.16	-3876.32	215.22	91.31	-3614.31	90.56	222.69	-2727.15	-3.35	10.15	-2673.06	-14.01	95.95	-3624.37	188.73	-263.56	-3887.53	447.80	-799.66	-3011.06	101.03	1094.07	0.00	0.00	0.00	-2557.92	14.42	1407.30	-3008.53	147.78	1411.04	-3097.17	93.85	1560.74	-2722.40	136.36	1511.68	137.91	1150.34	74.02	727.89	1055.74	75.21	0.00
5.19000	-3228.79	115.73	18.96	-3248.82	105.02	19.60	-3872.90	215.41	91.08	-3611.51	91.23	222.37	-2727.15	-3.35	10.15	-2662.67	-13.25	96.81	-3624.23	188.10	-264.23	-3885.94	447.22	-801.07	-3005.25	101.04	1093.84	0.00	0.00	0.00	-2556.55	14.39	1407.45	-3010.85	146.55	1410.67	-3091.24	93.23	1560.94	-2719.09	135.64	1512.00	134.76	1152.30	73.18	726.55	1055.89	74.68	0.00
5.20000	-3196.43	113.51	23.83	-3253.66	105.27	19.29	-3869.39	215.60	90.84	-3608.65	91.92	222.04	-2727.15	-3.35	10.15	-2652.84	-12.51	97.61	-3624.05	187.48	-264.89	-3884.30	446.63	-802.45	-2999.41	101.05	1093.62	0.00	0.00	0.00	-2555.49	14.33	1407.62	-3010.26	145.35	1411.76	-3085.30	92.62	1561.15	-2715.77	134.91	1512.31	139.93	1150.77	74.28	727.48	1056.65	74.76	0.00
5.21000	-3177.74	115.54	24.50	-3257.93	105.49	19.22	-3865.80	215.79	90.59	-3605.73	92.63	221.69	-2727.15	-3.35	10.15	-2643.55	-11.79	98.36	-3623.82	186.85	-265.54	-3882.60	446.03	-803.79	-2993.54	101.06	1093.40	0.00	0.00	0.00	-2554.75	14.24	1407.81	-3009.41	145.20	1411.22	-3079.33	92.01	1561.35	-2712.44	134.19	1512.63	139.12	1151.52	74.04	728.37	1056.73	75.14	0.00
5.22000	-3196.60	114.85	23.41	-3261.63	105.67	19.37	-3862.12	215.99	90.33	-3602.75	93.35	221.33	-2727.15	-3.35	10.15	-2634.80	-11.11	99.05	-3623.54	186.22	-266.17	-3880.86	445.42	-805.09	-2987.64	101.08	1093.18	0.00	0.00	0.00	-2554.33	14.12	1408.02	-2991.45	144.38	1409.63	-3073.35	91.40	1561.54	-2709.11	133.47	1512.95	136.92	1152.64	73.12	727.58	1056.67	74.88	0.00
5.23000	-3192.43	115.54	23.91	-3264.76	105.83	19.71	-3858.37	216.19	90.07	-3599.72	94.08	220.96	-2727.15	-3.35	10.15	-2626.57	-10.45	99.69	-3623.21	185.58	-266.79	-3879.06	444.80	-806.36	-2981.71	101.11	1092.97	0.00	0.00	0.00	-2554.23	13.97	1408.25	-2947.57	141.98	1408.08	-3067.35	90.78	1561.73	-2705.78	132.76	1513.26	138.71	1152.74	73.55	726.27	1055.98	74.87	0.00
5.24000	-3205.40	116.27	21.40	-3267.32	105.97	20.22	-3854.53	216.40	89.80	-3596.62	94.83	220.57	-2727.15	-3.35	10.15	-2618.85	-9.83	100.28	-3622.83	184.95	-267.39	-3877.22	444.17	-807.60	-2975.76	101.13	1092.75	0.00	0.00	0.00	-2554.47	13.78	1408.50	-2968.14	140.48	1408.74	-3061.33	90.17	1561.92	-2702.43	132.04	1513.57	139.89	1151.34	74.01	726.80	1057.48	74.37	0.00
5.25000	-3166.35	115.36	26.83	-3269.30	106.08	20.86	-3850.61	216.61	89.53	-3593.47	95.59	220.16	-2727.15	-3.35	10.15	-2611.64	-9.22	100.82	-3622.41	184.31	-267.98	-3875.32	443.52	-808.80	-2969.78	101.16	1092.54	0.00	0.00	0.00	-2555.04	13.57	1408.77	-2960.56	139.40	1408.31	-3055.29	89.55	1562.10	-2699.09	131.33	1513.88	140.32	1150.07	74.45	728.09	1056.80	74.76	0.00
5.26000	-3198.03	116.90	22.36	-3270.70	106.18	21.63	-3846.61	216.82	89.25	-3590.26	96.37	219.74	-2727.15	-3.35	10.15	-2604.92	-8.65	101.30	-3621.94	183.67	-268.55	-3873.37	442.87	-809.96	-2963.78	101.20	1092.34	0.00	0.00	0.00	-2555.95	13.32	1409.05	-2956.46	136.91	1407.57	-3049.23	88.94	1562.28	-2695.73	130.62	1514.19	137.77	1150.82	73.63	727.43	1056.72	74.77	0.00
5.27000	-3199.75	117.17	21.95	-3271.53	106.27	22.49	-3842.52	217.04	88.96	-3586.98	97.16	219.31	-2727.15	-3.35	10.15	-2598.69	-8.10	101.74	-3621.42	183.03	-269.11	-3871.36	442.21	-811.09	-2957.74	101.23	1092.14	0.00	0.00	0.00	-2557.21	13.04	1409.36	-2952.01	134.79	1407.62	-3043.15	88.33	1562.46	-2692.37	129.91	1514.49	138.87	1150.69	74.13	726.82	1056.68	74.81	0.00
5.28000	-3202.18	117.27	21.28	-3271.76	106.35	23.41	-3838.35	217.25	88.67	-3583.65	97.96	218.86	-2727.15	-3.35	10.15	-2592.92	-7.57	102.12	-3620.85	182.38	-269.65	-3869.31	441.53	-812.19	-2951.68	101.27	1091.94	0.00	0.00	0.00	-2558.82	12.73	1409.69	-2967.45	135.18	1409.28	-3037.06	87.71	1562.63	-2689.00	129.20	1514.80	139.47	1151.35	73.85	727.03	1056.22	74.86	0.00
5.29000	-3205.13	117.21	20.40	-3271.42	106.42	24.39	-3834.10	217.47	88.37	-3580.25	98.77	218.41	-2727.15	-3.35	10.15	-2587.61	-7.07	102.46	-3620.23	181.74	-270.18	-3867.20	440.85	-813.25	-2945.60	101.32	1091.74	0.00	0.00	0.00	-2560.79	12.38	1410.05	-2940.42	132.20	1408.89	-3030.94	87.10	1562.80	-2685.62	128.50	1515.10	138.23	1151.17	73.68	728.97	1055.88	75.33	0.00
5.30000	-3208.45	117.03	19.34	-3270.48	106.49	25.38	-3829.76	217.70	88.06	-3576.80	99.60	217.93	-2727.15	-3.35	10.15	-2582.75	-6.59	102.74	-3619.56	181.09	-270.70	-3865.04	440.15	-814.27	-2939.48	101.36	1091.55	0.00	0.00	0.00	-2563.12	11.99	1410.42	-2924.01	131.06	1407.99	-3024.81	86.48	1562.96	-2682.24	127.80	1515.40	137.93	1150.48	74.13	728.62	1055.68	75.23	0.00
5.31000	-3211.94	116.76	18.14	-3268.95	106.56	26.37	-3825.34	217.92	87.75	-3573.28	100.44	217.45	-2727.15	-3.35	10.15	-2578.34	-6.14	102.98	-3618.84	180.44	-271.19	-3862.82	439.44	-815.25	-2933.34	101.41	1091.36	0.00	0.00	0.00	-2565.82	11.58	1410.81	-2907.64	130.01	1408.69	-3018.67	85.87	1563.12	-2678.85	127.10	1515.70	136.03	1150.53	73.82	728.00	1055.77	75.21	0.00
5.32000	-3215.44	116.43	16.83	-3266.83	106.64	27.34	-3820.84	218.15	87.43	-3569.70	101.29	216.95	-2727.15	-3.35	10.15	-2574.35	-5.71	103.17	-3618.07	179.79	-271.68	-3860.55	438.73	-816.20	-2927.17	101.46	1091.17	0.00	0.00	0.00	-2568.88	11.12	1411.23	-2901.73	128.62	1410.13	-3012.50	85.26	1563.28	-2675.45	126.40	1515.99	136.98	1150.23	73.83	728.69	1056.31	75.19	0.00
5.33000	-3218.77	116.06	15.47	-3264.12	106.73	28.25	-3816.25	218.38	87.11	-3566.05	102.16	216.44	-2727.15	-3.35	10.15	-2570.77	-5.30	103.31	-3617.24	179.13	-272.14	-3858.23	438.00	-817.11	-2920.98	101.52	1090.99	0.00	0.00	0.00	-2572.32	10.63	1411.67	-2900.57	125.54	1410.67	-3006.31	84.64	1563.43	-2672.04	125.71	1516.29	137.90	1150.76	73.81	728.28	1056.65	75.06	0.00
5.34000	-3221.76	115.67	14.08	-3260.81	106.83	29.08	-3811.58	218.61	86.78	-3562.35	103.04	215.92	-2727.15	-3.35	10.15	-2567.61	-4.92	103.41	-3616.37	178.47	-272.59	-3855.85	437.26	-817.99	-2914.76	101.57	1090.81	0.00	0.00	0.00	-2576.14	10.11	1412.13	-2884.95	125.03	1410.38	-3000.11	84.03	1563.57	-2668.62	125.02	1516.58	140.58	1151.09	74.39	727.22	1057.18	74.56	0.00
5.35000	-3224.24	115.31	12.70	-3256.89	106.95	29.82	-3806.83	218.85	86.44	-3558.58	103.92	215.38	-2727.15	-3.35	10.15	-2564.84	-4.56	103.45	-3615.45	177.81	-273.03	-3853.42	436.51	-818.82	-2908.52	101.63	1090.63	0.00	0.00	0.00	-2580.35	9.54	1412.62	-2901.04	122.58	1410.84	-2993.89	83.41	1563.72	-2665.20	124.33	1516.87	138.69	1150.91	74.00	727.41	1056.86	74.61	0.00
5.36000	-3226.02	114.98	11.38	-3252.38	107.09	30.44	-3801.99	219.08	86.10	-3554.75	104.82	214.83	-2727.15	-3.35	10.15	-2562.45	-4.22	103.46	-3614.47	177.15	-273.45	-3850.93	435.75	-819.62	-2902.24	101.69	1090.46	0.00	0.00	0.00	-2584.95	8.94	1413.12	-2905.84	121.39	1411.64	-2987.65	82.80	1563.86	-2661.76	123.64	1517.16	138.18	1149.83	74.06	728.47	1056.66	74.90	0.00
5.37000	-3226.93	114.73	10.15	-3247.26	107.26	30.90	-3797.07	219.32	85.76	-3550.85	105.73	214.27	-2727.15	-3.35	10.15	-2560.44	-3.90	103.42	-3613.44	176.49	-273.85	-3848.39	434.97	-820.38	-2895.95	101.76	1090.29	0.00	0.00	0.00	-2589.95	8.30	1413.65	-2891.49	120.26	1413.14	-2981.40	82.19	1563.99	-2658.32	122.96	1517.44	139.47	1151.88	73.80	727.26	1056.87	74.70	0.00
5.38000	-3226.80	114.58	9.04	-3241.53	107.45	31.19	-3792.06	219.56	85.41	-3546.89	106.65	213.70	-2727.15	-3.35	10.15	-2558.79	-3.60	103.33	-3612.36	175.82	-274.24	-3845.79	434.19	-821.11	-2889.62	101.82	1090.12	0.00	0.00	0.00	-2595.34	7.62	1414.21	-2871.38	118.06	1414.12	-2975.13	81.57	1564.12	-2654.87	122.28	1517.72	138.48	1152.65	73.59	725.90	1057.38	74.23	0.00
5.39000	-3225.45	114.56	8.11	-3235.20	107.68	31.29	-3786.97	219.80	85.05	-3542.86	107.58	213.12	-2727.15	-3.35	10.15	-2557.50	-3.32	103.20	-3611.23	175.15	-274.61	-3843.14	433.40	-821.79	-2883.27	101.89	1089.96	0.00	0.00	0.00	-2601.15	6.90	1414.79	-2851.51	117.31	1415.56	-2968.84	80.96	1564.25	-2651.40	121.60	1518.00	139.13	1151.67	73.88	727.62	1056.86	74.81	0.00
5.40000	-3222.71	114.69	7.38	-3228.24	107.94	31.17	-3781.79	220.04	84.69	-3538.77	108.52	212.52	-2727.15	-3.35	10.15	-2556.55	-3.06	103.03	-3610.04	174.48	-274.97	-3840.43	432.59	-822.44	-2876.90	101.96	1089.80	0.00	0.00	0.00	-2607.36	6.14	1415.39	-2851.69	115.46	1417.62	-2962.53	80.35	1564.37	-2647.93	120.93	1518.28	138.64	1150.70	74.22	727.59	1056.88	74.69	0.00
5.41000	-3218.41	115.01	6.89	-3207.62	107.33	35.47	-3776.53	220.29	84.32	-3534.61	109.47	211.92	-2727.15	-3.35	10.15	-2555.93	-2.83	102.81	-3608.80	173.81	-275.30	-3837.67	431.77	-823.05	-2870.50	102.02	1089.65	0.00	0.00	0.00	-2613.99	5.35	1416.02	-2841.45	115.10	1418.60	-2956.21	79.73	1564.49	-2644.45	120.26	1518.55	139.43	1151.24	74.16	727.82	1057.01	74.76	0.00
5.42000	-3212.36	115.53	6.69	-3181.75	105.81	36.33	-3771.19	220.53	83.95	-3530.39	110.43	211.30	-2727.15	-3.35	10.15	-2555.63	-2.61	102.56	-3607.50	173.13	-275.63	-3834.85	430.94	-823.62	-2864.07	102.10	1089.49	0.00	0.00	0.00	-2621.04	4.51	1416.67	-2835.15	114.35	1419.27	-2949.86	79.12	1564.60	-2640.96	119.59	1518.83	140.15	1151.21	74.07	727.45	1056.58	74.85	0.00
5.43000	-3204.40	116.29	6.81	-3190.24	106.59	34.38	-3765.76	220.78	83.58	-3526.10	111.39	210.67	-2727.15	-3.35	10.15	-2555.64	-2.40	102.26	-3606.15	172.46	-275.93	-3831.97	430.11	-824.14	-2857.62	102.17	1089.35	0.00	0.00	0.00	-2628.51	3.63	1417.35	-2837.37	112.17	1421.23	-2943.50	78.51	1564.71	-2637.45	118.93	1519.10	138.72	1150.91	73.81	729.42	1056.78	75.20	0.00
5.44000	-3194.35	117.32	7.29	-3200.83	106.88	30.11	-3760.25	221.02	83.20	-3521.74	112.37	210.03	-2727.15	-3.35	10.15	-2555.95	-2.22	101.92	-3604.75	171.78	-276.22	-3829.03	429.25	-824.63	-2851.15	102.24	1089.20	0.00	0.00	0.00	-2636.42	2.70	1418.05	-2829.19	110.58	1421.61	-2937.13	77.90	1564.81	-2633.94	118.27	1519.36	136.17	1152.59	73.11	729.63	1057.25	75.10	0.00
5.45000	-3182.05	118.64	8.16	-3226.18	107.09	23.51	-3754.65	221.27	82.81	-3517.31	113.36	209.38	-2727.15	-3.35	10.15	-2556.55	-2.06	101.54	-3603.29	171.10	-276.49	-3826.04	428.39	-825.08	-2844.64	102.31	1089.06	0.00	0.00	0.00	-2644.76	1.74	1418.78	-2824.71	109.63	1422.61	-2930.74	77.28	1564.91	-2630.42	117.61	1519.63	140.60	1150.00	74.65	727.68	1056.65	74.85	0.00
5.46000	-3182.56	119.27	4.39	-3210.64	108.50	22.82	-3748.97	221.52	82.42	-3512.82	114.35	208.72	-2727.15	-3.35	10.15	-2557.43	-1.91	101.13	-3601.78	170.41	-276.75	-3822.99	427.52	-825.49	-2838.12	102.39	1088.93	0.00	0.00	0.00	-2653.54	0.73	1419.53	-2810.27	108.66	1423.29	-2924.33	76.67	1565.01	-2626.88	116.96	1519.89	141.24	1149.94	75.14	728.16	1057.01	74.77	0.00
5.47000	-3143.79	121.85	6.24	-3204.59	110.88	24.10	-3743.20	221.77	82.03	-3508.26	115.35	208.05	-2727.11	-3.35	10.16	-2558.57	-1.77	100.67	-3600.21	169.72	-276.98	-3819.88	426.63	-825.86	-2831.57	102.47	1088.80	0.00	0.00	0.00	-2662.77	-0.32	1420.31	-2797.13	107.83	1424.16	-2917.90	76.06	1565.10	-2623.34	116.31	1520.15	138.66	1151.19	74.11	727.34	1057.02	74.60	0.00
5.48000	-3145.28	122.96	6.01	-3186.40	113.70	25.10	-3737.34	222.02	81.63	-3503.64	116.36	207.37	-2687.12	-4.36	18.20	-2559.98	-1.66	100.17	-3598.58	169.04	-277.20	-3816.71	425.74	-826.19	-2824.99	102.54	1088.67	0.00	0.00	0.00	-2672.44	-1.42	1421.12	-2788.05	106.53	1424.93	-2911.46	75.45	1565.19	-2619.78	115.66	1520.40	140.70	1151.79	74.08	727.41	1057.12	74.33	0.00
5.49000	-3125.47	124.29	10.25	-3166.76	113.01	30.92	-3731.41	222.27	81.23	-3498.94	117.38	206.68	-2704.44	-5.00	14.93	-2561.63	-1.56	99.64	-3596.90	168.35	-277.41	-3813.49	424.83	-826.48	-2818.39	102.62	1088.54	0.00	0.00	0.00	-2682.58	-2.56	1421.95	-2794.29	106.27	1426.52	-2905.00	74.84	1565.27	-2616.21	115.02	1520.66	137.61	1151.76	73.72	728.24	1056.35	75.03	0.00
5.50000	-3119.07	125.44	15.18	-3144.81	113.57	36.81	-3725.38	222.52	80.82	-3494.17	118.40	205.98	-2684.08	-2.84	19.03	-2563.51	-1.47	99.07	-3595.16	167.65	-277.59	-3810.20	423.91	-826.73	-2811.76	102.70	1088.42	0.00	0.00	0.00	-2693.17	-3.74	1422.81	-2789.08	106.71	1427.30	-2898.52	74.23	1565.35	-2612.63	114.38	1520.91	139.39	1150.52	74.13	726.77	1056.52	74.57	0.00
5.51000	-3118.94	125.92	15.00	-3119.60	115.04	42.54	-3719.27	222.77	80.41	-3489.34	119.43	205.27	-2696.38	-3.27	16.85	-2565.62	-1.40	98.47	-3593.36	166.96	-277.76	-3806.86	422.98	-826.94	-2805.11	102.77	1088.31	0.00	0.00	0.00	-2704.23	-4.97	1423.70	-2777.65	106.41	1427.95	-2892.03	73.62	1565.42	-2609.03	113.74	1521.15	138.19	1151.46	73.66	726.64	1057.16	74.49	0.00
5.52000	-3104.67	126.30	16.88	-3127.75	115.85	41.39	-3713.08	223.02	79.99	-3484.43	120.47	204.56	-2699.69	-3.81	16.02	-2567.94	-1.35	97.82	-3591.51	166.26	-277.91	-3803.46	422.03	-827.10	-2798.44	102.85	1088.19	0.00	0.00	0.00	-2715.76	-6.25	1424.62	-2760.29	105.45	1428.13	-2885.52	73.01	1565.49	-2605.43	113.11	1521.40	135.76	1152.01	73.10	726.81	1057.08	74.62	0.00
5.53000	-3076.73	129.60	21.88	-3117.70	117.14	43.01	-3706.79	223.27	79.57	-3479.46	121.51	203.83	-2697.02	-4.88	16.15	-2570.47	-1.31	97.15	-3589.60	165.56	-278.05	-3800.00	421.08	-827.22	-2791.74	102.93	1088.09	0.00	0.00	0.00	-2737.83	-7.54	1425.68	-2746.73	104.20	1428.62	-2879.00	72.40	1565.55	-2601.81	112.49	1521.64	138.80	1150.81	74.11	726.52	1057.32	74.49	0.00
5.54000	-3074.69	131.75	21.66	-3081.95	118.92	48.24	-3700.43	223.52	79.15	-3474.41	122.56	203.09	-2668.40	-3.40	20.18	-2573.19	-1.28	96.44	-3587.63	164.86	-278.16	-3796.48	420.11	-827.31	-2785.01	103.00	1087.98	0.00	0.00	0.00	-2737.41	-8.61	1426.15	-2746.01	104.67	1428.96	-2872.45	71.79	1565.61	-2598.17	111.86	1521.88	143.49	1149.93	75.12	728.20	1056.72	74.95	0.00
5.55000	-3052.35	133.62	23.72	-3063.90	120.40	50.12	-3693.97	223.78	78.72	-3469.29	123.62	202.35	-2682.42	-4.64	19.94	-2576.09	-1.27	95.69	-3585.60	164.15	-278.26	-3792.90	419.13	-827.35	-2778.27	103.08	1087.88	0.00	0.00	0.00	-2724.91	-8.44	1426.20	-2766.63	102.67	1430.24	-2865.90	71.19	1565.66	-2594.53	111.24	1522.11	139.07	1151.21	73.90	726.39	1056.45	74.65	0.00
5.56000	-3028.95	135.44	27.38	-3063.48	122.68	48.61	-3687.43	224.02	78.29	-3464.11	124.68	201.59	-2700.75	-6.32	14.79	-2579.16	-1.26	94.91	-3583.52	163.45	-278.34	-3789.25	418.14	-827.34	-2771.50	103.16	1087.79	0.00	0.00	0.00	-2711.94	-9.28	1426.37	-2768.79	102.13	1430.99	-2859.32	70.58	1565.71	-2590.87	110.63	1522.34	142.89	1149.69	75.30	726.89	1056.28	74.86	0.00
5.57000	-3038.76	137.51	23.70	-3042.37	124.82	48.06	-3680.81	224.27	77.86	-3458.85	125.75	200.83	-2688.87	-4.02	20.66	-2582.39	-1.28	94.10	-3581.38	162.74	-278.40	-3785.55	417.14	-827.30	-2764.70	103.23	1087.69	0.00	0.00	0.00	-2701.45	-9.46	1426.72	-2743.93	102.64	1431.24	-2852.73	69.97	1565.76	-2587.20	110.01	1522.57	138.33	1151.04	73.84	727.01	1056.48	74.73	0.00
5.58000	-3008.87	139.04	25.12	-3013.75	125.74	49.32	-3674.10	224.52	77.42	-3453.51	126.82	200.06	-2709.82	-2.43	18.50	-2585.77	-1.30	93.26	-3579.17	162.02	-278.44	-3781.79	416.13	-827.21	-2757.88	103.31	1087.61	0.00	0.00	0.00	-2698.49	-8.31	1427.34	-2716.62	104.12	1431.51	-2846.13	69.37	1565.80	-2583.51	109.41	1522.80	135.22	1151.90	72.95	726.89	1056.88	74.60	0.00
5.59000	-2982.06	141.06	25.98	-2986.55	126.88	50.09	-3667.30	224.77	76.98	-3448.11	127.90	199.28	-2664.51	-3.88	23.54	-2589.30	-1.33	92.38	-3576.91	161.31	-278.47	-3777.96	415.10	-827.08	-2751.04	103.38	1087.53	0.00	0.00	0.00	-2688.92	-8.73	1427.42	-2703.66	101.90	1431.85	-2839.51	68.76	1565.83	-2579.82	108.80	1523.02	137.78	1151.64	73.68	727.52	1056.65	74.93	0.00
5.60000	-2950.30	142.44	26.91	-2956.90	128.06	49.35	-3660.42	225.02	76.54	-3442.63	128.98	198.49	-2703.54	-3.24	17.24	-2592.94	-1.38	91.47	-3574.58	160.59	-278.47	-3774.08	414.06	-826.91	-2744.17	103.46	1087.45	0.00	0.00	0.00	-2688.82	-9.16	1427.73	-2717.99	102.10	1431.94	-2832.87	68.16	1565.86	-2576.10	108.20	1523.24	140.22	1151.62	74.00	726.61	1056.96	74.64	0.00
5.61000	-2932.18	144.55	25.46	-2944.46	129.11	45.24	-3653.44	225.26	76.09	-3437.08	130.07	197.69	-2732.14	-3.72	13.21	-2596.71	-1.43	90.54	-3572.20	159.88	-278.46	-3770.13	413.01	-826.69	-2737.28	103.53	1087.37	0.00	0.00	0.00	-2688.30	-9.47	1428.03	-2718.93	102.40	1431.94	-2826.22	67.55	1565.89	-2572.37	107.61	1523.45	138.71	1150.83	73.88	726.70	1056.18	74.96	0.00
5.62000	-2891.26	144.90	27.54	-2914.74	129.85	45.21	-3646.39	225.51	75.64	-3431.45	131.16	196.89	-2703.41	-1.81	17.76	-2600.59	-1.50	89.57	-3569.76	159.16	-278.43	-3766.12	411.95	-826.43	-2730.37	103.60	1087.30	0.00	0.00	0.00	-2681.43	-9.12	1428.45	-2710.91	103.44	1432.00	-2819.55	66.95	1565.91	-2568.63	107.02	1523.67	138.92	1150.67	74.01	726.75	1056.95	74.62	0.00
5.63000	-2869.25	145.54	25.13	-2895.61	130.12	42.32	-3639.24	225.75	75.19	-3425.76	132.25	196.08	-2699.06	-0.61	21.20	-2604.56	-1.57	88.58	-3567.25	158.43	-278.38	-3762.05	410.87	-826.12	-2723.43	103.67	1087.24	0.00	0.00	0.00	-2664.13	-8.70	1428.93	-2705.77	104.35	1432.27	-2812.87	66.34	1565.92	-2564.87	106.43	1523.87	139.74	1151.49	73.82	728.71	1057.13	74.80	0.00
5.64000	-2831.61	145.74	27.29	-2868.55	131.10	40.16	-3632.01	225.99	74.73	-3419.98	133.35	195.26	-2703.88	0.96	20.69	-2608.61	-1.65	87.55	-3564.69	157.71	-278.31	-3757.91	409.79	-825.77	-2716.47	103.74	1087.18	0.00	0.00	0.00	-2663.64	-8.16	1429.12	-2695.87	103.69	1432.51	-2806.17	65.74	1565.93	-2561.10	105.85	1524.08	138.38	1151.52	73.88	727.49	1056.25	75.03	0.00
5.65000	-2801.97	145.66	25.71	-2834.91	131.11	39.00	-3624.69	226.24	74.27	-3414.13	134.45	194.44	-2666.49	-0.14	25.32	-2612.74	-1.75	86.50	-3562.06	156.98	-278.22	-3753.71	408.69	-825.38	-2709.49	103.81	1087.12	0.00	0.00	0.00	-2655.83	-7.24	1428.87	-2687.39	104.50	1433.51	-2799.45	65.14	1565.94	-2557.31	105.27	1524.28	139.68	1152.11	73.86	726.82	1057.33	74.40	0.00
5.66000	-2754.34	146.50	26.57	-2822.91	133.61	35.22	-3617.29	226.47	73.81	-3408.21	135.55	193.61	-2729.93	0.24	17.67	-2616.94	-1.85	85.42	-3559.37	156.25	-278.11	-3749.45	407.58	-824.94	-2702.48	103.88	1087.07	0.00	0.00	0.00	-2648.92	-7.27	1429.22	-2688.25	104.71	1433.06	-2792.72	64.54	1565.94	-2553.51	104.70	1524.48	138.32	1150.34	73.95	728.34	1056.48	74.96	0.00
5.67000	-2739.43	147.99	19.51	-2777.56	133.43	34.30	-3609.79	226.71	73.34	-3402.21	136.66	192.77	-2715.03	1.02	21.44	-2621.19	-1.95	84.31	-3556.61	155.52	-277.99	-3745.13	406.45	-824.46	-2695.45	103.94	1087.02	0.00	0.00	0.00	-2641.19	-7.18	1429.07	-2691.09	105.34	1431.90	-2785.98	63.94	1565.93	-2549.69	104.14	1524.67	138.14	1149.92	74.04	727.76	1055.54	75.24	0.00
5.68000	-2736.41	150.10	12.78	-2756.42	135.50	32.70	-3602.21	226.95	72.88	-3396.14	137.76	191.92	-2737.33	2.45	14.48	-2625.48	-2.07	83.18	-3553.80	154.78	-277.84	-3740.74	405.32	-823.93	-2688.40	104.00	1086.98	0.00	0.00	0.00	-2638.33	-6.45	1428.13	-2670.68	106.72	1431.23	-2779.22	63.34	1565.92	-2545.86	103.57	1524.86	140.98	1149.42	74.63	726.97	1056.85	74.62	0.00
5.69000	-2953.48	153.22	-41.37	-2732.80	136.47	29.10	-3594.55	227.18	72.41	-3389.98	138.87	191.07	-2699.14	2.30	22.20	-2629.80	-2.19	82.02	-3550.92	154.04	-277.68	-3736.28	404.17	-823.35	-2681.33	104.06	1086.94	0.00	0.00	0.00	-2624.64	-5.09	1427.65	-2692.71	106.60	1431.97	-2772.44	62.74	1565.91	-2542.00	103.02	1525.05	138.60	1150.32	74.00	727.78	1057.04	74.78	0.00
5.70000	-3014.03	155.88	-64.47	-2683.81	137.08	30.94	-3586.79	227.41	71.93	-3383.76	139.99	190.21	-2708.82	2.32	21.38	-2634.15	-2.32	80.84	-3547.98	153.31	-277.49	-3731.77	403.01	-822.73	-2674.23	104.12	1086.91	0.00	0.00	0.00	-2627.12	-5.28	1427.12	-2662.33	108.31	1430.41	-2765.65	62.15	1565.89	-2538.14	102.46	1525.23	139.29	1149.52	74.55	727.23	1056.85	74.72	0.00
5.71000	-2866.54	156.38	-40.51	-2682.67	137.64	26.97	-3578.95	227.64	71.46	-3377.45	141.10	189.35	-2667.51	2.77	26.32	-2638.50	-2.46	79.63	-3544.98	152.56	-277.29	-3727.19	401.84	-822.07	-2667.11	104.18	1086.88	0.00	0.00	0.00	-2625.39	-4.79	1427.36	-2650.86	108.52	1430.35	-2758.85	61.55	1565.86	-2534.25	101.91	1525.41	138.34	1150.37	74.14	728.88	1056.68	75.06	0.00
5.72000	-2663.29	155.99	-2.05	-2668.15	140.40	23.59	-3571.02	227.87	70.98	-3371.07	142.21	188.48	-2695.17	1.84	20.69	-2642.86	-2.60	78.40	-3541.91	151.82	-277.06	-3722.54	400.65	-821.36	-2659.97	104.23	1086.86	0.00	0.00	0.00	-2618.20	-3.82	1427.29	-2645.21	108.37	1430.26	-2752.03	60.95	1565.83	-2530.35	101.37	1525.58	138.73	1151.46	73.92	729.21	1056.11	75.39	0.00
5.73000	-2556.38	155.98	18.43	-2620.94	140.09	27.32	-3563.00	228.09	70.50	-3364.61	143.33	187.60	-2673.67	1.82	24.79	-2647.20	-2.74	77.15	-3538.77	151.07	-276.82	-3717.83	399.45	-820.60	-2652.80	104.28	1086.84	0.00	0.00	0.00	-2598.74	-2.36	1426.17	-2636.50	109.25	1429.40	-2745.19	60.36	1565.80	-2526.43	100.83	1525.76	136.42	1151.41	73.08	728.16	1055.89	75.38	0.00
5.74000	-2564.12	156.14	16.61	-2588.74	142.37	28.65	-3554.89	228.32	70.02	-3358.07	144.45	186.72	-2703.50	0.16	17.21	-2651.53	-2.89	75.87	-3535.58	150.32	-276.55	-3713.05	398.24	-819.80	-2645.62	104.33	1086.83	0.00	0.00	0.00	-2607.12	-2.40	1425.69	-2638.60	109.32	1428.67	-2738.34	59.76	1565.75	-2522.50	100.30	1525.92	141.06	1150.19	74.64	729.07	1056.92	75.01	0.00
5.75000	-2532.36	157.07	21.56	-2547.04	141.90	33.17	-3546.70	228.54	69.54	-3351.45	145.56	185.83	-2663.79	-1.16	25.94	-2655.82	-3.05	74.58	-3532.31	149.57	-276.27	-3708.21	397.02	-818.95	-2638.41	104.37	1086.82	0.00	0.00	0.00	-2596.82	-1.91	1425.03	-2649.97	111.32	1428.78	-2731.48	59.17	1565.71	-2518.55	99.77	1526.09	141.11	1150.08	74.75	728.41	1056.44	75.15	0.00
5.76000	-2506.90	158.30	24.66	-2554.93	144.53	30.41	-3538.42	228.75	69.06	-3344.75	146.68	184.94	-2724.20	-2.63	12.35	-2660.06	-3.20	73.26	-3528.99	148.82	-275.96	-3703.30	395.78	-818.05	-2631.18	104.42	1086.82	0.00	0.00	0.00	-2586.85	-0.77	1424.27	-2607.88	111.34	1427.34	-2724.60	58.58	1565.66	-2514.58	99.25	1526.24	137.07	1151.89	73.27	728.76	1056.47	75.23	0.00
5.77000	-2478.66	159.63	30.70	-2513.46	145.58	35.60	-3530.04	228.97	68.57	-3337.97	147.80	184.04	-2713.14	-4.21	14.18	-2664.26	-3.37	71.92	-3525.59	148.06	-275.64	-3698.32	394.54	-817.10	-2623.92	104.46	1086.82	0.00	0.00	0.00	-2574.77	1.05	1422.94	-2632.22	111.80	1427.11	-2717.71	57.99	1565.60	-2510.59	98.73	1526.40	138.55	1150.88	74.03	726.55	1057.44	74.48	0.00
5.78000	-2445.82	157.80	40.02	-2482.50	145.65	42.25	-3521.59	229.18	68.08	-3331.12	148.91	183.14	-2676.92	-4.63	20.97	-2668.39	-3.53	70.56	-3522.13	147.30	-275.29	-3693.28	393.27	-816.11	-2616.65	104.49	1086.82	0.00	0.00	0.00	-2574.35	1.74	1422.55	-2594.61	113.37	1425.70	-2710.80	57.40	1565.54	-2506.58	98.22	1526.55	138.24	1151.75	73.65	726.78	1056.53	74.64	0.00
5.79000	-2402.15	157.16	52.56	-2432.61	145.89	51.28	-3513.04	229.39	67.59	-3324.18	150.03	182.23	-2742.55	-7.19	6.71	-2672.45	-3.70	69.18	-3518.61	146.54	-274.93	-3688.17	392.00	-815.07	-2609.35	104.53	1086.83	0.00	0.00	0.00	-2577.12	2.47	1421.42	-2603.72	116.58	1424.56	-2703.88	56.81	1565.47	-2502.56	97.72	1526.70	137.32	1150.89	74.09	726.75	1055.99	75.00	0.00
5.80000	-2339.19	156.86	68.49	-2422.32	144.59	55.90	-3504.40	229.59	67.10	-3317.16	151.15	181.32	-2712.49	-6.09	12.63	-2676.41	-3.87	67.78	-3515.01	145.78	-274.54	-3683.00	390.71	-813.98	-2602.04	104.56	1086.85	0.00	0.00	0.00	-2562.91	3.26	1419.95	-2603.22	116.61	1425.12	-2696.94	56.22	1565.40	-2498.51	97.22	1526.84	138.03	1152.15	73.63	727.82	1056.06	75.20	0.00
5.81000	-2290.25	156.82	79.15	-2391.75	144.76	63.02	-3495.68	229.79	66.61	-3310.07	152.26	180.41	-2675.77	-5.11	17.08	-2680.29	-4.04	66.36	-3511.35	145.01	-274.13	-3677.75	389.41	-812.85	-2594.70	104.58	1086.87	0.00	0.00	0.00	-2544.33	4.53	1419.17	-2595.45	115.98	1422.92	-2690.00	55.64	1565.32	-2494.45	96.72	1526.98	136.17	1153.44	72.55	728.57	1056.68	74.99	0.00
5.82000	-2248.62	156.77	87.72	-2364.42	146.76	71.24	-3486.86	229.99	66.11	-3302.89	153.37	179.49	-2738.47	-7.60	6.79	-2684.05	-4.21	64.92	-3507.63	144.25	-273.71	-3672.44	388.10	-811.66	-2587.34	104.60	1086.90	0.00	0.00	0.00	-2541.62	5.05	1418.03	-2607.77	115.89	1422.24	-2683.03	55.05	1565.23	-2490.37	96.23	1527.11	135.84	1151.68	73.01	728.88	1056.72	75.23	0.00
5.83000	-2213.81	156.71	94.36	-2375.55	146.25	72.57	-3477.96	230.18	65.62	-3295.62	154.48	178.56	-2703.26	-6.66	12.89	-2687.70	-4.38	63.47	-3503.83	143.48	-273.26	-3667.06	386.77	-810.43	-2579.95	104.62	1086.93	0.00	0.00	0.00	-2537.85	7.12	1417.16	-2564.48	117.21	1421.22	-2676.05	54.47	1565.14	-2486.27	95.75	1527.24	140.47	1149.77	74.68	728.38	1057.30	74.83	0.00
5.84000	-2185.32	156.64	99.19	-2313.38	144.59	88.94	-3468.97	230.37	65.12	-3288.28	155.59	177.64	-2699.50	-5.72	13.51	-2691.22	-4.55	62.00	-3499.97	142.70	-272.79	-3661.62	385.44	-809.15	-2572.55	104.64	1086.97	0.00	0.00	0.00	-2516.38	7.87	1415.86	-2560.23	119.86	1419.52	-2669.06	53.88	1565.05	-2482.15	95.27	1527.36	140.31	1150.26	74.44	728.49	1056.09	75.24	0.00
5.85000	-2162.64	156.56	102.37	-2319.25	146.93	86.72	-3459.89	230.56	64.63	-3280.85	156.70	176.71	-2722.29	-5.95	10.76	-2694.60	-4.72	60.52	-3496.04	141.93	-272.29	-3656.10	384.08	-807.82	-2565.13	104.65	1087.01	0.00	0.00	0.00	-2524.97	7.70	1414.94	-2565.86	121.32	1419.02	-2662.06	53.30	1564.95	-2478.01	94.80	1527.48	136.62	1150.38	73.64	728.36	1055.88	75.20	0.00
5.86000	-2145.29	156.49	104.03	-2272.35	143.95	97.00	-3450.72	230.74	64.13	-3273.35	157.80	175.77	-2704.86	-7.92	13.01	-2697.83	-4.89	59.02	-3492.04	141.15	-271.78	-3650.52	382.72	-806.44	-2557.68	104.66	1087.06	0.00	0.00	0.00	-2525.72	9.52	1414.64	-2570.27	122.96	1418.06	-2655.04	52.72	1564.84	-2473.85	94.33	1527.60	135.67	1151.70	73.21	728.20	1055.47	75.36	0.00
5.87000	-2132.76	156.41	104.32	-2328.93	145.30	89.66	-3441.46	230.92	63.63	-3265.75	158.91	174.83	-2749.46	-9.07	6.19	-2700.91	-5.06	57.51	-3487.97	140.37	-271.25	-3644.86	381.34	-805.01	-2550.22	104.66	1087.11	0.00	0.00	0.00	-2511.63	11.41	1413.23	-2555.99	123.10	1416.78	-2648.00	52.14	1564.73	-2469.67	93.87	1527.71	139.95	1151.33	74.21	726.16	1057.30	74.26	0.00
5.88000	-2124.55	156.33	103.37	-2241.82	146.03	104.09	-3432.11	231.10	63.13	-3258.08	160.00	173.89	-2730.93	-5.81	8.40	-2703.80	-5.23	55.98	-3483.83	139.59	-270.69	-3639.14	379.95	-803.53	-2542.73	104.66	1087.17	0.00	0.00	0.00	-2488.07	12.79	1411.21	-2535.80	124.82	1415.27	-2640.96	51.56	1564.61	-2465.47	93.42	1527.82	138.81	1150.30	74.14	728.21	1057.40	74.70	0.00
5.89000	-2120.17	156.26	101.33	-2188.05	145.30	112.49	-3422.67	231.27	62.63	-3250.32	161.10	172.95	-2679.00	-7.00	17.39	-2706.52	-5.40	54.44	-3479.63	138.80	-270.11	-3633.35	378.55	-802.00	-2535.22	104.65	1087.24	0.00	0.00	0.00	-2495.02	13.74	1410.96	-2505.75	126.16	1414.26	-2633.90	50.99	1564.49	-2461.25	92.97	1527.92	142.05	1151.53	74.35	727.50	1056.83	74.93	0.00
5.90000	-2119.11	156.19	98.35	-2200.67	145.24	105.89	-3413.14	231.43	62.13	-3242.47	162.19	172.00	-2689.50	-6.16	15.12	-2709.05	-5.56	52.88	-3475.35	138.01	-269.51	-3627.49	377.13	-800.42	-2527.70	104.64	1087.31	0.00	0.00	0.00	-2490.53	15.65	1410.42	-2528.46	127.62	1414.18	-2626.83	50.41	1564.36	-2457.00	92.53	1528.02	138.09	1150.81	73.87	726.35	1055.90	74.95	0.00
5.91000	-2120.88	156.14	94.55	-2287.15	147.57	87.51	-3403.52	231.59	61.63	-3234.54	163.28	171.05	-2676.13	-7.16	17.63	-2711.37	-5.72	51.32	-3471.00	137.22	-268.89	-3621.55	375.70	-798.79	-2520.15	104.62	1087.38	0.00	0.00	0.00	-2487.00	16.57	1409.59	-2524.50	129.26	1413.39	-2619.74	49.83	1564.22	-2452.74	92.09	1528.11	140.97	1150.26	74.43	726.21	1056.03	74.81	0.00
5.92000	-2124.99	156.09	90.08	-2261.89	148.38	85.81	-3393.81	231.75	61.12	-3226.53	164.36	170.10	-2702.85	-8.16	13.27	-2713.47	-5.88	49.74	-3466.58	136.43	-268.25	-3615.55	374.25	-797.11	-2512.58	104.60	1087.46	0.00	0.00	0.00	-2471.40	18.11	1408.85	-2497.61	129.97	1411.96	-2612.64	49.26	1564.08	-2448.46	91.66	1528.20	140.09	1150.57	74.39	726.21	1057.34	74.27	0.00
5.93000	-2130.92	156.05	85.09	-2199.30	147.35	90.46	-3384.01	231.90	60.62	-3218.43	165.44	169.14	-2628.01	-4.68	25.65	-2715.36	-6.03	48.15	-3462.09	135.64	-267.58	-3609.48	372.80	-795.37	-2504.99	104.58	1087.55	0.00	0.00	0.00	-2464.45	20.07	1407.60	-2484.78	131.58	1411.33	-2605.53	48.69	1563.93	-2444.15	91.24	1528.28	137.92	1151.03	73.78	729.30	1056.57	75.36	0.00
5.94000	-2138.19	156.03	79.71	-2220.05	148.58	79.67	-3374.12	232.05	60.12	-3210.24	166.52	168.19	-2663.49	-7.27	19.19	-2717.00	-6.18	46.55	-3457.53	134.84	-266.89	-3603.33	371.32	-793.59	-2497.38	104.55	1087.64	0.00	0.00	0.00	-2459.86	21.79	1406.73	-2493.50	134.76	1411.31	-2598.40	48.12	1563.78	-2439.83	90.82	1528.36	138.96	1149.77	74.27	727.55	1056.88	74.61	0.00
5.95000	-2146.29	156.03	74.09	-2234.54	148.03	76.31	-3364.15	232.19	59.62	-3201.97	167.59	167.23	-2679.17	-7.00	16.07	-2718.40	-6.33	44.94	-3452.90	134.04	-266.18	-3597.12	369.84	-791.76	-2489.75	104.51	1087.74	0.00	0.00	0.00	-2447.01	22.80	1406.17	-2483.96	136.61	1410.38	-2591.26	47.55	1563.62	-2435.48	90.41	1528.43	141.76	1150.25	74.73	725.28	1056.55	74.21	0.00
5.96000	-2154.73	156.05	68.37	-2212.97	146.08	72.47	-3354.08	232.33	59.12	-3193.61	168.65	166.27	-2647.05	-7.85	20.14	-2719.55	-6.47	43.32	-3448.20	133.24	-265.45	-3590.83	368.34	-789.87	-2482.10	104.47	1087.84	0.00	0.00	0.00	-2432.88	24.85	1405.46	-2473.81	137.55	1409.09	-2584.11	46.98	1563.46	-2431.11	90.01	1528.50	142.93	1150.46	75.00	726.41	1056.82	74.43	0.00
5.97000	-2163.01	156.09	62.69	-2268.61	146.44	51.09	-3343.92	232.46	58.61	-3185.16	169.71	165.31	-2664.79	-5.65	18.22	-2720.42	-6.60	41.69	-3443.42	132.43	-264.70	-3584.47	366.83	-787.93	-2474.43	104.42	1087.95	0.00	0.00	0.00	-2425.75	27.54	1405.14	-2459.39	138.69	1408.26	-2576.94	46.42	1563.29	-2426.71	89.61	1528.57	138.97	1151.56	73.98	726.26	1057.41	74.17	0.00
5.98000	-2170.63	156.15	57.18	-2241.42	147.97	49.51	-3333.67	232.59	58.11	-3176.63	170.76	164.34	-2689.98	-7.59	14.43	-2721.02	-6.73	40.06	-3438.57	131.62	-263.92	-3578.04	365.30	-785.94	-2466.75	104.37	1088.06	0.00	0.00	0.00	-2424.32	30.20	1404.93	-2441.77	142.28	1408.24	-2569.77	45.85	1563.11	-2422.30	89.22	1528.62	138.03	1151.00	74.09	727.16	1056.29	74.88	0.00
5.99000	-2177.08	156.24	52.01	-2231.85	148.50	43.46	-3323.33	232.71	57.61	-3168.01	171.81	163.38	-2684.98	-7.94	15.63	-2721.33	-6.85	38.41	-3433.65	130.81	-263.12	-3571.53	363.77	-783.90	-2459.04	104.31	1088.18	0.00	0.00	0.00	-2424.89	31.20	1404.87	-2449.59	142.81	1408.26	-2562.58	45.29	1562.93	-2417.86	88.83	1528.68	140.01	1150.95	74.29	726.60	1056.34	74.68	0.00
6.00000	-2181.89	156.36	47.29	-2275.07	147.80	30.09	-3312.90	232.83	57.11	-3159.30	172.85	162.41	-2699.29	-6.62	13.99	-2721.34	-6.96	36.76	-3428.65	130.00	-262.30	-3564.96	362.21	-781.81	-2451.31	104.25	1088.31	0.00	0.00	0.00	-2407.45	33.13	1404.90	-2432.46	144.72	1408.18	-2555.37	44.73	1562.74	-2413.40	88.46	1528.73	138.99	1151.40	73.83	727.46	1056.88	74.67	0.00
6.01000	-2187.72	156.46	39.66	-2256.76	147.11	27.51	-3302.37	232.93	56.60	-3150.50	173.88	161.45	-2687.31	-7.49	14.52	-2721.04	-7.07	35.11	-3423.58	129.19	-261.45	-3558.31	360.65	-779.66	-2443.56	104.18	1088.44	0.00	0.00	0.00	-2400.45	33.89	1405.27	-2439.13	146.61	1408.19	-2548.16	44.17	1562.55	-2408.91	88.09	1528.77	138.76	1151.57	73.45	728.56	1056.60	74.97	0.00
6.02000	-2226.40	157.54	27.41	-2239.66	148.23	27.32	-3291.76	233.04	56.10	-3141.61	174.91	160.48	-2707.42	-5.46	12.49	-2720.42	-7.17	33.45	-3418.44	128.37	-260.58	-3551.59	359.07	-777.46	-2435.80	104.10	1088.58	0.00	0.00	0.00	-2392.83	35.73	1406.04	-2436.49	149.18	1409.01	-2540.93	43.61	1562.35	-2404.40	87.72	1528.81	140.00	1150.97	74.26	727.19	1056.62	74.91	0.00
6.03000	-2181.46	157.13	31.38	-2236.43	147.29	25.53	-3281.06	233.14	55.60	-3132.63	175.93	159.51	-2672.07	-7.76	18.42	-2719.46	-7.26	31.78	-3413.22	127.55	-259.69	-3544.79	357.47	-775.20	-2428.01	104.02	1088.72	0.00	0.00	0.00	-2383.16	39.19	1406.40	-2408.66	152.12	1409.97	-2533.69	43.05	1562.14	-2399.87	87.36	1528.84	139.53	1150.96	74.14	727.65	1056.88	74.90	0.00
6.04000	-2197.60	157.45	25.77	-2244.13	146.89	21.00	-3270.26	233.23	55.10	-3123.56	176.95	158.54	-2660.09	-6.87	19.62	-2718.16	-7.34	30.11	-3407.93	126.73	-258.77	-3537.92	355.87	-772.90	-2420.21	103.93	1088.87	0.00	0.00	0.00	-2365.69	41.46	1407.32	-2400.71	153.31	1411.17	-2526.44	42.50	1561.93	-2395.32	87.01	1528.87	137.98	1150.59	73.84	726.14	1057.24	74.32	0.00
6.05000	-2205.43	155.64	22.26	-2259.16	147.85	18.16	-3259.37	233.32	54.61	-3114.41	177.95	157.58	-2670.26	-6.47	19.13	-2716.51	-7.41	28.44	-3402.56	125.90	-257.83	-3530.97	354.25	-770.54	-2412.38	103.83	1089.03	0.00	0.00	0.00	-2357.43	42.59	1407.60	-2383.51	154.92	1411.71	-2519.17	41.94	1561.71	-2390.74	86.67	1528.89	138.08	1150.54	73.99	728.21	1056.56	75.05	0.00
6.06000	-2197.24	157.96	23.60	-2230.72	148.36	22.17	-3248.40	233.39	54.11	-3105.16	178.95	156.61	-2668.73	-6.89	18.71	-2710.12	-6.67	27.40	-3397.12	125.07	-256.87	-3523.95	352.61	-768.12	-2404.54	103.73	1089.19	0.00	0.00	0.00	-2346.92	44.66	1407.95	-2385.72	157.00	1412.95	-2511.89	41.39	1561.48	-2386.13	86.33	1528.91	138.16	1150.72	73.98	729.02	1056.05	75.41	0.00
6.07000	-2202.44	156.40	22.21	-2241.40	148.11	20.19	-3237.33	233.47	53.61	-3095.82	179.94	155.64	-2687.07	-7.99	16.93	-2719.48	-8.61	22.74	-3391.60	124.24	-255.88	-3516.86	350.96	-765.65	-2396.68	103.62	1089.36	0.00	0.00	0.00	-2336.58	46.63	1408.22	-2389.90	159.14	1414.45	-2504.60	40.84	1561.25	-2381.50	86.01	1528.92	139.47	1150.74	74.22	727.30	1056.60	74.75	0.00
6.08000	-2241.07	157.38	13.81	-2256.29	148.55	17.40	-3226.17	233.53	53.11	-3086.39	180.92	154.67	-2663.38	-6.71	20.04	-2714.32	-7.37	21.07	-3386.01	123.41	-254.87	-3509.69	349.30	-763.13	-2388.80	103.50	1089.53	0.00	0.00	0.00	-2326.42	48.51	1408.42	-2385.60	160.42	1415.59	-2497.30	40.29	1561.02	-2376.85	85.68	1528.92	141.56	1151.47	74.53	728.82	1056.55	75.01	0.00
6.09000	-2176.19	156.72	25.13	-2246.81	147.25	18.76	-3214.91	233.60	52.62	-3076.87	181.89	153.70	-2652.41	-5.94	21.58	-2728.17	-7.69	17.43	-3380.34	122.58	-253.84	-3502.45	347.62	-760.55	-2380.90	103.38	1089.71	0.00	0.00	0.00	-2316.42	50.30	1408.55	-2359.65	162.47	1416.65	-2489.99	39.74	1560.77	-2372.17	85.37	1528.92	142.69	1150.37	74.82	726.68	1056.31	74.79	0.00
6.10000	-2193.72	157.61	19.87	-2231.22	148.90	19.55	-3203.57	233.65	52.13	-3067.25	182.85	152.74	-2685.62	-7.43	14.91	-2699.95	-7.92	21.25	-3374.59	121.74	-252.78	-3495.13	345.93	-757.92	-2372.98	103.25	1089.90	0.00	0.00	0.00	-2306.59	51.99	1408.61	-2357.14	163.92	1418.48	-2482.66	39.20	1560.52	-2367.47	85.06	1528.92	141.51	1150.26	74.76	726.11	1056.74	74.44	0.00
6.11000	-2218.52	157.22	16.17	-2245.05	147.09	17.65	-3192.13	233.70	51.63	-3057.55	183.81	151.77	-2666.18	-8.36	17.38	-2702.77	-7.62	19.73	-3368.77	120.90	-251.70	-3487.73	344.22	-755.23	-2365.05	103.11	1090.09	0.00	0.00	0.00	-2296.92	53.59	1408.61	-2344.72	164.87	1419.78	-2475.33	38.65	1560.27	-2362.74	84.76	1528.91	141.70	1150.35	74.73	728.43	1056.85	74.93	0.00
6.12000	-2203.75	157.81	18.30	-2225.26	148.07	19.79	-3180.60	233.73	51.14	-3047.75	184.75	150.81	-2679.19	-7.32	13.90	-2711.03	-7.63	17.30	-3362.87	120.06	-250.59	-3480.26	342.50	-752.48	-2357.09	102.97	1090.29	0.00	0.00	0.00	-2287.40	55.11	1408.54	-2337.68	166.16	1421.03	-2467.98	38.11	1560.00	-2357.98	84.47	1528.89	141.71	1150.29	74.76	728.22	1056.97	74.82	0.00
6.13000	-2222.52	157.75	15.68	-2233.70	149.04	18.99	-3168.98	233.77	50.65	-3037.85	185.69	149.84	-2656.48	-10.24	15.68	-2712.78	-7.60	15.81	-3356.89	119.21	-249.46	-3472.72	340.77	-749.68	-2349.12	102.82	1090.50	0.00	0.00	0.00	-2278.03	56.53	1408.42	-2340.93	168.01	1422.60	-2460.62	37.57	1559.74	-2353.20	84.19	1528.87	137.95	1151.19	73.72	728.54	1056.58	75.07	0.00
6.14000	-2215.15	156.33	15.44	-2231.57	149.36	19.82	-3157.27	233.79	50.17	-3027.87	186.61	148.88	-2689.55	-11.46	8.43	-2694.71	-7.35	17.69	-3350.83	118.36	-248.31	-3465.09	339.02	-746.83	-2341.13	102.66	1090.71	0.00	0.00	0.00	-2268.82	57.87	1408.24	-2324.98	170.61	1423.97	-2453.25	37.03	1559.46	-2348.39	83.91	1528.84	138.47	1151.18	74.00	727.74	1055.91	75.13	0.00
6.15000	-2181.21	155.65	21.37	-2236.01	149.18	16.81	-3145.46	233.81	49.68	-3017.78	187.53	147.92	-2655.74	-11.28	9.47	-2680.30	-9.05	20.13	-3344.69	117.51	-247.13	-3457.39	337.26	-743.92	-2333.12	102.49	1090.93	0.00	0.00	0.00	-2259.74	59.13	1408.01	-2321.39	172.26	1424.14	-2445.86	36.50	1559.18	-2343.56	83.64	1528.81	139.03	1150.16	74.43	729.33	1056.59	75.34	0.00
6.16000	-2202.63	157.00	18.63	-2253.34	148.75	15.15	-3133.56	233.82	49.19	-3007.61	188.43	146.96	-2636.05	-9.47	14.04	-2671.16	-7.74	23.90	-3338.48	116.66	-245.92	-3449.61	335.48	-740.95	-2325.09	102.31	1091.15	0.00	0.00	0.00	-2250.80	60.30	1407.73	-2318.77	173.20	1424.86	-2438.47	35.96	1558.89	-2338.70	83.38	1528.77	136.92	1151.43	73.66	728.14	1057.72	74.66	0.00
6.17000	-2180.88	157.94	21.74	-2206.93	148.25	24.64	-3121.57	233.82	48.71	-2997.34	189.32	146.00	-2615.87	-7.61	17.40	-2649.21	-6.13	29.21	-3332.19	115.81	-244.70	-3441.76	333.69	-737.93	-2317.05	102.13	1091.38	0.00	0.00	0.00	-2242.00	61.39	1407.40	-2311.65	173.50	1426.26	-2431.06	35.43	1558.60	-2333.81	83.12	1528.72	139.05	1151.39	74.12	728.39	1056.62	75.16	0.00
6.18000	-2212.88	156.85	15.85	-2227.28	149.51	21.04	-3109.49	233.82	48.23	-2986.97	190.20	145.05	-2592.00	-6.39	21.98	-2636.15	-4.24	31.54	-3325.82	114.95	-243.44	-3433.82	331.89	-734.85	-2308.99	101.94	1091.62	0.00	0.00	0.00	-2233.32	62.40	1407.02	-2300.50	174.83	1428.33	-2423.65	34.90	1558.29	-2328.90	82.88	1528.67	137.43	1152.29	73.42	727.70	1057.10	74.60	0.00
6.19000	-2187.58	157.03	20.23	-2234.98	148.41	19.12	-3097.31	233.81	47.75	-2976.51	191.07	144.10	-2602.93	-4.82	18.24	-2624.49	-2.16	33.13	-3319.36	114.09	-242.16	-3425.81	330.07	-731.71	-2300.91	101.74	1091.86	0.00	0.00	0.00	-2224.77	63.33	1406.61	-2281.70	175.48	1428.64	-2416.22	34.37	1557.99	-2323.96	82.64	1528.61	139.87	1151.58	74.25	727.48	1056.74	74.73	0.00
6.20000	-2217.49	156.40	15.83	-2229.95	148.32	17.74	-3085.05	233.79	47.28	-2965.96	191.93	143.15	-2536.50	-4.01	27.88	-2587.24	-1.62	38.05	-3312.83	113.22	-240.86	-3417.72	328.23	-728.51	-2292.81	101.53	1092.11	0.00	0.00	0.00	-2216.35	64.18	1406.16	-2278.37	176.87	1430.10	-2408.78	33.84	1557.67	-2318.99	82.41	1528.55	139.98	1150.46	74.51	727.53	1056.78	74.87	0.00
6.21000	-2210.50	156.76	16.65	-2211.60	148.20	24.05	-3072.68	233.76	46.80	-2955.30	192.78	142.20	-2540.01	-4.27	27.74	-2571.24	-1.13	39.29	-3306.22	112.36	-239.53	-3409.55	326.38	-725.26	-2284.70	101.31	1092.37	0.00	0.00	0.00	-2208.04	64.95	1405.67	-2279.33	178.09	1431.22	-2401.33	33.32	1557.35	-2313.99	82.18	1528.48	140.34	1150.78	74.48	726.51	1057.21	74.52	0.00
6.22000	-2211.38	154.33	15.03	-2232.38	147.81	17.86	-3060.23	233.72	46.33	-2944.55	193.61	141.25	-2550.08	-3.10	22.45	-2554.48	-0.91	39.72	-3299.53	111.49	-238.18	-3401.31	324.52	-721.95	-2276.56	101.09	1092.63	0.00	0.00	0.00	-2199.84	65.65	1405.15	-2280.19	178.59	1432.12	-2393.87	32.80	1557.02	-2308.97	81.97	1528.41	140.55	1151.44	74.11	727.04	1056.62	74.73	0.00
6.23000	-2179.09	156.55	21.96	-2246.06	147.40	15.84	-3047.68	233.68	45.86	-2933.71	194.43	140.31	-2516.52	-4.55	24.50	-2523.93	-0.68	42.30	-3292.75	110.62	-236.80	-3392.98	322.64	-718.58	-2268.41	100.85	1092.90	0.00	0.00	0.00	-2191.75	66.28	1404.61	-2275.10	178.72	1433.21	-2386.39	32.27	1556.69	-2303.92	81.76	1528.32	138.18	1151.46	73.73	726.80	1056.78	74.48	0.00
6.24000	-2208.00	156.49	17.05	-2232.05	146.59	18.72	-3035.04	233.62	45.39	-2922.76	195.24	139.37	-2482.28	-5.29	25.72	-2501.35	0.73	42.41	-3285.90	109.74	-235.39	-3384.58	320.75	-715.16	-2260.25	100.61	1093.18	0.00	0.00	0.00	-2183.77	66.83	1404.03	-2259.37	179.03	1433.31	-2378.91	31.76	1556.35	-2298.84	81.57	1528.24	139.78	1150.70	74.11	726.59	1057.12	74.39	0.00
6.25000	-2190.29	156.61	19.63	-2237.35	147.62	17.38	-3022.30	233.56	44.93	-2911.72	196.04	138.43	-2455.22	-4.24	26.79	-2482.66	0.78	41.67	-3278.96	108.87	-233.96	-3376.09	318.84	-711.67	-2252.07	100.36	1093.46	0.00	0.00	0.00	-2175.88	67.31	1403.43	-2255.04	179.97	1434.44	-2371.42	31.24	1556.00	-2293.73	81.38	1528.14	140.33	1150.99	74.25	727.43	1057.02	74.64	0.00
6.26000	-2207.72	156.35	16.65	-2250.93	147.80	14.45	-3009.48	233.49	44.47	-2900.58	196.82	137.50	-2447.21	-3.52	23.72	-2445.64	0.96	44.08	-3271.94	107.99	-232.51	-3367.53	316.92	-708.13	-2243.87	100.09	1093.76	0.00	0.00	0.00	-2168.10	67.72	1402.82	-2255.65	180.36	1435.44	-2363.91	30.72	1555.64	-2288.59	81.19	1528.04	139.93	1152.44	73.59	726.61	1057.16	74.47	0.00
6.27000	-2177.91	154.95	22.05	-2219.99	147.36	22.10	-2996.55	233.41	44.01	-2889.34	197.59	136.57	-2396.35	-1.29	26.76	-2435.28	2.16	40.66	-3264.84	107.11	-231.02	-3358.88	314.98	-704.53	-2235.65	99.82	1094.05	0.00	0.00	0.00	-2160.40	68.06	1402.18	-2253.40	180.47	1435.85	-2356.40	30.21	1555.28	-2283.43	81.02	1527.94	138.10	1151.19	73.87	726.32	1057.54	74.35	0.00
6.28000	-2205.82	154.59	16.65	-2245.89	146.74	17.38	-2983.54	233.33	43.55	-2878.00	198.34	135.65	-2394.36	-0.30	22.48	-2407.81	2.21	40.58	-3257.66	106.22	-229.52	-3350.15	313.03	-700.87	-2227.42	99.54	1094.36	0.00	0.00	0.00	-2152.79	68.33	1401.53	-2242.30	181.05	1435.73	-2348.87	29.70	1554.92	-2278.23	80.86	1527.82	139.88	1150.67	74.19	728.34	1056.99	74.92	0.00
6.29000	-2199.29	154.63	18.95	-2222.74	147.03	20.44	-2970.43	233.23	43.10	-2866.56	199.09	134.73	-2352.29	2.76	24.47	-2377.05	3.96	40.28	-3250.39	105.34	-227.98	-3341.35	311.06	-697.15	-2219.17	99.25	1094.67	0.00	0.00	0.00	-2145.26	68.54	1400.87	-2228.63	180.93	1435.94	-2341.34	29.19	1554.54	-2273.01	80.70	1527.70	139.86	1150.34	74.47	728.70	1056.10	75.44	0.00
6.30000	-2196.35	154.04	20.17	-2226.97	145.96	21.82	-2957.23	233.12	42.65	-2855.02	199.81	133.81	-2302.18	3.51	28.27	-2358.11	4.91	37.64	-3243.04	104.45	-226.42	-3332.46	309.08	-693.37	-2210.90	98.95	1094.99	0.00	0.00	0.00	-2137.82	68.68	1400.20	-2216.05	180.62	1435.59	-2333.79	28.69	1554.16	-2267.75	80.55	1527.58	141.64	1150.31	74.63	728.52	1056.78	75.05	0.00
6.31000	-2193.38	152.81	22.21	-2234.87	147.41	20.42	-2943.93	233.01	42.20	-2843.39	200.52	132.90	-2258.57	4.82	31.23	-2330.57	4.53	36.88	-3235.60	103.56	-224.84	-3323.49	307.08	-689.53	-2202.62	98.64	1095.31	0.00	0.00	0.00	-2130.45	68.76	1399.53	-2207.49	181.00	1434.67	-2326.23	28.18	1553.77	-2262.47	80.41	1527.45	141.13	1157.53	72.71	726.05	1056.90	75.72	0.00
6.32000	-2208.73	152.87	20.71	-2253.38	146.06	18.12	-2930.54	232.88	41.76	-2831.65	201.22	131.99	-2272.74	4.50	24.23	-2286.01	5.05	40.37	-3228.09	102.66	-223.22	-3314.44	305.07	-685.63	-2194.32	98.33	1095.64	0.00	0.00	0.00	-2123.14	68.77	1398.85	-2206.44	181.34	1434.49	-2318.67	27.68	1553.37	-2257.15	80.28	1527.31	139.39	1151.43	74.26	726.42	1056.25	75.18	0.00
6.33000	-2220.28	151.84	18.68	-2250.65	146.23	19.36	-2917.05	232.75	41.32	-2819.81	201.90	131.08	-2230.83	3.45	25.87	-2256.92	3.93	41.23	-3220.48	101.77	-221.58	-3305.31	303.05	-681.67	-2186.00	98.00	1095.98	0.00	0.00	0.00	-2115.91	68.73	1398.18	-2208.60	181.06	1436.09	-2311.09	27.18	1552.97	-2251.81	80.16	1527.16	137.11	1151.12	73.70	727.42	1056.53	74.84	0.00
6.34000	-2223.91	151.24	19.00	-2225.43	146.07	23.38	-2903.47	232.61	40.88	-2807.87	202.57	130.19	-2176.41	2.81	30.87	-2227.37	3.05	41.70	-3212.80	100.87	-219.92	-3296.09	301.00	-677.65	-2177.67	97.66	1096.33	0.00	0.00	0.00	-2108.74	68.63	1397.50	-2195.51	180.75	1435.41	-2303.51	26.68	1552.56	-2246.43	80.05	1527.01	138.42	1151.09	74.05	727.19	1056.78	74.79	0.00
6.35000	-2208.45	151.49	22.55	-2234.24	145.37	21.81	-2889.79	232.45	40.45	-2795.83	203.22	129.29	-2173.50	1.78	25.81	-2177.47	3.77	48.20	-3205.02	99.96	-218.23	-3286.79	298.95	-673.56	-2169.32	97.31	1096.68	0.00	0.00	0.00	-2101.62	68.47	1396.84	-2178.10	180.84	1434.77	-2295.91	26.19	1552.15	-2241.03	79.94	1526.85	139.91	1151.12	74.15	727.12	1056.74	74.80	0.00
6.36000	-2225.66	152.12	18.68	-2231.25	146.30	22.46	-2876.02	232.29	40.02	-2783.68	203.85	128.40	-2138.16	-2.29	29.01	-2160.64	3.41	47.66	-3197.17	99.06	-216.51	-3277.41	296.87	-669.42	-2160.96	96.95	1097.04	0.00	0.00	0.00	-2094.56	68.25	1396.18	-2167.44	181.02	1433.79	-2288.30	25.70	1551.72	-2235.59	79.85	1526.69	147.71	1148.12	75.73	725.15	1056.96	75.71	0.00
6.37000	-2223.07	152.48	18.75	-2213.04	147.10	24.96	-2862.16	232.12	39.59	-2771.43	204.47	127.52	-2140.36	-5.32	24.78	-2127.42	3.18	49.39	-3189.22	98.15	-214.76	-3267.95	294.79	-665.22	-2152.58	96.58	1097.41	0.00	0.00	0.00	-2087.55	67.97	1395.54	-2163.78	181.10	1433.06	-2280.69	25.21	1551.29	-2230.12	79.76	1526.51	140.37	1149.92	74.48	728.65	1055.66	76.07	0.00
6.38000	-2218.01	153.04	17.27	-2227.90	148.13	20.56	-2848.20	231.94	39.17	-2759.08	205.07	126.64	-2091.86	-5.23	30.92	-2095.58	2.56	51.90	-3181.19	97.24	-212.99	-3258.40	292.68	-660.95	-2144.19	96.20	1097.79	0.00	0.00	0.00	-2080.58	67.65	1394.91	-2159.37	180.85	1432.71	-2273.06	24.72	1550.85	-2224.62	79.68	1526.33	137.89	1151.66	73.40	727.98	1056.44	74.92	0.00
6.39000	-2211.76	153.93	17.71	-2210.36	148.10	23.20	-2834.15	231.74	38.75	-2746.63	205.66	125.77	-2050.31	-7.39	37.21	-2065.11	1.59	55.09	-3173.08	96.33	-211.19	-3248.77	290.57	-656.63	-2135.78	95.81	1098.17	0.00	0.00	0.00	-2073.65	67.27	1394.30	-2148.32	180.80	1432.43	-2265.43	24.23	1550.41	-2219.09	79.61	1526.15	139.93	1150.50	74.23	727.58	1057.23	74.68	0.00
6.40000	-2218.14	155.06	16.25	-2249.27	147.92	15.58	-2820.00	231.54	38.33	-2734.07	206.23	124.90	-2050.31	-10.97	40.10	-2036.01	0.33	58.87	-3164.88	95.41	-209.36	-3239.06	288.43	-652.24	-2127.35	95.40	1098.56	0.00	0.00	0.00	-2066.76	66.84	1393.71	-2129.19	179.92	1430.97	-2257.78	23.75	1549.96	-2213.53	79.56	1525.96	138.25	1151.15	74.08	727.60	1057.20	74.74	0.00
6.41000	-2220.45	156.41	15.50	-2242.64	149.10	16.69	-2805.75	231.33	37.92	-2721.41	206.78	124.04	-2024.22	-13.63	44.51	-2008.26	-1.17	63.13	-3156.59	94.49	-207.50	-3229.26	286.29	-647.79	-2118.91	94.99	1098.95	0.00	0.00	0.00	-2059.90	66.35	1393.14	-2123.13	179.83	1430.33	-2250.13	23.27	1549.50	-2207.93	79.51	1525.76	136.83	1150.44	73.78	727.64	1056.85	74.98	0.00
6.42000	-2200.30	158.04	17.79	-2234.28	150.39	19.46	-2791.41	231.10	37.52	-2708.65	207.31	123.19	-1998.12	-16.02	50.60	-1981.87	-2.87	67.76	-3148.21	93.57	-205.62	-3219.38	284.12	-643.28	-2110.45	94.56	1099.36	0.00	0.00	0.00	-2053.07	65.82	1392.61	-2127.73	179.76	1429.85	-2242.46	22.79	1549.03	-2202.30	79.46	1525.55	140.15	1151.10	74.15	727.60	1056.24	75.19	0.00
6.43000	-2203.21	158.60	17.52	-2237.31	150.56	16.87	-2776.98	230.87	37.12	-2695.78	207.82	122.34	-1972.20	-18.11	57.99	-1956.83	-4.70	72.68	-3139.75	92.65	-203.71	-3209.41	281.94	-638.70	-2101.98	94.13	1099.77	0.00	0.00	0.00	-2046.27	65.25	1392.10	-2131.76	179.19	1429.37	-2234.79	22.32	1548.56	-2196.64	79.43	1525.34	141.36	1151.28	74.73	726.93	1057.04	74.48	0.00
6.44000	-2199.07	159.12	16.81	-2233.40	151.22	18.00	-2762.45	230.62	36.72	-2682.80	208.32	121.50	-1946.62	-19.86	66.33	-1933.13	-6.62	77.77	-3131.19	91.72	-201.77	-3199.36	279.75	-634.06	-2093.50	93.68	1100.19	0.00	0.00	0.00	-2039.48	64.63	1391.63	-2117.01	178.62	1427.74	-2227.11	21.84	1548.07	-2190.95	79.41	1525.12	139.41	1151.87	74.25	728.22	1056.65	74.92	0.00
6.45000	-2201.55	159.29	17.21	-2235.40	150.93	16.42	-2747.82	230.37	36.32	-2669.72	208.80	120.67	-1921.56	-21.26	75.23	-1910.77	-8.58	82.94	-3122.55	90.79	-199.81	-3189.22	277.54	-629.36	-2084.99	93.22	1100.62	0.00	0.00	0.00	-2032.71	63.96	1391.19	-2096.92	177.95	1426.25	-2219.42	21.37	1547.59	-2185.23	79.40	1524.89	138.14	1151.43	73.96	729.28	1055.89	75.57	0.00
6.46000	-2200.83	159.36	16.64	-2249.23	151.53	15.30	-2733.10	230.10	35.93	-2656.53	209.26	119.84	-1897.19	-22.28	84.33	-1889.73	-10.53	88.08	-3113.83	89.86	-197.81	-3179.00	275.31	-624.60	-2076.48	92.75	1101.05	0.00	0.00	0.00	-2025.95	63.25	1390.79	-2085.86	177.62	1425.12	-2211.72	20.90	1547.09	-2179.47	79.40	1524.65	138.63	1150.94	73.91	726.47	1056.48	74.71	0.00
6.47000	-2191.30	161.24	16.60	-2222.47	151.29	20.09	-2718.29	229.82	35.55	-2643.24	209.70	119.02	-1873.68	-22.87	93.25	-1870.02	-12.41	93.10	-3105.01	88.93	-195.79	-3168.69	273.07	-619.77	-2067.95	92.27	1101.49	0.00	0.00	0.00	-2019.20	62.49	1390.43	-2081.35	177.98	1424.15	-2204.01	20.44	1546.59	-2173.68	79.40	1524.41	137.83	1153.42	73.16	727.49	1057.56	74.58	0.00
6.48000	-2188.23	162.08	16.44	-2226.86	151.79	20.21	-2703.37	229.53	35.17	-2629.84	210.12	118.21	-1851.21	-23.02	101.64	-1851.62	-14.17	97.90	-3096.10	87.99	-193.74	-3158.29	270.81	-614.88	-2059.40	91.77	1101.94	0.00	0.00	0.00	-2012.45	61.70	1390.12	-2065.85	176.91	1422.62	-2196.29	19.97	1546.08	-2167.85	79.42	1524.16	142.62	1150.30	74.94	727.84	1057.66	74.58	0.00
6.49000	-2186.29	162.75	16.20	-2224.74	152.05	19.79	-2688.36	229.23	34.79	-2616.33	210.52	117.40	-1829.94	-22.69	109.11	-1834.54	-15.76	102.37	-3087.10	87.05	-191.67	-3147.81	268.54	-609.92	-2050.84	91.27	1102.40	0.00	0.00	0.00	-2005.70	60.87	1389.86	-2078.02	176.69	1422.49	-2188.56	19.51	1545.56	-2161.99	79.44	1523.91	141.56	1149.65	74.77	728.27	1056.44	75.13	0.00
6.50000	-2185.39	163.25	15.87	-2221.01	151.87	20.72	-2673.26	228.92	34.42	-2602.72	210.90	116.60	-1810.05	-21.85	115.29	-1818.76	-17.14	106.41	-3078.01	86.11	-189.56	-3137.24	266.25	-604.90	-2042.27	90.75	1102.86	0.00	0.00	0.00	-1998.94	60.00	1389.64	-2073.99	176.05	1420.94	-2180.83	19.06	1545.03	-2156.10	79.48	1523.64	138.26	1150.47	74.13	727.16	1056.42	74.92	0.00
6.51000	-2185.42	163.60	15.48	-2241.70	151.99	17.23	-2658.06	228.60	34.06	-2589.00	211.26	115.81	-1791.71	-20.48	119.82	-1804.27	-18.24	109.92	-3068.84	85.16	-187.42	-3126.59	263.95	-599.82	-2033.68	90.22	1103.33	0.00	0.00	0.00	-1992.17	59.09	1389.49	-2055.36	174.80	1420.11	-2173.08	18.60	1544.50	-2150.17	79.53	1523.37	138.47	1150.56	74.30	726.41	1057.48	74.21	0.00
6.52000	-2186.30	163.81	15.02	-2241.46	151.87	15.53	-2642.76	228.26	33.70	-2575.16	211.60	115.03	-1775.08	-18.54	122.32	-1791.08	-19.02	112.80	-3059.57	84.21	-185.26	-3115.84	261.63	-594.67	-2025.07	89.67	1103.81	0.00	0.00	0.00	-1985.39	58.15	1389.38	-2039.97	173.42	1419.15	-2165.33	18.15	1543.96	-2144.21	79.58	1523.09	138.00	1153.56	72.94	728.02	1056.43	74.96	0.00
6.53000	-2187.92	163.90	14.50	-2243.77	151.70	15.43	-2627.36	227.92	33.34	-2561.23	211.93	114.25	-1751.70	-17.35	128.25	-1779.18	-19.43	114.95	-3050.21	83.26	-183.07	-3105.01	259.29	-589.46	-2016.46	89.12	1104.30	0.00	0.00	0.00	-1978.59	57.18	1389.34	-2030.81	173.56	1418.35	-2157.57	17.70	1543.41	-2138.21	79.65	1522.81	138.29	1151.44	73.64	728.55	1056.43	75.17	0.00
6.54000	-2190.19	163.88	13.94	-2222.41	152.07	20.51	-2611.87	227.56	32.99	-2547.18	212.23	113.49	-1740.21	-15.27	129.69	-1768.55	-19.41	116.26	-3040.76	82.31	-180.85	-3094.09	256.94	-584.18	-2007.82	88.55	1104.80	0.00	0.00	0.00	-1971.76	56.17	1389.36	-2034.97	173.11	1417.93	-2149.80	17.25	1542.86	-2132.18	79.72	1522.51	139.64	1152.00	73.69	729.56	1056.21	75.57	0.00
6.55000	-2193.00	163.77	13.33	-2224.70	151.78	19.50	-2596.29	227.19	32.65	-2533.02	212.50	112.73	-1729.99	-12.91	129.01	-1759.20	-18.92	116.65	-3031.22	81.35	-178.60	-3083.09	254.57	-578.83	-1999.18	87.97	1105.30	0.00	0.00	0.00	-1964.91	55.13	1389.45	-2024.80	171.48	1416.88	-2142.02	16.81	1542.30	-2126.11	79.81	1522.21	137.80	1151.59	73.84	728.63	1056.54	75.18	0.00
6.56000	-2196.27	163.58	12.69	-2240.37	152.39	17.19	-2580.60	226.81	32.31	-2518.75	212.76	111.98	-1721.47	-10.64	127.32	-1751.11	-17.89	116.00	-3021.58	80.39	-176.32	-3071.99	252.19	-573.42	-1990.52	87.37	1105.81	0.00	0.00	0.00	-1958.03	54.06	1389.60	-2012.08	169.89	1416.29	-2134.23	16.36	1541.72	-2120.01	79.90	1521.90	139.58	1150.71	74.12	729.26	1056.12	75.36	0.00
6.57000	-2199.90	163.32	12.02	-2261.64	152.59	13.38	-2564.82	226.41	31.97	-2504.37	213.00	111.24	-1715.55	-8.59	123.96	-1744.29	-16.29	114.22	-3011.86	79.43	-174.01	-3060.81	249.79	-567.95	-1981.85	86.77	1106.33	0.00	0.00	0.00	-1951.11	52.97	1389.83	-2008.82	168.05	1415.70	-2126.44	15.93	1541.15	-2113.87	80.01	1521.59	140.01	1150.26	74.39	728.23	1056.59	75.06	0.00
6.58000	-2203.78	163.01	11.33	-2242.89	150.59	16.63	-2548.94	226.00	31.64	-2489.88	213.21	110.51	-1709.03	-6.41	120.30	-1738.72	-14.06	111.20	-3002.04	78.47	-171.68	-3049.54	247.37	-562.41	-1973.16	86.15	1106.86	0.00	0.00	0.00	-1944.16	51.84	1390.13	-1996.00	167.77	1415.41	-2118.64	15.49	1540.56	-2107.70	80.12	1521.26	138.37	1149.86	74.15	729.08	1057.03	74.95	0.00
6.59000	-2207.82	162.66	10.64	-2243.84	153.65	17.18	-2532.97	225.58	31.32	-2475.29	213.40	109.79	-1703.87	-2.54	115.83	-1734.39	-11.15	106.84	-2992.12	77.50	-169.31	-3038.18	244.94	-556.80	-1964.46	85.51	1107.39	0.00	0.00	0.00	-1937.16	50.69	1390.51	-1998.16	166.65	1414.54	-2110.83	15.06	1539.97	-2101.49	80.25	1520.93	141.60	1150.05	74.66	727.39	1057.15	74.45	0.00
6.60000	-2211.93	162.29	9.94	-2249.97	151.84	15.10	-2516.90	225.15	31.00	-2460.57	213.57	109.08	-1701.70	0.68	109.66	-1731.31	-7.50	101.05	-2982.12	76.53	-166.92	-3026.73	242.49	-551.12	-1955.75	84.87	1107.94	0.00	0.00	0.00	-1930.11	49.52	1390.97	-1994.25	164.69	1413.44	-2103.01	14.62	1539.37	-2095.24	80.39	1520.59	139.15	1152.56	73.49	727.69	1057.70	74.38	0.00
6.61000	-2216.00	161.91	9.24	-2227.74	152.55	19.24	-2500.73	224.71	30.69	-2445.75	213.72	108.37	-1697.26	4.39	104.34	-1731.09	-1.19	94.06	-2972.02	75.56	-164.49	-3015.19	240.03	-545.38	-1947.02	84.21	1108.49	0.00	0.00	0.00	-1923.00	48.32	1391.52	-1980.43	163.42	1413.06	-2095.18	14.20	1538.76	-2088.96	80.53	1520.24	138.93	1152.17	73.63	728.35	1057.14	74.86	0.00
6.62000	-2219.94	161.54	8.56	-2253.18	153.01	14.00	-2484.46	224.25	30.39	-2430.82	213.84	107.68	-1694.61	7.82	98.80	-1729.92	3.75	88.17	-2961.82	74.58	-162.04	-3003.56	237.54	-539.57	-1938.28	83.53	1109.05	0.00	0.00	0.00	-1915.84	47.11	1392.15	-1965.22	161.78	1411.81	-2087.34	13.77	1538.14	-2082.64	80.69	1519.89	139.91	1150.43	74.23	727.55	1056.84	74.65	0.00
6.63000	-2223.66	161.18	7.89	-2242.85	152.39	16.20	-2468.10	223.78	30.09	-2415.77	213.94	107.00	-1692.74	12.82	92.50	-1727.59	8.42	83.31	-2951.54	73.60	-159.55	-2991.84	235.05	-533.70	-1929.53	82.84	1109.61	0.00	0.00	0.00	-1908.63	45.87	1392.87	-1960.80	160.90	1411.55	-2079.50	13.35	1537.52	-2076.28	80.86	1519.53	138.31	1151.46	73.83	726.92	1055.51	75.06	0.00
6.64000	-2227.05	160.87	7.25	-2240.58	152.65	16.32	-2451.64	223.30	29.80	-2400.61	214.01	106.32	-1688.07	15.83	84.36	-1722.89	11.56	77.42	-2941.15	72.62	-157.04	-2980.03	232.53	-527.76	-1920.76	82.14	1110.19	0.00	0.00	0.00	-1901.34	44.61	1393.68	-1950.19	159.20	1411.43	-2071.65	12.93	1536.88	-2069.89	81.04	1519.15	140.65	1151.09	74.31	727.46	1056.04	75.03	0.00
6.65000	-2230.01	160.59	6.65	-2246.07	152.29	14.37	-2435.08	222.80	29.51	-2385.34	214.07	105.66	-1682.47	16.80	76.50	-1719.28	12.97	70.38	-2930.68	71.64	-154.49	-2968.12	230.00	-521.74	-1911.98	81.43	1110.77	0.00	0.00	0.00	-1893.99	43.34	1394.59	-1947.51	157.61	1411.55	-2063.80	12.52	1536.24	-2063.46	81.23	1518.78	140.40	1151.61	73.83	727.68	1056.72	74.91	0.00
6.66000	-2232.46	160.39	6.09	-2216.49	153.06	22.14	-2418.42	222.29	29.23	-2369.95	214.09	105.01	-1679.06	18.30	69.69	-1715.93	12.78	65.04	-2920.10	70.65	-151.92	-2956.13	227.46	-515.67	-1903.19	80.70	1111.37	0.00	0.00	0.00	-1886.56	42.05	1395.59	-1944.58	156.61	1411.55	-2055.93	12.10	1535.59	-2056.99	81.43	1518.39	141.45	1151.12	74.37	728.69	1056.01	75.30	0.00
6.67000	-2234.30	160.26	5.58	-2206.46	153.23	24.07	-2401.66	221.76	28.95	-2354.45	214.10	104.36	-1670.21	18.67	63.47	-1715.17	14.67	59.42	-2909.43	69.66	-149.31	-2944.04	224.90	-509.52	-1894.39	79.95	1111.97	0.00	0.00	0.00	-1879.05	40.74	1396.70	-1919.56	154.28	1411.73	-2048.06	11.69	1534.94	-2050.48	81.64	1517.99	142.56	1150.13	75.04	727.97	1056.32	75.03	0.00
6.68000	-2235.42	160.22	5.13	-2239.71	152.66	18.91	-2384.81	221.23	28.69	-2338.84	214.08	103.73	-1671.34	20.68	56.19	-1711.29	15.08	55.65	-2898.67	68.67	-146.68	-2931.87	222.32	-503.30	-1885.57	79.19	1112.57	0.00	0.00	0.00	-1871.46	39.42	1397.91	-1924.27	152.23	1412.46	-2040.18	11.28	1534.27	-2043.94	81.86	1517.59	140.09	1150.37	74.46	727.74	1056.73	74.98	0.00
6.69000	-2235.73	160.28	4.74	-2237.39	153.69	19.88	-2367.86	220.68	28.42	-2323.11	214.03	103.11	-1679.19	23.57	48.30	-1708.89	17.68	50.94	-2887.81	67.67	-144.01	-2919.60	219.72	-497.02	-1876.74	78.42	1113.19	0.00	0.00	0.00	-1863.79	38.09	1399.23	-1900.50	151.08	1412.08	-2032.29	10.88	1533.60	-2037.36	82.09	1517.18	139.68	1150.19	74.60	728.14	1056.70	74.95	0.00
6.70000	-2235.13	160.47	4.43	-2218.15	152.80	25.98	-2350.81	220.11	28.17	-2307.26	213.96	102.50	-1678.72	24.22	42.34	-1704.80	22.77	45.98	-2876.85	66.67	-141.32	-2907.24	217.11	-490.67	-1867.90	77.63	1113.82	0.00	0.00	0.00	-1856.02	36.75	1400.66	-1904.96	149.26	1412.82	-2024.40	10.48	1532.92	-2030.74	82.33	1516.76	138.62	1151.84	73.85	728.04	1056.95	74.83	0.00
6.71000	-2233.53	160.79	4.20	-2209.69	153.47	31.38	-2333.66	219.53	27.92	-2291.30	213.86	101.90	-1672.54	24.82	38.47	-1701.65	29.80	43.53	-2865.80	65.67	-138.59	-2894.79	214.48	-484.24	-1859.04	76.83	1114.45	0.00	0.00	0.00	-1848.16	35.40	1402.21	-1890.47	147.56	1413.65	-2016.49	10.08	1532.23	-2024.08	82.59	1516.33	136.54	1152.41	73.12	727.57	1057.60	74.30	0.00
6.72000	-2230.82	161.25	4.05	-2244.94	153.84	27.52	-2316.42	218.94	27.68	-2275.22	213.74	101.32	-1664.53	27.07	36.98	-1700.12	34.84	42.42	-2854.64	64.67	-135.83	-2882.24	211.84	-477.75	-1850.18	76.01	1115.09	0.00	0.00	0.00	-1840.20	34.04	1403.86	-1877.67	145.94	1414.78	-2008.59	9.69	1531.54	-2017.38	82.85	1515.90	135.78	1151.42	73.08	727.56	1057.59	74.71	0.00
6.73000	-2226.92	161.88	4.00	-2227.78	154.60	32.26	-2299.07	218.33	27.45	-2259.03	213.59	100.74	-1665.49	26.43	33.36	-1700.92	33.98	41.47	-2843.39	63.66	-133.05	-2869.60	209.17	-471.19	-1841.30	75.18	1115.74	0.00	0.00	0.00	-1832.14	32.67	1405.64	-1866.25	144.10	1415.65	-2000.67	9.30	1530.83	-2010.64	83.13	1515.45	139.99	1150.62	74.05	728.90	1057.28	74.95	0.00
6.74000	-2221.72	162.69	4.06	-2188.57	154.80	42.00	-2281.63	217.71	27.22	-2242.72	213.42	100.18	-1677.33	26.79	28.89	-1702.23	29.36	41.16	-2832.05	62.65	-130.23	-2856.87	206.49	-464.56	-1832.41	74.33	1116.40	0.00	0.00	0.00	-1823.97	31.30	1407.54	-1856.87	142.67	1417.02	-1992.75	8.91	1530.12	-2003.87	83.42	1515.00	140.24	1151.17	74.25	726.09	1058.42	73.86	0.00
6.75000	-2215.13	163.69	4.22	-2185.98	154.88	39.82	-2264.09	217.08	27.00	-2226.29	213.22	99.62	-1672.98	26.86	28.00	-1703.95	28.38	39.26	-2820.60	61.64	-127.38	-2844.04	203.80	-457.86	-1823.50	73.47	1117.07	0.00	0.00	0.00	-1815.69	29.92	1409.57	-1855.10	141.21	1418.00	-1984.82	8.52	1529.40	-1997.05	83.72	1514.54	138.27	1150.86	73.97	727.60	1057.28	74.55	0.00
6.76000	-2207.05	164.89	4.51	-2198.08	153.42	35.66	-2246.45	216.43	26.79	-2209.75	212.99	99.08	-1666.36	27.44	27.43	-1702.46	29.21	39.37	-2809.06	60.63	-124.50	-2831.12	201.09	-451.09	-1814.59	72.59	1117.75	0.00	0.00	0.00	-1807.29	28.54	1411.72	-1835.26	139.51	1418.15	-1976.88	8.14	1528.67	-1990.19	84.03	1514.07	140.05	1150.29	74.55	729.00	1057.21	74.78	0.00
6.77000	-2197.38	166.31	4.92	-2234.85	154.73	25.71	-2228.71	215.77	26.58	-2193.09	212.73	98.56	-1670.99	27.22	25.28	-1702.74	28.36	38.46	-2797.41	59.61	-121.58	-2818.11	198.36	-444.25	-1805.66	71.70	1118.43	0.00	0.00	0.00	-1794.66	26.51	1412.25	-1834.68	138.02	1419.47	-1968.94	7.76	1527.93	-1983.30	84.35	1513.59	137.49	1149.96	74.26	728.89	1056.00	75.34	0.00
6.78000	-2186.04	167.97	5.46	-2210.60	155.89	27.66	-2210.87	215.09	26.38	-2176.31	212.45	98.04	-1669.42	27.16	24.52	-1701.92	28.88	38.54	-2785.67	58.59	-118.64	-2805.00	195.61	-437.34	-1796.73	70.79	1119.13	0.00	0.00	0.00	-1771.39	26.30	1413.71	-1831.48	137.43	1419.77	-1960.99	7.38	1527.19	-1976.36	84.68	1513.10	138.27	1149.55	74.41	727.69	1056.94	74.84	0.00
6.79000	-2189.27	169.87	0.44	-2210.57	156.51	24.39	-2192.93	214.39	26.19	-2159.41	212.14	97.54	-1668.88	27.25	24.46	-1702.82	28.62	37.50	-2773.82	57.57	-115.66	-2791.79	192.85	-430.35	-1787.78	69.86	1119.83	0.00	0.00	0.00	-1783.09	24.52	1414.56	-1811.94	135.72	1420.57	-1953.04	7.01	1526.43	-1969.38	85.03	1512.61	138.11	1150.50	73.88	728.41	1055.92	75.26	0.00
6.80000	-2177.05	171.93	-1.27	-2174.86	159.46	28.36	-2174.89	213.69	26.01	-2142.39	211.80	97.05	-1670.30	27.20	23.38	-1702.77	28.59	37.56	-2761.88	56.54	-112.66	-2778.50	190.07	-423.30	-1779.58	68.37	1120.72	0.00	0.00	0.00	-1779.70	23.07	1415.47	-1790.70	134.69	1421.86	-1945.07	6.64	1525.67	-1962.37	85.38	1512.10	136.66	1151.18	73.54	727.92	1056.88	74.80	0.00
6.81000	-2162.21	173.16	-0.37	-2168.44	160.59	26.85	-2156.75	212.96	25.83	-2125.25	211.44	96.57	-1667.71	27.19	23.67	-1702.49	29.31	37.49	-2749.84	55.51	-109.62	-2765.10	187.27	-416.17	-1771.34	67.31	1121.55	0.00	0.00	0.00	-1773.75	21.49	1424.69	-1788.08	134.27	1422.82	-1937.11	6.28	1524.90	-1955.31	85.75	1511.59	139.69	1149.63	74.65	727.49	1057.08	74.63	0.00
6.82000	-2162.50	175.53	1.31	-2161.17	162.04	29.08	-2138.52	212.22	25.67	-2108.00	211.04	96.11	-1667.55	26.91	23.64	-1701.94	28.75	37.61	-2737.69	54.48	-106.55	-2751.61	184.46	-408.98	-1763.27	66.47	1122.16	0.00	0.00	0.00	-1765.51	20.87	1427.43	-1792.70	132.44	1423.74	-1929.13	5.91	1524.12	-1948.21	86.13	1511.07	138.86	1150.12	74.39	728.60	1055.85	75.18	0.00
6.83000	-2148.06	177.76	4.94	-2130.85	164.04	36.39	-2120.18	211.47	25.51	-2090.62	210.62	95.66	-1663.72	25.79	24.02	-1702.13	28.34	37.27	-2725.45	53.44	-103.44	-2738.03	181.62	-401.71	-1755.21	65.37	1122.77	0.00	0.00	0.00	-1758.61	19.96	1428.49	-1778.35	130.47	1424.49	-1921.15	5.56	1523.34	-1941.07	86.52	1510.54	137.32	1151.49	73.80	727.08	1057.14	74.46	0.00
6.84000	-2126.50	179.35	12.50	-2114.68	164.41	39.37	-2101.75	210.70	25.35	-2073.12	210.16	95.22	-1673.93	26.02	22.00	-1702.12	28.76	37.36	-2713.10	52.41	-100.31	-2724.35	178.78	-394.37	-1747.58	65.40	1123.08	0.00	0.00	0.00	-1747.36	18.90	1429.53	-1775.06	131.12	1425.01	-1913.16	5.20	1522.54	-1933.88	86.93	1510.00	142.61	1151.29	74.44	726.39	1057.74	74.09	0.00
6.85000	-2107.35	178.59	12.44	-2096.87	164.64	42.89	-2083.21	209.92	25.21	-2055.50	209.68	94.80	-1665.93	26.73	23.49	-1702.62	27.37	37.05	-2700.65	51.37	-97.14	-2710.57	175.91	-386.95	-1739.19	64.89	1123.59	0.00	0.00	0.00	-1741.64	17.92	1430.44	-1768.57	130.19	1425.88	-1905.17	4.85	1521.74	-1926.66	87.34	1509.45	139.09	1151.66	73.79	725.88	1056.48	74.50	0.00
6.86000	-2079.10	180.13	17.16	-2073.26	164.16	45.08	-2064.58	209.12	25.07	-2037.76	209.17	94.39	-1672.54	28.20	21.93	-1697.17	37.37	38.19	-2688.10	50.32	-93.94	-2696.69	173.03	-379.47	-1730.03	63.52	1124.16	0.00	0.00	0.00	-1734.34	16.90	1431.58	-1757.27	128.49	1427.03	-1897.17	4.50	1520.93	-1919.39	87.77	1508.89	140.23	1151.37	74.29	726.49	1056.25	74.85	0.00
6.87000	-2059.74	180.79	18.54	-2052.92	165.41	47.27	-2045.84	208.30	24.95	-2019.90	208.63	93.99	-1668.26	27.71	23.62	-1698.19	36.62	37.20	-2675.45	49.28	-90.71	-2682.72	170.13	-371.91	-1722.88	64.08	1124.59	0.00	0.00	0.00	-1727.10	16.01	1432.59	-1750.34	128.68	1428.08	-1889.17	4.15	1520.10	-1912.09	88.21	1508.33	139.15	1153.46	73.15	728.45	1056.31	75.20	0.00
6.88000	-2037.08	181.50	19.74	-2030.91	165.97	48.74	-2027.00	207.47	24.83	-2001.92	208.06	93.61	-1668.21	27.26	23.46	-1697.65	37.12	37.65	-2662.70	48.23	-87.45	-2668.65	167.21	-364.28	-1713.87	62.91	1125.20	0.00	0.00	0.00	-1714.91	15.28	1433.23	-1756.67	127.40	1428.70	-1881.16	3.81	1519.28	-1904.74	88.66	1507.75	141.88	1150.50	74.71	728.57	1056.52	75.18	0.00
6.89000	-2007.69	181.25	21.70	-2009.70	165.87	50.36	-2008.07	206.62	24.72	-1983.81	207.46	93.25	-1677.79	27.10	21.40	-1697.89	36.76	37.11	-2649.84	47.17	-84.15	-2654.48	164.28	-356.57	-1707.07	63.64	1125.85	0.00	0.00	0.00	-1707.20	14.68	1434.16	-1738.74	126.47	1430.01	-1873.14	3.47	1518.44	-1897.34	89.12	1507.17	140.77	1150.07	74.68	728.75	1057.05	74.90	0.00
6.90000	-1988.38	182.02	21.81	-1983.25	165.77	50.71	-1989.03	205.76	24.61	-1965.58	206.82	92.89	-1670.42	26.13	23.30	-1696.42	38.61	38.23	-2636.88	46.12	-80.82	-2640.22	161.32	-348.79	-1699.46	63.18	1126.53	0.00	0.00	0.00	-1701.62	14.25	1435.22	-1713.84	126.00	1429.99	-1865.12	3.14	1517.59	-1889.91	89.60	1506.58	138.98	1150.40	74.24	728.26	1057.25	74.86	0.00
6.91000	-1960.90	180.90	21.99	-1955.52	165.55	51.02	-1969.89	204.88	24.52	-1947.23	206.16	92.56	-1672.84	27.61	22.86	-1698.40	36.37	36.98	-2623.81	45.06	-77.46	-2625.86	158.35	-340.94	-1690.79	62.80	1127.13	0.00	0.00	0.00	-1694.08	13.92	1435.94	-1715.98	126.05	1431.17	-1857.09	2.81	1516.74	-1882.43	90.09	1505.97	140.61	1149.51	74.86	728.16	1057.07	74.85	0.00
6.92000	-1936.93	180.35	21.68	-1934.39	164.34	49.61	-1950.66	203.98	24.43	-1928.75	205.47	92.23	-1677.29	28.30	22.12	-1697.69	37.22	37.29	-2610.64	44.00	-74.06	-2611.39	155.37	-333.01	-1682.18	62.47	1127.66	0.00	0.00	0.00	-1685.71	13.26	1436.41	-1717.34	124.90	1431.89	-1849.06	2.48	1515.87	-1874.90	90.59	1505.36	140.09	1150.06	74.54	727.92	1056.72	75.06	0.00
6.93000	-1912.42	179.96	21.87	-1891.54	163.45	51.88	-1931.32	203.07	24.36	-1910.15	204.74	91.93	-1672.51	28.08	22.85	-1697.24	37.59	37.30	-2597.37	42.94	-70.64	-2596.84	152.36	-325.01	-1673.65	62.20	1128.12	0.00	0.00	0.00	-1679.16	12.71	1437.23	-1705.59	123.34	1432.26	-1841.02	2.15	1515.00	-1867.34	91.10	1504.74	137.88	1151.46	73.47	726.12	1057.72	74.14	0.00
6.94000	-1883.60	175.81	34.63	-1885.24	161.17	57.08	-1911.88	202.14	24.29	-1891.43	203.98	91.63	-1663.75	27.62	25.04	-1698.07	36.11	36.54	-2583.99	41.87	-67.17	-2582.18	149.34	-316.93	-1665.19	61.97	1128.52	0.00	0.00	0.00	-1672.50	12.06	1437.74	-1683.20	123.99	1431.57	-1832.98	1.83	1514.12	-1859.73	91.62	1504.11	139.92	1152.48	73.54	726.84	1057.88	74.18	0.00
6.95000	-1846.15	173.24	35.29	-1857.60	159.22	55.35	-1892.34	201.19	24.23	-1872.58	203.19	91.36	-1673.71	28.00	23.40	-1699.75	34.13	35.54	-2570.50	40.80	-63.68	-2567.42	146.30	-308.78	-1656.79	61.79	1128.86	0.00	0.00	0.00	-1665.48	11.72	1438.26	-1674.38	122.81	1432.48	-1824.93	1.51	1513.23	-1852.07	92.16	1503.47	138.75	1152.10	73.41	728.71	1057.15	74.73	0.00
6.96000	-1814.71	172.03	34.44	-1830.76	158.43	53.07	-1872.70	200.23	24.18	-1853.60	202.37	91.09	-1667.62	28.22	23.99	-1698.13	35.93	36.32	-2556.91	39.73	-60.15	-2552.56	143.24	-300.56	-1648.45	61.65	1129.14	0.00	0.00	0.00	-1659.28	11.48	1438.76	-1676.32	121.70	1432.73	-1816.87	1.20	1512.33	-1844.38	92.71	1502.83	138.57	1151.58	73.72	726.60	1056.24	74.76	0.00
6.97000	-1786.52	174.45	30.75	-1802.44	157.91	50.67	-1852.96	199.25	24.14	-1834.51	201.52	90.85	-1672.96	27.37	23.33	-1698.22	35.56	36.23	-2543.22	38.65	-56.59	-2537.60	140.17	-292.26	-1640.17	61.56	1129.36	0.00	0.00	0.00	-1651.39	11.29	1439.11	-1678.45	122.42	1434.11	-1808.82	0.89	1511.42	-1836.63	93.27	1502.17	138.12	1152.64	73.41	727.16	1056.77	74.64	0.00
6.98000	-1761.62	177.46	25.84	-1773.27	156.30	48.84	-1833.11	198.25	24.11	-1815.28	200.63	90.62	-1669.94	27.07	24.53	-1700.09	33.12	35.17	-2529.42	37.57	-52.99	-2522.54	137.07	-283.88	-1631.94	61.51	1129.53	0.00	0.00	0.00	-1640.38	10.89	1439.39	-1667.06	122.69	1434.29	-1800.75	0.58	1510.51	-1828.85	93.85	1501.50	139.15	1152.05	73.85	729.21	1056.26	75.28	0.00
6.99000	-1730.17	176.30	24.83	-1747.71	156.32	46.03	-1813.17	197.24	24.08	-1795.93	199.71	90.40	-1659.45	27.55	26.55	-1701.55	31.45	34.64	-2515.51	36.49	-49.37	-2507.39	133.96	-275.43	-1623.77	61.51	1129.64	0.00	0.00	0.00	-1634.90	10.52	1439.79	-1650.61	127.83	1439.65	-1792.68	0.28	1509.58	-1821.01	94.43	1500.82	139.28	1151.94	73.71	728.68	1056.89	75.07	0.00
7.00000	-1698.64	175.65	24.09	-1712.63	155.62	45.18	-1793.12	196.21	24.07	-1776.45	198.76	90.21	-1666.77	27.92	25.28	-1699.71	34.20	36.53	-2501.50	35.41	-45.70	-2492.13	130.83	-266.91	-1615.65	61.54	1129.71	0.00	0.00	0.00	-1627.75	10.17	1439.98	-1640.55	128.58	1441.06	-1784.61	-0.02	1508.65	-1813.14	95.04	1500.14	139.24	1151.66	73.70	729.09	1057.09	75.09	0.00
7.01000	-1697.14	174.25	17.48	-1687.58	154.69	42.33	-1772.98	195.16	24.07	-1756.84	197.77	90.03	-1668.15	27.90	25.50	-1700.60	33.00	36.12	-2487.38	34.32	-42.01	-2476.77	127.69	-258.30	-1607.58	61.61	1129.73	0.00	0.00	0.00	-1621.86	9.52	1439.91	-1631.72	128.35	1441.19	-1776.53	-0.31	1507.70	-1805.21	95.65	1499.44	138.27	1151.75	73.55	728.02	1057.51	74.68	0.00
7.02000	-1637.17	173.61	28.67	-1658.00	153.35	41.45	-1752.73	194.09	24.07	-1737.11	196.75	89.86	-1667.84	27.83	25.24	-1696.39	37.74	38.32	-2473.15	33.23	-38.28	-2461.31	124.52	-249.62	-1599.55	61.72	1129.70	0.00	0.00	0.00	-1613.75	9.15	1439.86	-1623.53	127.83	1441.14	-1768.45	-0.60	1506.75	-1797.25	96.28	1498.74	136.04	1150.63	73.67	726.94	1057.16	74.59	0.00
7.03000	-1613.12	170.99	25.81	-1625.46	156.38	43.25	-1732.38	193.01	24.09	-1717.25	195.69	89.71	-1666.37	28.96	23.23	-1696.65	36.40	36.97	-2458.81	32.14	-34.51	-2445.75	121.34	-240.87	-1591.57	61.86	1129.63	0.00	0.00	0.00	-1605.98	9.09	1439.83	-1619.63	127.75	1441.16	-1760.36	-0.89	1505.79	-1789.23	96.91	1498.02	137.09	1151.44	73.51	727.28	1057.25	74.44	0.00
7.04000	-1570.50	171.43	33.02	-1597.74	154.36	43.38	-1711.92	191.91	24.11	-1697.26	194.60	89.58	-1667.24	29.55	22.85	-1696.44	35.93	37.00	-2444.37	31.04	-30.71	-2430.08	118.14	-232.03	-1583.63	62.03	1129.51	0.00	0.00	0.00	-1598.24	8.46	1439.36	-1609.42	127.43	1440.88	-1752.27	-1.18	1504.82	-1781.17	97.57	1497.30	138.26	1151.22	73.98	727.31	1056.30	74.87	0.00
7.05000	-1539.31	168.01	35.96	-1565.02	152.16	45.13	-1691.37	190.79	24.15	-1677.14	193.48	89.47	-1670.54	27.41	25.30	-1696.03	35.77	36.81	-2429.81	29.94	-26.88	-2414.32	114.92	-223.12	-1575.72	62.24	1129.36	0.00	0.00	0.00	-1589.95	8.51	1438.89	-1606.03	126.99	1440.54	-1744.17	-1.45	1503.84	-1773.07	98.23	1496.56	136.70	1150.73	73.48	728.06	1057.28	74.65	0.00
7.06000	-1510.72	163.25	36.55	-1534.16	150.21	47.22	-1670.71	189.65	24.19	-1656.89	192.32	89.37	-1668.90	27.09	25.92	-1696.48	35.16	36.47	-2415.15	28.84	-23.01	-2398.45	111.69	-214.14	-1567.85	62.47	1129.18	0.00	0.00	0.00	-1584.89	8.25	1438.35	-1596.65	126.65	1440.06	-1737.29	-1.68	1503.19	-1764.91	98.91	1495.82	137.21	1150.44	73.67	727.71	1056.19	74.94	0.00
7.07000	-1477.77	159.97	41.98	-1506.37	148.04	49.74	-1649.96	188.49	24.25	-1636.52	191.13	89.29	-1668.40	25.58	25.10	-1697.43	34.38	36.11	-2400.38	27.74	-19.11	-2382.48	108.43	-205.07	-1560.02	62.74	1128.95	0.00	0.00	0.00	-1575.05	7.80	1437.61	-1588.90	126.11	1439.34	-1728.18	-3.84	1502.13	-1756.72	99.60	1495.06	137.98	1150.69	74.00	727.67	1057.68	74.52	0.00
7.08000	-1446.66	158.16	47.47	-1478.69	145.60	52.44	-1629.09	187.32	24.32	-1616.01	189.90	89.23	-1679.86	24.88	22.03	-1698.54	33.68	35.84	-2385.50	26.63	-15.17	-2366.40	105.16	-195.93	-1552.21	63.03	1128.70	0.00	0.00	0.00	-1569.73	7.69	1436.84	-1581.20	126.04	1438.62	-1720.47	-4.22	1501.39	-1748.47	100.31	1494.30	139.65	1150.06	74.58	727.35	1057.86	74.39	0.00
7.09000	-1422.54	153.74	52.16	-1449.50	145.24	56.88	-1608.13	186.13	24.39	-1595.38	188.63	89.19	-1671.15	25.26	23.58	-1699.47	33.35	35.76	-2370.51	25.52	-11.20	-2350.23	101.87	-186.71	-1544.44	63.35	1128.42	0.00	0.00	0.00	-1562.38	7.53	1436.03	-1576.55	126.01	1437.93	-1713.22	-4.21	1500.43	-1740.18	101.03	1493.53	137.44	1150.14	73.71	728.04	1057.46	74.71	0.00
7.10000	-1395.66	152.11	58.18	-1424.12	143.28	61.21	-1587.06	184.92	24.48	-1574.61	187.33	89.16	-1671.86	24.20	22.37	-1699.86	33.65	36.00	-2355.41	24.41	-7.19	-2333.94	98.56	-177.41	-1536.68	63.69	1128.10	0.00	0.00	0.00	-1554.22	7.50	1434.98	-1566.40	125.55	1437.02	-1707.39	-3.20	1499.54	-1731.84	101.76	1492.74	137.15	1150.05	73.86	727.03	1057.19	74.55	0.00
7.11000	-1371.39	150.84	63.88	-1400.14	141.42	65.37	-1565.90	183.69	24.57	-1553.71	185.99	89.16	-1677.42	25.12	21.15	-1699.36	34.85	36.66	-2340.20	23.29	-3.15	-2317.56	95.23	-168.04	-1528.95	64.06	1127.77	0.00	0.00	0.00	-1547.56	7.36	1434.18	-1560.94	125.56	1436.09	-1700.86	-2.57	1498.69	-1723.45	102.50	1491.95	136.29	1150.77	73.66	725.76	1057.03	74.27	0.00
7.12000	-1348.17	148.78	70.18	-1370.79	139.07	71.94	-1544.62	182.44	24.68	-1529.99	185.71	88.38	-1673.82	24.16	21.91	-1697.44	37.63	38.13	-2324.88	22.17	0.93	-2301.07	91.89	-158.58	-1521.25	64.44	1127.41	0.00	0.00	0.00	-1540.83	7.25	1433.15	-1553.26	125.25	1435.06	-1693.12	-2.53	1497.76	-1715.01	103.26	1491.14	134.78	1152.05	72.75	729.41	1056.95	75.07	0.00
7.13000	-1324.64	147.37	77.36	-1349.92	132.84	77.73	-1519.55	182.81	24.46	-1507.94	185.18	88.28	-1675.35	23.75	21.47	-1697.95	37.31	38.01	-2309.45	21.05	5.04	-2284.48	88.52	-149.05	-1513.55	64.85	1127.03	0.00	0.00	0.00	-1533.13	6.79	1431.93	-1545.29	125.27	1434.00	-1685.90	-2.37	1496.51	-1706.53	104.03	1490.33	140.09	1151.03	73.95	729.61	1056.93	75.01	0.00
7.14000	-1305.56	146.14	83.40	-1326.89	131.45	84.50	-1496.41	182.17	24.51	-1486.88	184.22	88.38	-1672.65	25.16	22.18	-1697.92	37.37	37.97	-2293.91	19.92	9.18	-2267.78	85.14	-139.43	-1505.88	65.27	1126.63	0.00	0.00	0.00	-1525.44	6.85	1430.89	-1536.97	125.59	1432.92	-1679.25	-1.70	1495.34	-1698.00	104.82	1489.50	140.95	1150.15	74.70	728.67	1056.56	74.96	0.00
7.15000	-1281.39	145.02	92.12	-1311.87	128.51	89.06	-1475.42	180.34	24.76	-1468.91	180.84	88.06	-1670.05	26.19	22.03	-1697.93	37.32	38.22	-2278.25	18.79	13.37	-2250.98	81.74	-129.74	-1498.21	65.71	1126.21	0.00	0.00	0.00	-1517.32	7.31	1429.76	-1529.85	125.35	1431.89	-1671.05	-2.12	1494.29	-1689.42	105.62	1488.67	140.14	1150.47	74.54	728.59	1056.42	75.14	0.00
7.16000	-1263.69	143.75	97.45	-1293.01	127.53	93.91	-1455.48	179.63	25.69	-1450.68	180.25	89.06	-1672.43	25.36	21.75	-1696.75	38.64	38.87	-2262.49	17.66	17.59	-2234.07	78.32	-119.97	-1490.56	66.16	1125.79	0.00	0.00	0.00	-1509.86	7.54	1428.70	-1523.65	125.38	1431.03	-1663.64	-2.20	1492.92	-1680.79	106.43	1487.83	138.37	1151.31	73.64	727.84	1056.06	74.97	0.00
7.17000	-1247.31	142.24	101.97	-1273.73	126.10	98.46	-1438.58	176.79	25.59	-1435.29	177.62	89.19	-1670.43	24.82	22.40	-1699.25	35.12	36.74	-2246.61	16.52	21.84	-2217.06	74.88	-110.11	-1482.91	66.63	1125.35	0.00	0.00	0.00	-1502.66	7.58	1427.65	-1516.85	125.86	1430.02	-1656.70	-1.25	1491.81	-1672.11	107.26	1486.97	140.16	1150.31	74.70	727.81	1056.99	74.71	0.00
7.18000	-1232.62	140.98	105.79	-1253.82	126.09	102.72	-1422.29	175.60	26.00	-1419.66	177.22	90.19	-1667.40	25.09	22.34	-1698.12	36.23	37.60	-2230.62	15.39	26.13	-2199.94	71.43	-100.18	-1475.27	67.11	1124.90	0.00	0.00	0.00	-1494.32	7.58	1426.51	-1509.39	126.50	1428.72	-1649.24	-1.04	1490.66	-1663.39	108.10	1486.11	140.56	1151.07	74.40	725.84	1057.60	74.13	0.00
7.19000	-1220.16	140.61	108.08	-1255.60	124.81	101.94	-1408.80	173.74	26.10	-1407.61	174.61	89.88	-1672.65	25.11	21.95	-1698.49	35.62	37.24	-2214.51	14.25	30.46	-2182.72	67.95	-90.17	-1467.63	67.60	1124.44	0.00	0.00	0.00	-1488.09	7.83	1425.49	-1499.41	126.85	1427.55	-1641.80	-0.36	1489.56	-1654.61	108.96	1485.23	138.62	1151.01	74.07	726.95	1056.71	74.74	0.00
7.20000	-1208.58	139.34	109.72	-1238.49	124.21	103.80	-1396.63	172.61	26.04	-1396.17	173.50	90.07	-1676.48	24.05	20.80	-1697.40	36.63	37.85	-2198.29	13.10	34.82	-2165.39	64.46	-80.08	-1459.99	68.10	1123.98	0.00	0.00	0.00	-1479.37	8.32	1424.50	-1491.12	126.94	1426.73	-1633.12	-0.89	1488.49	-1645.79	109.83	1484.34	135.92	1149.87	73.71	728.87	1056.34	75.18	0.00
7.21000	-1198.66	138.28	109.85	-1236.83	123.41	103.09	-1387.43	169.92	25.12	-1385.88	172.98	90.17	-1668.00	24.66	22.14	-1696.69	37.20	38.22	-2181.96	11.96	39.22	-2147.95	60.95	-69.90	-1452.34	68.61	1123.51	0.00	0.00	0.00	-1471.14	8.55	1423.58	-1483.63	127.19	1425.82	-1624.92	-0.53	1487.54	-1637.01	111.48	1483.27	138.30	1150.83	73.62	729.14	1056.08	75.34	0.00
7.22000	-1190.30	137.03	108.77	-1224.00	121.94	102.77	-1379.62	167.98	24.09	-1377.73	171.21	89.10	-1672.33	24.45	21.27	-1696.71	37.02	38.17	-2165.51	10.81	43.65	-2130.41	57.42	-59.65	-1444.69	69.12	1123.05	0.00	0.00	0.00	-1462.90	8.95	1422.85	-1476.61	127.76	1425.03	-1616.87	-0.07	1486.75	-1629.30	111.99	1482.43	139.26	1150.49	73.94	727.64	1057.38	74.39	0.00
7.23000	-1183.28	135.73	106.56	-1216.59	119.82	100.38	-1372.34	166.97	22.69	-1370.16	170.67	88.19	-1670.36	24.24	21.59	-1696.63	36.58	37.91	-2148.95	9.65	48.12	-2112.76	53.87	-49.31	-1437.03	69.64	1122.59	0.00	0.00	0.00	-1454.71	9.69	1422.00	-1469.22	128.39	1424.21	-1609.67	1.42	1486.22	-1622.40	111.54	1481.59	138.56	1151.89	73.53	726.36	1056.45	74.60	0.00
7.24000	-1177.16	133.56	103.48	-1212.29	117.76	97.69	-1367.80	164.21	20.57	-1365.39	167.53	85.87	-1668.54	24.99	21.21	-1696.83	36.08	37.70	-2132.28	8.50	52.63	-2095.00	50.30	-38.90	-1429.37	70.16	1122.13	0.00	0.00	0.00	-1447.38	10.13	1421.43	-1459.27	128.89	1423.50	-1602.09	2.64	1485.34	-1615.05	111.32	1480.97	137.92	1151.63	73.64	726.82	1056.54	74.68	0.00
7.25000	-1172.55	131.12	99.46	-1205.19	116.16	94.10	-1364.65	161.00	18.46	-1361.19	165.72	83.80	-1662.88	24.58	22.18	-1696.07	36.40	38.05	-2115.49	7.34	57.17	-2077.13	46.71	-28.40	-1421.68	70.68	1121.68	0.00	0.00	0.00	-1439.69	10.57	1420.89	-1449.91	129.37	1422.94	-1595.28	4.47	1484.91	-1605.87	113.21	1480.08	134.96	1152.46	73.02	728.68	1056.05	75.32	0.00
7.26000	-1168.65	127.41	94.30	-1191.92	114.04	91.64	-1362.47	158.99	18.28	-1358.10	163.21	81.42	-1673.87	23.52	20.12	-1696.59	35.39	37.40	-2098.58	6.17	61.75	-2059.16	43.11	-17.82	-1413.99	71.20	1121.23	0.00	0.00	0.00	-1432.57	10.97	1420.46	-1442.25	129.72	1422.40	-1587.28	5.42	1483.90	-1598.21	113.65	1479.48	138.69	1151.17	73.76	728.77	1056.90	75.04	0.00
7.27000	-1171.46	124.41	86.03	-1202.70	110.42	83.40	-1361.08	157.40	18.58	-1356.29	160.69	78.51	-1681.52	23.37	18.54	-1692.98	39.19	39.44	-2081.56	5.01	66.37	-2041.08	39.48	-7.15	-1406.27	71.72	1120.80	0.00	0.00	0.00	-1424.69	11.56	1420.07	-1434.76	130.37	1421.97	-1578.50	5.43	1483.08	-1589.39	115.40	1478.67	137.77	1151.75	73.67	727.16	1056.95	74.53	0.00
7.28000	-1165.36	120.38	82.34	-1195.84	112.09	79.12	-1360.56	154.81	17.37	-1354.01	159.95	76.45	-1678.77	24.00	19.07	-1659.33	33.27	46.86	-2064.42	3.84	71.02	-2022.89	35.84	3.59	-1398.53	72.23	1120.38	0.00	0.00	0.00	-1415.27	12.33	1419.49	-1424.54	131.27	1421.46	-1569.77	5.68	1482.61	-1580.31	117.52	1477.98	139.64	1150.96	74.35	725.80	1058.13	73.96	0.00
7.29000	-1165.46	116.30	74.84	-1198.78	108.95	72.48	-1358.44	155.66	17.70	-1350.90	160.29	75.07	-1677.20	23.53	19.02	-1657.80	33.03	46.65	-2047.17	2.67	75.71	-2004.59	32.17	14.42	-1390.77	72.74	1119.98	0.00	0.00	0.00	-1408.33	12.87	1419.22	-1416.98	132.11	1421.05	-1561.19	6.28	1481.88	-1572.46	118.24	1477.45	139.70	1151.04	74.10	725.71	1058.00	73.90	0.00
7.30000	-1164.84	113.92	66.24	-1188.47	105.11	66.57	-1357.95	153.65	17.18	-1348.69	157.08	73.37	-1672.75	23.34	19.87	-1660.69	31.50	45.54	-2029.80	1.50	80.44	-1986.18	28.49	25.33	-1382.98	73.25	1119.59	0.00	0.00	0.00	-1399.10	13.77	1419.01	-1408.21	133.05	1420.69	-1554.78	8.73	1481.42	-1565.35	117.71	1476.96	139.31	1151.11	73.81	726.20	1057.23	74.34	0.00
7.31000	-1161.58	112.77	58.37	-1191.42	102.86	58.58	-1356.77	153.40	17.75	-1344.82	156.09	72.79	-1680.17	22.72	18.27	-1679.90	30.97	40.40	-2012.31	0.32	85.21	-1967.66	24.79	36.33	-1375.16	73.74	1119.23	0.00	0.00	0.00	-1389.95	14.49	1418.83	-1399.57	133.61	1420.50	-1545.71	8.49	1480.94	-1556.42	119.48	1476.61	137.82	1150.62	73.84	728.94	1056.49	75.12	0.00
7.32000	-1158.98	112.46	51.42	-1191.92	102.28	51.73	-1356.12	153.00	17.79	-1342.76	154.63	71.86	-1669.80	24.22	20.35	-1681.63	29.36	39.10	-1994.70	-0.86	90.01	-1949.04	21.07	47.40	-1367.32	74.23	1118.89	0.00	0.00	0.00	-1380.78	15.21	1418.99	-1389.70	134.07	1420.71	-1537.68	10.11	1480.82	-1547.45	121.19	1476.47	135.51	1151.66	73.11	727.95	1057.12	74.75	0.00
7.33000	-1155.43	113.37	44.93	-1185.58	102.72	46.60	-1355.09	154.10	18.51	-1340.97	153.83	71.16	-1675.25	23.25	19.01	-1684.74	27.60	37.16	-1976.98	-2.05	94.85	-1930.30	17.33	58.56	-1359.43	74.70	1118.57	0.00	0.00	0.00	-1372.81	16.14	1419.18	-1379.68	134.88	1420.86	-1529.45	11.13	1481.04	-1538.78	122.51	1476.37	138.60	1150.29	74.06	727.58	1056.74	74.81	0.00
7.34000	-1153.58	111.34	38.58	-1186.51	101.42	40.62	-1354.72	154.63	18.60	-1338.40	153.99	70.67	-1677.32	23.13	18.71	-1691.83	22.42	35.66	-1959.14	-3.23	99.72	-1911.45	13.57	69.81	-1351.51	75.17	1118.28	0.00	0.00	0.00	-1363.25	16.60	1419.46	-1369.67	135.53	1421.08	-1521.77	13.03	1481.36	-1531.21	122.17	1476.47	138.93	1150.28	74.38	729.17	1056.15	75.15	0.00
7.35000	-1150.08	108.82	36.66	-1181.11	100.38	37.63	-1354.49	154.32	18.51	-1335.37	154.67	70.80	-1666.13	23.08	21.21	-1691.98	22.31	34.88	-1941.18	-4.42	104.64	-1892.50	9.79	81.14	-1343.56	75.61	1118.01	0.00	0.00	0.00	-1351.95	17.64	1420.21	-1360.00	136.45	1421.58	-1512.32	13.14	1481.34	-1523.13	122.64	1476.98	138.54	1149.83	74.51	727.70	1056.57	74.77	0.00
7.36000	-1154.96	108.87	31.36	-1182.95	99.45	35.02	-1354.81	153.34	18.14	-1334.52	153.44	70.44	-1670.73	22.27	20.42	-1691.37	21.92	33.95	-1923.10	-5.62	109.59	-1873.43	5.99	92.55	-1335.56	76.05	1117.78	0.00	0.00	0.00	-1345.65	18.37	1421.53	-1349.82	137.03	1421.95	-1504.34	15.00	1481.71	-1513.14	125.54	1477.22	137.40	1150.94	73.75	726.13	1056.28	74.58	0.00
7.37000	-1153.69	109.66	28.91	-1182.23	100.14	33.26	-1353.97	154.10	18.71	-1333.54	152.98	70.14	-1670.81	23.42	20.12	-1694.22	21.46	32.36	-1904.90	-6.81	114.58	-1854.25	2.18	104.05	-1327.51	76.46	1117.58	0.00	0.00	0.00	-1340.76	19.19	1423.32	-1342.63	138.06	1423.06	-1495.45	16.41	1482.24	-1504.58	126.66	1477.73	136.60	1151.25	73.48	729.02	1056.63	75.07	0.00
7.38000	-1149.00	108.76	30.00	-1180.90	99.97	32.27	-1354.09	153.74	18.41	-1332.62	152.60	69.69	-1664.31	23.71	21.74	-1693.96	21.29	31.00	-1886.59	-8.01	119.61	-1834.96	-1.66	115.63	-1319.42	76.86	1117.42	0.00	0.00	0.00	-1331.81	20.25	1424.65	-1337.72	139.67	1424.62	-1486.40	16.94	1482.96	-1495.18	128.63	1478.26	135.82	1150.34	73.71	728.54	1057.46	74.69	0.00
7.39000	-1148.62	108.42	29.11	-1180.50	99.78	31.65	-1354.06	153.61	18.42	-1331.99	152.23	69.54	-1666.09	22.76	21.22	-1689.81	20.98	30.52	-1868.15	-9.21	124.68	-1815.56	-5.51	127.30	-1311.28	77.24	1117.30	0.00	0.00	0.00	-1323.25	21.06	1425.61	-1330.15	140.73	1425.69	-1478.43	18.47	1483.37	-1486.32	130.15	1478.89	137.96	1150.83	73.65	727.35	1057.82	74.49	0.00
7.40000	-1148.61	108.47	28.15	-1180.42	99.46	30.70	-1354.16	153.60	18.42	-1331.87	151.58	69.11	-1663.33	23.02	21.79	-1688.96	21.94	29.52	-1849.59	-10.42	129.78	-1796.04	-9.39	139.05	-1303.09	77.59	1117.22	0.00	0.00	0.00	-1314.72	21.81	1426.57	-1321.50	141.28	1426.64	-1470.62	20.17	1483.87	-1478.26	130.34	1479.43	140.11	1150.77	74.17	727.51	1057.22	74.43	0.00
7.41000	-1148.11	107.92	27.76	-1179.42	99.89	30.22	-1354.39	152.84	17.94	-1330.66	152.47	69.34	-1664.34	22.07	21.04	-1685.56	22.18	29.19	-1830.92	-11.63	134.93	-1776.42	-13.28	150.89	-1294.84	77.92	1117.18	0.00	0.00	0.00	-1307.39	22.63	1427.42	-1314.22	141.84	1427.48	-1461.78	20.63	1484.54	-1469.29	132.01	1480.01	136.63	1151.09	73.59	727.13	1056.55	74.72	0.00
7.42000	-1148.30	108.14	27.18	-1179.79	99.67	30.27	-1354.14	153.11	18.16	-1330.37	152.23	69.03	-1661.74	19.24	19.62	-1681.79	20.72	29.55	-1812.12	-12.84	140.11	-1756.68	-17.20	162.81	-1286.54	78.23	1117.18	0.00	0.00	0.00	-1299.28	23.32	1428.18	-1305.78	142.45	1428.24	-1453.59	21.57	1484.99	-1461.19	132.16	1480.41	136.82	1151.11	73.74	728.29	1055.88	75.01	0.00
7.43000	-1148.54	108.59	26.56	-1179.64	99.76	29.82	-1353.35	153.80	18.55	-1330.24	152.08	68.72	-1655.55	18.12	18.85	-1675.59	18.87	31.00	-1793.20	-14.05	145.33	-1741.46	-20.42	172.12	-1278.17	78.51	1117.23	0.00	0.00	0.00	-1289.11	23.91	1429.10	-1295.24	143.45	1429.18	-1445.02	22.24	1485.71	-1452.96	132.52	1480.97	137.84	1151.59	73.85	729.05	1056.06	75.26	0.00
7.44000	-1148.39	108.40	26.40	-1180.90	99.51	29.35	-1352.76	154.71	18.88	-1329.66	152.52	68.51	-1652.25	16.78	17.59	-1666.68	15.32	33.14	-1774.16	-15.27	150.59	-1726.69	-23.62	180.84	-1269.75	78.77	1117.33	0.00	0.00	0.00	-1280.71	24.52	1429.82	-1286.87	143.79	1429.94	-1436.20	22.73	1486.12	-1444.13	133.88	1481.47	137.58	1151.52	73.45	729.51	1056.61	75.24	0.00
7.45000	-1148.21	108.14	26.29	-1178.69	99.42	30.00	-1352.42	155.17	19.06	-1329.08	152.99	68.44	-1648.83	13.62	16.04	-1657.40	10.47	36.63	-1755.00	-16.49	155.89	-1712.83	-25.21	189.31	-1261.25	78.99	1117.49	0.00	0.00	0.00	-1272.49	25.37	1430.50	-1278.47	144.20	1430.61	-1428.38	24.10	1486.66	-1436.26	133.87	1481.96	141.60	1149.93	74.88	728.44	1056.52	75.15	0.00
7.46000	-1148.38	108.50	25.96	-1180.05	99.73	29.20	-1353.67	153.44	18.27	-1328.95	152.87	68.08	-1636.98	8.80	16.81	-1644.97	5.59	42.88	-1744.22	-16.39	165.22	-1701.35	-26.40	198.03	-1252.70	79.18	1117.69	0.00	0.00	0.00	-1265.28	25.96	1431.05	-1271.39	144.46	1431.19	-1419.61	24.05	1487.12	-1428.47	133.85	1482.69	141.41	1149.20	75.13	728.88	1056.00	75.24	0.00
7.47000	-1148.16	108.25	25.93	-1182.98	99.40	28.77	-1353.09	154.10	18.49	-1328.35	153.50	68.10	-1622.88	5.89	21.37	-1629.46	1.93	49.98	-1728.36	-18.42	173.86	-1686.03	-26.95	205.19	-1244.07	79.34	1117.96	0.00	0.00	0.00	-1257.25	26.25	1431.48	-1263.39	144.77	1431.69	-1412.08	25.59	1487.51	-1418.90	135.88	1483.07	136.75	1151.22	73.65	728.05	1056.52	74.96	0.00
7.48000	-1158.70	108.72	22.57	-1180.96	99.72	29.06	-1354.19	152.49	17.64	-1328.41	153.23	67.82	-1599.07	4.17	28.36	-1609.40	-1.96	57.36	-1710.32	-20.16	179.97	-1666.28	-28.80	212.71	-1236.15	80.29	1118.21	0.00	0.00	0.00	-1247.45	26.66	1432.05	-1253.24	145.33	1432.33	-1404.34	27.13	1488.24	-1410.21	136.53	1483.69	138.05	1151.41	73.60	727.61	1056.67	74.78	0.00
7.49000	-1158.75	108.59	22.33	-1184.62	99.95	28.53	-1353.73	153.29	18.03	-1327.92	153.81	68.07	-1580.06	0.61	32.95	-1587.01	-4.25	63.02	-1691.61	-21.60	184.22	-1647.92	-28.90	217.14	-1227.86	80.36	1118.43	0.00	0.00	0.00	-1238.96	26.99	1432.55	-1244.72	145.62	1432.84	-1396.33	28.22	1488.98	-1402.19	136.51	1484.50	141.66	1149.62	74.69	727.16	1056.98	74.65	0.00
7.50000	-1155.08	108.61	22.71	-1182.51	99.42	28.71	-1353.30	153.90	18.32	-1327.57	153.98	67.94	-1558.26	-2.54	36.71	-1568.16	-6.96	66.66	-1672.37	-22.56	186.96	-1627.88	-29.36	220.54	-1219.91	80.36	1118.70	0.00	0.00	0.00	-1230.63	27.33	1433.01	-1236.26	145.80	1433.43	-1386.75	27.25	1489.77	-1393.41	136.92	1485.45	140.27	1148.73	74.86	727.92	1056.22	75.12	0.00
7.51000	-1148.34	108.76	23.99	-1181.28	99.06	28.65	-1353.34	154.04	18.39	-1327.51	154.10	68.06	-1536.01	-6.33	39.30	-1545.14	-10.38	70.02	-1652.44	-23.31	188.75	-1607.93	-29.35	221.95	-1211.99	80.37	1119.06	0.00	0.00	0.00	-1223.22	27.54	1433.41	-1229.72	146.15	1433.97	-1378.40	27.59	1490.54	-1384.60	137.10	1486.39	139.38	1150.52	74.30	727.09	1057.97	74.38	0.00
7.52000	-1156.69	108.54	22.49	-1181.79	98.99	28.98	-1353.46	153.98	18.25	-1327.36	154.22	68.15	-1512.20	-11.06	41.45	-1522.42	-14.53	72.14	-1629.90	-25.30	189.84	-1588.10	-29.22	222.32	-1203.71	79.41	1119.46	0.00	0.00	0.00	-1215.05	27.52	1433.92	-1220.93	145.98	1434.50	-1369.93	27.80	1491.50	-1376.99	135.84	1487.43	137.60	1149.88	74.04	725.86	1057.55	74.03	0.00
7.53000	-1155.97	108.41	22.75	-1180.81	99.15	29.28	-1354.34	152.55	17.65	-1327.58	153.75	67.93	-1487.31	-16.83	43.20	-1495.74	-18.38	74.04	-1609.15	-25.07	188.40	-1567.75	-29.56	221.84	-1196.21	79.39	1119.81	0.00	0.00	0.00	-1205.11	27.48	1434.58	-1211.06	145.74	1435.27	-1360.97	27.64	1492.49	-1368.07	136.19	1488.43	137.13	1150.46	73.82	727.14	1056.60	74.81	0.00
7.54000	-1153.54	108.66	23.03	-1179.97	99.63	29.60	-1353.50	153.93	18.33	-1327.76	153.53	67.81	-1459.08	-24.99	44.20	-1472.43	-22.22	74.32	-1586.65	-26.21	185.96	-1546.73	-29.81	220.16	-1188.80	79.21	1120.16	0.00	0.00	0.00	-1196.81	27.61	1435.06	-1196.34	144.79	1435.39	-1352.54	27.99	1493.29	-1359.23	136.52	1489.25	135.89	1152.22	72.88	727.17	1056.02	74.95	0.00
7.55000	-1153.41	108.36	23.15	-1180.05	99.48	29.52	-1354.14	153.11	17.82	-1327.81	153.21	67.59	-1431.89	-28.86	44.64	-1447.66	-25.51	74.04	-1563.80	-27.02	181.45	-1524.27	-31.29	217.66	-1181.22	78.74	1120.54	0.00	0.00	0.00	-1188.33	27.33	1435.54	-1188.45	144.65	1435.85	-1343.82	27.41	1494.06	-1350.84	136.24	1490.21	138.02	1151.55	73.69	728.22	1056.51	74.86	0.00
7.56000	-1153.11	108.07	23.19	-1178.31	99.25	29.93	-1353.05	154.51	18.60	-1327.35	153.81	67.97	-1405.62	-31.25	44.43	-1417.75	-28.33	73.77	-1540.51	-27.90	175.62	-1503.15	-30.52	212.81	-1174.39	81.32	1119.79	0.00	0.00	0.00	-1181.16	27.37	1435.98	-1181.84	144.48	1436.27	-1333.92	25.15	1494.69	-1342.66	135.36	1491.11	139.67	1149.44	74.63	730.34	1055.98	75.56	0.00
7.57000	-1155.86	108.05	22.58	-1181.08	99.20	29.18	-1352.47	155.15	18.81	-1327.45	153.32	68.02	-1377.39	-34.13	43.82	-1390.23	-31.41	72.45	-1516.72	-28.98	168.66	-1479.78	-31.59	207.56	-1167.18	81.15	1120.01	0.00	0.00	0.00	-1173.35	27.11	1436.32	-1175.19	144.18	1436.84	-1325.87	25.38	1495.55	-1334.04	135.29	1491.90	140.71	1149.57	75.10	728.03	1056.80	74.71	0.00
7.58000	-1158.91	108.20	22.09	-1179.47	99.62	29.52	-1353.45	153.74	18.20	-1327.59	153.06	67.80	-1342.17	-32.84	44.28	-1367.18	-32.31	68.69	-1491.33	-30.58	160.81	-1455.50	-33.97	201.73	-1159.93	80.88	1120.38	0.00	0.00	0.00	-1163.53	26.47	1436.65	-1163.93	143.61	1437.44	-1318.00	25.39	1496.17	-1325.24	135.44	1492.72	140.20	1150.16	74.80	726.29	1056.85	74.33	0.00
7.59000	-1159.76	107.93	22.18	-1179.53	98.80	29.61	-1353.82	153.36	18.11	-1327.32	153.31	68.08	-1313.47	-35.68	43.40	-1336.99	-34.90	67.00	-1465.73	-32.10	152.48	-1432.59	-34.70	194.30	-1152.38	80.13	1120.74	0.00	0.00	0.00	-1155.36	26.12	1436.97	-1155.78	143.02	1437.86	-1310.21	25.78	1496.87	-1317.12	134.44	1493.61	137.93	1150.53	73.94	726.69	1057.55	74.33	0.00
7.60000	-1156.46	107.86	22.87	-1181.26	99.65	29.46	-1352.95	154.38	18.45	-1327.59	152.72	67.86	-1281.88	-37.65	43.03	-1309.40	-37.70	63.96	-1439.19	-34.58	143.75	-1408.02	-36.51	186.55	-1145.01	80.27	1121.04	0.00	0.00	0.00	-1147.18	25.54	1437.13	-1150.25	142.43	1438.20	-1301.32	24.62	1497.31	-1308.44	134.37	1494.18	137.38	1150.74	73.51	728.06	1057.21	74.68	0.00
7.61000	-1157.36	107.54	22.84	-1179.89	98.76	29.94	-1353.52	153.73	18.18	-1327.15	153.24	68.19	-1251.74	-39.66	41.58	-1277.96	-40.45	61.66	-1412.14	-36.28	133.94	-1386.33	-37.74	179.25	-1137.24	77.10	1122.49	0.00	0.00	0.00	-1140.10	25.20	1437.31	-1144.36	141.91	1438.47	-1292.68	23.69	1497.77	-1299.92	134.09	1494.92	137.54	1150.97	73.64	728.01	1056.68	74.83	0.00
7.62000	-1161.71	107.21	22.37	-1180.75	99.14	29.99	-1353.23	153.97	18.39	-1327.01	153.38	68.46	-1223.36	-44.49	38.75	-1248.60	-43.10	58.86	-1384.10	-38.77	124.76	-1361.14	-39.93	171.12	-1129.96	78.90	1121.86	0.00	0.00	0.00	-1132.49	24.63	1437.35	-1136.64	141.26	1438.59	-1285.44	24.36	1498.22	-1291.70	133.55	1495.46	137.99	1151.34	73.86	727.09	1057.06	74.54	0.00
7.63000	-1163.78	107.47	22.37	-1179.92	99.07	30.44	-1353.36	153.79	18.33	-1326.85	153.49	68.43	-1190.09	-48.32	38.65	-1214.56	-46.15	57.39	-1355.79	-41.16	115.20	-1331.59	-42.61	161.97	-1122.36	78.99	1121.91	0.00	0.00	0.00	-1123.16	23.80	1437.42	-1127.46	140.39	1438.82	-1276.79	23.03	1498.41	-1283.39	133.42	1495.83	140.15	1151.87	74.01	727.31	1056.23	75.03	0.00
7.64000	-1162.06	106.69	23.00	-1182.28	99.16	30.35	-1353.69	153.60	18.04	-1327.04	152.94	68.17	-1159.37	-51.66	39.83	-1184.00	-50.33	55.36	-1325.62	-44.76	106.00	-1304.69	-45.42	154.00	-1114.97	78.66	1121.95	0.00	0.00	0.00	-1115.23	23.04	1437.41	-1119.29	139.80	1438.87	-1268.61	22.80	1498.68	-1275.82	132.19	1496.11	141.05	1149.80	74.77	727.98	1055.88	75.11	0.00
7.65000	-1166.19	106.48	22.41	-1181.48	99.61	30.77	-1354.07	152.96	17.96	-1326.90	152.92	68.42	-1124.41	-55.10	41.39	-1153.58	-54.38	54.06	-1296.70	-47.07	96.13	-1277.72	-48.03	145.95	-1107.04	77.92	1121.96	0.00	0.00	0.00	-1107.36	22.53	1437.39	-1111.76	139.05	1439.02	-1260.32	21.37	1498.60	-1267.67	131.67	1496.12	140.11	1149.90	74.45	726.93	1056.10	74.81	0.00
7.66000	-1165.35	106.74	22.53	-1178.51	100.85	31.47	-1353.73	153.04	17.99	-1326.89	152.76	68.50	-1092.32	-59.85	42.43	-1116.72	-57.97	54.56	-1266.02	-50.97	86.97	-1253.79	-49.57	138.18	-1099.15	75.52	1122.79	0.00	0.00	0.00	-1100.66	22.15	1437.37	-1104.33	138.33	1439.05	-1252.24	20.76	1498.50	-1259.76	131.07	1496.05	135.76	1151.36	73.08	726.58	1056.87	74.45	0.00
7.67000	-1166.19	106.59	22.42	-1177.98	99.92	32.12	-1352.98	154.17	18.47	-1326.35	153.26	68.78	-1062.50	-63.51	43.63	-1086.04	-61.44	54.29	-1236.13	-53.06	76.36	-1227.95	-50.75	129.81	-1091.87	77.75	1121.50	0.00	0.00	0.00	-1093.18	21.52	1437.14	-1096.42	137.50	1438.74	-1245.05	21.35	1498.38	-1251.16	131.35	1495.85	136.34	1150.86	73.40	727.37	1057.00	74.55	0.00
7.68000	-1159.86	105.78	24.22	-1178.85	104.78	31.67	-1352.98	154.16	18.57	-1327.09	151.94	68.35	-1027.43	-68.14	46.85	-1054.34	-65.57	55.33	-1205.09	-57.02	66.98	-1198.12	-52.18	120.17	-1084.34	77.96	1120.91	0.00	0.00	0.00	-1083.73	20.52	1436.86	-1087.41	136.69	1438.45	-1237.42	21.14	1498.07	-1243.41	130.18	1495.67	139.93	1149.56	74.39	726.73	1057.21	74.33	0.00
7.69000	-1160.63	107.22	23.42	-1173.50	105.37	32.51	-1352.53	154.60	19.02	-1326.83	152.08	68.55	-1001.87	-72.09	48.35	-1024.27	-69.17	56.73	-1173.43	-61.06	58.36	-1169.37	-55.89	112.91	-1076.57	77.60	1120.28	0.00	0.00	0.00	-1075.84	19.76	1436.49	-1080.30	135.80	1438.07	-1229.87	20.96	1497.68	-1235.66	129.01	1495.29	137.01	1151.05	73.41	728.67	1055.86	75.39	0.00
7.70000	-1210.17	106.51	11.87	-1180.23	105.42	30.56	-1352.26	154.69	18.98	-1326.77	151.82	68.46	-967.24	-75.67	53.38	-992.10	-74.98	59.10	-1141.97	-65.53	51.38	-1141.32	-59.61	106.35	-1068.49	77.23	1119.54	0.00	0.00	0.00	-1067.89	18.84	1436.00	-1071.86	135.01	1437.58	-1221.33	19.64	1497.27	-1227.74	128.47	1494.85	138.45	1149.86	74.08	729.39	1056.11	75.39	0.00
7.71000	-1193.51	107.38	14.21	-1184.78	105.03	28.75	-1352.83	154.03	18.80	-1327.09	151.11	68.44	-935.22	-78.88	58.02	-961.88	-78.46	61.89	-1110.14	-70.24	46.11	-1112.97	-63.55	100.64	-1060.93	77.11	1118.62	0.00	0.00	0.00	-1060.13	18.20	1435.43	-1064.69	134.04	1437.07	-1212.99	18.37	1496.66	-1219.86	127.53	1494.35	139.27	1150.57	74.20	728.58	1055.66	75.38	0.00
7.72000	-1199.05	108.33	12.40	-1181.19	104.83	29.22	-1353.39	152.83	18.40	-1326.98	151.11	68.66	-901.37	-80.54	64.97	-932.21	-81.37	65.66	-1080.74	-71.84	40.43	-1085.03	-67.45	96.04	-1052.61	76.24	1117.61	0.00	0.00	0.00	-1052.29	17.19	1434.68	-1055.18	133.33	1436.29	-1206.04	18.73	1496.01	-1212.12	126.56	1493.58	137.07	1150.59	73.84	727.75	1056.50	74.97	0.00
7.73000	-1204.44	110.46	10.39	-1180.81	101.46	30.17	-1352.24	154.46	19.56	-1326.08	152.06	69.19	-872.25	-83.45	71.33	-903.55	-83.70	70.11	-1050.98	-74.22	36.42	-1057.47	-71.65	92.44	-1045.11	76.12	1116.59	0.00	0.00	0.00	-1044.40	16.15	1433.91	-1047.83	132.25	1435.54	-1198.93	18.82	1495.18	-1204.26	125.86	1492.72	137.20	1149.22	74.33	728.89	1055.62	75.42	0.00
7.74000	-1176.68	110.72	14.73	-1182.13	100.38	29.43	-1353.03	153.02	19.04	-1326.37	151.21	68.90	-846.36	-85.88	77.99	-876.38	-85.78	75.23	-1021.00	-78.18	34.55	-1031.41	-74.83	89.64	-1036.63	75.20	1115.50	0.00	0.00	0.00	-1036.58	15.09	1433.06	-1040.66	131.33	1434.79	-1191.03	18.06	1494.21	-1196.53	124.84	1491.83	138.31	1149.98	74.22	730.39	1055.63	75.72	0.00
7.75000	-1157.16	110.09	22.14	-1181.76	100.30	29.31	-1351.96	154.09	19.83	-1325.63	151.74	69.41	-816.41	-86.97	86.39	-851.04	-87.78	80.79	-994.20	-80.17	32.54	-1007.18	-77.06	87.24	-1028.89	74.99	1114.31	0.00	0.00	0.00	-1028.84	14.22	1432.14	-1031.73	130.25	1433.85	-1182.75	16.30	1493.11	-1187.86	124.88	1490.78	138.20	1149.50	74.39	729.68	1055.75	75.38	0.00
7.76000	-1158.08	109.11	22.26	-1183.59	101.50	28.75	-1351.64	154.21	20.01	-1325.58	151.56	69.43	-801.29	-88.12	91.38	-827.44	-89.09	86.09	-969.13	-81.93	31.34	-984.18	-79.86	86.06	-1020.74	74.34	1113.15	0.00	0.00	0.00	-1021.06	13.24	1431.22	-1022.90	129.35	1432.93	-1174.47	14.39	1492.12	-1180.00	124.09	1489.69	135.05	1150.40	73.39	727.71	1055.84	75.12	0.00
7.77000	-1158.22	109.21	22.07	-1180.64	100.36	29.09	-1349.49	156.57	21.40	-1325.56	151.10	69.53	-777.24	-89.23	98.51	-805.33	-90.48	91.48	-945.05	-84.71	31.41	-962.80	-81.98	85.30	-1012.60	73.43	1112.10	0.00	0.00	0.00	-1012.96	11.80	1430.25	-1015.93	128.13	1432.02	-1168.23	15.29	1490.98	-1172.48	122.67	1488.61	136.24	1149.80	73.78	726.75	1056.63	74.80	0.00
7.78000	-1159.41	109.39	21.69	-1182.10	100.62	28.77	-1348.75	156.95	21.95	-1325.47	150.62	69.68	-757.32	-90.35	104.66	-785.54	-91.09	96.13	-923.60	-86.42	31.38	-942.59	-84.66	85.31	-1004.19	72.99	1110.98	0.00	0.00	0.00	-1004.93	10.59	1429.29	-1006.89	127.01	1431.02	-1159.82	13.15	1489.49	-1164.25	122.05	1487.34	136.74	1150.95	73.61	727.66	1056.73	74.72	0.00
7.79000	-1161.32	109.57	21.02	-1181.44	100.50	28.75	-1349.81	154.62	21.87	-1325.07	150.53	69.93	-738.29	-89.83	109.69	-763.20	-92.49	102.26	-903.91	-87.79	31.58	-924.73	-85.91	84.95	-995.50	71.87	1109.93	0.00	0.00	0.00	-997.11	9.66	1428.37	-999.89	125.94	1430.15	-1152.23	12.45	1488.38	-1156.75	120.34	1486.08	137.27	1150.61	73.64	729.17	1055.97	75.28	0.00
7.80000	-1162.32	109.80	20.91	-1180.97	100.92	28.85	-1350.46	152.53	21.77	-1325.29	149.70	69.94	-721.46	-91.16	113.81	-752.82	-93.71	106.14	-885.33	-90.47	32.61	-908.09	-87.72	85.10	-987.57	70.70	1108.80	0.00	0.00	0.00	-988.95	8.26	1427.45	-993.55	124.58	1429.38	-1144.47	11.60	1487.16	-1148.59	119.35	1484.76	135.95	1151.13	73.14	727.46	1055.70	75.09	0.00
7.81000	-1156.49	109.70	21.57	-1181.65	101.06	28.22	-1349.18	153.25	23.11	-1324.12	150.37	70.68	-707.44	-91.37	116.89	-746.84	-94.21	108.11	-870.17	-91.37	32.60	-893.40	-88.86	84.96	-978.72	69.29	1107.72	0.00	0.00	0.00	-980.88	7.06	1426.57	-985.03	123.54	1428.44	-1136.64	10.54	1485.80	-1141.06	117.62	1483.50	138.68	1150.65	73.99	728.31	1055.23	75.27	0.00
7.82000	-1154.62	109.14	22.00	-1179.89	100.98	28.68	-1348.21	153.12	24.29	-1323.72	150.12	71.03	-695.08	-90.00	118.62	-737.70	-93.43	108.49	-856.49	-92.15	32.39	-880.78	-89.43	84.28	-970.17	68.08	1106.56	0.00	0.00	0.00	-972.72	5.76	1425.69	-976.27	122.37	1427.50	-1127.75	8.36	1484.65	-1133.34	116.00	1482.27	139.33	1148.96	74.62	728.27	1055.98	74.97	0.00
7.83000	-1159.26	109.59	20.76	-1179.35	101.22	28.77	-1348.29	151.77	24.88	-1323.26	149.86	71.73	-684.58	-89.02	119.00	-717.87	-90.86	107.61	-845.24	-92.63	31.72	-870.35	-89.38	83.13	-961.35	66.75	1105.56	0.00	0.00	0.00	-964.40	4.38	1424.86	-969.01	121.02	1426.66	-1119.28	6.61	1483.34	-1125.31	114.44	1480.99	138.68	1147.65	75.25	728.24	1056.46	74.84	0.00
7.84000	-1154.87	109.73	21.43	-1180.20	101.09	28.39	-1348.56	150.55	25.76	-1323.36	148.76	72.33	-675.57	-86.46	117.97	-704.01	-89.02	106.91	-836.76	-91.89	30.05	-861.17	-89.92	81.90	-952.49	65.27	1104.35	0.00	0.00	0.00	-955.91	2.82	1424.03	-959.41	119.74	1425.72	-1111.62	6.09	1482.23	-1117.14	113.02	1479.70	138.71	1149.50	74.44	728.33	1056.44	74.98	0.00
7.85000	-1153.65	109.93	21.58	-1181.12	101.04	28.13	-1347.46	150.99	27.68	-1322.89	148.32	73.44	-668.26	-84.59	114.82	-688.88	-86.47	105.37	-830.28	-91.57	29.41	-854.40	-89.18	80.37	-943.69	64.30	1103.15	0.00	0.00	0.00	-947.41	1.47	1423.19	-950.09	118.65	1424.89	-1103.05	4.14	1481.01	-1108.47	112.01	1478.46	139.53	1149.16	74.64	728.53	1056.36	74.90	0.00
7.86000	-1154.87	109.48	21.08	-1180.93	100.94	27.98	-1346.74	151.00	29.39	-1321.84	148.42	74.79	-662.90	-81.97	109.83	-681.84	-83.90	102.37	-826.27	-90.66	28.15	-849.19	-88.15	78.51	-934.61	62.58	1102.03	0.00	0.00	0.00	-938.85	0.08	1422.39	-942.71	117.19	1424.05	-1094.56	2.56	1479.80	-1100.28	110.30	1477.22	139.24	1149.60	74.38	729.58	1056.09	75.34	0.00
7.87000	-1153.36	109.66	21.29	-1179.30	100.96	28.51	-1346.09	151.18	31.43	-1321.16	147.79	76.24	-659.23	-78.86	104.01	-680.15	-81.30	98.00	-824.34	-89.08	26.37	-846.29	-85.97	75.66	-925.36	61.12	1101.03	0.00	0.00	0.00	-930.11	-1.41	1421.64	-932.86	115.90	1423.28	-1085.65	0.52	1478.82	-1091.61	108.95	1476.17	138.92	1149.55	74.43	729.15	1055.38	75.70	0.00
7.88000	-1148.26	109.67	22.67	-1178.58	101.56	28.66	-1345.96	150.74	33.56	-1320.38	147.49	78.06	-656.70	-73.98	97.02	-681.10	-78.68	92.36	-823.35	-88.28	24.77	-844.29	-84.59	73.53	-916.23	59.55	1100.13	0.00	0.00	0.00	-921.24	-2.91	1420.93	-923.48	114.31	1422.59	-1077.21	-0.68	1477.82	-1082.81	107.35	1475.09	137.21	1149.21	74.25	727.76	1056.41	74.96	0.00
7.89000	-1148.03	109.71	22.47	-1175.39	101.64	29.39	-1344.22	152.39	36.89	-1317.92	149.23	81.07	-650.36	-69.69	90.70	-681.98	-76.04	85.54	-822.23	-87.46	24.13	-841.71	-82.98	72.34	-906.71	57.36	1099.23	0.00	0.00	0.00	-912.32	-4.29	1420.31	-915.13	112.89	1421.96	-1067.41	-3.86	1476.91	-1074.29	105.34	1474.28	134.79	1150.35	73.34	729.48	1055.91	75.42	0.00
7.90000	-1147.46	109.21	22.51	-1171.40	100.89	30.02	-1343.72	152.13	39.73	-1316.15	149.35	83.65	-648.12	-67.74	82.32	-680.05	-73.38	77.63	-820.95	-87.00	23.84	-836.93	-82.11	71.92	-897.27	55.80	1098.48	0.00	0.00	0.00	-903.17	-5.73	1419.92	-906.20	111.30	1421.45	-1058.54	-5.05	1476.25	-1065.70	102.60	1473.70	136.29	1149.56	73.88	728.23	1056.28	75.04	0.00
7.91000	-1153.05	110.65	20.40	-1175.95	101.34	28.92	-1341.85	153.55	43.94	-1313.90	150.18	86.95	-644.87	-65.61	75.32	-675.70	-70.06	69.38	-820.08	-86.80	23.88	-833.49	-81.49	71.73	-887.23	54.73	1097.98	0.00	0.00	0.00	-893.71	-7.46	1419.79	-895.24	109.57	1421.30	-1049.20	-6.78	1475.99	-1056.33	101.06	1473.34	139.69	1149.27	74.87	728.68	1056.35	75.04	0.00
7.92000	-1146.78	109.32	22.11	-1174.71	101.30	29.13	-1340.16	154.24	48.68	-1312.42	149.19	89.78	-644.85	-65.51	68.58	-673.58	-69.49	65.00	-819.60	-86.78	23.99	-831.70	-80.67	71.42	-877.49	52.67	1097.75	0.00	0.00	0.00	-884.19	-9.03	1419.85	-888.15	108.93	1421.77	-1039.94	-8.20	1476.09	-1046.52	99.92	1473.32	140.22	1150.23	74.89	728.71	1056.23	75.02	0.00
7.93000	-1146.80	109.98	21.49	-1175.69	101.21	28.72	-1339.17	153.51	53.30	-1310.57	147.98	93.32	-645.03	-65.05	63.12	-671.82	-68.62	60.60	-819.04	-86.69	24.14	-829.39	-80.70	71.31	-867.26	50.88	1097.89	0.00	0.00	0.00	-874.45	-10.77	1420.06	-878.58	106.73	1421.65	-1030.10	-10.18	1476.23	-1037.41	97.37	1473.59	138.27	1149.73	74.40	727.36	1055.36	75.06	0.00
7.94000	-1145.84	109.35	21.61	-1176.09	101.35	28.88	-1335.58	155.48	59.96	-1307.36	148.16	97.93	-638.84	-63.29	58.58	-669.70	-67.29	56.35	-818.35	-86.90	24.84	-826.91	-80.87	71.16	-857.71	48.48	1098.14	0.00	0.00	0.00	-864.59	-12.50	1420.47	-869.58	105.93	1422.27	-1021.07	-11.14	1476.58	-1027.69	95.78	1473.81	138.77	1148.93	74.51	728.22	1055.96	74.97	0.00
7.95000	-1145.13	109.13	21.47	-1176.79	101.61	28.51	-1333.02	155.44	66.27	-1302.62	149.23	103.44	-636.44	-61.56	54.57	-668.03	-65.54	53.01	-818.00	-86.96	25.37	-824.79	-80.73	70.70	-847.57	46.17	1098.69	0.00	0.00	0.00	-854.84	-14.09	1421.06	-860.30	104.35	1422.86	-1011.27	-13.36	1477.10	-1018.71	93.15	1474.28	140.02	1148.65	74.63	729.16	1055.68	75.30	0.00
7.96000	-1144.34	109.02	21.30	-1173.10	101.27	29.91	-1330.42	154.70	72.87	-1297.56	149.86	109.21	-636.84	-60.43	50.38	-667.03	-63.78	49.83	-817.91	-86.52	25.56	-822.98	-80.48	70.41	-838.00	44.23	1099.34	0.00	0.00	0.00	-846.25	-15.51	1421.55	-852.24	102.97	1423.34	-1002.04	-14.80	1477.73	-1009.31	91.36	1474.73	139.84	1149.92	74.56	727.88	1056.26	74.95	0.00
7.97000	-1144.29	109.66	20.72	-1172.67	101.48	31.23	-1326.79	153.84	80.22	-1292.17	149.76	115.00	-634.60	-59.70	47.10	-664.72	-57.36	49.38	-817.29	-86.79	26.12	-821.58	-79.99	70.30	-828.53	42.13	1100.44	0.00	0.00	0.00	-836.98	-17.05	1422.55	-843.23	101.13	1424.26	-992.05	-17.15	1478.35	-1000.30	88.57	1475.46	139.35	1149.88	74.58	727.94	1055.83	75.21	0.00
7.98000	-1143.92	109.75	20.53	-1173.37	100.97	32.57	-1321.40	154.65	88.66	-1285.36	150.24	121.71	-632.41	-59.12	44.51	-664.51	-57.20	47.10	-817.11	-86.62	26.36	-820.38	-79.62	70.13	-819.11	39.65	1101.58	0.00	0.00	0.00	-825.78	-18.78	1423.77	-832.14	99.08	1425.45	-982.29	-19.12	1479.20	-990.58	87.22	1476.30	139.30	1148.88	73.90	729.71	1055.73	75.50	0.00
7.99000	-1126.36	110.58	24.84	-1172.66	101.13	33.47	-1315.93	152.90	96.63	-1277.15	151.11	128.88	-630.84	-59.32	42.05	-664.55	-58.42	45.03	-817.20	-85.86	26.23	-819.75	-78.99	69.87	-809.52	37.65	1103.08	0.00	0.00	0.00	-816.06	-20.69	1425.02	-822.98	97.42	1426.65	-972.35	-21.84	1480.30	-981.45	84.93	1477.29	138.10	1150.13	73.81	729.18	1056.25	74.97	0.00
8.00000	-1143.30	109.71	20.43	-1174.75	102.38	34.64	-1307.80	152.89	106.38	-1268.42	150.71	135.86	-635.31	-59.36	38.45	-664.31	-58.67	43.65	-816.64	-86.42	26.82	-819.01	-78.62	69.71	-800.31	35.13	1104.62	0.00	0.00	0.00	-806.78	-22.18	1426.46	-814.12	95.76	1428.04	-963.37	-23.44	1481.44	-972.39	82.91	1478.50	138.86	1149.30	74.63	727.71	1056.09	74.66	0.00
8.01000	-1141.73	112.40	20.19	-1170.23	101.13	36.45	-1299.18	151.50	115.69	-1257.40	151.31	143.63	-631.95	-59.00	36.85	-663.99	-58.64	42.35	-816.34	-86.29	27.05	-818.32	-78.56	69.70	-790.71	32.70	1106.09	0.00	0.00	0.00	-798.59	-23.62	1427.71	-806.52	94.21	1429.22	-954.19	-25.18	1482.74	-963.89	80.84	1479.65	138.81	1149.89	74.73	727.40	1056.49	74.71	0.00
8.02000	-1132.55	112.85	21.76	-1167.94	100.37	36.68	-1288.92	150.82	126.13	-1246.09	150.70	151.16	-632.75	-58.17	35.36	-663.66	-58.85	41.37	-816.50	-85.68	26.79	-817.90	-77.99	69.39	-781.53	31.43	1107.83	0.00	0.00	0.00	-790.12	-24.76	1429.42	-798.49	92.62	1430.82	-945.33	-26.75	1484.06	-955.15	79.31	1480.81	141.13	1150.00	74.83	727.15	1056.24	74.84	0.00
8.03000	-1141.60	113.21	17.28	-1165.89	101.09	36.15	-1277.97	150.47	136.87	-1233.82	150.16	159.28	-631.84	-58.30	34.30	-663.35	-58.85	40.71	-816.07	-86.12	27.23	-817.41	-77.88	69.26	-772.74	28.80	1109.31	0.00	0.00	0.00	-779.77	-26.07	1431.48	-788.35	90.77	1432.79	-936.47	-28.75	1485.25	-946.64	77.70	1481.96	140.08	1149.90	74.54	727.83	1056.92	74.69	0.00
8.04000	-1135.72	114.56	16.61	-1159.62	101.99	37.25	-1268.02	148.63	146.99	-1222.82	147.77	166.71	-631.70	-58.15	33.45	-662.92	-58.40	40.46	-816.00	-86.03	27.28	-817.04	-77.72	69.11	-763.96	27.46	1110.78	0.00	0.00	0.00	-771.10	-27.16	1433.33	-780.06	89.27	1434.54	-927.86	-30.59	1486.37	-938.45	76.02	1482.92	141.30	1150.08	74.91	728.75	1056.35	75.14	0.00
8.05000	-1133.25	115.38	14.91	-1151.80	102.00	38.53	-1257.90	146.54	157.44	-1210.29	146.82	175.25	-634.11	-58.04	31.96	-662.80	-58.53	39.90	-816.60	-84.98	26.86	-816.84	-77.47	68.94	-755.07	25.64	1112.11	0.00	0.00	0.00	-762.34	-28.48	1435.13	-771.84	87.89	1436.27	-919.73	-32.03	1487.30	-930.53	74.23	1483.78	140.53	1148.62	75.34	726.61	1056.74	74.38	0.00
8.06000	-1125.73	117.11	14.62	-1140.87	104.10	40.03	-1247.02	144.41	167.80	-1197.34	144.84	183.64	-630.55	-58.80	32.22	-662.82	-59.05	39.53	-816.63	-84.73	26.84	-816.51	-77.58	69.00	-746.54	24.28	1113.14	0.00	0.00	0.00	-754.76	-29.54	1436.75	-767.14	86.08	1437.49	-911.32	-33.46	1488.32	-922.35	73.06	1484.55	138.30	1148.92	74.73	727.06	1056.32	74.62	0.00
8.07000	-1120.93	117.16	14.67	-1131.60	105.17	41.95	-1234.86	141.29	177.69	-1183.10	143.09	191.99	-630.47	-57.59	32.05	-662.67	-58.17	39.52	-816.31	-85.10	27.04	-816.25	-77.52	68.95	-738.35	22.23	1114.03	0.00	0.00	0.00	-746.76	-30.31	1438.37	-760.41	84.96	1438.81	-902.95	-34.92	1489.27	-914.28	71.86	1485.42	139.07	1150.40	74.41	727.84	1055.97	75.05	0.00
8.08000	-1108.85	117.77	20.03	-1121.00	104.28	47.19	-1220.95	137.45	185.21	-1168.41	140.32	199.31	-629.39	-57.61	31.70	-662.82	-58.05	39.15	-816.35	-85.01	27.00	-816.16	-77.40	68.81	-729.42	21.34	1114.78	0.00	0.00	0.00	-736.99	-31.20	1440.33	-748.30	84.67	1440.86	-894.65	-36.03	1490.32	-906.52	70.11	1486.22	138.55	1149.72	74.27	727.16	1055.58	74.99	0.00
8.09000	-1095.24	115.19	24.54	-1105.97	102.57	52.39	-1206.02	133.70	190.69	-1152.71	137.58	205.36	-627.51	-58.59	32.02	-663.12	-58.87	38.79	-816.04	-85.50	27.17	-815.91	-77.72	68.93	-721.24	20.86	1115.34	0.00	0.00	0.00	-728.61	-31.98	1441.85	-739.65	83.74	1442.34	-886.13	-37.30	1491.34	-898.33	69.62	1487.18	137.42	1150.47	73.75	727.75	1056.20	74.96	0.00
8.10000	-1078.82	112.47	28.96	-1089.52	99.41	56.77	-1188.39	131.60	195.84	-1136.39	134.06	209.65	-624.93	-57.84	32.46	-663.23	-58.72	38.57	-816.31	-85.15	27.08	-815.79	-77.69	68.78	-712.86	19.71	1115.92	0.00	0.00	0.00	-720.12	-32.90	1443.34	-731.53	82.92	1443.63	-877.97	-38.03	1492.43	-890.23	68.65	1488.15	140.27	1149.32	74.74	727.87	1056.13	74.94	0.00
8.11000	-1060.89	109.97	32.27	-1069.59	96.18	60.50	-1169.73	129.25	199.43	-1118.18	131.52	213.10	-631.38	-57.93	31.04	-663.44	-58.50	38.47	-816.09	-85.44	27.28	-815.53	-78.03	68.91	-704.31	18.14	1116.36	0.00	0.00	0.00	-712.86	-33.42	1444.60	-724.44	82.35	1444.76	-869.92	-38.89	1493.75	-882.44	67.23	1489.11	141.26	1150.39	74.58	729.19	1056.28	75.11	0.00
8.12000	-1042.54	108.02	34.99	-1050.14	94.47	63.05	-1150.08	127.49	202.05	-1099.63	128.58	215.41	-631.95	-57.65	30.84	-663.59	-58.38	38.25	-815.85	-85.75	27.39	-815.70	-77.70	68.69	-695.87	17.90	1116.99	0.00	0.00	0.00	-704.93	-33.60	1445.72	-716.73	81.86	1445.73	-861.53	-40.12	1494.77	-874.00	66.65	1490.14	140.14	1148.60	75.00	729.08	1055.61	75.39	0.00
8.13000	-1021.08	106.45	36.92	-1032.54	92.39	64.08	-1131.57	123.26	202.41	-1080.99	125.31	216.21	-627.19	-57.59	31.70	-663.75	-58.55	38.10	-815.84	-85.89	27.33	-815.55	-77.83	68.75	-687.56	17.64	1117.53	0.00	0.00	0.00	-695.11	-34.04	1447.13	-707.09	81.10	1446.96	-852.91	-41.13	1495.85	-866.02	65.36	1491.27	136.77	1150.14	73.96	729.63	1055.86	75.44	0.00
8.14000	-997.97	104.85	38.26	-1008.96	90.96	65.20	-1111.38	120.40	201.55	-1061.68	122.25	215.99	-630.79	-57.63	31.07	-663.66	-58.72	38.04	-816.02	-85.47	27.09	-815.67	-77.60	68.61	-679.39	17.59	1118.13	0.00	0.00	0.00	-686.74	-34.41	1448.20	-699.02	80.40	1447.94	-844.95	-41.01	1497.17	-857.74	64.52	1492.21	139.09	1149.84	74.26	727.32	1055.55	74.95	0.00
8.15000	-972.94	103.47	39.15	-984.75	88.93	65.45	-1091.08	117.20	199.01	-1041.08	119.94	214.85	-631.04	-58.16	30.93	-663.79	-59.18	37.85	-816.07	-85.43	27.14	-815.26	-78.06	68.94	-671.66	16.52	1118.88	0.00	0.00	0.00	-678.37	-34.88	1449.18	-690.96	79.92	1448.82	-836.38	-42.05	1498.27	-849.46	64.07	1493.11	137.54	1149.79	74.20	728.79	1055.24	75.30	0.00
8.16000	-950.97	104.91	36.67	-958.14	87.32	65.06	-1070.17	113.86	194.96	-1020.45	116.74	212.16	-633.31	-57.90	30.36	-663.64	-58.81	38.00	-816.04	-85.60	27.05	-815.49	-77.50	68.72	-663.81	15.75	1119.51	0.00	0.00	0.00	-670.06	-35.17	1450.08	-682.96	79.43	1449.58	-827.40	-43.60	1499.02	-841.41	63.13	1493.95	137.31	1149.91	74.24	727.85	1056.37	74.91	0.00
8.17000	-919.90	103.22	37.00	-933.31	87.41	62.33	-1047.76	111.46	189.55	-999.19	114.39	208.37	-632.66	-58.10	30.60	-664.03	-58.85	37.65	-816.05	-85.52	26.96	-815.25	-78.10	69.08	-656.14	15.64	1120.26	0.00	0.00	0.00	-661.79	-35.42	1450.84	-674.94	79.05	1450.25	-818.94	-44.05	1499.95	-833.57	61.96	1494.77	142.15	1147.50	75.68	728.04	1055.83	75.12	0.00
8.18000	-894.44	98.39	32.30	-902.81	84.97	60.86	-1024.73	109.38	182.71	-976.86	112.27	203.66	-630.51	-57.62	31.28	-664.02	-59.16	37.76	-815.88	-85.87	27.21	-815.22	-77.93	69.07	-648.41	15.04	1120.95	0.00	0.00	0.00	-653.50	-35.73	1451.53	-666.95	78.58	1450.83	-810.84	-44.22	1500.90	-825.34	61.46	1495.49	139.59	1148.98	74.86	728.44	1055.54	75.32	0.00
8.19000	-854.58	100.28	36.44	-874.28	83.58	59.05	-1000.86	108.22	175.02	-954.16	110.42	197.63	-632.03	-58.49	31.41	-664.15	-59.14	37.82	-815.85	-86.07	27.23	-815.21	-77.91	69.12	-640.94	13.71	1121.66	0.00	0.00	0.00	-645.37	-35.59	1452.12	-658.91	78.31	1451.36	-802.44	-45.00	1501.72	-817.31	60.71	1496.26	138.04	1149.37	74.48	727.94	1055.87	75.17	0.00
8.20000	-822.49	99.45	35.29	-844.23	82.19	56.65	-976.15	106.47	166.06	-931.48	107.78	190.47	-632.95	-58.19	31.39	-664.19	-59.90	37.82	-815.85	-86.07	27.19	-815.21	-77.84	69.14	-633.49	13.53	1122.22	0.00	0.00	0.00	-637.08	-35.89	1452.65	-650.94	78.10	1451.80	-794.09	-45.66	1502.34	-809.02	60.49	1496.88	139.12	1149.66	74.17	728.60	1056.54	74.82	0.00
8.21000	-792.46	94.24	34.13	-809.97	78.87	55.62	-951.39	104.31	155.82	-906.91	107.64	183.27	-630.31	-57.86	32.13	-664.13	-59.98	38.19	-816.07	-85.83	26.98	-815.30	-77.55	69.13	-625.75	12.72	1122.95	0.00	0.00	0.00	-628.81	-35.98	1453.06	-642.97	77.74	1452.18	-785.78	-46.04	1502.92	-800.89	60.22	1497.50	139.78	1150.18	74.21	728.32	1055.81	75.03	0.00
8.22000	-760.59	93.05	32.00	-780.05	77.46	52.81	-925.57	102.48	144.86	-882.04	107.12	175.32	-628.17	-58.36	33.19	-664.29	-60.42	38.35	-815.80	-86.23	27.19	-815.04	-77.90	69.30	-617.88	11.75	1123.57	0.00	0.00	0.00	-620.62	-36.01	1453.38	-634.95	77.71	1452.47	-777.34	-46.78	1503.39	-793.12	59.45	1497.99	141.45	1149.70	74.89	727.99	1055.58	75.20	0.00
8.23000	-728.41	91.87	30.10	-749.38	76.50	50.34	-898.25	101.65	133.78	-857.04	105.80	166.27	-627.75	-57.94	33.69	-664.64	-60.57	38.25	-815.87	-86.00	26.94	-814.89	-78.19	69.49	-610.50	11.59	1123.94	0.00	0.00	0.00	-612.44	-36.05	1453.61	-627.08	77.47	1452.63	-769.11	-47.18	1503.74	-785.01	58.78	1498.36	139.39	1150.25	74.43	729.03	1055.93	75.29	0.00
8.24000	-694.78	91.79	28.90	-718.50	76.43	47.87	-870.15	100.92	122.14	-829.99	106.27	157.48	-629.61	-58.19	33.93	-664.46	-59.31	38.81	-816.01	-86.07	26.92	-814.91	-78.01	69.41	-602.88	10.78	1124.17	0.00	0.00	0.00	-604.21	-36.20	1453.70	-619.20	77.40	1452.73	-760.94	-47.37	1503.99	-776.94	58.43	1498.54	139.79	1148.75	75.01	728.48	1055.55	75.18	0.00
8.25000	-659.74	91.54	28.68	-683.47	76.10	46.21	-841.21	100.12	110.29	-803.15	106.51	148.53	-632.45	-58.08	33.92	-664.15	-59.23	39.02	-816.24	-85.70	26.75	-814.73	-78.28	69.57	-595.20	10.42	1124.28	0.00	0.00	0.00	-596.10	-36.23	1453.68	-611.32	77.34	1452.72	-752.48	-48.18	1504.06	-769.09	57.72	1498.65	137.06	1150.62	73.82	728.03	1055.53	75.16	0.00
8.26000	-624.16	92.40	29.28	-650.72	76.31	44.94	-811.88	98.99	98.25	-776.10	105.83	139.13	-633.39	-58.10	34.23	-663.90	-59.92	38.29	-816.29	-85.65	26.72	-814.60	-78.33	69.67	-587.31	9.79	1124.23	0.00	0.00	0.00	-587.95	-36.29	1453.52	-603.43	77.17	1452.62	-744.45	-48.25	1503.94	-761.01	57.77	1498.59	138.49	1149.75	74.59	727.31	1055.57	75.10	0.00
8.27000	-589.04	93.42	30.91	-615.75	76.36	44.39	-782.18	98.22	86.57	-748.19	105.38	129.92	-628.08	-59.35	35.94	-662.90	-60.20	38.50	-816.05	-85.93	26.87	-814.70	-78.04	69.60	-579.51	9.23	1123.97	0.00	0.00	0.00	-579.75	-36.50	1453.28	-595.48	76.97	1452.39	-736.19	-48.52	1503.74	-753.06	57.31	1498.43	138.56	1149.49	74.54	728.15	1055.04	75.57	0.00
8.28000	-554.78	94.52	32.50	-585.79	77.77	43.90	-750.57	99.49	76.26	-720.31	104.74	120.99	-628.06	-60.13	35.58	-661.97	-61.25	38.41	-816.00	-86.03	26.95	-814.50	-78.23	69.79	-571.67	9.07	1123.46	0.00	0.00	0.00	-571.51	-36.44	1452.87	-587.42	76.93	1452.02	-727.97	-48.83	1503.41	-745.26	56.56	1498.12	138.04	1148.81	74.32	728.21	1055.33	75.44	0.00
8.29000	-520.87	95.66	35.11	-549.43	79.18	45.15	-719.71	100.21	66.30	-691.05	106.00	113.28	-626.11	-59.53	36.36	-660.33	-64.37	39.25	-816.22	-85.39	26.60	-814.55	-77.77	69.70	-563.66	8.96	1122.78	0.00	0.00	0.00	-563.30	-36.41	1452.32	-579.38	76.98	1451.48	-720.01	-48.54	1502.96	-737.61	55.58	1497.60	138.09	1148.80	74.33	729.81	1055.46	75.73	0.00
8.30000	-489.71	96.60	36.96	-516.22	81.12	46.90	-687.94	100.77	57.38	-662.10	106.33	106.15	-621.72	-62.34	38.64	-660.03	-64.54	39.37	-815.38	-86.73	27.35	-814.30	-77.95	69.91	-555.73	9.11	1121.98	0.00	0.00	0.00	-555.02	-36.48	1451.65	-571.29	76.90	1450.86	-711.86	-48.73	1502.26	-729.12	56.16	1496.93	139.90	1149.11	74.62	727.74	1055.73	75.03	0.00
8.31000	-454.72	97.06	41.50	-482.34	81.53	49.54	-655.92	102.80	49.82	-632.83	107.87	100.21	-622.75	-63.52	37.75	-660.97	-64.34	38.99	-815.79	-85.96	26.90	-814.14	-77.88	70.03	-547.94	8.49	1120.89	0.00	0.00	0.00	-546.83	-36.31	1450.84	-563.11	77.12	1450.04	-703.77	-48.90	1501.48	-721.25	55.19	1496.25	139.91	1149.37	74.83	727.27	1055.23	75.22	0.00
8.32000	-422.26	97.39	47.09	-450.76	82.30	53.17	-624.28	103.94	43.38	-604.02	108.47	94.87	-621.77	-63.12	36.71	-662.60	-63.88	38.51	-815.68	-86.01	26.96	-814.15	-77.52	70.06	-539.90	8.58	1119.72	0.00	0.00	0.00	-538.60	-36.30	1449.91	-555.11	77.05	1449.10	-695.39	-49.07	1500.53	-712.45	56.48	1495.23	141.07	1148.87	75.12	728.54	1054.22	75.80	0.00
8.33000	-389.08	97.00	53.48	-417.53	82.63	58.26	-592.56	107.28	38.89	-575.44	109.23	90.66	-629.57	-63.47	34.11	-663.95	-64.38	38.57	-815.62	-86.08	27.08	-813.87	-77.66	70.25	-531.63	8.65	1118.44	0.00	0.00	0.00	-530.39	-36.24	1448.82	-546.98	77.43	1448.02	-687.01	-49.31	1499.56	-704.59	56.11	1494.26	138.70	1149.27	74.23	728.45	1055.56	75.17	0.00
8.34000	-361.38	97.53	59.55	-389.42	82.69	62.92	-561.03	109.65	35.31	-546.87	111.02	88.02	-630.85	-63.39	33.22	-665.18	-59.88	38.18	-815.73	-85.73	27.01	-813.77	-77.42	70.41	-523.57	8.86	1117.11	0.00	0.00	0.00	-522.20	-36.20	1447.60	-538.86	77.61	1446.84	-678.67	-49.22	1498.40	-696.60	55.66	1493.15	139.82	1149.32	74.48	727.06	1056.06	74.60	0.00
8.35000	-329.80	97.33	67.90	-358.98	82.94	69.60	-530.63	111.88	33.04	-519.21	112.94	86.55	-631.91	-60.13	31.79	-665.51	-60.16	38.00	-815.63	-85.77	27.12	-813.70	-77.07	70.56	-515.15	9.09	1115.78	0.00	0.00	0.00	-514.08	-35.76	1446.28	-530.67	77.87	1445.53	-670.32	-49.32	1497.08	-688.48	55.53	1491.87	142.03	1147.74	75.57	725.65	1055.87	74.60	0.00
8.36000	-302.35	97.50	76.18	-334.08	83.81	75.92	-501.85	113.20	31.08	-492.94	113.82	85.56	-632.04	-60.47	31.00	-665.49	-59.57	37.89	-815.46	-85.70	27.23	-813.17	-77.30	70.99	-506.87	9.54	1114.21	0.00	0.00	0.00	-506.91	-35.57	1445.13	-523.63	78.15	1444.40	-662.22	-48.82	1495.71	-680.05	56.18	1490.57	141.43	1148.82	74.97	726.10	1054.96	75.01	0.00
8.37000	-275.91	98.10	84.68	-305.28	83.82	83.59	-473.90	114.35	30.58	-467.62	114.96	85.52	-631.36	-60.18	31.05	-665.52	-60.13	37.66	-815.15	-85.48	27.38	-813.14	-76.72	71.06	-498.81	9.47	1112.68	0.00	0.00	0.00	-498.89	-35.40	1443.69	-515.74	78.55	1443.00	-654.53	-47.51	1494.34	-672.07	56.08	1489.18	139.63	1149.49	74.80	727.01	1055.30	75.12	0.00
8.38000	-250.50	98.31	93.53	-285.18	84.12	89.67	-447.51	115.59	30.79	-443.80	115.54	86.02	-628.68	-59.94	30.98	-665.42	-59.56	37.50	-814.94	-85.26	27.47	-812.70	-76.73	71.43	-490.50	9.91	1111.20	0.00	0.00	0.00	-489.16	-35.05	1441.97	-505.99	78.86	1441.31	-646.03	-47.50	1492.89	-663.49	56.87	1487.65	139.24	1150.59	74.37	727.15	1055.84	74.92	0.00
8.39000	-231.40	98.90	100.78	-260.15	85.32	97.33	-422.68	116.72	31.95	-420.91	116.59	87.26	-632.94	-60.27	30.14	-665.07	-59.68	37.48	-814.76	-84.78	27.61	-812.33	-76.47	71.69	-482.19	10.46	1109.71	0.00	0.00	0.00	-480.74	-34.82	1440.44	-497.60	79.39	1439.81	-637.63	-47.08	1491.34	-655.20	57.14	1486.15	141.15	1149.48	75.02	726.94	1056.12	74.60	0.00
8.40000	-210.36	98.93	108.29	-235.98	86.05	104.89	-399.37	117.75	33.32	-399.74	116.75	88.56	-629.29	-59.61	30.66	-664.80	-59.56	37.40	-814.70	-84.28	27.72	-811.94	-76.27	72.11	-473.77	10.43	1108.12	0.00	0.00	0.00	-472.39	-34.28	1438.91	-489.12	80.20	1438.29	-629.21	-46.74	1489.77	-647.04	57.02	1484.63	140.60	1148.00	75.11	728.39	1055.31	75.17	0.00
8.41000	-190.97	98.65	114.99	-218.86	85.95	109.60	-378.18	117.86	34.46	-380.09	117.50	90.10	-632.11	-60.60	29.72	-664.60	-59.79	37.34	-814.27	-84.19	28.01	-811.40	-76.22	72.60	-465.24	10.72	1106.54	0.00	0.00	0.00	-464.00	-33.58	1437.41	-480.62	80.86	1436.78	-620.71	-46.24	1488.21	-638.66	57.66	1483.08	140.92	1148.69	75.37	727.56	1055.39	75.10	0.00
8.42000	-173.62	98.22	120.38	-201.39	85.98	114.38	-359.11	118.03	35.47	-362.56	117.66	91.21	-631.28	-60.58	29.48	-664.45	-59.60	37.30	-814.17	-83.57	28.26	-810.94	-75.92	73.05	-456.50	11.60	1105.09	0.00	0.00	0.00	-455.44	-33.04	1435.89	-472.06	81.73	1435.29	-612.30	-45.69	1486.60	-630.30	58.04	1481.54	140.04	1148.52	74.85	726.11	1055.99	74.54	0.00
8.43000	-157.88	97.37	124.37	-185.73	86.24	117.88	-342.16	118.70	36.54	-346.83	117.50	91.91	-631.51	-60.73	29.57	-664.26	-60.00	37.10	-813.56	-83.56	28.89	-810.14	-76.08	73.93	-447.38	12.60	1104.37	0.00	0.00	0.00	-446.77	-32.44	1434.41	-463.38	82.58	1433.78	-603.80	-44.66	1484.98	-621.68	59.13	1479.93	140.17	1149.59	74.62	727.30	1056.14	74.68	0.00
8.44000	-144.13	97.06	126.41	-172.21	84.85	119.49	-327.41	119.08	36.95	-332.75	118.00	92.35	-628.95	-60.89	29.90	-664.09	-60.21	36.96	-813.42	-82.60	29.27	-809.42	-76.01	74.84	-438.48	13.48	1102.95	0.00	0.00	0.00	-437.98	-31.81	1432.91	-454.61	83.32	1432.32	-595.21	-43.66	1483.42	-613.09	59.72	1478.45	137.94	1150.13	73.80	726.93	1056.60	74.39	0.00
8.45000	-132.08	96.55	127.00	-160.01	84.77	120.44	-315.15	118.98	36.46	-320.70	118.29	92.10	-628.71	-60.76	29.58	-663.87	-60.36	36.84	-813.27	-81.81	29.90	-808.62	-75.80	75.91	-429.50	13.85	1101.52	0.00	0.00	0.00	-429.20	-30.93	1431.45	-445.66	84.41	1430.83	-586.68	-42.49	1481.99	-604.24	60.60	1477.05	138.66	1147.95	74.85	728.07	1056.17	74.90	0.00
8.46000	-121.81	96.00	125.87	-149.59	84.24	119.72	-304.82	118.80	35.62	-310.58	118.42	91.43	-631.96	-60.19	28.74	-663.58	-60.43	36.81	-812.71	-81.90	31.13	-807.63	-75.80	77.21	-420.52	14.90	1100.13	0.00	0.00	0.00	-420.34	-30.00	1430.03	-436.67	85.47	1429.43	-577.33	-42.37	1480.68	-595.42	60.99	1475.73	137.90	1149.06	74.21	727.68	1055.69	74.92	0.00
8.47000	-113.06	95.25	123.19	-141.12	83.66	116.72	-296.48	119.09	34.20	-301.72	118.29	89.88	-629.40	-60.91	28.92	-663.39	-61.01	36.43	-812.34	-81.51	32.38	-806.77	-75.64	78.66	-411.37	15.55	1098.89	0.00	0.00	0.00	-411.50	-29.05	1428.68	-427.64	86.55	1428.11	-568.52	-40.72	1479.50	-586.31	62.45	1474.56	137.81	1149.23	74.10	727.44	1055.38	75.21	0.00
8.48000	-105.79	94.10	119.08	-131.83	82.07	114.23	-289.82	118.74	32.14	-294.68	118.04	87.88	-630.01	-61.21	28.61	-663.03	-60.61	36.48	-812.15	-81.02	33.86	-805.58	-75.94	80.49	-402.15	16.48	1097.63	0.00	0.00	0.00	-402.64	-27.90	1427.43	-418.49	87.56	1426.86	-559.63	-38.99	1478.33	-576.78	64.45	1473.44	140.19	1149.22	74.77	726.28	1056.61	74.39	0.00
8.49000	-99.96	92.36	113.93	-124.71	80.78	109.75	-284.83	118.33	29.81	-288.93	117.44	85.28	-627.85	-60.73	29.01	-662.52	-60.76	36.57	-811.78	-80.74	35.66	-804.62	-75.71	82.24	-393.55	17.62	1095.85	0.00	0.00	0.00	-393.70	-26.79	1426.23	-409.30	88.84	1425.67	-550.68	-37.37	1477.20	-567.71	65.23	1472.34	139.02	1149.16	74.57	726.58	1056.34	74.46	0.00
8.50000	-95.26	90.20	107.28	-123.73	78.66	102.92	-281.93	117.15	28.98	-284.33	116.06	82.60	-626.80	-60.77	29.13	-662.05	-60.80	36.51	-811.09	-80.83	37.71	-803.26	-75.96	84.41	-384.29	18.39	1094.92	0.00	0.00	0.00	-384.63	-25.84	1425.18	-400.01	89.98	1424.57	-541.87	-35.78	1476.21	-558.32	66.91	1471.37	139.79	1149.75	74.45	728.25	1055.58	75.19	0.00
8.51000	-91.81	87.92	99.64	-121.81	75.34	95.93	-280.07	117.47	28.04	-281.20	115.27	79.56	-628.46	-61.54	28.28	-661.67	-61.13	36.41	-810.66	-80.69	39.88	-801.90	-76.00	86.67	-374.56	19.62	1094.29	0.00	0.00	0.00	-375.54	-24.54	1424.20	-390.74	90.96	1423.60	-532.62	-34.42	1475.30	-549.08	68.54	1470.38	138.21	1150.42	73.91	728.76	1055.24	75.26	0.00
8.52000	-88.80	84.43	92.31	-117.25	72.30	89.52	-278.59	116.85	27.00	-278.93	113.48	76.24	-627.77	-61.85	28.13	-661.08	-61.52	36.39	-809.49	-81.44	42.77	-800.49	-76.15	89.22	-365.08	20.46	1093.74	0.00	0.00	0.00	-366.42	-23.35	1423.38	-381.34	92.43	1422.74	-523.40	-33.21	1474.41	-539.93	69.66	1469.46	138.90	1149.96	74.07	729.62	1055.38	75.48	0.00
8.53000	-81.40	81.93	84.07	-115.69	70.18	80.35	-277.21	115.37	26.75	-275.73	111.45	74.56	-625.84	-61.72	28.60	-649.00	-61.38	40.17	-808.66	-81.42	45.56	-798.57	-76.80	92.29	-355.31	21.61	1093.57	0.00	0.00	0.00	-357.23	-22.13	1422.74	-373.53	93.19	1421.84	-514.43	-31.47	1473.67	-530.71	70.98	1468.70	141.83	1147.42	75.32	729.20	1055.97	75.30	0.00
8.54000	-79.26	80.82	73.36	-106.93	68.05	72.60	-275.62	114.87	27.03	-270.70	109.71	74.09	-625.85	-62.40	27.86	-649.58	-61.49	39.98	-807.53	-81.60	48.80	-796.50	-77.27	95.58	-345.32	23.11	1093.65	0.00	0.00	0.00	-348.00	-20.82	1422.29	-363.63	94.28	1421.38	-505.37	-29.58	1473.12	-521.10	72.95	1468.20	140.29	1149.49	74.72	727.67	1055.68	74.98	0.00
8.55000	-74.48	79.80	65.19	-106.90	67.49	64.73	-274.55	114.52	27.40	-267.17	108.66	73.13	-625.21	-62.19	28.27	-651.97	-61.73	38.99	-806.30	-81.66	52.49	-793.93	-78.09	99.48	-335.15	24.58	1093.85	0.00	0.00	0.00	-338.68	-19.43	1422.13	-353.78	95.55	1421.20	-496.15	-27.40	1472.97	-511.58	74.41	1468.17	137.64	1149.03	74.23	727.79	1055.43	75.31	0.00
8.56000	-74.81	79.51	57.22	-103.29	66.96	58.84	-273.89	114.67	27.57	-264.94	107.65	72.53	-624.83	-62.11	28.29	-657.34	-53.95	37.95	-803.97	-82.94	57.21	-790.85	-79.05	103.89	-324.68	26.40	1094.40	0.00	0.00	0.00	-330.56	-18.20	1421.96	-346.09	96.64	1421.02	-486.67	-25.75	1472.99	-501.92	76.14	1468.22	138.41	1147.45	74.74	727.06	1055.25	75.02	0.00
8.57000	-69.33	79.13	50.60	-101.24	66.28	52.44	-273.26	115.31	27.72	-262.40	107.88	72.30	-626.78	-62.64	27.59	-654.36	-62.21	36.86	-802.00	-82.88	61.86	-787.21	-79.89	108.67	-314.13	27.77	1095.26	0.00	0.00	0.00	-321.38	-16.73	1422.29	-337.42	97.95	1421.40	-476.89	-24.24	1473.30	-491.97	78.17	1468.49	139.77	1148.60	74.95	726.50	1055.93	74.58	0.00
8.58000	-69.25	77.22	44.08	-99.92	64.69	46.74	-273.03	114.71	27.33	-260.08	107.25	71.45	-629.07	-62.37	27.23	-654.16	-63.61	35.88	-798.64	-83.97	67.79	-783.03	-80.46	113.89	-303.45	29.28	1096.27	0.00	0.00	0.00	-310.16	-14.98	1422.65	-325.62	99.45	1421.78	-467.37	-22.33	1473.79	-482.03	80.49	1468.97	140.00	1147.66	75.08	727.44	1055.34	75.04	0.00
8.59000	-68.42	75.46	40.64	-99.25	63.10	43.68	-272.84	114.03	27.25	-258.43	106.24	71.07	-628.42	-62.95	27.43	-654.13	-64.15	34.96	-794.69	-85.05	74.41	-777.62	-81.68	119.90	-292.75	31.15	1097.54	0.00	0.00	0.00	-300.49	-13.47	1423.20	-315.71	100.91	1422.41	-457.77	-20.21	1474.50	-471.94	82.69	1469.65	137.29	1149.47	74.06	727.34	1055.29	75.27	0.00
8.60000	-67.78	74.71	38.08	-98.48	62.99	41.42	-272.32	114.15	27.56	-257.40	105.92	71.06	-627.30	-63.14	27.92	-653.62	-64.49	34.26	-789.89	-85.80	81.54	-770.54	-83.72	126.86	-282.55	33.48	1098.99	0.00	0.00	0.00	-290.83	-12.10	1423.91	-306.07	102.40	1423.14	-448.10	-17.98	1475.44	-461.94	84.51	1470.63	137.24	1148.85	74.37	726.04	1055.11	74.85	0.00
8.61000	-67.34	74.27	36.25	-98.14	62.58	39.92	-272.17	113.84	27.40	-256.24	105.94	71.00	-625.96	-63.34	28.38	-652.10	-64.23	33.48	-783.51	-86.99	89.52	-761.92	-85.65	134.28	-272.13	34.99	1100.70	0.00	0.00	0.00	-281.12	-10.81	1424.81	-296.19	103.75	1424.02	-438.35	-16.14	1476.59	-451.94	86.33	1471.74	139.11	1149.69	74.48	726.13	1055.78	74.49	0.00
8.62000	-68.95	74.65	34.45	-96.81	62.90	39.39	-272.12	113.67	27.46	-255.56	105.50	70.63	-627.10	-62.88	28.54	-650.63	-63.76	32.69	-775.67	-88.14	98.27	-751.44	-87.38	141.70	-262.03	36.54	1102.44	0.00	0.00	0.00	-271.59	-9.32	1425.80	-285.85	104.80	1424.96	-428.50	-14.31	1477.87	-441.87	88.07	1473.01	140.24	1148.94	74.85	729.13	1055.36	75.36	0.00
8.63000	-70.30	74.42	33.22	-97.96	62.27	38.26	-272.13	113.77	27.42	-255.19	105.01	70.39	-627.22	-63.26	28.06	-648.52	-63.85	32.67	-766.57	-88.75	107.21	-739.01	-89.20	149.19	-252.18	38.64	1104.39	0.00	0.00	0.00	-262.11	-7.69	1426.91	-273.72	106.85	1426.30	-418.93	-12.18	1479.22	-431.81	90.31	1474.30	140.87	1147.11	75.54	725.84	1055.75	74.52	0.00
8.64000	-71.07	74.18	32.45	-97.88	62.56	37.79	-271.96	113.98	27.47	-254.76	105.10	70.38	-626.85	-63.60	27.62	-647.10	-63.97	33.01	-756.15	-89.30	116.75	-724.97	-91.32	156.92	-242.69	40.78	1106.16	0.00	0.00	0.00	-252.56	-6.28	1428.07	-265.93	107.59	1427.30	-409.43	-10.37	1480.58	-421.69	92.53	1475.64	138.98	1148.29	74.95	726.19	1055.52	74.74	0.00
8.65000	-67.55	74.13	32.96	-96.36	62.28	37.96	-271.88	114.06	27.44	-254.39	105.52	70.46	-621.18	-63.34	27.80	-643.66	-64.16	34.12	-745.22	-89.37	126.79	-710.53	-92.67	164.68	-233.23	42.32	1108.03	0.00	0.00	0.00	-243.04	-5.03	1429.28	-254.31	109.16	1428.63	-399.71	-9.12	1481.87	-412.20	93.46	1477.01	137.58	1149.30	74.11	727.63	1054.81	75.41	0.00
8.66000	-67.99	73.87	32.77	-97.07	62.53	37.46	-271.93	114.09	27.34	-254.29	105.50	70.33	-619.23	-64.98	26.34	-637.97	-65.07	36.40	-732.79	-90.51	137.77	-695.14	-93.86	173.03	-223.99	43.70	1109.71	0.00	0.00	0.00	-233.69	-3.54	1430.51	-244.12	110.25	1429.91	-390.27	-7.55	1483.17	-402.40	95.27	1478.24	140.08	1148.34	74.48	727.94	1055.53	75.18	0.00
8.67000	-70.17	74.20	31.95	-96.84	62.45	37.46	-271.91	113.98	27.36	-254.10	105.43	70.18	-614.76	-67.16	25.44	-631.92	-67.27	39.28	-719.82	-91.02	148.37	-678.99	-94.85	181.38	-215.09	44.93	1111.22	0.00	0.00	0.00	-224.40	-2.27	1431.74	-234.48	111.43	1431.10	-380.94	-5.90	1484.41	-392.74	96.58	1479.46	141.82	1148.69	75.29	728.89	1055.27	75.44	0.00
8.68000	-68.97	74.01	32.00	-96.85	62.17	37.47	-271.83	114.47	27.44	-253.88	105.65	70.14	-607.62	-69.39	25.35	-624.15	-68.90	43.05	-706.09	-92.34	159.00	-662.58	-95.07	189.11	-206.22	46.17	1112.57	0.00	0.00	0.00	-215.24	-1.12	1432.92	-225.05	112.30	1432.26	-371.56	-4.70	1485.72	-383.22	97.98	1480.77	139.83	1149.13	74.61	727.51	1055.27	75.28	0.00
8.69000	-67.21	73.75	32.36	-97.84	62.57	37.13	-271.75	114.45	27.43	-253.50	106.13	70.23	-595.84	-70.92	29.51	-612.54	-70.01	48.44	-691.19	-92.42	167.48	-646.20	-94.72	196.78	-197.04	47.06	1114.05	0.00	0.00	0.00	-206.10	-0.07	1434.05	-215.73	113.17	1433.35	-362.42	-3.13	1486.94	-373.98	99.29	1481.97	139.52	1149.13	74.47	728.51	1055.63	75.21	0.00
8.70000	-66.61	74.03	32.14	-97.66	62.58	37.13	-271.51	114.90	27.61	-253.34	106.48	70.25	-576.13	-70.98	36.18	-595.35	-70.24	54.69	-674.52	-91.31	174.51	-629.30	-94.10	204.01	-188.22	48.42	1115.31	0.00	0.00	0.00	-197.00	0.88	1435.09	-206.54	114.04	1434.40	-353.30	-2.04	1488.14	-364.64	100.79	1483.12	139.30	1150.13	74.34	727.94	1057.01	74.50	0.00
8.71000	-66.15	74.02	32.21	-97.24	62.85	36.84	-271.31	115.50	27.87	-253.09	106.64	70.28	-559.08	-71.21	40.04	-574.97	-70.46	60.10	-655.38	-91.34	180.33	-610.83	-93.00	210.33	-179.28	49.00	1116.51	0.00	0.00	0.00	-187.94	1.89	1436.11	-197.46	114.97	1435.42	-344.34	-0.60	1489.43	-355.40	101.99	1484.38	138.14	1150.66	73.98	728.11	1056.46	74.93	0.00
8.72000	-66.60	74.01	31.98	-96.66	62.29	37.12	-271.35	114.49	27.48	-253.00	106.81	70.23	-537.87	-71.45	43.76	-554.10	-70.93	64.17	-634.91	-90.98	184.35	-590.81	-92.11	214.99	-170.51	49.83	1117.48	0.00	0.00	0.00	-178.89	2.80	1437.17	-188.49	115.76	1436.46	-335.31	0.25	1490.73	-346.38	102.81	1485.69	142.96	1149.49	75.30	727.83	1055.40	75.05	0.00
8.73000	-66.45	73.75	31.95	-97.53	62.51	36.91	-271.12	115.01	27.69	-252.94	106.29	70.10	-514.44	-72.80	46.57	-530.83	-71.20	67.42	-613.75	-89.77	186.94	-570.14	-90.58	217.68	-161.93	49.79	1118.52	0.00	0.00	0.00	-170.00	3.81	1438.24	-179.60	116.42	1437.53	-326.40	1.37	1492.08	-337.26	104.06	1487.05	138.93	1149.72	74.53	727.29	1055.40	74.95	0.00
8.74000	-67.04	73.61	31.77	-97.94	62.36	36.83	-271.43	114.07	27.39	-252.79	107.07	70.34	-491.03	-73.18	48.90	-508.79	-71.78	69.27	-592.45	-88.55	188.36	-549.09	-88.91	219.17	-153.55	50.51	1119.43	0.00	0.00	0.00	-161.18	4.58	1439.27	-170.76	116.91	1438.63	-317.15	1.79	1493.40	-328.43	104.54	1488.50	135.07	1150.98	73.31	726.95	1055.65	74.85	0.00
8.75000	-66.99	73.50	31.67	-98.68	62.64	36.43	-271.36	114.19	27.47	-252.75	107.07	70.31	-468.84	-73.90	49.78	-485.60	-72.68	70.44	-571.00	-86.90	188.44	-527.79	-87.47	219.64	-145.11	50.50	1120.34	0.00	0.00	0.00	-152.49	5.36	1440.29	-161.92	117.47	1439.72	-308.16	2.73	1494.89	-319.49	105.37	1489.92	138.56	1148.48	74.29	726.72	1055.58	74.95	0.00
8.76000	-67.30	73.42	31.23	-97.39	62.92	36.73	-271.30	114.31	27.57	-252.73	106.85	70.29	-443.27	-75.97	50.66	-460.67	-73.77	71.15	-548.96	-85.24	187.29	-506.64	-85.51	218.90	-137.05	50.24	1121.19	0.00	0.00	0.00	-143.84	5.94	1441.31	-153.13	117.80	1440.78	-299.42	3.40	1496.20	-310.73	105.86	1491.26	140.89	1149.28	74.66	728.83	1055.55	75.63	0.00
8.77000	-67.63	72.95	31.09	-96.50	62.80	36.81	-271.29	114.05	27.55	-252.76	106.57	70.23	-417.91	-77.15	50.48	-434.92	-74.56	71.04	-526.44	-83.39	184.63	-485.32	-83.51	217.18	-128.91	50.49	1121.88	0.00	0.00	0.00	-135.23	6.45	1442.26	-144.44	118.03	1441.80	-290.51	3.36	1497.33	-301.76	106.84	1492.52	139.32	1149.24	74.49	727.90	1055.52	75.20	0.00
8.78000	-66.78	73.24	30.98	-98.49	62.39	36.18	-271.23	114.36	27.71	-252.57	106.87	70.54	-386.53	-78.23	50.78	-406.46	-75.35	70.57	-503.30	-81.35	180.45	-463.52	-81.57	214.29	-120.95	50.28	1122.66	0.00	0.00	0.00	-126.68	6.76	1443.09	-135.82	118.51	1442.72	-281.98	4.23	1498.52	-293.10	106.94	1493.73	138.42	1149.16	74.31	726.99	1055.36	75.11	0.00
8.79000	-67.21	72.35	30.71	-97.20	62.76	36.33	-271.21	114.22	27.70	-252.56	106.13	70.39	-356.90	-78.45	49.90	-376.74	-75.24	69.52	-479.40	-79.71	175.08	-440.96	-79.40	210.07	-113.19	50.67	1123.47	0.00	0.00	0.00	-118.32	7.19	1443.90	-127.35	118.72	1443.61	-273.52	4.41	1499.57	-284.58	106.98	1494.91	138.23	1149.19	74.69	728.43	1054.93	75.60	0.00
8.80000	-67.12	72.78	30.40	-96.97	62.86	36.18	-271.14	114.12	27.80	-252.40	106.03	70.54	-328.63	-79.40	49.16	-347.38	-74.72	67.54	-454.77	-77.91	168.24	-417.61	-77.91	205.05	-105.33	50.66	1124.03	0.00	0.00	0.00	-110.06	7.65	1444.55	-118.96	118.98	1444.38	-265.24	4.78	1500.51	-275.98	107.20	1495.93	137.47	1151.37	73.69	728.97	1054.70	75.72	0.00
8.81000	-66.10	71.89	30.46	-96.33	62.59	36.22	-271.07	113.93	27.72	-252.09	106.44	70.94	-291.85	-78.28	49.28	-316.23	-73.27	65.41	-428.88	-76.87	160.67	-393.79	-76.58	199.01	-97.93	50.51	1124.62	0.00	0.00	0.00	-101.84	7.70	1445.12	-110.66	119.05	1445.05	-256.87	5.04	1501.35	-267.57	107.33	1496.92	139.16	1149.77	74.15	728.00	1055.90	75.10	0.00
8.82000	-65.77	71.84	30.24	-97.47	62.96	35.71	-271.10	114.03	27.78	-251.88	106.24	70.97	-262.70	-76.21	47.40	-285.33	-71.82	62.93	-402.86	-74.96	151.82	-369.54	-75.01	191.94	-90.43	50.83	1125.23	0.00	0.00	0.00	-93.77	7.76	1445.58	-102.40	119.13	1445.65	-248.73	5.50	1502.05	-259.19	107.88	1497.76	138.58	1150.05	74.21	727.33	1055.92	74.87	0.00
8.83000	-66.67	71.58	29.69	-97.85	63.25	35.71	-270.87	114.26	27.98	-251.66	106.13	71.21	-230.84	-73.71	45.07	-253.34	-70.57	60.50	-375.85	-74.19	142.74	-344.76	-74.35	184.66	-83.01	50.88	1125.72	0.00	0.00	0.00	-85.82	7.74	1445.98	-94.27	118.85	1446.16	-240.50	4.86	1502.61	-251.12	107.73	1498.49	137.43	1150.51	73.88	727.96	1056.31	74.80	0.00
8.84000	-66.34	74.71	30.12	-97.54	63.43	35.66	-270.78	114.44	28.21	-251.45	105.84	71.24	-197.22	-72.76	43.98	-221.81	-69.47	58.06	-348.56	-72.76	132.97	-319.80	-73.37	176.53	-75.53	51.25	1126.21	0.00	0.00	0.00	-78.05	7.79	1446.30	-86.19	118.76	1446.61	-232.54	5.12	1503.10	-243.02	107.82	1499.07	140.00	1148.88	74.62	726.99	1056.01	74.82	0.00
8.85000	-66.37	74.99	29.86	-97.36	62.97	35.88	-270.94	113.38	27.85	-251.11	106.09	71.49	-167.77	-71.62	42.34	-191.92	-69.08	55.40	-320.47	-72.73	123.48	-294.27	-71.85	167.83	-67.78	52.43	1126.69	0.00	0.00	0.00	-73.72	6.75	1445.96	-78.15	118.69	1446.95	-224.75	5.36	1503.49	-234.91	108.21	1499.50	140.09	1148.98	74.49	727.75	1054.71	75.57	0.00
8.86000	-66.39	74.52	29.95	-97.03	62.74	36.12	-270.77	113.79	28.21	-250.94	105.91	71.59	-134.12	-70.82	41.71	-157.91	-68.51	53.55	-291.66	-72.29	113.75	-268.32	-70.31	158.99	-60.22	52.32	1127.01	0.00	0.00	0.00	-63.30	7.46	1446.62	-70.13	118.54	1447.20	-216.99	5.45	1503.69	-226.88	108.32	1499.84	137.76	1150.68	73.91	727.33	1055.67	75.26	0.00
8.87000	-65.84	66.82	30.11	-96.07	63.29	36.89	-270.80	113.41	28.15	-250.67	106.14	71.85	-99.36	-71.01	41.88	-125.17	-68.54	51.77	-262.56	-71.34	103.79	-242.02	-68.80	150.17	-52.61	52.43	1127.15	0.00	0.00	0.00	-54.90	7.46	1446.84	-62.29	118.35	1447.36	-209.46	5.61	1503.84	-218.98	108.22	1500.04	139.24	1149.85	74.43	727.27	1055.69	75.11	0.00
8.88000	-66.66	74.82	29.49	-96.32	63.08	37.13	-270.65	113.59	28.30	-250.63	105.09	71.59	-64.43	-71.86	42.22	-92.46	-68.70	50.52	-233.19	-70.06	94.02	-215.20	-67.90	141.75	-45.14	52.41	1127.11	0.00	0.00	0.00	-47.17	7.18	1446.84	-54.56	118.05	1447.41	-201.69	5.40	1503.81	-211.23	108.11	1500.11	141.23	1149.40	74.75	728.79	1055.14	75.45	0.00
8.89000	-66.62	75.02	29.25	-95.86	63.77	37.92	-270.34	113.90	28.75	-250.27	105.28	71.78	-35.91	-72.65	41.77	-60.10	-68.92	49.83	-203.72	-68.42	84.41	-188.30	-67.16	133.64	-37.45	52.88	1126.96	0.00	0.00	0.00	-39.55	7.10	1446.79	-46.86	117.97	1447.36	-194.17	5.62	1503.74	-203.46	108.33	1499.98	143.50	1146.85	76.08	727.28	1054.84	75.27	0.00
8.90000	-66.33	75.11	29.12	-94.21	65.67	39.69	-270.32	113.74	28.79	-250.01	105.07	71.92	-4.02	-73.50	43.21	-26.46	-69.25	50.01	-173.75	-67.48	75.49	-160.63	-67.31	126.27	-29.91	53.09	1126.68	0.00	0.00	0.00	-31.95	6.77	1446.61	-39.21	117.61	1447.21	-186.58	5.55	1503.51	-195.82	108.10	1499.81	141.89	1149.02	75.16	726.16	1055.18	75.16	0.00
8.91000	-66.32	76.52	28.84	-91.54	66.79	41.11	-270.22	113.46	28.92	-249.52	105.46	72.18	30.11	-74.44	45.81	5.26	-69.74	50.74	-145.92	-66.81	67.38	-133.12	-67.07	119.13	-22.33	53.29	1126.29	0.00	0.00	0.00	-25.32	6.48	1446.46	-32.65	117.45	1447.06	-179.00	5.39	1503.21	-188.24	108.10	1499.45	141.25	1147.77	75.45	726.93	1054.84	75.21	0.00
8.92000	-66.34	77.06	28.65	-90.93	67.42	41.24	-270.17	112.77	28.92	-249.92	104.71	71.41	62.67	-75.15	49.05	35.85	-70.18	52.00	-116.34	-66.47	60.71	-105.79	-66.26	112.09	-14.85	53.95	1125.64	0.00	0.00	0.00	-18.08	6.14	1446.00	-25.37	117.24	1446.58	-171.40	5.14	1502.78	-180.62	108.12	1499.02	139.34	1147.77	75.09	727.95	1056.19	75.00	0.00
8.93000	-66.37	76.95	28.53	-88.67	67.38	41.18	-269.78	113.68	29.66	-249.05	104.80	72.22	92.17	-76.12	52.43	71.52	-69.98	55.64	-83.06	-65.79	52.95	-78.52	-65.61	105.79	-7.34	53.83	1124.97	0.00	0.00	0.00	-9.21	5.83	1445.46	-16.27	117.03	1446.03	-163.89	5.08	1502.29	-173.08	107.92	1498.53	138.55	1148.19	74.84	728.97	1055.95	75.27	0.00
8.94000	-66.38	76.43	28.46	-90.28	66.88	38.88	-269.81	112.63	29.51	-247.26	105.01	72.46	123.15	-75.41	56.86	95.60	-71.52	55.82	-53.29	-65.03	46.74	-51.68	-65.09	100.14	0.04	53.80	1124.11	0.00	0.00	0.00	-1.70	5.54	1444.86	-8.65	116.49	1445.42	-156.45	5.29	1501.68	-165.51	107.52	1497.93	139.58	1149.33	74.50	728.90	1055.40	75.61	0.00
8.95000	-66.37	75.73	28.44	-90.51	67.66	37.81	-269.62	112.63	29.89	-248.18	104.52	72.20	151.59	-75.24	61.58	124.58	-71.53	59.05	-23.17	-64.57	41.68	-24.80	-64.04	95.06	7.52	53.92	1123.23	0.00	0.00	0.00	5.83	5.10	1444.17	-1.03	115.94	1444.74	-148.93	5.08	1500.99	-157.92	107.09	1497.31	137.93	1149.07	74.71	729.51	1055.46	75.70	0.00
8.96000	-66.30	75.09	28.44	-94.38	64.77	36.26	-269.50	111.85	29.97	-248.22	104.66	72.44	179.44	-74.26	67.14	152.88	-71.01	63.07	4.89	-64.60	37.30	1.59	-63.81	91.19	14.99	53.54	1122.10	0.00	0.00	0.00	12.36	4.74	1443.54	5.44	115.46	1444.14	-141.51	4.39	1500.15	-150.40	106.62	1496.49	138.88	1149.02	74.62	728.96	1055.79	75.28	0.00
8.97000	-66.16	74.73	28.45	-94.58	64.18	35.77	-269.32	111.56	30.36	-245.08	105.06	73.20	207.83	-73.79	73.83	179.62	-70.77	67.91	31.43	-64.39	35.33	26.79	-63.69	88.24	22.56	53.70	1121.15	0.00	0.00	0.00	19.48	4.20	1442.56	12.53	115.02	1443.25	-134.05	3.88	1499.29	-142.82	105.92	1495.68	138.07	1147.73	74.82	728.86	1055.54	75.40	0.00
8.98000	-65.98	74.58	28.53	-95.64	64.25	35.48	-268.88	111.70	30.96	-245.74	104.56	73.02	233.40	-73.03	80.90	204.86	-70.81	73.31	60.96	-63.30	32.57	50.64	-63.43	86.04	30.45	53.66	1120.19	0.00	0.00	0.00	28.21	3.58	1441.43	21.46	114.51	1442.17	-126.64	3.32	1498.36	-135.36	105.42	1494.81	139.04	1149.14	74.72	727.40	1055.18	75.15	0.00
8.99000	-65.82	74.60	28.44	-96.88	64.45	35.00	-268.70	111.04	31.29	-246.75	104.75	73.19	256.70	-72.86	87.46	228.40	-70.16	78.50	85.79	-62.87	31.48	72.98	-63.32	84.76	37.94	52.96	1119.26	0.00	0.00	0.00	35.65	2.90	1440.36	28.90	113.98	1441.21	-119.17	2.90	1497.39	-127.93	104.66	1493.86	140.25	1149.10	75.12	727.09	1054.87	75.24	0.00
9.00000	-65.86	74.42	28.43	-96.39	64.39	34.94	-268.42	110.57	31.82	-248.57	104.50	72.92	276.82	-72.17	93.21	250.35	-69.61	83.56	109.28	-62.57	31.05	94.05	-63.37	84.15	45.28	52.02	1118.24	0.00	0.00	0.00	43.08	2.32	1439.25	36.32	113.36	1440.18	-111.72	2.31	1496.33	-120.59	103.82	1492.91	139.17	1150.27	74.50	725.49	1055.58	74.77	0.00
9.01000	-65.33	75.47	28.34	-96.14	64.21	34.95	-268.04	109.92	32.53	-243.63	104.51	74.26	296.70	-71.52	99.02	270.37	-68.92	88.32	130.80	-62.64	30.95	113.96	-63.56	84.08	52.91	51.66	1117.20	0.00	0.00	0.00	49.51	1.79	1438.27	42.64	112.88	1439.27	-104.21	1.43	1495.20	-113.14	102.85	1491.93	140.44	1147.48	75.69	727.38	1054.95	75.31	0.00
9.02000	-65.77	76.15	27.92	-96.88	64.64	34.51	-267.62	109.04	33.27	-245.21	104.61	74.41	314.26	-70.64	104.18	288.46	-68.76	93.01	148.04	-63.27	31.89	132.15	-63.96	84.33	60.71	51.20	1116.38	0.00	0.00	0.00	56.64	1.02	1437.21	49.62	112.18	1438.26	-96.68	0.33	1494.15	-105.83	101.43	1490.92	138.07	1148.50	74.70	727.60	1055.59	74.93	0.00
9.03000	-65.89	74.36	28.15	-97.19	64.47	34.27	-266.94	109.41	34.45	-243.36	104.43	75.29	331.83	-69.72	109.21	304.64	-68.14	96.87	167.72	-63.82	32.75	148.52	-64.10	84.63	68.25	50.61	1115.39	0.00	0.00	0.00	65.45	0.05	1435.95	58.40	111.33	1437.05	-89.24	-0.55	1493.09	-98.42	100.70	1489.94	139.34	1148.87	74.74	726.73	1055.13	75.07	0.00
9.04000	-65.90	74.72	27.85	-96.70	64.34	34.38	-266.71	108.38	34.99	-244.52	104.05	75.50	346.66	-68.78	112.75	318.97	-67.94	100.35	182.99	-63.91	33.30	163.17	-64.63	85.10	75.80	49.57	1114.54	0.00	0.00	0.00	72.94	-0.75	1434.90	65.80	110.38	1436.13	-81.73	-1.86	1492.00	-90.92	99.97	1488.91	139.01	1148.90	74.85	727.87	1055.95	75.01	0.00
9.05000	-65.84	74.78	27.73	-96.80	64.16	34.21	-266.43	108.04	35.96	-244.43	104.46	76.05	356.88	-68.64	114.97	331.46	-67.19	102.55	196.42	-64.69	34.07	175.87	-64.82	85.27	83.45	48.88	1113.65	0.00	0.00	0.00	80.63	-2.03	1433.94	73.21	109.54	1435.24	-74.16	-3.20	1490.93	-83.46	98.43	1488.00	139.33	1148.91	74.85	729.05	1055.45	75.51	0.00
9.06000	-65.79	75.21	27.42	-96.91	64.35	34.18	-266.03	107.98	37.06	-243.73	104.35	76.97	371.63	-68.57	117.96	342.20	-67.12	103.94	208.60	-64.81	34.46	186.79	-64.88	85.12	91.33	47.41	1112.71	0.00	0.00	0.00	87.28	-3.02	1433.11	79.53	108.77	1434.50	-66.65	-4.43	1489.96	-76.06	96.68	1487.14	138.69	1150.02	74.59	727.14	1055.73	75.00	0.00
9.07000	-65.69	75.01	27.37	-96.28	64.13	34.10	-265.83	107.65	38.09	-243.84	104.86	77.74	376.94	-68.28	117.06	351.22	-67.04	104.11	215.63	-64.36	33.41	195.73	-64.07	84.21	99.18	47.25	1111.97	0.00	0.00	0.00	94.71	-4.11	1432.43	86.63	107.64	1433.86	-58.96	-5.59	1489.13	-68.54	95.59	1486.32	138.51	1149.11	74.80	728.63	1054.70	75.70	0.00
9.08000	-65.56	75.02	27.26	-95.55	64.65	34.15	-265.50	107.18	39.17	-241.43	104.83	79.20	385.55	-66.87	116.72	358.39	-66.72	103.01	223.85	-64.11	32.32	202.99	-63.83	83.12	106.93	46.29	1111.20	0.00	0.00	0.00	103.80	-5.40	1431.56	95.51	106.19	1433.02	-51.26	-6.94	1488.33	-60.99	94.36	1485.50	138.77	1146.50	75.33	729.02	1054.39	75.84	0.00
9.09000	-65.49	75.29	27.06	-95.79	64.54	33.95	-265.18	107.17	40.61	-241.14	104.62	80.34	389.75	-66.44	113.34	363.95	-65.86	100.61	228.83	-63.97	30.82	208.52	-63.60	81.62	114.95	45.44	1110.35	0.00	0.00	0.00	111.61	-6.55	1430.93	103.08	104.99	1432.40	-43.51	-8.10	1487.55	-53.54	92.84	1484.79	141.92	1147.53	75.64	727.68	1055.58	75.04	0.00
9.10000	-65.46	75.32	26.94	-96.05	64.82	33.89	-264.62	107.10	42.23	-239.60	105.13	82.07	393.84	-66.10	109.54	367.92	-64.96	97.25	232.10	-63.55	29.26	212.40	-62.58	79.48	123.15	44.59	1109.75	0.00	0.00	0.00	115.39	-9.09	1429.90	110.74	103.84	1431.81	-35.58	-9.67	1486.82	-46.06	91.10	1484.07	140.40	1148.85	74.81	728.10	1055.92	75.06	0.00
9.11000	-65.32	75.31	26.82	-94.95	64.98	34.11	-264.12	107.07	43.98	-238.59	104.51	83.50	396.79	-64.63	104.27	370.61	-64.08	92.66	234.17	-63.20	28.04	215.07	-61.93	77.82	131.23	42.96	1109.15	0.00	0.00	0.00	120.51	-10.60	1429.19	117.34	102.83	1431.31	-27.66	-11.26	1486.04	-38.49	89.25	1483.34	140.36	1149.72	74.77	728.17	1056.05	75.01	0.00
9.12000	-65.18	75.04	26.93	-95.53	64.79	33.96	-263.54	107.26	45.87	-237.57	104.54	85.18	399.64	-63.36	99.19	372.13	-62.94	87.64	233.98	-62.94	26.86	216.05	-61.12	75.48	139.46	42.07	1108.66	0.00	0.00	0.00	129.47	-11.56	1428.82	124.86	101.41	1430.80	-19.82	-12.77	1485.37	-30.74	87.61	1482.70	139.33	1150.04	74.36	728.89	1054.92	75.54	0.00
9.13000	-65.20	75.54	26.58	-94.77	64.20	34.22	-262.95	106.64	47.77	-239.36	104.53	86.50	398.21	-61.74	93.20	373.55	-62.06	83.01	234.77	-62.56	25.11	216.76	-60.61	72.94	147.92	40.85	1108.23	0.00	0.00	0.00	139.10	-13.22	1428.23	134.20	99.62	1430.16	-11.69	-14.89	1484.70	-22.95	85.96	1482.03	140.43	1149.14	74.81	730.10	1054.55	75.83	0.00
9.14000	-64.94	75.15	26.68	-94.75	64.62	34.09	-262.27	106.65	50.06	-236.90	104.56	88.75	403.01	-61.45	88.07	376.34	-61.45	78.10	235.68	-62.70	24.17	219.06	-60.45	71.38	156.34	39.46	1107.99	0.00	0.00	0.00	150.63	-13.92	1428.09	142.12	98.08	1429.65	-3.62	-16.79	1484.10	-14.94	84.37	1481.37	140.95	1148.75	74.88	729.52	1055.39	75.42	0.00
9.15000	-64.74	75.23	26.52	-94.46	64.68	34.42	-261.36	106.61	52.49	-235.54	104.51	90.99	406.16	-61.63	80.52	379.99	-60.67	71.91	236.95	-62.76	23.77	223.03	-60.79	70.58	165.14	38.16	1107.70	0.00	0.00	0.00	159.48	-15.11	1427.74	150.09	96.47	1429.23	4.43	-18.27	1483.58	-6.91	82.60	1480.94	140.18	1148.79	74.94	727.34	1056.57	74.75	0.00
9.16000	-64.55	75.04	26.56	-93.88	64.58	34.19	-260.41	106.62	55.23	-231.58	104.79	93.90	410.14	-61.02	73.24	383.24	-58.69	65.29	237.94	-62.98	23.33	226.17	-60.82	69.81	173.73	37.56	1107.69	0.00	0.00	0.00	167.13	-16.15	1427.44	157.00	95.20	1428.88	12.66	-19.76	1483.40	1.11	80.19	1480.74	139.73	1149.73	74.38	727.64	1056.08	75.00	0.00
9.17000	-64.25	75.14	26.37	-94.08	65.14	34.49	-259.42	105.94	58.09	-228.17	104.17	97.16	413.88	-59.45	66.94	385.79	-56.89	59.65	238.36	-63.18	23.52	228.32	-60.87	69.25	182.52	35.59	1107.97	0.00	0.00	0.00	174.53	-17.64	1427.41	164.85	93.70	1428.91	21.07	-21.71	1483.43	9.46	78.86	1480.72	140.00	1149.21	74.57	727.52	1054.90	75.29	0.00
9.18000	-64.03	75.38	26.14	-94.61	64.84	34.41	-257.92	106.27	61.88	-226.54	105.24	100.32	417.99	-57.85	61.31	388.17	-55.25	55.52	238.84	-63.36	23.86	230.25	-60.63	68.77	191.47	33.71	1108.19	0.00	0.00	0.00	184.37	-19.40	1427.42	174.54	91.60	1428.90	29.62	-23.57	1483.60	17.79	76.93	1480.89	139.20	1149.74	74.30	727.12	1055.14	75.08	0.00
9.19000	-63.70	75.52	25.96	-93.74	64.18	34.63	-256.11	106.71	66.00	-223.33	105.49	104.39	418.39	-56.73	56.68	390.02	-53.68	52.21	239.11	-63.16	24.02	232.21	-60.48	68.49	200.41	32.40	1108.82	0.00	0.00	0.00	192.86	-20.76	1427.61	182.79	90.16	1429.07	38.21	-25.38	1483.83	26.14	74.89	1481.14	142.35	1148.07	75.16	726.24	1055.71	74.76	0.00
9.20000	-63.26	74.98	26.11	-93.10	64.96	34.96	-253.94	106.96	70.42	-222.43	105.89	107.89	418.53	-55.75	53.10	391.31	-52.23	49.61	239.15	-63.27	24.42	233.47	-59.92	68.33	209.26	30.17	1109.53	0.00	0.00	0.00	201.45	-22.36	1427.95	191.14	88.61	1429.41	46.82	-27.06	1484.36	34.53	73.06	1481.55	143.21	1147.30	75.22	728.02	1055.99	75.03	0.00
9.21000	-63.10	75.71	25.55	-91.56	65.21	36.08	-251.41	107.24	75.34	-218.19	106.73	112.61	420.54	-55.48	50.21	392.22	-52.04	48.03	239.41	-63.65	24.93	234.56	-59.62	68.27	218.20	28.55	1110.51	0.00	0.00	0.00	210.02	-23.76	1428.45	199.50	87.04	1429.87	55.44	-29.21	1484.94	43.04	71.17	1482.15	144.26	1147.17	75.02	727.77	1056.02	74.98	0.00
9.22000	-62.82	75.45	25.60	-94.42	65.12	35.79	-248.13	108.69	81.34	-214.67	107.94	117.21	421.78	-55.12	48.38	392.90	-51.44	46.15	239.52	-63.75	25.19	235.45	-59.48	68.22	226.70	27.20	1111.54	0.00	0.00	0.00	218.76	-24.98	1429.03	207.89	85.28	1430.48	64.19	-31.22	1485.70	51.53	69.22	1482.97	137.94	1148.57	73.71	725.83	1055.68	74.73	0.00
9.23000	-61.20	76.22	26.28	-92.84	65.52	36.76	-244.51	109.14	87.48	-210.00	108.82	122.43	420.93	-54.25	46.36	393.31	-51.05	44.87	239.66	-63.70	25.34	236.06	-59.43	68.18	235.27	24.49	1112.79	0.00	0.00	0.00	227.50	-26.19	1429.73	216.31	83.72	1431.17	72.97	-33.01	1486.59	60.10	67.15	1483.90	140.60	1148.24	74.32	726.77	1056.14	74.76	0.00
9.24000	-62.43	75.37	25.47	-93.18	65.51	37.48	-240.17	108.70	93.71	-204.04	109.71	128.06	421.44	-53.66	44.77	393.65	-50.88	43.97	239.75	-63.48	25.37	236.52	-59.41	68.12	243.56	22.37	1114.08	0.00	0.00	0.00	236.29	-27.68	1430.45	224.73	82.16	1431.94	81.72	-34.59	1487.56	68.66	65.61	1484.89	144.76	1147.37	75.53	727.87	1055.14	75.47	0.00
9.25000	-62.23	75.30	25.59	-92.78	65.41	38.57	-234.25	109.98	101.44	-195.63	111.10	134.61	421.60	-52.52	43.66	393.92	-50.65	43.17	239.88	-63.76	25.59	236.85	-59.24	68.05	251.75	19.88	1115.30	0.00	0.00	0.00	245.00	-29.16	1431.20	233.12	80.69	1432.72	90.60	-36.44	1488.66	77.24	64.02	1486.04	140.59	1148.37	74.49	727.69	1054.93	75.39	0.00
9.26000	-61.93	75.29	25.72	-89.65	65.45	40.37	-227.59	110.31	109.31	-188.19	111.94	140.70	422.19	-52.95	42.19	393.72	-47.29	44.58	239.94	-63.59	25.60	237.15	-59.05	67.93	259.95	17.71	1116.70	0.00	0.00	0.00	253.61	-30.35	1431.94	241.46	79.09	1433.53	99.30	-38.10	1489.79	85.66	62.22	1487.18	138.00	1149.00	73.58	727.95	1055.57	75.30	0.00
9.27000	-61.40	75.93	25.32	-90.58	65.39	40.75	-220.18	110.55	117.67	-178.17	112.18	147.32	425.66	-53.82	41.51	393.80	-48.23	43.48	240.09	-63.49	25.65	237.43	-59.03	67.91	267.98	15.82	1118.09	0.00	0.00	0.00	262.08	-31.57	1432.70	249.70	77.70	1434.31	107.96	-39.64	1490.91	94.01	60.74	1488.35	138.55	1148.97	73.68	727.12	1055.71	75.12	0.00
9.28000	-60.02	75.72	25.26	-87.56	65.30	41.69	-211.84	110.51	126.49	-168.37	112.95	154.17	424.99	-53.42	40.35	394.01	-48.44	42.78	240.09	-63.22	25.50	237.70	-58.94	67.83	275.84	13.56	1119.28	0.00	0.00	0.00	270.32	-32.78	1433.47	257.93	76.19	1435.13	116.33	-40.94	1491.98	102.34	59.36	1489.49	147.26	1146.87	76.08	727.80	1055.46	75.21	0.00
9.29000	-60.36	77.47	24.15	-85.85	65.74	41.83	-202.88	111.08	135.94	-157.81	113.98	161.16	425.96	-53.22	39.75	394.04	-48.55	42.30	240.18	-63.51	25.72	237.92	-58.80	67.74	283.55	11.71	1120.47	0.00	0.00	0.00	278.44	-34.09	1434.25	266.05	74.71	1435.95	124.56	-42.11	1492.98	110.51	57.77	1490.49	141.30	1147.48	74.19	726.51	1056.40	74.71	0.00
9.30000	-58.57	78.06	23.16	-81.11	66.60	43.27	-193.64	111.17	145.39	-137.73	114.54	169.88	426.39	-53.57	39.03	392.97	-46.22	43.14	240.30	-63.64	25.84	238.16	-58.72	67.68	291.30	9.91	1121.61	0.00	0.00	0.00	286.42	-35.49	1435.02	274.07	73.48	1436.74	132.69	-43.69	1493.84	118.48	56.36	1491.40	143.26	1146.73	74.76	728.31	1054.73	75.63	0.00
9.31000	-55.43	79.39	22.06	-75.20	67.24	44.69	-184.14	111.07	154.63	-132.48	114.52	176.08	425.09	-52.86	38.10	392.79	-44.98	43.36	240.40	-63.80	25.94	238.32	-58.61	67.59	298.78	8.10	1122.56	0.00	0.00	0.00	294.28	-36.68	1435.85	281.96	72.24	1437.54	140.61	-45.05	1494.62	126.43	54.89	1492.14	145.62	1147.26	75.52	729.43	1054.12	76.16	0.00
9.32000	-49.86	80.66	21.50	-67.79	68.71	46.10	-174.66	111.90	164.04	-124.85	115.53	183.12	424.47	-53.02	37.37	392.87	-45.41	42.74	240.39	-63.38	25.73	238.51	-58.71	67.58	306.20	6.90	1123.25	0.00	0.00	0.00	302.01	-37.67	1436.64	289.69	70.83	1438.30	148.18	-45.84	1495.38	134.28	53.48	1492.84	141.02	1148.67	74.33	729.87	1055.23	75.59	0.00
9.33000	-45.14	82.15	20.66	-59.78	71.01	47.42	-165.38	110.55	172.77	-112.67	115.28	190.63	425.61	-52.66	37.19	393.04	-46.26	42.10	240.35	-63.56	25.81	238.55	-58.66	67.48	313.73	4.44	1123.78	0.00	0.00	0.00	309.65	-38.88	1437.43	297.31	69.85	1439.04	155.92	-47.41	1496.08	141.84	51.97	1493.53	137.99	1149.06	73.69	727.61	1055.49	75.14	0.00
9.34000	-38.63	83.89	21.41	-49.66	72.81	49.86	-155.46	109.10	181.50	-102.60	114.47	197.37	425.10	-52.81	36.90	392.72	-45.67	42.15	240.45	-63.79	25.89	238.68	-58.79	67.49	321.04	3.50	1124.19	0.00	0.00	0.00	317.17	-40.09	1438.21	304.84	68.36	1439.76	163.47	-48.51	1496.76	149.34	50.89	1494.11	143.07	1147.63	74.87	728.43	1055.94	75.29	0.00
9.35000	-26.72	86.89	26.00	-39.62	74.47	54.16	-144.04	106.81	187.83	-90.06	113.61	204.00	426.53	-52.58	36.86	392.88	-47.58	40.98	240.43	-63.70	25.79	238.75	-58.78	67.49	328.30	2.01	1124.40	0.00	0.00	0.00	324.64	-40.99	1438.93	312.23	67.11	1440.40	170.83	-49.73	1497.42	156.71	49.99	1494.71	143.10	1148.19	75.04	729.72	1055.80	75.44	0.00
9.36000	-15.76	88.34	30.41	-24.73	76.56	59.36	-131.02	105.44	192.85	-76.76	113.25	209.61	425.69	-52.65	36.53	393.08	-48.16	40.51	240.44	-63.75	25.77	238.85	-59.09	67.59	335.58	1.40	1124.47	0.00	0.00	0.00	331.94	-41.96	1439.61	319.46	66.00	1441.05	178.19	-51.41	1498.09	164.05	48.61	1495.35	143.53	1148.18	74.81	728.77	1055.95	75.26	0.00
9.37000	4.25	86.70	35.93	-10.26	77.07	63.11	-116.37	105.01	197.01	-62.14	112.78	214.22	427.01	-53.23	36.60	393.08	-47.38	40.95	240.52	-63.78	25.78	238.91	-59.13	67.61	342.85	0.06	1124.54	0.00	0.00	0.00	339.19	-42.89	1440.25	326.66	64.95	1441.64	185.48	-52.32	1498.78	171.25	47.43	1495.99	146.88	1147.04	75.91	727.30	1055.78	75.10	0.00
9.38000	17.68	88.84	38.21	5.50	76.94	66.15	-100.70	104.20	199.93	-47.01	111.75	217.37	426.28	-53.42	36.23	392.99	-47.30	40.90	240.44	-63.78	25.76	238.93	-59.16	67.63	349.89	-0.34	1124.63	0.00	0.00	0.00	346.32	-43.83	1440.85	333.79	63.54	1442.24	192.60	-53.23	1499.48	178.44	46.12	1496.68	146.81	1147.54	75.80	727.34	1056.02	74.74	0.00
9.39000	34.34	89.14	40.69	23.72	76.76	68.52	-84.06	104.33	202.08	-31.51	110.50	219.12	426.46	-53.30	36.20	392.90	-46.54	41.34	240.52	-63.36	25.47	238.96	-59.12	67.65	357.05	-0.64	1124.74	0.00	0.00	0.00	353.47	-44.88	1441.39	340.81	62.57	1442.83	199.69	-54.42	1500.12	185.62	45.30	1497.40	143.48	1148.28	74.75	725.82	1056.01	74.55	0.00
9.40000	52.53	89.68	42.81	41.14	76.63	70.39	-67.18	104.26	203.11	-15.65	109.99	220.22	425.82	-53.21	35.74	393.04	-46.22	41.43	240.52	-63.72	25.67	239.07	-59.18	67.73	363.92	-1.56	1124.76	0.00	0.00	0.00	360.52	-45.95	1441.92	347.76	61.51	1443.39	206.74	-55.43	1500.81	192.64	44.18	1498.08	139.49	1148.82	73.87	728.19	1055.54	75.43	0.00
9.41000	72.64	90.60	44.63	61.46	77.90	71.99	-50.61	103.50	202.64	0.70	109.68	220.50	425.21	-53.47	35.31	392.91	-45.85	41.61	240.56	-63.84	25.71	239.19	-59.39	67.91	370.76	-2.09	1125.08	0.00	0.00	0.00	366.67	-46.81	1442.39	353.72	60.53	1443.88	213.56	-56.41	1501.40	199.54	43.18	1498.69	142.36	1147.82	74.79	728.07	1055.69	75.37	0.00
9.42000	92.60	91.51	45.64	79.97	77.97	72.53	-33.97	103.18	201.14	17.38	109.46	219.94	424.42	-53.44	34.94	392.95	-46.25	41.22	240.60	-63.79	25.70	239.24	-59.20	67.91	377.54	-2.96	1125.51	0.00	0.00	0.00	373.16	-47.60	1442.84	360.09	59.60	1444.33	220.45	-57.25	1502.03	206.37	42.23	1499.30	145.07	1147.21	75.68	728.73	1055.20	75.44	0.00
9.43000	114.52	92.38	46.48	102.21	77.93	72.96	-16.81	103.25	198.46	34.40	109.07	218.37	425.52	-53.67	35.00	392.92	-49.41	39.63	240.63	-63.74	25.69	239.28	-59.13	67.98	383.98	-3.57	1125.95	0.00	0.00	0.00	381.14	-48.58	1443.40	368.06	58.54	1444.90	227.24	-58.03	1502.66	213.08	41.63	1499.82	145.56	1146.80	75.63	727.71	1056.38	74.94	0.00
9.44000	137.58	93.15	47.03	125.92	77.71	73.07	1.05	102.60	194.44	51.61	108.30	215.77	424.00	-52.45	34.88	393.13	-47.53	40.38	240.64	-63.47	25.56	239.43	-59.11	68.09	391.04	-6.38	1126.92	0.00	0.00	0.00	387.84	-49.49	1443.84	374.66	57.75	1445.32	234.17	-59.10	1503.18	219.66	40.84	1500.33	144.31	1147.64	74.93	728.14	1055.43	75.36	0.00
9.45000	160.57	93.97	46.88	148.74	78.46	72.37	19.57	102.68	189.70	69.28	107.70	212.28	427.39	-52.27	35.74	393.26	-48.72	39.75	240.69	-63.48	25.53	239.54	-58.91	68.14	397.33	-7.04	1127.52	0.00	0.00	0.00	394.42	-50.08	1444.32	381.21	56.98	1445.73	240.87	-59.92	1503.73	226.29	39.97	1500.85	144.92	1148.05	75.09	728.37	1055.28	75.31	0.00
9.46000	183.04	94.74	46.43	172.60	78.84	71.50	38.57	102.81	184.04	87.32	107.67	208.19	424.08	-52.29	34.46	393.24	-48.99	39.48	240.78	-63.65	25.68	239.67	-58.87	68.25	403.31	-7.63	1127.99	0.00	0.00	0.00	400.17	-50.72	1444.70	386.77	56.35	1446.08	247.42	-60.32	1504.24	232.70	38.98	1501.33	143.72	1148.01	74.85	727.22	1055.57	75.03	0.00
9.47000	206.25	95.16	45.21	196.09	79.12	70.23	57.79	101.75	177.25	104.65	107.03	203.11	424.82	-52.65	34.33	393.25	-49.98	39.04	240.81	-63.89	25.80	239.82	-58.91	68.38	409.45	-8.99	1128.67	0.00	0.00	0.00	406.29	-51.29	1445.03	392.80	55.74	1446.37	254.04	-61.32	1504.69	238.99	38.08	1501.74	144.29	1147.81	75.23	726.06	1055.70	74.80	0.00
9.48000	231.98	95.54	44.77	217.56	79.58	68.15	77.47	101.88	170.22	125.12	107.07	198.13	426.32	-52.45	34.91	393.25	-50.14	38.84	240.84	-63.68	25.73	239.94	-58.92	68.57	415.56	-9.68	1129.14	0.00	0.00	0.00	413.82	-51.92	1445.43	400.40	54.87	1446.74	260.52	-62.26	1505.06	245.34	37.33	1502.10	140.85	1147.71	74.57	725.60	1055.10	75.02	0.00
9.49000	256.87	96.18	43.75	242.96	80.59	66.73	97.47	102.16	162.68	143.51	107.89	192.15	425.47	-51.46	34.70	393.35	-50.00	38.99	240.87	-63.79	25.81	240.02	-58.60	68.55	421.63	-11.14	1129.52	0.00	0.00	0.00	420.13	-52.39	1445.77	406.73	54.41	1447.04	266.81	-62.67	1505.37	251.63	36.65	1502.38	141.71	1148.37	74.30	726.79	1055.52	75.04	0.00
9.50000	285.08	97.13	43.31	265.87	82.32	64.51	117.88	101.56	154.29	162.99	107.55	185.77	426.36	-51.29	34.80	393.33	-47.52	40.39	240.91	-63.76	25.84	240.11	-58.65	68.72	427.47	-11.44	1129.82	0.00	0.00	0.00	426.41	-52.86	1446.05	412.96	53.69	1447.31	273.10	-63.56	1505.57	257.90	36.50	1502.59	137.36	1149.44	73.22	727.88	1055.63	75.09	0.00
9.51000	312.38	98.87	42.17	292.53	83.25	62.56	139.11	102.14	146.18	182.43	106.78	178.79	427.62	-51.26	35.08	393.19	-45.56	41.47	241.01	-63.87	25.91	240.22	-58.64	68.86	433.61	-12.70	1130.09	0.00	0.00	0.00	431.89	-53.37	1446.29	418.33	53.27	1447.54	279.29	-63.84	1505.79	264.09	35.91	1502.71	143.45	1148.12	74.97	726.42	1056.37	74.59	0.00
9.52000	337.18	100.07	40.96	317.14	84.35	60.39	160.87	101.31	137.23	201.56	107.76	172.01	427.95	-51.24	35.27	393.11	-44.56	42.00	240.97	-63.94	25.94	240.36	-58.42	68.87	439.73	-13.32	1130.16	0.00	0.00	0.00	437.78	-53.77	1446.38	424.20	52.91	1447.65	285.41	-64.68	1505.81	270.31	35.32	1502.78	139.87	1148.96	74.35	727.56	1056.38	74.90	0.00
9.53000	364.16	101.19	40.30	343.08	85.21	58.92	183.27	102.17	128.90	224.62	107.94	165.91	426.21	-50.67	35.13	393.15	-45.56	41.37	240.99	-63.61	25.89	240.52	-58.46	68.97	445.54	-13.61	1130.07	0.00	0.00	0.00	444.99	-53.98	1446.49	431.52	52.17	1447.83	291.52	-65.40	1505.84	276.41	34.52	1502.82	142.74	1148.13	75.47	728.29	1056.50	74.95	0.00
9.54000	388.66	101.67	39.23	368.75	85.90	57.34	205.89	102.23	120.06	242.78	107.09	157.97	425.32	-51.09	34.83	393.78	-47.63	40.03	241.09	-63.71	25.94	240.65	-58.44	69.09	451.51	-14.46	1129.80	0.00	0.00	0.00	451.06	-54.54	1446.50	437.64	51.99	1447.80	297.58	-65.69	1505.77	282.53	33.97	1502.72	140.40	1148.45	74.70	728.25	1055.29	75.33	0.00
9.55000	417.07	100.81	39.83	392.99	85.69	55.89	228.66	103.22	111.80	264.61	107.61	151.44	427.11	-53.95	33.52	393.82	-49.39	38.88	241.13	-63.63	25.90	240.82	-58.45	69.20	457.66	-14.84	1129.33	0.00	0.00	0.00	457.16	-54.88	1446.38	443.72	51.38	1447.75	303.66	-66.28	1505.59	288.63	33.43	1502.58	138.13	1149.14	73.97	729.61	1055.16	75.72	0.00
9.56000	443.17	100.60	39.95	417.65	85.16	54.84	251.67	102.42	102.81	285.99	107.78	144.72	427.54	-53.89	33.69	393.92	-50.25	38.29	241.14	-63.61	25.85	240.93	-58.48	69.33	463.51	-14.58	1128.76	0.00	0.00	0.00	462.49	-55.30	1446.28	448.94	51.07	1447.67	309.72	-66.68	1505.40	294.71	33.01	1502.43	141.24	1148.20	74.05	729.08	1055.81	75.37	0.00
9.57000	469.29	100.24	40.47	444.18	84.74	54.79	274.79	103.17	94.75	306.97	107.69	137.77	426.84	-51.11	35.86	393.83	-50.36	38.20	241.15	-64.04	26.10	241.05	-58.51	69.47	469.72	-15.41	1128.20	0.00	0.00	0.00	468.36	-55.53	1445.95	454.71	50.85	1447.34	315.78	-66.86	1505.14	300.81	33.08	1502.10	141.26	1148.14	75.06	728.47	1055.36	75.35	0.00
9.58000	494.36	92.13	41.41	469.76	84.47	54.60	298.76	102.95	86.62	329.49	108.42	132.01	420.51	-47.44	38.30	393.62	-49.89	38.47	241.17	-63.86	26.02	241.20	-58.77	69.70	475.80	-14.88	1127.49	0.00	0.00	0.00	475.49	-55.53	1445.58	461.90	50.43	1446.97	321.82	-67.08	1504.81	306.92	32.98	1501.81	135.12	1149.21	73.14	728.55	1054.33	75.80	0.00
9.59000	519.01	98.18	42.63	494.07	83.72	54.89	322.87	103.22	79.24	350.12	108.90	126.13	424.39	-48.18	38.88	393.32	-49.01	39.01	241.25	-63.62	25.90	241.34	-58.47	69.65	481.50	-15.51	1126.86	0.00	0.00	0.00	481.65	-56.01	1445.13	467.99	50.22	1446.55	327.90	-67.35	1504.42	313.01	32.02	1501.50	141.97	1148.40	74.90	726.38	1055.71	74.89	0.00
9.60000	546.92	97.98	44.93	519.30	82.70	55.77	346.73	103.02	72.26	372.06	108.77	120.60	422.53	-48.52	37.97	392.98	-47.91	39.71	241.18	-63.54	25.88	241.45	-58.55	69.80	487.61	-15.97	1126.10	0.00	0.00	0.00	487.80	-56.38	1444.62	474.05	49.95	1446.10	334.00	-67.77	1503.91	319.16	31.65	1501.08	144.55	1147.41	75.02	729.45	1054.26	76.04	0.00
9.61000	571.79	97.16	47.33	543.75	82.08	57.10	370.14	103.51	66.13	393.54	108.71	115.72	426.16	-49.45	39.57	392.64	-46.76	40.45	240.12	-71.90	30.10	241.60	-58.34	69.83	493.77	-15.83	1125.45	0.00	0.00	0.00	493.20	-56.54	1444.16	479.25	49.68	1445.70	340.15	-67.93	1503.37	325.33	31.49	1500.56	147.73	1146.92	75.55	728.47	1054.72	75.80	0.00
9.62000	596.20	96.62	49.92	568.87	81.07	59.47	393.67	103.76	60.58	416.54	108.16	111.74	423.95	-50.13	37.83	392.36	-45.73	41.12	241.15	-64.75	26.50	241.75	-58.43	69.99	499.92	-15.93	1124.70	0.00	0.00	0.00	499.19	-56.58	1443.50	485.09	49.61	1445.09	346.31	-68.00	1502.78	331.46	31.34	1500.07	146.02	1147.17	75.44	727.56	1055.22	75.25	0.00
9.63000	618.14	96.29	53.31	590.25	80.19	60.94	417.26	103.62	55.79	437.61	108.02	107.77	419.72	-51.17	35.58	392.18	-45.00	41.61	241.36	-63.86	26.18	241.87	-58.34	70.10	505.99	-15.59	1123.96	0.00	0.00	0.00	506.50	-56.83	1442.73	492.39	49.65	1444.34	352.55	-67.87	1502.17	337.61	31.09	1499.51	140.53	1148.54	74.54	728.53	1054.79	75.64	0.00
9.64000	641.72	95.24	57.09	614.76	79.37	64.06	440.94	103.85	51.70	458.52	107.93	104.41	423.45	-52.19	37.18	392.15	-44.73	41.81	241.40	-64.09	26.32	242.03	-58.29	70.23	512.28	-15.02	1123.19	0.00	0.00	0.00	512.69	-57.01	1441.99	498.57	49.56	1443.64	358.79	-67.91	1501.49	343.85	31.42	1498.86	146.66	1146.93	75.68	726.99	1056.09	74.80	0.00
9.65000	664.41	94.99	60.93	636.39	78.51	67.06	464.00	103.91	48.18	481.89	107.75	102.49	425.81	-52.28	37.53	392.32	-45.12	41.60	241.40	-63.50	26.04	242.26	-58.29	70.39	518.17	-14.94	1122.51	0.00	0.00	0.00	518.87	-57.11	1441.17	504.79	49.52	1442.90	365.09	-67.96	1500.83	350.04	31.41	1498.18	140.13	1148.24	74.12	727.40	1056.00	74.85	0.00
9.66000	686.29	94.27	65.41	658.10	78.49	70.39	486.40	104.28	45.25	500.89	107.64	99.97	423.86	-53.84	33.87	392.59	-47.64	40.25	241.56	-63.65	26.23	242.37	-58.15	70.49	524.35	-14.66	1121.73	0.00	0.00	0.00	525.07	-57.08	1440.33	511.03	49.72	1442.11	371.42	-67.57	1500.03	356.24	31.38	1497.48	142.07	1148.01	74.65	727.11	1056.27	74.81	0.00
9.67000	707.85	93.98	70.12	679.34	78.08	74.20	507.84	104.49	42.95	518.53	107.41	97.91	425.73	-54.33	34.00	392.81	-46.32	41.00	241.56	-63.55	26.18	242.59	-57.98	70.57	531.05	-14.52	1120.93	0.00	0.00	0.00	531.31	-56.91	1439.46	517.35	49.88	1441.29	377.79	-67.09	1499.20	362.54	31.56	1496.73	139.11	1149.00	73.95	725.58	1056.14	74.34	0.00
9.68000	727.54	93.85	74.51	699.51	77.46	78.01	528.44	105.02	41.41	537.40	107.03	96.58	425.59	-55.08	33.52	393.11	-46.27	40.89	241.64	-63.28	26.13	242.77	-57.59	70.64	537.72	-14.36	1120.14	0.00	0.00	0.00	537.65	-56.75	1438.52	523.65	50.17	1440.42	384.19	-66.62	1498.40	368.92	32.03	1495.92	141.22	1148.32	74.51	726.88	1055.48	74.82	0.00
9.69000	746.52	93.64	79.31	718.05	77.89	81.89	548.50	104.61	39.96	555.74	106.73	95.72	425.65	-54.66	33.41	393.21	-46.47	40.77	241.76	-63.24	26.29	242.97	-57.43	70.86	544.37	-14.20	1119.36	0.00	0.00	0.00	543.98	-56.57	1437.59	530.08	50.25	1439.54	390.50	-66.14	1497.49	375.26	32.43	1495.03	142.89	1147.68	75.17	728.39	1056.13	75.03	0.00
9.70000	765.59	93.48	84.46	735.79	77.20	85.75	567.81	104.70	39.25	572.21	106.60	94.87	425.55	-54.15	33.42	393.32	-48.46	39.57	241.85	-62.79	26.22	243.19	-57.38	71.17	550.99	-14.02	1118.59	0.00	0.00	0.00	550.36	-56.50	1436.66	536.55	50.52	1438.64	396.96	-65.78	1496.55	381.76	32.40	1494.22	149.63	1146.57	76.81	728.87	1055.52	75.29	0.00
9.71000	782.07	93.00	89.22	754.36	76.90	90.01	586.40	104.85	38.90	592.97	106.35	95.49	427.85	-54.30	33.70	393.46	-48.07	39.73	242.14	-62.95	26.47	243.46	-57.25	71.50	557.59	-13.84	1117.82	0.00	0.00	0.00	555.91	-56.31	1435.80	542.11	50.79	1437.84	403.41	-65.10	1495.59	388.28	33.12	1493.29	143.91	1147.98	75.51	727.41	1056.23	74.58	0.00
9.72000	799.06	92.99	93.92	769.57	76.58	93.95	603.72	104.48	38.72	608.95	105.63	95.45	427.10	-54.57	33.18	393.40	-47.68	39.80	242.18	-62.35	26.50	243.71	-56.83	71.74	564.17	-13.65	1117.06	0.00	0.00	0.00	562.16	-55.76	1434.78	548.50	51.36	1436.88	409.92	-64.47	1494.61	394.94	33.71	1492.35	144.60	1147.84	75.65	726.80	1056.50	74.43	0.00
9.73000	814.69	92.62	98.64	785.60	76.13	98.08	619.80	104.02	38.68	623.58	104.95	95.58	427.15	-55.29	32.45	393.49	-47.35	39.89	242.38	-62.42	26.81	244.04	-56.74	72.13	570.73	-13.45	1116.31	0.00	0.00	0.00	569.82	-55.10	1433.60	556.44	51.93	1435.72	416.44	-63.73	1493.64	401.75	34.44	1491.46	147.31	1146.75	75.87	727.76	1056.31	74.61	0.00
9.74000	828.25	92.04	102.63	799.45	75.49	101.57	634.78	103.51	38.78	637.32	104.76	95.97	426.92	-54.83	32.29	393.52	-48.19	39.19	242.63	-61.86	26.94	244.36	-56.56	72.51	577.27	-13.24	1115.57	0.00	0.00	0.00	576.39	-54.62	1432.55	563.27	52.55	1434.73	423.04	-62.72	1492.72	408.51	35.21	1490.62	139.57	1148.82	73.93	727.34	1057.54	74.04	0.00
9.75000	842.66	90.93	106.56	812.53	75.10	104.37	648.28	103.02	38.80	649.93	103.96	96.08	425.99	-54.60	32.04	393.59	-49.98	38.11	242.92	-61.39	27.08	244.71	-56.31	72.94	583.78	-13.02	1114.84	0.00	0.00	0.00	583.07	-53.96	1431.53	570.15	53.24	1433.76	429.71	-61.90	1491.77	415.40	35.92	1489.72	141.44	1148.21	74.62	727.93	1057.62	73.88	0.00
9.76000	854.61	89.64	109.36	823.21	73.96	106.46	660.82	102.64	38.83	661.70	103.15	96.11	425.40	-55.42	31.27	393.91	-50.75	37.72	243.26	-60.92	27.29	245.16	-56.35	73.53	590.28	-12.79	1114.11	0.00	0.00	0.00	588.91	-53.38	1430.62	576.06	53.93	1432.92	436.50	-60.55	1490.87	422.40	36.63	1488.87	136.40	1148.68	73.22	727.97	1058.47	73.05	0.00
9.77000	864.96	88.21	111.15	834.68	72.47	108.52	672.17	101.99	38.47	672.25	102.62	95.89	428.51	-54.85	32.11	393.82	-50.53	37.65	243.61	-60.65	27.62	245.56	-56.20	74.09	596.75	-12.56	1113.39	0.00	0.00	0.00	595.60	-52.57	1429.68	582.79	54.88	1432.01	443.38	-59.64	1489.99	429.49	37.49	1487.99	138.26	1148.38	73.47	727.34	1056.22	75.84	0.00
9.78000	875.72	86.62	112.76	842.39	70.87	108.59	682.26	101.24	37.90	681.83	102.16	95.63	426.19	-55.19	31.28	394.06	-49.88	38.02	244.01	-60.01	27.91	246.06	-56.21	74.81	603.20	-12.31	1112.67	0.00	0.00	0.00	603.70	-51.52	1428.56	591.15	55.83	1430.86	450.26	-58.39	1489.13	436.64	38.40	1487.21	143.03	1146.65	74.71	729.47	1055.22	77.40	0.00
9.79000	883.84	84.50	113.09	852.00	68.78	109.21	691.06	101.13	37.26	690.33	101.01	94.75	427.02	-55.35	31.17	394.06	-49.97	37.84	244.36	-59.28	28.22	246.54	-55.99	75.48	609.63	-12.06	1111.97	0.00	0.00	0.00	610.81	-50.91	1427.64	598.23	56.98	1429.97	457.35	-57.14	1488.28	443.78	39.25	1486.34	146.73	1147.37	74.89	729.07	1055.23	77.32	0.00
9.80000	891.33	82.12	112.68	859.09	67.20	108.72	698.71	101.15	36.49	698.04	99.88	93.58	428.67	-55.30	31.41	394.29	-48.80	38.58	244.80	-58.99	28.82	247.11	-55.98	76.38	616.04	-11.80	1111.27	0.00	0.00	0.00	618.03	-49.69	1426.78	605.39	58.15	1429.07	464.48	-55.82	1487.44	451.07	40.53	1485.54	139.58	1148.33	73.38	726.92	1055.46	76.79	0.00
9.81000	897.15	80.45	110.95	865.20	64.83	107.37	704.98	101.72	35.50	704.61	99.20	92.39	428.87	-54.94	31.39	394.45	-50.09	37.82	245.11	-58.62	29.48	247.76	-55.96	77.29	622.42	-11.53	1110.58	0.00	0.00	0.00	624.30	-49.01	1426.00	611.54	59.04	1428.31	471.63	-54.30	1486.68	458.36	41.89	1484.69	136.82	1149.02	72.87	725.84	1056.08	76.64	0.00
9.82000	903.22	78.20	109.11	870.15	62.85	104.96	709.84	103.85	34.43	710.08	98.55	90.87	426.95	-55.17	30.66	394.40	-48.63	38.67	245.40	-58.26	30.19	248.41	-55.98	78.38	628.79	-11.25	1109.89	0.00	0.00	0.00	631.31	-48.03	1425.25	618.63	59.98	1427.58	478.96	-52.86	1485.90	465.68	43.17	1483.93	145.49	1147.30	75.49	724.80	1056.23	76.43	0.00
9.83000	906.43	76.04	105.73	875.07	60.93	102.38	714.40	99.65	30.48	714.85	96.71	88.52	428.16	-55.02	31.20	394.67	-49.34	38.15	245.81	-58.49	31.34	249.12	-56.03	79.59	635.14	-10.97	1109.21	0.00	0.00	0.00	639.90	-46.64	1424.36	627.43	61.21	1426.66	486.34	-51.39	1485.10	473.18	44.21	1483.18	142.66	1147.90	74.10	725.68	1055.62	76.58	0.00
9.84000	911.99	73.94	102.76	880.47	58.96	99.29	717.95	95.85	27.15	718.38	95.92	86.41	427.88	-56.16	30.21	394.77	-47.40	39.36	246.13	-58.11	32.34	249.92	-56.06	80.88	641.47	-10.68	1108.54	0.00	0.00	0.00	647.26	-45.21	1423.63	634.94	62.46	1425.90	493.81	-50.29	1484.33	480.64	45.77	1482.43	139.90	1148.71	73.26	725.72	1055.97	76.63	0.00
9.85000	913.90	71.86	98.46	880.40	57.60	95.04	720.28	93.57	24.85	721.24	94.18	83.59	427.52	-56.60	29.86	409.69	-48.15	45.85	246.55	-58.16	33.72	250.83	-56.22	82.42	647.78	-10.38	1107.88	0.00	0.00	0.00	654.56	-43.96	1422.88	642.49	63.75	1425.12	501.35	-48.51	1483.59	488.20	46.82	1481.67	140.81	1148.10	73.51	728.61	1055.42	77.38	0.00
9.86000	915.54	69.22	93.34	883.89	55.07	90.72	721.54	92.50	25.17	723.31	93.02	81.14	432.09	-55.47	31.57	396.37	-45.67	41.13	246.95	-58.12	35.22	251.78	-56.73	84.22	654.07	-10.07	1107.23	0.00	0.00	0.00	660.99	-42.78	1422.24	649.00	64.86	1424.44	508.82	-47.01	1482.81	495.70	48.38	1480.91	141.81	1147.57	73.92	729.00	1055.39	77.65	0.00
9.87000	915.02	66.87	87.30	884.57	53.49	85.82	722.24	92.10	24.98	724.65	91.30	78.26	426.01	-55.83	29.46	395.11	-44.40	41.23	247.40	-57.93	36.78	252.87	-57.23	86.14	660.34	-9.76	1106.58	0.00	0.00	0.00	668.13	-41.60	1421.60	656.34	66.12	1423.77	516.32	-45.49	1482.06	503.29	49.95	1480.20	139.52	1149.10	73.00	730.59	1054.79	78.03	0.00
9.88000	915.43	64.62	81.63	886.97	50.69	81.32	722.93	91.85	24.41	725.66	90.09	75.52	427.22	-56.14	29.54	404.58	-47.67	44.80	248.02	-58.49	38.96	254.04	-57.36	88.09	666.59	-9.43	1105.94	0.00	0.00	0.00	676.82	-40.05	1420.80	665.45	67.62	1422.92	523.73	-43.80	1481.33	510.94	51.48	1479.39	139.45	1149.25	72.71	727.91	1055.57	77.21	0.00
9.89000	919.07	62.03	75.81	888.13	48.50	75.09	723.85	92.11	24.89	727.43	88.54	73.57	427.71	-56.80	29.11	412.56	-52.49	47.08	248.57	-58.43	40.98	255.37	-57.69	90.25	672.82	-9.11	1105.30	0.00	0.00	0.00	684.29	-39.25	1420.15	673.23	69.07	1422.28	531.14	-42.09	1480.55	518.52	53.37	1478.64	138.12	1150.15	72.47	727.34	1055.30	77.17	0.00
9.90000	921.06	60.70	67.04	891.67	47.45	67.73	725.03	91.39	25.56	731.40	86.31	72.59	427.99	-56.44	29.28	415.57	-52.83	48.03	249.42	-59.00	43.54	256.91	-58.29	92.74	679.04	-8.77	1104.67	0.00	0.00	0.00	691.85	-38.02	1419.64	681.10	70.53	1421.78	538.53	-40.40	1479.95	526.21	54.83	1478.09	139.23	1149.09	73.32	729.35	1055.07	77.66	0.00
9.91000	926.72	60.83	58.04	895.77	46.64	61.72	725.88	90.98	25.93	733.44	85.94	71.73	426.77	-56.38	29.00	416.91	-53.62	48.08	250.51	-59.62	46.44	258.69	-59.01	95.57	685.23	-8.43	1104.05	0.00	0.00	0.00	699.47	-36.55	1418.98	687.86	71.78	1421.35	546.10	-38.21	1479.61	534.07	56.74	1477.77	142.09	1147.88	74.48	728.57	1055.18	77.39	0.00
9.92000	928.81	60.22	51.33	896.16	45.86	55.79	726.33	91.33	26.38	736.35	85.16	71.40	427.87	-56.78	28.96	411.27	-53.67	45.63	251.63	-60.00	49.67	260.81	-59.52	98.64	691.41	-8.08	1103.44	0.00	0.00	0.00	705.80	-35.86	1419.18	695.66	73.16	1421.41	553.78	-36.37	1479.48	542.16	58.51	1477.76	141.29	1146.31	74.54	729.26	1054.75	77.38	0.00
9.93000	928.81	58.62	46.97	898.27	43.95	50.62	726.74	91.17	26.30	738.73	84.42	70.98	427.94	-56.77	28.91	403.52	-54.80	42.67	253.13	-60.74	53.54	263.34	-60.30	102.24	697.57	-7.72	1102.84	0.00	0.00	0.00	711.78	-36.17	1419.83	705.35	74.77	1421.43	561.52	-34.26	1479.63	550.29	60.55	1477.81	140.04	1147.93	73.90	728.91	1055.05	77.43	0.00
9.94000	929.81	55.77	42.16	899.35	42.77	46.57	727.05	91.25	26.56	739.38	83.69	70.20	429.56	-57.55	28.62	405.04	-55.12	42.77	255.08	-61.81	57.98	266.49	-61.47	106.48	703.72	-7.36	1102.24	0.00	0.00	0.00	717.24	-35.39	1420.31	713.62	76.44	1421.70	569.30	-32.05	1479.90	558.61	62.54	1478.13	138.88	1149.51	73.41	729.21	1055.15	77.56	0.00
9.95000	930.67	56.60	39.66	899.32	41.54	43.69	727.32	90.93	26.48	740.85	83.08	70.03	430.18	-57.52	28.60	402.73	-55.45	41.22	257.43	-62.71	62.94	270.17	-62.44	111.04	709.84	-6.99	1101.65	0.00	0.00	0.00	725.23	-33.78	1420.82	721.99	77.71	1422.20	577.18	-29.99	1480.43	566.92	64.53	1478.67	137.11	1150.51	73.11	729.51	1054.85	77.58	0.00
9.96000	930.91	54.17	37.43	900.25	41.63	42.40	727.48	91.42	26.76	740.45	82.89	69.66	430.66	-57.92	28.30	402.70	-55.71	40.67	260.59	-64.74	68.95	274.76	-64.19	116.39	715.95	-6.62	1101.06	0.00	0.00	0.00	733.87	-31.41	1420.99	729.12	79.11	1422.64	584.99	-27.93	1481.12	575.27	66.88	1479.30	139.79	1150.50	73.77	728.07	1055.50	77.17	0.00
9.97000	931.21	54.07	36.00	900.41	41.73	41.35	727.77	91.15	26.75	742.88	82.67	69.96	429.49	-57.80	28.02	402.74	-55.97	39.81	264.28	-66.10	75.24	280.18	-65.97	122.22	722.04	-6.24	1100.48	0.00	0.00	0.00	744.24	-28.54	1421.52	736.92	80.71	1423.58	592.95	-26.09	1481.97	583.68	68.68	1480.17	138.53	1149.85	73.80	727.04	1055.83	76.88	0.00
9.98000	933.36	55.54	34.01	901.49	41.70	40.57	727.85	90.97	26.61	743.41	82.78	70.14	430.11	-58.22	28.33	401.61	-56.26	38.37	268.84	-67.55	81.94	286.72	-68.04	128.47	728.12	-5.85	1099.91	0.00	0.00	0.00	754.42	-26.32	1422.47	746.70	82.57	1424.69	600.91	-23.90	1482.94	591.94	70.77	1481.09	138.68	1149.17	74.30	724.73	1056.19	76.32	0.00
9.99000	933.67	55.93	32.92	900.44	41.61	39.51	727.94	91.25	26.61	743.46	82.47	69.64	428.44	-57.85	28.50	401.10	-56.59	37.01	274.34	-68.59	88.99	294.49	-69.97	134.86	734.18	-5.46	1099.35	0.00	0.00	0.00	762.39	-24.74	1423.55	754.85	83.86	1425.74	608.89	-21.69	1484.05	600.04	72.91	1482.07	138.19	1148.95	74.17	725.39	1056.03	76.53	0.00
10.00000	933.68	55.36	32.60	901.52	41.31	39.14	728.06	90.82	26.51	742.89	82.44	69.28	428.26	-57.60	28.59	405.59	-56.60	36.87	280.98	-70.59	97.39	303.48	-72.20	141.44	740.22	-5.06	1098.79	0.00	0.00	0.00	770.20	-23.09	1424.69	762.94	85.41	1426.80	616.84	-19.95	1485.12	608.09	74.80	1483.12	138.15	1149.72	73.98	727.20	1055.49	77.09	0.00
10.01000	933.84	55.77	31.97	901.16	41.25	38.87	728.03	91.23	26.52	743.29	82.43	69.14	428.48	-58.07	28.02	408.27	-56.58	34.92	454.75	-15.63	561.22	313.53	-74.68	148.33	746.24	-4.65	1098.24	0.00	0.00	0.00	777.02	-21.58	1425.74	769.90	86.68	1427.73	624.65	-17.62	1486.21	616.01	76.99	1484.15	139.18	1148.79	74.72	724.38	1056.51	76.10	0.00
10.02000	930.74	55.41	32.53	900.15	41.72	38.44	728.10	90.83	26.41	745.39	83.10	69.81	434.58	-59.50	27.45	411.92	-57.35	34.37	315.05	-66.77	166.22	324.32	-76.62	155.41	752.25	-4.25	1097.70	0.00	0.00	0.00	784.26	-20.08	1426.80	777.41	88.04	1428.77	632.35	-15.75	1487.24	623.89	79.04	1485.10	137.66	1149.43	74.14	723.77	1056.71	75.88	0.00
10.03000	933.86	55.56	31.59	900.86	41.79	38.79	728.09	91.17	26.40	743.95	82.89	69.13	436.97	-60.84	26.54	415.50	-58.47	35.37	304.34	-75.31	123.27	335.34	-78.32	162.99	758.25	-3.83	1097.16	0.00	0.00	0.00	793.11	-18.37	1428.02	786.81	89.71	1430.05	640.05	-14.07	1488.16	631.68	80.78	1486.05	138.67	1149.55	74.08	725.42	1056.33	76.49	0.00
10.04000	933.80	55.62	31.35	899.54	42.06	38.45	728.15	91.45	26.52	744.61	83.37	69.43	440.16	-62.18	25.65	420.76	-59.68	37.35	313.34	-76.79	132.86	346.88	-80.26	171.06	764.23	-3.41	1096.63	0.00	0.00	0.00	800.67	-16.94	1429.00	794.56	91.12	1431.06	647.42	-12.27	1489.04	639.36	82.61	1486.91	138.36	1150.37	74.13	728.37	1055.19	77.22	0.00
10.05000	930.49	55.33	31.90	900.42	41.29	38.24	728.36	90.93	26.27	744.28	83.20	68.84	444.19	-64.20	24.94	425.88	-61.68	40.24	322.73	-78.34	142.48	359.09	-82.31	179.26	770.19	-2.98	1096.11	0.00	0.00	0.00	808.00	-15.52	1429.91	802.18	92.52	1432.00	654.74	-10.89	1489.89	646.99	84.49	1487.78	137.26	1151.65	73.77	728.50	1055.20	77.30	0.00
10.06000	931.38	55.44	31.88	900.47	42.05	38.29	728.24	91.06	26.35	745.12	83.95	69.28	450.11	-66.77	25.00	429.93	-64.09	43.40	332.14	-79.33	151.82	372.06	-84.31	187.72	776.14	-2.55	1095.59	0.00	0.00	0.00	814.46	-14.22	1430.70	808.73	93.75	1432.79	661.99	-9.35	1490.67	654.52	85.84	1488.62	137.08	1152.37	73.19	729.50	1055.12	77.67	0.00
10.07000	930.83	55.64	31.54	899.88	42.02	38.13	728.38	90.87	26.20	744.93	84.02	69.15	455.97	-69.79	25.25	439.22	-66.62	48.86	342.01	-80.36	161.04	384.86	-86.39	196.28	782.08	-2.12	1095.08	0.00	0.00	0.00	821.34	-12.88	1431.38	815.76	94.97	1433.51	669.14	-7.58	1491.42	662.01	87.19	1489.50	137.40	1151.15	73.59	730.52	1054.77	78.06	0.00
10.08000	930.96	55.43	31.71	900.69	41.80	38.25	728.39	91.12	26.35	744.28	83.77	68.62	467.69	-71.40	29.03	450.46	-68.62	54.28	354.71	-80.17	167.83	398.11	-88.72	204.52	788.00	-1.68	1094.58	0.00	0.00	0.00	829.69	-11.26	1432.24	824.59	96.49	1434.46	676.33	-5.94	1492.27	669.38	88.95	1490.36	139.36	1150.25	73.95	727.78	1055.61	77.34	0.00
10.09000	930.72	55.50	31.36	900.72	41.87	37.96	728.40	91.46	26.49	745.65	84.54	69.35	479.86	-72.60	33.81	464.50	-70.28	60.34	368.72	-80.50	173.03	412.76	-90.41	210.79	793.90	-1.23	1094.08	0.00	0.00	0.00	836.82	-10.00	1432.93	831.90	97.65	1435.17	683.49	-4.47	1493.07	676.68	90.39	1491.20	140.13	1150.62	74.36	728.43	1055.54	77.45	0.00
10.10000	929.71	55.63	30.80	900.15	41.95	37.92	728.46	91.51	26.56	745.58	84.33	69.19	494.82	-73.06	37.75	481.07	-71.43	66.06	384.48	-81.77	178.03	427.52	-90.89	215.28	799.79	-0.78	1093.59	0.00	0.00	0.00	843.75	-8.90	1433.64	839.15	98.92	1435.91	690.55	-3.16	1493.95	683.89	91.97	1492.02	139.31	1149.38	74.64	724.29	1056.46	76.13	0.00
10.11000	929.00	55.73	30.34	899.95	42.43	37.82	728.65	91.47	26.58	744.28	84.64	68.92	513.38	-73.58	41.48	496.74	-72.41	71.02	636.53	14.49	847.98	443.27	-91.37	218.64	805.67	-0.33	1093.11	0.00	0.00	0.00	849.92	-7.66	1434.25	844.31	99.84	1436.81	697.57	-1.86	1494.79	691.13	93.09	1492.92	137.72	1150.75	73.93	728.35	1055.36	77.44	0.00
10.12000	933.87	56.01	30.04	900.65	42.33	37.83	728.65	91.64	26.71	745.50	84.70	69.14	531.35	-74.95	44.18	515.11	-73.91	73.03	444.81	-73.19	259.44	459.71	-91.66	220.53	811.54	0.13	1092.63	0.00	0.00	0.00	856.58	-6.41	1434.90	849.38	100.72	1437.82	704.56	-0.55	1495.67	698.29	94.44	1493.74	138.60	1152.45	73.51	724.40	1056.51	76.10	0.00
10.13000	933.79	55.53	30.05	900.77	42.88	37.59	728.76	91.33	26.66	745.62	84.66	69.11	550.48	-77.12	45.94	534.81	-75.79	75.36	435.05	-85.49	183.88	476.38	-91.64	221.52	817.39	0.59	1092.16	0.00	0.00	0.00	864.62	-5.15	1435.74	856.49	101.94	1438.80	711.49	0.91	1496.49	705.28	95.98	1494.53	137.53	1151.46	73.93	726.49	1056.10	76.58	0.00
10.14000	933.91	55.73	29.61	901.42	42.76	37.33	728.84	91.33	26.76	746.95	84.68	69.59	571.57	-79.80	47.37	553.39	-78.04	76.41	452.66	-85.62	183.81	493.33	-91.66	221.75	823.22	1.06	1091.70	0.00	0.00	0.00	871.47	-4.18	1436.36	863.72	102.98	1439.46	718.32	1.80	1497.26	712.32	97.17	1495.36	138.90	1150.56	74.30	728.93	1055.38	77.29	0.00
10.15000	934.08	56.23	29.06	900.79	42.01	36.83	729.04	90.92	26.67	745.73	84.64	69.19	593.64	-82.42	48.44	573.49	-80.11	76.81	470.72	-85.22	183.04	510.65	-91.32	220.85	829.05	1.53	1091.24	0.00	0.00	0.00	878.26	-3.02	1436.99	870.83	103.95	1440.07	724.99	2.74	1498.03	719.21	97.97	1496.08	140.97	1150.86	74.56	728.04	1055.56	77.18	0.00
10.16000	934.14	56.08	28.80	900.85	42.84	37.13	728.92	91.11	26.78	745.16	84.93	69.26	615.23	-85.31	48.79	592.33	-82.17	76.92	708.63	22.95	897.57	527.90	-90.69	218.88	834.86	2.00	1090.79	0.00	0.00	0.00	884.22	-1.96	1437.53	878.25	104.84	1440.21	731.66	4.02	1498.69	725.86	99.51	1496.72	138.42	1150.74	74.16	725.91	1056.09	76.53	0.00
10.17000	934.25	56.32	28.38	901.61	42.95	37.22	729.06	90.88	26.76	747.42	84.60	69.92	637.13	-88.54	48.81	614.71	-83.87	75.69	532.81	-72.76	258.36	545.30	-90.21	215.99	840.66	2.48	1090.35	0.00	0.00	0.00	890.35	-0.95	1437.96	885.30	105.65	1440.36	738.13	4.99	1499.30	732.45	100.48	1497.35	137.92	1150.26	74.20	731.35	1054.83	78.12	0.00
10.18000	934.33	56.32	28.13	901.07	43.12	36.74	729.06	90.71	26.75	746.42	84.78	69.96	661.46	-90.60	48.95	639.80	-85.61	74.71	526.74	-85.53	171.04	563.23	-89.48	211.96	846.44	2.96	1089.91	0.00	0.00	0.00	897.77	0.14	1438.47	893.55	106.84	1440.73	744.56	5.86	1499.83	738.93	101.10	1497.96	138.10	1150.49	73.81	729.61	1055.40	76.02	0.00
10.19000	934.41	56.56	27.70	902.10	43.12	36.81	729.24	90.54	26.79	746.84	84.66	70.06	684.48	-92.70	48.53	662.54	-87.09	73.16	546.46	-86.46	165.73	581.66	-88.45	206.85	852.22	3.44	1089.48	0.00	0.00	0.00	904.01	1.06	1438.91	897.02	107.19	1441.95	750.87	6.89	1500.37	745.25	102.32	1498.51	135.93	1151.56	73.19	728.46	1056.06	75.24	0.00
10.20000	934.51	56.68	27.39	900.54	43.23	36.01	729.26	90.56	26.86	746.52	84.61	69.97	709.00	-94.61	47.99	685.33	-88.34	71.04	566.89	-87.17	160.33	600.61	-86.62	200.51	857.98	3.93	1089.05	0.00	0.00	0.00	910.17	1.66	1439.22	902.76	107.74	1442.55	757.17	7.90	1500.79	751.49	103.60	1499.01	135.35	1151.17	73.06	729.68	1055.32	75.60	0.00
10.21000	934.65	56.96	27.02	900.51	42.91	36.06	729.31	90.41	27.01	746.88	84.60	70.14	733.64	-95.17	47.52	706.77	-89.30	68.94	775.64	27.70	912.33	620.01	-85.89	194.05	863.73	4.42	1088.63	0.00	0.00	0.00	915.50	2.44	1439.47	907.81	108.37	1443.02	763.36	8.91	1501.24	757.77	104.05	1499.50	136.51	1150.93	73.49	727.49	1055.58	75.27	0.00
10.22000	934.74	57.13	26.74	902.56	43.43	36.17	729.41	90.26	27.03	747.09	84.73	70.47	756.58	-96.26	45.72	731.28	-89.81	66.49	630.37	-75.92	233.02	639.78	-85.37	187.19	869.47	4.92	1088.22	0.00	0.00	0.00	921.08	3.15	1439.60	914.15	109.08	1443.08	769.38	9.55	1501.61	763.99	104.92	1499.94	138.89	1149.81	74.34	726.63	1056.05	74.87	0.00
10.23000	934.72	56.68	26.80	901.66	43.08	36.02	729.51	90.54	27.22	747.98	84.41	70.73	782.34	-96.97	44.75	759.57	-90.34	64.18	630.48	-89.75	137.57	659.53	-85.60	180.24	875.20	5.42	1087.82	0.00	0.00	0.00	927.93	3.65	1439.83	921.32	109.71	1443.37	775.25	10.51	1501.90	770.07	105.88	1500.26	138.05	1149.87	74.27	726.82	1056.57	74.58	0.00
10.24000	934.76	56.94	26.53	903.09	42.73	36.40	729.57	90.83	27.43	746.82	84.41	70.65	809.44	-96.90	43.36	783.58	-91.49	61.63	652.58	-89.92	129.11	679.32	-86.42	173.31	880.92	5.92	1087.42	0.00	0.00	0.00	933.76	4.47	1439.95	927.07	110.29	1443.56	781.11	11.18	1502.15	776.10	106.66	1500.57	134.62	1150.61	73.49	727.17	1056.74	74.84	0.00
10.25000	934.66	56.57	26.52	901.76	42.90	35.89	729.73	90.53	27.48	747.06	84.17	70.76	836.25	-98.17	41.54	809.07	-92.43	59.55	674.98	-89.86	121.23	699.66	-86.45	165.89	886.62	6.42	1087.03	0.00	0.00	0.00	939.48	5.34	1440.12	933.13	110.94	1443.66	786.91	12.25	1502.36	782.04	107.38	1500.71	138.75	1150.08	74.39	727.08	1056.35	75.00	0.00
10.26000	934.82	57.04	26.11	903.57	42.87	36.53	729.71	90.75	27.74	748.83	84.46	71.66	863.38	-99.20	41.08	829.94	-92.62	58.30	842.15	31.79	916.50	720.19	-86.65	158.51	892.32	6.92	1086.64	0.00	0.00	0.00	944.47	5.87	1440.24	938.18	111.54	1443.78	792.65	13.15	1502.51	787.82	108.30	1500.77	140.64	1149.05	74.96	727.95	1055.81	75.11	0.00
10.27000	934.80	56.96	26.08	904.27	42.69	36.71	729.92	89.76	27.47	748.26	84.12	71.45	890.65	-99.67	40.61	854.34	-92.72	57.18	736.91	-76.37	196.02	741.00	-86.27	151.00	898.01	7.43	1086.26	0.00	0.00	0.00	949.82	6.30	1440.30	943.36	112.15	1443.78	798.16	13.53	1502.65	793.48	109.07	1500.84	141.21	1149.43	75.04	727.44	1055.90	74.99	0.00
10.28000	934.87	56.95	25.94	904.06	42.82	36.58	729.99	89.66	27.56	748.89	84.06	71.66	915.26	-99.52	39.97	886.00	-94.17	54.72	743.49	-90.16	95.05	762.20	-85.70	143.57	903.68	7.94	1085.89	0.00	0.00	0.00	956.41	7.09	1440.43	949.95	112.80	1443.79	803.79	14.43	1502.68	799.16	109.70	1500.81	140.00	1148.95	75.05	725.71	1056.11	74.66	0.00
10.29000	935.02	57.02	25.76	904.19	41.54	39.40	730.11	90.12	27.90	750.35	84.49	72.61	942.93	-99.71	40.62	911.74	-93.96	53.43	767.14	-88.63	86.27	783.38	-84.79	136.21	909.35	8.46	1085.52	0.00	0.00	0.00	961.98	7.67	1440.39	955.19	113.48	1443.71	809.33	15.20	1502.61	804.72	110.60	1500.72	140.36	1150.32	74.30	727.19	1054.93	75.34	0.00
10.30000	935.09	57.06	25.59	902.10	41.22	39.50	730.18	90.36	28.31	749.20	84.08	72.28	967.88	-99.05	41.42	937.07	-93.18	52.73	790.70	-86.64	77.70	804.33	-83.90	129.19	915.00	8.97	1085.16	0.00	0.00	0.00	967.55	8.46	1440.32	961.01	114.06	1443.57	814.84	16.13	1502.52	810.18	111.21	1500.59	135.89	1152.96	72.86	729.70	1055.69	75.91	0.00
10.31000	935.13	57.08	25.44	905.34	41.58	40.63	730.31	89.51	28.09	750.82	83.67	72.83	992.32	-98.63	41.93	961.34	-91.88	52.24	814.11	-85.52	70.08	825.41	-83.18	122.60	920.65	9.49	1084.80	0.00	0.00	0.00	972.96	8.98	1440.18	967.00	114.76	1443.32	820.24	16.62	1502.38	815.67	111.96	1500.33	137.26	1150.08	74.14	728.64	1056.13	75.21	0.00
10.32000	935.15	57.08	25.32	903.87	41.74	40.29	730.35	90.28	28.72	749.63	83.97	72.86	1017.75	-96.31	43.49	986.38	-90.43	52.58	837.62	-84.05	62.89	846.44	-82.34	116.31	926.28	10.01	1084.45	0.00	0.00	0.00	978.36	9.70	1439.95	971.85	115.30	1443.06	825.70	17.36	1502.23	821.07	112.33	1500.01	138.16	1150.56	74.24	727.04	1056.30	74.80	0.00
10.33000	935.14	57.07	25.23	903.55	42.21	40.00	730.48	90.20	28.93	750.11	83.90	73.18	1042.28	-94.28	45.64	1010.43	-88.29	52.86	860.80	-83.15	56.66	867.40	-81.12	110.37	931.91	10.53	1084.11	0.00	0.00	0.00	983.81	10.16	1439.66	976.76	115.77	1442.69	831.10	17.92	1501.96	826.44	112.47	1499.70	137.46	1150.74	73.93	727.81	1055.73	75.07	0.00
10.34000	935.13	57.03	25.16	902.18	42.53	39.16	730.62	90.06	29.33	751.50	83.58	73.74	1065.86	-92.68	47.76	1033.28	-86.17	53.56	883.53	-82.98	51.37	888.16	-79.79	104.93	937.53	11.05	1083.78	0.00	0.00	0.00	989.23	10.76	1439.35	982.22	116.26	1442.28	836.47	17.99	1501.64	831.67	113.22	1499.32	138.67	1151.27	73.84	727.22	1055.61	74.93	0.00
10.35000	935.13	56.98	25.11	902.18	43.12	38.85	730.87	89.08	29.39	751.23	83.55	73.93	1088.42	-90.62	49.81	1055.96	-84.07	54.67	905.94	-82.36	46.45	908.26	-78.75	100.14	943.14	11.57	1083.44	0.00	0.00	0.00	994.52	11.15	1438.91	987.64	116.92	1441.82	841.80	18.47	1501.31	837.03	113.53	1498.92	138.24	1151.25	74.07	728.60	1055.37	75.42	0.00
10.36000	935.13	56.91	25.10	902.19	43.39	38.33	731.11	89.00	29.73	750.43	83.54	73.84	1109.41	-88.07	52.26	1077.96	-81.92	56.23	927.66	-81.00	41.89	927.69	-77.66	95.88	948.74	12.10	1083.12	0.00	0.00	0.00	999.67	11.33	1438.47	992.56	117.16	1441.34	847.01	18.63	1500.95	842.22	113.87	1498.49	139.02	1149.86	74.48	726.73	1056.07	74.78	0.00
10.37000	935.16	56.83	25.10	904.54	43.95	36.63	731.28	89.15	30.28	751.13	83.83	74.35	1130.41	-86.55	55.47	1099.26	-79.96	58.00	948.82	-79.69	37.94	946.63	-76.36	92.11	954.34	12.63	1082.80	0.00	0.00	0.00	1004.82	11.29	1437.99	997.65	117.42	1440.83	852.28	18.86	1500.55	847.41	113.95	1498.07	137.95	1151.44	73.67	726.38	1056.29	74.78	0.00
10.38000	935.21	56.73	25.13	903.50	43.91	36.28	731.47	88.77	30.54	751.55	83.59	74.41	1148.15	-85.17	58.58	1119.34	-78.30	60.32	969.11	-78.90	34.89	965.12	-74.90	88.80	959.92	13.15	1082.49	0.00	0.00	0.00	1010.17	11.95	1437.60	1003.14	117.75	1440.37	857.42	18.54	1500.14	852.58	113.79	1497.64	137.64	1151.98	73.68	725.78	1056.14	74.84	0.00
10.39000	935.31	56.61	25.17	903.96	44.28	36.31	731.71	88.56	30.95	751.45	84.00	74.77	1169.53	-83.19	63.54	1138.82	-77.84	61.26	988.72	-77.80	32.38	982.83	-73.43	86.11	965.50	13.68	1082.18	0.00	0.00	0.00	1015.32	12.14	1437.16	1008.12	118.03	1439.94	862.62	18.79	1499.61	857.64	113.73	1497.17	138.89	1150.10	74.57	726.70	1055.54	75.17	0.00
10.40000	935.51	56.79	25.13	905.63	44.69	36.60	731.90	88.44	31.31	752.24	83.83	75.04	1187.01	-82.03	67.70	1156.95	-76.13	63.68	1007.49	-76.89	30.63	999.82	-71.83	83.82	971.07	14.21	1081.88	0.00	0.00	0.00	1020.43	12.05	1436.76	1013.13	118.12	1439.51	867.80	18.79	1499.15	862.64	113.48	1496.65	137.76	1151.07	73.97	727.53	1055.90	75.14	0.00
10.41000	935.70	56.63	25.19	905.02	44.90	36.31	732.21	88.16	31.70	753.11	84.35	75.47	1204.24	-81.05	71.64	1173.69	-75.19	66.73	1025.42	-75.38	29.10	1016.05	-70.37	82.14	976.63	14.74	1081.59	0.00	0.00	0.00	1025.63	12.42	1436.31	1018.15	118.08	1439.12	872.85	18.24	1498.61	867.54	113.20	1496.12	138.38	1151.20	73.87	727.53	1055.61	75.31	0.00
10.42000	935.63	56.14	25.42	905.17	44.66	36.57	732.40	87.99	32.15	752.42	84.64	75.62	1218.15	-79.92	75.07	1189.59	-74.47	69.89	1042.27	-74.02	28.06	1031.44	-68.57	80.66	982.19	15.27	1081.30	0.00	0.00	0.00	1030.74	12.59	1435.90	1023.28	118.27	1438.70	877.96	18.12	1498.12	872.40	112.98	1495.58	136.28	1152.38	72.98	726.73	1056.21	74.91	0.00
10.43000	935.71	56.26	25.30	903.01	44.38	35.77	732.72	87.31	32.44	753.91	84.54	75.98	1233.09	-79.96	79.31	1204.46	-74.00	73.11	1058.04	-72.59	27.47	1045.80	-67.11	79.75	987.74	15.81	1081.02	0.00	0.00	0.00	1035.83	12.36	1435.46	1027.92	118.33	1438.32	883.15	17.84	1497.54	877.19	112.79	1495.04	136.80	1151.21	73.75	726.42	1056.72	74.56	0.00
10.44000	935.44	55.61	25.57	903.50	44.64	35.76	732.94	87.73	33.25	753.29	84.51	76.01	1246.17	-79.65	83.42	1218.29	-73.29	76.21	1072.92	-70.83	26.99	1059.42	-65.38	79.01	993.28	16.34	1080.74	0.00	0.00	0.00	1040.97	12.11	1435.15	1032.74	118.18	1437.95	888.27	17.49	1497.04	881.96	112.33	1494.53	139.06	1151.18	74.25	729.43	1055.99	75.36	0.00
10.45000	935.52	56.15	25.25	904.17	44.63	36.16	733.20	87.69	33.78	754.83	84.26	76.59	1259.47	-77.93	87.00	1231.19	-72.45	78.98	1086.73	-69.34	27.78	1072.15	-64.10	78.78	998.82	16.87	1080.47	0.00	0.00	0.00	1046.13	11.93	1434.85	1037.61	118.04	1437.61	893.30	16.38	1496.54	886.71	111.81	1494.06	138.32	1151.48	73.70	726.54	1055.49	74.97	0.00
10.46000	935.39	55.84	25.24	903.14	44.84	35.46	733.50	86.96	34.09	753.90	84.06	76.61	1271.47	-77.08	90.12	1243.43	-71.30	81.40	1069.45	34.46	804.65	1084.13	-62.68	78.63	1004.34	17.41	1080.21	0.00	0.00	0.00	1050.62	11.73	1434.56	1042.96	118.00	1436.88	898.39	16.16	1496.12	891.51	111.16	1493.58	135.79	1151.69	73.37	726.90	1055.55	75.08	0.00
10.47000	935.45	55.94	25.06	903.30	45.20	35.28	733.76	86.87	34.63	754.44	84.55	77.27	1281.63	-75.78	92.29	1253.77	-69.64	83.10	1108.09	-54.91	116.83	1095.36	-61.34	78.54	1009.87	17.94	1079.95	0.00	0.00	0.00	1055.59	11.51	1434.33	1049.17	117.82	1436.18	903.52	15.60	1495.72	896.34	110.24	1493.20	140.15	1151.22	74.28	728.66	1056.16	75.36	0.00
10.48000	935.15	56.97	26.26	904.71	45.36	35.77	734.05	86.49	35.21	754.92	84.14	77.50	1292.01	-74.05	94.56	1265.27	-68.02	85.08	1122.33	-65.98	27.74	1105.66	-60.18	78.55	1015.39	18.47	1079.70	0.00	0.00	0.00	1061.65	11.28	1434.05	1055.69	117.53	1435.74	908.63	14.78	1495.26	901.15	109.51	1492.80	140.49	1151.70	74.50	728.32	1056.39	75.09	0.00
10.49000	935.19	57.36	26.00	904.32	45.66	35.37	734.28	86.83	36.07	756.61	84.62	78.62	1301.44	-72.38	96.34	1274.35	-66.88	86.84	1132.22	-65.10	27.95	1114.88	-59.38	78.60	1020.90	19.00	1079.45	0.00	0.00	0.00	1066.95	11.07	1433.92	1060.62	117.11	1435.62	913.73	13.83	1494.85	905.97	108.73	1492.41	138.69	1151.73	73.74	727.79	1056.66	74.87	0.00
10.50000	935.70	57.28	26.17	903.97	45.18	35.55	734.53	86.53	36.74	754.40	84.77	78.47	1309.69	-70.79	97.97	1282.66	-65.33	88.00	1141.23	-64.01	28.00	1123.24	-58.33	78.52	1026.40	19.54	1079.21	0.00	0.00	0.00	1072.15	10.30	1433.82	1065.61	116.58	1435.60	918.91	12.72	1494.45	911.02	107.61	1492.14	138.32	1151.99	73.54	726.22	1057.01	74.38	0.00
10.51000	935.31	57.16	26.00	903.23	45.51	35.02	734.77	86.82	37.61	755.68	84.55	79.22	1316.47	-68.91	98.61	1290.03	-63.86	88.81	1149.22	-62.78	27.84	1130.88	-57.18	78.28	1031.91	20.07	1078.97	0.00	0.00	0.00	1077.48	9.69	1433.69	1070.71	116.12	1435.58	924.12	11.76	1494.11	916.01	106.88	1491.79	140.93	1150.82	74.71	727.32	1056.54	74.76	0.00
10.52000	935.00	57.54	25.62	904.27	45.33	35.34	735.18	86.15	38.16	756.03	84.83	80.07	1324.19	-67.26	99.18	1296.67	-62.05	89.01	1156.10	-61.63	27.67	1137.56	-56.29	78.09	1037.40	20.60	1078.74	0.00	0.00	0.00	1082.90	9.28	1433.67	1075.93	115.30	1435.59	929.33	10.77	1493.80	921.11	105.74	1491.50	139.42	1150.88	74.11	727.19	1055.84	74.88	0.00
10.53000	936.02	57.52	26.01	904.67	44.05	34.46	735.35	86.55	39.20	756.82	85.43	81.10	1330.04	-65.18	98.99	1302.43	-60.52	88.82	1162.12	-60.33	27.21	1143.56	-55.24	77.71	1042.89	21.13	1078.52	0.00	0.00	0.00	1088.39	8.81	1433.67	1081.18	114.68	1435.66	934.74	9.87	1493.50	926.30	104.71	1491.32	140.32	1149.87	74.66	728.03	1055.39	75.46	0.00
10.54000	935.02	57.57	25.53	905.02	44.45	34.73	735.82	86.23	40.01	757.40	85.39	81.93	1335.11	-64.04	98.13	1307.80	-58.57	88.01	1167.32	-59.00	26.64	1148.86	-53.92	77.11	1048.38	21.66	1078.30	0.00	0.00	0.00	1093.88	7.63	1433.59	1086.58	113.54	1435.75	940.25	8.90	1493.21	931.57	103.61	1491.16	140.14	1148.83	74.99	727.63	1056.54	74.72	0.00
10.55000	935.34	57.54	25.61	905.06	43.82	34.18	736.21	86.25	40.99	757.91	85.25	82.70	1339.12	-61.89	96.69	1312.46	-56.59	86.81	1171.65	-57.80	25.95	1153.47	-52.55	76.38	1053.87	22.19	1078.09	0.00	0.00	0.00	1099.60	7.07	1433.62	1091.93	112.95	1435.81	945.78	7.85	1492.99	936.92	102.26	1491.03	139.59	1150.77	74.35	728.18	1055.80	75.38	0.00
10.56000	935.37	57.45	25.56	904.47	44.96	34.46	736.49	86.23	42.03	759.02	85.73	83.97	1343.08	-59.73	95.22	1316.50	-54.74	85.55	1175.45	-56.35	25.09	1157.43	-51.30	75.60	1059.34	22.72	1077.88	0.00	0.00	0.00	1105.14	5.97	1433.49	1097.45	111.97	1435.88	951.32	6.78	1492.83	942.28	101.31	1490.91	139.76	1150.48	74.41	728.58	1055.89	75.41	0.00
10.57000	936.09	57.61	25.62	905.06	44.65	34.54	736.90	85.88	42.95	757.84	86.06	84.64	1346.51	-57.52	93.09	1320.18	-52.42	83.91	1178.58	-55.43	24.98	1160.93	-50.17	74.96	1064.82	23.25	1077.68	0.00	0.00	0.00	1110.95	5.14	1433.49	1102.87	111.23	1435.96	956.91	5.45	1492.64	947.69	100.31	1490.76	139.52	1151.68	73.98	727.64	1055.42	75.32	0.00
10.58000	935.81	57.51	25.58	903.78	44.79	34.13	737.41	85.88	44.08	758.86	86.35	85.89	1351.04	-54.46	91.22	1323.40	-49.60	81.77	1181.22	-54.22	24.78	1164.25	-48.64	74.27	1070.29	23.78	1077.48	0.00	0.00	0.00	1116.88	4.25	1433.52	1108.51	110.28	1436.08	962.64	4.58	1492.48	953.23	98.91	1490.65	138.47	1152.13	73.67	728.61	1054.69	75.82	0.00
10.59000	936.13	57.66	25.55	905.09	44.72	34.47	737.81	85.83	45.28	759.83	86.12	86.99	1353.96	-51.41	88.60	1326.06	-46.72	79.58	1183.58	-52.57	24.46	1166.91	-47.27	73.40	1075.76	24.30	1077.29	0.00	0.00	0.00	1122.90	3.81	1433.60	1114.13	109.52	1436.15	968.31	3.15	1492.27	958.82	97.63	1490.56	138.84	1150.44	74.20	729.33	1054.69	76.10	0.00
10.60000	936.38	57.90	25.43	904.75	44.81	34.18	738.25	86.11	46.61	760.49	86.98	88.46	1356.89	-47.82	86.33	1328.18	-43.21	77.00	1185.23	-51.58	24.50	1169.04	-45.77	72.33	1081.22	24.82	1077.11	0.00	0.00	0.00	1128.72	2.95	1433.56	1119.90	108.39	1436.20	974.11	2.10	1492.04	964.39	96.54	1490.42	137.29	1152.49	73.55	729.32	1055.65	75.52	0.00
10.61000	936.12	57.57	25.47	904.34	45.35	34.33	738.83	85.74	47.79	760.87	87.33	89.74	1357.78	-43.84	82.48	1329.88	-39.52	74.17	1186.84	-49.58	23.94	1170.72	-44.13	70.93	1086.69	25.35	1076.93	0.00	0.00	0.00	1134.84	2.18	1433.45	1125.55	107.60	1436.24	979.87	0.76	1491.83	970.12	95.22	1490.23	136.16	1153.06	72.96	728.21	1055.76	75.17	0.00
10.62000	935.88	57.60	25.24	905.77	44.97	34.40	739.26	86.44	49.36	762.20	87.49	91.20	1360.38	-39.67	79.69	1331.13	-36.15	71.41	1188.19	-48.16	23.48	1171.83	-43.01	69.64	1092.14	25.87	1076.76	0.00	0.00	0.00	1140.44	0.73	1433.40	1131.36	106.68	1436.23	985.72	-0.13	1491.56	975.89	93.84	1489.99	137.29	1150.98	73.80	728.89	1055.91	75.31	0.00
10.63000	935.88	57.66	25.23	905.26	45.48	34.59	739.83	86.50	50.69	762.59	87.84	92.51	1361.72	-35.85	76.35	1332.71	-31.94	68.18	1189.45	-46.74	22.51	1173.11	-41.88	68.15	1097.60	26.38	1076.59	0.00	0.00	0.00	1146.35	-0.13	1433.42	1137.19	105.43	1436.23	991.52	-1.37	1491.24	981.57	93.07	1489.77	137.03	1152.24	73.39	728.26	1055.47	75.26	0.00
10.64000	936.60	57.77	25.35	905.11	45.61	34.33	740.31	86.98	52.19	765.00	88.68	94.51	1362.98	-30.77	71.92	1334.49	-28.40	64.93	1190.30	-46.02	21.75	1174.91	-41.00	67.00	1103.06	26.90	1076.43	0.00	0.00	0.00	1152.39	-1.36	1433.28	1142.93	104.44	1436.18	997.31	-2.48	1490.85	987.34	91.77	1489.42	139.56	1151.78	73.94	727.69	1055.22	75.50	0.00
10.65000	935.25	57.53	24.99	905.62	45.78	34.42	740.90	87.33	53.60	765.47	89.36	95.88	1365.77	-28.51	66.77	1336.89	-25.71	60.80	1191.21	-45.64	21.72	1177.59	-40.00	66.35	1108.51	27.42	1076.27	0.00	0.00	0.00	1158.24	-2.37	1433.15	1148.79	103.36	1436.13	1003.14	-4.00	1490.54	993.20	90.30	1489.15	139.23	1151.99	73.76	727.48	1056.00	74.97	0.00
10.66000	936.03	57.69	25.10	905.07	46.17	34.36	741.52	87.39	54.98	765.45	89.83	97.08	1367.45	-27.85	61.11	1338.68	-25.43	57.10	1191.83	-45.56	21.80	1180.03	-39.34	65.94	1113.96	27.93	1076.12	0.00	0.00	0.00	1164.32	-3.61	1433.22	1154.76	102.20	1436.14	1009.20	-4.75	1490.37	999.09	88.90	1488.99	138.74	1151.84	73.52	728.54	1055.95	75.21	0.00
10.67000	935.37	57.89	24.74	905.36	46.21	34.48	742.26	87.35	56.52	766.97	90.44	98.78	1370.40	-27.22	56.76	1339.54	-23.92	60.66	1192.01	-46.15	22.33	1181.75	-38.91	65.61	1119.41	28.44	1075.97	0.00	0.00	0.00	1170.65	-4.33	1433.34	1160.69	101.20	1436.19	1015.37	-6.11	1490.33	1005.06	87.68	1488.93	138.87	1152.36	73.60	726.95	1056.79	74.73	0.00
10.68000	936.24	57.94	25.05	904.94	46.44	34.36	743.05	87.82	58.30	767.72	90.70	100.17	1372.76	-25.84	52.72	1339.12	-23.37	56.64	1192.41	-46.51	23.04	1183.45	-38.33	65.35	1124.85	28.95	1075.83	0.00	0.00	0.00	1176.65	-5.54	1433.42	1166.63	100.20	1436.35	1021.56	-7.33	1490.38	1011.03	86.42	1488.91	138.10	1151.53	73.32	727.21	1055.50	75.21	0.00
10.69000	935.52	57.95	24.78	905.93	46.51	34.73	743.81	88.35	60.35	770.42	92.04	102.73	1373.48	-24.11	49.50	1339.47	-21.65	52.34	1192.77	-46.45	23.53	1185.34	-37.82	65.07	1130.30	29.45	1075.69	0.00	0.00	0.00	1182.65	-7.22	1433.51	1172.63	99.10	1436.53	1027.73	-8.60	1490.42	1017.02	85.15	1488.95	137.25	1153.21	73.15	728.06	1055.98	75.10	0.00
10.70000	936.09	57.86	25.00	905.36	46.50	34.68	744.79	88.94	62.56	772.14	92.72	104.83	1375.01	-22.13	44.86	1339.63	-19.92	49.30	1193.16	-46.33	23.81	1186.96	-36.92	64.77	1135.74	29.95	1075.56	0.00	0.00	0.00	1189.08	-7.75	1433.93	1178.77	97.89	1436.81	1033.84	-10.07	1490.54	1023.08	83.91	1489.08	138.55	1151.38	74.00	727.68	1056.67	74.83	0.00
10.71000	936.35	57.87	24.91	905.80	46.86	35.29	746.02	88.99	64.75	772.57	93.64	106.67	1375.26	-21.54	41.85	1342.68	-19.36	47.43	1193.41	-46.33	24.14	1188.05	-36.58	64.69	1141.19	30.45	1075.44	0.00	0.00	0.00	1195.71	-7.96	1434.43	1184.96	96.68	1437.17	1040.15	-11.24	1490.70	1029.18	82.61	1489.22	138.66	1151.07	74.15	728.87	1056.51	75.22	0.00
10.72000	935.64	57.95	24.58	906.19	47.07	35.11	747.21	89.91	67.56	774.11	94.35	108.88	1377.76	-21.51	40.21	1343.05	-19.03	46.13	1193.64	-46.23	24.29	1188.90	-36.32	64.61	1146.63	30.95	1075.32	0.00	0.00	0.00	1202.28	-9.01	1434.76	1187.50	95.39	1438.82	1046.48	-12.34	1490.95	1035.27	81.34	1489.46	137.57	1152.87	73.40	726.84	1057.00	74.73	0.00
10.73000	935.92	57.77	24.70	906.90	47.19	35.35	748.82	90.43	70.34	777.65	95.69	111.97	1376.68	-21.75	39.24	1343.52	-19.56	44.56	1193.96	-45.85	24.30	1189.54	-36.12	64.49	1152.08	31.44	1075.21	0.00	0.00	0.00	1208.50	-10.29	1435.35	1193.57	94.31	1439.70	1052.75	-13.62	1491.29	1041.53	79.77	1489.79	136.66	1152.43	73.07	726.76	1056.73	74.59	0.00
10.74000	936.41	58.28	24.54	906.36	47.54	35.31	750.57	90.76	73.30	778.75	96.87	114.41	1376.04	-21.23	37.70	1344.24	-19.66	43.46	1194.10	-45.79	24.44	1190.17	-35.95	64.39	1157.52	31.93	1075.10	0.00	0.00	0.00	1214.98	-11.41	1435.92	1199.71	93.09	1440.22	1059.16	-14.92	1491.68	1047.72	78.51	1490.17	137.11	1150.56	73.64	729.84	1056.42	75.19	0.00
10.75000	936.68	58.11	24.84	906.54	47.36	35.52	752.51	91.97	76.72	781.59	98.68	117.61	1379.66	-20.98	35.95	1344.84	-20.01	42.62	1194.32	-45.72	24.54	1190.60	-35.94	64.32	1162.96	32.42	1074.99	0.00	0.00	0.00	1222.10	-11.93	1436.32	1205.80	92.07	1440.77	1065.58	-16.18	1492.14	1054.07	76.98	1490.61	136.73	1152.01	73.39	726.90	1056.72	74.56	0.00
10.76000	936.32	58.28	24.51	906.50	47.11	35.72	754.70	93.27	80.45	785.67	99.76	120.88	1379.39	-21.06	34.82	1345.49	-19.91	42.22	1194.46	-45.67	24.60	1190.98	-36.03	64.35	1168.40	32.91	1074.90	0.00	0.00	0.00	1228.12	-13.87	1436.81	1212.14	90.86	1441.32	1072.00	-17.44	1492.69	1060.32	75.69	1491.07	137.09	1153.71	72.72	727.50	1056.25	74.87	0.00
10.77000	936.59	58.52	24.30	906.54	47.20	35.62	757.11	94.16	84.04	788.05	100.87	123.69	1379.63	-21.43	34.03	1346.13	-19.68	41.96	1194.56	-45.56	24.69	1191.40	-35.88	64.26	1173.85	33.39	1074.80	0.00	0.00	0.00	1234.90	-14.60	1437.47	1218.50	89.72	1441.85	1078.41	-18.64	1493.25	1066.54	74.83	1491.57	137.90	1151.65	73.82	727.94	1057.07	74.72	0.00
10.78000	936.55	58.58	24.21	907.21	48.01	36.07	759.88	95.11	87.93	792.80	102.62	127.53	1379.61	-20.54	33.64	1346.40	-20.42	41.03	1194.63	-45.62	24.80	1191.65	-35.92	64.22	1179.29	33.86	1074.71	0.00	0.00	0.00	1241.06	-15.54	1437.96	1224.63	88.57	1442.37	1084.75	-20.02	1493.73	1072.83	73.59	1492.13	136.23	1152.15	73.24	728.35	1056.35	74.91	0.00
10.79000	936.80	58.55	24.24	907.71	47.71	36.53	762.87	96.89	92.46	796.44	104.54	131.15	1378.19	-20.62	33.52	1347.11	-20.16	40.92	1194.79	-45.48	24.81	1191.98	-35.77	64.08	1184.74	34.34	1074.63	0.00	0.00	0.00	1248.12	-16.64	1438.49	1230.69	87.60	1442.84	1091.24	-20.81	1494.25	1079.19	72.04	1492.73	136.29	1150.70	73.80	728.28	1056.25	74.98	0.00
10.80000	936.44	58.76	23.92	907.46	48.07	36.63	766.32	98.80	97.22	799.82	106.08	134.37	1379.78	-21.01	33.29	1346.45	-19.70	40.58	1194.94	-44.99	24.54	1192.19	-36.00	64.12	1190.19	34.80	1074.55	0.00	0.00	0.00	1255.05	-17.69	1439.00	1236.89	86.50	1443.33	1097.53	-22.14	1494.91	1085.40	70.85	1493.26	137.88	1150.17	74.11	729.49	1055.40	75.62	0.00
10.81000	936.99	58.73	23.96	907.76	48.90	37.37	770.35	99.84	101.86	806.44	107.98	138.77	1381.02	-20.51	33.49	1346.19	-19.86	37.74	1194.99	-45.29	24.72	1192.43	-35.83	63.92	1195.63	35.27	1074.48	0.00	0.00	0.00	1261.86	-18.70	1439.48	1242.31	85.60	1443.72	1103.82	-23.17	1495.52	1091.57	69.80	1493.77	138.35	1149.82	74.39	729.82	1055.66	75.56	0.00
10.82000	937.43	58.87	23.89	908.55	49.23	38.05	774.68	101.35	106.99	812.42	109.47	142.84	1379.27	-20.42	32.40	1346.82	-19.35	40.32	1195.03	-45.43	24.88	1192.59	-35.93	63.92	1201.08	35.73	1074.41	0.00	0.00	0.00	1268.55	-19.67	1439.93	1248.09	84.73	1444.13	1110.04	-24.41	1496.10	1097.71	68.54	1494.37	136.06	1150.84	73.77	728.86	1055.68	75.45	0.00
10.83000	938.34	59.25	23.72	908.51	49.26	38.65	779.38	103.08	112.75	816.49	110.69	146.35	1378.56	-20.47	31.94	1347.23	-19.87	40.18	1195.12	-45.20	24.71	1192.71	-36.01	63.89	1206.53	36.19	1074.35	0.00	0.00	0.00	1275.13	-20.59	1440.35	1255.01	83.71	1444.67	1116.34	-25.16	1496.61	1103.67	67.50	1494.90	138.40	1151.07	74.05	726.87	1056.69	74.69	0.00
10.84000	938.35	59.87	22.97	911.66	49.58	40.40	784.30	105.42	119.15	822.53	112.89	151.11	1380.35	-20.92	32.09	1347.41	-19.53	40.42	1195.04	-45.44	24.77	1192.85	-35.92	63.78	1211.99	36.64	1074.29	0.00	0.00	0.00	1281.60	-21.48	1440.75	1261.10	82.73	1445.15	1122.52	-26.30	1497.12	1109.45	66.83	1495.32	137.71	1151.49	73.92	727.57	1056.21	74.82	0.00
10.85000	940.63	60.22	23.14	913.52	50.81	41.35	789.74	106.87	125.38	830.09	115.26	156.44	1378.21	-20.48	31.38	1347.58	-19.57	40.37	1195.01	-45.64	24.84	1193.06	-35.68	63.60	1217.44	37.09	1074.24	0.00	0.00	0.00	1287.96	-22.32	1441.11	1267.04	81.79	1445.59	1128.56	-27.50	1497.61	1115.54	65.17	1495.78	136.60	1152.18	73.36	728.01	1057.07	74.54	0.00
10.86000	942.63	61.06	23.01	916.70	51.43	42.88	795.35	108.98	132.23	837.08	116.99	161.54	1378.84	-20.89	31.23	1346.82	-21.13	35.95	1195.08	-45.70	24.82	1193.04	-35.94	63.66	1222.90	37.53	1074.19	0.00	0.00	0.00	1294.22	-23.13	1441.46	1271.84	80.89	1446.05	1134.53	-28.44	1498.04	1121.37	64.03	1496.16	139.46	1151.46	73.92	727.93	1056.61	74.92	0.00
10.87000	943.37	62.44	22.18	920.94	53.30	44.60	801.30	110.03	138.77	845.28	118.74	166.89	1380.13	-20.53	31.79	1346.92	-19.46	39.67	1194.99	-45.89	24.92	1193.18	-35.68	63.52	1228.36	37.97	1074.15	0.00	0.00	0.00	1300.38	-23.89	1441.77	1277.01	80.04	1446.41	1140.48	-29.27	1498.45	1127.11	62.94	1496.54	136.43	1153.53	72.71	726.89	1057.15	74.70	0.00
10.88000	946.49	63.86	22.43	926.33	54.46	46.45	807.63	111.03	145.50	851.84	120.27	171.96	1379.46	-21.10	31.03	1346.02	-18.85	40.05	1195.12	-45.75	24.76	1193.13	-36.05	63.67	1233.83	38.41	1074.12	0.00	0.00	0.00	1306.43	-24.62	1442.06	1283.84	79.08	1446.75	1146.35	-30.07	1498.76	1132.83	61.80	1496.87	137.53	1152.50	73.43	725.47	1056.23	74.73	0.00
10.89000	949.66	66.11	22.43	930.04	55.85	48.47	814.11	111.84	152.31	857.74	122.01	177.02	1379.07	-20.78	30.99	1345.75	-18.91	39.82	1195.21	-45.49	24.61	1193.16	-36.01	63.62	1239.29	38.84	1074.08	0.00	0.00	0.00	1312.39	-25.31	1442.33	1289.58	78.33	1447.04	1152.02	-31.26	1499.08	1138.30	61.24	1497.07	136.09	1151.89	73.27	726.92	1056.34	75.00	0.00
10.90000	950.03	67.59	23.57	937.34	57.90	50.51	820.78	113.01	159.67	868.20	123.66	183.47	1380.01	-20.58	31.21	1346.73	-19.28	39.91	1195.16	-45.65	24.70	1193.29	-35.97	63.57	1244.76	39.26	1074.06	0.00	0.00	0.00	1318.26	-25.96	1442.57	1295.37	77.67	1447.24	1157.71	-32.30	1499.34	1143.99	59.78	1497.34	139.85	1152.31	73.95	727.73	1055.21	75.43	0.00
10.91000	954.47	69.99	23.65	943.64	61.10	52.44	827.85	113.66	166.85	879.49	124.86	189.32	1379.15	-21.05	30.70	1347.26	-21.87	35.37	1195.24	-45.48	24.63	1193.42	-35.84	63.45	1250.24	39.68	1074.03	0.00	0.00	0.00	1324.03	-26.58	1442.78	1299.62	77.13	1447.44	1163.36	-33.16	1499.61	1149.37	58.95	1497.52	140.42	1151.96	74.20	727.32	1056.45	74.79	0.00
10.92000	960.58	72.33	24.82	951.31	63.64	54.01	835.68	114.55	173.55	889.57	124.99	194.75	1379.44	-20.58	30.74	1347.34	-19.73	39.38	1195.23	-45.64	24.72	1193.50	-35.80	63.41	1255.72	40.09	1074.02	0.00	0.00	0.00	1329.72	-27.16	1442.98	1304.28	76.49	1447.53	1169.05	-33.82	1499.78	1154.69	58.34	1497.72	137.94	1149.83	74.09	727.99	1057.28	74.86	0.00
10.93000	968.87	75.23	28.50	959.56	66.06	57.60	844.62	115.00	178.41	899.03	126.05	199.44	1379.38	-20.33	30.76	1346.78	-19.07	39.70	1195.26	-45.55	24.70	1193.55	-36.08	63.54	1261.20	40.50	1074.00	0.00	0.00	0.00	1335.32	-27.71	1443.15	1311.30	75.59	1447.62	1174.52	-34.95	1499.97	1160.17	57.29	1497.95	139.45	1150.59	74.30	728.02	1056.80	74.99	0.00
10.94000	977.98	77.86	32.33	968.61	67.87	60.99	854.69	116.41	182.53	908.91	126.79	203.38	1379.78	-20.15	30.87	1347.30	-19.17	39.72	1195.23	-45.88	24.85	1193.73	-35.95	63.47	1266.68	40.90	1073.99	0.00	0.00	0.00	1340.84	-28.22	1443.30	1316.18	74.94	1447.70	1180.14	-35.73	1500.16	1165.55	56.12	1498.18	140.23	1151.97	73.97	728.41	1055.85	75.41	0.00
10.95000	987.29	79.45	35.61	981.06	69.35	64.48	866.03	117.02	185.26	919.37	127.19	206.83	1380.21	-20.44	30.83	1346.43	-19.68	38.98	1195.25	-45.84	24.90	1193.89	-35.91	63.43	1272.17	41.30	1073.99	0.00	0.00	0.00	1346.28	-28.69	1443.43	1321.46	74.29	1447.67	1185.64	-36.55	1500.30	1170.91	55.49	1498.36	139.77	1152.13	73.79	726.58	1056.13	74.76	0.00
10.96000	1003.79	82.79	38.76	991.84	73.79	68.55	877.94	117.96	187.35	930.96	127.75	209.25	1380.45	-20.48	30.80	1346.79	-20.06	35.98	1195.43	-45.35	24.65	1194.07	-35.81	63.37	1277.67	41.69	1073.99	0.00	0.00	0.00	1351.64	-29.13	1443.54	1325.89	73.78	1447.66	1191.21	-36.96	1500.47	1176.24	54.49	1498.57	139.21	1151.10	74.15	726.00	1057.36	74.33	0.00
10.97000	1016.94	85.89	40.73	1004.36	76.43	70.13	890.10	118.79	188.73	942.74	128.17	210.70	1378.62	-20.88	29.78	1345.94	-19.66	38.34	1195.37	-45.46	24.73	1194.21	-35.79	63.34	1283.17	42.08	1074.00	0.00	0.00	0.00	1356.93	-29.54	1443.63	1330.66	73.30	1447.60	1196.58	-37.90	1500.60	1181.34	54.00	1498.73	137.28	1151.69	73.71	727.75	1056.80	74.86	0.00
10.98000	1035.52	89.95	43.25	1018.16	79.56	71.49	902.18	119.75	189.26	954.95	128.93	211.62	1379.49	-20.24	30.34	1345.69	-20.33	38.11	1195.34	-45.70	24.82	1194.28	-35.69	63.34	1288.67	42.46	1074.01	0.00	0.00	0.00	1362.14	-29.92	1443.70	1336.28	72.71	1447.56	1201.96	-38.67	1500.76	1186.50	53.13	1498.98	140.30	1151.31	74.39	726.81	1056.17	74.88	0.00
10.99000	1048.32	93.17	43.75	1036.57	79.25	70.57	914.60	120.95	188.94	967.48	129.37	211.57	1379.99	-21.42	29.87	1346.12	-19.92	38.33	1195.40	-45.47	24.69	1194.43	-35.56	63.35	1294.18	42.83	1074.03	0.00	0.00	0.00	1367.29	-30.27	1443.75	1341.85	72.11	1447.49	1207.30	-39.14	1500.90	1191.61	52.40	1499.19	140.08	1151.76	74.14	727.85	1055.94	75.25	0.00
11.00000	1063.58	96.31	44.21	1054.65	82.36	71.37	927.93	121.65	187.41	980.25	130.39	210.98	1379.73	-20.53	30.02	1346.06	-19.57	38.35	1195.32	-45.82	24.90	1194.52	-35.67	63.48	1299.70	43.20	1074.05	0.00	0.00	0.00	1372.37	-30.58	1443.78	1346.46	71.79	1447.36	1212.44	-39.97	1500.97	1196.65	51.75	1499.33	138.99	1151.54	74.00	726.60	1056.66	74.76	0.00
11.01000	1080.13	99.34	44.33	1071.20	84.71	70.82	941.55	122.84	184.91	993.84	130.69	209.17	1379.95	-20.42	29.96	1345.62	-19.45	38.16	1195.42	-45.53	24.85	1194.61	-35.48	63.49	1305.22	43.56	1074.07	0.00	0.00	0.00	1377.39	-30.86	1443.80	1351.69	71.38	1447.21	1217.60	-40.65	1501.00	1201.76	50.73	1499.49	136.51	1153.04	72.83	726.64	1055.95	74.89	0.00
11.02000	1096.61	102.34	43.70	1089.10	87.49	70.51	955.95	124.31	181.60	1007.58	131.67	206.96	1379.92	-20.42	29.87	1344.62	-19.73	37.48	1195.50	-45.54	24.88	1194.73	-35.19	63.43	1310.75	43.91	1074.10	0.00	0.00	0.00	1382.35	-31.12	1443.80	1355.84	71.16	1447.10	1222.63	-41.33	1501.06	1206.64	50.46	1499.61	136.99	1151.67	73.50	726.81	1055.85	75.20	0.00
11.03000	1114.49	105.22	42.79	1106.47	90.46	69.66	970.91	125.35	177.14	1021.64	133.04	203.95	1379.58	-20.47	29.71	1345.78	-20.38	37.33	1195.49	-45.57	24.90	1194.79	-35.32	63.58	1316.28	44.26	1074.14	0.00	0.00	0.00	1387.25	-31.34	1443.78	1360.88	70.78	1446.95	1227.77	-41.65	1501.13	1211.54	49.73	1499.77	139.92	1150.79	74.21	727.41	1055.74	75.34	0.00
11.04000	1133.35	107.72	41.73	1123.02	93.01	67.93	986.16	126.96	172.09	1034.77	134.02	200.40	1380.52	-20.97	29.40	1345.46	-20.01	37.07	1195.46	-45.65	24.99	1194.95	-35.09	63.58	1321.82	44.60	1074.18	0.00	0.00	0.00	1392.10	-31.54	1443.75	1365.87	70.42	1446.81	1232.89	-41.91	1501.17	1216.26	49.42	1499.79	139.41	1152.53	73.64	729.26	1056.01	75.45	0.00
11.05000	1153.70	110.19	40.70	1141.08	96.50	66.80	1002.11	128.97	166.43	1048.73	135.18	195.58	1379.33	-20.18	29.53	1345.45	-19.65	37.25	1195.42	-45.57	25.02	1195.19	-34.73	63.50	1327.37	44.93	1074.22	0.00	0.00	0.00	1396.89	-31.71	1443.70	1370.19	70.05	1446.70	1237.62	-42.84	1501.12	1221.17	48.52	1499.88	135.25	1152.69	73.01	730.21	1055.41	75.71	0.00
11.06000	1174.46	112.35	39.43	1159.44	99.40	64.67	1018.66	129.66	159.67	1064.61	136.10	190.58	1380.29	-19.95	29.61	1347.52	-22.20	34.45	1195.59	-45.27	24.83	1195.22	-34.87	63.67	1332.92	45.26	1074.27	0.00	0.00	0.00	1401.64	-31.85	1443.63	1374.29	69.65	1446.59	1242.52	-43.31	1501.07	1225.77	48.35	1499.90	137.26	1152.31	73.25	729.02	1056.25	75.27	0.00
11.07000	1196.19	114.35	38.38	1179.73	101.10	62.26	1035.28	131.81	152.81	1080.40	137.30	185.07	1380.28	-19.85	29.55	1344.41	-18.92	36.63	1195.53	-45.36	24.93	1195.31	-34.81	63.74	1338.48	45.58	1074.32	0.00	0.00	0.00	1406.34	-31.96	1443.55	1378.83	69.44	1446.42	1247.45	-43.40	1501.08	1230.39	48.00	1499.82	136.66	1152.79	73.12	729.10	1056.01	75.58	0.00
[truncated: 456 more rows]
[truncated: 35 more columns]
