# Supplementary material for: The impact of mobile phone use on where we look and how we walk when negotiating floor based obstacles
Source: PLoS One. 2017 Jun 30;12(6):e0179802. doi: 10.1371/journal.pone.0179802 (PMC5493336; doi:10.1371/journal.pone.0179802)
Supplement: S1 File — (ZIP) [file pone.0179802.s001.zip › Gait/PP10/SW no obs write 3.txt]

CODAmotion Analysis Text
Codamotion Analysis Text Save of: SW no obs write 3.mdf
Time	Markers
Time	1:LTOE.X	1:LTOE.Y	1:LTOE.Z	2:L2nd.X	2:L2nd.Y	2:L2nd.Z	3:LHEE.X	3:LHEE.Y	3:LHEE.Z	4:LANK.X	4:LANK.Y	4:LANK.Z	5:RTOE.X	5:RTOE.Y	5:RTOE.Z	6:R2nd.X	6:R2nd.Y	6:R2nd.Z	7:RHEE.X	7:RHEE.Y	7:RHEE.Z	8:RANK.X	8:RANK.Y	8:RANK.Z	9:STRN.X	9:STRN.Y	9:STRN.Z	10:Marker 10.X	10:Marker 10.Y	10:Marker 10.Z	11:FRHD.X	11:FRHD.Y	11:FRHD.Z	12:FLHD.X	12:FLHD.Y	12:FLHD.Z	13:BRHD.X	13:BRHD.Y	13:BRHD.Z	14:BLHD.X	14:BLHD.Y	14:BLHD.Z	15:BLSTEP.X	15:BLSTEP.Y	15:BLSTEP.Z	16:FLSTEP.X	16:FLSTEP.Y	16:FLSTEP.Z	17:BRSTEP.X
(s)	(mm)	(mm)	(mm)	(mm)	(mm)	(mm)	(mm)	(mm)	(mm)	(mm)	(mm)	(mm)	(mm)	(mm)	(mm)	(mm)	(mm)	(mm)	(mm)	(mm)	(mm)	(mm)	(mm)	(mm)	(mm)	(mm)	(mm)	(mm)	(mm)	(mm)	(mm)	(mm)	(mm)	(mm)	(mm)	(mm)	(mm)	(mm)	(mm)	(mm)	(mm)	(mm)	(mm)	(mm)	(mm)	(mm)	(mm)	(mm)	(mm)
0.00000	-3604.71	268.27	16.35	-3686.41	291.47	21.66	-3421.59	119.41	-6.84	-3574.50	190.90	76.08	-2597.88	39.13	8.77	-3546.02	23.25	29.90	-3414.34	379.47	-7.56	-3326.59	356.81	23.15	-3609.47	225.46	1102.04	0.00	0.00	0.00	-3624.43	158.90	1452.20	-3795.11	70.01	1488.72	-2789.21	136.50	1140.76	-3525.83	72.35	1450.87	105.30	873.88	56.17	540.19	784.19	55.59	0.00
0.01000	-3604.71	268.27	16.35	-3686.41	291.47	21.66	-3421.59	119.41	-6.84	-3574.50	190.90	76.08	-2597.88	39.13	8.77	-3546.02	23.25	29.90	-3414.34	379.47	-7.56	-3326.59	356.81	23.15	-3609.47	225.46	1102.04	0.00	0.00	0.00	-3624.43	158.90	1452.20	-3795.11	70.01	1488.72	-2789.21	136.50	1140.76	-3525.83	72.35	1450.87	105.30	873.88	56.17	540.19	784.19	55.59	0.00
0.02000	-3604.71	268.27	16.35	-3686.41	291.47	21.66	-3421.59	119.41	-6.84	-3574.50	190.90	76.08	-2597.88	39.13	8.77	-3546.02	23.25	29.90	-3414.34	379.47	-7.56	-3326.59	356.81	23.15	-3609.47	225.46	1102.04	0.00	0.00	0.00	-3624.43	158.90	1452.20	-3795.11	70.01	1488.72	-2789.21	136.50	1140.76	-3525.83	72.35	1450.87	105.33	874.16	56.19	540.37	784.46	55.60	0.00
0.03000	-3604.71	268.27	16.35	-3686.41	291.47	21.66	-3421.66	119.42	-6.83	-3574.50	190.90	76.08	-2597.88	39.13	8.77	-3546.02	23.25	29.90	-3414.64	379.52	-7.55	-3327.04	356.85	23.15	-3609.47	225.46	1102.04	0.00	0.00	0.00	-3624.43	158.90	1452.20	-3795.11	70.01	1488.72	-2789.91	136.53	1141.06	-3525.83	72.35	1450.87	139.25	1150.31	74.27	727.49	1056.86	74.78	0.00
0.04000	-3604.71	268.27	16.35	-3686.41	291.47	21.66	-3483.25	127.07	2.94	-3574.50	190.90	76.08	-2597.88	39.13	8.77	-3546.02	23.25	29.90	-3708.27	422.98	8.95	-3774.47	406.12	27.38	-3609.47	225.46	1102.04	0.00	0.00	0.00	-3624.43	158.90	1452.20	-3795.11	70.01	1488.72	-3490.35	171.35	1437.77	-3525.83	72.35	1450.87	140.65	1150.37	74.68	727.80	1056.17	74.89	0.00
0.05000	-3604.71	268.27	16.35	-3686.41	291.47	21.66	-3409.19	127.00	13.55	-3574.50	190.90	76.08	-2597.88	39.13	8.77	-3546.02	23.25	29.90	-3750.83	424.18	0.71	-3774.15	405.90	27.49	-3609.47	225.46	1102.04	0.00	0.00	0.00	-3624.43	158.90	1452.20	-3795.11	70.01	1488.72	-3504.15	171.20	1437.61	-3525.83	72.35	1450.87	142.03	1150.87	74.65	728.68	1056.10	75.12	0.00
0.06000	-3604.71	268.27	16.35	-3686.41	291.47	21.66	-3456.38	128.19	7.17	-3574.50	190.90	76.08	-2597.88	39.13	8.77	-3546.02	23.25	29.90	-3749.55	424.02	0.58	-3768.92	405.35	27.96	-3609.47	225.46	1102.04	0.00	0.00	0.00	-3624.43	158.90	1452.20	-3795.11	70.01	1488.72	-3508.06	168.96	1438.69	-3525.83	72.35	1450.87	142.92	1150.28	74.83	726.69	1057.39	74.22	0.00
0.07000	-3604.71	268.27	16.35	-3686.41	291.47	21.66	-3474.88	128.63	5.10	-3574.50	190.90	76.08	-2597.88	39.13	8.77	-3546.02	23.25	29.90	-3714.35	423.44	5.80	-3799.08	407.22	24.25	-3609.47	225.46	1102.04	0.00	0.00	0.00	-3624.43	158.90	1452.20	-3795.11	70.01	1488.72	-3518.95	171.58	1438.06	-3525.83	72.35	1450.87	138.29	1149.67	74.15	725.82	1056.94	74.40	0.00
0.08000	-3604.71	268.27	16.35	-3686.41	291.47	21.66	-3415.33	125.89	13.38	-3574.50	190.90	76.08	-2597.88	39.13	8.77	-3546.02	23.25	29.90	-3711.01	421.71	6.06	-3783.98	405.61	27.26	-3609.47	225.46	1102.04	0.00	0.00	0.00	-3624.43	158.90	1452.20	-3795.11	70.01	1488.72	-3532.49	172.86	1438.60	-3525.83	72.35	1450.87	140.23	1149.60	74.63	726.91	1055.89	75.09	0.00
0.09000	-3604.71	268.27	16.35	-3686.41	291.47	21.66	-3452.05	127.26	8.45	-3574.50	190.90	76.08	-2597.88	39.13	8.77	-3546.02	23.25	29.90	-3700.81	420.39	9.66	-3776.74	405.69	27.21	-3609.47	225.46	1102.04	0.00	0.00	0.00	-3624.43	158.90	1452.20	-3795.11	70.01	1488.72	-3487.19	171.19	1438.96	-3525.83	72.35	1450.87	138.75	1149.88	74.26	726.59	1056.36	74.67	0.00
0.10000	-3604.71	268.27	16.35	-3686.41	291.47	21.66	-3454.02	127.34	7.66	-3574.50	190.90	76.08	-2597.88	39.13	8.77	-3546.02	23.25	29.90	-3719.71	422.89	7.64	-3773.90	405.32	27.17	-3609.47	225.46	1102.04	0.00	0.00	0.00	-3624.43	158.90	1452.20	-3795.11	70.01	1488.72	-3515.52	171.65	1438.45	-3525.83	72.35	1450.87	140.13	1150.39	74.45	726.43	1057.49	74.21	0.00
0.11000	-3604.71	268.27	16.35	-3686.41	291.47	21.66	-3492.71	126.98	1.88	-3574.50	190.90	76.08	-2597.88	39.13	8.77	-3546.02	23.25	29.90	-3729.93	421.91	5.29	-3777.97	406.65	27.12	-3609.47	225.46	1102.04	0.00	0.00	0.00	-3624.43	158.90	1452.20	-3795.11	70.01	1488.72	-3511.15	170.38	1437.18	-3525.83	72.35	1450.87	141.06	1150.13	74.60	727.60	1056.63	74.83	0.00
0.12000	-3604.71	268.27	16.35	-3686.41	291.47	21.66	-3462.88	128.52	5.84	-3574.50	190.90	76.08	-2597.88	39.13	8.77	-3546.02	23.25	29.90	-3705.68	420.82	8.34	-3761.61	405.59	29.38	-3609.47	225.46	1102.04	0.00	0.00	0.00	-3624.43	158.90	1452.20	-3795.11	70.01	1488.72	-3494.07	171.01	1437.14	-3525.83	72.35	1450.87	140.16	1151.27	74.26	726.73	1056.61	74.63	0.00
0.13000	-3604.71	268.27	16.35	-3686.41	291.47	21.66	-3480.96	127.77	4.59	-3574.50	190.90	76.08	-2597.88	39.13	8.77	-3546.02	23.25	29.90	-3696.54	421.57	10.03	-3767.00	405.78	28.11	-3609.47	225.46	1102.04	0.00	0.00	0.00	-3624.43	158.90	1452.20	-3795.11	70.01	1488.72	-3517.05	172.75	1437.37	-3525.83	72.35	1450.87	139.22	1150.75	74.16	725.75	1057.18	74.14	0.00
0.14000	-3604.71	268.27	16.35	-3686.41	291.47	21.66	-3462.16	127.33	5.98	-3574.50	190.90	76.08	-2597.88	39.13	8.77	-3546.02	23.25	29.90	-3688.08	421.13	10.65	-3752.00	404.68	30.61	-3609.47	225.46	1102.04	0.00	0.00	0.00	-3624.43	158.90	1452.20	-3795.11	70.01	1488.72	-3507.74	171.01	1437.97	-3525.83	72.35	1450.87	140.02	1149.66	74.52	728.47	1055.75	75.24	0.00
0.15000	-3604.71	268.27	16.35	-3686.41	291.47	21.66	-3454.02	128.47	7.12	-3574.50	190.90	76.08	-2597.88	39.13	8.77	-3546.02	23.25	29.90	-3744.58	422.27	3.78	-3764.49	405.35	29.24	-3609.47	225.46	1102.04	0.00	0.00	0.00	-3624.43	158.90	1452.20	-3795.11	70.01	1488.72	-3493.35	172.24	1438.42	-3525.83	72.35	1450.87	139.15	1150.28	74.34	728.73	1056.30	75.18	0.00
0.16000	-3604.71	268.27	16.35	-3686.41	291.47	21.66	-3464.03	127.60	5.34	-3574.50	190.90	76.08	-2597.88	39.13	8.77	-3546.02	23.25	29.90	-3707.78	423.22	9.03	-3778.52	405.80	25.98	-3609.47	225.46	1102.04	0.00	0.00	0.00	-3624.43	158.90	1452.20	-3795.11	70.01	1488.72	-3485.68	170.58	1437.04	-3525.83	72.35	1450.87	141.02	1149.68	74.73	726.69	1056.70	74.56	0.00
0.17000	-3604.71	268.27	16.35	-3686.41	291.47	21.66	-3472.10	127.28	3.28	-3574.50	190.90	76.08	-2597.88	39.13	8.77	-3546.02	23.25	29.90	-3702.08	422.12	8.93	-3764.94	404.77	27.05	-3609.47	225.46	1102.04	0.00	0.00	0.00	-3624.43	158.90	1452.20	-3795.11	70.01	1488.72	-3517.64	171.96	1437.36	-3525.83	72.35	1450.87	140.22	1150.95	74.12	727.51	1057.05	74.62	0.00
0.18000	-3604.71	268.27	16.35	-3686.41	291.47	21.66	-3460.56	127.18	6.29	-3574.50	190.90	76.08	-2597.88	39.13	8.77	-3546.02	23.25	29.90	-3730.28	422.76	5.23	-3748.93	405.10	31.31	-3609.47	225.46	1102.04	0.00	0.00	0.00	-3624.43	158.90	1452.20	-3795.11	70.01	1488.72	-3511.61	172.14	1437.54	-3525.83	72.35	1450.87	137.21	1151.88	73.46	726.72	1056.35	74.91	0.00
0.19000	-3604.71	268.27	16.35	-3686.41	291.47	21.66	-3462.31	128.45	7.40	-3574.50	190.90	76.08	-2597.88	39.13	8.77	-3546.02	23.25	29.90	-3716.91	421.73	8.61	-3774.02	405.64	27.50	-3609.47	225.46	1102.04	0.00	0.00	0.00	-3624.43	158.90	1452.20	-3795.11	70.01	1488.72	-3492.16	172.35	1438.20	-3525.83	72.35	1450.87	137.13	1151.14	73.62	728.33	1056.44	75.12	0.00
0.20000	-3604.71	268.27	16.35	-3686.41	291.47	21.66	-3431.25	128.38	11.62	-3574.50	190.90	76.08	-2597.88	39.13	8.77	-3546.02	23.25	29.90	-3727.19	422.39	5.93	-3780.07	406.79	27.58	-3609.47	225.46	1102.04	0.00	0.00	0.00	-3624.43	158.90	1452.20	-3795.11	70.01	1488.72	-3535.66	173.45	1438.67	-3525.83	72.35	1450.87	139.77	1150.63	74.15	727.95	1056.09	75.10	0.00
0.21000	-3604.71	268.27	16.35	-3686.41	291.47	21.66	-3472.95	126.41	4.92	-3574.50	190.90	76.08	-2597.88	39.13	8.77	-3546.02	23.25	29.90	-3727.04	423.16	5.43	-3783.70	406.21	25.87	-3609.47	225.46	1102.04	0.00	0.00	0.00	-3624.43	158.90	1452.20	-3795.11	70.01	1488.72	-3498.22	172.29	1437.40	-3525.83	72.35	1450.87	142.61	1150.23	75.18	729.19	1056.66	75.21	0.00
0.22000	-3604.71	268.27	16.35	-3686.41	291.47	21.66	-3448.37	127.35	8.49	-3574.50	190.90	76.08	-2597.88	39.13	8.77	-3546.02	23.25	29.90	-3695.95	421.57	10.96	-3768.36	405.51	29.21	-3609.47	225.46	1102.04	0.00	0.00	0.00	-3624.43	158.90	1452.20	-3795.11	70.01	1488.72	-3468.33	171.63	1436.48	-3525.83	72.35	1450.87	141.42	1149.13	75.11	726.54	1057.55	74.36	0.00
0.23000	-3604.71	268.27	16.35	-3686.41	291.47	21.66	-3461.56	127.48	6.39	-3574.50	190.90	76.08	-2597.88	39.13	8.77	-3546.02	23.25	29.90	-3726.63	421.78	5.25	-3773.04	405.48	27.87	-3609.47	225.46	1102.04	0.00	0.00	0.00	-3624.43	158.90	1452.20	-3795.11	70.01	1488.72	-3496.75	172.93	1437.70	-3525.83	72.35	1450.87	140.46	1149.30	74.83	727.29	1056.22	74.91	0.00
0.24000	-3604.71	268.27	16.35	-3686.41	291.47	21.66	-3456.16	128.42	7.15	-3574.50	190.90	76.08	-2597.88	39.13	8.77	-3546.02	23.25	29.90	-3722.22	420.46	5.81	-3750.21	405.32	30.65	-3609.47	225.46	1102.04	0.00	0.00	0.00	-3624.43	158.90	1452.20	-3795.11	70.01	1488.72	-3517.36	173.19	1439.23	-3525.83	72.35	1450.87	139.77	1150.61	74.38	728.00	1056.21	75.17	0.00
0.25000	-3604.71	268.27	16.35	-3686.41	291.47	21.66	-3451.55	127.97	7.75	-3574.50	190.90	76.08	-2597.88	39.13	8.77	-3546.02	23.25	29.90	-3661.91	417.69	15.22	-3756.19	405.43	29.62	-3609.47	225.46	1102.04	0.00	0.00	0.00	-3624.43	158.90	1452.20	-3795.11	70.01	1488.72	-3511.82	173.12	1438.65	-3525.83	72.35	1450.87	139.46	1150.77	74.34	727.57	1057.07	74.61	0.00
0.26000	-3604.71	268.27	16.35	-3686.41	291.47	21.66	-3469.53	128.78	5.01	-3574.50	190.90	76.08	-2597.88	39.13	8.77	-3546.02	23.25	29.90	-3746.08	422.71	3.50	-3785.20	406.17	25.61	-3609.47	225.46	1102.04	0.00	0.00	0.00	-3624.43	158.90	1452.20	-3795.11	70.01	1488.72	-3506.89	172.79	1437.55	-3525.83	72.35	1450.87	139.68	1149.65	74.51	729.00	1056.17	75.07	0.00
0.27000	-3604.71	268.27	16.35	-3686.41	291.47	21.66	-3472.66	127.29	3.94	-3574.50	190.90	76.08	-2597.88	39.13	8.77	-3546.02	23.25	29.90	-3691.65	420.77	11.25	-3748.12	405.88	31.11	-3609.47	225.46	1102.04	0.00	0.00	0.00	-3624.43	158.90	1452.20	-3795.11	70.01	1488.72	-3500.88	172.08	1438.14	-3525.83	72.35	1450.87	141.61	1150.60	74.74	726.08	1057.14	74.28	0.00
0.28000	-3604.71	268.27	16.35	-3686.41	291.47	21.66	-3459.88	128.20	6.24	-3574.50	190.90	76.08	-2597.88	39.13	8.77	-3546.02	23.25	29.90	-3736.98	421.60	4.74	-3758.20	405.85	29.69	-3609.47	225.46	1102.04	0.00	0.00	0.00	-3624.43	158.90	1452.20	-3795.11	70.01	1488.72	-3508.05	172.80	1437.91	-3525.83	72.35	1450.87	140.59	1150.88	74.41	725.72	1057.10	74.17	0.00
0.29000	-3604.71	268.27	16.35	-3686.41	291.47	21.66	-3439.79	127.33	10.85	-3574.50	190.90	76.08	-2597.88	39.13	8.77	-3546.02	23.25	29.90	-3706.84	422.50	7.95	-3752.38	405.98	31.49	-3609.47	225.46	1102.04	0.00	0.00	0.00	-3624.43	158.90	1452.20	-3795.11	70.01	1488.72	-3498.05	173.93	1436.73	-3525.83	72.35	1450.87	139.00	1149.06	74.64	727.15	1056.55	74.74	0.00
0.30000	-3604.71	268.27	16.35	-3686.41	291.47	21.66	-3434.76	127.27	10.30	-3574.50	190.90	76.08	-2597.88	39.13	8.77	-3546.02	23.25	29.90	-3705.18	421.35	6.93	-3767.55	405.58	28.77	-3609.47	225.46	1102.04	0.00	0.00	0.00	-3624.43	158.90	1452.20	-3795.11	70.01	1488.72	-3521.24	173.52	1437.78	-3525.83	72.35	1450.87	138.38	1149.93	74.30	727.62	1056.79	74.87	0.00
0.31000	-3604.71	268.27	16.35	-3686.41	291.47	21.66	-3475.35	127.01	4.17	-3574.50	190.90	76.08	-2597.88	39.13	8.77	-3546.02	23.25	29.90	-3734.59	422.73	4.15	-3766.03	404.86	28.54	-3609.47	225.46	1102.04	0.00	0.00	0.00	-3624.43	158.90	1452.20	-3795.11	70.01	1488.72	-3483.76	173.09	1436.51	-3525.83	72.35	1450.87	139.21	1150.26	74.48	727.34	1056.30	74.82	0.00
0.32000	-3604.71	268.27	16.35	-3686.41	291.47	21.66	-3479.59	129.40	4.14	-3574.50	190.90	76.08	-2597.88	39.13	8.77	-3546.02	23.25	29.90	-3722.04	421.50	5.26	-3771.06	404.52	26.96	-3609.47	225.46	1102.04	0.00	0.00	0.00	-3624.43	158.90	1452.20	-3795.11	70.01	1488.72	-3523.50	173.69	1436.73	-3525.83	72.35	1450.87	140.66	1151.67	74.36	726.65	1056.47	74.49	0.00
0.33000	-3604.71	268.27	16.35	-3686.41	291.47	21.66	-3454.40	126.79	7.23	-3574.50	190.90	76.08	-2597.88	39.13	8.77	-3546.02	23.25	29.90	-3736.69	423.40	4.26	-3777.20	406.13	26.64	-3609.47	225.46	1102.04	0.00	0.00	0.00	-3624.43	158.90	1452.20	-3795.11	70.01	1488.72	-3502.15	173.91	1436.91	-3525.83	72.35	1450.87	139.61	1150.72	74.30	727.55	1056.08	74.94	0.00
0.34000	-3604.71	268.27	16.35	-3686.41	291.47	21.66	-3455.83	128.23	6.25	-3574.50	190.90	76.08	-2597.88	39.13	8.77	-3546.02	23.25	29.90	-3725.21	422.18	5.41	-3780.32	405.07	26.18	-3609.47	225.46	1102.04	0.00	0.00	0.00	-3624.43	158.90	1452.20	-3795.11	70.01	1488.72	-3493.37	173.83	1437.39	-3525.83	72.35	1450.87	138.30	1150.97	73.99	727.68	1056.25	75.01	0.00
0.35000	-3604.71	268.27	16.35	-3686.41	291.47	21.66	-3474.79	126.90	4.14	-3574.50	190.90	76.08	-2597.88	39.13	8.77	-3546.02	23.25	29.90	-3705.93	421.62	7.87	-3776.19	405.47	27.10	-3609.47	225.46	1102.04	0.00	0.00	0.00	-3624.43	158.90	1452.20	-3795.11	70.01	1488.72	-3516.85	173.53	1437.67	-3525.83	72.35	1450.87	138.23	1151.71	73.41	726.19	1056.05	74.64	0.00
0.36000	-3604.71	268.27	16.35	-3686.41	291.47	21.66	-3456.10	127.52	7.39	-3574.50	190.90	76.08	-2597.88	39.13	8.77	-3546.02	23.25	29.90	-3706.79	421.32	8.83	-3765.52	405.71	28.88	-3609.47	225.46	1102.04	0.00	0.00	0.00	-3624.43	158.90	1452.20	-3795.11	70.01	1488.72	-3519.72	173.40	1438.33	-3525.83	72.35	1450.87	139.67	1150.31	74.41	726.40	1056.56	74.49	0.00
0.37000	-3604.71	268.27	16.35	-3686.41	291.47	21.66	-3469.37	127.03	5.74	-3574.50	190.90	76.08	-2597.88	39.13	8.77	-3546.02	23.25	29.90	-3729.59	422.26	5.22	-3769.33	405.83	27.62	-3609.47	225.46	1102.04	0.00	0.00	0.00	-3624.43	158.90	1452.20	-3795.11	70.01	1488.72	-3499.73	174.47	1436.55	-3525.83	72.35	1450.87	141.63	1148.96	75.31	727.20	1056.50	74.67	0.00
0.38000	-3604.71	268.27	16.35	-3686.41	291.47	21.66	-3479.24	128.48	3.35	-3574.50	190.90	76.08	-2597.88	39.13	8.77	-3546.02	23.25	29.90	-3722.11	421.67	6.22	-3784.68	406.15	26.54	-3609.47	225.46	1102.04	0.00	0.00	0.00	-3624.43	158.90	1452.20	-3795.11	70.01	1488.72	-3509.26	173.64	1437.54	-3525.83	72.35	1450.87	140.03	1149.92	74.50	729.06	1055.92	75.22	0.00
0.39000	-3604.71	268.27	16.35	-3686.41	291.47	21.66	-3451.16	127.55	8.07	-3574.50	190.90	76.08	-2597.88	39.13	8.77	-3546.02	23.25	29.90	-3724.64	422.66	4.79	-3771.59	406.13	27.93	-3609.47	225.46	1102.04	0.00	0.00	0.00	-3624.43	158.90	1452.20	-3795.11	70.01	1488.72	-3520.27	174.61	1437.71	-3525.83	72.35	1450.87	140.66	1148.86	75.04	729.13	1055.86	75.35	0.00
0.40000	-3604.71	268.27	16.35	-3686.41	291.47	21.66	-3471.65	128.08	5.59	-3574.50	190.90	76.08	-2597.88	39.13	8.77	-3546.02	23.25	29.90	-3694.07	422.25	9.89	-3763.43	406.17	29.15	-3609.47	225.46	1102.04	0.00	0.00	0.00	-3624.43	158.90	1452.20	-3795.11	70.01	1488.72	-3496.37	172.41	1435.52	-3525.83	72.35	1450.87	141.10	1148.93	75.03	726.72	1055.90	74.71	0.00
0.41000	-3604.71	268.27	16.35	-3686.41	291.47	21.66	-3480.59	127.12	3.25	-3574.50	190.90	76.08	-2597.88	39.13	8.77	-3546.02	23.25	29.90	-3691.56	422.21	11.83	-3768.03	405.04	28.28	-3609.47	225.46	1102.04	0.00	0.00	0.00	-3624.43	158.90	1452.20	-3795.11	70.01	1488.72	-3475.26	174.55	1435.93	-3525.83	72.35	1450.87	141.83	1148.93	75.27	726.25	1056.76	74.51	0.00
0.42000	-3604.71	268.27	16.35	-3686.41	291.47	21.66	-3454.65	126.90	7.38	-3574.50	190.90	76.08	-2597.88	39.13	8.77	-3546.02	23.25	29.90	-3732.93	421.57	4.03	-3758.31	404.80	29.98	-3609.47	225.46	1102.04	0.00	0.00	0.00	-3624.43	158.90	1452.20	-3795.11	70.01	1488.72	-3496.02	172.77	1436.28	-3525.83	72.35	1450.87	141.08	1150.18	74.71	726.24	1056.73	74.45	0.00
0.43000	-3604.71	268.27	16.35	-3686.41	291.47	21.66	-3480.09	126.31	3.61	-3574.50	190.90	76.08	-2597.88	39.13	8.77	-3546.02	23.25	29.90	-3736.25	422.35	4.13	-3771.72	405.55	27.93	-3609.47	225.46	1102.04	0.00	0.00	0.00	-3624.43	158.90	1452.20	-3795.11	70.01	1488.72	-3491.81	173.75	1437.43	-3525.83	72.35	1450.87	140.18	1150.81	74.30	726.50	1056.97	74.44	0.00
0.44000	-3604.71	268.27	16.35	-3686.41	291.47	21.66	-3465.24	126.70	6.76	-3574.50	190.90	76.08	-2597.88	39.13	8.77	-3546.02	23.25	29.90	-3718.63	420.64	6.84	-3745.05	403.90	32.66	-3609.47	225.46	1102.04	0.00	0.00	0.00	-3624.43	158.90	1452.20	-3795.11	70.01	1488.72	-3514.73	174.94	1438.04	-3525.83	72.35	1450.87	139.38	1151.03	74.15	726.92	1056.98	74.61	0.00
0.45000	-3604.71	268.27	16.35	-3686.41	291.47	21.66	-3457.64	127.02	7.30	-3574.50	190.90	76.08	-2597.88	39.13	8.77	-3546.02	23.25	29.90	-3713.38	422.03	8.76	-3767.37	404.97	27.85	-3609.47	225.46	1102.04	0.00	0.00	0.00	-3624.43	158.90	1452.20	-3795.11	70.01	1488.72	-3498.77	173.96	1436.80	-3525.83	72.35	1450.87	140.66	1150.46	74.41	727.30	1057.01	74.55	0.00
0.46000	-3604.71	268.27	16.35	-3686.41	291.47	21.66	-3454.98	126.62	5.70	-3574.50	190.90	76.08	-2597.88	39.13	8.77	-3546.02	23.25	29.90	-3724.97	422.56	5.30	-3760.20	404.78	28.69	-3609.47	225.46	1102.04	0.00	0.00	0.00	-3624.43	158.90	1452.20	-3795.11	70.01	1488.72	-3530.40	174.41	1436.94	-3525.83	72.35	1450.87	140.26	1149.99	74.49	727.70	1056.53	74.72	0.00
0.47000	-3604.71	268.27	16.35	-3686.41	291.47	21.66	-3447.36	126.37	7.96	-3574.50	190.90	76.08	-2597.88	39.13	8.77	-3546.02	23.25	29.90	-3699.65	422.26	8.18	-3756.27	405.05	30.07	-3609.47	225.46	1102.04	0.00	0.00	0.00	-3624.43	158.90	1452.20	-3795.11	70.01	1488.72	-3500.68	175.21	1438.01	-3525.83	72.35	1450.87	138.21	1150.25	74.05	728.10	1055.91	75.13	0.00
0.48000	-3604.71	268.27	16.35	-3686.41	291.47	21.66	-3476.64	126.53	2.69	-3574.50	190.90	76.08	-2597.88	39.13	8.77	-3546.02	23.25	29.90	-3726.14	420.73	6.76	-3788.12	405.42	25.92	-3609.47	225.46	1102.04	0.00	0.00	0.00	-3624.43	158.90	1452.20	-3795.11	70.01	1488.72	-3476.63	174.62	1437.49	-3525.83	72.35	1450.87	141.32	1149.21	75.00	729.03	1056.32	75.30	0.00
0.49000	-3604.71	268.27	16.35	-3686.41	291.47	21.66	-3462.32	126.67	5.62	-3574.50	190.90	76.08	-2597.88	39.13	8.77	-3546.02	23.25	29.90	-3703.51	422.58	9.28	-3798.41	406.37	24.37	-3609.47	225.46	1102.04	0.00	0.00	0.00	-3624.43	158.90	1452.20	-3795.11	70.01	1488.72	-3484.46	173.86	1437.64	-3525.83	72.35	1450.87	140.50	1149.89	74.84	727.18	1056.93	74.74	0.00
0.50000	-3604.71	268.27	16.35	-3686.41	291.47	21.66	-3476.03	126.80	5.39	-3574.50	190.90	76.08	-2597.88	39.13	8.77	-3546.02	23.25	29.90	-3684.39	418.07	11.96	-3778.59	405.46	27.13	-3609.47	225.46	1102.04	0.00	0.00	0.00	-3624.43	158.90	1452.20	-3795.11	70.01	1488.72	-3512.08	174.24	1438.72	-3525.83	72.35	1450.87	139.29	1150.20	74.37	727.29	1056.24	74.92	0.00
0.51000	-3604.71	268.27	16.35	-3686.41	291.47	21.66	-3448.42	126.85	9.69	-3574.50	190.90	76.08	-2597.88	39.13	8.77	-3546.02	23.25	29.90	-3715.37	420.91	7.59	-3750.10	404.84	31.23	-3609.47	225.46	1102.04	0.00	0.00	0.00	-3624.43	158.90	1452.20	-3795.11	70.01	1488.72	-3485.64	174.03	1438.59	-3525.83	72.35	1450.87	139.01	1149.73	74.35	726.31	1056.76	74.61	0.00
0.52000	-3604.71	268.27	16.35	-3686.41	291.47	21.66	-3454.44	127.78	6.87	-3574.50	190.90	76.08	-2597.88	39.13	8.77	-3546.02	23.25	29.90	-3714.57	421.67	7.67	-3770.63	405.81	27.93	-3609.47	225.46	1102.04	0.00	0.00	0.00	-3624.43	158.90	1452.20	-3795.11	70.01	1488.72	-3487.05	174.29	1437.39	-3525.83	72.35	1450.87	139.39	1149.84	74.43	726.14	1057.20	74.27	0.00
0.53000	-3604.71	268.27	16.35	-3686.41	291.47	21.66	-3480.44	126.93	3.40	-3574.50	190.90	76.08	-2597.88	39.13	8.77	-3546.02	23.25	29.90	-3721.04	422.14	7.51	-3781.62	406.82	25.38	-3609.47	225.46	1102.04	0.00	0.00	0.00	-3624.43	158.90	1452.20	-3795.11	70.01	1488.72	-3483.90	174.14	1437.71	-3525.83	72.35	1450.87	139.93	1149.93	74.52	726.29	1057.23	74.32	0.00
0.54000	-3604.71	268.27	16.35	-3686.41	291.47	21.66	-3463.30	128.01	5.15	-3574.50	190.90	76.08	-2597.88	39.13	8.77	-3546.02	23.25	29.90	-3702.97	420.51	9.43	-3785.94	406.31	25.17	-3609.47	225.46	1102.04	0.00	0.00	0.00	-3624.43	158.90	1452.20	-3795.11	70.01	1488.72	-3498.98	175.99	1437.74	-3525.83	72.35	1450.87	140.86	1150.63	74.56	727.30	1056.29	74.92	0.00
0.55000	-3604.71	268.27	16.35	-3686.41	291.47	21.66	-3468.85	128.78	5.71	-3574.50	190.90	76.08	-2597.88	39.13	8.77	-3546.02	23.25	29.90	-3725.47	421.56	5.63	-3764.46	405.90	28.96	-3609.47	225.46	1102.04	0.00	0.00	0.00	-3624.43	158.90	1452.20	-3795.11	70.01	1488.72	-3504.53	174.71	1437.94	-3525.83	72.35	1450.87	139.54	1150.38	74.38	727.87	1056.75	74.77	0.00
0.56000	-3604.71	268.27	16.35	-3686.41	291.47	21.66	-3445.20	127.80	8.61	-3574.50	190.90	76.08	-2597.88	39.13	8.77	-3546.02	23.25	29.90	-3712.35	422.97	7.61	-3781.22	405.73	24.78	-3609.47	225.46	1102.04	0.00	0.00	0.00	-3624.43	158.90	1452.20	-3795.11	70.01	1488.72	-3488.20	175.03	1436.66	-3525.83	72.35	1450.87	140.18	1150.23	74.42	728.57	1057.13	74.73	0.00
0.57000	-3604.71	268.27	16.35	-3686.41	291.47	21.66	-3466.89	128.76	4.92	-3574.50	190.90	76.08	-2597.88	39.13	8.77	-3546.02	23.25	29.90	-3721.19	422.77	7.81	-3771.43	404.03	27.85	-3609.47	225.46	1102.04	0.00	0.00	0.00	-3624.43	158.90	1452.20	-3795.11	70.01	1488.72	-3521.99	175.15	1437.64	-3525.83	72.35	1450.87	141.02	1151.44	74.37	727.71	1056.89	74.66	0.00
0.58000	-3604.71	268.27	16.35	-3686.41	291.47	21.66	-3488.07	128.12	2.38	-3574.50	190.90	76.08	-2597.88	39.13	8.77	-3546.02	23.25	29.90	-3685.83	422.02	11.44	-3775.38	406.42	26.99	-3609.47	225.46	1102.04	0.00	0.00	0.00	-3624.43	158.90	1452.20	-3795.11	70.01	1488.72	-3494.89	173.56	1437.58	-3525.83	72.35	1450.87	140.30	1150.63	74.55	728.55	1056.63	75.03	0.00
0.59000	-3604.71	268.27	16.35	-3686.41	291.47	21.66	-3485.60	127.18	2.95	-3574.50	190.90	76.08	-2597.88	39.13	8.77	-3546.02	23.25	29.90	-3686.49	420.78	11.93	-3757.29	406.32	29.33	-3609.47	225.46	1102.04	0.00	0.00	0.00	-3624.43	158.90	1452.20	-3795.11	70.01	1488.72	-3530.50	174.33	1438.55	-3525.83	72.35	1450.87	138.74	1151.20	74.15	727.84	1056.49	75.05	0.00
0.60000	-3604.71	268.27	16.35	-3686.41	291.47	21.66	-3457.80	127.67	7.22	-3574.50	190.90	76.08	-2597.88	39.13	8.77	-3546.02	23.25	29.90	-3703.02	422.02	9.67	-3778.97	406.54	26.79	-3609.47	225.46	1102.04	0.00	0.00	0.00	-3624.43	158.90	1452.20	-3795.11	70.01	1488.72	-3533.64	174.22	1437.62	-3525.83	72.35	1450.87	139.34	1151.81	74.15	728.36	1055.56	75.37	0.00
0.61000	-3604.71	268.27	16.35	-3686.41	291.47	21.66	-3468.15	126.93	5.49	-3574.50	190.90	76.08	-2597.88	39.13	8.77	-3546.02	23.25	29.90	-3707.52	421.44	9.33	-3751.98	405.52	31.07	-3609.47	225.46	1102.04	0.00	0.00	0.00	-3624.43	158.90	1452.20	-3795.11	70.01	1488.72	-3517.56	174.65	1438.36	-3525.83	72.35	1450.87	140.13	1151.07	74.31	727.83	1056.21	74.99	0.00
0.62000	-3604.71	268.27	16.35	-3686.41	291.47	21.66	-3478.48	127.72	3.66	-3574.50	190.90	76.08	-2597.88	39.13	8.77	-3546.02	23.25	29.90	-3719.84	423.40	6.44	-3781.34	405.95	27.03	-3609.47	225.46	1102.04	0.00	0.00	0.00	-3624.43	158.90	1452.20	-3795.11	70.01	1488.72	-3509.89	174.96	1437.16	-3525.83	72.35	1450.87	139.86	1150.58	74.38	728.58	1056.68	74.98	0.00
0.63000	-3604.71	268.27	16.35	-3686.41	291.47	21.66	-3462.46	128.08	6.59	-3574.50	190.90	76.08	-2597.88	39.13	8.77	-3546.02	23.25	29.90	-3718.10	422.10	6.37	-3771.54	404.91	27.05	-3609.47	225.46	1102.04	0.00	0.00	0.00	-3624.43	158.90	1452.20	-3795.11	70.01	1488.72	-3509.55	174.38	1437.92	-3525.83	72.35	1450.87	139.92	1150.44	74.69	726.67	1056.64	74.48	0.00
0.64000	-3604.71	268.27	16.35	-3686.41	291.47	21.66	-3469.77	127.77	5.18	-3574.50	190.90	76.08	-2597.88	39.13	8.77	-3546.02	23.25	29.90	-3737.97	422.57	3.51	-3765.80	405.25	28.37	-3609.47	225.46	1102.04	0.00	0.00	0.00	-3624.43	158.90	1452.20	-3795.11	70.01	1488.72	-3518.04	174.78	1438.77	-3525.83	72.35	1450.87	139.38	1151.56	74.11	726.48	1056.88	74.37	0.00
0.65000	-3604.71	268.27	16.35	-3686.41	291.47	21.66	-3455.34	128.19	6.62	-3574.50	190.90	76.08	-2597.88	39.13	8.77	-3546.02	23.25	29.90	-3711.24	421.34	9.07	-3754.93	405.01	31.09	-3609.47	225.46	1102.04	0.00	0.00	0.00	-3624.43	158.90	1452.20	-3795.11	70.01	1488.72	-3503.06	174.42	1437.93	-3525.83	72.35	1450.87	138.55	1151.27	74.06	727.04	1056.97	74.52	0.00
0.66000	-3604.71	268.27	16.35	-3686.41	291.47	21.66	-3490.48	127.32	3.09	-3574.50	190.90	76.08	-2597.88	39.13	8.77	-3546.02	23.25	29.90	-3716.00	421.46	8.06	-3759.97	405.98	30.17	-3609.47	225.46	1102.04	0.00	0.00	0.00	-3624.43	158.90	1452.20	-3795.11	70.01	1488.72	-3515.26	176.38	1437.85	-3525.83	72.35	1450.87	139.27	1149.78	74.62	727.47	1056.91	74.77	0.00
0.67000	-3604.71	268.27	16.35	-3686.41	291.47	21.66	-3494.81	129.11	2.69	-3574.50	190.90	76.08	-2597.88	39.13	8.77	-3546.02	23.25	29.90	-3733.92	420.82	4.71	-3764.08	405.35	29.01	-3609.47	225.46	1102.04	0.00	0.00	0.00	-3624.43	158.90	1452.20	-3795.11	70.01	1488.72	-3506.28	175.37	1437.50	-3525.83	72.35	1450.87	138.51	1149.91	74.32	727.47	1055.88	75.15	0.00
0.68000	-3604.71	268.27	16.35	-3686.41	291.47	21.66	-3454.50	127.48	7.44	-3574.50	190.90	76.08	-2597.88	39.13	8.77	-3546.02	23.25	29.90	-3717.14	421.84	7.62	-3755.71	405.15	30.13	-3609.47	225.46	1102.04	0.00	0.00	0.00	-3624.43	158.90	1452.20	-3795.11	70.01	1488.72	-3494.85	173.36	1437.47	-3525.83	72.35	1450.87	138.76	1149.52	74.55	725.94	1056.65	74.42	0.00
0.69000	-3604.71	268.27	16.35	-3686.41	291.47	21.66	-3469.73	128.25	4.17	-3574.50	190.90	76.08	-2597.88	39.13	8.77	-3546.02	23.25	29.90	-3727.18	422.44	5.14	-3788.90	406.44	24.24	-3609.47	225.46	1102.04	0.00	0.00	0.00	-3624.43	158.90	1452.20	-3795.11	70.01	1488.72	-3494.54	174.22	1437.96	-3525.83	72.35	1450.87	140.40	1149.95	74.69	726.27	1056.29	74.59	0.00
0.70000	-3604.71	268.27	16.35	-3686.41	291.47	21.66	-3463.13	128.08	6.61	-3574.50	190.90	76.08	-2597.88	39.13	8.77	-3546.02	23.25	29.90	-3726.24	422.03	4.85	-3765.74	405.31	28.42	-3609.47	225.46	1102.04	0.00	0.00	0.00	-3624.43	158.90	1452.20	-3795.11	70.01	1488.72	-3519.21	174.66	1437.81	-3525.83	72.35	1450.87	140.25	1151.15	74.59	727.43	1056.77	74.67	0.00
0.71000	-3604.71	268.27	16.35	-3686.41	291.47	21.66	-3458.72	129.86	7.05	-3574.50	190.90	76.08	-2597.88	39.13	8.77	-3546.02	23.25	29.90	-3730.17	421.74	5.58	-3762.13	404.84	29.45	-3609.47	225.46	1102.04	0.00	0.00	0.00	-3624.43	158.90	1452.20	-3795.11	70.01	1488.72	-3493.08	174.24	1436.34	-3525.83	72.35	1450.87	138.90	1151.26	74.20	727.34	1056.52	74.82	0.00
0.72000	-3604.71	268.27	16.35	-3686.41	291.47	21.66	-3436.54	126.59	9.77	-3574.50	190.90	76.08	-2597.88	39.13	8.77	-3546.02	23.25	29.90	-3741.79	423.50	1.49	-3776.23	405.71	26.87	-3609.47	225.46	1102.04	0.00	0.00	0.00	-3624.43	158.90	1452.20	-3795.11	70.01	1488.72	-3534.32	175.51	1438.29	-3525.83	72.35	1450.87	139.69	1150.51	74.32	728.65	1056.09	75.24	0.00
0.73000	-3604.71	268.27	16.35	-3686.41	291.47	21.66	-3425.33	127.45	12.10	-3574.50	190.90	76.08	-2597.88	39.13	8.77	-3546.02	23.25	29.90	-3708.39	421.59	6.90	-3756.83	405.86	30.54	-3609.47	225.46	1102.04	0.00	0.00	0.00	-3624.43	158.90	1452.20	-3795.11	70.01	1488.72	-3535.45	175.71	1438.26	-3525.83	72.35	1450.87	140.02	1149.89	74.61	727.83	1057.30	74.56	0.00
0.74000	-3604.71	268.27	16.35	-3686.41	291.47	21.66	-3451.83	127.55	6.83	-3574.50	190.90	76.08	-2597.88	39.13	8.77	-3546.02	23.25	29.90	-3701.15	420.63	9.35	-3739.43	404.97	32.32	-3609.47	225.46	1102.04	0.00	0.00	0.00	-3624.43	158.90	1452.20	-3795.11	70.01	1488.72	-3520.81	176.33	1437.66	-3525.83	72.35	1450.87	140.77	1150.02	74.86	726.28	1057.05	74.33	0.00
0.75000	-3604.71	268.27	16.35	-3686.41	291.47	21.66	-3440.82	127.92	9.58	-3574.50	190.90	76.08	-2597.88	39.13	8.77	-3546.02	23.25	29.90	-3725.65	422.29	6.36	-3759.31	404.90	29.23	-3609.47	225.46	1102.04	0.00	0.00	0.00	-3624.43	158.90	1452.20	-3795.11	70.01	1488.72	-3527.02	174.35	1437.93	-3525.83	72.35	1450.87	141.20	1150.35	74.89	725.41	1057.64	73.89	0.00
0.76000	-3604.71	268.27	16.35	-3686.41	291.47	21.66	-3476.96	127.67	3.81	-3574.50	190.90	76.08	-2597.88	39.13	8.77	-3546.02	23.25	29.90	-3719.46	421.89	6.65	-3752.08	405.16	31.81	-3609.47	225.46	1102.04	0.00	0.00	0.00	-3624.43	158.90	1452.20	-3795.11	70.01	1488.72	-3517.06	174.42	1438.05	-3525.83	72.35	1450.87	139.26	1150.37	74.12	727.12	1056.85	74.70	0.00
0.77000	-3604.71	268.27	16.35	-3686.41	291.47	21.66	-3462.69	127.01	5.63	-3574.50	190.90	76.08	-2597.88	39.13	8.77	-3546.02	23.25	29.90	-3697.10	420.55	8.65	-3792.59	405.95	24.14	-3609.47	225.46	1102.04	0.00	0.00	0.00	-3624.43	158.90	1452.20	-3795.11	70.01	1488.72	-3500.78	176.77	1438.18	-3525.83	72.35	1450.87	137.96	1151.20	73.60	727.69	1056.04	75.08	0.00
0.78000	-3604.71	268.27	16.35	-3686.41	291.47	21.66	-3452.23	127.19	7.72	-3574.50	190.90	76.08	-2597.88	39.13	8.77	-3546.02	23.25	29.90	-3719.36	421.18	6.69	-3785.56	406.08	24.59	-3609.47	225.46	1102.04	0.00	0.00	0.00	-3624.43	158.90	1452.20	-3795.11	70.01	1488.72	-3507.24	175.18	1437.75	-3525.83	72.35	1450.87	140.07	1150.26	74.69	726.79	1056.81	74.50	0.00
0.79000	-3604.71	268.27	16.35	-3686.41	291.47	21.66	-3451.55	126.92	10.14	-3574.50	190.90	76.08	-2597.88	39.13	8.77	-3546.02	23.25	29.90	-3690.68	419.81	11.67	-3749.94	405.21	30.92	-3609.47	225.46	1102.04	0.00	0.00	0.00	-3624.43	158.90	1452.20	-3795.11	70.01	1488.72	-3520.24	174.88	1437.90	-3525.83	72.35	1450.87	140.65	1150.73	74.70	727.80	1057.82	74.58	0.00
0.80000	-3604.71	268.27	16.35	-3686.41	291.47	21.66	-3476.17	129.13	3.78	-3574.50	190.90	76.08	-2597.88	39.13	8.77	-3546.02	23.25	29.90	-3723.42	423.21	7.04	-3764.75	405.00	29.30	-3609.47	225.46	1102.04	0.00	0.00	0.00	-3624.43	158.90	1452.20	-3795.11	70.01	1488.72	-3503.46	175.50	1437.73	-3525.83	72.35	1450.87	139.24	1150.29	74.51	727.60	1057.03	74.80	0.00
0.81000	-3604.71	268.27	16.35	-3686.41	291.47	21.66	-3457.16	126.48	6.97	-3574.50	190.90	76.08	-2597.88	39.13	8.77	-3546.02	23.25	29.90	-3720.77	420.64	6.11	-3758.62	406.13	29.94	-3609.47	225.46	1102.04	0.00	0.00	0.00	-3624.43	158.90	1452.20	-3795.11	70.01	1488.72	-3520.85	176.01	1438.97	-3525.83	72.35	1450.87	139.33	1149.74	74.53	727.45	1056.94	74.72	0.00
0.82000	-3604.71	268.27	16.35	-3686.41	291.47	21.66	-3480.53	126.27	5.01	-3574.50	190.90	76.08	-2597.88	39.13	8.77	-3546.02	23.25	29.90	-3735.11	422.28	3.20	-3772.57	405.32	27.60	-3609.47	225.46	1102.04	0.00	0.00	0.00	-3624.43	158.90	1452.20	-3795.11	70.01	1488.72	-3508.00	175.09	1438.53	-3525.83	72.35	1450.87	137.32	1150.92	73.86	726.68	1056.56	74.68	0.00
0.83000	-3604.71	268.27	16.35	-3686.41	291.47	21.66	-3423.82	127.22	12.22	-3574.50	190.90	76.08	-2597.88	39.13	8.77	-3546.02	23.25	29.90	-3680.30	419.96	11.96	-3752.07	404.94	30.95	-3609.47	225.46	1102.04	0.00	0.00	0.00	-3624.43	158.90	1452.20	-3795.11	70.01	1488.72	-3495.90	175.69	1437.58	-3525.83	72.35	1450.87	137.27	1151.06	73.88	727.51	1056.17	75.00	0.00
0.84000	-3604.71	268.27	16.35	-3686.41	291.47	21.66	-3459.25	128.65	5.95	-3574.50	190.90	76.08	-2597.88	39.13	8.77	-3546.02	23.25	29.90	-3696.74	421.76	11.22	-3776.86	407.11	27.86	-3609.47	225.46	1102.04	0.00	0.00	0.00	-3624.43	158.90	1452.20	-3795.11	70.01	1488.72	-3517.86	174.81	1437.77	-3525.83	72.35	1450.87	139.98	1150.52	74.40	727.24	1056.26	74.72	0.00
0.85000	-3604.71	268.27	16.35	-3686.41	291.47	21.66	-3470.46	127.13	4.99	-3574.50	190.90	76.08	-2597.88	39.13	8.77	-3546.02	23.25	29.90	-3682.76	421.36	12.13	-3760.76	405.77	30.04	-3609.47	225.46	1102.04	0.00	0.00	0.00	-3624.43	158.90	1452.20	-3795.11	70.01	1488.72	-3488.53	176.01	1436.37	-3525.83	72.35	1450.87	140.74	1151.43	74.30	728.50	1056.31	75.10	0.00
0.86000	-3604.71	268.27	16.35	-3686.41	291.47	21.66	-3453.41	128.12	7.16	-3574.50	190.90	76.08	-2597.88	39.13	8.77	-3546.02	23.25	29.90	-3720.15	422.62	6.77	-3775.06	406.25	28.35	-3609.47	225.46	1102.04	0.00	0.00	0.00	-3624.43	158.90	1452.20	-3795.11	70.01	1488.72	-3485.71	176.23	1436.36	-3525.83	72.35	1450.87	139.32	1151.18	74.01	729.59	1056.19	75.26	0.00
0.87000	-3604.71	268.27	16.35	-3686.41	291.47	21.66	-3459.12	128.11	7.52	-3574.50	190.90	76.08	-2597.88	39.13	8.77	-3546.02	23.25	29.90	-3706.85	421.92	9.05	-3757.78	405.47	29.20	-3609.47	225.46	1102.04	0.00	0.00	0.00	-3624.43	158.90	1452.20	-3795.11	70.01	1488.72	-3478.06	176.82	1437.97	-3525.83	72.35	1450.87	139.61	1150.82	74.32	729.12	1055.96	75.29	0.00
0.88000	-3604.71	268.27	16.35	-3686.41	291.47	21.66	-3465.72	127.07	6.14	-3574.50	190.90	76.08	-2597.88	39.13	8.77	-3546.02	23.25	29.90	-3683.57	420.09	12.53	-3775.20	405.26	28.34	-3609.47	225.46	1102.04	0.00	0.00	0.00	-3624.43	158.90	1452.20	-3795.11	70.01	1488.72	-3526.03	176.31	1438.36	-3525.83	72.35	1450.87	138.15	1151.66	73.84	728.08	1056.34	75.06	0.00
0.89000	-3604.71	268.27	16.35	-3686.41	291.47	21.66	-3475.35	127.65	4.54	-3574.50	190.90	76.08	-2597.88	39.13	8.77	-3546.02	23.25	29.90	-3706.83	422.74	8.35	-3777.70	406.27	26.45	-3609.47	225.46	1102.04	0.00	0.00	0.00	-3624.43	158.90	1452.20	-3795.11	70.01	1488.72	-3498.02	174.85	1437.99	-3525.83	72.35	1450.87	139.75	1151.37	74.26	728.53	1056.13	75.06	0.00
0.90000	-3604.71	268.27	16.35	-3686.41	291.47	21.66	-3454.67	127.01	8.90	-3574.50	190.90	76.08	-2597.88	39.13	8.77	-3546.02	23.25	29.90	-3714.26	421.78	8.16	-3778.78	406.14	27.22	-3609.47	225.46	1102.04	0.00	0.00	0.00	-3624.43	158.90	1452.20	-3795.11	70.01	1488.72	-3504.26	177.14	1438.74	-3525.83	72.35	1450.87	139.16	1150.65	74.25	726.85	1056.85	74.51	0.00
0.91000	-3604.71	268.27	16.35	-3686.41	291.47	21.66	-3469.98	128.26	5.93	-3574.50	190.90	76.08	-2597.88	39.13	8.77	-3546.02	23.25	29.90	-3734.55	422.41	5.26	-3772.76	405.54	29.06	-3609.47	225.46	1102.04	0.00	0.00	0.00	-3624.43	158.90	1452.20	-3795.11	70.01	1488.72	-3521.16	177.64	1437.22	-3525.83	72.35	1450.87	140.22	1150.82	74.28	727.59	1055.98	74.94	0.00
0.92000	-3604.71	268.27	16.35	-3686.41	291.47	21.66	-3475.62	128.62	3.33	-3574.50	190.90	76.08	-2597.88	39.13	8.77	-3546.02	23.25	29.90	-3734.14	423.85	3.93	-3788.26	406.77	26.59	-3609.47	225.46	1102.04	0.00	0.00	0.00	-3624.43	158.90	1452.20	-3795.11	70.01	1488.72	-3518.80	177.31	1437.49	-3525.83	72.35	1450.87	137.46	1150.91	73.91	728.31	1055.83	75.22	0.00
0.93000	-3604.71	268.27	16.35	-3686.41	291.47	21.66	-3458.52	128.57	7.30	-3574.50	190.90	76.08	-2597.88	39.13	8.77	-3546.02	23.25	29.90	-3711.75	422.36	7.44	-3761.28	405.63	29.77	-3609.47	225.46	1102.04	0.00	0.00	0.00	-3624.43	158.90	1452.20	-3795.11	70.01	1488.72	-3498.39	177.58	1436.64	-3525.83	72.35	1450.87	138.92	1151.44	73.83	727.27	1057.15	74.53	0.00
0.94000	-3604.71	268.27	16.35	-3686.41	291.47	21.66	-3456.76	127.99	7.46	-3574.50	190.90	76.08	-2597.88	39.13	8.77	-3546.02	23.25	29.90	-3741.48	422.60	3.23	-3777.30	405.09	27.00	-3609.47	225.46	1102.04	0.00	0.00	0.00	-3624.43	158.90	1452.20	-3795.11	70.01	1488.72	-3499.37	176.59	1437.80	-3525.83	72.35	1450.87	141.37	1149.75	74.87	727.00	1056.91	74.51	0.00
0.95000	-3604.71	268.27	16.35	-3686.41	291.47	21.66	-3471.85	125.30	4.59	-3574.50	190.90	76.08	-2597.88	39.13	8.77	-3546.02	23.25	29.90	-3718.12	422.87	7.32	-3739.13	405.29	33.21	-3609.47	225.46	1102.04	0.00	0.00	0.00	-3624.43	158.90	1452.20	-3795.11	70.01	1488.72	-3517.92	176.93	1438.72	-3525.83	72.35	1450.87	141.08	1149.63	74.77	727.03	1057.21	74.62	0.00
0.96000	-3604.71	268.27	16.35	-3686.41	291.47	21.66	-3440.91	127.30	8.66	-3574.50	190.90	76.08	-2597.88	39.13	8.77	-3546.02	23.25	29.90	-3729.56	422.01	4.31	-3775.26	405.07	27.12	-3609.47	225.46	1102.04	0.00	0.00	0.00	-3624.43	158.90	1452.20	-3795.11	70.01	1488.72	-3502.63	176.42	1438.48	-3525.83	72.35	1450.87	140.79	1151.74	74.27	726.26	1057.12	74.42	0.00
0.97000	-3604.71	268.27	16.35	-3686.41	291.47	21.66	-3472.49	127.70	4.56	-3574.50	190.90	76.08	-2597.88	39.13	8.77	-3546.02	23.25	29.90	-3702.59	421.71	9.05	-3783.38	405.99	26.62	-3609.47	225.46	1102.04	0.00	0.00	0.00	-3624.43	158.90	1452.20	-3795.11	70.01	1488.72	-3498.07	175.26	1437.30	-3525.83	72.35	1450.87	138.68	1151.92	73.80	726.94	1056.86	74.56	0.00
0.98000	-3604.71	268.27	16.35	-3686.41	291.47	21.66	-3453.52	126.96	6.45	-3574.50	190.90	76.08	-2597.88	39.13	8.77	-3546.02	23.25	29.90	-3680.01	421.85	11.25	-3769.80	405.74	27.85	-3609.47	225.46	1102.04	0.00	0.00	0.00	-3624.43	158.90	1452.20	-3795.11	70.01	1488.72	-3514.37	176.18	1437.50	-3525.83	72.35	1450.87	139.72	1150.11	74.50	726.36	1056.93	74.34	0.00
0.99000	-3604.71	268.27	16.35	-3686.41	291.47	21.66	-3455.54	128.36	7.75	-3574.50	190.90	76.08	-2597.88	39.13	8.77	-3546.02	23.25	29.90	-3697.48	421.28	9.81	-3751.34	404.94	30.77	-3609.47	225.46	1102.04	0.00	0.00	0.00	-3624.43	158.90	1452.20	-3795.11	70.01	1488.72	-3492.48	177.33	1437.49	-3525.83	72.35	1450.87	139.76	1151.09	74.31	726.39	1056.28	74.68	0.00
1.00000	-3604.71	268.27	16.35	-3686.41	291.47	21.66	-3457.88	126.84	6.20	-3574.50	190.90	76.08	-2597.88	39.13	8.77	-3546.02	23.25	29.90	-3720.60	423.21	6.67	-3780.87	406.45	25.99	-3609.47	225.46	1102.04	0.00	0.00	0.00	-3624.43	158.90	1452.20	-3795.11	70.01	1488.72	-3496.31	177.17	1437.99	-3525.83	72.35	1450.87	137.51	1150.63	73.99	727.73	1057.31	74.55	0.00
1.01000	-3604.71	268.27	16.35	-3686.41	291.47	21.66	-3478.23	126.93	4.35	-3574.50	190.90	76.08	-2597.88	39.13	8.77	-3546.02	23.25	29.90	-3733.39	422.14	4.10	-3797.16	406.83	25.03	-3609.47	225.46	1102.04	0.00	0.00	0.00	-3624.43	158.90	1452.20	-3795.11	70.01	1488.72	-3514.12	176.13	1438.58	-3525.83	72.35	1450.87	141.89	1149.57	74.79	727.83	1056.88	74.59	0.00
1.02000	-3604.71	268.27	16.35	-3686.41	291.47	21.66	-3475.78	129.11	4.34	-3574.50	190.90	76.08	-2597.88	39.13	8.77	-3546.02	23.25	29.90	-3727.52	423.94	5.73	-3771.01	405.26	28.07	-3609.47	225.46	1102.04	0.00	0.00	0.00	-3624.43	158.90	1452.20	-3795.11	70.01	1488.72	-3529.33	176.36	1440.32	-3525.83	72.35	1450.87	139.95	1149.49	74.74	727.25	1056.60	74.81	0.00
1.03000	-3604.71	268.27	16.35	-3686.41	291.47	21.66	-3460.15	127.34	6.55	-3574.50	190.90	76.08	-2597.88	39.13	8.77	-3546.02	23.25	29.90	-3740.32	424.30	3.65	-3755.76	405.26	29.21	-3609.47	225.46	1102.04	0.00	0.00	0.00	-3624.43	158.90	1452.20	-3795.11	70.01	1488.72	-3508.01	177.61	1438.62	-3525.83	72.35	1450.87	141.04	1150.24	74.64	728.99	1057.11	74.97	0.00
1.04000	-3604.71	268.27	16.35	-3686.41	291.47	21.66	-3482.27	128.15	3.19	-3574.50	190.90	76.08	-2597.88	39.13	8.77	-3546.02	23.25	29.90	-3719.79	422.46	8.17	-3780.04	405.58	26.16	-3609.47	225.46	1102.04	0.00	0.00	0.00	-3624.43	158.90	1452.20	-3795.11	70.01	1488.72	-3487.08	176.84	1436.98	-3525.83	72.35	1450.87	141.16	1150.19	74.69	727.89	1057.46	74.75	0.00
1.05000	-3604.71	268.27	16.35	-3686.41	291.47	21.66	-3459.62	126.94	7.54	-3574.50	190.90	76.08	-2597.88	39.13	8.77	-3546.02	23.25	29.90	-3738.42	422.52	3.51	-3772.97	406.25	26.85	-3609.47	225.46	1102.04	0.00	0.00	0.00	-3624.43	158.90	1452.20	-3795.11	70.01	1488.72	-3490.91	175.97	1439.27	-3525.83	72.35	1450.87	140.05	1149.70	74.69	727.54	1056.80	74.76	0.00
1.06000	-3604.71	268.27	16.35	-3686.41	291.47	21.66	-3457.28	127.94	8.18	-3574.50	190.90	76.08	-2597.88	39.13	8.77	-3546.02	23.25	29.90	-3712.96	421.87	7.57	-3771.03	405.57	27.58	-3609.47	225.46	1102.04	0.00	0.00	0.00	-3624.43	158.90	1452.20	-3795.11	70.01	1488.72	-3523.62	175.37	1439.14	-3525.83	72.35	1450.87	141.33	1150.35	74.95	727.42	1057.04	74.62	0.00
1.07000	-3604.71	268.27	16.35	-3686.41	291.47	21.66	-3484.58	128.03	2.46	-3574.50	190.90	76.08	-2597.88	39.13	8.77	-3546.02	23.25	29.90	-3737.94	422.81	4.27	-3783.17	405.69	25.74	-3609.47	225.46	1102.04	0.00	0.00	0.00	-3624.43	158.90	1452.20	-3795.11	70.01	1488.72	-3516.51	176.12	1438.83	-3525.83	72.35	1450.87	138.20	1151.66	73.52	728.11	1056.38	74.96	0.00
1.08000	-3604.71	268.27	16.35	-3686.41	291.47	21.66	-3445.97	127.19	10.07	-3574.50	190.90	76.08	-2597.88	39.13	8.77	-3546.02	23.25	29.90	-3734.77	421.82	3.48	-3782.62	406.19	26.69	-3609.47	225.46	1102.04	0.00	0.00	0.00	-3624.43	158.90	1452.20	-3795.11	70.01	1488.72	-3502.52	177.40	1438.53	-3525.83	72.35	1450.87	140.08	1150.96	74.43	726.49	1056.74	74.59	0.00
1.09000	-3604.71	268.27	16.35	-3686.41	291.47	21.66	-3471.36	128.06	5.84	-3574.50	190.90	76.08	-2597.88	39.13	8.77	-3546.02	23.25	29.90	-3729.78	422.05	5.13	-3778.66	405.07	27.09	-3609.47	225.46	1102.04	0.00	0.00	0.00	-3624.43	158.90	1452.20	-3795.11	70.01	1488.72	-3500.92	178.55	1438.69	-3525.83	72.35	1450.87	141.16	1149.97	75.00	726.64	1056.44	74.58	0.00
1.10000	-3604.71	268.27	16.35	-3686.41	291.47	21.66	-3472.21	127.73	4.12	-3574.50	190.90	76.08	-2597.88	39.13	8.77	-3546.02	23.25	29.90	-3742.22	423.38	2.28	-3772.17	406.24	27.63	-3609.47	225.46	1102.04	0.00	0.00	0.00	-3624.43	158.90	1452.20	-3795.11	70.01	1488.72	-3533.77	178.36	1439.26	-3525.83	72.35	1450.87	139.68	1148.88	75.08	726.11	1056.90	74.22	0.00
1.11000	-3604.71	268.27	16.35	-3686.41	291.47	21.66	-3464.90	127.55	6.19	-3574.50	190.90	76.08	-2597.88	39.13	8.77	-3546.02	23.25	29.90	-3704.33	423.46	8.55	-3772.02	405.56	27.97	-3609.47	225.46	1102.04	0.00	0.00	0.00	-3624.43	158.90	1452.20	-3795.11	70.01	1488.72	-3524.45	179.05	1438.13	-3525.83	72.35	1450.87	137.33	1150.29	74.00	727.98	1055.81	75.29	0.00
1.12000	-3604.71	268.27	16.35	-3686.41	291.47	21.66	-3470.15	128.19	4.81	-3574.50	190.90	76.08	-2597.88	39.13	8.77	-3546.02	23.25	29.90	-3672.10	421.46	13.62	-3753.53	405.95	31.92	-3609.47	225.46	1102.04	0.00	0.00	0.00	-3624.43	158.90	1452.20	-3795.11	70.01	1488.72	-3510.09	179.17	1437.89	-3525.83	72.35	1450.87	140.48	1149.91	74.66	726.17	1056.25	74.61	0.00
1.13000	-3604.71	268.27	16.35	-3686.41	291.47	21.66	-3448.95	129.29	9.11	-3574.50	190.90	76.08	-2597.88	39.13	8.77	-3546.02	23.25	29.90	-3677.58	421.36	13.08	-3764.11	405.47	28.34	-3609.47	225.46	1102.04	0.00	0.00	0.00	-3624.43	158.90	1452.20	-3795.11	70.01	1488.72	-3506.57	178.03	1438.83	-3525.83	72.35	1450.87	140.15	1150.61	74.51	726.94	1056.19	74.88	0.00
1.14000	-3604.71	268.27	16.35	-3686.41	291.47	21.66	-3502.10	127.47	1.33	-3574.50	190.90	76.08	-2597.88	39.13	8.77	-3546.02	23.25	29.90	-3701.27	422.53	9.97	-3751.49	405.12	31.02	-3609.47	225.46	1102.04	0.00	0.00	0.00	-3624.43	158.90	1452.20	-3795.11	70.01	1488.72	-3496.47	178.16	1437.80	-3525.83	72.35	1450.87	139.48	1149.59	74.50	726.52	1056.65	74.74	0.00
1.15000	-3604.71	268.27	16.35	-3686.41	291.47	21.66	-3467.27	128.22	5.04	-3574.50	190.90	76.08	-2597.88	39.13	8.77	-3546.02	23.25	29.90	-3721.70	422.93	7.93	-3751.60	405.69	30.70	-3609.47	225.46	1102.04	0.00	0.00	0.00	-3624.43	158.90	1452.20	-3795.11	70.01	1488.72	-3514.04	177.36	1438.80	-3525.83	72.35	1450.87	139.71	1149.95	74.44	725.91	1056.74	74.35	0.00
1.16000	-3604.71	268.27	16.35	-3686.41	291.47	21.66	-3453.72	126.55	7.98	-3574.50	190.90	76.08	-2597.88	39.13	8.77	-3546.02	23.25	29.90	-3737.15	423.42	4.57	-3751.73	405.40	30.53	-3609.47	225.46	1102.04	0.00	0.00	0.00	-3624.43	158.90	1452.20	-3795.11	70.01	1488.72	-3505.06	178.28	1437.66	-3525.83	72.35	1450.87	139.59	1150.89	74.05	726.63	1056.65	74.66	0.00
1.17000	-3604.71	268.27	16.35	-3686.41	291.47	21.66	-3479.74	128.57	2.91	-3574.50	190.90	76.08	-2597.88	39.13	8.77	-3546.02	23.25	29.90	-3738.17	421.66	4.52	-3771.58	406.45	28.21	-3609.47	225.46	1102.04	0.00	0.00	0.00	-3624.43	158.90	1452.20	-3795.11	70.01	1488.72	-3496.89	177.65	1438.28	-3525.83	72.35	1450.87	139.86	1151.27	74.06	727.96	1056.50	75.02	0.00
1.18000	-3604.71	268.27	16.35	-3686.41	291.47	21.66	-3466.67	128.86	5.30	-3574.50	190.90	76.08	-2597.88	39.13	8.77	-3546.02	23.25	29.90	-3697.53	421.21	9.23	-3774.95	405.35	26.94	-3609.47	225.46	1102.04	0.00	0.00	0.00	-3624.43	158.90	1452.20	-3795.11	70.01	1488.72	-3466.60	176.70	1437.00	-3525.83	72.35	1450.87	141.95	1149.72	74.91	727.96	1056.44	74.93	0.00
1.19000	-3604.71	268.27	16.35	-3686.41	291.47	21.66	-3462.33	126.89	6.12	-3574.50	190.90	76.08	-2597.88	39.13	8.77	-3546.02	23.25	29.90	-3698.87	422.54	11.52	-3746.03	405.35	31.30	-3609.47	225.46	1102.04	0.00	0.00	0.00	-3624.43	158.90	1452.20	-3795.11	70.01	1488.72	-3490.66	177.91	1437.25	-3525.83	72.35	1450.87	138.65	1149.34	74.53	727.72	1056.36	74.93	0.00
1.20000	-3604.71	268.27	16.35	-3686.41	291.47	21.66	-3421.13	129.60	12.03	-3574.50	190.90	76.08	-2597.88	39.13	8.77	-3546.02	23.25	29.90	-3706.23	421.05	9.10	-3769.89	406.46	27.90	-3609.47	225.46	1102.04	0.00	0.00	0.00	-3624.43	158.90	1452.20	-3795.11	70.01	1488.72	-3503.52	178.36	1437.81	-3525.83	72.35	1450.87	137.92	1151.10	73.87	726.59	1057.07	74.46	0.00
1.21000	-3604.71	268.27	16.35	-3686.41	291.47	21.66	-3456.43	127.38	6.86	-3574.50	190.90	76.08	-2597.88	39.13	8.77	-3546.02	23.25	29.90	-3750.95	422.62	2.52	-3756.23	405.39	30.17	-3609.47	225.46	1102.04	0.00	0.00	0.00	-3624.43	158.90	1452.20	-3795.11	70.01	1488.72	-3480.07	176.87	1437.48	-3525.83	72.35	1450.87	137.69	1152.02	73.59	726.40	1057.41	74.19	0.00
1.22000	-3604.71	268.27	16.35	-3686.41	291.47	21.66	-3475.25	128.23	5.09	-3574.50	190.90	76.08	-2597.88	39.13	8.77	-3546.02	23.25	29.90	-3740.48	422.07	4.07	-3763.01	404.97	28.66	-3609.47	225.46	1102.04	0.00	0.00	0.00	-3624.43	158.90	1452.20	-3795.11	70.01	1488.72	-3503.38	178.55	1437.85	-3525.83	72.35	1450.87	140.43	1150.80	74.53	726.16	1056.83	74.32	0.00
1.23000	-3604.71	268.27	16.35	-3686.41	291.47	21.66	-3455.42	126.89	7.83	-3574.50	190.90	76.08	-2597.88	39.13	8.77	-3546.02	23.25	29.90	-3721.25	420.17	6.12	-3762.69	405.69	29.49	-3609.47	225.46	1102.04	0.00	0.00	0.00	-3624.43	158.90	1452.20	-3795.11	70.01	1488.72	-3497.07	180.74	1437.24	-3525.83	72.35	1450.87	139.56	1151.25	74.05	726.04	1056.39	74.43	0.00
1.24000	-3604.71	268.27	16.35	-3686.41	291.47	21.66	-3466.53	125.32	6.27	-3574.50	190.90	76.08	-2597.88	39.13	8.77	-3546.02	23.25	29.90	-3671.09	419.44	14.22	-3756.31	404.70	30.84	-3609.47	225.46	1102.04	0.00	0.00	0.00	-3624.43	158.90	1452.20	-3795.11	70.01	1488.72	-3500.98	179.96	1438.20	-3525.83	72.35	1450.87	139.74	1151.83	73.85	727.18	1056.87	74.49	0.00
1.25000	-3604.71	268.27	16.35	-3686.41	291.47	21.66	-3466.33	126.87	6.25	-3574.50	190.90	76.08	-2597.88	39.13	8.77	-3546.02	23.25	29.90	-3714.13	422.53	6.41	-3753.99	404.05	30.63	-3609.47	225.46	1102.04	0.00	0.00	0.00	-3624.43	158.90	1452.20	-3795.11	70.01	1488.72	-3492.94	178.73	1436.79	-3525.83	72.35	1450.87	139.08	1150.19	74.31	728.62	1056.13	75.02	0.00
1.26000	-3604.71	268.27	16.35	-3686.41	291.47	21.66	-3459.86	128.25	5.79	-3574.50	190.90	76.08	-2597.88	39.13	8.77	-3546.02	23.25	29.90	-3730.01	421.86	5.02	-3766.75	405.10	28.33	-3609.47	225.46	1102.04	0.00	0.00	0.00	-3624.43	158.90	1452.20	-3795.11	70.01	1488.72	-3481.36	177.92	1436.75	-3525.83	72.35	1450.87	138.78	1150.49	74.10	727.36	1056.37	74.81	0.00
1.27000	-3604.71	268.27	16.35	-3686.41	291.47	21.66	-3433.89	127.58	10.96	-3574.50	190.90	76.08	-2597.88	39.13	8.77	-3546.02	23.25	29.90	-3732.96	424.22	4.60	-3754.36	405.27	31.39	-3609.47	225.46	1102.04	0.00	0.00	0.00	-3624.43	158.90	1452.20	-3795.11	70.01	1488.72	-3489.51	179.63	1436.22	-3525.83	72.35	1450.87	138.53	1149.41	74.50	726.52	1056.78	74.49	0.00
1.28000	-3604.71	268.27	16.35	-3686.41	291.47	21.66	-3477.86	127.71	4.24	-3574.50	190.90	76.08	-2597.88	39.13	8.77	-3546.02	23.25	29.90	-3749.88	424.47	1.28	-3772.16	405.92	28.01	-3609.47	225.46	1102.04	0.00	0.00	0.00	-3624.43	158.90	1452.20	-3795.11	70.01	1488.72	-3520.88	179.86	1437.55	-3525.83	72.35	1450.87	138.25	1150.57	73.99	727.17	1056.69	74.66	0.00
1.29000	-3604.71	268.27	16.35	-3686.41	291.47	21.66	-3459.03	125.64	7.48	-3574.50	190.90	76.08	-2597.88	39.13	8.77	-3546.02	23.25	29.90	-3712.38	423.15	8.66	-3804.64	406.43	22.68	-3609.47	225.46	1102.04	0.00	0.00	0.00	-3624.43	158.90	1452.20	-3795.11	70.01	1488.72	-3496.18	180.08	1437.54	-3525.83	72.35	1450.87	137.57	1151.12	73.73	727.32	1056.09	75.03	0.00
1.30000	-3604.71	268.27	16.35	-3686.41	291.47	21.66	-3462.12	126.64	5.53	-3574.50	190.90	76.08	-2597.88	39.13	8.77	-3546.02	23.25	29.90	-3739.87	421.66	3.31	-3758.94	405.86	30.20	-3609.47	225.46	1102.04	0.00	0.00	0.00	-3624.43	158.90	1452.20	-3795.11	70.01	1488.72	-3497.36	180.75	1437.52	-3525.83	72.35	1450.87	137.80	1150.01	73.99	725.70	1056.47	74.42	0.00
1.31000	-3604.71	268.27	16.35	-3686.41	291.47	21.66	-3477.76	126.84	3.31	-3574.50	190.90	76.08	-2597.88	39.13	8.77	-3546.02	23.25	29.90	-3705.94	422.04	9.37	-3794.18	405.46	24.12	-3609.47	225.46	1102.04	0.00	0.00	0.00	-3624.43	158.90	1452.20	-3795.11	70.01	1488.72	-3512.20	179.59	1437.52	-3525.83	72.35	1450.87	140.77	1150.57	74.45	727.96	1056.48	74.85	0.00
1.32000	-3604.71	268.27	16.35	-3686.41	291.47	21.66	-3432.69	128.46	10.21	-3574.50	190.90	76.08	-2597.88	39.13	8.77	-3546.02	23.25	29.90	-3763.22	424.42	-1.21	-3771.88	405.88	28.10	-3609.47	225.46	1102.04	0.00	0.00	0.00	-3624.43	158.90	1452.20	-3795.11	70.01	1488.72	-3507.18	180.41	1438.39	-3525.83	72.35	1450.87	140.32	1150.20	74.24	727.12	1057.34	74.49	0.00
1.33000	-3604.71	268.27	16.35	-3686.41	291.47	21.66	-3449.12	126.27	8.48	-3574.50	190.90	76.08	-2597.88	39.13	8.77	-3546.02	23.25	29.90	-3723.57	420.10	6.41	-3796.58	406.96	24.20	-3609.47	225.46	1102.04	0.00	0.00	0.00	-3624.43	158.90	1452.20	-3795.11	70.01	1488.72	-3540.74	179.18	1438.41	-3525.83	72.35	1450.87	139.59	1150.78	74.28	728.75	1055.85	75.29	0.00
1.34000	-3604.71	268.27	16.35	-3686.41	291.47	21.66	-3471.91	127.61	4.47	-3574.50	190.90	76.08	-2597.88	39.13	8.77	-3546.02	23.25	29.90	-3711.35	420.28	7.98	-3760.38	405.14	29.68	-3609.47	225.46	1102.04	0.00	0.00	0.00	-3624.43	158.90	1452.20	-3795.11	70.01	1488.72	-3518.22	179.32	1438.50	-3525.83	72.35	1450.87	139.76	1151.06	74.15	727.69	1056.23	74.93	0.00
1.35000	-3604.71	268.27	16.35	-3686.41	291.47	21.66	-3449.47	127.61	8.22	-3574.50	190.90	76.08	-2597.88	39.13	8.77	-3546.02	23.25	29.90	-3713.18	421.04	8.18	-3770.86	405.59	27.45	-3609.47	225.46	1102.04	0.00	0.00	0.00	-3624.43	158.90	1452.20	-3795.11	70.01	1488.72	-3510.03	181.73	1438.17	-3525.83	72.35	1450.87	141.68	1151.11	74.42	726.26	1056.92	74.54	0.00
1.36000	-3604.71	268.27	16.35	-3686.41	291.47	21.66	-3461.26	126.52	7.03	-3574.50	190.90	76.08	-2597.88	39.13	8.77	-3546.02	23.25	29.90	-3699.16	422.43	8.79	-3764.80	405.15	28.63	-3609.47	225.46	1102.04	0.00	0.00	0.00	-3624.43	158.90	1452.20	-3795.11	70.01	1488.72	-3499.07	179.31	1439.12	-3525.83	72.35	1450.87	138.25	1151.56	73.77	727.69	1056.55	74.89	0.00
1.37000	-3604.71	268.27	16.35	-3686.41	291.47	21.66	-3430.37	129.37	10.79	-3574.50	190.90	76.08	-2597.88	39.13	8.77	-3546.02	23.25	29.90	-3763.59	424.31	-0.36	-3757.27	404.25	30.28	-3609.47	225.46	1102.04	0.00	0.00	0.00	-3624.43	158.90	1452.20	-3795.11	70.01	1488.72	-3534.21	180.94	1437.76	-3525.83	72.35	1450.87	136.06	1151.06	73.58	727.38	1056.48	74.73	0.00
1.38000	-3604.71	268.27	16.35	-3686.41	291.47	21.66	-3450.91	127.87	8.11	-3574.50	190.90	76.08	-2597.88	39.13	8.77	-3546.02	23.25	29.90	-3721.03	421.34	6.87	-3773.01	406.21	27.61	-3609.47	225.46	1102.04	0.00	0.00	0.00	-3624.43	158.90	1452.20	-3795.11	70.01	1488.72	-3521.85	180.45	1437.68	-3525.83	72.35	1450.87	139.50	1149.11	74.68	726.41	1056.43	74.61	0.00
1.39000	-3604.71	268.27	16.35	-3686.41	291.47	21.66	-3450.93	129.24	8.13	-3574.50	190.90	76.08	-2597.88	39.13	8.77	-3546.02	23.25	29.90	-3710.91	420.88	8.73	-3765.61	406.76	29.12	-3609.47	225.46	1102.04	0.00	0.00	0.00	-3624.43	158.90	1452.20	-3795.11	70.01	1488.72	-3513.98	181.62	1437.50	-3525.83	72.35	1450.87	140.84	1149.06	74.88	727.20	1056.37	74.97	0.00
1.40000	-3604.71	268.27	16.35	-3686.41	291.47	21.66	-3479.33	127.82	4.14	-3574.50	190.90	76.08	-2597.88	39.13	8.77	-3546.02	23.25	29.90	-3686.59	420.66	11.11	-3771.81	406.19	27.94	-3609.47	225.46	1102.04	0.00	0.00	0.00	-3624.43	158.90	1452.20	-3795.11	70.01	1488.72	-3518.78	181.03	1438.18	-3525.83	72.35	1450.87	139.87	1149.81	74.35	728.46	1056.54	75.25	0.00
1.41000	-3604.71	268.27	16.35	-3686.41	291.47	21.66	-3448.67	129.27	8.82	-3574.50	190.90	76.08	-2597.88	39.13	8.77	-3546.02	23.25	29.90	-3721.04	421.34	5.82	-3775.17	406.26	27.62	-3609.47	225.46	1102.04	0.00	0.00	0.00	-3624.43	158.90	1452.20	-3795.11	70.01	1488.72	-3492.07	180.97	1436.81	-3525.83	72.35	1450.87	142.01	1149.78	74.83	727.32	1056.60	74.89	0.00
1.42000	-3604.71	268.27	16.35	-3686.41	291.47	21.66	-3460.80	128.97	6.90	-3574.50	190.90	76.08	-2597.88	39.13	8.77	-3546.02	23.25	29.90	-3717.04	421.50	6.75	-3764.23	405.03	28.84	-3609.47	225.46	1102.04	0.00	0.00	0.00	-3624.43	158.90	1452.20	-3795.11	70.01	1488.72	-3504.70	182.06	1436.04	-3525.83	72.35	1450.87	141.09	1150.20	74.69	726.46	1056.35	74.63	0.00
1.43000	-3604.71	268.27	16.35	-3686.41	291.47	21.66	-3482.72	128.43	2.30	-3574.50	190.90	76.08	-2597.88	39.13	8.77	-3546.02	23.25	29.90	-3674.50	419.70	13.39	-3783.40	405.85	25.17	-3609.47	225.46	1102.04	0.00	0.00	0.00	-3624.43	158.90	1452.20	-3795.11	70.01	1488.72	-3488.65	181.98	1437.83	-3525.83	72.35	1450.87	141.27	1149.85	74.80	727.45	1056.16	74.97	0.00
1.44000	-3604.71	268.27	16.35	-3686.41	291.47	21.66	-3454.60	128.76	7.81	-3574.50	190.90	76.08	-2597.88	39.13	8.77	-3546.02	23.25	29.90	-3704.47	422.24	8.62	-3777.41	406.45	26.53	-3609.47	225.46	1102.04	0.00	0.00	0.00	-3624.43	158.90	1452.20	-3795.11	70.01	1488.72	-3500.32	181.96	1437.21	-3525.83	72.35	1450.87	140.62	1149.79	74.59	726.52	1056.82	74.65	0.00
1.45000	-3604.71	268.27	16.35	-3686.41	291.47	21.66	-3465.97	127.14	4.71	-3574.50	190.90	76.08	-2597.88	39.13	8.77	-3546.02	23.25	29.90	-3691.34	420.97	12.28	-3766.86	406.16	27.93	-3609.47	225.46	1102.04	0.00	0.00	0.00	-3624.43	158.90	1452.20	-3795.11	70.01	1488.72	-3529.70	182.74	1438.10	-3525.83	72.35	1450.87	141.60	1148.65	75.34	726.81	1056.70	74.61	0.00
1.46000	-3604.71	268.27	16.35	-3686.41	291.47	21.66	-3436.49	127.06	9.39	-3574.50	190.90	76.08	-2597.88	39.13	8.77	-3546.02	23.25	29.90	-3726.03	422.12	5.55	-3768.64	406.46	29.30	-3609.47	225.46	1102.04	0.00	0.00	0.00	-3624.43	158.90	1452.20	-3795.11	70.01	1488.72	-3494.89	183.50	1437.18	-3525.83	72.35	1450.87	138.49	1151.26	73.64	729.05	1056.77	75.18	0.00
1.47000	-3604.71	268.27	16.35	-3686.41	291.47	21.66	-3455.26	126.54	7.54	-3574.50	190.90	76.08	-2597.88	39.13	8.77	-3546.02	23.25	29.90	-3703.34	418.69	9.73	-3773.07	406.67	27.04	-3609.47	225.46	1102.04	0.00	0.00	0.00	-3624.43	158.90	1452.20	-3795.11	70.01	1488.72	-3538.65	182.72	1438.46	-3525.83	72.35	1450.87	139.67	1149.44	74.47	728.80	1056.21	75.26	0.00
1.48000	-3604.71	268.27	16.35	-3686.41	291.47	21.66	-3455.08	126.30	6.35	-3574.50	190.90	76.08	-2597.88	39.13	8.77	-3546.02	23.25	29.90	-3757.91	422.68	-0.04	-3756.83	406.52	29.54	-3609.47	225.46	1102.04	0.00	0.00	0.00	-3624.43	158.90	1452.20	-3795.11	70.01	1488.72	-3522.43	183.19	1437.80	-3525.83	72.35	1450.87	140.24	1150.85	74.25	727.32	1056.37	74.91	0.00
1.49000	-3604.71	268.27	16.35	-3686.41	291.47	21.66	-3462.58	127.57	5.03	-3574.50	190.90	76.08	-2597.88	39.13	8.77	-3546.02	23.25	29.90	-3711.56	422.43	7.85	-3759.33	405.69	29.47	-3609.47	225.46	1102.04	0.00	0.00	0.00	-3624.43	158.90	1452.20	-3795.11	70.01	1488.72	-3548.69	182.87	1439.14	-3525.83	72.35	1450.87	139.57	1150.60	74.21	725.85	1056.48	74.60	0.00
1.50000	-3604.71	268.27	16.35	-3686.41	291.47	21.66	-3451.60	125.60	7.95	-3574.50	190.90	76.08	-2597.88	39.13	8.77	-3546.02	23.25	29.90	-3743.09	423.63	2.58	-3774.09	405.07	27.44	-3609.47	225.46	1102.04	0.00	0.00	0.00	-3624.43	158.90	1452.20	-3795.11	70.01	1488.72	-3494.66	183.79	1438.13	-3525.83	72.35	1450.87	140.37	1151.94	73.89	726.95	1056.14	75.00	0.00
1.51000	-3604.71	268.27	16.35	-3686.41	291.47	21.66	-3487.49	126.35	3.48	-3574.50	190.90	76.08	-2597.88	39.13	8.77	-3546.02	23.25	29.90	-3733.90	424.34	5.37	-3762.52	405.76	29.09	-3609.47	225.46	1102.04	0.00	0.00	0.00	-3624.43	158.90	1452.20	-3795.11	70.01	1488.72	-3490.97	181.74	1438.06	-3525.83	72.35	1450.87	139.09	1150.77	74.19	727.64	1056.86	74.85	0.00
1.52000	-3604.71	268.27	16.35	-3686.41	291.47	21.66	-3471.12	126.70	5.45	-3574.50	190.90	76.08	-2597.88	39.13	8.77	-3546.02	23.25	29.90	-3711.24	422.86	7.80	-3765.52	405.18	28.81	-3609.47	225.46	1102.04	0.00	0.00	0.00	-3624.43	158.90	1452.20	-3795.11	70.01	1488.72	-3491.84	180.83	1436.88	-3525.83	72.35	1450.87	141.69	1150.79	74.57	727.22	1056.47	74.80	0.00
1.53000	-3604.71	268.27	16.35	-3686.41	291.47	21.66	-3438.10	126.32	10.15	-3574.50	190.90	76.08	-2597.88	39.13	8.77	-3546.02	23.25	29.90	-3691.02	420.91	11.28	-3759.73	404.29	29.26	-3609.47	225.46	1102.04	0.00	0.00	0.00	-3624.43	158.90	1452.20	-3795.11	70.01	1488.72	-3509.85	183.24	1437.47	-3525.83	72.35	1450.87	140.69	1149.99	74.57	726.03	1057.08	74.22	0.00
1.54000	-3604.71	268.27	16.35	-3686.41	291.47	21.66	-3475.86	128.10	4.88	-3574.50	190.90	76.08	-2597.88	39.13	8.77	-3546.02	23.25	29.90	-3734.90	423.01	4.77	-3762.53	405.29	28.98	-3609.47	225.46	1102.04	0.00	0.00	0.00	-3624.43	158.90	1452.20	-3795.11	70.01	1488.72	-3502.16	183.08	1438.02	-3525.83	72.35	1450.87	139.33	1150.51	74.31	727.33	1056.65	74.65	0.00
1.55000	-3604.71	268.27	16.35	-3686.41	291.47	21.66	-3471.13	127.35	3.86	-3574.50	190.90	76.08	-2597.88	39.13	8.77	-3546.02	23.25	29.90	-3725.05	421.45	4.42	-3779.80	405.07	27.08	-3609.47	225.46	1102.04	0.00	0.00	0.00	-3624.43	158.90	1452.20	-3795.11	70.01	1488.72	-3502.96	182.23	1438.15	-3525.83	72.35	1450.87	139.52	1151.25	74.21	727.35	1056.54	74.71	0.00
1.56000	-3604.71	268.27	16.35	-3686.41	291.47	21.66	-3434.21	127.22	10.20	-3574.50	190.90	76.08	-2597.88	39.13	8.77	-3546.02	23.25	29.90	-3734.06	422.49	4.20	-3766.26	406.51	29.56	-3609.47	225.46	1102.04	0.00	0.00	0.00	-3624.43	158.90	1452.20	-3795.11	70.01	1488.72	-3503.72	183.56	1437.87	-3525.83	72.35	1450.87	139.78	1151.48	74.19	726.82	1057.40	74.43	0.00
1.57000	-3604.71	268.27	16.35	-3686.41	291.47	21.66	-3469.12	128.52	4.57	-3574.50	190.90	76.08	-2597.88	39.13	8.77	-3546.02	23.25	29.90	-3674.37	420.44	14.61	-3773.09	406.98	27.83	-3609.47	225.46	1102.04	0.00	0.00	0.00	-3624.43	158.90	1452.20	-3795.11	70.01	1488.72	-3511.25	183.09	1437.73	-3525.83	72.35	1450.87	138.39	1151.02	74.17	726.78	1057.20	74.57	0.00
1.58000	-3604.71	268.27	16.35	-3686.41	291.47	21.66	-3481.62	127.99	2.75	-3574.50	190.90	76.08	-2597.88	39.13	8.77	-3546.02	23.25	29.90	-3698.75	422.58	8.99	-3789.92	405.35	25.26	-3609.47	225.46	1102.04	0.00	0.00	0.00	-3624.43	158.90	1452.20	-3795.11	70.01	1488.72	-3515.34	184.19	1438.51	-3525.83	72.35	1450.87	138.37	1151.35	74.01	726.83	1056.10	75.08	0.00
1.59000	-3604.71	268.27	16.35	-3686.41	291.47	21.66	-3464.91	126.29	4.67	-3574.50	190.90	76.08	-2597.88	39.13	8.77	-3546.02	23.25	29.90	-3713.13	420.21	7.19	-3769.58	405.26	28.79	-3609.47	225.46	1102.04	0.00	0.00	0.00	-3624.43	158.90	1452.20	-3795.11	70.01	1488.72	-3508.89	184.02	1439.21	-3525.83	72.35	1450.87	141.44	1151.21	74.36	728.95	1056.19	75.37	0.00
1.60000	-3604.71	268.27	16.35	-3686.41	291.47	21.66	-3477.41	126.78	3.45	-3574.50	190.90	76.08	-2597.88	39.13	8.77	-3546.02	23.25	29.90	-3713.21	421.56	8.61	-3764.44	405.33	29.56	-3609.47	225.46	1102.04	0.00	0.00	0.00	-3624.43	158.90	1452.20	-3795.11	70.01	1488.72	-3508.73	182.60	1438.39	-3525.83	72.35	1450.87	139.00	1150.02	74.45	728.14	1057.34	74.82	0.00
1.61000	-3604.71	268.27	16.35	-3686.41	291.47	21.66	-3426.00	126.80	11.31	-3574.50	190.90	76.08	-2597.88	39.13	8.77	-3546.02	23.25	29.90	-3721.16	421.06	5.92	-3752.85	405.66	31.09	-3609.47	225.46	1102.04	0.00	0.00	0.00	-3624.43	158.90	1452.20	-3795.11	70.01	1488.72	-3534.74	183.15	1438.96	-3525.83	72.35	1450.87	136.98	1151.78	73.59	727.65	1057.04	74.68	0.00
1.62000	-3604.71	268.27	16.35	-3686.41	291.47	21.66	-3505.51	128.27	-1.00	-3574.50	190.90	76.08	-2597.88	39.13	8.77	-3546.02	23.25	29.90	-3721.39	421.36	8.02	-3770.62	406.21	28.09	-3609.47	225.46	1102.04	0.00	0.00	0.00	-3624.43	158.90	1452.20	-3795.11	70.01	1488.72	-3539.59	183.77	1438.38	-3525.83	72.35	1450.87	140.52	1149.57	74.79	726.19	1056.94	74.50	0.00
1.63000	-3604.71	268.27	16.35	-3686.41	291.47	21.66	-3444.25	126.87	9.51	-3574.50	190.90	76.08	-2597.88	39.13	8.77	-3546.02	23.25	29.90	-3747.98	422.84	3.69	-3759.84	405.17	28.93	-3609.47	225.46	1102.04	0.00	0.00	0.00	-3624.43	158.90	1452.20	-3795.11	70.01	1488.72	-3486.25	183.02	1437.24	-3525.83	72.35	1450.87	142.73	1148.70	75.49	726.98	1056.42	74.68	0.00
1.64000	-3604.71	268.27	16.35	-3686.41	291.47	21.66	-3419.04	128.37	12.64	-3574.50	190.90	76.08	-2597.88	39.13	8.77	-3546.02	23.25	29.90	-3729.92	423.14	5.96	-3757.95	404.88	29.96	-3609.47	225.46	1102.04	0.00	0.00	0.00	-3624.43	158.90	1452.20	-3795.11	70.01	1488.72	-3480.31	182.46	1436.84	-3525.83	72.35	1450.87	143.62	1149.83	75.52	727.22	1056.79	74.55	0.00
1.65000	-3604.71	268.27	16.35	-3686.41	291.47	21.66	-3441.63	127.13	9.26	-3574.50	190.90	76.08	-2597.88	39.13	8.77	-3546.02	23.25	29.90	-3733.51	423.17	5.45	-3781.11	406.23	27.37	-3609.47	225.46	1102.04	0.00	0.00	0.00	-3624.43	158.90	1452.20	-3795.11	70.01	1488.72	-3516.41	182.00	1439.04	-3525.83	72.35	1450.87	141.20	1149.85	74.91	727.67	1056.65	74.77	0.00
1.66000	-3604.71	268.27	16.35	-3686.41	291.47	21.66	-3477.27	128.10	4.47	-3574.50	190.90	76.08	-2597.88	39.13	8.77	-3546.02	23.25	29.90	-3710.28	422.80	7.59	-3770.78	405.73	28.57	-3609.47	225.46	1102.04	0.00	0.00	0.00	-3624.43	158.90	1452.20	-3795.11	70.01	1488.72	-3542.28	182.13	1439.04	-3525.83	72.35	1450.87	140.52	1149.50	74.78	726.95	1056.87	74.62	0.00
1.67000	-3604.71	268.27	16.35	-3686.41	291.47	21.66	-3466.03	127.61	5.73	-3574.50	190.90	76.08	-2597.88	39.13	8.77	-3546.02	23.25	29.90	-3737.30	422.28	4.58	-3772.94	405.91	27.76	-3609.47	225.46	1102.04	0.00	0.00	0.00	-3624.43	158.90	1452.20	-3795.11	70.01	1488.72	-3509.99	183.57	1438.71	-3525.83	72.35	1450.87	137.29	1151.11	73.52	727.01	1056.47	74.75	0.00
1.68000	-3604.71	268.27	16.35	-3686.41	291.47	21.66	-3480.73	127.04	3.29	-3574.50	190.90	76.08	-2597.88	39.13	8.77	-3546.02	23.25	29.90	-3724.62	421.50	7.51	-3768.62	406.24	28.29	-3609.47	225.46	1102.04	0.00	0.00	0.00	-3624.43	158.90	1452.20	-3795.11	70.01	1488.72	-3493.42	184.37	1437.18	-3525.83	72.35	1450.87	138.95	1150.99	73.87	727.05	1055.65	74.94	0.00
1.69000	-3604.71	268.27	16.35	-3686.41	291.47	21.66	-3472.23	127.91	5.49	-3574.50	190.90	76.08	-2597.88	39.13	8.77	-3546.02	23.25	29.90	-3736.48	422.08	4.65	-3770.03	406.70	28.08	-3609.47	225.46	1102.04	0.00	0.00	0.00	-3624.43	158.90	1452.20	-3795.11	70.01	1488.72	-3498.53	183.74	1437.94	-3525.83	72.35	1450.87	140.24	1150.35	74.46	726.61	1056.48	74.60	0.00
1.70000	-3604.71	268.27	16.35	-3686.41	291.47	21.66	-3472.69	127.12	3.99	-3574.50	190.90	76.08	-2597.88	39.13	8.77	-3546.02	23.25	29.90	-3714.29	420.08	7.02	-3759.87	406.13	30.12	-3609.47	225.46	1102.04	0.00	0.00	0.00	-3624.43	158.90	1452.20	-3795.11	70.01	1488.72	-3532.77	183.53	1439.02	-3525.83	72.35	1450.87	139.37	1150.51	74.24	725.70	1057.42	73.99	0.00
1.71000	-3604.71	268.27	16.35	-3686.41	291.47	21.66	-3427.55	127.67	10.25	-3574.50	190.90	76.08	-2597.88	39.13	8.77	-3546.02	23.25	29.90	-3695.52	418.99	10.47	-3766.63	405.37	28.09	-3609.47	225.46	1102.04	0.00	0.00	0.00	-3624.43	158.90	1452.20	-3795.11	70.01	1488.72	-3511.55	183.08	1438.59	-3525.83	72.35	1450.87	140.42	1150.01	74.76	726.97	1057.43	74.33	0.00
1.72000	-3604.71	268.27	16.35	-3686.41	291.47	21.66	-3459.52	127.88	7.68	-3574.50	190.90	76.08	-2597.88	39.13	8.77	-3546.02	23.25	29.90	-3716.88	422.61	7.81	-3761.76	405.63	29.12	-3609.47	225.46	1102.04	0.00	0.00	0.00	-3624.43	158.90	1452.20	-3795.11	70.01	1488.72	-3509.94	183.66	1439.21	-3525.83	72.35	1450.87	139.21	1151.35	74.23	726.99	1056.97	74.61	0.00
1.73000	-3604.71	268.27	16.35	-3686.41	291.47	21.66	-3475.91	127.87	4.56	-3574.50	190.90	76.08	-2597.88	39.13	8.77	-3546.02	23.25	29.90	-3700.87	421.70	9.17	-3787.04	407.15	26.77	-3609.47	225.46	1102.04	0.00	0.00	0.00	-3624.43	158.90	1452.20	-3795.11	70.01	1488.72	-3505.82	183.41	1438.13	-3525.83	72.35	1450.87	141.47	1150.52	74.94	727.65	1056.40	74.95	0.00
1.74000	-3604.71	268.27	16.35	-3686.41	291.47	21.66	-3470.00	127.32	5.83	-3574.50	190.90	76.08	-2597.88	39.13	8.77	-3546.02	23.25	29.90	-3705.63	422.32	9.33	-3756.20	405.67	30.64	-3609.47	225.46	1102.04	0.00	0.00	0.00	-3624.43	158.90	1452.20	-3795.11	70.01	1488.72	-3515.02	182.56	1439.48	-3525.83	72.35	1450.87	142.35	1149.67	75.15	727.53	1056.49	74.96	0.00
1.75000	-3604.71	268.27	16.35	-3686.41	291.47	21.66	-3487.94	127.18	2.28	-3574.50	190.90	76.08	-2597.88	39.13	8.77	-3546.02	23.25	29.90	-3714.28	422.05	7.29	-3757.00	405.99	30.29	-3609.47	225.46	1102.04	0.00	0.00	0.00	-3624.43	158.90	1452.20	-3795.11	70.01	1488.72	-3542.12	182.38	1439.33	-3525.83	72.35	1450.87	139.42	1151.24	74.03	726.78	1057.70	74.32	0.00
1.76000	-3604.71	268.27	16.35	-3686.41	291.47	21.66	-3477.87	127.35	3.88	-3574.50	190.90	76.08	-2597.88	39.13	8.77	-3546.02	23.25	29.90	-3692.87	422.10	11.12	-3774.55	406.83	28.43	-3609.47	225.46	1102.04	0.00	0.00	0.00	-3624.43	158.90	1452.20	-3795.11	70.01	1488.72	-3520.30	184.69	1438.22	-3525.83	72.35	1450.87	138.89	1150.64	74.39	726.27	1057.53	74.20	0.00
1.77000	-3604.71	268.27	16.35	-3686.41	291.47	21.66	-3444.31	127.73	8.83	-3574.50	190.90	76.08	-2597.88	39.13	8.77	-3546.02	23.25	29.90	-3698.68	421.69	9.75	-3758.51	405.45	29.56	-3609.47	225.46	1102.04	0.00	0.00	0.00	-3624.43	158.90	1452.20	-3795.11	70.01	1488.72	-3467.45	182.32	1436.17	-3525.83	72.35	1450.87	142.82	1148.77	75.38	726.73	1056.44	74.76	0.00
1.78000	-3604.71	268.27	16.35	-3686.41	291.47	21.66	-3490.71	127.07	1.46	-3574.50	190.90	76.08	-2597.88	39.13	8.77	-3546.02	23.25	29.90	-3746.21	424.06	2.52	-3745.11	405.04	32.54	-3609.47	225.46	1102.04	0.00	0.00	0.00	-3624.43	158.90	1452.20	-3795.11	70.01	1488.72	-3532.90	182.26	1437.95	-3525.83	72.35	1450.87	142.01	1150.01	74.93	726.99	1056.80	74.65	0.00
1.79000	-3604.71	268.27	16.35	-3686.41	291.47	21.66	-3466.83	127.57	5.94	-3574.50	190.90	76.08	-2597.88	39.13	8.77	-3546.02	23.25	29.90	-3729.11	420.30	4.88	-3788.20	406.79	25.37	-3609.47	225.46	1102.04	0.00	0.00	0.00	-3624.43	158.90	1452.20	-3795.11	70.01	1488.72	-3545.82	183.39	1438.24	-3525.83	72.35	1450.87	139.76	1150.34	74.49	725.86	1057.18	74.33	0.00
1.80000	-3604.71	268.27	16.35	-3686.41	291.47	21.66	-3454.09	126.75	8.03	-3574.50	190.90	76.08	-2597.88	39.13	8.77	-3546.02	23.25	29.90	-3705.46	422.43	8.98	-3761.22	405.91	29.99	-3609.47	225.46	1102.04	0.00	0.00	0.00	-3624.43	158.90	1452.20	-3795.11	70.01	1488.72	-3483.92	182.64	1437.65	-3525.83	72.35	1450.87	140.15	1150.69	74.41	726.75	1057.22	74.54	0.00
1.81000	-3604.71	268.27	16.35	-3686.41	291.47	21.66	-3448.28	127.33	7.22	-3574.50	190.90	76.08	-2597.88	39.13	8.77	-3546.02	23.25	29.90	-3717.37	422.15	5.95	-3769.86	406.84	29.02	-3609.47	225.46	1102.04	0.00	0.00	0.00	-3624.43	158.90	1452.20	-3795.11	70.01	1488.72	-3493.46	180.91	1437.84	-3525.83	72.35	1450.87	141.55	1149.69	74.82	725.75	1056.47	74.58	0.00
1.82000	-3604.71	268.27	16.35	-3686.41	291.47	21.66	-3483.93	128.07	3.05	-3574.50	190.90	76.08	-2597.88	39.13	8.77	-3546.02	23.25	29.90	-3708.17	420.49	8.02	-3757.72	406.94	30.75	-3609.47	225.46	1102.04	0.00	0.00	0.00	-3624.43	158.90	1452.20	-3795.11	70.01	1488.72	-3525.79	181.80	1438.11	-3525.83	72.35	1450.87	141.50	1149.17	75.11	725.76	1056.11	74.66	0.00
1.83000	-3604.71	268.27	16.35	-3686.41	291.47	21.66	-3467.79	128.25	5.33	-3574.50	190.90	76.08	-2597.88	39.13	8.77	-3546.02	23.25	29.90	-3708.39	422.48	8.37	-3757.29	406.76	31.85	-3609.47	225.46	1102.04	0.00	0.00	0.00	-3624.43	158.90	1452.20	-3795.11	70.01	1488.72	-3518.78	180.52	1438.55	-3525.83	72.35	1450.87	140.38	1150.02	74.34	728.15	1056.11	75.09	0.00
1.84000	-3604.71	268.27	16.35	-3686.41	291.47	21.66	-3485.95	125.78	1.58	-3574.50	190.90	76.08	-2597.88	39.13	8.77	-3546.02	23.25	29.90	-3734.35	424.85	4.13	-3747.96	405.09	31.86	-3609.47	225.46	1102.04	0.00	0.00	0.00	-3624.43	158.90	1452.20	-3795.11	70.01	1488.72	-3508.60	181.19	1437.85	-3525.83	72.35	1450.87	139.09	1150.09	74.20	728.22	1056.53	74.94	0.00
1.85000	-3604.71	268.27	16.35	-3686.41	291.47	21.66	-3457.14	127.13	6.46	-3574.50	190.90	76.08	-2597.88	39.13	8.77	-3546.02	23.25	29.90	-3714.15	423.59	6.06	-3762.23	407.37	30.01	-3609.47	225.46	1102.04	0.00	0.00	0.00	-3624.43	158.90	1452.20	-3795.11	70.01	1488.72	-3517.04	179.53	1439.04	-3525.83	72.35	1450.87	140.50	1150.29	74.49	727.22	1056.79	74.57	0.00
1.86000	-3604.71	268.27	16.35	-3686.41	291.47	21.66	-3463.73	126.96	5.54	-3574.50	190.90	76.08	-2597.88	39.13	8.77	-3546.02	23.25	29.90	-3708.93	422.42	6.89	-3737.80	406.35	33.72	-3609.47	225.46	1102.04	0.00	0.00	0.00	-3624.43	158.90	1452.20	-3795.11	70.01	1488.72	-3502.41	179.13	1437.04	-3525.83	72.35	1450.87	136.60	1151.21	73.53	726.48	1056.88	74.41	0.00
1.87000	-3604.71	268.27	16.35	-3686.41	291.47	21.66	-3468.75	127.23	5.58	-3574.50	190.90	76.08	-2597.88	39.13	8.77	-3546.02	23.25	29.90	-3701.29	422.42	9.39	-3761.23	408.50	30.43	-3609.47	225.46	1102.04	0.00	0.00	0.00	-3624.43	158.90	1452.20	-3795.11	70.01	1488.72	-3506.70	178.30	1438.34	-3525.83	72.35	1450.87	139.93	1151.61	74.12	725.41	1057.32	74.10	0.00
1.88000	-3604.71	268.27	16.35	-3686.41	291.47	21.66	-3431.95	126.11	10.64	-3574.50	190.90	76.08	-2597.88	39.13	8.77	-3546.02	23.25	29.90	-3747.40	423.79	0.82	-3762.24	407.31	31.22	-3609.47	225.46	1102.04	0.00	0.00	0.00	-3624.43	158.90	1452.20	-3795.11	70.01	1488.72	-3524.44	180.00	1439.92	-3525.83	72.35	1450.87	137.55	1151.05	73.67	727.31	1056.79	74.79	0.00
1.89000	-3604.71	268.27	16.35	-3686.41	291.47	21.66	-3471.87	128.46	4.44	-3574.50	190.90	76.08	-2597.88	39.13	8.77	-3546.02	23.25	29.90	-3765.88	424.77	-1.22	-3764.33	407.70	30.77	-3609.47	225.46	1102.04	0.00	0.00	0.00	-3624.43	158.90	1452.20	-3795.11	70.01	1488.72	-3548.87	179.43	1439.79	-3525.83	72.35	1450.87	139.17	1151.00	74.11	727.67	1056.09	75.06	0.00
1.90000	-3604.71	268.27	16.35	-3686.41	291.47	21.66	-3465.74	126.52	4.60	-3574.50	190.90	76.08	-2597.88	39.13	8.77	-3546.02	23.25	29.90	-3727.00	423.47	3.30	-3762.80	408.69	30.41	-3609.47	225.46	1102.04	0.00	0.00	0.00	-3624.43	158.90	1452.20	-3795.11	70.01	1488.72	-3527.04	178.18	1439.27	-3525.83	72.35	1450.87	140.73	1149.85	74.76	728.37	1056.02	75.15	0.00
1.91000	-3604.71	268.27	16.35	-3686.41	291.47	21.66	-3449.18	127.44	6.89	-3574.50	190.90	76.08	-2597.88	39.13	8.77	-3546.02	23.25	29.90	-3691.58	422.63	10.35	-3761.03	408.71	31.34	-3609.47	225.46	1102.04	0.00	0.00	0.00	-3624.43	158.90	1452.20	-3795.11	70.01	1488.72	-3525.35	178.97	1439.00	-3525.83	72.35	1450.87	140.70	1149.86	75.01	727.80	1056.84	74.68	0.00
1.92000	-3604.71	268.27	16.35	-3686.41	291.47	21.66	-3442.26	126.92	10.05	-3574.50	190.90	76.08	-2597.88	39.13	8.77	-3546.02	23.25	29.90	-3738.69	423.54	1.52	-3749.52	407.26	32.22	-3609.47	225.46	1102.04	0.00	0.00	0.00	-3624.43	158.90	1452.20	-3795.11	70.01	1488.72	-3511.48	177.80	1439.93	-3525.83	72.35	1450.87	138.69	1151.33	74.04	726.88	1056.42	74.78	0.00
1.93000	-3604.71	268.27	16.35	-3686.41	291.47	21.66	-3448.40	127.06	8.81	-3574.50	190.90	76.08	-2597.88	39.13	8.77	-3546.02	23.25	29.90	-3718.41	421.10	4.79	-3753.35	407.81	32.25	-3609.47	225.46	1102.04	0.00	0.00	0.00	-3624.43	158.90	1452.20	-3795.11	70.01	1488.72	-3515.73	180.39	1438.51	-3525.83	72.35	1450.87	138.81	1151.10	74.00	728.08	1056.39	75.04	0.00
1.94000	-3604.71	268.27	16.35	-3686.41	291.47	21.66	-3459.60	127.54	6.04	-3574.50	190.90	76.08	-2597.88	39.13	8.77	-3546.02	23.25	29.90	-3658.83	421.71	14.72	-3737.90	407.39	34.18	-3609.47	225.46	1102.04	0.00	0.00	0.00	-3624.43	158.90	1452.20	-3795.11	70.01	1488.72	-3501.76	179.25	1439.69	-3525.83	72.35	1450.87	138.51	1150.44	74.08	727.37	1056.12	74.97	0.00
1.95000	-3604.71	268.27	16.35	-3686.41	291.47	21.66	-3480.57	127.45	2.49	-3574.50	190.90	76.08	-2597.88	39.13	8.77	-3546.02	23.25	29.90	-3645.69	421.40	16.73	-3774.93	408.67	29.23	-3609.47	225.46	1102.04	0.00	0.00	0.00	-3624.43	158.90	1452.20	-3795.11	70.01	1488.72	-3515.78	178.42	1440.18	-3525.83	72.35	1450.87	137.99	1150.86	73.91	726.88	1056.18	75.03	0.00
1.96000	-3604.71	268.27	16.35	-3686.41	291.47	21.66	-3453.61	128.01	6.64	-3574.50	190.90	76.08	-2597.88	39.13	8.77	-3546.02	23.25	29.90	-3632.65	421.07	18.74	-3727.72	406.59	37.22	-3609.47	225.46	1102.04	0.00	0.00	0.00	-3624.43	158.90	1452.20	-3795.11	70.01	1488.72	-3509.75	178.22	1440.28	-3525.83	72.35	1450.87	137.38	1151.13	73.71	726.02	1057.51	74.22	0.00
1.97000	-3604.71	268.27	16.35	-3686.41	291.47	21.66	-3455.65	126.39	6.69	-3574.50	190.90	76.08	-2597.88	39.13	8.77	-3546.02	23.25	29.90	-3619.69	420.73	20.74	-3744.85	408.37	33.71	-3609.47	225.46	1102.04	0.00	0.00	0.00	-3624.43	158.90	1452.20	-3795.11	70.01	1488.72	-3518.67	177.68	1440.54	-3525.83	72.35	1450.87	138.85	1151.10	73.99	727.14	1056.22	74.90	0.00
1.98000	-3604.71	268.27	16.35	-3686.41	291.47	21.66	-3451.84	126.26	7.44	-3574.50	190.90	76.08	-2597.88	39.13	8.77	-3546.02	23.25	29.90	-3606.83	420.39	22.72	-3730.64	407.00	35.76	-3609.47	225.46	1102.04	0.00	0.00	0.00	-3624.43	158.90	1452.20	-3795.11	70.01	1488.72	-3513.59	177.93	1440.53	-3525.83	72.35	1450.87	137.53	1150.39	73.81	726.59	1056.31	74.72	0.00
1.99000	-3604.71	268.27	16.35	-3686.41	291.47	21.66	-3453.11	126.96	6.02	-3574.50	190.90	76.08	-2597.88	39.13	8.77	-3546.02	23.25	29.90	-3594.05	420.03	24.70	-3746.99	407.35	34.88	-3609.47	225.46	1102.04	0.00	0.00	0.00	-3624.43	158.90	1452.20	-3795.11	70.01	1488.72	-3502.43	179.94	1440.69	-3525.83	72.35	1450.87	136.55	1151.60	73.39	727.07	1056.62	74.62	0.00
2.00000	-3604.71	268.27	16.35	-3686.41	291.47	21.66	-3444.09	126.84	8.25	-3574.50	190.90	76.08	-2597.88	39.13	8.77	-3546.02	23.25	29.90	-3581.37	419.66	26.66	-3738.65	406.70	36.17	-3609.47	225.46	1102.04	0.00	0.00	0.00	-3624.43	158.90	1452.20	-3795.11	70.01	1488.72	-3521.98	180.33	1440.29	-3525.83	72.35	1450.87	137.90	1151.67	73.57	725.06	1057.59	73.91	0.00
2.01000	-3604.71	268.27	16.35	-3686.41	291.47	21.66	-3441.29	125.01	9.18	-3574.50	190.90	76.08	-2597.88	39.13	8.77	-3546.02	23.25	29.90	-3568.78	419.28	28.62	-3747.63	407.35	35.14	-3609.47	225.46	1102.04	0.00	0.00	0.00	-3624.43	158.90	1452.20	-3795.11	70.01	1488.72	-3537.25	178.89	1441.09	-3525.83	72.35	1450.87	139.38	1151.26	73.85	725.50	1057.53	74.02	0.00
2.02000	-3604.71	268.27	16.35	-3686.41	291.47	21.66	-3442.81	127.21	7.69	-3574.50	190.90	76.08	-2597.88	39.13	8.77	-3546.02	23.25	29.90	-3556.28	418.89	30.56	-3773.45	406.34	31.89	-3609.47	225.46	1102.04	0.00	0.00	0.00	-3624.43	158.90	1452.20	-3795.11	70.01	1488.72	-3526.10	179.33	1439.65	-3525.83	72.35	1450.87	138.61	1152.43	73.52	727.21	1056.58	74.74	0.00
2.03000	-3604.71	268.27	16.35	-3686.41	291.47	21.66	-3442.27	126.79	8.26	-3574.50	190.90	76.08	-2597.88	39.13	8.77	-3546.02	23.25	29.90	-3543.87	418.49	32.50	-3743.56	405.21	37.83	-3609.47	225.46	1102.04	0.00	0.00	0.00	-3624.43	158.90	1452.20	-3795.11	70.01	1488.72	-3559.94	180.78	1441.61	-3525.83	72.35	1450.87	140.11	1150.77	73.99	727.47	1056.10	75.16	0.00
2.04000	-3604.71	268.27	16.35	-3686.41	291.47	21.66	-3473.60	126.48	4.19	-3574.50	190.90	76.08	-2597.88	39.13	8.77	-3546.02	23.25	29.90	-3531.54	418.08	34.42	-3788.18	406.74	32.18	-3609.47	225.46	1102.04	0.00	0.00	0.00	-3624.43	158.90	1452.20	-3795.11	70.01	1488.72	-3518.69	178.14	1442.27	-3525.83	72.35	1450.87	140.54	1149.09	74.88	727.71	1056.61	74.97	0.00
2.05000	-3604.71	268.27	16.35	-3686.41	291.47	21.66	-3480.16	127.07	2.74	-3574.50	190.90	76.08	-2597.88	39.13	8.77	-3546.02	23.25	29.90	-3519.31	417.66	36.34	-3790.42	406.03	33.72	-3609.47	225.46	1102.04	0.00	0.00	0.00	-3624.43	158.90	1452.20	-3795.11	70.01	1488.72	-3548.76	178.12	1442.53	-3525.83	72.35	1450.87	140.84	1150.40	74.67	728.02	1056.26	75.25	0.00
2.06000	-3604.71	268.27	16.35	-3686.41	291.47	21.66	-3470.77	126.77	5.51	-3574.50	190.90	76.08	-2597.88	39.13	8.77	-3546.02	23.25	29.90	-3507.17	417.22	38.24	-3739.98	403.47	41.76	-3609.47	225.46	1102.04	0.00	0.00	0.00	-3624.43	158.90	1452.20	-3795.11	70.01	1488.72	-3520.83	176.52	1441.63	-3525.83	72.35	1450.87	141.60	1151.01	74.62	726.37	1057.05	74.42	0.00
2.07000	-3604.71	268.27	16.35	-3686.41	291.47	21.66	-3459.50	126.08	7.19	-3574.50	190.90	76.08	-2597.88	39.13	8.77	-3546.02	23.25	29.90	-3495.11	416.78	40.13	-3715.68	402.73	47.27	-3609.47	225.46	1102.04	0.00	0.00	0.00	-3624.43	158.90	1452.20	-3795.11	70.01	1488.72	-3516.92	177.15	1441.56	-3525.83	72.35	1450.87	141.11	1151.03	74.27	728.14	1056.51	75.02	0.00
2.08000	-3604.71	268.27	16.35	-3686.41	291.47	21.66	-3460.32	126.62	6.53	-3574.50	190.90	76.08	-2597.88	39.13	8.77	-3546.02	23.25	29.90	-3483.15	416.33	42.02	-3710.31	399.60	46.84	-3609.47	225.46	1102.04	0.00	0.00	0.00	-3624.43	158.90	1452.20	-3795.11	70.01	1488.72	-3526.12	176.25	1441.59	-3525.83	72.35	1450.87	139.14	1151.65	73.74	727.28	1056.35	74.78	0.00
2.09000	-3604.71	268.27	16.35	-3686.41	291.47	21.66	-3456.37	127.31	6.81	-3574.50	190.90	76.08	-2597.88	39.13	8.77	-3546.02	23.25	29.90	-3471.27	415.87	43.89	-3763.26	399.83	39.86	-3609.47	225.46	1102.04	0.00	0.00	0.00	-3624.43	158.90	1452.20	-3795.11	70.01	1488.72	-3533.17	176.75	1441.98	-3525.83	72.35	1450.87	142.27	1149.06	75.12	726.24	1056.43	74.60	0.00
2.10000	-3604.71	268.27	16.35	-3686.41	291.47	21.66	-3460.28	126.57	6.83	-3574.50	190.90	76.08	-2597.88	39.13	8.77	-3546.02	23.25	29.90	-3459.48	415.39	45.75	-3765.99	398.77	40.27	-3609.47	225.46	1102.04	0.00	0.00	0.00	-3624.43	158.90	1452.20	-3795.11	70.01	1488.72	-3546.22	178.03	1443.06	-3525.83	72.35	1450.87	139.87	1150.48	74.30	727.05	1057.97	74.11	0.00
2.11000	-3604.71	268.27	16.35	-3686.41	291.47	21.66	-3465.82	125.89	4.83	-3574.50	190.90	76.08	-2597.88	39.13	8.77	-3546.02	23.25	29.90	-3447.78	414.91	47.61	-3768.66	397.70	40.69	-3609.47	225.46	1102.04	0.00	0.00	0.00	-3624.43	158.90	1452.20	-3795.11	70.01	1488.72	-3518.61	178.10	1442.49	-3525.83	72.35	1450.87	141.24	1151.50	74.27	727.94	1057.46	74.53	0.00
2.12000	-3604.71	268.27	16.35	-3686.41	291.47	21.66	-3458.52	127.53	6.63	-3574.50	190.90	76.08	-2597.88	39.13	8.77	-3546.02	23.25	29.90	-3436.16	414.42	49.45	-3771.26	396.64	41.10	-3609.47	225.46	1102.04	0.00	0.00	0.00	-3624.43	158.90	1452.20	-3795.11	70.01	1488.72	-3550.90	175.83	1443.17	-3525.83	72.35	1450.87	138.62	1151.39	73.94	726.95	1057.00	74.73	0.00
2.13000	-3604.71	268.27	16.35	-3686.41	291.47	21.66	-3474.83	127.38	3.30	-3574.50	190.90	76.08	-2597.88	39.13	8.77	-3546.02	23.25	29.90	-3424.63	413.91	51.28	-3773.81	395.57	41.51	-3609.47	225.46	1102.04	0.00	0.00	0.00	-3624.43	158.90	1452.20	-3795.11	70.01	1488.72	-3532.69	175.80	1442.41	-3525.83	72.35	1450.87	141.32	1151.03	74.41	728.39	1056.79	75.07	0.00
2.14000	-3604.71	268.27	16.35	-3686.41	291.47	21.66	-3450.55	127.92	7.50	-3574.50	190.90	76.08	-2597.88	39.13	8.77	-3546.02	23.25	29.90	-3413.19	413.40	53.10	-3776.31	394.50	41.92	-3609.47	225.46	1102.04	0.00	0.00	0.00	-3624.43	158.90	1452.20	-3795.11	70.01	1488.72	-3534.88	175.29	1443.90	-3525.83	72.35	1450.87	139.97	1151.00	74.35	728.21	1057.24	74.68	0.00
2.15000	-3604.71	268.27	16.35	-3686.41	291.47	21.66	-3472.31	127.02	6.30	-3574.50	190.90	76.08	-2597.88	39.13	8.77	-3546.02	23.25	29.90	-3401.83	412.87	54.92	-3778.74	393.43	42.33	-3609.47	225.46	1102.04	0.00	0.00	0.00	-3624.43	158.90	1452.20	-3795.11	70.01	1488.72	-3539.25	174.36	1445.05	-3525.83	72.35	1450.87	140.04	1151.82	74.29	727.99	1056.73	74.93	0.00
2.16000	-3604.71	268.27	16.35	-3686.41	291.47	21.66	-3482.71	127.23	3.67	-3574.50	190.90	76.08	-2597.88	39.13	8.77	-3546.02	23.25	29.90	-3390.56	412.34	56.72	-3781.12	392.36	42.74	-3609.47	225.46	1102.04	0.00	0.00	0.00	-3624.43	158.90	1452.20	-3795.11	70.01	1488.72	-3540.49	173.89	1445.56	-3525.83	72.35	1450.87	139.11	1152.41	73.80	727.30	1056.83	74.80	0.00
2.17000	-3604.71	268.27	16.35	-3686.41	291.47	21.66	-3469.67	126.92	3.77	-3574.50	190.90	76.08	-2597.88	39.13	8.77	-3546.02	23.25	29.90	-3379.38	411.80	58.51	-3783.44	391.29	43.14	-3609.47	225.46	1102.04	0.00	0.00	0.00	-3624.43	158.90	1452.20	-3795.11	70.01	1488.72	-3541.67	173.43	1446.02	-3525.83	72.35	1450.87	138.04	1152.14	73.62	728.32	1056.45	74.92	0.00
2.18000	-3604.71	268.27	16.35	-3686.41	291.47	21.66	-3460.12	126.70	5.54	-3574.50	190.90	76.08	-2597.88	39.13	8.77	-3546.02	23.25	29.90	-3368.28	411.24	60.29	-3785.70	390.22	43.54	-3609.47	225.46	1102.04	0.00	0.00	0.00	-3624.43	158.90	1452.20	-3795.11	70.01	1488.72	-3542.81	173.00	1446.46	-3525.83	72.35	1450.87	138.93	1150.97	73.95	727.00	1056.21	74.65	0.00
2.19000	-3604.71	268.27	16.35	-3686.41	291.47	21.66	-3462.81	127.81	5.14	-3574.50	190.90	76.08	-2597.88	39.13	8.77	-3546.02	23.25	29.90	-3357.27	410.68	62.07	-3787.90	389.15	43.95	-3609.47	225.46	1102.04	0.00	0.00	0.00	-3624.43	158.90	1452.20	-3795.11	70.01	1488.72	-3543.89	172.58	1446.85	-3525.83	72.35	1450.87	139.67	1149.69	74.57	726.31	1056.38	74.71	0.00
2.20000	-3604.71	268.27	16.35	-3686.41	291.47	21.66	-3489.29	127.32	2.17	-3574.50	190.90	76.08	-2597.88	39.13	8.77	-3546.02	23.25	29.90	-3346.34	410.11	63.83	-3790.05	388.08	44.35	-3609.47	225.46	1102.04	0.00	0.00	0.00	-3624.43	158.90	1452.20	-3795.11	70.01	1488.72	-3544.92	172.19	1447.21	-3525.83	72.35	1450.87	140.25	1150.25	74.56	726.92	1056.78	74.77	0.00
2.21000	-3604.71	268.27	16.35	-3686.41	291.47	21.66	-3441.93	127.50	9.85	-3574.50	190.90	76.08	-2597.88	39.13	8.77	-3546.02	23.25	29.90	-3335.49	409.53	65.58	-3792.14	387.00	44.74	-3609.47	225.46	1102.04	0.00	0.00	0.00	-3624.43	158.90	1452.20	-3795.11	70.01	1488.72	-3545.89	171.81	1447.53	-3528.27	71.20	1451.22	138.05	1152.34	73.60	727.43	1056.86	74.67	0.00
2.22000	-3604.71	268.27	16.35	-3686.41	291.47	21.66	-3452.82	127.45	8.65	-3574.50	190.90	76.08	-2597.88	39.13	8.77	-3546.02	23.25	29.90	-3324.73	408.94	67.32	-3794.17	385.93	45.14	-3609.47	225.46	1102.04	0.00	0.00	0.00	-3624.43	158.90	1452.20	-3795.11	70.01	1488.72	-3546.81	171.46	1447.82	-3519.28	71.87	1450.63	136.64	1151.80	73.58	726.78	1056.68	74.56	0.00
2.23000	-3604.71	268.27	16.35	-3686.41	291.47	21.66	-3476.56	128.18	4.33	-3574.50	190.90	76.08	-2597.88	39.13	8.77	-3546.02	23.25	29.90	-3314.05	408.33	69.06	-3796.15	384.85	45.53	-3609.47	225.46	1102.04	0.00	0.00	0.00	-3624.43	158.90	1452.20	-3795.11	70.01	1488.72	-3547.68	171.13	1448.07	-3515.32	75.34	1450.14	137.34	1151.92	73.57	727.41	1057.63	74.33	0.00
2.24000	-3604.71	268.27	16.35	-3686.41	291.47	21.66	-3455.74	127.43	7.36	-3574.50	190.90	76.08	-2597.88	39.13	8.77	-3546.02	23.25	29.90	-3303.46	407.72	70.78	-3798.07	383.78	45.93	-3609.47	225.46	1102.04	0.00	0.00	0.00	-3624.43	158.90	1452.20	-3795.11	70.01	1488.72	-3548.50	170.81	1448.29	-3477.47	75.70	1447.36	141.59	1150.37	74.71	727.16	1056.46	74.70	0.00
2.25000	-3604.71	268.27	16.35	-3686.41	291.47	21.66	-3436.77	125.84	10.36	-3574.50	190.90	76.08	-2597.88	39.13	8.77	-3546.02	23.25	29.90	-3292.95	407.10	72.49	-3799.93	382.70	46.32	-3609.47	225.46	1102.04	0.00	0.00	0.00	-3624.43	158.90	1452.20	-3795.11	70.01	1488.72	-3549.26	170.51	1448.47	-3514.29	74.04	1448.40	139.83	1150.65	74.40	726.02	1056.93	74.49	0.00
2.26000	-3604.71	268.27	16.35	-3686.41	291.47	21.66	-3458.94	126.26	5.43	-3574.50	190.90	76.08	-2597.88	39.13	8.77	-3546.02	23.25	29.90	-3282.52	406.47	74.19	-3801.74	381.63	46.71	-3609.47	225.46	1102.04	0.00	0.00	0.00	-3624.43	158.90	1452.20	-3795.11	70.01	1488.72	-3549.98	170.24	1448.62	-3502.28	74.24	1448.09	139.42	1151.33	74.07	726.42	1057.44	74.29	0.00
2.27000	-3604.71	268.27	16.35	-3686.41	291.47	21.66	-3463.67	127.78	5.48	-3574.50	190.90	76.08	-2597.88	39.13	8.77	-3546.02	23.25	29.90	-3272.18	405.83	75.89	-3803.49	380.55	47.10	-3609.47	225.46	1102.04	0.00	0.00	0.00	-3624.43	158.90	1452.20	-3795.11	70.01	1488.72	-3550.64	169.98	1448.73	-3513.53	73.51	1449.04	140.18	1150.48	74.48	727.08	1056.46	74.73	0.00
2.28000	-3604.71	268.27	16.35	-3686.41	291.47	21.66	-3455.22	127.46	6.96	-3574.50	190.90	76.08	-2597.88	39.13	8.77	-3546.02	23.25	29.90	-3261.91	405.19	77.57	-3805.19	379.47	47.48	-3609.47	225.46	1102.04	0.00	0.00	0.00	-3624.43	158.90	1452.20	-3795.11	70.01	1488.72	-3551.25	169.74	1448.80	-3508.34	74.89	1449.66	140.86	1149.61	74.84	726.66	1056.62	74.59	0.00
2.29000	-3604.71	268.27	16.35	-3686.41	291.47	21.66	-3475.18	126.51	3.73	-3574.50	190.90	76.08	-2597.88	39.13	8.77	-3546.02	23.25	29.90	-3251.73	404.53	79.24	-3806.83	378.39	47.87	-3609.47	225.46	1102.04	0.00	0.00	0.00	-3624.43	158.90	1452.20	-3795.11	70.01	1488.72	-3551.81	169.52	1448.85	-3505.50	76.36	1448.96	136.83	1152.18	73.41	726.93	1056.22	74.83	0.00
2.30000	-3604.71	268.27	16.35	-3686.41	291.47	21.66	-3478.42	127.33	3.32	-3574.50	190.90	76.08	-2597.88	39.13	8.77	-3546.02	23.25	29.90	-3241.63	403.86	80.91	-3808.42	377.31	48.25	-3609.47	225.46	1102.04	0.00	0.00	0.00	-3624.43	158.90	1452.20	-3795.11	70.01	1488.72	-3552.32	169.32	1448.85	-3505.59	77.69	1447.89	140.07	1151.11	74.13	726.04	1056.54	74.56	0.00
2.31000	-3604.71	268.27	16.35	-3686.41	291.47	21.66	-3457.94	127.49	7.03	-3574.50	190.90	76.08	-2597.88	39.13	8.77	-3546.02	23.25	29.90	-3231.61	403.19	82.56	-3809.95	376.23	48.63	-3609.47	225.46	1102.04	0.00	0.00	0.00	-3624.43	158.90	1452.20	-3795.11	70.01	1488.72	-3552.78	169.14	1448.83	-3510.68	78.28	1448.37	139.29	1149.99	74.52	726.65	1057.08	74.43	0.00
2.32000	-3604.71	268.27	16.35	-3686.41	291.47	21.66	-3443.84	127.76	9.21	-3574.50	190.90	76.08	-2597.88	39.13	8.77	-3546.02	23.25	29.90	-3221.68	402.50	84.20	-3811.43	375.15	49.01	-3609.47	225.46	1102.04	0.00	0.00	0.00	-3624.43	158.90	1452.20	-3795.11	70.01	1488.72	-3553.19	168.98	1448.77	-3517.19	78.36	1447.80	138.68	1151.42	73.94	727.90	1056.03	75.30	0.00
2.33000	-3604.71	268.27	16.35	-3686.41	291.47	21.66	-3462.06	128.40	6.17	-3574.50	190.90	76.08	-2597.88	39.13	8.77	-3546.02	23.25	29.90	-3211.82	401.81	85.84	-3812.85	374.07	49.39	-3609.47	225.46	1102.04	0.00	0.00	0.00	-3624.43	158.90	1452.20	-3795.11	70.01	1488.72	-3553.54	168.84	1448.67	-3519.79	76.26	1448.55	139.14	1151.23	74.04	725.86	1056.12	74.61	0.00
2.34000	-3604.71	268.27	16.35	-3686.41	291.47	21.66	-3478.09	128.02	4.01	-3574.50	190.90	76.08	-2597.88	39.13	8.77	-3546.02	23.25	29.90	-3202.04	401.10	87.46	-3814.22	372.98	49.77	-3609.47	225.46	1102.04	0.00	0.00	0.00	-3624.43	158.90	1452.20	-3795.11	70.01	1488.72	-3553.85	168.71	1448.55	-3524.10	78.89	1447.37	140.69	1151.14	74.30	726.59	1057.08	74.32	0.00
2.35000	-3604.71	268.27	16.35	-3686.41	291.47	21.66	-3464.06	127.60	6.32	-3574.50	190.90	76.08	-2597.88	39.13	8.77	-3546.02	23.25	29.90	-3192.35	400.39	89.08	-3815.54	371.90	50.14	-3609.47	225.46	1102.04	0.00	0.00	0.00	-3624.43	158.90	1452.20	-3795.11	70.01	1488.72	-3554.11	168.61	1448.39	-3562.76	80.18	1448.75	139.25	1150.80	74.30	728.03	1056.62	74.82	0.00
2.36000	-3604.71	268.27	16.35	-3686.41	291.47	21.66	-3459.09	128.60	6.91	-3574.50	190.90	76.08	-2597.88	39.13	8.77	-3546.02	23.25	29.90	-3182.73	399.67	90.68	-3816.80	370.82	50.51	-3609.47	225.46	1102.04	0.00	0.00	0.00	-3624.43	158.90	1452.20	-3795.11	70.01	1488.72	-3554.32	168.52	1448.19	-3553.44	80.78	1449.30	137.99	1150.74	74.18	727.47	1056.45	74.72	0.00
2.37000	-3604.71	268.27	16.35	-3686.41	291.47	21.66	-3480.47	128.25	2.28	-3574.50	190.90	76.08	-2597.88	39.13	8.77	-3546.02	23.25	29.90	-3173.19	398.94	92.28	-3818.00	369.73	50.88	-3609.47	225.46	1102.04	0.00	0.00	0.00	-3624.43	158.90	1452.20	-3795.11	70.01	1488.72	-3554.48	168.45	1447.96	-3542.47	83.88	1448.11	140.36	1150.31	74.67	728.01	1056.82	74.81	0.00
2.38000	-3604.71	268.27	16.35	-3686.41	291.47	21.66	-3474.08	127.82	4.89	-3574.50	190.90	76.08	-2597.88	39.13	8.77	-3546.02	23.25	29.90	-3163.73	398.20	93.86	-3819.15	368.65	51.25	-3609.47	225.46	1102.04	0.00	0.00	0.00	-3624.43	158.90	1452.20	-3795.11	70.01	1488.72	-3554.58	168.39	1447.71	-3543.43	83.37	1447.92	141.29	1150.83	74.47	727.87	1056.26	74.97	0.00
2.39000	-3604.71	268.27	16.35	-3686.41	291.47	21.66	-3453.72	129.08	6.77	-3574.50	190.90	76.08	-2597.88	39.13	8.77	-3546.02	23.25	29.90	-3154.35	397.46	95.44	-3820.25	367.56	51.62	-3609.47	225.46	1102.04	0.00	0.00	0.00	-3624.43	158.90	1452.20	-3795.11	70.01	1488.72	-3554.64	168.36	1447.41	-3541.14	86.25	1447.74	141.40	1150.41	74.74	726.67	1056.86	74.44	0.00
2.40000	-3604.71	268.27	16.35	-3686.41	291.47	21.66	-3442.79	127.29	8.75	-3574.50	190.90	76.08	-2597.88	39.13	8.77	-3546.02	23.25	29.90	-3145.05	396.70	97.00	-3821.30	366.48	51.99	-3609.47	225.46	1102.04	0.00	0.00	0.00	-3624.43	158.90	1452.20	-3795.11	70.01	1488.72	-3554.66	168.34	1447.09	-3562.35	85.37	1448.17	139.24	1150.57	74.04	727.49	1056.04	75.10	0.00
2.41000	-3604.71	268.27	16.35	-3686.41	291.47	21.66	-3481.28	127.68	2.97	-3574.50	190.90	76.08	-2597.88	39.13	8.77	-3546.02	23.25	29.90	-3135.83	395.94	98.56	-3822.29	365.39	52.35	-3609.47	225.46	1102.04	0.00	0.00	0.00	-3624.43	158.90	1452.20	-3795.11	70.01	1488.72	-3554.62	168.34	1446.73	-3535.59	86.75	1447.20	140.89	1150.21	74.42	727.12	1055.94	75.02	0.00
2.42000	-3604.71	268.27	16.35	-3686.41	291.47	21.66	-3450.97	129.04	6.72	-3574.50	190.90	76.08	-2597.88	39.13	8.77	-3546.02	23.25	29.90	-3126.68	395.16	100.11	-3823.23	364.30	52.72	-3609.47	225.46	1102.04	0.00	0.00	0.00	-3624.43	158.90	1452.20	-3795.11	70.01	1488.72	-3554.53	168.36	1446.34	-3545.50	88.47	1447.73	141.12	1150.43	74.72	727.59	1056.07	75.09	0.00
2.43000	-3604.71	268.27	16.35	-3686.41	291.47	21.66	-3468.37	128.09	6.53	-3574.50	190.90	76.08	-2597.88	39.13	8.77	-3546.02	23.25	29.90	-3117.62	394.38	101.64	-3824.12	363.22	53.08	-3609.47	225.46	1102.04	0.00	0.00	0.00	-3624.43	158.90	1452.20	-3795.11	70.01	1488.72	-3554.40	168.40	1445.92	-3558.57	90.33	1448.88	138.54	1150.39	74.32	726.38	1056.63	74.71	0.00
2.44000	-3604.71	268.27	16.35	-3686.41	291.47	21.66	-3470.74	128.58	6.60	-3574.50	190.90	76.08	-2597.88	39.13	8.77	-3546.02	23.25	29.90	-3108.63	393.59	103.17	-3824.96	362.13	53.44	-3609.47	225.46	1102.04	0.00	0.00	0.00	-3624.43	158.90	1452.20	-3795.11	70.01	1488.72	-3554.22	168.45	1445.47	-3560.06	92.07	1449.08	138.32	1150.95	73.80	726.05	1057.95	74.14	0.00
2.45000	-3604.71	268.27	16.35	-3686.41	291.47	21.66	-3457.45	127.85	6.72	-3574.50	190.90	76.08	-2597.88	39.13	8.77	-3546.02	23.25	29.90	-3099.71	392.79	104.69	-3825.74	361.04	53.80	-3609.47	225.46	1102.04	0.00	0.00	0.00	-3624.43	158.90	1452.20	-3795.11	70.01	1488.72	-3553.99	168.53	1444.99	-3566.80	93.42	1448.38	138.04	1151.33	73.72	726.79	1057.61	74.26	0.00
2.46000	-3604.71	268.27	16.35	-3686.41	291.47	21.66	-3460.90	127.95	7.48	-3574.50	190.90	76.08	-2597.88	39.13	8.77	-3546.02	23.25	29.90	-3090.87	391.99	106.20	-3826.47	359.95	54.15	-3609.47	225.46	1102.04	0.00	0.00	0.00	-3624.43	158.90	1452.20	-3795.11	70.01	1488.72	-3553.71	168.61	1444.47	-3544.12	96.45	1447.29	137.58	1150.89	73.83	726.90	1056.61	74.56	0.00
2.47000	-3604.71	268.27	16.35	-3686.41	291.47	21.66	-3443.27	128.98	9.97	-3574.50	190.90	76.08	-2597.88	39.13	8.77	-3546.02	23.25	29.90	-3082.11	391.17	107.70	-3827.15	358.86	54.51	-3609.47	225.46	1102.04	0.00	0.00	0.00	-3624.43	158.90	1452.20	-3795.11	70.01	1488.72	-3553.38	168.72	1443.93	-3543.12	97.21	1446.93	137.84	1150.98	73.72	729.25	1056.24	75.44	0.00
2.48000	-3604.71	268.27	16.35	-3686.41	291.47	21.66	-3452.08	129.39	8.20	-3574.50	190.90	76.08	-2597.88	39.13	8.77	-3546.02	23.25	29.90	-3073.43	390.35	109.19	-3827.78	357.77	54.86	-3609.47	225.46	1102.04	0.00	0.00	0.00	-3624.43	158.90	1452.20	-3795.11	70.01	1488.72	-3553.01	168.84	1443.35	-3560.99	100.45	1448.36	138.10	1152.05	73.63	729.20	1055.31	75.67	0.00
2.49000	-3604.71	268.27	16.35	-3686.41	291.47	21.66	-3484.62	126.86	2.94	-3574.50	190.90	76.08	-2597.88	39.13	8.77	-3546.02	23.25	29.90	-3064.82	389.52	110.67	-3828.35	356.68	55.21	-3609.47	225.46	1102.04	0.00	0.00	0.00	-3624.43	158.90	1452.20	-3795.11	70.01	1488.72	-3552.59	168.98	1442.74	-3582.31	102.68	1447.97	138.99	1151.39	73.99	726.91	1056.22	74.88	0.00
2.50000	-3604.71	268.27	16.35	-3686.41	291.47	21.66	-3480.38	128.90	3.91	-3574.50	190.90	76.08	-2597.88	39.13	8.77	-3546.02	23.25	29.90	-3056.29	388.68	112.14	-3828.88	355.59	55.56	-3609.47	225.46	1102.04	0.00	0.00	0.00	-3624.43	158.90	1452.20	-3795.11	70.01	1488.72	-3552.12	169.14	1442.11	-3573.51	104.37	1447.15	141.54	1149.85	74.80	725.54	1056.63	74.40	0.00
2.51000	-3604.71	268.27	16.35	-3686.41	291.47	21.66	-3467.10	128.01	5.30	-3574.50	190.90	76.08	-2597.88	39.13	8.77	-3546.02	23.25	29.90	-3047.83	387.83	113.60	-3829.35	354.50	55.91	-3609.47	225.46	1102.04	0.00	0.00	0.00	-3624.43	158.90	1452.20	-3795.11	70.01	1488.72	-3551.61	169.31	1441.44	-3581.94	105.67	1447.50	141.38	1151.10	74.62	726.87	1057.13	74.36	0.00
2.52000	-3604.71	268.27	16.35	-3686.41	291.47	21.66	-3487.61	130.17	1.89	-3574.50	190.90	76.08	-2597.88	39.13	8.77	-3546.02	23.25	29.90	-3039.44	386.97	115.05	-3829.78	353.41	56.26	-3609.47	225.46	1102.04	0.00	0.00	0.00	-3624.43	158.90	1452.20	-3795.11	70.01	1488.72	-3551.05	169.50	1440.74	-3581.98	106.53	1448.29	139.76	1151.16	74.27	728.62	1056.66	74.89	0.00
2.53000	-3604.71	268.27	16.35	-3686.41	291.47	21.66	-3473.39	128.43	4.96	-3574.50	190.90	76.08	-2597.88	39.13	8.77	-3546.02	23.25	29.90	-3031.13	386.11	116.49	-3830.15	352.32	56.61	-3609.47	225.46	1102.04	0.00	0.00	0.00	-3624.43	158.90	1452.20	-3795.11	70.01	1488.72	-3550.45	169.71	1440.01	-3616.08	108.85	1447.91	141.84	1150.12	74.95	726.88	1056.45	74.61	0.00
2.54000	-3604.71	268.27	16.35	-3686.41	291.47	21.66	-3489.64	129.40	2.16	-3574.50	190.90	76.08	-2597.88	39.13	8.77	-3546.02	23.25	29.90	-3022.90	385.24	117.93	-3830.47	351.23	56.95	-3609.47	225.46	1102.04	0.00	0.00	0.00	-3624.43	158.90	1452.20	-3795.11	70.01	1488.72	-3549.80	169.93	1439.25	-3607.33	110.98	1447.39	139.23	1149.72	74.52	727.67	1056.17	75.05	0.00
2.55000	-3604.71	268.27	16.35	-3686.41	291.47	21.66	-3473.24	128.21	4.68	-3574.50	190.90	76.08	-2597.88	39.13	8.77	-3546.02	23.25	29.90	-3014.74	384.36	119.35	-3830.74	350.13	57.29	-3609.47	225.46	1102.04	0.00	0.00	0.00	-3624.43	158.90	1452.20	-3795.11	70.01	1488.72	-3549.10	170.17	1438.47	-3593.82	112.10	1446.84	141.31	1149.63	74.85	727.67	1056.39	74.94	0.00
2.56000	-3604.71	268.27	16.35	-3686.41	291.47	21.66	-3465.64	129.93	6.14	-3574.50	190.90	76.08	-2597.88	39.13	8.77	-3546.02	23.25	29.90	-3006.65	383.47	120.76	-3830.96	349.04	57.63	-3609.47	225.46	1102.04	0.00	0.00	0.00	-3624.43	158.90	1452.20	-3795.11	70.01	1488.72	-3548.36	170.43	1437.65	-3599.38	115.33	1446.51	140.17	1150.33	74.48	728.45	1056.40	75.06	0.00
2.57000	-3604.71	268.27	16.35	-3686.41	291.47	21.66	-3447.48	129.11	8.99	-3574.50	190.90	76.08	-2597.88	39.13	8.77	-3546.02	23.25	29.90	-2998.63	382.57	122.17	-3831.13	347.95	57.97	-3609.47	225.46	1102.04	0.00	0.00	0.00	-3624.43	158.90	1452.20	-3795.11	70.01	1488.72	-3547.57	170.70	1436.80	-3577.56	116.51	1446.01	141.28	1149.61	74.98	727.79	1056.13	75.02	0.00
2.58000	-3604.71	268.27	16.35	-3686.41	291.47	21.66	-3464.24	128.88	7.96	-3574.50	190.90	76.08	-2597.88	39.13	8.77	-3546.02	23.25	29.90	-2990.69	381.67	123.56	-3831.25	346.85	58.31	-3609.47	225.46	1102.04	0.00	0.00	0.00	-3624.43	158.90	1452.20	-3795.11	70.01	1488.72	-3546.73	170.99	1435.93	-3612.08	118.37	1447.77	139.85	1150.35	74.49	727.03	1055.87	74.82	0.00
2.59000	-3604.71	268.27	16.35	-3686.41	291.47	21.66	-3471.39	129.60	6.18	-3574.50	190.90	76.08	-2597.88	39.13	8.77	-3546.02	23.25	29.90	-2982.82	380.76	124.95	-3831.33	345.76	58.64	-3609.47	225.46	1102.04	0.00	0.00	0.00	-3624.43	158.90	1452.20	-3795.11	70.01	1488.72	-3545.86	171.29	1435.03	-3619.21	121.49	1448.16	140.73	1149.87	74.80	725.46	1055.97	74.49	0.00
2.60000	-3604.71	268.27	16.35	-3686.41	291.47	21.66	-3456.12	129.57	10.27	-3574.50	190.90	76.08	-2597.88	39.13	8.77	-3546.02	23.25	29.90	-2975.02	379.84	126.33	-3831.35	344.67	58.98	-3609.47	225.46	1102.04	0.00	0.00	0.00	-3624.43	158.90	1452.20	-3795.11	70.01	1488.72	-3544.93	171.61	1434.09	-3636.96	125.82	1449.30	141.41	1149.71	75.07	726.65	1056.27	74.66	0.00
2.61000	-3604.71	268.27	16.35	-3686.41	291.47	21.66	-3471.91	129.00	7.66	-3574.50	190.90	76.08	-2597.88	39.13	8.77	-3546.02	23.25	29.90	-2967.30	378.92	127.69	-3831.32	343.57	59.31	-3609.47	225.46	1102.04	0.00	0.00	0.00	-3624.43	158.90	1452.20	-3795.11	70.01	1488.72	-3543.96	171.94	1433.13	-3649.06	127.51	1449.18	140.07	1151.27	74.28	726.70	1056.74	74.70	0.00
2.62000	-3604.71	268.27	16.35	-3686.41	291.47	21.66	-3457.04	131.37	8.19	-3574.50	190.90	76.08	-2597.88	39.13	8.77	-3546.02	23.25	29.90	-2959.64	377.98	129.05	-3831.25	342.48	59.64	-3609.47	225.46	1102.04	0.00	0.00	0.00	-3624.43	158.90	1452.20	-3795.11	70.01	1488.72	-3542.95	172.29	1432.15	-3652.90	128.68	1449.72	140.32	1149.59	74.76	727.58	1056.67	74.83	0.00
2.63000	-3604.71	268.27	16.35	-3686.41	291.47	21.66	-3485.63	131.30	5.67	-3574.50	190.90	76.08	-2597.88	39.13	8.77	-3546.02	23.25	29.90	-2952.06	377.04	130.40	-3831.12	341.38	59.97	-3609.47	225.46	1102.04	0.00	0.00	0.00	-3624.43	158.90	1452.20	-3795.11	70.01	1488.72	-3541.90	172.66	1431.13	-3608.71	130.20	1446.96	137.00	1151.46	73.55	727.44	1056.62	74.77	0.00
2.64000	-3604.71	268.27	16.35	-3686.41	291.47	21.66	-3469.00	129.51	9.76	-3574.50	190.90	76.08	-2597.88	39.13	8.77	-3546.02	23.25	29.90	-2944.55	376.09	131.74	-3830.95	340.29	60.30	-3609.47	225.46	1102.04	0.00	0.00	0.00	-3624.43	158.90	1452.20	-3795.11	70.01	1488.72	-3540.80	173.04	1430.08	-3611.00	131.89	1447.73	138.31	1151.26	73.84	726.88	1057.36	74.38	0.00
2.65000	-3604.71	268.27	16.35	-3686.41	291.47	21.66	-3478.08	130.20	6.94	-3574.50	190.90	76.08	-2597.88	39.13	8.77	-3546.02	23.25	29.90	-2937.11	375.14	133.07	-3830.73	339.19	60.63	-3609.47	225.46	1102.04	0.00	0.00	0.00	-3624.43	158.90	1452.20	-3795.11	70.01	1488.72	-3539.65	173.44	1429.01	-3630.31	134.92	1448.76	139.48	1150.21	74.34	728.06	1056.19	75.13	0.00
2.66000	-3604.71	268.27	16.35	-3686.41	291.47	21.66	-3457.37	130.49	11.07	-3574.50	190.90	76.08	-2597.88	39.13	8.77	-3546.02	23.25	29.90	-2929.74	374.17	134.39	-3830.46	338.10	60.95	-3609.47	225.46	1102.04	0.00	0.00	0.00	-3624.43	158.90	1452.20	-3795.11	70.01	1488.72	-3538.46	173.85	1427.91	-3625.21	136.70	1448.87	140.51	1150.39	74.56	727.50	1055.42	75.27	0.00
2.67000	-3604.71	268.27	16.35	-3686.41	291.47	21.66	-3481.17	131.29	8.07	-3574.50	190.90	76.08	-2597.88	39.13	8.77	-3546.02	23.25	29.90	-2922.44	373.20	135.70	-3830.14	337.00	61.27	-3609.47	225.46	1102.04	0.00	0.00	0.00	-3624.43	158.90	1452.20	-3795.11	70.01	1488.72	-3537.23	174.27	1426.79	-3647.52	139.43	1449.27	137.97	1149.92	74.35	727.40	1055.80	75.20	0.00
2.68000	-3604.71	268.27	16.35	-3686.41	291.47	21.66	-3462.61	130.92	11.87	-3574.50	190.90	76.08	-2597.88	39.13	8.77	-3546.02	23.25	29.90	-2915.21	372.22	137.01	-3829.78	335.90	61.60	-3609.47	225.46	1102.04	0.00	0.00	0.00	-3624.43	158.90	1452.20	-3795.11	70.01	1488.72	-3535.96	174.72	1425.63	-3639.29	141.94	1449.17	140.29	1151.39	74.15	728.74	1055.87	75.43	0.00
2.69000	-3604.71	268.27	16.35	-3686.41	291.47	21.66	-3493.63	132.90	8.42	-3574.50	190.90	76.08	-2597.88	39.13	8.77	-3546.02	23.25	29.90	-2908.05	371.24	138.30	-3829.36	334.81	61.91	-3609.47	225.46	1102.04	0.00	0.00	0.00	-3624.43	158.90	1452.20	-3795.11	70.01	1488.72	-3534.64	175.17	1424.45	-3645.28	143.23	1449.42	139.92	1152.00	73.99	727.98	1056.10	75.05	0.00
2.70000	-3604.71	268.27	16.35	-3686.41	291.47	21.66	-3492.86	132.35	8.64	-3574.50	190.90	76.08	-2597.88	39.13	8.77	-3546.02	23.25	29.90	-2900.95	370.25	139.59	-3828.90	333.71	62.23	-3609.47	225.46	1102.04	0.00	0.00	0.00	-3624.43	158.90	1452.20	-3795.11	70.01	1488.72	-3533.28	175.64	1423.25	-3661.92	145.83	1449.33	139.37	1151.01	74.43	727.44	1055.87	75.04	0.00
2.71000	-3604.71	268.27	16.35	-3686.41	291.47	21.66	-3479.43	133.63	12.69	-3574.50	190.90	76.08	-2597.88	39.13	8.77	-3546.02	23.25	29.90	-2893.93	369.25	140.86	-3828.39	332.62	62.55	-3609.47	225.46	1102.04	0.00	0.00	0.00	-3624.43	158.90	1452.20	-3795.11	70.01	1488.72	-3531.88	176.13	1422.01	-3665.13	147.38	1450.74	140.20	1150.20	74.58	727.23	1056.78	74.56	0.00
2.72000	-3604.71	268.27	16.35	-3686.41	291.47	21.66	-3458.21	132.51	16.40	-3574.50	190.90	76.08	-2597.88	39.13	8.77	-3546.02	23.25	29.90	-2886.98	368.24	142.13	-3827.84	331.52	62.87	-3609.47	225.46	1102.04	0.00	0.00	0.00	-3624.43	158.90	1452.20	-3795.11	70.01	1488.72	-3530.43	176.63	1420.75	-3650.16	148.58	1449.33	137.85	1150.38	73.92	726.71	1056.81	74.38	0.00
2.73000	-3604.71	268.27	16.35	-3686.41	291.47	21.66	-3482.54	133.41	14.84	-3574.50	190.90	76.08	-2597.88	39.13	8.77	-3546.02	23.25	29.90	-2880.09	367.23	143.38	-3827.24	330.42	63.18	-3609.47	225.46	1102.04	0.00	0.00	0.00	-3624.43	158.90	1452.20	-3795.11	70.01	1488.72	-3528.95	177.14	1419.47	-3675.10	151.06	1450.87	138.22	1150.97	73.85	726.33	1056.41	74.47	0.00
2.74000	-3604.71	268.27	16.35	-3686.41	291.47	21.66	-3510.68	131.32	11.99	-3574.50	190.90	76.08	-2597.88	39.13	8.77	-3546.02	23.25	29.90	-2873.27	366.21	144.63	-3826.59	329.33	63.49	-3609.47	225.46	1102.04	0.00	0.00	0.00	-3624.43	158.90	1452.20	-3795.11	70.01	1488.72	-3527.42	177.67	1418.16	-3663.43	153.85	1450.14	140.15	1151.01	74.58	728.12	1056.21	75.00	0.00
2.75000	-3604.71	268.27	16.35	-3686.41	291.47	21.66	-3464.41	131.71	19.78	-3574.50	190.90	76.08	-2597.88	39.13	8.77	-3546.02	23.25	29.90	-2866.52	365.18	145.87	-3825.90	328.23	63.80	-3609.47	225.46	1102.04	0.00	0.00	0.00	-3624.43	158.90	1452.20	-3795.11	70.01	1488.72	-3525.85	178.22	1416.82	-3681.96	156.05	1452.16	138.88	1149.86	74.53	727.97	1056.18	75.11	0.00
2.76000	-3604.71	268.27	16.35	-3686.41	291.47	21.66	-3506.96	131.68	16.90	-3574.50	190.90	76.08	-2597.88	39.13	8.77	-3546.02	23.25	29.90	-2859.83	364.15	147.10	-3825.15	327.13	64.11	-3609.47	225.46	1102.04	0.00	0.00	0.00	-3624.43	158.90	1452.20	-3795.11	70.01	1488.72	-3524.24	178.77	1415.46	-3685.78	158.65	1452.18	138.93	1149.32	74.37	726.58	1056.80	74.63	0.00
2.77000	-3604.71	268.27	16.35	-3686.41	291.47	21.66	-3525.51	132.45	14.13	-3574.50	190.90	76.08	-2597.88	39.13	8.77	-3546.02	23.25	29.90	-2853.22	363.10	148.32	-3824.37	326.03	64.42	-3609.47	225.46	1102.04	0.00	0.00	0.00	-3624.43	158.90	1452.20	-3795.11	70.01	1488.72	-3522.58	179.34	1414.07	-3678.25	160.89	1452.54	139.61	1149.65	74.59	725.21	1056.54	74.43	0.00
2.78000	-3604.71	268.27	16.35	-3686.41	291.47	21.66	-3502.72	132.86	19.13	-3574.50	190.90	76.08	-2597.88	39.13	8.77	-3546.02	23.25	29.90	-2846.67	362.06	149.54	-3823.53	324.94	64.72	-3609.47	225.46	1102.04	0.00	0.00	0.00	-3624.43	158.90	1452.20	-3795.11	70.01	1488.72	-3520.89	179.93	1412.65	-3689.84	163.05	1453.31	139.62	1150.09	74.56	726.61	1057.07	74.51	0.00
2.79000	-3604.71	268.27	16.35	-3686.41	291.47	21.66	-3519.28	133.97	18.02	-3574.50	190.90	76.08	-2597.88	39.13	8.77	-3546.02	23.25	29.90	-2840.18	361.00	150.74	-3822.66	323.84	65.03	-3609.47	225.46	1102.04	0.00	0.00	0.00	-3624.43	158.90	1452.20	-3795.11	70.01	1488.72	-3519.15	180.53	1411.22	-3698.70	165.25	1454.35	139.38	1150.95	74.37	728.89	1056.60	75.09	0.00
2.80000	-3604.71	268.27	16.35	-3686.41	291.47	21.66	-3501.76	131.91	22.52	-3574.50	190.90	76.08	-2597.88	39.13	8.77	-3546.02	23.25	29.90	-2833.77	359.94	151.93	-3821.73	322.74	65.33	-3609.47	225.46	1102.04	0.00	0.00	0.00	-3624.43	158.90	1452.20	-3795.11	70.01	1488.72	-3517.38	181.14	1409.75	-3718.92	167.80	1454.98	138.27	1151.38	73.94	727.98	1055.76	75.35	0.00
2.81000	-3604.71	268.27	16.35	-3686.41	291.47	21.66	-3501.89	132.79	25.55	-3574.50	190.90	76.08	-2597.88	39.13	8.77	-3546.02	23.25	29.90	-2827.41	358.87	153.12	-3820.76	321.64	65.63	-3609.47	225.46	1102.04	0.00	0.00	0.00	-3624.43	158.90	1452.20	-3795.11	70.01	1488.72	-3515.56	181.77	1408.27	-3703.17	169.23	1455.92	137.45	1151.47	73.61	727.47	1056.00	74.88	0.00
2.82000	-3604.71	268.27	16.35	-3686.41	291.47	21.66	-3475.93	132.33	30.94	-3574.50	190.90	76.08	-2597.88	39.13	8.77	-3546.02	23.25	29.90	-2821.13	357.80	154.29	-3819.75	320.55	65.93	-3609.47	225.46	1102.04	0.00	0.00	0.00	-3624.43	158.90	1452.20	-3795.11	70.01	1488.72	-3513.70	182.41	1406.75	-3708.22	173.48	1456.23	137.84	1150.95	73.96	727.27	1057.20	74.62	0.00
2.83000	-3604.71	268.27	16.35	-3686.41	291.47	21.66	-3509.08	132.76	27.59	-3574.50	190.90	76.08	-2597.88	39.13	8.77	-3546.02	23.25	29.90	-2814.90	356.72	155.46	-3818.69	319.45	66.23	-3609.47	225.46	1102.04	0.00	0.00	0.00	-3624.43	158.90	1452.20	-3795.11	70.01	1488.72	-3511.81	183.06	1405.22	-3721.19	173.82	1457.28	139.27	1150.27	74.42	727.62	1057.44	74.77	0.00
2.84000	-3604.71	268.27	16.35	-3686.41	291.47	21.66	-3484.39	134.28	33.85	-3574.50	190.90	76.08	-2597.88	39.13	8.77	-3546.02	23.25	29.90	-2808.75	355.63	156.62	-3817.58	318.35	66.53	-3609.47	225.46	1102.04	0.00	0.00	0.00	-3624.43	158.90	1452.20	-3795.11	70.01	1488.72	-3509.87	183.72	1403.66	-3716.98	177.54	1456.13	139.62	1150.03	74.57	727.68	1056.85	74.83	0.00
2.85000	-3604.71	268.27	16.35	-3686.41	291.47	21.66	-3501.50	135.02	33.24	-3574.50	190.90	76.08	-2597.88	39.13	8.77	-3546.02	23.25	29.90	-2802.65	354.54	157.77	-3816.43	317.25	66.82	-3609.47	225.46	1102.04	0.00	0.00	0.00	-3624.43	158.90	1452.20	-3795.11	70.01	1488.72	-3507.89	184.40	1402.07	-3687.80	179.47	1455.44	141.92	1150.14	74.93	726.90	1057.11	74.60	0.00
2.86000	-3604.71	268.27	16.35	-3686.41	291.47	21.66	-3530.44	135.56	31.75	-3574.50	190.90	76.08	-2597.88	39.13	8.77	-3546.02	23.25	29.90	-2796.62	353.44	158.91	-3815.24	316.16	67.11	-3609.47	225.46	1102.04	0.00	0.00	0.00	-3624.43	158.90	1452.20	-3795.11	70.01	1488.72	-3505.88	185.10	1400.47	-3713.49	183.42	1455.85	140.83	1150.54	74.58	726.65	1056.67	74.73	0.00
2.87000	-3604.71	268.27	16.35	-3686.41	291.47	21.66	-3531.45	135.33	30.72	-3574.50	190.90	76.08	-2597.88	39.13	8.77	-3546.02	23.25	29.90	-2790.66	352.33	160.04	-3814.00	315.06	67.41	-3609.47	225.46	1102.04	0.00	0.00	0.00	-3624.43	158.90	1452.20	-3795.11	70.01	1488.72	-3503.82	185.80	1398.84	-3720.82	185.57	1456.63	142.25	1149.86	74.88	728.55	1057.02	74.75	0.00
2.88000	-3604.71	268.27	16.35	-3686.41	291.47	21.66	-3484.00	137.72	40.73	-3574.50	190.90	76.08	-2597.88	39.13	8.77	-3546.02	23.25	29.90	-2784.76	351.22	161.17	-3812.72	313.96	67.70	-3609.47	225.46	1102.04	0.00	0.00	0.00	-3624.43	158.90	1452.20	-3795.11	70.01	1488.72	-3501.73	186.52	1397.18	-3715.19	189.39	1456.93	140.21	1150.69	74.52	727.92	1056.60	75.10	0.00
2.89000	-3604.71	268.27	16.35	-3686.41	291.47	21.66	-3530.77	140.70	34.71	-3574.50	190.90	76.08	-2597.88	39.13	8.77	-3546.02	23.25	29.90	-2778.92	350.10	162.28	-3811.40	312.86	67.99	-3609.47	225.46	1102.04	0.00	0.00	0.00	-3624.43	158.90	1452.20	-3795.11	70.01	1488.72	-3499.59	187.25	1395.51	-3708.71	191.91	1457.40	140.08	1149.87	74.77	727.84	1055.26	75.57	0.00
2.90000	-3604.71	268.27	16.35	-3686.41	291.47	21.66	-3488.22	143.51	43.26	-3574.50	190.90	76.08	-2597.88	39.13	8.77	-3546.02	23.25	29.90	-2773.15	348.98	163.39	-3810.03	311.77	68.27	-3609.47	225.46	1102.04	0.00	0.00	0.00	-3624.43	158.90	1452.20	-3795.11	70.01	1488.72	-3497.42	187.99	1393.81	-3733.08	194.19	1457.93	140.47	1150.53	74.68	725.76	1057.47	74.30	0.00
2.91000	-3604.71	268.27	16.35	-3686.41	291.47	21.66	-3485.80	148.62	41.99	-3574.50	190.90	76.08	-2597.88	39.13	8.77	-3546.02	23.25	29.90	-2767.43	347.85	164.48	-3808.62	310.67	68.56	-3609.47	225.46	1102.04	0.00	0.00	0.00	-3624.43	158.90	1452.20	-3795.11	70.01	1488.72	-3495.21	188.75	1392.08	-3731.99	196.47	1459.11	138.27	1150.25	74.29	725.36	1057.02	74.27	0.00
2.92000	-3604.71	268.27	16.35	-3686.41	291.47	21.66	-3458.57	149.68	48.45	-3574.50	190.90	76.08	-2597.88	39.13	8.77	-3546.02	23.25	29.90	-2761.78	346.71	165.57	-3807.16	309.57	68.84	-3609.47	225.46	1102.04	0.00	0.00	0.00	-3624.43	158.90	1452.20	-3795.11	70.01	1488.72	-3492.96	189.52	1390.34	-3737.88	198.30	1459.07	139.71	1151.24	74.11	727.64	1056.02	75.26	0.00
2.93000	-3604.71	268.27	16.35	-3686.41	291.47	21.66	-3487.39	153.46	44.97	-3574.50	190.90	76.08	-2597.88	39.13	8.77	-3546.02	23.25	29.90	-2756.19	345.57	166.65	-3805.66	308.47	69.13	-3609.47	225.46	1102.04	0.00	0.00	0.00	-3624.43	158.90	1452.20	-3795.11	70.01	1488.72	-3490.68	190.30	1388.57	-3751.12	200.04	1459.54	138.95	1149.63	74.36	730.06	1055.69	75.68	0.00
2.94000	-3604.71	268.27	16.35	-3686.41	291.47	21.66	-3534.84	161.28	37.59	-3574.50	190.90	76.08	-2597.88	39.13	8.77	-3546.02	23.25	29.90	-2750.67	344.42	167.72	-3804.12	307.38	69.41	-3609.47	225.46	1102.04	0.00	0.00	0.00	-3624.43	158.90	1452.20	-3795.12	70.01	1488.72	-3488.35	191.09	1386.78	-3769.44	203.41	1460.25	140.24	1149.42	74.78	727.51	1056.96	74.63	0.00
2.95000	-3604.71	268.27	16.35	-3686.41	291.47	21.66	-3513.93	167.64	42.45	-3574.50	190.90	76.08	-2597.88	39.13	8.77	-3546.02	23.25	29.90	-2745.20	343.27	168.78	-3802.54	306.28	69.69	-3609.47	225.46	1102.04	0.00	0.00	0.00	-3624.43	158.90	1452.20	-3804.79	72.06	1489.87	-3485.99	191.89	1384.97	-3739.18	206.00	1460.56	138.41	1150.40	74.30	727.41	1056.50	74.86	0.00
2.96000	-3604.71	268.27	16.35	-3686.41	291.47	21.66	-3482.63	173.63	45.11	-3574.50	190.90	76.08	-2597.88	39.13	8.77	-3546.02	23.25	29.90	-2739.80	342.11	169.84	-3800.91	305.18	69.97	-3609.47	225.46	1102.04	0.00	0.00	0.00	-3624.43	158.90	1452.20	-3809.64	71.81	1487.89	-3483.59	192.71	1383.14	-3746.05	208.48	1460.58	137.40	1150.50	73.71	727.56	1056.54	74.79	0.00
2.97000	-3604.71	268.27	16.35	-3686.41	291.47	21.66	-3529.56	181.67	39.95	-3574.50	190.90	76.08	-2597.88	39.13	8.77	-3546.02	23.25	29.90	-2734.45	340.94	170.88	-3799.24	304.09	70.24	-3609.47	225.46	1102.04	0.00	0.00	0.00	-3624.43	158.90	1452.20	-3816.58	73.31	1488.20	-3481.15	193.54	1381.28	-3725.75	213.02	1460.01	137.72	1151.24	73.63	727.74	1056.55	74.91	0.00
2.98000	-3604.71	268.27	16.35	-3686.41	291.47	21.66	-3514.38	188.88	42.17	-3574.50	190.90	76.08	-2597.88	39.13	8.77	-3546.02	23.25	29.90	-2729.17	339.77	171.92	-3797.53	302.99	70.52	-3609.47	225.46	1102.04	0.00	0.00	0.00	-3624.43	158.90	1452.20	-3809.90	73.78	1487.04	-3478.68	194.38	1379.41	-3754.23	213.74	1461.00	138.85	1151.35	74.00	727.84	1056.79	74.81	0.00
2.99000	-3604.71	268.27	16.35	-3686.41	291.47	21.66	-3551.23	195.99	38.25	-3574.50	190.90	76.08	-2597.88	39.13	8.77	-3546.02	23.25	29.90	-2723.95	338.59	172.94	-3795.78	301.89	70.79	-3609.47	225.46	1102.04	0.00	0.00	0.00	-3624.43	158.90	1452.20	-3807.66	73.68	1487.02	-3476.17	195.23	1377.51	-3758.35	215.67	1461.85	138.68	1151.12	73.90	726.85	1056.82	74.66	0.00
3.00000	-3604.71	268.27	16.35	-3686.41	291.47	21.66	-3531.45	205.27	41.27	-3574.48	190.91	76.08	-2597.88	39.13	8.77	-3546.02	23.25	29.90	-2718.78	337.41	173.96	-3793.99	300.80	71.06	-3609.47	225.46	1102.04	0.00	0.00	0.00	-3624.43	158.90	1452.20	-3821.76	73.60	1486.65	-3473.62	196.10	1375.59	-3763.50	218.31	1462.18	138.93	1150.68	74.00	727.40	1056.75	74.80	0.00
3.01000	-3604.71	268.27	16.35	-3686.41	291.47	21.66	-3517.80	213.66	43.95	-3559.70	197.81	81.23	-2597.88	39.13	8.77	-3546.02	23.25	29.90	-2713.68	336.22	174.97	-3792.15	299.70	71.33	-3609.47	225.46	1102.04	0.00	0.00	0.00	-3624.43	158.90	1452.20	-3844.90	75.11	1486.73	-3471.04	196.97	1373.65	-3763.04	220.61	1464.26	138.88	1151.26	74.00	727.24	1056.37	74.87	0.00
3.02000	-3604.71	268.27	16.35	-3686.41	291.47	21.66	-3548.41	222.77	39.18	-3558.94	206.39	81.21	-2597.88	39.13	8.77	-3546.02	23.25	29.90	-2708.64	335.03	175.97	-3790.28	298.61	71.60	-3609.47	225.46	1102.04	0.00	0.00	0.00	-3624.43	158.90	1452.20	-3834.19	77.12	1485.94	-3468.42	197.86	1371.70	-3768.45	224.49	1463.98	136.05	1151.33	73.39	727.14	1055.98	75.00	0.00
3.03000	-3604.71	268.27	16.35	-3686.41	291.47	21.66	-3514.15	231.23	44.20	-3579.21	215.44	78.71	-2597.88	39.13	8.77	-3546.02	23.25	29.90	-2703.65	333.83	176.97	-3788.36	297.51	71.87	-3609.47	225.46	1102.04	0.00	0.00	0.00	-3624.43	158.90	1452.20	-3809.25	77.25	1485.38	-3465.76	198.76	1369.72	-3755.51	225.39	1463.95	139.99	1150.23	74.40	727.34	1056.58	74.80	0.00
3.04000	-3604.71	268.27	16.35	-3686.41	291.47	21.66	-3560.70	242.24	38.13	-3542.14	224.42	83.69	-2597.88	39.13	8.77	-3546.02	23.25	29.90	-2698.72	332.62	177.95	-3786.40	296.42	72.14	-3609.47	225.46	1102.04	0.00	0.00	0.00	-3624.43	158.90	1452.20	-3844.29	79.10	1485.81	-3463.07	199.66	1367.72	-3746.15	227.05	1464.07	140.37	1150.89	74.45	727.54	1056.95	74.74	0.00
3.05000	-3604.71	268.27	16.35	-3686.41	291.47	21.66	-3537.75	253.03	42.41	-3576.32	233.38	80.26	-2597.88	39.13	8.77	-3546.02	23.25	29.90	-2693.85	331.41	178.93	-3784.40	295.32	72.40	-3609.47	225.46	1102.04	0.00	0.00	0.00	-3624.43	158.90	1452.20	-3838.46	79.98	1485.73	-3460.34	200.58	1365.70	-3779.99	231.05	1464.51	139.65	1149.98	74.60	726.79	1057.05	74.54	0.00
3.06000	-3604.71	268.27	16.35	-3686.41	291.47	21.66	-3591.02	264.24	35.75	-3593.98	243.76	79.72	-2597.88	39.13	8.77	-3546.02	23.25	29.90	-2689.04	330.20	179.90	-3782.36	294.23	72.66	-3609.47	225.46	1102.04	0.00	0.00	0.00	-3624.43	158.90	1452.20	-3802.46	80.15	1483.60	-3457.58	201.52	1363.66	-3757.79	233.99	1465.08	140.63	1149.99	74.71	727.23	1056.73	74.67	0.00
3.07000	-3604.71	268.27	16.35	-3686.41	291.47	21.66	-3559.68	276.01	39.77	-3594.61	252.58	78.35	-2597.88	39.13	8.77	-3546.02	23.25	29.90	-2684.29	328.98	180.85	-3780.28	293.13	72.93	-3609.47	225.46	1102.04	0.00	0.00	0.00	-3624.43	158.90	1452.20	-3818.29	81.22	1484.08	-3454.78	202.46	1361.60	-3772.67	234.64	1466.16	141.32	1151.37	74.37	727.72	1056.44	74.84	0.00
3.08000	-3604.71	268.27	16.35	-3686.41	291.47	21.66	-3538.76	285.92	45.11	-3592.06	263.23	81.67	-2597.88	39.13	8.77	-3546.02	23.25	29.90	-2679.59	327.75	181.80	-3778.16	292.04	73.19	-3609.47	225.46	1102.04	0.00	0.00	0.00	-3624.43	158.90	1452.20	-3814.94	83.04	1483.70	-3451.95	203.41	1359.52	-3769.66	236.99	1464.43	141.85	1149.88	74.96	725.76	1056.07	74.65	0.00
3.09000	-3604.71	268.27	16.35	-3686.41	291.47	21.66	-3580.69	298.40	40.28	-3603.81	273.21	79.80	-2597.88	39.13	8.77	-3546.02	23.25	29.90	-2674.95	326.52	182.75	-3776.00	290.94	73.45	-3609.47	225.46	1102.04	0.00	0.00	0.00	-3624.43	158.90	1452.20	-3848.10	84.55	1485.78	-3449.08	204.37	1357.42	-3793.99	240.15	1465.95	138.63	1150.08	74.27	727.36	1056.69	74.68	0.00
3.10000	-3604.71	268.27	16.35	-3686.41	291.47	21.66	-3567.34	307.25	43.31	-3600.99	281.12	81.30	-2597.88	39.13	8.77	-3546.02	23.25	29.90	-2670.37	325.29	183.68	-3773.80	289.85	73.70	-3609.47	225.46	1102.04	0.00	0.00	0.00	-3624.43	158.90	1452.20	-3814.59	85.02	1484.29	-3446.18	205.35	1355.31	-3796.54	242.33	1468.38	138.08	1150.95	73.79	726.28	1057.27	74.49	0.00
3.11000	-3604.71	268.27	16.35	-3686.41	291.47	21.66	-3586.63	318.81	40.98	-3602.82	293.62	83.24	-2597.88	39.13	8.77	-3546.02	23.25	29.90	-2665.84	324.04	184.61	-3771.56	288.76	73.96	-3609.47	225.46	1102.04	0.00	0.00	0.00	-3624.43	158.90	1452.20	-3815.31	86.82	1483.07	-3443.24	206.33	1353.17	-3779.79	243.74	1466.87	136.78	1152.14	73.43	727.45	1055.22	75.48	0.00
3.12000	-3604.71	268.27	16.35	-3686.41	291.47	21.66	-3623.49	330.59	37.84	-3619.49	302.08	82.24	-2597.88	39.13	8.77	-3546.02	23.25	29.90	-2661.37	322.80	185.52	-3769.28	287.66	74.21	-3609.47	225.46	1102.04	0.00	0.00	0.00	-3624.43	158.90	1452.20	-3816.38	88.06	1483.52	-3440.27	207.32	1351.02	-3772.06	246.61	1466.79	141.81	1149.76	74.80	728.00	1056.03	75.17	0.00
3.13000	-3604.71	268.27	16.35	-3686.41	291.47	21.66	-3628.39	341.07	38.58	-3626.44	311.26	82.45	-2597.88	39.13	8.77	-3546.02	23.25	29.90	-2656.96	321.55	186.43	-3766.96	286.57	74.47	-3609.47	225.46	1102.04	0.00	0.00	0.00	-3624.43	158.90	1452.20	-3810.84	89.62	1483.52	-3437.27	208.33	1348.85	-3760.39	249.52	1466.04	140.68	1149.79	74.57	728.27	1056.49	74.92	0.00
3.14000	-3604.71	268.27	16.35	-3686.41	291.47	21.66	-3629.64	349.02	40.50	-3651.61	320.51	80.37	-2597.88	39.13	8.77	-3546.02	23.25	29.90	-2652.60	320.29	187.33	-3764.61	285.48	74.72	-3609.47	225.46	1102.04	0.00	0.00	0.00	-3624.43	158.90	1452.20	-3798.95	92.18	1482.80	-3434.23	209.34	1346.66	-3776.62	250.81	1465.92	140.90	1151.05	74.46	726.34	1057.19	74.35	0.00
3.15000	-3604.71	268.27	16.35	-3686.41	291.47	21.66	-3653.42	359.13	36.95	-3622.68	328.39	85.96	-2597.88	39.13	8.77	-3546.02	23.25	29.90	-2648.30	319.03	188.22	-3762.21	284.39	74.97	-3609.47	225.46	1102.04	0.00	0.00	0.00	-3624.43	158.90	1452.20	-3806.12	93.84	1482.61	-3431.16	210.37	1344.45	-3784.22	253.84	1466.49	142.11	1150.84	74.80	725.93	1056.63	74.59	0.00
3.16000	-3604.71	268.27	16.35	-3686.41	291.47	21.66	-3646.95	368.99	40.21	-3645.99	337.06	82.68	-2597.88	39.13	8.77	-3546.02	23.25	29.90	-2644.05	317.76	189.10	-3759.78	283.30	75.21	-3609.47	225.46	1102.04	0.00	0.00	0.00	-3624.43	158.90	1452.20	-3804.54	95.40	1482.60	-3428.05	211.40	1342.22	-3794.40	255.71	1466.14	139.88	1150.68	74.52	727.05	1056.48	74.92	0.00
3.17000	-3604.71	268.27	16.35	-3686.41	291.47	21.66	-3641.12	376.05	40.94	-3646.76	346.01	85.84	-2597.88	39.13	8.77	-3546.02	23.25	29.90	-2639.85	316.49	189.98	-3757.31	282.21	75.46	-3609.47	225.46	1102.04	0.00	0.00	0.00	-3624.43	158.90	1452.20	-3789.19	96.25	1482.48	-3424.91	212.45	1339.98	-3800.19	258.42	1466.61	138.24	1151.33	74.04	726.93	1056.09	74.85	0.00
3.18000	-3604.71	268.27	16.35	-3686.41	291.47	21.66	-3632.90	382.26	42.47	-3670.43	351.31	81.72	-2597.88	39.13	8.77	-3546.02	23.25	29.90	-2635.71	315.22	190.85	-3754.79	281.12	75.71	-3609.47	225.46	1102.04	0.00	0.00	0.00	-3624.43	158.90	1452.20	-3788.46	96.47	1482.55	-3421.74	213.50	1337.72	-3788.13	259.20	1466.05	139.46	1151.18	74.32	725.58	1057.11	74.27	0.00
3.19000	-3604.71	268.27	16.35	-3686.41	291.47	21.66	-3615.06	388.46	47.82	-3642.21	358.41	85.41	-2597.88	39.13	8.77	-3546.02	23.25	29.90	-2631.63	313.94	191.70	-3752.25	280.03	75.95	-3609.47	225.46	1102.04	0.00	0.00	0.00	-3624.43	158.90	1452.20	-3799.62	98.44	1482.26	-3418.54	214.56	1335.44	-3786.55	261.78	1465.54	140.94	1149.44	74.94	726.38	1056.94	74.39	0.00
3.20000	-3604.71	268.27	16.35	-3686.41	291.47	21.66	-3624.85	394.89	45.79	-3631.24	364.22	88.75	-2597.88	39.13	8.77	-3546.02	23.25	29.90	-2627.59	312.65	192.55	-3749.66	278.94	76.19	-3609.47	225.46	1102.04	0.00	0.00	0.00	-3624.43	158.90	1452.20	-3786.39	101.16	1481.43	-3415.30	215.64	1333.14	-3791.07	264.16	1466.11	138.44	1150.38	74.24	726.38	1056.78	74.49	0.00
3.21000	-3604.71	268.27	16.35	-3686.41	291.47	21.66	-3675.54	402.36	37.75	-3673.83	371.23	83.40	-2597.88	39.13	8.77	-3546.02	23.25	29.90	-2623.61	311.37	193.40	-3747.04	277.85	76.43	-3609.47	225.46	1102.04	0.00	0.00	0.00	-3624.43	158.90	1452.20	-3802.97	102.52	1481.74	-3412.03	216.72	1330.83	-3788.97	265.47	1465.97	139.67	1150.57	74.39	726.91	1056.97	74.51	0.00
3.22000	-3604.71	268.27	16.35	-3686.41	291.47	21.66	-3660.68	405.92	41.48	-3690.84	376.96	80.59	-2597.88	39.13	8.77	-3546.02	23.25	29.90	-2619.69	310.07	194.23	-3744.37	276.76	76.67	-3609.47	225.46	1102.04	0.00	0.00	0.00	-3624.43	158.90	1452.20	-3804.65	104.71	1480.59	-3408.73	217.81	1328.50	-3775.45	268.23	1465.24	139.05	1149.64	74.44	729.31	1055.74	75.45	0.00
3.23000	-3604.71	268.27	16.35	-3686.41	291.47	21.66	-3686.25	410.81	37.29	-3639.33	380.30	85.83	-2597.88	39.13	8.77	-3546.02	23.25	29.90	-2615.81	308.78	195.05	-3741.67	275.67	76.91	-3609.47	225.46	1102.04	0.00	0.00	0.00	-3624.43	158.90	1452.20	-3792.82	106.94	1480.76	-3405.40	218.91	1326.15	-3786.53	270.19	1466.79	140.18	1150.04	74.49	728.46	1056.14	75.03	0.00
3.24000	-3604.71	268.27	16.35	-3686.41	291.47	21.66	-3703.41	415.93	37.01	-3644.61	382.55	85.40	-2597.88	39.13	8.77	-3546.02	23.25	29.90	-2611.99	307.47	195.87	-3738.94	274.58	77.15	-3609.47	225.46	1102.04	0.00	0.00	0.00	-3624.43	158.90	1452.20	-3778.40	108.48	1480.37	-3402.03	220.02	1323.79	-3791.64	272.26	1466.45	139.98	1149.29	74.69	727.30	1056.31	74.83	0.00
3.25000	-3604.71	268.27	16.35	-3686.41	291.47	21.66	-3721.86	420.34	33.89	-3647.96	387.64	82.68	-2597.88	39.13	8.77	-3546.02	23.25	29.90	-2608.22	306.17	196.68	-3736.17	273.49	77.38	-3609.47	225.46	1102.04	0.00	0.00	0.00	-3624.43	158.90	1452.20	-3784.55	110.35	1479.48	-3398.64	221.14	1321.41	-3795.78	273.53	1467.00	138.68	1150.73	74.09	725.50	1056.64	74.46	0.00
3.26000	-3604.71	268.27	16.35	-3686.41	291.47	21.66	-3705.93	425.30	34.75	-3727.33	394.56	72.75	-2597.88	39.13	8.77	-3546.02	23.25	29.90	-2604.50	304.86	197.48	-3733.36	272.41	77.62	-3609.47	225.46	1102.04	0.00	0.00	0.00	-3624.43	158.90	1452.20	-3785.47	111.85	1478.78	-3395.21	222.27	1319.02	-3797.33	275.58	1467.73	139.89	1150.01	74.46	726.93	1056.51	74.75	0.00
3.27000	-3604.71	268.27	16.35	-3686.41	291.47	21.66	-3691.79	426.92	35.18	-3699.43	397.53	75.55	-2597.88	39.13	8.77	-3546.02	23.25	29.90	-2600.84	303.54	198.27	-3730.51	271.32	77.85	-3609.47	225.46	1102.04	0.00	0.00	0.00	-3624.43	158.90	1452.20	-3799.20	113.15	1478.81	-3391.75	223.40	1316.60	-3768.75	278.80	1466.00	138.51	1150.44	73.89	727.50	1057.23	74.62	0.00
3.28000	-3604.71	268.27	16.35	-3686.41	291.47	21.66	-3727.23	431.41	30.24	-3690.04	397.92	75.85	-2597.88	39.13	8.77	-3546.02	23.25	29.90	-2597.22	302.22	199.06	-3727.63	270.23	78.08	-3609.47	225.46	1102.04	0.00	0.00	0.00	-3624.43	158.90	1452.20	-3779.85	115.89	1478.42	-3388.26	224.55	1314.18	-3786.56	282.68	1467.41	139.83	1150.80	74.17	725.28	1057.17	73.95	0.00
3.29000	-3604.71	268.27	16.35	-3686.41	291.47	21.66	-3690.94	430.14	32.57	-3690.65	401.95	73.28	-2597.88	39.13	8.77	-3546.02	23.25	29.90	-2593.66	300.90	199.83	-3724.71	269.15	78.31	-3609.47	225.46	1102.04	0.00	0.00	0.00	-3624.43	158.90	1452.20	-3785.01	116.72	1477.21	-3384.74	225.70	1311.74	-3765.78	283.17	1466.92	141.44	1149.39	74.96	726.82	1056.58	74.64	0.00
3.30000	-3604.71	268.27	16.35	-3686.41	291.47	21.66	-3701.18	432.81	31.65	-3697.66	404.07	72.13	-2597.88	39.13	8.77	-3546.02	23.25	29.90	-2590.14	299.57	200.60	-3721.76	268.06	78.54	-3609.47	225.46	1102.04	0.00	0.00	0.00	-3624.43	158.90	1452.20	-3798.10	118.64	1477.40	-3381.19	226.86	1309.28	-3776.19	285.08	1466.79	138.88	1151.64	73.84	726.95	1056.11	74.85	0.00
3.31000	-3604.71	268.27	16.35	-3686.41	291.47	21.66	-3739.05	436.11	25.60	-3721.79	408.24	68.17	-2597.88	39.13	8.77	-3546.02	23.25	29.90	-2586.68	298.24	201.36	-3718.77	266.98	78.76	-3609.47	225.46	1102.04	0.00	0.00	0.00	-3624.43	158.90	1452.20	-3780.80	120.83	1475.72	-3377.61	228.03	1306.81	-3766.61	285.63	1467.46	137.59	1150.99	73.87	726.56	1057.46	74.27	0.00
3.32000	-3604.71	268.27	16.35	-3686.41	291.47	21.66	-3747.54	439.27	23.70	-3680.00	407.67	72.05	-2597.88	39.13	8.77	-3546.02	23.25	29.90	-2583.26	296.90	202.12	-3715.74	265.90	78.99	-3609.47	225.46	1102.04	0.00	0.00	0.00	-3624.43	158.90	1452.20	-3780.50	122.78	1475.53	-3374.00	229.21	1304.32	-3779.93	290.14	1467.94	136.69	1151.20	73.81	727.61	1056.89	74.64	0.00
3.33000	-3604.71	268.27	16.35	-3686.41	291.47	21.66	-3756.02	442.39	21.83	-3736.82	411.25	63.12	-2597.88	39.13	8.77	-3546.02	23.25	29.90	-2579.90	295.56	202.86	-3712.68	264.81	79.21	-3609.47	225.46	1102.04	0.00	0.00	0.00	-3624.43	158.90	1452.20	-3782.17	124.00	1474.37	-3370.36	230.39	1301.82	-3770.50	292.05	1468.45	139.95	1150.06	74.80	727.75	1056.62	74.69	0.00
3.34000	-3604.71	268.27	16.35	-3686.41	291.47	21.66	-3764.46	445.48	19.99	-3686.43	410.67	67.34	-2597.88	39.13	8.77	-3546.02	23.25	29.90	-2576.58	294.22	203.60	-3709.58	263.73	79.44	-3609.47	225.46	1102.04	0.00	0.00	0.00	-3624.43	158.90	1452.20	-3783.42	125.08	1474.49	-3366.69	231.59	1299.31	-3792.20	295.26	1468.62	141.52	1150.26	74.81	727.38	1056.96	74.65	0.00
3.35000	-3604.71	268.27	16.35	-3686.41	291.47	21.66	-3772.87	448.53	18.19	-3767.59	413.51	56.27	-2597.88	39.13	8.77	-3546.02	23.25	29.90	-2573.31	292.87	204.32	-3706.45	262.65	79.66	-3609.47	225.46	1102.04	0.00	0.00	0.00	-3624.43	158.90	1452.20	-3772.73	127.73	1473.49	-3362.99	232.79	1296.78	-3780.41	295.94	1468.83	139.70	1150.83	74.17	728.84	1056.91	74.83	0.00
3.36000	-3604.71	268.27	16.35	-3686.41	291.47	21.66	-3781.26	451.55	16.41	-3738.45	413.71	57.08	-2597.88	39.13	8.77	-3546.02	23.25	29.90	-2570.10	291.52	205.04	-3703.29	261.57	79.88	-3609.47	225.46	1102.04	0.00	0.00	0.00	-3624.43	158.90	1452.20	-3767.50	130.08	1471.84	-3359.26	234.00	1294.23	-3776.42	297.32	1468.97	140.76	1151.69	74.21	727.32	1056.67	74.54	0.00
3.37000	-3604.71	268.27	16.35	-3686.41	291.47	21.66	-3789.62	454.52	14.66	-3747.45	415.44	54.72	-2597.88	39.13	8.77	-3546.02	23.25	29.90	-2566.93	290.17	205.76	-3700.09	260.49	80.09	-3609.47	225.46	1102.04	0.00	0.00	0.00	-3624.43	158.90	1452.20	-3751.42	131.80	1472.12	-3355.50	235.22	1291.67	-3802.57	299.13	1469.39	139.71	1151.01	74.30	726.54	1056.80	74.45	0.00
3.38000	-3604.71	268.27	16.35	-3686.41	291.47	21.66	-3797.95	457.46	12.95	-3738.40	413.65	52.30	-2597.88	39.13	8.77	-3546.02	23.25	29.90	-2563.80	288.81	206.46	-3696.85	259.41	80.31	-3609.47	225.46	1102.04	0.00	0.00	0.00	-3624.43	158.90	1452.20	-3750.43	134.70	1470.17	-3351.71	236.44	1289.10	-3800.41	300.32	1469.24	138.14	1151.02	73.91	727.33	1056.75	74.68	0.00
3.39000	-3604.71	268.27	16.35	-3686.41	291.47	21.66	-3806.25	460.37	11.26	-3743.81	413.84	52.01	-2597.88	39.13	8.77	-3546.02	23.25	29.90	-2560.73	287.45	207.16	-3693.59	258.33	80.53	-3609.47	225.46	1102.04	0.00	0.00	0.00	-3624.43	158.90	1452.20	-3744.54	136.47	1469.19	-3347.89	237.68	1286.52	-3795.99	301.91	1469.46	139.04	1151.28	73.95	727.02	1056.37	74.70	0.00
3.40000	-3604.71	268.27	16.35	-3686.41	291.47	21.66	-3814.52	463.23	9.61	-3768.16	414.61	46.61	-2597.88	39.13	8.77	-3546.02	23.25	29.90	-2557.70	286.08	207.84	-3690.28	257.25	80.74	-3609.47	225.46	1102.04	0.00	0.00	0.00	-3624.43	158.90	1452.20	-3743.40	137.90	1468.75	-3344.05	238.92	1283.92	-3781.02	303.34	1467.99	139.14	1151.53	73.83	726.99	1056.15	74.75	0.00
3.41000	-3604.71	268.27	16.35	-3686.41	291.47	21.66	-3822.76	466.06	7.98	-3776.18	412.31	43.19	-2597.88	39.13	8.77	-3546.02	23.25	29.90	-2554.72	284.72	208.52	-3686.95	256.17	80.95	-3609.47	225.46	1102.04	0.00	0.00	0.00	-3624.43	158.90	1452.20	-3747.00	140.94	1468.97	-3340.18	240.16	1281.31	-3780.58	305.46	1468.55	139.45	1150.71	74.16	726.73	1056.38	74.71	0.00
3.42000	-3604.71	268.27	16.35	-3686.41	291.47	21.66	-3830.98	468.86	6.39	-3754.57	415.35	44.82	-2597.88	39.13	8.77	-3546.02	23.25	29.90	-2551.79	283.34	209.20	-3683.58	255.09	81.16	-3609.47	225.46	1102.04	0.00	0.00	0.00	-3624.43	158.90	1452.20	-3740.98	143.14	1467.78	-3336.28	241.42	1278.69	-3804.54	308.53	1469.35	139.86	1151.12	74.20	726.72	1056.80	74.66	0.00
3.43000	-3604.71	268.27	16.35	-3686.41	291.47	21.66	-3839.16	471.61	4.82	-3734.19	412.16	48.31	-2597.88	39.13	8.77	-3546.02	23.25	29.90	-2548.90	281.97	209.86	-3680.17	254.02	81.37	-3609.47	225.46	1102.04	0.00	0.00	0.00	-3624.43	158.90	1452.20	-3749.99	145.28	1467.22	-3332.35	242.68	1276.05	-3788.96	309.91	1468.70	141.04	1150.75	74.17	728.53	1056.54	75.05	0.00
3.44000	-3604.71	268.27	16.35	-3686.41	291.47	21.66	-3847.32	474.34	3.29	-3748.55	412.89	45.90	-2597.88	39.13	8.77	-3546.02	23.25	29.90	-2546.06	280.59	210.52	-3676.74	252.94	81.58	-3609.47	225.46	1102.04	0.00	0.00	0.00	-3624.43	158.90	1452.20	-3736.72	147.57	1466.78	-3328.39	243.95	1273.40	-3789.82	311.53	1468.47	139.07	1151.28	73.98	727.07	1055.88	75.04	0.00
3.45000	-3604.71	268.27	16.35	-3686.41	291.47	21.66	-3855.44	477.02	1.78	-3770.51	414.93	39.85	-2597.88	39.13	8.77	-3546.02	23.25	29.90	-2543.27	279.21	211.17	-3673.27	251.86	81.79	-3609.47	225.46	1102.04	0.00	0.00	0.00	-3624.43	158.90	1452.20	-3734.68	149.48	1466.53	-3324.41	245.22	1270.74	-3763.44	311.70	1467.87	139.59	1152.27	73.73	725.73	1057.13	74.34	0.00
3.46000	-3604.71	268.27	16.35	-3686.41	291.47	21.66	-3863.53	479.67	0.30	-3799.28	416.92	35.11	-2597.88	39.13	8.77	-3546.02	23.25	29.90	-2540.52	277.82	211.81	-3669.77	250.79	81.99	-3609.47	225.46	1102.04	0.00	0.00	0.00	-3624.43	158.90	1452.20	-3721.35	151.87	1465.30	-3320.40	246.50	1268.06	-3726.55	312.83	1467.18	138.13	1151.40	73.72	727.36	1057.04	74.76	0.00
3.47000	-3604.71	268.27	16.35	-3686.41	291.47	21.66	-3871.60	482.28	-1.15	-3787.40	416.70	37.71	-2597.88	39.13	8.77	-3546.02	23.25	29.90	-2537.81	276.43	212.44	-3666.23	249.72	82.20	-3609.47	225.46	1102.04	0.00	0.00	0.00	-3624.43	158.90	1452.20	-3725.43	154.74	1465.39	-3316.36	247.79	1265.38	-3743.74	316.00	1469.24	139.21	1150.86	74.06	727.70	1056.04	74.98	0.00
3.48000	-3604.71	268.27	16.35	-3686.41	291.47	21.66	-3879.63	484.86	-2.57	-3811.87	416.62	32.44	-2597.88	39.13	8.77	-3546.02	23.25	29.90	-2535.15	275.04	213.07	-3662.66	248.64	82.40	-3609.47	225.46	1102.04	0.00	0.00	0.00	-3624.43	158.90	1452.20	-3728.05	157.24	1464.41	-3312.29	249.09	1262.68	-3718.38	316.10	1468.37	139.12	1150.15	74.42	727.35	1055.93	75.02	0.00
3.49000	-3604.71	268.27	16.35	-3686.41	291.47	21.66	-3887.63	487.40	-3.96	-3821.51	417.07	30.04	-2597.88	39.13	8.77	-3546.02	23.25	29.90	-2532.54	273.64	213.68	-3659.07	247.57	82.60	-3609.47	225.46	1102.04	0.00	0.00	0.00	-3624.43	158.90	1452.20	-3731.08	159.91	1464.32	-3308.20	250.39	1259.97	-3742.62	318.26	1469.32	140.03	1152.09	74.02	726.47	1056.62	74.74	0.00
3.50000	-3604.71	268.27	16.35	-3686.41	291.47	21.66	-3895.60	489.91	-5.32	-3830.51	417.53	27.70	-2597.88	39.13	8.77	-3546.02	23.25	29.90	-2529.97	272.25	214.29	-3655.43	246.50	82.80	-3609.47	225.46	1102.04	0.00	0.00	0.00	-3624.43	158.90	1452.20	-3732.71	162.67	1463.98	-3304.08	251.69	1257.25	-3745.41	320.97	1469.75	139.13	1151.76	73.90	726.95	1055.91	75.02	0.00
3.51000	-3604.71	268.27	16.35	-3686.41	291.47	21.66	-3903.55	492.38	-6.65	-3838.90	417.98	25.42	-2597.88	39.13	8.77	-3546.02	23.25	29.90	-2527.44	270.84	214.90	-3651.77	245.43	83.00	-3609.47	225.46	1102.04	0.00	0.00	0.00	-3624.43	158.90	1452.20	-3723.99	164.72	1463.80	-3299.94	253.01	1254.52	-3723.97	323.21	1469.76	139.45	1151.33	74.12	727.06	1055.88	75.15	0.00
3.52000	-3604.71	268.27	16.35	-3686.41	291.47	21.66	-3911.45	494.82	-7.96	-3846.69	418.42	23.19	-2597.88	39.13	8.77	-3546.02	23.25	29.90	-2524.96	269.44	215.49	-3648.08	244.36	83.19	-3609.47	225.46	1102.04	0.00	0.00	0.00	-3624.43	158.90	1452.20	-3717.32	167.19	1461.91	-3295.77	254.33	1251.78	-3705.77	325.14	1468.70	141.12	1150.60	74.45	727.41	1056.62	74.81	0.00
3.53000	-3604.71	268.27	16.35	-3686.41	291.47	21.66	-3919.33	497.22	-9.24	-3853.89	418.86	21.02	-2597.88	39.13	8.77	-3546.02	23.25	29.90	-2522.52	268.03	216.08	-3644.35	243.29	83.39	-3609.47	225.46	1102.04	0.00	0.00	0.00	-3624.43	158.90	1452.20	-3703.52	170.06	1462.05	-3291.57	255.65	1249.02	-3717.30	327.09	1470.32	140.28	1150.85	74.42	727.59	1056.32	75.01	0.00
3.54000	-3604.71	268.27	16.35	-3686.41	291.47	21.66	-3927.18	499.59	-10.48	-3860.51	419.30	18.90	-2597.88	39.13	8.77	-3546.02	23.25	29.90	-2520.12	266.62	216.66	-3640.59	242.22	83.58	-3609.47	225.46	1102.04	0.00	0.00	0.00	-3624.43	158.90	1452.20	-3718.52	173.91	1462.20	-3287.35	256.98	1246.26	-3711.81	329.18	1470.64	139.85	1150.94	74.41	728.09	1055.81	75.29	0.00
3.55000	-3604.71	268.27	16.35	-3686.41	291.47	21.66	-3934.99	501.92	-11.71	-3866.57	419.73	16.84	-2597.88	39.13	8.77	-3546.02	23.25	29.90	-2517.76	265.21	217.23	-3636.80	241.16	83.78	-3609.47	225.46	1102.04	0.00	0.00	0.00	-3624.43	158.90	1452.20	-3697.64	177.33	1461.57	-3283.11	258.32	1243.48	-3706.34	331.25	1470.96	138.99	1150.31	74.26	728.01	1056.20	75.06	0.00
3.56000	-3604.71	268.27	16.35	-3686.41	291.47	21.66	-3942.78	504.22	-12.90	-3872.07	420.16	14.84	-2597.88	39.13	8.77	-3546.02	23.25	29.90	-2515.45	263.80	217.79	-3632.98	240.09	83.97	-3609.47	225.46	1102.04	0.00	0.00	0.00	-3624.43	158.90	1452.20	-3690.13	180.33	1461.17	-3278.83	259.67	1240.70	-3700.91	333.29	1471.29	137.56	1150.90	73.86	728.47	1055.92	75.14	0.00
3.57000	-3604.71	268.27	16.35	-3686.41	291.47	21.66	-3950.53	506.49	-14.06	-3877.04	420.58	12.89	-2597.88	39.13	8.77	-3546.02	23.25	29.90	-2513.18	262.38	218.35	-3629.13	239.02	84.16	-3609.47	225.46	1102.04	0.00	0.00	0.00	-3624.43	158.90	1452.20	-3708.34	183.81	1460.75	-3274.54	261.01	1237.90	-3695.51	335.30	1471.63	138.83	1150.13	74.40	727.67	1056.59	74.62	0.00
3.58000	-3604.71	268.27	16.35	-3686.41	291.47	21.66	-3958.24	508.72	-15.20	-3881.49	421.00	11.01	-2597.88	39.13	8.77	-3546.02	23.25	29.90	-2510.95	260.96	218.89	-3625.25	237.96	84.35	-3609.47	225.46	1102.04	0.00	0.00	0.00	-3624.43	158.90	1452.20	-3701.70	185.39	1460.42	-3270.22	262.37	1235.10	-3690.15	337.29	1471.97	141.62	1150.55	74.69	726.01	1057.23	74.32	0.00
3.59000	-3604.71	268.27	16.35	-3686.41	291.47	21.66	-3965.93	510.92	-16.31	-3885.42	421.41	9.17	-2597.88	39.13	8.77	-3546.02	23.25	29.90	-2508.77	259.53	219.44	-3621.34	236.89	84.53	-3609.47	225.46	1102.04	0.00	0.00	0.00	-3624.43	158.90	1452.20	-3696.42	188.57	1459.30	-3265.87	263.73	1232.29	-3684.82	339.26	1472.31	139.95	1152.04	73.86	726.87	1056.57	74.65	0.00
3.60000	-3604.71	268.27	16.35	-3686.41	291.47	21.66	-3973.58	513.08	-17.40	-3888.86	421.81	7.40	-2597.88	39.13	8.77	-3546.02	23.25	29.90	-2506.62	258.11	219.97	-3617.40	235.83	84.72	-3609.47	225.46	1102.04	0.00	0.00	0.00	-3624.43	158.90	1452.20	-3680.97	191.48	1459.24	-3261.50	265.09	1229.46	-3679.51	341.19	1472.66	140.37	1150.83	74.39	727.15	1056.57	74.64	0.00
3.61000	-3604.71	268.27	16.35	-3686.41	291.47	21.66	-3981.20	515.21	-18.45	-3891.81	422.21	5.67	-2597.88	39.13	8.77	-3546.02	23.25	29.90	-2504.52	256.68	220.49	-3613.43	234.77	84.90	-3609.47	225.46	1102.04	0.00	0.00	0.00	-3624.43	158.90	1452.20	-3684.80	193.89	1459.58	-3257.10	266.46	1226.63	-3674.24	343.11	1473.02	142.30	1148.86	75.06	727.02	1056.66	74.69	0.00
3.62000	-3604.71	268.27	16.35	-3686.41	291.47	21.66	-3988.79	517.30	-19.48	-3894.29	422.61	4.01	-2597.88	39.13	8.77	-3546.02	23.25	29.90	-2502.45	255.25	221.01	-3609.43	233.71	85.09	-3609.47	225.46	1102.04	0.00	0.00	0.00	-3624.43	158.90	1452.20	-3682.56	197.30	1458.97	-3252.68	267.84	1223.79	-3669.01	345.00	1473.38	139.99	1150.82	74.28	726.57	1056.84	74.66	0.00
3.63000	-3604.71	268.27	16.35	-3686.41	291.47	21.66	-3996.34	519.36	-20.49	-3896.31	422.99	2.40	-2597.88	39.13	8.77	-3546.02	23.25	29.90	-2500.43	253.81	221.52	-3605.40	232.65	85.27	-3609.47	225.46	1102.04	0.00	0.00	0.00	-3624.43	158.90	1452.20	-3678.16	200.64	1457.99	-3248.24	269.22	1220.94	-3663.80	346.86	1473.74	141.29	1150.31	74.71	727.26	1056.51	74.99	0.00
3.64000	-3604.71	268.27	16.35	-3686.41	291.47	21.66	-4003.86	521.39	-21.46	-3897.88	423.37	0.85	-2597.88	39.13	8.77	-3546.02	23.25	29.90	-2498.44	252.38	222.03	-3601.34	231.59	85.45	-3609.47	225.46	1102.04	0.00	0.00	0.00	-3624.43	158.90	1452.20	-3675.75	202.89	1457.53	-3243.78	270.60	1218.08	-3658.62	348.70	1474.11	140.93	1148.92	75.16	726.49	1057.05	74.68	0.00
3.65000	-3604.71	268.27	16.35	-3686.41	291.47	21.66	-4011.35	523.39	-22.41	-3899.02	423.75	-0.65	-2597.88	39.13	8.77	-3546.02	23.25	29.90	-2496.50	250.94	222.52	-3597.25	230.53	85.63	-3609.47	225.46	1102.04	0.00	0.00	0.00	-3624.43	158.90	1452.20	-3673.83	206.40	1456.71	-3239.29	271.99	1215.21	-3653.48	350.52	1474.49	142.76	1148.65	75.56	726.34	1056.90	74.49	0.00
3.66000	-3604.71	268.27	16.35	-3686.41	291.47	21.66	-4018.80	525.35	-23.34	-3899.74	424.11	-2.09	-2597.88	39.13	8.77	-3546.02	23.25	29.90	-2494.59	249.50	223.01	-3593.13	229.47	85.80	-3609.47	225.46	1102.04	0.00	0.00	0.00	-3624.43	158.90	1452.20	-3672.17	209.42	1456.50	-3234.77	273.38	1212.33	-3648.37	352.31	1474.86	139.40	1149.72	74.61	728.19	1056.39	74.88	0.00
3.67000	-3604.71	268.27	16.35	-3686.41	291.47	21.66	-4026.22	527.28	-24.24	-3900.05	424.47	-3.47	-2597.88	39.13	8.77	-3546.02	23.25	29.90	-2492.73	248.06	223.49	-3588.98	228.42	85.98	-3609.47	225.46	1102.04	0.00	0.00	0.00	-3624.43	158.90	1452.20	-3674.38	211.99	1456.80	-3230.24	274.78	1209.45	-3643.28	354.07	1475.25	138.65	1151.12	73.95	727.97	1057.18	74.67	0.00
3.68000	-3604.71	268.27	16.35	-3686.41	291.47	21.66	-4033.60	529.18	-25.11	-3899.97	424.82	-4.80	-2597.88	39.13	8.77	-3546.02	23.25	29.90	-2490.90	246.61	223.96	-3584.81	227.36	86.16	-3609.47	225.46	1102.04	0.00	0.00	0.00	-3624.43	158.90	1452.20	-3662.66	215.15	1455.89	-3225.68	276.19	1206.55	-3638.23	355.81	1475.64	139.32	1150.44	74.48	727.41	1056.39	74.82	0.00
3.69000	-3604.71	268.27	16.35	-3686.41	291.47	21.66	-4040.95	531.04	-25.95	-3899.51	425.16	-6.07	-2597.88	39.13	8.77	-3546.02	23.25	29.90	-2489.11	245.17	224.43	-3580.61	226.31	86.33	-3609.47	225.46	1102.04	0.00	0.00	0.00	-3624.43	158.90	1452.20	-3664.94	217.96	1455.48	-3221.10	277.59	1203.65	-3633.21	357.53	1476.03	130.50	1151.56	71.81	727.54	1056.46	74.83	0.00
3.70000	-3604.71	268.27	16.35	-3686.41	291.47	21.66	-4048.27	532.88	-26.77	-3898.68	425.49	-7.29	-2597.88	39.13	8.77	-3546.02	23.25	29.90	-2487.36	243.72	224.89	-3576.37	225.26	86.50	-3609.47	225.46	1102.04	0.00	0.00	0.00	-3624.43	158.90	1452.20	-3664.96	220.57	1455.14	-3216.50	279.00	1200.74	-3628.21	359.23	1476.43	135.97	1151.54	73.28	727.55	1056.66	74.73	0.00
3.71000	-3604.71	268.27	16.35	-3686.41	291.47	21.66	-4055.55	534.68	-27.57	-3897.49	425.82	-8.45	-2597.88	39.13	8.77	-3546.02	23.25	29.90	-2485.64	242.27	225.34	-3572.11	224.20	86.67	-3609.47	225.46	1102.04	0.00	0.00	0.00	-3624.43	158.90	1452.20	-3645.09	223.08	1454.65	-3211.87	280.42	1197.83	-3623.25	360.89	1476.83	140.33	1150.00	74.72	726.86	1056.35	74.70	0.00
3.72000	-3604.71	268.27	16.35	-3686.41	291.47	21.66	-4062.79	536.44	-28.34	-3895.97	426.13	-9.56	-2597.88	39.13	8.77	-3546.02	23.25	29.90	-2483.97	240.82	225.78	-3567.83	223.15	86.84	-3609.47	225.46	1102.04	0.00	0.00	0.00	-3624.43	158.90	1452.20	-3654.65	226.18	1454.44	-3207.22	281.84	1194.91	-3618.32	362.54	1477.23	141.60	1150.00	74.79	726.46	1056.72	74.43	0.00
3.73000	-3604.71	268.27	16.35	-3686.41	291.47	21.66	-4070.00	538.18	-29.08	-3894.11	426.44	-10.61	-2597.88	39.13	8.77	-3546.02	23.25	29.90	-2482.33	239.36	226.22	-3563.51	222.10	87.01	-3609.47	225.46	1102.04	0.00	0.00	0.00	-3624.43	158.90	1452.20	-3639.25	228.39	1453.76	-3202.55	283.26	1191.98	-3613.41	364.16	1477.64	139.15	1149.43	74.53	726.48	1056.87	74.23	0.00
3.74000	-3604.71	268.27	16.35	-3686.41	291.47	21.66	-4077.18	539.88	-29.80	-3891.94	426.73	-11.61	-2597.88	39.13	8.77	-3546.02	23.25	29.90	-2480.72	237.90	226.65	-3559.17	221.05	87.18	-3609.47	225.46	1102.04	0.00	0.00	0.00	-3624.43	158.90	1452.20	-3638.29	230.83	1452.74	-3197.86	284.69	1189.04	-3608.54	365.76	1478.06	131.90	1150.56	72.14	727.14	1056.66	74.44	0.00
3.75000	-3604.71	268.27	16.35	-3686.41	291.47	21.66	-4084.32	541.56	-30.49	-3889.46	427.02	-12.55	-2597.88	39.13	8.77	-3546.02	23.25	29.90	-2479.16	236.45	227.07	-3554.80	220.01	87.34	-3609.47	225.46	1102.04	0.00	0.00	0.00	-3624.43	158.90	1452.20	-3642.45	233.64	1452.17	-3193.15	286.12	1186.10	-3603.69	367.33	1478.48	137.76	1151.00	73.54	727.22	1056.50	74.68	0.00
3.76000	-3604.71	268.27	16.35	-3686.41	291.47	21.66	-4091.42	543.20	-31.16	-3886.70	427.30	-13.43	-2597.88	39.13	8.77	-3546.02	23.25	29.90	-2477.63	234.99	227.48	-3550.40	218.96	87.51	-3609.47	225.46	1102.04	0.00	0.00	0.00	-3624.43	158.90	1452.20	-3639.53	236.39	1452.06	-3188.42	287.55	1183.15	-3598.88	368.88	1478.90	140.85	1150.81	74.26	725.44	1057.57	74.13	0.00
3.77000	-3604.71	268.27	16.35	-3686.41	291.47	21.66	-4098.49	544.81	-31.81	-3883.65	427.56	-14.26	-2597.88	39.13	8.77	-3546.02	23.25	29.90	-2476.13	233.53	227.89	-3545.98	217.92	87.67	-3609.47	225.46	1102.04	0.00	0.00	0.00	-3624.43	158.90	1452.20	-3644.70	239.88	1452.51	-3183.66	288.99	1180.19	-3594.09	370.41	1479.33	138.28	1152.11	73.50	726.30	1056.30	74.74	0.00
3.78000	-3604.71	268.27	16.35	-3686.41	291.47	21.66	-4105.52	546.39	-32.43	-3880.35	427.82	-15.03	-2597.88	39.13	8.77	-3546.02	23.25	29.90	-2474.67	232.06	228.29	-3541.53	216.87	87.83	-3609.47	225.46	1102.04	0.00	0.00	0.00	-3624.43	158.90	1452.20	-3642.00	241.07	1452.15	-3178.89	290.43	1177.23	-3589.33	371.91	1479.76	138.25	1151.18	73.75	726.44	1056.20	74.65	0.00
3.79000	-3604.71	268.27	16.35	-3686.41	291.47	21.66	-4112.52	547.93	-33.02	-3876.79	428.06	-15.75	-2597.88	39.13	8.77	-3546.02	23.25	29.90	-2473.25	230.60	228.68	-3537.05	215.83	87.99	-3609.47	225.46	1102.04	0.00	0.00	0.00	-3624.43	158.90	1452.20	-3642.31	243.51	1451.65	-3174.09	291.88	1174.26	-3584.60	373.39	1480.20	139.14	1149.55	74.44	727.78	1057.23	73.14	0.00
3.80000	-3604.71	268.27	16.35	-3686.41	291.47	21.66	-4119.48	549.45	-33.59	-3873.00	428.29	-16.42	-2597.88	39.13	8.77	-3546.02	23.25	29.90	-2471.86	229.13	229.07	-3532.55	214.79	88.15	-3609.47	225.46	1102.04	0.00	0.00	0.00	-3624.43	158.90	1452.20	-3634.08	246.30	1451.11	-3169.28	293.32	1171.29	-3579.89	374.85	1480.64	139.04	1149.88	74.36	726.68	1057.60	73.84	0.00
3.81000	-3604.71	268.27	16.35	-3686.41	291.47	21.66	-4126.40	550.93	-34.14	-3868.98	428.51	-17.02	-2597.88	39.13	8.77	-3546.02	23.25	29.90	-2470.51	227.66	229.45	-3528.02	213.74	88.31	-3609.47	225.46	1102.04	0.00	0.00	0.00	-3624.43	158.90	1452.20	-3622.40	249.24	1450.79	-3164.44	294.77	1168.31	-3575.22	376.28	1481.08	139.11	1150.97	74.28	726.81	1055.90	74.85	0.00
3.82000	-3604.71	268.27	16.35	-3686.41	291.47	21.66	-4133.29	552.39	-34.66	-3864.75	428.72	-17.58	-2597.88	39.13	8.77	-3546.02	23.25	29.90	-2469.19	226.19	229.82	-3523.46	212.70	88.46	-3609.47	225.46	1102.04	0.00	0.00	0.00	-3624.43	158.90	1452.20	-3611.41	250.63	1450.98	-3159.59	296.23	1165.33	-3570.57	377.69	1481.53	139.73	1150.32	74.44	727.32	1056.26	74.87	0.00
3.83000	-3604.71	268.27	16.35	-3686.41	291.47	21.66	-4140.13	553.81	-35.16	-3860.32	428.92	-18.08	-2597.88	39.13	8.77	-3546.02	23.25	29.90	-2467.90	224.72	230.18	-3518.88	211.67	88.62	-3609.47	225.46	1102.04	0.00	0.00	0.00	-3624.43	158.90	1452.20	-3635.81	252.62	1451.31	-3154.71	297.68	1162.34	-3565.95	379.08	1481.98	140.34	1150.84	74.15	727.26	1056.80	74.71	0.00
3.84000	-3604.71	268.27	16.35	-3686.41	291.47	21.66	-4146.95	555.21	-35.64	-3855.71	429.11	-18.52	-2597.88	39.13	8.77	-3546.02	23.25	29.90	-2466.65	223.25	230.54	-3514.28	210.63	88.77	-3609.47	225.46	1102.04	0.00	0.00	0.00	-3624.43	158.90	1452.20	-3625.42	254.21	1450.72	-3149.82	299.14	1159.34	-3561.35	380.44	1482.44	138.20	1149.44	74.06	727.40	1057.10	74.68	0.00
3.85000	-3604.71	268.27	16.35	-3686.41	291.47	21.66	-4153.72	556.57	-36.09	-3850.92	429.28	-18.91	-2597.88	39.13	8.77	-3546.02	23.25	29.90	-2465.43	221.78	230.89	-3509.65	209.59	88.92	-3609.47	225.46	1102.04	0.00	0.00	0.00	-3624.43	158.90	1452.20	-3610.53	255.82	1450.19	-3144.91	300.60	1156.35	-3556.78	381.78	1482.90	138.20	1150.96	73.68	727.92	1056.84	74.86	0.00
3.86000	-3604.71	268.27	16.35	-3686.41	291.47	21.66	-4160.46	557.90	-36.52	-3845.97	429.44	-19.24	-2597.88	39.13	8.77	-3546.02	23.25	29.90	-2464.24	220.31	231.23	-3504.99	208.56	89.07	-3609.47	225.46	1102.04	0.00	0.00	0.00	-3624.43	158.90	1452.20	-3620.42	257.77	1450.74	-3139.97	302.07	1153.34	-3552.24	383.10	1483.36	138.03	1151.13	73.96	728.78	1056.54	75.04	0.00
3.87000	-3604.71	268.27	16.35	-3684.97	291.62	21.34	-4167.15	559.21	-36.92	-3840.88	429.58	-19.52	-2597.88	39.13	8.77	-3546.02	23.25	29.90	-2463.09	218.83	231.56	-3500.31	207.52	89.22	-3609.47	225.46	1102.04	0.00	0.00	0.00	-3624.43	158.90	1452.20	-3620.31	259.32	1450.76	-3135.02	303.53	1150.33	-3547.73	384.40	1483.83	139.03	1150.89	74.27	729.00	1056.36	75.18	0.00
3.88000	-3604.71	268.27	16.35	-3683.47	290.08	21.43	-4173.82	560.48	-37.31	-3835.65	429.72	-19.75	-2597.88	39.13	8.77	-3546.02	23.25	29.90	-2461.97	217.35	231.89	-3495.60	206.49	89.37	-3609.47	225.46	1102.04	0.00	0.00	0.00	-3624.43	158.90	1452.20	-3610.08	260.35	1450.47	-3130.05	305.00	1147.32	-3543.24	385.67	1484.30	140.19	1150.70	74.47	727.06	1056.56	74.68	0.00
3.89000	-3604.71	268.27	16.35	-3699.21	288.20	19.37	-4180.44	561.72	-37.67	-3830.31	429.84	-19.92	-2597.88	39.13	8.77	-3546.02	23.25	29.90	-2460.88	215.88	232.21	-3490.87	205.46	89.52	-3609.47	225.46	1102.04	0.00	0.00	0.00	-3624.43	158.90	1452.20	-3594.96	261.32	1449.63	-3125.06	306.47	1144.31	-3538.78	386.92	1484.77	140.69	1147.68	75.40	726.18	1056.75	74.44	0.00
3.90000	-3604.71	268.27	16.35	-3667.38	285.17	25.11	-4187.02	562.94	-38.00	-3824.85	429.94	-20.04	-2597.88	39.13	8.77	-3546.02	23.25	29.90	-2459.82	214.40	232.53	-3486.12	204.43	89.66	-3609.47	225.46	1102.04	0.00	0.00	0.00	-3624.43	158.90	1452.20	-3593.51	262.51	1449.36	-3120.06	307.95	1141.29	-3534.35	388.15	1485.25	141.03	1148.33	75.35	726.36	1056.84	74.44	0.00
3.91000	-3604.71	268.27	16.35	-3638.75	286.92	28.99	-4193.57	564.12	-38.32	-3819.30	430.03	-20.10	-2597.88	39.13	8.77	-3546.02	23.25	29.90	-2458.80	212.92	232.83	-3481.34	203.40	89.81	-3609.47	225.46	1102.04	0.00	0.00	0.00	-3624.43	158.90	1452.20	-3606.33	264.19	1450.13	-3115.03	309.42	1138.27	-3529.94	389.36	1485.74	137.71	1150.78	73.86	726.52	1057.03	74.31	0.00
3.92000	-3604.71	268.27	16.35	-3639.38	289.75	28.63	-4200.07	565.28	-38.61	-3813.67	430.11	-20.10	-2597.88	39.13	8.77	-3546.02	23.25	29.90	-2457.80	211.44	233.13	-3476.53	202.38	89.95	-3609.47	225.46	1102.04	0.00	0.00	0.00	-3624.43	158.90	1452.20	-3614.79	265.28	1450.32	-3109.99	310.90	1135.24	-3525.55	390.54	1486.22	138.18	1150.71	73.73	726.76	1056.40	74.73	0.00
3.93000	-3604.71	268.27	16.35	-3702.36	289.81	20.27	-4206.54	566.40	-38.88	-3807.97	430.17	-20.06	-2597.88	39.13	8.77	-3546.02	23.25	29.90	-2456.84	209.96	233.42	-3471.71	201.35	90.09	-3609.47	225.46	1102.04	0.00	0.00	0.00	-3624.43	158.90	1452.20	-3616.32	266.39	1450.39	-3104.93	312.38	1132.21	-3521.19	391.71	1486.71	139.03	1150.54	74.24	728.06	1055.69	75.25	0.00
3.94000	-3604.71	268.27	16.35	-3645.26	286.05	29.46	-4212.97	567.50	-39.13	-3802.22	430.22	-19.95	-2597.88	39.13	8.77	-3546.02	23.25	29.90	-2455.91	208.47	233.71	-3466.86	200.32	90.23	-3609.47	225.46	1102.04	0.00	0.00	0.00	-3624.43	158.90	1452.20	-3608.89	267.04	1450.32	-3099.85	313.86	1129.18	-3516.86	392.85	1487.20	139.19	1147.67	75.33	727.24	1056.35	74.79	0.00
3.95000	-3604.71	268.27	16.35	-3677.56	284.35	21.61	-4219.36	568.57	-39.35	-3796.42	430.25	-19.80	-2597.88	39.13	8.77	-3546.02	23.25	29.90	-2455.00	206.99	233.99	-3461.98	199.30	90.37	-3609.47	225.46	1102.04	0.00	0.00	0.00	-3624.43	158.90	1452.20	-3597.29	267.22	1450.00	-3094.75	315.34	1126.14	-3512.55	393.97	1487.70	137.54	1150.15	74.21	726.42	1057.18	74.30	0.00
3.96000	-3604.71	268.27	16.35	-3715.71	287.64	19.36	-4225.71	569.61	-39.56	-3790.60	430.27	-19.59	-2597.88	39.13	8.77	-3546.02	23.25	29.90	-2454.13	205.51	234.26	-3457.09	198.28	90.51	-3609.47	225.46	1102.04	0.00	0.00	0.00	-3624.43	158.90	1452.20	-3592.19	267.63	1449.37	-3089.64	316.82	1123.10	-3508.26	395.07	1488.20	139.32	1151.21	74.04	727.49	1056.73	74.76	0.00
3.97000	-3604.71	268.27	16.35	-3690.16	289.00	21.57	-4232.02	570.62	-39.74	-3784.76	430.27	-19.32	-2597.88	39.13	8.77	-3546.02	23.25	29.90	-2453.29	204.02	234.53	-3452.17	197.26	90.64	-3609.47	225.46	1102.04	0.00	0.00	0.00	-3624.43	158.90	1452.20	-3597.22	268.20	1449.95	-3084.51	318.31	1120.06	-3504.00	396.14	1488.70	139.57	1151.22	74.10	728.19	1056.30	75.19	0.00
3.98000	-3604.71	268.27	16.35	-3730.18	284.25	14.08	-4238.29	571.60	-39.90	-3778.91	430.25	-19.01	-2597.88	39.13	8.77	-3546.02	23.25	29.90	-2452.47	202.54	234.78	-3447.22	196.24	90.78	-3609.47	225.46	1102.04	0.00	0.00	0.00	-3624.43	158.90	1452.20	-3596.28	268.84	1449.78	-3079.37	319.79	1117.02	-3499.77	397.20	1489.21	142.89	1150.28	75.13	727.55	1056.36	74.75	0.00
3.99000	-3604.71	268.27	16.35	-3685.17	285.41	21.18	-4244.53	572.56	-40.04	-3773.08	430.22	-18.63	-2597.88	39.13	8.77	-3546.02	23.25	29.90	-2451.69	201.05	235.03	-3442.26	195.22	90.91	-3609.47	225.46	1102.04	0.00	0.00	0.00	-3624.43	158.90	1452.20	-3596.19	269.59	1449.78	-3074.21	321.28	1113.98	-3495.56	398.23	1489.72	142.57	1149.09	75.57	727.74	1056.39	74.85	0.00
4.00000	-3604.71	268.27	16.35	-3657.39	282.77	26.59	-4250.72	573.49	-40.15	-3767.27	430.17	-18.21	-2597.88	39.13	8.77	-3546.02	23.25	29.90	-2450.93	199.57	235.28	-3437.27	194.20	91.05	-3609.47	225.46	1102.04	0.00	0.00	0.00	-3624.43	158.90	1452.20	-3590.86	269.55	1449.68	-3069.03	322.77	1110.93	-3491.37	399.24	1490.23	139.97	1149.31	74.90	726.19	1056.46	74.44	0.00
4.01000	-3604.71	268.27	16.35	-3704.43	286.15	18.61	-4256.87	574.38	-40.25	-3761.49	430.10	-17.73	-2597.88	39.13	8.77	-3546.02	23.25	29.90	-2450.20	198.08	235.52	-3432.26	193.19	91.18	-3609.47	225.46	1102.04	0.00	0.00	0.00	-3624.43	158.90	1452.20	-3580.24	269.37	1449.36	-3063.83	324.26	1107.88	-3487.21	400.23	1490.75	138.34	1150.55	73.91	726.22	1057.03	74.35	0.00
4.02000	-3604.71	268.27	16.35	-3632.59	282.99	30.97	-4262.98	575.26	-40.32	-3755.76	430.02	-17.19	-2597.88	39.13	8.77	-3546.02	23.25	29.90	-2449.50	196.59	235.75	-3427.23	192.18	91.31	-3609.47	225.46	1102.04	0.00	0.00	0.00	-3624.43	158.90	1452.20	-3583.73	268.46	1449.87	-3058.62	325.75	1104.83	-3483.07	401.20	1491.27	139.38	1151.88	73.62	726.50	1056.13	74.85	0.00
4.03000	-3604.71	268.27	16.35	-3657.01	284.45	25.89	-4269.05	576.10	-40.38	-3750.10	429.92	-16.61	-2597.88	39.13	8.77	-3546.02	23.25	29.90	-2448.83	195.11	235.97	-3422.17	191.16	91.44	-3609.47	225.46	1102.04	0.00	0.00	0.00	-3624.43	158.90	1452.20	-3598.14	268.00	1449.38	-3053.40	327.24	1101.78	-3478.95	402.15	1491.79	140.48	1151.09	74.32	725.89	1056.83	74.42	0.00
4.04000	-3604.71	268.27	16.35	-3680.25	284.27	23.67	-4275.07	576.91	-40.41	-3744.51	429.80	-15.96	-2597.88	39.13	8.77	-3546.02	23.25	29.90	-2448.19	193.62	236.19	-3417.10	190.15	91.56	-3609.47	225.46	1102.04	0.00	0.00	0.00	-3624.43	158.90	1452.20	-3584.05	267.03	1449.52	-3048.16	328.73	1098.73	-3474.86	403.08	1492.32	139.12	1151.28	74.07	726.94	1057.10	74.57	0.00
4.05000	-3604.71	268.27	16.35	-3706.53	283.43	20.16	-4281.06	577.70	-40.42	-3739.01	429.66	-15.27	-2597.88	39.13	8.77	-3546.02	23.25	29.90	-2447.57	192.13	236.40	-3412.00	189.14	91.69	-3609.47	225.46	1102.04	0.00	0.00	0.00	-3624.43	158.90	1452.20	-3567.02	266.80	1449.82	-3042.90	330.22	1095.68	-3470.78	403.99	1492.85	138.19	1151.11	73.88	728.15	1056.96	74.91	0.00
4.06000	-3604.71	268.27	16.35	-3709.12	281.91	18.68	-4287.01	578.46	-40.42	-3733.61	429.51	-14.52	-2597.88	39.13	8.77	-3546.02	23.25	29.90	-2446.98	190.64	236.60	-3406.88	188.14	91.82	-3609.45	225.46	1102.04	0.00	0.00	0.00	-3624.43	158.90	1452.20	-3578.79	267.61	1450.16	-3037.63	331.71	1092.63	-3466.74	404.87	1493.38	140.98	1150.62	74.28	728.96	1055.72	75.66	0.00
4.07000	-3604.71	268.27	16.35	-3693.17	282.04	18.71	-4292.91	579.20	-40.39	-3728.32	429.34	-13.72	-2597.88	39.13	8.77	-3546.02	23.25	29.90	-2446.41	189.16	236.80	-3401.74	187.13	91.94	-3591.38	223.36	1102.00	0.00	0.00	0.00	-3624.43	158.90	1452.20	-3575.71	267.14	1449.60	-3032.34	333.20	1089.57	-3462.71	405.74	1493.91	140.40	1149.92	74.86	727.07	1057.02	74.56	0.00
4.08000	-3604.71	268.27	16.35	-3736.59	284.91	12.55	-4298.77	579.90	-40.34	-3723.16	429.14	-12.86	-2597.88	39.13	8.77	-3546.02	23.25	29.90	-2445.87	187.67	236.99	-3396.58	186.12	92.06	-3619.30	224.28	1102.18	0.00	0.00	0.00	-3624.43	158.90	1452.20	-3577.71	265.91	1449.80	-3027.04	334.70	1086.52	-3458.71	406.58	1494.45	138.99	1150.80	74.22	728.19	1055.59	75.33	0.00
4.09000	-3604.71	268.27	16.35	-3689.74	282.41	20.83	-4304.59	580.58	-40.27	-3718.14	428.93	-11.95	-2597.88	39.13	8.77	-3546.02	23.25	29.90	-2445.36	186.18	237.17	-3391.40	185.12	92.18	-3597.45	222.01	1101.64	0.00	0.00	0.00	-3624.43	158.90	1452.20	-3575.41	264.23	1450.62	-3021.73	336.19	1083.46	-3454.72	407.41	1494.99	141.61	1148.26	75.16	727.15	1056.20	74.87	0.00
4.10000	-3604.71	268.27	16.35	-3648.39	282.72	25.17	-4310.37	581.24	-40.19	-3713.27	428.70	-10.99	-2597.88	39.13	8.77	-3546.02	23.25	29.90	-2444.87	184.69	237.34	-3386.20	184.12	92.30	-3587.07	221.64	1101.54	0.00	0.00	0.00	-3624.43	158.90	1452.20	-3568.87	263.60	1450.11	-3016.40	337.68	1080.41	-3450.76	408.21	1495.53	141.20	1149.93	74.77	726.89	1056.44	74.57	0.00
4.11000	-3604.71	268.27	16.35	-3640.93	282.62	25.88	-4316.11	581.86	-40.08	-3708.57	428.45	-9.97	-2597.88	39.13	8.77	-3546.02	23.25	29.90	-2444.41	183.20	237.51	-3380.98	183.12	92.42	-3605.10	221.08	1101.51	0.00	0.00	0.00	-3624.43	158.90	1452.20	-3562.21	262.37	1449.19	-3011.06	339.17	1077.35	-3446.83	409.00	1496.08	141.96	1150.86	74.91	726.60	1056.39	74.59	0.00
4.12000	-3604.71	268.27	16.35	-3633.86	282.62	26.60	-4321.80	582.46	-39.95	-3704.05	428.18	-8.90	-2597.88	39.13	8.77	-3546.02	23.25	29.90	-2443.98	181.71	237.68	-3375.74	182.12	92.54	-3610.45	220.71	1101.36	0.00	0.00	0.00	-3624.43	158.90	1452.20	-3557.39	260.77	1448.56	-3005.70	340.67	1074.30	-3442.91	409.76	1496.63	139.56	1150.35	74.53	727.47	1056.71	74.73	0.00
4.13000	-3604.71	268.27	16.35	-3627.18	282.73	27.34	-4327.46	583.04	-39.81	-3699.72	427.89	-7.78	-2597.88	39.13	8.77	-3546.02	23.25	29.90	-2443.56	180.23	237.83	-3370.47	181.12	92.65	-3596.47	219.67	1101.43	0.00	0.00	0.00	-3624.43	158.90	1452.20	-3568.98	260.00	1449.33	-3000.33	342.16	1071.25	-3439.02	410.50	1497.18	141.48	1149.54	74.99	727.32	1056.17	74.88	0.00
4.14000	-3604.71	268.27	16.35	-3620.88	282.93	28.09	-4333.07	583.58	-39.64	-3695.60	427.58	-6.61	-2597.88	39.13	8.77	-3546.02	23.25	29.90	-2443.18	178.74	237.98	-3365.19	180.13	92.77	-3600.66	217.47	1100.71	0.00	0.00	0.00	-3624.43	158.90	1452.20	-3566.38	258.83	1449.01	-2994.95	343.65	1068.20	-3435.14	411.23	1497.73	142.73	1149.57	75.16	727.46	1056.18	74.80	0.00
4.15000	-3604.71	268.27	16.35	-3614.96	283.22	28.85	-4338.63	584.10	-39.46	-3691.69	427.25	-5.38	-2597.88	39.13	8.77	-3546.02	23.25	29.90	-2442.81	177.25	238.12	-3359.89	179.13	92.88	-3595.79	215.89	1100.60	0.00	0.00	0.00	-3624.43	158.90	1452.20	-3561.28	257.03	1448.80	-2989.55	345.14	1065.15	-3431.29	411.93	1498.29	139.06	1151.44	73.95	727.01	1055.68	74.99	0.00
4.16000	-3604.71	268.27	16.35	-3609.40	283.59	29.61	-4344.15	584.60	-39.25	-3688.02	426.90	-4.10	-2597.88	39.13	8.77	-3546.02	23.25	29.90	-2442.47	175.76	238.26	-3354.57	178.14	92.99	-3545.63	211.08	1102.64	0.00	0.00	0.00	-3624.43	158.90	1452.20	-3561.08	254.79	1448.44	-2984.14	346.63	1062.10	-3427.46	412.61	1498.85	141.00	1149.84	74.77	725.91	1056.78	74.31	0.00
4.17000	-3604.71	268.27	16.35	-3604.19	284.04	30.37	-4349.63	585.07	-39.03	-3684.59	426.53	-2.76	-2597.88	39.13	8.77	-3546.02	23.25	29.90	-2442.15	174.28	238.39	-3349.23	177.15	93.11	-3574.70	211.19	1101.84	0.00	0.00	0.00	-3624.43	158.90	1452.20	-3574.96	253.60	1448.32	-2978.72	348.12	1059.05	-3423.64	413.28	1499.41	141.75	1149.91	75.00	727.13	1056.40	74.88	0.00
4.18000	-3604.71	268.27	16.35	-3599.34	284.55	31.14	-4355.07	585.52	-38.79	-3681.42	426.13	-1.37	-2597.88	39.13	8.77	-3546.02	23.25	29.90	-2441.86	172.79	238.51	-3343.87	176.16	93.22	-3595.00	210.26	1100.04	0.00	0.00	0.00	-3624.41	158.90	1452.20	-3583.73	253.53	1449.02	-2973.28	349.61	1056.00	-3419.85	413.92	1499.97	139.10	1151.32	74.24	727.26	1056.77	74.72	0.00
4.19000	-3604.71	268.27	16.35	-3594.84	285.11	31.91	-4360.46	585.93	-38.53	-3678.52	425.71	0.07	-2597.88	39.13	8.77	-3546.02	23.25	29.90	-2441.59	171.31	238.63	-3338.50	175.17	93.32	-3587.61	209.56	1101.97	0.00	0.00	0.00	-3600.92	154.45	1452.34	-3558.84	250.75	1448.48	-2967.83	351.10	1052.96	-3416.08	414.55	1500.54	140.68	1148.59	75.46	726.58	1057.41	74.29	0.00
4.20000	-3604.71	268.27	16.35	-3590.67	285.74	32.67	-4365.81	586.33	-38.25	-3675.90	425.28	1.56	-2597.88	39.13	8.77	-3546.02	23.25	29.90	-2441.34	169.82	238.74	-3333.10	174.19	93.43	-3581.77	207.42	1101.17	0.00	0.00	0.00	-3647.61	153.83	1451.51	-3556.07	249.36	1448.37	-2962.38	352.58	1049.91	-3412.33	415.16	1501.11	140.17	1149.76	74.67	726.83	1056.88	74.41	0.00
4.21000	-3604.71	268.27	16.35	-3586.84	286.40	33.42	-4371.11	586.70	-37.96	-3673.58	424.81	3.11	-2597.88	39.13	8.77	-3546.02	23.25	29.90	-2441.12	168.34	238.84	-3327.69	173.20	93.54	-3596.95	204.07	1100.35	0.00	0.00	0.00	-3594.09	150.34	1450.81	-3562.18	246.83	1447.93	-2956.90	354.07	1046.87	-3408.59	415.74	1501.68	140.20	1150.50	74.54	727.54	1056.98	74.63	0.00
4.22000	-3604.71	268.27	16.35	-3583.33	287.10	34.17	-4376.37	587.04	-37.64	-3671.57	424.33	4.71	-2597.88	39.13	8.77	-3546.02	23.25	29.90	-2440.91	166.85	238.94	-3322.25	172.22	93.64	-3593.24	203.67	1100.53	0.00	0.00	0.00	-3623.42	146.88	1451.92	-3573.94	244.05	1448.07	-2951.42	355.55	1043.83	-3404.88	416.31	1502.25	140.54	1150.74	74.45	727.08	1055.45	75.10	0.00
4.23000	-3604.71	268.27	16.35	-3580.14	287.84	34.90	-4381.59	587.36	-37.31	-3669.88	423.82	6.36	-2597.88	39.13	8.77	-3546.02	23.25	29.90	-2440.73	165.37	239.03	-3316.80	171.24	93.75	-3603.71	201.00	1099.68	0.00	0.00	0.00	-3583.95	145.07	1450.77	-3575.99	241.47	1447.43	-2945.93	357.04	1040.80	-3401.19	416.86	1502.83	139.14	1149.75	74.59	726.61	1056.41	74.72	0.00
4.24000	-3604.71	268.27	16.35	-3577.26	288.59	35.62	-4386.76	587.65	-36.96	-3668.52	423.29	8.06	-2597.88	39.13	8.77	-3546.02	23.25	29.90	-2440.57	163.89	239.11	-3311.34	170.26	93.85	-3581.10	196.36	1099.70	0.00	0.00	0.00	-3573.95	144.61	1447.89	-3551.62	239.52	1447.39	-2940.42	358.52	1037.76	-3397.51	417.39	1503.41	139.03	1150.89	74.07	726.49	1057.85	74.23	0.00
4.25000	-3604.71	268.27	16.35	-3574.68	289.36	36.33	-4391.88	587.92	-36.59	-3667.52	422.74	9.82	-2597.88	39.13	8.77	-3546.02	23.25	29.90	-2440.42	162.40	239.19	-3305.85	169.28	93.95	-3559.57	192.10	1100.38	0.00	0.00	0.00	-3606.96	141.27	1450.29	-3558.53	236.74	1447.73	-2934.90	360.00	1034.73	-3393.86	417.90	1503.99	139.75	1150.59	74.39	727.40	1056.83	74.83	0.00
4.26000	-3604.71	268.27	16.35	-3572.40	290.14	37.01	-4396.97	588.17	-36.21	-3666.88	422.16	11.63	-2597.88	39.13	8.77	-3546.02	23.25	29.90	-2440.30	160.92	239.26	-3300.35	168.30	94.05	-3565.44	191.81	1100.70	0.00	0.00	0.00	-3679.93	138.21	1450.53	-3543.66	234.56	1448.06	-2929.38	361.47	1031.71	-3390.22	418.39	1504.57	141.73	1149.84	75.13	727.20	1056.96	74.45	0.00
4.27000	-3604.71	268.27	16.35	-3570.42	290.92	37.68	-4402.00	588.39	-35.80	-3666.61	421.56	13.49	-2597.88	39.13	8.77	-3546.02	23.25	29.90	-2440.20	159.44	239.33	-3294.83	167.33	94.15	-3562.94	188.92	1098.22	0.00	0.00	0.00	-3618.87	134.08	1450.27	-3539.67	231.64	1447.85	-2923.84	362.95	1028.68	-3386.60	418.87	1505.15	140.81	1149.99	74.67	726.49	1056.52	74.46	0.00
4.28000	-3604.71	268.27	16.35	-3568.71	291.69	38.31	-4406.99	588.59	-35.38	-3666.73	420.94	15.40	-2597.88	39.13	8.77	-3546.02	23.25	29.90	-2440.12	157.96	239.38	-3289.29	166.36	94.25	-3566.35	186.61	1098.39	0.00	0.00	0.00	-3588.41	130.56	1449.64	-3537.39	228.64	1447.82	-2918.29	364.42	1025.66	-3383.00	419.32	1505.74	139.96	1149.92	74.42	726.23	1056.24	74.77	0.00
4.29000	-3604.71	268.27	16.35	-3567.29	292.45	38.93	-4411.94	588.76	-34.95	-3667.25	420.29	17.37	-2597.88	39.13	8.77	-3546.02	23.25	29.90	-2440.06	156.49	239.43	-3283.74	165.39	94.34	-3584.06	183.53	1099.33	0.00	0.00	0.00	-3597.56	129.02	1449.75	-3541.21	226.85	1447.59	-2912.73	365.90	1022.65	-3379.42	419.76	1506.33	140.31	1150.32	74.35	726.24	1056.40	74.68	0.00
4.30000	-3604.71	268.27	16.35	-3566.13	293.19	39.51	-4416.84	588.91	-34.49	-3668.18	419.61	19.39	-2597.88	39.13	8.77	-3546.02	23.25	29.90	-2440.02	155.01	239.48	-3278.16	164.42	94.44	-3588.13	179.79	1098.51	0.00	0.00	0.00	-3622.11	127.48	1450.21	-3541.56	224.80	1447.35	-2907.16	367.37	1019.63	-3375.85	420.17	1506.92	140.97	1150.55	74.59	727.00	1056.78	74.48	0.00
4.31000	-3604.71	268.27	16.35	-3565.24	293.90	40.06	-4421.69	589.03	-34.02	-3669.54	418.91	21.46	-2597.88	39.13	8.77	-3546.02	23.25	29.90	-2440.00	153.53	239.52	-3272.58	163.45	94.53	-3560.56	176.76	1098.71	0.00	0.00	0.00	-3606.05	123.78	1450.45	-3530.80	221.38	1447.30	-2901.58	368.83	1016.62	-3372.31	420.57	1507.51	139.22	1150.46	74.48	728.00	1056.21	75.09	0.00
4.32000	-3604.71	268.27	16.35	-3564.60	294.58	40.58	-4426.49	589.13	-33.54	-3671.34	418.19	23.58	-2597.88	39.13	8.77	-3546.02	23.25	29.90	-2440.00	152.06	239.55	-3266.97	162.49	94.62	-3525.95	173.38	1099.80	0.00	0.00	0.00	-3577.91	120.04	1449.85	-3529.90	218.25	1447.07	-2895.99	370.30	1013.62	-3368.78	420.95	1508.10	141.39	1149.96	74.91	726.37	1057.46	74.36	0.00
4.33000	-3604.71	268.27	16.35	-3564.22	295.21	41.06	-4431.26	589.21	-33.03	-3673.59	417.44	25.75	-2597.88	39.13	8.77	-3546.02	23.25	29.90	-2440.01	150.58	239.58	-3261.35	161.52	94.71	-3535.57	170.17	1099.05	0.00	0.00	0.00	-3599.54	119.47	1448.85	-3526.82	216.42	1448.01	-2890.39	371.76	1010.62	-3365.27	421.32	1508.70	140.08	1149.73	74.85	727.70	1056.95	74.68	0.00
4.34000	-3604.71	268.27	16.35	-3564.07	295.80	41.50	-4435.97	589.27	-32.52	-3676.31	416.66	27.98	-2597.88	39.13	8.77	-3546.02	23.25	29.90	-2440.04	149.11	239.60	-3255.72	160.56	94.80	-3561.80	168.01	1099.31	0.00	0.00	0.00	-3593.42	116.02	1449.32	-3523.90	213.89	1448.61	-2884.78	373.22	1007.63	-3361.77	421.66	1509.30	139.80	1149.28	75.03	727.68	1056.42	74.96	0.00
4.35000	-3604.71	268.27	16.35	-3564.17	296.32	41.90	-4440.64	589.30	-31.98	-3679.51	415.86	30.26	-2597.88	39.13	8.77	-3546.02	23.25	29.90	-2440.10	147.64	239.61	-3250.07	159.60	94.89	-3560.24	162.88	1098.53	0.00	0.00	0.00	-3578.03	111.67	1449.89	-3526.99	211.20	1448.67	-2879.17	374.68	1004.63	-3358.29	421.99	1509.90	139.81	1149.65	74.85	727.38	1056.23	75.05	0.00
4.36000	-3604.71	268.27	16.35	-3564.49	296.79	42.26	-4445.26	589.31	-31.43	-3683.20	415.03	32.59	-2597.88	39.13	8.77	-3546.02	23.25	29.90	-2440.16	146.17	239.62	-3244.40	158.64	94.98	-3554.10	160.59	1099.33	0.00	0.00	0.00	-3565.59	108.22	1449.14	-3537.60	209.11	1448.15	-2873.54	376.14	1001.65	-3354.83	422.30	1510.50	140.33	1150.66	74.29	726.86	1057.48	74.31	0.00
4.37000	-3604.71	268.27	16.35	-3565.03	297.18	42.57	-4449.83	589.29	-30.86	-3687.40	414.18	34.97	-2597.88	39.13	8.77	-3546.02	23.25	29.90	-2440.25	144.70	239.62	-3238.72	157.68	95.07	-3548.78	157.10	1099.89	0.00	0.00	0.00	-3568.51	106.72	1448.42	-3533.34	205.93	1448.65	-2867.91	377.59	998.67	-3351.38	422.59	1511.10	140.01	1150.93	74.23	727.84	1056.57	74.98	0.00
4.38000	-3604.71	268.27	16.35	-3565.79	297.49	42.83	-4454.36	589.26	-30.28	-3692.11	413.29	37.40	-2597.88	39.13	8.77	-3546.02	23.25	29.90	-2440.35	143.23	239.61	-3233.02	156.73	95.15	-3544.57	155.60	1097.91	0.00	0.00	0.00	-3567.28	103.79	1447.98	-3544.21	203.98	1448.24	-2862.26	379.04	995.69	-3347.96	422.86	1511.70	138.51	1152.14	73.62	728.06	1056.04	75.10	0.00
4.39000	-3604.71	268.27	16.35	-3566.76	297.72	43.04	-4458.83	589.20	-29.68	-3697.35	412.39	39.89	-2597.88	39.13	8.77	-3546.02	23.25	29.90	-2440.47	141.77	239.60	-3227.31	155.78	95.24	-3520.61	153.19	1099.21	0.00	0.00	0.00	-3554.69	100.67	1448.66	-3547.09	201.77	1447.92	-2856.61	380.48	992.73	-3344.54	423.12	1512.31	140.34	1151.04	74.28	728.43	1055.90	75.21	0.00
4.40000	-3604.71	268.27	16.35	-3567.93	297.85	43.19	-4463.27	589.11	-29.06	-3703.14	411.45	42.43	-2597.88	39.13	8.77	-3546.02	23.25	29.90	-2440.60	140.30	239.59	-3221.58	154.83	95.32	-3549.01	149.01	1097.98	0.00	0.00	0.00	-3550.07	97.25	1449.27	-3542.74	198.66	1447.75	-2850.95	381.93	989.76	-3341.14	423.36	1512.92	141.51	1149.53	74.98	726.71	1056.75	74.48	0.00
4.41000	-3604.71	268.27	16.35	-3569.30	297.88	43.29	-4467.65	589.01	-28.43	-3709.49	410.48	45.02	-2597.88	39.13	8.77	-3546.02	23.25	29.90	-2440.76	138.84	239.56	-3215.84	153.88	95.40	-3538.81	146.75	1098.22	0.00	0.00	0.00	-3568.92	94.27	1449.31	-3539.76	194.73	1447.80	-2845.29	383.37	986.80	-3337.76	423.58	1513.53	139.32	1149.91	74.50	727.95	1056.58	74.77	0.00
4.42000	-3604.71	268.27	16.35	-3570.86	297.81	43.33	-4471.98	588.88	-27.79	-3716.40	409.49	47.66	-2597.88	39.13	8.77	-3546.02	23.25	29.90	-2440.92	137.38	239.53	-3210.09	152.93	95.48	-3576.64	145.09	1097.22	0.00	0.00	0.00	-3563.47	91.63	1447.34	-3534.22	191.90	1447.99	-2839.61	384.80	983.85	-3334.40	423.79	1514.14	137.81	1150.14	74.34	728.42	1056.18	75.15	0.00
4.43000	-3604.71	268.27	16.35	-3572.59	297.62	43.31	-4476.27	588.74	-27.13	-3723.92	408.47	50.35	-2597.88	39.13	8.77	-3546.02	23.25	29.90	-2441.10	135.92	239.50	-3204.32	151.99	95.56	-3534.48	142.00	1098.48	0.00	0.00	0.00	-3564.66	88.00	1448.55	-3520.98	189.29	1448.58	-2833.93	386.23	980.91	-3331.04	423.97	1514.75	138.14	1151.16	74.13	727.44	1056.96	74.63	0.00
4.44000	-3604.71	268.27	16.35	-3574.50	297.31	43.22	-4480.51	588.57	-26.46	-3753.38	410.44	50.72	-2597.88	39.13	8.77	-3546.02	23.25	29.90	-2441.30	134.46	239.45	-3198.53	151.04	95.64	-3553.61	141.12	1096.20	0.00	0.00	0.00	-3583.76	84.64	1448.37	-3522.97	187.13	1448.39	-2828.24	387.66	977.97	-3327.71	424.14	1515.36	139.34	1151.04	74.42	727.97	1056.62	74.83	0.00
4.45000	-3604.71	268.27	16.35	-3576.58	296.87	43.07	-4484.70	588.37	-25.77	-3751.00	406.60	52.75	-2597.88	39.13	8.77	-3546.02	23.25	29.90	-2441.51	133.01	239.41	-3192.74	150.10	95.72	-3533.07	138.42	1096.58	0.00	0.00	0.00	-3581.05	82.33	1447.87	-3530.51	185.13	1447.80	-2822.55	389.09	975.04	-3324.39	424.30	1515.97	140.32	1150.31	74.68	727.54	1056.22	75.04	0.00
4.46000	-3604.71	268.27	16.35	-3578.82	296.29	42.85	-4488.84	588.16	-25.06	-3741.02	408.43	56.32	-2597.88	39.13	8.77	-3546.02	23.25	29.90	-2441.74	131.55	239.35	-3186.92	149.16	95.79	-3540.48	137.17	1097.31	0.00	0.00	0.00	-3546.12	80.20	1446.83	-3543.78	182.08	1447.95	-2816.84	390.51	972.11	-3321.08	424.43	1516.59	140.06	1149.89	74.60	727.74	1056.31	74.97	0.00
4.47000	-3604.71	268.27	16.35	-3581.22	295.57	42.55	-4492.93	587.92	-24.34	-3721.20	403.12	62.95	-2597.88	39.13	8.77	-3546.02	23.25	29.90	-2441.98	130.10	239.29	-3181.10	148.22	95.87	-3545.56	135.43	1096.87	0.00	0.00	0.00	-3525.76	78.78	1448.10	-3507.28	180.74	1447.35	-2811.13	391.93	969.20	-3317.79	424.55	1517.21	138.78	1150.51	74.05	727.86	1056.67	74.82	0.00
4.48000	-3604.71	268.27	16.35	-3583.76	294.70	42.19	-4496.98	587.67	-23.61	-3750.28	400.81	62.98	-2597.88	39.13	8.77	-3546.02	23.25	29.90	-2442.23	128.65	239.22	-3175.26	147.29	95.94	-3540.29	133.51	1095.64	0.00	0.00	0.00	-3594.03	74.46	1448.76	-3519.25	177.87	1448.09	-2805.42	393.34	966.29	-3314.51	424.66	1517.82	139.97	1149.35	74.85	729.11	1056.19	75.16	0.00
4.49000	-3604.71	268.27	16.35	-3586.45	293.67	41.74	-4500.97	587.39	-22.86	-3743.20	398.84	69.33	-2597.88	39.13	8.77	-3546.02	23.25	29.90	-2442.50	127.20	239.15	-3169.41	146.36	96.01	-3526.63	130.19	1095.73	0.00	0.00	0.00	-3566.76	72.83	1448.32	-3510.89	176.01	1447.94	-2799.70	394.75	963.38	-3311.24	424.74	1518.44	139.43	1149.79	74.94	727.25	1056.77	74.50	0.00
4.50000	-3604.71	268.27	16.35	-3589.26	292.47	41.22	-4504.92	587.09	-22.10	-3710.32	396.71	78.18	-2597.88	39.13	8.77	-3546.02	23.25	29.90	-2442.78	125.76	239.07	-3163.55	145.42	96.08	-3532.51	129.55	1095.87	0.00	0.00	0.00	-3520.50	71.29	1446.96	-3503.74	173.94	1446.92	-2793.97	396.16	960.49	-3307.99	424.81	1519.06	139.29	1150.74	74.66	727.87	1056.65	74.82	0.00
4.51000	-3604.71	268.27	16.35	-3592.21	291.10	40.62	-4508.81	586.77	-21.33	-3676.79	393.55	84.22	-2597.88	39.13	8.77	-3546.02	23.25	29.90	-2443.07	124.31	238.99	-3157.67	144.49	96.15	-3541.79	128.02	1095.32	0.00	0.00	0.00	-3542.04	67.32	1445.85	-3506.57	170.86	1446.00	-2788.23	397.56	957.60	-3304.76	424.87	1519.68	141.83	1150.98	74.76	727.75	1056.19	74.92	0.00
4.52000	-3604.71	268.27	16.35	-3595.27	289.55	39.93	-4512.66	586.43	-20.54	-3679.05	389.28	88.82	-2597.88	39.13	8.77	-3546.02	23.25	29.90	-2443.38	122.87	238.90	-3151.78	143.57	96.22	-3515.94	126.57	1096.28	0.00	0.00	0.00	-3538.90	65.52	1447.03	-3493.16	169.09	1445.26	-2782.49	398.95	954.72	-3301.53	424.90	1520.30	139.44	1150.79	74.14	726.98	1055.97	74.90	0.00
4.53000	-3604.71	268.27	16.35	-3598.45	287.82	39.15	-4516.45	586.07	-19.74	-3740.86	388.93	82.52	-2597.88	39.13	8.77	-3546.02	23.25	29.90	-2443.69	121.43	238.80	-3145.88	142.64	96.29	-3542.19	124.38	1094.91	0.00	0.00	0.00	-3533.77	63.20	1446.35	-3512.39	167.01	1445.41	-2776.75	400.35	951.85	-3298.32	424.92	1520.93	137.53	1150.87	73.76	726.89	1056.29	74.76	0.00
4.54000	-3604.71	268.27	16.35	-3601.73	285.89	38.29	-4520.19	585.69	-18.93	-3744.03	386.39	85.88	-2597.88	39.13	8.77	-3546.02	23.25	29.90	-2444.02	119.99	238.70	-3139.97	141.72	96.36	-3512.14	122.65	1096.01	0.00	0.00	0.00	-3560.39	61.48	1446.76	-3516.06	165.01	1445.08	-2771.00	401.73	948.99	-3295.13	424.93	1521.55	138.00	1150.95	73.67	727.05	1056.28	74.94	0.00
4.55000	-3604.71	268.27	16.35	-3605.11	283.75	37.33	-4523.89	585.29	-18.10	-3747.19	383.87	89.21	-2597.88	39.13	8.77	-3546.02	23.25	29.90	-2444.36	118.56	238.59	-3134.05	140.80	96.42	-3494.17	121.93	1094.55	0.00	0.00	0.00	-3571.10	59.30	1446.57	-3508.63	163.21	1444.55	-2765.24	403.12	946.14	-3291.94	424.92	1522.18	139.97	1150.20	74.33	727.76	1056.44	74.86	0.00
4.56000	-3604.71	268.27	16.35	-3608.59	281.41	36.29	-4527.53	584.87	-17.26	-3750.34	381.36	92.52	-2597.88	39.13	8.77	-3546.02	23.25	29.90	-2444.72	117.13	238.47	-3128.11	139.88	96.48	-3502.38	118.79	1095.63	0.00	0.00	0.00	-3543.84	55.85	1445.67	-3493.70	161.47	1443.66	-2759.48	404.49	943.29	-3288.77	424.89	1522.80	139.95	1148.68	75.08	727.38	1056.99	74.61	0.00
4.57000	-3604.71	268.27	16.35	-3612.15	278.85	35.14	-4531.13	584.43	-16.40	-3753.49	378.86	95.81	-2597.88	39.13	8.77	-3546.02	23.25	29.90	-2445.08	115.70	238.35	-3122.16	138.96	96.55	-3514.23	118.51	1094.99	0.00	0.00	0.00	-3521.41	54.45	1444.87	-3504.22	159.82	1444.19	-2753.72	405.87	940.46	-3285.61	424.85	1523.43	139.76	1148.42	75.17	726.81	1056.39	74.73	0.00
4.58000	-3604.71	268.27	16.35	-3615.83	276.07	33.89	-4534.67	583.97	-15.54	-3756.63	376.37	99.07	-2597.88	39.13	8.77	-3546.02	23.25	29.90	-2445.45	114.27	238.23	-3116.21	138.05	96.61	-3519.48	115.80	1095.40	0.00	0.00	0.00	-3538.84	53.35	1444.06	-3506.07	157.17	1443.03	-2747.95	407.23	937.63	-3282.46	424.79	1524.05	138.97	1150.77	74.09	726.85	1056.15	74.77	0.00
4.59000	-3604.68	268.27	16.35	-3654.26	273.90	23.80	-4538.16	583.48	-14.66	-3759.76	373.88	102.31	-2597.88	39.13	8.77	-3546.02	23.25	29.90	-2445.84	112.84	238.10	-3110.24	137.13	96.67	-3515.31	113.83	1093.76	0.00	0.00	0.00	-3541.12	51.31	1443.94	-3512.94	155.63	1442.13	-2742.18	408.60	934.81	-3279.33	424.72	1524.68	138.95	1151.56	73.81	727.24	1057.11	74.59	0.00
4.60000	-3575.19	266.13	17.65	-3624.85	273.08	27.31	-4541.60	582.98	-13.76	-3762.88	371.41	105.53	-2597.88	39.13	8.77	-3546.02	23.25	29.90	-2446.23	111.42	237.96	-3104.25	136.22	96.73	-3506.04	111.82	1094.62	0.00	0.00	0.00	-3537.86	49.30	1444.05	-3514.41	154.72	1441.54	-2736.40	409.95	932.00	-3276.20	424.63	1525.31	138.52	1151.27	73.91	725.47	1056.61	74.39	0.00
4.61000	-3579.41	267.67	15.12	-3639.56	271.74	23.32	-4544.98	582.46	-12.86	-3765.99	368.96	108.72	-2597.88	39.13	8.77	-3546.02	23.25	29.90	-2446.63	110.00	237.81	-3098.26	135.31	96.79	-3511.66	112.02	1093.24	0.00	0.00	0.00	-3535.21	48.49	1443.50	-3508.08	153.27	1441.49	-2730.62	411.31	929.21	-3273.09	424.52	1525.94	139.11	1151.95	73.97	726.67	1056.19	74.79	0.00
4.62000	-3606.37	265.29	12.33	-3687.97	268.07	18.05	-4548.32	581.92	-11.94	-3769.10	366.51	111.88	-2597.88	39.13	8.77	-3546.02	23.25	29.90	-2447.05	108.58	237.66	-3092.26	134.41	96.84	-3497.58	110.21	1094.03	0.00	0.00	0.00	-3530.75	46.64	1443.09	-3513.39	151.71	1441.06	-2724.84	412.65	926.42	-3269.99	424.40	1526.57	139.71	1150.70	74.55	726.31	1056.49	74.70	0.00
4.63000	-3594.55	262.34	14.11	-3640.49	264.50	27.15	-4551.60	581.37	-11.01	-3772.19	364.07	115.02	-2597.88	39.13	8.77	-3546.02	23.25	29.90	-2447.47	107.17	237.51	-3086.25	133.50	96.90	-3516.28	109.25	1093.11	0.00	0.00	0.00	-3526.14	44.71	1442.82	-3485.74	149.86	1439.97	-2719.05	413.99	923.64	-3266.90	424.27	1527.20	139.71	1150.56	74.33	726.30	1057.03	74.38	0.00
4.64000	-3592.80	261.54	15.10	-3594.51	262.01	32.91	-4554.84	580.79	-10.07	-3775.28	361.64	118.14	-2597.88	39.13	8.77	-3546.02	23.25	29.90	-2447.90	105.76	237.35	-3080.23	132.60	96.96	-3513.45	108.60	1093.09	0.00	0.00	0.00	-3508.95	44.13	1442.41	-3482.36	148.30	1438.73	-2713.26	415.33	920.87	-3263.82	424.11	1527.83	137.99	1150.84	73.98	726.07	1056.05	74.65	0.00
4.65000	-3587.09	256.15	16.82	-3630.70	258.09	28.40	-4558.02	580.19	-9.12	-3778.35	359.23	121.24	-2597.88	39.13	8.77	-3546.02	23.25	29.90	-2448.34	104.35	237.18	-3074.20	131.70	97.01	-3530.35	105.88	1091.52	0.00	0.00	0.00	-3518.62	40.93	1441.39	-3483.82	147.83	1438.54	-2707.46	416.66	918.12	-3260.75	423.95	1528.46	139.89	1151.52	74.08	726.66	1056.83	74.54	0.00
4.66000	-3595.48	253.69	15.63	-3615.18	254.25	31.52	-4561.14	579.58	-8.16	-3781.42	356.82	124.31	-2597.88	39.13	8.77	-3546.02	23.25	29.90	-2448.79	102.94	237.01	-3068.15	130.80	97.06	-3512.90	104.21	1091.38	0.00	0.00	0.00	-3495.66	39.88	1439.84	-3489.50	147.43	1438.59	-2701.67	417.98	915.37	-3257.69	423.77	1529.09	138.42	1150.65	74.11	726.97	1056.19	74.76	0.00
4.67000	-3567.46	248.78	19.50	-3651.25	248.12	27.55	-4564.22	578.94	-7.18	-3784.47	354.43	127.35	-2597.88	39.13	8.77	-3546.02	23.25	29.90	-2449.24	101.54	236.83	-3062.10	129.91	97.11	-3496.26	103.41	1093.02	0.00	0.00	0.00	-3502.54	37.99	1439.69	-3486.11	146.11	1437.43	-2695.87	419.30	912.64	-3254.65	423.57	1529.72	138.73	1150.13	74.45	726.71	1056.63	74.53	0.00
4.68000	-3565.27	245.43	18.63	-3603.07	242.24	34.22	-4567.24	578.29	-6.20	-3787.51	352.04	130.38	-2597.88	39.13	8.77	-3546.02	23.25	29.90	-2449.70	100.14	236.64	-3056.04	129.01	97.16	-3521.91	101.69	1091.06	0.00	0.00	0.00	-3511.95	37.65	1439.87	-3479.89	145.46	1437.08	-2690.07	420.61	909.91	-3251.61	423.36	1530.35	140.12	1150.46	74.48	728.73	1055.97	75.30	0.00
4.69000	-3576.21	239.17	17.14	-3619.26	237.76	30.82	-4570.21	577.62	-5.20	-3790.54	349.67	133.38	-2597.88	39.13	8.77	-3546.02	23.25	29.90	-2450.17	98.74	236.45	-3049.97	128.12	97.21	-3509.81	102.45	1092.00	0.00	0.00	0.00	-3508.27	37.08	1439.99	-3480.56	144.69	1436.86	-2684.26	421.91	907.20	-3248.58	423.14	1530.99	136.88	1152.39	73.80	728.51	1056.06	75.11	0.00
4.70000	-3562.54	235.85	18.91	-3608.35	233.12	31.21	-4573.12	576.93	-4.19	-3793.55	347.31	136.35	-2597.88	39.13	8.77	-3546.02	23.25	29.90	-2450.65	97.35	236.26	-3043.89	127.23	97.26	-3513.66	100.46	1091.47	0.00	0.00	0.00	-3500.11	36.03	1439.72	-3478.12	143.46	1436.79	-2678.46	423.21	904.50	-3245.56	422.90	1531.62	140.12	1149.94	74.73	728.47	1056.27	75.06	0.00
4.71000	-3563.39	231.65	17.77	-3582.62	226.51	34.20	-4575.99	576.22	-3.17	-3796.56	344.96	139.31	-2597.88	39.13	8.77	-3546.02	23.25	29.90	-2451.13	95.95	236.06	-3037.81	126.35	97.31	-3522.58	99.84	1091.72	0.00	0.00	0.00	-3504.52	34.20	1439.08	-3469.50	141.57	1436.38	-2672.65	424.50	901.81	-3242.56	422.64	1532.25	138.77	1151.17	73.90	728.04	1056.19	74.96	0.00
4.72000	-3574.42	227.42	15.49	-3605.32	224.18	29.55	-4578.80	575.50	-2.14	-3799.55	342.61	142.23	-2597.88	39.13	8.77	-3546.02	23.25	29.90	-2451.62	94.57	235.85	-3031.71	125.46	97.35	-3508.17	98.18	1092.29	0.00	0.00	0.00	-3503.41	33.35	1439.03	-3458.43	140.93	1435.95	-2666.84	425.79	899.13	-3239.56	422.38	1532.88	139.32	1151.16	74.01	727.77	1055.95	75.06	0.00
4.73000	-3536.64	223.92	18.89	-3550.14	216.42	38.23	-4581.55	574.76	-1.10	-3802.52	340.29	145.14	-2597.88	39.13	8.77	-3546.02	23.25	29.90	-2452.12	93.18	235.64	-3025.61	124.58	97.40	-3485.18	98.10	1093.47	0.00	0.00	0.00	-3497.06	31.61	1438.09	-3469.55	140.92	1435.85	-2661.03	427.07	896.47	-3236.57	422.09	1533.52	139.52	1150.90	74.34	728.23	1055.69	75.28	0.00
4.74000	-3494.57	219.21	25.91	-3545.12	212.88	36.45	-4584.25	574.00	-0.05	-3805.48	337.97	148.02	-2597.88	39.13	8.77	-3546.02	23.25	29.90	-2452.62	91.80	235.42	-3019.49	123.70	97.44	-3518.16	95.85	1092.07	0.00	0.00	0.00	-3480.91	31.76	1437.39	-3481.33	140.33	1435.41	-2655.22	428.34	893.82	-3233.59	421.80	1534.15	136.50	1154.50	73.22	727.92	1056.71	74.80	0.00
4.75000	-3521.07	215.81	20.44	-3515.31	206.59	40.27	-4586.90	573.22	1.02	-3808.43	335.66	150.88	-2597.88	39.13	8.77	-3546.02	23.25	29.90	-2453.13	90.42	235.19	-3013.37	122.82	97.48	-3484.00	95.60	1093.90	0.00	0.00	0.00	-3476.06	31.74	1437.04	-3483.40	138.95	1435.02	-2649.41	429.61	891.18	-3230.61	421.49	1534.78	138.46	1151.55	73.98	727.57	1056.40	74.87	0.00
4.76000	-3513.38	212.02	23.07	-3509.05	205.38	40.42	-4589.49	572.42	2.09	-3811.36	333.36	153.72	-2597.88	39.13	8.77	-3546.02	23.25	29.90	-2453.64	89.05	234.96	-3007.24	121.95	97.52	-3491.53	94.78	1093.38	0.00	0.00	0.00	-3491.73	29.69	1437.10	-3473.69	137.26	1435.23	-2643.60	430.86	888.55	-3227.65	421.16	1535.42	139.68	1149.88	74.43	728.45	1056.45	74.94	0.00
4.77000	-3448.49	207.06	31.79	-3485.25	200.58	40.61	-4592.03	571.61	3.17	-3814.27	331.08	156.53	-2597.88	39.13	8.77	-3546.02	23.25	29.90	-2454.15	87.68	234.73	-3001.11	121.08	97.56	-3478.62	93.71	1093.13	0.00	0.00	0.00	-3491.69	28.80	1436.41	-3465.38	136.83	1434.36	-2637.78	432.12	885.93	-3224.70	420.82	1536.05	139.70	1149.65	74.49	727.16	1056.95	74.60	0.00
4.78000	-3441.48	205.37	29.74	-3513.97	197.12	35.88	-4594.51	570.78	4.26	-3817.17	328.80	159.32	-2597.88	39.13	8.77	-3546.02	23.25	29.90	-2454.67	86.31	234.49	-2994.96	120.20	97.60	-3492.75	93.83	1093.73	0.00	0.00	0.00	-3459.16	29.30	1436.20	-3458.29	136.28	1434.53	-2631.97	433.36	883.33	-3221.75	420.47	1536.68	140.77	1149.75	74.90	726.47	1057.22	74.36	0.00
4.79000	-3436.66	202.75	26.26	-3480.34	194.29	38.31	-4596.94	569.94	5.36	-3820.06	326.54	162.08	-2597.88	39.13	8.77	-3546.02	23.25	29.90	-2455.20	84.94	234.24	-2988.81	119.34	97.64	-3508.51	92.91	1093.43	0.00	0.00	0.00	-3443.12	28.64	1435.69	-3452.23	136.37	1434.39	-2626.16	434.60	880.74	-3218.81	420.11	1537.31	136.83	1152.52	73.89	725.26	1057.41	73.78	0.00
4.80000	-3489.79	197.95	15.69	-3502.59	190.39	34.17	-4599.31	569.07	6.47	-3822.92	324.28	164.82	-2597.88	39.13	8.77	-3546.02	23.25	29.90	-2455.73	83.58	233.99	-2982.66	118.47	97.68	-3502.75	91.60	1093.53	0.00	0.00	0.00	-3449.70	27.94	1435.42	-3452.75	136.74	1434.04	-2620.34	435.83	878.17	-3215.88	419.73	1537.94	138.93	1151.25	73.85	726.46	1057.26	74.23	0.00
4.81000	-3460.48	194.47	19.23	-3462.53	185.21	36.98	-4601.63	568.20	7.59	-3825.77	322.04	167.54	-2597.88	39.13	8.77	-3546.02	23.25	29.90	-2456.26	82.23	233.73	-2976.49	117.61	97.71	-3473.50	92.51	1092.30	0.00	0.00	0.00	-3452.22	27.61	1435.33	-3451.40	136.60	1433.40	-2614.53	437.05	875.61	-3212.95	419.33	1538.58	138.92	1150.67	74.14	728.06	1056.65	74.90	0.00
4.82000	-3434.64	190.82	21.48	-3482.04	182.10	30.43	-4603.89	567.30	8.72	-3828.60	319.81	170.24	-2597.88	39.13	8.77	-3546.02	23.25	29.90	-2456.79	80.87	233.47	-2970.32	116.75	97.75	-3494.79	90.55	1092.62	0.00	0.00	0.00	-3472.77	28.15	1435.38	-3457.95	136.48	1433.36	-2608.72	438.26	873.06	-3210.04	418.93	1539.21	138.91	1149.78	74.42	728.83	1056.47	75.04	0.00
4.83000	-3418.54	186.56	22.49	-3524.79	180.74	20.48	-4606.10	566.39	9.86	-3831.41	317.59	172.91	-2597.88	39.13	8.77	-3546.02	23.25	29.90	-2457.33	79.52	233.20	-2964.14	115.89	97.78	-3474.02	90.92	1093.05	0.00	0.00	0.00	-3492.68	26.80	1434.90	-3466.35	135.94	1432.54	-2602.91	439.47	870.52	-3207.13	418.51	1539.84	137.92	1149.55	74.49	726.15	1057.49	74.22	0.00
4.84000	-3406.11	183.55	24.04	-3530.98	177.47	16.28	-4608.25	565.46	11.01	-3834.20	315.38	175.56	-2597.88	39.13	8.77	-3546.02	23.25	29.90	-2457.87	78.18	232.93	-2957.96	115.03	97.81	-3487.02	89.98	1092.93	0.00	0.00	0.00	-3498.75	27.52	1434.63	-3457.22	134.98	1431.88	-2597.10	440.67	868.00	-3204.23	418.07	1540.47	135.86	1153.68	73.38	727.58	1057.44	74.52	0.00
4.85000	-3395.90	181.31	26.06	-3503.81	174.50	19.38	-4610.34	564.52	12.17	-3836.98	313.18	178.19	-2597.88	39.13	8.77	-3546.02	23.25	29.90	-2458.42	76.83	232.65	-2951.77	114.18	97.85	-3485.61	90.56	1092.66	0.00	0.00	0.00	-3470.88	28.67	1433.67	-3444.34	135.30	1431.47	-2591.29	441.86	865.50	-3201.33	417.63	1541.10	135.79	1152.01	73.79	728.20	1056.52	74.85	0.00
4.86000	-3386.42	179.36	28.50	-3459.39	171.77	26.58	-4612.38	563.56	13.33	-3839.73	310.99	180.79	-2597.88	39.13	8.77	-3546.02	23.25	29.90	-2458.96	75.50	232.37	-2945.57	113.33	97.88	-3455.67	90.53	1092.68	0.00	0.00	0.00	-3433.36	28.53	1432.03	-3457.73	137.76	1431.58	-2585.48	443.04	863.01	-3198.44	417.17	1541.73	141.10	1150.93	74.49	726.04	1057.15	74.31	0.00
4.87000	-3376.23	177.20	31.29	-3413.79	169.22	34.69	-4614.37	562.58	14.51	-3842.47	308.81	183.38	-2597.88	39.13	8.77	-3546.02	23.25	29.90	-2459.51	74.16	232.08	-2939.37	112.48	97.90	-3491.38	90.84	1091.41	0.00	0.00	0.00	-3433.05	28.36	1431.60	-3439.25	136.72	1430.70	-2579.67	444.21	860.53	-3195.56	416.70	1542.36	141.12	1150.38	74.59	726.70	1057.14	74.42	0.00
4.88000	-3363.83	174.36	34.36	-3383.10	166.79	40.50	-4616.29	561.59	15.69	-3845.18	306.65	185.94	-2597.88	39.13	8.77	-3546.02	23.25	29.90	-2460.05	72.83	231.78	-2933.17	111.63	97.93	-3471.99	89.06	1092.79	0.00	0.00	0.00	-3438.18	28.60	1432.36	-3449.01	136.01	1431.01	-2573.87	445.38	858.07	-3192.68	416.21	1542.99	139.65	1150.52	74.38	728.66	1056.86	75.02	0.00
4.89000	-3328.81	172.35	40.56	-3383.39	164.43	40.83	-4618.16	560.58	16.88	-3847.88	304.49	188.47	-2597.88	39.13	8.77	-3546.02	23.25	29.90	-2460.60	71.51	231.48	-2926.95	110.79	97.96	-3482.04	89.28	1092.10	0.00	0.00	0.00	-3433.73	28.70	1431.94	-3443.39	136.01	1430.68	-2568.06	446.54	855.63	-3189.81	415.72	1543.62	136.40	1152.69	73.61	727.84	1056.63	74.98	0.00
4.90000	-3352.68	168.87	36.46	-3405.91	162.30	36.39	-4619.97	559.56	18.08	-3850.55	302.35	190.98	-2597.88	39.13	8.77	-3546.02	23.25	29.90	-2461.15	70.18	231.17	-2920.74	109.94	97.99	-3456.74	88.41	1091.79	0.00	0.00	0.00	-3429.34	28.81	1431.52	-3440.63	136.75	1430.44	-2562.26	447.69	853.20	-3186.94	415.21	1544.24	138.38	1151.06	74.05	727.25	1056.67	74.57	0.00
4.91000	-3347.32	166.83	40.44	-3404.19	161.29	37.50	-4621.73	558.52	19.28	-3853.20	300.22	193.47	-2597.88	39.13	8.77	-3546.02	23.25	29.90	-2461.70	68.87	230.86	-2914.51	109.11	98.01	-3478.32	89.22	1090.85	0.00	0.00	0.00	-3425.00	28.94	1431.10	-3453.80	137.20	1430.79	-2556.46	448.83	850.78	-3184.08	414.68	1544.87	139.52	1151.24	74.11	728.17	1055.91	75.14	0.00
4.92000	-3323.10	164.98	45.46	-3434.98	159.14	32.98	-4623.42	557.47	20.50	-3855.83	298.09	195.94	-2597.88	39.13	8.77	-3546.02	23.25	29.90	-2462.25	67.55	230.55	-2908.29	108.27	98.03	-3467.70	87.38	1091.86	0.00	0.00	0.00	-3420.71	29.08	1430.69	-3439.85	136.83	1430.15	-2550.67	449.96	848.38	-3181.23	414.15	1545.50	136.15	1151.70	73.25	728.07	1055.56	75.22	0.00
4.93000	-3311.84	162.45	48.28	-3370.94	156.04	44.16	-4625.07	556.40	21.72	-3858.43	295.98	198.39	-2597.88	39.13	8.77	-3546.02	23.25	29.90	-2462.80	66.24	230.22	-2902.06	107.43	98.06	-3458.49	88.53	1090.63	0.00	0.00	0.00	-3416.48	29.23	1430.27	-3427.73	138.31	1429.59	-2544.88	451.09	846.00	-3178.38	413.60	1546.12	139.81	1150.03	74.40	726.73	1056.36	74.69	0.00
4.94000	-3301.22	160.08	50.79	-3340.35	153.88	47.22	-4626.65	555.32	22.95	-3861.01	293.88	200.81	-2597.88	39.13	8.77	-3546.02	23.25	29.90	-2463.35	64.94	229.90	-2895.82	106.60	98.08	-3442.91	89.62	1089.92	0.00	0.00	0.00	-3412.29	29.40	1429.86	-3423.03	138.98	1429.27	-2539.09	452.20	843.63	-3175.53	413.04	1546.75	136.92	1151.94	73.97	727.42	1055.98	75.03	0.00
4.95000	-3291.23	157.89	53.01	-3323.40	151.51	49.95	-4628.17	554.22	24.18	-3863.57	291.80	203.21	-2597.88	39.13	8.77	-3546.02	23.25	29.90	-2463.89	63.64	229.57	-2889.58	105.77	98.10	-3476.77	86.75	1088.55	0.00	0.00	0.00	-3408.16	29.58	1429.46	-3427.32	139.68	1429.28	-2533.30	453.31	841.28	-3172.69	412.47	1547.37	140.50	1151.66	74.51	727.69	1056.67	74.94	0.00
4.96000	-3281.84	155.85	54.94	-3308.01	149.36	52.43	-4629.64	553.11	25.43	-3866.11	289.72	205.59	-2597.88	39.13	8.77	-3546.02	23.25	29.90	-2464.44	62.34	229.23	-2883.34	104.95	98.12	-3466.50	86.72	1087.95	0.00	0.00	0.00	-3404.07	29.77	1429.05	-3432.02	141.24	1429.24	-2527.52	454.40	838.95	-3169.86	411.89	1547.99	140.70	1150.62	74.60	726.57	1056.80	74.56	0.00
4.97000	-3273.04	153.98	56.61	-3294.08	147.41	54.67	-4631.05	551.99	26.68	-3868.62	287.65	207.94	-2597.88	39.13	8.77	-3546.02	23.25	29.90	-2464.99	61.05	228.88	-2877.09	104.12	98.14	-3469.77	86.48	1087.41	0.00	0.00	0.00	-3400.02	29.97	1428.65	-3420.42	140.80	1428.90	-2521.74	455.49	836.63	-3167.03	411.29	1548.61	140.92	1150.87	74.51	727.76	1055.81	75.02	0.00
4.98000	-3264.79	152.26	58.01	-3281.56	145.67	56.67	-4632.40	550.85	27.94	-3871.11	285.60	210.28	-2597.88	39.13	8.77	-3546.02	23.25	29.90	-2465.53	59.76	228.54	-2870.84	103.30	98.15	-3441.90	85.54	1088.73	0.00	0.00	0.00	-3396.03	30.19	1428.25	-3431.69	139.73	1428.19	-2515.96	456.57	834.33	-3164.20	410.68	1549.23	141.57	1149.81	74.86	728.61	1055.84	75.30	0.00
4.99000	-3257.07	150.69	59.15	-3270.36	144.12	58.45	-4633.69	549.69	29.20	-3873.57	283.55	212.59	-2597.88	39.13	8.77	-3546.02	23.25	29.90	-2466.07	58.48	228.18	-2864.58	102.48	98.17	-3448.98	86.44	1087.52	0.00	0.00	0.00	-3392.07	30.42	1427.86	-3436.13	140.40	1427.91	-2510.19	457.64	832.04	-3161.37	410.06	1549.85	136.64	1151.73	74.03	728.04	1056.35	75.07	0.00
5.00000	-3249.88	149.26	60.06	-3260.41	142.75	59.99	-4634.92	548.53	30.47	-3876.00	281.52	214.87	-2597.88	39.13	8.77	-3546.02	23.25	29.90	-2466.61	57.20	227.82	-2858.33	101.67	98.18	-3445.85	85.71	1087.62	0.00	0.00	0.00	-3388.16	30.66	1427.46	-3429.56	141.72	1427.59	-2504.42	458.70	829.78	-3158.56	409.43	1550.47	140.40	1150.52	74.66	726.62	1056.86	74.54	0.00
5.01000	-3243.17	147.96	60.74	-3251.65	141.56	61.33	-4636.09	547.35	31.75	-3878.41	279.50	217.14	-2597.88	39.13	8.77	-3546.02	23.25	29.90	-2467.14	55.93	227.46	-2852.07	100.85	98.20	-3437.61	85.34	1086.79	0.00	0.00	0.00	-3384.29	30.91	1427.08	-3408.97	141.63	1426.68	-2498.66	459.75	827.53	-3155.74	408.79	1551.09	137.85	1150.35	73.96	727.03	1057.23	74.55	0.00
5.02000	-3236.94	146.80	61.20	-3243.99	140.53	62.45	-4637.21	546.15	33.03	-3880.79	277.48	219.38	-2597.88	39.13	8.77	-3546.02	23.25	29.90	-2467.68	54.66	227.09	-2845.80	100.04	98.21	-3422.13	85.50	1087.03	0.00	0.00	0.00	-3380.47	31.17	1426.69	-3417.10	141.80	1426.60	-2492.90	460.79	825.30	-3152.93	408.14	1551.71	139.59	1149.88	74.74	727.72	1057.00	74.73	0.00
5.03000	-3231.15	145.77	61.46	-3237.37	139.65	63.37	-4638.26	544.94	34.32	-3883.15	275.48	221.61	-2597.88	39.13	8.77	-3546.02	23.25	29.90	-2468.21	53.39	226.72	-2839.54	99.23	98.22	-3409.25	85.06	1087.02	0.00	0.00	0.00	-3376.68	31.45	1426.31	-3416.30	142.14	1426.32	-2487.14	461.82	823.08	-3150.12	407.47	1552.32	139.52	1151.61	74.28	726.72	1057.23	74.46	0.00
5.04000	-3225.80	144.85	61.52	-3231.70	138.93	64.09	-4639.26	543.72	35.62	-3885.48	273.50	223.81	-2597.88	39.13	8.77	-3546.02	23.25	29.90	-2468.73	52.13	226.34	-2833.27	98.43	98.23	-3437.69	84.65	1085.69	0.00	0.00	0.00	-3372.92	31.73	1425.92	-3404.30	142.57	1425.79	-2481.39	462.84	820.89	-3147.31	406.79	1552.94	136.49	1151.72	74.27	727.74	1056.63	74.84	0.00
5.05000	-3220.85	144.05	61.39	-3226.93	138.33	64.62	-4640.19	542.49	36.92	-3887.78	271.52	225.98	-2597.88	39.13	8.77	-3546.02	23.25	29.90	-2469.25	50.88	225.96	-2827.00	97.63	98.24	-3422.30	84.97	1084.92	0.00	0.00	0.00	-3369.21	32.03	1425.55	-3396.15	142.98	1424.80	-2475.65	463.85	818.71	-3144.50	406.11	1553.55	138.31	1150.56	74.56	727.87	1056.32	74.99	0.00
5.06000	-3216.28	143.37	61.10	-3222.96	137.87	64.96	-4641.07	541.24	38.23	-3890.05	269.55	228.14	-2597.88	39.13	8.77	-3546.02	23.25	29.90	-2469.77	49.63	225.57	-2820.73	96.83	98.25	-3408.67	85.94	1084.85	0.00	0.00	0.00	-3365.53	32.33	1425.17	-3417.98	142.71	1423.28	-2469.91	464.85	816.55	-3141.70	405.41	1554.16	139.87	1151.02	74.28	727.14	1056.48	74.68	0.00
5.07000	-3212.08	142.79	60.63	-3219.74	137.53	65.13	-4641.88	539.98	39.54	-3892.29	267.60	230.27	-2597.88	39.13	8.77	-3546.02	23.25	29.90	-2470.28	48.38	225.17	-2814.45	96.03	98.26	-3414.03	85.80	1083.59	0.00	0.00	0.00	-3361.88	32.65	1424.80	-3396.11	144.01	1423.87	-2464.18	465.84	814.41	-3138.90	404.70	1554.77	140.75	1150.34	74.47	727.54	1056.78	74.70	0.00
5.08000	-3208.22	142.31	60.02	-3217.19	137.30	65.12	-4642.64	538.70	40.86	-3894.51	265.65	232.38	-2597.88	39.13	8.77	-3546.02	23.25	29.90	-2470.79	47.14	224.77	-2808.17	95.23	98.27	-3402.68	86.17	1084.25	0.00	0.00	0.00	-3358.27	32.97	1424.44	-3404.86	144.55	1424.23	-2458.45	466.82	812.29	-3136.10	403.98	1555.38	139.69	1150.93	74.40	727.74	1056.24	74.95	0.00
5.09000	-3204.67	141.92	59.27	-3215.23	137.17	64.96	-4643.33	537.42	42.19	-3896.69	263.72	234.47	-2597.88	39.13	8.77	-3546.02	23.25	29.90	-2471.29	45.91	224.37	-2801.90	94.44	98.27	-3397.02	85.66	1083.56	0.00	0.00	0.00	-3354.69	33.31	1424.07	-3393.87	145.41	1423.73	-2452.73	467.79	810.18	-3133.31	403.25	1555.98	136.77	1153.06	73.56	727.41	1055.63	75.11	0.00
5.10000	-3201.43	141.62	58.39	-3213.79	137.13	64.63	-4643.97	536.12	43.52	-3898.85	261.80	236.54	-2597.88	39.13	8.77	-3546.02	23.25	29.90	-2471.79	44.68	223.96	-2795.62	93.65	98.28	-3395.54	86.20	1081.49	0.00	0.00	0.00	-3351.14	33.65	1423.71	-3384.55	146.31	1422.36	-2447.02	468.74	808.10	-3130.51	402.50	1556.59	138.73	1150.41	74.20	727.89	1056.81	74.78	0.00
5.11000	-3198.45	141.41	57.39	-3212.81	137.17	64.15	-4644.54	534.81	44.85	-3900.97	259.89	238.59	-2597.88	39.13	8.77	-3546.02	23.25	29.90	-2472.28	43.45	223.55	-2789.34	92.87	98.28	-3395.03	87.09	1081.67	0.00	0.00	0.00	-3347.62	34.00	1423.36	-3375.90	147.41	1421.08	-2441.31	469.69	806.04	-3127.72	401.75	1557.19	140.24	1150.51	74.40	728.50	1056.65	74.91	0.00
5.12000	-3195.74	141.28	56.28	-3212.20	137.29	63.53	-4645.05	533.49	46.19	-3903.07	257.99	240.61	-2597.88	39.13	8.77	-3546.02	23.25	29.90	-2472.76	42.24	223.13	-2783.06	92.08	98.28	-3399.79	87.46	1082.18	0.00	0.00	0.00	-3344.12	34.36	1423.00	-3395.56	147.76	1421.50	-2435.61	470.63	803.99	-3124.93	400.99	1557.79	139.54	1150.31	74.32	727.26	1056.08	74.87	0.00
5.13000	-3193.25	141.22	55.08	-3211.89	137.48	62.76	-4645.51	532.15	47.53	-3905.13	256.10	242.61	-2597.88	39.13	8.77	-3546.02	23.25	29.90	-2473.24	41.02	222.70	-2776.78	91.30	98.28	-3390.30	86.97	1081.26	0.00	0.00	0.00	-3340.66	34.73	1422.65	-3372.04	148.77	1421.11	-2429.91	471.56	801.97	-3122.14	400.21	1558.40	138.55	1150.56	74.00	727.34	1056.90	74.46	0.00
5.14000	-3190.97	141.23	53.79	-3211.81	137.72	61.87	-4645.89	530.80	48.88	-3907.16	254.22	244.60	-2597.88	39.13	8.77	-3546.02	23.25	29.90	-2473.71	39.81	222.27	-2770.50	90.52	98.28	-3400.66	88.17	1079.64	0.00	0.00	0.00	-3337.22	35.11	1422.31	-3361.88	150.04	1420.39	-2424.22	472.47	799.96	-3119.35	399.43	1558.99	136.40	1153.08	73.40	727.26	1057.32	74.45	0.00
5.15000	-3188.88	141.31	52.43	-3211.88	138.01	60.85	-4646.22	529.44	50.24	-3909.16	252.36	246.55	-2597.88	39.13	8.77	-3546.02	23.25	29.90	-2474.18	38.61	221.84	-2764.21	89.75	98.28	-3381.00	89.96	1080.45	0.00	0.00	0.00	-3333.80	35.50	1421.97	-3357.56	150.63	1419.35	-2418.54	473.37	797.98	-3116.56	398.64	1559.59	141.62	1150.50	74.84	726.58	1057.03	74.31	0.00
5.16000	-3186.96	141.44	51.01	-3212.04	138.33	59.70	-4646.49	528.07	51.59	-3911.13	250.50	248.49	-2597.88	39.13	8.77	-3546.02	23.25	29.90	-2474.64	37.41	221.40	-2757.93	88.97	98.28	-3404.74	89.99	1079.16	0.00	0.00	0.00	-3330.41	35.89	1421.63	-3353.15	149.78	1418.76	-2412.87	474.27	796.01	-3113.77	397.83	1560.19	138.27	1151.32	74.06	725.80	1057.11	74.21	0.00
5.17000	-3185.18	141.63	49.54	-3212.21	138.69	58.45	-4646.69	526.69	52.95	-3913.06	248.66	250.41	-2597.88	39.13	8.77	-3546.02	23.25	29.90	-2475.08	36.22	220.96	-2751.65	88.20	98.28	-3399.20	90.25	1079.02	0.00	0.00	0.00	-3327.03	36.29	1421.29	-3357.99	151.11	1418.29	-2407.21	475.15	794.07	-3110.98	397.02	1560.78	139.13	1152.29	73.70	724.66	1057.68	73.82	0.00
5.18000	-3183.53	141.86	48.02	-3212.31	139.07	57.09	-4646.84	525.30	54.32	-3914.96	246.83	252.30	-2597.88	39.13	8.77	-3546.02	23.25	29.90	-2475.53	35.03	220.51	-2745.37	87.44	98.27	-3389.93	92.16	1078.43	0.00	0.00	0.00	-3323.68	36.70	1420.96	-3337.94	152.07	1417.88	-2401.55	476.02	792.14	-3108.19	396.19	1561.37	139.18	1151.31	73.82	725.70	1057.33	74.15	0.00
5.19000	-3181.97	142.14	46.48	-3212.28	139.45	55.63	-4646.92	523.89	55.69	-3916.83	245.01	254.18	-2597.88	39.13	8.77	-3546.02	23.25	29.90	-2475.96	33.85	220.05	-2739.09	86.67	98.27	-3352.34	91.28	1079.08	0.00	0.00	0.00	-3320.35	37.11	1420.64	-3325.20	154.00	1417.48	-2395.90	476.88	790.24	-3105.40	395.36	1561.96	136.50	1153.49	73.42	727.51	1057.00	74.72	0.00
5.20000	-3180.50	142.45	44.91	-3212.04	139.84	54.08	-4646.93	522.48	57.06	-3918.66	243.20	256.03	-2597.88	39.13	8.77	-3546.02	23.25	29.90	-2476.38	32.68	219.60	-2732.81	85.91	98.26	-3361.90	93.24	1078.61	0.00	0.00	0.00	-3317.03	37.53	1420.31	-3329.85	155.20	1417.20	-2390.26	477.73	788.36	-3102.61	394.52	1562.55	138.55	1152.48	73.71	729.36	1056.49	75.21	0.00
5.21000	-3179.08	142.80	43.34	-3211.52	140.23	52.44	-4646.89	521.05	58.44	-3920.46	241.40	257.86	-2597.88	39.13	8.77	-3546.02	23.25	29.90	-2476.80	31.51	219.13	-2726.53	85.15	98.26	-3366.59	94.23	1077.87	0.00	0.00	0.00	-3313.74	37.96	1419.99	-3353.85	154.63	1416.93	-2384.63	478.56	786.50	-3099.82	393.66	1563.13	141.06	1149.89	74.77	728.70	1056.76	74.95	0.00
5.22000	-3177.70	143.17	41.78	-3210.64	140.60	50.72	-4646.78	519.62	59.82	-3922.22	239.61	259.67	-2597.88	39.13	8.77	-3546.02	23.25	29.90	-2477.20	30.34	218.67	-2720.25	84.40	98.25	-3365.32	95.59	1077.14	0.00	0.00	0.00	-3310.46	38.39	1419.68	-3340.06	156.09	1416.66	-2379.00	479.38	784.66	-3097.03	392.80	1563.72	138.97	1151.49	74.02	727.44	1056.65	74.70	0.00
5.23000	-3176.33	143.56	40.22	-3209.34	140.94	48.92	-4646.61	518.17	61.20	-3923.95	237.84	261.46	-2597.88	39.13	8.77	-3546.02	23.25	29.90	-2477.60	29.18	218.19	-2713.97	83.64	98.24	-3369.21	96.67	1076.99	0.00	0.00	0.00	-3307.19	38.83	1419.37	-3328.88	157.59	1416.03	-2373.39	480.20	782.84	-3094.24	391.93	1564.30	138.22	1151.53	73.88	726.91	1055.99	75.02	0.00
5.24000	-3174.96	143.97	38.70	-3207.53	141.25	47.06	-4646.37	516.71	62.59	-3925.64	236.07	263.22	-2597.88	39.13	8.77	-3546.02	23.25	29.90	-2477.99	28.03	217.72	-2707.69	82.89	98.23	-3372.71	96.20	1076.36	0.00	0.00	0.00	-3303.93	39.27	1419.06	-3335.36	157.39	1416.37	-2367.78	481.00	781.05	-3091.45	391.05	1564.88	137.78	1151.21	73.95	727.69	1055.97	75.12	0.00
5.25000	-3173.55	144.39	37.21	-3205.14	141.52	45.14	-4646.07	515.24	63.97	-3927.29	234.32	264.97	-2597.88	39.13	8.77	-3546.02	23.25	29.90	-2478.36	26.88	217.23	-2701.42	82.15	98.22	-3351.10	98.26	1076.52	0.00	0.00	0.00	-3300.69	39.72	1418.76	-3340.65	158.16	1416.25	-2362.19	481.78	779.27	-3088.65	390.15	1565.46	137.68	1151.35	73.83	728.11	1056.50	75.06	0.00
5.26000	-3172.09	144.82	35.77	-3202.11	141.73	43.16	-4645.71	513.76	65.37	-3928.91	232.58	266.69	-2597.88	39.13	8.77	-3546.02	23.25	29.90	-2478.73	25.74	216.75	-2695.15	81.40	98.21	-3333.43	100.01	1075.79	0.00	0.00	0.00	-3297.46	40.18	1418.46	-3326.50	161.32	1414.03	-2356.60	482.56	777.52	-3085.86	389.25	1566.03	139.46	1150.73	74.30	726.76	1056.87	74.45	0.00
5.27000	-3170.56	145.24	34.39	-3198.35	141.89	41.14	-4645.29	512.27	66.76	-3930.49	230.85	268.40	-2597.88	39.13	8.77	-3546.02	23.25	29.90	-2479.08	24.61	216.26	-2688.88	80.66	98.19	-3322.09	101.08	1075.48	0.00	0.00	0.00	-3294.24	40.64	1418.17	-3313.92	163.31	1415.13	-2351.02	483.32	775.79	-3083.06	388.35	1566.60	141.34	1151.62	74.40	726.79	1056.29	74.51	0.00
5.28000	-3168.94	145.66	33.08	-3193.81	141.97	39.07	-4644.80	510.78	68.16	-3932.03	229.13	270.08	-2597.88	39.13	8.77	-3546.02	23.25	29.90	-2479.42	23.48	215.76	-2682.61	79.92	98.18	-3308.60	100.97	1076.37	0.00	0.00	0.00	-3291.02	41.10	1417.88	-3288.99	164.01	1413.85	-2345.45	484.07	774.09	-3080.26	387.43	1567.18	140.47	1151.93	73.99	728.34	1056.86	74.91	0.00
5.29000	-3167.20	146.07	31.85	-3188.39	141.98	36.97	-4644.24	509.27	69.56	-3933.53	227.43	271.74	-2597.88	39.13	8.77	-3546.02	23.25	29.90	-2479.76	22.36	215.26	-2676.34	79.19	98.17	-3335.04	101.68	1076.39	0.00	0.00	0.00	-3287.82	41.57	1417.59	-3281.08	164.46	1412.75	-2339.90	484.81	772.40	-3077.46	386.50	1567.74	151.40	1147.44	77.64	727.61	1056.41	74.77	0.00
5.30000	-3165.32	146.47	30.71	-3182.05	141.90	34.84	-4643.62	507.75	70.96	-3935.00	225.73	273.38	-2597.88	39.13	8.77	-3546.02	23.25	29.90	-2480.08	21.24	214.75	-2670.08	78.45	98.15	-3316.00	104.27	1076.38	0.00	0.00	0.00	-3284.62	42.04	1417.31	-3293.27	165.75	1412.60	-2334.35	485.54	770.74	-3074.65	385.57	1568.31	142.07	1148.98	75.45	729.08	1056.69	74.91	0.00
5.31000	-3163.27	146.85	29.68	-3189.82	140.75	31.29	-4642.94	506.22	72.36	-3936.43	224.04	275.00	-2597.88	39.13	8.77	-3546.02	23.25	29.90	-2480.38	20.13	214.24	-2663.82	77.72	98.13	-3328.99	105.82	1077.05	0.00	0.00	0.00	-3281.42	42.52	1417.04	-3302.97	168.10	1414.04	-2328.81	486.25	769.11	-3071.85	384.62	1568.87	138.79	1149.55	74.50	729.07	1055.67	75.36	0.00
5.32000	-3161.05	147.20	28.76	-3184.19	142.04	27.08	-4642.19	504.68	73.77	-3937.81	222.37	276.60	-2597.88	39.13	8.77	-3546.02	23.25	29.90	-2480.68	19.03	213.73	-2657.56	77.00	98.11	-3298.14	106.62	1078.54	0.00	0.00	0.00	-3278.23	43.00	1416.76	-3301.60	170.18	1413.49	-2323.29	486.95	767.49	-3069.04	383.67	1569.43	139.79	1151.63	73.92	727.08	1056.67	74.77	0.00
5.33000	-3158.62	147.51	27.96	-3171.69	140.34	27.77	-4641.38	503.14	75.17	-3939.16	220.71	278.18	-2597.88	39.13	8.77	-3546.02	23.25	29.90	-2480.96	17.93	213.21	-2651.31	76.27	98.10	-3292.19	109.44	1078.06	0.00	0.00	0.00	-3275.04	43.48	1416.50	-3287.08	171.90	1415.13	-2317.77	487.64	765.90	-3066.22	382.71	1569.99	143.70	1149.78	75.32	725.97	1056.75	74.45	0.00
5.34000	-3155.97	147.80	27.31	-3144.99	142.85	29.11	-4640.50	501.58	76.58	-3940.47	219.06	279.73	-2597.88	39.13	8.77	-3546.02	23.25	29.90	-2481.23	16.84	212.68	-2645.06	75.55	98.08	-3313.40	110.73	1078.37	0.00	0.00	0.00	-3271.84	43.97	1416.23	-3280.00	173.78	1416.18	-2312.27	488.31	764.33	-3063.41	381.74	1570.55	137.80	1152.77	73.82	726.77	1056.76	74.58	0.00
5.35000	-3153.07	148.04	26.80	-3178.35	141.15	23.10	-4639.56	500.02	77.99	-3941.73	217.42	281.27	-2597.88	39.13	8.77	-3546.02	23.25	29.90	-2481.49	15.75	212.16	-2638.81	74.84	98.05	-3308.19	111.90	1079.34	0.00	0.00	0.00	-3268.65	44.45	1415.98	-3284.56	175.76	1416.78	-2306.78	488.97	762.79	-3060.59	380.76	1571.10	137.05	1151.02	74.04	727.79	1055.82	75.01	0.00
5.36000	-3149.90	148.23	26.45	-3099.78	141.97	32.20	-4638.55	498.45	79.40	-3942.96	215.79	282.79	-2597.88	39.13	8.77	-3546.02	23.25	29.90	-2481.73	14.67	211.62	-2632.57	74.12	98.03	-3283.33	113.48	1079.31	0.00	0.00	0.00	-3265.46	44.95	1415.72	-3290.00	178.67	1417.10	-2301.30	489.62	761.27	-3057.76	379.77	1571.65	138.77	1150.24	74.18	727.66	1055.66	75.31	0.00
5.37000	-3146.43	148.37	26.27	-3083.78	142.03	31.92	-4637.48	496.86	80.82	-3944.14	214.18	284.28	-2597.88	39.13	8.77	-3546.02	23.25	29.90	-2481.96	13.60	211.08	-2626.33	73.41	98.01	-3295.26	115.83	1080.71	0.00	0.00	0.00	-3262.27	45.44	1415.47	-3295.29	178.75	1417.43	-2295.83	490.25	759.78	-3054.94	378.78	1572.20	140.31	1149.20	74.87	727.77	1055.85	75.15	0.00
5.38000	-3141.42	150.42	26.14	-3069.20	142.08	31.56	-4636.34	495.27	82.23	-3945.28	212.57	285.76	-2597.88	39.13	8.77	-3546.02	23.25	29.90	-2482.18	12.54	210.54	-2620.09	72.70	97.99	-3299.83	117.01	1080.03	0.00	0.00	0.00	-3259.07	45.93	1415.23	-3283.63	180.71	1418.96	-2290.37	490.87	758.31	-3052.11	377.78	1572.74	142.93	1149.20	75.29	728.37	1055.79	75.30	0.00
5.39000	-3125.92	148.15	28.15	-3055.99	142.13	31.12	-4635.13	493.68	83.65	-3946.38	210.98	287.21	-2597.88	39.13	8.77	-3546.02	23.25	29.90	-2482.38	11.48	210.00	-2613.86	72.00	97.96	-3260.98	119.92	1083.37	0.00	0.00	0.00	-3255.86	46.43	1414.99	-3287.38	181.53	1419.85	-2284.93	491.48	756.86	-3049.27	376.77	1573.29	137.39	1153.15	73.58	727.36	1055.96	75.06	0.00
5.40000	-3078.59	148.05	35.07	-3044.10	142.18	30.59	-4633.86	492.07	85.06	-3947.44	209.40	288.64	-2597.88	39.13	8.77	-3546.02	23.25	29.90	-2482.56	10.42	209.44	-2607.63	71.29	97.94	-3264.18	122.59	1083.84	0.00	0.00	0.00	-3252.65	46.93	1414.76	-3283.97	182.94	1420.81	-2279.50	492.07	755.44	-3046.43	375.75	1573.83	139.22	1150.59	74.48	726.06	1057.41	74.11	0.00
5.41000	-3123.26	148.49	25.18	-3033.51	142.22	30.00	-4632.52	490.46	86.48	-3948.45	207.83	290.06	-2597.88	39.13	8.77	-3546.02	23.25	29.90	-2482.73	9.38	208.89	-2601.41	70.60	97.91	-3249.48	123.19	1084.76	0.00	0.00	0.00	-3249.43	47.43	1414.53	-3278.04	185.51	1421.63	-2274.08	492.65	754.05	-3043.59	374.72	1574.36	141.02	1149.14	74.86	727.40	1057.04	74.66	0.00
5.42000	-3174.10	149.30	17.94	-3024.17	142.25	29.33	-4631.11	488.83	87.89	-3949.42	206.27	291.45	-2597.88	39.13	8.77	-3546.02	23.25	29.90	-2482.88	8.34	208.33	-2595.19	69.90	97.88	-3242.74	126.06	1086.44	0.00	0.00	0.00	-3246.20	47.93	1414.30	-3243.20	186.77	1423.70	-2268.67	493.21	752.68	-3040.74	373.69	1574.90	139.29	1150.08	74.35	727.06	1056.42	74.71	0.00
5.43000	-3125.20	149.28	25.86	-3016.04	142.29	28.59	-4629.64	487.20	89.31	-3950.34	204.72	292.82	-2597.88	39.13	8.77	-3546.02	23.25	29.90	-2483.02	7.31	207.76	-2588.98	69.21	97.85	-3236.60	127.34	1087.88	0.00	0.00	0.00	-3242.96	48.43	1414.09	-3237.64	187.59	1424.02	-2263.28	493.77	751.33	-3037.88	372.65	1575.43	139.96	1149.69	74.71	726.58	1056.84	74.44	0.00
5.44000	-3159.96	149.31	18.51	-3009.07	142.31	27.80	-4628.10	485.57	90.73	-3951.22	203.19	294.17	-2597.88	39.13	8.77	-3546.02	23.25	29.90	-2483.15	6.28	207.19	-2582.77	68.52	97.82	-3253.87	131.41	1089.62	0.00	0.00	0.00	-3239.71	48.93	1413.87	-3243.22	187.63	1425.20	-2257.89	494.30	750.01	-3035.02	371.60	1575.96	136.23	1156.86	72.47	726.24	1056.82	74.40	0.00
5.45000	-3098.21	148.96	30.76	-3003.23	142.34	26.94	-4626.49	483.92	92.15	-3952.06	201.67	295.50	-2597.88	39.13	8.77	-3546.02	23.25	29.90	-2483.25	5.26	206.62	-2576.57	67.83	97.79	-3248.28	133.38	1090.15	0.00	0.00	0.00	-3236.45	49.43	1413.66	-3249.13	189.23	1426.25	-2252.53	494.83	748.72	-3032.16	370.55	1576.48	138.89	1151.76	73.97	727.48	1056.57	74.86	0.00
5.46000	-3142.63	148.35	24.10	-2998.48	142.36	26.03	-4624.82	482.27	93.56	-3952.84	200.15	296.82	-2597.88	39.13	8.77	-3546.02	23.25	29.90	-2483.34	4.25	206.04	-2570.38	67.15	97.76	-3242.81	135.06	1091.30	0.00	0.00	0.00	-3233.17	49.93	1413.46	-3231.02	192.59	1426.84	-2247.17	495.33	747.45	-3029.29	369.48	1577.00	140.99	1149.57	74.86	728.57	1056.42	74.99	0.00
5.47000	-3114.36	149.03	26.43	-2994.77	142.38	25.06	-4623.08	480.61	94.98	-3953.59	198.65	298.11	-2597.88	39.13	8.77	-3546.06	23.24	29.89	-2483.41	3.25	205.46	-2564.19	66.47	97.73	-3233.81	136.88	1093.45	0.00	0.00	0.00	-3229.88	50.43	1413.26	-3222.65	195.02	1427.80	-2241.83	495.83	746.21	-3026.41	368.41	1577.52	139.31	1149.65	74.58	728.85	1056.52	75.14	0.00
5.48000	-3105.01	150.01	27.36	-2992.07	142.39	24.05	-4621.27	478.94	96.40	-3954.28	197.16	299.38	-2597.88	39.13	8.77	-3585.01	19.70	21.31	-2483.47	2.25	204.87	-2558.00	65.79	97.69	-3221.64	139.15	1094.51	0.00	0.00	0.00	-3226.57	50.93	1413.07	-3198.47	195.85	1428.25	-2236.51	496.31	745.00	-3023.53	367.34	1578.04	139.14	1151.92	73.61	728.80	1057.08	74.86	0.00
5.49000	-3111.68	149.20	28.22	-2990.34	142.41	23.00	-4619.39	477.27	97.81	-3954.93	195.69	300.63	-2597.88	39.13	8.77	-3565.82	21.38	21.84	-2483.50	1.26	204.28	-2551.83	65.12	97.66	-3212.66	141.27	1096.76	0.00	0.00	0.00	-3223.25	51.43	1412.88	-3188.15	197.26	1429.47	-2231.20	496.77	743.81	-3020.64	366.25	1578.55	136.79	1152.63	73.34	728.58	1056.43	75.04	0.00
5.50000	-3108.99	149.12	28.66	-2989.53	142.42	21.90	-4617.45	475.59	99.23	-3955.54	194.22	301.86	-2597.88	39.13	8.77	-3548.21	20.92	23.02	-2483.52	0.28	203.69	-2545.66	64.45	97.62	-3187.75	141.86	1098.79	0.00	0.00	0.00	-3219.90	51.93	1412.70	-3192.18	198.32	1430.67	-2225.90	497.22	742.65	-3017.74	365.16	1579.06	137.51	1151.04	74.00	728.50	1056.06	75.22	0.00
5.51000	-3077.99	148.16	33.81	-2989.60	142.42	20.77	-4615.43	473.90	100.64	-3956.09	192.77	303.07	-2597.88	39.13	8.77	-3580.18	18.73	19.74	-2483.52	-0.70	203.09	-2539.49	63.78	97.59	-3172.58	143.47	1099.20	0.00	0.00	0.00	-3216.54	52.42	1412.52	-3199.96	199.47	1431.20	-2220.62	497.66	741.52	-3014.84	364.07	1579.56	140.71	1149.92	74.92	727.71	1056.73	74.83	0.00
5.52000	-3024.60	146.85	41.56	-2990.51	142.43	19.61	-4613.35	472.21	102.05	-3956.60	191.32	304.26	-2597.88	39.13	8.77	-3578.44	20.96	18.95	-2483.51	-1.67	202.49	-2533.34	63.11	97.55	-3204.19	145.44	1098.37	0.00	0.00	0.00	-3213.15	52.92	1412.35	-3185.09	199.86	1431.91	-2215.35	498.08	740.41	-3011.93	362.96	1580.07	139.09	1150.64	74.31	728.13	1057.12	74.68	0.00
5.53000	-3010.05	146.10	43.03	-2992.23	142.43	18.41	-4611.20	470.51	103.46	-3957.06	189.89	305.43	-2597.88	39.13	8.77	-3556.21	19.68	21.07	-2483.47	-2.63	201.88	-2527.19	62.45	97.51	-3178.66	147.88	1099.87	0.00	0.00	0.00	-3209.74	53.41	1412.18	-3168.67	201.15	1432.69	-2210.10	498.48	739.33	-3009.02	361.85	1580.57	141.12	1150.84	74.65	727.94	1057.24	74.52	0.00
5.54000	-3095.42	146.79	29.35	-2994.70	142.43	17.20	-4608.98	468.80	104.88	-3957.47	188.47	306.58	-2597.88	39.13	8.77	-3558.69	17.90	20.07	-2483.41	-3.58	201.27	-2521.04	61.79	97.47	-3187.80	149.84	1100.26	0.00	0.00	0.00	-3206.31	53.90	1412.02	-3172.85	201.87	1433.02	-2204.86	498.87	738.28	-3006.09	360.74	1581.06	132.81	1152.87	72.50	727.45	1056.11	74.89	0.00
5.55000	-3173.26	147.64	17.25	-2997.90	142.43	15.96	-4606.69	467.09	106.28	-3957.83	187.06	307.71	-2597.88	39.13	8.77	-3563.46	17.62	17.32	-2483.34	-4.53	200.65	-2514.91	61.14	97.43	-3183.40	151.21	1101.02	0.00	0.00	0.00	-3202.85	54.39	1411.87	-3180.20	203.61	1433.08	-2199.64	499.25	737.25	-3003.16	359.61	1581.55	137.51	1151.46	73.91	727.00	1055.67	74.92	0.00
5.56000	-3184.35	147.51	17.01	-3001.78	142.43	14.70	-4604.34	465.37	107.69	-3958.14	185.67	308.83	-2597.88	39.13	8.77	-3559.92	16.16	17.80	-2483.24	-5.47	200.03	-2508.78	60.49	97.39	-3187.02	151.65	1100.58	0.00	0.00	0.00	-3199.37	54.88	1411.72	-3159.90	206.46	1433.96	-2194.43	499.61	736.26	-3000.22	358.48	1582.04	140.88	1149.30	75.06	726.82	1055.46	75.11	0.00
5.57000	-3147.57	147.68	21.36	-3006.29	142.43	13.43	-4601.91	463.64	109.10	-3958.40	184.28	309.92	-2597.88	39.13	8.77	-3560.19	15.72	17.44	-2483.12	-6.40	199.40	-2502.66	59.84	97.35	-3161.93	153.77	1102.19	0.00	0.00	0.00	-3195.86	55.36	1411.57	-3165.64	207.80	1433.42	-2189.24	499.95	735.29	-2997.28	357.35	1582.53	139.13	1149.28	74.73	727.72	1055.60	75.17	0.00
5.58000	-3159.89	148.58	16.49	-3011.41	142.43	12.16	-4599.41	461.91	110.50	-3958.61	182.91	310.99	-2597.88	39.13	8.77	-3552.43	16.07	21.03	-2482.99	-7.32	198.78	-2496.55	59.20	97.31	-3158.65	154.87	1101.87	0.00	0.00	0.00	-3192.31	55.84	1411.44	-3178.57	207.73	1434.25	-2184.06	500.28	734.35	-2994.32	356.21	1583.01	138.35	1151.44	73.78	726.81	1057.05	74.36	0.00
5.59000	-3170.85	148.69	14.11	-3017.08	142.43	10.87	-4596.84	460.18	111.90	-3958.76	181.55	312.04	-2597.88	39.13	8.77	-3526.47	16.53	26.33	-2482.83	-8.24	198.14	-2490.44	58.56	97.26	-3165.57	157.73	1103.01	0.00	0.00	0.00	-3188.74	56.31	1411.30	-3159.19	207.75	1434.42	-2178.91	500.59	733.44	-2991.36	355.06	1583.49	135.92	1155.11	72.77	727.51	1056.53	74.70	0.00
5.60000	-3181.34	148.77	11.88	-3023.27	142.42	9.59	-4594.21	458.44	113.30	-3958.87	180.20	313.07	-2597.88	39.13	8.77	-3517.93	18.27	27.94	-2482.65	-9.15	197.50	-2484.35	57.92	97.22	-3152.99	157.59	1101.46	0.00	0.00	0.00	-3185.14	56.79	1411.18	-3134.43	208.89	1434.30	-2173.76	500.89	732.55	-2988.39	353.90	1583.96	139.24	1150.70	74.57	727.43	1055.60	75.09	0.00
5.61000	-3191.35	148.81	9.79	-3029.93	142.42	8.30	-4591.50	456.69	114.70	-3958.92	178.86	314.09	-2597.88	39.13	8.77	-3509.94	17.25	28.44	-2482.45	-10.05	196.86	-2478.26	57.28	97.17	-3149.48	158.57	1101.49	0.00	0.00	0.00	-3181.51	57.25	1411.06	-3139.86	210.75	1434.61	-2168.64	501.17	731.70	-2985.41	352.75	1584.43	139.51	1148.91	74.83	727.72	1056.36	74.99	0.00
5.62000	-3200.90	148.81	7.84	-3037.03	142.41	7.03	-4588.72	454.94	116.09	-3958.93	177.53	315.08	-2597.88	39.13	8.77	-3479.22	18.69	32.38	-2482.23	-10.94	196.22	-2472.18	56.65	97.12	-3129.22	159.24	1100.12	0.00	0.00	0.00	-3177.84	57.72	1410.94	-3138.95	212.75	1433.99	-2163.53	501.43	730.87	-2982.42	351.58	1584.90	140.20	1149.12	74.85	728.46	1056.88	74.88	0.00
5.63000	-3209.99	148.78	6.03	-3044.53	142.41	5.76	-4585.88	453.19	117.49	-3958.87	176.22	316.06	-2597.88	39.13	8.77	-3457.81	17.18	35.26	-2481.99	-11.83	195.57	-2466.11	56.02	97.08	-3135.01	160.64	1100.87	0.00	0.00	0.00	-3174.14	58.18	1410.83	-3136.76	213.07	1434.28	-2158.44	501.68	730.08	-2979.42	350.41	1585.36	139.86	1150.85	74.26	726.06	1057.35	74.18	0.00
5.64000	-3218.63	148.72	4.36	-3052.38	142.41	4.51	-4582.96	451.43	118.88	-3958.77	174.92	317.01	-2597.88	39.13	8.77	-3451.35	15.90	35.72	-2481.72	-12.71	194.91	-2460.05	55.40	97.03	-3137.54	161.53	1101.21	0.00	0.00	0.00	-3170.40	58.63	1410.73	-3139.44	213.77	1434.38	-2153.36	501.91	729.31	-2976.42	349.23	1585.82	136.42	1155.35	72.89	727.75	1056.71	74.99	0.00
5.65000	-3226.82	148.62	2.81	-3060.54	142.40	3.27	-4579.97	449.66	120.26	-3958.61	173.62	317.95	-2597.88	39.13	8.77	-3443.83	15.56	36.25	-2481.43	-13.58	194.26	-2454.00	54.78	96.98	-3144.31	162.88	1100.72	0.00	0.00	0.00	-3166.62	59.08	1410.63	-3134.62	214.28	1434.37	-2148.31	502.13	728.58	-2973.40	348.05	1586.27	139.79	1151.29	74.41	728.27	1056.16	75.22	0.00
5.66000	-3234.57	148.50	1.39	-3068.98	142.40	2.05	-4576.91	447.89	121.65	-3958.40	172.35	318.86	-2597.88	39.13	8.77	-3397.98	14.78	41.23	-2481.12	-14.44	193.60	-2447.96	54.16	96.93	-3127.96	161.79	1101.80	0.00	0.00	0.00	-3162.80	59.52	1410.54	-3131.38	215.19	1434.09	-2143.27	502.33	727.87	-2970.37	346.87	1586.73	140.29	1150.90	74.37	726.40	1056.83	74.61	0.00
5.67000	-3241.90	148.34	0.10	-3077.64	142.40	0.86	-4573.78	446.12	123.03	-3958.13	171.08	319.76	-2597.88	39.13	8.77	-3379.95	14.22	41.77	-2480.79	-15.29	192.93	-2441.93	53.55	96.88	-3131.96	163.60	1101.35	0.00	0.00	0.00	-3158.95	59.96	1410.46	-3102.54	215.22	1434.14	-2138.25	502.51	727.19	-2967.34	345.67	1587.17	138.63	1150.30	74.06	726.50	1056.69	74.64	0.00
5.68000	-3248.79	148.16	-1.07	-3086.50	142.40	-0.30	-4570.57	444.34	124.40	-3957.81	169.82	320.63	-2597.88	39.13	8.77	-3372.76	13.29	41.48	-2480.43	-16.14	192.26	-2435.90	52.94	96.82	-3116.12	163.94	1101.87	0.00	0.00	0.00	-3155.05	60.40	1410.38	-3108.06	217.05	1433.91	-2133.25	502.68	726.55	-2964.29	344.48	1587.62	139.50	1149.77	74.66	727.26	1056.42	74.82	0.00
5.69000	-3255.27	147.96	-2.13	-3095.51	142.40	-1.43	-4567.30	442.56	125.78	-3957.43	168.58	321.49	-2597.88	39.13	8.77	-3365.64	11.85	40.57	-2480.04	-16.97	191.59	-2429.89	52.33	96.77	-3110.77	164.61	1102.54	0.00	0.00	0.00	-3151.11	60.82	1410.31	-3099.40	217.77	1434.36	-2128.26	502.83	725.93	-2961.23	343.28	1588.06	136.19	1156.57	72.46	727.03	1056.81	74.51	0.00
5.70000	-3261.33	147.73	-3.07	-3104.63	142.41	-2.52	-4563.95	440.77	127.15	-3957.00	167.34	322.33	-2597.88	39.13	8.77	-3370.50	9.92	36.58	-2479.64	-17.80	190.91	-2423.89	51.72	96.72	-3104.89	164.40	1102.80	0.00	0.00	0.00	-3147.13	61.24	1410.24	-3099.96	217.54	1434.79	-2123.29	502.96	725.35	-2958.17	342.07	1588.49	138.66	1152.99	73.80	726.80	1057.23	74.32	0.00
5.71000	-3266.99	147.48	-3.91	-3113.82	142.41	-3.57	-4560.53	438.98	128.51	-3956.51	166.12	323.15	-2597.88	39.13	8.77	-3336.42	8.98	40.25	-2479.21	-18.62	190.23	-2417.90	51.12	96.66	-3116.59	162.91	1103.24	0.00	0.00	0.00	-3143.10	61.66	1410.19	-3109.18	217.27	1434.39	-2118.35	503.08	724.79	-2955.09	340.86	1588.92	139.98	1152.01	74.06	727.34	1057.05	74.54	0.00
5.72000	-3272.25	147.22	-4.64	-3123.04	142.42	-4.58	-4557.04	437.19	129.87	-3955.97	164.91	323.95	-2597.88	39.13	8.77	-3287.48	9.30	43.61	-2478.75	-19.44	189.54	-2411.92	50.53	96.61	-3105.23	163.40	1103.90	0.00	0.00	0.00	-3139.03	62.06	1410.13	-3109.81	217.73	1434.73	-2113.42	503.18	724.27	-2952.00	339.64	1589.35	139.51	1150.30	74.25	727.99	1056.05	75.13	0.00
5.73000	-3277.11	146.93	-5.26	-3132.25	142.43	-5.54	-4553.48	435.39	131.23	-3955.36	163.72	324.73	-2597.88	39.13	8.77	-3318.65	7.06	36.03	-2478.27	-20.24	188.85	-2405.95	49.93	96.55	-3087.57	164.46	1104.76	0.00	0.00	0.00	-3134.91	62.46	1410.09	-3093.09	217.38	1435.54	-2108.51	503.26	723.78	-2948.90	338.42	1589.77	137.83	1150.81	73.77	727.14	1056.40	74.83	0.00
5.74000	-3281.58	146.62	-5.78	-3141.40	142.44	-6.44	-4549.84	433.59	132.58	-3954.70	162.53	325.50	-2597.88	39.13	8.77	-3280.56	5.20	39.07	-2477.76	-21.04	188.16	-2399.99	49.34	96.49	-3102.87	165.35	1103.65	0.00	0.00	0.00	-3130.74	62.86	1410.05	-3091.93	218.01	1436.44	-2103.62	503.32	723.31	-2945.79	337.20	1590.19	136.09	1153.44	73.40	725.70	1056.95	74.45	0.00
5.75000	-3285.67	146.30	-6.21	-3150.46	142.46	-7.29	-4546.13	431.79	133.93	-3953.98	161.36	326.24	-2597.88	39.13	8.77	-3242.90	4.94	42.15	-2477.23	-21.82	187.46	-2394.05	48.76	96.43	-3093.00	165.29	1104.30	0.00	0.00	0.00	-3126.52	63.24	1410.01	-3100.17	218.87	1436.11	-2098.75	503.37	722.88	-2942.66	335.97	1590.60	138.93	1151.29	74.39	727.14	1055.54	75.23	0.00
5.76000	-3289.38	145.97	-6.54	-3159.39	142.48	-8.09	-4542.35	429.98	135.28	-3953.20	160.20	326.97	-2597.88	39.13	8.77	-3208.10	3.20	43.90	-2476.67	-22.60	186.76	-2388.11	48.17	96.37	-3109.56	165.20	1104.25	0.00	0.00	0.00	-3122.25	63.62	1409.99	-3117.72	218.93	1435.21	-2093.90	503.40	722.49	-2939.53	334.73	1591.01	140.27	1150.28	74.58	729.80	1055.87	75.50	0.00
5.77000	-3292.72	145.62	-6.79	-3168.14	142.50	-8.81	-4538.50	428.17	136.62	-3952.37	159.05	327.67	-2597.88	39.13	8.77	-3203.34	1.19	42.99	-2476.09	-23.37	186.05	-2382.19	47.59	96.31	-3095.66	164.07	1104.15	0.00	0.00	0.00	-3117.93	63.99	1409.97	-3087.36	219.48	1434.08	-2089.07	503.41	722.12	-2936.38	333.49	1591.42	139.65	1150.32	74.32	728.77	1056.78	74.90	0.00
5.78000	-3295.70	145.26	-6.95	-3176.67	142.52	-9.48	-4534.57	426.36	137.95	-3951.47	157.91	328.36	-2597.88	39.13	8.77	-3167.25	0.23	47.05	-2475.47	-24.14	185.35	-2376.27	47.02	96.25	-3085.09	163.76	1104.13	0.00	0.00	0.00	-3113.56	64.35	1409.95	-3070.22	219.32	1433.97	-2084.26	503.40	721.79	-2933.22	332.25	1591.82	139.06	1150.43	74.50	728.59	1055.75	75.32	0.00
5.79000	-3298.33	144.90	-7.02	-3184.95	142.55	-10.07	-4530.57	424.54	139.28	-3950.52	156.78	329.03	-2597.88	39.13	8.77	-3123.96	0.35	52.31	-2474.83	-24.89	184.63	-2370.37	46.45	96.19	-3082.81	163.44	1103.90	0.00	0.00	0.00	-3109.13	64.70	1409.95	-3058.60	219.52	1434.07	-2079.46	503.38	721.49	-2930.05	331.00	1592.21	136.45	1152.65	73.67	728.50	1057.09	74.94	0.00
5.80000	-3300.60	144.52	-7.02	-3192.93	142.58	-10.58	-4526.49	422.72	140.61	-3949.50	155.67	329.68	-2597.88	39.13	8.77	-3100.09	-1.39	53.63	-2474.17	-25.63	183.92	-2364.49	45.88	96.13	-3079.12	163.27	1103.91	0.00	0.00	0.00	-3104.64	65.04	1409.95	-3060.52	219.89	1434.17	-2074.69	503.34	721.22	-2926.87	329.75	1592.60	135.82	1151.74	73.50	727.98	1056.02	75.14	0.00
5.81000	-3302.53	144.14	-6.94	-3200.58	142.62	-11.02	-4522.34	420.90	141.93	-3948.42	154.57	330.31	-2597.88	39.13	8.77	-3076.41	-1.73	57.96	-2473.47	-26.37	183.20	-2358.61	45.31	96.06	-3075.37	163.13	1103.90	0.00	0.00	0.00	-3100.10	65.38	1409.96	-3038.98	219.84	1433.12	-2069.95	503.28	720.98	-2923.67	328.50	1592.99	136.73	1151.11	73.69	725.96	1056.92	74.43	0.00
5.82000	-3304.12	143.76	-6.79	-3207.85	142.66	-11.37	-4518.12	419.08	143.24	-3947.29	153.48	330.92	-2597.88	39.13	8.77	-3046.76	-2.82	60.68	-2472.75	-27.10	182.47	-2352.75	44.75	96.00	-3071.57	163.01	1103.88	0.00	0.00	0.00	-3095.50	65.70	1409.97	-3071.78	220.87	1433.86	-2065.22	503.20	720.78	-2920.46	327.24	1593.37	136.61	1150.20	74.08	726.94	1056.76	74.68	0.00
5.83000	-3305.37	143.37	-6.57	-3214.69	142.71	-11.64	-4513.82	417.26	144.55	-3946.09	152.40	331.51	-2597.88	39.13	8.77	-3017.97	-3.87	63.32	-2472.00	-27.82	181.74	-2346.90	44.19	95.93	-3067.71	162.92	1103.84	0.00	0.00	0.00	-3090.83	66.02	1409.99	-3061.95	220.16	1434.28	-2060.51	503.10	720.61	-2917.24	325.98	1593.75	139.52	1148.56	75.00	728.18	1055.87	75.20	0.00
5.84000	-3306.31	142.98	-6.28	-3221.08	142.76	-11.82	-4509.45	415.43	145.85	-3944.82	151.33	332.09	-2597.88	39.13	8.77	-2990.03	-4.85	65.87	-2471.22	-28.52	181.01	-2341.06	43.64	95.86	-3063.80	162.85	1103.77	0.00	0.00	0.00	-3086.11	66.32	1410.02	-3055.16	219.58	1434.59	-2055.82	502.99	720.47	-2914.01	324.71	1594.12	139.82	1150.76	74.39	726.25	1056.07	74.82	0.00
5.85000	-3306.92	142.59	-5.93	-3226.97	142.81	-11.90	-4505.00	413.60	147.15	-3943.50	150.28	332.65	-2597.88	39.13	8.77	-2962.94	-5.78	68.34	-2470.42	-29.23	180.28	-2335.24	43.09	95.80	-3059.84	162.80	1103.69	0.00	0.00	0.00	-3081.33	66.62	1410.05	-3038.62	218.93	1433.70	-2051.16	502.85	720.37	-2910.76	323.45	1594.49	137.28	1152.19	73.54	727.70	1056.15	74.99	0.00
5.86000	-3307.22	142.20	-5.53	-3232.32	142.87	-11.88	-4500.48	411.77	148.44	-3942.11	149.23	333.18	-2597.88	39.13	8.77	-2936.68	-6.66	70.72	-2469.58	-29.92	179.54	-2329.43	42.54	95.73	-3055.82	162.78	1103.59	0.00	0.00	0.00	-3076.48	66.90	1410.10	-3028.86	218.39	1432.14	-2046.52	502.70	720.30	-2907.49	322.17	1594.85	139.90	1150.72	74.60	727.83	1055.84	75.09	0.00
5.87000	-3307.21	141.82	-5.06	-3237.08	142.94	-11.77	-4495.88	409.94	149.73	-3940.66	148.20	333.70	-2597.88	39.13	8.77	-2911.24	-7.49	73.01	-2468.71	-30.60	178.80	-2323.63	42.00	95.66	-3051.75	162.78	1103.47	0.00	0.00	0.00	-3071.57	67.17	1410.14	-3022.53	218.80	1431.99	-2041.90	502.53	720.26	-2904.22	320.90	1595.21	140.69	1150.30	74.61	727.29	1056.24	74.89	0.00
5.88000	-3306.90	141.44	-4.55	-3241.22	143.01	-11.55	-4491.21	408.11	151.00	-3939.15	147.18	334.20	-2597.88	39.13	8.77	-2886.61	-8.26	75.22	-2467.82	-31.27	178.05	-2317.85	41.46	95.59	-3047.63	162.81	1103.34	0.00	0.00	0.00	-3066.59	67.44	1410.20	-3042.10	217.66	1432.16	-2037.30	502.34	720.26	-2900.92	319.62	1595.57	139.19	1149.82	74.76	728.80	1055.80	75.27	0.00
5.89000	-3306.30	141.07	-3.99	-3244.70	143.08	-11.21	-4486.46	406.28	152.28	-3937.57	146.18	334.69	-2597.88	39.13	8.77	-2862.78	-8.98	77.35	-2466.89	-31.94	177.30	-2312.08	40.92	95.52	-3043.45	162.85	1103.19	0.00	0.00	0.00	-3061.55	67.69	1410.26	-3035.48	216.09	1432.12	-2032.72	502.14	720.29	-2897.62	318.34	1595.91	136.31	1152.20	73.74	726.83	1057.15	74.53	0.00
5.90000	-3305.41	140.70	-3.38	-3247.48	143.17	-10.77	-4481.64	404.44	153.54	-3935.93	145.18	335.15	-2597.88	39.13	8.77	-2839.74	-9.65	79.40	-2465.93	-32.59	176.55	-2306.32	40.39	95.45	-3039.22	162.92	1103.02	0.00	0.00	0.00	-3056.43	67.93	1410.33	-3021.52	215.37	1431.01	-2028.17	501.91	720.36	-2894.30	317.06	1596.26	139.52	1151.34	74.14	727.43	1056.44	74.90	0.00
5.91000	-3304.24	140.35	-2.73	-3249.51	143.25	-10.21	-4476.74	402.61	154.80	-3934.22	144.20	335.60	-2597.88	39.13	8.77	-2817.47	-10.27	81.36	-2464.95	-33.24	175.79	-2300.58	39.86	95.37	-3034.93	163.01	1102.83	0.00	0.00	0.00	-3051.25	68.16	1410.41	-3024.06	216.59	1429.29	-2023.64	501.66	720.46	-2890.96	315.77	1596.60	141.23	1149.91	74.78	728.03	1055.76	75.29	0.00
5.92000	-3302.79	140.00	-2.04	-3250.76	143.35	-9.52	-4471.77	400.77	156.05	-3932.45	143.23	336.03	-2597.88	39.13	8.77	-2795.97	-10.84	83.25	-2463.93	-33.87	175.03	-2294.86	39.33	95.30	-3030.60	163.12	1102.63	0.00	0.00	0.00	-3046.00	68.37	1410.50	-3022.33	215.70	1428.61	-2019.13	501.40	720.60	-2887.61	314.48	1596.93	139.75	1148.54	74.62	727.76	1057.06	74.66	0.00
5.93000	-3301.07	139.67	-1.31	-3251.18	143.45	-8.72	-4466.72	398.93	157.30	-3930.61	142.27	336.44	-2597.88	39.13	8.77	-2775.22	-11.37	85.05	-2462.88	-34.50	174.26	-2289.14	38.81	95.23	-3026.21	163.25	1102.41	0.00	0.00	0.00	-3040.67	68.58	1410.59	-3013.40	215.72	1427.62	-2014.65	501.11	720.77	-2884.25	313.19	1597.26	139.39	1148.83	74.62	726.56	1056.50	74.68	0.00
5.94000	-3299.09	139.35	-0.56	-3250.73	143.56	-7.78	-4461.59	397.10	158.53	-3928.71	141.32	336.83	-2597.88	39.13	8.77	-2755.22	-11.84	86.78	-2461.79	-35.12	173.50	-2283.45	38.29	95.15	-3021.76	163.40	1102.18	0.00	0.00	0.00	-3035.27	68.77	1410.69	-3006.58	214.59	1426.33	-2010.19	500.81	720.97	-2880.87	311.89	1597.58	136.89	1152.17	73.80	727.58	1056.37	74.84	0.00
5.95000	-3296.85	139.05	0.22	-3249.37	143.67	-6.71	-4456.39	395.26	159.77	-3926.74	140.38	337.20	-2597.88	39.13	8.77	-2735.95	-12.27	88.43	-2460.68	-35.73	172.73	-2277.77	37.78	95.07	-3017.27	163.56	1101.93	0.00	0.00	0.00	-3029.80	68.95	1410.80	-3006.59	213.49	1425.15	-2005.75	500.49	721.22	-2877.47	310.59	1597.90	137.01	1151.83	73.81	728.21	1056.13	75.06	0.00
5.96000	-3294.37	138.76	1.03	-3247.07	143.80	-5.51	-4451.11	393.42	160.99	-3924.70	139.46	337.56	-2597.88	39.13	8.77	-2717.40	-12.66	90.01	-2459.53	-36.33	171.95	-2272.10	37.27	95.00	-3012.72	163.75	1101.66	0.00	0.00	0.00	-3024.25	69.11	1410.91	-3012.24	212.83	1424.20	-2001.33	500.14	721.49	-2874.06	309.29	1598.21	140.32	1150.55	74.60	727.78	1056.34	74.98	0.00
5.97000	-3291.64	138.50	1.86	-3243.78	143.93	-4.16	-4445.75	391.58	162.20	-3922.59	138.55	337.90	-2597.88	39.13	8.77	-2699.57	-13.00	91.51	-2458.36	-36.91	171.17	-2266.45	36.76	94.92	-3008.13	163.96	1101.38	0.00	0.00	0.00	-3018.63	69.26	1411.04	-3008.63	213.46	1423.86	-1996.95	499.78	721.81	-2870.63	307.99	1598.52	138.10	1149.87	74.26	727.31	1056.82	74.65	0.00
5.98000	-3288.67	138.25	2.71	-3239.46	144.06	-2.67	-4440.32	389.74	163.41	-3920.42	137.65	338.22	-2597.88	39.13	8.77	-2682.43	-13.29	92.94	-2457.14	-37.49	170.39	-2260.82	36.26	94.84	-3003.48	164.18	1101.09	0.00	0.00	0.00	-3012.92	69.40	1411.17	-3005.21	212.30	1422.90	-1992.58	499.40	722.16	-2867.19	306.68	1598.82	138.37	1150.38	73.95	728.73	1056.03	75.25	0.00
5.99000	-3285.47	138.03	3.57	-3234.07	144.21	-1.04	-4434.81	387.90	164.61	-3918.18	136.76	338.52	-2597.88	39.13	8.77	-2665.98	-13.54	94.29	-2455.90	-38.06	169.61	-2255.20	35.76	94.76	-2998.78	164.43	1100.79	0.00	0.00	0.00	-3007.14	69.53	1411.31	-2999.91	211.86	1422.10	-1988.24	499.00	722.54	-2863.73	305.38	1599.12	136.60	1152.32	73.49	728.24	1056.13	75.12	0.00
6.00000	-3282.04	137.83	4.44	-3227.57	144.36	0.75	-4429.22	386.07	165.80	-3915.87	135.89	338.81	-2597.88	39.13	8.77	-2650.20	-13.75	95.57	-2454.62	-38.62	168.82	-2249.59	35.27	94.68	-2994.03	164.69	1100.47	0.00	0.00	0.00	-3001.28	69.64	1411.45	-2984.48	210.97	1420.92	-1983.92	498.57	722.96	-2860.25	304.07	1599.41	141.13	1150.87	74.66	728.45	1056.22	75.15	0.00
6.01000	-3278.40	137.65	5.32	-3219.92	144.53	2.70	-4423.55	384.23	166.98	-3913.48	135.03	339.07	-2597.88	39.13	8.77	-2635.09	-13.92	96.78	-2453.31	-39.17	168.02	-2244.01	34.78	94.60	-2989.23	164.96	1100.13	0.00	0.00	0.00	-2995.33	69.74	1411.60	-2953.98	209.65	1419.49	-1979.63	498.13	723.42	-2856.76	302.76	1599.70	139.92	1150.89	74.11	727.65	1056.40	74.77	0.00
6.02000	-3274.54	137.50	6.21	-3211.08	144.70	4.80	-4417.81	382.39	168.16	-3911.03	134.17	339.32	-2597.88	39.13	8.77	-2620.64	-14.05	97.92	-2451.96	-39.71	167.23	-2238.44	34.29	94.52	-2984.37	165.25	1099.79	0.00	0.00	0.00	-2989.30	69.82	1411.77	-2964.13	208.78	1418.55	-1975.36	497.67	723.91	-2853.25	301.45	1599.98	140.70	1149.70	74.53	726.48	1056.43	74.67	0.00
6.03000	-3270.47	137.38	7.09	-3201.00	144.87	7.06	-4411.98	380.56	169.33	-3908.51	133.34	339.55	-2597.88	39.13	8.77	-2606.83	-14.14	98.99	-2450.58	-40.25	166.43	-2232.88	33.80	94.43	-2979.47	165.56	1099.43	0.00	0.00	0.00	-2983.19	69.89	1411.94	-2971.21	208.34	1416.91	-1971.12	497.18	724.45	-2849.72	300.13	1600.25	138.56	1151.48	73.87	725.95	1056.35	74.52	0.00
6.04000	-3266.21	137.29	7.98	-3189.65	145.06	9.50	-4406.08	378.72	170.48	-3905.92	132.51	339.77	-2597.88	39.13	8.77	-2593.66	-14.19	99.99	-2449.16	-40.77	165.63	-2227.35	33.33	94.35	-2974.52	165.89	1099.06	0.00	0.00	0.00	-2976.99	69.94	1412.11	-2970.03	208.43	1416.03	-1966.91	496.68	725.01	-2846.17	298.82	1600.52	137.52	1151.07	74.11	726.23	1056.94	74.36	0.00
6.05000	-3261.75	137.23	8.85	-3176.98	145.26	12.10	-4400.11	376.89	171.63	-3903.26	131.69	339.96	-2597.88	39.13	8.77	-2581.10	-14.20	100.93	-2447.71	-41.28	164.82	-2221.83	32.85	94.26	-2969.52	166.23	1098.67	0.00	0.00	0.00	-2970.71	69.97	1412.30	-2956.94	208.54	1415.58	-1962.72	496.16	725.62	-2842.61	297.50	1600.78	139.54	1150.24	74.69	726.01	1057.06	74.21	0.00
6.06000	-3257.11	137.20	9.72	-3153.70	145.67	17.62	-4394.05	375.05	172.77	-3900.53	130.89	340.14	-2597.88	39.13	8.77	-2569.16	-14.17	101.79	-2446.23	-41.78	164.01	-2216.32	32.38	94.18	-2964.46	166.58	1098.28	0.00	0.00	0.00	-2964.34	70.00	1412.49	-2939.51	207.93	1414.83	-1958.55	495.61	726.26	-2839.03	296.18	1601.04	136.67	1151.21	73.95	726.39	1057.43	74.21	0.00
6.07000	-3252.28	137.21	10.58	-3171.83	144.12	13.82	-4387.91	373.22	173.90	-3897.72	130.10	340.30	-2597.88	39.13	8.77	-2557.81	-14.11	102.60	-2444.70	-42.27	163.20	-2210.84	31.91	94.09	-2959.36	166.95	1097.87	0.00	0.00	0.00	-2957.87	70.00	1412.69	-2951.08	207.43	1413.80	-1954.41	495.05	726.94	-2835.43	294.86	1601.29	137.42	1151.17	73.75	726.80	1057.25	74.35	0.00
6.08000	-3247.28	137.26	11.41	-3149.85	146.56	17.99	-4381.70	371.39	175.03	-3894.84	129.32	340.44	-2597.88	39.13	8.77	-2547.06	-14.01	103.33	-2443.14	-42.75	162.38	-2205.37	31.45	94.01	-2954.21	167.33	1097.46	0.00	0.00	0.00	-2951.32	69.99	1412.90	-2950.27	204.67	1413.39	-1950.30	494.46	727.66	-2831.81	293.54	1601.54	137.98	1150.03	74.41	727.98	1056.39	74.91	0.00
6.09000	-3242.11	137.34	12.23	-3125.91	146.30	20.49	-4375.40	369.57	176.14	-3891.89	128.56	340.57	-2597.88	39.13	8.77	-2536.88	-13.87	104.01	-2441.55	-43.22	161.57	-2199.92	30.99	93.92	-2949.01	167.73	1097.03	0.00	0.00	0.00	-2944.68	69.96	1413.12	-2927.15	204.34	1412.26	-1946.22	493.85	728.42	-2828.18	292.22	1601.78	136.48	1149.09	74.30	728.80	1055.65	75.41	0.00
6.10000	-3236.77	137.46	13.03	-3115.94	146.53	22.11	-4369.03	367.74	177.24	-3888.87	127.80	340.68	-2597.88	39.13	8.77	-2527.27	-13.70	104.62	-2439.92	-43.68	160.74	-2194.49	30.53	93.83	-2943.76	168.14	1096.59	0.00	0.00	0.00	-2937.94	69.92	1413.34	-2916.93	204.08	1411.87	-1942.16	493.22	729.22	-2824.52	290.89	1602.02	139.04	1150.69	74.22	726.67	1056.62	74.54	0.00
6.11000	-3231.29	137.62	13.80	-3114.27	146.63	22.27	-4362.58	365.91	178.33	-3885.77	127.06	340.77	-2597.88	39.13	8.77	-2518.21	-13.50	105.17	-2438.25	-44.13	159.92	-2189.08	30.08	93.74	-2938.46	168.56	1096.14	0.00	0.00	0.00	-2931.11	69.86	1413.58	-2935.14	202.41	1411.29	-1938.13	492.57	730.05	-2820.85	289.57	1602.25	138.91	1150.75	74.23	726.47	1056.15	74.80	0.00
6.12000	-3225.65	137.82	14.54	-3119.49	146.63	21.22	-4356.05	364.09	179.42	-3882.60	126.33	340.84	-2597.88	39.13	8.77	-2509.70	-13.27	105.66	-2436.54	-44.57	159.09	-2183.68	29.63	93.65	-2933.12	168.99	1095.69	0.00	0.00	0.00	-2924.18	69.78	1413.82	-2896.87	201.35	1410.81	-1934.12	491.90	730.92	-2817.16	288.24	1602.47	140.47	1150.53	74.63	725.55	1056.71	74.40	0.00
6.13000	-3219.86	138.07	15.24	-3130.18	146.55	19.26	-4349.43	362.27	180.49	-3879.35	125.61	340.90	-2597.88	39.13	8.77	-2501.72	-13.00	106.08	-2434.80	-45.00	158.26	-2178.31	29.18	93.56	-2927.72	169.43	1095.22	0.00	0.00	0.00	-2917.16	69.69	1414.07	-2888.72	200.40	1409.67	-1930.14	491.21	731.83	-2813.45	286.92	1602.69	140.34	1150.72	74.44	727.52	1056.35	74.84	0.00
6.14000	-3213.94	138.36	15.91	-3144.95	146.42	16.64	-4342.74	360.45	181.55	-3876.03	124.91	340.94	-2597.88	39.13	8.77	-2494.26	-12.71	106.45	-2433.02	-45.42	157.42	-2172.95	28.74	93.47	-2922.28	169.89	1094.75	0.00	0.00	0.00	-2910.04	69.57	1414.33	-2889.49	198.78	1409.26	-1926.19	490.50	732.78	-2809.72	285.59	1602.90	142.54	1149.19	75.14	728.04	1056.41	74.91	0.00
6.15000	-3207.89	138.70	16.54	-3162.37	146.24	13.65	-4335.97	358.64	182.61	-3872.63	124.22	340.96	-2597.88	39.13	8.77	-2487.31	-12.38	106.77	-2431.20	-45.83	156.58	-2167.61	28.31	93.37	-2916.79	170.36	1094.26	0.00	0.00	0.00	-2902.82	69.44	1414.60	-2877.14	197.78	1408.91	-1922.27	489.76	733.77	-2805.97	284.26	1603.10	140.30	1150.03	74.69	728.49	1057.22	74.74	0.00
6.16000	-3201.72	139.09	17.12	-3181.05	146.06	10.56	-4329.12	356.83	183.65	-3869.16	123.53	340.97	-2597.88	39.13	8.77	-2480.87	-12.02	107.02	-2429.34	-46.22	155.74	-2162.29	27.88	93.28	-2911.26	170.83	1093.77	0.00	0.00	0.00	-2895.50	69.29	1414.87	-2875.81	195.73	1409.36	-1918.38	489.00	734.80	-2802.20	282.94	1603.30	139.70	1150.51	74.51	726.50	1056.72	74.44	0.00
6.17000	-3195.42	139.53	17.66	-3199.58	145.89	7.63	-4322.18	355.02	184.68	-3865.61	122.87	340.95	-2597.88	39.13	8.77	-2474.91	-11.64	107.22	-2427.44	-46.61	154.90	-2156.99	27.45	93.18	-2905.67	171.32	1093.27	0.00	0.00	0.00	-2888.07	69.13	1415.16	-2857.44	195.09	1408.19	-1914.51	488.22	735.87	-2798.41	281.61	1603.49	138.20	1150.43	73.96	727.19	1056.48	74.75	0.00
6.18000	-3189.01	140.02	18.15	-3216.55	145.75	5.15	-4315.17	353.21	185.70	-3861.99	122.21	340.92	-2597.88	39.13	8.77	-2469.43	-11.23	107.36	-2425.51	-46.99	154.05	-2151.71	27.02	93.09	-2900.04	171.82	1092.76	0.00	0.00	0.00	-2880.55	68.94	1415.45	-2855.30	195.17	1408.27	-1910.67	487.42	736.98	-2794.60	280.28	1603.68	136.99	1150.66	73.88	727.37	1056.89	74.65	0.00
6.19000	-3182.50	140.56	18.58	-3230.56	145.66	3.38	-4308.07	351.40	186.71	-3858.29	121.57	340.88	-2597.88	39.13	8.77	-2464.42	-10.79	107.45	-2423.53	-47.35	153.20	-2146.45	26.60	92.99	-2894.36	172.32	1092.25	0.00	0.00	0.00	-2872.92	68.74	1415.75	-2841.16	193.17	1407.40	-1906.86	486.60	738.12	-2790.76	278.95	1603.86	136.53	1151.63	73.48	727.97	1056.39	74.82	0.00
6.20000	-3175.89	141.16	18.96	-3240.19	145.66	2.59	-4300.90	349.60	187.71	-3854.51	120.93	340.82	-2597.88	39.13	8.77	-2459.86	-10.32	107.49	-2421.52	-47.71	152.34	-2141.21	26.19	92.90	-2888.64	172.83	1091.73	0.00	0.00	0.00	-2865.19	68.51	1416.06	-2847.16	191.81	1407.50	-1903.08	485.76	739.31	-2786.91	277.62	1604.03	139.67	1152.03	73.64	729.13	1055.81	75.27	0.00
6.21000	-3169.18	141.81	19.28	-3244.03	145.76	3.07	-4293.64	347.81	188.70	-3850.65	120.31	340.74	-2597.88	39.13	8.77	-2455.75	-9.83	107.48	-2419.46	-48.05	151.49	-2135.98	25.77	92.80	-2882.86	173.36	1091.20	0.00	0.00	0.00	-2857.35	68.27	1416.38	-2830.59	192.03	1408.05	-1899.33	484.89	740.54	-2783.04	276.29	1604.20	137.45	1151.46	73.43	728.35	1057.09	74.74	0.00
6.22000	-3162.39	142.52	19.53	-3240.69	145.98	5.08	-4286.30	346.01	189.68	-3846.71	119.71	340.64	-2597.88	39.13	8.77	-2452.07	-9.32	107.41	-2417.37	-48.39	150.63	-2130.78	25.37	92.70	-2877.05	173.89	1090.67	0.00	0.00	0.00	-2849.40	68.01	1416.71	-2821.84	188.99	1408.07	-1895.60	484.00	741.81	-2779.15	274.97	1604.36	141.90	1149.82	75.05	727.43	1056.37	74.91	0.00
6.23000	-3155.52	143.29	19.71	-3228.75	146.35	8.90	-4278.88	344.22	190.64	-3842.70	119.11	340.53	-2597.88	39.13	8.77	-2448.81	-8.78	107.29	-2415.23	-48.71	149.76	-2125.60	24.96	92.60	-2871.18	174.42	1090.12	0.00	0.00	0.00	-2841.34	67.72	1417.05	-2813.16	187.33	1407.87	-1891.91	483.09	743.12	-2775.23	273.64	1604.52	140.20	1151.49	74.35	727.46	1057.24	74.46	0.00
6.24000	-3148.57	144.12	19.83	-3206.81	146.89	14.79	-4271.38	342.43	191.60	-3838.60	118.53	340.40	-2597.88	39.13	8.77	-2445.96	-8.22	107.12	-2413.05	-49.02	148.90	-2120.44	24.56	92.50	-2865.27	174.97	1089.58	0.00	0.00	0.00	-2833.17	67.42	1417.39	-2820.33	186.17	1408.77	-1888.25	482.15	744.47	-2771.30	272.31	1604.67	138.45	1152.05	73.67	728.56	1056.39	75.02	0.00
6.25000	-3141.55	145.02	19.86	-3173.45	147.62	23.04	-4263.79	340.65	192.54	-3834.43	117.96	340.25	-2597.88	39.13	8.77	-2443.52	-7.64	106.91	-2410.83	-49.32	148.03	-2115.31	24.17	92.40	-2859.32	175.52	1089.03	0.00	0.00	0.00	-2824.89	67.10	1417.75	-2815.96	185.17	1410.22	-1884.61	481.19	745.86	-2767.34	270.98	1604.81	139.60	1151.05	74.07	728.18	1056.84	74.81	0.00
6.26000	-3134.47	145.98	19.83	-3118.45	149.22	34.27	-4256.12	338.87	193.47	-3830.18	117.40	340.08	-2597.88	39.13	8.77	-2441.46	-7.03	106.65	-2408.57	-49.61	147.15	-2110.19	23.77	92.30	-2853.31	176.07	1088.47	0.00	0.00	0.00	-2816.50	66.75	1418.11	-2782.03	182.74	1410.14	-1881.01	480.21	747.29	-2763.36	269.66	1604.94	139.88	1150.43	74.42	727.67	1057.03	74.56	0.00
6.27000	-3127.34	147.00	19.71	-3102.42	148.54	39.65	-4248.37	337.10	194.39	-3825.84	116.85	339.90	-2597.88	39.13	8.77	-2439.78	-6.41	106.34	-2406.27	-49.89	146.28	-2105.09	23.39	92.20	-2847.27	176.63	1087.91	0.00	0.00	0.00	-2808.00	66.39	1418.48	-2777.72	181.87	1412.21	-1877.43	479.21	748.77	-2759.36	268.33	1605.07	140.66	1149.52	74.83	726.62	1057.36	74.29	0.00
6.28000	-3120.16	148.09	19.50	-3121.82	148.88	37.98	-4240.54	335.33	195.29	-3821.43	116.32	339.71	-2597.88	39.13	8.77	-2438.47	-5.77	105.98	-2403.92	-50.16	145.40	-2100.02	23.00	92.09	-2841.18	177.20	1087.35	0.00	0.00	0.00	-2799.38	66.00	1418.86	-2793.57	181.42	1413.89	-1873.89	478.18	750.29	-2755.33	267.00	1605.20	140.28	1148.89	75.06	727.69	1056.89	74.75	0.00
6.29000	-3112.93	149.25	19.21	-3107.07	148.22	41.97	-4232.63	333.56	196.19	-3816.93	115.80	339.49	-2597.88	39.13	8.77	-2437.52	-5.11	105.58	-2401.53	-50.41	144.52	-2094.96	22.62	91.99	-2835.04	177.77	1086.78	0.00	0.00	0.00	-2790.64	65.59	1419.25	-2784.39	180.34	1415.45	-1870.37	477.14	751.84	-2751.29	265.68	1605.31	138.06	1150.71	73.83	727.03	1056.93	74.62	0.00
6.30000	-3105.67	150.48	18.83	-3076.78	147.25	46.18	-4224.63	331.80	197.07	-3812.35	115.29	339.26	-2597.88	39.13	8.77	-2436.91	-4.43	105.14	-2399.10	-50.66	143.63	-2089.93	22.25	91.88	-2828.86	178.35	1086.21	0.00	0.00	0.00	-2781.78	65.16	1419.65	-2759.95	178.72	1415.94	-1866.89	476.06	753.44	-2747.22	264.35	1605.42	138.93	1150.86	74.05	728.43	1056.85	74.99	0.00
6.31000	-3098.37	151.78	18.35	-3085.95	147.45	42.01	-4216.55	330.04	197.94	-3807.69	114.79	339.02	-2597.88	39.13	8.77	-2436.63	-3.73	104.66	-2396.63	-50.89	142.75	-2084.92	21.88	91.78	-2822.64	178.93	1085.63	0.00	0.00	0.00	-2772.81	64.71	1420.06	-2747.26	177.90	1416.23	-1863.44	474.97	755.09	-2743.13	263.03	1605.52	136.43	1150.39	73.71	726.61	1055.61	74.93	0.00
6.32000	-3091.05	153.16	17.77	-3143.44	148.77	31.25	-4208.38	328.29	198.79	-3802.94	114.31	338.75	-2597.89	39.13	8.77	-2436.68	-3.02	104.13	-2394.11	-51.12	141.86	-2079.94	21.51	91.67	-2816.37	179.51	1085.05	0.00	0.00	0.00	-2763.72	64.23	1420.48	-2738.96	175.59	1416.78	-1860.02	473.85	756.77	-2739.01	261.71	1605.62	137.38	1151.08	73.56	726.69	1056.27	74.75	0.00
6.33000	-3083.72	154.61	17.09	-3122.74	148.68	30.37	-4200.13	326.55	199.63	-3798.12	113.84	338.47	-2602.41	37.81	8.45	-2437.04	-2.29	103.56	-2391.55	-51.33	140.96	-2074.97	21.15	91.56	-2810.05	180.09	1084.47	0.00	0.00	0.00	-2754.50	63.74	1420.91	-2742.88	173.75	1418.91	-1856.63	472.71	758.50	-2734.87	260.39	1605.71	137.75	1150.37	74.05	729.85	1056.22	75.34	0.00
6.34000	-3085.55	158.22	12.50	-3134.79	149.65	25.87	-4191.80	324.80	200.46	-3793.21	113.38	338.18	-2595.67	40.95	7.94	-2437.69	-1.55	102.95	-2388.95	-51.53	140.07	-2070.03	20.79	91.46	-2803.70	180.68	1083.89	0.00	0.00	0.00	-2745.16	63.22	1421.34	-2740.24	171.97	1420.12	-1853.27	471.54	760.27	-2730.71	259.07	1605.79	135.82	1150.78	73.57	727.32	1056.28	74.81	0.00
6.35000	-3080.13	159.27	8.14	-3116.48	150.03	29.64	-4183.39	323.07	201.28	-3788.21	112.93	337.87	-2553.83	41.22	15.38	-2438.64	-0.79	102.31	-2386.30	-51.71	139.17	-2065.11	20.44	91.35	-2797.30	181.27	1083.30	0.00	0.00	0.00	-2735.70	62.67	1421.79	-2744.70	170.90	1421.00	-1849.95	470.35	762.08	-2726.53	257.75	1605.86	140.78	1151.11	74.39	724.77	1056.95	74.13	0.00
6.36000	-3086.44	162.36	4.02	-3126.48	153.37	29.04	-4174.89	321.34	202.08	-3783.13	112.49	337.54	-2542.23	39.68	16.16	-2439.87	-0.03	101.62	-2383.60	-51.89	138.27	-2060.21	20.09	91.24	-2790.86	181.86	1082.72	0.00	0.00	0.00	-2726.12	62.11	1422.24	-2752.76	170.37	1421.65	-1846.65	469.14	763.94	-2722.32	256.44	1605.93	141.24	1151.18	74.28	726.38	1055.79	74.85	0.00
6.37000	-3071.35	162.94	7.13	-3092.22	153.71	34.60	-4166.30	319.61	202.87	-3777.97	112.07	337.19	-2552.56	41.59	15.85	-2441.36	0.76	100.90	-2380.86	-52.06	137.36	-2055.34	19.74	91.13	-2784.37	182.46	1082.13	0.00	0.00	0.00	-2716.41	61.52	1422.71	-2760.91	170.19	1422.15	-1843.39	467.90	765.84	-2718.08	255.12	1605.99	138.77	1150.50	74.17	726.84	1056.52	74.62	0.00
6.38000	-3066.50	163.23	9.45	-3080.43	153.79	38.77	-4157.63	317.89	203.65	-3772.72	111.66	336.83	-2554.35	40.90	13.73	-2443.11	1.55	100.14	-2378.08	-52.21	136.46	-2050.49	19.40	91.02	-2777.84	183.05	1081.54	0.00	0.00	0.00	-2706.57	60.90	1423.18	-2765.63	170.21	1422.59	-1840.16	466.64	767.78	-2713.83	253.81	1606.04	137.60	1151.36	73.61	726.68	1057.48	74.38	0.00
6.39000	-3040.57	161.97	14.84	-3095.87	153.81	39.16	-4148.88	316.18	204.41	-3767.38	111.26	336.46	-2603.86	39.97	7.16	-2445.11	2.35	99.35	-2375.25	-52.35	135.55	-2045.67	19.06	90.91	-2771.27	183.65	1080.95	0.00	0.00	0.00	-2696.60	60.26	1423.67	-2763.41	170.25	1423.06	-1836.96	465.35	769.77	-2709.54	252.50	1606.09	137.83	1149.63	74.23	727.13	1056.32	74.90	0.00
6.40000	-3033.60	161.88	16.20	-3047.94	153.03	47.20	-4140.04	314.47	205.16	-3761.96	110.88	336.06	-2585.12	41.83	10.53	-2447.34	3.16	98.52	-2372.37	-52.48	134.63	-2040.86	18.73	90.79	-2764.65	184.24	1080.36	0.00	0.00	0.00	-2686.50	59.60	1424.16	-2750.74	170.13	1423.65	-1833.80	464.04	771.80	-2705.24	251.19	1606.13	139.40	1150.38	74.22	727.13	1057.06	74.62	0.00
6.41000	-3006.28	161.67	20.62	-3069.96	153.20	44.46	-4131.12	312.77	205.90	-3756.46	110.51	335.66	-2569.84	40.58	12.97	-2449.79	3.98	97.66	-2369.45	-52.60	133.72	-2036.09	18.40	90.68	-2758.00	184.83	1079.77	0.00	0.00	0.00	-2676.27	58.92	1424.67	-2724.10	169.69	1424.45	-1830.67	462.71	773.87	-2700.91	249.88	1606.16	139.76	1149.56	74.51	727.07	1057.54	74.41	0.00
6.42000	-3003.26	163.62	20.24	-3024.59	153.75	51.57	-4122.11	311.08	206.62	-3750.86	110.15	335.23	-2574.79	41.06	11.26	-2452.46	4.81	96.77	-2366.48	-52.70	132.80	-2031.33	18.08	90.57	-2751.30	185.42	1079.19	0.00	0.00	0.00	-2665.91	58.20	1425.18	-2680.02	168.75	1425.55	-1827.57	461.35	775.99	-2696.55	248.57	1606.19	139.24	1150.17	74.35	727.48	1056.12	74.94	0.00
6.43000	-2996.27	165.36	21.31	-2980.17	154.88	55.83	-4113.01	309.39	207.32	-3745.18	109.80	334.79	-2581.30	40.48	9.65	-2455.32	5.64	95.85	-2363.46	-52.80	131.88	-2026.60	17.76	90.45	-2744.56	186.02	1078.60	0.00	0.00	0.00	-2655.41	57.47	1425.70	-2653.04	168.13	1426.19	-1824.51	459.96	778.16	-2692.17	247.27	1606.20	139.99	1150.62	74.61	726.82	1056.65	74.63	0.00
6.44000	-2972.96	166.93	23.10	-2979.53	156.83	55.18	-4103.83	307.71	208.01	-3739.41	109.46	334.33	-2622.35	40.13	4.08	-2458.38	6.49	94.90	-2360.40	-52.88	130.96	-2021.90	17.44	90.34	-2737.78	186.60	1078.01	0.00	0.00	0.00	-2644.78	56.70	1426.23	-2649.81	167.53	1426.64	-1821.47	458.56	780.36	-2687.76	245.97	1606.22	139.89	1150.49	74.53	726.75	1056.60	74.61	0.00
6.45000	-2957.01	168.53	22.80	-2960.31	157.93	56.00	-4094.57	306.03	208.69	-3733.55	109.14	333.86	-2596.73	40.63	9.25	-2461.62	7.33	93.91	-2357.28	-52.95	130.03	-2017.22	17.13	90.22	-2730.96	187.19	1077.42	0.00	0.00	0.00	-2634.02	55.92	1426.78	-2660.44	167.47	1427.22	-1818.48	457.12	782.62	-2683.33	244.67	1606.22	142.10	1149.47	75.07	728.91	1056.43	75.25	0.00
6.46000	-2921.55	170.79	26.99	-2948.26	159.31	54.01	-4085.22	304.36	209.35	-3727.60	108.83	333.37	-2554.87	40.74	16.03	-2465.02	8.18	92.90	-2354.12	-53.01	129.10	-2012.56	16.82	90.10	-2724.09	187.78	1076.84	0.00	0.00	0.00	-2633.54	54.99	1426.91	-2646.16	167.82	1427.69	-1815.51	455.67	784.92	-2678.87	243.37	1606.21	141.30	1149.62	74.97	728.95	1056.40	75.20	0.00
6.47000	-2917.26	172.60	24.82	-2927.96	161.37	53.94	-4075.78	302.70	210.00	-3721.56	108.53	332.87	-2563.14	40.29	12.60	-2468.58	9.04	91.86	-2350.92	-53.06	128.17	-2007.93	16.52	89.98	-2717.19	188.36	1076.26	0.00	0.00	0.00	-2610.50	54.95	1427.82	-2632.21	167.07	1429.64	-1812.58	454.18	787.26	-2674.38	242.08	1606.20	139.18	1151.23	74.06	727.53	1056.31	74.88	0.00
6.48000	-2889.35	175.74	26.25	-2927.81	163.06	49.11	-4066.25	301.05	210.63	-3715.44	108.25	332.35	-2604.69	40.92	8.35	-2472.28	9.90	90.80	-2347.66	-53.09	127.24	-2003.32	16.22	89.87	-2710.24	188.93	1075.68	0.00	0.00	0.00	-2609.25	54.21	1428.06	-2656.37	166.33	1428.70	-1809.69	452.68	789.65	-2669.87	240.79	1606.18	141.44	1149.79	75.16	728.22	1055.60	75.32	0.00
6.49000	-2848.40	177.10	29.56	-2891.36	165.28	49.92	-4056.64	299.40	211.25	-3709.22	107.97	331.81	-2560.23	40.48	15.29	-2476.12	10.76	89.71	-2344.36	-53.11	126.30	-1998.74	15.93	89.75	-2703.25	189.51	1075.10	0.00	0.00	0.00	-2606.94	53.84	1428.41	-2654.13	166.11	1428.06	-1806.83	451.14	792.09	-2665.33	239.50	1606.16	139.47	1150.69	74.31	727.45	1056.26	75.05	0.00
6.50000	-2814.62	180.96	31.80	-2853.40	168.18	50.69	-4046.95	297.76	211.85	-3702.92	107.71	331.26	-2557.41	42.01	18.83	-2480.09	11.62	88.59	-2341.00	-53.12	125.36	-1994.19	15.64	89.63	-2696.23	190.08	1074.53	0.00	0.00	0.00	-2602.09	54.15	1428.72	-2627.87	166.70	1428.07	-1804.00	449.58	794.57	-2660.77	238.21	1606.12	140.72	1150.94	74.63	727.64	1056.37	74.83	0.00
6.51000	-2791.04	182.83	31.59	-2821.44	170.49	50.01	-4037.16	296.13	212.43	-3696.52	107.47	330.70	-2579.64	43.19	12.91	-2484.16	12.48	87.45	-2337.60	-53.12	124.42	-1989.66	15.36	89.51	-2689.16	190.64	1073.96	0.00	0.00	0.00	-2586.27	54.40	1429.15	-2611.80	167.71	1429.57	-1801.21	448.00	797.09	-2656.17	236.93	1606.08	137.98	1151.39	74.09	729.02	1056.34	75.11	0.00
6.52000	-2735.32	184.99	34.58	-2803.32	173.35	47.55	-4027.29	294.51	213.00	-3690.03	107.23	330.12	-2583.17	41.71	13.02	-2488.34	13.35	86.29	-2334.14	-53.10	123.47	-1985.16	15.08	89.38	-2682.06	191.20	1073.39	0.00	0.00	0.00	-2582.23	55.06	1429.58	-2582.10	166.68	1429.21	-1798.46	446.39	799.67	-2651.56	235.65	1606.03	139.39	1150.21	74.43	728.25	1056.86	74.71	0.00
6.53000	-2706.56	187.02	32.42	-2772.66	174.18	47.45	-4017.33	292.89	213.56	-3683.45	107.01	329.52	-2585.66	43.36	10.95	-2492.60	14.21	85.11	-2330.64	-53.08	122.53	-1980.68	14.80	89.26	-2674.91	191.75	1072.83	0.00	0.00	0.00	-2571.30	54.16	1430.10	-2579.61	167.53	1429.59	-1795.74	444.76	802.29	-2646.91	234.37	1605.97	138.80	1149.64	74.37	726.95	1056.86	74.53	0.00
6.54000	-2687.90	189.72	28.95	-2772.01	177.96	40.85	-4007.28	291.29	214.09	-3676.77	106.80	328.90	-2566.44	45.87	17.14	-2496.95	15.07	83.90	-2327.09	-53.04	121.58	-1976.24	14.53	89.14	-2667.73	192.30	1072.28	0.00	0.00	0.00	-2569.21	54.18	1430.54	-2574.02	167.56	1430.24	-1793.06	443.10	804.95	-2642.24	233.10	1605.91	138.61	1149.86	74.43	728.58	1056.63	75.04	0.00
6.55000	-2702.13	191.91	19.68	-2720.99	179.71	43.55	-3997.15	289.69	214.62	-3670.01	106.60	328.28	-2594.75	44.04	13.23	-2501.37	15.92	82.68	-2323.48	-52.98	120.62	-1971.81	14.26	89.02	-2660.50	192.84	1071.72	0.00	0.00	0.00	-2564.99	54.66	1430.29	-2577.44	167.49	1430.73	-1790.41	441.41	807.67	-2637.53	231.83	1605.83	138.37	1149.49	74.40	727.26	1057.05	74.62	0.00
6.56000	-2721.29	196.62	7.47	-2699.62	182.58	40.54	-3986.93	288.09	215.12	-3663.15	106.42	327.63	-2550.37	46.63	21.23	-2505.84	16.77	81.44	-2319.83	-52.92	119.67	-1967.42	14.00	88.89	-2653.24	193.37	1071.17	0.00	0.00	0.00	-2542.47	55.32	1429.31	-2576.63	167.77	1430.86	-1787.80	439.70	810.43	-2632.80	230.56	1605.75	140.04	1149.58	74.80	726.43	1056.31	74.68	0.00
6.57000	-2707.97	200.75	0.46	-2660.53	184.68	41.65	-3976.62	286.51	215.61	-3656.20	106.24	326.97	-2546.35	46.47	22.29	-2510.35	17.62	80.17	-2316.12	-52.84	118.71	-1963.05	13.74	88.77	-2645.94	193.90	1070.63	0.00	0.00	0.00	-2553.17	54.75	1429.94	-2579.68	167.49	1430.36	-1785.22	437.96	813.23	-2628.05	229.30	1605.66	138.68	1151.32	73.77	727.72	1056.12	75.01	0.00
6.58000	-2642.82	202.67	7.17	-2646.30	187.08	38.17	-3966.22	284.94	216.08	-3649.15	106.08	326.30	-2542.20	48.95	22.19	-2514.91	18.47	78.90	-2312.36	-52.75	117.75	-1958.71	13.49	88.64	-2638.59	194.41	1070.10	0.00	0.00	0.00	-2540.24	54.34	1429.19	-2583.50	167.32	1429.87	-1782.68	436.19	816.09	-2623.26	228.04	1605.57	141.83	1150.64	74.71	727.34	1056.94	74.66	0.00
6.59000	-2566.76	204.10	18.77	-2620.55	190.44	37.42	-3955.73	283.37	216.54	-3642.01	105.94	325.61	-2542.08	47.05	24.66	-2519.48	19.30	77.60	-2308.55	-52.65	116.79	-1954.39	13.24	88.51	-2631.22	194.92	1069.57	0.00	0.00	0.00	-2536.11	55.02	1428.88	-2578.93	167.04	1429.78	-1780.18	434.40	818.99	-2618.45	226.78	1605.46	141.00	1151.00	74.59	728.14	1055.77	75.21	0.00
6.60000	-2520.65	206.77	26.40	-2571.81	191.83	40.94	-3945.16	281.82	216.98	-3634.77	105.80	324.91	-2567.39	46.60	20.13	-2524.07	20.13	76.29	-2304.69	-52.53	115.83	-1950.11	13.00	88.39	-2623.80	195.42	1069.04	0.00	0.00	0.00	-2528.23	56.16	1428.49	-2563.06	167.31	1429.41	-1777.71	432.59	821.94	-2613.60	225.53	1605.35	142.42	1149.83	75.03	727.51	1056.34	74.81	0.00
6.61000	-2515.56	209.83	27.99	-2541.82	193.11	43.10	-3934.49	280.27	217.40	-3627.44	105.68	324.19	-2570.71	44.48	17.46	-2528.66	20.96	74.97	-2300.77	-52.40	114.86	-1945.85	12.76	88.26	-2616.34	195.91	1068.53	0.00	0.00	0.00	-2519.68	56.31	1428.19	-2551.59	167.54	1429.14	-1775.29	430.74	824.94	-2608.73	224.28	1605.23	140.15	1151.34	73.96	727.36	1057.66	74.31	0.00
6.62000	-2490.61	211.40	30.22	-2520.49	195.78	42.91	-3923.74	278.73	217.80	-3620.02	105.57	323.45	-2539.07	43.74	22.58	-2533.24	21.77	73.64	-2296.81	-52.26	113.89	-1941.62	12.52	88.13	-2608.85	196.40	1068.02	0.00	0.00	0.00	-2506.65	56.50	1427.62	-2540.00	168.67	1427.13	-1772.89	428.87	827.99	-2603.83	223.04	1605.10	143.21	1149.51	75.28	728.39	1056.62	75.09	0.00
6.63000	-2453.77	212.19	37.41	-2458.33	197.20	51.43	-3912.90	277.20	218.19	-3612.49	105.47	322.70	-2561.92	42.62	16.89	-2537.80	22.57	72.29	-2292.78	-52.11	112.92	-1937.41	12.29	88.00	-2601.32	196.87	1067.51	0.00	0.00	0.00	-2505.34	56.58	1426.76	-2550.04	169.27	1426.42	-1770.54	426.98	831.08	-2598.90	221.80	1604.96	139.37	1151.07	74.02	727.91	1055.98	75.11	0.00
6.64000	-2418.60	212.24	44.51	-2446.84	199.32	53.90	-3901.97	275.68	218.56	-3604.87	105.39	321.94	-2555.74	42.82	17.06	-2542.33	23.37	70.93	-2288.71	-51.94	111.95	-1933.24	12.06	87.87	-2593.75	197.33	1067.02	0.00	0.00	0.00	-2500.37	56.68	1426.12	-2540.51	169.01	1426.46	-1768.22	425.05	834.22	-2593.94	220.56	1604.82	138.50	1151.43	73.74	728.83	1056.59	75.00	0.00
6.65000	-2374.11	212.20	56.06	-2425.93	198.54	55.92	-3890.95	274.17	218.91	-3597.16	105.32	321.16	-2566.47	42.11	15.73	-2546.82	24.15	69.56	-2284.58	-51.76	110.97	-1929.09	11.84	87.74	-2586.15	197.78	1066.53	0.00	0.00	0.00	-2493.90	57.13	1425.36	-2529.70	168.90	1426.27	-1765.95	423.10	837.42	-2588.95	219.33	1604.67	136.52	1151.14	73.65	729.79	1056.03	75.20	0.00
6.66000	-2335.40	213.54	62.58	-2394.48	200.06	58.42	-3879.83	272.67	219.25	-3589.34	105.26	320.36	-2565.76	42.18	15.44	-2551.25	24.92	68.18	-2280.40	-51.56	109.99	-1924.98	11.63	87.61	-2578.51	198.22	1066.05	0.00	0.00	0.00	-2484.73	57.74	1424.57	-2536.49	169.80	1424.18	-1763.71	421.13	840.66	-2583.93	218.10	1604.50	138.91	1150.56	74.34	727.87	1056.25	74.96	0.00
6.67000	-2299.19	214.61	68.52	-2365.20	201.30	60.88	-3868.63	271.18	219.57	-3581.43	105.21	319.55	-2567.59	40.36	16.20	-2555.62	25.68	66.79	-2276.16	-51.36	109.01	-1920.89	11.41	87.48	-2570.83	198.64	1065.58	0.00	0.00	0.00	-2481.45	58.22	1423.40	-2526.19	170.92	1423.98	-1761.50	419.12	843.95	-2578.88	216.88	1604.33	139.69	1151.85	73.88	726.32	1056.57	74.73	0.00
6.68000	-2265.41	215.44	73.90	-2337.99	202.28	63.28	-3857.34	269.70	219.86	-3573.42	105.18	318.73	-2601.13	38.33	10.36	-2559.92	26.43	65.40	-2271.87	-51.14	108.03	-1916.83	11.21	87.34	-2563.12	199.06	1065.12	0.00	0.00	0.00	-2488.40	58.08	1422.68	-2497.90	170.96	1422.58	-1759.34	417.09	847.29	-2573.80	215.66	1604.16	139.94	1150.58	74.31	726.06	1056.57	74.56	0.00
6.69000	-2233.99	216.05	78.73	-2312.78	203.01	65.60	-3845.96	268.23	220.14	-3565.31	105.16	317.89	-2547.17	40.42	18.60	-2564.12	27.16	63.99	-2267.52	-50.90	107.04	-1912.80	11.00	87.21	-2555.37	199.46	1064.67	0.00	0.00	0.00	-2470.96	58.76	1421.73	-2495.99	171.32	1421.62	-1757.22	415.03	850.68	-2568.69	214.45	1603.97	139.70	1149.99	74.45	727.11	1055.66	74.93	0.00
6.70000	-2204.88	216.44	83.01	-2289.47	203.52	67.81	-3834.49	266.77	220.41	-3557.10	105.15	317.03	-2582.07	39.18	11.38	-2568.23	27.88	62.59	-2263.12	-50.66	106.05	-1908.80	10.81	87.08	-2547.58	199.85	1064.23	0.00	0.00	0.00	-2452.03	59.75	1420.45	-2496.95	171.77	1420.61	-1755.13	412.94	854.11	-2563.55	213.24	1603.78	137.53	1151.73	73.71	727.96	1056.10	75.07	0.00
6.71000	-2178.00	216.63	86.75	-2268.00	203.81	69.90	-3822.93	265.32	220.65	-3548.80	105.16	316.17	-2575.26	39.85	14.23	-2572.23	28.58	61.18	-2258.66	-50.40	105.07	-1904.83	10.61	86.94	-2539.76	200.22	1063.80	0.00	0.00	0.00	-2459.88	60.16	1419.20	-2480.52	172.01	1419.87	-1753.08	410.83	857.60	-2558.37	212.03	1603.57	137.82	1151.17	74.07	727.19	1056.11	74.93	0.00
6.72000	-2153.30	216.65	89.96	-2248.27	203.91	71.84	-3811.28	263.88	220.87	-3540.39	105.18	315.28	-2566.32	37.87	13.14	-2576.11	29.26	59.76	-2254.15	-50.12	104.07	-1900.89	10.42	86.81	-2531.90	200.58	1063.38	0.00	0.00	0.00	-2448.76	60.80	1417.72	-2458.00	173.09	1418.14	-1751.08	408.69	861.14	-2553.17	210.84	1603.36	136.72	1151.82	73.35	728.00	1055.79	75.04	0.00
6.73000	-2130.70	216.50	92.66	-2230.20	203.85	73.62	-3799.53	262.45	221.08	-3531.88	105.21	314.39	-2593.20	38.60	9.60	-2579.85	29.93	58.34	-2249.58	-49.84	103.08	-1896.98	10.24	86.67	-2524.01	200.93	1062.97	0.00	0.00	0.00	-2441.39	61.55	1416.34	-2461.28	173.92	1416.89	-1749.11	406.52	864.73	-2547.93	209.64	1603.14	139.34	1150.77	74.12	727.73	1056.36	74.79	0.00
6.74000	-2110.14	216.20	94.84	-2213.70	203.63	75.20	-3787.70	261.04	221.27	-3523.27	105.25	313.47	-2553.18	39.33	17.31	-2583.46	30.58	56.92	-2244.95	-49.54	102.08	-1893.10	10.06	86.53	-2516.08	201.26	1062.57	0.00	0.00	0.00	-2420.63	62.76	1414.94	-2478.94	175.28	1416.35	-1747.18	404.32	868.37	-2542.67	208.45	1602.91	140.60	1150.28	74.58	727.56	1056.53	74.78	0.00
6.75000	-2091.56	215.77	96.52	-2198.70	203.27	76.58	-3775.77	259.63	221.44	-3514.56	105.31	312.55	-2572.55	36.09	13.57	-2586.91	31.21	55.50	-2240.27	-49.22	101.08	-1889.25	9.88	86.40	-2508.12	201.58	1062.18	0.00	0.00	0.00	-2425.44	62.86	1414.28	-2460.84	175.79	1416.09	-1745.29	402.10	872.06	-2537.37	207.27	1602.67	140.22	1150.00	74.67	727.11	1057.02	74.54	0.00
6.76000	-2074.89	215.23	97.71	-2185.10	202.80	77.72	-3763.75	258.24	221.59	-3505.75	105.37	311.60	-2592.18	36.83	11.01	-2590.20	31.81	54.08	-2235.53	-48.90	100.08	-1885.44	9.71	86.26	-2500.12	201.88	1061.81	0.00	0.00	0.00	-2416.47	64.22	1413.66	-2452.57	177.80	1414.91	-1743.44	399.85	875.80	-2532.04	206.09	1602.43	140.35	1149.75	74.56	728.65	1056.40	75.04	0.00
6.77000	-2060.06	214.59	98.42	-2172.84	202.23	78.62	-3751.64	256.85	221.71	-3496.84	105.46	310.65	-2578.16	37.38	12.29	-2593.31	32.40	52.66	-2230.73	-48.56	99.08	-1881.65	9.55	86.12	-2492.09	202.16	1061.45	0.00	0.00	0.00	-2415.70	63.94	1412.43	-2425.07	177.66	1413.35	-1741.64	397.56	879.59	-2526.67	204.92	1602.17	142.30	1148.71	75.36	726.62	1057.06	74.44	0.00
6.78000	-2047.02	213.86	98.65	-2161.81	201.58	79.23	-3739.44	255.48	221.82	-3487.82	105.55	309.68	-2587.06	37.77	11.18	-2596.24	32.97	51.25	-2225.87	-48.20	98.08	-1877.89	9.39	85.98	-2484.02	202.43	1061.09	0.00	0.00	0.00	-2406.46	65.64	1411.55	-2422.62	178.00	1412.29	-1739.87	395.26	883.43	-2521.28	203.75	1601.91	140.42	1149.62	74.65	726.20	1057.35	74.31	0.00
6.79000	-2035.70	213.07	98.42	-2151.94	200.87	79.55	-3727.14	254.12	221.92	-3478.70	105.66	308.69	-2558.51	36.86	15.15	-2598.96	33.51	49.83	-2220.96	-47.83	97.07	-1874.17	9.23	85.84	-2475.92	202.68	1060.76	0.00	0.00	0.00	-2400.96	66.66	1410.54	-2411.75	178.50	1411.75	-1738.14	392.92	887.33	-2515.85	202.59	1601.63	137.40	1150.70	74.13	727.83	1056.38	74.91	0.00
6.80000	-2026.03	212.22	97.73	-2143.14	200.11	79.55	-3714.76	252.77	221.99	-3469.48	105.78	307.70	-2567.63	38.59	13.49	-2601.48	34.03	48.42	-2215.98	-47.45	96.06	-1870.47	9.08	85.70	-2467.79	202.91	1060.43	0.00	0.00	0.00	-2392.15	67.86	1409.78	-2407.65	179.70	1411.36	-1736.46	390.55	891.27	-2510.39	201.43	1601.35	136.29	1152.14	73.11	725.32	1057.00	74.17	0.00
6.81000	-2017.94	211.34	96.60	-2135.33	199.34	79.22	-3702.28	251.43	222.04	-3460.15	105.91	306.68	-2562.31	39.02	14.36	-2603.78	34.53	47.02	-2210.95	-47.05	95.05	-1866.81	8.94	85.56	-2459.62	203.13	1060.12	0.00	0.00	0.00	-2377.76	69.53	1409.53	-2411.32	180.83	1410.71	-1734.81	388.16	895.27	-2504.90	200.28	1601.06	139.14	1152.00	73.61	725.61	1056.66	74.33	0.00
6.82000	-2011.38	210.45	95.02	-2128.43	198.56	78.52	-3689.71	250.11	222.07	-3450.72	106.06	305.66	-2528.07	38.95	21.77	-2605.85	35.00	45.62	-2205.86	-46.64	94.04	-1863.18	8.79	85.41	-2451.42	203.32	1059.82	0.00	0.00	0.00	-2374.09	70.02	1408.04	-2398.63	181.93	1408.93	-1733.21	385.73	899.32	-2499.37	199.14	1600.76	140.02	1150.00	74.61	727.20	1056.65	74.70	0.00
6.83000	-2006.27	209.55	93.02	-2122.35	197.79	77.44	-3677.04	248.80	222.08	-3441.18	106.21	304.61	-2565.18	37.77	15.49	-2607.68	35.45	44.23	-2200.71	-46.22	93.02	-1859.58	8.66	85.27	-2443.18	203.50	1059.54	0.00	0.00	0.00	-2358.16	70.53	1407.11	-2396.74	182.03	1407.88	-1731.65	383.28	903.42	-2493.81	198.00	1600.45	139.59	1150.78	74.01	726.95	1057.39	74.33	0.00
6.84000	-2002.55	208.66	90.60	-2117.01	197.05	75.96	-3664.28	247.50	222.07	-3431.54	106.39	303.56	-2564.41	37.69	14.99	-2609.25	35.87	42.84	-2195.50	-45.78	92.00	-1856.02	8.53	85.13	-2434.92	203.66	1059.27	0.00	0.00	0.00	-2348.10	71.40	1406.34	-2377.86	183.09	1406.60	-1730.13	380.80	907.58	-2488.22	196.87	1600.13	138.98	1151.06	74.01	726.78	1056.33	74.71	0.00
6.85000	-2000.16	207.80	87.77	-2112.32	196.37	74.06	-3651.43	246.21	222.04	-3421.79	106.57	302.49	-2549.27	38.68	19.19	-2610.56	36.26	41.47	-2190.23	-45.33	90.98	-1852.48	8.40	84.98	-2426.61	203.80	1059.02	0.00	0.00	0.00	-2343.20	73.05	1405.93	-2360.94	185.09	1405.89	-1728.65	378.29	911.78	-2482.59	195.74	1599.81	137.48	1150.76	73.80	728.00	1055.92	75.13	0.00
6.86000	-1999.04	206.99	84.53	-2108.21	195.75	71.71	-3638.49	244.93	221.98	-3411.94	106.77	301.41	-2561.69	47.95	15.65	-2611.60	36.62	40.10	-2184.90	-44.86	89.96	-1848.98	8.28	84.84	-2418.28	203.92	1058.78	0.00	0.00	0.00	-2341.93	74.51	1405.54	-2353.90	186.73	1405.66	-1727.22	375.75	916.04	-2476.93	194.62	1599.47	138.72	1151.52	73.78	727.56	1055.95	75.16	0.00
6.87000	-1999.11	206.24	80.91	-2104.58	195.23	68.89	-3625.45	243.67	221.91	-3401.98	106.98	300.31	-2561.20	38.35	16.03	-2612.35	36.96	38.75	-2179.51	-44.38	88.94	-1845.51	8.16	84.69	-2409.92	204.01	1058.55	0.00	0.00	0.00	-2329.60	76.23	1404.38	-2359.38	188.53	1404.52	-1725.82	373.18	920.36	-2471.23	193.51	1599.13	139.43	1150.23	74.39	726.89	1056.55	74.60	0.00
6.88000	-2000.31	205.57	76.90	-2101.36	194.80	65.58	-3612.32	242.42	221.82	-3391.91	107.20	299.20	-2557.98	36.49	15.68	-2612.80	37.26	37.40	-2174.06	-43.89	87.91	-1842.08	8.05	84.55	-2401.52	204.09	1058.34	0.00	0.00	0.00	-2325.34	77.48	1403.74	-2355.99	190.02	1404.22	-1724.47	370.59	924.72	-2465.50	192.40	1598.77	139.02	1150.33	74.10	725.69	1056.94	74.28	0.00
6.89000	-2002.58	204.99	72.51	-2098.46	194.51	61.76	-3599.09	241.18	221.71	-3381.74	107.44	298.07	-2588.18	35.38	11.58	-2612.94	37.54	36.07	-2168.55	-43.38	86.89	-1838.68	7.94	84.40	-2393.09	204.15	1058.15	0.00	0.00	0.00	-2315.15	78.31	1402.65	-2352.65	191.09	1403.60	-1723.16	367.96	929.14	-2459.74	191.30	1598.41	128.78	1153.41	71.97	725.58	1056.42	74.42	0.00
6.90000	-2005.85	204.53	67.76	-2095.79	194.35	57.42	-3585.77	239.96	221.57	-3371.46	107.68	296.93	-2581.06	36.08	12.61	-2612.76	37.78	34.75	-2162.97	-42.86	85.86	-1835.31	7.84	84.25	-2384.63	204.18	1057.98	0.00	0.00	0.00	-2304.68	79.53	1402.11	-2338.73	192.39	1403.22	-1721.90	365.30	933.61	-2453.94	190.21	1598.03	136.32	1152.96	73.17	728.74	1055.78	75.25	0.00
6.91000	-2010.06	204.19	62.66	-2093.26	194.36	52.51	-3572.36	238.75	221.41	-3361.07	107.95	295.78	-2552.59	38.08	17.12	-2612.26	37.99	33.45	-2157.33	-42.32	84.83	-1831.97	7.74	84.10	-2376.14	204.19	1057.82	0.00	0.00	0.00	-2297.71	81.49	1402.03	-2320.92	194.50	1403.21	-1720.68	362.62	938.14	-2448.10	189.12	1597.65	139.10	1150.89	74.30	728.31	1056.96	74.76	0.00
6.92000	-2015.14	203.99	57.20	-2071.32	194.56	47.12	-3558.85	237.55	221.23	-3350.57	108.22	294.61	-2591.11	36.46	10.09	-2611.41	38.17	32.16	-2151.63	-41.77	83.80	-1828.67	7.65	83.95	-2367.61	204.18	1057.68	0.00	0.00	0.00	-2289.64	83.36	1401.97	-2312.95	196.01	1402.49	-1719.50	359.90	942.72	-2442.23	188.04	1597.26	142.38	1149.55	75.32	728.13	1056.11	74.97	0.00
6.93000	-2021.06	203.95	51.40	-2078.38	196.12	40.57	-3545.25	236.37	221.03	-3339.96	108.51	293.43	-2570.25	36.44	15.17	-2610.21	38.31	30.89	-2145.87	-41.20	82.76	-1825.41	7.56	83.80	-2359.06	204.15	1057.55	0.00	0.00	0.00	-2278.25	84.21	1401.26	-2319.65	197.30	1402.44	-1718.37	357.16	947.35	-2436.33	186.97	1596.86	139.29	1151.92	73.83	725.36	1056.69	74.33	0.00
6.94000	-2060.71	206.69	37.05	-2098.06	196.63	31.13	-3531.55	235.20	220.81	-3329.24	108.81	292.24	-2543.88	37.90	20.05	-2608.64	38.42	29.64	-2140.05	-40.62	81.72	-1822.17	7.47	83.65	-2350.47	204.09	1057.45	0.00	0.00	0.00	-2270.35	85.40	1400.83	-2314.66	198.24	1402.18	-1717.28	354.38	952.04	-2430.39	185.90	1596.45	135.54	1151.48	73.36	726.18	1056.33	74.73	0.00
6.95000	-2051.29	205.21	30.71	-2087.79	196.15	26.60	-3517.75	234.04	220.57	-3318.42	109.12	291.03	-2584.83	35.44	12.62	-2606.71	38.50	28.40	-2134.16	-40.03	80.69	-1818.97	7.40	83.50	-2341.86	204.01	1057.36	0.00	0.00	0.00	-2260.92	86.90	1401.17	-2296.42	199.64	1402.51	-1716.23	351.57	956.78	-2424.41	184.84	1596.03	139.04	1150.63	74.16	726.49	1056.33	74.60	0.00
6.96000	-2070.18	205.02	23.21	-2093.70	194.20	22.81	-3503.86	232.90	220.30	-3307.48	109.45	289.81	-2586.11	33.98	12.02	-2604.38	38.53	27.19	-2128.21	-39.42	79.65	-1815.81	7.32	83.35	-2333.21	203.90	1057.29	0.00	0.00	0.00	-2245.20	88.75	1402.01	-2285.12	201.91	1403.07	-1715.23	348.74	961.58	-2418.40	183.79	1595.60	140.55	1151.78	74.04	727.81	1057.01	74.59	0.00
6.97000	-2065.46	203.81	21.04	-2080.95	194.06	22.16	-3489.88	231.77	220.01	-3296.43	109.79	288.57	-2551.43	34.80	17.67	-2601.67	38.53	25.99	-2122.20	-38.79	78.60	-1812.68	7.26	83.20	-2324.54	203.77	1057.24	0.00	0.00	0.00	-2239.69	89.93	1401.94	-2260.02	203.35	1403.55	-1714.27	345.87	966.43	-2412.35	182.74	1595.16	139.36	1150.89	74.14	727.58	1056.93	74.86	0.00
6.98000	-2030.10	203.93	24.80	-2089.47	194.77	18.38	-3475.80	230.66	219.70	-3285.27	110.14	287.33	-2572.20	36.63	13.43	-2612.30	37.75	19.79	-2116.12	-38.15	77.56	-1809.59	7.19	83.05	-2315.83	203.61	1057.21	0.00	0.00	0.00	-2227.55	90.87	1403.57	-2256.08	204.75	1404.50	-1713.35	342.98	971.34	-2406.26	181.71	1594.71	138.72	1149.93	74.25	728.15	1056.16	75.34	0.00
6.99000	-2062.04	203.47	16.12	-2076.43	194.45	18.57	-3461.62	229.56	219.37	-3274.00	110.50	286.06	-2563.68	38.33	16.37	-2597.86	37.82	19.63	-2109.97	-37.50	76.52	-1806.53	7.13	82.89	-2307.09	203.43	1057.19	0.00	0.00	0.00	-2216.84	92.35	1403.90	-2258.52	206.13	1405.85	-1712.49	340.05	976.30	-2400.14	180.68	1594.25	134.67	1150.71	73.72	726.66	1057.18	74.45	0.00
7.00000	-2033.42	202.33	19.25	-2076.85	193.97	18.03	-3447.35	228.48	219.01	-3262.61	110.88	284.79	-2559.11	36.26	17.13	-2588.78	38.62	20.57	-2103.77	-36.83	75.47	-1803.50	7.08	82.74	-2298.33	203.22	1057.20	0.00	0.00	0.00	-2206.74	93.84	1404.28	-2257.86	207.25	1406.99	-1711.66	337.09	981.32	-2393.98	179.66	1593.78	135.99	1151.54	73.57	727.93	1056.78	74.79	0.00
7.01000	-2037.33	203.75	17.20	-2056.55	193.49	20.55	-3432.98	227.41	218.63	-3251.12	111.27	283.50	-2549.73	35.57	19.42	-2588.86	38.61	22.32	-2097.49	-36.15	74.42	-1800.51	7.03	82.59	-2289.53	202.99	1057.23	0.00	0.00	0.00	-2197.23	95.33	1404.68	-2231.57	208.46	1407.32	-1710.88	334.10	986.39	-2387.79	178.64	1593.31	138.23	1151.03	73.98	727.91	1056.82	74.84	0.00
7.02000	-2064.91	204.02	11.62	-2078.44	192.44	16.45	-3418.52	226.35	218.23	-3239.51	111.68	282.20	-2581.25	34.83	12.33	-2595.39	38.77	20.98	-2091.16	-35.45	73.37	-1797.56	6.99	82.43	-2280.71	202.73	1057.28	0.00	0.00	0.00	-2188.28	96.83	1405.12	-2238.91	209.25	1408.20	-1710.15	331.09	991.52	-2381.55	177.64	1592.82	140.26	1150.44	74.65	726.98	1055.97	74.73	0.00
7.03000	-2048.33	203.50	15.21	-2086.56	193.80	14.86	-3403.96	225.31	217.80	-3227.79	112.10	280.88	-2539.21	36.20	17.46	-2604.87	38.45	17.93	-2084.75	-34.74	72.32	-1794.64	6.95	82.27	-2271.86	202.44	1057.34	0.00	0.00	0.00	-2179.85	98.33	1405.59	-2232.54	210.76	1409.26	-1709.46	328.04	996.71	-2375.28	176.64	1592.32	141.60	1152.08	74.27	727.41	1056.41	74.64	0.00
7.04000	-2056.05	202.57	13.02	-2096.14	193.48	11.41	-3389.30	224.29	217.35	-3215.95	112.53	279.56	-2565.36	33.13	11.97	-2584.03	38.71	19.13	-2078.28	-34.01	71.26	-1791.76	6.92	82.12	-2262.98	202.12	1057.43	0.00	0.00	0.00	-2171.92	99.83	1406.08	-2221.97	211.89	1409.96	-1708.82	324.96	1001.95	-2368.97	175.65	1591.81	139.78	1151.72	74.11	727.83	1056.90	74.68	0.00
7.05000	-2071.26	203.73	9.99	-2068.90	193.95	17.17	-3374.54	223.28	216.88	-3204.00	112.97	278.21	-2534.68	33.45	13.77	-2574.09	38.86	19.60	-2071.75	-33.26	70.21	-1788.92	6.89	81.96	-2254.07	201.77	1057.55	0.00	0.00	0.00	-2164.46	101.31	1406.60	-2205.67	212.07	1411.27	-1708.23	321.84	1007.25	-2362.63	174.67	1591.29	137.05	1151.30	73.35	726.05	1057.19	74.20	0.00
7.06000	-2035.68	202.64	15.94	-2075.47	193.19	16.49	-3359.69	222.28	216.39	-3191.93	113.43	276.86	-2521.72	32.64	12.66	-2567.84	38.25	19.48	-2065.14	-32.50	69.15	-1786.11	6.87	81.80	-2245.13	201.40	1057.68	0.00	0.00	0.00	-2157.44	102.79	1407.15	-2197.33	212.27	1413.32	-1707.68	318.70	1012.60	-2356.24	173.69	1590.77	139.54	1151.18	73.90	727.16	1057.10	74.44	0.00
7.07000	-2051.97	203.29	13.57	-2063.67	193.08	17.77	-3344.74	221.31	215.87	-3179.75	113.90	275.49	-2526.29	33.04	10.07	-2556.33	38.53	21.23	-2058.48	-31.73	68.09	-1783.34	6.85	81.65	-2236.16	200.99	1057.83	0.00	0.00	0.00	-2150.83	104.24	1407.71	-2185.67	211.89	1414.69	-1707.18	315.53	1018.01	-2349.82	172.73	1590.23	138.81	1151.34	73.86	728.14	1057.21	74.55	0.00
7.08000	-2053.68	203.59	12.93	-2077.43	193.64	15.65	-3329.69	220.34	215.32	-3167.45	114.38	274.11	-2523.29	33.15	12.75	-2528.76	40.25	27.39	-2051.74	-30.94	67.03	-1780.61	6.84	81.49	-2227.17	200.56	1058.01	0.00	0.00	0.00	-2144.60	105.67	1408.29	-2178.54	213.71	1416.36	-1706.72	312.32	1023.48	-2343.36	171.77	1589.68	139.52	1151.05	74.24	726.46	1057.69	74.12	0.00
7.09000	-2033.09	203.34	17.24	-2074.02	193.86	16.95	-3314.55	219.40	214.75	-3155.04	114.87	272.72	-2501.37	35.98	16.31	-2510.19	41.80	32.14	-2044.93	-30.14	65.97	-1777.91	6.83	81.33	-2218.14	200.10	1058.21	0.00	0.00	0.00	-2138.73	107.07	1408.89	-2173.79	214.09	1417.54	-1706.31	309.08	1029.00	-2336.86	170.82	1589.12	142.15	1149.34	75.05	727.96	1056.11	75.18	0.00
7.10000	-2059.17	203.65	11.92	-2085.96	193.75	14.30	-3299.30	218.47	214.16	-3142.51	115.38	271.31	-2476.22	37.61	19.68	-2495.43	42.82	33.78	-2038.06	-29.32	64.91	-1775.25	6.83	81.17	-2209.10	199.60	1058.44	0.00	0.00	0.00	-2133.18	108.45	1409.51	-2159.71	214.04	1418.50	-1705.95	305.82	1034.59	-2330.32	169.88	1588.55	138.49	1151.32	73.87	727.39	1057.06	74.57	0.00
7.11000	-2045.42	203.51	14.65	-2064.84	193.10	17.97	-3283.96	217.55	213.55	-3129.87	115.90	269.89	-2458.12	36.51	20.87	-2481.60	43.21	34.79	-2031.12	-28.48	63.84	-1772.62	6.83	81.01	-2200.02	199.08	1058.68	0.00	0.00	0.00	-2127.93	109.78	1410.13	-2123.27	214.18	1419.47	-1705.63	302.51	1040.23	-2323.74	168.95	1587.98	139.59	1151.45	74.08	727.19	1056.61	74.68	0.00
7.12000	-2060.48	203.57	11.75	-2065.37	193.27	19.04	-3268.52	216.65	212.90	-3117.10	116.44	268.46	-2438.00	37.28	23.13	-2461.22	42.79	36.42	-2024.11	-27.63	62.78	-1770.04	6.84	80.85	-2190.92	198.52	1058.95	0.00	0.00	0.00	-2122.94	111.08	1410.77	-2133.02	215.44	1421.36	-1705.37	299.18	1045.92	-2317.13	168.03	1587.39	137.30	1151.99	73.46	726.65	1056.80	74.46	0.00
7.13000	-2039.84	203.42	15.09	-2073.49	194.69	16.34	-3252.99	215.77	212.24	-3104.22	116.99	267.01	-2413.35	34.19	24.13	-2432.68	41.47	39.89	-2017.04	-26.76	61.71	-1767.49	6.85	80.68	-2181.79	197.93	1059.25	0.00	0.00	0.00	-2118.19	112.32	1411.41	-2126.40	216.37	1422.44	-1705.15	295.82	1051.68	-2310.47	167.12	1586.79	139.94	1151.96	73.85	726.09	1057.16	74.28	0.00
7.14000	-2031.65	202.59	17.44	-2079.50	194.35	16.06	-3237.35	214.91	211.55	-3091.22	117.55	265.56	-2394.65	33.19	24.04	-2427.16	41.14	37.44	-2009.89	-25.88	60.64	-1764.98	6.87	80.52	-2172.63	197.31	1059.57	0.00	0.00	0.00	-2113.65	113.52	1412.07	-2137.93	217.13	1423.91	-1704.97	292.42	1057.49	-2303.77	166.21	1586.18	139.94	1151.03	74.14	728.00	1056.74	74.78	0.00
7.15000	-2042.43	203.20	14.94	-2083.51	193.62	15.08	-3221.61	214.06	210.83	-3078.11	118.12	264.09	-2374.39	34.71	23.67	-2398.35	40.84	38.17	-2002.68	-24.99	59.57	-1762.51	6.90	80.36	-2163.45	196.66	1059.91	0.00	0.00	0.00	-2109.29	114.67	1412.72	-2138.55	216.73	1425.10	-1704.85	288.99	1063.36	-2297.04	165.32	1585.56	139.09	1151.10	74.06	727.89	1056.35	74.85	0.00
7.16000	-2031.70	202.61	16.21	-2073.81	192.99	17.44	-3205.78	213.23	210.09	-3064.87	118.71	262.60	-2366.07	33.35	20.49	-2365.31	41.13	39.70	-1995.39	-24.07	58.50	-1760.08	6.93	80.19	-2154.24	195.97	1060.28	0.00	0.00	0.00	-2105.08	115.76	1413.38	-2119.23	216.08	1426.29	-1704.78	285.53	1069.29	-2290.26	164.43	1584.93	138.12	1151.00	73.76	726.55	1056.88	74.31	0.00
7.17000	-2024.92	201.83	20.09	-2065.41	193.53	19.00	-3189.85	212.41	209.33	-3051.51	119.31	261.11	-2312.57	35.64	24.05	-2336.23	41.66	39.60	-1988.04	-23.14	57.42	-1757.68	6.96	80.03	-2145.00	195.25	1060.68	0.00	0.00	0.00	-2100.99	116.78	1414.04	-2110.78	215.82	1426.82	-1704.75	282.04	1075.28	-2283.45	163.55	1584.29	140.41	1151.69	74.25	726.66	1055.88	74.78	0.00
7.18000	-2047.11	202.30	14.83	-2069.86	192.48	18.16	-3173.81	211.61	208.54	-3038.04	119.93	259.60	-2291.68	37.31	23.38	-2310.51	42.48	39.43	-1980.61	-22.20	56.35	-1755.33	7.00	79.87	-2135.74	194.50	1061.10	0.00	0.00	0.00	-2097.00	117.74	1414.70	-2090.24	216.29	1426.87	-1704.77	278.51	1081.33	-2276.59	162.69	1583.64	138.18	1152.14	73.66	726.80	1056.28	74.62	0.00
7.19000	-2052.72	200.32	15.43	-2057.90	192.84	20.59	-3157.68	210.83	207.72	-3024.44	120.55	258.08	-2255.93	37.83	23.50	-2288.46	43.09	38.21	-1973.11	-21.24	55.27	-1753.01	7.04	79.70	-2126.45	193.71	1061.54	0.00	0.00	0.00	-2093.06	118.63	1415.35	-2078.79	216.40	1427.34	-1704.84	274.96	1087.44	-2269.69	161.83	1582.98	139.12	1151.39	74.01	727.17	1056.85	74.52	0.00
7.20000	-2035.33	199.82	19.02	-2060.93	192.37	20.22	-3141.45	210.07	206.88	-3010.72	121.19	256.54	-2253.09	40.02	18.46	-2266.30	44.53	35.66	-1965.55	-20.26	54.19	-1750.74	7.09	79.53	-2117.14	192.88	1062.02	0.00	0.00	0.00	-2089.17	119.43	1416.00	-2075.44	216.41	1428.15	-1704.96	271.37	1093.60	-2262.75	160.98	1582.30	138.12	1151.26	73.97	726.78	1056.19	74.69	0.00
7.21000	-2052.74	200.76	15.15	-2059.02	191.62	22.21	-3125.12	209.33	206.01	-2996.88	121.85	255.00	-2202.02	42.81	22.13	-2236.67	44.49	35.34	-1957.91	-19.27	53.11	-1748.50	7.15	79.37	-2107.81	192.02	1062.52	0.00	0.00	0.00	-2085.28	120.16	1416.63	-2062.93	216.49	1428.76	-1705.13	267.74	1099.83	-2255.77	160.14	1581.62	142.51	1151.25	74.83	728.25	1056.22	74.93	0.00
7.22000	-2057.44	201.04	17.52	-2065.75	191.32	20.96	-3108.68	208.60	205.12	-2982.92	122.51	253.44	-2158.79	45.02	24.39	-2206.89	45.60	35.22	-1950.20	-18.27	52.03	-1746.30	7.21	79.20	-2098.45	191.13	1063.04	0.00	0.00	0.00	-2081.36	120.81	1417.26	-2070.90	216.64	1429.49	-1705.35	264.09	1106.11	-2248.75	159.31	1580.93	143.74	1149.63	75.38	727.10	1057.65	74.32	0.00
7.23000	-2003.51	197.25	28.19	-2078.11	191.75	19.34	-3092.15	207.89	204.19	-2968.84	123.19	251.87	-2123.35	45.63	24.37	-2174.27	46.28	34.67	-1942.42	-17.24	50.95	-1744.14	7.27	79.03	-2089.06	190.20	1063.60	0.00	0.00	0.00	-2077.40	121.36	1417.88	-2052.70	216.27	1428.89	-1705.62	260.40	1112.46	-2241.69	158.49	1580.22	140.98	1151.47	74.19	727.11	1057.13	74.65	0.00
7.24000	-2037.53	198.24	22.00	-2074.12	190.17	21.27	-3075.52	207.20	203.25	-2954.64	123.89	250.28	-2072.98	45.03	30.22	-2129.30	45.69	38.31	-1934.56	-16.20	49.87	-1742.02	7.35	78.86	-2079.65	189.23	1064.18	0.00	0.00	0.00	-2073.35	121.82	1418.48	-2048.11	216.15	1429.28	-1705.94	256.68	1118.86	-2234.59	157.69	1579.51	139.67	1149.83	74.54	727.02	1056.85	74.63	0.00
7.25000	-2050.39	196.46	19.61	-2085.84	192.01	18.80	-3058.78	206.52	202.28	-2940.31	124.59	248.69	-2073.59	43.94	25.42	-2078.00	45.34	43.16	-1926.64	-15.15	48.78	-1739.94	7.42	78.70	-2070.22	188.23	1064.79	0.00	0.00	0.00	-2069.19	122.18	1419.06	-2042.67	216.55	1429.91	-1706.31	252.92	1125.33	-2227.44	156.89	1578.78	137.70	1151.52	73.74	728.32	1056.54	74.88	0.00
7.26000	-2057.34	196.37	19.95	-2082.06	190.84	19.91	-3041.95	205.87	201.28	-2925.86	125.31	247.08	-2025.94	41.07	27.29	-2038.73	44.53	46.48	-1918.64	-14.07	47.70	-1737.91	7.50	78.53	-2060.76	187.18	1065.43	0.00	0.00	0.00	-2064.90	122.44	1419.63	-2028.84	217.55	1429.95	-1706.72	249.13	1131.85	-2220.25	156.10	1578.04	138.13	1150.06	74.24	727.61	1057.28	74.58	0.00
7.27000	-2062.80	195.51	19.42	-2084.95	190.96	20.14	-3025.01	205.23	200.25	-2911.28	126.05	245.46	-1992.72	37.77	29.37	-2009.38	42.70	48.29	-1910.57	-12.99	46.61	-1735.91	7.59	78.36	-2051.28	186.10	1066.10	0.00	0.00	0.00	-2060.44	122.59	1420.17	-2024.70	217.00	1430.32	-1707.19	245.31	1138.44	-2213.02	155.32	1577.30	139.86	1150.76	74.29	726.39	1057.54	74.21	0.00
7.28000	-2037.69	195.39	24.07	-2078.95	191.60	20.00	-3007.97	204.61	199.20	-2896.58	126.79	243.83	-1963.44	35.80	32.27	-1947.54	42.56	56.63	-1902.42	-11.88	45.52	-1733.95	7.68	78.19	-2041.77	184.99	1066.79	0.00	0.00	0.00	-2055.78	122.63	1420.69	-1995.46	216.18	1429.19	-1707.71	241.45	1145.09	-2205.75	154.55	1576.54	139.35	1151.85	73.84	726.52	1057.61	74.26	0.00
7.29000	-2046.15	196.95	22.57	-2081.73	191.64	18.71	-2990.83	204.01	198.12	-2881.76	127.55	242.18	-1953.06	32.52	31.54	-1904.02	42.08	59.96	-1894.20	-10.76	44.43	-1732.03	7.78	78.01	-2032.24	183.83	1067.52	0.00	0.00	0.00	-2050.89	122.55	1421.19	-1988.90	215.42	1428.96	-1708.29	237.56	1151.80	-2198.44	153.79	1575.77	141.10	1149.72	74.87	727.41	1057.49	74.45	0.00
7.30000	-2048.92	197.43	19.51	-2077.96	193.24	19.25	-2973.59	203.43	197.01	-2866.81	128.32	240.53	-1938.34	28.95	31.70	-1863.90	41.41	63.09	-1885.91	-9.62	43.34	-1730.16	7.88	77.84	-2022.69	182.63	1068.28	0.00	0.00	0.00	-2045.75	122.35	1421.66	-1992.17	214.79	1428.72	-1708.91	233.64	1158.56	-2191.08	153.05	1574.99	139.25	1150.53	74.26	727.67	1057.07	74.63	0.00
7.31000	-2051.35	198.32	18.95	-2062.97	193.59	20.48	-2956.25	202.87	195.87	-2851.74	129.11	238.86	-1881.00	26.81	41.36	-1827.03	40.56	66.03	-1877.54	-8.47	42.25	-1728.33	7.99	77.67	-2013.11	181.40	1069.06	0.00	0.00	0.00	-2040.33	122.02	1422.10	-1989.99	214.71	1428.18	-1709.58	229.68	1165.39	-2183.68	152.31	1574.20	140.35	1151.28	74.27	727.16	1056.12	74.81	0.00
7.32000	-2061.39	200.77	15.92	-2070.10	194.16	18.64	-2938.81	202.33	194.71	-2836.54	129.91	237.18	-1889.62	23.71	39.49	-1793.27	39.56	68.76	-1869.10	-7.30	41.16	-1726.53	8.11	77.50	-2003.52	180.12	1069.88	0.00	0.00	0.00	-2034.59	121.57	1422.51	-1971.12	213.22	1427.39	-1710.31	225.69	1172.29	-2176.23	151.58	1573.39	140.60	1150.27	74.21	727.20	1056.09	74.92	0.00
7.33000	-2059.67	202.23	14.94	-2068.16	195.81	18.75	-2921.26	201.81	193.52	-2821.21	130.72	235.49	-1853.32	19.91	48.84	-1762.48	38.43	71.28	-1860.58	-6.11	40.06	-1724.78	8.23	77.32	-1993.90	178.80	1070.73	0.00	0.00	0.00	-2028.51	120.98	1422.89	-1979.14	212.99	1426.63	-1711.08	221.67	1179.24	-2168.74	150.87	1572.58	139.42	1149.50	74.55	726.67	1056.49	74.78	0.00
7.34000	-2041.00	204.04	17.17	-2078.21	195.24	15.90	-2903.61	201.30	192.31	-2805.76	131.55	233.78	-1824.45	7.91	60.03	-1734.52	37.17	73.60	-1851.99	-4.91	38.97	-1723.07	8.35	77.15	-1984.25	177.44	1071.60	0.00	0.00	0.00	-2022.07	120.25	1423.23	-1977.02	212.52	1425.81	-1711.91	217.61	1186.25	-2161.21	150.16	1571.75	139.44	1149.31	74.80	726.32	1057.31	74.33	0.00
7.35000	-2045.77	205.88	16.85	-2054.61	195.33	19.83	-2885.86	200.82	191.06	-2790.17	132.39	232.07	-1790.68	0.12	71.88	-1709.26	35.81	75.70	-1843.32	-3.69	37.87	-1721.41	8.48	76.98	-1974.59	176.05	1072.51	0.00	0.00	0.00	-2015.22	119.38	1423.53	-1962.72	212.00	1424.78	-1712.79	213.52	1193.33	-2153.63	149.47	1570.92	141.32	1149.88	74.90	726.84	1057.26	74.46	0.00
7.36000	-2041.87	204.13	15.86	-2082.39	197.13	16.24	-2868.01	200.35	189.79	-2774.47	133.24	230.34	-1764.33	-1.09	78.40	-1686.54	34.36	77.59	-1834.58	-2.45	36.77	-1719.78	8.62	76.80	-1964.90	174.60	1073.46	0.00	0.00	0.00	-2007.94	118.37	1423.79	-1940.10	211.14	1423.76	-1713.73	209.39	1200.47	-2146.01	148.79	1570.07	137.77	1150.49	74.12	727.88	1056.61	74.85	0.00
7.37000	-2044.52	205.56	15.55	-2063.74	195.66	19.65	-2850.05	199.91	188.49	-2758.63	134.11	228.60	-1733.47	7.44	84.85	-1666.24	32.85	79.27	-1825.76	-1.20	35.67	-1718.20	8.76	76.63	-1955.20	173.12	1074.43	0.00	0.00	0.00	-2000.21	117.20	1424.01	-1933.82	210.76	1422.60	-1714.71	205.23	1207.67	-2138.35	148.12	1569.21	139.62	1150.35	74.55	728.57	1056.45	74.96	0.00
7.38000	-2046.91	206.94	13.94	-2063.19	197.40	19.68	-2831.99	199.48	187.16	-2742.66	134.99	226.85	-1712.06	6.42	90.34	-1648.22	31.29	80.72	-1816.86	0.07	34.57	-1716.66	8.90	76.45	-1945.47	171.60	1075.44	0.00	0.00	0.00	-1991.99	115.87	1424.19	-1930.89	209.82	1421.49	-1715.75	201.03	1214.94	-2130.64	147.46	1568.34	137.98	1150.48	74.00	727.23	1056.54	74.72	0.00
7.39000	-2058.60	207.85	11.37	-2079.50	197.59	16.34	-2813.82	199.08	185.80	-2726.57	135.88	225.08	-1689.13	5.64	97.51	-1632.33	29.69	81.95	-1807.89	1.35	33.47	-1715.16	9.06	76.27	-1935.72	170.03	1076.48	0.00	0.00	0.00	-1983.26	114.38	1424.32	-1931.09	208.94	1420.68	-1716.84	196.80	1222.27	-2122.89	146.81	1567.46	138.35	1150.83	73.89	727.47	1056.17	74.79	0.00
7.40000	-2060.71	208.89	10.20	-2075.82	196.86	17.27	-2795.56	198.70	184.41	-2710.34	136.78	223.31	-1669.25	4.63	103.66	-1618.43	28.08	82.96	-1798.83	2.66	32.37	-1713.71	9.21	76.10	-1925.95	168.41	1077.55	0.00	0.00	0.00	-1973.98	112.73	1424.41	-1924.42	208.04	1419.98	-1717.99	192.53	1229.66	-2115.09	146.17	1566.56	136.61	1151.03	73.38	727.84	1056.57	74.81	0.00
7.41000	-2063.07	209.75	9.03	-2076.92	197.25	17.15	-2777.19	198.33	183.00	-2693.99	137.70	221.52	-1650.81	3.99	109.02	-1606.39	26.48	83.74	-1789.71	3.98	31.27	-1712.30	9.38	75.92	-1916.15	166.76	1078.65	0.00	0.00	0.00	-1964.13	110.91	1424.44	-1911.40	207.09	1418.83	-1719.19	188.23	1237.11	-2107.24	145.55	1565.66	140.22	1150.68	74.62	729.23	1056.63	75.15	0.00
7.42000	-2065.62	210.46	7.84	-2072.87	197.03	17.49	-2758.71	197.99	181.55	-2677.51	138.64	219.73	-1631.80	3.04	115.33	-1596.06	24.89	84.28	-1780.50	5.32	30.16	-1710.93	9.55	75.74	-1906.34	165.06	1079.79	0.00	0.00	0.00	-1953.67	108.91	1424.42	-1897.85	206.68	1418.21	-1720.44	183.89	1244.63	-2099.36	144.94	1564.74	141.93	1150.98	74.56	730.39	1056.07	75.54	0.00
7.43000	-2068.32	211.01	6.66	-2078.28	197.34	16.79	-2740.13	197.67	180.08	-2660.89	139.58	217.92	-1616.12	3.85	119.29	-1587.30	23.34	84.60	-1771.21	6.67	29.06	-1709.61	9.72	75.56	-1896.51	163.31	1080.97	0.00	0.00	0.00	-1942.59	106.73	1424.35	-1905.60	204.74	1417.25	-1721.75	179.52	1252.21	-2091.42	144.34	1563.81	140.56	1150.05	74.47	728.31	1057.00	74.96	0.00
7.44000	-2071.12	211.43	5.50	-2069.24	197.28	17.15	-2721.45	197.36	178.58	-2644.15	140.54	216.10	-1601.18	3.32	122.92	-1579.98	21.85	84.67	-1756.01	5.79	30.56	-1708.33	9.90	75.38	-1886.65	161.52	1082.18	0.00	0.00	0.00	-1930.84	104.37	1424.22	-1895.85	203.32	1416.40	-1723.11	175.12	1259.85	-2083.44	143.75	1562.87	137.97	1151.04	73.94	727.57	1056.21	74.85	0.00
7.45000	-2073.96	211.73	4.35	-2064.51	197.19	18.54	-2702.66	197.08	177.04	-2627.27	141.52	214.26	-1588.18	5.00	124.59	-1573.96	20.43	84.51	-1743.00	5.47	31.42	-1707.10	10.08	75.20	-1876.78	159.68	1083.42	0.00	0.00	0.00	-1918.41	101.83	1424.04	-1878.11	202.09	1415.61	-1724.52	170.68	1267.56	-2075.41	143.17	1561.92	142.94	1150.47	74.93	727.28	1056.16	74.98	0.00
7.46000	-2076.80	211.91	3.23	-2078.01	197.26	16.11	-2683.77	196.82	175.48	-2610.26	142.50	212.42	-1577.59	5.55	124.82	-1569.09	19.10	84.11	-1734.21	7.57	29.74	-1705.90	10.28	75.02	-1866.89	157.80	1084.70	0.00	0.00	0.00	-1905.26	99.09	1423.79	-1871.39	201.19	1414.76	-1725.99	166.20	1275.33	-2067.34	142.60	1560.96	141.14	1149.06	74.93	727.34	1056.99	74.50	0.00
7.47000	-2079.59	211.98	2.15	-2077.75	197.06	15.93	-2664.77	196.58	173.89	-2593.12	143.50	210.57	-1567.13	7.09	124.78	-1565.24	17.87	83.46	-1728.60	11.57	26.49	-1704.76	10.47	74.84	-1856.98	155.87	1086.01	0.00	0.00	0.00	-1891.36	96.15	1423.48	-1854.76	199.48	1414.14	-1727.51	161.69	1283.17	-2059.22	142.05	1559.98	140.79	1149.97	74.67	728.11	1056.92	74.73	0.00
7.48000	-2082.26	211.97	1.13	-2092.97	197.09	12.53	-2645.67	196.37	172.27	-2575.84	144.52	208.70	-1556.91	9.05	123.59	-1562.26	16.78	82.56	-1723.82	15.22	23.54	-1703.65	10.67	74.66	-1847.05	153.89	1087.36	0.00	0.00	0.00	-1876.69	93.02	1423.11	-1866.04	197.31	1414.71	-1729.09	157.14	1291.07	-2051.06	141.51	1559.00	137.74	1151.48	73.66	728.80	1057.42	74.61	0.00
7.49000	-2084.79	211.88	0.15	-2082.71	196.84	15.55	-2626.46	196.17	170.62	-2558.43	145.54	206.82	-1551.70	9.06	119.26	-1560.03	15.82	81.41	-1721.39	19.75	19.39	-1702.60	10.88	74.48	-1837.10	151.87	1088.74	0.00	0.00	0.00	-1861.21	89.67	1422.66	-1854.12	195.52	1414.05	-1730.72	152.55	1299.04	-2042.84	140.98	1558.00	136.89	1149.78	74.06	728.23	1056.70	74.82	0.00
7.50000	-2087.10	211.72	-0.75	-2071.80	197.17	17.53	-2607.15	196.00	168.94	-2540.89	146.58	204.94	-1546.16	9.61	114.91	-1558.38	15.03	80.01	-1712.41	15.06	20.22	-1701.58	11.09	74.30	-1827.13	149.79	1090.17	0.00	0.00	0.00	-1844.90	86.12	1422.15	-1841.07	194.26	1413.25	-1732.41	147.93	1307.07	-2034.59	140.46	1556.99	137.12	1152.24	73.31	727.63	1055.41	75.15	0.00
7.51000	-2089.16	211.51	-1.58	-2075.60	197.29	16.62	-2587.73	195.85	167.23	-2523.21	147.64	203.04	-1541.47	12.28	109.91	-1557.20	14.41	78.35	-1710.10	17.21	18.65	-1700.62	11.31	74.11	-1817.14	147.67	1091.62	0.00	0.00	0.00	-1827.72	82.35	1421.57	-1848.60	193.24	1413.44	-1734.15	143.28	1315.17	-2026.28	139.96	1555.97	137.36	1152.52	73.22	727.12	1056.19	74.78	0.00
7.52000	-2090.91	211.25	-2.32	-2056.09	197.72	19.53	-2568.21	195.72	165.48	-2505.40	148.71	201.13	-1537.02	16.08	104.22	-1556.33	13.99	76.43	-1710.84	20.15	17.03	-1699.69	11.54	73.93	-1807.13	145.50	1093.12	0.00	0.00	0.00	-1809.66	78.37	1420.92	-1834.86	191.33	1413.03	-1735.95	138.59	1323.33	-2017.93	139.47	1554.93	138.92	1151.87	73.62	727.26	1056.66	74.77	0.00
7.53000	-2092.30	210.96	-2.97	-2072.44	197.16	16.64	-2548.58	195.61	163.71	-2487.46	149.79	199.20	-1533.97	17.20	98.87	-1555.64	13.78	74.26	-1705.67	17.03	18.28	-1698.82	11.77	73.75	-1797.11	143.28	1094.65	0.00	0.00	0.00	-1800.40	76.32	1420.57	-1806.05	188.01	1412.11	-1737.81	133.86	1331.56	-2009.52	138.99	1553.89	139.04	1151.34	73.94	727.78	1056.66	74.75	0.00
7.54000	-2093.28	210.64	-3.52	-2087.70	198.04	13.82	-2528.84	195.52	161.91	-2469.38	150.88	197.27	-1530.59	18.82	92.86	-1554.99	13.81	71.81	-1702.38	15.33	18.88	-1697.99	12.00	73.56	-1787.07	141.02	1096.22	0.00	0.00	0.00	-1791.36	74.41	1420.22	-1793.67	186.55	1411.53	-1739.72	129.10	1339.85	-2001.07	138.53	1552.83	136.47	1150.88	73.52	728.10	1056.90	74.76	0.00
7.55000	-2093.81	210.32	-3.95	-2078.03	197.03	14.84	-2509.00	195.46	160.08	-2451.16	151.99	195.33	-1525.06	19.75	85.29	-1554.23	14.08	69.10	-1701.72	16.85	18.00	-1697.20	12.25	73.38	-1777.01	138.70	1097.83	0.00	0.00	0.00	-1783.79	73.00	1420.31	-1792.65	185.55	1411.71	-1741.69	124.30	1348.21	-1992.58	138.07	1551.76	136.17	1152.17	73.26	728.24	1056.95	74.91	0.00
7.56000	-2093.82	210.00	-4.27	-2071.90	196.75	16.82	-2489.05	195.42	158.21	-2432.80	153.11	193.37	-1521.60	19.59	76.65	-1553.24	14.62	66.12	-1700.51	16.56	17.91	-1696.46	12.49	73.19	-1766.93	136.33	1099.48	0.00	0.00	0.00	-1773.03	70.80	1420.39	-1783.57	183.44	1411.72	-1743.71	119.46	1356.64	-1984.03	137.64	1550.67	137.96	1152.09	73.65	727.82	1055.90	75.07	0.00
7.57000	-2093.28	209.69	-4.45	-2075.43	198.08	16.58	-2469.00	195.40	156.31	-2414.31	154.25	191.41	-1518.78	19.06	69.45	-1551.86	15.44	62.87	-1700.77	17.63	17.33	-1695.77	12.75	73.01	-1756.84	133.91	1101.17	0.00	0.00	0.00	-1763.89	69.12	1420.68	-1775.82	180.92	1412.49	-1745.79	114.59	1365.13	-1975.44	137.21	1549.58	138.35	1150.79	74.11	727.48	1056.67	74.64	0.00
7.58000	-2092.12	209.41	-4.49	-2070.54	197.10	17.06	-2448.84	195.41	154.39	-2395.69	155.40	189.43	-1510.97	19.68	62.11	-1549.42	16.22	57.25	-1700.19	16.78	17.56	-1695.12	13.00	72.82	-1746.72	131.44	1102.89	0.00	0.00	0.00	-1754.41	67.18	1421.14	-1766.22	178.84	1413.10	-1747.93	109.68	1373.69	-1966.80	136.80	1548.47	139.60	1150.74	74.29	726.39	1056.80	74.63	0.00
7.59000	-2090.31	209.16	-4.39	-2081.98	197.70	15.47	-2428.57	195.44	152.43	-2376.92	156.56	187.45	-1512.58	19.50	54.41	-1546.16	17.02	52.73	-1700.39	17.01	18.10	-1694.52	13.27	72.63	-1736.60	128.91	1104.66	0.00	0.00	0.00	-1746.04	65.36	1421.53	-1763.07	178.02	1413.43	-1750.12	104.73	1382.31	-1958.11	136.40	1547.35	139.46	1149.48	74.68	727.04	1056.37	74.86	0.00
7.60000	-2087.78	208.96	-4.12	-2065.96	198.20	20.03	-2408.19	195.49	150.44	-2358.02	157.73	185.45	-1515.03	21.07	48.34	-1545.10	18.85	49.16	-1700.46	17.60	18.55	-1693.97	13.54	72.44	-1726.45	126.34	1106.46	0.00	0.00	0.00	-1737.01	63.63	1422.56	-1743.97	176.50	1414.42	-1752.38	99.74	1391.00	-1949.37	136.01	1546.22	142.08	1148.87	75.15	726.48	1056.77	74.56	0.00
7.61000	-2084.49	208.82	-3.70	-2076.40	196.26	21.10	-2387.71	195.56	148.42	-2338.98	158.92	183.44	-1510.16	21.71	45.11	-1544.39	19.95	46.46	-1699.86	17.42	19.29	-1693.46	13.81	72.26	-1716.29	123.71	1108.31	0.00	0.00	0.00	-1726.43	62.03	1423.85	-1721.27	174.14	1415.57	-1754.69	94.72	1399.76	-1940.58	135.64	1545.07	140.91	1149.18	74.86	726.16	1056.40	74.37	0.00
7.62000	-2080.39	208.75	-3.09	-2075.24	197.57	25.19	-2367.12	195.66	146.36	-2319.79	160.13	181.42	-1504.08	20.78	41.84	-1543.68	19.58	45.02	-1700.56	18.14	19.32	-1693.00	14.10	72.07	-1706.11	121.03	1110.19	0.00	0.00	0.00	-1716.88	60.05	1425.03	-1708.27	172.29	1416.47	-1757.05	89.67	1408.59	-1931.74	135.28	1543.92	140.77	1150.44	74.66	727.44	1055.72	74.97	0.00
7.63000	-2075.43	208.77	-2.30	-2057.37	197.05	32.29	-2346.42	195.78	144.28	-2300.47	161.34	179.39	-1507.54	21.24	37.89	-1543.24	19.69	43.70	-1700.88	18.74	19.20	-1692.59	14.38	71.88	-1695.92	118.29	1112.12	0.00	0.00	0.00	-1707.44	58.15	1426.39	-1697.47	170.75	1417.62	-1759.48	84.57	1417.48	-1922.85	134.93	1542.75	138.07	1151.57	73.82	728.24	1056.18	75.09	0.00
7.64000	-2069.55	208.88	-1.32	-2046.05	197.71	38.22	-2325.61	195.93	142.16	-2281.01	162.57	177.35	-1505.99	20.77	35.43	-1543.50	20.26	42.36	-1700.45	18.51	19.67	-1692.23	14.68	71.69	-1685.71	115.50	1114.09	0.00	0.00	0.00	-1699.11	56.42	1427.61	-1688.55	169.47	1418.99	-1761.96	79.44	1426.44	-1913.91	134.60	1541.57	140.82	1149.13	74.85	726.95	1057.58	74.23	0.00
7.65000	-2062.71	209.09	-0.13	-2047.01	198.60	40.77	-2304.69	196.09	140.01	-2261.41	163.82	175.30	-1508.68	20.16	33.13	-1543.17	20.37	41.48	-1701.46	19.88	19.28	-1691.91	14.98	71.50	-1675.48	112.66	1116.10	0.00	0.00	0.00	-1690.27	54.75	1429.17	-1681.18	168.42	1420.56	-1764.50	74.27	1435.47	-1904.92	134.29	1540.37	142.58	1149.21	75.26	727.37	1056.74	74.67	0.00
7.66000	-2054.85	209.42	1.27	-2048.59	196.95	40.35	-2283.67	196.29	137.83	-2241.67	165.07	173.24	-1505.90	21.08	31.50	-1540.35	24.80	40.62	-1700.23	18.68	19.84	-1691.36	15.22	71.30	-1666.47	110.12	1117.93	0.00	0.00	0.00	-1679.39	52.65	1431.01	-1675.02	167.57	1422.30	-1767.10	69.06	1444.57	-1895.89	133.98	1539.17	139.69	1150.99	74.25	726.68	1056.13	74.64	0.00
7.67000	-2045.93	209.88	2.89	-2049.98	197.94	35.67	-2262.54	196.50	135.61	-2221.79	166.35	171.17	-1502.81	21.60	31.02	-1538.97	26.00	40.47	-1700.04	18.60	20.03	-1690.61	14.98	71.37	-1657.86	107.73	1119.95	0.00	0.00	0.00	-1670.68	51.35	1432.59	-1669.75	166.86	1424.16	-1769.76	63.82	1453.73	-1886.80	133.69	1537.95	138.04	1151.32	73.72	727.60	1056.39	74.67	0.00
7.68000	-2035.89	210.48	4.74	-2045.39	197.64	31.58	-2241.30	196.75	133.37	-2201.76	167.63	169.09	-1506.60	20.85	29.17	-1538.32	26.61	40.19	-1698.73	16.95	21.12	-1690.31	15.06	71.27	-1649.13	105.34	1121.63	0.00	0.00	0.00	-1661.71	49.75	1434.17	-1665.05	166.26	1426.13	-1772.48	58.54	1462.96	-1877.66	133.42	1536.71	140.89	1150.04	74.49	728.06	1057.18	74.61	0.00
7.69000	-2026.78	212.55	6.26	-2044.82	197.93	29.56	-2219.95	197.01	131.08	-2181.60	168.93	166.99	-1508.19	22.14	27.81	-1539.32	25.57	38.92	-1700.69	19.69	19.89	-1690.85	16.31	70.70	-1639.74	102.09	1123.25	0.00	0.00	0.00	-1653.94	48.41	1435.57	-1660.58	165.73	1428.16	-1775.25	53.21	1472.27	-1868.47	133.16	1535.47	142.35	1150.24	75.10	725.83	1057.18	74.25	0.00
7.70000	-2014.34	213.20	3.43	-2033.58	199.40	28.51	-2198.49	197.30	128.77	-2161.29	170.24	164.89	-1507.79	22.19	26.83	-1538.47	25.85	39.02	-1699.47	18.42	20.54	-1690.81	16.80	70.42	-1631.84	100.46	1124.57	0.00	0.00	0.00	-1645.64	47.06	1436.85	-1656.01	165.23	1430.22	-1778.10	47.86	1481.64	-1859.23	132.91	1534.21	139.01	1150.18	74.18	727.52	1056.95	74.66	0.00
7.71000	-2021.53	215.04	-1.84	-2029.05	200.09	26.85	-2176.92	197.62	126.42	-2140.84	171.57	162.78	-1514.01	22.12	24.42	-1538.18	26.20	38.81	-1700.39	19.41	20.12	-1690.18	16.63	70.40	-1623.65	98.55	1125.77	0.00	0.00	0.00	-1635.53	45.44	1438.39	-1651.02	164.72	1432.30	-1790.49	41.18	1494.72	-1849.93	132.68	1532.94	140.80	1148.80	75.13	727.47	1057.37	74.40	0.00
7.72000	-2010.57	215.29	-0.29	-1999.48	198.97	29.44	-2155.24	197.96	124.04	-2120.25	172.91	160.66	-1507.63	22.45	25.41	-1535.99	31.58	36.87	-1699.66	18.98	20.43	-1690.20	17.28	70.09	-1614.16	96.12	1127.45	0.00	0.00	0.00	-1626.97	44.11	1439.59	-1645.28	164.17	1434.34	-1782.05	39.21	1495.64	-1840.59	132.46	1531.66	137.35	1150.47	73.92	727.98	1056.80	74.75	0.00
7.73000	-2000.05	217.77	12.97	-1998.71	199.42	32.31	-2133.45	198.32	121.63	-2099.51	174.26	158.52	-1508.21	22.18	24.59	-1535.02	32.98	37.27	-1700.40	19.67	20.01	-1689.78	16.92	70.14	-1605.17	94.08	1128.95	0.00	0.00	0.00	-1618.56	42.94	1440.71	-1638.46	163.52	1436.33	-1774.60	39.00	1496.85	-1831.20	132.26	1530.36	139.62	1149.48	74.70	728.76	1055.74	75.33	0.00
7.74000	-1989.43	216.31	17.65	-1975.97	197.70	37.81	-2111.56	198.71	119.18	-2078.62	175.63	156.38	-1503.35	21.29	25.81	-1534.97	32.93	37.06	-1699.26	18.73	20.66	-1690.02	17.51	70.10	-1596.63	92.39	1130.26	0.00	0.00	0.00	-1612.00	42.04	1441.98	-1630.23	162.74	1438.23	-1767.44	37.38	1497.73	-1821.75	132.07	1529.05	140.69	1149.75	74.90	727.34	1056.24	75.02	0.00
7.75000	-1971.68	214.90	21.33	-1963.42	195.39	52.79	-2089.55	199.13	116.70	-2057.60	177.01	154.23	-1505.64	22.46	24.80	-1534.80	32.59	36.67	-1699.02	18.38	20.69	-1690.43	18.14	69.70	-1588.51	91.02	1131.41	0.00	0.00	0.00	-1603.56	41.31	1442.53	-1620.26	161.79	1440.00	-1759.32	35.78	1498.67	-1812.25	131.90	1527.73	139.35	1150.74	74.17	727.34	1056.40	74.71	0.00
7.76000	-1953.36	213.96	24.74	-1949.67	192.64	55.84	-2067.43	199.57	114.19	-2036.43	178.40	152.06	-1504.68	22.09	24.57	-1534.35	32.63	36.58	-1699.81	19.13	20.41	-1689.42	17.36	70.14	-1580.75	89.92	1132.39	0.00	0.00	0.00	-1594.03	40.41	1443.58	-1608.23	160.63	1441.63	-1749.07	34.15	1499.98	-1802.70	131.74	1526.39	139.92	1150.34	74.51	728.06	1056.00	75.02	0.00
7.77000	-1928.75	209.04	30.07	-1928.44	192.75	58.50	-2045.20	200.03	111.64	-2015.11	179.81	149.89	-1508.74	20.72	23.63	-1534.64	32.93	36.64	-1699.35	18.72	20.52	-1689.88	18.09	70.00	-1573.30	89.06	1133.22	0.00	0.00	0.00	-1580.17	39.26	1442.04	-1593.81	159.23	1443.07	-1742.43	35.05	1500.90	-1793.09	131.60	1525.05	138.44	1151.13	73.96	728.76	1056.15	75.25	0.00
7.78000	-1911.93	210.49	31.49	-1910.39	191.43	60.34	-2022.87	200.52	109.05	-1993.65	181.23	147.71	-1501.82	21.10	24.95	-1534.50	32.70	36.43	-1699.66	19.07	20.54	-1689.70	17.81	70.16	-1566.12	88.42	1133.90	0.00	0.00	0.00	-1571.12	38.24	1442.16	-1585.94	158.45	1443.73	-1733.62	32.57	1501.92	-1783.44	131.47	1523.69	138.14	1149.80	74.20	727.92	1056.47	74.91	0.00
7.79000	-1886.86	210.13	20.96	-1889.35	190.17	61.68	-2000.42	201.04	106.44	-1972.04	182.67	145.51	-1505.23	21.63	24.47	-1533.36	34.22	37.08	-1699.35	18.69	20.58	-1689.45	17.68	70.32	-1559.17	87.96	1134.44	0.00	0.00	0.00	-1564.34	37.34	1442.35	-1578.56	157.49	1444.42	-1725.77	30.57	1502.56	-1773.73	131.36	1522.31	139.75	1149.31	74.81	728.75	1057.19	74.77	0.00
7.80000	-1858.88	209.60	22.79	-1840.80	192.50	54.70	-1977.86	201.58	103.79	-1950.28	184.12	143.31	-1505.06	21.45	24.06	-1534.49	33.60	36.79	-1700.55	20.13	19.97	-1689.35	17.60	70.54	-1552.39	87.64	1134.85	0.00	0.00	0.00	-1559.66	36.75	1443.28	-1572.33	156.66	1444.86	-1717.55	29.02	1503.24	-1763.97	131.26	1520.92	139.57	1147.85	75.13	727.73	1057.40	74.51	0.00
7.81000	-1842.14	208.78	22.42	-1824.15	191.34	53.67	-1955.19	202.15	101.10	-1928.38	185.58	141.10	-1503.57	22.13	24.45	-1534.41	33.93	36.72	-1699.75	19.29	20.52	-1689.02	17.44	70.76	-1545.74	87.42	1135.14	0.00	0.00	0.00	-1551.66	36.18	1443.88	-1563.38	155.66	1445.51	-1708.90	28.79	1504.46	-1754.15	131.18	1519.52	138.28	1150.01	74.04	727.26	1057.06	74.62	0.00
7.82000	-1821.11	208.46	22.95	-1802.70	190.57	52.88	-1932.40	202.75	98.38	-1906.33	187.06	138.88	-1508.31	21.36	23.29	-1534.31	32.91	35.98	-1700.19	19.76	20.32	-1688.88	17.60	70.88	-1539.17	87.28	1135.31	0.00	0.00	0.00	-1544.13	35.41	1444.39	-1555.75	155.21	1445.95	-1700.44	26.93	1505.11	-1744.28	131.11	1518.11	139.56	1150.27	74.56	727.99	1055.95	75.18	0.00
7.83000	-1798.78	206.72	23.26	-1782.47	189.38	51.57	-1909.51	203.37	95.62	-1884.13	188.55	136.64	-1503.90	22.96	24.41	-1535.42	32.26	35.71	-1699.40	18.99	20.56	-1688.02	16.71	71.50	-1532.64	87.18	1135.38	0.00	0.00	0.00	-1538.59	34.93	1444.84	-1548.57	154.33	1446.30	-1692.68	26.39	1505.88	-1734.36	131.06	1516.68	140.98	1150.08	74.94	728.67	1056.27	75.13	0.00
7.84000	-1758.71	204.99	26.37	-1754.81	189.06	51.17	-1886.50	204.02	92.83	-1861.78	190.05	134.40	-1502.95	22.71	24.43	-1533.64	33.96	36.63	-1699.35	19.26	20.40	-1688.42	17.37	71.25	-1526.10	87.09	1135.36	0.00	0.00	0.00	-1533.05	34.48	1445.33	-1542.29	153.81	1446.58	-1685.34	24.66	1506.21	-1724.38	131.03	1515.24	139.61	1151.05	74.16	727.33	1057.44	74.44	0.00
7.85000	-1730.44	202.03	37.48	-1735.40	187.17	48.40	-1863.38	204.70	90.00	-1839.28	191.57	132.15	-1506.38	22.67	23.82	-1534.16	32.97	35.70	-1698.57	18.62	20.85	-1687.89	17.00	71.51	-1519.50	86.96	1135.24	0.00	0.00	0.00	-1525.36	34.09	1445.41	-1535.47	153.50	1446.70	-1678.28	23.98	1506.43	-1714.35	131.01	1513.78	138.01	1150.58	73.89	728.91	1056.68	74.96	0.00
7.86000	-1699.93	200.23	36.34	-1716.36	183.71	55.02	-1840.16	205.40	87.14	-1816.64	193.10	129.89	-1500.35	22.36	25.20	-1533.19	34.88	36.75	-1699.09	18.95	20.55	-1686.82	15.97	72.14	-1512.79	86.78	1135.05	0.00	0.00	0.00	-1516.29	33.49	1445.35	-1526.91	153.05	1446.85	-1671.12	25.30	1507.16	-1704.27	131.01	1512.32	138.28	1151.15	74.07	728.12	1056.47	75.04	0.00
7.87000	-1672.67	197.96	34.54	-1690.44	183.40	52.77	-1816.81	206.13	84.24	-1793.84	194.65	127.62	-1505.72	22.84	24.43	-1535.37	31.71	35.07	-1700.82	20.85	19.77	-1687.29	16.68	72.01	-1505.93	86.49	1134.78	0.00	0.00	0.00	-1507.23	33.17	1445.27	-1519.91	152.53	1446.96	-1662.57	23.91	1507.46	-1694.13	131.02	1510.84	138.02	1150.10	74.12	727.47	1056.37	74.99	0.00
7.88000	-1650.55	199.44	30.37	-1663.72	182.37	50.99	-1793.36	206.89	81.31	-1770.90	196.21	125.34	-1499.61	22.00	25.97	-1535.26	31.62	35.15	-1698.92	18.98	20.57	-1687.82	17.51	71.84	-1498.87	86.08	1134.44	0.00	0.00	0.00	-1501.74	32.93	1445.26	-1513.05	151.86	1446.92	-1655.70	23.79	1507.61	-1683.93	131.05	1509.34	140.39	1150.68	74.33	726.73	1057.20	74.36	0.00
7.89000	-1624.05	201.86	27.27	-1635.97	182.71	48.40	-1769.79	207.67	78.34	-1747.80	197.78	123.05	-1508.30	22.76	24.09	-1535.07	31.57	35.09	-1700.33	20.53	19.92	-1688.35	18.22	71.57	-1491.57	85.50	1134.05	0.00	0.00	0.00	-1495.63	32.73	1445.30	-1506.98	151.52	1446.91	-1521.32	30.26	1450.99	-1673.69	131.10	1507.83	141.67	1151.07	74.48	726.63	1056.62	74.48	0.00
7.90000	-1596.98	202.13	26.03	-1608.71	182.12	46.75	-1746.11	208.48	75.34	-1724.55	199.37	120.75	-1502.86	23.49	25.14	-1535.61	30.90	34.72	-1699.32	19.40	20.42	-1688.61	18.56	71.53	-1484.74	84.53	1134.15	0.00	0.00	0.00	-1488.43	32.53	1445.08	-1500.19	151.50	1446.74	-1606.51	23.04	1492.99	-1663.38	131.16	1506.31	137.03	1151.13	73.69	727.20	1055.90	75.03	0.00
7.91000	-1563.35	207.55	31.11	-1581.98	186.99	46.69	-1722.32	209.32	72.29	-1701.15	200.97	118.44	-1504.95	21.29	24.48	-1534.64	32.05	35.71	-1699.01	19.26	20.68	-1687.74	17.86	72.27	-1477.83	83.65	1133.89	0.00	0.00	0.00	-1479.13	32.15	1444.68	-1491.76	151.41	1446.55	-1631.91	19.93	1507.83	-1653.02	131.24	1504.77	137.56	1150.16	73.84	726.98	1056.40	74.81	0.00
7.92000	-1533.64	206.90	30.77	-1552.40	186.42	45.55	-1698.41	210.18	69.22	-1677.60	202.59	116.13	-1504.92	20.32	25.03	-1534.28	32.91	36.56	-1698.22	18.52	21.19	-1686.87	17.23	72.70	-1471.39	83.18	1133.68	0.00	0.00	0.00	-1473.36	32.09	1444.41	-1485.00	150.99	1446.32	-1624.00	18.87	1507.49	-1642.61	131.33	1503.22	138.47	1150.51	74.04	729.23	1056.60	75.13	0.00
7.93000	-1498.58	202.55	29.85	-1525.48	186.57	44.44	-1674.39	211.08	66.10	-1653.90	204.21	113.80	-1509.99	21.30	24.13	-1534.15	33.03	36.73	-1698.91	19.37	20.73	-1687.00	17.63	72.58	-1464.53	82.48	1133.21	0.00	0.00	0.00	-1465.88	31.86	1444.13	-1478.16	150.78	1446.00	-1617.34	19.12	1507.06	-1632.02	131.46	1501.63	137.29	1151.89	73.63	727.38	1057.55	74.32	0.00
7.94000	-1474.09	206.10	32.05	-1494.43	186.48	44.19	-1650.26	212.00	62.95	-1630.04	205.86	111.46	-1503.57	22.23	25.25	-1534.14	33.17	36.49	-1697.64	18.10	21.34	-1687.41	18.40	72.47	-1457.88	82.03	1132.78	0.00	0.00	0.00	-1460.19	31.77	1443.84	-1472.33	150.55	1445.76	-1491.62	33.98	1461.39	-1505.59	145.40	1463.87	136.05	1151.53	73.61	727.28	1057.26	74.51	0.00
7.95000	-1445.72	203.68	30.75	-1467.31	186.20	44.09	-1626.01	212.95	59.77	-1606.03	207.51	109.12	-1505.59	22.10	25.27	-1533.35	33.73	36.35	-1699.75	20.20	20.34	-1686.81	18.02	72.81	-1451.56	81.92	1131.95	0.00	0.00	0.00	-1453.25	31.81	1443.23	-1465.86	150.51	1445.26	-1572.19	21.84	1494.47	-1583.58	135.57	1490.18	137.73	1149.13	74.42	726.42	1056.69	74.60	0.00
7.96000	-1416.74	202.89	32.20	-1439.54	185.94	44.34	-1601.65	213.93	56.54	-1581.87	209.19	106.76	-1503.35	22.52	25.31	-1533.55	33.08	35.98	-1698.50	19.27	20.84	-1686.71	18.30	73.04	-1444.73	81.44	1131.04	0.00	0.00	0.00	-1443.64	31.73	1442.50	-1457.71	150.57	1444.61	-1597.44	19.33	1505.92	-1611.56	130.84	1500.52	140.22	1149.60	74.52	727.27	1057.55	74.41	0.00
7.97000	-1388.99	201.48	34.34	-1412.18	185.20	44.78	-1577.18	214.94	53.28	-1557.55	210.87	104.40	-1495.46	22.36	27.39	-1533.29	33.05	35.89	-1699.03	20.12	20.46	-1686.63	18.86	73.07	-1438.45	81.73	1130.01	0.00	0.00	0.00	-1437.11	31.88	1441.89	-1451.03	150.43	1443.96	-1591.17	19.98	1505.52	-1604.48	130.98	1499.87	139.90	1149.98	74.41	728.39	1056.89	74.88	0.00
7.98000	-1359.12	200.61	37.61	-1385.63	185.21	45.98	-1552.59	215.97	49.98	-1533.08	212.57	102.03	-1504.35	22.53	26.73	-1533.03	32.75	35.61	-1697.65	18.60	21.60	-1686.76	19.30	73.02	-1431.56	81.16	1128.95	0.00	0.00	0.00	-1430.25	31.84	1441.24	-1444.02	150.59	1443.20	-1583.32	18.95	1504.71	-1598.27	129.98	1499.23	140.89	1149.81	74.72	729.09	1056.12	75.37	0.00
7.99000	-1333.28	198.63	40.41	-1357.89	183.92	48.15	-1527.88	217.04	46.65	-1507.23	215.46	98.40	-1500.71	22.95	26.80	-1531.76	34.23	36.57	-1697.89	19.32	21.17	-1685.85	18.80	73.56	-1424.89	81.11	1127.73	0.00	0.00	0.00	-1423.25	31.95	1440.59	-1437.96	150.82	1442.53	-1576.92	18.36	1504.07	-1592.58	128.78	1498.63	141.31	1149.61	74.84	727.70	1057.76	74.43	0.00
8.00000	-1306.42	196.86	44.54	-1332.75	184.01	50.31	-1502.05	218.85	40.79	-1484.26	215.86	94.30	-1499.64	22.11	26.87	-1531.09	34.89	36.97	-1699.04	20.76	20.39	-1685.67	19.24	73.53	-1418.38	81.26	1126.62	0.00	0.00	0.00	-1416.12	32.14	1439.62	-1431.46	150.98	1441.61	-1570.51	18.75	1503.21	-1585.31	129.50	1497.65	135.51	1151.88	73.12	728.56	1056.87	74.93	0.00
8.01000	-1283.49	194.26	48.27	-1307.42	182.34	53.41	-1477.74	219.89	36.05	-1459.82	218.78	92.13	-1508.62	19.25	24.36	-1531.01	35.20	37.22	-1698.79	20.91	20.51	-1685.02	19.03	74.02	-1411.72	81.42	1125.49	0.00	0.00	0.00	-1408.57	32.15	1438.53	-1423.65	150.79	1440.51	-1562.51	19.37	1502.09	-1579.07	128.92	1497.04	137.63	1151.95	73.62	728.43	1056.87	74.86	0.00
8.02000	-1258.51	193.36	52.95	-1286.24	181.87	56.11	-1454.27	220.62	32.78	-1437.31	220.24	89.98	-1509.43	18.64	23.38	-1531.38	35.24	37.33	-1698.05	20.32	20.95	-1684.67	19.16	74.37	-1404.80	81.24	1124.46	0.00	0.00	0.00	-1402.98	32.52	1437.54	-1416.80	151.04	1439.49	-1556.51	20.69	1501.44	-1572.03	129.39	1495.99	140.58	1151.06	74.35	727.48	1057.05	74.73	0.00
8.03000	-1234.50	192.17	58.40	-1265.55	181.10	60.02	-1430.36	222.74	30.72	-1416.12	221.48	88.79	-1504.80	19.31	23.83	-1532.04	35.05	37.32	-1698.45	21.17	20.95	-1684.76	19.69	74.41	-1398.45	82.19	1123.33	0.00	0.00	0.00	-1398.09	32.66	1436.62	-1409.80	151.57	1438.45	-1549.72	21.41	1500.54	-1564.17	131.06	1495.16	139.53	1151.32	74.22	728.02	1056.90	74.76	0.00
8.04000	-1217.25	192.18	62.47	-1244.31	180.35	64.04	-1409.16	223.07	28.20	-1395.25	223.06	88.10	-1506.98	19.33	23.27	-1532.87	34.72	37.20	-1699.31	22.50	20.65	-1684.40	20.03	74.63	-1391.90	82.47	1122.40	0.00	0.00	0.00	-1392.76	32.78	1435.73	-1392.63	55.95	1435.91	-1461.07	96.78	1463.36	-1557.60	131.12	1494.01	138.20	1151.57	73.70	728.56	1056.68	74.87	0.00
8.05000	-1194.75	191.59	68.13	-1226.83	175.53	68.60	-1388.45	223.70	26.92	-1376.08	223.50	87.57	-1507.38	18.79	23.37	-1533.72	34.28	37.00	-1697.54	20.88	21.59	-1685.26	21.23	74.25	-1384.71	82.35	1121.29	0.00	0.00	0.00	-1384.61	33.12	1434.65	-1394.03	129.68	1436.00	-1514.18	40.85	1489.22	-1550.60	132.36	1493.01	138.57	1151.87	73.54	727.90	1056.06	74.99	0.00
8.06000	-1180.87	190.93	71.90	-1204.79	175.33	73.08	-1369.18	224.49	26.65	-1358.53	223.99	87.27	-1510.78	18.95	22.29	-1534.45	33.82	36.72	-1697.68	21.71	21.31	-1685.85	22.34	74.21	-1377.99	82.78	1120.34	0.00	0.00	0.00	-1375.10	33.51	1433.31	-1389.77	152.34	1435.35	-1529.66	22.89	1497.51	-1544.31	132.31	1492.15	136.94	1151.24	73.54	727.33	1057.09	74.50	0.00
8.07000	-1164.52	189.67	76.05	-1195.66	174.09	74.81	-1351.56	224.73	26.26	-1342.03	224.23	87.47	-1510.38	20.12	21.69	-1535.63	32.64	35.95	-1697.08	21.36	21.88	-1685.42	22.56	74.68	-1371.74	83.65	1119.39	0.00	0.00	0.00	-1367.48	34.24	1432.42	-1379.63	152.25	1433.83	-1522.81	23.36	1496.54	-1536.91	133.40	1491.01	135.48	1150.95	73.39	726.22	1056.65	74.47	0.00
8.08000	-1146.91	188.70	80.43	-1172.40	174.10	78.78	-1336.53	223.32	25.31	-1326.80	224.36	87.45	-1507.44	19.17	22.56	-1535.52	33.06	36.19	-1698.38	23.12	21.18	-1685.26	22.83	75.08	-1364.43	83.54	1118.55	0.00	0.00	0.00	-1362.01	34.86	1431.46	-1372.13	152.42	1432.66	-1516.26	24.61	1495.52	-1530.24	133.92	1490.04	138.43	1150.11	74.23	727.42	1056.28	74.84	0.00
8.09000	-1131.07	188.22	83.20	-1160.07	173.30	81.54	-1321.55	222.85	25.12	-1313.82	223.41	87.24	-1507.56	19.98	22.57	-1534.95	33.69	36.69	-1697.87	23.27	21.72	-1684.59	22.74	75.83	-1358.20	84.82	1117.60	0.00	0.00	0.00	-1356.24	35.40	1430.63	-1366.10	152.77	1431.64	-1386.38	33.04	1437.41	-1401.38	148.32	1449.23	140.72	1150.56	74.47	726.12	1056.84	74.31	0.00
8.10000	-1115.70	188.00	87.26	-1143.93	171.75	84.85	-1309.79	220.84	23.90	-1302.40	222.19	86.56	-1505.42	20.27	22.75	-1535.52	32.59	36.11	-1695.57	21.57	23.16	-1683.53	22.59	76.57	-1351.36	85.38	1116.73	0.00	0.00	0.00	-1349.73	36.05	1429.80	-1360.57	153.72	1430.85	-1470.31	27.86	1478.74	-1482.55	138.04	1476.92	136.70	1150.76	73.57	729.49	1057.08	75.03	0.00
8.11000	-1117.09	187.36	84.24	-1141.04	171.55	83.44	-1298.74	219.98	22.91	-1292.50	221.11	85.85	-1503.03	20.50	22.95	-1536.10	31.98	35.72	-1696.61	23.34	23.07	-1683.36	23.00	77.35	-1344.67	86.20	1115.91	0.00	0.00	0.00	-1341.22	36.87	1428.80	-1354.36	154.66	1429.81	-1495.06	26.22	1492.61	-1510.23	135.52	1487.66	139.96	1150.46	74.46	729.97	1057.17	75.12	0.00
8.12000	-1096.68	187.29	88.05	-1127.45	170.84	84.77	-1289.37	218.72	21.58	-1284.52	219.03	84.56	-1504.44	20.63	22.58	-1535.36	32.88	36.30	-1697.38	24.74	22.82	-1682.97	23.23	77.99	-1337.27	86.38	1115.14	0.00	0.00	0.00	-1336.67	37.66	1427.94	-1343.64	155.49	1428.98	-1489.28	28.39	1491.74	-1502.58	137.51	1486.72	139.24	1149.61	74.52	728.52	1056.59	74.85	0.00
8.13000	-1089.88	185.68	85.90	-1118.51	170.36	84.09	-1282.61	216.09	19.52	-1277.46	217.43	83.03	-1507.17	19.81	22.02	-1534.57	33.79	36.77	-1696.12	24.22	24.41	-1682.36	23.37	78.97	-1330.12	87.13	1114.40	0.00	0.00	0.00	-1329.44	38.48	1427.12	-1337.80	156.27	1428.21	-1482.32	29.82	1491.15	-1496.09	138.19	1485.81	138.46	1149.58	74.60	726.81	1056.95	74.35	0.00
8.14000	-1092.24	185.61	81.73	-1114.78	169.66	81.92	-1277.43	213.21	17.53	-1271.89	215.47	81.27	-1509.63	19.77	20.98	-1535.76	31.78	35.65	-1695.02	23.47	25.93	-1681.89	23.62	80.09	-1323.24	88.05	1113.62	0.00	0.00	0.00	-1323.25	39.28	1426.47	-1324.94	61.70	1426.66	-1385.77	107.00	1452.06	-1488.83	139.90	1485.08	138.40	1148.88	74.65	726.96	1056.58	74.52	0.00
8.15000	-1078.79	184.15	81.94	-1106.99	167.26	80.12	-1272.64	211.82	17.80	-1267.85	212.79	79.16	-1507.06	19.50	21.80	-1538.08	25.10	36.09	-1693.94	22.47	27.61	-1680.52	22.85	81.72	-1316.17	89.23	1113.06	0.00	0.00	0.00	-1316.12	40.29	1425.88	-1323.99	136.10	1426.56	-1446.33	52.91	1479.66	-1482.09	140.91	1484.21	139.37	1150.61	74.31	727.71	1056.61	74.73	0.00
8.16000	-1079.78	181.38	75.82	-1117.08	165.64	73.46	-1269.97	210.22	18.10	-1263.61	212.02	77.70	-1506.67	18.85	21.59	-1537.95	24.34	36.10	-1693.47	22.61	29.11	-1680.28	23.27	82.80	-1308.77	90.03	1112.46	0.00	0.00	0.00	-1308.12	41.40	1425.06	-1316.32	159.47	1426.07	-1461.53	32.92	1488.68	-1474.73	142.79	1483.40	135.58	1152.33	73.02	727.35	1057.14	74.59	0.00
8.17000	-1075.60	178.34	71.10	-1104.10	162.43	70.86	-1269.17	207.79	17.74	-1261.97	209.91	75.18	-1503.72	20.83	22.19	-1538.51	23.55	35.47	-1692.01	21.53	31.08	-1679.27	22.99	84.55	-1301.24	90.59	1111.94	0.00	0.00	0.00	-1301.37	42.47	1424.46	-1309.22	160.40	1425.30	-1454.69	34.36	1488.04	-1467.70	144.38	1482.72	135.79	1152.50	72.83	728.30	1057.14	74.84	0.00
8.18000	-1076.40	175.23	65.13	-1114.89	161.63	62.71	-1268.47	206.86	17.62	-1261.06	207.43	72.94	-1505.13	19.41	21.61	-1538.02	24.55	35.52	-1691.21	21.23	33.33	-1677.97	22.54	86.40	-1293.95	92.00	1111.58	0.00	0.00	0.00	-1294.94	43.76	1423.80	-1301.46	161.17	1424.64	-1447.70	35.68	1487.25	-1460.25	146.58	1481.81	138.72	1150.84	73.77	728.80	1057.28	74.74	0.00
8.19000	-1075.12	172.25	58.61	-1102.17	161.68	59.47	-1268.40	205.49	17.34	-1259.33	205.85	71.54	-1507.44	18.52	21.45	-1536.54	23.80	36.20	-1689.54	19.83	35.84	-1676.70	22.10	88.39	-1286.54	93.13	1111.24	0.00	0.00	0.00	-1289.28	44.61	1423.18	-1289.96	66.85	1423.54	-1349.24	115.88	1446.91	-1454.24	146.38	1481.35	139.34	1150.94	74.06	728.14	1056.92	74.85	0.00
8.20000	-1070.38	170.93	52.37	-1098.55	160.12	53.37	-1267.26	205.58	17.64	-1256.14	204.45	70.65	-1506.88	18.57	21.21	-1537.00	23.68	35.52	-1687.98	18.81	38.56	-1675.65	21.79	90.76	-1278.46	93.71	1111.02	0.00	0.00	0.00	-1281.83	45.58	1422.84	-1286.79	141.46	1423.48	-1410.00	59.01	1475.64	-1446.56	148.44	1480.74	139.90	1148.81	75.02	728.51	1056.85	74.88	0.00
8.21000	-1067.28	170.48	45.49	-1097.81	159.18	46.97	-1267.12	204.90	17.42	-1253.41	203.93	70.12	-1508.98	18.96	20.80	-1536.07	23.84	35.65	-1685.24	16.39	42.62	-1674.20	21.41	93.23	-1271.20	95.63	1110.88	0.00	0.00	0.00	-1271.82	47.21	1422.49	-1283.25	165.03	1423.38	-1426.94	40.35	1485.75	-1439.28	149.89	1480.53	138.23	1148.91	74.49	728.52	1056.29	75.15	0.00
8.22000	-1068.95	169.09	37.83	-1097.96	157.29	40.44	-1266.61	204.91	17.61	-1251.46	203.13	69.57	-1505.18	18.24	21.26	-1535.90	23.00	35.35	-1682.76	14.25	47.10	-1672.47	20.90	96.23	-1263.09	96.46	1110.95	0.00	0.00	0.00	-1265.09	48.12	1422.35	-1274.95	166.09	1423.35	-1420.49	42.71	1485.54	-1431.91	151.58	1480.34	140.82	1149.49	74.79	729.53	1057.12	74.98	0.00
8.23000	-1068.22	167.31	32.97	-1094.07	156.59	36.29	-1265.44	206.07	18.30	-1249.15	202.69	69.25	-1504.71	18.69	20.88	-1519.60	23.12	40.03	-1680.14	12.73	51.33	-1671.00	21.00	99.17	-1255.75	98.52	1110.98	0.00	0.00	0.00	-1259.96	49.39	1422.26	-1265.26	167.39	1423.08	-1412.90	43.74	1485.24	-1424.07	153.54	1480.21	140.86	1151.86	74.00	728.44	1057.45	74.67	0.00
8.24000	-1065.99	166.65	30.38	-1091.85	156.76	34.44	-1265.74	205.05	18.02	-1247.35	202.15	68.73	-1503.35	18.57	21.13	-1523.53	22.01	38.81	-1678.36	12.05	55.83	-1669.04	20.84	102.61	-1247.34	99.49	1111.30	0.00	0.00	0.00	-1255.37	50.50	1422.19	-1253.22	73.02	1422.47	-1313.24	119.46	1447.50	-1416.94	154.91	1480.10	137.62	1151.01	73.75	727.54	1056.65	74.75	0.00
8.25000	-1064.52	167.85	27.85	-1094.19	156.50	31.87	-1265.66	204.79	17.99	-1246.69	201.70	68.06	-1502.24	18.18	21.62	-1533.02	21.47	35.66	-1676.34	11.42	60.72	-1665.23	18.86	107.24	-1239.80	101.57	1111.63	0.00	0.00	0.00	-1247.16	51.76	1422.33	-1248.39	147.62	1423.13	-1375.55	67.49	1475.49	-1409.54	156.40	1480.21	137.89	1150.57	73.89	728.60	1056.67	74.98	0.00
8.26000	-1063.62	167.39	26.46	-1091.81	156.94	31.23	-1264.93	205.45	18.34	-1245.59	201.92	67.90	-1502.79	18.32	21.39	-1532.77	20.39	34.26	-1673.99	10.64	65.94	-1661.33	17.35	111.83	-1231.94	103.15	1112.21	0.00	0.00	0.00	-1234.72	53.10	1422.42	-1241.70	171.29	1423.64	-1392.45	49.93	1485.34	-1402.53	157.63	1480.41	138.39	1152.02	73.41	729.78	1056.73	75.07	0.00
8.27000	-1059.72	166.90	28.33	-1090.90	156.96	30.80	-1265.41	205.01	18.03	-1245.11	201.41	67.50	-1505.29	17.54	21.16	-1529.69	18.74	33.57	-1671.21	10.04	71.68	-1657.53	16.26	116.51	-1224.35	105.07	1112.68	0.00	0.00	0.00	-1228.14	54.52	1422.71	-1234.82	172.45	1423.96	-1384.38	50.49	1485.61	-1394.34	160.46	1480.57	138.12	1151.91	73.65	729.04	1057.13	74.65	0.00
8.28000	-1062.02	167.56	25.51	-1092.28	157.57	30.17	-1264.98	205.40	18.33	-1244.54	201.34	67.38	-1510.28	17.82	19.97	-1528.70	18.82	33.00	-1667.61	9.02	77.84	-1652.48	14.52	122.07	-1216.71	106.69	1113.45	0.00	0.00	0.00	-1219.75	55.61	1423.19	-1229.61	173.43	1424.35	-1376.80	51.86	1485.86	-1387.27	161.35	1480.99	136.44	1151.85	73.44	729.96	1057.03	75.02	0.00
8.29000	-1062.61	167.52	25.09	-1090.30	156.67	30.32	-1264.36	206.10	18.50	-1244.23	201.06	67.24	-1504.65	17.65	21.19	-1529.27	18.69	31.92	-1664.24	9.06	83.93	-1646.62	12.75	127.83	-1209.35	108.76	1114.27	0.00	0.00	0.00	-1213.98	56.60	1423.56	-1217.29	79.03	1424.03	-1277.80	128.81	1447.98	-1379.02	163.88	1481.58	138.45	1150.97	73.91	730.23	1055.75	75.62	0.00
8.30000	-1059.29	166.85	27.32	-1093.37	156.79	29.28	-1264.70	205.51	18.22	-1244.02	200.64	66.84	-1503.64	17.69	21.58	-1529.12	18.99	30.63	-1659.67	8.60	90.53	-1640.74	11.99	133.19	-1201.59	110.31	1115.39	0.00	0.00	0.00	-1208.21	57.75	1424.13	-1212.55	153.47	1425.34	-1338.07	73.73	1477.21	-1372.56	164.10	1482.30	138.54	1150.69	73.92	728.19	1056.41	75.07	0.00
8.31000	-1061.22	167.55	24.97	-1089.96	157.05	29.72	-1264.77	205.44	18.26	-1243.49	200.90	66.67	-1504.39	17.73	21.54	-1526.93	19.12	29.82	-1654.95	8.69	97.13	-1632.76	10.01	139.25	-1194.29	112.35	1116.31	0.00	0.00	0.00	-1200.91	59.24	1424.88	-1206.84	176.86	1426.17	-1355.35	56.57	1487.69	-1364.56	166.05	1483.10	137.10	1151.56	73.55	728.12	1056.77	74.94	0.00
8.32000	-1062.98	167.38	24.40	-1090.85	156.64	29.80	-1264.25	206.12	18.57	-1243.33	200.96	66.54	-1500.64	17.61	22.63	-1525.17	19.16	29.61	-1647.64	7.07	104.55	-1623.51	8.14	145.30	-1186.91	114.01	1117.43	0.00	0.00	0.00	-1192.18	60.51	1425.45	-1197.47	178.02	1426.90	-1347.95	57.35	1488.44	-1357.84	166.74	1483.96	137.93	1150.48	73.95	727.17	1056.73	74.72	0.00
8.33000	-1059.11	166.89	26.79	-1090.58	156.94	29.79	-1264.83	205.31	18.18	-1243.04	201.09	66.23	-1499.97	17.11	22.60	-1522.24	18.86	30.06	-1641.52	7.49	111.13	-1613.03	5.81	151.68	-1180.00	115.94	1118.54	0.00	0.00	0.00	-1185.98	61.56	1426.18	-1190.57	178.97	1427.64	-1342.33	60.44	1489.19	-1350.53	168.36	1484.68	137.88	1150.62	73.93	727.33	1057.15	74.69	0.00
8.34000	-1063.74	167.06	23.82	-1092.97	157.09	29.01	-1264.80	205.36	18.03	-1242.05	202.31	66.63	-1502.62	17.13	21.55	-1518.40	19.22	31.00	-1633.79	6.66	118.68	-1603.09	5.19	157.45	-1173.48	118.14	1119.58	0.00	0.00	0.00	-1179.59	62.51	1426.83	-1184.04	179.97	1428.21	-1334.63	60.67	1489.88	-1343.05	170.19	1485.39	139.45	1150.12	74.54	728.44	1057.06	74.67	0.00
8.35000	-1059.03	166.94	26.55	-1090.29	156.72	29.27	-1265.00	205.01	17.91	-1241.83	202.19	66.22	-1501.23	15.88	20.59	-1516.73	18.93	31.50	-1626.06	6.53	126.12	-1592.45	4.50	163.66	-1166.51	119.55	1120.52	0.00	0.00	0.00	-1172.56	63.52	1427.67	-1178.24	181.02	1428.96	-1327.80	61.63	1490.43	-1336.41	171.05	1486.19	138.17	1150.32	74.27	728.68	1056.54	74.90	0.00
8.36000	-1059.03	166.95	26.38	-1089.52	156.57	29.64	-1264.77	205.27	17.99	-1242.05	201.47	65.71	-1494.59	15.81	20.34	-1511.36	18.78	33.00	-1617.54	6.10	134.10	-1581.30	3.39	170.11	-1159.54	121.01	1121.41	0.00	0.00	0.00	-1164.53	64.86	1428.65	-1171.11	182.18	1430.04	-1321.86	63.82	1491.21	-1329.57	172.23	1486.78	138.20	1150.09	74.31	727.97	1056.95	74.60	0.00
8.37000	-1059.27	167.29	26.17	-1088.84	156.71	29.60	-1264.48	205.83	18.16	-1242.06	201.32	65.50	-1491.88	14.24	19.43	-1507.00	17.52	34.72	-1609.34	6.10	141.53	-1570.91	3.47	176.33	-1152.70	122.04	1122.21	0.00	0.00	0.00	-1156.88	65.81	1429.49	-1165.11	183.14	1430.82	-1315.40	65.12	1491.94	-1322.70	173.69	1487.39	138.88	1150.09	74.42	728.08	1056.37	74.93	0.00
8.38000	-1059.25	167.19	26.14	-1090.48	157.08	29.35	-1263.96	206.42	18.32	-1241.63	201.95	65.79	-1483.13	12.32	20.00	-1497.76	15.66	37.81	-1599.90	5.49	148.81	-1560.55	3.86	182.42	-1146.41	123.84	1122.97	0.00	0.00	0.00	-1153.33	66.56	1431.73	-1156.55	183.91	1431.75	-1309.09	66.66	1492.42	-1316.17	174.75	1488.07	138.40	1150.99	74.05	727.99	1056.53	74.95	0.00
8.39000	-1059.36	167.33	26.04	-1090.16	157.02	29.48	-1264.89	205.27	17.89	-1241.51	201.83	65.75	-1471.50	10.80	21.47	-1488.17	14.24	41.70	-1589.59	5.39	154.96	-1549.91	4.24	188.45	-1139.89	125.00	1123.59	0.00	0.00	0.00	-1148.64	67.31	1432.90	-1148.04	89.72	1432.68	-1205.09	140.28	1454.90	-1309.97	175.32	1488.71	139.37	1150.27	74.23	726.96	1056.90	74.45	0.00
8.40000	-1059.15	166.91	26.17	-1088.08	156.71	29.61	-1264.76	205.39	17.79	-1241.02	202.19	65.82	-1460.40	10.34	25.23	-1475.13	12.85	46.39	-1577.30	5.22	159.13	-1537.62	3.94	193.67	-1133.45	125.90	1124.13	0.00	0.00	0.00	-1142.38	68.10	1433.29	-1142.51	163.12	1433.24	-1270.16	86.49	1483.51	-1303.60	176.08	1489.42	137.83	1150.76	74.17	727.13	1057.57	74.32	0.00
8.41000	-1059.25	167.07	26.05	-1090.38	156.29	29.10	-1264.43	205.96	18.08	-1241.32	201.95	65.59	-1442.40	9.43	29.70	-1458.80	11.14	50.79	-1564.49	5.21	162.05	-1523.92	3.87	197.16	-1127.04	126.77	1124.43	0.00	0.00	0.00	-1135.04	69.08	1434.10	-1137.60	186.17	1434.00	-1289.08	68.19	1494.02	-1297.27	176.54	1490.08	141.68	1151.10	74.71	728.85	1057.08	74.85	0.00
8.42000	-1059.48	167.20	25.95	-1091.57	156.53	29.06	-1264.77	205.47	17.84	-1240.87	202.51	65.81	-1427.70	7.31	32.34	-1442.91	9.48	54.09	-1549.36	4.17	164.25	-1509.77	4.42	198.99	-1120.57	127.19	1124.76	0.00	0.00	0.00	-1128.76	69.76	1434.72	-1130.83	186.75	1434.63	-1282.94	69.09	1494.71	-1290.35	178.02	1490.60	139.13	1150.57	74.38	727.37	1057.46	74.41	0.00
8.43000	-1059.15	166.77	26.14	-1090.05	156.50	29.27	-1264.86	205.22	17.69	-1240.98	202.27	65.77	-1411.96	5.19	34.84	-1426.49	7.58	56.40	-1534.07	3.94	165.09	-1495.51	5.29	199.45	-1114.57	128.09	1125.04	0.00	0.00	0.00	-1122.56	70.44	1435.30	-1123.72	187.46	1435.25	-1276.76	69.92	1495.27	-1283.90	178.78	1491.37	138.74	1149.76	74.39	727.63	1057.94	74.22	0.00
8.44000	-1059.57	167.22	25.85	-1093.72	156.56	28.56	-1264.80	205.60	17.93	-1240.61	202.75	66.02	-1388.58	-0.84	36.96	-1405.98	2.63	58.48	-1518.24	3.42	165.03	-1481.20	6.13	199.04	-1108.27	128.32	1125.31	0.00	0.00	0.00	-1117.12	71.00	1435.80	-1119.05	187.84	1435.81	-1270.78	71.10	1495.93	-1277.18	179.91	1492.02	137.30	1151.26	73.66	728.33	1056.43	74.89	0.00
8.45000	-1059.25	166.64	26.10	-1092.47	156.49	28.63	-1264.92	205.45	17.96	-1241.08	201.92	65.63	-1369.55	-4.72	38.62	-1388.94	-0.32	59.73	-1502.73	4.01	163.24	-1466.20	6.32	198.19	-1102.42	128.86	1125.56	0.00	0.00	0.00	-1111.21	71.39	1436.23	-1113.85	188.06	1436.37	-1264.17	71.12	1496.32	-1271.25	179.81	1492.73	139.26	1152.14	73.81	726.54	1056.43	74.56	0.00
8.46000	-1059.16	166.58	26.06	-1090.59	156.29	29.21	-1265.09	205.30	17.83	-1241.06	201.90	65.62	-1348.78	-7.37	40.41	-1371.79	-2.95	60.30	-1485.90	3.58	160.79	-1451.08	7.31	196.03	-1096.62	129.16	1125.82	0.00	0.00	0.00	-1103.96	71.86	1436.77	-1105.14	188.67	1436.99	-1257.77	71.30	1496.89	-1265.00	180.50	1493.39	137.76	1151.61	73.69	725.79	1056.95	74.36	0.00
8.47000	-1059.44	166.96	25.86	-1090.19	156.40	29.23	-1265.48	204.52	17.37	-1240.76	202.33	65.87	-1327.58	-10.35	42.19	-1352.24	-4.77	60.36	-1468.77	3.78	157.06	-1435.41	7.98	193.08	-1091.05	129.59	1125.98	0.00	0.00	0.00	-1097.91	72.26	1437.16	-1099.47	188.86	1437.57	-1251.52	71.58	1497.47	-1258.94	180.68	1493.97	138.85	1151.68	74.04	726.22	1056.98	74.42	0.00
8.48000	-1059.33	166.81	25.88	-1092.93	155.95	29.00	-1264.85	205.52	17.84	-1241.31	201.35	65.34	-1305.53	-12.73	42.64	-1333.12	-6.76	59.65	-1450.96	3.47	152.53	-1419.30	8.61	188.88	-1085.70	130.17	1126.32	0.00	0.00	0.00	-1092.62	72.27	1436.13	-1094.02	188.93	1437.91	-1244.94	71.80	1497.97	-1252.97	180.82	1494.63	138.32	1150.85	74.14	727.62	1057.04	74.56	0.00
8.49000	-1059.49	167.00	25.80	-1093.44	156.82	28.76	-1264.51	206.08	18.07	-1240.87	202.17	65.76	-1288.95	-10.02	41.31	-1310.92	-7.85	58.91	-1432.79	3.51	146.79	-1401.76	7.93	184.42	-1080.11	130.16	1126.51	0.00	0.00	0.00	-1087.49	72.74	1436.58	-1086.60	95.10	1437.92	-1146.00	144.50	1461.06	-1246.68	181.57	1495.11	137.81	1151.40	73.73	727.65	1057.52	74.57	0.00
8.50000	-1059.55	167.12	25.68	-1089.52	156.91	29.59	-1264.45	206.08	18.20	-1240.59	202.43	65.92	-1264.42	-10.46	41.48	-1288.91	-6.12	57.19	-1413.43	2.39	140.75	-1383.61	7.02	179.27	-1074.52	130.16	1126.91	0.00	0.00	0.00	-1081.53	73.13	1437.78	-1081.55	167.51	1438.59	-1209.08	91.71	1489.09	-1241.07	181.25	1495.75	137.59	1151.29	73.63	727.99	1057.03	74.87	0.00
8.51000	-1059.47	167.02	25.70	-1090.38	156.50	29.57	-1265.21	204.84	17.51	-1240.45	202.73	66.02	-1242.82	-10.94	40.85	-1265.50	-6.61	55.57	-1393.04	1.20	134.10	-1365.03	6.03	173.67	-1069.40	130.55	1127.12	0.00	0.00	0.00	-1074.45	73.13	1438.36	-1077.18	189.54	1439.05	-1227.48	73.06	1499.32	-1234.56	182.32	1496.22	136.41	1151.17	73.48	727.24	1057.84	74.27	0.00
8.52000	-1059.56	167.13	25.59	-1092.79	156.43	29.00	-1264.70	205.60	17.89	-1240.71	202.14	65.64	-1214.03	-9.62	41.57	-1243.91	-7.17	53.20	-1372.69	0.58	126.83	-1345.64	4.18	167.75	-1063.84	130.71	1127.33	0.00	0.00	0.00	-1068.66	73.20	1438.54	-1072.32	189.80	1439.30	-1221.53	73.02	1499.62	-1228.30	182.76	1496.61	137.67	1151.36	73.67	727.95	1057.67	74.43	0.00
8.53000	-1059.86	167.83	25.27	-1090.48	156.79	29.50	-1264.67	205.83	18.01	-1240.37	202.71	65.97	-1193.60	-10.85	40.22	-1220.10	-7.47	51.50	-1351.31	-0.89	119.32	-1325.70	1.95	161.73	-1058.53	131.04	1127.58	0.00	0.00	0.00	-1063.03	73.49	1438.74	-1064.59	189.64	1439.48	-1214.98	72.49	1499.93	-1222.20	183.29	1496.91	137.19	1152.28	73.47	726.54	1057.63	74.22	0.00
8.54000	-1059.60	167.39	25.52	-1090.54	157.12	29.68	-1264.79	205.57	17.93	-1240.52	202.51	66.01	-1168.22	-12.49	39.88	-1195.88	-8.94	50.09	-1329.82	-2.37	111.69	-1306.26	0.84	155.20	-1053.04	131.06	1127.79	0.00	0.00	0.00	-1058.06	73.64	1438.88	-1057.41	95.36	1438.97	-1111.17	148.78	1460.47	-1216.23	183.34	1497.19	138.83	1150.76	74.22	725.14	1056.95	74.09	0.00
8.55000	-1059.58	167.39	25.55	-1090.88	157.03	29.99	-1264.52	205.78	17.95	-1240.51	202.52	65.86	-1142.83	-14.45	40.68	-1170.35	-10.31	49.12	-1307.57	-4.05	103.86	-1286.40	-0.31	148.51	-1047.80	131.31	1128.08	0.00	0.00	0.00	-1052.57	73.45	1438.89	-1054.46	167.74	1439.68	-1179.05	93.51	1489.94	-1210.56	183.01	1497.43	138.82	1149.23	74.69	728.06	1056.05	75.05	0.00
8.56000	-1059.75	167.85	25.39	-1090.02	156.81	30.11	-1264.42	206.11	18.21	-1240.35	202.67	65.90	-1122.20	-16.89	40.23	-1146.64	-12.51	48.10	-1285.45	-5.04	95.83	-1265.72	-1.80	142.27	-1042.36	131.41	1128.06	0.00	0.00	0.00	-1045.83	73.17	1438.93	-1050.26	189.49	1439.93	-1199.46	74.78	1500.42	-1205.21	182.60	1497.57	139.20	1149.70	74.81	727.87	1056.52	74.79	0.00
8.57000	-1059.92	167.89	25.44	-1088.36	156.63	30.59	-1265.00	205.29	17.77	-1240.54	202.50	65.84	-1097.99	-19.35	40.61	-1121.19	-14.22	47.69	-1263.45	-5.30	87.47	-1246.10	-1.60	135.14	-1037.62	132.53	1127.91	0.00	0.00	0.00	-1040.11	73.01	1438.87	-1044.15	189.42	1439.94	-1193.59	74.19	1500.47	-1199.36	182.59	1497.51	140.04	1151.74	74.05	727.30	1056.89	74.65	0.00
8.58000	-1059.63	167.07	25.81	-1089.89	156.94	30.48	-1264.88	205.44	17.91	-1240.57	202.31	65.83	-1073.58	-21.60	41.15	-1095.54	-16.36	47.76	-1240.75	-6.22	79.34	-1225.64	-1.80	128.19	-1032.21	132.33	1127.62	0.00	0.00	0.00	-1034.57	73.09	1438.75	-1038.07	189.20	1439.78	-1187.64	74.06	1500.35	-1193.09	183.23	1497.58	137.44	1151.11	73.90	727.04	1056.36	75.02	0.00
8.59000	-1059.75	166.97	25.87	-1088.87	156.94	30.98	-1264.55	205.91	18.02	-1240.98	201.88	65.67	-1048.52	-23.81	42.60	-1071.93	-18.17	47.73	-1217.67	-7.13	71.60	-1204.77	-2.33	121.42	-1027.01	132.32	1127.34	0.00	0.00	0.00	-1029.70	73.01	1438.65	-1029.73	94.82	1438.67	-1091.75	143.54	1463.46	-1187.88	182.64	1497.69	140.64	1149.98	74.79	727.02	1056.76	74.76	0.00
8.60000	-1059.98	166.86	25.86	-1087.82	157.16	31.23	-1264.33	206.15	18.18	-1240.44	202.59	65.94	-1022.97	-26.07	44.21	-1045.07	-19.79	49.14	-1193.70	-9.11	64.21	-1184.45	-2.44	114.57	-1021.13	131.48	1127.05	0.00	0.00	0.00	-1024.36	72.72	1438.30	-1025.68	166.75	1439.13	-1153.48	92.44	1490.67	-1182.34	182.43	1497.53	138.43	1150.36	74.13	727.07	1056.20	74.66	0.00
8.61000	-1059.96	166.94	25.88	-1087.90	157.63	31.43	-1264.71	205.55	17.86	-1240.55	202.31	65.90	-997.95	-27.73	45.70	-1019.82	-20.86	50.84	-1170.49	-10.28	57.02	-1163.14	-3.58	108.35	-1016.59	132.63	1126.50	0.00	0.00	0.00	-1017.88	72.56	1437.89	-1019.87	188.53	1439.04	-1170.85	73.67	1500.09	-1176.49	182.65	1497.28	136.72	1150.87	73.47	728.92	1055.94	75.19	0.00
8.62000	-1059.95	167.05	25.73	-1088.80	158.05	31.11	-1264.92	205.30	17.85	-1240.32	202.59	66.18	-978.94	-29.64	47.07	-998.68	-28.63	50.56	-1146.12	-12.98	51.30	-1141.48	-5.28	102.79	-1011.21	132.48	1125.93	0.00	0.00	0.00	-1012.15	71.97	1437.44	-1015.66	188.12	1438.69	-1166.20	74.99	1499.79	-1170.55	182.87	1497.10	140.66	1148.96	74.88	729.19	1056.90	74.89	0.00
8.63000	-1059.68	166.86	25.81	-1086.95	158.74	31.40	-1264.91	205.16	17.85	-1239.83	203.20	66.41	-951.53	-31.22	50.85	-975.17	-30.50	51.83	-1121.14	-16.49	46.86	-1119.41	-7.66	98.08	-1005.81	132.01	1125.37	0.00	0.00	0.00	-1006.63	71.63	1436.94	-1009.14	187.86	1438.22	-1159.85	73.74	1499.49	-1165.31	181.80	1496.86	138.64	1149.19	74.64	726.89	1057.16	74.45	0.00
8.64000	-1059.41	166.83	25.88	-1086.62	158.43	31.55	-1264.45	205.65	18.21	-1239.96	202.84	66.44	-923.49	-33.67	54.59	-951.67	-32.14	53.98	-1098.40	-17.01	41.57	-1097.99	-9.58	93.61	-1000.56	132.01	1124.70	0.00	0.00	0.00	-1001.84	71.36	1436.54	-1001.69	93.47	1436.59	-1060.90	144.51	1460.41	-1159.96	181.15	1496.59	137.59	1149.53	74.48	727.41	1056.48	74.77	0.00
8.65000	-1059.28	166.78	25.91	-1087.42	162.57	30.58	-1265.32	204.45	17.57	-1240.00	202.56	66.31	-901.12	-34.50	57.73	-928.44	-33.32	56.38	-1074.04	-19.62	38.16	-1076.10	-11.94	89.98	-995.56	132.37	1124.06	0.00	0.00	0.00	-996.63	71.06	1435.94	-998.21	165.16	1436.95	-1124.96	92.15	1488.59	-1154.28	180.88	1496.20	139.79	1150.26	74.41	729.00	1056.30	75.13	0.00
8.66000	-1059.13	166.75	25.92	-1089.62	161.83	29.61	-1265.45	204.15	17.54	-1240.46	201.87	66.19	-874.90	-34.12	62.37	-906.20	-33.74	59.04	-1051.09	-20.99	34.91	-1055.43	-13.18	86.57	-990.17	131.95	1123.48	0.00	0.00	0.00	-990.16	70.62	1435.21	-993.59	186.75	1436.64	-1143.28	72.83	1498.21	-1148.46	180.75	1495.81	139.41	1149.86	74.41	725.98	1057.02	74.12	0.00
8.67000	-1059.07	166.75	25.90	-1089.33	162.11	29.67	-1265.17	204.46	17.82	-1240.09	202.23	66.43	-858.95	-34.67	65.45	-884.54	-34.20	62.36	-1028.83	-21.82	32.30	-1035.06	-14.85	84.09	-984.77	131.26	1122.79	0.00	0.00	0.00	-984.66	70.15	1434.48	-987.01	186.08	1435.97	-1137.61	71.89	1497.65	-1142.78	180.43	1495.28	136.70	1150.29	73.87	727.24	1057.62	74.33	0.00
8.68000	-1059.09	166.78	25.85	-1092.06	162.32	29.16	-1264.84	204.67	18.12	-1239.81	202.40	66.69	-835.45	-34.13	70.49	-863.85	-33.93	65.77	-1007.44	-22.39	30.10	-1014.80	-16.95	82.61	-979.50	130.75	1122.14	0.00	0.00	0.00	-979.12	69.50	1433.77	-982.97	185.46	1435.31	-1132.43	72.43	1497.06	-1137.49	179.59	1494.81	139.29	1148.96	74.66	728.41	1056.84	74.84	0.00
8.69000	-1059.17	166.83	25.77	-1092.34	161.97	28.49	-1264.59	205.07	18.38	-1239.96	202.07	66.57	-814.61	-33.00	75.30	-843.12	-34.32	69.77	-986.39	-23.24	28.86	-995.53	-18.49	81.56	-974.41	130.92	1121.41	0.00	0.00	0.00	-974.37	69.12	1433.15	-974.53	91.23	1433.25	-1037.38	139.07	1459.35	-1132.07	178.72	1494.24	142.12	1150.21	74.56	727.69	1056.89	74.61	0.00
8.70000	-1059.29	166.89	25.69	-1092.58	162.20	28.65	-1264.17	205.32	18.69	-1239.57	202.36	66.95	-794.31	-31.97	80.05	-823.84	-33.71	73.60	-965.54	-25.20	28.53	-977.21	-19.89	80.79	-969.46	130.98	1120.68	0.00	0.00	0.00	-969.20	68.68	1432.40	-971.68	162.43	1433.58	-1097.83	88.36	1486.15	-1126.33	178.64	1493.41	138.42	1149.91	74.18	727.52	1056.88	74.49	0.00
8.71000	-1059.43	166.96	25.59	-1090.59	157.86	29.79	-1263.82	205.52	18.82	-1239.65	202.18	66.99	-775.11	-30.59	85.08	-802.18	-32.88	78.05	-946.83	-25.81	28.16	-960.98	-19.75	79.85	-963.92	130.09	1120.05	0.00	0.00	0.00	-962.81	68.07	1431.47	-966.78	183.78	1433.03	-1115.38	69.91	1495.03	-1120.78	178.01	1492.76	137.80	1149.25	74.59	728.72	1056.56	74.81	0.00
8.72000	-1059.56	167.04	25.49	-1090.46	158.65	29.87	-1264.48	204.24	18.51	-1239.44	202.05	67.07	-762.11	-28.48	89.23	-790.82	-31.25	80.74	-929.32	-25.92	28.07	-945.21	-20.28	79.70	-958.66	129.85	1119.35	0.00	0.00	0.00	-957.35	67.30	1430.66	-961.91	182.93	1432.37	-1110.12	69.35	1494.26	-1115.29	177.65	1492.11	139.31	1148.56	75.07	727.94	1056.14	74.81	0.00
8.73000	-1059.68	167.11	25.39	-1091.53	157.72	29.19	-1263.75	205.14	19.04	-1238.78	202.74	67.60	-746.31	-26.38	93.60	-781.29	-28.88	83.20	-912.68	-26.64	28.49	-930.48	-20.77	79.74	-953.44	129.40	1118.67	0.00	0.00	0.00	-951.91	66.63	1429.82	-955.81	182.23	1431.52	-1104.47	68.70	1493.61	-1110.07	176.76	1491.33	138.86	1149.22	74.87	727.19	1057.69	74.18	0.00
8.74000	-1059.77	167.17	25.30	-1091.11	158.01	29.51	-1263.53	205.04	19.15	-1239.08	202.16	67.49	-730.91	-25.93	97.84	-765.13	-25.84	86.92	-898.03	-26.75	28.91	-916.91	-20.98	79.79	-947.80	128.34	1117.97	0.00	0.00	0.00	-947.14	65.92	1429.06	-947.16	87.98	1429.24	-1005.65	139.18	1453.81	-1104.83	175.65	1490.69	137.95	1149.18	74.36	727.81	1056.76	74.71	0.00
8.75000	-1059.79	167.22	25.23	-1092.41	157.88	28.99	-1264.08	204.21	19.20	-1239.28	201.42	67.42	-718.49	-22.84	100.92	-748.27	-23.74	90.92	-885.04	-26.02	28.84	-904.99	-20.74	79.69	-942.72	128.16	1117.21	0.00	0.00	0.00	-941.98	65.07	1428.28	-945.30	159.16	1429.57	-1070.30	86.75	1481.97	-1099.72	174.60	1489.99	140.14	1150.04	74.52	729.03	1055.67	75.41	0.00
8.76000	-1059.91	167.42	25.11	-1090.70	158.21	29.53	-1262.45	205.90	20.24	-1238.79	202.01	67.86	-707.57	-20.53	103.29	-737.43	-21.25	92.63	-873.02	-26.28	29.26	-894.44	-20.59	79.58	-937.36	127.49	1116.50	0.00	0.00	0.00	-935.71	64.17	1427.34	-940.00	180.24	1429.15	-1089.11	67.22	1491.49	-1094.48	173.46	1489.29	138.07	1150.38	74.25	727.86	1056.68	74.77	0.00
8.77000	-1059.74	167.19	25.22	-1090.50	158.07	29.63	-1261.86	206.40	20.70	-1239.15	201.05	67.75	-698.61	-17.97	104.18	-727.78	-19.30	93.90	-863.31	-24.84	28.59	-885.06	-20.14	79.23	-932.22	127.17	1115.76	0.00	0.00	0.00	-930.38	63.26	1426.57	-934.08	179.30	1428.29	-1083.71	66.17	1490.72	-1088.98	172.83	1488.36	138.82	1150.86	74.22	727.35	1055.87	74.97	0.00
8.78000	-1059.56	167.03	25.18	-1090.56	157.95	29.44	-1261.41	206.22	21.02	-1238.67	201.44	68.24	-690.22	-14.29	104.83	-719.98	-16.42	93.77	-855.39	-23.35	28.23	-877.40	-19.04	78.60	-926.31	125.78	1115.09	0.00	0.00	0.00	-925.18	62.61	1425.86	-929.32	178.44	1427.60	-1077.86	64.53	1489.72	-1083.54	172.05	1487.50	140.23	1151.44	73.78	727.23	1056.52	74.70	0.00
8.79000	-1059.81	167.44	24.96	-1091.99	157.98	29.08	-1262.29	204.45	21.05	-1238.34	201.60	68.82	-684.12	-11.27	103.53	-711.32	-13.57	93.86	-848.69	-22.51	28.06	-870.93	-18.27	78.07	-921.33	125.72	1114.27	0.00	0.00	0.00	-920.51	61.83	1425.24	-925.05	177.79	1427.01	-1072.28	63.26	1489.00	-1078.21	170.94	1486.66	141.21	1149.91	74.68	727.90	1056.96	74.79	0.00
8.80000	-1059.81	167.48	24.85	-1090.07	157.99	29.22	-1263.13	202.31	20.76	-1238.62	200.63	68.86	-679.26	-8.37	101.03	-708.19	-11.70	92.67	-843.81	-21.45	27.49	-866.01	-17.01	76.96	-915.72	124.70	1113.64	0.00	0.00	0.00	-915.31	60.79	1424.62	-919.81	176.88	1426.40	-1067.21	62.22	1488.24	-1073.04	169.74	1485.88	139.35	1148.97	74.91	728.27	1056.08	75.15	0.00
8.81000	-1059.62	167.15	24.98	-1089.83	158.37	29.32	-1262.32	202.63	21.50	-1238.60	200.37	69.25	-675.55	-5.65	97.18	-707.07	-9.34	89.50	-841.14	-20.06	26.67	-862.76	-15.39	75.31	-910.29	124.08	1112.92	0.00	0.00	0.00	-909.05	59.66	1423.84	-912.52	175.70	1425.56	-1061.70	60.32	1487.49	-1068.14	168.20	1485.15	139.43	1148.32	74.97	728.90	1056.18	75.29	0.00
8.82000	-1059.64	167.37	24.85	-1092.94	158.47	28.64	-1261.51	203.10	22.51	-1237.36	201.73	70.42	-675.24	0.13	92.08	-704.41	-5.02	83.68	-840.08	-19.17	25.48	-860.57	-14.40	73.75	-904.56	123.07	1112.23	0.00	0.00	0.00	-903.73	58.68	1423.18	-907.81	174.40	1424.93	-1056.70	59.56	1486.49	-1063.08	167.05	1484.21	140.24	1149.79	74.56	727.54	1057.08	74.66	0.00
8.83000	-1059.58	167.27	24.84	-1091.39	158.07	28.88	-1261.75	202.22	22.80	-1237.48	201.07	70.72	-673.43	3.72	87.16	-701.08	-0.93	78.82	-839.52	-18.30	24.14	-859.64	-12.92	71.76	-899.02	122.22	1111.56	0.00	0.00	0.00	-898.34	57.52	1422.58	-903.40	173.52	1424.31	-1051.89	58.84	1485.39	-1057.90	166.12	1483.22	140.27	1148.76	74.94	729.47	1056.90	75.04	0.00
8.84000	-1059.65	167.44	24.69	-1102.34	158.45	26.25	-1261.73	201.54	23.42	-1237.07	200.97	71.31	-670.67	6.75	80.85	-698.51	2.49	73.79	-838.42	-18.10	23.76	-856.94	-12.53	71.15	-893.58	121.54	1110.93	0.00	0.00	0.00	-893.80	56.52	1422.33	-893.92	78.39	1422.33	-957.21	128.77	1446.99	-1053.11	164.34	1482.42	139.19	1148.92	74.60	727.66	1057.19	74.38	0.00
8.85000	-1059.47	167.11	24.74	-1092.93	158.24	28.35	-1261.17	201.90	24.45	-1237.30	200.06	71.80	-668.93	7.54	73.97	-695.58	4.10	68.00	-837.43	-18.04	23.65	-853.49	-11.96	70.67	-887.68	120.18	1110.44	0.00	0.00	0.00	-888.38	55.34	1421.65	-890.78	149.45	1422.84	-1017.93	74.44	1474.18	-1047.93	162.92	1481.81	140.93	1149.32	74.84	728.12	1057.14	74.64	0.00
8.86000	-1059.72	167.51	24.52	-1092.82	158.39	28.49	-1260.82	202.05	25.45	-1237.06	199.78	72.60	-664.77	8.30	68.32	-693.52	5.33	62.50	-836.85	-18.03	23.41	-851.32	-11.27	70.27	-881.88	119.16	1110.04	0.00	0.00	0.00	-879.33	53.84	1420.21	-886.96	170.29	1422.91	-1035.66	54.63	1483.64	-1042.81	161.27	1481.38	138.45	1149.67	74.56	728.50	1056.80	74.86	0.00
8.87000	-1059.39	167.29	24.58	-1090.66	158.43	28.78	-1260.24	202.07	26.70	-1236.18	200.13	74.09	-661.98	10.50	61.75	-690.94	6.16	57.58	-836.81	-17.60	23.55	-849.29	-11.06	70.17	-876.03	117.95	1109.79	0.00	0.00	0.00	-877.82	52.84	1419.52	-881.79	169.32	1422.60	-1029.72	52.72	1483.35	-1037.16	160.26	1481.15	139.93	1150.48	74.37	728.02	1057.22	74.64	0.00
8.88000	-1059.33	167.50	24.44	-1091.55	158.46	28.77	-1259.68	202.48	28.20	-1235.60	200.08	75.41	-660.87	13.08	55.14	-688.52	9.11	52.32	-835.92	-18.10	24.78	-846.74	-10.30	70.07	-870.20	117.05	1109.67	0.00	0.00	0.00	-868.31	51.57	1419.52	-877.29	168.23	1422.53	-1024.33	51.66	1483.17	-1032.04	158.73	1480.93	138.50	1149.91	74.11	729.60	1056.34	75.18	0.00
8.89000	-1059.15	167.40	24.37	-1089.75	158.58	29.16	-1258.94	203.17	29.98	-1234.78	200.28	76.87	-656.41	15.65	49.67	-685.09	16.33	49.47	-835.72	-17.21	25.39	-844.16	-9.51	69.96	-864.52	116.15	1109.71	0.00	0.00	0.00	-862.54	50.43	1419.52	-872.46	167.01	1422.53	-1019.21	50.63	1483.07	-1026.66	157.13	1480.86	137.70	1150.37	74.06	728.13	1056.57	74.76	0.00
8.90000	-1059.02	167.38	24.30	-1089.03	158.54	29.32	-1259.05	202.39	30.96	-1234.55	199.32	77.96	-652.29	15.96	46.17	-684.32	14.55	46.38	-835.18	-17.28	26.19	-842.60	-8.49	69.65	-858.39	114.19	1109.97	0.00	0.00	0.00	-856.54	49.43	1419.48	-867.14	165.69	1422.62	-1013.58	49.17	1483.19	-1021.01	156.26	1480.90	138.03	1149.61	74.17	728.18	1055.99	75.11	0.00
8.91000	-1058.92	167.40	24.26	-1091.00	158.06	28.70	-1258.17	203.18	32.97	-1234.35	198.44	79.07	-648.80	16.74	42.11	-683.34	10.07	44.51	-834.51	-17.60	26.92	-841.65	-7.58	69.47	-852.87	113.13	1110.14	0.00	0.00	0.00	-850.03	48.48	1419.68	-860.76	164.54	1422.77	-1008.41	48.45	1483.43	-1016.13	153.86	1481.09	138.20	1149.55	74.42	728.45	1056.20	75.03	0.00
8.92000	-1058.84	167.60	24.06	-1090.51	158.82	28.92	-1257.98	202.93	34.74	-1232.91	199.31	81.26	-649.50	17.36	38.55	-682.58	14.04	42.64	-834.02	-17.37	27.33	-840.58	-6.79	69.41	-848.01	113.85	1109.59	0.00	0.00	0.00	-845.98	47.23	1419.98	-856.38	163.56	1423.04	-1002.84	47.09	1483.59	-1010.78	152.54	1481.32	139.85	1148.26	74.94	726.87	1056.80	74.45	0.00
8.93000	-1058.26	167.00	24.28	-1089.63	158.78	28.82	-1257.21	203.41	37.01	-1231.60	199.64	83.15	-650.89	16.57	35.61	-682.08	14.69	41.14	-833.58	-17.21	27.81	-839.77	-5.92	69.23	-842.95	112.33	1109.89	0.00	0.00	0.00	-841.49	45.97	1420.28	-849.78	162.08	1423.45	-997.07	45.61	1484.00	-1005.23	151.61	1481.62	136.21	1150.57	73.52	726.75	1056.57	74.55	0.00
8.94000	-1058.40	167.53	23.96	-1091.40	159.02	28.66	-1256.04	204.33	39.42	-1231.40	198.54	84.48	-650.65	17.03	33.69	-681.61	14.51	39.88	-833.40	-16.50	27.85	-838.95	-5.86	69.50	-837.73	111.48	1110.52	0.00	0.00	0.00	-836.79	45.08	1420.63	-839.02	67.05	1421.47	-903.30	114.89	1447.72	-999.93	150.00	1482.25	136.23	1151.84	72.98	726.49	1056.76	74.41	0.00
8.95000	-1058.39	167.96	23.71	-1090.62	158.31	28.85	-1255.86	203.66	41.44	-1229.79	199.27	86.76	-645.88	16.76	33.39	-680.94	14.79	39.43	-833.47	-15.71	27.72	-838.78	-4.74	69.22	-832.27	110.00	1111.22	0.00	0.00	0.00	-831.31	44.27	1421.26	-838.03	138.23	1423.83	-963.00	61.34	1475.52	-994.29	149.22	1482.91	137.53	1150.49	73.83	726.38	1056.64	74.68	0.00
8.96000	-1057.90	167.54	23.84	-1089.83	159.14	29.08	-1255.08	203.88	43.87	-1229.07	198.53	88.41	-645.71	16.94	32.15	-680.64	15.15	38.75	-833.55	-14.95	27.68	-838.17	-4.66	69.41	-826.72	108.77	1112.01	0.00	0.00	0.00	-826.33	43.07	1421.93	-834.32	159.02	1425.05	-980.49	41.87	1485.93	-989.01	147.99	1483.55	138.44	1148.93	74.65	728.28	1057.02	74.79	0.00
8.97000	-1057.58	167.32	23.86	-1087.39	158.40	29.81	-1253.59	205.17	46.80	-1226.94	200.03	91.10	-649.05	17.05	30.71	-680.31	15.25	38.40	-833.20	-14.97	27.83	-837.91	-4.04	69.28	-821.73	107.64	1112.96	0.00	0.00	0.00	-820.14	42.06	1422.58	-829.70	157.98	1425.73	-974.97	40.61	1486.73	-983.83	146.67	1484.38	140.09	1149.61	74.83	728.44	1055.30	75.43	0.00
8.98000	-1074.37	167.89	19.90	-1086.29	159.30	30.20	-1252.28	206.00	49.74	-1225.93	199.86	93.09	-647.35	17.36	30.28	-680.03	15.54	38.27	-832.94	-15.32	28.23	-837.42	-4.12	69.39	-816.87	105.93	1113.82	0.00	0.00	0.00	-815.99	41.15	1423.38	-824.32	157.12	1426.34	-969.18	38.73	1487.41	-978.66	145.47	1485.19	138.60	1149.98	74.42	727.24	1055.99	74.88	0.00
8.99000	-1069.18	167.28	20.76	-1086.93	158.97	30.13	-1251.83	205.71	51.89	-1224.29	200.32	95.25	-648.45	16.99	29.78	-680.15	15.37	37.87	-832.72	-15.41	28.35	-837.13	-4.09	69.31	-811.75	105.17	1114.82	0.00	0.00	0.00	-809.98	40.29	1424.14	-818.64	156.30	1427.08	-963.98	37.73	1488.51	-973.61	144.21	1486.05	139.00	1149.35	74.51	727.22	1056.76	74.47	0.00
9.00000	-1064.00	167.50	21.64	-1087.16	159.05	30.12	-1250.55	206.46	54.49	-1222.50	201.35	97.62	-649.29	17.45	29.35	-679.83	15.61	38.12	-832.94	-15.00	28.19	-836.87	-4.06	69.34	-806.42	104.03	1115.79	0.00	0.00	0.00	-805.74	39.39	1424.99	-813.87	155.15	1427.88	-959.18	37.48	1489.46	-968.45	143.39	1486.82	138.49	1150.71	74.04	729.90	1055.93	75.47	0.00
9.01000	-1057.12	168.01	23.40	-1089.11	159.27	29.94	-1249.10	207.41	57.14	-1221.62	200.98	99.48	-648.57	17.26	29.33	-679.82	15.11	38.05	-832.79	-14.92	28.18	-836.65	-4.15	69.29	-801.65	102.74	1116.75	0.00	0.00	0.00	-800.81	38.48	1425.91	-808.93	154.22	1428.70	-954.02	36.20	1490.29	-963.79	141.73	1487.63	136.40	1150.67	73.69	728.55	1055.12	75.54	0.00
9.02000	-1056.82	167.83	23.46	-1086.51	159.17	30.73	-1248.66	207.03	59.35	-1220.03	201.43	101.61	-649.16	16.78	28.98	-679.78	15.01	37.93	-832.41	-15.55	28.62	-836.37	-4.28	69.34	-796.89	101.79	1117.70	0.00	0.00	0.00	-795.47	37.64	1426.81	-804.13	153.19	1429.60	-948.84	35.27	1491.11	-958.93	140.56	1488.50	138.07	1149.08	74.65	728.03	1056.34	75.03	0.00
9.03000	-1056.39	167.36	23.64	-1087.47	159.27	30.71	-1248.36	206.14	61.28	-1218.52	201.92	103.60	-648.14	17.43	29.03	-679.94	15.38	37.72	-832.95	-14.80	28.19	-836.14	-4.34	69.40	-791.87	100.81	1118.56	0.00	0.00	0.00	-789.99	36.69	1427.69	-798.64	152.53	1430.45	-943.79	34.11	1492.00	-954.21	139.29	1489.25	138.25	1150.35	74.26	727.72	1056.62	74.79	0.00
9.04000	-1056.74	168.09	23.24	-1088.73	159.22	30.87	-1246.84	207.23	63.72	-1217.48	201.72	105.30	-648.43	17.14	29.15	-679.57	15.49	38.08	-832.86	-14.70	28.18	-836.13	-4.08	69.28	-787.34	99.90	1119.39	0.00	0.00	0.00	-784.86	35.95	1428.62	-793.88	151.85	1431.28	-939.05	33.30	1493.03	-949.34	138.36	1490.01	141.30	1148.50	75.23	728.04	1056.72	74.80	0.00
9.05000	-1056.55	168.04	23.25	-1085.29	159.73	31.72	-1245.71	207.89	66.15	-1216.25	201.73	107.02	-647.52	16.41	28.94	-679.94	15.24	37.60	-832.83	-14.83	28.31	-836.13	-3.90	69.19	-782.72	98.55	1120.21	0.00	0.00	0.00	-781.12	35.15	1429.50	-789.91	150.81	1432.22	-933.74	31.64	1493.66	-944.63	137.61	1490.76	140.83	1148.32	74.98	727.92	1056.52	74.88	0.00
9.06000	-1056.09	167.49	23.51	-1086.19	160.07	31.85	-1244.53	208.29	68.49	-1214.86	202.24	108.80	-647.61	17.17	28.99	-679.92	15.39	37.70	-832.54	-15.09	28.43	-835.86	-4.05	69.33	-778.17	97.47	1120.91	0.00	0.00	0.00	-776.85	34.35	1430.37	-783.89	150.00	1432.92	-929.15	30.94	1494.49	-939.91	137.09	1491.48	138.62	1149.52	74.42	728.02	1056.20	75.14	0.00
9.07000	-1056.27	167.77	23.32	-1086.59	160.04	32.21	-1244.21	207.38	69.88	-1213.29	202.86	110.56	-646.02	17.66	29.52	-679.73	14.53	37.92	-832.27	-15.54	28.64	-835.83	-3.90	69.29	-773.46	96.74	1121.53	0.00	0.00	0.00	-771.26	33.55	1431.17	-780.78	149.19	1433.63	-924.29	29.58	1495.24	-935.71	135.50	1492.20	139.12	1149.21	74.75	729.21	1056.64	75.19	0.00
9.08000	-1056.43	168.12	23.15	-1086.01	159.44	32.47	-1242.89	208.14	72.12	-1212.14	203.00	112.18	-648.38	16.81	29.10	-679.94	15.37	37.83	-832.50	-14.96	28.44	-835.83	-3.63	69.18	-769.15	96.20	1122.07	0.00	0.00	0.00	-767.82	32.91	1431.88	-776.35	148.53	1434.28	-919.88	28.94	1495.97	-931.18	134.58	1492.80	140.50	1148.63	75.33	726.33	1057.08	74.44	0.00
9.09000	-1056.37	168.09	23.19	-1088.84	159.98	32.38	-1241.61	208.73	74.07	-1210.54	203.66	113.98	-645.57	16.77	29.49	-679.76	15.31	38.01	-832.78	-14.54	28.29	-835.57	-3.83	69.33	-764.87	95.24	1122.52	0.00	0.00	0.00	-763.69	32.22	1432.61	-772.38	147.64	1434.91	-915.37	28.27	1496.72	-926.98	133.59	1493.34	138.48	1149.75	74.49	725.96	1057.57	73.97	0.00
9.10000	-1056.15	167.84	23.29	-1086.04	160.06	33.35	-1239.99	209.85	76.38	-1208.57	204.63	115.82	-647.39	16.91	29.26	-679.97	15.51	37.83	-832.74	-14.56	28.23	-835.85	-3.18	68.96	-760.48	94.11	1122.91	0.00	0.00	0.00	-758.90	31.55	1433.27	-767.74	146.78	1435.46	-910.66	27.15	1497.25	-923.00	131.77	1493.97	138.74	1150.02	74.28	727.41	1056.63	74.62	0.00
9.11000	-1056.12	167.79	23.31	-1083.33	160.45	34.30	-1239.63	209.28	77.73	-1206.67	205.75	117.65	-648.36	17.20	28.78	-679.99	15.39	37.82	-833.01	-14.13	28.08	-835.55	-3.39	69.03	-756.32	92.76	1123.29	0.00	0.00	0.00	-754.32	30.85	1433.73	-763.66	145.98	1435.94	-906.30	25.96	1497.71	-918.30	131.28	1494.41	139.85	1150.40	74.39	727.01	1056.82	74.58	0.00
9.12000	-1056.46	168.38	23.00	-1085.38	160.61	33.86	-1238.43	209.54	79.63	-1205.24	206.29	119.14	-647.73	17.08	29.02	-680.11	15.41	37.84	-832.48	-15.29	28.76	-835.50	-3.52	69.03	-752.39	92.24	1123.55	0.00	0.00	0.00	-750.14	29.97	1434.28	-760.55	145.47	1436.36	-901.66	24.37	1498.17	-914.02	130.38	1494.83	139.86	1149.46	74.67	728.01	1056.71	74.84	0.00
9.13000	-1056.05	167.69	23.34	-1085.07	159.72	34.19	-1237.40	209.47	81.19	-1203.25	207.40	120.94	-647.80	17.08	29.28	-680.21	15.39	37.85	-832.60	-14.77	28.42	-835.60	-3.33	68.86	-748.41	90.97	1123.83	0.00	0.00	0.00	-746.00	29.26	1434.62	-756.03	144.51	1436.67	-896.77	22.45	1498.53	-909.98	129.39	1495.10	137.66	1150.02	74.01	727.53	1056.09	74.88	0.00
9.14000	-1056.18	167.95	23.24	-1084.74	160.71	34.66	-1236.49	209.67	82.85	-1201.29	208.50	122.65	-648.03	17.19	28.99	-680.08	15.66	38.08	-832.94	-14.46	28.21	-835.33	-3.69	69.02	-744.35	89.84	1124.07	0.00	0.00	0.00	-741.53	28.56	1435.00	-751.66	143.99	1436.96	-892.67	21.67	1498.90	-905.93	128.36	1495.37	137.83	1150.30	73.94	726.97	1057.04	74.47	0.00
9.15000	-1056.27	168.23	23.09	-1087.54	160.88	34.38	-1235.49	209.63	84.55	-1200.15	208.40	123.95	-647.50	16.80	29.27	-680.36	15.57	37.98	-833.15	-14.07	28.14	-835.15	-3.96	69.03	-740.48	88.42	1124.24	0.00	0.00	0.00	-737.60	27.67	1435.33	-748.00	143.07	1437.26	-888.80	21.30	1499.27	-901.76	127.31	1495.71	138.69	1149.75	74.53	726.76	1056.92	74.47	0.00
9.16000	-1056.26	168.33	23.08	-1088.53	161.02	34.17	-1234.30	209.79	86.00	-1198.60	208.69	125.33	-649.11	17.17	28.98	-680.40	15.41	37.94	-832.81	-14.83	28.41	-835.31	-3.61	68.79	-736.49	87.54	1124.42	0.00	0.00	0.00	-733.15	27.06	1435.50	-743.50	142.18	1437.39	-884.81	20.50	1499.59	-898.00	125.92	1495.93	139.13	1149.03	74.60	728.55	1055.96	75.17	0.00
9.17000	-1056.06	167.91	23.26	-1087.16	160.98	34.90	-1233.40	209.63	87.76	-1197.15	208.52	126.45	-646.14	17.20	29.84	-680.38	15.63	37.99	-832.52	-15.27	28.63	-835.33	-3.52	68.73	-732.75	85.95	1124.53	0.00	0.00	0.00	-729.03	26.27	1435.64	-739.77	141.32	1437.57	-880.44	19.06	1499.68	-893.98	125.26	1496.08	138.44	1150.77	73.80	727.67	1056.00	75.02	0.00
9.18000	-1056.13	168.03	23.24	-1086.92	160.84	34.84	-1232.85	208.56	88.79	-1195.89	208.21	127.77	-649.01	17.30	29.14	-680.51	15.70	37.99	-832.94	-14.82	28.36	-834.96	-4.09	68.90	-728.92	84.89	1124.66	0.00	0.00	0.00	-725.62	25.20	1435.78	-737.01	140.47	1437.64	-876.53	18.11	1499.85	-890.42	123.80	1496.35	138.38	1150.25	74.07	726.60	1056.77	74.59	0.00
9.19000	-1056.16	168.23	23.14	-1087.65	161.16	34.97	-1231.68	208.64	90.58	-1194.50	208.02	128.94	-648.54	17.80	29.27	-680.46	15.26	38.13	-833.28	-14.24	28.00	-835.09	-3.95	68.72	-725.25	83.45	1124.84	0.00	0.00	0.00	-721.94	24.52	1435.92	-733.61	139.77	1437.73	-872.42	16.78	1499.99	-886.77	122.18	1496.49	137.74	1149.57	74.27	728.49	1056.22	75.09	0.00
9.20000	-1056.09	168.08	23.27	-1089.21	161.51	34.96	-1230.11	208.90	92.47	-1191.85	209.50	130.96	-646.64	17.10	29.98	-680.55	15.21	38.08	-833.21	-14.33	28.02	-835.10	-4.00	68.65	-721.75	82.43	1124.88	0.00	0.00	0.00	-717.99	23.75	1436.00	-730.38	138.89	1437.74	-868.69	16.01	1500.17	-882.85	121.45	1496.62	138.31	1149.59	74.41	727.84	1056.79	74.79	0.00
9.21000	-1056.16	168.32	23.17	-1087.42	161.34	35.46	-1229.50	207.71	93.88	-1191.00	208.10	131.90	-647.50	17.35	29.78	-680.76	15.78	37.91	-833.38	-14.17	27.97	-835.20	-3.91	68.53	-718.05	80.97	1124.95	0.00	0.00	0.00	-714.22	22.79	1436.00	-726.06	137.92	1437.84	-864.68	15.03	1500.33	-879.08	120.60	1496.70	139.28	1149.32	74.58	728.01	1056.67	74.79	0.00
9.22000	-1064.03	167.79	21.37	-1086.49	160.69	35.88	-1227.74	207.81	95.83	-1188.68	208.79	133.62	-649.41	16.78	29.12	-680.91	15.03	37.88	-832.98	-14.99	28.25	-835.09	-4.14	68.50	-714.18	79.84	1125.09	0.00	0.00	0.00	-709.62	22.02	1436.04	-722.17	137.05	1437.89	-860.44	13.26	1500.45	-875.47	119.46	1496.85	140.34	1149.14	74.88	727.76	1055.88	75.00	0.00
9.23000	-1064.79	167.35	21.45	-1087.87	160.26	35.44	-1225.87	208.01	98.10	-1186.63	208.70	135.02	-648.45	17.03	29.36	-680.77	15.59	38.14	-832.99	-14.95	28.15	-835.09	-4.25	68.46	-710.68	79.16	1125.12	0.00	0.00	0.00	-706.27	21.06	1436.04	-718.22	136.14	1437.90	-856.67	12.18	1500.49	-871.79	118.38	1496.86	141.87	1148.83	75.19	726.56	1057.03	74.33	0.00
9.24000	-1070.43	168.33	20.29	-1083.69	160.11	37.13	-1223.69	208.18	100.53	-1183.86	209.36	136.98	-646.80	17.94	29.91	-680.97	15.62	38.01	-833.15	-14.95	28.14	-834.79	-4.77	68.58	-707.00	78.52	1125.23	0.00	0.00	0.00	-702.64	20.25	1436.03	-714.87	135.40	1437.89	-853.06	11.47	1500.50	-868.19	117.27	1496.87	140.26	1148.75	75.02	727.05	1056.64	74.71	0.00
9.25000	-1073.05	168.14	20.05	-1085.65	160.63	37.00	-1221.38	208.36	102.90	-1181.28	209.26	138.76	-648.42	17.58	29.45	-681.11	15.91	37.98	-833.33	-14.62	27.86	-834.80	-4.73	68.47	-703.46	77.93	1125.29	0.00	0.00	0.00	-699.10	19.40	1436.05	-711.54	134.54	1437.92	-849.39	10.25	1500.63	-864.76	115.81	1496.97	139.97	1149.08	74.75	727.99	1056.13	75.05	0.00
9.26000	-1055.64	168.34	23.20	-1087.29	160.55	36.77	-1219.61	207.44	105.10	-1178.25	209.58	140.70	-647.30	17.38	29.90	-681.07	15.49	38.05	-833.07	-15.26	28.18	-834.87	-4.52	68.26	-700.20	76.82	1125.45	0.00	0.00	0.00	-694.93	18.43	1436.09	-707.44	133.40	1438.01	-845.43	8.73	1500.59	-861.53	114.07	1497.14	138.29	1149.59	74.19	729.51	1056.02	75.38	0.00
9.27000	-1072.95	168.55	20.03	-1079.63	160.14	38.75	-1217.23	206.98	107.78	-1174.78	210.45	143.12	-647.94	17.03	29.89	-681.04	15.21	38.15	-833.43	-14.61	27.86	-834.81	-4.55	68.18	-696.74	75.27	1125.52	0.00	0.00	0.00	-692.28	17.52	1436.19	-703.89	132.53	1438.02	-841.98	7.85	1500.78	-857.93	113.18	1497.24	141.50	1149.43	75.01	729.97	1055.68	75.62	0.00
9.28000	-1064.59	172.14	21.76	-1083.67	160.43	37.74	-1215.16	205.88	110.30	-1171.15	210.99	145.48	-647.34	16.88	30.24	-681.08	15.94	38.23	-833.34	-14.85	27.90	-834.68	-4.64	68.12	-693.37	74.41	1125.67	0.00	0.00	0.00	-688.50	16.51	1436.18	-700.65	131.52	1438.06	-838.38	6.69	1500.87	-854.35	112.16	1497.31	143.42	1148.07	75.93	729.21	1056.30	74.93	0.00
9.29000	-1059.97	172.57	22.43	-1080.01	160.41	38.61	-1211.96	205.92	113.62	-1167.48	211.57	148.21	-647.17	17.97	30.08	-681.10	15.86	38.19	-833.27	-14.97	28.05	-834.40	-4.89	68.17	-690.00	73.35	1125.86	0.00	0.00	0.00	-685.08	15.71	1436.24	-698.06	130.83	1438.07	-834.84	5.63	1500.99	-850.78	111.24	1497.44	140.17	1148.32	74.95	728.50	1056.98	74.60	0.00
9.30000	-1053.03	172.65	23.57	-1084.57	161.54	37.58	-1208.18	206.50	117.57	-1164.31	210.37	150.47	-649.58	18.14	29.69	-681.30	15.79	38.16	-833.28	-14.93	28.05	-834.32	-4.62	67.97	-686.67	71.99	1126.07	0.00	0.00	0.00	-681.54	14.85	1436.36	-695.11	129.99	1438.18	-831.15	4.27	1501.11	-847.19	110.19	1497.53	136.81	1149.65	74.03	728.04	1055.92	75.10	0.00
9.31000	-1052.70	172.96	22.87	-1083.49	160.92	37.68	-1203.56	207.88	122.52	-1159.87	210.59	153.69	-646.17	17.90	30.47	-681.21	16.06	38.35	-833.09	-15.20	28.13	-834.19	-4.84	68.03	-683.33	71.40	1126.34	0.00	0.00	0.00	-677.62	13.64	1436.41	-691.65	128.60	1438.34	-827.75	3.42	1501.35	-844.18	108.46	1497.79	137.72	1150.15	74.07	727.57	1056.63	74.71	0.00
9.32000	-1051.91	172.64	22.44	-1079.16	161.39	38.29	-1199.14	207.83	126.96	-1154.83	210.90	157.09	-647.39	17.40	30.14	-681.43	16.09	38.26	-833.04	-15.41	28.23	-833.99	-4.89	68.00	-680.17	70.34	1126.61	0.00	0.00	0.00	-674.79	12.89	1436.59	-687.09	127.86	1438.44	-824.35	2.53	1501.54	-840.71	107.65	1497.91	138.40	1149.73	74.43	727.35	1055.83	75.03	0.00
9.33000	-1044.52	172.66	23.30	-1078.50	161.03	38.78	-1194.66	207.37	131.70	-1149.47	211.26	160.64	-648.27	18.09	29.97	-681.48	16.67	38.38	-833.25	-14.76	27.98	-834.01	-4.44	67.77	-677.05	69.02	1126.83	0.00	0.00	0.00	-670.98	11.86	1436.65	-684.04	127.00	1438.52	-821.30	2.04	1501.72	-837.15	107.02	1498.05	141.06	1149.27	75.00	728.31	1056.26	75.03	0.00
9.34000	-1052.69	173.50	20.50	-1079.05	161.26	38.30	-1189.70	207.45	136.76	-1144.26	211.20	164.15	-649.89	17.98	29.82	-681.64	16.25	38.23	-833.51	-14.66	27.84	-833.80	-4.60	67.74	-674.03	68.36	1127.05	0.00	0.00	0.00	-668.27	11.23	1436.75	-681.30	126.22	1438.59	-817.66	0.43	1501.71	-834.25	105.47	1498.22	141.73	1149.04	74.98	728.10	1056.27	75.03	0.00
9.35000	-1051.40	174.40	19.82	-1074.79	161.40	39.35	-1183.91	208.17	142.37	-1138.21	210.93	167.66	-650.00	17.52	29.67	-681.55	16.60	38.45	-833.30	-14.96	28.00	-833.80	-4.49	67.67	-671.19	67.02	1127.07	0.00	0.00	0.00	-665.33	10.56	1436.84	-678.31	125.38	1438.66	-814.12	-0.71	1501.88	-830.95	104.48	1498.21	139.80	1149.48	74.66	727.59	1056.41	74.80	0.00
9.36000	-1050.03	174.62	19.15	-1071.44	162.20	39.76	-1177.71	208.91	148.41	-1132.24	210.57	171.55	-648.05	18.84	30.16	-681.62	16.75	38.51	-833.18	-15.24	28.14	-833.60	-4.78	67.77	-667.94	65.92	1127.20	0.00	0.00	0.00	-661.21	9.34	1436.93	-673.35	124.48	1438.77	-811.14	-1.18	1501.93	-827.51	104.16	1498.27	138.34	1149.24	74.31	727.18	1056.61	74.48	0.00
9.37000	-1048.11	175.11	18.46	-1067.82	162.59	40.51	-1172.66	207.33	153.67	-1125.05	211.28	175.93	-648.17	18.83	30.03	-681.82	16.73	38.38	-833.36	-14.85	27.87	-833.33	-5.08	67.85	-664.93	64.76	1127.26	0.00	0.00	0.00	-658.12	8.78	1436.98	-671.66	123.57	1438.80	-807.41	-2.98	1501.90	-824.39	103.23	1498.23	139.75	1148.14	75.01	728.00	1056.03	74.91	0.00
9.38000	-1045.33	175.93	17.87	-1063.35	163.20	41.13	-1166.36	207.64	159.78	-1117.77	211.73	180.50	-650.19	18.67	29.59	-681.70	16.90	38.49	-833.18	-15.11	28.11	-833.38	-5.03	67.75	-661.33	61.94	1127.99	0.00	0.00	0.00	-654.19	8.10	1437.00	-668.00	123.46	1439.02	-804.35	-3.40	1502.03	-821.49	102.03	1498.22	140.79	1149.57	74.70	728.49	1056.06	75.09	0.00
9.39000	-1043.32	176.62	16.89	-1059.23	163.43	41.01	-1160.53	206.68	165.81	-1111.15	210.34	184.58	-648.92	18.31	29.82	-681.90	17.22	38.40	-833.51	-14.63	27.83	-833.48	-4.80	67.62	-658.22	60.29	1127.94	0.00	0.00	0.00	-652.01	7.56	1437.07	-665.37	122.96	1439.10	-801.73	-3.14	1502.16	-818.33	101.56	1498.07	142.27	1149.70	75.16	728.64	1055.80	75.37	0.00
9.40000	-1040.16	177.13	15.73	-1054.90	164.11	41.68	-1154.09	205.96	172.27	-1103.53	209.69	189.27	-650.90	18.90	29.46	-681.95	16.96	38.19	-833.17	-15.29	28.17	-833.28	-5.14	67.65	-655.86	60.25	1127.58	0.00	0.00	0.00	-649.67	6.97	1437.07	-662.43	122.31	1438.94	-797.80	-5.31	1501.94	-815.22	100.76	1498.01	141.25	1149.20	75.11	727.17	1056.33	74.81	0.00
9.41000	-1036.43	177.54	15.09	-1046.63	164.32	42.89	-1147.23	204.88	178.96	-1095.27	208.75	194.26	-647.16	18.52	30.65	-681.99	16.80	38.24	-833.41	-14.75	27.82	-833.14	-5.28	67.72	-653.01	59.03	1127.30	0.00	0.00	0.00	-645.35	6.11	1436.96	-658.77	121.76	1438.77	-794.88	-5.77	1501.88	-812.36	99.58	1497.95	141.44	1148.46	75.29	727.11	1056.42	74.77	0.00
9.42000	-1030.46	178.16	17.09	-1040.53	164.65	44.34	-1138.79	203.16	184.20	-1086.61	208.71	199.16	-648.23	18.75	30.31	-681.87	17.17	38.40	-833.17	-15.06	27.99	-833.17	-5.28	67.69	-650.37	58.43	1126.97	0.00	0.00	0.00	-642.43	5.70	1436.93	-655.83	121.15	1438.62	-792.00	-6.15	1501.93	-809.20	99.39	1497.78	139.15	1148.43	74.84	727.76	1056.88	74.62	0.00
9.43000	-1022.22	179.25	21.32	-1032.42	165.62	48.27	-1130.73	201.12	187.80	-1078.72	206.93	202.93	-647.87	18.19	30.51	-682.16	17.62	38.01	-833.22	-15.31	28.10	-833.35	-4.97	67.49	-647.72	57.81	1126.59	0.00	0.00	0.00	-639.45	5.13	1436.76	-652.87	120.63	1438.45	-788.80	-6.51	1501.87	-806.17	98.67	1497.81	137.49	1150.27	73.86	727.61	1056.18	74.89	0.00
9.44000	-1011.19	179.49	26.06	-1020.69	165.59	52.98	-1121.52	200.83	190.93	-1069.52	206.42	206.67	-650.75	18.65	29.35	-682.05	17.39	38.07	-833.11	-15.41	28.12	-833.36	-4.95	67.43	-645.01	57.41	1126.21	0.00	0.00	0.00	-636.50	4.75	1436.61	-650.40	119.99	1438.32	-785.74	-7.26	1501.76	-803.35	97.77	1497.69	139.30	1148.91	74.59	728.61	1056.63	74.96	0.00
9.45000	-997.93	179.68	30.65	-1008.69	165.37	56.88	-1112.60	199.38	192.51	-1060.39	204.34	209.12	-648.78	19.34	29.80	-681.98	17.56	38.03	-833.22	-15.25	28.03	-833.20	-5.11	67.55	-642.47	57.42	1125.97	0.00	0.00	0.00	-633.30	4.39	1436.37	-647.63	119.51	1438.12	-782.16	-8.52	1501.70	-800.24	97.34	1497.61	138.30	1149.27	74.31	728.72	1056.03	75.24	0.00
9.46000	-984.49	179.90	34.45	-997.16	165.07	59.76	-1101.97	199.19	194.07	-1050.10	203.49	211.20	-650.03	17.87	29.58	-682.13	17.38	37.86	-833.42	-14.72	27.76	-833.28	-5.06	67.47	-639.62	56.45	1125.77	0.00	0.00	0.00	-629.38	3.76	1436.08	-644.09	119.24	1437.86	-779.03	-9.00	1501.59	-797.50	96.19	1497.76	141.26	1149.36	75.20	728.74	1055.29	75.30	0.00
9.47000	-975.11	184.27	35.73	-983.87	164.41	61.89	-1091.55	198.31	194.40	-1040.05	201.40	211.89	-649.32	18.61	29.61	-682.07	17.37	37.82	-833.16	-15.31	28.07	-833.17	-5.22	67.54	-637.04	56.38	1125.56	0.00	0.00	0.00	-627.37	3.60	1435.89	-641.16	118.80	1437.64	-775.79	-9.72	1501.68	-794.24	96.07	1497.72	138.37	1149.76	74.47	727.97	1056.34	74.81	0.00
9.48000	-969.00	178.89	31.63	-971.32	164.16	63.32	-1080.73	197.56	193.70	-1029.07	200.46	212.06	-649.55	18.60	29.68	-681.68	17.06	38.14	-833.36	-14.94	27.86	-832.97	-5.60	67.70	-634.52	56.39	1125.40	0.00	0.00	0.00	-624.77	3.19	1435.61	-638.22	118.43	1437.42	-772.94	-9.60	1501.67	-791.23	95.67	1497.68	139.48	1149.29	74.68	728.07	1056.26	75.08	0.00
9.49000	-945.60	184.96	39.38	-958.02	166.98	62.79	-1068.96	197.49	192.56	-1017.58	199.70	211.49	-648.36	18.90	29.80	-681.92	17.56	37.72	-833.20	-15.22	28.02	-833.06	-5.38	67.61	-632.12	56.32	1125.43	0.00	0.00	0.00	-622.61	2.92	1435.43	-623.66	24.83	1435.81	-700.07	56.74	1468.24	-788.35	95.17	1497.77	138.99	1150.33	74.35	727.50	1056.35	75.03	0.00
9.50000	-928.63	186.28	40.56	-938.30	167.10	63.88	-1057.48	195.91	189.97	-1005.20	199.52	210.47	-649.37	18.99	29.56	-681.64	16.87	38.01	-833.27	-15.08	27.86	-833.33	-4.81	67.36	-629.45	55.59	1125.48	0.00	0.00	0.00	-619.47	2.71	1435.19	-630.20	95.55	1436.36	-748.68	6.92	1492.99	-785.76	93.94	1497.80	140.34	1149.24	74.80	727.84	1056.86	74.72	0.00
9.51000	-911.32	187.07	41.06	-925.76	168.03	62.98	-1045.11	194.08	186.14	-993.09	198.58	208.47	-647.66	18.58	29.85	-681.88	17.52	37.71	-833.00	-15.43	28.03	-833.33	-4.59	67.31	-626.82	55.17	1125.58	0.00	0.00	0.00	-615.22	2.48	1434.82	-630.05	116.82	1436.44	-763.94	-10.65	1501.69	-782.77	93.91	1497.91	140.10	1149.83	74.50	728.68	1055.92	75.21	0.00
9.52000	-889.98	187.33	41.86	-907.65	168.01	62.61	-1032.22	193.07	181.77	-980.30	197.80	205.63	-646.71	18.99	30.40	-681.73	17.37	37.82	-833.46	-14.88	27.77	-833.26	-4.79	67.37	-624.51	55.12	1125.60	0.00	0.00	0.00	-612.62	2.26	1434.59	-626.91	116.80	1436.18	-760.94	-10.97	1501.70	-779.87	93.50	1497.89	139.88	1149.23	74.74	726.48	1056.40	74.69	0.00
9.53000	-869.01	188.36	42.08	-887.85	168.06	61.75	-1017.88	193.47	177.10	-966.67	198.11	202.43	-646.43	18.95	30.30	-681.78	16.42	37.66	-833.23	-15.37	27.99	-833.17	-4.96	67.54	-622.06	54.79	1125.77	0.00	0.00	0.00	-609.57	2.01	1434.31	-624.97	116.61	1435.98	-757.92	-11.26	1501.70	-776.71	93.93	1497.84	141.63	1147.98	75.47	727.66	1056.66	74.95	0.00
9.54000	-849.04	183.95	41.63	-870.51	168.21	60.15	-1003.31	192.62	171.19	-953.54	196.55	197.67	-647.53	18.81	29.93	-681.86	16.13	37.53	-833.31	-15.11	27.80	-833.04	-5.11	67.66	-619.59	54.41	1125.83	0.00	0.00	0.00	-607.17	1.97	1434.14	-622.58	116.51	1435.78	-755.00	-11.68	1501.69	-773.95	93.52	1497.96	140.17	1148.42	75.08	728.82	1056.31	75.32	0.00
9.55000	-830.13	183.44	40.33	-852.65	168.17	58.28	-988.26	192.00	164.56	-939.82	195.14	192.42	-647.70	18.82	29.80	-681.75	15.96	37.55	-833.33	-15.05	27.74	-832.92	-5.38	67.88	-617.82	55.42	1125.23	0.00	0.00	0.00	-604.69	2.04	1433.98	-619.91	116.46	1435.60	-752.10	-12.08	1501.68	-771.55	92.77	1498.04	138.29	1150.40	73.86	729.55	1056.37	75.20	0.00
9.56000	-809.67	183.04	39.17	-831.40	165.74	57.51	-972.38	192.03	157.65	-924.70	194.92	187.00	-647.58	17.96	29.98	-681.87	16.18	37.42	-833.26	-15.32	27.75	-833.13	-4.94	67.74	-615.46	55.30	1125.13	0.00	0.00	0.00	-601.67	1.93	1433.69	-616.62	116.33	1435.40	-749.62	-11.75	1501.66	-768.92	92.47	1497.95	140.85	1149.08	75.12	729.82	1055.52	75.55	0.00
9.57000	-789.90	182.25	37.70	-808.84	165.67	56.13	-956.36	191.39	149.74	-909.03	195.55	181.46	-646.31	18.04	30.20	-681.87	15.47	37.48	-833.11	-15.49	27.82	-832.92	-5.26	67.95	-613.10	54.76	1125.18	0.00	0.00	0.00	-598.68	1.94	1433.51	-615.03	116.41	1435.23	-746.85	-12.06	1501.49	-766.00	92.90	1497.89	139.61	1149.29	74.95	728.66	1056.40	74.96	0.00
9.58000	-768.65	182.02	36.33	-790.76	165.99	53.77	-939.38	191.18	141.61	-893.97	194.80	175.09	-648.79	18.08	30.08	-682.04	15.34	37.41	-833.46	-14.97	27.59	-833.02	-5.09	67.94	-610.49	54.14	1125.16	0.00	0.00	0.00	-596.21	1.83	1433.39	-612.40	116.36	1435.11	-744.14	-12.27	1501.46	-763.55	92.52	1497.90	138.77	1149.72	74.39	726.88	1056.68	74.68	0.00
9.59000	-749.10	181.87	34.58	-770.35	165.81	51.81	-922.25	190.51	132.94	-878.22	194.04	168.42	-647.83	17.83	30.54	-682.10	15.16	37.37	-833.05	-15.89	28.04	-833.17	-4.70	67.85	-608.15	53.99	1125.11	0.00	0.00	0.00	-594.25	1.87	1433.34	-610.39	116.37	1435.03	-741.33	-12.61	1501.43	-761.28	91.79	1497.85	139.17	1149.04	74.54	726.05	1056.30	74.54	0.00
9.60000	-726.41	181.98	33.68	-750.31	166.12	49.89	-904.67	189.79	124.18	-861.10	194.89	162.22	-646.42	17.01	31.21	-682.10	15.27	37.25	-833.07	-15.71	27.89	-833.04	-4.96	67.93	-605.55	54.46	1125.02	0.00	0.00	0.00	-591.82	2.04	1433.28	-607.78	116.47	1434.90	-738.97	-12.06	1501.32	-758.66	92.00	1497.66	140.34	1149.51	74.74	726.82	1056.35	74.85	0.00
9.61000	-704.39	182.05	33.07	-726.88	166.37	48.81	-886.89	189.11	115.27	-844.42	194.20	155.17	-645.58	17.57	31.74	-682.12	14.97	37.31	-833.24	-15.30	27.63	-832.97	-5.07	67.98	-603.01	53.60	1124.88	0.00	0.00	0.00	-588.56	2.13	1433.15	-604.38	116.53	1434.67	-736.32	-12.18	1501.19	-756.27	91.85	1497.52	141.27	1149.80	74.81	728.32	1056.04	75.06	0.00
9.62000	-681.23	182.37	33.02	-708.27	166.15	47.23	-868.42	188.25	106.45	-827.56	194.13	148.51	-647.74	18.03	31.56	-681.71	15.19	37.48	-833.36	-15.27	27.62	-832.97	-5.05	68.01	-600.33	53.35	1124.65	0.00	0.00	0.00	-585.29	2.26	1432.97	-601.93	116.77	1434.53	-734.14	-11.29	1501.10	-753.42	92.49	1497.33	139.69	1149.31	74.53	728.11	1055.66	75.16	0.00
9.63000	-658.25	183.09	33.73	-684.39	166.21	46.62	-849.71	187.64	97.90	-810.36	194.00	141.86	-647.65	17.41	31.90	-681.51	15.57	37.37	-833.08	-15.76	27.87	-832.96	-5.02	67.93	-597.78	53.49	1124.40	0.00	0.00	0.00	-583.97	2.36	1432.97	-600.11	116.97	1434.42	-731.53	-10.95	1500.93	-750.75	93.19	1497.16	139.78	1148.73	74.97	726.35	1056.44	74.39	0.00
9.64000	-636.33	183.39	34.26	-662.42	166.47	46.27	-830.36	188.15	90.07	-792.71	193.68	135.41	-646.37	17.22	32.31	-681.06	15.20	37.15	-833.25	-15.43	27.55	-832.99	-4.95	67.83	-595.26	52.73	1124.17	0.00	0.00	0.00	-581.77	2.47	1432.86	-585.72	24.20	1433.17	-647.79	67.64	1459.75	-748.25	93.30	1496.89	140.27	1150.01	74.69	727.88	1055.91	75.11	0.00
9.65000	-614.64	183.16	34.84	-643.93	165.97	45.41	-811.19	188.15	82.42	-775.42	193.32	129.29	-646.56	17.03	32.21	-680.72	14.22	36.98	-833.23	-15.52	27.68	-833.08	-4.88	67.78	-592.46	53.22	1123.93	0.00	0.00	0.00	-578.91	2.71	1432.72	-592.21	95.50	1433.88	-705.26	9.49	1489.88	-745.61	93.73	1496.70	138.55	1150.93	73.81	726.89	1057.22	74.42	0.00
9.66000	-593.59	181.60	35.15	-620.78	166.64	45.80	-790.98	189.43	75.67	-758.16	192.97	123.55	-650.55	16.43	31.49	-680.11	14.12	37.05	-833.19	-15.60	27.79	-832.84	-5.23	67.96	-589.98	53.43	1123.65	0.00	0.00	0.00	-575.95	2.90	1432.61	-591.95	117.22	1434.02	-724.03	-10.19	1500.43	-742.88	94.55	1496.52	139.99	1151.07	74.16	726.66	1056.37	74.61	0.00
9.67000	-572.32	181.81	37.60	-600.19	166.65	46.48	-771.57	190.27	69.37	-740.98	192.13	118.11	-648.88	16.86	31.71	-679.43	14.16	37.24	-833.39	-15.28	27.53	-832.84	-5.14	67.89	-587.22	53.77	1123.42	0.00	0.00	0.00	-573.31	3.38	1432.51	-589.24	117.48	1433.79	-721.57	-10.00	1500.29	-740.59	94.28	1496.29	138.35	1149.94	74.31	727.18	1055.79	75.02	0.00
9.68000	-551.63	182.26	39.53	-579.78	167.46	47.32	-752.37	190.78	63.60	-723.63	191.92	113.30	-646.65	16.33	32.67	-678.99	13.65	37.30	-833.04	-15.87	27.83	-832.65	-5.34	67.98	-584.81	53.50	1123.16	0.00	0.00	0.00	-571.29	3.75	1432.40	-586.70	117.99	1433.63	-719.28	-9.20	1500.12	-738.10	95.04	1496.10	138.04	1149.08	74.20	728.01	1056.14	75.04	0.00
9.69000	-531.55	182.43	40.93	-560.36	167.39	48.74	-733.07	191.50	58.33	-706.47	192.05	109.17	-644.33	17.05	33.15	-677.60	10.50	38.30	-833.16	-15.65	27.74	-832.78	-4.89	67.73	-582.07	53.35	1122.95	0.00	0.00	0.00	-568.90	3.93	1432.32	-570.72	26.25	1432.62	-649.27	55.54	1466.20	-735.87	94.94	1495.77	138.35	1149.55	74.31	727.62	1055.56	75.03	0.00
9.70000	-512.12	182.57	43.48	-541.24	168.05	50.37	-713.63	193.11	53.93	-689.13	192.95	105.76	-643.89	13.76	34.91	-677.18	10.03	38.60	-833.22	-15.62	27.71	-832.54	-5.11	67.89	-579.25	53.62	1122.68	0.00	0.00	0.00	-566.19	4.22	1432.24	-578.82	97.32	1433.18	-696.81	8.57	1491.00	-733.42	95.17	1495.50	139.38	1148.75	74.88	727.28	1055.11	75.33	0.00
9.71000	-492.86	183.06	46.07	-522.25	168.56	51.99	-695.01	194.20	50.07	-671.90	193.77	102.70	-644.68	12.47	34.78	-677.33	9.82	38.78	-833.07	-15.86	27.90	-832.60	-4.90	67.84	-576.47	53.93	1122.46	0.00	0.00	0.00	-563.67	4.77	1432.07	-578.60	119.26	1433.22	-711.61	-8.06	1499.48	-730.70	95.91	1495.14	139.85	1148.34	75.03	729.16	1055.81	75.30	0.00
9.72000	-472.50	183.79	49.04	-499.71	168.92	54.98	-676.78	194.74	46.69	-655.13	194.45	100.17	-641.48	13.11	35.04	-677.96	10.46	38.53	-832.88	-15.96	28.05	-832.58	-4.67	67.77	-573.71	54.54	1122.26	0.00	0.00	0.00	-560.73	5.29	1432.07	-575.68	119.70	1433.10	-709.29	-6.86	1499.32	-727.99	96.68	1494.79	141.44	1146.92	75.84	727.35	1056.07	74.92	0.00
9.73000	-455.17	184.15	51.62	-483.88	169.11	56.22	-658.71	196.05	44.11	-638.81	194.96	97.96	-648.45	13.05	32.91	-678.58	10.50	38.48	-833.35	-15.08	27.55	-832.45	-4.66	67.81	-570.91	54.98	1122.04	0.00	0.00	0.00	-558.76	5.76	1432.01	-572.94	120.09	1432.87	-706.58	-6.14	1498.98	-725.18	97.69	1494.51	141.47	1148.24	75.38	727.30	1055.61	75.05	0.00
9.74000	-436.81	184.41	54.54	-466.75	169.93	58.31	-641.18	197.23	42.17	-622.59	196.21	96.64	-642.77	12.95	33.72	-679.39	10.85	38.23	-833.09	-15.47	27.81	-832.39	-4.37	67.76	-568.14	55.01	1121.72	0.00	0.00	0.00	-556.66	6.26	1431.99	-560.60	28.07	1432.21	-634.60	60.43	1463.93	-722.49	98.19	1494.14	140.53	1147.98	75.10	728.99	1055.70	75.28	0.00
9.75000	-419.47	184.58	57.95	-449.27	169.97	61.21	-624.21	198.14	40.44	-607.30	196.39	95.20	-642.88	13.99	32.99	-680.20	10.94	38.29	-832.96	-15.66	27.99	-832.11	-4.60	67.96	-565.18	55.36	1121.46	0.00	0.00	0.00	-553.70	6.81	1431.82	-564.52	99.79	1432.34	-683.27	12.40	1489.21	-719.58	99.33	1493.70	141.05	1148.41	75.10	727.68	1056.18	74.94	0.00
9.76000	-404.60	185.05	61.38	-434.11	170.31	64.04	-608.09	198.47	38.86	-592.75	196.69	94.27	-647.48	13.08	32.41	-681.13	11.28	38.05	-833.02	-15.35	27.84	-832.13	-4.43	67.93	-562.15	55.62	1121.07	0.00	0.00	0.00	-550.16	7.28	1431.57	-563.94	121.98	1432.18	-698.79	-3.53	1497.98	-716.37	100.97	1493.26	140.97	1147.75	75.15	725.64	1056.46	74.44	0.00
9.77000	-388.76	184.96	65.56	-419.27	170.67	67.34	-592.02	199.98	38.25	-578.33	197.58	93.87	-647.75	13.46	32.02	-682.10	15.22	37.43	-833.14	-15.02	27.71	-832.31	-3.83	67.74	-559.26	56.05	1120.77	0.00	0.00	0.00	-546.92	8.03	1431.31	-560.46	122.77	1431.86	-695.90	-2.80	1497.61	-713.81	101.21	1492.84	140.69	1148.18	75.32	725.91	1056.24	74.66	0.00
9.78000	-375.04	184.73	69.82	-405.43	170.21	71.05	-577.38	200.17	37.37	-565.25	197.77	93.54	-645.54	13.21	32.08	-682.58	15.86	37.24	-833.09	-15.28	27.85	-832.02	-4.06	67.88	-555.83	57.00	1120.35	0.00	0.00	0.00	-544.71	8.83	1431.12	-557.28	123.24	1431.52	-692.90	-2.15	1497.21	-710.73	102.84	1492.38	138.41	1148.68	74.67	726.77	1055.70	74.82	0.00
9.79000	-361.08	184.99	73.93	-391.16	169.82	74.79	-563.19	201.43	37.32	-552.73	197.89	93.37	-647.24	13.56	31.59	-682.65	15.81	37.43	-833.22	-14.86	27.74	-831.84	-4.07	68.03	-552.90	56.92	1119.98	0.00	0.00	0.00	-542.66	9.50	1430.89	-553.79	124.58	1431.18	-690.19	-0.80	1496.89	-707.68	103.66	1491.87	140.37	1148.62	74.86	727.12	1055.46	74.97	0.00
9.80000	-348.33	184.33	78.02	-379.21	169.83	78.34	-550.43	201.36	36.88	-540.59	198.87	93.64	-646.07	16.60	30.93	-682.94	15.49	37.24	-833.07	-15.12	27.86	-832.03	-3.60	67.81	-549.82	57.78	1119.49	0.00	0.00	0.00	-538.58	10.25	1430.60	-551.28	125.18	1430.66	-687.36	0.23	1496.50	-704.62	104.74	1491.49	140.36	1148.38	75.21	727.70	1056.09	75.10	0.00
9.81000	-337.31	184.45	81.67	-366.30	168.82	81.91	-538.02	202.45	37.07	-529.15	199.89	94.11	-647.28	16.71	30.55	-683.10	15.58	37.22	-833.12	-14.92	27.87	-831.84	-3.71	67.92	-546.58	57.74	1119.01	0.00	0.00	0.00	-535.82	11.12	1430.25	-547.45	125.99	1430.27	-684.39	1.24	1496.08	-701.53	105.51	1491.00	139.65	1149.37	74.95	727.65	1056.65	74.75	0.00
9.82000	-325.17	183.38	85.63	-355.87	168.96	84.45	-526.80	202.71	36.93	-518.92	199.93	94.30	-647.40	16.72	30.48	-683.14	15.93	37.18	-832.76	-15.50	28.01	-831.69	-3.77	68.03	-543.06	58.50	1118.62	0.00	0.00	0.00	-532.38	12.07	1429.93	-546.14	126.82	1429.92	-681.16	2.29	1495.72	-698.04	106.96	1490.46	138.74	1149.39	74.54	728.63	1055.55	75.34	0.00
9.83000	-315.95	182.55	88.44	-345.73	168.39	87.48	-516.27	203.35	36.98	-509.43	200.11	94.33	-649.49	16.32	29.59	-683.15	15.80	37.17	-833.03	-15.20	27.92	-831.73	-3.58	68.01	-539.78	58.87	1118.12	0.00	0.00	0.00	-529.16	13.03	1429.67	-542.54	127.87	1429.52	-678.21	3.76	1495.35	-694.60	108.55	1489.97	140.32	1149.11	74.70	727.43	1055.19	75.40	0.00
9.84000	-307.91	181.67	90.92	-337.65	167.86	89.53	-506.51	204.25	37.18	-500.72	200.62	94.50	-646.70	16.36	30.90	-683.22	16.32	37.14	-832.81	-15.27	28.01	-831.72	-3.28	68.00	-536.36	59.14	1117.67	0.00	0.00	0.00	-526.12	14.03	1429.41	-538.11	129.06	1429.09	-675.18	5.54	1495.06	-691.41	109.43	1489.51	139.16	1149.34	74.52	728.12	1054.95	75.46	0.00
9.85000	-299.62	180.99	92.91	-329.93	167.21	91.20	-497.83	204.78	37.08	-492.76	200.95	94.49	-647.77	16.88	30.16	-683.23	16.37	37.20	-833.07	-14.68	27.77	-831.42	-3.61	68.22	-532.73	60.38	1117.16	0.00	0.00	0.00	-523.05	15.09	1429.11	-534.91	129.97	1428.65	-671.89	6.82	1494.64	-687.78	110.91	1488.98	139.59	1150.42	74.38	726.63	1056.74	74.50	0.00
9.86000	-294.18	179.38	94.17	-323.33	166.50	92.40	-490.19	205.13	36.72	-485.18	201.94	94.67	-649.02	16.40	29.72	-683.12	16.13	37.29	-832.92	-14.97	27.96	-831.62	-3.08	68.12	-529.17	60.59	1116.65	0.00	0.00	0.00	-519.09	16.00	1428.80	-531.62	130.95	1428.21	-668.20	7.55	1494.22	-684.32	112.15	1488.52	139.85	1149.78	74.58	727.33	1056.42	74.78	0.00
9.87000	-287.71	177.89	95.31	-316.64	164.70	93.51	-482.90	206.16	36.67	-478.75	202.35	94.49	-646.98	16.36	30.28	-683.13	16.19	37.24	-832.93	-14.76	27.95	-831.31	-3.28	68.32	-525.42	61.23	1116.28	0.00	0.00	0.00	-514.97	17.36	1428.43	-527.40	132.18	1427.75	-664.68	8.70	1493.73	-680.84	113.35	1488.01	140.08	1148.61	75.11	728.12	1055.94	75.19	0.00
9.88000	-279.94	176.14	96.59	-309.33	164.18	94.48	-476.88	206.40	36.08	-472.76	203.29	94.33	-647.83	16.45	30.20	-683.18	16.25	37.27	-832.49	-15.49	28.30	-831.20	-3.20	68.39	-521.69	62.22	1115.87	0.00	0.00	0.00	-511.89	18.25	1428.14	-524.80	133.18	1427.37	-661.32	10.71	1493.33	-677.13	114.80	1487.56	140.60	1148.42	75.35	727.38	1055.90	75.07	0.00
9.89000	-276.37	174.75	96.20	-305.93	162.98	93.85	-471.61	206.96	35.59	-467.64	203.75	93.83	-647.59	16.67	30.05	-683.36	16.12	37.04	-832.82	-14.76	27.98	-831.09	-3.13	68.56	-517.79	62.57	1115.47	0.00	0.00	0.00	-508.88	19.16	1427.87	-511.01	41.31	1427.71	-572.49	88.65	1451.49	-673.35	116.34	1487.08	141.08	1148.32	75.39	726.49	1057.32	74.28	0.00
9.90000	-271.04	173.06	95.94	-301.05	160.84	93.79	-466.68	208.00	35.00	-463.40	203.33	92.83	-650.04	16.24	29.74	-683.24	16.61	37.09	-832.79	-14.87	28.11	-831.11	-2.84	68.55	-513.96	63.51	1115.01	0.00	0.00	0.00	-505.42	20.37	1427.57	-513.83	113.91	1426.67	-631.98	33.57	1481.77	-669.46	117.77	1486.67	140.99	1149.16	74.98	727.17	1056.42	74.74	0.00
9.91000	-267.19	171.28	95.09	-298.54	158.95	92.56	-462.84	208.42	34.10	-459.61	203.63	91.89	-650.16	16.34	29.42	-683.15	15.87	37.16	-833.01	-14.15	27.82	-830.83	-2.91	68.82	-510.06	64.32	1114.56	0.00	0.00	0.00	-501.28	21.96	1427.21	-512.38	136.88	1426.09	-650.48	15.41	1492.23	-665.68	118.97	1486.13	138.84	1149.42	74.62	727.01	1056.14	74.78	0.00
9.92000	-263.16	169.27	93.90	-296.03	157.37	91.05	-459.58	209.10	33.15	-456.36	203.78	90.76	-646.98	16.87	29.81	-683.25	16.43	37.03	-832.67	-14.45	28.15	-830.68	-2.91	69.03	-505.72	65.71	1114.23	0.00	0.00	0.00	-497.43	23.11	1426.90	-507.70	138.32	1425.68	-646.79	17.51	1491.82	-661.40	121.11	1485.66	140.51	1148.35	75.04	727.82	1056.62	74.91	0.00
9.93000	-261.49	167.05	92.08	-293.30	155.49	89.56	-457.05	209.04	31.71	-453.60	204.41	89.80	-648.68	16.25	29.59	-683.07	15.82	37.18	-832.56	-14.47	28.11	-830.62	-2.55	68.97	-501.55	66.83	1113.85	0.00	0.00	0.00	-493.21	24.39	1426.63	-503.46	139.50	1425.25	-642.94	19.43	1491.37	-657.27	122.80	1485.18	141.64	1147.37	75.52	726.63	1056.90	74.55	0.00
9.94000	-261.78	164.78	89.24	-290.86	153.51	87.52	-455.17	209.77	30.60	-451.54	204.84	88.54	-648.83	16.40	29.55	-683.07	16.03	37.19	-832.79	-14.01	27.95	-830.33	-2.80	69.30	-497.19	67.46	1113.45	0.00	0.00	0.00	-489.72	25.41	1426.37	-491.40	47.58	1426.04	-551.36	96.14	1449.22	-653.06	124.53	1484.63	141.45	1148.24	75.38	727.35	1056.51	74.69	0.00
9.95000	-259.21	162.71	87.02	-290.66	152.38	84.79	-453.81	210.68	29.34	-450.26	204.27	86.66	-650.86	16.42	29.32	-683.23	15.81	37.00	-832.35	-14.47	28.34	-830.30	-2.57	69.36	-492.71	68.94	1113.08	0.00	0.00	0.00	-485.58	26.77	1426.03	-493.93	120.66	1424.73	-612.20	42.14	1479.66	-648.74	126.38	1484.02	140.42	1148.85	75.13	727.63	1056.46	74.83	0.00
9.96000	-257.47	161.48	84.24	-290.01	150.97	81.81	-453.20	210.13	28.64	-449.31	204.42	84.99	-647.24	16.11	30.16	-683.17	16.22	37.03	-832.41	-14.02	28.22	-830.17	-2.36	69.50	-488.24	69.76	1112.61	0.00	0.00	0.00	-480.08	28.57	1425.65	-491.19	143.84	1424.02	-631.22	24.83	1490.05	-644.44	128.21	1483.51	138.96	1149.49	74.38	726.46	1056.11	74.69	0.00
9.97000	-256.98	160.36	81.05	-290.53	150.28	78.53	-452.91	209.41	27.90	-448.94	203.91	83.09	-646.76	16.16	30.12	-683.28	15.98	36.94	-832.38	-14.06	28.30	-830.05	-2.19	69.64	-483.78	70.87	1112.24	0.00	0.00	0.00	-476.23	29.96	1425.24	-486.33	145.35	1423.52	-626.90	26.23	1489.50	-639.91	130.42	1482.79	137.65	1149.78	74.10	726.47	1056.17	74.66	0.00
9.98000	-258.22	159.09	78.08	-291.20	149.35	75.78	-452.17	209.44	27.55	-451.36	203.79	79.99	-650.33	16.06	29.55	-683.24	16.44	36.94	-832.10	-14.09	28.51	-829.85	-2.13	69.87	-479.03	71.96	1111.81	0.00	0.00	0.00	-471.97	31.47	1424.86	-481.56	146.57	1423.02	-622.87	28.62	1488.82	-635.56	132.17	1482.17	137.73	1149.95	74.01	728.23	1056.72	74.74	0.00
9.99000	-255.84	158.33	75.58	-287.74	148.04	73.87	-451.71	209.17	26.79	-449.02	202.75	78.41	-648.05	16.23	29.98	-683.06	15.74	37.11	-832.14	-13.88	28.50	-829.66	-1.99	70.07	-474.29	73.22	1111.37	0.00	0.00	0.00	-468.31	32.76	1424.49	-470.06	54.80	1424.16	-529.28	104.36	1446.76	-631.01	134.04	1481.54	140.45	1148.80	74.94	727.85	1056.35	74.80	0.00
10.00000	-255.62	157.96	72.32	-286.97	147.71	70.76	-450.83	210.02	26.60	-447.88	202.69	76.53	-647.98	16.64	30.04	-683.19	15.85	37.01	-832.22	-13.31	28.47	-829.32	-2.11	70.46	-469.14	74.54	1110.98	0.00	0.00	0.00	-463.68	34.26	1424.08	-470.16	128.00	1422.37	-590.98	51.04	1476.87	-626.49	135.71	1480.84	139.59	1148.39	75.10	726.83	1055.59	74.93	0.00
10.01000	-254.19	158.09	67.82	-287.82	147.66	66.59	-450.48	209.35	25.90	-443.71	201.47	75.27	-647.09	16.66	30.42	-683.10	16.54	37.18	-831.87	-13.63	28.79	-829.24	-1.85	70.64	-464.07	75.63	1110.55	0.00	0.00	0.00	-457.67	36.13	1423.57	-467.45	151.43	1421.38	-609.91	34.02	1487.11	-621.92	137.79	1480.17	137.37	1149.15	74.35	726.69	1055.82	74.78	0.00
10.02000	-252.29	158.37	62.74	-283.90	148.61	62.85	-449.99	209.23	25.94	-445.18	201.07	73.62	-651.33	16.18	29.03	-683.19	16.34	36.97	-832.10	-12.74	28.55	-829.02	-1.67	70.91	-459.08	76.61	1110.22	0.00	0.00	0.00	-453.44	37.69	1423.23	-462.94	152.91	1420.95	-605.71	36.27	1486.49	-617.11	140.03	1479.57	137.51	1149.37	74.22	726.22	1056.89	74.21	0.00
10.03000	-251.03	158.43	58.20	-282.81	148.37	59.26	-449.73	208.59	25.63	-442.55	200.20	73.09	-651.31	16.75	29.25	-683.10	16.39	37.06	-831.87	-12.69	28.80	-828.86	-1.41	71.23	-454.10	78.09	1109.88	0.00	0.00	0.00	-448.22	39.36	1422.93	-458.13	154.40	1420.68	-600.97	38.18	1486.04	-612.29	142.01	1479.18	136.95	1149.69	73.98	727.73	1056.17	74.85	0.00
10.04000	-250.86	158.55	54.44	-282.21	148.33	55.88	-449.17	208.85	25.80	-440.74	200.07	72.96	-648.31	16.76	30.21	-683.05	16.14	37.10	-831.61	-12.29	29.07	-828.34	-1.60	71.89	-448.70	79.50	1109.72	0.00	0.00	0.00	-443.74	40.66	1422.60	-443.11	62.59	1422.07	-557.61	68.38	1468.28	-607.49	143.85	1478.89	137.27	1148.94	74.18	728.29	1055.78	75.13	0.00
10.05000	-249.67	158.74	51.49	-280.71	148.59	53.71	-448.74	209.23	26.06	-439.64	200.02	72.82	-647.11	16.22	30.44	-683.10	16.05	36.88	-831.43	-12.04	29.45	-827.92	-1.50	72.58	-443.16	81.09	1109.59	0.00	0.00	0.00	-438.66	42.28	1422.72	-445.46	135.86	1420.72	-581.63	49.98	1481.11	-602.35	146.12	1478.71	139.89	1149.77	74.78	727.30	1055.79	74.92	0.00
10.06000	-249.45	158.85	48.53	-278.29	148.66	51.84	-448.49	209.02	25.94	-438.64	199.87	72.58	-646.08	16.07	30.39	-682.81	15.67	37.05	-830.97	-12.22	30.36	-827.71	-0.95	73.18	-437.82	82.68	1109.43	0.00	0.00	0.00	-432.02	44.37	1422.69	-442.43	159.40	1420.31	-586.97	44.87	1485.54	-597.27	148.47	1478.58	138.67	1149.69	74.38	727.95	1056.08	74.89	0.00
10.07000	-248.29	158.87	46.03	-279.28	148.62	48.84	-448.37	208.91	25.80	-437.63	200.11	72.48	-646.85	16.68	30.34	-682.62	16.11	37.08	-830.76	-11.65	31.10	-826.98	-1.10	74.40	-432.53	84.47	1109.46	0.00	0.00	0.00	-428.25	46.32	1423.61	-437.66	160.81	1420.41	-582.08	47.00	1485.48	-592.15	150.77	1478.48	138.73	1149.20	74.41	726.52	1056.76	74.17	0.00
10.08000	-246.35	158.65	43.95	-279.04	148.64	46.68	-448.17	209.09	25.69	-436.71	200.14	72.22	-646.47	16.54	30.06	-682.42	15.84	37.04	-830.45	-11.58	32.07	-826.27	-1.13	75.65	-426.97	86.52	1109.48	0.00	0.00	0.00	-423.62	48.22	1423.96	-432.17	162.53	1420.54	-577.04	48.98	1485.54	-587.03	152.72	1478.44	140.66	1149.30	74.72	727.06	1055.92	74.73	0.00
10.09000	-244.62	158.07	42.75	-278.19	148.46	45.37	-448.09	208.96	25.74	-436.09	199.77	71.87	-647.54	15.58	29.97	-682.31	15.98	36.82	-830.34	-11.09	33.18	-825.71	-0.76	76.95	-421.47	87.83	1109.65	0.00	0.00	0.00	-419.53	49.82	1424.31	-420.24	71.75	1423.58	-479.78	122.30	1444.47	-581.93	154.82	1478.53	139.85	1148.21	74.95	728.59	1055.94	75.15	0.00
10.10000	-246.14	157.65	40.67	-277.92	147.76	43.97	-447.99	209.02	25.71	-435.50	199.36	71.66	-643.94	15.66	30.63	-681.98	15.77	36.93	-829.82	-10.95	34.65	-825.04	-0.49	78.43	-416.70	89.55	1109.76	0.00	0.00	0.00	-414.40	51.47	1424.58	-419.50	144.32	1421.67	-543.25	71.87	1475.25	-576.77	156.70	1478.68	138.16	1147.46	74.98	728.04	1056.15	75.00	0.00
10.11000	-247.48	157.82	38.60	-277.45	147.45	42.59	-447.87	209.09	25.70	-434.45	200.01	71.81	-647.05	15.97	29.63	-681.47	15.77	37.01	-829.24	-11.03	36.31	-824.14	-0.49	80.17	-411.58	91.77	1109.98	0.00	0.00	0.00	-408.40	53.51	1425.01	-415.86	167.72	1421.31	-562.41	56.05	1486.29	-571.35	159.02	1478.90	139.57	1149.23	74.46	727.84	1056.30	74.99	0.00
10.12000	-246.35	157.21	38.20	-277.05	147.52	41.35	-447.79	208.83	25.56	-433.90	199.52	71.50	-644.49	15.31	30.21	-681.42	15.12	36.67	-828.86	-10.75	37.98	-823.25	-0.42	82.03	-406.36	93.53	1110.39	0.00	0.00	0.00	-403.19	55.36	1425.43	-410.21	169.38	1421.70	-557.07	57.67	1486.61	-566.01	161.02	1479.25	137.88	1149.85	74.07	729.14	1055.90	75.24	0.00
10.13000	-244.16	156.75	37.46	-276.78	147.25	40.56	-447.57	209.17	25.72	-433.41	199.36	71.51	-645.92	15.55	29.76	-680.92	15.22	36.85	-828.16	-11.05	39.97	-822.22	-0.49	84.03	-401.35	94.93	1110.66	0.00	0.00	0.00	-397.96	56.98	1425.84	-405.51	171.07	1422.05	-551.46	59.12	1486.99	-560.52	163.10	1479.62	138.33	1148.02	74.96	728.21	1056.33	74.88	0.00
10.14000	-245.94	156.61	36.52	-277.01	147.23	39.64	-447.50	209.20	25.68	-432.74	199.36	71.41	-648.64	15.04	28.91	-680.51	14.83	36.68	-827.40	-11.18	42.09	-820.98	-0.71	86.21	-396.22	97.28	1111.08	0.00	0.00	0.00	-393.41	58.57	1426.23	-394.30	80.44	1425.57	-454.23	131.09	1446.30	-555.09	165.04	1480.18	142.00	1147.31	75.74	727.30	1055.57	74.98	0.00
10.15000	-245.80	156.54	35.84	-276.11	147.05	39.44	-447.50	208.89	25.49	-432.39	199.04	71.13	-647.52	14.81	29.07	-680.04	14.25	36.69	-826.45	-11.77	44.47	-819.66	-1.05	88.58	-391.19	99.50	1111.49	0.00	0.00	0.00	-388.48	60.27	1426.63	-393.69	152.85	1423.62	-517.45	81.92	1477.39	-549.88	166.24	1480.74	140.49	1147.14	75.44	726.48	1055.77	74.90	0.00
10.16000	-245.66	156.30	35.39	-275.82	146.92	38.90	-447.58	208.66	25.41	-431.82	199.71	71.33	-646.09	15.01	29.33	-679.34	14.45	36.78	-825.83	-11.72	46.75	-818.33	-1.10	90.92	-386.15	101.12	1111.97	0.00	0.00	0.00	-382.40	62.13	1427.08	-389.19	176.11	1423.27	-535.92	65.34	1488.63	-544.39	168.70	1481.21	137.48	1148.19	74.84	726.32	1055.65	74.83	0.00
10.17000	-245.57	156.28	34.93	-276.63	146.80	38.48	-447.47	208.78	25.36	-431.75	199.02	70.91	-643.59	15.04	29.58	-678.85	14.09	36.72	-825.28	-11.27	49.04	-816.57	-1.61	93.64	-381.18	103.35	1112.52	0.00	0.00	0.00	-377.35	63.96	1427.47	-384.63	177.77	1423.68	-531.01	67.64	1489.21	-538.78	170.86	1481.81	138.54	1147.74	74.84	727.76	1055.08	75.28	0.00
10.18000	-245.58	156.71	34.43	-277.30	146.68	37.88	-447.24	209.60	25.72	-431.53	199.66	70.97	-643.32	14.37	29.41	-678.32	13.77	36.59	-824.23	-11.51	51.84	-814.80	-2.07	96.51	-376.08	105.28	1113.16	0.00	0.00	0.00	-372.34	65.68	1427.87	-379.60	179.32	1424.16	-525.66	69.25	1489.82	-533.48	172.26	1482.52	139.52	1147.57	75.13	727.18	1055.60	75.08	0.00
10.19000	-245.54	156.63	34.25	-277.75	146.89	37.81	-447.18	209.43	25.52	-431.38	199.72	70.78	-646.78	15.11	28.51	-677.14	13.09	36.89	-823.42	-10.88	54.44	-812.67	-2.64	99.64	-371.08	106.50	1113.86	0.00	0.00	0.00	-367.95	67.14	1428.20	-375.58	180.61	1424.57	-520.59	71.32	1490.45	-528.05	174.18	1483.28	140.77	1148.67	75.08	726.90	1056.47	74.64	0.00
10.20000	-245.39	156.27	34.23	-275.56	147.22	38.21	-447.21	209.50	25.48	-431.21	200.08	70.77	-647.90	13.85	28.14	-678.23	13.48	36.49	-821.90	-11.16	57.66	-810.49	-3.01	102.89	-365.78	108.71	1114.70	0.00	0.00	0.00	-363.13	68.64	1428.67	-370.92	182.13	1425.20	-515.36	72.76	1491.15	-522.78	176.08	1484.08	137.48	1149.96	74.19	728.37	1055.52	75.24	0.00
10.21000	-245.47	156.45	34.03	-277.24	146.83	37.50	-447.30	209.29	25.31	-431.29	199.94	70.48	-645.81	13.85	28.36	-677.28	13.19	35.91	-820.01	-11.71	61.33	-807.98	-3.32	106.22	-360.38	110.50	1115.52	0.00	0.00	0.00	-357.31	70.60	1429.28	-365.20	184.13	1425.98	-510.19	74.57	1491.96	-517.40	177.86	1485.00	139.45	1149.77	74.53	727.06	1055.61	75.12	0.00
10.22000	-245.49	156.50	34.03	-275.88	147.13	38.20	-447.11	209.70	25.46	-431.17	200.38	70.47	-644.48	14.34	29.11	-674.50	12.71	35.65	-818.30	-11.62	65.09	-804.75	-4.35	110.23	-355.37	112.08	1116.36	0.00	0.00	0.00	-352.24	72.08	1429.85	-359.49	185.83	1426.67	-505.43	76.97	1492.74	-512.24	179.43	1485.93	142.11	1149.00	75.17	727.58	1055.39	75.10	0.00
10.23000	-245.44	156.62	33.99	-278.29	147.31	37.40	-447.30	209.49	25.20	-431.13	200.69	70.32	-646.07	14.14	28.39	-673.60	12.32	35.26	-816.42	-11.15	69.06	-801.51	-4.77	114.23	-350.02	113.59	1117.39	0.00	0.00	0.00	-347.24	73.70	1430.51	-353.83	187.41	1427.49	-500.24	78.20	1493.52	-507.25	180.73	1486.94	141.60	1147.96	75.35	727.96	1056.25	74.86	0.00
10.24000	-245.52	156.69	33.89	-277.78	147.43	37.70	-447.25	209.51	25.07	-431.11	201.00	70.30	-645.85	14.14	28.98	-674.35	12.31	34.37	-814.12	-10.68	73.18	-797.56	-5.52	118.65	-345.26	115.58	1118.29	0.00	0.00	0.00	-342.91	75.22	1431.10	-349.78	188.80	1428.22	-495.38	80.43	1494.51	-502.08	182.55	1487.97	139.72	1148.50	74.84	728.08	1055.99	75.01	0.00
10.25000	-245.39	156.61	33.93	-277.26	147.62	37.80	-447.08	210.09	25.25	-431.09	201.21	70.07	-646.91	14.41	28.49	-672.16	12.39	34.25	-811.00	-11.06	78.21	-792.90	-6.44	123.45	-340.34	116.80	1119.33	0.00	0.00	0.00	-338.27	76.81	1431.90	-345.62	190.23	1429.17	-490.24	81.55	1495.32	-496.99	184.35	1489.00	139.20	1149.42	74.62	727.65	1056.02	74.87	0.00
10.26000	-245.39	156.58	33.86	-276.63	147.64	37.97	-446.98	210.64	25.38	-430.93	201.75	70.12	-644.89	14.10	28.84	-669.30	12.14	34.13	-807.41	-10.89	83.25	-787.88	-6.84	128.20	-335.38	118.64	1120.34	0.00	0.00	0.00	-332.49	78.46	1432.83	-339.40	192.06	1430.30	-485.44	83.44	1496.17	-491.92	186.42	1489.94	141.44	1147.92	75.59	727.79	1056.43	74.88	0.00
10.27000	-245.40	156.70	33.76	-277.13	147.78	37.63	-447.06	210.67	25.27	-430.93	201.96	70.05	-644.68	14.11	29.17	-668.36	12.71	33.99	-803.22	-10.79	88.82	-782.10	-7.36	133.32	-330.78	120.30	1121.23	0.00	0.00	0.00	-327.78	80.19	1433.66	-334.40	193.41	1431.28	-480.77	85.61	1496.98	-487.12	187.82	1490.91	141.92	1147.94	75.43	727.07	1055.93	74.85	0.00
10.28000	-245.41	156.72	33.76	-276.10	147.86	37.83	-447.32	210.05	24.88	-430.74	202.55	70.10	-644.48	13.97	29.31	-666.83	12.80	34.27	-798.86	-10.02	94.35	-775.77	-7.63	138.47	-326.22	122.48	1122.13	0.00	0.00	0.00	-323.18	81.89	1434.46	-330.08	194.93	1432.19	-475.99	86.88	1497.70	-482.26	189.99	1491.81	138.60	1147.49	74.83	728.55	1055.12	75.47	0.00
10.29000	-245.31	156.42	33.86	-276.65	147.80	37.88	-447.15	210.33	24.93	-430.77	202.52	69.91	-644.77	13.27	28.98	-666.21	12.93	34.45	-793.69	-9.65	100.41	-768.79	-7.76	143.66	-322.01	124.32	1122.86	0.00	0.00	0.00	-319.10	83.17	1435.15	-325.72	196.17	1433.03	-471.74	89.20	1498.34	-477.67	191.33	1492.53	137.75	1147.87	74.81	728.38	1056.15	75.10	0.00
10.30000	-245.31	156.47	33.85	-275.35	147.72	38.20	-447.06	210.67	24.92	-430.68	203.15	69.91	-643.28	13.95	28.81	-665.50	12.97	34.60	-788.03	-9.31	106.74	-761.35	-7.68	148.91	-317.59	125.14	1123.37	0.00	0.00	0.00	-314.91	84.47	1435.71	-321.04	197.50	1433.76	-466.91	89.73	1498.88	-473.08	192.96	1493.17	136.83	1150.19	73.94	727.91	1055.97	75.08	0.00
10.31000	-245.38	156.78	33.66	-276.31	148.00	37.86	-447.06	210.49	24.79	-430.70	203.29	69.86	-638.96	13.42	29.14	-662.95	13.13	35.39	-782.35	-8.48	113.23	-753.80	-7.48	154.25	-313.38	126.96	1123.82	0.00	0.00	0.00	-309.91	86.48	1436.43	-315.84	199.20	1434.64	-462.36	91.22	1499.37	-468.57	194.66	1493.76	135.55	1150.78	73.48	728.56	1056.42	74.99	0.00
10.32000	-245.42	156.89	33.57	-275.85	147.87	38.08	-447.25	210.05	24.49	-430.92	203.05	69.64	-638.69	13.05	27.92	-660.93	12.91	36.50	-776.71	-7.42	119.94	-746.35	-6.34	159.47	-309.20	128.86	1124.25	0.00	0.00	0.00	-305.57	87.70	1436.93	-311.38	200.57	1435.23	-458.14	92.87	1499.71	-464.34	195.73	1494.28	137.36	1152.19	73.21	727.42	1056.33	74.81	0.00
10.33000	-245.45	156.99	33.52	-276.53	147.27	37.87	-447.29	210.13	24.56	-430.77	203.83	69.75	-637.61	12.10	27.07	-658.49	13.09	38.17	-770.49	-6.96	127.12	-738.73	-5.43	165.04	-305.34	130.11	1124.47	0.00	0.00	0.00	-301.36	89.09	1437.33	-306.30	202.00	1435.77	-453.88	94.22	1500.09	-459.86	197.70	1494.75	138.90	1150.50	74.10	727.27	1056.60	74.70	0.00
10.34000	-245.35	156.50	33.76	-277.47	147.85	37.77	-447.32	209.92	24.38	-430.80	203.92	69.57	-630.85	11.77	27.42	-653.00	12.89	40.91	-763.99	-5.63	133.61	-731.07	-3.97	170.72	-301.20	131.41	1124.61	0.00	0.00	0.00	-297.19	90.69	1437.77	-302.23	202.64	1436.18	-449.56	95.18	1500.41	-455.35	199.56	1495.13	139.54	1148.92	74.97	728.11	1056.35	75.06	0.00
10.35000	-242.60	157.47	33.26	-275.70	147.92	38.33	-447.11	210.72	24.72	-430.77	204.29	69.59	-624.13	10.71	30.55	-645.84	11.75	44.86	-756.53	-4.08	139.71	-722.82	-2.40	176.27	-297.22	132.91	1124.63	0.00	0.00	0.00	-293.19	91.93	1437.97	-298.95	204.38	1436.61	-445.35	96.65	1500.71	-451.34	200.39	1495.57	140.32	1150.00	74.71	727.79	1056.70	74.80	0.00
10.36000	-244.93	157.12	32.97	-276.79	148.20	37.93	-447.06	210.83	24.69	-430.82	204.56	69.50	-614.02	8.86	34.80	-638.05	10.69	49.03	-747.77	-2.32	144.91	-713.98	-0.74	181.21	-293.27	134.46	1124.63	0.00	0.00	0.00	-289.17	93.12	1438.16	-294.58	205.80	1436.89	-441.75	98.97	1501.00	-447.05	201.95	1495.94	138.44	1149.22	74.49	728.06	1056.12	74.99	0.00
10.37000	-243.98	157.21	33.24	-276.38	148.13	37.96	-447.27	210.41	24.44	-431.00	204.32	69.15	-605.16	6.27	38.14	-627.68	8.92	53.20	-738.49	-0.75	149.49	-704.83	1.58	185.20	-289.47	135.51	1124.61	0.00	0.00	0.00	-285.08	94.35	1438.32	-290.33	206.94	1437.10	-437.59	100.18	1501.26	-442.84	203.24	1496.22	137.73	1150.41	74.32	727.81	1057.24	74.52	0.00
10.38000	-242.12	157.26	33.48	-277.77	147.54	37.69	-447.28	210.50	24.49	-430.84	204.92	69.29	-596.72	3.67	40.53	-617.82	6.93	56.35	-728.46	0.86	153.30	-694.99	3.74	188.43	-285.37	136.98	1124.62	0.00	0.00	0.00	-281.08	95.43	1438.46	-286.41	208.06	1437.27	-433.41	101.24	1501.52	-438.62	204.61	1496.58	139.44	1149.11	74.93	727.79	1056.92	74.64	0.00
10.39000	-242.62	157.19	33.42	-276.51	148.12	38.07	-447.16	210.74	24.62	-430.73	205.22	69.34	-587.90	1.21	42.74	-607.26	5.01	59.22	-718.06	2.46	156.40	-684.45	5.37	190.97	-281.68	137.89	1124.59	0.00	0.00	0.00	-277.11	96.59	1438.57	-282.28	209.10	1437.45	-429.26	102.48	1501.83	-434.39	205.93	1496.93	140.65	1150.03	74.44	726.89	1056.62	74.67	0.00
10.40000	-241.89	157.49	33.44	-276.48	148.18	38.03	-447.37	210.18	24.28	-430.49	205.81	69.47	-574.57	-0.83	45.39	-596.71	3.78	61.21	-707.31	3.89	158.52	-673.71	7.08	192.76	-277.81	138.33	1124.69	0.00	0.00	0.00	-273.17	97.75	1438.66	-277.93	210.18	1437.46	-425.29	103.92	1502.20	-430.26	207.22	1497.25	139.63	1150.18	74.69	728.40	1056.10	75.10	0.00
10.41000	-241.47	157.64	33.43	-275.69	147.81	38.11	-447.14	210.55	24.38	-430.66	205.43	69.21	-563.65	-2.77	46.78	-584.29	2.19	63.00	-695.94	5.23	159.67	-662.48	8.65	193.86	-274.24	139.54	1124.75	0.00	0.00	0.00	-269.31	98.71	1438.75	-273.86	211.22	1437.59	-421.52	105.06	1502.50	-426.24	208.34	1497.52	139.48	1149.56	74.49	728.58	1055.93	75.11	0.00
10.42000	-243.19	157.31	33.22	-276.47	148.24	38.13	-447.17	210.62	24.55	-430.47	206.05	69.43	-550.61	-6.87	49.06	-572.20	1.13	64.19	-684.07	6.62	159.74	-650.95	9.96	194.14	-270.68	140.00	1124.86	0.00	0.00	0.00	-265.45	99.65	1438.78	-270.20	211.94	1437.62	-417.26	105.78	1502.74	-422.25	209.25	1497.81	137.00	1150.68	74.03	728.20	1056.36	74.96	0.00
10.43000	-244.25	157.14	33.05	-277.38	148.24	37.65	-447.14	210.49	24.44	-430.55	205.80	69.31	-538.23	-9.16	49.98	-558.08	0.28	65.09	-671.63	7.65	158.95	-638.96	10.60	193.84	-267.25	140.58	1125.02	0.00	0.00	0.00	-261.67	100.49	1438.82	-266.63	212.88	1437.68	-413.37	106.52	1502.87	-418.22	210.32	1498.05	139.48	1149.68	74.62	727.86	1056.51	74.92	0.00
10.44000	-244.72	157.45	32.65	-277.10	147.97	37.84	-447.10	210.77	24.62	-430.58	205.61	69.15	-522.99	-9.58	50.57	-545.25	-1.97	65.11	-658.77	8.55	157.36	-626.80	11.49	192.53	-263.89	142.24	1125.20	0.00	0.00	0.00	-257.99	101.25	1438.85	-262.08	213.64	1437.68	-409.61	107.58	1503.16	-414.13	211.49	1498.22	139.34	1150.34	74.48	727.24	1056.19	74.93	0.00
10.45000	-242.32	157.25	33.20	-276.23	147.99	37.76	-447.39	210.02	24.32	-430.59	205.25	68.99	-506.71	-10.28	51.02	-529.33	-2.66	65.07	-645.39	9.17	154.86	-613.88	11.59	190.78	-260.57	142.21	1125.34	0.00	0.00	0.00	-254.32	102.13	1438.89	-258.38	214.35	1437.74	-405.99	108.97	1503.38	-410.25	212.32	1498.47	139.69	1150.21	74.39	727.43	1055.85	74.96	0.00
10.46000	-240.94	157.34	33.44	-277.51	148.19	37.63	-447.14	210.35	24.49	-430.33	206.21	69.39	-489.32	-10.38	51.19	-514.21	-3.13	64.39	-631.61	9.69	151.55	-600.74	12.11	188.21	-257.40	143.31	1125.52	0.00	0.00	0.00	-250.68	102.62	1438.91	-254.75	214.98	1437.76	-402.20	109.37	1503.52	-406.34	213.15	1498.62	139.45	1149.74	74.34	727.62	1056.81	74.70	0.00
10.47000	-242.68	157.31	33.03	-276.94	147.97	37.56	-447.12	210.25	24.51	-430.18	206.35	69.53	-473.57	-10.83	50.32	-497.87	-3.52	63.50	-617.32	9.89	147.63	-587.13	12.42	184.96	-253.81	143.21	1125.78	0.00	0.00	0.00	-247.03	103.00	1438.88	-250.31	215.41	1437.80	-398.67	110.63	1503.69	-402.56	213.73	1498.82	140.79	1149.66	74.61	726.62	1056.86	74.29	0.00
10.48000	-241.89	157.57	32.89	-277.13	148.63	37.65	-446.93	210.49	24.66	-430.24	205.83	69.28	-451.16	-11.62	50.69	-481.60	-4.45	62.26	-602.47	10.37	143.02	-573.16	12.38	181.36	-250.40	144.16	1125.93	0.00	0.00	0.00	-243.58	103.70	1438.89	-247.31	215.87	1437.80	-395.01	111.06	1503.78	-398.77	214.39	1498.93	138.71	1149.93	74.40	726.89	1056.94	74.50	0.00
10.49000	-245.04	157.47	32.32	-275.71	148.85	37.75	-446.85	210.76	24.84	-430.13	205.86	69.34	-432.79	-11.54	50.03	-462.64	-5.37	61.40	-586.89	10.18	138.25	-558.90	12.57	177.21	-247.14	144.85	1125.96	0.00	0.00	0.00	-240.00	103.85	1438.86	-243.62	216.15	1437.82	-391.43	111.38	1503.95	-395.05	214.96	1499.05	138.25	1149.99	74.01	726.02	1056.07	74.75	0.00
10.50000	-242.78	157.53	32.39	-276.26	148.40	37.46	-447.03	210.19	24.62	-429.96	205.62	69.33	-417.66	-10.83	47.60	-444.37	-5.92	59.97	-571.14	10.15	132.87	-544.05	12.18	172.92	-243.87	144.84	1126.07	0.00	0.00	0.00	-236.55	104.32	1438.86	-239.69	216.49	1437.83	-388.04	112.28	1503.96	-391.28	215.77	1499.15	141.45	1149.30	74.94	726.04	1056.30	74.59	0.00
10.51000	-243.99	157.31	32.11	-277.79	148.76	36.83	-446.79	210.63	24.95	-429.84	205.05	68.99	-399.51	-12.02	46.57	-425.84	-5.59	58.25	-555.03	10.05	127.30	-529.21	12.24	167.90	-240.48	145.14	1126.09	0.00	0.00	0.00	-233.10	104.64	1438.84	-236.42	216.89	1437.84	-384.45	112.42	1503.97	-387.79	215.89	1499.14	138.83	1150.13	74.03	727.33	1056.77	74.59	0.00
10.52000	-247.03	157.40	31.22	-276.98	148.29	37.04	-447.09	209.86	24.69	-429.61	204.96	69.05	-382.00	-12.86	45.65	-405.84	-6.74	56.89	-538.60	9.96	121.18	-513.81	11.76	162.87	-237.11	145.09	1126.03	0.00	0.00	0.00	-229.68	104.85	1438.81	-232.47	217.10	1437.78	-381.03	113.11	1503.94	-384.10	216.47	1499.09	139.39	1150.73	73.91	727.80	1057.27	74.42	0.00
10.53000	-245.35	157.19	31.67	-276.33	148.29	37.24	-446.87	210.01	24.83	-429.60	204.28	68.86	-363.90	-14.20	44.83	-387.83	-7.78	55.33	-521.65	9.33	115.01	-498.46	11.54	157.52	-233.53	145.83	1125.89	0.00	0.00	0.00	-226.22	105.06	1438.75	-229.26	217.25	1437.73	-377.61	113.47	1503.81	-380.64	216.65	1499.00	137.44	1150.32	73.64	727.20	1056.21	74.88	0.00
10.54000	-246.38	157.03	31.00	-275.53	148.08	37.31	-446.68	209.99	25.01	-429.27	204.22	69.07	-344.51	-15.28	44.37	-368.99	-8.69	53.98	-504.68	8.93	108.70	-482.73	10.90	152.15	-230.25	146.21	1125.65	0.00	0.00	0.00	-222.81	105.27	1438.66	-225.85	217.36	1437.65	-374.16	113.28	1503.71	-377.27	216.48	1498.87	136.78	1150.20	73.62	727.75	1055.95	75.05	0.00
10.55000	-246.64	156.18	31.05	-276.92	147.80	36.73	-446.65	210.15	25.21	-429.13	203.45	69.04	-323.53	-17.13	43.97	-349.58	-10.18	52.74	-487.36	8.19	102.36	-466.57	10.08	146.65	-226.66	146.36	1125.37	0.00	0.00	0.00	-219.43	105.40	1438.49	-222.03	217.30	1437.51	-370.78	113.32	1503.42	-373.80	216.78	1498.61	139.19	1149.60	74.56	728.31	1056.08	75.17	0.00
10.56000	-247.04	155.74	30.88	-279.22	148.03	36.08	-446.79	209.44	25.01	-428.81	203.09	69.05	-302.48	-18.06	44.04	-330.45	-11.20	51.59	-469.67	7.25	95.98	-450.39	9.19	141.08	-223.48	146.71	1124.92	0.00	0.00	0.00	-215.99	105.17	1438.31	-218.52	217.22	1437.30	-367.50	113.57	1503.06	-370.31	217.16	1498.24	141.20	1149.66	74.70	728.52	1055.55	75.36	0.00
10.57000	-247.86	155.63	30.61	-278.62	147.83	36.26	-446.72	209.63	25.13	-428.58	202.84	69.01	-286.60	-19.23	42.72	-310.24	-12.43	50.54	-451.59	5.80	89.87	-434.07	8.37	135.47	-219.92	146.10	1124.49	0.00	0.00	0.00	-212.62	105.09	1438.00	-215.44	217.13	1437.10	-364.33	113.84	1502.60	-366.97	216.92	1497.87	141.96	1147.80	75.62	727.45	1056.44	74.66	0.00
10.58000	-247.36	154.90	30.77	-278.47	147.60	36.31	-446.70	209.66	25.32	-428.30	202.40	68.95	-265.48	-20.43	42.75	-289.69	-13.53	49.67	-433.57	4.60	83.64	-417.70	7.31	129.96	-216.60	145.89	1124.00	0.00	0.00	0.00	-209.18	104.84	1437.68	-211.34	217.09	1436.74	-360.82	113.48	1502.19	-363.53	216.58	1497.49	139.69	1149.25	74.55	727.48	1056.81	74.60	0.00
10.59000	-248.22	154.95	30.56	-278.51	148.03	36.38	-446.81	209.07	25.23	-428.21	201.83	68.75	-246.61	-21.76	42.49	-269.94	-13.93	49.23	-415.24	2.97	77.70	-401.15	6.27	124.54	-213.13	146.19	1123.45	0.00	0.00	0.00	-206.23	104.68	1437.39	-208.48	216.95	1436.48	-357.46	113.39	1501.79	-360.12	216.41	1497.06	142.92	1148.19	75.65	727.28	1056.39	74.82	0.00
10.60000	-248.34	155.15	30.50	-277.74	147.75	36.80	-446.68	209.08	25.19	-427.86	202.11	68.88	-227.77	-23.24	42.39	-250.88	-14.83	48.72	-396.60	0.47	72.44	-384.64	5.29	119.34	-209.77	145.62	1122.73	0.00	0.00	0.00	-202.91	104.35	1436.93	-205.26	216.51	1436.09	-354.17	113.40	1501.24	-356.58	216.41	1496.55	140.28	1150.19	74.68	728.75	1056.43	74.93	0.00
10.61000	-249.07	155.01	30.44	-278.00	148.41	37.22	-446.91	208.71	25.03	-427.60	202.24	68.91	-207.45	-23.95	42.81	-231.25	-15.94	48.67	-378.32	-0.96	66.89	-367.84	3.47	114.70	-206.30	145.22	1122.05	0.00	0.00	0.00	-198.83	104.04	1436.37	-200.67	216.13	1435.57	-350.33	112.43	1500.72	-353.09	215.86	1496.17	138.18	1149.80	74.13	729.45	1056.30	75.15	0.00
10.62000	-250.14	155.22	30.22	-277.28	149.02	37.27	-446.54	209.52	25.41	-427.67	201.61	68.64	-187.60	-25.11	44.16	-212.74	-16.78	48.93	-360.17	-2.51	61.70	-351.34	2.27	110.08	-202.93	145.04	1121.46	0.00	0.00	0.00	-195.27	103.45	1435.84	-197.19	215.49	1435.12	-346.87	112.29	1500.25	-349.37	215.73	1495.68	137.41	1149.81	74.03	726.11	1055.98	74.76	0.00
10.63000	-248.58	155.35	30.52	-278.19	149.70	37.04	-446.84	208.83	25.07	-427.32	201.95	68.73	-168.11	-26.25	45.57	-191.91	-17.96	49.87	-341.76	-4.48	57.14	-334.65	0.85	105.85	-199.20	144.73	1120.82	0.00	0.00	0.00	-191.72	103.01	1435.28	-193.90	214.88	1434.63	-343.46	112.10	1499.81	-345.81	214.99	1495.28	139.05	1148.14	74.94	727.20	1055.94	74.95	0.00
10.64000	-250.72	155.56	29.98	-277.84	152.72	38.22	-446.65	209.27	25.30	-428.51	201.51	67.86	-150.19	-28.12	47.07	-172.76	-19.12	51.09	-323.41	-5.94	52.66	-317.98	-0.27	101.73	-195.55	143.59	1120.21	0.00	0.00	0.00	-188.15	102.33	1434.68	-190.56	214.36	1434.16	-339.79	111.77	1499.26	-342.32	214.13	1494.83	137.73	1150.57	74.12	727.84	1056.49	74.80	0.00
10.65000	-269.01	149.57	28.48	-269.77	157.84	40.44	-446.64	209.52	25.47	-427.71	201.77	67.93	-129.20	-29.05	49.35	-157.21	-21.18	51.35	-305.02	-7.47	48.67	-301.15	-2.14	98.36	-192.00	143.38	1119.66	0.00	0.00	0.00	-184.55	101.78	1434.11	-186.76	213.70	1433.56	-336.30	111.52	1498.79	-338.60	213.65	1494.39	141.21	1149.40	74.99	728.26	1055.46	75.06	0.00
10.66000	-263.72	149.91	28.46	-268.27	158.26	40.78	-446.75	208.95	25.15	-424.77	201.49	68.31	-114.02	-31.13	50.95	-139.69	-26.57	51.42	-286.88	-9.43	45.10	-284.64	-3.67	95.09	-188.44	143.29	1119.11	0.00	0.00	0.00	-180.93	101.04	1433.52	-183.51	213.04	1433.08	-332.41	110.25	1498.25	-334.89	212.99	1493.96	143.44	1148.62	75.82	727.32	1055.41	74.96	0.00
10.67000	-265.49	150.81	28.03	-266.52	159.34	41.23	-446.41	209.46	25.50	-427.96	201.69	67.61	-94.17	-32.25	53.87	-121.84	-28.17	52.93	-268.90	-10.68	41.69	-268.20	-5.55	92.33	-184.91	142.07	1118.66	0.00	0.00	0.00	-177.21	100.16	1432.91	-179.40	212.22	1432.57	-328.71	109.57	1497.70	-331.21	212.22	1493.48	141.62	1148.91	75.28	726.18	1056.21	74.55	0.00
10.68000	-255.80	152.41	28.64	-266.10	157.68	40.11	-446.61	209.25	25.42	-424.64	201.59	68.31	-76.82	-33.37	56.45	-104.09	-29.34	54.83	-251.17	-12.01	38.71	-251.97	-7.35	89.83	-181.23	142.17	1118.18	0.00	0.00	0.00	-173.52	99.30	1432.34	-175.67	211.45	1432.09	-325.17	109.31	1497.21	-327.45	211.13	1493.11	141.01	1147.52	75.30	728.10	1055.42	75.39	0.00
10.69000	-250.14	153.34	29.79	-265.91	157.68	39.70	-446.51	209.00	25.39	-424.34	201.17	68.27	-59.34	-34.22	59.41	-86.81	-30.25	56.97	-233.71	-13.48	36.13	-235.96	-9.48	87.79	-177.67	140.88	1117.77	0.00	0.00	0.00	-170.30	98.57	1431.83	-172.56	210.70	1431.67	-321.18	107.78	1496.68	-323.79	209.96	1492.70	139.73	1147.99	75.05	727.48	1055.19	75.30	0.00
10.70000	-253.51	154.83	28.04	-266.77	156.60	38.66	-446.62	208.89	25.36	-425.50	201.45	68.09	-43.10	-34.65	62.57	-70.19	-30.92	59.29	-216.51	-15.58	34.43	-220.59	-10.93	85.83	-173.87	139.62	1117.30	0.00	0.00	0.00	-166.62	97.64	1431.31	-169.03	209.67	1431.27	-317.40	106.83	1496.24	-320.03	208.67	1492.27	141.36	1147.13	75.73	726.01	1056.38	74.57	0.00
10.71000	-242.30	155.59	30.10	-272.72	149.63	36.52	-446.44	209.08	25.48	-426.79	201.53	67.72	-25.50	-34.83	66.29	-54.08	-31.51	61.88	-199.81	-17.23	32.96	-205.35	-12.97	84.56	-169.91	139.25	1116.82	0.00	0.00	0.00	-162.10	96.46	1430.66	-164.23	208.56	1430.79	-313.68	105.72	1495.74	-316.13	207.81	1491.86	140.66	1147.91	75.32	729.14	1055.60	75.33	0.00
10.72000	-247.89	156.78	28.58	-273.20	149.11	36.59	-446.45	209.05	25.60	-423.73	201.40	68.15	-9.33	-35.59	70.02	-38.14	-32.30	64.90	-183.47	-18.49	31.70	-190.56	-14.22	83.34	-166.00	138.49	1116.47	0.00	0.00	0.00	-158.20	95.43	1430.16	-160.55	207.27	1430.37	-309.96	104.78	1495.20	-312.24	206.83	1491.43	140.51	1149.48	74.87	728.88	1055.60	75.26	0.00
10.73000	-251.09	157.21	27.92	-276.15	149.05	35.40	-446.49	208.72	25.43	-422.66	201.36	68.46	7.56	-35.41	74.36	-22.87	-32.55	67.76	-167.24	-20.18	31.11	-176.09	-15.59	82.49	-162.14	137.85	1116.00	0.00	0.00	0.00	-154.23	94.26	1429.68	-157.05	206.09	1429.98	-305.92	103.37	1494.72	-308.40	205.47	1490.99	143.84	1148.43	75.66	728.18	1055.46	75.29	0.00
10.74000	-246.46	157.16	29.60	-274.75	148.45	35.67	-446.42	209.30	25.70	-428.27	201.18	67.08	21.19	-35.92	78.29	-8.03	-33.11	71.04	-152.00	-20.71	30.25	-162.08	-17.00	82.06	-158.06	137.42	1115.59	0.00	0.00	0.00	-150.76	93.11	1429.24	-153.41	205.00	1429.60	-302.07	102.53	1494.25	-304.59	203.84	1490.61	137.79	1149.89	74.28	728.57	1054.56	75.70	0.00
10.75000	-247.77	157.68	29.13	-275.25	148.16	35.38	-446.45	208.77	25.54	-426.01	201.26	67.65	32.62	-36.80	81.64	6.04	-33.55	74.29	-137.46	-21.48	29.91	-148.74	-18.02	81.81	-153.91	136.57	1115.19	0.00	0.00	0.00	-146.82	91.64	1428.78	-149.21	203.68	1429.25	-298.14	101.37	1493.69	-300.66	202.51	1490.18	140.19	1148.58	75.11	728.18	1055.55	75.20	0.00
10.76000	-247.52	157.74	29.12	-275.64	148.63	35.43	-446.61	208.34	25.38	-423.85	201.39	68.09	46.47	-36.75	85.24	19.30	-33.93	77.47	-123.46	-22.96	30.17	-136.05	-19.04	81.72	-149.52	135.16	1114.75	0.00	0.00	0.00	-142.04	90.05	1428.25	-144.71	202.13	1428.87	-293.98	99.67	1493.17	-296.65	201.03	1489.78	142.40	1148.76	75.41	727.43	1055.45	75.12	0.00
10.77000	-245.83	157.72	29.57	-275.99	147.88	35.19	-446.46	208.77	25.59	-424.26	200.98	68.01	58.57	-35.90	89.11	31.80	-33.77	80.34	-110.17	-24.01	30.40	-123.88	-20.05	81.84	-145.17	134.15	1114.26	0.00	0.00	0.00	-137.83	88.63	1427.81	-140.76	200.72	1428.57	-289.95	98.28	1492.76	-292.54	199.44	1489.33	138.93	1149.59	74.75	726.82	1056.05	74.90	0.00
10.78000	-246.12	157.56	29.60	-276.18	148.40	35.07	-446.40	208.57	25.61	-421.54	201.05	68.62	72.14	-35.95	92.81	43.64	-34.41	83.46	-97.78	-24.39	30.46	-112.41	-21.09	82.09	-140.77	134.00	1113.89	0.00	0.00	0.00	-133.67	87.32	1427.39	-135.75	199.22	1428.21	-285.65	96.15	1492.20	-288.45	197.60	1488.93	140.35	1148.22	75.35	728.00	1055.31	75.31	0.00
10.79000	-246.28	157.63	29.41	-276.49	147.43	34.81	-446.31	208.64	25.62	-425.65	201.07	67.70	81.22	-35.67	95.55	54.65	-34.45	86.18	-86.04	-25.33	30.89	-101.72	-21.71	82.18	-136.42	132.44	1113.36	0.00	0.00	0.00	-129.96	85.99	1427.05	-132.12	197.98	1427.96	-281.59	95.10	1491.66	-284.26	196.16	1488.47	139.84	1147.27	75.55	728.48	1054.87	75.53	0.00
10.80000	-247.20	157.56	29.19	-276.52	147.46	34.75	-446.32	208.48	25.67	-423.00	201.49	68.43	90.53	-35.64	98.10	64.84	-34.42	88.56	-75.29	-26.17	31.27	-91.64	-22.89	82.53	-131.91	131.75	1112.96	0.00	0.00	0.00	-125.68	84.29	1426.70	-128.34	196.35	1427.72	-277.05	92.69	1491.07	-280.06	194.28	1488.06	138.16	1148.89	74.52	728.50	1054.28	75.72	0.00
10.81000	-247.47	158.02	29.04	-276.51	148.14	34.95	-446.35	208.69	25.83	-423.48	201.02	68.31	102.33	-35.11	100.80	74.34	-34.55	90.65	-65.17	-27.76	31.94	-82.48	-23.38	82.51	-127.11	130.56	1112.49	0.00	0.00	0.00	-120.50	82.34	1426.25	-123.46	194.26	1427.38	-272.59	90.43	1490.58	-275.57	192.56	1487.56	139.92	1148.08	75.31	728.14	1055.51	75.29	0.00
10.82000	-245.53	157.51	29.53	-276.60	148.57	34.89	-446.21	208.73	26.01	-423.22	201.02	68.53	111.55	-34.96	102.95	83.09	-34.08	91.98	-56.17	-27.61	31.78	-73.98	-24.25	82.66	-122.45	129.32	1111.98	0.00	0.00	0.00	-116.05	80.69	1425.87	-118.58	192.40	1427.08	-268.30	89.18	1489.93	-271.27	190.44	1487.10	140.05	1147.58	75.33	728.91	1055.25	75.57	0.00
10.83000	-245.71	157.80	29.53	-276.68	148.23	34.73	-446.24	208.19	25.90	-423.89	200.61	68.16	117.05	-35.18	103.43	91.05	-33.84	92.93	-47.82	-28.67	31.94	-66.18	-25.09	82.66	-117.60	128.38	1111.50	0.00	0.00	0.00	-111.46	78.87	1425.45	-114.73	190.59	1426.86	-263.75	86.93	1489.33	-266.78	188.56	1486.58	138.77	1148.70	74.71	727.84	1056.29	75.01	0.00
10.84000	-248.02	158.03	28.77	-279.86	148.20	33.82	-446.11	208.45	26.05	-426.44	200.88	67.84	125.10	-34.03	104.28	98.30	-33.77	93.61	-40.38	-28.97	31.68	-59.12	-25.74	82.49	-112.88	127.22	1110.94	0.00	0.00	0.00	-107.50	77.33	1425.09	-110.59	189.03	1426.62	-259.04	84.51	1488.70	-262.24	186.60	1486.09	139.23	1148.80	74.63	728.85	1055.71	75.40	0.00
10.85000	-247.44	157.83	28.91	-276.89	147.39	34.56	-446.06	208.56	26.14	-424.61	200.91	68.34	133.24	-34.46	104.89	104.75	-33.59	93.74	-33.56	-29.56	31.51	-52.85	-25.79	81.94	-107.82	125.34	1110.52	0.00	0.00	0.00	-102.94	75.42	1424.71	-105.72	187.20	1426.31	-254.81	83.84	1488.22	-257.50	184.68	1485.55	140.85	1148.38	75.20	728.65	1056.07	75.28	0.00
10.86000	-247.00	158.25	28.89	-276.70	148.15	34.72	-446.09	208.20	26.21	-424.01	200.63	68.37	137.93	-33.99	104.77	110.59	-33.72	93.60	-27.79	-29.78	31.03	-47.03	-26.28	81.50	-102.47	124.57	1109.97	0.00	0.00	0.00	-97.39	73.09	1424.25	-100.14	184.95	1425.93	-249.91	81.17	1487.51	-252.77	182.76	1485.05	139.79	1149.14	74.61	728.97	1055.64	75.47	0.00
10.87000	-246.98	158.14	28.90	-276.87	148.28	34.41	-446.15	207.55	26.05	-424.22	200.57	68.71	142.49	-33.58	103.45	115.77	-33.59	92.82	-22.90	-29.92	30.51	-42.02	-26.47	80.91	-97.27	122.51	1109.49	0.00	0.00	0.00	-92.54	71.00	1423.83	-95.79	182.97	1425.64	-245.16	79.18	1486.91	-248.10	180.50	1484.59	138.25	1149.56	74.37	729.79	1055.15	75.76	0.00
10.88000	-246.56	158.20	28.99	-276.74	148.13	34.50	-445.64	208.42	26.60	-426.34	200.75	68.18	146.22	-33.27	101.71	120.18	-33.00	91.35	-18.83	-30.15	30.26	-37.53	-26.63	80.26	-91.91	121.38	1109.05	0.00	0.00	0.00	-87.64	69.12	1423.44	-90.83	180.94	1425.39	-240.26	77.00	1486.28	-243.38	178.24	1484.11	138.32	1149.34	74.67	727.80	1055.87	75.01	0.00
10.89000	-246.90	157.89	29.06	-276.76	148.38	34.53	-445.91	207.60	26.42	-425.42	200.10	68.38	148.60	-31.83	99.00	123.78	-32.20	89.44	-15.43	-30.71	30.07	-33.80	-26.33	79.34	-86.44	119.60	1108.66	0.00	0.00	0.00	-82.65	67.06	1423.07	-85.06	178.96	1425.06	-235.36	74.86	1485.62	-238.51	176.10	1483.55	137.84	1148.18	74.90	728.95	1055.89	75.30	0.00
10.90000	-248.11	158.09	28.54	-276.82	148.50	34.25	-445.87	207.39	26.47	-423.76	200.02	69.13	153.32	-31.47	96.87	126.75	-31.02	86.95	-13.07	-29.98	29.21	-30.81	-26.25	78.28	-80.83	118.49	1108.24	0.00	0.00	0.00	-77.59	64.87	1422.69	-80.40	176.80	1424.76	-230.43	72.52	1485.09	-233.51	174.07	1482.92	139.92	1148.36	75.22	728.29	1055.15	75.37	0.00
10.91000	-246.94	158.15	28.64	-276.50	147.84	34.66	-445.74	207.47	26.79	-424.29	199.88	69.24	156.07	-29.73	93.64	128.93	-29.37	83.92	-11.43	-29.37	28.19	-28.53	-26.02	76.93	-75.22	116.25	1107.90	0.00	0.00	0.00	-72.41	62.62	1422.34	-75.17	174.54	1424.48	-225.53	70.38	1484.35	-228.63	171.73	1482.33	138.97	1149.04	74.57	727.96	1054.86	75.41	0.00
10.92000	-247.17	158.25	28.49	-276.61	148.26	34.50	-445.54	207.28	26.95	-424.13	199.79	69.43	158.42	-27.60	90.12	130.42	-27.82	80.68	-10.44	-29.23	27.07	-27.07	-25.50	75.35	-69.29	114.01	1107.43	0.00	0.00	0.00	-67.19	60.49	1422.00	-70.24	172.38	1424.22	-220.55	68.11	1483.68	-223.52	169.75	1481.68	141.29	1147.22	75.63	727.06	1055.62	75.06	0.00
10.93000	-245.42	158.09	28.83	-276.44	148.86	34.56	-445.20	207.30	27.38	-424.64	199.19	69.63	160.89	-26.06	86.77	131.84	-26.31	77.52	-10.20	-29.01	26.22	-26.06	-24.62	73.70	-63.30	111.88	1107.18	0.00	0.00	0.00	-61.92	58.24	1421.65	-65.63	170.19	1423.95	-215.39	66.07	1483.01	-218.50	167.04	1481.03	140.18	1146.13	75.71	727.94	1055.70	75.23	0.00
10.94000	-247.47	158.31	28.29	-276.37	148.87	34.60	-445.24	206.39	27.36	-426.31	199.45	69.55	161.37	-24.91	82.28	133.78	-24.95	74.13	-9.66	-28.90	26.03	-24.31	-23.76	72.74	-57.37	110.65	1106.80	0.00	0.00	0.00	-56.30	55.25	1421.33	-59.35	165.66	1422.43	-210.14	63.76	1482.24	-213.38	164.78	1480.35	141.09	1147.44	75.59	726.61	1055.12	74.96	0.00
10.95000	-245.78	158.30	28.42	-276.27	148.70	34.44	-444.97	205.91	27.72	-425.84	198.78	69.79	164.99	-24.81	77.70	136.11	-24.85	70.67	-8.98	-28.79	26.16	-21.75	-22.80	72.31	-51.31	108.71	1106.51	0.00	0.00	0.00	-51.06	53.70	1421.15	-54.37	165.18	1423.22	-204.67	60.78	1481.64	-208.27	162.22	1479.77	138.53	1148.72	74.97	726.62	1055.59	74.89	0.00
10.96000	-247.71	158.16	27.94	-276.26	148.83	34.16	-444.38	206.30	28.62	-422.86	198.58	71.19	168.56	-25.15	73.97	137.91	-24.65	67.42	-8.48	-28.60	26.15	-19.65	-22.00	72.05	-45.16	106.57	1106.09	0.00	0.00	0.00	-45.39	51.23	1421.06	-49.00	163.37	1423.46	-199.32	58.43	1481.25	-202.76	160.10	1479.38	139.36	1148.14	75.20	728.52	1055.92	75.12	0.00
10.97000	-245.34	158.11	28.37	-276.29	148.55	33.97	-444.32	204.82	28.94	-420.56	199.22	72.44	170.05	-25.27	70.09	139.23	-24.41	64.62	-8.27	-28.38	26.06	-18.27	-21.36	71.86	-38.82	104.60	1105.85	0.00	0.00	0.00	-39.73	48.89	1421.04	-43.63	161.01	1423.48	-193.58	55.81	1480.94	-197.30	157.36	1479.12	142.29	1146.29	76.02	728.75	1055.63	75.23	0.00
10.98000	-245.73	158.41	28.02	-275.77	149.21	34.37	-443.63	205.37	30.33	-420.41	198.42	73.64	169.78	-24.82	66.54	140.41	-24.10	62.16	-7.97	-28.76	26.19	-16.88	-21.07	71.69	-32.60	102.19	1105.62	0.00	0.00	0.00	-33.98	46.53	1421.12	-37.89	158.76	1423.49	-187.95	53.68	1480.73	-191.82	154.81	1478.91	140.93	1147.42	75.60	726.89	1055.33	75.07	0.00
[truncated: 882 more rows]
[truncated: 35 more columns]
