# Supplementary material for: The impact of mobile phone use on where we look and how we walk when negotiating floor based obstacles
Source: PLoS One. 2017 Jun 30;12(6):e0179802. doi: 10.1371/journal.pone.0179802 (PMC5493336; doi:10.1371/journal.pone.0179802)
Supplement: S1 File — (ZIP) [file pone.0179802.s001.zip › Gait/PP10/SW obs no phone 1.txt]

CODAmotion Analysis Text
Codamotion Analysis Text Save of: SW obs no phone 1.mdf
Time	Markers
Time	1:LTOE.X	1:LTOE.Y	1:LTOE.Z	2:L2nd.X	2:L2nd.Y	2:L2nd.Z	3:LHEE.X	3:LHEE.Y	3:LHEE.Z	4:LANK.X	4:LANK.Y	4:LANK.Z	5:RTOE.X	5:RTOE.Y	5:RTOE.Z	6:R2nd.X	6:R2nd.Y	6:R2nd.Z	7:RHEE.X	7:RHEE.Y	7:RHEE.Z	8:RANK.X	8:RANK.Y	8:RANK.Z	9:STRN.X	9:STRN.Y	9:STRN.Z	10:Marker 10.X	10:Marker 10.Y	10:Marker 10.Z	11:FRHD.X	11:FRHD.Y	11:FRHD.Z	12:FLHD.X	12:FLHD.Y	12:FLHD.Z	13:BRHD.X	13:BRHD.Y	13:BRHD.Z	14:BLHD.X	14:BLHD.Y	14:BLHD.Z	15:BLSTEP.X	15:BLSTEP.Y	15:BLSTEP.Z	16:FLSTEP.X	16:FLSTEP.Y	16:FLSTEP.Z	17:BRSTEP.X
(s)	(mm)	(mm)	(mm)	(mm)	(mm)	(mm)	(mm)	(mm)	(mm)	(mm)	(mm)	(mm)	(mm)	(mm)	(mm)	(mm)	(mm)	(mm)	(mm)	(mm)	(mm)	(mm)	(mm)	(mm)	(mm)	(mm)	(mm)	(mm)	(mm)	(mm)	(mm)	(mm)	(mm)	(mm)	(mm)	(mm)	(mm)	(mm)	(mm)	(mm)	(mm)	(mm)	(mm)	(mm)	(mm)	(mm)	(mm)	(mm)	(mm)
0.00000	-3484.08	171.98	19.11	-3548.05	179.78	33.48	-3424.84	86.74	-1.37	-3465.56	160.13	84.59	-3039.07	22.83	26.72	-3856.85	102.16	30.57	-3340.76	364.75	9.42	-3301.56	343.60	30.95	-3684.20	98.18	1107.09	0.00	0.00	0.00	-3775.39	86.24	1506.82	-3791.17	28.51	1496.01	-2813.89	119.72	1146.04	-2731.39	41.45	1117.46	540.78	-218.84	60.14	974.90	-212.35	56.40	516.05
0.01000	-3484.08	171.98	19.11	-3548.05	179.78	33.48	-3424.84	86.74	-1.37	-3465.56	160.13	84.59	-3039.07	22.83	26.72	-3856.85	102.16	30.57	-3340.76	364.75	9.42	-3301.56	343.60	30.95	-3684.20	98.18	1107.09	0.00	0.00	0.00	-3775.39	86.24	1506.82	-3791.17	28.51	1496.01	-2813.89	119.72	1146.04	-2731.39	41.45	1117.46	540.78	-218.84	60.14	974.90	-212.35	56.40	516.05
0.02000	-3484.08	171.98	19.11	-3548.05	179.78	33.48	-3424.84	86.74	-1.37	-3465.56	160.13	84.59	-3039.07	22.83	26.72	-3856.85	102.16	30.57	-3340.76	364.75	9.42	-3301.56	343.60	30.95	-3684.20	98.18	1107.09	0.00	0.00	0.00	-3775.39	86.24	1506.82	-3791.17	28.51	1496.01	-2813.89	119.72	1146.04	-2731.39	41.45	1117.46	540.95	-218.90	60.16	975.23	-212.43	56.42	516.05
0.03000	-3484.08	171.98	19.11	-3548.05	179.78	33.48	-3424.88	86.75	-1.36	-3465.56	160.13	84.59	-3039.07	22.83	26.72	-3856.85	102.16	30.57	-3341.16	364.79	9.42	-3302.00	343.64	30.96	-3684.20	98.18	1107.09	0.00	0.00	0.00	-3775.39	86.24	1506.82	-3791.17	28.51	1496.01	-2814.60	119.75	1146.34	-2732.25	41.46	1117.79	712.89	-287.67	79.31	1314.14	-285.91	76.51	516.24
0.04000	-3484.08	171.98	19.11	-3548.05	179.78	33.48	-3461.10	92.47	13.31	-3465.56	160.13	84.59	-3039.07	22.83	26.72	-3856.85	102.16	30.57	-3737.47	407.08	8.87	-3737.76	390.26	37.53	-3684.20	98.18	1107.09	0.00	0.00	0.00	-3775.39	86.24	1506.82	-3791.17	28.51	1496.01	-3527.88	149.83	1444.04	-3588.56	52.46	1440.83	712.17	-287.67	79.08	1313.46	-286.10	76.61	711.85
0.05000	-3484.08	171.98	19.11	-3548.05	179.78	33.48	-3473.78	93.31	10.97	-3465.56	160.13	84.59	-3039.07	22.83	26.72	-3856.85	102.16	30.57	-3717.41	405.65	11.98	-3748.62	391.39	35.76	-3684.20	98.18	1107.09	0.00	0.00	0.00	-3775.39	86.24	1506.82	-3791.17	28.51	1496.01	-3554.20	150.79	1443.76	-3607.02	51.64	1442.67	711.82	-287.56	79.02	1313.55	-285.65	76.66	711.72
0.06000	-3484.08	171.98	19.11	-3548.05	179.78	33.48	-3453.14	92.96	12.73	-3465.56	160.13	84.59	-3039.07	22.83	26.72	-3856.85	102.16	30.57	-3732.05	406.22	10.32	-3730.77	390.65	38.64	-3684.20	98.18	1107.09	0.00	0.00	0.00	-3775.39	86.24	1506.82	-3791.17	28.51	1496.01	-3530.76	149.43	1443.97	-3594.16	52.55	1442.18	712.46	-288.02	79.08	1313.63	-285.67	76.68	711.82
0.07000	-3484.08	171.98	19.11	-3548.05	179.78	33.48	-3468.32	92.98	12.59	-3465.56	160.13	84.59	-3039.07	22.83	26.72	-3856.85	102.16	30.57	-3697.68	404.89	13.17	-3723.49	390.11	39.41	-3684.20	98.18	1107.09	0.00	0.00	0.00	-3775.39	86.24	1506.82	-3791.17	28.51	1496.01	-3558.13	149.08	1443.60	-3554.22	52.64	1440.75	712.44	-287.83	79.18	1313.42	-285.87	76.56	712.01
0.08000	-3484.08	171.98	19.11	-3548.05	179.78	33.48	-3473.98	91.77	9.95	-3465.56	160.13	84.59	-3039.07	22.83	26.72	-3856.85	102.16	30.57	-3742.82	407.63	6.31	-3740.04	389.84	36.79	-3684.20	98.18	1107.09	0.00	0.00	0.00	-3775.39	86.24	1506.82	-3791.17	28.51	1496.01	-3559.84	149.56	1444.62	-3561.29	52.09	1440.47	712.32	-287.80	79.21	1312.86	-285.62	76.56	711.94
0.09000	-3484.08	171.98	19.11	-3548.05	179.78	33.48	-3443.68	92.67	15.34	-3465.56	160.13	84.59	-3039.07	22.83	26.72	-3856.85	102.16	30.57	-3731.69	407.48	9.27	-3742.70	390.22	36.19	-3684.20	98.18	1107.09	0.00	0.00	0.00	-3775.39	86.24	1506.82	-3791.17	28.51	1496.01	-3537.15	149.62	1443.36	-3565.57	52.87	1439.73	712.57	-287.82	79.30	1313.17	-285.67	76.45	711.84
0.10000	-3484.08	171.98	19.11	-3548.05	179.78	33.48	-3495.52	91.92	7.27	-3465.56	160.13	84.59	-3039.07	22.83	26.72	-3856.85	102.16	30.57	-3727.00	406.81	10.41	-3740.27	391.26	37.26	-3684.20	98.18	1107.09	0.00	0.00	0.00	-3775.39	86.24	1506.82	-3791.17	28.51	1496.01	-3551.01	149.58	1444.67	-3560.75	53.26	1439.59	713.02	-288.01	79.23	1313.89	-285.73	76.71	712.19
0.11000	-3484.08	171.98	19.11	-3548.05	179.78	33.48	-3451.33	91.25	15.06	-3465.56	160.13	84.59	-3039.07	22.83	26.72	-3856.85	102.16	30.57	-3738.17	408.76	8.38	-3740.13	390.61	36.79	-3684.20	98.18	1107.09	0.00	0.00	0.00	-3775.39	86.24	1506.82	-3791.17	28.51	1496.01	-3538.93	150.00	1443.29	-3514.23	53.89	1438.36	713.11	-288.26	79.07	1313.66	-285.73	76.68	711.84
0.12000	-3484.08	171.98	19.11	-3548.05	179.78	33.48	-3477.40	92.00	10.50	-3465.56	160.13	84.59	-3039.07	22.83	26.72	-3856.85	102.16	30.57	-3737.03	407.67	7.31	-3726.00	389.48	38.98	-3684.20	98.18	1107.09	0.00	0.00	0.00	-3775.39	86.24	1506.82	-3791.17	28.51	1496.01	-3566.42	149.90	1444.18	-3558.07	50.46	1439.38	712.89	-288.14	79.10	1313.47	-285.96	76.62	711.58
0.13000	-3484.08	171.98	19.11	-3548.05	179.78	33.48	-3454.81	93.50	14.51	-3465.56	160.13	84.59	-3039.07	22.83	26.72	-3856.85	102.16	30.57	-3729.94	406.83	9.44	-3730.45	389.44	38.56	-3684.20	98.18	1107.09	0.00	0.00	0.00	-3775.39	86.24	1506.82	-3791.17	28.51	1496.01	-3554.49	148.63	1444.09	-3554.53	52.39	1439.96	713.04	-287.94	79.34	1313.32	-285.72	76.69	712.14
0.14000	-3484.08	171.98	19.11	-3548.05	179.78	33.48	-3465.75	93.01	12.33	-3465.56	160.13	84.59	-3039.07	22.83	26.72	-3856.85	102.16	30.57	-3704.30	406.45	12.12	-3744.35	389.70	36.30	-3684.20	98.18	1107.09	0.00	0.00	0.00	-3775.39	86.24	1506.82	-3791.17	28.51	1496.01	-3552.95	148.76	1443.90	-3550.52	53.58	1440.96	712.94	-288.00	79.34	1313.26	-285.88	76.43	711.67
0.15000	-3484.08	171.98	19.11	-3548.05	179.78	33.48	-3471.72	91.98	11.26	-3465.56	160.13	84.59	-3039.07	22.83	26.72	-3856.85	102.16	30.57	-3753.00	408.64	7.22	-3757.96	391.03	35.09	-3684.20	98.18	1107.09	0.00	0.00	0.00	-3775.39	86.24	1506.82	-3791.17	28.51	1496.01	-3560.17	148.22	1444.60	-3543.15	52.46	1439.10	712.57	-287.65	79.21	1313.31	-285.74	76.59	711.86
0.16000	-3484.08	171.98	19.11	-3548.05	179.78	33.48	-3472.31	92.50	10.79	-3465.56	160.13	84.59	-3039.07	22.83	26.72	-3856.85	102.16	30.57	-3741.79	408.79	8.21	-3738.09	390.53	37.95	-3684.20	98.18	1107.09	0.00	0.00	0.00	-3775.39	86.24	1506.82	-3791.17	28.51	1496.01	-3554.96	149.49	1444.57	-3539.58	51.51	1439.06	711.93	-287.93	78.90	1314.05	-285.85	76.82	711.96
0.17000	-3484.08	171.98	19.11	-3548.05	179.78	33.48	-3481.14	92.60	10.36	-3465.56	160.13	84.59	-3039.07	22.83	26.72	-3856.85	102.16	30.57	-3705.53	406.15	12.79	-3731.27	389.81	38.27	-3684.20	98.18	1107.09	0.00	0.00	0.00	-3775.39	86.24	1506.82	-3791.17	28.51	1496.01	-3558.96	149.65	1443.93	-3551.36	52.28	1439.06	711.90	-287.96	78.88	1313.01	-285.81	76.64	712.40
0.18000	-3484.08	171.98	19.11	-3548.05	179.78	33.48	-3451.02	93.03	14.19	-3465.56	160.13	84.59	-3039.07	22.83	26.72	-3856.85	102.16	30.57	-3719.69	407.67	11.97	-3731.50	390.25	38.09	-3684.20	98.18	1107.09	0.00	0.00	0.00	-3775.39	86.24	1506.82	-3791.17	28.51	1496.01	-3551.59	149.44	1444.09	-3570.59	51.35	1439.55	712.76	-287.92	79.19	1313.38	-285.80	76.70	711.86
0.19000	-3484.08	171.98	19.11	-3548.05	179.78	33.48	-3454.97	90.89	14.32	-3465.56	160.13	84.59	-3039.07	22.83	26.72	-3856.85	102.16	30.57	-3718.04	407.85	11.37	-3720.85	389.45	39.97	-3684.20	98.18	1107.09	0.00	0.00	0.00	-3775.39	86.24	1506.82	-3791.17	28.51	1496.01	-3550.78	148.90	1443.34	-3544.72	50.14	1439.13	712.49	-287.78	79.08	1313.65	-285.83	76.73	711.45
0.20000	-3484.08	171.98	19.11	-3548.05	179.78	33.48	-3463.75	92.90	12.61	-3465.56	160.13	84.59	-3039.07	22.83	26.72	-3856.85	102.16	30.57	-3735.83	407.76	8.73	-3738.85	389.18	37.38	-3684.20	98.18	1107.09	0.00	0.00	0.00	-3775.39	86.24	1506.82	-3791.17	28.51	1496.01	-3574.60	149.15	1443.87	-3561.12	50.84	1439.98	712.69	-287.72	79.18	1313.37	-285.75	76.63	712.02
0.21000	-3484.08	171.98	19.11	-3548.05	179.78	33.48	-3476.87	92.23	10.01	-3465.56	160.13	84.59	-3039.07	22.83	26.72	-3856.85	102.16	30.57	-3717.31	406.83	12.08	-3747.81	389.91	35.71	-3684.20	98.18	1107.09	0.00	0.00	0.00	-3775.39	86.24	1506.82	-3791.17	28.51	1496.01	-3570.25	148.21	1444.24	-3553.02	52.76	1440.36	712.62	-287.95	79.12	1313.62	-285.78	76.65	712.28
0.22000	-3484.08	171.98	19.11	-3548.05	179.78	33.48	-3466.89	92.73	11.23	-3465.56	160.13	84.59	-3039.07	22.83	26.72	-3856.85	102.16	30.57	-3741.06	407.22	8.32	-3737.58	390.16	37.60	-3684.20	98.18	1107.09	0.00	0.00	0.00	-3775.39	86.24	1506.82	-3791.17	28.51	1496.01	-3567.44	150.12	1444.04	-3561.68	52.52	1440.44	712.77	-288.07	79.16	1313.59	-285.76	76.68	711.66
0.23000	-3484.08	171.98	19.11	-3548.05	179.78	33.48	-3467.41	92.46	12.79	-3465.56	160.13	84.59	-3039.07	22.83	26.72	-3856.85	102.16	30.57	-3717.30	407.47	11.73	-3739.55	390.80	37.19	-3684.20	98.18	1107.09	0.00	0.00	0.00	-3775.39	86.24	1506.82	-3791.17	28.51	1496.01	-3555.65	148.96	1444.28	-3581.62	51.62	1440.05	713.15	-287.98	79.23	1313.41	-285.91	76.66	711.66
0.24000	-3484.08	171.98	19.11	-3548.05	179.78	33.48	-3464.67	93.32	12.60	-3465.56	160.13	84.59	-3039.07	22.83	26.72	-3856.85	102.16	30.57	-3739.79	407.09	9.66	-3719.48	389.03	39.44	-3684.20	98.18	1107.09	0.00	0.00	0.00	-3775.39	86.24	1506.82	-3791.17	28.51	1496.01	-3534.39	149.09	1443.98	-3576.58	50.32	1440.31	712.40	-287.90	79.03	1313.32	-285.78	76.63	711.77
0.25000	-3484.08	171.98	19.11	-3548.05	179.78	33.48	-3479.48	93.53	9.70	-3465.56	160.13	84.59	-3039.07	22.83	26.72	-3856.85	102.16	30.57	-3728.97	408.01	10.88	-3751.98	389.56	35.18	-3684.20	98.18	1107.09	0.00	0.00	0.00	-3775.39	86.24	1506.82	-3791.17	28.51	1496.01	-3553.90	149.07	1445.11	-3592.87	49.65	1440.16	712.22	-287.85	78.86	1313.77	-285.88	76.70	711.20
0.26000	-3484.08	171.98	19.11	-3548.05	179.78	33.48	-3505.38	92.20	6.83	-3465.56	160.13	84.59	-3039.07	22.83	26.72	-3856.85	102.16	30.57	-3751.76	407.07	6.52	-3730.97	390.37	38.64	-3684.20	98.18	1107.09	0.00	0.00	0.00	-3775.39	86.24	1506.82	-3791.17	28.51	1496.01	-3543.80	148.45	1444.28	-3575.41	48.79	1439.41	712.90	-288.17	79.10	1313.91	-285.92	76.66	711.50
0.27000	-3484.08	171.98	19.11	-3548.05	179.78	33.48	-3473.24	92.04	11.54	-3465.56	160.13	84.59	-3039.07	22.83	26.72	-3856.85	102.16	30.57	-3742.58	407.95	6.81	-3748.89	390.35	36.23	-3684.20	98.18	1107.09	0.00	0.00	0.00	-3775.39	86.24	1506.82	-3791.17	28.51	1496.01	-3527.79	147.93	1443.98	-3545.78	49.56	1439.60	713.03	-288.24	79.08	1313.36	-285.91	76.51	712.07
0.28000	-3484.08	171.98	19.11	-3548.05	179.78	33.48	-3495.36	93.63	7.19	-3465.56	160.13	84.59	-3039.07	22.83	26.72	-3856.85	102.16	30.57	-3712.59	405.05	12.24	-3750.33	390.04	35.38	-3684.20	98.18	1107.09	0.00	0.00	0.00	-3775.39	86.24	1506.82	-3791.17	28.51	1496.01	-3549.95	148.60	1444.49	-3522.55	50.22	1438.41	713.17	-287.77	79.36	1313.20	-285.78	76.54	711.88
0.29000	-3484.08	171.98	19.11	-3548.05	179.78	33.48	-3480.48	92.62	9.30	-3465.56	160.13	84.59	-3039.07	22.83	26.72	-3856.85	102.16	30.57	-3736.32	408.06	10.46	-3745.53	390.47	36.06	-3684.20	98.18	1107.09	0.00	0.00	0.00	-3775.39	86.24	1506.82	-3791.17	28.51	1496.01	-3555.23	149.92	1443.86	-3568.25	48.39	1439.39	712.34	-287.60	79.13	1313.57	-285.95	76.55	711.82
0.30000	-3484.08	171.98	19.11	-3548.05	179.78	33.48	-3460.99	92.90	13.22	-3465.56	160.13	84.59	-3039.07	22.83	26.72	-3856.85	102.16	30.57	-3727.49	406.79	10.64	-3754.27	390.80	35.08	-3684.20	98.18	1107.09	0.00	0.00	0.00	-3775.39	86.24	1506.82	-3791.17	28.51	1496.01	-3568.09	147.74	1445.25	-3563.59	50.62	1439.11	712.71	-288.09	79.14	1313.83	-285.95	76.67	712.09
0.31000	-3484.08	171.98	19.11	-3548.05	179.78	33.48	-3471.54	93.51	11.52	-3465.56	160.13	84.59	-3039.07	22.83	26.72	-3856.85	102.16	30.57	-3720.32	407.13	11.05	-3726.56	390.44	39.95	-3684.20	98.18	1107.09	0.00	0.00	0.00	-3775.39	86.24	1506.82	-3791.17	28.51	1496.01	-3565.44	148.30	1445.05	-3545.22	51.10	1439.51	712.38	-288.00	78.99	1314.06	-285.41	76.80	711.74
0.32000	-3484.08	171.98	19.11	-3548.05	179.78	33.48	-3455.35	90.94	14.17	-3465.56	160.13	84.59	-3039.07	22.83	26.72	-3856.85	102.16	30.57	-3728.45	407.29	9.57	-3740.07	390.58	37.81	-3684.20	98.18	1107.09	0.00	0.00	0.00	-3775.39	86.24	1506.82	-3791.17	28.51	1496.01	-3553.14	148.66	1443.81	-3569.27	50.50	1438.65	711.89	-288.08	78.86	1313.61	-285.57	76.63	711.85
0.33000	-3484.08	171.98	19.11	-3548.05	179.78	33.48	-3480.07	92.99	10.76	-3465.56	160.13	84.59	-3039.07	22.83	26.72	-3856.85	102.16	30.57	-3729.94	407.44	9.57	-3726.81	389.92	38.90	-3684.20	98.18	1107.09	0.00	0.00	0.00	-3775.39	86.24	1506.82	-3791.17	28.51	1496.01	-3545.42	148.00	1443.50	-3559.01	51.36	1439.28	712.67	-287.77	79.08	1313.83	-285.94	76.67	711.99
0.34000	-3484.08	171.98	19.11	-3548.05	179.78	33.48	-3496.34	90.67	7.92	-3465.56	160.13	84.59	-3039.07	22.83	26.72	-3856.85	102.16	30.57	-3729.84	408.07	9.43	-3728.66	390.01	37.79	-3684.20	98.18	1107.09	0.00	0.00	0.00	-3775.39	86.24	1506.82	-3791.17	28.51	1496.01	-3532.88	147.70	1444.00	-3526.95	50.98	1438.66	713.11	-287.79	79.34	1313.75	-286.04	76.65	711.06
0.35000	-3484.08	171.98	19.11	-3548.05	179.78	33.48	-3497.14	93.55	7.52	-3465.56	160.13	84.59	-3039.07	22.83	26.72	-3856.85	102.16	30.57	-3745.32	407.00	6.51	-3748.57	390.82	35.89	-3684.20	98.18	1107.09	0.00	0.00	0.00	-3775.39	86.24	1506.82	-3791.17	28.51	1496.01	-3526.35	148.51	1445.01	-3520.09	49.57	1439.49	713.03	-287.68	79.23	1313.74	-285.69	76.71	711.44
0.36000	-3484.08	171.98	19.11	-3548.05	179.78	33.48	-3483.82	93.45	10.54	-3465.56	160.13	84.59	-3039.07	22.83	26.72	-3856.85	102.16	30.57	-3742.54	406.80	8.63	-3739.22	389.78	37.63	-3684.20	98.18	1107.09	0.00	0.00	0.00	-3775.39	86.24	1506.82	-3791.17	28.51	1496.01	-3569.59	148.97	1444.96	-3552.45	49.80	1439.57	712.98	-287.54	79.33	1313.36	-285.69	76.60	711.59
0.37000	-3484.08	171.98	19.11	-3548.05	179.78	33.48	-3462.56	92.07	13.39	-3465.56	160.13	84.59	-3039.07	22.83	26.72	-3856.85	102.16	30.57	-3734.81	407.61	8.44	-3749.25	390.16	35.88	-3684.20	98.18	1107.09	0.00	0.00	0.00	-3775.39	86.24	1506.82	-3791.17	28.51	1496.01	-3549.91	147.50	1443.64	-3556.06	50.23	1438.64	713.06	-288.01	79.23	1313.65	-285.88	76.68	711.52
0.38000	-3484.08	171.98	19.11	-3548.05	179.78	33.48	-3492.24	91.62	8.25	-3465.56	160.13	84.59	-3039.07	22.83	26.72	-3856.85	102.16	30.57	-3775.37	409.39	2.86	-3735.72	389.56	37.81	-3684.20	98.18	1107.09	0.00	0.00	0.00	-3775.39	86.24	1506.82	-3791.17	28.51	1496.01	-3540.41	147.37	1443.42	-3507.51	50.87	1437.64	712.73	-287.97	79.09	1313.67	-286.10	76.60	711.12
0.39000	-3484.08	171.98	19.11	-3548.05	179.78	33.48	-3486.99	93.39	7.53	-3465.56	160.13	84.59	-3039.07	22.83	26.72	-3856.85	102.16	30.57	-3759.48	407.25	5.39	-3737.10	390.08	37.80	-3684.20	98.18	1107.09	0.00	0.00	0.00	-3775.39	86.24	1506.82	-3791.17	28.51	1496.01	-3545.46	147.28	1444.17	-3529.88	49.94	1437.02	712.44	-287.72	79.15	1313.79	-286.04	76.62	711.30
0.40000	-3484.08	171.98	19.11	-3548.05	179.78	33.48	-3447.71	91.09	14.28	-3465.56	160.13	84.59	-3039.07	22.83	26.72	-3856.85	102.16	30.57	-3760.71	409.32	4.94	-3741.61	389.63	37.46	-3684.20	98.18	1107.09	0.00	0.00	0.00	-3775.39	86.24	1506.82	-3791.17	28.51	1496.01	-3554.16	146.39	1444.38	-3538.31	47.87	1438.23	712.86	-287.79	79.25	1313.76	-285.75	76.66	711.32
0.41000	-3484.08	171.98	19.11	-3548.05	179.78	33.48	-3469.81	93.17	11.68	-3465.56	160.13	84.59	-3039.07	22.83	26.72	-3856.85	102.16	30.57	-3748.62	406.64	7.72	-3737.43	390.02	36.55	-3684.20	98.18	1107.09	0.00	0.00	0.00	-3775.39	86.24	1506.82	-3791.17	28.51	1496.01	-3564.85	146.24	1444.46	-3572.74	48.76	1439.38	712.76	-287.89	79.27	1313.54	-285.70	76.60	711.26
0.42000	-3484.08	171.98	19.11	-3548.05	179.78	33.48	-3480.94	92.05	10.29	-3465.56	160.13	84.59	-3039.07	22.83	26.72	-3856.85	102.16	30.57	-3720.13	405.86	11.82	-3742.12	390.31	36.90	-3684.20	98.18	1107.09	0.00	0.00	0.00	-3775.39	86.24	1506.82	-3791.17	28.51	1496.01	-3569.30	147.74	1445.92	-3585.83	49.87	1439.39	712.83	-287.91	79.11	1313.70	-285.60	76.79	712.17
0.43000	-3484.08	171.98	19.11	-3548.05	179.78	33.48	-3449.80	93.28	13.50	-3465.56	160.13	84.59	-3039.07	22.83	26.72	-3856.85	102.16	30.57	-3724.86	407.79	9.93	-3729.23	389.53	38.58	-3684.20	98.18	1107.09	0.00	0.00	0.00	-3775.39	86.24	1506.82	-3791.17	28.51	1496.01	-3551.95	146.81	1445.24	-3560.90	49.39	1438.16	712.84	-287.93	79.12	1313.55	-285.43	76.76	712.34
0.44000	-3484.08	171.98	19.11	-3548.05	179.78	33.48	-3471.65	92.73	11.40	-3465.56	160.13	84.59	-3039.07	22.83	26.72	-3856.85	102.16	30.57	-3754.28	407.26	6.05	-3741.13	390.30	36.75	-3684.20	98.18	1107.09	0.00	0.00	0.00	-3775.39	86.24	1506.82	-3791.17	28.51	1496.01	-3524.15	147.00	1444.38	-3531.92	47.99	1438.55	712.90	-287.87	79.17	1313.68	-285.77	76.67	711.82
0.45000	-3484.08	171.98	19.11	-3548.05	179.78	33.48	-3494.63	93.36	7.07	-3465.56	160.13	84.59	-3039.07	22.83	26.72	-3856.85	102.16	30.57	-3726.29	405.68	9.86	-3757.80	390.15	34.48	-3684.20	98.18	1107.09	0.00	0.00	0.00	-3775.39	86.24	1506.82	-3791.17	28.51	1496.01	-3535.91	146.82	1444.36	-3536.61	48.11	1439.21	712.62	-287.85	79.14	1313.97	-285.95	76.79	712.07
0.46000	-3484.08	171.98	19.11	-3548.05	179.78	33.48	-3462.48	92.58	12.08	-3465.56	160.13	84.59	-3039.07	22.83	26.72	-3856.85	102.16	30.57	-3734.05	407.17	8.81	-3735.20	389.51	38.27	-3684.20	98.18	1107.09	0.00	0.00	0.00	-3775.39	86.24	1506.82	-3791.17	28.51	1496.01	-3550.42	146.16	1444.22	-3556.82	47.99	1439.18	712.42	-288.12	79.08	1313.75	-285.78	76.66	712.08
0.47000	-3484.08	171.98	19.11	-3548.05	179.78	33.48	-3469.09	93.13	11.59	-3465.56	160.13	84.59	-3039.07	22.83	26.72	-3856.85	102.16	30.57	-3740.03	406.80	8.56	-3730.70	390.14	38.69	-3684.20	98.18	1107.09	0.00	0.00	0.00	-3775.39	86.24	1506.82	-3791.17	28.51	1496.01	-3544.92	146.15	1443.53	-3574.28	48.93	1439.42	713.15	-288.07	79.17	1313.26	-286.19	76.43	711.97
0.48000	-3484.08	171.98	19.11	-3548.05	179.78	33.48	-3466.96	91.98	12.56	-3465.56	160.13	84.59	-3039.07	22.83	26.72	-3856.85	102.16	30.57	-3707.19	404.62	12.74	-3734.41	389.73	37.43	-3684.20	98.18	1107.09	0.00	0.00	0.00	-3775.39	86.24	1506.82	-3791.17	28.51	1496.01	-3546.88	146.39	1442.70	-3559.12	49.03	1438.61	712.85	-288.01	79.26	1313.90	-286.10	76.73	711.69
0.49000	-3484.08	171.98	19.11	-3548.05	179.78	33.48	-3434.46	90.91	17.47	-3465.56	160.13	84.59	-3039.07	22.83	26.72	-3856.85	102.16	30.57	-3702.15	405.74	13.84	-3729.41	389.51	38.96	-3684.20	98.18	1107.09	0.00	0.00	0.00	-3775.39	86.24	1506.82	-3791.17	28.51	1496.01	-3545.20	145.99	1443.78	-3532.24	48.90	1439.23	712.72	-287.78	79.21	1313.24	-285.75	76.58	711.47
0.50000	-3484.08	171.98	19.11	-3548.05	179.78	33.48	-3457.59	92.95	13.25	-3465.56	160.13	84.59	-3039.07	22.83	26.72	-3856.85	102.16	30.57	-3718.39	406.89	11.75	-3747.54	390.81	35.79	-3684.20	98.18	1107.09	0.00	0.00	0.00	-3775.39	86.24	1506.82	-3791.17	28.51	1496.01	-3587.78	146.04	1445.14	-3548.48	49.09	1438.99	712.18	-288.03	79.02	1313.35	-285.89	76.49	712.09
0.51000	-3484.08	171.98	19.11	-3548.05	179.78	33.48	-3486.28	92.10	9.60	-3465.56	160.13	84.59	-3039.07	22.83	26.72	-3856.85	102.16	30.57	-3735.64	405.59	8.09	-3738.45	391.07	37.23	-3684.20	98.18	1107.09	0.00	0.00	0.00	-3775.39	86.24	1506.82	-3791.17	28.51	1496.01	-3575.67	146.76	1445.13	-3542.99	47.84	1439.76	712.75	-287.70	79.34	1313.66	-285.52	76.77	711.97
0.52000	-3484.08	171.98	19.11	-3548.05	179.78	33.48	-3473.36	93.21	10.79	-3465.56	160.13	84.59	-3039.07	22.83	26.72	-3856.85	102.16	30.57	-3722.65	406.71	10.62	-3751.80	390.21	35.59	-3684.20	98.18	1107.09	0.00	0.00	0.00	-3775.39	86.24	1506.82	-3791.17	28.51	1496.01	-3583.55	145.25	1444.01	-3564.20	46.85	1439.39	713.19	-287.54	79.39	1313.50	-285.53	76.75	711.82
0.53000	-3484.08	171.98	19.11	-3548.05	179.78	33.48	-3476.65	92.70	10.50	-3465.56	160.13	84.59	-3039.07	22.83	26.72	-3856.85	102.16	30.57	-3736.83	407.07	9.71	-3739.15	390.85	37.45	-3684.20	98.18	1107.09	0.00	0.00	0.00	-3775.39	86.24	1506.82	-3791.17	28.51	1496.01	-3571.83	145.90	1444.74	-3546.22	46.86	1439.36	712.89	-287.78	79.20	1313.13	-285.73	76.53	711.73
0.54000	-3484.08	171.98	19.11	-3548.05	179.78	33.48	-3482.92	91.48	10.81	-3465.56	160.13	84.59	-3039.07	22.83	26.72	-3856.85	102.16	30.57	-3744.29	407.80	7.84	-3729.51	389.64	38.80	-3684.20	98.18	1107.09	0.00	0.00	0.00	-3775.39	86.24	1506.82	-3791.17	28.51	1496.01	-3536.86	145.29	1443.32	-3568.51	46.52	1439.38	712.47	-287.89	79.04	1313.20	-285.85	76.61	712.13
0.55000	-3484.08	171.98	19.11	-3548.05	179.78	33.48	-3487.95	93.82	9.08	-3465.56	160.13	84.59	-3039.07	22.83	26.72	-3856.85	102.16	30.57	-3744.57	407.88	8.21	-3739.17	390.31	37.17	-3684.20	98.18	1107.09	0.00	0.00	0.00	-3775.39	86.24	1506.82	-3791.17	28.51	1496.01	-3529.70	144.98	1443.16	-3564.27	45.46	1439.97	712.19	-288.02	79.08	1313.56	-285.86	76.70	711.62
0.56000	-3484.08	171.98	19.11	-3548.05	179.78	33.48	-3456.58	93.13	13.73	-3465.56	160.13	84.59	-3039.07	22.83	26.72	-3856.85	102.16	30.57	-3715.44	406.94	11.33	-3732.18	390.29	38.63	-3684.20	98.18	1107.09	0.00	0.00	0.00	-3775.39	86.24	1506.82	-3791.17	28.51	1496.01	-3544.14	144.77	1444.67	-3545.69	47.12	1438.78	712.56	-288.19	79.07	1313.87	-285.87	76.67	711.43
0.57000	-3484.08	171.98	19.11	-3548.05	179.78	33.48	-3472.87	92.55	10.91	-3465.56	160.13	84.59	-3039.07	22.83	26.72	-3856.85	102.16	30.57	-3755.28	407.74	6.38	-3730.26	390.68	38.50	-3684.20	98.18	1107.09	0.00	0.00	0.00	-3775.39	86.24	1506.82	-3791.17	28.51	1496.01	-3528.96	145.85	1443.46	-3534.85	48.28	1438.93	712.19	-287.92	78.94	1313.98	-285.93	76.79	711.98
0.58000	-3484.08	171.98	19.11	-3548.05	179.78	33.48	-3479.65	91.63	10.85	-3465.56	160.13	84.59	-3039.07	22.83	26.72	-3856.85	102.16	30.57	-3743.97	408.25	6.82	-3747.52	390.25	36.12	-3684.20	98.18	1107.09	0.00	0.00	0.00	-3775.39	86.24	1506.82	-3791.17	28.51	1496.01	-3540.63	146.48	1444.14	-3580.30	47.80	1438.97	712.15	-287.90	78.93	1314.07	-285.65	76.88	712.45
0.59000	-3484.08	171.98	19.11	-3548.05	179.78	33.48	-3518.01	93.41	4.88	-3465.56	160.13	84.59	-3039.07	22.83	26.72	-3856.85	102.16	30.57	-3730.63	407.66	10.13	-3745.19	389.80	36.79	-3684.20	98.18	1107.09	0.00	0.00	0.00	-3775.39	86.24	1506.82	-3791.17	28.51	1496.01	-3563.16	145.78	1444.29	-3579.00	46.03	1438.95	712.23	-287.82	79.15	1313.45	-285.52	76.70	711.83
0.60000	-3484.08	171.98	19.11	-3548.05	179.78	33.48	-3495.59	92.74	7.07	-3465.56	160.13	84.59	-3039.07	22.83	26.72	-3856.85	102.16	30.57	-3710.28	406.85	12.74	-3743.60	390.25	36.73	-3684.20	98.18	1107.09	0.00	0.00	0.00	-3775.39	86.24	1506.82	-3791.17	28.51	1496.01	-3562.96	144.85	1444.27	-3562.83	47.11	1438.85	712.46	-287.96	79.12	1313.36	-285.56	76.81	711.40
0.61000	-3484.08	171.98	19.11	-3548.05	179.78	33.48	-3476.84	91.65	9.97	-3465.56	160.13	84.59	-3039.07	22.83	26.72	-3856.85	102.16	30.57	-3731.72	406.82	9.79	-3733.67	390.35	37.78	-3684.20	98.18	1107.09	0.00	0.00	0.00	-3775.39	86.24	1506.82	-3791.17	28.51	1496.01	-3554.56	144.76	1444.19	-3553.85	48.25	1438.91	712.52	-287.80	79.12	1313.37	-285.97	76.65	711.92
0.62000	-3484.08	171.98	19.11	-3548.05	179.78	33.48	-3474.39	91.95	11.36	-3465.56	160.13	84.59	-3039.07	22.83	26.72	-3856.85	102.16	30.57	-3711.42	405.84	12.49	-3738.86	390.14	37.56	-3684.20	98.18	1107.09	0.00	0.00	0.00	-3775.39	86.24	1506.82	-3791.17	28.51	1496.01	-3555.49	145.57	1444.64	-3543.23	47.13	1438.82	713.07	-287.83	79.25	1313.53	-286.14	76.60	711.77
0.63000	-3484.08	171.98	19.11	-3548.05	179.78	33.48	-3474.55	93.64	11.94	-3465.56	160.13	84.59	-3039.07	22.83	26.72	-3856.85	102.16	30.57	-3735.04	407.10	8.98	-3732.58	390.99	38.07	-3684.20	98.18	1107.09	0.00	0.00	0.00	-3775.39	86.24	1506.82	-3791.17	28.51	1496.01	-3559.83	146.16	1443.74	-3528.39	45.04	1439.06	712.74	-287.72	79.12	1313.71	-285.76	76.53	711.87
0.64000	-3484.08	171.98	19.11	-3548.05	179.78	33.48	-3490.71	92.25	9.43	-3465.56	160.13	84.59	-3039.07	22.83	26.72	-3856.85	102.16	30.57	-3707.24	405.10	13.83	-3734.50	389.84	37.60	-3684.20	98.18	1107.09	0.00	0.00	0.00	-3775.39	86.24	1506.82	-3791.17	28.51	1496.01	-3571.90	144.51	1443.80	-3545.44	46.39	1439.83	713.09	-287.46	79.30	1313.41	-285.81	76.50	711.50
0.65000	-3484.08	171.98	19.11	-3548.05	179.78	33.48	-3473.14	92.16	10.61	-3465.56	160.13	84.59	-3039.07	22.83	26.72	-3856.85	102.16	30.57	-3699.45	407.16	13.79	-3748.44	390.86	36.19	-3684.20	98.18	1107.09	0.00	0.00	0.00	-3775.39	86.24	1506.82	-3791.17	28.51	1496.01	-3549.00	143.14	1443.58	-3570.48	47.50	1439.00	712.64	-287.73	79.23	1313.47	-285.93	76.77	711.14
0.66000	-3484.08	171.98	19.11	-3548.05	179.78	33.48	-3497.81	93.46	6.52	-3465.56	160.13	84.59	-3039.07	22.83	26.72	-3856.85	102.16	30.57	-3723.21	408.70	10.05	-3730.95	390.96	38.25	-3684.20	98.18	1107.09	0.00	0.00	0.00	-3775.39	86.24	1506.82	-3791.17	28.51	1496.01	-3549.87	144.79	1443.30	-3571.96	45.85	1438.94	712.92	-287.78	79.31	1313.60	-285.70	76.86	711.54
0.67000	-3484.08	171.98	19.11	-3548.05	179.78	33.48	-3481.91	91.53	8.27	-3465.56	160.13	84.59	-3039.07	22.83	26.72	-3856.85	102.16	30.57	-3724.38	408.54	9.77	-3749.78	390.91	35.79	-3684.20	98.18	1107.09	0.00	0.00	0.00	-3775.39	86.24	1506.82	-3791.17	28.51	1496.01	-3544.56	145.87	1443.61	-3592.90	45.18	1439.77	712.89	-287.65	79.31	1313.35	-285.85	76.69	711.63
0.68000	-3484.08	171.98	19.11	-3548.05	179.78	33.48	-3482.54	91.70	9.29	-3465.56	160.13	84.59	-3039.07	22.83	26.72	-3856.85	102.16	30.57	-3748.79	407.42	6.96	-3725.69	390.77	40.13	-3684.20	98.18	1107.09	0.00	0.00	0.00	-3775.39	86.24	1506.82	-3791.17	28.51	1496.01	-3536.30	144.31	1443.38	-3575.68	48.11	1438.86	712.79	-288.10	79.09	1313.60	-285.63	76.64	711.92
0.69000	-3484.08	171.98	19.11	-3548.05	179.78	33.48	-3462.25	92.44	12.33	-3465.56	160.13	84.59	-3039.07	22.83	26.72	-3856.85	102.16	30.57	-3723.59	405.80	10.87	-3739.66	390.49	37.50	-3684.20	98.18	1107.09	0.00	0.00	0.00	-3775.39	86.24	1506.82	-3791.17	28.51	1496.01	-3550.91	144.51	1443.14	-3536.13	44.88	1438.77	712.78	-288.04	79.04	1313.12	-285.92	76.59	712.02
0.70000	-3484.08	171.98	19.11	-3548.05	179.78	33.48	-3496.57	93.05	8.23	-3465.56	160.13	84.59	-3039.07	22.83	26.72	-3856.85	102.16	30.57	-3742.36	407.13	7.87	-3716.96	390.28	41.08	-3684.20	98.18	1107.09	0.00	0.00	0.00	-3775.39	86.24	1506.82	-3791.17	28.51	1496.01	-3534.39	143.88	1442.98	-3560.80	44.53	1439.85	713.04	-287.99	79.22	1313.30	-286.19	76.52	711.30
0.71000	-3484.08	171.98	19.11	-3548.05	179.78	33.48	-3474.14	92.04	11.40	-3465.56	160.13	84.59	-3039.07	22.83	26.72	-3856.85	102.16	30.57	-3742.10	408.86	7.90	-3732.10	390.81	38.64	-3684.20	98.18	1107.09	0.00	0.00	0.00	-3775.39	86.24	1506.82	-3791.17	28.51	1496.01	-3559.50	144.76	1443.78	-3559.19	45.78	1438.21	712.66	-287.57	79.19	1313.46	-285.82	76.60	711.62
0.72000	-3484.08	171.98	19.11	-3548.05	179.78	33.48	-3476.32	91.30	10.26	-3465.56	160.13	84.59	-3039.07	22.83	26.72	-3856.85	102.16	30.57	-3749.11	407.58	6.93	-3748.34	391.14	36.07	-3684.20	98.18	1107.09	0.00	0.00	0.00	-3775.39	86.24	1506.82	-3791.17	28.51	1496.01	-3546.02	144.51	1444.54	-3569.33	45.72	1438.84	712.79	-287.59	79.21	1313.59	-285.64	76.72	711.77
0.73000	-3484.08	171.98	19.11	-3548.05	179.78	33.48	-3446.70	90.65	14.99	-3465.56	160.13	84.59	-3039.07	22.83	26.72	-3856.85	102.16	30.57	-3734.21	408.59	8.48	-3745.51	392.00	37.20	-3684.20	98.18	1107.09	0.00	0.00	0.00	-3775.39	86.24	1506.82	-3791.17	28.51	1496.01	-3555.26	143.86	1444.11	-3592.57	45.28	1438.89	712.59	-287.33	79.18	1313.80	-285.94	76.56	711.63
0.74000	-3484.08	171.98	19.11	-3548.05	179.78	33.48	-3449.88	92.97	14.49	-3465.56	160.13	84.59	-3039.07	22.83	26.72	-3856.85	102.16	30.57	-3747.46	407.98	6.94	-3750.13	391.37	36.05	-3684.20	98.18	1107.09	0.00	0.00	0.00	-3775.39	86.24	1506.82	-3791.17	28.51	1496.01	-3580.17	142.94	1444.75	-3559.41	44.97	1439.22	712.39	-287.67	79.04	1313.44	-286.16	76.56	711.35
0.75000	-3484.08	171.98	19.11	-3548.05	179.78	33.48	-3480.34	93.44	9.83	-3465.56	160.13	84.59	-3039.07	22.83	26.72	-3856.85	102.16	30.57	-3726.94	407.18	9.89	-3717.95	390.10	40.72	-3684.20	98.18	1107.09	0.00	0.00	0.00	-3775.39	86.24	1506.82	-3791.17	28.51	1496.01	-3573.99	143.69	1444.44	-3561.34	46.45	1439.49	712.42	-287.79	78.99	1313.48	-286.12	76.62	711.57
0.76000	-3484.08	171.98	19.11	-3548.05	179.78	33.48	-3458.84	91.30	12.66	-3465.56	160.13	84.59	-3039.07	22.83	26.72	-3856.85	102.16	30.57	-3748.30	407.45	6.41	-3724.44	390.74	39.70	-3684.20	98.18	1107.09	0.00	0.00	0.00	-3775.39	86.24	1506.82	-3791.17	28.51	1496.01	-3562.09	144.38	1444.35	-3524.95	45.93	1438.55	712.28	-287.80	79.11	1313.63	-285.98	76.65	711.37
0.77000	-3484.08	171.98	19.11	-3548.05	179.78	33.48	-3484.49	94.64	9.03	-3465.56	160.13	84.59	-3039.07	22.83	26.72	-3856.85	102.16	30.57	-3714.02	408.25	12.06	-3736.43	390.61	38.19	-3684.20	98.18	1107.09	0.00	0.00	0.00	-3775.39	86.24	1506.82	-3791.17	28.51	1496.01	-3567.79	144.13	1443.75	-3566.16	44.45	1439.45	712.40	-287.78	79.11	1313.69	-285.92	76.66	711.09
0.78000	-3484.08	171.98	19.11	-3548.05	179.78	33.48	-3468.72	92.35	10.82	-3465.56	160.13	84.59	-3039.07	22.83	26.72	-3856.85	102.16	30.57	-3713.47	407.99	11.37	-3731.26	390.20	38.82	-3684.20	98.18	1107.09	0.00	0.00	0.00	-3775.39	86.24	1506.82	-3791.17	28.51	1496.01	-3532.69	144.48	1444.28	-3568.34	46.74	1439.53	713.19	-287.80	79.24	1313.38	-286.16	76.46	712.02
0.79000	-3484.08	171.98	19.11	-3548.05	179.78	33.48	-3474.01	92.64	10.89	-3465.56	160.13	84.59	-3039.07	22.83	26.72	-3856.85	102.16	30.57	-3743.68	408.06	6.96	-3733.92	390.48	38.38	-3684.20	98.18	1107.09	0.00	0.00	0.00	-3775.39	86.24	1506.82	-3791.17	28.51	1496.01	-3543.46	144.08	1444.64	-3572.05	44.95	1439.13	712.63	-287.99	79.09	1313.41	-285.85	76.47	712.41
0.80000	-3484.08	171.98	19.11	-3548.05	179.78	33.48	-3473.29	91.69	11.48	-3465.56	160.13	84.59	-3039.07	22.83	26.72	-3856.85	102.16	30.57	-3703.97	407.31	12.63	-3717.00	391.65	41.05	-3684.20	98.18	1107.09	0.00	0.00	0.00	-3775.39	86.24	1506.82	-3791.17	28.51	1496.01	-3586.16	143.05	1445.35	-3557.72	44.49	1438.53	712.44	-288.09	78.95	1313.20	-286.08	76.40	711.64
0.81000	-3484.08	171.98	19.11	-3548.05	179.78	33.48	-3487.54	92.46	8.79	-3465.56	160.13	84.59	-3039.07	22.83	26.72	-3856.85	102.16	30.57	-3741.29	408.46	7.12	-3721.44	391.27	40.50	-3684.20	98.18	1107.09	0.00	0.00	0.00	-3775.39	86.24	1506.82	-3791.17	28.51	1496.01	-3587.11	142.86	1445.09	-3568.67	44.12	1439.11	712.18	-288.15	78.90	1313.29	-285.75	76.58	712.26
0.82000	-3484.08	171.98	19.11	-3548.05	179.78	33.48	-3472.84	92.20	10.17	-3465.56	160.13	84.59	-3039.07	22.83	26.72	-3856.85	102.16	30.57	-3710.84	408.09	13.23	-3733.16	391.59	38.85	-3684.20	98.18	1107.09	0.00	0.00	0.00	-3775.39	86.24	1506.82	-3791.17	28.51	1496.01	-3562.28	143.59	1445.56	-3544.96	44.61	1438.98	711.57	-287.84	78.85	1313.58	-285.56	76.73	711.62
0.83000	-3484.08	171.98	19.11	-3548.05	179.78	33.48	-3499.21	92.39	6.90	-3465.56	160.13	84.59	-3039.07	22.83	26.72	-3856.85	102.16	30.57	-3734.93	408.28	8.84	-3730.96	391.69	39.54	-3684.20	98.18	1107.09	0.00	0.00	0.00	-3775.39	86.24	1506.82	-3791.17	28.51	1496.01	-3566.04	143.54	1444.61	-3553.64	45.26	1439.15	712.39	-287.69	79.07	1313.05	-285.68	76.47	711.67
0.84000	-3484.08	171.98	19.11	-3548.05	179.78	33.48	-3452.01	93.09	14.36	-3465.56	160.13	84.59	-3039.07	22.83	26.72	-3856.85	102.16	30.57	-3728.29	408.67	9.80	-3716.59	391.15	41.52	-3684.20	98.18	1107.09	0.00	0.00	0.00	-3775.39	86.24	1506.82	-3791.17	28.51	1496.01	-3545.95	143.52	1445.01	-3586.60	42.99	1439.80	712.21	-287.84	79.06	1313.15	-285.86	76.48	711.52
0.85000	-3484.08	171.98	19.11	-3548.05	179.78	33.48	-3476.93	92.16	9.71	-3465.56	160.13	84.59	-3039.07	22.83	26.72	-3856.85	102.16	30.57	-3748.53	409.15	5.88	-3710.69	391.21	42.20	-3684.20	98.18	1107.09	0.00	0.00	0.00	-3775.39	86.24	1506.82	-3791.17	28.51	1496.01	-3529.40	142.78	1443.39	-3544.05	45.08	1438.50	712.47	-288.02	79.19	1313.47	-286.03	76.57	711.66
0.86000	-3484.08	171.98	19.11	-3548.05	179.78	33.48	-3497.69	92.18	6.22	-3465.56	160.13	84.59	-3039.07	22.83	26.72	-3856.85	102.16	30.57	-3740.39	407.76	7.23	-3727.40	391.02	39.18	-3684.20	98.18	1107.09	0.00	0.00	0.00	-3775.39	86.24	1506.82	-3791.17	28.51	1496.01	-3557.64	142.21	1444.44	-3556.10	43.43	1439.91	712.89	-287.65	79.28	1313.31	-285.71	76.55	712.05
0.87000	-3484.08	171.98	19.11	-3548.05	179.78	33.48	-3453.24	92.30	15.58	-3465.56	160.13	84.59	-3039.07	22.83	26.72	-3856.85	102.16	30.57	-3728.86	407.95	9.38	-3727.81	391.55	40.23	-3684.20	98.18	1107.09	0.00	0.00	0.00	-3775.39	86.24	1506.82	-3791.17	28.51	1496.01	-3521.04	142.11	1444.78	-3549.71	42.49	1439.49	712.69	-287.92	79.14	1313.59	-285.64	76.65	712.17
0.88000	-3484.08	171.98	19.11	-3548.05	179.78	33.48	-3473.91	93.33	11.59	-3465.56	160.13	84.59	-3039.07	22.83	26.72	-3856.85	102.16	30.57	-3709.21	406.63	11.99	-3731.65	391.33	39.59	-3684.20	98.18	1107.09	0.00	0.00	0.00	-3775.39	86.24	1506.82	-3791.17	28.51	1496.01	-3566.90	140.94	1445.87	-3546.02	42.95	1438.47	712.89	-288.14	79.27	1313.63	-285.65	76.75	711.57
0.89000	-3484.08	171.98	19.11	-3548.05	179.78	33.48	-3493.30	93.24	8.96	-3465.56	160.13	84.59	-3039.07	22.83	26.72	-3856.85	102.16	30.57	-3727.69	408.15	9.49	-3727.20	392.46	40.49	-3684.20	98.18	1107.09	0.00	0.00	0.00	-3775.39	86.24	1506.82	-3791.17	28.51	1496.01	-3551.57	139.79	1445.41	-3556.11	43.38	1440.17	712.42	-287.89	78.99	1313.73	-285.64	76.70	711.49
0.90000	-3484.08	171.98	19.11	-3548.05	179.78	33.48	-3478.75	93.07	8.73	-3465.56	160.13	84.59	-3039.07	22.83	26.72	-3856.85	102.16	30.57	-3731.48	406.99	8.48	-3729.06	391.79	39.73	-3684.20	98.18	1107.09	0.00	0.00	0.00	-3775.39	86.24	1506.82	-3791.17	28.51	1496.01	-3555.24	140.27	1444.91	-3543.80	43.87	1439.25	711.87	-287.76	79.03	1313.49	-285.91	76.71	711.22
0.91000	-3484.08	171.98	19.11	-3548.05	179.78	33.48	-3441.58	91.96	15.76	-3465.56	160.13	84.59	-3039.07	22.83	26.72	-3856.85	102.16	30.57	-3713.55	407.38	10.90	-3713.40	390.95	41.82	-3684.20	98.18	1107.09	0.00	0.00	0.00	-3775.39	86.24	1506.82	-3791.17	28.51	1496.01	-3554.26	140.56	1444.97	-3545.49	42.30	1439.04	712.45	-287.79	79.09	1313.27	-285.76	76.68	711.80
0.92000	-3484.08	171.98	19.11	-3548.05	179.78	33.48	-3498.60	91.78	7.49	-3465.56	160.13	84.59	-3039.07	22.83	26.72	-3856.85	102.16	30.57	-3696.72	407.25	13.29	-3730.63	392.25	40.04	-3684.20	98.18	1107.09	0.00	0.00	0.00	-3775.39	86.24	1506.82	-3791.17	28.51	1496.01	-3538.73	141.05	1444.93	-3536.32	42.60	1439.90	712.62	-287.75	79.16	1313.69	-285.56	76.76	711.89
0.93000	-3484.08	171.98	19.11	-3548.05	179.78	33.48	-3481.06	92.00	9.72	-3465.56	160.13	84.59	-3039.07	22.83	26.72	-3856.85	102.16	30.57	-3695.16	406.74	13.17	-3724.77	392.34	40.14	-3684.20	98.18	1107.09	0.00	0.00	0.00	-3775.39	86.24	1506.82	-3791.17	28.51	1496.01	-3553.56	140.76	1444.37	-3548.40	40.94	1439.36	712.88	-287.77	79.22	1313.57	-285.70	76.64	711.90
0.94000	-3484.08	171.98	19.11	-3548.05	179.78	33.48	-3474.30	90.56	10.71	-3465.56	160.13	84.59	-3039.07	22.83	26.72	-3856.85	102.16	30.57	-3711.80	407.01	10.39	-3730.96	391.90	39.87	-3684.20	98.18	1107.09	0.00	0.00	0.00	-3775.39	86.24	1506.82	-3791.17	28.51	1496.01	-3574.17	140.32	1445.71	-3585.40	40.65	1440.45	712.74	-288.00	79.03	1313.80	-285.63	76.82	711.98
0.95000	-3484.08	171.98	19.11	-3548.05	179.78	33.48	-3466.00	92.48	12.86	-3465.56	160.13	84.59	-3039.07	22.83	26.72	-3856.85	102.16	30.57	-3748.25	408.75	6.20	-3725.45	392.23	40.61	-3684.20	98.18	1107.09	0.00	0.00	0.00	-3775.39	86.24	1506.82	-3791.17	28.51	1496.01	-3568.00	138.27	1444.72	-3563.17	39.57	1438.72	712.32	-287.61	79.03	1313.53	-285.37	76.84	711.99
0.96000	-3484.08	171.98	19.11	-3548.05	179.78	33.48	-3451.90	92.62	14.63	-3465.56	160.13	84.59	-3039.07	22.83	26.72	-3856.85	102.16	30.57	-3744.53	407.84	4.90	-3737.54	392.34	38.48	-3684.20	98.18	1107.09	0.00	0.00	0.00	-3775.39	86.24	1506.82	-3791.17	28.51	1496.01	-3547.99	139.00	1445.04	-3589.85	38.47	1439.76	712.50	-287.73	79.19	1313.72	-285.87	76.70	711.58
0.97000	-3484.08	171.98	19.11	-3548.05	179.78	33.48	-3494.38	91.43	5.61	-3465.56	160.13	84.59	-3039.07	22.83	26.72	-3856.85	102.16	30.57	-3719.56	406.04	9.39	-3723.11	391.65	40.92	-3684.20	98.18	1107.09	0.00	0.00	0.00	-3775.39	86.24	1506.82	-3791.17	28.51	1496.01	-3565.84	140.11	1446.85	-3556.90	41.32	1439.97	712.24	-287.58	79.16	1313.06	-285.93	76.57	711.41
0.98000	-3484.08	171.98	19.11	-3548.05	179.78	33.48	-3484.32	91.42	8.84	-3465.56	160.13	84.59	-3039.07	22.83	26.72	-3856.85	102.16	30.57	-3717.02	406.29	10.26	-3720.22	391.37	40.85	-3684.20	98.18	1107.09	0.00	0.00	0.00	-3775.39	86.24	1506.82	-3791.17	28.51	1496.01	-3531.01	138.84	1444.69	-3556.77	39.60	1439.76	713.39	-287.82	79.36	1313.54	-285.70	76.69	711.26
0.99000	-3484.08	171.98	19.11	-3548.05	179.78	33.48	-3438.54	92.91	16.01	-3465.56	160.13	84.59	-3039.07	22.83	26.72	-3856.85	102.16	30.57	-3697.90	405.37	12.93	-3726.74	392.42	41.10	-3684.20	98.18	1107.09	0.00	0.00	0.00	-3775.39	86.24	1506.82	-3791.17	28.51	1496.01	-3549.72	137.12	1445.75	-3559.03	39.80	1438.82	712.93	-287.69	79.25	1313.43	-285.75	76.61	711.05
1.00000	-3484.08	171.98	19.11	-3548.05	179.78	33.48	-3461.13	93.14	13.30	-3465.56	160.13	84.59	-3039.07	22.83	26.72	-3856.85	102.16	30.57	-3717.10	406.19	9.67	-3711.76	390.50	42.61	-3684.20	98.18	1107.09	0.00	0.00	0.00	-3775.39	86.24	1506.82	-3791.17	28.51	1496.01	-3531.90	138.51	1445.77	-3556.74	41.22	1439.12	712.56	-287.90	79.08	1313.28	-285.93	76.61	711.15
1.01000	-3484.08	171.98	19.11	-3548.05	179.78	33.48	-3464.04	91.32	12.22	-3465.56	160.13	84.59	-3039.07	22.83	26.72	-3856.85	102.16	30.57	-3730.93	405.93	8.66	-3739.62	391.10	38.10	-3684.20	98.18	1107.09	0.00	0.00	0.00	-3775.39	86.24	1506.82	-3791.17	28.51	1496.01	-3552.93	138.66	1446.33	-3567.30	40.48	1440.42	713.53	-287.93	79.45	1313.67	-285.78	76.64	711.09
1.02000	-3484.08	171.98	19.11	-3548.05	179.78	33.48	-3495.92	94.33	6.93	-3465.56	160.13	84.59	-3039.07	22.83	26.72	-3856.85	102.16	30.57	-3737.03	406.84	7.97	-3731.02	391.44	39.24	-3684.20	98.18	1107.09	0.00	0.00	0.00	-3775.39	86.24	1506.82	-3791.17	28.51	1496.01	-3569.49	137.75	1446.87	-3525.25	39.52	1439.57	712.75	-287.84	79.22	1313.66	-285.87	76.53	711.38
1.03000	-3484.08	171.98	19.11	-3548.05	179.78	33.48	-3467.60	92.97	12.09	-3465.56	160.13	84.59	-3039.07	22.83	26.72	-3856.85	102.16	30.57	-3726.03	404.72	9.82	-3707.85	390.43	43.09	-3684.20	98.18	1107.09	0.00	0.00	0.00	-3775.39	86.24	1506.82	-3791.17	28.51	1496.01	-3550.44	136.75	1446.22	-3553.65	37.81	1440.63	712.49	-287.88	79.09	1313.32	-285.66	76.39	711.86
1.04000	-3484.08	171.98	19.11	-3548.05	179.78	33.48	-3462.43	91.42	12.39	-3465.56	160.13	84.59	-3039.07	22.83	26.72	-3856.85	102.16	30.57	-3741.37	406.83	6.42	-3715.70	390.57	42.47	-3684.20	98.18	1107.09	0.00	0.00	0.00	-3775.39	86.24	1506.82	-3791.17	28.51	1496.01	-3561.44	136.14	1447.40	-3574.76	37.99	1440.03	712.51	-287.98	79.21	1313.53	-285.76	76.51	711.32
1.05000	-3484.08	171.98	19.11	-3548.05	179.78	33.48	-3459.97	93.62	12.06	-3465.56	160.13	84.59	-3039.07	22.83	26.72	-3856.85	102.16	30.57	-3737.91	406.78	7.74	-3733.67	390.68	39.76	-3684.20	98.18	1107.09	0.00	0.00	0.00	-3775.39	86.24	1506.82	-3791.17	28.51	1496.01	-3567.29	136.74	1446.76	-3563.82	37.28	1440.36	712.16	-288.07	78.99	1313.33	-285.99	76.61	711.24
1.06000	-3484.08	171.98	19.11	-3548.05	179.78	33.48	-3497.81	93.79	7.71	-3465.56	160.13	84.59	-3039.07	22.83	26.72	-3856.85	102.16	30.57	-3749.10	406.31	6.62	-3739.74	391.34	39.01	-3684.20	98.18	1107.09	0.00	0.00	0.00	-3775.39	86.24	1506.82	-3791.17	28.51	1496.01	-3548.53	133.13	1447.43	-3558.92	37.16	1439.63	712.67	-288.07	79.12	1313.16	-285.78	76.66	711.45
1.07000	-3484.08	171.98	19.11	-3548.05	179.78	33.48	-3479.86	93.37	9.97	-3465.56	160.13	84.59	-3039.07	22.83	26.72	-3856.85	102.16	30.57	-3711.30	403.96	11.29	-3728.17	388.94	41.74	-3684.20	98.18	1107.09	0.00	0.00	0.00	-3775.39	86.24	1506.82	-3791.17	28.51	1496.01	-3541.56	133.79	1447.55	-3561.56	35.84	1441.07	712.09	-287.84	79.12	1313.35	-286.15	76.49	712.14
1.08000	-3484.08	171.98	19.11	-3548.05	179.78	33.48	-3492.92	91.63	7.37	-3465.56	160.13	84.59	-3039.07	22.83	26.72	-3856.85	102.16	30.57	-3762.76	404.44	6.02	-3740.92	389.02	40.80	-3684.20	98.18	1107.09	0.00	0.00	0.00	-3775.39	86.24	1506.82	-3791.17	28.51	1496.01	-3564.68	133.54	1447.94	-3575.03	35.72	1440.95	712.11	-287.82	79.07	1313.31	-285.90	76.44	712.73
1.09000	-3484.08	171.98	19.11	-3548.05	179.78	33.48	-3482.76	92.01	9.33	-3465.56	160.13	84.59	-3039.07	22.83	26.72	-3856.85	102.16	30.57	-3770.00	404.13	5.38	-3733.45	387.99	42.28	-3684.20	98.18	1107.09	0.00	0.00	0.00	-3775.39	86.24	1506.82	-3791.17	28.51	1496.01	-3554.80	134.26	1448.81	-3547.00	35.95	1440.09	712.29	-287.73	79.09	1314.01	-285.64	76.75	711.99
1.10000	-3484.08	171.98	19.11	-3548.05	179.78	33.48	-3481.13	93.41	10.07	-3465.56	160.13	84.59	-3039.07	22.83	26.72	-3856.85	102.16	30.57	-3777.25	403.81	4.72	-3740.46	387.40	43.03	-3684.20	98.18	1107.09	0.00	0.00	0.00	-3775.39	86.24	1506.82	-3791.17	28.51	1496.01	-3567.21	133.95	1449.19	-3544.95	35.67	1440.46	712.37	-288.11	79.07	1313.33	-285.69	76.65	711.96
1.11000	-3484.08	171.98	19.11	-3548.05	179.78	33.48	-3506.35	91.73	6.09	-3465.56	160.13	84.59	-3039.07	22.83	26.72	-3856.85	102.16	30.57	-3784.52	403.47	4.02	-3724.87	384.81	46.18	-3684.20	98.18	1107.09	0.00	0.00	0.00	-3775.39	86.24	1506.82	-3791.17	28.51	1496.01	-3589.55	134.19	1450.72	-3564.32	35.57	1441.44	712.89	-287.62	79.26	1313.53	-285.52	76.58	711.99
1.12000	-3484.08	171.98	19.11	-3548.05	179.78	33.48	-3474.12	92.76	11.67	-3465.56	160.13	84.59	-3039.07	22.83	26.72	-3856.85	102.16	30.57	-3791.78	403.12	3.30	-3738.21	382.81	46.36	-3684.20	98.18	1107.09	0.00	0.00	0.00	-3775.39	86.24	1506.82	-3791.17	28.51	1496.01	-3560.32	132.50	1449.14	-3550.97	34.30	1441.13	712.62	-287.86	79.13	1313.39	-285.59	76.56	711.26
1.13000	-3484.08	171.98	19.11	-3548.05	179.78	33.48	-3465.68	92.49	11.37	-3465.56	160.13	84.59	-3039.07	22.83	26.72	-3856.85	102.16	30.57	-3799.06	402.75	2.56	-3741.30	380.39	50.24	-3684.20	98.18	1107.09	0.00	0.00	0.00	-3775.39	86.24	1506.82	-3791.17	28.51	1496.01	-3523.41	131.97	1448.47	-3544.86	34.80	1441.36	712.31	-288.00	79.12	1313.32	-285.74	76.63	711.17
1.14000	-3484.08	171.98	19.11	-3548.05	179.78	33.48	-3494.40	92.48	8.44	-3465.56	160.13	84.59	-3039.07	22.83	26.72	-3856.85	102.16	30.57	-3806.34	402.36	1.78	-3744.05	378.52	50.41	-3684.20	98.18	1107.09	0.00	0.00	0.00	-3775.39	86.24	1506.82	-3791.17	28.51	1496.01	-3558.79	133.45	1450.04	-3558.11	35.22	1440.31	712.21	-287.75	79.03	1313.98	-285.51	76.74	711.48
1.15000	-3484.08	171.98	19.11	-3548.05	179.78	33.48	-3480.53	93.15	11.01	-3465.56	160.13	84.59	-3039.07	22.83	26.72	-3856.85	102.16	30.57	-3813.63	401.95	0.98	-3746.24	375.77	51.37	-3684.20	98.18	1107.09	0.00	0.00	0.00	-3775.39	86.24	1506.82	-3791.17	28.51	1496.01	-3554.33	132.05	1451.01	-3563.19	35.00	1441.15	713.00	-287.63	79.27	1313.87	-285.92	76.58	711.30
1.16000	-3484.08	171.98	19.11	-3548.05	179.78	33.48	-3477.59	93.99	10.39	-3465.56	160.13	84.59	-3039.07	22.83	26.72	-3856.85	102.16	30.57	-3820.93	401.53	0.15	-3697.04	370.49	59.26	-3684.20	98.18	1107.09	0.00	0.00	0.00	-3775.39	86.24	1506.82	-3791.17	28.51	1496.01	-3580.77	133.16	1451.98	-3560.04	36.07	1442.99	712.66	-287.76	79.11	1313.85	-285.93	76.82	711.89
1.17000	-3484.08	171.98	19.11	-3548.05	179.78	33.48	-3528.41	93.05	1.87	-3465.56	160.13	84.59	-3039.07	22.83	26.72	-3856.85	102.16	30.57	-3828.23	401.10	-0.70	-3717.58	367.91	57.51	-3684.20	98.18	1107.09	0.00	0.00	0.00	-3775.39	86.24	1506.82	-3791.17	28.51	1496.01	-3599.24	133.29	1452.42	-3582.81	33.67	1441.06	712.04	-287.66	79.15	1313.29	-286.01	76.59	712.04
1.18000	-3484.08	171.98	19.11	-3548.05	179.78	33.48	-3449.90	93.17	13.88	-3465.56	160.13	84.59	-3039.07	22.83	26.72	-3856.85	102.16	30.57	-3835.54	400.64	-1.58	-3714.46	364.98	59.54	-3684.20	98.18	1107.09	0.00	0.00	0.00	-3775.39	86.24	1506.82	-3791.17	28.51	1496.01	-3595.94	133.08	1452.42	-3544.21	35.35	1440.72	712.19	-287.78	79.17	1313.21	-286.08	76.44	711.99
1.19000	-3484.08	171.98	19.11	-3548.05	179.78	33.48	-3465.92	92.55	12.61	-3465.56	160.13	84.59	-3039.07	22.83	26.72	-3856.85	102.16	30.57	-3842.85	400.17	-2.48	-3711.44	362.05	61.49	-3684.20	98.18	1107.09	0.00	0.00	0.00	-3775.39	86.24	1506.82	-3791.17	28.51	1496.01	-3580.70	133.59	1453.13	-3539.38	35.50	1440.54	712.73	-287.64	79.30	1313.77	-286.09	76.52	711.69
1.20000	-3484.08	171.98	19.11	-3548.05	179.78	33.48	-3453.18	91.79	14.25	-3465.56	160.13	84.59	-3039.07	22.83	26.72	-3856.85	102.16	30.57	-3850.16	399.69	-3.41	-3708.52	359.12	63.36	-3684.20	98.18	1107.09	0.00	0.00	0.00	-3775.39	86.24	1506.82	-3791.17	28.51	1496.01	-3604.02	133.14	1454.68	-3567.03	35.55	1441.53	712.25	-287.77	78.97	1313.77	-286.00	76.43	711.82
1.21000	-3484.08	171.98	19.11	-3548.05	179.78	33.48	-3477.88	91.32	10.34	-3465.56	160.13	84.59	-3039.07	22.83	26.72	-3856.85	102.16	30.57	-3857.48	399.19	-4.37	-3705.71	356.20	65.16	-3684.20	98.18	1107.09	0.00	0.00	0.00	-3775.39	86.24	1506.82	-3791.17	28.51	1496.01	-3550.79	134.23	1451.87	-3574.63	36.31	1441.05	712.63	-287.82	79.08	1313.54	-285.67	76.58	711.65
1.22000	-3484.08	171.98	19.11	-3548.05	179.78	33.48	-3505.04	93.16	6.19	-3465.56	160.13	84.59	-3039.07	22.83	26.72	-3856.85	102.16	30.57	-3864.81	398.67	-5.35	-3703.00	353.28	66.87	-3684.20	98.18	1107.09	0.00	0.00	0.00	-3775.39	86.24	1506.82	-3791.17	28.51	1496.01	-3564.96	135.92	1452.51	-3569.74	37.40	1441.97	712.79	-287.68	79.23	1313.22	-285.76	76.53	712.15
1.23000	-3484.08	171.98	19.11	-3548.05	179.78	33.48	-3480.59	93.41	10.42	-3465.56	160.13	84.59	-3039.07	22.83	26.72	-3856.85	102.16	30.57	-3872.13	398.14	-6.35	-3700.39	350.37	68.52	-3684.20	98.18	1107.09	0.00	0.00	0.00	-3775.39	86.24	1506.82	-3791.17	28.51	1496.01	-3606.82	135.32	1454.74	-3581.27	35.52	1442.48	712.17	-287.78	79.05	1313.05	-286.02	76.39	711.77
1.24000	-3484.08	171.98	19.11	-3548.05	179.78	33.48	-3456.74	91.84	13.31	-3465.56	160.13	84.59	-3039.07	22.83	26.72	-3856.85	102.16	30.57	-3879.46	397.59	-7.38	-3697.88	347.46	70.08	-3684.20	98.18	1107.09	0.00	0.00	0.00	-3775.39	86.24	1506.82	-3791.17	28.51	1496.01	-3604.89	134.59	1454.95	-3552.77	36.82	1442.82	712.99	-288.08	79.13	1313.35	-286.12	76.51	712.06
1.25000	-3484.08	171.98	19.11	-3548.05	179.78	33.48	-3460.60	91.73	12.73	-3465.56	160.13	84.59	-3039.07	22.83	26.72	-3856.85	102.16	30.57	-3886.79	397.03	-8.43	-3695.47	344.56	71.57	-3684.20	98.18	1107.09	0.00	0.00	0.00	-3775.39	86.24	1506.82	-3791.17	28.51	1496.01	-3603.14	133.53	1455.05	-3554.65	38.00	1443.04	712.61	-287.91	79.07	1313.46	-285.84	76.70	712.04
1.26000	-3484.08	171.98	19.11	-3548.05	179.78	33.48	-3440.57	91.76	15.28	-3465.56	160.13	84.59	-3039.07	22.83	26.72	-3856.85	102.16	30.57	-3894.12	396.45	-9.51	-3693.16	341.66	72.98	-3684.20	98.18	1107.09	0.00	0.00	0.00	-3775.39	86.24	1506.82	-3791.17	28.51	1496.01	-3599.98	135.83	1454.12	-3550.27	38.35	1442.69	712.58	-287.81	79.13	1313.49	-285.66	76.66	711.69
1.27000	-3484.08	171.98	19.11	-3548.05	179.78	33.48	-3470.14	94.62	11.55	-3465.56	160.13	84.59	-3039.07	22.83	26.72	-3856.85	102.16	30.57	-3901.45	395.86	-10.61	-3690.95	338.77	74.32	-3684.20	98.18	1107.09	0.00	0.00	0.00	-3775.39	86.24	1506.82	-3791.17	28.51	1496.01	-3614.32	135.70	1456.19	-3564.14	37.91	1442.33	712.47	-288.01	79.09	1313.01	-285.88	76.52	711.80
1.28000	-3484.08	171.98	19.11	-3548.05	179.78	33.48	-3482.76	91.76	9.72	-3465.56	160.13	84.59	-3039.07	22.83	26.72	-3856.85	102.16	30.57	-3908.78	395.25	-11.73	-3688.83	335.89	75.58	-3684.20	98.18	1107.09	0.00	0.00	0.00	-3775.39	86.24	1506.82	-3791.17	28.51	1496.01	-3613.82	134.20	1456.34	-3559.57	38.58	1442.87	712.34	-288.26	78.96	1313.32	-285.68	76.59	712.28
1.29000	-3484.08	171.98	19.11	-3548.05	179.78	33.48	-3482.47	92.12	9.33	-3465.56	160.13	84.59	-3039.07	22.83	26.72	-3856.85	102.16	30.57	-3916.11	394.63	-12.88	-3686.81	333.01	76.78	-3684.20	98.18	1107.09	0.00	0.00	0.00	-3775.39	86.24	1506.82	-3791.17	28.51	1496.01	-3626.72	133.82	1456.64	-3570.82	39.63	1443.86	712.58	-287.95	79.08	1313.42	-285.59	76.64	712.22
1.30000	-3484.08	171.98	19.11	-3548.05	179.78	33.48	-3478.40	90.60	10.66	-3465.56	160.13	84.59	-3039.07	22.83	26.72	-3856.85	102.16	30.57	-3923.44	393.99	-14.05	-3684.89	330.13	77.89	-3684.20	98.18	1107.09	0.00	0.00	0.00	-3775.39	86.24	1506.82	-3791.17	28.51	1496.01	-3634.54	135.83	1457.35	-3569.88	40.89	1442.96	712.50	-287.90	79.19	1313.47	-286.07	76.56	711.93
1.31000	-3484.08	171.98	19.11	-3548.05	179.78	33.48	-3476.51	91.79	10.88	-3465.56	160.13	84.59	-3039.07	22.83	26.72	-3856.85	102.16	30.57	-3930.76	393.33	-15.24	-3683.06	327.26	78.94	-3684.20	98.18	1107.09	0.00	0.00	0.00	-3775.39	86.24	1506.82	-3791.17	28.51	1496.01	-3596.80	137.27	1456.98	-3567.98	41.13	1442.19	712.18	-287.94	78.94	1313.47	-285.98	76.57	711.97
1.32000	-3484.08	171.98	19.11	-3548.05	179.78	33.48	-3480.28	91.52	10.00	-3465.56	160.13	84.59	-3039.07	22.83	26.72	-3856.85	102.16	30.57	-3938.09	392.67	-16.46	-3681.33	324.40	79.91	-3684.20	98.18	1107.09	0.00	0.00	0.00	-3775.39	86.24	1506.82	-3791.17	28.51	1496.01	-3606.38	137.88	1456.56	-3572.23	41.54	1442.35	712.17	-287.77	79.06	1313.23	-285.82	76.47	711.24
1.33000	-3484.08	171.98	19.11	-3548.05	179.78	33.48	-3492.51	92.89	7.86	-3465.56	160.13	84.59	-3039.07	22.83	26.72	-3856.85	102.16	30.57	-3945.41	391.98	-17.69	-3679.68	321.54	80.82	-3684.20	98.18	1107.09	0.00	0.00	0.00	-3775.39	86.24	1506.82	-3791.17	28.51	1496.01	-3632.65	139.09	1458.76	-3564.99	43.49	1443.29	712.28	-287.48	79.13	1313.18	-286.21	76.27	711.83
1.34000	-3484.08	171.98	19.11	-3548.05	179.78	33.48	-3438.23	93.99	18.24	-3465.56	160.13	84.59	-3039.07	22.83	26.72	-3856.85	102.16	30.57	-3952.73	391.29	-18.95	-3678.13	318.69	81.65	-3684.20	98.18	1107.09	0.00	0.00	0.00	-3775.39	86.24	1506.82	-3791.17	28.51	1496.01	-3608.97	140.78	1459.86	-3563.99	43.57	1443.30	712.24	-287.50	79.16	1313.50	-285.76	76.59	711.41
1.35000	-3484.08	171.98	19.11	-3548.05	179.78	33.48	-3481.02	94.08	10.39	-3465.56	160.13	84.59	-3039.07	22.83	26.72	-3856.85	102.16	30.57	-3960.05	390.58	-20.23	-3676.68	315.84	82.41	-3684.20	98.18	1107.09	0.00	0.00	0.00	-3775.39	86.24	1506.82	-3791.17	28.51	1496.01	-3608.10	141.77	1460.57	-3567.33	45.25	1443.71	712.70	-287.59	79.24	1313.74	-285.61	76.83	712.19
1.36000	-3484.08	171.98	19.11	-3548.05	179.78	33.48	-3500.62	92.50	6.24	-3465.56	160.13	84.59	-3039.07	22.83	26.72	-3856.85	102.16	30.57	-3967.36	389.85	-21.53	-3675.31	313.00	83.10	-3684.20	98.18	1107.09	0.00	0.00	0.00	-3775.39	86.24	1506.82	-3791.17	28.51	1496.01	-3607.22	142.73	1461.30	-3579.21	46.03	1443.94	712.30	-288.00	79.11	1314.06	-285.54	76.78	711.87
1.37000	-3484.08	171.98	19.11	-3548.05	179.78	33.48	-3489.12	93.00	8.35	-3465.56	160.13	84.59	-3039.07	22.83	26.72	-3856.85	102.16	30.57	-3974.67	389.11	-22.85	-3674.03	310.17	83.73	-3684.20	98.18	1107.09	0.00	0.00	0.00	-3775.39	86.24	1506.82	-3791.17	28.51	1496.01	-3606.33	143.67	1462.03	-3561.42	47.27	1444.12	713.19	-287.87	79.37	1313.95	-285.58	76.74	711.62
1.38000	-3484.08	171.98	19.11	-3548.05	179.78	33.48	-3485.35	91.29	9.01	-3465.56	160.13	84.59	-3039.07	22.83	26.72	-3856.85	102.16	30.57	-3981.98	388.36	-24.20	-3672.84	307.34	84.28	-3684.20	98.18	1107.09	0.00	0.00	0.00	-3775.39	86.24	1506.82	-3791.17	28.51	1496.01	-3605.44	144.59	1462.78	-3581.56	48.80	1443.77	712.49	-288.17	79.01	1313.92	-285.54	76.80	711.75
1.39000	-3484.08	171.98	19.11	-3548.05	179.78	33.48	-3483.75	92.05	8.65	-3465.56	160.13	84.59	-3039.07	22.83	26.72	-3856.85	102.16	30.57	-3989.28	387.59	-25.56	-3671.73	304.51	84.77	-3684.20	98.18	1107.09	0.00	0.00	0.00	-3775.39	86.24	1506.82	-3791.17	28.51	1496.01	-3604.54	145.48	1463.53	-3601.23	49.39	1443.99	711.84	-287.94	78.82	1313.90	-285.77	76.80	711.70
1.40000	-3484.08	171.98	19.11	-3548.05	179.78	33.48	-3452.25	92.37	14.32	-3465.56	160.13	84.59	-3039.07	22.83	26.72	-3856.85	102.16	30.57	-3996.57	386.81	-26.94	-3670.72	301.69	85.18	-3684.20	98.18	1107.09	0.00	0.00	0.00	-3775.39	86.24	1506.82	-3791.17	28.51	1496.01	-3603.63	146.35	1464.29	-3589.04	52.19	1443.63	712.32	-288.11	78.93	1313.36	-285.70	76.63	711.54
1.41000	-3484.08	171.98	19.11	-3548.05	179.78	33.48	-3478.62	93.39	10.53	-3465.56	160.13	84.59	-3039.07	22.83	26.72	-3856.85	102.16	30.57	-4003.86	386.01	-28.35	-3669.79	298.88	85.53	-3684.20	98.18	1107.09	0.00	0.00	0.00	-3775.39	86.24	1506.82	-3791.17	28.51	1496.01	-3602.72	147.20	1465.05	-3577.94	53.46	1444.33	712.19	-287.84	79.00	1313.56	-285.57	76.78	712.13
1.42000	-3484.08	171.98	19.11	-3548.05	179.78	33.48	-3466.66	93.15	12.25	-3465.56	160.13	84.59	-3039.07	22.83	26.72	-3856.85	102.16	30.57	-4011.14	385.21	-29.77	-3668.94	296.07	85.82	-3684.20	98.18	1107.09	0.00	0.00	0.00	-3775.39	86.24	1506.82	-3791.17	28.51	1496.01	-3601.79	148.02	1465.83	-3576.59	54.69	1444.24	712.62	-287.88	79.19	1313.55	-285.92	76.60	712.38
1.43000	-3484.08	171.98	19.11	-3548.05	179.78	33.48	-3466.09	94.16	11.98	-3465.56	160.13	84.59	-3039.07	22.83	26.72	-3856.85	102.16	30.57	-4018.41	384.38	-31.21	-3668.18	293.27	86.04	-3684.20	98.18	1107.09	0.00	0.00	0.00	-3775.39	86.24	1506.82	-3791.17	28.51	1496.01	-3600.86	148.82	1466.61	-3589.73	55.29	1443.68	712.38	-287.78	78.99	1313.92	-285.80	76.71	711.33
1.44000	-3484.08	171.98	19.11	-3548.05	179.78	33.48	-3458.18	93.78	12.98	-3465.56	160.13	84.59	-3039.07	22.83	26.72	-3856.85	102.16	30.57	-4025.67	383.55	-32.68	-3667.50	290.48	86.19	-3684.20	98.18	1107.09	0.00	0.00	0.00	-3775.39	86.24	1506.82	-3791.17	28.51	1496.01	-3599.92	149.59	1467.40	-3588.48	58.45	1442.90	712.75	-287.79	79.19	1313.83	-286.03	76.71	711.65
1.45000	-3484.08	171.98	19.11	-3548.05	179.78	33.48	-3449.51	93.24	15.23	-3465.56	160.13	84.59	-3039.07	22.83	26.72	-3856.85	102.16	30.57	-4032.93	382.70	-34.16	-3666.91	287.69	86.28	-3684.20	98.18	1107.09	0.00	0.00	0.00	-3775.39	86.24	1506.82	-3791.17	28.51	1496.01	-3598.98	150.35	1468.20	-3592.20	58.87	1443.65	712.44	-287.69	79.09	1313.59	-285.91	76.64	711.97
1.46000	-3484.08	171.98	19.11	-3548.05	179.78	33.48	-3448.70	93.86	14.69	-3465.56	160.13	84.59	-3039.07	22.83	26.72	-3856.85	102.16	30.57	-4040.17	381.84	-35.66	-3666.39	284.91	86.30	-3684.20	98.18	1107.09	0.00	0.00	0.00	-3775.39	86.24	1506.82	-3791.17	28.51	1496.01	-3598.02	151.07	1469.00	-3567.35	62.03	1442.28	712.49	-288.00	79.08	1313.78	-286.03	76.53	712.32
1.47000	-3484.08	171.98	19.11	-3548.05	179.78	33.48	-3490.03	93.41	7.51	-3465.56	160.13	84.59	-3039.07	22.83	26.72	-3856.85	102.16	30.57	-4047.41	380.96	-37.18	-3665.96	282.13	86.26	-3684.20	98.18	1107.09	0.00	0.00	0.00	-3775.39	86.24	1506.82	-3791.17	28.51	1496.01	-3597.06	151.78	1469.82	-3573.74	63.84	1442.79	712.56	-288.03	79.12	1313.66	-285.88	76.65	711.79
1.48000	-3484.08	171.98	19.11	-3548.05	179.78	33.48	-3445.60	95.00	17.41	-3465.56	160.13	84.59	-3039.07	22.83	26.72	-3856.85	102.16	30.57	-4054.64	380.07	-38.71	-3665.61	279.36	86.16	-3684.20	98.18	1107.09	0.00	0.00	0.00	-3775.39	86.24	1506.82	-3791.17	28.51	1496.01	-3596.09	152.46	1470.64	-3603.55	66.47	1443.29	712.51	-288.09	79.15	1313.21	-285.94	76.45	711.82
1.49000	-3484.08	171.98	19.11	-3548.05	179.78	33.48	-3485.32	93.55	10.06	-3465.56	160.13	84.59	-3039.07	22.83	26.72	-3856.85	102.16	30.57	-4061.86	379.17	-40.27	-3665.33	276.60	86.00	-3684.20	98.18	1107.09	0.00	0.00	0.00	-3775.39	86.24	1506.82	-3791.17	28.51	1496.01	-3595.11	153.12	1471.46	-3624.25	70.14	1443.87	712.19	-288.12	78.93	1313.29	-285.88	76.33	711.50
1.50000	-3484.08	171.98	19.11	-3548.05	179.78	33.48	-3473.44	92.71	11.93	-3465.56	160.13	84.59	-3039.07	22.83	26.72	-3856.85	102.16	30.57	-4069.06	378.26	-41.84	-3665.14	273.84	85.77	-3684.20	98.18	1107.09	0.00	0.00	0.00	-3775.39	86.24	1506.82	-3791.17	28.51	1496.01	-3594.12	153.76	1472.30	-3615.73	72.00	1442.67	712.18	-287.99	79.07	1313.17	-285.59	76.47	711.45
1.51000	-3484.08	171.98	19.11	-3548.05	179.78	33.48	-3474.64	92.99	12.38	-3465.56	160.13	84.59	-3039.07	22.83	26.72	-3856.85	102.16	30.57	-4076.26	377.33	-43.43	-3665.02	271.09	85.48	-3684.20	98.18	1107.09	0.00	0.00	0.00	-3775.39	86.24	1506.82	-3791.17	28.51	1496.01	-3593.12	154.38	1473.14	-3635.07	75.97	1443.25	713.03	-287.92	79.25	1313.31	-285.79	76.52	711.43
1.52000	-3484.08	171.98	19.11	-3548.05	179.78	33.48	-3473.85	94.34	11.13	-3465.56	160.13	84.59	-3039.07	22.83	26.72	-3856.85	102.16	30.57	-4083.44	376.39	-45.04	-3664.98	268.34	85.13	-3684.20	98.18	1107.09	0.00	0.00	0.00	-3775.39	86.24	1506.82	-3791.17	28.51	1496.01	-3592.11	154.97	1473.99	-3626.33	78.49	1443.00	712.83	-287.95	79.16	1313.30	-285.68	76.76	711.66
1.53000	-3484.08	171.98	19.11	-3548.05	179.78	33.48	-3469.13	93.18	12.36	-3465.56	160.13	84.59	-3039.07	22.83	26.72	-3856.85	102.16	30.57	-4090.61	375.44	-46.66	-3665.01	265.60	84.72	-3684.20	98.18	1107.09	0.00	0.00	0.00	-3775.39	86.24	1506.82	-3791.17	28.51	1496.01	-3591.10	155.55	1474.84	-3608.18	81.34	1441.93	712.75	-287.97	79.01	1313.60	-285.73	76.67	711.57
1.54000	-3484.08	171.98	19.11	-3548.05	179.78	33.48	-3523.18	94.07	3.24	-3465.56	160.13	84.59	-3039.07	22.83	26.72	-3856.85	102.16	30.57	-4097.77	374.47	-48.30	-3665.12	262.87	84.25	-3684.20	98.18	1107.09	0.00	0.00	0.00	-3775.39	86.24	1506.82	-3791.17	28.51	1496.01	-3590.07	156.10	1475.71	-3615.15	84.65	1442.16	712.15	-287.73	78.99	1313.73	-285.72	76.58	711.96
1.55000	-3484.08	171.98	19.11	-3548.05	179.78	33.48	-3465.32	94.21	12.17	-3465.56	160.13	84.59	-3039.07	22.83	26.72	-3856.85	102.16	30.57	-4104.91	373.50	-49.96	-3665.31	260.14	83.71	-3684.20	98.18	1107.09	0.00	0.00	0.00	-3775.39	86.24	1506.82	-3791.17	28.51	1496.01	-3589.04	156.63	1476.58	-3618.60	88.62	1441.31	712.97	-287.73	79.19	1313.33	-286.04	76.48	711.62
1.56000	-3484.08	171.98	19.11	-3548.05	179.78	33.48	-3491.95	94.12	9.13	-3465.56	160.13	84.59	-3039.07	22.83	26.72	-3856.85	102.16	30.57	-4112.04	372.51	-51.64	-3665.56	257.43	83.12	-3684.20	98.18	1107.09	0.00	0.00	0.00	-3775.39	86.24	1506.82	-3791.17	28.51	1496.01	-3587.99	157.13	1477.45	-3613.57	93.98	1442.11	712.75	-287.98	79.00	1313.27	-286.26	76.26	712.16
1.57000	-3484.08	171.98	19.11	-3548.05	179.78	33.48	-3465.53	91.70	10.94	-3465.56	160.13	84.59	-3039.07	22.83	26.72	-3856.85	102.16	30.57	-4119.16	371.50	-53.33	-3665.89	254.71	82.48	-3684.20	98.18	1107.09	0.00	0.00	0.00	-3775.39	86.24	1506.82	-3791.17	28.51	1496.01	-3586.94	157.62	1478.33	-3614.92	98.14	1442.47	712.75	-288.19	79.07	1313.97	-286.16	76.59	712.72
1.58000	-3484.08	171.98	19.11	-3548.05	179.78	33.48	-3472.48	93.92	11.43	-3465.56	160.13	84.59	-3039.07	22.83	26.72	-3856.85	102.16	30.57	-4126.26	370.49	-55.03	-3666.29	252.00	81.77	-3684.20	98.18	1107.09	0.00	0.00	0.00	-3775.39	86.24	1506.82	-3791.17	28.51	1496.01	-3585.87	158.08	1479.22	-3613.89	100.11	1442.48	712.92	-287.89	79.13	1313.70	-285.66	76.75	711.67
1.59000	-3484.08	171.98	19.11	-3548.05	179.78	33.48	-3487.69	92.01	8.04	-3465.56	160.13	84.59	-3039.07	22.83	26.72	-3856.85	102.16	30.57	-4133.35	369.47	-56.75	-3666.76	249.30	81.01	-3684.20	98.18	1107.09	0.00	0.00	0.00	-3775.39	86.24	1506.82	-3791.17	28.51	1496.01	-3584.80	158.53	1480.12	-3602.51	105.79	1442.96	712.85	-287.76	79.17	1313.82	-285.78	76.71	711.20
1.60000	-3484.08	171.98	19.11	-3548.05	179.78	33.48	-3478.57	91.72	10.83	-3465.56	160.13	84.59	-3039.07	22.83	26.72	-3856.85	102.16	30.57	-4140.42	368.43	-58.49	-3667.30	246.61	80.19	-3684.20	98.18	1107.09	0.00	0.00	0.00	-3775.39	86.24	1506.82	-3791.17	28.51	1496.01	-3583.71	158.95	1481.02	-3647.20	110.92	1443.14	712.32	-287.97	79.03	1313.76	-286.14	76.58	711.31
1.61000	-3484.08	171.98	19.11	-3548.05	179.78	33.48	-3505.93	93.52	6.24	-3465.56	160.13	84.59	-3039.07	22.83	26.72	-3856.85	102.16	30.57	-4147.47	367.38	-60.24	-3667.91	243.92	79.31	-3684.20	98.18	1107.09	0.00	0.00	0.00	-3775.39	86.24	1506.82	-3791.17	28.51	1496.01	-3582.62	159.35	1481.92	-3639.11	115.33	1443.74	712.26	-288.01	79.21	1313.86	-286.08	76.67	711.45
1.62000	-3484.08	171.98	19.11	-3548.05	179.78	33.48	-3474.23	92.01	11.78	-3465.56	160.13	84.59	-3039.07	22.83	26.72	-3856.85	102.16	30.57	-4154.51	366.32	-62.01	-3668.59	241.24	78.38	-3684.20	98.18	1107.09	0.00	0.00	0.00	-3775.39	86.24	1506.82	-3791.17	28.51	1496.01	-3581.51	159.73	1482.83	-3631.99	120.27	1443.80	712.27	-287.76	79.14	1313.90	-285.93	76.76	712.29
1.63000	-3484.08	171.98	19.11	-3548.05	179.78	33.48	-3452.56	94.49	14.80	-3465.56	160.13	84.59	-3039.07	22.83	26.72	-3856.85	102.16	30.57	-4161.53	365.25	-63.79	-3669.33	238.57	77.39	-3684.20	98.18	1107.09	0.00	0.00	0.00	-3775.39	86.24	1506.82	-3791.17	28.51	1496.01	-3580.39	160.09	1483.75	-3656.00	123.98	1444.85	713.06	-287.77	79.42	1313.69	-286.03	76.58	711.75
1.64000	-3484.08	171.98	19.11	-3548.05	179.78	33.48	-3480.67	94.64	9.30	-3465.56	160.13	84.59	-3039.07	22.83	26.72	-3856.85	102.16	30.57	-4168.53	364.16	-65.59	-3670.14	235.90	76.35	-3684.20	98.18	1107.09	0.00	0.00	0.00	-3775.39	86.24	1506.82	-3791.17	28.51	1496.01	-3579.26	160.43	1484.68	-3655.32	128.33	1445.12	713.19	-287.91	79.39	1313.75	-286.01	76.59	712.22
1.65000	-3484.08	171.98	19.11	-3548.05	179.78	33.48	-3511.66	93.30	5.89	-3465.56	160.13	84.59	-3039.07	22.83	26.72	-3856.85	102.16	30.57	-4175.51	363.07	-67.40	-3671.02	233.24	75.25	-3684.20	98.18	1107.09	0.00	0.00	0.00	-3775.39	86.24	1506.82	-3791.17	28.51	1496.01	-3578.13	160.75	1485.60	-3662.01	133.52	1445.84	712.01	-288.05	78.95	1313.52	-286.03	76.71	712.02
1.66000	-3484.08	171.98	19.11	-3548.05	179.78	33.48	-3489.39	94.42	9.44	-3465.56	160.13	84.59	-3039.07	22.83	26.72	-3856.85	102.16	30.57	-4182.47	361.96	-69.22	-3671.96	230.59	74.10	-3684.20	98.18	1107.09	0.00	0.00	0.00	-3775.39	86.24	1506.82	-3791.17	28.51	1496.01	-3576.98	161.05	1486.54	-3654.40	137.53	1446.39	712.08	-287.90	78.84	1312.82	-285.89	76.44	711.55
1.67000	-3484.08	171.98	19.11	-3548.05	179.78	33.48	-3471.79	93.76	12.27	-3465.56	160.13	84.59	-3039.07	22.83	26.72	-3856.85	102.16	30.57	-4189.42	360.85	-71.06	-3672.96	227.94	72.90	-3684.20	98.18	1107.09	0.00	0.00	0.00	-3775.39	86.24	1506.82	-3791.17	28.51	1496.01	-3575.81	161.33	1487.48	-3662.69	141.44	1447.04	713.00	-287.90	79.18	1313.02	-285.95	76.47	712.26
1.68000	-3484.08	171.98	19.11	-3548.05	179.78	33.48	-3484.65	94.46	10.68	-3465.56	160.13	84.59	-3039.07	22.83	26.72	-3856.85	102.16	30.57	-4196.34	359.72	-72.91	-3674.03	225.30	71.64	-3684.20	98.18	1107.09	0.00	0.00	0.00	-3775.39	86.24	1506.82	-3791.17	28.51	1496.01	-3574.64	161.59	1488.42	-3657.88	146.84	1446.03	712.49	-288.04	79.00	1313.46	-285.94	76.68	712.28
1.69000	-3484.08	171.98	19.11	-3548.05	179.78	33.48	-3469.21	96.24	13.08	-3465.56	160.13	84.59	-3039.07	22.83	26.72	-3856.85	102.16	30.57	-4203.24	358.58	-74.77	-3675.16	222.67	70.33	-3684.20	98.18	1107.09	0.00	0.00	0.00	-3775.39	86.24	1506.82	-3791.17	28.51	1496.01	-3573.46	161.83	1489.37	-3669.53	150.52	1447.16	712.53	-288.03	79.04	1313.35	-285.93	76.65	712.07
1.70000	-3484.08	171.98	19.11	-3548.05	179.78	33.48	-3452.94	96.20	16.74	-3465.56	160.13	84.59	-3039.07	22.83	26.72	-3856.85	102.16	30.57	-4210.13	357.43	-76.64	-3676.34	220.05	68.97	-3684.20	98.18	1107.09	0.00	0.00	0.00	-3775.39	86.24	1506.82	-3791.17	28.51	1496.01	-3572.26	162.05	1490.33	-3671.13	155.41	1447.94	712.44	-287.91	79.12	1312.99	-285.83	76.65	711.84
1.71000	-3484.08	171.98	19.11	-3548.05	179.78	33.48	-3483.21	94.88	10.67	-3465.56	160.13	84.59	-3039.07	22.83	26.72	-3856.85	102.16	30.57	-4216.99	356.27	-78.53	-3677.59	217.43	67.56	-3684.20	98.18	1107.09	0.00	0.00	0.00	-3775.39	86.24	1506.82	-3791.17	28.51	1496.01	-3571.05	162.25	1491.29	-3676.90	159.89	1448.69	712.29	-287.75	79.08	1313.81	-285.69	76.81	711.59
1.72000	-3484.08	171.98	19.11	-3548.05	179.78	33.48	-3473.80	95.78	14.38	-3465.56	160.13	84.59	-3039.07	22.83	26.72	-3856.85	102.16	30.57	-4223.83	355.10	-80.43	-3678.90	214.82	66.10	-3684.20	98.18	1107.09	0.00	0.00	0.00	-3775.39	86.24	1506.82	-3791.17	28.51	1496.01	-3569.83	162.43	1492.26	-3683.75	164.40	1447.83	712.91	-288.01	79.18	1313.50	-285.90	76.57	711.65
1.73000	-3484.08	171.98	19.11	-3548.05	179.78	33.48	-3443.79	96.52	21.78	-3465.56	160.13	84.59	-3039.07	22.83	26.72	-3856.85	102.16	30.57	-4230.65	353.92	-82.35	-3680.27	212.21	64.59	-3684.20	98.18	1107.09	0.00	0.00	0.00	-3775.39	86.24	1506.82	-3791.15	28.52	1496.01	-3568.60	162.59	1493.23	-3671.47	169.69	1447.16	713.08	-288.05	79.20	1313.41	-286.31	76.27	712.42
1.74000	-3484.08	171.98	19.11	-3548.05	179.78	33.48	-3495.25	95.92	13.88	-3465.56	160.13	84.59	-3039.07	22.83	26.72	-3856.85	102.16	30.57	-4237.44	352.72	-84.27	-3681.70	209.61	63.03	-3684.20	98.18	1107.09	0.00	0.00	0.00	-3775.39	86.24	1506.82	-3769.17	30.44	1494.18	-3567.35	162.74	1494.20	-3686.37	174.82	1447.48	712.45	-287.95	78.95	1313.44	-285.99	76.41	712.15
1.75000	-3484.08	171.98	19.11	-3548.05	179.78	33.48	-3497.35	96.86	15.30	-3465.56	160.13	84.59	-3039.07	22.83	26.72	-3856.85	102.16	30.57	-4244.21	351.52	-86.21	-3683.18	207.02	61.43	-3684.20	98.18	1107.09	0.00	0.00	0.00	-3775.39	86.24	1506.82	-3766.07	33.21	1494.73	-3566.09	162.86	1495.18	-3678.59	179.47	1446.80	712.47	-287.78	79.06	1313.80	-285.79	76.72	711.92
1.76000	-3484.08	171.98	19.11	-3548.05	179.78	33.48	-3474.14	97.71	19.26	-3465.56	160.13	84.59	-3039.07	22.83	26.72	-3856.85	102.16	30.57	-4250.96	350.31	-88.15	-3684.72	204.44	59.77	-3684.20	98.18	1107.09	0.00	0.00	0.00	-3775.39	86.24	1506.82	-3760.35	35.36	1493.44	-3564.82	162.97	1496.16	-3683.66	185.03	1447.63	713.05	-288.02	79.18	1313.46	-285.42	76.70	711.69
1.77000	-3484.08	171.98	19.11	-3548.05	179.78	33.48	-3494.27	98.17	18.44	-3465.56	160.13	84.59	-3039.07	22.83	26.72	-3856.85	102.16	30.57	-4257.68	349.09	-90.11	-3686.31	201.87	58.07	-3684.20	98.18	1107.09	0.00	0.00	0.00	-3775.39	86.24	1506.82	-3767.24	37.60	1493.15	-3563.54	163.06	1497.15	-3699.19	190.02	1448.27	713.05	-288.04	79.23	1313.64	-285.57	76.76	712.00
1.78000	-3484.08	171.98	19.11	-3548.05	179.78	33.48	-3457.73	97.00	26.88	-3465.56	160.13	84.59	-3039.07	22.83	26.72	-3856.85	102.16	30.57	-4264.38	347.85	-92.08	-3687.96	199.30	56.31	-3684.20	98.18	1107.09	0.00	0.00	0.00	-3775.39	86.24	1506.82	-3768.88	40.45	1492.30	-3562.24	163.12	1498.14	-3727.29	193.41	1449.03	712.77	-288.13	79.23	1313.68	-285.57	76.85	712.03
1.79000	-3484.08	171.98	19.11	-3548.05	179.78	33.48	-3492.95	97.75	23.55	-3465.56	160.13	84.59	-3039.07	22.83	26.72	-3856.85	102.16	30.57	-4271.05	346.61	-94.06	-3689.66	196.74	54.52	-3684.20	98.18	1107.09	0.00	0.00	0.00	-3775.39	86.24	1506.82	-3761.60	42.54	1492.39	-3560.93	163.17	1499.14	-3699.39	197.28	1448.08	712.80	-287.99	79.36	1313.72	-285.85	76.69	711.71
1.80000	-3484.08	171.98	19.11	-3548.05	179.78	33.48	-3490.84	97.95	24.65	-3465.56	160.13	84.59	-3039.07	22.83	26.72	-3856.85	102.16	30.57	-4277.70	345.36	-96.05	-3691.41	194.18	52.67	-3684.20	98.18	1107.09	0.00	0.00	0.00	-3775.39	86.24	1506.82	-3759.50	44.38	1492.11	-3559.61	163.21	1500.14	-3701.15	202.04	1449.10	712.65	-287.82	79.13	1313.73	-285.56	76.75	711.31
1.81000	-3484.08	171.98	19.11	-3548.05	179.78	33.48	-3507.30	99.44	23.76	-3465.56	160.13	84.59	-3039.07	22.83	26.72	-3856.85	102.16	30.57	-4284.31	344.09	-98.05	-3693.22	191.64	50.78	-3684.20	98.18	1107.09	0.00	0.00	0.00	-3775.39	86.24	1506.82	-3764.92	47.72	1491.58	-3558.27	163.22	1501.15	-3716.89	206.29	1449.05	712.64	-287.83	79.11	1313.66	-285.68	76.56	712.17
1.82000	-3484.08	171.98	19.11	-3548.05	179.78	33.48	-3442.03	100.32	36.14	-3465.56	160.13	84.59	-3039.07	22.83	26.72	-3856.85	102.16	30.57	-4290.91	342.82	-100.06	-3695.07	189.10	48.85	-3684.20	98.18	1107.09	0.00	0.00	0.00	-3775.39	86.24	1506.82	-3753.38	50.26	1490.21	-3556.92	163.22	1502.15	-3725.27	212.33	1449.20	712.52	-287.83	79.08	1313.87	-285.57	76.69	712.62
1.83000	-3484.08	171.98	19.11	-3548.05	179.78	33.48	-3477.40	104.83	32.32	-3465.56	160.13	84.59	-3039.07	22.83	26.72	-3856.85	102.16	30.57	-4297.47	341.54	-102.08	-3696.98	186.57	46.87	-3684.20	98.18	1107.09	0.00	0.00	0.00	-3775.39	86.24	1506.82	-3727.58	54.19	1489.09	-3555.56	163.20	1503.16	-3732.65	215.23	1449.55	712.47	-287.96	79.16	1313.75	-285.78	76.82	711.98
1.84000	-3484.08	171.98	19.11	-3548.05	179.78	33.48	-3513.80	108.92	28.49	-3465.56	160.13	84.59	-3039.07	22.83	26.72	-3856.85	102.16	30.57	-4304.01	340.25	-104.10	-3698.93	184.05	44.85	-3684.20	98.18	1107.09	0.00	0.00	0.00	-3775.39	86.24	1506.82	-3745.14	57.27	1488.83	-3554.18	163.16	1504.18	-3747.28	218.96	1450.62	712.73	-287.54	79.25	1313.33	-285.96	76.68	711.79
1.85000	-3484.08	171.98	19.11	-3548.05	179.78	33.48	-3469.45	113.81	35.82	-3465.56	160.13	84.59	-3039.07	22.83	26.72	-3856.85	102.16	30.57	-4310.52	338.95	-106.14	-3700.94	181.53	42.78	-3684.20	98.18	1107.09	0.00	0.00	0.00	-3775.39	86.24	1506.82	-3731.29	61.20	1488.00	-3552.79	163.10	1505.20	-3723.71	221.43	1450.04	712.92	-287.56	79.38	1313.77	-286.00	76.66	711.88
1.86000	-3484.08	171.98	19.11	-3548.05	179.78	33.48	-3498.69	116.25	32.89	-3465.56	160.13	84.59	-3039.07	22.83	26.72	-3856.85	102.16	30.57	-4317.00	337.64	-108.19	-3702.99	179.02	40.67	-3684.20	98.18	1107.09	0.00	0.00	0.00	-3775.39	86.24	1506.82	-3722.78	64.36	1487.75	-3551.38	163.03	1506.22	-3754.07	224.58	1451.34	712.31	-287.92	79.06	1313.54	-285.82	76.56	711.95
1.87000	-3484.08	171.98	19.11	-3548.05	179.78	33.48	-3466.08	121.21	40.10	-3465.56	160.13	84.59	-3039.07	22.83	26.72	-3856.85	102.16	30.57	-4323.45	336.32	-110.24	-3705.08	176.52	38.52	-3684.20	98.18	1107.09	0.00	0.00	0.00	-3775.39	86.24	1506.82	-3727.28	68.05	1487.79	-3549.96	162.94	1507.25	-3761.69	228.62	1451.80	712.33	-287.71	79.11	1313.32	-286.09	76.41	711.57
1.88000	-3484.08	171.98	19.11	-3548.05	179.78	33.48	-3504.91	127.26	34.33	-3465.56	160.13	84.59	-3039.07	22.83	26.72	-3856.85	102.16	30.57	-4329.87	335.00	-112.30	-3707.23	174.03	36.32	-3684.20	98.18	1107.09	0.00	0.00	0.00	-3775.39	86.24	1506.82	-3736.13	72.57	1487.11	-3548.53	162.83	1508.28	-3769.19	232.60	1452.24	713.05	-287.71	79.21	1313.86	-285.91	76.74	711.38
1.89000	-3484.08	171.98	19.11	-3548.05	179.78	33.48	-3489.41	132.81	36.18	-3465.56	160.13	84.59	-3039.07	22.83	26.72	-3856.85	102.16	30.57	-4336.26	333.66	-114.37	-3709.41	171.54	34.09	-3684.20	98.18	1107.09	0.00	0.00	0.00	-3775.39	86.24	1506.82	-3749.84	75.81	1486.61	-3547.08	162.70	1509.31	-3776.57	236.52	1452.67	712.78	-288.09	79.14	1314.13	-286.05	76.74	711.96
1.90000	-3484.08	171.98	19.11	-3548.05	179.78	33.48	-3476.27	141.30	39.62	-3465.56	160.13	84.59	-3039.07	22.83	26.72	-3856.85	102.16	30.57	-4342.62	332.32	-116.45	-3711.64	169.07	31.81	-3684.20	98.18	1107.09	0.00	0.00	0.00	-3775.39	86.24	1506.82	-3738.15	79.31	1486.50	-3545.61	162.56	1510.34	-3783.83	240.37	1453.09	712.62	-287.79	79.18	1313.22	-285.65	76.50	711.80
1.91000	-3484.08	171.98	19.11	-3548.05	179.78	33.48	-3454.81	147.80	44.00	-3465.56	160.13	84.59	-3039.07	22.83	26.72	-3856.85	102.16	30.57	-4348.95	330.96	-118.54	-3713.92	166.60	29.50	-3684.20	98.18	1107.09	0.00	0.00	0.00	-3775.39	86.24	1506.82	-3731.91	81.80	1485.91	-3544.13	162.40	1511.38	-3790.96	244.15	1453.50	713.11	-287.91	79.36	1313.40	-285.44	76.84	711.88
1.92000	-3484.08	171.98	19.11	-3548.05	179.78	33.48	-3516.32	151.67	35.23	-3465.56	160.13	84.59	-3039.07	22.83	26.72	-3856.85	102.16	30.57	-4355.24	329.60	-120.63	-3716.24	164.13	27.14	-3684.20	98.18	1107.09	0.00	0.00	0.00	-3775.39	86.24	1506.82	-3729.43	85.32	1485.34	-3542.64	162.23	1512.42	-3797.98	247.88	1453.91	712.07	-287.92	79.03	1313.56	-285.81	76.68	711.76
1.93000	-3484.08	171.98	19.11	-3548.05	179.78	33.48	-3492.62	159.71	39.11	-3465.56	160.13	84.59	-3039.07	22.83	26.72	-3856.85	102.16	30.57	-4361.50	328.23	-122.73	-3718.59	161.68	24.75	-3684.20	98.18	1107.09	0.00	0.00	0.00	-3775.39	86.24	1506.82	-3727.33	87.92	1485.09	-3541.13	162.04	1513.47	-3804.87	251.54	1454.30	712.11	-287.99	78.95	1313.80	-286.10	76.53	711.86
1.94000	-3484.08	171.98	19.11	-3548.05	179.78	33.48	-3520.52	165.56	34.59	-3465.56	160.13	84.59	-3039.07	22.83	26.72	-3856.85	102.16	30.57	-4367.73	326.85	-124.84	-3720.99	159.23	22.32	-3684.20	98.18	1107.09	0.00	0.00	0.00	-3775.39	86.24	1506.82	-3719.36	91.03	1484.73	-3539.60	161.83	1514.51	-3811.64	255.14	1454.68	712.71	-287.90	79.14	1313.98	-285.98	76.67	712.00
1.95000	-3484.08	171.98	19.11	-3548.05	179.78	33.48	-3517.87	172.73	35.38	-3465.59	160.13	84.59	-3039.07	22.83	26.72	-3856.85	102.16	30.57	-4373.93	325.46	-126.95	-3723.43	156.80	19.85	-3684.20	98.18	1107.09	0.00	0.00	0.00	-3775.39	86.24	1506.82	-3709.15	93.68	1483.53	-3538.06	161.61	1515.56	-3818.29	258.68	1455.06	712.57	-287.96	79.20	1313.43	-285.68	76.62	712.02
1.96000	-3484.08	171.98	19.11	-3548.05	179.78	33.48	-3501.67	181.37	37.32	-3499.79	167.75	80.21	-3039.07	22.83	26.72	-3856.85	102.16	30.57	-4380.09	324.07	-129.07	-3725.91	154.37	17.34	-3684.20	98.18	1107.09	0.00	0.00	0.00	-3775.39	86.24	1506.82	-3725.41	96.55	1484.31	-3536.51	161.37	1516.61	-3824.82	262.15	1455.42	712.54	-288.08	79.08	1313.31	-285.78	76.64	711.44
1.97000	-3484.08	171.98	19.11	-3548.05	179.78	33.48	-3520.68	189.21	33.81	-3473.33	172.51	84.99	-3039.07	22.83	26.72	-3856.85	102.16	30.57	-4386.22	322.66	-131.20	-3728.42	151.95	14.79	-3684.20	98.18	1107.09	0.00	0.00	0.00	-3775.39	86.24	1506.82	-3727.26	99.89	1484.13	-3534.93	161.11	1517.66	-3831.24	265.57	1455.77	712.94	-287.95	79.41	1313.66	-285.91	76.56	711.70
1.98000	-3484.08	171.98	19.11	-3548.05	179.78	33.48	-3512.46	195.82	35.52	-3489.64	179.80	83.13	-3039.07	22.83	26.72	-3856.85	102.16	30.57	-4392.32	321.25	-133.33	-3730.97	149.53	12.21	-3684.20	98.18	1107.09	0.00	0.00	0.00	-3775.39	86.24	1506.82	-3722.06	103.36	1483.98	-3533.34	160.84	1518.72	-3837.53	268.92	1456.12	713.39	-287.66	79.44	1313.61	-285.86	76.65	712.16
1.99000	-3484.08	171.98	19.11	-3548.05	179.78	33.48	-3532.45	202.53	32.42	-3514.00	186.58	78.58	-3039.07	22.83	26.72	-3856.85	102.16	30.57	-4398.37	319.83	-135.46	-3733.56	147.13	9.59	-3684.20	98.18	1107.09	0.00	0.00	0.00	-3775.39	86.24	1506.82	-3710.28	105.34	1483.38	-3531.74	160.56	1519.78	-3843.70	272.21	1456.45	713.25	-287.76	79.33	1313.42	-285.91	76.59	711.73
2.00000	-3484.08	171.98	19.11	-3548.05	179.78	33.48	-3536.30	209.47	31.84	-3494.65	193.82	83.16	-3039.07	22.83	26.72	-3856.85	102.16	30.57	-4404.40	318.40	-137.61	-3736.19	144.73	6.94	-3684.20	98.18	1107.09	0.00	0.00	0.00	-3775.39	86.24	1506.82	-3732.87	108.65	1484.38	-3530.12	160.25	1520.84	-3849.76	275.44	1456.78	712.91	-288.09	79.16	1313.61	-285.99	76.62	711.33
2.01000	-3484.08	171.98	19.11	-3548.05	179.78	33.48	-3515.69	216.21	35.46	-3519.08	198.43	80.90	-3039.07	22.83	26.72	-3856.85	102.16	30.57	-4410.38	316.97	-139.75	-3738.84	142.34	4.25	-3684.20	98.18	1107.09	0.00	0.00	0.00	-3775.39	86.24	1506.82	-3726.47	110.70	1483.77	-3528.48	159.94	1521.90	-3855.69	278.62	1457.10	712.70	-287.87	79.15	1313.47	-285.83	76.68	711.65
2.02000	-3484.08	171.98	19.11	-3548.05	179.78	33.48	-3525.79	223.01	33.92	-3531.47	203.49	79.14	-3039.07	22.83	26.72	-3856.85	102.16	30.57	-4416.33	315.53	-141.90	-3741.53	139.96	1.53	-3684.20	98.18	1107.09	0.00	0.00	0.00	-3775.39	86.24	1506.82	-3722.80	113.66	1483.83	-3526.83	159.61	1522.96	-3861.51	281.73	1457.40	712.56	-287.91	79.07	1313.55	-285.48	76.73	711.83
2.03000	-3484.08	171.98	19.11	-3548.05	179.78	33.48	-3532.33	230.51	31.75	-3545.87	209.35	76.13	-3039.07	22.83	26.72	-3856.85	102.16	30.57	-4422.24	314.08	-144.06	-3744.26	137.59	-1.23	-3684.20	98.18	1107.09	0.00	0.00	0.00	-3775.39	86.24	1506.82	-3735.64	117.13	1484.02	-3525.15	159.26	1524.02	-3867.21	284.78	1457.70	712.79	-288.07	79.09	1313.84	-285.28	76.79	712.50
2.04000	-3484.08	171.98	19.11	-3548.05	179.78	33.48	-3546.70	235.21	30.52	-3549.44	215.79	76.47	-3039.07	22.83	26.72	-3856.85	102.16	30.57	-4428.11	312.62	-146.22	-3747.01	135.22	-4.01	-3684.20	98.18	1107.09	0.00	0.00	0.00	-3775.39	86.24	1506.82	-3733.87	118.97	1483.52	-3523.47	158.90	1525.09	-3872.79	287.78	1457.99	712.70	-287.72	79.19	1313.56	-285.50	76.65	711.61
2.05000	-3484.08	171.98	19.11	-3548.05	179.78	33.48	-3533.01	240.40	32.13	-3563.07	222.16	74.60	-3039.07	22.83	26.72	-3856.85	102.16	30.57	-4433.95	311.15	-148.39	-3749.80	132.87	-6.84	-3684.20	98.18	1107.09	0.00	0.00	0.00	-3775.39	86.24	1506.82	-3732.37	122.17	1484.34	-3521.76	158.52	1526.16	-3878.26	290.71	1458.27	711.95	-288.07	78.86	1313.74	-286.03	76.53	711.57
2.06000	-3484.08	171.98	19.11	-3548.05	179.78	33.48	-3524.73	246.99	34.20	-3561.56	228.46	74.43	-3039.07	22.83	26.72	-3856.85	102.16	30.57	-4439.74	309.68	-150.55	-3752.62	130.52	-9.69	-3684.20	98.18	1107.09	0.00	0.00	0.00	-3775.39	86.24	1506.82	-3733.45	125.07	1484.34	-3520.04	158.13	1527.23	-3883.61	293.59	1458.54	712.75	-287.97	79.11	1313.64	-285.75	76.69	711.67
2.07000	-3484.08	171.98	19.11	-3548.05	179.78	33.48	-3562.80	254.27	27.85	-3558.25	234.16	74.35	-3039.07	22.83	26.72	-3856.85	102.16	30.57	-4445.50	308.20	-152.72	-3755.47	128.18	-12.57	-3684.20	98.18	1107.09	0.00	0.00	0.00	-3775.39	86.24	1506.82	-3733.60	127.71	1484.77	-3518.30	157.73	1528.30	-3888.84	296.41	1458.81	712.27	-287.61	79.17	1313.25	-285.88	76.47	711.74
2.08000	-3484.08	171.98	19.11	-3548.05	179.78	33.48	-3558.78	259.97	29.78	-3547.07	237.62	76.46	-3039.07	22.83	26.72	-3856.85	102.16	30.57	-4451.22	306.72	-154.90	-3758.34	125.85	-15.49	-3684.20	98.18	1107.09	0.00	0.00	0.00	-3775.39	86.24	1506.82	-3742.32	129.79	1484.55	-3516.54	157.31	1529.37	-3893.95	299.18	1459.06	712.37	-287.71	79.20	1313.32	-285.61	76.49	712.05
2.09000	-3484.08	171.98	19.11	-3548.05	179.78	33.48	-3558.45	264.90	29.40	-3559.99	243.56	76.07	-3039.07	22.83	26.72	-3856.85	102.16	30.57	-4456.89	305.23	-157.08	-3761.25	123.53	-18.44	-3684.20	98.18	1107.09	0.00	0.00	0.00	-3775.39	86.24	1506.82	-3738.61	132.88	1484.87	-3514.76	156.87	1530.44	-3898.95	301.88	1459.30	712.37	-287.53	79.17	1313.31	-285.69	76.70	711.44
2.10000	-3484.08	171.98	19.11	-3548.05	179.78	33.48	-3563.53	271.39	28.56	-3557.54	248.92	75.86	-3039.07	22.83	26.72	-3856.85	102.16	30.57	-4462.53	303.73	-159.26	-3764.18	121.21	-21.41	-3684.20	98.18	1107.09	0.00	0.00	0.00	-3775.39	86.24	1506.82	-3735.71	135.74	1484.65	-3512.97	156.43	1531.51	-3903.83	304.53	1459.54	712.33	-287.93	78.95	1314.26	-285.60	76.91	711.85
2.11000	-3484.08	171.98	19.11	-3548.05	179.78	33.48	-3539.51	275.99	32.56	-3550.15	254.82	76.74	-3039.07	22.83	26.72	-3856.85	102.16	30.57	-4468.12	302.22	-161.44	-3767.13	118.91	-24.42	-3684.20	98.18	1107.09	0.00	0.00	0.00	-3775.39	86.24	1506.82	-3731.12	138.52	1484.57	-3511.16	155.97	1532.59	-3908.60	307.12	1459.77	712.38	-287.83	79.00	1313.66	-285.96	76.57	711.51
2.12000	-3484.08	171.98	19.11	-3548.05	179.78	33.48	-3582.06	282.31	26.96	-3559.88	259.31	76.06	-3039.07	22.83	26.72	-3856.85	102.16	30.57	-4473.67	300.71	-163.63	-3770.11	116.61	-27.46	-3684.20	98.18	1107.09	0.00	0.00	0.00	-3775.39	86.24	1506.82	-3725.10	140.87	1484.65	-3509.33	155.49	1533.66	-3913.25	309.66	1459.99	712.35	-287.91	79.06	1313.25	-285.82	76.61	712.05
2.13000	-3484.08	171.98	19.11	-3548.05	179.78	33.48	-3577.73	287.40	27.56	-3572.91	263.87	73.83	-3039.07	22.83	26.72	-3856.85	102.16	30.57	-4479.18	299.19	-165.81	-3773.12	114.32	-30.52	-3684.20	98.18	1107.09	0.00	0.00	0.00	-3775.39	86.24	1506.82	-3736.24	143.33	1485.37	-3507.48	155.00	1534.74	-3917.79	312.14	1460.20	712.06	-288.03	79.11	1313.67	-285.67	76.79	712.21
2.14000	-3484.08	171.98	19.11	-3548.05	179.78	33.48	-3561.15	290.83	30.06	-3555.66	267.20	77.97	-3039.07	22.83	26.72	-3856.85	102.16	30.57	-4484.65	297.66	-168.00	-3776.15	112.05	-33.61	-3684.20	98.18	1107.09	0.00	0.00	0.00	-3775.39	86.24	1506.82	-3722.04	145.48	1484.65	-3505.62	154.50	1535.81	-3922.21	314.57	1460.40	712.86	-287.71	79.15	1313.48	-285.55	76.68	711.98
2.15000	-3484.08	171.98	19.11	-3548.05	179.78	33.48	-3568.35	296.54	28.65	-3565.46	272.24	75.08	-3039.07	22.83	26.72	-3856.85	102.16	30.57	-4490.07	296.13	-170.19	-3779.20	109.78	-36.73	-3684.20	98.18	1107.09	0.00	0.00	0.00	-3775.39	86.24	1506.82	-3713.41	147.96	1483.84	-3503.73	153.99	1536.89	-3926.52	316.94	1460.60	712.83	-287.90	79.09	1313.46	-285.62	76.57	712.67
2.16000	-3484.08	171.98	19.11	-3548.05	179.78	33.48	-3573.73	299.54	28.66	-3554.12	276.58	76.99	-3039.07	22.83	26.72	-3856.85	102.16	30.57	-4495.45	294.59	-172.38	-3782.27	107.51	-39.87	-3684.20	98.18	1107.09	0.00	0.00	0.00	-3775.39	86.24	1506.82	-3718.73	149.88	1484.46	-3501.83	153.46	1537.97	-3930.71	319.26	1460.78	712.43	-287.87	79.07	1313.36	-285.57	76.56	711.92
2.17000	-3484.08	171.98	19.11	-3548.05	179.78	33.48	-3599.38	306.51	25.77	-3555.44	280.16	77.34	-3039.07	22.83	26.72	-3856.85	102.16	30.57	-4500.78	293.05	-174.58	-3785.36	105.26	-43.04	-3684.20	98.18	1107.09	0.00	0.00	0.00	-3775.39	86.24	1506.82	-3724.49	152.40	1484.25	-3499.91	152.92	1539.04	-3934.79	321.52	1460.96	712.52	-288.02	78.97	1313.04	-285.79	76.52	710.97
2.18000	-3484.08	171.98	19.11	-3548.05	179.78	33.48	-3597.72	307.13	26.89	-3554.98	284.29	78.49	-3039.07	22.83	26.72	-3856.85	102.16	30.57	-4506.07	291.50	-176.77	-3788.47	103.02	-46.24	-3684.20	98.18	1107.09	0.00	0.00	0.00	-3775.39	86.24	1506.82	-3717.32	154.69	1483.77	-3497.96	152.36	1540.12	-3938.76	323.73	1461.13	712.76	-288.09	79.05	1312.99	-285.44	76.67	711.60
2.19000	-3484.08	171.98	19.11	-3548.05	179.78	33.48	-3616.33	311.90	23.16	-3565.24	289.02	75.67	-3039.07	22.83	26.72	-3856.85	102.16	30.57	-4511.31	289.94	-178.96	-3791.61	100.78	-49.46	-3684.20	98.18	1107.09	0.00	0.00	0.00	-3775.39	86.24	1506.82	-3716.82	158.17	1483.21	-3496.00	151.80	1541.20	-3942.61	325.88	1461.29	712.69	-287.75	79.18	1312.93	-285.65	76.51	712.19
2.20000	-3484.08	171.98	19.11	-3548.05	179.78	33.48	-3601.63	314.92	27.30	-3591.33	292.41	74.02	-3039.07	22.83	26.72	-3856.85	102.16	30.57	-4516.51	288.38	-181.16	-3794.76	98.56	-52.71	-3684.20	98.18	1107.09	0.00	0.00	0.00	-3775.39	86.24	1506.82	-3699.70	160.30	1482.95	-3494.02	151.22	1542.27	-3946.35	327.98	1461.45	712.48	-287.81	79.16	1313.72	-286.00	76.81	711.89
2.21000	-3484.08	171.98	19.11	-3548.05	179.78	33.48	-3594.81	316.02	27.04	-3566.92	294.07	77.05	-3039.07	22.83	26.72	-3856.85	102.16	30.57	-4521.66	286.81	-183.35	-3797.93	96.34	-55.98	-3684.20	98.18	1107.09	0.00	0.00	0.00	-3775.39	86.24	1506.82	-3703.40	162.58	1482.80	-3492.02	150.63	1543.35	-3949.98	330.03	1461.59	713.07	-287.82	79.18	1313.17	-286.00	76.58	712.66
2.22000	-3484.08	171.98	19.11	-3548.05	179.78	33.48	-3617.87	318.69	24.68	-3555.63	295.87	78.60	-3039.07	22.83	26.72	-3856.85	102.16	30.57	-4526.77	285.24	-185.54	-3801.11	94.13	-59.28	-3684.20	98.18	1107.09	0.00	0.00	0.00	-3775.39	86.24	1506.82	-3715.69	165.19	1482.25	-3490.00	150.02	1544.43	-3953.49	332.03	1461.73	713.04	-287.85	79.31	1313.25	-285.92	76.55	711.17
2.23000	-3484.08	171.98	19.11	-3548.05	179.78	33.48	-3591.83	320.39	29.05	-3567.76	297.31	76.16	-3039.07	22.83	26.72	-3856.85	102.16	30.57	-4531.82	283.66	-187.74	-3804.31	91.94	-62.59	-3684.20	98.18	1107.09	0.00	0.00	0.00	-3775.39	86.24	1506.82	-3712.30	167.38	1482.35	-3487.96	149.41	1545.50	-3956.89	333.97	1461.86	712.36	-287.65	79.17	1313.45	-285.84	76.47	711.33
2.24000	-3484.08	171.98	19.11	-3548.05	179.78	33.48	-3594.96	322.01	27.74	-3587.26	300.36	74.78	-3039.07	22.83	26.72	-3856.85	102.16	30.57	-4536.83	282.08	-189.93	-3807.52	89.75	-65.93	-3684.20	98.18	1107.09	0.00	0.00	0.00	-3775.39	86.24	1506.82	-3701.29	169.33	1481.70	-3485.90	148.78	1546.58	-3960.19	335.86	1461.98	712.44	-287.98	79.18	1313.84	-285.89	76.66	712.30
2.25000	-3484.08	171.98	19.11	-3548.05	179.78	33.48	-3610.67	322.50	25.95	-3588.37	302.68	73.55	-3039.07	22.83	26.72	-3856.85	102.16	30.57	-4541.79	280.49	-192.12	-3810.75	87.57	-69.29	-3684.20	98.18	1107.09	0.00	0.00	0.00	-3775.39	86.24	1506.82	-3715.11	172.80	1481.27	-3483.82	148.14	1547.65	-3963.37	337.70	1462.10	712.28	-288.35	79.05	1313.80	-286.00	76.69	711.71
2.26000	-3484.08	171.98	19.11	-3548.05	179.78	33.48	-3588.19	321.17	29.52	-3573.34	303.02	74.72	-3039.07	22.83	26.72	-3856.85	102.16	30.57	-4546.70	278.90	-194.31	-3813.99	85.40	-72.68	-3684.20	98.18	1107.09	0.00	0.00	0.00	-3775.38	86.24	1506.82	-3719.67	176.51	1480.89	-3481.72	147.49	1548.73	-3966.43	339.49	1462.21	712.40	-288.21	78.97	1313.43	-285.89	76.45	711.69
2.27000	-3484.08	171.98	19.11	-3548.05	179.78	33.48	-3627.74	324.05	22.49	-3606.03	302.95	69.25	-3039.07	22.83	26.72	-3856.85	102.16	30.57	-4551.56	277.30	-196.50	-3817.25	83.23	-76.08	-3684.20	98.18	1107.09	0.00	0.00	0.00	-3767.03	86.01	1505.14	-3714.79	178.46	1480.70	-3479.60	146.83	1549.80	-3969.39	341.23	1462.31	712.91	-287.77	79.20	1313.26	-285.74	76.54	711.72
2.28000	-3484.08	171.98	19.11	-3548.05	179.78	33.48	-3627.02	322.75	21.79	-3599.61	304.41	70.18	-3039.07	22.83	26.72	-3856.85	102.16	30.57	-4556.37	275.69	-198.68	-3820.51	81.08	-79.50	-3684.20	98.18	1107.09	0.00	0.00	0.00	-3775.86	84.97	1504.56	-3703.65	179.98	1480.52	-3477.46	146.15	1550.87	-3972.24	342.92	1462.40	712.23	-287.65	79.03	1313.72	-285.86	76.61	712.01
2.29000	-3484.08	171.98	19.11	-3548.05	179.78	33.48	-3607.49	323.28	24.65	-3589.17	303.31	70.75	-3039.07	22.83	26.72	-3856.85	102.16	30.57	-4561.13	274.08	-200.87	-3823.79	78.94	-82.95	-3684.20	98.18	1107.09	0.00	0.00	0.00	-3772.13	86.07	1504.06	-3716.96	183.22	1480.79	-3475.30	145.47	1551.94	-3974.98	344.56	1462.49	712.65	-287.92	79.15	1313.75	-285.80	76.69	711.85
2.30000	-3484.08	171.98	19.11	-3548.05	179.78	33.48	-3607.58	324.04	24.46	-3610.20	303.17	67.50	-3039.07	22.83	26.72	-3856.85	102.16	30.57	-4565.84	272.47	-203.05	-3827.07	76.80	-86.41	-3684.20	98.18	1107.09	0.00	0.00	0.00	-3775.49	87.61	1503.14	-3715.97	185.77	1479.93	-3473.12	144.77	1553.01	-3977.60	346.15	1462.56	712.69	-287.87	79.17	1313.44	-285.97	76.61	712.22
2.31000	-3484.08	171.98	19.11	-3548.05	179.78	33.48	-3607.67	324.77	24.39	-3603.91	302.18	65.86	-3039.07	22.83	26.72	-3856.85	102.16	30.57	-4570.50	270.85	-205.23	-3830.37	74.68	-89.89	-3684.20	98.18	1107.09	0.00	0.00	0.00	-3794.62	89.66	1503.40	-3693.84	187.47	1479.19	-3470.92	144.06	1554.08	-3980.12	347.69	1462.64	712.66	-287.81	79.17	1313.57	-285.58	76.71	712.02
2.32000	-3484.08	171.98	19.11	-3548.05	179.78	33.48	-3607.77	325.47	24.42	-3621.95	303.45	62.44	-3039.07	22.83	26.72	-3856.85	102.16	30.57	-4575.11	269.23	-207.41	-3833.67	72.56	-93.39	-3684.20	98.18	1107.09	0.00	0.00	0.00	-3775.72	91.36	1501.18	-3709.64	189.50	1479.64	-3468.69	143.34	1555.15	-3982.53	349.18	1462.70	712.69	-287.90	79.05	1313.84	-285.72	76.75	711.74
2.33000	-3484.08	171.98	19.11	-3548.05	179.78	33.48	-3607.88	326.15	24.57	-3585.65	299.82	67.61	-3039.07	22.83	26.72	-3856.85	102.16	30.57	-4579.66	267.60	-209.58	-3836.98	70.46	-96.91	-3684.20	98.18	1107.09	0.00	0.00	0.00	-3799.51	91.07	1501.34	-3710.80	190.89	1478.29	-3466.45	142.61	1556.21	-3984.83	350.62	1462.76	712.31	-287.85	79.03	1314.05	-285.99	76.82	712.19
2.34000	-3484.08	171.98	19.11	-3548.05	179.78	33.48	-3608.00	326.81	24.82	-3588.77	297.35	66.97	-3039.07	22.83	26.72	-3856.85	102.16	30.57	-4584.16	265.97	-211.75	-3840.29	68.36	-100.44	-3684.20	98.18	1107.09	0.00	0.00	0.00	-3779.54	94.09	1499.93	-3708.27	194.05	1478.17	-3464.18	141.87	1557.28	-3987.02	352.01	1462.81	711.89	-287.68	78.89	1313.44	-285.97	76.61	712.02
2.35000	-3484.08	171.98	19.11	-3548.05	179.78	33.48	-3608.12	327.44	25.18	-3624.61	297.71	61.62	-3039.07	22.83	26.72	-3856.85	102.16	30.57	-4588.61	264.34	-213.92	-3843.61	66.28	-103.99	-3684.20	98.18	1107.09	0.00	0.00	0.00	-3779.35	94.54	1498.93	-3704.82	195.71	1478.37	-3461.89	141.12	1558.34	-3989.10	353.36	1462.85	712.45	-287.95	78.88	1313.45	-286.04	76.63	711.87
2.36000	-3484.08	171.98	19.11	-3548.05	179.78	33.48	-3608.25	328.05	25.64	-3606.52	297.01	64.70	-3039.07	22.83	26.72	-3856.85	102.16	30.57	-4593.01	262.70	-216.08	-3846.94	64.20	-107.56	-3684.20	98.18	1107.09	0.00	0.00	0.00	-3769.34	95.30	1498.20	-3699.55	197.48	1477.59	-3459.58	140.36	1559.40	-3991.07	354.66	1462.89	712.05	-287.80	78.97	1313.71	-285.79	76.70	712.07
2.37000	-3484.08	171.98	19.11	-3548.05	179.78	33.48	-3608.39	328.63	26.21	-3608.30	293.05	64.26	-3039.07	22.83	26.72	-3856.85	102.16	30.57	-4597.34	261.05	-218.24	-3850.27	62.13	-111.14	-3684.20	98.18	1107.09	0.00	0.00	0.00	-3727.15	98.33	1494.76	-3693.52	199.73	1475.99	-3457.24	139.59	1560.46	-3992.94	355.91	1462.92	712.34	-287.77	78.91	1313.56	-285.57	76.76	712.21
2.38000	-3484.08	171.98	19.11	-3548.05	179.78	33.48	-3608.52	329.19	26.88	-3609.33	289.73	61.76	-3039.07	22.83	26.72	-3856.85	102.16	30.57	-4601.63	259.40	-220.39	-3853.60	60.07	-114.74	-3684.20	98.18	1107.09	0.00	0.00	0.00	-3746.34	99.48	1494.61	-3701.93	201.72	1476.04	-3454.89	138.81	1561.52	-3994.70	357.11	1462.94	712.41	-287.80	79.02	1313.54	-285.73	76.68	712.62
2.39000	-3484.08	171.98	19.11	-3548.05	179.78	33.48	-3608.67	329.72	27.65	-3599.17	290.32	63.49	-3039.07	22.83	26.72	-3856.85	102.16	30.57	-4605.86	257.75	-222.54	-3856.93	58.03	-118.35	-3684.20	98.18	1107.09	0.00	0.00	0.00	-3738.55	100.74	1493.72	-3693.57	204.46	1475.37	-3452.51	138.02	1562.57	-3996.35	358.27	1462.95	712.61	-287.53	79.24	1313.29	-285.81	76.66	711.86
2.40000	-3484.08	171.98	19.11	-3548.05	179.78	33.48	-3608.81	330.23	28.53	-3608.39	289.67	62.92	-3039.07	22.83	26.72	-3856.85	102.16	30.57	-4610.03	256.10	-224.69	-3860.27	55.99	-121.98	-3684.20	98.18	1107.09	0.00	0.00	0.00	-3741.81	102.09	1493.52	-3680.27	206.44	1474.53	-3450.11	137.22	1563.63	-3997.89	359.38	1462.96	712.45	-287.87	79.11	1313.34	-285.91	76.74	711.73
2.41000	-3484.08	171.98	19.11	-3548.05	179.78	33.48	-3608.95	330.72	29.50	-3640.51	288.71	56.12	-3039.07	22.83	26.72	-3856.85	102.16	30.57	-4614.14	254.44	-226.83	-3863.60	53.96	-125.62	-3684.20	98.18	1107.09	0.00	0.00	0.00	-3734.26	104.45	1492.49	-3687.94	207.89	1473.69	-3447.69	136.41	1564.68	-3999.33	360.45	1462.97	712.50	-287.98	79.08	1313.64	-285.78	76.62	711.26
2.42000	-3484.08	171.98	19.11	-3548.05	179.78	33.48	-3609.10	331.18	30.57	-3635.80	289.23	56.63	-3039.07	22.83	26.72	-3856.85	102.16	30.57	-4618.20	252.77	-228.96	-3866.93	51.94	-129.27	-3684.20	98.18	1107.09	0.00	0.00	0.00	-3711.98	106.06	1490.17	-3699.51	209.50	1473.50	-3445.25	135.59	1565.73	-4000.66	361.47	1462.96	712.51	-288.02	79.13	1313.73	-285.75	76.52	711.76
2.43000	-3484.08	171.98	19.11	-3548.05	179.78	33.48	-3609.24	331.62	31.74	-3564.21	285.17	66.16	-3039.07	22.83	26.72	-3856.85	102.16	30.57	-4622.20	251.11	-231.09	-3870.27	49.93	-132.93	-3684.20	98.18	1107.09	0.00	0.00	0.00	-3715.64	106.86	1489.57	-3673.27	211.71	1472.25	-3442.78	134.76	1566.77	-4001.88	362.44	1462.95	712.56	-287.85	79.20	1313.77	-285.82	76.63	711.92
2.44000	-3484.08	171.98	19.11	-3548.05	179.78	33.48	-3609.38	332.04	33.00	-3555.00	283.56	66.92	-3039.07	22.83	26.72	-3856.85	102.16	30.57	-4626.15	249.44	-233.22	-3873.60	47.93	-136.61	-3684.20	98.18	1107.09	0.00	0.00	0.00	-3724.46	107.56	1488.95	-3665.56	214.09	1471.74	-3440.29	133.93	1567.82	-4003.00	363.37	1462.94	712.89	-287.56	79.31	1313.17	-285.95	76.51	711.72
2.45000	-3484.08	171.98	19.11	-3548.05	179.78	33.48	-3609.52	332.43	34.36	-3545.94	281.96	67.79	-3039.07	22.83	26.72	-3856.85	102.16	30.57	-4630.03	247.77	-235.33	-3876.92	45.94	-140.29	-3684.20	98.18	1107.09	0.00	0.00	0.00	-3696.22	108.73	1486.88	-3690.75	215.81	1471.31	-3437.77	133.08	1568.86	-4004.02	364.26	1462.91	712.72	-287.99	79.13	1313.46	-285.87	76.63	711.77
2.46000	-3484.08	171.98	19.11	-3548.05	179.78	33.48	-3609.66	332.80	35.81	-3537.03	280.37	68.76	-3039.07	22.83	26.72	-3856.85	102.16	30.57	-4633.86	246.09	-237.45	-3880.24	43.97	-143.99	-3684.20	98.18	1107.09	0.00	0.00	0.00	-3679.86	110.49	1484.90	-3678.37	217.59	1470.04	-3435.23	132.23	1569.89	-4004.93	365.10	1462.89	712.73	-288.29	78.96	1313.46	-285.96	76.61	711.56
2.47000	-3484.08	171.98	19.11	-3548.05	179.78	33.48	-3609.79	333.15	37.35	-3528.29	278.78	69.83	-3039.07	22.83	26.72	-3856.85	102.16	30.57	-4637.62	244.41	-239.55	-3883.56	42.00	-147.70	-3684.20	98.18	1107.09	0.00	0.00	0.00	-3693.70	112.53	1484.63	-3667.26	219.77	1469.23	-3432.67	131.36	1570.93	-4005.73	365.90	1462.85	712.58	-287.84	79.16	1313.52	-285.75	76.59	711.86
2.48000	-3484.08	171.98	19.11	-3548.05	179.78	33.48	-3609.91	333.48	38.98	-3519.69	277.21	71.00	-3039.07	22.83	26.72	-3856.85	102.16	30.57	-4641.33	242.73	-241.65	-3886.87	40.04	-151.42	-3684.20	98.18	1107.09	0.00	0.00	0.00	-3711.34	114.69	1483.19	-3684.44	222.21	1469.07	-3430.09	130.49	1571.96	-4006.43	366.65	1462.81	712.51	-287.68	79.17	1313.75	-285.16	76.63	712.12
2.49000	-3484.08	171.98	19.11	-3548.05	179.78	33.48	-3610.03	333.78	40.70	-3511.25	275.64	72.27	-3039.07	22.83	26.72	-3856.85	102.16	30.57	-4644.98	241.05	-243.74	-3890.18	38.09	-155.14	-3684.20	98.18	1107.09	0.00	0.00	0.00	-3688.51	116.19	1482.30	-3675.78	222.56	1468.09	-3427.48	129.61	1572.99	-4007.02	367.36	1462.76	712.92	-287.71	79.23	1313.97	-285.54	76.69	711.76
2.50000	-3484.08	171.98	19.11	-3548.05	179.78	33.48	-3610.14	334.06	42.51	-3502.95	274.09	73.64	-3039.07	22.83	26.72	-3856.85	102.16	30.57	-4648.56	239.36	-245.82	-3893.48	36.15	-158.88	-3684.20	98.18	1107.09	0.00	0.00	0.00	-3667.93	117.82	1480.91	-3664.98	225.50	1467.69	-3424.85	128.72	1574.01	-4007.51	368.03	1462.71	711.82	-287.88	78.94	1313.84	-285.75	76.73	711.55
2.51000	-3484.08	171.98	19.11	-3548.05	179.78	33.48	-3610.25	334.32	44.40	-3494.80	272.54	75.10	-3039.07	22.83	26.72	-3856.85	102.16	30.57	-4652.08	237.67	-247.90	-3896.76	34.22	-162.62	-3684.20	98.18	1107.09	0.00	0.00	0.00	-3698.47	118.47	1480.27	-3656.01	228.04	1466.93	-3422.19	127.82	1575.04	-4007.90	368.66	1462.65	712.55	-287.60	79.24	1313.71	-285.70	76.67	711.99
2.52000	-3484.08	171.98	19.11	-3548.05	179.78	33.48	-3610.34	334.56	46.38	-3486.80	271.01	76.65	-3039.07	22.83	26.72	-3856.85	102.16	30.57	-4655.55	235.98	-249.97	-3900.04	32.30	-166.37	-3684.20	98.18	1107.09	0.00	0.00	0.00	-3663.16	119.70	1479.07	-3653.17	229.34	1466.84	-3419.51	126.91	1576.06	-4008.18	369.25	1462.59	712.24	-287.58	79.06	1313.65	-285.77	76.58	711.91
2.53000	-3484.08	171.98	19.11	-3548.05	179.78	33.48	-3610.43	334.78	48.45	-3478.94	269.48	78.31	-3039.07	22.83	26.72	-3856.85	102.16	30.57	-4658.94	234.28	-252.03	-3903.31	30.40	-170.12	-3684.20	98.18	1107.09	0.00	0.00	0.00	-3659.89	122.37	1478.88	-3643.46	230.64	1465.75	-3416.81	126.00	1577.07	-4008.36	369.79	1462.52	712.59	-287.72	79.19	1313.77	-285.58	76.64	712.26
2.54000	-3484.08	171.98	19.11	-3548.05	179.78	33.48	-3610.50	334.98	50.60	-3471.22	267.96	80.05	-3039.07	22.83	26.72	-3856.85	102.16	30.57	-4662.28	232.59	-254.08	-3906.57	28.50	-173.89	-3684.20	98.18	1107.09	0.00	0.00	0.00	-3667.84	124.34	1478.89	-3644.05	232.11	1466.39	-3414.08	125.08	1578.08	-4008.44	370.29	1462.44	712.99	-287.87	79.33	1313.93	-285.65	76.75	711.96
2.55000	-3484.08	171.98	19.11	-3548.05	179.78	33.48	-3610.57	335.15	52.83	-3463.64	266.45	81.88	-3039.07	22.83	26.72	-3856.85	102.16	30.57	-4665.55	230.89	-256.12	-3909.82	26.61	-177.65	-3684.20	98.18	1107.09	0.00	0.00	0.00	-3644.67	125.85	1477.35	-3650.41	233.48	1466.30	-3411.32	124.15	1579.09	-4008.41	370.75	1462.36	712.77	-287.94	79.26	1313.97	-285.73	76.74	711.70
2.56000	-3484.08	171.98	19.11	-3548.05	179.78	33.48	-3610.62	335.31	55.14	-3456.20	264.96	83.80	-3039.07	22.83	26.72	-3856.85	102.16	30.57	-4668.76	229.19	-258.15	-3913.05	24.73	-181.43	-3684.20	98.18	1107.09	0.00	0.00	0.00	-3675.60	128.23	1477.67	-3636.03	236.14	1465.45	-3408.54	123.21	1580.10	-4008.29	371.17	1462.28	712.79	-287.66	79.21	1313.49	-286.04	76.65	711.41
2.57000	-3484.08	171.98	19.11	-3548.05	179.78	33.48	-3610.65	335.44	57.53	-3448.89	263.47	85.81	-3039.07	22.83	26.72	-3856.85	102.16	30.57	-4671.90	227.48	-260.18	-3916.27	22.87	-185.21	-3684.20	98.18	1107.09	0.00	0.00	0.00	-3680.45	129.89	1476.16	-3637.27	237.65	1464.97	-3405.74	122.27	1581.10	-4008.06	371.56	1462.18	712.10	-287.83	79.00	1313.39	-286.19	76.66	711.73
2.58000	-3484.08	171.98	19.11	-3548.05	179.78	33.48	-3610.67	335.55	59.99	-3441.71	261.99	87.91	-3039.07	22.83	26.72	-3856.85	102.16	30.57	-4674.98	225.78	-262.19	-3919.48	21.01	-188.99	-3684.20	98.18	1107.09	0.00	0.00	0.00	-3658.32	130.01	1475.03	-3637.58	238.78	1464.87	-3402.91	121.32	1582.09	-4007.72	371.90	1462.09	712.33	-288.00	79.14	1313.73	-285.86	76.67	712.02
2.59000	-3484.08	171.98	19.11	-3548.05	179.78	33.48	-3610.68	335.64	62.54	-3434.67	260.52	90.10	-3039.07	22.83	26.72	-3856.85	102.16	30.57	-4678.00	224.07	-264.20	-3922.67	19.17	-192.78	-3684.20	98.18	1107.09	0.00	0.00	0.00	-3645.93	131.70	1475.05	-3627.05	240.50	1463.48	-3400.06	120.36	1583.08	-4007.29	372.20	1461.98	711.86	-288.01	78.95	1313.17	-285.87	76.39	711.35
2.60000	-3484.08	171.98	19.11	-3548.05	179.78	33.48	-3610.67	335.72	65.16	-3427.75	259.06	92.36	-3039.07	22.83	26.72	-3856.85	102.16	30.57	-4680.94	222.36	-266.20	-3925.85	17.33	-196.56	-3684.20	98.18	1107.09	0.00	0.00	0.00	-3628.88	133.46	1472.83	-3618.47	242.01	1462.99	-3397.18	119.40	1584.07	-4006.76	372.46	1461.88	712.71	-287.80	79.13	1313.50	-285.79	76.60	711.82
2.61000	-3484.08	171.98	19.11	-3548.05	179.78	33.48	-3610.64	335.77	67.85	-3420.97	257.61	94.71	-3039.07	22.83	26.72	-3856.85	102.16	30.57	-4683.82	220.65	-268.18	-3929.00	15.51	-200.36	-3684.20	98.18	1107.09	0.00	0.00	0.00	-3643.44	135.42	1472.97	-3618.09	244.08	1462.71	-3394.27	118.42	1585.06	-4006.12	372.68	1461.76	712.61	-287.98	79.17	1313.77	-286.00	76.62	711.68
2.62000	-3484.08	171.98	19.11	-3548.05	179.78	33.48	-3610.60	335.80	70.61	-3414.30	256.17	97.14	-3039.07	22.83	26.72	-3856.85	102.16	30.57	-4686.64	218.94	-270.16	-3932.14	13.69	-204.15	-3684.13	98.18	1107.09	0.00	0.00	0.00	-3620.66	136.08	1471.85	-3611.46	245.75	1462.70	-3391.34	117.44	1586.03	-4005.39	372.87	1461.65	711.90	-287.69	79.04	1313.25	-285.94	76.43	711.56
2.63000	-3484.08	171.98	19.11	-3548.05	179.78	33.48	-3610.53	335.81	73.45	-3407.77	254.74	99.66	-3039.07	22.83	26.72	-3856.85	102.16	30.57	-4689.38	217.23	-272.12	-3935.27	11.89	-207.95	-3611.77	99.14	1109.43	0.00	0.00	0.00	-3604.50	137.64	1471.19	-3601.48	248.39	1462.47	-3388.38	116.46	1587.01	-4004.55	373.02	1461.52	712.36	-288.03	78.99	1313.59	-286.02	76.61	711.77
2.64000	-3484.08	171.98	19.11	-3548.05	179.78	33.48	-3610.45	335.81	76.36	-3401.35	253.32	102.25	-3039.07	22.83	26.72	-3856.85	102.16	30.57	-4692.06	215.51	-274.08	-3938.37	10.10	-211.74	-3633.21	102.78	1110.13	0.00	0.00	0.00	-3620.76	138.92	1471.23	-3605.03	249.38	1462.33	-3385.40	115.47	1587.98	-4003.62	373.13	1461.39	712.51	-287.92	79.19	1313.36	-285.90	76.47	712.28
2.65000	-3484.08	171.98	19.11	-3548.05	179.78	33.48	-3610.34	335.78	79.34	-3395.05	251.90	104.92	-3039.07	22.83	26.72	-3856.85	102.16	30.57	-4694.67	213.79	-276.02	-3941.45	8.32	-215.54	-3621.10	104.54	1107.65	0.00	0.00	0.00	-3623.43	139.63	1470.31	-3584.87	250.92	1461.35	-3382.39	114.47	1588.94	-4002.58	373.20	1461.26	712.46	-287.83	79.24	1313.71	-285.70	76.69	711.86
2.66000	-3484.08	171.98	19.11	-3548.05	179.78	33.48	-3610.21	335.74	82.38	-3388.87	250.50	107.66	-3039.07	22.83	26.72	-3856.85	102.16	30.57	-4697.21	212.08	-277.95	-3944.51	6.55	-219.33	-3627.55	105.63	1107.42	0.00	0.00	0.00	-3616.29	142.18	1469.42	-3587.13	251.36	1460.07	-3379.36	113.47	1589.90	-4001.45	373.23	1461.12	712.97	-287.74	79.37	1313.85	-285.55	76.84	711.82
2.67000	-3484.08	171.98	19.11	-3548.05	179.78	33.48	-3610.06	335.67	85.49	-3382.81	249.11	110.48	-3039.07	22.83	26.72	-3856.85	102.16	30.57	-4699.68	210.36	-279.87	-3947.55	4.78	-223.13	-3623.45	108.41	1107.68	0.00	0.00	0.00	-3593.88	143.19	1467.82	-3584.05	252.69	1459.94	-3376.29	112.46	1590.86	-4000.22	373.23	1460.98	712.72	-287.97	79.22	1313.44	-285.60	76.80	711.99
2.68000	-3484.08	171.98	19.11	-3548.05	179.78	33.48	-3609.89	335.59	88.67	-3376.86	247.73	113.37	-3039.07	22.83	26.72	-3856.85	102.16	30.57	-4702.08	208.64	-281.78	-3950.56	3.04	-226.93	-3626.03	111.82	1107.72	0.00	0.00	0.00	-3585.26	143.96	1467.60	-3595.58	254.72	1459.19	-3373.21	111.44	1591.81	-3998.89	373.20	1460.83	711.97	-288.25	78.94	1313.36	-285.70	76.64	711.77
2.69000	-3484.08	171.98	19.11	-3548.05	179.78	33.48	-3609.69	335.49	91.91	-3371.02	246.35	116.34	-3039.07	22.83	26.72	-3856.85	102.16	30.57	-4704.41	206.92	-283.68	-3953.55	1.30	-230.72	-3606.22	112.89	1108.93	0.00	0.00	0.00	-3605.36	145.30	1466.84	-3573.17	256.29	1458.92	-3370.09	110.42	1592.76	-3997.46	373.12	1460.68	712.10	-287.91	79.11	1313.50	-285.92	76.43	712.09
2.70000	-3484.08	171.98	19.11	-3548.05	179.78	33.48	-3609.47	335.37	95.21	-3365.29	244.99	119.38	-3039.07	22.83	26.72	-3856.85	102.16	30.57	-4706.67	205.20	-285.56	-3956.52	-0.43	-234.51	-3582.17	114.94	1109.95	0.00	0.00	0.00	-3581.01	147.14	1465.21	-3571.54	257.00	1458.46	-3366.95	109.40	1593.70	-3995.93	373.01	1460.53	712.52	-288.09	79.15	1313.53	-285.83	76.59	712.34
2.71000	-3484.08	171.98	19.11	-3548.05	179.78	33.48	-3609.22	335.23	98.58	-3359.67	243.63	122.48	-3039.07	22.83	26.72	-3856.85	102.16	30.57	-4708.86	203.48	-287.43	-3959.46	-2.15	-238.30	-3597.48	119.44	1109.12	0.00	0.00	0.00	-3596.17	147.36	1465.03	-3578.87	259.51	1457.43	-3363.78	108.36	1594.63	-3994.30	372.87	1460.37	712.03	-288.08	79.00	1313.28	-285.46	76.67	712.19
2.72000	-3484.08	171.98	19.11	-3548.05	179.78	33.48	-3608.94	335.08	102.01	-3354.16	242.29	125.66	-3039.07	22.83	26.72	-3856.85	102.16	30.57	-4710.97	201.76	-289.29	-3962.37	-3.85	-242.08	-3565.37	122.35	1109.85	0.00	0.00	0.00	-3582.40	149.13	1463.30	-3571.71	260.70	1457.02	-3360.58	107.33	1595.56	-3992.58	372.69	1460.20	712.62	-287.67	79.10	1313.46	-285.67	76.55	712.15
2.73000	-3484.08	171.98	19.11	-3548.05	179.78	33.48	-3608.63	334.90	105.49	-3348.75	240.95	128.90	-3039.07	22.83	26.72	-3856.85	102.16	30.57	-4713.01	200.04	-291.14	-3965.26	-5.55	-245.86	-3559.51	123.98	1109.77	0.00	0.00	0.00	-3578.19	150.65	1462.75	-3556.60	260.85	1456.60	-3357.36	106.29	1596.48	-3990.76	372.48	1460.03	712.14	-287.91	78.91	1313.12	-285.89	76.52	711.77
2.74000	-3484.08	171.98	19.11	-3548.05	179.78	33.48	-3608.30	334.71	109.03	-3343.44	239.63	132.21	-3039.07	22.83	26.72	-3856.85	102.16	30.57	-4714.98	198.32	-292.97	-3968.12	-7.23	-249.64	-3569.96	126.15	1109.58	0.00	0.00	0.00	-3591.69	150.64	1461.91	-3542.33	262.50	1454.99	-3354.10	105.24	1597.40	-3988.84	372.23	1459.86	712.06	-288.11	78.83	1313.39	-285.93	76.55	711.98
2.75000	-3484.08	171.98	19.11	-3548.05	179.78	33.48	-3607.94	334.50	112.63	-3338.23	238.31	135.58	-3039.07	22.83	26.72	-3856.85	102.16	30.57	-4716.88	196.59	-294.79	-3970.95	-8.90	-253.41	-3596.84	127.97	1108.90	0.00	0.00	0.00	-3569.16	150.79	1459.50	-3557.49	263.55	1454.14	-3350.83	104.19	1598.31	-3986.83	371.95	1459.68	711.86	-287.99	78.74	1313.32	-286.00	76.52	711.66
2.76000	-3484.08	171.98	19.11	-3548.05	179.78	33.48	-3607.54	334.28	116.29	-3333.12	237.01	139.02	-3039.07	22.83	26.72	-3856.85	102.16	30.57	-4718.70	194.87	-296.59	-3973.75	-10.56	-257.17	-3561.18	130.85	1108.97	0.00	0.00	0.00	-3581.91	153.09	1458.92	-3550.29	263.87	1453.70	-3347.52	103.13	1599.22	-3984.72	371.63	1459.50	711.86	-287.88	78.89	1313.31	-285.92	76.56	711.91
2.77000	-3484.08	171.98	19.11	-3548.05	179.78	33.48	-3607.11	334.03	120.00	-3328.11	235.71	142.51	-3039.07	22.83	26.72	-3856.85	102.16	30.57	-4720.45	193.15	-298.38	-3976.52	-12.21	-260.93	-3557.88	132.60	1108.33	0.00	0.00	0.00	-3556.46	153.16	1456.73	-3533.19	265.63	1451.55	-3344.18	102.07	1600.12	-3982.51	371.28	1459.31	712.57	-287.54	79.30	1313.67	-285.95	76.58	711.77
2.78000	-3484.08	171.98	19.11	-3548.05	179.78	33.48	-3606.65	333.77	123.76	-3323.19	234.42	146.07	-3039.07	22.83	26.72	-3856.85	102.16	30.57	-4722.12	191.43	-300.16	-3979.26	-13.85	-264.69	-3538.88	136.97	1108.67	0.00	0.00	0.00	-3564.52	153.31	1456.26	-3545.46	265.45	1451.22	-3340.82	101.01	1601.01	-3980.21	370.90	1459.12	712.31	-287.90	79.15	1313.83	-285.82	76.61	711.48
2.79000	-3484.08	171.98	19.11	-3548.05	179.78	33.48	-3606.16	333.49	127.57	-3318.36	233.15	149.69	-3039.07	22.83	26.72	-3856.85	102.16	30.57	-4723.72	189.71	-301.92	-3981.96	-15.48	-268.43	-3523.50	139.08	1107.18	0.00	0.00	0.00	-3545.20	154.70	1454.34	-3531.68	266.49	1448.72	-3337.43	99.94	1601.90	-3977.81	370.49	1458.93	712.93	-287.72	79.15	1313.53	-285.75	76.73	711.93
2.80000	-3484.08	171.98	19.11	-3548.05	179.78	33.48	-3605.63	333.20	131.44	-3313.63	231.88	153.36	-3039.07	22.83	26.72	-3856.85	102.16	30.57	-4725.24	187.98	-303.67	-3984.64	-17.10	-272.17	-3532.57	141.04	1106.93	0.00	0.00	0.00	-3544.21	154.71	1452.41	-3504.40	266.42	1447.41	-3334.01	98.86	1602.78	-3975.32	370.05	1458.73	712.62	-287.77	79.26	1313.85	-285.45	76.86	711.95
2.81000	-3484.08	171.98	19.11	-3548.05	179.78	33.48	-3605.07	332.89	135.35	-3308.98	230.62	157.10	-3039.07	22.83	26.72	-3856.85	102.16	30.57	-4726.68	186.26	-305.40	-3987.28	-18.70	-275.90	-3549.53	143.91	1106.00	0.00	0.00	0.00	-3538.36	154.19	1450.08	-3518.66	266.38	1445.82	-3330.56	97.78	1603.66	-3972.73	369.57	1458.53	712.39	-288.28	79.05	1313.17	-285.81	76.57	711.60
2.82000	-3484.08	171.98	19.11	-3548.05	179.78	33.48	-3604.46	332.56	139.31	-3304.42	229.37	160.88	-3039.07	22.83	26.72	-3856.85	102.16	30.57	-4728.05	184.54	-307.12	-3989.88	-20.29	-279.62	-3529.23	147.58	1105.22	0.00	0.00	0.00	-3534.89	154.90	1449.02	-3517.44	266.94	1444.46	-3327.08	96.70	1604.53	-3970.05	369.06	1458.32	712.33	-288.12	78.99	1312.93	-285.57	76.45	711.70
2.83000	-3484.08	171.98	19.11	-3548.05	179.78	33.48	-3603.83	332.22	143.32	-3299.95	228.13	164.72	-3039.07	22.83	26.72	-3856.85	102.16	30.57	-4729.34	182.82	-308.82	-3992.45	-21.88	-283.33	-3523.53	149.51	1104.15	0.00	0.00	0.00	-3514.77	154.93	1446.66	-3504.70	267.62	1442.84	-3323.57	95.62	1605.39	-3967.27	368.52	1458.12	712.62	-287.94	79.09	1313.17	-285.59	76.49	712.29
2.84000	-3484.08	171.98	19.11	-3548.05	179.78	33.48	-3603.15	331.86	147.37	-3295.55	226.91	168.62	-3039.07	22.83	26.72	-3856.81	102.16	30.57	-4730.55	181.10	-310.50	-3994.98	-23.45	-287.03	-3537.49	150.44	1104.08	0.00	0.00	0.00	-3513.95	154.61	1445.06	-3506.23	267.33	1441.45	-3320.04	94.53	1606.24	-3964.40	367.95	1457.90	712.81	-287.68	79.28	1313.69	-286.02	76.63	711.63
2.85000	-3484.08	171.98	19.11	-3548.05	179.78	33.48	-3602.44	331.49	151.47	-3291.24	225.69	172.56	-3039.07	22.83	26.72	-3816.47	98.89	36.15	-4731.69	179.38	-312.17	-3997.47	-25.01	-290.73	-3524.64	152.58	1103.37	0.00	0.00	0.00	-3508.41	156.31	1442.67	-3482.88	266.99	1440.22	-3316.47	93.44	1607.09	-3961.44	367.35	1457.69	712.19	-287.92	79.00	1313.54	-285.43	76.84	710.87
2.86000	-3484.08	171.98	19.11	-3548.05	179.78	33.48	-3601.68	331.10	155.60	-3287.01	224.48	176.56	-3039.07	22.83	26.72	-3812.60	97.31	36.48	-4732.74	177.67	-313.82	-3999.92	-26.55	-294.41	-3523.91	153.67	1101.60	0.00	0.00	0.00	-3493.16	154.53	1441.32	-3490.54	266.88	1439.47	-3312.88	92.34	1607.93	-3958.38	366.72	1457.47	712.65	-288.30	78.90	1313.84	-285.62	76.80	711.93
2.87000	-3484.08	171.98	19.11	-3548.05	179.78	33.48	-3600.88	330.69	159.79	-3282.85	223.28	180.60	-3039.07	22.83	26.72	-3781.38	94.68	40.96	-4733.71	175.95	-315.46	-4002.34	-28.09	-298.08	-3515.22	154.09	1102.35	0.00	0.00	0.00	-3483.80	154.53	1439.36	-3481.02	267.95	1437.57	-3309.25	91.25	1608.77	-3955.23	366.06	1457.25	713.23	-287.81	79.35	1313.88	-285.61	76.70	712.14
2.88000	-3484.08	171.98	19.11	-3548.05	179.78	33.48	-3600.05	330.27	164.01	-3278.77	222.09	184.69	-3039.07	22.83	26.72	-3773.72	89.35	40.54	-4734.61	174.23	-317.08	-4004.71	-29.61	-301.73	-3493.94	155.93	1101.79	0.00	0.00	0.00	-3474.57	154.51	1437.46	-3483.61	267.37	1436.73	-3305.60	90.14	1609.59	-3951.99	365.37	1457.02	712.65	-287.71	79.36	1313.26	-285.78	76.57	712.08
2.89000	-3484.08	171.98	19.11	-3548.05	179.78	33.48	-3599.16	329.84	168.27	-3274.76	220.91	188.83	-3039.07	22.83	26.72	-3750.41	87.34	42.37	-4735.42	172.52	-318.68	-4007.05	-31.12	-305.38	-3487.69	158.53	1101.62	0.00	0.00	0.00	-3465.45	154.44	1435.60	-3484.89	266.20	1436.06	-3301.92	89.04	1610.41	-3948.65	364.65	1456.79	712.53	-287.79	79.13	1313.00	-286.01	76.45	711.37
2.90000	-3484.08	171.98	19.11	-3548.05	179.78	33.48	-3598.24	329.39	172.57	-3270.83	219.74	193.01	-3039.07	22.83	26.72	-3735.77	84.27	42.42	-4736.16	170.81	-320.27	-4009.34	-32.63	-309.01	-3502.39	159.81	1099.73	0.00	0.00	0.00	-3456.46	154.34	1433.80	-3440.15	265.97	1432.95	-3298.20	87.93	1611.23	-3945.23	363.91	1456.56	712.48	-287.60	79.11	1313.37	-285.88	76.72	711.49
2.91000	-3484.08	171.98	19.11	-3548.05	179.78	33.48	-3597.27	328.92	176.90	-3266.96	218.58	197.23	-3039.07	22.83	26.72	-3732.95	80.90	40.68	-4736.81	169.10	-321.83	-4011.59	-34.11	-312.63	-3478.90	159.51	1100.03	0.00	0.00	0.00	-3447.58	154.21	1432.05	-3446.71	265.81	1432.72	-3294.46	86.82	1612.03	-3941.71	363.13	1456.32	711.76	-287.90	78.81	1313.57	-286.07	76.65	711.65
2.92000	-3484.08	171.98	19.11	-3548.05	179.78	33.48	-3596.25	328.44	181.27	-3263.16	217.42	201.50	-3039.07	22.83	26.72	-3723.23	77.56	39.95	-4737.38	167.39	-323.38	-4013.80	-35.59	-316.23	-3506.57	160.82	1098.99	0.00	0.00	0.00	-3438.81	154.04	1430.34	-3457.17	265.70	1431.22	-3290.69	85.71	1612.83	-3938.10	362.33	1456.08	712.45	-288.00	79.07	1313.31	-285.98	76.39	711.57
2.93000	-3484.08	171.98	19.11	-3548.05	179.78	33.48	-3595.19	327.95	185.67	-3259.42	216.28	205.81	-3039.07	22.83	26.72	-3691.35	74.95	41.49	-4737.86	165.68	-324.91	-4015.96	-37.06	-319.82	-3518.48	161.16	1097.69	0.00	0.00	0.00	-3430.16	153.84	1428.68	-3451.53	264.81	1431.03	-3286.88	84.60	1613.62	-3934.39	361.50	1455.84	712.81	-287.71	79.27	1313.20	-285.82	76.52	711.95
2.94000	-3484.08	171.98	19.11	-3548.05	179.78	33.48	-3594.08	327.44	190.11	-3255.75	215.15	210.16	-3039.07	22.83	26.72	-3657.97	71.71	44.58	-4738.27	163.97	-326.42	-4018.07	-38.51	-323.40	-3471.97	162.78	1096.98	0.00	0.00	0.00	-3421.61	153.60	1427.08	-3452.07	264.87	1430.08	-3283.05	83.48	1614.40	-3930.60	360.64	1455.60	712.99	-287.66	79.26	1313.15	-285.87	76.38	712.10
2.95000	-3484.08	171.98	19.11	-3548.05	179.78	33.48	-3592.93	326.92	194.58	-3252.14	214.03	214.54	-3039.07	22.83	26.72	-3638.41	67.67	44.18	-4738.59	162.27	-327.92	-4020.14	-39.95	-326.96	-3471.40	161.52	1096.16	0.00	0.00	0.00	-3413.17	153.34	1425.52	-3433.72	264.25	1428.82	-3279.18	82.36	1615.18	-3926.72	359.76	1455.35	712.64	-287.67	79.11	1313.72	-285.95	76.59	711.93
2.96000	-3484.08	171.98	19.11	-3548.05	179.78	33.48	-3591.72	326.38	199.08	-3248.59	212.92	218.96	-3039.07	22.83	26.72	-3612.06	65.37	45.61	-4738.82	160.56	-329.39	-4022.17	-41.38	-330.50	-3460.38	163.74	1096.32	0.00	0.00	0.00	-3404.83	153.04	1424.00	-3427.42	263.82	1428.11	-3275.28	81.24	1615.94	-3922.74	358.85	1455.10	712.36	-287.94	79.15	1313.50	-285.97	76.57	711.27
2.97000	-3484.08	171.98	19.11	-3548.05	179.78	33.48	-3590.46	325.84	203.61	-3245.10	211.81	223.42	-3039.07	22.83	26.72	-3595.95	62.63	45.69	-4738.97	158.86	-330.85	-4024.14	-42.80	-334.02	-3453.41	163.52	1095.20	0.00	0.00	0.00	-3396.59	152.71	1422.54	-3435.31	264.07	1427.91	-3271.36	80.12	1616.70	-3918.68	357.92	1454.85	712.00	-287.97	78.93	1313.52	-286.10	76.56	711.63
2.98000	-3484.08	171.98	19.11	-3548.05	179.78	33.48	-3589.16	325.27	208.16	-3241.66	210.72	227.91	-3039.07	22.83	26.72	-3546.41	58.29	51.81	-4739.04	157.17	-332.29	-4026.07	-44.21	-337.53	-3462.30	162.71	1092.83	0.00	0.00	0.00	-3388.45	152.35	1421.12	-3409.01	263.08	1426.32	-3267.40	79.00	1617.45	-3914.52	356.95	1454.59	713.12	-287.77	79.31	1313.62	-286.00	76.58	711.57
2.99000	-3484.08	171.98	19.11	-3548.05	179.78	33.48	-3587.80	324.70	212.75	-3238.27	209.64	232.44	-3039.07	22.83	26.72	-3524.12	56.51	54.39	-4739.02	155.47	-333.70	-4027.95	-45.60	-341.02	-3442.18	165.07	1092.47	0.00	0.00	0.00	-3380.40	151.96	1419.75	-3426.52	262.41	1426.20	-3263.41	77.88	1618.20	-3910.28	355.97	1454.34	712.85	-287.70	79.32	1313.47	-285.88	76.63	711.63
3.00000	-3484.08	171.98	19.11	-3548.05	179.78	33.48	-3586.38	324.11	217.35	-3234.94	208.57	237.00	-3039.07	22.83	26.72	-3470.92	56.45	61.31	-4738.91	153.78	-335.10	-4029.77	-46.98	-344.49	-3448.26	165.68	1090.71	0.00	0.00	0.00	-3372.45	151.54	1418.43	-3413.43	262.43	1425.83	-3259.39	76.75	1618.93	-3905.95	354.95	1454.08	712.89	-287.71	79.30	1313.20	-285.94	76.64	711.79
3.01000	-3484.08	171.98	19.11	-3548.05	179.78	33.48	-3584.92	323.51	221.99	-3231.66	207.50	241.58	-3039.07	22.83	26.72	-3436.58	53.81	64.51	-4738.72	152.08	-336.48	-4031.55	-48.35	-347.95	-3445.29	164.95	1089.56	0.00	0.00	0.00	-3364.59	151.09	1417.15	-3418.70	262.45	1425.76	-3255.33	75.62	1619.65	-3901.53	353.92	1453.81	713.26	-287.89	79.36	1312.99	-286.02	76.41	711.77
3.02000	-3484.08	171.98	19.11	-3548.05	179.78	33.48	-3583.40	322.89	226.64	-3228.42	206.45	246.20	-3039.07	22.83	26.72	-3403.50	51.29	67.64	-4738.44	150.40	-337.83	-4033.27	-49.71	-351.38	-3429.47	165.11	1088.38	0.00	0.00	0.00	-3356.82	150.61	1415.91	-3425.18	260.32	1426.17	-3251.25	74.50	1620.37	-3897.01	352.86	1453.55	712.72	-287.96	79.08	1313.00	-285.69	76.59	711.90
3.03000	-3484.08	171.98	19.11	-3548.05	179.78	33.48	-3581.82	322.27	231.32	-3225.23	205.41	250.84	-3039.07	22.83	26.72	-3371.65	48.90	70.70	-4738.08	148.71	-339.17	-4034.94	-51.05	-354.79	-3432.39	165.68	1087.04	0.00	0.00	0.00	-3349.13	150.11	1414.73	-3410.35	259.55	1424.95	-3247.13	73.37	1621.08	-3892.42	351.77	1453.28	712.45	-287.77	79.08	1313.76	-285.86	76.71	711.61
3.04000	-3484.08	171.98	19.11	-3548.05	179.78	33.48	-3580.19	321.63	236.01	-3222.09	204.37	255.51	-3039.07	22.83	26.72	-3341.03	46.64	73.68	-4737.62	147.03	-340.48	-4036.56	-52.38	-358.19	-3445.10	166.18	1085.62	0.00	0.00	0.00	-3341.52	149.58	1413.58	-3384.78	259.28	1425.26	-3242.98	72.24	1621.78	-3887.73	350.66	1453.01	712.58	-287.48	79.15	1313.33	-285.79	76.62	711.74
3.05000	-3484.08	171.98	19.11	-3548.05	179.78	33.48	-3578.50	320.98	240.73	-3218.99	203.35	260.21	-3039.07	22.83	26.72	-3311.61	44.49	76.58	-4737.08	145.34	-341.78	-4038.12	-53.70	-361.56	-3424.10	166.24	1083.71	0.00	0.00	0.00	-3334.00	149.03	1412.48	-3383.99	258.07	1424.28	-3238.80	71.11	1622.47	-3882.95	349.53	1452.74	712.52	-287.63	79.19	1313.16	-285.99	76.61	711.14
3.06000	-3484.08	171.98	19.11	-3548.05	179.78	33.48	-3576.75	320.31	245.46	-3215.92	202.33	264.93	-3039.07	22.83	26.72	-3283.37	42.46	79.40	-4736.45	143.67	-343.05	-4039.63	-55.01	-364.91	-3407.80	166.23	1083.25	0.00	0.00	0.00	-3326.55	148.44	1411.43	-3381.90	258.28	1424.93	-3234.59	69.98	1623.15	-3878.09	348.38	1452.47	712.67	-287.76	79.19	1313.58	-286.11	76.75	711.21
3.07000	-3484.08	171.98	19.11	-3548.05	179.78	33.48	-3574.94	319.64	250.21	-3212.90	201.33	269.67	-3039.07	22.83	26.72	-3256.29	40.55	82.15	-4735.72	141.99	-344.30	-4041.08	-56.31	-368.24	-3394.13	166.35	1082.92	0.00	0.00	0.00	-3319.18	147.84	1410.42	-3359.24	256.80	1424.80	-3230.34	68.85	1623.82	-3873.14	347.20	1452.19	712.47	-287.82	79.11	1313.44	-286.17	76.62	711.21
3.08000	-3484.08	171.98	19.11	-3548.05	179.78	33.48	-3573.07	318.95	254.98	-3209.91	200.33	274.43	-3039.07	22.83	26.72	-3230.35	38.75	84.82	-4734.91	140.32	-345.53	-4042.47	-57.59	-371.54	-3396.69	168.31	1081.51	0.00	0.00	0.00	-3311.88	147.21	1409.45	-3348.94	256.92	1424.48	-3226.06	67.72	1624.49	-3868.11	346.00	1451.91	712.29	-288.11	78.97	1313.55	-285.91	76.60	711.67
3.09000	-3484.08	171.98	19.11	-3548.05	179.78	33.48	-3571.14	318.25	259.75	-3206.96	199.35	279.21	-3039.07	22.83	26.72	-3205.54	37.06	87.41	-4734.01	138.65	-346.74	-4043.80	-58.86	-374.82	-3386.40	167.26	1081.97	0.00	0.00	0.00	-3304.65	146.55	1408.52	-3368.79	255.17	1424.97	-3221.75	66.58	1625.14	-3862.99	344.78	1451.63	711.76	-287.90	78.94	1313.46	-285.74	76.54	712.14
3.10000	-3484.08	171.98	19.11	-3548.05	179.78	33.48	-3569.15	317.54	264.55	-3204.03	198.37	284.01	-3039.07	22.83	26.72	-3181.82	35.48	89.92	-4733.02	136.99	-347.92	-4045.08	-60.12	-378.08	-3391.39	167.22	1080.14	0.00	0.00	0.00	-3297.49	145.88	1407.64	-3353.25	253.25	1424.26	-3217.41	65.45	1625.78	-3857.78	343.54	1451.35	712.62	-287.69	79.26	1313.13	-285.96	76.44	711.89
3.11000	-3484.08	171.98	19.11	-3548.05	179.78	33.48	-3567.10	316.82	269.35	-3201.14	197.41	288.83	-3039.07	22.83	26.72	-3159.19	34.00	92.36	-4731.93	135.33	-349.08	-4046.29	-61.37	-381.32	-3389.26	166.74	1079.13	0.00	0.00	0.00	-3290.39	145.18	1406.80	-3369.63	253.39	1425.27	-3213.03	64.32	1626.42	-3852.48	342.27	1451.07	713.00	-287.84	79.28	1313.72	-285.60	76.71	711.50
3.12000	-3484.08	171.98	19.11	-3548.05	179.78	33.48	-3564.98	316.09	274.16	-3198.28	196.45	293.66	-3039.07	22.83	26.72	-3137.62	32.63	94.72	-4730.75	133.67	-350.22	-4047.45	-62.60	-384.52	-3411.88	166.83	1077.32	0.00	0.00	0.00	-3283.36	144.45	1406.00	-3358.13	252.01	1424.72	-3208.62	63.19	1627.04	-3847.10	340.99	1450.78	713.00	-287.82	79.36	1313.36	-285.55	76.75	711.69
3.13000	-3484.08	171.98	19.11	-3548.05	179.78	33.48	-3562.80	315.35	278.99	-3195.44	195.51	298.51	-3039.07	22.83	26.72	-3117.10	31.36	97.01	-4729.48	132.01	-351.34	-4048.54	-63.82	-387.71	-3398.53	165.50	1076.84	0.00	0.00	0.00	-3276.38	143.71	1405.25	-3345.81	251.37	1425.24	-3204.17	62.06	1627.66	-3841.64	339.69	1450.50	713.46	-287.73	79.53	1313.62	-285.85	76.82	711.77
3.14000	-3484.08	171.98	19.11	-3548.05	179.78	33.48	-3560.55	314.60	283.82	-3192.63	194.57	303.37	-3039.07	22.83	26.72	-3097.60	30.18	99.21	-4728.12	130.36	-352.43	-4049.57	-65.03	-390.87	-3360.66	166.26	1075.74	0.00	0.00	0.00	-3269.47	142.95	1404.53	-3326.28	248.86	1424.89	-3199.69	60.94	1628.27	-3836.09	338.36	1450.21	712.49	-287.77	79.14	1313.57	-286.06	76.62	711.50
3.15000	-3484.08	171.98	19.11	-3548.05	179.78	33.48	-3558.23	313.83	288.65	-3189.84	193.64	308.25	-3039.07	22.83	26.72	-3079.10	29.10	101.34	-4726.66	128.72	-353.50	-4050.54	-66.22	-394.00	-3340.59	165.73	1075.67	0.00	0.00	0.00	-3262.61	142.17	1403.86	-3329.09	247.79	1424.92	-3195.18	59.81	1628.86	-3830.45	337.02	1449.92	713.20	-287.60	79.35	1313.66	-285.96	76.70	711.60
3.16000	-3484.08	171.98	19.11	-3548.05	179.78	33.48	-3555.85	313.06	293.50	-3187.07	192.73	313.13	-3039.07	22.83	26.72	-3061.59	28.11	103.39	-4725.11	127.07	-354.54	-4051.44	-67.41	-397.10	-3351.87	165.49	1074.36	0.00	0.00	0.00	-3255.80	141.37	1403.22	-3316.98	246.76	1424.54	-3190.64	58.68	1629.45	-3824.73	335.65	1449.63	713.13	-287.67	79.29	1313.63	-285.97	76.80	712.19
3.17000	-3484.08	171.98	19.11	-3548.05	179.78	33.48	-3553.40	312.28	298.34	-3184.32	191.82	318.02	-3039.07	22.83	26.72	-3045.04	27.22	105.36	-4723.47	125.44	-355.56	-4052.28	-68.58	-400.18	-3361.92	164.79	1072.00	0.00	0.00	0.00	-3249.04	140.55	1402.63	-3316.47	245.29	1424.08	-3186.06	57.55	1630.02	-3818.93	334.27	1449.34	713.38	-287.83	79.28	1313.53	-286.02	76.67	711.59
3.18000	-3484.08	171.98	19.11	-3548.05	179.78	33.48	-3550.88	311.49	303.19	-3181.59	190.93	322.92	-3039.07	22.83	26.72	-3029.44	26.41	107.26	-4721.72	123.80	-356.56	-4053.05	-69.73	-403.23	-3321.90	164.26	1071.36	0.00	0.00	0.00	-3242.32	139.71	1402.07	-3310.42	243.86	1423.96	-3181.44	56.43	1630.59	-3813.04	332.87	1449.04	712.75	-287.79	79.19	1313.52	-285.88	76.68	711.50
3.19000	-3484.08	171.98	19.11	-3548.05	179.78	33.48	-3548.29	310.68	308.04	-3178.87	190.04	327.83	-3039.07	22.83	26.72	-3014.76	25.69	109.07	-4719.89	122.17	-357.53	-4053.76	-70.88	-406.25	-3333.61	163.56	1070.21	0.00	0.00	0.00	-3235.66	138.85	1401.56	-3304.67	242.33	1423.93	-3176.79	55.31	1631.14	-3807.07	331.45	1448.75	712.81	-287.80	79.22	1313.76	-285.69	76.87	711.88
3.20000	-3484.08	171.98	19.11	-3548.05	179.78	33.48	-3545.63	309.87	312.89	-3176.16	189.16	332.74	-3039.07	22.83	26.72	-3000.99	25.05	110.81	-4717.96	120.55	-358.48	-4054.39	-72.01	-409.24	-3333.56	162.26	1068.28	0.00	0.00	0.00	-3229.03	137.98	1401.08	-3299.19	240.70	1423.96	-3172.11	54.19	1631.69	-3801.01	330.01	1448.45	712.47	-287.65	79.12	1313.80	-285.91	76.55	712.04
3.21000	-3484.08	171.98	19.11	-3548.05	179.78	33.48	-3542.90	309.05	317.74	-3173.47	188.30	337.66	-3039.07	22.83	26.72	-2988.11	24.49	112.47	-4715.93	118.92	-359.40	-4054.96	-73.13	-412.20	-3327.39	159.80	1068.40	0.00	0.00	0.00	-3222.44	137.09	1400.65	-3293.94	239.00	1424.08	-3167.39	53.07	1632.22	-3794.88	328.55	1448.16	712.41	-287.91	79.02	1313.44	-285.56	76.58	712.29
3.22000	-3484.08	171.98	19.11	-3548.05	179.78	33.48	-3540.09	308.22	322.59	-3170.78	187.44	342.58	-3039.07	22.83	26.72	-2976.09	24.01	114.06	-4713.80	117.31	-360.29	-4055.46	-74.23	-415.13	-3336.31	159.82	1067.26	0.00	0.00	0.00	-3215.90	136.19	1400.25	-3288.89	237.21	1424.27	-3162.64	51.95	1632.75	-3788.66	327.08	1447.86	713.10	-287.81	79.30	1313.64	-286.03	76.73	711.74
3.23000	-3484.08	171.98	19.11	-3548.05	179.78	33.48	-3537.21	307.38	327.44	-3168.11	186.59	347.50	-3039.07	22.83	26.72	-2964.92	23.60	115.56	-4711.58	115.70	-361.17	-4055.89	-75.32	-418.03	-3302.95	158.29	1067.60	0.00	0.00	0.00	-3209.38	135.27	1399.89	-3284.00	235.34	1424.55	-3157.85	50.83	1633.26	-3782.35	325.59	1447.56	712.45	-287.99	79.14	1313.06	-285.97	76.61	711.71
3.24000	-3484.08	171.98	19.11	-3548.05	179.78	33.48	-3534.25	306.53	332.28	-3165.43	185.75	352.42	-3039.07	22.83	26.72	-2954.58	23.27	116.99	-4709.26	114.09	-362.01	-4056.25	-76.40	-420.90	-3312.70	155.94	1066.22	0.00	0.00	0.00	-3202.90	134.33	1399.56	-3279.22	233.40	1424.91	-3153.03	49.72	1633.76	-3775.97	324.09	1447.26	712.08	-288.06	79.06	1313.18	-285.98	76.55	711.46
3.25000	-3484.08	171.98	19.11	-3548.05	179.78	33.48	-3531.22	305.68	337.11	-3162.76	184.93	357.34	-3039.07	22.83	26.72	-2945.04	23.00	118.33	-4706.83	112.49	-362.83	-4056.54	-77.47	-423.73	-3280.34	153.91	1066.25	0.00	0.00	0.00	-3196.45	133.39	1399.28	-3274.52	231.39	1425.36	-3148.17	48.61	1634.25	-3769.50	322.57	1446.96	712.79	-288.02	79.08	1313.45	-285.61	76.60	711.47
3.26000	-3484.08	171.98	19.11	-3548.05	179.78	33.48	-3528.12	304.81	341.93	-3160.09	184.11	362.26	-3039.07	22.83	26.72	-2936.29	22.81	119.60	-4704.32	110.89	-363.62	-4056.75	-78.52	-426.54	-3294.91	152.75	1065.28	0.00	0.00	0.00	-3190.02	132.43	1399.03	-3269.86	229.31	1425.90	-3143.28	47.50	1634.73	-3762.95	321.03	1446.66	713.12	-287.91	79.24	1313.58	-285.66	76.53	710.84
3.27000	-3484.08	171.98	19.11	-3548.05	179.78	33.48	-3524.93	303.94	346.75	-3157.42	183.30	367.17	-3039.07	22.83	26.72	-2928.32	22.68	120.79	-4701.70	109.30	-364.39	-4056.89	-79.56	-429.31	-3294.84	149.68	1066.18	0.00	0.00	0.00	-3183.62	131.46	1398.81	-3265.20	227.18	1426.54	-3138.35	46.39	1635.20	-3756.32	319.47	1446.36	712.87	-287.76	79.29	1313.90	-285.72	76.69	711.88
3.28000	-3484.08	171.98	19.11	-3548.05	179.78	33.48	-3521.67	303.06	351.56	-3154.75	182.50	372.08	-3039.07	22.83	26.72	-2921.09	22.61	121.90	-4698.98	107.71	-365.12	-4056.96	-80.59	-432.05	-3278.93	149.33	1065.81	0.00	0.00	0.00	-3177.24	130.47	1398.64	-3260.51	224.99	1427.26	-3133.38	45.29	1635.66	-3749.61	317.91	1446.06	713.05	-287.96	79.21	1314.03	-285.95	76.62	712.18
3.29000	-3484.08	171.98	19.11	-3548.05	179.78	33.48	-3518.32	302.17	356.36	-3152.07	181.72	376.98	-3039.07	22.83	26.72	-2914.59	22.61	122.94	-4696.16	106.13	-365.84	-4056.95	-81.60	-434.75	-3225.46	145.63	1067.66	0.00	0.00	0.00	-3170.88	129.48	1398.49	-3255.74	222.74	1428.09	-3128.38	44.18	1636.11	-3742.82	316.32	1445.76	712.29	-288.03	78.93	1313.89	-285.87	76.67	712.03
3.30000	-3484.08	171.98	19.11	-3548.05	179.78	33.48	-3514.90	301.27	361.14	-3149.39	180.94	381.88	-3039.07	22.83	26.72	-2908.79	22.66	123.89	-4693.24	104.55	-366.52	-4056.86	-82.60	-437.42	-3250.86	143.87	1067.80	0.00	0.00	0.00	-3164.54	128.47	1398.39	-3250.85	220.44	1429.01	-3123.34	43.09	1636.54	-3735.95	314.72	1445.45	712.25	-287.87	78.96	1313.41	-286.02	76.41	711.64
3.31000	-3484.08	171.98	19.11	-3548.05	179.78	33.48	-3511.40	300.37	365.91	-3146.70	180.17	386.76	-3039.07	22.83	26.72	-2903.69	22.77	124.76	-4690.21	102.98	-367.18	-4056.70	-83.59	-440.06	-3256.41	142.68	1068.36	0.00	0.00	0.00	-3158.21	127.46	1398.32	-3245.82	218.11	1430.04	-3118.27	41.99	1636.96	-3729.00	313.11	1445.15	712.47	-287.99	79.01	1313.27	-286.14	76.51	712.11
3.32000	-3484.08	171.98	19.11	-3548.05	179.78	33.48	-3507.81	299.45	370.67	-3144.00	179.41	391.64	-3039.07	22.83	26.72	-2899.26	22.93	125.56	-4687.09	101.42	-367.80	-4056.46	-84.56	-442.65	-3253.25	140.44	1068.50	0.00	0.00	0.00	-3151.89	126.43	1398.28	-3240.59	215.73	1431.17	-3113.16	40.90	1637.38	-3721.97	311.49	1444.85	712.90	-288.05	79.15	1313.45	-285.71	76.57	712.13
3.33000	-3484.08	171.98	19.11	-3548.01	179.78	33.48	-3504.14	298.53	375.41	-3141.28	178.67	396.50	-3039.07	22.83	26.72	-2895.48	23.14	126.28	-4683.86	99.86	-368.40	-4056.14	-85.52	-445.22	-3228.21	137.69	1071.45	0.00	0.00	0.00	-3145.58	125.40	1398.28	-3235.13	213.31	1432.41	-3108.02	39.81	1637.78	-3714.86	309.85	1444.54	712.22	-288.05	79.11	1313.59	-285.95	76.45	712.11
3.34000	-3484.08	171.98	19.11	-3506.72	177.37	38.25	-3500.39	297.61	380.13	-3138.56	177.93	401.35	-3039.07	22.83	26.72	-2892.34	23.40	126.91	-4680.53	98.30	-368.98	-4055.74	-86.47	-447.74	-3214.54	133.45	1072.27	0.00	0.00	0.00	-3139.28	124.36	1398.31	-3229.41	210.87	1433.76	-3102.83	38.72	1638.16	-3707.67	308.20	1444.24	712.72	-287.90	79.14	1313.84	-285.82	76.76	711.50
3.35000	-3484.08	171.98	19.11	-3542.74	177.63	32.92	-3496.55	296.68	384.84	-3135.81	177.20	406.18	-3039.07	22.83	26.72	-2889.80	23.71	127.47	-4677.10	96.75	-369.52	-4055.26	-87.40	-450.23	-3204.61	129.88	1073.38	0.00	0.00	0.00	-3132.98	123.31	1398.38	-3223.38	208.39	1435.22	-3097.61	37.64	1638.54	-3700.40	306.53	1443.93	712.67	-287.80	79.20	1314.03	-286.07	76.74	712.03
3.36000	-3484.08	171.98	19.11	-3512.42	176.55	35.90	-3492.63	295.74	389.52	-3133.05	176.48	411.00	-3039.07	22.83	26.72	-2887.85	24.06	127.95	-4673.56	95.21	-370.03	-4054.70	-88.32	-452.68	-3204.09	127.47	1075.53	0.00	0.00	0.00	-3126.68	122.25	1398.47	-3217.00	205.89	1436.79	-3092.36	36.56	1638.90	-3693.06	304.86	1443.63	712.66	-287.73	79.27	1313.48	-286.02	76.62	711.95
3.37000	-3484.08	171.98	19.11	-3550.05	175.38	24.01	-3488.62	294.79	394.19	-3130.27	175.77	415.80	-3039.07	22.83	26.72	-2886.48	24.45	128.35	-4669.92	93.68	-370.52	-4054.06	-89.23	-455.10	-3196.65	126.81	1077.55	0.00	0.00	0.00	-3120.39	121.19	1398.61	-3210.25	203.38	1438.48	-3087.07	35.49	1639.26	-3685.63	303.17	1443.33	713.25	-287.93	79.40	1313.41	-285.93	76.63	711.14
3.38000	-3484.08	171.98	19.11	-3520.94	173.85	27.04	-3484.52	293.84	398.83	-3127.46	175.08	420.59	-3039.07	22.83	26.72	-2885.66	24.87	128.67	-4666.17	92.15	-370.97	-4053.34	-90.12	-457.47	-3170.93	123.20	1079.93	0.00	0.00	0.00	-3114.09	120.13	1398.77	-3203.07	200.84	1440.30	-3081.73	34.42	1639.59	-3678.13	301.47	1443.02	713.04	-287.76	79.27	1313.67	-285.81	76.68	711.42
3.39000	-3484.07	171.99	19.11	-3514.25	175.77	28.23	-3480.33	292.88	403.45	-3124.63	174.39	425.35	-3039.07	22.83	26.72	-2885.37	25.34	128.91	-4662.31	90.62	-371.40	-4052.53	-91.00	-459.80	-3187.69	120.84	1080.89	0.00	0.00	0.00	-3107.78	119.05	1398.97	-3195.42	198.30	1442.23	-3076.37	33.36	1639.92	-3670.55	299.76	1442.72	713.46	-287.73	79.45	1313.71	-285.64	76.81	711.53
3.40000	-3466.65	173.85	18.06	-3510.54	176.14	30.98	-3476.06	291.92	408.04	-3121.78	173.71	430.09	-3039.07	22.83	26.72	-2885.60	25.83	129.07	-4658.35	89.11	-371.79	-4051.63	-91.86	-462.10	-3196.92	118.39	1083.02	0.00	0.00	0.00	-3101.46	117.98	1399.19	-3184.77	195.28	1443.56	-3070.96	32.29	1640.24	-3662.89	298.03	1442.42	712.95	-287.76	79.32	1313.63	-285.87	76.70	711.91
3.41000	-3470.39	177.20	15.08	-3488.98	178.90	36.44	-3471.69	290.95	412.61	-3118.89	173.04	434.81	-3039.07	22.83	26.72	-2886.32	26.36	129.15	-4654.29	87.59	-372.16	-4050.65	-92.71	-464.35	-3159.04	117.02	1085.15	0.00	0.00	0.00	-3095.14	116.90	1399.45	-3187.44	193.38	1446.14	-3065.52	31.24	1640.54	-3655.15	296.30	1442.11	712.77	-287.96	79.32	1313.47	-286.05	76.49	711.52
3.42000	-3451.12	181.36	18.96	-3472.64	180.86	41.24	-3467.23	289.97	417.15	-3115.98	172.38	439.51	-3039.07	22.83	26.72	-2887.51	26.91	129.15	-4650.11	86.09	-372.50	-4049.59	-93.55	-466.57	-3140.21	115.15	1086.70	0.00	0.00	0.00	-3088.80	115.82	1399.74	-3181.06	191.15	1447.99	-3060.04	30.19	1640.83	-3647.34	294.56	1441.81	712.76	-287.67	79.43	1313.46	-285.91	76.59	711.68
3.43000	-3474.65	182.55	16.74	-3473.71	181.85	44.63	-3462.68	288.99	421.66	-3113.04	171.73	444.18	-3039.07	22.83	26.72	-2889.16	27.49	129.07	-4645.83	84.59	-372.80	-4048.43	-94.38	-468.74	-3161.58	113.77	1088.08	0.00	0.00	0.00	-3082.44	114.73	1400.07	-3180.11	187.97	1450.02	-3054.52	29.14	1641.10	-3639.45	292.81	1441.51	712.53	-288.03	79.08	1313.49	-285.95	76.85	711.75
3.44000	-3472.35	183.62	18.71	-3431.99	181.39	55.05	-3458.04	288.01	426.14	-3110.06	171.10	448.83	-3039.07	22.83	26.72	-2891.24	28.10	128.91	-4641.44	83.10	-373.07	-4047.19	-95.19	-470.87	-3142.37	112.96	1089.06	0.00	0.00	0.00	-3076.06	113.64	1400.42	-3153.31	186.77	1450.88	-3048.96	28.10	1641.37	-3631.49	291.04	1441.21	712.67	-287.90	79.20	1313.47	-285.88	76.79	711.96
3.45000	-3445.95	184.73	25.03	-3379.11	180.83	64.91	-3453.30	287.02	430.59	-3107.05	170.47	453.45	-3039.07	22.83	26.72	-2893.74	28.72	128.67	-4636.95	81.62	-373.32	-4045.86	-95.98	-472.95	-3141.09	112.05	1090.35	0.00	0.00	0.00	-3069.67	112.56	1400.80	-3142.08	183.70	1452.76	-3043.37	27.06	1641.62	-3623.45	289.27	1440.90	712.88	-288.01	79.28	1313.55	-285.73	76.67	711.69
3.46000	-3390.91	185.15	32.95	-3332.54	181.85	72.48	-3448.47	286.02	435.01	-3104.00	169.85	458.04	-3039.07	22.83	26.72	-2896.63	29.36	128.35	-4632.34	80.14	-373.53	-4044.44	-96.76	-475.00	-3119.40	111.56	1091.89	0.00	0.00	0.00	-3063.25	111.47	1401.21	-3135.32	181.33	1455.33	-3037.73	26.03	1641.86	-3615.33	287.49	1440.60	712.71	-287.85	79.29	1313.29	-285.73	76.57	711.37
3.47000	-3372.54	186.42	34.81	-3345.34	181.93	71.17	-3443.54	285.02	439.40	-3100.91	169.24	462.60	-3039.07	22.83	26.72	-2899.90	30.02	127.95	-4627.62	78.67	-373.71	-4042.93	-97.53	-477.00	-3107.27	109.62	1092.72	0.00	0.00	0.00	-3056.80	110.38	1401.65	-3136.56	180.67	1456.34	-3032.06	25.00	1642.08	-3607.14	285.70	1440.30	712.63	-287.49	79.27	1313.82	-285.79	76.72	711.21
3.48000	-3313.26	186.16	42.51	-3325.06	181.03	73.54	-3438.52	284.02	443.75	-3097.77	168.64	467.13	-3039.07	22.83	26.72	-2903.52	30.69	127.47	-4622.80	77.21	-373.85	-4041.32	-98.29	-478.95	-3127.85	109.55	1092.03	0.00	0.00	0.00	-3050.32	109.29	1402.12	-3148.91	178.76	1458.66	-3026.35	23.98	1642.29	-3598.88	283.91	1440.00	712.36	-287.86	79.08	1314.06	-285.82	76.75	711.24
3.49000	-3310.00	186.24	40.48	-3312.06	179.76	73.82	-3433.40	283.01	448.06	-3094.60	168.06	471.62	-3039.07	22.83	26.72	-2907.49	31.38	126.91	-4617.86	75.76	-373.97	-4039.63	-99.03	-480.87	-3094.12	108.85	1093.53	0.00	0.00	0.00	-3043.81	108.20	1402.61	-3110.52	176.65	1460.31	-3020.60	22.96	1642.49	-3590.54	282.10	1439.71	712.01	-287.97	78.99	1313.70	-285.95	76.88	711.37
3.50000	-3282.91	184.82	42.63	-3305.58	178.88	73.58	-3428.18	281.99	452.34	-3091.38	167.48	476.08	-3039.07	22.83	26.72	-2911.76	32.07	126.27	-4612.81	74.31	-374.05	-4037.84	-99.75	-482.73	-3105.43	107.97	1093.66	0.00	0.00	0.00	-3037.27	107.12	1403.14	-3114.29	174.19	1461.04	-3014.81	21.95	1642.67	-3582.12	280.29	1439.41	711.96	-287.91	79.01	1313.47	-286.08	76.72	711.33
3.51000	-3274.01	183.29	43.29	-3285.00	176.67	70.98	-3422.86	280.98	456.58	-3088.11	166.91	480.51	-3039.07	22.83	26.72	-2916.34	32.76	125.54	-4607.65	72.87	-374.10	-4035.96	-100.46	-484.55	-3095.50	107.78	1094.49	0.00	0.00	0.00	-3030.70	106.04	1403.69	-3155.28	174.76	1463.79	-3008.98	20.95	1642.84	-3573.63	278.47	1439.11	712.35	-288.01	79.12	1313.82	-286.08	76.71	711.18
3.52000	-3242.65	181.66	45.80	-3255.37	175.14	72.17	-3417.44	279.96	460.77	-3084.79	166.35	484.90	-3039.07	22.83	26.72	-2921.19	33.46	124.74	-4602.38	71.44	-374.12	-4033.98	-101.16	-486.33	-3086.87	106.84	1094.72	0.00	0.00	0.00	-3024.08	104.96	1404.27	-3112.94	171.72	1464.80	-3003.11	19.95	1643.00	-3565.07	276.65	1438.82	712.71	-287.91	79.28	1313.86	-286.08	76.47	711.68
3.53000	-3230.05	181.21	44.50	-3230.06	173.59	70.85	-3411.92	278.93	464.93	-3081.43	165.80	489.25	-3039.07	22.83	26.72	-2926.31	34.16	123.86	-4596.99	70.01	-374.10	-4031.90	-101.85	-488.05	-3054.52	106.79	1095.91	0.00	0.00	0.00	-3017.42	103.89	1404.88	-3104.36	170.82	1465.14	-2997.20	18.96	1643.14	-3556.43	274.82	1438.52	713.19	-287.83	79.31	1314.08	-285.92	76.90	711.63
3.54000	-3190.91	181.11	45.87	-3198.11	172.44	69.55	-3406.30	277.90	469.05	-3078.00	165.26	493.56	-3039.07	22.83	26.72	-2931.66	34.86	122.89	-4591.49	68.59	-374.05	-4029.73	-102.52	-489.73	-3049.70	105.53	1095.69	0.00	0.00	0.00	-3010.72	102.82	1405.52	-3113.32	169.97	1467.01	-2991.26	17.97	1643.27	-3547.72	272.98	1438.23	712.88	-287.69	79.19	1313.77	-285.84	76.78	711.37
3.55000	-3141.39	181.23	48.32	-3175.93	171.44	67.94	-3400.57	276.87	473.12	-3074.53	164.74	497.83	-3039.07	22.83	26.72	-2937.22	35.56	121.85	-4585.88	67.19	-373.97	-4027.46	-103.17	-491.36	-3058.16	103.31	1096.23	0.00	0.00	0.00	-3003.97	101.75	1406.18	-3088.59	166.84	1467.13	-2985.27	17.00	1643.38	-3538.94	271.13	1437.94	712.64	-287.57	79.20	1313.13	-285.65	76.64	712.13
3.56000	-3127.09	180.13	43.55	-3127.47	170.43	69.04	-3394.74	275.84	477.14	-3071.00	164.22	502.06	-3039.07	22.83	26.72	-2942.99	36.24	120.72	-4580.16	65.78	-373.85	-4025.10	-103.81	-492.95	-3046.38	104.25	1096.50	0.00	0.00	0.00	-2997.17	100.69	1406.86	-3078.64	165.12	1467.56	-2979.24	16.02	1643.48	-3530.09	269.29	1437.65	712.68	-287.89	79.13	1313.29	-285.95	76.60	712.09
3.57000	-3096.79	179.80	39.09	-3091.53	170.58	66.82	-3388.80	274.80	481.13	-3067.40	163.71	506.24	-3039.07	22.83	26.72	-2948.94	36.92	119.51	-4574.32	64.39	-373.70	-4022.63	-104.44	-494.48	-3044.31	103.36	1096.84	0.00	0.00	0.00	-2990.32	99.64	1407.58	-3090.65	164.47	1468.84	-2973.18	15.06	1643.57	-3521.16	267.43	1437.36	712.94	-287.81	79.24	1313.72	-285.97	76.68	712.35
3.58000	-3040.51	178.38	42.90	-3062.80	168.85	63.46	-3382.76	273.76	485.06	-3063.75	163.21	510.39	-3039.07	22.83	26.72	-2955.05	37.59	118.22	-4568.36	63.01	-373.52	-4020.06	-105.05	-495.96	-3028.21	102.80	1096.48	0.00	0.00	0.00	-2983.41	98.59	1408.31	-3054.00	162.03	1467.88	-2967.07	14.10	1643.64	-3512.16	265.58	1437.07	713.40	-288.07	79.30	1313.47	-285.82	76.66	711.67
3.59000	-2979.46	168.27	44.10	-3042.17	168.84	61.53	-3376.61	272.72	488.94	-3060.04	162.73	514.48	-3039.07	22.83	26.72	-2961.29	38.24	116.85	-4562.29	61.63	-373.30	-4017.40	-105.65	-497.40	-3028.59	103.43	1096.55	0.00	0.00	0.00	-2976.45	97.55	1409.07	-3079.00	160.45	1469.20	-2960.92	13.15	1643.70	-3503.09	263.71	1436.79	712.51	-287.79	79.06	1313.70	-285.69	76.76	711.92
3.60000	-2934.34	163.65	47.65	-3007.82	165.20	62.57	-3370.36	271.68	492.78	-3056.26	162.25	518.53	-3039.07	22.83	26.72	-2967.66	38.88	115.40	-4556.10	60.26	-373.04	-4014.63	-106.23	-498.78	-3012.99	102.23	1097.00	0.00	0.00	0.00	-2969.43	96.52	1409.86	-3064.03	160.55	1469.23	-2954.73	12.20	1643.74	-3493.95	261.85	1436.50	712.04	-287.87	78.97	1314.09	-285.65	76.76	712.19
3.61000	-2903.23	173.85	51.80	-2980.89	164.98	61.52	-3363.99	270.63	496.56	-3052.41	161.78	522.53	-3039.07	22.83	26.72	-2974.13	39.49	113.86	-4549.80	58.90	-372.75	-4011.75	-106.80	-500.11	-3031.01	101.13	1095.99	0.00	0.00	0.00	-2962.34	95.50	1410.67	-3076.16	159.93	1468.52	-2948.50	11.27	1643.77	-3484.73	259.98	1436.22	713.10	-287.81	79.31	1313.60	-285.61	76.76	712.20
3.62000	-2886.38	172.22	56.07	-2909.23	160.32	68.40	-3357.52	269.58	500.29	-3048.49	161.32	526.48	-3039.07	22.83	26.72	-2980.68	40.09	112.25	-4543.38	57.55	-372.43	-4008.78	-107.35	-501.39	-3010.13	101.42	1095.11	0.00	0.00	0.00	-2955.20	94.49	1411.51	-3052.72	159.26	1468.07	-2942.23	10.34	1643.78	-3475.45	258.11	1435.94	712.59	-287.97	79.18	1313.32	-285.78	76.51	711.45
3.63000	-2873.48	168.24	57.08	-2862.83	160.23	74.31	-3350.94	268.53	503.97	-3044.51	160.88	530.37	-3039.07	22.83	26.72	-2987.30	40.66	110.55	-4536.84	56.21	-372.06	-4005.70	-107.89	-502.62	-2992.18	101.28	1095.01	0.00	0.00	0.00	-2947.98	93.49	1412.37	-3023.52	158.15	1467.82	-2935.92	9.41	1643.78	-3466.09	256.23	1435.66	712.86	-287.60	79.27	1313.57	-285.92	76.47	711.34
3.64000	-2859.43	167.09	61.26	-2843.90	158.32	76.75	-3344.24	267.48	507.60	-3040.45	160.44	534.22	-3039.07	22.83	26.72	-2993.95	41.21	108.77	-4530.18	54.88	-371.67	-4002.51	-108.42	-503.80	-2992.22	101.12	1094.49	0.00	0.00	0.00	-2940.70	92.50	1413.25	-3042.24	158.94	1467.09	-2929.57	8.50	1643.77	-3456.67	254.35	1435.39	712.65	-287.90	79.12	1313.49	-285.98	76.52	711.53
3.65000	-2828.51	165.61	63.88	-2805.20	157.88	83.21	-3337.43	266.43	511.16	-3036.32	160.01	538.01	-3039.07	22.83	26.72	-3000.63	41.72	106.91	-4523.40	53.55	-371.23	-3999.22	-108.93	-504.92	-2978.03	102.30	1093.29	0.00	0.00	0.00	-2933.34	91.52	1414.15	-3017.03	158.46	1466.28	-2923.18	7.59	1643.74	-3447.17	252.47	1435.11	712.35	-287.40	79.22	1313.37	-285.79	76.58	711.67
3.66000	-2798.90	164.23	66.30	-2764.92	156.31	86.34	-3330.51	265.37	514.67	-3032.11	159.59	541.75	-3039.07	22.83	26.72	-3007.31	42.20	104.97	-4516.51	52.24	-370.76	-3995.82	-109.42	-505.99	-2987.24	101.94	1091.00	0.00	0.00	0.00	-2925.91	90.55	1415.08	-3009.53	157.20	1464.99	-2916.74	6.69	1643.69	-3437.61	250.59	1434.84	713.05	-287.77	79.44	1313.63	-286.07	76.50	711.74
3.67000	-2770.63	162.93	68.52	-2726.13	154.81	89.35	-3323.48	264.32	518.12	-3027.82	159.19	545.43	-3039.07	22.83	26.72	-3013.97	42.65	102.94	-4509.49	50.93	-370.25	-3992.31	-109.91	-507.00	-2977.54	101.14	1090.04	0.00	0.00	0.00	-2918.40	89.59	1416.02	-3024.30	157.26	1463.56	-2910.26	5.80	1643.63	-3427.98	248.71	1434.57	713.46	-287.89	79.27	1313.52	-285.83	76.57	711.60
3.68000	-2743.70	161.70	70.51	-2688.83	153.38	92.24	-3316.33	263.26	521.52	-3023.45	158.79	549.05	-3039.07	22.83	26.72	-3020.60	43.07	100.84	-4502.36	49.64	-369.71	-3988.70	-110.37	-507.96	-2961.51	100.67	1088.37	0.00	0.00	0.00	-2910.81	88.65	1416.99	-3005.39	156.93	1462.47	-2903.75	4.92	1643.55	-3418.27	246.83	1434.30	713.03	-287.78	79.35	1313.73	-285.94	76.63	711.95
3.69000	-2718.10	160.54	72.29	-2652.99	152.02	95.01	-3309.06	262.20	524.85	-3019.00	158.40	552.61	-3039.07	22.83	26.72	-3027.17	43.44	98.65	-4495.10	48.35	-369.13	-3984.97	-110.82	-508.86	-2965.65	101.01	1086.58	0.00	0.00	0.00	-2903.14	87.72	1417.99	-2981.76	156.18	1461.32	-2897.19	4.05	1643.46	-3408.50	244.94	1434.03	712.73	-287.74	79.30	1313.77	-285.91	76.73	711.54
3.70000	-2693.86	159.45	73.83	-2618.59	150.72	97.66	-3301.68	261.15	528.11	-3014.47	158.03	556.12	-3039.07	22.83	26.72	-3033.66	43.77	96.37	-4487.73	47.07	-368.51	-3981.14	-111.26	-509.71	-2962.04	100.97	1084.25	0.00	0.00	0.00	-2895.38	86.81	1419.00	-2987.12	156.26	1458.56	-2890.58	3.18	1643.35	-3398.66	243.06	1433.77	712.95	-287.97	79.18	1313.95	-285.66	76.78	711.98
3.71000	-2670.97	158.42	75.14	-2585.61	149.48	100.19	-3294.18	260.09	531.32	-3009.85	157.66	559.56	-3039.07	22.83	26.72	-3040.06	44.06	94.02	-4480.23	45.80	-367.86	-3977.19	-111.68	-510.50	-2961.15	100.54	1082.32	0.00	0.00	0.00	-2887.54	85.91	1420.03	-2980.57	156.89	1457.09	-2883.94	2.33	1643.22	-3388.75	241.17	1433.51	713.04	-287.98	79.22	1313.55	-285.97	76.84	712.33
3.72000	-2649.44	157.45	76.20	-2554.02	148.31	102.61	-3286.56	259.03	534.46	-3005.14	157.30	562.94	-3039.07	22.83	26.72	-3046.34	44.30	91.58	-4472.61	44.54	-367.16	-3973.13	-112.09	-511.24	-2922.45	101.31	1080.08	0.00	0.00	0.00	-2879.61	85.03	1421.08	-2962.53	156.19	1455.93	-2877.25	1.48	1643.08	-3378.78	239.29	1433.25	712.96	-288.06	79.18	1313.23	-285.89	76.76	712.04
3.73000	-2629.28	156.52	77.01	-2523.80	147.20	104.91	-3278.82	257.97	537.53	-3000.34	156.96	566.25	-3039.07	22.83	26.72	-3052.49	44.50	89.07	-4464.87	43.29	-366.43	-3968.96	-112.48	-511.91	-2923.33	100.13	1077.85	0.00	0.00	0.00	-2871.58	84.16	1422.15	-2949.08	157.11	1453.81	-2870.52	0.64	1642.93	-3368.73	237.41	1432.99	713.31	-288.04	79.32	1313.32	-285.89	76.79	712.09
3.74000	-2610.49	155.63	77.57	-2494.93	146.16	107.10	-3270.96	256.91	540.54	-2995.45	156.62	569.50	-3039.07	22.83	26.72	-3058.49	44.64	86.46	-4457.00	42.05	-365.66	-3964.67	-112.86	-512.53	-2912.17	101.02	1076.16	0.00	0.00	0.00	-2863.46	83.31	1423.25	-2956.14	158.16	1452.84	-2863.75	-0.19	1642.76	-3358.62	235.52	1432.74	712.90	-288.06	79.19	1313.60	-285.63	76.84	711.49
3.75000	-2593.08	154.77	77.86	-2467.39	145.17	109.17	-3262.98	255.86	543.48	-2990.47	156.30	572.68	-3039.07	22.83	26.72	-3064.31	44.72	83.78	-4449.01	40.82	-364.85	-3960.27	-113.22	-513.09	-2887.61	101.36	1074.57	0.00	0.00	0.00	-2855.24	82.48	1424.36	-2930.25	157.96	1451.22	-2856.93	-1.01	1642.57	-3348.44	233.64	1432.49	712.75	-288.08	79.24	1313.84	-285.54	76.83	711.29
3.76000	-2577.06	153.95	77.88	-2441.15	144.23	111.13	-3254.88	254.80	546.34	-2985.39	155.98	575.79	-3039.07	22.83	26.72	-3069.94	44.75	81.01	-4440.90	39.60	-364.00	-3955.75	-113.56	-513.59	-2887.31	102.39	1073.23	0.00	0.00	0.00	-2846.93	81.66	1425.49	-2946.06	159.59	1449.39	-2850.08	-1.82	1642.36	-3338.20	231.76	1432.24	712.58	-288.13	79.13	1313.74	-286.02	76.79	711.89
3.77000	-2562.42	153.15	77.62	-2416.20	143.36	112.98	-3246.66	253.74	549.14	-2980.21	155.68	578.83	-3039.07	22.83	26.72	-3075.35	44.73	78.16	-4432.66	38.40	-363.11	-3951.12	-113.90	-514.03	-2877.29	102.33	1071.80	0.00	0.00	0.00	-2838.50	80.87	1426.63	-2920.62	159.50	1447.27	-2843.17	-2.62	1642.14	-3327.89	229.89	1431.99	712.33	-287.90	78.95	1313.43	-285.99	76.47	711.81
3.78000	-2549.19	152.37	77.07	-2392.50	142.54	114.71	-3238.31	252.69	551.87	-2974.94	155.38	581.81	-3039.07	22.83	26.72	-3080.54	44.64	75.23	-4424.29	37.20	-362.18	-3946.37	-114.21	-514.41	-2875.47	102.06	1069.47	0.00	0.00	0.00	-2829.98	80.09	1427.80	-2910.06	160.21	1447.54	-2836.23	-3.41	1641.91	-3317.51	228.01	1431.75	712.87	-287.93	79.15	1313.21	-285.59	76.63	712.11
3.79000	-2537.36	151.60	76.24	-2370.05	141.77	116.34	-3229.83	251.63	554.52	-2969.56	155.10	584.71	-3039.07	22.83	26.72	-3085.47	44.48	72.21	-4415.80	36.01	-361.22	-3941.50	-114.51	-514.73	-2853.63	101.98	1068.18	0.00	0.00	0.00	-2821.35	79.34	1428.98	-2907.16	159.64	1445.98	-2829.24	-4.19	1641.65	-3307.07	226.14	1431.51	712.30	-287.97	79.05	1313.33	-285.45	76.59	711.70
3.80000	-2526.94	150.84	75.10	-2348.81	141.05	117.86	-3221.23	250.58	557.09	-2964.08	154.82	587.53	-3039.07	22.83	26.72	-3090.12	44.26	69.11	-4407.19	34.83	-360.21	-3936.51	-114.80	-514.98	-2839.90	102.23	1068.20	0.00	0.00	0.00	-2812.60	78.60	1430.18	-2896.05	161.27	1444.23	-2822.21	-4.96	1641.38	-3296.56	224.27	1431.27	712.46	-287.81	79.04	1313.47	-285.69	76.56	711.79
3.81000	-2517.94	150.08	73.66	-2328.77	140.39	119.28	-3212.50	249.53	559.59	-2958.49	154.56	590.28	-3039.07	22.83	26.72	-3094.49	43.97	65.93	-4398.44	33.66	-359.16	-3931.41	-115.07	-515.18	-2840.70	103.28	1065.90	0.00	0.00	0.00	-2803.74	77.89	1431.40	-2885.94	162.10	1444.80	-2815.13	-5.72	1641.10	-3285.98	222.41	1431.04	712.81	-287.96	79.09	1313.23	-285.92	76.62	711.83
3.82000	-2510.36	149.31	71.90	-2309.90	139.77	120.58	-3203.65	248.48	562.02	-2952.80	154.30	592.96	-3039.07	22.83	26.72	-3098.54	43.61	62.67	-4389.57	32.50	-358.08	-3926.18	-115.32	-515.31	-2814.61	103.64	1065.59	0.00	0.00	0.00	-2794.77	77.20	1432.64	-2865.35	163.76	1444.09	-2808.02	-6.47	1640.79	-3275.35	220.55	1430.80	712.14	-287.99	78.86	1313.32	-285.91	76.52	711.38
3.83000	-2504.20	148.53	69.82	-2292.17	139.20	121.78	-3194.66	247.43	564.36	-2946.99	154.06	595.56	-3039.07	22.83	26.72	-3102.27	43.18	59.32	-4380.58	31.36	-356.95	-3920.83	-115.56	-515.38	-2799.94	104.42	1065.54	0.00	0.00	0.00	-2785.68	76.53	1433.89	-2871.63	164.50	1443.15	-2800.85	-7.22	1640.47	-3264.64	218.69	1430.58	712.19	-288.06	78.96	1313.41	-285.66	76.68	711.63
3.84000	-2499.49	147.73	67.42	-2275.58	138.68	122.88	-3185.55	246.38	566.62	-2941.08	153.82	598.08	-3039.07	22.83	26.72	-3105.64	42.66	55.89	-4371.45	30.22	-355.78	-3915.36	-115.79	-515.39	-2796.81	104.79	1065.34	0.00	0.00	0.00	-2776.47	75.88	1435.15	-2855.31	166.72	1442.40	-2793.64	-7.95	1640.14	-3253.88	216.84	1430.35	712.08	-287.80	78.96	1313.27	-285.98	76.53	712.22
3.85000	-2496.21	146.92	64.68	-2260.09	138.20	123.87	-3176.31	245.34	568.81	-2935.05	153.60	600.52	-3039.07	22.83	26.72	-3108.65	42.07	52.37	-4362.20	29.10	-354.57	-3909.76	-116.00	-515.33	-2786.23	106.15	1064.75	0.00	0.00	0.00	-2767.14	75.26	1436.43	-2840.44	167.90	1442.60	-2786.39	-8.66	1639.78	-3243.04	214.99	1430.13	712.38	-287.82	79.05	1313.22	-285.97	76.52	712.26
3.86000	-2494.38	146.07	61.61	-2245.68	137.77	124.76	-3166.93	244.30	570.91	-2928.91	153.38	602.87	-3039.07	22.83	26.72	-3118.14	41.15	48.43	-4352.81	27.99	-353.32	-3904.04	-116.19	-515.21	-2786.87	107.00	1065.02	0.00	0.00	0.00	-2757.68	74.66	1437.73	-2821.67	168.21	1442.33	-2779.10	-9.37	1639.41	-3232.15	213.15	1429.91	712.46	-287.84	79.11	1313.31	-285.55	76.69	712.30
3.87000	-2494.01	145.19	58.18	-2232.34	137.37	125.55	-3157.42	243.26	572.92	-2922.65	153.18	605.15	-3039.07	22.83	26.72	-3121.30	41.00	45.00	-4343.30	26.88	-352.02	-3898.19	-116.37	-515.02	-2764.32	108.58	1065.95	0.00	0.00	0.00	-2748.10	74.09	1439.04	-2815.53	168.60	1442.35	-2771.75	-10.07	1639.02	-3221.19	211.31	1429.70	712.61	-287.59	79.32	1313.76	-285.53	76.87	712.10
3.88000	-2495.11	144.26	54.39	-2220.03	137.02	126.24	-3147.78	242.22	574.86	-2916.27	152.99	607.34	-3039.07	22.83	26.72	-3131.73	40.00	40.97	-4333.66	25.79	-350.69	-3892.22	-116.53	-514.77	-2764.64	109.19	1066.21	0.00	0.00	0.00	-2738.38	73.54	1440.37	-2798.38	169.58	1443.94	-2764.37	-10.76	1638.61	-3210.17	209.49	1429.49	712.47	-287.85	79.20	1313.30	-285.68	76.75	711.48
3.89000	-2517.35	140.81	43.61	-2208.74	136.71	126.83	-3138.01	241.19	576.70	-2909.77	152.80	609.44	-3039.07	22.83	26.72	-3120.29	39.23	38.80	-4323.88	24.71	-349.31	-3886.12	-116.68	-514.45	-2740.91	110.49	1068.60	0.00	0.00	0.00	-2728.53	73.02	1441.71	-2788.98	171.02	1444.69	-2756.94	-11.43	1638.19	-3199.08	207.66	1429.28	712.47	-287.64	79.13	1313.07	-285.87	76.39	711.31
3.90000	-2508.39	140.60	38.90	-2198.44	136.43	127.32	-3128.10	240.15	578.46	-2903.14	152.63	611.46	-3039.07	22.83	26.72	-3139.27	38.91	32.90	-4313.98	23.64	-347.89	-3879.90	-116.81	-514.06	-2727.59	111.89	1070.25	0.00	0.00	0.00	-2718.54	72.53	1443.06	-2754.69	171.27	1445.33	-2749.46	-12.10	1637.75	-3187.94	205.85	1429.08	712.83	-288.05	79.02	1313.26	-285.95	76.61	711.53
3.91000	-2506.05	139.29	37.14	-2189.11	136.20	127.72	-3118.05	239.13	580.13	-2896.39	152.47	613.39	-3039.07	22.83	26.72	-3149.08	38.40	27.58	-4303.94	22.59	-346.42	-3873.54	-116.92	-513.61	-2710.77	113.60	1071.24	0.00	0.00	0.00	-2708.42	72.06	1444.43	-2772.82	171.87	1446.63	-2741.94	-12.75	1637.29	-3176.73	204.04	1428.88	713.22	-288.03	79.35	1313.55	-286.03	76.62	711.59
3.92000	-2514.19	139.85	32.89	-2180.74	135.99	128.02	-3107.87	238.10	581.71	-2889.52	152.32	615.23	-3039.07	22.83	26.72	-3128.03	38.76	28.15	-4293.77	21.54	-344.92	-3867.06	-117.02	-513.09	-2701.89	115.00	1073.25	0.00	0.00	0.00	-2698.15	71.62	1445.80	-2748.77	174.65	1448.28	-2734.37	-13.39	1636.81	-3165.46	202.23	1428.68	713.14	-287.78	79.26	1313.82	-285.97	76.68	711.56
3.93000	-2501.05	140.15	33.55	-2173.29	135.82	128.22	-3097.55	237.08	583.20	-2882.52	152.17	616.98	-3039.07	22.83	26.72	-3108.57	38.80	29.01	-4283.47	20.51	-343.37	-3860.45	-117.11	-512.50	-2692.94	116.63	1075.94	0.00	0.00	0.00	-2687.75	71.21	1447.20	-2735.56	174.71	1450.20	-2726.76	-14.02	1636.31	-3154.13	200.44	1428.49	712.58	-287.66	79.20	1313.76	-285.82	76.79	711.44
3.94000	-2476.79	138.85	36.94	-2166.74	135.68	128.33	-3087.09	236.07	584.60	-2875.38	152.04	618.64	-3039.07	22.83	26.72	-3115.50	37.18	26.01	-4273.04	19.49	-341.78	-3853.70	-117.18	-511.84	-2686.55	118.43	1077.85	0.00	0.00	0.00	-2677.19	70.83	1448.60	-2730.19	175.56	1452.54	-2719.10	-14.63	1635.80	-3142.73	198.65	1428.30	712.73	-287.75	79.23	1313.48	-285.74	76.67	711.84
3.95000	-2513.33	139.87	29.79	-2161.08	135.57	128.35	-3076.49	235.05	585.90	-2868.11	151.92	620.21	-3039.07	22.83	26.72	-3095.01	35.81	28.96	-4262.47	18.48	-340.14	-3846.83	-117.23	-511.11	-2669.48	120.36	1081.03	0.00	0.00	0.00	-2666.49	70.48	1450.02	-2710.52	176.96	1453.70	-2711.40	-15.24	1635.27	-3131.28	196.88	1428.11	713.06	-287.77	79.29	1312.87	-285.95	76.31	712.12
3.96000	-2492.48	138.10	32.41	-2156.28	135.50	128.27	-3065.75	234.04	587.11	-2860.71	151.81	621.68	-3039.07	22.83	26.72	-3070.75	33.02	35.31	-4251.77	17.48	-338.46	-3839.82	-117.26	-510.31	-2650.76	122.12	1083.27	0.00	0.00	0.00	-2655.64	70.16	1451.44	-2699.89	178.12	1454.26	-2703.65	-15.83	1634.72	-3119.76	195.11	1427.93	712.40	-287.92	79.03	1313.32	-285.82	76.59	712.51
3.97000	-2500.81	138.70	32.06	-2152.32	135.45	128.11	-3054.87	233.04	588.22	-2853.17	151.71	623.05	-3039.05	22.84	26.73	-3059.00	32.69	40.38	-4240.93	16.50	-336.73	-3832.67	-117.28	-509.44	-2649.95	123.73	1085.20	0.00	0.00	0.00	-2644.63	69.87	1452.88	-2693.64	177.94	1456.12	-2695.85	-16.41	1634.15	-3108.18	193.35	1427.76	712.67	-287.89	79.19	1313.36	-285.79	76.53	711.73
3.98000	-2511.24	139.22	28.70	-2149.17	135.42	127.85	-3043.85	232.04	589.23	-2845.50	151.62	624.33	-3020.25	26.63	32.02	-3026.50	34.21	47.63	-4229.95	15.52	-334.96	-3825.39	-117.29	-508.50	-2629.53	125.24	1087.14	0.00	0.00	0.00	-2633.47	69.62	1454.33	-2680.36	178.29	1458.22	-2688.01	-16.98	1633.56	-3096.55	191.60	1427.59	712.59	-287.86	79.35	1313.55	-285.96	76.58	711.63
3.99000	-2494.22	139.28	31.64	-2146.82	135.42	127.51	-3032.68	231.04	590.15	-2837.68	151.54	625.51	-3022.45	29.46	32.49	-3005.98	36.52	52.84	-4218.85	14.56	-333.15	-3817.98	-117.28	-507.49	-2614.74	125.15	1088.72	0.00	0.00	0.00	-2622.15	69.39	1455.79	-2661.96	178.53	1459.54	-2680.12	-17.53	1632.96	-3084.85	189.86	1427.42	712.65	-287.72	79.22	1313.13	-285.78	76.53	712.30
4.00000	-2495.88	138.40	30.88	-2145.24	135.45	127.08	-3021.37	230.05	590.97	-2829.72	151.47	626.59	-2971.70	33.82	40.70	-2974.70	38.86	58.33	-4207.60	13.61	-331.29	-3810.43	-117.25	-506.41	-2621.01	125.48	1090.37	0.00	0.00	0.00	-2610.66	69.20	1457.26	-2664.37	179.91	1461.72	-2672.18	-18.08	1632.33	-3073.10	188.13	1427.26	712.47	-287.85	79.13	1313.56	-285.84	76.79	711.31
4.01000	-2485.71	139.37	33.59	-2144.41	135.49	126.56	-3009.91	229.07	591.68	-2821.62	151.41	627.57	-2940.06	32.07	44.04	-2932.93	38.69	64.59	-4196.22	12.68	-329.39	-3802.75	-117.21	-505.25	-2609.92	125.87	1091.45	0.00	0.00	0.00	-2590.39	69.24	1457.55	-2638.22	180.22	1463.09	-2664.20	-18.60	1631.69	-3061.28	186.41	1427.10	712.85	-287.92	79.21	1313.76	-285.91	76.75	711.66
4.02000	-2478.32	138.95	34.85	-2144.30	135.56	125.95	-2998.31	228.09	592.29	-2813.37	151.36	628.44	-2911.38	32.27	44.98	-2905.28	36.63	67.19	-4184.70	11.76	-327.44	-3794.92	-117.15	-504.02	-2593.91	126.80	1092.85	0.00	0.00	0.00	-2591.74	68.97	1459.76	-2625.40	180.98	1464.57	-2656.17	-19.12	1631.03	-3049.41	184.70	1426.94	712.74	-287.82	79.15	1313.32	-285.75	76.61	711.59
4.03000	-2477.96	138.16	34.95	-2144.90	135.64	125.27	-2986.56	227.11	592.80	-2804.97	151.32	629.22	-2863.22	28.72	50.84	-2858.81	34.05	71.99	-4173.05	10.85	-325.44	-3786.96	-117.07	-502.72	-2577.71	125.60	1094.25	0.00	0.00	0.00	-2578.21	69.09	1461.38	-2606.98	179.65	1466.25	-2648.10	-19.62	1630.35	-3037.47	183.01	1426.79	712.52	-287.66	79.24	1313.71	-285.63	76.61	711.68
4.04000	-2487.10	140.03	32.66	-2146.19	135.75	124.49	-2974.66	226.14	593.21	-2796.42	151.29	629.88	-2843.43	23.16	51.57	-2831.46	29.25	73.18	-4161.25	9.95	-323.40	-3778.86	-116.98	-501.34	-2569.35	124.03	1095.14	0.00	0.00	0.00	-2571.14	68.16	1463.24	-2612.79	180.04	1467.64	-2639.97	-20.11	1629.65	-3025.48	181.32	1426.65	712.70	-287.78	79.19	1313.87	-285.64	76.63	711.53
4.05000	-2473.21	138.72	36.26	-2148.13	135.87	123.64	-2962.62	225.18	593.51	-2787.72	151.27	630.44	-2804.66	19.78	51.81	-2804.51	25.29	73.11	-4149.32	9.06	-321.31	-3770.61	-116.87	-499.89	-2567.65	124.06	1095.78	0.00	0.00	0.00	-2554.76	68.75	1464.72	-2591.08	180.22	1468.86	-2631.80	-20.59	1628.93	-3013.43	179.65	1426.51	712.98	-287.78	79.34	1313.68	-285.68	76.82	711.95
4.06000	-2466.52	137.68	38.92	-2150.72	136.00	122.70	-2950.42	224.22	593.70	-2778.87	151.26	630.90	-2749.05	15.73	55.93	-2758.16	21.68	75.33	-4137.25	8.19	-319.18	-3762.23	-116.75	-498.36	-2551.34	123.91	1096.72	0.00	0.00	0.00	-2549.61	68.52	1465.74	-2575.45	180.44	1470.40	-2623.58	-21.05	1628.19	-3001.33	177.99	1426.37	712.45	-288.23	79.17	1313.35	-285.73	76.64	712.30
4.07000	-2461.72	136.80	40.87	-2153.91	136.15	121.68	-2938.08	223.27	593.78	-2769.86	151.26	631.24	-2718.60	11.16	55.36	-2734.00	17.46	73.28	-4125.03	7.34	-317.00	-3753.70	-116.61	-496.75	-2538.41	123.26	1097.84	0.00	0.00	0.00	-2545.70	67.40	1466.95	-2555.70	180.21	1471.57	-2615.32	-21.50	1627.43	-2989.16	176.34	1426.24	712.13	-287.98	79.03	1313.40	-285.74	76.58	711.70
4.08000	-2458.44	135.41	43.01	-2157.71	136.32	120.59	-2925.58	222.32	593.75	-2760.69	151.28	631.47	-2688.37	8.22	54.72	-2700.37	14.69	72.13	-4112.68	6.49	-314.77	-3745.03	-116.45	-495.07	-2538.28	122.04	1098.55	0.00	0.00	0.00	-2536.26	67.73	1468.71	-2571.65	180.15	1472.56	-2607.00	-21.93	1626.65	-2976.94	174.70	1426.11	712.51	-287.83	79.04	1313.40	-285.67	76.69	711.53
4.09000	-2456.61	133.77	45.11	-2162.07	136.49	119.41	-2912.93	221.38	593.61	-2751.37	151.30	631.60	-2611.40	7.84	60.95	-2664.71	12.18	70.96	-4100.19	5.66	-312.50	-3736.22	-116.27	-493.32	-2515.91	120.87	1098.87	0.00	0.00	0.00	-2510.26	68.23	1468.94	-2554.80	179.31	1473.94	-2598.64	-22.35	1625.86	-2964.66	173.08	1425.99	712.24	-287.73	79.03	1313.57	-285.81	76.76	711.49
4.10000	-2456.20	132.10	46.97	-2166.99	136.67	118.16	-2900.13	220.45	593.36	-2741.88	151.33	631.60	-2566.81	6.52	62.00	-2634.26	11.23	68.42	-4087.56	4.84	-310.17	-3727.26	-116.08	-491.48	-2497.83	120.05	1099.80	0.00	0.00	0.00	-2500.46	67.26	1469.34	-2543.01	179.10	1474.56	-2590.23	-22.76	1625.04	-2952.33	171.48	1425.88	712.75	-288.03	79.20	1313.46	-285.58	76.69	711.95
4.11000	-2457.15	130.65	48.37	-2172.43	136.86	116.83	-2887.17	219.52	592.99	-2732.22	151.37	631.50	-2522.03	5.45	62.93	-2599.02	8.99	65.83	-4074.78	4.04	-307.80	-3718.15	-115.88	-489.57	-2514.36	120.05	1098.92	0.00	0.00	0.00	-2502.82	67.04	1470.48	-2531.33	178.85	1474.64	-2581.77	-23.15	1624.20	-2939.94	169.88	1425.77	712.69	-288.14	79.08	1313.26	-285.89	76.43	712.21
4.12000	-2459.41	129.66	49.08	-2178.37	137.05	115.43	-2874.06	218.60	592.51	-2722.41	151.43	631.28	-2511.41	4.70	57.18	-2560.31	8.02	63.93	-4061.86	3.25	-305.38	-3708.90	-115.66	-487.58	-2497.52	118.57	1099.24	0.00	0.00	0.00	-2483.24	67.01	1470.03	-2522.54	178.65	1474.62	-2573.26	-23.53	1623.35	-2927.49	168.30	1425.66	712.70	-287.86	79.09	1313.70	-285.67	76.68	712.62
4.13000	-2462.93	129.37	48.90	-2184.80	137.26	113.95	-2860.79	217.69	591.92	-2712.42	151.49	630.94	-2463.65	5.30	58.79	-2516.65	6.04	62.79	-4048.80	2.47	-302.92	-3699.50	-115.42	-485.51	-2461.44	117.56	1100.05	0.00	0.00	0.00	-2473.85	67.04	1469.94	-2503.09	179.11	1474.95	-2564.71	-23.89	1622.47	-2914.98	166.74	1425.56	712.31	-287.79	79.02	1313.54	-285.89	76.58	712.30
4.14000	-2467.66	130.02	47.60	-2191.69	137.46	112.40	-2847.36	216.79	591.20	-2702.26	151.57	630.48	-2435.75	2.53	55.20	-2501.08	4.50	57.84	-4035.60	1.71	-300.40	-3689.96	-115.16	-483.36	-2460.76	115.39	1100.20	0.00	0.00	0.00	-2470.91	66.48	1469.85	-2485.43	178.76	1474.39	-2556.10	-24.24	1621.57	-2902.43	165.19	1425.47	712.35	-287.79	79.12	1313.45	-285.82	76.78	712.27
4.15000	-2473.54	131.86	44.98	-2199.02	137.67	110.77	-2833.78	215.89	590.37	-2691.94	151.65	629.91	-2365.54	-0.57	60.97	-2479.64	2.16	52.77	-4022.25	0.96	-297.84	-3680.26	-114.89	-481.13	-2452.61	115.40	1099.59	0.00	0.00	0.00	-2457.63	66.65	1469.04	-2486.51	178.16	1473.71	-2547.45	-24.57	1620.65	-2889.81	163.66	1425.38	712.62	-288.13	79.12	1313.66	-285.75	76.79	712.33
4.16000	-2480.53	135.12	40.80	-2206.76	137.88	109.08	-2820.04	215.00	589.42	-2681.44	151.74	629.21	-2347.01	-3.66	59.08	-2449.06	1.07	51.42	-4008.76	0.22	-295.22	-3670.42	-114.60	-478.81	-2441.14	114.15	1098.92	0.00	0.00	0.00	-2438.65	65.77	1468.04	-2474.86	177.97	1473.26	-2538.75	-24.89	1619.72	-2877.14	162.14	1425.29	712.29	-287.87	79.15	1313.80	-285.87	76.77	712.13
4.17000	-2495.46	138.86	35.78	-2214.90	138.08	107.31	-2806.14	214.12	588.34	-2670.76	151.85	628.39	-2316.27	-7.66	58.90	-2416.63	-0.82	48.36	-3995.12	-0.50	-292.56	-3660.42	-114.29	-476.42	-2427.94	113.88	1098.60	0.00	0.00	0.00	-2429.24	65.35	1467.28	-2445.02	177.15	1471.35	-2530.00	-25.19	1618.76	-2864.42	160.64	1425.21	712.73	-288.03	79.10	1313.36	-285.67	76.75	712.80
4.18000	-2480.61	139.48	35.80	-2223.41	138.29	105.48	-2792.07	213.25	587.15	-2659.91	151.97	627.45	-2275.89	-10.05	58.93	-2385.59	-2.64	45.13	-3981.34	-1.20	-289.85	-3650.27	-113.97	-473.95	-2431.21	113.93	1097.08	0.00	0.00	0.00	-2431.70	65.06	1466.40	-2448.08	177.09	1470.79	-2521.20	-25.48	1617.78	-2851.64	159.16	1425.14	711.87	-287.94	79.01	1313.26	-285.69	76.69	712.20
4.19000	-2482.20	140.73	34.39	-2232.27	138.49	103.58	-2777.85	212.38	585.83	-2648.88	152.09	626.38	-2237.45	-12.26	58.93	-2355.93	-4.38	41.74	-3967.41	-1.90	-287.09	-3639.97	-113.63	-471.39	-2414.97	113.22	1096.75	0.00	0.00	0.00	-2414.01	64.44	1465.10	-2442.41	176.58	1470.06	-2512.34	-25.75	1616.78	-2838.81	157.69	1425.07	712.75	-287.91	79.22	1313.29	-285.93	76.54	711.32
4.20000	-2481.60	141.75	33.80	-2241.45	138.69	101.61	-2763.46	211.53	584.38	-2637.66	152.23	625.19	-2200.91	-14.30	58.92	-2327.62	-6.05	38.21	-3953.34	-2.57	-284.28	-3629.52	-113.27	-468.75	-2400.64	112.87	1094.60	0.00	0.00	0.00	-2395.94	64.21	1462.78	-2432.07	176.35	1468.29	-2503.44	-26.01	1615.76	-2825.93	156.24	1425.01	712.97	-287.73	79.30	1313.12	-285.60	76.54	711.45
4.21000	-2479.03	142.57	33.95	-2250.94	138.88	99.57	-2748.91	210.68	582.81	-2626.27	152.38	623.87	-2166.21	-16.17	58.88	-2300.64	-7.65	34.53	-3939.12	-3.24	-281.42	-3618.91	-112.90	-466.03	-2394.05	113.18	1092.56	0.00	0.00	0.00	-2385.13	64.53	1461.65	-2411.68	175.17	1466.57	-2494.49	-26.25	1614.72	-2812.99	154.81	1424.95	712.73	-287.91	79.17	1313.34	-285.73	76.54	711.77
4.22000	-2474.71	143.20	34.75	-2260.72	139.06	97.48	-2734.20	209.84	581.12	-2614.69	152.53	622.42	-2133.33	-17.86	58.83	-2274.94	-9.18	30.72	-3924.75	-3.88	-278.50	-3608.14	-112.51	-463.22	-2380.72	112.28	1090.56	0.00	0.00	0.00	-2378.09	63.38	1460.17	-2409.77	174.94	1464.60	-2485.49	-26.47	1613.66	-2800.00	153.39	1424.90	712.38	-287.74	79.24	1313.44	-285.79	76.56	712.27
4.23000	-2468.85	143.67	36.13	-2270.75	139.24	95.31	-2719.32	209.01	579.29	-2602.92	152.70	620.84	-2102.20	-19.39	58.75	-2250.52	-10.64	26.78	-3910.23	-4.52	-275.54	-3597.22	-112.10	-460.33	-2361.32	112.41	1087.82	0.00	0.00	0.00	-2363.24	62.66	1457.80	-2403.46	174.71	1462.82	-2476.44	-26.68	1612.58	-2786.96	152.00	1424.86	712.60	-288.14	79.28	1313.87	-286.12	76.58	712.49
4.24000	-2461.69	143.98	37.98	-2281.02	139.40	93.08	-2704.27	208.19	577.33	-2590.96	152.88	619.13	-2072.79	-20.77	58.65	-2227.34	-12.04	22.72	-3895.57	-5.14	-272.53	-3586.15	-111.68	-457.35	-2352.98	112.40	1086.10	0.00	0.00	0.00	-2354.86	61.43	1455.79	-2382.21	172.88	1460.74	-2467.34	-26.88	1611.47	-2773.86	150.62	1424.82	712.53	-288.17	79.09	1313.97	-286.04	76.69	711.91
4.25000	-2453.43	144.16	40.24	-2291.51	139.55	90.80	-2689.06	207.37	575.24	-2578.81	153.07	617.28	-2045.05	-21.98	58.53	-2205.36	-13.37	18.54	-3880.76	-5.74	-269.46	-3574.91	-111.24	-454.29	-2337.91	111.73	1083.64	0.00	0.00	0.00	-2342.54	60.53	1452.95	-2362.95	172.72	1457.45	-2458.19	-27.05	1610.35	-2760.71	149.26	1424.79	712.58	-287.87	79.11	1313.29	-286.06	76.57	711.82
4.26000	-2444.30	144.23	42.81	-2302.19	139.69	88.45	-2673.68	206.57	573.02	-2566.47	153.27	615.31	-2018.95	-23.04	58.39	-2184.58	-14.63	14.26	-3865.80	-6.33	-266.34	-3563.52	-110.78	-451.14	-2337.40	112.37	1079.87	0.00	0.00	0.00	-2331.88	59.68	1451.08	-2365.07	171.89	1455.62	-2448.99	-27.21	1609.20	-2747.51	147.92	1424.76	712.17	-287.94	78.98	1312.88	-285.94	76.49	711.66
4.27000	-2434.52	144.20	45.61	-2313.04	139.82	86.04	-2658.13	205.78	570.67	-2553.94	153.48	613.19	-1994.43	-23.95	58.22	-2164.95	-15.82	9.88	-3850.68	-6.90	-263.18	-3551.97	-110.30	-447.90	-2322.02	111.83	1077.08	0.00	0.00	0.00	-2323.01	58.63	1448.27	-2342.03	170.90	1452.32	-2439.74	-27.35	1608.03	-2734.26	146.61	1424.74	712.25	-288.13	79.08	1313.28	-285.98	76.60	711.72
4.28000	-2424.30	144.10	48.56	-2324.05	139.92	83.57	-2642.41	205.00	568.18	-2541.21	153.70	610.94	-1971.46	-24.72	58.04	-2146.46	-16.95	5.41	-3835.42	-7.46	-259.95	-3540.26	-109.81	-444.58	-2301.08	111.37	1074.81	0.00	0.00	0.00	-2301.82	57.99	1445.80	-2331.92	170.03	1450.08	-2430.44	-27.48	1606.84	-2720.96	145.31	1424.73	712.21	-288.00	78.98	1312.54	-285.98	76.39	712.00
4.29000	-2413.88	143.93	51.57	-2335.17	140.01	81.04	-2626.52	204.22	565.56	-2528.28	153.93	608.56	-1949.99	-25.34	57.84	-2129.07	-18.02	0.85	-3820.01	-8.00	-256.68	-3528.39	-109.30	-441.17	-2296.15	111.23	1070.75	0.00	0.00	0.00	-2300.42	57.01	1443.51	-2318.61	168.87	1447.70	-2421.08	-27.59	1605.63	-2707.60	144.03	1424.72	712.34	-287.89	79.09	1313.07	-285.97	76.50	712.14
4.30000	-2403.46	143.72	54.55	-2346.41	140.09	78.46	-2610.46	203.46	562.79	-2515.15	154.17	606.03	-1929.98	-25.83	57.61	-2112.76	-19.03	-3.78	-3804.45	-8.53	-253.36	-3516.35	-108.77	-437.67	-2280.76	111.07	1067.81	0.00	0.00	0.00	-2295.57	55.76	1440.90	-2310.63	166.87	1445.15	-2411.68	-27.68	1604.40	-2694.20	142.77	1424.72	712.56	-287.82	79.27	1313.38	-286.01	76.55	712.34
4.31000	-2393.28	143.49	57.43	-2357.73	140.14	75.82	-2594.23	202.71	559.89	-2501.81	154.42	603.36	-1911.38	-26.17	57.36	-2097.50	-19.97	-8.49	-3788.73	-9.04	-249.98	-3504.15	-108.23	-434.09	-2268.31	109.80	1064.76	0.00	0.00	0.00	-2284.80	54.79	1439.35	-2299.66	166.30	1443.30	-2402.22	-27.76	1603.14	-2680.74	141.54	1424.73	713.16	-287.96	79.17	1313.79	-285.69	76.64	712.44
4.32000	-2383.54	143.25	60.12	-2369.10	140.17	73.13	-2577.82	201.96	556.85	-2488.28	154.68	600.55	-1894.15	-26.39	57.09	-2083.26	-20.86	-13.26	-3772.86	-9.53	-246.55	-3491.79	-107.67	-430.41	-2251.87	109.89	1062.79	0.00	0.00	0.00	-2266.45	53.51	1436.69	-2287.39	164.65	1441.69	-2392.71	-27.82	1601.87	-2667.24	140.32	1424.74	712.72	-287.77	79.19	1313.49	-285.70	76.60	712.08
4.33000	-2374.47	143.02	62.52	-2380.52	140.17	70.39	-2561.24	201.23	553.67	-2474.53	154.95	597.60	-1878.25	-26.48	56.80	-2070.02	-21.68	-18.08	-3756.84	-10.01	-243.06	-3479.26	-107.09	-426.64	-2239.11	107.99	1060.62	0.00	0.00	0.00	-2251.79	51.14	1435.05	-2268.98	163.39	1439.31	-2383.15	-27.86	1600.57	-2653.68	139.13	1424.76	712.50	-287.96	79.20	1313.43	-285.73	76.50	712.03
4.34000	-2366.29	142.82	64.57	-2391.95	140.15	67.59	-2544.48	200.51	550.34	-2460.58	155.23	594.50	-1863.63	-26.45	56.49	-2057.74	-22.45	-22.96	-3740.67	-10.48	-239.52	-3466.57	-106.49	-422.79	-2230.71	106.94	1058.26	0.00	0.00	0.00	-2245.46	50.26	1433.92	-2262.90	161.73	1438.12	-2373.54	-27.88	1599.25	-2640.08	137.96	1424.78	712.62	-287.99	79.21	1313.41	-285.29	76.71	712.18
4.35000	-2359.21	142.67	66.16	-2403.38	140.11	64.74	-2527.55	199.80	546.87	-2446.42	155.53	591.26	-1850.25	-26.30	56.16	-2046.41	-23.16	-27.87	-3724.34	-10.93	-235.93	-3453.72	-105.88	-418.84	-2208.91	106.06	1057.21	0.00	0.00	0.00	-2226.38	48.46	1432.74	-2259.88	160.33	1437.11	-2363.88	-27.88	1597.90	-2626.43	136.81	1424.82	712.38	-287.66	79.16	1313.60	-285.58	76.84	712.19
4.36000	-2353.47	142.58	67.23	-2414.82	140.04	61.83	-2510.44	199.11	543.26	-2432.04	155.83	587.87	-1838.06	-26.03	55.80	-2035.99	-23.81	-32.82	-3707.86	-11.36	-232.29	-3440.69	-105.25	-414.80	-2210.31	104.48	1055.45	0.00	0.00	0.00	-2219.96	46.37	1431.65	-2255.40	159.06	1436.34	-2354.16	-27.87	1596.54	-2612.72	135.69	1424.85	712.13	-287.88	79.01	1313.77	-285.91	76.64	711.96
4.37000	-2349.27	142.58	67.68	-2469.16	140.81	52.35	-2493.15	198.42	539.50	-2417.45	156.14	584.33	-1827.03	-25.64	55.42	-2026.46	-24.40	-37.80	-3691.23	-11.77	-228.59	-3427.50	-104.60	-410.67	-2194.02	102.84	1054.94	0.00	0.00	0.00	-2209.51	44.77	1431.16	-2241.02	156.51	1435.87	-2344.40	-27.84	1595.15	-2598.97	134.59	1424.90	713.19	-287.86	79.35	1313.37	-285.74	76.71	711.95
4.38000	-2346.84	142.68	67.43	-2468.08	140.13	49.91	-2475.68	197.74	535.59	-2402.65	156.47	580.64	-1817.10	-25.15	55.02	-2017.78	-24.94	-42.80	-3674.43	-12.17	-224.83	-3414.14	-103.93	-406.44	-2175.00	101.44	1054.38	0.00	0.00	0.00	-2192.18	42.75	1430.48	-2227.52	154.54	1435.20	-2334.58	-27.79	1593.74	-2585.17	133.51	1424.95	712.70	-288.12	79.17	1313.36	-285.67	76.71	711.39
4.39000	-2346.40	142.89	66.39	-2459.77	139.84	51.85	-2458.04	197.08	531.54	-2387.62	156.80	576.80	-1808.25	-24.56	54.60	-2009.94	-25.43	-47.81	-3657.49	-12.55	-221.02	-3400.60	-103.25	-402.12	-2155.74	99.46	1054.56	0.00	0.00	0.00	-2181.05	40.77	1430.86	-2217.76	152.72	1435.21	-2324.70	-27.72	1592.30	-2571.33	132.46	1425.01	712.29	-287.81	79.09	1313.28	-285.80	76.67	711.68
4.40000	-2348.17	143.24	64.49	-2491.94	140.36	45.78	-2440.21	196.43	527.33	-2372.38	157.15	572.81	-1800.41	-23.86	54.16	-2002.91	-25.86	-52.82	-3640.38	-12.92	-217.16	-3386.90	-102.55	-397.71	-2146.74	97.00	1055.22	0.00	0.00	0.00	-2170.87	39.15	1431.40	-2199.74	150.25	1435.45	-2314.78	-27.64	1590.85	-2557.43	131.43	1425.08	711.93	-288.03	78.99	1312.96	-286.07	76.46	712.42
4.41000	-2352.37	143.75	61.63	-2463.47	139.05	50.21	-2422.20	195.79	522.97	-2356.92	157.50	568.66	-1793.55	-23.06	53.69	-1996.65	-26.24	-57.84	-3623.12	-13.27	-213.24	-3373.03	-101.83	-393.21	-2143.91	95.13	1055.60	0.00	0.00	0.00	-2156.07	37.16	1432.38	-2173.54	148.32	1436.23	-2304.80	-27.53	1589.37	-2543.49	130.42	1425.15	712.24	-288.07	79.02	1313.61	-285.70	76.67	711.94
4.42000	-2359.22	144.43	57.73	-2472.54	140.86	47.25	-2404.01	195.16	518.47	-2341.23	157.87	564.36	-1787.63	-22.17	53.21	-1991.15	-26.57	-62.84	-3605.71	-13.60	-209.26	-3358.98	-101.10	-388.61	-2128.44	93.24	1057.88	0.00	0.00	0.00	-2138.88	35.69	1434.27	-2173.12	147.00	1438.39	-2294.77	-27.41	1587.87	-2529.50	129.44	1425.24	713.01	-287.87	79.16	1313.41	-285.68	76.66	711.88
4.43000	-2369.01	145.30	52.69	-2463.74	139.00	47.51	-2385.63	194.55	513.80	-2325.31	158.25	559.91	-1782.60	-21.18	52.70	-1986.37	-26.85	-67.84	-3588.13	-13.92	-205.23	-3344.77	-100.34	-383.91	-2113.20	90.08	1059.89	0.00	0.00	0.00	-2125.48	33.38	1435.95	-2167.11	144.90	1439.93	-2284.68	-27.27	1586.34	-2515.46	128.49	1425.32	712.94	-287.82	79.27	1313.17	-285.91	76.42	712.31
4.44000	-2458.99	146.43	32.14	-2470.59	138.12	45.38	-2367.07	193.95	508.98	-2309.17	158.63	555.29	-1778.41	-20.12	52.17	-1982.28	-27.08	-72.80	-3570.40	-14.22	-201.14	-3330.37	-99.57	-379.12	-2100.23	87.09	1061.99	0.00	0.00	0.00	-2106.66	31.04	1437.63	-2149.14	142.58	1441.53	-2274.55	-27.11	1584.79	-2501.38	127.56	1425.42	712.77	-287.88	79.29	1312.89	-285.60	76.60	712.24
4.45000	-2457.41	146.66	29.17	-2491.50	138.95	39.45	-2348.33	193.36	504.01	-2292.80	159.03	550.52	-1775.03	-18.96	51.61	-1978.87	-27.26	-77.74	-3552.51	-14.50	-197.00	-3315.81	-98.78	-374.24	-2083.72	83.97	1064.62	0.00	0.00	0.00	-2100.82	29.20	1439.63	-2134.17	140.74	1443.22	-2264.36	-26.93	1583.22	-2487.25	126.66	1425.52	712.51	-287.98	79.15	1313.31	-285.70	76.68	712.04
4.46000	-2479.08	147.13	22.35	-2465.52	138.94	42.46	-2329.40	192.78	498.88	-2276.20	159.44	545.58	-1772.41	-17.73	51.04	-1976.09	-27.39	-82.64	-3534.45	-14.77	-192.80	-3301.06	-97.97	-369.25	-2062.36	80.54	1066.82	0.00	0.00	0.00	-2091.84	27.40	1442.04	-2134.61	139.27	1445.18	-2254.11	-26.73	1581.62	-2473.08	125.78	1425.63	711.64	-288.07	78.77	1312.63	-285.89	76.44	712.45
4.47000	-2453.25	150.03	21.09	-2434.60	140.15	46.71	-2310.28	192.22	493.59	-2259.36	159.86	540.49	-1770.51	-16.42	50.44	-1973.93	-27.48	-87.50	-3516.24	-15.01	-188.54	-3286.14	-97.15	-364.17	-2044.22	77.92	1069.98	0.00	0.00	0.00	-2074.26	26.12	1443.86	-2110.72	137.27	1446.94	-2243.81	-26.51	1580.00	-2458.86	124.94	1425.75	712.44	-288.03	79.04	1313.18	-286.14	76.71	711.78
4.48000	-2446.91	152.44	16.42	-2389.68	142.96	54.01	-2290.97	191.67	488.14	-2242.29	160.29	535.23	-1769.27	-15.04	49.82	-1972.36	-27.52	-92.30	-3497.87	-15.24	-184.23	-3271.04	-96.30	-358.99	-2027.79	74.71	1072.21	0.00	0.00	0.00	-2057.04	24.41	1445.65	-2096.57	135.90	1449.26	-2233.46	-26.27	1578.36	-2444.59	124.11	1425.88	712.46	-287.81	79.11	1313.06	-285.92	76.85	712.35
4.49000	-2434.30	152.02	17.01	-2373.12	144.02	60.51	-2271.48	191.14	482.52	-2224.98	160.73	529.81	-1768.67	-13.59	49.17	-1971.35	-27.51	-97.05	-3479.34	-15.46	-179.86	-3255.77	-95.44	-353.71	-2030.46	71.85	1074.43	0.00	0.00	0.00	-2047.73	23.55	1447.99	-2088.12	134.62	1450.67	-2223.05	-26.01	1576.69	-2430.28	123.32	1426.01	712.91	-287.68	79.29	1313.20	-286.04	76.73	711.88
4.50000	-2280.64	149.53	46.69	-2349.27	142.57	73.32	-2251.79	190.61	476.75	-2207.43	161.18	524.22	-1768.66	-12.08	48.51	-1970.87	-27.46	-101.73	-3460.65	-15.65	-175.43	-3240.32	-94.56	-348.33	-2009.79	69.18	1077.36	0.00	0.00	0.00	-2030.56	22.18	1449.49	-2061.07	133.02	1452.28	-2212.59	-25.74	1575.00	-2415.93	122.55	1426.15	713.01	-287.49	79.23	1313.44	-285.52	76.78	712.27
4.51000	-2299.63	149.24	57.26	-2332.02	141.99	88.59	-2231.92	190.11	470.81	-2189.64	161.64	518.46	-1769.19	-10.50	47.82	-1970.90	-27.37	-106.34	-3441.79	-15.83	-170.95	-3224.68	-93.66	-342.86	-1996.94	67.77	1079.96	0.00	0.00	0.00	-2023.73	20.73	1451.91	-2062.70	131.66	1455.33	-2202.08	-25.44	1573.29	-2401.53	121.82	1426.30	712.88	-287.97	79.21	1313.62	-285.88	76.68	712.31
4.52000	-2260.02	148.68	72.06	-2326.27	140.80	101.16	-2211.85	189.61	464.71	-2171.61	162.11	512.54	-1770.22	-8.87	47.11	-1971.41	-27.24	-110.86	-3422.77	-15.99	-166.40	-3208.87	-92.75	-337.28	-1983.21	65.43	1081.66	0.00	0.00	0.00	-2006.17	20.05	1453.90	-2054.57	130.49	1457.82	-2191.51	-25.12	1571.55	-2387.08	121.11	1426.46	713.05	-287.84	79.38	1313.68	-285.84	76.66	712.23
4.53000	-2240.89	148.65	84.87	-2329.74	141.93	111.15	-2191.59	189.13	458.44	-2153.33	162.59	506.45	-1771.70	-7.18	46.37	-1972.37	-27.06	-115.30	-3403.59	-16.13	-161.80	-3192.87	-91.82	-331.60	-1983.65	65.30	1083.39	0.00	0.00	0.00	-1995.05	18.39	1456.28	-2024.16	130.28	1458.78	-2180.89	-24.78	1569.79	-2372.59	120.43	1426.63	712.14	-287.85	79.17	1313.27	-285.52	76.60	712.28
4.54000	-2235.65	148.98	96.20	-2309.75	142.74	124.89	-2171.14	188.67	452.00	-2134.80	163.09	500.18	-1773.60	-5.45	45.62	-1973.76	-26.84	-119.65	-3384.25	-16.26	-157.14	-3176.69	-90.86	-325.83	-1971.44	64.24	1085.03	0.00	0.00	0.00	-1986.69	17.40	1459.15	-2023.96	129.42	1461.99	-2170.21	-24.42	1568.00	-2358.06	119.78	1426.80	712.38	-287.86	79.15	1313.36	-285.73	76.67	712.06
4.55000	-2237.70	149.49	106.59	-2300.30	143.76	136.09	-2150.49	188.22	445.40	-2116.03	163.59	493.75	-1775.86	-3.66	44.84	-1975.54	-26.59	-123.89	-3364.74	-16.36	-152.42	-3160.33	-89.89	-319.95	-1952.03	64.08	1086.81	0.00	0.00	0.00	-1964.00	17.15	1461.03	-2019.50	128.37	1464.96	-2159.47	-24.04	1566.19	-2343.49	119.16	1426.98	712.70	-287.89	79.21	1312.78	-285.84	76.54	711.95
4.56000	-2240.44	150.01	116.55	-2279.08	143.82	147.92	-2129.65	187.78	438.62	-2097.00	164.10	487.14	-1778.45	-1.84	44.04	-1977.69	-26.29	-128.02	-3345.07	-16.45	-147.64	-3143.78	-88.91	-313.96	-1946.45	64.94	1089.17	0.00	0.00	0.00	-1954.39	16.90	1463.68	-1997.74	127.72	1466.98	-2148.68	-23.65	1564.35	-2328.87	118.57	1427.17	712.75	-287.70	79.15	1313.17	-286.11	76.47	712.04
4.57000	-2237.29	150.36	126.60	-2252.03	143.18	160.01	-2108.61	187.36	431.67	-2077.73	164.63	480.35	-1781.32	0.03	43.21	-1980.19	-25.96	-132.04	-3325.23	-16.52	-142.80	-3127.05	-87.90	-307.88	-1937.71	65.08	1091.12	0.00	0.00	0.00	-1931.84	16.05	1465.93	-1984.36	127.21	1469.47	-2137.84	-23.22	1562.49	-2314.21	118.01	1427.37	712.32	-287.79	79.09	1313.51	-286.04	76.57	711.93
4.58000	-2221.64	150.38	137.27	-2221.15	141.13	172.01	-2087.37	186.96	424.55	-2058.19	165.16	473.39	-1784.43	1.93	42.36	-1983.00	-25.59	-135.93	-3305.23	-16.57	-137.90	-3110.13	-86.87	-301.69	-1926.47	65.57	1092.87	0.00	0.00	0.00	-1935.16	14.73	1469.07	-1965.72	125.89	1472.05	-2126.94	-22.78	1560.61	-2299.51	117.48	1427.57	712.56	-287.84	79.22	1313.58	-285.61	76.73	711.57
4.59000	-2186.93	149.89	149.08	-2194.84	140.68	181.83	-2065.93	186.57	417.26	-2038.40	165.71	466.26	-1787.73	3.86	41.49	-1986.10	-25.19	-139.70	-3285.07	-16.61	-132.94	-3093.02	-85.83	-295.40	-1905.50	67.50	1094.88	0.00	0.00	0.00	-1926.31	14.58	1471.43	-1946.41	125.36	1474.12	-2115.99	-22.32	1558.70	-2284.76	116.98	1427.79	712.36	-287.72	79.23	1313.34	-285.60	76.73	711.71
4.60000	-2142.91	148.84	161.17	-2154.29	139.94	193.48	-2044.30	186.19	409.79	-2018.35	166.27	458.94	-1791.18	5.82	40.60	-1989.46	-24.75	-143.32	-3264.73	-16.62	-127.93	-3075.73	-84.77	-289.00	-1898.97	67.63	1096.96	0.00	0.00	0.00	-1913.66	14.07	1473.10	-1950.40	125.13	1476.72	-2104.97	-21.84	1556.76	-2269.98	116.51	1428.01	712.92	-287.84	79.33	1313.65	-286.18	76.76	711.70
4.61000	-2120.27	148.36	169.13	-2116.49	139.06	203.31	-2022.47	185.83	402.15	-1998.04	166.83	451.44	-1794.74	7.81	39.68	-1993.05	-24.28	-146.80	-3244.23	-16.62	-122.85	-3058.25	-83.69	-282.50	-1881.55	69.26	1099.16	0.00	0.00	0.00	-1903.88	14.16	1475.79	-1947.41	125.12	1479.63	-2093.91	-21.33	1554.80	-2255.15	116.07	1428.24	713.07	-287.70	79.41	1313.26	-285.93	76.64	712.47
4.62000	-2078.02	148.04	178.50	-2097.52	139.04	209.18	-2000.43	185.49	394.33	-1977.47	167.41	443.76	-1798.37	9.81	38.74	-1996.85	-23.77	-150.13	-3223.56	-16.59	-117.71	-3040.58	-82.59	-275.89	-1880.50	69.87	1100.86	0.00	0.00	0.00	-1883.92	13.64	1478.03	-1925.75	124.65	1481.75	-2082.78	-20.80	1552.82	-2240.28	115.67	1428.48	712.92	-288.01	79.29	1313.50	-285.67	76.81	712.30
4.63000	-2035.01	147.86	187.86	-2059.91	138.70	217.69	-1978.20	185.16	386.33	-1956.63	168.00	435.90	-1802.01	11.84	37.77	-2000.83	-23.23	-153.30	-3202.73	-16.55	-112.51	-3022.72	-81.47	-269.18	-1861.83	70.84	1103.24	0.00	0.00	0.00	-1870.74	13.73	1479.47	-1918.79	125.04	1483.35	-2071.61	-20.25	1550.81	-2225.37	115.30	1428.73	712.49	-287.70	79.32	1313.46	-285.63	76.74	711.70
4.64000	-2012.64	148.13	192.56	-2024.76	139.31	224.56	-1955.76	184.85	378.15	-1935.53	168.60	427.86	-1805.63	13.87	36.79	-2004.97	-22.66	-156.30	-3181.72	-16.49	-107.25	-3004.66	-80.34	-262.36	-1841.51	70.53	1112.21	0.00	0.00	0.00	-1865.92	13.48	1481.91	-1909.65	124.13	1486.34	-2060.37	-19.68	1548.77	-2210.42	114.96	1428.99	712.59	-287.56	79.27	1313.13	-286.07	76.61	711.80
4.65000	-1972.06	148.97	200.80	-1981.60	139.56	231.93	-1933.11	184.56	369.78	-1914.16	169.21	419.63	-1809.19	15.92	35.77	-2009.23	-22.06	-159.13	-3160.55	-16.41	-101.93	-2986.42	-79.18	-255.43	-1827.00	70.93	1115.39	0.00	0.00	0.00	-1857.58	12.98	1484.22	-1891.19	123.74	1487.47	-2049.08	-19.09	1546.71	-2195.43	114.66	1429.25	712.45	-287.89	79.06	1312.92	-285.89	76.51	711.85
4.66000	-1939.09	151.01	205.64	-1943.79	140.16	237.35	-1910.27	184.28	361.24	-1892.52	169.83	411.21	-1812.63	17.97	34.74	-2013.59	-21.43	-161.78	-3139.21	-16.31	-96.54	-2967.98	-78.01	-248.39	-1822.50	71.63	1116.95	0.00	0.00	0.00	-1838.78	12.65	1485.56	-1881.58	123.81	1489.08	-2037.73	-18.48	1544.63	-2180.40	114.39	1429.53	712.83	-288.12	79.18	1313.31	-285.83	76.61	711.54
4.67000	-1895.97	150.79	214.47	-1909.71	140.29	242.40	-1887.22	184.02	352.51	-1870.60	170.46	402.61	-1815.92	20.02	33.68	-2018.02	-20.77	-164.24	-3117.70	-16.20	-91.10	-2949.35	-76.82	-241.25	-1809.07	71.86	1118.78	0.00	0.00	0.00	-1834.39	12.58	1486.93	-1865.30	123.56	1490.22	-2026.32	-17.84	1542.51	-2165.32	114.15	1429.81	712.84	-287.90	79.25	1313.63	-285.46	76.84	711.52
4.68000	-1849.45	150.22	219.97	-1872.10	140.41	245.44	-1863.96	183.78	343.60	-1848.41	171.10	393.82	-1819.01	22.08	32.60	-2022.49	-20.09	-166.50	-3096.02	-16.06	-85.59	-2930.53	-75.61	-234.00	-1797.23	72.46	1120.32	0.00	0.00	0.00	-1821.63	12.29	1488.53	-1856.99	123.69	1491.56	-2014.86	-17.18	1540.38	-2150.22	113.95	1430.11	713.04	-287.81	79.33	1313.75	-285.77	76.79	712.05
4.69000	-1805.87	150.15	224.54	-1829.15	139.52	248.90	-1840.49	183.55	334.50	-1825.95	171.75	384.83	-1821.87	24.12	31.49	-2026.98	-19.37	-168.57	-3074.16	-15.90	-80.02	-2911.51	-74.38	-226.64	-1788.91	72.73	1121.29	0.00	0.00	0.00	-1817.55	12.12	1489.98	-1846.49	123.33	1492.78	-2003.34	-16.50	1538.21	-2135.07	113.78	1430.41	712.59	-287.93	79.14	1313.50	-285.87	76.65	712.05
4.70000	-1762.57	149.17	229.00	-1789.75	138.95	251.69	-1816.82	183.34	325.21	-1803.21	172.41	375.66	-1824.43	26.16	30.37	-2031.46	-18.64	-170.42	-3052.14	-15.73	-74.39	-2892.29	-73.13	-219.17	-1776.98	72.64	1122.45	0.00	0.00	0.00	-1800.39	11.77	1490.55	-1827.08	122.90	1493.54	-1991.77	-15.80	1536.02	-2119.88	113.64	1430.72	712.95	-287.62	79.34	1313.51	-285.65	76.66	711.93
4.71000	-1721.38	146.65	233.29	-1748.20	136.40	254.44	-1792.93	183.15	315.73	-1780.18	173.08	366.29	-1826.67	28.19	29.21	-2035.90	-17.87	-172.05	-3029.94	-15.53	-68.69	-2872.87	-71.87	-211.59	-1769.06	72.72	1123.29	0.00	0.00	0.00	-1785.86	12.02	1491.26	-1816.99	123.55	1494.57	-1980.13	-15.07	1533.81	-2104.65	113.55	1431.04	712.79	-287.83	79.32	1313.32	-285.68	76.60	711.80
4.72000	-1678.43	143.55	237.66	-1704.00	133.47	257.33	-1768.84	182.98	306.07	-1756.88	173.77	356.73	-1828.54	30.20	28.04	-2040.27	-17.09	-173.47	-3007.58	-15.31	-62.94	-2853.26	-70.58	-203.90	-1755.78	72.19	1124.17	0.00	0.00	0.00	-1772.42	11.84	1491.77	-1811.26	122.70	1495.40	-1968.44	-14.32	1531.57	-2089.39	113.48	1431.37	712.71	-288.11	79.20	1313.06	-285.99	76.50	711.72
4.73000	-1637.62	139.17	241.19	-1662.27	130.65	259.13	-1744.54	182.82	296.21	-1733.29	174.46	346.97	-1829.37	31.20	27.44	-2044.56	-16.28	-174.65	-2985.04	-15.08	-57.11	-2833.45	-69.28	-196.09	-1743.43	71.84	1125.03	0.00	0.00	0.00	-1762.04	11.77	1500.64	-1794.69	122.61	1495.69	-1956.69	-13.55	1529.30	-2074.08	113.46	1431.71	712.82	-287.77	79.27	1312.89	-285.90	76.57	711.80
4.74000	-1597.62	137.01	243.37	-1625.55	131.13	259.44	-1720.02	182.68	286.16	-1709.42	175.17	337.01	-1830.74	32.66	26.55	-2048.72	-15.44	-175.59	-2962.32	-14.82	-51.23	-2813.44	-67.95	-188.18	-1731.13	71.17	1125.76	0.00	0.00	0.00	-1752.04	11.31	1502.67	-1781.16	123.05	1495.90	-1944.89	-12.75	1527.01	-2058.74	113.47	1432.06	712.96	-287.57	79.30	1313.01	-285.85	76.52	712.32
4.75000	-1558.38	132.43	246.29	-1589.95	128.38	259.21	-1695.29	182.56	275.92	-1685.25	175.88	326.86	-1831.22	33.19	26.12	-2052.74	-14.59	-176.29	-2939.43	-14.55	-45.28	-2793.23	-66.61	-180.15	-1723.77	70.97	1126.27	0.00	0.00	0.00	-1741.16	11.51	1502.77	-1769.02	122.70	1496.08	-1933.02	-11.93	1524.68	-2043.37	113.51	1432.42	713.08	-287.95	79.38	1313.30	-285.83	76.76	712.72
4.76000	-1526.23	130.68	248.44	-1557.68	128.10	258.50	-1670.35	182.46	265.48	-1660.80	176.61	316.50	-1831.07	33.05	26.01	-2056.58	-13.72	-176.73	-2916.37	-14.25	-39.27	-2772.82	-65.25	-172.01	-1711.59	69.39	1126.63	0.00	0.00	0.00	-1731.73	11.42	1502.67	-1751.18	121.69	1495.56	-1921.10	-11.09	1522.34	-2027.95	113.60	1432.78	712.82	-288.07	79.19	1313.24	-285.82	76.71	712.51
4.77000	-1488.58	130.69	249.53	-1521.12	127.30	257.56	-1645.20	182.38	254.85	-1636.06	177.35	305.95	-1830.53	32.49	26.08	-2060.22	-12.82	-176.92	-2893.14	-13.93	-33.19	-2752.20	-63.87	-163.75	-1701.02	68.70	1126.93	0.00	0.00	0.00	-1719.45	11.41	1502.10	-1749.49	122.17	1496.19	-1909.12	-10.22	1519.96	-2012.50	113.72	1433.16	713.21	-287.82	79.43	1313.37	-285.86	76.71	712.10
4.78000	-1444.69	131.88	250.07	-1485.03	127.78	256.29	-1619.83	182.31	244.01	-1611.02	178.09	295.19	-1829.82	31.78	26.19	-2063.64	-11.91	-176.83	-2869.72	-13.60	-27.05	-2731.38	-62.47	-155.39	-1687.61	69.95	1127.43	0.00	0.00	0.00	-1708.74	11.46	1501.35	-1734.22	122.31	1494.62	-1897.08	-9.33	1517.56	-1997.01	113.88	1433.55	712.79	-287.74	79.27	1313.55	-286.09	76.62	712.21
4.79000	-1410.83	133.63	249.54	-1440.16	128.23	255.91	-1594.24	182.27	232.98	-1585.68	178.85	284.23	-1829.19	31.16	26.18	-2066.80	-10.98	-176.48	-2846.14	-13.24	-20.84	-2710.36	-61.05	-146.90	-1676.31	68.89	1127.46	0.00	0.00	0.00	-1699.06	11.47	1500.36	-1727.17	123.11	1493.67	-1884.98	-8.41	1515.14	-1981.49	114.08	1433.94	713.13	-287.85	79.42	1313.38	-286.13	76.60	712.16
4.80000	-1377.19	135.11	248.55	-1409.65	129.55	252.54	-1568.43	182.24	221.75	-1560.05	179.62	273.06	-1827.94	29.78	26.57	-2069.67	-10.04	-175.84	-2822.37	-12.86	-14.57	-2689.13	-59.62	-138.31	-1668.72	67.87	1127.37	0.00	0.00	0.00	-1688.82	11.72	1498.93	-1722.06	123.06	1491.91	-1872.82	-7.48	1512.68	-1965.93	114.31	1434.35	713.38	-288.00	79.43	1313.45	-285.76	76.76	712.31
4.81000	-1346.64	137.14	247.02	-1380.28	130.15	248.98	-1542.41	182.24	210.32	-1534.12	180.40	261.69	-1828.97	31.11	25.57	-2072.24	-9.07	-174.91	-2798.43	-12.46	-8.23	-2667.70	-58.16	-129.59	-1657.95	66.12	1127.11	0.00	0.00	0.00	-1677.83	12.11	1497.32	-1708.48	122.37	1490.58	-1860.61	-6.51	1510.20	-1950.34	114.59	1434.77	712.65	-287.91	79.16	1313.14	-285.78	76.61	712.47
4.82000	-1315.95	138.33	245.82	-1343.22	131.15	247.30	-1516.16	182.25	198.68	-1505.65	181.22	250.85	-1828.34	30.40	25.88	-2074.47	-8.10	-173.69	-2774.31	-12.05	-1.83	-2646.06	-56.68	-120.76	-1648.71	64.88	1126.59	0.00	0.00	0.00	-1667.79	12.47	1495.42	-1698.03	123.32	1489.19	-1848.33	-5.53	1507.69	-1934.71	114.90	1435.19	712.76	-287.99	79.10	1313.16	-286.11	76.62	712.15
4.83000	-1294.45	138.86	242.84	-1310.51	133.88	245.06	-1484.44	183.67	187.48	-1479.78	179.09	238.68	-1827.86	29.46	26.20	-2076.34	-7.11	-172.16	-2750.02	-11.61	4.64	-2624.21	-55.19	-111.81	-1642.81	63.56	1125.79	0.00	0.00	0.00	-1656.81	12.95	1493.28	-1685.41	123.24	1486.59	-1836.00	-4.51	1505.16	-1919.04	115.25	1435.63	712.64	-287.97	79.23	1313.88	-285.81	76.78	712.65
4.84000	-1268.80	139.74	240.42	-1289.34	130.55	240.99	-1457.94	181.64	175.00	-1452.82	181.44	228.39	-1829.61	31.17	25.15	-2077.81	-6.11	-170.33	-2725.54	-11.15	11.17	-2602.16	-53.67	-102.75	-1630.75	62.33	1125.12	0.00	0.00	0.00	-1646.14	12.81	1490.93	-1675.03	124.49	1483.90	-1823.60	-3.48	1502.59	-1903.34	115.65	1436.07	713.13	-287.77	79.43	1313.75	-285.69	76.84	712.46
4.85000	-1245.30	141.02	237.56	-1276.16	135.82	233.76	-1431.80	182.17	163.99	-1428.03	183.38	218.11	-1830.19	31.03	24.48	-2078.87	-5.09	-168.18	-2700.89	-10.66	17.77	-2579.89	-52.14	-93.57	-1621.58	61.07	1124.03	0.00	0.00	0.00	-1633.93	13.47	1488.32	-1650.28	130.24	1485.86	-1811.15	-2.42	1500.00	-1887.61	116.08	1436.53	711.89	-288.04	79.03	1312.48	-285.80	76.64	711.90
4.86000	-1223.43	141.91	234.72	-1253.73	137.22	230.31	-1408.22	181.26	153.12	-1405.74	183.93	207.69	-1831.81	30.74	22.94	-2079.48	-4.06	-165.70	-2676.06	-10.16	24.44	-2557.42	-50.58	-84.27	-1612.75	60.13	1122.83	0.00	0.00	0.00	-1624.87	13.56	1485.65	-1638.39	131.71	1484.14	-1798.64	-1.33	1497.38	-1871.84	116.55	1437.00	711.87	-287.86	78.95	1313.41	-285.95	76.74	711.80
4.87000	-1204.49	144.24	231.27	-1233.01	139.04	226.28	-1385.94	181.93	143.12	-1385.39	185.03	197.91	-1834.34	30.32	20.65	-2079.61	-3.03	-162.89	-2651.04	-9.64	31.18	-2534.73	-49.01	-74.85	-1603.57	58.79	1121.60	0.00	0.00	0.00	-1614.55	13.88	1482.64	-1628.45	131.76	1481.05	-1786.06	-0.22	1494.74	-1856.04	117.07	1437.47	712.90	-287.95	79.22	1313.53	-285.75	76.78	711.88
4.88000	-1186.95	146.43	227.59	-1215.77	140.86	221.18	-1366.36	181.19	133.51	-1366.95	186.31	188.80	-1837.66	29.79	17.70	-2079.25	-1.98	-159.74	-2625.85	-9.09	37.98	-2511.84	-47.42	-65.31	-1593.25	57.41	1120.75	0.00	0.00	0.00	-1604.11	14.21	1479.32	-1616.88	132.06	1477.67	-1773.43	0.92	1492.07	-1840.20	117.62	1437.96	713.20	-287.87	79.34	1313.25	-285.98	76.64	712.18
4.89000	-1171.04	148.64	223.28	-1199.48	143.82	216.35	-1347.81	181.97	124.43	-1351.98	185.25	179.01	-1841.62	29.15	14.19	-2078.36	-0.93	-156.25	-2600.48	-8.52	44.85	-2488.73	-45.81	-55.65	-1580.60	56.03	1119.84	0.00	0.00	0.00	-1593.64	14.49	1476.11	-1607.34	132.19	1474.28	-1760.74	2.08	1489.36	-1824.33	118.22	1438.46	713.11	-287.74	79.29	1313.65	-285.82	76.68	711.71
4.90000	-1157.50	151.39	217.99	-1185.98	147.61	210.08	-1332.74	182.02	115.19	-1336.60	188.06	171.08	-1846.11	28.43	10.24	-2076.91	0.13	-152.40	-2574.92	-7.93	51.78	-2465.41	-44.17	-45.87	-1569.35	54.51	1119.11	0.00	0.00	0.00	-1583.92	15.17	1472.91	-1597.47	132.59	1470.72	-1747.99	3.27	1486.63	-1808.43	118.86	1438.97	712.06	-287.56	79.10	1313.20	-285.80	76.56	711.53
4.91000	-1146.20	154.35	211.66	-1172.70	151.02	204.44	-1319.89	183.33	106.36	-1324.31	189.57	162.58	-1850.98	27.63	5.95	-2074.89	1.20	-148.19	-2549.19	-7.32	58.79	-2441.87	-42.52	-35.97	-1558.02	52.94	1118.40	0.00	0.00	0.00	-1572.43	15.58	1469.65	-1585.97	132.76	1467.38	-1735.18	4.48	1483.88	-1792.50	119.55	1439.49	712.07	-287.78	79.19	1313.43	-286.05	76.52	711.69
4.92000	-1136.07	156.93	204.81	-1161.88	153.65	197.53	-1308.99	184.43	97.84	-1313.40	191.76	154.35	-1856.11	26.78	1.42	-2072.25	2.28	-143.62	-2523.27	-6.69	65.86	-2418.12	-40.85	-25.95	-1544.37	51.28	1117.43	0.00	0.00	0.00	-1561.18	15.82	1466.66	-1572.36	133.35	1464.27	-1725.60	6.35	1480.82	-1776.53	120.27	1440.02	712.10	-287.88	79.04	1313.35	-285.97	76.54	711.47
4.93000	-1127.39	159.39	197.41	-1156.71	146.68	188.36	-1300.10	186.38	89.08	-1304.68	193.48	146.15	-1861.37	25.88	-3.23	-2068.98	3.35	-138.67	-2497.17	-6.04	73.00	-2394.15	-39.16	-15.81	-1536.51	49.80	1116.26	0.00	0.00	0.00	-1548.95	16.47	1463.91	-1560.75	134.23	1461.45	-1713.90	6.62	1477.91	-1760.53	121.04	1440.56	712.38	-288.05	79.10	1313.46	-285.96	76.58	711.45
4.94000	-1119.98	162.12	189.24	-1149.65	149.30	180.18	-1291.57	189.98	81.16	-1298.04	194.63	137.74	-1866.62	24.95	-7.92	-2065.04	4.44	-133.34	-2470.88	-5.36	80.21	-2369.96	-37.45	-5.54	-1521.59	48.64	1114.92	0.00	0.00	0.00	-1538.75	16.92	1461.52	-1552.51	134.55	1459.08	-1702.69	7.95	1475.14	-1744.50	121.85	1441.11	712.46	-287.64	79.17	1313.61	-285.39	76.82	711.47
4.95000	-1113.42	164.28	180.87	-1142.51	150.26	172.02	-1283.85	194.51	73.49	-1292.74	195.35	129.43	-1871.74	24.01	-12.52	-2060.42	5.52	-127.62	-2444.41	-4.66	87.49	-2345.56	-35.72	4.85	-1507.29	46.91	1113.30	0.00	0.00	0.00	-1527.50	17.59	1459.55	-1539.64	135.01	1456.95	-1689.29	7.19	1472.53	-1728.44	122.71	1441.67	712.38	-287.56	79.24	1312.58	-285.97	76.52	711.43
4.96000	-1107.96	166.59	171.99	-1137.65	153.67	162.78	-1278.46	197.48	65.65	-1287.78	196.69	121.81	-1876.59	23.07	-16.94	-2055.07	6.61	-121.50	-2417.76	-3.94	94.83	-2320.94	-33.97	15.36	-1495.18	46.11	1111.48	0.00	0.00	0.00	-1515.62	18.38	1458.02	-1527.71	135.44	1455.26	-1677.46	8.68	1470.13	-1712.35	123.61	1442.24	712.60	-287.77	79.25	1313.32	-285.73	76.70	711.72
4.97000	-1103.00	167.64	162.86	-1132.34	153.85	154.23	-1275.80	197.96	56.31	-1284.71	196.22	113.59	-1881.04	22.13	-21.07	-2048.99	7.70	-114.98	-2390.92	-3.20	102.25	-2296.10	-32.20	26.00	-1479.76	44.98	1109.30	0.00	0.00	0.00	-1501.62	19.32	1456.85	-1514.69	136.49	1453.94	-1665.20	9.78	1468.13	-1696.22	124.55	1442.83	712.42	-287.57	79.07	1313.23	-285.81	76.53	712.39
4.98000	-1098.84	168.28	153.62	-1129.29	156.28	144.33	-1273.39	198.24	47.24	-1282.03	195.83	105.86	-1884.97	21.23	-24.80	-2042.12	8.79	-108.05	-2363.90	-2.43	109.74	-2271.04	-30.41	36.76	-1465.22	43.96	1107.34	0.00	0.00	0.00	-1488.95	20.36	1456.08	-1501.59	137.56	1453.05	-1654.47	13.53	1466.22	-1680.07	125.54	1443.42	712.78	-287.40	79.28	1313.17	-285.66	76.47	712.37
4.99000	-1095.32	167.77	144.03	-1125.91	155.71	135.24	-1272.76	196.44	37.55	-1277.79	197.96	99.34	-1888.23	20.37	-28.03	-2034.46	9.87	-100.70	-2336.69	-1.65	117.29	-2245.75	-28.60	47.65	-1452.59	43.36	1105.03	0.00	0.00	0.00	-1475.48	21.36	1455.66	-1489.74	138.53	1452.39	-1640.78	13.96	1464.45	-1663.88	126.57	1444.03	713.13	-287.21	79.45	1313.25	-285.47	76.59	711.86
5.00000	-1092.12	166.02	134.47	-1121.24	159.88	125.72	-1269.47	198.74	30.29	-1274.74	198.52	92.46	-1890.71	19.56	-30.66	-2025.98	10.96	-92.93	-2309.29	-0.84	124.92	-2220.25	-26.77	58.67	-1434.26	43.30	1103.24	0.00	0.00	0.00	-1463.41	22.32	1455.52	-1474.09	139.59	1452.00	-1626.29	14.58	1463.11	-1647.67	127.65	1444.64	712.55	-287.72	79.18	1313.05	-285.67	76.59	711.53
5.01000	-1089.18	162.65	124.88	-1118.13	157.46	117.02	-1267.61	198.07	22.45	-1272.06	198.49	85.57	-1892.27	18.82	-32.57	-2016.64	12.04	-84.72	-2281.71	-0.00	132.61	-2194.52	-24.92	69.81	-1418.46	43.86	1101.53	0.00	0.00	0.00	-1449.52	23.65	1455.58	-1459.42	140.70	1451.99	-1613.87	17.42	1461.76	-1631.43	128.78	1445.27	712.06	-287.79	79.09	1313.22	-285.54	76.47	711.54
5.02000	-1086.24	158.58	116.06	-1115.91	153.05	107.45	-1266.56	197.19	16.49	-1269.09	198.33	79.17	-1892.77	18.17	-33.67	-2006.42	13.12	-76.07	-2253.94	0.85	140.38	-2168.57	-23.05	81.07	-1402.84	44.72	1100.23	0.00	0.00	0.00	-1435.28	24.86	1455.78	-1446.00	141.94	1452.12	-1599.21	18.40	1460.55	-1615.15	129.95	1445.91	712.33	-287.74	79.15	1312.72	-285.69	76.32	711.44
5.03000	-1080.88	154.48	106.35	-1111.74	148.84	98.83	-1264.04	196.18	14.87	-1265.31	196.47	73.32	-1892.09	17.62	-33.84	-1995.29	14.20	-66.98	-2225.99	1.73	148.22	-2142.40	-21.16	92.47	-1387.06	45.73	1098.97	0.00	0.00	0.00	-1422.15	25.92	1456.16	-1431.40	143.26	1452.47	-1585.26	20.03	1459.41	-1598.85	131.17	1446.56	712.59	-287.61	79.14	1313.10	-285.65	76.55	711.11
5.04000	-1070.65	150.62	91.51	-1101.30	144.85	85.90	-1262.30	193.89	15.09	-1257.29	193.92	72.28	-1890.09	17.18	-32.99	-1983.22	15.27	-57.44	-2197.84	2.63	156.13	-2115.99	-19.25	103.99	-1370.26	47.33	1098.00	0.00	0.00	0.00	-1408.07	27.22	1456.81	-1417.16	144.54	1453.18	-1570.72	21.85	1458.46	-1582.52	132.43	1447.22	713.62	-287.74	79.49	1313.40	-285.64	76.75	711.33
5.05000	-1069.36	148.02	78.13	-1101.57	141.97	75.61	-1261.26	192.07	14.96	-1251.60	192.16	71.03	-1886.65	16.87	-31.01	-1970.19	16.33	-47.43	-2169.51	3.56	164.11	-2089.37	-17.32	115.64	-1352.96	49.82	1097.47	0.00	0.00	0.00	-1393.48	28.75	1458.21	-1402.42	145.77	1454.59	-1555.11	22.75	1458.08	-1566.17	133.74	1447.90	713.08	-287.77	79.36	1312.94	-285.39	76.64	712.21
5.06000	-1067.74	146.23	68.78	-1096.77	138.76	67.77	-1259.41	192.67	15.76	-1249.18	190.34	70.40	-1881.63	16.70	-27.79	-1956.18	17.39	-36.96	-2140.98	4.50	172.16	-2062.51	-15.37	127.43	-1335.69	51.99	1097.15	0.00	0.00	0.00	-1378.51	30.24	1460.33	-1386.17	147.04	1456.80	-1541.24	25.78	1458.78	-1553.00	132.90	1448.72	712.94	-287.66	79.27	1313.61	-285.35	76.66	712.11
5.07000	-1063.40	144.37	61.66	-1096.38	137.35	61.23	-1258.58	192.45	15.66	-1246.85	189.71	70.81	-1874.91	16.68	-23.23	-1941.14	18.44	-26.01	-2112.27	5.48	180.28	-2035.43	-13.40	139.34	-1316.15	55.43	1097.12	0.00	0.00	0.00	-1362.79	31.66	1462.60	-1371.48	148.74	1459.08	-1526.44	28.24	1459.60	-1537.15	135.15	1449.58	712.81	-287.49	79.41	1313.41	-285.30	76.71	711.61
5.08000	-1060.45	143.88	54.01	-1097.04	137.57	54.15	-1258.38	192.15	15.10	-1244.47	189.20	70.32	-1866.34	16.84	-17.22	-1925.06	19.48	-14.57	-2083.37	6.47	188.48	-2008.12	-11.41	151.38	-1300.47	58.56	1097.00	0.00	0.00	0.00	-1347.08	33.05	1464.86	-1354.21	150.08	1461.16	-1510.99	29.54	1460.45	-1522.43	136.17	1450.32	713.03	-287.58	79.49	1313.11	-285.67	76.62	711.24
5.09000	-1059.19	143.74	46.36	-1089.26	137.18	49.50	-1258.10	192.61	14.68	-1241.74	189.20	69.72	-1855.81	17.18	-9.65	-1907.91	20.51	-2.65	-2054.27	7.49	196.75	-1980.58	-9.40	163.55	-1283.04	62.06	1096.69	0.00	0.00	0.00	-1332.94	34.67	1466.95	-1340.23	151.56	1463.32	-1495.52	31.06	1461.23	-1507.06	137.91	1450.73	712.79	-287.55	79.34	1313.01	-285.37	76.66	711.50
5.10000	-1057.75	141.72	40.48	-1087.99	135.95	44.54	-1256.48	194.26	15.73	-1239.75	188.17	68.89	-1843.18	17.72	-0.43	-1889.66	21.53	9.77	-2024.98	8.53	205.09	-1952.81	-7.37	175.85	-1263.81	66.58	1096.59	0.00	0.00	0.00	-1318.63	36.04	1468.70	-1324.64	152.87	1465.15	-1480.80	33.38	1461.58	-1491.58	139.32	1451.23	712.63	-287.61	79.34	1313.26	-285.32	76.77	711.58
5.11000	-1053.73	139.72	37.39	-1087.55	134.86	40.16	-1256.06	193.80	16.00	-1238.27	187.39	68.47	-1828.31	18.47	10.55	-1870.29	22.53	22.69	-1995.51	9.60	213.50	-1924.80	-5.32	188.28	-1248.14	70.87	1096.55	0.00	0.00	0.00	-1304.43	37.21	1470.38	-1309.47	154.31	1466.73	-1465.57	34.46	1461.57	-1476.16	141.53	1451.43	712.83	-287.72	79.33	1313.29	-285.54	76.74	711.85
5.12000	-1061.44	139.51	31.17	-1095.76	133.95	35.34	-1255.62	193.07	16.07	-1236.82	186.78	67.88	-1811.09	19.45	23.40	-1849.76	23.53	36.13	-1965.84	10.68	221.99	-1896.57	-3.25	200.85	-1231.29	75.34	1096.73	0.00	0.00	0.00	-1288.42	38.62	1471.79	-1293.69	155.30	1468.30	-1450.30	35.39	1461.71	-1461.29	142.91	1451.73	712.80	-287.76	79.35	1313.12	-285.45	76.64	712.64
5.13000	-1052.17	138.18	31.67	-1086.68	133.99	35.81	-1255.21	193.34	16.74	-1234.76	187.41	67.69	-1802.21	17.29	28.19	-1828.06	24.51	50.08	-1935.97	11.80	230.55	-1868.10	-1.15	213.55	-1217.49	79.60	1096.81	0.00	0.00	0.00	-1275.13	40.04	1473.31	-1277.74	156.57	1469.88	-1435.54	36.60	1462.45	-1445.64	145.67	1452.07	712.65	-287.73	79.31	1313.11	-285.54	76.66	711.82
5.14000	-1051.98	138.24	30.33	-1086.06	135.01	35.39	-1255.27	192.48	16.53	-1234.50	186.31	67.36	-1787.14	14.88	42.64	-1805.14	25.47	64.56	-1905.92	12.93	239.18	-1839.39	0.96	226.38	-1202.15	83.59	1097.13	0.00	0.00	0.00	-1260.03	41.03	1474.72	-1263.45	157.65	1471.35	-1421.98	39.10	1463.20	-1431.15	146.47	1452.95	711.68	-287.80	79.05	1313.65	-285.48	76.85	711.75
5.15000	-1051.95	138.36	29.36	-1097.00	134.64	32.31	-1255.14	192.68	16.79	-1233.77	186.27	67.39	-1775.29	19.14	56.52	-1781.00	26.43	79.57	-1875.67	14.10	247.89	-1810.46	3.09	239.35	-1188.21	87.36	1097.51	0.00	0.00	0.00	-1246.64	42.05	1476.22	-1248.69	158.39	1472.89	-1407.20	39.56	1464.26	-1417.51	146.26	1454.21	712.73	-287.77	79.21	1313.15	-285.58	76.73	711.94
5.16000	-1051.78	138.14	28.79	-1092.51	134.88	32.50	-1255.21	192.25	16.74	-1233.08	186.05	67.13	-1761.71	23.34	70.95	-1767.86	29.06	93.75	-1845.22	15.28	256.67	-1781.28	5.25	252.45	-1173.17	89.62	1098.03	0.00	0.00	0.00	-1231.56	42.74	1477.67	-1232.08	159.16	1474.57	-1393.62	41.01	1465.50	-1402.94	147.65	1455.34	712.87	-287.68	79.36	1313.19	-285.47	76.61	711.42
5.17000	-1051.70	138.04	28.37	-1091.12	134.08	32.27	-1255.21	192.08	16.81	-1232.41	186.15	67.06	-1733.30	27.15	85.35	-1749.40	30.32	109.16	-1814.58	16.49	265.53	-1751.88	7.42	265.69	-1160.34	91.31	1098.74	0.00	0.00	0.00	-1216.87	43.34	1479.24	-1216.68	159.58	1476.30	-1380.08	42.64	1466.62	-1388.95	148.24	1456.93	712.90	-287.39	79.44	1313.46	-285.71	76.58	711.50
5.18000	-1061.82	138.20	25.05	-1088.07	134.05	32.65	-1254.45	192.67	17.26	-1232.14	185.82	66.70	-1715.94	30.99	101.11	-1728.81	30.50	124.55	-1783.75	17.73	274.46	-1727.18	9.11	281.92	-1146.27	92.73	1099.51	0.00	0.00	0.00	-1202.37	43.64	1480.79	-1204.06	160.09	1478.17	-1365.60	42.92	1468.05	-1374.85	148.83	1458.67	713.29	-287.51	79.53	1313.54	-285.64	76.72	712.13
5.19000	-1061.65	138.50	24.61	-1088.50	134.42	32.72	-1254.31	192.75	17.57	-1231.97	185.63	66.61	-1693.08	30.58	116.40	-1699.77	33.30	140.02	-1752.72	18.99	283.47	-1701.37	10.81	297.89	-1134.27	93.75	1100.10	0.00	0.00	0.00	-1188.04	44.19	1482.29	-1192.86	161.46	1480.80	-1351.28	42.84	1469.39	-1361.12	149.33	1460.28	712.74	-287.96	79.23	1313.20	-285.80	76.72	712.68
5.20000	-1057.87	138.41	25.04	-1088.25	133.97	32.43	-1254.75	191.78	17.31	-1232.11	184.83	66.27	-1666.90	29.46	128.84	-1673.56	33.78	155.07	-1727.71	22.77	298.52	-1675.10	13.45	312.61	-1120.98	94.11	1101.04	0.00	0.00	0.00	-1175.27	44.69	1483.92	-1175.92	161.05	1482.20	-1338.14	43.60	1471.03	-1348.05	148.86	1462.28	712.40	-287.88	79.12	1313.04	-285.66	76.73	712.12
5.21000	-1055.82	138.51	25.10	-1086.93	134.23	32.68	-1254.01	192.72	17.88	-1231.29	185.35	66.33	-1642.28	28.75	141.59	-1648.22	33.07	168.88	-1699.35	23.49	312.64	-1648.04	16.17	325.72	-1108.28	94.20	1102.11	0.00	0.00	0.00	-1163.52	44.83	1485.65	-1165.19	162.08	1484.71	-1324.41	43.88	1472.71	-1334.05	150.23	1464.28	712.57	-287.60	79.20	1313.88	-285.87	76.71	711.91
5.22000	-1057.00	138.83	24.91	-1088.17	134.04	32.32	-1253.98	192.24	17.71	-1230.72	185.70	66.73	-1610.48	27.89	153.51	-1621.56	32.17	180.79	-1672.02	26.08	323.86	-1620.01	18.33	336.85	-1095.39	93.60	1103.43	0.00	0.00	0.00	-1149.64	45.28	1487.40	-1152.47	162.70	1486.85	-1310.96	44.10	1474.62	-1320.21	150.88	1466.43	712.19	-287.76	79.15	1313.88	-285.77	76.69	711.88
5.23000	-1057.10	138.16	24.61	-1085.32	134.50	33.41	-1253.83	192.31	18.09	-1230.37	185.65	66.68	-1580.18	26.51	162.93	-1591.47	31.24	190.25	-1642.69	26.39	333.16	-1591.94	20.79	345.75	-1083.54	93.11	1105.11	0.00	0.00	0.00	-1136.66	45.17	1489.17	-1137.04	161.67	1488.11	-1298.39	45.30	1476.64	-1307.40	150.44	1468.63	712.75	-287.92	79.28	1313.19	-285.78	76.56	711.75
5.24000	-1054.56	137.90	25.13	-1085.41	135.02	33.22	-1253.62	192.10	18.05	-1230.46	185.02	66.57	-1551.33	24.23	169.33	-1561.14	29.29	196.66	-1612.70	26.42	339.62	-1563.40	22.68	352.29	-1072.08	92.96	1106.83	0.00	0.00	0.00	-1123.89	45.47	1490.96	-1125.63	162.49	1490.59	-1285.28	45.61	1478.83	-1293.97	150.98	1470.89	712.99	-287.47	79.45	1313.20	-285.55	76.61	712.08
5.25000	-1054.48	137.65	25.11	-1085.32	134.69	33.11	-1253.84	191.94	18.21	-1230.45	184.54	66.60	-1519.43	24.04	173.12	-1529.42	28.65	200.44	-1584.44	27.95	342.33	-1533.98	23.44	356.41	-1059.08	92.46	1108.71	0.00	0.00	0.00	-1110.11	45.71	1492.69	-1108.72	161.92	1492.02	-1271.98	45.61	1480.80	-1280.67	151.47	1473.08	712.90	-287.51	79.37	1313.73	-285.65	76.76	712.49
5.26000	-1050.67	138.03	26.89	-1085.03	134.09	33.20	-1253.47	191.99	18.59	-1230.07	184.60	67.10	-1487.80	22.09	173.64	-1496.87	27.51	201.21	-1554.18	27.40	342.42	-1505.21	24.40	357.29	-1047.36	91.26	1110.85	0.00	0.00	0.00	-1097.21	45.63	1494.39	-1095.97	161.88	1493.63	-1259.27	46.17	1482.79	-1268.19	150.99	1475.21	712.95	-287.94	79.30	1313.39	-285.49	76.71	711.95
5.27000	-1050.44	138.01	26.82	-1085.05	134.24	33.03	-1252.75	192.67	19.46	-1229.90	184.44	67.43	-1451.57	20.50	172.24	-1460.78	27.44	199.60	-1523.30	25.82	339.35	-1476.11	24.30	355.31	-1034.05	90.41	1112.88	0.00	0.00	0.00	-1083.46	45.74	1495.95	-1084.37	161.73	1495.27	-1246.40	46.45	1484.86	-1255.06	151.36	1477.24	712.91	-287.71	79.28	1313.31	-285.55	76.68	711.69
5.28000	-1050.49	138.26	26.56	-1084.98	134.56	32.44	-1252.50	192.36	19.68	-1229.99	183.66	67.76	-1414.63	20.28	168.21	-1425.31	27.15	194.97	-1493.25	24.89	332.40	-1446.80	23.82	350.16	-1025.55	89.41	1114.74	0.00	0.00	0.00	-1070.70	45.79	1497.37	-1071.53	162.02	1496.65	-1233.87	47.17	1486.61	-1241.97	152.01	1479.04	712.14	-287.69	79.02	1313.62	-285.40	76.85	711.99
5.29000	-1050.34	138.24	26.48	-1086.53	133.32	32.18	-1252.30	191.96	20.50	-1229.85	183.41	68.38	-1371.16	16.06	162.97	-1388.04	26.38	188.01	-1461.14	22.15	322.40	-1416.88	22.30	342.13	-1012.38	88.78	1116.56	0.00	0.00	0.00	-1059.08	45.73	1498.62	-1058.76	162.03	1498.00	-1220.59	46.60	1487.94	-1229.26	151.93	1480.72	712.42	-287.76	79.16	1313.36	-285.94	76.54	711.88
5.30000	-1050.25	138.29	26.33	-1088.19	133.38	31.60	-1251.44	192.42	21.71	-1229.34	183.55	69.09	-1332.31	15.77	154.75	-1347.81	23.57	179.30	-1429.54	20.35	308.49	-1385.71	19.76	331.54	-1001.46	87.95	1117.98	0.00	0.00	0.00	-1045.56	45.83	1499.58	-1047.43	162.10	1499.07	-1208.37	47.28	1489.41	-1217.05	151.09	1482.34	712.21	-287.74	79.22	1313.47	-286.13	76.47	712.22
5.31000	-1049.94	138.04	26.37	-1086.63	133.08	31.83	-1251.44	190.95	22.39	-1229.11	182.94	69.78	-1288.17	14.45	145.94	-1306.16	21.54	169.19	-1397.44	19.10	291.59	-1354.24	17.16	318.21	-988.04	87.66	1119.07	0.00	0.00	0.00	-1032.47	45.58	1500.35	-1035.68	162.11	1499.94	-1195.15	46.50	1490.46	-1204.00	151.52	1483.50	712.80	-287.86	79.16	1313.27	-286.23	76.41	711.61
5.32000	-1049.72	138.07	26.30	-1088.04	133.23	31.57	-1250.88	190.23	23.68	-1228.58	183.10	70.88	-1242.61	15.38	136.00	-1263.37	18.75	158.06	-1364.13	17.87	272.15	-1322.48	14.95	302.30	-978.08	87.23	1119.90	0.00	0.00	0.00	-1020.75	45.70	1500.90	-1023.33	162.09	1500.56	-1182.41	46.32	1491.35	-1191.54	151.68	1484.35	712.90	-287.45	79.31	1313.67	-286.02	76.73	711.63
5.33000	-1049.83	138.60	25.92	-1091.97	133.26	30.69	-1250.41	189.58	25.15	-1228.21	182.80	71.86	-1198.85	15.61	125.82	-1218.35	18.07	145.74	-1329.22	16.17	250.98	-1289.50	12.75	284.56	-965.99	87.04	1120.54	0.00	0.00	0.00	-1007.95	45.44	1501.07	-1011.44	161.96	1500.80	-1170.40	47.06	1492.14	-1179.35	151.20	1485.16	713.01	-287.68	79.32	1313.68	-285.69	76.75	712.07
5.34000	-1049.92	139.18	25.54	-1086.96	134.23	32.67	-1250.16	187.96	26.61	-1227.91	182.31	72.82	-1151.55	11.94	116.47	-1174.45	15.23	133.16	-1291.56	13.05	228.88	-1254.85	10.28	265.56	-956.04	87.20	1120.81	0.00	0.00	0.00	-995.74	45.38	1501.09	-998.87	161.70	1500.88	-1157.29	46.49	1492.44	-1167.30	150.19	1485.87	712.84	-287.36	79.29	1313.90	-285.67	76.75	711.98
5.35000	-1050.17	139.47	25.27	-1084.54	136.34	32.57	-1249.51	187.00	28.21	-1227.97	181.45	73.81	-1104.50	8.52	106.52	-1129.14	11.99	120.99	-1251.60	9.39	206.67	-1218.58	7.65	245.64	-942.78	87.64	1120.76	0.00	0.00	0.00	-982.26	45.29	1500.84	-987.14	161.54	1500.65	-1144.39	45.75	1492.54	-1154.23	150.74	1486.10	712.69	-287.67	79.37	1313.00	-285.99	76.49	712.07
5.36000	-1050.12	139.54	25.14	-1082.30	136.99	32.84	-1250.06	184.97	29.25	-1227.26	181.62	75.09	-1058.70	3.73	97.01	-1081.98	7.88	109.78	-1209.82	4.96	184.62	-1181.39	4.53	225.63	-931.79	88.15	1120.56	0.00	0.00	0.00	-969.87	45.43	1500.32	-975.71	161.31	1500.22	-1132.22	45.99	1492.54	-1141.35	151.12	1485.99	713.38	-287.88	79.49	1313.60	-285.91	76.71	711.48
5.37000	-1049.52	138.87	25.34	-1080.99	136.23	32.72	-1249.32	184.52	31.01	-1226.87	181.33	74.86	-1008.33	-1.51	89.23	-1034.38	3.39	99.82	-1166.50	0.06	162.89	-1142.64	1.10	205.97	-919.70	88.91	1120.04	0.00	0.00	0.00	-957.92	45.35	1499.61	-962.78	161.18	1499.51	-1119.28	45.28	1492.12	-1129.12	150.72	1485.85	713.28	-288.02	79.40	1313.38	-285.93	76.58	712.33
5.38000	-1061.03	133.10	21.46	-1075.40	144.97	34.50	-1248.60	184.79	32.85	-1225.54	181.12	76.48	-958.43	-7.35	82.91	-984.07	-1.73	91.58	-1122.77	-4.06	141.51	-1102.38	-3.77	187.19	-908.37	89.54	1119.29	0.00	0.00	0.00	-945.21	45.38	1498.66	-950.74	160.88	1498.73	-1106.82	45.09	1491.62	-1116.45	150.49	1485.31	712.29	-287.82	79.20	1313.04	-286.02	76.43	712.53
5.39000	-1061.20	136.77	20.05	-1075.35	146.69	35.40	-1247.66	185.45	34.63	-1233.70	181.24	76.03	-908.42	-12.81	78.45	-935.69	-7.43	84.80	-1078.25	-7.83	120.79	-1060.66	-8.87	169.32	-894.25	90.48	1118.05	0.00	0.00	0.00	-931.81	45.35	1497.49	-938.22	160.53	1497.66	-1094.12	44.89	1490.68	-1104.43	149.41	1484.58	712.48	-287.64	79.21	1313.46	-285.98	76.66	712.28
5.40000	-1062.76	137.73	18.86	-1079.97	144.29	33.66	-1247.31	185.31	35.95	-1232.43	181.17	77.48	-859.20	-17.86	76.05	-885.38	-14.81	80.47	-1032.39	-12.73	101.70	-1018.97	-13.58	152.34	-883.64	91.10	1116.43	0.00	0.00	0.00	-919.52	45.21	1496.11	-924.93	160.22	1496.32	-1082.44	46.12	1489.58	-1092.03	148.41	1483.40	712.68	-287.49	79.36	1313.70	-285.57	76.84	711.72
5.41000	-1058.46	138.77	20.60	-1083.46	143.52	32.36	-1246.66	185.69	37.44	-1223.22	181.25	80.72	-812.58	-24.06	75.42	-834.71	-20.88	78.30	-984.52	-18.98	85.06	-976.82	-17.83	136.25	-870.04	91.68	1114.80	0.00	0.00	0.00	-907.36	45.04	1494.41	-913.02	159.83	1494.66	-1069.23	44.59	1488.01	-1079.24	148.21	1481.98	712.97	-287.62	79.41	1313.85	-285.79	76.86	711.99
5.42000	-1052.56	139.52	23.22	-1083.84	136.83	32.80	-1245.96	186.37	39.14	-1226.32	181.71	81.22	-762.23	-29.95	77.31	-789.55	-29.01	76.42	-937.00	-24.40	70.07	-934.18	-22.45	121.96	-856.70	92.61	1112.81	0.00	0.00	0.00	-894.92	44.83	1492.49	-900.72	159.55	1492.77	-1055.96	43.38	1486.16	-1066.63	148.00	1480.14	712.58	-287.69	79.36	1313.77	-285.87	76.76	711.88
5.43000	-1049.36	139.60	24.65	-1083.32	136.65	32.55	-1245.43	186.94	40.91	-1222.30	181.87	83.52	-717.50	-35.88	80.97	-744.19	-35.45	77.27	-889.53	-30.50	57.80	-891.92	-27.22	110.08	-844.88	93.23	1110.58	0.00	0.00	0.00	-882.56	44.25	1490.21	-887.65	158.93	1490.59	-1042.95	42.21	1483.98	-1054.28	146.72	1478.27	712.19	-287.59	79.25	1312.89	-285.86	76.47	711.78
5.44000	-1049.02	139.41	24.73	-1082.77	136.41	32.44	-1244.52	187.44	42.76	-1225.94	181.38	83.79	-672.31	-41.55	86.18	-699.65	-41.58	80.05	-843.29	-35.23	48.10	-850.09	-31.69	100.68	-831.29	93.48	1108.17	0.00	0.00	0.00	-869.17	43.99	1487.59	-874.96	158.27	1488.11	-1030.31	41.77	1481.53	-1041.51	146.32	1475.85	712.51	-287.77	79.38	1312.93	-285.84	76.54	711.65
5.45000	-1048.85	139.04	24.84	-1082.78	136.38	32.07	-1244.61	186.56	44.01	-1220.45	181.48	86.09	-631.65	-46.00	91.11	-657.14	-45.74	83.27	-799.11	-39.42	41.56	-809.46	-35.96	94.08	-819.37	93.85	1105.52	0.00	0.00	0.00	-857.82	43.47	1484.80	-862.38	157.72	1485.33	-1018.33	42.36	1478.95	-1028.62	145.71	1473.32	712.79	-287.54	79.45	1313.73	-285.51	76.95	711.43
5.46000	-1049.06	139.67	24.42	-1082.51	136.17	32.19	-1243.30	187.70	46.38	-1225.23	181.64	86.35	-589.48	-49.44	96.76	-606.75	-51.40	87.61	-756.70	-43.55	37.75	-770.14	-39.99	89.92	-807.39	93.91	1102.79	0.00	0.00	0.00	-844.13	42.53	1481.82	-850.78	156.91	1482.53	-1005.72	41.96	1476.02	-1015.83	145.32	1470.47	712.75	-287.42	79.40	1313.53	-285.86	76.72	711.29
5.47000	-1049.15	139.88	24.21	-1082.61	136.04	32.23	-1242.79	187.60	48.36	-1227.07	180.93	87.49	-552.07	-51.79	102.69	-577.35	-54.39	91.76	-717.44	-46.28	35.56	-733.57	-43.21	87.42	-792.44	94.12	1100.05	0.00	0.00	0.00	-830.41	41.56	1478.63	-837.24	156.18	1479.52	-992.93	41.20	1472.99	-1003.31	144.31	1467.58	712.45	-287.41	79.43	1313.67	-285.69	76.98	711.46
5.48000	-1049.17	140.00	24.06	-1082.63	136.49	32.15	-1242.44	187.24	50.08	-1224.11	181.33	89.81	-519.32	-55.63	108.65	-557.35	-55.32	96.24	-680.81	-48.27	34.76	-699.72	-45.54	86.09	-780.80	93.14	1097.27	0.00	0.00	0.00	-817.83	40.86	1475.57	-824.21	155.36	1476.50	-979.98	40.22	1469.89	-990.98	142.58	1464.71	712.31	-287.60	79.30	1313.24	-285.42	76.89	711.76
5.49000	-1048.94	139.89	24.03	-1082.52	136.43	31.97	-1242.03	186.95	52.16	-1215.25	180.82	93.01	-489.60	-55.68	116.19	-535.17	-54.85	101.56	-647.30	-49.77	34.96	-669.09	-47.14	85.58	-767.52	92.73	1094.55	0.00	0.00	0.00	-804.30	40.11	1472.45	-811.16	154.54	1473.44	-966.60	38.82	1466.84	-977.66	142.06	1461.86	712.33	-287.63	79.21	1312.81	-285.73	76.60	711.95
5.50000	-1048.74	139.74	23.97	-1082.33	136.41	32.09	-1241.31	186.93	54.40	-1214.03	181.33	95.18	-463.27	-55.28	122.93	-499.27	-53.61	108.24	-617.30	-50.50	35.71	-641.12	-48.81	85.97	-755.08	91.88	1091.95	0.00	0.00	0.00	-790.01	38.82	1469.41	-798.83	153.55	1470.50	-953.15	37.20	1463.91	-964.42	141.13	1458.83	712.20	-287.69	79.11	1313.12	-285.62	76.80	712.43
5.51000	-1048.62	139.85	23.80	-1076.17	136.81	33.33	-1239.62	188.18	57.41	-1215.59	181.13	96.33	-439.53	-54.93	128.24	-463.14	-53.04	114.43	-591.04	-51.26	36.50	-616.87	-49.01	85.91	-740.43	90.61	1089.62	0.00	0.00	0.00	-777.57	37.69	1466.80	-785.42	152.29	1467.78	-939.84	36.10	1461.07	-951.24	139.56	1456.07	713.05	-287.35	79.42	1313.07	-285.60	76.80	712.16
5.52000	-1048.54	140.01	23.66	-1079.52	137.08	32.63	-1238.97	187.74	60.06	-1217.07	181.68	98.20	-418.56	-53.26	131.76	-442.18	-51.33	117.08	-568.44	-50.64	36.30	-595.70	-49.06	85.46	-725.74	89.35	1087.50	0.00	0.00	0.00	-764.13	36.56	1464.30	-772.35	150.99	1465.32	-926.42	34.72	1458.47	-938.24	137.31	1453.48	713.25	-287.34	79.54	1313.37	-285.55	76.87	711.95
5.53000	-1048.36	140.04	23.51	-1081.28	137.51	32.35	-1237.44	188.09	63.47	-1215.68	182.24	100.76	-401.31	-51.19	132.46	-424.22	-49.44	117.84	-549.36	-50.33	35.59	-577.41	-48.89	84.46	-712.27	88.39	1085.36	0.00	0.00	0.00	-749.96	35.27	1462.08	-757.92	149.51	1463.06	-912.95	33.37	1456.13	-924.56	136.15	1450.95	713.00	-287.60	79.45	1313.45	-285.30	77.08	712.28
5.54000	-1048.52	140.60	23.21	-1083.80	137.17	31.54	-1235.71	188.42	67.25	-1211.22	182.36	103.92	-386.09	-48.44	131.16	-409.49	-47.31	116.16	-534.00	-49.35	33.71	-562.41	-47.63	82.25	-698.49	86.89	1083.34	0.00	0.00	0.00	-736.06	33.92	1460.02	-744.17	148.25	1460.96	-898.87	31.14	1454.01	-911.07	134.29	1448.70	712.10	-287.94	79.09	1313.76	-285.06	77.21	712.91
5.55000	-1048.13	140.46	23.17	-1081.14	137.86	32.24	-1233.77	188.42	71.46	-1204.66	183.09	108.22	-373.97	-46.53	126.89	-397.55	-45.47	112.18	-522.74	-46.43	30.12	-550.58	-45.66	79.04	-683.68	84.58	1081.41	0.00	0.00	0.00	-722.74	32.30	1458.27	-729.68	146.79	1459.15	-884.56	29.22	1451.89	-897.21	132.12	1446.72	712.72	-287.70	79.40	1312.61	-285.23	76.72	712.69
5.56000	-1048.02	140.52	23.10	-1081.90	137.32	32.03	-1232.06	187.31	75.66	-1201.02	183.89	114.06	-364.21	-43.64	119.64	-387.86	-43.70	105.95	-515.23	-43.50	27.58	-541.67	-42.18	75.44	-669.43	82.79	1079.71	0.00	0.00	0.00	-708.16	30.59	1456.68	-716.72	144.83	1457.54	-870.54	27.78	1450.20	-883.64	129.21	1444.98	712.61	-287.38	79.39	1313.61	-285.51	76.82	712.30
5.57000	-1047.80	140.42	23.11	-1081.71	137.35	32.00	-1228.80	187.84	81.03	-1195.81	183.67	116.85	-355.49	-39.57	110.03	-377.31	-41.18	97.43	-512.10	-40.91	24.91	-535.26	-38.95	71.60	-655.09	80.79	1078.18	0.00	0.00	0.00	-694.08	29.20	1455.41	-702.48	143.25	1456.14	-855.67	24.82	1448.53	-868.94	128.37	1443.24	712.67	-287.40	79.43	1313.34	-285.37	76.94	711.97
5.58000	-1047.55	140.31	23.10	-1081.11	137.81	31.93	-1225.13	187.59	84.89	-1191.74	184.66	121.27	-346.74	-33.82	97.31	-372.56	-38.00	87.72	-509.75	-39.68	23.99	-530.26	-35.83	68.72	-638.42	78.50	1077.10	0.00	0.00	0.00	-679.92	27.50	1454.34	-688.04	141.71	1454.97	-841.34	23.21	1447.08	-855.23	125.65	1441.88	712.95	-287.68	79.42	1312.63	-285.64	76.59	712.01
5.59000	-1045.70	141.21	22.95	-1079.09	136.96	32.18	-1221.81	186.53	92.23	-1184.73	185.69	126.51	-337.15	-31.26	83.27	-367.01	-32.63	75.95	-507.56	-39.40	23.97	-522.54	-34.95	69.59	-623.81	76.39	1076.13	0.00	0.00	0.00	-664.58	25.57	1453.69	-674.41	139.80	1454.36	-826.77	21.33	1446.15	-840.17	124.40	1440.80	713.29	-287.62	79.45	1313.48	-285.93	76.86	712.20
5.60000	-1047.57	141.18	22.61	-1078.73	136.86	31.54	-1213.91	186.97	98.70	-1182.34	186.57	131.37	-330.00	-28.51	73.05	-360.72	-29.08	66.06	-506.41	-38.75	24.54	-517.49	-33.36	69.89	-610.44	74.25	1075.63	0.00	0.00	0.00	-650.36	23.82	1454.04	-659.67	137.81	1454.57	-811.66	19.08	1446.08	-825.67	121.38	1440.68	712.56	-287.57	79.31	1313.77	-285.61	77.08	712.09
5.61000	-1047.85	141.61	22.33	-1078.17	136.10	31.11	-1208.57	186.17	107.01	-1169.47	186.53	137.98	-329.58	-26.03	63.39	-357.04	-22.25	59.62	-505.45	-39.39	25.66	-514.35	-32.11	69.76	-592.82	71.60	1075.95	0.00	0.00	0.00	-634.52	21.90	1454.75	-644.57	135.97	1455.32	-796.42	16.79	1446.76	-810.37	119.43	1441.09	712.39	-287.55	79.24	1313.59	-285.77	76.79	712.58
5.62000	-1048.28	141.44	22.48	-1076.37	135.76	30.94	-1198.90	186.61	116.14	-1157.91	186.34	144.72	-323.60	-23.62	56.38	-354.58	-21.68	52.14	-504.91	-39.16	26.20	-510.60	-31.26	69.84	-576.69	69.02	1076.54	0.00	0.00	0.00	-620.11	20.12	1455.77	-629.77	133.78	1456.24	-781.28	14.86	1447.78	-795.36	116.87	1442.04	712.83	-287.46	79.39	1313.09	-285.65	76.53	711.82
5.63000	-1047.27	145.75	23.80	-1075.63	135.36	30.25	-1187.86	185.12	125.29	-1144.87	186.77	152.76	-322.71	-22.98	50.03	-352.81	-20.46	48.58	-504.12	-39.04	26.86	-507.19	-30.29	69.84	-561.83	66.41	1077.55	0.00	0.00	0.00	-604.43	18.04	1456.87	-614.30	131.80	1457.23	-765.96	12.38	1448.94	-780.68	113.72	1443.21	712.91	-287.79	79.36	1313.43	-285.40	76.85	712.07
5.64000	-1046.03	144.71	22.68	-1073.17	135.03	29.85	-1175.20	184.36	135.89	-1130.79	186.26	159.74	-319.80	-23.01	45.32	-351.25	-20.27	46.36	-503.29	-38.97	27.58	-505.11	-29.36	69.63	-544.68	63.53	1079.02	0.00	0.00	0.00	-589.40	16.21	1457.99	-599.55	129.63	1458.38	-750.45	9.68	1450.25	-765.46	111.31	1444.64	712.60	-287.62	79.16	1313.96	-285.95	76.88	712.06
5.65000	-1042.98	143.90	20.83	-1068.41	134.88	30.28	-1160.99	183.76	147.09	-1115.10	186.83	167.69	-317.18	-22.46	41.12	-349.78	-20.22	44.28	-502.63	-38.65	28.00	-503.29	-29.04	69.42	-530.30	60.80	1080.73	0.00	0.00	0.00	-573.84	14.28	1459.16	-584.12	127.64	1459.62	-735.37	7.62	1451.84	-750.58	109.04	1446.27	712.39	-287.15	79.36	1313.38	-285.53	76.87	712.22
5.66000	-1039.39	145.71	19.09	-1060.10	136.13	32.30	-1146.24	182.41	158.59	-1098.54	187.64	176.03	-315.80	-23.21	37.80	-348.66	-19.92	42.52	-502.20	-38.15	28.17	-501.93	-28.77	69.17	-515.43	57.79	1082.89	0.00	0.00	0.00	-558.31	12.39	1460.37	-569.64	125.67	1460.97	-719.95	5.10	1453.67	-735.92	106.95	1448.33	712.65	-287.21	79.55	1313.05	-285.50	76.73	712.52
5.67000	-1035.60	149.60	16.94	-1050.85	138.59	35.65	-1131.08	180.55	170.47	-1081.62	186.90	184.07	-314.89	-22.34	35.28	-348.12	-19.55	41.09	-501.80	-37.79	28.34	-501.14	-28.42	69.19	-500.51	55.11	1085.23	0.00	0.00	0.00	-543.82	10.52	1461.60	-554.66	123.90	1462.25	-705.20	3.80	1455.73	-721.20	104.53	1450.62	711.86	-287.55	79.21	1313.07	-285.43	76.66	712.35
5.68000	-1024.05	153.99	17.14	-1037.45	141.35	40.65	-1113.91	178.77	182.53	-1060.81	188.10	193.28	-314.43	-22.32	33.57	-347.52	-19.34	40.41	-501.18	-38.07	28.82	-500.57	-27.80	69.16	-486.33	52.63	1087.75	0.00	0.00	0.00	-528.97	8.95	1462.95	-540.91	122.10	1463.64	-690.68	2.28	1457.93	-706.28	103.15	1452.84	712.59	-287.61	79.28	1312.64	-285.71	76.46	712.17
5.69000	-1015.53	155.79	17.44	-1022.27	143.09	46.26	-1093.42	176.85	194.67	-1038.95	186.58	201.83	-314.37	-22.23	32.14	-343.33	-18.18	41.10	-501.18	-37.50	28.70	-500.05	-27.48	69.19	-471.96	50.61	1090.38	0.00	0.00	0.00	-514.76	7.60	1464.53	-526.02	120.35	1465.30	-676.25	0.70	1460.27	-691.80	100.87	1455.22	712.85	-287.57	79.36	1312.93	-285.82	76.49	712.85
5.70000	-998.11	153.90	23.33	-1003.67	142.09	53.10	-1070.39	174.31	204.02	-1015.49	184.42	209.81	-315.26	-22.46	31.47	-342.71	-18.07	41.09	-501.09	-37.08	28.65	-499.82	-26.98	68.99	-457.42	48.91	1093.06	0.00	0.00	0.00	-500.77	5.98	1466.30	-512.17	118.88	1467.13	-661.41	-1.79	1462.56	-677.30	99.58	1457.74	713.03	-287.64	79.46	1313.61	-285.58	76.67	712.88
5.71000	-975.07	151.82	28.93	-979.06	139.98	59.94	-1044.69	173.64	211.65	-989.68	182.92	217.24	-314.48	-22.00	31.30	-344.16	-17.67	40.61	-500.80	-37.65	29.01	-499.50	-26.72	68.83	-443.89	47.45	1095.77	0.00	0.00	0.00	-486.07	4.96	1468.30	-497.96	117.71	1469.11	-647.06	-3.18	1465.08	-663.20	97.88	1460.23	713.25	-287.61	79.44	1312.97	-285.49	76.71	712.29
5.72000	-948.98	150.10	33.68	-951.28	138.41	65.54	-1017.60	171.73	217.21	-963.20	180.14	222.53	-315.27	-21.95	30.47	-343.51	-18.02	40.71	-500.82	-37.34	28.90	-499.14	-26.83	68.86	-431.70	46.48	1098.20	0.00	0.00	0.00	-472.14	3.87	1470.51	-483.64	116.45	1471.34	-632.85	-4.69	1467.70	-649.23	96.37	1462.77	712.82	-287.45	79.37	1312.93	-285.39	76.83	712.01
5.73000	-916.38	149.08	38.40	-922.22	137.53	69.63	-989.43	169.49	221.31	-934.74	177.30	226.53	-314.15	-21.73	30.78	-344.11	-18.09	40.29	-500.91	-37.07	28.85	-498.92	-26.73	68.82	-419.11	45.93	1100.52	0.00	0.00	0.00	-458.18	2.85	1472.84	-469.91	115.22	1473.71	-619.05	-5.61	1470.28	-635.18	95.17	1465.44	712.56	-287.53	79.47	1313.36	-285.27	76.77	711.75
5.74000	-886.42	149.31	40.74	-891.31	136.93	72.35	-960.82	166.67	223.58	-905.65	174.75	229.54	-315.03	-22.24	30.25	-344.39	-17.96	39.94	-500.85	-36.97	28.85	-498.74	-26.73	68.86	-406.24	45.75	1102.67	0.00	0.00	0.00	-444.00	1.88	1475.26	-456.23	114.21	1476.17	-605.15	-6.74	1472.93	-621.15	94.36	1468.20	712.81	-287.48	79.42	1313.25	-285.68	76.78	711.78
5.75000	-850.30	149.53	42.87	-855.19	136.62	74.34	-930.64	164.13	223.96	-875.31	172.47	231.05	-314.11	-22.01	30.43	-343.88	-18.10	40.09	-500.69	-37.21	29.02	-498.56	-26.76	68.96	-392.77	45.96	1104.80	0.00	0.00	0.00	-430.32	0.87	1477.67	-442.37	112.92	1478.71	-591.41	-7.45	1475.73	-607.70	92.66	1471.08	713.17	-287.48	79.46	1313.38	-285.49	76.70	712.47
5.76000	-811.09	149.68	44.24	-818.65	136.64	74.80	-899.57	162.07	222.40	-844.70	169.64	230.89	-315.19	-22.08	30.13	-344.74	-17.95	39.80	-500.74	-37.07	28.97	-498.40	-26.79	69.09	-379.85	46.39	1106.82	0.00	0.00	0.00	-416.73	-0.06	1480.00	-428.93	111.96	1481.21	-577.90	-7.87	1478.53	-593.80	92.26	1474.00	713.26	-287.45	79.45	1313.58	-285.53	76.69	712.33
5.77000	-768.92	149.42	45.60	-781.34	135.56	74.38	-866.93	161.03	218.94	-812.53	167.81	229.43	-313.46	-22.15	30.54	-344.18	-17.79	39.96	-500.71	-37.15	29.00	-498.31	-26.99	69.30	-366.40	46.37	1108.87	0.00	0.00	0.00	-402.89	-0.99	1482.30	-414.67	111.41	1483.65	-564.21	-8.38	1481.30	-580.32	91.00	1477.08	712.80	-287.55	79.31	1313.28	-285.66	76.73	712.25
5.78000	-727.29	148.71	45.23	-741.35	135.15	73.07	-834.00	159.59	213.30	-780.29	164.94	225.79	-314.75	-21.87	30.06	-344.37	-17.66	39.86	-500.64	-36.97	29.00	-498.08	-27.21	69.60	-353.00	46.25	1111.04	0.00	0.00	0.00	-389.10	-1.78	1484.42	-401.08	110.56	1485.95	-550.15	-9.80	1484.07	-566.51	90.73	1480.05	713.10	-287.70	79.31	1313.46	-285.46	76.86	712.06
5.79000	-685.05	147.87	44.19	-701.12	134.36	71.29	-799.62	158.88	206.17	-746.98	163.92	221.29	-315.26	-21.56	29.94	-345.70	-17.69	39.33	-500.64	-36.84	29.13	-498.00	-26.96	69.70	-340.32	46.76	1113.16	0.00	0.00	0.00	-376.22	-2.41	1486.36	-387.62	110.00	1487.96	-536.72	-10.22	1486.78	-552.63	90.57	1482.79	712.84	-287.80	79.17	1313.41	-285.91	76.77	711.48
5.80000	-640.09	147.03	43.45	-657.03	132.87	69.43	-764.97	157.66	197.21	-713.05	162.59	215.27	-313.08	-21.73	30.27	-344.97	-17.48	39.25	-500.40	-37.00	29.28	-497.95	-26.94	69.99	-327.48	46.93	1115.36	0.00	0.00	0.00	-362.72	-2.97	1488.05	-374.08	109.40	1489.69	-523.52	-10.27	1489.25	-539.46	89.58	1485.42	712.70	-287.84	79.21	1313.32	-285.69	76.68	711.45
5.81000	-609.77	146.36	35.35	-611.60	131.79	67.69	-729.31	156.88	186.93	-678.44	161.46	208.14	-315.18	-21.46	29.88	-343.77	-17.00	39.56	-500.49	-36.53	29.20	-497.92	-26.66	70.23	-315.26	47.03	1117.50	0.00	0.00	0.00	-349.74	-3.39	1489.53	-360.55	109.01	1491.15	-510.27	-10.54	1491.55	-525.88	90.16	1487.68	712.74	-287.50	79.24	1313.83	-285.37	76.93	712.07
5.82000	-554.70	144.96	36.51	-564.21	132.20	64.75	-692.64	156.04	175.49	-643.13	160.20	199.91	-315.34	-21.63	29.89	-344.05	-17.17	39.23	-500.38	-36.30	29.35	-497.88	-26.23	70.39	-302.82	46.98	1119.54	0.00	0.00	0.00	-336.96	-3.96	1490.64	-347.18	108.73	1492.30	-497.28	-10.42	1493.43	-512.32	90.46	1489.57	712.33	-287.55	79.16	1313.20	-285.68	76.61	711.82
5.83000	-496.48	147.41	39.99	-518.58	131.24	62.80	-654.78	155.66	163.42	-606.57	160.38	191.32	-314.45	-21.66	30.29	-342.92	-17.43	39.78	-500.06	-36.67	29.81	-497.57	-26.24	70.82	-290.76	46.86	1121.37	0.00	0.00	0.00	-323.50	-4.26	1491.53	-333.67	108.29	1493.09	-484.20	-10.67	1495.08	-499.34	90.12	1491.19	713.03	-287.53	79.42	1313.48	-285.66	76.71	711.91
5.84000	-452.10	143.55	38.43	-474.33	129.38	60.20	-615.67	155.70	150.92	-569.58	159.97	181.59	-313.75	-21.73	30.55	-346.77	-19.30	38.64	-499.96	-36.40	29.98	-497.42	-25.89	71.00	-279.07	47.05	1122.86	0.00	0.00	0.00	-310.31	-4.38	1492.09	-320.57	108.02	1493.63	-471.30	-10.35	1496.41	-486.25	90.47	1492.53	713.27	-287.49	79.49	1313.96	-285.89	76.84	712.09
5.85000	-405.34	143.35	37.15	-428.82	128.91	57.78	-575.82	155.56	137.48	-531.50	159.83	171.62	-314.87	-21.85	30.95	-347.23	-19.51	38.86	-499.82	-36.02	30.08	-497.28	-25.62	71.30	-268.02	46.61	1124.02	0.00	0.00	0.00	-297.77	-4.54	1492.40	-307.79	107.90	1493.85	-458.41	-10.03	1497.44	-473.33	90.38	1493.50	712.71	-287.48	79.40	1313.50	-285.77	76.72	711.50
5.86000	-356.94	143.36	36.83	-382.92	129.22	55.73	-534.64	155.66	123.83	-493.17	159.32	161.02	-316.86	-22.40	31.21	-347.31	-19.03	38.86	-499.65	-35.90	30.41	-497.01	-25.50	71.65	-256.29	46.92	1124.82	0.00	0.00	0.00	-284.96	-4.57	1492.40	-295.70	107.81	1493.76	-445.55	-9.82	1498.11	-460.57	90.30	1494.11	712.44	-287.78	79.19	1313.66	-285.55	76.77	711.47
5.87000	-308.65	142.90	38.02	-335.18	129.54	54.63	-492.85	155.37	109.81	-454.88	159.23	149.72	-316.26	-22.28	31.47	-347.10	-19.48	38.26	-499.44	-35.68	30.73	-496.76	-25.33	71.95	-244.56	47.11	1125.36	0.00	0.00	0.00	-271.68	-4.51	1492.10	-282.13	107.73	1493.37	-432.56	-9.90	1498.31	-447.68	90.32	1494.10	712.56	-287.96	79.12	1313.10	-285.72	76.71	711.63
5.88000	-256.93	142.67	40.90	-287.17	129.84	54.33	-450.13	155.13	96.16	-415.20	159.76	139.17	-313.77	-23.26	32.80	-345.80	-20.36	38.63	-499.43	-35.19	30.92	-496.73	-24.75	72.11	-232.60	47.04	1125.52	0.00	0.00	0.00	-258.87	-4.30	1491.47	-268.67	107.86	1492.58	-419.74	-9.32	1498.12	-434.77	90.56	1493.86	712.47	-287.81	79.35	1313.51	-285.55	76.83	712.40
5.89000	-209.63	141.54	43.76	-240.33	128.59	54.89	-406.05	156.77	83.50	-375.62	160.99	128.74	-311.71	-25.98	35.32	-342.80	-24.74	40.18	-499.18	-35.11	31.45	-496.60	-24.40	72.39	-221.59	46.64	1125.08	0.00	0.00	0.00	-246.31	-4.06	1490.66	-256.05	108.01	1491.62	-406.96	-9.53	1497.60	-421.95	90.66	1493.24	712.58	-287.78	79.29	1313.14	-285.53	76.57	712.32
5.90000	-162.97	136.96	47.28	-194.66	128.08	56.43	-361.19	158.54	71.64	-330.46	161.77	119.93	-310.91	-26.09	34.82	-330.48	-21.74	45.31	-498.91	-34.88	31.85	-496.33	-24.25	72.87	-209.76	47.10	1124.19	0.00	0.00	0.00	-233.89	-3.75	1489.60	-243.17	108.23	1490.37	-394.33	-9.28	1496.75	-409.21	91.14	1492.15	712.63	-287.77	79.27	1313.32	-285.92	76.51	711.54
5.91000	-116.24	139.36	52.60	-148.76	127.76	59.41	-315.89	162.07	61.66	-291.03	162.90	110.93	-313.57	-27.46	33.50	-336.04	-21.81	43.59	-498.86	-34.07	32.05	-496.15	-23.81	73.22	-198.15	46.51	1122.84	0.00	0.00	0.00	-220.87	-3.49	1488.22	-231.00	108.28	1488.84	-381.54	-9.09	1495.55	-396.55	91.00	1490.89	712.74	-287.59	79.26	1313.21	-285.65	76.85	711.45
5.92000	-70.75	139.11	58.89	-104.46	127.04	63.73	-270.96	164.39	52.70	-248.54	164.42	104.03	-312.94	-26.76	33.10	-336.19	-21.24	43.63	-498.55	-34.07	32.50	-496.02	-23.46	73.62	-185.83	47.03	1121.39	0.00	0.00	0.00	-207.99	-3.04	1486.53	-217.83	108.51	1486.99	-368.76	-8.81	1493.97	-383.65	91.50	1489.28	712.96	-287.82	79.26	1313.72	-285.80	77.02	712.07
5.93000	-27.61	139.12	66.31	-60.32	127.55	69.16	-226.20	167.29	45.67	-207.57	165.76	98.23	-314.81	-26.28	32.42	-340.22	-19.23	41.58	-498.50	-33.48	32.67	-496.00	-22.82	73.93	-173.11	47.04	1119.42	0.00	0.00	0.00	-195.63	-2.48	1484.57	-205.23	109.03	1484.85	-356.20	-7.95	1492.29	-371.11	91.18	1487.41	712.42	-287.73	79.14	1314.05	-285.70	77.03	711.60
5.94000	15.89	139.66	75.35	-17.05	128.34	76.14	-182.76	169.13	40.22	-169.00	167.96	94.06	-315.62	-24.93	30.91	-339.47	-18.64	41.52	-498.60	-32.79	32.70	-495.75	-22.68	74.44	-160.46	47.11	1117.09	0.00	0.00	0.00	-182.87	-1.94	1482.26	-192.72	109.39	1482.52	-343.43	-7.56	1490.22	-358.33	91.71	1485.32	712.25	-287.62	79.15	1313.66	-285.50	76.92	711.86
5.95000	56.42	140.03	85.49	21.82	129.94	83.01	-140.78	171.27	36.85	-127.72	169.35	92.03	-316.91	-24.46	30.34	-340.15	-19.11	41.35	-498.33	-32.87	33.16	-495.46	-22.47	74.86	-147.31	46.88	1114.55	0.00	0.00	0.00	-169.45	-1.03	1479.75	-180.49	110.07	1479.94	-330.65	-7.06	1488.03	-345.75	91.87	1483.11	712.43	-287.65	79.20	1313.30	-285.46	76.76	711.88
5.96000	93.58	141.00	95.32	61.11	130.24	91.71	-100.23	173.85	35.67	-90.24	171.88	91.73	-313.84	-24.09	31.04	-347.60	-19.98	38.43	-498.16	-32.80	33.56	-495.23	-22.22	75.33	-135.68	46.87	1111.70	0.00	0.00	0.00	-157.25	-0.46	1477.03	-167.29	110.60	1477.21	-317.65	-6.86	1485.70	-333.19	91.98	1480.77	712.57	-287.81	79.17	1313.52	-285.41	76.74	712.04
5.97000	126.47	141.53	104.37	96.57	131.23	100.24	-61.90	176.24	36.04	-56.58	173.49	91.93	-315.01	-24.25	30.82	-339.71	-19.27	41.32	-498.18	-32.24	33.78	-494.82	-22.12	76.00	-122.32	46.78	1108.59	0.00	0.00	0.00	-144.03	0.38	1474.20	-154.69	111.32	1474.35	-304.70	-5.99	1483.28	-320.49	92.62	1478.26	713.02	-287.39	79.40	1313.85	-285.41	76.80	712.14
5.98000	158.60	140.51	114.72	127.31	132.36	106.52	-26.14	176.97	37.06	-24.89	174.26	92.91	-314.24	-24.15	30.60	-336.72	-19.39	42.13	-497.84	-32.20	34.41	-494.37	-22.12	76.82	-110.30	47.22	1105.54	0.00	0.00	0.00	-130.88	1.18	1471.25	-141.44	111.99	1471.44	-291.69	-5.15	1480.76	-307.66	93.30	1475.81	713.27	-287.47	79.45	1313.36	-285.32	76.78	712.27
5.99000	188.28	139.57	124.16	157.38	132.31	114.47	7.17	178.59	39.13	5.29	174.79	94.53	-314.05	-24.44	30.72	-336.81	-19.83	42.11	-497.68	-32.02	35.19	-493.78	-22.20	77.98	-97.10	46.87	1102.34	0.00	0.00	0.00	-118.21	2.04	1468.32	-128.39	112.95	1468.46	-278.66	-4.62	1478.12	-294.59	93.97	1473.27	712.80	-287.45	79.19	1313.25	-285.28	76.81	711.50
6.00000	216.15	138.47	132.43	185.39	131.45	122.40	38.00	178.23	40.55	34.99	175.33	96.57	-313.55	-24.62	30.76	-338.54	-19.92	41.59	-497.60	-31.56	35.97	-493.31	-21.88	79.17	-83.18	47.05	1099.31	0.00	0.00	0.00	-105.53	3.14	1465.49	-115.62	113.86	1465.53	-265.63	-3.53	1475.60	-281.54	94.88	1470.71	712.67	-287.86	79.07	1313.39	-285.29	76.87	711.51
6.01000	241.61	137.74	139.09	210.86	130.92	127.98	66.32	178.37	41.94	61.00	175.71	98.05	-317.25	-25.43	29.34	-336.98	-20.49	41.75	-497.13	-31.76	37.43	-492.49	-22.13	80.90	-70.43	46.81	1096.33	0.00	0.00	0.00	-92.86	4.31	1462.71	-103.25	114.96	1462.69	-252.75	-2.05	1472.99	-268.57	95.59	1468.03	712.92	-287.43	79.27	1313.47	-285.45	76.83	712.32
6.02000	264.55	136.73	144.15	234.16	130.23	132.64	91.77	177.97	42.65	84.85	176.00	99.09	-313.91	-25.46	29.94	-338.16	-20.38	41.26	-496.81	-31.73	38.95	-491.67	-22.03	82.69	-56.56	47.18	1093.61	0.00	0.00	0.00	-79.71	5.59	1460.06	-90.37	116.10	1459.94	-239.50	-1.49	1470.39	-255.55	96.93	1465.34	712.96	-287.24	79.29	1313.42	-285.48	76.72	711.77
6.03000	284.77	135.49	147.22	254.82	128.59	135.51	114.22	177.97	42.95	105.99	176.34	99.63	-314.99	-25.36	29.47	-337.70	-21.18	41.16	-496.38	-31.84	40.90	-490.56	-22.31	84.88	-42.79	47.09	1091.18	0.00	0.00	0.00	-66.92	6.93	1457.60	-76.66	117.44	1457.38	-226.23	-0.44	1467.88	-242.48	98.02	1462.80	713.41	-287.25	79.39	1314.18	-285.63	76.99	712.06
6.04000	302.59	133.10	148.36	272.69	127.06	136.28	133.63	177.25	42.30	124.31	176.03	99.16	-316.21	-25.47	28.77	-337.99	-21.08	40.86	-495.86	-31.93	43.13	-489.17	-22.46	87.36	-29.02	47.45	1088.98	0.00	0.00	0.00	-53.47	8.20	1455.39	-63.83	118.81	1455.16	-213.06	0.85	1465.61	-229.42	98.73	1460.50	712.95	-287.09	79.44	1313.36	-285.50	76.81	711.84
6.05000	317.96	130.52	147.23	287.94	124.62	135.08	149.83	176.84	40.82	140.16	176.30	98.11	-315.71	-25.72	28.76	-338.40	-21.40	40.55	-494.94	-32.22	45.94	-487.46	-22.63	90.25	-14.46	48.19	1087.09	0.00	0.00	0.00	-39.58	9.70	1453.50	-50.69	120.31	1453.27	-199.88	2.71	1463.59	-216.03	100.29	1458.36	712.64	-287.05	79.33	1313.49	-284.99	76.93	712.51
6.06000	330.82	127.52	144.17	300.44	122.82	131.46	162.86	176.42	38.49	153.32	175.09	95.51	-314.97	-26.06	28.67	-339.77	-21.86	39.80	-493.53	-33.17	49.62	-485.54	-22.52	93.43	-0.71	48.66	1085.55	0.00	0.00	0.00	-26.12	11.29	1451.92	-37.41	121.91	1451.58	-186.27	4.08	1461.75	-202.63	101.64	1456.45	712.76	-287.00	79.48	1313.67	-284.91	76.89	712.25
6.07000	341.52	125.00	138.85	310.70	121.41	126.24	172.59	174.98	35.06	162.16	173.61	91.75	-314.47	-26.36	28.52	-340.24	-21.92	39.42	-492.10	-33.32	53.38	-483.05	-22.74	97.24	13.02	49.36	1084.41	0.00	0.00	0.00	-12.72	12.80	1450.64	-23.87	123.50	1450.27	-172.61	5.69	1460.04	-189.16	103.29	1454.70	712.77	-287.00	79.35	1313.75	-284.78	76.95	712.12
6.08000	350.00	123.94	130.80	318.93	119.76	119.34	179.19	173.39	32.51	171.11	171.57	87.98	-314.60	-27.09	28.23	-340.35	-22.39	39.19	-490.34	-33.79	57.90	-480.22	-22.59	101.29	27.08	50.09	1083.57	0.00	0.00	0.00	0.88	14.50	1449.66	-9.60	125.20	1449.17	-158.98	7.54	1458.57	-175.50	105.05	1453.17	712.71	-287.52	79.25	1313.27	-285.36	76.76	711.68
6.09000	356.93	123.31	119.73	325.12	117.02	109.67	182.53	172.49	30.39	177.45	169.51	83.69	-314.58	-26.77	27.76	-340.71	-22.70	38.62	-488.26	-33.94	62.82	-476.66	-22.95	106.11	41.59	51.47	1082.88	0.00	0.00	0.00	14.48	16.18	1448.92	3.86	126.79	1448.43	-145.14	9.03	1457.18	-161.70	106.45	1451.81	712.57	-287.53	79.21	1313.04	-285.44	76.67	711.98
6.10000	362.39	121.06	107.36	330.04	113.58	99.30	184.49	171.57	28.76	180.07	168.10	79.13	-315.81	-26.51	27.50	-340.12	-22.82	38.66	-485.56	-34.20	68.36	-472.36	-23.50	111.49	56.46	52.77	1082.46	0.00	0.00	0.00	28.75	17.76	1448.51	18.28	128.48	1447.88	-131.42	11.17	1456.08	-147.55	108.12	1450.52	712.76	-287.76	79.33	1313.19	-285.08	77.03	712.12
6.11000	370.54	117.78	93.44	337.93	109.81	89.04	186.57	170.70	28.65	186.42	165.15	77.75	-313.90	-27.33	27.74	-339.96	-23.79	38.32	-482.22	-34.37	74.52	-467.24	-23.93	117.25	71.25	54.45	1082.38	0.00	0.00	0.00	42.48	19.42	1448.45	32.39	130.32	1447.69	-117.48	13.08	1455.18	-133.23	110.79	1449.52	713.57	-287.51	79.53	1312.82	-285.47	76.70	712.10
6.12000	379.08	114.28	83.78	343.08	107.47	78.78	188.28	170.26	28.54	191.93	163.53	77.05	-313.16	-27.38	27.89	-339.82	-24.73	36.93	-478.04	-34.39	81.42	-460.76	-25.10	123.95	87.27	56.03	1082.47	0.00	0.00	0.00	56.19	21.34	1448.98	46.93	131.96	1448.15	-103.46	15.45	1454.93	-119.09	112.55	1449.21	713.09	-287.43	79.35	1313.64	-285.51	76.84	711.87
6.13000	383.57	111.51	74.73	347.07	104.71	72.11	189.44	169.95	28.58	196.35	162.43	76.23	-312.07	-27.23	28.37	-337.91	-25.40	35.27	-472.46	-34.56	89.41	-452.68	-26.10	131.20	102.57	57.30	1083.14	0.00	0.00	0.00	70.51	23.27	1449.98	61.13	133.73	1449.12	-89.12	17.22	1455.37	-104.61	114.47	1449.64	712.83	-287.37	79.43	1313.81	-285.72	76.84	711.66
6.14000	385.74	110.70	65.96	349.26	103.71	64.88	190.33	170.22	28.63	199.72	161.69	76.23	-313.20	-27.40	28.44	-337.55	-25.43	33.47	-465.39	-33.97	97.99	-442.40	-27.96	139.40	117.87	59.16	1083.99	0.00	0.00	0.00	85.95	24.93	1451.25	75.62	135.48	1450.35	-74.77	19.46	1456.28	-89.87	116.80	1450.43	713.33	-287.35	79.55	1313.15	-285.54	76.64	712.49
6.15000	387.16	109.75	56.83	352.90	104.30	58.67	190.86	170.65	28.30	201.56	161.49	75.86	-313.05	-27.91	28.98	-336.00	-25.06	33.24	-456.50	-32.18	106.77	-430.07	-28.95	147.77	133.85	61.33	1085.21	0.00	0.00	0.00	99.89	26.45	1452.83	90.65	137.14	1451.76	-60.26	21.07	1457.41	-75.15	118.64	1451.52	712.57	-287.78	79.30	1312.91	-285.29	76.63	711.89
6.16000	389.05	107.43	50.39	354.25	101.60	51.93	191.50	170.67	28.26	203.86	161.09	75.14	-314.70	-27.89	28.66	-333.67	-24.07	33.74	-444.33	-31.48	116.81	-414.82	-29.91	156.34	148.55	63.73	1086.53	0.00	0.00	0.00	114.10	28.11	1454.63	104.79	138.78	1453.44	-45.78	23.29	1458.67	-60.40	120.71	1452.78	712.53	-287.56	79.35	1312.98	-285.19	76.78	711.98
6.17000	389.90	105.18	45.18	355.03	100.06	48.33	191.17	169.98	28.52	206.05	159.63	74.85	-311.63	-28.01	29.38	-331.53	-23.43	33.96	-429.93	-31.14	127.84	-396.44	-31.35	164.86	164.89	66.50	1088.09	0.00	0.00	0.00	128.37	29.83	1456.53	119.60	140.34	1455.35	-31.33	25.38	1460.09	-45.92	122.41	1454.16	712.89	-287.36	79.43	1312.95	-285.37	76.76	711.67
6.18000	390.75	104.55	41.49	355.47	100.31	45.70	189.78	169.39	28.32	207.41	158.76	74.24	-308.43	-27.97	28.41	-326.96	-23.82	35.04	-413.52	-32.00	140.47	-376.55	-32.81	173.55	180.21	69.17	1089.80	0.00	0.00	0.00	142.32	31.21	1458.43	134.25	141.75	1457.27	-16.97	26.93	1461.55	-31.43	124.55	1455.63	712.97	-287.57	79.46	1313.22	-285.41	76.68	712.18
6.19000	391.31	103.56	38.86	357.00	99.89	43.97	190.73	169.33	28.74	207.68	157.91	73.38	-303.68	-29.57	26.95	-319.25	-24.75	37.86	-395.35	-33.77	154.35	-355.31	-34.71	183.16	195.24	71.78	1091.55	0.00	0.00	0.00	157.22	32.52	1460.28	148.50	142.96	1459.22	-2.77	28.50	1462.98	-17.13	125.73	1457.15	713.03	-287.77	79.42	1312.97	-285.49	76.65	712.35
6.20000	391.67	103.15	36.88	357.58	99.94	42.73	191.11	169.17	29.00	208.57	157.63	73.13	-295.20	-31.95	26.05	-308.39	-28.07	42.39	-376.00	-35.03	168.22	-332.39	-37.12	193.42	209.48	74.27	1093.32	0.00	0.00	0.00	170.96	33.80	1462.27	163.05	144.12	1461.37	11.14	30.10	1464.33	-2.73	127.44	1458.66	712.94	-287.96	79.38	1312.76	-285.51	76.84	712.21
6.21000	392.32	103.23	36.27	357.42	99.12	41.07	188.94	169.14	28.49	209.70	157.54	72.92	-282.50	-34.36	27.80	-293.82	-28.83	50.00	-355.60	-35.40	181.48	-307.74	-39.13	204.30	222.88	76.67	1095.08	0.00	0.00	0.00	184.83	34.90	1464.40	177.24	145.04	1463.63	25.07	31.35	1465.71	11.60	128.83	1460.19	713.07	-287.80	79.48	1312.82	-285.50	76.71	711.72
6.22000	392.09	102.58	34.87	357.61	99.43	40.49	191.58	168.89	29.11	211.52	157.56	73.24	-258.11	-30.47	38.23	-272.05	-26.24	60.26	-331.20	-35.24	192.94	-281.26	-40.40	215.86	237.87	79.64	1096.77	0.00	0.00	0.00	198.65	35.71	1466.66	191.02	145.67	1466.11	38.88	32.62	1467.14	25.66	129.76	1461.74	712.31	-287.71	79.31	1313.25	-285.46	76.80	712.63
6.23000	392.29	102.35	34.31	357.83	99.78	40.04	191.07	169.09	29.13	210.48	157.46	72.68	-227.91	-25.65	47.25	-242.56	-22.74	70.19	-302.42	-37.02	202.97	-253.41	-40.77	226.61	250.75	81.80	1098.52	0.00	0.00	0.00	212.95	36.58	1469.08	205.41	146.37	1468.60	52.60	33.40	1468.73	39.67	130.61	1463.41	712.33	-288.14	79.02	1313.53	-285.12	77.01	712.33
6.24000	392.36	102.29	33.91	357.93	100.30	40.27	189.34	168.66	28.63	211.43	157.64	72.78	-197.08	-21.38	55.21	-210.87	-19.18	79.03	-270.90	-38.43	210.96	-222.46	-40.84	234.63	264.13	83.05	1099.98	0.00	0.00	0.00	226.41	37.44	1471.61	219.49	146.78	1471.19	66.37	33.94	1470.52	53.60	131.48	1465.27	711.87	-287.75	78.97	1313.43	-285.13	77.03	711.71
6.25000	392.38	102.50	33.45	357.87	99.27	40.16	190.40	168.83	28.96	211.08	157.82	72.39	-163.18	-18.79	62.80	-176.76	-16.87	87.07	-238.31	-38.61	218.17	-190.64	-40.09	241.31	276.07	84.43	1101.28	0.00	0.00	0.00	240.23	37.96	1474.32	233.09	147.13	1474.00	80.09	35.00	1472.58	67.48	132.00	1467.34	712.03	-287.82	79.09	1313.06	-285.44	76.75	711.93
6.26000	392.36	102.11	33.41	357.86	99.88	40.08	189.99	168.94	28.95	212.33	157.64	72.44	-127.49	-18.66	69.94	-141.56	-15.94	94.00	-206.10	-37.44	224.35	-158.60	-38.44	247.63	289.18	84.86	1102.64	0.00	0.00	0.00	253.87	38.26	1477.14	247.18	147.38	1476.86	93.90	35.30	1474.92	81.15	132.37	1469.72	712.18	-288.02	79.18	1313.11	-285.30	76.72	712.43
6.27000	392.41	102.05	33.25	357.96	99.51	39.75	189.18	168.92	28.93	211.85	157.63	72.15	-90.51	-19.42	76.07	-104.33	-15.92	100.01	-173.71	-34.80	228.92	-126.63	-36.09	253.10	303.63	84.92	1104.13	0.00	0.00	0.00	267.67	38.48	1480.00	261.15	147.53	1479.80	107.56	35.81	1477.38	94.82	132.91	1472.27	712.09	-287.94	79.05	1313.20	-285.55	76.74	712.36
6.28000	392.43	101.69	33.29	358.09	98.92	39.80	190.83	168.51	29.09	213.32	158.21	72.88	-52.34	-20.75	81.44	-65.75	-16.26	105.37	-140.14	-31.72	231.97	-94.13	-33.14	257.53	316.27	84.25	1105.54	0.00	0.00	0.00	281.34	38.77	1482.89	274.56	147.60	1482.79	121.24	36.10	1479.95	108.42	133.35	1474.91	712.16	-287.89	79.11	1313.61	-285.26	76.79	711.91
6.29000	390.54	102.68	32.54	357.99	99.05	39.85	189.77	168.44	29.01	211.34	158.23	72.36	-9.43	-21.20	86.97	-25.64	-16.65	109.76	-104.91	-29.45	233.50	-60.72	-30.41	260.47	330.09	84.00	1107.31	0.00	0.00	0.00	294.53	38.76	1485.87	287.94	147.68	1485.80	134.69	36.64	1482.55	122.08	133.16	1477.58	712.45	-287.69	79.22	1313.76	-285.69	76.79	711.85
6.30000	391.74	102.58	32.76	358.03	99.24	39.51	189.85	168.07	28.92	212.17	157.75	72.53	33.35	-22.08	90.86	15.66	-17.26	113.52	-68.86	-27.35	233.28	-25.76	-27.93	261.75	342.56	83.23	1108.83	0.00	0.00	0.00	307.60	38.70	1488.80	301.23	147.49	1488.84	148.22	36.51	1485.08	135.93	133.28	1480.16	712.54	-287.66	79.23	1313.05	-285.59	76.83	711.95
6.31000	390.64	102.92	32.15	358.05	99.50	39.51	189.22	168.39	28.90	212.97	158.05	72.98	79.23	-22.04	94.78	59.63	-17.47	116.80	-31.59	-25.56	231.59	9.68	-25.90	261.79	354.26	82.15	1110.44	0.00	0.00	0.00	321.07	38.53	1491.62	315.31	147.19	1491.73	161.68	36.62	1487.54	149.64	133.37	1482.74	713.01	-287.59	79.41	1313.10	-285.47	76.76	711.89
6.32000	391.50	103.14	32.27	358.19	98.93	39.03	190.14	168.12	29.27	213.65	157.74	73.45	126.20	-22.11	98.77	105.65	-17.71	119.71	6.23	-23.47	228.24	45.21	-23.95	260.52	366.38	81.15	1112.08	0.00	0.00	0.00	334.55	38.35	1494.38	328.34	146.99	1494.60	174.98	36.83	1489.94	163.16	133.16	1485.26	713.27	-287.60	79.32	1313.32	-285.47	76.70	711.15
6.33000	390.92	103.18	31.94	358.49	99.43	38.90	190.19	168.06	29.55	213.68	157.48	73.78	172.15	-22.73	102.17	151.36	-17.95	122.10	44.45	-21.80	223.54	81.18	-22.52	258.12	379.20	80.23	1113.77	0.00	0.00	0.00	347.66	38.20	1496.99	341.97	146.65	1497.32	188.25	37.14	1492.21	176.72	132.95	1487.68	712.58	-287.58	79.16	1313.51	-285.69	76.65	711.97
6.34000	391.40	103.19	32.07	358.49	99.41	38.47	191.15	167.56	29.84	213.66	157.53	74.23	216.92	-23.37	106.06	196.82	-18.20	124.01	83.49	-20.89	217.78	118.22	-21.50	254.54	391.62	78.74	1115.55	0.00	0.00	0.00	361.08	38.23	1499.42	355.32	146.39	1499.89	201.42	37.24	1494.36	190.17	133.09	1489.91	712.33	-287.68	79.08	1313.22	-285.71	76.63	711.94
6.35000	392.37	103.29	32.26	358.42	100.94	39.02	192.27	167.41	30.33	214.07	157.15	74.96	266.35	-23.53	109.51	242.36	-18.73	125.74	123.90	-20.33	211.06	155.62	-21.00	250.10	402.96	77.69	1117.43	0.00	0.00	0.00	374.11	37.77	1501.62	368.50	146.09	1502.22	214.65	37.56	1496.23	203.47	133.10	1491.96	712.84	-287.56	79.20	1313.01	-285.62	76.67	711.72
6.36000	392.67	102.98	32.51	358.30	101.37	39.69	191.02	167.01	30.62	214.60	157.09	75.72	313.35	-24.84	113.30	289.53	-19.74	127.71	164.82	-20.09	203.71	193.41	-20.91	244.92	415.88	76.84	1119.15	0.00	0.00	0.00	387.26	37.66	1503.49	381.65	145.89	1504.28	227.89	37.94	1497.87	216.71	133.34	1493.70	712.68	-287.99	79.15	1313.65	-285.79	76.93	711.71
6.37000	392.77	102.72	32.72	356.11	106.19	40.91	193.07	166.23	31.49	214.37	156.75	76.37	362.67	-26.59	117.77	336.79	-21.02	129.71	206.49	-20.40	195.89	232.48	-21.41	239.26	427.12	75.94	1120.82	0.00	0.00	0.00	400.23	37.51	1505.01	395.16	145.67	1505.98	241.10	38.06	1499.24	229.73	133.12	1495.25	712.52	-288.06	79.01	1312.98	-285.68	76.67	711.40
6.38000	402.10	103.02	38.20	362.29	102.82	42.58	194.99	165.75	32.16	214.83	156.26	77.17	411.17	-29.17	122.16	384.85	-22.99	132.23	249.72	-21.44	188.10	272.30	-21.67	232.97	437.86	75.19	1122.26	0.00	0.00	0.00	413.56	37.33	1506.25	408.46	145.55	1507.39	254.15	38.46	1500.29	242.79	133.29	1496.52	712.44	-287.84	79.10	1312.85	-285.57	76.46	711.80
6.39000	401.78	104.53	37.83	363.08	102.43	41.49	195.31	165.61	33.02	213.90	156.53	77.96	459.96	-32.11	127.05	433.28	-25.27	135.42	293.28	-21.91	179.86	312.29	-22.64	226.76	450.05	74.64	1123.59	0.00	0.00	0.00	426.42	37.13	1507.13	421.74	145.45	1508.47	267.03	38.39	1501.11	255.83	133.52	1497.46	712.77	-287.79	79.10	1313.32	-285.73	76.53	712.22
6.40000	398.11	106.54	36.18	363.50	103.83	41.75	195.81	165.24	34.01	215.77	156.13	79.16	509.01	-34.71	133.10	481.87	-27.62	139.49	337.36	-22.89	171.87	353.26	-24.06	220.63	461.04	73.90	1124.58	0.00	0.00	0.00	439.16	36.95	1507.77	434.42	145.42	1509.30	279.76	38.91	1501.60	268.96	133.68	1498.23	712.27	-288.15	79.12	1313.17	-285.76	76.59	712.15
6.41000	393.47	104.25	33.02	362.11	102.04	40.89	196.21	164.41	34.80	214.99	156.34	79.73	555.32	-37.05	139.12	529.80	-29.44	144.06	382.78	-23.97	164.47	394.99	-25.40	214.80	472.66	73.86	1125.25	0.00	0.00	0.00	451.68	36.88	1508.16	447.86	145.31	1509.89	292.45	39.21	1501.82	282.03	133.76	1498.66	712.74	-288.10	79.11	1312.69	-285.46	76.58	712.29
6.42000	393.71	104.65	32.98	361.25	101.85	41.07	196.62	163.97	35.79	214.51	156.43	80.51	602.62	-38.70	146.76	577.26	-30.65	149.71	428.04	-25.60	158.01	436.49	-27.28	209.47	485.82	73.77	1125.57	0.00	0.00	0.00	464.67	36.98	1508.26	460.29	145.28	1510.22	305.09	39.60	1501.78	295.07	134.09	1498.76	713.22	-287.93	79.02	1313.63	-285.71	76.80	712.47
6.43000	394.09	104.52	33.13	360.44	102.28	40.60	197.04	163.26	36.72	216.99	156.62	82.01	649.14	-38.70	155.09	623.67	-30.64	155.87	473.19	-27.80	152.86	478.11	-29.12	204.66	497.37	73.63	1125.50	0.00	0.00	0.00	476.86	36.89	1508.21	474.92	145.53	1510.11	317.68	40.17	1501.39	307.97	134.34	1498.55	713.82	-288.10	79.25	1313.51	-286.13	76.59	712.79
6.44000	394.04	104.95	32.87	359.95	101.99	40.69	197.44	162.88	37.89	216.87	156.68	83.02	693.44	-37.46	163.75	673.97	-30.08	164.43	518.54	-29.73	148.58	519.69	-30.91	200.57	509.23	74.05	1125.01	0.00	0.00	0.00	489.57	37.08	1507.85	488.02	145.62	1509.81	330.25	40.87	1500.65	320.71	134.68	1497.91	713.62	-288.57	79.20	1313.46	-285.96	76.75	712.38
6.45000	394.01	105.01	32.66	360.24	102.26	40.99	197.86	162.55	39.09	216.68	156.55	83.77	734.25	-36.49	172.34	710.46	-29.35	167.38	562.36	-31.74	145.23	559.94	-32.47	197.05	521.73	74.21	1124.12	0.00	0.00	0.00	502.23	37.14	1507.20	500.56	145.69	1509.26	342.96	41.17	1499.51	333.35	134.58	1496.92	713.44	-288.74	79.28	1313.32	-286.09	76.69	712.64
6.46000	393.78	104.98	32.56	360.65	102.54	40.88	198.41	162.62	40.60	217.71	157.18	85.32	778.72	-34.79	182.25	751.09	-29.01	174.51	605.09	-33.46	142.70	599.17	-33.38	193.93	533.70	74.72	1122.91	0.00	0.00	0.00	514.94	37.29	1506.24	512.99	145.71	1508.33	355.64	41.55	1498.00	345.85	134.87	1495.43	713.87	-288.57	79.41	1313.59	-285.86	76.68	712.14
6.47000	394.64	105.18	32.43	360.25	103.16	40.61	194.79	162.26	41.26	217.81	156.84	86.32	816.80	-34.32	191.57	790.21	-28.85	182.13	646.86	-34.09	140.55	637.49	-33.27	191.00	546.43	75.49	1121.35	0.00	0.00	0.00	526.85	37.24	1504.92	525.45	145.69	1507.05	368.25	41.68	1496.07	358.26	135.04	1493.51	713.27	-288.47	79.33	1313.62	-285.70	76.63	712.28
6.48000	394.72	104.98	32.31	360.96	102.97	40.46	196.09	162.32	43.01	219.17	157.14	87.93	853.11	-33.43	200.88	826.84	-28.92	189.80	686.08	-34.34	138.94	673.63	-32.98	188.60	559.28	75.78	1119.35	0.00	0.00	0.00	539.31	37.53	1503.23	537.94	145.69	1505.39	380.80	41.70	1493.64	370.70	135.39	1491.20	712.10	-288.44	79.01	1313.11	-285.77	76.75	711.82
6.49000	394.34	104.91	31.86	362.66	102.77	40.50	196.34	161.88	44.31	219.83	156.88	89.05	888.86	-32.81	210.19	861.29	-28.96	197.12	723.39	-35.29	138.18	707.86	-33.24	186.96	570.49	77.25	1116.93	0.00	0.00	0.00	551.93	37.62	1501.14	550.49	145.48	1503.39	393.22	42.30	1491.02	383.08	135.18	1488.61	713.05	-288.20	79.31	1313.45	-286.03	76.75	710.40
6.50000	394.94	105.03	31.70	360.69	103.06	40.01	197.50	162.08	46.02	220.67	156.83	90.25	921.22	-32.89	218.62	893.51	-28.81	203.79	758.75	-35.42	137.70	740.24	-33.72	185.89	582.49	77.55	1114.50	0.00	0.00	0.00	563.63	37.71	1498.72	563.16	145.45	1501.12	405.59	42.28	1488.06	395.61	135.55	1485.72	713.03	-287.75	79.04	1313.14	-285.81	76.69	710.74
6.51000	395.24	105.06	31.41	362.64	103.07	40.60	198.71	161.55	47.57	220.85	156.98	91.42	947.72	-34.30	223.08	922.97	-28.66	209.81	791.28	-36.04	137.90	770.41	-34.14	185.24	594.76	78.29	1111.69	0.00	0.00	0.00	576.36	37.48	1496.06	575.75	145.22	1498.62	417.87	42.40	1484.88	408.20	135.60	1482.73	713.74	-287.19	79.19	1313.46	-285.88	76.68	712.04
6.52000	396.02	105.06	31.25	361.53	103.12	39.82	198.07	161.34	48.84	221.30	156.80	92.43	973.54	-34.44	229.61	949.40	-28.87	215.15	820.58	-36.17	138.14	797.67	-34.56	184.87	607.66	78.97	1108.90	0.00	0.00	0.00	588.66	37.34	1493.31	588.23	144.78	1495.98	430.21	42.93	1481.60	420.86	135.40	1479.62	712.83	-287.31	78.93	1312.68	-285.89	76.35	712.63
6.53000	395.25	104.88	30.76	362.22	103.32	39.78	198.01	161.45	50.38	222.57	156.99	94.09	997.00	-36.02	234.28	973.38	-29.08	219.11	846.95	-35.91	138.11	821.94	-34.68	184.40	619.51	79.85	1105.96	0.00	0.00	0.00	600.65	37.02	1490.50	600.62	144.62	1493.24	442.55	42.73	1478.21	433.61	135.03	1476.36	712.87	-287.43	78.79	1313.26	-285.96	76.58	712.04
6.54000	395.33	105.18	30.21	361.91	103.16	39.33	200.33	160.68	52.35	224.75	156.48	95.93	1017.74	-36.38	237.41	994.62	-29.73	221.73	869.86	-35.92	137.96	843.62	-34.34	183.58	632.34	80.44	1103.18	0.00	0.00	0.00	613.56	36.56	1487.64	613.14	144.39	1490.47	454.94	42.41	1474.78	446.32	135.14	1472.97	713.75	-287.03	79.11	1313.24	-285.80	76.59	711.99
6.55000	395.06	105.29	29.70	363.28	103.39	39.55	201.15	160.31	54.43	224.88	156.33	97.31	1035.81	-37.13	238.73	1012.95	-30.44	222.82	889.57	-35.35	137.03	862.36	-33.64	182.24	645.03	80.53	1100.49	0.00	0.00	0.00	626.33	36.22	1485.00	625.79	143.79	1487.85	467.48	42.09	1471.47	459.04	134.84	1469.70	712.91	-287.17	78.94	1312.75	-285.98	76.53	712.67
6.56000	395.88	105.12	29.70	363.18	103.09	39.28	202.88	160.14	56.99	227.33	156.28	99.58	1051.55	-37.37	237.96	1028.84	-30.61	222.04	906.01	-34.61	135.38	878.46	-32.44	180.18	657.94	80.82	1097.93	0.00	0.00	0.00	638.67	35.52	1482.61	638.58	143.02	1485.40	480.28	41.74	1468.34	471.89	134.50	1466.52	713.32	-287.37	78.85	1313.18	-286.09	76.56	712.06
6.57000	396.53	105.06	29.46	362.97	102.81	38.81	202.03	160.13	58.94	228.25	155.82	101.38	1064.79	-37.68	235.42	1042.35	-30.48	219.43	919.40	-33.27	132.74	892.13	-31.32	177.66	671.44	80.87	1095.49	0.00	0.00	0.00	651.60	34.84	1480.47	651.49	142.20	1483.14	493.27	41.34	1465.52	484.83	133.92	1463.60	713.80	-287.23	79.12	1313.14	-286.37	76.49	711.86
6.58000	396.21	105.31	29.07	363.29	103.26	39.00	205.73	160.75	62.60	228.93	156.44	103.62	1076.40	-37.03	230.91	1053.71	-29.82	215.27	929.98	-32.25	129.55	903.53	-29.62	174.36	684.49	80.76	1093.27	0.00	0.00	0.00	663.62	34.02	1478.74	664.59	141.19	1481.22	506.56	40.51	1463.15	497.94	132.97	1461.06	713.60	-287.27	78.97	1313.26	-286.21	76.50	711.74
6.59000	396.27	105.37	28.67	362.15	102.57	38.41	206.36	161.15	65.65	231.84	156.29	106.48	1086.17	-35.53	224.80	1063.12	-28.30	209.67	938.17	-31.18	125.72	912.74	-28.18	170.73	698.17	80.69	1091.33	0.00	0.00	0.00	677.57	32.81	1477.43	675.93	140.12	1480.04	519.94	39.58	1461.26	511.26	131.76	1458.86	713.32	-287.42	78.80	1312.63	-285.88	76.31	711.78
6.60000	396.04	105.50	28.35	362.54	102.92	38.24	208.12	161.24	69.19	233.94	156.47	109.41	1094.34	-32.99	217.64	1071.02	-25.88	202.82	944.26	-30.29	121.49	920.00	-26.95	166.85	712.55	79.80	1089.81	0.00	0.00	0.00	691.03	31.54	1476.65	689.39	138.64	1479.04	533.47	38.17	1459.83	524.73	130.56	1457.16	712.96	-287.62	78.82	1312.91	-285.57	76.84	712.18
6.61000	396.60	105.49	28.36	363.82	102.65	38.77	209.59	161.19	72.98	237.69	156.78	113.02	1101.21	-29.95	209.55	1077.40	-23.24	195.12	948.76	-28.75	116.61	925.67	-25.79	162.66	727.96	79.13	1088.62	0.00	0.00	0.00	704.67	29.99	1476.31	705.15	137.38	1478.00	547.27	36.54	1458.82	538.58	129.09	1455.96	712.86	-287.51	78.96	1313.42	-285.77	76.90	711.95
6.62000	396.37	105.28	28.13	364.85	102.74	38.83	212.14	160.92	77.14	239.60	157.16	116.53	1106.75	-27.27	200.78	1082.42	-20.11	186.78	951.91	-27.23	111.38	929.95	-24.74	158.20	743.58	77.41	1087.94	0.00	0.00	0.00	718.64	27.97	1476.43	719.61	135.67	1477.78	561.33	34.61	1458.29	552.73	126.99	1455.26	712.41	-287.47	78.93	1313.50	-285.87	76.52	711.70
6.63000	397.02	105.25	28.13	364.56	103.00	38.54	214.79	160.87	81.71	243.64	157.58	120.75	1112.89	-22.63	194.85	1086.14	-17.01	178.20	954.03	-26.01	106.03	933.09	-23.70	153.41	754.21	74.90	1088.64	0.00	0.00	0.00	732.98	25.88	1477.03	733.68	133.83	1478.15	575.68	32.83	1458.18	567.26	124.90	1454.95	713.14	-287.65	79.03	1313.03	-285.71	76.66	711.33
6.64000	397.05	105.47	27.95	364.25	102.81	38.39	219.80	161.59	87.40	248.07	158.51	125.42	1116.91	-19.24	186.47	1089.41	-13.68	169.60	955.93	-24.64	102.26	935.57	-22.79	148.85	767.99	73.82	1088.95	0.00	0.00	0.00	747.58	23.64	1478.02	747.96	131.53	1479.00	590.30	30.92	1458.48	581.88	122.63	1455.10	712.46	-287.75	78.86	1312.95	-285.90	76.66	711.82
6.65000	396.77	105.41	27.76	364.19	102.82	38.18	223.63	161.49	92.83	253.30	158.82	130.28	1120.35	-16.02	177.17	1092.78	-11.03	161.40	957.62	-23.61	98.74	938.49	-21.00	144.36	784.41	72.33	1089.44	0.00	0.00	0.00	762.02	21.06	1479.49	762.51	128.95	1480.27	605.22	28.12	1459.19	596.57	119.58	1455.70	712.93	-287.77	78.95	1313.89	-286.48	76.76	711.93
6.66000	396.86	105.26	27.92	364.92	102.49	37.88	227.68	161.71	99.01	258.98	159.54	135.40	1124.87	-14.09	165.17	1098.48	-10.14	152.01	959.79	-22.42	98.20	943.81	-18.57	142.80	801.14	70.52	1090.27	0.00	0.00	0.00	777.02	18.39	1481.33	777.30	126.26	1481.92	620.44	25.41	1460.28	611.34	116.65	1456.68	712.93	-287.64	79.01	1312.68	-286.40	76.48	712.45
6.67000	395.90	105.29	27.68	366.51	102.52	38.17	233.63	161.86	105.48	266.82	159.74	141.02	1131.61	-12.83	155.67	1103.42	-9.27	144.47	961.59	-21.92	98.39	949.68	-17.16	142.77	820.21	68.75	1091.82	0.00	0.00	0.00	792.09	15.49	1483.78	792.23	123.51	1484.14	635.91	22.55	1462.01	626.38	113.18	1458.27	712.96	-287.60	79.02	1312.30	-286.00	76.24	712.24
6.68000	396.00	105.24	27.90	365.99	101.98	37.60	240.24	162.08	112.38	276.08	160.29	146.83	1134.09	-10.05	149.67	1101.37	5.43	146.29	962.58	-21.57	98.63	952.66	-16.10	142.58	837.08	66.58	1093.70	0.00	0.00	0.00	806.73	12.23	1486.73	807.27	120.57	1486.81	651.48	19.32	1464.24	641.59	109.90	1460.31	712.65	-287.78	78.78	1313.03	-285.83	76.58	711.37
6.69000	396.32	105.44	28.00	367.51	101.58	38.07	247.95	161.76	119.45	284.00	160.68	151.99	1137.49	-9.21	141.79	1105.27	0.88	137.49	963.15	-22.55	98.89	955.04	-15.53	142.69	852.97	64.10	1095.75	0.00	0.00	0.00	822.76	8.94	1489.95	822.48	117.38	1489.77	667.06	15.44	1466.87	656.97	105.95	1462.74	712.97	-287.79	78.89	1313.54	-285.91	76.65	712.23
6.70000	396.54	105.56	28.05	367.38	101.02	37.92	257.04	161.79	126.92	296.14	161.27	158.00	1140.62	-8.18	135.37	1106.64	6.83	134.59	963.62	-22.65	99.22	957.73	-15.11	142.63	871.86	61.18	1098.20	0.00	0.00	0.00	838.35	5.74	1493.53	837.93	113.95	1493.05	682.83	11.48	1469.81	672.38	102.13	1465.43	713.46	-287.59	79.07	1313.46	-286.25	76.75	711.97
6.71000	398.11	105.71	28.26	370.33	100.91	38.02	267.39	161.72	134.94	309.04	162.44	163.81	1143.41	-7.02	131.72	1108.77	6.43	130.85	964.23	-22.56	99.69	960.10	-14.61	142.32	891.38	58.01	1100.92	0.00	0.00	0.00	853.94	2.26	1497.32	853.40	110.69	1496.51	698.66	6.88	1473.07	687.83	98.00	1468.39	712.92	-287.58	78.95	1313.55	-286.08	76.71	711.84
6.72000	399.90	105.91	27.93	374.01	101.29	38.68	278.49	162.37	144.30	322.10	163.96	170.11	1145.43	-5.65	128.17	1121.89	0.87	131.05	964.56	-22.66	100.09	961.39	-13.84	142.08	907.87	54.45	1103.84	0.00	0.00	0.00	869.21	-1.34	1501.17	866.35	107.44	1500.49	714.40	2.91	1476.55	703.19	93.87	1471.63	713.28	-287.64	79.03	1313.49	-286.29	76.62	712.27
6.73000	402.07	107.20	26.32	380.49	101.95	40.33	290.56	162.44	154.68	336.51	165.44	177.60	1147.48	-6.29	123.59	1113.96	0.77	123.72	964.86	-22.75	100.54	962.62	-13.56	141.88	924.35	50.49	1106.95	0.00	0.00	0.00	884.96	-4.87	1504.86	880.65	103.46	1504.09	730.13	-1.50	1480.02	718.56	89.59	1474.92	713.18	-287.80	78.98	1313.32	-286.31	76.45	711.91
6.74000	406.91	108.70	25.05	388.11	102.68	43.06	303.74	163.32	166.89	351.43	166.76	186.25	1148.21	-5.85	121.49	1114.37	-0.10	121.15	965.17	-22.88	100.75	963.67	-13.37	141.68	939.89	46.27	1110.07	0.00	0.00	0.00	900.09	-8.22	1508.52	897.72	100.50	1507.09	745.58	-5.73	1483.32	733.52	85.64	1478.18	712.75	-287.85	78.91	1312.92	-286.84	76.17	711.59
6.75000	413.07	110.63	23.40	398.31	104.37	46.73	318.43	163.82	180.31	369.07	167.14	195.79	1148.80	-6.32	118.17	1115.25	-0.64	119.31	965.60	-22.31	100.72	964.51	-13.09	141.70	956.25	42.45	1113.55	0.00	0.00	0.00	915.04	-11.78	1512.09	912.86	97.47	1510.56	760.93	-9.38	1486.32	748.17	81.61	1481.24	712.98	-287.85	78.93	1312.88	-286.59	76.15	711.32
6.76000	420.24	111.49	22.41	410.19	105.66	52.02	335.26	162.98	194.72	389.17	167.62	206.79	1150.18	-6.61	114.72	1116.43	-1.43	117.60	965.96	-22.11	100.83	965.26	-13.05	141.77	971.81	38.66	1117.13	0.00	0.00	0.00	931.42	-14.80	1515.69	927.32	94.09	1514.26	775.89	-13.15	1489.07	762.64	78.07	1484.16	712.77	-288.25	78.92	1313.09	-286.33	76.28	710.83
6.77000	434.89	103.66	29.56	423.94	104.24	60.95	355.98	162.81	209.46	410.85	166.72	218.21	1151.66	-6.12	112.85	1117.12	-1.58	116.42	966.22	-22.04	100.94	966.00	-12.78	141.66	986.52	35.70	1120.72	0.00	0.00	0.00	951.09	-13.84	1518.18	941.51	91.14	1518.12	790.39	-16.98	1491.75	777.05	74.32	1487.11	712.20	-287.97	78.88	1313.50	-286.50	76.47	710.95
6.78000	451.29	106.23	40.06	441.58	104.56	72.93	377.17	161.97	222.29	432.72	165.98	229.24	1150.86	-6.20	111.89	1125.73	-1.02	121.35	966.43	-22.14	101.10	966.61	-12.65	141.62	998.92	33.05	1124.31	0.00	0.00	0.00	966.36	-16.27	1521.60	955.44	88.20	1522.10	804.71	-20.05	1494.57	791.19	71.46	1490.15	712.44	-288.01	78.92	1313.96	-286.93	76.44	711.34
6.79000	467.27	109.05	52.72	462.53	104.75	85.85	399.23	160.54	234.72	455.42	164.07	240.88	1150.85	-6.42	110.65	1122.88	-1.25	119.68	966.70	-21.81	101.04	967.11	-12.67	141.67	1012.91	30.92	1127.93	0.00	0.00	0.00	980.54	-19.06	1525.31	966.29	85.63	1526.89	818.83	-23.03	1497.62	805.14	68.44	1493.47	713.01	-288.52	78.79	1313.82	-286.68	76.50	710.65
6.80000	490.89	109.72	65.51	486.21	105.42	98.02	423.22	158.49	247.70	479.35	162.62	253.09	1150.87	-6.39	109.75	1122.54	-1.20	119.15	966.90	-21.75	101.12	967.49	-12.58	141.74	1024.94	29.44	1131.51	0.00	0.00	0.00	994.17	-22.04	1529.15	978.85	83.28	1531.21	832.58	-25.86	1500.95	818.74	66.09	1497.01	713.04	-288.26	78.92	1313.19	-286.72	76.03	710.30
6.81000	515.70	110.84	77.73	510.82	106.53	109.85	448.46	156.74	260.84	504.35	161.11	265.51	1152.63	-6.33	109.58	1122.27	-1.27	118.63	967.04	-21.71	101.17	967.80	-12.43	141.83	1039.24	28.35	1135.05	0.00	0.00	0.00	1007.77	-23.88	1533.06	992.22	80.85	1535.43	846.15	-28.40	1504.55	832.16	63.44	1500.86	712.83	-288.55	78.78	1313.40	-286.36	76.20	711.27
6.82000	540.53	112.61	89.22	537.53	107.34	121.84	474.14	154.94	273.38	529.88	160.06	277.64	1150.20	-6.29	108.39	1121.58	-1.35	118.12	967.20	-21.68	101.25	968.10	-12.27	141.92	1052.31	27.73	1138.54	0.00	0.00	0.00	1020.89	-26.68	1537.08	1005.21	78.64	1539.70	859.44	-30.83	1508.34	845.46	61.21	1504.84	712.96	-288.54	79.05	1313.79	-286.54	76.33	711.60
6.83000	569.87	115.95	101.27	567.37	107.64	134.17	500.46	153.80	285.15	556.66	158.27	289.20	1150.47	-5.94	108.13	1119.56	-0.96	117.36	967.34	-21.51	101.28	968.41	-12.15	142.03	1063.86	27.40	1142.03	0.00	0.00	0.00	1033.88	-28.54	1541.13	1018.09	76.78	1543.94	872.63	-32.74	1512.32	858.56	59.32	1508.96	713.24	-288.59	79.41	1313.34	-286.60	76.04	711.07
6.84000	596.52	117.10	110.57	598.25	107.93	145.58	527.74	152.12	295.44	584.84	156.94	300.19	1152.52	-6.12	108.24	1119.85	-1.29	116.98	967.48	-21.28	101.27	968.67	-12.25	142.30	1077.25	27.18	1145.75	0.00	0.00	0.00	1046.36	-30.99	1545.20	1030.44	75.05	1548.28	885.53	-34.31	1516.33	871.37	57.38	1513.15	713.74	-288.53	79.51	1313.35	-286.94	76.16	710.98
6.85000	651.64	117.41	122.20	630.35	107.86	156.34	556.17	151.66	304.65	613.07	155.81	310.14	1151.43	-6.38	107.46	1120.38	-1.24	117.10	967.55	-21.56	101.50	968.97	-12.26	142.58	1088.87	27.32	1149.68	0.00	0.00	0.00	1058.71	-32.53	1549.21	1042.26	73.74	1552.58	898.08	-35.77	1520.32	883.88	55.58	1517.37	713.57	-288.45	79.51	1313.67	-286.82	76.30	710.81
6.86000	681.45	118.01	131.72	663.36	108.23	165.74	586.00	150.58	312.06	641.94	153.86	318.64	1151.32	-6.23	107.16	1119.15	-1.82	116.19	967.69	-21.54	101.64	969.24	-12.61	143.05	1101.86	27.31	1153.81	0.00	0.00	0.00	1070.97	-33.71	1553.26	1054.60	72.61	1556.79	910.36	-37.05	1524.27	896.05	54.57	1521.51	712.85	-288.57	79.50	1313.70	-286.40	76.28	709.84
6.87000	711.80	117.63	140.50	696.48	109.18	173.98	615.87	149.54	317.95	670.95	152.88	325.97	1152.02	-6.14	107.01	1119.03	-1.78	116.08	967.83	-21.41	101.74	969.57	-12.55	143.40	1114.17	27.28	1158.11	0.00	0.00	0.00	1083.12	-35.15	1557.19	1066.59	71.08	1560.97	922.30	-38.61	1528.10	908.10	53.55	1525.56	712.07	-288.71	79.24	1313.54	-286.31	76.38	709.98
6.88000	745.61	117.56	148.98	731.07	110.27	180.91	646.07	148.71	322.21	700.79	151.73	331.69	1151.28	-6.70	106.49	1118.89	-1.80	115.85	968.05	-21.38	101.90	969.87	-12.77	143.97	1127.78	27.22	1162.47	0.00	0.00	0.00	1095.27	-35.97	1561.11	1077.97	69.86	1565.07	934.22	-39.76	1531.85	920.06	52.61	1529.42	712.66	-288.92	79.53	1313.25	-286.51	76.22	710.11
6.89000	783.62	121.24	154.86	768.00	112.50	186.68	676.41	147.70	324.74	731.37	150.13	335.78	1152.12	-7.10	106.29	1117.74	-2.37	115.03	968.26	-21.22	102.03	970.14	-13.28	144.73	1139.42	26.95	1166.91	0.00	0.00	0.00	1106.98	-37.77	1564.90	1089.82	68.90	1569.01	946.00	-40.78	1535.52	931.99	51.85	1533.21	711.97	-289.02	79.35	1313.88	-286.93	76.38	710.09
6.90000	818.07	125.61	160.40	804.47	114.49	191.02	707.42	146.33	325.25	761.47	149.19	338.41	1153.00	-6.96	106.20	1116.97	-2.40	114.70	968.48	-21.04	102.25	970.50	-13.35	145.44	1151.15	26.88	1171.40	0.00	0.00	0.00	1119.01	-37.93	1568.56	1100.91	68.03	1572.87	957.72	-41.40	1539.12	943.79	51.00	1536.88	712.05	-288.71	78.94	1313.04	-286.64	76.38	711.15
6.91000	854.88	128.47	164.04	842.04	117.27	193.73	739.01	145.05	323.81	792.13	147.98	339.14	1153.52	-7.00	106.20	1117.50	-3.16	114.31	968.69	-20.92	102.56	970.88	-13.35	146.26	1163.24	26.71	1175.64	0.00	0.00	0.00	1130.86	-38.37	1572.01	1112.17	67.08	1576.48	969.32	-42.11	1542.56	955.50	50.26	1540.35	712.78	-288.57	78.94	1312.80	-286.77	76.24	711.63
6.92000	894.39	131.61	166.54	881.06	119.74	195.46	770.37	144.12	320.50	823.54	146.31	337.77	1152.81	-6.78	105.73	1116.93	-3.33	113.65	968.98	-20.80	102.91	971.34	-13.15	147.21	1173.64	26.33	1179.64	0.00	0.00	0.00	1143.87	-39.56	1575.91	1124.33	66.28	1579.71	980.88	-42.82	1545.86	967.02	49.88	1543.63	713.80	-288.50	79.26	1313.20	-286.84	76.39	711.35
6.93000	934.58	133.21	168.57	918.83	121.23	196.01	802.88	143.55	315.21	855.48	145.40	334.77	1153.65	-6.61	105.67	1117.67	-2.84	113.82	969.43	-20.32	103.57	971.89	-12.93	148.33	1185.97	26.02	1183.56	0.00	0.00	0.00	1156.33	-40.73	1579.25	1135.34	65.79	1582.67	992.40	-43.37	1548.93	978.40	49.54	1546.63	713.52	-288.40	79.25	1312.78	-286.88	76.32	711.42
6.94000	973.30	133.44	169.99	954.25	120.54	196.57	836.21	143.06	307.84	887.95	144.31	329.86	1154.34	-7.46	105.05	1117.63	-3.15	113.09	969.90	-20.02	104.45	972.51	-12.88	149.56	1197.57	25.63	1187.13	0.00	0.00	0.00	1168.29	-41.87	1582.03	1147.25	65.08	1585.21	1003.92	-43.60	1551.70	989.93	49.18	1549.35	713.04	-288.58	79.14	1312.99	-286.89	76.20	711.63
6.95000	1016.94	133.94	170.75	994.72	120.12	195.65	870.87	142.64	298.51	920.82	143.14	323.23	1155.90	-7.10	105.51	1116.85	-1.42	113.75	970.26	-19.73	105.45	973.19	-12.70	150.77	1208.53	24.86	1190.42	0.00	0.00	0.00	1179.78	-42.97	1584.28	1158.17	64.45	1587.59	1015.37	-43.99	1554.18	1001.47	48.56	1551.75	712.98	-288.61	79.15	1313.75	-286.71	76.47	711.82
6.96000	1060.62	134.92	170.18	1036.03	120.09	194.01	905.58	142.86	287.51	953.74	142.96	315.77	1155.43	-6.90	104.84	1118.07	-0.70	114.19	970.53	-19.94	106.67	973.94	-12.57	151.99	1219.60	24.20	1193.35	0.00	0.00	0.00	1190.88	-44.02	1586.01	1169.36	64.04	1589.47	1026.78	-44.16	1556.34	1012.87	48.19	1553.77	713.27	-288.69	79.15	1313.42	-286.72	76.31	711.88
6.97000	1109.02	135.74	168.68	1083.90	120.59	190.84	941.83	142.01	274.68	987.62	142.73	306.43	1155.90	-3.44	107.45	1119.73	-0.12	114.93	970.95	-19.61	107.77	974.68	-12.50	153.24	1230.67	23.36	1195.86	0.00	0.00	0.00	1201.61	-45.03	1587.24	1180.85	63.54	1590.98	1038.00	-44.56	1558.08	1024.17	47.66	1555.50	713.62	-288.64	79.21	1313.62	-287.04	76.40	712.93
6.98000	1153.73	135.04	167.87	1128.38	120.08	188.38	979.27	140.49	260.22	1022.87	141.89	295.92	1157.33	-3.07	107.90	1120.97	-0.01	115.76	971.39	-19.40	108.93	975.47	-12.28	154.43	1243.02	22.45	1198.12	0.00	0.00	0.00	1212.05	-45.98	1587.98	1191.88	63.31	1592.05	1049.20	-44.75	1559.43	1035.36	47.53	1556.68	713.65	-288.20	79.20	1313.66	-286.97	76.66	712.43
6.99000	1198.50	134.72	167.03	1172.46	119.91	185.67	1017.55	140.01	245.53	1058.34	141.26	284.41	1155.10	-3.30	107.33	1122.78	-0.32	116.86	971.85	-18.97	110.00	976.32	-11.94	155.53	1254.33	21.41	1199.84	0.00	0.00	0.00	1222.22	-46.88	1588.25	1203.50	62.98	1592.81	1060.52	-44.84	1560.35	1046.48	47.18	1557.57	713.75	-288.26	79.18	1313.50	-286.70	76.66	711.59
7.00000	1243.25	135.20	166.27	1216.06	120.41	182.87	1055.53	140.49	230.93	1092.80	140.46	271.96	1154.25	-3.72	107.07	1123.88	-1.08	117.62	972.09	-18.98	111.28	977.17	-11.50	156.62	1264.97	20.27	1201.28	0.00	0.00	0.00	1232.20	-47.70	1588.07	1215.09	62.58	1593.24	1071.76	-45.24	1560.83	1057.59	46.78	1558.07	713.20	-288.46	79.01	1313.02	-286.92	76.86	711.68
7.01000	1288.08	135.20	165.91	1258.70	120.23	180.08	1094.46	141.15	216.57	1130.03	139.14	259.67	1154.54	-4.79	107.16	1125.37	-2.04	118.33	972.40	-18.76	112.49	977.93	-10.86	157.61	1276.70	19.19	1202.34	0.00	0.00	0.00	1242.02	-48.46	1587.44	1225.88	62.29	1593.33	1083.01	-45.55	1560.86	1068.91	46.26	1558.25	712.82	-288.30	78.99	1313.33	-287.01	77.16	711.80
7.02000	1334.54	135.26	163.47	1302.25	119.46	178.34	1134.61	141.26	202.09	1166.29	139.07	247.44	1156.95	-5.30	107.70	1124.48	-1.24	117.36	972.78	-18.22	113.51	978.69	-9.87	158.45	1287.73	17.96	1203.07	0.00	0.00	0.00	1251.73	-49.15	1586.38	1237.27	61.99	1592.97	1094.33	-45.56	1560.50	1080.05	46.32	1558.00	713.27	-287.97	79.19	1313.17	-286.99	76.96	712.41
7.03000	1374.84	131.71	166.47	1345.75	117.21	177.16	1174.97	142.16	188.29	1204.17	138.88	235.74	1157.92	-8.03	105.14	1124.62	-1.87	116.79	973.11	-17.40	114.46	979.39	-8.72	159.15	1299.54	16.74	1203.37	0.00	0.00	0.00	1261.39	-49.76	1584.92	1249.01	61.76	1592.00	1105.69	-45.96	1559.64	1091.43	45.76	1557.46	713.25	-288.34	79.07	1313.95	-286.76	77.11	713.10
7.04000	1418.98	129.43	164.54	1386.19	114.24	175.67	1215.47	143.04	174.64	1240.46	139.45	223.97	1155.96	-8.45	104.15	1124.66	-1.83	116.49	973.39	-16.87	115.47	979.98	-7.32	159.69	1311.13	15.49	1203.11	0.00	0.00	0.00	1271.05	-50.28	1583.06	1260.22	61.42	1590.63	1117.06	-46.44	1558.21	1102.73	45.63	1556.33	713.59	-288.08	79.03	1313.90	-286.66	77.08	712.31
7.05000	1456.97	124.00	168.84	1426.18	110.49	175.41	1256.33	143.09	161.47	1278.03	139.50	212.83	1155.87	-8.45	104.03	1125.01	-3.32	115.36	973.63	-15.95	116.20	980.40	-5.87	159.99	1322.15	14.36	1202.50	0.00	0.00	0.00	1280.76	-50.71	1580.82	1271.90	61.27	1588.58	1128.43	-46.72	1556.29	1114.06	45.46	1554.68	713.54	-288.25	79.05	1313.89	-287.04	76.63	712.51
7.06000	1498.27	120.79	168.06	1465.03	107.37	175.35	1296.70	141.93	149.01	1313.71	139.12	202.27	1156.22	-8.84	103.83	1125.01	-3.31	115.27	973.93	-14.35	116.42	980.63	-4.52	160.17	1334.01	13.29	1201.45	0.00	0.00	0.00	1290.56	-51.04	1578.22	1283.42	61.21	1585.86	1139.75	-46.93	1553.92	1125.52	44.74	1552.61	712.94	-288.14	78.88	1313.00	-287.05	76.25	712.12
7.07000	1533.60	115.90	173.50	1501.86	104.40	175.30	1335.79	140.75	138.08	1350.15	138.40	192.93	1155.83	-8.56	103.98	1125.19	-3.56	115.10	974.03	-13.52	116.87	980.77	-3.11	160.19	1345.21	12.23	1200.07	0.00	0.00	0.00	1300.51	-51.28	1575.28	1295.20	60.98	1582.55	1150.93	-47.40	1551.11	1136.93	44.23	1550.12	713.46	-287.96	79.08	1313.29	-287.02	76.18	712.21
7.08000	1569.51	113.23	176.28	1537.81	101.51	176.37	1373.87	138.33	128.17	1384.30	137.88	184.50	1157.11	-8.82	104.41	1125.34	-3.41	115.00	974.13	-12.24	116.95	980.87	-1.75	160.14	1356.30	11.40	1198.21	0.00	0.00	0.00	1310.65	-51.41	1572.00	1306.58	61.17	1578.69	1162.26	-47.50	1547.86	1148.37	43.70	1547.09	714.07	-287.64	79.37	1312.85	-286.79	76.36	712.35
7.09000	1601.77	111.92	178.68	1570.45	100.36	177.23	1409.71	136.83	119.99	1416.64	137.51	177.19	1155.84	-9.70	103.55	1126.46	-3.55	115.11	974.21	-11.41	117.12	980.94	-0.82	160.21	1368.00	10.67	1196.22	0.00	0.00	0.00	1321.05	-51.43	1568.40	1318.01	61.36	1574.28	1173.83	-47.34	1544.31	1159.60	43.72	1543.64	713.36	-288.00	79.09	1312.46	-286.89	76.03	712.81
7.10000	1632.14	111.25	181.44	1601.05	100.18	178.26	1443.52	134.11	112.36	1446.67	136.13	170.44	1155.94	-9.44	103.66	1126.59	-3.43	115.11	974.31	-10.80	117.30	981.07	-0.24	160.34	1378.37	10.10	1193.90	0.00	0.00	0.00	1331.74	-51.33	1564.50	1333.75	61.49	1567.80	1185.33	-47.42	1540.39	1170.78	43.66	1539.78	713.05	-287.84	79.07	1312.68	-286.94	76.02	711.79
7.11000	1660.84	111.78	183.88	1630.07	100.10	179.28	1474.44	132.56	106.13	1474.55	135.58	164.88	1156.56	-9.49	103.75	1126.32	-3.65	114.96	974.45	-10.30	117.39	981.31	0.01	160.59	1390.81	9.58	1191.48	0.00	0.00	0.00	1342.78	-51.11	1560.32	1346.23	61.82	1562.29	1196.97	-47.27	1536.06	1182.03	43.27	1535.58	712.93	-288.14	78.89	1313.21	-286.74	76.18	712.15
7.12000	1688.23	112.96	186.18	1655.65	100.49	179.43	1502.52	132.20	101.00	1501.77	134.47	160.10	1155.59	-9.66	103.27	1126.90	-3.82	114.93	974.38	-10.77	117.92	981.65	0.05	160.92	1402.85	9.18	1188.87	0.00	0.00	0.00	1354.22	-50.77	1555.86	1357.80	61.93	1556.97	1208.52	-47.33	1531.44	1193.37	43.03	1531.01	713.43	-287.82	79.22	1313.20	-286.63	76.20	712.45
7.13000	1711.90	114.39	186.79	1680.48	101.27	179.52	1528.99	130.39	95.66	1525.29	132.48	154.28	1156.53	-9.83	103.42	1125.65	-4.31	114.49	974.58	-10.53	118.28	982.11	-0.32	161.51	1414.17	8.75	1185.98	0.00	0.00	0.00	1366.10	-50.29	1551.16	1369.59	61.88	1551.55	1220.41	-46.79	1526.56	1204.82	42.80	1526.08	713.84	-287.94	79.29	1313.15	-286.52	76.12	712.83
7.14000	1733.09	117.03	182.51	1701.68	101.64	178.35	1553.62	129.01	90.51	1550.01	131.10	149.10	1156.96	-9.76	103.64	1125.58	-3.94	114.66	974.85	-10.46	118.80	982.76	-0.56	162.20	1426.48	8.44	1183.01	0.00	0.00	0.00	1378.49	-49.68	1546.21	1381.36	61.86	1546.06	1232.44	-46.31	1521.36	1216.50	42.69	1520.95	713.82	-287.64	79.42	1313.17	-286.37	76.23	712.31
7.15000	1752.96	116.98	181.70	1723.13	101.89	177.00	1575.84	127.87	85.27	1570.92	130.16	143.90	1155.52	-10.06	103.02	1124.53	-4.06	114.32	975.04	-10.95	119.93	983.56	-0.98	163.21	1438.19	8.19	1179.61	0.00	0.00	0.00	1391.43	-48.92	1541.04	1393.09	62.58	1540.54	1244.53	-45.82	1516.01	1228.17	42.97	1515.63	713.73	-287.71	79.36	1313.35	-286.46	76.37	712.21
7.16000	1771.61	116.76	179.72	1741.80	102.24	174.64	1595.97	127.02	79.97	1590.20	128.61	138.33	1155.80	-10.00	103.06	1123.64	-4.45	114.09	975.44	-11.32	121.33	984.56	-1.52	164.57	1450.79	7.75	1175.87	0.00	0.00	0.00	1404.96	-48.02	1535.66	1400.95	63.36	1536.70	1256.69	-45.05	1510.70	1240.01	43.71	1510.21	713.13	-287.72	79.17	1312.70	-286.64	75.99	711.84
7.17000	1788.90	116.55	176.47	1759.13	101.48	171.00	1614.39	126.19	74.32	1608.47	126.28	132.03	1155.20	-10.34	102.74	1124.52	-4.75	114.33	976.00	-11.58	123.03	985.82	-2.15	166.37	1463.35	7.27	1171.87	0.00	0.00	0.00	1416.29	-47.27	1530.34	1411.65	64.05	1531.80	1268.94	-44.39	1505.35	1252.22	43.99	1504.92	713.14	-287.50	79.12	1312.98	-286.68	75.98	711.92
7.18000	1804.58	115.88	172.12	1775.25	100.95	166.80	1631.58	124.23	67.87	1624.59	125.59	126.16	1154.47	-10.34	102.35	1124.22	-4.83	114.25	976.74	-11.75	125.11	987.38	-2.85	168.54	1477.69	6.99	1167.73	0.00	0.00	0.00	1427.60	-46.56	1525.25	1424.12	64.83	1526.70	1281.29	-43.60	1500.03	1264.87	44.12	1499.63	713.39	-287.61	79.29	1312.87	-286.52	76.05	712.13
7.19000	1818.75	114.52	166.93	1790.25	99.27	161.82	1646.50	123.10	61.48	1639.08	124.80	119.92	1155.01	-10.50	102.32	1123.56	-5.17	113.79	977.74	-11.80	127.58	989.28	-3.50	170.87	1490.36	6.40	1163.44	0.00	0.00	0.00	1440.15	-45.73	1520.24	1436.63	65.70	1521.70	1293.85	-43.06	1494.81	1277.67	44.95	1494.41	713.15	-287.75	79.05	1312.64	-286.75	75.98	712.25
7.20000	1831.71	113.18	160.40	1802.86	98.43	155.14	1659.26	122.52	54.95	1652.38	123.11	113.05	1155.07	-10.57	102.32	1123.35	-5.07	113.96	978.90	-12.26	130.75	991.57	-4.15	173.75	1504.20	6.02	1159.30	0.00	0.00	0.00	1453.67	-44.79	1515.45	1449.38	66.50	1516.93	1306.59	-42.23	1489.76	1290.86	45.87	1489.26	713.72	-287.71	79.16	1313.03	-286.24	76.48	712.12
7.21000	1842.95	110.50	153.23	1814.25	96.45	148.40	1670.65	121.02	47.82	1663.95	121.98	106.09	1155.13	-10.63	102.26	1124.84	-5.40	114.40	980.56	-11.90	134.03	994.32	-5.10	177.22	1519.72	5.77	1155.29	0.00	0.00	0.00	1466.76	-43.79	1510.93	1462.66	67.42	1512.19	1319.56	-41.05	1484.82	1304.23	46.68	1484.23	713.41	-287.71	79.18	1312.31	-286.39	76.07	712.36
7.22000	1853.75	109.12	144.25	1823.74	93.52	140.50	1680.28	119.77	40.64	1673.55	121.78	99.26	1156.74	-9.88	101.49	1125.14	-4.80	115.02	982.60	-11.71	137.93	997.54	-6.31	181.32	1534.50	5.52	1151.35	0.00	0.00	0.00	1479.29	-42.72	1506.59	1476.17	68.27	1507.72	1332.77	-39.86	1480.00	1317.72	47.91	1479.33	713.01	-287.63	79.04	1312.76	-286.55	76.16	712.40
7.23000	1861.95	104.65	135.28	1833.90	90.08	132.36	1688.35	118.97	33.33	1679.81	122.52	94.08	1156.66	-10.07	101.08	1126.20	-6.41	116.34	985.14	-11.34	142.41	1001.60	-6.90	185.66	1549.67	5.52	1147.56	0.00	0.00	0.00	1493.09	-41.62	1502.56	1495.20	68.59	1501.62	1346.20	-39.02	1475.33	1331.35	49.54	1474.46	712.93	-287.55	79.15	1312.64	-286.51	76.24	712.33
7.24000	1869.74	100.43	125.46	1840.48	86.43	122.72	1694.70	118.39	26.16	1687.25	121.80	87.02	1157.33	-10.17	101.50	1126.90	-6.99	115.61	988.29	-11.13	147.70	1006.24	-7.94	190.68	1565.22	5.70	1143.79	0.00	0.00	0.00	1506.04	-40.47	1498.62	1510.24	70.10	1496.94	1360.16	-37.39	1470.84	1345.47	51.32	1469.74	713.21	-287.56	79.24	1312.84	-286.19	76.21	711.61
7.25000	1875.41	93.67	115.75	1847.32	81.65	112.98	1699.80	118.07	20.52	1692.42	121.57	80.01	1156.59	-9.96	101.36	1126.28	-7.78	113.45	992.21	-10.18	153.34	1011.68	-8.93	196.21	1580.44	6.33	1140.20	0.00	0.00	0.00	1520.21	-39.41	1493.73	1524.63	71.25	1492.83	1374.52	-35.46	1466.39	1359.91	53.12	1465.11	713.04	-287.86	79.02	1312.59	-286.51	76.08	711.94
7.26000	1882.22	87.93	102.69	1852.37	78.03	100.06	1703.24	116.54	17.28	1700.14	118.81	73.15	1156.48	-10.56	101.82	1126.24	-8.11	111.80	996.85	-9.48	159.67	1018.36	-9.66	202.03	1596.50	7.12	1136.67	0.00	0.00	0.00	1534.34	-38.39	1488.99	1539.51	72.25	1488.83	1388.85	-33.89	1461.96	1374.46	55.36	1460.41	712.76	-287.96	79.06	1312.49	-286.03	76.37	711.63
7.27000	1892.12	83.21	87.89	1860.79	72.60	83.43	1705.71	115.71	17.82	1707.17	115.68	70.83	1155.32	-11.05	102.97	1127.37	-7.86	111.18	1002.66	-9.74	166.88	1026.55	-10.69	208.30	1612.36	8.27	1133.22	0.00	0.00	0.00	1548.45	-37.42	1484.39	1554.57	73.79	1485.09	1403.53	-31.91	1457.58	1389.30	57.62	1455.76	712.32	-287.74	78.81	1312.82	-286.01	76.33	712.33
7.28000	1900.87	77.99	69.78	1868.78	65.83	67.53	1707.92	114.91	18.37	1715.48	113.18	70.22	1155.74	-11.46	103.47	1128.74	-7.55	111.15	1010.22	-10.43	174.76	1036.53	-12.62	215.22	1628.33	9.83	1129.85	0.00	0.00	0.00	1562.54	-36.49	1479.93	1570.00	74.91	1482.49	1418.77	-30.05	1453.89	1404.63	59.81	1451.74	712.65	-287.68	78.89	1312.88	-286.27	76.34	712.33
7.29000	1904.68	72.81	58.27	1870.33	62.51	62.72	1709.60	114.37	18.67	1718.98	112.30	70.02	1156.80	-10.36	102.73	1130.38	-7.20	111.59	1019.92	-12.06	183.34	1048.93	-15.22	222.50	1644.98	11.55	1126.76	0.00	0.00	0.00	1576.60	-35.60	1475.61	1585.50	76.21	1481.29	1434.34	-28.30	1451.86	1420.61	61.32	1449.52	713.21	-287.96	78.95	1312.62	-286.20	76.21	711.73
7.30000	1906.37	67.37	52.14	1871.73	60.45	53.14	1710.73	114.64	18.36	1722.46	111.73	70.39	1156.88	-10.21	102.47	1130.62	-6.99	111.55	1032.04	-14.00	192.28	1064.17	-18.43	229.63	1662.57	13.56	1123.92	0.00	0.00	0.00	1590.64	-34.76	1471.43	1595.14	78.52	1483.17	1450.02	-26.78	1450.98	1436.76	62.92	1448.49	713.11	-287.72	78.97	1312.53	-285.71	76.31	711.74
7.31000	1910.27	68.23	40.01	1877.10	58.25	42.95	1713.86	116.79	22.34	1725.66	111.00	70.09	1156.55	-10.94	104.08	1133.07	-7.17	111.64	1046.56	-16.26	201.75	1082.39	-21.69	236.26	1679.67	16.06	1121.05	0.00	0.00	0.00	1604.65	-33.96	1467.39	1609.70	79.92	1483.22	1465.84	-25.30	1450.35	1452.69	64.83	1447.68	713.45	-287.53	79.14	1313.14	-285.23	76.62	711.63
7.32000	1909.46	66.31	38.51	1877.13	59.44	43.75	1714.70	116.27	23.22	1727.68	110.25	69.77	1159.84	-11.27	104.11	1138.01	-7.89	112.59	1063.28	-18.96	212.41	1103.05	-25.76	243.01	1696.68	18.90	1117.92	0.00	0.00	0.00	1618.64	-33.20	1463.48	1625.64	81.03	1482.45	1481.77	-23.83	1449.48	1468.74	66.34	1446.56	713.01	-287.76	78.94	1313.34	-285.62	76.53	712.02
7.33000	1910.83	66.36	34.37	1878.25	59.14	40.09	1714.34	115.97	23.55	1729.84	109.52	69.43	1165.07	-12.98	103.34	1145.52	-9.41	114.83	1082.27	-22.49	224.64	1125.37	-29.94	250.51	1713.31	22.15	1114.81	0.00	0.00	0.00	1632.60	-32.49	1459.70	1641.41	82.08	1481.54	1497.66	-22.22	1448.16	1484.94	67.55	1444.99	712.36	-287.64	78.88	1313.12	-285.50	76.51	711.92
7.34000	1911.23	65.89	31.38	1879.22	59.31	38.22	1714.11	115.87	23.64	1731.49	108.56	68.77	1174.05	-15.91	103.08	1156.11	-11.95	118.54	1103.28	-26.29	237.17	1149.26	-34.27	258.54	1729.49	25.39	1111.99	0.00	0.00	0.00	1646.54	-31.81	1456.06	1657.01	83.13	1480.81	1513.33	-20.85	1446.65	1500.82	68.93	1443.20	712.68	-287.62	78.97	1312.80	-285.79	76.45	712.07
7.35000	1912.18	65.83	29.08	1879.31	59.84	37.88	1715.45	115.19	24.20	1732.61	108.18	68.30	1186.72	-20.68	100.29	1171.22	-16.37	124.18	1124.14	-29.84	249.10	1173.67	-38.49	266.79	1745.05	28.46	1109.61	0.00	0.00	0.00	1660.45	-31.17	1452.54	1672.92	84.02	1480.30	1528.94	-19.88	1445.47	1516.44	70.17	1441.69	712.76	-287.66	79.00	1313.50	-285.57	76.84	712.49
7.36000	1912.84	65.62	27.55	1880.35	59.91	37.15	1714.88	114.72	24.22	1732.88	107.67	67.64	1206.00	-25.11	106.18	1192.45	-20.43	131.66	1146.57	-31.18	258.08	1199.14	-41.57	275.63	1760.82	31.05	1107.81	0.00	0.00	0.00	1674.34	-30.58	1449.16	1688.10	84.78	1480.08	1544.53	-18.97	1445.08	1532.00	70.74	1440.92	712.94	-287.33	79.14	1313.64	-285.51	76.94	711.87
7.37000	1912.53	65.37	26.38	1880.24	60.11	36.25	1715.52	114.45	24.60	1733.65	107.13	67.29	1233.42	-28.24	111.84	1219.89	-23.61	137.77	1173.11	-32.98	265.41	1226.00	-43.36	283.57	1775.95	33.02	1106.60	0.00	0.00	0.00	1688.20	-30.02	1445.90	1703.17	85.28	1480.19	1559.91	-18.34	1445.43	1547.41	71.09	1440.92	712.81	-287.66	79.16	1314.43	-285.44	77.24	712.28
7.38000	1912.76	65.26	25.87	1880.08	59.55	36.22	1715.50	114.37	24.80	1734.84	107.18	67.45	1261.33	-31.05	116.85	1248.99	-26.48	141.12	1203.22	-37.11	270.05	1256.15	-45.28	288.43	1790.88	34.36	1105.86	0.00	0.00	0.00	1702.04	-29.49	1442.77	1718.44	85.88	1480.59	1574.89	-18.24	1446.22	1562.45	71.54	1441.43	713.36	-287.76	79.21	1313.77	-285.27	76.85	712.35
7.39000	1912.65	65.20	25.42	1880.62	59.84	35.91	1714.60	114.35	24.69	1734.94	106.81	67.17	1294.53	-33.19	116.69	1280.84	-29.51	143.42	1235.40	-41.63	271.88	1288.00	-48.19	289.90	1805.38	34.97	1105.73	0.00	0.00	0.00	1715.85	-29.01	1439.77	1733.30	85.85	1481.53	1589.92	-18.22	1447.47	1577.46	71.43	1442.41	712.95	-287.74	79.03	1313.84	-285.28	76.89	711.89
7.40000	1912.90	64.99	25.41	1880.47	59.57	35.84	1716.23	114.25	25.61	1735.44	106.25	67.14	1325.31	-36.96	118.57	1313.57	-32.96	143.93	1268.50	-45.33	272.15	1319.85	-50.67	289.87	1820.04	34.97	1106.06	0.00	0.00	0.00	1729.64	-28.56	1436.88	1747.85	85.93	1483.00	1604.98	-18.43	1448.98	1592.33	71.01	1443.84	713.13	-287.49	79.20	1313.16	-285.62	76.33	711.73
7.41000	1912.84	64.94	25.37	1881.01	59.59	35.99	1715.57	113.95	25.35	1735.47	106.29	67.12	1360.17	-41.23	118.14	1348.41	-37.02	143.32	1300.18	-47.86	270.73	1351.06	-52.55	289.29	1833.53	34.62	1106.69	0.00	0.00	0.00	1743.41	-28.14	1434.12	1762.85	85.67	1484.88	1619.87	-18.39	1450.71	1607.20	70.55	1445.67	712.78	-287.82	78.97	1313.11	-285.73	76.35	712.22
7.42000	1913.01	65.10	25.21	1881.14	59.66	35.87	1716.04	113.71	25.71	1735.70	105.97	67.16	1396.87	-46.18	116.02	1384.42	-41.61	141.04	1331.60	-49.06	267.05	1382.27	-53.97	286.93	1847.93	33.88	1107.77	0.00	0.00	0.00	1757.15	-27.76	1431.48	1777.72	85.09	1487.02	1634.51	-18.63	1452.58	1622.05	70.20	1447.75	712.86	-287.63	78.98	1313.69	-286.00	76.47	712.29
7.43000	1912.91	65.22	24.99	1881.27	59.59	35.87	1715.87	113.72	25.76	1736.96	105.59	67.59	1435.33	-51.59	112.49	1421.65	-45.98	137.20	1363.64	-49.81	260.98	1413.37	-55.43	283.09	1861.26	32.91	1109.09	0.00	0.00	0.00	1770.86	-27.42	1428.95	1791.82	84.68	1489.46	1648.83	-19.19	1454.52	1636.70	69.64	1449.86	713.20	-287.66	79.01	1313.29	-285.95	76.47	712.75
7.44000	1913.84	65.49	25.16	1881.83	59.85	35.73	1716.54	113.46	26.23	1736.96	105.82	68.06	1473.91	-55.56	107.24	1460.75	-49.83	132.01	1397.04	-51.96	253.15	1445.75	-56.50	277.07	1874.52	31.79	1110.66	0.00	0.00	0.00	1784.56	-27.10	1426.54	1805.80	84.05	1491.98	1663.10	-19.64	1456.56	1651.16	69.16	1452.17	713.17	-287.68	79.07	1313.67	-286.04	76.47	712.61
7.45000	1913.88	65.41	25.17	1882.02	59.81	35.77	1715.99	113.66	26.34	1737.20	105.36	68.16	1518.71	-57.63	99.50	1501.40	-52.99	125.75	1431.38	-54.72	243.35	1478.72	-58.05	269.23	1887.56	30.52	1112.54	0.00	0.00	0.00	1798.22	-26.82	1424.25	1820.12	83.52	1494.45	1677.16	-20.03	1458.71	1665.71	68.37	1454.60	713.32	-287.80	79.12	1313.58	-285.90	76.57	712.46
7.46000	1914.72	65.65	25.32	1882.51	59.87	35.79	1715.68	113.07	26.29	1736.84	105.37	68.46	1562.58	-60.17	93.22	1542.47	-55.74	118.28	1467.21	-56.71	231.49	1512.66	-59.82	259.97	1899.66	29.12	1114.58	0.00	0.00	0.00	1811.86	-26.57	1422.07	1834.17	82.90	1496.91	1691.13	-20.32	1460.96	1680.14	67.74	1457.02	713.26	-287.56	79.23	1313.80	-285.80	76.51	712.43
7.47000	1914.79	65.79	25.11	1883.19	59.78	35.98	1716.55	113.02	27.29	1737.47	104.68	68.97	1605.13	-64.02	88.53	1585.46	-58.25	110.63	1503.97	-59.07	218.13	1546.91	-61.93	249.38	1911.96	27.64	1116.71	0.00	0.00	0.00	1825.48	-26.36	1420.00	1847.42	82.60	1499.25	1705.14	-20.50	1463.23	1694.45	67.12	1459.46	712.87	-287.68	78.99	1313.47	-285.93	76.31	712.28
7.48000	1914.99	65.76	24.99	1883.15	59.85	35.68	1717.49	112.05	27.91	1737.75	104.48	69.70	1650.56	-66.49	81.57	1629.20	-60.77	102.49	1541.11	-62.14	203.53	1582.18	-63.97	237.56	1924.30	26.02	1118.93	0.00	0.00	0.00	1839.08	-26.17	1418.04	1861.34	82.03	1501.36	1719.35	-20.29	1465.53	1708.45	66.81	1461.85	712.29	-288.03	78.90	1313.39	-285.43	76.61	712.73
7.49000	1914.90	65.57	24.78	1884.05	59.60	35.89	1717.06	111.49	28.74	1737.52	104.64	70.62	1700.37	-68.89	74.54	1675.08	-63.49	94.63	1579.01	-65.92	188.26	1618.69	-65.76	224.51	1936.15	24.35	1120.96	0.00	0.00	0.00	1852.64	-26.01	1416.20	1875.23	81.69	1503.26	1733.11	-20.87	1467.66	1722.40	66.33	1464.02	712.27	-287.94	78.83	1314.03	-285.49	76.81	712.33
7.50000	1914.77	65.35	24.50	1884.60	59.50	35.56	1718.10	110.59	30.33	1738.48	103.96	71.78	1749.14	-72.09	68.45	1721.70	-66.81	86.88	1618.22	-69.75	172.54	1655.15	-69.02	211.08	1948.66	22.72	1122.90	0.00	0.00	0.00	1866.19	-25.88	1414.45	1889.00	81.40	1504.94	1746.81	-21.22	1469.65	1736.20	65.98	1466.05	712.47	-287.67	78.95	1313.60	-285.81	76.61	711.68
7.51000	1914.67	65.11	24.20	1884.43	58.54	35.49	1718.08	109.53	31.55	1738.33	103.18	72.55	1796.24	-73.79	66.27	1770.89	-70.55	79.98	1659.02	-72.55	155.67	1692.52	-72.55	197.36	1960.77	21.15	1124.46	0.00	0.00	0.00	1879.71	-25.77	1412.82	1903.03	81.11	1506.37	1760.53	-21.65	1471.42	1749.91	65.76	1467.77	712.18	-287.93	78.92	1313.85	-285.92	76.65	711.77
7.52000	1915.01	64.84	24.07	1884.28	57.28	37.72	1717.77	108.73	32.85	1738.69	102.45	73.55	1847.66	-78.52	62.70	1821.37	-74.77	74.07	1701.00	-76.28	139.08	1731.19	-76.03	183.50	1972.85	19.73	1125.88	0.00	0.00	0.00	1893.21	-25.70	1411.29	1916.45	80.98	1507.45	1774.61	-21.28	1472.98	1763.75	65.23	1469.29	712.35	-288.01	79.09	1314.06	-285.57	76.80	711.88
7.53000	1913.27	63.02	27.52	1883.72	56.68	37.57	1718.58	108.20	34.72	1739.74	102.13	74.92	1900.73	-85.87	57.96	1872.02	-79.66	69.30	1744.57	-79.95	122.80	1770.44	-79.48	169.45	1985.73	18.48	1127.03	0.00	0.00	0.00	1906.68	-25.65	1409.86	1930.48	80.85	1508.20	1788.40	-21.54	1474.23	1777.34	64.81	1470.49	712.31	-287.71	79.00	1314.15	-285.50	76.81	712.39
7.54000	1913.30	62.80	27.89	1882.92	56.67	37.50	1718.37	107.62	36.00	1738.76	101.63	75.55	1951.38	-92.18	54.50	1922.23	-85.11	65.52	1788.89	-83.93	106.89	1810.54	-83.55	155.74	1998.33	17.49	1127.91	0.00	0.00	0.00	1920.13	-25.63	1408.53	1944.57	80.21	1508.63	1801.90	-22.01	1475.17	1790.89	64.17	1471.35	712.66	-287.45	79.20	1313.60	-285.89	76.50	712.13
7.55000	1913.38	63.03	28.17	1882.78	57.11	37.68	1718.91	107.04	37.55	1739.45	101.20	76.73	2000.25	-99.07	53.32	1971.78	-91.26	62.95	1833.73	-88.64	91.68	1851.77	-87.01	142.14	2010.48	16.74	1128.48	0.00	0.00	0.00	1933.55	-25.63	1407.30	1958.00	80.01	1508.77	1815.38	-22.67	1475.82	1804.36	63.35	1471.86	712.76	-287.73	79.02	1312.88	-285.32	76.52	712.38
7.56000	1914.51	63.75	28.70	1882.68	58.30	34.88	1719.16	106.28	38.86	1740.60	100.45	77.89	2048.78	-106.47	54.36	2019.76	-98.05	61.37	1879.56	-92.83	77.29	1893.40	-90.73	129.32	2022.86	16.15	1128.75	0.00	0.00	0.00	1946.95	-25.65	1406.17	1971.32	79.59	1508.51	1829.25	-22.97	1476.15	1817.69	62.61	1472.07	712.92	-287.72	78.93	1312.94	-285.53	76.41	712.51
7.57000	1915.43	65.12	24.53	1883.09	58.74	34.66	1720.73	103.09	37.04	1740.69	100.29	79.15	2096.75	-114.06	57.59	2067.16	-104.91	61.47	1926.04	-97.04	64.09	1935.01	-94.91	117.49	2035.70	15.86	1128.75	0.00	0.00	0.00	1960.32	-25.70	1405.14	1984.61	79.16	1507.91	1842.76	-23.84	1476.13	1831.14	61.59	1472.02	712.83	-287.75	78.98	1313.18	-286.23	76.26	712.68
7.58000	1915.32	65.85	23.67	1882.88	59.09	34.32	1720.69	103.72	39.06	1740.66	99.81	80.10	2143.37	-120.73	63.37	2114.10	-111.35	63.61	1972.52	-102.37	53.00	1976.96	-99.68	107.20	2048.42	15.74	1128.41	0.00	0.00	0.00	1973.68	-25.78	1404.20	1997.79	78.45	1507.00	1856.17	-24.72	1475.81	1844.23	60.51	1471.61	712.83	-287.49	79.18	1312.89	-286.00	76.53	712.35
7.59000	1915.12	66.41	23.21	1883.67	59.13	33.46	1721.44	102.85	40.41	1741.55	99.77	81.81	2188.71	-126.86	69.23	2160.26	-116.59	67.62	2018.05	-109.40	44.79	2018.53	-105.39	98.93	2061.14	15.76	1127.81	0.00	0.00	0.00	1987.00	-25.87	1403.35	2011.05	77.69	1505.80	1869.40	-25.84	1475.14	1857.32	59.43	1470.94	712.37	-287.68	79.04	1313.04	-285.48	76.93	712.64
7.60000	1915.02	66.58	23.12	1883.02	59.74	33.81	1721.96	102.54	42.02	1742.35	99.52	83.35	2231.69	-130.78	76.69	2204.63	-120.94	73.15	2064.31	-115.17	37.85	2059.99	-110.94	92.33	2074.07	15.75	1126.86	0.00	0.00	0.00	2000.31	-25.99	1402.60	2024.57	76.56	1504.38	1882.68	-26.88	1474.12	1870.19	58.38	1469.90	712.44	-288.07	78.98	1312.90	-285.83	76.58	712.28
7.61000	1914.87	66.70	22.79	1882.97	59.87	33.71	1722.81	101.70	43.45	1743.16	99.20	84.80	2274.33	-134.59	85.61	2245.15	-124.10	76.95	2109.23	-120.35	33.23	2100.68	-115.74	87.53	2086.81	15.80	1125.61	0.00	0.00	0.00	2013.59	-26.12	1401.93	2037.39	75.69	1502.68	1895.92	-27.92	1472.76	1883.27	56.85	1468.58	713.88	-287.59	79.01	1312.93	-285.67	76.53	711.62
7.62000	1914.99	66.65	22.74	1883.10	60.07	33.49	1723.20	101.72	45.22	1743.29	99.39	86.42	2313.56	-137.17	95.50	2290.02	-134.86	80.74	2109.23	-120.35	33.23	2100.68	-115.74	87.53	2100.11	15.89	1124.11	0.00	0.00	0.00	2026.84	-26.28	1401.36	2049.75	74.86	1500.76	1908.61	-29.72	1471.04	1896.03	55.87	1466.87	714.29	-287.60	79.24	1313.65	-285.50	76.77	711.31
7.63000	1914.85	66.79	22.47	1882.40	59.95	33.26	1723.73	101.41	46.89	1743.69	98.45	87.35	2349.56	-139.26	105.39	2327.30	-137.49	88.91	2109.23	-120.35	33.23	2100.68	-115.74	87.53	2113.72	16.03	1122.37	0.00	0.00	0.00	2040.07	-26.46	1400.87	2062.76	73.55	1498.64	1921.43	-31.19	1469.04	1908.76	54.80	1464.87	714.30	-287.23	79.18	1313.64	-285.48	76.73	712.36
7.64000	1914.97	66.77	22.45	1883.01	60.22	33.25	1724.36	101.02	48.52	1744.42	98.25	88.92	2384.28	-140.83	116.09	2363.66	-141.72	96.55	2109.23	-120.35	33.23	2100.68	-115.74	87.53	2126.92	16.00	1120.42	0.00	0.00	0.00	2053.28	-26.65	1400.47	2075.63	72.18	1496.38	1934.30	-32.65	1466.77	1921.44	53.60	1462.65	714.24	-287.15	79.27	1313.51	-285.59	76.73	712.72
7.65000	1914.86	66.87	22.22	1882.56	60.15	33.09	1724.73	102.87	53.37	1745.77	98.05	90.75	2414.92	-141.60	125.63	2393.96	-141.97	105.82	2109.23	-120.35	33.23	2100.68	-115.74	87.53	2140.06	15.94	1118.29	0.00	0.00	0.00	2066.47	-26.86	1400.15	2088.20	70.83	1493.98	1947.42	-33.98	1464.24	1933.97	52.41	1460.19	714.21	-287.40	79.13	1313.44	-285.48	76.77	712.03
7.66000	1914.90	66.94	22.00	1882.85	59.98	33.31	1724.01	102.81	54.75	1746.70	97.76	92.45	2443.51	-142.29	133.74	2423.45	-143.48	112.66	2109.23	-120.35	33.23	2100.68	-115.74	87.53	2153.23	15.77	1116.04	0.00	0.00	0.00	2079.63	-27.09	1399.91	2100.89	69.46	1491.57	1960.25	-35.66	1461.53	1946.76	50.55	1457.68	714.27	-287.86	78.93	1313.18	-285.71	76.71	712.24
7.67000	1915.11	67.19	21.79	1883.41	60.13	33.48	1724.68	103.01	57.00	1747.92	97.66	94.41	2469.11	-141.30	140.67	2448.88	-143.21	118.22	2109.23	-120.35	33.23	2100.68	-115.74	87.53	2166.41	15.44	1113.72	0.00	0.00	0.00	2092.76	-27.34	1399.76	2122.64	65.32	1484.19	1973.05	-37.43	1458.83	1959.42	48.89	1455.07	714.26	-287.72	79.04	1313.63	-285.83	76.60	712.81
7.68000	1915.09	67.12	21.85	1883.03	59.90	33.42	1725.63	102.60	58.62	1748.76	97.40	96.23	2491.03	-140.33	144.62	2470.48	-141.00	122.85	2109.23	-120.35	33.23	2100.68	-115.74	87.53	2179.87	14.92	1111.41	0.00	0.00	0.00	2105.87	-27.60	1399.68	2137.46	63.01	1480.64	1986.06	-39.09	1456.15	1971.90	47.37	1452.37	714.26	-287.29	78.99	1313.32	-285.78	76.52	712.48
7.69000	1915.41	67.12	21.80	1883.31	60.00	33.38	1726.84	102.77	61.16	1750.71	97.21	98.37	2512.60	-138.95	147.30	2490.61	-140.45	124.25	2109.23	-120.35	33.23	2100.68	-115.74	87.53	2193.55	14.24	1109.11	0.00	0.00	0.00	2118.96	-27.87	1399.68	2150.38	60.90	1478.26	1998.81	-41.15	1453.48	1984.59	45.48	1449.70	714.21	-287.59	79.08	1313.32	-285.51	76.57	711.89
7.70000	1915.57	67.01	21.77	1883.79	59.93	33.74	1727.57	102.90	63.57	1751.67	97.12	100.33	2529.71	-137.71	146.77	2507.54	-139.49	123.50	2109.23	-120.35	33.23	2100.68	-115.74	87.53	2207.74	13.36	1106.86	0.00	0.00	0.00	2132.03	-28.16	1399.76	2162.70	59.53	1475.86	2011.64	-43.26	1450.84	1996.73	44.00	1446.93	714.24	-287.79	79.19	1313.19	-285.83	76.60	712.20
7.71000	1915.57	67.14	21.52	1884.27	59.90	33.82	1730.33	101.00	63.12	1753.37	97.57	103.09	2542.86	-136.09	143.89	2520.22	-137.43	120.80	2109.23	-120.35	33.23	2100.68	-115.74	87.53	2222.17	12.30	1104.71	0.00	0.00	0.00	2145.07	-28.47	1399.91	2175.01	58.38	1473.61	2024.33	-45.69	1448.24	2008.80	42.41	1444.18	714.28	-288.18	78.97	1313.47	-285.74	76.67	712.07
7.72000	1916.00	67.04	21.69	1884.49	59.91	33.68	1732.28	100.45	66.05	1755.70	97.96	106.21	2553.28	-135.85	137.40	2531.82	-138.11	114.46	2109.23	-120.35	33.23	2100.68	-115.74	87.53	2236.54	10.87	1102.62	0.00	0.00	0.00	2158.09	-28.78	1400.14	2187.46	56.52	1471.42	2037.38	-47.72	1445.69	2021.44	39.96	1441.52	714.26	-288.07	78.91	1313.38	-285.80	76.64	712.24
7.73000	1916.46	67.02	21.68	1885.22	59.96	33.78	1734.01	100.75	69.84	1758.48	97.67	109.12	2561.30	-134.39	128.82	2539.87	-136.96	105.84	2109.23	-120.35	33.23	2100.68	-115.74	87.53	2250.87	9.23	1100.73	0.00	0.00	0.00	2171.08	-29.11	1400.44	2199.94	54.63	1469.46	2050.86	-49.53	1443.28	2033.97	37.49	1438.87	714.16	-288.08	78.94	1314.06	-285.61	76.66	712.30
7.74000	1916.93	67.09	21.67	1885.20	59.43	34.11	1733.71	103.11	76.96	1761.64	97.82	112.67	2568.65	-133.10	117.69	2545.55	-135.03	95.46	2109.23	-120.35	33.23	2100.68	-115.74	87.53	2265.60	7.28	1099.10	0.00	0.00	0.00	2184.05	-29.45	1400.80	2212.09	53.20	1467.51	2063.96	-51.74	1440.87	2046.44	35.08	1436.26	714.26	-287.88	78.93	1314.00	-285.55	76.77	712.45
7.75000	1917.04	66.86	21.74	1885.20	59.34	33.91	1737.30	102.77	82.10	1765.37	97.55	116.54	2577.49	-130.40	102.74	2553.34	-131.81	82.74	2109.23	-120.35	33.23	2100.68	-115.74	87.53	2280.36	5.11	1097.71	0.00	0.00	0.00	2197.00	-29.80	1401.24	2223.86	52.09	1465.78	2076.96	-54.14	1438.62	2058.88	32.60	1433.78	714.21	-287.39	78.92	1313.40	-285.66	76.65	712.58
7.76000	1917.55	66.80	21.82	1886.05	59.27	33.89	1742.53	100.06	83.82	1770.54	97.78	121.30	2587.36	-130.49	86.39	2562.82	-131.78	69.67	2109.23	-120.35	33.23	2100.68	-115.74	87.53	2295.18	2.61	1096.58	0.00	0.00	0.00	2209.92	-30.16	1401.74	2236.26	50.21	1464.66	2090.04	-56.57	1436.66	2071.51	30.01	1431.57	714.25	-287.76	78.86	1312.65	-285.97	76.53	712.02
7.77000	1917.95	66.56	22.05	1886.15	59.20	33.63	1744.38	102.66	93.42	1776.31	97.83	126.34	2594.87	-127.81	72.21	2563.36	-122.28	65.27	2109.23	-120.35	33.23	2100.68	-115.74	87.53	2310.39	-0.18	1095.82	0.00	0.00	0.00	2222.82	-30.53	1402.31	2248.59	48.60	1464.49	2103.09	-59.29	1435.60	2084.48	27.08	1430.30	714.21	-287.76	78.94	1312.51	-285.39	76.63	712.28
7.78000	1918.03	66.51	21.94	1886.57	58.50	33.57	1749.21	102.04	100.18	1783.25	98.53	132.51	2598.67	-122.93	60.37	2569.36	-119.42	56.89	2109.23	-120.35	33.23	2100.68	-115.74	87.53	2325.75	-3.28	1095.41	0.00	0.00	0.00	2235.70	-30.91	1402.94	2252.23	49.13	1470.10	2116.23	-62.08	1435.47	2096.76	25.13	1429.76	714.20	-287.52	79.03	1313.08	-285.71	76.57	712.07
7.79000	1917.65	66.38	21.84	1886.59	58.09	32.91	1754.87	101.33	107.98	1791.24	97.15	138.08	2603.66	-120.51	56.03	2572.82	-117.45	53.12	2109.23	-120.35	33.23	2100.68	-115.74	87.53	2341.06	-6.72	1095.38	0.00	0.00	0.00	2248.55	-31.29	1403.64	2262.64	47.78	1471.81	2116.23	-62.08	1435.47	2110.15	21.52	1429.77	714.17	-287.81	79.06	1314.66	-285.68	75.54	711.67
7.80000	1917.60	66.56	21.85	1887.05	57.54	32.20	1762.29	99.34	116.20	1800.71	95.80	143.99	2607.09	-120.49	51.19	2575.97	-118.65	49.28	2109.23	-120.35	33.23	2100.68	-115.74	87.53	2356.42	-10.40	1095.67	0.00	0.00	0.00	2261.38	-31.69	1404.39	2275.22	45.87	1472.57	2116.23	-62.08	1435.47	2122.78	19.14	1429.88	714.22	-287.97	79.03	1315.05	-285.72	75.20	711.61
7.81000	1917.45	66.25	22.25	1887.85	56.50	31.99	1772.22	96.73	125.03	1812.46	94.76	150.78	2609.47	-120.69	47.14	2577.04	-118.08	47.37	2109.23	-120.35	33.23	2100.68	-115.74	87.53	2371.27	-14.39	1096.21	0.00	0.00	0.00	2274.19	-32.08	1405.21	2287.91	43.66	1473.76	2116.23	-62.08	1435.47	2135.93	16.13	1430.30	714.29	-287.75	79.01	1315.02	-285.79	75.27	711.30
7.82000	1918.23	66.18	22.38	1889.67	55.97	31.56	1782.24	94.88	134.85	1825.69	93.46	157.74	2610.59	-120.67	44.07	2578.14	-117.90	45.82	2109.23	-120.35	33.23	2100.68	-115.74	87.53	2386.02	-18.50	1097.12	0.00	0.00	0.00	2286.97	-32.49	1406.08	2300.84	41.59	1475.20	2116.23	-62.08	1435.47	2149.50	12.57	1431.21	714.23	-287.40	79.03	1315.21	-286.14	75.06	711.61
7.83000	1919.64	66.32	21.85	1892.98	55.41	32.27	1798.71	90.97	143.19	1842.82	91.42	163.40	2611.42	-120.60	42.15	2578.76	-117.97	44.72	2109.23	-120.35	33.23	2100.68	-115.74	87.53	2400.41	-22.69	1098.45	0.00	0.00	0.00	2299.73	-32.90	1407.01	2313.44	39.62	1476.83	2116.23	-62.08	1435.47	2162.34	9.94	1432.45	714.25	-287.95	79.01	1315.12	-285.93	75.13	712.00
7.84000	1921.39	66.97	21.92	1897.81	55.37	34.93	1812.34	87.23	154.57	1858.26	89.90	171.67	2611.55	-120.65	40.65	2579.28	-118.21	43.86	2109.23	-120.35	33.23	2100.68	-115.74	87.53	2414.36	-26.76	1100.19	0.00	0.00	0.00	2312.47	-33.31	1407.99	2326.40	37.61	1478.56	2116.23	-62.08	1435.47	2174.72	8.05	1433.96	714.32	-288.29	78.86	1315.11	-285.68	75.21	711.64
7.85000	1926.23	68.24	20.27	1906.60	55.61	37.86	1825.72	85.26	167.02	1874.61	88.17	180.41	2612.35	-120.66	39.96	2579.73	-118.67	43.10	2109.23	-120.35	33.23	2100.68	-115.74	87.53	2427.89	-30.56	1102.23	0.00	0.00	0.00	2325.18	-33.72	1409.02	2339.56	35.61	1480.46	2116.23	-62.08	1435.47	2187.78	5.22	1435.86	714.33	-288.44	78.73	1315.34	-286.25	74.96	711.87
7.86000	1933.37	70.01	18.85	1917.85	56.64	41.78	1841.82	81.30	179.46	1892.85	86.03	189.65	2612.28	-120.65	39.07	2579.40	-118.10	43.00	2109.23	-120.35	33.23	2100.68	-115.74	87.53	2440.46	-34.11	1104.49	0.00	0.00	0.00	2337.87	-34.14	1410.11	2352.10	33.89	1482.49	2116.23	-62.08	1435.47	2200.67	2.57	1438.09	714.22	-287.66	78.97	1315.26	-286.52	75.00	711.22
7.87000	1940.63	71.23	18.15	1931.62	57.50	46.97	1861.22	76.42	191.89	1915.03	81.73	198.21	2612.28	-120.65	38.44	2579.65	-118.13	42.76	2109.23	-120.35	33.23	2100.68	-115.74	87.53	2452.99	-37.31	1106.97	0.00	0.00	0.00	2350.54	-34.56	1411.25	2364.64	32.15	1484.68	2116.23	-62.08	1435.47	2213.39	0.48	1440.50	714.33	-288.26	78.88	1315.12	-286.24	75.20	711.86
7.88000	1966.09	71.43	26.83	1948.70	57.22	53.63	1882.64	73.16	202.39	1936.77	79.56	207.04	2612.40	-120.66	38.08	2578.77	-117.50	43.38	2109.23	-120.35	33.23	2100.68	-115.74	87.53	2465.10	-40.03	1109.56	0.00	0.00	0.00	2363.19	-34.98	1412.43	2377.20	30.45	1486.92	2116.23	-62.08	1435.47	2226.45	-2.15	1443.20	714.30	-288.15	79.08	1315.36	-286.52	74.99	712.35
7.89000	1983.23	72.22	29.95	1970.78	56.70	60.71	1905.77	69.15	209.62	1960.46	75.73	213.97	2612.63	-120.58	37.86	2579.00	-117.45	43.40	2109.23	-120.35	33.23	2100.68	-115.74	87.53	2476.87	-42.34	1112.16	0.00	0.00	0.00	2375.81	-35.40	1413.66	2390.04	28.67	1489.24	2116.23	-62.08	1435.47	2238.66	-3.68	1445.93	714.31	-288.15	78.97	1315.20	-285.91	75.22	712.38
7.90000	2004.19	72.33	33.83	1995.57	55.50	66.75	1930.70	66.20	215.20	1985.07	72.30	219.84	2612.73	-120.59	37.57	2578.94	-117.48	43.11	2109.23	-120.35	33.23	2100.68	-115.74	87.53	2488.56	-44.17	1114.77	0.00	0.00	0.00	2388.40	-35.82	1414.94	2402.56	27.39	1491.65	2116.23	-62.08	1435.47	2251.60	-6.04	1448.71	714.27	-288.13	79.08	1315.06	-285.67	75.27	711.91
7.91000	2028.74	71.84	38.15	2022.09	53.83	71.38	1956.59	64.08	219.43	2010.19	70.40	224.82	2612.80	-120.58	37.31	2578.88	-117.55	42.85	2109.23	-120.35	33.23	2100.68	-115.74	87.53	2500.39	-45.60	1117.33	0.00	0.00	0.00	2400.98	-36.24	1416.26	2414.90	26.13	1494.17	2116.23	-62.08	1435.47	2263.82	-7.58	1451.63	714.24	-288.24	78.99	1315.18	-285.71	75.05	711.45
7.92000	2056.61	70.84	42.59	2050.95	52.08	74.92	1983.03	62.59	222.26	2037.26	67.00	227.93	2613.02	-120.55	37.12	2579.33	-117.50	42.87	2109.23	-120.35	33.23	2100.68	-115.74	87.53	2511.76	-46.68	1119.81	0.00	0.00	0.00	2413.53	-36.66	1417.62	2427.17	24.94	1496.78	2116.23	-62.08	1435.47	2276.29	-9.27	1454.60	714.32	-288.40	78.84	1315.33	-286.28	74.96	711.77
7.93000	2087.57	69.41	46.85	2081.13	50.63	77.26	2010.58	60.16	222.96	2064.63	63.92	229.55	2613.22	-120.52	37.06	2579.49	-117.49	42.82	2109.23	-120.35	33.23	2100.68	-115.74	87.53	2523.21	-47.42	1122.23	0.00	0.00	0.00	2426.06	-37.08	1419.03	2439.29	23.92	1499.47	2116.23	-62.08	1435.47	2288.55	-10.64	1457.63	714.26	-288.34	78.96	1315.25	-285.86	75.07	711.80
7.94000	2121.34	67.63	50.61	2112.92	49.21	78.49	2038.13	57.84	222.04	2091.87	61.43	229.86	2613.30	-120.48	36.94	2579.45	-117.49	42.62	2109.23	-120.35	33.23	2100.68	-115.74	87.53	2534.65	-47.97	1124.62	0.00	0.00	0.00	2438.57	-37.49	1420.47	2448.14	24.20	1503.92	2116.23	-62.08	1435.47	2300.59	-11.72	1460.50	714.20	-287.79	79.08	1315.30	-286.02	74.98	712.29
7.95000	2157.69	65.58	53.55	2145.88	47.72	78.48	2066.40	54.84	219.20	2119.99	58.77	228.62	2613.52	-120.52	36.81	2579.70	-117.52	42.64	2109.23	-120.35	33.23	2100.68	-115.74	87.53	2546.18	-48.25	1126.94	0.00	0.00	0.00	2451.05	-37.90	1421.95	2459.51	23.72	1506.89	2116.23	-62.08	1435.47	2312.62	-12.47	1463.30	714.26	-287.78	78.99	1315.01	-285.56	75.43	712.37
7.96000	2196.35	63.35	55.36	2180.79	46.17	77.78	2095.38	51.47	214.30	2147.92	57.07	226.37	2613.65	-120.50	36.78	2579.86	-117.54	42.64	2109.23	-120.35	33.23	2100.68	-115.74	87.53	2557.69	-48.31	1129.25	0.00	0.00	0.00	2463.51	-38.30	1423.46	2471.64	23.06	1509.28	2116.23	-62.08	1435.47	2325.02	-13.94	1466.07	714.30	-288.23	78.78	1315.26	-286.09	75.12	712.22
7.97000	2237.09	61.01	55.74	2216.36	44.43	76.18	2124.11	49.33	208.59	2177.12	54.04	221.88	2613.46	-120.50	36.54	2579.74	-117.58	42.46	2109.23	-120.35	33.23	2100.68	-115.74	87.53	2569.12	-48.25	1131.52	0.00	0.00	0.00	2475.95	-38.70	1425.01	2483.26	22.51	1511.54	2116.23	-62.08	1435.47	2337.32	-15.28	1468.56	714.30	-288.07	78.86	1314.95	-286.29	75.40	712.48
7.98000	2279.64	58.64	54.37	2254.06	42.57	74.38	2153.96	47.60	201.13	2206.94	51.53	216.65	2613.31	-120.56	36.30	2579.55	-117.66	42.29	2109.23	-120.35	33.23	2100.68	-115.74	87.53	2580.29	-48.13	1133.64	0.00	0.00	0.00	2488.36	-39.09	1426.59	2494.93	22.02	1513.57	2116.23	-62.08	1435.47	2349.21	-15.82	1470.72	714.27	-288.08	78.92	1315.06	-286.08	75.24	712.33
7.99000	2323.74	56.34	50.93	2294.00	40.43	72.74	2184.32	46.14	192.31	2236.71	50.12	210.60	2613.45	-120.65	36.25	2579.82	-117.73	42.39	2109.23	-120.35	33.23	2100.68	-115.74	87.53	2591.42	-47.96	1135.56	0.00	0.00	0.00	2500.75	-39.48	1428.21	2506.55	21.67	1515.43	2116.23	-62.08	1435.47	2361.26	-16.74	1472.68	714.28	-288.26	78.86	1315.27	-286.46	75.06	712.26
8.00000	2355.04	54.02	45.39	2334.76	38.35	70.63	2215.68	45.01	182.64	2267.59	48.11	202.81	2612.82	-120.85	35.75	2579.93	-117.79	42.45	2109.23	-120.35	33.23	2100.68	-115.74	87.53	2602.27	-47.76	1137.27	0.00	0.00	0.00	2513.12	-39.85	1429.85	2518.25	21.35	1517.03	2116.23	-62.08	1435.47	2372.48	-16.51	1474.29	714.27	-288.02	78.97	1315.14	-286.46	75.25	711.97
8.01000	2386.65	51.69	37.19	2373.75	36.24	66.56	2248.44	43.21	171.23	2298.76	47.08	194.46	2612.83	-120.99	35.62	2579.82	-117.88	42.41	2109.23	-120.35	33.23	2100.68	-115.74	87.53	2612.94	-47.58	1138.67	0.00	0.00	0.00	2525.47	-40.22	1431.52	2529.76	21.17	1518.34	2116.23	-62.08	1435.47	2384.32	-16.99	1475.62	714.28	-287.82	78.95	1315.11	-285.76	75.28	711.93
8.02000	2433.99	50.11	37.91	2415.68	34.45	63.59	2282.70	41.27	158.95	2331.18	45.36	185.32	2612.62	-121.15	35.40	2579.80	-118.01	42.36	2109.23	-120.35	33.23	2100.68	-115.74	87.53	2623.56	-47.40	1139.80	0.00	0.00	0.00	2537.79	-40.58	1433.22	2541.20	21.05	1519.37	2116.23	-62.08	1435.47	2395.97	-17.52	1476.66	714.32	-287.96	78.94	1315.09	-285.82	75.41	712.01
8.03000	2480.93	49.09	39.44	2457.78	33.24	60.74	2316.95	40.91	146.26	2363.19	45.98	176.12	2613.09	-121.19	35.59	2579.82	-118.04	42.22	2109.23	-120.35	33.23	2100.68	-115.74	87.53	2634.32	-47.21	1140.59	0.00	0.00	0.00	2550.09	-40.93	1434.94	2552.84	20.96	1520.10	2116.23	-62.08	1435.47	2407.32	-17.50	1477.40	714.34	-288.17	79.00	1315.06	-286.03	75.30	712.76
8.04000	2522.31	48.69	37.53	2500.08	32.81	58.20	2353.58	39.21	132.40	2396.36	46.08	166.23	2613.24	-121.23	35.54	2580.00	-118.04	42.10	2109.23	-120.35	33.23	2100.68	-115.74	87.53	2644.85	-47.04	1141.02	0.00	0.00	0.00	2562.37	-41.27	1436.69	2564.29	20.99	1520.54	2116.23	-62.08	1435.47	2418.56	-17.26	1477.78	714.30	-287.89	78.99	1315.01	-285.85	75.38	713.51
8.05000	2565.70	48.74	36.96	2542.93	33.08	56.20	2391.79	37.45	118.04	2428.31	47.85	159.45	2613.63	-121.22	35.59	2580.49	-117.88	42.00	2109.23	-120.35	33.23	2100.68	-115.74	87.53	2655.35	-46.96	1141.10	0.00	0.00	0.00	2574.63	-41.60	1438.46	2575.45	21.06	1520.70	2116.23	-62.08	1435.47	2429.84	-17.23	1477.92	714.21	-287.64	79.14	1315.15	-285.92	75.19	713.70
8.06000	2609.45	49.41	37.22	2585.37	33.88	54.58	2428.85	35.94	105.67	2460.10	51.02	152.92	2614.40	-121.07	35.63	2580.81	-117.64	41.86	2109.23	-120.35	33.23	2100.68	-115.74	87.53	2665.89	-46.89	1140.85	0.00	0.00	0.00	2586.86	-41.92	1440.25	2586.57	21.21	1520.58	2116.23	-62.08	1435.47	2441.23	-17.35	1477.83	714.26	-287.92	79.06	1315.25	-285.96	75.19	713.70
8.07000	2653.80	50.70	38.46	2628.37	35.12	53.86	2464.97	34.75	94.36	2497.22	51.67	143.40	2614.58	-120.93	35.47	2580.90	-117.36	41.81	2109.23	-120.35	33.23	2100.68	-115.74	87.53	2676.46	-46.83	1140.23	0.00	0.00	0.00	2599.07	-42.22	1442.06	2597.78	21.41	1520.18	2116.23	-62.08	1435.47	2452.28	-17.03	1477.36	714.20	-287.83	79.20	1315.03	-285.87	75.34	713.75
8.08000	2697.88	52.33	40.55	2671.48	36.70	54.04	2500.15	33.88	84.09	2536.02	52.73	134.22	2614.81	-120.57	35.39	2581.06	-117.11	41.94	2109.23	-120.35	33.23	2100.68	-115.74	87.53	2686.93	-46.84	1139.30	0.00	0.00	0.00	2611.26	-42.51	1443.88	2609.16	21.72	1519.50	2116.23	-62.08	1435.47	2463.78	-16.87	1476.63	714.21	-287.56	79.31	1315.14	-286.26	75.24	713.70
8.09000	2741.86	53.97	44.18	2714.17	38.33	55.20	2534.35	33.30	74.79	2573.54	53.99	124.67	2615.26	-120.25	35.58	2581.08	-116.97	41.89	2109.23	-120.35	33.23	2100.68	-115.74	87.53	2697.45	-46.89	1138.03	0.00	0.00	0.00	2623.42	-42.79	1445.72	2620.54	22.06	1518.58	2116.23	-62.08	1435.47	2475.27	-16.87	1475.75	714.22	-287.48	79.08	1315.44	-286.72	74.95	713.72
8.10000	2785.56	55.48	49.34	2756.88	39.97	57.87	2567.56	32.99	66.44	2610.38	55.95	115.74	2614.99	-120.14	35.25	2581.17	-117.04	41.79	2109.23	-120.35	33.23	2100.68	-115.74	87.53	2708.23	-46.93	1136.51	0.00	0.00	0.00	2635.56	-43.05	1447.58	2631.88	22.48	1517.44	2116.23	-62.08	1435.47	2475.27	-16.87	1475.75	714.27	-287.91	79.00	1315.35	-286.50	75.09	713.74
8.11000	2828.46	56.81	55.88	2799.18	41.46	62.07	2599.78	32.95	58.99	2647.85	58.26	108.42	2615.13	-120.17	35.08	2581.43	-117.21	41.80	2109.23	-120.35	33.23	2100.68	-115.74	87.53	2719.09	-47.02	1134.73	0.00	0.00	0.00	2647.68	-43.30	1449.44	2643.07	22.91	1516.13	2116.23	-62.08	1435.47	2475.27	-16.87	1475.75	714.31	-288.03	78.96	1315.23	-286.12	75.20	713.64
8.12000	2828.46	56.81	55.88	2840.66	42.92	67.47	2630.99	33.14	52.38	2684.99	60.83	102.29	2614.98	-120.35	34.89	2581.59	-117.32	41.79	2109.23	-120.35	33.23	2100.68	-115.74	87.53	2730.01	-47.07	1132.73	0.00	0.00	0.00	2659.78	-43.53	1451.32	2654.31	23.44	1514.60	2116.23	-62.08	1435.47	2475.27	-16.87	1475.75	714.19	-287.91	79.12	1315.35	-286.55	75.04	713.70
8.13000	2828.46	56.81	55.88	2879.57	44.34	73.34	2661.16	33.55	46.58	2722.43	63.73	98.29	2615.17	-120.44	34.86	2581.69	-117.42	41.72	2109.23	-120.35	33.23	2100.68	-115.74	87.53	2740.96	-47.13	1130.59	0.00	0.00	0.00	2671.86	-43.74	1453.21	2665.52	24.01	1512.82	2116.23	-62.08	1435.47	2475.27	-16.87	1475.75	714.15	-288.02	79.15	1315.16	-286.42	75.25	713.72
8.14000	2828.46	56.81	55.88	2916.90	45.80	80.38	2690.29	34.17	41.55	2759.00	66.51	96.03	2615.15	-120.61	34.86	2581.55	-117.52	41.58	2109.23	-120.35	33.23	2100.68	-115.74	87.53	2752.09	-47.23	1128.24	0.00	0.00	0.00	2683.91	-43.93	1455.11	2676.75	24.68	1510.85	2116.23	-62.08	1435.47	2475.27	-16.87	1475.75	714.23	-287.70	79.04	1315.00	-285.96	75.42	712.46
8.15000	2828.46	56.81	55.88	2951.53	47.12	88.07	2718.36	34.96	37.23	2794.49	69.08	95.78	2615.06	-120.65	34.76	2581.58	-117.63	41.51	2109.23	-120.35	33.23	2100.68	-115.74	87.53	2763.41	-47.29	1125.73	0.00	0.00	0.00	2695.94	-44.11	1457.01	2687.88	25.38	1508.70	2116.23	-62.08	1435.47	2475.27	-16.87	1475.75	714.23	-287.97	79.06	1315.23	-286.38	75.10	712.28
8.16000	2828.46	56.81	55.88	2984.38	47.98	96.48	2745.35	35.93	33.58	2827.45	71.15	96.40	2615.88	-120.74	35.19	2581.67	-117.71	41.51	2109.23	-120.35	33.23	2100.68	-115.74	87.53	2774.61	-47.35	1123.15	0.00	0.00	0.00	2707.95	-44.27	1458.92	2699.29	26.16	1506.40	2116.23	-62.08	1435.47	2475.27	-16.87	1475.75	714.26	-287.99	78.99	1315.08	-285.82	75.32	711.63
8.17000	2828.46	56.81	55.88	3014.83	48.14	104.75	2771.25	37.04	30.56	2857.72	72.79	97.67	2615.53	-120.83	34.91	2581.72	-117.78	41.45	2109.23	-120.35	33.23	2100.68	-115.74	87.53	2786.09	-47.34	1120.51	0.00	0.00	0.00	2719.94	-44.40	1460.83	2710.68	27.00	1504.00	2116.23	-62.08	1435.47	2475.27	-16.87	1475.75	714.23	-287.92	78.98	1314.94	-285.84	75.47	711.89
8.18000	2828.46	56.81	55.88	3041.78	47.65	111.96	2796.04	38.27	28.13	2885.55	74.23	99.30	2615.53	-121.02	34.81	2581.75	-117.93	41.37	2109.23	-120.35	33.23	2100.68	-115.74	87.53	2797.56	-47.28	1117.79	0.00	0.00	0.00	2731.90	-44.52	1462.74	2721.92	27.98	1501.58	2116.23	-62.08	1435.47	2475.27	-16.87	1475.75	714.31	-287.76	78.96	1315.22	-285.97	75.21	712.68
8.19000	2828.46	56.81	55.88	3066.83	46.66	118.49	2819.71	39.62	26.23	2910.74	74.84	100.85	2615.79	-121.13	34.84	2581.59	-118.07	41.18	2109.23	-120.35	33.23	2100.68	-115.74	87.53	2808.97	-47.14	1115.11	0.00	0.00	0.00	2743.84	-44.62	1464.65	2733.31	29.03	1499.13	2116.23	-62.08	1435.47	2475.27	-16.87	1475.75	714.32	-287.57	79.06	1315.30	-286.10	75.01	712.24
8.20000	2828.46	56.81	55.88	3089.05	45.37	123.53	2842.24	41.06	24.83	2934.69	75.31	102.53	2615.74	-121.22	34.62	2581.64	-118.25	41.07	2109.23	-120.35	33.23	2100.68	-115.74	87.53	2820.43	-46.90	1112.51	0.00	0.00	0.00	2755.76	-44.69	1466.56	2744.55	30.15	1496.76	2116.23	-62.08	1435.47	2475.27	-16.87	1475.75	714.25	-287.48	79.21	1315.06	-286.12	75.31	712.44
8.21000	2828.46	56.81	55.88	3108.59	44.00	127.13	2863.61	42.57	23.88	2955.03	75.46	103.15	2615.74	-121.42	34.51	2581.58	-118.45	40.90	2109.23	-120.35	33.23	2100.68	-115.74	87.53	2832.10	-46.49	1110.04	0.00	0.00	0.00	2767.66	-44.74	1468.47	2756.08	31.36	1494.44	2116.23	-62.08	1435.47	2475.27	-16.87	1475.75	714.31	-287.59	79.00	1315.30	-286.46	75.05	712.40
8.22000	2828.46	56.81	55.88	3126.22	42.57	129.30	2883.82	44.13	23.33	2973.25	75.13	103.23	2615.83	-121.62	34.28	2581.43	-118.73	40.66	2109.23	-120.35	33.23	2100.68	-115.74	87.53	2843.66	-45.94	1107.72	0.00	0.00	0.00	2779.54	-44.77	1470.37	2767.51	32.64	1492.28	2116.23	-62.08	1435.47	2475.27	-16.87	1475.75	714.28	-288.07	78.96	1315.30	-286.28	75.10	711.67
8.23000	2828.46	56.81	55.88	3141.46	40.98	129.45	2902.84	45.73	23.14	2987.73	74.51	101.99	2615.99	-121.75	34.11	2581.62	-118.94	40.59	2109.23	-120.35	33.23	2100.68	-115.74	87.53	2855.45	-45.14	1105.63	0.00	0.00	0.00	2791.39	-44.77	1472.27	2778.93	34.00	1490.28	2116.23	-62.08	1435.47	2475.27	-16.87	1475.75	714.29	-287.89	78.86	1315.07	-285.90	75.45	711.86
8.24000	2828.46	56.81	55.88	3154.73	39.45	128.02	2920.66	47.34	23.27	3000.55	73.46	100.22	2615.88	-122.01	33.80	2581.75	-119.20	40.45	2109.23	-120.35	33.23	2100.68	-115.74	87.53	2867.26	-44.12	1103.74	0.00	0.00	0.00	2803.22	-44.75	1474.16	2790.35	35.46	1488.54	2116.23	-62.08	1435.47	2475.27	-16.87	1475.75	714.29	-287.64	79.00	1315.10	-285.91	75.24	711.42
8.25000	2828.46	56.81	55.88	3165.32	38.02	124.49	2937.27	48.96	23.68	3010.43	71.84	97.33	2616.10	-122.15	33.64	2581.68	-119.54	40.21	2109.23	-120.35	33.23	2100.68	-115.74	87.53	2879.19	-42.85	1102.15	0.00	0.00	0.00	2815.03	-44.70	1476.04	2801.74	36.96	1487.00	2116.23	-62.08	1435.47	2475.27	-16.87	1475.75	714.29	-287.78	78.91	1315.30	-286.61	75.02	711.59
8.26000	2828.46	56.81	55.88	3172.71	36.42	118.76	2952.65	50.55	24.30	3017.52	69.70	93.27	2616.04	-122.44	33.32	2581.68	-119.82	39.97	2109.23	-120.35	33.23	2100.68	-115.74	87.53	2891.21	-41.32	1100.85	0.00	0.00	0.00	2826.82	-44.62	1477.92	2813.07	38.51	1485.61	2116.23	-62.08	1435.47	2475.27	-16.87	1475.75	714.19	-287.53	79.15	1315.13	-286.14	75.23	711.39
8.27000	2828.46	56.81	55.88	3178.37	34.18	111.42	2966.78	52.11	25.12	3022.07	66.93	88.57	2616.13	-122.66	33.10	2581.94	-120.12	39.82	2109.23	-120.35	33.23	2100.68	-115.74	87.53	2903.60	-39.53	1099.84	0.00	0.00	0.00	2838.59	-44.52	1479.77	2824.66	40.18	1484.37	2116.23	-62.08	1435.47	2475.27	-16.87	1475.75	714.25	-288.17	78.95	1315.02	-285.70	75.36	711.35
8.28000	2828.46	56.81	55.88	3182.33	30.63	102.44	2979.65	53.61	26.07	3025.82	64.36	84.23	2616.31	-122.94	32.89	2582.37	-120.44	39.80	2109.23	-120.35	33.23	2100.68	-115.74	87.53	2916.14	-37.53	1099.11	0.00	0.00	0.00	2850.33	-44.39	1481.62	2836.14	41.93	1483.26	2116.23	-62.08	1435.47	2475.27	-16.87	1475.75	714.31	-288.53	78.82	1315.01	-285.57	75.38	711.19
8.29000	2828.46	56.81	55.88	3186.64	26.49	93.28	2991.24	55.04	27.11	3028.53	61.56	80.11	2616.48	-123.21	32.65	2582.62	-120.82	39.61	2109.23	-120.35	33.23	2100.68	-115.74	87.53	2928.68	-35.39	1098.64	0.00	0.00	0.00	2862.05	-44.23	1483.45	2847.83	43.71	1482.23	2116.23	-62.08	1435.47	2475.27	-16.87	1475.75	714.33	-288.48	78.76	1315.15	-285.84	75.19	711.63
8.30000	2828.46	56.81	55.88	3193.25	23.52	82.25	3001.54	56.37	28.20	3034.62	59.39	79.42	2616.80	-123.50	32.55	2583.23	-121.26	39.57	2109.23	-120.35	33.23	2100.68	-115.74	87.53	2941.44	-33.15	1098.45	0.00	0.00	0.00	2873.75	-44.04	1485.26	2859.58	45.55	1481.51	2116.23	-62.08	1435.47	2475.27	-16.87	1475.75	714.24	-287.76	79.09	1315.21	-286.35	75.09	711.57
8.31000	2828.46	56.81	55.88	3198.61	21.99	73.19	3010.53	57.58	29.30	3041.35	57.88	79.11	2616.74	-123.73	32.32	2584.06	-121.81	39.47	2109.23	-120.35	33.23	2100.68	-115.74	87.53	2954.33	-30.81	1098.58	0.00	0.00	0.00	2885.43	-43.83	1487.05	2871.03	47.45	1481.34	2116.23	-62.08	1435.47	2475.27	-16.87	1475.75	714.32	-288.07	78.98	1315.36	-286.26	74.95	711.68
8.32000	2828.46	56.81	55.88	3203.03	21.15	64.66	3018.19	58.67	30.35	3044.20	56.91	77.81	2617.29	-123.80	32.54	2585.33	-122.42	39.08	2109.23	-120.35	33.23	2100.68	-115.74	87.53	2967.24	-28.42	1099.10	0.00	0.00	0.00	2897.09	-43.58	1488.83	2882.48	49.36	1481.68	2116.23	-62.08	1435.47	2475.27	-16.87	1475.75	714.21	-287.60	79.11	1315.33	-286.35	74.89	713.18
8.33000	2828.46	56.81	55.88	3203.03	21.15	64.66	3024.52	59.61	31.32	3048.21	56.11	77.57	2617.56	-123.83	32.70	2587.10	-122.97	38.22	2109.23	-120.35	33.23	2100.68	-115.74	87.53	2980.13	-25.99	1099.96	0.00	0.00	0.00	2908.72	-43.30	1490.58	2894.27	51.33	1482.27	2116.23	-62.08	1435.47	2475.27	-16.87	1475.75	714.22	-287.78	79.05	1315.23	-285.95	75.00	713.64
8.34000	2828.46	56.81	55.88	3203.03	21.15	64.66	3029.50	60.38	32.16	3051.26	54.84	77.05	2617.51	-123.89	33.03	2588.86	-123.09	37.42	2109.23	-120.35	33.23	2100.68	-115.74	87.53	2993.21	-23.44	1101.10	0.00	0.00	0.00	2920.33	-42.98	1492.31	2906.22	53.29	1483.13	2116.23	-62.08	1435.47	2475.27	-16.87	1475.75	714.28	-287.86	79.09	1315.34	-285.98	75.02	713.74
8.35000	2828.46	56.81	55.88	3203.03	21.15	64.66	3033.10	60.97	32.83	3052.48	53.67	76.67	2617.39	-123.87	33.51	2590.69	-122.88	36.93	2109.23	-120.35	33.23	2100.68	-115.74	87.53	3006.34	-20.81	1102.53	0.00	0.00	0.00	2931.92	-42.64	1494.02	2917.87	55.23	1484.34	2116.23	-62.08	1435.47	2475.27	-16.87	1475.75	714.29	-288.17	78.92	1315.18	-285.89	75.08	713.75
8.36000	2828.46	56.81	55.88	3203.03	21.15	64.66	3035.32	61.35	33.28	3053.00	53.15	76.19	2617.21	-123.87	33.96	2591.88	-122.63	36.84	2109.23	-120.35	33.23	2100.68	-115.74	87.53	3019.29	-18.14	1104.21	0.00	0.00	0.00	2943.50	-42.26	1495.69	2929.64	57.10	1485.92	2116.23	-62.08	1435.47	2475.27	-16.87	1475.75	714.27	-287.67	78.98	1315.12	-285.71	75.17	713.74
8.37000	2828.46	56.81	55.88	3203.03	21.15	64.66	3036.14	61.50	33.47	3054.32	53.09	76.13	2617.93	-123.90	34.45	2593.80	-122.31	37.21	2109.23	-120.35	33.23	2100.68	-115.74	87.53	3032.02	-15.47	1106.12	0.00	0.00	0.00	2955.04	-41.85	1497.34	2941.46	58.96	1487.70	2116.23	-62.08	1435.47	2475.27	-16.87	1475.75	714.32	-288.12	78.94	1315.21	-286.10	75.14	713.71
8.38000	2828.46	56.81	55.88	3203.03	21.15	64.66	3036.37	61.47	33.59	3054.43	53.14	75.96	2618.80	-124.41	33.71	2596.85	-122.30	37.96	2109.23	-120.35	33.23	2100.68	-115.74	87.53	3044.32	-12.85	1108.16	0.00	0.00	0.00	2966.57	-41.40	1498.97	2952.78	60.73	1489.63	2116.23	-62.08	1435.47	2475.27	-16.87	1475.75	714.29	-287.86	79.06	1315.20	-286.29	75.05	713.68
8.39000	2828.46	56.81	55.88	3203.03	21.15	64.66	3036.42	61.43	33.52	3054.34	53.15	75.92	2622.68	-125.54	32.98	2601.54	-123.02	39.80	2109.23	-120.35	33.23	2100.68	-115.74	87.53	3056.25	-10.34	1110.31	0.00	0.00	0.00	2978.07	-40.91	1500.56	2964.03	62.45	1491.56	2116.23	-62.08	1435.47	2475.27	-16.87	1475.75	714.22	-287.70	79.17	1315.36	-286.36	74.96	713.70
8.40000	2828.46	56.81	55.88	3203.03	21.15	64.66	3036.87	61.63	33.87	3054.93	53.46	76.26	2628.37	-127.84	32.18	2608.48	-124.33	43.29	2109.23	-120.35	33.23	2100.68	-115.74	87.53	3067.73	-7.94	1112.50	0.00	0.00	0.00	2989.56	-40.39	1502.12	2975.27	64.12	1493.50	2116.23	-62.08	1435.47	2475.27	-16.87	1475.75	714.27	-287.81	79.04	1315.12	-286.08	75.17	713.69
8.41000	2828.46	56.81	55.88	3203.03	21.15	64.66	3036.71	61.65	33.68	3055.16	53.59	76.32	2636.35	-131.11	31.95	2618.08	-126.24	48.08	2109.23	-120.35	33.23	2100.68	-115.74	87.53	3079.05	-5.67	1114.76	0.00	0.00	0.00	3001.02	-39.83	1503.64	2986.61	65.77	1495.38	2116.23	-62.08	1435.47	2475.27	-16.87	1475.75	714.17	-287.71	79.16	1315.17	-286.06	75.19	713.70
8.42000	2828.46	56.81	55.88	3203.03	21.15	64.66	3037.01	61.79	33.84	3055.54	53.75	76.43	2649.95	-132.45	36.71	2632.39	-127.20	54.47	2109.23	-120.35	33.23	2100.68	-115.74	87.53	3089.97	-3.61	1116.95	0.00	0.00	0.00	3012.46	-39.23	1505.13	2997.93	67.36	1497.21	2116.23	-62.08	1435.47	2475.27	-16.87	1475.75	714.24	-288.32	78.97	1314.98	-285.86	75.39	713.73
8.43000	2828.46	56.81	55.88	3203.03	21.15	64.66	3036.86	61.75	33.63	3055.39	53.71	76.13	2669.38	-132.10	42.22	2652.39	-126.85	61.05	2109.23	-120.35	33.23	2100.68	-115.74	87.53	3100.55	-1.83	1119.07	0.00	0.00	0.00	3023.88	-38.60	1506.58	3009.29	68.92	1499.00	2116.23	-62.08	1435.47	2475.27	-16.87	1475.75	714.29	-288.03	79.05	1315.04	-285.72	75.23	713.80
8.44000	2828.46	56.81	55.88	3203.03	21.15	64.66	3036.68	61.77	33.55	3055.77	53.88	76.07	2692.69	-131.05	47.20	2675.79	-126.20	66.77	2109.23	-120.35	33.23	2100.68	-115.74	87.53	3110.95	-0.31	1121.13	0.00	0.00	0.00	3035.28	-37.92	1508.00	3020.23	70.39	1500.78	2116.23	-62.08	1435.47	2475.27	-16.87	1475.75	714.33	-288.36	78.89	1315.02	-285.54	75.30	713.72
8.45000	2828.46	56.81	55.88	3203.03	21.15	64.66	3036.95	61.84	33.74	3056.10	54.00	76.00	2717.75	-130.08	51.16	2700.98	-125.59	71.25	2109.23	-120.35	33.23	2100.68	-115.74	87.53	3121.41	0.94	1123.19	0.00	0.00	0.00	3046.65	-37.21	1509.37	3031.28	71.81	1502.59	2116.23	-62.08	1435.47	2475.27	-16.87	1475.75	714.28	-288.15	79.06	1315.31	-286.18	74.96	713.76
8.46000	2828.46	56.81	55.88	3203.03	21.15	64.66	3036.99	61.84	33.84	3055.77	53.92	75.61	2744.45	-129.81	54.39	2727.22	-125.43	74.57	2109.23	-120.35	33.23	2100.68	-115.74	87.53	3131.57	1.85	1125.16	0.00	0.00	0.00	3058.01	-36.45	1510.70	3041.84	73.14	1504.41	2116.23	-62.08	1435.47	2475.27	-16.87	1475.75	714.21	-287.68	79.16	1315.18	-285.86	75.21	713.78
8.47000	2828.46	56.81	55.88	3203.03	21.15	64.66	3036.24	61.84	33.41	3056.23	53.97	75.91	2772.13	-130.49	56.98	2754.40	-126.02	76.92	2109.23	-120.35	33.23	2100.68	-115.74	87.53	3141.45	2.52	1127.05	0.00	0.00	0.00	3069.34	-35.65	1511.99	3052.07	74.40	1506.29	2116.23	-62.08	1435.47	2475.27	-16.87	1475.75	714.36	-288.21	78.81	1315.15	-286.21	75.19	713.69
8.48000	2828.46	56.81	55.88	3203.03	21.15	64.66	3036.70	61.76	33.72	3055.86	53.99	75.75	2801.24	-131.90	58.87	2782.77	-127.19	78.39	2109.23	-120.35	33.23	2100.68	-115.74	87.53	3151.43	2.99	1128.89	0.00	0.00	0.00	3080.65	-34.81	1513.23	3062.62	75.59	1508.19	2116.23	-62.08	1435.47	2475.27	-16.87	1475.75	714.35	-288.20	78.89	1315.23	-286.07	75.09	713.75
8.49000	2828.46	56.81	55.88	3203.03	21.15	64.66	3036.46	61.64	33.55	3056.11	54.03	76.01	2832.38	-133.60	60.35	2812.40	-128.63	78.98	2109.23	-120.35	33.23	2100.68	-115.74	87.53	3161.80	3.37	1130.74	0.00	0.00	0.00	3091.94	-33.93	1514.43	3072.65	76.69	1509.98	2116.23	-62.08	1435.47	2475.27	-16.87	1475.75	714.34	-288.22	78.95	1315.14	-285.89	75.27	713.69
8.50000	2828.46	56.81	55.88	3203.03	21.15	64.66	3036.17	61.56	33.37	3056.25	54.08	76.26	2864.13	-135.44	60.97	2843.85	-130.01	79.15	2109.23	-120.35	33.23	2100.68	-115.74	87.53	3172.21	3.68	1132.52	0.00	0.00	0.00	3103.21	-33.00	1515.58	3082.99	77.79	1511.68	2116.23	-62.08	1435.47	2475.27	-16.87	1475.75	714.26	-288.18	78.85	1315.19	-286.44	75.18	713.72
8.51000	2828.46	56.81	55.88	3203.03	21.15	64.66	3036.47	61.59	33.55	3056.11	54.12	76.26	2897.75	-137.00	61.24	2876.66	-131.22	78.86	2109.23	-120.35	33.23	2100.68	-115.74	87.53	3182.20	3.92	1134.12	0.00	0.00	0.00	3114.46	-32.03	1516.68	3093.20	78.81	1513.29	2116.23	-62.08	1435.47	2475.27	-16.87	1475.75	714.22	-288.04	79.08	1315.12	-285.81	75.27	713.78
8.52000	2828.46	56.81	55.88	3203.03	21.15	64.66	3036.84	61.63	33.85	3056.55	54.15	76.69	2932.59	-138.34	61.28	2910.91	-132.18	78.25	2109.23	-120.35	33.23	2100.68	-115.74	87.53	3191.93	4.12	1135.56	0.00	0.00	0.00	3124.84	-30.98	1518.25	3103.28	79.81	1514.75	2116.23	-62.08	1435.47	2475.27	-16.87	1475.75	714.27	-287.95	79.04	1315.11	-285.31	75.32	713.82
8.53000	2828.46	56.81	55.88	3203.03	21.15	64.66	3037.00	61.61	34.04	3056.39	54.16	76.63	2968.19	-139.44	60.69	2945.41	-133.07	76.78	2109.23	-120.35	33.23	2100.68	-115.74	87.53	3201.62	4.32	1136.90	0.00	0.00	0.00	3135.35	-29.96	1519.64	3113.74	80.76	1516.05	2116.23	-62.08	1435.47	2475.27	-16.87	1475.75	714.31	-287.93	78.90	1315.15	-285.80	75.17	713.72
8.54000	2828.46	56.81	55.88	3203.03	21.15	64.66	3036.92	61.50	34.03	3056.60	54.22	76.88	3003.37	-140.41	59.28	2980.94	-133.68	75.10	2109.23	-120.35	33.23	2100.68	-115.74	87.53	3211.44	4.55	1138.17	0.00	0.00	0.00	3145.75	-29.01	1520.87	3123.67	81.65	1517.15	2116.23	-62.08	1435.47	2475.27	-16.87	1475.75	714.24	-287.90	78.88	1315.16	-286.42	75.28	713.71
8.55000	2828.46	56.81	55.88	3203.03	21.15	64.66	3036.95	61.44	34.07	3056.75	54.18	76.99	3039.26	-140.95	57.75	3015.65	-134.08	72.10	2109.23	-120.35	33.23	2100.68	-115.74	87.53	3221.12	4.80	1139.23	0.00	0.00	0.00	3155.63	-28.14	1521.86	3133.61	82.49	1518.07	2116.23	-62.08	1435.47	2475.27	-16.87	1475.75	714.17	-287.80	79.12	1315.06	-286.04	75.36	713.74
8.56000	2828.46	56.81	55.88	3203.03	21.15	64.66	3036.90	61.42	34.14	3057.04	54.01	77.24	3076.31	-140.86	56.47	3051.65	-134.10	69.52	2109.23	-120.35	33.23	2100.68	-115.74	87.53	3230.70	5.07	1140.08	0.00	0.00	0.00	3165.54	-27.31	1522.64	3143.56	83.29	1518.82	2116.23	-62.08	1435.47	2475.27	-16.87	1475.75	714.22	-288.07	79.02	1315.07	-285.86	75.32	713.75
8.57000	2828.46	56.81	55.88	3203.03	21.15	64.66	3037.19	61.47	34.32	3057.28	53.89	77.42	3113.83	-140.58	55.40	3088.73	-133.62	67.21	2109.23	-120.35	33.23	2100.68	-115.74	87.53	3230.70	5.07	1140.08	0.00	0.00	0.00	3175.64	-26.49	1523.19	3153.08	84.01	1519.34	2116.23	-62.08	1435.47	2475.27	-16.87	1475.75	714.20	-287.48	79.12	1315.22	-285.48	75.13	713.73
8.58000	2828.46	56.81	55.88	3203.03	21.15	64.66	3036.80	61.35	34.26	3057.52	53.72	77.58	3150.63	-139.94	53.74	3125.81	-133.00	64.90	2109.23	-120.35	33.23	2100.68	-115.74	87.53	3230.70	5.07	1140.08	0.00	0.00	0.00	3185.81	-25.72	1523.54	3162.54	84.72	1519.66	2116.23	-62.08	1435.47	2475.27	-16.87	1475.75	714.27	-288.04	79.06	1315.14	-285.80	75.23	713.64
8.59000	2828.46	56.81	55.88	3203.03	21.15	64.66	3036.84	61.28	34.33	3057.33	53.61	77.48	3189.65	-138.87	54.27	3162.01	-132.70	61.93	2109.23	-120.35	33.23	2100.68	-115.74	87.53	3230.70	5.07	1140.08	0.00	0.00	0.00	3195.83	-25.00	1523.66	3172.06	85.36	1519.82	2116.23	-62.08	1435.47	2475.27	-16.87	1475.75	714.19	-287.76	79.09	1315.11	-286.08	75.20	713.66
8.60000	2828.46	56.81	55.88	3203.03	21.15	64.66	3037.34	61.23	34.64	3057.70	53.50	77.72	3189.65	-138.87	54.27	3200.41	-131.86	61.20	2109.23	-120.35	33.23	2100.68	-115.74	87.53	3230.70	5.07	1140.08	0.00	0.00	0.00	3206.09	-24.29	1523.58	3181.74	85.99	1519.82	2116.23	-62.08	1435.47	2475.27	-16.87	1475.75	714.20	-287.60	79.01	1315.04	-286.03	75.36	713.69
8.61000	2828.46	56.81	55.88	3203.03	21.15	64.66	3037.36	61.13	34.73	3057.67	53.46	77.70	3189.65	-138.87	54.27	3200.41	-131.86	61.20	2109.23	-120.35	33.23	2100.68	-115.74	87.53	3230.70	5.07	1140.08	0.00	0.00	0.00	3216.03	-23.66	1523.32	3191.40	86.59	1519.67	2116.23	-62.08	1435.47	2475.27	-16.87	1475.75	714.29	-288.24	78.76	1315.19	-286.54	75.12	713.70
8.62000	2828.46	56.81	55.88	3203.03	21.15	64.66	3037.45	61.11	34.80	3057.96	53.39	77.86	3189.65	-138.87	54.27	3200.41	-131.86	61.20	2109.23	-120.35	33.23	2100.68	-115.74	87.53	3230.70	5.07	1140.08	0.00	0.00	0.00	3216.03	-23.66	1523.32	3201.03	87.13	1519.37	2116.23	-62.08	1435.47	2475.27	-16.87	1475.75	714.25	-288.02	78.99	1315.09	-286.02	75.31	713.70
8.63000	2828.46	56.81	55.88	3203.03	21.15	64.66	3037.48	60.97	34.93	3058.16	53.31	78.02	3189.65	-138.87	54.27	3200.41	-131.86	61.20	2109.23	-120.35	33.23	2100.68	-115.74	87.53	3230.70	5.07	1140.08	0.00	0.00	0.00	3216.03	-23.66	1523.32	3210.82	87.66	1518.93	2116.23	-62.08	1435.47	2475.27	-16.87	1475.75	714.18	-287.77	79.24	1315.19	-285.90	75.16	713.65
8.64000	2828.46	56.81	55.88	3203.03	21.15	64.66	3037.36	60.96	34.94	3058.23	53.44	78.04	3189.65	-138.87	54.27	3200.41	-131.86	61.20	2109.23	-120.35	33.23	2100.68	-115.74	87.53	3230.70	5.07	1140.08	0.00	0.00	0.00	3216.03	-23.66	1523.32	3220.59	88.18	1518.36	2116.23	-62.08	1435.47	2475.27	-16.87	1475.75	714.21	-287.83	79.13	1315.25	-285.97	75.09	713.65
8.65000	2828.46	56.81	55.88	3203.03	21.15	64.66	3037.37	60.84	35.03	3058.17	53.39	78.08	3189.65	-138.87	54.27	3200.41	-131.86	61.20	2109.23	-120.35	33.23	2100.68	-115.74	87.53	3230.70	5.07	1140.08	0.00	0.00	0.00	3216.03	-23.66	1523.32	3230.08	88.65	1517.61	2116.23	-62.08	1435.47	2475.27	-16.87	1475.75	714.22	-287.92	78.98	1315.14	-285.96	75.21	713.64
8.66000	2828.46	56.81	55.88	3203.03	21.15	64.66	3037.54	60.59	35.24	3059.11	53.39	78.73	3189.65	-138.87	54.27	3200.41	-131.86	61.20	2109.23	-120.35	33.23	2100.68	-115.74	87.53	3230.70	5.07	1140.08	0.00	0.00	0.00	3216.03	-23.66	1523.32	3230.08	88.65	1517.61	2116.23	-62.08	1435.47	2475.27	-16.87	1475.75	714.30	-287.90	78.96	1314.97	-285.95	75.45	713.72
8.67000	2828.46	56.81	55.88	3203.03	21.15	64.66	3037.39	60.47	35.27	3059.02	53.30	78.74	3189.65	-138.87	54.27	3200.41	-131.86	61.20	2109.23	-120.35	33.23	2100.68	-115.74	87.53	3230.70	5.07	1140.08	0.00	0.00	0.00	3216.03	-23.66	1523.32	3230.08	88.65	1517.61	2116.23	-62.08	1435.47	2475.27	-16.87	1475.75	714.29	-288.30	78.97	1315.26	-286.14	75.13	713.69
8.68000	2828.46	56.81	55.88	3203.03	21.15	64.66	3037.90	60.19	35.77	3059.73	53.20	79.23	3189.65	-138.87	54.27	3200.41	-131.86	61.20	2109.23	-120.35	33.23	2100.68	-115.74	87.53	3230.70	5.07	1140.08	0.00	0.00	0.00	3216.03	-23.66	1523.32	3230.08	88.65	1517.61	2116.23	-62.08	1435.47	2475.27	-16.87	1475.75	714.28	-287.86	79.02	1315.18	-286.10	75.19	713.65
8.69000	2828.46	56.81	55.88	3203.03	21.15	64.66	3037.92	60.02	35.92	3059.79	53.10	79.47	3189.65	-138.87	54.27	3200.41	-131.86	61.20	2109.23	-120.35	33.23	2100.68	-115.74	87.53	3230.70	5.07	1140.08	0.00	0.00	0.00	3216.03	-23.66	1523.32	3230.08	88.65	1517.61	2116.23	-62.08	1435.47	2475.27	-16.87	1475.75	714.34	-287.87	78.94	1315.10	-285.81	75.29	713.69
8.70000	2828.46	56.81	55.88	3203.03	21.15	64.66	3038.27	59.77	36.38	3060.27	53.13	79.89	3189.65	-138.87	54.27	3200.41	-131.86	61.20	2109.23	-120.35	33.23	2100.68	-115.74	87.53	3230.70	5.07	1140.08	0.00	0.00	0.00	3216.03	-23.66	1523.32	3230.08	88.65	1517.61	2116.23	-62.08	1435.47	2475.27	-16.87	1475.75	714.22	-287.65	79.28	1315.23	-285.71	75.14	713.64
8.71000	2828.46	56.81	55.88	3203.03	21.15	64.66	3038.39	59.37	36.71	3060.32	52.94	80.13	3189.65	-138.87	54.27	3200.41	-131.86	61.20	2109.23	-120.35	33.23	2100.68	-115.74	87.53	3230.70	5.07	1140.08	0.00	0.00	0.00	3216.03	-23.66	1523.32	3230.08	88.65	1517.61	2116.23	-62.08	1435.47	2475.27	-16.87	1475.75	714.19	-287.43	79.20	1315.17	-286.03	75.24	713.70
8.72000	2828.46	56.81	55.88	3203.03	21.15	64.66	3038.85	59.02	37.32	3060.69	52.96	80.60	3189.65	-138.87	54.27	3200.41	-131.86	61.20	2109.23	-120.35	33.23	2100.68	-115.74	87.53	3230.70	5.07	1140.08	0.00	0.00	0.00	3216.03	-23.66	1523.32	3230.08	88.65	1517.61	2116.23	-62.08	1435.47	2475.27	-16.87	1475.75	714.32	-288.23	78.96	1315.21	-286.09	75.20	713.76
8.73000	2828.46	56.81	55.88	3203.03	21.15	64.66	3039.26	58.53	38.04	3061.51	52.91	81.47	3189.65	-138.87	54.27	3200.41	-131.86	61.20	2109.23	-120.35	33.23	2100.68	-115.74	87.53	3230.70	5.07	1140.08	0.00	0.00	0.00	3216.03	-23.66	1523.32	3230.08	88.65	1517.61	2116.23	-62.08	1435.47	2475.27	-16.87	1475.75	714.36	-288.29	78.92	1315.24	-286.80	75.15	713.74
8.74000	2828.46	56.81	55.88	3203.03	21.15	64.66	3039.74	58.50	39.03	3061.70	52.73	81.95	3189.65	-138.87	54.27	3200.41	-131.86	61.20	2109.23	-120.35	33.23	2100.68	-115.74	87.53	3230.70	5.07	1140.08	0.00	0.00	0.00	3216.03	-23.66	1523.32	3230.08	88.65	1517.61	2116.23	-62.08	1435.47	2475.27	-16.87	1475.75	714.30	-287.85	78.90	1315.07	-286.10	75.25	713.68
8.75000	2828.46	56.81	55.88	3203.03	21.15	64.66	3040.23	58.14	39.96	3062.59	52.59	82.96	3189.65	-138.87	54.27	3200.41	-131.86	61.20	2109.23	-120.35	33.23	2100.68	-115.74	87.53	3230.70	5.07	1140.08	0.00	0.00	0.00	3216.03	-23.66	1523.32	3230.08	88.65	1517.61	2116.23	-62.08	1435.47	2475.27	-16.87	1475.75	714.32	-287.72	78.97	1314.97	-285.59	75.36	713.63
8.76000	2828.46	56.81	55.88	3203.03	21.15	64.66	3040.58	57.73	40.73	3062.86	52.61	83.65	3189.65	-138.87	54.27	3200.41	-131.86	61.20	2109.23	-120.35	33.23	2100.68	-115.74	87.53	3230.70	5.07	1140.08	0.00	0.00	0.00	3216.03	-23.66	1523.32	3230.08	88.65	1517.61	2116.23	-62.08	1435.47	2475.27	-16.87	1475.75	714.27	-288.36	79.10	1315.26	-285.96	75.11	713.67
8.77000	2828.46	56.81	55.88	3203.03	21.15	64.66	3040.90	57.31	41.62	3063.74	52.43	84.78	3189.65	-138.87	54.27	3200.41	-131.86	61.20	2109.23	-120.35	33.23	2100.68	-115.74	87.53	3230.70	5.07	1140.08	0.00	0.00	0.00	3216.03	-23.66	1523.32	3230.08	88.65	1517.61	2116.23	-62.08	1435.47	2475.27	-16.87	1475.75	714.22	-288.13	78.98	1315.36	-286.50	74.96	713.61
8.78000	2828.46	56.81	55.88	3203.03	21.15	64.66	3041.30	56.92	42.92	3064.33	52.48	85.85	3189.65	-138.87	54.27	3200.41	-131.86	61.20	2109.23	-120.35	33.23	2100.68	-115.74	87.53	3230.70	5.07	1140.08	0.00	0.00	0.00	3216.03	-23.66	1523.32	3230.08	88.65	1517.61	2116.23	-62.08	1435.47	2475.27	-16.87	1475.75	714.24	-287.96	79.03	1315.12	-286.40	75.30	713.63
8.79000	2828.46	56.81	55.88	3203.03	21.15	64.66	3041.88	56.59	44.93	3065.35	52.50	87.19	3189.65	-138.87	54.27	3200.41	-131.86	61.20	2109.23	-120.35	33.23	2100.68	-115.74	87.53	3230.70	5.07	1140.08	0.00	0.00	0.00	3216.03	-23.66	1523.32	3230.08	88.65	1517.61	2116.23	-62.08	1435.47	2475.27	-16.87	1475.75	714.22	-287.70	79.11	1315.15	-285.82	75.23	713.66
8.80000	2828.46	56.81	55.88	3203.03	21.15	64.66	3042.77	56.37	47.93	3066.69	52.53	89.00	3189.65	-138.87	54.27	3200.41	-131.86	61.20	2109.23	-120.35	33.23	2100.68	-115.74	87.53	3230.70	5.07	1140.08	0.00	0.00	0.00	3216.03	-23.66	1523.32	3230.08	88.65	1517.61	2116.23	-62.08	1435.47	2475.27	-16.87	1475.75	714.29	-287.52	79.07	1315.10	-285.77	75.26	713.70
8.81000	2828.46	56.81	55.88	3203.03	21.15	64.66	3043.65	56.23	50.58	3067.87	52.49	90.76	3189.65	-138.87	54.27	3200.41	-131.86	61.20	2109.23	-120.35	33.23	2100.68	-115.74	87.53	3230.70	5.07	1140.08	0.00	0.00	0.00	3216.03	-23.66	1523.32	3230.08	88.65	1517.61	2116.23	-62.08	1435.47	2475.27	-16.87	1475.75	714.27	-287.87	79.08	1315.07	-286.23	75.29	713.67
8.82000	2828.46	56.81	55.88	3203.03	21.15	64.66	3044.16	56.16	53.15	3069.42	52.56	92.91	3189.65	-138.87	54.27	3200.41	-131.86	61.20	2109.23	-120.35	33.23	2100.68	-115.74	87.53	3230.70	5.07	1140.08	0.00	0.00	0.00	3216.03	-23.66	1523.32	3230.08	88.65	1517.61	2116.23	-62.08	1435.47	2475.27	-16.87	1475.75	714.30	-288.08	79.05	1315.22	-286.13	75.13	713.67
8.83000	2828.46	56.81	55.88	3203.03	21.15	64.66	3045.31	56.04	56.26	3070.92	52.45	95.21	3189.65	-138.87	54.27	3200.41	-131.86	61.20	2109.23	-120.35	33.23	2100.68	-115.74	87.53	3230.70	5.07	1140.08	0.00	0.00	0.00	3216.03	-23.66	1523.32	3230.08	88.65	1517.61	2116.23	-62.08	1435.47	2475.27	-16.87	1475.75	714.27	-287.92	79.08	1315.25	-286.08	75.06	713.70
8.84000	2828.46	56.81	55.88	3203.03	21.15	64.66	3045.87	55.94	58.86	3073.12	52.44	98.09	3189.65	-138.87	54.27	3200.41	-131.86	61.20	2109.23	-120.35	33.23	2100.68	-115.74	87.53	3230.70	5.07	1140.08	0.00	0.00	0.00	3216.03	-23.66	1523.32	3230.08	88.65	1517.61	2116.23	-62.08	1435.47	2475.27	-16.87	1475.75	714.34	-288.21	78.80	1315.08	-285.82	75.36	713.70
8.85000	2828.46	56.81	55.88	3203.03	21.15	64.66	3045.86	55.92	60.06	3073.12	52.44	98.09	3189.65	-138.87	54.27	3200.41	-131.86	61.20	2109.23	-120.35	33.23	2100.68	-115.74	87.53	3230.70	5.07	1140.08	0.00	0.00	0.00	3216.03	-23.66	1523.32	3230.08	88.65	1517.61	2116.23	-62.08	1435.47	2475.27	-16.87	1475.75	714.35	-287.89	78.95	1315.07	-285.74	75.43	713.66
8.86000	2828.46	56.81	55.88	3203.03	21.15	64.66	3046.96	55.94	63.14	3073.12	52.44	98.09	3189.65	-138.87	54.27	3200.41	-131.86	61.20	2109.23	-120.35	33.23	2100.68	-115.74	87.53	3230.70	5.07	1140.08	0.00	0.00	0.00	3216.03	-23.66	1523.32	3230.08	88.65	1517.61	2116.23	-62.08	1435.47	2475.27	-16.87	1475.75	714.32	-287.85	79.00	1315.15	-285.89	75.29	713.66
8.87000	2828.46	56.81	55.88	3203.03	21.15	64.66	3050.85	55.93	71.37	3073.12	52.44	98.09	3189.65	-138.87	54.27	3200.41	-131.86	61.20	2109.23	-120.35	33.23	2100.68	-115.74	87.53	3230.70	5.07	1140.08	0.00	0.00	0.00	3216.03	-23.66	1523.32	3230.08	88.65	1517.61	2116.23	-62.08	1435.47	2475.27	-16.87	1475.75	714.28	-287.80	79.00	1315.34	-286.04	74.97	713.69
8.88000	2828.46	56.81	55.88	3203.03	21.15	64.66	3053.77	55.92	77.32	3073.12	52.44	98.09	3189.65	-138.87	54.27	3200.41	-131.86	61.20	2109.23	-120.35	33.23	2100.68	-115.74	87.53	3230.70	5.07	1140.08	0.00	0.00	0.00	3216.03	-23.66	1523.32	3230.08	88.65	1517.61	2116.23	-62.08	1435.47	2475.27	-16.87	1475.75	714.26	-287.73	79.00	1315.06	-285.90	75.29	713.71
8.89000	2828.46	56.81	55.88	3203.03	21.15	64.66	3053.77	55.92	77.32	3073.12	52.44	98.09	3189.65	-138.87	54.27	3200.41	-131.86	61.20	2109.23	-120.35	33.23	2100.68	-115.74	87.53	3230.70	5.07	1140.08	0.00	0.00	0.00	3216.03	-23.66	1523.32	3230.08	88.65	1517.61	2116.23	-62.08	1435.47	2475.27	-16.87	1475.75	714.24	-287.90	79.09	1315.18	-285.93	75.17	713.67
8.90000	2828.46	56.81	55.88	3203.03	21.15	64.66	3053.77	55.92	77.32	3073.12	52.44	98.09	3189.65	-138.87	54.27	3200.41	-131.86	61.20	2109.23	-120.35	33.23	2100.68	-115.74	87.53	3230.70	5.07	1140.08	0.00	0.00	0.00	3216.03	-23.66	1523.32	3230.08	88.65	1517.61	2116.23	-62.08	1435.47	2475.27	-16.87	1475.75	714.30	-288.08	78.90	1315.01	-285.54	75.44	713.68
8.91000	2828.46	56.81	55.88	3203.03	21.15	64.66	3053.77	55.92	77.32	3073.12	52.44	98.09	3189.65	-138.87	54.27	3200.41	-131.86	61.20	2109.23	-120.35	33.23	2100.68	-115.74	87.53	3230.70	5.07	1140.08	0.00	0.00	0.00	3216.03	-23.66	1523.32	3230.08	88.65	1517.61	2116.23	-62.08	1435.47	2475.27	-16.87	1475.75	714.26	-287.98	78.94	1314.92	-285.48	75.39	713.75
8.92000	2828.46	56.81	55.88	3203.03	21.15	64.66	3053.77	55.92	77.32	3073.12	52.44	98.09	3189.65	-138.87	54.27	3200.41	-131.86	61.20	2109.23	-120.35	33.23	2100.68	-115.74	87.53	3230.70	5.07	1140.08	0.00	0.00	0.00	3216.03	-23.66	1523.32	3230.08	88.65	1517.61	2116.23	-62.08	1435.47	2475.27	-16.87	1475.75	714.21	-288.06	79.10	1315.10	-285.87	75.20	713.73
8.93000	2828.46	56.81	55.88	3203.03	21.15	64.66	3053.77	55.92	77.32	3073.12	52.44	98.09	3189.65	-138.87	54.27	3200.41	-131.86	61.20	2109.23	-120.35	33.23	2100.68	-115.74	87.53	3230.70	5.07	1140.08	0.00	0.00	0.00	3216.03	-23.66	1523.32	3230.08	88.65	1517.61	2116.23	-62.08	1435.47	2475.27	-16.87	1475.75	714.28	-288.24	79.08	1315.31	-286.39	75.08	713.75
8.94000	2828.46	56.81	55.88	3203.03	21.15	64.66	3053.77	55.92	77.32	3073.12	52.44	98.09	3189.65	-138.87	54.27	3200.41	-131.86	61.20	2109.23	-120.35	33.23	2100.68	-115.74	87.53	3230.70	5.07	1140.08	0.00	0.00	0.00	3216.03	-23.66	1523.32	3230.08	88.65	1517.61	2116.23	-62.08	1435.47	2475.27	-16.87	1475.75	714.22	-288.04	79.16	1315.28	-286.39	75.07	713.72
8.95000	2828.46	56.81	55.88	3203.03	21.15	64.66	3053.77	55.92	77.32	3073.12	52.44	98.09	3189.65	-138.87	54.27	3200.41	-131.86	61.20	2109.23	-120.35	33.23	2100.68	-115.74	87.53	3230.70	5.07	1140.08	0.00	0.00	0.00	3216.03	-23.66	1523.32	3230.08	88.65	1517.61	2116.23	-62.08	1435.47	2475.27	-16.87	1475.75	714.27	-287.65	79.05	1315.10	-285.75	75.21	713.69
8.96000	2828.46	56.81	55.88	3203.03	21.15	64.66	3053.77	55.92	77.32	3073.12	52.44	98.09	3189.65	-138.87	54.27	3200.41	-131.86	61.20	2109.23	-120.35	33.23	2100.68	-115.74	87.53	3230.70	5.07	1140.08	0.00	0.00	0.00	3216.03	-23.66	1523.32	3230.08	88.65	1517.61	2116.23	-62.08	1435.47	2475.27	-16.87	1475.75	714.30	-287.78	78.99	1315.16	-286.42	75.23	713.66
8.97000	2828.46	56.81	55.88	3203.03	21.15	64.66	3053.77	55.92	77.32	3073.12	52.44	98.09	3189.65	-138.87	54.27	3200.41	-131.86	61.20	2109.23	-120.35	33.23	2100.68	-115.74	87.53	3230.70	5.07	1140.08	0.00	0.00	0.00	3216.03	-23.66	1523.32	3230.08	88.65	1517.61	2116.23	-62.08	1435.47	2475.27	-16.87	1475.75	714.34	-287.99	78.92	1315.28	-286.12	75.16	713.68
8.98000	2828.46	56.81	55.88	3203.03	21.15	64.66	3053.77	55.92	77.32	3073.12	52.44	98.09	3189.65	-138.87	54.27	3200.41	-131.86	61.20	2109.23	-120.35	33.23	2100.68	-115.74	87.53	3230.70	5.07	1140.08	0.00	0.00	0.00	3216.03	-23.66	1523.32	3230.08	88.65	1517.61	2116.23	-62.08	1435.47	2475.27	-16.87	1475.75	714.25	-287.78	78.92	1315.31	-286.07	75.16	713.72
8.99000	2828.46	56.81	55.88	3203.03	21.15	64.66	3053.77	55.92	77.32	3073.12	52.44	98.09	3189.65	-138.87	54.27	3200.41	-131.86	61.20	2109.23	-120.35	33.23	2100.68	-115.74	87.53	3230.70	5.07	1140.08	0.00	0.00	0.00	3216.03	-23.66	1523.32	3230.08	88.65	1517.61	2116.23	-62.08	1435.47	2475.27	-16.87	1475.75	714.23	-288.15	78.93	1315.08	-285.78	75.19	713.73
9.00000	2828.46	56.81	55.88	3203.03	21.15	64.66	3053.77	55.92	77.32	3073.12	52.44	98.09	3189.65	-138.87	54.27	3200.41	-131.86	61.20	2109.23	-120.35	33.23	2100.68	-115.74	87.53	3230.70	5.07	1140.08	0.00	0.00	0.00	3216.03	-23.66	1523.32	3230.08	88.65	1517.61	2116.23	-62.08	1435.47	2475.27	-16.87	1475.75	714.31	-287.86	78.90	1315.04	-285.41	75.38	713.67
9.01000	2828.46	56.81	55.88	3203.03	21.15	64.66	3053.77	55.92	77.32	3073.12	52.44	98.09	3189.65	-138.87	54.27	3200.41	-131.86	61.20	2109.23	-120.35	33.23	2100.68	-115.74	87.53	3230.70	5.07	1140.08	0.00	0.00	0.00	3216.03	-23.66	1523.32	3230.08	88.65	1517.61	2116.23	-62.08	1435.47	2475.27	-16.87	1475.75	714.28	-288.04	79.03	1314.91	-285.90	75.47	713.71
9.02000	2828.46	56.81	55.88	3203.03	21.15	64.66	3053.77	55.92	77.32	3073.12	52.44	98.09	3189.65	-138.87	54.27	3200.41	-131.86	61.20	2109.23	-120.35	33.23	2100.68	-115.74	87.53	3230.70	5.07	1140.08	0.00	0.00	0.00	3216.03	-23.66	1523.32	3230.08	88.65	1517.61	2116.23	-62.08	1435.47	2475.27	-16.87	1475.75	714.28	-288.00	79.00	1314.91	-286.27	75.48	713.65
9.03000	2828.46	56.81	55.88	3203.03	21.15	64.66	3053.77	55.92	77.32	3073.12	52.44	98.09	3189.65	-138.87	54.27	3200.41	-131.86	61.20	2109.23	-120.35	33.23	2100.68	-115.74	87.53	3230.70	5.07	1140.08	0.00	0.00	0.00	3216.03	-23.66	1523.32	3230.08	88.65	1517.61	2116.23	-62.08	1435.47	2475.27	-16.87	1475.75	714.27	-288.26	78.87	1315.13	-286.20	75.14	713.65
9.04000	2828.46	56.81	55.88	3203.03	21.15	64.66	3053.77	55.92	77.32	3073.12	52.44	98.09	3189.65	-138.87	54.27	3200.41	-131.86	61.20	2109.23	-120.35	33.23	2100.68	-115.74	87.53	3230.70	5.07	1140.08	0.00	0.00	0.00	3216.03	-23.66	1523.32	3230.08	88.65	1517.61	2116.23	-62.08	1435.47	2475.27	-16.87	1475.75	714.30	-288.05	79.05	1315.23	-285.95	75.14	713.65
9.05000	2828.46	56.81	55.88	3203.03	21.15	64.66	3053.77	55.92	77.32	3073.12	52.44	98.09	3189.65	-138.87	54.27	3200.41	-131.86	61.20	2109.23	-120.35	33.23	2100.68	-115.74	87.53	3230.70	5.07	1140.08	0.00	0.00	0.00	3216.03	-23.66	1523.32	3230.08	88.65	1517.61	2116.23	-62.08	1435.47	2475.27	-16.87	1475.75	714.29	-287.98	79.11	1315.00	-285.53	75.46	713.67
9.06000	2828.46	56.81	55.88	3203.03	21.15	64.66	3053.77	55.92	77.32	3073.12	52.44	98.09	3189.65	-138.87	54.27	3200.41	-131.86	61.20	2109.23	-120.35	33.23	2100.68	-115.74	87.53	3230.70	5.07	1140.08	0.00	0.00	0.00	3216.03	-23.66	1523.32	3230.08	88.65	1517.61	2116.23	-62.08	1435.47	2475.27	-16.87	1475.75	714.28	-287.79	79.09	1315.06	-285.89	75.31	713.69
9.07000	2828.46	56.81	55.88	3203.03	21.15	64.66	3053.77	55.92	77.32	3073.12	52.44	98.09	3189.65	-138.87	54.27	3200.41	-131.86	61.20	2109.23	-120.35	33.23	2100.68	-115.74	87.53	3230.70	5.07	1140.08	0.00	0.00	0.00	3216.03	-23.66	1523.32	3230.08	88.65	1517.61	2116.23	-62.08	1435.47	2475.27	-16.87	1475.75	714.36	-288.15	78.94	1315.05	-286.07	75.24	713.71
9.08000	2828.46	56.81	55.88	3203.03	21.15	64.66	3053.77	55.92	77.32	3073.12	52.44	98.09	3189.65	-138.87	54.27	3200.41	-131.86	61.20	2109.23	-120.35	33.23	2100.68	-115.74	87.53	3230.70	5.07	1140.08	0.00	0.00	0.00	3216.03	-23.66	1523.32	3230.08	88.65	1517.61	2116.23	-62.08	1435.47	2475.27	-16.87	1475.75	714.34	-287.82	78.98	1315.10	-286.12	75.30	713.73
9.09000	2828.46	56.81	55.88	3203.03	21.15	64.66	3053.77	55.92	77.32	3073.12	52.44	98.09	3189.65	-138.87	54.27	3200.41	-131.86	61.20	2109.23	-120.35	33.23	2100.68	-115.74	87.53	3230.70	5.07	1140.08	0.00	0.00	0.00	3216.03	-23.66	1523.32	3230.08	88.65	1517.61	2116.23	-62.08	1435.47	2475.27	-16.87	1475.75	714.21	-287.69	79.11	1315.02	-285.93	75.44	713.69
9.10000	2828.46	56.81	55.88	3203.03	21.15	64.66	3053.77	55.92	77.32	3073.12	52.44	98.09	3189.65	-138.87	54.27	3200.41	-131.86	61.20	2109.23	-120.35	33.23	2100.68	-115.74	87.53	3230.70	5.07	1140.08	0.00	0.00	0.00	3216.03	-23.66	1523.32	3230.08	88.65	1517.61	2116.23	-62.08	1435.47	2475.27	-16.87	1475.75	714.20	-287.83	79.18	1315.15	-285.80	75.17	713.63
9.11000	2828.46	56.81	55.88	3203.03	21.15	64.66	3053.77	55.92	77.32	3073.12	52.44	98.09	3189.65	-138.87	54.27	3200.41	-131.86	61.20	2109.23	-120.35	33.23	2100.68	-115.74	87.53	3230.70	5.07	1140.08	0.00	0.00	0.00	3216.03	-23.66	1523.32	3230.08	88.65	1517.61	2116.23	-62.08	1435.47	2475.27	-16.87	1475.75	714.29	-288.13	78.99	1315.28	-285.98	75.08	713.61
9.12000	2828.46	56.81	55.88	3203.03	21.15	64.66	3053.77	55.92	77.32	3073.12	52.44	98.09	3189.65	-138.87	54.27	3200.41	-131.86	61.20	2109.23	-120.35	33.23	2100.68	-115.74	87.53	3230.70	5.07	1140.08	0.00	0.00	0.00	3216.03	-23.66	1523.32	3230.08	88.65	1517.61	2116.23	-62.08	1435.47	2475.27	-16.87	1475.75	714.23	-288.08	78.95	1315.27	-286.18	75.08	713.61
9.13000	2828.46	56.81	55.88	3203.03	21.15	64.66	3053.77	55.92	77.32	3073.12	52.44	98.09	3189.65	-138.87	54.27	3200.41	-131.86	61.20	2109.23	-120.35	33.23	2100.68	-115.74	87.53	3230.70	5.07	1140.08	0.00	0.00	0.00	3216.03	-23.66	1523.32	3230.08	88.65	1517.61	2116.23	-62.08	1435.47	2475.27	-16.87	1475.75	714.29	-288.58	78.87	1315.02	-286.09	75.25	713.67
9.14000	2828.46	56.81	55.88	3203.03	21.15	64.66	3053.77	55.92	77.32	3073.12	52.44	98.09	3189.65	-138.87	54.27	3200.41	-131.86	61.20	2109.23	-120.35	33.23	2100.68	-115.74	87.53	3230.70	5.07	1140.08	0.00	0.00	0.00	3216.03	-23.66	1523.32	3230.08	88.65	1517.61	2116.23	-62.08	1435.47	2475.27	-16.87	1475.75	714.17	-287.86	79.01	1315.07	-285.85	75.28	713.66
9.15000	2828.46	56.81	55.88	3203.03	21.15	64.66	3053.77	55.92	77.32	3073.12	52.44	98.09	3189.65	-138.87	54.27	3200.41	-131.86	61.20	2109.23	-120.35	33.23	2100.68	-115.74	87.53	3230.70	5.07	1140.08	0.00	0.00	0.00	3216.03	-23.66	1523.32	3230.08	88.65	1517.61	2116.23	-62.08	1435.47	2475.27	-16.87	1475.75	714.20	-287.74	79.10	1315.04	-285.92	75.39	713.73
9.16000	2828.46	56.81	55.88	3203.03	21.15	64.66	3053.77	55.92	77.32	3073.12	52.44	98.09	3189.65	-138.87	54.27	3200.41	-131.86	61.20	2109.23	-120.35	33.23	2100.68	-115.74	87.53	3230.70	5.07	1140.08	0.00	0.00	0.00	3216.03	-23.66	1523.32	3230.08	88.65	1517.61	2116.23	-62.08	1435.47	2475.27	-16.87	1475.75	714.22	-288.08	78.98	1315.37	-286.54	75.01	713.68
9.17000	2828.46	56.81	55.88	3203.03	21.15	64.66	3053.77	55.92	77.32	3073.12	52.44	98.09	3189.65	-138.87	54.27	3200.41	-131.86	61.20	2109.23	-120.35	33.23	2100.68	-115.74	87.53	3230.70	5.07	1140.08	0.00	0.00	0.00	3216.03	-23.66	1523.32	3230.08	88.65	1517.61	2116.23	-62.08	1435.47	2475.27	-16.87	1475.75	714.30	-287.98	79.04	1315.40	-286.62	74.86	713.68
9.18000	2828.46	56.81	55.88	3203.03	21.15	64.66	3053.77	55.92	77.32	3073.12	52.44	98.09	3189.65	-138.87	54.27	3200.41	-131.86	61.20	2109.23	-120.35	33.23	2100.68	-115.74	87.53	3230.70	5.07	1140.08	0.00	0.00	0.00	3216.03	-23.66	1523.32	3230.08	88.65	1517.61	2116.23	-62.08	1435.47	2475.27	-16.87	1475.75	714.29	-287.89	79.17	1315.35	-286.81	74.96	713.74
9.19000	2828.46	56.81	55.88	3203.03	21.15	64.66	3053.77	55.92	77.32	3073.12	52.44	98.09	3189.65	-138.87	54.27	3200.41	-131.86	61.20	2109.23	-120.35	33.23	2100.68	-115.74	87.53	3230.70	5.07	1140.08	0.00	0.00	0.00	3216.03	-23.66	1523.32	3230.08	88.65	1517.61	2116.23	-62.08	1435.47	2475.27	-16.87	1475.75	714.30	-288.03	79.03	1315.28	-286.57	75.14	713.70
9.20000	2828.46	56.81	55.88	3203.03	21.15	64.66	3053.77	55.92	77.32	3073.12	52.44	98.09	3189.65	-138.87	54.27	3200.41	-131.86	61.20	2109.23	-120.35	33.23	2100.68	-115.74	87.53	3230.70	5.07	1140.08	0.00	0.00	0.00	3216.03	-23.66	1523.32	3230.08	88.65	1517.61	2116.23	-62.08	1435.47	2475.27	-16.87	1475.75	714.28	-287.95	79.14	1315.29	-286.20	75.09	713.66
9.21000	2828.46	56.81	55.88	3203.03	21.15	64.66	3053.77	55.92	77.32	3073.12	52.44	98.09	3189.65	-138.87	54.27	3200.41	-131.86	61.20	2109.23	-120.35	33.23	2100.68	-115.74	87.53	3230.70	5.07	1140.08	0.00	0.00	0.00	3216.03	-23.66	1523.32	3230.08	88.65	1517.61	2116.23	-62.08	1435.47	2475.27	-16.87	1475.75	714.32	-288.44	78.98	1315.22	-286.31	75.16	713.67
9.22000	2828.46	56.81	55.88	3203.03	21.15	64.66	3053.77	55.92	77.32	3073.12	52.44	98.09	3189.65	-138.87	54.27	3200.41	-131.86	61.20	2109.23	-120.35	33.23	2100.68	-115.74	87.53	3230.70	5.07	1140.08	0.00	0.00	0.00	3216.03	-23.66	1523.32	3230.08	88.65	1517.61	2116.23	-62.08	1435.47	2475.27	-16.87	1475.75	714.28	-287.79	79.01	1315.26	-286.42	75.21	713.68
9.23000	2828.46	56.81	55.88	3203.03	21.15	64.66	3053.77	55.92	77.32	3073.12	52.44	98.09	3189.65	-138.87	54.27	3200.41	-131.86	61.20	2109.23	-120.35	33.23	2100.68	-115.74	87.53	3230.70	5.07	1140.08	0.00	0.00	0.00	3216.03	-23.66	1523.32	3230.08	88.65	1517.61	2116.23	-62.08	1435.47	2475.27	-16.87	1475.75	714.30	-288.20	79.02	1315.26	-285.86	75.15	713.72
9.24000	2828.46	56.81	55.88	3203.03	21.15	64.66	3053.77	55.92	77.32	3073.12	52.44	98.09	3189.65	-138.87	54.27	3200.41	-131.86	61.20	2109.23	-120.35	33.23	2100.68	-115.74	87.53	3230.70	5.07	1140.08	0.00	0.00	0.00	3216.03	-23.66	1523.32	3230.08	88.65	1517.61	2116.23	-62.08	1435.47	2475.27	-16.87	1475.75	714.32	-288.37	78.87	1315.07	-285.46	75.25	713.69
9.25000	2828.46	56.81	55.88	3203.03	21.15	64.66	3053.77	55.92	77.32	3073.12	52.44	98.09	3189.65	-138.87	54.27	3200.41	-131.86	61.20	2109.23	-120.35	33.23	2100.68	-115.74	87.53	3230.70	5.07	1140.08	0.00	0.00	0.00	3216.03	-23.66	1523.32	3230.08	88.65	1517.61	2116.23	-62.08	1435.47	2475.27	-16.87	1475.75	714.26	-288.27	79.01	1315.17	-285.97	75.28	713.74
9.26000	2828.46	56.81	55.88	3203.03	21.15	64.66	3053.77	55.92	77.32	3073.12	52.44	98.09	3189.65	-138.87	54.27	3200.41	-131.86	61.20	2109.23	-120.35	33.23	2100.68	-115.74	87.53	3230.70	5.07	1140.08	0.00	0.00	0.00	3216.03	-23.66	1523.32	3230.08	88.65	1517.61	2116.23	-62.08	1435.47	2475.27	-16.87	1475.75	714.23	-288.24	78.98	1315.24	-286.23	75.11	713.65
9.27000	2828.46	56.81	55.88	3203.03	21.15	64.66	3053.77	55.92	77.32	3073.12	52.44	98.09	3189.65	-138.87	54.27	3200.41	-131.86	61.20	2109.23	-120.35	33.23	2100.68	-115.74	87.53	3230.70	5.07	1140.08	0.00	0.00	0.00	3216.03	-23.66	1523.32	3230.08	88.65	1517.61	2116.23	-62.08	1435.47	2475.27	-16.87	1475.75	714.23	-287.86	79.14	1315.08	-286.25	75.23	713.63
9.28000	2828.46	56.81	55.88	3203.03	21.15	64.66	3053.77	55.92	77.32	3073.12	52.44	98.09	3189.65	-138.87	54.27	3200.41	-131.86	61.20	2109.23	-120.35	33.23	2100.68	-115.74	87.53	3230.70	5.07	1140.08	0.00	0.00	0.00	3216.03	-23.66	1523.32	3230.08	88.65	1517.61	2116.23	-62.08	1435.47	2475.27	-16.87	1475.75	714.26	-288.21	78.97	1315.02	-286.07	75.33	713.65
9.29000	2828.46	56.81	55.88	3203.03	21.15	64.66	3053.77	55.92	77.32	3073.12	52.44	98.09	3189.65	-138.87	54.27	3200.41	-131.86	61.20	2109.23	-120.35	33.23	2100.68	-115.74	87.53	3230.70	5.07	1140.08	0.00	0.00	0.00	3216.03	-23.66	1523.32	3230.08	88.65	1517.61	2116.23	-62.08	1435.47	2475.27	-16.87	1475.75	714.20	-288.28	78.94	1315.02	-286.22	75.35	713.70
9.30000	2828.46	56.81	55.88	3203.03	21.15	64.66	3053.77	55.92	77.32	3073.12	52.44	98.09	3189.65	-138.87	54.27	3200.41	-131.86	61.20	2109.23	-120.35	33.23	2100.68	-115.74	87.53	3230.70	5.07	1140.08	0.00	0.00	0.00	3216.03	-23.66	1523.32	3230.08	88.65	1517.61	2116.23	-62.08	1435.47	2475.27	-16.87	1475.75	714.23	-287.38	79.24	1315.34	-286.42	75.04	713.71
9.31000	2828.46	56.81	55.88	3203.03	21.15	64.66	3053.77	55.92	77.32	3073.12	52.44	98.09	3189.65	-138.87	54.27	3200.41	-131.86	61.20	2109.23	-120.35	33.23	2100.68	-115.74	87.53	3230.70	5.07	1140.08	0.00	0.00	0.00	3216.03	-23.66	1523.32	3230.08	88.65	1517.61	2116.23	-62.08	1435.47	2475.27	-16.87	1475.75	714.25	-287.69	79.18	1315.16	-285.91	75.20	713.75
9.32000	2828.46	56.81	55.88	3203.03	21.15	64.66	3053.77	55.92	77.32	3073.12	52.44	98.09	3189.65	-138.87	54.27	3200.41	-131.86	61.20	2109.23	-120.35	33.23	2100.68	-115.74	87.53	3230.70	5.07	1140.08	0.00	0.00	0.00	3216.03	-23.66	1523.32	3230.08	88.65	1517.61	2116.23	-62.08	1435.47	2475.27	-16.87	1475.75	714.26	-287.95	78.98	1315.20	-286.46	75.11	713.68
9.33000	2828.46	56.81	55.88	3203.03	21.15	64.66	3053.77	55.92	77.32	3073.12	52.44	98.09	3189.65	-138.87	54.27	3200.41	-131.86	61.20	2109.23	-120.35	33.23	2100.68	-115.74	87.53	3230.70	5.07	1140.08	0.00	0.00	0.00	3216.03	-23.66	1523.32	3230.08	88.65	1517.61	2116.23	-62.08	1435.47	2475.27	-16.87	1475.75	714.33	-288.21	78.93	1315.17	-286.33	75.15	713.71
9.34000	2828.46	56.81	55.88	3203.03	21.15	64.66	3053.77	55.92	77.32	3073.12	52.44	98.09	3189.65	-138.87	54.27	3200.41	-131.86	61.20	2109.23	-120.35	33.23	2100.68	-115.74	87.53	3230.70	5.07	1140.08	0.00	0.00	0.00	3216.03	-23.66	1523.32	3230.08	88.65	1517.61	2116.23	-62.08	1435.47	2475.27	-16.87	1475.75	714.30	-288.18	79.05	1315.00	-286.16	75.34	713.67
9.35000	2828.46	56.81	55.88	3203.03	21.15	64.66	3053.77	55.92	77.32	3073.12	52.44	98.09	3189.65	-138.87	54.27	3200.41	-131.86	61.20	2109.23	-120.35	33.23	2100.68	-115.74	87.53	3230.70	5.07	1140.08	0.00	0.00	0.00	3216.03	-23.66	1523.32	3230.08	88.65	1517.61	2116.23	-62.08	1435.47	2475.27	-16.87	1475.75	714.36	-288.31	78.94	1315.07	-286.09	75.32	713.69
9.36000	2828.46	56.81	55.88	3203.03	21.15	64.66	3053.77	55.92	77.32	3073.12	52.44	98.09	3189.65	-138.87	54.27	3200.41	-131.86	61.20	2109.23	-120.35	33.23	2100.68	-115.74	87.53	3230.70	5.07	1140.08	0.00	0.00	0.00	3216.03	-23.66	1523.32	3230.08	88.65	1517.61	2116.23	-62.08	1435.47	2475.27	-16.87	1475.75	714.28	-288.06	78.95	1315.20	-286.04	75.24	713.69
9.37000	2828.46	56.81	55.88	3203.03	21.15	64.66	3053.77	55.92	77.32	3073.12	52.44	98.09	3189.65	-138.87	54.27	3200.41	-131.86	61.20	2109.23	-120.35	33.23	2100.68	-115.74	87.53	3230.70	5.07	1140.08	0.00	0.00	0.00	3216.03	-23.66	1523.32	3230.08	88.65	1517.61	2116.23	-62.08	1435.47	2475.27	-16.87	1475.75	714.25	-288.15	79.04	1315.26	-286.06	75.13	713.69
9.38000	2828.46	56.81	55.88	3203.03	21.15	64.66	3053.77	55.92	77.32	3073.12	52.44	98.09	3189.65	-138.87	54.27	3200.41	-131.86	61.20	2109.23	-120.35	33.23	2100.68	-115.74	87.53	3230.70	5.07	1140.08	0.00	0.00	0.00	3216.03	-23.66	1523.32	3230.08	88.65	1517.61	2116.23	-62.08	1435.47	2475.27	-16.87	1475.75	714.23	-288.08	79.15	1315.27	-286.30	75.04	713.69
9.39000	2828.46	56.81	55.88	3203.03	21.15	64.66	3053.77	55.92	77.32	3073.12	52.44	98.09	3189.65	-138.87	54.27	3200.41	-131.86	61.20	2109.23	-120.35	33.23	2100.68	-115.74	87.53	3230.70	5.07	1140.08	0.00	0.00	0.00	3216.03	-23.66	1523.32	3230.08	88.65	1517.61	2116.23	-62.08	1435.47	2475.27	-16.87	1475.75	714.23	-288.11	79.08	1315.10	-286.40	75.29	713.70
9.40000	2828.46	56.81	55.88	3203.03	21.15	64.66	3053.77	55.92	77.32	3073.12	52.44	98.09	3189.65	-138.87	54.27	3200.41	-131.86	61.20	2109.23	-120.35	33.23	2100.68	-115.74	87.53	3230.70	5.07	1140.08	0.00	0.00	0.00	3216.03	-23.66	1523.32	3230.08	88.65	1517.61	2116.23	-62.08	1435.47	2475.27	-16.87	1475.75	714.21	-287.98	79.13	1315.25	-286.42	75.10	713.69
9.41000	2828.46	56.81	55.88	3203.03	21.15	64.66	3053.77	55.92	77.32	3073.12	52.44	98.09	3189.65	-138.87	54.27	3200.41	-131.86	61.20	2109.23	-120.35	33.23	2100.68	-115.74	87.53	3230.70	5.07	1140.08	0.00	0.00	0.00	3216.03	-23.66	1523.32	3230.08	88.65	1517.61	2116.23	-62.08	1435.47	2475.27	-16.87	1475.75	714.27	-288.02	78.98	1315.19	-286.30	75.09	713.69
9.42000	2828.46	56.81	55.88	3203.03	21.15	64.66	3053.77	55.92	77.32	3073.12	52.44	98.09	3189.65	-138.87	54.27	3200.41	-131.86	61.20	2109.23	-120.35	33.23	2100.68	-115.74	87.53	3230.70	5.07	1140.08	0.00	0.00	0.00	3216.03	-23.66	1523.32	3230.08	88.65	1517.61	2116.23	-62.08	1435.47	2475.27	-16.87	1475.75	714.23	-288.04	78.99	1315.16	-285.91	75.24	713.69
9.43000	2828.46	56.81	55.88	3203.03	21.15	64.66	3053.77	55.92	77.32	3073.12	52.44	98.09	3189.65	-138.87	54.27	3200.41	-131.86	61.20	2109.23	-120.35	33.23	2100.68	-115.74	87.53	3230.70	5.07	1140.08	0.00	0.00	0.00	3216.03	-23.66	1523.32	3230.08	88.65	1517.61	2116.23	-62.08	1435.47	2475.27	-16.87	1475.75	714.29	-287.99	79.12	1315.13	-286.01	75.19	713.65
9.44000	2828.46	56.81	55.88	3203.03	21.15	64.66	3053.77	55.92	77.32	3073.12	52.44	98.09	3189.65	-138.87	54.27	3200.41	-131.86	61.20	2109.23	-120.35	33.23	2100.68	-115.74	87.53	3230.70	5.07	1140.08	0.00	0.00	0.00	3216.03	-23.66	1523.32	3230.08	88.65	1517.61	2116.23	-62.08	1435.47	2475.27	-16.87	1475.75	714.22	-287.88	79.12	1315.08	-286.45	75.23	713.69
9.45000	2828.46	56.81	55.88	3203.03	21.15	64.66	3053.77	55.92	77.32	3073.12	52.44	98.09	3189.65	-138.87	54.27	3200.41	-131.86	61.20	2109.23	-120.35	33.23	2100.68	-115.74	87.53	3230.70	5.07	1140.08	0.00	0.00	0.00	3216.03	-23.66	1523.32	3230.08	88.65	1517.61	2116.23	-62.08	1435.47	2475.27	-16.87	1475.75	714.32	-288.12	78.94	1315.11	-285.99	75.23	713.69
9.46000	2828.46	56.81	55.88	3203.03	21.15	64.66	3053.77	55.92	77.32	3073.12	52.44	98.09	3189.65	-138.87	54.27	3200.41	-131.86	61.20	2109.23	-120.35	33.23	2100.68	-115.74	87.53	3230.70	5.07	1140.08	0.00	0.00	0.00	3216.03	-23.66	1523.32	3230.08	88.65	1517.61	2116.23	-62.08	1435.47	2475.27	-16.87	1475.75	714.26	-287.77	79.11	1315.22	-286.13	75.18	713.73
9.47000	2828.46	56.81	55.88	3203.03	21.15	64.66	3053.77	55.92	77.32	3073.12	52.44	98.09	3189.65	-138.87	54.27	3200.41	-131.86	61.20	2109.23	-120.35	33.23	2100.68	-115.74	87.53	3230.70	5.07	1140.08	0.00	0.00	0.00	3216.03	-23.66	1523.32	3230.08	88.65	1517.61	2116.23	-62.08	1435.47	2475.27	-16.87	1475.75	714.19	-288.09	79.03	1315.33	-285.66	75.00	713.70
9.48000	2828.46	56.81	55.88	3203.03	21.15	64.66	3053.77	55.92	77.32	3073.12	52.44	98.09	3189.65	-138.87	54.27	3200.41	-131.86	61.20	2109.23	-120.35	33.23	2100.68	-115.74	87.53	3230.70	5.07	1140.08	0.00	0.00	0.00	3216.03	-23.66	1523.32	3230.08	88.65	1517.61	2116.23	-62.08	1435.47	2475.27	-16.87	1475.75	714.29	-288.09	78.86	1315.28	-285.51	75.11	713.69
9.49000	2828.46	56.81	55.88	3203.03	21.15	64.66	3053.77	55.92	77.32	3073.12	52.44	98.09	3189.65	-138.87	54.27	3200.41	-131.86	61.20	2109.23	-120.35	33.23	2100.68	-115.74	87.53	3230.70	5.07	1140.08	0.00	0.00	0.00	3216.03	-23.66	1523.32	3230.08	88.65	1517.61	2116.23	-62.08	1435.47	2475.27	-16.87	1475.75	714.31	-287.67	78.99	1315.10	-285.60	75.23	713.72
9.50000	2828.46	56.81	55.88	3203.03	21.15	64.66	3053.77	55.92	77.32	3073.12	52.44	98.09	3189.65	-138.87	54.27	3200.41	-131.86	61.20	2109.23	-120.35	33.23	2100.68	-115.74	87.53	3230.70	5.07	1140.08	0.00	0.00	0.00	3216.03	-23.66	1523.32	3230.08	88.65	1517.61	2116.23	-62.08	1435.47	2475.27	-16.87	1475.75	714.29	-287.48	78.90	1315.11	-285.96	75.21	713.68
9.51000	2828.46	56.81	55.88	3203.03	21.15	64.66	3053.77	55.92	77.32	3073.12	52.44	98.09	3189.65	-138.87	54.27	3200.41	-131.86	61.20	2109.23	-120.35	33.23	2100.68	-115.74	87.53	3230.70	5.07	1140.08	0.00	0.00	0.00	3216.03	-23.66	1523.32	3230.08	88.65	1517.61	2116.23	-62.08	1435.47	2475.27	-16.87	1475.75	714.33	-287.73	78.97	1315.20	-286.40	75.19	713.67
9.52000	2828.46	56.81	55.88	3203.03	21.15	64.66	3053.77	55.92	77.32	3073.12	52.44	98.09	3189.65	-138.87	54.27	3200.41	-131.86	61.20	2109.23	-120.35	33.23	2100.68	-115.74	87.53	3230.70	5.07	1140.08	0.00	0.00	0.00	3216.03	-23.66	1523.32	3230.08	88.65	1517.61	2116.23	-62.08	1435.47	2475.27	-16.87	1475.75	714.27	-287.66	78.99	1315.08	-286.23	75.30	713.68
9.53000	2828.46	56.81	55.88	3203.03	21.15	64.66	3053.77	55.92	77.32	3073.12	52.44	98.09	3189.65	-138.87	54.27	3200.41	-131.86	61.20	2109.23	-120.35	33.23	2100.68	-115.74	87.53	3230.70	5.07	1140.08	0.00	0.00	0.00	3216.03	-23.66	1523.32	3230.08	88.65	1517.61	2116.23	-62.08	1435.47	2475.27	-16.87	1475.75	714.27	-287.66	78.99	1315.08	-286.23	75.30	713.68
[truncated: 35 more columns]
