# Supplementary material for: The impact of mobile phone use on where we look and how we walk when negotiating floor based obstacles
Source: PLoS One. 2017 Jun 30;12(6):e0179802. doi: 10.1371/journal.pone.0179802 (PMC5493336; doi:10.1371/journal.pone.0179802)
Supplement: S1 File — (ZIP) [file pone.0179802.s001.zip › Gait/PP10/SW obs no phone 2.txt]

CODAmotion Analysis Text
Codamotion Analysis Text Save of: SW obs no phone 2.mdf
Time	Markers
Time	1:LTOE.X	1:LTOE.Y	1:LTOE.Z	2:L2nd.X	2:L2nd.Y	2:L2nd.Z	3:LHEE.X	3:LHEE.Y	3:LHEE.Z	4:LANK.X	4:LANK.Y	4:LANK.Z	5:RTOE.X	5:RTOE.Y	5:RTOE.Z	6:R2nd.X	6:R2nd.Y	6:R2nd.Z	7:RHEE.X	7:RHEE.Y	7:RHEE.Z	8:RANK.X	8:RANK.Y	8:RANK.Z	9:STRN.X	9:STRN.Y	9:STRN.Z	10:Marker 10.X	10:Marker 10.Y	10:Marker 10.Z	11:FRHD.X	11:FRHD.Y	11:FRHD.Z	12:FLHD.X	12:FLHD.Y	12:FLHD.Z	13:BRHD.X	13:BRHD.Y	13:BRHD.Z	14:BLHD.X	14:BLHD.Y	14:BLHD.Z	15:BLSTEP.X	15:BLSTEP.Y	15:BLSTEP.Z	16:FLSTEP.X	16:FLSTEP.Y	16:FLSTEP.Z	17:BRSTEP.X
(s)	(mm)	(mm)	(mm)	(mm)	(mm)	(mm)	(mm)	(mm)	(mm)	(mm)	(mm)	(mm)	(mm)	(mm)	(mm)	(mm)	(mm)	(mm)	(mm)	(mm)	(mm)	(mm)	(mm)	(mm)	(mm)	(mm)	(mm)	(mm)	(mm)	(mm)	(mm)	(mm)	(mm)	(mm)	(mm)	(mm)	(mm)	(mm)	(mm)	(mm)	(mm)	(mm)	(mm)	(mm)	(mm)	(mm)	(mm)	(mm)	(mm)
0.00000	-3488.28	224.60	24.06	-3507.07	212.21	53.82	-3364.80	-54.68	8.78	-3335.24	-42.71	47.33	-2974.14	49.40	24.49	-3758.20	49.86	33.99	-1833.33	85.50	233.36	-2986.36	250.90	44.17	-3009.18	-49.59	7.29	0.00	0.00	0.00	-3735.36	-3.03	1478.38	-3691.25	0.03	1499.12	-2804.24	251.06	1144.89	-2714.48	161.79	1120.71	539.04	-205.60	59.99	972.74	-203.37	57.05	-2498.99
0.01000	-3488.28	224.60	24.06	-3507.07	212.21	53.82	-3364.80	-54.68	8.78	-3335.24	-42.71	47.33	-2974.14	49.40	24.49	-3758.20	49.86	33.99	-1833.33	85.50	233.36	-2986.36	250.90	44.17	-3009.18	-49.59	7.29	0.00	0.00	0.00	-3735.36	-3.03	1478.38	-3691.25	0.03	1499.12	-2804.24	251.06	1144.89	-2714.48	161.79	1120.71	539.04	-205.60	59.99	972.74	-203.37	57.05	-2498.99
0.02000	-3488.28	224.60	24.06	-3507.07	212.21	53.82	-3364.80	-54.68	8.78	-3335.24	-42.71	47.33	-2974.14	49.40	24.49	-3758.20	49.86	33.99	-1833.33	85.50	233.36	-2986.36	250.90	44.17	-3009.18	-49.59	7.29	0.00	0.00	0.00	-3735.36	-3.03	1478.38	-3691.25	0.03	1499.12	-2804.24	251.06	1144.89	-2714.48	161.79	1120.71	539.04	-205.60	59.99	972.74	-203.37	57.05	-2496.92
0.03000	-3488.28	224.60	24.06	-3507.07	212.21	53.82	-3364.86	-54.67	8.79	-3335.24	-42.71	47.33	-2974.14	49.40	24.49	-3758.20	49.86	33.99	-1833.33	85.50	233.36	-2986.78	250.93	44.17	-3009.22	-49.60	7.32	0.00	0.00	0.00	-3735.36	-3.03	1478.38	-3691.25	0.03	1499.12	-2804.95	251.13	1145.19	-2715.27	161.84	1121.04	539.21	-205.67	60.01	973.08	-203.44	57.07	-428.02
0.04000	-3488.28	224.60	24.06	-3507.07	212.21	53.82	-3424.37	-54.13	19.71	-3335.27	-42.72	47.33	-2974.14	49.40	24.49	-3758.20	49.86	33.99	-1833.33	85.50	233.36	-3410.58	283.54	46.74	-3009.36	-49.63	7.39	0.00	0.00	0.00	-3735.36	-3.03	1478.38	-3691.25	0.03	1499.12	-3519.45	314.58	1443.36	-3497.47	210.78	1443.70	709.22	-271.42	78.82	1310.47	-274.59	76.77	714.84
0.05000	-3488.28	224.60	24.06	-3507.07	212.21	53.82	-3410.03	-52.14	22.69	-3335.37	-42.72	47.34	-2974.14	49.40	24.49	-3758.20	49.86	33.99	-1833.33	85.50	233.36	-3402.73	284.05	49.33	-3009.60	-49.68	7.52	0.00	0.00	0.00	-3735.36	-3.03	1478.38	-3691.25	0.03	1499.12	-3497.16	314.33	1442.93	-3497.95	211.17	1446.30	709.20	-271.38	78.82	1309.54	-274.70	76.49	714.02
0.06000	-3488.28	224.60	24.06	-3507.07	212.21	53.82	-3430.25	-51.26	19.29	-3335.53	-42.73	47.35	-2974.14	49.40	24.49	-3758.20	49.86	33.99	-1833.33	85.50	233.36	-3413.37	284.92	47.58	-3009.92	-49.75	7.70	0.00	0.00	0.00	-3735.36	-3.03	1478.38	-3691.25	0.03	1499.12	-3508.18	314.71	1442.75	-3511.12	209.85	1445.02	709.34	-271.10	78.97	1310.30	-274.59	76.69	714.52
0.07000	-3488.28	224.60	24.06	-3507.07	212.21	53.82	-3404.15	-54.33	23.48	-3335.75	-42.75	47.38	-2974.14	49.40	24.49	-3758.20	49.86	33.99	-1833.33	85.50	233.36	-3403.80	285.56	48.52	-3010.33	-49.85	7.92	0.00	0.00	0.00	-3735.36	-3.03	1478.38	-3691.25	0.03	1499.12	-3506.14	313.35	1443.34	-3511.39	209.10	1444.67	710.39	-271.20	79.17	1310.00	-274.60	76.58	714.43
0.08000	-3488.28	224.60	24.06	-3507.07	212.21	53.82	-3423.33	-53.68	20.09	-3336.03	-42.77	47.40	-2974.14	49.40	24.49	-3758.20	49.86	33.99	-1833.33	85.50	233.36	-3414.82	284.65	46.37	-3010.83	-49.96	8.20	0.00	0.00	0.00	-3735.36	-3.03	1478.38	-3691.25	0.03	1499.12	-3518.48	315.09	1445.33	-3495.33	209.48	1443.78	710.25	-271.46	79.19	1310.15	-274.48	76.65	713.63
0.09000	-3488.28	224.60	24.06	-3507.07	212.21	53.82	-3440.68	-52.82	17.46	-3336.38	-42.79	47.44	-2974.14	49.40	24.49	-3758.20	49.86	33.99	-1833.33	85.50	233.36	-3413.32	285.19	47.52	-3011.43	-50.09	8.52	0.00	0.00	0.00	-3735.36	-3.03	1478.38	-3691.25	0.03	1499.12	-3526.96	316.28	1443.17	-3519.27	209.39	1445.28	709.63	-271.32	79.01	1310.03	-274.67	76.72	713.99
0.10000	-3488.28	224.60	24.06	-3507.07	212.21	53.82	-3423.29	-52.00	19.69	-3336.78	-42.81	47.48	-2974.14	49.40	24.49	-3758.20	49.86	33.99	-1833.33	85.50	233.36	-3415.75	284.06	47.00	-3012.11	-50.24	8.90	0.00	0.00	0.00	-3735.36	-3.03	1478.38	-3691.25	0.03	1499.12	-3485.41	315.56	1441.83	-3505.89	208.85	1443.99	710.51	-271.26	79.30	1310.06	-274.72	76.78	714.18
0.11000	-3488.28	224.60	24.06	-3507.07	212.21	53.82	-3414.39	-53.28	20.51	-3337.25	-42.84	47.52	-2974.14	49.40	24.49	-3758.20	49.86	33.99	-1833.33	85.50	233.36	-3402.09	284.11	49.10	-3012.88	-50.41	9.32	0.00	0.00	0.00	-3735.36	-3.03	1478.38	-3691.25	0.03	1499.12	-3494.43	312.70	1443.25	-3499.63	208.96	1443.99	710.01	-271.11	79.15	1310.31	-274.36	76.95	714.16
0.12000	-3488.28	224.60	24.06	-3507.07	212.21	53.82	-3393.52	-51.35	23.80	-3337.77	-42.87	47.57	-2974.14	49.40	24.49	-3758.20	49.86	33.99	-1833.33	85.50	233.36	-3414.39	284.44	46.80	-3013.73	-50.61	9.79	0.00	0.00	0.00	-3735.36	-3.03	1478.38	-3691.25	0.03	1499.12	-3487.74	312.62	1442.78	-3506.18	208.62	1443.63	710.19	-271.06	79.22	1310.59	-274.29	77.02	714.31
0.13000	-3488.28	224.60	24.06	-3507.07	212.21	53.82	-3403.88	-51.80	22.62	-3338.34	-42.90	47.63	-2974.14	49.40	24.49	-3758.20	49.86	33.99	-1833.33	85.50	233.36	-3406.22	284.59	47.29	-3014.67	-50.82	10.31	0.00	0.00	0.00	-3735.36	-3.03	1478.38	-3691.25	0.03	1499.12	-3523.40	313.69	1443.03	-3502.97	208.72	1444.38	709.82	-271.16	79.13	1310.45	-274.35	76.86	713.58
0.14000	-3488.28	224.60	24.06	-3507.07	212.21	53.82	-3420.87	-52.60	19.93	-3338.98	-42.94	47.69	-2974.14	49.40	24.49	-3758.20	49.86	33.99	-1833.33	85.50	233.36	-3422.39	285.10	45.31	-3015.70	-51.04	10.87	0.00	0.00	0.00	-3735.36	-3.03	1478.38	-3691.25	0.03	1499.12	-3515.69	314.03	1442.99	-3513.89	209.67	1443.39	709.51	-271.29	79.06	1310.54	-274.48	76.91	713.23
0.15000	-3488.28	224.60	24.06	-3507.07	212.21	53.82	-3449.68	-53.83	15.16	-3339.66	-42.97	47.76	-2974.14	49.40	24.49	-3758.20	49.86	33.99	-1833.33	85.50	233.36	-3428.21	284.89	45.64	-3016.81	-51.29	11.49	0.00	0.00	0.00	-3735.36	-3.03	1478.38	-3691.25	0.03	1499.12	-3523.04	314.87	1444.48	-3510.28	209.51	1444.46	709.62	-271.51	78.87	1310.45	-274.66	76.71	713.87
0.16000	-3488.28	224.60	24.06	-3507.07	212.21	53.82	-3408.52	-51.95	22.25	-3340.40	-43.01	47.83	-2974.14	49.40	24.49	-3758.20	49.86	33.99	-1833.33	85.50	233.36	-3417.53	285.08	46.81	-3018.01	-51.56	12.15	0.00	0.00	0.00	-3735.36	-3.03	1478.38	-3691.25	0.03	1499.12	-3537.32	315.21	1444.08	-3488.08	207.76	1444.52	709.99	-271.10	79.10	1310.30	-274.61	76.67	714.37
0.17000	-3488.28	224.60	24.06	-3507.07	212.21	53.82	-3404.93	-53.26	22.26	-3341.20	-43.05	47.91	-2974.14	49.40	24.49	-3758.20	49.86	33.99	-1833.33	85.50	233.36	-3415.97	286.21	46.79	-3019.29	-51.84	12.85	0.00	0.00	0.00	-3735.36	-3.03	1478.38	-3691.25	0.03	1499.12	-3540.54	315.43	1444.48	-3518.20	209.08	1444.27	709.72	-271.17	79.06	1310.83	-274.64	76.85	714.60
0.18000	-3488.28	224.60	24.06	-3507.07	212.21	53.82	-3430.95	-52.87	18.76	-3342.04	-43.09	47.99	-2974.14	49.40	24.49	-3758.20	49.86	33.99	-1833.33	85.50	233.36	-3401.90	284.17	49.77	-3020.65	-52.14	13.61	0.00	0.00	0.00	-3735.36	-3.03	1478.38	-3691.25	0.03	1499.12	-3512.06	314.60	1443.42	-3522.11	210.64	1444.22	709.70	-271.35	78.97	1310.53	-274.57	76.77	714.39
0.19000	-3488.28	224.60	24.06	-3507.07	212.21	53.82	-3426.71	-51.67	19.31	-3342.94	-43.13	48.08	-2974.14	49.40	24.49	-3758.20	49.86	33.99	-1833.33	85.50	233.36	-3406.06	283.08	48.50	-3022.10	-52.46	14.41	0.00	0.00	0.00	-3735.36	-3.03	1478.38	-3691.25	0.03	1499.12	-3480.36	315.27	1442.75	-3495.85	210.97	1444.93	709.20	-271.38	78.92	1310.44	-274.73	76.68	713.92
0.20000	-3488.28	224.60	24.06	-3507.07	212.21	53.82	-3433.59	-53.48	18.70	-3343.89	-43.18	48.18	-2974.14	49.40	24.49	-3758.20	49.86	33.99	-1833.33	85.50	233.36	-3391.37	284.11	51.05	-3023.62	-52.80	15.25	0.00	0.00	0.00	-3735.36	-3.03	1478.38	-3691.25	0.03	1499.12	-3494.77	313.32	1441.83	-3489.04	209.27	1444.69	709.64	-271.14	79.03	1310.31	-274.65	76.66	713.89
0.21000	-3488.28	224.60	24.06	-3507.07	212.21	53.82	-3427.18	-53.03	19.41	-3344.88	-43.22	48.27	-2974.14	49.40	24.49	-3758.20	49.86	33.99	-1833.33	85.50	233.36	-3395.43	282.85	50.00	-3025.23	-53.16	16.15	0.00	0.00	0.00	-3735.36	-3.03	1478.38	-3691.25	0.03	1499.12	-3502.38	313.92	1441.59	-3481.20	209.71	1445.19	709.94	-271.37	79.24	1310.23	-274.45	76.68	714.29
0.22000	-3488.28	224.60	24.06	-3507.07	212.21	53.82	-3426.66	-53.19	19.66	-3345.92	-43.26	48.38	-2974.14	49.40	24.49	-3758.20	49.86	33.99	-1833.33	85.50	233.36	-3412.10	285.19	47.77	-3026.92	-53.53	17.08	0.00	0.00	0.00	-3735.36	-3.03	1478.38	-3691.25	0.03	1499.12	-3551.89	316.96	1442.55	-3503.98	208.12	1443.56	710.41	-271.51	79.34	1310.80	-274.69	76.82	714.43
0.23000	-3488.28	224.60	24.06	-3507.07	212.21	53.82	-3416.93	-53.07	21.55	-3347.01	-43.30	48.49	-2974.14	49.40	24.49	-3758.20	49.86	33.99	-1833.33	85.50	233.36	-3388.48	284.24	51.29	-3028.68	-53.92	18.07	0.00	0.00	0.00	-3735.36	-3.03	1478.38	-3691.25	0.03	1499.12	-3518.54	315.44	1443.47	-3490.72	209.54	1443.43	710.05	-271.43	78.97	1310.81	-274.74	76.94	714.28
0.24000	-3488.28	224.60	24.06	-3507.07	212.21	53.82	-3422.42	-51.85	19.55	-3348.15	-43.35	48.60	-2974.14	49.40	24.49	-3758.20	49.86	33.99	-1833.33	85.50	233.36	-3389.92	284.93	50.55	-3030.53	-54.32	19.10	0.00	0.00	0.00	-3735.36	-3.03	1478.38	-3691.25	0.03	1499.12	-3521.41	313.36	1443.88	-3486.06	208.50	1442.93	709.72	-271.32	79.09	1310.88	-274.44	76.96	714.17
0.25000	-3488.28	224.60	24.06	-3507.07	212.21	53.82	-3428.01	-53.71	19.70	-3349.33	-43.39	48.72	-2974.14	49.40	24.49	-3758.20	49.86	33.99	-1833.33	85.50	233.36	-3396.33	284.87	49.78	-3032.45	-54.75	20.17	0.00	0.00	0.00	-3735.36	-3.03	1478.38	-3691.25	0.03	1499.12	-3520.30	313.92	1442.60	-3478.08	207.10	1442.47	709.98	-271.33	79.18	1310.77	-274.25	76.87	713.52
0.26000	-3488.28	224.60	24.06	-3507.07	212.21	53.82	-3392.32	-52.11	25.24	-3350.56	-43.43	48.84	-2974.14	49.40	24.49	-3758.20	49.86	33.99	-1833.33	85.50	233.36	-3400.84	284.69	49.14	-3034.45	-55.19	21.28	0.00	0.00	0.00	-3735.36	-3.03	1478.38	-3691.25	0.03	1499.12	-3483.66	313.44	1443.36	-3468.42	206.98	1442.50	709.71	-270.99	79.12	1310.21	-274.79	76.52	713.96
0.27000	-3488.28	224.60	24.06	-3507.07	212.21	53.82	-3388.32	-50.72	24.88	-3351.82	-43.47	48.96	-2974.14	49.40	24.49	-3758.20	49.86	33.99	-1833.33	85.50	233.36	-3410.38	284.13	48.80	-3036.53	-55.64	22.44	0.00	0.00	0.00	-3735.36	-3.03	1478.38	-3691.25	0.03	1499.12	-3527.45	315.53	1442.51	-3475.13	207.97	1443.01	710.16	-271.10	79.09	1310.55	-274.58	76.98	713.94
0.28000	-3488.28	224.60	24.06	-3507.07	212.21	53.82	-3414.51	-51.18	20.74	-3353.13	-43.50	49.09	-2974.14	49.40	24.49	-3758.20	49.86	33.99	-1833.33	85.50	233.36	-3402.59	285.16	48.24	-3038.68	-56.12	23.65	0.00	0.00	0.00	-3735.36	-3.03	1478.38	-3691.25	0.03	1499.12	-3549.52	314.05	1442.96	-3512.07	208.69	1443.82	710.21	-271.28	79.19	1310.87	-274.27	76.83	713.70
0.29000	-3488.28	224.60	24.06	-3507.07	212.21	53.82	-3418.80	-53.44	21.21	-3354.48	-43.54	49.23	-2974.14	49.40	24.49	-3758.20	49.86	33.99	-1833.33	85.50	233.36	-3420.95	285.18	46.03	-3040.90	-56.60	24.90	0.00	0.00	0.00	-3735.36	-3.03	1478.38	-3691.25	0.03	1499.12	-3526.22	314.50	1443.18	-3495.07	207.55	1442.15	709.74	-271.50	79.10	1310.48	-274.67	76.72	714.20
0.30000	-3488.28	224.60	24.06	-3507.07	212.21	53.82	-3452.29	-53.54	16.68	-3355.88	-43.57	49.37	-2974.14	49.40	24.49	-3758.20	49.86	33.99	-1833.33	85.50	233.36	-3423.14	284.54	46.84	-3043.21	-57.11	26.19	0.00	0.00	0.00	-3735.36	-3.03	1478.38	-3691.25	0.03	1499.12	-3557.99	314.00	1444.01	-3496.64	206.79	1441.87	710.12	-271.46	79.11	1310.51	-274.64	76.82	714.22
0.31000	-3488.28	224.60	24.06	-3507.07	212.21	53.82	-3390.41	-51.32	25.16	-3357.31	-43.61	49.51	-2974.14	49.40	24.49	-3758.20	49.86	33.99	-1833.33	85.50	233.36	-3400.89	284.53	48.84	-3045.58	-57.62	27.52	0.00	0.00	0.00	-3735.36	-3.03	1478.38	-3691.25	0.03	1499.12	-3553.54	313.75	1443.83	-3507.81	207.55	1443.05	710.20	-271.53	79.13	1310.62	-274.70	76.73	713.78
0.32000	-3488.28	224.60	24.06	-3507.07	212.21	53.82	-3418.61	-51.71	20.89	-3358.77	-43.64	49.65	-2974.14	49.40	24.49	-3758.20	49.86	33.99	-1833.33	85.50	233.36	-3409.22	283.68	47.39	-3048.03	-58.16	28.90	0.00	0.00	0.00	-3735.36	-3.03	1478.38	-3691.25	0.03	1499.12	-3521.29	312.70	1442.44	-3530.83	206.66	1444.13	709.75	-271.25	79.20	1310.38	-274.66	76.75	713.76
0.33000	-3488.28	224.60	24.06	-3507.07	212.21	53.82	-3405.51	-51.89	22.97	-3360.28	-43.66	49.80	-2974.14	49.40	24.49	-3758.20	49.86	33.99	-1833.33	85.50	233.36	-3409.54	283.38	47.43	-3050.55	-58.71	30.32	0.00	0.00	0.00	-3735.36	-3.03	1478.38	-3691.25	0.03	1499.12	-3506.20	312.58	1442.48	-3513.47	208.01	1442.68	710.01	-271.22	79.12	1310.38	-274.64	76.88	714.86
0.34000	-3488.28	224.60	24.06	-3507.07	212.21	53.82	-3416.14	-52.63	21.82	-3361.82	-43.69	49.96	-2974.14	49.40	24.49	-3758.20	49.86	33.99	-1833.33	85.50	233.36	-3389.46	283.24	50.86	-3053.14	-59.27	31.78	0.00	0.00	0.00	-3735.36	-3.03	1478.38	-3691.25	0.03	1499.12	-3504.91	312.64	1441.62	-3512.68	206.80	1441.05	709.83	-271.79	78.95	1310.29	-274.70	76.71	714.00
0.35000	-3488.28	224.60	24.06	-3507.07	212.21	53.82	-3415.43	-51.83	19.58	-3363.40	-43.71	50.12	-2974.14	49.40	24.49	-3758.20	49.86	33.99	-1833.33	85.50	233.36	-3411.46	285.08	47.81	-3055.80	-59.85	33.28	0.00	0.00	0.00	-3735.36	-3.03	1478.38	-3691.25	0.03	1499.12	-3521.74	312.61	1443.07	-3501.14	208.42	1442.27	709.57	-271.00	79.12	1310.99	-274.70	76.77	713.66
0.36000	-3488.28	224.60	24.06	-3507.07	212.21	53.82	-3439.86	-53.11	18.57	-3365.01	-43.73	50.28	-2974.14	49.40	24.49	-3758.20	49.86	33.99	-1833.33	85.50	233.36	-3396.42	284.71	49.35	-3058.53	-60.44	34.83	0.00	0.00	0.00	-3735.36	-3.03	1478.38	-3691.25	0.03	1499.12	-3513.83	313.49	1442.88	-3518.33	208.26	1443.48	709.93	-270.98	79.11	1310.51	-274.86	76.64	714.64
0.37000	-3488.28	224.60	24.06	-3507.07	212.21	53.82	-3451.31	-54.39	14.01	-3366.66	-43.74	50.44	-2974.14	49.40	24.49	-3758.20	49.86	33.99	-1833.33	85.50	233.36	-3404.13	283.53	48.26	-3061.33	-61.05	36.41	0.00	0.00	0.00	-3735.36	-3.03	1478.38	-3691.25	0.03	1499.12	-3515.44	314.48	1442.94	-3522.96	207.99	1443.19	710.37	-271.14	79.14	1310.02	-274.93	76.55	714.58
0.38000	-3488.28	224.60	24.06	-3507.07	212.21	53.82	-3412.53	-53.00	21.87	-3368.33	-43.75	50.61	-2974.14	49.40	24.49	-3758.20	49.86	33.99	-1833.33	85.50	233.36	-3380.26	283.16	50.80	-3064.20	-61.67	38.04	0.00	0.00	0.00	-3735.36	-3.03	1478.38	-3691.25	0.03	1499.12	-3496.46	313.13	1443.37	-3492.86	207.93	1441.98	710.62	-271.17	79.27	1310.34	-274.84	76.69	714.30
0.39000	-3488.28	224.60	24.06	-3507.07	212.21	53.82	-3417.74	-53.66	20.62	-3370.04	-43.76	50.78	-2974.14	49.40	24.49	-3758.20	49.86	33.99	-1833.33	85.50	233.36	-3399.53	283.55	49.53	-3067.14	-62.31	39.71	0.00	0.00	0.00	-3735.36	-3.03	1478.38	-3691.25	0.03	1499.12	-3532.49	314.51	1443.54	-3515.77	209.08	1441.88	709.85	-271.21	79.08	1310.24	-274.31	76.77	714.19
0.40000	-3488.28	224.60	24.06	-3507.07	212.21	53.82	-3397.58	-51.62	24.31	-3371.78	-43.76	50.96	-2974.14	49.40	24.49	-3758.20	49.86	33.99	-1833.33	85.50	233.36	-3405.12	284.84	48.77	-3070.14	-62.96	41.41	0.00	0.00	0.00	-3735.36	-3.03	1478.38	-3691.25	0.03	1499.12	-3529.36	312.77	1442.96	-3529.41	209.58	1442.32	709.09	-271.29	78.98	1310.80	-274.13	76.98	714.24
0.41000	-3488.28	224.60	24.06	-3507.07	212.21	53.82	-3419.26	-51.67	22.30	-3373.55	-43.75	51.13	-2974.14	49.40	24.49	-3758.20	49.86	33.99	-1833.33	85.50	233.36	-3412.94	285.34	46.51	-3073.21	-63.62	43.16	0.00	0.00	0.00	-3735.36	-3.03	1478.38	-3691.25	0.03	1499.12	-3510.05	312.45	1442.10	-3513.96	209.22	1442.50	709.53	-271.52	78.97	1310.89	-274.72	76.99	714.21
0.42000	-3488.28	224.60	24.06	-3507.07	212.21	53.82	-3414.76	-52.26	22.43	-3375.35	-43.75	51.31	-2974.14	49.40	24.49	-3758.20	49.86	33.99	-1833.33	85.50	233.36	-3411.11	284.69	47.62	-3076.35	-64.30	44.95	0.00	0.00	0.00	-3735.36	-3.03	1478.38	-3691.25	0.03	1499.12	-3531.06	311.70	1442.20	-3504.99	207.09	1441.43	710.09	-271.35	79.17	1309.98	-274.84	76.81	714.14
0.43000	-3488.28	224.60	24.06	-3507.07	212.21	53.82	-3441.90	-54.06	16.65	-3377.17	-43.73	51.50	-2974.14	49.40	24.49	-3758.20	49.86	33.99	-1833.33	85.50	233.36	-3407.01	284.49	48.12	-3079.55	-64.99	46.78	0.00	0.00	0.00	-3735.36	-3.03	1478.38	-3691.25	0.03	1499.12	-3526.12	313.60	1443.01	-3519.20	207.08	1440.63	710.48	-271.08	79.20	1310.27	-274.65	76.76	714.60
0.44000	-3488.28	224.60	24.06	-3507.07	212.21	53.82	-3422.89	-53.21	19.60	-3379.03	-43.71	51.68	-2974.14	49.40	24.49	-3758.20	49.86	33.99	-1833.33	85.50	233.36	-3400.51	284.67	49.37	-3082.82	-65.69	48.64	0.00	0.00	0.00	-3735.36	-3.03	1478.38	-3691.25	0.03	1499.12	-3503.45	312.47	1442.55	-3497.96	208.69	1440.81	710.19	-271.29	79.04	1310.32	-274.53	76.74	715.22
0.45000	-3488.28	224.60	24.06	-3507.07	212.21	53.82	-3415.95	-52.76	22.05	-3380.90	-43.69	51.87	-2974.14	49.40	24.49	-3758.20	49.86	33.99	-1833.33	85.50	233.36	-3374.14	283.87	53.14	-3086.15	-66.40	50.55	0.00	0.00	0.00	-3735.36	-3.03	1478.38	-3691.25	0.03	1499.12	-3498.44	311.07	1441.28	-3497.03	207.22	1442.24	710.27	-271.26	79.16	1309.92	-274.37	76.60	715.01
0.46000	-3488.28	224.60	24.06	-3507.07	212.21	53.82	-3460.21	-53.08	14.26	-3382.81	-43.66	52.07	-2974.14	49.40	24.49	-3758.20	49.86	33.99	-1833.33	85.50	233.36	-3406.57	284.50	48.26	-3089.54	-67.13	52.49	0.00	0.00	0.00	-3735.36	-3.03	1478.38	-3691.25	0.03	1499.12	-3513.14	311.77	1442.30	-3505.88	205.82	1441.45	709.60	-271.30	79.02	1310.77	-274.61	76.75	714.58
0.47000	-3488.28	224.60	24.06	-3507.07	212.21	53.82	-3418.59	-52.75	20.34	-3384.73	-43.62	52.26	-2974.14	49.40	24.49	-3758.20	49.86	33.99	-1833.33	85.50	233.36	-3403.79	283.91	49.15	-3092.99	-67.87	54.47	0.00	0.00	0.00	-3735.36	-3.03	1478.38	-3691.25	0.03	1499.12	-3507.12	311.76	1442.77	-3493.99	207.85	1442.13	709.69	-271.48	78.98	1310.60	-274.41	76.77	713.99
0.48000	-3488.28	224.60	24.06	-3507.07	212.21	53.82	-3415.53	-53.09	20.72	-3386.68	-43.58	52.46	-2974.14	49.40	24.49	-3758.20	49.86	33.99	-1833.33	85.50	233.36	-3393.19	283.54	50.30	-3096.51	-68.62	56.49	0.00	0.00	0.00	-3735.36	-3.03	1478.38	-3691.25	0.03	1499.12	-3530.11	313.69	1442.73	-3488.12	208.10	1440.04	709.71	-271.44	78.95	1310.56	-274.36	76.83	714.10
0.49000	-3488.28	224.60	24.06	-3507.07	212.21	53.82	-3414.12	-52.07	21.10	-3388.65	-43.53	52.66	-2974.14	49.40	24.49	-3758.20	49.86	33.99	-1833.33	85.50	233.36	-3396.75	284.26	49.79	-3100.09	-69.38	58.55	0.00	0.00	0.00	-3735.36	-3.03	1478.38	-3691.25	0.03	1499.12	-3531.22	312.36	1442.06	-3511.73	207.09	1441.97	709.21	-271.11	78.89	1310.35	-274.29	76.89	714.08
0.50000	-3488.28	224.60	24.06	-3507.07	212.21	53.82	-3390.59	-52.19	26.37	-3390.64	-43.48	52.86	-2974.14	49.40	24.49	-3758.20	49.86	33.99	-1833.33	85.50	233.36	-3412.65	283.05	47.56	-3103.73	-70.16	60.65	0.00	0.00	0.00	-3735.36	-3.03	1478.38	-3691.25	0.03	1499.12	-3532.73	313.69	1442.51	-3508.03	206.03	1442.40	709.20	-271.53	78.95	1310.49	-274.56	76.74	713.94
0.51000	-3488.28	224.60	24.06	-3507.07	212.21	53.82	-3427.04	-54.52	18.45	-3392.65	-43.41	53.06	-2974.14	49.40	24.49	-3758.20	49.86	33.99	-1833.33	85.50	233.36	-3406.24	284.72	48.12	-3107.42	-70.95	62.78	0.00	0.00	0.00	-3735.36	-3.03	1478.38	-3691.25	0.03	1499.12	-3527.90	311.85	1440.82	-3503.22	206.64	1441.45	709.63	-271.16	79.12	1309.99	-274.47	76.61	714.03
0.52000	-3488.28	224.60	24.06	-3507.07	212.21	53.82	-3425.89	-51.35	19.12	-3394.68	-43.34	53.27	-2974.14	49.40	24.49	-3758.20	49.86	33.99	-1833.33	85.50	233.36	-3383.34	283.46	51.99	-3111.18	-71.74	64.95	0.00	0.00	0.00	-3735.36	-3.03	1478.38	-3691.25	0.03	1499.12	-3550.79	313.60	1442.61	-3507.85	206.68	1440.55	709.67	-271.17	79.13	1310.14	-274.47	76.68	714.52
0.53000	-3488.28	224.60	24.06	-3507.07	212.21	53.82	-3421.75	-51.05	20.47	-3396.73	-43.26	53.48	-2974.14	49.40	24.49	-3758.20	49.86	33.99	-1833.33	85.50	233.36	-3410.84	283.97	47.49	-3114.99	-72.55	67.16	0.00	0.00	0.00	-3735.36	-3.03	1478.38	-3691.25	0.03	1499.12	-3526.42	313.69	1441.05	-3505.20	206.44	1442.32	710.44	-270.95	79.31	1310.47	-274.73	76.72	714.24
0.54000	-3488.28	224.60	24.06	-3507.07	212.21	53.82	-3401.16	-52.94	22.39	-3398.79	-43.18	53.69	-2974.14	49.40	24.49	-3758.20	49.86	33.99	-1833.33	85.50	233.36	-3384.18	284.11	50.95	-3118.86	-73.37	69.40	0.00	0.00	0.00	-3735.36	-3.03	1478.38	-3691.25	0.03	1499.12	-3519.61	313.03	1441.69	-3496.01	207.26	1441.59	710.41	-271.20	79.13	1310.28	-274.74	76.82	714.34
0.55000	-3488.28	224.60	24.06	-3507.07	212.21	53.82	-3442.01	-54.63	16.73	-3400.87	-43.08	53.90	-2974.14	49.40	24.49	-3758.20	49.86	33.99	-1833.33	85.50	233.36	-3413.34	283.44	47.14	-3122.79	-74.20	71.68	0.00	0.00	0.00	-3735.36	-3.03	1478.38	-3691.25	0.03	1499.12	-3519.34	312.44	1441.11	-3530.72	205.83	1441.93	710.13	-271.26	79.19	1310.08	-274.53	76.72	713.91
0.56000	-3488.28	224.60	24.06	-3507.07	212.21	53.82	-3402.97	-52.73	22.93	-3402.97	-42.98	54.12	-2974.14	49.40	24.49	-3758.20	49.86	33.99	-1833.33	85.50	233.36	-3409.97	283.51	48.49	-3126.77	-75.04	74.00	0.00	0.00	0.00	-3735.36	-3.03	1478.38	-3691.25	0.03	1499.12	-3506.00	312.50	1440.04	-3517.13	205.44	1441.77	710.59	-271.26	79.38	1310.66	-274.78	76.68	713.93
0.57000	-3488.28	224.60	24.06	-3507.07	212.21	53.82	-3419.44	-52.84	20.28	-3405.07	-42.87	54.33	-2974.14	49.40	24.49	-3758.20	49.86	33.99	-1833.33	85.50	233.36	-3409.43	284.48	48.35	-3130.81	-75.90	76.35	0.00	0.00	0.00	-3735.36	-3.03	1478.38	-3691.25	0.03	1499.12	-3498.28	311.94	1440.65	-3527.16	206.99	1442.89	709.29	-271.55	78.98	1310.63	-274.52	76.87	714.87
0.58000	-3488.28	224.60	24.06	-3507.07	212.21	53.82	-3454.96	-53.53	15.83	-3407.20	-42.75	54.55	-2974.14	49.40	24.49	-3758.20	49.86	33.99	-1833.33	85.50	233.36	-3416.67	284.52	46.52	-3134.90	-76.76	78.73	0.00	0.00	0.00	-3735.36	-3.03	1478.38	-3691.25	0.03	1499.12	-3515.49	312.01	1441.69	-3490.16	208.70	1441.04	710.48	-271.06	79.24	1310.07	-274.30	76.79	714.69
0.59000	-3488.28	224.60	24.06	-3507.07	212.21	53.82	-3412.42	-51.87	21.92	-3409.33	-42.62	54.77	-2974.14	49.40	24.49	-3758.20	49.86	33.99	-1833.33	85.50	233.36	-3424.71	285.47	45.39	-3139.05	-77.63	81.16	0.00	0.00	0.00	-3735.36	-3.03	1478.38	-3691.25	0.03	1499.12	-3555.96	313.52	1442.39	-3481.99	206.80	1440.29	710.58	-271.13	79.27	1310.53	-274.58	76.86	714.70
0.60000	-3488.28	224.60	24.06	-3507.07	212.21	53.82	-3423.00	-53.48	20.36	-3411.48	-42.48	54.99	-2974.14	49.40	24.49	-3758.20	49.86	33.99	-1833.33	85.50	233.36	-3421.99	285.69	45.82	-3143.25	-78.51	83.61	0.00	0.00	0.00	-3735.36	-3.03	1478.38	-3691.25	0.03	1499.12	-3529.44	313.26	1441.51	-3502.42	207.46	1439.69	709.98	-271.56	79.04	1310.24	-274.48	76.71	714.30
0.61000	-3488.28	224.60	24.06	-3507.07	212.21	53.82	-3400.36	-50.66	24.51	-3413.63	-42.33	55.21	-2974.14	49.40	24.49	-3758.20	49.86	33.99	-1833.33	85.50	233.36	-3418.21	284.24	46.49	-3147.50	-79.40	86.10	0.00	0.00	0.00	-3735.36	-3.03	1478.38	-3691.25	0.03	1499.12	-3512.40	314.98	1440.73	-3508.07	209.75	1440.49	709.79	-271.57	78.82	1310.92	-274.40	76.90	714.20
0.62000	-3488.28	224.60	24.06	-3507.07	212.21	53.82	-3422.72	-51.68	20.58	-3415.80	-42.17	55.43	-2974.14	49.40	24.49	-3758.20	49.86	33.99	-1833.33	85.50	233.36	-3396.58	284.33	50.01	-3151.80	-80.30	88.63	0.00	0.00	0.00	-3735.36	-3.03	1478.38	-3691.25	0.03	1499.12	-3523.10	313.21	1441.67	-3530.87	209.35	1441.00	709.47	-271.36	78.84	1310.74	-274.70	76.75	714.12
0.63000	-3488.28	224.60	24.06	-3507.07	212.21	53.82	-3418.68	-52.19	19.74	-3417.97	-42.00	55.66	-2974.14	49.40	24.49	-3758.20	49.86	33.99	-1833.33	85.50	233.36	-3396.53	283.77	49.19	-3156.15	-81.21	91.18	0.00	0.00	0.00	-3735.36	-3.03	1478.38	-3691.25	0.03	1499.12	-3512.06	314.61	1441.34	-3540.08	209.34	1441.90	709.77	-271.14	79.02	1310.40	-274.32	76.88	714.46
0.64000	-3488.28	224.60	24.06	-3507.07	212.21	53.82	-3405.28	-51.82	23.88	-3420.15	-41.82	55.88	-2974.14	49.40	24.49	-3758.20	49.86	33.99	-1833.33	85.50	233.36	-3399.37	282.84	49.31	-3160.56	-82.13	93.78	0.00	0.00	0.00	-3735.36	-3.03	1478.38	-3691.25	0.03	1499.12	-3539.86	313.41	1442.68	-3525.68	207.61	1442.30	710.35	-271.35	79.26	1310.38	-274.28	76.95	714.26
0.65000	-3488.28	224.60	24.06	-3507.07	212.21	53.82	-3391.32	-52.86	26.08	-3422.33	-41.63	56.11	-2974.14	49.40	24.49	-3758.20	49.86	33.99	-1833.33	85.50	233.36	-3418.40	284.18	46.81	-3165.01	-83.05	96.40	0.00	0.00	0.00	-3735.36	-3.03	1478.38	-3691.25	0.03	1499.12	-3523.10	315.32	1441.32	-3519.60	207.44	1441.03	710.12	-271.15	79.26	1310.72	-274.81	76.91	714.10
0.66000	-3488.28	224.60	24.06	-3507.07	212.21	53.82	-3421.54	-53.53	21.59	-3424.52	-41.43	56.34	-2974.14	49.40	24.49	-3758.20	49.86	33.99	-1833.33	85.50	233.36	-3396.33	284.18	50.33	-3169.51	-83.99	99.06	0.00	0.00	0.00	-3735.36	-3.03	1478.38	-3691.25	0.03	1499.12	-3518.80	312.30	1441.22	-3511.87	207.53	1440.13	709.88	-271.34	79.27	1310.51	-274.98	76.59	714.55
0.67000	-3488.28	224.60	24.06	-3507.07	212.21	53.82	-3438.48	-52.97	18.52	-3426.72	-41.22	56.57	-2974.14	49.40	24.49	-3758.20	49.86	33.99	-1833.33	85.50	233.36	-3393.37	283.37	49.56	-3174.06	-84.93	101.75	0.00	0.00	0.00	-3735.36	-3.03	1478.38	-3691.25	0.03	1499.12	-3509.42	313.31	1441.77	-3486.45	207.15	1439.89	709.39	-271.29	79.14	1310.89	-274.76	76.93	713.57
0.68000	-3488.28	224.60	24.06	-3507.07	212.21	53.82	-3413.63	-52.55	21.18	-3428.92	-40.99	56.80	-2974.14	49.40	24.49	-3758.20	49.86	33.99	-1833.33	85.50	233.36	-3415.10	283.46	46.86	-3178.66	-85.88	104.47	0.00	0.00	0.00	-3735.36	-3.03	1478.38	-3691.25	0.03	1499.12	-3537.31	314.33	1442.36	-3523.00	207.98	1441.20	709.51	-271.71	78.97	1310.31	-274.57	76.86	713.75
0.69000	-3488.28	224.60	24.06	-3507.07	212.21	53.82	-3419.52	-52.72	20.99	-3431.12	-40.76	57.03	-2974.14	49.40	24.49	-3758.20	49.86	33.99	-1833.33	85.50	233.36	-3411.10	282.97	47.84	-3183.30	-86.84	107.23	0.00	0.00	0.00	-3735.36	-3.03	1478.38	-3691.25	0.03	1499.12	-3533.20	313.43	1441.34	-3489.57	208.06	1439.03	709.82	-271.63	78.91	1310.24	-274.58	76.69	713.46
0.70000	-3488.28	224.60	24.06	-3507.07	212.21	53.82	-3434.89	-55.14	17.82	-3433.32	-40.51	57.26	-2974.14	49.40	24.49	-3758.20	49.86	33.99	-1833.33	85.50	233.36	-3405.81	285.22	48.23	-3187.99	-87.81	110.02	0.00	0.00	0.00	-3735.36	-3.03	1478.38	-3691.25	0.03	1499.12	-3500.61	312.73	1440.92	-3484.01	207.37	1439.82	709.90	-271.34	78.99	1310.34	-274.60	76.60	713.24
0.71000	-3488.28	224.60	24.06	-3507.07	212.21	53.82	-3409.47	-52.14	22.13	-3435.53	-40.25	57.49	-2974.14	49.40	24.49	-3758.20	49.86	33.99	-1833.33	85.50	233.36	-3416.27	285.55	46.70	-3192.73	-88.79	112.84	0.00	0.00	0.00	-3735.36	-3.03	1478.38	-3691.25	0.03	1499.12	-3531.49	316.12	1441.28	-3482.99	208.45	1441.01	709.89	-271.44	79.17	1310.35	-274.61	76.70	714.08
0.72000	-3488.28	224.60	24.06	-3507.07	212.21	53.82	-3391.69	-51.39	25.82	-3437.73	-39.98	57.72	-2974.14	49.40	24.49	-3758.20	49.86	33.99	-1833.33	85.50	233.36	-3413.68	284.05	47.14	-3197.51	-89.77	115.69	0.00	0.00	0.00	-3735.36	-3.03	1478.38	-3691.25	0.03	1499.12	-3511.28	312.46	1440.49	-3543.20	208.91	1441.89	710.01	-271.08	79.14	1309.98	-274.60	76.81	713.99
0.73000	-3488.28	224.60	24.06	-3507.07	212.21	53.82	-3402.49	-49.97	22.78	-3439.93	-39.70	57.95	-2974.14	49.40	24.49	-3758.20	49.86	33.99	-1833.33	85.50	233.36	-3391.42	283.83	49.84	-3202.33	-90.76	118.57	0.00	0.00	0.00	-3735.36	-3.03	1478.38	-3691.25	0.03	1499.12	-3496.39	312.66	1440.12	-3519.88	207.92	1442.75	709.98	-271.20	79.04	1310.23	-274.63	76.91	713.75
0.74000	-3488.28	224.60	24.06	-3507.07	212.21	53.82	-3430.17	-52.48	19.97	-3442.13	-39.40	58.18	-2974.14	49.40	24.49	-3758.20	49.86	33.99	-1833.33	85.50	233.36	-3415.79	283.99	46.50	-3207.20	-91.75	121.48	0.00	0.00	0.00	-3735.36	-3.03	1478.38	-3691.25	0.03	1499.12	-3496.94	313.93	1442.12	-3546.62	207.67	1441.66	709.67	-271.35	78.95	1310.19	-274.99	76.56	713.97
0.75000	-3488.28	224.60	24.06	-3507.07	212.21	53.82	-3411.85	-52.62	21.82	-3444.32	-39.09	58.41	-2974.14	49.40	24.49	-3758.20	49.86	33.99	-1833.33	85.50	233.36	-3397.23	283.58	49.59	-3212.11	-92.76	124.43	0.00	0.00	0.00	-3735.36	-3.03	1478.38	-3691.25	0.03	1499.12	-3526.89	313.58	1441.79	-3526.59	209.87	1439.93	709.70	-271.42	78.98	1310.03	-274.64	76.60	714.34
0.76000	-3488.28	224.60	24.06	-3507.07	212.21	53.82	-3431.33	-54.16	18.42	-3446.51	-38.76	58.65	-2974.14	49.40	24.49	-3758.20	49.86	33.99	-1833.33	85.50	233.36	-3386.67	283.42	50.95	-3217.06	-93.77	127.40	0.00	0.00	0.00	-3735.36	-3.03	1478.38	-3691.25	0.03	1499.12	-3528.96	315.46	1441.04	-3510.37	208.30	1441.52	710.07	-271.37	79.11	1310.77	-274.30	77.05	714.27
0.77000	-3488.28	224.60	24.06	-3507.07	212.21	53.82	-3442.23	-53.05	15.81	-3448.70	-38.43	58.88	-2974.14	49.40	24.49	-3758.20	49.86	33.99	-1833.33	85.50	233.36	-3425.11	285.04	44.00	-3222.05	-94.78	130.40	0.00	0.00	0.00	-3735.36	-3.03	1478.38	-3691.25	0.03	1499.12	-3507.40	314.94	1441.17	-3499.75	208.68	1440.56	709.78	-271.37	78.99	1310.68	-274.26	76.94	713.88
0.78000	-3488.28	224.60	24.06	-3507.07	212.21	53.82	-3403.27	-51.08	22.84	-3450.88	-38.08	59.11	-2974.14	49.40	24.49	-3758.20	49.86	33.99	-1833.33	85.50	233.36	-3405.29	284.64	47.43	-3227.08	-95.80	133.43	0.00	0.00	0.00	-3735.36	-3.03	1478.38	-3691.25	0.03	1499.12	-3502.70	314.75	1441.45	-3476.00	208.91	1439.18	709.90	-271.23	79.15	1310.33	-274.33	76.82	713.77
0.79000	-3488.28	224.60	24.06	-3507.07	212.21	53.82	-3406.80	-52.40	23.40	-3453.05	-37.71	59.34	-2974.14	49.40	24.49	-3758.20	49.86	33.99	-1833.33	85.50	233.36	-3402.68	286.67	48.71	-3232.15	-96.83	136.50	0.00	0.00	0.00	-3735.36	-3.03	1478.38	-3691.25	0.03	1499.12	-3507.77	314.14	1442.29	-3486.95	207.96	1440.08	709.59	-271.38	78.99	1310.29	-274.36	76.80	714.22
0.80000	-3488.28	224.60	24.06	-3507.07	212.21	53.82	-3409.55	-53.13	23.15	-3455.21	-37.33	59.57	-2974.14	49.40	24.49	-3758.20	49.86	33.99	-1833.33	85.50	233.36	-3393.06	284.49	49.70	-3237.26	-97.87	139.59	0.00	0.00	0.00	-3735.36	-3.03	1478.38	-3691.25	0.03	1499.12	-3524.73	315.15	1441.41	-3489.66	211.03	1440.76	710.15	-271.59	79.21	1310.41	-274.78	76.71	714.03
0.81000	-3488.28	224.60	24.06	-3507.07	212.21	53.82	-3389.85	-52.85	25.06	-3457.37	-36.93	59.80	-2974.14	49.40	24.49	-3758.20	49.86	33.99	-1833.33	85.50	233.36	-3406.98	284.33	46.95	-3242.41	-98.90	142.71	0.00	0.00	0.00	-3735.36	-3.03	1478.38	-3691.25	0.03	1499.12	-3508.16	313.94	1441.01	-3499.92	210.48	1440.94	710.44	-271.38	79.26	1310.97	-274.88	76.79	714.20
0.82000	-3488.28	224.60	24.06	-3507.07	212.21	53.82	-3407.97	-52.44	22.44	-3459.51	-36.52	60.04	-2974.14	49.40	24.49	-3758.20	49.86	33.99	-1833.33	85.50	233.36	-3396.37	283.99	49.87	-3247.59	-99.95	145.86	0.00	0.00	0.00	-3735.36	-3.03	1478.38	-3691.25	0.03	1499.12	-3484.34	314.68	1440.40	-3513.89	211.86	1441.51	710.15	-271.19	79.22	1310.77	-274.83	76.71	715.02
0.83000	-3488.28	224.60	24.06	-3507.07	212.21	53.82	-3429.87	-53.23	19.06	-3461.64	-36.10	60.27	-2974.14	49.40	24.49	-3758.20	49.86	33.99	-1833.33	85.50	233.36	-3403.95	283.13	48.52	-3252.82	-101.00	149.03	0.00	0.00	0.00	-3735.36	-3.03	1478.38	-3691.25	0.03	1499.12	-3543.89	318.30	1440.89	-3518.61	211.05	1441.47	709.90	-271.47	79.19	1310.20	-274.93	76.60	714.86
0.84000	-3488.28	224.60	24.06	-3507.07	212.21	53.82	-3427.78	-51.06	19.21	-3463.76	-35.66	60.49	-2974.14	49.40	24.49	-3758.20	49.86	33.99	-1833.33	85.50	233.36	-3393.34	285.95	50.32	-3258.07	-102.05	152.24	0.00	0.00	0.00	-3735.36	-3.03	1478.38	-3691.25	0.03	1499.12	-3497.84	315.43	1440.59	-3546.42	209.25	1441.78	709.86	-271.37	79.05	1310.23	-274.55	76.93	714.21
0.85000	-3488.28	224.60	24.06	-3507.07	212.21	53.82	-3429.29	-52.01	19.04	-3465.87	-35.20	60.72	-2974.14	49.40	24.49	-3758.20	49.86	33.99	-1833.33	85.50	233.36	-3411.72	286.75	47.43	-3263.37	-103.11	155.47	0.00	0.00	0.00	-3735.36	-3.03	1478.38	-3691.25	0.03	1499.12	-3520.31	316.14	1440.66	-3535.02	210.67	1440.57	709.89	-271.12	79.15	1310.09	-274.77	76.69	714.02
0.86000	-3488.28	224.60	24.06	-3507.07	212.21	53.82	-3449.25	-53.45	16.65	-3467.96	-34.73	60.95	-2974.14	49.40	24.49	-3758.20	49.86	33.99	-1833.33	85.50	233.36	-3399.68	284.78	49.44	-3268.69	-104.18	158.73	0.00	0.00	0.00	-3735.36	-3.03	1478.38	-3691.25	0.03	1499.12	-3528.36	317.49	1439.98	-3488.78	209.86	1440.27	710.36	-271.10	79.16	1310.50	-274.97	76.53	714.41
0.87000	-3488.28	224.60	24.06	-3507.07	212.21	53.82	-3415.25	-51.49	20.93	-3470.04	-34.24	61.18	-2974.14	49.40	24.49	-3758.20	49.86	33.99	-1833.33	85.50	233.36	-3392.04	284.75	49.75	-3274.06	-105.24	162.02	0.00	0.00	0.00	-3735.36	-3.03	1478.38	-3691.25	0.03	1499.12	-3507.01	315.69	1441.29	-3474.54	210.29	1438.24	710.22	-271.31	79.11	1310.60	-274.76	76.72	714.14
0.88000	-3488.28	224.60	24.06	-3507.07	212.21	53.82	-3423.38	-53.35	19.46	-3472.10	-33.74	61.40	-2974.14	49.40	24.49	-3758.20	49.86	33.99	-1833.33	85.50	233.36	-3391.39	284.45	49.25	-3279.45	-106.32	165.33	0.00	0.00	0.00	-3735.36	-3.03	1478.38	-3691.25	0.03	1499.12	-3498.99	316.59	1440.28	-3521.51	210.13	1440.24	709.66	-271.40	79.13	1310.21	-275.04	76.60	713.97
0.89000	-3488.28	224.60	24.06	-3507.07	212.21	53.82	-3381.76	-51.67	27.52	-3474.15	-33.22	61.63	-2974.14	49.40	24.49	-3758.20	49.86	33.99	-1833.33	85.50	233.36	-3412.47	284.75	46.48	-3284.88	-107.39	168.67	0.00	0.00	0.00	-3735.36	-3.03	1478.38	-3691.25	0.03	1499.12	-3523.16	318.17	1441.08	-3528.97	211.43	1440.23	710.25	-271.02	79.31	1310.48	-274.76	76.83	714.20
0.90000	-3488.28	224.60	24.06	-3507.07	212.21	53.82	-3420.02	-51.70	21.08	-3476.18	-32.68	61.85	-2974.14	49.40	24.49	-3758.20	49.86	33.99	-1833.33	85.50	233.36	-3394.72	284.26	49.34	-3290.34	-108.47	172.04	0.00	0.00	0.00	-3735.36	-3.03	1478.38	-3691.25	0.03	1499.12	-3508.51	316.84	1441.17	-3496.59	210.75	1439.88	709.97	-271.16	79.14	1310.48	-274.69	76.83	713.71
0.91000	-3488.28	224.60	24.06	-3507.07	212.21	53.82	-3441.37	-51.13	17.91	-3478.18	-32.12	62.08	-2974.14	49.40	24.49	-3758.20	49.86	33.99	-1833.33	85.50	233.36	-3389.54	283.56	50.51	-3295.83	-109.56	175.43	0.00	0.00	0.00	-3735.36	-3.03	1478.38	-3691.25	0.03	1499.12	-3515.72	317.76	1440.74	-3475.42	213.30	1439.87	709.17	-271.52	78.90	1310.51	-274.85	76.77	713.64
0.92000	-3488.28	224.60	24.06	-3507.07	212.21	53.82	-3409.10	-51.45	21.96	-3480.17	-31.55	62.30	-2974.14	49.40	24.49	-3758.20	49.86	33.99	-1833.33	85.50	233.36	-3406.15	284.98	47.95	-3301.35	-110.64	178.85	0.00	0.00	0.00	-3735.36	-3.03	1478.38	-3691.25	0.03	1499.12	-3518.58	317.50	1441.69	-3496.30	210.98	1439.70	709.37	-271.17	79.03	1310.47	-274.58	76.77	714.14
0.93000	-3488.28	224.60	24.06	-3507.07	212.21	53.82	-3436.72	-51.42	18.37	-3482.14	-30.96	62.52	-2974.14	49.40	24.49	-3758.20	49.86	33.99	-1833.33	85.50	233.36	-3407.38	283.79	47.82	-3306.90	-111.73	182.29	0.00	0.00	0.00	-3735.36	-3.03	1478.38	-3691.25	0.03	1499.12	-3494.06	315.71	1440.80	-3509.79	211.92	1439.80	709.67	-271.37	78.99	1310.52	-274.40	76.74	714.06
0.94000	-3488.28	224.60	24.06	-3507.07	212.21	53.82	-3421.81	-52.83	20.65	-3484.08	-30.35	62.73	-2974.14	49.40	24.49	-3758.20	49.86	33.99	-1833.33	85.50	233.36	-3411.36	284.10	47.82	-3312.47	-112.83	185.76	0.00	0.00	0.00	-3735.36	-3.03	1478.38	-3691.25	0.03	1499.12	-3528.30	317.93	1440.74	-3503.28	211.59	1441.60	709.67	-271.23	79.06	1310.33	-274.24	76.73	714.01
0.95000	-3488.28	224.60	24.06	-3507.07	212.21	53.82	-3419.86	-51.45	21.88	-3486.01	-29.72	62.95	-2974.14	49.40	24.49	-3758.20	49.86	33.99	-1833.33	85.50	233.36	-3404.82	282.59	48.06	-3318.08	-113.92	189.25	0.00	0.00	0.00	-3735.36	-3.03	1478.38	-3691.25	0.03	1499.12	-3528.64	317.53	1441.47	-3524.46	212.16	1441.04	710.07	-271.47	79.19	1310.57	-274.29	77.02	713.06
0.96000	-3488.28	224.60	24.06	-3507.07	212.21	53.82	-3431.05	-52.13	18.61	-3487.90	-29.08	63.17	-2974.14	49.40	24.49	-3758.20	49.86	33.99	-1833.33	85.50	233.36	-3372.97	282.89	52.65	-3323.71	-115.02	192.77	0.00	0.00	0.00	-3735.36	-3.03	1478.38	-3691.25	0.03	1499.12	-3527.42	319.17	1442.37	-3529.06	213.91	1440.47	709.98	-271.49	79.15	1310.43	-274.48	76.70	713.07
0.97000	-3488.28	224.60	24.06	-3507.07	212.21	53.82	-3405.25	-53.23	21.98	-3489.78	-28.42	63.38	-2974.14	49.40	24.49	-3758.20	49.86	33.99	-1833.33	85.50	233.36	-3382.13	284.17	51.32	-3329.38	-116.12	196.31	0.00	0.00	0.00	-3735.36	-3.03	1478.38	-3691.25	0.03	1499.12	-3518.85	317.63	1440.64	-3466.54	211.24	1439.54	710.02	-271.19	79.19	1310.92	-274.66	76.72	713.57
0.98000	-3488.28	224.60	24.06	-3507.07	212.21	53.82	-3377.31	-50.13	27.97	-3491.63	-27.73	63.59	-2974.14	49.40	24.49	-3758.20	49.86	33.99	-1833.33	85.50	233.36	-3390.41	283.88	50.72	-3335.06	-117.23	199.88	0.00	0.00	0.00	-3735.36	-3.03	1478.38	-3691.25	0.03	1499.12	-3538.16	317.48	1441.44	-3453.39	210.29	1437.76	709.42	-271.41	78.81	1310.32	-274.62	76.68	713.98
0.99000	-3488.28	224.60	24.06	-3507.07	212.21	53.82	-3426.53	-51.11	18.75	-3493.45	-27.03	63.80	-2974.14	49.40	24.49	-3758.20	49.86	33.99	-1833.33	85.50	233.36	-3408.79	283.74	48.53	-3340.77	-118.33	203.47	0.00	0.00	0.00	-3735.36	-3.03	1478.38	-3691.25	0.03	1499.12	-3516.47	318.62	1441.57	-3492.97	210.61	1440.11	709.59	-271.24	79.03	1310.32	-274.32	76.77	713.66
1.00000	-3488.28	224.60	24.06	-3507.07	212.21	53.82	-3400.55	-51.57	23.78	-3495.24	-26.31	64.01	-2974.14	49.40	24.49	-3758.20	49.86	33.99	-1833.33	85.50	233.36	-3411.77	284.71	47.68	-3346.51	-119.44	207.08	0.00	0.00	0.00	-3735.36	-3.03	1478.38	-3691.25	0.03	1499.12	-3526.36	317.81	1440.76	-3515.64	212.51	1440.18	710.13	-271.17	79.22	1311.14	-274.54	77.02	714.57
1.01000	-3488.28	224.60	24.06	-3507.07	212.21	53.82	-3413.79	-51.79	20.11	-3497.01	-25.57	64.21	-2974.14	49.40	24.49	-3758.20	49.86	33.99	-1833.33	85.50	233.36	-3416.71	284.81	46.63	-3352.27	-120.55	210.72	0.00	0.00	0.00	-3735.36	-3.03	1478.38	-3691.25	0.03	1499.12	-3509.54	318.12	1441.62	-3500.66	213.33	1439.21	709.73	-271.38	79.16	1310.48	-274.71	76.58	714.29
1.02000	-3488.28	224.60	24.06	-3507.07	212.21	53.82	-3411.32	-52.40	21.32	-3498.74	-24.81	64.41	-2974.14	49.40	24.49	-3758.20	49.86	33.99	-1833.33	85.50	233.36	-3419.40	284.48	46.30	-3358.06	-121.66	214.38	0.00	0.00	0.00	-3735.36	-3.03	1478.38	-3691.25	0.03	1499.12	-3488.73	319.77	1440.74	-3517.56	213.96	1440.46	709.76	-271.19	79.22	1309.94	-274.54	76.52	713.75
1.03000	-3488.28	224.60	24.06	-3507.07	212.21	53.82	-3406.32	-52.03	23.83	-3500.45	-24.03	64.62	-2974.14	49.40	24.49	-3758.20	49.86	33.99	-1833.33	85.50	233.36	-3405.33	285.41	47.91	-3363.86	-122.77	218.06	0.00	0.00	0.00	-3735.36	-3.03	1478.38	-3691.25	0.03	1499.12	-3548.49	319.77	1441.68	-3528.12	213.18	1440.97	709.45	-271.63	78.96	1310.50	-274.55	76.75	714.03
1.04000	-3488.28	224.60	24.06	-3507.07	212.21	53.82	-3400.38	-50.30	24.41	-3502.12	-23.22	64.81	-2974.14	49.40	24.49	-3758.20	49.86	33.99	-1833.33	85.50	233.36	-3396.72	283.53	49.49	-3369.69	-123.88	221.76	0.00	0.00	0.00	-3735.36	-3.03	1478.38	-3691.25	0.03	1499.12	-3530.91	319.98	1440.53	-3520.24	211.04	1440.43	709.50	-271.78	78.93	1310.76	-274.71	76.89	714.44
1.05000	-3488.28	224.60	24.06	-3507.07	212.21	53.82	-3401.58	-50.82	23.63	-3503.76	-22.40	65.01	-2974.14	49.40	24.49	-3758.20	49.86	33.99	-1833.33	85.50	233.36	-3395.67	283.77	49.13	-3375.54	-124.99	225.49	0.00	0.00	0.00	-3735.36	-3.03	1478.38	-3691.25	0.03	1499.12	-3517.97	319.18	1440.77	-3523.30	211.77	1439.83	709.29	-271.82	78.94	1310.71	-274.47	76.89	714.34
1.06000	-3488.28	224.60	24.06	-3507.07	212.21	53.82	-3375.45	-48.65	27.77	-3505.37	-21.56	65.20	-2974.14	49.40	24.49	-3758.20	49.86	33.99	-1833.33	85.50	233.36	-3413.87	284.94	46.16	-3381.41	-126.10	229.24	0.00	0.00	0.00	-3735.36	-3.03	1478.38	-3691.25	0.03	1499.12	-3521.78	320.47	1440.92	-3504.96	214.47	1439.92	710.47	-271.23	79.30	1310.51	-274.52	76.81	714.95
1.07000	-3488.28	224.60	24.06	-3507.07	212.21	53.82	-3399.99	-49.95	22.95	-3506.94	-20.69	65.39	-2974.14	49.40	24.49	-3758.20	49.86	33.99	-1833.33	85.50	233.36	-3397.84	285.69	49.31	-3387.30	-127.22	233.01	0.00	0.00	0.00	-3735.36	-3.03	1478.38	-3691.25	0.03	1499.12	-3550.03	322.51	1442.82	-3510.92	214.44	1441.22	710.02	-271.19	79.23	1310.42	-274.31	76.76	714.31
1.08000	-3488.28	224.60	24.06	-3507.07	212.21	53.82	-3372.97	-48.45	27.36	-3508.48	-19.81	65.58	-2974.14	49.40	24.49	-3758.20	49.86	33.99	-1833.33	85.50	233.36	-3402.53	284.28	48.92	-3393.21	-128.33	236.80	0.00	0.00	0.00	-3735.36	-3.03	1478.38	-3691.25	0.03	1499.12	-3528.16	320.90	1441.82	-3518.53	216.49	1440.54	710.12	-271.44	79.16	1310.99	-274.55	76.84	714.40
1.09000	-3488.28	224.60	24.06	-3507.07	212.21	53.82	-3407.97	-51.81	24.03	-3509.98	-18.90	65.77	-2974.14	49.40	24.49	-3758.20	49.86	33.99	-1833.33	85.50	233.36	-3407.43	284.76	47.55	-3399.13	-129.44	240.61	0.00	0.00	0.00	-3735.36	-3.03	1478.38	-3691.25	0.03	1499.12	-3521.58	321.51	1442.43	-3538.86	215.75	1441.82	710.05	-271.60	78.93	1310.85	-274.64	76.89	714.02
1.10000	-3488.28	224.60	24.06	-3507.07	212.21	53.82	-3392.39	-49.98	26.52	-3511.44	-17.97	65.95	-2974.14	49.40	24.49	-3758.20	49.86	33.99	-1833.33	85.50	233.36	-3416.12	285.25	46.46	-3405.08	-130.56	244.44	0.00	0.00	0.00	-3735.36	-3.03	1478.38	-3691.25	0.03	1499.12	-3528.23	319.56	1441.16	-3501.64	213.63	1438.81	709.35	-271.42	78.79	1310.61	-274.48	76.87	713.59
1.11000	-3488.28	224.60	24.06	-3507.07	212.21	53.82	-3380.31	-50.38	28.01	-3512.87	-17.02	66.13	-2974.14	49.40	24.49	-3758.20	49.86	33.99	-1833.33	85.50	233.36	-3381.67	284.28	51.85	-3411.04	-131.67	248.29	0.00	0.00	0.00	-3735.36	-3.03	1478.38	-3691.25	0.03	1499.12	-3534.95	321.63	1442.91	-3501.78	215.60	1439.52	709.16	-271.03	78.89	1310.20	-274.51	76.66	714.22
1.12000	-3488.28	224.60	24.06	-3507.07	212.21	53.82	-3428.48	-50.50	20.81	-3514.26	-16.04	66.30	-2974.14	49.40	24.49	-3758.20	49.86	33.99	-1833.33	85.50	233.36	-3368.29	282.99	53.62	-3417.01	-132.78	252.17	0.00	0.00	0.00	-3735.36	-3.03	1478.38	-3691.25	0.03	1499.12	-3532.97	319.59	1442.68	-3515.57	215.82	1441.40	709.58	-271.21	78.98	1310.23	-274.75	76.73	714.19
1.13000	-3488.28	224.60	24.06	-3507.07	212.21	53.82	-3399.25	-50.95	25.31	-3515.60	-15.05	66.47	-2974.14	49.40	24.49	-3758.20	49.86	33.99	-1833.33	85.50	233.36	-3405.62	284.25	47.73	-3423.01	-133.89	256.06	0.00	0.00	0.00	-3735.36	-3.03	1478.38	-3691.25	0.03	1499.12	-3532.61	320.48	1441.09	-3495.27	213.52	1441.12	709.70	-271.53	78.84	1310.11	-274.69	76.58	714.31
1.14000	-3488.28	224.60	24.06	-3507.07	212.21	53.82	-3385.35	-49.41	30.12	-3516.91	-14.03	66.64	-2974.14	49.40	24.49	-3758.20	49.86	33.99	-1833.33	85.50	233.36	-3400.28	283.91	49.17	-3429.01	-135.01	259.97	0.00	0.00	0.00	-3735.36	-3.03	1478.38	-3691.25	0.03	1499.12	-3553.30	321.25	1441.34	-3508.73	215.05	1440.13	709.06	-271.69	78.86	1310.54	-274.73	76.78	714.27
1.15000	-3488.28	224.60	24.06	-3507.07	212.21	53.82	-3384.07	-49.74	29.41	-3518.17	-12.98	66.81	-2974.14	49.40	24.49	-3758.20	49.86	33.99	-1833.33	85.50	233.36	-3397.61	285.08	49.00	-3435.03	-136.11	263.90	0.00	0.00	0.00	-3735.36	-3.03	1478.38	-3691.25	0.03	1499.12	-3531.43	321.27	1441.25	-3513.23	215.41	1440.70	710.29	-271.22	79.19	1310.45	-274.91	76.60	714.17
1.16000	-3488.28	224.60	24.06	-3507.07	212.21	53.82	-3371.85	-48.11	30.41	-3519.39	-11.92	66.97	-2974.14	49.40	24.49	-3758.20	49.86	33.99	-1833.33	85.50	233.36	-3391.43	285.72	50.31	-3441.07	-137.22	267.85	0.00	0.00	0.00	-3735.36	-3.03	1478.38	-3691.25	0.03	1499.12	-3547.28	322.93	1442.82	-3502.02	215.05	1440.46	709.60	-271.13	79.01	1310.06	-274.89	76.57	713.80
1.17000	-3488.28	224.60	24.06	-3507.07	212.21	53.82	-3373.76	-48.69	31.86	-3520.56	-10.83	67.13	-2974.14	49.40	24.49	-3758.20	49.86	33.99	-1833.33	85.50	233.36	-3415.09	285.31	46.96	-3447.11	-138.33	271.82	0.00	0.00	0.00	-3735.36	-3.03	1478.38	-3691.25	0.03	1499.12	-3513.84	318.86	1442.26	-3507.92	216.24	1440.28	710.06	-271.32	79.11	1310.11	-274.91	76.67	713.93
1.18000	-3488.28	224.60	24.06	-3507.07	212.21	53.82	-3382.95	-49.74	31.19	-3521.69	-9.71	67.29	-2974.14	49.40	24.49	-3758.20	49.86	33.99	-1833.33	85.50	233.36	-3391.18	285.12	50.27	-3453.17	-139.43	275.81	0.00	0.00	0.00	-3735.36	-3.03	1478.38	-3691.25	0.03	1499.12	-3496.12	320.35	1441.57	-3498.24	215.22	1439.77	709.67	-271.52	78.90	1310.24	-274.63	76.66	713.60
1.19000	-3488.28	224.60	24.06	-3507.07	212.21	53.82	-3389.99	-49.60	29.06	-3522.78	-8.58	67.44	-2974.14	49.40	24.49	-3758.20	49.86	33.99	-1833.33	85.50	233.36	-3403.57	284.75	48.81	-3459.24	-140.54	279.81	0.00	0.00	0.00	-3735.36	-3.03	1478.38	-3691.25	0.03	1499.12	-3533.61	323.79	1441.68	-3518.50	216.65	1440.23	710.25	-271.31	79.25	1310.55	-274.69	76.72	714.08
1.20000	-3488.28	224.60	24.06	-3507.07	212.21	53.82	-3448.29	-48.41	22.14	-3523.81	-7.41	67.59	-2974.14	49.40	24.49	-3758.20	49.86	33.99	-1833.33	85.50	233.36	-3403.04	284.98	48.19	-3465.32	-141.64	283.83	0.00	0.00	0.00	-3735.36	-3.03	1478.38	-3691.25	0.03	1499.12	-3512.70	323.17	1442.52	-3493.27	216.22	1441.17	710.03	-271.49	79.08	1310.92	-274.71	76.88	714.25
1.21000	-3488.28	224.60	24.06	-3507.07	212.21	53.82	-3389.64	-47.72	33.13	-3524.80	-6.23	67.73	-2974.14	49.40	24.49	-3758.20	49.86	33.99	-1833.33	85.50	233.36	-3415.13	285.73	47.47	-3471.41	-142.73	287.87	0.00	0.00	0.00	-3735.36	-3.03	1478.38	-3691.25	0.03	1499.12	-3516.43	322.08	1442.40	-3510.42	218.69	1441.84	709.43	-271.63	78.90	1310.59	-275.10	76.73	714.34
1.22000	-3488.28	224.60	24.06	-3507.07	212.21	53.82	-3400.92	-48.10	28.70	-3525.74	-5.01	67.87	-2974.14	49.40	24.49	-3758.20	49.86	33.99	-1833.33	85.50	233.36	-3404.03	286.15	48.06	-3477.51	-143.83	291.93	0.00	0.00	0.00	-3735.36	-3.03	1478.38	-3691.25	0.03	1499.12	-3517.54	322.08	1442.69	-3513.18	218.54	1440.66	710.16	-271.26	79.08	1310.43	-274.71	76.74	714.10
1.23000	-3488.28	224.60	24.06	-3507.07	212.21	53.82	-3364.08	-46.49	37.90	-3526.63	-3.77	68.01	-2974.14	49.40	24.49	-3758.20	49.86	33.99	-1833.33	85.50	233.36	-3411.42	285.28	47.54	-3483.62	-144.92	296.01	0.00	0.00	0.00	-3735.36	-3.03	1478.38	-3691.25	0.03	1499.12	-3533.13	322.81	1443.09	-3493.07	217.65	1441.90	709.89	-271.37	79.17	1310.19	-274.65	76.76	713.64
1.24000	-3488.28	224.60	24.06	-3507.07	212.21	53.82	-3385.72	-46.95	35.37	-3527.47	-2.51	68.14	-2974.14	49.40	24.49	-3758.20	49.86	33.99	-1833.33	85.50	233.36	-3399.55	284.58	48.81	-3489.73	-146.01	300.10	0.00	0.00	0.00	-3735.36	-3.03	1478.38	-3691.25	0.03	1499.12	-3547.52	324.00	1444.64	-3486.04	215.94	1442.58	709.95	-271.47	79.16	1310.33	-275.17	76.56	713.78
1.25000	-3488.28	224.60	24.06	-3507.07	212.21	53.82	-3400.84	-48.65	34.75	-3528.26	-1.22	68.27	-2974.14	49.40	24.49	-3758.20	49.86	33.99	-1833.33	85.50	233.36	-3398.22	284.50	49.01	-3495.85	-147.10	304.20	0.00	0.00	0.00	-3735.36	-3.03	1478.38	-3691.25	0.03	1499.12	-3554.32	323.30	1444.96	-3528.60	217.73	1443.13	709.92	-271.38	79.00	1310.50	-274.90	76.67	714.76
1.26000	-3488.28	224.60	24.06	-3507.07	212.21	53.82	-3390.60	-46.38	36.64	-3528.99	0.09	68.39	-2974.14	49.40	24.49	-3758.20	49.86	33.99	-1833.33	85.50	233.36	-3405.75	285.64	47.49	-3501.98	-148.18	308.33	0.00	0.00	0.00	-3735.36	-3.03	1478.38	-3691.25	0.03	1499.12	-3560.45	325.47	1444.67	-3513.73	219.23	1442.98	710.45	-271.41	79.11	1310.94	-274.74	76.89	714.72
1.27000	-3488.28	224.60	24.06	-3507.07	212.21	53.82	-3401.54	-47.41	37.05	-3529.67	1.43	68.51	-2974.14	49.40	24.49	-3758.20	49.86	33.99	-1833.33	85.50	233.36	-3389.48	285.06	50.05	-3508.12	-149.26	312.47	0.00	0.00	0.00	-3735.36	-3.03	1478.38	-3691.25	0.03	1499.12	-3547.28	326.78	1443.87	-3488.38	219.28	1442.30	710.00	-271.29	79.10	1310.83	-274.52	76.93	714.11
1.28000	-3488.28	224.60	24.06	-3507.07	212.21	53.82	-3391.81	-44.92	39.12	-3530.30	2.80	68.62	-2974.14	49.40	24.49	-3758.20	49.86	33.99	-1833.33	85.50	233.36	-3384.50	283.48	51.39	-3514.25	-150.33	316.62	0.00	0.00	0.00	-3735.36	-3.03	1478.38	-3691.25	0.03	1499.12	-3492.36	325.25	1443.30	-3509.26	220.81	1442.83	709.23	-271.20	79.06	1310.31	-274.50	76.62	714.08
1.29000	-3488.28	224.60	24.06	-3507.07	212.21	53.82	-3379.49	-45.59	42.28	-3530.87	4.19	68.73	-2974.14	49.40	24.49	-3758.20	49.86	33.99	-1833.33	85.50	233.36	-3396.03	285.75	49.81	-3520.40	-151.41	320.79	0.00	0.00	0.00	-3735.36	-3.03	1478.38	-3691.25	0.03	1499.12	-3526.34	325.59	1444.53	-3514.41	218.90	1443.99	709.51	-271.49	79.01	1310.73	-274.45	76.94	714.51
1.30000	-3488.28	224.60	24.06	-3507.07	212.21	53.82	-3367.16	-46.42	46.56	-3531.38	5.62	68.84	-2974.14	49.40	24.49	-3758.20	49.86	33.99	-1833.33	85.50	233.36	-3388.22	284.84	50.48	-3526.54	-152.47	324.98	0.00	0.00	0.00	-3735.36	-3.03	1478.38	-3691.25	0.03	1499.12	-3521.94	325.39	1444.69	-3497.96	219.64	1444.22	709.94	-270.96	79.07	1310.48	-274.69	76.74	714.54
1.31000	-3488.28	224.60	24.06	-3507.07	212.21	53.82	-3397.83	-44.89	43.28	-3531.83	7.06	68.94	-2974.14	49.40	24.49	-3758.20	49.86	33.99	-1833.33	85.50	233.36	-3400.32	285.23	49.04	-3532.69	-153.54	329.18	0.00	0.00	0.00	-3735.36	-3.03	1478.38	-3691.25	0.03	1499.12	-3573.85	326.15	1445.45	-3486.06	219.06	1444.18	709.88	-271.39	78.95	1310.81	-274.44	76.86	714.68
1.32000	-3488.28	224.60	24.06	-3507.07	212.21	53.82	-3343.91	-43.01	51.95	-3532.23	8.54	69.03	-2974.14	49.40	24.49	-3758.20	49.86	33.99	-1833.33	85.50	233.36	-3418.61	286.07	46.71	-3538.84	-154.59	333.39	0.00	0.00	0.00	-3735.36	-3.03	1478.38	-3691.25	0.03	1499.12	-3543.27	327.62	1446.50	-3512.09	221.10	1446.20	709.58	-271.70	78.99	1310.92	-274.82	76.90	714.89
1.33000	-3488.28	224.60	24.06	-3507.07	212.21	53.82	-3355.64	-41.95	51.76	-3532.57	10.04	69.12	-2974.14	49.40	24.49	-3758.20	49.86	33.99	-1833.33	85.50	233.36	-3414.92	285.82	45.38	-3544.99	-155.65	337.62	0.00	0.00	0.00	-3735.36	-3.03	1478.38	-3691.25	0.03	1499.12	-3532.01	326.28	1447.39	-3529.96	222.39	1445.44	709.88	-271.28	79.10	1310.79	-274.57	77.05	714.57
1.34000	-3488.28	224.60	24.06	-3507.07	212.21	53.82	-3378.56	-42.29	50.93	-3532.84	11.57	69.21	-2974.14	49.40	24.49	-3758.20	49.86	33.99	-1833.33	85.50	233.36	-3409.35	285.07	47.32	-3551.14	-156.70	341.86	0.00	0.00	0.00	-3735.36	-3.03	1478.38	-3691.25	0.03	1499.12	-3501.77	324.77	1446.96	-3526.07	221.57	1446.36	709.70	-271.25	79.11	1310.57	-274.65	76.76	713.78
1.35000	-3488.28	224.60	24.06	-3507.07	212.21	53.82	-3386.33	-39.74	51.09	-3533.06	13.13	69.29	-2974.14	49.40	24.49	-3758.20	49.86	33.99	-1833.33	85.50	233.36	-3389.32	285.72	49.28	-3557.29	-157.74	346.11	0.00	0.00	0.00	-3735.36	-3.03	1478.38	-3691.25	0.03	1499.12	-3524.05	325.28	1447.98	-3516.21	220.62	1444.25	709.67	-271.05	79.03	1310.58	-274.86	76.85	714.39
1.36000	-3488.28	224.60	24.06	-3507.07	212.21	53.82	-3384.28	-40.07	51.56	-3533.21	14.72	69.36	-2974.14	49.40	24.49	-3758.20	49.86	33.99	-1833.33	85.50	233.36	-3399.04	285.77	48.49	-3563.44	-158.78	350.38	0.00	0.00	0.00	-3735.36	-3.03	1478.38	-3691.25	0.03	1499.12	-3546.83	327.79	1448.21	-3482.61	220.63	1445.14	709.83	-271.21	78.93	1310.76	-274.44	77.13	714.12
1.37000	-3488.28	224.60	24.06	-3507.07	212.21	53.82	-3370.08	-38.73	56.07	-3533.30	16.34	69.43	-2974.14	49.40	24.49	-3758.20	49.86	33.99	-1833.33	85.50	233.36	-3414.18	286.20	46.47	-3569.59	-159.81	354.66	0.00	0.00	0.00	-3735.36	-3.03	1478.38	-3691.25	0.03	1499.12	-3516.89	327.64	1446.53	-3507.01	222.28	1446.47	709.74	-271.36	78.95	1310.36	-274.84	76.66	713.88
1.38000	-3488.28	224.60	24.06	-3507.07	212.21	53.82	-3392.08	-38.55	53.40	-3533.32	17.99	69.50	-2974.14	49.40	24.49	-3758.20	49.86	33.99	-1833.33	85.50	233.36	-3403.69	287.34	47.04	-3575.74	-160.84	358.96	0.00	0.00	0.00	-3735.36	-3.03	1478.38	-3691.25	0.03	1499.12	-3526.22	327.97	1446.17	-3518.44	220.38	1445.06	709.97	-271.20	79.08	1310.31	-274.74	76.68	713.54
1.39000	-3488.28	224.60	24.06	-3507.07	212.21	53.82	-3396.13	-35.67	54.81	-3533.28	19.66	69.56	-2974.14	49.40	24.49	-3758.20	49.86	33.99	-1833.33	85.50	233.36	-3410.41	285.96	45.98	-3581.88	-161.86	363.27	0.00	0.00	0.00	-3735.36	-3.03	1478.38	-3691.25	0.03	1499.12	-3537.45	329.46	1448.13	-3461.35	220.30	1444.18	709.81	-271.23	79.02	1310.60	-274.18	76.89	713.84
1.40000	-3488.28	224.60	24.06	-3507.07	212.21	53.82	-3375.48	-34.32	60.17	-3533.17	21.37	69.61	-2974.14	49.40	24.49	-3758.20	49.86	33.99	-1833.33	85.50	233.36	-3410.17	286.57	46.88	-3588.02	-162.87	367.58	0.00	0.00	0.00	-3735.36	-3.03	1478.38	-3691.25	0.03	1499.12	-3553.32	328.53	1447.92	-3495.68	222.40	1445.46	709.76	-271.42	78.98	1310.24	-274.55	76.71	713.74
1.41000	-3488.28	224.60	24.06	-3507.07	212.21	53.82	-3363.64	-32.66	62.39	-3533.00	23.10	69.66	-2974.14	49.40	24.49	-3758.20	49.86	33.99	-1833.33	85.50	233.36	-3425.78	288.09	45.74	-3594.16	-163.88	371.91	0.00	0.00	0.00	-3735.36	-3.03	1478.38	-3691.25	0.03	1499.12	-3542.87	327.31	1450.39	-3530.12	223.16	1446.28	709.35	-271.54	78.81	1310.65	-274.54	76.79	713.53
1.42000	-3488.28	224.60	24.06	-3507.07	212.21	53.82	-3389.45	-29.76	59.86	-3532.75	24.86	69.70	-2974.14	49.40	24.49	-3758.20	49.86	33.99	-1833.33	85.50	233.36	-3424.24	286.78	44.75	-3600.29	-164.88	376.26	0.00	0.00	0.00	-3735.36	-3.03	1478.38	-3691.25	0.03	1499.12	-3529.89	327.02	1450.52	-3513.16	222.63	1446.51	710.07	-271.60	79.00	1310.52	-274.41	76.79	713.97
1.43000	-3488.28	224.60	24.06	-3507.07	212.21	53.82	-3396.92	-28.84	58.54	-3532.44	26.66	69.74	-2974.14	49.40	24.49	-3758.20	49.86	33.99	-1833.33	85.50	233.36	-3419.11	287.46	45.62	-3606.41	-165.88	380.61	0.00	0.00	0.00	-3735.36	-3.03	1478.38	-3691.25	0.03	1499.12	-3568.44	329.54	1449.73	-3519.38	223.84	1447.16	709.25	-271.33	78.78	1310.67	-274.75	76.79	714.29
1.44000	-3488.28	224.60	24.06	-3507.07	212.21	53.82	-3393.90	-27.87	59.80	-3532.06	28.48	69.77	-2974.14	49.40	24.49	-3758.20	49.86	33.99	-1833.33	85.50	233.36	-3386.08	286.81	49.95	-3612.53	-166.86	384.97	0.00	0.00	0.00	-3735.36	-3.03	1478.38	-3691.25	0.03	1499.12	-3538.40	329.62	1449.57	-3491.49	224.81	1446.33	709.08	-271.29	78.83	1311.17	-274.95	76.80	714.17
1.45000	-3488.28	224.60	24.06	-3507.07	212.21	53.82	-3409.80	-25.82	55.40	-3531.60	30.34	69.79	-2974.14	49.40	24.49	-3758.20	49.86	33.99	-1833.33	85.50	233.36	-3413.47	286.99	45.75	-3618.64	-167.84	389.35	0.00	0.00	0.00	-3735.36	-3.03	1478.38	-3691.25	0.03	1499.12	-3556.30	329.12	1449.84	-3520.58	225.76	1447.93	710.08	-271.30	79.06	1310.12	-274.82	76.54	714.48
1.46000	-3488.28	224.60	24.06	-3507.07	212.21	53.82	-3407.49	-22.27	54.54	-3531.08	32.22	69.81	-2974.14	49.40	24.49	-3758.20	49.86	33.99	-1833.33	85.50	233.36	-3414.28	286.98	44.93	-3624.74	-168.82	393.74	0.00	0.00	0.00	-3735.36	-3.03	1478.38	-3691.25	0.03	1499.12	-3552.27	330.30	1450.10	-3495.49	225.48	1447.01	710.06	-271.32	79.17	1310.43	-274.64	76.72	714.38
1.47000	-3488.28	224.60	24.06	-3507.07	212.21	53.82	-3384.13	-20.31	58.20	-3530.48	34.14	69.82	-2974.14	49.40	24.49	-3758.20	49.86	33.99	-1833.33	85.50	233.36	-3432.43	287.04	42.84	-3630.83	-169.78	398.13	0.00	0.00	0.00	-3735.36	-3.03	1478.38	-3691.25	0.03	1499.12	-3545.03	327.30	1450.63	-3508.79	224.13	1447.37	709.43	-271.52	78.85	1310.26	-274.64	76.76	713.93
1.48000	-3488.28	224.60	24.06	-3507.07	212.21	53.82	-3354.37	-15.76	62.06	-3529.80	36.09	69.83	-2974.14	49.40	24.49	-3758.20	49.86	33.99	-1833.33	85.50	233.36	-3426.76	286.14	43.02	-3636.92	-170.74	402.54	0.00	0.00	0.00	-3735.36	-3.03	1478.38	-3691.25	0.03	1499.12	-3549.86	328.37	1452.52	-3536.47	222.77	1447.76	709.64	-271.33	78.95	1310.24	-274.60	76.77	713.35
1.49000	-3488.28	224.60	24.06	-3507.07	212.21	53.82	-3388.95	-13.04	55.90	-3529.05	38.07	69.82	-2974.14	49.40	24.49	-3758.20	49.86	33.99	-1833.33	85.50	233.36	-3395.76	286.66	48.64	-3642.99	-171.69	406.95	0.00	0.00	0.00	-3735.36	-3.03	1478.38	-3691.25	0.03	1499.12	-3537.78	328.42	1451.83	-3529.97	224.39	1448.13	709.18	-271.19	78.98	1310.32	-274.60	76.65	713.52
1.50000	-3488.28	224.60	24.06	-3507.07	212.21	53.82	-3392.17	-10.52	54.03	-3528.23	40.09	69.82	-2974.14	49.40	24.49	-3758.20	49.86	33.99	-1833.33	85.50	233.36	-3410.94	287.02	46.22	-3649.05	-172.63	411.38	0.00	0.00	0.00	-3735.36	-3.03	1478.38	-3691.25	0.03	1499.12	-3530.63	329.13	1450.92	-3525.68	224.29	1449.24	709.27	-271.31	78.91	1310.26	-274.67	76.61	713.26
1.51000	-3488.28	224.60	24.06	-3507.07	212.21	53.82	-3406.20	-3.27	51.59	-3527.32	42.13	69.80	-2974.14	49.40	24.49	-3758.20	49.86	33.99	-1833.33	85.50	233.36	-3400.98	286.60	48.22	-3655.11	-173.56	415.81	0.00	0.00	0.00	-3735.36	-3.03	1478.38	-3691.25	0.03	1499.12	-3573.98	330.76	1451.71	-3523.93	223.30	1448.76	709.57	-271.36	79.01	1310.23	-274.62	76.74	713.42
1.52000	-3488.28	224.60	24.06	-3507.07	212.21	53.82	-3406.93	-0.02	49.95	-3526.34	44.21	69.78	-2974.14	49.40	24.49	-3758.20	49.86	33.99	-1833.33	85.50	233.36	-3413.66	286.99	46.59	-3661.14	-174.49	420.25	0.00	0.00	0.00	-3735.36	-3.03	1478.38	-3691.25	0.03	1499.12	-3579.72	331.18	1451.93	-3545.44	224.17	1448.64	709.39	-271.42	78.83	1310.55	-274.65	76.78	713.69
1.53000	-3488.28	224.60	24.06	-3507.07	212.21	53.82	-3389.61	3.78	49.96	-3525.28	46.32	69.76	-2974.14	49.40	24.49	-3758.20	49.86	33.99	-1833.33	85.50	233.36	-3421.49	287.01	45.24	-3667.17	-175.41	424.70	0.00	0.00	0.00	-3735.36	-3.03	1478.38	-3691.25	0.03	1499.12	-3585.39	331.59	1452.17	-3523.40	224.45	1449.51	710.40	-271.28	79.14	1310.90	-275.02	76.78	713.79
1.54000	-3488.28	224.60	24.06	-3507.07	212.21	53.82	-3401.18	9.86	47.94	-3524.14	48.46	69.72	-2974.14	49.40	24.49	-3758.20	49.86	33.99	-1833.33	85.50	233.36	-3402.47	287.61	47.75	-3673.18	-176.31	429.16	0.00	0.00	0.00	-3735.36	-3.03	1478.38	-3691.25	0.03	1499.12	-3590.99	331.97	1452.42	-3498.53	224.42	1450.40	710.13	-271.16	79.08	1310.20	-274.84	76.55	714.01
1.55000	-3488.28	224.60	24.06	-3507.07	212.21	53.82	-3413.94	14.17	43.69	-3522.92	50.64	69.68	-2974.14	49.40	24.49	-3758.20	49.86	33.99	-1833.33	85.50	233.36	-3407.21	287.08	46.59	-3679.18	-177.21	433.63	0.00	0.00	0.00	-3735.36	-3.03	1478.38	-3691.25	0.03	1499.12	-3596.53	332.34	1452.67	-3506.24	224.51	1449.85	709.70	-271.40	79.14	1309.99	-274.66	76.47	713.91
1.56000	-3488.28	224.60	24.06	-3507.07	212.21	53.82	-3390.16	19.00	47.49	-3521.62	52.85	69.63	-2974.14	49.40	24.49	-3758.20	49.86	33.99	-1833.33	85.50	233.36	-3394.49	286.53	49.38	-3685.16	-178.10	438.10	0.00	0.00	0.00	-3735.36	-3.03	1478.38	-3691.25	0.03	1499.12	-3602.00	332.69	1452.94	-3541.08	223.18	1450.24	709.57	-271.32	78.99	1310.27	-274.51	76.73	714.20
1.57000	-3488.28	224.60	24.06	-3507.07	212.21	53.82	-3451.73	25.40	36.62	-3520.24	55.09	69.58	-2974.14	49.40	24.49	-3758.20	49.86	33.99	-1833.33	85.50	233.36	-3419.21	287.03	44.48	-3691.13	-178.98	442.58	0.00	0.00	0.00	-3735.36	-3.03	1478.38	-3691.25	0.03	1499.12	-3607.41	333.02	1453.21	-3526.71	222.58	1450.32	709.67	-271.38	78.93	1310.27	-274.53	76.88	714.03
1.58000	-3488.28	224.60	24.06	-3507.07	212.21	53.82	-3431.07	29.60	39.54	-3518.77	57.37	69.52	-2974.14	49.40	24.49	-3758.20	49.86	33.99	-1833.33	85.50	233.36	-3409.94	285.65	46.82	-3697.08	-179.85	447.07	0.00	0.00	0.00	-3735.36	-3.03	1478.38	-3691.25	0.03	1499.12	-3612.76	333.34	1453.50	-3529.48	221.52	1448.95	709.59	-271.30	79.11	1310.42	-274.75	76.73	714.05
1.59000	-3488.28	224.60	24.06	-3507.07	212.21	53.82	-3449.44	34.73	37.52	-3517.21	59.68	69.45	-2974.14	49.40	24.49	-3758.20	49.86	33.99	-1833.33	85.50	233.36	-3415.80	285.75	46.12	-3703.01	-180.71	451.57	0.00	0.00	0.00	-3735.36	-3.03	1478.38	-3691.25	0.03	1499.12	-3618.04	333.64	1453.79	-3514.09	223.68	1449.11	710.01	-271.18	79.27	1310.53	-274.87	76.80	714.00
1.60000	-3488.28	224.60	24.06	-3507.07	212.21	53.82	-3450.71	41.30	36.38	-3515.57	62.03	69.37	-2974.14	49.40	24.49	-3758.20	49.86	33.99	-1833.33	85.50	233.36	-3395.79	285.12	48.45	-3708.93	-181.55	456.07	0.00	0.00	0.00	-3735.36	-3.03	1478.38	-3691.25	0.03	1499.12	-3623.25	333.92	1454.10	-3525.03	221.88	1451.36	709.72	-271.18	79.19	1311.16	-275.20	76.75	713.95
1.61000	-3488.28	224.60	24.06	-3507.07	212.21	53.82	-3449.83	45.47	35.28	-3513.85	64.41	69.29	-2974.14	49.40	24.49	-3758.20	49.86	33.99	-1833.33	85.50	233.36	-3404.03	287.38	47.47	-3714.83	-182.39	460.58	0.00	0.00	0.00	-3735.36	-3.03	1478.38	-3691.25	0.03	1499.12	-3628.41	334.19	1454.41	-3514.77	220.73	1451.81	709.34	-271.03	79.03	1310.90	-274.90	76.78	714.06
1.62000	-3488.28	224.60	24.06	-3507.07	212.21	53.82	-3423.41	50.32	35.97	-3512.03	66.83	69.20	-2974.14	49.40	24.49	-3758.20	49.86	33.99	-1833.33	85.50	233.36	-3427.80	287.48	43.23	-3720.70	-183.22	465.09	0.00	0.00	0.00	-3735.36	-3.03	1478.38	-3691.25	0.03	1499.12	-3633.49	334.43	1454.73	-3538.42	221.92	1451.44	709.63	-271.33	78.92	1310.26	-274.55	76.68	714.05
1.63000	-3488.28	224.60	24.06	-3507.07	212.21	53.82	-3465.32	54.53	31.31	-3510.13	69.28	69.10	-2974.14	49.40	24.49	-3758.20	49.86	33.99	-1833.33	85.50	233.36	-3409.49	285.06	45.72	-3726.56	-184.04	469.61	0.00	0.00	0.00	-3735.36	-3.03	1478.38	-3691.25	0.03	1499.12	-3638.52	334.67	1455.07	-3570.88	222.83	1453.95	710.17	-271.58	79.14	1310.43	-274.63	76.65	714.10
1.64000	-3488.28	224.60	24.06	-3507.07	212.21	53.82	-3443.54	59.17	32.50	-3508.13	71.76	68.99	-2974.14	49.40	24.49	-3758.20	49.86	33.99	-1833.33	85.50	233.36	-3438.43	287.55	41.94	-3732.40	-184.85	474.14	0.00	0.00	0.00	-3735.36	-3.03	1478.38	-3691.25	0.03	1499.12	-3643.48	334.88	1455.41	-3510.51	220.78	1452.21	709.92	-271.30	79.06	1310.45	-274.47	76.69	714.01
1.65000	-3488.28	224.60	24.06	-3507.07	212.21	53.82	-3478.24	65.53	26.29	-3506.05	74.29	68.88	-2974.14	49.40	24.49	-3758.20	49.86	33.99	-1833.33	85.50	233.36	-3410.61	286.39	47.43	-3738.21	-185.64	478.67	0.00	0.00	0.00	-3735.36	-3.03	1478.38	-3691.25	0.03	1499.12	-3648.38	335.08	1455.76	-3503.18	220.73	1451.26	710.22	-271.14	79.15	1310.68	-274.56	76.87	713.58
1.66000	-3488.28	224.60	24.06	-3507.07	212.21	53.82	-3486.52	69.54	24.56	-3503.88	76.85	68.76	-2974.14	49.40	24.49	-3758.20	49.86	33.99	-1833.33	85.50	233.36	-3406.17	286.15	47.55	-3744.01	-186.42	483.20	0.00	0.00	0.00	-3735.36	-3.03	1478.38	-3691.25	0.03	1499.12	-3653.21	335.26	1456.12	-3550.32	220.64	1453.59	710.20	-271.38	79.13	1310.62	-274.66	76.81	714.67
1.67000	-3488.28	224.60	24.06	-3507.07	212.21	53.82	-3493.50	74.82	22.36	-3501.61	79.44	68.63	-2974.14	49.40	24.49	-3758.20	49.86	33.99	-1833.33	85.50	233.36	-3414.19	285.77	46.57	-3749.78	-187.20	487.74	0.00	0.00	0.00	-3735.36	-3.03	1478.38	-3691.25	0.03	1499.12	-3657.98	335.43	1456.49	-3541.67	220.15	1453.74	709.50	-271.56	78.80	1310.74	-274.72	76.77	714.42
1.68000	-3488.28	224.60	24.06	-3507.07	212.21	53.82	-3508.06	78.78	19.62	-3499.25	82.07	68.49	-2974.14	49.40	24.49	-3758.20	49.86	33.99	-1833.33	85.50	233.36	-3424.74	286.96	44.97	-3755.52	-187.96	492.29	0.00	0.00	0.00	-3735.36	-3.03	1478.38	-3691.25	0.03	1499.12	-3662.69	335.58	1456.87	-3558.50	219.15	1453.23	709.69	-271.62	78.96	1310.51	-274.68	76.69	714.47
1.69000	-3488.28	224.60	24.06	-3507.07	212.21	53.82	-3465.35	83.38	25.92	-3496.79	84.74	68.34	-2974.14	49.40	24.49	-3758.20	49.86	33.99	-1833.33	85.50	233.36	-3409.58	285.90	47.88	-3761.24	-188.71	496.83	0.00	0.00	0.00	-3735.36	-3.03	1478.38	-3691.25	0.03	1499.12	-3667.34	335.71	1457.25	-3525.77	216.85	1453.46	709.32	-271.50	78.88	1310.39	-274.33	76.87	715.06
1.70000	-3488.28	224.60	24.06	-3507.07	212.21	53.82	-3472.78	87.14	24.04	-3494.24	87.44	68.19	-2974.14	49.40	24.49	-3758.20	49.86	33.99	-1833.33	85.50	233.36	-3388.60	285.27	50.06	-3766.94	-189.44	501.38	0.00	0.00	0.00	-3735.36	-3.03	1478.38	-3691.25	0.03	1499.12	-3671.92	335.83	1457.65	-3523.68	216.85	1453.46	708.93	-271.37	78.75	1310.61	-274.60	76.93	713.77
1.71000	-3488.28	224.60	24.06	-3507.07	212.21	53.82	-3472.69	91.01	24.42	-3491.59	90.19	68.03	-2974.14	49.40	24.49	-3758.20	49.86	33.99	-1833.33	85.50	233.36	-3395.13	285.09	49.86	-3772.61	-190.17	505.94	0.00	0.00	0.00	-3735.36	-3.03	1478.38	-3691.25	0.03	1499.12	-3676.44	335.93	1458.05	-3529.18	214.78	1452.15	710.25	-271.20	79.08	1310.44	-274.36	76.85	713.92
1.72000	-3488.28	224.60	24.06	-3507.07	212.21	53.82	-3480.25	95.90	22.77	-3488.85	92.97	67.85	-2974.14	49.40	24.49	-3758.20	49.86	33.99	-1833.33	85.50	233.36	-3387.63	285.73	51.09	-3778.26	-190.88	510.50	0.00	0.00	0.00	-3735.36	-3.03	1478.38	-3691.25	0.03	1499.12	-3680.89	336.01	1458.47	-3518.67	214.33	1452.85	709.71	-271.33	79.06	1310.32	-274.56	76.74	714.01
1.73000	-3488.28	224.60	24.06	-3507.07	212.21	53.82	-3505.09	99.48	17.82	-3486.00	95.78	67.67	-2974.14	49.40	24.49	-3758.20	49.86	33.99	-1833.33	85.50	233.36	-3396.19	286.60	50.26	-3783.87	-191.58	515.06	0.00	0.00	0.00	-3735.36	-3.03	1478.38	-3691.25	0.03	1499.12	-3685.29	336.08	1458.89	-3528.91	214.41	1454.11	709.89	-271.07	79.09	1310.71	-274.65	76.78	713.67
1.74000	-3488.28	224.60	24.06	-3507.07	212.21	53.82	-3497.25	103.41	19.82	-3483.06	98.64	67.49	-2974.14	49.40	24.49	-3758.20	49.86	33.99	-1833.33	85.50	233.36	-3387.90	284.74	51.32	-3789.46	-192.26	519.62	0.00	0.00	0.00	-3735.36	-3.03	1478.38	-3691.25	0.03	1499.12	-3689.62	336.13	1459.32	-3544.53	213.91	1455.16	710.45	-271.18	79.28	1310.97	-274.88	76.87	714.26
1.75000	-3488.28	224.60	24.06	-3507.07	212.21	53.82	-3496.40	107.42	18.61	-3479.91	100.48	66.90	-2974.14	49.40	24.49	-3758.20	49.86	33.99	-1833.33	85.50	233.36	-3383.12	284.68	51.95	-3795.02	-192.94	524.19	0.00	0.00	0.00	-3735.36	-3.03	1478.38	-3691.25	0.03	1499.12	-3693.89	336.17	1459.76	-3544.21	212.15	1454.13	709.86	-271.33	79.22	1310.50	-274.56	76.83	714.41
1.76000	-3488.28	224.60	24.06	-3507.07	212.21	53.82	-3464.64	112.44	22.87	-3468.87	103.84	72.07	-2974.14	49.40	24.49	-3758.20	49.86	33.99	-1833.33	85.50	233.36	-3379.69	285.34	53.23	-3800.56	-193.60	528.75	0.00	0.00	0.00	-3735.36	-3.03	1478.38	-3691.25	0.03	1499.12	-3698.10	336.19	1460.21	-3560.64	211.10	1455.71	709.78	-271.23	79.09	1310.35	-274.58	76.86	714.01
1.77000	-3488.28	224.60	24.06	-3507.07	212.21	53.82	-3489.39	115.48	19.45	-3500.87	107.79	63.12	-2974.14	49.40	24.49	-3758.20	49.86	33.99	-1833.33	85.50	233.36	-3391.17	286.34	51.13	-3806.06	-194.24	533.32	0.00	0.00	0.00	-3735.36	-3.03	1478.38	-3691.25	0.03	1499.12	-3702.25	336.20	1460.66	-3580.29	209.93	1456.36	709.63	-271.64	79.04	1311.08	-274.63	76.88	714.23
1.78000	-3488.28	224.60	24.06	-3507.07	212.21	53.82	-3493.29	118.02	17.72	-3471.65	110.40	65.80	-2974.14	49.40	24.49	-3758.20	49.86	33.99	-1833.33	85.50	233.36	-3400.67	284.28	49.76	-3811.53	-194.87	537.89	0.00	0.00	0.00	-3735.36	-3.03	1478.38	-3691.25	0.03	1499.12	-3706.33	336.19	1461.13	-3575.37	209.09	1456.21	709.78	-271.51	78.97	1310.95	-274.76	76.91	714.40
1.79000	-3488.28	224.60	24.06	-3507.07	212.21	53.82	-3487.80	120.12	18.08	-3429.09	112.39	73.79	-2974.14	49.40	24.49	-3758.20	49.86	33.99	-1833.33	85.50	233.36	-3379.01	284.23	52.32	-3816.97	-195.49	542.46	0.00	0.00	0.00	-3735.36	-3.03	1478.38	-3691.25	0.03	1499.12	-3710.36	336.16	1461.60	-3546.95	209.02	1454.27	709.68	-271.16	79.00	1311.00	-274.70	76.84	713.59
1.80000	-3488.28	224.60	24.06	-3507.07	212.21	53.82	-3472.55	124.30	20.39	-3456.76	115.56	67.42	-2974.14	49.40	24.49	-3758.20	49.86	33.99	-1833.33	85.50	233.36	-3383.13	284.65	51.34	-3822.38	-196.10	547.03	0.00	0.00	0.00	-3735.36	-3.03	1478.38	-3691.25	0.03	1499.12	-3714.32	336.12	1462.08	-3548.45	209.22	1453.25	709.74	-271.25	79.10	1310.89	-274.41	76.96	714.20
1.81000	-3488.28	224.60	24.06	-3507.07	212.21	53.82	-3478.08	127.09	18.91	-3480.31	118.04	64.24	-2974.14	49.40	24.49	-3758.20	49.86	33.99	-1833.33	85.50	233.36	-3395.33	285.17	50.85	-3827.75	-196.69	551.61	0.00	0.00	0.00	-3735.36	-3.03	1478.38	-3691.25	0.03	1499.12	-3718.22	336.07	1462.57	-3525.99	205.09	1453.56	708.95	-271.46	78.78	1310.49	-274.55	76.82	714.46
1.82000	-3488.28	224.60	24.06	-3507.07	212.21	53.82	-3475.04	127.69	18.53	-3465.52	119.00	65.34	-2974.14	49.40	24.49	-3758.20	49.86	33.99	-1833.33	85.50	233.36	-3427.80	285.70	46.35	-3833.09	-197.26	556.18	0.00	0.00	0.00	-3735.36	-3.03	1478.38	-3691.25	0.03	1499.12	-3722.06	336.00	1463.06	-3557.35	204.71	1454.50	709.49	-271.35	78.95	1310.80	-274.90	76.80	714.16
1.83000	-3488.28	224.60	24.06	-3507.07	212.21	53.82	-3466.12	129.26	18.78	-3474.74	120.03	62.72	-2974.14	49.40	24.49	-3758.20	49.86	33.99	-1833.33	85.50	233.36	-3409.97	284.57	48.43	-3838.40	-197.82	560.75	0.00	0.00	0.00	-3735.36	-3.03	1478.38	-3691.25	0.03	1499.12	-3725.84	335.91	1463.57	-3527.48	202.47	1453.84	709.85	-271.30	79.03	1310.70	-274.65	76.92	714.39
1.84000	-3488.28	224.60	24.06	-3507.07	212.21	53.82	-3480.55	131.33	16.52	-3453.22	122.57	63.85	-2974.14	49.40	24.49	-3758.20	49.86	33.99	-1833.33	85.50	233.36	-3411.12	283.56	48.93	-3843.67	-198.37	565.33	0.00	0.00	0.00	-3735.36	-3.03	1478.38	-3691.25	0.03	1499.12	-3729.56	335.81	1464.08	-3531.30	201.24	1454.35	709.37	-271.22	78.99	1310.75	-274.92	76.77	713.99
1.85000	-3488.28	224.60	24.06	-3507.07	212.21	53.82	-3471.18	130.27	17.14	-3455.03	122.47	61.74	-2974.14	49.40	24.49	-3758.20	49.86	33.99	-1833.33	85.50	233.36	-3428.93	285.03	47.06	-3848.91	-198.90	569.90	0.00	0.00	0.00	-3735.36	-3.03	1478.38	-3691.25	0.03	1499.12	-3733.22	335.70	1464.60	-3522.03	200.23	1454.78	709.53	-271.13	79.12	1310.96	-274.70	76.66	713.59
1.86000	-3488.28	224.60	24.06	-3507.07	212.21	53.82	-3477.26	130.20	14.65	-3457.11	122.58	61.97	-2974.14	49.40	24.49	-3758.20	49.86	33.99	-1833.33	85.50	233.36	-3414.44	285.41	48.34	-3854.11	-199.41	574.47	0.00	0.00	0.00	-3735.36	-3.03	1478.38	-3691.25	0.03	1499.12	-3736.82	335.57	1465.12	-3529.14	198.31	1456.12	709.78	-271.27	79.16	1311.34	-274.78	76.76	714.28
1.87000	-3488.28	224.60	24.06	-3507.07	212.21	53.82	-3476.70	131.87	14.39	-3466.99	121.81	58.69	-2974.14	49.40	24.49	-3758.20	49.86	33.99	-1833.33	85.50	233.36	-3425.77	284.94	47.02	-3859.27	-199.91	579.04	0.00	0.00	0.00	-3735.36	-3.03	1478.38	-3691.25	0.03	1499.12	-3740.36	335.42	1465.66	-3549.61	195.98	1455.56	709.67	-271.19	79.04	1310.50	-274.48	76.72	714.13
1.88000	-3488.28	224.60	24.06	-3507.07	212.21	53.82	-3459.55	131.41	16.47	-3510.69	123.87	51.81	-2974.14	49.40	24.49	-3758.20	49.86	33.99	-1833.33	85.50	233.36	-3396.01	283.70	52.50	-3864.39	-200.40	583.61	0.00	0.00	0.00	-3735.36	-3.03	1478.38	-3691.25	0.03	1499.12	-3743.84	335.26	1466.20	-3562.39	194.12	1456.41	709.07	-271.47	78.91	1310.68	-274.98	76.46	713.66
1.89000	-3488.28	224.60	24.06	-3507.07	212.21	53.82	-3480.79	131.30	11.97	-3465.50	122.56	57.37	-2974.14	49.40	24.49	-3758.20	49.86	33.99	-1833.33	85.50	233.36	-3402.68	284.64	52.01	-3869.48	-200.87	588.17	0.00	0.00	0.00	-3735.36	-3.03	1478.38	-3691.25	0.03	1499.12	-3747.26	335.09	1466.75	-3552.34	193.55	1456.18	709.11	-271.20	78.87	1310.95	-274.79	76.75	713.67
1.90000	-3488.28	224.60	24.06	-3507.07	212.21	53.82	-3468.21	130.16	14.13	-3469.53	123.30	55.23	-2974.14	49.40	24.49	-3758.20	49.86	33.99	-1833.33	85.50	233.36	-3409.97	284.55	50.56	-3874.53	-201.32	592.74	0.00	0.00	0.00	-3735.36	-3.03	1478.38	-3691.25	0.03	1499.12	-3750.61	334.90	1467.31	-3557.34	190.49	1457.13	709.85	-270.95	79.08	1310.79	-274.73	76.62	714.44
1.91000	-3488.28	224.60	24.06	-3507.07	212.21	53.82	-3459.54	131.22	15.10	-3486.61	121.58	53.10	-2974.14	49.40	24.49	-3758.20	49.86	33.99	-1833.33	85.50	233.36	-3413.89	285.27	48.44	-3879.53	-201.75	597.30	0.00	0.00	0.00	-3735.36	-3.03	1478.38	-3691.25	0.03	1499.12	-3753.91	334.70	1467.87	-3567.78	188.71	1456.39	709.61	-271.14	78.99	1310.11	-274.94	76.58	715.00
1.92000	-3488.28	224.60	24.06	-3507.07	212.21	53.82	-3461.80	131.06	15.05	-3469.69	123.43	54.53	-2974.14	49.40	24.49	-3758.20	49.86	33.99	-1833.33	85.50	233.36	-3408.51	284.42	50.40	-3884.50	-202.17	601.86	0.00	0.00	0.00	-3735.36	-3.03	1478.38	-3691.25	0.03	1499.12	-3757.15	334.48	1468.45	-3564.95	186.64	1456.85	710.02	-271.12	79.23	1310.35	-274.63	76.73	714.72
1.93000	-3488.28	224.60	24.06	-3507.07	212.21	53.82	-3473.46	131.42	12.99	-3463.79	122.17	56.65	-2974.14	49.40	24.49	-3758.20	49.86	33.99	-1833.33	85.50	233.36	-3430.22	284.20	47.87	-3889.43	-202.58	606.42	0.00	0.00	0.00	-3735.36	-3.03	1478.38	-3691.25	0.03	1499.12	-3760.33	334.25	1469.03	-3548.62	184.56	1455.85	709.30	-271.64	78.83	1310.15	-274.98	76.50	714.22
1.94000	-3488.28	224.60	24.06	-3507.07	212.21	53.82	-3455.30	129.54	16.90	-3471.07	121.89	55.84	-2974.14	49.40	24.49	-3758.20	49.86	33.99	-1833.33	85.50	233.36	-3420.90	285.09	48.83	-3894.31	-202.96	610.97	0.00	0.00	0.00	-3735.36	-3.03	1478.38	-3691.25	0.03	1499.12	-3763.45	334.01	1469.61	-3540.94	182.33	1457.46	709.64	-271.36	78.94	1310.47	-274.53	76.68	713.78
1.95000	-3488.28	224.60	24.06	-3507.07	212.21	53.82	-3475.57	130.38	12.63	-3476.42	122.16	55.31	-2974.14	49.40	24.49	-3758.20	49.86	33.99	-1833.33	85.50	233.36	-3405.71	284.54	51.94	-3899.15	-203.33	615.52	0.00	0.00	0.00	-3735.36	-3.03	1478.38	-3691.25	0.03	1499.12	-3766.52	333.75	1470.20	-3554.15	180.41	1458.79	710.09	-271.41	79.06	1310.56	-274.69	76.55	714.03
1.96000	-3488.28	224.60	24.06	-3507.07	212.21	53.82	-3462.64	131.22	14.98	-3502.29	122.73	50.46	-2974.14	49.40	24.49	-3758.20	49.86	33.99	-1833.33	85.50	233.36	-3418.34	284.01	50.94	-3903.95	-203.68	620.07	0.00	0.00	0.00	-3735.36	-3.03	1478.38	-3691.25	0.03	1499.12	-3769.52	333.48	1470.81	-3557.18	176.64	1458.45	709.45	-271.21	78.80	1310.53	-274.68	76.68	713.57
1.97000	-3488.28	224.60	24.06	-3507.07	212.21	53.82	-3488.49	130.15	10.59	-3470.96	120.79	55.44	-2974.14	49.40	24.49	-3758.20	49.86	33.99	-1833.33	85.50	233.36	-3404.35	283.59	53.82	-3908.70	-204.01	624.61	0.00	0.00	0.00	-3735.36	-3.03	1478.38	-3691.25	0.03	1499.12	-3772.46	333.19	1471.41	-3551.37	174.21	1457.70	710.10	-271.26	79.06	1310.41	-274.47	76.89	713.93
1.98000	-3488.28	224.60	24.06	-3507.07	212.21	53.82	-3489.50	130.68	11.10	-3484.10	122.60	53.16	-2974.14	49.40	24.49	-3758.20	49.86	33.99	-1833.33	85.50	233.36	-3425.63	284.81	50.58	-3913.41	-204.33	629.15	0.00	0.00	0.00	-3735.36	-3.03	1478.38	-3691.25	0.03	1499.12	-3775.35	332.89	1472.03	-3551.79	174.40	1458.10	710.03	-271.38	79.10	1310.74	-274.33	76.88	714.17
1.99000	-3488.28	224.60	24.06	-3507.07	212.21	53.82	-3494.78	130.04	10.25	-3461.18	122.37	57.09	-2974.14	49.40	24.49	-3758.20	49.86	33.99	-1833.33	85.50	233.36	-3429.09	285.60	50.13	-3918.07	-204.63	633.69	0.00	0.00	0.00	-3735.36	-3.03	1478.38	-3691.25	0.03	1499.12	-3778.17	332.58	1472.65	-3533.92	171.44	1458.46	709.72	-271.47	79.07	1310.30	-274.72	76.58	713.83
2.00000	-3488.28	224.60	24.06	-3507.07	212.21	53.82	-3466.82	129.76	12.79	-3497.76	121.67	51.21	-2974.14	49.40	24.49	-3758.20	49.86	33.99	-1833.33	85.50	233.36	-3434.30	283.55	50.12	-3922.68	-204.91	638.21	0.00	0.00	0.00	-3735.36	-3.03	1478.38	-3691.25	0.03	1499.12	-3780.94	332.25	1473.27	-3512.59	168.72	1458.01	709.33	-271.34	78.83	1310.52	-274.70	76.67	714.08
2.01000	-3488.28	224.60	24.06	-3507.07	212.21	53.82	-3472.11	129.45	13.02	-3470.55	123.25	54.73	-2974.14	49.40	24.49	-3758.20	49.86	33.99	-1833.33	85.50	233.36	-3421.48	284.21	51.18	-3927.25	-205.17	642.74	0.00	0.00	0.00	-3735.36	-3.03	1478.38	-3691.25	0.03	1499.12	-3783.65	331.91	1473.91	-3536.46	166.80	1458.11	709.74	-271.39	78.91	1310.69	-274.49	76.91	714.47
2.02000	-3488.28	224.60	24.06	-3507.07	212.21	53.82	-3476.33	130.31	12.61	-3499.33	122.04	49.19	-2974.14	49.40	24.49	-3758.20	49.86	33.99	-1833.33	85.50	233.36	-3419.48	284.65	53.37	-3931.77	-205.41	647.26	0.00	0.00	0.00	-3735.36	-3.03	1478.38	-3691.25	0.03	1499.12	-3786.31	331.56	1474.55	-3522.13	164.29	1458.05	710.70	-271.13	79.32	1310.91	-274.34	77.11	713.76
2.03000	-3488.28	224.60	24.06	-3507.07	212.21	53.82	-3452.50	130.23	15.92	-3493.86	119.27	51.66	-2974.14	49.40	24.49	-3758.20	49.86	33.99	-1833.33	85.50	233.36	-3428.31	283.39	51.20	-3936.25	-205.64	651.77	0.00	0.00	0.00	-3735.36	-3.03	1478.38	-3691.25	0.03	1499.12	-3788.90	331.19	1475.20	-3524.22	161.54	1458.11	709.84	-271.13	79.09	1311.30	-274.23	77.12	713.88
2.04000	-3488.28	224.60	24.06	-3507.07	212.21	53.82	-3477.45	129.49	12.66	-3499.24	121.00	48.69	-2974.14	49.40	24.49	-3758.20	49.86	33.99	-1833.33	85.50	233.36	-3433.98	284.28	51.82	-3940.67	-205.84	656.28	0.00	0.00	0.00	-3735.36	-3.03	1478.38	-3691.25	0.03	1499.12	-3791.44	330.81	1475.85	-3578.01	158.90	1459.06	709.73	-271.17	79.03	1310.81	-274.56	76.81	713.59
2.05000	-3488.28	224.60	24.06	-3507.07	212.21	53.82	-3467.36	129.74	13.66	-3480.87	122.05	52.40	-2974.14	49.40	24.49	-3758.20	49.86	33.99	-1833.33	85.50	233.36	-3415.50	283.92	54.93	-3945.04	-206.03	660.78	0.00	0.00	0.00	-3735.36	-3.03	1478.38	-3691.25	0.03	1499.12	-3793.92	330.42	1476.51	-3570.14	155.36	1458.29	709.53	-271.33	79.00	1310.39	-274.92	76.75	714.65
2.06000	-3488.28	224.60	24.06	-3507.07	212.21	53.82	-3489.94	130.25	10.41	-3484.40	122.93	49.98	-2974.14	49.40	24.49	-3758.20	49.86	33.99	-1833.33	85.50	233.36	-3424.61	284.89	53.22	-3949.37	-206.20	665.27	0.00	0.00	0.00	-3735.36	-3.03	1478.38	-3691.25	0.03	1499.12	-3796.34	330.01	1477.17	-3590.72	154.25	1458.58	709.74	-271.22	79.08	1310.52	-274.78	76.74	714.59
2.07000	-3488.28	224.60	24.06	-3507.07	212.21	53.82	-3484.61	131.24	11.02	-3470.57	122.26	54.86	-2974.14	49.40	24.49	-3758.20	49.86	33.99	-1833.33	85.50	233.36	-3426.70	284.11	53.66	-3953.64	-206.34	669.76	0.00	0.00	0.00	-3735.36	-3.03	1478.38	-3691.25	0.03	1499.12	-3798.70	329.59	1477.85	-3564.11	151.86	1458.81	710.22	-271.40	79.21	1310.55	-274.48	76.83	714.22
2.08000	-3488.28	224.60	24.06	-3507.07	212.21	53.82	-3465.60	130.61	13.68	-3514.56	121.88	47.49	-2974.14	49.40	24.49	-3758.20	49.86	33.99	-1833.33	85.50	233.36	-3405.56	284.70	56.93	-3957.86	-206.47	674.24	0.00	0.00	0.00	-3735.36	-3.03	1478.38	-3691.25	0.03	1499.12	-3801.01	329.16	1478.52	-3557.54	149.62	1458.43	709.81	-271.52	79.03	1310.56	-274.44	76.88	714.20
2.09000	-3488.28	224.60	24.06	-3507.07	212.21	53.82	-3466.06	130.45	13.32	-3456.77	121.36	53.75	-2974.14	49.40	24.49	-3758.20	49.86	33.99	-1833.33	85.50	233.36	-3410.91	285.40	55.79	-3962.02	-206.58	678.71	0.00	0.00	0.00	-3735.36	-3.03	1478.38	-3691.25	0.03	1499.12	-3803.26	328.72	1479.21	-3545.08	148.26	1458.19	709.79	-271.39	79.00	1310.44	-274.44	76.79	713.99
2.10000	-3488.28	224.60	24.06	-3507.07	212.21	53.82	-3476.51	128.89	12.82	-3478.75	121.56	51.86	-2974.14	49.40	24.49	-3758.20	49.86	33.99	-1833.33	85.50	233.36	-3408.35	285.61	56.39	-3966.14	-206.67	683.18	0.00	0.00	0.00	-3735.36	-3.03	1478.38	-3691.25	0.03	1499.12	-3805.45	328.26	1479.90	-3565.55	146.54	1458.16	709.79	-271.45	79.04	1310.09	-274.79	76.65	713.43
2.11000	-3488.28	224.60	24.06	-3507.07	212.21	53.82	-3498.81	131.06	9.36	-3472.19	122.08	51.80	-2974.14	49.40	24.49	-3758.20	49.86	33.99	-1833.33	85.50	233.36	-3405.87	285.80	56.92	-3970.20	-206.74	687.64	0.00	0.00	0.00	-3735.36	-3.03	1478.38	-3691.25	0.03	1499.12	-3807.59	327.79	1480.60	-3568.92	144.09	1457.83	709.64	-271.66	78.78	1310.39	-274.70	76.79	713.32
2.12000	-3488.28	224.60	24.06	-3507.07	212.21	53.82	-3454.26	129.38	16.04	-3505.13	121.99	47.39	-2974.14	49.40	24.49	-3758.20	49.86	33.99	-1833.33	85.50	233.36	-3403.47	285.97	57.40	-3974.20	-206.78	692.09	0.00	0.00	0.00	-3735.36	-3.03	1478.38	-3691.25	0.03	1499.12	-3809.67	327.31	1481.30	-3559.78	140.51	1458.35	709.90	-271.36	78.97	1310.20	-274.56	76.62	714.16
2.13000	-3488.28	224.60	24.06	-3507.07	212.21	53.82	-3489.38	130.84	9.39	-3472.94	121.41	51.79	-2974.14	49.40	24.49	-3758.20	49.86	33.99	-1833.33	85.50	233.36	-3401.15	286.13	57.82	-3978.15	-206.81	696.53	0.00	0.00	0.00	-3735.36	-3.03	1478.38	-3691.25	0.03	1499.12	-3811.70	326.82	1482.00	-3568.95	138.06	1457.82	710.20	-271.11	79.27	1310.52	-274.74	76.67	713.85
2.14000	-3488.28	224.60	24.06	-3507.07	212.21	53.82	-3488.54	130.21	10.55	-3478.68	121.40	51.82	-2974.14	49.40	24.49	-3758.20	49.86	33.99	-1833.33	85.50	233.36	-3398.91	286.28	58.17	-3982.04	-206.81	700.96	0.00	0.00	0.00	-3735.36	-3.03	1478.38	-3691.25	0.03	1499.12	-3813.66	326.31	1482.72	-3571.04	136.32	1458.59	710.57	-271.10	79.34	1310.41	-274.75	76.72	713.79
2.15000	-3488.28	224.60	24.06	-3507.07	212.21	53.82	-3470.47	130.27	12.28	-3503.62	121.58	48.22	-2974.14	49.40	24.49	-3758.20	49.86	33.99	-1833.33	85.50	233.36	-3396.75	286.40	58.48	-3985.88	-206.80	705.38	0.00	0.00	0.00	-3735.36	-3.03	1478.38	-3691.25	0.03	1499.12	-3815.57	325.79	1483.44	-3561.95	134.28	1457.93	710.10	-271.00	79.11	1310.29	-274.36	77.02	713.23
2.16000	-3488.28	224.60	24.06	-3507.07	212.21	53.82	-3489.61	131.21	10.94	-3482.11	121.30	49.90	-2974.14	49.40	24.49	-3758.20	49.86	33.99	-1833.33	85.50	233.36	-3394.66	286.52	58.72	-3989.66	-206.76	709.80	0.00	0.00	0.00	-3735.36	-3.03	1478.38	-3691.25	0.03	1499.12	-3817.43	325.26	1484.16	-3537.83	132.11	1457.09	709.70	-271.23	79.08	1310.63	-274.80	76.81	714.06
2.17000	-3488.28	224.60	24.06	-3507.07	212.21	53.82	-3465.55	129.97	13.53	-3474.81	121.17	51.66	-2974.14	49.40	24.49	-3758.20	49.86	33.99	-1833.33	85.50	233.36	-3392.65	286.61	58.90	-3993.38	-206.70	714.20	0.00	0.00	0.00	-3735.36	-3.03	1478.38	-3691.25	0.03	1499.12	-3819.23	324.72	1484.89	-3574.42	130.77	1459.23	709.60	-271.35	79.03	1310.41	-275.06	76.56	714.00
2.18000	-3488.28	224.60	24.06	-3507.07	212.21	53.82	-3492.40	131.00	8.73	-3515.51	120.90	46.35	-2974.14	49.40	24.49	-3758.20	49.86	33.99	-1833.33	85.50	233.36	-3390.72	286.69	59.03	-3997.04	-206.62	718.59	0.00	0.00	0.00	-3735.36	-3.03	1478.38	-3691.25	0.03	1499.12	-3820.97	324.16	1485.63	-3586.02	127.08	1459.59	709.62	-271.24	78.96	1310.57	-274.89	76.68	713.91
2.19000	-3488.28	224.60	24.06	-3507.07	212.21	53.82	-3457.90	129.99	15.05	-3498.76	121.42	48.79	-2974.14	49.40	24.49	-3758.20	49.86	33.99	-1833.33	85.50	233.36	-3388.86	286.76	59.10	-4000.64	-206.52	722.98	0.00	0.00	0.00	-3735.36	-3.03	1478.38	-3691.25	0.03	1499.12	-3822.66	323.60	1486.37	-3570.26	126.46	1460.07	710.28	-271.23	79.23	1310.49	-274.68	76.63	714.18
2.20000	-3488.28	224.60	24.06	-3507.07	212.21	53.82	-3464.25	129.63	13.31	-3516.77	120.81	44.63	-2974.14	49.40	24.49	-3758.20	49.86	33.99	-1833.33	85.50	233.36	-3387.08	286.81	59.12	-4004.18	-206.40	727.35	0.00	0.00	0.00	-3735.36	-3.03	1478.38	-3691.25	0.03	1499.12	-3824.30	323.02	1487.11	-3570.70	125.66	1459.95	710.14	-271.14	79.19	1310.54	-274.56	76.76	713.64
2.21000	-3488.28	224.60	24.06	-3507.07	212.21	53.82	-3459.41	129.63	14.71	-3468.17	122.58	52.62	-2974.14	49.40	24.49	-3758.20	49.86	33.99	-1833.33	85.50	233.36	-3385.37	286.85	59.07	-4007.66	-206.25	731.71	0.00	0.00	0.00	-3735.36	-3.03	1478.38	-3691.25	0.03	1499.12	-3825.87	322.43	1487.86	-3569.70	123.20	1459.82	709.38	-271.55	78.92	1310.41	-274.55	76.92	714.21
2.22000	-3488.28	224.60	24.06	-3507.07	212.21	53.82	-3481.97	128.50	9.81	-3499.08	121.13	47.84	-2974.14	49.40	24.49	-3758.20	49.86	33.99	-1833.33	85.50	233.36	-3383.73	286.87	58.98	-4011.08	-206.08	736.07	0.00	0.00	0.00	-3735.36	-3.03	1478.38	-3691.25	0.03	1499.12	-3827.40	321.83	1488.62	-3581.36	121.65	1459.13	710.60	-271.24	79.20	1310.24	-274.66	76.74	714.01
2.23000	-3488.28	224.60	24.06	-3507.07	212.21	53.82	-3468.64	129.98	13.73	-3464.26	120.59	51.95	-2974.14	49.40	24.49	-3758.20	49.86	33.99	-1833.33	85.50	233.36	-3382.17	286.87	58.83	-4014.43	-205.89	740.41	0.00	0.00	0.00	-3735.36	-3.03	1478.38	-3691.25	0.03	1499.12	-3828.86	321.21	1489.38	-3553.70	119.96	1459.55	710.16	-271.23	79.25	1310.22	-274.64	76.64	713.70
2.24000	-3488.28	224.60	24.06	-3507.07	212.21	53.82	-3464.07	128.28	13.87	-3480.14	118.33	50.84	-2974.14	49.40	24.49	-3758.20	49.86	33.99	-1833.33	85.50	233.36	-3380.68	286.87	58.62	-4017.72	-205.68	744.73	0.00	0.00	0.00	-3735.36	-3.03	1478.38	-3691.25	0.03	1499.12	-3830.28	320.59	1490.15	-3563.83	117.98	1459.69	709.52	-271.17	79.07	1310.54	-274.53	76.71	713.62
2.25000	-3488.28	224.60	24.06	-3507.07	212.21	53.82	-3459.42	128.44	13.81	-3483.59	120.77	50.95	-2974.14	49.40	24.49	-3758.20	49.86	33.99	-1833.33	85.50	233.36	-3379.26	286.84	58.36	-4020.95	-205.44	749.05	0.00	0.00	0.00	-3735.36	-3.03	1478.38	-3691.25	0.03	1499.12	-3831.64	319.95	1490.92	-3582.57	118.76	1460.15	709.51	-271.14	79.08	1310.40	-274.47	76.66	714.31
2.26000	-3488.28	224.60	24.06	-3507.07	212.21	53.82	-3497.23	129.54	8.00	-3482.25	121.02	49.26	-2974.14	49.40	24.49	-3758.20	49.86	33.99	-1833.33	85.50	233.36	-3377.91	286.80	58.05	-4024.11	-205.18	753.36	0.00	0.00	0.00	-3735.36	-3.03	1478.38	-3691.25	0.03	1499.12	-3832.94	319.31	1491.69	-3601.75	117.02	1460.14	710.06	-271.19	79.23	1310.44	-274.62	76.75	714.68
2.27000	-3488.28	224.60	24.06	-3507.07	212.21	53.82	-3458.09	128.60	13.90	-3458.57	120.53	51.43	-2974.14	49.40	24.49	-3758.20	49.86	33.99	-1833.33	85.50	233.36	-3376.64	286.75	57.68	-4027.21	-204.90	757.65	0.00	0.00	0.00	-3735.36	-3.03	1478.38	-3691.25	0.03	1499.12	-3834.19	318.65	1492.47	-3574.37	116.22	1459.63	709.69	-271.29	79.03	1310.52	-275.06	76.65	714.89
2.28000	-3488.28	224.60	24.06	-3507.07	212.21	53.82	-3454.47	127.99	14.28	-3503.97	119.80	45.95	-2974.14	49.40	24.49	-3758.20	49.86	33.99	-1833.33	85.50	233.36	-3375.43	286.69	57.26	-4030.24	-204.59	761.93	0.00	0.00	0.00	-3735.36	-3.03	1478.38	-3691.25	0.03	1499.12	-3835.39	317.98	1493.26	-3576.34	115.52	1459.31	710.21	-271.08	79.21	1310.93	-274.78	76.79	714.38
2.29000	-3488.28	224.60	24.06	-3507.07	212.21	53.82	-3461.59	128.65	14.00	-3457.05	119.24	53.02	-2974.14	49.40	24.49	-3758.20	49.86	33.99	-1833.33	85.50	233.36	-3374.29	286.60	56.78	-4033.20	-204.26	766.19	0.00	0.00	0.00	-3735.36	-3.03	1478.38	-3691.25	0.03	1499.12	-3836.53	317.30	1494.05	-3573.03	114.25	1459.93	709.55	-271.17	79.06	1310.85	-274.79	76.82	713.73
2.30000	-3488.28	224.60	24.06	-3507.07	212.21	53.82	-3474.06	128.97	11.30	-3455.48	120.38	53.36	-2974.14	49.40	24.49	-3758.20	49.86	33.99	-1833.33	85.50	233.36	-3373.22	286.51	56.26	-4036.10	-203.90	770.45	0.00	0.00	0.00	-3735.36	-3.03	1478.38	-3691.25	0.03	1499.12	-3837.62	316.61	1494.84	-3585.06	113.70	1460.60	709.79	-271.37	79.17	1310.72	-275.06	76.51	714.22
2.31000	-3488.28	224.60	24.06	-3507.07	212.21	53.82	-3484.49	129.24	9.14	-3490.54	120.15	48.40	-2974.14	49.40	24.49	-3758.20	49.86	33.99	-1833.33	85.50	233.36	-3372.22	286.40	55.68	-4038.93	-203.52	774.69	0.00	0.00	0.00	-3735.36	-3.03	1478.38	-3691.25	0.03	1499.12	-3838.65	315.91	1495.64	-3588.18	114.03	1459.62	708.94	-271.35	78.94	1310.49	-274.66	76.59	714.62
2.32000	-3488.28	224.60	24.06	-3507.07	212.21	53.82	-3480.98	128.12	10.53	-3484.62	120.51	47.84	-2974.14	49.40	24.49	-3758.20	49.86	33.99	-1833.33	85.50	233.36	-3371.28	286.28	55.06	-4041.69	-203.12	778.91	0.00	0.00	0.00	-3735.36	-3.03	1478.38	-3691.25	0.03	1499.12	-3839.63	315.20	1496.45	-3540.56	112.50	1459.55	709.67	-271.27	78.99	1310.71	-274.64	76.70	714.27
2.33000	-3488.28	224.60	24.06	-3507.07	212.21	53.82	-3454.83	129.30	14.91	-3471.02	121.00	50.26	-2974.14	49.40	24.49	-3758.20	49.86	33.99	-1833.33	85.50	233.36	-3370.41	286.14	54.38	-4044.37	-202.69	783.12	0.00	0.00	0.00	-3735.36	-3.03	1478.38	-3691.25	0.03	1499.12	-3840.56	314.47	1497.25	-3592.42	113.44	1461.67	709.67	-271.35	78.94	1310.71	-274.91	76.64	713.88
2.34000	-3488.28	224.60	24.06	-3507.07	212.21	53.82	-3480.59	130.18	10.55	-3478.74	120.78	50.04	-2974.14	49.40	24.49	-3758.20	49.86	33.99	-1833.33	85.50	233.36	-3369.61	285.99	53.65	-4046.99	-202.24	787.32	0.00	0.00	0.00	-3735.36	-3.03	1478.38	-3691.25	0.03	1499.12	-3841.43	313.74	1498.07	-3599.48	113.54	1461.11	709.71	-271.24	78.88	1311.28	-274.80	76.91	713.61
2.35000	-3488.28	224.60	24.06	-3507.07	212.21	53.82	-3475.32	128.34	11.00	-3496.70	120.30	47.76	-2974.14	49.40	24.49	-3758.20	49.86	33.99	-1833.33	85.50	233.36	-3368.88	285.82	52.87	-4049.54	-201.76	791.50	0.00	0.00	0.00	-3735.36	-3.03	1478.38	-3691.25	0.03	1499.12	-3842.25	313.00	1498.88	-3574.28	114.81	1460.57	709.41	-271.21	78.84	1310.65	-274.52	76.62	714.12
2.36000	-3488.28	224.60	24.06	-3507.07	212.21	53.82	-3469.04	129.32	12.57	-3488.47	120.52	48.90	-2974.14	49.40	24.49	-3758.20	49.86	33.99	-1833.33	85.50	233.36	-3368.21	285.64	52.04	-4052.02	-201.25	795.67	0.00	0.00	0.00	-3735.36	-3.03	1478.38	-3691.25	0.03	1499.12	-3843.02	312.24	1499.70	-3584.80	114.84	1461.53	710.09	-271.59	79.21	1310.63	-274.60	76.74	713.68
2.37000	-3488.28	224.60	24.06	-3507.07	212.21	53.82	-3480.10	128.49	11.10	-3431.36	119.68	56.10	-2974.14	49.40	24.49	-3758.20	49.86	33.99	-1833.33	85.50	233.36	-3367.60	285.45	51.16	-4054.42	-200.72	799.82	0.00	0.00	0.00	-3735.36	-3.03	1478.38	-3691.25	0.03	1499.12	-3843.73	311.48	1500.53	-3602.33	116.16	1462.11	709.57	-271.45	78.88	1309.98	-274.65	76.67	714.01
2.38000	-3488.28	224.60	24.06	-3507.07	212.21	53.82	-3490.54	128.68	9.40	-3517.81	120.49	44.42	-2974.14	49.40	24.49	-3758.20	49.86	33.99	-1833.33	85.50	233.36	-3367.06	285.25	50.24	-4056.75	-200.17	803.96	0.00	0.00	0.00	-3735.36	-3.03	1478.38	-3691.25	0.03	1499.12	-3844.39	310.70	1501.35	-3567.65	117.91	1461.87	709.94	-271.58	78.98	1310.64	-274.55	76.79	713.92
2.39000	-3488.28	224.60	24.06	-3507.07	212.21	53.82	-3480.52	129.18	10.40	-3473.57	118.57	50.71	-2974.14	49.40	24.49	-3758.20	49.86	33.99	-1833.33	85.50	233.36	-3366.58	285.03	49.26	-4059.01	-199.59	808.08	0.00	0.00	0.00	-3735.36	-3.03	1478.38	-3691.25	0.03	1499.12	-3845.00	309.92	1502.18	-3585.25	119.62	1463.06	709.67	-271.59	78.89	1311.00	-274.49	76.71	714.04
2.40000	-3488.28	224.60	24.06	-3507.07	212.21	53.82	-3476.49	129.52	11.07	-3455.71	121.48	54.44	-2974.14	49.40	24.49	-3758.20	49.86	33.99	-1833.33	85.50	233.36	-3366.16	284.80	48.24	-4061.19	-198.98	812.18	0.00	0.00	0.00	-3735.36	-3.03	1478.38	-3691.25	0.03	1499.12	-3845.56	309.13	1503.02	-3589.25	119.93	1463.36	710.28	-271.43	79.13	1310.62	-274.70	76.72	714.40
2.41000	-3488.28	224.60	24.06	-3507.07	212.21	53.82	-3470.85	129.76	12.96	-3488.72	119.85	47.88	-2974.14	49.40	24.49	-3758.20	49.86	33.99	-1833.33	85.50	233.36	-3365.80	284.55	47.17	-4063.29	-198.35	816.27	0.00	0.00	0.00	-3735.36	-3.03	1478.38	-3691.25	0.03	1499.12	-3846.06	308.32	1503.86	-3587.77	121.69	1462.75	710.33	-271.48	79.03	1310.56	-274.62	76.88	713.29
2.42000	-3488.28	224.60	24.06	-3507.07	212.21	53.82	-3474.25	128.92	11.76	-3476.79	119.52	50.54	-2974.14	49.40	24.49	-3758.20	49.86	33.99	-1833.33	85.50	233.36	-3365.51	284.29	46.05	-4065.32	-197.69	820.34	0.00	0.00	0.00	-3735.36	-3.03	1478.38	-3691.25	0.03	1499.12	-3846.52	307.51	1504.70	-3573.77	124.07	1463.45	710.03	-271.42	79.08	1310.49	-274.52	76.73	713.45
2.43000	-3488.28	224.60	24.06	-3507.07	212.21	53.82	-3500.39	127.99	8.04	-3470.09	119.35	50.94	-2974.14	49.40	24.49	-3758.20	49.86	33.99	-1833.33	85.50	233.36	-3365.27	284.02	44.89	-4067.27	-197.00	824.40	0.00	0.00	0.00	-3735.36	-3.03	1478.38	-3691.25	0.03	1499.12	-3846.92	306.68	1505.55	-3583.64	125.33	1464.49	708.77	-271.41	78.79	1310.65	-274.67	76.84	714.37
2.44000	-3488.28	224.60	24.06	-3507.07	212.21	53.82	-3506.87	128.07	6.98	-3496.42	120.80	46.66	-2974.14	49.40	24.49	-3758.20	49.86	33.99	-1833.33	85.50	233.36	-3365.10	283.73	43.68	-4069.15	-196.29	828.43	0.00	0.00	0.00	-3735.36	-3.03	1478.38	-3691.25	0.03	1499.12	-3847.26	305.85	1506.40	-3584.23	127.67	1464.36	709.85	-271.27	79.01	1311.02	-274.80	76.84	713.88
2.45000	-3488.28	224.60	24.06	-3507.07	212.21	53.82	-3487.19	128.41	10.47	-3495.46	121.13	47.57	-2974.14	49.40	24.49	-3758.20	49.86	33.99	-1833.33	85.50	233.36	-3364.98	283.44	42.43	-4070.95	-195.55	832.45	0.00	0.00	0.00	-3735.36	-3.03	1478.38	-3691.25	0.03	1499.12	-3847.56	305.01	1507.25	-3582.47	130.97	1464.41	710.21	-271.40	79.13	1310.33	-274.78	76.74	713.76
2.46000	-3488.28	224.60	24.06	-3507.07	212.21	53.82	-3469.49	129.95	12.47	-3463.12	120.80	52.20	-2974.14	49.40	24.49	-3758.20	49.86	33.99	-1833.33	85.50	233.36	-3364.93	283.13	41.13	-4072.66	-194.78	836.46	0.00	0.00	0.00	-3735.36	-3.03	1478.38	-3691.25	0.03	1499.12	-3847.81	304.16	1508.11	-3594.55	132.25	1464.24	709.69	-270.94	79.09	1310.52	-274.83	76.82	714.48
2.47000	-3488.28	224.60	24.06	-3507.07	212.21	53.82	-3485.55	128.54	10.22	-3484.01	119.57	48.57	-2974.14	49.40	24.49	-3758.20	49.86	33.99	-1833.33	85.50	233.36	-3364.93	282.80	39.78	-4074.30	-193.98	840.44	0.00	0.00	0.00	-3735.36	-3.03	1478.38	-3691.25	0.03	1499.12	-3848.00	303.29	1508.97	-3597.91	136.03	1464.02	709.50	-271.50	79.03	1310.82	-274.75	77.00	714.85
2.48000	-3488.28	224.60	24.06	-3507.07	212.21	53.82	-3486.16	129.13	10.00	-3463.54	122.18	51.90	-2974.14	49.40	24.49	-3758.20	49.86	33.99	-1833.33	85.50	233.36	-3364.99	282.47	38.39	-4075.86	-193.16	844.40	0.00	0.00	0.00	-3735.36	-3.03	1478.38	-3691.25	0.03	1499.12	-3848.14	302.42	1509.83	-3603.05	137.96	1464.05	709.98	-271.46	79.08	1310.26	-274.75	76.78	714.59
2.49000	-3488.28	224.60	24.06	-3507.07	212.21	53.82	-3473.39	128.76	12.15	-3488.14	122.11	49.03	-2974.14	49.40	24.49	-3758.20	49.86	33.99	-1833.33	85.50	233.36	-3365.11	282.12	36.96	-4077.34	-192.31	848.35	0.00	0.00	0.00	-3735.36	-3.03	1478.38	-3694.04	-0.47	1498.99	-3848.23	301.54	1510.70	-3626.84	139.38	1465.00	710.04	-271.33	79.10	1310.36	-274.79	76.78	713.95
2.50000	-3488.28	224.60	24.06	-3507.07	212.21	53.82	-3483.05	128.97	10.16	-3486.93	121.02	48.75	-2974.14	49.40	24.49	-3758.20	49.86	33.99	-1833.33	85.50	233.36	-3365.28	281.76	35.48	-4078.73	-191.43	852.28	0.00	0.00	0.00	-3735.36	-3.03	1478.38	-3709.64	-0.16	1498.91	-3848.27	300.65	1511.57	-3638.90	142.29	1465.47	709.83	-271.15	79.22	1310.34	-274.71	76.69	714.14
2.51000	-3488.28	224.60	24.06	-3507.07	212.21	53.82	-3473.33	128.72	11.77	-3509.77	120.03	45.66	-2974.14	49.40	24.49	-3758.20	49.86	33.99	-1833.33	85.50	233.36	-3365.51	281.38	33.96	-4080.05	-190.53	856.19	0.00	0.00	0.00	-3735.36	-3.03	1478.38	-3681.34	-1.59	1497.14	-3848.26	299.76	1512.44	-3626.37	143.87	1465.42	710.00	-270.98	79.29	1310.53	-274.64	76.96	714.05
2.52000	-3488.28	224.60	24.06	-3507.07	212.21	53.82	-3481.17	129.18	11.10	-3495.24	121.31	47.53	-2974.14	49.40	24.49	-3758.20	49.86	33.99	-1833.33	85.50	233.36	-3365.79	281.00	32.40	-4081.28	-189.59	860.08	0.00	0.00	0.00	-3735.36	-3.03	1478.38	-3689.23	-2.72	1496.95	-3848.20	298.85	1513.32	-3623.48	145.94	1464.87	709.19	-271.24	78.94	1310.17	-274.86	76.71	713.86
2.53000	-3488.28	224.60	24.06	-3507.07	212.21	53.82	-3474.18	128.91	12.48	-3487.29	122.27	48.82	-2974.14	49.40	24.49	-3758.20	49.86	33.99	-1833.33	85.50	233.36	-3366.13	280.60	30.79	-4082.42	-188.63	863.94	0.00	0.00	0.00	-3735.36	-3.03	1478.38	-3692.53	-2.68	1496.00	-3848.09	297.93	1514.20	-3603.81	146.62	1463.52	708.42	-271.48	78.59	1310.10	-274.81	76.49	713.89
2.54000	-3488.28	224.60	24.06	-3507.07	212.21	53.82	-3493.72	127.88	9.13	-3453.23	121.50	53.82	-2974.14	49.40	24.49	-3758.20	49.86	33.99	-1833.33	85.50	233.36	-3366.52	280.19	29.14	-4083.48	-187.63	867.79	0.00	0.00	0.00	-3735.36	-3.03	1478.38	-3653.80	-3.09	1494.12	-3847.93	297.01	1515.08	-3608.76	149.69	1463.16	709.56	-271.51	78.86	1310.78	-274.67	76.82	713.90
2.55000	-3488.28	224.60	24.06	-3507.07	212.21	53.82	-3486.42	129.47	10.59	-3485.80	121.31	48.50	-2974.14	49.40	24.49	-3758.20	49.86	33.99	-1833.33	85.50	233.36	-3366.97	279.77	27.46	-4084.46	-186.61	871.62	0.00	0.00	0.00	-3735.36	-3.03	1478.38	-3669.84	-2.27	1493.54	-3847.72	296.08	1515.96	-3636.31	151.05	1464.38	709.98	-271.44	79.05	1310.57	-274.36	76.92	713.99
2.56000	-3488.28	224.60	24.06	-3507.07	212.21	53.82	-3499.11	128.99	8.13	-3492.86	121.90	49.33	-2974.14	49.40	24.49	-3758.20	49.86	33.99	-1833.33	85.50	233.36	-3367.46	279.34	25.73	-4085.35	-185.56	875.43	0.00	0.00	0.00	-3735.36	-3.03	1478.38	-3674.07	-2.59	1493.93	-3847.46	295.13	1516.85	-3613.18	152.99	1462.77	709.69	-271.34	78.94	1310.90	-274.76	76.86	714.24
2.57000	-3488.28	224.60	24.06	-3507.07	212.21	53.82	-3482.70	129.07	11.43	-3500.25	121.23	48.42	-2974.14	49.40	24.49	-3758.20	49.86	33.99	-1833.33	85.50	233.36	-3368.01	278.89	23.96	-4086.15	-184.48	879.22	0.00	0.00	0.00	-3735.36	-3.03	1478.38	-3679.85	-2.22	1492.50	-3847.14	294.18	1517.74	-3623.31	154.65	1463.45	709.70	-271.35	79.15	1310.24	-274.83	76.74	714.17
2.58000	-3488.28	224.60	24.06	-3507.07	212.21	53.82	-3489.14	128.67	9.49	-3474.42	120.88	50.99	-2974.14	49.40	24.49	-3758.20	49.86	33.99	-1833.33	85.50	233.36	-3368.61	278.44	22.14	-4086.87	-183.37	882.98	0.00	0.00	0.00	-3735.36	-3.03	1478.38	-3642.02	-0.30	1490.91	-3846.78	293.23	1518.63	-3650.22	156.98	1463.55	710.61	-271.30	79.31	1310.50	-274.50	76.74	713.85
2.59000	-3488.28	224.60	24.06	-3507.07	212.21	53.82	-3519.16	129.11	4.99	-3446.86	121.38	55.62	-2974.14	49.40	24.49	-3758.20	49.86	33.99	-1833.33	85.50	233.36	-3369.27	277.97	20.29	-4087.49	-182.23	886.73	0.00	0.00	0.00	-3735.36	-3.03	1478.38	-3642.76	0.17	1490.45	-3846.37	292.26	1519.53	-3648.23	159.28	1463.46	710.29	-271.30	79.09	1310.30	-274.52	76.76	714.46
2.60000	-3488.28	224.60	24.06	-3507.07	212.21	53.82	-3499.79	128.35	7.66	-3439.12	122.34	55.70	-2974.14	49.40	24.49	-3758.20	49.86	33.99	-1833.33	85.50	233.36	-3369.97	277.49	18.40	-4088.03	-181.06	890.45	0.00	0.00	0.00	-3735.36	-3.03	1478.38	-3649.61	1.82	1490.04	-3845.91	291.28	1520.42	-3659.31	160.66	1464.62	709.93	-271.34	79.10	1310.61	-274.40	76.87	714.25
2.61000	-3488.28	224.60	24.06	-3507.07	212.21	53.82	-3469.05	128.38	13.12	-3478.45	122.31	51.38	-2974.14	49.40	24.49	-3758.20	49.86	33.99	-1833.33	85.50	233.36	-3370.72	277.00	16.48	-4088.48	-179.86	894.15	0.00	0.00	0.00	-3735.36	-3.03	1478.38	-3649.07	3.29	1488.73	-3845.40	290.30	1521.32	-3649.33	161.47	1465.36	709.99	-271.45	79.06	1310.91	-274.32	77.00	714.91
2.62000	-3488.28	224.60	24.06	-3507.07	212.21	53.82	-3465.65	129.21	14.31	-3471.12	123.39	52.30	-2974.14	49.40	24.49	-3758.20	49.86	33.99	-1833.33	85.50	233.36	-3371.52	276.49	14.51	-4088.84	-178.63	897.83	0.00	0.00	0.00	-3735.36	-3.03	1478.38	-3641.30	5.39	1488.50	-3844.84	289.31	1522.22	-3662.90	163.26	1464.63	710.02	-271.37	79.17	1310.75	-274.34	77.05	714.31
2.63000	-3488.28	224.60	24.06	-3507.07	212.21	53.82	-3478.96	129.14	10.27	-3497.51	123.37	48.73	-2974.14	49.40	24.49	-3758.20	49.86	33.99	-1833.33	85.50	233.36	-3372.37	275.98	12.50	-4089.11	-177.37	901.48	0.00	0.00	0.00	-3735.36	-3.03	1478.38	-3649.75	6.85	1487.45	-3844.23	288.31	1523.13	-3694.15	165.58	1464.10	710.07	-271.14	79.24	1310.68	-274.47	76.96	713.84
2.64000	-3488.28	224.60	24.06	-3507.07	212.21	53.82	-3480.33	128.57	11.17	-3475.59	121.12	50.50	-2974.14	49.40	24.49	-3758.20	49.86	33.99	-1833.33	85.50	233.36	-3373.27	275.45	10.46	-4089.28	-176.08	905.12	0.00	0.00	0.00	-3735.36	-3.03	1478.38	-3655.14	7.79	1486.49	-3843.57	287.30	1524.03	-3684.99	167.72	1464.07	709.85	-271.38	79.12	1310.35	-274.67	76.78	713.89
2.65000	-3488.28	224.60	24.06	-3507.07	212.21	53.82	-3483.85	129.21	10.30	-3515.13	122.52	46.99	-2974.14	49.40	24.49	-3758.20	49.86	33.99	-1833.33	85.50	233.36	-3374.21	274.92	8.38	-4089.36	-174.76	908.73	0.00	0.00	0.00	-3735.36	-3.03	1478.38	-3644.08	10.81	1486.13	-3842.87	286.29	1524.94	-3680.77	168.84	1464.76	709.85	-271.12	79.18	1310.70	-274.70	76.81	714.58
2.66000	-3488.28	224.60	24.06	-3507.07	212.21	53.82	-3487.13	128.67	10.57	-3502.76	121.60	47.72	-2974.14	49.40	24.49	-3758.20	49.86	33.99	-1833.33	85.50	233.36	-3375.20	274.37	6.26	-4089.35	-173.40	912.31	0.00	0.00	0.00	-3735.36	-3.03	1478.38	-3643.26	13.55	1484.35	-3842.11	285.27	1525.85	-3693.36	169.14	1464.86	709.80	-271.44	78.99	1310.21	-274.70	76.66	714.48
2.67000	-3488.28	224.60	24.06	-3507.07	212.21	53.82	-3496.60	129.12	9.27	-3477.95	121.04	50.62	-2974.14	49.40	24.49	-3758.20	49.86	33.99	-1833.33	85.50	233.36	-3376.24	273.81	4.11	-4089.25	-172.02	915.87	0.00	0.00	0.00	-3735.36	-3.03	1478.38	-3634.99	15.59	1483.98	-3841.31	284.24	1526.76	-3715.91	170.90	1464.36	709.98	-271.42	78.91	1310.27	-274.59	76.62	714.40
2.68000	-3488.28	224.60	24.06	-3507.07	212.21	53.82	-3479.98	129.78	12.41	-3473.50	120.76	51.26	-2974.14	49.40	24.49	-3758.20	49.86	33.99	-1833.33	85.50	233.36	-3377.32	273.24	1.92	-4089.05	-170.60	919.41	0.00	0.00	0.00	-3735.36	-3.03	1478.38	-3632.46	18.59	1483.28	-3840.46	283.20	1527.67	-3691.28	171.54	1463.70	709.86	-271.34	79.11	1310.35	-274.55	76.89	713.94
2.69000	-3488.28	224.60	24.06	-3507.07	212.21	53.82	-3473.51	129.55	13.12	-3488.19	122.26	49.82	-2974.14	49.40	24.49	-3758.20	49.86	33.99	-1833.33	85.50	233.36	-3378.45	272.66	-0.31	-4088.76	-169.15	922.93	0.00	0.00	0.00	-3735.36	-3.03	1478.38	-3625.67	22.02	1481.94	-3839.56	282.16	1528.59	-3713.13	174.16	1464.20	710.38	-271.30	79.19	1310.81	-274.79	76.88	713.57
2.70000	-3488.28	224.60	24.06	-3507.07	212.21	53.82	-3473.05	129.88	12.95	-3494.64	121.91	49.69	-2974.14	49.40	24.49	-3758.20	49.86	33.99	-1833.33	85.50	233.36	-3379.62	272.07	-2.57	-4088.37	-167.67	926.42	0.00	0.00	0.00	-3735.36	-3.03	1478.38	-3628.98	25.03	1481.22	-3838.61	281.10	1529.50	-3708.36	175.45	1463.28	710.19	-271.30	79.12	1310.42	-274.52	76.95	713.90
2.71000	-3488.28	224.60	24.06	-3507.07	212.21	53.82	-3478.63	129.34	12.22	-3483.81	121.87	52.41	-2974.14	49.40	24.49	-3758.20	49.86	33.99	-1833.33	85.50	233.36	-3380.83	271.47	-4.86	-4087.88	-166.16	929.88	0.00	0.00	0.00	-3735.36	-3.03	1478.38	-3633.65	27.84	1480.54	-3837.61	280.04	1530.42	-3713.09	177.06	1463.04	709.90	-271.42	78.96	1310.87	-274.64	76.90	713.61
2.72000	-3488.28	224.60	24.06	-3507.07	212.21	53.82	-3468.52	129.91	12.90	-3480.15	123.56	51.98	-2974.14	49.40	24.49	-3758.20	49.86	33.99	-1833.33	85.50	233.36	-3382.09	270.86	-7.19	-4087.30	-164.61	933.32	0.00	0.00	0.00	-3735.36	-3.03	1478.38	-3623.82	30.98	1479.11	-3836.57	278.98	1531.34	-3717.74	178.64	1462.79	709.57	-271.21	79.08	1310.84	-274.73	76.82	714.83
2.73000	-3488.28	224.60	24.06	-3507.07	212.21	53.82	-3466.01	129.62	13.78	-3487.37	122.11	50.97	-2974.14	49.40	24.49	-3758.20	49.86	33.99	-1833.33	85.50	233.36	-3383.38	270.24	-9.56	-4086.62	-163.03	936.73	0.00	0.00	0.00	-3735.36	-3.03	1478.38	-3633.24	34.68	1478.25	-3835.48	277.90	1532.26	-3722.31	180.20	1462.54	709.55	-271.58	78.89	1310.53	-274.60	76.78	714.67
2.74000	-3488.28	224.60	24.06	-3507.07	212.21	53.82	-3475.78	128.91	12.63	-3495.63	121.15	51.29	-2974.14	49.40	24.49	-3758.20	49.86	33.99	-1833.33	85.50	233.36	-3384.72	269.61	-11.95	-4085.84	-161.42	940.12	0.00	0.00	0.00	-3735.36	-3.03	1478.38	-3640.37	37.91	1478.64	-3834.34	276.82	1533.18	-3726.80	181.73	1462.28	709.47	-271.34	79.00	1310.71	-274.78	76.79	714.30
2.75000	-3488.28	224.60	24.06	-3507.07	212.21	53.82	-3478.27	129.00	12.64	-3479.16	121.43	52.68	-2974.14	49.40	24.49	-3758.20	49.86	33.99	-1833.33	85.50	233.36	-3386.11	268.97	-14.38	-4084.96	-159.78	943.48	0.00	0.00	0.00	-3735.36	-3.03	1478.38	-3641.19	41.48	1477.71	-3833.16	275.74	1534.11	-3731.21	183.23	1462.01	709.55	-271.03	79.10	1310.50	-274.78	76.63	713.75
2.76000	-3488.28	224.60	24.06	-3507.07	212.21	53.82	-3479.68	129.04	11.93	-3518.30	121.62	47.14	-2974.14	49.40	24.49	-3758.20	49.86	33.99	-1833.33	85.50	233.36	-3387.53	268.32	-16.84	-4083.98	-158.10	946.82	0.00	0.00	0.00	-3735.36	-3.03	1478.38	-3633.06	44.79	1476.07	-3831.92	274.64	1535.03	-3735.54	184.70	1461.74	709.80	-271.31	79.06	1310.23	-274.63	76.73	713.60
2.77000	-3488.28	224.60	24.06	-3507.07	212.21	53.82	-3467.61	128.78	14.76	-3458.57	121.89	57.30	-2974.14	49.40	24.49	-3758.20	49.86	33.99	-1833.33	85.50	233.36	-3388.99	267.65	-19.34	-4082.90	-156.39	950.13	0.00	0.00	0.00	-3735.36	-3.03	1478.38	-3624.65	47.99	1475.21	-3830.64	273.54	1535.96	-3739.79	186.15	1461.46	709.72	-271.15	79.08	1310.21	-274.67	76.83	714.35
2.78000	-3488.28	224.60	24.06	-3507.07	212.21	53.82	-3466.24	128.85	15.32	-3479.21	121.38	54.04	-2974.14	49.40	24.49	-3758.20	49.86	33.99	-1833.33	85.50	233.36	-3390.49	266.98	-21.86	-4081.71	-154.65	953.41	0.00	0.00	0.00	-3735.36	-3.03	1478.38	-3636.83	51.83	1475.07	-3829.32	272.44	1536.89	-3743.97	187.57	1461.17	709.68	-271.17	79.09	1310.30	-275.02	76.72	714.35
2.79000	-3488.28	224.60	24.06	-3507.07	212.21	53.82	-3467.52	129.56	14.54	-3487.24	119.84	52.55	-2974.14	49.40	24.49	-3758.20	49.86	33.99	-1833.33	85.50	233.36	-3392.03	266.30	-24.42	-4080.43	-152.87	956.66	0.00	0.00	0.00	-3735.36	-3.03	1478.38	-3664.12	54.44	1475.02	-3827.94	271.32	1537.81	-3748.06	188.97	1460.88	710.12	-271.42	79.17	1310.40	-274.54	76.89	714.17
2.80000	-3488.28	224.60	24.06	-3507.07	212.21	53.82	-3487.58	129.74	13.67	-3476.82	120.76	56.48	-2974.14	49.40	24.49	-3758.20	49.86	33.99	-1833.33	85.50	233.36	-3393.60	265.61	-27.01	-4079.04	-151.06	959.89	0.00	0.00	0.00	-3735.36	-3.03	1478.38	-3653.41	57.92	1474.26	-3826.53	270.20	1538.74	-3752.08	190.33	1460.58	709.51	-271.51	78.98	1310.98	-274.61	77.01	713.70
2.81000	-3488.28	224.60	24.06	-3507.07	212.21	53.82	-3462.11	129.46	16.90	-3500.81	122.14	52.10	-2974.14	49.40	24.49	-3758.20	49.86	33.99	-1833.33	85.50	233.36	-3395.22	264.91	-29.63	-4077.55	-149.21	963.09	0.00	0.00	0.00	-3735.36	-3.03	1478.38	-3652.51	60.37	1473.59	-3825.06	269.07	1539.67	-3756.02	191.68	1460.28	709.67	-271.30	78.99	1310.67	-274.76	76.96	713.59
2.82000	-3488.28	224.60	24.06	-3507.07	212.21	53.82	-3474.56	130.73	16.27	-3444.23	120.55	61.76	-2974.14	49.40	24.49	-3758.20	49.86	33.99	-1833.33	85.50	233.36	-3396.87	264.20	-32.28	-4075.95	-147.33	966.26	0.00	0.00	0.00	-3735.36	-3.03	1478.38	-3655.61	64.74	1473.43	-3823.55	267.94	1540.60	-3759.88	192.99	1459.97	710.11	-271.50	79.14	1310.49	-275.13	76.77	713.69
2.83000	-3488.28	224.60	24.06	-3507.07	212.21	53.82	-3488.07	129.78	14.84	-3456.75	121.46	60.47	-2974.14	49.40	24.49	-3758.20	49.86	33.99	-1833.33	85.50	233.36	-3398.56	263.48	-34.96	-4074.25	-145.41	969.41	0.00	0.00	0.00	-3735.36	-3.03	1478.38	-3649.98	66.28	1472.73	-3821.99	266.80	1541.54	-3763.66	194.28	1459.65	709.61	-271.79	78.86	1310.65	-274.69	76.75	714.40
2.84000	-3488.28	224.60	24.06	-3507.07	212.21	53.82	-3474.74	129.08	17.66	-3434.20	120.74	64.71	-2974.14	49.40	24.49	-3758.20	49.86	33.99	-1833.33	85.50	233.36	-3400.28	262.75	-37.67	-4072.44	-143.47	972.52	0.00	0.00	0.00	-3735.36	-3.03	1478.38	-3642.20	69.62	1471.30	-3820.38	265.66	1542.47	-3767.37	195.55	1459.33	709.47	-271.52	78.93	1310.35	-274.55	76.88	714.29
2.85000	-3488.28	224.60	24.06	-3507.07	212.21	53.82	-3470.57	130.42	18.33	-3456.45	119.10	61.24	-2974.14	49.40	24.49	-3758.20	49.86	33.99	-1833.33	85.50	233.36	-3402.04	262.01	-40.40	-4070.53	-141.48	975.61	0.00	0.00	0.00	-3735.36	-3.03	1478.38	-3652.74	72.32	1470.82	-3818.73	264.51	1543.40	-3770.99	196.78	1459.01	709.66	-271.18	79.01	1310.37	-274.70	76.83	714.79
2.86000	-3488.28	224.60	24.06	-3507.07	212.21	53.82	-3492.61	130.24	15.09	-3477.53	122.96	60.46	-2974.14	49.40	24.49	-3758.20	49.86	33.99	-1833.33	85.50	233.36	-3403.83	261.26	-43.17	-4068.50	-139.46	978.67	0.00	0.00	0.00	-3735.36	-3.03	1478.38	-3652.22	75.22	1470.52	-3817.04	263.35	1544.33	-3774.54	198.00	1458.67	709.61	-271.47	79.04	1310.58	-274.64	76.74	713.98
2.87000	-3488.28	224.60	24.06	-3507.07	212.21	53.82	-3490.25	129.65	16.79	-3475.06	120.00	62.34	-2974.14	49.40	24.49	-3758.20	49.86	33.99	-1833.33	85.50	233.36	-3405.65	260.50	-45.96	-4066.37	-137.40	981.69	0.00	0.00	0.00	-3735.36	-3.03	1478.38	-3651.72	77.38	1470.28	-3815.30	262.19	1545.27	-3778.01	199.19	1458.33	709.74	-271.53	78.92	1310.47	-274.80	76.59	714.15
2.88000	-3488.28	224.60	24.06	-3507.07	212.21	53.82	-3477.93	129.55	20.12	-3473.11	120.77	62.97	-2974.14	49.40	24.49	-3758.20	49.86	33.99	-1833.33	85.50	233.36	-3407.51	259.74	-48.78	-4064.14	-135.31	984.69	0.00	0.00	0.00	-3735.36	-3.03	1478.38	-3663.64	79.16	1470.36	-3813.51	261.02	1546.20	-3781.41	200.35	1457.99	710.13	-271.36	79.10	1310.62	-274.72	76.77	713.57
2.89000	-3488.28	224.60	24.06	-3507.07	212.21	53.82	-3474.69	132.55	20.58	-3464.49	122.70	65.15	-2974.14	49.40	24.49	-3758.20	49.86	33.99	-1833.33	85.50	233.36	-3409.40	258.96	-51.63	-4061.79	-133.19	987.66	0.00	0.00	0.00	-3735.36	-3.03	1478.38	-3652.67	81.48	1470.11	-3811.68	259.84	1547.13	-3784.73	201.49	1457.64	709.85	-271.03	79.23	1310.32	-274.74	76.71	714.14
2.90000	-3488.28	224.60	24.06	-3507.07	212.21	53.82	-3503.14	132.14	16.28	-3496.25	121.57	62.33	-2974.14	49.40	24.49	-3758.20	49.86	33.99	-1833.33	85.50	233.36	-3411.32	258.18	-54.50	-4059.33	-131.02	990.60	0.00	0.00	0.00	-3735.36	-3.03	1478.38	-3656.29	83.95	1469.44	-3809.80	258.67	1548.07	-3787.97	202.60	1457.28	709.60	-271.30	79.11	1310.49	-274.44	76.98	713.99
2.91000	-3488.28	224.60	24.06	-3507.07	212.21	53.82	-3493.92	135.93	19.19	-3458.42	123.04	69.24	-2974.14	49.40	24.49	-3758.20	49.86	33.99	-1833.33	85.50	233.36	-3413.28	257.39	-57.40	-4056.76	-128.83	993.51	0.00	0.00	0.00	-3735.36	-3.03	1478.38	-3675.63	86.09	1470.31	-3807.88	257.48	1549.00	-3791.13	203.69	1456.92	709.42	-271.56	78.82	1310.80	-274.40	76.92	714.42
2.92000	-3488.28	224.60	24.06	-3507.07	212.21	53.82	-3470.38	137.05	22.82	-3481.96	126.27	66.58	-2974.14	49.40	24.49	-3758.20	49.86	33.99	-1833.33	85.50	233.36	-3415.26	256.59	-60.33	-4054.08	-126.59	996.38	0.00	0.00	0.00	-3735.36	-3.03	1478.38	-3684.75	87.73	1469.30	-3805.91	256.29	1549.94	-3794.22	204.75	1456.56	709.22	-271.56	78.91	1310.45	-274.45	76.78	714.22
2.93000	-3488.28	224.60	24.06	-3507.07	212.21	53.82	-3551.24	141.92	12.02	-3500.66	127.89	63.54	-2974.14	49.40	24.49	-3758.20	49.86	33.99	-1833.33	85.50	233.36	-3417.27	255.78	-63.28	-4051.29	-124.32	999.23	0.00	0.00	0.00	-3735.36	-3.03	1478.38	-3661.22	89.78	1468.20	-3803.90	255.09	1550.87	-3797.23	205.80	1456.18	708.65	-271.49	78.70	1310.32	-274.64	76.80	714.44
2.94000	-3488.28	224.60	24.06	-3507.07	212.21	53.82	-3500.30	143.85	20.18	-3494.53	129.47	66.73	-2974.14	49.40	24.49	-3758.20	49.86	33.99	-1833.33	85.50	233.36	-3419.32	254.96	-66.26	-4048.38	-122.01	1002.04	0.00	0.00	0.00	-3735.37	-3.03	1478.38	-3656.89	92.78	1467.73	-3801.85	253.89	1551.81	-3800.16	206.81	1455.81	709.61	-271.31	78.99	1311.02	-274.51	76.92	713.92
2.95000	-3488.28	224.60	24.06	-3507.07	212.21	53.82	-3486.07	147.50	23.36	-3472.55	133.58	70.83	-2974.14	49.40	24.49	-3758.20	49.86	33.99	-1833.33	85.50	233.36	-3421.39	254.13	-69.26	-4045.36	-119.66	1004.82	0.00	0.00	0.00	-3744.86	-2.38	1478.86	-3653.38	94.70	1468.14	-3799.75	252.69	1552.74	-3803.02	207.80	1455.43	709.78	-271.04	79.12	1310.56	-274.42	76.76	714.58
2.96000	-3488.28	224.60	24.06	-3507.07	212.21	53.82	-3524.63	151.28	18.81	-3508.16	136.92	65.96	-2974.14	49.40	24.49	-3758.20	49.86	33.99	-1833.33	85.50	233.36	-3423.49	253.30	-72.29	-4042.23	-117.28	1007.57	0.00	0.00	0.00	-3738.71	0.57	1477.76	-3668.45	96.67	1468.06	-3797.60	251.48	1553.68	-3805.80	208.77	1455.04	709.45	-271.35	79.09	1310.29	-274.33	76.96	714.53
2.97000	-3488.28	224.60	24.06	-3507.07	212.21	53.82	-3525.93	155.61	19.47	-3493.15	141.34	69.99	-2974.14	49.40	24.49	-3758.20	49.86	33.99	-1833.33	85.50	233.36	-3425.61	252.46	-75.34	-4038.98	-114.86	1010.29	0.00	0.00	0.00	-3717.57	-1.00	1477.91	-3654.05	98.53	1466.99	-3795.41	250.26	1554.61	-3808.51	209.72	1454.65	709.97	-271.41	78.99	1310.24	-274.75	76.92	714.36
2.98000	-3488.28	224.60	24.06	-3507.07	212.21	53.82	-3508.88	160.73	23.62	-3520.99	144.85	66.41	-2974.14	49.40	24.49	-3758.20	49.86	33.99	-1833.33	85.50	233.36	-3427.77	251.61	-78.41	-4035.61	-112.40	1012.98	0.00	0.00	0.00	-3675.89	3.46	1475.40	-3652.47	102.97	1465.96	-3793.18	249.04	1555.54	-3811.14	210.64	1454.25	710.24	-271.19	79.08	1310.51	-274.44	76.91	714.37
2.99000	-3488.28	224.60	24.06	-3507.07	212.21	53.82	-3500.63	166.14	24.80	-3504.31	150.51	69.86	-2974.14	49.40	24.49	-3758.20	49.86	33.99	-1833.33	85.50	233.36	-3429.95	250.75	-81.50	-4032.13	-109.91	1015.63	0.00	0.00	0.00	-3725.40	3.44	1473.60	-3672.11	105.08	1466.23	-3790.91	247.81	1556.48	-3813.70	211.54	1453.85	709.49	-271.25	78.97	1310.12	-274.93	76.70	714.01
3.00000	-3488.28	224.60	24.06	-3507.07	212.21	53.82	-3498.58	171.29	26.37	-3520.83	154.77	69.03	-2974.14	49.40	24.49	-3758.20	49.86	33.99	-1833.33	85.50	233.36	-3432.15	249.88	-84.62	-4028.53	-107.37	1018.25	0.00	0.00	0.00	-3716.79	6.39	1474.66	-3643.77	107.81	1465.37	-3788.59	246.58	1557.41	-3816.18	212.41	1453.44	710.36	-271.42	79.02	1310.28	-274.60	76.75	714.24
3.01000	-3488.28	224.60	24.06	-3507.07	212.21	53.82	-3519.85	176.73	22.84	-3520.73	159.32	70.80	-2974.14	49.40	24.49	-3758.20	49.86	33.99	-1833.33	85.50	233.36	-3434.39	249.01	-87.76	-4024.82	-104.80	1020.84	0.00	0.00	0.00	-3687.03	7.33	1473.44	-3650.05	109.07	1465.31	-3786.22	245.35	1558.34	-3818.58	213.27	1453.03	710.19	-271.36	79.22	1310.09	-274.52	76.67	714.48
3.02000	-3488.28	224.60	24.06	-3507.07	212.21	53.82	-3520.77	183.17	23.27	-3506.35	164.82	72.29	-2974.14	49.40	24.49	-3758.20	49.86	33.99	-1833.33	85.50	233.36	-3436.64	248.13	-90.92	-4020.98	-102.19	1023.39	0.00	0.00	0.00	-3671.76	9.09	1472.42	-3682.43	111.73	1466.57	-3783.82	244.11	1559.27	-3820.91	214.10	1452.61	709.88	-271.04	79.21	1310.50	-274.61	76.77	714.53
3.03000	-3488.28	224.60	24.06	-3507.07	212.21	53.82	-3508.98	188.57	26.13	-3516.87	170.10	69.96	-2974.14	49.40	24.49	-3758.20	49.86	33.99	-1833.33	85.50	233.36	-3438.92	247.24	-94.11	-4017.03	-99.54	1025.91	0.00	0.00	0.00	-3705.89	11.79	1471.91	-3670.00	114.44	1466.02	-3781.37	242.87	1560.20	-3823.16	214.91	1452.19	709.42	-270.96	78.97	1310.40	-274.71	76.68	714.09
3.04000	-3488.28	224.60	24.06	-3507.07	212.21	53.82	-3534.36	194.61	22.67	-3532.37	175.13	69.29	-2974.14	49.40	24.49	-3758.20	49.86	33.99	-1833.33	85.50	233.36	-3441.22	246.34	-97.31	-4012.95	-96.86	1028.39	0.00	0.00	0.00	-3692.08	13.67	1470.38	-3673.03	117.47	1466.30	-3778.87	241.62	1561.13	-3825.34	215.69	1451.77	709.28	-271.24	78.79	1310.39	-274.77	76.62	714.17
3.05000	-3488.28	224.60	24.06	-3507.07	212.21	53.82	-3524.15	200.61	25.12	-3521.40	180.28	71.24	-2974.14	49.40	24.49	-3758.20	49.86	33.99	-1833.33	85.50	233.36	-3443.55	245.43	-100.53	-4008.76	-94.13	1030.84	0.00	0.00	0.00	-3732.35	14.61	1472.36	-3665.33	119.86	1466.20	-3776.34	240.37	1562.06	-3827.45	216.45	1451.34	710.21	-271.45	79.00	1310.31	-274.90	76.77	713.04
3.06000	-3488.28	224.60	24.06	-3507.07	212.21	53.82	-3550.88	206.28	22.29	-3538.14	185.90	68.70	-2974.14	49.40	24.49	-3758.20	49.86	33.99	-1833.33	85.50	233.36	-3445.89	244.52	-103.78	-4004.44	-91.36	1033.26	0.00	0.00	0.00	-3713.34	18.07	1472.02	-3683.19	121.51	1466.70	-3773.76	239.11	1562.99	-3829.48	217.19	1450.91	710.41	-271.26	79.26	1309.79	-274.92	76.57	713.15
3.07000	-3488.28	224.60	24.06	-3507.07	212.21	53.82	-3522.66	211.66	26.46	-3542.07	192.48	68.28	-2974.14	49.40	24.49	-3758.20	49.86	33.99	-1833.33	85.50	233.36	-3448.26	243.60	-107.04	-4000.00	-88.56	1035.64	0.00	0.00	0.00	-3720.19	18.34	1471.62	-3676.86	123.41	1466.25	-3771.14	237.85	1563.92	-3831.44	217.91	1450.47	709.56	-271.27	79.00	1310.88	-274.64	76.97	713.45
3.08000	-3488.28	224.60	24.06	-3507.07	212.21	53.82	-3541.49	218.50	23.29	-3503.74	197.38	74.89	-2974.14	49.40	24.49	-3758.20	49.86	33.99	-1833.33	85.50	233.36	-3450.65	242.68	-110.32	-3995.44	-85.71	1037.98	0.00	0.00	0.00	-3699.20	20.86	1470.77	-3658.33	125.56	1465.35	-3768.48	236.59	1564.85	-3833.32	218.61	1450.03	709.69	-271.25	79.06	1310.75	-274.54	76.64	713.93
3.09000	-3488.28	224.60	24.06	-3507.07	212.21	53.82	-3539.34	222.34	24.46	-3530.42	202.69	70.36	-2974.14	49.40	24.49	-3758.20	49.86	33.99	-1833.33	85.50	233.36	-3453.06	241.74	-113.62	-3990.75	-82.83	1040.29	0.00	0.00	0.00	-3681.28	22.30	1469.90	-3690.05	127.72	1466.48	-3765.77	235.32	1565.77	-3835.13	219.29	1449.58	710.40	-271.13	79.22	1310.71	-274.37	76.86	714.06
3.10000	-3488.28	224.60	24.06	-3507.07	212.21	53.82	-3574.30	231.07	20.05	-3543.96	208.41	69.42	-2974.14	49.40	24.49	-3758.20	49.86	33.99	-1833.33	85.50	233.36	-3455.49	240.80	-116.94	-3985.94	-79.91	1042.56	0.00	0.00	0.00	-3672.82	24.61	1469.67	-3678.56	130.37	1466.88	-3763.03	234.05	1566.69	-3836.86	219.94	1449.13	710.00	-271.47	79.07	1310.58	-274.40	76.81	714.39
3.11000	-3488.28	224.60	24.06	-3507.07	212.21	53.82	-3554.31	235.83	22.25	-3572.99	215.07	65.30	-2974.14	49.40	24.49	-3758.20	49.86	33.99	-1833.33	85.50	233.36	-3457.93	239.85	-120.28	-3981.01	-76.94	1044.80	0.00	0.00	0.00	-3693.98	28.86	1470.16	-3670.40	133.72	1466.34	-3760.24	232.77	1567.62	-3838.52	220.57	1448.67	709.15	-271.33	78.82	1310.54	-274.16	76.98	714.53
3.12000	-3488.28	224.60	24.06	-3507.07	212.21	53.82	-3551.70	240.08	23.12	-3539.47	219.08	70.07	-2974.14	49.40	24.49	-3758.20	49.86	33.99	-1833.33	85.50	233.36	-3460.40	238.90	-123.63	-3975.95	-73.94	1047.00	0.00	0.00	0.00	-3722.03	28.43	1471.85	-3679.60	134.92	1466.60	-3757.41	231.49	1568.54	-3840.11	221.19	1448.22	709.89	-271.49	78.96	1310.73	-274.56	76.87	713.91
3.13000	-3488.28	224.60	24.06	-3507.07	212.21	53.82	-3550.67	246.63	24.60	-3580.22	227.27	64.76	-2974.14	49.40	24.49	-3758.20	49.86	33.99	-1833.33	85.50	233.36	-3462.88	237.94	-127.00	-3970.76	-70.89	1049.17	0.00	0.00	0.00	-3717.55	29.35	1472.18	-3666.32	137.37	1466.65	-3754.53	230.21	1569.46	-3841.63	221.78	1447.75	710.30	-271.30	79.16	1310.68	-274.73	76.61	714.04
3.14000	-3488.28	224.60	24.06	-3507.07	212.21	53.82	-3548.57	253.20	24.30	-3557.59	232.18	66.71	-2974.14	49.40	24.49	-3758.20	49.86	33.99	-1833.33	85.50	233.36	-3465.38	236.97	-130.39	-3965.44	-67.81	1051.29	0.00	0.00	0.00	-3697.75	32.44	1470.88	-3687.64	139.15	1467.49	-3751.62	228.92	1570.38	-3843.07	222.35	1447.29	709.89	-271.39	79.05	1310.24	-274.72	76.71	713.38
3.15000	-3488.28	224.60	24.06	-3507.07	212.21	53.82	-3595.43	258.66	17.71	-3561.73	237.40	66.67	-2974.14	49.40	24.49	-3758.20	49.86	33.99	-1833.33	85.50	233.36	-3467.90	236.00	-133.80	-3960.00	-64.68	1053.38	0.00	0.00	0.00	-3663.60	34.46	1470.15	-3683.07	141.66	1466.85	-3748.66	227.63	1571.29	-3844.44	222.90	1446.82	709.61	-271.36	78.99	1310.12	-274.85	76.63	714.15
3.16000	-3488.28	224.60	24.06	-3507.07	212.21	53.82	-3573.89	264.07	21.49	-3550.61	241.45	69.84	-2974.14	49.40	24.49	-3758.20	49.86	33.99	-1833.33	85.50	233.36	-3470.43	235.01	-137.22	-3954.43	-61.51	1055.43	0.00	0.00	0.00	-3686.22	35.61	1471.16	-3685.95	143.78	1466.57	-3745.67	226.34	1572.21	-3845.73	223.43	1446.34	709.91	-271.33	79.00	1310.92	-274.73	76.93	714.44
3.17000	-3488.28	224.60	24.06	-3507.07	212.21	53.82	-3560.89	269.09	24.27	-3555.01	246.55	69.88	-2974.14	49.40	24.49	-3758.20	49.86	33.99	-1833.33	85.50	233.36	-3472.98	234.03	-140.65	-3948.73	-58.30	1057.45	0.00	0.00	0.00	-3687.57	37.81	1470.70	-3662.19	145.90	1465.82	-3742.63	225.05	1573.12	-3846.95	223.94	1445.86	710.16	-271.68	79.04	1311.04	-274.67	76.88	713.49
3.18000	-3488.28	224.60	24.06	-3507.07	212.21	53.82	-3584.61	274.42	22.29	-3536.26	252.04	71.66	-2974.14	49.40	24.49	-3758.20	49.86	33.99	-1833.33	85.50	233.36	-3475.54	233.03	-144.10	-3942.90	-55.05	1059.42	0.00	0.00	0.00	-3700.13	41.35	1469.74	-3683.50	147.86	1465.43	-3739.55	223.75	1574.03	-3848.10	224.42	1445.38	710.46	-271.46	79.25	1311.14	-274.56	76.97	713.61
3.19000	-3488.28	224.60	24.06	-3507.07	212.21	53.82	-3541.48	277.37	28.05	-3579.11	258.44	66.33	-2974.14	49.40	24.49	-3758.20	49.86	33.99	-1833.33	85.50	233.36	-3478.12	232.03	-147.56	-3936.94	-51.76	1061.36	0.00	0.00	0.00	-3703.38	42.38	1470.52	-3647.56	149.62	1465.45	-3736.43	222.44	1574.94	-3849.18	224.89	1444.90	709.33	-271.34	78.92	1310.76	-274.52	77.04	713.70
3.20000	-3488.28	224.60	24.06	-3507.07	212.21	53.82	-3625.01	285.30	16.28	-3566.42	263.03	67.86	-2974.14	49.40	24.49	-3758.20	49.86	33.99	-1833.33	85.50	233.36	-3480.71	231.03	-151.04	-3930.84	-48.42	1063.26	0.00	0.00	0.00	-3689.05	41.95	1469.89	-3650.87	151.34	1464.90	-3733.27	221.14	1575.85	-3850.19	225.34	1444.41	709.66	-271.47	79.05	1310.51	-274.63	76.74	714.19
3.21000	-3488.28	224.60	24.06	-3507.07	212.21	53.82	-3614.54	287.13	18.61	-3544.63	267.07	72.67	-2974.14	49.40	24.49	-3758.20	49.86	33.99	-1833.33	85.50	233.36	-3483.31	230.02	-154.53	-3924.62	-45.05	1065.12	0.00	0.00	0.00	-3685.41	44.50	1469.18	-3664.34	154.21	1465.80	-3730.07	219.83	1576.75	-3851.12	225.77	1443.92	709.49	-271.40	78.94	1310.42	-274.48	76.86	714.17
3.22000	-3488.28	224.60	24.06	-3507.07	212.21	53.82	-3628.11	293.02	19.02	-3575.35	271.79	68.23	-2974.14	49.40	24.49	-3758.20	49.86	33.99	-1833.33	85.50	233.36	-3485.92	229.00	-158.04	-3918.26	-41.63	1066.94	0.00	0.00	0.00	-3678.63	47.14	1468.72	-3662.89	156.53	1465.69	-3726.83	218.52	1577.66	-3851.98	226.18	1443.42	709.02	-271.41	78.71	1309.87	-274.52	76.65	714.07
3.23000	-3488.28	224.60	24.06	-3507.07	212.21	53.82	-3638.69	298.46	18.45	-3572.30	274.60	68.05	-2974.14	49.40	24.49	-3758.20	49.86	33.99	-1833.33	85.50	233.36	-3488.55	227.98	-161.56	-3911.77	-38.17	1068.72	0.00	0.00	0.00	-3675.84	50.14	1469.29	-3661.48	158.80	1465.54	-3723.55	217.21	1578.56	-3852.77	226.57	1442.93	709.74	-271.20	79.03	1310.60	-274.82	76.78	713.69
3.24000	-3488.28	224.60	24.06	-3507.07	212.21	53.82	-3649.05	303.83	17.95	-3567.97	278.06	68.76	-2974.14	49.40	24.49	-3758.20	49.86	33.99	-1833.33	85.50	233.36	-3491.19	226.95	-165.09	-3905.14	-34.66	1070.46	0.00	0.00	0.00	-3695.39	50.78	1469.44	-3660.11	161.03	1465.35	-3720.22	215.89	1579.46	-3853.49	226.95	1442.43	709.45	-271.25	78.85	1310.34	-274.83	76.69	713.38
3.25000	-3488.28	224.60	24.06	-3507.07	212.21	53.82	-3659.19	309.12	17.53	-3596.00	280.81	65.94	-2974.14	49.40	24.49	-3758.20	49.86	33.99	-1833.33	85.50	233.36	-3493.83	225.91	-168.63	-3898.38	-31.11	1072.16	0.00	0.00	0.00	-3681.55	52.48	1468.97	-3658.76	163.22	1465.11	-3716.86	214.58	1580.36	-3854.14	227.30	1441.92	709.59	-271.23	79.01	1310.49	-274.51	76.90	713.75
3.26000	-3488.28	224.60	24.06	-3507.07	212.21	53.82	-3669.12	314.33	17.19	-3571.51	284.58	70.87	-2974.14	49.40	24.49	-3758.20	49.86	33.99	-1833.33	85.50	233.36	-3496.49	224.87	-172.18	-3891.49	-27.52	1073.82	0.00	0.00	0.00	-3673.90	53.79	1467.76	-3657.43	165.38	1464.85	-3713.46	213.26	1581.25	-3854.71	227.63	1441.41	709.53	-271.65	78.95	1310.81	-274.41	77.00	714.23
3.27000	-3488.28	224.60	24.06	-3507.07	212.21	53.82	-3678.83	319.47	16.91	-3579.72	287.31	67.87	-2974.14	49.40	24.49	-3758.20	49.86	33.99	-1833.33	85.50	233.36	-3499.16	223.83	-175.75	-3884.45	-23.89	1075.44	0.00	0.00	0.00	-3647.50	56.80	1467.43	-3656.12	167.52	1464.55	-3710.02	211.93	1582.14	-3855.22	227.95	1440.90	709.99	-271.31	79.15	1310.99	-274.44	77.00	713.92
3.28000	-3488.28	224.60	24.06	-3507.07	212.21	53.82	-3688.33	324.52	16.71	-3582.33	291.21	67.68	-2974.14	49.40	24.49	-3758.20	49.86	33.99	-1833.33	85.50	233.36	-3501.83	222.77	-179.32	-3877.28	-20.21	1077.02	0.00	0.00	0.00	-3673.55	57.27	1468.03	-3654.80	169.63	1464.23	-3706.54	210.61	1583.03	-3855.65	228.25	1440.39	709.98	-271.21	79.04	1310.60	-274.47	76.87	713.90
3.29000	-3488.28	224.60	24.06	-3507.07	212.21	53.82	-3697.62	329.51	16.59	-3584.87	295.04	67.56	-2974.14	49.40	24.49	-3758.20	49.86	33.99	-1833.33	85.50	233.36	-3504.51	221.72	-182.91	-3869.98	-16.49	1078.56	0.00	0.00	0.00	-3662.74	60.69	1467.61	-3653.48	171.72	1463.88	-3703.02	209.28	1583.92	-3856.01	228.52	1439.87	709.81	-271.38	79.12	1310.91	-274.31	76.98	713.99
3.30000	-3488.28	224.60	24.06	-3507.07	212.21	53.82	-3706.70	334.41	16.53	-3587.32	298.82	67.51	-2974.14	49.40	24.49	-3758.20	49.86	33.99	-1833.33	85.50	233.36	-3507.20	220.66	-186.50	-3862.53	-12.73	1080.05	0.00	0.00	0.00	-3671.57	62.41	1467.59	-3652.15	173.79	1463.52	-3699.46	207.95	1584.80	-3856.30	228.79	1439.35	710.29	-271.29	79.17	1310.78	-274.50	76.93	713.72
3.31000	-3488.28	224.60	24.06	-3507.07	212.21	53.82	-3715.56	339.24	16.55	-3589.70	302.54	67.53	-2974.14	49.40	24.49	-3758.20	49.86	33.99	-1833.33	85.50	233.36	-3509.90	219.59	-190.11	-3854.94	-8.92	1081.51	0.00	0.00	0.00	-3662.78	65.39	1467.17	-3650.79	175.85	1463.13	-3695.86	206.62	1585.68	-3856.53	229.03	1438.83	710.00	-271.33	79.11	1310.70	-274.37	76.95	713.48
3.32000	-3488.28	224.60	24.06	-3507.07	212.21	53.82	-3724.21	344.00	16.63	-3592.01	306.20	67.62	-2974.14	49.40	24.49	-3758.20	49.86	33.99	-1833.33	85.50	233.36	-3512.60	218.52	-193.72	-3847.22	-5.06	1082.92	0.00	0.00	0.00	-3679.10	67.48	1467.16	-3649.41	177.91	1462.74	-3692.23	205.29	1586.56	-3856.68	229.25	1438.31	709.27	-271.09	78.97	1310.23	-274.45	76.83	714.40
3.33000	-3488.28	224.60	24.06	-3507.07	212.21	53.82	-3732.66	348.68	16.79	-3594.23	309.80	67.78	-2974.14	49.40	24.49	-3758.20	49.86	33.99	-1833.33	85.50	233.36	-3515.31	217.44	-197.34	-3839.35	-1.17	1084.29	0.00	0.00	0.00	-3666.07	69.34	1466.25	-3647.99	179.96	1462.34	-3688.55	203.96	1587.44	-3856.76	229.46	1437.78	709.54	-271.48	78.97	1310.31	-274.51	76.72	714.66
3.34000	-3488.28	224.60	24.06	-3507.07	212.21	53.82	-3740.89	353.29	17.01	-3596.38	313.35	68.01	-2974.14	49.40	24.49	-3758.20	49.86	33.99	-1833.33	85.50	233.36	-3518.02	216.36	-200.97	-3831.34	2.78	1085.62	0.00	0.00	0.00	-3675.05	71.80	1466.86	-3646.52	182.01	1461.93	-3684.84	202.62	1588.31	-3856.77	229.65	1437.25	709.46	-271.47	78.91	1310.05	-274.49	76.66	713.82
3.35000	-3488.28	224.60	24.06	-3507.07	212.21	53.82	-3748.92	357.83	17.30	-3598.44	316.84	68.30	-2974.14	49.40	24.49	-3758.20	49.86	33.99	-1833.33	85.50	233.36	-3520.73	215.27	-204.61	-3823.19	6.76	1086.90	0.00	0.00	0.00	-3645.83	74.59	1466.76	-3645.01	184.06	1461.52	-3681.09	201.28	1589.18	-3856.71	229.82	1436.72	709.72	-271.19	79.10	1310.30	-274.68	76.80	713.86
3.36000	-3488.28	224.60	24.06	-3507.07	212.21	53.82	-3756.74	362.29	17.66	-3600.43	320.27	68.67	-2974.14	49.40	24.49	-3758.20	49.86	33.99	-1833.33	85.50	233.36	-3523.45	214.18	-208.25	-3814.90	10.80	1088.14	0.00	0.00	0.00	-3648.51	75.94	1465.82	-3643.43	186.12	1461.11	-3677.30	199.95	1590.05	-3856.58	229.98	1436.19	709.11	-270.95	79.04	1310.60	-274.60	76.73	713.91
3.37000	-3488.28	224.60	24.06	-3507.07	212.21	53.82	-3764.36	366.68	18.09	-3602.35	323.65	69.10	-2974.14	49.40	24.49	-3758.20	49.86	33.99	-1833.33	85.50	233.36	-3526.18	213.09	-211.90	-3806.47	14.88	1089.34	0.00	0.00	0.00	-3654.59	77.87	1466.24	-3641.78	188.19	1460.71	-3673.47	198.61	1590.91	-3856.38	230.12	1435.65	710.28	-271.11	79.19	1310.65	-274.75	76.80	714.18
3.38000	-3488.28	224.60	24.06	-3507.07	212.21	53.82	-3771.77	370.99	18.58	-3604.18	326.97	69.59	-2974.14	49.40	24.49	-3758.20	49.86	33.99	-1833.33	85.50	233.36	-3528.90	211.99	-215.56	-3797.89	19.00	1090.49	0.00	0.00	0.00	-3649.61	80.17	1466.31	-3640.05	190.28	1460.32	-3669.60	197.26	1591.77	-3856.11	230.24	1435.11	709.36	-271.52	78.85	1310.13	-274.96	76.55	714.29
3.39000	-3488.28	224.60	24.06	-3507.07	212.21	53.82	-3778.98	375.24	19.13	-3605.94	330.24	70.15	-2974.14	49.40	24.49	-3758.20	49.86	33.99	-1833.33	85.50	233.36	-3531.63	210.88	-219.22	-3789.16	23.17	1091.60	0.00	0.00	0.00	-3625.03	81.34	1464.12	-3638.24	192.38	1459.94	-3665.69	195.92	1592.63	-3855.78	230.34	1434.57	709.14	-271.59	78.76	1309.94	-274.89	76.60	714.14
3.40000	-3488.28	224.60	24.06	-3507.07	212.21	53.82	-3785.98	379.41	19.75	-3607.62	333.45	70.78	-2974.14	49.40	24.49	-3758.20	49.86	33.99	-1833.33	85.50	233.36	-3534.36	209.77	-222.89	-3780.29	27.38	1092.67	0.00	0.00	0.00	-3632.67	84.42	1463.15	-3636.34	194.51	1459.58	-3661.75	194.58	1593.49	-3855.37	230.43	1434.03	710.18	-271.29	79.15	1310.12	-274.66	76.63	714.53
3.41000	-3488.28	224.60	24.06	-3507.07	212.21	53.82	-3792.79	383.51	20.43	-3609.22	336.60	71.47	-2974.14	49.40	24.49	-3758.20	49.86	33.99	-1833.33	85.50	233.36	-3537.08	208.66	-226.57	-3771.27	31.64	1093.69	0.00	0.00	0.00	-3632.60	86.98	1462.98	-3634.34	196.67	1459.24	-3657.77	193.23	1594.34	-3854.90	230.51	1433.48	709.73	-271.13	79.12	1310.28	-274.78	76.42	714.59
3.42000	-3488.28	224.60	24.06	-3507.07	212.21	53.82	-3799.39	387.54	21.18	-3610.74	339.71	72.22	-2974.14	49.40	24.49	-3758.20	49.86	33.99	-1833.33	85.50	233.36	-3539.81	207.54	-230.25	-3762.11	35.95	1094.66	0.00	0.00	0.00	-3652.07	89.62	1463.98	-3632.23	198.86	1458.92	-3653.76	191.89	1595.18	-3854.35	230.56	1432.93	709.58	-271.31	79.00	1310.15	-274.47	76.66	714.73
3.43000	-3488.28	224.60	24.06	-3507.07	212.21	53.82	-3805.79	391.50	21.98	-3612.18	342.75	73.03	-2974.14	49.40	24.49	-3758.20	49.86	33.99	-1833.33	85.50	233.36	-3542.54	206.42	-233.93	-3752.80	40.31	1095.59	0.00	0.00	0.00	-3619.09	92.17	1462.71	-3630.00	201.08	1458.63	-3649.70	190.54	1596.03	-3853.74	230.60	1432.39	709.72	-271.39	78.97	1310.56	-274.73	76.80	714.46
3.44000	-3488.28	224.60	24.06	-3507.07	212.21	53.82	-3811.99	395.39	22.85	-3613.55	345.75	73.90	-2974.14	49.40	24.49	-3758.20	49.86	33.99	-1833.33	85.50	233.36	-3545.26	205.30	-237.62	-3743.34	44.71	1096.47	0.00	0.00	0.00	-3643.80	94.04	1462.83	-3627.65	203.34	1458.38	-3645.61	189.19	1596.87	-3853.06	230.63	1431.83	709.26	-271.46	78.80	1310.17	-274.80	76.63	714.66
3.45000	-3488.28	224.60	24.06	-3507.07	212.21	53.82	-3817.99	399.21	23.78	-3614.84	348.69	74.84	-2974.14	49.40	24.49	-3758.20	49.86	33.99	-1833.33	85.50	233.36	-3547.99	204.17	-241.31	-3733.73	49.15	1097.31	0.00	0.00	0.00	-3629.73	96.27	1461.85	-3625.16	205.64	1458.16	-3641.48	187.84	1597.70	-3852.31	230.64	1431.28	710.04	-271.16	79.14	1310.22	-274.74	76.70	714.65
3.46000	-3488.28	224.60	24.06	-3507.07	212.21	53.82	-3823.80	402.97	24.76	-3616.05	351.58	75.83	-2974.14	49.40	24.49	-3758.20	49.86	33.99	-1833.33	85.50	233.36	-3550.71	203.03	-245.00	-3723.97	53.65	1098.11	0.00	0.00	0.00	-3626.89	98.43	1461.85	-3622.54	208.00	1457.97	-3637.31	186.50	1598.53	-3851.49	230.63	1430.73	710.34	-271.32	79.15	1310.39	-274.67	76.67	714.81
3.47000	-3488.28	224.60	24.06	-3507.07	212.21	53.82	-3829.41	406.65	25.81	-3617.18	354.41	76.88	-2974.14	49.40	24.49	-3758.20	49.86	33.99	-1833.33	85.50	233.36	-3553.43	201.90	-248.70	-3714.06	58.19	1098.85	0.00	0.00	0.00	-3624.68	100.88	1461.25	-3619.76	210.40	1457.84	-3633.11	185.15	1599.36	-3850.61	230.61	1430.17	709.28	-271.34	78.96	1310.58	-274.58	76.74	714.46
3.48000	-3488.28	224.60	24.06	-3507.07	212.21	53.82	-3834.82	410.27	26.91	-3618.23	357.19	77.99	-2974.14	49.40	24.49	-3758.20	49.86	33.99	-1833.33	85.50	233.36	-3556.14	200.76	-252.40	-3704.00	62.78	1099.55	0.00	0.00	0.00	-3609.79	103.48	1459.96	-3616.84	212.85	1457.74	-3628.87	183.80	1600.19	-3849.66	230.57	1429.61	709.79	-271.36	79.14	1310.71	-274.48	76.97	714.82
3.49000	-3488.28	224.60	24.06	-3507.07	212.21	53.82	-3840.04	413.81	28.07	-3619.21	359.92	79.16	-2974.14	49.40	24.49	-3758.20	49.86	33.99	-1833.33	85.50	233.36	-3558.85	199.62	-256.10	-3693.78	67.42	1100.20	0.00	0.00	0.00	-3612.70	106.99	1459.70	-3613.74	215.37	1457.70	-3624.60	182.45	1601.01	-3848.64	230.52	1429.05	709.13	-271.69	78.90	1310.34	-274.18	76.91	714.26
3.50000	-3488.28	224.60	24.06	-3507.07	212.21	53.82	-3845.06	417.29	29.29	-3620.11	362.60	80.38	-2974.14	49.40	24.49	-3758.20	49.86	33.99	-1833.33	85.50	233.36	-3561.56	198.47	-259.80	-3683.42	72.10	1100.81	0.00	0.00	0.00	-3611.05	107.72	1460.42	-3610.48	217.95	1457.71	-3620.29	181.10	1601.82	-3847.55	230.45	1428.49	709.54	-271.58	78.78	1310.37	-274.79	76.77	713.76
3.51000	-3488.28	224.60	24.06	-3507.07	212.21	53.82	-3849.89	420.71	30.56	-3620.93	365.23	81.66	-2974.14	49.40	24.49	-3758.20	49.86	33.99	-1833.33	85.50	233.36	-3564.25	197.32	-263.50	-3672.90	76.84	1101.37	0.00	0.00	0.00	-3597.70	111.98	1459.52	-3607.03	220.59	1457.78	-3615.94	179.75	1602.63	-3846.39	230.37	1427.93	710.31	-271.42	79.11	1310.45	-274.90	76.68	713.67
3.52000	-3488.28	224.60	24.06	-3507.07	212.21	53.82	-3854.53	424.05	31.89	-3621.67	367.80	82.99	-2974.14	49.40	24.49	-3758.20	49.86	33.99	-1833.33	85.50	233.36	-3566.95	196.17	-267.20	-3662.22	81.62	1101.88	0.00	0.00	0.00	-3599.72	113.24	1459.91	-3603.40	223.31	1457.91	-3611.56	178.40	1603.44	-3845.17	230.27	1427.37	709.79	-271.34	79.18	1310.21	-274.66	76.62	713.42
3.53000	-3488.28	224.60	24.06	-3507.07	212.21	53.82	-3858.98	427.33	33.27	-3622.33	370.33	84.38	-2974.14	49.40	24.49	-3758.20	49.86	33.99	-1833.33	85.50	233.36	-3569.63	195.01	-270.90	-3651.40	86.45	1102.34	0.00	0.00	0.00	-3612.97	115.24	1460.75	-3599.57	226.09	1458.10	-3607.14	177.05	1604.25	-3843.88	230.16	1426.80	709.72	-270.99	79.16	1310.76	-274.34	76.81	713.76
3.54000	-3488.28	224.60	24.06	-3507.07	212.21	53.82	-3863.24	430.55	34.71	-3622.92	372.80	85.82	-2974.14	49.40	24.49	-3758.20	49.86	33.99	-1833.33	85.50	233.36	-3572.31	193.85	-274.61	-3640.41	91.33	1102.75	0.00	0.00	0.00	-3576.69	118.82	1459.69	-3595.53	228.96	1458.36	-3602.68	175.70	1605.05	-3842.52	230.04	1426.24	710.00	-271.24	78.98	1310.67	-274.17	76.97	714.21
3.55000	-3488.28	224.60	24.06	-3507.07	212.21	53.82	-3867.31	433.69	36.19	-3623.43	375.22	87.32	-2974.14	49.40	24.49	-3758.20	49.86	33.99	-1833.33	85.50	233.36	-3574.98	192.69	-278.31	-3629.26	96.26	1103.12	0.00	0.00	0.00	-3623.09	121.21	1460.43	-3591.27	231.91	1458.70	-3598.19	174.35	1605.84	-3841.10	229.90	1425.67	710.87	-271.27	79.15	1309.97	-274.73	76.66	714.28
3.56000	-3488.28	224.60	24.06	-3507.07	212.21	53.82	-3871.19	436.78	37.73	-3623.86	377.60	88.86	-2974.14	49.40	24.49	-3758.20	49.86	33.99	-1833.33	85.50	233.36	-3577.64	191.52	-282.01	-3608.29	102.18	1103.77	0.00	0.00	0.00	-3583.23	124.00	1460.65	-3568.24	235.42	1458.29	-3593.67	173.00	1606.63	-3839.61	229.75	1425.10	709.80	-271.50	79.08	1309.81	-275.00	76.68	714.09
3.57000	-3488.28	224.60	24.06	-3507.07	212.21	53.82	-3874.88	439.80	39.32	-3624.21	379.92	90.46	-2974.14	49.40	24.49	-3758.20	49.86	33.99	-1833.33	85.50	233.36	-3580.29	190.35	-285.71	-3598.48	104.55	1102.64	0.00	0.00	0.00	-3588.53	126.85	1461.11	-3583.31	237.60	1459.18	-3589.11	171.65	1607.42	-3838.05	229.58	1424.53	709.70	-271.57	78.99	1310.51	-275.10	76.76	714.14
3.58000	-3488.28	224.60	24.06	-3507.07	212.21	53.82	-3878.38	442.75	40.96	-3624.48	382.20	92.11	-2974.14	49.40	24.49	-3758.20	49.86	33.99	-1833.33	85.50	233.36	-3582.94	189.18	-289.40	-3602.85	109.95	1103.46	0.00	0.00	0.00	-3593.57	129.28	1461.67	-3576.45	239.84	1459.71	-3584.51	170.30	1608.20	-3836.43	229.40	1423.97	709.29	-271.39	78.85	1310.76	-274.68	76.73	714.25
3.59000	-3488.28	224.60	24.06	-3507.07	212.21	53.82	-3881.70	445.64	42.65	-3624.67	384.42	93.81	-2974.14	49.40	24.49	-3758.20	49.86	33.99	-1833.33	85.50	233.36	-3585.57	188.01	-293.10	-3557.95	113.27	1105.21	0.00	0.00	0.00	-3581.64	131.92	1461.96	-3592.55	243.33	1461.07	-3579.88	168.95	1608.97	-3834.74	229.21	1423.39	710.06	-271.58	78.96	1310.34	-274.20	76.85	714.31
3.60000	-3488.28	224.60	24.06	-3507.07	212.21	53.82	-3884.83	448.47	44.39	-3624.79	386.60	95.55	-2974.14	49.40	24.49	-3758.20	49.86	33.99	-1833.33	85.50	233.36	-3588.19	186.83	-296.79	-3595.72	118.81	1103.65	0.00	0.00	0.00	-3568.04	134.17	1462.01	-3567.98	245.72	1460.53	-3575.21	167.60	1609.74	-3832.99	229.00	1422.82	710.21	-271.37	79.12	1310.17	-274.38	76.91	714.91
3.61000	-3488.28	224.60	24.06	-3507.07	212.21	53.82	-3887.78	451.24	46.18	-3624.83	388.73	97.35	-2974.14	49.40	24.49	-3758.20	49.86	33.99	-1833.33	85.50	233.36	-3590.80	185.66	-300.48	-3602.31	123.41	1104.18	0.00	0.00	0.00	-3568.64	136.34	1461.98	-3570.45	248.26	1460.16	-3570.51	166.26	1610.51	-3831.17	228.78	1422.25	710.12	-271.42	79.13	1309.79	-274.38	76.71	714.37
3.62000	-3488.28	224.60	24.06	-3507.07	212.21	53.82	-3890.55	453.94	48.02	-3624.79	390.81	99.19	-2974.14	49.40	24.49	-3758.20	49.86	33.99	-1833.33	85.50	233.36	-3593.39	184.48	-304.16	-3532.78	127.19	1106.48	0.00	0.00	0.00	-3557.83	139.67	1462.35	-3554.24	251.21	1460.76	-3565.78	164.91	1611.27	-3829.28	228.55	1421.68	709.54	-271.21	79.01	1310.19	-274.66	76.64	713.57
3.63000	-3488.28	224.60	24.06	-3507.07	212.21	53.82	-3893.13	456.58	49.90	-3624.67	392.84	101.08	-2974.14	49.40	24.49	-3758.20	49.86	33.99	-1833.33	85.50	233.36	-3595.98	183.29	-307.84	-3543.76	132.19	1106.55	0.00	0.00	0.00	-3559.43	141.07	1462.86	-3580.54	254.00	1461.41	-3561.01	163.56	1612.03	-3827.33	228.31	1421.11	710.25	-271.62	79.29	1310.46	-274.69	76.73	713.49
3.64000	-3488.28	224.60	24.06	-3507.07	212.21	53.82	-3895.54	459.16	51.82	-3624.47	394.83	103.01	-2974.14	49.40	24.49	-3758.20	49.86	33.99	-1833.33	85.50	233.36	-3598.54	182.11	-311.52	-3552.67	136.41	1105.79	0.00	0.00	0.00	-3539.85	143.98	1463.18	-3552.27	255.53	1461.83	-3556.21	162.22	1612.78	-3825.31	228.05	1420.53	709.67	-271.62	78.90	1311.16	-274.51	77.05	713.50
3.65000	-3488.28	224.60	24.06	-3507.07	212.21	53.82	-3897.76	461.68	53.80	-3624.20	396.77	104.99	-2974.14	49.40	24.49	-3758.20	49.86	33.99	-1833.33	85.50	233.36	-3601.10	180.92	-315.19	-3537.01	142.20	1106.50	0.00	0.00	0.00	-3565.24	146.06	1463.48	-3549.21	257.77	1462.61	-3551.37	160.88	1613.53	-3823.23	227.78	1419.96	709.67	-271.21	78.97	1310.75	-274.92	76.78	713.40
3.66000	-3488.28	224.60	24.06	-3507.07	212.21	53.82	-3899.80	464.13	55.81	-3623.84	398.66	107.02	-2974.14	49.40	24.49	-3758.20	49.86	33.99	-1833.33	85.50	233.36	-3603.64	179.73	-318.85	-3527.23	144.65	1105.60	0.00	0.00	0.00	-3545.36	147.73	1463.58	-3524.39	258.71	1461.97	-3546.50	159.54	1614.27	-3821.08	227.50	1419.38	709.68	-271.00	79.09	1310.43	-274.97	76.60	713.36
3.67000	-3488.28	224.60	24.06	-3507.07	212.21	53.82	-3901.66	466.53	57.87	-3623.41	400.50	109.08	-2974.14	49.40	24.49	-3758.20	49.86	33.99	-1833.33	85.50	233.36	-3606.16	178.54	-322.51	-3513.79	149.96	1105.74	0.00	0.00	0.00	-3556.09	150.02	1465.11	-3552.13	262.01	1463.36	-3541.60	158.20	1615.00	-3818.87	227.20	1418.81	709.96	-271.18	79.26	1310.60	-274.56	76.95	714.32
3.68000	-3488.28	224.60	24.06	-3507.07	212.21	53.82	-3903.35	468.87	59.97	-3622.90	402.30	111.19	-2974.14	49.40	24.49	-3758.20	49.86	33.99	-1833.33	85.50	233.36	-3608.67	177.35	-326.16	-3542.85	153.47	1105.65	0.00	0.00	0.00	-3535.50	150.69	1464.67	-3573.65	265.41	1464.47	-3536.66	156.86	1615.73	-3816.59	226.90	1418.23	710.11	-271.27	79.10	1309.94	-274.70	76.61	714.54
3.69000	-3488.28	224.60	24.06	-3507.07	212.21	53.82	-3904.86	471.14	62.12	-3622.31	404.06	113.34	-2974.14	49.40	24.49	-3758.20	49.86	33.99	-1833.33	85.50	233.36	-3611.16	176.16	-329.81	-3540.18	157.96	1104.63	0.00	0.00	0.00	-3527.51	153.58	1465.71	-3534.04	267.08	1464.08	-3531.69	155.52	1616.46	-3814.25	226.58	1417.66	710.33	-271.19	79.14	1310.33	-274.47	76.73	714.25
3.70000	-3488.28	224.60	24.06	-3507.07	212.21	53.82	-3906.19	473.36	64.31	-3621.64	405.77	115.54	-2974.14	49.40	24.49	-3758.20	49.86	33.99	-1833.33	85.50	233.36	-3613.64	174.96	-333.45	-3520.76	160.72	1105.31	0.00	0.00	0.00	-3556.16	155.72	1467.31	-3541.50	268.68	1465.54	-3526.68	154.18	1617.18	-3811.85	226.25	1417.08	709.99	-271.43	79.07	1310.36	-274.52	76.95	713.99
3.71000	-3488.28	224.60	24.06	-3507.07	212.21	53.82	-3907.35	475.52	66.53	-3620.90	407.43	117.77	-2974.14	49.40	24.49	-3758.20	49.86	33.99	-1833.33	85.50	233.36	-3616.10	173.76	-337.08	-3543.59	162.87	1103.67	0.00	0.00	0.00	-3538.81	157.54	1467.79	-3521.11	269.39	1466.48	-3521.64	152.85	1617.89	-3809.38	225.91	1416.51	709.41	-271.18	78.98	1310.14	-274.60	76.93	714.24
3.72000	-3488.28	224.60	24.06	-3507.07	212.21	53.82	-3908.33	477.62	68.80	-3620.07	409.05	120.05	-2974.14	49.40	24.49	-3758.20	49.86	33.99	-1833.33	85.50	233.36	-3618.53	172.57	-340.70	-3523.09	166.75	1103.99	0.00	0.00	0.00	-3530.19	158.57	1468.34	-3530.98	270.12	1467.87	-3516.57	151.52	1618.60	-3806.85	225.56	1415.93	709.41	-271.40	78.99	1310.95	-274.58	76.87	714.45
3.73000	-3488.28	224.60	24.06	-3507.07	212.21	53.82	-3909.14	479.66	71.10	-3619.17	410.62	122.36	-2974.14	49.40	24.49	-3758.21	49.86	33.99	-1833.33	85.50	233.36	-3620.95	171.37	-344.32	-3514.12	167.66	1103.88	0.00	0.00	0.00	-3515.01	160.05	1468.04	-3526.57	274.72	1467.27	-3511.47	150.18	1619.30	-3804.25	225.20	1415.35	709.72	-271.27	79.14	1310.78	-274.51	76.80	714.23
3.74000	-3488.28	224.60	24.06	-3507.07	212.21	53.82	-3909.78	481.65	73.45	-3618.19	412.15	124.71	-2974.14	49.40	24.49	-3763.18	49.24	31.82	-1833.33	85.50	233.36	-3623.35	170.16	-347.92	-3529.32	171.18	1103.84	0.00	0.00	0.00	-3533.60	161.49	1469.67	-3539.46	274.51	1468.01	-3506.33	148.85	1620.00	-3801.59	224.83	1414.78	709.65	-271.51	78.96	1310.67	-274.31	76.84	713.76
3.75000	-3488.28	224.60	24.06	-3507.07	212.21	53.82	-3910.24	483.58	75.83	-3617.13	413.64	127.10	-2974.14	49.40	24.49	-3733.29	47.54	37.38	-1833.33	85.50	233.36	-3625.73	168.96	-351.52	-3493.85	172.19	1104.74	0.00	0.00	0.00	-3506.02	162.66	1470.24	-3507.36	276.35	1468.54	-3501.16	147.53	1620.69	-3798.86	224.44	1414.20	709.55	-271.31	79.00	1310.68	-274.55	76.82	713.82
3.76000	-3488.28	224.60	24.06	-3507.07	212.21	53.82	-3910.54	485.45	78.24	-3615.99	415.08	129.52	-2974.14	49.40	24.49	-3728.74	43.92	35.83	-1833.33	85.50	233.36	-3628.09	167.76	-355.10	-3502.29	174.87	1102.63	0.00	0.00	0.00	-3515.50	163.30	1470.83	-3509.51	278.35	1468.57	-3495.96	146.20	1621.37	-3796.07	224.05	1413.63	709.89	-271.32	79.15	1310.57	-274.59	76.79	714.19
3.77000	-3488.28	224.60	24.06	-3507.07	212.21	53.82	-3910.67	487.26	80.70	-3614.78	416.48	131.98	-2974.14	49.40	24.49	-3700.65	43.79	36.90	-1833.33	85.50	233.36	-3630.42	166.55	-358.68	-3521.99	175.77	1102.19	0.00	0.00	0.00	-3504.82	164.29	1469.45	-3498.76	278.60	1469.05	-3490.73	144.88	1622.05	-3793.22	223.64	1413.06	710.44	-271.16	79.22	1310.88	-274.77	76.80	714.10
3.78000	-3488.28	224.60	24.06	-3507.07	212.21	53.82	-3910.62	489.02	83.19	-3613.48	417.84	134.48	-2974.14	49.40	24.49	-3670.88	43.94	41.58	-1833.33	85.50	233.36	-3632.74	165.35	-362.25	-3476.18	178.49	1103.88	0.00	0.00	0.00	-3507.37	166.02	1470.49	-3491.98	279.16	1469.61	-3485.46	143.56	1622.73	-3790.31	223.23	1412.48	709.82	-271.59	78.98	1310.13	-274.64	76.53	713.88
3.79000	-3488.28	224.60	24.06	-3507.07	212.21	53.82	-3910.41	490.72	85.71	-3612.11	419.15	137.01	-2974.14	49.40	24.49	-3708.59	41.45	34.17	-1833.33	85.50	233.36	-3635.03	164.14	-365.80	-3460.26	181.00	1103.44	0.00	0.00	0.00	-3488.80	167.19	1470.50	-3476.61	279.74	1469.49	-3480.16	142.24	1623.39	-3787.33	222.80	1411.91	709.23	-271.30	78.93	1310.46	-274.51	76.92	713.90
3.80000	-3488.28	224.60	24.06	-3507.07	212.21	53.82	-3910.03	492.37	88.27	-3610.66	420.42	139.57	-2974.14	49.40	24.49	-3668.08	42.69	37.22	-1833.33	85.50	233.36	-3637.29	162.94	-369.35	-3492.94	181.90	1102.26	0.00	0.00	0.00	-3486.95	167.90	1470.07	-3471.27	281.08	1469.35	-3474.83	140.92	1624.05	-3784.29	222.37	1411.34	709.49	-271.31	78.97	1310.91	-274.75	76.90	714.21
3.81000	-3488.28	224.60	24.06	-3507.14	212.20	53.81	-3909.49	493.96	90.86	-3609.13	421.65	142.17	-2974.14	49.40	24.49	-3641.27	40.46	41.62	-1833.33	85.50	233.36	-3639.54	161.73	-372.88	-3462.60	183.16	1101.90	0.00	0.00	0.00	-3497.57	168.83	1470.77	-3483.50	282.15	1470.57	-3469.47	139.61	1624.71	-3781.19	221.92	1410.76	709.91	-271.24	79.01	1310.45	-274.86	76.68	713.93
3.82000	-3488.28	224.60	24.06	-3576.84	210.58	41.26	-3908.78	495.50	93.48	-3607.52	422.84	144.80	-2974.14	49.40	24.49	-3608.43	38.45	43.98	-1833.33	85.50	233.36	-3641.76	160.52	-376.40	-3476.13	183.06	1101.12	0.00	0.00	0.00	-3480.21	169.47	1469.97	-3469.06	281.49	1470.41	-3464.08	138.30	1625.35	-3778.02	221.47	1410.19	709.92	-271.36	79.01	1310.42	-274.62	76.82	714.29
3.83000	-3488.28	224.60	24.06	-3509.84	210.32	52.18	-3907.90	496.99	96.13	-3605.83	423.99	147.46	-2974.14	49.40	24.49	-3570.53	38.39	47.10	-1833.33	85.50	233.36	-3643.95	159.31	-379.91	-3470.80	185.11	1100.47	0.00	0.00	0.00	-3493.20	170.46	1471.06	-3464.53	282.73	1471.47	-3458.66	136.99	1626.00	-3774.79	221.00	1409.62	708.96	-271.49	78.84	1310.73	-274.17	77.08	714.14
3.84000	-3488.28	224.60	24.06	-3539.82	210.87	46.88	-3906.87	498.42	98.81	-3604.07	425.10	150.15	-2974.14	49.40	24.49	-3502.57	35.28	56.51	-1833.33	85.50	233.36	-3646.12	158.11	-383.40	-3464.87	185.41	1100.85	0.00	0.00	0.00	-3493.59	170.41	1471.52	-3469.32	283.30	1471.52	-3453.20	135.69	1626.63	-3771.50	220.53	1409.05	709.35	-271.32	78.95	1310.69	-274.46	77.04	714.73
3.85000	-3488.28	224.60	24.06	-3567.66	212.44	41.77	-3905.66	499.80	101.53	-3602.22	426.16	152.88	-2974.14	49.40	24.49	-3467.81	33.78	60.00	-1833.33	85.50	233.36	-3648.26	156.90	-386.88	-3469.28	185.12	1099.79	0.00	0.00	0.00	-3474.55	170.87	1470.85	-3461.55	283.86	1471.21	-3447.71	134.38	1627.26	-3768.15	220.05	1408.48	709.33	-271.49	78.86	1310.35	-274.57	76.90	714.96
3.86000	-3488.28	224.60	24.06	-3502.30	211.25	47.61	-3904.30	501.13	104.27	-3600.30	427.19	155.63	-2974.14	49.40	24.49	-3434.24	32.36	63.37	-1833.33	85.50	233.36	-3650.37	155.69	-390.35	-3446.99	187.64	1099.76	0.00	0.00	0.00	-3448.75	169.86	1469.90	-3462.55	285.89	1470.75	-3442.20	133.08	1627.88	-3764.74	219.56	1407.91	709.66	-271.63	78.86	1309.83	-274.93	76.59	714.09
3.87000	-3488.28	224.60	24.06	-3488.04	211.31	47.76	-3902.78	502.40	107.04	-3598.30	428.17	158.41	-2974.14	49.40	24.49	-3401.82	31.02	66.61	-1833.33	85.50	233.36	-3652.46	154.48	-393.80	-3450.11	189.55	1098.81	0.00	0.00	0.00	-3462.97	170.97	1469.98	-3464.51	285.79	1469.56	-3436.65	131.79	1628.49	-3761.26	219.06	1407.35	709.62	-271.60	78.92	1309.99	-274.76	76.77	714.52
3.88000	-3488.28	224.60	24.06	-3475.53	211.50	47.87	-3901.10	503.62	109.84	-3596.22	429.12	161.21	-2974.14	49.40	24.49	-3370.56	29.75	69.73	-1833.33	85.50	233.36	-3654.51	153.27	-397.24	-3446.08	187.72	1097.46	0.00	0.00	0.00	-3460.82	171.42	1470.05	-3456.15	286.40	1468.86	-3431.07	130.49	1629.10	-3757.72	218.55	1406.78	709.39	-271.15	78.95	1310.50	-274.91	76.72	714.19
3.89000	-3488.28	224.60	24.06	-3464.71	211.81	47.94	-3899.25	504.79	112.67	-3594.06	430.03	164.05	-2974.14	49.40	24.49	-3340.42	28.56	72.74	-1833.33	85.50	233.36	-3656.54	152.06	-400.66	-3456.46	188.44	1096.02	0.00	0.00	0.00	-3439.78	171.76	1469.62	-3444.03	285.71	1469.05	-3425.46	129.20	1629.70	-3754.13	218.03	1406.22	709.54	-271.32	78.88	1311.23	-274.68	77.01	714.63
3.90000	-3488.28	224.60	24.06	-3455.49	212.24	47.97	-3897.25	505.91	115.52	-3591.82	430.89	166.91	-2974.14	49.40	24.49	-3311.40	27.44	75.63	-1833.33	85.50	233.36	-3658.54	150.85	-404.07	-3440.59	187.74	1095.05	0.00	0.00	0.00	-3452.16	172.82	1469.34	-3450.47	286.08	1469.51	-3419.82	127.92	1630.30	-3750.47	217.51	1405.65	709.44	-271.60	78.86	1310.93	-274.22	77.18	714.37
3.91000	-3488.28	224.60	24.06	-3447.78	212.78	47.97	-3895.10	506.98	118.39	-3589.50	431.72	169.79	-2974.14	49.40	24.49	-3283.47	26.39	78.41	-1833.33	85.50	233.36	-3660.51	149.65	-407.46	-3425.48	189.62	1093.50	0.00	0.00	0.00	-3430.45	172.16	1467.78	-3454.63	285.90	1469.20	-3414.15	126.63	1630.88	-3746.74	216.97	1405.09	709.04	-271.18	78.81	1310.85	-274.38	77.10	713.89
3.92000	-3488.28	224.60	24.06	-3441.51	213.41	47.93	-3892.78	508.00	121.30	-3587.11	432.51	172.70	-2974.14	49.40	24.49	-3256.62	25.42	81.07	-1833.33	85.50	233.36	-3662.45	148.44	-410.83	-3427.84	189.70	1093.72	0.00	0.00	0.00	-3430.37	172.26	1467.54	-3440.44	285.45	1468.12	-3408.45	125.35	1631.46	-3742.96	216.43	1404.53	709.30	-271.52	78.79	1310.33	-274.25	76.99	713.95
3.93000	-3488.28	224.60	24.06	-3436.60	214.12	47.85	-3890.31	508.97	124.22	-3584.63	433.27	175.63	-2974.14	49.40	24.49	-3230.83	24.51	83.62	-1833.33	85.50	233.36	-3664.35	147.23	-414.19	-3403.53	189.59	1092.12	0.00	0.00	0.00	-3415.59	171.63	1465.84	-3436.49	284.37	1467.36	-3402.72	124.08	1632.04	-3739.12	215.88	1403.97	709.71	-271.56	78.89	1310.69	-274.83	76.78	713.90
3.94000	-3488.28	224.60	24.06	-3432.96	214.91	47.74	-3887.69	509.89	127.17	-3582.08	433.98	178.59	-2974.14	49.40	24.49	-3206.08	23.68	86.06	-1833.33	85.50	233.36	-3666.23	146.03	-417.53	-3398.45	189.86	1089.70	0.00	0.00	0.00	-3424.43	171.38	1466.07	-3423.12	284.86	1465.96	-3396.96	122.80	1632.60	-3735.22	215.33	1403.41	710.08	-271.42	79.13	1310.74	-274.80	76.65	714.67
3.95000	-3488.28	224.60	24.06	-3430.51	215.77	47.60	-3884.91	510.76	130.14	-3579.45	434.66	181.57	-2974.14	49.40	24.49	-3182.35	22.91	88.39	-1833.33	85.50	233.36	-3668.07	144.82	-420.85	-3415.01	191.27	1088.84	0.00	0.00	0.00	-3417.26	170.57	1465.99	-3430.72	285.07	1465.50	-3391.17	121.54	1633.16	-3731.25	214.76	1402.85	709.67	-271.30	79.09	1310.83	-274.95	76.78	714.55
3.96000	-3488.28	224.60	24.06	-3429.16	216.69	47.43	-3881.98	511.59	133.13	-3576.74	435.30	184.57	-2974.14	49.40	24.49	-3159.64	22.20	90.61	-1833.33	85.50	233.36	-3669.88	143.61	-424.16	-3405.87	191.90	1088.62	0.00	0.00	0.00	-3397.49	170.19	1464.35	-3431.58	284.48	1465.11	-3385.35	120.27	1633.71	-3727.23	214.19	1402.30	710.54	-271.51	79.15	1310.71	-274.52	76.94	714.05
3.97000	-3488.28	224.60	24.06	-3428.85	217.66	47.23	-3878.90	512.36	136.15	-3573.95	435.90	187.59	-2974.14	49.40	24.49	-3137.91	21.56	92.73	-1833.33	85.50	233.36	-3671.65	142.41	-427.44	-3385.92	191.64	1086.86	0.00	0.00	0.00	-3396.19	168.47	1464.18	-3420.11	284.91	1464.66	-3379.51	119.01	1634.25	-3723.15	213.62	1401.75	710.00	-271.09	79.15	1310.99	-274.36	76.96	713.93
3.98000	-3488.28	224.60	24.06	-3429.48	218.66	46.99	-3875.67	513.09	139.18	-3571.08	436.47	190.63	-2974.14	49.40	24.49	-3117.16	20.98	94.74	-1833.33	85.50	233.36	-3673.39	141.21	-430.71	-3399.38	191.78	1084.03	0.00	0.00	0.00	-3403.64	168.87	1462.50	-3393.07	283.16	1462.36	-3373.63	117.75	1634.79	-3719.00	213.03	1401.19	708.98	-271.60	78.69	1310.33	-274.47	76.71	713.83
3.99000	-3488.28	224.60	24.06	-3430.98	219.69	46.73	-3872.29	513.77	142.23	-3568.14	437.00	193.69	-2974.14	49.40	24.49	-3097.36	20.47	96.65	-1833.33	85.50	233.36	-3675.10	140.00	-433.96	-3389.95	190.95	1083.52	0.00	0.00	0.00	-3387.34	167.18	1462.40	-3405.53	280.64	1461.90	-3367.72	116.50	1635.32	-3714.80	212.44	1400.64	710.02	-271.47	79.05	1310.26	-274.48	76.77	713.92
4.00000	-3488.28	224.60	24.06	-3433.26	220.74	46.44	-3868.76	514.40	145.30	-3565.11	437.50	196.77	-2974.14	49.40	24.49	-3078.50	20.01	98.46	-1833.33	85.50	233.36	-3676.76	138.80	-437.18	-3374.37	191.50	1082.42	0.00	0.00	0.00	-3372.53	167.23	1460.69	-3409.97	281.44	1461.13	-3361.79	115.25	1635.84	-3710.54	211.84	1400.10	709.97	-270.93	79.12	1310.18	-274.72	76.72	713.37
4.01000	-3488.28	224.60	24.06	-3436.24	221.80	46.13	-3865.08	514.99	148.39	-3562.01	437.96	199.87	-2974.14	49.40	24.49	-3060.56	19.61	100.17	-1833.33	85.50	233.36	-3678.40	137.60	-440.39	-3379.64	192.26	1081.20	0.00	0.00	0.00	-3368.53	165.76	1460.17	-3384.57	278.76	1459.50	-3355.82	114.01	1636.35	-3706.21	211.24	1399.55	709.64	-271.51	78.90	1310.22	-274.61	76.74	713.57
4.02000	-3488.28	224.60	24.06	-3439.84	222.85	45.79	-3861.25	515.53	151.50	-3558.82	438.38	202.98	-2974.14	49.40	24.49	-3043.52	19.27	101.78	-1833.33	85.50	233.36	-3679.99	136.40	-443.58	-3368.24	192.03	1080.46	0.00	0.00	0.00	-3363.94	164.04	1458.78	-3384.01	277.26	1459.76	-3349.83	112.77	1636.85	-3701.83	210.62	1399.01	709.34	-271.65	78.83	1310.19	-274.66	76.81	714.56
4.03000	-3488.28	224.60	24.06	-3443.97	223.90	45.43	-3857.27	516.03	154.62	-3555.56	438.77	206.11	-2974.14	49.40	24.49	-3027.37	18.99	103.29	-1833.33	85.50	233.36	-3681.55	135.21	-446.74	-3373.41	190.66	1077.44	0.00	0.00	0.00	-3349.16	163.51	1457.78	-3399.31	275.92	1458.75	-3343.81	111.53	1637.35	-3697.39	210.01	1398.47	708.99	-271.45	78.79	1310.73	-274.97	76.57	714.37
4.04000	-3488.28	224.60	24.06	-3448.57	224.93	45.04	-3853.15	516.48	157.76	-3552.22	439.13	209.26	-2974.14	49.40	24.49	-3012.08	18.76	104.71	-1833.33	85.50	233.36	-3683.07	134.01	-449.89	-3356.06	191.09	1077.26	0.00	0.00	0.00	-3357.25	161.21	1456.96	-3367.25	275.97	1456.91	-3337.76	110.30	1637.84	-3692.89	209.38	1397.93	709.69	-271.43	78.98	1310.48	-274.86	76.64	714.01
4.05000	-3488.28	224.60	24.06	-3453.53	225.93	44.64	-3848.89	516.88	160.91	-3548.80	439.45	212.42	-2974.14	49.40	24.49	-2997.65	18.59	106.04	-1833.33	85.50	233.36	-3684.55	132.82	-453.01	-3352.44	189.73	1076.52	0.00	0.00	0.00	-3348.90	159.85	1455.78	-3342.41	272.75	1456.26	-3331.69	109.07	1638.32	-3688.33	208.76	1397.39	709.02	-271.20	78.81	1310.36	-274.64	76.57	714.08
4.06000	-3488.28	224.60	24.06	-3458.79	226.89	44.21	-3844.48	517.24	164.08	-3545.31	439.74	215.59	-2974.14	49.40	24.49	-2984.05	18.46	107.27	-1833.33	85.50	233.36	-3685.99	131.63	-456.11	-3337.07	189.50	1074.87	0.00	0.00	0.00	-3339.06	158.00	1454.54	-3355.79	270.17	1455.71	-3325.58	107.85	1638.79	-3683.71	208.12	1396.85	709.20	-271.27	78.91	1309.82	-274.78	76.56	713.69
4.07000	-3488.28	224.60	24.06	-3464.26	227.80	43.76	-3839.93	517.56	167.25	-3541.73	440.00	218.78	-2974.14	49.40	24.49	-2971.26	18.39	108.41	-1833.33	85.50	233.36	-3687.39	130.43	-459.18	-3344.50	188.74	1073.57	0.00	0.00	0.00	-3341.39	156.18	1453.70	-3350.94	269.76	1455.17	-3319.45	106.63	1639.26	-3679.03	207.48	1396.32	709.66	-271.62	78.94	1310.19	-274.74	76.60	713.94
4.08000	-3488.28	224.60	24.06	-3469.86	228.65	43.30	-3835.24	517.83	170.45	-3538.07	440.22	221.98	-2974.14	49.40	24.49	-2959.28	18.37	109.47	-1833.33	85.50	233.36	-3688.76	129.25	-462.24	-3325.46	188.31	1071.89	0.00	0.00	0.00	-3316.01	153.76	1452.24	-3349.91	267.47	1453.81	-3313.29	105.42	1639.71	-3674.30	206.84	1395.79	709.49	-271.44	78.87	1310.38	-274.68	76.62	713.89
4.09000	-3488.28	224.60	24.06	-3475.51	229.44	42.81	-3830.41	518.06	173.65	-3534.34	440.41	225.19	-2974.14	49.40	24.49	-2948.07	18.39	110.43	-1833.33	85.50	233.36	-3690.07	128.06	-465.27	-3320.33	187.62	1070.76	0.00	0.00	0.00	-3317.57	151.53	1451.47	-3336.94	265.09	1452.40	-3307.10	104.21	1640.16	-3669.51	206.19	1395.26	709.61	-271.67	79.01	1310.90	-274.41	76.96	713.92
4.10000	-3488.28	224.60	24.06	-3481.12	230.15	42.32	-3825.43	518.25	176.86	-3530.52	440.56	228.41	-2974.14	49.40	24.49	-2937.63	18.47	111.31	-1833.33	85.50	233.36	-3691.35	126.87	-468.27	-3308.63	185.70	1070.60	0.00	0.00	0.00	-3298.02	149.34	1450.88	-3329.44	262.25	1452.96	-3300.88	103.01	1640.60	-3664.66	205.53	1394.74	709.12	-271.45	78.98	1310.51	-274.23	76.95	714.34
4.11000	-3488.28	224.60	24.06	-3486.62	230.77	41.80	-3820.32	518.39	180.09	-3526.63	440.69	231.64	-2974.14	49.40	24.49	-2927.93	18.58	112.11	-1833.33	85.50	233.36	-3692.59	125.69	-471.25	-3284.16	184.11	1069.40	0.00	0.00	0.00	-3299.41	146.87	1449.62	-3307.79	260.45	1451.59	-3294.64	101.81	1641.03	-3659.75	204.87	1394.22	708.74	-271.22	78.96	1310.11	-274.55	76.80	714.28
4.12000	-3488.28	224.60	24.06	-3491.92	231.29	41.28	-3815.07	518.50	183.32	-3522.66	440.78	234.88	-2974.14	49.40	24.49	-2918.96	18.74	112.82	-1833.33	85.50	233.36	-3693.78	124.51	-474.21	-3277.42	182.53	1067.77	0.00	0.00	0.00	-3290.53	144.68	1449.42	-3317.42	257.83	1450.98	-3288.37	100.62	1641.46	-3654.78	204.21	1393.70	709.29	-271.41	78.87	1310.47	-274.36	76.83	714.21
4.13000	-3488.28	224.60	24.06	-3496.94	231.71	40.74	-3809.68	518.56	186.57	-3518.61	440.84	238.13	-2974.14	49.40	24.49	-2910.71	18.95	113.45	-1833.33	85.50	233.36	-3694.93	123.33	-477.14	-3274.00	183.41	1066.86	0.00	0.00	0.00	-3293.03	142.21	1448.64	-3316.54	254.03	1450.15	-3282.08	99.44	1641.87	-3649.75	203.54	1393.18	709.45	-271.34	78.94	1310.20	-274.28	76.92	714.47
4.14000	-3488.28	224.60	24.06	-3501.60	232.02	40.18	-3804.15	518.58	189.82	-3514.48	440.87	241.39	-2974.14	49.40	24.49	-2903.14	19.19	114.00	-1833.33	85.50	233.36	-3696.03	122.16	-480.05	-3283.67	181.26	1066.11	0.00	0.00	0.00	-3296.35	138.36	1448.16	-3287.70	250.70	1449.02	-3275.75	98.25	1642.27	-3644.67	202.86	1392.67	709.48	-271.46	79.03	1310.29	-274.87	76.71	713.67
4.15000	-3488.28	224.60	24.06	-3505.82	232.19	39.62	-3798.49	518.56	193.07	-3510.27	440.87	244.66	-2974.14	49.40	24.49	-2896.26	19.48	114.48	-1833.33	85.50	233.36	-3697.09	120.98	-482.93	-3275.97	178.97	1065.89	0.00	0.00	0.00	-3283.06	135.84	1447.27	-3290.80	247.63	1449.63	-3269.40	97.08	1642.67	-3639.53	202.19	1392.15	709.62	-271.58	78.97	1310.75	-274.49	76.86	713.55
4.16000	-3488.28	224.60	24.06	-3509.51	232.24	39.05	-3792.69	518.50	196.34	-3505.98	440.83	247.93	-2974.14	49.40	24.49	-2890.03	19.80	114.87	-1833.33	85.50	233.36	-3698.10	119.81	-485.78	-3275.25	178.18	1065.17	0.00	0.00	0.00	-3269.98	133.46	1446.84	-3281.52	245.12	1449.27	-3263.02	95.91	1643.06	-3634.34	201.50	1391.65	709.85	-271.32	79.01	1310.88	-274.60	76.90	713.51
4.17000	-3488.28	224.60	24.06	-3512.60	232.13	38.47	-3786.76	518.40	199.61	-3501.62	440.77	251.21	-2974.14	49.40	24.49	-2884.44	20.16	115.19	-1833.33	85.50	233.36	-3699.07	118.64	-488.60	-3261.32	175.51	1065.03	0.00	0.00	0.00	-3268.57	130.32	1447.06	-3291.55	243.01	1450.10	-3256.62	94.74	1643.44	-3629.08	200.82	1391.14	709.25	-270.97	78.91	1310.87	-274.75	76.96	714.35
4.18000	-3488.28	224.60	24.06	-3515.00	231.88	37.88	-3780.70	518.26	202.88	-3497.17	440.68	254.49	-2974.14	49.40	24.49	-2879.48	20.56	115.44	-1833.33	85.50	233.36	-3699.99	117.48	-491.40	-3242.47	173.96	1064.78	0.00	0.00	0.00	-3263.12	126.63	1446.79	-3273.07	239.23	1449.84	-3250.19	93.59	1643.81	-3623.77	200.13	1390.64	709.88	-271.09	79.23	1310.85	-274.66	76.85	713.94
4.19000	-3488.28	224.60	24.06	-3516.63	231.46	37.29	-3774.51	518.08	206.16	-3492.64	440.56	257.77	-2974.14	49.40	24.49	-2875.12	20.99	115.62	-1833.33	85.50	233.36	-3700.86	116.31	-494.17	-3235.09	171.02	1064.23	0.00	0.00	0.00	-3266.97	124.16	1447.49	-3292.24	236.73	1450.42	-3243.74	92.43	1644.17	-3618.41	199.44	1390.14	709.88	-271.12	79.08	1310.97	-274.69	76.87	714.36
4.20000	-3488.28	224.60	24.06	-3517.40	230.86	36.69	-3768.18	517.86	209.44	-3488.04	440.41	261.06	-2974.14	49.40	24.49	-2871.35	21.46	115.72	-1833.33	85.50	233.36	-3701.69	115.15	-496.91	-3233.40	167.80	1064.58	0.00	0.00	0.00	-3240.88	121.56	1448.41	-3242.52	232.22	1450.56	-3237.26	91.29	1644.52	-3612.98	198.74	1389.64	710.13	-271.60	79.17	1311.09	-274.48	76.93	714.10
4.21000	-3488.28	224.60	24.06	-3517.25	230.09	36.09	-3761.72	517.61	212.73	-3483.36	440.23	264.36	-2974.14	49.40	24.49	-2868.16	21.95	115.75	-1833.33	85.50	233.36	-3702.47	114.00	-499.63	-3205.07	165.06	1066.08	0.00	0.00	0.00	-3223.83	117.99	1448.04	-3234.84	229.45	1451.42	-3230.75	90.15	1644.86	-3607.50	198.04	1389.15	710.15	-271.23	79.28	1310.26	-274.61	76.56	714.36
4.22000	-3488.28	224.60	24.06	-3516.08	229.12	35.49	-3755.14	517.32	216.01	-3478.60	440.02	267.65	-2974.14	49.40	24.49	-2865.52	22.48	115.72	-1833.33	85.50	233.36	-3703.19	112.84	-502.31	-3200.12	164.12	1067.04	0.00	0.00	0.00	-3214.57	115.69	1449.88	-3251.27	225.99	1453.40	-3224.22	89.01	1645.20	-3601.97	197.34	1388.66	709.97	-271.25	79.08	1310.95	-274.65	76.73	714.63
4.23000	-3488.23	224.61	24.07	-3513.82	227.95	34.88	-3748.42	516.98	219.30	-3473.75	439.78	270.95	-2974.14	49.40	24.49	-2863.41	23.04	115.62	-1833.33	85.50	233.36	-3703.87	111.69	-504.97	-3206.91	159.53	1068.34	0.00	0.00	0.00	-3218.76	112.52	1450.90	-3220.26	223.15	1452.50	-3217.66	87.88	1645.52	-3596.37	196.64	1388.18	709.14	-271.53	78.81	1311.15	-274.63	76.81	714.39
4.24000	-3437.90	227.26	30.14	-3510.37	226.56	34.27	-3741.58	516.62	222.59	-3468.83	439.51	274.24	-2974.14	49.40	24.49	-2861.82	23.62	115.46	-1833.33	85.50	233.36	-3704.50	110.55	-507.59	-3234.40	158.11	1069.48	0.00	0.00	0.00	-3206.71	109.59	1451.89	-3238.30	221.50	1454.72	-3211.08	86.76	1645.83	-3590.73	195.93	1387.69	709.70	-271.50	78.98	1310.47	-274.59	76.74	714.05
4.25000	-3497.65	226.90	21.00	-3493.17	225.10	34.32	-3734.61	516.21	225.88	-3463.83	439.22	277.54	-2974.14	49.40	24.49	-2860.74	24.23	115.23	-1833.33	85.50	233.36	-3705.07	109.40	-510.18	-3192.60	155.48	1071.92	0.00	0.00	0.00	-3194.76	106.42	1453.46	-3212.63	216.80	1457.19	-3204.47	85.65	1646.14	-3585.02	195.22	1387.22	709.89	-271.44	79.01	1310.35	-274.73	76.71	714.00
4.26000	-3508.86	228.72	19.59	-3510.05	223.91	32.96	-3727.52	515.77	229.16	-3458.76	438.90	280.83	-2974.14	49.40	24.49	-2860.14	24.87	114.94	-1833.33	85.50	233.36	-3705.60	108.26	-512.75	-3176.18	152.47	1074.23	0.00	0.00	0.00	-3182.34	103.59	1455.18	-3196.48	214.31	1458.02	-3197.83	84.54	1646.44	-3579.26	194.51	1386.74	709.07	-271.64	78.87	1310.67	-274.78	76.81	713.64
4.27000	-3462.19	227.29	26.51	-3509.70	223.97	32.81	-3720.30	515.30	232.45	-3453.60	438.55	284.12	-2974.14	49.40	24.49	-2860.01	25.53	114.59	-1833.33	85.50	233.36	-3706.07	107.13	-515.28	-3174.18	148.69	1076.00	0.00	0.00	0.00	-3158.28	101.37	1456.25	-3210.04	210.64	1459.79	-3191.17	83.43	1646.72	-3573.45	193.79	1386.27	709.94	-271.28	79.18	1310.75	-274.81	76.82	714.15
4.28000	-3464.54	226.50	27.39	-3519.03	223.05	31.48	-3712.95	514.79	235.73	-3448.36	438.18	287.41	-2974.14	49.40	24.49	-2860.32	26.21	114.19	-1833.33	85.50	233.36	-3706.49	105.99	-517.78	-3154.45	146.15	1078.32	0.00	0.00	0.00	-3171.57	98.60	1457.91	-3208.08	209.21	1461.34	-3184.49	82.34	1647.00	-3567.58	193.08	1385.80	710.28	-271.28	79.25	1310.48	-274.43	76.76	714.71
4.29000	-3495.84	226.94	20.14	-3526.83	221.70	29.73	-3705.49	514.24	239.01	-3443.04	437.78	290.70	-2974.14	49.40	24.49	-2861.07	26.91	113.72	-1833.33	85.50	233.36	-3706.85	104.86	-520.25	-3165.80	143.46	1080.71	0.00	0.00	0.00	-3182.24	96.20	1460.79	-3204.34	206.30	1463.03	-3177.78	81.25	1647.26	-3561.65	192.36	1385.34	709.74	-271.14	79.04	1310.69	-274.54	76.83	714.68
4.30000	-3449.49	225.13	26.10	-3527.08	220.43	28.37	-3697.90	513.66	242.28	-3437.65	437.35	293.98	-2974.14	49.40	24.49	-2862.24	27.64	113.20	-1833.33	85.50	233.36	-3707.16	103.74	-522.68	-3170.83	140.97	1082.43	0.00	0.00	0.00	-3161.10	92.69	1462.31	-3187.22	203.05	1465.14	-3171.05	80.17	1647.52	-3555.67	191.64	1384.88	709.98	-271.26	79.09	1310.38	-274.75	76.78	714.71
4.31000	-3477.93	225.52	18.68	-3513.82	219.74	28.21	-3690.19	513.04	245.55	-3432.17	436.90	297.25	-2974.14	49.40	24.49	-2863.80	28.38	112.63	-1833.33	85.50	233.36	-3707.42	102.62	-525.09	-3132.13	138.44	1084.78	0.00	0.00	0.00	-3163.33	90.66	1463.65	-3188.77	201.08	1466.12	-3164.29	79.09	1647.77	-3549.64	190.92	1384.42	709.48	-271.44	78.94	1310.85	-274.82	76.85	714.21
4.32000	-3476.27	226.86	15.55	-3502.87	219.85	28.61	-3682.36	512.40	248.81	-3426.62	436.42	300.52	-2974.14	49.40	24.49	-2865.74	29.14	112.00	-1833.33	85.50	233.36	-3707.62	101.50	-527.45	-3147.44	135.10	1086.88	0.00	0.00	0.00	-3156.59	88.24	1464.87	-3183.34	198.12	1467.90	-3157.51	78.02	1648.00	-3543.55	190.19	1383.97	708.98	-271.47	78.71	1310.67	-274.81	76.75	714.45
4.33000	-3485.88	227.47	9.88	-3480.70	219.14	29.24	-3674.41	511.72	252.07	-3420.99	435.92	303.79	-2974.14	49.40	24.49	-2868.04	29.91	111.33	-1833.33	85.50	233.36	-3707.77	100.39	-529.79	-3130.42	133.37	1087.96	0.00	0.00	0.00	-3140.89	85.58	1465.68	-3182.56	196.83	1469.99	-3150.71	76.96	1648.23	-3537.41	189.47	1383.52	709.04	-271.38	78.81	1310.75	-274.46	76.91	714.59
4.34000	-3452.18	229.01	12.40	-3474.48	220.80	30.85	-3666.34	511.00	255.32	-3415.27	435.39	307.04	-2974.14	49.40	24.49	-2870.69	30.70	110.60	-1833.33	85.50	233.36	-3707.85	99.28	-532.09	-3119.24	132.01	1089.84	0.00	0.00	0.00	-3130.22	83.52	1467.82	-3161.28	193.61	1470.45	-3143.88	75.91	1648.45	-3531.21	188.75	1383.08	709.40	-271.24	78.98	1311.00	-274.46	77.00	714.15
4.35000	-3471.60	231.31	6.78	-3480.26	223.77	31.30	-3658.15	510.25	258.56	-3409.48	434.84	310.29	-2974.14	49.40	24.49	-2873.66	31.50	109.82	-1833.33	85.50	233.36	-3707.88	98.17	-534.36	-3128.72	129.31	1090.69	0.00	0.00	0.00	-3121.78	82.31	1468.41	-3142.06	191.61	1470.31	-3137.03	74.86	1648.65	-3524.96	188.02	1382.64	710.04	-271.45	79.17	1310.43	-274.62	76.97	713.64
4.36000	-3451.20	232.13	11.24	-3486.32	223.93	32.52	-3649.85	509.48	261.79	-3403.61	434.27	313.53	-2974.14	49.40	24.49	-2876.94	32.32	109.00	-1833.33	85.50	233.36	-3707.86	97.07	-536.59	-3095.46	127.19	1092.87	0.00	0.00	0.00	-3122.43	80.47	1469.50	-3146.66	188.98	1472.08	-3130.15	73.82	1648.85	-3518.65	187.29	1382.20	709.69	-271.34	79.15	1310.02	-274.69	76.78	713.83
4.37000	-3448.32	231.22	13.98	-3445.54	222.58	39.66	-3641.43	508.67	265.02	-3397.66	433.67	316.76	-2974.14	49.40	24.49	-2880.52	33.14	108.14	-1833.33	85.50	233.36	-3707.77	95.97	-538.79	-3116.79	126.41	1093.05	0.00	0.00	0.00	-3104.06	78.90	1469.66	-3131.92	188.43	1472.51	-3123.25	72.79	1649.04	-3512.29	186.57	1381.77	710.37	-271.15	79.33	1310.01	-274.63	76.65	714.07
4.38000	-3443.04	231.87	15.55	-3417.41	221.09	47.06	-3632.89	507.82	268.23	-3391.63	433.04	319.98	-2974.14	49.40	24.49	-2884.37	33.97	107.23	-1833.33	85.50	233.36	-3707.63	94.88	-540.95	-3094.82	124.93	1093.94	0.00	0.00	0.00	-3110.86	76.94	1470.91	-3127.77	187.49	1473.09	-3116.33	71.77	1649.21	-3505.88	185.84	1381.35	709.42	-271.28	79.04	1310.10	-274.79	76.54	714.16
4.39000	-3406.06	230.92	21.84	-3385.06	220.91	53.52	-3624.25	506.95	271.43	-3385.52	432.40	323.19	-2974.14	49.40	24.49	-2888.48	34.81	106.28	-1833.33	85.50	233.36	-3707.42	93.80	-543.07	-3072.43	124.31	1094.71	0.00	0.00	0.00	-3090.85	75.97	1472.07	-3110.17	185.01	1473.25	-3109.38	70.75	1649.38	-3499.41	185.11	1380.93	709.71	-271.20	79.12	1310.32	-274.43	76.74	714.08
4.40000	-3387.30	231.95	24.75	-3367.92	219.88	56.59	-3615.48	506.05	274.62	-3379.33	431.73	326.39	-2974.14	49.40	24.49	-2892.83	35.66	105.29	-1833.33	85.50	233.36	-3707.16	92.71	-545.16	-3098.09	122.33	1094.11	0.00	0.00	0.00	-3072.32	75.16	1473.02	-3119.95	182.31	1475.08	-3102.42	69.74	1649.53	-3492.89	184.38	1380.51	710.35	-271.45	79.31	1310.48	-274.33	76.79	714.37
4.41000	-3350.77	232.94	29.96	-3331.28	221.29	61.32	-3606.61	505.12	277.80	-3373.07	431.03	329.57	-2974.14	49.40	24.49	-2897.41	36.51	104.26	-1833.33	85.50	233.36	-3706.83	91.64	-547.21	-3072.11	122.23	1094.14	0.00	0.00	0.00	-3080.53	72.30	1472.66	-3102.82	181.74	1475.51	-3095.42	68.74	1649.67	-3486.31	183.66	1380.10	710.10	-271.41	79.23	1310.18	-274.46	76.82	714.60
4.42000	-3308.02	234.03	35.83	-3316.36	221.50	64.12	-3597.62	504.15	280.96	-3366.72	430.32	332.74	-2974.14	49.40	24.49	-2902.19	37.36	103.19	-1833.33	85.50	233.36	-3706.45	90.56	-549.22	-3060.89	121.39	1095.41	0.00	0.00	0.00	-3083.40	71.88	1474.09	-3105.31	181.18	1476.73	-3088.41	67.75	1649.81	-3479.69	182.93	1379.69	709.81	-271.42	79.11	1311.26	-274.49	76.99	714.04
4.43000	-3298.24	234.32	38.06	-3291.09	221.32	65.49	-3588.53	503.16	284.12	-3360.29	429.58	335.90	-2974.14	49.40	24.49	-2907.15	38.22	102.09	-1833.33	85.50	233.36	-3706.00	89.50	-551.19	-3054.48	121.94	1094.98	0.00	0.00	0.00	-3066.70	70.29	1474.56	-3100.07	179.55	1477.53	-3081.37	66.76	1649.93	-3473.01	182.20	1379.29	710.31	-271.49	79.08	1310.36	-274.76	76.57	714.22
4.44000	-3288.11	234.67	38.92	-3284.00	220.23	64.64	-3579.32	502.14	287.25	-3353.79	428.83	339.04	-2974.14	49.40	24.49	-2912.29	39.08	100.96	-1833.33	85.50	233.36	-3705.49	88.43	-553.13	-3039.49	120.96	1095.92	0.00	0.00	0.00	-3052.07	69.13	1474.43	-3063.83	178.49	1477.30	-3074.31	65.79	1650.04	-3466.27	181.48	1378.89	710.35	-271.27	79.21	1309.99	-274.73	76.59	714.51
4.45000	-3252.47	233.72	43.15	-3251.32	219.69	65.83	-3570.01	501.09	290.37	-3347.20	428.05	342.16	-2974.14	49.40	24.49	-2917.58	39.94	99.79	-1833.33	85.50	233.36	-3704.91	87.38	-555.03	-3044.06	120.17	1096.65	0.00	0.00	0.00	-3047.89	67.80	1474.89	-3102.33	177.38	1478.76	-3067.23	64.82	1650.14	-3459.49	180.75	1378.49	709.89	-271.53	79.09	1310.81	-274.72	76.86	714.28
4.46000	-3207.22	231.41	48.13	-3237.47	218.57	64.61	-3560.58	500.02	293.47	-3340.54	427.25	345.27	-2974.14	49.40	24.49	-2923.00	40.79	98.59	-1833.33	85.50	233.36	-3704.27	86.32	-556.88	-3033.41	119.75	1096.26	0.00	0.00	0.00	-3033.33	67.85	1474.30	-3064.56	176.81	1477.37	-3060.13	63.86	1650.23	-3452.65	180.03	1378.11	709.51	-271.29	78.97	1310.59	-274.73	76.70	713.96
4.47000	-3165.50	229.51	48.06	-3205.23	217.31	65.05	-3551.05	498.91	296.56	-3333.79	426.43	348.37	-2974.14	49.40	24.49	-2928.55	41.65	97.36	-1833.33	85.50	233.36	-3703.57	85.28	-558.70	-3035.77	120.21	1096.48	0.00	0.00	0.00	-3031.59	67.12	1474.49	-3081.41	177.88	1477.67	-3053.00	62.90	1650.31	-3445.76	179.31	1377.72	710.06	-271.35	78.97	1310.28	-274.66	76.62	714.24
4.48000	-3164.28	228.31	42.61	-3174.03	214.87	65.45	-3541.42	497.78	299.63	-3326.97	425.59	351.44	-2974.14	49.40	24.49	-2934.19	42.49	96.10	-1833.33	85.50	233.36	-3702.80	84.24	-560.48	-3017.42	121.34	1097.39	0.00	0.00	0.00	-3029.45	66.40	1474.39	-3075.32	176.68	1478.16	-3045.86	61.96	1650.38	-3438.82	178.58	1377.34	709.49	-271.66	79.03	1310.40	-274.84	76.75	714.39
4.49000	-3170.36	228.11	34.55	-3153.61	215.05	64.57	-3531.68	496.63	302.68	-3320.07	424.73	354.50	-2974.14	49.40	24.49	-2939.92	43.34	94.82	-1833.33	85.50	233.36	-3701.96	83.20	-562.22	-2996.97	119.88	1097.41	0.00	0.00	0.00	-3017.93	64.96	1474.04	-3041.16	175.34	1476.95	-3038.69	61.03	1650.43	-3431.83	177.86	1376.97	709.37	-271.75	78.94	1310.43	-274.87	76.76	713.95
4.50000	-3110.72	226.66	37.69	-3121.59	212.25	63.30	-3521.83	495.44	305.71	-3313.08	423.85	357.53	-2974.14	49.40	24.49	-2945.71	44.17	93.51	-1833.33	85.50	233.36	-3701.06	82.17	-563.91	-3004.35	120.51	1098.04	0.00	0.00	0.00	-3029.67	65.34	1474.30	-3047.52	174.29	1476.89	-3031.50	60.10	1650.48	-3424.78	177.15	1376.60	709.52	-271.44	78.96	1310.11	-274.45	76.83	713.73
4.51000	-3109.37	226.71	31.14	-3093.87	211.59	62.74	-3511.88	494.23	308.72	-3306.02	422.95	360.55	-2974.14	49.40	24.49	-2951.55	45.00	92.17	-1833.33	85.50	233.36	-3700.10	81.15	-565.57	-3006.60	119.81	1098.16	0.00	0.00	0.00	-3010.81	64.76	1473.02	-3054.43	173.83	1475.73	-3024.29	59.18	1650.51	-3417.68	176.43	1376.24	709.33	-271.61	78.84	1310.44	-274.71	76.71	713.83
4.52000	-3066.41	226.57	30.43	-3070.37	211.01	60.47	-3501.83	493.00	311.71	-3298.88	422.03	363.54	-2974.14	49.40	24.49	-2957.42	45.81	90.82	-1833.33	85.50	233.36	-3699.06	80.13	-567.18	-2976.61	120.07	1100.00	0.00	0.00	0.00	-2980.45	64.87	1471.94	-3013.09	175.43	1473.96	-3017.05	58.27	1650.53	-3410.53	175.71	1375.88	709.39	-271.51	78.81	1310.43	-274.48	76.62	714.07
4.53000	-3010.01	227.14	35.44	-3034.92	212.51	59.37	-3491.68	491.74	314.68	-3291.66	421.09	366.52	-2974.14	49.40	24.49	-2963.31	46.62	89.45	-1833.33	85.50	233.36	-3697.96	79.12	-568.75	-2985.54	119.76	1098.91	0.00	0.00	0.00	-2985.02	64.42	1471.34	-3017.32	173.90	1475.31	-3009.80	57.37	1650.55	-3403.33	175.00	1375.53	710.06	-271.43	79.08	1310.46	-274.73	76.70	713.70
4.54000	-2955.33	227.88	41.99	-3034.82	213.04	55.82	-3481.43	490.45	317.62	-3284.36	420.14	369.47	-2974.14	49.40	24.49	-2969.19	47.41	88.05	-1833.33	85.50	233.36	-3696.78	78.11	-570.28	-2988.92	119.88	1099.03	0.00	0.00	0.00	-2972.36	64.21	1471.05	-3033.50	173.16	1474.61	-3002.52	56.48	1650.54	-3396.08	174.29	1375.19	709.23	-271.22	78.98	1310.53	-274.58	76.75	714.04
4.55000	-2917.49	228.28	45.86	-2947.10	213.19	64.51	-3471.07	489.15	320.54	-3276.98	419.16	372.40	-2974.14	49.40	24.49	-2975.05	48.19	86.64	-1833.33	85.50	233.36	-3695.54	77.11	-571.76	-2989.94	120.02	1097.94	0.00	0.00	0.00	-2971.32	63.57	1470.51	-3016.48	172.68	1473.93	-2995.23	55.60	1650.53	-3388.78	173.58	1374.84	710.01	-271.45	79.12	1310.55	-274.40	76.73	714.34
4.56000	-2902.24	227.90	45.90	-2956.85	212.65	57.12	-3460.62	487.81	323.44	-3269.52	418.17	375.30	-2974.14	49.40	24.49	-2980.87	48.95	85.22	-1833.33	85.50	233.36	-3694.23	76.12	-573.21	-2984.23	121.04	1098.26	0.00	0.00	0.00	-2959.57	64.79	1469.06	-2998.08	173.12	1473.63	-2987.91	54.72	1650.51	-3381.43	172.88	1374.51	709.33	-271.09	78.91	1310.90	-274.55	76.89	713.84
4.57000	-2883.94	228.76	48.09	-2864.33	214.65	70.56	-3450.07	486.46	326.32	-3261.98	417.16	378.18	-2974.14	49.40	24.49	-2986.64	49.70	83.77	-1833.33	85.50	233.36	-3692.84	75.13	-574.60	-2949.19	120.96	1098.75	0.00	0.00	0.00	-2953.46	64.31	1468.36	-3002.15	174.07	1471.58	-2980.58	53.86	1650.47	-3374.02	172.18	1374.18	709.69	-271.21	79.05	1310.48	-274.56	76.73	713.76
4.58000	-2834.78	228.18	56.05	-2834.37	213.39	73.79	-3439.42	485.08	329.16	-3254.36	416.14	381.03	-2974.14	49.40	24.49	-2992.33	50.43	82.32	-1833.33	85.50	233.36	-3691.39	74.15	-575.96	-2969.22	121.02	1097.58	0.00	0.00	0.00	-2945.38	64.89	1467.43	-2980.29	174.41	1470.37	-2973.22	53.01	1650.42	-3366.57	171.48	1373.86	710.03	-271.15	79.15	1310.36	-274.49	76.82	714.93
4.59000	-2822.41	229.86	58.82	-2815.39	210.83	75.33	-3428.68	483.68	331.99	-3246.66	415.10	383.86	-2974.14	49.40	24.49	-2997.93	51.14	80.86	-1833.33	85.50	233.36	-3689.86	73.17	-577.27	-2959.11	121.04	1097.28	0.00	0.00	0.00	-2946.33	65.29	1466.20	-2973.72	174.92	1469.83	-2965.84	52.16	1650.37	-3359.06	170.78	1373.54	709.40	-270.91	78.98	1310.42	-274.35	76.96	714.24
4.60000	-2770.91	228.37	71.04	-2778.25	210.48	77.89	-3417.84	482.25	334.78	-3238.88	414.04	386.66	-2974.14	49.40	24.49	-3003.43	51.83	79.38	-1833.33	85.50	233.36	-3688.26	72.20	-578.53	-2924.29	121.39	1096.52	0.00	0.00	0.00	-2946.76	65.05	1465.47	-2967.24	175.63	1467.43	-2958.44	51.32	1650.29	-3351.51	170.09	1373.23	709.80	-270.99	79.03	1310.57	-274.74	76.90	713.75
4.61000	-2734.22	228.49	76.76	-2744.96	210.27	80.70	-3406.91	480.81	337.55	-3231.02	412.96	389.43	-2974.14	49.40	24.49	-3008.79	52.49	77.90	-1833.33	85.50	233.36	-3686.59	71.24	-579.75	-2932.13	121.35	1096.03	0.00	0.00	0.00	-2933.53	65.46	1464.14	-2989.80	176.97	1468.00	-2951.03	50.50	1650.21	-3343.90	169.40	1372.92	709.76	-271.44	79.15	1310.38	-274.79	76.69	713.85
4.62000	-2700.21	228.60	82.69	-2715.29	210.18	83.69	-3395.88	479.34	340.29	-3223.09	411.87	392.18	-2974.14	49.40	24.49	-3014.01	53.14	76.41	-1833.33	85.50	233.36	-3684.84	70.28	-580.92	-2929.65	121.88	1093.97	0.00	0.00	0.00	-2915.61	66.12	1462.58	-2971.75	177.52	1465.21	-2943.59	49.68	1650.11	-3336.25	168.71	1372.62	710.66	-271.23	79.30	1310.87	-274.75	76.87	713.90
4.63000	-2668.78	228.70	88.76	-2689.01	210.18	86.82	-3384.76	477.85	343.00	-3215.07	410.77	394.89	-2974.14	49.40	24.49	-3019.08	53.76	74.91	-1833.33	85.50	233.36	-3683.02	69.34	-582.04	-2922.51	122.67	1092.93	0.00	0.00	0.00	-2920.59	66.81	1461.20	-2948.50	177.08	1463.61	-2936.13	48.88	1650.01	-3328.54	168.03	1372.33	709.38	-271.34	78.88	1310.85	-274.67	76.77	714.04
4.64000	-2639.86	228.77	94.88	-2665.87	210.26	90.03	-3373.55	476.35	345.68	-3206.97	409.65	397.58	-2974.14	49.40	24.49	-3023.96	54.35	73.42	-1833.33	85.50	233.36	-3681.13	68.39	-583.12	-2902.89	121.79	1092.07	0.00	0.00	0.00	-2893.49	67.20	1458.89	-2951.57	177.25	1462.08	-2928.66	48.08	1649.89	-3320.79	167.35	1372.04	709.06	-271.56	78.84	1310.74	-274.52	76.71	713.73
4.65000	-2613.35	228.80	100.96	-2645.65	210.40	93.26	-3362.25	474.82	348.32	-3198.80	408.51	400.23	-2974.14	49.40	24.49	-3028.65	54.91	71.92	-1833.33	85.50	233.36	-3679.16	67.46	-584.15	-2906.88	123.13	1090.89	0.00	0.00	0.00	-2894.40	68.15	1457.43	-2920.48	177.75	1460.67	-2921.16	47.29	1649.75	-3312.98	166.67	1371.76	709.52	-271.17	79.09	1310.41	-274.39	76.67	713.96
4.66000	-2589.15	228.78	106.92	-2628.11	210.57	96.46	-3350.86	473.27	350.94	-3190.54	407.36	402.85	-2974.14	49.40	24.49	-3033.12	55.45	70.42	-1833.33	85.50	233.36	-3677.11	66.53	-585.13	-2905.89	124.26	1089.01	0.00	0.00	0.00	-2883.66	68.65	1456.07	-2931.75	177.95	1459.56	-2913.65	46.51	1649.61	-3305.13	166.00	1371.48	710.05	-271.43	79.11	1311.20	-274.63	76.88	713.81
4.67000	-2567.17	228.69	112.66	-2613.00	210.76	99.57	-3339.38	471.71	353.53	-3182.20	406.20	405.44	-2974.14	49.40	24.49	-3037.37	55.96	68.92	-1833.33	85.50	233.36	-3674.98	65.61	-586.07	-2897.92	123.18	1087.94	0.00	0.00	0.00	-2879.37	69.50	1454.71	-2926.66	180.43	1457.23	-2906.12	45.75	1649.45	-3297.23	165.34	1371.22	709.68	-271.39	78.98	1310.30	-274.63	76.72	714.73
4.68000	-2547.32	228.52	118.11	-2600.10	210.94	102.54	-3327.81	470.12	356.08	-3173.79	405.02	408.00	-2974.14	49.40	24.49	-3041.36	56.43	67.42	-1833.33	85.50	233.36	-3672.78	64.70	-586.96	-2878.34	123.66	1086.24	0.00	0.00	0.00	-2878.46	70.47	1453.72	-2919.07	180.73	1456.33	-2898.56	44.99	1649.28	-3289.28	164.68	1370.95	709.59	-271.14	79.04	1310.35	-274.54	76.80	714.27
4.69000	-2529.51	228.27	123.17	-2589.16	211.10	105.31	-3316.15	468.52	358.60	-3165.29	403.83	410.52	-2974.14	49.40	24.49	-3045.09	56.87	65.93	-1833.33	85.50	233.36	-3670.50	63.79	-587.79	-2858.56	124.77	1083.57	0.00	0.00	0.00	-2863.03	71.59	1451.35	-2926.48	181.61	1454.26	-2890.99	44.24	1649.10	-3281.28	164.02	1370.70	709.74	-271.53	78.96	1310.11	-274.68	76.59	714.19
4.70000	-2513.65	227.91	127.77	-2579.96	211.21	107.83	-3304.41	466.89	361.08	-3156.72	402.62	413.01	-2974.14	49.40	24.49	-3048.54	57.28	64.44	-1833.33	85.50	233.36	-3668.14	62.90	-588.58	-2863.23	124.68	1082.09	0.00	0.00	0.00	-2863.05	73.91	1449.74	-2900.38	183.59	1452.09	-2883.40	43.51	1648.90	-3273.23	163.37	1370.45	709.67	-271.66	79.00	1310.37	-274.97	76.55	714.19
4.71000	-2499.64	227.43	131.81	-2572.25	211.25	110.04	-3292.58	465.25	363.53	-3148.06	401.41	415.46	-2974.14	49.40	24.49	-3051.69	57.65	62.96	-1833.33	85.50	233.36	-3665.71	62.00	-589.32	-2855.03	125.79	1080.79	0.00	0.00	0.00	-2852.63	74.52	1448.37	-2884.01	184.49	1450.70	-2875.80	42.78	1648.69	-3265.13	162.72	1370.21	709.81	-271.43	79.09	1310.05	-274.78	76.54	714.04
4.72000	-2487.40	226.83	135.21	-2565.81	211.21	111.89	-3280.67	463.60	365.94	-3139.33	400.18	417.88	-2974.14	49.40	24.49	-3054.52	57.99	61.49	-1833.33	85.50	233.36	-3663.19	61.12	-590.01	-2845.02	126.38	1079.60	0.00	0.00	0.00	-2838.46	75.64	1446.91	-2899.41	185.92	1449.69	-2868.17	42.07	1648.47	-3256.98	162.08	1369.97	709.23	-271.06	78.96	1310.54	-274.57	76.73	714.22
4.73000	-2476.82	226.09	137.88	-2560.38	211.05	113.32	-3268.67	461.92	368.32	-3130.51	398.93	420.26	-2974.14	49.40	24.49	-3057.01	58.28	60.02	-1833.33	85.50	233.36	-3660.59	60.25	-590.64	-2849.19	126.87	1077.67	0.00	0.00	0.00	-2832.80	77.09	1445.63	-2883.11	186.47	1447.99	-2860.52	41.36	1648.24	-3248.79	161.45	1369.74	709.19	-271.12	78.99	1310.63	-274.70	76.82	714.46
4.74000	-2467.82	225.19	139.74	-2555.74	210.78	114.28	-3256.59	460.23	370.66	-3121.62	397.68	422.60	-2974.14	49.40	24.49	-3059.15	58.54	58.57	-1833.33	85.50	233.36	-3657.91	59.38	-591.23	-2840.27	127.14	1075.79	0.00	0.00	0.00	-2821.93	78.53	1443.97	-2872.99	188.21	1446.45	-2852.86	40.67	1647.99	-3240.55	160.82	1369.52	709.31	-271.25	78.92	1310.58	-274.71	76.81	714.46
4.75000	-2460.31	224.13	140.71	-2551.66	210.35	114.71	-3244.43	458.53	372.96	-3112.64	396.41	424.90	-2974.14	49.40	24.49	-3060.92	58.76	57.14	-1833.33	85.50	233.36	-3655.15	58.52	-591.76	-2827.96	129.18	1074.18	0.00	0.00	0.00	-2803.95	80.06	1441.78	-2864.65	189.61	1445.16	-2845.18	39.99	1647.73	-3232.26	160.19	1369.30	709.80	-271.24	79.11	1310.73	-274.60	76.87	714.01
4.76000	-2454.19	222.90	140.68	-2547.88	209.76	114.56	-3232.19	456.81	375.22	-3103.59	395.14	427.17	-2974.14	49.40	24.49	-3062.31	58.93	55.72	-1833.33	85.50	233.36	-3652.30	57.67	-592.24	-2829.33	129.92	1073.33	0.00	0.00	0.00	-2798.65	80.64	1441.89	-2859.64	191.07	1443.90	-2837.49	39.32	1647.46	-3223.92	159.57	1369.10	709.25	-271.59	78.91	1310.28	-274.47	76.69	714.08
4.77000	-2449.37	221.47	139.59	-2544.19	208.97	113.76	-3219.87	455.07	377.44	-3094.45	393.85	429.39	-2974.14	49.40	24.49	-3063.28	59.06	54.31	-1833.33	85.50	233.36	-3649.38	56.82	-592.67	-2815.53	130.35	1071.95	0.00	0.00	0.00	-2781.37	82.46	1440.27	-2857.97	192.73	1443.37	-2829.77	38.66	1647.17	-3215.54	158.96	1368.89	709.15	-271.52	78.71	1310.36	-274.49	76.87	713.76
4.78000	-2445.77	219.84	137.34	-2540.34	207.98	112.28	-3207.47	453.32	379.62	-3085.24	392.55	431.57	-2974.14	49.40	24.49	-3063.84	59.15	52.92	-1833.33	85.50	233.36	-3646.37	55.99	-593.05	-2802.49	130.84	1071.46	0.00	0.00	0.00	-2774.43	83.94	1439.58	-2819.93	193.84	1441.93	-2822.04	38.01	1646.87	-3207.10	158.35	1368.70	710.13	-271.50	79.06	1310.17	-274.11	76.79	713.58
4.79000	-2443.27	217.99	133.85	-2536.09	206.76	110.04	-3194.99	451.55	381.76	-3075.95	391.24	433.72	-2974.14	49.40	24.49	-3063.96	59.19	51.55	-1833.33	85.50	233.36	-3643.27	55.16	-593.38	-2790.01	131.52	1070.76	0.00	0.00	0.00	-2781.52	84.97	1438.18	-2827.14	195.75	1441.88	-2814.29	37.37	1646.56	-3198.63	157.75	1368.51	709.81	-271.36	79.01	1309.83	-274.51	76.59	714.04
4.80000	-2441.81	215.92	129.03	-2531.21	205.29	107.00	-3182.43	449.77	383.85	-3066.57	389.92	435.82	-2974.14	49.40	24.49	-3063.61	59.18	50.21	-1833.33	85.50	233.36	-3640.09	54.34	-593.65	-2769.86	132.71	1070.05	0.00	0.00	0.00	-2770.42	87.12	1437.70	-2819.57	198.47	1440.69	-2806.52	36.74	1646.23	-3190.10	157.16	1368.33	709.74	-271.50	79.11	1310.14	-274.30	76.83	714.01
4.81000	-2441.27	213.61	122.80	-2525.47	203.55	103.10	-3169.80	447.98	385.91	-3057.12	388.60	437.87	-2974.14	49.40	24.49	-3062.80	59.12	48.88	-1833.33	85.50	233.36	-3636.83	53.53	-593.86	-2754.36	132.93	1069.78	0.00	0.00	0.00	-2760.50	89.18	1437.38	-2801.10	200.19	1439.80	-2798.74	36.12	1645.90	-3181.52	156.57	1368.16	709.40	-271.42	78.97	1310.30	-274.62	76.79	715.23
4.82000	-2441.58	211.04	115.07	-2518.62	201.52	98.28	-3157.09	446.18	387.92	-3047.59	387.26	439.89	-2974.14	49.40	24.49	-3061.49	59.01	47.58	-1833.33	85.50	233.36	-3633.48	52.73	-594.02	-2752.55	135.35	1069.85	0.00	0.00	0.00	-2738.66	91.10	1436.08	-2790.64	201.47	1437.80	-2790.94	35.52	1645.54	-3172.90	155.99	1368.00	709.04	-271.74	78.76	1310.37	-274.81	76.69	714.55
4.83000	-2442.63	208.21	105.75	-2510.44	199.18	92.49	-3144.31	444.36	389.88	-3037.97	385.91	441.85	-2974.14	49.40	24.49	-3059.67	58.85	46.30	-1833.33	85.50	233.36	-3630.04	51.94	-594.13	-2734.30	136.66	1069.89	0.00	0.00	0.00	-2741.71	92.84	1436.04	-2789.78	203.97	1438.24	-2783.12	34.93	1645.17	-3164.24	155.42	1367.84	708.94	-271.35	78.98	1310.36	-274.60	76.86	714.25
4.84000	-2444.34	205.10	94.76	-2500.68	196.50	85.68	-3131.45	442.53	391.80	-3028.28	384.56	443.78	-2974.14	49.40	24.49	-3057.33	58.64	45.05	-1833.33	85.50	233.36	-3626.51	51.15	-594.18	-2729.88	138.82	1070.50	0.00	0.00	0.00	-2724.28	94.35	1435.24	-2769.63	205.89	1438.43	-2775.29	34.35	1644.79	-3155.52	154.86	1367.69	709.68	-271.20	79.05	1310.73	-274.47	77.02	713.92
4.85000	-2446.62	201.70	82.01	-2489.11	193.48	77.79	-3118.52	440.68	393.68	-3018.51	383.19	445.65	-2974.14	49.40	24.49	-3054.44	58.37	43.83	-1833.33	85.50	233.36	-3622.90	50.38	-594.18	-2740.49	140.77	1070.23	0.00	0.00	0.00	-2707.32	96.20	1435.56	-2746.78	208.26	1438.02	-2767.44	33.78	1644.40	-3146.76	154.30	1367.55	709.39	-271.34	78.99	1310.51	-274.53	76.79	714.22
4.86000	-2449.37	198.00	67.41	-2475.49	190.08	68.76	-3105.52	438.83	395.51	-3008.65	381.82	447.49	-2974.14	49.40	24.49	-3050.99	58.05	42.64	-1833.33	85.50	233.36	-3619.20	49.61	-594.11	-2699.09	141.99	1072.01	0.00	0.00	0.00	-2713.51	98.19	1435.75	-2735.92	210.65	1438.74	-2759.57	33.22	1643.99	-3137.96	153.75	1367.41	709.59	-271.46	78.95	1310.40	-274.73	76.64	714.67
4.87000	-2452.49	193.99	50.90	-2459.60	186.30	58.55	-3092.45	436.97	397.29	-2998.72	380.44	449.27	-2974.14	49.40	24.49	-3046.95	57.67	41.48	-1833.33	85.50	233.36	-3615.41	48.85	-594.00	-2693.66	144.12	1072.83	0.00	0.00	0.00	-2704.37	99.72	1436.12	-2732.30	212.12	1439.21	-2751.69	32.67	1643.57	-3129.11	153.21	1367.28	709.74	-271.52	78.96	1310.36	-274.99	76.61	714.33
4.88000	-2454.13	191.90	42.14	-2451.02	184.30	53.14	-3079.30	435.09	399.02	-2988.71	379.06	451.00	-2974.14	49.40	24.49	-3042.35	57.23	40.35	-1833.33	85.50	233.36	-3611.53	48.10	-593.82	-2674.08	146.28	1074.14	0.00	0.00	0.00	-2693.59	102.13	1436.97	-2724.31	213.33	1439.77	-2743.79	32.14	1643.13	-3120.21	152.67	1367.16	709.79	-271.38	78.96	1310.38	-274.58	76.79	714.62
4.89000	-2453.50	191.03	35.18	-2420.41	182.20	51.44	-3066.09	433.20	400.70	-2978.61	377.66	452.69	-2974.14	49.40	24.49	-3059.20	55.82	35.58	-1833.33	85.50	233.36	-3607.56	47.36	-593.59	-2664.15	148.21	1075.15	0.00	0.00	0.00	-2667.91	103.54	1437.59	-2723.24	215.42	1441.17	-2735.87	31.62	1642.68	-3111.27	152.14	1367.05	709.91	-271.57	78.96	1310.34	-274.61	76.78	714.13
4.90000	-2448.70	191.03	36.64	-2419.84	182.78	51.25	-3052.81	431.31	402.34	-2968.44	376.26	454.32	-2974.14	49.40	24.49	-3049.33	55.48	34.88	-1833.33	85.50	233.36	-3603.49	46.63	-593.30	-2657.98	150.47	1076.96	0.00	0.00	0.00	-2668.23	105.64	1439.38	-2706.38	216.92	1442.14	-2727.95	31.11	1642.22	-3102.28	151.62	1366.95	710.44	-271.41	79.27	1310.47	-274.73	76.67	714.17
4.91000	-2446.13	189.85	36.56	-2445.84	186.04	46.85	-3039.46	429.40	403.92	-2958.19	374.86	455.91	-2974.14	49.40	24.49	-3044.89	55.56	31.69	-1833.33	85.50	233.36	-3599.34	45.91	-592.95	-2654.53	152.85	1079.29	0.00	0.00	0.00	-2663.83	107.70	1439.92	-2693.71	217.38	1444.17	-2720.00	30.61	1641.74	-3093.24	151.11	1366.85	709.72	-271.23	79.20	1310.30	-274.68	76.77	714.84
4.92000	-2446.34	187.76	28.95	-2481.00	182.41	40.66	-3026.04	427.49	405.45	-2947.85	373.44	457.44	-2974.14	49.40	24.49	-3036.00	56.35	31.53	-1833.33	85.50	233.36	-3595.09	45.20	-592.55	-2644.78	155.90	1081.73	0.00	0.00	0.00	-2641.53	109.27	1441.84	-2688.15	220.25	1445.72	-2712.04	30.12	1641.25	-3084.16	150.61	1366.77	709.37	-271.66	78.93	1310.25	-274.72	76.78	714.18
4.93000	-2447.44	185.74	21.60	-2494.83	177.46	36.34	-3012.56	425.57	406.93	-2937.44	372.02	458.93	-2974.14	49.40	24.49	-3041.24	55.82	29.33	-1833.33	85.50	233.36	-3590.76	44.50	-592.08	-2626.65	157.29	1083.67	0.00	0.00	0.00	-2634.16	110.69	1444.02	-2662.70	223.32	1446.50	-2704.06	29.65	1640.74	-3075.04	150.12	1366.69	709.28	-271.67	78.84	1311.08	-274.63	77.03	713.95
4.94000	-2449.41	183.81	14.51	-2464.09	183.38	42.62	-2999.02	423.64	408.36	-2926.94	370.60	460.35	-2974.14	49.40	24.49	-3027.94	55.06	30.16	-1833.33	85.50	233.36	-3586.32	43.81	-591.55	-2632.41	159.40	1084.75	0.00	0.00	0.00	-2628.69	111.44	1445.35	-2654.02	224.87	1447.94	-2696.07	29.19	1640.22	-3065.87	149.64	1366.62	709.79	-271.25	79.21	1310.79	-274.61	76.86	713.91
4.95000	-2452.18	181.97	7.68	-2511.66	180.05	35.31	-2985.41	421.70	409.74	-2916.37	369.17	461.73	-2974.14	49.40	24.49	-3019.35	54.29	31.26	-1833.33	85.50	233.36	-3581.80	43.12	-590.97	-2603.00	162.27	1087.00	0.00	0.00	0.00	-2616.97	113.26	1446.67	-2633.67	223.82	1450.52	-2688.07	28.74	1639.68	-3056.65	149.16	1366.55	709.47	-271.45	79.12	1310.20	-274.30	76.82	714.15
4.96000	-2455.71	180.21	1.10	-2521.44	179.15	31.99	-2971.74	419.75	411.06	-2905.72	367.74	463.05	-2974.14	49.40	24.49	-2997.29	54.18	34.49	-1833.33	85.50	233.36	-3577.18	42.45	-590.32	-2588.33	163.72	1089.36	0.00	0.00	0.00	-2604.99	114.66	1447.48	-2628.18	226.84	1450.66	-2680.05	28.31	1639.13	-3047.40	148.69	1366.50	710.28	-271.65	79.06	1310.32	-274.34	76.89	713.54
4.97000	-2459.96	178.53	-5.21	-2530.20	178.36	29.02	-2958.00	417.80	412.32	-2894.98	366.30	464.32	-2974.11	49.40	24.50	-2967.47	53.25	40.61	-1833.33	85.50	233.36	-3572.46	41.79	-589.61	-2594.80	166.66	1092.02	0.00	0.00	0.00	-2596.06	115.83	1448.68	-2614.65	228.52	1453.55	-2672.01	27.89	1638.56	-3038.09	148.24	1366.45	709.50	-271.44	78.93	1310.20	-274.95	76.65	713.71
4.98000	-2464.88	176.94	-11.27	-2537.97	177.68	26.39	-2944.20	415.84	413.53	-2884.17	364.86	465.53	-2948.78	50.95	31.09	-2933.89	53.14	48.57	-1833.33	85.50	233.36	-3567.65	41.13	-588.85	-2576.68	167.98	1092.79	0.00	0.00	0.00	-2595.12	116.65	1450.79	-2612.55	229.64	1454.01	-2663.96	27.48	1637.98	-3028.74	147.79	1366.41	709.88	-271.46	79.11	1310.80	-274.85	76.89	714.03
4.99000	-2470.41	175.43	-17.07	-2544.78	177.10	24.06	-2930.35	413.88	414.68	-2873.27	363.41	466.68	-2930.36	49.34	35.05	-2915.54	53.36	54.12	-1833.33	85.50	233.36	-3562.74	40.49	-588.02	-2560.40	169.15	1093.90	0.00	0.00	0.00	-2570.13	118.48	1451.50	-2602.24	230.83	1455.24	-2655.90	27.08	1637.39	-3019.35	147.35	1366.38	709.73	-270.85	79.25	1310.49	-275.07	76.75	713.96
5.00000	-2476.51	174.00	-22.61	-2550.67	176.62	22.05	-2916.43	411.91	415.78	-2862.30	361.96	467.78	-2898.48	49.14	40.83	-2892.68	53.36	58.79	-1833.33	85.50	233.36	-3557.73	39.86	-587.12	-2567.03	168.69	1094.77	0.00	0.00	0.00	-2555.95	119.09	1452.04	-2603.19	231.88	1456.93	-2647.82	26.70	1636.78	-3009.92	146.93	1366.36	709.31	-271.08	79.04	1310.74	-275.41	76.75	713.97
5.01000	-2483.13	172.65	-27.90	-2555.67	176.24	20.32	-2902.46	409.93	416.82	-2851.25	360.51	468.81	-2848.72	47.22	48.03	-2866.04	52.03	63.98	-1833.33	85.50	233.36	-3552.63	39.23	-586.17	-2569.56	169.71	1095.14	0.00	0.00	0.00	-2552.30	119.70	1453.98	-2586.09	233.16	1456.97	-2639.73	26.33	1636.16	-3000.44	146.51	1366.35	709.77	-271.17	79.12	1310.60	-274.81	76.67	714.01
5.02000	-2490.23	171.38	-32.93	-2559.81	175.95	18.88	-2888.43	407.95	417.79	-2840.11	359.05	469.79	-2853.66	45.89	46.83	-2833.40	50.49	68.54	-1833.33	85.50	233.36	-3547.43	38.62	-585.15	-2551.32	170.76	1096.35	0.00	0.00	0.00	-2545.11	120.77	1454.08	-2578.85	234.14	1459.19	-2631.63	25.97	1635.52	-2990.92	146.10	1366.35	710.14	-271.08	79.30	1310.62	-274.25	76.77	714.66
5.03000	-2497.76	170.20	-37.71	-2563.14	175.74	17.71	-2874.34	405.97	418.71	-2828.89	357.60	470.71	-2829.93	44.32	48.29	-2809.23	49.72	70.48	-1833.33	85.50	233.36	-3542.13	38.02	-584.07	-2534.43	170.79	1097.92	0.00	0.00	0.00	-2537.81	121.80	1455.34	-2559.54	234.42	1459.27	-2623.51	25.63	1634.86	-2981.35	145.70	1366.35	710.38	-271.08	79.26	1310.67	-274.62	76.73	714.14
5.04000	-2505.66	169.09	-42.24	-2565.68	175.62	16.79	-2860.19	403.98	419.57	-2817.60	356.14	471.57	-2789.16	44.50	52.50	-2777.06	49.10	73.10	-1833.33	85.50	233.36	-3536.73	37.43	-582.93	-2531.37	171.13	1098.67	0.00	0.00	0.00	-2525.16	122.97	1457.09	-2549.05	235.63	1460.30	-2615.37	25.30	1634.19	-2971.74	145.32	1366.37	710.34	-271.22	79.28	1310.36	-274.51	76.84	714.29
5.05000	-2513.90	168.06	-46.51	-2567.47	175.57	16.11	-2845.99	401.98	420.37	-2806.22	354.67	472.37	-2752.84	46.05	53.83	-2743.08	49.14	75.37	-1833.33	85.50	233.36	-3531.23	36.85	-581.72	-2503.40	170.31	1100.33	0.00	0.00	0.00	-2517.91	123.08	1457.48	-2543.99	235.82	1462.35	-2607.23	24.98	1633.51	-2962.09	144.94	1366.39	710.58	-271.33	79.30	1310.93	-274.51	76.81	714.28
5.06000	-2522.42	167.11	-50.54	-2568.54	175.60	15.67	-2831.74	399.99	421.11	-2794.77	353.21	473.10	-2705.70	44.74	57.03	-2714.80	48.60	74.95	-1833.33	85.50	233.36	-3525.63	36.28	-580.44	-2494.16	169.85	1102.17	0.00	0.00	0.00	-2511.57	123.78	1458.74	-2535.21	236.41	1462.91	-2599.07	24.68	1632.81	-2952.39	144.58	1366.42	709.81	-271.22	79.12	1311.07	-274.47	77.03	714.17
5.07000	-2531.17	166.24	-54.31	-2568.93	175.70	15.44	-2817.43	397.99	421.78	-2783.23	351.74	473.78	-2662.51	44.97	58.67	-2696.19	49.04	72.90	-1833.33	85.50	233.36	-3519.93	35.72	-579.10	-2491.01	169.95	1102.95	0.00	0.00	0.00	-2487.64	124.49	1459.33	-2503.12	237.40	1463.38	-2590.90	24.39	1632.09	-2942.65	144.22	1366.46	709.66	-271.24	79.04	1310.97	-274.62	76.75	714.26
5.08000	-2540.12	165.45	-57.83	-2568.67	175.87	15.42	-2803.07	395.99	422.39	-2771.61	350.28	474.39	-2633.00	45.23	58.60	-2658.93	49.13	73.25	-1833.33	85.50	233.36	-3514.12	35.17	-577.70	-2490.12	169.11	1102.65	0.00	0.00	0.00	-2478.64	124.85	1460.42	-2501.31	237.86	1464.56	-2582.71	24.11	1631.36	-2932.87	143.88	1366.51	709.72	-271.23	79.04	1310.58	-274.16	76.97	713.88
5.09000	-2549.20	164.73	-61.10	-2567.79	176.10	15.59	-2788.66	393.99	422.94	-2759.92	348.81	474.93	-2636.81	44.94	52.25	-2631.86	49.64	71.51	-1833.33	85.50	233.36	-3508.21	34.63	-576.23	-2484.82	169.04	1104.11	0.00	0.00	0.00	-2485.37	125.43	1461.53	-2492.57	238.13	1464.42	-2574.51	23.85	1630.61	-2923.05	143.55	1366.57	710.55	-271.10	79.22	1310.55	-274.64	77.02	713.23
5.10000	-2558.38	164.10	-64.12	-2566.34	176.38	15.95	-2774.20	391.98	423.42	-2748.14	347.34	475.41	-2553.99	48.89	60.57	-2605.83	50.24	69.12	-1833.33	85.50	233.36	-3502.20	34.11	-574.69	-2475.80	169.75	1105.19	0.00	0.00	0.00	-2474.98	125.79	1462.22	-2493.70	238.56	1465.53	-2566.30	23.60	1629.85	-2913.18	143.23	1366.64	709.80	-271.33	79.00	1310.23	-274.75	76.80	713.31
5.11000	-2567.60	163.53	-66.89	-2564.34	176.72	16.47	-2759.69	389.98	423.83	-2736.28	345.88	475.83	-2483.08	49.84	67.31	-2570.81	51.36	67.92	-1833.33	85.50	233.36	-3496.09	33.59	-573.09	-2465.29	168.92	1105.14	0.00	0.00	0.00	-2456.59	126.44	1461.85	-2490.41	239.19	1465.91	-2558.08	23.37	1629.07	-2903.27	142.92	1366.72	710.30	-271.26	79.15	1310.12	-274.70	76.69	713.40
5.12000	-2576.83	163.05	-69.42	-2561.82	177.11	17.15	-2745.13	387.97	424.18	-2724.35	344.41	476.17	-2491.50	52.27	58.02	-2527.60	52.77	68.12	-1833.33	85.50	233.36	-3489.87	33.09	-571.42	-2451.66	169.50	1105.56	0.00	0.00	0.00	-2459.15	126.89	1462.21	-2474.97	239.34	1466.27	-2549.84	23.15	1628.28	-2893.32	142.62	1366.80	710.19	-271.66	79.03	1310.50	-274.59	76.79	714.30
5.13000	-2586.00	162.64	-71.70	-2558.83	177.55	17.98	-2730.53	385.97	424.46	-2712.33	342.95	476.45	-2456.62	54.77	59.95	-2527.18	54.35	61.48	-1833.33	85.50	233.36	-3483.55	32.59	-569.68	-2444.65	168.92	1106.49	0.00	0.00	0.00	-2440.42	126.57	1462.11	-2455.74	239.70	1465.59	-2541.60	22.94	1627.47	-2883.33	142.34	1366.90	709.84	-271.46	79.14	1310.73	-274.63	76.72	714.78
5.14000	-2595.07	162.30	-73.73	-2555.40	178.02	18.93	-2715.87	383.96	424.68	-2700.23	341.48	476.67	-2417.86	56.52	60.35	-2491.67	55.23	60.47	-1833.33	85.50	233.36	-3477.12	32.11	-567.87	-2432.31	169.17	1106.36	0.00	0.00	0.00	-2431.76	126.93	1462.47	-2438.41	240.38	1465.86	-2533.34	22.75	1626.64	-2873.30	142.07	1367.01	709.87	-271.22	79.33	1310.51	-274.42	76.70	714.45
5.15000	-2604.00	162.04	-75.52	-2551.55	178.54	20.01	-2701.17	381.95	424.82	-2688.05	340.02	476.81	-2359.79	56.10	64.28	-2471.56	55.50	56.46	-1833.33	85.50	233.36	-3470.58	31.64	-566.00	-2432.32	169.03	1105.89	0.00	0.00	0.00	-2413.56	126.95	1461.71	-2434.60	240.66	1465.13	-2525.06	22.57	1625.80	-2863.22	141.81	1367.12	709.77	-271.54	79.13	1310.39	-274.35	76.78	713.81
5.16000	-2612.73	161.85	-77.06	-2547.33	179.08	21.19	-2686.43	379.95	424.90	-2675.79	338.56	476.89	-2346.11	55.15	60.78	-2449.46	56.41	53.58	-1833.33	85.50	233.36	-3463.94	31.18	-564.05	-2424.41	167.53	1106.00	0.00	0.00	0.00	-2403.23	127.56	1460.77	-2433.57	241.01	1464.60	-2516.78	22.41	1624.95	-2853.10	141.56	1367.25	709.58	-271.46	79.22	1310.32	-274.75	76.69	713.23
5.17000	-2621.22	161.73	-78.36	-2542.77	179.66	22.47	-2671.64	377.95	424.90	-2663.45	337.10	476.89	-2331.72	54.51	55.86	-2386.93	57.58	58.46	-1833.33	85.50	233.36	-3457.19	30.74	-562.04	-2419.35	168.18	1105.13	0.00	0.00	0.00	-2402.13	127.27	1460.47	-2415.67	240.79	1464.65	-2508.48	22.26	1624.07	-2842.94	141.32	1367.38	709.83	-271.49	79.08	1310.00	-274.78	76.55	714.06
5.18000	-2629.42	161.69	-79.41	-2537.90	180.26	23.83	-2656.81	375.94	424.84	-2651.03	335.64	476.82	-2297.87	55.25	55.51	-2352.36	58.62	57.08	-1833.33	85.50	233.36	-3450.33	30.30	-559.96	-2406.49	168.67	1105.04	0.00	0.00	0.00	-2380.85	127.22	1459.52	-2419.61	240.67	1464.20	-2500.18	22.13	1623.18	-2832.75	141.10	1367.53	709.43	-271.78	79.00	1310.08	-274.59	76.68	714.49
5.19000	-2637.29	161.72	-80.22	-2532.76	180.88	25.26	-2641.93	373.94	424.70	-2638.53	334.18	476.68	-2265.29	55.99	56.06	-2319.12	59.65	55.76	-1833.33	85.50	233.36	-3443.36	29.88	-557.80	-2376.01	168.17	1104.42	0.00	0.00	0.00	-2382.47	127.49	1458.59	-2400.17	240.52	1462.50	-2491.86	22.01	1622.28	-2822.50	140.89	1367.68	709.16	-271.44	78.98	1310.21	-274.74	76.69	713.83
5.20000	-2644.77	161.82	-80.79	-2527.38	181.51	26.75	-2627.02	371.95	424.49	-2625.95	332.73	476.47	-2233.98	56.74	57.42	-2287.18	60.68	54.49	-1833.33	85.50	233.36	-3436.28	29.47	-555.58	-2383.31	168.66	1102.21	0.00	0.00	0.00	-2376.34	127.75	1457.82	-2395.53	240.25	1461.88	-2483.53	21.91	1621.36	-2812.22	140.70	1367.85	709.99	-271.33	79.13	1310.47	-274.76	76.63	713.46
5.21000	-2651.82	162.00	-81.11	-2521.80	182.16	28.29	-2612.06	369.95	424.21	-2613.29	331.28	476.19	-2203.92	57.51	59.49	-2256.51	61.69	53.26	-1833.33	85.50	233.36	-3429.10	29.07	-553.29	-2376.97	169.85	1101.56	0.00	0.00	0.00	-2355.38	127.87	1456.23	-2383.72	241.83	1460.97	-2475.19	21.82	1620.42	-2801.90	140.51	1368.02	709.64	-271.31	79.14	1310.68	-274.42	76.82	713.92
5.22000	-2658.39	162.24	-81.20	-2516.04	182.82	29.85	-2597.06	367.96	423.86	-2600.55	329.84	475.83	-2175.11	58.31	62.18	-2227.10	62.70	52.09	-1833.33	85.50	233.36	-3421.80	28.68	-550.92	-2372.09	169.46	1099.97	0.00	0.00	0.00	-2350.23	127.32	1454.31	-2387.23	240.76	1458.83	-2466.84	21.74	1619.46	-2791.54	140.34	1368.21	709.64	-271.40	79.02	1310.26	-274.77	76.65	714.34
5.23000	-2664.44	162.55	-81.04	-2510.15	183.48	31.44	-2582.03	365.98	423.42	-2587.72	328.40	475.39	-2147.54	59.13	65.37	-2198.91	63.70	50.97	-1833.33	85.50	233.36	-3414.39	28.31	-548.48	-2350.06	169.74	1097.47	0.00	0.00	0.00	-2343.64	127.56	1452.96	-2363.91	240.30	1457.06	-2458.48	21.68	1618.49	-2781.14	140.19	1368.40	709.49	-271.27	78.97	1310.65	-274.60	76.96	714.58
5.24000	-2669.90	162.94	-80.65	-2504.15	184.14	33.03	-2566.96	363.99	422.92	-2574.82	326.96	474.88	-2121.20	59.98	68.98	-2171.93	64.69	49.89	-1833.33	85.50	233.36	-3406.87	27.95	-545.97	-2341.18	169.50	1095.76	0.00	0.00	0.00	-2335.60	127.31	1450.95	-2358.91	239.98	1456.28	-2450.10	21.64	1617.50	-2770.69	140.05	1368.61	709.76	-271.10	79.10	1310.57	-274.40	76.82	714.36
5.25000	-2674.75	163.39	-80.01	-2498.09	184.80	34.63	-2551.85	362.02	422.34	-2561.84	325.53	474.30	-2096.10	60.86	72.91	-2146.13	65.67	48.87	-1833.33	85.50	233.36	-3399.24	27.60	-543.39	-2335.32	170.85	1092.87	0.00	0.00	0.00	-2324.50	126.64	1448.62	-2336.92	239.76	1453.35	-2441.72	21.61	1616.50	-2760.21	139.92	1368.82	710.69	-270.98	79.37	1310.64	-274.79	76.75	714.44
5.26000	-2678.92	163.91	-79.14	-2492.00	185.44	36.20	-2536.70	360.04	421.68	-2548.77	324.10	473.63	-2072.22	61.79	77.05	-2121.49	66.64	47.88	-1833.33	85.50	233.36	-3391.49	27.26	-540.73	-2328.72	170.92	1090.17	0.00	0.00	0.00	-2313.60	125.60	1446.74	-2332.05	239.42	1450.60	-2433.33	21.60	1615.48	-2749.69	139.81	1369.05	710.61	-270.77	79.28	1310.12	-274.86	76.71	713.96
5.27000	-2682.37	164.50	-78.03	-2485.90	186.08	37.75	-2521.52	358.08	420.94	-2535.63	322.68	472.89	-2049.56	62.75	81.31	-2097.97	67.61	46.95	-1833.33	85.50	233.36	-3383.63	26.93	-538.00	-2323.28	170.19	1087.76	0.00	0.00	0.00	-2302.05	125.32	1444.28	-2312.71	237.87	1448.75	-2424.92	21.60	1614.44	-2739.13	139.71	1369.28	710.08	-271.09	79.05	1310.60	-274.77	76.72	714.17
5.28000	-2685.06	165.16	-76.69	-2479.84	186.70	39.25	-2506.30	356.12	420.12	-2522.40	321.26	472.07	-2028.12	63.76	85.59	-2075.57	68.56	46.05	-1833.33	85.50	233.36	-3375.66	26.62	-535.20	-2305.59	170.71	1085.36	0.00	0.00	0.00	-2294.98	125.03	1441.66	-2310.27	237.62	1447.45	-2416.51	21.62	1613.39	-2728.52	139.62	1369.53	709.55	-271.42	78.92	1310.75	-274.61	77.03	714.88
5.29000	-2686.94	165.89	-75.10	-2473.85	187.29	40.70	-2491.05	354.16	419.23	-2509.10	319.85	471.18	-2007.88	64.83	89.79	-2054.25	69.51	45.20	-1833.33	85.50	233.36	-3367.57	26.32	-532.32	-2310.56	170.82	1081.86	0.00	0.00	0.00	-2283.50	125.26	1439.31	-2303.33	238.52	1444.96	-2408.09	21.65	1612.31	-2717.88	139.55	1369.79	709.27	-271.40	78.90	1310.78	-274.76	76.91	714.29
5.30000	-2687.95	166.68	-73.29	-2467.96	187.87	42.08	-2475.77	352.21	418.25	-2495.71	318.45	470.20	-1988.83	65.94	93.81	-2034.00	70.44	44.40	-1833.33	85.50	233.36	-3359.36	26.04	-529.37	-2298.37	170.94	1079.53	0.00	0.00	0.00	-2280.06	123.38	1437.27	-2300.46	237.33	1442.14	-2399.65	21.70	1611.22	-2707.20	139.50	1370.05	709.49	-271.19	79.00	1310.81	-274.90	76.85	714.14
5.31000	-2688.05	167.54	-71.23	-2462.21	188.41	43.39	-2460.46	350.27	417.20	-2482.24	317.05	469.14	-1970.99	67.12	97.56	-2014.78	71.37	43.63	-1833.33	85.50	233.36	-3351.04	25.76	-526.34	-2280.20	170.96	1076.96	0.00	0.00	0.00	-2266.17	122.64	1435.30	-2289.88	235.70	1439.56	-2391.21	21.76	1610.12	-2696.48	139.45	1370.33	709.31	-271.10	78.89	1310.46	-274.56	76.61	713.80
5.32000	-2687.20	168.46	-68.95	-2456.63	188.92	44.60	-2445.12	348.34	416.06	-2468.70	315.66	467.99	-1954.32	68.36	100.92	-1996.57	72.28	42.90	-1833.33	85.50	233.36	-3342.60	25.50	-523.24	-2253.52	170.26	1074.44	0.00	0.00	0.00	-2265.53	122.12	1432.91	-2284.28	234.30	1438.05	-2382.76	21.84	1609.00	-2685.72	139.43	1370.62	709.98	-271.29	79.03	1310.69	-274.91	76.66	714.25
5.33000	-2685.34	169.45	-66.43	-2451.26	189.39	45.71	-2429.74	346.41	414.84	-2455.07	314.28	466.77	-1938.85	69.66	103.82	-1979.36	73.19	42.22	-1833.33	85.50	233.36	-3334.05	25.25	-520.06	-2251.37	169.58	1071.83	0.00	0.00	0.00	-2256.27	121.30	1430.99	-2273.31	234.51	1435.78	-2374.30	21.94	1607.86	-2674.93	139.42	1370.92	710.16	-271.40	79.08	1310.71	-274.97	76.63	714.66
5.34000	-2682.43	170.51	-63.67	-2446.12	189.82	46.71	-2414.34	344.50	413.54	-2441.36	312.90	465.46	-1924.54	71.04	106.13	-1963.11	74.08	41.57	-1833.33	85.50	233.36	-3325.38	25.02	-516.80	-2252.27	170.38	1068.98	0.00	0.00	0.00	-2238.49	120.28	1428.57	-2255.87	232.75	1433.22	-2365.83	22.05	1606.70	-2664.09	139.42	1371.23	709.38	-271.14	79.02	1310.95	-275.13	76.58	714.00
5.35000	-2678.41	171.62	-60.69	-2441.26	190.20	47.58	-2398.91	342.59	412.15	-2427.57	311.53	464.07	-1911.41	72.49	107.78	-1947.80	74.97	40.96	-1833.33	85.50	233.36	-3316.58	24.80	-513.47	-2242.57	169.20	1067.35	0.00	0.00	0.00	-2226.40	118.97	1427.23	-2247.88	231.37	1431.43	-2357.35	22.18	1605.52	-2653.21	139.44	1371.55	709.40	-271.12	78.99	1310.42	-274.55	76.64	714.44
5.36000	-2673.25	172.81	-57.47	-2436.71	190.54	48.30	-2383.45	340.69	410.68	-2413.70	310.17	462.59	-1899.43	74.02	108.65	-1933.41	75.84	40.38	-1833.33	85.50	233.36	-3307.67	24.59	-510.06	-2222.48	168.27	1066.17	0.00	0.00	0.00	-2209.77	117.68	1425.92	-2237.56	230.45	1430.39	-2348.86	22.33	1604.33	-2642.30	139.48	1371.88	709.96	-271.54	78.97	1310.38	-274.49	76.67	714.67
5.37000	-2666.90	174.05	-54.03	-2432.49	190.82	48.88	-2367.97	338.80	409.13	-2399.75	308.82	461.03	-1888.62	75.63	108.65	-1919.91	76.70	39.84	-1833.33	85.50	233.36	-3298.64	24.40	-506.57	-2219.71	167.32	1063.90	0.00	0.00	0.00	-2205.78	116.67	1425.20	-2216.58	228.78	1428.93	-2340.36	22.49	1603.12	-2631.35	139.53	1372.23	710.20	-271.46	79.08	1309.92	-274.67	76.65	714.13
5.38000	-2659.30	175.36	-50.35	-2428.66	191.04	49.29	-2352.46	336.92	407.48	-2385.72	307.48	459.38	-1878.95	77.33	107.69	-1907.29	77.55	39.33	-1833.33	85.50	233.36	-3289.49	24.22	-503.00	-2201.26	166.18	1062.91	0.00	0.00	0.00	-2192.36	114.76	1424.12	-2216.16	227.74	1428.29	-2331.86	22.66	1601.89	-2620.36	139.60	1372.58	710.25	-271.19	79.19	1310.30	-274.68	76.90	714.69
5.39000	-2650.41	176.73	-46.44	-2425.24	191.20	49.52	-2336.92	335.05	405.75	-2371.61	306.14	457.65	-1870.43	79.13	105.65	-1895.51	78.39	38.86	-1833.33	85.50	233.36	-3280.22	24.05	-499.36	-2186.17	164.17	1062.07	0.00	0.00	0.00	-2175.42	114.47	1423.08	-2194.21	226.33	1427.61	-2323.34	22.86	1600.65	-2609.34	139.69	1372.95	709.32	-271.29	78.96	1310.14	-274.79	76.68	714.08
5.40000	-2640.18	178.16	-42.31	-2422.26	191.29	49.56	-2321.36	333.19	403.94	-2357.41	304.82	455.83	-1863.05	81.01	102.45	-1884.56	79.21	38.42	-1833.33	85.50	233.36	-3270.83	23.90	-495.63	-2176.66	163.93	1061.44	0.00	0.00	0.00	-2168.02	112.37	1422.74	-2198.54	225.17	1427.49	-2314.82	23.07	1599.39	-2598.27	139.79	1373.32	709.81	-271.28	79.13	1310.65	-274.78	76.68	713.92
5.41000	-2628.56	179.65	-37.94	-2419.76	191.32	49.40	-2305.78	331.34	402.03	-2343.14	303.50	453.92	-1856.80	83.00	97.98	-1874.40	80.03	38.01	-1833.33	85.50	233.36	-3261.31	23.76	-491.83	-2164.95	161.49	1061.01	0.00	0.00	0.00	-2165.00	110.55	1422.61	-2190.83	223.11	1426.96	-2306.29	23.30	1598.11	-2587.17	139.91	1373.71	709.54	-271.23	79.21	1310.51	-274.28	76.84	714.72
5.42000	-2615.51	181.21	-33.35	-2417.77	191.26	49.02	-2290.18	329.51	400.04	-2328.78	302.20	451.91	-1851.67	85.09	92.15	-1865.02	80.83	37.63	-1833.33	85.50	233.36	-3251.67	23.63	-487.95	-2151.82	160.45	1060.72	0.00	0.00	0.00	-2140.07	109.02	1422.46	-2167.68	220.56	1426.75	-2297.75	23.54	1596.81	-2576.03	140.04	1374.11	709.59	-271.21	79.20	1310.88	-274.79	77.00	714.14
5.43000	-2600.97	182.82	-28.54	-2423.10	192.30	47.18	-2274.56	327.68	397.95	-2314.35	300.90	449.82	-1847.67	87.30	84.85	-1856.40	81.62	37.28	-1833.33	85.50	233.36	-3241.91	23.52	-483.98	-2151.84	158.06	1060.47	0.00	0.00	0.00	-2133.76	107.27	1422.87	-2160.49	220.19	1426.89	-2289.21	23.80	1595.49	-2564.85	140.19	1374.52	709.78	-271.25	79.12	1311.13	-274.67	77.04	713.68
5.44000	-2584.91	184.50	-23.49	-2414.98	191.98	47.63	-2258.92	325.87	395.78	-2299.83	299.62	447.64	-1843.96	92.41	72.29	-1848.49	82.40	36.96	-1833.33	85.50	233.36	-3232.02	23.43	-479.94	-2135.31	155.81	1061.27	0.00	0.00	0.00	-2130.34	105.42	1423.59	-2152.16	217.73	1428.07	-2280.65	24.08	1594.16	-2553.64	140.36	1374.95	710.13	-270.93	79.19	1310.19	-274.55	76.85	714.03
5.45000	-2567.27	186.23	-18.22	-2403.25	191.60	50.36	-2243.26	324.08	393.51	-2285.24	298.35	445.37	-1837.76	94.15	61.24	-1841.30	83.16	36.67	-1833.33	85.50	233.36	-3222.01	23.34	-475.81	-2121.83	155.12	1062.76	0.00	0.00	0.00	-2120.66	104.46	1425.12	-2152.50	216.30	1429.10	-2272.09	24.37	1592.80	-2542.39	140.55	1375.38	710.15	-271.05	79.12	1309.89	-274.20	76.99	714.65
5.46000	-2548.00	188.02	-12.73	-2430.07	190.61	45.78	-2227.58	322.29	391.16	-2270.56	297.08	443.00	-1834.02	98.37	51.29	-1834.78	83.91	36.40	-1833.33	85.50	233.36	-3211.87	23.28	-471.60	-2107.67	153.02	1064.42	0.00	0.00	0.00	-2104.72	102.14	1426.51	-2128.44	213.67	1430.22	-2263.52	24.69	1591.43	-2531.10	140.75	1375.83	710.23	-271.18	79.25	1310.52	-274.56	77.07	713.73
5.47000	-2527.06	189.87	-7.01	-2410.86	190.46	47.63	-2211.88	320.52	388.70	-2255.80	295.83	440.55	-1831.22	100.46	45.46	-1828.92	84.65	36.16	-1833.33	85.50	233.36	-3201.61	23.22	-467.31	-2094.62	151.15	1066.39	0.00	0.00	0.00	-2093.52	100.54	1427.94	-2113.89	211.73	1431.28	-2254.95	25.01	1590.04	-2519.78	140.97	1376.28	710.90	-271.25	79.43	1310.84	-274.48	76.91	713.02
5.48000	-2504.40	191.78	-1.07	-2408.48	190.36	46.90	-2196.16	318.76	386.16	-2240.96	294.60	437.99	-1827.93	98.92	41.87	-1823.69	85.37	35.94	-1833.33	85.50	233.36	-3191.22	23.18	-462.94	-2077.93	148.57	1068.22	0.00	0.00	0.00	-2076.67	98.45	1430.11	-2116.21	210.34	1434.03	-2246.36	25.36	1588.64	-2508.42	141.21	1376.75	710.40	-271.31	79.31	1310.38	-274.40	77.05	713.81
5.49000	-2479.97	193.74	5.09	-2410.27	189.77	45.90	-2180.44	317.02	383.52	-2226.04	293.37	435.35	-1827.84	100.56	37.97	-1819.07	86.08	35.75	-1833.33	85.50	233.36	-3180.71	23.16	-458.49	-2062.61	146.54	1070.80	0.00	0.00	0.00	-2057.63	96.73	1431.76	-2099.60	208.90	1435.31	-2237.77	25.72	1587.21	-2497.02	141.47	1377.23	709.10	-271.51	78.74	1310.42	-274.51	76.95	714.62
5.50000	-2453.72	195.76	11.47	-2407.60	189.38	43.43	-2164.69	315.29	380.79	-2211.04	292.16	432.60	-1827.00	101.14	35.66	-1815.04	86.78	35.58	-1833.33	85.50	233.36	-3170.06	23.15	-453.95	-2050.58	143.34	1073.34	0.00	0.00	0.00	-2058.84	95.46	1434.16	-2085.76	206.60	1437.93	-2229.18	26.11	1585.77	-2485.59	141.74	1377.73	709.49	-271.68	78.81	1310.53	-274.34	76.97	714.63
5.51000	-2425.61	197.84	18.08	-2396.02	190.42	44.99	-2148.93	313.58	377.96	-2195.96	290.96	429.77	-1826.72	101.34	33.62	-1811.57	87.46	35.43	-1833.33	85.50	233.36	-3159.29	23.15	-449.33	-2042.04	140.47	1075.99	0.00	0.00	0.00	-2051.40	93.54	1436.45	-2079.99	204.39	1440.36	-2220.57	26.50	1584.31	-2474.12	142.03	1378.23	709.62	-271.49	79.10	1310.35	-274.49	76.96	714.62
5.52000	-2395.60	199.98	24.90	-2386.98	191.18	46.14	-2133.16	311.89	375.03	-2180.79	289.77	426.83	-1824.52	99.56	33.34	-1808.63	88.13	35.30	-1833.33	85.50	233.36	-3148.39	23.17	-444.62	-2034.01	136.73	1078.09	0.00	0.00	0.00	-2041.42	91.73	1438.64	-2076.60	203.27	1442.36	-2211.96	26.92	1582.82	-2462.62	142.35	1378.75	709.58	-271.11	79.09	1310.38	-274.57	76.78	714.37
5.53000	-2374.48	202.33	24.29	-2358.60	192.38	52.23	-2117.38	310.21	372.01	-2165.55	288.60	423.80	-1823.28	98.74	33.01	-1806.21	88.78	35.19	-1833.33	85.50	233.36	-3137.36	23.20	-439.83	-2021.30	135.21	1081.42	0.00	0.00	0.00	-2027.07	89.73	1440.74	-2059.84	200.00	1444.38	-2203.35	27.35	1581.32	-2451.08	142.68	1379.28	709.76	-271.03	79.18	1310.49	-274.74	76.89	714.76
5.54000	-2357.99	205.15	22.73	-2335.33	196.50	58.62	-2101.59	308.54	368.88	-2150.23	287.44	420.67	-1825.87	101.64	30.92	-1804.27	89.42	35.10	-1833.33	85.50	233.36	-3126.19	23.25	-434.96	-2013.87	133.70	1084.47	0.00	0.00	0.00	-2015.20	87.53	1442.96	-2045.05	198.97	1447.12	-2194.72	27.81	1579.81	-2439.50	143.02	1379.82	710.66	-270.96	79.45	1310.55	-274.59	76.89	714.50
5.55000	-2339.47	205.23	29.72	-2309.27	198.48	67.72	-2085.79	306.90	365.66	-2134.82	286.29	417.44	-1826.09	101.70	30.40	-1802.80	90.05	35.02	-1833.33	85.50	233.36	-3114.90	23.32	-430.00	-2004.68	131.41	1087.19	0.00	0.00	0.00	-2007.76	86.29	1445.17	-2031.10	197.57	1448.96	-2186.10	28.28	1578.27	-2427.89	143.39	1380.37	710.17	-271.16	79.34	1310.96	-274.58	76.91	713.58
5.56000	-2313.16	205.96	40.66	-2303.48	200.25	77.42	-2069.97	305.27	362.34	-2119.33	285.16	414.10	-1826.48	102.06	29.87	-1801.78	90.65	34.97	-1833.33	85.50	233.36	-3103.48	23.40	-424.95	-2001.97	129.59	1089.37	0.00	0.00	0.00	-1997.86	85.16	1447.16	-2026.62	196.50	1451.78	-2177.46	28.76	1576.71	-2416.25	143.78	1380.94	710.00	-271.33	79.15	1310.67	-274.49	76.99	714.33
5.57000	-2272.35	207.26	54.60	-2295.52	201.07	87.19	-2054.15	303.66	358.92	-2103.77	284.05	410.67	-1825.49	100.89	30.25	-1801.17	91.25	34.92	-1833.33	85.50	233.36	-3091.92	23.49	-419.82	-1976.44	128.22	1091.82	0.00	0.00	0.00	-1985.43	83.73	1449.50	-2012.00	195.78	1453.75	-2168.82	29.27	1575.14	-2404.57	144.18	1381.52	709.66	-271.45	79.08	1310.06	-274.70	76.77	714.04
5.58000	-2054.86	208.15	90.17	-2306.34	204.02	93.86	-2038.33	302.06	355.40	-2088.12	282.95	407.14	-1824.74	100.13	30.57	-1800.95	91.83	34.90	-1833.33	85.50	233.36	-3080.23	23.60	-414.60	-1959.77	127.45	1094.48	0.00	0.00	0.00	-1963.66	82.29	1451.02	-2009.04	194.44	1456.70	-2160.18	29.79	1573.54	-2392.85	144.61	1382.11	709.96	-271.66	79.06	1310.58	-274.71	76.80	713.93
5.59000	-2260.15	214.76	71.82	-2300.08	207.87	102.26	-2022.49	300.49	351.77	-2072.39	281.86	403.51	-1824.72	99.87	30.38	-1801.11	92.39	34.88	-1833.33	85.50	233.36	-3068.41	23.73	-409.29	-1962.90	127.96	1095.96	0.00	0.00	0.00	-1969.21	81.20	1453.74	-1997.91	192.65	1458.61	-2151.53	30.34	1571.93	-2381.10	145.05	1382.71	709.74	-271.32	79.09	1310.48	-274.59	76.71	714.17
5.60000	-2200.60	220.13	87.22	-2283.75	212.55	111.61	-2006.65	298.93	348.05	-2056.58	280.79	399.77	-1826.36	101.26	29.57	-1801.61	92.93	34.88	-1833.33	85.50	233.36	-3056.45	23.87	-403.90	-1954.49	127.14	1098.37	0.00	0.00	0.00	-1957.82	80.29	1456.01	-1987.79	191.74	1460.92	-2142.87	30.90	1570.30	-2369.32	145.52	1383.33	709.74	-271.32	79.19	1310.84	-274.55	76.87	714.20
5.61000	-2220.00	226.76	93.36	-2274.21	215.92	118.72	-1990.81	297.40	344.21	-2040.69	279.74	395.93	-1825.84	100.44	30.27	-1802.44	93.46	34.90	-1833.33	85.50	233.36	-3044.36	24.03	-398.42	-1946.71	126.58	1099.85	0.00	0.00	0.00	-1945.41	79.46	1457.99	-1974.99	189.34	1463.68	-2134.21	31.48	1568.65	-2357.50	146.00	1383.96	710.40	-271.54	79.27	1309.98	-274.64	76.69	713.92
5.62000	-2207.19	230.12	100.38	-2251.11	219.11	128.06	-1974.96	295.88	340.28	-2024.71	278.71	391.98	-1825.39	100.25	30.12	-1803.56	93.98	34.92	-1833.33	85.50	233.36	-3032.14	24.20	-392.84	-1943.37	126.81	1101.75	0.00	0.00	0.00	-1937.80	77.71	1460.50	-1949.13	188.93	1465.57	-2125.54	32.07	1566.98	-2345.65	146.51	1384.60	710.06	-271.48	79.17	1310.45	-274.84	76.75	714.18
5.63000	-2184.98	231.37	109.87	-2234.09	221.27	137.77	-1959.11	294.39	336.24	-2008.66	277.69	387.93	-1826.06	100.51	30.06	-1804.96	94.47	34.95	-1833.33	85.50	233.36	-3019.78	24.39	-387.19	-1924.58	126.80	1103.45	0.00	0.00	0.00	-1928.09	76.05	1462.17	-1960.06	188.51	1467.56	-2116.87	32.69	1565.29	-2333.76	147.03	1385.25	710.05	-271.35	79.30	1310.38	-274.37	76.89	714.49
5.64000	-2173.30	231.70	116.91	-2197.50	221.39	148.09	-1943.25	292.91	332.09	-1992.53	276.68	383.77	-1825.03	99.50	30.34	-1806.61	94.95	34.99	-1833.33	85.50	233.36	-3007.28	24.59	-381.44	-1912.69	127.41	1104.67	0.00	0.00	0.00	-1921.41	76.08	1464.29	-1950.03	187.30	1469.59	-2108.19	33.32	1563.58	-2321.84	147.58	1385.92	709.19	-271.28	78.94	1311.02	-274.23	77.05	714.59
5.65000	-2158.01	232.22	125.31	-2164.84	220.92	158.24	-1927.40	291.46	327.84	-1976.31	275.70	379.51	-1826.09	100.57	29.84	-1808.49	95.42	35.04	-1833.33	85.50	233.36	-2994.64	24.81	-375.60	-1897.15	127.85	1113.56	0.00	0.00	0.00	-1907.71	75.23	1465.83	-1938.53	186.56	1471.45	-2099.51	33.98	1561.85	-2309.88	148.14	1386.60	709.70	-270.92	79.24	1310.62	-274.36	76.81	714.21
5.66000	-2128.92	231.76	133.76	-2133.78	220.17	167.23	-1911.54	290.03	323.48	-1960.01	274.73	375.14	-1826.31	100.60	29.71	-1810.57	95.86	35.10	-1833.33	85.50	233.36	-2981.87	25.05	-369.67	-1885.22	127.72	1116.24	0.00	0.00	0.00	-1904.72	73.86	1467.47	-1931.97	186.35	1473.26	-2090.83	34.65	1560.10	-2297.89	148.73	1387.29	709.85	-270.88	79.31	1310.43	-274.39	76.69	714.15
5.67000	-2101.20	231.85	142.24	-2108.37	221.59	174.91	-1895.69	288.62	319.01	-1943.64	273.78	370.66	-1825.19	99.43	30.50	-1812.83	96.29	35.16	-1833.33	85.50	233.36	-2968.96	25.30	-363.65	-1875.36	128.38	1117.46	0.00	0.00	0.00	-1892.31	73.96	1469.26	-1920.63	185.18	1474.99	-2082.14	35.34	1558.33	-2285.87	149.34	1388.00	709.61	-271.18	79.12	1310.41	-274.68	76.74	714.54
5.68000	-2063.56	231.81	151.44	-2079.99	221.51	182.04	-1879.84	287.23	314.44	-1927.18	272.85	366.07	-1826.91	101.15	29.65	-1815.24	96.70	35.22	-1833.33	85.50	233.36	-2955.91	25.57	-357.54	-1865.10	129.27	1118.49	0.00	0.00	0.00	-1882.04	73.14	1470.60	-1907.04	184.51	1476.86	-2073.45	36.05	1556.54	-2273.82	149.96	1388.72	709.60	-271.50	79.20	1310.63	-274.33	77.00	714.49
5.69000	-2042.71	232.64	157.08	-2045.31	221.94	189.37	-1863.99	285.86	309.75	-1910.64	271.94	361.37	-1827.77	101.65	29.20	-1817.79	97.09	35.29	-1833.33	85.50	233.36	-2942.72	25.86	-351.34	-1859.25	129.37	1119.46	0.00	0.00	0.00	-1875.58	72.28	1471.87	-1901.16	183.80	1477.40	-2064.75	36.78	1554.73	-2261.73	150.61	1389.45	709.96	-271.39	79.07	1310.64	-274.37	76.84	714.48
5.70000	-2009.86	232.55	164.46	-2037.93	222.82	192.08	-1848.14	284.52	304.95	-1894.02	271.05	356.56	-1827.12	101.00	29.73	-1820.45	97.47	35.37	-1833.33	85.50	233.36	-2929.39	26.16	-345.05	-1851.85	130.12	1120.36	0.00	0.00	0.00	-1864.04	71.88	1473.48	-1897.06	183.10	1479.07	-2056.05	37.53	1552.91	-2249.61	151.28	1390.19	710.19	-271.36	79.15	1310.65	-274.37	76.83	714.59
5.71000	-1994.22	232.65	172.07	-2007.30	222.62	197.60	-1832.30	283.20	300.05	-1877.31	270.18	351.64	-1825.63	99.35	30.46	-1823.19	97.82	35.44	-1833.33	85.50	233.36	-2915.92	26.48	-338.67	-1841.96	130.28	1121.08	0.00	0.00	0.00	-1859.80	71.18	1474.62	-1885.02	182.59	1480.43	-2047.34	38.30	1551.06	-2237.45	151.98	1390.95	710.06	-271.30	79.14	1310.05	-274.18	77.02	713.77
5.72000	-1962.63	234.06	177.54	-1983.97	222.77	203.56	-1816.46	281.91	295.03	-1860.53	269.32	346.61	-1826.20	99.74	30.11	-1825.99	98.16	35.52	-1833.33	85.50	233.36	-2902.31	26.81	-332.19	-1835.55	130.39	1122.06	0.00	0.00	0.00	-1850.39	70.97	1475.57	-1875.88	182.45	1481.38	-2038.64	39.09	1549.19	-2225.27	152.69	1391.72	709.92	-271.13	79.06	1309.71	-274.40	76.90	714.28
5.73000	-1929.46	234.30	182.74	-1949.00	222.77	207.89	-1800.63	280.64	289.90	-1843.67	268.49	341.46	-1825.33	98.54	30.50	-1828.83	98.48	35.59	-1833.33	85.50	233.36	-2888.55	27.16	-325.62	-1829.56	130.65	1122.59	0.00	0.00	0.00	-1838.73	70.60	1475.93	-1863.65	181.48	1482.27	-2029.92	39.89	1547.30	-2213.05	153.43	1392.51	709.84	-271.22	79.19	1309.98	-274.52	76.78	713.99
5.74000	-1891.82	233.99	187.58	-1915.03	222.59	211.83	-1784.80	279.39	284.65	-1826.72	267.68	336.20	-1828.39	102.14	28.61	-1831.68	98.78	35.67	-1833.33	85.50	233.36	-2874.66	27.53	-318.96	-1820.00	132.10	1123.09	0.00	0.00	0.00	-1830.75	69.88	1477.09	-1853.01	181.46	1483.47	-2021.21	40.72	1545.39	-2200.80	154.18	1393.31	709.48	-271.21	79.12	1309.90	-274.79	76.59	714.57
5.75000	-1852.53	232.10	192.51	-1880.27	222.61	214.66	-1768.99	278.17	279.29	-1809.69	266.88	330.83	-1825.76	99.57	29.89	-1834.52	99.06	35.74	-1833.33	85.50	233.36	-2860.62	27.92	-312.20	-1812.01	131.88	1123.50	0.00	0.00	0.00	-1821.60	69.06	1485.98	-1848.46	181.01	1484.30	-2012.49	41.57	1543.47	-2188.51	154.96	1394.12	709.36	-271.03	79.01	1310.30	-274.66	76.73	714.83
5.76000	-1818.64	231.08	195.98	-1844.07	220.79	217.61	-1753.18	276.98	273.82	-1792.58	266.11	325.34	-1824.30	98.54	30.18	-1837.33	99.33	35.81	-1833.33	85.50	233.36	-2846.44	28.32	-305.35	-1805.79	132.28	1123.60	0.00	0.00	0.00	-1811.97	69.41	1488.39	-1831.66	180.45	1484.68	-2003.77	42.43	1541.52	-2176.20	155.77	1394.95	709.70	-271.45	79.07	1310.00	-274.59	76.72	714.22
5.77000	-1782.31	230.13	199.55	-1809.78	220.02	219.47	-1737.38	275.81	268.23	-1775.39	265.36	319.74	-1824.96	99.28	29.71	-1840.07	99.57	35.88	-1833.33	85.50	233.36	-2832.11	28.74	-298.40	-1793.99	131.69	1124.25	0.00	0.00	0.00	-1803.33	69.08	1488.83	-1824.63	180.12	1485.52	-1995.05	43.32	1539.55	-2163.85	156.59	1395.79	709.57	-271.63	78.99	1310.11	-274.65	76.65	713.92
5.78000	-1747.92	228.33	202.80	-1771.50	217.39	222.20	-1721.59	274.67	262.52	-1758.12	264.64	314.02	-1824.27	98.81	29.96	-1842.74	99.79	35.94	-1833.33	85.50	233.36	-2817.64	29.18	-291.36	-1786.95	131.12	1124.79	0.00	0.00	0.00	-1797.17	69.03	1489.32	-1825.05	179.26	1486.33	-1986.32	44.23	1537.56	-2151.47	157.44	1396.64	709.69	-271.43	79.02	1310.05	-274.78	76.63	714.21
5.79000	-1710.92	224.97	206.45	-1733.79	215.60	224.31	-1705.82	273.56	256.70	-1740.77	263.93	308.18	-1824.91	99.57	29.13	-1845.29	99.99	35.99	-1833.33	85.50	233.36	-2803.02	29.63	-284.22	-1780.24	130.72	1125.02	0.00	0.00	0.00	-1787.51	68.83	1489.72	-1818.23	179.41	1486.80	-1977.59	45.15	1535.55	-2139.06	158.31	1397.51	709.98	-271.29	79.14	1310.81	-274.64	76.91	714.42
5.80000	-1676.83	221.37	209.53	-1694.30	212.63	226.88	-1690.05	272.47	250.76	-1723.34	263.25	302.22	-1825.94	99.86	28.93	-1847.72	100.18	36.04	-1833.33	85.50	233.36	-2788.26	30.10	-276.99	-1775.31	130.52	1125.40	0.00	0.00	0.00	-1780.84	68.71	1490.10	-1803.84	178.38	1487.39	-1968.86	46.10	1533.52	-2126.62	159.20	1398.39	709.67	-270.94	79.13	1310.94	-274.55	76.99	714.47
5.81000	-1638.77	217.55	213.05	-1666.21	208.96	227.48	-1674.30	271.41	244.70	-1705.82	262.58	296.15	-1827.04	100.65	28.12	-1850.00	100.34	36.08	-1833.33	85.50	233.36	-2773.34	30.59	-269.66	-1761.44	129.72	1125.72	0.00	0.00	0.00	-1770.99	68.44	1490.21	-1800.57	178.12	1487.47	-1960.12	47.06	1531.47	-2114.15	160.12	1399.29	710.23	-271.46	79.07	1310.87	-274.55	76.92	714.44
5.82000	-1601.92	212.84	217.04	-1629.79	205.26	229.21	-1658.57	270.38	238.52	-1688.23	261.95	289.95	-1826.17	99.20	28.82	-1852.09	100.48	36.11	-1833.33	85.50	233.36	-2758.29	31.10	-262.23	-1756.55	128.86	1126.21	0.00	0.00	0.00	-1764.98	68.12	1490.44	-1785.03	179.79	1487.54	-1951.39	48.05	1529.39	-2101.64	161.06	1400.20	710.42	-271.43	79.21	1310.34	-274.59	76.84	714.57
5.83000	-1578.75	209.51	219.47	-1612.75	201.55	228.03	-1642.84	269.38	232.22	-1670.55	261.33	283.64	-1825.96	98.70	28.89	-1853.99	100.60	36.14	-1833.33	85.50	233.36	-2743.08	31.62	-254.71	-1747.75	127.71	1126.53	0.00	0.00	0.00	-1757.10	68.15	1490.54	-1779.15	179.14	1488.01	-1942.65	49.06	1527.30	-2089.11	162.02	1401.12	709.51	-271.33	79.06	1310.40	-274.66	76.84	714.59
5.84000	-1545.49	206.41	222.44	-1577.91	202.55	229.01	-1627.14	268.40	225.80	-1652.79	260.74	277.20	-1829.53	101.34	27.40	-1855.66	100.70	36.15	-1833.33	85.50	233.36	-2727.73	32.17	-247.09	-1736.23	127.37	1126.77	0.00	0.00	0.00	-1748.42	68.20	1490.47	-1760.26	178.98	1488.05	-1933.91	50.08	1525.19	-2076.54	163.01	1402.06	709.09	-271.23	78.81	1310.68	-274.95	76.81	713.98
5.85000	-1512.59	203.51	225.55	-1547.63	201.48	229.41	-1611.45	267.46	219.25	-1634.95	260.17	270.64	-1827.88	100.42	27.86	-1857.08	100.78	36.15	-1833.33	85.50	233.36	-2712.22	32.73	-239.37	-1729.56	126.35	1127.20	0.00	0.00	0.00	-1740.57	68.09	1490.09	-1777.05	179.25	1488.25	-1925.17	51.13	1523.05	-2063.95	164.02	1403.01	710.41	-271.15	79.13	1310.32	-275.00	76.71	714.26
5.86000	-1476.22	201.67	228.46	-1516.30	198.97	230.90	-1595.78	266.54	212.59	-1617.03	259.63	263.96	-1828.53	101.04	27.30	-1858.22	100.84	36.13	-1833.33	85.50	233.36	-2696.57	33.30	-231.55	-1724.32	126.00	1127.24	0.00	0.00	0.00	-1733.51	68.16	1489.88	-1755.56	179.83	1487.52	-1916.43	52.20	1520.90	-2051.32	165.05	1403.98	710.36	-271.30	79.25	1310.40	-274.47	76.71	714.25
5.87000	-1444.13	200.61	231.52	-1480.85	197.11	234.18	-1580.13	265.66	205.80	-1599.03	259.11	257.16	-1826.19	99.19	28.13	-1859.07	100.88	36.11	-1833.33	85.50	233.36	-2680.76	33.90	-223.64	-1714.67	124.62	1127.63	0.00	0.00	0.00	-1726.66	68.51	1489.49	-1741.62	179.24	1487.24	-1907.69	53.29	1518.72	-2038.66	166.11	1404.96	710.02	-271.71	79.23	1309.86	-274.44	76.43	714.36
5.88000	-1424.35	199.43	232.56	-1445.18	191.69	235.66	-1564.49	264.81	198.89	-1580.94	258.62	250.23	-1826.77	99.83	27.83	-1859.60	100.89	36.06	-1833.33	85.50	233.36	-2664.81	34.51	-215.62	-1707.85	124.10	1127.46	0.00	0.00	0.00	-1717.84	68.61	1488.84	-1742.01	178.89	1487.18	-1898.94	54.40	1516.52	-2025.98	167.20	1405.95	710.19	-271.24	79.30	1310.05	-274.61	76.48	714.65
5.89000	-1398.44	198.92	233.78	-1434.58	191.46	231.85	-1548.88	263.98	191.85	-1562.78	258.15	243.18	-1826.32	99.82	27.52	-1859.79	100.88	36.01	-1833.33	85.50	233.36	-2648.70	35.14	-207.50	-1698.98	123.13	1127.57	0.00	0.00	0.00	-1711.04	68.72	1488.20	-1735.28	179.10	1486.25	-1890.19	55.53	1514.30	-2013.26	168.30	1406.96	710.09	-271.19	79.17	1310.32	-274.50	76.60	714.06
5.90000	-1373.42	197.64	234.74	-1409.07	188.94	231.90	-1533.29	263.19	184.69	-1544.53	257.70	236.00	-1826.88	100.62	27.07	-1859.19	100.14	36.45	-1833.33	85.50	233.36	-2632.44	35.80	-199.29	-1691.63	122.48	1127.50	0.00	0.00	0.00	-1703.76	68.89	1487.36	-1730.75	179.31	1485.29	-1881.45	56.68	1512.06	-2000.51	169.44	1407.99	709.96	-271.49	78.99	1310.44	-274.48	76.99	713.73
5.91000	-1349.60	195.76	235.56	-1385.47	187.31	231.22	-1517.72	262.43	177.40	-1526.20	257.29	228.69	-1825.03	98.39	28.12	-1860.03	101.24	35.78	-1833.33	85.50	233.36	-2616.03	36.46	-190.97	-1685.83	121.93	1127.26	0.00	0.00	0.00	-1696.71	69.36	1486.40	-1716.16	179.52	1483.43	-1872.70	57.86	1509.80	-1987.73	170.59	1409.03	710.14	-271.27	79.06	1310.39	-274.25	76.84	714.18
5.92000	-1328.17	194.42	235.63	-1363.76	186.80	230.12	-1502.18	261.70	169.99	-1505.16	255.52	221.40	-1823.04	96.51	28.78	-1860.16	101.36	35.53	-1833.33	85.50	233.36	-2599.46	37.15	-182.55	-1676.62	121.06	1126.67	0.00	0.00	0.00	-1689.19	69.77	1485.36	-1712.03	179.63	1482.83	-1863.95	59.05	1507.52	-1974.93	171.78	1410.08	710.05	-271.31	79.10	1310.09	-274.24	76.95	714.72
5.93000	-1308.71	193.74	235.05	-1342.05	184.31	229.17	-1486.65	261.01	162.45	-1484.88	254.67	214.51	-1825.21	98.45	27.38	-1860.27	101.29	35.47	-1833.33	85.50	233.36	-2582.74	37.86	-174.04	-1671.68	120.30	1126.41	0.00	0.00	0.00	-1681.93	70.13	1484.21	-1712.84	180.77	1481.98	-1855.20	60.27	1505.21	-1962.09	172.98	1411.15	709.86	-271.45	79.16	1310.22	-274.53	76.94	714.50
5.94000	-1290.90	193.80	234.00	-1324.19	184.56	227.13	-1467.75	258.47	154.55	-1466.10	254.55	207.87	-1826.29	99.35	27.16	-1859.53	100.46	35.90	-1833.33	85.50	233.36	-2565.86	38.58	-165.42	-1662.12	120.62	1125.57	0.00	0.00	0.00	-1674.19	70.74	1482.80	-1697.04	181.14	1479.67	-1846.45	61.50	1502.89	-1949.23	174.22	1412.23	709.51	-271.83	78.98	1310.87	-274.69	77.03	714.19
5.95000	-1274.96	194.86	232.37	-1306.96	184.06	224.99	-1450.79	256.06	146.77	-1449.38	254.12	201.17	-1827.02	100.16	26.44	-1859.24	100.09	36.00	-1833.33	85.50	233.36	-2548.83	39.32	-156.69	-1652.08	122.41	1125.12	0.00	0.00	0.00	-1666.85	71.07	1481.30	-1697.31	182.44	1478.67	-1837.71	62.76	1500.54	-1936.33	175.47	1413.33	710.17	-271.30	79.20	1310.59	-274.72	76.86	715.28
5.96000	-1259.76	195.47	230.59	-1292.06	185.52	222.12	-1434.27	255.69	140.08	-1434.84	253.24	194.47	-1825.93	99.00	26.99	-1860.47	101.41	35.12	-1833.33	85.50	233.36	-2531.64	40.09	-147.87	-1645.99	121.76	1124.31	0.00	0.00	0.00	-1658.91	71.61	1479.67	-1685.62	182.35	1476.78	-1828.96	64.04	1498.17	-1923.41	176.76	1414.44	710.53	-271.21	79.50	1310.38	-274.33	76.97	714.45
5.97000	-1246.82	197.00	227.89	-1278.61	187.01	218.66	-1421.41	254.08	132.98	-1420.63	254.74	188.66	-1825.11	98.21	27.40	-1860.54	101.41	35.16	-1833.33	85.50	233.36	-2514.30	40.87	-138.94	-1641.52	120.45	1123.33	0.00	0.00	0.00	-1651.03	72.47	1477.87	-1674.67	183.27	1475.07	-1820.21	65.34	1495.78	-1910.46	178.07	1415.57	710.40	-271.06	79.46	1310.80	-274.63	77.00	714.53
5.98000	-1234.62	198.18	224.62	-1266.15	187.97	214.88	-1409.12	255.07	126.58	-1409.40	255.18	182.22	-1824.18	96.95	27.97	-1859.30	100.16	35.70	-1833.33	85.50	233.36	-2496.80	41.67	-129.90	-1628.82	119.94	1122.39	0.00	0.00	0.00	-1644.61	73.08	1476.06	-1677.54	184.66	1473.34	-1811.46	66.66	1493.36	-1897.48	179.40	1416.72	710.56	-271.22	79.29	1310.97	-274.40	76.92	714.71
5.99000	-1224.60	199.88	220.17	-1255.27	189.26	210.39	-1398.23	255.94	120.60	-1399.62	255.60	175.78	-1825.52	98.45	26.75	-1859.40	100.36	35.66	-1833.33	85.50	233.36	-2479.14	42.49	-120.77	-1622.16	118.42	1121.41	0.00	0.00	0.00	-1637.40	74.00	1474.21	-1662.14	184.01	1470.77	-1802.71	68.01	1490.93	-1884.47	180.77	1417.87	710.46	-271.16	79.14	1310.42	-274.13	76.90	714.32
6.00000	-1215.69	201.69	214.79	-1247.05	191.73	204.71	-1389.70	256.47	114.32	-1390.36	257.28	169.54	-1823.66	96.48	27.89	-1859.16	100.06	35.75	-1833.33	85.50	233.36	-2461.32	43.32	-111.53	-1614.96	117.23	1120.21	0.00	0.00	0.00	-1630.89	74.62	1472.36	-1651.53	184.74	1468.45	-1796.08	69.73	1488.71	-1871.44	182.15	1419.05	709.10	-271.37	78.91	1310.15	-274.32	76.75	713.88
6.01000	-1207.95	203.07	208.65	-1238.56	192.48	198.49	-1380.26	259.55	108.76	-1383.25	257.78	162.83	-1823.23	95.71	28.29	-1859.54	100.60	35.43	-1833.33	85.50	233.36	-2443.35	44.18	-102.18	-1605.66	116.02	1118.94	0.00	0.00	0.00	-1622.63	75.54	1470.60	-1649.88	185.81	1466.85	-1788.15	70.45	1486.28	-1858.37	183.57	1420.24	709.38	-271.28	79.03	1310.50	-274.82	76.76	714.69
6.02000	-1200.70	203.81	202.13	-1231.66	193.39	192.02	-1372.98	261.48	102.77	-1376.47	259.03	156.33	-1824.02	96.76	27.61	-1859.53	100.67	35.28	-1833.33	85.50	233.36	-2425.21	45.06	-92.73	-1598.19	114.60	1117.64	0.00	0.00	0.00	-1615.28	76.53	1468.74	-1639.12	186.99	1464.65	-1779.94	71.33	1484.06	-1845.28	185.01	1421.44	709.63	-271.06	79.08	1310.27	-274.64	76.61	714.60
6.03000	-1195.05	205.24	194.84	-1225.31	193.59	185.39	-1366.60	263.39	96.71	-1371.90	258.95	149.01	-1823.65	96.13	27.89	-1859.90	101.25	34.95	-1833.33	85.50	233.36	-2406.91	45.95	-83.17	-1587.47	113.56	1116.40	0.00	0.00	0.00	-1608.54	77.42	1467.03	-1645.34	187.40	1463.28	-1772.05	72.28	1481.72	-1832.16	186.48	1422.66	709.23	-270.99	79.15	1310.46	-274.63	76.70	713.90
6.04000	-1189.95	205.85	187.60	-1222.15	196.91	177.11	-1361.99	264.51	90.15	-1368.14	258.56	141.96	-1824.16	96.33	27.50	-1859.33	100.90	35.05	-1833.33	85.50	233.36	-2388.46	46.87	-73.51	-1577.44	112.35	1114.83	0.00	0.00	0.00	-1599.74	78.23	1465.36	-1623.52	188.31	1461.62	-1763.68	73.26	1479.52	-1819.01	187.97	1423.90	709.07	-271.03	79.16	1310.45	-274.90	76.82	713.38
6.05000	-1185.84	206.42	180.17	-1217.87	197.52	169.68	-1358.30	265.29	83.95	-1365.66	257.53	134.79	-1824.62	96.78	27.25	-1859.48	101.05	34.93	-1833.33	85.50	233.36	-2369.84	47.80	-63.74	-1568.91	111.18	1113.48	0.00	0.00	0.00	-1592.36	79.34	1464.07	-1608.26	189.57	1459.69	-1755.96	75.32	1477.51	-1805.84	189.49	1425.15	710.11	-271.11	79.26	1310.05	-274.75	76.65	714.26
6.06000	-1183.35	208.29	171.68	-1213.63	196.77	162.73	-1355.33	266.53	77.77	-1362.52	258.30	128.32	-1824.97	97.55	26.65	-1858.76	100.36	35.23	-1833.33	85.50	233.36	-2351.06	48.76	-53.86	-1561.45	110.13	1111.91	0.00	0.00	0.00	-1582.48	80.62	1462.77	-1592.35	197.31	1462.70	-1746.53	76.06	1475.06	-1792.63	191.04	1426.42	710.85	-271.39	79.50	1310.31	-274.22	76.87	714.29
6.07000	-1180.64	208.84	163.44	-1212.77	199.74	153.80	-1353.92	266.58	70.76	-1360.17	258.61	122.32	-1826.16	98.56	25.89	-1858.22	100.12	35.47	-1833.33	85.50	233.36	-2332.11	49.73	-43.88	-1551.02	109.35	1110.39	0.00	0.00	0.00	-1574.27	81.74	1461.66	-1578.99	199.69	1462.34	-1738.79	78.95	1473.25	-1779.41	192.62	1427.70	710.15	-271.57	79.22	1310.27	-274.43	76.79	713.81
6.08000	-1178.76	209.76	154.48	-1210.44	199.60	145.71	-1350.68	269.60	65.31	-1358.41	258.80	116.32	-1824.50	96.92	26.57	-1857.96	100.23	35.18	-1833.33	85.50	233.36	-2313.00	50.73	-33.79	-1541.48	107.93	1108.77	0.00	0.00	0.00	-1564.28	83.33	1460.83	-1574.10	200.98	1461.30	-1728.00	78.48	1471.26	-1766.15	194.22	1429.00	709.77	-271.31	79.03	1310.29	-273.99	76.85	713.44
6.09000	-1176.83	209.84	145.86	-1208.48	199.10	137.40	-1351.15	268.54	57.54	-1357.04	259.26	110.25	-1825.25	97.87	25.88	-1857.73	100.22	35.01	-1833.33	85.50	233.36	-2293.73	51.74	-23.59	-1528.38	107.56	1107.41	0.00	0.00	0.00	-1554.53	84.63	1460.14	-1564.97	202.61	1460.42	-1720.55	82.02	1469.61	-1752.87	195.86	1430.31	709.51	-271.19	78.97	1310.24	-274.27	76.57	713.03
6.10000	-1175.27	209.26	137.14	-1191.82	199.48	132.73	-1350.50	269.19	50.51	-1355.03	260.69	104.89	-1823.72	96.27	26.57	-1857.39	100.11	35.00	-1833.33	85.50	233.36	-2274.30	52.78	-13.28	-1516.25	107.46	1106.02	0.00	0.00	0.00	-1543.06	86.08	1459.65	-1553.33	204.07	1459.53	-1709.90	83.42	1467.90	-1739.55	197.52	1431.64	709.65	-271.23	79.14	1310.43	-274.74	76.71	714.06
6.11000	-1174.58	209.44	128.20	-1206.57	199.22	120.73	-1351.64	267.45	42.57	-1354.90	259.87	98.85	-1825.49	97.86	25.68	-1857.56	100.52	34.70	-1833.33	85.50	233.36	-2254.70	53.83	-2.86	-1506.54	107.19	1104.61	0.00	0.00	0.00	-1534.69	87.94	1459.32	-1541.76	205.63	1458.74	-1699.42	84.66	1466.26	-1726.22	199.20	1432.99	709.29	-271.41	78.96	1310.09	-274.43	76.81	713.83
6.12000	-1173.73	208.44	119.82	-1207.90	200.64	111.60	-1354.10	264.09	34.35	-1354.68	259.13	92.79	-1823.75	96.25	26.14	-1856.88	100.23	34.79	-1833.33	85.50	233.36	-2234.93	54.91	7.66	-1494.89	107.38	1103.35	0.00	0.00	0.00	-1523.79	89.61	1459.02	-1531.97	207.08	1458.18	-1688.15	85.77	1464.88	-1712.86	200.92	1434.35	709.97	-271.27	79.22	1310.11	-274.38	76.61	713.55
6.13000	-1173.82	208.47	110.91	-1204.10	197.82	105.20	-1353.46	265.09	28.43	-1353.85	259.33	87.29	-1823.27	95.66	26.34	-1856.37	100.09	34.53	-1833.33	85.50	233.36	-2215.00	56.00	18.30	-1484.21	107.91	1101.98	0.00	0.00	0.00	-1513.28	91.15	1459.02	-1520.01	208.71	1457.71	-1676.78	86.37	1463.53	-1699.47	202.67	1435.73	710.10	-271.31	79.27	1310.27	-274.68	76.80	713.38
6.14000	-1173.29	207.25	102.91	-1206.65	197.99	96.08	-1353.87	263.22	24.54	-1352.85	259.71	82.52	-1823.81	96.06	26.10	-1855.23	99.33	34.64	-1833.33	85.50	233.36	-2194.89	57.12	29.05	-1471.76	109.02	1100.91	0.00	0.00	0.00	-1503.29	92.84	1459.09	-1509.23	210.36	1457.19	-1666.66	89.35	1462.19	-1686.05	204.44	1437.12	709.71	-271.20	79.20	1310.29	-274.25	76.75	713.84
6.15000	-1172.33	206.62	94.73	-1211.40	196.70	87.21	-1354.56	261.37	20.97	-1352.75	257.84	77.20	-1823.38	95.72	26.25	-1854.30	98.94	34.07	-1833.33	85.50	233.36	-2174.63	58.26	39.91	-1457.21	109.83	1099.93	0.00	0.00	0.00	-1492.12	94.29	1458.93	-1499.44	211.90	1456.94	-1654.79	90.72	1460.79	-1672.61	206.24	1438.53	709.79	-271.12	79.16	1310.04	-274.37	76.70	714.10
6.16000	-1166.27	205.12	84.29	-1204.18	194.82	78.31	-1352.91	260.24	20.36	-1347.81	256.59	74.98	-1823.83	96.20	25.86	-1853.72	98.89	33.04	-1833.33	85.50	233.36	-2154.19	59.41	50.88	-1445.65	111.35	1098.74	0.00	0.00	0.00	-1480.41	96.09	1458.91	-1486.89	213.65	1456.76	-1644.64	93.79	1459.31	-1659.14	208.07	1439.96	709.34	-271.14	79.22	1310.89	-274.92	76.87	713.79
6.17000	-1162.12	203.34	72.20	-1196.49	197.45	67.84	-1350.74	260.29	20.50	-1341.44	255.21	73.99	-1822.73	94.86	26.86	-1853.31	98.99	32.01	-1833.33	85.50	233.36	-2133.58	60.59	61.96	-1430.34	113.10	1097.98	0.00	0.00	0.00	-1469.96	97.89	1459.50	-1474.91	215.14	1456.98	-1633.80	96.87	1458.83	-1645.65	209.93	1441.41	709.56	-271.06	79.10	1309.89	-274.74	76.88	713.95
6.18000	-1162.03	201.88	61.90	-1193.24	196.28	60.49	-1349.88	260.02	20.06	-1339.43	253.75	72.15	-1824.70	96.57	25.64	-1852.79	98.91	31.68	-1833.33	85.50	233.36	-2112.81	61.79	73.15	-1418.13	115.06	1097.41	0.00	0.00	0.00	-1459.13	99.48	1460.65	-1462.25	216.97	1457.79	-1622.39	99.64	1458.70	-1632.13	211.82	1442.86	709.19	-271.31	79.03	1310.48	-274.15	77.05	714.13
6.19000	-1159.95	200.62	54.82	-1186.55	194.23	55.40	-1348.87	260.29	20.06	-1337.70	252.97	71.66	-1823.55	95.15	26.50	-1852.00	99.03	31.26	-1833.33	85.50	233.36	-2091.86	63.01	84.46	-1404.62	117.15	1096.98	0.00	0.00	0.00	-1447.33	100.80	1462.03	-1450.44	218.42	1458.91	-1610.83	102.50	1459.17	-1618.59	213.74	1444.34	709.28	-271.35	79.03	1309.94	-274.54	76.72	713.62
6.20000	-1153.41	200.10	49.79	-1190.87	194.82	48.57	-1348.16	260.76	19.86	-1335.18	254.02	71.71	-1823.99	95.42	26.54	-1850.27	98.24	31.39	-1833.33	85.50	233.36	-2070.75	64.25	95.87	-1390.31	119.50	1096.65	0.00	0.00	0.00	-1435.78	102.73	1463.81	-1437.17	220.10	1460.23	-1597.96	104.11	1459.85	-1605.02	215.69	1445.83	709.71	-271.13	79.18	1309.73	-274.38	76.56	714.11
6.21000	-1155.84	199.80	43.22	-1189.12	195.67	43.79	-1348.71	260.61	19.02	-1333.37	254.02	71.26	-1825.67	97.48	25.61	-1848.73	98.01	31.27	-1833.33	85.50	233.36	-2049.46	65.51	107.41	-1377.41	122.32	1096.18	0.00	0.00	0.00	-1420.69	104.69	1465.62	-1424.94	221.97	1461.71	-1585.75	106.52	1460.41	-1591.43	217.67	1447.34	709.59	-271.01	79.21	1310.45	-274.45	76.81	714.37
6.22000	-1150.73	199.36	41.34	-1184.27	194.94	42.41	-1348.78	260.02	18.64	-1331.31	254.50	71.23	-1826.45	98.48	25.35	-1848.17	98.88	30.70	-1833.33	85.50	233.36	-2028.00	66.80	119.05	-1364.17	125.07	1096.12	0.00	0.00	0.00	-1408.15	106.29	1467.50	-1409.44	223.40	1463.50	-1573.23	108.44	1461.17	-1577.81	219.68	1448.87	710.03	-271.31	79.20	1310.23	-274.31	76.96	713.77
6.23000	-1150.37	199.19	38.54	-1184.44	194.62	39.65	-1348.17	260.39	18.82	-1330.67	254.22	70.90	-1825.73	97.92	25.68	-1846.45	98.92	31.07	-1833.33	85.50	233.36	-2006.37	68.10	130.81	-1350.53	128.93	1096.01	0.00	0.00	0.00	-1396.37	107.87	1469.55	-1393.91	225.01	1465.42	-1560.01	110.55	1462.19	-1564.17	221.71	1450.41	710.85	-271.34	79.48	1310.75	-274.46	76.86	713.14
6.24000	-1149.66	199.09	36.57	-1190.87	194.27	36.83	-1347.56	261.05	18.98	-1329.65	254.67	70.60	-1822.50	95.72	26.80	-1844.61	99.54	31.20	-1833.33	85.50	233.36	-1984.56	69.42	142.68	-1335.27	132.37	1096.32	0.00	0.00	0.00	-1384.24	109.40	1471.59	-1384.26	227.96	1468.08	-1549.92	115.48	1462.86	-1550.50	223.78	1451.97	710.85	-271.38	79.31	1311.14	-274.37	76.96	714.26
6.25000	-1149.64	199.26	35.06	-1183.93	195.14	37.26	-1347.74	260.70	18.84	-1329.65	253.90	69.76	-1819.86	94.30	27.01	-1841.21	99.24	32.27	-1833.33	85.50	233.36	-1962.58	70.77	154.67	-1319.09	135.71	1097.10	0.00	0.00	0.00	-1373.37	111.10	1473.67	-1372.16	229.99	1470.20	-1537.83	118.11	1464.59	-1537.73	225.93	1453.18	710.01	-271.36	79.07	1310.82	-274.40	76.91	714.29
6.26000	-1149.32	198.88	34.10	-1183.48	196.32	36.74	-1347.14	261.40	19.23	-1328.85	254.79	69.84	-1813.80	91.16	26.90	-1835.96	98.50	34.52	-1833.33	85.50	233.36	-1940.43	72.14	166.78	-1307.10	139.50	1097.97	0.00	0.00	0.00	-1360.42	112.66	1475.53	-1359.55	231.52	1472.06	-1524.76	119.16	1465.57	-1525.42	227.56	1454.64	709.75	-271.40	79.17	1310.50	-274.61	76.68	714.57
6.27000	-1149.72	199.65	32.89	-1183.36	196.14	36.34	-1347.80	260.47	18.71	-1329.06	254.18	69.56	-1808.82	89.34	26.35	-1828.28	95.86	38.60	-1833.33	85.50	233.36	-1918.10	73.53	179.00	-1296.58	142.88	1099.10	0.00	0.00	0.00	-1346.83	114.29	1477.15	-1347.31	232.63	1473.80	-1511.61	120.37	1467.14	-1512.86	229.37	1456.07	709.11	-271.43	78.98	1310.44	-273.97	76.87	714.24
6.28000	-1149.88	199.99	32.11	-1183.79	196.35	35.69	-1347.96	260.17	18.50	-1328.51	254.59	69.67	-1801.95	86.38	26.37	-1821.85	94.89	44.00	-1833.33	85.50	233.36	-1895.60	74.94	191.33	-1283.93	146.97	1100.41	0.00	0.00	0.00	-1335.39	115.96	1478.58	-1334.89	234.14	1475.38	-1500.39	123.56	1468.70	-1499.86	231.79	1457.57	708.61	-271.27	78.81	1310.44	-274.15	76.92	714.01
6.29000	-1149.52	199.56	31.77	-1183.09	197.56	35.91	-1347.43	260.89	18.92	-1328.32	254.64	69.57	-1795.41	87.70	28.90	-1814.69	95.28	52.05	-1833.33	85.50	233.36	-1872.91	76.38	203.79	-1272.57	149.57	1101.64	0.00	0.00	0.00	-1322.72	116.95	1479.87	-1322.39	235.74	1476.82	-1487.86	125.07	1469.84	-1487.55	233.79	1458.98	709.30	-271.31	78.96	1310.76	-274.55	76.95	714.10
6.30000	-1149.51	199.59	31.27	-1183.39	197.58	35.14	-1347.36	261.06	19.05	-1328.07	254.74	69.28	-1788.54	90.83	37.68	-1803.76	94.63	63.41	-1833.33	85.50	233.36	-1850.06	77.83	216.36	-1259.25	151.95	1102.95	0.00	0.00	0.00	-1311.48	118.45	1481.28	-1310.03	237.13	1478.20	-1476.78	128.08	1471.10	-1475.40	235.60	1460.32	709.93	-271.62	79.23	1310.59	-274.68	76.95	714.23
6.31000	-1149.81	200.17	30.53	-1182.59	196.48	35.51	-1346.88	261.23	19.14	-1327.35	255.33	69.22	-1778.27	93.26	48.28	-1787.97	96.47	73.84	-1833.33	85.50	233.36	-1827.03	79.31	229.05	-1249.69	154.00	1103.70	0.00	0.00	0.00	-1301.18	119.90	1482.34	-1297.81	238.44	1479.51	-1463.44	127.97	1472.08	-1462.98	237.77	1461.90	709.76	-271.24	79.09	1310.39	-274.70	76.70	714.05
6.32000	-1155.63	198.59	27.82	-1182.79	197.21	35.01	-1347.05	261.09	19.21	-1327.42	254.91	68.91	-1763.95	93.61	61.39	-1768.71	96.08	87.59	-1833.33	85.50	233.36	-1808.24	79.59	243.02	-1240.14	156.01	1104.59	0.00	0.00	0.00	-1288.93	121.27	1483.28	-1285.92	239.55	1480.73	-1451.71	129.38	1473.54	-1451.77	238.41	1463.48	708.94	-271.43	78.76	1310.36	-274.25	76.85	713.99
6.33000	-1154.34	199.01	27.51	-1182.93	197.90	34.83	-1346.62	261.34	19.48	-1327.48	254.71	68.77	-1748.86	94.40	73.57	-1754.04	97.20	100.09	-1833.31	85.50	233.37	-1788.51	80.55	256.57	-1233.03	157.62	1105.26	0.00	0.00	0.00	-1276.82	122.44	1484.23	-1274.03	240.86	1481.83	-1439.05	129.80	1474.92	-1439.26	240.69	1465.13	709.44	-271.25	79.17	1310.60	-274.29	76.82	714.02
6.34000	-1149.57	200.44	29.28	-1183.44	196.70	34.15	-1346.53	261.33	19.58	-1327.27	254.87	68.79	-1723.01	94.31	85.21	-1735.39	97.50	112.84	-1813.29	87.43	247.57	-1769.09	83.32	269.26	-1221.06	158.18	1105.98	0.00	0.00	0.00	-1264.48	123.46	1485.04	-1262.31	241.81	1482.93	-1428.08	132.57	1476.54	-1428.27	241.09	1466.90	710.12	-271.36	79.22	1310.46	-274.54	76.67	714.30
6.35000	-1149.64	200.83	28.83	-1183.06	197.34	34.09	-1345.93	261.86	19.93	-1326.76	255.41	69.01	-1709.36	93.88	96.25	-1722.34	97.55	122.62	-1792.44	89.12	261.29	-1747.68	85.00	281.53	-1210.22	158.77	1106.78	0.00	0.00	0.00	-1253.65	124.35	1485.79	-1250.58	242.97	1483.95	-1416.88	134.14	1478.12	-1416.44	242.90	1468.69	710.11	-271.36	79.28	1310.43	-274.47	76.56	715.12
6.36000	-1149.66	201.20	28.49	-1182.59	197.51	34.39	-1346.75	260.42	19.41	-1326.93	255.10	68.83	-1685.34	93.84	107.84	-1691.54	97.91	134.68	-1770.66	90.72	273.59	-1725.46	86.76	293.12	-1200.18	158.87	1107.78	0.00	0.00	0.00	-1241.30	125.23	1486.51	-1239.00	243.80	1485.03	-1406.19	135.63	1479.86	-1405.10	244.11	1470.60	709.27	-271.34	79.16	1310.40	-274.53	76.78	714.45
6.37000	-1149.39	200.95	28.37	-1182.59	197.60	34.14	-1345.96	261.30	20.04	-1326.59	255.37	69.04	-1663.12	96.26	116.23	-1667.62	97.26	145.20	-1749.73	93.98	283.66	-1702.73	88.34	303.34	-1189.50	158.57	1108.73	0.00	0.00	0.00	-1230.58	126.18	1487.23	-1227.39	244.83	1486.07	-1395.01	136.73	1481.45	-1394.29	244.82	1472.64	709.71	-271.06	79.23	1310.52	-274.52	76.96	714.77
6.38000	-1149.68	201.59	27.83	-1182.89	197.64	33.69	-1346.57	260.18	19.66	-1326.19	255.79	69.18	-1638.19	95.58	125.72	-1646.26	98.64	154.63	-1725.53	94.45	292.93	-1679.66	89.83	311.99	-1180.22	158.24	1109.88	0.00	0.00	0.00	-1220.06	126.93	1488.01	-1216.31	245.40	1487.18	-1383.84	137.49	1483.36	-1382.79	246.28	1474.85	710.81	-271.13	79.40	1310.04	-274.38	76.65	713.98
6.39000	-1149.56	201.47	27.74	-1183.28	197.11	33.37	-1346.87	259.61	19.48	-1326.09	255.82	69.20	-1609.90	94.65	133.08	-1624.51	98.26	161.82	-1700.80	94.03	300.10	-1655.28	90.52	319.01	-1169.57	158.03	1111.05	0.00	0.00	0.00	-1210.41	127.69	1488.76	-1205.06	246.42	1488.18	-1371.85	136.98	1484.88	-1371.64	247.51	1476.94	709.08	-271.48	79.05	1310.68	-274.69	76.74	713.70
6.40000	-1149.46	201.24	27.77	-1183.10	197.37	33.31	-1347.00	259.62	19.60	-1325.65	256.29	69.43	-1583.34	94.59	138.51	-1597.83	97.48	167.46	-1676.55	94.87	304.50	-1631.10	91.66	323.67	-1159.75	157.69	1112.21	0.00	0.00	0.00	-1200.04	128.35	1489.46	-1194.35	246.84	1489.20	-1361.41	138.81	1486.88	-1360.75	248.42	1478.69	709.18	-271.35	78.97	1310.56	-274.39	76.66	714.38
6.41000	-1149.57	201.56	27.46	-1183.00	198.34	33.32	-1346.58	259.81	19.89	-1325.51	256.43	69.65	-1556.69	92.87	142.29	-1571.28	96.60	170.67	-1651.14	94.38	306.93	-1606.26	91.92	326.25	-1151.31	156.81	1113.23	0.00	0.00	0.00	-1189.98	128.98	1490.27	-1183.44	247.49	1490.22	-1351.50	140.54	1488.19	-1348.96	250.50	1480.45	710.01	-271.50	79.03	1310.69	-274.62	76.72	713.53
6.42000	-1149.42	201.25	27.57	-1182.80	197.23	33.13	-1345.99	260.55	20.24	-1325.87	255.88	69.60	-1530.85	92.37	143.20	-1544.01	95.63	171.71	-1626.20	94.26	306.12	-1580.69	91.49	326.58	-1140.51	156.91	1114.34	0.00	0.00	0.00	-1179.02	129.64	1491.00	-1172.43	248.47	1491.11	-1341.94	142.43	1489.60	-1338.89	250.69	1482.07	709.83	-271.50	79.02	1310.77	-274.70	76.64	713.89
6.43000	-1149.39	201.42	27.29	-1182.52	197.79	33.12	-1346.00	260.50	20.44	-1325.59	256.21	70.09	-1501.98	90.83	142.01	-1515.62	94.66	170.40	-1599.36	92.60	302.99	-1555.54	91.19	324.29	-1128.53	156.25	1115.45	0.00	0.00	0.00	-1168.73	130.31	1491.71	-1161.78	248.94	1491.97	-1331.41	143.51	1490.78	-1328.56	251.54	1483.51	709.86	-271.41	79.16	1310.57	-274.26	76.79	714.22
6.44000	-1149.30	201.41	27.20	-1181.94	197.37	33.38	-1346.25	259.93	20.20	-1325.25	256.37	70.43	-1468.44	86.37	139.56	-1484.75	91.56	166.76	-1573.51	92.28	296.53	-1530.22	90.64	319.58	-1121.25	155.58	1116.33	0.00	0.00	0.00	-1158.22	130.67	1492.23	-1151.41	249.24	1492.69	-1320.36	143.35	1491.80	-1318.00	252.68	1484.60	710.17	-271.20	79.33	1310.69	-274.24	76.99	714.03
6.45000	-1149.13	201.27	27.10	-1181.98	197.90	33.12	-1346.18	259.93	20.36	-1325.17	256.18	70.74	-1436.57	84.45	135.21	-1451.95	90.71	161.98	-1546.10	90.46	287.78	-1504.12	89.48	312.58	-1112.30	155.89	1117.25	0.00	0.00	0.00	-1148.15	131.07	1492.83	-1140.97	249.77	1493.28	-1311.18	146.30	1493.02	-1307.44	253.55	1485.51	709.87	-271.24	79.26	1310.30	-274.53	76.79	713.72
6.46000	-1148.87	201.15	27.00	-1182.53	198.30	32.71	-1345.82	260.10	20.68	-1324.96	256.11	71.07	-1398.03	84.66	130.29	-1419.57	89.09	155.49	-1517.86	88.55	276.64	-1477.57	87.97	303.41	-1103.43	154.71	1118.08	0.00	0.00	0.00	-1137.30	131.50	1493.18	-1130.75	250.15	1493.67	-1301.55	147.71	1493.60	-1297.23	254.15	1486.35	709.87	-271.20	79.12	1310.16	-274.47	76.59	714.32
6.47000	-1149.11	201.59	26.60	-1182.50	198.30	32.70	-1346.27	259.32	20.52	-1324.76	256.13	71.53	-1358.76	82.62	124.89	-1385.99	87.94	147.55	-1488.94	86.89	262.59	-1449.42	85.20	292.33	-1095.45	154.19	1118.84	0.00	0.00	0.00	-1127.29	131.99	1493.40	-1120.40	250.63	1493.85	-1289.81	146.40	1493.85	-1286.40	255.40	1486.89	710.11	-270.99	79.35	1310.37	-274.43	76.72	714.33
6.48000	-1148.73	201.39	26.55	-1181.66	199.17	33.28	-1345.13	260.35	21.24	-1324.77	255.66	71.86	-1326.31	83.78	116.72	-1346.28	87.49	139.75	-1459.25	85.00	247.01	-1420.66	82.89	279.44	-1086.14	154.22	1119.44	0.00	0.00	0.00	-1118.45	132.24	1493.48	-1109.96	251.27	1493.80	-1279.32	146.89	1494.41	-1276.17	256.17	1487.24	710.32	-271.22	79.43	1310.25	-274.41	76.82	714.71
6.49000	-1148.78	201.82	26.14	-1182.00	200.89	33.07	-1345.67	259.22	21.01	-1324.78	255.19	72.19	-1287.86	84.09	109.24	-1310.92	85.59	130.00	-1427.99	83.24	229.80	-1392.23	81.54	264.42	-1075.61	153.94	1119.92	0.00	0.00	0.00	-1108.04	132.94	1493.25	-1099.71	251.52	1493.59	-1269.73	148.60	1494.87	-1265.88	256.92	1487.53	709.87	-271.25	79.21	1310.12	-274.63	76.51	715.13
6.50000	-1149.24	202.66	25.57	-1182.43	200.39	33.00	-1345.32	259.17	21.37	-1324.20	255.87	73.10	-1248.10	81.22	101.51	-1271.78	82.76	120.43	-1397.01	82.98	210.60	-1361.82	79.24	248.61	-1068.81	154.23	1120.00	0.00	0.00	0.00	-1097.71	133.69	1492.99	-1089.48	251.86	1493.15	-1259.36	148.03	1494.68	-1255.59	257.87	1487.63	709.54	-271.40	78.98	1309.80	-275.02	76.49	715.18
6.51000	-1149.43	202.76	25.31	-1182.68	201.98	32.68	-1344.73	259.67	21.94	-1323.59	256.29	73.90	-1212.15	79.31	92.38	-1232.78	79.95	110.62	-1362.49	79.52	191.67	-1331.04	77.56	231.74	-1058.03	153.72	1120.12	0.00	0.00	0.00	-1086.92	134.10	1492.27	-1076.61	250.81	1491.81	-1250.61	150.57	1494.78	-1245.45	258.33	1487.40	709.52	-271.37	79.05	1310.31	-274.78	76.83	714.41
6.52000	-1149.95	203.31	24.75	-1181.07	201.67	33.06	-1344.30	259.61	22.58	-1323.34	256.11	74.33	-1168.30	75.98	85.41	-1192.58	77.08	101.45	-1326.75	76.86	172.75	-1298.24	75.17	214.54	-1048.00	154.22	1119.76	0.00	0.00	0.00	-1076.46	134.22	1491.65	-1065.23	251.05	1490.88	-1240.44	150.74	1494.37	-1235.07	259.00	1486.88	710.29	-271.10	79.50	1310.50	-274.69	76.75	714.42
6.53000	-1149.45	202.86	24.76	-1179.07	201.29	33.39	-1343.63	259.82	23.42	-1323.37	255.58	74.88	-1130.17	71.70	77.58	-1151.74	74.43	92.88	-1289.21	73.75	153.92	-1264.44	73.06	197.25	-1038.74	153.96	1119.24	0.00	0.00	0.00	-1066.59	134.52	1490.82	-1056.78	251.33	1489.83	-1230.11	151.12	1493.97	-1225.01	259.15	1486.29	710.16	-270.97	79.37	1310.41	-274.72	76.70	713.91
6.54000	-1149.61	203.61	24.08	-1171.18	208.96	37.18	-1343.60	259.03	23.92	-1322.24	256.71	76.10	-1081.95	68.37	73.43	-1109.35	71.51	85.45	-1250.97	70.63	135.42	-1230.03	70.84	180.53	-1028.75	154.40	1118.44	0.00	0.00	0.00	-1057.54	135.23	1489.78	-1046.43	251.53	1488.62	-1219.30	150.52	1493.20	-1214.81	259.49	1485.44	709.65	-271.38	79.13	1309.91	-274.74	76.52	714.03
6.55000	-1149.63	203.94	23.60	-1169.16	210.39	38.43	-1342.82	259.17	24.83	-1322.18	256.30	76.34	-1041.53	64.48	68.69	-1065.56	68.43	79.50	-1212.07	67.88	117.36	-1195.02	69.29	163.93	-1018.86	154.21	1117.40	0.00	0.00	0.00	-1048.34	135.50	1488.55	-1037.11	251.53	1487.10	-1210.25	152.69	1492.32	-1204.95	259.54	1484.33	709.66	-271.19	79.24	1310.41	-274.19	76.71	714.43
6.56000	-1149.68	204.10	23.29	-1170.11	209.86	37.95	-1342.70	258.30	25.35	-1322.14	255.87	76.79	-995.43	61.63	66.76	-1023.92	64.79	74.87	-1172.17	64.95	100.03	-1158.41	65.88	148.67	-1008.81	154.96	1115.92	0.00	0.00	0.00	-1037.15	135.63	1487.09	-1027.67	251.54	1485.46	-1199.75	152.67	1490.99	-1195.27	259.24	1483.07	709.39	-271.28	78.98	1310.46	-274.47	76.87	714.58
6.57000	-1149.71	204.11	23.08	-1173.88	207.72	35.70	-1342.41	258.10	26.31	-1321.39	256.19	77.68	-952.86	57.00	66.16	-980.89	61.35	72.15	-1131.24	61.78	83.78	-1120.75	62.36	134.52	-999.18	155.22	1114.31	0.00	0.00	0.00	-1026.59	136.04	1485.48	-1018.13	251.52	1483.62	-1189.66	152.04	1489.63	-1185.08	259.58	1481.46	710.41	-271.30	79.27	1310.13	-274.34	76.89	714.49
6.58000	-1149.68	204.02	22.92	-1177.59	206.58	33.92	-1341.64	258.48	27.46	-1320.71	256.43	78.41	-912.55	54.35	66.25	-933.10	56.20	72.68	-1089.45	57.46	69.97	-1082.45	58.23	122.03	-988.07	155.57	1112.31	0.00	0.00	0.00	-1016.11	136.04	1483.65	-1007.96	251.51	1481.72	-1179.54	152.22	1487.84	-1175.11	259.27	1479.59	710.05	-271.59	79.22	1310.72	-274.62	76.79	714.54
6.59000	-1149.53	203.83	22.78	-1182.37	201.04	31.68	-1341.69	257.81	28.16	-1320.47	256.36	79.01	-870.79	51.85	68.39	-898.40	51.46	70.58	-1046.52	52.31	59.01	-1045.57	56.23	110.04	-980.59	156.04	1110.19	0.00	0.00	0.00	-1006.15	136.02	1481.64	-999.35	251.08	1479.54	-1168.41	150.85	1485.96	-1164.82	259.19	1477.57	709.43	-271.49	78.97	1310.44	-274.49	76.77	714.05
6.60000	-1149.22	203.59	22.59	-1182.00	201.23	31.05	-1341.72	256.91	28.86	-1320.69	255.36	79.38	-832.67	50.13	72.13	-854.27	47.68	66.75	-1005.68	50.53	48.89	-1008.55	53.78	100.37	-970.41	156.52	1107.82	0.00	0.00	0.00	-996.85	135.77	1479.50	-989.48	250.86	1477.24	-1158.32	150.34	1484.02	-1154.98	258.47	1475.43	709.83	-271.28	79.21	1310.81	-274.78	76.97	714.37
6.61000	-1148.79	203.28	22.57	-1181.18	201.01	31.12	-1341.68	256.37	29.80	-1319.62	255.99	80.47	-790.76	48.09	78.83	-814.38	44.84	63.80	-965.84	48.49	41.26	-972.66	51.72	92.80	-959.32	156.65	1105.27	0.00	0.00	0.00	-985.19	135.38	1477.08	-978.57	250.58	1474.77	-1149.50	151.97	1481.87	-1145.18	257.43	1473.03	709.57	-271.33	79.20	1310.41	-275.07	76.78	714.37
6.62000	-1148.50	203.08	22.29	-1180.56	200.14	30.95	-1340.50	256.91	31.44	-1319.32	255.40	81.09	-753.54	46.78	86.04	-778.51	42.88	61.66	-927.88	46.65	36.19	-938.77	50.19	87.40	-949.30	156.88	1102.64	0.00	0.00	0.00	-975.48	135.05	1474.63	-969.20	250.01	1472.22	-1138.79	150.97	1479.37	-1135.48	256.42	1470.54	710.34	-270.94	79.40	1310.37	-274.70	76.89	713.85
6.63000	-1148.56	203.23	21.90	-1180.58	200.85	30.37	-1340.19	256.49	32.72	-1319.23	254.51	81.67	-720.91	45.33	94.10	-746.44	41.69	60.20	-892.36	45.29	33.41	-906.46	48.41	84.29	-938.70	157.39	1099.95	0.00	0.00	0.00	-966.34	134.59	1472.15	-960.50	249.66	1469.63	-1128.72	149.84	1476.81	-1125.80	255.41	1468.01	708.94	-271.12	79.13	1310.74	-274.54	77.16	714.77
6.64000	-1148.75	203.68	21.37	-1180.48	200.78	30.18	-1340.18	255.76	33.98	-1318.61	254.16	82.64	-694.06	43.55	101.11	-717.95	41.21	59.34	-859.93	44.32	32.05	-876.52	47.01	82.65	-928.34	157.22	1097.13	0.00	0.00	0.00	-954.94	134.01	1469.56	-950.30	248.87	1467.09	-1118.07	148.28	1474.11	-1115.56	254.70	1465.36	709.45	-271.33	79.08	1310.06	-274.45	76.98	714.95
6.65000	-1148.36	203.37	21.18	-1179.77	200.44	30.30	-1338.83	256.72	36.07	-1317.75	253.82	83.55	-667.25	43.81	108.25	-692.84	41.35	58.96	-831.10	43.88	31.74	-850.22	47.11	81.59	-919.23	157.52	1094.30	0.00	0.00	0.00	-945.89	133.25	1467.13	-940.48	248.10	1464.57	-1108.08	147.15	1471.79	-1105.28	253.75	1462.92	709.42	-271.47	79.14	1310.28	-274.59	76.88	714.74
6.66000	-1148.39	203.58	20.72	-1174.70	199.96	31.25	-1338.44	256.28	37.84	-1316.85	253.48	84.70	-649.37	43.36	112.37	-670.87	42.03	58.98	-805.48	43.55	32.03	-826.64	47.71	81.00	-906.96	157.04	1091.73	0.00	0.00	0.00	-935.63	132.16	1464.83	-930.58	247.21	1462.27	-1097.07	145.38	1469.40	-1095.03	252.51	1460.58	709.64	-271.60	79.02	1310.63	-274.78	76.88	714.24
6.67000	-1148.18	203.50	20.51	-1176.94	200.39	30.37	-1336.91	257.49	40.29	-1316.05	252.89	85.81	-622.62	41.75	117.98	-651.83	43.17	59.29	-784.00	44.47	31.87	-806.19	48.47	80.43	-894.92	157.10	1089.35	0.00	0.00	0.00	-923.79	131.09	1462.67	-920.79	246.18	1460.11	-1086.98	143.49	1467.18	-1084.83	251.15	1458.32	710.18	-271.02	79.34	1310.84	-274.54	76.95	714.84
6.68000	-1148.01	203.73	20.06	-1181.45	200.36	29.18	-1336.12	257.55	42.62	-1315.67	251.77	86.90	-608.86	42.12	119.91	-635.51	44.68	59.79	-765.46	45.82	31.25	-788.67	49.32	79.63	-884.68	156.68	1087.07	0.00	0.00	0.00	-913.71	130.02	1460.83	-909.91	245.00	1458.16	-1076.31	141.86	1465.13	-1074.99	248.80	1456.31	710.35	-270.93	79.43	1310.19	-274.31	76.96	713.78
6.69000	-1148.29	204.38	19.49	-1181.91	200.97	28.70	-1335.38	257.72	45.23	-1314.03	252.06	88.85	-595.76	43.53	119.26	-621.68	46.49	60.38	-750.35	47.44	29.92	-774.21	50.80	78.25	-872.08	156.06	1085.01	0.00	0.00	0.00	-902.53	128.76	1459.07	-900.51	243.94	1456.57	-1066.11	140.91	1463.17	-1064.69	247.07	1454.37	710.00	-271.06	79.31	1310.14	-274.38	77.08	713.38
6.70000	-1145.46	204.19	19.49	-1178.64	201.03	29.05	-1334.21	258.19	48.07	-1312.55	252.08	90.82	-582.70	45.07	117.14	-610.14	48.51	60.95	-738.92	49.20	29.08	-762.82	52.67	76.74	-860.95	154.88	1083.23	0.00	0.00	0.00	-891.67	126.86	1457.64	-888.99	242.50	1455.14	-1055.19	138.42	1461.28	-1054.47	244.81	1452.58	710.46	-271.10	79.30	1310.37	-274.43	76.95	713.83
6.71000	-1146.48	204.26	19.14	-1182.61	200.69	28.26	-1334.02	257.15	50.69	-1310.37	252.47	93.37	-575.54	47.48	111.52	-600.66	50.67	61.42	-731.71	52.16	27.31	-754.65	55.63	74.21	-848.74	153.87	1081.58	0.00	0.00	0.00	-880.08	125.22	1456.45	-878.79	240.98	1454.04	-1044.24	135.62	1459.53	-1043.76	242.76	1450.94	710.06	-271.15	79.22	1310.48	-274.41	76.82	714.18
6.72000	-1148.11	204.09	18.49	-1182.02	200.77	28.13	-1332.81	257.50	54.23	-1308.22	252.60	95.95	-563.60	50.91	105.15	-593.02	52.88	61.67	-728.46	53.83	25.98	-749.40	58.18	71.12	-836.22	152.76	1080.34	0.00	0.00	0.00	-868.54	123.45	1455.59	-869.04	239.12	1453.13	-1032.91	132.40	1458.16	-1033.15	240.03	1449.46	710.01	-271.38	79.22	1310.67	-274.65	77.02	714.39
6.73000	-1148.42	204.38	18.21	-1181.97	200.73	28.25	-1330.93	258.46	58.46	-1304.58	254.48	99.61	-560.93	54.19	94.28	-587.01	55.06	61.61	-726.99	54.69	25.02	-746.32	60.58	68.85	-824.79	151.57	1079.19	0.00	0.00	0.00	-857.70	121.43	1454.96	-858.30	237.11	1452.66	-1021.40	129.13	1456.84	-1023.07	236.54	1448.26	709.72	-271.35	79.19	1310.40	-274.32	77.12	714.11
6.74000	-1149.14	204.09	17.84	-1179.24	200.64	28.48	-1329.10	258.87	62.66	-1302.19	254.30	102.49	-554.97	56.04	82.99	-582.41	57.13	61.14	-725.12	54.81	24.75	-741.63	61.97	68.77	-813.53	150.16	1078.47	0.00	0.00	0.00	-846.38	119.35	1454.88	-847.33	234.89	1452.53	-1010.23	126.41	1455.92	-1012.48	233.54	1447.48	709.32	-271.12	79.03	1310.28	-274.25	77.04	713.84
6.75000	-1146.63	204.30	18.00	-1181.83	200.90	27.60	-1327.33	258.93	67.20	-1298.62	255.05	106.33	-552.98	57.89	73.66	-579.00	59.00	60.15	-724.29	56.00	24.40	-736.63	62.37	68.90	-802.35	148.96	1078.20	0.00	0.00	0.00	-834.83	117.11	1455.32	-836.16	232.97	1453.03	-998.89	123.91	1455.63	-1001.25	230.98	1447.23	709.39	-271.01	79.21	1310.54	-274.26	77.13	713.69
6.76000	-1149.09	204.17	17.58	-1178.11	201.09	28.42	-1324.44	259.40	72.80	-1294.81	255.12	110.43	-549.86	59.35	66.01	-576.56	60.60	58.55	-723.27	55.80	24.64	-734.03	63.38	68.68	-788.66	146.84	1078.31	0.00	0.00	0.00	-823.76	114.75	1456.37	-825.16	230.55	1454.10	-987.53	121.30	1456.10	-989.72	228.26	1447.72	709.29	-271.15	79.23	1310.56	-274.31	77.11	714.46
6.77000	-1148.31	203.44	17.75	-1178.55	200.88	27.91	-1320.44	260.28	79.42	-1289.91	255.46	115.38	-545.37	60.96	58.93	-574.88	61.85	56.23	-722.60	54.84	25.65	-731.13	63.41	68.67	-774.54	144.94	1078.90	0.00	0.00	0.00	-811.26	112.18	1457.63	-815.30	227.75	1455.55	-975.33	117.08	1456.96	-978.66	224.54	1448.50	710.42	-270.94	79.45	1310.17	-274.25	77.08	714.93
6.78000	-1147.58	203.50	17.76	-1174.95	200.72	28.62	-1316.18	259.93	85.86	-1283.02	256.86	121.20	-542.05	62.65	52.95	-571.98	65.33	51.55	-722.10	54.85	26.22	-728.02	63.55	68.37	-763.49	143.16	1079.81	0.00	0.00	0.00	-800.07	109.57	1459.12	-803.44	225.29	1457.14	-963.65	114.16	1457.50	-967.47	220.75	1449.46	710.56	-271.15	79.39	1310.27	-274.31	77.00	714.89
6.79000	-1148.94	203.83	17.34	-1178.92	199.73	27.31	-1311.60	258.28	92.72	-1276.00	257.06	126.93	-540.22	63.47	48.76	-570.37	66.33	48.47	-722.23	56.04	26.28	-725.86	64.21	67.96	-749.83	141.00	1081.17	0.00	0.00	0.00	-788.22	107.30	1460.78	-792.35	222.31	1458.99	-951.77	110.61	1458.51	-955.93	217.57	1450.52	710.56	-271.28	79.38	1310.37	-274.54	76.91	714.54
6.80000	-1144.83	203.73	18.16	-1173.63	199.63	27.91	-1304.10	258.41	101.24	-1266.60	258.50	134.02	-538.92	63.11	45.03	-569.44	66.46	46.39	-721.44	55.84	26.81	-724.34	64.51	67.94	-737.41	139.25	1082.98	0.00	0.00	0.00	-776.44	104.50	1462.81	-780.38	219.56	1461.07	-939.50	106.77	1459.94	-944.59	213.95	1451.97	710.58	-270.94	79.49	1310.00	-274.33	77.03	714.20
6.81000	-1145.42	204.00	18.15	-1174.19	199.37	27.20	-1295.45	257.62	109.83	-1255.92	259.08	141.32	-536.43	62.89	42.39	-568.72	66.32	44.72	-721.37	56.11	26.89	-723.30	65.13	67.68	-725.31	137.07	1085.04	0.00	0.00	0.00	-764.10	101.84	1464.82	-768.46	216.64	1463.30	-927.40	103.86	1461.69	-932.94	210.18	1453.96	710.14	-270.65	79.47	1310.46	-274.60	76.97	713.80
6.82000	-1145.71	204.72	17.49	-1170.73	198.96	27.16	-1284.94	257.31	119.63	-1241.94	261.41	149.40	-536.87	62.99	39.38	-568.40	66.28	43.07	-720.98	55.95	27.19	-722.19	65.05	67.78	-711.10	134.66	1087.61	0.00	0.00	0.00	-753.43	98.82	1466.87	-756.76	213.74	1465.56	-915.91	102.05	1463.73	-921.04	206.71	1456.29	709.64	-270.68	79.31	1310.64	-274.79	76.95	714.60
6.83000	-1143.82	207.28	16.61	-1168.53	199.03	27.14	-1273.45	256.67	130.01	-1227.41	263.19	157.74	-536.39	62.93	37.24	-567.94	66.63	41.83	-720.94	56.42	27.17	-721.57	65.38	67.78	-699.84	132.46	1090.36	0.00	0.00	0.00	-739.92	96.29	1468.71	-745.37	210.70	1467.91	-903.21	97.79	1465.83	-909.35	203.30	1458.85	709.98	-270.99	79.26	1309.73	-274.55	76.87	714.05
6.84000	-1138.10	207.61	15.72	-1162.11	198.53	28.99	-1260.26	257.50	142.22	-1212.23	264.21	166.42	-535.96	62.54	35.34	-567.50	67.07	40.89	-720.44	55.91	27.68	-721.23	65.85	67.66	-686.97	130.47	1093.52	0.00	0.00	0.00	-728.77	93.78	1470.42	-734.27	207.97	1470.09	-891.12	94.51	1467.94	-897.67	200.22	1461.47	710.02	-271.13	79.38	1310.30	-274.53	76.86	714.17
6.85000	-1133.13	209.57	15.05	-1152.78	198.49	33.09	-1245.28	259.26	155.40	-1195.78	266.28	175.78	-535.20	62.84	34.11	-567.20	67.21	40.04	-720.32	55.93	27.74	-720.64	65.73	67.78	-674.79	129.18	1096.68	0.00	0.00	0.00	-717.73	91.32	1472.08	-723.76	205.20	1472.17	-879.03	91.75	1470.09	-885.91	197.21	1463.97	710.38	-271.36	79.40	1310.39	-274.80	76.95	714.54
6.86000	-1111.14	212.42	18.83	-1140.22	200.91	38.83	-1230.09	259.38	167.98	-1179.03	266.00	184.39	-534.35	62.85	33.29	-566.83	67.17	39.52	-720.40	56.58	27.60	-720.41	66.19	67.65	-664.14	127.34	1099.92	0.00	0.00	0.00	-706.33	88.81	1473.64	-711.41	202.83	1474.02	-867.58	89.56	1472.26	-874.08	194.59	1466.31	709.69	-271.54	79.18	1310.37	-274.54	77.18	714.51
6.87000	-1115.02	216.30	15.39	-1129.13	206.10	43.53	-1213.61	258.61	179.64	-1159.49	266.51	193.07	-536.62	63.23	32.08	-566.63	67.62	39.22	-720.24	56.30	27.82	-720.15	66.45	67.53	-653.28	125.66	1102.86	0.00	0.00	0.00	-693.77	86.70	1475.08	-699.40	200.41	1475.75	-855.51	86.88	1474.21	-862.48	191.72	1468.65	709.55	-271.12	79.33	1309.88	-274.49	76.93	714.55
6.88000	-1103.49	218.39	20.25	-1110.89	207.76	50.21	-1195.56	256.82	188.93	-1139.64	265.43	200.60	-535.01	62.36	31.82	-566.35	67.58	38.96	-720.37	56.74	27.65	-719.96	66.81	67.32	-642.67	124.18	1105.56	0.00	0.00	0.00	-680.60	84.67	1476.54	-686.81	198.26	1477.35	-843.67	84.36	1476.29	-850.99	189.09	1470.79	709.95	-271.06	79.24	1310.20	-274.70	76.63	715.12
6.89000	-1083.35	218.51	26.03	-1092.50	208.28	56.42	-1174.46	256.33	196.20	-1118.96	264.10	207.15	-534.45	64.14	31.65	-566.18	67.45	38.86	-720.08	56.68	27.75	-719.67	66.73	67.39	-631.50	123.23	1107.93	0.00	0.00	0.00	-669.76	82.49	1477.98	-675.51	196.18	1478.87	-831.96	82.39	1478.13	-839.42	187.01	1472.74	710.10	-270.92	79.22	1310.26	-274.44	76.71	713.99
6.90000	-1058.96	217.38	31.52	-1069.04	207.54	61.95	-1150.79	256.60	201.44	-1095.51	263.96	212.99	-531.90	63.64	31.90	-566.42	67.68	38.26	-720.31	57.00	27.56	-719.51	66.91	67.40	-621.96	122.60	1110.11	0.00	0.00	0.00	-658.10	80.85	1479.21	-664.90	194.28	1480.27	-819.69	79.46	1479.84	-827.87	184.88	1474.66	710.08	-270.97	79.21	1309.73	-274.53	76.66	714.45
6.91000	-1027.92	217.66	37.10	-1042.10	208.26	66.53	-1126.18	256.72	204.94	-1071.16	262.89	217.24	-534.22	63.13	30.67	-566.28	67.55	38.33	-720.03	56.87	27.67	-719.18	66.98	67.40	-610.16	121.63	1111.72	0.00	0.00	0.00	-647.39	79.30	1480.41	-652.92	192.70	1481.52	-807.92	77.26	1481.57	-816.39	182.54	1476.55	709.88	-270.91	79.32	1310.05	-274.67	76.78	714.71
6.92000	-999.88	219.30	40.75	-1014.32	209.70	69.26	-1100.19	256.34	206.90	-1045.81	261.65	220.17	-531.41	62.79	31.34	-566.30	67.29	38.22	-720.01	56.76	27.77	-719.03	66.94	67.46	-600.12	121.68	1113.11	0.00	0.00	0.00	-634.78	77.58	1481.43	-640.98	191.00	1482.76	-796.08	75.09	1483.41	-804.88	180.15	1478.54	710.02	-271.46	79.22	1310.65	-274.63	77.12	714.38
6.93000	-971.02	222.22	41.69	-981.49	212.46	71.86	-1074.01	255.25	207.24	-1019.87	260.19	221.58	-533.64	63.61	30.65	-566.22	66.98	38.33	-719.94	56.66	27.80	-718.83	66.87	67.53	-590.05	121.62	1114.41	0.00	0.00	0.00	-621.88	76.23	1482.48	-629.09	189.50	1483.91	-784.68	74.19	1485.36	-793.19	178.47	1480.65	710.26	-271.12	79.27	1310.40	-274.64	76.76	713.23
6.94000	-938.43	226.17	43.03	-950.69	215.16	72.63	-1047.83	252.94	205.51	-993.47	258.56	221.45	-534.69	63.14	30.29	-566.41	67.55	37.95	-719.98	56.81	27.73	-718.70	66.85	67.59	-578.68	121.20	1115.36	0.00	0.00	0.00	-610.21	74.91	1483.33	-618.30	188.14	1485.04	-772.65	72.44	1487.27	-781.63	176.69	1482.79	710.67	-271.04	79.30	1310.64	-274.57	77.13	713.53
6.95000	-904.96	229.76	43.55	-918.58	217.42	72.15	-1019.58	252.01	202.58	-965.36	257.78	220.20	-531.68	63.46	30.60	-566.45	67.41	37.81	-719.65	56.22	28.09	-718.53	66.83	67.77	-569.14	121.78	1116.21	0.00	0.00	0.00	-599.17	73.79	1484.13	-606.93	186.82	1485.99	-761.07	71.50	1489.12	-770.15	174.93	1484.74	709.96	-271.10	79.24	1310.82	-274.49	77.00	713.49
6.96000	-868.77	232.44	44.04	-882.87	219.92	71.95	-990.21	251.31	197.90	-937.13	256.26	217.23	-533.84	63.57	30.19	-566.36	67.43	37.89	-719.60	56.39	27.97	-718.42	67.02	67.89	-556.16	121.69	1117.01	0.00	0.00	0.00	-587.37	72.85	1484.77	-595.47	185.75	1486.82	-748.90	69.55	1490.83	-758.61	173.39	1486.66	709.54	-271.29	79.10	1310.67	-274.29	77.00	714.45
6.97000	-826.77	235.38	45.23	-845.98	220.97	70.91	-959.44	250.98	191.52	-907.87	255.15	212.79	-534.79	63.15	29.85	-566.30	67.22	37.69	-720.10	57.34	27.50	-718.40	67.24	68.00	-545.05	122.00	1117.59	0.00	0.00	0.00	-575.65	72.04	1485.17	-583.73	184.97	1487.46	-736.87	68.05	1492.39	-747.06	172.07	1488.42	710.34	-271.17	79.31	1311.16	-274.12	77.13	714.11
6.98000	-777.98	244.01	49.06	-807.01	223.52	68.26	-928.64	249.91	183.11	-877.84	253.80	206.90	-532.95	63.85	30.50	-566.43	67.01	37.64	-719.90	57.16	27.63	-718.39	67.63	68.06	-534.74	122.61	1118.20	0.00	0.00	0.00	-563.25	71.28	1485.47	-572.31	183.93	1487.96	-725.36	67.56	1493.84	-735.20	171.43	1489.92	709.92	-271.15	79.24	1310.72	-274.22	77.06	713.95
6.99000	-732.94	246.24	49.30	-767.03	223.75	66.65	-895.56	250.58	173.95	-847.33	253.13	199.95	-532.19	63.78	30.55	-566.36	67.06	37.48	-719.77	57.13	27.73	-718.20	67.53	68.34	-523.98	122.91	1118.80	0.00	0.00	0.00	-551.89	70.52	1485.63	-559.94	183.20	1488.28	-713.50	66.50	1495.02	-723.96	169.68	1491.36	709.78	-270.98	79.22	1310.44	-274.19	76.91	714.38
7.00000	-699.93	238.26	44.96	-726.11	222.82	64.39	-863.16	249.43	162.67	-815.13	253.80	192.21	-531.19	64.45	30.58	-566.24	66.77	37.71	-719.35	56.57	28.06	-718.09	67.94	68.42	-513.78	122.72	1119.27	0.00	0.00	0.00	-539.49	69.88	1485.68	-549.76	182.55	1488.53	-701.93	65.66	1495.99	-712.30	169.31	1492.46	709.71	-271.12	79.12	1310.34	-274.38	76.99	713.93
7.01000	-660.72	237.13	42.13	-687.02	219.93	62.12	-829.22	248.94	150.48	-783.28	253.03	182.91	-530.15	64.23	30.87	-566.15	66.50	37.82	-719.21	56.29	28.35	-717.88	68.18	68.52	-502.20	122.75	1119.87	0.00	0.00	0.00	-527.88	69.24	1485.59	-536.96	181.97	1488.56	-690.13	64.58	1496.74	-700.83	168.48	1493.43	709.94	-270.84	79.32	1310.41	-274.03	77.22	714.12
7.02000	-621.02	234.70	39.19	-649.01	219.67	58.62	-795.15	247.27	136.89	-750.11	252.96	172.92	-533.98	63.89	30.62	-566.42	66.63	37.45	-719.39	57.03	28.01	-717.40	67.95	68.89	-492.88	123.44	1120.23	0.00	0.00	0.00	-517.99	68.75	1485.36	-525.24	181.28	1488.43	-678.37	63.71	1497.27	-689.42	167.30	1494.22	709.66	-271.18	79.18	1310.63	-274.20	77.08	713.84
7.03000	-579.08	234.12	37.99	-606.38	218.94	56.32	-758.48	247.44	123.54	-716.60	252.18	162.10	-532.83	63.96	31.21	-566.10	67.07	37.71	-719.15	57.41	27.99	-717.46	68.77	68.80	-483.57	123.92	1120.54	0.00	0.00	0.00	-504.69	68.34	1484.83	-514.48	180.78	1488.18	-666.79	63.18	1497.63	-678.01	166.28	1494.75	709.72	-270.91	79.21	1310.81	-274.26	76.90	713.11
7.04000	-535.88	232.23	37.62	-565.61	217.97	54.16	-720.99	247.68	109.92	-682.27	251.07	150.82	-532.84	63.24	31.72	-565.63	66.70	37.31	-719.05	57.34	28.15	-716.90	68.38	69.23	-473.76	123.65	1120.74	0.00	0.00	0.00	-493.42	68.00	1484.18	-503.46	180.29	1487.69	-655.00	62.24	1497.67	-666.43	165.69	1495.00	709.51	-270.97	79.14	1310.23	-274.38	76.83	713.76
7.05000	-491.55	229.04	39.64	-523.57	216.90	53.04	-682.19	247.54	96.23	-647.21	249.82	139.32	-534.12	62.25	31.70	-564.64	66.21	37.50	-719.00	57.29	28.30	-717.06	69.19	69.09	-464.31	123.70	1120.64	0.00	0.00	0.00	-481.77	67.71	1483.38	-491.22	179.93	1486.98	-643.87	62.03	1497.51	-655.00	165.26	1494.97	710.41	-271.01	79.50	1310.54	-274.31	76.90	713.81
7.06000	-447.91	227.28	41.82	-479.58	214.62	53.34	-642.54	247.55	83.14	-610.66	250.14	128.74	-530.24	62.46	32.13	-562.90	61.58	38.89	-719.07	57.84	28.17	-716.63	69.00	69.50	-455.42	123.89	1120.55	0.00	0.00	0.00	-470.53	67.42	1482.46	-480.40	179.54	1486.16	-632.51	61.60	1497.11	-643.87	164.53	1494.68	710.13	-271.22	79.34	1310.21	-273.94	77.03	714.61
7.07000	-405.18	225.13	45.26	-433.83	213.21	55.20	-602.26	247.71	70.90	-574.05	249.47	118.54	-530.17	59.87	33.87	-562.13	61.27	39.08	-718.64	57.24	28.67	-716.58	69.52	69.54	-443.53	124.32	1120.23	0.00	0.00	0.00	-459.10	67.22	1481.37	-469.47	179.42	1485.15	-620.91	61.01	1496.54	-632.72	164.02	1494.15	710.18	-271.26	79.39	1310.07	-274.37	76.89	714.23
7.08000	-363.07	223.97	49.47	-395.93	212.08	56.68	-561.38	249.04	60.58	-536.68	250.27	109.93	-533.03	60.05	32.95	-562.68	61.47	38.96	-718.77	57.98	28.40	-716.55	69.92	69.66	-433.40	124.30	1119.73	0.00	0.00	0.00	-447.65	67.20	1480.13	-458.42	179.37	1484.06	-609.37	60.22	1495.73	-621.38	164.00	1493.42	710.08	-271.33	79.20	1310.45	-274.52	76.98	714.19
7.09000	-322.36	222.23	54.81	-355.18	210.96	60.22	-520.49	250.71	51.90	-499.37	250.21	102.41	-531.83	59.25	32.55	-564.33	61.77	38.64	-718.54	58.16	28.56	-715.99	69.62	70.16	-423.71	124.52	1118.78	0.00	0.00	0.00	-437.12	67.20	1478.78	-447.34	179.12	1482.74	-598.30	61.02	1494.85	-610.28	163.75	1492.53	710.16	-270.97	79.41	1310.41	-274.37	76.83	713.79
7.10000	-280.91	221.48	62.00	-314.98	209.91	64.94	-480.27	250.57	44.24	-462.63	250.36	96.57	-531.29	58.74	32.48	-566.43	62.44	38.12	-718.51	58.48	28.63	-715.77	69.86	70.44	-413.40	124.47	1117.86	0.00	0.00	0.00	-425.62	67.17	1477.32	-435.90	179.23	1481.25	-587.12	60.89	1493.62	-599.18	163.75	1491.41	709.51	-271.14	79.28	1309.66	-274.60	76.62	714.15
7.11000	-244.79	219.63	69.79	-276.81	210.01	70.77	-440.81	251.87	39.20	-425.75	250.35	92.57	-532.83	61.71	30.38	-567.07	66.12	36.97	-718.12	58.12	29.08	-715.63	70.37	70.56	-402.86	124.52	1116.65	0.00	0.00	0.00	-414.15	67.50	1475.73	-425.19	179.59	1479.63	-576.01	61.04	1492.41	-588.36	163.71	1490.06	709.25	-271.15	79.10	1310.16	-274.31	77.10	714.47
7.12000	-205.76	218.96	79.01	-241.16	209.48	77.72	-403.47	252.17	35.61	-392.90	251.07	89.69	-534.69	61.55	29.70	-567.17	66.35	36.87	-717.88	58.37	29.27	-715.27	70.38	70.98	-392.24	124.91	1115.09	0.00	0.00	0.00	-403.47	67.62	1474.07	-414.84	179.98	1477.95	-565.20	61.46	1490.78	-577.59	163.53	1488.46	709.85	-271.27	79.25	1310.53	-274.48	77.06	714.23
7.13000	-171.55	218.35	88.07	-205.50	208.69	85.17	-367.80	253.20	34.19	-359.89	251.19	89.17	-533.37	62.25	29.65	-567.18	66.64	36.63	-717.86	58.73	29.35	-715.05	70.59	71.33	-381.45	125.29	1113.39	0.00	0.00	0.00	-392.96	67.96	1472.28	-403.61	180.36	1476.08	-554.35	62.21	1488.99	-566.65	163.95	1486.71	709.83	-271.31	79.26	1310.45	-274.56	76.86	713.79
7.14000	-144.83	218.47	95.18	-175.23	207.78	92.16	-335.27	252.97	33.74	-330.72	251.46	89.31	-533.93	61.78	29.40	-566.83	66.51	36.83	-717.81	59.51	29.35	-714.81	70.80	71.72	-370.00	125.29	1111.67	0.00	0.00	0.00	-381.96	68.55	1470.44	-392.42	180.87	1474.20	-543.30	62.19	1487.10	-555.62	164.50	1484.73	709.87	-271.09	79.30	1310.75	-274.39	76.83	713.22
7.15000	-117.54	217.49	103.11	-149.55	207.89	97.24	-305.15	253.47	34.67	-298.92	251.18	91.37	-533.77	61.97	29.21	-566.83	66.26	36.51	-717.44	59.41	29.79	-714.33	70.72	72.40	-359.52	125.83	1109.31	0.00	0.00	0.00	-371.21	69.19	1468.53	-381.11	181.35	1472.27	-532.45	62.72	1485.13	-544.53	165.35	1482.68	710.47	-270.86	79.36	1310.81	-274.16	76.94	713.82
7.16000	-93.00	217.18	109.90	-124.66	207.18	103.38	-278.27	253.03	35.67	-277.68	251.24	91.82	-532.02	61.84	29.58	-566.83	66.10	36.17	-717.52	60.39	30.02	-713.90	71.03	73.01	-347.64	125.60	1107.18	0.00	0.00	0.00	-359.65	69.79	1466.54	-370.77	181.86	1470.30	-521.55	63.34	1483.03	-533.72	165.77	1480.62	709.88	-270.81	79.26	1310.41	-274.01	76.98	714.56
7.17000	-70.76	216.53	115.57	-102.45	205.86	108.12	-254.33	251.42	36.15	-255.47	250.26	92.58	-534.70	61.11	28.68	-566.45	65.96	36.38	-717.39	60.97	30.46	-713.44	71.30	73.87	-337.50	126.23	1104.82	0.00	0.00	0.00	-349.17	70.51	1464.66	-359.29	182.67	1468.29	-510.58	63.60	1480.92	-522.65	166.89	1478.44	710.08	-270.85	79.17	1310.76	-274.21	77.04	714.34
7.18000	-51.11	215.40	119.85	-82.77	206.27	111.66	-232.67	250.08	36.43	-235.50	248.44	92.63	-531.62	61.02	29.06	-566.24	65.94	36.31	-716.85	61.12	31.25	-712.86	71.67	74.84	-325.99	126.07	1102.42	0.00	0.00	0.00	-338.12	71.24	1462.75	-348.21	183.58	1466.29	-499.86	64.72	1478.81	-511.92	167.40	1476.31	710.10	-270.97	79.30	1310.51	-274.07	76.84	714.97
7.19000	-34.15	213.84	122.47	-65.80	204.36	113.65	-214.51	248.37	35.87	-218.23	247.36	92.41	-528.90	61.57	29.64	-566.07	65.93	36.18	-716.55	61.76	32.10	-712.04	71.74	76.12	-315.46	126.92	1100.05	0.00	0.00	0.00	-327.37	72.03	1460.92	-337.30	184.38	1464.41	-489.07	65.91	1476.75	-500.88	168.65	1474.21	709.42	-270.91	79.07	1311.52	-273.91	76.03	714.67
7.20000	-19.69	212.42	122.89	-51.12	202.77	114.12	-199.62	246.42	34.64	-203.72	246.20	91.64	-533.00	61.10	28.48	-566.02	65.82	35.85	-716.23	62.36	33.23	-711.21	72.18	77.43	-303.87	127.19	1097.61	0.00	0.00	0.00	-316.52	73.12	1459.17	-326.35	185.44	1462.64	-477.95	66.62	1474.72	-490.03	169.58	1472.15	709.38	-271.01	79.08	1310.91	-273.84	76.81	714.49
7.21000	-7.69	210.62	121.36	-39.20	201.26	112.52	-187.70	245.03	33.14	-191.91	244.67	90.05	-534.53	60.64	27.79	-565.64	65.54	35.88	-715.64	62.18	34.94	-710.04	72.22	79.08	-292.00	127.35	1095.32	0.00	0.00	0.00	-305.77	74.04	1457.68	-315.99	186.62	1461.01	-467.01	67.73	1472.76	-479.05	170.86	1470.17	709.45	-271.00	79.08	1310.80	-274.24	77.02	714.92
7.22000	1.65	209.28	117.67	-29.63	199.72	109.70	-178.96	243.51	30.92	-182.68	243.07	87.67	-533.62	60.65	27.89	-565.29	65.10	35.86	-715.31	62.65	36.65	-708.72	72.20	81.07	-281.16	128.10	1093.26	0.00	0.00	0.00	-294.58	75.26	1456.29	-305.00	187.73	1459.62	-456.21	69.58	1470.95	-467.94	172.52	1468.25	709.28	-271.10	79.04	1310.73	-274.37	77.10	714.57
7.23000	8.85	207.68	112.53	-22.71	197.20	104.97	-173.15	241.66	28.88	-175.82	241.12	84.59	-532.02	60.86	28.01	-565.01	65.35	35.70	-714.42	62.30	39.13	-707.26	72.21	83.29	-268.30	128.86	1091.37	0.00	0.00	0.00	-284.36	76.68	1455.16	-293.73	188.93	1458.32	-445.18	70.93	1469.20	-457.12	173.38	1466.51	709.34	-271.10	79.06	1310.17	-274.31	76.95	713.86
7.24000	14.16	205.65	105.24	-16.21	196.02	99.69	-170.36	240.57	28.67	-171.02	239.37	81.39	-530.48	60.22	28.30	-551.11	66.24	40.56	-713.47	62.13	41.94	-705.44	71.98	86.01	-257.75	129.95	1089.79	0.00	0.00	0.00	-272.69	77.97	1454.19	-283.08	190.22	1457.17	-434.18	72.00	1467.49	-446.25	174.89	1464.75	709.20	-270.89	79.16	1310.20	-274.33	76.75	713.95
7.25000	17.30	203.85	97.17	-10.39	194.03	92.78	-169.11	239.55	27.37	-168.83	236.99	77.36	-531.12	59.45	27.86	-551.07	65.95	40.57	-712.63	62.35	45.01	-703.45	71.72	89.10	-245.91	130.81	1088.54	0.00	0.00	0.00	-261.92	79.33	1453.33	-271.66	191.63	1456.14	-423.29	73.96	1466.01	-435.07	176.95	1462.95	709.17	-271.08	79.13	1310.47	-274.44	76.81	714.66
7.26000	20.46	202.99	88.32	-9.42	192.78	84.73	-168.00	239.08	26.45	-167.08	235.53	74.40	-532.22	60.07	27.33	-551.07	65.89	40.44	-711.67	62.85	48.41	-701.15	71.61	92.57	-232.63	131.89	1087.51	0.00	0.00	0.00	-250.99	80.87	1452.65	-259.85	193.08	1455.39	-412.26	75.43	1464.65	-423.93	178.64	1461.43	710.34	-271.07	79.40	1310.89	-274.19	76.96	714.31
7.27000	28.71	202.29	78.56	-4.82	191.96	74.92	-166.14	238.97	26.98	-162.39	233.44	73.58	-530.53	59.39	27.38	-553.97	65.42	39.29	-709.96	62.53	52.89	-698.02	70.78	96.89	-221.62	132.94	1086.78	0.00	0.00	0.00	-239.98	82.39	1452.29	-248.33	194.58	1454.95	-401.58	77.95	1463.31	-412.63	180.63	1460.20	709.58	-270.97	79.18	1310.87	-274.57	76.90	713.69
7.28000	31.90	202.05	68.84	-1.72	192.27	67.41	-164.96	238.54	27.11	-157.33	232.54	72.78	-531.74	59.25	26.98	-556.75	64.70	38.11	-707.73	62.09	58.31	-694.21	69.89	102.01	-209.41	134.21	1086.39	0.00	0.00	0.00	-228.42	83.88	1452.56	-237.15	196.14	1455.10	-390.50	80.13	1462.81	-401.09	182.95	1459.57	710.19	-270.79	79.38	1310.10	-274.47	76.98	714.13
7.29000	34.05	201.97	61.15	0.74	191.14	61.32	-164.29	238.42	27.36	-154.73	231.33	71.88	-532.31	59.32	26.83	-558.13	64.06	37.39	-704.56	61.24	64.70	-689.36	68.54	108.22	-196.57	135.10	1086.48	0.00	0.00	0.00	-217.59	85.44	1453.22	-225.58	197.65	1455.74	-379.29	82.06	1462.89	-389.31	185.18	1459.51	709.92	-270.51	79.57	1310.20	-274.22	77.06	714.39
7.30000	36.09	200.98	54.38	3.17	190.88	56.24	-163.95	238.14	27.06	-152.59	230.22	71.83	-530.76	58.81	27.02	-557.80	62.84	36.45	-700.84	61.15	71.73	-683.44	67.36	115.16	-184.20	136.31	1086.92	0.00	0.00	0.00	-205.99	86.99	1454.09	-214.14	199.27	1456.54	-367.83	83.39	1463.11	-377.72	187.36	1459.70	709.57	-271.07	79.26	1310.72	-274.49	77.09	715.04
7.31000	38.40	199.58	48.76	2.76	189.32	50.51	-163.53	238.69	27.14	-149.89	229.93	71.67	-529.98	58.83	27.23	-557.43	60.74	34.49	-696.25	61.70	79.53	-676.12	65.61	123.02	-172.25	137.69	1087.72	0.00	0.00	0.00	-195.17	88.74	1455.26	-202.35	200.82	1457.56	-356.71	86.40	1463.54	-366.05	189.51	1460.06	709.59	-270.83	79.24	1310.25	-274.41	76.96	714.38
7.32000	36.45	197.62	44.01	5.15	188.13	47.38	-163.10	238.51	27.17	-148.00	229.41	71.46	-530.58	58.97	27.47	-555.45	61.35	32.90	-689.66	61.30	88.72	-666.95	63.52	131.79	-158.47	138.97	1088.77	0.00	0.00	0.00	-183.78	90.37	1456.73	-190.69	202.40	1458.89	-345.46	88.74	1464.25	-354.29	191.70	1460.56	709.55	-271.02	79.28	1310.47	-274.43	77.02	714.57
7.33000	37.81	197.14	41.17	5.44	187.97	45.12	-162.83	238.30	27.20	-146.86	228.61	71.25	-531.72	58.97	27.30	-554.32	61.33	32.10	-680.75	60.88	98.88	-655.34	61.53	141.12	-147.62	139.86	1089.94	0.00	0.00	0.00	-172.19	92.06	1458.42	-178.42	203.85	1460.45	-334.02	90.73	1465.16	-342.56	193.96	1461.26	709.64	-271.40	79.10	1310.52	-274.30	77.00	715.20
7.34000	38.05	196.82	39.95	5.30	187.34	44.03	-162.72	238.37	27.27	-146.09	227.96	70.82	-530.89	58.72	28.13	-551.59	62.66	33.06	-669.62	60.65	109.46	-640.72	59.40	150.41	-135.71	141.31	1091.40	0.00	0.00	0.00	-161.62	93.67	1460.21	-167.22	205.35	1461.99	-322.90	93.61	1466.27	-330.81	196.36	1462.22	709.48	-271.31	79.06	1310.32	-274.18	76.83	714.81
7.35000	39.93	197.23	38.91	6.47	187.45	43.45	-162.80	238.05	27.19	-145.58	227.88	70.65	-529.51	58.87	27.69	-548.40	63.18	33.85	-656.02	59.17	120.77	-623.72	57.82	158.79	-123.75	142.47	1093.00	0.00	0.00	0.00	-150.21	95.26	1461.94	-155.44	206.93	1463.66	-311.79	96.03	1467.35	-319.23	198.35	1463.25	710.38	-270.88	79.35	1309.92	-274.26	76.79	714.53
7.36000	40.20	195.88	38.47	5.83	187.38	42.78	-162.65	238.42	27.27	-145.21	228.13	70.67	-526.05	58.77	27.01	-545.09	63.36	34.62	-641.79	58.46	132.16	-605.60	56.47	166.86	-112.62	143.25	1094.78	0.00	0.00	0.00	-138.96	96.88	1463.73	-143.74	208.15	1465.35	-300.63	98.54	1468.52	-307.73	200.55	1464.34	709.76	-271.05	79.20	1309.93	-274.41	76.95	714.57
7.37000	38.28	196.82	37.59	7.04	187.69	42.88	-162.71	238.27	27.27	-145.09	228.57	70.71	-520.34	57.94	25.29	-537.42	63.00	37.20	-626.09	57.89	144.55	-587.00	56.25	175.33	-101.17	144.36	1096.46	0.00	0.00	0.00	-127.58	98.35	1465.44	-131.59	209.67	1466.95	-289.57	100.47	1469.69	-296.39	202.42	1465.46	709.40	-271.17	79.28	1310.20	-274.37	76.95	714.35
7.38000	40.10	197.16	37.38	5.80	188.09	42.06	-162.64	238.27	27.17	-144.93	228.57	70.59	-506.15	57.19	25.91	-525.51	62.49	41.34	-608.44	57.25	156.44	-567.69	56.62	184.35	-90.28	145.15	1098.15	0.00	0.00	0.00	-116.42	99.95	1467.14	-120.83	211.09	1468.53	-278.69	102.84	1471.02	-284.97	204.31	1466.67	710.07	-270.92	79.35	1310.32	-274.26	76.93	714.60
7.39000	40.51	196.24	37.53	6.53	188.29	42.33	-162.69	238.16	27.14	-144.86	228.80	70.51	-487.03	56.30	32.10	-507.07	61.87	48.25	-588.08	56.46	165.75	-547.72	57.40	192.93	-79.19	145.86	1099.77	0.00	0.00	0.00	-105.77	101.35	1468.79	-109.54	212.30	1470.02	-267.59	104.55	1472.36	-273.64	205.51	1467.95	709.76	-271.16	79.23	1310.59	-274.25	76.98	713.92
7.40000	37.36	196.76	36.53	7.58	188.48	42.46	-162.54	238.43	27.27	-144.84	228.63	70.26	-465.20	54.65	37.39	-483.89	61.18	54.66	-566.52	57.16	172.18	-526.41	58.38	199.82	-67.99	146.82	1101.33	0.00	0.00	0.00	-95.14	102.63	1470.55	-98.13	213.42	1471.62	-256.45	106.23	1473.84	-262.10	207.30	1469.21	709.36	-271.16	79.15	1310.52	-274.53	76.75	713.77
7.41000	38.34	196.76	36.50	5.32	187.98	41.65	-162.57	238.34	27.26	-144.59	229.08	70.24	-441.55	54.24	41.48	-458.91	60.35	59.40	-543.04	57.58	176.64	-503.09	58.55	204.76	-58.77	147.10	1102.84	0.00	0.00	0.00	-82.88	103.74	1472.35	-86.81	214.48	1473.27	-245.43	107.79	1475.51	-250.70	208.61	1470.70	709.91	-271.42	79.19	1309.98	-274.45	76.84	714.70
7.42000	39.48	196.36	36.70	7.10	188.29	41.98	-162.50	238.33	27.21	-144.23	229.71	70.42	-414.49	54.34	45.11	-433.48	60.08	62.87	-518.45	57.93	179.42	-478.20	58.85	207.60	-47.02	147.26	1104.29	0.00	0.00	0.00	-71.59	104.90	1474.22	-75.45	215.48	1474.89	-234.48	109.30	1477.36	-239.50	209.48	1472.40	709.81	-271.17	79.21	1310.70	-274.32	76.93	714.39
7.43000	38.90	196.74	36.31	5.58	188.38	41.50	-162.32	238.76	27.36	-144.13	229.28	70.22	-387.72	53.07	47.37	-406.41	59.73	65.11	-492.99	58.49	180.55	-453.06	59.18	209.24	-36.29	147.52	1105.80	0.00	0.00	0.00	-60.96	105.84	1476.09	-64.04	216.45	1476.51	-222.99	110.16	1479.24	-228.29	210.69	1474.07	709.59	-271.11	79.14	1310.73	-274.73	76.78	714.20
7.44000	38.87	196.45	36.11	6.39	188.14	41.60	-162.39	238.06	27.08	-143.82	229.62	70.40	-358.44	51.97	49.06	-377.97	59.02	66.68	-466.63	59.51	179.94	-427.45	60.14	209.61	-24.93	146.88	1107.39	0.00	0.00	0.00	-49.28	106.71	1477.94	-52.70	217.22	1478.13	-211.67	110.99	1481.16	-217.02	211.39	1475.82	709.73	-271.20	79.18	1311.43	-273.95	77.35	714.63
7.45000	38.13	196.67	35.70	5.82	188.13	41.19	-162.37	238.06	27.03	-143.75	229.57	70.39	-329.54	50.72	49.43	-347.66	58.30	67.20	-439.56	60.90	177.52	-400.98	60.91	208.53	-13.97	146.34	1108.62	0.00	0.00	0.00	-38.33	107.50	1479.73	-41.92	217.96	1479.77	-200.33	111.69	1483.08	-205.83	212.14	1477.54	710.05	-270.95	79.20	1310.44	-274.07	77.14	714.73
7.46000	38.85	196.71	35.68	4.88	187.99	40.55	-162.25	238.77	27.43	-143.67	229.84	70.64	-295.05	49.41	49.73	-314.73	57.47	66.98	-410.76	61.16	173.82	-373.95	62.16	205.53	-3.84	145.91	1109.92	0.00	0.00	0.00	-26.80	108.14	1481.41	-31.13	218.63	1481.34	-189.11	112.21	1484.90	-194.74	212.40	1479.25	709.73	-270.90	79.23	1310.22	-274.15	77.04	714.30
7.47000	38.53	196.37	35.49	6.29	187.86	40.93	-162.41	238.14	27.06	-143.77	229.37	70.52	-258.92	48.55	49.63	-280.36	56.23	65.93	-381.22	61.67	168.39	-345.67	62.37	201.48	6.22	146.10	1111.14	0.00	0.00	0.00	-15.51	108.75	1482.95	-20.06	219.24	1482.80	-177.85	112.65	1486.59	-183.65	212.64	1480.91	709.78	-271.00	79.33	1310.53	-274.11	76.97	714.03
7.48000	38.82	196.26	35.63	5.42	187.69	40.60	-162.37	238.18	27.02	-143.80	229.60	70.71	-224.12	45.54	49.25	-244.82	55.86	64.61	-351.06	62.61	161.21	-316.72	62.61	196.13	16.43	145.96	1112.21	0.00	0.00	0.00	-4.86	108.96	1484.42	-9.35	219.48	1484.22	-166.81	113.22	1488.16	-172.67	212.93	1482.41	709.96	-270.88	79.36	1310.29	-274.38	76.74	715.17
7.49000	39.51	196.56	35.47	4.67	188.43	40.47	-162.29	238.41	27.15	-143.84	229.46	70.75	-185.81	44.56	48.83	-207.32	52.50	62.30	-319.70	63.19	152.79	-287.41	62.75	189.81	25.70	145.50	1113.16	0.00	0.00	0.00	6.63	109.33	1485.64	1.50	219.72	1485.50	-155.58	113.00	1489.54	-161.79	213.16	1483.84	709.41	-270.97	79.18	1310.17	-274.50	76.77	714.68
7.50000	38.71	196.37	35.22	5.45	188.83	40.86	-162.19	238.48	27.20	-143.83	229.32	70.86	-147.03	43.90	48.82	-168.49	50.90	60.54	-287.47	62.99	143.71	-257.25	62.17	182.69	36.19	144.52	1114.27	0.00	0.00	0.00	17.04	109.52	1486.77	13.15	219.84	1486.61	-144.49	113.09	1490.79	-150.91	212.96	1485.09	709.81	-270.96	79.24	1310.33	-274.73	76.78	714.01
7.51000	39.69	196.18	35.55	5.65	188.87	41.19	-162.35	238.03	27.05	-143.74	229.42	71.08	-107.83	43.34	46.87	-131.33	49.61	58.28	-254.38	62.96	133.78	-226.64	61.50	174.71	46.41	144.22	1115.13	0.00	0.00	0.00	27.97	109.66	1487.65	24.16	219.86	1487.58	-133.56	113.26	1491.82	-139.96	212.80	1486.20	710.31	-270.98	79.24	1310.09	-274.83	76.67	713.90
7.52000	38.41	195.62	35.40	5.55	187.99	41.59	-162.17	238.18	27.21	-143.63	229.42	71.21	-69.49	42.48	45.93	-92.77	49.62	56.55	-220.57	62.37	123.28	-194.84	60.53	166.26	55.38	144.03	1115.94	0.00	0.00	0.00	38.78	109.71	1488.30	35.13	219.89	1488.34	-122.48	112.79	1492.51	-128.94	212.71	1487.03	709.63	-271.16	79.12	1310.20	-274.18	76.89	713.77
7.53000	39.06	194.78	36.01	4.79	187.58	42.15	-162.09	238.38	27.43	-143.68	228.69	71.12	-30.54	40.11	45.49	-52.95	46.69	55.02	-185.47	61.37	112.55	-162.59	59.69	157.22	65.56	143.60	1116.68	0.00	0.00	0.00	50.25	109.65	1488.64	45.72	219.75	1488.82	-111.55	112.50	1492.96	-117.96	212.48	1487.63	708.68	-271.54	78.74	1310.05	-274.61	76.94	714.73
7.54000	37.95	194.40	35.92	4.17	188.51	42.36	-162.01	237.86	27.37	-143.59	228.41	71.32	11.11	38.61	45.69	-12.95	44.54	53.82	-149.45	59.11	102.15	-129.70	58.01	148.25	76.05	143.08	1117.11	0.00	0.00	0.00	60.88	109.42	1488.78	56.93	219.57	1489.03	-100.75	112.15	1493.13	-107.11	212.19	1487.99	709.53	-271.48	78.98	1309.66	-274.65	76.83	714.06
7.55000	38.44	193.55	36.34	4.45	189.99	43.52	-161.91	238.07	27.72	-143.39	228.49	71.64	51.20	35.80	46.64	25.80	42.16	52.89	-112.95	57.42	91.50	-96.59	56.61	138.90	86.57	142.57	1117.56	0.00	0.00	0.00	71.61	108.95	1488.63	67.68	219.22	1488.97	-90.07	112.38	1493.12	-96.34	211.74	1488.10	709.62	-271.34	79.12	1310.01	-274.56	76.81	714.24
7.56000	40.71	193.66	36.61	5.73	196.24	49.28	-161.68	238.03	27.92	-143.29	228.18	71.74	91.40	33.09	48.34	66.66	39.60	53.30	-76.10	55.22	81.36	-62.87	55.14	129.64	96.75	141.94	1117.58	0.00	0.00	0.00	82.51	108.55	1488.22	78.23	218.91	1488.73	-79.41	112.51	1492.93	-85.44	211.65	1487.98	709.64	-271.58	78.94	1310.65	-274.70	76.86	713.96
7.57000	41.23	182.71	41.58	14.31	185.10	48.10	-161.66	237.60	27.97	-143.04	228.29	72.05	131.40	29.96	51.39	108.40	36.47	55.01	-38.22	52.69	71.72	-28.07	53.00	121.01	105.32	141.08	1117.38	0.00	0.00	0.00	93.07	108.18	1487.55	88.96	218.48	1488.30	-68.63	111.85	1492.46	-74.74	211.18	1487.66	709.72	-271.72	79.06	1310.58	-274.31	76.90	714.19
7.58000	44.66	184.71	40.74	10.91	199.19	49.44	-161.54	237.20	28.05	-142.90	227.92	72.16	170.44	26.66	55.25	151.60	33.91	58.46	0.19	48.49	63.75	6.88	50.27	113.29	116.51	140.73	1117.00	0.00	0.00	0.00	103.64	107.55	1486.66	99.62	217.92	1487.64	-57.75	111.37	1491.58	-63.91	210.89	1487.07	709.52	-271.46	78.94	1310.31	-274.23	76.68	714.09
7.59000	45.65	186.49	39.24	14.54	198.07	47.61	-161.35	237.14	28.37	-142.81	227.49	72.22	207.89	24.24	59.53	183.49	29.08	58.76	38.38	44.84	56.63	41.64	47.73	106.41	127.10	140.36	1116.25	0.00	0.00	0.00	113.90	106.98	1485.67	110.88	217.44	1486.72	-47.21	111.50	1490.55	-53.07	210.58	1486.25	709.27	-271.22	78.97	1310.68	-274.03	76.92	713.24
7.60000	43.37	192.60	36.10	15.23	195.23	44.81	-161.06	237.15	28.73	-142.60	227.45	72.52	247.60	21.99	65.86	220.76	26.36	62.40	76.25	41.87	50.36	76.36	44.77	100.59	136.99	139.37	1115.29	0.00	0.00	0.00	124.51	106.33	1484.49	121.15	216.80	1485.71	-36.68	111.10	1489.31	-42.33	210.43	1485.09	709.75	-271.01	79.26	1309.81	-274.57	76.78	713.61
7.61000	39.89	197.33	33.71	7.77	190.61	40.63	-160.81	236.63	29.05	-142.27	227.43	72.94	283.12	20.28	71.99	257.82	24.50	66.96	114.07	38.31	45.78	110.77	42.36	95.57	148.32	138.87	1114.04	0.00	0.00	0.00	135.36	105.77	1483.12	131.86	216.08	1484.50	-26.04	110.16	1487.81	-31.76	209.96	1483.70	710.02	-271.61	79.20	1309.85	-274.78	76.75	713.70
7.62000	40.11	197.37	33.40	5.39	190.56	39.38	-160.66	235.77	29.22	-142.13	227.08	73.28	318.51	19.28	79.26	293.00	23.07	72.32	150.35	35.30	42.16	144.00	39.67	91.79	158.25	138.11	1112.36	0.00	0.00	0.00	146.31	105.00	1481.60	143.23	215.14	1483.06	-15.57	110.01	1485.99	-21.18	209.48	1482.01	710.64	-271.38	79.43	1310.47	-274.33	76.99	714.52
7.63000	40.28	197.29	33.17	5.56	189.68	39.19	-160.10	236.04	30.08	-141.76	227.03	73.75	353.21	18.59	87.44	326.31	21.99	78.34	185.04	32.64	39.66	175.68	36.83	89.15	167.77	137.18	1110.43	0.00	0.00	0.00	156.51	104.37	1479.95	154.18	214.09	1481.41	-5.17	109.70	1484.09	-10.53	208.80	1480.11	710.32	-271.15	79.35	1310.22	-274.50	76.96	714.59
7.64000	41.67	196.53	33.44	5.57	189.85	38.78	-159.73	234.95	30.33	-141.43	226.81	74.15	383.60	18.38	94.66	357.81	21.18	84.71	217.97	30.73	37.96	205.61	34.51	87.27	179.47	136.25	1108.20	0.00	0.00	0.00	166.58	103.37	1478.12	164.53	213.25	1479.57	5.40	108.76	1481.88	0.23	208.31	1477.95	709.95	-271.10	79.23	1309.56	-274.44	76.82	714.43
7.65000	42.49	197.68	33.24	6.19	190.10	38.75	-159.20	234.76	31.06	-140.89	226.61	74.65	411.48	18.03	102.04	386.85	21.22	90.62	248.94	29.20	37.02	233.92	32.64	86.13	191.63	135.38	1105.87	0.00	0.00	0.00	177.13	102.39	1476.15	174.85	212.22	1477.70	15.87	108.12	1479.59	11.07	207.45	1475.65	709.86	-271.17	79.32	1309.73	-274.59	76.82	714.50
7.66000	41.69	197.35	32.45	7.00	189.74	38.83	-158.89	233.74	31.60	-140.36	226.41	75.24	437.96	18.69	109.03	412.79	21.91	95.95	276.97	27.67	36.90	259.81	30.87	85.77	200.66	134.86	1103.14	0.00	0.00	0.00	187.56	101.33	1474.18	186.16	211.15	1475.56	26.23	107.70	1477.25	21.88	206.69	1473.23	710.27	-271.24	79.47	1310.26	-274.42	76.75	713.68
7.67000	42.39	197.37	32.20	6.84	190.33	38.65	-158.40	233.26	32.55	-139.67	226.29	76.01	462.61	20.44	115.11	435.95	22.51	100.75	301.68	26.62	37.13	282.97	29.56	85.71	211.30	133.96	1100.35	0.00	0.00	0.00	197.52	100.09	1472.18	196.92	210.01	1473.42	36.71	106.39	1474.92	32.68	206.07	1470.77	710.20	-271.30	79.33	1310.75	-274.15	77.16	714.41
7.68000	40.66	197.95	30.95	8.29	190.32	38.70	-157.90	233.03	33.84	-138.89	225.95	76.84	483.37	21.31	119.72	456.49	23.78	104.24	323.81	25.81	37.50	303.45	29.13	85.39	223.95	133.09	1097.49	0.00	0.00	0.00	208.21	98.78	1470.16	207.41	208.59	1471.31	47.24	105.55	1472.61	43.47	204.91	1468.41	710.84	-271.32	79.46	1310.15	-274.64	76.87	714.41
7.69000	40.88	198.13	30.43	8.22	190.24	38.29	-157.40	233.05	35.37	-137.88	226.30	78.23	498.61	21.39	119.88	474.45	25.46	106.38	343.06	25.55	37.40	321.42	29.02	84.86	233.94	131.65	1094.71	0.00	0.00	0.00	219.13	97.10	1468.10	217.64	206.97	1469.29	57.90	104.15	1470.39	54.25	203.73	1466.15	711.10	-271.16	79.48	1309.26	-274.32	76.91	715.05
7.70000	43.23	198.45	30.81	6.63	189.99	37.45	-157.00	232.38	36.74	-136.81	226.46	79.59	513.43	23.27	120.88	489.81	27.05	107.19	359.42	26.69	36.32	336.82	29.43	83.84	243.22	130.35	1091.90	0.00	0.00	0.00	229.79	95.55	1466.21	228.38	205.58	1467.29	68.61	102.67	1468.27	65.07	202.34	1464.02	710.04	-271.11	79.38	1309.95	-274.40	76.94	714.24
7.71000	43.68	198.73	30.46	8.44	189.96	37.85	-156.38	232.60	38.66	-131.83	226.57	81.65	525.97	25.09	119.93	502.56	28.84	106.38	372.57	27.98	34.76	349.52	30.73	82.14	256.58	129.29	1089.27	0.00	0.00	0.00	240.32	93.79	1464.46	238.92	203.77	1465.45	79.45	101.22	1466.44	76.00	200.92	1462.04	709.77	-271.15	79.36	1310.07	-274.57	76.82	713.78
7.72000	41.50	198.28	29.17	9.48	190.24	37.84	-155.87	232.64	40.79	-130.28	226.78	83.75	536.04	27.84	117.01	512.74	30.94	103.67	382.35	30.51	32.04	359.50	32.74	79.71	267.50	127.63	1087.06	0.00	0.00	0.00	250.93	91.94	1462.83	249.95	201.80	1463.74	90.29	99.35	1464.69	86.93	199.20	1460.24	710.41	-271.27	79.38	1310.10	-274.15	76.93	714.07
7.73000	41.75	198.49	28.76	8.74	190.24	37.35	-155.16	232.75	43.25	-128.58	226.79	85.85	545.90	31.05	114.61	520.28	33.18	99.17	389.11	32.76	30.36	367.04	34.75	77.54	278.48	125.79	1085.04	0.00	0.00	0.00	262.10	89.96	1461.43	261.42	199.74	1462.21	101.13	97.87	1463.24	97.79	197.47	1458.65	710.03	-271.18	79.28	1309.95	-274.41	76.93	714.45
7.74000	41.92	198.47	28.51	8.12	190.94	36.97	-154.33	233.07	46.18	-126.59	227.22	88.46	549.88	33.66	106.79	525.36	36.00	92.74	392.36	34.74	28.70	372.11	37.12	74.92	290.18	124.13	1083.35	0.00	0.00	0.00	272.99	87.96	1460.23	272.25	197.52	1460.95	112.14	95.46	1461.91	108.59	195.50	1457.16	709.74	-271.26	79.23	1309.87	-274.39	76.76	713.48
7.75000	42.22	198.42	28.31	8.61	190.84	36.98	-153.32	233.42	49.50	-125.94	227.00	90.82	554.81	37.47	98.89	529.01	39.01	85.21	393.70	36.75	26.67	374.53	39.55	72.10	302.51	121.68	1082.02	0.00	0.00	0.00	283.81	85.79	1459.29	283.08	195.42	1459.87	123.08	92.53	1460.76	119.54	193.34	1455.95	710.65	-271.40	79.50	1310.09	-274.26	76.94	714.08
7.76000	42.51	198.55	28.09	10.64	190.48	37.40	-152.15	233.61	53.35	-125.91	227.95	93.57	560.92	38.95	88.19	534.27	40.41	76.90	395.33	37.05	26.32	378.60	40.92	71.51	313.55	119.49	1081.30	0.00	0.00	0.00	294.49	83.24	1458.73	294.21	193.06	1459.14	134.07	90.17	1459.90	130.54	190.79	1455.02	709.79	-271.12	79.25	1309.78	-274.04	77.01	714.10
7.77000	42.90	198.47	27.94	10.16	191.14	37.21	-150.38	234.12	57.94	-121.10	228.73	98.22	565.08	38.57	78.57	538.67	39.85	69.45	396.57	36.86	26.28	383.86	41.44	71.28	326.84	117.04	1081.07	0.00	0.00	0.00	306.08	80.90	1458.82	305.10	190.46	1459.08	145.23	88.07	1459.65	141.75	187.81	1454.63	710.86	-270.98	79.60	1309.79	-274.13	76.72	714.02
7.78000	43.90	198.98	28.07	11.23	190.77	37.37	-148.05	234.91	63.76	-117.88	230.27	102.99	568.47	38.76	70.94	541.71	39.77	63.65	396.99	36.88	26.40	386.70	41.68	71.23	337.95	114.22	1081.13	0.00	0.00	0.00	316.77	78.18	1459.48	316.69	187.80	1459.61	156.48	85.20	1460.09	153.09	184.87	1454.90	710.14	-271.15	79.43	1309.76	-273.84	76.86	714.11
7.79000	43.76	198.99	27.69	11.42	190.92	37.25	-145.17	234.36	70.19	-113.94	230.68	108.60	572.87	40.03	64.82	544.69	41.10	58.89	397.61	36.16	27.49	389.16	42.34	71.05	350.43	111.99	1081.76	0.00	0.00	0.00	328.31	75.48	1460.44	327.81	185.03	1460.47	167.94	82.10	1460.74	164.39	181.87	1455.50	710.20	-271.09	79.51	1309.82	-273.75	77.01	714.71
7.80000	43.86	199.07	27.54	11.76	190.41	37.39	-141.23	233.90	78.01	-108.69	230.68	114.78	574.54	41.68	59.24	545.29	56.19	59.22	398.03	35.99	28.19	391.87	42.56	70.88	362.59	108.98	1082.64	0.00	0.00	0.00	340.61	72.71	1461.68	338.46	182.08	1461.62	179.31	79.33	1461.59	175.71	178.91	1456.20	711.16	-271.15	79.67	1310.28	-273.83	77.03	714.01
7.81000	44.68	199.00	27.44	12.95	190.53	37.17	-135.46	234.86	87.83	-99.74	231.90	122.99	577.58	43.68	55.27	547.84	47.27	53.47	398.37	35.85	28.77	393.70	42.92	70.69	374.58	105.93	1083.94	0.00	0.00	0.00	351.50	70.01	1463.39	350.23	179.14	1463.07	190.73	75.87	1462.74	186.84	175.20	1457.24	711.12	-270.79	79.65	1309.72	-274.05	76.80	714.09
7.82000	45.44	198.77	27.65	14.95	189.71	37.11	-128.34	233.82	98.33	-90.66	232.68	131.62	576.76	43.40	51.59	549.33	43.36	51.25	398.63	35.73	29.08	394.82	43.36	70.45	388.04	102.94	1085.53	0.00	0.00	0.00	363.11	67.19	1465.26	361.10	176.22	1464.81	202.17	72.92	1464.26	198.03	171.80	1458.61	710.62	-271.14	79.57	1310.17	-273.96	77.01	714.06
7.83000	45.83	199.25	27.42	17.87	188.53	37.08	-118.44	233.68	110.64	-77.33	233.14	142.09	577.45	43.78	49.41	548.73	51.96	50.99	398.85	36.16	29.10	395.57	43.22	70.51	398.70	99.70	1087.41	0.00	0.00	0.00	374.95	64.47	1467.30	371.58	173.16	1466.75	213.65	69.77	1466.04	209.19	168.46	1460.32	709.71	-271.17	79.36	1310.08	-274.23	76.99	714.58
7.84000	48.13	199.73	27.50	20.51	188.37	36.67	-106.00	232.92	123.93	-64.76	234.50	152.11	582.28	41.93	46.06	549.45	49.43	48.20	398.98	35.94	29.35	396.06	43.49	70.37	410.63	96.45	1089.33	0.00	0.00	0.00	385.97	61.38	1469.38	383.11	170.11	1468.72	225.16	66.49	1467.93	220.23	164.99	1462.24	709.78	-271.23	79.30	1309.53	-273.95	76.84	714.23
7.85000	50.41	200.35	26.17	25.99	187.97	37.36	-92.45	231.93	138.07	-48.58	235.91	163.15	583.44	42.18	44.61	549.97	49.72	47.38	399.03	36.05	29.35	396.39	43.60	70.38	422.66	93.94	1091.46	0.00	0.00	0.00	396.90	58.62	1471.42	393.80	167.12	1470.77	236.56	62.91	1469.88	231.07	161.00	1464.27	709.90	-271.38	79.49	1310.08	-274.03	76.79	714.87
7.86000	54.51	201.54	23.97	33.90	189.64	40.70	-78.04	233.15	154.08	-30.30	237.02	175.62	584.35	40.51	44.89	550.33	48.99	46.33	399.15	35.87	29.48	396.59	43.70	70.34	433.77	91.60	1093.76	0.00	0.00	0.00	408.90	55.73	1473.30	404.44	164.04	1472.75	247.79	59.74	1471.67	241.81	157.85	1466.14	710.03	-271.53	79.46	1310.69	-274.14	77.00	714.58
7.87000	62.32	203.51	22.64	45.87	192.58	46.63	-63.28	233.64	170.93	-12.48	237.12	188.92	584.82	40.68	43.87	550.54	48.76	45.72	399.23	35.74	29.59	396.78	43.75	70.31	443.54	89.03	1095.83	0.00	0.00	0.00	419.01	52.98	1475.11	415.49	161.14	1474.69	258.70	56.95	1473.30	252.39	154.52	1467.84	709.78	-271.31	79.42	1310.35	-274.50	76.78	713.47
7.88000	71.85	204.12	25.46	57.58	194.02	54.11	-45.74	233.08	187.87	5.51	236.90	202.42	585.15	40.43	43.19	550.46	48.91	45.26	399.25	35.79	29.56	396.99	43.94	70.19	453.25	86.65	1098.03	0.00	0.00	0.00	429.44	50.19	1476.96	425.99	158.29	1476.58	269.41	53.91	1474.70	262.92	151.25	1469.35	709.77	-271.20	79.33	1310.33	-274.40	76.77	713.68
7.89000	86.68	202.29	36.57	75.42	193.39	65.83	-25.06	232.47	201.92	26.71	236.32	215.36	585.48	41.17	42.44	550.54	49.43	45.05	399.31	35.50	29.76	397.21	43.81	70.18	464.22	84.88	1100.06	0.00	0.00	0.00	440.16	47.28	1478.81	436.56	155.46	1478.55	279.93	50.91	1476.00	273.43	148.17	1470.74	710.30	-271.25	79.53	1310.26	-274.15	76.84	713.92
7.90000	107.53	199.89	47.48	94.68	191.67	77.64	-3.18	232.38	214.66	48.85	235.20	227.18	585.67	40.37	41.77	550.62	50.03	45.01	399.38	35.70	29.65	397.45	43.91	70.08	474.62	83.31	1102.00	0.00	0.00	0.00	450.63	44.69	1480.68	446.92	152.75	1480.57	290.42	48.20	1477.38	283.86	145.36	1472.17	710.36	-271.70	79.51	1310.50	-274.33	76.95	712.80
7.91000	126.12	200.42	57.39	115.31	190.55	88.51	20.77	232.41	227.18	72.52	234.31	238.49	585.83	40.96	41.11	550.75	49.60	44.46	399.41	35.75	29.62	397.70	43.89	70.10	485.38	81.81	1103.68	0.00	0.00	0.00	461.29	42.17	1482.64	457.41	150.15	1482.71	300.89	45.39	1478.78	294.22	142.21	1473.79	709.99	-271.60	79.38	1310.56	-274.51	76.70	712.68
7.92000	149.38	201.62	68.17	137.34	190.75	99.11	45.19	231.07	238.65	97.05	232.58	249.31	585.81	40.60	40.76	550.81	49.28	43.90	399.45	35.95	29.59	397.91	43.84	70.19	495.05	80.62	1105.20	0.00	0.00	0.00	471.80	39.56	1484.65	467.35	147.50	1484.93	311.31	43.10	1480.32	304.54	139.42	1475.53	710.99	-271.38	79.68	1310.25	-274.47	76.65	713.41
7.93000	174.59	203.60	78.19	162.54	191.10	109.32	69.92	229.21	249.01	121.67	231.12	259.53	585.67	42.36	38.90	550.84	49.65	43.85	399.49	35.97	29.58	398.07	43.99	70.24	505.06	80.26	1106.48	0.00	0.00	0.00	482.40	37.31	1486.72	477.38	145.05	1487.23	321.71	40.16	1481.95	314.70	136.55	1477.33	710.90	-271.60	79.61	1310.50	-274.52	76.87	713.90
7.94000	204.28	203.92	88.30	190.05	191.97	119.35	95.59	227.71	258.09	147.13	229.15	268.68	585.60	42.86	38.54	550.92	49.29	43.59	399.53	36.13	29.57	398.20	43.96	70.40	514.85	80.05	1107.57	0.00	0.00	0.00	491.92	34.87	1488.83	487.89	142.72	1489.50	331.93	37.27	1483.53	324.79	133.64	1479.23	709.95	-272.12	79.26	1310.67	-274.35	76.82	713.90
7.95000	234.36	203.90	97.74	216.98	192.96	128.17	121.58	225.76	265.44	173.66	227.96	276.97	585.76	42.16	37.97	551.01	49.32	43.47	399.63	35.98	29.67	398.33	44.03	70.53	525.50	79.96	1108.63	0.00	0.00	0.00	502.46	32.62	1490.85	499.19	140.65	1491.56	342.18	34.55	1485.23	334.71	131.04	1481.18	710.30	-271.92	79.44	1310.89	-274.33	76.70	713.61
7.96000	262.10	204.16	106.13	247.56	192.66	136.21	148.77	225.02	271.48	200.46	226.42	283.62	586.11	41.90	37.57	551.14	48.63	42.87	399.71	35.61	29.88	398.47	44.36	70.61	534.99	80.01	1109.57	0.00	0.00	0.00	512.51	30.36	1492.78	509.27	138.29	1493.70	352.37	32.38	1486.89	344.48	128.48	1483.05	709.71	-271.99	79.26	1310.71	-274.24	76.80	713.62
7.97000	294.82	203.10	114.04	280.28	191.59	143.72	176.33	224.07	275.72	227.48	224.70	288.71	586.31	42.56	37.49	551.37	48.33	42.46	399.82	36.08	29.68	398.59	44.31	70.91	545.34	80.24	1110.47	0.00	0.00	0.00	522.60	28.11	1494.62	518.92	136.38	1495.78	362.45	30.14	1488.58	354.17	126.18	1484.91	709.79	-272.08	79.43	1310.44	-274.71	76.60	713.77
7.98000	327.06	201.88	120.74	310.51	190.31	149.69	204.01	222.74	277.94	254.48	223.15	292.63	586.50	41.46	36.70	551.56	48.32	42.39	399.86	36.19	29.73	398.76	44.58	71.12	557.01	80.36	1111.39	0.00	0.00	0.00	531.63	26.10	1496.48	528.52	134.18	1497.81	372.50	27.85	1490.15	363.76	123.73	1486.81	709.53	-272.41	79.27	1310.43	-274.36	76.59	713.93
7.99000	356.57	200.47	126.01	339.71	188.31	155.22	231.70	221.72	278.67	281.82	221.68	295.20	586.67	41.80	36.32	551.72	49.20	42.63	399.94	35.76	30.01	398.91	44.69	71.46	567.09	80.36	1112.33	0.00	0.00	0.00	541.35	23.97	1498.11	538.10	131.96	1499.70	382.33	25.81	1491.78	373.30	121.47	1488.64	710.53	-272.49	79.44	1310.57	-274.57	76.76	713.94
8.00000	391.78	197.46	131.46	371.48	185.97	159.24	259.97	220.22	277.56	309.97	219.71	296.14	586.86	42.01	36.14	551.79	48.74	42.21	400.12	35.92	30.08	399.18	44.76	71.81	576.10	80.68	1113.26	0.00	0.00	0.00	551.47	22.19	1499.75	547.58	130.14	1501.45	391.99	24.03	1493.39	382.64	119.45	1490.33	710.84	-272.09	79.42	1309.98	-274.62	76.52	713.72
8.01000	429.08	195.05	136.62	408.96	182.98	163.99	288.95	218.64	275.01	338.29	217.72	295.70	587.05	41.62	35.44	551.82	48.12	41.60	400.24	36.22	30.08	399.45	45.14	72.12	585.06	80.62	1114.40	0.00	0.00	0.00	560.72	20.06	1501.26	557.02	128.22	1503.05	401.59	21.50	1494.83	392.05	117.19	1491.89	709.82	-272.33	79.23	1310.23	-274.25	76.86	713.91
8.02000	469.65	193.40	140.63	444.35	182.67	167.39	318.94	217.00	271.04	367.90	215.98	294.71	586.76	42.43	35.30	552.19	46.79	40.61	400.41	36.10	30.30	399.72	45.37	72.49	595.15	80.43	1115.63	0.00	0.00	0.00	569.88	17.86	1502.63	566.40	126.33	1504.54	410.97	19.38	1496.19	401.34	115.26	1493.31	710.09	-271.87	79.32	1310.73	-274.24	76.78	713.59
8.03000	506.93	191.17	143.82	483.28	178.97	167.83	349.16	215.26	265.86	396.28	213.73	291.71	587.30	42.06	34.69	552.45	46.34	40.10	400.52	36.08	30.50	400.00	45.60	72.88	602.80	80.28	1117.01	0.00	0.00	0.00	579.40	15.99	1503.92	575.58	124.43	1505.88	420.29	17.36	1497.40	410.53	112.95	1494.61	710.72	-271.88	79.33	1310.60	-274.81	76.60	713.84
8.04000	544.25	188.11	146.91	519.98	176.75	169.73	379.79	213.16	259.32	425.96	211.82	287.83	587.49	43.54	35.15	552.54	47.59	40.67	400.76	36.29	30.65	400.34	45.87	73.30	612.39	80.11	1118.44	0.00	0.00	0.00	588.39	14.07	1505.06	584.60	122.52	1507.10	429.38	14.79	1498.34	419.65	110.55	1495.77	709.87	-272.43	79.11	1310.10	-274.65	76.76	713.97
8.05000	582.55	185.40	149.89	557.41	173.72	171.19	411.03	211.44	252.01	456.29	209.80	282.89	586.91	41.89	35.81	552.57	49.46	41.66	401.03	36.05	31.06	400.70	46.13	73.77	621.79	79.53	1119.94	0.00	0.00	0.00	597.65	12.19	1506.03	593.44	120.74	1508.18	438.48	13.04	1499.25	428.69	108.56	1496.74	709.50	-272.36	79.12	1310.05	-274.56	76.79	714.30
8.06000	620.80	181.64	153.02	594.56	170.77	173.15	443.79	209.93	244.09	486.84	207.95	277.28	586.79	40.29	35.55	552.64	50.90	42.39	401.21	36.68	31.14	401.10	46.26	74.39	631.39	79.16	1121.44	0.00	0.00	0.00	606.29	10.13	1506.90	602.16	118.85	1509.16	447.48	10.79	1499.96	437.59	106.53	1497.54	710.48	-272.38	79.30	1309.77	-274.55	76.57	714.06
8.07000	659.06	177.76	156.03	631.77	166.47	174.39	476.78	207.84	235.26	516.84	205.69	270.73	587.83	41.49	34.31	552.86	50.85	42.16	401.53	37.18	31.37	401.58	46.48	75.01	639.99	78.58	1122.65	0.00	0.00	0.00	615.48	8.30	1507.61	610.88	117.03	1510.03	456.40	8.20	1500.48	446.44	104.33	1498.21	710.65	-272.58	79.46	1309.74	-274.40	76.69	713.38
8.08000	696.00	173.54	159.08	669.59	163.33	176.33	510.40	206.88	226.81	547.12	203.94	263.78	588.50	41.83	33.44	553.01	49.28	41.10	401.91	37.40	31.82	402.11	46.98	75.55	648.98	78.28	1123.76	0.00	0.00	0.00	624.11	6.26	1508.27	619.51	115.29	1510.76	465.20	6.73	1500.81	455.15	102.26	1498.65	710.26	-272.50	79.36	1310.20	-274.80	76.53	712.20
8.09000	734.70	170.07	162.82	705.78	159.70	178.02	543.58	204.53	217.18	577.67	202.12	256.49	589.20	42.14	32.62	553.39	50.13	41.35	402.30	37.94	32.41	402.66	47.48	76.29	657.12	77.20	1124.87	0.00	0.00	0.00	633.12	4.42	1508.70	628.10	113.46	1511.38	474.02	4.82	1500.90	463.83	100.28	1498.90	710.27	-272.93	79.73	1310.65	-274.94	76.49	712.53
8.10000	771.39	167.06	166.56	741.52	157.14	180.09	578.06	202.57	208.19	609.64	199.97	249.46	589.78	42.46	32.77	553.83	50.71	41.47	402.79	38.23	33.15	403.33	47.51	77.25	660.83	75.91	1126.10	0.00	0.00	0.00	641.35	2.57	1509.10	636.68	111.56	1511.89	482.85	2.72	1500.81	472.46	98.21	1498.94	709.96	-273.27	80.02	1310.11	-274.41	76.63	712.78
8.11000	808.18	165.65	170.25	777.03	155.00	182.07	612.26	200.94	199.74	641.53	197.93	242.80	590.13	42.16	32.24	554.28	49.74	40.91	403.24	38.68	33.87	403.93	48.00	78.05	669.98	75.23	1126.82	0.00	0.00	0.00	649.86	0.84	1509.24	645.29	109.75	1512.21	491.66	0.70	1500.50	481.02	96.22	1498.86	710.83	-273.02	80.17	1310.53	-274.71	76.94	713.13
8.12000	845.18	164.48	172.87	812.69	154.10	184.68	646.01	198.77	191.37	672.59	195.96	236.13	590.26	41.55	32.25	554.61	50.12	40.93	403.63	39.09	34.78	404.55	48.28	79.01	678.60	74.50	1127.05	0.00	0.00	0.00	658.43	-0.99	1509.29	653.82	108.12	1512.37	500.50	-1.05	1499.99	489.61	94.53	1498.50	710.85	-272.94	80.16	1309.93	-274.86	76.75	713.93
8.13000	879.75	163.09	176.85	846.07	151.70	186.21	679.55	197.56	183.88	703.03	194.62	229.79	590.30	42.00	32.07	554.80	50.04	40.73	403.95	39.19	35.75	405.14	48.66	79.87	687.58	73.82	1127.10	0.00	0.00	0.00	667.51	-2.66	1509.10	662.36	106.48	1512.38	509.31	-2.85	1499.36	498.16	92.81	1498.02	710.56	-273.15	80.12	1310.17	-274.78	76.72	714.28
8.14000	912.99	161.87	180.69	879.40	150.20	188.84	712.82	196.48	176.96	733.46	193.22	223.94	590.15	41.90	31.62	554.65	49.70	40.46	404.38	39.48	36.70	405.81	48.87	80.83	697.44	72.68	1126.83	0.00	0.00	0.00	675.23	-4.10	1508.82	670.97	104.84	1512.25	518.11	-4.08	1498.52	506.79	91.07	1497.43	710.33	-272.40	79.50	1309.57	-274.61	76.51	714.83
8.15000	945.26	160.95	184.35	910.71	149.39	191.04	744.99	194.97	170.38	762.98	191.89	218.57	589.96	41.63	31.20	554.45	51.30	41.16	404.67	39.59	37.68	406.41	49.18	81.75	706.78	72.10	1126.40	0.00	0.00	0.00	684.32	-5.50	1508.29	679.64	103.39	1511.93	526.89	-5.66	1497.60	515.42	89.62	1496.64	709.82	-272.08	79.26	1309.83	-274.52	76.50	715.60
8.16000	975.43	159.97	188.24	940.63	148.49	193.17	775.77	193.81	164.57	792.09	190.59	213.95	589.82	41.21	31.10	554.59	50.08	40.53	404.98	39.98	38.50	407.00	49.36	82.68	715.15	71.38	1125.57	0.00	0.00	0.00	693.34	-6.84	1507.64	688.36	102.10	1511.39	535.71	-7.08	1496.57	524.06	88.32	1495.78	710.41	-272.47	79.27	1309.72	-274.76	76.61	715.81
8.17000	1004.07	159.39	193.77	970.18	148.35	195.43	805.48	192.57	159.24	819.43	189.11	209.27	589.61	40.83	31.31	554.75	50.28	40.48	405.32	40.18	39.40	407.62	49.34	83.70	726.66	70.69	1124.86	0.00	0.00	0.00	701.90	-8.14	1506.83	697.18	100.82	1510.71	544.57	-8.40	1495.48	532.81	86.75	1494.80	710.69	-272.00	79.21	1309.98	-274.74	76.77	715.24
8.18000	1031.93	159.85	197.10	997.39	147.80	197.26	834.06	190.50	154.08	845.53	188.59	205.46	589.94	41.54	30.83	555.20	48.97	39.66	405.66	39.82	40.53	408.24	49.13	84.83	736.28	69.89	1123.98	0.00	0.00	0.00	710.96	-9.12	1505.84	706.19	99.57	1509.84	553.47	-9.40	1494.27	541.67	85.59	1493.70	710.87	-272.00	79.43	1309.55	-274.26	76.85	715.72
8.19000	1057.11	159.93	199.97	1024.10	148.11	199.44	861.62	189.08	149.57	870.71	188.12	201.89	590.05	41.62	30.98	555.46	49.97	40.25	405.99	39.66	41.67	408.90	48.92	86.03	744.60	69.25	1122.83	0.00	0.00	0.00	719.96	-10.01	1504.74	715.28	98.59	1508.87	562.54	-10.69	1492.96	550.69	84.15	1492.59	711.19	-272.06	79.46	1310.10	-274.42	76.91	714.47
8.20000	1081.19	160.51	202.13	1047.72	148.33	200.73	887.08	187.89	145.55	894.07	187.73	198.69	590.57	41.03	30.74	556.02	49.89	40.16	406.30	40.09	42.51	409.56	48.91	87.20	751.88	68.48	1121.66	0.00	0.00	0.00	728.89	-11.05	1503.56	724.38	97.58	1507.82	571.65	-11.85	1491.60	559.86	82.98	1491.35	710.24	-271.96	79.30	1309.98	-274.46	76.92	714.28
8.21000	1104.27	159.96	204.08	1070.96	147.91	201.58	910.89	186.45	141.70	915.59	186.80	195.39	590.74	41.10	30.52	556.50	49.53	39.95	406.74	39.94	43.76	410.31	48.87	88.47	763.22	67.92	1120.53	0.00	0.00	0.00	738.09	-11.68	1502.43	733.50	96.81	1506.70	580.85	-12.50	1490.11	569.24	81.98	1490.05	710.19	-271.91	79.24	1309.39	-274.60	76.63	714.69
8.22000	1125.56	159.30	204.83	1092.17	146.90	201.70	932.99	185.70	138.28	937.41	185.97	192.48	590.89	41.04	30.55	556.70	49.66	39.94	407.19	39.98	45.06	411.11	48.65	89.94	771.60	67.30	1119.23	0.00	0.00	0.00	748.00	-12.29	1501.10	742.68	96.23	1505.51	590.33	-13.05	1488.53	578.65	81.56	1488.55	709.84	-272.02	78.99	1309.74	-274.19	77.06	714.34
8.23000	1145.33	158.36	204.66	1111.33	146.06	201.16	953.28	184.39	134.73	954.54	185.84	189.05	591.19	41.35	30.44	556.96	49.06	39.61	407.62	40.33	46.22	411.96	48.92	91.29	782.31	66.75	1118.08	0.00	0.00	0.00	757.14	-12.83	1499.83	752.02	95.77	1504.31	599.92	-13.48	1486.92	588.27	80.76	1486.95	709.68	-272.09	79.09	1310.43	-274.28	77.20	714.08
8.24000	1162.35	157.58	204.23	1129.93	145.77	200.69	971.38	184.12	131.47	972.43	185.95	186.30	591.32	41.09	30.19	557.13	49.62	39.96	408.14	40.42	47.67	412.86	48.89	92.89	792.51	66.01	1116.89	0.00	0.00	0.00	767.06	-13.26	1498.59	761.57	95.31	1503.17	609.70	-13.88	1485.20	597.90	80.17	1485.30	710.21	-272.17	79.20	1310.42	-274.58	77.36	714.74
8.25000	1179.03	156.85	204.40	1145.67	145.43	200.36	987.80	183.62	127.92	987.79	185.67	183.20	591.38	40.11	30.14	557.40	47.65	38.80	408.71	40.47	49.22	413.82	49.07	94.46	801.29	65.51	1115.61	0.00	0.00	0.00	776.39	-13.46	1497.52	771.33	94.96	1502.08	619.68	-13.75	1483.60	607.62	80.01	1483.69	710.07	-271.82	79.39	1310.37	-274.42	77.19	714.35
8.26000	1191.73	156.22	203.64	1159.50	145.17	198.93	1001.95	183.37	124.57	1000.84	185.76	180.24	591.57	41.05	29.15	557.42	48.77	39.46	409.36	40.44	50.91	414.94	49.21	96.16	811.28	64.89	1114.50	0.00	0.00	0.00	786.76	-13.36	1496.56	781.41	94.68	1501.12	629.83	-13.77	1482.07	617.66	79.82	1482.21	710.34	-271.69	79.47	1310.91	-274.67	77.57	715.03
8.27000	1203.99	155.48	202.34	1169.80	144.29	196.83	1013.71	183.05	121.22	1011.78	185.84	177.06	591.62	40.90	28.90	557.70	49.46	39.78	410.09	40.71	52.61	416.15	49.14	98.03	821.32	64.16	1113.48	0.00	0.00	0.00	797.35	-13.30	1495.78	791.64	94.79	1500.28	640.11	-13.86	1480.68	627.90	79.73	1480.87	710.58	-271.89	79.26	1310.79	-274.64	77.57	714.76
8.28000	1212.45	154.80	199.17	1179.45	143.70	194.54	1023.27	183.25	118.15	1020.28	185.63	173.60	592.06	40.74	28.78	558.02	49.29	39.69	410.85	40.66	54.49	417.45	49.09	100.04	831.40	63.58	1112.71	0.00	0.00	0.00	807.51	-13.13	1495.18	802.06	94.89	1499.67	650.51	-13.48	1479.57	638.36	80.31	1479.72	710.09	-271.64	79.14	1310.58	-274.29	77.14	714.70
8.29000	1219.20	154.16	194.84	1186.92	142.95	190.41	1030.48	183.58	114.88	1029.03	185.28	170.86	592.05	41.19	28.88	558.23	48.40	39.26	411.70	40.58	56.58	418.91	49.36	101.99	842.11	62.91	1112.02	0.00	0.00	0.00	817.86	-12.63	1494.88	812.66	95.55	1499.28	661.04	-12.83	1478.75	649.05	80.83	1478.85	710.25	-271.96	79.28	1310.81	-274.03	77.13	714.17
8.30000	1224.91	152.97	189.76	1191.50	142.30	184.84	1035.72	183.34	111.14	1033.44	184.94	166.71	592.12	40.91	28.66	558.46	48.76	39.56	412.68	40.35	58.79	420.50	49.01	104.29	855.07	62.32	1111.57	0.00	0.00	0.00	828.49	-12.03	1494.90	821.07	96.25	1499.57	671.67	-11.91	1478.19	659.97	81.37	1478.23	709.80	-271.99	79.20	1310.20	-273.90	77.02	714.43
8.31000	1228.99	151.77	183.63	1196.52	141.15	179.02	1039.16	182.80	107.16	1038.12	184.22	162.82	592.32	40.18	28.21	558.67	48.20	39.24	413.72	40.17	61.08	422.24	48.60	106.75	864.34	61.67	1111.22	0.00	0.00	0.00	839.57	-11.09	1495.11	831.66	97.08	1499.84	682.67	-10.86	1477.88	671.03	82.66	1477.73	709.94	-272.03	79.22	1310.11	-273.87	76.95	714.75
8.32000	1230.46	150.30	176.15	1198.46	139.88	172.48	1040.91	182.51	104.84	1040.92	182.95	158.62	592.37	40.64	28.36	558.88	49.48	40.06	414.95	40.45	63.25	424.10	47.92	109.40	877.19	61.30	1111.19	0.00	0.00	0.00	850.86	-9.98	1495.65	842.94	98.23	1500.19	693.84	-9.59	1477.76	682.34	83.73	1477.45	711.21	-271.73	79.51	1310.54	-273.93	76.94	714.68
8.33000	1232.73	148.11	168.20	1200.62	138.00	165.45	1041.94	182.29	103.50	1042.29	181.70	154.82	592.32	40.66	28.35	558.88	49.46	39.65	416.31	40.16	65.83	426.13	47.40	112.08	889.18	60.98	1111.12	0.00	0.00	0.00	861.91	-8.67	1496.50	854.33	99.62	1500.76	705.11	-7.93	1477.87	693.85	85.12	1477.35	710.76	-271.99	79.47	1310.74	-274.11	76.84	714.25
8.34000	1234.83	145.51	161.10	1202.54	134.91	158.69	1043.37	181.56	102.15	1044.08	180.22	151.69	592.59	41.00	28.51	558.46	49.08	38.29	417.79	39.60	68.63	428.38	46.63	114.94	902.03	60.81	1111.18	0.00	0.00	0.00	872.79	-7.20	1497.65	865.93	101.09	1501.68	716.51	-6.12	1478.14	705.60	87.06	1477.37	710.63	-272.13	79.43	1310.57	-274.37	76.51	713.83
8.35000	1237.62	142.80	152.89	1205.40	132.78	151.89	1044.95	181.21	102.30	1047.73	178.35	150.03	592.73	40.84	28.40	557.75	48.38	36.19	419.34	39.09	71.56	430.86	45.44	118.14	914.41	60.88	1111.63	0.00	0.00	0.00	884.96	-5.56	1499.14	877.82	102.71	1502.80	728.12	-4.26	1478.70	717.64	89.17	1477.63	710.21	-272.20	79.63	1309.93	-274.39	76.55	713.87
8.36000	1242.03	140.98	146.02	1208.13	130.72	146.14	1046.54	180.44	102.22	1051.13	177.58	149.49	592.41	40.04	28.78	556.87	47.44	33.56	421.22	38.38	74.68	433.66	44.23	121.41	926.96	61.13	1112.24	0.00	0.00	0.00	896.22	-3.62	1501.17	892.06	104.40	1503.88	739.87	-2.15	1479.54	729.74	91.31	1478.27	710.15	-272.27	79.59	1310.53	-274.40	76.82	714.30
8.37000	1243.04	139.45	140.02	1209.43	129.70	141.01	1047.58	180.03	102.10	1053.88	176.78	148.80	592.32	39.95	28.75	555.95	46.30	30.63	423.37	37.50	78.03	436.66	42.87	124.93	940.33	61.65	1112.95	0.00	0.00	0.00	909.39	-1.86	1503.36	904.50	106.45	1505.71	751.91	0.12	1480.70	741.80	93.64	1479.14	710.43	-271.94	79.66	1310.33	-274.20	76.67	714.37
8.38000	1245.78	140.81	133.04	1212.14	129.90	137.32	1048.12	180.02	101.91	1056.62	175.89	148.59	592.16	39.33	28.64	555.12	45.02	27.61	425.64	36.90	81.41	439.99	41.51	128.60	953.56	62.35	1113.92	0.00	0.00	0.00	926.01	3.17	1504.83	916.76	108.35	1507.95	764.00	2.59	1481.98	754.02	96.26	1480.22	710.25	-271.77	79.76	1310.38	-274.16	76.73	715.07
8.39000	1247.42	141.82	128.48	1213.07	130.21	133.30	1048.45	180.85	101.96	1056.92	176.36	148.28	591.96	38.97	28.70	554.49	43.66	24.71	428.36	35.95	85.05	443.79	39.78	132.60	967.47	63.39	1115.06	0.00	0.00	0.00	938.86	6.26	1507.30	929.08	110.56	1510.44	776.14	5.08	1483.32	766.45	98.93	1481.39	711.07	-272.01	79.82	1310.75	-274.06	76.77	714.69
8.40000	1247.49	141.40	125.81	1213.51	130.56	128.97	1048.88	181.02	101.53	1059.93	176.38	148.32	591.77	40.00	28.88	554.20	42.27	22.17	431.46	35.22	88.87	448.14	38.04	136.69	981.97	64.91	1116.44	0.00	0.00	0.00	950.82	8.30	1510.19	938.90	112.98	1513.84	788.37	7.98	1484.77	779.12	101.61	1482.71	711.24	-271.99	79.90	1311.22	-274.01	77.03	714.82
8.41000	1249.23	140.51	120.59	1215.98	130.05	124.89	1048.95	181.97	101.42	1062.38	175.92	148.00	591.63	39.91	28.40	554.38	40.92	20.19	435.05	34.38	93.01	453.14	35.83	141.19	995.61	66.74	1118.01	0.00	0.00	0.00	962.97	10.66	1513.21	950.71	115.08	1517.00	800.69	11.00	1486.42	791.80	104.64	1484.26	710.43	-272.17	79.83	1310.39	-273.99	76.69	715.06
8.42000	1251.54	139.95	114.50	1217.07	129.14	121.83	1049.41	181.80	101.38	1063.64	175.08	147.56	591.47	40.10	28.57	555.14	39.65	18.99	439.12	33.55	97.33	458.79	33.53	145.81	1008.44	68.79	1119.73	0.00	0.00	0.00	975.32	13.44	1516.26	962.57	117.70	1520.10	813.03	13.86	1488.32	804.53	107.58	1486.16	710.67	-271.84	79.80	1310.35	-274.23	76.74	714.85
8.43000	1251.97	138.79	111.72	1220.24	128.28	120.29	1049.63	181.83	101.56	1064.08	174.87	147.31	591.36	40.19	28.68	556.62	38.52	18.79	443.92	33.06	101.72	465.18	31.43	150.43	1023.00	71.16	1121.83	0.00	0.00	0.00	987.50	15.52	1519.52	974.71	120.19	1523.35	825.45	16.69	1490.51	817.34	110.47	1488.21	710.24	-272.11	79.79	1310.09	-274.09	76.78	714.58
8.44000	1252.71	138.72	109.32	1218.51	128.01	117.56	1050.12	181.21	101.28	1066.58	174.03	147.16	591.83	39.49	28.48	558.94	37.60	19.81	449.25	32.51	106.55	472.59	28.85	155.30	1037.35	73.66	1124.20	0.00	0.00	0.00	999.84	18.22	1522.82	990.85	122.60	1525.73	837.88	19.16	1492.86	830.09	113.32	1490.56	709.69	-272.55	79.68	1310.48	-274.04	76.87	715.33
8.45000	1253.01	138.59	107.70	1218.16	127.08	116.10	1050.17	181.43	101.40	1066.16	173.60	146.53	592.47	38.14	29.01	562.23	36.93	22.26	455.37	31.71	112.18	480.86	26.44	160.29	1051.92	76.68	1127.04	0.00	0.00	0.00	1012.11	20.71	1526.09	1004.12	125.19	1528.79	850.32	22.28	1495.37	842.99	116.16	1493.06	709.99	-272.05	79.79	1310.60	-274.32	76.80	715.01
8.46000	1253.22	138.27	106.53	1218.88	127.37	115.60	1050.25	181.60	101.42	1067.54	173.18	146.57	593.66	38.52	28.52	566.61	36.57	26.36	461.90	31.60	118.59	490.11	23.62	166.18	1065.61	79.33	1130.06	0.00	0.00	0.00	1024.39	23.12	1529.41	1016.52	127.72	1532.08	862.78	25.10	1497.94	855.85	119.01	1495.60	710.98	-271.15	80.37	1310.62	-274.05	76.82	714.85
8.47000	1253.32	138.05	105.83	1219.29	126.96	115.22	1050.47	181.36	101.27	1067.19	173.45	146.50	596.12	37.73	27.34	572.21	36.58	32.33	469.14	31.21	126.58	500.03	21.38	173.01	1077.89	82.04	1133.10	0.00	0.00	0.00	1036.51	25.14	1532.65	1028.69	130.37	1535.28	875.17	27.83	1500.49	868.44	121.52	1498.14	710.77	-271.78	80.24	1310.77	-274.00	76.89	715.63
8.48000	1253.46	138.12	105.26	1218.27	127.03	114.46	1050.48	181.57	101.31	1068.98	173.47	146.84	599.59	37.02	26.60	579.15	37.01	40.39	477.10	31.17	135.89	510.66	20.17	180.64	1091.39	84.60	1136.29	0.00	0.00	0.00	1048.59	27.63	1535.75	1040.88	133.14	1538.40	887.54	30.41	1502.96	880.72	124.35	1500.65	710.95	-271.69	79.96	1310.45	-274.09	76.88	714.75
8.49000	1253.56	138.15	104.71	1219.60	126.92	114.63	1050.70	181.01	101.02	1068.28	173.55	146.68	603.94	36.28	26.09	584.62	35.91	43.47	485.93	30.38	146.99	522.25	20.30	188.69	1102.57	86.95	1139.14	0.00	0.00	0.00	1060.52	30.00	1538.84	1052.96	135.91	1541.44	899.65	32.89	1505.38	893.02	126.94	1503.06	710.67	-271.65	79.98	1309.68	-274.45	76.62	715.22
8.50000	1253.56	137.84	104.43	1219.11	127.44	114.25	1050.78	181.25	101.08	1067.81	173.52	146.34	609.53	34.75	26.65	590.29	35.27	49.12	495.64	29.39	160.02	534.90	20.13	198.07	1113.00	88.95	1141.83	0.00	0.00	0.00	1072.35	32.81	1541.75	1065.09	138.16	1544.35	911.69	35.63	1507.81	905.14	129.72	1505.42	710.01	-271.53	79.76	1310.22	-274.04	76.74	715.61
8.51000	1253.70	138.16	104.02	1218.31	127.53	113.84	1050.77	181.41	101.20	1068.77	173.32	146.28	615.34	34.69	32.78	590.57	39.32	58.62	507.13	26.71	174.94	548.36	21.03	208.34	1124.27	90.67	1144.53	0.00	0.00	0.00	1084.02	34.95	1544.62	1077.02	140.57	1547.09	923.39	37.88	1510.24	917.19	132.24	1507.81	710.05	-271.41	79.85	1310.61	-274.35	76.68	714.98
8.52000	1253.76	138.22	103.74	1219.00	126.71	113.78	1050.82	181.29	101.11	1068.88	173.55	146.22	623.09	35.61	43.11	601.67	39.57	68.73	520.26	26.97	188.85	562.59	21.56	220.02	1135.97	92.17	1146.87	0.00	0.00	0.00	1095.54	36.95	1547.35	1088.81	143.07	1549.64	935.01	40.46	1512.79	929.01	134.88	1510.21	710.05	-271.13	79.99	1310.63	-274.30	76.82	714.24
8.53000	1253.73	137.91	103.66	1218.12	127.63	113.73	1050.78	181.80	101.36	1068.52	173.80	146.03	633.25	36.77	52.60	612.06	41.41	80.23	534.59	27.59	203.37	577.82	23.07	232.60	1147.10	93.17	1149.45	0.00	0.00	0.00	1107.09	39.32	1549.91	1097.39	145.23	1552.94	946.45	42.97	1515.37	940.52	137.20	1512.62	710.83	-271.95	80.44	1310.74	-274.19	76.70	714.70
8.54000	1253.88	138.44	103.22	1217.20	127.37	113.21	1050.81	181.55	101.26	1068.90	173.71	145.85	638.44	39.69	67.21	620.83	42.37	93.33	550.27	28.10	218.63	594.38	24.96	245.54	1157.18	93.70	1151.69	0.00	0.00	0.00	1118.12	40.89	1552.30	1108.56	147.48	1555.34	957.61	45.27	1517.95	951.92	139.33	1515.05	710.94	-271.97	80.36	1310.85	-274.48	76.68	714.81
8.55000	1253.90	138.44	103.01	1218.13	127.49	113.33	1051.03	181.04	101.11	1069.11	173.92	145.78	649.07	39.86	79.36	631.93	42.18	105.31	567.06	30.30	233.58	612.16	26.95	258.69	1167.73	93.89	1154.05	0.00	0.00	0.00	1129.45	43.26	1554.50	1122.40	150.32	1556.48	968.77	47.81	1520.56	963.02	141.83	1517.49	710.26	-271.98	80.26	1311.19	-274.73	76.91	713.93
8.56000	1253.75	138.03	102.97	1218.68	127.33	113.22	1051.00	181.28	101.31	1070.17	173.94	145.97	663.16	37.71	90.88	646.25	41.42	117.82	584.79	32.61	248.39	631.09	28.71	272.03	1177.34	93.65	1156.27	0.00	0.00	0.00	1140.88	46.79	1556.74	1133.93	152.53	1558.19	979.50	49.95	1523.16	973.96	143.92	1519.92	709.22	-272.35	80.16	1311.06	-274.50	76.98	713.68
8.57000	1253.54	137.66	102.92	1218.66	127.48	113.07	1051.04	181.34	101.37	1070.18	174.23	145.89	676.05	38.01	103.28	662.09	40.49	130.51	603.88	34.87	262.83	651.22	29.04	285.75	1187.45	93.12	1158.64	0.00	0.00	0.00	1151.44	48.27	1558.79	1144.70	154.52	1560.05	990.05	51.73	1525.71	984.61	146.20	1522.34	709.59	-272.01	80.06	1310.56	-274.39	76.93	713.55
8.58000	1253.63	137.69	102.62	1218.28	127.47	113.08	1051.01	181.46	101.42	1070.42	174.22	145.80	692.59	35.88	114.96	677.06	39.05	142.32	624.67	35.67	277.11	672.28	28.40	299.16	1197.20	92.35	1160.90	0.00	0.00	0.00	1161.85	49.77	1560.87	1155.10	156.57	1561.91	1000.51	53.85	1528.35	994.95	148.15	1524.77	710.04	-271.96	80.13	1310.54	-274.47	76.96	714.31
8.59000	1254.30	136.98	105.81	1218.04	127.84	112.50	1051.06	181.58	101.59	1071.69	174.11	146.03	711.46	33.92	126.39	696.04	37.37	154.16	646.88	34.82	290.75	694.36	27.94	311.48	1207.77	91.49	1163.07	0.00	0.00	0.00	1172.35	52.46	1562.94	1165.28	158.43	1563.73	1010.80	55.93	1530.89	1005.12	149.93	1527.12	709.74	-272.10	80.16	1311.15	-274.20	77.18	714.39
8.60000	1253.61	137.06	105.34	1218.23	127.85	112.50	1051.06	181.22	101.50	1071.06	174.14	145.74	732.32	30.95	136.39	718.49	35.11	165.20	670.12	34.16	302.47	717.78	28.22	322.29	1217.48	90.24	1165.26	0.00	0.00	0.00	1182.48	54.14	1564.96	1175.54	159.86	1565.53	1020.83	57.45	1533.23	1014.99	151.89	1529.24	709.62	-271.84	80.09	1310.45	-273.94	77.30	713.68
8.61000	1253.93	136.92	105.33	1217.73	127.78	112.19	1051.15	180.94	101.46	1071.36	173.82	145.68	756.19	27.56	145.23	744.15	32.71	175.40	694.28	33.70	312.01	741.90	27.65	332.02	1226.49	88.93	1167.35	0.00	0.00	0.00	1191.78	54.06	1566.87	1185.44	161.37	1567.36	1030.75	58.99	1535.45	1024.78	153.42	1531.29	709.72	-271.42	79.80	1309.68	-274.30	77.03	714.66
8.62000	1253.73	137.22	104.93	1218.66	127.80	112.35	1051.15	181.02	101.51	1071.59	173.86	145.84	782.77	24.91	153.45	771.79	30.10	183.97	719.65	32.95	319.27	766.92	27.05	339.99	1235.32	87.56	1169.48	0.00	0.00	0.00	1201.64	56.20	1568.90	1195.26	162.56	1569.13	1040.39	60.32	1537.46	1034.43	155.00	1533.05	709.69	-271.03	79.66	1310.21	-274.48	77.01	714.61
8.63000	1253.57	136.99	104.73	1219.27	127.41	112.29	1051.31	180.89	101.49	1070.66	173.78	145.58	811.93	21.85	160.03	800.30	27.25	190.74	745.82	31.32	324.63	792.77	26.61	345.97	1244.39	86.28	1171.53	0.00	0.00	0.00	1211.29	57.72	1570.90	1204.87	163.68	1570.85	1050.03	61.70	1539.23	1044.11	156.36	1534.73	709.72	-271.18	79.56	1310.31	-274.30	77.07	714.01
8.64000	1254.13	137.10	104.57	1218.29	127.78	111.84	1051.35	180.97	101.70	1071.54	173.55	145.84	842.94	18.92	165.34	831.77	24.60	196.29	772.89	29.23	327.89	818.85	25.74	350.11	1254.83	85.04	1173.57	0.00	0.00	0.00	1220.81	58.54	1572.69	1214.44	164.57	1572.55	1059.45	62.52	1540.84	1053.63	157.43	1536.23	710.08	-271.14	79.65	1311.42	-274.39	77.17	714.16
8.65000	1253.33	136.85	104.27	1218.74	127.32	111.64	1051.40	180.90	101.76	1071.38	173.53	145.98	874.31	15.62	168.83	864.57	21.63	200.21	800.55	26.98	329.02	845.63	24.37	352.46	1263.70	83.94	1175.55	0.00	0.00	0.00	1230.64	60.78	1574.46	1223.91	165.32	1574.13	1068.70	63.40	1542.32	1063.20	158.13	1537.60	710.05	-271.30	79.62	1311.09	-274.14	77.27	714.09
8.66000	1252.72	137.11	103.61	1219.12	127.49	111.52	1051.31	181.38	101.97	1071.47	173.05	145.89	910.82	12.03	171.83	896.83	18.56	202.22	828.66	24.88	328.01	872.87	22.84	353.03	1272.43	82.58	1177.46	0.00	0.00	0.00	1239.54	60.60	1576.11	1233.52	165.72	1575.69	1077.98	64.27	1543.62	1072.60	159.14	1538.81	710.54	-271.36	79.70	1310.99	-274.81	77.11	714.55
8.67000	1253.49	136.98	103.65	1219.40	127.63	111.67	1051.47	180.81	101.90	1072.24	173.03	146.25	950.44	9.73	172.32	930.92	15.38	203.11	857.49	22.67	325.01	900.83	21.39	351.66	1281.86	81.45	1179.21	0.00	0.00	0.00	1248.45	60.80	1577.58	1242.92	166.40	1577.05	1087.40	65.62	1544.83	1081.92	160.38	1539.84	709.92	-270.83	79.55	1311.44	-274.40	77.05	714.53
8.68000	1252.93	136.95	103.16	1220.20	127.47	111.20	1051.67	180.53	101.90	1072.45	173.11	146.52	987.42	6.41	172.59	965.23	11.89	202.51	886.90	20.26	320.02	928.95	19.46	348.61	1290.62	80.46	1180.89	0.00	0.00	0.00	1258.70	63.69	1578.87	1252.25	166.90	1578.24	1096.54	66.20	1545.84	1091.39	160.77	1540.75	709.82	-270.98	79.61	1311.71	-274.36	77.06	713.96
8.69000	1253.22	137.21	102.81	1221.07	127.40	111.56	1051.63	180.74	102.15	1072.30	173.20	146.66	1025.46	2.20	172.76	1001.40	8.05	201.12	917.08	18.21	312.99	957.23	17.26	343.86	1300.37	79.42	1182.33	0.00	0.00	0.00	1267.41	62.90	1579.99	1257.98	166.83	1580.55	1105.73	66.63	1546.68	1100.76	161.18	1541.41	709.69	-270.89	79.59	1311.84	-274.39	77.18	714.17
8.70000	1253.69	136.95	102.88	1221.08	126.79	110.77	1051.77	180.75	102.27	1072.61	172.98	146.82	1062.28	-1.77	171.31	1037.71	4.04	198.36	947.39	16.09	304.15	986.20	14.82	337.41	1308.93	78.49	1183.69	0.00	0.00	0.00	1276.27	63.92	1581.94	1266.00	167.18	1581.73	1114.95	66.84	1547.30	1110.11	161.48	1541.92	710.50	-270.98	79.73	1311.05	-274.44	76.99	714.28
8.71000	1254.03	136.95	102.76	1221.51	126.59	110.78	1051.96	180.17	102.21	1072.55	172.91	146.98	1096.50	-4.21	171.60	1075.27	0.05	194.66	978.61	13.54	293.87	1015.63	11.77	329.53	1317.61	77.78	1184.72	0.00	0.00	0.00	1282.39	64.96	1584.29	1275.02	167.33	1582.38	1124.24	67.09	1547.79	1119.45	161.63	1542.21	710.46	-270.87	79.72	1311.67	-274.12	77.24	714.55
8.72000	1254.05	136.65	102.75	1221.67	126.91	111.11	1051.92	180.38	102.59	1073.12	172.44	146.91	1134.79	-7.31	169.07	1114.05	-3.59	190.38	1010.67	9.50	282.52	1045.96	8.81	320.25	1327.16	77.02	1185.69	0.00	0.00	0.00	1286.12	66.02	1586.97	1284.04	167.59	1582.82	1133.64	67.18	1547.98	1128.78	161.56	1542.31	710.34	-270.93	79.55	1311.53	-274.47	77.01	714.97
8.73000	1254.06	136.17	102.96	1221.35	125.65	113.85	1052.03	180.25	102.73	1073.62	172.51	147.21	1177.82	-10.97	166.21	1154.65	-6.85	185.63	1043.90	4.63	270.30	1076.83	5.63	309.73	1336.11	76.42	1186.24	0.00	0.00	0.00	1287.76	67.05	1589.88	1292.99	167.61	1582.97	1143.04	67.05	1548.02	1138.03	161.69	1542.18	710.53	-270.72	79.68	1310.96	-274.46	76.77	715.12
8.74000	1251.25	132.98	106.81	1220.19	127.28	115.28	1052.05	180.06	102.94	1073.42	172.42	147.38	1223.94	-15.40	161.88	1194.40	-9.86	180.26	1077.92	-0.27	257.32	1108.60	1.68	298.44	1344.28	76.05	1186.63	0.00	0.00	0.00	1287.66	68.05	1592.95	1302.08	167.58	1582.87	1152.38	66.51	1547.76	1147.26	161.48	1541.75	710.23	-271.13	79.33	1310.55	-274.68	77.15	715.42
8.75000	1252.42	132.61	107.49	1218.67	130.01	117.54	1052.29	179.59	103.08	1074.39	172.27	147.63	1265.38	-18.24	157.88	1235.26	-12.57	175.00	1113.04	-5.08	243.51	1140.80	-3.29	286.54	1354.51	75.82	1186.76	0.00	0.00	0.00	1286.12	68.99	1596.10	1311.38	167.39	1582.54	1161.91	66.30	1547.33	1156.55	160.75	1541.15	710.73	-271.11	79.57	1310.43	-274.63	77.10	714.91
8.76000	1251.40	132.82	107.64	1217.76	133.15	119.17	1052.31	179.54	103.38	1073.70	172.38	147.93	1308.82	-21.20	153.62	1276.85	-15.10	170.10	1149.06	-9.92	229.16	1173.61	-8.49	274.10	1363.89	75.58	1186.65	0.00	0.00	0.00	1283.49	69.84	1599.23	1320.48	167.29	1581.99	1171.50	66.44	1546.67	1165.89	160.21	1540.31	710.64	-271.16	79.61	1311.64	-274.32	77.43	714.06
8.77000	1252.07	133.57	108.09	1220.73	126.76	116.40	1052.38	179.68	103.81	1073.42	171.89	147.84	1350.04	-23.42	150.30	1318.42	-17.53	165.38	1185.49	-14.79	214.29	1206.87	-13.06	261.04	1373.55	75.68	1186.26	0.00	0.00	0.00	1280.08	70.60	1602.27	1329.26	167.12	1581.14	1180.95	65.98	1545.74	1175.24	159.68	1539.32	711.17	-270.99	79.63	1311.22	-274.11	77.15	715.04
8.78000	1251.58	134.44	107.72	1220.45	127.33	112.91	1052.69	178.91	103.99	1074.70	171.99	148.41	1389.46	-25.76	147.78	1359.58	-20.21	160.83	1222.73	-18.93	199.16	1240.65	-17.46	247.66	1383.24	75.64	1185.51	0.00	0.00	0.00	1276.21	71.22	1605.13	1339.06	166.70	1580.02	1190.47	65.49	1544.56	1184.68	158.78	1538.08	711.14	-271.01	79.64	1311.07	-274.15	77.23	715.28
8.79000	1251.05	135.25	107.26	1219.79	131.46	114.37	1052.85	178.56	104.19	1074.82	171.60	148.66	1431.40	-27.82	144.48	1399.65	-23.13	156.15	1260.30	-23.02	184.23	1274.88	-22.14	234.43	1393.08	75.87	1184.54	0.00	0.00	0.00	1272.22	71.70	1607.73	1348.58	166.28	1578.56	1199.94	64.70	1543.12	1194.17	157.86	1536.63	711.03	-270.98	79.71	1310.73	-273.96	77.08	715.12
8.80000	1252.83	137.05	102.60	1220.63	130.42	113.25	1052.91	178.51	104.67	1074.93	171.58	148.87	1470.70	-30.26	140.74	1439.51	-26.00	151.49	1297.39	-28.35	170.39	1308.81	-27.07	221.59	1402.06	75.96	1183.28	0.00	0.00	0.00	1268.42	72.01	1609.99	1357.88	165.84	1576.81	1209.78	64.41	1541.44	1203.63	157.16	1534.90	710.86	-271.06	79.77	1310.70	-273.92	76.86	715.17
8.81000	1253.29	137.53	102.39	1220.64	130.10	112.24	1053.19	178.01	105.03	1074.10	171.84	148.87	1508.84	-32.68	137.90	1476.79	-28.79	146.04	1333.96	-34.59	158.05	1343.33	-31.21	209.19	1412.33	76.31	1181.74	0.00	0.00	0.00	1265.15	72.14	1611.82	1367.74	165.07	1574.69	1219.38	63.49	1539.41	1213.11	156.03	1532.96	710.51	-270.80	79.70	1310.56	-274.16	76.77	715.93
8.82000	1253.78	137.60	102.40	1221.02	129.29	111.68	1053.49	177.29	105.35	1074.24	171.71	149.19	1544.71	-35.29	134.76	1513.80	-31.62	140.30	1370.65	-39.44	146.08	1377.97	-35.14	197.40	1421.34	76.43	1179.84	0.00	0.00	0.00	1262.72	72.04	1613.13	1377.38	164.43	1572.27	1228.95	62.46	1537.10	1222.64	155.12	1530.77	710.86	-270.93	79.80	1310.53	-274.61	76.54	715.60
8.83000	1253.18	137.86	101.95	1219.83	129.23	111.21	1053.88	176.98	105.93	1074.41	171.64	149.44	1581.25	-36.66	128.38	1550.47	-34.17	133.92	1407.35	-43.50	134.61	1411.90	-40.54	186.93	1431.35	76.73	1177.68	0.00	0.00	0.00	1261.47	71.72	1613.85	1391.04	163.80	1567.98	1238.62	61.49	1534.53	1232.39	153.58	1528.35	710.49	-270.88	79.75	1310.78	-274.56	76.46	715.46
8.84000	1253.50	138.16	101.69	1219.81	128.88	111.01	1054.09	176.64	106.56	1074.84	171.40	149.67	1615.47	-38.77	122.35	1585.29	-36.25	127.36	1442.27	-48.68	124.76	1444.97	-46.05	177.61	1442.04	76.89	1175.33	0.00	0.00	0.00	1261.71	71.14	1613.89	1401.47	163.01	1564.64	1248.34	60.65	1531.70	1242.06	152.31	1525.71	710.59	-270.60	79.97	1310.30	-274.08	76.66	715.82
8.85000	1253.44	138.28	101.46	1220.55	128.83	110.53	1054.63	175.52	106.96	1076.16	170.98	150.15	1649.27	-40.11	117.96	1621.21	-38.13	118.89	1476.17	-53.51	115.83	1477.08	-51.48	169.43	1451.95	77.02	1172.91	0.00	0.00	0.00	1263.78	70.28	1613.17	1411.20	161.63	1561.53	1258.09	59.43	1528.69	1251.87	150.93	1522.88	710.54	-270.93	79.81	1310.66	-273.79	76.95	715.39
8.86000	1253.78	138.49	101.15	1220.18	129.15	110.92	1055.06	175.02	107.80	1076.95	171.27	150.86	1681.23	-41.50	114.75	1654.93	-39.03	114.10	1509.58	-57.33	107.73	1508.44	-56.29	162.19	1461.29	77.08	1170.22	0.00	0.00	0.00	1267.99	69.12	1611.61	1420.81	160.53	1558.25	1268.05	58.18	1525.46	1261.61	149.46	1519.95	709.64	-270.64	79.53	1311.08	-273.88	77.27	714.85
8.87000	1253.03	138.59	100.68	1220.97	129.15	110.67	1055.37	174.55	108.61	1077.30	171.15	151.34	1712.46	-43.10	113.06	1685.43	-40.66	110.87	1541.33	-60.24	100.66	1538.13	-60.06	155.62	1471.93	77.19	1167.54	0.00	0.00	0.00	1274.68	67.65	1609.11	1430.64	159.25	1554.71	1278.08	57.13	1522.15	1271.42	147.64	1516.86	710.66	-270.25	79.89	1310.47	-273.90	77.15	714.83
8.88000	1253.56	138.73	100.73	1221.65	129.33	110.69	1055.77	173.94	109.42	1077.12	170.75	151.59	1741.35	-44.70	112.58	1716.28	-42.15	109.44	1571.39	-62.75	94.76	1566.12	-63.39	150.03	1481.63	77.27	1164.74	0.00	0.00	0.00	1284.16	65.82	1605.60	1440.81	157.34	1551.10	1288.00	55.57	1518.65	1281.17	146.10	1513.63	711.07	-270.31	79.91	1310.57	-273.64	77.06	714.57
8.89000	1253.61	138.66	100.58	1221.07	129.21	110.19	1056.01	173.76	110.34	1078.11	170.91	152.54	1768.51	-47.53	111.95	1745.49	-44.64	109.33	1598.81	-64.82	89.78	1591.46	-66.54	145.37	1493.23	77.19	1162.01	0.00	0.00	0.00	1296.77	63.64	1601.00	1450.83	155.85	1547.30	1298.00	53.78	1515.04	1290.83	144.77	1510.26	710.11	-270.51	79.65	1310.49	-273.64	77.14	714.18
8.90000	1253.47	138.80	100.29	1221.93	129.60	110.55	1056.38	173.53	111.39	1079.34	170.31	153.28	1793.42	-50.39	111.62	1769.19	-47.19	103.73	1624.15	-65.96	85.48	1614.75	-69.11	141.46	1504.05	77.11	1159.26	0.00	0.00	0.00	1312.82	61.07	1595.22	1460.87	154.31	1543.39	1308.14	52.31	1511.43	1300.69	143.03	1506.79	710.11	-270.53	79.84	1310.89	-273.61	77.23	714.81
8.91000	1253.99	139.19	100.06	1221.74	129.56	110.03	1056.91	172.71	112.28	1079.14	170.56	154.04	1815.79	-53.17	110.95	1791.62	-49.52	101.71	1646.57	-66.42	81.45	1636.11	-70.62	138.25	1514.66	76.96	1156.51	0.00	0.00	0.00	1332.65	58.09	1588.17	1470.97	152.80	1539.43	1318.24	50.53	1507.80	1310.68	141.19	1503.31	710.32	-270.39	79.82	1310.40	-273.63	77.12	715.02
8.92000	1254.18	139.33	99.82	1221.36	130.24	110.19	1057.12	172.85	113.67	1079.54	170.39	155.00	1835.75	-57.39	109.41	1811.29	-52.68	99.97	1666.11	-66.81	77.76	1654.71	-71.59	134.75	1526.37	76.69	1153.66	0.00	0.00	0.00	1356.57	54.68	1579.77	1481.20	151.03	1535.53	1328.66	48.91	1504.18	1320.63	139.54	1499.81	710.34	-270.59	79.78	1310.27	-273.54	77.00	714.56
8.93000	1254.21	139.33	99.62	1222.45	129.30	110.06	1057.64	172.61	115.26	1080.99	170.17	156.39	1851.87	-60.11	106.78	1828.26	-54.93	97.22	1682.77	-67.32	74.36	1670.86	-71.59	130.69	1538.17	76.28	1150.94	0.00	0.00	0.00	1384.92	50.82	1569.95	1491.45	149.42	1531.69	1339.15	47.36	1500.61	1330.66	137.98	1496.31	709.82	-270.50	79.88	1311.07	-273.39	77.19	714.79
8.94000	1254.07	139.39	99.33	1222.04	129.64	109.51	1058.16	172.61	117.25	1082.06	170.27	158.06	1866.36	-61.97	102.95	1842.85	-55.96	93.24	1696.87	-66.57	70.06	1684.64	-71.39	126.29	1549.52	75.78	1148.15	0.00	0.00	0.00	1418.01	46.49	1558.61	1496.00	148.43	1529.93	1349.42	45.00	1497.10	1340.94	135.73	1492.83	709.80	-270.43	79.82	1310.43	-273.51	76.87	714.62
8.95000	1254.96	139.53	99.25	1223.13	129.95	110.00	1058.84	172.45	119.54	1083.59	170.34	160.14	1877.90	-62.69	98.50	1854.67	-56.41	88.24	1708.67	-65.03	64.86	1695.48	-71.40	121.63	1562.97	75.03	1145.38	0.00	0.00	0.00	1456.18	41.66	1545.67	1505.32	146.74	1526.79	1360.01	43.14	1493.71	1351.07	134.14	1489.32	709.43	-270.64	79.62	1310.14	-273.19	76.65	714.62
8.96000	1254.69	139.60	98.92	1222.38	129.80	109.64	1059.54	172.72	122.35	1084.93	169.93	162.16	1886.03	-62.72	91.75	1863.38	-56.22	81.79	1716.75	-63.99	59.31	1704.33	-69.76	115.63	1573.83	74.03	1142.54	0.00	0.00	0.00	1499.71	36.32	1531.07	1515.72	145.52	1523.17	1370.62	40.81	1490.29	1361.44	132.13	1485.76	710.00	-270.67	80.01	1310.36	-273.47	77.04	714.50
8.97000	1254.48	139.52	98.64	1222.39	130.02	109.55	1060.57	172.56	125.42	1087.08	170.38	165.11	1893.58	-61.39	83.42	1869.56	-54.81	74.05	1723.01	-60.39	52.11	1711.00	-66.84	108.57	1586.80	72.86	1139.66	0.00	0.00	0.00	1522.90	33.51	1523.32	1526.51	144.21	1519.68	1381.85	39.02	1486.94	1371.90	130.13	1482.04	709.92	-270.39	79.86	1310.59	-273.55	77.17	714.74
8.98000	1254.25	139.45	98.39	1222.98	130.02	109.53	1061.86	172.63	129.08	1088.58	170.15	167.90	1897.23	-58.47	73.35	1873.21	-51.73	64.51	1726.81	-55.12	43.76	1714.69	-64.23	101.17	1599.84	71.49	1136.79	0.00	0.00	0.00	1552.50	29.99	1512.74	1536.75	142.86	1516.33	1393.09	36.86	1483.55	1382.60	127.68	1478.24	709.77	-270.65	79.89	1310.54	-273.44	77.07	714.66
8.99000	1254.91	139.69	98.04	1222.92	130.34	109.62	1063.20	173.38	133.50	1091.51	170.14	171.40	1899.15	-53.71	62.01	1874.11	-46.98	54.47	1727.39	-49.62	35.24	1716.36	-60.74	93.09	1613.51	69.82	1134.01	0.00	0.00	0.00	1560.67	29.23	1508.65	1547.11	141.46	1513.12	1404.45	34.23	1480.14	1393.45	125.14	1474.24	710.22	-270.55	79.99	1311.25	-273.39	77.33	714.36
9.00000	1255.48	139.58	97.98	1222.73	129.63	109.35	1063.47	174.32	139.18	1094.21	170.14	175.22	1902.48	-42.02	55.36	1880.16	-35.93	55.34	1726.49	-47.58	29.72	1716.40	-55.11	85.66	1626.89	67.80	1131.24	0.00	0.00	0.00	1556.28	29.99	1508.95	1562.96	139.36	1507.98	1415.94	31.59	1476.64	1404.46	122.34	1470.13	710.58	-270.68	79.97	1310.57	-273.72	77.29	714.69
9.01000	1255.21	139.28	97.69	1223.35	129.72	109.65	1067.28	175.06	144.60	1098.72	170.21	180.03	1904.37	-32.63	49.62	1876.67	-27.84	50.05	1726.29	-45.84	25.30	1717.29	-48.19	79.21	1639.93	65.54	1128.52	0.00	0.00	0.00	1548.19	31.06	1511.55	1574.93	137.47	1504.62	1427.59	28.82	1473.13	1415.50	119.58	1465.93	710.03	-270.50	79.92	1310.68	-273.58	77.24	714.84
9.02000	1255.44	139.37	97.40	1223.36	129.72	109.60	1069.52	175.97	151.95	1103.62	170.08	185.16	1905.86	-28.00	45.61	1875.21	-23.70	45.82	1726.35	-42.86	22.46	1717.84	-41.35	74.56	1654.33	63.10	1125.96	0.00	0.00	0.00	1545.27	31.20	1514.33	1585.79	135.86	1502.05	1439.58	26.18	1469.71	1426.62	116.47	1461.85	709.76	-270.87	79.81	1310.44	-273.76	77.13	715.18
9.03000	1254.47	139.52	96.76	1224.59	129.83	110.24	1074.40	175.90	158.43	1109.77	170.10	190.96	1908.38	-27.08	41.48	1875.55	-23.49	42.63	1727.00	-39.71	21.34	1719.03	-34.84	70.78	1668.62	60.34	1123.50	0.00	0.00	0.00	1556.40	29.18	1515.20	1596.56	134.27	1499.93	1451.60	23.11	1466.65	1437.99	113.45	1458.04	709.86	-271.09	79.59	1311.16	-273.64	77.38	714.91
9.04000	1255.08	139.21	96.87	1225.55	129.29	110.12	1077.31	176.02	167.11	1116.16	169.77	197.19	1910.57	-25.50	37.58	1876.89	-22.32	41.34	1727.51	-37.05	21.45	1720.65	-29.56	67.87	1683.02	57.24	1121.30	0.00	0.00	0.00	1590.39	23.78	1512.07	1607.64	132.19	1498.26	1463.75	20.01	1463.84	1449.54	110.33	1454.66	709.95	-270.82	79.76	1311.01	-273.61	77.30	714.12
9.05000	1254.22	139.35	96.31	1225.85	129.11	109.80	1084.22	175.15	176.29	1124.73	169.27	203.98	1911.70	-24.83	35.60	1878.55	-20.78	39.43	1728.01	-34.70	22.04	1722.40	-24.94	64.84	1697.02	54.00	1119.31	0.00	0.00	0.00	1614.58	20.03	1509.15	1618.73	130.07	1496.89	1476.01	16.60	1461.25	1461.36	107.23	1451.62	710.11	-270.99	79.69	1310.76	-273.91	77.36	714.11
9.06000	1254.59	139.18	96.80	1225.91	129.15	109.59	1092.48	172.90	185.91	1135.18	168.44	211.37	1914.25	-24.59	33.24	1880.10	-20.65	37.53	1728.35	-33.45	22.41	1723.91	-21.74	61.92	1711.60	50.61	1117.57	0.00	0.00	0.00	1629.48	17.69	1507.42	1630.25	127.43	1495.80	1488.50	13.46	1458.85	1473.12	104.25	1448.85	710.69	-271.28	79.89	1310.52	-273.86	77.11	713.54
9.07000	1255.08	139.50	97.11	1227.48	128.00	109.10	1103.06	170.03	196.39	1147.71	168.17	219.35	1915.01	-23.84	29.87	1881.24	-19.67	36.79	1728.96	-32.27	22.07	1725.38	-19.96	60.35	1726.18	46.97	1115.89	0.00	0.00	0.00	1643.90	15.32	1505.92	1641.86	124.79	1494.88	1501.22	10.27	1456.71	1485.15	101.04	1446.45	709.99	-271.11	79.65	1310.16	-274.10	77.12	713.58
9.08000	1256.51	139.94	96.96	1230.87	127.35	109.06	1117.36	166.86	206.76	1163.27	165.55	226.14	1916.09	-23.79	28.99	1881.48	-19.50	37.07	1729.23	-32.03	22.18	1726.83	-19.50	60.32	1740.42	43.17	1114.46	0.00	0.00	0.00	1657.88	12.91	1504.63	1649.92	123.09	1496.17	1513.79	6.83	1455.09	1497.21	98.04	1444.61	709.98	-271.10	79.61	1310.35	-274.00	77.06	714.26
9.09000	1259.10	140.08	96.70	1235.92	126.92	110.00	1131.91	163.80	218.69	1179.04	164.77	234.94	1916.54	-23.73	29.01	1881.26	-18.52	36.67	1729.22	-32.46	22.43	1727.79	-19.66	60.78	1754.05	39.40	1113.32	0.00	0.00	0.00	1671.42	10.48	1503.54	1659.82	120.41	1496.85	1526.50	3.83	1454.01	1509.52	94.62	1443.53	710.50	-271.34	79.69	1310.80	-274.13	77.18	714.48
9.10000	1263.28	140.73	96.18	1243.18	127.08	112.50	1147.60	161.08	231.54	1196.31	163.49	244.62	1916.72	-23.96	28.45	1881.55	-18.51	36.38	1729.46	-32.31	22.19	1728.52	-20.05	61.22	1767.79	35.76	1112.56	0.00	0.00	0.00	1684.55	8.03	1502.64	1671.57	117.22	1497.32	1539.07	0.38	1453.46	1521.97	91.04	1443.05	710.31	-271.48	79.61	1310.33	-274.31	77.04	714.64
9.11000	1266.36	141.17	96.71	1252.61	127.79	116.57	1164.48	158.39	245.27	1215.45	161.16	254.56	1916.59	-23.54	28.52	1880.96	-18.91	39.12	1729.45	-32.55	22.12	1729.14	-20.82	61.53	1781.19	32.32	1111.97	0.00	0.00	0.00	1697.29	5.57	1501.92	1683.74	114.38	1497.81	1551.91	-2.59	1453.23	1534.30	88.12	1442.98	709.49	-271.79	79.25	1310.15	-274.44	77.02	714.28
9.12000	1273.76	142.88	94.92	1263.04	129.03	121.77	1183.14	155.93	259.66	1235.70	159.93	265.42	1916.15	-23.59	28.32	1880.74	-19.10	39.20	1729.53	-32.63	21.95	1729.75	-21.37	61.58	1793.36	29.35	1111.52	0.00	0.00	0.00	1709.68	3.10	1501.36	1695.38	111.73	1498.37	1564.30	-6.04	1453.12	1546.85	84.82	1443.11	709.49	-271.61	79.44	1310.31	-274.47	77.20	714.53
9.13000	1280.25	144.29	93.58	1276.33	131.40	126.10	1204.03	154.23	274.14	1257.88	158.88	276.23	1916.06	-23.83	29.31	1880.96	-19.24	39.31	1729.46	-32.72	21.85	1730.00	-22.07	61.64	1805.68	26.89	1111.35	0.00	0.00	0.00	1721.72	0.64	1500.97	1708.20	108.61	1499.04	1576.83	-9.01	1453.07	1559.12	82.31	1443.48	710.05	-271.48	79.50	1310.28	-274.51	77.23	714.64
9.14000	1295.82	145.26	99.25	1293.98	132.32	132.15	1227.24	153.24	284.75	1281.59	157.75	285.52	1915.62	-23.49	29.53	1880.68	-19.35	39.27	1729.31	-33.20	22.06	1730.27	-22.43	61.44	1816.73	24.96	1111.34	0.00	0.00	0.00	1733.45	-1.80	1500.71	1720.60	106.01	1499.81	1589.56	-11.47	1453.18	1571.64	79.24	1444.10	710.36	-271.52	79.38	1310.38	-274.34	76.80	715.07
9.15000	1328.65	146.67	108.30	1316.21	132.78	138.46	1251.63	151.05	291.57	1305.45	156.56	292.37	1915.23	-23.30	29.71	1880.64	-19.34	39.41	1729.59	-32.73	21.69	1730.37	-22.68	61.32	1827.25	23.40	1111.74	0.00	0.00	0.00	1744.88	-4.23	1500.60	1732.94	103.22	1500.85	1602.17	-14.12	1453.60	1583.91	76.54	1445.14	710.06	-271.42	79.43	1310.42	-274.56	76.67	715.22
9.16000	1340.84	146.98	109.81	1339.98	133.20	142.55	1276.88	150.05	296.67	1330.58	155.00	297.21	1915.87	-23.97	29.58	1880.15	-19.33	39.30	1729.47	-32.96	21.81	1730.54	-22.45	61.09	1838.71	22.38	1112.73	0.00	0.00	0.00	1756.05	-6.63	1500.61	1745.47	100.40	1502.12	1614.67	-16.75	1454.39	1596.30	73.86	1446.63	710.16	-271.29	79.25	1310.03	-274.20	76.87	714.89
9.17000	1366.82	147.57	112.45	1366.32	133.35	145.10	1302.52	149.24	299.39	1356.73	153.28	300.11	1914.55	-24.24	28.96	1879.72	-19.25	39.20	1729.37	-33.09	21.84	1730.55	-22.37	61.10	1848.99	21.92	1114.12	0.00	0.00	0.00	1766.96	-8.99	1500.73	1758.03	97.65	1503.72	1626.94	-19.37	1455.67	1608.56	71.60	1448.74	710.77	-271.42	79.53	1309.96	-274.29	76.89	715.03
9.18000	1394.61	147.20	113.51	1394.43	133.07	146.20	1328.34	147.12	299.25	1382.77	152.09	301.02	1915.06	-23.86	29.59	1879.79	-19.20	39.38	1729.53	-32.94	21.82	1730.62	-22.26	61.17	1859.51	21.81	1115.88	0.00	0.00	0.00	1777.65	-11.32	1500.96	1770.39	95.29	1505.49	1639.09	-21.80	1457.48	1621.27	68.75	1451.32	710.41	-271.30	79.43	1310.16	-274.35	76.97	714.81
9.19000	1423.70	146.33	112.65	1423.60	132.05	145.65	1354.33	146.04	297.19	1409.17	150.17	299.54	1915.52	-23.68	29.75	1880.78	-19.07	39.91	1729.32	-33.33	21.95	1730.63	-22.26	61.47	1870.10	22.04	1117.84	0.00	0.00	0.00	1788.13	-13.59	1501.27	1784.10	93.05	1507.17	1651.28	-23.89	1459.71	1633.46	66.36	1454.29	710.52	-271.26	79.45	1309.88	-274.68	76.54	714.51
9.20000	1457.03	144.58	111.27	1454.84	130.15	143.72	1381.01	144.70	292.73	1435.15	149.04	296.39	1915.06	-23.35	29.98	1880.87	-18.93	39.97	1729.34	-33.16	21.86	1730.65	-22.36	61.80	1881.30	22.51	1120.08	0.00	0.00	0.00	1798.43	-15.81	1501.67	1800.68	89.80	1506.69	1663.32	-25.74	1462.18	1645.59	64.02	1457.44	710.61	-271.13	79.55	1310.10	-274.65	76.74	714.95
9.21000	1458.72	141.29	93.83	1485.73	127.69	139.95	1407.89	144.22	286.29	1461.82	147.35	291.15	1914.78	-23.81	29.56	1880.78	-19.14	39.95	1729.44	-33.05	21.73	1730.70	-22.60	62.24	1891.92	23.02	1122.31	0.00	0.00	0.00	1808.58	-17.96	1502.14	1813.75	87.83	1507.86	1675.32	-27.22	1464.71	1657.47	61.88	1460.47	710.02	-270.95	79.22	1310.84	-273.93	77.08	713.93
9.22000	1484.57	137.77	83.80	1518.69	124.82	135.16	1435.07	142.88	277.50	1488.51	146.49	284.48	1915.20	-23.89	29.75	1881.08	-19.15	40.18	1729.24	-33.60	22.03	1730.82	-22.80	62.65	1902.20	23.48	1124.42	0.00	0.00	0.00	1818.59	-20.04	1502.67	1825.84	86.06	1509.44	1686.94	-29.01	1467.24	1669.14	60.14	1463.43	709.95	-271.26	79.05	1310.82	-273.71	77.14	713.78
9.23000	1523.81	135.05	84.43	1551.86	121.96	129.12	1463.07	140.83	266.66	1516.30	144.34	275.89	1915.28	-23.52	30.14	1881.16	-19.20	40.18	1729.28	-33.64	21.90	1730.75	-23.48	63.43	1912.22	23.84	1126.48	0.00	0.00	0.00	1828.48	-22.05	1503.24	1837.69	84.34	1510.97	1698.62	-30.50	1469.58	1680.80	58.34	1466.16	711.04	-271.29	79.41	1310.90	-274.20	77.02	714.72
9.24000	1574.14	132.44	87.43	1584.60	119.19	121.81	1491.42	139.98	254.72	1544.63	142.66	266.26	1915.33	-23.89	29.97	1881.51	-19.42	40.41	1729.16	-34.11	22.15	1730.81	-24.04	64.12	1921.88	24.26	1128.40	0.00	0.00	0.00	1838.29	-23.97	1503.85	1849.33	82.76	1512.32	1710.28	-31.64	1471.66	1692.46	56.62	1468.56	710.15	-271.45	79.27	1310.56	-274.16	76.93	714.35
9.25000	1633.20	129.23	84.51	1621.46	116.63	115.00	1520.13	139.76	241.68	1572.97	141.35	255.54	1914.87	-23.59	30.04	1881.86	-19.51	40.57	1729.07	-34.43	22.23	1730.75	-24.83	64.96	1931.78	24.67	1130.19	0.00	0.00	0.00	1848.03	-25.79	1504.49	1860.60	81.69	1513.59	1721.65	-33.02	1473.65	1703.79	55.18	1470.76	709.47	-271.31	79.16	1310.49	-274.09	76.89	714.28
9.26000	1674.96	126.55	78.73	1658.79	114.27	107.57	1550.13	139.35	227.37	1602.22	139.96	243.82	1915.57	-23.74	30.26	1881.91	-19.61	40.44	1729.29	-34.34	22.17	1730.65	-25.59	65.91	1941.54	25.06	1131.82	0.00	0.00	0.00	1857.72	-27.51	1505.14	1871.78	80.92	1514.76	1733.04	-33.86	1475.41	1715.03	53.91	1472.63	709.71	-270.91	79.16	1310.75	-274.22	77.06	714.05
9.27000	1716.81	124.42	73.00	1697.93	112.26	100.28	1580.58	139.15	212.27	1631.57	140.27	231.79	1915.92	-23.91	30.45	1882.41	-19.52	40.39	1729.43	-34.35	22.27	1730.71	-25.93	66.80	1951.21	25.38	1133.26	0.00	0.00	0.00	1867.40	-29.13	1505.80	1883.06	79.70	1515.88	1744.24	-34.66	1476.94	1725.96	52.96	1474.32	709.78	-270.92	79.24	1310.07	-274.35	76.74	714.21
9.28000	1759.88	123.32	67.57	1738.62	110.91	93.21	1613.00	138.14	196.15	1661.81	140.12	219.17	1916.14	-23.75	30.29	1882.16	-19.53	39.87	1729.30	-34.75	22.80	1730.65	-26.56	67.89	1960.66	25.83	1134.53	0.00	0.00	0.00	1877.07	-30.63	1506.45	1894.51	78.40	1516.76	1755.11	-35.78	1478.30	1736.98	51.79	1475.69	710.26	-271.10	79.27	1310.91	-274.60	76.89	713.65
9.29000	1803.19	123.70	62.01	1780.38	110.57	86.42	1645.82	138.11	179.70	1691.18	140.82	207.46	1916.47	-23.53	30.36	1882.02	-19.36	39.29	1729.73	-34.29	23.10	1730.81	-26.72	68.83	1970.50	26.11	1135.54	0.00	0.00	0.00	1886.77	-32.01	1507.08	1905.13	78.23	1517.43	1766.06	-36.64	1479.42	1748.04	50.56	1476.74	710.11	-271.36	79.19	1310.52	-274.42	76.71	713.62
9.30000	1847.65	124.59	57.62	1823.96	110.92	80.42	1680.23	138.12	162.83	1723.14	140.12	193.87	1915.68	-22.58	30.18	1881.57	-18.97	38.72	1729.84	-34.34	23.81	1731.05	-26.74	69.74	1980.31	26.40	1136.29	0.00	0.00	0.00	1896.52	-33.25	1507.69	1916.12	77.24	1517.97	1777.11	-37.02	1480.30	1758.86	49.68	1477.62	710.64	-270.98	79.53	1310.60	-274.27	76.93	714.00
9.31000	1891.66	125.12	54.24	1866.93	111.42	74.93	1716.36	136.73	145.25	1756.70	139.81	180.30	1914.78	-20.13	32.17	1880.57	-18.71	38.12	1730.16	-33.86	24.40	1731.45	-26.49	70.54	1990.37	26.57	1136.83	0.00	0.00	0.00	1906.33	-34.36	1508.25	1926.92	76.41	1518.30	1787.88	-37.70	1480.91	1769.44	49.22	1478.08	710.55	-271.35	79.36	1310.57	-274.02	77.01	713.84
9.32000	1935.77	125.22	51.68	1911.58	111.51	71.06	1754.17	135.55	127.80	1790.77	139.40	166.56	1914.66	-19.77	32.21	1880.20	-18.43	38.22	1730.52	-33.40	25.22	1731.90	-26.01	71.29	2000.34	26.69	1136.97	0.00	0.00	0.00	1916.24	-35.32	1508.77	1937.62	75.94	1518.27	1798.66	-38.20	1481.21	1780.11	48.44	1478.24	710.03	-271.20	79.35	1310.36	-273.98	76.94	713.92
9.33000	1979.70	124.83	50.32	1954.66	111.50	66.60	1793.06	134.06	110.77	1826.31	139.75	153.45	1913.97	-19.68	31.96	1879.58	-18.50	38.29	1730.83	-32.70	25.78	1732.32	-25.46	71.96	2010.41	26.69	1136.78	0.00	0.00	0.00	1926.26	-36.13	1509.22	1941.74	77.35	1521.18	1809.59	-38.55	1481.19	1790.48	48.27	1478.05	710.26	-270.96	79.22	1309.56	-274.08	76.60	714.11
9.34000	2023.04	124.17	49.79	1997.24	111.20	64.14	1832.70	133.93	95.19	1863.40	138.52	140.45	1913.11	-20.11	31.86	1879.20	-18.94	38.45	1730.90	-32.55	26.64	1732.85	-24.72	72.55	2020.34	26.60	1136.32	0.00	0.00	0.00	1936.42	-36.78	1509.60	1951.18	77.15	1521.36	1820.34	-39.24	1480.86	1801.40	47.08	1477.60	709.49	-270.92	79.05	1309.32	-274.08	76.55	714.46
9.35000	2066.03	123.56	50.53	2038.80	110.62	62.64	1872.64	134.45	80.85	1900.58	137.96	128.58	1913.13	-20.53	31.87	1879.29	-19.53	38.45	1731.14	-32.13	27.38	1733.07	-24.46	73.39	2030.30	26.42	1135.46	0.00	0.00	0.00	1946.73	-37.26	1509.90	1961.60	77.12	1520.70	1831.22	-39.50	1480.26	1811.91	46.69	1476.89	710.03	-271.29	79.13	1309.49	-274.05	76.70	714.28
9.36000	2109.25	122.92	51.28	2080.27	110.28	62.38	1913.24	135.20	68.38	1939.43	138.13	118.56	1915.39	-23.37	29.40	1879.33	-20.16	38.28	1731.31	-31.83	28.07	1733.47	-23.96	74.08	2040.61	26.14	1134.31	0.00	0.00	0.00	1957.23	-37.57	1510.10	1972.39	76.97	1519.75	1841.98	-39.90	1479.33	1822.37	46.28	1475.82	710.62	-271.16	79.37	1309.62	-273.89	76.67	714.94
9.37000	2152.04	122.65	54.97	2121.57	109.96	63.98	1954.52	135.14	57.37	1976.85	138.06	109.51	1915.47	-24.12	28.90	1879.61	-20.46	38.32	1731.47	-31.54	28.70	1733.88	-23.48	74.74	2050.71	25.77	1132.95	0.00	0.00	0.00	1967.94	-37.70	1510.20	1982.60	76.94	1518.60	1852.59	-40.46	1478.05	1832.92	46.15	1474.50	710.49	-270.93	79.47	1309.65	-274.20	76.61	714.99
9.38000	2193.42	122.16	60.79	2161.48	109.45	67.47	1995.18	135.05	48.42	2013.72	138.24	102.49	1914.70	-24.43	28.51	1878.87	-20.67	37.79	1731.60	-31.37	29.42	1734.41	-22.89	75.27	2060.80	25.30	1131.24	0.00	0.00	0.00	1978.88	-37.63	1510.18	1993.19	77.07	1517.21	1863.37	-40.71	1476.63	1843.87	45.63	1473.08	710.71	-270.99	79.32	1309.79	-274.11	76.82	715.01
9.39000	2236.41	123.23	60.64	2200.37	108.67	73.21	2035.47	135.37	41.75	2049.17	138.87	97.57	1914.92	-24.66	28.54	1879.78	-20.79	38.21	1731.88	-30.84	29.75	1734.65	-22.80	75.98	2071.52	24.84	1129.38	0.00	0.00	0.00	1990.06	-37.37	1510.04	2003.79	77.17	1515.59	1874.34	-40.63	1474.81	1854.29	45.71	1471.31	710.26	-271.01	79.30	1310.10	-274.09	76.88	713.98
9.40000	2273.81	122.78	69.40	2236.88	107.99	80.12	2074.37	135.80	37.49	2083.82	139.43	94.41	1915.46	-25.34	28.33	1879.74	-20.92	38.20	1731.93	-30.81	30.37	1734.96	-22.74	76.58	2082.69	24.38	1127.27	0.00	0.00	0.00	2001.52	-36.90	1509.76	2014.14	77.53	1513.77	1885.20	-40.58	1472.84	1864.87	45.66	1469.38	711.03	-271.08	79.60	1309.87	-274.18	76.81	714.41
9.41000	2301.89	117.72	90.26	2272.67	106.29	87.26	2111.53	136.58	35.38	2118.02	139.19	93.07	1914.54	-25.26	28.05	1879.01	-20.91	37.74	1732.10	-30.64	30.85	1735.46	-22.50	77.18	2093.24	23.82	1124.90	0.00	0.00	0.00	2013.28	-36.23	1509.33	2024.84	77.87	1511.80	1895.86	-40.86	1470.63	1875.84	45.43	1467.25	709.59	-270.75	79.38	1310.25	-274.17	76.83	714.67
9.42000	2337.51	114.47	106.72	2302.93	104.34	97.48	2146.03	137.67	34.97	2149.51	139.50	93.12	1914.45	-24.97	28.16	1879.02	-21.02	37.76	1732.05	-30.90	31.66	1735.78	-22.62	77.95	2103.70	23.28	1122.36	0.00	0.00	0.00	2025.35	-35.33	1508.74	2035.19	78.35	1509.64	1907.02	-40.35	1468.35	1886.00	46.26	1464.93	710.44	-270.87	79.38	1310.23	-274.28	76.63	714.92
9.43000	2361.40	113.50	112.99	2332.72	102.32	105.67	2179.92	136.33	35.00	2178.39	139.55	93.79	1914.60	-25.07	28.18	1878.83	-21.11	37.64	1732.07	-31.05	32.53	1736.51	-22.22	78.56	2114.52	22.87	1119.68	0.00	0.00	0.00	2037.77	-34.21	1507.98	2046.06	79.09	1507.42	1917.92	-40.23	1465.99	1896.45	47.12	1462.53	709.79	-271.01	79.22	1309.86	-274.42	76.49	714.90
9.44000	2389.45	112.16	120.06	2358.98	100.62	113.34	2210.21	135.70	36.05	2206.18	139.37	95.70	1914.99	-25.09	28.23	1879.30	-21.22	37.87	1732.34	-30.73	33.16	1737.00	-22.38	79.53	2125.55	22.61	1116.92	0.00	0.00	0.00	2050.55	-32.85	1507.04	2056.85	80.08	1505.03	1928.92	-40.08	1463.53	1907.23	47.60	1460.14	710.44	-271.13	79.45	1309.86	-274.22	76.70	714.59
9.45000	2414.24	110.40	128.23	2384.41	99.02	120.36	2237.85	134.70	37.26	2231.42	138.39	97.01	1915.03	-25.10	28.33	1878.84	-21.32	37.64	1732.67	-30.52	34.07	1737.66	-22.40	80.59	2136.34	22.42	1114.04	0.00	0.00	0.00	2063.72	-31.25	1505.91	2067.61	80.67	1502.59	1940.25	-39.54	1461.08	1918.33	47.77	1457.74	710.82	-271.08	79.57	1310.60	-274.51	76.72	713.91
9.46000	2435.50	109.10	134.13	2406.91	97.52	125.67	2261.77	134.16	38.36	2253.88	137.52	98.47	1915.24	-25.76	27.91	1879.16	-21.41	37.72	1732.95	-30.66	35.28	1738.31	-22.62	81.85	2147.51	22.43	1111.21	0.00	0.00	0.00	2077.30	-29.40	1504.57	2078.63	81.77	1500.21	1951.79	-38.65	1458.65	1929.02	48.60	1455.30	709.56	-270.93	79.08	1310.25	-274.24	76.66	713.20
9.47000	2454.69	108.05	138.30	2424.56	98.53	132.04	2283.70	131.64	38.30	2275.31	136.59	99.84	1914.64	-24.88	28.16	1878.30	-21.61	37.29	1733.27	-30.41	36.40	1738.91	-23.23	83.50	2158.56	22.71	1108.41	0.00	0.00	0.00	2091.31	-27.29	1503.02	2089.12	83.14	1497.95	1962.91	-38.35	1456.35	1939.78	49.49	1452.94	710.41	-271.06	79.32	1310.22	-274.02	76.72	713.61
9.48000	2471.50	107.11	140.55	2441.97	97.68	134.45	2301.70	130.89	38.31	2292.00	135.78	99.58	1915.03	-25.41	27.81	1878.76	-21.67	37.43	1733.89	-30.16	37.88	1739.93	-23.34	85.03	2170.11	23.24	1105.75	0.00	0.00	0.00	2105.78	-24.93	1501.24	2100.26	84.51	1495.72	1974.44	-37.63	1454.14	1950.44	50.52	1450.58	710.30	-271.09	79.23	1310.35	-274.38	76.72	714.07
9.49000	2485.82	106.07	140.72	2456.26	96.90	134.74	2317.20	128.88	36.99	2305.61	134.83	98.29	1915.24	-25.42	27.77	1878.51	-21.89	37.12	1734.51	-30.10	39.54	1741.15	-23.69	86.86	2181.81	23.93	1103.33	0.00	0.00	0.00	2126.90	-22.29	1497.34	2111.17	86.07	1493.63	1985.86	-37.08	1452.09	1961.46	51.39	1448.40	710.66	-271.34	79.23	1310.37	-274.74	76.67	714.66
9.50000	2497.52	105.02	138.49	2468.63	95.77	133.12	2328.68	127.82	35.32	2317.44	133.95	96.54	1915.63	-25.23	28.06	1878.81	-22.05	37.06	1735.40	-29.75	41.28	1742.38	-24.46	89.13	2193.27	24.93	1101.10	0.00	0.00	0.00	2138.16	-20.45	1495.69	2121.97	87.69	1491.75	1997.70	-36.15	1450.20	1972.51	52.19	1446.39	710.05	-271.34	79.11	1310.32	-274.43	76.65	714.44
9.51000	2507.94	104.03	134.73	2478.91	94.63	129.54	2338.17	125.06	31.87	2327.48	132.03	93.61	1915.35	-25.02	28.14	1879.11	-22.32	37.07	1736.56	-29.50	43.30	1744.21	-24.77	91.36	2204.82	26.19	1099.22	0.00	0.00	0.00	2149.72	-18.44	1494.28	2132.78	89.47	1490.01	2009.68	-35.22	1448.39	1983.60	53.01	1444.46	709.60	-271.52	79.04	1310.21	-274.19	76.47	714.39
9.52000	2515.26	103.20	128.56	2486.10	93.59	123.80	2343.93	123.11	28.24	2333.57	130.37	89.73	1915.16	-25.47	27.74	1879.27	-22.56	36.92	1737.28	-30.28	46.11	1746.13	-25.59	94.07	2216.63	27.63	1097.65	0.00	0.00	0.00	2161.55	-16.27	1492.93	2143.24	91.32	1488.50	2021.69	-34.21	1446.68	1994.58	53.91	1442.64	709.26	-271.23	78.99	1310.37	-274.16	76.73	714.42
9.53000	2521.96	102.21	121.68	2491.61	92.39	116.77	2347.53	120.53	23.86	2337.92	128.05	85.14	1914.96	-25.37	27.58	1879.80	-22.80	36.94	1738.52	-30.68	48.98	1748.46	-26.36	97.00	2228.92	29.33	1096.40	0.00	0.00	0.00	2173.32	-13.98	1491.79	2154.38	93.72	1487.10	2033.86	-32.86	1445.13	2005.61	54.94	1441.01	710.15	-271.17	79.24	1310.76	-274.18	77.06	714.63
9.54000	2526.66	100.86	113.46	2495.57	90.72	108.85	2349.38	118.51	21.79	2341.63	125.40	81.07	1915.46	-25.23	26.26	1879.82	-23.32	36.68	1739.70	-31.92	52.54	1751.05	-27.32	100.33	2241.06	31.04	1095.47	0.00	0.00	0.00	2185.11	-11.61	1490.71	2165.56	95.81	1485.80	2045.84	-31.91	1443.68	2017.04	55.58	1439.51	710.22	-271.09	79.27	1310.78	-274.20	76.86	713.97
9.55000	2530.19	98.14	104.11	2498.51	87.82	99.67	2350.14	117.93	20.17	2343.31	122.71	76.49	1915.47	-25.58	26.07	1879.61	-23.76	36.23	1741.85	-31.99	55.98	1754.02	-28.54	103.99	2253.10	32.91	1094.80	0.00	0.00	0.00	2196.91	-9.13	1489.73	2176.38	97.83	1484.69	2058.33	-30.17	1442.38	2028.33	56.54	1438.23	710.26	-270.82	79.31	1310.78	-274.19	76.78	714.31
9.56000	2534.33	95.48	94.84	2503.00	85.07	91.47	2352.22	116.30	19.69	2347.62	120.26	73.32	1915.80	-25.56	25.99	1880.10	-24.15	36.05	1744.59	-31.87	59.73	1757.77	-29.76	107.89	2265.43	34.87	1094.43	0.00	0.00	0.00	2208.75	-6.55	1488.87	2187.78	100.19	1483.67	2070.54	-28.64	1441.17	2039.73	57.60	1437.11	710.24	-271.15	79.25	1310.60	-274.11	76.71	714.80
9.57000	2540.01	92.63	81.74	2509.24	83.30	81.65	2354.87	114.75	20.01	2355.07	117.84	72.91	1914.02	-25.93	26.99	1880.54	-24.56	35.63	1747.67	-32.09	64.04	1762.14	-31.51	112.40	2278.43	36.86	1094.45	0.00	0.00	0.00	2220.35	-3.99	1488.27	2198.42	102.58	1483.13	2082.80	-26.91	1440.27	2050.97	59.13	1436.09	710.84	-271.18	79.38	1310.70	-273.94	76.84	714.82
9.58000	2545.07	91.53	70.39	2513.83	81.93	72.52	2356.19	114.17	20.42	2359.73	116.16	72.03	1914.44	-25.64	27.66	1881.62	-24.99	35.38	1751.21	-32.89	69.33	1767.31	-33.35	117.54	2291.06	38.82	1094.84	0.00	0.00	0.00	2232.08	-1.43	1488.21	2210.07	104.70	1483.07	2094.93	-25.17	1439.87	2062.55	60.10	1435.88	710.63	-270.99	79.28	1310.51	-274.38	76.67	714.44
9.59000	2549.23	91.32	60.88	2517.15	81.18	64.82	2357.01	113.99	20.60	2362.32	114.81	70.34	1914.14	-25.74	27.66	1881.83	-25.08	34.90	1755.20	-35.08	76.00	1773.91	-35.42	123.49	2304.11	40.93	1095.64	0.00	0.00	0.00	2243.89	1.24	1488.61	2227.59	105.08	1480.03	2106.75	-23.70	1440.07	2074.08	61.33	1436.24	710.24	-271.19	79.08	1310.29	-274.49	76.56	714.85
9.60000	2552.21	91.12	53.30	2519.67	80.97	57.47	2357.40	114.46	20.72	2365.86	114.00	69.94	1914.00	-26.13	27.79	1882.67	-25.14	34.44	1761.17	-36.05	82.98	1782.10	-37.11	129.88	2317.51	43.01	1096.74	0.00	0.00	0.00	2255.57	3.94	1489.34	2239.81	107.54	1479.95	2118.84	-21.74	1440.73	2085.21	63.28	1437.04	710.42	-271.26	79.17	1310.58	-274.59	76.59	714.61
9.61000	2553.75	90.08	47.75	2521.54	79.40	51.83	2357.27	115.00	21.11	2368.06	113.76	69.79	1914.75	-25.94	26.62	1883.89	-25.05	33.83	1768.75	-36.58	90.63	1792.37	-39.35	136.93	2331.03	45.22	1098.12	0.00	0.00	0.00	2267.25	6.62	1490.35	2250.79	110.22	1480.95	2130.85	-19.86	1441.68	2096.74	64.85	1437.95	711.16	-271.04	79.06	1310.90	-274.67	76.72	714.56
9.62000	2554.34	88.52	44.50	2521.90	78.05	48.57	2358.06	114.37	21.25	2370.27	112.48	69.35	1914.15	-26.72	26.47	1885.93	-24.84	33.40	1777.36	-39.06	99.50	1804.86	-41.95	144.24	2344.29	47.48	1099.65	0.00	0.00	0.00	2278.94	9.31	1491.61	2261.84	112.82	1482.18	2142.77	-17.97	1442.73	2108.01	66.65	1439.04	711.39	-271.33	79.00	1310.58	-274.63	76.55	714.02
9.63000	2554.60	88.14	41.97	2522.37	77.74	46.64	2357.68	115.06	21.94	2370.92	112.35	69.40	1914.73	-26.28	26.41	1888.33	-24.81	34.00	1788.48	-40.66	108.65	1820.00	-44.08	151.02	2357.59	49.81	1101.43	0.00	0.00	0.00	2290.80	11.96	1493.06	2273.09	115.23	1483.60	2142.77	-17.97	1442.73	2119.76	68.01	1440.23	711.51	-271.48	78.96	1310.36	-274.64	76.37	713.76
9.64000	2554.97	87.88	40.44	2522.90	77.66	45.54	2359.13	113.26	21.17	2371.74	111.75	68.80	1916.14	-26.80	26.34	1891.62	-25.10	34.95	1801.45	-41.60	118.08	1836.58	-46.77	157.77	2370.07	52.10	1103.27	0.00	0.00	0.00	2302.28	14.58	1494.63	2284.32	117.37	1485.08	2142.77	-17.97	1442.73	2130.92	70.00	1441.36	711.41	-271.26	79.10	1310.78	-274.58	76.70	713.67
9.65000	2554.98	87.72	39.28	2523.01	77.41	44.67	2359.07	113.60	21.35	2373.20	111.15	68.63	1918.39	-28.25	27.45	1896.99	-26.23	37.12	1815.24	-44.06	129.61	1854.28	-49.52	165.40	2382.26	54.38	1105.11	0.00	0.00	0.00	2313.71	17.12	1496.19	2295.16	119.98	1486.59	2142.77	-17.97	1442.73	2142.08	72.19	1442.44	711.49	-271.45	78.87	1310.53	-274.14	76.75	713.84
9.66000	2554.82	87.69	38.37	2522.96	77.45	43.97	2359.82	113.12	21.07	2373.25	110.82	68.37	1924.79	-30.82	27.07	1904.18	-27.88	40.44	1830.25	-46.80	142.05	1872.68	-52.11	174.08	2394.12	56.57	1106.90	0.00	0.00	0.00	2324.91	19.66	1497.79	2306.21	122.27	1488.04	2142.77	-17.97	1442.73	2153.25	74.20	1443.42	711.46	-271.70	78.83	1310.86	-274.47	76.83	715.28
9.67000	2554.95	87.64	37.82	2523.26	77.52	43.70	2359.17	113.91	21.27	2373.92	111.34	68.56	1933.11	-33.50	26.39	1914.48	-30.01	45.41	1846.43	-49.49	154.62	1892.35	-53.97	182.83	2405.60	58.69	1108.61	0.00	0.00	0.00	2336.13	22.15	1499.46	2317.12	124.59	1489.54	2142.77	-17.97	1442.73	2164.47	76.18	1444.33	711.42	-271.76	78.91	1310.44	-274.37	76.82	715.81
9.68000	2554.84	87.72	37.26	2523.27	77.60	43.29	2359.67	113.59	21.04	2373.51	111.52	68.48	1946.82	-35.46	30.57	1929.11	-32.06	52.29	1864.62	-51.07	165.30	1912.31	-55.31	192.11	2417.07	60.66	1110.22	0.00	0.00	0.00	2347.56	24.57	1501.13	2327.84	127.03	1490.94	2142.77	-17.97	1442.73	2176.11	77.29	1445.29	711.34	-271.10	79.23	1310.64	-274.58	76.77	715.81
9.69000	2554.65	87.72	36.69	2523.21	77.64	42.91	2359.40	114.08	21.32	2374.07	111.28	68.42	1966.88	-37.46	38.04	1949.62	-34.15	60.28	1884.74	-52.50	174.04	1932.80	-56.13	201.03	2427.92	62.35	1111.66	0.00	0.00	0.00	2359.09	26.99	1502.78	2338.58	129.39	1492.32	2142.77	-17.97	1442.73	2187.17	79.15	1446.27	711.35	-270.94	79.25	1310.33	-274.43	76.68	715.82
9.70000	2555.15	87.76	36.59	2523.27	77.67	42.63	2359.62	113.87	21.17	2374.58	111.55	68.59	1990.55	-40.36	44.14	1973.59	-37.11	66.78	1907.16	-53.54	180.93	1956.06	-56.30	208.51	2438.95	63.79	1113.09	0.00	0.00	0.00	2370.35	29.29	1504.39	2349.30	131.87	1493.58	2142.77	-17.97	1442.73	2198.41	80.31	1447.42	711.43	-271.18	79.00	1309.80	-274.34	76.62	715.84
9.71000	2555.13	87.73	36.19	2523.62	77.78	42.51	2360.05	113.25	20.92	2374.27	111.75	68.48	2016.08	-44.74	48.79	1998.36	-40.63	71.83	1932.14	-53.73	186.12	1980.69	-56.25	214.25	2449.83	65.01	1114.51	0.00	0.00	0.00	2381.51	31.54	1506.05	2360.52	133.47	1494.92	2142.77	-17.97	1442.73	2209.98	81.02	1448.85	711.44	-271.25	79.06	1310.32	-274.47	76.62	715.76
9.72000	2555.37	87.76	35.97	2523.59	77.79	42.27	2360.29	113.14	20.99	2374.37	111.65	68.17	2042.07	-47.74	53.30	2025.07	-44.20	76.05	1957.53	-53.65	189.93	2005.66	-55.93	218.32	2460.61	65.87	1115.92	0.00	0.00	0.00	2392.87	33.71	1507.77	2368.96	135.31	1496.47	2142.77	-17.97	1442.73	2220.88	82.26	1450.51	711.45	-271.48	78.99	1310.42	-274.17	76.76	715.80
9.73000	2555.56	87.86	35.76	2523.77	77.83	42.08	2359.57	113.95	21.43	2374.35	111.38	67.78	2070.00	-52.46	55.96	2052.39	-47.81	78.98	1983.15	-54.07	192.57	2030.99	-55.23	220.93	2471.55	66.47	1117.44	0.00	0.00	0.00	2404.33	35.78	1509.49	2368.71	136.38	1498.15	2142.77	-17.97	1442.73	2232.07	82.97	1452.31	711.42	-271.33	79.03	1310.32	-274.55	76.97	715.86
9.74000	2555.79	87.88	35.55	2524.07	77.94	42.08	2360.18	113.40	21.35	2375.05	111.16	67.93	2099.49	-56.47	58.15	2082.25	-51.22	81.25	2009.28	-53.88	193.40	2056.24	-54.60	222.47	2482.25	66.85	1118.98	0.00	0.00	0.00	2415.54	37.70	1511.19	2371.07	138.52	1501.36	2142.77	-17.97	1442.73	2243.29	83.49	1454.30	711.34	-271.14	79.37	1310.00	-274.49	76.76	715.87
9.75000	2555.95	87.98	35.32	2524.14	77.99	41.93	2360.25	113.36	21.36	2375.85	111.19	68.29	2130.88	-60.40	59.15	2112.31	-54.28	82.08	2036.23	-53.72	192.55	2082.64	-53.38	222.29	2493.15	67.07	1120.54	0.00	0.00	0.00	2426.68	39.48	1512.85	2387.33	143.59	1507.51	2142.77	-17.97	1442.73	2254.01	84.44	1456.25	711.38	-271.04	79.31	1310.47	-274.44	76.74	715.79
9.76000	2555.96	88.07	35.09	2523.79	78.09	41.62	2360.50	113.08	21.25	2375.48	111.78	68.73	2162.84	-63.13	59.56	2143.84	-56.84	81.87	2063.78	-53.43	189.97	2109.53	-52.10	220.59	2503.90	67.21	1122.11	0.00	0.00	0.00	2437.70	41.20	1514.40	2400.82	147.17	1511.55	2142.77	-17.97	1442.73	2265.03	84.88	1458.31	711.41	-271.51	79.05	1310.07	-274.25	76.71	715.77
9.77000	2556.32	88.13	35.00	2523.85	78.21	41.59	2359.86	113.97	21.88	2375.77	111.90	69.19	2197.15	-65.92	58.94	2177.75	-58.73	81.28	2092.14	-53.19	185.75	2136.63	-51.46	217.64	2514.39	67.28	1123.70	0.00	0.00	0.00	2448.75	42.76	1515.83	2411.07	150.05	1514.74	2142.77	-17.97	1442.73	2276.12	85.07	1460.15	711.37	-271.44	79.12	1310.80	-274.35	76.73	715.84
9.78000	2556.17	88.19	34.70	2524.11	78.28	41.66	2360.70	112.90	21.49	2376.13	111.60	69.28	2232.53	-67.61	57.77	2212.03	-60.10	79.46	2120.87	-53.18	186.27	2164.20	-50.65	213.05	2524.82	67.33	1125.26	0.00	0.00	0.00	2459.80	44.19	1517.17	2421.32	152.76	1517.81	2142.77	-17.97	1442.73	2287.10	85.34	1461.93	711.33	-271.02	79.33	1310.63	-274.63	76.71	715.91
9.79000	2556.36	88.29	34.66	2524.12	78.38	41.59	2360.51	113.14	21.72	2375.55	111.78	69.41	2269.87	-67.89	56.90	2248.03	-60.87	77.32	2149.58	-53.01	186.34	2164.20	-50.65	213.05	2534.91	67.44	1126.78	0.00	0.00	0.00	2470.40	45.53	1518.37	2431.56	155.28	1520.75	2142.77	-17.97	1442.73	2297.81	85.91	1463.60	711.38	-271.27	79.20	1309.96	-274.50	76.61	715.82
9.80000	2555.90	88.32	34.30	2524.11	78.32	41.57	2360.59	113.18	21.99	2375.85	112.12	70.04	2308.14	-68.56	54.93	2285.47	-60.99	75.00	2178.25	-52.70	185.96	2164.20	-50.65	213.05	2544.80	67.52	1128.29	0.00	0.00	0.00	2481.33	46.80	1519.42	2441.79	157.62	1523.57	2142.77	-17.97	1442.73	2308.38	86.44	1465.02	711.36	-271.70	79.07	1310.15	-274.71	76.80	715.84
9.81000	2555.93	88.33	34.27	2524.14	78.26	41.54	2360.88	112.76	22.08	2376.93	111.40	70.57	2346.56	-68.63	52.15	2324.42	-60.62	72.63	2206.85	-52.26	185.16	2164.20	-50.65	213.05	2554.71	67.62	1129.75	0.00	0.00	0.00	2492.03	47.96	1520.28	2452.02	159.78	1526.27	2142.77	-17.97	1442.73	2319.20	86.56	1466.28	711.40	-271.41	79.05	1310.31	-274.73	76.70	715.91
9.82000	2555.79	88.20	34.11	2524.50	78.15	41.73	2361.13	112.47	22.12	2377.32	111.04	70.95	2382.02	-67.45	47.50	2362.21	-59.75	68.82	2235.35	-51.69	183.96	2164.20	-50.65	213.05	2564.13	67.67	1131.08	0.00	0.00	0.00	2502.92	49.07	1520.96	2462.24	161.78	1528.86	2142.77	-17.97	1442.73	2329.96	86.75	1467.16	711.42	-271.31	79.00	1310.67	-274.69	76.80	715.84
9.83000	2555.47	88.09	33.83	2524.36	77.94	41.47	2360.63	112.98	22.75	2376.76	111.33	71.27	2429.23	-65.40	48.75	2401.98	-58.25	65.59	2263.73	-51.00	182.37	2164.20	-50.65	213.05	2573.86	67.68	1132.32	0.00	0.00	0.00	2513.56	50.10	1521.39	2472.46	163.61	1531.32	2142.77	-17.97	1442.73	2340.50	86.98	1467.87	711.44	-271.67	79.03	1310.33	-274.23	76.90	715.86
9.84000	2555.80	87.96	33.82	2524.85	77.66	41.53	2360.73	112.78	23.13	2377.67	110.69	71.44	2469.36	-62.66	48.18	2441.76	-56.56	62.20	2291.96	-50.20	180.43	2164.20	-50.65	213.05	2583.38	67.68	1133.28	0.00	0.00	0.00	2524.29	51.10	1521.54	2482.67	165.27	1533.68	2142.77	-17.97	1442.73	2350.58	87.80	1468.25	711.43	-271.51	79.08	1310.15	-274.72	76.60	715.84
9.85000	2556.69	87.76	34.11	2525.48	77.42	41.54	2361.65	111.63	23.27	2377.23	110.75	71.86	2508.54	-61.08	46.14	2481.80	-55.06	59.27	2320.02	-49.28	178.14	2164.20	-50.65	213.05	2592.68	67.74	1134.04	0.00	0.00	0.00	2534.95	52.03	1521.42	2492.88	166.78	1535.91	2142.77	-17.97	1442.73	2360.95	88.14	1468.43	711.38	-271.42	79.07	1310.35	-274.41	76.85	715.89
9.86000	2557.60	87.48	34.38	2525.78	76.98	41.46	2361.22	111.97	23.93	2377.62	110.55	72.28	2548.72	-59.84	44.91	2521.73	-53.82	56.80	2347.88	-48.27	175.53	2164.20	-50.65	213.05	2602.11	67.87	1134.57	0.00	0.00	0.00	2545.53	52.93	1521.04	2503.07	168.13	1538.04	2142.77	-17.97	1442.73	2371.67	88.21	1468.38	711.47	-271.88	79.03	1310.55	-274.35	76.99	715.93
9.87000	2558.31	87.01	34.47	2526.01	76.69	41.50	2361.60	111.22	23.97	2377.99	110.37	72.61	2588.28	-59.06	44.14	2561.40	-52.91	54.86	2375.51	-47.16	172.62	2164.20	-50.65	213.05	2611.64	68.02	1134.85	0.00	0.00	0.00	2556.18	53.81	1520.43	2513.26	169.33	1540.06	2142.77	-17.97	1442.73	2381.98	88.74	1468.11	711.40	-271.47	79.03	1310.41	-274.63	76.96	715.90
9.88000	2558.23	86.66	34.17	2525.93	76.83	41.47	2361.59	110.96	24.46	2377.54	110.73	72.96	2629.79	-58.37	45.25	2600.99	-52.40	53.70	2402.88	-45.96	169.42	2164.20	-50.65	213.05	2621.20	68.24	1134.85	0.00	0.00	0.00	2566.61	54.63	1519.59	2523.44	170.38	1541.97	2142.77	-17.97	1442.73	2392.30	88.94	1467.58	711.40	-271.43	78.90	1310.24	-274.84	76.68	715.95
9.89000	2557.49	86.65	33.89	2525.70	77.20	41.49	2362.07	110.18	24.62	2377.89	110.14	72.98	2669.82	-58.02	46.41	2640.85	-52.10	53.62	2429.97	-44.68	165.96	2164.20	-50.65	213.05	2630.76	68.52	1134.60	0.00	0.00	0.00	2577.26	55.45	1518.57	2533.61	171.29	1543.77	2142.77	-17.97	1442.73	2392.30	88.94	1467.58	711.47	-271.52	79.09	1310.71	-274.39	76.99	716.00
9.90000	2557.17	86.83	33.96	2525.63	77.71	41.23	2362.37	109.83	25.23	2378.39	109.22	72.95	2708.89	-57.98	48.38	2679.66	-52.06	54.18	2456.76	-43.32	162.26	2164.20	-50.65	213.05	2640.57	68.91	1134.13	0.00	0.00	0.00	2587.85	56.25	1517.38	2543.78	172.05	1545.47	2142.77	-17.97	1442.73	2392.30	88.94	1467.58	711.35	-271.45	79.11	1310.20	-274.08	76.94	715.93
9.91000	2557.95	87.25	33.89	2525.95	78.36	40.86	2359.25	113.73	30.42	2378.14	109.61	73.62	2748.04	-58.05	51.85	2717.88	-52.13	55.77	2483.21	-41.90	158.33	2164.20	-50.65	213.05	2650.25	69.27	1133.43	0.00	0.00	0.00	2598.33	57.01	1516.02	2553.93	172.69	1547.07	2142.77	-17.97	1442.73	2392.30	88.94	1467.58	711.35	-271.10	79.22	1309.94	-274.34	76.69	715.91
9.92000	2558.30	87.93	33.31	2525.57	78.92	40.38	2359.13	113.85	31.38	2378.15	109.80	74.18	2785.99	-57.98	56.40	2756.02	-51.80	58.88	2509.31	-40.41	154.20	2164.20	-50.65	213.05	2660.19	69.63	1132.54	0.00	0.00	0.00	2608.64	57.73	1514.52	2564.07	173.19	1548.57	2142.77	-17.97	1442.73	2392.30	88.94	1467.58	711.32	-271.34	79.17	1310.23	-274.15	76.86	715.92
9.93000	2557.85	88.53	32.66	2525.93	79.16	40.44	2359.39	113.57	32.02	2378.20	109.39	74.37	2823.81	-57.60	62.63	2792.81	-51.12	63.00	2535.01	-38.86	149.88	2164.20	-50.65	213.05	2670.10	69.98	1131.44	0.00	0.00	0.00	2619.11	58.37	1512.82	2574.21	173.56	1549.97	2142.77	-17.97	1442.73	2392.30	88.94	1467.58	711.36	-271.59	79.15	1310.22	-274.50	76.83	715.94
9.94000	2557.58	88.87	32.37	2525.86	79.43	40.32	2359.44	113.34	32.68	2378.49	109.18	74.59	2859.86	-56.58	69.78	2829.26	-49.83	68.57	2560.31	-37.27	145.40	2164.20	-50.65	213.05	2680.16	70.28	1130.12	0.00	0.00	0.00	2629.41	58.92	1510.93	2584.33	173.81	1551.27	2142.77	-17.97	1442.73	2392.30	88.94	1467.58	711.31	-271.06	79.40	1310.29	-274.18	76.81	715.93
9.95000	2557.69	89.11	32.24	2525.53	79.56	40.00	2359.14	113.76	33.72	2379.30	109.20	75.41	2894.21	-54.71	77.40	2863.96	-47.99	74.80	2585.16	-35.63	140.78	2164.20	-50.65	213.05	2690.41	70.51	1128.61	0.00	0.00	0.00	2639.79	59.37	1508.88	2594.45	173.94	1552.47	2142.77	-17.97	1442.73	2392.30	88.94	1467.58	711.36	-271.57	79.21	1311.51	-274.44	76.04	715.90
9.96000	2557.66	89.29	31.95	2525.97	79.63	40.04	2359.89	113.28	34.58	2379.47	109.14	76.08	2926.80	-52.33	85.51	2896.40	-45.60	81.13	2609.55	-33.95	136.03	2164.20	-50.65	213.05	2700.60	70.62	1126.92	0.00	0.00	0.00	2650.14	59.68	1506.69	2604.55	173.96	1553.58	2142.77	-17.97	1442.73	2392.30	88.94	1467.58	711.32	-271.18	79.29	1311.99	-274.69	75.72	715.90
9.97000	2557.65	89.38	31.62	2526.06	79.73	39.90	2360.16	113.30	35.51	2379.98	108.80	76.56	2957.29	-49.65	93.78	2934.28	-44.00	85.31	2633.45	-32.25	131.17	2164.20	-50.65	213.05	2710.70	70.64	1125.12	0.00	0.00	0.00	2660.29	59.91	1504.39	2614.64	173.86	1554.60	2142.77	-17.97	1442.73	2392.30	88.94	1467.58	711.36	-270.94	79.20	1312.10	-274.56	75.57	715.90
9.98000	2557.88	89.46	31.46	2526.43	79.84	39.88	2359.92	113.43	36.54	2380.64	109.24	77.82	2985.39	-46.91	101.89	2967.88	-41.82	88.40	2656.82	-30.52	126.23	2164.20	-50.65	213.05	2721.00	70.56	1123.19	0.00	0.00	0.00	2670.58	59.99	1502.00	2624.72	173.65	1555.53	2142.77	-17.97	1442.73	2392.30	88.94	1467.58	711.39	-271.25	79.20	1312.39	-275.29	75.23	715.85
9.99000	2557.87	89.55	31.12	2526.87	79.90	39.90	2360.56	112.78	37.30	2381.13	109.17	78.52	3011.31	-44.04	109.77	2997.46	-39.13	90.46	2679.66	-28.78	121.23	2164.20	-50.65	213.05	2731.60	70.35	1121.20	0.00	0.00	0.00	2680.91	60.00	1499.60	2634.79	173.34	1556.37	2142.77	-17.97	1442.73	2392.30	88.94	1467.58	711.36	-271.32	79.22	1312.19	-275.03	75.38	715.75
10.00000	2558.36	89.59	31.07	2526.86	80.01	39.69	2361.15	112.74	38.56	2381.57	109.42	79.58	3035.37	-40.86	117.06	3023.29	-36.02	91.61	2701.92	-27.02	116.17	2164.20	-50.65	213.05	2741.77	70.01	1119.18	0.00	0.00	0.00	2691.10	59.89	1497.20	2644.85	172.93	1557.12	2142.77	-17.97	1442.73	2392.30	88.94	1467.58	711.43	-271.20	79.07	1312.09	-274.65	75.56	715.83
10.01000	2558.48	89.71	30.85	2526.95	80.12	39.53	2361.02	113.37	40.01	2382.85	109.64	81.03	3055.65	-37.35	122.62	3045.63	-32.54	91.92	2723.58	-25.26	111.10	2164.20	-50.65	213.05	2752.46	69.60	1117.15	0.00	0.00	0.00	2701.34	59.68	1494.88	2654.89	172.43	1557.78	2142.77	-17.97	1442.73	2392.30	88.94	1467.58	711.44	-271.40	79.08	1312.19	-274.80	75.57	715.83
10.02000	2558.48	89.77	30.55	2526.93	80.24	39.32	2361.73	112.94	41.04	2382.98	110.21	82.24	3074.90	-33.13	127.64	3064.75	-28.79	91.49	2744.62	-23.50	106.01	2164.20	-50.65	213.05	2763.34	69.11	1115.16	0.00	0.00	0.00	2711.63	59.39	1492.71	2664.92	171.83	1558.37	2142.77	-17.97	1442.73	2392.30	88.94	1467.58	711.42	-271.63	79.15	1312.35	-275.60	75.27	715.90
10.03000	2558.60	89.82	30.38	2527.21	80.43	39.30	2361.84	112.92	42.42	2383.92	110.33	83.56	3092.01	-28.66	131.24	3080.92	-24.83	90.40	2765.01	-21.75	100.94	2164.20	-50.65	213.05	2774.35	68.54	1113.25	0.00	0.00	0.00	2721.94	59.04	1490.72	2674.94	171.14	1558.87	2142.77	-17.97	1442.73	2392.30	88.94	1467.58	711.37	-271.70	79.02	1312.33	-275.31	75.29	715.87
10.04000	2558.83	89.92	30.25	2527.11	80.53	39.04	2363.01	112.85	44.36	2384.97	110.65	85.24	3106.16	-24.25	133.04	3094.41	-20.73	88.74	2784.72	-20.02	95.91	2164.20	-50.65	213.05	2785.29	67.84	1111.49	0.00	0.00	0.00	2732.27	58.57	1488.92	2684.94	170.37	1559.29	2142.77	-17.97	1442.73	2392.30	88.94	1467.58	711.43	-271.65	79.01	1312.23	-275.30	75.44	715.87
10.05000	2558.72	89.95	29.97	2527.50	80.56	39.05	2363.64	112.97	46.37	2386.14	110.98	87.04	3117.52	-20.27	132.49	3105.48	-16.58	86.60	2803.72	-18.31	90.92	2164.20	-50.65	213.05	2796.49	67.08	1109.90	0.00	0.00	0.00	2742.51	58.00	1487.36	2694.93	169.52	1559.63	2142.77	-17.97	1442.73	2392.30	88.94	1467.58	711.41	-271.46	78.94	1312.11	-274.78	75.65	715.84
10.06000	2559.08	90.09	29.90	2527.34	80.75	38.78	2367.97	109.78	44.00	2387.98	111.05	88.92	3127.18	-16.51	130.14	3114.40	-12.44	84.08	2822.00	-16.62	86.01	2164.20	-50.65	213.05	2807.73	66.20	1108.48	0.00	0.00	0.00	2752.86	57.35	1486.01	2704.90	168.60	1559.90	2142.77	-17.97	1442.73	2392.30	88.94	1467.58	711.37	-271.24	79.10	1311.84	-274.46	75.79	715.77
10.07000	2559.02	90.11	29.71	2526.81	80.73	38.48	2369.87	108.64	45.64	2389.07	111.95	91.23	3135.42	-12.66	125.70	3121.43	-8.39	81.24	2839.52	-14.98	81.20	2164.20	-50.65	213.05	2819.11	65.20	1107.22	0.00	0.00	0.00	2763.20	56.61	1484.85	2714.86	167.60	1560.09	2142.77	-17.97	1442.73	2392.30	88.94	1467.58	711.31	-271.34	79.14	1312.12	-274.80	75.45	715.89
10.08000	2559.21	90.12	29.64	2525.18	80.44	37.94	2370.23	109.93	48.92	2391.79	111.80	93.60	3141.72	-8.71	119.60	3126.85	-4.51	78.20	2856.25	-13.37	76.49	2164.20	-50.65	213.05	2830.40	64.07	1106.16	0.00	0.00	0.00	2773.65	55.76	1483.87	2724.81	166.53	1560.20	2142.77	-17.97	1442.73	2392.30	88.94	1467.58	711.30	-271.47	79.24	1312.24	-275.04	75.28	715.92
10.09000	2559.49	90.21	29.60	2522.70	79.94	37.24	2370.97	110.88	52.22	2393.01	112.55	96.27	3145.80	-4.55	112.26	3130.92	-0.87	75.03	2872.18	-11.81	71.92	2164.20	-50.65	213.05	2841.92	62.92	1105.27	0.00	0.00	0.00	2784.26	54.79	1483.04	2734.74	165.40	1560.25	2142.77	-17.97	1442.73	2392.30	88.94	1467.58	711.42	-271.32	79.12	1312.24	-275.18	75.37	715.88
10.10000	2559.53	90.22	29.40	2519.64	79.28	36.42	2368.14	115.40	60.83	2395.55	112.76	99.25	3149.73	-0.83	103.62	3133.91	2.46	71.82	2887.27	-10.30	67.50	2164.20	-50.65	213.05	2853.81	61.72	1104.54	0.00	0.00	0.00	2794.84	53.70	1482.30	2744.65	164.20	1560.23	2142.77	-17.97	1442.73	2392.30	88.94	1467.58	711.30	-271.09	79.32	1312.39	-275.29	75.30	715.88
10.11000	2559.84	90.26	29.30	2516.23	78.52	35.56	2369.59	115.67	64.77	2398.45	113.50	103.09	3157.69	0.03	91.86	3136.08	5.39	68.67	2901.50	-8.86	63.25	2164.20	-50.65	213.05	2865.66	60.51	1103.99	0.00	0.00	0.00	2805.40	52.50	1481.83	2754.55	162.95	1560.13	2142.77	-17.97	1442.73	2392.30	88.94	1467.58	711.32	-271.44	79.28	1312.15	-274.73	75.65	715.89
10.12000	2560.12	90.20	29.13	2512.73	77.72	34.71	2376.06	112.38	64.71	2401.76	114.48	107.29	3162.99	1.43	81.69	3137.70	7.86	65.66	2914.84	-7.49	59.19	2164.20	-50.65	213.05	2877.61	59.32	1103.73	0.00	0.00	0.00	2816.04	51.27	1481.89	2764.43	161.65	1559.98	2142.77	-17.97	1442.73	2392.30	88.94	1467.58	711.51	-271.76	78.92	1312.10	-274.87	75.58	715.93
10.13000	2560.44	90.13	29.01	2509.39	76.93	33.93	2379.69	111.52	69.44	2404.62	115.16	110.64	3166.03	3.95	72.48	3139.04	9.80	62.87	2927.26	-6.18	55.34	2164.20	-50.65	213.05	2889.72	58.14	1103.78	0.00	0.00	0.00	2826.76	49.98	1482.46	2774.29	160.30	1559.75	2142.77	-17.97	1442.73	2392.30	88.94	1467.58	711.49	-271.45	79.05	1312.02	-274.72	75.63	715.91
10.14000	2561.00	90.13	28.97	2506.47	76.21	33.29	2377.72	115.84	80.28	2408.26	116.02	114.16	3169.99	7.63	65.61	3140.36	11.12	60.40	2938.74	-4.96	51.73	2164.20	-50.65	213.05	2902.16	57.01	1104.14	0.00	0.00	0.00	2837.61	48.59	1483.29	2784.14	158.90	1559.47	2142.77	-17.97	1442.73	2392.30	88.94	1467.58	711.43	-271.46	79.08	1312.21	-274.41	75.46	715.90
10.15000	2561.38	90.09	28.84	2504.21	75.61	32.84	2386.18	112.20	82.08	2412.70	117.05	117.82	3173.69	11.05	60.95	3142.30	14.54	56.08	2949.26	-3.83	48.36	2164.20	-50.65	213.05	2914.79	55.84	1104.76	0.00	0.00	0.00	2848.60	47.13	1484.34	2793.97	157.47	1559.12	2142.77	-17.97	1442.73	2392.30	88.94	1467.58	711.37	-271.59	79.03	1312.16	-274.24	75.52	715.80
10.16000	2561.94	90.01	28.89	2502.88	75.19	32.65	2390.68	112.51	89.30	2417.94	118.25	121.61	3176.57	11.51	57.43	3143.78	14.95	53.45	2958.77	-2.79	45.27	2164.20	-50.65	213.05	2927.30	54.55	1105.64	0.00	0.00	0.00	2859.44	45.55	1485.54	2803.78	155.99	1558.71	2142.77	-17.97	1442.73	2392.30	88.94	1467.58	711.37	-271.27	79.10	1312.04	-274.36	75.64	715.78
10.17000	2562.73	90.01	29.09	2502.71	75.01	32.78	2397.38	111.42	96.52	2423.99	119.60	125.48	3178.64	11.19	54.02	3145.31	14.62	51.50	2967.27	-1.85	42.46	2164.20	-50.65	213.05	2939.55	53.13	1106.76	0.00	0.00	0.00	2870.22	43.89	1486.93	2813.57	154.49	1558.25	2142.77	-17.97	1442.73	2392.30	88.94	1467.58	711.38	-271.05	79.16	1312.00	-274.58	75.72	715.82
10.18000	2563.14	89.99	29.07	2503.97	75.13	33.30	2403.68	112.23	105.09	2430.87	121.09	129.42	3180.52	11.49	51.34	3146.52	15.52	50.59	2974.72	-1.01	39.97	2164.20	-50.65	213.05	2951.49	51.55	1108.13	0.00	0.00	0.00	2881.36	42.20	1488.52	2823.35	152.95	1557.73	2142.77	-17.97	1442.73	2392.30	88.94	1467.58	711.41	-271.46	79.01	1312.13	-274.35	75.57	715.93
10.19000	2563.92	90.15	28.95	2506.90	75.59	34.25	2403.68	112.23	105.09	2438.57	122.70	133.39	3181.78	11.53	48.82	3147.45	15.81	49.54	2981.10	-0.29	37.81	2164.20	-50.65	213.05	2963.09	49.89	1109.76	0.00	0.00	0.00	2892.42	40.41	1490.21	2833.10	151.39	1557.15	2142.77	-17.97	1442.73	2392.30	88.94	1467.58	711.37	-271.37	79.13	1312.06	-274.80	75.63	715.89
10.20000	2565.06	90.44	28.34	2511.76	76.45	35.70	2403.68	112.23	105.09	2447.12	124.44	137.37	3182.56	11.51	46.89	3148.13	16.02	48.60	2986.37	0.31	35.99	2164.20	-50.65	213.05	2974.55	48.18	1111.61	0.00	0.00	0.00	2903.20	38.54	1491.95	2842.84	149.81	1556.52	2142.77	-17.97	1442.73	2392.30	88.94	1467.58	711.43	-271.27	79.17	1312.05	-274.84	75.59	715.92
10.21000	2566.82	91.11	27.18	2518.80	77.78	37.72	2403.68	112.23	105.09	2456.51	126.28	141.33	3183.40	11.65	45.64	3148.61	16.17	47.81	2990.52	0.79	34.55	2164.20	-50.65	213.05	2985.64	46.43	1113.64	0.00	0.00	0.00	2914.09	36.65	1493.71	2852.55	148.21	1555.85	2142.77	-17.97	1442.73	2392.30	88.94	1467.58	711.36	-271.34	79.15	1312.32	-275.05	75.39	715.94
10.22000	2569.77	92.41	26.02	2528.27	79.62	40.37	2403.68	112.23	105.09	2466.77	128.22	145.24	3183.68	11.68	44.46	3148.95	16.22	47.20	2993.52	1.13	33.50	2164.20	-50.65	213.05	2996.31	44.77	1115.75	0.00	0.00	0.00	2924.69	34.77	1495.42	2862.25	146.60	1555.12	2142.77	-17.97	1442.73	2392.30	88.94	1467.58	711.29	-271.02	79.27	1312.27	-274.94	75.47	715.88
10.23000	2575.55	94.41	25.63	2540.43	82.04	43.71	2403.68	112.23	105.09	2477.90	130.25	149.08	3184.09	11.69	43.73	3149.11	16.26	46.65	2995.33	1.33	32.85	2164.20	-50.65	213.05	3006.85	43.22	1117.90	0.00	0.00	0.00	2935.01	32.89	1497.04	2871.92	144.98	1554.34	2142.77	-17.97	1442.73	2392.30	88.94	1467.58	711.37	-271.42	79.09	1312.14	-274.70	75.53	715.86
10.24000	2578.73	96.28	23.32	2555.52	85.08	47.79	2403.68	112.23	105.09	2489.90	132.35	152.81	3184.34	11.73	43.09	3149.32	16.25	46.30	2995.94	1.39	32.63	2164.20	-50.65	213.05	3017.09	41.87	1120.02	0.00	0.00	0.00	2945.20	31.01	1498.60	2881.57	143.35	1553.52	2142.77	-17.97	1442.73	2392.30	88.94	1467.58	711.34	-271.59	79.21	1312.23	-275.01	75.54	715.92
10.25000	2581.26	98.00	21.78	2573.79	88.81	52.68	2403.68	112.23	105.09	2502.80	134.51	156.41	3184.51	11.79	42.48	3149.62	16.24	46.07	2995.65	1.43	32.56	2164.20	-50.65	213.05	3027.09	40.75	1122.04	0.00	0.00	0.00	2955.22	29.15	1500.11	2891.21	141.72	1552.66	2142.77	-17.97	1442.73	2392.30	88.94	1467.58	711.42	-271.44	79.11	1312.21	-274.91	75.52	715.92
10.26000	2594.42	101.70	26.12	2585.48	92.17	57.60	2403.68	112.23	105.09	2516.60	136.72	159.85	3184.54	11.76	41.98	3149.79	16.18	45.82	2996.14	1.29	32.51	2164.20	-50.65	213.05	3036.94	39.89	1123.83	0.00	0.00	0.00	2965.14	27.27	1501.56	2900.82	140.10	1551.75	2142.77	-17.97	1442.73	2392.30	88.94	1467.58	711.42	-271.60	79.08	1312.22	-274.60	75.43	715.81
10.27000	2608.09	105.16	32.08	2600.56	95.54	63.99	2403.68	112.23	105.09	2531.30	138.98	163.10	3184.99	11.75	41.80	3150.02	16.11	45.67	2996.12	1.41	32.50	2164.20	-50.65	213.05	3046.46	39.29	1125.35	0.00	0.00	0.00	2974.94	25.45	1502.97	2910.41	138.48	1550.80	2142.77	-17.97	1442.73	2392.30	88.94	1467.58	711.42	-271.77	78.96	1312.35	-275.01	75.17	715.85
10.28000	2625.25	109.03	38.12	2618.51	98.99	70.32	2403.68	112.23	105.09	2546.93	141.27	166.14	3184.99	11.77	41.40	3150.12	16.05	45.49	2996.17	1.22	32.92	2164.20	-50.65	213.05	3055.76	38.93	1126.69	0.00	0.00	0.00	2984.79	23.75	1504.38	2919.97	136.87	1549.82	2142.77	-17.97	1442.73	2392.30	88.94	1467.58	711.38	-271.75	78.88	1312.30	-275.16	75.22	715.91
10.29000	2644.51	113.17	43.32	2637.99	102.60	75.55	2403.68	112.23	105.09	2563.48	143.57	168.94	3185.24	11.69	41.23	3150.28	15.95	45.40	2997.57	1.60	33.83	2164.20	-50.65	213.05	3065.10	38.84	1127.87	0.00	0.00	0.00	2994.48	22.21	1505.76	2929.52	135.28	1548.79	2142.77	-17.97	1442.73	2392.30	88.94	1467.58	711.32	-271.52	79.00	1312.24	-275.05	75.27	715.83
10.30000	2665.11	117.83	47.51	2658.71	106.72	79.66	2403.68	112.23	105.09	2580.97	145.89	171.46	3185.17	11.73	40.89	3150.27	15.88	45.26	2996.14	1.49	32.87	2164.20	-50.65	213.05	3074.42	39.00	1128.94	0.00	0.00	0.00	3003.82	20.76	1507.15	2939.04	133.70	1547.74	2142.77	-17.97	1442.73	2392.30	88.94	1467.58	711.42	-271.51	79.02	1312.42	-275.10	75.24	715.85
10.31000	2687.80	122.89	51.21	2680.98	111.20	82.96	2403.68	112.23	105.09	2599.41	148.20	173.69	3185.19	11.66	40.67	3150.39	15.79	45.23	2996.12	1.47	33.01	2164.20	-50.65	213.05	3083.62	39.34	1129.94	0.00	0.00	0.00	3013.34	19.39	1508.56	2948.54	132.15	1546.64	2142.77	-17.97	1442.73	2392.30	88.94	1467.58	711.43	-271.51	78.97	1312.25	-274.60	75.50	715.87
10.32000	2711.82	127.78	53.89	2704.72	115.47	85.38	2403.68	112.23	105.09	2618.80	150.49	175.59	3185.07	11.64	40.40	3150.36	15.74	45.11	2995.63	0.69	32.41	2164.20	-50.65	213.05	3092.77	39.82	1130.86	0.00	0.00	0.00	3022.36	18.08	1509.98	2958.01	130.62	1545.52	2142.77	-17.97	1442.73	2392.30	88.94	1467.58	711.47	-271.83	78.86	1312.31	-274.91	75.39	715.82
10.33000	2737.71	132.21	55.87	2729.51	119.44	86.73	2403.68	112.23	105.09	2639.17	152.77	177.14	3185.09	11.61	40.25	3150.33	15.67	45.00	2994.71	0.84	31.90	2164.20	-50.65	213.05	3101.86	40.39	1131.76	0.00	0.00	0.00	3031.05	16.80	1511.34	2967.46	129.12	1544.36	2142.77	-17.97	1442.73	2392.30	88.94	1467.58	711.46	-271.77	79.05	1312.26	-275.11	75.38	715.83
10.34000	2765.24	136.00	57.00	2755.75	122.89	87.24	2403.68	112.23	105.09	2660.51	155.00	178.31	3184.95	11.58	40.03	3150.29	15.59	44.90	2995.07	1.67	32.03	2164.20	-50.65	213.05	3110.81	41.00	1132.65	0.00	0.00	0.00	3040.00	15.61	1512.66	2976.89	127.66	1543.18	2142.77	-17.97	1442.73	2392.30	88.94	1467.58	711.47	-271.80	78.98	1312.43	-275.31	75.32	715.79
10.35000	2794.45	139.34	57.57	2783.69	125.93	87.23	2403.68	112.23	105.09	2682.83	157.19	179.07	3184.97	11.54	39.92	3150.37	15.51	44.87	2993.99	1.48	31.24	2164.20	-50.65	213.05	3119.59	41.58	1133.53	0.00	0.00	0.00	3048.95	14.49	1513.92	2986.29	126.23	1541.97	2142.77	-17.97	1442.73	2392.30	88.94	1467.58	711.41	-271.49	78.94	1312.34	-275.16	75.35	715.83
10.36000	2825.07	142.22	57.58	2812.46	128.66	86.29	2403.68	112.23	105.09	2706.16	159.33	179.39	3185.14	11.54	39.87	3150.45	15.46	44.86	2995.46	1.49	32.38	2164.20	-50.65	213.05	3128.42	42.11	1134.41	0.00	0.00	0.00	3057.42	13.46	1515.12	2995.67	124.85	1540.74	2142.77	-17.97	1442.73	2392.30	88.94	1467.58	711.44	-271.66	78.93	1312.36	-275.27	75.34	715.89
10.37000	2856.68	144.86	56.97	2843.03	131.19	85.15	2403.68	112.23	105.09	2730.49	161.39	179.25	3185.21	11.52	39.82	3150.45	15.37	44.77	2997.03	1.60	33.88	2164.20	-50.65	213.05	3136.98	42.56	1135.27	0.00	0.00	0.00	3065.88	12.53	1516.26	3005.02	123.51	1539.48	2142.77	-17.97	1442.73	2392.30	88.94	1467.58	711.40	-271.93	78.92	1312.29	-275.20	75.39	715.91
10.38000	2889.25	147.30	55.80	2874.22	133.64	83.45	2403.68	112.23	105.09	2755.84	163.37	178.61	3185.15	11.44	39.69	3150.50	15.28	44.68	2994.69	1.68	31.85	2164.20	-50.65	213.05	3145.17	42.87	1136.06	0.00	0.00	0.00	3074.56	11.70	1517.31	3014.34	122.23	1538.20	2142.77	-17.97	1442.73	2392.30	88.94	1467.58	711.38	-271.68	79.12	1312.26	-275.35	75.39	715.92
10.39000	2923.26	149.65	54.84	2906.79	135.96	81.61	2403.68	112.23	105.09	2782.21	165.27	177.46	3185.48	11.32	39.77	3150.48	15.16	44.54	2994.97	1.48	32.02	2164.20	-50.65	213.05	3152.95	43.07	1136.76	0.00	0.00	0.00	3083.06	10.94	1518.24	3023.64	120.99	1536.90	2142.77	-17.97	1442.73	2392.30	88.94	1467.58	711.34	-271.66	79.15	1312.25	-275.27	75.41	715.83
10.40000	2957.69	151.57	53.38	2939.65	138.14	79.11	2403.68	112.23	105.09	2809.62	167.06	175.75	3185.71	11.24	39.79	3150.39	15.08	44.35	2995.57	1.27	32.25	2164.20	-50.65	213.05	3160.48	43.11	1137.34	0.00	0.00	0.00	3091.59	10.24	1519.05	3032.91	119.82	1535.58	2142.77	-17.97	1442.73	2392.30	88.94	1467.58	711.37	-271.53	79.05	1312.31	-275.33	75.38	715.86
10.41000	2957.69	151.57	53.38	2973.41	140.14	76.57	2403.68	112.23	105.09	2838.07	168.73	173.47	3185.70	11.04	39.60	3150.61	14.94	44.32	2995.15	1.42	31.66	2164.20	-50.65	213.05	3167.99	43.00	1137.86	0.00	0.00	0.00	3100.19	9.61	1519.74	3042.16	118.70	1534.25	2142.77	-17.97	1442.73	2392.30	88.94	1467.58	711.40	-271.95	79.19	1312.42	-275.06	75.33	715.85
10.42000	2957.69	151.57	53.38	3005.71	142.17	72.64	2403.68	112.23	105.09	2867.58	170.29	170.59	3185.78	10.88	39.45	3150.76	14.82	44.28	2995.15	1.42	31.66	2164.20	-50.65	213.05	3175.39	42.73	1138.31	0.00	0.00	0.00	3108.70	9.05	1520.30	3051.38	117.66	1532.90	2142.77	-17.97	1442.73	2392.30	88.94	1467.58	711.42	-271.53	79.02	1312.36	-275.12	75.25	715.90
10.43000	2957.69	151.57	53.38	3039.46	144.58	69.52	2403.68	112.23	105.09	2898.15	171.71	167.08	3186.13	10.71	39.43	3150.92	14.65	44.31	2995.15	1.42	31.66	2164.20	-50.65	213.05	3183.03	42.32	1138.67	0.00	0.00	0.00	3116.94	8.51	1520.71	3060.57	116.68	1531.54	2142.77	-17.97	1442.73	2392.30	88.94	1467.58	711.40	-271.03	79.11	1312.09	-274.77	75.58	715.86
10.44000	2957.69	151.57	53.38	3074.04	147.24	66.89	2403.68	112.23	105.09	2929.79	172.98	162.91	3186.17	10.55	39.29	3150.88	14.50	44.24	2995.15	1.42	31.66	2164.20	-50.65	213.05	3190.86	41.78	1138.93	0.00	0.00	0.00	3125.13	8.04	1521.01	3069.73	115.77	1530.17	2142.77	-17.97	1442.73	2392.30	88.94	1467.58	711.44	-271.32	79.00	1312.13	-274.69	75.64	715.93
10.45000	2957.69	151.57	53.38	3102.36	149.74	63.47	2403.68	112.23	105.09	2962.52	174.10	158.05	3186.25	10.34	39.29	3150.81	14.35	44.22	2995.15	1.42	31.66	2164.20	-50.65	213.05	3198.79	41.11	1139.09	0.00	0.00	0.00	3133.48	7.66	1521.17	3078.87	114.95	1528.79	2142.77	-17.97	1442.73	2392.30	88.94	1467.58	711.41	-271.54	79.04	1312.32	-274.79	75.37	715.90
10.46000	2957.69	151.57	53.38	3141.64	151.72	62.00	2403.68	112.23	105.09	2996.35	175.05	152.47	3185.90	10.16	39.04	3150.70	14.27	44.15	2995.15	1.42	31.66	2164.20	-50.65	213.05	3206.66	40.38	1139.16	0.00	0.00	0.00	3141.65	7.34	1521.17	3087.97	114.20	1527.40	2142.77	-17.97	1442.73	2392.30	88.94	1467.58	711.41	-271.59	79.10	1312.24	-274.86	75.39	715.83
10.47000	2957.69	151.57	53.38	3178.30	153.13	61.85	2403.68	112.23	105.09	3031.27	175.82	146.16	3185.88	10.08	38.95	3150.74	14.21	44.07	2995.15	1.42	31.66	2164.20	-50.65	213.05	3214.58	39.56	1139.08	0.00	0.00	0.00	3149.46	7.02	1521.04	3097.05	113.54	1526.00	2142.77	-17.97	1442.73	2392.30	88.94	1467.58	711.36	-271.25	79.19	1312.20	-275.01	75.52	715.89
10.48000	2957.69	151.57	53.38	3178.30	153.13	61.85	2403.68	112.23	105.09	3067.31	176.40	139.07	3185.91	10.05	38.85	3150.87	14.26	44.05	2995.15	1.42	31.66	2164.20	-50.65	213.05	3222.55	38.73	1138.88	0.00	0.00	0.00	3157.20	6.72	1520.77	3106.09	112.97	1524.60	2142.77	-17.97	1442.73	2392.30	88.94	1467.58	711.34	-271.28	79.10	1312.10	-274.91	75.60	715.90
10.49000	2957.69	151.57	53.38	3178.30	153.13	61.85	2403.68	112.23	105.09	3104.47	176.78	131.19	3186.18	10.18	38.85	3150.93	14.39	44.06	2995.15	1.42	31.66	2164.20	-50.65	213.05	3222.55	38.73	1138.88	0.00	0.00	0.00	3164.93	6.48	1520.38	3115.11	112.49	1523.20	2142.77	-17.97	1442.73	2392.30	88.94	1467.58	711.36	-271.17	79.06	1312.13	-274.71	75.54	715.87
10.50000	2957.69	151.57	53.38	3178.30	153.13	61.85	2403.68	112.23	105.09	3135.81	177.36	124.40	3186.33	10.32	38.86	3150.87	14.50	43.97	2995.15	1.42	31.66	2164.20	-50.65	213.05	3222.55	38.73	1138.88	0.00	0.00	0.00	3172.62	6.29	1519.89	3124.10	112.11	1521.79	2142.77	-17.97	1442.73	2392.30	88.94	1467.58	711.37	-271.44	79.09	1312.26	-275.04	75.43	715.88
10.51000	2957.69	151.57	53.38	3178.30	153.13	61.85	2403.68	112.23	105.09	3165.26	177.55	117.23	3186.27	10.51	38.74	3150.84	14.60	43.89	2995.15	1.42	31.66	2164.20	-50.65	213.05	3222.55	38.73	1138.88	0.00	0.00	0.00	3180.38	6.15	1519.29	3133.06	111.83	1520.39	2142.77	-17.97	1442.73	2392.30	88.94	1467.58	711.35	-271.44	79.15	1312.19	-274.84	75.48	715.84
10.52000	2957.69	151.57	53.38	3178.30	153.13	61.85	2403.68	112.23	105.09	3194.63	177.44	110.99	3185.90	10.67	38.29	3150.75	14.62	43.76	2995.15	1.42	31.66	2164.20	-50.65	213.05	3222.55	38.73	1138.88	0.00	0.00	0.00	3188.03	6.07	1518.58	3141.98	111.66	1518.99	2142.77	-17.97	1442.73	2392.30	88.94	1467.58	711.42	-271.18	79.03	1312.17	-274.66	75.52	715.89
10.53000	2957.69	151.57	53.38	3178.30	153.13	61.85	2403.68	112.23	105.09	3223.96	176.97	105.84	3185.54	10.71	37.89	3150.76	14.57	43.71	2995.15	1.42	31.66	2164.20	-50.65	213.05	3222.55	38.73	1138.88	0.00	0.00	0.00	3195.66	6.04	1517.76	3150.88	111.59	1517.60	2142.77	-17.97	1442.73	2392.30	88.94	1467.58	711.39	-271.84	78.96	1312.22	-274.68	75.46	715.84
10.54000	2957.69	151.57	53.38	3178.30	153.13	61.85	2403.68	112.23	105.09	3223.96	176.97	105.84	3185.53	10.70	37.78	3150.91	14.49	43.73	2995.15	1.42	31.66	2164.20	-50.65	213.05	3222.55	38.73	1138.88	0.00	0.00	0.00	3203.23	6.09	1516.85	3159.74	111.64	1516.21	2142.77	-17.97	1442.73	2392.30	88.94	1467.58	711.40	-271.53	78.97	1312.39	-275.19	75.31	715.84
10.55000	2957.69	151.57	53.38	3178.30	153.13	61.85	2403.68	112.23	105.09	3223.96	176.97	105.84	3185.52	10.63	37.73	3150.90	14.37	43.66	2995.15	1.42	31.66	2164.20	-50.65	213.05	3222.55	38.73	1138.88	0.00	0.00	0.00	3210.73	6.20	1515.85	3168.57	111.81	1514.82	2142.77	-17.97	1442.73	2392.30	88.94	1467.58	711.42	-271.34	79.07	1312.21	-274.60	75.54	715.83
10.56000	2957.69	151.57	53.38	3178.30	153.13	61.85	2403.68	112.23	105.09	3223.96	176.97	105.84	3185.91	10.56	37.89	3151.01	14.25	43.66	2995.15	1.42	31.66	2164.20	-50.65	213.05	3222.55	38.73	1138.88	0.00	0.00	0.00	3218.30	6.39	1514.73	3177.37	112.09	1513.45	2142.77	-17.97	1442.73	2392.30	88.94	1467.58	711.39	-271.48	79.15	1312.05	-274.63	75.61	715.86
10.57000	2957.69	151.57	53.38	3178.30	153.13	61.85	2403.68	112.23	105.09	3223.96	176.97	105.84	3185.94	10.44	37.83	3151.04	14.12	43.62	2995.15	1.42	31.66	2164.20	-50.65	213.05	3222.55	38.73	1138.88	0.00	0.00	0.00	3225.85	6.64	1513.54	3186.14	112.51	1512.09	2142.77	-17.97	1442.73	2392.30	88.94	1467.58	711.34	-271.53	79.12	1312.32	-274.71	75.31	715.86
10.58000	2957.69	151.57	53.38	3178.30	153.13	61.85	2403.68	112.23	105.09	3223.96	176.97	105.84	3185.93	10.30	37.71	3151.10	13.96	43.57	2995.15	1.42	31.66	2164.20	-50.65	213.05	3222.55	38.73	1138.88	0.00	0.00	0.00	3225.85	6.64	1513.54	3194.88	113.05	1510.74	2142.77	-17.97	1442.73	2392.30	88.94	1467.58	711.38	-271.22	79.14	1312.36	-275.20	75.39	715.90
10.59000	2957.69	151.57	53.38	3178.30	153.13	61.85	2403.68	112.23	105.09	3223.96	176.97	105.84	3186.16	10.17	37.76	3151.18	13.84	43.56	2995.15	1.42	31.66	2164.20	-50.65	213.05	3222.55	38.73	1138.88	0.00	0.00	0.00	3225.85	6.64	1513.54	3203.58	113.72	1509.41	2142.77	-17.97	1442.73	2392.30	88.94	1467.58	711.36	-271.10	79.15	1312.25	-274.92	75.45	715.89
10.60000	2957.69	151.57	53.38	3178.30	153.13	61.85	2403.68	112.23	105.09	3223.96	176.97	105.84	3185.91	10.00	37.45	3151.08	13.62	43.42	2995.15	1.42	31.66	2164.20	-50.65	213.05	3222.55	38.73	1138.88	0.00	0.00	0.00	3225.85	6.64	1513.54	3212.24	114.53	1508.09	2142.77	-17.97	1442.73	2392.30	88.94	1467.58	711.40	-271.34	79.03	1312.35	-275.53	75.33	715.82
10.61000	2957.69	151.57	53.38	3178.30	153.13	61.85	2403.68	112.23	105.09	3223.96	176.97	105.84	3185.92	9.85	37.37	3151.33	13.49	43.53	2995.15	1.42	31.66	2164.20	-50.65	213.05	3222.55	38.73	1138.88	0.00	0.00	0.00	3225.85	6.64	1513.54	3220.05	115.14	1506.74	2142.77	-17.97	1442.73	2392.30	88.94	1467.58	711.44	-271.94	78.73	1312.33	-274.96	75.36	715.87
10.62000	2957.69	151.57	53.38	3178.30	153.13	61.85	2403.68	112.23	105.09	3223.96	176.97	105.84	3186.07	9.67	37.37	3151.39	13.30	43.52	2995.15	1.42	31.66	2164.20	-50.65	213.05	3222.55	38.73	1138.88	0.00	0.00	0.00	3225.85	6.64	1513.54	3227.97	115.82	1505.40	2142.77	-17.97	1442.73	2392.30	88.94	1467.58	711.38	-271.79	78.94	1312.26	-274.80	75.38	715.88
10.63000	2957.69	151.57	53.38	3178.30	153.13	61.85	2403.68	112.23	105.09	3223.96	176.97	105.84	3186.01	9.51	37.21	3151.41	13.08	43.47	2995.15	1.42	31.66	2164.20	-50.65	213.05	3222.55	38.73	1138.88	0.00	0.00	0.00	3225.85	6.64	1513.54	3235.95	116.59	1504.11	2142.77	-17.97	1442.73	2392.30	88.94	1467.58	711.38	-271.79	78.97	1312.18	-274.91	75.54	715.82
10.64000	2957.69	151.57	53.38	3178.30	153.13	61.85	2403.68	112.23	105.09	3223.96	176.97	105.84	3186.11	9.31	37.15	3151.53	12.86	43.49	2995.15	1.42	31.66	2164.20	-50.65	213.05	3222.55	38.73	1138.88	0.00	0.00	0.00	3225.85	6.64	1513.54	3243.70	117.41	1502.88	2142.77	-17.97	1442.73	2392.30	88.94	1467.58	711.31	-271.40	79.25	1312.15	-274.67	75.50	715.78
10.65000	2957.69	151.57	53.38	3178.30	153.13	61.85	2403.68	112.23	105.09	3223.96	176.97	105.84	3186.20	9.12	37.07	3151.72	12.65	43.52	2995.15	1.42	31.66	2164.20	-50.65	213.05	3222.55	38.73	1138.88	0.00	0.00	0.00	3225.85	6.64	1513.54	3251.57	118.27	1501.76	2142.77	-17.97	1442.73	2392.30	88.94	1467.58	711.42	-271.80	78.90	1311.91	-274.15	75.71	715.86
10.66000	2957.69	151.57	53.38	3178.30	153.13	61.85	2403.68	112.23	105.09	3223.96	176.97	105.84	3186.20	9.12	37.07	3151.84	12.42	43.54	2995.15	1.42	31.66	2164.20	-50.65	213.05	3222.55	38.73	1138.88	0.00	0.00	0.00	3225.85	6.64	1513.54	3259.38	119.17	1500.77	2142.77	-17.97	1442.73	2392.30	88.94	1467.58	711.44	-271.73	79.11	1312.17	-275.00	75.44	715.88
10.67000	2957.69	151.57	53.38	3178.30	153.13	61.85	2403.68	112.23	105.09	3223.96	176.97	105.84	3186.20	9.12	37.07	3152.02	12.18	43.55	2995.15	1.42	31.66	2164.20	-50.65	213.05	3222.55	38.73	1138.88	0.00	0.00	0.00	3225.85	6.64	1513.54	3267.30	120.12	1499.83	2142.77	-17.97	1442.73	2392.30	88.94	1467.58	711.44	-271.80	79.10	1312.37	-275.56	75.10	715.87
10.68000	2957.69	151.57	53.38	3178.30	153.13	61.85	2403.68	112.23	105.09	3223.96	176.97	105.84	3186.20	9.12	37.07	3152.17	11.94	43.52	2995.15	1.42	31.66	2164.20	-50.65	213.05	3222.55	38.73	1138.88	0.00	0.00	0.00	3225.85	6.64	1513.54	3275.14	121.12	1498.92	2142.77	-17.97	1442.73	2392.30	88.94	1467.58	711.45	-272.00	78.95	1312.40	-275.25	75.21	715.87
10.69000	2957.69	151.57	53.38	3178.30	153.13	61.85	2403.68	112.23	105.09	3223.96	176.97	105.84	3186.20	9.12	37.07	3152.43	11.69	43.55	2995.15	1.42	31.66	2164.20	-50.65	213.05	3222.55	38.73	1138.88	0.00	0.00	0.00	3225.85	6.64	1513.54	3282.99	122.21	1498.01	2142.77	-17.97	1442.73	2392.30	88.94	1467.58	711.41	-271.71	78.99	1312.23	-274.57	75.44	715.85
10.70000	2957.69	151.57	53.38	3178.30	153.13	61.85	2403.68	112.23	105.09	3223.96	176.97	105.84	3186.20	9.12	37.07	3152.61	11.48	43.51	2995.15	1.42	31.66	2164.20	-50.65	213.05	3222.55	38.73	1138.88	0.00	0.00	0.00	3225.85	6.64	1513.54	3290.91	123.36	1497.04	2142.77	-17.97	1442.73	2392.30	88.94	1467.58	711.38	-271.52	79.00	1312.32	-274.59	75.40	715.78
10.71000	2957.69	151.57	53.38	3178.30	153.13	61.85	2403.68	112.23	105.09	3223.96	176.97	105.84	3186.20	9.12	37.07	3152.85	11.23	43.48	2995.15	1.42	31.66	2164.20	-50.65	213.05	3222.55	38.73	1138.88	0.00	0.00	0.00	3225.85	6.64	1513.54	3299.02	124.62	1496.10	2142.77	-17.97	1442.73	2392.30	88.94	1467.58	711.47	-271.43	79.03	1311.92	-274.42	75.85	715.87
10.72000	2957.69	151.57	53.38	3178.30	153.13	61.85	2403.68	112.23	105.09	3223.96	176.97	105.84	3186.20	9.12	37.07	3153.07	10.99	43.41	2995.15	1.42	31.66	2164.20	-50.65	213.05	3222.55	38.73	1138.88	0.00	0.00	0.00	3225.85	6.64	1513.54	3307.42	125.97	1495.16	2142.77	-17.97	1442.73	2392.30	88.94	1467.58	711.48	-271.57	79.07	1312.17	-274.46	75.54	715.86
10.73000	2957.69	151.57	53.38	3178.30	153.13	61.85	2403.68	112.23	105.09	3223.96	176.97	105.84	3186.20	9.12	37.07	3153.29	10.72	43.31	2995.15	1.42	31.66	2164.20	-50.65	213.05	3222.55	38.73	1138.88	0.00	0.00	0.00	3225.85	6.64	1513.54	3307.42	125.97	1495.16	2142.77	-17.97	1442.73	2392.30	88.94	1467.58	711.39	-271.80	79.04	1312.22	-274.72	75.57	715.87
10.74000	2957.69	151.57	53.38	3178.30	153.13	61.85	2403.68	112.23	105.09	3223.96	176.97	105.84	3186.20	9.12	37.07	3153.69	10.47	43.31	2995.15	1.42	31.66	2164.20	-50.65	213.05	3222.55	38.73	1138.88	0.00	0.00	0.00	3225.85	6.64	1513.54	3307.42	125.97	1495.16	2142.77	-17.97	1442.73	2392.30	88.94	1467.58	711.34	-271.69	79.03	1312.31	-274.79	75.46	715.96
10.75000	2957.69	151.57	53.38	3178.30	153.13	61.85	2403.68	112.23	105.09	3223.96	176.97	105.84	3186.20	9.12	37.07	3153.91	10.19	43.12	2995.15	1.42	31.66	2164.20	-50.65	213.05	3222.55	38.73	1138.88	0.00	0.00	0.00	3225.85	6.64	1513.54	3307.42	125.97	1495.16	2142.77	-17.97	1442.73	2392.30	88.94	1467.58	711.34	-271.41	79.06	1312.15	-274.56	75.57	715.89
10.76000	2957.69	151.57	53.38	3178.30	153.13	61.85	2403.68	112.23	105.09	3223.96	176.97	105.84	3186.20	9.12	37.07	3154.23	9.85	43.00	2995.15	1.42	31.66	2164.20	-50.65	213.05	3222.55	38.73	1138.88	0.00	0.00	0.00	3225.85	6.64	1513.54	3307.42	125.97	1495.16	2142.77	-17.97	1442.73	2392.30	88.94	1467.58	711.41	-271.66	78.96	1311.98	-274.75	75.73	715.84
10.77000	2957.69	151.57	53.38	3178.30	153.13	61.85	2403.68	112.23	105.09	3223.96	176.97	105.84	3186.20	9.12	37.07	3154.49	9.33	42.75	2995.15	1.42	31.66	2164.20	-50.65	213.05	3222.55	38.73	1138.88	0.00	0.00	0.00	3225.85	6.64	1513.54	3307.42	125.97	1495.16	2142.77	-17.97	1442.73	2392.30	88.94	1467.58	711.35	-271.31	79.02	1312.11	-274.94	75.56	715.86
10.78000	2957.69	151.57	53.38	3178.30	153.13	61.85	2403.68	112.23	105.09	3223.96	176.97	105.84	3186.20	9.12	37.07	3154.62	9.01	42.30	2995.15	1.42	31.66	2164.20	-50.65	213.05	3222.55	38.73	1138.88	0.00	0.00	0.00	3225.85	6.64	1513.54	3307.42	125.97	1495.16	2142.77	-17.97	1442.73	2392.30	88.94	1467.58	711.37	-271.43	79.03	1312.13	-274.59	75.68	715.82
10.79000	2957.69	151.57	53.38	3178.30	153.13	61.85	2403.68	112.23	105.09	3223.96	176.97	105.84	3186.20	9.12	37.07	3154.45	8.96	41.52	2995.15	1.42	31.66	2164.20	-50.65	213.05	3222.55	38.73	1138.88	0.00	0.00	0.00	3225.85	6.64	1513.54	3307.42	125.97	1495.16	2142.77	-17.97	1442.73	2392.30	88.94	1467.58	711.37	-271.41	79.20	1312.14	-274.93	75.58	715.80
10.80000	2957.69	151.57	53.38	3178.30	153.13	61.85	2403.68	112.23	105.09	3223.96	176.97	105.84	3186.20	9.12	37.07	3154.21	9.09	40.56	2995.15	1.42	31.66	2164.20	-50.65	213.05	3222.55	38.73	1138.88	0.00	0.00	0.00	3225.85	6.64	1513.54	3307.42	125.97	1495.16	2142.77	-17.97	1442.73	2392.30	88.94	1467.58	711.37	-271.58	79.05	1312.28	-275.10	75.42	715.85
10.81000	2957.69	151.57	53.38	3178.30	153.13	61.85	2403.68	112.23	105.09	3223.96	176.97	105.84	3186.20	9.12	37.07	3154.13	9.29	39.57	2995.15	1.42	31.66	2164.20	-50.65	213.05	3222.55	38.73	1138.88	0.00	0.00	0.00	3225.85	6.64	1513.54	3307.42	125.97	1495.16	2142.77	-17.97	1442.73	2392.30	88.94	1467.58	711.40	-271.94	78.93	1312.29	-275.33	75.43	715.90
10.82000	2957.69	151.57	53.38	3178.30	153.13	61.85	2403.68	112.23	105.09	3223.96	176.97	105.84	3186.20	9.12	37.07	3154.45	9.46	38.74	2995.15	1.42	31.66	2164.20	-50.65	213.05	3222.55	38.73	1138.88	0.00	0.00	0.00	3225.85	6.64	1513.54	3307.42	125.97	1495.16	2142.77	-17.97	1442.73	2392.30	88.94	1467.58	711.40	-271.61	79.14	1312.38	-275.68	75.32	715.92
10.83000	2957.69	151.57	53.38	3178.30	153.13	61.85	2403.68	112.23	105.09	3223.96	176.97	105.84	3186.20	9.12	37.07	3155.38	9.51	38.20	2995.15	1.42	31.66	2164.20	-50.65	213.05	3222.55	38.73	1138.88	0.00	0.00	0.00	3225.85	6.64	1513.54	3307.42	125.97	1495.16	2142.77	-17.97	1442.73	2392.30	88.94	1467.58	711.48	-272.04	78.99	1312.33	-275.42	75.33	715.88
10.84000	2957.69	151.57	53.38	3178.30	153.13	61.85	2403.68	112.23	105.09	3223.96	176.97	105.84	3186.20	9.12	37.07	3157.16	9.32	38.12	2995.15	1.42	31.66	2164.20	-50.65	213.05	3222.55	38.73	1138.88	0.00	0.00	0.00	3225.85	6.64	1513.54	3307.42	125.97	1495.16	2142.77	-17.97	1442.73	2392.30	88.94	1467.58	711.42	-271.25	79.12	1312.24	-274.89	75.41	715.81
10.85000	2957.69	151.57	53.38	3178.30	153.13	61.85	2403.68	112.23	105.09	3223.96	176.97	105.84	3186.20	9.12	37.07	3160.01	8.80	38.67	2995.15	1.42	31.66	2164.20	-50.65	213.05	3222.55	38.73	1138.88	0.00	0.00	0.00	3225.85	6.64	1513.54	3307.42	125.97	1495.16	2142.77	-17.97	1442.73	2392.30	88.94	1467.58	711.36	-271.12	79.16	1312.37	-274.92	75.32	715.85
10.86000	2957.69	151.57	53.38	3178.30	153.13	61.85	2403.68	112.23	105.09	3223.96	176.97	105.84	3186.20	9.12	37.07	3164.18	7.86	40.00	2995.15	1.42	31.66	2164.20	-50.65	213.05	3222.55	38.73	1138.88	0.00	0.00	0.00	3225.85	6.64	1513.54	3307.42	125.97	1495.16	2142.77	-17.97	1442.73	2392.30	88.94	1467.58	711.37	-271.12	79.09	1312.24	-275.02	75.37	715.84
10.87000	2957.69	151.57	53.38	3178.30	153.13	61.85	2403.68	112.23	105.09	3223.96	176.97	105.84	3186.20	9.12	37.07	3167.58	7.41	40.51	2995.15	1.42	31.66	2164.20	-50.65	213.05	3222.55	38.73	1138.88	0.00	0.00	0.00	3225.85	6.64	1513.54	3307.42	125.97	1495.16	2142.77	-17.97	1442.73	2392.30	88.94	1467.58	711.42	-271.47	78.99	1312.13	-274.64	75.47	715.80
10.88000	2957.69	151.57	53.38	3178.30	153.13	61.85	2403.68	112.23	105.09	3223.96	176.97	105.84	3186.20	9.12	37.07	3171.11	6.58	42.01	2995.15	1.42	31.66	2164.20	-50.65	213.05	3222.55	38.73	1138.88	0.00	0.00	0.00	3225.85	6.64	1513.54	3307.42	125.97	1495.16	2142.77	-17.97	1442.73	2392.30	88.94	1467.58	711.48	-271.38	78.99	1312.33	-275.19	75.26	715.89
10.89000	2957.69	151.57	53.38	3178.30	153.13	61.85	2403.68	112.23	105.09	3223.96	176.97	105.84	3186.20	9.12	37.07	3175.68	5.07	44.25	2995.15	1.42	31.66	2164.20	-50.65	213.05	3222.55	38.73	1138.88	0.00	0.00	0.00	3225.85	6.64	1513.54	3307.42	125.97	1495.16	2142.77	-17.97	1442.73	2392.30	88.94	1467.58	711.35	-271.38	79.18	1312.33	-275.22	75.33	715.83
10.90000	2957.69	151.57	53.38	3178.30	153.13	61.85	2403.68	112.23	105.09	3223.96	176.97	105.84	3186.20	9.12	37.07	3181.50	2.82	47.45	2995.15	1.42	31.66	2164.20	-50.65	213.05	3222.55	38.73	1138.88	0.00	0.00	0.00	3225.85	6.64	1513.54	3307.42	125.97	1495.16	2142.77	-17.97	1442.73	2392.30	88.94	1467.58	711.33	-271.62	78.97	1312.09	-274.87	75.60	715.83
10.91000	2957.69	151.57	53.38	3178.30	153.13	61.85	2403.68	112.23	105.09	3223.96	176.97	105.84	3186.20	9.12	37.07	3189.84	-0.13	51.82	2995.15	1.42	31.66	2164.20	-50.65	213.05	3222.55	38.73	1138.88	0.00	0.00	0.00	3225.85	6.64	1513.54	3307.42	125.97	1495.16	2142.77	-17.97	1442.73	2392.30	88.94	1467.58	711.36	-271.62	78.85	1312.27	-275.06	75.42	715.90
10.92000	2957.69	151.57	53.38	3178.30	153.13	61.85	2403.68	112.23	105.09	3223.96	176.97	105.84	3186.20	9.12	37.07	3189.84	-0.13	51.82	2995.15	1.42	31.66	2164.20	-50.65	213.05	3222.55	38.73	1138.88	0.00	0.00	0.00	3225.85	6.64	1513.54	3307.42	125.97	1495.16	2142.77	-17.97	1442.73	2392.30	88.94	1467.58	711.43	-271.78	78.86	1312.31	-275.34	75.41	715.84
10.93000	2957.69	151.57	53.38	3178.30	153.13	61.85	2403.68	112.23	105.09	3223.96	176.97	105.84	3186.20	9.12	37.07	3189.84	-0.13	51.82	2995.15	1.42	31.66	2164.20	-50.65	213.05	3222.55	38.73	1138.88	0.00	0.00	0.00	3225.85	6.64	1513.54	3307.42	125.97	1495.16	2142.77	-17.97	1442.73	2392.30	88.94	1467.58	711.48	-271.98	78.93	1312.23	-274.80	75.38	715.87
10.94000	2957.69	151.57	53.38	3178.30	153.13	61.85	2403.68	112.23	105.09	3223.96	176.97	105.84	3186.20	9.12	37.07	3189.84	-0.13	51.82	2995.15	1.42	31.66	2164.20	-50.65	213.05	3222.55	38.73	1138.88	0.00	0.00	0.00	3225.85	6.64	1513.54	3307.42	125.97	1495.16	2142.77	-17.97	1442.73	2392.30	88.94	1467.58	711.44	-271.97	78.81	1312.29	-274.78	75.34	715.84
10.95000	2957.69	151.57	53.38	3178.30	153.13	61.85	2403.68	112.23	105.09	3223.96	176.97	105.84	3186.20	9.12	37.07	3189.84	-0.13	51.82	2995.15	1.42	31.66	2164.20	-50.65	213.05	3222.55	38.73	1138.88	0.00	0.00	0.00	3225.85	6.64	1513.54	3307.42	125.97	1495.16	2142.77	-17.97	1442.73	2392.30	88.94	1467.58	711.42	-271.10	78.98	1312.11	-274.25	75.63	715.78
10.96000	2957.69	151.57	53.38	3178.30	153.13	61.85	2403.68	112.23	105.09	3223.96	176.97	105.84	3186.20	9.12	37.07	3189.84	-0.13	51.82	2995.15	1.42	31.66	2164.20	-50.65	213.05	3222.55	38.73	1138.88	0.00	0.00	0.00	3225.85	6.64	1513.54	3307.42	125.97	1495.16	2142.77	-17.97	1442.73	2392.30	88.94	1467.58	711.41	-271.54	78.96	1312.28	-274.69	75.41	715.83
[truncated: 34 more rows]
[truncated: 35 more columns]
