# Supplementary material for: The impact of mobile phone use on where we look and how we walk when negotiating floor based obstacles
Source: PLoS One. 2017 Jun 30;12(6):e0179802. doi: 10.1371/journal.pone.0179802 (PMC5493336; doi:10.1371/journal.pone.0179802)
Supplement: S1 File — (ZIP) [file pone.0179802.s001.zip › Gait/PP10/SW obs no phone 3.txt]

CODAmotion Analysis Text
Codamotion Analysis Text Save of: SW obs no phone 3.mdf
Time	Markers
Time	1:LTOE.X	1:LTOE.Y	1:LTOE.Z	2:L2nd.X	2:L2nd.Y	2:L2nd.Z	3:LHEE.X	3:LHEE.Y	3:LHEE.Z	4:LANK.X	4:LANK.Y	4:LANK.Z	5:RTOE.X	5:RTOE.Y	5:RTOE.Z	6:R2nd.X	6:R2nd.Y	6:R2nd.Z	7:RHEE.X	7:RHEE.Y	7:RHEE.Z	8:RANK.X	8:RANK.Y	8:RANK.Z	9:STRN.X	9:STRN.Y	9:STRN.Z	10:Marker 10.X	10:Marker 10.Y	10:Marker 10.Z	11:FRHD.X	11:FRHD.Y	11:FRHD.Z	12:FLHD.X	12:FLHD.Y	12:FLHD.Z	13:BRHD.X	13:BRHD.Y	13:BRHD.Z	14:BLHD.X	14:BLHD.Y	14:BLHD.Z	15:BLSTEP.X	15:BLSTEP.Y	15:BLSTEP.Z	16:FLSTEP.X	16:FLSTEP.Y	16:FLSTEP.Z	17:BRSTEP.X
(s)	(mm)	(mm)	(mm)	(mm)	(mm)	(mm)	(mm)	(mm)	(mm)	(mm)	(mm)	(mm)	(mm)	(mm)	(mm)	(mm)	(mm)	(mm)	(mm)	(mm)	(mm)	(mm)	(mm)	(mm)	(mm)	(mm)	(mm)	(mm)	(mm)	(mm)	(mm)	(mm)	(mm)	(mm)	(mm)	(mm)	(mm)	(mm)	(mm)	(mm)	(mm)	(mm)	(mm)	(mm)	(mm)	(mm)	(mm)	(mm)	(mm)
0.00000	-3553.93	249.24	32.11	-3614.50	251.98	35.44	-3452.33	114.68	-1.95	-3537.67	192.46	72.25	-3058.84	27.08	29.66	-3180.98	37.97	36.92	-3393.67	381.03	0.95	-3306.99	362.75	34.82	-3617.86	146.39	1097.13	0.00	0.00	0.00	-3814.49	22.33	1473.43	-3772.80	-17.50	1465.24	-2845.99	128.99	1135.75	-3627.05	64.38	1450.06	540.08	-227.31	59.89	973.68	-221.70	56.89	535.47
0.01000	-3553.93	249.24	32.11	-3614.50	251.98	35.44	-3452.33	114.68	-1.95	-3537.67	192.46	72.25	-3058.84	27.08	29.66	-3180.98	37.97	36.92	-3393.67	381.03	0.95	-3306.99	362.75	34.82	-3617.86	146.39	1097.13	0.00	0.00	0.00	-3814.49	22.33	1473.43	-3772.80	-17.50	1465.24	-2845.99	128.99	1135.75	-3627.05	64.38	1450.06	540.08	-227.31	59.89	973.68	-221.70	56.89	535.47
0.02000	-3553.93	249.24	32.11	-3614.50	251.98	35.44	-3452.33	114.68	-1.95	-3537.67	192.46	72.25	-3058.84	27.08	29.66	-3180.98	37.97	36.92	-3393.67	381.03	0.95	-3306.99	362.75	34.82	-3617.86	146.39	1097.13	0.00	0.00	0.00	-3814.49	22.33	1473.43	-3772.80	-17.50	1465.24	-2845.99	128.99	1135.75	-3627.05	64.38	1450.06	540.08	-227.31	59.89	973.68	-221.70	56.89	535.47
0.03000	-3553.93	249.24	32.11	-3614.50	251.98	35.44	-3452.39	114.68	-1.94	-3537.67	192.46	72.25	-3058.84	27.08	29.66	-3180.98	37.97	36.92	-3394.01	381.08	0.96	-3307.46	362.80	34.82	-3617.86	146.39	1097.13	0.00	0.00	0.00	-3814.49	22.33	1473.43	-3772.80	-17.50	1465.24	-2846.74	129.03	1136.04	-3627.05	64.38	1450.06	540.25	-227.38	59.91	974.01	-221.77	56.91	535.68
0.04000	-3553.93	249.24	32.11	-3614.50	251.98	35.44	-3508.31	120.89	9.32	-3537.67	192.46	72.25	-3058.84	27.08	29.66	-3180.98	37.97	36.92	-3732.63	427.66	10.74	-3773.72	412.90	36.48	-3617.86	146.39	1097.13	0.00	0.00	0.00	-3814.49	22.33	1473.43	-3772.80	-17.50	1465.24	-3594.08	162.67	1432.50	-3627.05	64.38	1450.06	711.79	-299.46	79.02	1312.48	-298.80	76.75	738.78
0.05000	-3553.93	249.24	32.11	-3614.50	251.98	35.44	-3453.23	121.52	16.77	-3537.67	192.46	72.25	-3058.84	27.08	29.66	-3180.98	37.97	36.92	-3735.35	426.72	10.80	-3748.19	410.88	40.71	-3617.86	146.39	1097.13	0.00	0.00	0.00	-3814.49	22.33	1473.43	-3772.80	-17.50	1465.24	-3565.13	161.59	1431.27	-3627.05	64.38	1450.06	711.45	-299.82	78.92	1312.40	-298.78	76.60	738.80
0.06000	-3553.93	249.24	32.11	-3614.50	251.98	35.44	-3499.23	121.20	9.96	-3537.67	192.46	72.25	-3058.84	27.08	29.66	-3180.98	37.97	36.92	-3743.45	427.72	9.45	-3746.20	411.12	40.63	-3617.86	146.39	1097.13	0.00	0.00	0.00	-3814.49	22.33	1473.43	-3772.80	-17.50	1465.24	-3547.37	161.77	1430.96	-3627.05	64.38	1450.06	711.75	-299.75	78.97	1312.79	-298.49	76.77	738.83
0.07000	-3553.93	249.24	32.11	-3614.50	251.98	35.44	-3504.78	121.65	10.86	-3537.67	192.46	72.25	-3058.84	27.08	29.66	-3180.98	37.97	36.92	-3747.82	427.07	8.66	-3756.52	411.90	38.14	-3617.86	146.39	1097.13	0.00	0.00	0.00	-3814.49	22.33	1473.43	-3772.80	-17.50	1465.24	-3588.88	161.56	1430.86	-3627.05	64.38	1450.06	711.13	-299.70	78.68	1312.99	-298.77	76.77	738.81
0.08000	-3553.93	249.24	32.11	-3614.50	251.98	35.44	-3499.36	120.90	11.46	-3537.67	192.46	72.25	-3058.84	27.08	29.66	-3180.98	37.97	36.92	-3758.16	428.90	6.91	-3743.56	411.12	40.88	-3617.86	146.39	1097.13	0.00	0.00	0.00	-3814.49	22.33	1473.43	-3772.80	-17.50	1465.24	-3562.47	162.02	1431.50	-3627.05	64.38	1450.06	711.48	-299.39	78.91	1312.39	-298.77	76.55	738.77
0.09000	-3553.93	249.24	32.11	-3614.50	251.98	35.44	-3512.65	121.44	7.38	-3537.67	192.46	72.25	-3058.84	27.08	29.66	-3180.98	37.97	36.92	-3730.61	427.15	10.98	-3736.85	411.05	42.35	-3617.86	146.39	1097.13	0.00	0.00	0.00	-3814.49	22.33	1473.43	-3772.80	-17.50	1465.24	-3577.10	160.04	1432.19	-3627.05	64.38	1450.06	710.90	-299.60	78.69	1312.31	-299.08	76.50	738.78
0.10000	-3553.93	249.24	32.11	-3614.50	251.98	35.44	-3505.56	121.13	8.12	-3537.67	192.46	72.25	-3058.84	27.08	29.66	-3180.98	37.97	36.92	-3711.67	426.90	13.74	-3732.91	411.77	42.41	-3617.86	146.39	1097.13	0.00	0.00	0.00	-3814.49	22.33	1473.43	-3772.80	-17.50	1465.24	-3558.55	161.58	1430.18	-3627.05	64.38	1450.06	711.22	-299.70	78.84	1312.13	-298.77	76.55	738.82
0.11000	-3553.93	249.24	32.11	-3614.50	251.98	35.44	-3477.35	119.74	13.52	-3537.67	192.46	72.25	-3058.84	27.08	29.66	-3180.98	37.97	36.92	-3756.83	428.04	8.42	-3740.76	412.19	41.26	-3617.86	146.39	1097.13	0.00	0.00	0.00	-3814.49	22.33	1473.43	-3772.80	-17.50	1465.24	-3577.92	161.41	1430.92	-3627.05	64.38	1450.06	711.74	-299.57	78.90	1312.07	-298.82	76.43	738.73
0.12000	-3553.93	249.24	32.11	-3614.50	251.98	35.44	-3491.51	120.51	10.98	-3537.67	192.46	72.25	-3058.84	27.08	29.66	-3180.98	37.97	36.92	-3731.76	427.94	10.64	-3753.46	411.92	39.81	-3617.86	146.39	1097.13	0.00	0.00	0.00	-3814.49	22.33	1473.43	-3772.80	-17.50	1465.24	-3561.61	160.25	1431.15	-3627.05	64.38	1450.06	711.52	-299.56	78.71	1312.69	-298.88	76.69	738.80
0.13000	-3553.93	249.24	32.11	-3614.50	251.98	35.44	-3497.06	121.51	10.37	-3537.67	192.46	72.25	-3058.84	27.08	29.66	-3180.98	37.97	36.92	-3749.11	427.76	8.04	-3749.10	412.71	39.97	-3617.86	146.39	1097.13	0.00	0.00	0.00	-3814.49	22.33	1473.43	-3772.80	-17.50	1465.24	-3553.40	159.37	1430.13	-3627.05	64.38	1450.06	711.86	-299.51	78.98	1312.68	-298.82	76.80	738.82
0.14000	-3553.93	249.24	32.11	-3614.50	251.98	35.44	-3504.27	120.36	8.65	-3537.67	192.46	72.25	-3058.84	27.08	29.66	-3180.98	37.97	36.92	-3729.83	427.90	11.20	-3743.74	412.57	40.65	-3617.86	146.39	1097.13	0.00	0.00	0.00	-3814.49	22.33	1473.43	-3772.80	-17.50	1465.24	-3549.04	160.50	1429.94	-3627.05	64.38	1450.06	710.95	-299.65	78.79	1311.70	-298.79	76.60	738.83
0.15000	-3553.93	249.24	32.11	-3614.50	251.98	35.44	-3448.88	120.76	17.32	-3537.67	192.46	72.25	-3058.84	27.08	29.66	-3180.98	37.97	36.92	-3774.28	428.30	5.33	-3752.32	412.01	39.81	-3617.86	146.39	1097.13	0.00	0.00	0.00	-3814.49	22.33	1473.43	-3772.80	-17.50	1465.24	-3574.02	160.53	1431.00	-3627.05	64.38	1450.06	711.76	-299.48	78.98	1312.52	-298.78	76.84	738.80
0.16000	-3553.93	249.24	32.11	-3614.50	251.98	35.44	-3458.94	120.98	16.43	-3537.67	192.46	72.25	-3058.84	27.08	29.66	-3180.98	37.97	36.92	-3759.19	427.34	7.03	-3761.02	412.47	38.54	-3617.86	146.39	1097.13	0.00	0.00	0.00	-3814.49	22.33	1473.43	-3772.80	-17.50	1465.24	-3570.00	161.63	1431.53	-3627.05	64.38	1450.06	711.43	-299.41	78.82	1312.71	-299.01	76.62	738.75
0.17000	-3553.93	249.24	32.11	-3614.50	251.98	35.44	-3497.65	120.97	9.53	-3537.67	192.46	72.25	-3058.84	27.08	29.66	-3180.98	37.97	36.92	-3754.62	427.89	7.83	-3762.71	412.77	38.76	-3617.86	146.39	1097.13	0.00	0.00	0.00	-3814.49	22.33	1473.43	-3772.80	-17.50	1465.24	-3572.15	161.45	1432.50	-3627.05	64.38	1450.06	712.13	-299.46	79.01	1312.67	-298.81	76.71	738.78
0.18000	-3553.93	249.24	32.11	-3614.50	251.98	35.44	-3506.94	121.25	8.70	-3537.67	192.46	72.25	-3058.84	27.08	29.66	-3180.98	37.97	36.92	-3751.87	427.08	9.15	-3754.40	413.37	39.48	-3617.86	146.39	1097.13	0.00	0.00	0.00	-3814.49	22.33	1473.43	-3772.80	-17.50	1465.24	-3566.11	160.63	1431.48	-3627.05	64.38	1450.06	711.12	-299.75	78.74	1312.24	-298.80	76.70	738.72
0.19000	-3553.93	249.24	32.11	-3614.50	251.98	35.44	-3487.85	121.85	11.32	-3537.67	192.46	72.25	-3058.84	27.08	29.66	-3180.98	37.97	36.92	-3745.43	428.37	8.71	-3759.69	412.81	39.05	-3617.86	146.39	1097.13	0.00	0.00	0.00	-3814.49	22.33	1473.43	-3772.80	-17.50	1465.24	-3567.81	161.21	1432.43	-3627.05	64.38	1450.06	711.74	-299.82	78.80	1312.28	-298.74	76.74	738.76
0.20000	-3553.93	249.24	32.11	-3614.50	251.98	35.44	-3497.01	121.79	10.40	-3537.67	192.46	72.25	-3058.84	27.08	29.66	-3180.98	37.97	36.92	-3739.01	427.47	9.88	-3757.16	412.09	38.76	-3617.86	146.39	1097.13	0.00	0.00	0.00	-3814.49	22.33	1473.43	-3772.80	-17.50	1465.24	-3575.64	161.55	1432.47	-3627.05	64.38	1450.06	710.67	-299.67	78.71	1312.37	-298.85	76.52	738.85
0.21000	-3553.93	249.24	32.11	-3614.50	251.98	35.44	-3457.09	122.10	16.23	-3537.67	192.46	72.25	-3058.84	27.08	29.66	-3180.98	37.97	36.92	-3720.22	428.03	11.58	-3747.60	412.10	41.23	-3617.86	146.39	1097.13	0.00	0.00	0.00	-3814.49	22.33	1473.43	-3772.80	-17.50	1465.24	-3553.58	161.75	1431.17	-3627.05	64.38	1450.06	711.32	-299.73	78.71	1312.11	-298.89	76.44	738.81
0.22000	-3553.93	249.24	32.11	-3614.50	251.98	35.44	-3491.01	120.23	10.42	-3537.67	192.46	72.25	-3058.84	27.08	29.66	-3180.98	37.97	36.92	-3716.58	427.10	13.16	-3727.82	412.02	44.36	-3617.86	146.39	1097.13	0.00	0.00	0.00	-3814.49	22.33	1473.43	-3772.80	-17.50	1465.24	-3553.35	160.27	1430.88	-3627.05	64.38	1450.06	712.02	-299.60	79.07	1312.07	-298.84	76.67	738.81
0.23000	-3553.93	249.24	32.11	-3614.50	251.98	35.44	-3468.79	119.54	14.80	-3537.67	192.46	72.25	-3058.84	27.08	29.66	-3180.98	37.97	36.92	-3761.13	428.35	6.67	-3752.87	412.20	39.92	-3617.86	146.39	1097.13	0.00	0.00	0.00	-3814.49	22.33	1473.43	-3772.80	-17.50	1465.24	-3546.65	160.15	1430.95	-3627.05	64.38	1450.06	711.08	-299.51	78.64	1312.27	-298.96	76.75	738.84
0.24000	-3553.93	249.24	32.11	-3614.50	251.98	35.44	-3471.85	121.65	14.33	-3537.67	192.46	72.25	-3058.84	27.08	29.66	-3180.98	37.97	36.92	-3775.74	429.53	5.85	-3750.61	412.19	39.84	-3617.86	146.39	1097.13	0.00	0.00	0.00	-3814.49	22.33	1473.43	-3772.80	-17.50	1465.24	-3586.92	161.15	1431.57	-3627.05	64.38	1450.06	711.53	-299.58	78.83	1312.08	-298.96	76.46	738.76
0.25000	-3553.93	249.24	32.11	-3614.50	251.98	35.44	-3478.01	123.63	13.12	-3537.67	192.46	72.25	-3058.84	27.08	29.66	-3180.98	37.97	36.92	-3769.17	429.12	6.29	-3750.87	411.93	39.35	-3617.86	146.39	1097.13	0.00	0.00	0.00	-3814.49	22.33	1473.43	-3772.80	-17.50	1465.24	-3586.36	160.26	1431.78	-3627.05	64.38	1450.06	711.35	-299.81	78.78	1312.32	-299.12	76.48	738.73
0.26000	-3553.93	249.24	32.11	-3614.50	251.98	35.44	-3504.81	122.35	11.09	-3537.67	192.46	72.25	-3058.84	27.08	29.66	-3180.98	37.97	36.92	-3733.49	427.01	10.88	-3759.68	412.22	39.41	-3617.86	146.39	1097.13	0.00	0.00	0.00	-3814.49	22.33	1473.43	-3772.80	-17.50	1465.24	-3539.23	159.84	1431.44	-3627.05	64.38	1450.06	711.56	-299.75	78.89	1312.48	-298.94	76.64	738.78
0.27000	-3553.93	249.24	32.11	-3614.50	251.98	35.44	-3528.81	119.90	6.22	-3537.67	192.46	72.25	-3058.84	27.08	29.66	-3180.98	37.97	36.92	-3737.89	426.42	9.86	-3762.46	413.15	39.02	-3617.86	146.39	1097.13	0.00	0.00	0.00	-3814.49	22.33	1473.43	-3772.80	-17.50	1465.24	-3533.48	159.87	1430.81	-3627.05	64.38	1450.06	711.78	-299.78	79.02	1312.45	-298.98	76.59	738.79
0.28000	-3553.93	249.24	32.11	-3614.50	251.98	35.44	-3527.39	120.02	4.43	-3537.67	192.46	72.25	-3058.84	27.08	29.66	-3180.98	37.97	36.92	-3740.92	427.45	7.90	-3750.22	412.54	40.26	-3617.86	146.39	1097.13	0.00	0.00	0.00	-3814.49	22.33	1473.43	-3772.80	-17.50	1465.24	-3568.39	160.32	1431.57	-3627.05	64.38	1450.06	711.78	-299.49	79.11	1312.38	-298.84	76.48	738.78
0.29000	-3553.93	249.24	32.11	-3614.50	251.98	35.44	-3500.99	121.03	10.62	-3537.67	192.46	72.25	-3058.84	27.08	29.66	-3180.98	37.97	36.92	-3729.95	427.24	10.21	-3748.70	412.08	40.27	-3617.86	146.39	1097.13	0.00	0.00	0.00	-3814.49	22.33	1473.43	-3772.80	-17.50	1465.24	-3586.23	160.47	1432.09	-3627.05	64.38	1450.06	710.98	-299.89	78.67	1311.58	-298.68	76.48	738.74
0.30000	-3553.93	249.24	32.11	-3614.50	251.98	35.44	-3495.04	122.19	10.23	-3537.67	192.46	72.25	-3058.84	27.08	29.66	-3180.98	37.97	36.92	-3754.06	428.72	6.19	-3736.35	412.52	42.07	-3617.86	146.39	1097.13	0.00	0.00	0.00	-3814.49	22.33	1473.43	-3772.80	-17.50	1465.24	-3543.51	160.92	1431.41	-3627.05	64.38	1450.06	710.94	-299.61	78.68	1312.43	-298.52	76.90	738.77
0.31000	-3553.93	249.24	32.11	-3614.50	251.98	35.44	-3464.44	122.48	14.28	-3537.67	192.46	72.25	-3058.84	27.08	29.66	-3180.98	37.97	36.92	-3739.02	427.91	9.83	-3763.06	412.27	38.54	-3617.86	146.39	1097.13	0.00	0.00	0.00	-3814.49	22.33	1473.43	-3772.80	-17.50	1465.24	-3534.79	161.02	1430.41	-3627.05	64.38	1450.06	710.49	-299.52	78.61	1312.79	-298.78	76.79	738.82
0.32000	-3553.93	249.24	32.11	-3614.50	251.98	35.44	-3472.18	123.07	14.09	-3537.67	192.46	72.25	-3058.84	27.08	29.66	-3180.98	37.97	36.92	-3742.26	427.94	8.73	-3752.73	412.01	40.55	-3617.86	146.39	1097.13	0.00	0.00	0.00	-3814.49	22.33	1473.43	-3772.80	-17.50	1465.24	-3542.46	163.27	1431.32	-3627.05	64.38	1450.06	711.31	-299.66	78.80	1313.01	-298.95	76.85	738.80
0.33000	-3553.93	249.24	32.11	-3614.50	251.98	35.44	-3502.14	120.56	10.48	-3537.67	192.46	72.25	-3058.84	27.08	29.66	-3180.98	37.97	36.92	-3754.20	429.44	8.71	-3740.81	411.72	41.32	-3617.86	146.39	1097.13	0.00	0.00	0.00	-3814.49	22.33	1473.43	-3772.80	-17.50	1465.24	-3554.50	162.55	1431.81	-3627.05	64.38	1450.06	711.36	-299.74	78.88	1312.47	-298.69	76.66	738.81
0.34000	-3553.93	249.24	32.11	-3614.50	251.98	35.44	-3496.90	120.23	10.52	-3537.67	192.46	72.25	-3058.84	27.08	29.66	-3180.98	37.97	36.92	-3763.83	429.13	6.73	-3764.17	411.50	38.14	-3617.86	146.39	1097.13	0.00	0.00	0.00	-3814.49	22.33	1473.43	-3772.80	-17.50	1465.24	-3569.98	161.40	1432.03	-3627.05	64.38	1450.06	711.29	-299.46	78.88	1312.01	-298.41	76.54	738.76
0.35000	-3553.93	249.24	32.11	-3614.50	251.98	35.44	-3486.82	120.36	12.93	-3537.67	192.46	72.25	-3058.84	27.08	29.66	-3180.98	37.97	36.92	-3749.70	429.40	8.10	-3746.12	411.91	40.41	-3617.86	146.39	1097.13	0.00	0.00	0.00	-3814.49	22.33	1473.43	-3772.80	-17.50	1465.24	-3592.57	161.67	1432.14	-3627.05	64.38	1450.06	711.70	-299.51	79.03	1312.10	-298.81	76.64	738.81
0.36000	-3553.93	249.24	32.11	-3614.50	251.98	35.44	-3469.48	121.23	14.67	-3537.67	192.46	72.25	-3058.84	27.08	29.66	-3180.98	37.97	36.92	-3748.19	427.78	7.80	-3740.81	412.03	41.46	-3617.86	146.39	1097.13	0.00	0.00	0.00	-3814.49	22.33	1473.43	-3772.80	-17.50	1465.24	-3572.82	162.28	1431.15	-3627.05	64.38	1450.06	711.73	-299.63	78.94	1312.35	-298.96	76.53	738.79
0.37000	-3553.93	249.24	32.11	-3614.50	251.98	35.44	-3499.59	121.99	10.81	-3537.67	192.46	72.25	-3058.84	27.08	29.66	-3180.98	37.97	36.92	-3721.73	426.91	12.49	-3739.32	411.09	41.13	-3617.86	146.39	1097.13	0.00	0.00	0.00	-3814.49	22.33	1473.43	-3772.80	-17.50	1465.24	-3555.08	160.99	1432.60	-3627.05	64.38	1450.06	710.98	-299.76	78.96	1312.12	-298.68	76.61	738.80
0.38000	-3553.93	249.24	32.11	-3614.50	251.98	35.44	-3490.69	121.78	10.66	-3537.67	192.46	72.25	-3058.84	27.08	29.66	-3180.98	37.97	36.92	-3741.15	428.56	10.47	-3744.06	411.98	40.84	-3617.86	146.39	1097.13	0.00	0.00	0.00	-3814.49	22.33	1473.43	-3772.80	-17.50	1465.24	-3558.66	162.35	1432.63	-3627.05	64.38	1450.06	711.10	-299.58	79.05	1311.86	-298.74	76.56	738.81
0.39000	-3553.93	249.24	32.11	-3614.50	251.98	35.44	-3493.23	121.19	10.65	-3537.67	192.46	72.25	-3058.84	27.08	29.66	-3180.98	37.97	36.92	-3734.96	427.62	11.10	-3735.22	410.96	41.83	-3617.86	146.39	1097.13	0.00	0.00	0.00	-3814.49	22.33	1473.43	-3772.80	-17.50	1465.24	-3553.78	161.58	1431.68	-3627.05	64.38	1450.06	711.01	-299.67	78.86	1312.19	-298.96	76.74	738.77
0.40000	-3553.93	249.24	32.11	-3614.50	251.98	35.44	-3483.78	121.80	12.17	-3537.67	192.46	72.25	-3058.84	27.08	29.66	-3180.98	37.97	36.92	-3727.02	426.56	11.11	-3746.85	412.25	40.49	-3617.86	146.39	1097.13	0.00	0.00	0.00	-3814.49	22.33	1473.43	-3772.80	-17.50	1465.24	-3574.92	163.15	1432.35	-3627.05	64.38	1450.06	711.21	-299.60	78.84	1312.16	-298.71	76.66	738.80
0.41000	-3553.93	249.24	32.11	-3614.50	251.98	35.44	-3507.19	120.97	9.31	-3537.67	192.46	72.25	-3058.84	27.08	29.66	-3180.98	37.97	36.92	-3743.75	428.49	9.15	-3753.02	412.56	39.98	-3617.86	146.39	1097.13	0.00	0.00	0.00	-3814.49	22.33	1473.43	-3772.80	-17.50	1465.24	-3567.22	163.37	1432.29	-3627.05	64.38	1450.06	711.18	-299.51	78.79	1312.28	-299.18	76.58	738.80
0.42000	-3553.93	249.24	32.11	-3614.50	251.98	35.44	-3472.92	120.17	14.49	-3537.67	192.46	72.25	-3058.84	27.08	29.66	-3180.98	37.97	36.92	-3752.26	428.05	8.13	-3739.62	411.69	41.79	-3617.86	146.39	1097.13	0.00	0.00	0.00	-3814.49	22.33	1473.43	-3772.80	-17.50	1465.24	-3565.72	163.27	1431.17	-3627.05	64.38	1450.06	711.44	-299.38	78.80	1312.52	-299.14	76.59	738.81
0.43000	-3553.93	249.24	32.11	-3614.50	251.98	35.44	-3504.29	121.16	11.54	-3537.67	192.46	72.25	-3058.84	27.08	29.66	-3180.98	37.97	36.92	-3744.62	426.71	8.67	-3767.43	412.16	37.53	-3617.86	146.39	1097.13	0.00	0.00	0.00	-3814.49	22.33	1473.43	-3772.80	-17.50	1465.24	-3557.61	163.01	1431.89	-3627.05	64.38	1450.06	711.83	-299.49	78.94	1312.59	-298.68	76.83	738.78
0.44000	-3553.93	249.24	32.11	-3614.50	251.98	35.44	-3509.57	121.50	8.98	-3537.67	192.46	72.25	-3058.84	27.08	29.66	-3180.98	37.97	36.92	-3785.94	430.03	3.31	-3759.16	411.14	38.90	-3617.86	146.39	1097.13	0.00	0.00	0.00	-3814.49	22.33	1473.43	-3772.80	-17.50	1465.24	-3570.71	162.15	1432.12	-3627.05	64.38	1450.06	711.49	-299.68	78.87	1312.00	-298.56	76.63	738.76
0.45000	-3553.93	249.24	32.11	-3614.50	251.98	35.44	-3484.56	118.82	11.97	-3537.67	192.46	72.25	-3058.84	27.08	29.66	-3180.98	37.97	36.92	-3741.59	428.42	9.99	-3735.83	412.06	42.59	-3617.86	146.39	1097.13	0.00	0.00	0.00	-3814.49	22.33	1473.43	-3772.80	-17.50	1465.24	-3562.73	162.10	1432.37	-3627.05	64.38	1450.06	711.21	-299.38	78.86	1312.16	-298.53	76.77	738.77
0.46000	-3553.93	249.24	32.11	-3614.50	251.98	35.44	-3542.49	121.63	3.62	-3537.67	192.46	72.25	-3058.84	27.08	29.66	-3180.98	37.97	36.92	-3722.52	427.92	11.40	-3752.11	413.06	39.91	-3617.86	146.39	1097.13	0.00	0.00	0.00	-3814.49	22.33	1473.43	-3772.80	-17.50	1465.24	-3588.83	163.46	1431.30	-3627.05	64.38	1450.06	711.25	-299.57	79.00	1312.29	-298.92	76.70	738.78
0.47000	-3553.93	249.24	32.11	-3614.50	251.98	35.44	-3488.85	122.22	12.12	-3537.67	192.46	72.25	-3058.84	27.08	29.66	-3180.98	37.97	36.92	-3755.87	428.48	7.78	-3743.68	412.02	41.48	-3617.86	146.39	1097.13	0.00	0.00	0.00	-3814.49	22.33	1473.43	-3772.80	-17.50	1465.24	-3561.85	163.46	1432.48	-3627.05	64.38	1450.06	711.34	-299.57	79.09	1312.48	-298.81	76.63	738.75
0.48000	-3553.93	249.24	32.11	-3614.50	251.98	35.44	-3497.51	120.13	11.35	-3537.67	192.46	72.25	-3058.84	27.08	29.66	-3180.98	37.97	36.92	-3753.32	427.74	8.92	-3749.40	411.93	40.04	-3617.86	146.39	1097.13	0.00	0.00	0.00	-3814.49	22.33	1473.43	-3772.80	-17.50	1465.24	-3538.07	163.03	1431.36	-3627.05	64.38	1450.06	711.04	-299.91	78.86	1311.99	-298.59	76.69	738.79
0.49000	-3553.93	249.24	32.11	-3614.50	251.98	35.44	-3474.02	121.10	14.04	-3537.67	192.46	72.25	-3058.84	27.08	29.66	-3180.98	37.97	36.92	-3721.70	427.48	13.04	-3761.88	412.90	37.48	-3617.86	146.39	1097.13	0.00	0.00	0.00	-3814.49	22.33	1473.43	-3772.80	-17.50	1465.24	-3558.76	163.38	1432.32	-3627.05	64.38	1450.06	711.66	-299.49	78.90	1312.43	-298.67	76.60	738.77
0.50000	-3553.93	249.24	32.11	-3614.50	251.98	35.44	-3484.75	122.33	11.66	-3537.67	192.46	72.25	-3058.84	27.08	29.66	-3180.98	37.97	36.92	-3744.56	427.35	8.37	-3744.68	412.04	40.27	-3617.86	146.39	1097.13	0.00	0.00	0.00	-3814.49	22.33	1473.43	-3772.80	-17.50	1465.24	-3558.34	163.84	1432.06	-3627.05	64.38	1450.06	711.51	-299.76	78.79	1312.07	-299.04	76.52	738.79
0.51000	-3553.93	249.24	32.11	-3614.50	251.98	35.44	-3464.19	118.53	16.16	-3537.67	192.46	72.25	-3058.84	27.08	29.66	-3180.98	37.97	36.92	-3781.25	428.70	3.60	-3743.50	411.49	41.00	-3617.86	146.39	1097.13	0.00	0.00	0.00	-3814.49	22.33	1473.43	-3772.80	-17.50	1465.24	-3582.89	163.31	1432.14	-3627.05	64.38	1450.06	711.51	-299.57	78.88	1312.56	-298.80	76.88	738.75
0.52000	-3553.93	249.24	32.11	-3614.50	251.98	35.44	-3478.49	120.65	13.26	-3537.67	192.46	72.25	-3058.84	27.08	29.66	-3180.98	37.97	36.92	-3734.32	426.47	10.01	-3731.77	412.13	43.56	-3617.86	146.39	1097.13	0.00	0.00	0.00	-3814.49	22.33	1473.43	-3772.80	-17.50	1465.24	-3561.87	162.26	1431.53	-3627.05	64.38	1450.06	711.60	-299.72	78.95	1312.32	-298.58	76.73	738.76
0.53000	-3553.93	249.24	32.11	-3614.50	251.98	35.44	-3518.98	120.10	6.32	-3537.67	192.46	72.25	-3058.84	27.08	29.66	-3180.98	37.97	36.92	-3752.76	428.28	8.10	-3751.76	412.33	40.40	-3617.86	146.39	1097.13	0.00	0.00	0.00	-3814.49	22.33	1473.43	-3772.80	-17.50	1465.24	-3571.50	161.87	1431.00	-3627.05	64.38	1450.06	711.96	-299.85	78.96	1312.50	-298.96	76.71	738.78
0.54000	-3553.93	249.24	32.11	-3614.50	251.98	35.44	-3457.89	121.06	17.12	-3537.67	192.46	72.25	-3058.84	27.08	29.66	-3180.98	37.97	36.92	-3763.51	428.57	6.21	-3737.85	411.01	42.00	-3617.86	146.39	1097.13	0.00	0.00	0.00	-3814.49	22.33	1473.43	-3772.80	-17.50	1465.24	-3536.27	163.21	1431.27	-3627.05	64.38	1450.06	711.89	-299.52	78.95	1312.36	-298.99	76.71	738.82
0.55000	-3553.93	249.24	32.11	-3614.50	251.98	35.44	-3515.51	120.82	6.98	-3537.67	192.46	72.25	-3058.84	27.08	29.66	-3180.98	37.97	36.92	-3731.04	425.86	11.24	-3739.52	411.79	41.41	-3617.86	146.39	1097.13	0.00	0.00	0.00	-3814.49	22.33	1473.43	-3772.80	-17.50	1465.24	-3549.84	163.77	1431.65	-3627.05	64.38	1450.06	711.84	-299.55	79.02	1312.55	-298.95	76.70	738.75
0.56000	-3553.93	249.24	32.11	-3614.50	251.98	35.44	-3493.27	121.40	10.30	-3537.67	192.46	72.25	-3058.84	27.08	29.66	-3180.98	37.97	36.92	-3751.68	429.07	7.83	-3734.80	411.18	42.67	-3617.86	146.39	1097.13	0.00	0.00	0.00	-3814.49	22.33	1473.43	-3772.80	-17.50	1465.24	-3573.24	164.73	1431.49	-3627.05	64.38	1450.06	711.11	-299.42	78.88	1312.26	-298.93	76.67	738.83
0.57000	-3553.93	249.24	32.11	-3614.50	251.98	35.44	-3461.72	121.84	15.93	-3537.67	192.46	72.25	-3058.84	27.08	29.66	-3180.98	37.97	36.92	-3769.29	429.46	4.72	-3756.18	412.20	38.94	-3617.86	146.39	1097.13	0.00	0.00	0.00	-3814.49	22.33	1473.43	-3772.80	-17.50	1465.24	-3549.62	163.36	1431.45	-3627.05	64.38	1450.06	711.69	-299.29	79.02	1312.55	-299.01	76.61	738.81
0.58000	-3553.93	249.24	32.11	-3614.50	251.98	35.44	-3470.97	120.21	14.59	-3537.67	192.46	72.25	-3058.84	27.08	29.66	-3180.98	37.97	36.92	-3728.87	428.03	10.42	-3761.31	412.66	38.44	-3617.86	146.39	1097.13	0.00	0.00	0.00	-3814.49	22.33	1473.43	-3772.80	-17.50	1465.24	-3572.65	163.69	1432.26	-3627.05	64.38	1450.06	711.16	-299.68	78.74	1312.36	-299.36	76.39	738.80
0.59000	-3553.93	249.24	32.11	-3614.50	251.98	35.44	-3489.71	120.43	10.89	-3537.67	192.46	72.25	-3058.84	27.08	29.66	-3180.98	37.97	36.92	-3753.92	428.87	7.75	-3761.72	412.64	38.11	-3617.86	146.39	1097.13	0.00	0.00	0.00	-3814.49	22.33	1473.43	-3772.80	-17.50	1465.24	-3568.74	163.95	1430.48	-3627.05	64.38	1450.06	711.75	-299.58	78.99	1312.51	-299.05	76.71	738.81
0.60000	-3553.93	249.24	32.11	-3614.50	251.98	35.44	-3493.94	121.36	9.49	-3537.67	192.46	72.25	-3058.84	27.08	29.66	-3180.98	37.97	36.92	-3726.69	425.45	10.62	-3750.75	411.39	39.90	-3617.86	146.39	1097.13	0.00	0.00	0.00	-3814.49	22.33	1473.43	-3772.80	-17.50	1465.24	-3545.65	164.44	1430.55	-3627.05	64.38	1450.06	711.39	-299.39	78.94	1312.09	-298.81	76.63	738.80
0.61000	-3553.93	249.24	32.11	-3614.50	251.98	35.44	-3456.61	122.05	16.72	-3537.67	192.46	72.25	-3058.84	27.08	29.66	-3180.98	37.97	36.92	-3746.37	427.63	9.07	-3733.11	410.99	43.02	-3617.86	146.39	1097.13	0.00	0.00	0.00	-3814.49	22.33	1473.43	-3772.80	-17.50	1465.24	-3540.26	163.57	1431.90	-3627.05	64.38	1450.06	711.15	-299.60	78.87	1312.27	-298.82	76.80	738.79
0.62000	-3553.93	249.24	32.11	-3614.50	251.98	35.44	-3522.06	118.83	6.85	-3537.67	192.46	72.25	-3058.84	27.08	29.66	-3180.98	37.97	36.92	-3739.30	427.25	10.04	-3748.10	410.87	41.24	-3617.86	146.39	1097.13	0.00	0.00	0.00	-3814.49	22.33	1473.43	-3772.80	-17.50	1465.24	-3561.85	162.44	1431.73	-3627.05	64.38	1450.06	711.22	-299.34	78.89	1312.62	-298.61	76.81	738.78
0.63000	-3553.93	249.24	32.11	-3614.50	251.98	35.44	-3464.57	119.62	15.91	-3537.67	192.46	72.25	-3058.84	27.08	29.66	-3180.98	37.97	36.92	-3737.88	428.41	10.38	-3738.51	412.05	41.66	-3617.86	146.39	1097.13	0.00	0.00	0.00	-3814.49	22.33	1473.43	-3772.80	-17.50	1465.24	-3542.38	163.28	1431.42	-3627.05	64.38	1450.06	711.29	-299.59	78.86	1311.98	-299.09	76.31	738.77
0.64000	-3553.93	249.24	32.11	-3614.50	251.98	35.44	-3483.21	119.50	12.99	-3537.67	192.46	72.25	-3058.84	27.08	29.66	-3180.98	37.97	36.92	-3748.18	428.15	7.75	-3738.63	411.79	41.63	-3617.86	146.39	1097.13	0.00	0.00	0.00	-3814.49	22.33	1473.43	-3772.80	-17.50	1465.24	-3568.02	164.00	1431.13	-3627.05	64.38	1450.06	711.39	-299.46	78.92	1312.56	-298.69	76.69	738.77
0.65000	-3553.93	249.24	32.11	-3614.50	251.98	35.44	-3494.87	122.47	10.52	-3537.67	192.46	72.25	-3058.84	27.08	29.66	-3180.98	37.97	36.92	-3758.75	429.20	5.81	-3758.18	411.81	39.52	-3617.86	146.39	1097.13	0.00	0.00	0.00	-3814.49	22.33	1473.43	-3772.80	-17.50	1465.24	-3563.52	163.40	1431.85	-3627.05	64.38	1450.06	711.55	-299.55	78.93	1312.54	-298.60	76.80	738.77
0.66000	-3553.93	249.24	32.11	-3614.50	251.98	35.44	-3513.88	122.66	7.47	-3537.67	192.46	72.25	-3058.84	27.08	29.66	-3180.98	37.97	36.92	-3732.45	427.70	10.84	-3748.52	412.29	40.80	-3617.86	146.39	1097.13	0.00	0.00	0.00	-3814.49	22.33	1473.43	-3772.80	-17.50	1465.24	-3567.29	163.53	1432.42	-3627.05	64.38	1450.06	711.22	-299.32	78.93	1311.97	-298.65	76.59	738.79
0.67000	-3553.93	249.24	32.11	-3614.50	251.98	35.44	-3492.78	121.20	10.71	-3537.67	192.46	72.25	-3058.84	27.08	29.66	-3180.98	37.97	36.92	-3746.00	427.67	8.87	-3755.76	410.72	39.11	-3617.86	146.39	1097.13	0.00	0.00	0.00	-3814.49	22.33	1473.43	-3772.80	-17.50	1465.24	-3571.38	163.00	1432.66	-3627.05	64.38	1450.06	711.52	-299.41	78.97	1312.51	-298.98	76.74	738.75
0.68000	-3553.93	249.24	32.11	-3614.50	251.98	35.44	-3484.83	120.78	12.26	-3537.67	192.46	72.25	-3058.84	27.08	29.66	-3180.98	37.97	36.92	-3731.79	428.19	10.30	-3746.20	412.25	41.10	-3617.86	146.39	1097.13	0.00	0.00	0.00	-3814.49	22.33	1473.43	-3772.80	-17.50	1465.24	-3578.44	164.02	1431.52	-3627.05	64.38	1450.06	711.28	-299.47	78.94	1312.62	-298.86	76.72	738.83
0.69000	-3553.93	249.24	32.11	-3614.50	251.98	35.44	-3521.36	120.85	6.57	-3537.67	192.46	72.25	-3058.84	27.08	29.66	-3180.98	37.97	36.92	-3709.68	426.24	13.78	-3764.46	412.33	37.86	-3617.86	146.39	1097.13	0.00	0.00	0.00	-3814.49	22.33	1473.43	-3772.80	-17.50	1465.24	-3554.10	164.94	1431.17	-3627.05	64.38	1450.06	711.23	-299.51	78.83	1312.60	-298.73	76.76	738.82
0.70000	-3553.93	249.24	32.11	-3614.50	251.98	35.44	-3508.38	120.71	11.06	-3537.67	192.46	72.25	-3058.84	27.08	29.66	-3180.98	37.97	36.92	-3727.78	426.87	10.50	-3760.62	412.20	38.45	-3617.86	146.39	1097.13	0.00	0.00	0.00	-3814.49	22.33	1473.43	-3772.80	-17.50	1465.24	-3549.89	164.69	1432.33	-3627.05	64.38	1450.06	711.24	-299.64	78.82	1312.19	-298.60	76.53	738.81
0.71000	-3553.93	249.24	32.11	-3614.50	251.98	35.44	-3504.13	119.50	8.64	-3537.67	192.46	72.25	-3058.84	27.08	29.66	-3180.98	37.97	36.92	-3728.98	428.27	11.01	-3759.59	413.47	38.61	-3617.86	146.39	1097.13	0.00	0.00	0.00	-3814.49	22.33	1473.43	-3772.80	-17.50	1465.24	-3595.77	164.38	1433.14	-3627.05	64.38	1450.06	711.43	-299.77	78.93	1312.42	-298.47	76.74	738.77
0.72000	-3553.93	249.24	32.11	-3614.50	251.98	35.44	-3519.30	120.19	6.04	-3537.67	192.46	72.25	-3058.84	27.08	29.66	-3180.98	37.97	36.92	-3698.71	428.23	14.57	-3745.67	411.44	40.80	-3617.86	146.39	1097.13	0.00	0.00	0.00	-3814.49	22.33	1473.43	-3772.80	-17.50	1465.24	-3579.22	164.83	1433.13	-3627.05	64.38	1450.06	711.01	-299.42	78.73	1312.27	-298.85	76.66	738.76
0.73000	-3553.93	249.24	32.11	-3614.50	251.98	35.44	-3538.30	121.59	4.72	-3537.67	192.46	72.25	-3058.84	27.08	29.66	-3180.98	37.97	36.92	-3734.26	427.95	9.84	-3731.81	411.37	42.49	-3617.86	146.39	1097.13	0.00	0.00	0.00	-3814.49	22.33	1473.43	-3772.80	-17.50	1465.24	-3549.71	164.90	1431.49	-3627.05	64.38	1450.06	711.13	-299.23	78.79	1312.36	-298.81	76.62	738.77
0.74000	-3553.93	249.24	32.11	-3614.50	251.98	35.44	-3493.00	121.26	10.79	-3537.67	192.46	72.25	-3058.84	27.08	29.66	-3180.98	37.97	36.92	-3761.28	426.92	5.93	-3742.55	412.39	40.51	-3617.86	146.39	1097.13	0.00	0.00	0.00	-3814.49	22.33	1473.43	-3772.80	-17.50	1465.24	-3574.14	164.31	1432.56	-3627.05	64.38	1450.06	711.62	-299.39	78.93	1312.27	-298.63	76.54	738.77
0.75000	-3553.93	249.24	32.11	-3614.50	251.98	35.44	-3471.08	120.67	14.39	-3537.67	192.46	72.25	-3058.84	27.08	29.66	-3180.98	37.97	36.92	-3757.22	428.54	7.50	-3752.30	412.50	39.35	-3617.86	146.39	1097.13	0.00	0.00	0.00	-3814.49	22.33	1473.43	-3772.80	-17.50	1465.24	-3589.02	163.38	1432.92	-3627.05	64.38	1450.06	711.49	-299.55	78.95	1311.73	-298.72	76.39	738.75
0.76000	-3553.93	249.24	32.11	-3614.50	251.98	35.44	-3480.82	121.08	11.86	-3537.67	192.46	72.25	-3058.84	27.08	29.66	-3180.98	37.97	36.92	-3756.71	427.76	6.81	-3735.63	411.72	43.02	-3617.86	146.39	1097.13	0.00	0.00	0.00	-3814.49	22.33	1473.43	-3772.80	-17.50	1465.24	-3574.03	163.94	1431.99	-3627.05	64.38	1450.06	711.76	-299.62	79.04	1311.86	-298.79	76.57	738.74
0.77000	-3553.93	249.24	32.11	-3614.50	251.98	35.44	-3463.69	120.59	16.69	-3537.67	192.46	72.25	-3058.84	27.08	29.66	-3180.98	37.97	36.92	-3752.67	428.04	7.99	-3748.54	411.75	40.62	-3617.86	146.39	1097.13	0.00	0.00	0.00	-3814.49	22.33	1473.43	-3772.80	-17.50	1465.24	-3617.71	165.67	1434.06	-3627.05	64.38	1450.06	711.06	-299.65	78.73	1312.31	-298.89	76.64	738.77
0.78000	-3553.93	249.24	32.11	-3614.50	251.98	35.44	-3523.08	120.68	5.64	-3537.67	192.46	72.25	-3058.84	27.08	29.66	-3180.98	37.97	36.92	-3722.35	426.95	11.84	-3756.77	412.46	39.72	-3617.86	146.39	1097.13	0.00	0.00	0.00	-3814.49	22.33	1473.43	-3772.80	-17.50	1465.24	-3586.05	166.09	1433.42	-3627.05	64.38	1450.06	710.83	-299.75	78.74	1312.37	-299.09	76.67	738.74
0.79000	-3553.93	249.24	32.11	-3614.50	251.98	35.44	-3477.76	121.32	12.64	-3537.67	192.46	72.25	-3058.84	27.08	29.66	-3180.98	37.97	36.92	-3753.48	427.76	8.10	-3755.32	413.09	39.73	-3617.86	146.39	1097.13	0.00	0.00	0.00	-3814.49	22.33	1473.43	-3772.80	-17.50	1465.24	-3596.85	165.37	1432.24	-3627.05	64.38	1450.06	711.02	-299.73	78.68	1311.84	-299.10	76.46	738.77
0.80000	-3553.93	249.24	32.11	-3614.50	251.98	35.44	-3522.83	121.52	6.94	-3537.67	192.46	72.25	-3058.84	27.08	29.66	-3180.98	37.97	36.92	-3765.47	429.03	5.92	-3750.56	412.62	39.98	-3617.86	146.39	1097.13	0.00	0.00	0.00	-3814.49	22.33	1473.43	-3772.80	-17.50	1465.24	-3577.42	165.10	1432.05	-3627.05	64.38	1450.06	711.14	-299.60	78.81	1312.31	-298.61	76.73	738.75
0.81000	-3553.93	249.24	32.11	-3614.50	251.98	35.44	-3501.23	121.81	9.59	-3537.67	192.46	72.25	-3058.84	27.08	29.66	-3180.98	37.97	36.92	-3734.87	428.09	11.26	-3757.02	413.12	39.61	-3617.86	146.39	1097.13	0.00	0.00	0.00	-3814.49	22.33	1473.43	-3772.80	-17.50	1465.24	-3572.49	165.17	1433.33	-3627.05	64.38	1450.06	711.53	-299.42	78.89	1312.33	-298.84	76.64	738.77
0.82000	-3553.93	249.24	32.11	-3614.50	251.98	35.44	-3511.49	121.15	7.40	-3537.67	192.46	72.25	-3058.84	27.08	29.66	-3180.98	37.97	36.92	-3759.23	427.91	6.44	-3754.50	411.70	40.12	-3617.86	146.39	1097.13	0.00	0.00	0.00	-3814.49	22.33	1473.43	-3772.80	-17.50	1465.24	-3567.01	164.17	1431.98	-3627.05	64.38	1450.06	711.34	-299.42	78.91	1312.63	-298.70	76.67	738.80
0.83000	-3553.93	249.24	32.11	-3614.50	251.98	35.44	-3510.06	120.67	8.42	-3537.67	192.46	72.25	-3058.84	27.08	29.66	-3180.98	37.97	36.92	-3766.37	428.58	5.14	-3758.05	412.69	38.22	-3617.86	146.39	1097.13	0.00	0.00	0.00	-3814.49	22.33	1473.43	-3772.80	-17.50	1465.24	-3555.43	163.95	1431.66	-3627.05	64.38	1450.06	711.40	-299.18	78.98	1312.76	-298.85	76.73	738.79
0.84000	-3553.93	249.24	32.11	-3614.50	251.98	35.44	-3510.61	120.61	8.40	-3537.67	192.46	72.25	-3058.84	27.08	29.66	-3180.98	37.97	36.92	-3728.40	427.39	9.46	-3744.43	412.13	41.16	-3617.86	146.39	1097.13	0.00	0.00	0.00	-3814.49	22.33	1473.43	-3772.80	-17.50	1465.24	-3551.37	162.64	1431.52	-3627.05	64.38	1450.06	711.50	-299.16	79.09	1312.13	-298.91	76.54	738.78
0.85000	-3553.93	249.24	32.11	-3614.50	251.98	35.44	-3490.90	121.55	12.64	-3537.67	192.46	72.25	-3058.84	27.08	29.66	-3180.98	37.97	36.92	-3754.60	428.24	7.25	-3755.31	412.85	39.91	-3617.86	146.39	1097.13	0.00	0.00	0.00	-3814.49	22.33	1473.43	-3772.80	-17.50	1465.24	-3552.57	165.22	1432.28	-3627.05	64.38	1450.06	711.61	-299.40	78.98	1311.88	-298.55	76.67	738.74
0.86000	-3553.93	249.24	32.11	-3614.50	251.98	35.44	-3497.71	121.78	10.05	-3537.67	192.46	72.25	-3058.84	27.08	29.66	-3180.98	37.97	36.92	-3766.88	429.09	6.26	-3759.93	412.82	38.18	-3617.86	146.39	1097.13	0.00	0.00	0.00	-3814.49	22.33	1473.43	-3772.80	-17.50	1465.24	-3556.83	164.41	1432.89	-3627.05	64.38	1450.06	711.37	-299.33	78.89	1311.97	-298.68	76.73	738.77
0.87000	-3553.93	249.24	32.11	-3614.50	251.98	35.44	-3470.90	120.11	13.87	-3537.67	192.46	72.25	-3058.84	27.08	29.66	-3180.98	37.97	36.92	-3739.36	427.84	10.59	-3756.62	411.99	38.88	-3617.86	146.39	1097.13	0.00	0.00	0.00	-3814.49	22.33	1473.43	-3772.80	-17.50	1465.24	-3569.53	165.99	1432.27	-3627.05	64.38	1450.06	711.32	-299.74	78.70	1312.22	-299.07	76.56	738.81
0.88000	-3553.93	249.24	32.11	-3614.50	251.98	35.44	-3500.88	120.48	9.06	-3537.67	192.46	72.25	-3058.84	27.08	29.66	-3180.98	37.97	36.92	-3748.96	427.98	8.15	-3757.49	412.55	39.47	-3617.86	146.39	1097.13	0.00	0.00	0.00	-3814.49	22.33	1473.43	-3772.80	-17.50	1465.24	-3569.37	164.91	1430.80	-3627.05	64.38	1450.06	711.11	-299.87	78.68	1312.64	-298.86	76.72	738.75
0.89000	-3553.93	249.24	32.11	-3614.50	251.98	35.44	-3484.48	119.58	12.76	-3537.67	192.46	72.25	-3058.84	27.08	29.66	-3180.98	37.97	36.92	-3718.62	427.58	11.68	-3745.61	411.65	40.80	-3617.86	146.39	1097.13	0.00	0.00	0.00	-3814.49	22.33	1473.43	-3772.80	-17.50	1465.24	-3574.36	164.89	1431.91	-3627.05	64.38	1450.06	711.55	-299.71	79.01	1312.21	-298.58	76.75	738.79
0.90000	-3553.93	249.24	32.11	-3614.50	251.98	35.44	-3490.14	121.64	11.74	-3537.67	192.46	72.25	-3058.84	27.08	29.66	-3180.98	37.97	36.92	-3754.00	427.92	8.47	-3750.09	411.96	40.16	-3617.86	146.39	1097.13	0.00	0.00	0.00	-3814.49	22.33	1473.43	-3772.80	-17.50	1465.24	-3583.46	165.27	1432.00	-3627.05	64.38	1450.06	711.83	-299.65	79.10	1312.23	-298.63	76.67	738.73
0.91000	-3553.93	249.24	32.11	-3614.50	251.98	35.44	-3484.62	120.14	12.77	-3537.67	192.46	72.25	-3058.84	27.08	29.66	-3180.98	37.97	36.92	-3733.83	427.70	10.75	-3749.73	412.30	39.89	-3617.86	146.39	1097.13	0.00	0.00	0.00	-3814.49	22.33	1473.43	-3772.80	-17.50	1465.24	-3556.54	166.14	1432.02	-3627.05	64.38	1450.06	711.68	-299.30	79.18	1312.19	-298.64	76.63	738.76
0.92000	-3553.93	249.24	32.11	-3614.50	251.98	35.44	-3509.85	121.91	8.19	-3537.67	192.46	72.25	-3058.84	27.08	29.66	-3180.98	37.97	36.92	-3734.26	427.22	9.28	-3735.48	411.52	42.63	-3617.86	146.39	1097.13	0.00	0.00	0.00	-3814.49	22.33	1473.43	-3772.80	-17.50	1465.24	-3595.65	164.98	1433.10	-3627.05	64.38	1450.06	711.63	-299.27	79.10	1312.09	-298.63	76.62	738.76
0.93000	-3553.93	249.24	32.11	-3614.50	251.98	35.44	-3513.41	120.99	8.67	-3537.67	192.46	72.25	-3058.84	27.08	29.66	-3180.98	37.97	36.92	-3763.13	429.19	6.24	-3765.92	412.64	37.64	-3617.86	146.39	1097.13	0.00	0.00	0.00	-3814.49	22.33	1473.43	-3772.80	-17.50	1465.24	-3579.49	166.32	1432.67	-3627.05	64.38	1450.06	711.60	-299.39	78.90	1312.26	-298.93	76.67	738.79
0.94000	-3553.93	249.24	32.11	-3614.50	251.98	35.44	-3511.52	121.64	8.26	-3537.67	192.46	72.25	-3058.84	27.08	29.66	-3180.98	37.97	36.92	-3720.81	427.49	12.59	-3750.00	412.45	40.17	-3617.86	146.39	1097.13	0.00	0.00	0.00	-3814.49	22.33	1473.43	-3772.80	-17.50	1465.24	-3570.18	165.59	1431.75	-3627.05	64.38	1450.06	711.54	-299.57	78.93	1312.00	-298.67	76.60	738.81
0.95000	-3553.93	249.24	32.11	-3614.50	251.98	35.44	-3447.45	121.48	19.18	-3537.67	192.46	72.25	-3058.84	27.08	29.66	-3180.98	37.97	36.92	-3759.13	428.33	6.97	-3743.75	412.58	41.39	-3617.86	146.39	1097.13	0.00	0.00	0.00	-3814.49	22.33	1473.43	-3772.80	-17.50	1465.24	-3571.95	164.39	1431.73	-3627.05	64.38	1450.06	711.58	-299.54	78.94	1312.72	-298.53	76.75	738.78
0.96000	-3553.93	249.24	32.11	-3614.50	251.98	35.44	-3482.30	121.13	14.43	-3537.67	192.46	72.25	-3058.84	27.08	29.66	-3180.98	37.97	36.92	-3744.52	428.37	9.54	-3740.98	411.83	41.37	-3617.86	146.39	1097.13	0.00	0.00	0.00	-3814.49	22.33	1473.43	-3772.80	-17.50	1465.24	-3575.29	165.01	1432.67	-3627.05	64.38	1450.06	711.65	-299.49	78.95	1312.49	-298.69	76.72	738.79
0.97000	-3553.93	249.24	32.11	-3614.50	251.98	35.44	-3511.36	121.63	9.21	-3537.67	192.46	72.25	-3058.84	27.08	29.66	-3180.98	37.97	36.92	-3737.98	427.72	10.41	-3738.87	411.88	41.66	-3617.86	146.39	1097.13	0.00	0.00	0.00	-3814.49	22.33	1473.43	-3772.80	-17.50	1465.24	-3572.92	165.70	1433.51	-3627.05	64.38	1450.06	711.12	-299.77	78.79	1312.56	-298.52	76.64	738.76
0.98000	-3553.93	249.24	32.11	-3614.50	251.98	35.44	-3506.24	121.65	10.53	-3537.67	192.46	72.25	-3058.84	27.08	29.66	-3180.98	37.97	36.92	-3728.76	427.29	11.14	-3735.87	412.02	42.09	-3617.86	146.39	1097.13	0.00	0.00	0.00	-3814.49	22.33	1473.43	-3772.80	-17.50	1465.24	-3554.13	166.44	1431.78	-3627.05	64.38	1450.06	711.01	-299.53	78.86	1312.37	-298.93	76.60	738.73
0.99000	-3553.93	249.24	32.11	-3614.50	251.98	35.44	-3493.97	120.83	12.06	-3537.67	192.46	72.25	-3058.84	27.08	29.66	-3180.98	37.97	36.92	-3729.70	426.90	11.37	-3758.44	413.05	38.23	-3617.86	146.39	1097.13	0.00	0.00	0.00	-3814.49	22.33	1473.43	-3772.80	-17.50	1465.24	-3572.67	165.32	1433.18	-3627.05	64.38	1450.06	711.35	-299.77	79.03	1312.32	-298.65	76.74	738.77
1.00000	-3553.93	249.24	32.11	-3614.50	251.98	35.44	-3498.76	122.61	10.52	-3537.67	192.46	72.25	-3058.84	27.08	29.66	-3180.98	37.97	36.92	-3766.35	429.55	6.27	-3748.37	412.40	40.19	-3617.86	146.39	1097.13	0.00	0.00	0.00	-3814.49	22.33	1473.43	-3772.80	-17.50	1465.24	-3562.89	165.85	1432.45	-3627.05	64.38	1450.06	711.81	-299.52	79.19	1312.09	-298.59	76.71	738.81
1.01000	-3553.93	249.24	32.11	-3614.50	251.98	35.44	-3505.02	119.83	9.39	-3537.67	192.46	72.25	-3058.84	27.08	29.66	-3180.98	37.97	36.92	-3737.18	427.98	9.46	-3755.54	412.22	39.60	-3617.86	146.39	1097.13	0.00	0.00	0.00	-3814.49	22.33	1473.43	-3772.80	-17.50	1465.24	-3560.42	166.50	1431.53	-3627.05	64.38	1450.06	711.38	-299.41	78.92	1312.37	-298.60	76.65	738.78
1.02000	-3553.93	249.24	32.11	-3614.50	251.98	35.44	-3504.05	119.68	8.86	-3537.67	192.46	72.25	-3058.84	27.08	29.66	-3180.98	37.97	36.92	-3752.93	426.53	7.83	-3755.29	413.00	39.00	-3617.86	146.39	1097.13	0.00	0.00	0.00	-3814.49	22.33	1473.43	-3772.80	-17.50	1465.24	-3585.50	166.14	1431.58	-3627.05	64.38	1450.06	711.22	-299.54	78.84	1312.49	-298.92	76.68	738.79
1.03000	-3553.93	249.24	32.11	-3614.50	251.98	35.44	-3483.66	122.37	12.43	-3537.67	192.46	72.25	-3058.84	27.08	29.66	-3180.98	37.97	36.92	-3752.60	428.05	7.89	-3759.04	412.95	38.86	-3617.86	146.39	1097.13	0.00	0.00	0.00	-3814.49	22.33	1473.43	-3772.80	-17.50	1465.24	-3566.70	165.39	1432.44	-3627.05	64.38	1450.06	711.06	-299.22	78.95	1312.37	-298.66	76.49	738.76
1.04000	-3553.93	249.24	32.11	-3614.50	251.98	35.44	-3511.00	121.14	8.33	-3537.67	192.46	72.25	-3058.84	27.08	29.66	-3180.98	37.97	36.92	-3753.91	429.25	7.29	-3756.38	412.40	39.04	-3617.86	146.39	1097.13	0.00	0.00	0.00	-3814.49	22.33	1473.43	-3772.80	-17.50	1465.24	-3567.07	164.05	1432.40	-3627.05	64.38	1450.06	711.42	-299.39	78.85	1312.35	-298.74	76.54	738.73
1.05000	-3553.93	249.24	32.11	-3614.50	251.98	35.44	-3479.89	119.94	13.57	-3537.67	192.46	72.25	-3058.84	27.08	29.66	-3180.98	37.97	36.92	-3767.76	429.57	6.00	-3740.62	411.55	41.50	-3617.86	146.39	1097.13	0.00	0.00	0.00	-3814.49	22.33	1473.43	-3772.80	-17.50	1465.24	-3565.42	164.46	1431.42	-3627.05	64.38	1450.06	710.99	-299.32	78.98	1312.57	-298.88	76.56	738.77
1.06000	-3553.93	249.24	32.11	-3614.50	251.98	35.44	-3495.31	121.79	10.80	-3537.67	192.46	72.25	-3058.84	27.08	29.66	-3180.98	37.97	36.92	-3753.53	428.35	6.51	-3747.38	412.76	40.17	-3617.86	146.39	1097.13	0.00	0.00	0.00	-3814.49	22.33	1473.43	-3772.80	-17.50	1465.24	-3537.16	166.71	1431.52	-3627.05	64.38	1450.06	711.20	-299.56	78.92	1312.82	-298.79	76.88	738.76
1.07000	-3553.93	249.24	32.11	-3614.50	251.98	35.44	-3506.25	121.66	10.68	-3537.67	192.46	72.25	-3058.84	27.08	29.66	-3180.98	37.97	36.92	-3748.71	427.17	7.18	-3737.16	411.85	41.96	-3617.86	146.39	1097.13	0.00	0.00	0.00	-3814.49	22.33	1473.43	-3772.80	-17.50	1465.24	-3571.91	165.92	1432.26	-3627.05	64.38	1450.06	711.74	-299.50	79.05	1312.43	-299.04	76.67	738.81
1.08000	-3553.93	249.24	32.11	-3614.50	251.98	35.44	-3508.58	120.32	7.86	-3537.67	192.46	72.25	-3058.84	27.08	29.66	-3180.98	37.97	36.92	-3736.47	429.25	9.23	-3741.15	411.13	41.71	-3617.86	146.39	1097.13	0.00	0.00	0.00	-3814.49	22.33	1473.43	-3772.80	-17.50	1465.24	-3584.43	165.25	1432.30	-3627.05	64.38	1450.06	711.40	-299.73	78.92	1312.37	-299.03	76.52	738.82
1.09000	-3553.93	249.24	32.11	-3614.50	251.98	35.44	-3496.77	123.92	10.21	-3537.67	192.46	72.25	-3058.84	27.08	29.66	-3180.98	37.97	36.92	-3739.29	429.46	9.50	-3751.17	412.09	39.77	-3617.86	146.39	1097.13	0.00	0.00	0.00	-3814.49	22.33	1473.43	-3772.80	-17.50	1465.24	-3569.63	166.20	1432.33	-3627.05	64.38	1450.06	711.09	-299.45	78.85	1312.27	-299.06	76.54	738.79
1.10000	-3553.93	249.24	32.11	-3614.50	251.98	35.44	-3495.50	121.39	11.74	-3537.67	192.46	72.25	-3058.84	27.08	29.66	-3180.98	37.97	36.92	-3750.64	429.38	8.65	-3761.40	412.41	39.04	-3617.86	146.39	1097.13	0.00	0.00	0.00	-3814.49	22.33	1473.43	-3772.80	-17.50	1465.24	-3597.18	166.52	1433.64	-3627.05	64.38	1450.06	711.10	-299.55	78.69	1312.31	-298.79	76.76	738.73
1.11000	-3553.93	249.24	32.11	-3614.50	251.98	35.44	-3513.84	121.89	6.28	-3537.67	192.46	72.25	-3058.84	27.08	29.66	-3180.98	37.97	36.92	-3716.94	427.14	12.00	-3746.40	413.15	41.31	-3617.86	146.39	1097.13	0.00	0.00	0.00	-3814.49	22.33	1473.43	-3772.80	-17.50	1465.24	-3584.47	166.62	1432.49	-3627.05	64.38	1450.06	711.39	-299.57	78.99	1312.26	-298.39	76.78	738.70
1.12000	-3553.93	249.24	32.11	-3614.50	251.98	35.44	-3497.96	121.24	11.02	-3537.67	192.46	72.25	-3058.84	27.08	29.66	-3180.98	37.97	36.92	-3734.88	428.96	8.80	-3766.90	412.30	38.23	-3617.86	146.39	1097.13	0.00	0.00	0.00	-3814.49	22.33	1473.43	-3772.80	-17.50	1465.24	-3544.44	166.51	1431.29	-3627.05	64.38	1450.06	710.61	-299.53	78.79	1312.12	-299.06	76.48	738.77
1.13000	-3553.93	249.24	32.11	-3614.50	251.98	35.44	-3507.34	120.08	8.70	-3537.67	192.46	72.25	-3058.84	27.08	29.66	-3180.98	37.97	36.92	-3755.42	429.43	7.03	-3763.31	412.80	38.34	-3617.86	146.39	1097.13	0.00	0.00	0.00	-3814.49	22.33	1473.43	-3772.80	-17.50	1465.24	-3550.91	165.58	1431.98	-3627.05	64.38	1450.06	711.44	-299.53	78.95	1312.43	-298.98	76.55	738.73
1.14000	-3553.93	249.24	32.11	-3614.50	251.98	35.44	-3516.24	121.42	7.72	-3537.67	192.46	72.25	-3058.84	27.08	29.66	-3180.98	37.97	36.92	-3757.73	428.02	5.47	-3766.64	412.95	38.25	-3617.86	146.39	1097.13	0.00	0.00	0.00	-3814.49	22.33	1473.43	-3772.80	-17.50	1465.24	-3574.20	165.40	1432.75	-3627.05	64.38	1450.06	712.11	-299.49	79.11	1312.89	-299.11	76.66	738.76
1.15000	-3553.93	249.24	32.11	-3614.50	251.98	35.44	-3498.38	120.66	10.50	-3537.67	192.46	72.25	-3058.84	27.08	29.66	-3180.98	37.97	36.92	-3751.85	428.78	8.26	-3756.85	412.33	39.23	-3617.86	146.39	1097.13	0.00	0.00	0.00	-3814.49	22.33	1473.43	-3772.80	-17.50	1465.24	-3567.56	164.88	1433.57	-3627.05	64.38	1450.06	711.59	-299.64	78.97	1312.81	-299.37	76.64	738.76
1.16000	-3553.93	249.24	32.11	-3614.50	251.98	35.44	-3495.69	119.12	10.51	-3537.67	192.46	72.25	-3058.84	27.08	29.66	-3180.98	37.97	36.92	-3753.81	428.91	7.65	-3736.57	411.71	42.78	-3617.86	146.39	1097.13	0.00	0.00	0.00	-3814.49	22.33	1473.43	-3772.80	-17.50	1465.24	-3558.71	165.86	1431.79	-3627.05	64.38	1450.06	711.14	-299.64	78.80	1312.27	-299.17	76.56	738.75
1.17000	-3553.93	249.24	32.11	-3614.50	251.98	35.44	-3474.86	121.84	13.41	-3537.67	192.46	72.25	-3058.84	27.08	29.66	-3180.98	37.97	36.92	-3754.96	427.91	8.15	-3756.33	413.15	39.16	-3617.86	146.39	1097.13	0.00	0.00	0.00	-3814.49	22.33	1473.43	-3772.80	-17.50	1465.24	-3586.33	164.87	1433.35	-3627.05	64.38	1450.06	711.33	-299.63	78.98	1311.71	-298.94	76.49	738.74
1.18000	-3553.93	249.24	32.11	-3614.50	251.98	35.44	-3528.18	123.46	6.69	-3537.67	192.46	72.25	-3058.84	27.08	29.66	-3180.98	37.97	36.92	-3758.31	428.92	6.45	-3754.78	412.54	39.84	-3617.86	146.39	1097.13	0.00	0.00	0.00	-3814.49	22.33	1473.43	-3772.80	-17.50	1465.24	-3576.08	166.55	1432.72	-3627.05	64.38	1450.06	710.61	-299.79	78.64	1312.54	-298.47	76.81	738.78
1.19000	-3553.93	249.24	32.11	-3614.50	251.98	35.44	-3490.89	121.55	10.13	-3537.67	192.46	72.25	-3058.84	27.08	29.66	-3180.98	37.97	36.92	-3748.80	428.91	8.72	-3750.24	412.77	39.92	-3617.86	146.39	1097.13	0.00	0.00	0.00	-3814.49	22.33	1473.43	-3772.80	-17.50	1465.24	-3598.68	166.59	1433.59	-3627.05	64.38	1450.06	711.14	-299.77	78.84	1312.27	-298.81	76.54	738.81
1.20000	-3553.93	249.24	32.11	-3614.50	251.98	35.44	-3493.21	120.04	11.20	-3537.67	192.46	72.25	-3058.84	27.08	29.66	-3180.98	37.97	36.92	-3738.41	428.46	10.79	-3756.20	412.61	39.51	-3617.86	146.39	1097.13	0.00	0.00	0.00	-3814.49	22.33	1473.43	-3772.80	-17.50	1465.24	-3555.28	166.73	1432.97	-3627.05	64.38	1450.06	709.93	-299.81	78.57	1312.42	-298.97	76.60	738.78
1.21000	-3553.93	249.24	32.11	-3614.50	251.98	35.44	-3480.88	121.70	11.87	-3537.67	192.46	72.25	-3058.84	27.08	29.66	-3180.98	37.97	36.92	-3737.91	428.58	9.71	-3768.66	413.63	37.57	-3617.86	146.39	1097.13	0.00	0.00	0.00	-3814.49	22.33	1473.43	-3772.80	-17.50	1465.24	-3574.88	165.16	1432.39	-3627.05	64.38	1450.06	711.39	-299.90	79.00	1312.36	-298.94	76.67	738.81
1.22000	-3553.93	249.24	32.11	-3614.50	251.98	35.44	-3497.24	120.37	11.10	-3537.67	192.46	72.25	-3058.84	27.08	29.66	-3180.98	37.97	36.92	-3742.79	428.58	9.38	-3758.16	412.95	39.07	-3617.86	146.39	1097.13	0.00	0.00	0.00	-3814.49	22.33	1473.43	-3772.80	-17.50	1465.24	-3570.34	166.37	1432.59	-3627.05	64.38	1450.06	711.61	-299.69	78.99	1312.17	-298.61	76.63	738.80
1.23000	-3553.93	249.24	32.11	-3614.50	251.98	35.44	-3521.97	120.26	7.09	-3537.67	192.46	72.25	-3058.84	27.08	29.66	-3180.98	37.97	36.92	-3725.42	427.36	10.97	-3757.44	413.19	39.75	-3617.86	146.39	1097.13	0.00	0.00	0.00	-3814.49	22.33	1473.43	-3772.80	-17.50	1465.24	-3582.42	165.98	1432.49	-3627.05	64.38	1450.06	711.53	-299.72	78.98	1312.44	-298.30	76.71	738.82
1.24000	-3553.93	249.24	32.11	-3614.50	251.98	35.44	-3502.19	120.54	9.54	-3537.67	192.46	72.25	-3058.84	27.08	29.66	-3180.98	37.97	36.92	-3753.39	428.25	6.96	-3745.49	412.35	40.58	-3617.86	146.39	1097.13	0.00	0.00	0.00	-3814.49	22.33	1473.43	-3772.80	-17.50	1465.24	-3578.15	165.51	1433.51	-3627.05	64.38	1450.06	711.56	-299.42	78.94	1312.70	-298.58	76.68	738.81
1.25000	-3553.93	249.24	32.11	-3614.50	251.98	35.44	-3515.24	120.66	8.20	-3537.67	192.46	72.25	-3058.84	27.08	29.66	-3180.98	37.97	36.92	-3765.97	428.35	6.29	-3764.21	412.57	38.23	-3617.86	146.39	1097.13	0.00	0.00	0.00	-3814.49	22.33	1473.43	-3772.80	-17.50	1465.24	-3572.53	165.46	1433.68	-3627.05	64.38	1450.06	711.52	-299.34	79.10	1312.33	-298.99	76.48	738.80
1.26000	-3553.93	249.24	32.11	-3614.50	251.98	35.44	-3521.75	119.87	7.70	-3537.67	192.46	72.25	-3058.84	27.08	29.66	-3180.98	37.97	36.92	-3724.82	427.25	11.79	-3757.36	413.13	39.23	-3617.86	146.39	1097.13	0.00	0.00	0.00	-3814.49	22.33	1473.43	-3772.80	-17.50	1465.24	-3567.15	165.84	1433.67	-3627.05	64.38	1450.06	711.36	-299.44	79.02	1312.03	-299.26	76.48	738.81
1.27000	-3553.93	249.24	32.11	-3614.50	251.98	35.44	-3493.72	118.77	11.16	-3537.67	192.46	72.25	-3058.84	27.08	29.66	-3180.98	37.97	36.92	-3737.53	427.43	11.34	-3759.14	412.01	38.91	-3617.86	146.39	1097.13	0.00	0.00	0.00	-3814.49	22.33	1473.43	-3772.80	-17.50	1465.24	-3594.37	165.31	1433.54	-3627.05	64.38	1450.06	711.11	-299.62	78.84	1312.61	-298.75	76.66	738.81
1.28000	-3553.93	249.24	32.11	-3614.50	251.98	35.44	-3521.98	120.45	5.58	-3537.67	192.46	72.25	-3058.84	27.08	29.66	-3180.98	37.97	36.92	-3752.91	429.53	7.69	-3751.32	412.60	39.93	-3617.86	146.39	1097.13	0.00	0.00	0.00	-3814.49	22.33	1473.43	-3772.80	-17.50	1465.24	-3561.93	167.53	1432.96	-3627.05	64.38	1450.06	711.48	-299.24	79.04	1312.47	-298.80	76.63	738.82
1.29000	-3553.93	249.24	32.11	-3614.50	251.98	35.44	-3499.67	121.02	10.51	-3537.67	192.46	72.25	-3058.84	27.08	29.66	-3180.98	37.97	36.92	-3764.43	428.59	6.93	-3774.26	413.33	36.64	-3617.86	146.39	1097.13	0.00	0.00	0.00	-3814.49	22.33	1473.43	-3772.80	-17.50	1465.24	-3636.79	166.99	1434.56	-3627.05	64.38	1450.06	711.41	-299.73	78.84	1312.51	-298.57	76.97	738.82
1.30000	-3553.93	249.24	32.11	-3614.50	251.98	35.44	-3486.20	120.59	11.67	-3537.67	192.46	72.25	-3058.84	27.08	29.66	-3180.98	37.97	36.92	-3745.38	427.01	7.71	-3761.48	412.52	38.00	-3617.86	146.39	1097.13	0.00	0.00	0.00	-3814.49	22.33	1473.43	-3772.80	-17.50	1465.24	-3583.24	165.98	1432.75	-3627.05	64.38	1450.06	711.06	-299.83	78.87	1312.20	-299.18	76.58	738.76
1.31000	-3553.93	249.24	32.11	-3614.50	251.98	35.44	-3449.89	121.17	16.86	-3537.67	192.46	72.25	-3058.84	27.08	29.66	-3180.98	37.97	36.92	-3711.62	427.64	12.90	-3741.69	412.23	41.41	-3617.86	146.39	1097.13	0.00	0.00	0.00	-3814.49	22.33	1473.43	-3772.80	-17.50	1465.24	-3559.00	164.81	1432.27	-3627.05	64.38	1450.06	711.27	-299.53	78.88	1312.57	-298.96	76.63	738.72
1.32000	-3553.93	249.24	32.11	-3614.50	251.98	35.44	-3517.34	119.34	7.70	-3537.67	192.46	72.25	-3058.84	27.08	29.66	-3180.98	37.97	36.92	-3741.49	429.40	8.93	-3730.21	412.17	43.05	-3617.86	146.39	1097.13	0.00	0.00	0.00	-3814.49	22.33	1473.43	-3772.80	-17.50	1465.24	-3589.78	166.48	1433.46	-3627.05	64.38	1450.06	711.40	-299.47	78.87	1312.53	-298.80	76.64	738.84
1.33000	-3553.93	249.24	32.11	-3614.50	251.98	35.44	-3520.98	122.85	6.99	-3537.67	192.46	72.25	-3058.84	27.08	29.66	-3180.98	37.97	36.92	-3761.31	428.47	5.21	-3721.66	411.68	43.93	-3617.86	146.39	1097.13	0.00	0.00	0.00	-3814.49	22.33	1473.43	-3772.80	-17.50	1465.24	-3577.35	166.02	1433.84	-3627.05	64.38	1450.06	711.23	-299.46	78.98	1313.06	-298.79	76.87	738.83
1.34000	-3553.93	249.24	32.11	-3614.50	251.98	35.44	-3512.19	121.28	7.62	-3537.67	192.46	72.25	-3058.84	27.08	29.66	-3180.98	37.97	36.92	-3738.43	427.30	9.62	-3754.62	412.47	38.42	-3617.86	146.39	1097.13	0.00	0.00	0.00	-3814.49	22.33	1473.43	-3772.80	-17.50	1465.24	-3568.20	165.70	1433.71	-3627.05	64.38	1450.06	711.42	-299.54	78.84	1312.78	-298.83	76.85	738.75
1.35000	-3553.93	249.24	32.11	-3614.50	251.98	35.44	-3524.57	121.67	5.75	-3537.67	192.46	72.25	-3058.84	27.08	29.66	-3180.98	37.97	36.92	-3716.02	426.81	11.87	-3752.92	413.51	39.61	-3617.86	146.39	1097.13	0.00	0.00	0.00	-3814.49	22.33	1473.43	-3772.80	-17.50	1465.24	-3579.11	164.82	1433.85	-3627.05	64.38	1450.06	710.47	-299.78	78.66	1312.66	-298.85	76.77	738.74
1.36000	-3553.93	249.24	32.11	-3614.50	251.98	35.44	-3499.21	120.29	9.32	-3537.67	192.46	72.25	-3058.84	27.08	29.66	-3180.98	37.97	36.92	-3736.81	428.20	8.80	-3736.49	411.60	42.36	-3617.86	146.39	1097.13	0.00	0.00	0.00	-3814.49	22.33	1473.43	-3772.80	-17.50	1465.24	-3591.16	165.23	1433.33	-3627.05	64.38	1450.06	711.13	-299.52	78.79	1312.09	-298.64	76.69	738.82
1.37000	-3553.93	249.24	32.11	-3614.50	251.98	35.44	-3449.59	120.82	18.24	-3537.67	192.46	72.25	-3058.84	27.08	29.66	-3180.98	37.97	36.92	-3752.50	428.39	7.08	-3745.76	412.26	41.11	-3617.86	146.39	1097.13	0.00	0.00	0.00	-3814.49	22.33	1473.43	-3772.80	-17.50	1465.24	-3573.24	165.87	1433.60	-3627.05	64.38	1450.06	711.43	-299.35	78.97	1312.18	-298.72	76.64	738.79
1.38000	-3553.93	249.24	32.11	-3614.50	251.98	35.44	-3485.82	121.16	11.07	-3537.67	192.46	72.25	-3058.84	27.08	29.66	-3180.98	37.97	36.92	-3746.52	427.73	8.63	-3739.02	411.74	41.94	-3617.86	146.39	1097.13	0.00	0.00	0.00	-3814.49	22.33	1473.43	-3772.80	-17.50	1465.24	-3576.29	167.65	1434.37	-3627.05	64.38	1450.06	711.66	-299.40	79.00	1312.56	-298.78	76.72	738.84
1.39000	-3553.93	249.24	32.11	-3614.50	251.98	35.44	-3490.19	121.39	12.36	-3537.67	192.46	72.25	-3058.84	27.08	29.66	-3180.98	37.97	36.92	-3735.29	428.94	9.13	-3754.18	413.82	39.75	-3617.86	146.39	1097.13	0.00	0.00	0.00	-3814.49	22.33	1473.43	-3772.80	-17.50	1465.24	-3580.63	165.99	1433.60	-3627.05	64.38	1450.06	711.25	-299.47	78.88	1312.56	-298.50	76.66	738.87
1.40000	-3553.93	249.24	32.11	-3614.50	251.98	35.44	-3487.93	119.54	11.51	-3537.67	192.46	72.25	-3058.84	27.08	29.66	-3180.98	37.97	36.92	-3742.20	427.63	8.35	-3744.91	412.62	40.36	-3617.86	146.39	1097.13	0.00	0.00	0.00	-3814.49	22.33	1473.43	-3772.80	-17.50	1465.24	-3578.26	165.61	1433.76	-3627.05	64.38	1450.06	710.71	-299.79	78.74	1312.76	-298.31	76.80	738.82
1.41000	-3553.93	249.24	32.11	-3614.50	251.98	35.44	-3503.35	121.60	9.64	-3537.67	192.46	72.25	-3058.84	27.08	29.66	-3180.98	37.97	36.92	-3735.25	427.30	9.92	-3763.77	413.06	37.96	-3617.86	146.39	1097.13	0.00	0.00	0.00	-3814.49	22.33	1473.43	-3772.80	-17.50	1465.24	-3602.67	164.53	1434.94	-3627.05	64.38	1450.06	710.75	-299.49	78.74	1312.36	-298.61	76.87	738.78
1.42000	-3553.93	249.24	32.11	-3614.50	251.98	35.44	-3484.72	120.17	12.45	-3537.67	192.46	72.25	-3058.84	27.08	29.66	-3180.98	37.97	36.92	-3745.74	426.47	8.97	-3762.22	412.12	38.40	-3617.86	146.39	1097.13	0.00	0.00	0.00	-3814.49	22.33	1473.43	-3772.80	-17.50	1465.24	-3594.65	165.52	1434.30	-3627.05	64.38	1450.06	711.06	-299.27	78.83	1312.44	-299.12	76.67	738.76
1.43000	-3553.93	249.24	32.11	-3614.50	251.98	35.44	-3513.05	120.78	8.79	-3537.67	192.46	72.25	-3058.84	27.08	29.66	-3180.98	37.97	36.92	-3745.19	428.36	7.43	-3774.47	413.58	36.80	-3617.86	146.39	1097.13	0.00	0.00	0.00	-3814.49	22.33	1473.43	-3772.80	-17.50	1465.24	-3600.71	165.62	1435.20	-3627.05	64.38	1450.06	710.85	-299.38	78.83	1312.51	-299.07	76.61	738.71
1.44000	-3553.93	249.24	32.11	-3614.50	251.98	35.44	-3492.42	121.04	11.99	-3537.67	192.46	72.25	-3058.84	27.08	29.66	-3180.98	37.97	36.92	-3723.49	428.31	11.24	-3762.43	412.32	38.21	-3617.86	146.39	1097.13	0.00	0.00	0.00	-3814.49	22.33	1473.43	-3772.80	-17.50	1465.24	-3564.27	166.03	1432.70	-3627.05	64.38	1450.06	711.49	-299.27	78.98	1312.58	-298.67	76.73	738.70
1.45000	-3553.93	249.24	32.11	-3614.50	251.98	35.44	-3502.94	120.40	10.55	-3537.67	192.46	72.25	-3058.84	27.08	29.66	-3180.98	37.97	36.92	-3758.68	428.74	6.54	-3742.36	412.05	41.44	-3617.86	146.39	1097.13	0.00	0.00	0.00	-3814.49	22.33	1473.43	-3772.80	-17.50	1465.24	-3575.92	165.85	1434.08	-3627.05	64.38	1450.06	711.22	-299.32	78.92	1312.70	-298.77	76.69	738.74
1.46000	-3553.93	249.24	32.11	-3614.50	251.98	35.44	-3478.02	121.31	13.38	-3537.67	192.46	72.25	-3058.84	27.08	29.66	-3180.98	37.97	36.92	-3721.51	427.99	11.53	-3763.98	413.14	38.22	-3617.86	146.39	1097.13	0.00	0.00	0.00	-3814.49	22.33	1473.43	-3772.80	-17.50	1465.24	-3549.69	166.39	1433.83	-3627.05	64.38	1450.06	711.49	-299.31	78.99	1312.85	-298.88	76.70	738.75
1.47000	-3553.93	249.24	32.11	-3614.50	251.98	35.44	-3462.13	120.29	16.15	-3537.67	192.46	72.25	-3058.84	27.08	29.66	-3180.98	37.97	36.92	-3737.60	426.74	9.06	-3755.80	412.59	39.33	-3617.86	146.39	1097.13	0.00	0.00	0.00	-3814.49	22.33	1473.43	-3772.80	-17.50	1465.24	-3561.47	166.54	1433.11	-3627.05	64.38	1450.06	711.71	-299.31	79.04	1312.67	-298.89	76.85	738.77
1.48000	-3553.93	249.24	32.11	-3614.50	251.98	35.44	-3499.16	121.36	10.83	-3537.67	192.46	72.25	-3058.84	27.08	29.66	-3180.98	37.97	36.92	-3741.31	427.33	8.84	-3766.66	412.58	38.18	-3617.86	146.39	1097.13	0.00	0.00	0.00	-3814.49	22.33	1473.43	-3772.80	-17.50	1465.24	-3565.95	165.39	1433.81	-3627.05	64.38	1450.06	710.76	-299.54	78.75	1312.49	-298.83	76.70	738.77
1.49000	-3553.93	249.24	32.11	-3614.50	251.98	35.44	-3510.62	120.60	9.36	-3537.67	192.46	72.25	-3058.84	27.08	29.66	-3180.98	37.97	36.92	-3747.70	427.83	8.03	-3782.09	413.36	36.25	-3617.86	146.39	1097.13	0.00	0.00	0.00	-3814.49	22.33	1473.43	-3772.80	-17.50	1465.24	-3596.76	166.21	1434.42	-3627.05	64.38	1450.06	711.31	-299.57	78.95	1311.81	-299.04	76.36	738.75
1.50000	-3553.93	249.24	32.11	-3614.50	251.98	35.44	-3480.62	120.79	13.10	-3537.67	192.46	72.25	-3058.84	27.08	29.66	-3180.98	37.97	36.92	-3753.30	429.17	8.06	-3748.00	413.37	40.62	-3617.86	146.39	1097.13	0.00	0.00	0.00	-3814.49	22.33	1473.43	-3772.80	-17.50	1465.24	-3575.52	165.51	1434.58	-3627.05	64.38	1450.06	711.73	-299.68	78.96	1312.12	-298.80	76.59	738.78
1.51000	-3553.93	249.24	32.11	-3614.50	251.98	35.44	-3507.14	120.68	8.30	-3537.67	192.46	72.25	-3058.84	27.08	29.66	-3180.98	37.97	36.92	-3757.24	428.99	5.88	-3756.54	412.68	39.12	-3617.86	146.39	1097.13	0.00	0.00	0.00	-3814.49	22.33	1473.43	-3772.80	-17.50	1465.24	-3592.64	166.22	1435.30	-3627.05	64.38	1450.06	711.58	-299.87	78.78	1312.59	-298.46	76.82	738.75
1.52000	-3553.93	249.24	32.11	-3614.50	251.98	35.44	-3487.28	121.16	10.83	-3537.67	192.46	72.25	-3058.84	27.08	29.66	-3180.98	37.97	36.92	-3735.12	426.44	9.82	-3751.02	413.94	40.16	-3617.86	146.39	1097.13	0.00	0.00	0.00	-3814.49	22.33	1473.43	-3772.80	-17.50	1465.24	-3583.38	166.91	1435.48	-3627.05	64.38	1450.06	711.05	-299.47	78.91	1312.55	-298.80	76.76	738.81
1.53000	-3553.93	249.24	32.11	-3614.50	251.98	35.44	-3492.16	120.36	12.24	-3537.67	192.46	72.25	-3058.84	27.08	29.66	-3180.98	37.97	36.92	-3733.74	429.13	9.90	-3736.66	413.00	42.63	-3617.86	146.39	1097.13	0.00	0.00	0.00	-3814.49	22.33	1473.43	-3772.80	-17.50	1465.24	-3590.25	167.68	1435.60	-3627.05	64.38	1450.06	711.09	-299.39	78.83	1312.40	-298.88	76.63	738.75
1.54000	-3553.93	249.24	32.11	-3614.50	251.98	35.44	-3518.62	119.87	7.91	-3537.67	192.46	72.25	-3058.84	27.08	29.66	-3180.98	37.97	36.92	-3744.56	428.40	8.35	-3756.11	412.46	38.85	-3617.86	146.39	1097.13	0.00	0.00	0.00	-3814.49	22.33	1473.43	-3772.80	-17.50	1465.24	-3570.74	166.76	1435.46	-3627.05	64.38	1450.06	711.15	-299.46	78.84	1312.29	-298.70	76.66	738.73
1.55000	-3553.93	249.24	32.11	-3614.50	251.98	35.44	-3518.16	118.22	7.07	-3537.67	192.46	72.25	-3058.84	27.08	29.66	-3180.98	37.97	36.92	-3733.11	427.28	10.66	-3752.53	413.49	39.59	-3617.86	146.39	1097.13	0.00	0.00	0.00	-3814.49	22.33	1473.43	-3772.80	-17.50	1465.24	-3543.35	165.10	1434.39	-3627.05	64.38	1450.06	711.44	-299.23	78.87	1311.99	-298.40	76.61	738.74
1.56000	-3553.93	249.24	32.11	-3614.50	251.98	35.44	-3488.18	121.12	11.92	-3537.67	192.46	72.25	-3058.84	27.08	29.66	-3180.98	37.97	36.92	-3765.47	429.46	6.22	-3768.74	412.57	37.57	-3617.86	146.39	1097.13	0.00	0.00	0.00	-3814.49	22.33	1473.43	-3772.80	-17.50	1465.24	-3553.35	166.51	1434.07	-3627.05	64.38	1450.06	711.14	-299.42	78.77	1312.25	-298.45	76.78	738.73
1.57000	-3553.93	249.24	32.11	-3614.50	251.98	35.44	-3506.71	120.80	8.95	-3537.67	192.46	72.25	-3058.84	27.08	29.66	-3180.98	37.97	36.92	-3741.25	429.76	9.08	-3763.18	413.92	38.48	-3617.86	146.39	1097.13	0.00	0.00	0.00	-3814.49	22.33	1473.43	-3772.80	-17.50	1465.24	-3574.96	167.34	1435.22	-3627.05	64.38	1450.06	711.50	-299.55	79.03	1312.59	-298.60	76.68	738.81
1.58000	-3553.93	249.24	32.11	-3614.50	251.98	35.44	-3483.04	121.06	12.26	-3537.67	192.46	72.25	-3058.84	27.08	29.66	-3180.98	37.97	36.92	-3751.38	429.45	7.58	-3743.68	413.52	41.05	-3617.86	146.39	1097.13	0.00	0.00	0.00	-3814.49	22.33	1473.43	-3772.80	-17.50	1465.24	-3589.51	164.74	1435.32	-3627.05	64.38	1450.06	711.07	-299.54	78.89	1312.94	-298.78	76.57	738.80
1.59000	-3553.93	249.24	32.11	-3614.50	251.98	35.44	-3490.16	120.53	12.43	-3537.67	192.46	72.25	-3058.84	27.08	29.66	-3180.98	37.97	36.92	-3726.49	427.67	11.52	-3748.36	412.59	40.39	-3617.86	146.39	1097.13	0.00	0.00	0.00	-3814.49	22.33	1473.43	-3772.80	-17.50	1465.24	-3580.23	165.27	1434.98	-3627.05	64.38	1450.06	710.79	-299.38	78.67	1312.17	-298.85	76.67	738.81
1.60000	-3553.93	249.24	32.11	-3614.50	251.98	35.44	-3512.85	121.06	9.28	-3537.67	192.46	72.25	-3058.84	27.08	29.66	-3180.98	37.97	36.92	-3753.00	428.86	7.57	-3739.64	412.86	41.68	-3617.86	146.39	1097.13	0.00	0.00	0.00	-3814.49	22.33	1473.43	-3772.80	-17.50	1465.24	-3581.63	167.08	1435.16	-3627.05	64.38	1450.06	711.94	-299.33	78.98	1312.08	-298.89	76.48	738.75
1.61000	-3553.93	249.24	32.11	-3614.50	251.98	35.44	-3500.13	121.14	10.40	-3537.67	192.46	72.25	-3058.84	27.08	29.66	-3180.98	37.97	36.92	-3766.03	428.87	6.36	-3753.46	413.13	40.50	-3617.86	146.39	1097.13	0.00	0.00	0.00	-3814.49	22.33	1473.43	-3772.80	-17.50	1465.24	-3574.46	167.23	1436.83	-3627.05	64.38	1450.06	710.69	-300.01	78.55	1311.85	-298.76	76.49	738.78
1.62000	-3553.93	249.24	32.11	-3614.50	251.98	35.44	-3490.53	120.93	12.31	-3537.67	192.46	72.25	-3058.84	27.08	29.66	-3180.98	37.97	36.92	-3749.87	429.03	7.80	-3750.51	412.79	40.28	-3617.86	146.39	1097.13	0.00	0.00	0.00	-3814.49	22.33	1473.43	-3772.80	-17.50	1465.24	-3597.62	165.38	1436.62	-3627.05	64.38	1450.06	711.33	-299.62	78.82	1312.34	-298.94	76.57	738.81
1.63000	-3553.93	249.24	32.11	-3614.50	251.98	35.44	-3514.02	120.31	7.60	-3537.67	192.46	72.25	-3058.84	27.08	29.66	-3180.98	37.97	36.92	-3729.66	428.17	9.23	-3737.02	413.01	42.35	-3617.86	146.39	1097.13	0.00	0.00	0.00	-3814.49	22.33	1473.43	-3772.80	-17.50	1465.24	-3586.06	165.56	1435.61	-3627.05	64.38	1450.06	711.50	-299.08	79.09	1312.61	-298.99	76.53	738.75
1.64000	-3553.93	249.24	32.11	-3614.50	251.98	35.44	-3541.98	119.30	1.51	-3537.67	192.46	72.25	-3058.84	27.08	29.66	-3180.98	37.97	36.92	-3723.66	429.56	10.53	-3747.21	413.84	40.69	-3617.86	146.39	1097.13	0.00	0.00	0.00	-3814.49	22.33	1473.43	-3772.80	-17.50	1465.24	-3580.66	167.07	1436.42	-3627.05	64.38	1450.06	711.86	-299.59	78.97	1312.25	-299.07	76.50	738.77
1.65000	-3553.93	249.24	32.11	-3614.50	251.98	35.44	-3507.07	119.94	9.27	-3537.67	192.46	72.25	-3058.84	27.08	29.66	-3180.98	37.97	36.92	-3750.27	427.05	6.33	-3735.94	413.67	42.64	-3617.86	146.39	1097.13	0.00	0.00	0.00	-3814.49	22.33	1473.43	-3772.80	-17.50	1465.24	-3537.85	166.68	1435.23	-3627.05	64.38	1450.06	711.31	-299.54	78.86	1312.35	-298.91	76.65	738.79
1.66000	-3553.93	249.24	32.11	-3614.50	251.98	35.44	-3504.83	119.64	8.10	-3537.67	192.46	72.25	-3058.84	27.08	29.66	-3180.98	37.97	36.92	-3738.68	428.33	8.16	-3736.57	412.97	42.93	-3617.86	146.39	1097.13	0.00	0.00	0.00	-3814.49	22.33	1473.43	-3772.80	-17.50	1465.24	-3536.57	165.41	1435.42	-3627.05	64.38	1450.06	710.85	-299.79	78.68	1312.43	-298.45	76.79	738.83
1.67000	-3553.93	249.24	32.11	-3614.50	251.98	35.44	-3495.79	122.04	10.18	-3537.67	192.46	72.25	-3058.84	27.08	29.66	-3180.98	37.97	36.92	-3730.78	426.81	9.06	-3735.19	413.31	42.77	-3617.86	146.39	1097.13	0.00	0.00	0.00	-3814.49	22.33	1473.43	-3772.80	-17.50	1465.24	-3553.25	166.00	1435.43	-3627.05	64.38	1450.06	711.47	-299.70	78.97	1312.00	-298.87	76.60	738.81
1.68000	-3553.93	249.24	32.11	-3614.50	251.98	35.44	-3495.37	121.60	10.03	-3537.67	192.46	72.25	-3058.84	27.08	29.66	-3180.98	37.97	36.92	-3763.68	429.06	4.73	-3745.35	413.25	42.11	-3617.86	146.39	1097.13	0.00	0.00	0.00	-3814.49	22.33	1473.43	-3772.80	-17.50	1465.24	-3580.72	167.06	1435.83	-3627.05	64.38	1450.06	711.08	-299.53	78.85	1311.70	-298.88	76.62	738.76
1.69000	-3553.93	249.24	32.11	-3614.50	251.98	35.44	-3483.75	120.71	12.92	-3537.67	192.46	72.25	-3058.84	27.08	29.66	-3180.98	37.97	36.92	-3769.93	427.93	4.56	-3752.17	413.69	40.61	-3617.86	146.39	1097.13	0.00	0.00	0.00	-3814.49	22.33	1473.43	-3772.80	-17.50	1465.24	-3586.76	165.41	1437.20	-3627.05	64.38	1450.06	711.54	-299.86	78.90	1311.94	-298.68	76.65	738.74
1.70000	-3553.93	249.24	32.11	-3614.50	251.98	35.44	-3511.05	121.53	10.14	-3537.67	192.46	72.25	-3058.84	27.08	29.66	-3180.98	37.97	36.92	-3701.32	425.65	14.39	-3730.14	412.65	43.58	-3617.86	146.39	1097.13	0.00	0.00	0.00	-3814.49	22.33	1473.43	-3772.80	-17.50	1465.24	-3588.56	167.45	1438.73	-3627.05	64.38	1450.06	711.00	-299.90	78.67	1311.97	-298.90	76.61	738.78
1.71000	-3553.93	249.24	32.11	-3614.50	251.98	35.44	-3485.65	119.91	13.05	-3537.67	192.46	72.25	-3058.84	27.08	29.66	-3180.98	37.97	36.92	-3730.76	428.29	9.86	-3742.79	413.19	42.06	-3617.86	146.39	1097.13	0.00	0.00	0.00	-3814.49	22.33	1473.43	-3772.80	-17.50	1465.24	-3571.53	165.30	1438.30	-3627.05	64.38	1450.06	711.64	-299.40	79.07	1312.66	-298.78	76.72	738.75
1.72000	-3553.93	249.24	32.11	-3614.50	251.98	35.44	-3546.95	121.18	2.20	-3537.67	192.46	72.25	-3058.84	27.08	29.66	-3180.98	37.97	36.92	-3746.29	428.57	7.76	-3749.55	412.73	41.46	-3617.86	146.39	1097.13	0.00	0.00	0.00	-3814.49	22.33	1473.43	-3772.80	-17.50	1465.24	-3560.77	164.44	1437.36	-3627.05	64.38	1450.06	711.65	-299.13	79.09	1312.70	-298.54	76.81	738.80
1.73000	-3553.93	249.24	32.11	-3614.50	251.98	35.44	-3478.31	118.40	12.93	-3537.67	192.46	72.25	-3058.84	27.08	29.66	-3180.98	37.97	36.92	-3733.87	426.54	9.28	-3767.30	413.42	39.46	-3617.86	146.39	1097.13	0.00	0.00	0.00	-3814.49	22.33	1473.43	-3772.80	-17.50	1465.24	-3588.60	164.48	1438.23	-3627.05	64.38	1450.06	711.20	-299.63	78.88	1312.74	-298.99	76.91	738.80
1.74000	-3553.93	249.24	32.11	-3614.50	251.98	35.44	-3531.69	120.03	4.04	-3537.67	192.46	72.25	-3058.84	27.08	29.66	-3180.98	37.97	36.92	-3750.49	426.89	7.72	-3749.72	411.73	42.89	-3617.86	146.39	1097.13	0.00	0.00	0.00	-3814.49	22.33	1473.43	-3772.80	-17.50	1465.24	-3595.14	165.56	1439.78	-3627.05	64.38	1450.06	711.54	-299.47	79.05	1312.78	-298.93	76.72	738.73
1.75000	-3553.93	249.24	32.11	-3614.50	251.98	35.44	-3482.71	121.17	13.45	-3537.67	192.46	72.25	-3058.84	27.08	29.66	-3180.98	37.97	36.92	-3752.83	426.71	7.57	-3719.44	409.83	47.65	-3617.86	146.39	1097.13	0.00	0.00	0.00	-3814.49	22.33	1473.43	-3772.80	-17.50	1465.24	-3605.22	165.73	1439.13	-3627.05	64.38	1450.06	711.43	-299.37	78.93	1312.02	-298.79	76.48	738.73
1.76000	-3553.93	249.24	32.11	-3614.50	251.98	35.44	-3519.45	119.61	7.83	-3537.67	192.46	72.25	-3058.84	27.08	29.66	-3180.98	37.97	36.92	-3755.23	426.51	7.42	-3738.24	409.79	45.20	-3617.86	146.39	1097.13	0.00	0.00	0.00	-3814.49	22.33	1473.43	-3772.80	-17.50	1465.24	-3571.41	167.76	1439.10	-3627.05	64.38	1450.06	711.21	-299.38	78.77	1312.36	-298.88	76.64	738.76
1.77000	-3553.93	249.24	32.11	-3614.50	251.98	35.44	-3484.52	119.58	11.67	-3537.67	192.46	72.25	-3058.84	27.08	29.66	-3180.98	37.97	36.92	-3757.69	426.32	7.26	-3743.93	407.90	44.54	-3617.86	146.39	1097.13	0.00	0.00	0.00	-3814.49	22.33	1473.43	-3772.80	-17.50	1465.24	-3586.92	166.55	1440.31	-3627.05	64.38	1450.06	711.67	-299.57	78.93	1312.31	-298.76	76.68	738.80
1.78000	-3553.93	249.24	32.11	-3614.50	251.98	35.44	-3527.91	118.79	4.23	-3537.67	192.46	72.25	-3058.84	27.08	29.66	-3180.98	37.97	36.92	-3760.20	426.11	7.10	-3766.32	409.02	42.61	-3617.86	146.39	1097.13	0.00	0.00	0.00	-3814.49	22.33	1473.43	-3772.80	-17.50	1465.24	-3586.79	164.92	1440.16	-3627.05	64.38	1450.06	711.54	-299.55	78.95	1311.96	-298.71	76.71	738.80
1.79000	-3553.93	249.24	32.11	-3614.50	251.98	35.44	-3474.50	120.11	13.80	-3537.67	192.46	72.25	-3058.84	27.08	29.66	-3180.98	37.97	36.92	-3762.77	425.89	6.93	-3783.75	406.67	40.03	-3617.86	146.39	1097.13	0.00	0.00	0.00	-3814.49	22.33	1473.43	-3772.80	-17.50	1465.24	-3610.35	166.29	1440.78	-3627.05	64.38	1450.06	712.04	-299.29	79.11	1312.57	-298.87	76.77	738.78
1.80000	-3553.93	249.24	32.11	-3614.50	251.98	35.44	-3511.15	120.93	7.67	-3537.67	192.46	72.25	-3058.84	27.08	29.66	-3180.98	37.97	36.92	-3765.40	425.67	6.76	-3750.51	402.61	44.65	-3617.86	146.39	1097.13	0.00	0.00	0.00	-3814.49	22.33	1473.43	-3772.80	-17.50	1465.24	-3604.31	166.07	1439.83	-3627.05	64.38	1450.06	712.11	-299.43	79.08	1312.61	-299.04	76.65	738.76
1.81000	-3553.93	249.24	32.11	-3614.50	251.98	35.44	-3493.53	119.70	10.49	-3537.67	192.46	72.25	-3058.84	27.08	29.66	-3180.98	37.97	36.92	-3768.07	425.44	6.58	-3760.60	400.89	43.73	-3617.86	146.39	1097.13	0.00	0.00	0.00	-3814.49	22.33	1473.43	-3772.80	-17.50	1465.24	-3596.78	163.95	1439.83	-3627.05	64.38	1450.06	711.71	-299.46	78.99	1312.10	-298.71	76.66	738.75
1.82000	-3553.93	249.24	32.11	-3614.50	251.98	35.44	-3515.27	121.58	6.17	-3537.67	192.46	72.25	-3058.84	27.08	29.66	-3180.98	37.97	36.92	-3770.80	425.20	6.40	-3745.97	396.78	47.07	-3617.86	146.39	1097.13	0.00	0.00	0.00	-3814.49	22.33	1473.43	-3772.80	-17.50	1465.24	-3598.77	166.06	1440.09	-3627.05	64.38	1450.06	711.01	-299.55	78.86	1312.25	-298.72	76.72	738.76
1.83000	-3553.93	249.24	32.11	-3614.50	251.98	35.44	-3521.88	119.59	7.56	-3537.67	192.46	72.25	-3058.84	27.08	29.66	-3180.98	37.97	36.92	-3773.59	424.95	6.22	-3753.82	392.45	47.21	-3617.86	146.39	1097.13	0.00	0.00	0.00	-3814.49	22.33	1473.43	-3772.80	-17.50	1465.24	-3603.84	165.14	1440.38	-3626.98	64.37	1450.06	711.14	-299.62	78.90	1312.72	-298.46	76.84	738.84
1.84000	-3553.93	249.24	32.11	-3614.50	251.98	35.44	-3506.07	121.03	8.95	-3537.67	192.46	72.25	-3058.84	27.08	29.66	-3180.98	37.97	36.92	-3776.42	424.69	6.04	-3765.02	389.50	45.95	-3617.86	146.39	1097.13	0.00	0.00	0.00	-3814.49	22.33	1473.43	-3772.80	-17.50	1465.24	-3586.67	164.45	1441.74	-3566.27	62.59	1450.01	710.85	-299.39	78.84	1312.03	-298.41	76.64	738.81
1.85000	-3553.93	249.24	32.11	-3614.50	251.98	35.44	-3495.12	119.61	12.08	-3537.67	192.46	72.25	-3058.84	27.08	29.66	-3180.98	37.97	36.92	-3779.31	424.43	5.84	-3743.21	383.32	51.25	-3617.86	146.39	1097.13	0.00	0.00	0.00	-3814.49	22.33	1473.43	-3772.80	-17.50	1465.24	-3611.83	164.53	1442.44	-3574.75	66.62	1450.27	711.17	-299.65	78.86	1312.09	-298.53	76.63	738.72
1.86000	-3553.93	249.24	32.11	-3614.50	251.98	35.44	-3510.22	119.42	8.27	-3537.67	192.46	72.25	-3058.84	27.08	29.66	-3180.98	37.97	36.92	-3782.24	424.15	5.65	-3736.64	380.70	53.35	-3617.86	146.39	1097.13	0.00	0.00	0.00	-3814.49	22.33	1473.43	-3772.80	-17.50	1465.24	-3575.61	165.41	1440.82	-3592.73	63.88	1449.86	711.23	-299.45	78.91	1312.10	-298.75	76.56	738.81
1.87000	-3553.93	249.24	32.11	-3614.50	251.98	35.44	-3497.65	122.08	9.26	-3537.67	192.46	72.25	-3058.84	27.08	29.66	-3180.98	37.97	36.92	-3785.23	423.87	5.45	-3734.88	373.82	53.87	-3617.86	146.39	1097.13	0.00	0.00	0.00	-3814.49	22.33	1473.43	-3772.80	-17.50	1465.24	-3607.52	164.85	1442.69	-3570.45	63.65	1449.64	712.08	-299.62	79.06	1312.31	-298.77	76.74	738.80
1.88000	-3553.93	249.24	32.11	-3614.50	251.98	35.44	-3499.80	120.22	9.95	-3537.67	192.46	72.25	-3058.84	27.08	29.66	-3180.98	37.97	36.92	-3788.27	423.58	5.25	-3724.79	370.04	56.83	-3617.86	146.39	1097.13	0.00	0.00	0.00	-3814.49	22.33	1473.43	-3772.80	-17.50	1465.24	-3609.76	164.75	1443.10	-3592.21	65.00	1450.33	711.02	-299.50	78.89	1312.39	-299.12	76.71	738.77
1.89000	-3553.93	249.24	32.11	-3614.50	251.98	35.44	-3519.32	121.18	6.36	-3537.67	192.46	72.25	-3058.84	27.08	29.66	-3180.98	37.97	36.92	-3791.35	423.29	5.05	-3706.27	366.03	60.21	-3617.86	146.39	1097.13	0.00	0.00	0.00	-3814.49	22.33	1473.43	-3772.80	-17.50	1465.24	-3611.95	164.64	1443.52	-3596.90	67.39	1450.66	711.26	-299.65	78.87	1312.58	-298.88	76.69	738.80
1.90000	-3553.93	249.24	32.11	-3614.50	251.98	35.44	-3502.89	120.92	7.95	-3537.67	192.46	72.25	-3058.84	27.08	29.66	-3180.98	37.97	36.92	-3794.49	422.98	4.84	-3733.99	361.28	56.53	-3617.86	146.39	1097.13	0.00	0.00	0.00	-3814.49	22.33	1473.43	-3772.80	-17.50	1465.24	-3614.09	164.51	1443.94	-3588.94	64.42	1450.11	711.53	-299.48	79.10	1311.94	-298.94	76.41	738.79
1.91000	-3553.93	249.24	32.11	-3614.50	251.98	35.44	-3533.37	120.28	2.85	-3537.67	192.46	72.25	-3058.84	27.08	29.66	-3180.98	37.97	36.92	-3797.67	422.67	4.63	-3725.52	358.27	58.41	-3617.86	146.39	1097.13	0.00	0.00	0.00	-3814.49	22.33	1473.43	-3772.80	-17.50	1465.24	-3616.19	164.38	1444.36	-3617.35	63.62	1448.62	711.14	-299.61	78.93	1312.33	-298.85	76.60	738.76
1.92000	-3553.93	249.24	32.11	-3614.50	251.98	35.44	-3495.24	120.38	10.81	-3537.67	192.46	72.25	-3058.84	27.08	29.66	-3180.98	37.97	36.92	-3800.89	422.35	4.41	-3699.07	350.56	63.66	-3617.86	146.39	1097.13	0.00	0.00	0.00	-3814.49	22.33	1473.43	-3772.80	-17.50	1465.24	-3618.23	164.23	1444.79	-3610.41	64.31	1448.53	711.34	-299.32	78.96	1312.14	-298.84	76.64	738.79
1.93000	-3553.93	249.24	32.11	-3614.50	251.98	35.44	-3522.67	122.32	6.57	-3537.67	192.46	72.25	-3058.84	27.08	29.66	-3180.98	37.97	36.92	-3804.16	422.02	4.19	-3682.15	344.80	66.79	-3617.86	146.39	1097.13	0.00	0.00	0.00	-3814.49	22.33	1473.43	-3772.80	-17.50	1465.24	-3620.22	164.08	1445.22	-3568.56	64.26	1448.52	711.50	-299.27	78.98	1312.03	-298.72	76.69	738.80
1.94000	-3553.93	249.24	32.11	-3614.50	251.98	35.44	-3488.10	119.50	10.90	-3537.67	192.46	72.25	-3058.84	27.08	29.66	-3180.98	37.97	36.92	-3807.48	421.68	3.97	-3672.21	339.26	69.17	-3617.86	146.39	1097.13	0.00	0.00	0.00	-3814.49	22.33	1473.43	-3772.80	-17.50	1465.24	-3622.17	163.91	1445.66	-3599.85	63.92	1449.33	711.27	-299.55	78.91	1312.34	-298.72	76.54	738.79
1.95000	-3553.93	249.24	32.11	-3614.50	251.98	35.44	-3498.81	119.78	8.94	-3537.67	192.46	72.25	-3058.84	27.08	29.66	-3180.98	37.97	36.92	-3810.84	421.34	3.75	-3662.44	333.77	71.49	-3617.86	146.39	1097.13	0.00	0.00	0.00	-3814.49	22.33	1473.43	-3772.80	-17.50	1465.24	-3624.06	163.74	1446.10	-3606.91	64.39	1450.54	711.50	-299.67	78.96	1312.44	-298.72	76.60	738.81
1.96000	-3553.93	249.24	32.11	-3614.50	251.98	35.44	-3493.28	118.04	10.84	-3537.67	192.46	72.25	-3058.84	27.08	29.66	-3180.98	37.97	36.92	-3814.25	420.99	3.52	-3652.84	328.32	73.76	-3617.86	146.39	1097.13	0.00	0.00	0.00	-3814.49	22.33	1473.43	-3772.80	-17.50	1465.24	-3625.91	163.55	1446.54	-3569.10	64.36	1448.54	710.90	-299.42	78.65	1312.44	-298.76	76.70	738.81
1.97000	-3553.93	249.24	32.11	-3614.50	251.98	35.44	-3505.40	120.47	8.47	-3537.67	192.46	72.25	-3058.84	27.08	29.66	-3180.98	37.97	36.92	-3817.70	420.63	3.29	-3643.42	322.91	75.97	-3617.86	146.39	1097.13	0.00	0.00	0.00	-3814.49	22.33	1473.43	-3772.80	-17.50	1465.24	-3627.71	163.35	1446.99	-3592.79	64.76	1447.33	711.39	-299.54	78.75	1312.55	-299.02	76.57	738.74
1.98000	-3553.93	249.24	32.11	-3614.50	251.98	35.44	-3488.13	120.31	10.50	-3537.67	192.46	72.25	-3058.84	27.08	29.66	-3180.98	37.97	36.92	-3821.19	420.26	3.05	-3634.17	317.55	78.12	-3617.86	146.39	1097.13	0.00	0.00	0.00	-3814.49	22.33	1473.43	-3772.80	-17.50	1465.24	-3629.46	163.15	1447.44	-3578.01	66.06	1446.08	711.31	-299.64	78.81	1312.56	-298.50	76.80	738.77
1.99000	-3553.93	249.24	32.11	-3614.50	251.98	35.44	-3485.60	119.08	11.31	-3537.67	192.46	72.25	-3058.84	27.08	29.66	-3180.98	37.97	36.92	-3824.72	419.89	2.82	-3625.09	312.22	80.21	-3617.86	146.39	1097.13	0.00	0.00	0.00	-3814.49	22.33	1473.43	-3772.80	-17.50	1465.24	-3631.16	162.93	1447.89	-3604.20	65.01	1447.89	710.84	-299.78	78.69	1312.31	-298.33	76.84	738.80
2.00000	-3553.93	249.24	32.11	-3614.50	251.98	35.44	-3462.00	119.63	15.46	-3537.67	192.46	72.25	-3058.84	27.08	29.66	-3180.98	37.97	36.92	-3828.30	419.51	2.58	-3616.18	306.95	82.24	-3617.86	146.39	1097.13	0.00	0.00	0.00	-3814.49	22.33	1473.43	-3772.80	-17.50	1465.24	-3632.81	162.71	1448.35	-3615.95	66.69	1447.54	711.28	-299.46	78.93	1312.29	-298.69	76.63	738.79
2.01000	-3553.93	249.24	32.11	-3614.50	251.98	35.44	-3484.89	119.77	12.24	-3537.67	192.46	72.25	-3058.84	27.08	29.66	-3180.98	37.97	36.92	-3831.91	419.12	2.34	-3607.44	301.71	84.22	-3617.86	146.39	1097.13	0.00	0.00	0.00	-3814.49	22.33	1473.43	-3772.80	-17.50	1465.24	-3634.41	162.47	1448.81	-3624.73	66.14	1447.59	711.09	-299.67	78.74	1312.86	-298.78	76.78	738.82
2.02000	-3553.93	249.24	32.11	-3614.50	251.98	35.44	-3487.32	119.52	10.91	-3537.67	192.46	72.25	-3058.84	27.08	29.66	-3180.98	37.97	36.92	-3835.57	418.72	2.09	-3598.86	296.52	86.15	-3617.86	146.39	1097.13	0.00	0.00	0.00	-3814.49	22.33	1473.43	-3772.80	-17.50	1465.24	-3635.97	162.22	1449.27	-3607.67	67.08	1446.74	711.25	-299.61	78.91	1312.76	-298.68	76.66	738.78
2.03000	-3553.93	249.24	32.11	-3614.50	251.98	35.44	-3506.37	119.00	8.86	-3537.67	192.46	72.25	-3058.84	27.08	29.66	-3180.98	37.97	36.92	-3839.26	418.31	1.84	-3590.45	291.37	88.02	-3617.86	146.39	1097.13	0.00	0.00	0.00	-3814.49	22.33	1473.43	-3772.80	-17.50	1465.24	-3637.47	161.97	1449.74	-3615.00	67.17	1446.39	711.24	-299.60	78.87	1312.43	-298.59	76.73	738.77
2.04000	-3553.93	249.24	32.11	-3614.50	251.98	35.44	-3516.61	120.78	6.48	-3537.67	192.46	72.25	-3058.84	27.08	29.66	-3180.98	37.97	36.92	-3843.00	417.90	1.59	-3582.21	286.26	89.83	-3617.86	146.39	1097.13	0.00	0.00	0.00	-3814.49	22.33	1473.43	-3772.80	-17.50	1465.24	-3638.93	161.70	1450.21	-3598.59	68.95	1446.17	711.75	-299.60	78.92	1312.23	-298.56	76.70	738.85
2.05000	-3553.93	249.24	32.11	-3614.50	251.98	35.44	-3446.74	119.49	17.46	-3537.67	192.46	72.25	-3058.84	27.08	29.66	-3180.98	37.97	36.92	-3846.77	417.48	1.34	-3574.13	281.19	91.59	-3617.86	146.39	1097.13	0.00	0.00	0.00	-3814.49	22.33	1473.43	-3772.80	-17.50	1465.24	-3640.34	161.43	1450.68	-3616.91	70.34	1446.02	711.45	-299.56	78.77	1312.37	-298.88	76.45	738.84
2.06000	-3553.93	249.24	32.11	-3614.50	251.98	35.44	-3509.77	119.76	8.08	-3537.67	192.46	72.25	-3058.84	27.08	29.66	-3180.98	37.97	36.92	-3850.57	417.06	1.08	-3566.21	276.17	93.29	-3617.86	146.39	1097.13	0.00	0.00	0.00	-3814.49	22.33	1473.43	-3772.80	-17.50	1465.24	-3641.70	161.14	1451.16	-3636.91	72.13	1445.24	711.80	-299.84	78.95	1312.41	-298.94	76.49	738.79
2.07000	-3553.93	249.24	32.11	-3614.50	251.98	35.44	-3527.77	120.12	5.58	-3537.67	192.46	72.25	-3058.84	27.08	29.66	-3180.98	37.97	36.92	-3854.42	416.62	0.83	-3558.45	271.18	94.94	-3617.86	146.39	1097.13	0.00	0.00	0.00	-3814.49	22.33	1473.43	-3772.80	-17.50	1465.24	-3643.01	160.85	1451.64	-3639.43	73.03	1446.03	711.76	-299.79	79.02	1312.03	-299.09	76.50	738.79
2.08000	-3553.93	249.24	32.11	-3614.50	251.98	35.44	-3524.59	120.41	6.35	-3537.67	192.46	72.25	-3058.84	27.08	29.66	-3180.98	37.97	36.92	-3858.30	416.18	0.57	-3550.85	266.24	96.53	-3617.86	146.39	1097.13	0.00	0.00	0.00	-3814.49	22.33	1473.43	-3772.80	-17.50	1465.24	-3644.28	160.55	1452.12	-3612.29	74.40	1444.73	711.60	-299.73	78.90	1312.27	-298.83	76.64	738.81
2.09000	-3553.93	249.24	32.11	-3614.50	251.98	35.44	-3493.85	120.13	11.41	-3537.67	192.46	72.25	-3058.84	27.08	29.66	-3180.98	37.97	36.92	-3862.21	415.73	0.30	-3543.41	261.34	98.08	-3617.86	146.39	1097.13	0.00	0.00	0.00	-3814.49	22.33	1473.43	-3772.80	-17.50	1465.24	-3645.49	160.23	1452.60	-3626.62	77.05	1445.30	711.04	-299.96	78.78	1312.32	-298.81	76.52	738.80
2.10000	-3553.93	249.24	32.11	-3614.50	251.98	35.44	-3515.11	120.03	7.93	-3537.67	192.46	72.25	-3058.84	27.08	29.66	-3180.98	37.97	36.92	-3866.16	415.28	0.04	-3536.13	256.49	99.56	-3617.86	146.39	1097.13	0.00	0.00	0.00	-3814.49	22.33	1473.43	-3772.80	-17.50	1465.24	-3646.66	159.91	1453.09	-3603.52	77.80	1444.54	710.94	-299.91	78.76	1312.22	-298.97	76.48	738.78
2.11000	-3553.93	249.24	32.11	-3614.50	251.98	35.44	-3522.55	121.23	5.72	-3537.67	192.46	72.25	-3058.84	27.08	29.66	-3180.98	37.97	36.92	-3870.14	414.82	-0.23	-3529.01	251.67	101.00	-3617.86	146.39	1097.13	0.00	0.00	0.00	-3814.49	22.33	1473.43	-3772.80	-17.50	1465.24	-3647.78	159.58	1453.58	-3605.39	79.53	1444.28	711.66	-299.51	78.81	1312.38	-298.82	76.55	738.79
2.12000	-3553.93	249.24	32.11	-3614.50	251.98	35.44	-3507.13	118.73	8.26	-3537.67	192.46	72.25	-3058.84	27.08	29.66	-3180.98	37.97	36.92	-3874.16	414.35	-0.50	-3522.04	246.89	102.39	-3617.86	146.39	1097.13	0.00	0.00	0.00	-3814.49	22.33	1473.43	-3772.80	-17.50	1465.24	-3648.85	159.24	1454.08	-3607.02	81.09	1443.78	711.84	-299.32	79.02	1312.36	-298.48	76.72	738.81
2.13000	-3553.93	249.24	32.11	-3614.50	251.98	35.44	-3536.77	121.67	5.10	-3537.67	192.46	72.25	-3058.84	27.08	29.66	-3180.98	37.97	36.92	-3878.20	413.87	-0.77	-3515.23	242.16	103.72	-3617.86	146.39	1097.13	0.00	0.00	0.00	-3814.49	22.33	1473.43	-3772.80	-17.50	1465.24	-3649.88	158.90	1454.57	-3617.98	82.08	1443.20	711.91	-299.68	78.99	1312.23	-298.41	76.55	738.76
2.14000	-3553.93	249.24	32.11	-3614.50	251.98	35.44	-3490.86	122.55	10.86	-3537.67	192.46	72.25	-3058.84	27.08	29.66	-3180.98	37.97	36.92	-3882.28	413.38	-1.04	-3508.57	237.46	105.00	-3617.86	146.39	1097.13	0.00	0.00	0.00	-3814.49	22.33	1473.43	-3772.80	-17.50	1465.24	-3650.86	158.54	1455.07	-3633.38	84.43	1442.65	711.62	-299.76	78.99	1312.22	-298.61	76.55	738.84
2.15000	-3553.93	249.24	32.11	-3614.50	251.98	35.44	-3506.75	122.16	9.71	-3537.67	192.46	72.25	-3058.84	27.08	29.66	-3180.98	37.97	36.92	-3886.39	412.89	-1.32	-3502.06	232.81	106.23	-3617.86	146.39	1097.13	0.00	0.00	0.00	-3814.49	22.33	1473.43	-3772.80	-17.50	1465.24	-3651.79	158.17	1455.58	-3612.49	88.14	1441.73	711.06	-299.80	78.82	1312.44	-298.60	76.69	738.79
2.16000	-3553.93	249.24	32.11	-3614.50	251.98	35.44	-3534.48	120.96	3.90	-3537.67	192.46	72.25	-3058.84	27.08	29.66	-3180.98	37.97	36.92	-3890.53	412.40	-1.59	-3495.70	228.20	107.41	-3617.86	146.39	1097.13	0.00	0.00	0.00	-3814.49	22.33	1473.43	-3772.80	-17.50	1465.24	-3652.67	157.80	1456.08	-3624.38	89.26	1441.05	710.74	-299.69	78.63	1312.19	-298.75	76.68	738.78
2.17000	-3553.93	249.24	32.11	-3614.50	251.98	35.44	-3495.34	121.00	11.63	-3537.67	192.46	72.25	-3058.84	27.08	29.66	-3180.98	37.97	36.92	-3894.70	411.89	-1.87	-3489.50	223.62	108.54	-3617.86	146.39	1097.13	0.00	0.00	0.00	-3814.49	22.33	1473.43	-3772.80	-17.50	1465.24	-3653.51	157.42	1456.59	-3627.54	92.49	1440.47	711.39	-299.31	78.85	1312.45	-298.74	76.77	738.78
2.18000	-3553.93	249.24	32.11	-3614.50	251.98	35.44	-3469.64	121.19	14.56	-3537.67	192.46	72.25	-3058.84	27.08	29.66	-3180.98	37.97	36.92	-3898.90	411.38	-2.15	-3483.44	219.09	109.61	-3617.86	146.39	1097.13	0.00	0.00	0.00	-3814.49	22.33	1473.43	-3772.80	-17.50	1465.24	-3654.30	157.02	1457.10	-3628.54	95.27	1440.31	712.11	-299.29	79.11	1312.16	-298.55	76.83	738.77
2.19000	-3553.93	249.24	32.11	-3614.50	251.98	35.44	-3484.98	122.78	11.61	-3537.67	192.46	72.25	-3058.84	27.08	29.66	-3180.98	37.97	36.92	-3903.13	410.86	-2.43	-3477.52	214.60	110.64	-3617.86	146.39	1097.13	0.00	0.00	0.00	-3814.49	22.33	1473.43	-3772.80	-17.50	1465.24	-3655.04	156.62	1457.61	-3628.50	97.52	1439.56	711.77	-299.59	79.07	1312.66	-299.12	76.56	738.77
2.20000	-3553.93	249.24	32.11	-3614.50	251.98	35.44	-3489.95	120.60	10.72	-3537.67	192.46	72.25	-3058.84	27.08	29.66	-3180.98	37.97	36.92	-3907.39	410.33	-2.72	-3471.76	210.15	111.62	-3617.86	146.39	1097.13	0.00	0.00	0.00	-3814.49	22.33	1473.43	-3772.80	-17.50	1465.24	-3655.73	156.22	1458.13	-3629.20	100.47	1439.62	711.82	-299.49	79.10	1312.45	-298.73	76.70	738.77
2.21000	-3553.93	249.24	32.11	-3614.50	251.98	35.44	-3480.17	121.36	13.20	-3537.67	192.46	72.25	-3058.84	27.08	29.66	-3180.98	37.97	36.92	-3911.67	409.80	-3.00	-3466.14	205.74	112.55	-3617.86	146.39	1097.13	0.00	0.00	0.00	-3814.49	22.33	1473.43	-3772.80	-17.50	1465.24	-3656.38	155.80	1458.64	-3646.51	103.11	1439.48	711.43	-299.53	79.00	1312.43	-298.56	76.66	738.82
2.22000	-3553.93	249.24	32.11	-3614.50	251.98	35.44	-3508.59	121.06	9.59	-3537.67	192.46	72.25	-3058.84	27.08	29.66	-3180.98	37.97	36.92	-3915.98	409.26	-3.29	-3460.66	201.36	113.44	-3617.86	146.39	1097.13	0.00	0.00	0.00	-3814.49	22.33	1473.43	-3772.80	-17.50	1465.24	-3656.98	155.37	1459.16	-3655.41	105.59	1438.66	710.95	-299.93	78.85	1312.35	-298.81	76.62	738.78
2.23000	-3553.93	249.24	32.11	-3614.50	251.98	35.44	-3504.07	122.06	8.31	-3537.67	192.46	72.25	-3058.84	27.08	29.66	-3180.98	37.97	36.92	-3920.31	408.72	-3.58	-3455.33	197.03	114.27	-3617.86	146.39	1097.13	0.00	0.00	0.00	-3814.49	22.33	1473.43	-3772.80	-17.50	1465.24	-3657.53	154.94	1459.69	-3663.92	108.56	1439.88	711.54	-300.15	78.69	1312.50	-298.92	76.69	738.77
2.24000	-3553.93	249.24	32.11	-3614.50	251.98	35.44	-3479.68	119.55	12.13	-3537.67	192.46	72.25	-3058.84	27.08	29.66	-3180.98	37.97	36.92	-3924.67	408.16	-3.87	-3450.14	192.73	115.06	-3617.86	146.39	1097.13	0.00	0.00	0.00	-3814.49	22.33	1473.43	-3772.80	-17.50	1465.24	-3658.04	154.50	1460.21	-3644.83	111.41	1438.46	711.77	-300.03	78.86	1312.22	-298.56	76.59	738.81
2.25000	-3553.93	249.24	32.11	-3614.50	251.98	35.44	-3529.83	122.83	7.06	-3537.67	192.46	72.25	-3058.84	27.08	29.66	-3180.98	37.97	36.92	-3929.05	407.61	-4.16	-3445.09	188.48	115.80	-3617.86	146.39	1097.13	0.00	0.00	0.00	-3814.49	22.33	1473.43	-3772.80	-17.50	1465.24	-3658.50	154.05	1460.74	-3657.58	112.91	1438.61	711.28	-299.64	78.94	1311.94	-298.77	76.43	738.80
2.26000	-3553.93	249.24	32.11	-3614.50	251.98	35.44	-3555.66	121.72	2.99	-3537.67	192.46	72.25	-3058.84	27.08	29.66	-3180.98	37.97	36.92	-3933.45	407.04	-4.45	-3440.17	184.26	116.49	-3617.86	146.39	1097.13	0.00	0.00	0.00	-3814.49	22.33	1473.43	-3772.80	-17.50	1465.24	-3658.91	153.60	1461.26	-3665.41	115.69	1439.34	711.55	-299.60	79.00	1312.26	-298.69	76.72	738.78
2.27000	-3553.93	249.24	32.11	-3614.50	251.98	35.44	-3519.82	121.92	7.64	-3537.67	192.46	72.25	-3058.84	27.08	29.66	-3180.98	37.97	36.92	-3937.88	406.47	-4.75	-3435.40	180.09	117.14	-3617.86	146.39	1097.13	0.00	0.00	0.00	-3814.49	22.33	1473.43	-3772.80	-17.50	1465.24	-3659.28	153.13	1461.80	-3664.22	117.27	1438.84	711.00	-299.81	78.71	1312.19	-298.62	76.64	738.84
2.28000	-3553.93	249.24	32.11	-3614.50	251.98	35.44	-3479.46	120.88	12.35	-3537.67	192.46	72.25	-3058.84	27.08	29.66	-3180.98	37.97	36.92	-3942.33	405.89	-5.04	-3430.77	175.95	117.74	-3617.86	146.39	1097.13	0.00	0.00	0.00	-3814.49	22.33	1473.43	-3772.78	-17.50	1465.24	-3659.60	152.66	1462.33	-3657.88	119.52	1438.76	711.13	-299.49	78.94	1312.23	-298.97	76.65	738.78
2.29000	-3553.93	249.24	32.11	-3614.50	251.98	35.44	-3523.63	121.78	5.65	-3537.67	192.46	72.25	-3058.84	27.08	29.66	-3180.98	37.97	36.92	-3946.81	405.30	-5.34	-3426.26	171.85	118.29	-3617.86	146.39	1097.13	0.00	0.00	0.00	-3814.49	22.33	1473.43	-3758.77	-19.11	1463.35	-3659.88	152.18	1462.86	-3671.09	122.33	1439.68	711.73	-299.34	79.13	1312.67	-298.98	76.71	738.81
2.30000	-3553.93	249.24	32.11	-3614.50	251.98	35.44	-3534.11	121.19	7.27	-3537.67	192.46	72.25	-3058.84	27.08	29.66	-3180.98	37.97	36.92	-3951.30	404.71	-5.63	-3421.90	167.79	118.80	-3617.86	146.39	1097.13	0.00	0.00	0.00	-3814.49	22.33	1473.43	-3758.79	-20.28	1462.61	-3660.11	151.69	1463.40	-3698.26	125.92	1441.04	711.07	-299.64	78.83	1312.27	-298.93	76.74	738.74
2.31000	-3553.93	249.24	32.11	-3614.50	251.98	35.44	-3483.89	120.00	12.05	-3537.67	192.46	72.25	-3058.84	27.08	29.66	-3180.98	37.97	36.92	-3955.81	404.11	-5.93	-3417.67	163.76	119.26	-3617.86	146.39	1097.13	0.00	0.00	0.00	-3814.49	22.33	1473.43	-3793.26	-20.17	1461.55	-3660.29	151.19	1463.94	-3699.90	128.25	1440.54	711.30	-299.69	78.88	1312.28	-298.91	76.61	738.80
2.32000	-3553.93	249.24	32.11	-3614.50	251.98	35.44	-3496.73	122.23	9.94	-3537.67	192.46	72.25	-3058.84	27.08	29.66	-3180.98	37.97	36.92	-3960.34	403.51	-6.23	-3413.57	159.78	119.68	-3617.86	146.39	1097.13	0.00	0.00	0.00	-3814.49	22.33	1473.43	-3777.98	-18.24	1461.06	-3660.42	150.69	1464.48	-3708.50	129.90	1440.97	711.22	-299.74	78.74	1312.20	-298.55	76.74	738.77
2.33000	-3553.93	249.24	32.11	-3614.50	251.98	35.44	-3476.73	120.33	14.39	-3537.67	192.46	72.25	-3058.84	27.08	29.66	-3180.98	37.97	36.92	-3964.90	402.90	-6.53	-3409.60	155.83	120.06	-3617.86	146.39	1097.13	0.00	0.00	0.00	-3814.49	22.33	1473.43	-3766.45	-18.75	1460.16	-3660.51	150.18	1465.02	-3693.05	132.25	1441.67	711.27	-299.80	78.76	1312.24	-298.59	76.54	738.76
2.34000	-3553.93	249.24	32.11	-3614.50	251.98	35.44	-3514.68	123.10	7.97	-3537.67	192.46	72.25	-3058.84	27.08	29.66	-3180.98	37.97	36.92	-3969.46	402.28	-6.83	-3405.76	151.92	120.39	-3617.86	146.39	1097.13	0.00	0.00	0.00	-3814.49	22.33	1473.43	-3755.53	-18.38	1459.37	-3660.56	149.66	1465.57	-3708.89	135.29	1442.42	711.42	-299.54	78.92	1312.47	-298.75	76.57	738.79
2.35000	-3553.93	249.24	32.11	-3614.50	251.98	35.44	-3505.52	122.28	9.79	-3537.67	192.46	72.25	-3058.84	27.08	29.66	-3180.98	37.97	36.92	-3974.05	401.66	-7.13	-3402.05	148.05	120.68	-3617.86	146.39	1097.13	0.00	0.00	0.00	-3814.49	22.33	1473.43	-3776.78	-15.63	1460.06	-3660.56	149.14	1466.11	-3681.44	137.79	1443.07	711.34	-299.52	78.87	1311.82	-298.97	76.33	738.81
2.36000	-3553.93	249.24	32.11	-3614.50	251.98	35.44	-3497.91	121.51	11.33	-3537.67	192.46	72.25	-3058.84	27.08	29.66	-3180.98	37.97	36.92	-3978.65	401.03	-7.44	-3398.47	144.22	120.92	-3617.86	146.39	1097.13	0.00	0.00	0.00	-3814.49	22.33	1473.43	-3752.65	-14.74	1458.20	-3660.51	148.61	1466.66	-3720.18	141.06	1444.76	711.98	-299.41	79.08	1312.44	-298.87	76.75	738.80
2.37000	-3553.93	249.24	32.11	-3614.50	251.98	35.44	-3507.26	123.46	10.55	-3537.67	192.46	72.25	-3058.84	27.08	29.66	-3180.98	37.97	36.92	-3983.27	400.39	-7.74	-3395.01	140.42	121.12	-3617.86	146.39	1097.13	0.00	0.00	0.00	-3814.49	22.33	1473.43	-3767.10	-13.90	1458.21	-3660.41	148.07	1467.21	-3705.69	143.93	1445.91	711.62	-299.41	78.82	1312.67	-298.58	76.88	738.80
2.38000	-3553.93	249.24	32.11	-3614.50	251.98	35.44	-3515.19	122.90	9.93	-3537.67	192.46	72.25	-3058.84	27.08	29.66	-3180.98	37.97	36.92	-3987.91	399.75	-8.04	-3391.68	136.66	121.28	-3617.86	146.39	1097.13	0.00	0.00	0.00	-3814.49	22.33	1473.43	-3760.25	-11.68	1458.01	-3660.28	147.52	1467.76	-3726.62	145.55	1447.73	711.17	-299.41	78.75	1312.69	-298.83	76.71	738.80
2.39000	-3553.93	249.24	32.11	-3614.50	251.98	35.44	-3462.03	123.71	16.98	-3537.67	192.46	72.25	-3058.84	27.08	29.66	-3180.98	37.97	36.92	-3992.56	399.10	-8.35	-3388.48	132.94	121.40	-3617.86	146.39	1097.13	0.00	0.00	0.00	-3814.49	22.33	1473.43	-3773.13	-11.51	1458.86	-3660.09	146.97	1468.31	-3764.31	148.85	1448.89	711.89	-299.27	79.00	1312.46	-298.89	76.63	738.81
2.40000	-3553.93	249.24	32.11	-3614.50	251.98	35.44	-3511.19	121.26	10.10	-3537.67	192.46	72.25	-3058.84	27.08	29.66	-3180.98	37.97	36.92	-3997.22	398.45	-8.65	-3385.40	129.26	121.48	-3617.86	146.39	1097.13	0.00	0.00	0.00	-3814.49	22.33	1473.43	-3752.51	-10.22	1458.03	-3659.86	146.41	1468.87	-3742.98	150.38	1448.79	711.45	-299.64	78.93	1312.72	-299.21	76.53	738.76
2.41000	-3553.93	249.24	32.11	-3614.50	251.98	35.44	-3538.60	124.44	8.82	-3537.67	192.46	72.25	-3058.84	27.08	29.66	-3180.98	37.97	36.92	-4001.90	397.78	-8.96	-3382.44	125.61	121.51	-3617.86	146.39	1097.13	0.00	0.00	0.00	-3814.49	22.33	1473.43	-3764.70	-8.58	1458.09	-3659.59	145.85	1469.42	-3739.93	152.31	1449.65	711.76	-299.83	78.96	1312.25	-298.81	76.62	738.74
2.42000	-3553.93	249.24	32.11	-3614.50	251.98	35.44	-3501.60	125.82	13.65	-3537.67	192.46	72.25	-3058.84	27.08	29.66	-3180.98	37.97	36.92	-4006.59	397.12	-9.26	-3379.60	122.00	121.50	-3617.86	146.39	1097.13	0.00	0.00	0.00	-3814.49	22.33	1473.43	-3739.92	-6.28	1458.30	-3659.27	145.27	1469.98	-3737.64	154.50	1451.40	711.21	-299.56	78.92	1312.64	-299.07	76.77	738.75
2.43000	-3553.93	249.24	32.11	-3614.50	251.98	35.44	-3481.75	124.67	16.48	-3537.67	192.46	72.25	-3058.84	27.08	29.66	-3180.98	37.97	36.92	-4011.29	396.45	-9.57	-3376.88	118.42	121.46	-3617.86	146.39	1097.13	0.00	0.00	0.00	-3814.49	22.33	1473.43	-3763.55	-5.07	1458.13	-3658.90	144.69	1470.54	-3740.74	156.19	1451.35	711.75	-299.54	79.09	1312.56	-298.97	76.66	738.80
2.44000	-3553.93	249.24	32.11	-3614.50	251.98	35.44	-3540.85	125.22	10.00	-3537.67	192.46	72.25	-3058.84	27.08	29.66	-3180.98	37.97	36.92	-4016.00	395.77	-9.87	-3374.28	114.88	121.37	-3617.86	146.39	1097.13	0.00	0.00	0.00	-3814.49	22.33	1473.43	-3745.35	-2.90	1457.40	-3658.49	144.11	1471.10	-3756.91	158.62	1453.11	711.51	-299.83	78.93	1312.45	-298.60	76.61	738.87
2.45000	-3553.93	249.24	32.11	-3614.50	251.98	35.44	-3517.45	127.22	13.67	-3537.67	192.46	72.25	-3058.84	27.08	29.66	-3180.98	37.97	36.92	-4020.72	395.08	-10.18	-3371.79	111.38	121.24	-3617.86	146.39	1097.13	0.00	0.00	0.00	-3814.49	22.33	1473.43	-3750.91	0.14	1458.22	-3658.04	143.52	1471.66	-3773.17	160.45	1454.61	711.47	-299.74	78.81	1311.90	-298.91	76.60	738.85
2.46000	-3553.93	249.24	32.11	-3614.50	251.98	35.44	-3486.71	126.30	21.63	-3537.67	192.46	72.25	-3058.84	27.08	29.66	-3180.98	37.97	36.92	-4025.46	394.39	-10.48	-3369.43	107.92	121.08	-3617.86	146.39	1097.13	0.00	0.00	0.00	-3814.49	22.33	1473.43	-3749.32	2.11	1457.43	-3657.54	142.92	1472.22	-3779.98	161.71	1455.39	711.78	-299.56	79.01	1312.01	-299.15	76.52	738.74
2.47000	-3553.93	249.24	32.11	-3614.50	251.98	35.44	-3540.24	129.81	13.97	-3537.67	192.46	72.25	-3058.84	27.08	29.66	-3180.98	37.97	36.92	-4030.20	393.70	-10.79	-3367.18	104.49	120.87	-3617.86	146.39	1097.13	0.00	0.00	0.00	-3814.49	22.33	1473.43	-3750.61	3.88	1457.15	-3656.99	142.31	1472.79	-3769.82	163.96	1457.10	711.23	-299.59	78.80	1312.15	-298.66	76.65	738.77
2.48000	-3553.93	249.24	32.11	-3614.50	251.98	35.44	-3496.96	134.22	21.21	-3537.67	192.46	72.25	-3058.84	27.08	29.66	-3180.98	37.97	36.92	-4034.95	392.99	-11.10	-3365.04	101.09	120.63	-3617.86	146.39	1097.13	0.00	0.00	0.00	-3814.49	22.33	1473.43	-3750.76	6.37	1457.56	-3656.40	141.70	1473.35	-3772.49	165.15	1458.00	711.59	-299.20	78.94	1312.44	-298.72	76.58	738.81
2.49000	-3553.93	249.24	32.11	-3614.50	251.98	35.44	-3514.13	135.01	20.37	-3537.67	192.46	72.25	-3058.84	27.08	29.66	-3180.98	37.97	36.92	-4039.71	392.29	-11.40	-3363.01	97.73	120.35	-3617.86	146.39	1097.13	0.00	0.00	0.00	-3814.49	22.33	1473.43	-3738.27	8.78	1457.70	-3655.76	141.08	1473.92	-3795.34	166.69	1459.02	711.77	-299.51	79.09	1312.35	-298.76	76.67	738.77
2.50000	-3553.93	249.24	32.11	-3614.50	251.98	35.44	-3481.65	139.69	26.50	-3537.67	192.46	72.25	-3058.84	27.08	29.66	-3180.98	37.97	36.92	-4044.47	391.57	-11.71	-3361.10	94.41	120.03	-3617.86	146.39	1097.13	0.00	0.00	0.00	-3814.49	22.33	1473.43	-3742.43	11.92	1457.47	-3655.09	140.46	1474.48	-3840.76	168.10	1459.92	711.16	-299.59	78.71	1312.09	-298.96	76.39	738.87
2.51000	-3553.93	249.24	32.11	-3614.50	251.98	35.44	-3504.17	145.72	25.23	-3537.67	192.46	72.25	-3058.84	27.08	29.66	-3180.98	37.97	36.92	-4049.24	390.85	-12.01	-3359.30	91.12	119.67	-3617.86	146.39	1097.13	0.00	0.00	0.00	-3814.49	22.33	1473.43	-3750.87	14.92	1457.15	-3654.36	139.83	1475.05	-3793.60	169.00	1459.87	711.07	-299.53	78.84	1312.31	-299.25	76.43	738.74
2.52000	-3553.93	249.24	32.11	-3614.50	251.98	35.44	-3518.48	151.32	24.26	-3537.67	192.46	72.25	-3058.84	27.08	29.66	-3180.98	37.97	36.92	-4054.02	390.13	-12.32	-3357.60	87.87	119.28	-3617.86	146.39	1097.13	0.00	0.00	0.00	-3814.49	22.33	1473.43	-3750.28	16.65	1456.71	-3653.59	139.20	1475.62	-3807.45	170.77	1460.44	711.06	-299.66	78.95	1312.45	-298.93	76.67	738.78
2.53000	-3553.93	249.24	32.11	-3614.50	251.98	35.44	-3515.37	159.91	25.78	-3537.67	192.46	72.25	-3058.84	27.08	29.66	-3180.98	37.97	36.92	-4058.81	389.40	-12.62	-3356.02	84.65	118.85	-3617.86	146.39	1097.13	0.00	0.00	0.00	-3814.49	22.33	1473.43	-3742.60	19.74	1455.98	-3652.78	138.56	1476.19	-3813.67	172.42	1461.33	711.30	-299.35	78.92	1312.46	-298.61	76.75	738.79
2.54000	-3553.93	249.24	32.11	-3614.50	251.98	35.44	-3539.84	166.92	25.65	-3537.67	192.46	72.25	-3058.84	27.08	29.66	-3180.98	37.97	36.92	-4063.59	388.66	-12.93	-3354.54	81.47	118.38	-3617.86	146.39	1097.13	0.00	0.00	0.00	-3814.49	22.33	1473.43	-3746.23	22.60	1456.38	-3651.92	137.91	1476.76	-3819.78	174.03	1462.20	711.07	-299.54	78.77	1312.71	-298.79	76.81	738.75
2.55000	-3553.93	249.24	32.11	-3614.50	251.98	35.44	-3500.32	175.59	30.61	-3537.67	192.46	72.25	-3058.84	27.08	29.66	-3180.98	37.97	36.92	-4068.38	387.92	-13.23	-3353.16	78.32	117.88	-3617.86	146.39	1097.13	0.00	0.00	0.00	-3814.49	22.33	1473.43	-3750.76	25.02	1456.07	-3651.02	137.26	1477.33	-3825.77	175.61	1463.05	710.87	-299.72	78.74	1312.16	-298.82	76.73	738.82
2.56000	-3553.93	249.24	32.11	-3614.50	251.98	35.44	-3518.54	182.36	28.70	-3537.67	192.46	72.25	-3058.84	27.08	29.66	-3180.98	37.97	36.92	-4073.18	387.17	-13.54	-3351.90	75.21	117.34	-3617.86	146.39	1097.13	0.00	0.00	0.00	-3814.49	22.33	1473.43	-3758.56	28.17	1455.87	-3650.08	136.60	1477.90	-3831.64	177.15	1463.89	711.08	-299.83	78.78	1312.44	-298.84	76.73	738.83
2.57000	-3553.93	249.24	32.11	-3614.50	251.98	35.44	-3535.85	193.53	27.28	-3537.67	192.46	72.25	-3058.84	27.08	29.66	-3180.98	37.97	36.92	-4077.98	386.42	-13.84	-3350.73	72.13	116.77	-3617.86	146.39	1097.13	0.00	0.00	0.00	-3814.49	22.33	1473.43	-3753.91	31.36	1455.40	-3649.09	135.93	1478.47	-3837.40	178.66	1464.72	711.69	-299.34	79.08	1312.95	-298.91	76.74	738.77
2.58000	-3553.93	249.24	32.11	-3614.50	251.98	35.44	-3525.38	201.99	31.70	-3537.67	192.46	72.25	-3058.84	27.08	29.66	-3180.98	37.97	36.92	-4082.77	385.66	-14.14	-3349.67	69.09	116.16	-3617.86	146.39	1097.13	0.00	0.00	0.00	-3814.49	22.33	1473.43	-3747.80	34.90	1454.36	-3648.06	135.27	1479.04	-3843.04	180.13	1465.53	711.84	-299.23	78.97	1312.67	-299.01	76.72	738.76
2.59000	-3553.93	249.24	32.11	-3614.50	251.98	35.44	-3560.84	211.39	26.79	-3537.72	192.47	72.24	-3058.84	27.08	29.66	-3180.98	37.97	36.92	-4087.57	384.90	-14.44	-3348.71	66.08	115.52	-3617.86	146.39	1097.13	0.00	0.00	0.00	-3814.49	22.33	1473.43	-3728.57	38.11	1453.85	-3646.98	134.59	1479.62	-3848.56	181.57	1466.33	712.05	-299.45	79.09	1312.49	-299.05	76.68	738.75
2.60000	-3553.93	249.24	32.11	-3614.50	251.98	35.44	-3529.45	218.25	33.05	-3581.97	200.93	67.86	-3058.84	27.08	29.66	-3180.98	37.97	36.92	-4092.37	384.13	-14.74	-3347.85	63.10	114.84	-3617.86	146.39	1097.13	0.00	0.00	0.00	-3814.49	22.33	1473.43	-3737.79	41.90	1453.40	-3645.86	133.91	1480.19	-3853.97	182.97	1467.11	711.76	-299.63	78.85	1312.36	-298.85	76.66	738.74
2.61000	-3553.93	249.24	32.11	-3614.50	251.98	35.44	-3557.66	227.79	28.18	-3541.77	208.82	74.37	-3058.84	27.08	29.66	-3180.98	37.97	36.92	-4097.17	383.35	-15.04	-3347.09	60.16	114.13	-3617.86	146.39	1097.13	0.00	0.00	0.00	-3814.49	22.33	1473.43	-3735.71	44.92	1453.27	-3644.69	133.23	1480.77	-3859.26	184.34	1467.88	711.46	-299.65	78.91	1312.27	-298.86	76.52	738.74
2.62000	-3553.93	249.24	32.11	-3614.50	251.98	35.44	-3550.54	235.96	30.10	-3575.13	216.09	69.09	-3058.84	27.08	29.66	-3180.98	37.97	36.92	-4101.97	382.58	-15.34	-3346.42	57.25	113.39	-3617.86	146.39	1097.13	0.00	0.00	0.00	-3814.49	22.33	1473.43	-3742.30	47.97	1453.54	-3643.49	132.54	1481.34	-3864.44	185.68	1468.64	711.06	-299.56	78.71	1312.41	-298.59	76.57	738.76
2.63000	-3553.93	249.24	32.11	-3614.50	251.98	35.44	-3551.93	244.07	31.87	-3563.27	223.62	72.24	-3058.84	27.08	29.66	-3180.98	37.97	36.92	-4106.77	381.79	-15.64	-3345.85	54.38	112.61	-3617.86	146.39	1097.13	0.00	0.00	0.00	-3814.49	22.33	1473.43	-3732.64	50.99	1453.95	-3642.23	131.84	1481.92	-3869.51	186.98	1469.38	711.33	-299.76	78.79	1312.35	-298.69	76.64	738.73
2.64000	-3553.93	249.24	32.11	-3614.50	251.98	35.44	-3570.11	251.81	29.21	-3603.20	230.79	67.82	-3058.84	27.08	29.66	-3180.98	37.97	36.92	-4111.56	381.00	-15.94	-3345.38	51.54	111.80	-3617.86	146.39	1097.13	0.00	0.00	0.00	-3814.49	22.33	1473.43	-3730.59	56.46	1452.88	-3640.94	131.14	1482.49	-3874.46	188.25	1470.10	711.28	-299.80	78.88	1311.80	-298.62	76.59	738.76
2.65000	-3553.93	249.24	32.11	-3614.50	251.98	35.44	-3581.47	259.51	27.00	-3599.58	236.58	69.15	-3058.84	27.08	29.66	-3180.98	37.97	36.92	-4116.36	380.20	-16.24	-3345.00	48.73	110.96	-3617.86	146.39	1097.13	0.00	0.00	0.00	-3814.49	22.33	1473.43	-3745.39	59.98	1453.26	-3639.60	130.44	1483.07	-3879.30	189.48	1470.82	711.47	-299.60	78.71	1312.18	-298.50	76.63	738.78
2.66000	-3553.93	249.24	32.11	-3614.50	251.98	35.44	-3577.98	266.60	27.91	-3600.31	244.29	69.78	-3058.84	27.08	29.66	-3180.98	37.97	36.92	-4121.14	379.40	-16.53	-3344.72	45.96	110.09	-3617.86	146.39	1097.13	0.00	0.00	0.00	-3814.49	22.33	1473.43	-3756.40	64.00	1453.90	-3638.22	129.73	1483.65	-3884.02	190.69	1471.52	711.37	-299.66	78.75	1312.30	-298.72	76.54	738.80
2.67000	-3553.93	249.24	32.11	-3614.50	251.98	35.44	-3581.70	274.95	28.17	-3630.36	251.41	64.38	-3058.84	27.08	29.66	-3180.98	37.97	36.92	-4125.93	378.60	-16.83	-3344.53	43.21	109.19	-3617.86	146.39	1097.13	0.00	0.00	0.00	-3814.49	22.33	1473.43	-3734.87	67.69	1452.71	-3636.79	129.01	1484.22	-3888.63	191.86	1472.20	711.13	-299.88	78.83	1312.46	-298.94	76.62	738.75
2.68000	-3553.93	249.24	32.11	-3614.50	251.98	35.44	-3599.40	280.91	26.49	-3626.50	258.49	65.71	-3058.84	27.08	29.66	-3180.98	37.97	36.92	-4130.71	377.79	-17.12	-3344.42	40.51	108.25	-3617.86	146.39	1097.13	0.00	0.00	0.00	-3814.49	22.33	1473.43	-3739.59	71.89	1452.80	-3635.33	128.29	1484.80	-3893.13	192.99	1472.87	710.98	-299.47	78.85	1312.26	-298.76	76.69	738.78
2.69000	-3553.93	249.24	32.11	-3614.50	251.98	35.44	-3595.19	287.34	27.25	-3595.89	262.90	70.16	-3058.84	27.08	29.66	-3180.98	37.97	36.92	-4135.48	376.97	-17.41	-3344.41	37.83	107.29	-3617.86	146.39	1097.13	0.00	0.00	0.00	-3814.49	22.33	1473.43	-3732.92	75.59	1453.06	-3633.82	127.57	1485.38	-3897.52	194.10	1473.53	711.21	-299.65	78.92	1312.36	-299.27	76.70	738.77
2.70000	-3553.93	249.24	32.11	-3614.50	251.98	35.44	-3617.51	295.64	24.19	-3595.28	269.61	72.19	-3058.84	27.08	29.66	-3180.98	37.97	36.92	-4140.25	376.15	-17.70	-3344.49	35.19	106.29	-3617.86	146.39	1097.13	0.00	0.00	0.00	-3814.49	22.33	1473.43	-3716.27	79.55	1452.45	-3632.26	126.84	1485.95	-3901.80	195.17	1474.18	711.19	-299.69	78.72	1312.79	-299.14	76.82	738.76
2.71000	-3553.93	249.24	32.11	-3614.50	251.98	35.44	-3615.07	302.21	25.94	-3605.80	276.38	69.31	-3058.84	27.08	29.66	-3180.98	37.97	36.92	-4145.01	375.33	-17.99	-3344.65	32.58	105.27	-3617.86	146.39	1097.13	0.00	0.00	0.00	-3814.49	22.33	1473.43	-3724.27	84.52	1453.41	-3630.67	126.11	1486.53	-3905.96	196.21	1474.81	711.36	-299.48	79.01	1312.64	-298.76	76.79	738.78
2.72000	-3553.93	249.24	32.11	-3614.50	251.98	35.44	-3641.29	307.60	21.90	-3609.78	280.98	69.20	-3058.84	27.08	29.66	-3180.98	37.97	36.92	-4149.76	374.50	-18.28	-3344.90	30.00	104.21	-3617.86	146.39	1097.13	0.00	0.00	0.00	-3814.49	22.33	1473.43	-3728.03	88.63	1453.19	-3629.03	125.37	1487.11	-3910.01	197.22	1475.42	710.67	-299.49	78.72	1312.28	-298.72	76.51	738.82
2.73000	-3553.93	249.24	32.11	-3614.50	251.98	35.44	-3634.85	313.89	24.17	-3605.54	288.96	70.89	-3058.84	27.08	29.66	-3180.98	37.97	36.92	-4154.50	373.66	-18.57	-3345.24	27.45	103.13	-3617.86	146.39	1097.13	0.00	0.00	0.00	-3814.49	22.33	1473.43	-3729.97	93.23	1453.06	-3627.34	124.63	1487.68	-3913.95	198.20	1476.03	711.26	-299.40	78.89	1312.38	-298.73	76.78	738.86
2.74000	-3553.93	249.24	32.11	-3614.50	251.98	35.44	-3627.29	318.35	26.92	-3628.47	293.51	67.01	-3058.84	27.08	29.66	-3180.98	37.97	36.92	-4159.23	372.82	-18.85	-3345.66	24.94	102.01	-3617.86	146.39	1097.13	0.00	0.00	0.00	-3814.49	22.33	1473.43	-3716.82	98.07	1452.60	-3625.62	123.89	1488.26	-3917.78	199.15	1476.62	710.80	-299.16	78.84	1312.48	-299.05	76.73	738.75
2.75000	-3553.93	249.24	32.11	-3614.50	251.98	35.44	-3636.95	325.32	24.86	-3613.94	298.94	69.87	-3058.84	27.08	29.66	-3180.98	37.97	36.92	-4163.96	371.97	-19.13	-3346.16	22.45	100.87	-3617.86	146.39	1097.13	0.00	0.00	0.00	-3814.49	22.33	1473.43	-3708.67	103.44	1452.64	-3623.85	123.14	1488.84	-3921.50	200.07	1477.20	711.13	-299.43	78.78	1312.96	-299.02	76.84	738.79
2.76000	-3553.93	249.24	32.11	-3614.50	251.98	35.44	-3667.91	331.04	21.95	-3632.28	303.36	67.26	-3058.84	27.08	29.66	-3180.98	37.97	36.92	-4168.67	371.12	-19.41	-3346.74	20.00	99.70	-3617.86	146.39	1097.13	0.00	0.00	0.00	-3814.49	22.33	1473.43	-3710.00	107.37	1452.59	-3622.04	122.38	1489.41	-3925.11	200.95	1477.76	711.47	-299.40	78.93	1313.01	-298.75	76.80	738.77
2.77000	-3553.93	249.24	32.11	-3614.50	251.98	35.44	-3642.48	334.73	26.59	-3600.19	307.16	73.33	-3058.84	27.08	29.66	-3180.98	37.97	36.92	-4173.38	370.27	-19.69	-3347.40	17.59	98.51	-3617.86	146.39	1097.13	0.00	0.00	0.00	-3814.49	22.33	1473.43	-3714.43	112.19	1452.56	-3620.19	121.63	1489.99	-3928.61	201.81	1478.31	711.78	-299.88	78.84	1312.29	-298.84	76.63	738.75
2.78000	-3553.93	249.24	32.11	-3614.50	251.98	35.44	-3641.22	336.83	24.14	-3649.65	312.01	65.98	-3058.84	27.08	29.66	-3180.98	37.97	36.92	-4178.07	369.41	-19.97	-3348.15	15.20	97.28	-3617.86	146.39	1097.13	0.00	0.00	0.00	-3814.52	22.33	1473.42	-3713.45	117.79	1452.92	-3618.29	120.87	1490.56	-3932.00	202.64	1478.85	712.25	-299.72	79.13	1312.43	-298.80	76.64	738.72
2.79000	-3553.93	249.24	32.11	-3614.50	251.98	35.44	-3643.86	342.21	24.00	-3634.18	316.18	68.81	-3058.84	27.08	29.66	-3180.98	37.97	36.92	-4182.74	368.55	-20.25	-3348.97	12.84	96.03	-3617.86	146.39	1097.13	0.00	0.00	0.00	-3841.52	24.82	1471.43	-3724.91	122.60	1453.10	-3616.36	120.10	1491.14	-3935.29	203.43	1479.38	711.22	-299.57	78.90	1312.19	-298.70	76.58	738.77
2.80000	-3553.93	249.24	32.11	-3614.50	251.98	35.44	-3646.42	347.51	23.93	-3639.41	319.25	68.87	-3058.84	27.08	29.66	-3180.98	37.97	36.92	-4187.41	367.68	-20.52	-3349.86	10.52	94.76	-3617.86	146.39	1097.13	0.00	0.00	0.00	-3775.49	31.74	1470.81	-3711.37	128.39	1452.96	-3614.38	119.33	1491.71	-3938.46	204.20	1479.89	711.59	-299.61	78.75	1312.89	-298.58	76.80	738.84
2.81000	-3553.93	249.24	32.11	-3614.50	251.98	35.44	-3648.88	352.72	23.92	-3640.90	321.69	69.62	-3058.84	27.08	29.66	-3180.98	37.97	36.92	-4192.06	366.80	-20.79	-3350.84	8.22	93.46	-3617.86	146.39	1097.13	0.00	0.00	0.00	-3742.28	37.23	1468.38	-3696.70	133.12	1452.12	-3612.36	118.56	1492.29	-3941.52	204.94	1480.40	711.83	-299.61	78.82	1312.06	-298.85	76.54	738.83
2.82000	-3553.93	249.24	32.11	-3614.50	251.98	35.44	-3651.26	357.85	23.98	-3612.01	325.24	73.13	-3058.84	27.08	29.66	-3180.98	37.97	36.92	-4196.70	365.93	-21.06	-3351.89	5.96	92.13	-3617.86	146.39	1097.13	0.00	0.00	0.00	-3762.67	41.23	1468.83	-3710.11	137.75	1453.08	-3610.30	117.78	1492.86	-3944.48	205.65	1480.88	711.41	-299.38	78.87	1312.52	-298.73	76.61	738.80
2.83000	-3553.93	249.24	32.11	-3614.50	251.98	35.44	-3653.54	362.89	24.10	-3672.14	328.26	65.23	-3058.84	27.08	29.66	-3180.98	37.97	36.92	-4201.32	365.04	-21.33	-3353.01	3.73	90.77	-3617.86	146.39	1097.13	0.00	0.00	0.00	-3774.95	43.40	1468.40	-3702.25	143.16	1452.74	-3608.19	117.00	1493.44	-3947.33	206.33	1481.36	711.55	-299.27	79.10	1312.77	-298.92	76.78	738.79
2.84000	-3553.93	249.24	32.11	-3614.50	251.98	35.44	-3655.74	367.86	24.29	-3680.90	332.07	64.02	-3058.84	27.08	29.66	-3180.98	37.97	36.92	-4205.92	364.16	-21.60	-3354.20	1.52	89.40	-3617.86	146.39	1097.13	0.00	0.00	0.00	-3759.85	49.17	1468.75	-3711.20	148.56	1453.39	-3606.04	116.22	1494.01	-3950.07	206.98	1481.83	711.41	-299.17	78.97	1312.19	-299.00	76.62	738.82
2.85000	-3553.93	249.24	32.11	-3614.50	251.98	35.44	-3657.85	372.73	24.55	-3690.50	335.93	63.08	-3058.84	27.08	29.66	-3180.98	37.97	36.92	-4210.51	363.26	-21.86	-3355.47	-0.65	87.99	-3617.86	146.39	1097.13	0.00	0.00	0.00	-3761.40	52.66	1467.57	-3704.03	153.20	1453.19	-3603.86	115.43	1494.58	-3952.71	207.60	1482.28	711.38	-299.14	78.87	1312.66	-298.95	76.63	738.80
2.86000	-3553.93	249.24	32.11	-3614.50	251.98	35.44	-3659.87	377.53	24.87	-3699.89	339.73	62.23	-3058.84	27.08	29.66	-3180.98	37.97	36.92	-4215.09	362.37	-22.12	-3356.80	-2.79	86.57	-3617.86	146.39	1097.13	0.00	0.00	0.00	-3747.56	58.65	1467.71	-3705.64	158.10	1453.68	-3601.63	114.65	1495.15	-3955.24	208.20	1482.72	711.73	-299.48	79.03	1312.46	-298.90	76.67	738.76
2.87000	-3553.93	249.24	32.11	-3614.50	251.98	35.44	-3661.81	382.25	25.25	-3709.07	343.46	61.45	-3058.84	27.08	29.66	-3180.98	37.97	36.92	-4219.64	361.47	-22.38	-3358.21	-4.90	85.12	-3617.86	146.39	1097.13	0.00	0.00	0.00	-3742.91	61.43	1466.17	-3679.03	161.95	1452.45	-3599.36	113.85	1495.72	-3957.66	208.76	1483.14	711.65	-299.88	78.94	1312.75	-298.86	76.66	738.77
2.88000	-3553.93	249.24	32.11	-3614.50	251.98	35.44	-3663.66	386.88	25.69	-3718.03	347.13	60.76	-3058.84	27.08	29.66	-3180.98	37.97	36.92	-4224.17	360.56	-22.64	-3359.68	-6.98	83.64	-3617.86	146.39	1097.13	0.00	0.00	0.00	-3745.09	65.75	1467.58	-3690.94	167.43	1453.83	-3597.04	113.06	1496.29	-3959.97	209.30	1483.56	711.49	-299.31	78.97	1312.43	-299.12	76.59	738.77
2.89000	-3553.93	249.24	32.11	-3614.50	251.98	35.44	-3665.41	391.43	26.19	-3726.78	350.72	60.14	-3058.84	27.08	29.66	-3180.98	37.97	36.92	-4228.69	359.65	-22.89	-3361.22	-9.03	82.14	-3617.86	146.39	1097.13	0.00	0.00	0.00	-3758.97	72.24	1467.53	-3702.24	173.53	1454.31	-3594.69	112.26	1496.86	-3962.18	209.82	1483.96	711.44	-299.54	78.87	1312.47	-299.04	76.65	738.80
2.90000	-3553.93	249.24	32.11	-3614.50	251.98	35.44	-3667.08	395.90	26.76	-3735.31	354.25	59.60	-3058.84	27.08	29.66	-3180.98	37.97	36.92	-4233.19	358.74	-23.14	-3362.82	-11.06	80.62	-3617.86	146.39	1097.13	0.00	0.00	0.00	-3746.49	75.34	1467.02	-3700.08	177.90	1453.71	-3592.29	111.46	1497.43	-3964.29	210.30	1484.36	711.00	-299.65	78.61	1312.45	-298.73	76.80	738.80
2.91000	-3553.93	249.24	32.11	-3614.50	251.98	35.44	-3668.67	400.30	27.38	-3743.64	357.72	59.14	-3058.84	27.08	29.66	-3180.98	37.97	36.92	-4237.66	357.82	-23.39	-3364.49	-13.05	79.08	-3617.86	146.39	1097.13	0.00	0.00	0.00	-3706.19	79.31	1465.31	-3702.87	182.84	1454.03	-3589.86	110.65	1498.00	-3966.29	210.76	1484.74	711.34	-299.97	78.81	1312.32	-298.81	76.64	738.80
2.92000	-3553.93	249.24	32.11	-3614.50	251.98	35.44	-3670.16	404.61	28.06	-3751.75	361.11	58.75	-3058.84	27.08	29.66	-3180.98	37.97	36.92	-4242.12	356.90	-23.64	-3366.22	-15.01	77.52	-3617.86	146.39	1097.13	0.00	0.00	0.00	-3746.24	83.27	1465.57	-3694.03	187.55	1454.10	-3587.38	109.84	1498.56	-3968.18	211.19	1485.10	711.46	-299.74	78.91	1313.04	-298.67	76.78	738.77
2.93000	-3553.93	249.24	32.11	-3614.50	251.98	35.44	-3671.57	408.85	28.80	-3759.66	364.45	58.44	-3058.84	27.08	29.66	-3180.98	37.97	36.92	-4246.55	355.98	-23.88	-3368.01	-16.94	75.93	-3617.86	146.39	1097.13	0.00	0.00	0.00	-3742.71	87.40	1465.39	-3689.71	191.45	1454.22	-3584.86	109.03	1499.13	-3969.97	211.60	1485.46	712.04	-299.37	79.06	1312.42	-298.86	76.59	738.79
2.94000	-3553.93	249.24	32.11	-3614.50	251.98	35.44	-3672.89	413.00	29.60	-3767.36	367.71	58.20	-3058.84	27.08	29.66	-3180.98	37.97	36.92	-4250.96	355.05	-24.12	-3369.87	-18.85	74.33	-3617.86	146.39	1097.13	0.00	0.00	0.00	-3722.33	90.72	1464.59	-3693.07	196.28	1452.97	-3582.30	108.22	1499.69	-3971.66	211.98	1485.81	711.49	-299.44	78.88	1312.64	-298.72	76.74	738.81
2.95000	-3553.93	249.24	32.11	-3614.50	251.98	35.44	-3674.12	417.08	30.46	-3774.84	370.92	58.04	-3058.84	27.08	29.66	-3180.98	37.97	36.92	-4255.34	354.11	-24.36	-3371.78	-20.72	72.70	-3617.86	146.39	1097.13	0.00	0.00	0.00	-3715.83	94.94	1462.95	-3689.06	201.42	1453.84	-3579.70	107.41	1500.25	-3973.24	212.33	1486.14	711.33	-299.52	78.79	1312.84	-298.50	76.87	738.77
2.96000	-3553.93	249.24	32.11	-3614.50	251.98	35.44	-3675.27	421.08	31.37	-3782.13	374.06	57.95	-3058.84	27.08	29.66	-3180.98	37.97	36.92	-4259.70	353.17	-24.59	-3373.75	-22.57	71.05	-3617.86	146.39	1097.13	0.00	0.00	0.00	-3727.25	99.18	1461.90	-3695.96	204.96	1453.15	-3577.06	106.59	1500.81	-3974.72	212.66	1486.46	711.33	-299.42	78.88	1312.48	-298.17	76.93	738.74
2.97000	-3553.93	249.24	32.11	-3614.50	251.98	35.44	-3676.32	425.00	32.34	-3789.20	377.13	57.93	-3058.84	27.08	29.66	-3180.98	37.97	36.92	-4264.04	352.23	-24.82	-3375.78	-24.39	69.39	-3617.86	146.39	1097.13	0.00	0.00	0.00	-3725.47	103.76	1460.72	-3665.14	209.92	1451.86	-3574.38	105.77	1501.38	-3976.09	212.96	1486.77	711.35	-299.57	79.06	1312.56	-298.58	76.69	738.76
2.98000	-3553.93	249.24	32.11	-3614.50	251.98	35.44	-3677.29	428.85	33.36	-3796.07	380.14	57.98	-3058.84	27.08	29.66	-3180.98	37.97	36.92	-4268.35	351.28	-25.05	-3377.87	-26.18	67.70	-3617.86	146.39	1097.13	0.00	0.00	0.00	-3701.70	106.19	1459.76	-3655.15	213.96	1450.89	-3571.65	104.94	1501.93	-3977.36	213.23	1487.07	711.44	-299.64	78.94	1312.23	-298.76	76.49	738.75
2.99000	-3553.93	249.24	32.11	-3614.50	251.98	35.44	-3678.18	432.62	34.44	-3802.74	383.09	58.10	-3058.84	27.08	29.66	-3180.98	37.97	36.92	-4272.64	350.33	-25.28	-3380.01	-27.94	65.99	-3617.86	146.39	1097.13	0.00	0.00	0.00	-3697.56	111.39	1458.90	-3667.39	217.86	1449.81	-3568.89	104.12	1502.49	-3978.53	213.49	1487.36	712.03	-299.92	78.92	1312.48	-298.89	76.79	738.79
3.00000	-3553.93	249.24	32.11	-3614.50	251.98	35.44	-3678.97	436.32	35.57	-3809.20	385.98	58.30	-3058.84	27.08	29.66	-3180.98	37.97	36.92	-4276.90	349.38	-25.50	-3382.20	-29.67	64.27	-3617.86	146.39	1097.13	0.00	0.00	0.00	-3692.41	113.53	1457.40	-3667.88	221.86	1449.17	-3566.09	103.29	1503.05	-3979.60	213.71	1487.64	711.66	-299.62	78.86	1312.63	-298.50	77.01	738.80
3.01000	-3553.93	249.24	32.11	-3614.50	251.98	35.44	-3679.68	439.94	36.75	-3815.46	388.80	58.56	-3058.84	27.08	29.66	-3180.98	37.97	36.92	-4281.13	348.42	-25.72	-3384.45	-31.38	62.53	-3617.86	146.39	1097.13	0.00	0.00	0.00	-3680.25	117.36	1456.73	-3664.70	225.00	1449.12	-3563.24	102.46	1503.60	-3980.57	213.92	1487.91	711.79	-299.44	78.90	1312.41	-298.30	76.82	738.78
3.02000	-3553.93	249.24	32.11	-3614.50	251.98	35.44	-3680.31	443.48	37.99	-3821.52	391.56	58.89	-3058.84	27.08	29.66	-3180.98	37.97	36.92	-4285.33	347.46	-25.94	-3386.75	-33.06	60.76	-3617.86	146.39	1097.13	0.00	0.00	0.00	-3664.47	119.88	1455.99	-3654.20	229.23	1447.42	-3560.36	101.63	1504.16	-3981.43	214.09	1488.17	711.23	-299.25	78.90	1312.28	-298.69	76.63	738.80
3.03000	-3553.93	249.24	32.11	-3614.50	251.98	35.44	-3680.84	446.96	39.28	-3827.38	394.27	59.29	-3058.84	27.08	29.66	-3180.98	37.97	36.92	-4289.51	346.49	-26.15	-3389.10	-34.70	58.98	-3617.86	146.39	1097.13	0.00	0.00	0.00	-3691.99	125.68	1455.28	-3648.39	232.44	1446.69	-3557.43	100.80	1504.71	-3982.19	214.25	1488.41	711.13	-299.54	78.84	1312.64	-298.79	76.76	738.81
3.04000	-3553.93	249.24	32.11	-3614.50	251.98	35.44	-3681.29	450.35	40.61	-3833.04	396.91	59.75	-3058.84	27.08	29.66	-3180.98	37.97	36.92	-4293.65	345.52	-26.36	-3391.50	-36.33	57.19	-3617.86	146.39	1097.13	0.00	0.00	0.00	-3705.58	128.25	1453.20	-3640.55	235.94	1446.22	-3554.47	99.96	1505.26	-3982.86	214.38	1488.65	711.56	-299.35	78.86	1312.50	-298.44	76.97	738.76
3.05000	-3553.93	249.24	32.11	-3614.50	251.98	35.44	-3681.65	453.68	42.00	-3838.50	399.49	60.28	-3058.84	27.08	29.66	-3180.98	37.97	36.92	-4297.77	344.55	-26.57	-3393.94	-37.92	55.38	-3617.86	146.39	1097.13	0.00	0.00	0.00	-3678.28	131.29	1451.09	-3648.42	239.87	1445.79	-3551.46	99.13	1505.81	-3983.42	214.49	1488.87	711.14	-299.33	78.85	1312.21	-298.46	76.75	738.68
3.06000	-3553.93	249.24	32.11	-3614.50	251.98	35.44	-3681.93	456.93	43.44	-3843.76	402.01	60.87	-3058.84	27.08	29.66	-3180.98	37.97	36.92	-4301.85	343.57	-26.77	-3396.44	-39.49	53.55	-3617.86	146.39	1097.13	0.00	0.00	0.00	-3680.10	134.22	1450.42	-3629.97	243.46	1444.39	-3548.42	98.29	1506.36	-3983.88	214.57	1489.08	711.69	-299.26	78.94	1312.28	-298.49	76.82	738.73
3.07000	-3553.93	249.24	32.11	-3614.50	251.98	35.44	-3682.12	460.11	44.92	-3848.83	404.47	61.53	-3058.84	27.08	29.66	-3180.98	37.97	36.92	-4305.90	342.59	-26.97	-3398.97	-41.03	51.70	-3617.86	146.39	1097.13	0.00	0.00	0.00	-3698.09	138.08	1449.21	-3627.61	246.99	1443.91	-3545.33	97.45	1506.90	-3984.24	214.63	1489.29	711.40	-299.25	79.00	1312.17	-298.73	76.64	738.79
3.08000	-3553.93	249.24	32.11	-3614.50	251.98	35.44	-3682.22	463.22	46.45	-3853.70	406.87	62.25	-3058.84	27.08	29.66	-3180.98	37.97	36.92	-4309.92	341.61	-27.17	-3401.56	-42.54	49.84	-3617.86	146.39	1097.13	0.00	0.00	0.00	-3678.43	140.06	1447.38	-3640.71	250.36	1442.67	-3542.21	96.60	1507.44	-3984.50	214.67	1489.48	711.31	-299.64	78.88	1312.66	-298.77	76.80	738.80
3.09000	-3553.93	249.24	32.11	-3614.50	251.98	35.44	-3682.24	466.25	48.03	-3858.37	409.21	63.03	-3058.84	27.08	29.66	-3180.98	37.97	36.92	-4313.91	340.62	-27.36	-3404.18	-44.03	47.96	-3617.86	146.39	1097.13	0.00	0.00	0.00	-3685.35	143.14	1446.68	-3632.78	253.05	1442.11	-3539.04	95.76	1507.99	-3984.67	214.68	1489.67	711.20	-299.96	78.80	1312.65	-298.85	76.81	738.76
3.10000	-3553.93	249.24	32.11	-3614.50	251.98	35.44	-3682.17	469.22	49.66	-3862.85	411.50	63.88	-3058.84	27.08	29.66	-3180.98	37.97	36.92	-4317.86	339.63	-27.55	-3406.85	-45.48	46.07	-3617.86	146.39	1097.13	0.00	0.00	0.00	-3677.55	147.43	1445.66	-3644.35	255.73	1440.89	-3535.84	94.92	1508.53	-3984.73	214.68	1489.84	711.21	-299.65	78.95	1312.77	-299.23	76.73	738.79
3.11000	-3553.93	249.24	32.11	-3614.50	251.98	35.44	-3682.01	472.12	51.33	-3867.13	413.72	64.79	-3058.84	27.08	29.66	-3180.98	37.97	36.92	-4321.78	338.64	-27.73	-3409.56	-46.92	44.16	-3617.86	146.39	1097.13	0.00	0.00	0.00	-3657.72	148.19	1444.82	-3648.78	259.65	1440.97	-3532.60	94.07	1509.06	-3984.70	214.65	1490.00	711.93	-299.23	79.15	1312.28	-299.14	76.64	738.89
3.12000	-3553.93	249.24	32.11	-3614.50	251.98	35.44	-3681.77	474.94	53.04	-3871.22	415.89	65.75	-3058.84	27.08	29.66	-3180.98	37.97	36.92	-4325.67	337.64	-27.91	-3412.31	-48.32	42.24	-3617.90	146.40	1097.13	0.00	0.00	0.00	-3658.65	151.06	1443.30	-3645.99	262.57	1439.29	-3529.31	93.22	1509.60	-3984.56	214.60	1490.15	711.48	-299.64	79.03	1312.16	-299.29	76.48	738.80
3.13000	-3553.93	249.24	32.11	-3614.50	251.98	35.44	-3681.45	477.70	54.80	-3875.13	418.00	66.78	-3058.84	27.08	29.66	-3180.98	37.97	36.92	-4329.51	336.63	-28.09	-3415.10	-49.70	40.31	-3661.01	150.25	1096.40	0.00	0.00	0.00	-3642.48	153.72	1443.59	-3631.68	264.59	1439.30	-3525.99	92.37	1510.13	-3984.33	214.53	1490.30	711.70	-299.81	79.02	1312.54	-299.06	76.55	738.83
3.14000	-3553.93	249.24	32.11	-3614.50	251.98	35.44	-3681.03	480.39	56.61	-3878.83	420.06	67.86	-3058.84	27.08	29.66	-3180.98	37.97	36.92	-4333.33	335.63	-28.26	-3417.93	-51.06	38.36	-3665.38	153.18	1095.83	0.00	0.00	0.00	-3648.90	156.68	1443.25	-3621.06	266.74	1438.73	-3522.63	91.53	1510.67	-3984.00	214.43	1490.43	711.79	-299.36	79.16	1312.53	-298.72	76.60	738.81
3.15000	-3553.93	249.24	32.11	-3614.50	251.98	35.44	-3680.54	483.00	58.45	-3882.35	422.06	69.00	-3058.84	27.08	29.66	-3180.98	37.97	36.92	-4337.10	334.62	-28.43	-3420.79	-52.38	36.40	-3647.39	157.44	1095.84	0.00	0.00	0.00	-3634.02	158.34	1442.81	-3625.93	268.89	1438.89	-3519.23	90.67	1511.20	-3983.58	214.32	1490.55	711.29	-299.61	78.92	1312.48	-298.69	76.66	738.77
3.16000	-3553.93	249.24	32.11	-3614.50	251.98	35.44	-3679.95	485.56	60.34	-3885.68	424.00	70.20	-3058.84	27.08	29.66	-3180.98	37.97	36.92	-4340.84	333.61	-28.59	-3423.69	-53.69	34.43	-3635.31	161.48	1095.87	0.00	0.00	0.00	-3632.07	160.45	1442.66	-3614.29	270.68	1438.42	-3515.79	89.82	1511.72	-3983.05	214.18	1490.67	710.63	-299.66	78.69	1312.58	-298.84	76.67	738.80
3.17000	-3553.93	249.24	32.11	-3614.50	251.98	35.44	-3679.28	488.04	62.27	-3888.83	425.89	71.45	-3058.84	27.08	29.66	-3180.98	37.97	36.92	-4344.54	332.59	-28.76	-3426.63	-54.96	32.44	-3641.17	165.28	1096.80	0.00	0.00	0.00	-3634.53	163.20	1443.35	-3621.67	272.80	1438.45	-3512.31	88.97	1512.25	-3982.43	214.02	1490.77	710.52	-299.41	78.71	1312.17	-298.78	76.60	738.80
3.18000	-3553.93	249.24	32.11	-3614.50	251.98	35.44	-3678.53	490.46	64.24	-3891.78	427.72	72.76	-3058.84	27.08	29.66	-3180.98	37.97	36.92	-4348.20	331.58	-28.91	-3429.59	-56.21	30.44	-3661.03	169.17	1095.36	0.00	0.00	0.00	-3628.82	164.29	1442.19	-3600.22	274.29	1437.46	-3508.79	88.12	1512.77	-3981.72	213.85	1490.87	711.18	-299.40	78.98	1312.50	-298.96	76.68	738.74
3.19000	-3553.93	249.24	32.11	-3614.50	251.98	35.44	-3677.69	492.81	66.25	-3894.55	429.50	74.12	-3058.84	27.08	29.66	-3180.98	37.97	36.92	-4351.82	330.55	-29.06	-3432.59	-57.44	28.43	-3660.11	172.31	1095.50	0.00	0.00	0.00	-3620.53	165.56	1441.93	-3593.59	276.60	1438.16	-3505.23	87.26	1513.30	-3980.91	213.65	1490.95	711.44	-299.49	79.03	1312.46	-299.04	76.71	738.79
3.20000	-3553.93	249.24	32.11	-3614.50	251.98	35.44	-3676.76	495.09	68.30	-3897.13	431.23	75.54	-3058.84	27.08	29.66	-3180.98	37.97	36.92	-4355.40	329.53	-29.21	-3435.62	-58.64	26.41	-3641.64	173.96	1097.28	0.00	0.00	0.00	-3634.05	166.81	1442.78	-3615.33	280.01	1439.16	-3501.64	86.41	1513.81	-3980.00	213.43	1491.03	711.74	-299.57	78.94	1312.93	-298.91	76.75	738.80
3.21000	-3553.93	249.24	32.11	-3614.50	251.98	35.44	-3675.75	497.31	70.38	-3899.53	432.90	77.01	-3058.84	27.08	29.66	-3180.98	37.97	36.92	-4358.94	328.50	-29.36	-3438.68	-59.81	24.38	-3632.15	178.01	1095.62	0.00	0.00	0.00	-3622.06	169.82	1442.51	-3609.23	282.01	1439.05	-3498.00	85.55	1514.33	-3979.00	213.20	1491.10	710.73	-299.51	78.62	1313.10	-298.68	76.72	738.83
3.22000	-3553.93	249.24	32.11	-3614.50	251.98	35.44	-3674.65	499.46	72.51	-3901.74	434.52	78.53	-3058.84	27.08	29.66	-3180.98	37.97	36.92	-4362.44	327.47	-29.49	-3441.76	-60.96	22.34	-3608.02	179.05	1096.67	0.00	0.00	0.00	-3620.05	171.34	1442.11	-3569.91	282.10	1438.48	-3494.33	84.70	1514.84	-3977.90	212.94	1491.15	711.12	-299.61	78.82	1312.94	-298.50	76.82	738.71
3.23000	-3553.93	249.24	32.11	-3614.50	251.98	35.44	-3673.47	501.55	74.67	-3903.78	436.08	80.10	-3058.84	27.08	29.66	-3180.98	37.97	36.92	-4365.90	326.43	-29.63	-3444.88	-62.08	20.28	-3631.95	182.07	1097.65	0.00	0.00	0.00	-3621.73	172.98	1442.54	-3592.03	283.54	1438.20	-3490.62	83.84	1515.36	-3976.71	212.67	1491.20	711.47	-299.77	78.89	1312.59	-298.76	76.71	738.79
3.24000	-3553.93	249.24	32.11	-3614.50	251.98	35.44	-3672.20	503.58	76.87	-3905.62	437.59	81.72	-3058.84	27.08	29.66	-3180.98	37.97	36.92	-4369.31	325.40	-29.76	-3448.02	-63.18	18.22	-3633.89	184.47	1097.64	0.00	0.00	0.00	-3584.50	172.46	1440.82	-3588.99	285.23	1437.95	-3486.87	82.98	1515.86	-3975.42	212.37	1491.24	711.00	-299.27	78.73	1312.32	-298.88	76.80	738.84
3.25000	-3553.93	249.24	32.11	-3614.50	251.98	35.44	-3670.85	505.54	79.10	-3907.29	439.05	83.40	-3058.84	27.08	29.66	-3180.98	37.97	36.92	-4372.68	324.36	-29.88	-3451.18	-64.26	16.15	-3600.96	184.62	1097.81	0.00	0.00	0.00	-3607.81	175.16	1439.78	-3591.03	287.68	1437.68	-3483.08	82.13	1516.37	-3974.04	212.06	1491.27	711.51	-299.59	78.87	1312.21	-298.93	76.82	738.78
3.26000	-3553.93	249.24	32.11	-3614.50	251.98	35.44	-3669.42	507.43	81.37	-3908.78	440.46	85.12	-3058.84	27.08	29.66	-3180.98	37.97	36.92	-4376.00	323.31	-30.01	-3454.37	-65.31	14.07	-3597.34	187.09	1097.81	0.00	0.00	0.00	-3591.45	177.64	1440.52	-3589.41	288.56	1437.65	-3479.25	81.27	1516.88	-3972.56	211.73	1491.29	711.01	-299.54	78.73	1312.52	-298.74	76.94	738.77
3.27000	-3553.93	249.24	32.11	-3614.50	251.98	35.44	-3667.90	509.27	83.67	-3910.09	441.82	86.89	-3058.84	27.08	29.66	-3180.98	37.97	36.92	-4379.28	322.27	-30.12	-3457.58	-66.34	11.98	-3613.98	187.99	1096.70	0.00	0.00	0.00	-3591.20	177.70	1439.99	-3586.10	289.95	1437.46	-3475.38	80.41	1517.38	-3970.99	211.38	1491.31	711.09	-299.44	78.70	1312.21	-298.58	76.73	738.77
3.28000	-3553.93	249.24	32.11	-3614.50	251.98	35.44	-3666.29	511.04	86.01	-3911.22	443.13	88.70	-3058.84	27.08	29.66	-3180.98	37.97	36.92	-4382.51	321.22	-30.23	-3460.81	-67.34	9.88	-3619.60	190.46	1096.54	0.00	0.00	0.00	-3569.71	178.40	1438.66	-3559.60	290.63	1436.05	-3471.48	79.56	1517.87	-3969.33	211.01	1491.31	711.15	-299.64	78.84	1312.48	-298.56	76.96	738.85
3.29000	-3553.93	249.24	32.11	-3614.50	251.98	35.44	-3664.60	512.75	88.37	-3912.17	444.38	90.56	-3058.84	27.08	29.66	-3180.98	37.97	36.92	-4385.70	320.17	-30.34	-3464.07	-68.32	7.78	-3606.03	192.50	1097.18	0.00	0.00	0.00	-3603.92	179.28	1438.99	-3575.43	291.76	1436.93	-3467.54	78.70	1518.37	-3967.58	210.62	1491.31	711.37	-299.65	78.95	1312.07	-299.11	76.59	738.77
3.30000	-3553.93	249.24	32.11	-3614.50	251.98	35.44	-3662.83	514.40	90.77	-3912.94	445.59	92.47	-3058.84	27.08	29.66	-3180.98	37.97	36.92	-4388.84	319.11	-30.44	-3467.34	-69.27	5.67	-3602.39	193.00	1096.05	0.00	0.00	0.00	-3574.30	180.99	1437.76	-3549.05	293.19	1435.39	-3463.56	77.84	1518.86	-3965.73	210.22	1491.30	711.78	-299.68	79.01	1312.81	-298.94	76.76	738.72
3.31000	-3553.93	249.24	32.11	-3614.50	251.98	35.44	-3660.97	515.99	93.20	-3913.54	446.74	94.42	-3058.84	27.08	29.66	-3180.98	37.97	36.92	-4391.93	318.05	-30.54	-3470.63	-70.20	3.55	-3591.80	193.67	1095.94	0.00	0.00	0.00	-3574.53	181.62	1436.93	-3570.66	294.57	1434.88	-3459.54	76.99	1519.35	-3963.79	209.80	1491.28	711.28	-299.51	78.96	1312.41	-298.48	76.79	738.82
3.32000	-3553.93	249.24	32.11	-3614.50	251.98	35.44	-3659.02	517.52	95.67	-3913.97	447.85	96.42	-3058.84	27.08	29.66	-3180.98	37.97	36.92	-4394.98	316.99	-30.63	-3473.94	-71.11	1.42	-3578.07	195.61	1095.50	0.00	0.00	0.00	-3564.35	182.09	1435.11	-3545.09	293.81	1433.42	-3455.49	76.13	1519.84	-3961.76	209.36	1491.25	711.46	-299.38	78.92	1312.31	-298.88	76.72	738.79
3.33000	-3553.93	249.24	32.11	-3614.50	251.98	35.44	-3657.00	518.99	98.16	-3914.22	448.91	98.45	-3058.84	27.08	29.66	-3180.98	37.97	36.92	-4397.97	315.93	-30.71	-3477.26	-71.99	-0.71	-3574.79	197.51	1094.37	0.00	0.00	0.00	-3567.16	182.63	1435.17	-3523.90	294.68	1431.48	-3451.39	75.27	1520.32	-3959.64	208.91	1491.21	711.53	-299.50	78.93	1312.07	-298.94	76.63	738.81
3.34000	-3553.93	249.24	32.11	-3614.50	251.98	35.44	-3654.89	520.40	100.68	-3914.29	449.92	100.54	-3058.84	27.08	29.66	-3180.98	37.97	36.92	-4400.91	314.86	-30.80	-3480.60	-72.86	-2.85	-3548.47	196.50	1093.51	0.00	0.00	0.00	-3545.86	182.45	1433.36	-3522.75	294.97	1431.55	-3447.26	74.42	1520.81	-3957.43	208.44	1491.16	711.21	-299.35	78.85	1312.25	-298.70	76.71	738.80
3.35000	-3553.93	249.24	32.11	-3614.50	251.98	35.44	-3652.69	521.75	103.23	-3914.20	450.88	102.66	-3058.84	27.08	29.66	-3180.98	37.97	36.92	-4403.81	313.79	-30.87	-3483.95	-73.69	-4.99	-3551.16	199.12	1091.66	0.00	0.00	0.00	-3548.67	183.70	1432.45	-3527.46	295.85	1431.20	-3443.09	73.56	1521.28	-3955.13	207.95	1491.11	711.28	-299.49	78.80	1312.14	-298.71	76.62	738.79
3.36000	-3553.93	249.24	32.11	-3614.50	251.98	35.44	-3650.41	523.04	105.80	-3913.93	451.80	104.82	-3058.84	27.08	29.66	-3180.98	37.97	36.92	-4406.65	312.72	-30.94	-3487.31	-74.51	-7.14	-3574.85	199.16	1089.81	0.00	0.00	0.00	-3569.74	182.96	1432.27	-3526.67	295.56	1430.40	-3438.89	72.71	1521.76	-3952.73	207.45	1491.05	711.53	-299.70	78.81	1312.30	-298.79	76.79	738.78
3.37000	-3553.93	249.24	32.11	-3614.50	251.98	35.44	-3648.05	524.27	108.40	-3913.49	452.67	107.02	-3058.84	27.08	29.66	-3180.98	37.97	36.92	-4409.44	311.65	-31.01	-3490.68	-75.30	-9.29	-3571.83	201.95	1089.00	0.00	0.00	0.00	-3545.70	182.74	1431.20	-3523.18	295.40	1430.06	-3434.64	71.86	1522.23	-3950.25	206.93	1490.98	711.74	-299.56	78.93	1312.65	-299.04	76.80	738.77
3.38000	-3553.93	249.24	32.11	-3614.50	251.98	35.44	-3645.60	525.45	111.03	-3912.89	453.49	109.26	-3058.84	27.08	29.66	-3180.98	37.97	36.92	-4412.18	310.57	-31.07	-3494.07	-76.07	-11.45	-3537.96	201.34	1088.59	0.00	0.00	0.00	-3533.37	182.67	1429.83	-3508.12	295.74	1429.46	-3430.36	71.00	1522.70	-3947.67	206.40	1490.90	711.06	-299.75	78.85	1312.82	-298.73	76.88	738.77
3.39000	-3553.93	249.24	32.11	-3614.50	251.98	35.44	-3643.07	526.57	113.69	-3912.11	454.27	111.54	-3058.84	27.08	29.66	-3180.98	37.97	36.92	-4414.86	309.49	-31.12	-3497.46	-76.82	-13.61	-3542.47	202.40	1086.59	0.00	0.00	0.00	-3530.02	183.88	1429.03	-3523.69	294.71	1429.76	-3426.05	70.15	1523.16	-3945.01	205.85	1490.82	711.13	-299.40	79.02	1312.27	-298.71	76.64	738.79
3.40000	-3553.93	249.24	32.11	-3614.50	251.98	35.44	-3640.46	527.63	116.37	-3911.17	454.99	113.86	-3058.84	27.08	29.66	-3180.98	37.97	36.92	-4417.49	308.41	-31.17	-3500.86	-77.54	-15.78	-3535.09	204.15	1085.42	0.00	0.00	0.00	-3538.53	182.33	1429.52	-3494.91	294.11	1428.72	-3421.69	69.30	1523.63	-3942.26	205.28	1490.73	711.52	-299.63	78.85	1311.98	-298.31	76.69	738.78
3.41000	-3553.93	249.24	32.11	-3614.50	251.98	35.44	-3637.76	528.64	119.07	-3910.06	455.68	116.21	-3058.84	27.08	29.66	-3180.98	37.97	36.92	-4420.07	307.33	-31.22	-3504.27	-78.24	-17.95	-3554.99	203.66	1083.57	0.00	0.00	0.00	-3515.78	180.66	1428.19	-3495.79	293.65	1428.07	-3417.30	68.45	1524.08	-3939.42	204.70	1490.63	710.33	-299.72	78.52	1312.15	-299.04	76.66	738.82
3.42000	-3553.93	249.24	32.11	-3614.50	251.98	35.44	-3634.98	529.59	121.80	-3908.78	456.32	118.60	-3058.84	27.08	29.66	-3180.98	37.97	36.92	-4422.59	306.24	-31.25	-3507.68	-78.92	-20.12	-3524.11	204.68	1082.72	0.00	0.00	0.00	-3516.50	179.86	1426.67	-3491.87	293.23	1427.07	-3412.87	67.60	1524.54	-3936.49	204.11	1490.52	711.11	-299.74	78.74	1312.44	-299.03	76.63	738.76
3.43000	-3553.93	249.24	32.11	-3614.50	251.98	35.44	-3632.11	530.48	124.55	-3907.34	456.91	121.02	-3058.84	27.08	29.66	-3180.98	37.97	36.92	-4425.06	305.16	-31.29	-3511.10	-79.58	-22.29	-3534.51	205.65	1079.97	0.00	0.00	0.00	-3521.56	179.92	1426.01	-3486.44	291.89	1426.64	-3408.40	66.75	1524.99	-3933.47	203.50	1490.41	712.11	-299.49	79.14	1312.53	-298.52	76.85	738.78
3.44000	-3553.93	249.24	32.11	-3614.50	251.98	35.44	-3629.16	531.33	127.32	-3905.73	457.46	123.48	-3058.84	27.08	29.66	-3180.98	37.97	36.92	-4427.46	304.06	-31.31	-3514.52	-80.22	-24.47	-3531.47	206.31	1077.80	0.00	0.00	0.00	-3518.37	178.11	1425.35	-3490.71	291.76	1426.03	-3403.90	65.91	1525.44	-3930.36	202.88	1490.28	711.93	-299.65	79.10	1312.68	-298.67	76.89	738.82
3.45000	-3553.93	249.24	32.11	-3614.50	251.98	35.44	-3626.13	532.11	130.11	-3903.96	457.97	125.97	-3058.84	27.08	29.66	-3180.98	37.97	36.92	-4429.82	302.97	-31.33	-3517.94	-80.83	-26.64	-3518.17	207.28	1077.08	0.00	0.00	0.00	-3503.86	177.75	1424.80	-3467.56	290.39	1425.56	-3399.36	65.06	1525.88	-3927.17	202.24	1490.15	711.46	-299.62	78.91	1312.08	-298.81	76.52	738.81
3.46000	-3553.93	249.24	32.11	-3614.50	251.98	35.44	-3623.02	532.85	132.92	-3902.03	458.44	128.50	-3058.84	27.08	29.66	-3180.98	37.97	36.92	-4432.11	301.88	-31.35	-3521.36	-81.43	-28.82	-3499.03	206.50	1076.03	0.00	0.00	0.00	-3506.46	176.06	1424.39	-3476.21	289.50	1425.91	-3394.78	64.22	1526.33	-3923.89	201.59	1490.02	711.83	-299.72	78.72	1311.94	-298.50	76.41	738.76
3.47000	-3553.93	249.24	32.11	-3614.50	251.98	35.44	-3619.82	533.53	135.75	-3899.93	458.86	131.05	-3058.84	27.08	29.66	-3180.98	37.97	36.92	-4434.34	300.78	-31.36	-3524.78	-82.00	-31.00	-3511.36	206.34	1073.44	0.00	0.00	0.00	-3506.87	175.74	1424.25	-3471.76	287.96	1425.61	-3390.17	63.37	1526.76	-3920.52	200.93	1489.87	711.78	-299.41	78.92	1312.15	-298.66	76.55	738.81
3.48000	-3553.93	249.24	32.11	-3614.50	251.98	35.44	-3616.54	534.15	138.60	-3897.68	459.24	133.64	-3058.84	27.08	29.66	-3180.98	37.97	36.92	-4436.52	299.68	-31.36	-3528.20	-82.55	-33.18	-3520.80	207.96	1071.86	0.00	0.00	0.00	-3501.66	174.41	1422.67	-3462.29	285.99	1425.92	-3385.52	62.53	1527.20	-3917.06	200.25	1489.72	711.86	-299.40	79.09	1312.66	-298.69	76.83	738.76
3.49000	-3553.93	249.24	32.11	-3614.50	251.98	35.44	-3613.18	534.73	141.47	-3895.26	459.57	136.26	-3058.84	27.08	29.66	-3180.98	37.97	36.92	-4438.63	298.58	-31.36	-3531.62	-83.08	-35.36	-3500.48	207.45	1071.43	0.00	0.00	0.00	-3480.80	173.50	1422.23	-3456.67	285.75	1424.73	-3380.83	61.69	1527.63	-3913.52	199.56	1489.57	711.59	-299.73	78.92	1313.17	-298.64	76.82	738.75
3.50000	-3553.93	249.24	32.11	-3614.50	251.98	35.44	-3609.73	535.25	144.36	-3892.69	459.87	138.90	-3058.84	27.08	29.66	-3180.98	37.97	36.92	-4440.69	297.47	-31.35	-3535.03	-83.59	-37.54	-3464.26	206.84	1069.86	0.00	0.00	0.00	-3482.10	171.70	1422.66	-3454.99	283.11	1424.57	-3376.11	60.85	1528.05	-3909.90	198.86	1489.40	711.23	-299.86	78.75	1313.11	-298.65	76.96	738.79
3.51000	-3553.93	249.24	32.11	-3614.50	251.98	35.44	-3606.21	535.73	147.26	-3889.96	460.12	141.57	-3058.84	27.08	29.66	-3180.98	37.97	36.92	-4442.68	296.37	-31.33	-3538.44	-84.08	-39.72	-3467.66	207.43	1068.60	0.00	0.00	0.00	-3454.60	169.02	1421.23	-3464.77	282.66	1424.14	-3371.35	60.02	1528.48	-3906.19	198.14	1489.23	711.91	-299.64	79.01	1312.54	-298.78	76.66	738.77
3.52000	-3553.93	249.24	32.11	-3614.50	251.98	35.44	-3602.59	536.15	150.18	-3887.07	460.33	144.28	-3058.84	27.08	29.66	-3180.98	37.97	36.92	-4444.61	295.26	-31.31	-3541.84	-84.54	-41.90	-3477.41	205.93	1066.94	0.00	0.00	0.00	-3464.56	167.50	1420.88	-3431.75	280.20	1423.43	-3366.56	59.18	1528.90	-3902.39	197.41	1489.06	711.55	-299.48	79.01	1312.42	-298.28	76.73	738.79
3.53000	-3553.93	249.24	32.11	-3614.50	251.98	35.44	-3598.90	536.52	153.12	-3884.02	460.51	147.00	-3058.84	27.08	29.66	-3180.98	37.97	36.92	-4446.48	294.15	-31.28	-3545.24	-84.99	-44.08	-3495.36	206.46	1064.01	0.00	0.00	0.00	-3456.69	165.61	1420.53	-3437.22	278.47	1423.55	-3361.73	58.35	1529.31	-3898.51	196.67	1488.87	711.59	-299.33	79.08	1312.72	-299.06	76.59	738.82
3.54000	-3553.93	249.24	32.11	-3614.50	251.98	35.44	-3595.12	536.84	156.07	-3880.82	460.64	149.76	-3058.84	27.08	29.66	-3180.98	37.97	36.92	-4448.28	293.04	-31.25	-3548.62	-85.42	-46.26	-3462.47	205.90	1063.64	0.00	0.00	0.00	-3455.21	163.78	1420.15	-3425.60	276.39	1423.63	-3356.86	57.52	1529.72	-3894.54	195.92	1488.68	711.88	-299.55	78.98	1312.83	-299.07	76.66	738.79
3.55000	-3553.93	249.24	32.11	-3614.50	251.98	35.44	-3591.27	537.11	159.03	-3877.46	460.73	152.54	-3058.84	27.08	29.66	-3180.98	37.97	36.92	-4450.02	291.92	-31.21	-3552.00	-85.82	-48.43	-3461.09	203.86	1062.97	0.00	0.00	0.00	-3452.92	161.28	1419.57	-3425.70	273.57	1422.77	-3351.96	56.69	1530.13	-3890.49	195.16	1488.49	711.43	-299.67	78.80	1312.62	-299.00	76.65	738.84
3.56000	-3553.93	249.24	32.11	-3614.50	251.98	35.44	-3587.33	537.33	162.01	-3873.95	460.79	155.34	-3058.84	27.08	29.66	-3180.98	37.97	36.92	-4451.70	290.81	-31.16	-3555.36	-86.21	-50.60	-3439.60	204.39	1061.80	0.00	0.00	0.00	-3453.08	160.46	1419.75	-3421.70	271.50	1422.30	-3347.02	55.87	1530.53	-3886.35	194.39	1488.28	711.05	-299.52	78.88	1313.15	-298.84	76.80	738.87
3.57000	-3553.93	249.24	32.11	-3614.50	251.98	35.44	-3583.30	537.51	165.00	-3870.29	460.80	158.17	-3058.84	27.08	29.66	-3180.98	37.97	36.92	-4453.31	289.69	-31.11	-3558.71	-86.58	-52.77	-3414.85	202.93	1061.75	0.00	0.00	0.00	-3434.05	157.35	1418.90	-3396.46	268.46	1421.50	-3342.04	55.04	1530.93	-3882.13	193.60	1488.07	711.13	-299.62	79.05	1312.60	-298.85	76.65	738.86
3.58000	-3553.93	249.24	32.11	-3614.50	251.98	35.44	-3579.20	537.63	168.00	-3866.47	460.78	161.02	-3058.84	27.08	29.66	-3180.98	37.97	36.92	-4454.85	288.57	-31.05	-3562.05	-86.92	-54.93	-3434.54	201.82	1058.89	0.00	0.00	0.00	-3433.78	154.22	1419.39	-3399.70	265.14	1422.70	-3337.03	54.22	1531.32	-3877.83	192.81	1487.86	710.94	-299.39	78.84	1312.74	-298.83	76.71	738.76
3.59000	-3553.93	249.24	32.11	-3614.50	251.98	35.44	-3575.01	537.71	171.01	-3862.51	460.72	163.89	-3058.84	27.08	29.66	-3180.98	37.97	36.92	-4456.33	287.45	-30.98	-3565.38	-87.25	-57.09	-3412.80	200.78	1058.56	0.00	0.00	0.00	-3429.75	152.52	1418.15	-3392.44	262.38	1422.57	-3331.99	53.40	1531.71	-3873.45	192.00	1487.64	711.66	-299.59	79.04	1312.81	-298.75	76.77	738.81
3.60000	-3553.93	249.24	32.11	-3614.50	251.98	35.44	-3570.74	537.74	174.04	-3858.39	460.62	166.79	-3058.84	27.08	29.66	-3180.98	37.97	36.92	-4457.74	286.33	-30.91	-3568.69	-87.56	-59.25	-3423.30	199.58	1057.51	0.00	0.00	0.00	-3422.96	149.62	1417.70	-3385.81	259.52	1422.56	-3326.91	52.58	1532.10	-3868.98	191.18	1487.41	711.56	-299.48	79.02	1312.98	-298.71	76.80	738.80
3.61000	-3553.93	249.24	32.11	-3614.50	251.98	35.44	-3566.39	537.73	177.07	-3854.13	460.48	169.70	-3058.84	27.08	29.66	-3180.98	37.97	36.92	-4459.08	285.20	-30.82	-3571.98	-87.85	-61.41	-3428.28	198.74	1055.66	0.00	0.00	0.00	-3406.37	147.31	1417.30	-3379.74	256.56	1422.67	-3321.79	51.77	1532.48	-3864.43	190.36	1487.18	711.34	-299.65	78.85	1312.56	-298.68	76.89	738.76
3.62000	-3553.93	249.24	32.11	-3614.50	251.98	35.44	-3561.96	537.67	180.11	-3849.71	460.31	172.63	-3058.84	27.08	29.66	-3180.98	37.97	36.92	-4460.35	284.07	-30.74	-3575.26	-88.12	-63.55	-3423.92	197.36	1054.42	0.00	0.00	0.00	-3395.59	143.21	1417.09	-3374.17	253.51	1422.89	-3316.64	50.96	1532.86	-3859.80	189.52	1486.94	711.52	-299.65	78.94	1311.97	-298.68	76.72	738.81
3.63000	-3553.93	249.24	32.11	-3614.50	251.98	35.44	-3557.45	537.56	183.16	-3845.15	460.11	175.59	-3058.84	27.08	29.66	-3180.98	37.97	36.92	-4461.55	282.95	-30.64	-3578.52	-88.37	-65.70	-3406.36	194.65	1055.13	0.00	0.00	0.00	-3390.20	140.88	1416.54	-3369.02	250.39	1423.21	-3311.45	50.15	1533.23	-3855.09	188.68	1486.69	710.80	-299.87	78.87	1312.12	-298.81	76.51	738.80
3.64000	-3553.93	249.24	32.11	-3614.50	251.98	35.44	-3552.85	537.41	186.22	-3840.44	459.86	178.56	-3058.84	27.08	29.66	-3180.98	37.97	36.92	-4462.69	281.82	-30.54	-3581.75	-88.60	-67.83	-3423.76	193.93	1052.52	0.00	0.00	0.00	-3405.13	138.87	1416.60	-3364.24	247.21	1423.64	-3306.23	49.34	1533.60	-3850.29	187.82	1486.44	711.32	-299.78	78.92	1311.90	-298.56	76.54	738.77
3.65000	-3553.93	249.24	32.11	-3614.50	251.98	35.44	-3548.18	537.21	189.28	-3835.59	459.58	181.54	-3058.84	27.08	29.66	-3180.98	37.97	36.92	-4463.75	280.69	-30.43	-3584.97	-88.81	-69.97	-3415.14	192.36	1050.53	0.00	0.00	0.00	-3382.72	135.28	1415.66	-3359.75	243.98	1424.17	-3300.97	48.54	1533.97	-3845.41	186.96	1486.19	711.30	-299.45	78.97	1311.95	-298.84	76.60	738.81
3.66000	-3553.93	249.24	32.11	-3614.50	251.98	35.44	-3543.42	536.97	192.35	-3830.59	459.27	184.55	-3058.84	27.08	29.66	-3180.98	37.97	36.92	-4464.74	279.55	-30.32	-3588.16	-89.01	-72.09	-3376.88	190.32	1050.94	0.00	0.00	0.00	-3382.45	132.43	1415.80	-3355.48	240.70	1424.80	-3295.68	47.74	1534.33	-3840.46	186.08	1485.93	711.19	-299.60	78.84	1312.61	-298.79	76.81	738.74
3.67000	-3553.93	249.24	32.11	-3614.50	251.98	35.44	-3538.58	536.69	195.43	-3825.45	458.92	187.57	-3058.84	27.08	29.66	-3180.98	37.97	36.92	-4465.66	278.42	-30.20	-3591.33	-89.18	-74.21	-3355.73	186.97	1051.02	0.00	0.00	0.00	-3368.34	128.02	1415.84	-3351.37	237.40	1425.53	-3290.35	46.94	1534.68	-3835.42	185.20	1485.66	710.77	-299.86	78.67	1312.50	-298.66	76.81	738.73
3.68000	-3553.93	249.24	32.11	-3614.50	251.98	35.44	-3533.66	536.36	198.51	-3820.16	458.54	190.60	-3058.84	27.08	29.66	-3180.98	37.97	36.92	-4466.50	277.28	-30.07	-3594.47	-89.34	-76.32	-3358.60	183.91	1050.71	0.00	0.00	0.00	-3362.94	124.78	1415.71	-3347.35	234.08	1426.34	-3284.99	46.15	1535.03	-3830.30	184.31	1485.39	711.01	-299.73	78.81	1312.45	-299.00	76.67	738.79
3.69000	-3553.93	249.24	32.11	-3614.50	251.98	35.44	-3528.66	535.99	201.59	-3814.74	458.12	193.65	-3058.84	27.08	29.66	-3180.98	37.97	36.92	-4467.27	276.15	-29.93	-3597.59	-89.48	-78.43	-3335.43	181.36	1050.06	0.00	0.00	0.00	-3340.61	121.40	1416.24	-3343.35	230.76	1427.24	-3279.59	45.36	1535.38	-3825.11	183.41	1485.11	710.83	-299.67	78.79	1312.59	-299.05	76.84	738.75
3.70000	-3553.93	249.24	32.11	-3614.50	251.98	35.44	-3523.57	535.58	204.68	-3809.17	457.67	196.71	-3058.84	27.08	29.66	-3180.98	37.97	36.92	-4467.97	275.01	-29.79	-3600.68	-89.60	-80.52	-3344.07	179.00	1049.86	0.00	0.00	0.00	-3349.55	117.98	1417.05	-3339.30	227.45	1428.22	-3274.16	44.57	1535.72	-3819.83	182.51	1484.83	710.15	-299.68	78.62	1312.53	-298.67	76.79	738.71
3.71000	-3553.93	249.24	32.11	-3614.50	251.98	35.44	-3518.41	535.12	207.77	-3803.46	457.19	199.78	-3058.84	27.08	29.66	-3180.98	37.97	36.92	-4468.59	273.87	-29.64	-3603.75	-89.70	-82.61	-3318.82	176.14	1051.01	0.00	0.00	0.00	-3337.85	115.08	1417.42	-3335.14	224.15	1429.28	-3268.69	43.78	1536.05	-3814.48	181.59	1484.55	711.00	-299.64	78.75	1312.19	-298.62	76.73	738.73
3.72000	-3553.93	249.24	32.11	-3614.50	251.98	35.44	-3513.16	534.63	210.86	-3797.61	456.68	202.86	-3058.84	27.08	29.66	-3180.98	37.97	36.92	-4469.14	272.73	-29.48	-3606.78	-89.79	-84.69	-3319.58	172.38	1051.74	0.00	0.00	0.00	-3339.37	111.76	1419.01	-3330.80	220.89	1430.42	-3263.19	43.00	1536.38	-3809.04	180.67	1484.25	711.55	-299.70	78.95	1312.26	-298.73	76.67	738.79
3.73000	-3553.93	249.24	32.11	-3614.50	251.98	35.44	-3507.84	534.09	213.95	-3791.62	456.13	205.96	-3058.84	27.08	29.66	-3180.98	37.97	36.92	-4469.61	271.59	-29.31	-3609.79	-89.86	-86.76	-3310.77	167.88	1053.31	0.00	0.00	0.00	-3328.33	108.69	1420.12	-3326.21	217.67	1431.62	-3257.65	42.22	1536.71	-3803.53	179.74	1483.96	711.94	-299.57	79.13	1312.03	-298.71	76.66	738.81
3.74000	-3553.93	249.24	32.11	-3614.50	251.98	35.44	-3502.43	533.52	217.04	-3785.49	455.55	209.06	-3058.84	27.08	29.66	-3180.98	37.97	36.92	-4470.00	270.44	-29.14	-3612.76	-89.91	-88.82	-3288.49	164.93	1055.35	0.00	0.00	0.00	-3326.63	104.46	1421.45	-3321.29	214.50	1432.90	-3252.08	41.45	1537.03	-3797.94	178.81	1483.66	711.07	-299.61	78.97	1311.91	-298.81	76.68	738.78
3.75000	-3553.93	249.24	32.11	-3614.50	251.98	35.44	-3496.95	532.90	220.14	-3779.23	454.94	212.18	-3058.84	27.08	29.66	-3180.98	37.97	36.92	-4470.32	269.30	-28.96	-3615.70	-89.94	-90.88	-3309.99	161.52	1056.45	0.00	0.00	0.00	-3322.94	101.66	1423.64	-3316.00	211.40	1434.24	-3246.48	40.68	1537.35	-3792.27	177.86	1483.35	710.84	-299.67	78.77	1311.73	-298.94	76.54	738.82
3.76000	-3553.93	249.24	32.11	-3614.48	251.98	35.44	-3491.38	532.24	223.23	-3772.83	454.30	215.30	-3058.84	27.08	29.66	-3180.98	37.97	36.92	-4470.55	268.15	-28.77	-3618.60	-89.96	-92.92	-3266.45	157.56	1060.24	0.00	0.00	0.00	-3297.96	98.25	1425.99	-3310.25	208.38	1435.64	-3240.84	39.91	1537.66	-3786.53	176.91	1483.04	711.42	-299.55	78.77	1312.22	-298.88	76.47	738.82
3.77000	-3553.93	249.24	32.11	-3600.76	250.95	35.83	-3485.73	531.55	226.32	-3766.30	453.63	218.43	-3058.84	27.08	29.66	-3180.98	37.97	36.92	-4470.71	267.00	-28.57	-3621.47	-89.96	-94.95	-3278.28	152.06	1061.68	0.00	0.00	0.00	-3296.81	95.28	1428.24	-3303.97	205.45	1437.10	-3235.17	39.15	1537.97	-3780.70	175.96	1482.72	711.12	-299.39	78.84	1312.08	-298.85	76.59	738.79
3.78000	-3553.93	249.24	32.11	-3627.11	250.51	31.30	-3480.00	530.81	229.40	-3759.63	452.93	221.57	-3058.84	27.08	29.66	-3180.98	37.97	36.92	-4470.79	265.86	-28.37	-3624.30	-89.94	-96.97	-3286.41	150.16	1064.00	0.00	0.00	0.00	-3282.68	92.13	1430.27	-3297.11	202.61	1438.62	-3229.46	38.39	1538.27	-3774.80	175.00	1482.40	711.84	-299.64	79.04	1312.26	-298.74	76.59	738.79
3.79000	-3553.93	249.24	32.11	-3633.48	251.39	28.62	-3474.19	530.04	232.49	-3752.83	452.20	224.71	-3058.84	27.08	29.66	-3180.98	37.97	36.92	-4470.79	264.71	-28.15	-3627.10	-89.91	-98.98	-3300.35	146.33	1065.59	0.00	0.00	0.00	-3284.00	88.78	1433.68	-3289.60	199.89	1440.18	-3223.72	37.63	1538.56	-3768.83	174.03	1482.08	710.76	-299.93	78.66	1312.20	-298.72	76.59	738.82
3.80000	-3553.93	249.24	32.11	-3646.72	250.47	25.17	-3468.30	529.23	235.57	-3745.89	451.44	227.86	-3058.84	27.08	29.66	-3180.98	37.97	36.92	-4470.70	263.56	-27.93	-3629.86	-89.86	-100.98	-3271.69	141.88	1069.05	0.00	0.00	0.00	-3267.95	86.56	1436.05	-3281.35	197.30	1441.79	-3217.95	36.88	1538.86	-3762.78	173.06	1481.75	711.20	-299.59	78.75	1312.75	-298.57	76.87	738.79
3.81000	-3553.97	249.24	32.10	-3645.50	247.96	24.60	-3462.34	528.39	238.64	-3738.83	450.65	231.01	-3058.84	27.08	29.66	-3180.98	37.97	36.92	-4470.54	262.41	-27.71	-3632.58	-89.79	-102.96	-3281.23	137.70	1071.00	0.00	0.00	0.00	-3264.07	84.56	1438.44	-3272.32	194.84	1443.44	-3212.14	36.13	1539.14	-3756.65	172.08	1481.42	710.96	-299.62	78.72	1313.01	-298.84	76.66	738.84
3.82000	-3592.04	249.89	20.69	-3627.00	246.16	26.71	-3456.29	527.50	241.71	-3731.63	449.84	234.16	-3058.84	27.08	29.66	-3180.98	37.97	36.92	-4470.29	261.25	-27.47	-3635.25	-89.71	-104.94	-3258.02	134.32	1074.05	0.00	0.00	0.00	-3247.92	81.81	1441.84	-3262.41	192.53	1445.13	-3206.30	35.39	1539.42	-3750.44	171.10	1481.08	711.65	-299.61	78.91	1312.37	-298.73	76.70	738.81
3.83000	-3605.61	250.05	13.30	-3593.50	244.74	33.06	-3450.16	526.59	244.77	-3724.30	448.99	237.32	-3058.84	27.08	29.66	-3180.98	37.97	36.92	-4469.96	260.10	-27.23	-3637.89	-89.61	-106.90	-3245.99	131.54	1075.84	0.00	0.00	0.00	-3249.33	78.76	1443.51	-3237.26	189.25	1446.73	-3200.42	34.65	1539.70	-3744.17	170.11	1480.74	711.69	-299.54	78.87	1312.53	-298.72	76.71	738.77
3.84000	-3613.76	251.78	7.36	-3604.42	246.23	27.13	-3443.95	525.63	247.83	-3716.85	448.12	240.48	-3058.84	27.08	29.66	-3180.98	37.97	36.92	-4469.54	258.95	-26.97	-3640.48	-89.50	-108.84	-3233.48	128.49	1078.63	0.00	0.00	0.00	-3251.65	77.24	1446.11	-3234.76	188.14	1449.48	-3194.51	33.91	1539.97	-3737.81	169.12	1480.40	711.05	-299.56	78.74	1312.62	-298.85	76.60	738.80
3.85000	-3609.63	252.77	4.32	-3604.33	245.43	26.86	-3437.66	524.64	250.88	-3709.27	447.23	243.64	-3058.84	27.08	29.66	-3180.98	37.97	36.92	-4469.04	257.79	-26.71	-3643.02	-89.36	-110.78	-3216.72	126.56	1079.15	0.00	0.00	0.00	-3239.75	76.08	1447.79	-3222.46	185.66	1449.90	-3188.57	33.18	1540.23	-3731.39	168.13	1480.05	711.79	-299.69	78.95	1312.39	-298.83	76.66	738.79
3.86000	-3591.84	252.64	4.54	-3580.14	245.84	32.76	-3431.29	523.62	253.92	-3701.56	446.30	246.80	-3058.84	27.08	29.66	-3180.98	37.97	36.92	-4468.46	256.64	-26.44	-3645.53	-89.22	-112.70	-3217.91	123.53	1081.26	0.00	0.00	0.00	-3219.54	73.68	1449.18	-3208.86	184.27	1451.10	-3182.59	32.46	1540.49	-3724.88	167.13	1479.70	711.45	-299.59	78.95	1312.18	-298.75	76.74	738.78
3.87000	-3575.97	253.20	6.73	-3585.52	246.28	32.13	-3424.85	522.56	256.95	-3693.72	445.35	249.96	-3058.84	27.08	29.66	-3180.98	37.97	36.92	-4467.79	255.48	-26.17	-3647.98	-89.06	-114.60	-3207.43	120.85	1081.98	0.00	0.00	0.00	-3221.71	71.52	1450.20	-3202.67	181.20	1453.08	-3176.58	31.74	1540.74	-3718.31	166.12	1479.34	711.40	-299.30	78.84	1312.61	-298.64	76.66	738.82
3.88000	-3556.14	250.75	12.35	-3575.81	244.24	37.98	-3418.32	521.47	259.97	-3685.76	444.37	253.11	-3058.84	27.08	29.66	-3180.98	37.97	36.92	-4467.03	254.32	-25.88	-3650.39	-88.88	-116.50	-3196.58	118.76	1083.37	0.00	0.00	0.00	-3198.23	70.79	1451.42	-3203.31	179.31	1454.45	-3170.54	31.02	1540.99	-3711.66	165.11	1478.98	711.99	-299.39	78.96	1312.39	-298.92	76.56	738.80
3.89000	-3527.47	248.84	19.12	-3533.29	241.55	46.32	-3411.71	520.34	262.98	-3677.67	443.37	256.27	-3058.84	27.08	29.66	-3180.98	37.97	36.92	-4466.19	253.17	-25.59	-3652.75	-88.69	-118.37	-3212.22	117.26	1084.47	0.00	0.00	0.00	-3201.77	69.73	1452.87	-3206.36	178.09	1456.33	-3164.46	30.31	1541.23	-3704.94	164.10	1478.62	711.81	-299.34	78.94	1312.27	-299.02	76.50	738.73
3.90000	-3485.15	246.19	27.07	-3518.84	238.30	50.15	-3405.03	519.18	265.98	-3669.46	442.34	259.42	-3058.84	27.08	29.66	-3180.98	37.97	36.92	-4465.26	252.01	-25.29	-3655.05	-88.48	-120.23	-3195.05	115.53	1085.18	0.00	0.00	0.00	-3191.67	67.52	1453.94	-3193.78	177.87	1457.40	-3158.36	29.60	1541.47	-3698.14	163.09	1478.26	711.62	-299.75	78.81	1312.24	-298.69	76.38	738.75
3.91000	-3492.87	244.68	25.70	-3448.48	236.01	61.56	-3398.26	517.99	268.97	-3661.13	441.29	262.57	-3058.84	27.08	29.66	-3180.98	37.97	36.92	-4464.24	250.85	-24.97	-3657.31	-88.26	-122.08	-3192.97	114.59	1085.92	0.00	0.00	0.00	-3182.62	66.43	1455.49	-3190.20	175.28	1458.35	-3152.21	28.90	1541.70	-3691.27	162.07	1477.89	712.03	-299.71	78.91	1312.19	-298.50	76.64	738.76
3.92000	-3474.06	243.84	29.29	-3464.49	233.36	59.81	-3391.42	516.77	271.95	-3652.67	440.22	265.72	-3058.84	27.08	29.66	-3180.98	37.97	36.92	-4463.13	249.69	-24.65	-3659.51	-88.02	-123.91	-3195.86	113.61	1086.46	0.00	0.00	0.00	-3173.30	64.32	1456.01	-3207.21	174.65	1460.00	-3146.04	28.20	1541.92	-3684.33	161.05	1477.51	711.17	-299.74	78.70	1312.22	-298.47	76.75	738.77
3.93000	-3466.01	242.26	28.67	-3432.20	231.26	64.21	-3384.49	515.52	274.91	-3644.10	439.12	268.85	-3058.84	27.08	29.66	-3180.98	37.97	36.92	-4461.93	248.53	-24.33	-3661.66	-87.77	-125.72	-3197.81	112.16	1085.37	0.00	0.00	0.00	-3168.65	63.05	1456.61	-3186.70	174.02	1460.91	-3139.83	27.51	1542.14	-3677.32	160.03	1477.14	711.32	-299.56	78.85	1312.23	-298.86	76.64	738.78
3.94000	-3397.00	238.02	37.99	-3386.84	228.73	69.29	-3377.49	514.23	277.86	-3635.40	438.00	271.99	-3058.84	27.08	29.66	-3180.98	37.97	36.92	-4460.64	247.37	-23.99	-3663.76	-87.50	-127.52	-3191.41	110.15	1085.54	0.00	0.00	0.00	-3158.40	62.39	1457.97	-3182.32	171.30	1460.87	-3133.59	26.82	1542.35	-3670.24	159.01	1476.76	712.06	-299.63	79.12	1312.34	-299.05	76.79	738.76
3.95000	-3373.21	235.84	39.70	-3357.20	224.48	71.83	-3370.41	512.92	280.79	-3626.59	436.85	275.11	-3058.84	27.08	29.66	-3180.98	37.97	36.92	-4459.26	246.21	-23.64	-3665.80	-87.22	-129.29	-3169.43	110.28	1086.39	0.00	0.00	0.00	-3161.36	61.29	1458.77	-3173.18	170.98	1461.46	-3127.32	26.14	1542.56	-3663.08	157.98	1476.38	711.55	-299.79	78.76	1312.42	-298.85	76.77	738.81
3.96000	-3342.49	232.09	41.14	-3336.10	220.84	71.25	-3363.25	511.57	283.71	-3617.65	435.68	278.23	-3058.84	27.08	29.66	-3180.98	37.97	36.92	-4457.78	245.05	-23.29	-3667.78	-86.93	-131.05	-3160.48	109.91	1088.03	0.00	0.00	0.00	-3154.95	59.82	1459.47	-3183.64	170.90	1463.71	-3121.01	25.46	1542.76	-3655.85	156.96	1475.99	711.60	-299.60	78.90	1312.84	-298.81	76.92	738.79
3.97000	-3328.14	227.94	39.61	-3349.23	216.51	67.26	-3356.01	510.20	286.61	-3608.60	434.50	281.34	-3058.84	27.08	29.66	-3180.98	37.97	36.92	-4456.22	243.88	-22.93	-3669.71	-86.62	-132.80	-3168.07	109.65	1087.68	0.00	0.00	0.00	-3143.31	59.39	1460.29	-3170.78	169.73	1464.09	-3114.68	24.79	1542.96	-3648.56	155.93	1475.60	711.37	-299.46	78.89	1312.67	-298.93	76.78	738.77
3.98000	-3292.02	222.83	42.23	-3320.19	211.93	67.74	-3348.69	508.79	289.50	-3599.43	433.28	284.44	-3058.84	27.08	29.66	-3180.98	37.97	36.92	-4454.56	242.72	-22.55	-3671.57	-86.30	-134.52	-3143.29	109.27	1088.48	0.00	0.00	0.00	-3142.46	58.98	1460.12	-3145.51	168.06	1464.01	-3108.31	24.12	1543.15	-3641.19	154.90	1475.21	710.47	-299.52	78.74	1312.42	-298.55	76.72	738.73
3.99000	-3287.62	217.62	41.29	-3273.35	206.96	71.57	-3341.29	507.36	292.36	-3590.15	432.05	287.52	-3058.84	27.08	29.66	-3180.98	37.97	36.92	-4452.80	241.56	-22.17	-3673.38	-85.96	-136.23	-3146.14	109.10	1088.33	0.00	0.00	0.00	-3139.04	58.05	1461.03	-3129.19	167.94	1464.12	-3101.90	23.46	1543.33	-3633.75	153.87	1474.82	710.81	-299.68	78.76	1312.59	-298.61	76.85	738.70
4.00000	-3253.93	214.19	42.93	-3256.51	202.09	68.33	-3333.82	505.90	295.21	-3580.75	430.80	290.60	-3058.84	27.08	29.66	-3180.98	37.97	36.92	-4450.95	240.40	-21.78	-3675.12	-85.61	-137.91	-3124.94	108.10	1089.04	0.00	0.00	0.00	-3108.93	57.04	1460.97	-3134.15	167.09	1464.42	-3095.47	22.80	1543.51	-3626.25	152.83	1474.42	711.38	-299.45	78.84	1312.30	-298.55	76.80	738.74
4.01000	-3223.01	210.44	43.40	-3245.04	198.34	64.14	-3326.27	504.42	298.04	-3571.24	429.53	293.67	-3058.84	27.08	29.66	-3180.98	37.97	36.92	-4449.01	239.23	-21.38	-3676.80	-85.25	-139.58	-3113.45	107.41	1089.89	0.00	0.00	0.00	-3085.95	56.64	1460.11	-3132.99	167.08	1464.43	-3089.00	22.15	1543.68	-3618.67	151.80	1474.03	711.30	-299.52	78.82	1312.37	-298.71	76.59	738.75
4.02000	-3185.53	208.23	44.92	-3214.38	195.97	63.68	-3318.63	502.90	300.85	-3561.62	428.23	296.72	-3058.84	27.08	29.66	-3180.98	37.97	36.92	-4446.97	238.07	-20.97	-3678.41	-84.87	-141.22	-3117.51	106.22	1090.27	0.00	0.00	0.00	-3087.90	56.08	1461.05	-3122.32	165.58	1464.25	-3082.50	21.51	1543.84	-3611.03	150.77	1473.63	711.14	-299.71	78.70	1312.50	-298.89	76.66	738.71
4.03000	-3160.93	205.35	41.95	-3164.67	193.29	64.53	-3310.93	501.36	303.64	-3551.88	426.92	299.76	-3058.84	27.08	29.66	-3180.98	37.97	36.92	-4444.83	236.91	-20.55	-3679.96	-84.48	-142.85	-3119.08	106.96	1089.67	0.00	0.00	0.00	-3101.28	55.44	1460.61	-3127.88	166.18	1465.04	-3075.97	20.87	1544.00	-3603.31	149.74	1473.22	710.89	-299.69	78.79	1312.83	-298.59	76.85	738.79
4.04000	-3128.15	202.85	39.07	-3138.67	190.70	63.42	-3303.14	499.79	306.41	-3542.03	425.59	302.78	-3058.84	27.08	29.66	-3180.98	37.97	36.92	-4442.60	235.74	-20.13	-3681.45	-84.08	-144.46	-3099.71	105.78	1090.23	0.00	0.00	0.00	-3082.06	55.88	1459.77	-3104.78	164.84	1464.36	-3069.41	20.24	1544.15	-3595.53	148.71	1472.82	710.84	-299.56	78.78	1312.46	-298.92	76.67	738.80
4.05000	-3097.31	199.06	36.52	-3098.81	188.14	61.91	-3295.27	498.20	309.16	-3532.07	424.24	305.79	-3058.84	27.08	29.66	-3180.98	37.97	36.92	-4440.27	234.58	-19.69	-3682.86	-83.66	-146.04	-3092.12	105.29	1091.01	0.00	0.00	0.00	-3059.67	55.36	1458.55	-3110.20	164.91	1463.34	-3062.81	19.61	1544.29	-3587.68	147.67	1472.41	711.95	-299.48	79.11	1312.41	-299.04	76.55	738.80
4.06000	-3063.43	195.69	33.44	-3095.43	186.09	58.24	-3287.33	496.58	311.88	-3522.00	422.87	308.78	-3058.84	27.08	29.66	-3180.98	37.97	36.92	-4437.84	233.42	-19.24	-3684.21	-83.23	-147.60	-3072.90	105.87	1090.58	0.00	0.00	0.00	-3087.43	54.58	1458.57	-3093.27	164.90	1462.46	-3056.19	18.99	1544.43	-3579.77	146.64	1472.00	711.60	-299.41	79.08	1312.24	-298.89	76.58	738.77
4.07000	-3043.21	194.46	33.08	-3035.71	184.10	63.07	-3279.31	494.94	314.58	-3511.83	421.48	311.76	-3058.84	27.08	29.66	-3180.98	37.97	36.92	-4435.31	232.25	-18.79	-3685.49	-82.79	-149.14	-3068.43	104.72	1090.80	0.00	0.00	0.00	-3059.30	54.21	1457.71	-3092.49	164.22	1461.86	-3049.53	18.38	1544.57	-3571.78	145.61	1471.59	711.50	-299.48	78.87	1312.73	-298.83	76.82	738.82
4.08000	-3017.10	193.59	36.84	-3021.16	180.82	59.90	-3271.21	493.27	317.26	-3501.54	420.08	314.72	-3058.84	27.08	29.66	-3180.98	37.97	36.92	-4432.68	231.09	-18.32	-3686.70	-82.34	-150.66	-3073.67	103.76	1090.71	0.00	0.00	0.00	-3048.87	53.83	1455.95	-3087.21	164.33	1460.94	-3042.84	17.77	1544.69	-3563.73	144.59	1471.18	711.54	-299.50	78.89	1312.72	-299.19	76.58	738.82
4.09000	-2965.63	191.30	46.08	-2978.29	177.62	64.38	-3263.03	491.58	319.91	-3491.15	418.66	317.66	-3058.84	27.08	29.66	-3180.98	37.97	36.92	-4429.95	229.92	-17.85	-3687.83	-81.87	-152.16	-3061.38	103.62	1090.21	0.00	0.00	0.00	-3049.60	54.49	1454.76	-3071.61	162.85	1459.25	-3036.12	17.17	1544.81	-3555.61	143.56	1470.76	711.67	-299.47	79.02	1312.38	-298.80	76.46	738.73
4.10000	-2897.18	189.69	57.65	-2945.58	175.40	67.22	-3254.77	489.87	322.54	-3480.66	417.22	320.58	-3058.84	27.08	29.66	-3180.98	37.97	36.92	-4427.12	228.76	-17.36	-3688.89	-81.40	-153.63	-3045.89	105.14	1089.56	0.00	0.00	0.00	-3037.94	53.50	1454.17	-3074.97	163.11	1458.30	-3029.37	16.57	1544.92	-3547.43	142.53	1470.35	711.56	-299.54	79.00	1312.29	-298.82	76.50	738.76
4.11000	-2892.88	185.74	59.41	-2958.30	176.39	63.63	-3246.44	488.13	325.14	-3470.05	415.77	323.48	-3058.84	27.08	29.66	-3180.98	37.97	36.92	-4424.18	227.60	-16.87	-3689.88	-80.91	-155.08	-3045.68	104.42	1087.43	0.00	0.00	0.00	-3023.26	53.82	1453.10	-3072.16	163.35	1456.60	-3022.58	15.98	1545.03	-3539.18	141.51	1469.93	711.27	-299.48	78.92	1312.17	-299.00	76.49	738.81
4.12000	-2868.96	183.09	65.69	-2895.82	174.37	71.72	-3238.03	486.37	327.71	-3459.35	414.30	326.36	-3058.84	27.08	29.66	-3180.98	37.97	36.92	-4421.14	226.43	-16.36	-3690.79	-80.41	-156.51	-3058.27	103.80	1086.65	0.00	0.00	0.00	-3023.78	53.42	1451.96	-3076.22	162.88	1456.69	-3015.77	15.40	1545.13	-3530.86	140.49	1469.51	710.73	-299.66	78.80	1312.48	-298.82	76.68	738.74
4.13000	-2822.82	183.37	75.43	-2863.34	172.38	73.35	-3229.54	484.59	330.26	-3448.54	412.82	329.22	-3058.84	27.08	29.66	-3180.98	37.97	36.92	-4418.00	225.27	-15.85	-3691.63	-79.89	-157.91	-3018.41	104.42	1085.14	0.00	0.00	0.00	-3008.98	54.12	1449.72	-3033.43	163.69	1453.90	-3008.92	14.82	1545.22	-3522.48	139.47	1469.09	711.29	-299.70	79.04	1312.62	-298.70	76.79	738.70
4.14000	-2786.36	181.34	81.07	-2833.52	170.59	74.74	-3220.98	482.79	332.77	-3437.63	411.32	332.06	-3058.84	27.08	29.66	-3180.98	37.97	36.92	-4414.76	224.11	-15.33	-3692.38	-79.37	-159.29	-3019.19	104.04	1082.93	0.00	0.00	0.00	-3013.45	54.85	1448.57	-3019.74	162.92	1451.90	-3002.04	14.25	1545.30	-3514.03	138.45	1468.66	711.24	-299.53	79.07	1312.38	-298.91	76.55	738.73
4.15000	-2753.12	179.52	85.84	-2806.21	169.00	75.92	-3212.33	480.97	335.26	-3426.61	409.80	334.87	-3058.84	27.08	29.66	-3180.98	37.97	36.92	-4411.41	222.95	-14.79	-3693.06	-78.83	-160.64	-3025.04	103.82	1081.54	0.00	0.00	0.00	-3000.56	54.12	1446.83	-3054.13	163.96	1451.49	-2995.14	13.69	1545.38	-3505.52	137.44	1468.24	711.07	-299.41	78.81	1311.90	-298.93	76.49	738.74
4.16000	-2722.97	177.90	89.77	-2781.28	167.59	76.89	-3203.62	479.13	337.72	-3415.50	408.28	337.66	-3058.84	27.08	29.66	-3180.98	37.97	36.92	-4407.95	221.78	-14.25	-3693.66	-78.28	-161.97	-3020.02	104.12	1079.45	0.00	0.00	0.00	-2982.89	53.72	1445.09	-3027.85	164.57	1448.84	-2988.20	13.13	1545.45	-3496.94	136.43	1467.81	711.45	-299.43	78.90	1312.04	-298.43	76.70	738.80
4.17000	-2695.73	176.47	92.92	-2758.58	166.35	77.64	-3194.82	477.26	340.15	-3404.29	406.73	340.42	-3058.84	27.08	29.66	-3180.98	37.97	36.92	-4404.39	220.62	-13.69	-3694.18	-77.73	-163.27	-2994.94	104.34	1077.35	0.00	0.00	0.00	-2958.24	54.49	1442.58	-3001.41	165.55	1446.89	-2981.23	12.58	1545.52	-3488.30	135.42	1467.39	711.91	-299.83	78.84	1312.53	-298.62	76.75	738.79
4.18000	-2671.26	175.21	95.32	-2737.98	165.27	78.20	-3185.95	475.38	342.54	-3392.97	405.18	343.16	-3058.84	27.08	29.66	-3180.98	37.97	36.92	-4400.72	219.46	-13.13	-3694.61	-77.16	-164.55	-3012.46	104.36	1075.65	0.00	0.00	0.00	-2945.27	54.71	1440.36	-2976.78	166.22	1445.15	-2974.23	12.04	1545.57	-3479.60	134.42	1466.96	710.94	-299.61	78.55	1312.70	-298.47	76.77	738.78
4.19000	-2649.41	174.12	97.02	-2719.33	164.33	78.57	-3177.00	473.48	344.91	-3381.56	403.61	345.87	-3058.84	27.08	29.66	-3180.98	37.97	36.92	-4396.94	218.30	-12.55	-3694.96	-76.58	-165.79	-2997.23	105.09	1073.35	0.00	0.00	0.00	-2930.99	54.93	1438.25	-2999.05	166.96	1442.83	-2967.19	11.50	1545.63	-3470.83	133.42	1466.53	711.04	-299.63	78.79	1312.38	-298.85	76.42	738.82
4.20000	-2630.01	173.17	98.07	-2702.50	163.52	78.76	-3167.97	471.56	347.24	-3370.06	402.03	348.56	-3058.84	27.08	29.66	-3180.98	37.97	36.92	-4393.06	217.14	-11.97	-3695.22	-75.99	-167.02	-2966.22	106.38	1072.61	0.00	0.00	0.00	-2917.32	55.30	1436.07	-2982.63	167.48	1440.58	-2960.13	10.98	1545.67	-3462.00	132.43	1466.10	711.44	-299.73	78.95	1312.67	-299.04	76.58	738.77
4.21000	-2612.92	172.37	98.50	-2687.35	162.84	78.77	-3158.87	469.62	349.54	-3358.45	400.44	351.21	-3058.84	27.08	29.66	-3180.98	37.97	36.92	-4389.07	215.98	-11.37	-3695.40	-75.38	-168.21	-2960.30	105.47	1071.04	0.00	0.00	0.00	-2904.23	55.81	1433.85	-2984.63	166.52	1439.69	-2953.04	10.45	1545.70	-3453.11	131.44	1465.67	711.99	-299.66	79.02	1312.45	-299.10	76.71	738.74
4.22000	-2597.98	171.69	98.36	-2673.73	162.26	78.61	-3149.69	467.66	351.80	-3346.75	398.84	353.84	-3058.84	27.08	29.66	-3180.98	37.97	36.92	-4384.96	214.82	-10.77	-3695.50	-74.77	-169.38	-2947.45	105.88	1070.66	0.00	0.00	0.00	-2891.70	56.45	1431.62	-2969.63	168.34	1438.56	-2945.92	9.94	1545.73	-3444.15	130.45	1465.24	711.52	-299.55	78.89	1312.61	-298.81	76.65	738.78
4.23000	-2585.03	171.12	97.69	-2661.51	161.79	78.29	-3140.43	465.69	354.03	-3334.96	397.22	356.44	-3058.84	27.08	29.66	-3180.98	37.97	36.92	-4380.75	213.66	-10.15	-3695.50	-74.15	-170.52	-2937.05	107.30	1067.62	0.00	0.00	0.00	-2879.70	57.22	1429.42	-2960.51	168.29	1436.12	-2938.76	9.43	1545.75	-3435.13	129.47	1464.81	710.96	-299.29	78.82	1312.52	-298.32	76.88	738.75
4.24000	-2573.93	170.66	96.53	-2650.55	161.40	77.82	-3131.10	463.70	356.22	-3323.07	395.60	359.00	-3058.84	27.08	29.66	-3180.98	37.97	36.92	-4376.43	212.50	-9.53	-3695.41	-73.52	-171.63	-2943.13	107.89	1066.27	0.00	0.00	0.00	-2868.21	58.12	1427.28	-2952.40	170.13	1433.76	-2931.58	8.93	1545.77	-3426.06	128.49	1464.38	711.44	-299.35	78.99	1312.58	-298.63	76.78	738.78
4.25000	-2564.52	170.29	94.94	-2640.70	161.08	77.20	-3121.69	461.70	358.38	-3311.09	393.96	361.54	-3058.84	27.08	29.66	-3180.98	37.97	36.92	-4371.99	211.34	-8.89	-3695.24	-72.88	-172.71	-2941.79	107.55	1064.26	0.00	0.00	0.00	-2857.20	59.13	1425.22	-2941.54	171.01	1432.45	-2924.37	8.44	1545.78	-3416.91	127.52	1463.94	710.95	-299.72	78.85	1312.44	-298.90	76.73	738.76
4.26000	-2556.64	169.99	92.95	-2631.84	160.82	76.44	-3112.20	459.68	360.50	-3299.02	392.32	364.04	-3058.84	27.08	29.66	-3180.98	37.97	36.92	-4367.44	210.18	-8.24	-3694.97	-72.22	-173.77	-2919.86	108.03	1063.55	0.00	0.00	0.00	-2846.65	60.25	1423.29	-2913.89	173.25	1430.70	-2917.12	7.96	1545.77	-3407.71	126.56	1463.51	711.29	-299.76	78.93	1312.32	-298.85	76.73	738.75
4.27000	-2550.15	169.76	90.60	-2623.80	160.62	75.56	-3102.64	457.64	362.58	-3286.86	390.66	366.51	-3058.84	27.08	29.66	-3180.98	37.97	36.92	-4362.78	209.03	-7.58	-3694.61	-71.56	-174.79	-2907.57	109.22	1062.48	0.00	0.00	0.00	-2836.52	61.47	1421.51	-2937.81	173.47	1430.72	-2909.85	7.48	1545.77	-3398.45	125.60	1463.08	711.25	-299.47	78.93	1312.23	-298.93	76.44	738.71
4.28000	-2544.88	169.58	87.94	-2616.47	160.45	74.55	-3093.00	455.59	364.63	-3274.61	389.00	368.95	-3058.84	27.08	29.66	-3180.98	37.97	36.92	-4358.01	207.87	-6.91	-3694.15	-70.89	-175.79	-2900.41	110.04	1061.68	0.00	0.00	0.00	-2826.80	62.79	1419.92	-2933.48	174.09	1430.22	-2902.54	7.01	1545.75	-3389.13	124.65	1462.64	711.71	-299.36	79.12	1312.54	-298.98	76.62	738.77
4.29000	-2540.68	169.44	85.01	-2609.69	160.30	73.42	-3083.29	453.52	366.63	-3262.27	387.33	371.35	-3058.84	27.08	29.66	-3180.98	37.97	36.92	-4353.12	206.71	-6.23	-3693.60	-70.21	-176.75	-2883.44	111.81	1060.95	0.00	0.00	0.00	-2817.46	64.20	1418.56	-2901.88	175.33	1428.73	-2895.21	6.55	1545.73	-3379.74	123.70	1462.21	711.68	-299.69	79.17	1311.98	-299.11	76.54	738.72
4.30000	-2537.41	169.33	81.86	-2603.33	160.17	72.19	-3073.50	451.44	368.60	-3249.84	385.65	373.71	-3058.84	27.08	29.66	-3180.98	37.97	36.92	-4348.11	205.56	-5.54	-3692.96	-69.52	-177.68	-2867.67	111.60	1059.68	0.00	0.00	0.00	-2808.47	65.69	1417.44	-2895.10	177.70	1426.45	-2887.85	6.10	1545.70	-3370.30	122.76	1461.78	711.29	-299.66	78.96	1312.35	-298.74	76.59	738.74
4.31000	-2534.89	169.23	78.52	-2597.25	160.05	70.86	-3063.63	449.35	370.52	-3237.32	383.96	376.05	-3058.84	27.08	29.66	-3180.98	37.97	36.92	-4342.99	204.41	-4.84	-3692.21	-68.82	-178.59	-2883.31	112.82	1059.28	0.00	0.00	0.00	-2799.80	67.25	1416.61	-2912.07	178.41	1426.69	-2880.45	5.65	1545.66	-3360.80	121.82	1461.34	710.97	-299.63	78.58	1312.64	-298.74	76.75	738.84
4.32000	-2532.99	169.14	75.05	-2591.31	159.91	69.43	-3053.69	447.25	372.40	-3224.72	382.26	378.34	-3058.84	27.08	29.66	-3180.98	37.97	36.92	-4337.75	203.25	-4.13	-3691.37	-68.12	-179.46	-2861.47	113.49	1059.10	0.00	0.00	0.00	-2791.44	68.89	1416.10	-2895.04	180.22	1425.71	-2873.03	5.21	1545.61	-3351.23	120.90	1460.91	710.84	-299.66	78.77	1312.23	-299.03	76.58	738.78
4.33000	-2531.55	169.04	71.48	-2585.37	159.75	67.92	-3043.67	445.13	374.25	-3212.03	380.56	380.59	-3058.84	27.08	29.66	-3180.98	37.97	36.92	-4332.40	202.10	-3.40	-3690.43	-67.40	-180.30	-2829.80	114.81	1059.87	0.00	0.00	0.00	-2783.34	70.59	1415.94	-2878.57	181.07	1425.00	-2865.58	4.78	1545.56	-3341.61	119.98	1460.47	710.80	-299.70	78.80	1312.72	-299.05	76.65	738.71
4.34000	-2530.41	168.91	67.86	-2579.28	159.56	66.33	-3033.58	443.00	376.04	-3199.26	378.85	382.81	-3058.84	27.08	29.66	-3180.98	37.97	36.92	-4326.93	200.95	-2.67	-3689.38	-66.67	-181.10	-2837.93	117.44	1059.98	0.00	0.00	0.00	-2775.50	72.34	1416.16	-2863.19	183.95	1424.72	-2858.10	4.36	1545.50	-3331.93	119.07	1460.04	710.97	-299.58	78.91	1312.21	-299.13	76.54	738.81
4.35000	-2529.41	168.76	64.23	-2572.91	159.31	64.67	-3023.41	440.86	377.80	-3186.40	377.13	384.99	-3058.84	27.08	29.66	-3180.98	37.97	36.92	-4321.34	199.80	-1.92	-3688.24	-65.94	-181.88	-2822.47	118.47	1060.10	0.00	0.00	0.00	-2767.88	74.15	1416.80	-2849.20	183.43	1423.68	-2850.59	3.95	1545.43	-3322.19	118.16	1459.61	711.48	-299.46	79.10	1312.71	-298.71	76.83	738.77
4.36000	-2528.42	168.56	60.64	-2566.13	159.02	62.95	-3013.16	438.71	379.51	-3173.46	375.41	387.12	-3058.84	27.08	29.66	-3180.98	37.97	36.92	-4315.63	198.65	-1.17	-3686.99	-65.20	-182.62	-2806.66	121.07	1061.16	0.00	0.00	0.00	-2760.48	76.00	1417.89	-2849.56	186.28	1424.45	-2843.05	3.55	1545.35	-3312.40	117.26	1459.18	711.59	-299.36	79.12	1312.59	-298.66	76.76	738.76
4.37000	-2527.26	168.30	57.12	-2558.78	158.65	61.17	-3002.84	436.55	381.18	-3160.44	373.69	389.22	-3058.84	27.08	29.66	-3180.96	37.96	36.91	-4309.80	197.50	-0.40	-3685.63	-64.45	-183.33	-2805.15	121.73	1062.24	0.00	0.00	0.00	-2773.33	77.80	1419.80	-2841.96	188.04	1425.83	-2835.48	3.15	1545.26	-3302.54	116.38	1458.74	711.77	-299.22	79.07	1312.34	-298.76	76.58	738.78
4.38000	-2525.80	167.97	53.72	-2550.70	158.20	59.35	-2992.45	434.37	382.80	-3147.33	371.96	391.27	-3058.84	27.08	29.66	-3164.30	37.04	36.84	-4303.85	196.36	0.38	-3684.17	-63.69	-184.00	-2783.70	123.30	1063.08	0.00	0.00	0.00	-2762.33	79.62	1421.31	-2820.72	190.63	1425.87	-2827.88	2.76	1545.17	-3292.63	115.50	1458.31	711.56	-299.64	78.94	1312.25	-299.06	76.45	738.80
4.39000	-2539.74	166.99	45.22	-2514.99	158.88	60.04	-2981.98	432.19	384.37	-3134.15	370.22	393.28	-3058.84	27.08	29.66	-3141.67	37.48	37.33	-4297.78	195.21	1.18	-3682.61	-62.93	-184.65	-2785.98	125.22	1064.43	0.00	0.00	0.00	-2739.22	81.03	1420.86	-2814.50	191.32	1427.18	-2820.25	2.38	1545.07	-3282.67	114.63	1457.88	711.77	-299.63	78.94	1312.17	-298.60	76.69	738.82
4.40000	-2551.02	169.34	39.78	-2515.49	156.72	55.22	-2971.43	430.00	385.90	-3120.89	368.48	395.25	-3058.84	27.08	29.66	-3175.08	35.75	29.52	-4291.59	194.07	1.98	-3680.93	-62.15	-185.25	-2765.41	127.65	1065.89	0.00	0.00	0.00	-2727.56	82.57	1421.73	-2799.81	194.04	1426.88	-2812.60	2.01	1544.96	-3272.64	113.76	1457.45	711.46	-299.87	78.83	1312.16	-298.96	76.66	738.77
4.41000	-2505.20	165.77	42.08	-2507.03	155.07	52.57	-2960.82	427.80	387.38	-3107.55	366.74	397.18	-3058.84	27.08	29.66	-3165.33	35.95	30.07	-4285.27	192.92	2.79	-3679.15	-61.37	-185.82	-2755.43	130.29	1068.41	0.00	0.00	0.00	-2713.96	84.53	1423.26	-2772.56	196.01	1427.75	-2804.91	1.65	1544.84	-3262.56	112.91	1457.02	711.15	-299.82	78.97	1312.54	-298.89	76.72	738.78
4.42000	-2525.06	167.99	34.94	-2505.42	157.43	51.62	-2950.12	425.60	388.81	-3094.13	364.99	399.05	-3058.84	27.08	29.66	-3153.33	37.64	32.23	-4278.84	191.78	3.62	-3677.26	-60.58	-186.36	-2731.63	131.65	1070.85	0.00	0.00	0.00	-2721.17	86.77	1425.30	-2768.99	197.03	1429.34	-2797.20	1.30	1544.72	-3252.43	112.07	1456.60	711.64	-299.91	78.91	1311.98	-299.05	76.40	738.77
4.43000	-2512.55	164.91	36.88	-2503.79	154.41	49.82	-2939.35	423.38	390.19	-3080.63	363.24	400.89	-3058.84	27.08	29.66	-3168.13	37.54	29.18	-4272.27	190.64	4.46	-3675.25	-59.79	-186.86	-2737.90	133.63	1072.63	0.00	0.00	0.00	-2712.16	87.28	1426.59	-2756.05	199.24	1430.71	-2789.45	0.95	1544.58	-3242.23	111.23	1456.17	711.49	-299.61	78.86	1312.46	-298.59	76.60	738.80
4.44000	-2497.87	165.20	37.58	-2498.92	154.92	48.51	-2928.51	421.16	391.52	-3067.06	361.49	402.67	-3058.84	27.08	29.66	-3180.87	37.43	25.70	-4265.59	189.50	5.31	-3673.13	-58.98	-187.33	-2722.47	136.48	1074.53	0.00	0.00	0.00	-2706.55	89.35	1427.22	-2740.73	200.60	1431.69	-2781.68	0.62	1544.44	-3231.99	110.41	1455.74	712.06	-299.33	78.95	1312.31	-298.65	76.61	738.76
4.45000	-2521.34	165.37	32.55	-2508.14	155.40	46.55	-2917.59	418.93	392.80	-3053.41	359.74	404.41	-3058.84	27.08	29.66	-3148.44	36.16	29.31	-4258.77	188.36	6.17	-3670.90	-58.17	-187.76	-2721.24	138.71	1076.92	0.00	0.00	0.00	-2690.75	90.72	1428.46	-2740.08	203.44	1432.61	-2773.88	0.29	1544.29	-3221.68	109.60	1455.32	711.29	-299.32	78.85	1312.41	-298.90	76.71	738.81
4.46000	-2524.75	166.04	30.90	-2515.93	154.96	44.26	-2906.59	416.70	394.03	-3039.69	357.98	406.10	-3058.84	27.08	29.66	-3136.11	35.07	29.51	-4251.84	187.23	7.04	-3668.56	-57.36	-188.15	-2690.94	141.02	1080.25	0.00	0.00	0.00	-2688.66	91.72	1429.91	-2741.94	204.44	1433.25	-2766.05	-0.03	1544.13	-3211.33	108.79	1454.90	710.68	-299.81	78.65	1312.61	-298.74	76.88	738.80
4.47000	-2514.53	164.72	33.44	-2507.51	155.21	45.67	-2895.52	414.46	395.21	-3025.90	356.22	407.74	-3058.84	27.08	29.66	-3118.10	33.43	32.09	-4244.77	186.09	7.93	-3666.09	-56.53	-188.50	-2702.43	142.90	1081.77	0.00	0.00	0.00	-2670.64	93.40	1431.02	-2719.05	205.62	1434.87	-2758.20	-0.33	1543.96	-3200.92	108.00	1454.47	710.72	-299.76	78.66	1312.50	-298.49	76.69	738.79
4.48000	-2481.88	165.04	37.84	-2507.82	154.23	46.92	-2884.38	412.21	396.33	-3012.03	354.47	409.33	-3058.84	27.08	29.66	-3095.97	32.58	37.15	-4237.58	184.96	8.82	-3663.51	-55.70	-188.82	-2667.47	144.89	1083.85	0.00	0.00	0.00	-2669.21	95.80	1432.66	-2691.27	207.03	1436.19	-2750.31	-0.63	1543.79	-3190.45	107.22	1454.05	711.35	-299.54	78.96	1312.85	-298.88	76.68	738.80
4.49000	-2506.42	163.93	33.16	-2527.22	154.11	44.38	-2873.17	409.96	397.40	-2998.10	352.71	410.87	-3058.81	27.08	29.67	-3073.41	32.13	43.77	-4230.26	183.83	9.73	-3660.82	-54.87	-189.10	-2659.23	147.10	1085.60	0.00	0.00	0.00	-2669.19	96.65	1434.33	-2702.15	209.83	1438.26	-2742.40	-0.92	1543.60	-3179.93	106.45	1453.64	710.95	-299.78	78.70	1312.36	-298.71	76.66	738.79
4.50000	-2498.87	164.01	34.24	-2516.92	154.64	46.02	-2861.87	407.71	398.42	-2984.09	350.95	412.36	-3032.26	28.90	35.22	-3060.57	33.59	48.07	-4222.81	182.70	10.65	-3658.00	-54.02	-189.34	-2649.17	147.82	1087.46	0.00	0.00	0.00	-2643.07	97.54	1435.19	-2675.08	209.76	1438.54	-2734.46	-1.20	1543.41	-3169.36	105.69	1453.22	711.20	-299.55	78.78	1312.20	-298.88	76.58	738.76
4.51000	-2503.81	163.25	34.21	-2536.41	155.86	41.92	-2850.51	405.45	399.38	-2970.01	349.20	413.79	-3009.76	30.64	36.76	-3028.54	33.84	53.64	-4215.24	181.57	11.59	-3655.06	-53.17	-189.55	-2629.49	149.22	1088.87	0.00	0.00	0.00	-2634.21	98.84	1435.67	-2658.35	210.25	1439.30	-2726.49	-1.47	1543.21	-3158.73	104.94	1452.80	711.27	-299.81	78.78	1311.93	-298.61	76.57	738.79
4.52000	-2498.11	164.19	35.07	-2516.88	155.08	46.10	-2839.07	403.19	400.29	-2955.87	347.44	415.18	-2955.60	30.97	45.43	-2986.49	34.31	59.24	-4207.53	180.44	12.53	-3652.00	-52.32	-189.71	-2628.30	149.57	1089.84	0.00	0.00	0.00	-2636.01	99.58	1437.25	-2627.92	211.58	1439.41	-2718.49	-1.73	1543.00	-3148.06	104.20	1452.39	711.54	-299.80	78.86	1312.18	-298.79	76.63	738.73
4.53000	-2484.03	163.26	38.79	-2482.19	154.14	52.33	-2827.56	400.93	401.14	-2941.65	345.69	416.50	-2927.74	30.94	47.81	-2962.86	34.37	61.86	-4199.69	179.31	13.49	-3648.82	-51.46	-189.84	-2623.32	150.85	1090.88	0.00	0.00	0.00	-2630.34	100.53	1438.31	-2610.29	212.91	1440.37	-2710.47	-1.99	1542.78	-3137.33	103.48	1451.98	711.06	-299.33	78.84	1311.53	-298.77	76.39	738.75
4.54000	-2517.26	165.56	30.95	-2497.19	156.21	48.97	-2815.97	398.66	401.93	-2927.37	343.93	417.78	-2934.61	31.77	45.19	-2924.04	33.90	65.90	-4191.72	178.19	14.46	-3645.51	-50.59	-189.92	-2617.23	150.34	1092.10	0.00	0.00	0.00	-2606.58	101.04	1439.31	-2593.90	214.16	1441.28	-2702.42	-2.23	1542.55	-3126.54	102.77	1451.57	710.90	-299.48	78.76	1312.23	-298.62	76.65	738.75
4.55000	-2503.05	165.45	34.30	-2491.06	155.98	51.84	-2804.31	396.39	402.67	-2913.03	342.18	419.00	-2891.42	29.65	48.53	-2894.32	33.65	67.35	-4183.62	177.07	15.44	-3642.08	-49.72	-189.97	-2614.52	150.29	1093.43	0.00	0.00	0.00	-2605.31	100.85	1441.44	-2578.68	215.32	1442.11	-2694.34	-2.46	1542.31	-3115.71	102.07	1451.16	711.14	-299.87	78.75	1312.38	-298.83	76.76	738.80
4.56000	-2493.32	164.25	36.39	-2475.18	154.09	56.06	-2792.57	394.12	403.34	-2898.61	340.44	420.16	-2842.15	29.74	52.47	-2857.68	34.42	69.70	-4175.38	175.94	16.44	-3638.52	-48.84	-189.97	-2584.31	151.30	1094.59	0.00	0.00	0.00	-2595.50	102.11	1441.89	-2564.55	216.40	1442.87	-2686.23	-2.68	1542.07	-3104.82	101.38	1450.75	711.83	-299.81	78.95	1312.28	-299.11	76.53	738.74
4.57000	-2496.69	163.44	36.56	-2469.21	156.54	56.43	-2780.76	391.85	403.96	-2884.14	338.69	421.26	-2834.42	29.19	49.40	-2834.30	33.95	68.85	-4167.02	174.83	17.44	-3634.83	-47.96	-189.94	-2598.83	151.57	1095.95	0.00	0.00	0.00	-2584.08	102.27	1442.52	-2551.43	217.40	1443.54	-2678.09	-2.89	1541.81	-3093.89	100.71	1450.35	711.49	-299.66	78.81	1312.76	-298.69	76.67	738.75
4.58000	-2485.59	165.35	39.16	-2514.36	155.56	48.85	-2768.88	389.58	404.52	-2869.60	336.95	422.31	-2796.61	29.94	49.11	-2785.75	34.17	71.56	-4158.51	173.71	18.46	-3631.02	-47.07	-189.86	-2575.19	150.68	1097.17	0.00	0.00	0.00	-2563.13	103.30	1442.56	-2539.22	218.32	1444.11	-2669.93	-3.09	1541.55	-3082.90	100.05	1449.95	711.08	-299.77	78.79	1312.29	-298.90	76.56	738.82
4.59000	-2482.92	164.11	39.51	-2505.42	155.68	51.85	-2756.93	387.31	405.01	-2855.00	335.21	423.30	-2774.13	31.44	46.81	-2761.37	34.49	69.71	-4149.88	172.59	19.49	-3627.07	-46.18	-189.74	-2571.46	152.56	1098.37	0.00	0.00	0.00	-2550.75	104.24	1444.40	-2527.86	219.15	1444.56	-2661.74	-3.29	1541.28	-3071.86	99.40	1449.55	710.85	-299.95	78.76	1312.07	-298.76	76.66	738.78
4.60000	-2504.27	165.28	37.25	-2485.32	155.02	54.96	-2744.90	385.04	405.45	-2840.33	333.48	424.22	-2717.08	32.81	51.02	-2732.22	34.89	68.54	-4141.11	171.48	20.54	-3623.00	-45.28	-189.58	-2555.03	151.66	1099.87	0.00	0.00	0.00	-2546.19	105.27	1444.57	-2517.27	219.90	1444.90	-2653.52	-3.47	1541.00	-3060.78	98.77	1449.15	711.27	-300.01	78.83	1312.24	-298.85	76.57	738.73
4.61000	-2491.08	164.51	40.13	-2494.03	155.13	55.16	-2732.80	382.77	405.82	-2825.61	331.75	425.09	-2661.47	34.20	52.83	-2693.25	36.97	67.38	-4132.20	170.37	21.60	-3618.79	-44.38	-189.37	-2539.47	151.47	1101.08	0.00	0.00	0.00	-2528.37	104.46	1444.96	-2507.35	220.57	1445.11	-2645.28	-3.64	1540.71	-3049.64	98.15	1448.76	711.97	-299.58	79.15	1312.48	-299.03	76.60	738.76
4.62000	-2480.14	163.14	41.78	-2501.20	155.31	54.07	-2720.62	380.50	406.13	-2810.82	330.03	425.90	-2644.04	37.15	50.13	-2655.04	38.87	66.76	-4123.15	169.26	22.67	-3614.45	-43.47	-189.13	-2521.59	151.38	1101.94	0.00	0.00	0.00	-2515.95	105.35	1445.77	-2498.03	221.15	1445.18	-2637.00	-3.80	1540.41	-3038.45	97.54	1448.37	711.27	-299.42	78.83	1312.14	-298.76	76.69	738.77
4.63000	-2495.11	162.78	40.12	-2485.32	154.09	56.78	-2708.37	378.24	406.38	-2795.98	328.31	426.64	-2589.65	39.67	54.35	-2645.77	40.64	61.85	-4113.97	168.15	23.75	-3609.97	-42.56	-188.84	-2534.90	151.78	1102.34	0.00	0.00	0.00	-2522.31	105.56	1446.99	-2489.23	221.65	1445.09	-2628.70	-3.95	1540.10	-3027.21	96.95	1447.98	711.28	-299.41	78.81	1312.27	-298.65	76.81	738.75
4.64000	-2475.54	162.84	45.07	-2505.40	153.06	54.88	-2696.05	375.97	406.56	-2781.08	326.60	427.32	-2568.24	42.57	51.83	-2607.71	40.89	60.55	-4104.65	167.05	24.85	-3605.36	-41.65	-188.51	-2524.42	151.45	1101.64	0.00	0.00	0.00	-2496.13	106.25	1446.57	-2480.86	222.06	1444.84	-2620.38	-4.09	1539.78	-3015.93	96.37	1447.60	711.28	-299.40	78.94	1312.53	-298.87	76.73	738.78
4.65000	-2468.79	160.40	47.12	-2492.11	151.69	59.96	-2683.66	373.71	406.68	-2766.12	324.90	427.94	-2529.86	44.25	52.60	-2565.13	43.19	60.16	-4095.19	165.94	25.96	-3600.61	-40.73	-188.13	-2513.12	152.20	1102.88	0.00	0.00	0.00	-2494.57	106.51	1446.59	-2472.85	222.39	1444.43	-2612.03	-4.22	1539.45	-3004.60	95.81	1447.21	711.30	-299.56	78.86	1312.29	-298.99	76.55	738.80
4.66000	-2483.86	161.37	46.02	-2501.56	152.53	58.29	-2671.19	371.46	406.73	-2751.10	323.20	428.49	-2495.42	47.65	51.48	-2539.52	44.62	57.34	-4085.59	164.84	27.08	-3595.72	-39.80	-187.71	-2505.78	152.36	1103.17	0.00	0.00	0.00	-2487.23	106.82	1445.78	-2465.12	222.64	1443.82	-2603.65	-4.34	1539.12	-2993.22	95.27	1446.83	710.98	-299.67	78.80	1311.96	-299.01	76.53	738.80
4.67000	-2483.64	159.26	46.50	-2473.22	152.11	61.79	-2658.65	369.20	406.71	-2736.03	321.51	428.98	-2441.44	46.73	53.29	-2520.02	47.09	53.39	-4075.85	163.74	28.21	-3590.70	-38.88	-187.24	-2501.83	151.09	1102.70	0.00	0.00	0.00	-2476.34	107.45	1445.39	-2457.57	222.80	1443.03	-2595.24	-4.45	1538.77	-2981.79	94.74	1446.46	711.16	-299.76	78.84	1312.04	-298.95	76.63	738.76
4.68000	-2468.80	159.64	46.90	-2523.58	152.98	52.89	-2646.03	366.95	406.63	-2720.91	319.82	429.40	-2376.19	47.77	58.34	-2476.74	47.34	54.46	-4065.97	162.64	29.36	-3585.53	-37.94	-186.73	-2491.12	152.64	1103.17	0.00	0.00	0.00	-2461.92	107.48	1443.74	-2450.14	222.88	1442.03	-2586.81	-4.55	1538.41	-2970.31	94.22	1446.08	712.14	-299.46	79.18	1312.07	-299.31	76.49	738.81
4.69000	-2486.09	160.80	42.52	-2487.72	156.41	57.26	-2633.35	364.71	406.48	-2705.73	318.15	429.76	-2359.04	47.53	55.18	-2471.17	49.00	48.65	-4055.95	161.55	30.53	-3580.22	-37.01	-186.18	-2479.33	152.57	1102.55	0.00	0.00	0.00	-2460.50	107.65	1442.24	-2442.73	222.87	1440.82	-2578.35	-4.63	1538.05	-2958.79	93.72	1445.71	711.35	-299.50	78.93	1312.45	-299.35	76.44	738.80
4.70000	-2500.24	163.73	38.33	-2502.75	159.67	50.64	-2620.59	362.47	406.26	-2690.50	316.48	430.04	-2316.20	48.92	55.90	-2441.91	50.60	46.03	-4045.79	160.46	31.70	-3574.77	-36.07	-185.58	-2477.30	152.16	1101.18	0.00	0.00	0.00	-2450.78	107.64	1441.40	-2435.28	222.78	1439.39	-2569.86	-4.71	1537.67	-2947.22	93.24	1445.35	711.43	-299.31	78.89	1312.19	-299.03	76.47	738.83
4.71000	-2494.64	166.44	37.41	-2474.19	161.27	53.68	-2607.76	360.24	405.98	-2675.21	314.83	430.26	-2275.92	50.27	56.88	-2413.51	52.16	43.52	-4035.48	159.37	32.89	-3569.18	-35.13	-184.93	-2463.20	151.87	1100.42	0.00	0.00	0.00	-2437.73	107.93	1438.99	-2427.69	222.61	1437.72	-2561.35	-4.77	1537.29	-2935.60	92.77	1444.98	711.56	-299.47	78.94	1312.26	-298.93	76.65	738.80
4.72000	-2520.61	168.32	30.27	-2497.35	159.29	50.27	-2594.86	358.01	405.62	-2659.88	313.18	430.41	-2238.11	51.58	58.09	-2385.98	53.68	41.12	-4025.03	158.28	34.09	-3563.44	-34.19	-184.23	-2458.93	151.83	1098.70	0.00	0.00	0.00	-2425.55	107.15	1436.45	-2419.89	222.35	1435.80	-2552.81	-4.83	1536.90	-2923.94	92.33	1444.62	711.90	-299.71	78.96	1312.14	-298.86	76.66	738.81
4.73000	-2507.34	167.45	32.55	-2486.86	159.77	50.79	-2581.88	355.79	405.19	-2644.49	311.54	430.49	-2202.69	52.85	59.49	-2359.30	55.16	38.82	-4014.44	157.19	35.31	-3557.55	-33.24	-183.49	-2434.97	152.15	1097.96	0.00	0.00	0.00	-2414.58	107.15	1434.98	-2411.79	222.00	1433.63	-2544.25	-4.87	1536.49	-2912.23	91.89	1444.27	711.58	-299.53	78.92	1311.97	-298.86	76.64	738.76
4.74000	-2506.65	168.52	32.19	-2494.47	160.45	49.46	-2568.83	353.58	404.69	-2629.06	309.91	430.50	-2169.59	54.08	61.05	-2333.45	56.61	36.63	-4003.70	156.11	36.53	-3551.52	-32.29	-182.70	-2432.31	152.46	1095.76	0.00	0.00	0.00	-2403.59	107.04	1433.72	-2403.32	221.58	1431.20	-2535.65	-4.90	1536.08	-2900.47	91.48	1443.91	711.50	-299.09	79.03	1312.01	-298.87	76.67	738.67
4.75000	-2517.00	169.19	30.98	-2486.23	161.15	48.86	-2555.72	351.37	404.12	-2613.58	308.29	430.43	-2138.72	55.28	62.74	-2308.42	58.01	34.53	-3992.81	155.03	37.78	-3545.34	-31.34	-181.87	-2418.78	151.56	1093.04	0.00	0.00	0.00	-2392.58	106.83	1432.65	-2394.38	221.06	1428.49	-2527.04	-4.92	1535.66	-2888.67	91.08	1443.56	711.80	-299.48	78.84	1312.49	-298.96	76.68	738.74
4.76000	-2489.57	169.97	32.94	-2476.23	161.27	50.70	-2542.52	349.17	403.47	-2598.05	306.69	430.30	-2110.01	56.45	64.51	-2284.20	59.38	32.54	-3981.78	153.95	39.03	-3539.01	-30.38	-180.98	-2403.48	152.61	1091.64	0.00	0.00	0.00	-2381.55	106.53	1431.78	-2384.91	220.46	1425.49	-2518.39	-4.93	1535.22	-2876.83	90.70	1443.22	711.80	-299.68	79.13	1312.71	-298.96	76.73	738.76
4.77000	-2518.25	169.52	27.96	-2486.74	160.64	49.01	-2529.26	346.99	402.76	-2582.47	305.09	430.09	-2083.37	57.59	66.35	-2260.77	60.71	30.65	-3970.60	152.88	40.30	-3532.53	-29.43	-180.05	-2399.77	152.05	1088.48	0.00	0.00	0.00	-2370.51	106.12	1431.09	-2374.82	219.78	1422.19	-2509.73	-4.93	1534.78	-2864.94	90.33	1442.88	711.65	-299.66	78.98	1312.53	-298.65	76.85	738.77
4.78000	-2524.03	170.33	25.71	-2519.20	161.14	42.38	-2515.92	344.81	401.96	-2566.85	303.51	429.80	-2058.72	58.71	68.21	-2238.14	62.01	28.85	-3959.28	151.80	41.58	-3525.90	-28.47	-179.07	-2372.63	151.77	1086.00	0.00	0.00	0.00	-2359.46	105.63	1430.59	-2364.02	219.00	1418.59	-2501.03	-4.91	1534.33	-2853.00	89.99	1442.54	711.93	-299.73	78.92	1312.80	-298.92	76.71	738.82
4.79000	-2532.76	171.09	22.65	-2501.11	162.54	47.32	-2502.52	342.64	401.10	-2551.18	301.93	429.44	-2035.99	59.82	70.07	-2216.27	63.26	27.14	-3947.80	150.73	42.88	-3519.11	-27.51	-178.04	-2382.36	152.14	1083.62	0.00	0.00	0.00	-2348.39	105.04	1430.25	-2352.44	218.15	1414.67	-2492.31	-4.89	1533.87	-2841.03	89.66	1442.21	711.74	-299.59	78.95	1312.78	-298.97	76.61	738.83
4.80000	-2544.05	171.79	18.91	-2492.09	161.78	48.19	-2489.04	340.48	400.15	-2535.47	300.38	429.01	-2015.10	60.91	71.88	-2195.17	64.49	25.53	-3936.18	149.66	44.19	-3512.17	-26.54	-176.96	-2367.22	151.46	1080.37	0.00	0.00	0.00	-2337.31	104.37	1430.08	-2334.83	217.70	1410.38	-2483.56	-4.85	1533.39	-2829.01	89.35	1441.88	711.51	-299.69	78.83	1312.74	-299.11	76.50	738.81
4.81000	-2557.48	172.45	14.58	-2471.21	163.47	51.17	-2475.49	338.33	399.13	-2519.72	298.83	428.49	-1995.96	61.98	73.62	-2174.81	65.67	24.01	-3924.41	148.60	45.52	-3505.08	-25.58	-175.82	-2365.09	150.22	1078.18	0.00	0.00	0.00	-2326.23	103.62	1430.07	-2333.79	216.97	1406.35	-2474.79	-4.80	1532.91	-2816.94	89.06	1441.55	711.61	-299.63	78.95	1312.76	-299.07	76.86	738.77
4.82000	-2572.65	173.06	9.77	-2439.13	162.44	56.71	-2461.87	336.19	398.03	-2503.92	297.30	427.90	-1978.50	63.05	75.25	-2155.19	66.83	22.57	-3912.48	147.54	46.86	-3497.82	-24.61	-174.64	-2341.92	150.70	1075.78	0.00	0.00	0.00	-2315.14	102.79	1430.22	-2329.63	216.57	1401.78	-2466.00	-4.74	1532.42	-2804.83	88.79	1441.23	711.24	-299.66	78.87	1312.59	-298.76	76.84	738.78
4.83000	-2589.16	173.62	4.60	-2483.49	161.75	48.68	-2448.17	334.06	396.86	-2488.09	295.78	427.24	-1962.63	64.12	76.75	-2136.30	67.95	21.22	-3900.41	146.48	48.21	-3490.41	-23.64	-173.41	-2338.55	150.78	1073.43	0.00	0.00	0.00	-2304.04	101.89	1430.51	-2306.58	215.76	1398.61	-2457.17	-4.66	1531.92	-2792.68	88.54	1440.92	711.06	-299.74	78.78	1311.89	-298.64	76.60	738.78
4.84000	-2606.60	174.14	-0.83	-2480.29	162.47	48.39	-2434.41	331.95	395.61	-2472.21	294.28	426.49	-1948.28	65.18	78.06	-2118.11	69.03	19.96	-3888.18	145.42	49.58	-3482.85	-22.67	-172.13	-2316.75	149.76	1071.10	0.00	0.00	0.00	-2292.94	100.92	1430.93	-2297.80	215.08	1394.93	-2448.33	-4.58	1531.40	-2780.49	88.31	1440.60	711.32	-299.56	78.78	1311.74	-299.04	76.37	738.81
4.85000	-2624.56	174.62	-6.41	-2480.92	160.71	48.33	-2420.57	329.84	394.27	-2456.29	292.79	425.66	-1935.37	66.25	79.17	-2100.62	70.08	18.78	-3875.80	144.37	50.96	-3475.12	-21.70	-170.80	-2312.47	150.06	1068.48	0.00	0.00	0.00	-2281.83	99.88	1431.49	-2270.68	212.70	1391.42	-2439.45	-4.48	1530.88	-2768.26	88.10	1440.30	711.66	-299.54	78.98	1312.46	-298.64	76.67	738.82
4.86000	-2642.64	175.06	-12.03	-2484.90	161.09	48.40	-2406.67	327.75	392.86	-2440.34	291.31	424.76	-1923.81	67.32	80.04	-2083.83	71.10	17.69	-3863.27	143.31	52.35	-3467.23	-20.73	-169.41	-2309.15	148.69	1066.31	0.00	0.00	0.00	-2270.73	98.77	1432.17	-2281.02	211.94	1388.69	-2430.56	-4.37	1530.35	-2755.98	87.91	1440.00	710.81	-299.70	78.83	1312.04	-298.88	76.66	738.80
4.87000	-2660.43	175.46	-17.59	-2469.43	162.46	51.15	-2392.69	325.68	391.37	-2424.34	289.85	423.77	-1913.53	68.40	80.63	-2067.70	72.09	16.67	-3850.59	142.27	53.76	-3459.18	-19.76	-167.97	-2298.15	149.09	1064.41	0.00	0.00	0.00	-2259.62	97.61	1432.97	-2266.65	211.55	1385.75	-2421.63	-4.25	1529.80	-2743.67	87.74	1439.70	710.99	-299.50	78.80	1312.66	-298.95	76.63	738.80
4.88000	-2677.53	175.83	-22.96	-2480.23	164.16	48.72	-2378.64	323.61	389.79	-2408.31	288.41	422.70	-1904.45	69.50	80.92	-2052.24	73.04	15.73	-3837.75	141.22	55.19	-3450.96	-18.79	-166.48	-2287.75	148.60	1062.26	0.00	0.00	0.00	-2248.52	96.39	1433.88	-2251.54	210.16	1382.98	-2412.68	-4.11	1529.25	-2731.31	87.59	1439.40	711.74	-299.67	79.05	1313.05	-298.92	76.76	738.79
4.89000	-2693.53	176.16	-28.06	-2507.51	162.71	43.00	-2364.52	321.57	388.13	-2392.24	286.99	421.54	-1896.49	70.61	80.87	-2037.42	73.96	14.86	-3824.75	140.18	56.62	-3442.58	-17.81	-164.94	-2254.86	147.76	1061.75	0.00	0.00	0.00	-2237.42	95.12	1434.90	-2252.14	208.10	1381.87	-2403.71	-3.97	1528.68	-2718.91	87.45	1439.12	711.59	-299.63	79.10	1312.48	-298.57	76.84	738.82
4.90000	-2708.03	176.46	-32.77	-2465.63	163.89	50.12	-2350.33	319.53	386.39	-2376.14	285.58	420.30	-1889.56	71.74	80.44	-2023.25	74.85	14.07	-3811.60	139.14	58.08	-3434.04	-16.84	-163.34	-2251.46	147.21	1059.87	0.00	0.00	0.00	-2226.33	93.80	1436.01	-2228.86	207.17	1380.91	-2394.71	-3.81	1528.11	-2706.47	87.35	1438.83	710.76	-299.46	78.80	1312.23	-298.89	76.67	738.81
4.91000	-2720.62	176.74	-36.97	-2508.69	163.50	42.53	-2336.06	317.51	384.57	-2360.01	284.18	418.98	-1883.59	72.89	79.60	-2009.70	75.71	13.36	-3798.29	138.10	59.54	-3425.32	-15.86	-161.69	-2246.56	146.51	1058.24	0.00	0.00	0.00	-2215.25	92.43	1437.21	-2221.62	206.37	1380.42	-2385.69	-3.64	1527.52	-2693.99	87.26	1438.56	711.38	-299.44	78.79	1311.92	-299.02	76.59	738.79
4.92000	-2730.89	176.98	-40.57	-2495.88	164.19	43.87	-2321.73	315.51	382.66	-2343.84	282.81	417.57	-1878.50	74.07	78.32	-1996.76	76.54	12.71	-3784.83	137.07	61.03	-3416.44	-14.89	-159.98	-2234.58	146.01	1057.41	0.00	0.00	0.00	-2204.17	91.03	1438.50	-2206.94	204.72	1379.38	-2376.64	-3.45	1526.93	-2681.47	87.19	1438.28	710.92	-299.43	78.87	1312.33	-298.95	76.61	738.76
4.93000	-2738.44	177.21	-43.45	-2489.09	163.39	43.67	-2307.33	313.52	380.66	-2327.64	281.45	416.08	-1874.21	75.28	76.57	-1984.43	77.34	12.13	-3771.21	136.04	62.52	-3407.39	-13.92	-158.22	-2221.98	145.05	1056.17	0.00	0.00	0.00	-2193.11	89.58	1439.86	-2197.81	202.29	1378.93	-2367.57	-3.25	1526.32	-2668.92	87.14	1438.02	711.05	-299.60	79.08	1312.13	-299.04	76.50	738.77
4.94000	-2742.86	177.41	-45.50	-2514.49	164.36	38.54	-2292.86	311.55	378.59	-2311.40	280.12	414.50	-1870.63	76.53	74.31	-1972.68	78.11	11.62	-3757.43	135.01	64.03	-3398.17	-12.94	-156.41	-2206.62	143.95	1055.92	0.00	0.00	0.00	-2182.06	88.10	1441.30	-2181.31	199.82	1378.41	-2358.48	-3.04	1525.70	-2656.32	87.12	1437.75	711.26	-299.64	78.97	1312.29	-298.81	76.63	738.75
4.95000	-2743.76	177.58	-46.63	-2490.31	164.06	43.96	-2278.31	309.60	376.42	-2295.14	278.80	412.83	-1867.70	77.81	71.50	-1961.51	78.86	11.17	-3743.49	133.99	65.56	-3388.78	-11.97	-154.54	-2191.90	143.38	1055.76	0.00	0.00	0.00	-2171.02	86.59	1442.79	-2168.38	198.38	1379.62	-2349.36	-2.82	1525.07	-2643.69	87.12	1437.50	711.26	-299.86	78.81	1312.46	-298.76	76.76	738.74
4.96000	-2740.71	177.74	-46.71	-2507.23	164.50	39.55	-2263.70	307.67	374.17	-2278.85	277.50	411.07	-1865.32	79.14	68.13	-1950.90	79.57	10.79	-3729.39	132.96	67.10	-3379.22	-10.99	-152.61	-2172.24	142.14	1056.18	0.00	0.00	0.00	-2160.00	85.06	1444.35	-2155.93	196.52	1380.25	-2340.21	-2.58	1524.44	-2631.01	87.14	1437.24	711.03	-299.38	78.76	1312.32	-298.65	76.69	738.78
4.97000	-2733.33	177.89	-45.64	-2493.94	163.58	41.21	-2249.01	305.75	371.82	-2262.53	276.22	409.22	-1863.42	80.50	64.14	-1940.84	80.26	10.46	-3715.13	131.95	68.66	-3369.48	-10.02	-150.63	-2160.53	140.26	1056.72	0.00	0.00	0.00	-2148.99	83.50	1445.95	-2147.00	195.21	1382.40	-2331.04	-2.34	1523.79	-2618.30	87.18	1437.00	711.97	-299.27	79.11	1312.38	-298.59	76.82	738.82
4.98000	-2721.19	178.02	-43.32	-2502.98	164.91	40.36	-2234.26	303.85	369.39	-2246.18	274.96	407.28	-1859.80	82.64	57.10	-1931.33	80.91	10.20	-3700.70	130.93	70.23	-3359.57	-9.05	-148.59	-2146.32	139.45	1058.38	0.00	0.00	0.00	-2138.00	81.92	1447.59	-2132.53	193.26	1385.01	-2321.85	-2.07	1523.12	-2605.55	87.25	1436.76	711.74	-299.19	79.28	1312.20	-299.07	76.60	738.82
4.99000	-2703.90	178.13	-39.62	-2506.89	164.60	39.46	-2219.43	301.97	366.88	-2229.80	273.72	405.25	-1858.45	86.12	51.41	-1922.34	81.54	10.00	-3686.12	129.92	71.81	-3349.48	-8.08	-146.50	-2136.95	137.45	1060.76	0.00	0.00	0.00	-2127.04	80.32	1449.27	-2130.72	191.24	1386.60	-2312.63	-1.80	1522.45	-2592.76	87.34	1436.53	711.19	-299.06	79.04	1312.24	-298.61	76.70	738.76
5.00000	-2681.05	178.24	-34.46	-2510.28	162.90	37.84	-2204.54	300.11	364.27	-2213.40	272.50	403.13	-1855.69	86.46	47.68	-1913.86	82.15	9.85	-3671.37	128.91	73.41	-3339.21	-7.11	-144.34	-2118.20	135.33	1062.61	0.00	0.00	0.00	-2116.09	78.72	1450.98	-2119.26	189.29	1387.96	-2303.39	-1.51	1521.77	-2579.94	87.45	1436.30	711.28	-299.43	78.97	1312.26	-299.12	76.57	738.75
5.01000	-2652.23	178.34	-27.71	-2507.83	161.22	37.14	-2189.57	298.27	361.57	-2196.97	271.31	400.92	-1854.60	86.81	44.30	-1905.89	82.73	9.75	-3656.47	127.91	75.03	-3328.77	-6.14	-142.13	-2112.15	132.70	1064.61	0.00	0.00	0.00	-2105.17	77.10	1452.71	-2108.27	187.42	1389.69	-2294.12	-1.21	1521.08	-2567.08	87.59	1436.07	710.91	-299.74	78.90	1312.55	-298.92	76.65	738.72
5.02000	-2617.04	178.43	-19.27	-2494.25	160.97	38.95	-2174.54	296.46	358.77	-2180.51	270.13	398.61	-1852.71	86.86	41.82	-1898.41	83.28	9.71	-3641.39	126.91	76.66	-3318.14	-5.17	-139.87	-2095.53	130.53	1067.25	0.00	0.00	0.00	-2094.28	75.48	1454.45	-2097.70	185.62	1391.76	-2284.83	-0.89	1520.37	-2554.18	87.75	1435.86	711.09	-299.37	79.07	1312.51	-298.80	76.63	738.70
5.03000	-2575.08	178.51	-9.03	-2464.25	163.58	44.87	-2159.44	294.66	355.89	-2164.04	268.98	396.21	-1853.78	88.85	38.91	-1891.40	83.81	9.72	-3626.15	125.91	78.31	-3307.34	-4.20	-137.54	-2084.78	128.24	1070.48	0.00	0.00	0.00	-2083.41	73.86	1456.21	-2087.51	183.90	1394.12	-2275.52	-0.56	1519.66	-2541.25	87.94	1435.65	711.29	-299.68	78.86	1312.06	-298.90	76.51	738.80
5.04000	-2525.93	178.60	3.12	-2437.44	166.30	50.13	-2144.26	292.88	352.91	-2147.54	267.85	393.71	-1854.81	90.31	37.03	-1884.86	84.31	9.77	-3610.75	124.92	79.97	-3296.35	-3.24	-135.16	-2069.74	125.65	1073.71	0.00	0.00	0.00	-2072.57	72.24	1457.96	-2077.64	182.24	1396.77	-2266.19	-0.22	1518.93	-2528.28	88.14	1435.44	711.34	-299.77	78.76	1312.37	-298.80	76.64	738.75
5.05000	-2469.23	178.68	17.26	-2411.05	169.88	56.67	-2129.02	291.13	349.84	-2131.02	266.74	391.11	-1853.96	89.56	36.44	-1878.78	84.79	9.87	-3595.18	123.93	81.65	-3285.18	-2.28	-132.71	-2055.76	123.03	1076.27	0.00	0.00	0.00	-2061.76	70.62	1459.71	-2068.08	180.65	1399.66	-2256.83	0.13	1518.19	-2515.28	88.38	1435.24	710.88	-299.74	78.62	1312.47	-298.57	76.72	738.78
5.06000	-2437.31	178.43	19.58	-2388.82	172.51	62.85	-2113.71	289.39	346.68	-2114.47	265.66	388.42	-1853.77	89.17	35.82	-1873.14	85.24	10.02	-3579.45	122.94	83.34	-3273.82	-1.31	-130.21	-2041.37	121.18	1079.05	0.00	0.00	0.00	-2050.98	69.01	1461.45	-2058.75	179.11	1402.76	-2247.44	0.50	1517.44	-2502.24	88.64	1435.05	712.05	-299.49	79.09	1312.46	-298.73	76.58	738.75
5.07000	-2378.27	176.77	36.79	-2353.06	171.18	77.83	-2098.32	287.68	343.42	-2097.91	264.60	385.63	-1852.48	87.81	35.98	-1867.92	85.67	10.21	-3563.54	121.96	85.05	-3262.28	-0.36	-127.65	-2030.88	120.39	1080.91	0.00	0.00	0.00	-2040.23	67.42	1463.17	-2049.63	177.63	1406.05	-2238.03	0.89	1516.68	-2489.16	88.92	1434.87	711.50	-299.59	78.96	1312.53	-298.58	76.63	738.80
5.08000	-2099.36	176.84	82.88	-2361.35	172.31	86.39	-2082.87	286.00	340.06	-2081.33	263.57	382.75	-1853.72	88.71	35.17	-1863.12	86.08	10.44	-3547.47	120.98	86.77	-3250.56	0.60	-125.02	-2027.67	118.57	1083.30	0.00	0.00	0.00	-2029.52	65.84	1464.86	-2040.68	176.21	1409.51	-2228.60	1.29	1515.91	-2476.05	89.23	1434.69	711.46	-299.49	78.87	1312.02	-298.72	76.47	738.85
5.09000	-2384.41	179.93	57.22	-2346.28	175.40	97.60	-2067.35	284.34	336.61	-2064.73	262.56	379.76	-1853.45	88.22	34.76	-1858.73	86.47	10.72	-3531.23	120.00	88.51	-3238.64	1.56	-122.34	-2024.18	117.35	1085.67	0.00	0.00	0.00	-2018.85	64.29	1466.52	-2031.83	174.83	1413.09	-2219.15	1.70	1515.13	-2462.91	89.56	1434.52	712.06	-299.51	79.17	1311.87	-298.57	76.45	738.85
5.10000	-2288.61	182.49	79.95	-2345.00	177.74	106.54	-2051.76	282.70	333.06	-2048.11	261.57	376.68	-1854.48	88.90	34.04	-1854.73	86.83	11.02	-3514.82	119.03	90.26	-3226.54	2.51	-119.59	-2013.80	116.08	1087.69	0.00	0.00	0.00	-2008.21	62.76	1468.14	-2023.06	173.50	1416.77	-2209.67	2.12	1514.33	-2449.73	89.92	1434.35	711.57	-299.32	79.10	1312.41	-298.84	76.76	738.82
5.11000	-2311.93	186.26	86.46	-2327.95	181.34	115.68	-2036.10	281.08	329.41	-2031.48	260.61	373.49	-1855.29	89.29	33.68	-1851.10	87.17	11.37	-3498.24	118.06	92.03	-3214.25	3.46	-116.79	-1997.90	115.63	1090.16	0.00	0.00	0.00	-1997.61	61.25	1469.71	-2014.32	172.21	1420.52	-2200.17	2.56	1513.52	-2436.52	90.31	1434.19	711.58	-299.56	78.95	1312.47	-298.79	76.67	738.81
5.12000	-2300.90	190.12	91.10	-2311.15	183.99	125.01	-2020.37	279.50	325.66	-2014.83	259.68	370.20	-1854.95	88.90	33.62	-1847.85	87.49	11.75	-3481.49	117.09	93.82	-3201.76	4.40	-113.92	-1991.03	116.53	1092.02	0.00	0.00	0.00	-1987.06	59.78	1471.23	-2005.56	170.96	1424.31	-2190.65	3.02	1512.71	-2423.28	90.72	1434.04	712.15	-299.62	79.08	1312.14	-298.79	76.67	738.78
5.13000	-2274.38	195.27	101.25	-2292.67	187.63	133.72	-2004.58	277.93	321.82	-1998.17	258.77	366.81	-1855.72	89.63	33.12	-1844.95	87.79	12.16	-3464.57	116.13	95.62	-3189.08	5.35	-110.99	-1976.69	117.09	1093.98	0.00	0.00	0.00	-1976.55	58.34	1472.69	-1996.75	169.74	1428.12	-2181.11	3.48	1511.88	-2410.00	91.16	1433.90	711.64	-299.52	78.93	1311.72	-298.59	76.60	738.78
5.14000	-2260.36	198.36	108.93	-2279.90	189.59	140.89	-1988.71	276.40	317.87	-1981.49	257.89	363.31	-1857.82	91.22	31.98	-1842.39	88.07	12.60	-3447.48	115.18	97.44	-3176.21	6.29	-108.00	-1962.37	117.55	1095.47	0.00	0.00	0.00	-1966.08	56.94	1474.08	-1987.83	168.55	1431.91	-2171.54	3.97	1511.03	-2396.70	91.62	1433.76	711.54	-299.41	79.12	1312.16	-298.27	76.83	738.82
5.15000	-2248.58	202.83	118.14	-2244.24	191.56	150.54	-1972.78	274.89	313.82	-1964.80	257.04	359.71	-1856.18	89.22	33.02	-1840.16	88.33	13.07	-3430.21	114.22	99.27	-3163.15	7.23	-104.94	-1949.61	118.59	1097.60	0.00	0.00	0.00	-1955.66	55.58	1475.40	-1978.77	167.39	1435.65	-2161.95	4.46	1510.18	-2383.35	92.11	1433.63	711.27	-299.65	78.96	1312.76	-298.53	76.80	738.77
5.16000	-2253.75	205.32	122.55	-2211.23	192.99	158.79	-1956.78	273.41	309.67	-1948.10	256.22	356.01	-1854.24	87.17	33.96	-1838.25	88.57	13.57	-3412.77	113.27	101.12	-3149.89	8.16	-101.82	-1941.38	119.44	1099.44	0.00	0.00	0.00	-1945.29	54.27	1476.63	-1969.52	166.25	1439.32	-2152.33	4.97	1509.32	-2369.98	92.63	1433.50	711.78	-299.55	78.98	1312.36	-298.61	76.60	738.76
5.17000	-2254.86	206.49	125.56	-2184.90	193.85	165.57	-1940.70	271.95	305.42	-1931.38	255.42	352.20	-1855.69	88.83	32.94	-1836.65	88.79	14.09	-3395.16	112.33	102.99	-3136.43	9.09	-98.64	-1935.76	119.77	1101.41	0.00	0.00	0.00	-1934.96	53.00	1477.78	-1960.04	165.13	1442.88	-2142.70	5.50	1508.44	-2356.58	93.18	1433.39	711.31	-299.41	78.91	1311.90	-298.69	76.52	738.78
5.18000	-2230.91	206.95	130.60	-2133.36	195.69	176.00	-1924.56	270.52	301.07	-1914.66	254.65	348.29	-1855.66	88.54	32.96	-1835.34	88.99	14.63	-3377.37	111.39	104.87	-3122.78	10.02	-95.39	-1932.03	120.51	1102.44	0.00	0.00	0.00	-1924.69	51.79	1478.84	-1950.28	164.02	1446.31	-2133.04	6.04	1507.55	-2343.14	93.75	1433.28	711.53	-299.54	78.98	1312.02	-298.32	76.70	738.79
5.19000	-2160.95	207.37	141.08	-2106.17	196.73	181.09	-1908.36	269.13	296.61	-1897.93	253.91	344.26	-1856.64	89.96	32.30	-1834.32	89.18	15.20	-3359.40	110.45	106.77	-3108.92	10.94	-92.08	-1923.41	120.85	1104.38	0.00	0.00	0.00	-1914.47	50.64	1479.79	-1940.20	162.92	1449.58	-2123.35	6.60	1506.65	-2329.68	94.36	1433.18	711.23	-299.87	78.84	1312.08	-298.95	76.49	738.80
5.20000	-2083.40	207.85	152.16	-2081.98	198.32	185.39	-1892.08	267.76	292.05	-1881.18	253.20	340.13	-1856.04	89.13	32.35	-1833.56	89.35	15.79	-3341.26	109.52	108.68	-3094.87	11.86	-88.71	-1905.77	121.84	1106.24	0.00	0.00	0.00	-1904.30	49.54	1480.63	-1933.23	161.31	1455.68	-2113.65	7.17	1505.74	-2316.18	94.99	1433.08	710.56	-299.51	78.82	1312.18	-298.56	76.72	738.76
5.21000	-2038.61	208.08	158.66	-2068.46	199.18	187.54	-1875.73	266.42	287.38	-1864.43	252.52	335.89	-1856.12	89.41	32.08	-1833.06	89.50	16.39	-3322.94	108.59	110.61	-3080.61	12.77	-85.26	-1898.81	122.33	1107.42	0.00	0.00	0.00	-1894.19	48.51	1481.36	-1915.59	160.71	1458.66	-2103.93	7.75	1504.82	-2302.65	95.65	1433.00	710.70	-299.32	78.81	1312.22	-298.67	76.62	738.74
5.22000	-1990.38	208.53	166.19	-2030.37	198.83	192.77	-1859.32	265.11	282.61	-1847.68	251.87	331.54	-1857.05	90.19	31.05	-1832.80	89.63	17.01	-3304.45	107.66	112.56	-3066.15	13.68	-81.76	-1884.07	122.01	1115.85	0.00	0.00	0.00	-1884.14	47.55	1481.97	-1904.67	158.87	1461.37	-2094.18	8.35	1503.88	-2289.10	96.33	1432.92	710.51	-299.57	78.81	1312.19	-298.68	76.80	738.76
5.23000	-1978.09	210.49	171.10	-1995.77	200.29	197.16	-1842.84	263.83	277.73	-1830.92	251.25	327.08	-1858.89	91.69	30.09	-1832.77	89.75	17.64	-3285.78	106.74	114.52	-3051.49	14.59	-78.19	-1872.88	122.02	1118.50	0.00	0.00	0.00	-1874.15	46.66	1482.45	-1899.49	158.19	1463.58	-2084.41	8.97	1502.93	-2275.51	97.05	1432.85	710.92	-299.85	78.93	1312.30	-298.69	76.74	738.75
5.24000	-1937.70	212.02	175.12	-1965.11	200.69	201.10	-1826.29	262.58	272.74	-1814.15	250.66	322.51	-1858.47	91.45	29.43	-1832.97	89.85	18.28	-3266.92	105.82	116.50	-3036.62	15.49	-74.55	-1862.81	122.27	1119.76	0.00	0.00	0.00	-1864.21	45.84	1482.79	-1889.62	158.08	1465.33	-2074.61	9.60	1501.97	-2261.90	97.79	1432.78	711.08	-299.63	78.97	1312.33	-298.75	76.58	738.74
5.25000	-1898.01	212.10	179.10	-1918.06	201.56	205.23	-1809.68	261.37	267.64	-1797.38	250.11	317.82	-1856.41	89.56	29.72	-1833.37	89.93	18.94	-3247.89	104.91	118.50	-3021.54	16.39	-70.84	-1853.63	122.39	1120.78	0.00	0.00	0.00	-1854.34	45.10	1483.00	-1882.80	156.48	1467.19	-2064.80	10.24	1501.00	-2248.25	98.57	1432.73	710.88	-299.91	78.80	1312.06	-299.12	76.40	738.76
5.26000	-1858.51	210.34	183.19	-1880.86	200.22	207.94	-1792.99	260.18	262.44	-1780.60	249.58	313.03	-1856.51	90.38	28.65	-1833.97	90.01	19.60	-3228.68	104.00	120.51	-3006.26	17.28	-67.07	-1848.61	122.90	1121.71	0.00	0.00	0.00	-1844.54	44.45	1483.05	-1878.96	155.99	1469.35	-2054.96	10.90	1500.02	-2234.58	99.37	1432.68	711.69	-299.73	78.82	1312.41	-298.95	76.69	738.69
5.27000	-1819.64	207.55	187.13	-1842.18	198.11	210.75	-1776.24	259.03	257.13	-1763.83	249.09	308.11	-1855.58	90.20	28.20	-1834.75	90.06	20.27	-3209.29	103.10	122.54	-2990.77	18.17	-63.23	-1836.84	122.70	1122.64	0.00	0.00	0.00	-1834.80	43.88	1482.94	-1875.00	155.28	1470.65	-2045.11	11.58	1499.02	-2220.88	100.21	1432.64	711.66	-299.69	78.91	1312.46	-299.14	76.63	738.79
5.28000	-1781.99	205.22	190.60	-1800.01	196.07	213.59	-1759.42	257.91	251.70	-1747.05	248.63	303.09	-1855.18	90.44	27.62	-1835.70	90.11	20.95	-3189.71	102.20	124.59	-2975.07	19.05	-59.32	-1827.93	122.32	1122.87	0.00	0.00	0.00	-1825.12	43.39	1482.68	-1856.26	155.09	1470.82	-2035.23	12.27	1498.01	-2207.15	101.07	1432.61	711.57	-299.46	79.00	1312.13	-298.95	76.66	738.81
5.29000	-1743.48	202.39	194.65	-1767.66	193.50	215.21	-1742.53	256.82	246.17	-1730.27	248.20	297.95	-1856.09	90.91	26.73	-1836.82	90.14	21.63	-3169.96	101.31	126.65	-2959.16	19.93	-55.35	-1820.71	121.67	1123.20	0.00	0.00	0.00	-1815.52	43.00	1482.24	-1853.63	154.72	1471.83	-2025.33	12.98	1496.99	-2193.39	101.97	1432.59	711.79	-299.60	79.09	1312.13	-298.78	76.68	738.80
5.30000	-1703.30	198.55	199.12	-1728.02	190.34	218.27	-1725.58	255.77	240.52	-1713.49	247.81	292.69	-1855.51	90.27	26.75	-1838.07	90.15	22.31	-3150.02	100.42	128.73	-2943.04	20.80	-51.30	-1808.97	121.26	1123.12	0.00	0.00	0.00	-1805.98	42.71	1481.62	-1841.41	153.92	1472.70	-2015.40	13.70	1495.95	-2179.61	102.89	1432.57	712.19	-299.65	79.08	1311.98	-298.55	76.60	738.77
5.31000	-1662.05	195.62	203.90	-1686.92	188.32	221.14	-1708.56	254.75	234.76	-1696.72	247.45	287.31	-1854.96	89.43	26.31	-1839.46	90.16	22.99	-3129.89	99.53	130.83	-2926.70	21.66	-47.19	-1806.74	120.48	1122.96	0.00	0.00	0.00	-1796.52	42.52	1480.83	-1829.09	153.27	1473.15	-2005.46	14.44	1494.91	-2165.79	103.85	1432.57	711.80	-299.62	79.04	1312.08	-298.84	76.69	738.77
5.32000	-1626.40	194.32	207.72	-1653.69	187.31	222.81	-1691.47	253.77	228.89	-1679.94	247.12	281.82	-1857.55	91.59	24.84	-1840.98	90.15	23.66	-3109.59	98.65	132.94	-2910.15	22.52	-43.00	-1798.09	119.39	1122.60	0.00	0.00	0.00	-1787.13	42.43	1479.84	-1824.71	152.63	1473.60	-1995.49	15.19	1493.85	-2151.96	104.83	1432.57	711.39	-299.39	79.06	1312.40	-299.11	76.76	738.75
5.33000	-1596.45	194.38	212.00	-1618.49	187.10	224.52	-1674.31	252.82	222.91	-1663.17	246.83	276.21	-1857.44	91.15	24.73	-1842.60	90.13	24.34	-3089.09	97.77	135.07	-2893.39	23.38	-38.75	-1786.98	118.25	1122.50	0.00	0.00	0.00	-1777.82	42.45	1478.65	-1820.48	152.60	1473.75	-1985.51	15.96	1492.78	-2138.09	105.85	1432.58	711.05	-299.65	78.78	1312.31	-299.01	76.55	738.80
5.34000	-1561.22	195.30	215.52	-1580.34	192.49	226.34	-1657.09	251.91	216.81	-1646.40	246.58	270.48	-1857.24	91.06	24.94	-1844.32	90.10	25.00	-3068.41	96.90	137.22	-2876.40	24.23	-34.43	-1777.03	117.11	1121.85	0.00	0.00	0.00	-1767.34	42.33	1477.57	-1807.15	152.47	1473.54	-1975.50	16.75	1491.69	-2124.20	106.90	1432.60	712.07	-299.58	79.11	1312.58	-298.79	76.69	738.83
5.35000	-1527.57	197.63	218.50	-1553.48	192.96	226.70	-1639.80	251.03	210.59	-1629.64	246.36	264.63	-1857.03	90.35	24.73	-1846.13	90.06	25.66	-3047.55	96.03	139.39	-2859.20	25.07	-30.04	-1769.29	115.67	1121.13	0.00	0.00	0.00	-1760.99	42.42	1476.98	-1792.78	152.75	1472.98	-1965.47	17.55	1490.60	-2110.29	107.98	1432.63	712.32	-299.48	79.27	1312.41	-298.64	76.76	738.82
5.36000	-1491.27	199.77	220.63	-1519.85	194.49	228.38	-1622.44	250.19	204.26	-1612.88	246.18	258.66	-1854.91	88.50	25.69	-1848.00	90.00	26.31	-3026.50	95.17	141.57	-2841.79	25.90	-25.57	-1762.80	114.15	1120.04	0.00	0.00	0.00	-1751.03	42.47	1475.96	-1797.67	152.95	1472.08	-1955.42	18.36	1489.49	-2096.35	109.10	1432.67	712.10	-299.43	79.14	1312.92	-298.60	76.82	738.80
5.37000	-1453.63	200.65	224.98	-1489.75	195.52	229.17	-1605.01	249.39	197.81	-1596.13	246.03	252.56	-1854.29	88.11	26.02	-1849.94	89.94	26.95	-3005.26	94.31	143.77	-2824.15	26.73	-21.04	-1748.47	112.89	1119.13	0.00	0.00	0.00	-1743.37	42.34	1474.84	-1783.26	153.30	1470.77	-1945.35	19.20	1488.37	-2082.38	110.24	1432.72	710.61	-299.56	78.69	1312.67	-298.66	76.77	738.80
5.38000	-1425.17	201.52	227.67	-1454.83	195.68	231.42	-1587.52	248.63	191.24	-1579.38	245.92	246.35	-1855.01	89.33	25.34	-1851.93	89.87	27.57	-2983.83	93.46	145.99	-2806.29	27.56	-16.43	-1743.11	111.55	1117.98	0.00	0.00	0.00	-1736.08	42.54	1473.57	-1775.10	153.65	1469.29	-1935.26	20.05	1487.23	-2068.39	111.42	1432.77	711.98	-299.62	79.12	1312.54	-298.86	76.84	738.77
5.39000	-1400.92	202.61	229.38	-1431.41	197.17	231.74	-1569.97	247.90	184.56	-1562.65	245.85	240.01	-1854.13	88.43	25.55	-1853.95	89.79	28.18	-2962.21	92.61	148.22	-2788.20	28.37	-11.75	-1735.19	109.97	1116.75	0.00	0.00	0.00	-1727.45	42.61	1471.93	-1758.76	154.04	1467.56	-1925.15	20.91	1486.08	-2054.37	112.63	1432.84	712.16	-299.53	79.24	1312.66	-298.82	76.77	738.75
5.40000	-1367.06	202.75	232.60	-1407.13	196.80	231.43	-1552.34	247.21	177.76	-1545.92	245.81	233.54	-1855.56	89.63	25.10	-1855.99	89.70	28.77	-2940.41	91.76	150.47	-2769.90	29.18	-7.00	-1728.82	108.88	1115.63	0.00	0.00	0.00	-1719.46	42.94	1470.43	-1747.31	152.93	1465.59	-1915.01	21.80	1484.92	-2040.34	113.87	1432.91	711.85	-299.18	79.30	1312.32	-298.74	76.63	738.72
5.41000	-1356.38	204.49	231.45	-1382.13	193.14	231.98	-1534.65	246.56	170.84	-1529.21	245.81	226.95	-1853.77	87.95	25.71	-1858.05	89.60	29.34	-2918.41	90.92	152.74	-2751.37	29.98	-2.17	-1722.83	106.77	1114.42	0.00	0.00	0.00	-1710.60	43.12	1468.83	-1749.43	153.34	1464.12	-1904.86	22.70	1483.75	-2026.27	115.15	1432.99	711.48	-299.34	79.04	1312.34	-298.73	76.56	738.80
5.42000	-1333.57	204.72	232.06	-1365.39	200.43	229.36	-1516.89	245.95	163.79	-1512.50	245.86	220.24	-1853.46	87.45	26.17	-1860.10	89.50	29.89	-2896.22	90.09	155.03	-2732.61	30.78	2.72	-1713.33	106.15	1112.89	0.00	0.00	0.00	-1703.52	43.69	1466.98	-1735.74	153.47	1461.48	-1894.68	23.61	1482.56	-2012.19	116.46	1433.09	711.21	-299.13	79.08	1312.38	-298.89	76.56	738.79
5.43000	-1312.84	205.74	232.11	-1343.65	201.78	228.15	-1499.07	245.38	156.63	-1495.81	245.94	213.39	-1855.25	89.13	24.83	-1862.15	89.39	30.42	-2873.84	89.26	157.33	-2713.63	31.57	7.69	-1702.21	104.87	1111.71	0.00	0.00	0.00	-1694.63	43.66	1465.13	-1717.08	153.51	1459.42	-1884.49	24.54	1481.36	-1998.08	117.81	1433.19	711.61	-299.27	79.31	1312.25	-298.69	76.58	738.76
5.44000	-1293.18	206.21	231.88	-1328.23	196.72	226.39	-1477.93	242.91	149.19	-1475.88	246.19	207.41	-1854.33	88.33	25.36	-1864.16	89.27	30.93	-2851.27	88.44	159.66	-2694.41	32.35	12.74	-1696.15	104.50	1110.34	0.00	0.00	0.00	-1686.31	44.03	1463.24	-1713.10	153.91	1457.22	-1874.27	25.49	1480.15	-1983.94	119.18	1433.30	711.60	-299.21	79.22	1312.01	-299.19	76.52	738.77
5.45000	-1275.67	207.06	230.72	-1308.90	195.49	225.07	-1458.76	241.65	142.03	-1457.91	245.43	200.68	-1854.78	88.41	25.15	-1866.14	89.15	31.41	-2828.50	87.62	162.00	-2674.97	33.12	17.86	-1687.25	103.25	1109.45	0.00	0.00	0.00	-1678.12	44.35	1461.86	-1709.95	154.17	1455.84	-1864.04	26.46	1478.92	-1969.79	120.60	1433.42	711.63	-299.43	79.06	1311.82	-299.25	76.44	738.80
5.46000	-1259.89	207.76	228.98	-1293.02	196.83	222.10	-1440.61	241.42	135.46	-1441.12	245.64	194.42	-1854.90	88.57	24.68	-1868.07	89.02	31.86	-2805.54	86.80	164.35	-2655.30	33.88	23.05	-1678.75	102.63	1108.31	0.00	0.00	0.00	-1670.64	44.80	1460.49	-1705.45	154.80	1454.58	-1853.78	27.44	1477.68	-1955.61	122.04	1433.55	711.08	-299.41	78.81	1312.44	-298.70	76.85	738.84
5.47000	-1245.03	207.53	226.75	-1276.44	194.56	220.14	-1425.36	240.47	128.86	-1425.82	246.00	188.29	-1853.89	87.73	24.84	-1869.93	88.88	32.28	-2782.39	85.99	166.73	-2635.40	34.64	28.32	-1665.78	104.52	1107.42	0.00	0.00	0.00	-1662.59	45.15	1459.26	-1693.61	155.41	1452.94	-1843.51	28.44	1476.43	-1941.42	123.52	1433.69	711.23	-299.27	78.98	1312.33	-298.44	76.76	738.82
5.48000	-1232.60	207.98	223.43	-1263.65	195.38	216.02	-1411.07	240.44	122.47	-1411.67	247.47	182.54	-1855.32	88.87	24.30	-1871.72	88.74	32.67	-2759.04	85.19	169.12	-2615.26	35.39	33.66	-1656.74	103.98	1106.28	0.00	0.00	0.00	-1654.24	45.46	1457.94	-1675.81	155.58	1451.28	-1833.21	29.45	1475.17	-1927.20	125.04	1433.84	711.21	-299.65	78.89	1311.95	-298.62	76.79	738.85
5.49000	-1220.47	207.09	219.66	-1251.94	194.82	211.87	-1397.56	242.03	116.97	-1400.61	246.52	175.85	-1854.64	88.13	24.69	-1873.43	88.59	33.03	-2735.50	84.39	171.53	-2594.89	36.13	39.08	-1646.42	102.87	1105.44	0.00	0.00	0.00	-1646.72	45.58	1456.99	-1671.98	156.35	1450.18	-1822.90	30.49	1473.89	-1912.96	126.59	1434.00	711.41	-299.66	79.01	1311.99	-298.65	76.74	738.76
5.50000	-1210.31	206.26	215.04	-1241.73	194.52	206.88	-1386.44	241.88	110.73	-1389.80	247.35	169.70	-1853.66	87.38	24.66	-1875.03	88.45	33.35	-2711.75	83.59	173.96	-2574.29	36.86	44.58	-1637.74	102.17	1104.28	0.00	0.00	0.00	-1638.06	45.92	1455.75	-1673.04	156.29	1448.68	-1812.56	31.54	1472.60	-1898.69	128.18	1434.17	711.23	-299.72	78.92	1312.63	-298.71	76.80	738.76
5.51000	-1200.83	204.82	210.18	-1231.70	192.05	202.29	-1375.57	243.74	105.39	-1380.73	247.34	163.24	-1855.22	88.75	23.95	-1876.52	88.29	33.63	-2687.81	82.81	176.41	-2553.45	37.58	50.15	-1626.73	100.94	1103.33	0.00	0.00	0.00	-1631.19	46.46	1454.94	-1663.49	157.17	1448.12	-1802.21	32.61	1471.29	-1884.41	129.80	1434.35	711.33	-299.66	78.95	1312.80	-298.88	76.72	738.78
5.52000	-1193.30	204.23	204.25	-1224.07	191.84	195.90	-1366.14	245.28	99.90	-1372.99	246.98	156.79	-1855.16	88.95	23.48	-1877.89	88.14	33.88	-2663.68	82.02	178.88	-2532.37	38.30	55.80	-1616.10	100.11	1102.26	0.00	0.00	0.00	-1622.38	46.77	1454.14	-1645.59	156.93	1447.39	-1791.83	33.69	1469.97	-1870.11	131.46	1434.55	711.82	-299.28	79.00	1312.51	-298.29	76.81	738.75
5.53000	-1186.52	203.49	197.87	-1218.26	192.64	188.64	-1358.49	246.55	94.14	-1367.28	245.44	149.71	-1853.45	86.85	24.32	-1879.12	87.98	34.08	-2639.34	81.24	181.36	-2511.05	39.01	61.53	-1602.78	98.89	1101.31	0.00	0.00	0.00	-1613.72	47.05	1453.42	-1640.20	157.91	1446.43	-1781.44	34.79	1468.64	-1855.79	133.15	1434.75	711.80	-299.00	79.28	1312.48	-298.34	76.80	738.74
5.54000	-1180.67	202.68	190.94	-1211.88	191.32	182.15	-1353.80	244.61	87.07	-1362.54	243.68	142.50	-1853.98	87.17	24.05	-1880.21	87.82	34.25	-2614.81	80.47	183.86	-2489.49	39.70	67.33	-1591.86	97.50	1100.62	0.00	0.00	0.00	-1605.22	47.57	1453.07	-1623.71	164.10	1451.14	-1771.02	35.91	1467.29	-1841.45	134.88	1434.96	711.59	-299.15	79.10	1312.30	-298.52	76.83	738.76
5.55000	-1176.19	202.77	183.25	-1207.43	190.93	174.90	-1348.15	245.68	81.11	-1358.64	242.21	135.72	-1853.19	86.60	23.81	-1881.13	87.66	34.36	-2590.07	79.70	186.38	-2467.70	40.39	73.22	-1582.41	96.27	1099.51	0.00	0.00	0.00	-1597.31	47.76	1452.76	-1612.24	165.90	1452.03	-1763.03	37.04	1465.64	-1827.09	136.65	1435.18	711.97	-299.24	79.25	1312.78	-298.47	76.98	738.80
5.56000	-1172.56	203.05	174.95	-1202.80	190.03	167.18	-1344.97	244.57	74.04	-1356.08	239.50	128.51	-1854.16	87.57	23.14	-1881.88	87.50	34.43	-2565.14	78.94	188.92	-2445.66	41.07	79.18	-1570.19	95.79	1098.72	0.00	0.00	0.00	-1586.94	48.22	1452.83	-1601.88	166.63	1451.95	-1753.55	37.42	1464.12	-1812.71	138.45	1435.41	711.68	-299.25	79.17	1312.31	-298.53	76.63	738.74
5.57000	-1168.72	201.31	167.03	-1201.03	191.03	158.43	-1342.18	243.88	67.01	-1353.51	237.58	121.62	-1854.41	88.08	22.95	-1882.45	87.33	34.46	-2540.00	78.18	191.48	-2423.37	41.74	85.22	-1557.55	94.72	1097.81	0.00	0.00	0.00	-1578.00	48.86	1453.05	-1591.38	167.04	1451.99	-1745.58	40.05	1463.37	-1798.31	140.29	1435.66	711.80	-299.34	79.02	1312.12	-298.70	76.54	738.73
5.58000	-1165.98	200.26	158.30	-1196.94	187.85	150.97	-1339.78	243.77	60.17	-1349.42	238.88	116.48	-1852.63	86.32	23.54	-1882.81	87.17	34.43	-2514.66	77.43	194.06	-2400.85	42.40	91.34	-1544.50	93.75	1096.97	0.00	0.00	0.00	-1569.88	49.60	1453.46	-1583.20	167.65	1452.09	-1735.48	40.29	1462.18	-1783.89	142.17	1435.91	711.66	-299.38	79.06	1312.35	-298.24	76.66	738.70
5.59000	-1163.21	197.69	149.78	-1192.55	192.96	142.50	-1340.09	240.74	52.05	-1347.45	237.79	110.52	-1853.21	87.28	22.89	-1882.97	87.00	34.35	-2489.12	76.69	196.65	-2378.07	43.05	97.54	-1533.40	93.17	1096.24	0.00	0.00	0.00	-1559.59	50.22	1454.12	-1572.33	168.46	1452.49	-1725.66	41.63	1460.87	-1769.46	144.09	1436.17	712.18	-299.34	79.23	1312.27	-298.71	76.57	738.73
5.60000	-1161.33	195.44	140.74	-1188.11	188.04	134.26	-1339.72	238.88	44.41	-1346.52	235.93	104.33	-1855.75	89.82	21.50	-1882.91	86.84	34.22	-2463.38	75.95	199.26	-2355.05	43.69	103.81	-1519.68	92.36	1095.34	0.00	0.00	0.00	-1549.45	50.89	1454.88	-1562.76	168.87	1453.10	-1714.60	41.71	1459.87	-1755.01	146.04	1436.45	711.32	-299.61	78.87	1312.02	-298.63	76.56	738.83
5.61000	-1159.95	192.35	131.83	-1185.55	186.01	126.04	-1339.32	237.74	37.36	-1344.59	235.52	98.81	-1855.19	89.07	21.71	-1882.61	86.68	34.04	-2437.43	75.21	201.90	-2331.79	44.32	110.17	-1509.27	92.14	1094.37	0.00	0.00	0.00	-1538.26	51.71	1455.87	-1555.15	169.76	1453.93	-1703.73	42.27	1459.12	-1740.54	148.03	1436.74	710.70	-299.54	78.77	1312.49	-298.54	76.78	738.83
5.62000	-1159.32	189.55	122.55	-1182.89	182.85	117.59	-1340.66	234.41	29.30	-1343.50	234.64	93.40	-1854.48	88.29	21.98	-1882.06	86.52	33.79	-2411.27	74.48	204.55	-2308.27	44.94	116.61	-1496.47	91.79	1093.36	0.00	0.00	0.00	-1529.53	52.64	1456.93	-1541.59	170.42	1454.75	-1693.21	43.59	1457.94	-1726.05	150.06	1437.03	711.47	-299.28	79.05	1312.72	-298.57	76.79	738.80
5.63000	-1159.38	186.58	113.06	-1188.15	179.16	108.17	-1342.43	230.77	21.86	-1343.00	233.04	87.63	-1854.63	88.27	21.97	-1881.26	86.36	33.49	-2384.92	73.76	207.22	-2284.51	45.55	123.14	-1481.12	92.64	1092.70	0.00	0.00	0.00	-1518.46	53.53	1458.19	-1530.53	171.23	1455.75	-1682.92	45.25	1456.67	-1711.55	152.13	1437.34	711.65	-299.24	79.20	1311.96	-298.54	76.58	738.83
5.64000	-1159.04	182.58	104.43	-1191.61	176.17	98.81	-1344.19	227.08	18.09	-1342.94	230.99	82.16	-1853.08	86.49	23.08	-1880.35	85.91	33.17	-2358.35	73.04	209.90	-2260.49	46.15	129.74	-1466.57	92.90	1091.60	0.00	0.00	0.00	-1506.92	54.58	1459.53	-1518.95	172.08	1456.92	-1671.27	46.30	1455.53	-1697.03	154.24	1437.66	711.16	-299.44	78.97	1312.26	-298.53	76.74	738.79
5.65000	-1158.19	177.80	95.89	-1191.37	171.29	90.47	-1344.83	225.93	16.15	-1343.00	228.15	76.78	-1852.40	85.99	23.57	-1879.89	85.69	32.62	-2331.58	72.33	212.61	-2236.22	46.74	136.42	-1453.10	93.33	1090.78	0.00	0.00	0.00	-1495.32	55.45	1460.80	-1507.45	173.39	1458.05	-1659.00	46.87	1454.01	-1682.50	156.38	1437.99	711.62	-299.22	78.92	1311.81	-298.55	76.59	738.79
5.66000	-1153.22	171.47	88.33	-1186.37	166.45	82.95	-1343.11	224.34	15.97	-1339.50	226.61	73.64	-1854.57	88.19	22.22	-1879.03	85.26	32.74	-2304.60	71.62	215.34	-2211.69	47.32	143.19	-1436.97	94.75	1089.95	0.00	0.00	0.00	-1483.85	56.53	1462.11	-1496.31	174.62	1459.26	-1648.98	50.53	1452.75	-1667.95	158.57	1438.34	711.83	-299.04	79.10	1312.09	-298.73	76.59	738.82
5.67000	-1148.12	169.46	74.40	-1184.68	164.19	71.85	-1341.60	223.04	16.66	-1333.19	222.53	72.56	-1852.94	86.79	23.40	-1878.57	85.29	32.32	-2277.41	70.92	218.08	-2186.92	47.89	150.04	-1421.61	95.84	1089.03	0.00	0.00	0.00	-1474.13	57.67	1463.62	-1482.52	176.00	1460.92	-1636.37	51.01	1451.51	-1653.39	160.79	1438.69	711.68	-299.49	79.01	1312.59	-298.48	76.74	738.75
5.68000	-1143.27	168.42	65.83	-1177.09	163.19	64.82	-1339.77	223.19	17.47	-1329.35	220.16	71.20	-1854.32	87.93	22.65	-1877.98	85.33	32.09	-2250.02	70.23	220.85	-2161.88	48.45	156.97	-1408.87	96.60	1088.28	0.00	0.00	0.00	-1463.10	58.93	1465.72	-1469.05	178.11	1463.79	-1623.45	52.19	1450.42	-1638.81	163.06	1439.06	711.66	-299.38	79.21	1312.40	-298.80	76.57	738.75
5.69000	-1142.11	168.45	56.64	-1177.70	162.64	57.01	-1338.88	223.19	17.81	-1326.58	219.92	70.96	-1854.83	88.19	22.66	-1876.87	85.23	31.72	-2222.41	69.54	223.63	-2136.59	48.99	163.99	-1393.47	98.18	1087.84	0.00	0.00	0.00	-1449.45	60.09	1467.94	-1456.34	179.94	1466.18	-1613.07	55.97	1449.94	-1624.21	165.36	1439.43	711.60	-299.36	79.07	1312.26	-298.60	76.64	738.75
5.70000	-1143.68	167.85	48.64	-1178.20	160.91	50.48	-1338.59	222.84	17.74	-1324.35	218.73	70.87	-1853.22	86.40	23.83	-1875.91	85.64	31.24	-2194.60	68.86	226.43	-2111.04	49.53	171.09	-1379.43	99.97	1087.55	0.00	0.00	0.00	-1439.12	61.99	1470.36	-1447.13	179.82	1467.65	-1601.65	59.12	1450.00	-1609.60	167.70	1439.82	711.89	-299.52	79.03	1312.65	-298.59	76.60	738.77
5.71000	-1140.65	166.01	41.90	-1171.69	159.98	44.99	-1337.85	223.70	17.81	-1322.05	217.83	70.35	-1853.13	86.52	24.04	-1874.15	85.58	30.91	-2166.57	68.18	229.26	-2085.23	50.05	178.27	-1359.09	102.22	1087.16	0.00	0.00	0.00	-1425.81	63.39	1472.81	-1432.24	182.17	1470.71	-1588.42	60.48	1449.91	-1594.98	170.09	1440.22	711.99	-299.34	79.17	1312.39	-298.48	76.54	738.75
5.72000	-1136.70	163.50	38.68	-1170.28	157.81	41.62	-1337.76	222.75	17.65	-1320.36	216.09	69.74	-1853.00	86.39	23.99	-1872.16	85.36	30.91	-2138.34	67.51	232.10	-2059.16	50.56	185.54	-1344.14	104.86	1086.86	0.00	0.00	0.00	-1413.34	64.75	1475.31	-1419.88	182.94	1472.49	-1577.16	64.08	1449.79	-1581.34	172.69	1440.16	711.07	-299.19	78.84	1312.11	-298.58	76.56	738.77
5.73000	-1141.13	162.96	32.67	-1170.37	157.81	37.98	-1338.18	221.58	17.11	-1318.44	215.97	69.64	-1851.92	86.09	23.97	-1870.72	86.38	30.57	-2109.88	66.84	234.96	-2032.83	51.06	192.89	-1327.64	108.00	1086.91	0.00	0.00	0.00	-1400.05	66.13	1477.78	-1410.48	183.96	1474.87	-1564.89	66.74	1450.25	-1568.67	174.23	1440.45	710.83	-299.67	78.73	1312.04	-298.64	76.61	738.78
5.74000	-1135.64	162.75	32.51	-1168.71	158.86	37.13	-1338.08	221.02	17.09	-1317.31	215.57	69.17	-1848.20	84.67	23.41	-1868.52	87.64	30.39	-2081.22	66.18	237.84	-2006.24	51.55	200.33	-1312.50	111.01	1087.25	0.00	0.00	0.00	-1385.88	67.84	1480.07	-1394.44	186.45	1477.87	-1549.83	66.09	1450.27	-1554.67	177.38	1440.78	711.06	-299.58	79.09	1312.76	-298.89	76.60	738.74
5.75000	-1135.35	162.33	30.82	-1169.02	158.50	35.58	-1337.65	221.15	17.32	-1316.06	215.84	68.91	-1841.69	81.69	22.73	-1863.20	87.03	32.45	-2052.35	65.53	240.74	-1979.38	52.03	207.86	-1299.29	114.37	1087.82	0.00	0.00	0.00	-1375.49	69.82	1484.32	-1380.78	188.19	1480.13	-1537.67	69.33	1450.70	-1541.74	179.26	1441.18	711.57	-299.36	79.08	1312.90	-298.76	76.83	738.75
5.76000	-1135.49	162.59	29.49	-1168.86	158.73	34.76	-1337.16	221.78	17.65	-1316.34	214.73	68.23	-1834.97	79.03	21.93	-1854.95	85.03	36.56	-2023.26	64.88	243.66	-1952.26	52.49	215.47	-1281.63	117.93	1088.82	0.00	0.00	0.00	-1363.34	71.22	1486.77	-1368.11	189.56	1482.12	-1523.77	70.22	1451.15	-1527.93	182.00	1441.51	712.13	-299.55	79.17	1312.68	-298.90	76.74	738.73
5.77000	-1135.37	162.43	28.76	-1169.27	159.45	33.91	-1337.23	221.54	17.49	-1315.34	215.45	68.38	-1821.94	71.77	25.19	-1843.77	80.50	45.89	-1993.95	64.24	246.60	-1924.87	52.94	223.16	-1268.64	120.51	1089.88	0.00	0.00	0.00	-1350.91	72.87	1488.71	-1355.15	190.20	1482.97	-1512.69	74.38	1451.51	-1515.25	183.54	1441.98	712.09	-299.54	79.14	1312.16	-298.71	76.61	738.79
5.78000	-1135.34	162.48	28.20	-1168.80	158.91	33.81	-1336.40	222.77	18.12	-1314.68	215.98	68.59	-1811.29	69.34	34.59	-1833.49	79.30	56.88	-1964.43	63.61	249.56	-1897.21	53.38	230.95	-1255.85	122.93	1090.97	0.00	0.00	0.00	-1338.25	74.34	1490.63	-1343.94	191.45	1484.63	-1499.21	75.44	1452.31	-1502.15	185.33	1442.73	711.69	-299.74	79.02	1312.42	-298.62	76.84	738.72
5.79000	-1135.62	162.80	27.58	-1168.90	158.44	33.74	-1337.22	221.66	17.47	-1314.57	215.85	68.36	-1802.71	72.67	44.97	-1813.44	77.42	68.84	-1934.69	62.98	252.53	-1869.29	53.81	238.82	-1242.94	125.28	1092.16	0.00	0.00	0.00	-1325.46	75.70	1492.58	-1330.83	193.07	1486.41	-1486.19	77.20	1453.34	-1488.66	187.21	1443.52	711.31	-299.64	78.99	1312.88	-298.69	76.88	738.79
5.80000	-1135.78	163.04	27.19	-1168.49	159.16	33.69	-1337.30	221.30	17.42	-1314.33	215.92	68.20	-1787.03	71.00	58.10	-1794.20	75.08	82.17	-1904.74	62.36	255.53	-1841.09	54.22	246.78	-1232.03	126.83	1093.15	0.00	0.00	0.00	-1312.53	76.94	1494.48	-1317.25	194.18	1488.05	-1473.30	79.11	1454.74	-1475.75	188.53	1444.54	711.59	-299.18	79.06	1311.92	-298.74	76.46	738.73
5.81000	-1135.87	163.16	26.87	-1169.29	158.24	32.56	-1336.51	222.35	17.96	-1313.87	216.13	68.18	-1771.44	70.67	70.19	-1777.99	73.17	94.99	-1874.57	61.74	258.55	-1812.63	54.62	254.82	-1218.49	127.76	1094.36	0.00	0.00	0.00	-1299.84	78.34	1496.33	-1303.79	195.39	1489.66	-1460.91	81.25	1456.30	-1462.19	190.94	1445.72	711.19	-299.12	78.98	1312.39	-298.49	76.73	738.79
5.82000	-1135.53	162.69	26.87	-1169.92	158.34	32.02	-1336.42	222.47	18.09	-1313.51	216.24	68.08	-1744.05	69.41	82.25	-1756.75	71.89	108.06	-1844.18	61.13	261.59	-1783.90	55.01	262.96	-1208.48	128.33	1095.56	0.00	0.00	0.00	-1287.04	79.51	1498.19	-1291.43	196.38	1491.34	-1449.30	84.32	1458.14	-1449.63	191.54	1447.45	712.25	-299.38	79.25	1312.57	-298.53	76.71	738.85
5.83000	-1135.68	163.18	26.48	-1168.26	158.46	32.30	-1336.37	222.33	18.00	-1313.48	216.10	67.94	-1718.49	68.25	94.23	-1735.28	70.82	119.73	-1813.57	60.53	264.65	-1759.71	55.45	275.72	-1196.88	128.04	1096.74	0.00	0.00	0.00	-1274.00	80.41	1500.05	-1278.73	197.56	1493.01	-1435.45	84.73	1460.15	-1436.47	193.04	1449.30	710.60	-299.41	78.79	1312.26	-298.93	76.55	738.75
5.84000	-1135.58	163.11	26.44	-1169.19	159.04	32.22	-1336.66	222.09	17.84	-1313.66	215.61	67.84	-1697.17	65.70	105.54	-1708.54	70.10	130.21	-1782.75	59.93	267.73	-1735.12	56.49	287.17	-1182.73	127.20	1098.24	0.00	0.00	0.00	-1260.92	81.16	1501.88	-1264.77	198.74	1494.62	-1422.11	85.31	1462.52	-1423.43	194.27	1451.53	710.84	-299.27	78.81	1311.85	-298.75	76.51	738.77
5.85000	-1135.67	163.22	26.33	-1170.24	158.88	31.68	-1337.25	221.11	17.52	-1313.35	216.00	68.06	-1668.97	68.56	114.50	-1681.89	72.30	140.32	-1756.98	60.26	278.09	-1709.07	57.15	297.07	-1174.13	126.19	1099.56	0.00	0.00	0.00	-1248.12	82.24	1503.76	-1250.88	199.63	1496.20	-1409.63	86.74	1465.08	-1410.19	195.71	1453.78	711.21	-299.32	79.12	1312.03	-298.83	76.59	738.76
5.86000	-1135.61	163.11	26.32	-1168.89	158.65	32.13	-1336.85	221.11	17.55	-1313.53	215.66	67.94	-1640.65	67.69	122.60	-1652.30	70.75	149.53	-1730.53	60.58	286.16	-1683.48	58.66	304.78	-1161.85	125.19	1101.13	0.00	0.00	0.00	-1235.14	82.82	1505.61	-1238.25	200.29	1497.89	-1395.50	85.75	1467.61	-1397.65	196.00	1456.42	712.18	-299.60	79.06	1312.54	-298.37	76.89	738.75
5.87000	-1135.70	163.31	26.17	-1171.37	158.83	31.63	-1336.33	221.74	18.04	-1313.61	215.56	68.12	-1612.13	66.43	128.45	-1623.44	69.04	156.20	-1702.62	59.79	291.95	-1655.74	58.14	311.09	-1148.86	123.40	1102.70	0.00	0.00	0.00	-1220.06	83.30	1505.71	-1225.17	200.87	1499.57	-1383.34	87.62	1470.51	-1384.87	196.52	1458.96	711.94	-299.70	78.97	1312.73	-298.57	76.89	738.77
5.88000	-1135.72	163.29	26.15	-1170.29	158.14	31.69	-1336.50	221.47	18.09	-1312.98	216.52	68.64	-1576.69	64.17	133.72	-1595.46	67.13	160.27	-1674.59	59.38	295.04	-1627.89	58.08	314.87	-1137.81	122.43	1104.41	0.00	0.00	0.00	-1207.62	83.69	1507.02	-1211.15	201.51	1500.99	-1371.44	89.11	1473.24	-1371.63	197.85	1461.40	711.97	-299.56	79.07	1312.65	-298.61	76.88	738.80
5.89000	-1135.66	163.07	26.22	-1170.51	158.07	31.48	-1336.31	221.58	18.23	-1313.78	215.37	68.22	-1549.49	62.07	135.07	-1564.10	64.55	162.30	-1645.25	58.18	295.58	-1599.67	57.62	316.25	-1126.42	121.41	1106.03	0.00	0.00	0.00	-1196.79	83.95	1508.55	-1198.05	202.07	1502.35	-1359.68	90.58	1475.95	-1359.53	197.58	1463.79	711.90	-299.80	79.04	1312.33	-298.81	76.62	738.80
5.90000	-1135.68	163.28	26.10	-1170.33	157.92	31.22	-1336.68	220.81	18.09	-1313.43	215.91	68.69	-1515.18	58.28	135.94	-1531.97	62.35	162.18	-1616.20	57.46	292.97	-1571.25	57.31	314.97	-1116.78	119.49	1107.64	0.00	0.00	0.00	-1182.47	84.01	1509.90	-1184.66	202.42	1503.61	-1345.75	89.26	1478.18	-1346.68	198.11	1465.83	712.33	-299.67	79.12	1312.96	-298.79	76.82	738.77
5.91000	-1135.72	163.40	26.00	-1172.82	158.04	31.09	-1336.49	221.00	18.23	-1313.20	215.96	69.01	-1482.69	54.47	134.06	-1498.86	59.72	159.67	-1586.25	56.36	287.60	-1541.66	56.05	311.29	-1107.04	118.41	1109.18	0.00	0.00	0.00	-1171.20	84.19	1511.14	-1171.72	203.66	1505.71	-1334.05	91.28	1480.33	-1334.03	197.96	1467.69	711.98	-299.73	79.18	1312.95	-298.81	76.82	738.76
5.92000	-1135.28	162.91	26.10	-1173.23	158.53	30.68	-1335.46	221.92	18.85	-1312.45	216.70	69.76	-1445.06	48.06	129.90	-1462.74	54.79	155.24	-1554.15	53.81	279.83	-1511.62	54.22	305.25	-1094.53	117.48	1110.66	0.00	0.00	0.00	-1159.82	84.04	1512.23	-1159.01	203.92	1506.91	-1320.09	89.77	1481.88	-1320.97	198.57	1469.20	711.00	-299.60	78.97	1312.68	-298.73	76.75	738.76
5.93000	-1135.16	162.96	25.97	-1168.88	158.45	32.12	-1336.15	220.63	18.48	-1312.99	215.40	69.66	-1403.05	44.53	126.75	-1425.56	50.68	150.03	-1523.27	53.00	268.72	-1481.59	53.10	296.32	-1084.29	115.89	1111.63	0.00	0.00	0.00	-1147.66	83.91	1512.86	-1146.24	203.78	1507.76	-1307.71	89.87	1482.93	-1308.49	198.35	1470.55	711.87	-299.53	79.13	1313.05	-298.79	76.75	738.77
5.94000	-1135.06	163.02	25.81	-1168.93	158.66	31.85	-1336.48	219.70	18.61	-1313.18	214.89	70.09	-1358.88	40.93	121.84	-1385.82	47.37	143.42	-1490.67	50.82	255.67	-1449.54	49.87	285.92	-1073.39	114.82	1112.46	0.00	0.00	0.00	-1135.63	83.57	1513.25	-1133.35	203.58	1508.36	-1295.29	90.05	1483.81	-1296.13	198.03	1471.58	712.30	-299.13	79.08	1312.19	-298.76	76.65	738.78
5.95000	-1135.32	163.56	25.36	-1168.51	158.94	32.15	-1335.85	219.70	19.09	-1312.46	215.22	70.75	-1323.33	40.81	114.14	-1344.77	43.31	135.71	-1457.63	49.61	239.96	-1418.32	48.44	272.71	-1061.26	113.33	1113.02	0.00	0.00	0.00	-1122.43	83.02	1513.31	-1120.70	203.06	1508.73	-1284.32	92.00	1484.22	-1283.79	197.55	1472.46	712.16	-299.34	79.21	1312.17	-298.66	76.65	738.75
5.96000	-1135.01	163.48	25.24	-1168.93	160.50	31.77	-1335.78	218.87	19.38	-1312.61	214.50	71.01	-1281.00	39.50	106.94	-1303.81	42.62	126.56	-1423.48	48.21	222.29	-1385.98	46.68	258.22	-1051.82	112.92	1113.11	0.00	0.00	0.00	-1110.27	82.68	1513.16	-1108.00	202.66	1508.84	-1270.94	91.34	1484.38	-1270.86	197.63	1473.00	711.42	-299.47	78.98	1312.66	-299.00	76.61	738.73
5.97000	-1134.83	163.56	25.10	-1169.22	161.02	31.83	-1334.53	219.74	20.65	-1312.61	213.93	71.25	-1239.74	36.36	99.24	-1263.14	39.36	116.66	-1386.90	45.47	203.76	-1352.85	44.55	242.17	-1041.42	112.03	1112.96	0.00	0.00	0.00	-1096.50	82.30	1512.54	-1095.31	202.10	1508.66	-1257.68	90.01	1483.97	-1258.05	197.59	1473.21	711.69	-299.76	79.00	1312.65	-298.70	76.79	738.74
5.98000	-1135.28	164.14	24.60	-1168.49	161.74	32.29	-1334.47	218.79	21.28	-1311.96	214.33	72.06	-1198.18	31.59	90.83	-1219.54	35.99	107.24	-1348.55	41.38	185.03	-1317.99	41.76	225.31	-1029.70	111.45	1112.45	0.00	0.00	0.00	-1085.73	81.79	1511.67	-1082.75	201.38	1508.21	-1245.13	89.44	1483.28	-1245.66	197.41	1473.12	711.40	-299.84	79.01	1312.68	-298.38	76.96	738.79
5.99000	-1135.48	164.19	24.34	-1167.14	162.31	32.62	-1334.47	217.55	21.84	-1311.25	214.63	72.71	-1149.92	27.62	84.29	-1174.68	32.03	98.31	-1307.91	36.67	166.12	-1281.70	38.76	207.92	-1019.38	111.17	1111.51	0.00	0.00	0.00	-1072.69	81.15	1510.35	-1070.00	200.67	1507.44	-1233.28	89.88	1482.47	-1233.24	197.27	1472.74	712.10	-299.28	79.31	1311.95	-298.83	76.65	738.81
6.00000	-1135.32	163.99	24.22	-1164.44	162.43	33.49	-1333.31	218.29	23.23	-1310.87	214.70	73.48	-1102.23	23.09	78.19	-1129.34	27.61	90.28	-1266.28	32.08	147.08	-1242.87	33.98	191.16	-1007.86	111.04	1110.21	0.00	0.00	0.00	-1060.89	80.61	1508.88	-1057.16	199.95	1506.44	-1221.66	90.55	1481.59	-1220.36	197.15	1472.03	711.61	-299.80	79.00	1312.09	-298.73	76.68	738.77
6.01000	-1135.04	164.33	24.01	-1157.97	170.74	36.19	-1333.44	217.15	23.94	-1311.30	213.31	73.53	-1056.50	17.83	73.53	-1081.29	22.42	83.84	-1223.79	27.98	128.20	-1204.09	29.31	174.25	-996.81	110.87	1108.53	0.00	0.00	0.00	-1047.60	79.90	1507.12	-1044.77	198.78	1505.20	-1208.47	89.20	1479.94	-1207.80	196.57	1471.07	711.53	-299.39	79.07	1312.01	-298.68	76.63	738.76
6.02000	-1134.89	164.45	23.80	-1156.09	172.43	37.53	-1332.87	216.94	24.99	-1310.69	213.42	74.28	-1011.04	12.20	69.57	-1035.30	17.73	78.22	-1181.82	25.52	108.42	-1164.30	24.60	157.79	-984.80	110.92	1106.57	0.00	0.00	0.00	-1035.91	79.33	1505.28	-1032.34	197.68	1503.74	-1195.26	88.32	1478.42	-1195.44	195.74	1469.84	711.81	-299.61	78.95	1312.49	-298.61	76.72	738.83
6.03000	-1134.85	164.53	23.62	-1159.13	170.72	35.81	-1332.34	216.86	26.20	-1309.71	214.17	75.42	-962.20	6.19	68.04	-987.08	12.90	75.32	-1137.27	20.12	90.80	-1124.31	19.89	142.16	-973.68	111.50	1104.27	0.00	0.00	0.00	-1023.65	78.48	1503.20	-1019.64	196.86	1502.03	-1182.45	87.64	1476.58	-1182.83	195.05	1468.40	712.27	-299.17	79.25	1312.74	-298.56	76.91	738.79
6.04000	-1134.86	164.56	23.45	-1163.56	169.94	34.18	-1331.78	216.80	27.48	-1309.39	213.78	76.21	-918.81	0.69	68.22	-934.29	4.43	75.59	-1091.54	14.09	75.32	-1084.38	16.55	126.98	-962.61	112.26	1101.69	0.00	0.00	0.00	-1010.50	77.71	1500.91	-1007.03	195.69	1500.14	-1170.02	86.96	1474.33	-1170.16	194.66	1466.51	712.21	-299.20	79.34	1312.06	-298.89	76.72	738.80
6.05000	-1134.86	164.56	23.28	-1166.59	168.34	32.41	-1332.01	215.97	28.63	-1309.27	213.30	76.97	-871.93	-4.27	70.28	-898.18	-3.21	71.93	-1045.46	8.06	61.97	-1042.87	10.72	114.40	-950.76	113.05	1098.73	0.00	0.00	0.00	-997.71	76.89	1498.55	-994.38	194.55	1498.07	-1158.24	87.57	1471.99	-1157.60	193.97	1464.31	711.48	-299.33	79.12	1312.62	-298.80	76.80	738.77
6.06000	-1134.79	164.54	23.06	-1168.35	161.03	31.22	-1331.07	216.53	30.29	-1308.54	213.54	78.26	-824.59	-8.89	75.29	-855.10	-8.55	73.28	-999.91	2.52	51.04	-1001.33	5.14	103.75	-939.21	113.98	1095.56	0.00	0.00	0.00	-985.75	75.90	1496.01	-982.03	192.96	1495.79	-1145.46	86.32	1469.27	-1144.74	193.40	1461.99	711.32	-299.28	79.14	1312.50	-298.54	76.76	738.80
6.07000	-1134.59	164.49	22.79	-1163.13	160.78	31.68	-1330.11	216.99	31.86	-1307.38	214.14	79.74	-781.11	-14.49	81.03	-817.14	-14.70	73.48	-954.46	-4.00	43.05	-960.68	-0.13	95.51	-926.76	114.70	1092.10	0.00	0.00	0.00	-972.02	75.01	1493.20	-969.42	191.91	1493.24	-1132.75	85.34	1466.39	-1131.64	192.93	1459.35	712.08	-299.41	79.17	1312.66	-298.53	76.92	738.75
6.08000	-1134.21	164.27	22.66	-1167.78	160.39	30.47	-1330.04	216.47	33.23	-1306.60	214.15	81.12	-746.19	-17.44	87.17	-794.11	-17.57	77.23	-910.94	-9.66	37.39	-921.53	-4.69	89.37	-914.93	115.92	1088.44	0.00	0.00	0.00	-959.82	74.15	1490.32	-956.77	190.75	1490.49	-1120.62	84.89	1463.20	-1118.81	192.19	1456.48	711.91	-299.42	79.11	1312.39	-298.72	76.83	738.81
6.09000	-1134.21	164.48	22.27	-1166.63	161.15	30.45	-1328.42	217.84	35.62	-1305.65	214.28	82.77	-705.64	-20.31	95.94	-739.15	-21.27	87.84	-869.64	-14.70	34.23	-883.97	-9.86	86.02	-902.34	116.52	1084.75	0.00	0.00	0.00	-946.66	72.85	1487.23	-943.89	189.57	1487.60	-1107.15	83.69	1460.24	-1105.88	191.44	1453.53	711.09	-299.31	79.08	1312.12	-298.76	76.71	738.78
6.10000	-1134.08	164.47	22.03	-1167.30	161.06	30.16	-1327.88	217.87	37.74	-1305.67	212.75	83.71	-670.84	-22.59	104.33	-695.83	-24.02	95.42	-831.17	-18.31	32.75	-848.33	-13.80	84.35	-889.68	117.16	1081.14	0.00	0.00	0.00	-933.59	71.51	1484.02	-931.14	188.00	1484.71	-1094.69	82.62	1457.12	-1093.32	190.08	1450.55	711.95	-299.28	79.26	1312.31	-298.77	76.63	738.78
6.11000	-1134.21	164.97	21.53	-1170.20	161.17	29.20	-1327.15	217.80	39.61	-1303.94	213.57	85.95	-630.24	-23.13	115.20	-646.32	-27.63	105.37	-795.02	-21.92	33.26	-815.75	-16.54	83.71	-876.61	117.84	1077.41	0.00	0.00	0.00	-919.69	70.09	1480.84	-918.30	186.47	1481.71	-1082.18	81.88	1453.95	-1080.67	188.67	1447.59	712.31	-299.23	79.26	1311.98	-298.81	76.70	738.77
6.12000	-1136.02	165.71	19.79	-1170.20	161.10	28.91	-1326.75	217.38	41.82	-1302.95	213.06	87.47	-606.06	-23.92	122.31	-627.13	-29.33	110.92	-762.29	-23.91	34.33	-785.43	-18.45	84.14	-864.73	117.97	1074.03	0.00	0.00	0.00	-909.32	68.61	1477.85	-905.51	184.88	1478.85	-1070.24	81.42	1451.05	-1067.57	187.56	1444.85	711.99	-299.74	79.12	1312.42	-298.73	76.83	738.81
6.13000	-1136.68	166.29	19.07	-1167.96	160.95	29.37	-1326.01	217.35	44.40	-1302.05	212.41	89.17	-578.09	-25.20	129.24	-620.02	-29.14	114.21	-732.93	-24.69	35.55	-757.80	-19.85	84.87	-852.04	118.12	1070.96	0.00	0.00	0.00	-897.39	67.10	1475.06	-892.65	183.12	1476.14	-1057.10	79.33	1448.18	-1055.14	185.16	1442.51	711.67	-299.55	79.13	1312.40	-298.61	76.82	738.83
6.14000	-1136.48	166.16	18.84	-1167.72	161.04	29.91	-1324.90	217.86	47.32	-1301.05	211.78	90.93	-554.25	-23.77	135.09	-606.71	-27.10	117.40	-706.27	-24.74	36.49	-733.05	-20.72	85.52	-839.34	117.77	1068.15	0.00	0.00	0.00	-883.76	65.34	1472.31	-879.47	181.59	1473.57	-1043.08	76.22	1445.73	-1042.20	183.66	1440.19	711.35	-299.37	78.94	1312.07	-299.08	76.58	738.80
6.15000	-1134.77	166.07	18.99	-1168.92	161.40	29.39	-1323.42	218.71	50.59	-1299.57	211.56	92.91	-533.73	-21.89	138.77	-569.00	-23.26	122.63	-682.39	-25.43	37.44	-711.29	-20.87	85.55	-825.72	117.03	1065.78	0.00	0.00	0.00	-871.65	63.29	1469.79	-866.30	179.72	1471.25	-1030.69	75.35	1443.68	-1028.85	182.29	1438.11	711.48	-299.37	79.12	1312.31	-298.76	76.67	738.80
6.16000	-1135.14	166.21	18.81	-1169.88	161.43	28.97	-1322.33	219.02	53.68	-1297.48	211.90	95.42	-515.51	-19.31	140.95	-540.98	-20.89	126.12	-662.78	-24.65	36.93	-692.68	-21.01	85.01	-811.51	116.38	1063.83	0.00	0.00	0.00	-857.91	61.24	1467.57	-853.20	177.64	1469.14	-1017.16	72.64	1441.63	-1015.71	180.32	1436.11	711.03	-299.47	78.98	1311.95	-298.65	76.77	738.74
6.17000	-1136.79	165.81	18.41	-1166.31	161.21	29.55	-1321.06	219.64	57.20	-1295.27	212.31	98.33	-500.08	-17.34	140.13	-508.07	-17.36	130.04	-647.22	-22.81	35.18	-677.24	-20.47	83.59	-798.43	115.46	1062.01	0.00	0.00	0.00	-844.67	59.07	1465.66	-840.15	175.40	1467.30	-1004.28	71.15	1439.78	-1002.59	177.86	1434.46	711.67	-299.28	79.07	1311.88	-298.86	76.80	738.76
6.18000	-1137.95	165.76	18.06	-1165.69	161.24	29.81	-1319.43	220.25	61.18	-1292.16	213.31	101.75	-487.52	-13.50	136.39	-496.51	-14.83	129.43	-635.00	-21.53	33.08	-665.00	-19.05	81.13	-783.69	113.94	1060.69	0.00	0.00	0.00	-829.81	56.76	1464.00	-826.91	173.09	1465.70	-990.96	68.80	1438.19	-989.45	175.66	1432.81	710.98	-299.29	79.11	1312.35	-298.27	77.05	738.79
6.19000	-1135.39	165.73	18.42	-1167.23	161.94	29.34	-1317.39	220.93	65.84	-1288.93	214.03	105.43	-476.72	-9.96	130.16	-496.50	-12.51	124.00	-627.34	-18.72	30.64	-655.91	-16.26	78.04	-771.60	112.11	1059.54	0.00	0.00	0.00	-816.82	54.17	1462.54	-813.56	170.55	1464.35	-976.93	65.65	1436.49	-976.48	172.63	1431.30	711.20	-299.25	79.19	1312.22	-298.24	76.97	738.81
6.20000	-1135.18	166.05	18.19	-1163.80	161.63	30.03	-1315.23	221.11	70.55	-1286.05	213.70	108.95	-469.41	-7.01	120.23	-498.23	-9.62	113.47	-622.94	-16.25	27.82	-649.17	-13.57	74.29	-756.71	109.71	1058.57	0.00	0.00	0.00	-804.00	51.64	1461.35	-800.15	167.97	1463.22	-964.15	64.00	1435.14	-962.86	170.39	1430.00	711.53	-299.08	79.21	1312.39	-298.42	77.00	738.77
6.21000	-1136.29	165.55	17.82	-1165.30	160.97	29.45	-1312.88	221.14	75.54	-1282.59	213.37	112.76	-462.47	-3.42	108.68	-491.91	-5.38	97.57	-620.48	-14.98	25.30	-645.13	-10.83	70.42	-742.64	108.17	1057.89	0.00	0.00	0.00	-790.31	49.02	1460.36	-786.82	165.38	1462.30	-949.88	60.61	1433.79	-949.46	167.42	1428.71	712.07	-299.22	79.33	1312.57	-298.73	76.89	738.75
6.22000	-1137.08	165.71	17.53	-1165.09	161.16	29.22	-1309.04	222.22	81.32	-1278.22	213.47	116.97	-454.57	1.42	93.99	-481.82	-1.30	84.40	-617.81	-14.34	24.35	-638.56	-9.54	69.79	-728.21	105.22	1057.33	0.00	0.00	0.00	-776.30	46.21	1459.64	-773.43	162.70	1461.65	-936.11	57.38	1432.79	-935.68	164.71	1427.65	711.62	-299.26	79.21	1312.18	-298.57	76.80	738.76
6.23000	-1133.94	166.13	18.25	-1163.65	161.06	29.45	-1304.40	223.42	87.85	-1271.61	215.66	122.56	-445.49	3.48	80.49	-474.82	0.89	73.35	-616.34	-13.63	23.73	-631.10	-8.84	69.81	-713.72	102.97	1057.21	0.00	0.00	0.00	-761.64	43.77	1459.57	-759.84	160.03	1461.65	-922.82	55.19	1432.10	-922.15	161.48	1427.18	711.16	-299.40	79.12	1312.22	-298.63	76.64	738.85
6.24000	-1132.98	165.91	18.15	-1164.08	160.53	28.94	-1301.56	220.70	93.21	-1264.06	217.62	128.50	-440.98	5.38	68.17	-469.90	2.45	63.56	-614.82	-14.22	24.22	-627.21	-7.63	69.54	-700.00	100.19	1057.46	0.00	0.00	0.00	-748.83	41.06	1460.14	-746.22	157.22	1462.29	-908.60	51.58	1432.30	-908.47	158.44	1427.40	711.37	-299.33	79.03	1312.54	-298.37	76.96	738.84
6.25000	-1132.78	165.98	18.38	-1161.88	160.23	28.91	-1295.95	219.96	100.27	-1256.93	217.25	133.98	-435.87	7.22	57.25	-465.73	3.59	54.50	-613.93	-14.75	25.40	-623.56	-6.24	69.44	-683.53	97.36	1058.20	0.00	0.00	0.00	-734.70	38.34	1461.09	-732.64	154.41	1463.30	-895.09	48.95	1433.00	-894.91	154.98	1428.21	711.99	-299.53	79.24	1312.19	-298.08	76.91	738.82
6.26000	-1135.97	165.85	17.82	-1160.54	159.15	29.13	-1288.51	218.75	108.36	-1247.55	217.31	140.36	-433.08	9.51	49.12	-462.22	9.26	49.06	-613.11	-14.66	26.37	-619.29	-4.63	69.22	-667.22	94.31	1059.42	0.00	0.00	0.00	-720.57	35.88	1462.31	-719.16	151.55	1464.57	-881.04	45.97	1434.11	-881.26	151.64	1429.34	711.62	-299.33	79.27	1311.57	-298.55	76.64	738.83
6.27000	-1132.70	165.83	18.83	-1159.74	158.29	28.53	-1280.57	215.49	116.38	-1236.23	217.76	147.22	-431.55	10.41	43.27	-460.83	10.10	45.87	-612.46	-13.86	27.01	-616.78	-3.13	68.81	-651.07	91.23	1060.87	0.00	0.00	0.00	-705.98	33.09	1463.72	-705.60	148.80	1466.08	-866.39	42.13	1435.45	-867.75	148.27	1430.75	710.60	-299.54	78.89	1311.89	-298.28	76.78	738.72
6.28000	-1130.42	168.18	19.58	-1159.88	156.46	27.78	-1267.93	215.41	126.57	-1223.57	217.05	153.94	-426.55	10.49	39.91	-459.73	10.13	43.61	-611.87	-13.57	27.51	-615.37	-2.23	68.49	-637.75	87.92	1062.64	0.00	0.00	0.00	-692.80	30.67	1465.49	-691.89	146.26	1467.82	-851.47	37.32	1437.15	-854.03	145.27	1432.58	710.79	-299.11	79.09	1312.13	-298.45	76.87	738.78
6.29000	-1128.94	168.41	19.08	-1154.18	156.16	28.25	-1255.05	213.78	137.04	-1209.06	216.61	161.21	-427.24	10.32	36.27	-458.68	10.99	42.06	-611.56	-12.96	27.62	-613.78	-2.01	68.32	-622.93	84.78	1064.78	0.00	0.00	0.00	-678.66	28.18	1467.29	-678.22	143.59	1469.75	-838.01	34.90	1439.35	-840.75	141.57	1434.85	711.65	-299.23	79.14	1312.24	-298.55	76.78	738.82
6.30000	-1127.70	169.57	16.52	-1149.93	155.11	29.15	-1240.60	213.29	148.98	-1193.96	216.01	168.67	-426.19	11.11	34.27	-458.23	11.02	40.65	-611.28	-12.89	27.86	-612.94	-1.66	68.19	-607.32	81.26	1067.32	0.00	0.00	0.00	-665.35	25.67	1469.26	-664.75	140.99	1471.86	-824.17	32.11	1441.64	-827.25	138.33	1437.37	711.38	-299.15	79.12	1312.11	-298.33	76.80	738.73
6.31000	-1121.36	170.14	15.53	-1141.02	156.88	31.82	-1226.80	211.25	161.31	-1178.25	215.67	177.48	-425.64	10.99	32.86	-457.99	11.21	39.87	-610.96	-12.99	28.13	-612.48	-1.28	68.31	-593.53	78.60	1070.08	0.00	0.00	0.00	-651.65	23.30	1471.20	-651.29	138.68	1473.98	-810.49	29.41	1444.11	-814.03	134.97	1440.14	711.18	-299.52	79.03	1312.05	-298.34	76.76	738.73
6.32000	-1115.18	172.72	13.78	-1129.66	159.51	36.02	-1211.91	209.22	174.07	-1160.94	215.06	187.00	-423.10	11.15	32.56	-457.81	11.58	39.42	-610.82	-12.88	28.20	-611.96	-1.32	68.44	-579.65	75.74	1073.17	0.00	0.00	0.00	-637.99	21.24	1473.19	-637.91	136.42	1476.08	-797.00	27.06	1446.80	-800.92	132.00	1442.96	711.24	-299.11	79.14	1312.22	-298.48	76.82	738.85
6.33000	-1106.37	175.48	12.94	-1117.52	163.76	40.63	-1194.71	206.57	186.92	-1141.95	212.75	196.38	-423.74	11.52	31.61	-457.85	11.46	38.88	-610.64	-12.90	28.30	-611.59	-1.30	68.45	-565.57	73.26	1076.45	0.00	0.00	0.00	-623.98	19.61	1475.11	-624.68	134.30	1478.16	-783.00	23.93	1449.44	-787.78	129.50	1445.80	711.93	-299.07	79.35	1311.97	-298.14	76.73	738.83
6.34000	-1092.53	175.89	18.34	-1101.91	164.06	47.82	-1173.29	205.15	198.54	-1119.91	211.37	205.83	-424.61	11.56	30.96	-457.67	11.56	38.82	-610.51	-12.82	28.30	-611.25	-1.23	68.32	-551.92	71.15	1079.83	0.00	0.00	0.00	-610.59	17.68	1476.97	-614.34	131.74	1479.88	-770.06	22.08	1452.32	-774.76	127.03	1448.72	711.74	-299.07	79.25	1312.46	-298.48	76.83	738.81
6.35000	-1072.98	175.87	24.90	-1079.06	163.86	55.41	-1151.55	202.07	206.78	-1097.45	208.86	213.55	-422.67	11.50	30.87	-457.62	11.85	38.74	-610.26	-13.40	28.71	-611.13	-0.85	68.07	-540.52	69.44	1083.20	0.00	0.00	0.00	-597.31	16.08	1478.95	-601.16	129.92	1481.80	-756.94	20.12	1455.19	-761.92	124.73	1451.79	711.49	-299.09	79.15	1312.43	-299.00	76.80	738.75
6.36000	-1048.88	174.80	30.66	-1054.85	163.29	61.88	-1127.08	200.07	213.81	-1073.10	206.91	220.57	-426.49	11.42	29.72	-457.39	11.69	38.75	-610.54	-12.62	28.31	-610.70	-1.21	68.16	-527.92	67.49	1086.57	0.00	0.00	0.00	-583.86	14.59	1480.88	-588.69	128.64	1483.82	-743.73	18.36	1458.11	-749.20	122.51	1454.87	711.19	-299.37	79.07	1312.37	-298.76	76.71	738.74
6.37000	-1020.03	174.37	36.02	-1029.61	162.70	66.80	-1101.04	198.67	219.12	-1047.05	204.44	225.90	-425.52	11.16	29.60	-457.40	11.78	38.63	-610.74	-12.25	28.11	-610.38	-1.28	68.12	-515.67	66.15	1089.88	0.00	0.00	0.00	-569.87	13.41	1482.90	-573.44	127.95	1486.29	-730.72	16.54	1461.16	-736.50	120.84	1457.94	711.28	-299.36	78.98	1311.81	-298.32	76.76	738.74
6.38000	-989.11	175.20	40.76	-997.05	162.74	71.50	-1073.74	197.02	222.66	-1019.98	201.82	229.94	-423.69	11.50	30.12	-457.45	11.70	38.47	-610.52	-12.66	28.35	-610.30	-0.92	67.99	-503.75	65.59	1093.01	0.00	0.00	0.00	-556.37	12.40	1484.87	-559.96	126.90	1488.54	-717.64	15.25	1464.27	-723.85	119.17	1461.20	711.59	-299.47	79.16	1312.19	-298.26	76.89	738.73
6.39000	-955.30	175.93	44.51	-967.34	163.33	73.78	-1044.76	195.58	224.77	-991.91	199.04	232.41	-425.34	12.49	29.61	-457.67	11.52	38.22	-610.70	-12.26	28.13	-609.95	-1.29	68.20	-491.35	65.21	1095.97	0.00	0.00	0.00	-543.97	11.41	1487.06	-546.95	125.97	1490.71	-704.20	13.32	1467.41	-711.12	117.84	1464.41	711.46	-299.32	79.10	1312.21	-298.49	76.84	738.84
6.40000	-920.18	177.82	46.78	-931.65	163.60	75.89	-1016.09	192.72	224.44	-963.24	196.47	233.42	-424.57	12.28	29.77	-457.74	11.78	38.17	-610.32	-13.06	28.61	-609.94	-1.13	68.19	-478.17	64.95	1098.83	0.00	0.00	0.00	-530.68	10.41	1489.28	-534.24	124.94	1492.97	-690.97	11.54	1470.61	-698.53	116.34	1467.70	711.63	-299.37	79.00	1312.14	-298.79	76.77	738.82
6.41000	-886.37	178.16	46.29	-894.29	164.77	77.12	-985.77	189.89	222.28	-933.18	194.20	232.80	-424.40	11.85	29.64	-457.78	11.98	38.27	-610.44	-12.56	28.28	-609.91	-0.91	68.25	-467.15	64.72	1101.45	0.00	0.00	0.00	-516.85	9.55	1491.44	-521.54	124.22	1495.22	-678.43	11.15	1473.73	-685.61	115.73	1470.90	711.25	-299.28	79.03	1312.34	-298.67	76.65	738.78
6.42000	-845.37	178.68	47.88	-859.38	163.90	76.52	-954.99	187.58	218.39	-902.62	192.17	230.71	-426.34	12.04	29.20	-457.84	12.12	38.29	-610.39	-12.53	28.29	-609.90	-0.77	68.35	-453.94	64.53	1103.98	0.00	0.00	0.00	-505.08	9.14	1493.58	-511.06	122.96	1496.99	-665.85	10.66	1476.80	-672.96	114.86	1473.95	711.24	-299.51	78.91	1312.36	-298.55	76.75	738.77
6.43000	-805.81	179.23	48.22	-819.32	163.99	75.94	-922.68	185.93	212.75	-870.78	190.69	227.24	-422.56	12.07	30.14	-457.95	12.10	38.00	-610.17	-12.79	28.48	-609.82	-0.70	68.55	-442.14	64.68	1106.32	0.00	0.00	0.00	-492.24	8.77	1495.67	-500.12	122.13	1498.98	-653.05	10.18	1479.53	-660.45	113.91	1476.83	711.16	-299.33	78.96	1312.27	-298.98	76.67	738.73
6.44000	-764.97	178.82	47.95	-781.74	162.97	73.91	-889.74	183.70	205.20	-838.42	189.17	222.38	-422.73	12.41	29.98	-457.90	12.48	37.84	-610.19	-12.59	28.43	-609.82	-0.50	68.78	-429.66	65.36	1108.63	0.00	0.00	0.00	-478.55	8.24	1497.57	-484.18	122.63	1501.25	-640.37	9.88	1482.12	-647.72	113.55	1479.38	711.72	-299.09	79.20	1312.44	-298.53	76.96	738.72
6.45000	-711.66	184.10	50.26	-738.86	162.01	72.44	-854.93	183.37	196.90	-805.12	187.97	216.27	-424.50	13.07	29.56	-457.94	12.20	37.67	-610.21	-12.56	28.45	-609.81	-0.17	68.99	-417.50	65.52	1110.70	0.00	0.00	0.00	-466.70	7.81	1499.32	-470.78	122.36	1503.04	-627.76	9.27	1484.33	-635.03	113.08	1481.59	711.58	-299.27	79.00	1312.43	-298.63	76.90	738.76
6.46000	-666.16	191.41	52.88	-703.75	161.04	67.16	-820.85	180.82	186.07	-771.47	186.04	208.47	-422.41	12.27	29.83	-457.90	12.18	37.59	-610.06	-12.40	28.51	-609.55	-0.34	69.46	-404.95	65.50	1112.69	0.00	0.00	0.00	-453.28	7.38	1500.87	-458.20	122.13	1504.45	-614.98	8.87	1486.42	-622.22	113.06	1483.47	711.78	-299.33	79.15	1312.49	-298.90	76.68	738.74
6.47000	-618.40	187.56	49.04	-654.98	160.91	65.60	-784.48	180.34	175.03	-736.66	185.73	200.33	-422.67	13.03	30.07	-457.97	11.82	37.48	-609.97	-12.22	28.63	-609.51	-0.03	69.75	-393.58	65.44	1114.38	0.00	0.00	0.00	-440.22	7.28	1502.10	-445.55	121.91	1505.57	-602.47	8.95	1488.19	-609.88	112.19	1485.13	711.72	-299.46	79.17	1312.05	-298.67	76.56	738.77
6.48000	-589.20	175.01	41.01	-610.30	159.69	63.16	-748.00	178.98	162.46	-701.56	184.01	190.59	-423.90	12.13	30.14	-457.77	11.28	37.73	-609.92	-12.04	28.63	-609.50	0.40	70.00	-382.02	65.41	1115.87	0.00	0.00	0.00	-427.97	7.00	1503.08	-432.92	121.65	1506.38	-589.73	8.37	1489.60	-597.54	111.67	1486.45	711.44	-299.44	78.96	1312.19	-298.87	76.56	738.80
6.49000	-542.95	172.50	38.45	-564.42	157.66	61.13	-709.70	178.63	149.47	-664.82	184.26	181.08	-422.02	12.57	30.68	-457.72	11.46	37.95	-609.86	-11.70	28.66	-609.43	0.81	70.17	-371.58	65.15	1117.06	0.00	0.00	0.00	-415.02	6.86	1503.74	-420.35	121.43	1506.86	-576.83	7.68	1490.71	-584.98	111.52	1487.46	710.66	-299.15	78.88	1311.98	-298.55	76.53	738.84
6.50000	-496.65	171.65	37.04	-521.32	156.85	57.96	-670.44	177.93	135.79	-627.56	183.94	170.77	-423.86	12.59	30.93	-457.84	11.53	38.26	-609.51	-12.01	29.12	-609.02	0.60	70.66	-359.37	65.51	1118.01	0.00	0.00	0.00	-402.77	6.69	1504.02	-407.82	121.10	1506.99	-564.33	7.56	1491.61	-572.40	111.36	1488.17	711.72	-299.35	79.09	1312.29	-298.54	76.63	738.82
6.51000	-449.21	171.75	36.67	-474.78	156.54	56.21	-630.34	176.20	121.44	-589.58	183.31	160.03	-426.05	11.93	30.89	-457.56	11.34	38.09	-609.30	-11.86	29.30	-608.82	0.81	70.96	-348.20	65.24	1118.60	0.00	0.00	0.00	-390.47	6.59	1504.06	-395.34	120.96	1506.75	-551.79	7.25	1492.19	-559.89	111.02	1488.50	711.49	-299.56	79.10	1312.53	-298.80	76.82	738.84
6.52000	-401.59	171.61	36.91	-428.81	156.86	54.09	-588.88	174.98	107.27	-550.79	182.74	149.01	-424.46	11.52	31.71	-456.80	10.13	38.03	-609.19	-11.47	29.50	-608.58	1.00	71.34	-336.15	64.93	1118.95	0.00	0.00	0.00	-377.92	6.33	1503.73	-382.87	120.87	1506.16	-539.69	7.43	1492.39	-547.32	110.97	1488.56	711.50	-299.58	79.01	1312.45	-298.71	76.82	738.84
6.53000	-352.40	171.21	38.74	-381.45	157.37	53.71	-546.40	174.87	93.71	-510.84	182.52	138.18	-424.25	10.87	32.00	-454.60	5.57	39.75	-609.16	-10.87	29.58	-608.40	1.31	71.65	-325.24	64.77	1118.88	0.00	0.00	0.00	-365.61	6.39	1503.12	-370.54	120.68	1505.29	-527.22	6.93	1492.36	-535.11	110.55	1488.19	710.87	-299.42	78.96	1312.54	-298.57	76.96	738.85
6.54000	-305.07	172.15	40.95	-335.71	157.34	53.75	-502.89	174.84	80.57	-471.17	181.56	127.36	-423.66	8.66	33.81	-452.54	4.12	40.83	-608.82	-11.05	30.18	-608.12	1.57	72.20	-313.98	64.32	1118.36	0.00	0.00	0.00	-353.70	6.34	1502.22	-358.22	120.51	1504.15	-514.87	6.75	1491.87	-522.89	110.18	1487.53	710.79	-299.14	79.05	1312.38	-298.84	76.76	738.83
6.55000	-258.36	171.00	44.22	-289.06	157.86	55.50	-458.33	175.94	68.67	-430.63	181.16	117.30	-422.54	7.70	33.73	-452.83	4.62	40.48	-608.70	-10.41	30.47	-607.79	1.78	72.70	-302.39	64.17	1117.66	0.00	0.00	0.00	-341.97	6.15	1501.02	-346.01	120.21	1502.75	-502.73	7.04	1491.09	-510.64	110.01	1486.49	712.06	-299.09	79.21	1311.74	-299.08	76.52	738.79
6.56000	-210.79	171.84	50.71	-241.60	157.86	58.89	-413.61	176.53	57.82	-389.21	181.08	108.41	-422.97	7.38	32.75	-455.56	5.47	39.49	-608.43	-10.40	31.04	-607.48	2.13	73.25	-290.57	63.93	1116.64	0.00	0.00	0.00	-329.05	6.33	1499.63	-333.84	120.28	1501.04	-490.47	6.53	1489.88	-498.61	109.56	1485.19	711.74	-298.96	79.02	1312.30	-298.57	76.62	738.75
6.57000	-166.56	171.47	56.80	-196.39	157.14	63.04	-367.42	179.06	49.12	-347.20	182.35	101.17	-426.07	7.49	31.09	-458.10	10.16	37.96	-608.27	-9.64	31.43	-607.13	2.50	73.84	-279.71	63.49	1115.18	0.00	0.00	0.00	-316.06	6.41	1497.94	-321.80	120.13	1499.14	-478.03	5.91	1488.41	-486.30	109.75	1483.47	711.57	-299.20	79.07	1312.04	-298.69	76.65	738.73
6.58000	-120.59	170.49	64.90	-153.78	157.22	68.18	-322.07	180.74	41.99	-305.65	184.16	95.78	-424.21	9.92	29.92	-458.94	10.77	37.31	-608.13	-9.26	31.88	-606.71	2.62	74.61	-268.00	63.14	1113.38	0.00	0.00	0.00	-303.24	6.58	1495.94	-309.69	119.98	1497.01	-466.06	6.84	1486.67	-474.23	109.50	1481.55	711.04	-299.34	79.02	1311.69	-298.69	76.75	738.79
6.59000	-78.29	169.75	73.36	-109.26	156.87	75.18	-277.94	182.91	37.22	-264.97	185.30	92.03	-425.84	10.01	29.41	-458.75	10.80	37.25	-607.99	-8.71	32.38	-606.24	2.80	75.40	-256.50	62.75	1111.40	0.00	0.00	0.00	-291.79	6.80	1493.80	-297.40	120.09	1494.60	-453.70	6.86	1484.58	-462.16	109.17	1479.34	711.80	-299.14	79.17	1312.37	-298.48	76.88	738.79
6.60000	-36.32	168.75	83.68	-68.64	156.17	82.98	-234.82	184.93	34.43	-225.64	187.10	90.29	-424.13	9.37	29.50	-458.30	10.31	37.29	-607.89	-8.32	33.07	-605.97	3.45	75.97	-245.42	62.11	1109.03	0.00	0.00	0.00	-279.80	6.91	1491.37	-285.04	120.26	1492.03	-441.19	6.62	1482.18	-449.96	109.09	1476.84	712.25	-299.49	79.14	1312.43	-298.61	76.77	738.80
6.61000	4.31	167.85	94.99	-31.09	155.47	91.77	-193.99	187.12	33.64	-188.29	188.07	89.97	-424.62	9.76	29.19	-458.09	10.19	37.09	-607.55	-8.05	33.72	-605.31	3.40	77.01	-234.12	61.55	1106.48	0.00	0.00	0.00	-267.04	7.29	1488.63	-272.76	120.55	1489.27	-428.85	6.88	1479.61	-437.76	109.06	1474.10	711.83	-299.22	78.99	1312.62	-298.66	76.80	738.79
6.62000	38.55	166.96	105.55	3.41	154.95	100.54	-155.74	187.66	33.80	-152.86	188.90	90.83	-422.84	9.95	29.61	-457.75	10.12	36.97	-607.20	-7.90	34.61	-604.82	3.78	77.89	-221.30	61.36	1103.74	0.00	0.00	0.00	-255.20	7.72	1485.82	-260.56	120.65	1486.37	-416.84	7.49	1476.89	-425.64	108.86	1471.34	711.07	-299.06	79.14	1312.05	-298.59	76.70	738.78
6.63000	69.10	166.03	114.76	40.51	154.83	110.52	-118.97	188.96	35.63	-118.92	189.47	92.67	-423.89	9.23	29.13	-457.56	10.24	36.89	-607.09	-7.18	35.42	-603.97	3.68	79.22	-209.25	61.13	1100.77	0.00	0.00	0.00	-242.80	8.12	1482.80	-248.39	120.83	1483.39	-404.48	7.33	1473.86	-413.26	109.37	1468.42	711.58	-299.22	79.11	1312.13	-298.49	76.74	738.71
6.64000	100.04	164.19	125.13	69.16	154.11	118.77	-84.75	189.09	37.75	-87.10	189.72	95.04	-421.63	9.16	29.57	-457.41	9.92	36.78	-606.41	-7.26	36.85	-603.15	3.93	80.57	-197.28	60.99	1097.82	0.00	0.00	0.00	-231.14	8.63	1479.76	-236.04	121.21	1480.33	-391.96	7.40	1470.93	-401.09	109.31	1465.58	711.36	-299.33	78.93	1312.29	-297.82	77.05	738.78
6.65000	128.33	163.36	134.01	97.29	152.93	125.72	-52.70	188.97	40.05	-57.31	189.45	97.28	-424.82	9.08	28.57	-457.20	9.71	36.75	-606.13	-6.77	38.17	-602.20	4.19	82.05	-183.92	60.69	1094.95	0.00	0.00	0.00	-218.66	9.12	1476.62	-223.64	121.78	1477.29	-379.49	7.45	1468.02	-388.70	109.77	1462.72	711.95	-299.37	79.15	1312.06	-298.30	76.80	738.77
6.66000	154.25	162.21	141.96	123.67	152.05	132.98	-23.39	187.71	41.66	-30.10	188.95	99.23	-423.44	8.86	28.46	-457.02	9.45	36.55	-605.58	-6.57	39.76	-601.21	4.57	83.60	-170.75	60.79	1092.13	0.00	0.00	0.00	-205.92	9.77	1473.57	-212.62	121.69	1474.01	-367.18	8.24	1465.17	-376.24	110.55	1459.93	711.44	-299.04	79.14	1312.23	-298.39	76.82	738.71
6.67000	178.23	160.61	148.65	147.77	151.26	138.40	3.73	187.42	43.31	-4.92	188.90	100.94	-422.07	8.78	29.01	-456.68	9.38	36.67	-604.96	-6.63	41.59	-600.05	4.66	85.44	-158.05	61.20	1089.43	0.00	0.00	0.00	-192.89	10.39	1470.48	-200.87	122.04	1471.03	-354.71	8.77	1462.36	-363.84	111.09	1457.18	711.36	-298.83	79.05	1312.01	-298.70	76.67	738.77
6.68000	200.25	159.86	153.11	169.82	150.20	142.40	28.58	186.92	44.32	18.19	188.47	101.88	-422.97	8.25	28.70	-456.37	8.71	36.51	-604.47	-6.44	43.51	-598.74	4.58	87.49	-145.03	61.04	1086.96	0.00	0.00	0.00	-180.42	11.13	1467.63	-188.46	122.79	1468.24	-342.36	9.56	1459.64	-351.42	111.50	1454.56	711.66	-298.97	79.09	1312.03	-298.82	76.65	738.75
6.69000	220.49	158.00	155.71	189.88	148.74	145.04	50.35	185.23	44.31	38.82	187.81	102.18	-421.34	8.23	28.50	-443.54	9.55	41.03	-603.64	-6.77	45.81	-597.34	4.50	89.66	-131.58	61.90	1084.77	0.00	0.00	0.00	-168.13	11.87	1465.09	-176.25	123.51	1465.67	-329.85	10.77	1457.03	-338.84	112.16	1451.98	712.22	-298.79	79.32	1312.09	-298.38	76.78	738.81
6.70000	238.62	155.23	156.43	207.75	146.53	145.28	69.36	184.56	43.90	57.18	187.27	101.76	-423.08	8.30	27.63	-454.82	8.42	36.47	-602.90	-6.78	48.16	-595.75	4.17	92.17	-116.79	62.23	1082.82	0.00	0.00	0.00	-155.77	12.92	1462.72	-163.91	124.53	1463.39	-317.04	11.65	1454.47	-326.25	113.62	1449.45	711.92	-298.74	79.11	1311.97	-298.61	76.64	738.90
6.71000	254.45	152.23	155.18	223.48	143.61	144.23	85.51	183.05	42.35	72.98	186.17	100.24	-424.09	7.81	27.51	-446.83	9.09	39.86	-601.99	-7.02	51.05	-593.86	3.78	95.09	-103.13	62.72	1081.20	0.00	0.00	0.00	-142.58	14.08	1460.60	-150.50	125.52	1461.41	-304.14	12.72	1452.02	-313.54	114.32	1447.13	712.08	-298.75	79.30	1312.02	-298.27	76.82	738.86
6.72000	267.90	148.92	152.13	237.04	141.00	140.93	98.82	181.16	39.67	86.61	184.73	97.75	-422.64	7.68	27.65	-446.86	8.88	39.61	-601.07	-6.63	53.91	-591.60	3.26	98.36	-89.41	63.45	1079.83	0.00	0.00	0.00	-129.76	15.34	1458.82	-137.10	126.62	1459.70	-291.06	13.70	1449.63	-300.61	115.60	1444.85	711.41	-299.08	79.14	1312.14	-298.19	76.93	738.84
6.73000	279.49	146.23	146.90	248.63	137.86	136.13	109.68	178.76	35.94	98.19	182.68	94.30	-421.07	7.41	27.70	-448.38	8.33	38.89	-599.54	-6.99	57.39	-589.08	2.67	101.95	-75.11	64.52	1078.64	0.00	0.00	0.00	-117.23	16.55	1457.25	-122.68	128.27	1458.43	-278.12	14.96	1447.36	-287.32	117.31	1442.65	711.76	-299.02	79.18	1312.91	-298.42	77.22	738.86
6.74000	289.46	141.97	140.85	258.52	135.16	129.82	118.35	176.76	31.99	107.83	180.22	90.18	-423.83	7.52	27.17	-448.46	7.80	38.50	-598.00	-6.74	61.00	-586.24	2.21	105.83	-62.21	65.93	1077.53	0.00	0.00	0.00	-104.49	18.00	1456.01	-109.20	129.84	1457.25	-265.07	16.60	1445.21	-273.90	119.20	1440.50	711.54	-299.07	79.10	1312.16	-298.40	77.00	738.84
6.75000	297.86	138.32	132.93	266.59	132.08	122.03	124.56	174.95	29.52	115.96	177.97	85.91	-422.34	6.82	27.29	-449.19	7.07	37.98	-595.97	-7.27	65.31	-583.02	1.50	110.06	-46.35	67.45	1076.59	0.00	0.00	0.00	-90.82	19.50	1454.96	-95.91	131.50	1456.24	-251.80	18.19	1443.11	-260.46	121.02	1438.56	711.07	-299.19	78.90	1311.30	-298.41	76.65	738.83
6.76000	305.01	135.48	121.79	276.53	128.41	115.04	127.79	174.26	27.19	121.64	175.69	80.76	-419.57	7.14	28.13	-449.71	6.52	37.37	-593.70	-7.51	69.75	-579.23	0.31	114.75	-32.53	68.73	1075.96	0.00	0.00	0.00	-78.27	21.19	1454.15	-82.54	133.24	1455.41	-238.60	20.63	1441.22	-247.04	122.99	1436.62	711.77	-299.15	79.07	1311.83	-298.46	76.67	738.80
6.77000	311.73	132.21	108.11	283.12	124.19	103.25	130.11	172.58	26.63	127.47	172.61	76.63	-420.06	6.64	28.06	-451.56	5.90	35.68	-591.07	-7.66	74.49	-574.98	-0.87	119.60	-16.93	70.66	1075.35	0.00	0.00	0.00	-64.57	23.06	1453.62	-69.01	134.96	1454.78	-225.16	22.54	1439.45	-233.40	125.12	1434.80	711.17	-299.10	79.02	1311.86	-298.23	76.74	738.75
6.78000	325.20	128.42	94.22	288.84	118.86	88.73	132.44	171.84	27.22	133.89	170.01	75.85	-423.00	6.17	27.36	-451.05	5.25	34.83	-587.92	-7.82	79.64	-569.96	-2.65	124.94	-0.52	73.07	1075.09	0.00	0.00	0.00	-51.34	25.10	1453.40	-55.44	137.03	1454.49	-211.43	24.38	1437.93	-219.66	127.32	1433.19	711.82	-299.01	79.07	1312.53	-298.47	76.94	738.76
6.79000	329.59	124.18	81.11	294.93	115.50	77.96	134.27	170.69	27.14	139.97	167.69	74.91	-421.23	6.05	27.87	-449.60	5.04	34.39	-583.68	-8.41	85.55	-563.74	-5.07	130.96	14.96	74.58	1074.86	0.00	0.00	0.00	-37.37	27.18	1453.80	-41.76	139.14	1454.94	-197.64	26.80	1437.04	-205.65	129.52	1432.36	711.22	-299.15	79.07	1312.00	-298.54	76.73	738.86
6.80000	332.24	120.63	69.23	297.66	112.58	67.33	135.75	170.74	27.58	143.10	167.05	73.94	-421.48	6.62	28.27	-448.74	5.13	33.86	-578.11	-8.93	92.16	-555.87	-7.42	137.58	31.26	76.29	1074.99	0.00	0.00	0.00	-23.36	29.44	1454.93	-30.25	140.71	1455.93	-183.64	29.62	1437.03	-191.61	131.72	1432.33	712.53	-299.15	79.50	1312.23	-298.22	76.87	738.84
6.81000	336.43	118.21	58.94	300.64	109.80	59.73	136.69	170.72	27.51	148.06	165.70	74.06	-421.04	6.48	28.64	-447.63	5.50	33.14	-570.95	-9.22	99.53	-545.93	-9.65	144.62	47.56	78.35	1075.27	0.00	0.00	0.00	-8.71	31.63	1456.49	-15.74	142.74	1457.33	-169.40	31.81	1437.54	-177.35	134.09	1432.75	712.06	-299.30	79.36	1311.89	-298.34	76.97	738.82
6.82000	337.57	114.87	50.80	305.34	107.33	54.56	137.44	170.95	27.83	150.48	164.72	73.57	-423.52	6.15	28.63	-446.47	5.70	32.86	-561.56	-9.81	107.94	-533.20	-12.21	152.12	64.53	80.24	1075.82	0.00	0.00	0.00	4.67	33.92	1458.45	0.24	145.55	1459.23	-155.10	34.00	1438.28	-162.96	136.64	1433.32	711.10	-299.45	78.94	1311.79	-298.34	76.83	738.82
6.83000	339.22	112.78	47.07	304.77	105.34	49.94	137.92	170.41	28.10	153.33	163.37	73.80	-422.64	6.23	28.82	-443.63	6.12	33.51	-549.51	-11.45	117.43	-517.86	-14.72	159.32	80.68	82.34	1076.57	0.00	0.00	0.00	18.90	36.15	1460.66	14.90	148.01	1461.33	-140.94	36.84	1439.30	-148.52	138.64	1434.25	711.49	-299.07	79.07	1311.58	-298.21	76.74	738.85
6.84000	339.17	111.25	42.97	305.93	104.83	47.30	138.46	169.87	28.27	153.21	162.37	73.26	-419.49	5.37	28.54	-440.91	6.25	34.29	-535.62	-13.16	128.08	-500.43	-17.35	166.31	96.69	84.57	1077.34	0.00	0.00	0.00	33.10	38.62	1463.15	29.24	150.34	1463.69	-126.69	39.45	1440.57	-133.95	141.11	1435.40	711.04	-299.40	79.11	1312.08	-298.29	76.91	738.79
6.85000	339.97	111.51	41.06	305.27	103.92	44.37	138.76	169.43	28.34	153.41	162.27	72.70	-415.22	4.46	27.39	-434.70	7.10	37.31	-520.53	-15.58	140.77	-481.62	-20.83	174.90	112.73	86.65	1078.72	0.00	0.00	0.00	47.85	41.11	1465.66	43.50	152.53	1466.11	-112.38	42.13	1442.11	-119.55	143.47	1436.82	711.61	-299.52	79.30	1312.16	-298.32	76.98	738.74
6.86000	340.89	110.94	39.58	305.46	104.52	43.21	138.98	169.49	28.55	155.62	161.79	72.84	-408.58	1.36	25.94	-426.14	1.89	39.92	-503.84	-18.33	155.15	-461.57	-24.05	185.34	128.36	88.42	1080.40	0.00	0.00	0.00	61.37	43.18	1468.25	57.65	154.76	1468.55	-98.07	44.48	1443.74	-105.17	145.80	1438.43	711.52	-299.36	79.24	1312.18	-298.33	76.79	738.80
6.87000	339.94	110.89	38.01	305.63	103.97	42.34	139.16	169.24	28.52	154.35	161.67	72.56	-396.49	-1.80	25.85	-412.91	-1.17	46.11	-485.83	-20.46	169.92	-439.32	-26.83	197.03	142.22	90.28	1082.09	0.00	0.00	0.00	75.07	45.56	1470.79	71.82	156.96	1471.02	-84.17	47.25	1445.50	-90.83	148.15	1440.11	710.91	-299.26	79.05	1312.28	-298.31	76.88	738.83
6.88000	340.51	110.58	37.43	305.74	104.44	42.27	139.33	169.20	28.57	154.39	161.60	72.23	-379.88	-2.93	33.12	-394.86	-2.37	56.23	-464.49	-22.45	183.57	-415.63	-29.14	209.46	156.05	92.54	1083.94	0.00	0.00	0.00	89.31	47.82	1473.31	84.15	158.89	1473.35	-70.13	49.65	1447.36	-76.54	150.48	1441.93	711.65	-299.13	79.33	1312.08	-298.40	76.93	738.80
6.89000	340.07	110.65	36.62	305.85	104.31	41.65	139.46	169.44	28.74	156.11	161.72	72.62	-359.79	-0.76	43.54	-372.64	-0.61	67.29	-439.23	-24.00	195.81	-390.27	-30.36	221.09	169.65	93.76	1085.91	0.00	0.00	0.00	103.10	49.98	1475.84	98.02	160.95	1475.72	-56.26	52.82	1449.49	-62.37	152.89	1443.94	711.71	-299.37	79.08	1312.31	-298.31	76.91	738.80
6.90000	340.37	110.53	36.14	306.05	104.59	41.25	139.43	168.96	28.65	155.01	161.52	72.04	-333.07	1.85	53.26	-346.04	1.45	77.47	-411.05	-25.99	206.89	-362.90	-30.35	231.27	182.08	94.56	1087.84	0.00	0.00	0.00	116.27	52.05	1478.49	111.94	162.99	1478.12	-42.40	54.92	1451.87	-48.40	155.35	1446.11	711.73	-299.29	79.00	1312.04	-298.51	76.85	738.74
6.91000	340.53	110.41	35.79	306.31	104.28	41.02	139.60	169.58	29.03	155.85	161.54	72.06	-303.68	2.42	62.08	-317.45	2.28	86.88	-381.04	-27.73	216.74	-333.71	-29.86	239.92	195.33	94.76	1089.78	0.00	0.00	0.00	129.85	53.96	1481.26	125.47	165.00	1480.62	-28.69	57.08	1454.56	-34.69	157.25	1448.60	712.01	-299.48	79.25	1312.06	-298.29	76.80	738.76
6.92000	340.80	110.36	35.44	306.42	105.14	41.18	139.56	168.77	28.85	157.58	161.98	72.50	-274.25	2.31	70.09	-287.58	2.22	95.17	-350.72	-27.69	225.30	-303.28	-29.32	247.79	206.48	94.23	1091.88	0.00	0.00	0.00	143.72	55.96	1484.13	139.22	166.75	1483.28	-14.96	59.12	1457.61	-21.00	159.37	1451.39	711.52	-299.71	79.15	1312.39	-298.23	76.93	738.80
6.93000	339.97	110.46	34.83	306.69	105.29	41.49	139.58	168.44	29.00	157.75	161.76	72.47	-241.21	2.15	77.69	-255.87	1.86	102.25	-320.53	-26.02	232.48	-273.03	-28.19	255.29	218.44	94.32	1094.28	0.00	0.00	0.00	156.78	57.94	1487.22	153.00	168.44	1486.08	-1.48	60.79	1460.94	-7.42	160.91	1454.55	710.81	-299.31	79.07	1311.84	-298.56	76.61	738.79
6.94000	340.17	110.44	34.58	309.23	105.58	42.07	139.75	168.73	29.38	158.22	161.71	72.60	-206.33	0.42	84.25	-221.04	1.19	108.73	-289.58	-24.02	238.13	-242.53	-26.47	261.74	230.20	93.79	1096.78	0.00	0.00	0.00	170.44	59.48	1490.33	166.68	169.80	1488.98	11.89	62.67	1464.44	6.16	162.29	1457.92	711.12	-299.28	79.10	1311.96	-298.55	76.69	738.78
6.95000	340.04	110.47	34.32	307.19	105.89	41.42	139.88	168.61	29.58	158.07	161.61	72.71	-170.82	-0.89	89.51	-185.65	0.48	113.77	-257.74	-21.97	242.16	-211.42	-24.81	266.72	241.68	92.77	1099.45	0.00	0.00	0.00	183.92	61.05	1493.48	180.01	171.21	1491.92	25.15	64.22	1468.10	19.52	163.79	1461.39	711.23	-299.19	79.25	1312.02	-298.43	76.81	738.79
6.96000	340.69	110.48	34.37	307.34	105.55	41.29	140.02	168.22	29.66	158.29	161.73	73.09	-132.19	-1.95	94.17	-148.11	-0.27	118.22	-225.05	-19.63	244.26	-179.44	-22.94	270.17	254.57	91.68	1102.35	0.00	0.00	0.00	196.93	62.44	1496.67	193.42	172.56	1494.87	38.25	65.46	1471.79	32.82	165.41	1464.83	710.94	-299.47	78.88	1312.20	-298.46	76.93	738.75
6.97000	340.93	110.38	34.31	306.14	105.71	41.13	140.18	168.12	29.88	157.68	161.75	73.29	-94.54	-2.50	97.28	-110.08	-0.93	121.53	-191.40	-18.24	244.96	-146.69	-20.92	272.04	265.40	90.04	1105.15	0.00	0.00	0.00	209.91	63.71	1499.77	206.69	173.76	1497.78	51.05	66.76	1475.44	45.85	166.79	1468.24	711.63	-299.30	79.06	1312.58	-298.44	76.91	738.76
6.98000	341.13	110.62	34.10	307.24	105.45	41.19	140.40	168.09	30.11	159.00	161.49	73.86	-54.49	-3.68	100.13	-71.56	-1.45	123.83	-156.88	-16.69	243.97	-113.74	-19.07	272.60	277.33	88.93	1107.95	0.00	0.00	0.00	222.32	64.74	1502.77	219.49	174.96	1500.63	63.78	68.08	1478.90	58.60	167.65	1471.60	710.93	-299.26	78.97	1311.81	-298.47	76.61	738.82
6.99000	341.76	110.57	34.12	306.67	105.38	40.64	140.43	167.24	29.99	158.24	161.83	74.34	-13.41	-4.43	102.33	-31.52	-2.38	125.60	-122.03	-15.22	241.37	-80.62	-17.36	271.84	287.37	87.87	1110.70	0.00	0.00	0.00	235.71	65.80	1505.63	232.13	175.76	1503.45	76.46	69.39	1482.19	71.26	168.48	1474.88	711.11	-299.60	78.90	1311.88	-298.57	76.75	738.78
7.00000	341.18	110.70	33.68	307.77	105.80	40.76	140.62	167.45	30.37	159.12	161.48	75.07	31.23	-5.46	104.88	10.13	-3.43	126.89	-86.67	-14.17	237.39	-47.01	-15.93	269.79	297.51	86.83	1113.43	0.00	0.00	0.00	248.39	66.79	1508.36	244.32	176.63	1506.09	89.02	70.16	1485.27	83.76	169.57	1477.93	711.24	-299.29	79.01	1312.26	-298.70	76.67	738.71
7.01000	340.66	110.91	33.14	306.77	105.94	40.27	140.73	167.30	30.59	158.62	161.49	75.78	75.59	-6.69	106.54	53.89	-4.80	127.87	-50.59	-13.59	232.08	-12.36	-14.78	266.56	308.55	86.04	1116.18	0.00	0.00	0.00	260.86	67.56	1510.86	257.18	177.36	1508.56	101.54	71.25	1488.13	95.99	169.97	1480.82	711.42	-299.39	78.95	1312.59	-298.60	76.90	738.71
7.02000	340.73	110.78	32.92	307.73	105.66	39.86	140.93	167.39	30.82	157.71	161.57	76.54	120.99	-8.43	108.95	97.07	-5.98	128.19	-13.07	-13.16	225.58	22.69	-13.95	262.23	318.19	84.98	1118.74	0.00	0.00	0.00	272.48	68.36	1513.19	269.36	178.20	1510.95	113.74	71.90	1490.69	108.11	170.97	1483.46	711.83	-299.52	78.95	1312.25	-298.63	76.91	738.74
7.03000	342.60	111.24	32.87	307.40	106.13	39.65	141.06	167.69	30.87	160.09	160.99	77.89	166.54	-10.72	111.93	141.80	-7.26	128.54	25.18	-12.36	217.87	58.31	-13.75	256.97	329.58	84.39	1121.04	0.00	0.00	0.00	284.97	68.85	1515.30	281.71	178.83	1513.07	125.65	73.11	1493.08	120.21	171.59	1485.84	712.51	-299.76	79.06	1311.65	-298.66	76.65	738.81
7.04000	342.46	111.10	32.49	309.11	106.43	39.97	141.36	167.60	31.59	158.89	160.76	78.58	211.78	-11.53	112.97	186.24	-8.86	129.03	64.29	-12.14	209.50	95.21	-13.91	250.91	340.45	83.66	1123.25	0.00	0.00	0.00	296.83	69.38	1517.20	294.30	179.30	1514.96	137.61	73.95	1495.20	132.35	172.29	1487.96	711.88	-299.69	78.94	1311.65	-298.73	76.60	738.72
7.05000	342.24	111.16	32.21	308.98	106.96	40.57	141.70	167.02	32.48	159.39	160.29	79.78	258.31	-13.72	115.47	233.08	-10.70	130.15	105.21	-13.04	201.02	133.06	-14.41	244.26	350.20	83.41	1125.08	0.00	0.00	0.00	308.58	69.88	1518.77	305.96	179.80	1516.62	149.44	74.72	1497.05	144.47	172.98	1489.86	711.53	-299.93	78.77	1312.07	-298.68	76.74	738.74
7.06000	343.71	110.58	32.75	308.77	108.40	41.69	142.11	166.52	33.65	161.05	159.75	81.12	306.03	-16.03	118.97	280.42	-12.32	131.66	147.08	-14.61	192.39	171.37	-15.36	237.26	360.25	82.91	1126.67	0.00	0.00	0.00	320.47	70.22	1520.14	317.82	180.15	1518.03	161.14	75.49	1498.62	156.38	173.38	1491.53	711.91	-299.62	78.87	1311.94	-298.36	76.89	738.79
7.07000	346.68	110.73	34.75	310.53	108.60	41.85	142.50	166.27	34.94	160.55	159.67	82.00	355.55	-18.42	123.21	328.86	-13.74	133.77	189.66	-16.38	183.68	210.66	-16.72	230.10	371.21	82.66	1127.90	0.00	0.00	0.00	332.24	70.57	1521.22	329.46	180.66	1519.12	172.74	75.67	1499.87	168.23	174.17	1492.91	711.12	-299.81	78.66	1311.85	-298.62	76.45	738.79
7.08000	342.74	112.29	33.61	311.63	108.76	41.46	142.89	165.44	36.05	162.81	159.61	83.62	404.31	-19.30	128.22	377.42	-15.12	136.71	233.66	-18.12	174.95	251.39	-18.16	222.97	382.03	82.75	1128.75	0.00	0.00	0.00	344.08	70.95	1522.02	341.36	180.99	1519.96	184.25	76.22	1500.90	179.95	174.79	1493.97	710.86	-299.87	78.65	1312.11	-298.62	76.62	738.73
7.09000	349.00	113.14	35.12	310.83	109.14	40.68	143.34	164.94	37.25	162.98	159.24	84.58	452.24	-21.00	134.08	424.78	-16.96	140.48	278.44	-19.58	166.36	292.22	-20.34	216.28	392.08	82.50	1129.46	0.00	0.00	0.00	355.68	71.19	1522.56	353.10	181.33	1520.52	195.63	77.30	1501.66	191.52	175.11	1494.79	711.24	-299.90	78.72	1312.57	-298.86	76.64	738.81
7.10000	348.30	113.77	34.40	311.46	107.23	40.47	143.88	164.53	38.72	163.89	158.80	85.35	500.12	-23.53	141.13	473.20	-18.80	145.70	323.24	-21.28	158.67	333.28	-22.73	210.26	402.41	82.89	1129.67	0.00	0.00	0.00	367.44	71.48	1522.82	364.63	181.56	1520.82	207.11	77.43	1502.12	203.00	175.48	1495.36	711.15	-299.73	78.79	1312.46	-298.88	76.63	738.82
7.11000	345.07	111.39	31.87	312.02	107.23	40.43	144.41	164.22	40.29	164.80	158.51	86.53	544.71	-25.66	148.91	522.07	-20.60	152.18	368.87	-23.91	152.35	375.16	-25.90	205.18	413.51	83.19	1129.64	0.00	0.00	0.00	378.46	71.76	1522.82	375.83	181.59	1520.81	218.64	78.00	1502.33	214.38	175.55	1495.56	711.51	-299.84	78.83	1312.48	-298.84	76.67	738.81
7.12000	344.05	111.43	31.25	312.44	107.00	40.58	144.94	163.36	41.65	165.32	157.58	87.27	590.87	-27.11	157.64	562.61	-22.77	155.53	414.00	-27.31	147.43	416.25	-29.16	200.77	423.26	83.31	1129.25	0.00	0.00	0.00	389.69	71.89	1522.54	386.96	181.75	1520.50	230.12	78.37	1502.22	225.57	175.52	1495.43	711.63	-299.77	78.69	1312.57	-298.51	76.67	738.82
7.13000	344.63	111.22	31.14	310.60	106.78	39.83	143.21	162.85	42.62	166.80	156.90	88.52	632.64	-29.18	166.67	605.53	-24.98	162.17	457.84	-31.13	143.64	456.44	-32.34	196.92	434.43	83.62	1128.56	0.00	0.00	0.00	401.51	71.99	1521.91	398.18	181.88	1519.83	241.56	78.66	1501.77	236.76	175.65	1494.93	711.52	-299.71	78.77	1312.33	-298.65	76.66	738.84
7.14000	344.44	111.23	30.83	310.78	106.34	40.33	142.69	162.19	44.10	167.24	156.09	88.97	674.03	-31.43	176.22	647.37	-27.64	169.84	501.16	-35.86	141.20	495.96	-35.97	193.89	445.29	84.17	1127.53	0.00	0.00	0.00	412.25	72.26	1521.01	410.91	182.00	1518.66	252.77	78.75	1500.93	247.82	175.72	1493.98	712.48	-299.78	78.90	1312.02	-298.97	76.60	738.81
7.15000	344.29	111.22	30.47	310.93	106.57	40.05	144.25	161.75	45.65	166.70	155.26	89.52	713.86	-33.38	186.40	686.69	-30.13	177.73	542.71	-40.30	139.47	534.19	-38.99	191.28	455.50	84.65	1126.08	0.00	0.00	0.00	423.51	72.49	1519.67	422.48	181.99	1517.19	263.98	78.46	1499.64	258.83	175.16	1492.69	712.38	-300.01	78.83	1311.87	-299.27	76.44	738.87
7.16000	344.50	111.05	30.53	310.35	105.84	40.03	144.26	160.81	46.76	167.54	154.46	90.19	750.74	-35.37	196.24	724.09	-32.75	185.87	582.48	-44.48	138.57	570.61	-41.76	189.22	466.25	84.98	1124.29	0.00	0.00	0.00	434.57	72.45	1517.98	433.52	181.76	1515.41	275.16	77.84	1498.00	269.85	174.48	1491.04	711.85	-300.25	78.82	1312.28	-299.18	76.59	738.84
7.17000	344.69	110.93	30.52	311.20	105.49	39.82	144.66	159.68	47.68	166.06	153.58	90.32	786.56	-37.79	205.97	759.24	-35.52	194.16	620.69	-48.78	138.60	605.55	-44.57	187.84	478.05	85.51	1122.13	0.00	0.00	0.00	444.62	72.42	1515.95	444.46	181.49	1513.28	286.14	77.71	1496.04	280.80	174.13	1488.97	712.31	-299.79	78.83	1311.88	-298.73	76.59	738.85
7.18000	344.14	111.23	30.07	312.31	105.61	40.09	145.43	159.28	48.69	168.55	153.30	91.24	819.63	-39.60	215.52	791.99	-38.47	202.28	656.95	-52.61	139.24	638.91	-47.42	187.33	488.99	86.40	1119.75	0.00	0.00	0.00	456.07	72.02	1513.44	455.22	180.85	1510.87	297.08	76.93	1493.60	291.74	173.32	1486.62	713.11	-299.45	79.04	1312.25	-298.84	76.67	738.82
7.19000	344.60	111.03	30.23	311.24	105.13	39.61	144.57	158.97	48.87	167.78	152.72	91.23	851.70	-41.30	224.66	822.24	-40.54	209.69	690.38	-55.46	140.14	669.78	-49.95	187.44	499.44	86.78	1117.03	0.00	0.00	0.00	467.41	71.78	1510.64	465.94	180.29	1508.21	308.07	76.28	1490.89	302.58	172.32	1484.06	712.24	-299.54	78.91	1312.12	-298.65	76.74	738.77
7.20000	345.17	111.04	30.42	311.36	105.48	39.57	145.97	158.79	49.54	167.48	152.68	91.44	880.81	-43.58	233.88	850.39	-42.17	216.40	721.28	-58.03	141.49	698.20	-52.22	188.05	508.78	87.25	1113.97	0.00	0.00	0.00	477.76	71.12	1507.63	476.62	179.52	1505.39	318.99	75.42	1487.84	313.37	171.35	1481.28	711.08	-299.70	78.59	1312.29	-298.67	76.67	738.78
7.21000	344.43	111.09	30.16	310.54	105.47	39.22	145.64	158.68	49.83	169.57	152.72	92.13	901.09	-46.38	237.40	876.09	-43.91	222.45	749.71	-59.59	142.83	724.35	-54.08	188.85	519.09	87.39	1110.91	0.00	0.00	0.00	488.97	70.45	1504.42	487.28	178.77	1502.47	329.99	74.12	1484.65	324.10	170.15	1478.31	711.13	-299.50	78.65	1312.21	-298.55	76.71	738.80
7.22000	344.50	111.11	30.14	311.23	106.08	39.61	144.47	158.83	50.10	170.66	153.06	92.77	923.28	-47.97	242.92	899.57	-45.25	227.44	775.48	-60.80	144.16	748.25	-55.27	189.51	528.87	87.47	1107.73	0.00	0.00	0.00	500.04	69.53	1501.14	497.91	177.93	1499.50	341.10	73.00	1481.28	334.85	169.27	1475.29	711.73	-299.13	78.65	1312.29	-298.63	76.71	738.77
7.23000	344.81	110.95	30.19	312.75	106.06	39.90	146.01	158.74	51.00	169.44	153.38	92.82	943.45	-49.39	247.40	920.39	-46.13	231.13	798.04	-61.43	144.97	769.88	-56.09	189.83	540.14	87.46	1104.68	0.00	0.00	0.00	511.29	68.64	1497.78	508.59	176.94	1496.48	352.21	71.88	1477.85	345.58	167.89	1472.19	711.12	-299.24	78.44	1311.76	-298.50	76.58	738.79
7.24000	345.28	111.07	30.21	312.05	105.85	39.67	145.95	158.59	51.68	169.24	153.35	93.19	961.99	-50.02	249.83	938.84	-46.84	233.30	817.96	-61.46	145.03	789.02	-56.37	189.50	551.43	87.78	1101.66	0.00	0.00	0.00	522.55	67.55	1494.42	519.34	175.63	1493.54	363.41	70.78	1474.36	356.32	166.34	1469.00	710.95	-299.12	78.38	1312.19	-298.64	76.75	738.76
7.25000	345.54	111.08	30.04	311.83	105.57	39.40	146.94	158.26	52.59	169.49	153.40	93.75	978.59	-50.81	250.57	955.41	-47.59	233.95	835.51	-61.64	144.44	805.86	-56.32	188.45	562.44	87.35	1098.67	0.00	0.00	0.00	533.75	66.24	1491.17	528.82	174.04	1490.82	374.78	68.62	1470.74	367.15	164.79	1465.80	711.52	-298.95	78.69	1312.39	-298.76	76.83	738.80
7.26000	345.41	111.09	29.93	311.60	106.08	39.18	149.52	158.32	53.98	171.92	153.78	95.32	993.36	-52.05	249.64	970.18	-47.94	232.91	850.69	-61.03	142.63	820.55	-56.20	186.74	572.74	87.12	1095.85	0.00	0.00	0.00	544.87	65.02	1488.15	539.40	172.74	1488.14	386.24	66.93	1467.36	378.15	162.79	1462.71	712.36	-298.89	78.98	1311.76	-298.87	76.59	738.81
7.27000	344.43	111.22	29.39	311.46	105.80	38.94	150.06	158.29	55.18	171.25	153.58	95.75	1006.51	-52.38	246.99	983.07	-48.68	230.70	863.60	-60.13	140.04	833.34	-55.74	184.33	584.78	86.80	1093.12	0.00	0.00	0.00	556.48	63.45	1485.33	550.85	171.21	1485.61	397.70	64.54	1464.15	389.35	160.91	1459.72	711.91	-299.14	78.59	1311.92	-299.16	76.57	738.79
7.28000	344.46	111.34	29.24	311.00	106.24	38.91	150.64	158.12	56.72	173.35	153.83	97.41	1018.09	-52.06	243.30	994.63	-48.92	226.88	874.40	-59.58	136.94	844.42	-55.10	181.37	596.20	86.37	1090.56	0.00	0.00	0.00	568.16	61.92	1482.92	563.63	169.81	1483.24	409.42	62.59	1461.25	400.79	158.74	1457.03	711.63	-298.99	78.41	1312.08	-298.96	76.54	738.79
7.29000	344.32	111.50	28.87	312.25	105.66	39.02	151.48	158.13	58.74	174.21	153.95	99.08	1028.38	-53.14	237.93	1004.71	-49.09	221.83	883.30	-59.38	133.44	853.77	-54.88	178.22	608.59	85.44	1088.15	0.00	0.00	0.00	579.68	60.11	1480.89	575.52	167.77	1481.40	421.24	60.33	1458.66	412.48	156.48	1454.62	711.83	-298.86	78.64	1312.34	-298.97	76.79	738.78
7.30000	344.23	111.28	28.73	312.15	105.95	38.94	152.50	158.49	61.25	176.61	154.19	101.37	1037.58	-54.04	231.35	1013.55	-49.49	215.96	890.58	-59.26	129.42	861.76	-54.91	174.85	620.51	84.93	1085.74	0.00	0.00	0.00	592.49	58.06	1479.30	587.22	165.63	1479.94	433.40	57.75	1456.44	424.40	154.01	1452.55	711.88	-299.19	78.68	1312.51	-298.57	77.04	738.76
7.31000	345.36	111.43	28.75	311.50	105.85	38.48	153.70	159.13	64.38	178.35	154.17	103.84	1045.07	-54.23	224.53	1021.07	-49.76	209.30	896.14	-59.11	125.10	868.36	-54.95	171.18	633.80	84.10	1083.67	0.00	0.00	0.00	604.88	55.88	1478.09	599.00	163.41	1478.90	445.74	55.06	1454.51	436.65	150.94	1450.83	711.58	-299.33	78.67	1312.50	-298.78	76.99	738.80
7.32000	344.60	111.31	28.34	312.28	105.86	38.71	153.82	158.74	67.19	180.33	153.94	106.75	1051.63	-55.22	216.83	1027.36	-49.65	202.10	900.43	-59.30	120.68	873.70	-55.00	167.36	647.52	83.24	1081.77	0.00	0.00	0.00	621.12	56.67	1477.05	611.05	160.98	1478.29	458.42	51.69	1452.95	449.02	147.67	1449.46	712.17	-299.28	78.80	1312.44	-298.56	76.91	738.82
7.33000	345.15	111.66	28.09	312.82	106.26	39.00	155.82	158.74	70.81	181.64	153.47	109.58	1058.56	-53.84	211.71	1032.56	-49.44	194.72	903.66	-59.44	116.17	878.22	-54.70	163.23	661.60	82.39	1080.22	0.00	0.00	0.00	633.71	51.79	1477.13	623.39	158.28	1478.19	471.42	48.47	1451.84	461.58	144.37	1448.49	711.43	-299.18	78.69	1312.19	-298.59	76.84	738.79
7.34000	345.27	111.50	27.88	313.34	105.67	38.72	158.51	158.15	74.69	185.90	154.08	113.60	1062.17	-53.23	203.43	1036.94	-48.76	187.19	906.21	-59.22	111.30	882.05	-54.60	159.09	674.52	80.49	1079.02	0.00	0.00	0.00	647.89	51.16	1476.97	635.98	155.34	1478.47	484.97	45.41	1451.11	474.42	140.74	1447.88	711.83	-299.38	78.81	1311.75	-298.65	76.59	738.83
7.35000	345.62	111.33	27.91	312.24	105.93	38.28	159.22	158.43	78.46	188.94	154.41	117.43	1065.97	-51.39	195.29	1040.48	-47.59	179.61	908.39	-58.85	106.24	885.37	-54.20	154.61	688.47	75.42	1078.16	0.00	0.00	0.00	661.54	48.79	1477.50	648.86	152.26	1479.18	498.73	41.47	1450.71	487.47	137.03	1447.55	712.70	-299.28	79.14	1312.23	-299.12	76.69	738.79
7.36000	345.93	111.55	27.69	312.68	105.75	38.33	161.79	158.62	82.82	191.39	154.77	121.18	1070.62	-48.98	187.27	1043.64	-46.24	172.47	910.62	-57.37	103.93	888.43	-53.87	150.67	699.72	75.95	1078.83	0.00	0.00	0.00	675.19	45.68	1478.57	660.76	149.16	1480.54	512.78	37.65	1450.67	500.79	132.92	1447.55	712.23	-299.36	79.01	1312.04	-299.26	76.64	738.84
7.37000	346.85	111.46	27.88	314.00	105.77	38.40	166.42	159.51	88.01	195.29	155.46	125.76	1073.66	-46.39	179.09	1047.08	-43.62	165.00	912.55	-57.16	101.06	891.73	-53.38	146.78	712.43	74.90	1079.07	0.00	0.00	0.00	689.10	42.01	1480.05	673.40	145.67	1482.05	527.00	33.58	1450.91	514.38	128.73	1447.81	712.06	-299.62	78.92	1312.64	-298.91	76.89	738.87
7.38000	346.29	111.52	27.50	313.78	106.10	38.23	169.96	159.90	93.04	200.32	156.27	130.37	1078.59	-43.84	168.76	1047.40	-29.28	163.69	914.93	-56.12	99.97	896.40	-51.44	144.73	729.04	73.48	1079.68	0.00	0.00	0.00	703.40	38.59	1481.80	686.74	141.94	1483.81	541.48	28.90	1451.44	528.14	123.87	1448.33	711.67	-299.46	78.81	1312.19	-298.98	76.78	738.88
7.39000	346.37	111.57	27.50	314.50	105.76	38.13	173.85	159.75	98.12	206.89	156.43	135.50	1086.13	-42.46	156.99	1057.52	-39.47	148.28	917.15	-55.22	99.33	903.38	-50.69	145.05	745.43	71.66	1080.81	0.00	0.00	0.00	717.85	34.72	1484.03	700.60	138.22	1486.00	556.24	24.54	1452.39	542.18	119.07	1449.33	711.71	-299.65	78.82	1312.48	-298.90	76.85	738.86
7.40000	345.44	111.38	27.30	314.77	105.40	37.75	178.68	160.34	103.78	212.77	157.56	140.55	1089.03	-39.20	149.60	1058.94	-31.90	144.33	918.42	-54.91	99.43	907.22	-49.44	144.40	760.60	69.50	1082.19	0.00	0.00	0.00	732.57	30.66	1486.63	714.79	134.45	1488.58	571.25	19.87	1453.77	556.50	114.01	1450.64	711.63	-299.43	78.83	1311.84	-298.69	76.78	738.90
7.41000	345.79	111.44	27.53	314.30	104.46	37.61	184.39	161.40	109.93	218.43	158.76	145.28	1093.21	-36.88	142.86	1061.95	-32.44	137.58	919.06	-55.34	99.71	909.60	-48.21	144.38	777.46	67.44	1083.86	0.00	0.00	0.00	747.44	26.83	1489.48	728.74	130.52	1491.31	586.50	15.13	1455.41	571.10	108.63	1452.15	712.05	-299.49	78.94	1311.73	-298.81	76.65	738.87
7.42000	345.26	111.54	27.43	316.41	103.91	38.02	189.28	161.69	115.92	228.55	159.42	150.76	1096.26	-35.34	136.91	1064.63	-32.72	131.79	919.70	-55.43	99.58	912.10	-47.53	144.42	793.40	65.14	1085.91	0.00	0.00	0.00	762.52	22.70	1492.67	741.92	126.51	1494.34	601.91	10.20	1457.34	585.59	103.40	1453.89	712.27	-299.13	78.95	1311.49	-298.79	76.58	738.88
7.43000	345.38	111.51	27.66	315.43	103.25	37.34	198.16	162.58	122.53	237.41	161.00	155.84	1098.52	-34.76	130.90	1066.52	-30.82	127.79	920.13	-55.97	99.90	914.76	-47.18	144.01	808.99	62.50	1088.23	0.00	0.00	0.00	777.56	19.22	1496.12	755.25	122.51	1497.65	617.48	5.27	1459.64	600.07	97.77	1456.09	711.91	-299.33	78.75	1312.31	-298.49	76.78	738.88
7.44000	345.20	111.68	27.78	316.72	102.97	37.50	206.98	163.02	129.36	247.83	161.90	160.79	1100.81	-34.61	126.95	1067.87	-30.42	125.38	920.68	-55.67	100.26	916.70	-46.24	143.43	826.62	59.56	1090.84	0.00	0.00	0.00	792.50	14.70	1499.70	771.55	118.62	1500.64	633.09	0.31	1462.49	614.49	92.00	1458.76	712.22	-299.44	78.77	1312.20	-298.94	76.75	738.88
7.45000	346.12	111.62	28.08	319.09	103.66	37.41	216.65	163.44	136.59	258.47	162.96	165.40	1100.38	-34.62	123.57	1069.17	-30.60	123.31	921.12	-55.40	100.59	917.92	-45.39	143.31	842.14	56.05	1093.67	0.00	0.00	0.00	803.92	7.43	1503.89	786.06	114.65	1504.12	648.49	-5.05	1465.66	628.67	86.49	1461.85	712.19	-299.49	78.94	1312.65	-299.04	76.96	738.98
7.46000	347.53	112.03	27.83	321.54	103.71	37.71	227.52	164.08	144.72	271.91	164.88	171.07	1101.39	-34.23	120.97	1070.14	-29.78	122.22	921.50	-55.11	100.86	919.22	-44.77	143.07	857.51	52.26	1096.67	0.00	0.00	0.00	816.23	2.44	1507.89	799.87	110.57	1507.81	663.52	-10.81	1469.14	642.76	80.92	1465.28	712.63	-299.35	78.83	1312.47	-299.10	76.68	738.98
7.47000	349.00	112.55	26.66	325.48	103.73	39.47	239.33	165.27	153.83	284.84	166.67	176.96	1104.83	-33.82	118.61	1071.37	-31.50	120.17	921.90	-54.99	101.06	920.09	-44.40	142.85	872.43	48.30	1100.01	0.00	0.00	0.00	828.36	-1.30	1511.85	813.50	106.89	1511.50	678.36	-16.39	1472.70	656.75	75.52	1468.97	711.85	-299.41	78.66	1311.77	-299.35	76.57	738.94
7.48000	352.55	114.06	25.42	332.64	105.73	41.49	252.19	167.17	163.88	300.62	168.99	184.25	1106.05	-33.98	116.86	1071.62	-29.84	119.82	922.13	-54.71	101.11	920.74	-44.14	142.91	887.30	44.29	1103.69	0.00	0.00	0.00	842.14	-5.02	1515.62	827.01	103.12	1515.25	693.02	-21.11	1476.24	670.44	70.75	1472.67	712.32	-299.42	78.85	1312.43	-299.33	76.68	738.94
7.49000	357.29	114.98	24.36	340.69	106.81	44.15	265.72	168.75	174.55	316.23	170.74	191.58	1106.98	-33.58	115.22	1072.24	-30.11	118.81	922.35	-54.40	101.18	921.32	-43.94	142.89	903.27	40.16	1107.60	0.00	0.00	0.00	856.03	-8.69	1519.24	840.40	99.72	1519.03	707.34	-25.56	1479.66	683.99	66.00	1476.28	711.99	-299.40	78.82	1312.01	-299.40	76.45	738.95
7.50000	366.22	114.51	22.69	351.38	108.76	47.53	280.21	170.44	186.30	335.73	172.14	200.31	1105.80	-33.86	114.23	1072.71	-29.91	118.03	922.53	-54.18	101.26	921.83	-43.92	142.84	916.05	36.26	1111.56	0.00	0.00	0.00	869.97	-12.02	1522.83	853.60	96.70	1522.84	721.35	-29.64	1482.92	697.40	61.89	1479.76	711.70	-299.47	78.76	1312.10	-299.45	76.36	738.89
7.51000	372.52	118.33	21.62	366.20	111.67	53.19	297.05	171.36	199.41	355.08	173.03	210.07	1106.36	-33.30	113.51	1073.01	-29.61	117.54	922.67	-54.06	101.24	922.24	-43.92	142.71	928.82	32.60	1115.58	0.00	0.00	0.00	879.85	-16.95	1527.04	866.36	93.75	1526.70	735.01	-33.32	1486.09	710.63	58.28	1483.15	711.63	-300.06	78.83	1312.03	-299.54	76.29	738.97
7.52000	386.30	117.30	30.17	380.33	111.90	61.60	316.78	170.89	212.17	372.23	172.31	219.67	1104.84	-33.67	111.93	1073.15	-29.63	117.01	922.81	-53.96	101.24	922.53	-44.00	142.62	941.15	29.27	1119.62	0.00	0.00	0.00	891.67	-20.09	1530.92	878.83	90.79	1530.62	748.43	-36.99	1489.20	723.63	54.79	1486.53	712.12	-299.71	78.89	1312.33	-299.51	76.34	738.99
7.53000	406.10	115.27	39.56	398.07	113.43	71.60	336.86	170.29	223.57	393.75	171.97	230.57	1105.66	-33.62	111.36	1081.09	-29.21	121.99	922.84	-53.98	101.29	922.78	-43.99	142.54	954.26	26.49	1123.54	0.00	0.00	0.00	903.13	-22.68	1534.75	890.97	88.43	1534.57	761.65	-40.11	1492.32	736.28	51.24	1489.94	711.32	-299.47	78.78	1312.73	-299.29	76.52	738.98
7.54000	423.96	120.79	50.55	418.97	114.91	83.33	357.33	169.24	234.47	414.62	170.83	241.48	1106.59	-33.54	111.20	1083.36	-29.45	122.66	922.93	-53.96	101.29	922.87	-44.28	142.56	965.95	23.90	1127.27	0.00	0.00	0.00	914.68	-24.84	1538.59	902.80	86.38	1538.60	774.35	-42.89	1495.55	748.50	48.52	1493.31	711.66	-299.97	78.93	1312.99	-299.55	76.37	738.95
7.55000	445.25	122.21	61.43	439.58	115.35	94.08	378.96	167.80	245.76	436.89	169.03	251.82	1105.53	-33.72	110.31	1081.25	-29.73	121.46	923.06	-53.70	101.13	923.04	-44.39	142.47	978.01	21.71	1130.90	0.00	0.00	0.00	927.03	-26.66	1542.50	914.51	84.54	1542.65	786.79	-45.62	1498.86	760.37	46.30	1496.79	711.47	-299.84	78.84	1311.93	-299.44	76.36	738.99
7.56000	472.95	121.66	71.66	463.97	116.10	105.51	401.92	166.39	257.28	460.57	167.03	262.87	1104.79	-33.44	109.78	1079.29	-30.24	120.32	923.17	-53.67	101.12	923.17	-44.43	142.33	989.04	20.02	1134.28	0.00	0.00	0.00	939.38	-28.28	1546.58	926.01	82.96	1546.75	798.98	-47.77	1502.34	772.02	44.03	1500.42	711.28	-299.96	78.91	1311.65	-299.91	76.17	738.96
7.57000	490.72	124.09	82.07	489.36	116.25	116.56	426.13	165.15	268.60	484.51	165.83	274.01	1105.43	-34.29	109.20	1077.77	-30.36	119.58	923.13	-53.68	101.12	923.22	-44.79	142.40	1001.28	18.74	1137.78	0.00	0.00	0.00	951.08	-29.69	1550.69	937.27	81.74	1550.84	810.95	-49.92	1505.84	783.73	42.07	1504.08	711.10	-300.28	78.81	1312.06	-299.37	76.50	738.95
7.58000	522.67	124.68	94.91	516.84	115.19	128.29	451.07	163.64	279.17	508.94	164.56	284.95	1106.13	-33.60	109.18	1077.12	-30.19	119.34	923.16	-53.80	101.15	923.33	-44.87	142.33	1012.93	17.68	1141.21	0.00	0.00	0.00	961.49	-30.87	1554.74	948.33	80.79	1554.85	822.79	-51.79	1509.35	795.04	40.52	1507.70	711.36	-300.20	78.64	1312.27	-299.46	76.63	738.97
7.59000	538.88	124.46	100.86	545.31	113.71	139.85	476.55	162.03	288.98	534.05	162.56	295.27	1107.03	-33.21	109.45	1077.19	-30.42	119.02	923.19	-54.00	101.22	923.47	-44.83	142.30	1023.26	16.88	1144.60	0.00	0.00	0.00	972.73	-31.82	1558.64	957.63	79.47	1559.21	834.34	-53.20	1512.87	806.29	38.98	1511.26	711.52	-300.28	78.61	1311.87	-299.71	76.29	738.96
7.60000	589.43	123.06	116.22	575.68	112.27	150.62	502.72	160.26	297.77	560.29	160.91	305.09	1104.89	-33.52	108.45	1076.92	-30.95	118.26	923.26	-53.85	101.21	923.53	-44.83	142.35	1035.19	16.10	1148.08	0.00	0.00	0.00	984.14	-32.61	1562.56	967.50	78.61	1563.20	845.74	-54.71	1516.32	817.31	37.82	1514.69	711.24	-300.06	78.75	1312.01	-299.77	76.23	738.92
7.61000	621.53	121.94	126.34	606.57	110.93	160.33	529.33	159.25	305.71	587.57	158.61	313.56	1106.56	-33.83	108.35	1074.73	-30.78	117.44	923.35	-53.89	101.23	923.60	-44.71	142.39	1047.37	15.53	1151.60	0.00	0.00	0.00	994.93	-33.21	1566.38	978.61	78.00	1566.88	857.12	-55.67	1519.63	828.28	36.79	1518.02	711.16	-300.14	78.61	1312.21	-299.75	76.31	738.90
7.62000	653.36	118.96	136.33	637.56	109.41	169.13	557.02	158.14	312.50	614.83	156.50	321.19	1105.59	-33.96	107.56	1074.76	-31.57	116.88	923.41	-53.76	101.26	923.70	-44.72	142.56	1058.41	15.08	1155.16	0.00	0.00	0.00	1006.60	-33.62	1569.98	989.40	77.78	1570.40	868.39	-56.43	1522.88	839.17	35.59	1521.26	710.61	-300.38	78.92	1312.45	-299.91	76.53	738.87
7.63000	700.41	118.38	148.03	670.28	108.05	177.05	585.65	155.78	317.60	642.29	154.68	327.63	1106.71	-34.03	107.61	1074.37	-31.04	116.78	923.54	-54.14	101.46	923.80	-44.69	142.72	1068.96	14.72	1158.57	0.00	0.00	0.00	1017.67	-33.93	1573.45	1000.17	77.16	1573.80	879.57	-56.88	1526.03	850.00	35.04	1524.27	710.87	-300.39	79.19	1312.54	-299.78	76.56	738.84
7.64000	715.47	116.97	151.96	702.47	107.00	183.66	614.20	153.42	321.31	670.08	152.34	332.72	1106.56	-34.11	107.18	1072.62	-31.57	115.62	923.61	-53.99	101.48	923.93	-44.51	142.86	1080.43	14.28	1162.00	0.00	0.00	0.00	1027.53	-34.17	1576.75	1010.70	76.98	1576.91	890.52	-57.67	1529.06	860.94	34.29	1527.21	711.54	-300.54	79.52	1312.18	-299.51	76.38	738.86
7.65000	749.34	117.30	157.66	734.98	107.46	188.42	642.69	151.29	323.67	698.47	150.22	336.53	1105.22	-34.02	106.55	1074.01	-32.28	115.41	923.72	-53.84	101.51	924.10	-44.53	143.13	1091.53	14.04	1165.46	0.00	0.00	0.00	1038.58	-34.07	1579.88	1020.98	76.72	1579.83	901.45	-57.98	1531.93	871.74	33.79	1529.98	710.66	-300.64	79.14	1312.73	-299.49	76.60	738.86
7.66000	784.33	117.66	162.53	770.30	107.18	192.83	671.06	148.52	324.13	727.57	147.48	338.85	1107.39	-33.71	107.10	1072.64	-32.20	115.02	923.83	-53.79	101.65	924.29	-44.42	143.42	1101.97	13.85	1168.75	0.00	0.00	0.00	1049.57	-34.06	1582.69	1031.31	76.54	1582.46	912.26	-58.11	1534.68	882.28	33.50	1532.55	711.03	-300.44	79.15	1312.28	-299.58	76.56	738.85
7.67000	820.66	118.19	166.40	804.25	106.98	195.79	700.02	145.78	322.92	756.22	145.15	339.75	1107.12	-34.27	106.37	1072.06	-31.23	115.02	924.02	-53.81	101.81	924.49	-44.14	143.71	1112.79	13.63	1171.75	0.00	0.00	0.00	1060.43	-34.00	1585.22	1041.77	76.63	1584.75	922.94	-58.48	1537.26	892.77	33.14	1534.90	711.42	-300.39	78.81	1312.17	-299.46	76.52	738.90
7.68000	856.33	118.18	169.23	841.01	106.53	198.38	729.92	142.90	320.03	785.19	142.49	339.02	1107.00	-33.89	106.37	1072.41	-31.68	114.61	924.21	-53.60	101.90	924.71	-43.97	144.13	1122.85	13.31	1174.56	0.00	0.00	0.00	1071.51	-33.82	1587.44	1052.35	76.51	1586.79	933.56	-59.04	1539.65	903.20	32.84	1537.08	711.62	-300.21	78.83	1312.18	-299.61	76.37	738.90
7.69000	893.14	117.64	171.26	875.58	106.04	199.15	760.19	140.10	315.56	814.66	140.38	336.90	1108.10	-34.11	106.14	1073.34	-31.83	114.66	924.37	-53.52	102.17	924.99	-43.73	144.53	1134.02	13.02	1177.32	0.00	0.00	0.00	1082.59	-33.52	1589.38	1063.14	76.34	1588.49	944.26	-59.09	1541.86	913.59	32.55	1539.10	711.55	-300.08	78.88	1311.92	-299.83	76.38	738.85
7.70000	927.08	115.89	172.73	908.84	104.11	200.00	790.88	138.46	309.84	844.06	138.12	333.87	1107.36	-34.48	105.79	1072.50	-31.17	114.31	924.54	-53.34	102.38	925.26	-43.40	144.91	1143.70	12.67	1179.72	0.00	0.00	0.00	1091.91	-33.35	1591.12	1073.08	76.75	1589.92	954.91	-59.32	1543.82	923.98	32.32	1540.90	711.31	-300.39	78.85	1312.48	-299.97	76.55	738.76
7.71000	965.11	114.88	173.30	943.82	102.34	199.08	822.42	136.93	302.52	874.37	136.40	328.85	1108.04	-34.40	105.45	1071.45	-31.72	113.26	924.88	-52.63	102.38	925.57	-43.22	145.42	1153.28	12.33	1181.90	0.00	0.00	0.00	1102.94	-33.09	1592.40	1083.73	76.86	1591.00	965.53	-59.47	1545.61	934.39	32.07	1542.49	711.80	-300.25	78.92	1312.64	-299.40	76.62	738.81
7.72000	1006.97	114.25	173.52	983.15	101.06	198.06	855.13	134.49	293.30	906.49	133.84	322.73	1108.88	-33.87	105.72	1071.16	-28.76	115.16	925.01	-52.48	102.76	925.96	-42.99	145.86	1164.78	12.21	1183.83	0.00	0.00	0.00	1113.24	-32.85	1593.47	1094.45	76.94	1591.81	976.07	-59.75	1547.11	944.75	31.68	1543.90	711.82	-300.20	78.82	1312.78	-299.70	76.47	738.84
7.73000	1051.58	113.29	172.09	1024.41	99.88	194.86	888.39	133.17	283.13	937.71	131.81	315.09	1108.51	-33.74	105.28	1072.32	-27.94	115.94	925.19	-52.08	103.05	926.35	-42.55	146.20	1175.32	11.56	1185.41	0.00	0.00	0.00	1123.97	-32.75	1594.00	1105.34	76.71	1592.41	986.55	-59.87	1548.31	955.05	31.81	1545.05	711.81	-300.13	78.81	1312.63	-300.37	76.18	738.84
7.74000	1091.55	110.45	170.95	1065.67	97.00	193.10	922.21	132.10	272.67	969.92	130.86	306.86	1109.19	-30.92	107.83	1075.48	-27.71	117.22	925.40	-51.84	103.42	926.72	-42.34	146.73	1185.39	10.93	1186.70	0.00	0.00	0.00	1134.10	-32.70	1594.35	1115.25	76.87	1592.70	997.12	-60.04	1549.24	965.41	31.32	1545.97	711.53	-300.08	78.67	1312.37	-300.14	76.40	738.87
7.75000	1133.24	107.08	170.16	1106.15	94.25	190.76	957.23	129.70	259.14	1001.90	129.75	297.44	1108.80	-30.63	107.80	1076.45	-27.91	117.88	925.61	-51.28	103.72	927.15	-42.01	147.23	1195.09	10.24	1187.72	0.00	0.00	0.00	1144.80	-32.49	1594.50	1125.63	76.90	1592.73	1007.66	-59.91	1549.92	975.70	31.38	1546.56	710.78	-300.13	78.65	1312.48	-299.86	76.52	738.88
7.76000	1173.35	103.56	168.94	1144.92	91.28	187.89	991.23	129.04	247.17	1035.03	128.37	287.29	1107.46	-31.24	107.66	1078.91	-28.60	119.38	925.76	-50.92	104.07	927.53	-41.79	147.76	1206.18	9.49	1188.43	0.00	0.00	0.00	1155.29	-32.52	1594.35	1136.09	76.96	1592.48	1018.07	-60.02	1550.25	985.96	31.25	1546.87	711.21	-299.55	78.97	1312.77	-299.95	76.67	738.90
7.77000	1213.42	99.98	167.99	1185.34	88.44	185.50	1027.26	128.23	234.05	1067.94	127.20	276.72	1109.84	-31.67	108.38	1082.11	-29.21	120.81	925.91	-50.52	104.46	927.94	-41.48	148.20	1215.78	8.64	1188.85	0.00	0.00	0.00	1165.83	-32.51	1593.88	1146.52	76.95	1591.86	1028.37	-60.14	1550.27	996.41	30.68	1546.90	711.47	-299.77	78.91	1312.22	-299.83	77.00	738.86
7.78000	1254.52	96.84	167.74	1225.18	85.45	183.53	1063.42	128.52	221.45	1101.73	125.86	265.82	1108.23	-32.42	108.16	1078.71	-30.34	117.79	925.96	-50.66	105.00	928.26	-41.42	148.75	1227.31	7.81	1188.91	0.00	0.00	0.00	1175.95	-32.52	1593.01	1158.85	77.15	1590.38	1038.58	-60.31	1549.94	1006.90	30.19	1546.57	711.16	-299.89	78.87	1312.97	-299.61	77.58	738.79
7.79000	1294.83	93.98	167.70	1264.11	82.98	181.32	1101.77	127.34	207.99	1135.69	124.11	254.78	1108.82	-34.65	105.78	1078.28	-31.37	117.39	926.18	-50.14	105.22	928.57	-41.34	149.21	1235.44	6.84	1188.61	0.00	0.00	0.00	1187.19	-32.52	1591.81	1169.69	77.13	1589.02	1048.91	-60.10	1549.28	1017.21	30.39	1545.88	711.42	-300.00	78.96	1312.66	-299.77	77.47	738.83
7.80000	1334.89	91.76	167.87	1303.74	81.25	179.67	1139.17	126.37	195.23	1169.66	122.86	243.92	1109.65	-35.55	105.74	1080.74	-31.47	118.33	926.29	-50.16	105.63	928.86	-41.27	149.63	1247.12	5.72	1188.04	0.00	0.00	0.00	1197.16	-32.72	1590.31	1180.07	77.12	1587.45	1059.06	-60.14	1548.25	1027.47	30.39	1544.88	711.24	-299.92	78.89	1312.65	-299.64	77.22	738.89
7.81000	1373.88	90.07	168.32	1342.63	79.26	178.23	1176.32	124.88	182.95	1202.99	121.71	233.33	1109.18	-35.92	105.49	1080.82	-31.72	118.40	926.34	-50.11	106.01	929.18	-41.02	149.95	1256.80	4.41	1187.03	0.00	0.00	0.00	1207.86	-32.94	1588.48	1190.58	77.06	1585.51	1069.23	-60.11	1546.85	1037.77	30.50	1543.56	711.80	-299.99	78.84	1312.44	-299.76	77.11	738.84
7.82000	1413.95	89.49	166.14	1378.93	77.19	176.65	1212.76	124.58	171.37	1236.45	120.68	223.05	1108.76	-35.92	105.46	1080.74	-32.73	117.93	926.41	-50.21	106.47	929.44	-41.11	150.40	1267.53	3.26	1185.65	0.00	0.00	0.00	1217.53	-33.32	1586.15	1201.19	76.78	1583.21	1079.31	-60.00	1545.06	1048.01	30.73	1541.90	711.95	-299.81	79.02	1312.73	-299.79	77.12	738.79
7.83000	1447.50	86.68	169.98	1416.20	75.98	176.29	1249.19	123.57	160.11	1269.92	120.09	213.71	1107.61	-36.39	104.88	1080.80	-32.87	117.97	926.56	-49.67	106.61	929.75	-40.98	150.75	1277.52	2.08	1183.93	0.00	0.00	0.00	1228.28	-33.56	1583.37	1211.94	76.39	1580.51	1089.41	-59.76	1542.92	1058.38	30.95	1539.77	712.44	-299.75	79.18	1312.84	-299.49	76.68	738.83
7.84000	1485.65	85.47	169.09	1450.94	74.24	176.03	1285.81	122.28	149.34	1303.02	119.48	204.73	1108.76	-36.42	105.39	1081.71	-33.62	117.98	926.65	-49.55	107.01	930.02	-40.86	151.16	1287.62	0.87	1181.87	0.00	0.00	0.00	1238.31	-33.88	1580.34	1222.61	76.40	1577.31	1099.60	-59.42	1540.41	1068.79	31.35	1537.29	712.42	-299.61	79.20	1312.71	-299.52	76.57	738.83
7.85000	1516.04	82.85	173.47	1485.36	72.48	176.30	1321.33	121.30	139.65	1335.44	119.00	196.23	1108.88	-36.11	105.59	1081.37	-33.41	118.05	926.76	-49.34	107.39	930.38	-40.64	151.53	1296.61	-0.42	1179.49	0.00	0.00	0.00	1248.94	-34.16	1576.84	1233.40	76.12	1573.76	1109.81	-59.14	1537.53	1079.29	31.50	1534.50	712.61	-299.06	79.33	1312.39	-299.85	76.12	738.83
7.86000	1552.36	81.80	173.67	1517.54	70.96	176.90	1356.32	120.18	131.12	1367.44	118.22	188.59	1109.64	-36.76	105.49	1083.32	-33.76	118.44	926.83	-49.27	107.82	930.71	-40.48	151.94	1307.67	-1.41	1176.92	0.00	0.00	0.00	1258.49	-34.35	1573.06	1244.19	76.06	1569.81	1120.17	-58.46	1534.38	1089.83	31.54	1531.36	712.14	-299.33	79.03	1311.93	-299.71	76.29	738.84
7.87000	1582.57	79.40	179.86	1549.42	69.78	178.29	1390.70	118.02	123.33	1398.37	117.52	181.81	1108.81	-37.28	104.78	1083.65	-34.07	118.48	926.96	-48.91	108.12	930.99	-40.54	152.46	1317.64	-2.52	1174.15	0.00	0.00	0.00	1268.85	-34.57	1568.94	1255.16	75.62	1565.65	1130.39	-58.12	1530.90	1100.58	31.62	1527.85	712.15	-299.47	79.10	1311.81	-300.01	76.09	738.84
7.88000	1611.78	78.60	182.90	1578.48	68.83	179.55	1423.03	117.53	117.25	1427.01	116.97	176.00	1108.37	-37.28	104.90	1083.98	-34.03	118.65	927.00	-49.03	108.69	931.40	-40.39	152.84	1328.45	-3.46	1171.21	0.00	0.00	0.00	1280.51	-34.75	1564.57	1266.28	75.44	1561.27	1140.69	-57.51	1527.15	1111.19	32.32	1524.07	712.26	-299.21	79.18	1311.92	-300.10	76.06	738.76
7.89000	1639.99	78.56	186.09	1606.71	68.79	181.18	1453.49	115.98	111.81	1456.05	116.42	171.64	1109.93	-37.34	105.36	1085.27	-34.36	118.95	927.20	-48.48	108.90	931.86	-40.15	153.19	1338.93	-4.30	1168.29	0.00	0.00	0.00	1290.99	-34.85	1560.08	1277.50	75.28	1556.79	1151.04	-56.73	1522.98	1122.02	33.01	1519.99	711.82	-299.18	79.09	1311.91	-299.91	75.94	738.70
7.90000	1667.25	79.15	189.78	1633.02	68.23	183.38	1482.62	113.66	106.83	1481.32	114.86	167.11	1109.44	-37.36	104.89	1084.52	-34.65	118.65	927.40	-48.01	109.30	932.39	-39.97	153.61	1350.15	-5.05	1165.37	0.00	0.00	0.00	1301.39	-35.01	1555.39	1285.64	74.82	1553.23	1161.42	-56.00	1518.52	1133.01	33.63	1515.69	712.05	-299.14	79.13	1312.16	-299.42	76.19	738.72
7.91000	1690.90	80.65	189.43	1659.80	68.95	186.39	1510.19	111.09	102.61	1505.92	113.21	163.35	1108.83	-37.88	104.45	1084.45	-35.01	118.44	927.56	-47.92	110.03	933.01	-39.92	154.16	1360.89	-5.69	1162.52	0.00	0.00	0.00	1312.62	-35.01	1550.65	1296.20	74.49	1548.98	1172.06	-55.17	1513.88	1144.31	34.25	1511.21	711.76	-299.32	79.01	1312.22	-299.35	76.27	738.76
7.92000	1713.35	81.32	192.32	1682.08	68.79	187.62	1535.62	108.90	98.95	1529.02	111.68	159.84	1110.90	-38.12	104.95	1083.38	-35.49	117.86	927.73	-47.64	110.83	933.71	-39.87	154.91	1372.94	-6.23	1159.84	0.00	0.00	0.00	1323.80	-34.98	1545.82	1307.98	74.54	1544.38	1182.95	-53.73	1509.09	1155.78	35.04	1506.63	711.64	-298.96	79.15	1312.18	-299.58	76.25	738.75
7.93000	1734.09	82.15	194.24	1703.53	68.91	189.10	1559.19	107.09	95.49	1549.73	110.36	156.31	1110.02	-37.72	104.71	1083.92	-34.77	118.50	927.98	-47.50	111.91	934.53	-39.76	155.86	1385.32	-6.65	1157.15	0.00	0.00	0.00	1334.90	-34.81	1541.08	1320.06	74.50	1539.97	1193.98	-52.50	1504.26	1167.26	36.08	1502.02	711.97	-299.34	79.08	1311.89	-299.59	76.20	738.69
7.94000	1753.49	83.14	195.00	1722.44	69.54	189.49	1580.86	105.16	91.80	1572.41	107.97	152.44	1110.25	-38.53	104.19	1083.75	-35.14	118.25	928.27	-47.67	113.39	935.44	-39.85	157.17	1397.93	-7.06	1154.58	0.00	0.00	0.00	1346.19	-34.48	1536.47	1331.78	74.95	1535.54	1204.99	-51.54	1499.41	1179.01	37.15	1497.45	711.79	-299.53	79.02	1312.01	-299.30	76.51	738.66
7.95000	1770.78	83.51	195.00	1739.44	69.80	188.53	1600.00	103.89	88.01	1590.10	107.50	148.88	1109.76	-38.17	104.16	1082.98	-35.06	118.06	928.69	-47.48	114.98	936.58	-39.70	158.65	1409.66	-7.25	1151.78	0.00	0.00	0.00	1357.53	-34.10	1531.89	1343.58	75.41	1531.23	1216.24	-50.63	1494.64	1190.81	38.37	1492.95	711.75	-299.26	79.01	1312.08	-299.18	76.48	738.76
7.96000	1786.19	84.03	193.69	1755.61	70.11	187.19	1616.96	103.35	84.01	1605.88	106.94	144.94	1109.73	-38.46	103.76	1082.81	-35.26	117.77	929.19	-47.38	116.90	937.89	-39.55	160.40	1423.12	-7.27	1149.05	0.00	0.00	0.00	1368.85	-33.46	1527.50	1355.73	76.00	1526.97	1227.97	-49.24	1490.08	1202.87	39.71	1488.47	711.34	-299.25	78.86	1312.04	-299.33	76.36	738.72
7.97000	1799.92	84.21	190.93	1770.19	70.47	184.37	1632.04	102.38	79.42	1620.43	105.53	140.06	1110.00	-38.61	103.68	1082.33	-35.53	117.38	929.91	-47.21	119.06	939.32	-39.62	162.60	1436.12	-7.38	1146.09	0.00	0.00	0.00	1380.61	-32.67	1523.29	1368.11	76.84	1522.80	1239.89	-47.88	1485.66	1215.24	40.98	1484.19	711.26	-299.17	78.83	1311.90	-299.33	76.52	738.72
7.98000	1812.20	84.67	186.32	1781.93	70.95	179.57	1644.56	101.61	74.47	1632.55	105.42	135.26	1109.39	-38.60	103.43	1080.80	-35.40	116.99	930.71	-47.34	121.68	941.07	-39.41	164.89	1449.41	-7.27	1143.01	0.00	0.00	0.00	1393.16	-31.51	1519.22	1380.75	78.01	1518.81	1251.97	-46.40	1481.41	1227.73	42.59	1479.93	711.77	-299.34	78.97	1312.10	-299.20	76.28	738.70
7.99000	1823.09	85.45	179.85	1792.38	71.61	172.74	1654.60	100.96	68.59	1643.12	104.27	129.16	1109.16	-38.99	102.97	1080.81	-35.87	116.64	931.67	-47.50	124.61	943.00	-39.54	167.66	1462.87	-7.01	1139.92	0.00	0.00	0.00	1406.34	-30.30	1515.46	1393.02	79.53	1515.06	1264.34	-44.85	1477.36	1240.56	44.41	1475.75	711.57	-299.25	78.89	1312.16	-299.36	76.40	738.64
8.00000	1832.40	86.80	171.63	1802.01	72.78	165.10	1662.66	99.85	61.87	1652.18	102.85	122.61	1109.44	-38.74	103.04	1081.25	-34.78	117.55	932.87	-47.56	127.86	945.28	-39.78	170.78	1477.57	-6.51	1136.78	0.00	0.00	0.00	1419.61	-28.82	1512.08	1406.59	80.86	1511.43	1277.01	-43.04	1473.44	1253.51	46.34	1471.60	711.45	-299.24	78.75	1312.28	-298.74	76.50	738.63
8.01000	1840.31	87.44	162.35	1810.11	72.24	156.72	1668.72	98.67	54.75	1659.44	101.43	115.53	1110.45	-39.02	103.08	1083.20	-36.58	119.53	934.39	-47.94	131.61	948.00	-39.97	174.21	1491.62	-5.96	1133.65	0.00	0.00	0.00	1432.51	-27.30	1508.97	1419.59	82.31	1508.10	1290.04	-41.13	1469.57	1266.90	48.28	1467.45	710.97	-299.17	78.63	1312.02	-299.36	76.28	738.65
8.02000	1847.36	88.39	151.71	1815.40	71.54	147.28	1673.31	97.17	47.30	1665.13	99.95	108.04	1111.20	-38.64	101.75	1084.79	-36.99	119.82	936.20	-48.28	135.76	951.05	-40.92	178.34	1506.37	-5.14	1130.51	0.00	0.00	0.00	1446.32	-25.59	1506.16	1432.30	83.89	1504.97	1303.32	-39.12	1465.68	1280.44	50.77	1463.22	711.28	-299.30	78.85	1312.28	-299.43	76.44	738.60
8.03000	1851.80	86.37	141.10	1821.31	69.96	137.51	1676.06	96.31	39.68	1669.76	98.20	100.22	1111.39	-38.52	101.67	1083.63	-37.71	118.57	938.44	-48.65	140.38	954.68	-42.01	182.89	1521.73	-4.05	1127.39	0.00	0.00	0.00	1460.21	-23.91	1503.44	1449.99	85.03	1500.56	1316.63	-37.15	1461.78	1294.38	52.85	1459.01	711.59	-299.13	78.93	1311.77	-299.49	76.29	738.58
8.04000	1855.53	83.44	129.85	1825.35	67.98	126.89	1677.91	95.37	32.05	1673.69	96.13	92.19	1110.39	-38.75	101.48	1081.99	-38.53	116.40	940.99	-49.43	145.56	958.88	-43.41	187.91	1537.66	-2.73	1124.30	0.00	0.00	0.00	1472.13	-22.09	1501.09	1464.80	86.83	1497.17	1330.14	-35.17	1457.86	1308.04	56.04	1454.66	712.27	-299.29	78.97	1311.23	-299.56	76.02	738.54
8.05000	1858.81	79.67	118.28	1828.09	65.31	115.77	1680.27	92.29	23.33	1674.39	96.42	86.12	1111.13	-38.79	101.72	1080.09	-39.26	113.91	944.34	-49.35	150.82	963.79	-44.92	193.28	1553.19	-1.20	1121.18	0.00	0.00	0.00	1486.35	-20.25	1498.57	1478.78	88.81	1494.23	1344.05	-32.67	1453.90	1321.93	58.98	1450.30	711.72	-298.94	78.89	1311.12	-299.37	76.24	738.57
8.06000	1865.77	73.94	113.86	1831.37	60.81	104.94	1681.98	92.02	18.84	1677.22	95.66	78.90	1110.33	-39.76	102.91	1080.19	-39.42	113.34	948.48	-49.32	156.60	969.62	-46.57	199.10	1569.13	0.40	1118.09	0.00	0.00	0.00	1500.25	-18.41	1496.03	1493.02	90.53	1491.30	1358.34	-29.92	1449.80	1336.28	61.70	1445.92	711.77	-299.35	78.72	1311.93	-299.33	76.56	738.46
8.07000	1873.47	68.98	103.07	1837.27	56.40	94.63	1684.31	91.70	15.95	1683.78	92.88	72.43	1109.63	-39.66	103.33	1081.68	-39.17	113.23	953.69	-49.09	162.94	976.67	-48.33	205.34	1585.23	2.18	1114.94	0.00	0.00	0.00	1514.73	-16.56	1493.43	1507.42	92.21	1488.39	1372.72	-27.19	1445.68	1350.75	64.48	1441.45	711.47	-299.39	78.74	1311.88	-299.36	76.64	738.43
8.08000	1877.78	63.59	81.24	1846.05	50.61	78.07	1687.15	89.66	16.95	1691.36	89.82	69.86	1111.26	-38.50	103.14	1082.09	-39.10	112.73	960.19	-49.21	170.00	985.26	-50.28	211.97	1602.21	4.26	1111.82	0.00	0.00	0.00	1528.84	-14.63	1490.90	1521.76	94.36	1485.48	1386.88	-25.06	1441.48	1365.31	67.50	1436.97	711.28	-299.43	78.67	1311.73	-298.92	76.78	738.47
8.09000	1886.60	59.07	60.62	1852.17	46.06	65.08	1689.07	89.10	17.98	1699.27	87.36	68.94	1111.69	-38.75	103.23	1084.64	-38.90	112.76	968.57	-49.75	177.87	996.09	-52.51	218.91	1619.55	6.41	1108.83	0.00	0.00	0.00	1543.90	-12.86	1488.96	1536.47	96.24	1483.35	1401.39	-22.66	1437.71	1380.50	69.71	1432.98	711.53	-299.28	78.89	1311.12	-298.89	76.35	738.50
8.10000	1888.84	54.04	51.23	1858.89	41.24	47.18	1690.63	88.46	19.01	1702.90	84.73	67.69	1111.73	-38.86	103.33	1086.48	-38.67	113.24	979.08	-50.77	186.45	1009.49	-54.94	226.00	1636.16	8.59	1106.17	0.00	0.00	0.00	1558.24	-10.97	1488.13	1548.31	98.77	1483.49	1416.01	-20.30	1434.96	1395.78	71.99	1429.97	711.81	-299.37	78.68	1311.44	-298.81	76.59	738.52
8.11000	1894.49	50.54	33.64	1859.04	38.90	41.43	1691.81	87.98	19.79	1707.67	82.05	68.35	1110.89	-39.14	104.90	1088.21	-38.32	113.48	991.86	-52.24	195.77	1025.66	-57.70	233.09	1654.20	11.07	1103.65	0.00	0.00	0.00	1571.15	-9.18	1487.79	1560.70	100.66	1483.30	1430.76	-17.83	1432.95	1410.97	74.52	1427.70	711.33	-299.34	78.62	1311.94	-298.61	76.64	738.59
8.12000	1892.95	48.87	34.85	1860.81	38.42	39.23	1696.16	89.01	24.87	1710.12	80.57	67.85	1112.51	-39.92	104.46	1090.25	-38.73	113.72	1006.78	-54.20	206.22	1044.44	-60.35	239.83	1672.34	13.79	1101.15	0.00	0.00	0.00	1584.12	-7.58	1487.63	1574.79	102.74	1482.74	1445.51	-15.30	1431.21	1426.34	76.65	1425.87	710.95	-299.31	78.46	1312.50	-298.47	76.70	738.61
8.13000	1894.23	48.37	32.00	1862.27	38.31	38.04	1695.55	89.12	25.55	1711.42	79.09	67.38	1116.34	-41.61	103.20	1096.63	-39.80	115.38	1023.90	-56.74	218.09	1064.82	-63.70	247.54	1689.81	16.81	1098.63	0.00	0.00	0.00	1598.61	-5.86	1487.44	1590.02	104.41	1482.33	1460.22	-12.92	1429.60	1441.41	79.10	1424.24	711.37	-299.08	78.56	1312.12	-298.76	76.65	738.71
8.14000	1897.13	49.27	25.44	1861.91	39.06	37.53	1695.41	88.56	25.20	1711.73	79.35	67.23	1122.33	-43.13	102.72	1104.89	-41.74	117.60	1042.89	-60.05	231.15	1086.73	-67.38	256.37	1706.48	20.01	1096.16	0.00	0.00	0.00	1612.79	-4.31	1487.48	1604.61	106.01	1482.30	1474.97	-10.67	1428.41	1456.26	81.76	1422.89	711.98	-299.58	78.58	1311.80	-298.82	76.40	738.76
8.15000	1895.37	48.39	29.37	1862.82	38.19	36.72	1695.56	88.63	25.31	1712.67	78.69	66.73	1132.71	-47.26	101.76	1118.53	-44.90	122.21	1063.03	-63.68	244.34	1110.13	-70.77	265.39	1722.94	23.20	1094.24	0.00	0.00	0.00	1627.84	-2.73	1487.71	1619.24	107.54	1482.40	1489.83	-8.54	1427.68	1471.57	83.62	1422.12	711.60	-299.32	78.67	1312.10	-298.52	76.54	738.77
8.16000	1895.67	48.59	28.54	1863.57	37.51	36.03	1695.59	88.47	25.19	1713.08	79.05	66.95	1148.72	-51.46	102.16	1134.62	-49.26	128.31	1083.79	-66.18	255.82	1135.70	-73.83	274.66	1739.27	26.27	1092.78	0.00	0.00	0.00	1641.75	-1.41	1488.20	1634.00	109.08	1482.68	1504.51	-6.51	1427.35	1486.71	85.35	1421.69	711.10	-299.34	78.63	1312.18	-298.76	76.59	738.72
8.17000	1896.10	48.52	28.19	1863.44	38.27	36.02	1696.29	87.86	25.02	1713.96	79.22	66.98	1172.83	-55.52	110.14	1158.26	-52.78	136.00	1108.00	-67.58	264.25	1161.59	-75.53	283.60	1754.63	28.95	1091.94	0.00	0.00	0.00	1656.51	-0.06	1488.93	1649.17	110.32	1483.10	1519.10	-4.57	1427.54	1501.43	87.33	1421.66	711.48	-299.22	78.75	1312.33	-298.58	76.62	738.68
8.18000	1895.99	48.68	27.59	1863.08	38.38	35.53	1695.67	88.07	25.09	1715.13	79.42	67.17	1201.09	-58.57	115.20	1186.40	-56.33	141.41	1136.83	-69.74	270.88	1189.87	-76.73	290.26	1768.60	30.99	1091.61	0.00	0.00	0.00	1671.09	1.06	1489.77	1663.71	111.47	1483.79	1533.33	-3.47	1428.26	1516.26	88.65	1422.24	712.08	-299.33	78.91	1312.25	-298.90	76.52	738.77
8.19000	1896.11	48.76	27.31	1863.72	38.19	35.47	1696.79	87.54	25.14	1715.57	80.13	67.19	1229.40	-63.65	120.00	1216.24	-60.46	145.09	1168.13	-73.19	274.89	1220.68	-77.92	293.89	1782.17	32.37	1092.02	0.00	0.00	0.00	1685.90	2.03	1490.88	1678.38	112.65	1484.81	1547.61	-1.98	1429.68	1530.78	90.11	1423.44	712.00	-299.57	78.86	1312.10	-298.88	76.94	738.83
8.20000	1896.01	49.03	26.90	1863.63	38.74	35.51	1696.23	88.18	25.45	1715.93	80.33	66.95	1261.82	-68.06	120.34	1247.10	-64.96	147.18	1200.20	-76.25	276.89	1252.57	-79.44	294.99	1795.54	33.09	1093.27	0.00	0.00	0.00	1701.55	2.90	1492.31	1692.74	113.33	1486.42	1561.79	-0.52	1431.80	1545.18	91.56	1425.41	711.68	-299.37	78.84	1312.94	-298.48	77.28	738.88
8.21000	1896.00	49.04	26.82	1863.18	38.76	35.63	1696.73	87.83	25.53	1716.21	80.29	66.73	1292.86	-73.65	122.02	1280.76	-69.23	147.98	1231.90	-78.27	277.06	1283.69	-80.55	295.24	1808.22	33.27	1095.18	0.00	0.00	0.00	1717.37	4.08	1493.36	1707.55	113.86	1488.49	1575.52	0.42	1434.71	1559.58	92.23	1428.25	711.69	-299.45	78.91	1312.47	-298.63	77.14	738.84
8.22000	1895.91	49.03	26.73	1863.39	38.97	35.84	1696.35	87.48	25.46	1716.50	80.48	66.77	1328.44	-77.82	121.58	1315.33	-73.45	146.90	1263.37	-79.25	274.90	1314.56	-81.00	294.35	1820.35	33.02	1097.67	0.00	0.00	0.00	1732.56	4.91	1494.90	1721.95	114.33	1490.93	1589.14	1.23	1438.24	1573.41	93.19	1431.75	711.37	-299.11	78.98	1312.22	-298.90	76.72	738.81
8.23000	1895.95	49.44	26.42	1863.41	39.26	35.42	1695.95	87.81	25.76	1717.16	80.68	67.01	1366.33	-81.72	119.23	1352.54	-76.63	144.66	1294.80	-80.34	270.53	1345.41	-80.99	291.35	1832.43	32.65	1100.61	0.00	0.00	0.00	1747.17	5.42	1496.85	1736.46	114.45	1493.67	1602.80	2.07	1442.20	1587.20	93.93	1435.71	711.78	-299.21	79.07	1311.94	-298.81	76.73	738.76
8.24000	1895.73	49.32	26.53	1864.02	38.98	35.44	1696.41	87.79	26.08	1716.49	80.96	67.02	1404.46	-84.44	115.34	1391.23	-78.90	140.90	1327.58	-81.25	263.69	1377.25	-81.40	286.47	1844.93	31.93	1103.99	0.00	0.00	0.00	1761.28	5.64	1499.14	1750.61	114.50	1496.44	1616.42	2.80	1446.45	1600.98	94.32	1440.02	712.38	-299.23	79.17	1312.50	-298.92	76.56	738.73
8.25000	1896.34	49.59	26.59	1863.80	39.69	35.60	1696.81	87.82	26.61	1717.90	80.96	67.70	1445.42	-86.02	110.80	1430.31	-80.49	135.56	1361.19	-82.39	254.98	1409.24	-81.77	279.60	1856.57	31.36	1107.72	0.00	0.00	0.00	1774.92	5.59	1501.70	1764.32	114.50	1499.25	1629.71	3.28	1450.91	1614.80	94.29	1444.47	712.26	-299.45	78.98	1312.35	-299.13	76.40	738.73
8.26000	1896.43	49.69	26.48	1864.28	39.39	35.14	1697.00	87.34	26.86	1717.52	81.35	68.18	1485.93	-86.22	105.10	1469.80	-81.48	129.01	1395.72	-82.52	244.21	1441.82	-82.02	271.29	1868.26	30.62	1111.64	0.00	0.00	0.00	1788.17	5.32	1504.46	1778.81	114.08	1501.86	1642.70	3.32	1455.30	1628.44	94.16	1448.92	711.90	-299.30	79.04	1312.16	-298.88	76.45	738.78
8.27000	1896.86	49.87	26.44	1864.34	39.71	35.59	1697.12	87.42	27.30	1717.63	80.99	68.61	1527.58	-86.36	99.11	1510.22	-82.14	121.69	1430.37	-83.29	232.16	1474.68	-82.34	261.75	1879.38	30.05	1115.60	0.00	0.00	0.00	1801.06	4.85	1507.33	1798.07	112.53	1501.88	1655.60	3.22	1459.57	1642.05	93.67	1453.22	711.88	-299.57	78.92	1312.42	-298.74	76.68	738.74
8.28000	1897.40	50.22	26.24	1864.65	40.39	35.50	1697.71	86.57	27.53	1717.75	81.30	69.63	1570.47	-87.48	91.96	1551.91	-82.70	114.02	1465.65	-83.71	218.56	1508.64	-81.70	250.68	1890.51	29.38	1119.56	0.00	0.00	0.00	1813.67	4.20	1510.26	1813.30	111.35	1503.75	1668.57	3.33	1463.66	1655.52	93.32	1457.30	712.05	-299.34	78.89	1312.31	-298.51	76.80	738.72
8.29000	1897.66	50.13	26.19	1865.07	40.42	36.38	1696.52	87.14	28.24	1718.44	80.86	70.60	1618.71	-87.34	84.67	1595.34	-83.10	106.44	1502.42	-83.49	203.83	1542.94	-81.63	238.88	1901.27	28.61	1123.33	0.00	0.00	0.00	1826.06	3.41	1513.15	1826.98	110.53	1506.12	1681.21	3.22	1467.36	1668.82	93.31	1461.10	711.68	-299.22	79.00	1311.93	-298.64	76.66	738.79
8.30000	1897.43	50.20	25.77	1865.50	40.29	36.35	1697.42	86.70	29.45	1718.62	81.29	72.08	1662.40	-88.09	79.67	1638.69	-83.55	98.59	1539.62	-83.89	188.88	1577.99	-81.31	226.09	1912.45	27.92	1126.81	0.00	0.00	0.00	1838.26	2.50	1515.94	1840.10	110.32	1508.15	1694.06	3.63	1470.73	1682.25	92.91	1464.62	711.83	-299.47	78.84	1311.62	-298.55	76.58	738.82
8.31000	1897.38	50.06	25.38	1866.21	40.29	36.25	1697.69	86.36	30.73	1718.96	81.03	73.35	1709.71	-88.18	74.39	1684.46	-83.79	91.50	1578.22	-84.17	173.62	1614.31	-80.81	212.64	1923.49	27.30	1129.95	0.00	0.00	0.00	1850.35	1.51	1518.56	1853.62	109.41	1510.15	1706.65	3.51	1473.66	1695.71	92.28	1467.78	711.43	-299.48	78.81	1312.77	-298.82	76.60	738.81
8.32000	1897.77	49.70	25.21	1866.43	40.10	35.85	1698.32	86.06	32.61	1719.86	80.77	75.15	1758.16	-87.37	70.02	1731.91	-84.02	85.18	1618.56	-84.16	157.77	1651.06	-80.88	199.36	1934.80	26.81	1132.59	0.00	0.00	0.00	1862.38	0.47	1520.93	1867.24	108.38	1512.07	1719.26	3.37	1476.21	1708.73	92.57	1470.60	711.14	-299.50	78.85	1312.37	-298.96	76.63	738.91
8.33000	1897.87	49.36	24.82	1867.26	39.21	38.06	1699.09	85.41	34.35	1720.38	80.58	76.83	1807.37	-88.25	66.08	1779.79	-84.51	79.24	1659.42	-83.93	141.99	1688.57	-80.91	186.12	1946.01	26.39	1134.88	0.00	0.00	0.00	1874.40	-0.61	1522.98	1880.71	107.64	1513.71	1732.02	3.49	1478.30	1721.62	92.78	1473.07	711.00	-299.74	78.75	1311.77	-298.84	76.67	738.84
8.34000	1896.84	47.64	28.10	1866.48	38.52	37.63	1698.51	84.87	35.66	1720.82	80.45	78.44	1855.73	-88.40	65.31	1828.08	-85.23	74.39	1700.64	-84.22	126.95	1727.23	-80.52	172.89	1957.16	26.18	1136.66	0.00	0.00	0.00	1886.48	-1.68	1524.63	1894.01	106.95	1515.14	1744.83	3.76	1480.03	1734.89	92.47	1475.12	711.25	-299.46	78.79	1312.11	-298.32	76.92	738.77
8.35000	1896.60	46.72	28.37	1866.00	38.16	37.52	1699.15	84.50	37.36	1721.75	79.56	79.71	1906.29	-91.46	61.79	1877.41	-85.70	71.19	1743.65	-83.83	111.94	1766.32	-79.87	159.79	1969.00	26.25	1138.05	0.00	0.00	0.00	1898.67	-2.72	1525.82	1907.36	105.92	1516.26	1757.47	3.96	1481.34	1748.05	92.44	1476.89	711.42	-299.15	79.02	1311.91	-298.61	76.75	738.79
8.36000	1897.42	46.45	29.00	1863.38	41.11	39.08	1700.06	84.12	39.34	1721.94	79.00	80.97	1954.55	-92.77	59.01	1925.19	-85.87	68.61	1786.88	-84.05	97.96	1805.85	-80.08	147.59	1980.44	26.60	1139.02	0.00	0.00	0.00	1911.02	-3.69	1526.46	1920.66	105.07	1517.01	1770.00	4.06	1482.20	1761.12	92.51	1478.21	711.67	-299.31	78.95	1311.54	-298.54	76.59	738.78
8.37000	1897.69	47.13	29.31	1865.35	39.75	37.82	1700.44	83.60	40.74	1722.68	79.16	82.72	2001.42	-93.27	59.67	1972.85	-85.68	67.32	1831.87	-83.35	84.62	1846.72	-79.83	135.87	1992.30	27.17	1139.51	0.00	0.00	0.00	1923.60	-4.58	1526.48	1933.72	104.71	1517.24	1782.84	4.45	1482.69	1773.84	92.82	1478.97	711.36	-298.79	78.98	1311.91	-298.70	76.70	738.79
8.38000	1897.58	48.17	29.10	1865.44	40.66	35.38	1701.29	83.00	42.56	1722.73	78.57	83.67	2048.56	-93.22	61.33	2019.25	-85.43	66.99	1876.79	-82.97	72.60	1887.96	-78.99	124.89	2004.69	27.99	1139.64	0.00	0.00	0.00	1936.45	-5.35	1525.82	1946.88	104.05	1517.08	1795.27	4.19	1482.68	1786.60	92.87	1479.33	711.41	-299.05	78.82	1311.97	-298.65	76.57	738.80
8.39000	1898.79	49.82	24.86	1865.09	43.53	36.64	1702.11	83.08	44.46	1723.44	78.26	84.96	2094.54	-92.97	64.61	2066.77	-84.70	64.71	1921.87	-82.84	62.00	1928.84	-78.97	115.34	2016.39	28.93	1139.30	0.00	0.00	0.00	1949.64	-5.97	1524.39	1960.06	103.26	1516.40	1807.72	4.18	1482.29	1799.29	93.05	1479.19	712.08	-299.18	79.14	1311.93	-298.74	76.54	738.88
8.40000	1898.64	50.24	24.34	1867.02	41.90	35.01	1701.53	82.64	45.43	1724.22	78.78	86.53	2137.55	-92.36	70.33	2112.21	-84.61	66.59	1967.92	-81.35	52.46	1969.89	-78.92	107.01	2028.23	30.14	1138.56	0.00	0.00	0.00	1963.23	-6.41	1522.13	1973.13	102.23	1515.31	1820.21	4.14	1481.40	1812.33	92.51	1478.68	711.94	-298.95	79.03	1311.80	-298.72	76.53	738.84
8.41000	1898.44	50.80	23.89	1867.35	41.13	34.01	1702.63	82.63	47.27	1724.65	78.67	87.69	2181.20	-91.83	76.22	2164.72	-84.02	67.81	2012.25	-81.30	45.28	2010.04	-79.38	100.45	2039.71	31.45	1137.39	0.00	0.00	0.00	1975.53	-6.66	1520.42	1985.49	102.55	1513.89	1832.56	3.72	1480.09	1825.07	92.34	1477.49	711.09	-299.26	78.73	1311.63	-298.90	76.49	738.76
8.42000	1898.32	50.93	23.79	1866.87	40.44	33.33	1703.08	82.16	48.33	1724.72	78.55	88.57	2223.59	-90.66	83.41	2202.48	-83.16	71.01	2057.05	-80.05	39.60	2050.69	-78.22	94.68	2051.79	32.89	1135.85	0.00	0.00	0.00	1987.56	-6.93	1518.49	1998.10	102.52	1512.06	1845.47	4.00	1478.30	1838.04	91.80	1475.92	712.04	-299.32	79.06	1311.73	-298.36	76.69	738.82
8.43000	1898.22	50.94	23.55	1866.84	40.70	33.02	1704.91	82.00	50.03	1725.22	78.66	89.73	2264.48	-89.17	91.81	2230.90	-82.09	75.96	2104.19	-79.26	29.22	2089.23	-79.00	91.53	2063.97	34.40	1133.96	0.00	0.00	0.00	2000.37	-7.25	1516.25	2011.04	102.11	1509.84	1858.17	3.89	1476.17	1850.43	91.92	1473.92	711.90	-299.26	78.99	1312.39	-298.33	76.79	738.82
8.44000	1898.52	50.78	23.58	1865.92	40.82	32.81	1703.87	82.02	50.85	1726.24	78.49	90.83	2302.39	-86.74	100.77	2255.43	-80.91	82.43	2147.68	-78.20	20.35	2126.72	-78.57	89.48	2076.35	36.03	1131.54	0.00	0.00	0.00	2012.77	-7.51	1513.73	2024.10	101.21	1507.43	1870.64	3.54	1473.56	1863.27	91.35	1471.41	711.69	-299.34	78.91	1312.32	-298.57	76.74	738.75
8.45000	1898.41	51.04	23.29	1865.79	41.29	32.88	1704.11	81.88	51.79	1727.52	78.61	92.18	2338.64	-84.66	110.64	2281.48	-79.67	90.21	2187.69	-76.88	12.89	2126.72	-78.57	89.48	2088.65	37.72	1128.76	0.00	0.00	0.00	2024.92	-7.88	1510.93	2036.64	101.12	1504.70	1883.55	3.76	1470.51	1875.76	91.61	1468.47	711.41	-299.10	78.88	1311.83	-298.49	76.60	738.79
8.46000	1898.82	51.17	23.26	1866.93	40.39	32.90	1704.74	81.11	52.82	1727.70	78.68	93.26	2372.03	-82.50	120.09	2314.50	-78.44	99.07	2224.34	-75.32	6.75	2126.72	-78.57	89.48	2101.14	39.37	1125.65	0.00	0.00	0.00	2037.94	-8.21	1507.87	2049.04	101.10	1501.77	1896.52	3.94	1467.07	1888.20	92.04	1465.18	710.82	-299.09	78.79	1312.36	-298.49	76.63	738.72
8.47000	1898.77	51.12	23.16	1866.36	40.92	32.34	1705.08	81.01	53.92	1727.65	78.43	93.76	2403.73	-80.42	129.27	2359.89	-77.31	108.79	2257.78	-73.56	1.85	2126.72	-78.57	89.48	2113.49	41.05	1122.19	0.00	0.00	0.00	2051.15	-8.51	1504.61	2061.91	100.51	1498.70	1908.95	3.09	1463.33	1900.50	92.60	1461.68	710.79	-299.44	78.56	1311.46	-298.48	76.54	738.74
8.48000	1898.72	51.01	23.02	1866.11	40.81	33.03	1706.20	81.05	55.53	1729.35	78.35	94.99	2434.33	-78.22	138.31	2412.59	-77.95	117.83	2288.17	-71.61	-1.90	2126.72	-78.57	89.48	2126.71	42.60	1118.43	0.00	0.00	0.00	2064.38	-8.89	1501.30	2074.74	100.20	1495.52	1921.91	3.00	1459.46	1913.64	91.72	1458.12	711.79	-299.13	78.92	1312.01	-298.80	76.58	738.80
8.49000	1898.75	51.09	22.81	1866.64	41.06	33.34	1706.73	81.01	56.81	1729.72	78.92	96.30	2461.69	-75.39	145.80	2439.83	-74.77	124.66	2315.64	-69.49	-4.59	2126.72	-78.57	89.48	2139.84	44.12	1114.42	0.00	0.00	0.00	2077.41	-9.40	1497.86	2087.75	99.34	1492.35	1934.78	2.57	1455.40	1926.55	91.46	1454.36	711.18	-299.08	78.84	1312.75	-298.27	76.97	738.73
8.50000	1898.97	50.96	22.98	1866.54	40.85	32.67	1707.31	80.61	57.94	1730.89	78.65	97.21	2487.75	-71.39	153.10	2467.42	-74.38	129.19	2340.34	-67.24	-6.29	2126.72	-78.57	89.48	2152.97	45.44	1110.36	0.00	0.00	0.00	2090.33	-9.89	1494.40	2100.50	98.97	1488.99	1947.76	2.24	1451.33	1939.17	91.69	1450.50	711.35	-299.29	78.87	1312.30	-298.32	76.69	738.73
8.51000	1898.78	50.94	22.73	1865.92	41.94	33.62	1707.59	81.00	59.63	1731.80	79.19	98.62	2511.49	-73.62	150.61	2486.92	-66.63	135.47	2362.42	-64.88	-7.11	2126.72	-78.57	89.48	2166.46	46.54	1106.23	0.00	0.00	0.00	2103.13	-10.48	1490.99	2113.26	98.63	1485.73	1961.18	2.14	1447.39	1952.25	91.33	1446.76	711.55	-299.38	78.89	1312.00	-298.45	76.70	738.76
8.52000	1899.13	50.90	22.78	1866.00	41.95	33.62	1707.13	81.31	61.06	1733.70	79.29	100.29	2532.17	-70.27	153.54	2511.48	-67.65	136.13	2382.03	-62.42	-7.13	2126.72	-78.57	89.48	2180.00	47.42	1102.17	0.00	0.00	0.00	2116.52	-11.00	1487.68	2126.42	97.83	1482.57	1974.22	1.21	1443.61	1965.07	91.03	1443.25	711.46	-299.57	78.78	1312.36	-298.55	76.73	738.75
8.53000	1899.13	51.11	22.55	1866.40	42.19	33.60	1710.79	79.88	60.74	1734.65	79.87	101.90	2550.09	-65.76	154.52	2526.74	-60.17	138.93	2399.30	-59.91	-6.43	2126.72	-78.57	89.48	2193.83	48.02	1098.25	0.00	0.00	0.00	2129.84	-11.68	1484.59	2139.85	96.87	1479.60	1987.64	0.66	1440.10	1978.03	90.57	1439.92	711.14	-299.71	78.62	1312.23	-298.55	76.50	738.75
8.54000	1899.10	50.75	22.68	1866.19	42.22	33.44	1712.03	80.21	63.07	1737.22	80.77	104.36	2571.82	-60.20	157.36	2543.26	-56.88	136.74	2414.39	-57.35	-5.09	2126.72	-78.57	89.48	2208.17	48.43	1094.56	0.00	0.00	0.00	2144.14	-12.25	1481.11	2153.00	96.46	1476.75	2001.16	0.18	1436.87	1991.33	89.67	1436.72	711.49	-299.09	78.80	1312.42	-298.60	76.49	738.78
8.55000	1899.06	50.94	22.29	1866.71	42.40	33.49	1713.25	81.33	66.11	1738.99	81.31	106.43	2583.39	-55.15	159.54	2563.24	-51.71	136.49	2427.44	-54.78	-3.22	2126.72	-78.57	89.48	2222.40	48.45	1091.16	0.00	0.00	0.00	2158.27	-12.85	1477.85	2166.43	95.66	1474.05	2014.59	-0.82	1433.86	2004.26	89.28	1433.82	712.65	-299.10	79.03	1312.49	-298.31	76.68	738.83
8.56000	1899.07	50.79	22.22	1866.04	42.29	33.20	1713.12	83.93	72.23	1741.02	82.00	109.05	2589.13	-49.48	158.89	2578.30	-45.81	133.07	2438.59	-52.21	-0.89	2126.72	-78.57	89.48	2236.59	48.24	1088.17	0.00	0.00	0.00	2172.22	-13.48	1474.81	2179.84	94.95	1471.49	2028.07	-2.10	1431.08	2017.61	88.34	1430.97	713.05	-299.19	79.02	1312.27	-298.60	76.57	738.81
8.57000	1899.43	50.96	22.12	1866.68	42.24	33.31	1717.03	82.46	72.99	1744.49	82.56	112.17	2593.38	-42.07	153.23	2589.18	-39.41	127.09	2447.99	-49.68	1.81	2126.72	-78.57	89.48	2250.70	47.83	1085.56	0.00	0.00	0.00	2186.01	-14.13	1471.99	2192.80	95.03	1469.15	2042.15	-2.68	1428.59	2030.85	87.64	1428.32	713.09	-299.43	78.96	1312.21	-298.86	76.45	738.76
8.58000	1899.28	50.83	21.89	1867.18	41.85	33.61	1719.87	82.58	76.79	1748.31	84.19	116.15	2600.46	-31.79	140.42	2596.65	-32.71	119.15	2455.80	-47.20	4.79	2126.72	-78.57	89.48	2265.80	47.13	1083.38	0.00	0.00	0.00	2199.63	-14.81	1469.37	2205.95	94.72	1466.91	2056.07	-3.64	1426.30	2044.60	86.06	1425.92	713.07	-299.05	78.98	1312.15	-298.74	76.48	738.76
8.59000	1899.33	50.76	21.74	1867.40	42.00	33.13	1723.76	81.96	81.06	1753.00	85.10	120.21	2607.80	-23.29	128.73	2601.44	-25.95	109.88	2462.14	-44.80	7.96	2126.72	-78.57	89.48	2280.86	46.18	1081.67	0.00	0.00	0.00	2213.10	-15.51	1466.96	2219.32	94.24	1464.93	2070.15	-4.76	1424.23	2058.08	84.81	1423.60	713.17	-299.72	78.64	1311.95	-299.03	76.38	738.79
8.60000	1900.55	50.74	22.10	1867.47	41.81	32.83	1724.13	86.58	89.81	1756.59	86.68	124.37	2613.01	-16.13	117.87	2604.34	-19.33	99.87	2467.17	-42.51	11.24	2126.72	-78.57	89.48	2295.73	45.01	1080.33	0.00	0.00	0.00	2226.42	-16.22	1464.74	2232.87	93.34	1463.17	2084.27	-6.06	1422.24	2071.78	83.14	1421.29	713.12	-299.80	78.73	1312.62	-298.99	76.52	738.82
8.61000	1899.44	50.71	21.49	1871.88	40.30	27.01	1728.00	87.24	95.52	1763.25	87.26	128.91	2624.68	-9.42	101.62	2606.08	-13.09	89.74	2471.04	-40.35	14.55	2126.72	-78.57	89.48	2311.12	43.62	1079.34	0.00	0.00	0.00	2239.59	-16.96	1462.72	2245.92	93.32	1461.56	2098.18	-7.74	1420.46	2085.49	81.67	1419.10	713.12	-299.64	78.89	1312.27	-299.19	76.50	738.76
8.62000	1899.32	50.52	21.47	1873.11	41.33	26.06	1735.93	86.60	99.23	1770.16	88.66	133.94	2632.86	-5.62	85.22	2607.42	-7.44	80.11	2473.89	-38.34	17.79	2126.72	-78.57	89.48	2326.65	42.12	1078.96	0.00	0.00	0.00	2252.61	-17.71	1460.88	2259.28	92.78	1460.66	2112.69	-8.85	1419.06	2099.32	79.91	1417.47	713.10	-299.41	78.79	1311.70	-299.00	76.37	738.80
8.63000	1899.45	50.38	21.74	1873.39	40.49	26.23	1742.58	87.51	106.18	1777.76	91.06	139.22	2639.83	0.22	72.38	2609.12	-2.60	71.57	2475.86	-36.51	20.87	2126.72	-78.57	89.48	2342.67	40.52	1079.09	0.00	0.00	0.00	2265.50	-18.47	1459.22	2273.16	91.45	1460.71	2126.71	-10.61	1418.51	2113.55	77.63	1416.56	713.19	-299.92	78.70	1312.15	-298.88	76.50	738.78
8.64000	1899.07	50.64	21.45	1873.76	39.41	26.42	1750.95	86.99	113.10	1790.60	91.57	143.14	2644.12	6.80	62.67	2611.94	1.22	64.74	2477.10	-34.88	23.72	2126.72	-78.57	89.48	2358.77	38.80	1079.68	0.00	0.00	0.00	2278.26	-19.25	1457.73	2286.47	90.79	1461.13	2140.86	-12.32	1418.68	2127.04	76.18	1416.32	713.08	-299.57	78.85	1312.14	-298.77	76.55	738.85
8.65000	1899.42	50.90	21.65	1875.47	39.36	26.21	1760.44	88.52	121.28	1803.08	92.91	148.56	2649.32	9.37	57.40	2618.77	8.49	53.73	2477.76	-33.47	26.24	2126.72	-78.57	89.48	2375.12	37.00	1080.66	0.00	0.00	0.00	2290.89	-20.04	1456.42	2299.96	89.92	1461.78	2140.86	-12.32	1418.68	2140.99	73.95	1416.41	713.13	-299.66	78.69	1312.25	-298.48	76.59	738.88
8.66000	1904.70	51.63	16.30	1876.82	38.24	26.82	1772.22	89.33	129.75	1816.97	95.28	154.28	2652.59	9.54	52.82	2620.13	8.46	51.55	2477.98	-32.32	28.34	2126.72	-78.57	89.48	2391.12	34.89	1081.83	0.00	0.00	0.00	2303.40	-20.83	1455.26	2313.20	89.18	1462.80	2140.86	-12.32	1418.68	2154.87	71.66	1416.72	713.15	-299.82	78.71	1311.92	-298.86	76.35	738.83
8.67000	1905.59	51.20	16.41	1881.58	40.72	26.78	1785.82	90.40	138.56	1832.39	98.40	159.86	2654.15	10.18	49.47	2621.43	9.44	50.21	2477.91	-31.44	29.94	2126.72	-78.57	89.48	2406.41	32.62	1083.22	0.00	0.00	0.00	2315.79	-21.63	1454.27	2326.85	87.64	1463.97	2140.86	-12.32	1418.68	2168.10	70.19	1417.38	713.10	-299.80	78.82	1311.92	-298.83	76.41	738.84
8.68000	1901.40	51.94	21.24	1886.98	41.22	29.16	1800.31	92.55	148.58	1848.24	102.24	166.29	2655.92	10.47	47.05	2622.09	9.81	48.69	2477.70	-30.86	30.96	2126.72	-78.57	89.48	2421.42	30.14	1084.84	0.00	0.00	0.00	2328.06	-22.44	1453.43	2339.93	86.69	1465.35	2140.86	-12.32	1418.68	2181.90	67.72	1418.35	713.02	-299.32	78.83	1312.01	-298.82	76.41	738.80
8.69000	1902.08	54.37	20.44	1890.31	42.48	33.08	1815.96	95.06	159.75	1865.44	106.62	173.65	2656.12	10.76	44.59	2622.59	10.13	47.44	2477.48	-30.60	31.31	2126.72	-78.57	89.48	2435.92	27.60	1086.71	0.00	0.00	0.00	2340.23	-23.25	1452.73	2352.50	86.01	1466.63	2140.86	-12.32	1418.68	2195.08	66.01	1419.56	713.11	-299.58	78.88	1312.26	-299.07	76.48	738.82
8.70000	1900.52	56.69	17.92	1893.63	44.45	39.17	1833.31	97.70	171.38	1884.86	109.52	180.93	2657.00	10.99	43.18	2622.77	10.39	46.46	2477.36	-30.27	31.27	2126.72	-78.57	89.48	2449.77	25.10	1088.63	0.00	0.00	0.00	2352.30	-24.05	1452.18	2366.20	84.02	1468.37	2140.86	-12.32	1418.68	2207.65	65.12	1421.04	713.09	-299.75	78.93	1312.19	-298.96	76.50	738.79
8.71000	1905.98	59.16	13.58	1910.24	49.65	45.96	1851.81	99.41	183.39	1906.50	111.68	188.79	2657.18	11.15	41.86	2622.94	10.48	45.79	2476.64	-29.71	31.26	2126.72	-78.57	89.48	2462.98	22.74	1090.51	0.00	0.00	0.00	2364.26	-24.86	1451.76	2379.39	82.57	1470.24	2140.86	-12.32	1418.68	2221.41	62.71	1422.95	713.00	-299.48	78.87	1311.84	-298.69	76.64	738.68
8.72000	1929.37	63.40	17.06	1927.65	55.52	49.53	1869.88	101.94	195.83	1929.80	113.80	197.91	2657.26	11.20	41.04	2623.20	10.49	45.32	2478.32	-30.01	32.02	2126.72	-78.57	89.48	2475.77	20.67	1092.45	0.00	0.00	0.00	2376.14	-25.67	1451.48	2393.73	81.29	1471.69	2140.86	-12.32	1418.68	2233.99	61.76	1424.98	713.02	-299.58	78.76	1312.14	-298.36	76.75	738.75
8.73000	1947.39	66.24	22.37	1948.28	59.09	55.69	1895.06	100.71	205.68	1954.34	114.51	205.81	2657.43	11.20	40.58	2623.30	10.45	45.01	2477.29	-30.02	31.56	2126.72	-78.57	89.48	2488.08	19.13	1094.42	0.00	0.00	0.00	2387.92	-26.47	1451.32	2407.55	80.08	1473.25	2140.86	-12.32	1418.68	2246.84	60.71	1427.21	713.10	-299.56	78.73	1311.95	-298.73	76.58	738.76
8.74000	1970.37	70.49	28.30	1973.94	63.26	62.24	1921.27	100.22	212.48	1979.16	115.83	213.18	2657.29	11.21	40.06	2623.60	10.41	44.84	2478.35	-30.00	32.32	2126.72	-78.57	89.48	2500.19	18.11	1096.46	0.00	0.00	0.00	2399.62	-27.26	1451.27	2420.87	78.93	1474.91	2140.86	-12.32	1418.68	2259.25	60.12	1429.69	713.07	-299.41	78.89	1312.18	-298.76	76.55	738.85
8.75000	2002.55	76.36	33.70	2003.17	68.10	67.44	1946.64	101.04	217.65	2005.68	114.70	219.42	2657.61	11.23	39.90	2623.84	10.30	44.65	2477.40	-30.03	31.89	2126.72	-78.57	89.48	2511.87	17.56	1098.56	0.00	0.00	0.00	2411.24	-28.04	1451.34	2433.73	77.86	1476.65	2140.86	-12.32	1418.68	2271.91	59.03	1432.41	713.14	-299.70	78.83	1312.39	-299.00	76.52	738.79
8.76000	2034.01	81.82	37.89	2033.84	72.84	71.73	1973.59	100.96	221.16	2033.14	114.31	224.39	2657.76	11.08	39.69	2623.95	10.18	44.44	2474.84	-30.27	30.22	2126.72	-78.57	89.48	2523.31	17.48	1100.78	0.00	0.00	0.00	2422.79	-28.82	1451.52	2446.15	76.86	1478.46	2140.86	-12.32	1418.68	2284.69	57.63	1435.33	713.06	-299.87	78.71	1312.18	-299.09	76.49	738.75
8.77000	2067.32	87.34	41.52	2065.70	77.45	74.80	2001.95	100.19	223.06	2061.19	114.16	228.03	2657.67	11.06	39.40	2624.18	10.05	44.39	2475.95	-30.23	30.67	2126.72	-78.57	89.48	2534.85	17.90	1103.22	0.00	0.00	0.00	2434.26	-29.58	1451.81	2458.16	75.93	1480.34	2140.86	-12.32	1418.68	2296.78	56.77	1438.53	713.00	-299.86	78.77	1312.08	-299.02	76.43	738.79
8.78000	2101.84	92.79	44.16	2099.52	82.00	77.21	2031.04	99.48	223.82	2090.38	113.61	230.07	2657.72	10.93	39.33	2624.19	9.92	44.20	2477.08	-30.42	31.67	2126.72	-78.57	89.48	2546.58	18.62	1105.87	0.00	0.00	0.00	2445.68	-30.32	1452.19	2469.79	75.07	1482.26	2140.86	-12.32	1418.68	2308.94	55.84	1441.85	712.97	-299.80	78.97	1312.34	-298.57	76.75	738.76
8.79000	2137.98	97.89	46.15	2133.33	86.19	78.28	2059.96	99.74	222.87	2119.08	114.13	231.04	2657.73	10.92	39.23	2624.24	9.77	44.11	2473.14	-30.64	29.06	2126.72	-78.57	89.48	2558.23	19.61	1108.67	0.00	0.00	0.00	2457.03	-31.05	1452.66	2481.06	74.27	1484.21	2140.86	-12.32	1418.68	2320.47	55.54	1445.14	713.10	-300.09	78.78	1312.02	-298.70	76.63	738.76
8.80000	2174.94	102.34	47.20	2169.14	89.96	78.94	2088.49	101.78	220.62	2148.37	114.77	230.60	2657.59	10.78	39.18	2624.09	9.59	43.97	2476.00	-30.74	30.88	2126.72	-78.57	89.48	2569.88	20.62	1111.54	0.00	0.00	0.00	2468.33	-31.76	1453.22	2492.01	73.54	1486.19	2140.86	-12.32	1418.68	2332.06	54.89	1448.40	713.02	-299.47	79.05	1311.93	-298.73	76.52	738.81
8.81000	2214.09	106.29	48.05	2206.24	93.37	79.01	2119.01	102.54	216.17	2178.06	115.69	228.85	2657.34	10.74	39.03	2623.55	9.39	43.61	2477.04	-30.99	31.26	2126.72	-78.57	89.48	2581.21	21.56	1114.45	0.00	0.00	0.00	2479.57	-32.45	1453.85	2502.65	72.87	1488.18	2140.86	-12.32	1418.68	2343.95	53.74	1451.63	713.06	-299.75	78.89	1312.44	-298.93	76.62	738.75
8.82000	2254.35	109.63	48.24	2244.42	96.29	78.47	2149.41	104.81	210.54	2208.58	116.62	225.91	2657.28	10.68	38.92	2623.37	9.21	43.52	2475.44	-30.98	30.20	2126.72	-78.57	89.48	2592.61	22.38	1117.33	0.00	0.00	0.00	2490.78	-33.12	1454.57	2513.02	72.27	1490.16	2140.86	-12.32	1418.68	2355.94	52.10	1454.82	713.16	-299.84	78.75	1312.85	-298.92	76.83	738.82
8.83000	2295.82	112.63	48.10	2285.61	99.03	78.64	2180.00	108.91	204.05	2239.62	117.79	221.51	2657.15	10.57	38.80	2623.16	9.12	43.37	2474.20	-31.05	29.41	2126.72	-78.57	89.48	2603.52	23.01	1120.10	0.00	0.00	0.00	2501.94	-33.77	1455.35	2523.14	71.73	1492.13	2140.86	-12.32	1418.68	2367.36	51.19	1457.68	713.15	-299.82	78.85	1312.69	-298.84	76.81	738.78
8.84000	2338.26	115.37	47.70	2328.51	101.63	78.75	2213.47	110.42	195.48	2270.21	120.61	216.46	2656.85	10.51	38.58	2622.81	9.01	43.18	2475.79	-30.67	30.25	2126.72	-78.57	89.48	2614.26	23.48	1122.82	0.00	0.00	0.00	2513.07	-34.39	1456.20	2533.04	71.26	1494.08	2140.86	-12.32	1418.68	2378.76	50.05	1460.36	713.08	-299.69	78.90	1312.37	-298.78	76.76	738.87
8.85000	2375.97	117.94	43.41	2365.64	104.01	74.70	2246.27	114.04	186.30	2302.16	122.92	210.20	2656.62	10.51	38.36	2622.77	8.91	43.29	2476.55	-31.18	30.21	2126.72	-78.57	89.48	2624.97	23.80	1125.39	0.00	0.00	0.00	2524.16	-34.98	1457.10	2542.75	70.84	1495.98	2140.86	-12.32	1418.68	2389.37	49.93	1462.75	713.13	-299.56	78.84	1312.84	-298.98	76.75	738.85
8.86000	2424.67	120.34	45.17	2407.43	106.43	72.65	2280.90	116.38	175.64	2334.66	124.89	203.01	2656.96	10.50	38.46	2622.88	8.91	43.47	2474.52	-31.16	29.47	2126.72	-78.57	89.48	2635.42	24.03	1127.75	0.00	0.00	0.00	2535.23	-35.54	1458.06	2552.30	70.49	1497.83	2140.86	-12.32	1418.68	2400.14	49.58	1464.93	713.09	-300.03	78.71	1312.67	-298.58	76.82	738.83
8.87000	2470.41	122.44	45.85	2450.58	108.63	70.94	2315.61	120.26	164.72	2367.71	127.76	195.09	2657.27	10.61	38.64	2622.96	8.91	43.66	2475.40	-30.82	30.02	2126.72	-78.57	89.48	2645.82	24.13	1129.86	0.00	0.00	0.00	2546.28	-36.07	1459.07	2561.71	70.19	1499.61	2140.86	-12.32	1418.68	2410.94	49.35	1466.77	713.05	-299.62	78.92	1311.99	-298.43	76.72	738.83
8.88000	2523.93	125.83	45.87	2493.33	110.79	69.09	2351.05	122.95	156.28	2403.52	131.58	187.05	2657.13	10.66	38.60	2623.32	9.05	43.87	2474.44	-31.18	29.52	2126.72	-78.57	89.48	2656.20	24.11	1131.71	0.00	0.00	0.00	2557.32	-36.57	1460.11	2571.01	69.96	1501.32	2140.86	-12.32	1418.68	2421.64	49.00	1468.49	713.08	-299.70	78.69	1311.66	-298.30	76.65	738.85
8.89000	2557.51	129.17	44.30	2536.37	113.61	67.32	2385.92	125.27	148.21	2424.46	135.32	182.96	2657.61	10.85	38.91	2623.92	9.24	44.04	2476.10	-31.16	30.96	2126.72	-78.57	89.48	2666.51	24.00	1133.24	0.00	0.00	0.00	2568.34	-37.03	1461.20	2580.23	69.78	1502.93	2140.86	-12.32	1418.68	2421.64	49.00	1468.49	713.01	-299.54	78.82	1312.32	-298.53	76.67	738.79
8.90000	2590.85	132.06	43.35	2579.31	116.51	65.84	2420.22	127.23	140.50	2448.64	138.96	178.37	2657.83	11.12	38.89	2624.88	9.45	44.20	2479.43	-30.57	32.39	2126.72	-78.57	89.48	2676.91	23.73	1134.51	0.00	0.00	0.00	2579.36	-37.46	1462.31	2589.39	69.66	1504.44	2140.86	-12.32	1418.68	2421.64	49.00	1468.49	713.02	-299.36	79.09	1312.02	-298.86	76.57	738.83
8.91000	2643.60	134.10	45.23	2622.21	119.02	65.07	2453.92	128.83	133.15	2494.10	142.45	168.85	2658.30	11.38	38.90	2625.53	9.69	44.18	2480.79	-30.16	33.21	2126.72	-78.57	89.48	2687.31	23.34	1135.44	0.00	0.00	0.00	2590.37	-37.84	1463.45	2598.53	69.60	1505.84	2140.86	-12.32	1418.68	2421.64	49.00	1468.49	713.04	-299.63	78.87	1311.84	-298.61	76.60	738.79
8.92000	2690.06	135.41	47.79	2665.29	120.54	65.01	2487.02	130.11	126.14	2537.27	145.09	159.63	2658.76	11.61	38.62	2625.97	9.81	44.33	2482.14	-29.55	33.99	2126.72	-78.57	89.48	2697.73	22.84	1136.06	0.00	0.00	0.00	2601.39	-38.19	1464.61	2607.67	69.59	1507.11	2140.86	-12.32	1418.68	2421.64	49.00	1468.49	713.07	-299.94	78.76	1312.33	-298.78	76.63	738.79
8.93000	2735.23	135.75	50.70	2708.27	121.24	65.64	2519.48	131.08	119.48	2575.21	146.65	151.09	2658.67	11.50	38.11	2625.83	9.55	44.20	2480.80	-29.42	33.39	2126.72	-78.57	89.48	2708.24	22.23	1136.38	0.00	0.00	0.00	2612.41	-38.49	1465.78	2616.83	69.63	1508.24	2140.86	-12.32	1418.68	2421.64	49.00	1468.49	713.08	-299.87	78.75	1312.29	-298.59	76.79	738.78
8.94000	2779.63	135.24	54.62	2750.95	121.11	67.17	2551.31	131.75	113.14	2612.77	148.04	142.79	2659.05	11.14	38.07	2626.05	9.01	44.26	2477.23	-29.23	31.24	2126.72	-78.57	89.48	2718.74	21.57	1136.40	0.00	0.00	0.00	2623.45	-38.75	1466.97	2626.05	69.73	1509.21	2140.86	-12.32	1418.68	2421.64	49.00	1468.49	713.09	-299.99	78.73	1312.16	-298.89	76.58	738.78
8.95000	2823.34	133.88	59.67	2793.48	120.19	69.92	2582.48	132.14	107.12	2650.46	148.82	135.03	2658.81	10.59	37.68	2626.21	8.38	44.10	2477.16	-28.86	31.66	2126.72	-78.57	89.48	2729.26	20.75	1136.17	0.00	0.00	0.00	2634.51	-38.96	1468.15	2635.36	69.89	1510.02	2140.86	-12.32	1418.68	2421.64	49.00	1468.49	713.14	-299.73	78.90	1311.75	-298.63	76.49	738.82
8.96000	2865.81	131.83	65.82	2835.70	118.63	74.00	2612.99	132.25	101.41	2687.48	149.58	128.04	2659.32	10.08	37.41	2626.46	7.89	43.87	2475.98	-28.33	31.04	2126.72	-78.57	89.48	2739.73	19.91	1135.67	0.00	0.00	0.00	2645.59	-39.12	1469.34	2644.77	70.09	1510.65	2140.86	-12.32	1418.68	2421.64	49.00	1468.49	713.12	-299.76	78.80	1311.64	-298.56	76.57	738.83
8.97000	2907.14	129.31	72.88	2876.14	116.62	78.91	2642.80	132.12	96.01	2724.67	149.88	122.10	2659.62	9.58	37.07	2626.70	7.56	43.74	2477.71	-28.33	32.47	2126.72	-78.57	89.48	2750.16	19.03	1134.93	0.00	0.00	0.00	2656.70	-39.23	1470.51	2654.32	70.35	1511.09	2140.86	-12.32	1418.68	2421.64	49.00	1468.49	713.09	-299.48	78.96	1312.07	-298.95	76.49	738.86
8.98000	2946.63	126.54	80.39	2915.31	114.44	84.58	2671.90	131.76	90.91	2761.41	149.92	117.59	2659.23	9.25	36.44	2626.92	7.36	43.60	2474.12	-28.40	29.97	2126.72	-78.57	89.48	2760.58	18.12	1133.92	0.00	0.00	0.00	2667.84	-39.29	1471.67	2664.03	70.65	1511.33	2140.86	-12.32	1418.68	2421.64	49.00	1468.49	713.15	-299.81	78.69	1313.52	-298.78	75.63	738.84
8.99000	2993.36	123.81	89.00	2952.53	112.08	90.65	2700.29	131.17	86.09	2798.32	149.51	115.05	2659.92	9.11	36.49	2626.80	7.20	43.23	2474.39	-27.96	30.61	2126.72	-78.57	89.48	2771.17	17.24	1132.63	0.00	0.00	0.00	2679.02	-39.30	1472.82	2673.94	71.00	1511.35	2140.86	-12.32	1418.68	2421.64	49.00	1468.49	713.17	-299.55	78.73	1314.00	-298.77	75.32	738.79
9.00000	3034.44	120.98	98.81	2988.38	109.60	97.61	2727.94	130.38	81.55	2832.88	148.72	113.31	2659.94	9.02	36.14	2627.19	7.09	43.24	2474.39	-27.96	30.61	2126.72	-78.57	89.48	2781.83	16.47	1131.06	0.00	0.00	0.00	2690.23	-39.25	1473.94	2684.06	71.41	1511.15	2140.86	-12.32	1418.68	2421.64	49.00	1468.49	713.08	-299.82	78.90	1314.07	-299.01	75.38	738.79
9.01000	3070.43	118.06	109.36	3022.12	106.97	105.38	2754.84	129.40	77.29	2866.14	147.42	112.70	2660.18	8.78	35.89	2627.36	6.92	43.11	2474.39	-27.96	30.61	2126.72	-78.57	89.48	2792.18	15.76	1129.27	0.00	0.00	0.00	2701.50	-39.14	1475.02	2694.43	71.86	1510.70	2140.86	-12.32	1418.68	2421.64	49.00	1468.49	713.09	-300.03	78.82	1314.06	-298.91	75.32	738.75
9.02000	3101.90	115.07	120.19	3053.04	104.12	113.44	2780.97	128.25	73.28	2897.79	145.61	113.06	2660.05	8.66	35.55	2627.43	6.76	42.93	2474.39	-27.96	30.61	2126.72	-78.57	89.48	2802.90	15.21	1127.22	0.00	0.00	0.00	2712.82	-38.97	1476.08	2705.08	72.35	1510.00	2140.86	-12.32	1418.68	2421.64	49.00	1468.49	713.11	-299.63	78.89	1314.12	-299.21	75.17	738.73
9.03000	3129.42	112.04	130.85	3081.95	101.05	121.56	2806.32	126.94	69.54	2926.69	143.22	113.83	2660.55	8.49	35.54	2627.73	6.63	42.90	2474.39	-27.96	30.61	2126.72	-78.57	89.48	2813.81	14.89	1124.93	0.00	0.00	0.00	2724.19	-38.74	1477.09	2716.03	72.89	1509.03	2140.86	-12.32	1418.68	2421.64	49.00	1468.49	713.07	-299.65	78.84	1314.10	-299.13	75.22	738.80
9.04000	3153.56	108.99	140.88	3108.30	97.76	129.13	2830.87	125.50	66.04	2954.38	140.40	115.34	2660.72	8.35	35.29	2627.79	6.39	42.77	2474.39	-27.96	30.61	2126.72	-78.57	89.48	2824.87	14.79	1122.52	0.00	0.00	0.00	2735.63	-38.44	1478.05	2727.30	73.48	1507.79	2140.86	-12.32	1418.68	2421.64	49.00	1468.49	713.07	-299.90	78.89	1314.17	-299.30	75.06	738.80
9.05000	3174.88	105.93	149.81	3133.43	94.56	136.64	2854.61	123.92	62.77	2979.91	137.19	116.77	2661.08	8.26	35.27	2628.02	6.23	42.70	2474.39	-27.96	30.61	2126.72	-78.57	89.48	2835.94	14.92	1119.97	0.00	0.00	0.00	2747.13	-38.08	1478.97	2738.94	74.11	1506.25	2140.86	-12.32	1418.68	2421.64	49.00	1468.49	713.16	-299.80	78.76	1314.14	-299.29	75.15	738.81
9.06000	3193.96	102.90	157.21	3156.14	91.56	143.10	2877.51	122.24	59.74	3003.55	133.64	118.00	2661.52	8.10	35.19	2628.23	6.08	42.65	2474.39	-27.96	30.61	2126.72	-78.57	89.48	2847.17	15.26	1117.38	0.00	0.00	0.00	2758.71	-37.66	1479.82	2750.95	74.78	1504.41	2140.86	-12.32	1418.68	2421.64	49.00	1468.49	713.07	-299.71	78.63	1314.01	-299.16	75.28	738.78
9.07000	3211.36	99.92	162.60	3177.06	88.83	148.62	2899.57	120.47	56.93	3024.86	130.12	118.64	2661.69	7.93	35.00	2628.16	5.89	42.40	2474.39	-27.96	30.61	2126.72	-78.57	89.48	2858.68	15.79	1114.82	0.00	0.00	0.00	2770.36	-37.16	1480.62	2763.38	75.49	1502.25	2140.86	-12.32	1418.68	2421.64	49.00	1468.49	713.05	-299.55	78.83	1314.09	-299.34	75.24	738.74
9.08000	3227.65	97.00	165.54	3197.26	86.18	154.09	2920.76	118.61	54.33	3043.41	126.82	118.59	2662.54	7.78	35.16	2628.31	5.71	42.27	2474.39	-27.96	30.61	2126.72	-78.57	89.48	2870.30	16.46	1112.32	0.00	0.00	0.00	2782.09	-36.59	1481.34	2774.10	75.98	1499.93	2140.86	-12.32	1418.68	2421.64	49.00	1468.49	713.03	-299.57	78.86	1313.98	-299.24	75.33	738.78
9.09000	3243.39	94.16	165.56	3212.02	83.74	155.29	2941.08	116.70	51.94	3060.38	123.28	118.11	2662.21	7.64	35.14	2627.85	5.53	42.28	2474.39	-27.96	30.61	2126.72	-78.57	89.48	2882.18	17.25	1109.91	0.00	0.00	0.00	2793.90	-35.95	1481.99	2785.28	76.54	1497.73	2140.86	-12.32	1418.68	2421.64	49.00	1468.49	713.07	-299.92	78.83	1313.90	-298.81	75.37	738.71
9.10000	3257.88	91.80	166.45	3227.18	81.16	156.17	2960.50	114.74	49.75	3074.76	119.79	116.53	2660.56	7.51	35.25	2626.32	5.36	42.58	2474.39	-27.96	30.61	2126.72	-78.57	89.48	2894.06	18.04	1107.58	0.00	0.00	0.00	2805.81	-35.24	1482.56	2796.15	77.22	1495.70	2140.86	-12.32	1418.68	2421.64	49.00	1468.49	713.10	-299.54	78.99	1313.99	-299.13	75.37	738.73
9.11000	3270.56	89.51	165.12	3239.64	78.66	154.79	2979.01	112.74	47.75	3086.89	116.25	113.95	2657.77	7.40	35.50	2623.88	5.20	43.15	2474.39	-27.96	30.61	2126.72	-78.57	89.48	2906.08	18.83	1105.44	0.00	0.00	0.00	2817.81	-34.44	1483.04	2807.53	77.93	1493.81	2140.86	-12.32	1418.68	2421.64	49.00	1468.49	713.06	-299.75	79.03	1314.00	-299.24	75.47	738.75
9.12000	3280.80	87.48	161.53	3249.97	76.33	151.25	2996.60	110.73	45.92	3096.98	112.87	110.68	2654.06	7.29	35.87	2620.72	5.03	43.95	2474.39	-27.96	30.61	2126.72	-78.57	89.48	2918.57	19.61	1103.46	0.00	0.00	0.00	2829.92	-33.57	1483.43	2818.78	78.72	1492.10	2140.86	-12.32	1418.68	2421.64	49.00	1468.49	713.07	-299.29	78.95	1314.12	-299.35	75.18	738.86
9.13000	3289.62	85.61	156.42	3259.07	74.14	146.55	3013.24	108.73	44.27	3106.03	109.24	107.36	2649.62	7.16	36.35	2617.03	4.84	44.98	2474.39	-27.96	30.61	2126.72	-78.57	89.48	2931.02	20.28	1101.68	0.00	0.00	0.00	2842.13	-32.62	1483.73	2830.17	79.58	1490.56	2140.86	-12.32	1418.68	2421.64	49.00	1468.49	713.09	-299.19	78.86	1314.19	-299.28	75.17	738.83
9.14000	3289.62	85.61	156.42	3265.80	71.91	140.13	3028.93	106.74	42.78	3112.21	105.76	102.71	2644.68	6.99	36.92	2613.00	4.61	46.19	2474.39	-27.96	30.61	2126.72	-78.57	89.48	2943.60	20.91	1100.06	0.00	0.00	0.00	2854.44	-31.58	1483.92	2841.36	80.50	1489.18	2140.86	-12.32	1418.68	2421.64	49.00	1468.49	713.11	-299.74	78.96	1314.00	-299.34	75.37	738.83
9.15000	3289.62	85.61	156.42	3271.00	69.73	132.17	3043.64	104.78	41.45	3117.34	102.34	97.94	2639.42	6.79	37.57	2608.79	4.33	47.58	2474.39	-27.96	30.61	2126.72	-78.57	89.48	2956.43	21.46	1098.61	0.00	0.00	0.00	2866.88	-30.46	1484.01	2841.36	80.50	1489.18	2140.86	-12.32	1418.68	2421.64	49.00	1468.49	713.04	-299.60	78.88	1314.08	-299.17	75.33	738.85
9.16000	3289.62	85.61	156.42	3271.00	69.73	132.17	3057.36	102.87	40.27	3120.56	98.96	92.33	2634.06	6.52	38.29	2604.61	4.00	49.12	2474.39	-27.96	30.61	2126.72	-78.57	89.48	2969.11	21.92	1097.38	0.00	0.00	0.00	2879.43	-29.26	1483.99	2841.36	80.50	1489.18	2140.86	-12.32	1418.68	2421.64	49.00	1468.49	713.10	-299.54	78.87	1314.14	-299.83	75.18	738.87
9.17000	3289.62	85.61	156.42	3271.00	69.73	132.17	3070.08	101.02	39.22	3123.73	95.07	86.01	2628.80	6.18	39.07	2600.62	3.59	50.78	2474.39	-27.96	30.61	2126.72	-78.57	89.48	2981.98	22.31	1096.33	0.00	0.00	0.00	2892.11	-27.97	1483.84	2841.36	80.50	1489.18	2140.86	-12.32	1418.68	2421.64	49.00	1468.49	713.11	-299.72	78.83	1314.03	-299.40	75.40	738.75
9.18000	3289.62	85.61	156.42	3271.00	69.73	132.17	3081.78	99.25	38.31	3125.44	92.72	82.27	2623.85	5.76	39.89	2597.02	3.11	52.54	2474.39	-27.96	30.61	2126.72	-78.57	89.48	2995.44	22.74	1095.46	0.00	0.00	0.00	2903.76	-26.79	1482.63	2841.36	80.50	1489.18	2140.86	-12.32	1418.68	2421.64	49.00	1468.49	713.11	-299.94	78.87	1314.04	-299.46	75.28	738.76
9.19000	3289.62	85.61	156.42	3271.00	69.73	132.17	3092.44	97.58	37.52	3131.27	90.65	79.94	2619.40	5.23	40.75	2593.99	2.53	54.37	2474.39	-27.96	30.61	2126.72	-78.57	89.48	3008.94	23.15	1094.85	0.00	0.00	0.00	2915.36	-25.59	1481.52	2841.36	80.50	1489.18	2140.86	-12.32	1418.68	2421.64	49.00	1468.49	713.04	-299.71	78.79	1313.99	-298.99	75.34	738.77
9.20000	3289.62	85.61	156.42	3271.00	69.73	132.17	3102.05	96.02	36.84	3139.22	88.92	78.78	2615.66	4.60	41.63	2591.71	1.84	56.27	2474.39	-27.96	30.61	2126.72	-78.57	89.48	3022.38	23.57	1094.55	0.00	0.00	0.00	2926.82	-24.41	1480.85	2841.36	80.50	1489.18	2140.86	-12.32	1418.68	2421.64	49.00	1468.49	713.06	-299.90	78.67	1314.16	-299.21	75.19	738.76
9.21000	3289.62	85.61	156.42	3271.00	69.73	132.17	3110.59	94.58	36.27	3142.83	87.67	77.05	2612.85	3.83	42.51	2590.37	1.03	58.19	2474.39	-27.96	30.61	2126.72	-78.57	89.48	3036.32	24.05	1094.65	0.00	0.00	0.00	2938.36	-23.21	1480.85	2841.36	80.50	1489.18	2140.86	-12.32	1418.68	2421.64	49.00	1468.49	713.11	-300.03	78.60	1313.94	-298.94	75.47	738.80
9.22000	3289.62	85.61	156.42	3271.00	69.73	132.17	3118.04	93.29	35.80	3146.31	86.77	76.41	2611.16	2.93	43.39	2590.14	0.09	60.12	2474.39	-27.96	30.61	2126.72	-78.57	89.48	3050.52	24.62	1095.08	0.00	0.00	0.00	2950.10	-21.95	1481.30	2841.36	80.50	1489.18	2140.86	-12.32	1418.68	2421.64	49.00	1468.49	713.13	-300.36	78.74	1314.06	-299.31	75.28	738.75
9.23000	3289.62	85.61	156.42	3271.00	69.73	132.17	3124.40	92.16	35.42	3150.18	85.80	75.97	2610.79	1.86	44.26	2591.22	-1.00	62.04	2474.39	-27.96	30.61	2126.72	-78.57	89.48	3064.79	25.35	1095.77	0.00	0.00	0.00	2961.79	-20.67	1482.04	2841.36	80.50	1489.18	2140.86	-12.32	1418.68	2421.64	49.00	1468.49	713.19	-299.92	78.67	1313.99	-298.84	75.37	738.78
9.24000	3289.62	85.61	156.42	3271.00	69.73	132.17	3129.64	91.19	35.12	3152.60	84.29	75.60	2611.96	0.63	45.09	2593.79	-2.24	63.91	2474.39	-27.96	30.61	2126.72	-78.57	89.48	3079.25	26.33	1096.77	0.00	0.00	0.00	2973.28	-19.40	1482.95	2841.36	80.50	1489.18	2140.86	-12.32	1418.68	2421.64	49.00	1468.49	713.09	-299.80	78.65	1314.13	-299.07	75.19	738.82
9.25000	3289.62	85.61	156.42	3271.00	69.73	132.17	3133.75	90.42	34.89	3153.90	83.22	75.28	2614.86	-0.78	45.88	2598.02	-3.65	65.73	2474.39	-27.96	30.61	2126.72	-78.57	89.48	3093.34	27.55	1098.16	0.00	0.00	0.00	2984.67	-18.15	1484.02	2841.36	80.50	1489.18	2140.86	-12.32	1418.68	2421.64	49.00	1468.49	713.06	-299.63	78.84	1314.10	-299.13	75.25	738.76
9.26000	3289.62	85.61	156.42	3271.00	69.73	132.17	3136.71	89.86	34.73	3155.10	82.68	75.06	2619.71	-2.39	46.62	2604.11	-5.24	67.46	2474.39	-27.96	30.61	2126.72	-78.57	89.48	3106.82	28.94	1099.92	0.00	0.00	0.00	2996.21	-16.89	1485.29	2841.36	80.50	1489.18	2140.86	-12.32	1418.68	2421.64	49.00	1468.49	713.10	-299.77	78.93	1313.98	-299.03	75.27	738.79
9.27000	3289.62	85.61	156.42	3271.00	69.73	132.17	3138.50	89.51	34.63	3155.91	82.46	74.84	2626.70	-4.21	47.29	2612.24	-7.02	69.08	2474.39	-27.96	30.61	2126.72	-78.57	89.48	3119.52	30.34	1101.82	0.00	0.00	0.00	3007.78	-15.66	1486.70	2841.36	80.50	1489.18	2140.86	-12.32	1418.68	2421.64	49.00	1468.49	713.10	-299.82	78.84	1313.94	-299.03	75.39	738.80
9.28000	3289.62	85.61	156.42	3271.00	69.73	132.17	3139.12	89.40	34.57	3156.62	82.40	75.05	2636.04	-6.25	47.89	2622.58	-9.00	70.56	2474.39	-27.96	30.61	2126.72	-78.57	89.48	3131.59	31.68	1103.64	0.00	0.00	0.00	3019.20	-14.48	1488.28	2841.36	80.50	1489.18	2140.86	-12.32	1418.68	2421.64	49.00	1468.49	713.05	-299.48	79.07	1313.90	-298.72	75.43	738.80
9.29000	3289.62	85.61	156.42	3271.00	69.73	132.17	3139.16	89.39	34.55	3156.79	82.49	75.03	2647.94	-8.53	48.39	2635.33	-11.21	71.90	2474.39	-27.96	30.61	2126.72	-78.57	89.48	3143.53	32.93	1105.32	0.00	0.00	0.00	3030.89	-13.33	1490.05	2841.36	80.50	1489.18	2140.86	-12.32	1418.68	2421.64	49.00	1468.49	713.15	-300.04	78.82	1313.97	-299.15	75.41	738.75
9.30000	3289.62	85.61	156.42	3271.00	69.73	132.17	3139.10	89.39	34.49	3156.70	82.53	74.85	2662.60	-11.06	48.79	2650.67	-13.64	73.05	2474.39	-27.96	30.61	2126.72	-78.57	89.48	3155.54	34.05	1106.98	0.00	0.00	0.00	3042.29	-12.27	1491.93	2841.36	80.50	1489.18	2140.86	-12.32	1418.68	2421.64	49.00	1468.49	713.09	-299.64	78.83	1313.97	-298.82	75.42	738.75
9.31000	3289.62	85.61	156.42	3271.00	69.73	132.17	3139.10	89.46	34.40	3157.26	82.68	75.11	2680.23	-13.86	49.07	2668.78	-16.31	74.01	2474.39	-27.96	30.61	2126.72	-78.57	89.48	3167.25	34.99	1108.52	0.00	0.00	0.00	3053.75	-11.29	1493.90	2841.36	80.50	1489.18	2140.86	-12.32	1418.68	2421.64	49.00	1468.49	713.13	-299.81	78.74	1314.03	-299.08	75.35	738.74
9.32000	3289.62	85.61	156.42	3271.00	69.73	132.17	3139.22	89.47	34.46	3157.46	82.75	75.09	2701.02	-16.93	49.22	2689.85	-19.23	74.73	2474.39	-27.96	30.61	2126.72	-78.57	89.48	3178.58	35.61	1109.98	0.00	0.00	0.00	3064.87	-10.43	1495.90	2841.36	80.50	1489.18	2140.86	-12.32	1418.68	2421.64	49.00	1468.49	713.14	-299.94	78.77	1314.13	-299.33	75.23	738.77
9.33000	3289.62	85.61	156.42	3271.00	69.73	132.17	3139.30	89.47	34.52	3157.53	82.80	74.94	2725.19	-20.30	49.23	2714.05	-22.42	75.21	2474.39	-27.96	30.61	2126.72	-78.57	89.48	3189.50	35.86	1111.41	0.00	0.00	0.00	3075.65	-9.70	1497.90	2841.36	80.50	1489.18	2140.86	-12.32	1418.68	2421.64	49.00	1468.49	713.16	-299.87	78.68	1313.97	-298.81	75.48	738.79
9.34000	3289.62	85.61	156.42	3271.00	69.73	132.17	3139.94	89.35	34.42	3157.99	82.79	74.96	2752.94	-23.98	49.09	2741.58	-25.89	75.42	2474.39	-27.96	30.61	2126.72	-78.57	89.48	3200.12	35.76	1112.89	0.00	0.00	0.00	3086.96	-9.05	1499.96	2841.36	80.50	1489.18	2140.86	-12.32	1418.68	2421.64	49.00	1468.49	713.07	-299.77	78.85	1314.02	-299.04	75.46	738.80
9.35000	3289.62	85.61	156.42	3271.00	69.73	132.17	3140.49	89.22	34.23	3158.47	82.85	75.08	2784.47	-27.97	48.79	2772.61	-29.65	75.34	2474.39	-27.96	30.61	2126.72	-78.57	89.48	3210.35	35.30	1114.42	0.00	0.00	0.00	3097.68	-8.56	1502.02	2841.36	80.50	1489.18	2140.86	-12.32	1418.68	2421.64	49.00	1468.49	713.09	-299.65	78.83	1314.05	-299.28	75.38	738.78
9.36000	3289.62	85.61	156.42	3271.00	69.73	132.17	3140.96	89.06	33.94	3158.49	82.83	75.00	2819.99	-32.30	48.31	2807.32	-33.71	74.93	2474.39	-27.96	30.61	2126.72	-78.57	89.48	3220.04	34.55	1115.96	0.00	0.00	0.00	3108.58	-8.17	1504.09	2841.36	80.50	1489.18	2140.86	-12.32	1418.68	2421.64	49.00	1468.49	713.20	-299.85	78.63	1314.02	-299.08	75.27	738.76
9.37000	3289.62	85.61	156.42	3271.00	69.73	132.17	3141.36	88.89	33.58	3158.82	82.90	75.35	2849.75	-36.76	48.58	2837.25	-38.04	75.93	2474.39	-27.96	30.61	2126.72	-78.57	89.48	3229.36	33.64	1117.47	0.00	0.00	0.00	3119.49	-7.88	1506.16	2841.36	80.50	1489.18	2140.86	-12.32	1418.68	2421.64	49.00	1468.49	713.08	-300.09	78.66	1314.13	-298.87	75.22	738.79
9.38000	3289.62	85.61	156.42	3271.00	69.73	132.17	3141.68	88.71	33.15	3158.68	82.83	75.31	2881.54	-41.17	48.29	2868.04	-42.31	75.97	2474.39	-27.96	30.61	2126.72	-78.57	89.48	3229.36	33.64	1117.47	0.00	0.00	0.00	3130.52	-7.67	1508.17	2841.36	80.50	1489.18	2140.86	-12.32	1418.68	2421.64	49.00	1468.49	713.15	-299.77	78.83	1314.17	-299.53	75.12	738.77
9.39000	3289.62	85.61	156.42	3271.00	69.73	132.17	3141.94	88.51	32.65	3158.58	82.95	75.39	2915.01	-45.76	47.70	2900.87	-46.51	75.89	2474.39	-27.96	30.61	2126.72	-78.57	89.48	3229.36	33.64	1117.47	0.00	0.00	0.00	3141.42	-7.56	1510.12	2841.36	80.50	1489.18	2140.86	-12.32	1418.68	2421.64	49.00	1468.49	713.09	-299.66	78.81	1314.20	-299.43	75.11	738.79
9.40000	3289.62	85.61	156.42	3271.00	69.73	132.17	3142.13	88.30	32.11	3158.38	82.97	75.47	2950.10	-50.15	46.85	2934.54	-50.61	75.04	2474.39	-27.96	30.61	2126.72	-78.57	89.48	3229.36	33.64	1117.47	0.00	0.00	0.00	3152.02	-7.55	1511.93	2841.36	80.50	1489.18	2140.86	-12.32	1418.68	2421.64	49.00	1468.49	713.13	-299.91	78.82	1314.18	-299.66	75.13	738.78
9.41000	3289.62	85.61	156.42	3271.00	69.73	132.17	3142.27	88.08	31.53	3158.60	83.02	75.62	2986.00	-54.31	45.99	2969.60	-54.28	74.02	2474.39	-27.96	30.61	2126.72	-78.57	89.48	3229.36	33.64	1117.47	0.00	0.00	0.00	3162.63	-7.60	1513.60	2841.36	80.50	1489.18	2140.86	-12.32	1418.68	2421.64	49.00	1468.49	712.98	-299.30	79.09	1314.32	-299.51	75.09	738.80
9.42000	3289.62	85.61	156.42	3271.00	69.73	132.17	3142.36	87.85	30.92	3158.78	82.96	75.91	3023.45	-57.92	45.56	3004.68	-57.75	72.11	2474.39	-27.96	30.61	2126.72	-78.57	89.48	3229.36	33.64	1117.47	0.00	0.00	0.00	3172.67	-7.76	1515.08	2841.36	80.50	1489.18	2140.86	-12.32	1418.68	2421.64	49.00	1468.49	712.97	-299.46	79.00	1313.95	-298.91	75.30	738.80
9.43000	3289.62	85.61	156.42	3271.00	69.73	132.17	3142.40	87.61	30.29	3158.99	82.96	76.19	3061.08	-61.16	44.50	3041.60	-60.61	70.87	2474.39	-27.96	30.61	2126.72	-78.57	89.48	3229.36	33.64	1117.47	0.00	0.00	0.00	3182.76	-7.94	1516.40	2841.36	80.50	1489.18	2140.86	-12.32	1418.68	2421.64	49.00	1468.49	713.00	-299.50	78.97	1314.00	-299.21	75.35	738.82
9.44000	3289.62	85.61	156.42	3271.00	69.73	132.17	3142.40	87.36	29.66	3159.49	82.91	76.73	3098.95	-64.03	43.48	3079.12	-63.37	69.45	2474.39	-27.96	30.61	2126.72	-78.57	89.48	3229.36	33.64	1117.47	0.00	0.00	0.00	3193.02	-8.11	1517.56	2841.36	80.50	1489.18	2140.86	-12.32	1418.68	2421.64	49.00	1468.49	713.14	-299.61	78.91	1314.18	-299.69	75.16	738.81
9.45000	3289.62	85.61	156.42	3271.00	69.73	132.17	3142.36	87.11	29.02	3159.75	82.71	77.03	3136.64	-67.01	41.78	3115.87	-65.86	67.02	2474.39	-27.96	30.61	2126.72	-78.57	89.48	3229.36	33.64	1117.47	0.00	0.00	0.00	3203.21	-8.31	1518.54	2841.36	80.50	1489.18	2140.86	-12.32	1418.68	2421.64	49.00	1468.49	713.15	-299.61	78.68	1314.19	-299.68	75.13	738.76
9.46000	3289.62	85.61	156.42	3271.00	69.73	132.17	3142.29	86.86	28.40	3159.80	82.56	77.22	3176.40	-69.79	41.50	3152.80	-68.49	64.44	2474.39	-27.96	30.61	2126.72	-78.57	89.48	3229.36	33.64	1117.47	0.00	0.00	0.00	3203.21	-8.31	1518.54	2841.36	80.50	1489.18	2140.86	-12.32	1418.68	2421.64	49.00	1468.49	713.11	-299.69	78.87	1314.23	-299.30	75.15	738.76
9.47000	3289.62	85.61	156.42	3271.00	69.73	132.17	3142.19	86.60	27.80	3159.90	82.35	77.40	3176.40	-69.79	41.50	3190.63	-70.88	62.39	2474.39	-27.96	30.61	2126.72	-78.57	89.48	3229.36	33.64	1117.47	0.00	0.00	0.00	3203.21	-8.31	1518.54	2841.36	80.50	1489.18	2140.86	-12.32	1418.68	2421.64	49.00	1468.49	713.11	-299.84	78.83	1314.16	-299.35	75.25	738.82
9.48000	3289.62	85.61	156.42	3271.00	69.73	132.17	3142.07	86.34	27.23	3160.22	82.18	77.70	3176.40	-69.79	41.50	3190.63	-70.88	62.39	2474.39	-27.96	30.61	2126.72	-78.57	89.48	3229.36	33.64	1117.47	0.00	0.00	0.00	3203.21	-8.31	1518.54	2841.36	80.50	1489.18	2140.86	-12.32	1418.68	2421.64	49.00	1468.49	713.04	-299.53	78.86	1314.12	-299.21	75.29	738.81
9.49000	3289.62	85.61	156.42	3271.00	69.73	132.17	3141.93	86.08	26.70	3160.46	81.96	77.96	3176.40	-69.79	41.50	3190.63	-70.88	62.39	2474.39	-27.96	30.61	2126.72	-78.57	89.48	3229.36	33.64	1117.47	0.00	0.00	0.00	3203.21	-8.31	1518.54	2841.36	80.50	1489.18	2140.86	-12.32	1418.68	2421.64	49.00	1468.49	713.18	-299.73	78.67	1314.15	-299.50	75.19	738.75
9.50000	3289.62	85.61	156.42	3271.00	69.73	132.17	3141.79	85.82	26.23	3161.05	81.76	78.38	3176.40	-69.79	41.50	3190.63	-70.88	62.39	2474.39	-27.96	30.61	2126.72	-78.57	89.48	3229.36	33.64	1117.47	0.00	0.00	0.00	3203.21	-8.31	1518.54	2841.36	80.50	1489.18	2140.86	-12.32	1418.68	2421.64	49.00	1468.49	713.12	-299.77	78.73	1314.03	-298.99	75.28	738.78
9.51000	3289.62	85.61	156.42	3271.00	69.73	132.17	3141.63	85.56	25.81	3160.98	81.58	78.34	3176.40	-69.79	41.50	3190.63	-70.88	62.39	2474.39	-27.96	30.61	2126.72	-78.57	89.48	3229.36	33.64	1117.47	0.00	0.00	0.00	3203.21	-8.31	1518.54	2841.36	80.50	1489.18	2140.86	-12.32	1418.68	2421.64	49.00	1468.49	713.12	-299.60	78.69	1314.00	-298.87	75.37	738.81
9.52000	3289.62	85.61	156.42	3271.00	69.73	132.17	3141.47	85.31	25.48	3161.27	81.40	78.64	3176.40	-69.79	41.50	3190.63	-70.88	62.39	2474.39	-27.96	30.61	2126.72	-78.57	89.48	3229.36	33.64	1117.47	0.00	0.00	0.00	3203.21	-8.31	1518.54	2841.36	80.50	1489.18	2140.86	-12.32	1418.68	2421.64	49.00	1468.49	713.03	-299.66	78.92	1313.97	-299.06	75.35	738.75
9.53000	3289.62	85.61	156.42	3271.00	69.73	132.17	3141.32	85.06	25.22	3161.25	81.29	78.73	3176.40	-69.79	41.50	3190.63	-70.88	62.39	2474.39	-27.96	30.61	2126.72	-78.57	89.48	3229.36	33.64	1117.47	0.00	0.00	0.00	3203.21	-8.31	1518.54	2841.36	80.50	1489.18	2140.86	-12.32	1418.68	2421.64	49.00	1468.49	713.05	-299.86	78.97	1314.08	-298.86	75.29	738.81
9.54000	3289.62	85.61	156.42	3271.00	69.73	132.17	3141.18	84.81	25.06	3161.59	81.08	79.08	3176.40	-69.79	41.50	3190.63	-70.88	62.39	2474.39	-27.96	30.61	2126.72	-78.57	89.48	3229.36	33.64	1117.47	0.00	0.00	0.00	3203.21	-8.31	1518.54	2841.36	80.50	1489.18	2140.86	-12.32	1418.68	2421.64	49.00	1468.49	713.08	-299.30	78.96	1314.18	-299.08	75.18	738.79
9.55000	3289.62	85.61	156.42	3271.00	69.73	132.17	3141.04	84.58	25.00	3161.93	81.07	79.44	3176.40	-69.79	41.50	3190.63	-70.88	62.39	2474.39	-27.96	30.61	2126.72	-78.57	89.48	3229.36	33.64	1117.47	0.00	0.00	0.00	3203.21	-8.31	1518.54	2841.36	80.50	1489.18	2140.86	-12.32	1418.68	2421.64	49.00	1468.49	713.10	-299.83	78.74	1314.26	-299.25	75.07	738.79
9.56000	3289.62	85.61	156.42	3271.00	69.73	132.17	3140.93	84.35	25.05	3162.25	80.88	79.88	3176.40	-69.79	41.50	3190.63	-70.88	62.39	2474.39	-27.96	30.61	2126.72	-78.57	89.48	3229.36	33.64	1117.47	0.00	0.00	0.00	3203.21	-8.31	1518.54	2841.36	80.50	1489.18	2140.86	-12.32	1418.68	2421.64	49.00	1468.49	713.14	-299.69	78.92	1314.18	-298.85	75.25	738.73
9.57000	3289.62	85.61	156.42	3271.00	69.73	132.17	3140.84	84.13	25.22	3162.28	80.76	80.07	3176.40	-69.79	41.50	3190.63	-70.88	62.39	2474.39	-27.96	30.61	2126.72	-78.57	89.48	3229.36	33.64	1117.47	0.00	0.00	0.00	3203.21	-8.31	1518.54	2841.36	80.50	1489.18	2140.86	-12.32	1418.68	2421.64	49.00	1468.49	713.05	-299.51	78.96	1314.06	-299.01	75.27	738.78
9.58000	3289.62	85.61	156.42	3271.00	69.73	132.17	3140.77	83.92	25.53	3162.49	80.64	80.38	3176.40	-69.79	41.50	3190.63	-70.88	62.39	2474.39	-27.96	30.61	2126.72	-78.57	89.48	3229.36	33.64	1117.47	0.00	0.00	0.00	3203.21	-8.31	1518.54	2841.36	80.50	1489.18	2140.86	-12.32	1418.68	2421.64	49.00	1468.49	713.02	-299.22	79.08	1314.01	-299.39	75.31	738.81
9.59000	3289.62	85.61	156.42	3271.00	69.73	132.17	3140.74	83.72	25.99	3162.68	80.44	80.68	3176.40	-69.79	41.50	3190.63	-70.88	62.39	2474.39	-27.96	30.61	2126.72	-78.57	89.48	3229.36	33.64	1117.47	0.00	0.00	0.00	3203.21	-8.31	1518.54	2841.36	80.50	1489.18	2140.86	-12.32	1418.68	2421.64	49.00	1468.49	713.07	-299.70	78.87	1314.03	-299.03	75.26	738.85
9.60000	3289.62	85.61	156.42	3271.00	69.73	132.17	3140.75	83.54	26.59	3162.98	80.24	81.02	3176.40	-69.79	41.50	3190.63	-70.88	62.39	2474.39	-27.96	30.61	2126.72	-78.57	89.48	3229.36	33.64	1117.47	0.00	0.00	0.00	3203.21	-8.31	1518.54	2841.36	80.50	1489.18	2140.86	-12.32	1418.68	2421.64	49.00	1468.49	713.08	-299.85	78.93	1314.23	-299.23	75.24	738.82
9.61000	3289.62	85.61	156.42	3271.00	69.73	132.17	3140.80	83.37	27.37	3163.50	80.12	81.58	3176.40	-69.79	41.50	3190.63	-70.88	62.39	2474.39	-27.96	30.61	2126.72	-78.57	89.48	3229.36	33.64	1117.47	0.00	0.00	0.00	3203.21	-8.31	1518.54	2841.36	80.50	1489.18	2140.86	-12.32	1418.68	2421.64	49.00	1468.49	713.11	-299.75	78.83	1313.99	-298.96	75.43	738.75
9.62000	3289.62	85.61	156.42	3271.00	69.73	132.17	3140.90	83.22	28.31	3163.78	79.95	81.97	3176.40	-69.79	41.50	3190.63	-70.88	62.39	2474.39	-27.96	30.61	2126.72	-78.57	89.48	3229.36	33.64	1117.47	0.00	0.00	0.00	3203.21	-8.31	1518.54	2841.36	80.50	1489.18	2140.86	-12.32	1418.68	2421.64	49.00	1468.49	713.14	-299.58	78.63	1313.99	-299.10	75.34	738.76
9.63000	3289.62	85.61	156.42	3271.00	69.73	132.17	3141.05	83.08	29.44	3164.20	79.85	82.44	3176.40	-69.79	41.50	3190.63	-70.88	62.39	2474.39	-27.96	30.61	2126.72	-78.57	89.48	3229.36	33.64	1117.47	0.00	0.00	0.00	3203.21	-8.31	1518.54	2841.36	80.50	1489.18	2140.86	-12.32	1418.68	2421.64	49.00	1468.49	713.11	-299.65	78.74	1314.09	-299.03	75.30	738.83
9.64000	3289.62	85.61	156.42	3271.00	69.73	132.17	3141.26	82.96	30.76	3164.53	79.68	82.94	3176.40	-69.79	41.50	3190.63	-70.88	62.39	2474.39	-27.96	30.61	2126.72	-78.57	89.48	3229.36	33.64	1117.47	0.00	0.00	0.00	3203.21	-8.31	1518.54	2841.36	80.50	1489.18	2140.86	-12.32	1418.68	2421.64	49.00	1468.49	713.10	-300.08	78.83	1313.92	-299.32	75.38	738.85
9.65000	3289.62	85.61	156.42	3271.00	69.73	132.17	3141.54	82.86	32.29	3164.98	79.58	83.59	3176.40	-69.79	41.50	3190.63	-70.88	62.39	2474.39	-27.96	30.61	2126.72	-78.57	89.48	3229.36	33.64	1117.47	0.00	0.00	0.00	3203.21	-8.31	1518.54	2841.36	80.50	1489.18	2140.86	-12.32	1418.68	2421.64	49.00	1468.49	713.11	-299.82	78.79	1314.02	-299.22	75.29	738.78
9.66000	3289.62	85.61	156.42	3271.00	69.73	132.17	3141.88	82.79	34.03	3165.46	79.41	84.25	3176.40	-69.79	41.50	3190.63	-70.88	62.39	2474.39	-27.96	30.61	2126.72	-78.57	89.48	3229.36	33.64	1117.47	0.00	0.00	0.00	3203.21	-8.31	1518.54	2841.36	80.50	1489.18	2140.86	-12.32	1418.68	2421.64	49.00	1468.49	713.01	-299.43	78.87	1314.13	-299.09	75.16	738.75
9.67000	3289.62	85.61	156.42	3271.00	69.73	132.17	3142.29	82.73	36.00	3166.10	79.33	85.00	3176.40	-69.79	41.50	3190.63	-70.88	62.39	2474.39	-27.96	30.61	2126.72	-78.57	89.48	3229.36	33.64	1117.47	0.00	0.00	0.00	3203.21	-8.31	1518.54	2841.36	80.50	1489.18	2140.86	-12.32	1418.68	2421.64	49.00	1468.49	713.06	-299.58	78.76	1314.09	-299.33	75.24	738.83
9.68000	3289.62	85.61	156.42	3271.00	69.73	132.17	3142.78	82.70	38.21	3166.86	79.38	86.00	3176.40	-69.79	41.50	3190.63	-70.88	62.39	2474.39	-27.96	30.61	2126.72	-78.57	89.48	3229.36	33.64	1117.47	0.00	0.00	0.00	3203.21	-8.31	1518.54	2841.36	80.50	1489.18	2140.86	-12.32	1418.68	2421.64	49.00	1468.49	713.10	-299.48	78.84	1314.05	-298.54	75.36	738.79
9.69000	3289.62	85.61	156.42	3271.00	69.73	132.17	3143.36	82.69	40.65	3167.58	79.38	87.00	3176.40	-69.79	41.50	3190.63	-70.88	62.39	2474.39	-27.96	30.61	2126.72	-78.57	89.48	3229.36	33.64	1117.47	0.00	0.00	0.00	3203.21	-8.31	1518.54	2841.36	80.50	1489.18	2140.86	-12.32	1418.68	2421.64	49.00	1468.49	713.02	-299.27	79.04	1314.03	-298.93	75.30	738.75
9.70000	3289.62	85.61	156.42	3271.00	69.73	132.17	3144.02	82.71	43.36	3168.39	79.44	88.11	3176.40	-69.79	41.50	3190.63	-70.88	62.39	2474.39	-27.96	30.61	2126.72	-78.57	89.48	3229.36	33.64	1117.47	0.00	0.00	0.00	3203.21	-8.31	1518.54	2841.36	80.50	1489.18	2140.86	-12.32	1418.68	2421.64	49.00	1468.49	713.11	-299.94	78.83	1314.03	-299.13	75.34	738.84
9.71000	3289.62	85.61	156.42	3271.00	69.73	132.17	3144.78	82.76	46.33	3169.13	79.54	89.32	3176.40	-69.79	41.50	3190.63	-70.88	62.39	2474.39	-27.96	30.61	2126.72	-78.57	89.48	3229.36	33.64	1117.47	0.00	0.00	0.00	3203.21	-8.31	1518.54	2841.36	80.50	1489.18	2140.86	-12.32	1418.68	2421.64	49.00	1468.49	712.98	-299.54	79.04	1314.18	-299.10	75.23	738.75
9.72000	3289.62	85.61	156.42	3271.00	69.73	132.17	3145.63	82.83	49.57	3170.77	79.68	91.28	3176.40	-69.79	41.50	3190.63	-70.88	62.39	2474.39	-27.96	30.61	2126.72	-78.57	89.48	3229.36	33.64	1117.47	0.00	0.00	0.00	3203.21	-8.31	1518.54	2841.36	80.50	1489.18	2140.86	-12.32	1418.68	2421.64	49.00	1468.49	713.05	-299.36	78.93	1314.21	-299.29	75.14	738.79
9.73000	3289.62	85.61	156.42	3271.00	69.73	132.17	3146.58	82.93	53.10	3170.77	79.68	91.28	3176.40	-69.79	41.50	3190.63	-70.88	62.39	2474.39	-27.96	30.61	2126.72	-78.57	89.48	3229.36	33.64	1117.47	0.00	0.00	0.00	3203.21	-8.31	1518.54	2841.36	80.50	1489.18	2140.86	-12.32	1418.68	2421.64	49.00	1468.49	713.16	-299.95	78.73	1313.97	-299.01	75.43	738.79
9.74000	3289.62	85.61	156.42	3271.00	69.73	132.17	3147.24	83.04	55.45	3170.77	79.68	91.28	3176.40	-69.79	41.50	3190.63	-70.88	62.39	2474.39	-27.96	30.61	2126.72	-78.57	89.48	3229.36	33.64	1117.47	0.00	0.00	0.00	3203.21	-8.31	1518.54	2841.36	80.50	1489.18	2140.86	-12.32	1418.68	2421.64	49.00	1468.49	713.09	-299.86	78.87	1313.98	-299.29	75.54	738.80
9.75000	3289.62	85.61	156.42	3271.00	69.73	132.17	3147.95	83.07	58.10	3170.77	79.68	91.28	3176.40	-69.79	41.50	3190.63	-70.88	62.39	2474.39	-27.96	30.61	2126.72	-78.57	89.48	3229.36	33.64	1117.47	0.00	0.00	0.00	3203.21	-8.31	1518.54	2841.36	80.50	1489.18	2140.86	-12.32	1418.68	2421.64	49.00	1468.49	713.05	-299.33	79.02	1314.15	-299.23	75.35	738.76
9.76000	3289.62	85.61	156.42	3271.00	69.73	132.17	3147.95	83.07	58.10	3170.77	79.68	91.28	3176.40	-69.79	41.50	3190.63	-70.88	62.39	2474.39	-27.96	30.61	2126.72	-78.57	89.48	3229.36	33.64	1117.47	0.00	0.00	0.00	3203.21	-8.31	1518.54	2841.36	80.50	1489.18	2140.86	-12.32	1418.68	2421.64	49.00	1468.49	713.06	-299.83	78.94	1314.11	-299.57	75.28	738.77
9.77000	3289.62	85.61	156.42	3271.00	69.73	132.17	3147.95	83.07	58.10	3170.77	79.68	91.28	3176.40	-69.79	41.50	3190.63	-70.88	62.39	2474.39	-27.96	30.61	2126.72	-78.57	89.48	3229.36	33.64	1117.47	0.00	0.00	0.00	3203.21	-8.31	1518.54	2841.36	80.50	1489.18	2140.86	-12.32	1418.68	2421.64	49.00	1468.49	713.03	-299.46	78.94	1314.08	-299.30	75.30	738.79
9.78000	3289.62	85.61	156.42	3271.00	69.73	132.17	3147.95	83.07	58.10	3170.77	79.68	91.28	3176.40	-69.79	41.50	3190.63	-70.88	62.39	2474.39	-27.96	30.61	2126.72	-78.57	89.48	3229.36	33.64	1117.47	0.00	0.00	0.00	3203.21	-8.31	1518.54	2841.36	80.50	1489.18	2140.86	-12.32	1418.68	2421.64	49.00	1468.49	713.02	-299.85	78.95	1314.22	-299.55	75.15	738.79
9.79000	3289.62	85.61	156.42	3271.00	69.73	132.17	3147.95	83.07	58.10	3170.77	79.68	91.28	3176.40	-69.79	41.50	3190.63	-70.88	62.39	2474.39	-27.96	30.61	2126.72	-78.57	89.48	3229.36	33.64	1117.47	0.00	0.00	0.00	3203.21	-8.31	1518.54	2841.36	80.50	1489.18	2140.86	-12.32	1418.68	2421.64	49.00	1468.49	713.03	-299.93	78.94	1314.05	-299.60	75.19	738.83
9.80000	3289.62	85.61	156.42	3271.00	69.73	132.17	3147.95	83.07	58.10	3170.77	79.68	91.28	3176.40	-69.79	41.50	3190.63	-70.88	62.39	2474.39	-27.96	30.61	2126.72	-78.57	89.48	3229.36	33.64	1117.47	0.00	0.00	0.00	3203.21	-8.31	1518.54	2841.36	80.50	1489.18	2140.86	-12.32	1418.68	2421.64	49.00	1468.49	713.10	-300.05	78.79	1314.08	-299.26	75.21	738.79
9.81000	3289.62	85.61	156.42	3271.00	69.73	132.17	3147.95	83.07	58.10	3170.77	79.68	91.28	3176.40	-69.79	41.50	3190.63	-70.88	62.39	2474.39	-27.96	30.61	2126.72	-78.57	89.48	3229.36	33.64	1117.47	0.00	0.00	0.00	3203.21	-8.31	1518.54	2841.36	80.50	1489.18	2140.86	-12.32	1418.68	2421.64	49.00	1468.49	713.03	-299.96	78.69	1314.19	-299.41	75.20	738.77
9.82000	3289.62	85.61	156.42	3271.00	69.73	132.17	3147.95	83.07	58.10	3170.77	79.68	91.28	3176.40	-69.79	41.50	3190.63	-70.88	62.39	2474.39	-27.96	30.61	2126.72	-78.57	89.48	3229.36	33.64	1117.47	0.00	0.00	0.00	3203.21	-8.31	1518.54	2841.36	80.50	1489.18	2140.86	-12.32	1418.68	2421.64	49.00	1468.49	713.08	-299.70	78.87	1314.08	-299.50	75.23	738.83
9.83000	3289.62	85.61	156.42	3271.00	69.73	132.17	3147.95	83.07	58.10	3170.77	79.68	91.28	3176.40	-69.79	41.50	3190.63	-70.88	62.39	2474.39	-27.96	30.61	2126.72	-78.57	89.48	3229.36	33.64	1117.47	0.00	0.00	0.00	3203.21	-8.31	1518.54	2841.36	80.50	1489.18	2140.86	-12.32	1418.68	2421.64	49.00	1468.49	713.13	-299.87	78.65	1314.01	-298.87	75.29	738.85
9.84000	3289.62	85.61	156.42	3271.00	69.73	132.17	3147.95	83.07	58.10	3170.77	79.68	91.28	3176.40	-69.79	41.50	3190.63	-70.88	62.39	2474.39	-27.96	30.61	2126.72	-78.57	89.48	3229.36	33.64	1117.47	0.00	0.00	0.00	3203.21	-8.31	1518.54	2841.36	80.50	1489.18	2140.86	-12.32	1418.68	2421.64	49.00	1468.49	713.15	-299.83	78.72	1313.82	-299.00	75.39	738.76
9.85000	3289.62	85.61	156.42	3271.00	69.73	132.17	3147.95	83.07	58.10	3170.77	79.68	91.28	3176.40	-69.79	41.50	3190.63	-70.88	62.39	2474.39	-27.96	30.61	2126.72	-78.57	89.48	3229.36	33.64	1117.47	0.00	0.00	0.00	3203.21	-8.31	1518.54	2841.36	80.50	1489.18	2140.86	-12.32	1418.68	2421.64	49.00	1468.49	713.12	-299.89	78.70	1313.89	-298.82	75.43	738.72
9.86000	3289.62	85.61	156.42	3271.00	69.73	132.17	3147.95	83.07	58.10	3170.77	79.68	91.28	3176.40	-69.79	41.50	3190.63	-70.88	62.39	2474.39	-27.96	30.61	2126.72	-78.57	89.48	3229.36	33.64	1117.47	0.00	0.00	0.00	3203.21	-8.31	1518.54	2841.36	80.50	1489.18	2140.86	-12.32	1418.68	2421.64	49.00	1468.49	713.12	-299.79	78.83	1314.03	-298.47	75.47	738.78
9.87000	3289.62	85.61	156.42	3271.00	69.73	132.17	3147.95	83.07	58.10	3170.77	79.68	91.28	3176.40	-69.79	41.50	3190.63	-70.88	62.39	2474.39	-27.96	30.61	2126.72	-78.57	89.48	3229.36	33.64	1117.47	0.00	0.00	0.00	3203.21	-8.31	1518.54	2841.36	80.50	1489.18	2140.86	-12.32	1418.68	2421.64	49.00	1468.49	713.01	-299.63	78.99	1314.04	-298.63	75.44	738.81
9.88000	3289.62	85.61	156.42	3271.00	69.73	132.17	3147.95	83.07	58.10	3170.77	79.68	91.28	3176.40	-69.79	41.50	3190.63	-70.88	62.39	2474.39	-27.96	30.61	2126.72	-78.57	89.48	3229.36	33.64	1117.47	0.00	0.00	0.00	3203.21	-8.31	1518.54	2841.36	80.50	1489.18	2140.86	-12.32	1418.68	2421.64	49.00	1468.49	713.10	-299.60	78.92	1314.13	-299.14	75.33	738.82
9.89000	3289.62	85.61	156.42	3271.00	69.73	132.17	3147.95	83.07	58.10	3170.77	79.68	91.28	3176.40	-69.79	41.50	3190.63	-70.88	62.39	2474.39	-27.96	30.61	2126.72	-78.57	89.48	3229.36	33.64	1117.47	0.00	0.00	0.00	3203.21	-8.31	1518.54	2841.36	80.50	1489.18	2140.86	-12.32	1418.68	2421.64	49.00	1468.49	713.09	-299.69	78.82	1314.09	-299.27	75.26	738.76
9.90000	3289.62	85.61	156.42	3271.00	69.73	132.17	3147.95	83.07	58.10	3170.77	79.68	91.28	3176.40	-69.79	41.50	3190.63	-70.88	62.39	2474.39	-27.96	30.61	2126.72	-78.57	89.48	3229.36	33.64	1117.47	0.00	0.00	0.00	3203.21	-8.31	1518.54	2841.36	80.50	1489.18	2140.86	-12.32	1418.68	2421.64	49.00	1468.49	713.01	-299.65	78.84	1314.12	-299.13	75.19	738.73
9.91000	3289.62	85.61	156.42	3271.00	69.73	132.17	3147.95	83.07	58.10	3170.77	79.68	91.28	3176.40	-69.79	41.50	3190.63	-70.88	62.39	2474.39	-27.96	30.61	2126.72	-78.57	89.48	3229.36	33.64	1117.47	0.00	0.00	0.00	3203.21	-8.31	1518.54	2841.36	80.50	1489.18	2140.86	-12.32	1418.68	2421.64	49.00	1468.49	713.04	-299.26	78.89	1314.07	-299.17	75.26	738.77
9.92000	3289.62	85.61	156.42	3271.00	69.73	132.17	3147.95	83.07	58.10	3170.77	79.68	91.28	3176.40	-69.79	41.50	3190.63	-70.88	62.39	2474.39	-27.96	30.61	2126.72	-78.57	89.48	3229.36	33.64	1117.47	0.00	0.00	0.00	3203.21	-8.31	1518.54	2841.36	80.50	1489.18	2140.86	-12.32	1418.68	2421.64	49.00	1468.49	713.06	-299.17	78.99	1314.17	-299.56	75.15	738.78
9.93000	3289.62	85.61	156.42	3271.00	69.73	132.17	3147.95	83.07	58.10	3170.77	79.68	91.28	3176.40	-69.79	41.50	3190.63	-70.88	62.39	2474.39	-27.96	30.61	2126.72	-78.57	89.48	3229.36	33.64	1117.47	0.00	0.00	0.00	3203.21	-8.31	1518.54	2841.36	80.50	1489.18	2140.86	-12.32	1418.68	2421.64	49.00	1468.49	713.12	-299.22	79.00	1314.00	-299.02	75.40	738.69
9.94000	3289.62	85.61	156.42	3271.00	69.73	132.17	3147.95	83.07	58.10	3170.77	79.68	91.28	3176.40	-69.79	41.50	3190.63	-70.88	62.39	2474.39	-27.96	30.61	2126.72	-78.57	89.48	3229.36	33.64	1117.47	0.00	0.00	0.00	3203.21	-8.31	1518.54	2841.36	80.50	1489.18	2140.86	-12.32	1418.68	2421.64	49.00	1468.49	713.01	-299.30	79.08	1314.00	-298.69	75.39	738.78
9.95000	3289.62	85.61	156.42	3271.00	69.73	132.17	3147.95	83.07	58.10	3170.77	79.68	91.28	3176.40	-69.79	41.50	3190.63	-70.88	62.39	2474.39	-27.96	30.61	2126.72	-78.57	89.48	3229.36	33.64	1117.47	0.00	0.00	0.00	3203.21	-8.31	1518.54	2841.36	80.50	1489.18	2140.86	-12.32	1418.68	2421.64	49.00	1468.49	713.09	-299.59	78.87	1314.13	-299.40	75.15	738.85
9.96000	3289.62	85.61	156.42	3271.00	69.73	132.17	3147.95	83.07	58.10	3170.77	79.68	91.28	3176.40	-69.79	41.50	3190.63	-70.88	62.39	2474.39	-27.96	30.61	2126.72	-78.57	89.48	3229.36	33.64	1117.47	0.00	0.00	0.00	3203.21	-8.31	1518.54	2841.36	80.50	1489.18	2140.86	-12.32	1418.68	2421.64	49.00	1468.49	713.12	-300.10	78.87	1314.08	-299.40	75.22	738.79
9.97000	3289.62	85.61	156.42	3271.00	69.73	132.17	3147.95	83.07	58.10	3170.77	79.68	91.28	3176.40	-69.79	41.50	3190.63	-70.88	62.39	2474.39	-27.96	30.61	2126.72	-78.57	89.48	3229.36	33.64	1117.47	0.00	0.00	0.00	3203.21	-8.31	1518.54	2841.36	80.50	1489.18	2140.86	-12.32	1418.68	2421.64	49.00	1468.49	713.07	-299.94	79.00	1314.16	-299.02	75.19	738.75
9.98000	3289.62	85.61	156.42	3271.00	69.73	132.17	3147.95	83.07	58.10	3170.77	79.68	91.28	3176.40	-69.79	41.50	3190.63	-70.88	62.39	2474.39	-27.96	30.61	2126.72	-78.57	89.48	3229.36	33.64	1117.47	0.00	0.00	0.00	3203.21	-8.31	1518.54	2841.36	80.50	1489.18	2140.86	-12.32	1418.68	2421.64	49.00	1468.49	713.07	-299.62	78.91	1314.10	-299.14	75.26	738.77
9.99000	3289.62	85.61	156.42	3271.00	69.73	132.17	3147.95	83.07	58.10	3170.77	79.68	91.28	3176.40	-69.79	41.50	3190.63	-70.88	62.39	2474.39	-27.96	30.61	2126.72	-78.57	89.48	3229.36	33.64	1117.47	0.00	0.00	0.00	3203.21	-8.31	1518.54	2841.36	80.50	1489.18	2140.86	-12.32	1418.68	2421.64	49.00	1468.49	713.09	-299.25	78.76	1314.04	-299.25	75.34	738.80
10.00000	3289.62	85.61	156.42	3271.00	69.73	132.17	3147.95	83.07	58.10	3170.77	79.68	91.28	3176.40	-69.79	41.50	3190.63	-70.88	62.39	2474.39	-27.96	30.61	2126.72	-78.57	89.48	3229.36	33.64	1117.47	0.00	0.00	0.00	3203.21	-8.31	1518.54	2841.36	80.50	1489.18	2140.86	-12.32	1418.68	2421.64	49.00	1468.49	713.13	-299.54	78.69	1314.25	-299.81	75.14	738.79
10.01000	3289.62	85.61	156.42	3271.00	69.73	132.17	3147.95	83.07	58.10	3170.77	79.68	91.28	3176.40	-69.79	41.50	3190.63	-70.88	62.39	2474.39	-27.96	30.61	2126.72	-78.57	89.48	3229.36	33.64	1117.47	0.00	0.00	0.00	3203.21	-8.31	1518.54	2841.36	80.50	1489.18	2140.86	-12.32	1418.68	2421.64	49.00	1468.49	713.08	-299.39	78.80	1314.15	-299.33	75.24	738.84
10.02000	3289.62	85.61	156.42	3271.00	69.73	132.17	3147.95	83.07	58.10	3170.77	79.68	91.28	3176.40	-69.79	41.50	3190.63	-70.88	62.39	2474.39	-27.96	30.61	2126.72	-78.57	89.48	3229.36	33.64	1117.47	0.00	0.00	0.00	3203.21	-8.31	1518.54	2841.36	80.50	1489.18	2140.86	-12.32	1418.68	2421.64	49.00	1468.49	713.05	-299.08	78.79	1314.10	-299.09	75.21	738.85
10.03000	3289.62	85.61	156.42	3271.00	69.73	132.17	3147.95	83.07	58.10	3170.77	79.68	91.28	3176.40	-69.79	41.50	3190.63	-70.88	62.39	2474.39	-27.96	30.61	2126.72	-78.57	89.48	3229.36	33.64	1117.47	0.00	0.00	0.00	3203.21	-8.31	1518.54	2841.36	80.50	1489.18	2140.86	-12.32	1418.68	2421.64	49.00	1468.49	713.10	-299.68	78.77	1314.15	-299.36	75.19	738.83
10.04000	3289.62	85.61	156.42	3271.00	69.73	132.17	3147.95	83.07	58.10	3170.77	79.68	91.28	3176.40	-69.79	41.50	3190.63	-70.88	62.39	2474.39	-27.96	30.61	2126.72	-78.57	89.48	3229.36	33.64	1117.47	0.00	0.00	0.00	3203.21	-8.31	1518.54	2841.36	80.50	1489.18	2140.86	-12.32	1418.68	2421.64	49.00	1468.49	713.10	-299.71	78.75	1314.02	-298.71	75.39	738.74
10.05000	3289.62	85.61	156.42	3271.00	69.73	132.17	3147.95	83.07	58.10	3170.77	79.68	91.28	3176.40	-69.79	41.50	3190.63	-70.88	62.39	2474.39	-27.96	30.61	2126.72	-78.57	89.48	3229.36	33.64	1117.47	0.00	0.00	0.00	3203.21	-8.31	1518.54	2841.36	80.50	1489.18	2140.86	-12.32	1418.68	2421.64	49.00	1468.49	713.05	-299.73	78.83	1314.09	-298.85	75.33	738.74
10.06000	3289.62	85.61	156.42	3271.00	69.73	132.17	3147.95	83.07	58.10	3170.77	79.68	91.28	3176.40	-69.79	41.50	3190.63	-70.88	62.39	2474.39	-27.96	30.61	2126.72	-78.57	89.48	3229.36	33.64	1117.47	0.00	0.00	0.00	3203.21	-8.31	1518.54	2841.36	80.50	1489.18	2140.86	-12.32	1418.68	2421.64	49.00	1468.49	712.94	-299.65	78.98	1313.92	-298.73	75.49	738.81
10.07000	3289.62	85.61	156.42	3271.00	69.73	132.17	3147.95	83.07	58.10	3170.77	79.68	91.28	3176.40	-69.79	41.50	3190.63	-70.88	62.39	2474.39	-27.96	30.61	2126.72	-78.57	89.48	3229.36	33.64	1117.47	0.00	0.00	0.00	3203.21	-8.31	1518.54	2841.36	80.50	1489.18	2140.86	-12.32	1418.68	2421.64	49.00	1468.49	713.01	-299.59	78.84	1314.08	-299.15	75.31	738.77
10.08000	3289.62	85.61	156.42	3271.00	69.73	132.17	3147.95	83.07	58.10	3170.77	79.68	91.28	3176.40	-69.79	41.50	3190.63	-70.88	62.39	2474.39	-27.96	30.61	2126.72	-78.57	89.48	3229.36	33.64	1117.47	0.00	0.00	0.00	3203.21	-8.31	1518.54	2841.36	80.50	1489.18	2140.86	-12.32	1418.68	2421.64	49.00	1468.49	713.12	-299.67	78.77	1314.15	-299.38	75.22	738.82
10.09000	3289.62	85.61	156.42	3271.00	69.73	132.17	3147.95	83.07	58.10	3170.77	79.68	91.28	3176.40	-69.79	41.50	3190.63	-70.88	62.39	2474.39	-27.96	30.61	2126.72	-78.57	89.48	3229.36	33.64	1117.47	0.00	0.00	0.00	3203.21	-8.31	1518.54	2841.36	80.50	1489.18	2140.86	-12.32	1418.68	2421.64	49.00	1468.49	713.11	-299.61	78.86	1314.23	-299.78	75.11	738.78
10.10000	3289.62	85.61	156.42	3271.00	69.73	132.17	3147.95	83.07	58.10	3170.77	79.68	91.28	3176.40	-69.79	41.50	3190.63	-70.88	62.39	2474.39	-27.96	30.61	2126.72	-78.57	89.48	3229.36	33.64	1117.47	0.00	0.00	0.00	3203.21	-8.31	1518.54	2841.36	80.50	1489.18	2140.86	-12.32	1418.68	2421.64	49.00	1468.49	713.02	-299.67	78.72	1314.18	-299.46	75.07	738.80
10.11000	3289.62	85.61	156.42	3271.00	69.73	132.17	3147.95	83.07	58.10	3170.77	79.68	91.28	3176.40	-69.79	41.50	3190.63	-70.88	62.39	2474.39	-27.96	30.61	2126.72	-78.57	89.48	3229.36	33.64	1117.47	0.00	0.00	0.00	3203.21	-8.31	1518.54	2841.36	80.50	1489.18	2140.86	-12.32	1418.68	2421.64	49.00	1468.49	713.06	-299.32	78.83	1314.13	-299.38	75.20	738.81
10.12000	3289.62	85.61	156.42	3271.00	69.73	132.17	3147.95	83.07	58.10	3170.77	79.68	91.28	3176.40	-69.79	41.50	3190.63	-70.88	62.39	2474.39	-27.96	30.61	2126.72	-78.57	89.48	3229.36	33.64	1117.47	0.00	0.00	0.00	3203.21	-8.31	1518.54	2841.36	80.50	1489.18	2140.86	-12.32	1418.68	2421.64	49.00	1468.49	713.08	-300.00	78.81	1314.18	-299.19	75.16	738.80
10.13000	3289.62	85.61	156.42	3271.00	69.73	132.17	3147.95	83.07	58.10	3170.77	79.68	91.28	3176.40	-69.79	41.50	3190.63	-70.88	62.39	2474.39	-27.96	30.61	2126.72	-78.57	89.48	3229.36	33.64	1117.47	0.00	0.00	0.00	3203.21	-8.31	1518.54	2841.36	80.50	1489.18	2140.86	-12.32	1418.68	2421.64	49.00	1468.49	713.11	-299.87	78.53	1313.86	-298.58	75.49	738.82
10.14000	3289.62	85.61	156.42	3271.00	69.73	132.17	3147.95	83.07	58.10	3170.77	79.68	91.28	3176.40	-69.79	41.50	3190.63	-70.88	62.39	2474.39	-27.96	30.61	2126.72	-78.57	89.48	3229.36	33.64	1117.47	0.00	0.00	0.00	3203.21	-8.31	1518.54	2841.36	80.50	1489.18	2140.86	-12.32	1418.68	2421.64	49.00	1468.49	713.07	-299.47	78.88	1314.00	-299.12	75.49	738.81
10.15000	3289.62	85.61	156.42	3271.00	69.73	132.17	3147.95	83.07	58.10	3170.77	79.68	91.28	3176.40	-69.79	41.50	3190.63	-70.88	62.39	2474.39	-27.96	30.61	2126.72	-78.57	89.48	3229.36	33.64	1117.47	0.00	0.00	0.00	3203.21	-8.31	1518.54	2841.36	80.50	1489.18	2140.86	-12.32	1418.68	2421.64	49.00	1468.49	713.12	-299.75	78.81	1313.99	-299.06	75.62	738.77
10.16000	3289.62	85.61	156.42	3271.00	69.73	132.17	3147.95	83.07	58.10	3170.77	79.68	91.28	3176.40	-69.79	41.50	3190.63	-70.88	62.39	2474.39	-27.96	30.61	2126.72	-78.57	89.48	3229.36	33.64	1117.47	0.00	0.00	0.00	3203.21	-8.31	1518.54	2841.36	80.50	1489.18	2140.86	-12.32	1418.68	2421.64	49.00	1468.49	713.17	-300.00	78.75	1313.99	-298.96	75.45	738.79
10.17000	3289.62	85.61	156.42	3271.00	69.73	132.17	3147.95	83.07	58.10	3170.77	79.68	91.28	3176.40	-69.79	41.50	3190.63	-70.88	62.39	2474.39	-27.96	30.61	2126.72	-78.57	89.48	3229.36	33.64	1117.47	0.00	0.00	0.00	3203.21	-8.31	1518.54	2841.36	80.50	1489.18	2140.86	-12.32	1418.68	2421.64	49.00	1468.49	713.10	-299.59	78.89	1314.04	-299.29	75.31	738.80
10.18000	3289.62	85.61	156.42	3271.00	69.73	132.17	3147.95	83.07	58.10	3170.77	79.68	91.28	3176.40	-69.79	41.50	3190.63	-70.88	62.39	2474.39	-27.96	30.61	2126.72	-78.57	89.48	3229.36	33.64	1117.47	0.00	0.00	0.00	3203.21	-8.31	1518.54	2841.36	80.50	1489.18	2140.86	-12.32	1418.68	2421.64	49.00	1468.49	713.17	-299.78	78.80	1313.99	-299.26	75.30	738.83
10.19000	3289.62	85.61	156.42	3271.00	69.73	132.17	3147.95	83.07	58.10	3170.77	79.68	91.28	3176.40	-69.79	41.50	3190.63	-70.88	62.39	2474.39	-27.96	30.61	2126.72	-78.57	89.48	3229.36	33.64	1117.47	0.00	0.00	0.00	3203.21	-8.31	1518.54	2841.36	80.50	1489.18	2140.86	-12.32	1418.68	2421.64	49.00	1468.49	713.07	-299.30	78.94	1314.05	-299.22	75.27	738.82
10.20000	3289.62	85.61	156.42	3271.00	69.73	132.17	3147.95	83.07	58.10	3170.77	79.68	91.28	3176.40	-69.79	41.50	3190.63	-70.88	62.39	2474.39	-27.96	30.61	2126.72	-78.57	89.48	3229.36	33.64	1117.47	0.00	0.00	0.00	3203.21	-8.31	1518.54	2841.36	80.50	1489.18	2140.86	-12.32	1418.68	2421.64	49.00	1468.49	713.05	-299.85	78.82	1314.10	-299.49	75.27	738.78
10.21000	3289.62	85.61	156.42	3271.00	69.73	132.17	3147.95	83.07	58.10	3170.77	79.68	91.28	3176.40	-69.79	41.50	3190.63	-70.88	62.39	2474.39	-27.96	30.61	2126.72	-78.57	89.48	3229.36	33.64	1117.47	0.00	0.00	0.00	3203.21	-8.31	1518.54	2841.36	80.50	1489.18	2140.86	-12.32	1418.68	2421.64	49.00	1468.49	713.15	-299.91	78.75	1314.08	-299.17	75.17	738.74
10.22000	3289.62	85.61	156.42	3271.00	69.73	132.17	3147.95	83.07	58.10	3170.77	79.68	91.28	3176.40	-69.79	41.50	3190.63	-70.88	62.39	2474.39	-27.96	30.61	2126.72	-78.57	89.48	3229.36	33.64	1117.47	0.00	0.00	0.00	3203.21	-8.31	1518.54	2841.36	80.50	1489.18	2140.86	-12.32	1418.68	2421.64	49.00	1468.49	713.14	-299.62	78.68	1313.93	-299.12	75.45	738.84
10.23000	3289.62	85.61	156.42	3271.00	69.73	132.17	3147.95	83.07	58.10	3170.77	79.68	91.28	3176.40	-69.79	41.50	3190.63	-70.88	62.39	2474.39	-27.96	30.61	2126.72	-78.57	89.48	3229.36	33.64	1117.47	0.00	0.00	0.00	3203.21	-8.31	1518.54	2841.36	80.50	1489.18	2140.86	-12.32	1418.68	2421.64	49.00	1468.49	713.04	-299.74	78.87	1313.90	-298.83	75.54	738.81
10.24000	3289.62	85.61	156.42	3271.00	69.73	132.17	3147.95	83.07	58.10	3170.77	79.68	91.28	3176.40	-69.79	41.50	3190.63	-70.88	62.39	2474.39	-27.96	30.61	2126.72	-78.57	89.48	3229.36	33.64	1117.47	0.00	0.00	0.00	3203.21	-8.31	1518.54	2841.36	80.50	1489.18	2140.86	-12.32	1418.68	2421.64	49.00	1468.49	713.06	-299.80	78.85	1314.29	-299.87	75.13	738.74
10.25000	3289.62	85.61	156.42	3271.00	69.73	132.17	3147.95	83.07	58.10	3170.77	79.68	91.28	3176.40	-69.79	41.50	3190.63	-70.88	62.39	2474.39	-27.96	30.61	2126.72	-78.57	89.48	3229.36	33.64	1117.47	0.00	0.00	0.00	3203.21	-8.31	1518.54	2841.36	80.50	1489.18	2140.86	-12.32	1418.68	2421.64	49.00	1468.49	713.06	-299.80	78.85	1314.29	-299.87	75.13	738.74
[truncated: 35 more columns]
