# Supplementary material for: The impact of mobile phone use on where we look and how we walk when negotiating floor based obstacles
Source: PLoS One. 2017 Jun 30;12(6):e0179802. doi: 10.1371/journal.pone.0179802 (PMC5493336; doi:10.1371/journal.pone.0179802)
Supplement: S1 File — (ZIP) [file pone.0179802.s001.zip › Gait/PP10/SW obs read 1.txt]

CODAmotion Analysis Text
Codamotion Analysis Text Save of: SW obs read 1.mdf
Time	Markers
Time	1:LTOE.X	1:LTOE.Y	1:LTOE.Z	2:L2nd.X	2:L2nd.Y	2:L2nd.Z	3:LHEE.X	3:LHEE.Y	3:LHEE.Z	4:LANK.X	4:LANK.Y	4:LANK.Z	5:RTOE.X	5:RTOE.Y	5:RTOE.Z	6:R2nd.X	6:R2nd.Y	6:R2nd.Z	7:RHEE.X	7:RHEE.Y	7:RHEE.Z	8:RANK.X	8:RANK.Y	8:RANK.Z	9:STRN.X	9:STRN.Y	9:STRN.Z	10:Marker 10.X	10:Marker 10.Y	10:Marker 10.Z	11:FRHD.X	11:FRHD.Y	11:FRHD.Z	12:FLHD.X	12:FLHD.Y	12:FLHD.Z	13:BRHD.X	13:BRHD.Y	13:BRHD.Z	14:BLHD.X	14:BLHD.Y	14:BLHD.Z	15:BLSTEP.X	15:BLSTEP.Y	15:BLSTEP.Z	16:FLSTEP.X	16:FLSTEP.Y	16:FLSTEP.Z	17:BRSTEP.X
(s)	(mm)	(mm)	(mm)	(mm)	(mm)	(mm)	(mm)	(mm)	(mm)	(mm)	(mm)	(mm)	(mm)	(mm)	(mm)	(mm)	(mm)	(mm)	(mm)	(mm)	(mm)	(mm)	(mm)	(mm)	(mm)	(mm)	(mm)	(mm)	(mm)	(mm)	(mm)	(mm)	(mm)	(mm)	(mm)	(mm)	(mm)	(mm)	(mm)	(mm)	(mm)	(mm)	(mm)	(mm)	(mm)	(mm)	(mm)	(mm)	(mm)
0.00000	-3627.97	323.83	18.14	-3709.68	336.03	27.32	-3446.33	165.18	-0.51	-3418.39	165.76	28.45	-3478.10	40.23	24.89	-3606.91	34.04	28.27	-1769.18	53.29	194.90	-1764.76	55.38	244.94	-3751.38	282.41	1110.36	0.00	0.00	0.00	-3790.05	250.91	1463.82	-3875.64	120.81	1466.36	-2857.81	197.62	1152.38	-2776.32	112.91	1125.17	541.58	-206.20	59.75	975.65	-197.20	57.25	513.23
0.01000	-3627.97	323.83	18.14	-3709.68	336.03	27.32	-3446.33	165.18	-0.51	-3418.39	165.76	28.45	-3478.10	40.23	24.89	-3606.91	34.04	28.27	-1769.18	53.29	194.90	-1764.76	55.38	244.94	-3751.38	282.41	1110.36	0.00	0.00	0.00	-3790.05	250.91	1463.82	-3875.64	120.81	1466.36	-2857.81	197.62	1152.38	-2776.32	112.91	1125.17	541.58	-206.20	59.75	975.65	-197.20	57.25	513.23
0.02000	-3627.97	323.83	18.14	-3709.68	336.03	27.32	-3446.33	165.18	-0.51	-3418.39	165.76	28.45	-3478.10	40.23	24.89	-3606.91	34.04	28.27	-1769.18	53.29	194.90	-1764.76	55.38	244.94	-3751.38	282.41	1110.36	0.00	0.00	0.00	-3790.05	250.91	1463.82	-3875.64	120.81	1466.36	-2857.81	197.62	1152.38	-2776.32	112.91	1125.17	541.58	-206.20	59.75	975.65	-197.20	57.25	513.23
0.03000	-3627.97	323.83	18.14	-3709.68	336.03	27.32	-3446.37	165.19	-0.49	-3418.50	165.77	28.47	-3478.10	40.23	24.89	-3606.91	34.04	28.27	-1769.18	53.29	194.90	-1764.76	55.38	244.94	-3751.38	282.41	1110.36	0.00	0.00	0.00	-3790.05	250.91	1463.82	-3875.64	120.81	1466.36	-2858.60	197.68	1152.68	-2777.12	112.94	1125.49	541.75	-206.26	59.77	975.98	-197.27	57.27	513.43
0.04000	-3627.97	323.83	18.14	-3709.68	336.03	27.32	-3487.36	171.83	12.80	-3531.63	173.99	42.59	-3478.10	40.23	24.89	-3606.91	34.04	28.27	-1769.18	53.29	194.90	-1764.76	55.38	244.94	-3751.38	282.41	1110.36	0.00	0.00	0.00	-3790.05	250.91	1463.82	-3875.64	120.81	1466.36	-3644.00	249.92	1454.39	-3572.68	146.06	1448.92	713.14	-271.56	79.15	1314.20	-265.65	76.85	707.98
0.05000	-3627.97	323.83	18.14	-3709.68	336.03	27.32	-3519.81	172.84	8.77	-3756.31	190.29	70.63	-3478.10	40.23	24.89	-3606.91	34.04	28.27	-1769.18	53.29	194.90	-1764.76	55.38	244.94	-3751.38	282.41	1110.36	0.00	0.00	0.00	-3790.05	250.91	1463.82	-3875.64	120.81	1466.36	-3592.71	249.47	1453.33	-3566.32	144.83	1448.53	712.92	-271.89	78.97	1314.27	-265.56	76.79	708.85
0.06000	-3627.97	323.83	18.14	-3709.68	336.03	27.32	-3487.68	171.81	12.49	-3978.29	206.37	98.34	-3478.10	40.23	24.89	-3606.91	34.04	28.27	-1769.18	53.29	194.90	-1764.76	55.38	244.94	-3751.38	282.41	1110.36	0.00	0.00	0.00	-3790.05	250.91	1463.82	-3875.64	120.81	1466.36	-3595.38	248.28	1452.56	-3590.14	145.83	1449.03	712.90	-271.88	78.84	1314.50	-265.85	76.83	709.06
0.07000	-3627.97	323.83	18.14	-3709.68	336.03	27.32	-3489.18	171.38	12.13	-4197.58	222.22	125.72	-3478.10	40.23	24.89	-3606.91	34.04	28.27	-1769.18	53.29	194.90	-1764.76	55.38	244.94	-3751.38	282.41	1110.36	0.00	0.00	0.00	-3790.05	250.91	1463.82	-3875.64	120.81	1466.36	-3589.66	246.86	1453.11	-3569.22	144.94	1448.23	713.46	-271.57	79.11	1313.77	-265.91	76.53	708.74
0.08000	-3627.97	323.83	18.14	-3709.68	336.03	27.32	-3498.25	170.52	12.12	-4414.20	237.84	152.77	-3478.10	40.23	24.89	-3606.91	34.04	28.27	-1769.18	53.29	194.90	-1764.76	55.38	244.94	-3751.38	282.41	1110.36	0.00	0.00	0.00	-3790.05	250.91	1463.82	-3875.64	120.81	1466.36	-3572.07	246.26	1452.14	-3577.93	144.42	1448.59	713.48	-271.99	79.01	1314.09	-265.99	76.56	708.97
0.09000	-3627.97	323.83	18.14	-3709.68	336.03	27.32	-3501.15	170.60	12.11	-4628.16	253.23	179.50	-3478.10	40.23	24.89	-3606.91	34.04	28.27	-1769.18	53.29	194.90	-1764.76	55.38	244.94	-3751.38	282.41	1110.36	0.00	0.00	0.00	-3790.05	250.91	1463.82	-3875.64	120.81	1466.36	-3602.57	247.56	1454.58	-3579.79	144.32	1448.73	713.62	-271.64	79.01	1314.41	-266.06	76.66	708.56
0.10000	-3627.97	323.83	18.14	-3709.68	336.03	27.32	-3495.22	171.18	12.11	-4839.46	268.40	205.89	-3478.10	40.23	24.89	-3606.91	34.04	28.27	-1769.18	53.29	194.90	-1764.76	55.38	244.94	-3751.38	282.41	1110.36	0.00	0.00	0.00	-3790.05	250.91	1463.82	-3875.64	120.81	1466.36	-3570.04	246.57	1453.74	-3562.52	145.45	1448.17	713.90	-271.82	79.06	1314.82	-266.03	76.82	708.55
0.11000	-3627.97	323.83	18.14	-3709.68	336.03	27.32	-3477.18	170.41	14.24	-5048.12	283.34	231.97	-3478.10	40.23	24.89	-3606.91	34.04	28.27	-1769.18	53.29	194.90	-1764.76	55.38	244.94	-3751.38	282.41	1110.36	0.00	0.00	0.00	-3790.05	250.91	1463.82	-3875.64	120.81	1466.36	-3596.13	247.28	1453.96	-3578.88	145.25	1448.55	714.05	-271.72	79.11	1314.35	-265.90	76.80	708.70
0.12000	-3627.97	323.83	18.14	-3709.68	336.03	27.32	-3463.88	170.54	16.51	-5254.16	298.06	257.72	-3478.10	40.23	24.89	-3606.91	34.04	28.27	-1769.18	53.29	194.90	-1764.76	55.38	244.94	-3751.38	282.41	1110.36	0.00	0.00	0.00	-3790.05	250.91	1463.82	-3875.64	120.81	1466.36	-3616.14	245.46	1453.64	-3582.67	143.93	1448.20	713.61	-271.71	79.04	1314.18	-265.75	76.69	708.66
0.13000	-3627.97	323.83	18.14	-3709.68	336.03	27.32	-3499.30	170.95	10.76	-5457.58	312.56	283.15	-3478.10	40.23	24.89	-3606.91	34.04	28.27	-1769.18	53.29	194.90	-1764.76	55.38	244.94	-3751.38	282.41	1110.36	0.00	0.00	0.00	-3790.05	250.91	1463.82	-3875.64	120.81	1466.36	-3601.71	244.46	1453.24	-3565.63	143.49	1448.12	713.66	-271.89	78.96	1314.31	-265.82	76.58	709.28
0.14000	-3627.97	323.83	18.14	-3709.68	336.03	27.32	-3490.37	171.54	12.10	-5658.40	326.83	308.26	-3478.10	40.23	24.89	-3606.91	34.04	28.27	-1769.18	53.29	194.90	-1764.76	55.38	244.94	-3751.38	282.41	1110.36	0.00	0.00	0.00	-3790.05	250.91	1463.82	-3875.64	120.81	1466.36	-3571.80	245.45	1452.98	-3587.30	143.05	1449.48	713.82	-272.08	79.03	1314.40	-265.91	76.67	708.59
0.15000	-3627.97	323.83	18.14	-3709.68	336.03	27.32	-3476.12	173.32	14.12	-5856.63	340.89	333.06	-3478.10	40.23	24.89	-3606.91	34.04	28.27	-1769.18	53.29	194.90	-1764.76	55.38	244.94	-3751.38	282.41	1110.36	0.00	0.00	0.00	-3790.05	250.91	1463.82	-3875.64	120.81	1466.36	-3588.85	244.31	1453.03	-3597.75	143.94	1449.44	713.35	-272.00	78.97	1314.11	-265.72	76.70	708.61
0.16000	-3627.97	323.83	18.14	-3709.68	336.03	27.32	-3483.04	171.80	13.29	-6052.28	354.72	357.53	-3478.10	40.23	24.89	-3606.91	34.04	28.27	-1769.18	53.29	194.90	-1764.76	55.38	244.94	-3751.38	282.41	1110.36	0.00	0.00	0.00	-3790.05	250.91	1463.82	-3875.64	120.81	1466.36	-3616.53	244.98	1453.54	-3598.15	143.53	1449.41	713.60	-272.04	79.02	1314.32	-265.80	76.67	708.40
0.17000	-3627.97	323.83	18.14	-3709.68	336.03	27.32	-3492.41	171.21	12.35	-6245.36	368.34	381.69	-3478.10	40.23	24.89	-3606.91	34.04	28.27	-1769.18	53.29	194.90	-1764.76	55.38	244.94	-3751.38	282.41	1110.36	0.00	0.00	0.00	-3790.05	250.91	1463.82	-3875.64	120.81	1466.36	-3604.76	245.34	1453.61	-3572.74	143.20	1450.19	714.00	-271.54	79.23	1314.73	-265.74	76.88	708.52
0.18000	-3627.97	323.83	18.14	-3709.68	336.03	27.32	-3465.16	170.53	17.03	-6435.89	381.75	405.54	-3478.10	40.23	24.89	-3606.91	34.04	28.27	-1769.18	53.29	194.90	-1764.76	55.38	244.94	-3751.38	282.41	1110.36	0.00	0.00	0.00	-3790.05	250.91	1463.82	-3875.64	120.81	1466.36	-3590.64	241.79	1454.50	-3555.62	142.68	1449.05	713.44	-272.00	78.87	1314.66	-265.82	76.56	708.67
0.19000	-3627.97	323.83	18.14	-3709.68	336.03	27.32	-3485.17	171.77	13.98	-6623.88	394.94	429.07	-3478.10	40.23	24.89	-3606.91	34.04	28.27	-1769.18	53.29	194.90	-1764.76	55.38	244.94	-3751.38	282.41	1110.36	0.00	0.00	0.00	-3790.05	250.91	1463.82	-3875.64	120.81	1466.36	-3582.92	241.82	1454.01	-3592.06	143.16	1448.73	713.69	-271.90	79.05	1314.37	-266.27	76.60	708.33
0.20000	-3627.97	323.83	18.14	-3709.68	336.03	27.32	-3466.77	170.77	15.90	-6809.35	407.91	452.30	-3478.10	40.23	24.89	-3606.91	34.04	28.27	-1769.18	53.29	194.90	-1764.76	55.38	244.94	-3751.38	282.41	1110.36	0.00	0.00	0.00	-3790.05	250.91	1463.82	-3875.64	120.81	1466.36	-3562.45	241.50	1452.11	-3619.08	142.23	1449.14	713.83	-272.00	79.13	1314.13	-265.83	76.66	708.01
0.21000	-3627.97	323.83	18.14	-3709.68	336.03	27.32	-3460.11	172.09	16.35	-6992.29	420.67	475.21	-3478.10	40.23	24.89	-3606.91	34.04	28.27	-1769.18	53.29	194.90	-1764.76	55.38	244.94	-3751.38	282.41	1110.36	0.00	0.00	0.00	-3790.05	250.91	1463.82	-3875.64	120.81	1466.36	-3587.65	243.83	1453.15	-3609.29	141.53	1450.17	713.41	-271.78	79.06	1314.31	-266.06	76.56	708.06
0.22000	-3627.97	323.83	18.14	-3709.68	336.03	27.32	-3473.52	170.62	15.96	-7172.73	433.23	497.82	-3478.10	40.23	24.89	-3606.91	34.04	28.27	-1769.18	53.29	194.90	-1764.76	55.38	244.94	-3751.38	282.41	1110.36	0.00	0.00	0.00	-3790.05	250.91	1463.82	-3875.64	120.81	1466.36	-3597.22	242.60	1453.19	-3588.51	142.04	1449.17	713.98	-271.94	79.21	1314.21	-265.75	76.70	708.68
0.23000	-3627.97	323.83	18.14	-3709.68	336.03	27.32	-3502.98	172.52	9.35	-7350.68	445.57	520.12	-3478.10	40.23	24.89	-3606.91	34.04	28.27	-1769.18	53.29	194.90	-1764.76	55.38	244.94	-3751.38	282.41	1110.36	0.00	0.00	0.00	-3790.05	250.91	1463.82	-3875.64	120.81	1466.36	-3591.72	241.42	1453.34	-3585.48	142.07	1448.14	713.09	-272.07	79.05	1314.12	-265.66	76.59	708.08
0.24000	-3627.97	323.83	18.14	-3709.68	336.03	27.32	-3447.26	171.05	18.95	-7526.14	457.70	542.11	-3478.10	40.23	24.89	-3606.91	34.04	28.27	-1769.18	53.29	194.90	-1764.76	55.38	244.94	-3751.38	282.41	1110.36	0.00	0.00	0.00	-3790.05	250.91	1463.82	-3875.64	120.81	1466.36	-3613.83	240.61	1454.21	-3591.32	143.17	1449.92	712.45	-271.57	78.92	1313.76	-265.60	76.65	708.84
0.25000	-3627.97	323.83	18.14	-3709.68	336.03	27.32	-3483.60	171.17	13.49	-7699.14	469.62	563.81	-3478.10	40.23	24.89	-3606.91	34.04	28.27	-1769.18	53.29	194.90	-1764.76	55.38	244.94	-3751.38	282.41	1110.36	0.00	0.00	0.00	-3790.05	250.91	1463.82	-3875.64	120.81	1466.36	-3609.25	240.54	1453.82	-3571.01	142.38	1449.18	712.60	-271.73	78.94	1314.18	-265.80	76.72	708.50
0.26000	-3627.97	323.83	18.14	-3709.68	336.03	27.32	-3474.94	170.89	15.55	-7869.68	481.34	585.20	-3478.10	40.23	24.89	-3606.91	34.04	28.27	-1769.18	53.29	194.90	-1764.76	55.38	244.94	-3751.38	282.41	1110.36	0.00	0.00	0.00	-3790.05	250.91	1463.82	-3875.64	120.81	1466.36	-3573.44	241.27	1452.61	-3587.00	141.37	1449.77	713.07	-271.72	78.98	1314.03	-265.72	76.68	708.42
0.27000	-3627.97	323.83	18.14	-3709.68	336.03	27.32	-3486.82	171.41	12.48	-8037.78	492.86	606.29	-3478.10	40.23	24.89	-3606.91	34.04	28.27	-1769.18	53.29	194.90	-1764.76	55.38	244.94	-3751.38	282.41	1110.36	0.00	0.00	0.00	-3790.05	250.91	1463.82	-3875.64	120.81	1466.36	-3567.70	242.92	1453.29	-3588.07	142.25	1447.89	714.13	-271.85	79.04	1314.28	-265.93	76.70	708.08
0.28000	-3627.97	323.83	18.14	-3709.68	336.03	27.32	-3519.77	171.51	8.52	-8203.45	504.16	627.08	-3478.10	40.23	24.89	-3606.91	34.04	28.27	-1769.18	53.29	194.90	-1764.76	55.38	244.94	-3751.38	282.41	1110.36	0.00	0.00	0.00	-3790.05	250.91	1463.82	-3875.64	120.81	1466.36	-3577.37	244.73	1454.32	-3592.37	141.04	1448.91	713.14	-271.88	78.94	1313.93	-265.80	76.66	707.94
0.29000	-3627.97	323.83	18.14	-3709.68	336.03	27.32	-3473.66	172.83	14.62	-8366.69	515.27	647.57	-3478.10	40.23	24.89	-3606.91	34.04	28.27	-1769.18	53.29	194.90	-1764.76	55.38	244.94	-3751.38	282.41	1110.36	0.00	0.00	0.00	-3790.05	250.91	1463.82	-3875.64	120.81	1466.36	-3598.18	240.07	1455.28	-3598.26	139.38	1447.75	714.05	-271.68	79.33	1313.76	-265.74	76.53	708.57
0.30000	-3627.97	323.83	18.14	-3709.68	336.03	27.32	-3444.80	170.01	20.17	-8527.54	526.17	667.77	-3478.10	40.23	24.89	-3606.91	34.04	28.27	-1769.18	53.29	194.90	-1764.76	55.38	244.94	-3751.38	282.41	1110.36	0.00	0.00	0.00	-3790.05	250.91	1463.82	-3875.64	120.81	1466.36	-3605.81	239.95	1453.88	-3571.23	139.88	1448.02	714.11	-271.84	79.30	1314.30	-265.99	76.63	708.53
0.31000	-3627.97	323.83	18.14	-3709.68	336.03	27.32	-3480.36	171.19	15.00	-8685.98	536.88	687.67	-3478.10	40.23	24.89	-3606.91	34.04	28.27	-1769.18	53.29	194.90	-1764.76	55.38	244.94	-3751.38	282.41	1110.36	0.00	0.00	0.00	-3790.05	250.91	1463.82	-3875.64	120.81	1466.36	-3585.40	240.25	1453.86	-3561.90	140.58	1448.44	713.52	-272.05	79.11	1314.59	-265.72	76.72	708.45
0.32000	-3627.97	323.83	18.14	-3709.68	336.03	27.32	-3497.32	171.38	10.75	-8842.04	547.38	707.28	-3478.10	40.23	24.89	-3606.91	34.04	28.27	-1769.18	53.29	194.90	-1764.76	55.38	244.94	-3751.38	282.41	1110.36	0.00	0.00	0.00	-3790.05	250.91	1463.82	-3875.64	120.81	1466.36	-3620.95	240.83	1454.52	-3594.58	139.96	1449.02	712.87	-272.03	78.91	1314.16	-265.78	76.49	709.06
0.33000	-3627.97	323.83	18.14	-3709.68	336.03	27.32	-3460.60	171.55	15.98	-8995.74	557.69	726.60	-3478.10	40.23	24.89	-3606.91	34.04	28.27	-1769.18	53.29	194.90	-1764.76	55.38	244.94	-3751.38	282.41	1110.36	0.00	0.00	0.00	-3790.05	250.91	1463.82	-3875.64	120.81	1466.36	-3602.27	241.13	1454.27	-3603.76	138.42	1450.11	712.97	-271.86	78.97	1313.91	-265.66	76.52	708.58
0.34000	-3627.97	323.83	18.14	-3709.68	336.03	27.32	-3511.79	171.07	9.96	-9147.07	567.80	745.63	-3478.10	40.23	24.89	-3606.91	34.04	28.27	-1769.18	53.29	194.90	-1764.76	55.38	244.94	-3751.38	282.41	1110.36	0.00	0.00	0.00	-3790.05	250.91	1463.82	-3875.64	120.81	1466.36	-3588.73	238.54	1454.37	-3558.96	138.91	1448.90	713.13	-271.76	79.09	1313.99	-265.78	76.64	708.59
0.35000	-3627.97	323.83	18.14	-3709.68	336.03	27.32	-3480.85	171.35	13.79	-9296.06	577.72	764.36	-3478.10	40.23	24.89	-3606.91	34.04	28.27	-1769.18	53.29	194.90	-1764.76	55.38	244.94	-3751.38	282.41	1110.36	0.00	0.00	0.00	-3790.05	250.91	1463.82	-3875.64	120.81	1466.36	-3606.81	240.28	1454.48	-3595.00	138.75	1449.76	714.18	-271.68	79.30	1314.28	-266.27	76.55	708.49
0.36000	-3627.97	323.83	18.14	-3709.68	336.03	27.32	-3481.89	172.01	15.09	-9442.71	587.44	782.82	-3478.10	40.23	24.89	-3606.91	34.04	28.27	-1769.18	53.29	194.90	-1764.76	55.38	244.94	-3751.38	282.41	1110.36	0.00	0.00	0.00	-3790.05	250.91	1463.82	-3875.64	120.81	1466.36	-3593.08	239.97	1453.78	-3569.70	137.95	1448.98	714.02	-271.65	79.18	1314.09	-266.13	76.48	708.90
0.37000	-3627.97	323.83	18.14	-3709.68	336.03	27.32	-3482.42	170.88	14.01	-9587.05	596.96	800.98	-3478.10	40.23	24.89	-3606.91	34.04	28.27	-1769.18	53.29	194.90	-1764.76	55.38	244.94	-3751.38	282.41	1110.36	0.00	0.00	0.00	-3790.05	250.91	1463.82	-3875.64	120.81	1466.36	-3594.31	239.00	1453.38	-3574.98	139.63	1448.05	713.34	-271.87	78.90	1314.57	-265.87	76.58	709.09
0.38000	-3627.97	323.83	18.14	-3709.68	336.03	27.32	-3471.63	170.34	15.17	-9729.07	606.30	818.87	-3478.10	40.23	24.89	-3606.91	34.04	28.27	-1769.18	53.29	194.90	-1764.76	55.38	244.94	-3751.38	282.41	1110.36	0.00	0.00	0.00	-3790.05	250.91	1463.82	-3875.64	120.81	1466.36	-3613.14	239.53	1453.36	-3585.65	138.74	1449.13	713.17	-271.95	78.97	1314.53	-265.88	76.57	708.69
0.39000	-3627.97	323.83	18.14	-3709.68	336.03	27.32	-3487.15	170.64	13.14	-9868.80	615.44	836.47	-3478.10	40.23	24.89	-3606.91	34.04	28.27	-1769.18	53.29	194.90	-1764.76	55.38	244.94	-3751.38	282.41	1110.36	0.00	0.00	0.00	-3790.05	250.91	1463.82	-3875.64	120.81	1466.36	-3602.36	239.76	1454.54	-3569.40	137.40	1448.66	713.27	-271.88	78.92	1314.15	-265.46	76.80	708.50
0.40000	-3627.97	323.83	18.14	-3709.68	336.03	27.32	-3527.48	170.11	5.92	-10006.24	624.40	853.79	-3478.10	40.23	24.89	-3606.91	34.04	28.27	-1769.18	53.29	194.90	-1764.76	55.38	244.94	-3751.38	282.41	1110.36	0.00	0.00	0.00	-3790.05	250.91	1463.82	-3875.64	120.81	1466.36	-3603.29	239.14	1452.92	-3560.46	138.53	1449.32	712.92	-272.07	78.85	1313.91	-265.63	76.71	708.51
0.41000	-3627.97	323.83	18.14	-3709.68	336.03	27.32	-3507.15	171.01	9.81	-10141.41	633.16	870.83	-3478.10	40.23	24.89	-3606.91	34.04	28.27	-1769.18	53.29	194.90	-1764.76	55.38	244.94	-3751.38	282.41	1110.36	0.00	0.00	0.00	-3790.05	250.91	1463.82	-3875.64	120.81	1466.36	-3602.38	238.32	1453.91	-3575.53	138.88	1448.86	712.95	-271.83	78.89	1314.08	-265.54	76.77	708.89
0.42000	-3627.97	323.83	18.14	-3709.68	336.03	27.32	-3491.84	169.48	13.15	-10274.31	641.74	887.59	-3478.10	40.23	24.89	-3606.91	34.04	28.27	-1769.18	53.29	194.90	-1764.76	55.38	244.94	-3751.38	282.41	1110.36	0.00	0.00	0.00	-3790.05	250.91	1463.82	-3875.64	120.81	1466.36	-3577.83	240.03	1452.71	-3600.67	140.48	1448.03	712.79	-271.62	78.87	1314.27	-265.69	76.70	708.70
0.43000	-3627.97	323.83	18.14	-3709.68	336.03	27.32	-3449.82	171.36	17.43	-10404.97	650.14	904.07	-3478.10	40.23	24.89	-3606.91	34.04	28.27	-1769.18	53.29	194.90	-1764.76	55.38	244.94	-3751.38	282.41	1110.36	0.00	0.00	0.00	-3790.05	250.91	1463.82	-3875.64	120.81	1466.36	-3593.58	237.96	1453.01	-3602.91	138.23	1449.23	712.75	-271.62	78.84	1314.18	-265.88	76.63	709.25
0.44000	-3627.97	323.83	18.14	-3709.68	336.03	27.32	-3481.27	169.89	12.84	-10533.40	658.35	920.28	-3478.10	40.23	24.89	-3606.91	34.04	28.27	-1769.18	53.29	194.90	-1764.76	55.38	244.94	-3751.38	282.41	1110.36	0.00	0.00	0.00	-3790.05	250.91	1463.82	-3875.64	120.81	1466.36	-3563.09	238.75	1451.87	-3592.13	137.16	1449.03	713.15	-271.79	78.84	1314.52	-265.83	76.81	708.82
0.45000	-3627.97	323.83	18.14	-3709.68	336.03	27.32	-3491.96	172.85	13.10	-10659.60	666.37	936.22	-3478.10	40.23	24.89	-3606.91	34.04	28.27	-1769.18	53.29	194.90	-1764.76	55.38	244.94	-3751.38	282.41	1110.36	0.00	0.00	0.00	-3790.05	250.91	1463.82	-3875.64	120.81	1466.36	-3566.24	239.90	1453.77	-3602.43	137.69	1447.96	713.24	-271.88	79.02	1313.94	-265.67	76.71	708.85
0.46000	-3627.97	323.83	18.14	-3709.68	336.03	27.32	-3490.64	171.56	12.57	-10783.58	674.21	951.88	-3478.10	40.23	24.89	-3606.91	34.04	28.27	-1769.18	53.29	194.90	-1764.76	55.38	244.94	-3751.38	282.41	1110.36	0.00	0.00	0.00	-3790.05	250.91	1463.82	-3875.64	120.81	1466.36	-3556.72	237.75	1453.19	-3583.31	138.17	1448.18	713.19	-271.81	79.05	1314.24	-265.75	76.66	708.34
0.47000	-3627.97	323.83	18.14	-3709.68	336.03	27.32	-3476.88	170.07	14.69	-10905.37	681.88	967.27	-3478.10	40.23	24.89	-3606.91	34.04	28.27	-1769.18	53.29	194.90	-1764.76	55.38	244.94	-3751.38	282.41	1110.36	0.00	0.00	0.00	-3790.05	250.91	1463.82	-3875.64	120.81	1466.36	-3568.84	236.55	1452.95	-3580.69	139.06	1448.76	713.33	-271.89	79.04	1314.27	-265.58	76.78	708.86
0.48000	-3627.97	323.83	18.14	-3709.68	336.03	27.32	-3480.00	169.64	14.45	-11024.97	689.36	982.39	-3478.10	40.23	24.89	-3606.91	34.04	28.27	-1769.18	53.29	194.90	-1764.76	55.38	244.94	-3751.38	282.41	1110.36	0.00	0.00	0.00	-3790.05	250.91	1463.82	-3875.64	120.81	1466.36	-3585.04	235.66	1453.20	-3573.99	138.78	1448.18	713.42	-271.67	79.07	1313.89	-265.64	76.57	708.95
0.49000	-3627.97	323.83	18.14	-3709.68	336.03	27.32	-3482.15	171.07	13.55	-11142.40	696.66	997.25	-3478.10	40.23	24.89	-3606.91	34.04	28.27	-1769.18	53.29	194.90	-1764.76	55.38	244.94	-3751.38	282.41	1110.36	0.00	0.00	0.00	-3790.05	250.91	1463.82	-3875.64	120.81	1466.36	-3596.04	237.97	1453.21	-3613.65	137.41	1449.11	713.80	-271.73	79.27	1314.00	-265.92	76.58	708.04
0.50000	-3627.97	323.83	18.14	-3709.68	336.03	27.32	-3493.10	171.54	11.69	-11257.66	703.79	1011.84	-3478.10	40.23	24.89	-3606.91	34.04	28.27	-1769.18	53.29	194.90	-1764.76	55.38	244.94	-3751.38	282.41	1110.36	0.00	0.00	0.00	-3790.05	250.91	1463.82	-3875.64	120.81	1466.36	-3600.12	239.13	1452.95	-3628.51	138.86	1448.98	713.83	-271.80	79.13	1314.59	-265.83	76.69	709.17
0.51000	-3627.97	323.83	18.14	-3709.68	336.03	27.32	-3510.63	170.24	10.26	-11370.77	710.74	1026.16	-3478.10	40.23	24.89	-3606.91	34.04	28.27	-1769.18	53.29	194.90	-1764.76	55.38	244.94	-3751.38	282.41	1110.36	0.00	0.00	0.00	-3790.05	250.91	1463.82	-3875.64	120.81	1466.36	-3578.89	236.33	1452.33	-3595.10	138.01	1448.16	713.19	-271.76	79.05	1314.65	-265.69	76.69	708.68
0.52000	-3627.97	323.83	18.14	-3709.68	336.03	27.32	-3500.04	171.24	11.78	-11481.74	717.51	1040.22	-3478.10	40.23	24.89	-3606.91	34.04	28.27	-1769.18	53.29	194.90	-1764.76	55.38	244.94	-3751.38	282.41	1110.36	0.00	0.00	0.00	-3790.05	250.91	1463.82	-3875.64	120.81	1466.36	-3591.12	238.80	1451.88	-3585.04	137.69	1448.55	713.59	-271.33	79.09	1314.33	-265.84	76.64	708.33
0.53000	-3627.97	323.83	18.14	-3709.68	336.03	27.32	-3523.14	171.70	7.06	-11590.59	724.11	1054.02	-3478.10	40.23	24.89	-3606.91	34.04	28.27	-1769.18	53.29	194.90	-1764.76	55.38	244.94	-3751.38	282.41	1110.36	0.00	0.00	0.00	-3790.05	250.91	1463.82	-3875.64	120.81	1466.36	-3602.16	237.92	1452.69	-3598.59	137.45	1449.50	713.73	-271.56	79.09	1314.29	-265.73	76.79	707.95
0.54000	-3627.97	323.83	18.14	-3709.68	336.03	27.32	-3452.20	171.77	18.04	-11697.32	730.54	1067.56	-3478.10	40.23	24.89	-3606.91	34.04	28.27	-1769.18	53.29	194.90	-1764.76	55.38	244.94	-3751.38	282.41	1110.36	0.00	0.00	0.00	-3790.05	250.91	1463.82	-3875.64	120.81	1466.36	-3605.65	236.56	1453.62	-3598.19	136.43	1449.28	713.64	-271.85	78.99	1314.13	-265.70	76.68	708.40
0.55000	-3627.97	323.83	18.14	-3709.68	336.03	27.32	-3469.01	172.10	15.95	-11801.96	736.80	1080.84	-3478.10	40.23	24.89	-3606.91	34.04	28.27	-1769.18	53.29	194.90	-1764.76	55.38	244.94	-3751.38	282.41	1110.36	0.00	0.00	0.00	-3790.05	250.91	1463.82	-3875.64	120.81	1466.36	-3599.30	237.94	1453.49	-3582.64	135.00	1449.41	713.96	-271.89	79.16	1314.16	-265.71	76.47	708.78
0.56000	-3627.97	323.83	18.14	-3709.68	336.03	27.32	-3529.10	170.23	6.47	-11904.50	742.89	1093.87	-3478.10	40.23	24.89	-3606.91	34.04	28.27	-1769.18	53.29	194.90	-1764.76	55.38	244.94	-3751.38	282.41	1110.36	0.00	0.00	0.00	-3790.05	250.91	1463.82	-3875.64	120.81	1466.36	-3568.90	236.96	1452.84	-3560.02	137.20	1447.52	713.96	-271.74	79.17	1314.09	-265.51	76.63	708.45
0.57000	-3627.97	323.83	18.14	-3709.68	336.03	27.32	-3477.77	171.02	14.67	-12004.96	748.80	1106.63	-3478.10	40.23	24.89	-3606.91	34.04	28.27	-1769.18	53.29	194.90	-1764.76	55.38	244.94	-3751.38	282.41	1110.36	0.00	0.00	0.00	-3790.05	250.91	1463.82	-3875.64	120.81	1466.36	-3560.41	236.75	1452.36	-3573.92	136.41	1447.95	713.58	-271.77	79.11	1314.16	-265.44	76.77	708.23
0.58000	-3627.97	323.83	18.14	-3709.68	336.03	27.32	-3478.41	169.83	14.27	-12103.36	754.55	1119.14	-3478.10	40.23	24.89	-3606.91	34.04	28.27	-1769.18	53.29	194.90	-1764.76	55.38	244.94	-3751.38	282.41	1110.36	0.00	0.00	0.00	-3790.05	250.91	1463.82	-3875.64	120.81	1466.36	-3594.63	237.20	1452.61	-3583.24	137.60	1448.14	713.63	-271.75	79.10	1314.81	-265.72	76.68	709.54
0.59000	-3627.97	323.83	18.14	-3709.68	336.03	27.32	-3478.71	171.63	15.74	-12199.71	760.14	1131.40	-3478.10	40.23	24.89	-3606.91	34.04	28.27	-1769.18	53.29	194.90	-1764.76	55.38	244.94	-3751.38	282.41	1110.36	0.00	0.00	0.00	-3790.05	250.91	1463.82	-3875.64	120.81	1466.36	-3608.62	238.58	1454.32	-3567.10	137.31	1448.15	713.46	-271.75	79.09	1314.79	-265.86	76.83	708.82
0.60000	-3627.97	323.83	18.14	-3709.68	336.03	27.32	-3485.40	171.62	12.85	-12294.01	765.56	1143.41	-3478.10	40.23	24.89	-3606.91	34.04	28.27	-1769.18	53.29	194.90	-1764.76	55.38	244.94	-3751.38	282.41	1110.36	0.00	0.00	0.00	-3790.05	250.91	1463.82	-3875.64	120.81	1466.36	-3633.75	238.80	1453.51	-3606.98	137.13	1449.32	713.63	-271.80	79.08	1314.46	-265.72	76.53	709.08
0.61000	-3627.97	323.83	18.14	-3709.68	336.03	27.32	-3499.71	171.47	10.09	-12386.29	770.81	1155.17	-3478.10	40.23	24.89	-3606.91	34.04	28.27	-1769.18	53.29	194.90	-1764.76	55.38	244.94	-3751.38	282.41	1110.36	0.00	0.00	0.00	-3790.05	250.91	1463.82	-3875.64	120.81	1466.36	-3608.79	238.72	1453.56	-3585.92	138.77	1448.39	713.57	-271.95	79.15	1314.24	-265.65	76.60	708.48
0.62000	-3627.97	323.83	18.14	-3709.68	336.03	27.32	-3494.81	170.48	12.98	-12476.55	775.90	1166.68	-3478.10	40.23	24.89	-3606.91	34.04	28.27	-1769.18	53.29	194.90	-1764.76	55.38	244.94	-3751.38	282.41	1110.36	0.00	0.00	0.00	-3790.05	250.91	1463.82	-3875.64	120.81	1466.36	-3610.94	239.00	1453.37	-3585.39	138.80	1448.02	713.20	-271.75	79.03	1313.85	-265.75	76.62	708.42
0.63000	-3627.97	323.83	18.14	-3709.68	336.03	27.32	-3484.00	170.19	13.23	-12564.80	780.83	1177.94	-3478.10	40.23	24.89	-3606.91	34.04	28.27	-1769.18	53.29	194.90	-1764.76	55.38	244.94	-3751.38	282.41	1110.36	0.00	0.00	0.00	-3790.05	250.91	1463.82	-3875.64	120.81	1466.36	-3591.93	238.67	1452.31	-3616.68	137.90	1448.57	712.93	-271.90	78.86	1314.06	-266.15	76.65	708.54
0.64000	-3627.97	323.83	18.14	-3709.68	336.03	27.32	-3482.00	171.74	14.19	-12651.07	785.60	1188.96	-3478.10	40.23	24.89	-3606.91	34.04	28.27	-1769.18	53.29	194.90	-1764.76	55.38	244.94	-3751.38	282.41	1110.36	0.00	0.00	0.00	-3790.05	250.91	1463.82	-3875.64	120.81	1466.36	-3600.73	238.41	1452.58	-3604.93	137.28	1447.83	713.58	-271.84	79.03	1314.24	-265.87	76.56	708.52
0.65000	-3627.97	323.83	18.14	-3709.68	336.03	27.32	-3517.42	171.41	9.05	-12735.35	790.21	1199.73	-3478.10	40.23	24.89	-3606.91	34.04	28.27	-1769.18	53.29	194.90	-1764.76	55.38	244.94	-3751.38	282.41	1110.36	0.00	0.00	0.00	-3790.05	250.91	1463.82	-3875.64	120.81	1466.36	-3586.41	236.70	1453.83	-3595.48	137.27	1447.33	713.58	-271.76	79.06	1314.46	-266.08	76.63	709.01
0.66000	-3627.97	323.83	18.14	-3709.68	336.03	27.32	-3498.53	170.88	11.58	-12817.67	794.66	1210.26	-3478.10	40.23	24.89	-3606.91	34.04	28.27	-1769.18	53.29	194.90	-1764.76	55.38	244.94	-3751.38	282.41	1110.36	0.00	0.00	0.00	-3790.05	250.91	1463.82	-3875.64	120.81	1466.36	-3620.48	238.82	1454.24	-3580.35	137.62	1447.67	713.72	-271.58	79.34	1314.05	-265.70	76.67	708.59
0.67000	-3627.97	323.83	18.14	-3709.68	336.03	27.32	-3509.59	171.77	10.09	-12898.03	798.96	1220.55	-3478.10	40.23	24.89	-3606.91	34.04	28.27	-1769.18	53.29	194.90	-1764.76	55.38	244.94	-3751.38	282.41	1110.36	0.00	0.00	0.00	-3790.05	250.91	1463.82	-3875.64	120.81	1466.36	-3595.80	238.02	1453.84	-3553.18	139.90	1447.34	712.88	-271.95	78.88	1314.44	-265.55	76.74	708.76
0.68000	-3627.97	323.83	18.14	-3709.68	336.03	27.32	-3497.42	170.60	12.80	-12976.45	803.10	1230.60	-3478.10	40.23	24.89	-3606.91	34.04	28.27	-1769.18	53.29	194.90	-1764.76	55.38	244.94	-3751.38	282.41	1110.36	0.00	0.00	0.00	-3790.05	250.91	1463.82	-3875.64	120.81	1466.36	-3610.45	239.11	1453.17	-3601.96	137.72	1448.16	713.68	-272.09	78.96	1314.27	-265.91	76.58	708.17
0.69000	-3627.97	323.83	18.14	-3709.68	336.03	27.32	-3486.34	172.11	13.19	-13052.93	807.08	1240.41	-3478.10	40.23	24.89	-3606.91	34.04	28.27	-1769.18	53.29	194.90	-1764.76	55.38	244.94	-3751.38	282.41	1110.36	0.00	0.00	0.00	-3790.05	250.91	1463.82	-3875.64	120.81	1466.36	-3589.17	238.50	1453.59	-3604.98	138.28	1447.81	713.55	-271.75	79.09	1314.61	-265.82	76.72	708.67
0.70000	-3627.97	323.83	18.14	-3709.68	336.03	27.32	-3492.83	171.01	11.26	-13127.50	810.91	1249.99	-3478.10	40.23	24.89	-3606.91	34.04	28.27	-1769.18	53.29	194.90	-1764.76	55.38	244.94	-3751.38	282.41	1110.36	0.00	0.00	0.00	-3790.05	250.91	1463.82	-3875.64	120.81	1466.36	-3585.09	238.42	1453.55	-3585.10	138.92	1447.31	713.58	-271.67	79.08	1314.60	-266.01	76.71	708.90
0.71000	-3627.97	323.83	18.14	-3709.68	336.03	27.32	-3497.28	172.51	11.05	-13200.16	814.59	1259.32	-3478.10	40.23	24.89	-3606.91	34.04	28.27	-1769.18	53.29	194.90	-1764.76	55.38	244.94	-3751.38	282.41	1110.36	0.00	0.00	0.00	-3790.05	250.91	1463.82	-3875.64	120.81	1466.36	-3591.16	239.56	1454.30	-3582.76	139.53	1448.59	713.53	-271.80	79.01	1314.63	-265.79	76.74	709.13
0.72000	-3627.97	323.83	18.14	-3709.68	336.03	27.32	-3512.98	171.59	8.76	-13270.93	818.12	1268.43	-3478.10	40.23	24.89	-3606.91	34.04	28.27	-1769.18	53.29	194.90	-1764.76	55.38	244.94	-3751.38	282.41	1110.36	0.00	0.00	0.00	-3790.05	250.91	1463.82	-3875.64	120.81	1466.36	-3572.67	239.26	1453.76	-3616.50	139.69	1447.80	713.60	-271.67	78.99	1314.05	-266.03	76.50	709.11
0.73000	-3627.97	323.83	18.14	-3709.68	336.03	27.32	-3468.26	171.99	15.55	-13339.82	821.50	1277.30	-3478.10	40.23	24.89	-3606.91	34.04	28.27	-1769.18	53.29	194.90	-1764.76	55.38	244.94	-3751.38	282.41	1110.36	0.00	0.00	0.00	-3790.05	250.91	1463.82	-3875.64	120.81	1466.36	-3579.04	240.38	1453.50	-3618.21	138.67	1448.75	713.60	-271.98	78.99	1314.80	-265.77	76.86	709.15
0.74000	-3627.97	323.83	18.14	-3709.68	336.03	27.32	-3507.29	173.60	10.02	-13406.83	824.73	1285.95	-3478.10	40.23	24.89	-3606.91	34.04	28.27	-1769.18	53.29	194.90	-1764.76	55.38	244.94	-3751.38	282.41	1110.36	0.00	0.00	0.00	-3790.05	250.91	1463.82	-3875.64	120.81	1466.36	-3578.33	238.74	1452.41	-3601.01	138.44	1449.53	712.75	-271.45	78.97	1314.71	-265.84	76.72	709.20
0.75000	-3627.97	323.83	18.14	-3709.68	336.03	27.32	-3496.79	171.05	11.51	-13471.99	827.81	1294.36	-3478.10	40.23	24.89	-3606.91	34.04	28.27	-1769.18	53.29	194.90	-1764.76	55.38	244.94	-3751.38	282.41	1110.36	0.00	0.00	0.00	-3790.05	250.91	1463.82	-3875.64	120.81	1466.36	-3593.77	238.96	1455.25	-3607.36	139.31	1449.35	713.11	-271.70	79.11	1314.47	-265.89	76.73	708.60
0.76000	-3627.97	323.83	18.14	-3709.68	336.03	27.32	-3474.68	170.52	15.47	-13535.30	830.75	1302.55	-3478.10	40.23	24.89	-3606.91	34.04	28.27	-1769.18	53.29	194.90	-1764.76	55.38	244.94	-3751.38	282.41	1110.36	0.00	0.00	0.00	-3790.05	250.91	1463.82	-3875.64	120.81	1466.36	-3584.38	240.67	1454.35	-3592.63	139.57	1449.15	713.42	-271.85	78.93	1314.43	-265.76	76.78	709.07
0.77000	-3627.97	323.83	18.14	-3709.68	336.03	27.32	-3481.81	171.13	13.96	-13596.78	833.54	1310.51	-3478.10	40.23	24.89	-3606.91	34.04	28.27	-1769.18	53.29	194.90	-1764.76	55.38	244.94	-3751.38	282.41	1110.36	0.00	0.00	0.00	-3790.05	250.91	1463.82	-3875.64	120.81	1466.36	-3615.85	239.96	1453.48	-3594.66	140.06	1448.81	713.47	-271.75	78.97	1314.44	-265.80	76.68	709.08
0.78000	-3627.97	323.83	18.14	-3709.68	336.03	27.32	-3472.37	172.63	15.36	-13656.44	836.19	1318.24	-3478.10	40.23	24.89	-3606.91	34.04	28.27	-1769.18	53.29	194.90	-1764.76	55.38	244.94	-3751.38	282.41	1110.36	0.00	0.00	0.00	-3790.05	250.91	1463.82	-3875.64	120.81	1466.36	-3630.71	240.85	1453.68	-3573.44	139.83	1448.04	712.88	-271.83	78.82	1314.45	-265.85	76.64	708.49
0.79000	-3627.97	323.83	18.14	-3709.68	336.03	27.32	-3490.47	172.27	12.89	-13714.29	838.70	1325.75	-3478.10	40.23	24.89	-3606.91	34.04	28.27	-1769.18	53.29	194.90	-1764.76	55.38	244.94	-3751.38	282.41	1110.36	0.00	0.00	0.00	-3790.05	250.91	1463.82	-3875.64	120.81	1466.36	-3606.89	237.51	1453.40	-3570.49	139.71	1449.46	713.62	-271.70	79.27	1314.55	-265.82	76.87	708.24
0.80000	-3627.97	323.83	18.14	-3709.68	336.03	27.32	-3498.27	171.08	9.63	-13770.34	841.06	1333.05	-3478.10	40.23	24.89	-3606.91	34.04	28.27	-1769.18	53.29	194.90	-1764.76	55.38	244.94	-3751.38	282.41	1110.36	0.00	0.00	0.00	-3790.05	250.91	1463.82	-3875.64	120.81	1466.36	-3577.74	238.81	1452.98	-3601.99	139.84	1449.45	714.03	-271.65	79.31	1314.29	-265.99	76.80	708.44
0.81000	-3627.97	323.83	18.14	-3709.68	336.03	27.32	-3492.37	172.97	12.43	-13824.61	843.29	1340.12	-3478.10	40.23	24.89	-3606.91	34.04	28.27	-1769.18	53.29	194.90	-1764.76	55.38	244.94	-3751.38	282.41	1110.36	0.00	0.00	0.00	-3790.05	250.91	1463.82	-3875.64	120.81	1466.36	-3599.20	241.98	1453.33	-3601.53	139.66	1449.09	714.22	-272.15	79.13	1314.27	-266.24	76.53	708.36
0.82000	-3627.97	323.83	18.14	-3709.68	336.03	27.32	-3459.14	170.53	16.93	-13877.11	845.38	1346.97	-3478.10	40.23	24.89	-3606.91	34.04	28.27	-1769.18	53.29	194.90	-1764.76	55.38	244.94	-3751.38	282.41	1110.36	0.00	0.00	0.00	-3790.05	250.91	1463.82	-3875.64	120.81	1466.36	-3591.34	240.40	1453.57	-3609.27	139.79	1449.53	714.21	-271.97	79.23	1314.12	-266.00	76.37	708.56
0.83000	-3627.97	323.83	18.14	-3709.68	336.03	27.32	-3479.82	171.02	14.02	-13927.84	847.33	1353.60	-3478.10	40.23	24.89	-3606.91	34.04	28.27	-1769.18	53.29	194.90	-1764.76	55.38	244.94	-3751.38	282.41	1110.36	0.00	0.00	0.00	-3790.05	250.91	1463.82	-3875.64	120.81	1466.36	-3604.89	242.04	1451.63	-3624.00	141.21	1449.36	713.64	-271.64	79.12	1314.17	-265.68	76.51	708.29
0.84000	-3627.97	323.83	18.14	-3709.68	336.03	27.32	-3476.27	171.42	14.38	-13976.83	849.14	1360.02	-3478.10	40.23	24.89	-3606.91	34.04	28.27	-1769.18	53.29	194.90	-1764.76	55.38	244.94	-3751.38	282.41	1110.36	0.00	0.00	0.00	-3790.05	250.91	1463.82	-3875.64	120.81	1466.36	-3621.68	242.27	1452.59	-3605.72	141.22	1449.51	713.25	-271.46	79.08	1314.29	-265.46	76.77	708.35
0.85000	-3627.97	323.83	18.14	-3709.68	336.03	27.32	-3484.29	170.64	13.48	-14024.08	850.82	1366.22	-3478.10	40.23	24.89	-3606.91	34.04	28.27	-1769.18	53.29	194.90	-1764.76	55.38	244.94	-3751.38	282.41	1110.36	0.00	0.00	0.00	-3790.05	250.91	1463.82	-3875.64	120.81	1466.36	-3608.84	241.25	1453.36	-3596.60	140.90	1448.79	713.33	-271.86	78.97	1313.96	-265.76	76.59	708.75
0.86000	-3627.97	323.83	18.14	-3709.68	336.03	27.32	-3484.16	171.43	12.75	-14069.61	852.36	1372.21	-3478.10	40.23	24.89	-3606.91	34.04	28.27	-1769.18	53.29	194.90	-1764.76	55.38	244.94	-3751.38	282.41	1110.36	0.00	0.00	0.00	-3790.05	250.91	1463.82	-3875.64	120.81	1466.36	-3585.77	241.75	1453.03	-3608.13	140.37	1449.64	713.30	-272.09	78.85	1314.23	-265.97	76.58	708.33
0.87000	-3627.97	323.83	18.14	-3709.68	336.03	27.32	-3489.09	171.52	11.85	-14113.43	853.77	1377.99	-3478.10	40.23	24.89	-3606.91	34.04	28.27	-1769.18	53.29	194.90	-1764.76	55.38	244.94	-3751.38	282.41	1110.36	0.00	0.00	0.00	-3790.05	250.91	1463.82	-3875.64	120.81	1466.36	-3583.71	241.18	1453.14	-3561.97	139.64	1449.65	713.18	-271.90	78.87	1313.45	-265.90	76.43	708.42
0.88000	-3627.97	323.83	18.14	-3709.68	336.03	27.32	-3513.50	171.69	8.87	-14155.55	855.05	1383.56	-3478.10	40.23	24.89	-3606.91	34.04	28.27	-1769.18	53.29	194.90	-1764.76	55.38	244.94	-3751.38	282.41	1110.36	0.00	0.00	0.00	-3790.05	250.91	1463.82	-3875.64	120.81	1466.36	-3585.40	241.09	1452.78	-3573.75	141.83	1448.90	713.29	-271.58	79.16	1314.02	-266.00	76.46	709.00
0.89000	-3627.97	323.83	18.14	-3709.68	336.03	27.32	-3505.08	171.77	11.00	-14195.98	856.20	1388.92	-3478.10	40.23	24.89	-3606.91	34.04	28.27	-1769.18	53.29	194.90	-1764.76	55.38	244.94	-3751.38	282.41	1110.36	0.00	0.00	0.00	-3790.05	250.91	1463.82	-3875.64	120.81	1466.36	-3612.88	242.89	1452.56	-3618.74	141.31	1448.92	713.80	-271.56	79.22	1313.83	-265.97	76.39	708.79
0.90000	-3627.97	323.83	18.14	-3709.68	336.03	27.32	-3502.95	170.17	11.19	-14234.74	857.22	1394.08	-3478.10	40.23	24.89	-3606.91	34.04	28.27	-1769.18	53.29	194.90	-1764.76	55.38	244.94	-3751.38	282.41	1110.36	0.00	0.00	0.00	-3790.05	250.91	1463.82	-3875.64	120.81	1466.36	-3609.67	240.88	1453.59	-3590.90	141.17	1449.30	713.93	-271.54	79.25	1314.32	-265.59	76.64	709.10
0.91000	-3627.97	323.83	18.14	-3709.68	336.03	27.32	-3516.88	171.53	9.15	-14271.83	858.12	1399.02	-3478.10	40.23	24.89	-3606.91	34.04	28.27	-1769.18	53.29	194.90	-1764.76	55.38	244.94	-3751.38	282.41	1110.36	0.00	0.00	0.00	-3790.05	250.91	1463.82	-3875.64	120.81	1466.36	-3613.09	242.06	1453.84	-3592.82	141.13	1449.44	713.50	-271.86	79.07	1313.91	-265.54	76.53	708.59
0.92000	-3627.97	323.83	18.14	-3709.68	336.03	27.32	-3519.24	170.96	9.16	-14307.28	858.88	1403.77	-3478.10	40.23	24.89	-3606.91	34.04	28.27	-1769.18	53.29	194.90	-1764.76	55.38	244.94	-3751.38	282.41	1110.36	0.00	0.00	0.00	-3790.05	250.91	1463.82	-3875.64	120.81	1466.36	-3613.55	243.17	1454.22	-3591.00	142.73	1448.98	713.64	-272.00	79.08	1313.57	-266.12	76.23	708.70
0.93000	-3627.97	323.83	18.14	-3709.68	336.03	27.32	-3473.04	169.75	16.81	-14341.09	859.52	1408.31	-3478.10	40.23	24.89	-3606.91	34.04	28.27	-1769.18	53.29	194.90	-1764.76	55.38	244.94	-3751.38	282.41	1110.36	0.00	0.00	0.00	-3790.05	250.91	1463.82	-3875.64	120.81	1466.36	-3623.85	242.67	1453.80	-3599.00	141.54	1449.71	713.16	-271.91	79.00	1314.27	-266.20	76.55	708.46
0.94000	-3627.97	323.83	18.14	-3709.68	336.03	27.32	-3508.89	171.63	10.97	-14373.27	860.04	1412.65	-3478.10	40.23	24.89	-3606.91	34.04	28.27	-1769.18	53.29	194.90	-1764.76	55.38	244.94	-3751.38	282.41	1110.36	0.00	0.00	0.00	-3790.05	250.91	1463.82	-3875.64	120.81	1466.36	-3615.32	241.80	1453.21	-3617.16	140.40	1450.34	712.67	-271.93	78.90	1314.28	-265.65	76.58	708.88
0.95000	-3627.97	323.83	18.14	-3709.68	336.03	27.32	-3503.49	172.02	10.39	-14403.84	860.43	1416.79	-3478.10	40.23	24.89	-3606.91	34.04	28.27	-1769.18	53.29	194.90	-1764.76	55.38	244.94	-3751.38	282.41	1110.36	0.00	0.00	0.00	-3790.05	250.91	1463.82	-3875.64	120.81	1466.36	-3597.13	242.01	1453.39	-3603.97	142.24	1449.59	713.65	-271.80	79.11	1313.78	-265.49	76.65	708.54
0.96000	-3627.97	323.83	18.14	-3709.68	336.03	27.32	-3495.32	170.51	11.68	-14432.80	860.70	1420.74	-3478.10	40.23	24.89	-3606.91	34.04	28.27	-1769.18	53.29	194.90	-1764.76	55.38	244.94	-3751.38	282.41	1110.36	0.00	0.00	0.00	-3790.05	250.91	1463.82	-3875.64	120.81	1466.36	-3585.49	243.31	1452.66	-3566.63	141.21	1448.38	713.84	-271.94	79.14	1313.79	-265.63	76.73	708.89
0.97000	-3627.97	323.83	18.14	-3709.68	336.03	27.32	-3471.52	172.82	16.53	-14460.18	860.85	1424.48	-3478.10	40.23	24.89	-3606.91	34.04	28.27	-1769.18	53.29	194.90	-1764.76	55.38	244.94	-3751.38	282.41	1110.36	0.00	0.00	0.00	-3790.05	250.91	1463.82	-3875.64	120.81	1466.36	-3602.03	242.27	1453.46	-3611.55	142.01	1449.63	713.75	-271.94	79.03	1314.14	-265.67	76.70	709.28
0.98000	-3627.97	323.83	18.14	-3709.68	336.03	27.32	-3461.28	172.12	16.52	-14485.98	860.89	1428.04	-3478.10	40.23	24.89	-3606.91	34.04	28.27	-1769.18	53.29	194.90	-1764.76	55.38	244.94	-3751.38	282.41	1110.36	0.00	0.00	0.00	-3790.05	250.91	1463.82	-3875.64	120.81	1466.36	-3578.70	242.75	1453.99	-3587.05	141.00	1449.60	713.62	-271.72	79.12	1314.14	-265.73	76.73	709.27
0.99000	-3627.97	323.83	18.14	-3709.68	336.03	27.32	-3499.94	171.33	12.14	-14510.22	860.80	1431.39	-3478.10	40.23	24.89	-3606.91	34.04	28.27	-1769.18	53.29	194.90	-1764.76	55.38	244.94	-3751.38	282.41	1110.36	0.00	0.00	0.00	-3790.05	250.91	1463.82	-3875.64	120.81	1466.36	-3622.69	241.50	1453.59	-3627.38	142.70	1450.49	713.42	-271.75	79.00	1313.98	-265.94	76.58	709.14
1.00000	-3627.97	323.83	18.14	-3709.68	336.03	27.32	-3517.97	171.50	8.48	-14532.90	860.60	1434.56	-3478.10	40.23	24.89	-3606.91	34.04	28.27	-1769.18	53.29	194.90	-1764.76	55.38	244.94	-3751.38	282.41	1110.36	0.00	0.00	0.00	-3790.05	250.91	1463.82	-3875.64	120.81	1466.36	-3605.74	242.39	1451.70	-3623.41	142.06	1450.37	713.42	-271.85	78.98	1313.95	-265.97	76.67	709.06
1.01000	-3627.97	323.83	18.14	-3709.68	336.03	27.32	-3536.08	170.77	6.99	-14554.05	860.28	1437.54	-3478.10	40.23	24.89	-3606.91	34.04	28.27	-1769.18	53.29	194.90	-1764.76	55.38	244.94	-3751.38	282.41	1110.36	0.00	0.00	0.00	-3790.05	250.91	1463.82	-3875.64	120.81	1466.36	-3590.84	242.57	1451.61	-3612.07	143.38	1449.50	712.92	-271.93	78.73	1314.43	-265.75	76.75	708.66
1.02000	-3627.97	323.83	18.14	-3709.68	336.03	27.32	-3502.49	172.75	11.41	-14573.66	859.84	1440.32	-3478.10	40.23	24.89	-3606.91	34.04	28.27	-1769.18	53.29	194.90	-1764.76	55.38	244.94	-3751.38	282.41	1110.36	0.00	0.00	0.00	-3790.05	250.91	1463.82	-3875.64	120.81	1466.36	-3610.83	241.26	1454.88	-3595.99	141.34	1449.15	713.44	-271.73	79.08	1314.78	-265.62	76.82	708.49
1.03000	-3627.97	323.83	18.14	-3709.68	336.03	27.32	-3516.59	171.24	8.54	-14591.76	859.30	1442.92	-3478.10	40.23	24.89	-3606.91	34.04	28.27	-1769.18	53.29	194.90	-1764.76	55.38	244.94	-3751.38	282.41	1110.36	0.00	0.00	0.00	-3790.05	250.91	1463.82	-3875.64	120.81	1466.36	-3605.41	242.10	1452.44	-3572.55	140.70	1449.10	713.37	-271.90	78.94	1314.07	-265.67	76.51	708.74
1.04000	-3627.97	323.83	18.14	-3709.68	336.03	27.32	-3489.31	171.07	11.98	-14608.36	858.64	1445.33	-3478.10	40.23	24.89	-3606.91	34.04	28.27	-1769.18	53.29	194.90	-1764.76	55.38	244.94	-3751.38	282.41	1110.36	0.00	0.00	0.00	-3790.05	250.91	1463.82	-3875.64	120.81	1466.36	-3606.62	242.12	1452.19	-3583.17	141.35	1449.25	712.74	-271.62	78.97	1314.17	-265.74	76.55	708.28
1.05000	-3627.97	323.83	18.14	-3709.68	336.03	27.32	-3497.54	170.32	10.02	-14623.46	857.87	1447.56	-3478.10	40.23	24.89	-3606.91	34.04	28.27	-1769.18	53.29	194.90	-1764.76	55.38	244.94	-3751.38	282.41	1110.36	0.00	0.00	0.00	-3790.05	250.91	1463.82	-3875.64	120.81	1466.36	-3568.75	241.30	1452.59	-3608.85	142.45	1450.29	713.33	-271.97	78.97	1314.09	-265.81	76.37	708.13
1.06000	-3627.97	323.83	18.14	-3709.68	336.03	27.32	-3476.89	170.98	14.27	-14637.09	856.99	1449.61	-3478.10	40.23	24.89	-3606.91	34.04	28.27	-1769.18	53.29	194.90	-1764.76	55.38	244.94	-3751.38	282.41	1110.36	0.00	0.00	0.00	-3790.05	250.91	1463.82	-3875.64	120.81	1466.36	-3584.61	241.68	1453.61	-3588.76	142.90	1449.74	713.51	-271.79	78.98	1313.85	-265.87	76.43	708.32
1.07000	-3627.97	323.83	18.14	-3709.68	336.03	27.32	-3487.91	171.36	13.56	-14649.25	856.00	1451.47	-3478.10	40.23	24.89	-3606.91	34.04	28.27	-1769.18	53.29	194.90	-1764.76	55.38	244.94	-3751.38	282.41	1110.36	0.00	0.00	0.00	-3790.05	250.91	1463.82	-3875.64	120.81	1466.36	-3619.81	243.94	1454.06	-3587.31	142.46	1448.88	713.39	-272.22	78.85	1314.03	-265.85	76.45	709.18
1.08000	-3627.97	323.83	18.14	-3709.68	336.03	27.32	-3496.49	169.94	12.04	-14659.95	854.90	1453.15	-3478.10	40.23	24.89	-3606.91	34.04	28.27	-1769.18	53.29	194.90	-1764.76	55.38	244.94	-3751.38	282.41	1110.36	0.00	0.00	0.00	-3790.05	250.91	1463.82	-3875.64	120.81	1466.36	-3576.66	241.88	1453.08	-3584.63	142.98	1448.49	713.58	-271.65	79.06	1314.43	-265.54	76.73	708.21
1.09000	-3627.97	323.83	18.14	-3709.68	336.03	27.32	-3521.13	172.51	8.15	-14669.21	853.70	1454.66	-3478.10	40.23	24.89	-3606.91	34.04	28.27	-1769.18	53.29	194.90	-1764.76	55.38	244.94	-3751.38	282.41	1110.36	0.00	0.00	0.00	-3790.05	250.91	1463.82	-3875.64	120.81	1466.36	-3602.19	244.08	1453.34	-3575.01	142.09	1448.37	713.23	-271.71	79.00	1314.71	-266.04	76.77	708.39
1.10000	-3627.97	323.83	18.14	-3709.68	336.03	27.32	-3519.77	172.15	7.86	-14677.04	852.40	1455.98	-3478.10	40.23	24.89	-3606.91	34.04	28.27	-1769.18	53.29	194.90	-1764.76	55.38	244.94	-3751.38	282.41	1110.36	0.00	0.00	0.00	-3790.05	250.91	1463.82	-3875.64	120.81	1466.36	-3594.03	244.98	1452.34	-3590.56	142.79	1450.09	713.27	-271.97	79.10	1314.29	-265.77	76.56	709.56
1.11000	-3627.97	323.83	18.14	-3709.68	336.03	27.32	-3480.43	172.57	14.20	-14683.45	850.98	1457.13	-3478.10	40.23	24.89	-3606.91	34.04	28.27	-1769.18	53.29	194.90	-1764.76	55.38	244.94	-3751.38	282.41	1110.36	0.00	0.00	0.00	-3790.05	250.91	1463.82	-3875.64	120.81	1466.36	-3566.95	244.36	1450.97	-3585.41	143.71	1449.72	713.94	-272.10	79.17	1313.90	-265.54	76.64	709.16
1.12000	-3627.97	323.83	18.14	-3709.68	336.03	27.32	-3460.91	172.69	17.66	-14688.46	849.47	1458.11	-3478.10	40.23	24.89	-3606.91	34.04	28.27	-1769.18	53.29	194.90	-1764.76	55.38	244.94	-3751.38	282.41	1110.36	0.00	0.00	0.00	-3790.05	250.91	1463.82	-3875.64	120.81	1466.36	-3570.51	244.14	1451.43	-3619.78	142.67	1450.87	713.99	-272.03	79.17	1314.32	-265.67	76.69	708.61
1.13000	-3627.97	323.83	18.14	-3709.68	336.03	27.32	-3451.34	170.64	17.68	-14692.07	847.86	1458.91	-3478.10	40.23	24.89	-3606.91	34.04	28.27	-1769.18	53.29	194.90	-1764.76	55.38	244.94	-3751.38	282.41	1110.36	0.00	0.00	0.00	-3790.05	250.91	1463.82	-3875.64	120.81	1466.36	-3615.07	243.43	1454.50	-3579.76	143.33	1449.37	713.99	-272.07	79.15	1314.70	-265.78	76.75	708.84
1.14000	-3627.97	323.83	18.14	-3709.68	336.03	27.32	-3512.74	171.04	8.96	-14694.31	846.14	1459.55	-3478.10	40.23	24.89	-3606.91	34.04	28.27	-1769.18	53.29	194.90	-1764.76	55.38	244.94	-3751.38	282.41	1110.36	0.00	0.00	0.00	-3790.05	250.91	1463.82	-3875.64	120.81	1466.36	-3593.26	241.98	1453.57	-3613.80	141.88	1450.56	714.08	-272.04	79.13	1314.16	-265.72	76.73	709.49
1.15000	-3627.97	323.83	18.14	-3709.68	336.03	27.32	-3529.04	171.11	6.16	-14695.17	844.33	1460.01	-3478.10	40.23	24.89	-3606.91	34.04	28.27	-1769.18	53.29	194.90	-1764.76	55.38	244.94	-3751.38	282.41	1110.36	0.00	0.00	0.00	-3790.05	250.91	1463.82	-3875.64	120.81	1466.36	-3567.46	241.57	1452.43	-3583.34	143.21	1449.91	713.95	-271.98	79.16	1314.09	-265.96	76.57	708.95
1.16000	-3627.97	323.83	18.14	-3709.68	336.03	27.32	-3539.46	171.76	5.06	-14694.67	842.42	1460.30	-3478.10	40.23	24.89	-3606.91	34.04	28.27	-1769.18	53.29	194.90	-1764.76	55.38	244.94	-3751.38	282.41	1110.36	0.00	0.00	0.00	-3790.05	250.91	1463.82	-3875.64	120.81	1466.36	-3581.77	243.83	1452.48	-3598.28	142.84	1449.45	713.53	-271.42	79.16	1314.25	-265.94	76.70	709.16
1.17000	-3627.97	323.83	18.14	-3709.68	336.03	27.32	-3515.18	170.68	9.24	-14692.83	840.41	1460.43	-3478.10	40.23	24.89	-3606.91	34.04	28.27	-1769.18	53.29	194.90	-1764.76	55.38	244.94	-3751.38	282.41	1110.36	0.00	0.00	0.00	-3790.05	250.91	1463.82	-3875.64	120.81	1466.36	-3594.58	243.83	1452.92	-3603.17	142.15	1449.51	713.42	-271.51	79.03	1314.31	-265.90	76.66	708.90
1.18000	-3627.97	323.83	18.14	-3709.68	336.03	27.32	-3487.05	171.46	13.28	-14689.66	838.31	1460.39	-3478.10	40.23	24.89	-3606.91	34.04	28.27	-1769.18	53.29	194.90	-1764.76	55.38	244.94	-3751.38	282.41	1110.36	0.00	0.00	0.00	-3790.05	250.91	1463.82	-3875.64	120.81	1466.36	-3572.07	244.44	1452.55	-3600.58	141.53	1448.79	713.92	-271.68	79.15	1314.50	-265.68	76.76	708.45
1.19000	-3627.97	323.83	18.14	-3709.68	336.03	27.32	-3485.76	170.15	13.62	-14685.17	836.12	1460.19	-3478.10	40.23	24.89	-3606.91	34.04	28.27	-1769.18	53.29	194.90	-1764.76	55.38	244.94	-3751.38	282.41	1110.36	0.00	0.00	0.00	-3790.05	250.91	1463.82	-3875.64	120.81	1466.36	-3599.52	245.56	1453.82	-3604.48	142.74	1450.77	713.45	-271.85	79.07	1313.95	-265.85	76.53	709.23
1.20000	-3627.97	323.83	18.14	-3709.68	336.03	27.32	-3552.78	172.75	3.29	-14679.37	833.83	1459.83	-3478.10	40.23	24.89	-3606.91	34.04	28.27	-1769.18	53.29	194.90	-1764.76	55.38	244.94	-3751.38	282.41	1110.36	0.00	0.00	0.00	-3790.05	250.91	1463.82	-3875.64	120.81	1466.36	-3628.49	244.23	1454.75	-3596.29	142.62	1449.68	713.48	-271.95	78.97	1313.96	-265.74	76.70	709.29
1.21000	-3627.97	323.83	18.14	-3709.68	336.03	27.32	-3488.51	170.37	13.44	-14672.27	831.45	1459.30	-3478.10	40.23	24.89	-3606.91	34.04	28.27	-1769.18	53.29	194.90	-1764.76	55.38	244.94	-3751.38	282.41	1110.36	0.00	0.00	0.00	-3790.05	250.91	1463.82	-3875.64	120.81	1466.36	-3587.75	244.02	1452.29	-3597.29	141.44	1451.29	713.67	-272.02	79.07	1314.08	-265.91	76.61	708.94
1.22000	-3627.97	323.83	18.14	-3709.68	336.03	27.32	-3481.29	171.06	14.15	-14663.89	828.98	1458.62	-3478.10	40.23	24.89	-3606.91	34.04	28.27	-1769.18	53.29	194.90	-1764.76	55.38	244.94	-3751.38	282.41	1110.36	0.00	0.00	0.00	-3790.05	250.91	1463.82	-3875.64	120.81	1466.36	-3601.56	244.63	1454.16	-3587.16	142.32	1449.88	713.30	-271.90	78.97	1313.80	-265.64	76.62	709.10
1.23000	-3627.97	323.83	18.14	-3709.68	336.03	27.32	-3509.42	169.16	9.40	-14654.24	826.42	1457.78	-3478.10	40.23	24.89	-3606.91	34.04	28.27	-1769.18	53.29	194.90	-1764.76	55.38	244.94	-3751.38	282.41	1110.36	0.00	0.00	0.00	-3790.05	250.91	1463.82	-3875.64	120.81	1466.36	-3610.39	243.12	1454.33	-3586.51	142.42	1448.99	713.38	-271.93	79.04	1314.55	-265.94	76.74	707.88
1.24000	-3627.97	323.83	18.14	-3709.68	336.03	27.32	-3523.04	170.53	9.07	-14643.32	823.77	1456.78	-3478.10	40.23	24.89	-3606.91	34.04	28.27	-1769.18	53.29	194.90	-1764.76	55.38	244.94	-3751.38	282.41	1110.36	0.00	0.00	0.00	-3790.05	250.91	1463.82	-3875.64	120.81	1466.36	-3611.70	243.90	1453.54	-3596.32	143.89	1449.51	712.96	-271.66	78.89	1314.08	-266.03	76.52	709.09
1.25000	-3627.97	323.83	18.14	-3709.68	336.03	27.32	-3507.45	170.94	10.66	-14631.16	821.04	1455.62	-3478.10	40.23	24.89	-3606.91	34.04	28.27	-1769.18	53.29	194.90	-1764.76	55.38	244.94	-3751.38	282.41	1110.36	0.00	0.00	0.00	-3790.05	250.91	1463.82	-3875.64	120.81	1466.36	-3621.80	245.95	1454.33	-3606.38	143.49	1450.07	713.21	-271.79	78.87	1314.57	-266.02	76.76	708.97
1.26000	-3627.97	323.83	18.14	-3709.68	336.03	27.32	-3511.54	171.91	9.13	-14617.77	818.22	1454.32	-3478.10	40.23	24.89	-3606.91	34.04	28.27	-1769.18	53.29	194.90	-1764.76	55.38	244.94	-3751.38	282.41	1110.36	0.00	0.00	0.00	-3790.05	250.91	1463.82	-3875.64	120.81	1466.36	-3607.05	244.91	1455.09	-3590.32	142.08	1449.32	713.76	-271.65	79.04	1314.08	-266.07	76.48	709.01
1.27000	-3627.97	323.83	18.14	-3709.68	336.03	27.32	-3507.21	172.30	8.92	-14603.15	815.31	1452.86	-3478.10	40.23	24.89	-3606.91	34.04	28.27	-1769.18	53.29	194.90	-1764.76	55.38	244.94	-3751.38	282.41	1110.36	0.00	0.00	0.00	-3790.05	250.91	1463.82	-3875.64	120.81	1466.36	-3581.12	242.36	1454.01	-3589.84	141.21	1450.27	713.83	-271.80	79.23	1314.11	-265.89	76.42	708.65
1.28000	-3627.97	323.83	18.14	-3709.68	336.03	27.32	-3486.12	171.60	13.75	-14587.33	812.32	1451.25	-3478.10	40.23	24.89	-3606.91	34.04	28.27	-1769.18	53.29	194.90	-1764.76	55.38	244.94	-3751.38	282.41	1110.36	0.00	0.00	0.00	-3790.05	250.91	1463.82	-3875.64	120.81	1466.36	-3614.29	242.03	1453.42	-3585.14	141.76	1450.58	712.98	-271.81	79.00	1314.02	-265.86	76.53	708.71
1.29000	-3627.97	323.83	18.14	-3709.68	336.03	27.32	-3490.17	171.66	11.81	-14570.30	809.25	1449.49	-3478.10	40.23	24.89	-3606.91	34.04	28.27	-1769.18	53.29	194.90	-1764.76	55.38	244.94	-3751.38	282.41	1110.36	0.00	0.00	0.00	-3790.05	250.91	1463.82	-3875.64	120.81	1466.36	-3569.40	243.12	1452.59	-3601.42	142.17	1451.29	712.84	-271.71	78.97	1314.16	-265.70	76.53	709.19
1.30000	-3627.97	323.83	18.14	-3709.68	336.03	27.32	-3459.76	171.01	18.61	-14552.09	806.10	1447.58	-3478.10	40.23	24.89	-3606.91	34.04	28.27	-1769.18	53.29	194.90	-1764.76	55.38	244.94	-3751.38	282.41	1110.36	0.00	0.00	0.00	-3790.05	250.91	1463.82	-3875.64	120.81	1466.36	-3623.35	242.60	1454.94	-3591.91	141.63	1449.28	713.19	-271.78	79.09	1315.09	-265.91	76.83	708.55
1.31000	-3627.97	323.83	18.14	-3709.68	336.03	27.32	-3491.52	171.54	11.54	-14532.70	802.88	1445.53	-3478.10	40.23	24.89	-3606.91	34.04	28.27	-1769.18	53.29	194.90	-1764.76	55.38	244.94	-3751.38	282.41	1110.36	0.00	0.00	0.00	-3790.05	250.91	1463.82	-3875.64	120.81	1466.36	-3594.44	241.74	1452.61	-3591.19	142.37	1448.69	713.36	-271.51	79.05	1314.79	-265.86	76.68	708.10
1.32000	-3627.97	323.83	18.14	-3709.68	336.03	27.32	-3487.48	171.02	12.38	-14512.15	799.57	1443.33	-3478.10	40.23	24.89	-3606.91	34.04	28.27	-1769.18	53.29	194.90	-1764.76	55.38	244.94	-3751.38	282.41	1110.36	0.00	0.00	0.00	-3790.05	250.91	1463.82	-3875.64	120.81	1466.36	-3587.62	243.14	1453.08	-3576.98	143.96	1449.26	713.55	-271.84	78.97	1314.19	-265.76	76.56	708.17
1.33000	-3627.97	323.83	18.14	-3709.68	336.03	27.32	-3456.55	169.30	18.03	-14490.46	796.18	1440.99	-3478.10	40.23	24.89	-3606.91	34.04	28.27	-1769.18	53.29	194.90	-1764.76	55.38	244.94	-3751.38	282.41	1110.36	0.00	0.00	0.00	-3790.05	250.91	1463.82	-3875.64	120.81	1466.36	-3598.00	243.28	1454.59	-3600.25	143.39	1449.61	713.60	-271.53	79.11	1314.15	-265.72	76.61	708.27
1.34000	-3627.97	323.83	18.14	-3709.68	336.03	27.32	-3500.00	172.33	11.91	-14467.62	792.72	1438.51	-3478.10	40.23	24.89	-3606.91	34.04	28.27	-1769.18	53.29	194.90	-1764.76	55.38	244.94	-3751.38	282.41	1110.36	0.00	0.00	0.00	-3790.05	250.91	1463.82	-3875.64	120.81	1466.36	-3628.54	241.27	1454.47	-3562.67	143.85	1448.30	713.35	-271.65	79.00	1314.54	-266.02	76.71	708.35
1.35000	-3627.97	323.83	18.14	-3709.68	336.03	27.32	-3497.68	170.07	12.64	-14443.66	789.19	1435.88	-3478.10	40.23	24.89	-3606.91	34.04	28.27	-1769.18	53.29	194.90	-1764.76	55.38	244.94	-3751.38	282.41	1110.36	0.00	0.00	0.00	-3790.05	250.91	1463.82	-3875.64	120.81	1466.36	-3593.07	243.42	1453.98	-3576.79	142.52	1448.16	713.39	-271.90	78.92	1314.68	-265.53	76.97	708.76
1.36000	-3627.97	323.83	18.14	-3709.68	336.03	27.32	-3441.78	170.28	20.58	-14418.59	785.58	1433.12	-3478.10	40.23	24.89	-3606.91	34.04	28.27	-1769.18	53.29	194.90	-1764.76	55.38	244.94	-3751.38	282.41	1110.36	0.00	0.00	0.00	-3790.05	250.91	1463.82	-3875.64	120.81	1466.36	-3607.24	245.15	1453.52	-3588.03	142.64	1448.90	713.09	-271.86	78.93	1314.35	-266.03	76.68	708.90
1.37000	-3627.97	323.83	18.14	-3709.68	336.03	27.32	-3498.91	171.39	12.06	-14392.41	781.90	1430.22	-3478.10	40.23	24.89	-3606.91	34.04	28.27	-1769.18	53.29	194.90	-1764.76	55.38	244.94	-3751.38	282.41	1110.36	0.00	0.00	0.00	-3790.05	250.91	1463.82	-3875.64	120.81	1466.36	-3616.99	243.42	1453.11	-3572.52	142.55	1449.18	713.36	-271.66	79.05	1314.34	-265.85	76.73	708.71
1.38000	-3627.97	323.83	18.14	-3709.68	336.03	27.32	-3489.10	172.16	12.21	-14365.15	778.15	1427.19	-3478.10	40.23	24.89	-3606.91	34.04	28.27	-1769.18	53.29	194.90	-1764.76	55.38	244.94	-3751.38	282.41	1110.36	0.00	0.00	0.00	-3790.05	250.91	1463.82	-3875.64	120.81	1466.36	-3626.08	242.50	1453.65	-3592.80	143.10	1450.17	713.80	-271.72	79.19	1314.45	-265.95	76.79	708.69
1.39000	-3627.97	323.83	18.14	-3709.68	336.03	27.32	-3463.41	171.42	16.16	-14336.81	774.32	1424.02	-3478.10	40.23	24.89	-3606.91	34.04	28.27	-1769.18	53.29	194.90	-1764.76	55.38	244.94	-3751.38	282.41	1110.36	0.00	0.00	0.00	-3790.05	250.91	1463.82	-3875.64	120.81	1466.36	-3629.75	244.45	1454.66	-3588.50	144.27	1449.65	713.85	-271.37	79.25	1314.22	-265.54	76.75	708.57
1.40000	-3627.97	323.83	18.14	-3709.68	336.03	27.32	-3520.95	169.45	7.82	-14307.41	770.43	1420.72	-3478.10	40.23	24.89	-3606.91	34.04	28.27	-1769.18	53.29	194.90	-1764.76	55.38	244.94	-3751.38	282.41	1110.36	0.00	0.00	0.00	-3790.05	250.91	1463.82	-3875.64	120.81	1466.36	-3612.67	244.03	1454.30	-3611.95	145.00	1450.22	713.63	-271.79	79.24	1314.34	-265.63	76.85	708.81
1.41000	-3627.97	323.83	18.14	-3709.68	336.03	27.32	-3506.63	170.31	9.15	-14276.96	766.48	1417.29	-3478.10	40.23	24.89	-3606.91	34.04	28.27	-1769.18	53.29	194.90	-1764.76	55.38	244.94	-3751.38	282.41	1110.36	0.00	0.00	0.00	-3790.05	250.91	1463.82	-3875.64	120.81	1466.36	-3599.43	243.36	1454.92	-3595.05	143.42	1450.50	713.41	-271.92	78.95	1314.55	-265.83	76.73	709.12
1.42000	-3627.97	323.83	18.14	-3709.68	336.03	27.32	-3538.40	172.02	5.43	-14245.46	762.45	1413.73	-3478.10	40.23	24.89	-3606.91	34.04	28.27	-1769.18	53.29	194.90	-1764.76	55.38	244.94	-3751.38	282.41	1110.36	0.00	0.00	0.00	-3790.05	250.91	1463.82	-3875.64	120.81	1466.36	-3606.52	244.52	1453.87	-3596.89	143.67	1450.64	713.41	-271.32	79.08	1314.32	-265.53	76.76	709.17
1.43000	-3627.97	323.83	18.14	-3709.68	336.03	27.32	-3515.96	170.47	9.46	-14212.94	758.36	1410.04	-3478.10	40.23	24.89	-3606.91	34.04	28.27	-1769.18	53.29	194.90	-1764.76	55.38	244.94	-3751.38	282.41	1110.36	0.00	0.00	0.00	-3790.05	250.91	1463.82	-3875.64	120.81	1466.36	-3620.51	245.24	1452.67	-3599.69	143.48	1450.35	713.45	-271.49	79.17	1314.47	-265.89	76.68	708.56
1.44000	-3627.97	323.83	18.14	-3709.68	336.03	27.32	-3502.86	171.32	10.07	-14179.41	754.21	1406.22	-3478.10	40.23	24.89	-3606.91	34.04	28.27	-1769.18	53.29	194.90	-1764.76	55.38	244.94	-3751.38	282.41	1110.36	0.00	0.00	0.00	-3790.05	250.91	1463.82	-3875.64	120.81	1466.36	-3582.90	243.49	1451.26	-3580.55	142.52	1450.07	714.35	-271.73	79.31	1314.57	-265.82	76.66	708.85
1.45000	-3627.97	323.83	18.14	-3709.68	336.03	27.32	-3484.32	170.37	12.49	-14144.87	750.00	1402.28	-3478.10	40.23	24.89	-3606.91	34.04	28.27	-1769.18	53.29	194.90	-1764.76	55.38	244.94	-3751.38	282.41	1110.36	0.00	0.00	0.00	-3790.05	250.91	1463.82	-3875.64	120.81	1466.36	-3562.75	241.98	1452.43	-3581.60	143.00	1451.15	713.60	-271.92	79.05	1314.12	-265.87	76.65	708.69
1.46000	-3627.97	323.83	18.14	-3709.68	336.03	27.32	-3514.56	170.68	9.04	-14109.33	745.72	1398.21	-3478.10	40.23	24.89	-3606.91	34.04	28.27	-1769.18	53.29	194.90	-1764.76	55.38	244.94	-3751.38	282.41	1110.36	0.00	0.00	0.00	-3790.05	250.91	1463.82	-3875.64	120.81	1466.36	-3597.82	243.49	1453.32	-3582.77	142.91	1450.70	713.50	-271.54	79.05	1314.41	-265.77	76.74	708.59
1.47000	-3627.97	323.83	18.14	-3709.68	336.03	27.32	-3498.50	171.57	12.47	-14072.83	741.38	1394.02	-3478.10	40.23	24.89	-3606.91	34.04	28.27	-1769.18	53.29	194.90	-1764.76	55.38	244.94	-3751.38	282.41	1110.36	0.00	0.00	0.00	-3790.05	250.91	1463.82	-3875.64	120.81	1466.36	-3590.20	243.60	1453.51	-3604.04	144.20	1450.72	713.97	-271.59	79.22	1314.08	-265.79	76.69	708.29
1.48000	-3627.97	323.83	18.14	-3709.68	336.03	27.32	-3533.21	170.79	6.20	-14035.35	736.99	1389.71	-3478.10	40.23	24.89	-3606.91	34.04	28.27	-1769.18	53.29	194.90	-1764.76	55.38	244.94	-3751.38	282.41	1110.36	0.00	0.00	0.00	-3790.05	250.91	1463.82	-3875.64	120.81	1466.36	-3622.41	242.95	1453.50	-3608.62	142.54	1450.58	713.53	-271.51	79.03	1314.24	-265.94	76.66	709.30
1.49000	-3627.97	323.83	18.14	-3709.68	336.03	27.32	-3460.73	170.06	15.84	-13996.92	732.54	1385.28	-3478.10	40.23	24.89	-3606.91	34.04	28.27	-1769.18	53.29	194.90	-1764.76	55.38	244.94	-3751.38	282.41	1110.36	0.00	0.00	0.00	-3790.05	250.91	1463.82	-3875.64	120.81	1466.36	-3628.61	244.65	1453.13	-3584.71	142.46	1450.38	713.54	-271.82	78.96	1314.21	-265.89	76.59	708.77
1.50000	-3627.97	323.83	18.14	-3709.68	336.03	27.32	-3502.87	170.66	9.81	-13957.55	728.03	1380.74	-3478.10	40.23	24.89	-3606.91	34.04	28.27	-1769.18	53.29	194.90	-1764.76	55.38	244.94	-3751.38	282.41	1110.36	0.00	0.00	0.00	-3790.05	250.91	1463.82	-3875.64	120.81	1466.36	-3586.81	244.49	1453.68	-3572.51	144.38	1450.67	713.87	-271.73	79.03	1314.11	-265.97	76.47	708.14
1.51000	-3627.97	323.83	18.14	-3709.68	336.03	27.32	-3490.13	171.60	13.06	-13917.25	723.46	1376.07	-3478.10	40.23	24.89	-3606.91	34.04	28.27	-1769.18	53.29	194.90	-1764.76	55.38	244.94	-3751.38	282.41	1110.36	0.00	0.00	0.00	-3790.05	250.91	1463.82	-3875.64	120.81	1466.36	-3606.89	246.43	1453.78	-3584.45	143.26	1450.12	714.04	-271.43	79.14	1314.08	-265.87	76.51	708.93
1.52000	-3627.97	323.83	18.14	-3709.68	336.03	27.32	-3497.79	170.21	11.74	-13876.03	718.84	1371.30	-3478.10	40.23	24.89	-3606.91	34.04	28.27	-1769.18	53.29	194.90	-1764.76	55.38	244.94	-3751.38	282.41	1110.36	0.00	0.00	0.00	-3790.05	250.91	1463.82	-3875.64	120.81	1466.36	-3603.89	244.10	1453.89	-3597.35	142.80	1450.79	713.40	-271.82	78.96	1314.02	-265.70	76.64	708.41
1.53000	-3627.97	323.83	18.14	-3709.68	336.03	27.32	-3488.49	171.10	13.91	-13833.90	714.17	1366.40	-3478.10	40.23	24.89	-3606.91	34.04	28.27	-1769.18	53.29	194.90	-1764.76	55.38	244.94	-3751.38	282.41	1110.36	0.00	0.00	0.00	-3790.05	250.91	1463.82	-3875.64	120.81	1466.36	-3617.97	246.35	1453.89	-3584.76	144.01	1450.57	713.35	-271.64	79.01	1313.97	-265.96	76.55	708.72
1.54000	-3627.97	323.83	18.14	-3709.68	336.03	27.32	-3487.37	170.61	13.23	-13790.89	709.45	1361.40	-3478.10	40.23	24.89	-3606.91	34.04	28.27	-1769.18	53.29	194.90	-1764.76	55.38	244.94	-3751.38	282.41	1110.36	0.00	0.00	0.00	-3790.05	250.91	1463.82	-3875.64	120.81	1466.36	-3633.21	245.34	1454.92	-3597.09	143.69	1451.46	713.15	-271.77	79.12	1313.51	-265.72	76.48	708.81
1.55000	-3627.97	323.83	18.14	-3709.68	336.03	27.32	-3529.20	171.17	6.23	-13746.99	704.67	1356.29	-3478.10	40.23	24.89	-3606.91	34.04	28.27	-1769.18	53.29	194.90	-1764.76	55.38	244.94	-3751.38	282.41	1110.36	0.00	0.00	0.00	-3790.05	250.91	1463.82	-3875.64	120.81	1466.36	-3597.36	240.87	1453.80	-3612.31	144.67	1452.10	713.73	-271.89	79.13	1314.01	-265.72	76.60	708.63
1.56000	-3627.97	323.83	18.14	-3709.68	336.03	27.32	-3477.36	171.04	15.23	-13702.22	699.85	1351.06	-3478.10	40.23	24.89	-3606.91	34.04	28.27	-1769.18	53.29	194.90	-1764.76	55.38	244.94	-3751.38	282.41	1110.36	0.00	0.00	0.00	-3790.05	250.91	1463.82	-3875.64	120.81	1466.36	-3597.62	242.83	1454.02	-3595.00	144.05	1450.13	713.41	-271.58	79.14	1314.60	-266.01	76.62	708.25
1.57000	-3627.97	323.83	18.14	-3709.68	336.03	27.32	-3497.37	170.09	10.52	-13656.60	694.98	1345.73	-3478.10	40.23	24.89	-3606.91	34.04	28.27	-1769.18	53.29	194.90	-1764.76	55.38	244.94	-3751.38	282.41	1110.36	0.00	0.00	0.00	-3790.05	250.91	1463.82	-3875.64	120.81	1466.36	-3610.06	243.16	1453.81	-3585.14	143.20	1450.48	713.90	-271.59	79.20	1314.19	-265.62	76.52	708.67
1.58000	-3627.97	323.83	18.14	-3709.68	336.03	27.32	-3487.17	171.32	13.72	-13610.13	690.06	1340.30	-3478.10	40.23	24.89	-3606.91	34.04	28.27	-1769.18	53.29	194.90	-1764.76	55.38	244.94	-3751.38	282.41	1110.36	0.00	0.00	0.00	-3790.05	250.91	1463.82	-3875.64	120.81	1466.36	-3586.96	244.72	1452.88	-3616.56	143.73	1451.44	713.95	-271.64	79.19	1313.60	-265.37	76.58	709.45
1.59000	-3627.97	323.83	18.14	-3709.68	336.03	27.32	-3493.58	172.72	12.70	-13562.83	685.10	1334.76	-3478.10	40.23	24.89	-3606.91	34.04	28.27	-1769.18	53.29	194.90	-1764.76	55.38	244.94	-3751.38	282.41	1110.36	0.00	0.00	0.00	-3790.05	250.91	1463.82	-3875.64	120.81	1466.36	-3605.96	245.37	1454.13	-3600.34	143.81	1449.76	713.52	-272.08	78.96	1314.12	-265.52	76.63	709.06
1.60000	-3627.97	323.83	18.14	-3709.68	336.03	27.32	-3498.57	172.95	11.45	-13514.71	680.09	1329.11	-3478.10	40.23	24.89	-3606.91	34.04	28.27	-1769.18	53.29	194.90	-1764.76	55.38	244.94	-3751.38	282.41	1110.36	0.00	0.00	0.00	-3790.05	250.91	1463.82	-3875.64	120.81	1466.36	-3633.54	245.33	1453.97	-3589.90	143.19	1450.42	714.12	-271.84	79.09	1314.14	-265.84	76.64	708.81
1.61000	-3627.97	323.83	18.14	-3709.68	336.03	27.32	-3508.58	170.92	10.08	-13465.78	675.04	1323.37	-3478.10	40.23	24.89	-3606.91	34.04	28.27	-1769.18	53.29	194.90	-1764.76	55.38	244.94	-3751.38	282.41	1110.36	0.00	0.00	0.00	-3790.05	250.91	1463.82	-3875.64	120.81	1466.36	-3628.65	245.03	1455.09	-3609.08	142.93	1451.61	713.94	-271.58	79.25	1314.31	-265.60	76.65	708.52
1.62000	-3627.97	323.83	18.14	-3709.68	336.03	27.32	-3497.99	170.70	11.76	-13416.06	669.95	1317.52	-3478.10	40.23	24.89	-3606.91	34.04	28.27	-1769.18	53.29	194.90	-1764.76	55.38	244.94	-3751.38	282.41	1110.36	0.00	0.00	0.00	-3790.05	250.91	1463.82	-3875.64	120.81	1466.36	-3643.55	245.32	1454.59	-3593.06	143.49	1451.68	713.54	-271.67	79.18	1313.95	-265.82	76.38	709.36
1.63000	-3627.97	323.83	18.14	-3709.68	336.03	27.32	-3498.14	172.68	11.57	-13365.55	664.81	1311.58	-3478.10	40.23	24.89	-3606.91	34.04	28.27	-1769.18	53.29	194.90	-1764.76	55.38	244.94	-3751.38	282.41	1110.36	0.00	0.00	0.00	-3790.05	250.91	1463.82	-3875.64	120.81	1466.36	-3644.91	243.63	1454.69	-3585.92	142.95	1451.99	713.20	-271.75	79.03	1313.88	-266.02	76.18	708.99
1.64000	-3627.97	323.83	18.14	-3709.68	336.03	27.32	-3480.75	171.56	15.02	-13314.27	659.64	1305.53	-3478.10	40.23	24.89	-3606.91	34.04	28.27	-1769.18	53.29	194.90	-1764.76	55.38	244.94	-3751.38	282.41	1110.36	0.00	0.00	0.00	-3790.05	250.91	1463.82	-3875.64	120.81	1466.36	-3594.84	242.89	1453.10	-3589.79	143.82	1451.11	713.44	-271.79	79.07	1313.96	-265.76	76.55	708.09
1.65000	-3627.97	323.83	18.14	-3709.68	336.03	27.32	-3494.96	170.72	10.99	-13262.24	654.43	1299.40	-3478.10	40.23	24.89	-3606.91	34.04	28.27	-1769.18	53.29	194.90	-1764.76	55.38	244.94	-3751.38	282.41	1110.36	0.00	0.00	0.00	-3790.05	250.91	1463.82	-3875.64	120.81	1466.36	-3629.19	244.74	1454.77	-3601.33	144.22	1452.12	714.05	-271.91	79.23	1314.34	-265.95	76.75	708.44
1.66000	-3627.97	323.83	18.14	-3709.68	336.03	27.32	-3494.32	170.77	12.11	-13209.45	649.18	1293.17	-3478.10	40.23	24.89	-3606.91	34.04	28.27	-1769.18	53.29	194.90	-1764.76	55.38	244.94	-3751.38	282.41	1110.36	0.00	0.00	0.00	-3790.05	250.91	1463.82	-3875.64	120.81	1466.36	-3674.71	247.42	1457.16	-3609.08	144.36	1452.07	714.18	-271.72	79.32	1314.11	-265.61	76.71	708.90
1.67000	-3627.97	323.83	18.14	-3709.68	336.03	27.32	-3486.63	169.89	13.19	-13155.94	643.89	1286.84	-3478.10	40.23	24.89	-3606.91	34.04	28.27	-1769.18	53.29	194.90	-1764.76	55.38	244.94	-3751.38	282.41	1110.36	0.00	0.00	0.00	-3790.05	250.91	1463.82	-3875.64	120.81	1466.36	-3626.53	246.57	1454.87	-3610.33	144.72	1449.53	713.87	-271.52	79.21	1314.30	-265.64	76.81	708.52
1.68000	-3627.97	323.83	18.14	-3709.68	336.03	27.32	-3504.13	171.93	9.73	-13101.70	638.57	1280.43	-3478.10	40.23	24.89	-3606.91	34.04	28.27	-1769.18	53.29	194.90	-1764.76	55.38	244.94	-3751.38	282.41	1110.36	0.00	0.00	0.00	-3790.05	250.91	1463.82	-3875.64	120.81	1466.36	-3578.07	244.74	1455.03	-3594.82	145.22	1451.15	713.85	-271.57	79.21	1314.73	-266.00	76.73	708.73
1.69000	-3627.97	323.83	18.14	-3709.68	336.03	27.32	-3475.91	170.54	13.95	-13046.75	633.22	1273.92	-3478.10	40.23	24.89	-3606.91	34.04	28.27	-1769.18	53.29	194.90	-1764.76	55.38	244.94	-3751.38	282.41	1110.36	0.00	0.00	0.00	-3790.05	250.91	1463.82	-3875.64	120.81	1466.36	-3601.24	245.82	1455.56	-3591.67	144.41	1450.81	714.01	-271.68	79.21	1314.94	-265.79	76.70	708.59
1.70000	-3627.97	323.83	18.14	-3709.68	336.03	27.32	-3499.81	171.99	11.42	-12991.10	627.84	1267.33	-3478.10	40.23	24.89	-3606.91	34.04	28.27	-1769.18	53.29	194.90	-1764.76	55.38	244.94	-3751.38	282.41	1110.36	0.00	0.00	0.00	-3790.05	250.91	1463.82	-3875.64	120.81	1466.36	-3612.27	245.21	1454.29	-3598.14	144.68	1451.10	713.29	-271.86	79.03	1314.59	-266.12	76.40	708.58
1.71000	-3627.97	323.83	18.14	-3709.68	336.03	27.32	-3496.70	172.64	11.22	-12934.77	622.42	1260.65	-3478.10	40.23	24.89	-3606.91	34.04	28.27	-1769.18	53.29	194.90	-1764.76	55.38	244.94	-3751.38	282.41	1110.36	0.00	0.00	0.00	-3790.05	250.91	1463.82	-3875.64	120.81	1466.36	-3590.85	244.91	1454.18	-3618.21	143.65	1451.80	713.86	-271.60	79.29	1314.30	-265.87	76.50	708.76
1.72000	-3627.97	323.83	18.14	-3709.68	336.03	27.32	-3497.88	171.86	11.04	-12877.76	616.97	1253.88	-3478.10	40.23	24.89	-3606.91	34.04	28.27	-1769.18	53.29	194.90	-1764.76	55.38	244.94	-3751.38	282.41	1110.36	0.00	0.00	0.00	-3790.05	250.91	1463.82	-3875.64	120.81	1466.36	-3557.28	241.89	1454.17	-3593.31	144.04	1452.73	713.10	-271.81	79.09	1314.65	-265.63	76.79	709.22
1.73000	-3627.97	323.83	18.14	-3709.68	336.03	27.32	-3517.76	171.48	9.44	-12820.09	611.50	1247.03	-3478.10	40.23	24.89	-3606.91	34.04	28.27	-1769.18	53.29	194.90	-1764.76	55.38	244.94	-3751.38	282.41	1110.36	0.00	0.00	0.00	-3790.05	250.91	1463.82	-3875.64	120.81	1466.36	-3583.55	245.01	1453.78	-3582.29	145.14	1451.02	713.34	-271.83	79.14	1314.46	-265.70	76.87	709.07
1.74000	-3627.97	323.83	18.14	-3709.68	336.03	27.32	-3472.98	170.15	14.63	-12761.78	605.99	1240.10	-3478.10	40.23	24.89	-3606.91	34.04	28.27	-1769.18	53.29	194.90	-1764.76	55.38	244.94	-3751.38	282.41	1110.36	0.00	0.00	0.00	-3790.05	250.91	1463.82	-3875.64	120.81	1466.36	-3594.49	243.73	1454.85	-3583.51	144.18	1451.83	713.72	-271.84	79.20	1314.22	-266.00	76.56	708.78
1.75000	-3627.97	323.83	18.14	-3709.68	336.03	27.32	-3490.74	170.05	12.28	-12702.82	600.47	1233.09	-3478.10	40.23	24.89	-3606.91	34.04	28.27	-1769.18	53.29	194.90	-1764.76	55.38	244.94	-3751.38	282.41	1110.36	0.00	0.00	0.00	-3790.05	250.91	1463.82	-3875.64	120.81	1466.36	-3614.92	245.34	1454.64	-3620.63	143.45	1450.64	713.42	-271.76	79.10	1313.74	-265.90	76.40	708.79
1.76000	-3627.97	323.83	18.14	-3709.68	336.03	27.32	-3499.05	171.47	10.52	-12643.24	594.91	1226.00	-3478.10	40.23	24.89	-3606.91	34.04	28.27	-1769.18	53.29	194.90	-1764.76	55.38	244.94	-3751.38	282.41	1110.36	0.00	0.00	0.00	-3790.05	250.91	1463.82	-3875.64	120.81	1466.36	-3623.93	246.56	1455.19	-3589.45	143.99	1450.85	714.44	-271.61	79.24	1314.54	-265.85	76.71	708.57
1.77000	-3627.97	323.83	18.14	-3709.68	336.03	27.32	-3529.14	170.35	7.54	-12583.05	589.33	1218.83	-3478.10	40.23	24.89	-3606.91	34.04	28.27	-1769.18	53.29	194.90	-1764.76	55.38	244.94	-3751.38	282.41	1110.36	0.00	0.00	0.00	-3790.05	250.91	1463.82	-3875.64	120.81	1466.36	-3629.57	248.24	1456.34	-3594.62	144.08	1451.41	713.57	-271.82	79.12	1314.93	-265.92	76.92	708.61
1.78000	-3627.97	323.83	18.14	-3709.68	336.03	27.32	-3483.36	172.76	12.86	-12522.26	583.73	1211.58	-3478.10	40.23	24.89	-3606.91	34.04	28.27	-1769.18	53.29	194.90	-1764.76	55.38	244.94	-3751.38	282.41	1110.36	0.00	0.00	0.00	-3790.05	250.91	1463.82	-3875.64	120.81	1466.36	-3616.05	246.04	1454.88	-3607.07	143.85	1452.48	713.78	-271.35	79.28	1314.77	-265.82	76.86	708.93
1.79000	-3627.97	323.83	18.14	-3709.68	336.03	27.32	-3472.61	172.22	15.97	-12460.89	578.11	1204.26	-3478.10	40.23	24.89	-3606.91	34.04	28.27	-1769.18	53.29	194.90	-1764.76	55.38	244.94	-3751.38	282.41	1110.36	0.00	0.00	0.00	-3790.05	250.91	1463.82	-3875.64	120.81	1466.36	-3620.53	243.52	1455.85	-3642.29	144.85	1453.18	713.39	-271.49	79.24	1314.16	-265.52	76.78	708.48
1.80000	-3627.97	323.83	18.14	-3709.68	336.03	27.32	-3475.21	170.31	14.33	-12398.93	572.47	1196.87	-3478.10	40.23	24.89	-3606.91	34.04	28.27	-1769.18	53.29	194.90	-1764.76	55.38	244.94	-3751.38	282.41	1110.36	0.00	0.00	0.00	-3790.05	250.91	1463.82	-3875.64	120.81	1466.36	-3612.87	245.61	1454.72	-3619.57	145.12	1450.91	714.11	-271.41	79.40	1314.70	-265.84	76.63	708.37
1.81000	-3627.97	323.83	18.14	-3709.68	336.03	27.32	-3478.01	170.81	15.09	-12336.41	566.81	1189.40	-3478.10	40.23	24.89	-3606.91	34.04	28.27	-1769.18	53.29	194.90	-1764.76	55.38	244.94	-3751.38	282.41	1110.36	0.00	0.00	0.00	-3790.05	250.91	1463.82	-3875.64	120.81	1466.36	-3641.96	245.46	1454.36	-3635.06	144.16	1451.72	713.19	-271.80	79.04	1314.40	-265.81	76.65	708.56
1.82000	-3627.97	323.83	18.14	-3709.68	336.03	27.32	-3504.42	171.23	9.93	-12273.35	561.13	1181.87	-3478.10	40.23	24.89	-3606.91	34.04	28.27	-1769.18	53.29	194.90	-1764.76	55.38	244.94	-3751.38	282.41	1110.36	0.00	0.00	0.00	-3790.05	250.91	1463.82	-3875.64	120.81	1466.36	-3623.90	244.23	1455.69	-3612.24	143.99	1451.77	712.72	-272.12	78.92	1314.42	-265.98	76.66	708.02
1.83000	-3627.97	323.83	18.14	-3709.68	336.03	27.32	-3478.96	171.21	13.70	-12209.74	555.44	1174.26	-3478.10	40.23	24.89	-3606.91	34.04	28.27	-1769.18	53.29	194.90	-1764.76	55.38	244.94	-3751.38	282.41	1110.36	0.00	0.00	0.00	-3790.05	250.91	1463.82	-3875.64	120.81	1466.36	-3595.03	244.24	1455.99	-3616.69	144.55	1451.40	713.51	-271.92	79.16	1314.62	-266.19	76.54	708.15
1.84000	-3627.97	323.83	18.14	-3709.68	336.03	27.32	-3519.40	170.97	9.66	-12145.60	549.73	1166.59	-3478.10	40.23	24.89	-3606.91	34.04	28.27	-1769.18	53.29	194.90	-1764.76	55.38	244.94	-3751.38	282.41	1110.36	0.00	0.00	0.00	-3790.05	250.91	1463.82	-3875.64	120.81	1466.36	-3630.12	246.85	1456.19	-3586.48	143.99	1451.66	713.73	-271.75	79.15	1314.12	-266.02	76.61	708.28
1.85000	-3627.97	323.83	18.14	-3709.68	336.03	27.32	-3514.84	169.50	10.15	-12080.95	544.00	1158.85	-3478.10	40.23	24.89	-3606.91	34.04	28.27	-1769.18	53.29	194.90	-1764.76	55.38	244.94	-3751.38	282.41	1110.36	0.00	0.00	0.00	-3790.05	250.91	1463.82	-3875.64	120.81	1466.36	-3624.50	246.22	1455.24	-3624.49	144.03	1452.64	713.96	-271.70	79.10	1313.73	-265.53	76.69	708.64
1.86000	-3627.97	323.83	18.14	-3709.68	336.03	27.32	-3486.82	170.29	14.32	-12015.80	538.26	1151.05	-3478.10	40.23	24.89	-3606.91	34.04	28.27	-1769.18	53.29	194.90	-1764.76	55.38	244.94	-3751.38	282.41	1110.36	0.00	0.00	0.00	-3790.05	250.91	1463.82	-3875.64	120.81	1466.36	-3605.54	247.38	1454.74	-3631.81	144.12	1452.23	713.81	-271.56	79.05	1314.47	-265.82	76.80	708.72
1.87000	-3627.97	323.83	18.14	-3709.68	336.03	27.32	-3508.60	172.86	8.99	-11950.16	532.51	1143.18	-3478.10	40.23	24.89	-3606.91	34.04	28.27	-1769.18	53.29	194.90	-1764.76	55.38	244.94	-3751.38	282.41	1110.36	0.00	0.00	0.00	-3790.05	250.91	1463.82	-3875.64	120.81	1466.36	-3614.17	246.93	1455.34	-3596.92	143.63	1452.69	713.41	-271.92	78.95	1314.24	-265.73	76.73	708.06
1.88000	-3627.97	323.83	18.14	-3709.68	336.03	27.32	-3480.68	170.47	13.19	-11884.04	526.75	1135.26	-3478.10	40.23	24.89	-3606.91	34.04	28.27	-1769.18	53.29	194.90	-1764.76	55.38	244.94	-3751.38	282.41	1110.36	0.00	0.00	0.00	-3790.05	250.91	1463.82	-3875.64	120.81	1466.36	-3600.34	246.63	1455.14	-3618.12	143.54	1452.45	713.75	-271.79	78.92	1313.98	-265.81	76.48	708.45
1.89000	-3627.97	323.83	18.14	-3709.68	336.03	27.32	-3519.66	171.37	8.39	-11817.45	520.98	1127.27	-3478.10	40.23	24.89	-3606.91	34.04	28.27	-1769.18	53.29	194.90	-1764.76	55.38	244.94	-3751.38	282.41	1110.36	0.00	0.00	0.00	-3790.05	250.91	1463.82	-3875.64	120.81	1466.36	-3632.03	245.38	1455.68	-3603.33	144.31	1452.37	713.54	-271.96	78.93	1313.96	-265.93	76.62	708.52
1.90000	-3627.97	323.83	18.14	-3709.68	336.03	27.32	-3445.85	171.39	19.15	-11750.41	515.21	1119.22	-3478.10	40.23	24.89	-3606.91	34.04	28.27	-1769.18	53.29	194.90	-1764.76	55.38	244.94	-3751.38	282.41	1110.36	0.00	0.00	0.00	-3790.05	250.91	1463.82	-3875.64	120.81	1466.36	-3604.21	245.25	1454.98	-3610.90	144.30	1452.46	713.38	-271.81	79.02	1314.34	-266.00	76.73	708.86
1.91000	-3627.97	323.83	18.14	-3709.68	336.03	27.32	-3523.28	172.11	7.68	-11682.93	509.42	1111.12	-3478.10	40.23	24.89	-3606.91	34.04	28.27	-1769.18	53.29	194.90	-1764.76	55.38	244.94	-3751.38	282.41	1110.36	0.00	0.00	0.00	-3790.05	250.91	1463.82	-3875.64	120.81	1466.36	-3622.19	244.37	1455.62	-3621.26	144.74	1452.64	714.06	-271.81	79.21	1314.55	-265.91	76.77	708.48
1.92000	-3627.97	323.83	18.14	-3709.68	336.03	27.32	-3469.32	169.64	15.84	-11615.02	503.63	1102.96	-3478.10	40.23	24.89	-3606.91	34.04	28.27	-1769.18	53.29	194.90	-1764.76	55.38	244.94	-3751.38	282.41	1110.36	0.00	0.00	0.00	-3790.05	250.91	1463.82	-3875.64	120.81	1466.36	-3636.00	244.57	1457.49	-3593.02	144.21	1451.80	713.05	-271.92	78.89	1314.16	-265.71	76.74	708.44
1.93000	-3627.97	323.83	18.14	-3709.68	336.03	27.32	-3485.07	171.29	14.92	-11546.70	497.84	1094.75	-3478.10	40.23	24.89	-3606.91	34.04	28.27	-1769.18	53.29	194.90	-1764.76	55.38	244.94	-3751.38	282.41	1110.36	0.00	0.00	0.00	-3790.05	250.91	1463.82	-3875.64	120.81	1466.36	-3638.88	245.89	1457.36	-3605.20	142.96	1453.01	713.75	-271.66	79.22	1314.11	-265.79	76.75	708.70
1.94000	-3627.97	323.83	18.14	-3709.68	336.03	27.32	-3474.32	170.35	14.12	-11477.96	492.04	1086.48	-3478.10	40.23	24.89	-3606.91	34.04	28.27	-1769.18	53.29	194.90	-1764.76	55.38	244.94	-3751.38	282.41	1110.36	0.00	0.00	0.00	-3790.05	250.91	1463.82	-3875.64	120.81	1466.36	-3621.16	246.66	1457.14	-3595.60	144.73	1452.66	714.09	-271.82	79.22	1314.05	-265.67	76.59	708.14
1.95000	-3627.97	323.83	18.14	-3709.68	336.03	27.32	-3513.45	171.45	9.51	-11408.84	486.24	1078.17	-3478.10	40.23	24.89	-3606.91	34.04	28.27	-1769.18	53.29	194.90	-1764.76	55.38	244.94	-3751.38	282.41	1110.36	0.00	0.00	0.00	-3790.05	250.91	1463.82	-3875.64	120.81	1466.36	-3623.77	246.47	1455.22	-3608.73	144.62	1454.10	713.40	-271.89	79.03	1313.78	-265.50	76.42	708.11
1.96000	-3627.97	323.83	18.14	-3709.68	336.03	27.32	-3495.11	171.97	11.69	-11339.34	480.44	1069.80	-3478.10	40.23	24.89	-3606.91	34.04	28.27	-1769.18	53.29	194.90	-1764.76	55.38	244.94	-3751.38	282.41	1110.36	0.00	0.00	0.00	-3790.05	250.91	1463.82	-3875.64	120.81	1466.36	-3591.38	245.22	1454.74	-3589.49	145.84	1453.24	713.18	-271.78	78.98	1314.37	-266.05	76.42	707.83
1.97000	-3627.97	323.83	18.14	-3709.68	336.03	27.32	-3515.33	171.42	8.87	-11269.46	474.64	1061.39	-3478.10	40.23	24.89	-3606.91	34.04	28.27	-1769.18	53.29	194.90	-1764.76	55.38	244.94	-3751.38	282.41	1110.36	0.00	0.00	0.00	-3790.05	250.91	1463.82	-3875.64	120.81	1466.36	-3602.79	244.73	1455.47	-3618.86	144.07	1452.99	713.74	-271.58	79.26	1314.45	-265.62	76.84	708.65
1.98000	-3627.97	323.83	18.14	-3709.68	336.03	27.32	-3507.07	171.66	10.30	-11199.23	468.84	1052.93	-3478.10	40.23	24.89	-3606.91	34.04	28.27	-1769.18	53.29	194.90	-1764.76	55.38	244.94	-3751.38	282.41	1110.36	0.00	0.00	0.00	-3790.05	250.91	1463.82	-3875.64	120.81	1466.36	-3594.26	246.47	1455.93	-3604.04	144.73	1452.53	713.67	-271.76	79.11	1313.95	-265.82	76.59	708.05
1.99000	-3627.97	323.83	18.14	-3709.68	336.03	27.32	-3479.09	172.55	14.48	-11128.66	463.04	1044.42	-3478.10	40.23	24.89	-3606.91	34.04	28.27	-1769.18	53.29	194.90	-1764.76	55.38	244.94	-3751.38	282.41	1110.36	0.00	0.00	0.00	-3790.05	250.91	1463.82	-3875.64	120.81	1466.36	-3606.80	246.59	1456.33	-3594.56	146.24	1452.33	714.24	-271.56	79.31	1314.45	-265.66	76.82	708.43
2.00000	-3627.97	323.83	18.14	-3709.68	336.03	27.32	-3524.86	172.71	8.88	-11057.76	457.25	1035.87	-3478.10	40.23	24.89	-3606.91	34.04	28.27	-1769.18	53.29	194.90	-1764.76	55.38	244.94	-3751.38	282.41	1110.36	0.00	0.00	0.00	-3790.05	250.91	1463.82	-3875.64	120.81	1466.36	-3597.43	246.55	1455.03	-3614.52	145.16	1453.76	713.54	-271.58	79.07	1314.18	-265.49	76.65	708.78
2.01000	-3627.97	323.83	18.14	-3709.68	336.03	27.32	-3520.97	172.83	8.48	-10986.53	451.47	1027.28	-3478.10	40.23	24.89	-3606.91	34.04	28.27	-1769.18	53.29	194.90	-1764.76	55.38	244.94	-3751.38	282.41	1110.36	0.00	0.00	0.00	-3790.05	250.91	1463.82	-3875.64	120.81	1466.36	-3626.68	246.60	1456.17	-3607.17	144.48	1452.88	713.45	-271.95	78.98	1314.17	-265.81	76.56	707.94
2.02000	-3627.97	323.83	18.14	-3709.68	336.03	27.32	-3531.86	172.30	7.55	-10915.00	445.68	1018.65	-3478.10	40.23	24.89	-3606.91	34.04	28.27	-1769.18	53.29	194.90	-1764.76	55.38	244.94	-3751.38	282.41	1110.36	0.00	0.00	0.00	-3790.05	250.91	1463.82	-3875.64	120.81	1466.36	-3604.19	247.07	1456.32	-3635.59	145.85	1454.99	714.20	-271.72	79.34	1314.05	-266.10	76.53	708.96
2.03000	-3627.97	323.83	18.14	-3709.68	336.03	27.32	-3493.13	170.84	12.61	-10843.18	439.91	1009.97	-3478.10	40.23	24.89	-3606.91	34.04	28.27	-1769.18	53.29	194.90	-1764.76	55.38	244.94	-3751.38	282.41	1110.36	0.00	0.00	0.00	-3790.05	250.91	1463.82	-3875.64	120.81	1466.36	-3623.23	247.16	1455.13	-3607.66	145.08	1453.86	714.25	-271.74	79.21	1314.06	-265.85	76.66	708.31
2.04000	-3627.97	323.83	18.14	-3709.68	336.03	27.32	-3497.53	170.06	12.17	-10771.07	434.15	1001.26	-3478.10	40.23	24.89	-3606.91	34.04	28.27	-1769.18	53.29	194.90	-1764.76	55.38	244.94	-3751.38	282.41	1110.36	0.00	0.00	0.00	-3790.05	250.91	1463.82	-3875.64	120.81	1466.36	-3603.33	246.42	1456.96	-3619.94	144.79	1453.43	713.16	-271.70	79.03	1314.59	-265.76	76.92	708.51
2.05000	-3627.97	323.83	18.14	-3709.68	336.03	27.32	-3442.91	169.94	20.51	-10698.69	428.39	992.52	-3478.10	40.23	24.89	-3606.91	34.04	28.27	-1769.18	53.29	194.90	-1764.76	55.38	244.94	-3751.38	282.41	1110.36	0.00	0.00	0.00	-3790.05	250.91	1463.82	-3875.64	120.81	1466.36	-3618.71	247.80	1455.28	-3622.57	146.03	1453.37	713.61	-271.85	79.18	1314.80	-265.68	76.84	708.25
2.06000	-3627.97	323.83	18.14	-3709.68	336.03	27.32	-3517.80	170.49	8.99	-10626.05	422.65	983.74	-3478.10	40.23	24.89	-3606.91	34.04	28.27	-1769.18	53.29	194.90	-1764.76	55.38	244.94	-3751.38	282.41	1110.36	0.00	0.00	0.00	-3790.05	250.91	1463.82	-3875.64	120.81	1466.36	-3602.52	248.38	1456.03	-3630.87	146.24	1453.14	714.02	-271.49	79.20	1314.18	-266.14	76.51	708.66
2.07000	-3627.97	323.83	18.14	-3709.68	336.03	27.32	-3507.20	171.13	9.45	-10553.17	416.92	974.92	-3478.10	40.23	24.89	-3606.91	34.04	28.27	-1769.18	53.29	194.90	-1764.76	55.38	244.94	-3751.38	282.41	1110.36	0.00	0.00	0.00	-3790.05	250.91	1463.82	-3875.64	120.81	1466.36	-3646.87	249.05	1457.61	-3631.66	146.50	1454.51	713.84	-271.57	79.14	1314.09	-265.74	76.64	708.78
2.08000	-3627.97	323.83	18.14	-3709.68	336.03	27.32	-3492.56	170.66	12.73	-10480.05	411.20	966.08	-3478.10	40.23	24.89	-3606.91	34.04	28.27	-1769.18	53.29	194.90	-1764.76	55.38	244.94	-3751.38	282.41	1110.36	0.00	0.00	0.00	-3790.05	250.91	1463.82	-3875.64	120.81	1466.36	-3613.94	247.68	1456.51	-3588.15	146.22	1453.34	713.88	-271.78	79.16	1314.43	-265.64	76.84	708.30
2.09000	-3627.97	323.83	18.14	-3709.68	336.03	27.32	-3463.25	174.56	17.03	-10406.72	405.50	957.20	-3478.10	40.23	24.89	-3606.91	34.04	28.27	-1769.18	53.29	194.90	-1764.76	55.38	244.94	-3751.38	282.41	1110.36	0.00	0.00	0.00	-3790.05	250.91	1463.82	-3875.64	120.81	1466.36	-3640.83	248.68	1455.68	-3603.10	145.11	1453.17	713.62	-271.52	79.14	1315.17	-265.76	77.05	708.42
2.10000	-3627.97	323.83	18.14	-3709.68	336.03	27.32	-3541.43	171.33	5.93	-10333.17	399.82	948.30	-3478.10	40.23	24.89	-3606.91	34.04	28.27	-1769.18	53.29	194.90	-1764.76	55.38	244.94	-3751.38	282.41	1110.36	0.00	0.00	0.00	-3790.05	250.91	1463.82	-3875.64	120.81	1466.36	-3625.27	248.68	1456.14	-3573.99	146.01	1452.99	713.33	-271.70	78.85	1314.47	-266.04	76.63	707.91
2.11000	-3627.97	323.83	18.14	-3709.68	336.03	27.32	-3514.67	170.45	8.12	-10259.42	394.15	939.36	-3478.10	40.23	24.89	-3606.91	34.04	28.27	-1769.18	53.29	194.90	-1764.76	55.38	244.94	-3751.38	282.41	1110.36	0.00	0.00	0.00	-3790.05	250.91	1463.82	-3875.64	120.81	1466.36	-3625.21	248.07	1455.91	-3623.71	146.59	1454.29	713.62	-271.48	79.26	1313.90	-265.56	76.64	708.39
2.12000	-3627.97	323.83	18.14	-3709.68	336.03	27.32	-3509.22	171.50	10.46	-10185.49	388.50	930.41	-3478.10	40.23	24.89	-3606.91	34.04	28.27	-1769.18	53.29	194.90	-1764.76	55.38	244.94	-3751.38	282.41	1110.36	0.00	0.00	0.00	-3790.05	250.91	1463.82	-3875.64	120.81	1466.36	-3654.64	249.41	1458.15	-3604.33	146.00	1453.06	713.10	-271.93	78.87	1313.78	-265.29	76.52	708.78
2.13000	-3627.97	323.83	18.14	-3709.68	336.03	27.32	-3466.17	169.44	18.15	-10111.39	382.87	921.42	-3478.10	40.23	24.89	-3606.91	34.04	28.27	-1769.18	53.29	194.90	-1764.76	55.38	244.94	-3751.38	282.41	1110.36	0.00	0.00	0.00	-3790.05	250.91	1463.82	-3875.64	120.81	1466.36	-3594.51	246.42	1456.12	-3642.51	147.53	1453.86	713.44	-272.00	78.99	1313.77	-265.86	76.50	708.86
2.14000	-3627.97	323.83	18.14	-3709.68	336.03	27.32	-3486.88	170.70	13.61	-10037.13	377.26	912.42	-3478.10	40.23	24.89	-3606.91	34.04	28.27	-1769.18	53.29	194.90	-1764.76	55.38	244.94	-3751.38	282.41	1110.36	0.00	0.00	0.00	-3790.05	250.91	1463.82	-3875.64	120.81	1466.36	-3655.24	248.33	1457.26	-3600.91	145.65	1453.07	714.27	-271.67	79.30	1314.32	-266.01	76.60	708.78
2.15000	-3627.97	323.83	18.14	-3709.68	336.03	27.32	-3513.65	173.06	10.79	-9962.72	371.67	903.39	-3478.10	40.23	24.89	-3606.91	34.04	28.27	-1769.18	53.29	194.90	-1764.76	55.38	244.94	-3751.38	282.41	1110.36	0.00	0.00	0.00	-3790.05	250.91	1463.82	-3875.64	120.81	1466.36	-3623.79	248.13	1457.59	-3589.15	145.48	1452.22	713.23	-271.59	79.02	1314.16	-265.80	76.48	708.11
2.16000	-3627.97	323.83	18.14	-3709.68	336.03	27.32	-3466.66	172.31	15.73	-9888.17	366.11	894.34	-3478.10	40.23	24.89	-3606.91	34.04	28.27	-1769.18	53.29	194.90	-1764.76	55.38	244.94	-3751.38	282.41	1110.36	0.00	0.00	0.00	-3790.05	250.91	1463.82	-3875.64	120.81	1466.36	-3627.60	247.60	1455.12	-3607.34	146.44	1452.70	713.63	-271.75	79.19	1314.14	-265.69	76.63	707.91
2.17000	-3627.97	323.83	18.14	-3709.68	336.03	27.32	-3534.86	171.87	5.94	-9813.50	360.57	885.28	-3478.10	40.23	24.89	-3606.91	34.04	28.27	-1769.18	53.29	194.90	-1764.76	55.38	244.94	-3751.38	282.41	1110.36	0.00	0.00	0.00	-3790.05	250.91	1463.82	-3875.64	120.81	1466.36	-3640.44	248.34	1457.44	-3596.24	146.09	1453.08	714.46	-271.63	79.39	1314.28	-265.55	76.87	708.37
2.18000	-3627.97	323.83	18.14	-3709.68	336.03	27.32	-3486.25	170.63	14.79	-9738.71	355.05	876.19	-3478.10	40.23	24.89	-3606.91	34.04	28.27	-1769.18	53.29	194.90	-1764.76	55.38	244.94	-3751.38	282.41	1110.36	0.00	0.00	0.00	-3790.05	250.91	1463.82	-3875.64	120.81	1466.36	-3650.85	249.46	1456.21	-3606.23	144.72	1454.52	713.60	-272.01	79.05	1314.55	-265.87	76.67	709.08
2.19000	-3627.97	323.83	18.14	-3709.68	336.03	27.32	-3500.09	170.87	11.86	-9663.83	349.57	867.10	-3478.10	40.23	24.89	-3606.91	34.04	28.27	-1769.18	53.29	194.90	-1764.76	55.38	244.94	-3751.38	282.41	1110.36	0.00	0.00	0.00	-3790.05	250.91	1463.82	-3875.64	120.81	1466.36	-3634.07	247.57	1456.18	-3615.09	147.09	1454.46	714.36	-271.72	79.37	1314.81	-265.90	76.81	708.90
2.20000	-3627.97	323.83	18.14	-3709.68	336.03	27.32	-3498.70	173.32	11.50	-9588.86	344.11	857.98	-3478.10	40.23	24.89	-3606.91	34.04	28.27	-1769.18	53.29	194.90	-1764.76	55.38	244.94	-3751.38	282.41	1110.36	0.00	0.00	0.00	-3790.05	250.91	1463.82	-3875.64	120.81	1466.36	-3573.09	248.16	1455.46	-3628.61	146.72	1454.02	714.03	-271.63	79.31	1314.47	-265.91	76.68	708.60
2.21000	-3627.97	323.83	18.14	-3709.68	336.03	27.32	-3505.69	171.69	10.33	-9513.81	338.68	848.86	-3478.10	40.23	24.89	-3606.91	34.04	28.27	-1769.18	53.29	194.90	-1764.76	55.38	244.94	-3751.38	282.41	1110.36	0.00	0.00	0.00	-3790.05	250.91	1463.82	-3875.64	120.81	1466.36	-3613.13	247.36	1457.16	-3591.71	145.49	1453.78	713.81	-271.88	79.15	1314.39	-266.12	76.60	708.09
2.22000	-3627.97	323.83	18.14	-3709.68	336.03	27.32	-3501.37	170.71	10.61	-9438.70	333.28	839.72	-3478.10	40.23	24.89	-3606.91	34.04	28.27	-1769.18	53.29	194.90	-1764.76	55.38	244.94	-3751.38	282.41	1110.36	0.00	0.00	0.00	-3790.05	250.91	1463.82	-3875.64	120.81	1466.36	-3632.57	247.80	1456.61	-3596.50	146.60	1453.22	713.36	-271.90	79.04	1315.04	-265.79	76.83	709.46
2.23000	-3627.97	323.83	18.14	-3709.68	336.03	27.32	-3486.50	170.84	13.13	-9363.54	327.91	830.58	-3478.10	40.23	24.89	-3606.91	34.04	28.27	-1769.18	53.29	194.90	-1764.76	55.38	244.94	-3751.38	282.41	1110.36	0.00	0.00	0.00	-3790.05	250.91	1463.82	-3875.64	120.81	1466.36	-3596.09	246.17	1456.78	-3594.54	146.33	1452.72	713.58	-271.74	79.17	1314.59	-265.88	76.69	709.23
2.24000	-3627.97	323.83	18.14	-3709.68	336.03	27.32	-3482.67	171.15	14.51	-9288.35	322.58	821.42	-3478.10	40.23	24.89	-3606.91	34.04	28.27	-1769.18	53.29	194.90	-1764.76	55.38	244.94	-3751.38	282.41	1110.36	0.00	0.00	0.00	-3790.05	250.91	1463.82	-3875.64	120.81	1466.36	-3636.49	248.42	1457.31	-3595.16	145.89	1453.15	713.38	-271.62	79.02	1313.90	-265.86	76.65	708.75
2.25000	-3627.97	323.83	18.14	-3709.68	336.03	27.32	-3473.92	169.77	16.32	-9213.12	317.28	812.27	-3478.10	40.23	24.89	-3606.91	34.04	28.27	-1769.18	53.29	194.90	-1764.76	55.38	244.94	-3751.38	282.41	1110.36	0.00	0.00	0.00	-3790.05	250.91	1463.82	-3875.64	120.81	1466.36	-3652.18	246.64	1459.61	-3587.82	145.26	1453.11	713.47	-271.62	79.07	1314.01	-265.77	76.60	708.86
2.26000	-3627.97	323.83	18.14	-3709.68	336.03	27.32	-3498.11	170.61	10.84	-9137.88	312.02	803.10	-3478.10	40.23	24.89	-3606.91	34.04	28.27	-1769.18	53.29	194.90	-1764.76	55.38	244.94	-3751.38	282.41	1110.36	0.00	0.00	0.00	-3790.05	250.91	1463.82	-3875.64	120.81	1466.36	-3631.93	246.47	1456.72	-3564.06	143.43	1453.91	713.23	-271.56	79.06	1314.02	-265.69	76.52	708.65
2.27000	-3627.97	323.83	18.14	-3709.68	336.03	27.32	-3482.92	171.69	13.71	-9062.64	306.79	793.93	-3478.10	40.23	24.89	-3606.91	34.04	28.27	-1769.18	53.29	194.90	-1764.76	55.38	244.94	-3751.38	282.41	1110.36	0.00	0.00	0.00	-3790.05	250.91	1463.82	-3875.64	120.81	1466.36	-3630.17	246.67	1457.02	-3609.79	144.44	1454.28	713.15	-271.90	79.01	1314.78	-265.71	76.80	708.54
2.28000	-3627.97	323.83	18.14	-3709.68	336.03	27.32	-3486.71	170.73	14.14	-8987.41	301.60	784.76	-3478.10	40.23	24.89	-3606.91	34.04	28.27	-1769.18	53.29	194.90	-1764.76	55.38	244.94	-3751.38	282.41	1110.36	0.00	0.00	0.00	-3790.05	250.91	1463.82	-3875.64	120.81	1466.36	-3622.29	247.71	1457.66	-3624.75	143.98	1455.89	713.44	-271.96	79.07	1314.32	-266.10	76.65	708.32
2.29000	-3627.97	323.83	18.14	-3709.68	336.03	27.32	-3503.38	172.53	10.28	-8912.21	296.45	775.59	-3478.10	40.23	24.89	-3606.91	34.04	28.27	-1769.18	53.29	194.90	-1764.76	55.38	244.94	-3751.38	282.41	1110.36	0.00	0.00	0.00	-3790.05	250.91	1463.82	-3875.64	120.81	1466.36	-3643.88	247.65	1459.15	-3610.78	143.63	1454.60	712.64	-272.26	78.70	1313.78	-265.73	76.52	708.61
2.30000	-3627.97	323.83	18.14	-3709.68	336.03	27.32	-3480.46	171.24	13.61	-8837.03	291.34	766.42	-3478.10	40.23	24.89	-3606.91	34.04	28.27	-1769.18	53.29	194.90	-1764.76	55.38	244.94	-3751.38	282.41	1110.36	0.00	0.00	0.00	-3790.05	250.91	1463.82	-3875.64	120.81	1466.36	-3639.77	250.39	1459.61	-3594.83	144.68	1453.33	713.20	-271.70	78.86	1313.99	-266.12	76.34	708.24
2.31000	-3627.97	323.83	18.14	-3709.68	336.03	27.32	-3497.26	169.92	10.01	-8761.91	286.27	757.25	-3478.10	40.23	24.89	-3606.91	34.04	28.27	-1769.18	53.29	194.90	-1764.76	55.38	244.94	-3751.38	282.41	1110.36	0.00	0.00	0.00	-3790.05	250.91	1463.82	-3875.64	120.81	1466.36	-3587.48	244.69	1457.05	-3624.70	145.41	1454.30	713.83	-271.62	79.21	1313.85	-265.87	76.69	709.30
2.32000	-3627.97	323.83	18.14	-3709.68	336.03	27.32	-3485.50	170.98	11.11	-8686.84	281.24	748.09	-3478.10	40.23	24.89	-3606.91	34.04	28.27	-1769.18	53.29	194.90	-1764.76	55.38	244.94	-3751.38	282.41	1110.36	0.00	0.00	0.00	-3790.05	250.91	1463.82	-3875.64	120.81	1466.36	-3612.44	246.02	1456.37	-3630.28	143.41	1455.04	714.41	-271.37	79.37	1313.46	-265.97	76.44	709.09
2.33000	-3627.97	323.83	18.14	-3709.68	336.03	27.32	-3460.27	168.92	17.00	-8611.85	276.26	738.93	-3478.10	40.23	24.89	-3606.91	34.04	28.27	-1769.18	53.29	194.90	-1764.76	55.38	244.94	-3751.38	282.41	1110.36	0.00	0.00	0.00	-3790.05	250.91	1463.82	-3875.64	120.81	1466.36	-3638.25	242.74	1458.79	-3589.96	143.26	1454.30	713.76	-271.49	79.11	1313.65	-265.73	76.64	708.30
2.34000	-3627.97	323.83	18.14	-3709.68	336.03	27.32	-3486.78	172.45	12.17	-8536.94	271.33	729.77	-3478.10	40.23	24.89	-3606.91	34.04	28.27	-1769.18	53.29	194.90	-1764.76	55.38	244.94	-3751.38	282.41	1110.36	0.00	0.00	0.00	-3790.05	250.91	1463.82	-3875.64	120.81	1466.36	-3605.63	242.69	1458.05	-3604.43	142.79	1453.49	713.82	-271.97	79.15	1314.12	-266.15	76.51	708.59
2.35000	-3627.97	323.83	18.14	-3709.68	336.03	27.32	-3506.99	171.17	10.93	-8462.12	266.43	720.63	-3478.10	40.23	24.89	-3606.91	34.04	28.27	-1769.18	53.29	194.90	-1764.76	55.38	244.94	-3751.38	282.41	1110.36	0.00	0.00	0.00	-3790.05	250.91	1463.82	-3875.64	120.81	1466.36	-3636.52	242.96	1459.27	-3620.77	143.79	1455.12	712.72	-272.03	78.87	1313.16	-265.96	76.36	709.37
2.36000	-3627.97	323.83	18.14	-3709.68	336.03	27.32	-3438.83	170.14	19.23	-8387.41	261.59	711.49	-3478.10	40.23	24.89	-3606.91	34.04	28.27	-1769.18	53.29	194.90	-1764.76	55.38	244.94	-3751.38	282.41	1110.36	0.00	0.00	0.00	-3790.05	250.91	1463.82	-3875.64	120.81	1466.36	-3614.79	244.30	1457.60	-3628.72	143.51	1455.29	714.04	-272.12	79.20	1313.29	-265.65	76.48	709.46
2.37000	-3627.97	323.83	18.14	-3709.68	336.03	27.32	-3493.36	169.08	13.29	-8312.83	256.80	702.37	-3478.10	40.23	24.89	-3606.91	34.04	28.27	-1769.18	53.29	194.90	-1764.76	55.38	244.94	-3751.38	282.41	1110.36	0.00	0.00	0.00	-3790.05	250.91	1463.82	-3875.64	120.81	1466.36	-3621.01	242.48	1457.27	-3588.16	142.03	1453.21	713.62	-271.76	79.14	1314.13	-265.64	76.71	709.21
2.38000	-3627.97	323.83	18.14	-3709.68	336.03	27.32	-3478.27	170.19	15.51	-8238.37	252.05	693.26	-3478.10	40.23	24.89	-3606.91	34.04	28.27	-1769.18	53.29	194.90	-1764.76	55.38	244.94	-3751.38	282.41	1110.36	0.00	0.00	0.00	-3790.05	250.91	1463.82	-3875.64	120.81	1466.36	-3631.85	243.59	1457.60	-3607.27	141.77	1454.73	712.97	-271.59	78.90	1314.24	-265.62	76.72	708.66
2.39000	-3627.97	323.83	18.14	-3709.68	336.03	27.32	-3480.44	170.88	14.31	-8164.06	247.36	684.16	-3478.10	40.23	24.89	-3606.91	34.04	28.27	-1769.18	53.29	194.90	-1764.76	55.38	244.94	-3751.38	282.41	1110.36	0.00	0.00	0.00	-3790.05	250.91	1463.82	-3875.64	120.81	1466.36	-3636.10	242.84	1458.45	-3621.87	141.46	1454.19	713.33	-272.02	78.93	1314.32	-266.05	76.60	708.28
2.40000	-3627.97	323.83	18.14	-3709.68	336.03	27.32	-3498.40	170.56	11.38	-8089.91	242.72	675.08	-3478.10	40.23	24.89	-3606.91	34.04	28.27	-1769.18	53.29	194.90	-1764.76	55.38	244.94	-3751.38	282.41	1110.36	0.00	0.00	0.00	-3790.05	250.91	1463.82	-3875.64	120.81	1466.36	-3647.34	242.12	1459.77	-3613.12	140.38	1455.03	713.67	-271.81	79.20	1314.62	-265.88	76.62	708.57
2.41000	-3627.97	323.83	18.14	-3709.68	336.03	27.32	-3462.57	169.87	16.66	-8015.92	238.13	666.02	-3478.10	40.23	24.89	-3606.91	34.04	28.27	-1769.18	53.29	194.90	-1764.76	55.38	244.94	-3751.38	282.41	1110.36	0.00	0.00	0.00	-3790.05	250.91	1463.82	-3875.64	120.81	1466.36	-3621.51	241.46	1458.64	-3587.38	138.60	1453.26	714.15	-272.13	79.21	1314.54	-265.92	76.51	708.52
2.42000	-3627.97	323.83	18.14	-3709.68	336.03	27.32	-3493.39	169.89	11.77	-7942.12	233.60	656.97	-3478.10	40.23	24.89	-3606.91	34.04	28.27	-1769.18	53.29	194.90	-1764.76	55.38	244.94	-3751.38	282.41	1110.36	0.00	0.00	0.00	-3790.05	250.91	1463.82	-3875.64	120.81	1466.36	-3609.05	240.81	1459.33	-3612.29	138.28	1453.14	713.99	-271.74	79.24	1313.83	-266.10	76.39	707.98
2.43000	-3627.97	323.83	18.14	-3709.68	336.03	27.32	-3472.39	169.89	15.46	-7868.51	229.12	647.95	-3478.10	40.23	24.89	-3606.91	34.04	28.27	-1769.18	53.29	194.90	-1764.76	55.38	244.94	-3751.38	282.41	1110.36	0.00	0.00	0.00	-3790.05	250.91	1463.82	-3875.64	120.81	1466.36	-3636.90	239.20	1459.16	-3589.31	138.40	1453.62	713.61	-271.87	79.14	1314.29	-265.64	76.84	708.06
2.44000	-3627.97	323.83	18.14	-3709.68	336.03	27.32	-3506.50	169.76	10.76	-7795.11	224.70	638.95	-3478.10	40.23	24.89	-3606.91	34.04	28.27	-1769.18	53.29	194.90	-1764.76	55.38	244.94	-3751.38	282.41	1110.36	0.00	0.00	0.00	-3790.05	250.91	1463.82	-3875.64	120.81	1466.36	-3617.93	237.35	1459.98	-3609.29	136.77	1453.39	713.83	-271.79	79.18	1314.24	-266.00	76.68	708.45
2.45000	-3627.97	323.83	18.14	-3709.68	336.03	27.32	-3493.35	169.43	10.66	-7721.92	220.34	629.96	-3478.10	40.23	24.89	-3606.91	34.04	28.27	-1769.18	53.29	194.90	-1764.76	55.38	244.94	-3751.38	282.41	1110.36	0.00	0.00	0.00	-3790.05	250.91	1463.82	-3875.64	120.81	1466.36	-3650.98	238.15	1459.87	-3610.42	138.66	1453.87	713.97	-271.83	79.20	1314.37	-265.83	76.69	708.95
2.46000	-3627.97	323.83	18.14	-3709.68	336.03	27.32	-3441.57	170.77	19.59	-7648.96	216.04	621.01	-3478.10	40.23	24.89	-3606.91	34.04	28.27	-1769.18	53.29	194.90	-1764.76	55.38	244.94	-3751.38	282.41	1110.36	0.00	0.00	0.00	-3790.05	250.91	1463.82	-3875.64	120.81	1466.36	-3637.81	236.93	1459.08	-3606.20	136.55	1453.20	714.43	-271.57	79.26	1314.58	-265.60	76.62	708.91
2.47000	-3627.97	323.83	18.14	-3709.68	336.03	27.32	-3486.84	171.54	12.72	-7576.25	211.80	612.08	-3478.10	40.23	24.89	-3606.91	34.04	28.27	-1769.18	53.29	194.90	-1764.76	55.38	244.94	-3751.38	282.41	1110.36	0.00	0.00	0.00	-3790.05	250.91	1463.82	-3875.64	120.81	1466.36	-3632.63	238.27	1459.74	-3622.28	137.33	1453.92	713.85	-271.93	79.13	1314.47	-265.55	76.71	708.52
2.48000	-3627.97	323.83	18.14	-3709.68	336.03	27.32	-3507.79	170.94	11.08	-7503.79	207.62	603.18	-3478.10	40.23	24.89	-3606.91	34.04	28.27	-1769.18	53.29	194.90	-1764.76	55.38	244.94	-3751.38	282.41	1110.36	0.00	0.00	0.00	-3790.05	250.91	1463.82	-3875.64	120.81	1466.36	-3614.55	235.48	1461.11	-3623.24	135.48	1453.69	713.73	-271.98	79.13	1314.45	-265.78	76.77	708.54
2.49000	-3627.97	323.83	18.14	-3709.68	336.03	27.32	-3477.65	172.29	13.90	-7431.60	203.50	594.30	-3478.10	40.23	24.89	-3606.91	34.04	28.27	-1769.18	53.29	194.90	-1764.76	55.38	244.94	-3751.38	282.41	1110.36	0.00	0.00	0.00	-3790.05	250.91	1463.82	-3875.64	120.81	1466.36	-3639.76	235.29	1460.79	-3603.24	133.45	1452.67	714.43	-271.92	79.36	1314.06	-265.65	76.62	709.00
2.50000	-3627.97	323.83	18.14	-3709.68	336.03	27.32	-3460.11	169.83	16.86	-7359.69	199.45	585.46	-3478.10	40.23	24.89	-3606.91	34.04	28.27	-1769.18	53.29	194.90	-1764.76	55.38	244.94	-3751.38	282.41	1110.36	0.00	0.00	0.00	-3790.05	250.91	1463.82	-3875.64	120.81	1466.36	-3672.23	235.72	1462.45	-3604.57	133.26	1452.18	713.61	-271.44	79.12	1314.44	-265.70	76.70	708.82
2.51000	-3627.97	323.83	18.14	-3709.68	336.03	27.32	-3512.02	170.23	10.15	-7288.06	195.47	576.65	-3478.10	40.23	24.89	-3606.91	34.04	28.27	-1769.18	53.29	194.90	-1764.76	55.38	244.94	-3751.38	282.41	1110.36	0.00	0.00	0.00	-3790.05	250.91	1463.82	-3875.64	120.81	1466.36	-3636.04	232.52	1462.25	-3586.29	133.50	1451.84	713.63	-271.54	79.16	1314.15	-265.74	76.73	708.86
2.52000	-3627.97	323.83	18.14	-3709.68	336.03	27.32	-3493.14	170.50	11.73	-7216.75	191.55	567.87	-3478.10	40.23	24.89	-3606.91	34.04	28.27	-1769.18	53.29	194.90	-1764.76	55.38	244.94	-3751.38	282.41	1110.36	0.00	0.00	0.00	-3790.05	250.91	1463.82	-3875.64	120.81	1466.36	-3618.15	231.98	1461.94	-3596.43	132.71	1451.91	714.17	-271.96	79.28	1313.66	-265.50	76.59	708.77
2.53000	-3627.97	323.83	18.14	-3709.68	336.03	27.32	-3496.83	171.47	11.35	-7145.74	187.70	559.13	-3478.10	40.23	24.89	-3606.91	34.04	28.27	-1769.18	53.29	194.90	-1764.76	55.38	244.94	-3751.38	282.41	1110.36	0.00	0.00	0.00	-3790.05	250.91	1463.82	-3875.64	120.81	1466.36	-3662.12	231.48	1461.69	-3603.22	132.94	1452.12	713.77	-271.82	79.17	1313.83	-265.81	76.54	709.23
2.54000	-3627.97	323.83	18.14	-3709.68	336.03	27.32	-3497.60	171.95	9.99	-7075.07	183.92	550.43	-3478.10	40.23	24.89	-3606.91	34.04	28.27	-1769.18	53.29	194.90	-1764.76	55.38	244.94	-3751.38	282.41	1110.36	0.00	0.00	0.00	-3790.05	250.91	1463.82	-3875.64	120.81	1466.36	-3637.34	231.59	1461.47	-3606.31	131.78	1453.67	713.70	-271.62	79.22	1314.10	-265.76	76.62	709.23
2.55000	-3627.97	323.83	18.14	-3709.68	336.03	27.32	-3482.08	171.00	13.81	-7004.73	180.20	541.76	-3478.10	40.23	24.89	-3606.91	34.04	28.27	-1769.18	53.29	194.90	-1764.76	55.38	244.94	-3751.38	282.41	1110.36	0.00	0.00	0.00	-3790.05	250.91	1463.82	-3875.64	120.81	1466.36	-3643.52	231.57	1460.45	-3619.46	131.06	1453.94	713.16	-272.10	78.88	1313.74	-266.03	76.47	707.97
2.56000	-3627.97	323.83	18.14	-3709.68	336.03	27.32	-3518.64	172.46	7.70	-6934.75	176.57	533.13	-3478.10	40.23	24.89	-3606.91	34.04	28.27	-1769.18	53.29	194.90	-1764.76	55.38	244.94	-3751.38	282.41	1110.36	0.00	0.00	0.00	-3790.05	250.91	1463.82	-3875.64	120.81	1466.36	-3676.21	230.90	1461.56	-3655.71	130.36	1454.29	714.14	-271.80	79.26	1313.51	-265.69	76.56	708.56
2.57000	-3627.97	323.83	18.14	-3709.68	336.03	27.32	-3514.81	171.86	9.36	-6865.13	173.00	524.54	-3478.10	40.23	24.89	-3606.91	34.04	28.27	-1769.18	53.29	194.90	-1764.76	55.38	244.94	-3751.38	282.41	1110.36	0.00	0.00	0.00	-3790.05	250.91	1463.82	-3875.64	120.81	1466.36	-3683.54	230.27	1461.65	-3633.03	132.02	1453.68	713.79	-271.66	79.09	1314.42	-266.18	76.66	709.19
2.58000	-3627.97	323.83	18.14	-3709.68	336.03	27.32	-3478.47	170.48	12.25	-6795.89	169.51	516.00	-3478.10	40.23	24.89	-3606.91	34.04	28.27	-1769.18	53.29	194.90	-1764.76	55.38	244.94	-3751.38	282.41	1110.36	0.00	0.00	0.00	-3790.05	250.91	1463.82	-3875.64	120.81	1466.36	-3690.81	229.65	1461.75	-3614.33	133.71	1453.29	714.26	-271.97	79.21	1314.48	-266.22	76.61	709.12
2.59000	-3627.97	323.83	18.14	-3709.68	336.03	27.32	-3496.42	169.68	11.21	-6727.03	166.09	507.49	-3478.10	40.23	24.89	-3606.91	34.04	28.27	-1769.18	53.29	194.90	-1764.76	55.38	244.94	-3751.38	282.41	1110.36	0.00	0.00	0.00	-3790.05	250.91	1463.82	-3875.64	120.81	1466.36	-3698.02	229.03	1461.85	-3599.43	131.32	1453.16	713.22	-272.06	78.98	1314.03	-265.85	76.64	708.78
2.60000	-3627.97	323.83	18.14	-3709.68	336.03	27.32	-3501.28	170.44	9.45	-6658.58	162.75	499.04	-3478.10	40.23	24.89	-3606.91	34.04	28.27	-1769.18	53.29	194.90	-1764.76	55.38	244.94	-3751.38	282.41	1110.36	0.00	0.00	0.00	-3790.05	250.91	1463.82	-3875.64	120.81	1466.36	-3705.18	228.43	1461.96	-3625.07	132.71	1454.06	713.61	-271.97	78.98	1314.89	-266.16	76.68	708.37
2.61000	-3627.97	323.83	18.14	-3709.68	336.03	27.32	-3477.94	172.00	14.12	-6590.54	159.49	490.63	-3478.10	40.23	24.89	-3606.91	34.04	28.27	-1769.18	53.29	194.90	-1764.76	55.38	244.94	-3751.38	282.41	1110.36	0.00	0.00	0.00	-3790.05	250.91	1463.82	-3875.64	120.81	1466.36	-3712.28	227.83	1462.07	-3634.32	132.71	1454.73	714.23	-271.96	79.15	1314.90	-265.77	76.96	708.73
2.62000	-3627.97	323.83	18.14	-3709.68	336.03	27.32	-3483.64	171.72	12.77	-6522.93	156.31	482.27	-3478.10	40.23	24.89	-3606.91	34.04	28.27	-1769.18	53.29	194.90	-1764.76	55.38	244.94	-3751.38	282.41	1110.36	0.00	0.00	0.00	-3790.05	250.91	1463.82	-3875.64	120.81	1466.36	-3719.31	227.25	1462.18	-3631.85	132.15	1454.95	714.05	-271.57	79.10	1314.52	-265.40	76.92	708.98
2.63000	-3627.97	323.83	18.14	-3709.68	336.03	27.32	-3512.66	171.18	9.94	-6455.75	153.20	473.96	-3478.10	40.23	24.89	-3606.91	34.04	28.27	-1769.18	53.29	194.90	-1764.76	55.38	244.94	-3751.38	282.41	1110.36	0.00	0.00	0.00	-3790.05	250.91	1463.82	-3875.64	120.81	1466.36	-3726.29	226.67	1462.29	-3624.06	131.78	1456.15	713.88	-271.70	79.22	1314.87	-265.62	76.99	709.23
2.64000	-3627.97	323.83	18.14	-3709.68	336.03	27.32	-3479.97	171.29	13.24	-6389.03	150.18	465.70	-3478.10	40.23	24.89	-3606.91	34.04	28.27	-1769.18	53.29	194.90	-1764.76	55.38	244.94	-3751.38	282.41	1110.36	0.00	0.00	0.00	-3790.05	250.91	1463.82	-3875.64	120.81	1466.36	-3733.22	226.11	1462.41	-3627.89	132.75	1455.93	713.68	-271.69	79.13	1314.69	-265.97	76.89	709.16
2.65000	-3627.97	323.83	18.14	-3709.68	336.03	27.32	-3499.07	172.24	10.54	-6322.76	147.24	457.49	-3478.10	40.23	24.89	-3606.91	34.04	28.27	-1769.18	53.29	194.90	-1764.76	55.38	244.94	-3751.38	282.41	1110.36	0.00	0.00	0.00	-3790.05	250.91	1463.82	-3875.64	120.81	1466.36	-3740.08	225.55	1462.53	-3635.36	132.74	1455.05	713.43	-272.02	79.04	1314.05	-265.81	76.72	708.74
2.66000	-3627.97	323.83	18.14	-3709.68	336.03	27.32	-3520.98	170.87	8.11	-6256.97	144.39	449.34	-3478.10	40.23	24.89	-3606.91	34.04	28.27	-1769.18	53.29	194.90	-1764.76	55.38	244.94	-3751.38	282.41	1110.36	0.00	0.00	0.00	-3790.05	250.91	1463.82	-3875.64	120.81	1466.36	-3746.89	225.00	1462.66	-3637.78	135.17	1456.20	713.93	-271.60	79.21	1314.18	-265.71	76.80	709.21
2.67000	-3627.97	323.83	18.14	-3709.68	336.03	27.32	-3484.44	172.10	13.37	-6191.67	141.62	441.24	-3478.10	40.23	24.89	-3606.91	34.04	28.27	-1769.18	53.29	194.90	-1764.76	55.38	244.94	-3751.38	282.41	1110.36	0.00	0.00	0.00	-3790.05	250.91	1463.82	-3875.64	120.81	1466.36	-3753.64	224.46	1462.79	-3640.97	134.31	1456.60	713.43	-271.75	79.01	1314.19	-266.00	76.59	708.57
2.68000	-3627.97	323.83	18.14	-3709.68	336.03	27.32	-3473.83	170.15	14.70	-6126.86	138.93	433.20	-3478.10	40.23	24.89	-3606.91	34.04	28.27	-1769.18	53.29	194.90	-1764.76	55.38	244.94	-3751.38	282.41	1110.36	0.00	0.00	0.00	-3790.05	250.91	1463.82	-3875.64	120.81	1466.36	-3760.33	223.93	1462.92	-3621.60	133.94	1457.09	713.82	-271.47	79.34	1314.01	-265.52	76.80	708.01
2.69000	-3627.97	323.83	18.14	-3709.68	336.03	27.32	-3482.62	170.58	13.71	-6062.57	136.33	425.22	-3478.10	40.23	24.89	-3606.91	34.04	28.27	-1769.18	53.29	194.90	-1764.76	55.38	244.94	-3751.38	282.41	1110.36	0.00	0.00	0.00	-3790.05	250.91	1463.82	-3875.64	120.81	1466.36	-3766.96	223.41	1463.05	-3627.72	134.14	1457.09	713.49	-271.71	79.15	1314.40	-265.40	76.78	709.02
2.70000	-3627.97	323.83	18.14	-3709.68	336.03	27.32	-3501.06	172.29	11.43	-5998.80	133.83	417.30	-3478.10	40.23	24.89	-3606.91	34.04	28.27	-1769.18	53.29	194.90	-1764.76	55.38	244.94	-3751.38	282.41	1110.36	0.00	0.00	0.00	-3790.05	250.91	1463.82	-3875.64	120.81	1466.36	-3773.54	222.90	1463.19	-3638.14	136.06	1457.73	713.63	-272.00	79.06	1314.36	-265.88	76.61	709.14
2.71000	-3627.97	323.83	18.14	-3709.68	336.03	27.32	-3482.05	172.07	12.85	-5935.56	131.41	409.44	-3478.10	40.23	24.89	-3606.91	34.04	28.27	-1769.18	53.29	194.90	-1764.76	55.38	244.94	-3751.38	282.41	1110.36	0.00	0.00	0.00	-3790.05	250.91	1463.82	-3875.64	120.81	1466.36	-3780.06	222.39	1463.33	-3627.70	136.57	1456.27	713.85	-271.96	79.12	1314.19	-265.87	76.74	708.83
2.72000	-3627.97	323.83	18.14	-3709.68	336.03	27.32	-3489.20	170.60	12.18	-5872.88	129.08	401.64	-3478.10	40.23	24.89	-3606.91	34.04	28.27	-1769.18	53.29	194.90	-1764.76	55.38	244.94	-3751.38	282.41	1110.36	0.00	0.00	0.00	-3790.05	250.91	1463.82	-3875.64	120.81	1466.36	-3786.52	221.90	1463.48	-3611.41	137.31	1456.38	713.12	-271.83	78.93	1314.03	-265.74	76.76	708.61
2.73000	-3627.97	323.83	18.14	-3709.68	336.03	27.32	-3509.06	170.70	9.81	-5810.75	126.85	393.91	-3478.10	40.23	24.89	-3606.91	34.04	28.27	-1769.18	53.29	194.90	-1764.76	55.38	244.94	-3751.38	282.41	1110.36	0.00	0.00	0.00	-3790.05	250.91	1463.82	-3875.64	120.81	1466.36	-3792.92	221.41	1463.63	-3633.29	138.34	1457.02	713.44	-272.10	79.02	1313.99	-265.70	76.55	709.21
2.74000	-3627.97	323.83	18.14	-3709.68	336.03	27.32	-3500.13	170.85	11.01	-5749.19	124.70	386.24	-3478.10	40.23	24.89	-3606.91	34.04	28.27	-1769.18	53.29	194.90	-1764.76	55.38	244.94	-3751.38	282.41	1110.36	0.00	0.00	0.00	-3790.05	250.91	1463.82	-3875.64	120.81	1466.36	-3799.27	220.93	1463.78	-3634.09	139.84	1457.43	713.22	-272.01	78.85	1314.43	-265.49	76.71	708.56
2.75000	-3627.97	323.83	18.14	-3709.68	336.03	27.32	-3506.29	169.89	10.00	-5688.22	122.66	378.65	-3478.10	40.23	24.89	-3606.91	34.04	28.27	-1769.18	53.29	194.90	-1764.76	55.38	244.94	-3751.38	282.41	1110.36	0.00	0.00	0.00	-3790.05	250.91	1463.82	-3875.64	120.81	1466.36	-3805.56	220.46	1463.93	-3638.56	141.30	1457.57	712.85	-272.02	78.92	1314.73	-265.47	76.77	708.84
2.76000	-3627.97	323.83	18.14	-3709.68	336.03	27.32	-3489.89	170.86	14.17	-5627.85	120.71	371.12	-3478.10	40.23	24.89	-3606.91	34.04	28.27	-1769.18	53.29	194.90	-1764.76	55.38	244.94	-3751.38	282.41	1110.36	0.00	0.00	0.00	-3790.05	250.91	1463.82	-3875.64	120.81	1466.36	-3811.79	220.00	1464.09	-3643.42	142.72	1457.63	713.70	-271.92	79.25	1314.13	-265.59	76.71	708.45
2.77000	-3627.97	323.83	18.14	-3709.68	336.03	27.32	-3489.98	171.51	12.38	-5568.08	118.85	363.66	-3478.10	40.23	24.89	-3606.91	34.04	28.27	-1769.18	53.29	194.90	-1764.76	55.38	244.94	-3751.38	282.41	1110.36	0.00	0.00	0.00	-3790.05	250.91	1463.82	-3875.64	120.81	1466.36	-3817.97	219.55	1464.25	-3643.51	143.20	1457.54	713.88	-271.92	79.18	1314.05	-265.55	76.83	709.26
2.78000	-3627.97	323.83	18.14	-3709.68	336.03	27.32	-3487.31	172.17	13.43	-5508.93	117.10	356.27	-3478.10	40.23	24.89	-3606.91	34.04	28.27	-1769.18	53.29	194.90	-1764.76	55.38	244.94	-3751.38	282.41	1110.36	0.00	0.00	0.00	-3790.05	250.91	1463.82	-3875.64	120.81	1466.36	-3824.09	219.11	1464.41	-3639.68	145.20	1457.20	713.46	-271.75	79.17	1313.71	-265.50	76.55	708.89
2.79000	-3627.97	323.83	18.14	-3709.68	336.03	27.32	-3472.63	171.53	15.42	-5450.42	115.44	348.96	-3478.10	40.23	24.89	-3606.91	34.04	28.27	-1769.18	53.29	194.90	-1764.76	55.38	244.94	-3751.38	282.41	1110.36	0.00	0.00	0.00	-3790.05	250.91	1463.82	-3875.64	120.81	1466.36	-3830.15	218.67	1464.58	-3660.54	146.42	1457.21	713.82	-271.82	79.09	1314.03	-265.86	76.52	709.14
2.80000	-3627.97	323.83	18.14	-3709.68	336.03	27.32	-3492.39	171.49	12.62	-5392.55	113.89	341.72	-3478.10	40.23	24.89	-3606.91	34.04	28.27	-1769.18	53.29	194.90	-1764.76	55.38	244.94	-3751.38	282.41	1110.36	0.00	0.00	0.00	-3790.05	250.91	1463.82	-3875.64	120.81	1466.36	-3836.15	218.25	1464.75	-3641.88	147.34	1456.27	713.99	-271.54	79.16	1313.92	-265.66	76.57	708.29
2.81000	-3627.97	323.83	18.14	-3709.68	336.03	27.32	-3511.68	171.11	9.16	-5335.34	112.43	334.56	-3478.10	40.23	24.89	-3606.91	34.04	28.27	-1769.18	53.29	194.90	-1764.76	55.38	244.94	-3751.38	282.41	1110.36	0.00	0.00	0.00	-3790.05	250.91	1463.82	-3875.64	120.81	1466.36	-3842.10	217.83	1464.92	-3644.22	148.19	1457.15	712.99	-271.80	79.01	1314.42	-265.75	76.69	708.61
2.82000	-3627.97	323.83	18.14	-3709.68	336.03	27.32	-3496.18	172.52	11.79	-5278.80	111.08	327.48	-3478.10	40.23	24.89	-3606.91	34.04	28.27	-1769.18	53.29	194.90	-1764.76	55.38	244.94	-3751.38	282.41	1110.36	0.00	0.00	0.00	-3790.05	250.91	1463.82	-3875.64	120.81	1466.36	-3847.99	217.42	1465.10	-3671.27	150.39	1457.17	712.94	-271.89	79.02	1314.37	-265.83	76.68	707.98
2.83000	-3627.97	323.83	18.14	-3709.68	336.03	27.32	-3521.05	172.14	8.48	-5222.94	109.84	320.48	-3478.10	40.23	24.89	-3606.91	34.04	28.27	-1769.18	53.29	194.90	-1764.76	55.38	244.94	-3751.38	282.41	1110.36	0.00	0.00	0.00	-3790.05	250.91	1463.82	-3875.64	120.81	1466.36	-3853.83	217.02	1465.27	-3671.71	151.37	1457.70	712.81	-271.81	78.98	1314.46	-265.48	76.74	708.58
2.84000	-3627.97	323.83	18.14	-3709.68	336.03	27.32	-3492.91	169.80	13.69	-5167.78	108.70	313.55	-3478.10	40.23	24.89	-3606.91	34.04	28.27	-1769.18	53.29	194.90	-1764.76	55.38	244.94	-3751.38	282.41	1110.36	0.00	0.00	0.00	-3790.05	250.91	1463.82	-3875.64	120.81	1466.36	-3859.60	216.62	1465.46	-3654.82	154.61	1458.06	713.44	-271.85	79.16	1314.09	-265.47	76.83	708.58
2.85000	-3627.97	323.83	18.14	-3709.68	336.03	27.32	-3475.28	171.38	15.30	-5113.32	107.66	306.71	-3478.10	40.23	24.89	-3606.91	34.04	28.27	-1769.18	53.29	194.90	-1764.76	55.38	244.94	-3751.38	282.41	1110.36	0.00	0.00	0.00	-3790.05	250.91	1463.82	-3875.64	120.81	1466.36	-3865.33	216.24	1465.64	-3660.52	155.61	1456.91	713.80	-271.57	79.16	1313.91	-265.85	76.64	708.69
2.86000	-3627.97	323.83	18.14	-3709.68	336.03	27.32	-3490.66	173.66	13.30	-5059.58	106.74	299.96	-3478.10	40.23	24.89	-3606.91	34.04	28.27	-1769.18	53.29	194.90	-1764.76	55.38	244.94	-3751.38	282.41	1110.36	0.00	0.00	0.00	-3790.05	250.91	1463.82	-3875.64	120.81	1466.36	-3870.99	215.86	1465.83	-3674.56	157.17	1456.40	713.21	-272.04	78.98	1314.49	-265.73	76.79	709.40
2.87000	-3627.97	323.83	18.14	-3709.68	336.03	27.32	-3510.35	172.23	8.30	-5006.57	105.92	293.29	-3478.10	40.23	24.89	-3606.91	34.04	28.27	-1769.18	53.29	194.90	-1764.76	55.38	244.94	-3751.38	282.41	1110.36	0.00	0.00	0.00	-3790.05	250.91	1463.82	-3875.64	120.81	1466.36	-3876.60	215.49	1466.02	-3691.11	160.27	1457.68	713.79	-271.67	79.16	1314.48	-265.74	76.74	708.93
2.88000	-3627.97	323.83	18.14	-3709.68	336.03	27.32	-3514.35	171.69	11.08	-4954.30	105.22	286.70	-3478.10	40.23	24.89	-3606.91	34.04	28.27	-1769.18	53.29	194.90	-1764.76	55.38	244.94	-3751.38	282.41	1110.36	0.00	0.00	0.00	-3790.05	250.91	1463.82	-3875.64	120.81	1466.36	-3882.15	215.13	1466.21	-3676.69	162.15	1456.94	713.66	-271.94	79.06	1314.66	-265.51	76.87	708.39
2.89000	-3627.97	323.83	18.14	-3709.68	336.03	27.32	-3520.85	173.12	8.12	-4902.79	104.62	280.21	-3478.10	40.23	24.89	-3606.91	34.04	28.27	-1769.18	53.29	194.90	-1764.76	55.38	244.94	-3751.38	282.41	1110.36	0.00	0.00	0.00	-3790.05	250.91	1463.82	-3875.64	120.81	1466.36	-3887.65	214.78	1466.40	-3687.36	164.32	1456.37	713.60	-272.06	79.20	1314.70	-265.79	76.71	708.84
2.90000	-3627.97	323.83	18.14	-3709.68	336.03	27.32	-3464.24	172.23	16.76	-4852.05	104.14	273.80	-3478.10	40.23	24.89	-3606.91	34.04	28.27	-1769.18	53.29	194.90	-1764.76	55.38	244.94	-3751.38	282.41	1110.36	0.00	0.00	0.00	-3790.05	250.91	1463.82	-3875.64	120.81	1466.36	-3893.09	214.43	1466.60	-3670.37	165.28	1456.67	713.55	-271.57	79.05	1314.77	-265.83	76.58	709.67
2.91000	-3627.97	323.83	18.14	-3709.68	336.03	27.32	-3502.57	170.62	10.00	-4802.08	103.77	267.49	-3478.10	40.23	24.89	-3606.91	34.04	28.27	-1769.18	53.29	194.90	-1764.76	55.38	244.94	-3751.38	282.41	1110.36	0.00	0.00	0.00	-3790.05	250.91	1463.82	-3875.64	120.81	1466.36	-3898.47	214.10	1466.80	-3659.05	167.87	1456.49	714.02	-271.62	79.25	1314.29	-265.36	76.67	708.54
2.92000	-3627.97	323.83	18.14	-3709.68	336.03	27.32	-3513.66	172.96	9.80	-4752.91	103.52	261.26	-3478.10	40.23	24.89	-3606.91	34.04	28.27	-1769.18	53.29	194.90	-1764.76	55.38	244.94	-3751.38	282.41	1110.36	0.00	0.00	0.00	-3790.05	250.91	1463.82	-3875.64	120.81	1466.36	-3903.80	213.77	1467.01	-3685.89	171.01	1456.57	713.78	-271.58	79.14	1314.15	-265.76	76.67	708.61
2.93000	-3627.97	323.83	18.14	-3709.68	336.03	27.32	-3517.95	172.77	10.26	-4704.54	103.39	255.14	-3478.10	40.23	24.89	-3606.91	34.04	28.27	-1769.18	53.29	194.90	-1764.76	55.38	244.94	-3751.38	282.41	1110.36	0.00	0.00	0.00	-3790.05	250.91	1463.82	-3875.64	120.81	1466.36	-3909.08	213.45	1467.21	-3700.32	172.61	1456.95	713.59	-271.69	79.23	1314.07	-265.64	76.64	708.50
2.94000	-3627.97	323.83	18.14	-3709.68	336.03	27.32	-3495.06	172.25	12.25	-4656.99	103.37	249.10	-3478.10	40.23	24.89	-3606.91	34.04	28.27	-1769.18	53.29	194.90	-1764.76	55.38	244.94	-3751.38	282.41	1110.36	0.00	0.00	0.00	-3790.05	250.91	1463.82	-3875.64	120.81	1466.36	-3914.29	213.13	1467.42	-3687.20	174.63	1457.40	713.41	-271.95	79.02	1314.35	-265.60	76.68	708.79
2.95000	-3627.97	323.83	18.14	-3709.68	336.03	27.32	-3498.19	173.93	11.57	-4610.26	103.47	243.17	-3478.10	40.23	24.89	-3606.91	34.04	28.27	-1769.18	53.29	194.90	-1764.76	55.38	244.94	-3751.38	282.41	1110.36	0.00	0.00	0.00	-3790.05	250.91	1463.82	-3875.64	120.81	1466.36	-3919.45	212.82	1467.63	-3700.07	176.82	1457.43	713.32	-271.38	79.04	1314.41	-266.32	76.69	708.79
2.96000	-3627.97	323.83	18.14	-3709.68	336.03	27.32	-3488.51	172.20	15.15	-4564.38	103.69	237.33	-3478.10	40.23	24.89	-3606.91	34.04	28.27	-1769.18	53.29	194.90	-1764.76	55.38	244.94	-3751.38	282.41	1110.36	0.00	0.00	0.00	-3790.05	250.91	1463.82	-3875.64	120.81	1466.36	-3924.56	212.53	1467.85	-3703.67	180.53	1457.69	713.29	-271.68	78.99	1314.10	-265.80	76.75	708.46
2.97000	-3627.97	323.83	18.14	-3709.68	336.03	27.32	-3519.31	172.74	8.38	-4519.35	104.03	231.60	-3478.10	40.23	24.89	-3606.91	34.04	28.27	-1769.18	53.29	194.90	-1764.76	55.38	244.94	-3751.38	282.41	1110.36	0.00	0.00	0.00	-3790.05	250.91	1463.82	-3875.64	120.81	1466.36	-3929.61	212.23	1468.06	-3719.74	183.25	1457.67	713.58	-271.68	79.08	1314.47	-265.55	76.78	708.85
2.98000	-3627.97	323.83	18.14	-3709.68	336.03	27.32	-3493.75	172.77	12.97	-4475.18	104.50	225.97	-3478.10	40.23	24.89	-3606.91	34.04	28.27	-1769.18	53.29	194.90	-1764.76	55.38	244.94	-3751.38	282.41	1110.36	0.00	0.00	0.00	-3790.05	250.91	1463.82	-3875.64	120.81	1466.36	-3934.60	211.95	1468.28	-3706.66	184.85	1457.77	713.54	-271.58	79.10	1314.27	-265.56	76.76	708.91
2.99000	-3627.97	323.83	18.14	-3709.68	336.03	27.32	-3486.14	174.00	13.75	-4431.89	105.08	220.44	-3478.10	40.23	24.89	-3606.91	34.04	28.27	-1769.18	53.29	194.90	-1764.76	55.38	244.94	-3751.38	282.41	1110.36	0.00	0.00	0.00	-3790.05	250.91	1463.82	-3875.64	120.81	1466.36	-3939.54	211.67	1468.50	-3700.56	187.30	1457.82	713.52	-271.92	79.00	1314.03	-265.52	76.63	709.22
3.00000	-3627.97	323.83	18.14	-3709.68	336.03	27.32	-3492.26	174.61	12.98	-4389.49	105.80	215.01	-3478.10	40.23	24.89	-3606.91	34.04	28.27	-1769.18	53.29	194.90	-1764.76	55.38	244.94	-3751.38	282.41	1110.36	0.00	0.00	0.00	-3790.05	250.91	1463.82	-3875.64	120.81	1466.36	-3944.42	211.41	1468.73	-3703.44	191.18	1457.63	713.07	-271.57	78.99	1314.37	-265.94	76.47	708.98
3.01000	-3627.97	323.83	18.14	-3709.68	336.03	27.32	-3514.69	172.56	11.42	-4348.00	106.64	209.69	-3478.10	40.23	24.89	-3606.91	34.04	28.27	-1769.18	53.29	194.90	-1764.76	55.38	244.94	-3751.38	282.41	1110.36	0.00	0.00	0.00	-3790.05	250.91	1463.82	-3875.64	120.81	1466.36	-3949.25	211.14	1468.96	-3716.76	194.56	1457.09	714.20	-271.80	79.30	1313.83	-265.88	76.59	709.50
3.02000	-3627.97	323.83	18.14	-3709.68	336.03	27.32	-3537.83	174.98	6.31	-4307.41	107.60	204.48	-3478.10	40.23	24.89	-3606.91	34.04	28.27	-1769.18	53.29	194.90	-1764.76	55.38	244.94	-3751.38	282.41	1110.36	0.00	0.00	0.00	-3790.05	250.91	1463.82	-3875.64	120.81	1466.36	-3954.02	210.89	1469.18	-3718.44	196.75	1457.60	713.29	-271.98	78.89	1314.66	-266.03	76.62	708.51
3.03000	-3627.97	323.83	18.14	-3709.68	336.03	27.32	-3494.00	172.46	14.13	-4267.75	108.70	199.38	-3478.10	40.23	24.89	-3606.91	34.04	28.27	-1769.18	53.29	194.90	-1764.76	55.38	244.94	-3751.38	282.41	1110.36	0.00	0.00	0.00	-3790.05	250.91	1463.82	-3875.64	120.81	1466.36	-3958.74	210.64	1469.42	-3710.58	198.44	1458.22	713.66	-271.77	78.93	1314.61	-265.48	76.76	708.50
3.04000	-3627.97	323.83	18.14	-3709.68	336.03	27.32	-3533.56	173.68	7.40	-4229.03	109.92	194.38	-3478.10	40.23	24.89	-3606.91	34.04	28.27	-1769.18	53.29	194.90	-1764.76	55.38	244.94	-3751.38	282.41	1110.36	0.00	0.00	0.00	-3790.05	250.91	1463.82	-3875.64	120.81	1466.36	-3963.40	210.40	1469.65	-3732.58	201.75	1459.09	713.98	-272.03	79.03	1313.86	-265.73	76.41	709.03
3.05000	-3627.97	323.83	18.14	-3709.68	336.03	27.32	-3498.31	173.93	12.64	-4191.27	111.28	189.50	-3478.10	40.23	24.89	-3606.91	34.04	28.27	-1769.18	53.29	194.90	-1764.76	55.38	244.94	-3751.38	282.41	1110.36	0.00	0.00	0.00	-3790.05	250.91	1463.82	-3875.64	120.81	1466.36	-3968.01	210.17	1469.89	-3756.30	204.84	1459.87	712.93	-271.92	78.94	1313.87	-265.58	76.51	708.05
3.06000	-3627.97	323.83	18.14	-3709.68	336.03	27.32	-3525.53	175.96	10.30	-4154.46	112.77	184.74	-3478.10	40.23	24.89	-3606.91	34.04	28.27	-1769.18	53.29	194.90	-1764.76	55.38	244.94	-3751.38	282.41	1110.36	0.00	0.00	0.00	-3790.05	250.91	1463.82	-3875.64	120.81	1466.36	-3972.56	209.94	1470.13	-3739.70	206.90	1458.93	713.12	-272.01	79.02	1314.02	-265.75	76.45	708.01
3.07000	-3627.97	323.83	18.14	-3709.68	336.03	27.32	-3558.16	176.17	4.90	-4118.63	114.39	180.09	-3478.10	40.23	24.89	-3606.91	34.04	28.27	-1769.18	53.29	194.90	-1764.76	55.38	244.94	-3751.38	282.41	1110.36	0.00	0.00	0.00	-3790.05	250.91	1463.82	-3875.64	120.81	1466.36	-3977.06	209.73	1470.37	-3741.30	209.40	1459.59	713.99	-271.98	79.21	1314.34	-265.87	76.72	709.24
3.08000	-3627.97	323.83	18.14	-3709.68	336.03	27.32	-3513.07	176.30	12.65	-4083.78	116.15	175.55	-3478.10	40.23	24.89	-3606.91	34.04	28.27	-1769.18	53.29	194.90	-1764.76	55.38	244.94	-3751.38	282.41	1110.36	0.00	0.00	0.00	-3790.05	250.91	1463.82	-3875.64	120.81	1466.36	-3981.50	209.51	1470.61	-3741.63	212.62	1460.50	714.06	-271.68	79.29	1314.33	-265.38	76.95	708.16
3.09000	-3627.97	323.83	18.14	-3709.68	336.03	27.32	-3558.95	175.81	6.93	-4049.94	118.04	171.14	-3478.10	40.23	24.89	-3606.91	34.04	28.27	-1769.18	53.29	194.90	-1764.76	55.38	244.94	-3751.38	282.41	1110.36	0.00	0.00	0.00	-3790.05	250.91	1463.82	-3875.64	120.81	1466.36	-3985.88	209.31	1470.86	-3737.82	216.30	1460.88	713.28	-271.69	78.93	1314.76	-265.34	76.93	708.35
3.10000	-3627.97	323.83	18.14	-3709.68	336.03	27.32	-3522.56	175.94	13.68	-4017.10	120.07	166.84	-3478.10	40.23	24.89	-3606.91	34.04	28.27	-1769.18	53.29	194.90	-1764.76	55.38	244.94	-3751.38	282.41	1110.36	0.00	0.00	0.00	-3790.05	250.91	1463.82	-3875.64	120.81	1466.36	-3990.22	209.11	1471.10	-3756.85	220.22	1460.81	713.24	-271.56	78.97	1313.90	-265.70	76.42	709.08
3.11000	-3627.97	323.83	18.14	-3709.68	336.03	27.32	-3523.53	176.44	12.33	-3985.29	122.24	162.66	-3478.10	40.23	24.89	-3606.91	34.04	28.27	-1769.18	53.29	194.90	-1764.76	55.38	244.94	-3751.38	282.41	1110.36	0.00	0.00	0.00	-3790.05	250.91	1463.82	-3875.64	120.81	1466.36	-3994.49	208.92	1471.35	-3748.05	223.19	1461.13	713.23	-271.57	78.96	1314.26	-265.68	76.56	707.68
3.12000	-3627.97	323.83	18.14	-3709.68	336.03	27.32	-3488.93	177.95	19.54	-3954.52	124.54	158.61	-3478.10	40.23	24.89	-3606.91	34.04	28.27	-1769.18	53.29	194.90	-1764.76	55.38	244.94	-3751.38	282.41	1110.36	0.00	0.00	0.00	-3790.05	250.91	1463.82	-3875.64	120.81	1466.36	-3998.72	208.74	1471.61	-3751.77	226.09	1461.38	713.36	-271.77	79.06	1313.94	-265.46	76.64	708.55
3.13000	-3627.97	323.83	18.14	-3709.68	336.03	27.32	-3519.66	175.94	17.68	-3924.79	126.99	154.68	-3478.10	40.23	24.89	-3606.91	34.04	28.27	-1769.18	53.29	194.90	-1764.76	55.38	244.94	-3751.38	282.41	1110.36	0.00	0.00	0.00	-3790.05	250.91	1463.82	-3875.64	120.81	1466.36	-4002.89	208.56	1471.86	-3775.18	229.00	1462.23	714.15	-271.52	79.30	1314.58	-265.54	76.82	708.15
3.14000	-3627.97	323.83	18.14	-3709.68	336.03	27.32	-3537.35	179.91	15.05	-3896.13	129.58	150.88	-3478.10	40.23	24.89	-3606.91	34.04	28.27	-1769.18	53.29	194.90	-1764.76	55.38	244.94	-3751.38	282.41	1110.36	0.00	0.00	0.00	-3790.05	250.91	1463.82	-3875.64	120.81	1466.36	-4007.00	208.39	1472.12	-3785.16	232.18	1462.97	713.89	-271.85	79.18	1314.55	-265.98	76.63	709.25
3.15000	-3627.97	323.83	18.14	-3709.68	336.03	27.32	-3491.84	178.18	22.83	-3868.53	132.31	147.20	-3478.10	40.23	24.89	-3606.91	34.04	28.27	-1769.18	53.29	194.90	-1764.76	55.38	244.94	-3751.38	282.41	1110.36	0.00	0.00	0.00	-3790.05	250.91	1463.82	-3875.64	120.81	1466.36	-4011.06	208.23	1472.38	-3772.95	233.67	1463.81	713.62	-271.83	79.15	1314.11	-265.75	76.97	708.33
3.16000	-3627.97	323.83	18.14	-3709.68	336.03	27.32	-3533.35	179.00	19.00	-3842.03	135.19	143.65	-3478.10	40.23	24.89	-3606.91	34.04	28.27	-1769.18	53.29	194.90	-1764.76	55.38	244.94	-3751.38	282.41	1110.36	0.00	0.00	0.00	-3790.05	250.91	1463.82	-3875.64	120.81	1466.36	-4015.06	208.07	1472.64	-3766.32	235.29	1464.27	714.00	-271.42	79.39	1313.96	-265.61	76.72	707.91
3.17000	-3627.97	323.83	18.14	-3709.68	336.03	27.32	-3526.01	180.38	22.77	-3816.61	138.21	140.23	-3478.10	40.23	24.89	-3606.91	34.04	28.27	-1769.18	53.29	194.90	-1764.76	55.38	244.94	-3751.38	282.41	1110.36	0.00	0.00	0.00	-3790.05	250.91	1463.82	-3875.64	120.81	1466.36	-4019.01	207.92	1472.90	-3769.16	236.76	1464.83	713.53	-271.56	79.18	1314.40	-265.71	76.86	708.15
3.18000	-3627.97	323.83	18.14	-3709.68	336.03	27.32	-3483.71	179.93	31.91	-3792.31	141.38	136.94	-3478.10	40.23	24.89	-3606.91	34.04	28.27	-1769.18	53.29	194.90	-1764.76	55.38	244.94	-3751.38	282.41	1110.36	0.00	0.00	0.00	-3790.05	250.91	1463.82	-3875.64	120.81	1466.36	-4022.91	207.78	1473.17	-3797.33	239.88	1466.48	713.42	-272.04	79.04	1314.23	-265.78	76.71	708.11
3.19000	-3627.97	323.83	18.14	-3709.68	336.03	27.32	-3505.70	178.89	30.09	-3769.13	144.70	133.79	-3478.10	40.23	24.89	-3606.91	34.04	28.27	-1769.18	53.29	194.90	-1764.76	55.38	244.94	-3751.38	282.41	1110.36	0.00	0.00	0.00	-3790.05	250.91	1463.82	-3875.64	120.81	1466.36	-4026.75	207.64	1473.44	-3770.17	241.36	1466.14	712.90	-271.93	78.77	1314.01	-265.52	76.62	707.77
3.20000	-3627.97	323.83	18.14	-3709.68	336.03	27.32	-3517.56	181.77	29.81	-3747.08	148.16	130.77	-3478.10	40.23	24.89	-3606.91	34.04	28.27	-1769.18	53.29	194.90	-1764.76	55.38	244.94	-3751.38	282.41	1110.36	0.00	0.00	0.00	-3790.05	250.91	1463.82	-3875.64	120.81	1466.36	-4030.54	207.51	1473.71	-3800.19	245.19	1468.57	713.33	-271.71	78.98	1314.63	-265.79	76.75	707.92
3.21000	-3627.97	323.83	18.14	-3709.68	336.03	27.32	-3504.12	181.19	36.00	-3726.18	151.78	127.89	-3478.10	40.23	24.89	-3606.91	34.04	28.27	-1769.18	53.29	194.90	-1764.76	55.38	244.94	-3751.38	282.41	1110.36	0.00	0.00	0.00	-3790.05	250.91	1463.82	-3875.64	120.81	1466.36	-4034.28	207.38	1473.98	-3803.11	248.59	1469.13	713.79	-271.60	79.04	1314.64	-265.67	76.72	708.56
3.22000	-3627.97	323.83	18.14	-3709.68	336.03	27.32	-3537.72	185.95	31.92	-3706.44	155.55	125.14	-3478.10	40.23	24.89	-3606.91	34.04	28.27	-1769.18	53.29	194.90	-1764.76	55.38	244.94	-3751.38	282.41	1110.36	0.00	0.00	0.00	-3790.05	250.91	1463.82	-3875.64	120.81	1466.36	-4037.96	207.26	1474.25	-3803.28	251.05	1469.74	713.41	-271.46	79.09	1313.89	-265.49	76.66	708.79
3.23000	-3627.97	323.83	18.14	-3709.68	336.03	27.32	-3507.15	182.98	36.00	-3687.86	159.47	122.53	-3478.10	40.23	24.89	-3606.91	34.04	28.27	-1769.18	53.29	194.90	-1764.76	55.38	244.94	-3751.38	282.41	1110.36	0.00	0.00	0.00	-3790.05	250.91	1463.82	-3875.64	120.81	1466.36	-4041.58	207.15	1474.53	-3807.07	254.23	1470.61	713.59	-271.59	79.26	1313.95	-265.78	76.58	708.74
3.24000	-3627.97	323.83	18.14	-3709.68	336.03	27.32	-3520.33	185.54	37.68	-3670.47	163.54	120.06	-3478.10	40.23	24.89	-3606.91	34.04	28.27	-1769.18	53.29	194.90	-1764.76	55.38	244.94	-3751.38	282.41	1110.36	0.00	0.00	0.00	-3790.05	250.91	1463.82	-3875.64	120.81	1466.36	-4045.16	207.05	1474.81	-3815.66	255.39	1471.83	713.24	-271.70	79.03	1314.34	-265.66	76.83	708.00
3.25000	-3627.97	323.83	18.14	-3709.68	336.03	27.32	-3522.57	189.52	39.49	-3654.28	167.77	117.74	-3478.10	40.23	24.89	-3606.91	34.04	28.27	-1769.18	53.29	194.90	-1764.76	55.38	244.94	-3751.38	282.41	1110.36	0.00	0.00	0.00	-3790.05	250.91	1463.82	-3875.64	120.81	1466.36	-4048.68	206.95	1475.08	-3826.94	258.40	1473.15	713.31	-271.91	79.06	1314.28	-265.88	76.70	708.33
3.26000	-3627.97	323.83	18.14	-3709.68	336.03	27.32	-3444.86	190.22	54.76	-3639.29	172.16	115.55	-3478.10	40.23	24.89	-3606.91	34.04	28.27	-1769.18	53.29	194.90	-1764.76	55.38	244.94	-3751.38	282.41	1110.36	0.00	0.00	0.00	-3790.05	250.91	1463.82	-3875.64	120.81	1466.36	-4052.14	206.85	1475.37	-3844.07	261.62	1474.39	713.77	-271.51	79.15	1314.48	-265.51	76.82	708.37
3.27000	-3627.97	323.83	18.14	-3709.68	336.03	27.32	-3486.75	195.40	48.97	-3625.52	176.70	113.52	-3478.10	40.23	24.89	-3606.91	34.04	28.27	-1769.18	53.29	194.90	-1764.76	55.38	244.94	-3751.38	282.41	1110.36	0.00	0.00	0.00	-3790.05	250.91	1463.82	-3875.64	120.81	1466.36	-4055.55	206.77	1475.65	-3839.80	263.07	1474.59	713.48	-271.46	79.09	1314.53	-265.90	76.83	708.66
3.28000	-3627.97	323.83	18.14	-3709.68	336.03	27.32	-3564.72	200.05	42.51	-3612.98	181.40	111.63	-3478.10	40.23	24.89	-3606.91	34.04	28.27	-1769.18	53.29	194.90	-1764.76	55.38	244.94	-3751.38	282.41	1110.36	0.00	0.00	0.00	-3790.05	250.91	1463.82	-3875.66	120.81	1466.36	-4058.91	206.68	1475.93	-3816.71	266.71	1475.03	713.85	-271.52	79.30	1314.34	-265.87	76.84	708.45
3.29000	-3627.97	323.83	18.14	-3709.68	336.03	27.32	-3534.43	203.68	48.51	-3601.68	186.26	109.88	-3478.10	40.23	24.89	-3606.91	34.04	28.27	-1769.18	53.29	194.90	-1764.76	55.38	244.94	-3751.38	282.41	1110.36	0.00	0.00	0.00	-3790.05	250.91	1463.82	-3891.16	120.63	1463.43	-4062.22	206.61	1476.22	-3813.11	268.77	1475.45	712.94	-272.16	78.90	1314.32	-265.74	76.79	708.82
3.30000	-3627.97	323.83	18.14	-3709.68	336.03	27.32	-3553.19	208.21	47.61	-3591.64	191.29	108.29	-3478.10	40.23	24.89	-3606.91	34.04	28.27	-1769.18	53.29	194.90	-1764.76	55.38	244.94	-3751.38	282.41	1110.36	0.00	0.00	0.00	-3790.05	250.91	1463.82	-3886.25	120.76	1460.88	-4065.47	206.54	1476.51	-3840.75	270.22	1475.90	713.60	-271.85	79.07	1314.41	-265.98	76.68	709.44
3.31000	-3627.97	323.83	18.14	-3709.68	336.03	27.32	-3516.58	212.05	54.99	-3582.87	196.47	106.84	-3478.10	40.23	24.89	-3606.91	34.04	28.27	-1769.18	53.29	194.90	-1764.76	55.38	244.94	-3751.38	282.41	1110.36	0.00	0.00	0.00	-3790.05	250.91	1463.82	-3921.33	122.19	1460.30	-4068.67	206.48	1476.80	-3856.59	274.40	1476.62	712.55	-272.00	78.80	1313.93	-265.85	76.59	708.55
3.32000	-3627.97	323.83	18.14	-3709.68	336.03	27.32	-3547.16	216.31	53.08	-3575.38	201.82	105.55	-3478.10	40.23	24.89	-3606.91	34.04	28.27	-1769.18	53.29	194.90	-1764.76	55.38	244.94	-3751.38	282.41	1110.36	0.00	0.00	0.00	-3790.05	250.91	1463.82	-3916.92	122.21	1458.36	-4071.81	206.42	1477.09	-3849.78	275.62	1477.47	713.38	-271.96	78.99	1314.40	-266.03	76.56	708.49
3.33000	-3627.97	323.83	18.14	-3709.68	336.03	27.32	-3510.18	221.95	59.57	-3569.18	207.34	104.41	-3478.10	40.23	24.89	-3606.91	34.04	28.27	-1769.18	53.29	194.90	-1764.76	55.38	244.94	-3751.38	282.41	1110.36	0.00	0.00	0.00	-3790.05	250.91	1463.82	-3898.95	124.15	1456.11	-4074.90	206.37	1477.39	-3861.48	276.62	1478.63	714.13	-271.74	79.11	1314.36	-265.91	76.48	708.14
3.34000	-3627.97	323.83	18.14	-3709.68	336.03	27.32	-3524.98	228.86	58.63	-3564.28	213.02	103.43	-3478.10	40.23	24.89	-3606.91	34.04	28.27	-1769.18	53.29	194.90	-1764.76	55.38	244.94	-3751.38	282.41	1110.36	0.00	0.00	0.00	-3790.05	250.91	1463.82	-3907.02	124.02	1454.80	-4077.94	206.32	1477.68	-3837.83	278.73	1478.70	713.84	-271.75	79.10	1314.14	-265.86	76.44	708.74
3.35000	-3627.97	323.83	18.14	-3709.68	336.03	27.32	-3506.87	233.91	62.34	-3560.71	218.86	102.60	-3478.10	40.23	24.89	-3606.91	34.04	28.27	-1769.18	53.29	194.90	-1764.76	55.38	244.94	-3751.38	282.41	1110.36	0.00	0.00	0.00	-3790.05	250.91	1463.82	-3937.65	123.76	1454.58	-4080.93	206.28	1477.98	-3813.14	280.61	1479.20	713.91	-271.83	79.27	1314.15	-266.02	76.61	708.19
3.36000	-3627.97	323.83	18.14	-3709.68	336.03	27.32	-3522.73	238.44	62.78	-3558.46	224.88	101.94	-3478.10	40.23	24.89	-3606.91	34.04	28.27	-1769.18	53.29	194.90	-1764.76	55.38	244.94	-3751.38	282.41	1110.36	0.00	0.00	0.00	-3790.05	250.91	1463.82	-3900.93	125.38	1452.37	-4083.86	206.24	1478.28	-3789.02	282.59	1478.68	713.62	-271.66	79.03	1313.68	-266.08	76.42	708.75
3.37000	-3627.97	323.83	18.14	-3709.68	336.03	27.32	-3537.04	246.07	62.05	-3557.55	231.07	101.43	-3478.10	40.23	24.89	-3606.91	34.04	28.27	-1769.18	53.29	194.90	-1764.76	55.38	244.94	-3751.38	282.41	1110.36	0.00	0.00	0.00	-3790.05	250.91	1463.82	-3913.12	128.10	1451.25	-4086.74	206.22	1478.58	-3783.94	285.88	1480.45	713.53	-271.73	79.09	1314.54	-265.74	76.62	709.23
3.38000	-3627.97	323.83	18.14	-3709.68	336.03	27.32	-3535.91	252.61	63.44	-3557.99	237.42	101.08	-3478.10	40.23	24.89	-3606.91	34.04	28.27	-1769.18	53.29	194.90	-1764.76	55.38	244.94	-3751.38	282.41	1110.36	0.00	0.00	0.00	-3790.05	250.91	1463.82	-3903.33	128.60	1450.27	-4089.57	206.19	1478.88	-3802.97	286.66	1481.28	713.26	-271.53	79.16	1314.91	-265.90	76.87	708.78
3.39000	-3627.97	323.83	18.14	-3709.68	336.03	27.32	-3553.15	257.30	60.15	-3559.78	243.95	100.90	-3478.10	40.23	24.89	-3606.91	34.04	28.27	-1769.18	53.29	194.90	-1764.76	55.38	244.94	-3751.38	282.41	1110.36	0.00	0.00	0.00	-3790.05	250.91	1463.82	-3934.36	128.55	1449.40	-4092.34	206.17	1479.19	-3801.73	287.74	1481.29	714.12	-271.52	79.24	1314.72	-266.05	76.71	708.65
3.40000	-3627.97	323.83	18.14	-3709.68	336.03	27.32	-3585.97	263.72	55.89	-3534.31	249.18	104.45	-3478.10	40.23	24.89	-3606.91	34.04	28.27	-1769.18	53.29	194.90	-1764.76	55.38	244.94	-3751.38	282.41	1110.36	0.00	0.00	0.00	-3790.05	250.91	1463.82	-3894.99	131.86	1448.53	-4095.07	206.16	1479.49	-3786.69	289.48	1480.82	713.71	-271.79	79.30	1314.20	-266.04	76.73	708.97
3.41000	-3627.97	323.83	18.14	-3709.68	336.03	27.32	-3550.70	272.13	62.11	-3551.60	254.77	102.53	-3478.10	40.23	24.89	-3606.91	34.04	28.27	-1769.18	53.29	194.90	-1764.76	55.38	244.94	-3751.38	282.41	1110.36	0.00	0.00	0.00	-3790.05	250.91	1463.82	-3894.81	132.08	1447.06	-4097.74	206.15	1479.80	-3816.84	292.63	1482.11	713.59	-271.56	79.12	1313.93	-266.01	76.42	708.38
3.42000	-3627.97	323.83	18.14	-3709.68	336.03	27.32	-3567.47	278.64	58.54	-3565.12	262.20	103.50	-3478.10	40.23	24.89	-3606.91	34.04	28.27	-1769.18	53.29	194.90	-1764.76	55.38	244.94	-3751.38	282.41	1110.36	0.00	0.00	0.00	-3790.05	250.91	1463.82	-3892.69	132.71	1445.57	-4100.35	206.15	1480.11	-3810.88	297.04	1480.95	713.17	-271.66	79.03	1313.94	-265.43	76.75	708.03
3.43000	-3627.97	323.83	18.14	-3709.68	336.03	27.32	-3543.77	282.57	62.16	-3581.11	267.85	100.11	-3478.10	40.23	24.89	-3606.91	34.04	28.27	-1769.18	53.29	194.90	-1764.76	55.38	244.94	-3751.38	282.41	1110.36	0.00	0.00	0.00	-3790.05	250.91	1463.82	-3881.82	134.92	1444.41	-4102.92	206.15	1480.42	-3818.57	298.83	1482.46	714.31	-271.42	79.27	1314.29	-265.64	76.80	708.69
3.44000	-3627.97	323.83	18.14	-3709.68	336.03	27.32	-3555.86	291.14	59.13	-3574.71	273.03	99.94	-3478.10	40.23	24.89	-3606.91	34.04	28.27	-1769.18	53.29	194.90	-1764.76	55.38	244.94	-3751.38	282.41	1110.36	0.00	0.00	0.00	-3790.05	250.91	1463.82	-3873.01	136.11	1443.35	-4105.43	206.16	1480.73	-3802.53	299.42	1481.28	713.81	-271.85	79.12	1314.41	-265.98	76.61	708.60
3.45000	-3627.97	323.83	18.14	-3709.68	336.03	27.32	-3547.21	298.55	62.13	-3598.68	279.83	96.69	-3478.10	40.23	24.89	-3606.91	34.04	28.27	-1769.18	53.29	194.90	-1764.76	55.38	244.94	-3751.38	282.41	1110.36	0.00	0.00	0.00	-3790.05	250.91	1463.82	-3901.31	137.94	1444.63	-4107.89	206.18	1481.04	-3814.65	301.04	1481.61	713.01	-271.95	79.07	1314.20	-265.93	76.62	707.90
3.46000	-3627.97	323.83	18.14	-3709.68	336.03	27.32	-3562.13	306.24	58.52	-3562.93	285.54	101.26	-3478.10	40.23	24.89	-3606.91	34.04	28.27	-1769.18	53.29	194.90	-1764.76	55.38	244.94	-3751.38	282.41	1110.36	0.00	0.00	0.00	-3790.05	250.91	1463.82	-3910.86	138.70	1444.05	-4110.29	206.20	1481.36	-3835.54	302.45	1481.54	712.92	-271.83	79.06	1313.84	-265.59	76.54	708.09
3.47000	-3627.97	323.83	18.14	-3709.68	336.03	27.32	-3599.18	313.91	53.52	-3581.69	292.87	98.23	-3478.10	40.23	24.89	-3606.91	34.04	28.27	-1769.18	53.29	194.90	-1764.76	55.38	244.94	-3751.38	282.41	1110.36	0.00	0.00	0.00	-3790.05	250.91	1463.82	-3908.25	140.58	1442.38	-4112.65	206.22	1481.67	-3832.69	304.57	1481.91	713.78	-271.98	78.97	1313.79	-265.43	76.70	708.82
3.48000	-3627.97	323.83	18.14	-3709.68	336.03	27.32	-3578.90	318.27	55.27	-3591.33	299.82	97.48	-3478.10	40.23	24.89	-3606.91	34.04	28.27	-1769.18	53.29	194.90	-1764.76	55.38	244.94	-3751.38	282.41	1110.36	0.00	0.00	0.00	-3790.05	250.91	1463.82	-3880.41	142.80	1441.83	-4114.95	206.25	1481.99	-3812.46	305.10	1481.82	714.19	-272.00	79.18	1314.00	-265.59	76.71	708.76
3.49000	-3627.97	323.83	18.14	-3709.68	336.03	27.32	-3627.09	327.26	47.79	-3581.49	305.17	99.59	-3478.10	40.23	24.89	-3606.91	34.04	28.27	-1769.18	53.29	194.90	-1764.76	55.38	244.94	-3751.38	282.41	1110.36	0.00	0.00	0.00	-3790.05	250.91	1463.82	-3867.07	143.49	1441.36	-4117.20	206.28	1482.31	-3834.14	305.77	1482.24	713.91	-271.85	79.08	1314.15	-265.71	76.60	708.60
3.50000	-3627.97	323.83	18.14	-3709.68	336.03	27.32	-3600.53	335.83	50.52	-3636.11	312.53	91.08	-3478.10	40.23	24.89	-3606.91	34.04	28.27	-1769.18	53.29	194.90	-1764.76	55.38	244.94	-3751.38	282.41	1110.36	0.00	0.00	0.00	-3790.05	250.91	1463.82	-3880.27	145.13	1440.96	-4119.40	206.32	1482.63	-3832.46	306.41	1481.82	713.42	-271.72	79.05	1314.76	-265.78	76.90	709.33
3.51000	-3627.97	323.83	18.14	-3709.68	336.03	27.32	-3605.01	342.63	50.72	-3634.54	318.12	91.71	-3478.10	40.23	24.89	-3606.91	34.04	28.27	-1769.18	53.29	194.90	-1764.76	55.38	244.94	-3751.38	282.41	1110.36	0.00	0.00	0.00	-3790.05	250.91	1463.82	-3903.59	147.60	1440.76	-4121.55	206.36	1482.95	-3818.41	307.27	1480.59	713.60	-271.89	79.08	1315.13	-266.08	76.87	709.05
3.52000	-3627.97	323.83	18.14	-3709.68	336.03	27.32	-3629.56	348.77	47.06	-3583.82	323.97	97.97	-3478.10	40.23	24.89	-3606.91	34.04	28.27	-1769.18	53.29	194.90	-1764.76	55.38	244.94	-3751.38	282.41	1110.36	0.00	0.00	0.00	-3790.05	250.91	1463.82	-3918.85	147.77	1441.79	-4123.64	206.41	1483.27	-3813.14	309.56	1479.73	714.19	-271.80	79.28	1314.49	-266.07	76.33	708.29
3.53000	-3627.97	323.83	18.14	-3709.68	336.03	27.32	-3627.13	355.89	46.94	-3630.45	331.99	91.94	-3478.10	40.23	24.89	-3606.91	34.04	28.27	-1769.18	53.29	194.90	-1764.76	55.38	244.94	-3751.38	282.41	1110.36	0.00	0.00	0.00	-3790.05	250.91	1463.82	-3898.50	149.39	1441.16	-4125.69	206.47	1483.60	-3837.72	314.50	1480.40	713.72	-271.60	79.21	1314.20	-265.84	76.46	708.44
3.54000	-3627.97	323.83	18.14	-3709.68	336.03	27.32	-3622.42	363.49	48.13	-3604.93	338.30	93.43	-3478.10	40.23	24.89	-3606.91	34.04	28.27	-1769.18	53.29	194.90	-1764.76	55.38	244.94	-3751.38	282.41	1110.36	0.00	0.00	0.00	-3790.05	250.91	1463.82	-3880.40	151.23	1440.04	-4127.68	206.53	1483.92	-3860.99	317.82	1481.32	713.45	-271.75	79.05	1313.63	-266.25	76.38	708.99
3.55000	-3627.97	323.83	18.14	-3709.68	336.03	27.32	-3638.42	370.16	45.05	-3636.97	343.54	90.67	-3478.10	40.23	24.89	-3606.91	34.04	28.27	-1769.18	53.29	194.90	-1764.76	55.38	244.94	-3751.38	282.41	1110.36	0.00	0.00	0.00	-3790.05	250.91	1463.82	-3869.31	153.36	1440.73	-4129.62	206.59	1484.25	-3859.71	320.21	1480.67	712.78	-271.77	78.72	1314.67	-266.09	76.84	708.31
3.56000	-3627.97	323.83	18.14	-3709.68	336.03	27.32	-3659.79	378.04	41.64	-3606.73	349.70	94.73	-3478.10	40.23	24.89	-3606.91	34.04	28.27	-1769.18	53.29	194.90	-1764.76	55.38	244.94	-3751.38	282.41	1110.36	0.00	0.00	0.00	-3790.05	250.91	1463.82	-3887.49	155.20	1440.96	-4131.51	206.66	1484.58	-3860.18	320.65	1480.20	713.63	-271.58	79.03	1314.37	-265.92	76.60	708.61
3.57000	-3627.97	323.83	18.14	-3709.68	336.03	27.32	-3629.53	383.71	46.13	-3633.34	356.46	92.03	-3478.10	40.23	24.89	-3606.91	34.04	28.27	-1769.18	53.29	194.90	-1764.76	55.38	244.94	-3751.38	282.41	1110.36	0.00	0.00	0.00	-3790.05	250.91	1463.82	-3897.56	157.67	1440.92	-4133.34	206.73	1484.90	-3903.24	322.63	1481.59	712.89	-271.47	78.84	1313.91	-265.89	76.40	708.84
3.58000	-3627.97	323.83	18.14	-3709.68	336.03	27.32	-3645.77	391.72	45.40	-3629.13	364.03	90.37	-3478.10	40.23	24.89	-3606.91	34.04	28.27	-1769.18	53.29	194.90	-1764.76	55.38	244.94	-3751.38	282.41	1110.36	0.00	0.00	0.00	-3790.05	250.91	1463.82	-3902.58	159.57	1441.37	-4135.13	206.80	1485.23	-3895.04	322.48	1481.96	712.53	-271.78	78.76	1314.44	-265.97	76.65	709.29
3.59000	-3627.97	323.83	18.14	-3709.68	336.03	27.32	-3678.00	398.88	40.65	-3619.33	369.08	92.34	-3478.10	40.23	24.89	-3606.91	34.04	28.27	-1769.18	53.29	194.90	-1764.76	55.38	244.94	-3751.38	282.41	1110.36	0.00	0.00	0.00	-3790.05	250.91	1463.82	-3884.48	161.12	1442.25	-4136.86	206.89	1485.56	-3890.12	323.61	1481.60	713.17	-271.89	78.89	1314.21	-265.71	76.51	708.66
3.60000	-3627.97	323.83	18.14	-3709.68	336.03	27.32	-3674.71	404.79	40.82	-3638.32	376.86	91.18	-3478.10	40.23	24.89	-3606.91	34.04	28.27	-1769.18	53.29	194.90	-1764.76	55.38	244.94	-3751.38	282.41	1110.36	0.00	0.00	0.00	-3790.05	250.91	1463.82	-3879.01	163.02	1441.00	-4138.55	206.97	1485.90	-3877.81	326.56	1480.97	713.21	-272.18	78.86	1314.21	-265.72	76.63	709.08
3.61000	-3627.97	323.83	18.14	-3709.68	336.03	27.32	-3691.29	411.74	38.69	-3652.11	383.75	87.59	-3478.10	40.23	24.89	-3606.91	34.04	28.27	-1769.18	53.29	194.90	-1764.76	55.38	244.94	-3751.38	282.41	1110.36	0.00	0.00	0.00	-3790.05	250.91	1463.82	-3906.11	165.23	1441.75	-4140.18	207.06	1486.23	-3907.99	330.47	1481.16	712.98	-272.08	78.84	1314.07	-265.90	76.47	709.87
3.62000	-3627.97	323.83	18.14	-3709.68	336.03	27.32	-3663.37	416.16	43.53	-3668.73	388.87	84.30	-3478.10	40.23	24.89	-3606.91	34.04	28.27	-1769.18	53.29	194.90	-1764.76	55.38	244.94	-3751.38	282.41	1110.36	0.00	0.00	0.00	-3790.05	250.91	1463.82	-3903.30	166.53	1442.01	-4141.76	207.16	1486.56	-3860.21	330.00	1479.89	713.47	-271.85	78.91	1314.57	-265.75	76.72	708.68
3.63000	-3627.97	323.83	18.14	-3709.68	336.03	27.32	-3695.57	422.87	38.13	-3684.12	394.26	82.03	-3478.10	40.23	24.89	-3606.91	34.04	28.27	-1769.18	53.29	194.90	-1764.76	55.38	244.94	-3751.38	282.41	1110.36	0.00	0.00	0.00	-3790.05	250.91	1463.82	-3881.36	169.00	1441.92	-4143.29	207.26	1486.90	-3926.00	333.83	1481.53	713.74	-271.91	79.09	1314.58	-265.49	76.93	708.47
3.64000	-3627.97	323.83	18.14	-3709.68	336.03	27.32	-3697.27	428.31	37.10	-3660.53	399.38	85.71	-3478.10	40.23	24.89	-3606.91	34.04	28.27	-1769.18	53.29	194.90	-1764.76	55.38	244.94	-3751.38	282.41	1110.36	0.00	0.00	0.00	-3790.05	250.91	1463.82	-3903.06	170.96	1442.73	-4144.77	207.36	1487.23	-3933.47	336.59	1481.81	713.87	-271.84	79.16	1314.61	-265.85	76.80	708.46
3.65000	-3627.97	323.83	18.14	-3709.68	336.03	27.32	-3708.74	433.13	34.48	-3653.36	402.40	84.13	-3478.10	40.23	24.89	-3606.91	34.04	28.27	-1769.18	53.29	194.90	-1764.76	55.38	244.94	-3751.38	282.41	1110.36	0.00	0.00	0.00	-3790.05	250.91	1463.82	-3893.13	173.25	1442.71	-4146.19	207.47	1487.57	-3922.35	336.69	1482.86	713.86	-271.48	79.15	1313.96	-265.52	76.54	708.86
3.66000	-3627.97	323.83	18.14	-3709.68	336.03	27.32	-3711.48	437.51	34.73	-3693.98	406.16	79.43	-3478.10	40.23	24.89	-3606.91	34.04	28.27	-1769.18	53.29	194.90	-1764.76	55.38	244.94	-3751.38	282.41	1110.36	0.00	0.00	0.00	-3790.05	250.91	1463.82	-3886.57	174.84	1443.73	-4147.57	207.58	1487.91	-3928.09	338.85	1481.29	713.86	-271.33	79.16	1313.44	-265.91	76.25	708.35
3.67000	-3627.97	323.83	18.14	-3709.68	336.03	27.32	-3776.45	443.97	24.37	-3664.08	411.73	83.28	-3478.10	40.23	24.89	-3606.91	34.04	28.27	-1769.18	53.29	194.90	-1764.76	55.38	244.94	-3751.38	282.41	1110.36	0.00	0.00	0.00	-3790.05	250.91	1463.82	-3865.62	176.82	1443.36	-4148.90	207.69	1488.25	-3912.22	341.75	1481.93	713.91	-271.65	79.24	1314.40	-266.12	76.50	708.34
3.68000	-3627.97	323.83	18.14	-3709.68	336.03	27.32	-3717.10	442.79	31.74	-3690.60	417.40	77.79	-3478.10	40.23	24.89	-3606.91	34.04	28.27	-1769.18	53.29	194.90	-1764.76	55.38	244.94	-3751.38	282.41	1110.36	0.00	0.00	0.00	-3790.05	250.91	1463.82	-3864.02	179.73	1443.68	-4150.17	207.81	1488.59	-3952.04	344.21	1482.92	713.10	-271.62	79.03	1314.39	-265.78	76.53	707.83
3.69000	-3627.97	323.83	18.14	-3709.68	336.03	27.32	-3760.52	450.76	25.38	-3697.67	420.98	77.12	-3478.10	40.23	24.89	-3606.91	34.04	28.27	-1769.18	53.29	194.90	-1764.76	55.38	244.94	-3751.38	282.41	1110.36	0.00	0.00	0.00	-3790.05	250.91	1463.82	-3880.12	181.65	1443.65	-4151.40	207.94	1488.93	-3912.17	344.32	1480.82	714.28	-271.40	79.47	1314.54	-265.70	76.75	709.51
3.70000	-3627.97	323.83	18.14	-3709.68	336.03	27.32	-3774.01	454.91	24.29	-3735.93	425.05	70.04	-3478.10	40.23	24.89	-3606.91	34.04	28.27	-1769.18	53.29	194.90	-1764.76	55.38	244.94	-3751.38	282.41	1110.36	0.00	0.00	0.00	-3790.05	250.91	1463.82	-3884.32	184.27	1444.54	-4152.57	208.06	1489.27	-3926.53	346.67	1480.74	713.62	-271.70	79.09	1313.90	-265.82	76.51	708.87
3.71000	-3627.97	323.83	18.14	-3709.68	336.03	27.32	-3778.86	457.19	22.01	-3730.65	428.83	70.32	-3478.10	40.23	24.89	-3606.91	34.04	28.27	-1769.18	53.29	194.90	-1764.76	55.38	244.94	-3751.38	282.41	1110.36	0.00	0.00	0.00	-3790.05	250.91	1463.82	-3871.08	185.94	1444.17	-4153.69	208.20	1489.61	-3980.15	350.99	1481.62	713.28	-271.64	79.17	1313.98	-265.85	76.61	708.49
3.72000	-3627.97	323.83	18.14	-3709.68	336.03	27.32	-3799.05	461.71	16.81	-3696.34	430.95	73.34	-3478.10	40.23	24.89	-3606.91	34.04	28.27	-1769.18	53.29	194.90	-1764.76	55.38	244.94	-3751.38	282.41	1110.36	0.00	0.00	0.00	-3790.05	250.91	1463.82	-3871.42	188.21	1444.71	-4154.76	208.33	1489.96	-3930.85	349.91	1482.21	713.21	-271.88	79.07	1313.81	-265.84	76.63	707.35
3.73000	-3627.97	323.83	18.14	-3709.68	336.03	27.32	-3743.23	461.75	25.70	-3761.65	436.69	64.51	-3478.10	40.23	24.89	-3606.91	34.04	28.27	-1769.18	53.29	194.90	-1764.76	55.38	244.94	-3751.38	282.41	1110.36	0.00	0.00	0.00	-3790.05	250.91	1463.82	-3863.02	190.20	1444.84	-4155.79	208.47	1490.30	-3954.00	351.78	1483.29	713.73	-271.75	79.27	1314.69	-266.01	76.75	707.81
3.74000	-3627.97	323.83	18.14	-3709.68	336.03	27.32	-3829.39	467.66	13.31	-3767.51	442.31	62.19	-3478.10	40.23	24.89	-3606.91	34.04	28.27	-1769.18	53.29	194.90	-1764.76	55.38	244.94	-3751.38	282.41	1110.36	0.00	0.00	0.00	-3790.05	250.91	1463.82	-3854.16	192.16	1444.94	-4156.76	208.61	1490.64	-3902.87	351.34	1480.44	713.68	-271.61	79.26	1314.31	-265.95	76.72	708.47
3.75000	-3627.97	323.83	18.14	-3709.68	336.03	27.32	-3786.92	468.21	18.92	-3746.40	443.36	65.87	-3478.10	40.23	24.89	-3606.91	34.04	28.27	-1769.18	53.29	194.90	-1764.76	55.38	244.94	-3751.38	282.41	1110.36	0.00	0.00	0.00	-3790.05	250.91	1463.82	-3858.95	193.38	1444.80	-4157.68	208.76	1490.99	-3896.42	352.77	1480.14	713.77	-271.96	79.02	1313.97	-265.38	76.64	707.85
3.76000	-3627.97	323.83	18.14	-3709.68	336.03	27.32	-3784.15	473.06	19.16	-3766.12	446.94	62.55	-3478.10	40.23	24.89	-3606.91	34.04	28.27	-1769.18	53.29	194.90	-1764.76	55.38	244.94	-3751.38	282.41	1110.36	0.00	0.00	0.00	-3790.05	250.91	1463.82	-3869.27	195.62	1445.64	-4158.55	208.91	1491.34	-3890.03	354.19	1479.83	713.40	-271.78	78.97	1314.31	-265.65	76.63	709.12
3.77000	-3627.97	323.83	18.14	-3709.68	336.03	27.32	-3788.03	473.64	18.49	-3830.58	452.74	53.45	-3478.10	40.23	24.89	-3606.91	34.04	28.27	-1769.18	53.29	194.90	-1764.76	55.38	244.94	-3751.38	282.41	1110.36	0.00	0.00	0.00	-3790.05	250.91	1463.82	-3842.60	197.88	1445.07	-4159.37	209.07	1491.68	-3883.67	355.60	1479.52	713.20	-271.77	78.92	1313.97	-265.97	76.44	708.33
3.78000	-3627.97	323.83	18.14	-3709.68	336.03	27.32	-3772.72	477.97	20.81	-3826.39	454.63	52.03	-3478.10	40.23	24.89	-3606.91	34.04	28.27	-1769.18	53.29	194.90	-1764.76	55.38	244.94	-3751.38	282.41	1110.36	0.00	0.00	0.00	-3790.05	250.91	1463.82	-3853.31	200.27	1445.61	-4160.14	209.22	1492.03	-3877.36	357.00	1479.20	713.28	-271.82	78.92	1314.27	-266.12	76.77	708.48
3.79000	-3627.97	323.83	18.14	-3709.68	336.03	27.32	-3772.09	481.30	20.72	-3749.12	455.31	62.48	-3478.10	40.23	24.89	-3606.91	34.04	28.27	-1769.18	53.29	194.90	-1764.76	55.38	244.94	-3751.38	282.41	1110.36	0.00	0.00	0.00	-3790.05	250.91	1463.82	-3854.00	202.32	1445.52	-4160.87	209.38	1492.38	-3871.09	358.39	1478.88	712.63	-271.97	78.75	1313.30	-265.86	76.48	708.77
3.80000	-3627.97	323.83	18.14	-3709.68	336.03	27.32	-3771.58	484.59	20.76	-3848.61	462.13	47.49	-3478.10	40.23	24.89	-3606.91	34.04	28.27	-1769.18	53.29	194.90	-1764.76	55.38	244.94	-3751.38	282.41	1110.36	0.00	0.00	0.00	-3790.05	250.91	1463.82	-3855.36	206.46	1446.07	-4161.54	209.55	1492.73	-3864.87	359.76	1478.56	713.22	-272.02	78.73	1313.75	-265.90	76.49	709.16
3.81000	-3627.97	323.83	18.14	-3709.68	336.03	27.32	-3771.17	487.82	20.93	-3792.24	460.62	55.64	-3478.10	40.23	24.89	-3606.91	34.04	28.27	-1769.18	53.29	194.90	-1764.76	55.38	244.94	-3751.38	282.41	1110.36	0.00	0.00	0.00	-3790.05	250.91	1463.82	-3844.77	208.43	1445.68	-4162.16	209.72	1493.08	-3858.69	361.13	1478.23	713.19	-271.69	78.96	1314.05	-266.02	76.60	708.87
3.82000	-3627.97	323.83	18.14	-3709.68	336.03	27.32	-3770.87	491.00	21.22	-3805.35	466.77	51.09	-3478.10	40.23	24.89	-3606.91	34.04	28.27	-1769.18	53.29	194.90	-1764.76	55.38	244.94	-3751.38	282.41	1110.36	0.00	0.00	0.00	-3790.05	250.91	1463.82	-3847.23	210.69	1446.60	-4162.73	209.89	1493.43	-3852.54	362.49	1477.90	713.21	-271.68	79.02	1314.76	-265.84	76.77	708.32
3.83000	-3627.97	323.83	18.14	-3709.68	336.03	27.32	-3770.67	494.13	21.64	-3881.32	472.56	43.35	-3478.10	40.23	24.89	-3606.91	34.04	28.27	-1769.18	53.29	194.90	-1764.76	55.38	244.94	-3751.38	282.41	1110.36	0.00	0.00	0.00	-3790.05	250.91	1463.82	-3860.82	213.01	1447.00	-4163.25	210.06	1493.78	-3846.45	363.84	1477.56	714.05	-271.87	79.21	1314.84	-265.58	76.68	708.89
3.84000	-3627.97	323.83	18.14	-3709.68	336.03	27.32	-3770.58	497.20	22.19	-3861.68	476.13	46.54	-3478.10	40.23	24.89	-3606.91	34.04	28.27	-1769.18	53.29	194.90	-1764.76	55.38	244.94	-3751.38	282.41	1110.36	0.00	0.00	0.00	-3790.05	250.91	1463.82	-3859.73	215.58	1446.87	-4163.73	210.24	1494.13	-3840.39	365.18	1477.23	714.25	-271.62	79.18	1314.01	-266.02	76.37	709.29
3.85000	-3627.97	323.83	18.14	-3709.68	336.03	27.32	-3770.59	500.23	22.86	-3885.50	477.84	41.22	-3478.10	40.23	24.89	-3606.91	34.04	28.27	-1769.18	53.29	194.90	-1764.76	55.38	244.94	-3751.38	282.41	1110.36	0.00	0.00	0.00	-3790.05	250.91	1463.82	-3825.02	217.70	1446.41	-4164.15	210.42	1494.48	-3834.37	366.50	1476.88	713.85	-271.60	79.23	1313.88	-266.04	76.54	709.00
3.86000	-3627.97	323.83	18.14	-3709.68	336.03	27.32	-3770.71	503.21	23.65	-3802.65	475.06	52.81	-3478.10	40.23	24.89	-3606.91	34.04	28.27	-1769.18	53.29	194.90	-1764.76	55.38	244.94	-3751.38	282.41	1110.36	0.00	0.00	0.00	-3790.05	250.91	1463.82	-3830.22	220.91	1446.66	-4164.52	210.61	1494.83	-3828.39	367.82	1476.54	714.55	-271.47	79.51	1314.69	-265.69	76.83	708.18
3.87000	-3627.97	323.83	18.14	-3709.68	336.03	27.32	-3770.93	506.14	24.57	-3883.66	478.55	39.86	-3478.10	40.23	24.89	-3606.91	34.04	28.27	-1769.18	53.29	194.90	-1764.76	55.38	244.94	-3751.38	282.41	1110.36	0.00	0.00	0.00	-3790.05	250.91	1463.82	-3834.67	223.81	1447.27	-4164.85	210.80	1495.18	-3822.46	369.13	1476.19	713.88	-271.43	79.32	1314.08	-265.47	76.76	708.53
3.88000	-3627.97	323.83	18.14	-3709.68	336.03	27.32	-3771.25	509.01	25.60	-3851.78	480.06	43.19	-3478.10	40.23	24.89	-3606.91	34.04	28.27	-1769.18	53.29	194.90	-1764.76	55.38	244.94	-3751.38	282.41	1110.36	0.00	0.00	0.00	-3790.05	250.91	1463.82	-3834.18	225.98	1447.52	-4165.12	210.99	1495.54	-3816.56	370.43	1475.83	712.87	-272.06	78.89	1314.19	-265.81	76.58	709.21
3.89000	-3627.97	323.83	18.14	-3709.68	336.03	27.32	-3771.67	511.84	26.76	-3885.04	480.19	35.53	-3478.10	40.23	24.89	-3606.91	34.04	28.27	-1769.18	53.29	194.90	-1764.76	55.38	244.94	-3751.38	282.41	1110.36	0.00	0.00	0.00	-3790.05	250.91	1463.82	-3827.59	228.03	1446.98	-4165.35	211.18	1495.89	-3810.70	371.72	1475.48	713.43	-271.84	78.96	1314.00	-265.73	76.46	708.47
3.90000	-3627.97	323.83	18.14	-3709.68	336.03	27.32	-3772.19	514.62	28.04	-3875.31	479.47	36.73	-3478.10	40.23	24.89	-3606.91	34.04	28.27	-1769.18	53.29	194.90	-1764.76	55.38	244.94	-3751.38	282.41	1110.36	0.00	0.00	0.00	-3790.05	250.91	1463.82	-3823.70	231.25	1446.47	-4165.52	211.38	1496.24	-3804.89	373.00	1475.12	713.86	-271.56	79.19	1313.70	-265.24	76.74	709.29
3.91000	-3627.97	323.83	18.14	-3709.68	336.03	27.32	-3772.80	517.35	29.43	-3890.68	478.30	33.36	-3478.10	40.23	24.89	-3606.91	34.04	28.27	-1769.18	53.29	194.90	-1764.76	55.38	244.94	-3751.38	282.41	1110.36	0.00	0.00	0.00	-3790.05	250.91	1463.82	-3821.14	233.35	1445.74	-4165.65	211.58	1496.60	-3799.11	374.26	1474.75	713.91	-271.57	79.21	1314.54	-265.39	76.84	708.89
3.92000	-3627.97	323.83	18.14	-3709.68	336.03	27.32	-3773.51	520.03	30.94	-3875.47	477.62	35.38	-3478.10	40.23	24.89	-3606.91	34.04	28.27	-1769.18	53.29	194.90	-1764.76	55.38	244.94	-3751.38	282.41	1110.36	0.00	0.00	0.00	-3790.05	250.91	1463.82	-3802.58	236.31	1446.44	-4165.73	211.78	1496.95	-3793.37	375.52	1474.38	713.21	-271.63	79.07	1314.48	-265.60	76.64	708.69
3.93000	-3627.97	323.83	18.14	-3709.68	336.03	27.32	-3774.32	522.66	32.57	-3790.39	476.57	48.29	-3478.10	40.23	24.89	-3606.91	34.04	28.27	-1769.18	53.29	194.90	-1764.76	55.38	244.94	-3751.38	282.41	1110.36	0.00	0.00	0.00	-3790.05	250.91	1463.82	-3809.27	238.85	1447.06	-4165.76	211.98	1497.31	-3787.66	376.77	1474.01	713.31	-271.54	79.07	1314.43	-265.89	76.57	707.03
3.94000	-3627.97	323.83	18.14	-3709.68	336.03	27.32	-3775.22	525.24	34.32	-3852.45	479.34	38.72	-3478.10	40.23	24.89	-3606.91	34.04	28.27	-1769.18	53.29	194.90	-1764.76	55.38	244.94	-3751.38	282.41	1110.36	0.00	0.00	0.00	-3790.05	250.91	1463.82	-3817.90	242.19	1447.10	-4165.74	212.19	1497.66	-3782.00	378.01	1473.64	713.55	-271.77	79.10	1313.78	-265.86	76.42	708.57
3.95000	-3627.97	323.83	18.14	-3709.68	336.03	27.32	-3776.22	527.78	36.18	-3820.25	479.02	42.69	-3478.10	40.23	24.89	-3606.91	34.04	28.27	-1769.18	53.29	194.90	-1764.76	55.38	244.94	-3751.38	282.41	1110.36	0.00	0.00	0.00	-3790.05	250.91	1463.82	-3808.67	246.40	1446.43	-4165.67	212.40	1498.02	-3776.37	379.24	1473.26	713.81	-271.74	79.14	1314.05	-265.95	76.52	708.35
3.96000	-3627.97	323.83	18.14	-3709.68	336.03	27.32	-3777.31	530.26	38.15	-3812.83	476.61	41.24	-3478.10	40.23	24.89	-3606.91	34.04	28.27	-1769.18	53.29	194.90	-1764.76	55.38	244.94	-3751.38	282.41	1110.36	0.00	0.00	0.00	-3790.05	250.91	1463.82	-3795.30	249.19	1446.18	-4165.55	212.62	1498.37	-3770.78	380.45	1472.88	713.92	-271.96	79.04	1314.65	-265.97	76.74	708.64
3.97000	-3627.97	323.83	18.14	-3709.68	336.03	27.32	-3778.49	532.70	40.23	-3876.89	477.61	31.49	-3478.10	40.23	24.89	-3606.91	34.04	28.27	-1769.18	53.29	194.90	-1764.76	55.38	244.94	-3751.38	282.41	1110.36	0.00	0.00	0.00	-3790.05	250.91	1463.82	-3804.41	252.65	1446.73	-4165.38	212.83	1498.73	-3765.23	381.66	1472.50	713.20	-271.76	78.93	1314.45	-265.70	76.72	708.92
3.98000	-3627.97	323.83	18.14	-3709.68	336.03	27.32	-3779.76	535.10	42.43	-3823.95	480.52	41.07	-3478.10	40.23	24.89	-3606.91	34.04	28.27	-1769.18	53.29	194.90	-1764.76	55.38	244.94	-3751.38	282.41	1110.36	0.00	0.00	0.00	-3790.05	250.91	1463.82	-3798.62	255.00	1446.98	-4165.17	213.05	1499.08	-3759.71	382.86	1472.11	713.50	-271.56	79.04	1314.26	-265.71	76.52	708.76
3.99000	-3627.97	323.83	18.14	-3709.68	336.03	27.32	-3781.12	537.44	44.74	-3843.45	482.21	35.98	-3478.10	40.23	24.89	-3606.91	34.04	28.27	-1769.18	53.29	194.90	-1764.76	55.38	244.94	-3751.38	282.41	1110.36	0.00	0.00	0.00	-3790.05	250.91	1463.82	-3809.05	258.68	1447.05	-4164.90	213.27	1499.44	-3754.23	384.05	1471.72	713.32	-271.85	79.03	1314.18	-265.70	76.59	708.42
4.00000	-3627.97	323.83	18.14	-3709.68	336.03	27.32	-3782.57	539.74	47.16	-3867.22	479.87	32.57	-3478.10	40.23	24.89	-3606.91	34.04	28.27	-1769.18	53.29	194.90	-1764.76	55.38	244.94	-3751.38	282.41	1110.36	0.00	0.00	0.00	-3790.05	250.91	1463.82	-3796.63	261.60	1446.14	-4164.59	213.50	1499.80	-3748.79	385.23	1471.33	713.69	-271.55	79.25	1314.29	-266.13	76.48	707.74
4.01000	-3627.97	323.83	18.14	-3709.68	336.03	27.32	-3784.11	541.99	49.69	-3854.27	478.95	33.93	-3478.10	40.23	24.89	-3606.91	34.04	28.27	-1769.18	53.29	194.90	-1764.76	55.38	244.94	-3751.38	282.41	1110.36	0.00	0.00	0.00	-3790.05	250.91	1463.82	-3797.18	265.43	1447.05	-4164.23	213.72	1500.15	-3743.38	386.39	1470.93	713.55	-271.40	79.37	1314.46	-265.66	76.70	708.14
4.02000	-3627.97	323.83	18.14	-3709.68	336.03	27.32	-3785.73	544.19	52.32	-3864.52	481.18	30.85	-3478.10	40.23	24.89	-3606.91	34.04	28.27	-1769.18	53.29	194.90	-1764.76	55.38	244.94	-3751.38	282.41	1110.36	0.00	0.00	0.00	-3790.05	250.91	1463.82	-3804.53	268.58	1447.06	-4163.82	213.95	1500.51	-3738.00	387.55	1470.54	714.21	-271.67	79.19	1314.21	-265.55	76.63	708.89
4.03000	-3627.97	323.83	18.14	-3709.68	336.03	27.32	-3787.44	546.35	55.06	-3842.83	478.25	35.83	-3478.10	40.23	24.89	-3606.91	34.04	28.27	-1769.18	53.29	194.90	-1764.76	55.38	244.94	-3751.38	282.41	1110.36	0.00	0.00	0.00	-3790.05	250.91	1463.82	-3789.28	270.73	1447.17	-4163.36	214.18	1500.86	-3732.67	388.70	1470.13	713.33	-271.90	79.03	1314.09	-265.57	76.60	708.06
4.04000	-3627.97	323.83	18.14	-3709.68	336.03	27.32	-3789.23	548.46	57.91	-3820.79	477.43	39.18	-3478.10	40.23	24.89	-3606.91	34.04	28.27	-1769.18	53.29	194.90	-1764.76	55.38	244.94	-3751.38	282.41	1110.36	0.00	0.00	0.00	-3790.05	250.91	1463.82	-3779.58	273.50	1447.46	-4162.86	214.42	1501.22	-3727.36	389.84	1469.73	713.21	-271.92	78.98	1313.98	-266.00	76.44	707.96
4.05000	-3627.97	323.83	18.14	-3709.68	336.03	27.32	-3791.11	550.53	60.86	-3802.49	479.37	42.01	-3478.10	40.23	24.89	-3606.91	34.04	28.27	-1769.18	53.29	194.90	-1764.76	55.38	244.94	-3751.38	282.41	1110.36	0.00	0.00	0.00	-3790.05	250.91	1463.82	-3806.44	278.08	1448.76	-4162.30	214.65	1501.58	-3722.09	390.97	1469.32	713.38	-271.85	79.09	1313.89	-265.79	76.54	708.67
4.06000	-3627.97	323.83	18.14	-3709.68	336.03	27.32	-3793.07	552.55	63.92	-3860.03	481.01	33.41	-3478.10	40.23	24.89	-3606.91	34.04	28.27	-1769.18	53.29	194.90	-1764.76	55.38	244.94	-3751.38	282.41	1110.36	0.00	0.00	0.00	-3790.05	250.91	1463.82	-3789.97	281.47	1447.84	-4161.70	214.89	1501.93	-3716.85	392.08	1468.91	713.93	-271.56	79.34	1314.25	-265.62	76.76	708.44
4.07000	-3627.97	323.83	18.14	-3709.68	336.03	27.32	-3795.11	554.53	67.08	-3856.56	482.70	35.93	-3478.10	40.23	24.89	-3606.91	34.04	28.27	-1769.18	53.29	194.90	-1764.76	55.38	244.94	-3751.38	282.41	1110.36	0.00	0.00	0.00	-3790.05	250.91	1463.82	-3773.49	284.59	1448.02	-4161.05	215.13	1502.29	-3711.65	393.19	1468.50	713.96	-271.49	79.29	1314.75	-265.72	76.67	709.47
4.08000	-3627.97	323.83	18.14	-3709.68	336.03	27.32	-3797.23	556.46	70.35	-3877.47	484.76	32.86	-3478.10	40.23	24.89	-3606.91	34.04	28.27	-1769.18	53.29	194.90	-1764.76	55.38	244.94	-3751.38	282.41	1110.36	0.00	0.00	0.00	-3790.05	250.91	1463.82	-3768.45	287.43	1447.64	-4160.35	215.37	1502.65	-3706.48	394.29	1468.09	714.18	-271.54	79.45	1314.28	-265.77	76.59	708.75
4.09000	-3627.97	323.83	18.14	-3709.68	336.03	27.32	-3799.43	558.35	73.71	-3821.24	481.89	37.10	-3478.10	40.23	24.89	-3606.91	34.04	28.27	-1769.18	53.29	194.90	-1764.76	55.38	244.94	-3751.38	282.41	1110.36	0.00	0.00	0.00	-3790.05	250.91	1463.82	-3771.23	290.60	1447.92	-4159.61	215.62	1503.00	-3701.34	395.38	1467.67	713.78	-271.73	79.05	1313.72	-266.05	76.45	708.07
4.10000	-3627.97	323.83	18.14	-3709.68	336.03	27.32	-3801.71	560.19	77.18	-3853.00	481.97	34.37	-3478.10	40.23	24.89	-3606.91	34.04	28.27	-1769.18	53.29	194.90	-1764.76	55.38	244.94	-3751.38	282.41	1110.36	0.00	0.00	0.00	-3790.05	250.91	1463.82	-3765.78	294.07	1448.28	-4158.82	215.86	1503.36	-3696.23	396.46	1467.25	713.78	-271.89	79.07	1313.87	-265.78	76.59	709.01
4.11000	-3627.97	323.83	18.14	-3709.68	336.03	27.32	-3804.06	561.98	80.74	-3813.00	480.44	39.86	-3478.10	40.23	24.89	-3606.91	34.04	28.27	-1769.18	53.29	194.90	-1764.76	55.38	244.94	-3751.38	282.41	1110.36	0.00	0.00	0.00	-3790.05	250.91	1463.82	-3758.60	298.03	1449.64	-4157.97	216.11	1503.71	-3691.16	397.53	1466.82	712.62	-271.70	78.84	1314.14	-265.86	76.57	708.93
4.12000	-3627.97	323.83	18.14	-3709.68	336.03	27.32	-3806.49	563.74	84.40	-3850.79	480.61	33.80	-3478.10	40.23	24.89	-3606.91	34.04	28.27	-1769.18	53.29	194.90	-1764.76	55.38	244.94	-3751.38	282.41	1110.36	0.00	0.00	0.00	-3790.05	250.91	1463.82	-3753.80	301.27	1448.63	-4157.08	216.36	1504.07	-3686.12	398.58	1466.40	713.91	-272.01	79.13	1314.49	-265.99	76.56	708.88
4.13000	-3627.97	323.83	18.14	-3709.68	336.03	27.32	-3809.00	565.45	88.16	-3848.51	484.18	34.27	-3478.10	40.23	24.89	-3606.91	34.04	28.27	-1769.18	53.29	194.90	-1764.76	55.38	244.94	-3751.38	282.41	1110.36	0.00	0.00	0.00	-3790.05	250.91	1463.82	-3750.62	303.75	1448.51	-4156.15	216.62	1504.43	-3681.11	399.63	1465.97	713.89	-271.84	79.23	1314.31	-265.76	76.72	707.65
4.14000	-3627.97	323.83	18.14	-3709.68	336.03	27.32	-3811.58	567.11	92.02	-3863.62	484.18	30.94	-3478.10	40.23	24.89	-3606.91	34.04	28.27	-1769.18	53.29	194.90	-1764.76	55.38	244.94	-3751.38	282.41	1110.36	0.00	0.00	0.00	-3790.05	250.91	1463.82	-3747.93	305.92	1449.04	-4155.16	216.87	1504.78	-3676.13	400.67	1465.54	712.78	-271.93	78.79	1314.07	-265.57	76.70	708.17
4.15000	-3627.97	323.83	18.14	-3709.68	336.03	27.32	-3814.23	568.73	95.97	-3873.85	483.14	31.77	-3478.10	40.23	24.89	-3606.91	34.04	28.27	-1769.18	53.29	194.90	-1764.76	55.38	244.94	-3751.38	282.41	1110.36	0.00	0.00	0.00	-3790.05	250.91	1463.82	-3751.15	309.00	1450.43	-4154.13	217.12	1505.14	-3671.18	401.70	1465.11	713.92	-271.79	78.96	1314.45	-266.03	76.64	707.97
4.16000	-3627.97	323.83	18.14	-3709.68	336.03	27.32	-3816.96	570.31	100.02	-3878.53	485.60	29.72	-3478.10	40.23	24.89	-3606.91	34.04	28.27	-1769.18	53.29	194.90	-1764.76	55.38	244.94	-3751.38	282.41	1110.36	0.00	0.00	0.00	-3790.05	250.91	1463.82	-3729.86	312.01	1449.58	-4153.05	217.38	1505.49	-3666.26	402.72	1464.67	713.44	-271.85	79.06	1314.56	-266.11	76.50	707.99
4.17000	-3627.97	323.83	18.14	-3709.68	336.03	27.32	-3819.76	571.85	104.16	-3819.31	482.63	36.61	-3478.10	40.23	24.89	-3606.91	34.04	28.27	-1769.18	53.29	194.90	-1764.76	55.38	244.94	-3751.38	282.41	1110.36	0.00	0.00	0.00	-3790.05	250.91	1463.82	-3758.80	315.07	1449.98	-4151.93	217.64	1505.85	-3661.37	403.73	1464.23	714.26	-271.61	79.44	1314.13	-265.69	76.56	708.75
4.18000	-3627.97	323.83	18.14	-3709.68	336.03	27.32	-3822.62	573.34	108.40	-3829.51	485.67	34.59	-3478.10	40.23	24.89	-3606.91	34.04	28.27	-1769.18	53.29	194.90	-1764.76	55.38	244.94	-3751.38	282.41	1110.36	0.00	0.00	0.00	-3790.05	250.91	1463.82	-3753.07	317.35	1450.33	-4150.75	217.90	1506.20	-3656.51	404.73	1463.79	713.92	-271.87	79.10	1314.51	-265.72	76.84	706.41
4.19000	-3627.97	323.83	18.14	-3709.68	336.03	27.32	-3825.56	574.79	112.72	-3868.31	484.49	31.31	-3478.10	40.23	24.89	-3606.91	34.04	28.27	-1769.18	53.29	194.90	-1764.76	55.38	244.94	-3751.38	282.41	1110.36	0.00	0.00	0.00	-3790.05	250.91	1463.82	-3732.35	319.68	1450.47	-4149.53	218.16	1506.56	-3651.68	405.71	1463.35	714.38	-271.67	79.27	1314.71	-265.98	76.59	708.10
4.20000	-3627.97	323.83	18.14	-3709.68	336.03	27.32	-3828.56	576.20	117.14	-3838.36	482.94	32.45	-3478.10	40.23	24.89	-3606.91	34.04	28.27	-1769.18	53.29	194.90	-1764.76	55.38	244.94	-3751.38	282.41	1110.36	0.00	0.00	0.00	-3790.05	250.91	1463.82	-3728.09	323.05	1450.23	-4148.26	218.43	1506.91	-3646.88	406.69	1462.91	713.55	-271.67	79.08	1314.18	-265.87	76.50	708.90
4.21000	-3627.97	323.83	18.14	-3709.68	336.03	27.32	-3831.63	577.57	121.65	-3858.00	486.34	31.06	-3478.10	40.23	24.89	-3606.91	34.04	28.27	-1769.18	53.29	194.90	-1764.76	55.38	244.94	-3751.38	282.41	1110.36	0.00	0.00	0.00	-3790.05	250.91	1463.82	-3713.10	325.65	1449.80	-4146.95	218.69	1507.26	-3642.11	407.66	1462.46	713.57	-271.57	79.11	1314.07	-265.55	76.70	709.09
4.22000	-3627.97	323.83	18.14	-3709.68	336.03	27.32	-3834.77	578.90	126.24	-3835.05	483.33	35.13	-3478.10	40.23	24.89	-3606.91	34.04	28.27	-1769.18	53.29	194.90	-1764.76	55.38	244.94	-3751.38	282.41	1110.36	0.00	0.00	0.00	-3790.05	250.91	1463.82	-3732.60	329.65	1450.46	-4145.58	218.96	1507.62	-3637.36	408.62	1462.01	713.97	-271.80	79.04	1314.29	-265.84	76.72	708.81
4.23000	-3627.97	323.83	18.14	-3709.68	336.03	27.32	-3837.97	580.18	130.93	-3856.73	482.61	31.53	-3478.10	40.23	24.89	-3606.91	34.04	28.27	-1769.18	53.29	194.90	-1764.76	55.38	244.94	-3751.38	282.41	1110.36	0.00	0.00	0.00	-3790.05	250.91	1463.82	-3745.48	332.32	1450.84	-4144.18	219.23	1507.97	-3632.65	409.57	1461.56	713.29	-271.48	79.22	1314.67	-265.75	76.74	705.23
4.24000	-3627.97	323.83	18.14	-3709.68	336.03	27.32	-3841.24	581.42	135.70	-3831.64	484.57	33.89	-3478.10	40.23	24.89	-3606.91	34.04	28.27	-1769.18	53.29	194.90	-1764.76	55.38	244.94	-3751.38	282.41	1110.36	0.00	0.00	0.00	-3790.05	250.91	1463.82	-3736.92	333.72	1450.44	-4142.72	219.50	1508.32	-3627.96	410.51	1461.11	713.86	-271.69	79.29	1314.67	-265.56	76.91	707.45
4.25000	-3627.97	323.83	18.14	-3709.68	336.03	27.32	-3844.56	582.63	140.56	-3840.85	483.09	32.01	-3478.10	40.23	24.89	-3606.91	34.04	28.27	-1769.18	53.29	194.90	-1764.76	55.38	244.94	-3751.38	282.41	1110.36	0.00	0.00	0.00	-3790.05	250.91	1463.82	-3708.44	335.42	1449.37	-4141.22	219.77	1508.67	-3623.30	411.44	1460.66	713.12	-271.69	79.07	1314.30	-265.75	76.76	708.53
4.26000	-3627.97	323.83	18.14	-3709.68	336.03	27.32	-3847.95	583.79	145.50	-3837.77	482.81	34.53	-3478.10	40.23	24.89	-3606.91	34.04	28.27	-1769.18	53.29	194.90	-1764.76	55.38	244.94	-3751.38	282.41	1110.36	0.00	0.00	0.00	-3790.05	250.91	1463.82	-3703.70	337.53	1449.29	-4139.67	220.04	1509.02	-3618.66	412.36	1460.20	713.39	-271.64	79.16	1314.34	-265.51	76.82	708.42
4.27000	-3627.97	323.83	18.14	-3709.68	336.03	27.32	-3851.40	584.91	150.53	-3883.15	484.53	27.29	-3478.10	40.23	24.89	-3606.91	34.04	28.27	-1769.18	53.29	194.90	-1764.76	55.38	244.94	-3751.38	282.41	1110.36	0.00	0.00	0.00	-3790.05	250.91	1463.82	-3720.82	339.47	1450.20	-4138.07	220.31	1509.37	-3614.05	413.27	1459.74	714.29	-271.76	79.21	1314.56	-265.40	76.96	708.81
4.28000	-3627.97	323.83	18.14	-3709.68	336.03	27.32	-3854.92	585.99	155.64	-3792.82	481.64	39.74	-3478.10	40.23	24.89	-3606.91	34.04	28.27	-1769.18	53.29	194.90	-1764.76	55.38	244.94	-3751.38	282.41	1110.36	0.00	0.00	0.00	-3790.05	250.91	1463.82	-3715.92	340.44	1450.31	-4136.43	220.58	1509.72	-3609.47	414.17	1459.28	714.14	-271.92	79.22	1314.13	-265.78	76.50	701.86
4.29000	-3627.97	323.83	18.14	-3709.68	336.03	27.32	-3858.48	587.03	160.83	-3855.67	485.09	29.30	-3478.10	40.23	24.89	-3606.91	34.04	28.27	-1769.18	53.29	194.90	-1764.76	55.38	244.94	-3751.38	282.41	1110.36	0.00	0.00	0.00	-3790.05	250.91	1463.82	-3704.71	341.45	1450.07	-4134.74	220.86	1510.07	-3604.92	415.06	1458.82	713.35	-271.73	79.06	1314.47	-266.12	76.57	705.72
4.30000	-3627.97	323.83	18.14	-3709.68	336.03	27.32	-3862.11	588.03	166.10	-3830.50	481.92	33.57	-3478.10	40.23	24.89	-3606.91	34.04	28.27	-1769.18	53.29	194.90	-1764.76	55.38	244.94	-3751.38	282.41	1110.36	0.00	0.00	0.00	-3790.05	250.91	1463.82	-3708.27	343.87	1450.30	-4133.00	221.14	1510.42	-3600.38	415.94	1458.36	713.49	-271.95	79.12	1314.40	-266.01	76.59	709.03
4.31000	-3627.97	323.83	18.14	-3709.68	336.03	27.32	-3865.79	588.99	171.46	-3862.08	486.13	29.14	-3478.10	40.23	24.89	-3606.91	34.04	28.27	-1769.18	53.29	194.90	-1764.76	55.38	244.94	-3751.38	282.41	1110.36	0.00	0.00	0.00	-3790.05	250.91	1463.82	-3705.40	345.14	1450.18	-4131.22	221.41	1510.77	-3595.88	416.81	1457.90	713.25	-272.01	79.11	1314.41	-265.88	76.62	708.79
4.32000	-3627.97	323.83	18.14	-3709.68	336.03	27.32	-3869.53	589.92	176.89	-3841.75	482.49	31.90	-3478.10	40.23	24.89	-3606.91	34.04	28.27	-1769.18	53.29	194.90	-1764.76	55.38	244.94	-3751.38	282.41	1110.36	0.00	0.00	0.00	-3790.05	250.91	1463.82	-3697.46	347.13	1450.19	-4129.39	221.69	1511.12	-3591.40	417.67	1457.43	713.28	-271.76	79.01	1314.58	-265.68	76.62	708.42
4.33000	-3627.97	323.83	18.14	-3709.68	336.03	27.32	-3873.33	590.80	182.40	-3803.25	481.72	38.84	-3478.10	40.23	24.89	-3606.91	34.04	28.27	-1769.18	53.29	194.90	-1764.76	55.38	244.94	-3751.35	282.41	1110.36	0.00	0.00	0.00	-3790.05	250.91	1463.82	-3695.91	349.20	1450.18	-4127.52	221.97	1511.47	-3586.94	418.52	1456.96	712.92	-271.75	78.98	1314.67	-265.55	76.83	711.26
4.34000	-3627.97	323.83	18.14	-3709.68	336.03	27.32	-3877.17	591.64	187.99	-3779.54	480.57	41.31	-3478.10	40.23	24.89	-3606.91	34.04	28.27	-1769.18	53.29	194.90	-1764.76	55.38	244.94	-3725.16	283.23	1110.48	0.00	0.00	0.00	-3790.05	250.91	1463.82	-3698.71	349.61	1450.41	-4125.60	222.25	1511.81	-3582.51	419.36	1456.49	713.34	-271.60	79.13	1314.65	-265.72	76.74	710.20
4.35000	-3627.97	323.83	18.14	-3709.68	336.03	27.32	-3881.07	592.45	193.66	-3839.78	482.41	33.01	-3478.10	40.23	24.89	-3606.91	34.04	28.27	-1769.18	53.29	194.90	-1764.76	55.38	244.94	-3726.19	285.91	1110.84	0.00	0.00	0.00	-3790.05	250.91	1463.82	-3698.28	348.91	1450.71	-4123.63	222.53	1512.16	-3578.10	420.19	1456.02	714.01	-271.65	79.33	1314.10	-265.48	76.77	708.50
4.36000	-3627.97	323.83	18.14	-3709.68	336.03	27.32	-3885.02	593.22	199.40	-3831.43	482.83	33.51	-3478.10	40.23	24.89	-3606.91	34.04	28.27	-1769.18	53.29	194.90	-1764.76	55.38	244.94	-3778.37	283.57	1111.45	0.00	0.00	0.00	-3790.05	250.91	1463.82	-3697.83	348.86	1451.00	-4121.61	222.81	1512.51	-3573.72	421.01	1455.55	713.45	-271.86	78.93	1313.72	-265.73	76.59	708.36
4.37000	-3627.97	323.83	18.14	-3709.68	336.03	27.32	-3889.03	593.95	205.22	-3843.04	482.17	31.45	-3478.10	40.23	24.89	-3606.91	34.04	28.27	-1769.18	53.29	194.90	-1764.76	55.38	244.94	-3724.11	282.93	1110.13	0.00	0.00	0.00	-3790.05	250.91	1463.82	-3702.40	350.51	1450.02	-4119.56	223.09	1512.85	-3569.36	421.82	1455.07	713.19	-271.82	78.92	1314.03	-265.81	76.72	708.43
4.38000	-3627.97	323.83	18.14	-3709.68	336.03	27.32	-3893.08	594.64	211.11	-3777.62	480.51	41.32	-3478.10	40.23	24.89	-3606.91	34.04	28.27	-1769.18	53.29	194.90	-1764.76	55.38	244.94	-3742.94	280.76	1109.81	0.00	0.00	0.00	-3790.05	250.91	1463.82	-3703.55	351.22	1450.28	-4117.45	223.37	1513.19	-3565.02	422.62	1454.60	713.62	-272.14	78.98	1314.45	-265.78	76.78	697.59
4.39000	-3627.97	323.83	18.14	-3709.68	336.03	27.32	-3897.18	595.29	217.08	-3866.80	485.70	29.71	-3478.10	40.23	24.89	-3606.91	34.04	28.27	-1769.18	53.29	194.90	-1764.76	55.38	244.94	-3681.37	281.60	1111.10	0.00	0.00	0.00	-3790.05	250.91	1463.82	-3692.46	351.14	1450.86	-4115.30	223.66	1513.54	-3560.70	423.41	1454.12	713.43	-271.67	79.11	1314.50	-265.72	76.86	704.36
4.40000	-3627.97	323.83	18.14	-3709.68	336.03	27.32	-3901.32	595.91	223.11	-3845.81	483.40	31.76	-3478.10	40.23	24.89	-3606.91	34.04	28.27	-1769.18	53.29	194.90	-1764.76	55.38	244.94	-3724.16	280.72	1108.84	0.00	0.00	0.00	-3790.05	250.91	1463.82	-3663.03	350.92	1449.96	-4113.10	223.94	1513.88	-3556.41	424.19	1453.65	714.05	-271.45	79.17	1314.36	-265.74	77.04	708.16
4.41000	-3627.97	323.83	18.14	-3709.68	336.03	27.32	-3905.52	596.49	229.22	-3835.83	484.42	34.18	-3478.10	40.23	24.89	-3606.91	34.04	28.27	-1769.18	53.29	194.90	-1764.76	55.38	244.94	-3718.64	278.69	1110.60	0.00	0.00	0.00	-3790.05	250.91	1463.82	-3681.75	351.46	1451.35	-4110.86	224.23	1514.22	-3552.13	424.96	1453.17	713.81	-271.72	79.18	1314.01	-266.20	76.50	708.32
4.42000	-3627.97	323.83	18.14	-3709.68	336.03	27.32	-3909.76	597.03	235.40	-3791.71	481.06	38.85	-3478.10	40.23	24.89	-3606.91	34.04	28.27	-1769.18	53.29	194.90	-1764.76	55.38	244.94	-3736.43	282.17	1109.69	0.00	0.00	0.00	-3790.05	250.91	1463.82	-3665.39	351.09	1450.70	-4108.57	224.51	1514.56	-3547.88	425.72	1452.69	713.32	-271.78	78.94	1314.25	-265.48	76.88	708.46
4.43000	-3627.97	323.83	18.14	-3709.68	336.03	27.32	-3914.04	597.54	241.64	-3823.78	482.52	33.87	-3478.10	40.23	24.89	-3606.91	34.04	28.27	-1769.18	53.29	194.90	-1764.76	55.38	244.94	-3681.38	280.74	1108.80	0.00	0.00	0.00	-3790.05	250.91	1463.82	-3664.95	350.15	1450.34	-4106.24	224.80	1514.90	-3543.65	426.47	1452.21	713.50	-271.53	79.00	1313.91	-265.77	76.75	710.57
4.44000	-3627.97	323.83	18.14	-3709.68	336.03	27.32	-3918.36	598.01	247.96	-3838.22	483.27	33.69	-3478.10	40.23	24.89	-3606.91	34.04	28.27	-1769.18	53.29	194.90	-1764.76	55.38	244.94	-3720.45	279.51	1111.68	0.00	0.00	0.00	-3790.05	250.91	1463.82	-3668.42	348.92	1450.02	-4103.86	225.08	1515.24	-3539.44	427.21	1451.72	714.21	-271.76	79.22	1314.02	-265.56	76.79	708.96
4.45000	-3627.97	323.83	18.14	-3709.68	336.03	27.32	-3922.73	598.44	254.34	-3857.81	485.66	29.57	-3478.10	40.23	24.89	-3606.91	34.04	28.27	-1769.18	53.29	194.90	-1764.76	55.38	244.94	-3703.34	278.00	1107.96	0.00	0.00	0.00	-3790.05	250.91	1463.82	-3669.89	348.25	1450.25	-4101.44	225.37	1515.58	-3535.25	427.94	1451.24	713.53	-271.84	78.91	1314.48	-265.99	76.64	707.27
4.46000	-3627.97	323.83	18.14	-3709.68	336.03	27.32	-3927.14	598.84	260.79	-3743.70	481.32	47.57	-3478.10	40.23	24.89	-3606.91	34.04	28.27	-1769.18	53.29	194.90	-1764.76	55.38	244.94	-3683.73	277.91	1108.93	0.00	0.00	0.00	-3790.05	250.91	1463.82	-3668.64	348.26	1450.02	-4098.97	225.65	1515.91	-3531.08	428.66	1450.76	712.90	-271.50	79.00	1314.11	-265.75	76.68	707.90
4.47000	-3627.97	323.83	18.14	-3709.68	336.03	27.32	-3931.59	599.21	267.30	-3824.15	480.69	33.81	-3478.10	40.23	24.89	-3606.91	34.04	28.27	-1769.18	53.29	194.90	-1764.76	55.38	244.94	-3727.98	279.12	1108.37	0.00	0.00	0.00	-3790.05	250.91	1463.82	-3670.05	347.77	1450.48	-4096.45	225.94	1516.25	-3526.94	429.38	1450.27	712.73	-271.80	78.80	1314.07	-265.65	76.69	709.17
4.48000	-3627.97	323.83	18.14	-3709.68	336.03	27.32	-3936.08	599.53	273.88	-3865.28	483.94	28.45	-3478.10	40.23	24.89	-3606.91	34.04	28.27	-1769.18	53.29	194.90	-1764.76	55.38	244.94	-3716.79	276.78	1108.24	0.00	0.00	0.00	-3790.05	250.91	1463.82	-3678.67	346.80	1450.46	-4093.89	226.22	1516.58	-3522.81	430.08	1449.78	713.82	-271.95	78.99	1314.15	-265.78	76.64	695.47
4.49000	-3627.97	323.83	18.14	-3709.68	336.03	27.32	-3940.61	599.82	280.52	-3842.38	482.63	31.81	-3478.10	40.23	24.89	-3606.91	34.04	28.27	-1769.18	53.29	194.90	-1764.76	55.38	244.94	-3737.33	276.49	1108.00	0.00	0.00	0.00	-3790.03	250.91	1463.81	-3674.44	345.16	1449.64	-4091.29	226.51	1516.92	-3518.69	430.77	1449.30	713.56	-271.71	79.09	1314.10	-265.83	76.50	702.46
4.50000	-3627.97	323.83	18.14	-3709.68	336.03	27.32	-3945.17	600.08	287.22	-3895.73	489.90	23.85	-3478.10	40.23	24.89	-3606.91	34.04	28.27	-1769.18	53.29	194.90	-1764.76	55.38	244.94	-3733.21	274.49	1106.67	0.00	0.00	0.00	-3765.26	250.15	1460.98	-3654.98	343.96	1448.27	-4088.64	226.80	1517.25	-3514.60	431.45	1448.81	713.38	-271.55	78.96	1314.15	-265.60	76.70	708.45
4.51000	-3627.97	323.83	18.14	-3709.68	336.03	27.32	-3949.77	600.30	293.98	-3817.98	481.06	35.76	-3478.10	40.23	24.89	-3606.91	34.04	28.27	-1769.18	53.29	194.90	-1764.76	55.38	244.94	-3661.53	273.94	1105.72	0.00	0.00	0.00	-3743.47	246.56	1460.57	-3644.07	342.75	1448.50	-4085.94	227.08	1517.58	-3510.53	432.12	1448.32	713.59	-271.67	79.15	1314.60	-265.59	76.86	708.89
4.52000	-3627.97	323.83	18.14	-3709.68	336.03	27.32	-3954.41	600.49	300.81	-3848.73	484.30	31.09	-3478.10	40.23	24.89	-3606.91	34.04	28.27	-1769.18	53.29	194.90	-1764.76	55.38	244.94	-3717.80	271.03	1104.53	0.00	0.00	0.00	-3746.41	243.74	1462.98	-3634.55	341.75	1448.57	-4083.20	227.37	1517.91	-3506.47	432.79	1447.83	713.34	-271.96	79.03	1314.52	-265.80	76.78	708.92
4.53000	-3627.97	323.83	18.14	-3709.68	336.03	27.32	-3959.08	600.65	307.69	-3829.72	485.00	34.33	-3478.10	40.23	24.89	-3606.91	34.04	28.27	-1769.18	53.29	194.90	-1764.76	55.38	244.94	-3660.48	269.28	1106.29	0.00	0.00	0.00	-3731.55	242.31	1462.13	-3628.65	340.65	1447.77	-4080.41	227.65	1518.24	-3502.43	433.44	1447.34	712.85	-271.98	78.72	1314.03	-266.25	76.70	709.61
4.54000	-3627.97	323.83	18.14	-3709.68	336.03	27.32	-3963.78	600.77	314.64	-3861.79	485.25	28.77	-3478.10	40.23	24.89	-3606.91	34.04	28.27	-1769.18	53.29	194.90	-1764.76	55.38	244.94	-3693.68	270.42	1105.40	0.00	0.00	0.00	-3719.15	241.80	1459.75	-3630.90	339.03	1446.81	-4077.58	227.94	1518.57	-3498.41	434.08	1446.85	712.37	-272.10	78.80	1314.42	-265.81	76.66	708.54
4.55000	-3627.97	323.83	18.14	-3709.68	336.03	27.32	-3968.52	600.85	321.64	-3894.34	485.32	21.98	-3478.10	40.23	24.89	-3606.91	34.04	28.27	-1769.18	53.29	194.90	-1764.76	55.38	244.94	-3709.26	269.71	1103.86	0.00	0.00	0.00	-3746.29	240.03	1458.42	-3637.95	337.74	1446.81	-4074.71	228.23	1518.90	-3494.41	434.71	1446.36	713.15	-271.77	78.99	1314.46	-266.16	76.43	708.36
4.56000	-3627.97	323.83	18.14	-3709.68	336.03	27.32	-3973.28	600.90	328.70	-3848.16	483.63	31.79	-3478.10	40.23	24.89	-3606.91	34.04	28.27	-1769.18	53.29	194.90	-1764.76	55.38	244.94	-3649.94	265.77	1104.59	0.00	0.00	0.00	-3685.75	238.02	1459.36	-3626.51	335.06	1446.58	-4071.79	228.51	1519.22	-3490.42	435.34	1445.87	714.10	-271.35	79.28	1314.85	-265.79	76.88	708.32
4.57000	-3627.97	323.83	18.14	-3709.68	336.03	27.32	-3978.08	600.92	335.81	-3834.18	482.35	32.78	-3478.10	40.23	24.89	-3606.91	34.04	28.27	-1769.18	53.29	194.90	-1764.76	55.38	244.94	-3684.29	268.32	1103.50	0.00	0.00	0.00	-3735.89	237.97	1461.28	-3648.79	334.49	1446.50	-4068.83	228.80	1519.55	-3486.45	435.95	1445.38	713.81	-271.53	79.37	1314.26	-265.77	76.62	708.11
4.58000	-3627.97	323.83	18.14	-3709.68	336.03	27.32	-3982.90	600.91	342.98	-3810.97	484.73	37.86	-3478.10	40.23	24.89	-3606.91	34.04	28.27	-1769.18	53.29	194.90	-1764.76	55.38	244.94	-3694.41	264.02	1102.48	0.00	0.00	0.00	-3704.54	236.99	1460.29	-3645.85	333.31	1446.73	-4065.82	229.08	1519.87	-3482.49	436.55	1444.88	713.83	-271.97	79.23	1314.08	-265.94	76.64	710.49
4.59000	-3627.97	323.83	18.14	-3709.68	336.03	27.32	-3987.75	600.86	350.20	-3798.42	482.51	37.47	-3478.10	40.23	24.89	-3606.91	34.04	28.27	-1769.18	53.29	194.90	-1764.76	55.38	244.94	-3675.49	260.64	1104.04	0.00	0.00	0.00	-3665.72	233.34	1457.05	-3634.73	331.58	1446.15	-4062.76	229.37	1520.19	-3478.56	437.14	1444.39	713.24	-272.10	78.83	1314.63	-265.81	76.80	709.24
4.60000	-3627.97	323.83	18.14	-3709.68	336.03	27.32	-3992.63	600.79	357.48	-3852.09	484.35	31.58	-3478.10	40.23	24.89	-3606.91	34.04	28.27	-1769.18	53.29	194.90	-1764.76	55.38	244.94	-3663.88	260.28	1100.84	0.00	0.00	0.00	-3666.64	228.57	1453.94	-3646.29	329.43	1445.22	-4059.67	229.65	1520.51	-3474.63	437.73	1443.90	714.20	-271.73	79.14	1314.41	-265.92	76.66	707.90
4.61000	-3627.97	323.83	18.14	-3709.68	336.03	27.32	-3997.54	600.67	364.80	-3858.29	485.87	28.59	-3478.10	40.23	24.89	-3606.91	34.04	28.27	-1769.18	53.29	194.90	-1764.76	55.38	244.94	-3633.91	257.84	1100.69	0.00	0.00	0.00	-3674.57	225.31	1455.96	-3623.43	327.71	1443.51	-4056.53	229.93	1520.83	-3470.72	438.30	1443.40	712.91	-271.97	78.77	1314.15	-266.01	76.53	708.44
4.62000	-3627.97	323.83	18.14	-3709.68	336.03	27.32	-4002.47	600.53	372.18	-3830.27	481.28	33.93	-3478.10	40.23	24.89	-3606.91	34.04	28.27	-1769.18	53.29	194.90	-1764.76	55.38	244.94	-3672.82	255.83	1100.99	0.00	0.00	0.00	-3660.58	223.83	1452.94	-3618.17	324.72	1442.96	-4053.34	230.22	1521.15	-3466.83	438.87	1442.91	713.78	-271.77	79.10	1313.75	-266.07	76.56	709.14
4.63000	-3627.97	323.83	18.14	-3709.68	336.03	27.32	-4007.42	600.36	379.61	-3822.25	483.62	34.95	-3478.10	40.23	24.89	-3606.91	34.04	28.27	-1769.18	53.29	194.90	-1764.76	55.38	244.94	-3656.99	254.42	1101.33	0.00	0.00	0.00	-3682.02	221.00	1453.03	-3618.32	322.84	1442.67	-4050.11	230.50	1521.47	-3462.95	439.42	1442.41	713.24	-271.65	79.06	1314.16	-265.83	76.68	710.90
4.64000	-3627.97	323.83	18.14	-3709.68	336.03	27.32	-4012.40	600.15	387.09	-3854.86	483.31	30.27	-3478.10	40.23	24.89	-3606.91	34.04	28.27	-1769.18	53.29	194.90	-1764.76	55.38	244.94	-3641.94	251.22	1100.58	0.00	0.00	0.00	-3691.90	218.47	1453.32	-3621.23	321.06	1442.54	-4046.84	230.78	1521.78	-3459.08	439.96	1441.92	713.22	-271.66	79.14	1314.17	-265.50	76.73	709.29
4.65000	-3627.97	323.83	18.14	-3709.68	336.03	27.32	-4017.39	599.91	394.61	-3796.69	481.32	41.41	-3478.10	40.23	24.89	-3606.91	34.04	28.27	-1769.18	53.29	194.90	-1764.76	55.38	244.94	-3640.77	252.20	1099.57	0.00	0.00	0.00	-3661.02	217.34	1453.03	-3616.93	318.58	1441.78	-4043.52	231.06	1522.10	-3455.23	440.50	1441.42	713.41	-271.23	79.26	1314.14	-265.24	76.75	708.70
4.66000	-3627.97	323.83	18.14	-3709.68	336.03	27.32	-4022.41	599.64	402.19	-3846.48	483.18	33.67	-3478.10	40.23	24.89	-3606.91	34.04	28.27	-1769.18	53.29	194.90	-1764.76	55.38	244.94	-3640.07	245.96	1099.86	0.00	0.00	0.00	-3656.68	214.62	1450.42	-3603.19	316.26	1441.16	-4040.16	231.34	1522.41	-3451.39	441.02	1440.93	713.57	-271.65	79.13	1314.25	-265.29	76.93	709.00
4.67000	-3627.97	323.83	18.14	-3709.68	336.03	27.32	-4027.45	599.35	409.81	-3837.11	484.29	33.74	-3478.10	40.23	24.89	-3606.91	34.04	28.27	-1769.18	53.29	194.90	-1764.76	55.38	244.94	-3667.97	244.02	1098.06	0.00	0.00	0.00	-3698.03	213.78	1450.12	-3622.96	313.09	1441.37	-4036.75	231.62	1522.72	-3447.56	441.54	1440.43	713.79	-271.54	79.16	1314.56	-265.51	76.92	708.05
4.68000	-3627.97	323.83	18.14	-3709.68	336.03	27.32	-4032.51	599.01	417.47	-3851.18	483.60	31.84	-3478.10	40.23	24.89	-3606.91	34.04	28.27	-1769.18	53.29	194.90	-1764.76	55.38	244.94	-3642.25	241.20	1099.19	0.00	0.00	0.00	-3686.94	211.23	1448.00	-3630.97	311.49	1440.47	-4033.30	231.90	1523.03	-3443.74	442.04	1439.94	713.42	-271.90	79.06	1314.06	-265.95	76.62	710.40
4.69000	-3627.97	323.83	18.14	-3709.68	336.03	27.32	-4037.58	598.65	425.18	-3819.66	482.08	36.78	-3478.10	40.23	24.89	-3606.91	34.04	28.27	-1769.18	53.29	194.90	-1764.76	55.38	244.94	-3637.50	238.60	1098.67	0.00	0.00	0.00	-3646.15	206.72	1446.54	-3621.29	309.82	1439.39	-4029.81	232.18	1523.34	-3439.94	442.54	1439.44	713.68	-271.92	79.03	1314.30	-265.91	76.72	707.94
4.70000	-3627.97	323.83	18.14	-3709.68	336.03	27.32	-4042.67	598.26	432.93	-3865.02	484.55	30.67	-3478.10	40.23	24.89	-3606.91	34.04	28.27	-1769.18	53.29	194.90	-1764.76	55.38	244.94	-3625.45	235.85	1098.09	0.00	0.00	0.00	-3621.93	202.22	1446.27	-3604.79	306.49	1439.30	-4026.27	232.45	1523.65	-3436.15	443.02	1438.95	713.51	-271.55	79.04	1313.83	-266.05	76.61	708.27
4.71000	-3627.97	323.83	18.14	-3709.68	336.03	27.32	-4047.78	597.84	440.73	-3838.94	482.50	32.22	-3478.10	40.23	24.89	-3606.91	34.04	28.27	-1769.18	53.29	194.90	-1764.76	55.38	244.94	-3655.29	232.23	1098.13	0.00	0.00	0.00	-3629.89	198.96	1446.27	-3592.75	304.22	1438.57	-4022.69	232.73	1523.95	-3432.37	443.50	1438.45	713.54	-271.87	79.05	1314.42	-265.92	76.70	708.28
4.72000	-3627.97	323.83	18.14	-3709.68	336.03	27.32	-4052.90	597.39	448.56	-3840.51	479.95	33.05	-3478.10	40.23	24.89	-3606.91	34.04	28.27	-1769.18	53.29	194.90	-1764.76	55.38	244.94	-3649.43	229.57	1096.16	0.00	0.00	0.00	-3643.56	194.55	1446.53	-3605.87	301.32	1438.02	-4019.06	233.00	1524.26	-3428.60	443.96	1437.96	713.31	-271.98	78.89	1314.52	-265.50	76.82	708.54
4.73000	-3627.97	323.83	18.14	-3709.68	336.03	27.32	-4058.03	596.91	456.44	-3853.72	484.30	33.07	-3478.10	40.23	24.89	-3606.91	34.04	28.27	-1769.18	53.29	194.90	-1764.76	55.38	244.94	-3645.25	225.58	1096.16	0.00	0.00	0.00	-3648.41	192.56	1446.47	-3606.38	299.69	1437.33	-4015.39	233.28	1524.56	-3424.84	444.42	1437.47	712.93	-271.74	78.96	1314.44	-265.52	76.84	710.78
4.74000	-3627.97	323.83	18.14	-3709.68	336.03	27.32	-4063.18	596.41	464.36	-3811.99	481.36	39.83	-3478.10	40.23	24.89	-3606.91	34.04	28.27	-1769.18	53.29	194.90	-1764.76	55.38	244.94	-3644.46	221.21	1096.84	0.00	0.00	0.00	-3631.71	190.69	1445.12	-3598.53	297.22	1436.66	-4011.68	233.55	1524.86	-3421.10	444.86	1436.97	713.55	-272.00	79.02	1314.64	-265.76	76.74	709.92
4.75000	-3627.97	323.83	18.14	-3709.68	336.03	27.32	-4068.34	595.87	472.31	-3777.55	476.37	44.66	-3478.10	40.23	24.89	-3606.91	34.04	28.27	-1769.18	53.29	194.90	-1764.76	55.38	244.94	-3622.89	217.68	1097.79	0.00	0.00	0.00	-3609.87	185.76	1442.11	-3593.24	293.14	1435.83	-4007.93	233.82	1525.16	-3417.36	445.30	1436.48	713.39	-271.93	78.87	1314.44	-265.60	76.79	708.68
4.76000	-3627.97	323.83	18.14	-3709.68	336.03	27.32	-4073.51	595.30	480.31	-3808.14	477.28	40.20	-3478.10	40.23	24.89	-3606.91	34.04	28.27	-1769.18	53.29	194.90	-1764.76	55.38	244.94	-3598.84	212.68	1097.53	0.00	0.00	0.00	-3602.65	184.02	1443.41	-3584.51	289.82	1435.77	-4004.13	234.09	1525.45	-3413.63	445.73	1435.98	713.34	-271.85	78.93	1314.50	-266.07	76.64	708.61
4.77000	-3627.97	323.83	18.14	-3709.68	336.03	27.32	-4078.69	594.71	488.34	-3803.86	473.40	42.28	-3478.10	40.23	24.89	-3606.91	34.04	28.27	-1769.18	53.29	194.90	-1764.76	55.38	244.94	-3671.66	209.22	1095.59	0.00	0.00	0.00	-3614.63	180.48	1443.23	-3573.39	285.52	1435.84	-4000.29	234.36	1525.75	-3409.92	446.14	1435.49	713.89	-271.80	79.06	1314.56	-265.63	76.84	708.44
4.78000	-3627.97	323.83	18.14	-3709.68	336.03	27.32	-4083.87	594.09	496.40	-3785.23	476.00	42.43	-3478.10	40.23	24.89	-3606.91	34.04	28.27	-1769.18	53.29	194.90	-1764.76	55.38	244.94	-3589.29	204.77	1098.28	0.00	0.00	0.00	-3628.47	177.56	1444.58	-3582.27	283.64	1436.39	-3996.41	234.63	1526.04	-3406.21	446.55	1435.00	712.78	-272.04	78.76	1314.28	-265.83	76.60	710.70
4.79000	-3627.97	323.83	18.14	-3709.68	336.03	27.32	-4089.07	593.44	504.50	-3808.29	474.54	40.77	-3478.10	40.23	24.89	-3606.91	34.04	28.27	-1769.18	53.29	194.90	-1764.76	55.38	244.94	-3608.60	201.55	1097.21	0.00	0.00	0.00	-3624.56	173.74	1444.67	-3592.33	281.36	1436.75	-3992.48	234.89	1526.33	-3402.51	446.95	1434.51	713.54	-271.70	79.10	1314.18	-265.86	76.74	708.85
4.80000	-3627.97	323.83	18.14	-3709.68	336.03	27.32	-4094.26	592.76	512.64	-3790.98	472.86	45.34	-3478.10	40.23	24.89	-3606.91	34.04	28.27	-1769.18	53.29	194.90	-1764.76	55.38	244.94	-3614.84	199.05	1096.74	0.00	0.00	0.00	-3609.80	169.61	1443.08	-3582.70	276.41	1436.72	-3988.51	235.16	1526.62	-3398.82	447.33	1434.01	714.01	-271.39	79.25	1314.26	-265.63	76.81	707.96
4.81000	-3627.97	323.83	18.14	-3709.68	336.03	27.32	-4099.47	592.05	520.80	-3785.64	471.27	47.09	-3478.10	40.23	24.89	-3606.91	34.04	28.27	-1769.18	53.29	194.90	-1764.76	55.38	244.94	-3596.04	196.18	1097.02	0.00	0.00	0.00	-3585.04	165.46	1442.18	-3575.84	272.74	1436.08	-3984.49	235.42	1526.91	-3395.13	447.71	1433.52	713.83	-271.89	79.24	1314.69	-265.94	76.67	708.71
4.82000	-3627.97	323.83	18.14	-3709.68	336.03	27.32	-4104.68	591.32	529.00	-3802.99	470.84	46.82	-3478.10	40.23	24.89	-3606.91	34.04	28.27	-1769.18	53.29	194.90	-1764.76	55.38	244.94	-3562.91	192.61	1097.48	0.00	0.00	0.00	-3574.06	161.64	1441.63	-3592.17	269.24	1437.09	-3980.44	235.68	1527.20	-3391.46	448.08	1433.03	714.14	-271.82	79.11	1314.60	-265.91	76.81	708.27
4.83000	-3627.97	323.83	18.14	-3709.68	336.03	27.32	-4109.89	590.56	537.23	-3861.86	474.18	42.68	-3478.10	40.23	24.89	-3606.91	34.04	28.27	-1769.18	53.29	194.90	-1764.76	55.38	244.94	-3596.70	188.75	1096.69	0.00	0.00	0.00	-3574.99	158.40	1441.39	-3604.44	266.89	1437.39	-3976.34	235.94	1527.48	-3387.79	448.43	1432.54	714.24	-271.96	79.09	1314.61	-265.80	76.92	710.42
4.84000	-3627.97	323.83	18.14	-3709.68	336.03	27.32	-4115.11	589.77	545.50	-3823.07	467.31	50.35	-3478.10	40.23	24.89	-3606.91	34.04	28.27	-1769.18	53.29	194.90	-1764.76	55.38	244.94	-3564.93	184.32	1096.75	0.00	0.00	0.00	-3595.67	154.72	1442.26	-3596.48	263.76	1437.03	-3972.20	236.20	1527.77	-3384.13	448.78	1432.05	714.06	-272.03	78.94	1314.51	-266.04	76.87	709.44
4.85000	-3627.97	323.83	18.14	-3709.68	336.03	27.32	-4120.32	588.96	553.79	-3784.44	464.07	58.11	-3478.10	40.23	24.89	-3606.91	34.04	28.27	-1769.18	53.29	194.90	-1764.76	55.38	244.94	-3583.81	180.84	1096.00	0.00	0.00	0.00	-3618.13	149.56	1443.58	-3571.26	258.51	1436.16	-3968.01	236.46	1528.05	-3380.47	449.12	1431.56	714.00	-271.66	79.16	1314.29	-265.81	76.84	708.72
4.86000	-3627.97	323.83	18.14	-3709.68	336.03	27.32	-4125.54	588.12	562.10	-3862.82	467.80	54.07	-3478.10	40.23	24.89	-3606.91	34.04	28.27	-1769.18	53.29	194.90	-1764.76	55.38	244.94	-3622.86	176.74	1095.97	0.00	0.00	0.00	-3605.44	146.32	1443.36	-3566.56	255.20	1436.66	-3963.79	236.71	1528.33	-3376.83	449.45	1431.08	713.98	-271.88	79.07	1313.45	-265.56	76.43	708.67
4.87000	-3627.97	323.83	18.14	-3709.68	336.03	27.32	-4130.75	587.26	570.45	-3793.73	459.31	67.73	-3478.10	40.23	24.89	-3606.91	34.04	28.27	-1769.18	53.29	194.90	-1764.76	55.38	244.94	-3581.19	174.60	1095.90	0.00	0.00	0.00	-3590.82	143.16	1444.02	-3559.34	252.31	1436.74	-3959.52	236.96	1528.60	-3373.18	449.77	1430.59	713.94	-271.91	79.27	1313.96	-265.56	76.77	708.27
4.88000	-3627.97	323.83	18.14	-3709.68	336.03	27.32	-4135.97	586.36	578.82	-3777.31	455.55	77.23	-3478.10	40.23	24.89	-3606.91	34.04	28.27	-1769.18	53.29	194.90	-1764.76	55.38	244.94	-3564.20	171.61	1096.45	0.00	0.00	0.00	-3574.87	141.24	1443.81	-3544.12	249.98	1437.03	-3955.21	237.22	1528.88	-3369.55	450.08	1430.10	712.97	-271.98	79.02	1314.07	-265.67	76.66	710.46
4.89000	-3627.97	323.83	18.14	-3709.68	336.03	27.32	-4141.18	585.45	587.22	-3801.33	454.19	77.91	-3478.10	40.23	24.89	-3606.91	34.04	28.27	-1769.18	53.29	194.90	-1764.76	55.38	244.94	-3562.52	168.84	1097.15	0.00	0.00	0.00	-3576.81	138.52	1443.42	-3543.77	247.18	1437.86	-3950.85	237.47	1529.15	-3365.92	450.38	1429.62	713.41	-271.73	79.22	1314.27	-265.77	76.69	710.00
4.90000	-3627.97	323.83	18.14	-3709.68	336.03	27.32	-4146.38	584.51	595.64	-3760.22	447.77	88.56	-3478.10	40.23	24.89	-3606.91	34.04	28.27	-1769.18	53.29	194.90	-1764.76	55.38	244.94	-3565.78	168.03	1096.99	0.00	0.00	0.00	-3587.57	133.68	1443.36	-3566.68	243.32	1438.76	-3946.45	237.71	1529.42	-3362.29	450.66	1429.13	712.87	-271.53	78.88	1314.47	-265.89	76.76	708.87
4.91000	-3627.97	323.83	18.14	-3709.68	336.03	27.32	-4151.58	583.54	604.09	-3681.45	441.67	106.93	-3478.10	40.23	24.89	-3606.91	34.04	28.27	-1769.18	53.29	194.90	-1764.76	55.38	244.94	-3607.22	165.30	1096.22	0.00	0.00	0.00	-3595.74	130.53	1443.87	-3561.21	240.08	1439.79	-3942.02	237.96	1529.69	-3358.67	450.94	1428.65	712.87	-271.63	78.93	1313.95	-265.89	76.45	709.12
4.92000	-3627.97	323.83	18.14	-3709.68	336.03	27.32	-4156.78	582.55	612.55	-3712.48	437.30	108.79	-3478.10	40.23	24.89	-3606.91	34.04	28.27	-1769.18	53.29	194.90	-1764.76	55.38	244.94	-3563.67	163.34	1096.32	0.00	0.00	0.00	-3598.14	127.33	1445.70	-3548.21	237.15	1438.68	-3937.53	238.20	1529.96	-3355.05	451.21	1428.17	713.24	-271.57	78.96	1314.17	-265.80	76.47	708.81
4.93000	-3627.97	323.83	18.14	-3709.68	336.03	27.32	-4161.97	581.53	621.04	-3741.95	433.62	113.02	-3478.10	40.23	24.89	-3606.91	34.04	28.27	-1769.18	53.29	194.90	-1764.76	55.38	244.94	-3563.91	161.28	1097.93	0.00	0.00	0.00	-3577.06	125.95	1445.78	-3530.73	234.69	1438.71	-3933.01	238.44	1530.22	-3351.44	451.47	1427.69	714.03	-271.77	79.34	1314.55	-265.47	76.71	709.93
4.94000	-3627.97	323.83	18.14	-3709.62	336.02	27.33	-4167.15	580.49	629.55	-3707.24	427.46	123.47	-3478.10	40.23	24.89	-3606.91	34.04	28.27	-1769.18	53.29	194.90	-1764.76	55.38	244.94	-3572.95	159.13	1098.98	0.00	0.00	0.00	-3559.60	124.08	1445.12	-3523.69	232.58	1439.17	-3928.45	238.68	1530.49	-3347.83	451.72	1427.21	713.77	-272.13	79.14	1314.33	-265.82	76.83	709.33
4.95000	-3627.96	323.82	18.14	-3651.12	331.49	34.11	-4172.32	579.43	638.08	-3694.05	422.41	132.11	-3478.10	40.23	24.89	-3606.91	34.04	28.27	-1769.18	53.29	194.90	-1764.76	55.38	244.94	-3558.86	157.42	1098.23	0.00	0.00	0.00	-3572.55	119.45	1446.04	-3519.53	229.92	1439.12	-3923.84	238.92	1530.75	-3344.22	451.96	1426.73	713.12	-271.89	79.06	1314.79	-266.11	76.90	708.88
4.96000	-3623.59	323.04	15.85	-3657.76	331.25	31.47	-4177.48	578.34	646.63	-3681.11	417.41	140.77	-3478.10	40.23	24.89	-3606.91	34.04	28.27	-1769.18	53.29	194.90	-1764.76	55.38	244.94	-3570.99	152.60	1097.76	0.00	0.00	0.00	-3574.03	117.23	1445.41	-3538.20	227.58	1439.72	-3919.19	239.15	1531.01	-3340.62	452.20	1426.25	713.92	-271.71	79.25	1315.17	-266.05	76.71	708.71
4.97000	-3619.45	322.70	18.05	-3648.91	327.62	34.64	-4182.63	577.23	655.20	-3668.42	412.45	149.44	-3478.10	40.23	24.89	-3606.91	34.04	28.27	-1769.18	53.29	194.90	-1764.76	55.38	244.94	-3551.32	153.58	1098.77	0.00	0.00	0.00	-3570.79	115.60	1445.36	-3530.53	224.42	1439.62	-3914.50	239.39	1531.26	-3337.02	452.42	1425.77	713.67	-271.81	79.24	1314.59	-265.87	76.59	708.55
4.98000	-3610.68	320.12	20.77	-3673.36	324.02	32.80	-4187.76	576.09	663.78	-3655.99	407.55	158.12	-3478.10	40.23	24.89	-3606.91	34.04	28.27	-1769.18	53.29	194.90	-1764.76	55.38	244.94	-3533.67	151.95	1098.64	0.00	0.00	0.00	-3543.93	114.70	1444.75	-3516.16	222.76	1439.67	-3909.77	239.62	1531.52	-3333.42	452.63	1425.30	713.07	-271.58	79.10	1314.80	-265.91	76.80	710.51
4.99000	-3612.68	315.85	19.42	-3695.87	319.39	30.56	-4192.89	574.93	672.38	-3643.81	402.69	166.81	-3478.10	40.23	24.89	-3606.91	34.04	28.27	-1769.18	53.29	194.90	-1764.76	55.38	244.94	-3540.19	150.96	1098.93	0.00	0.00	0.00	-3540.96	111.87	1445.06	-3511.07	221.57	1439.93	-3904.99	239.85	1531.77	-3329.82	452.83	1424.83	713.32	-271.91	78.99	1314.31	-265.93	76.65	708.58
5.00000	-3610.06	311.71	20.77	-3628.61	311.62	41.89	-4198.00	573.75	681.00	-3631.87	397.89	175.51	-3478.10	40.23	24.89	-3606.91	34.04	28.27	-1769.18	53.29	194.90	-1764.76	55.38	244.94	-3540.32	148.45	1100.55	0.00	0.00	0.00	-3563.59	108.56	1445.80	-3532.78	219.66	1440.22	-3900.18	240.07	1532.02	-3326.23	453.02	1424.35	713.04	-272.02	78.88	1313.96	-266.32	76.53	707.93
5.01000	-3623.51	307.26	17.37	-3667.84	306.73	35.73	-4203.09	572.55	689.62	-3620.18	393.13	184.21	-3478.10	40.23	24.89	-3606.91	34.04	28.27	-1769.18	53.29	194.90	-1764.76	55.38	244.94	-3544.17	145.53	1099.97	0.00	0.00	0.00	-3561.81	105.94	1445.97	-3529.73	216.70	1440.90	-3895.32	240.29	1532.27	-3322.63	453.20	1423.88	713.41	-271.84	78.87	1314.09	-266.02	76.64	708.43
5.02000	-3617.61	300.87	17.23	-3654.40	300.88	35.63	-4208.17	571.32	698.27	-3608.74	388.42	192.93	-3478.10	40.23	24.89	-3606.91	34.04	28.27	-1769.18	53.29	194.90	-1764.76	55.38	244.94	-3528.75	146.34	1099.57	0.00	0.00	0.00	-3559.84	103.47	1446.17	-3507.87	213.92	1440.58	-3890.42	240.52	1532.51	-3319.04	453.37	1423.41	713.60	-271.36	79.24	1313.97	-265.71	76.65	708.11
5.03000	-3572.38	295.21	23.46	-3627.64	291.95	38.57	-4213.23	570.07	706.92	-3597.53	383.76	201.65	-3478.10	40.23	24.89	-3606.91	34.04	28.27	-1769.18	53.29	194.90	-1764.76	55.38	244.94	-3525.07	143.25	1099.14	0.00	0.00	0.00	-3557.68	101.15	1446.40	-3503.84	212.64	1440.49	-3885.48	240.73	1532.76	-3315.45	453.54	1422.94	713.81	-271.77	79.17	1314.47	-265.66	76.66	703.49
5.04000	-3553.10	285.84	24.71	-3621.72	285.57	36.12	-4218.27	568.80	715.58	-3586.56	379.15	210.38	-3478.10	40.23	24.89	-3606.91	34.04	28.27	-1769.18	53.29	194.90	-1764.76	55.38	244.94	-3517.50	141.08	1100.37	0.00	0.00	0.00	-3555.33	98.98	1446.66	-3515.32	211.96	1440.70	-3880.50	240.95	1533.00	-3311.85	453.69	1422.48	714.22	-271.67	79.13	1314.49	-265.55	76.71	706.84
5.05000	-3544.80	278.26	23.17	-3592.60	276.46	39.31	-4223.30	567.51	724.26	-3575.83	374.59	219.11	-3478.10	40.23	24.89	-3606.91	34.04	28.27	-1769.18	53.29	194.90	-1764.76	55.38	244.94	-3514.00	140.43	1100.52	0.00	0.00	0.00	-3552.81	96.95	1446.96	-3535.49	210.50	1441.70	-3875.48	241.16	1533.23	-3308.26	453.83	1422.01	713.82	-271.80	79.14	1314.74	-265.44	77.02	708.53
5.06000	-3542.12	273.08	21.84	-3595.36	269.53	38.18	-4228.30	566.20	732.94	-3565.34	370.07	227.85	-3478.10	40.23	24.89	-3606.91	34.04	28.27	-1769.18	53.29	194.90	-1764.76	55.38	244.94	-3499.09	139.31	1100.59	0.00	0.00	0.00	-3550.10	95.06	1447.28	-3510.39	207.36	1440.91	-3870.41	241.37	1533.47	-3304.67	453.97	1421.55	713.81	-271.77	79.15	1314.42	-265.86	76.91	708.01
5.07000	-3533.12	264.51	19.87	-3537.88	260.51	43.78	-4233.28	564.87	741.63	-3555.07	365.61	236.59	-3478.10	40.23	24.89	-3606.91	34.04	28.27	-1769.18	53.29	194.90	-1764.76	55.38	244.94	-3493.74	137.40	1101.04	0.00	0.00	0.00	-3547.22	93.31	1447.63	-3507.95	205.55	1440.46	-3865.31	241.58	1533.70	-3301.07	454.09	1421.09	713.71	-271.18	79.09	1314.23	-265.64	76.87	708.33
5.08000	-3503.89	257.79	21.58	-3507.70	253.77	44.67	-4238.24	563.51	750.33	-3545.03	361.19	245.33	-3478.10	40.23	24.89	-3606.91	34.04	28.27	-1769.18	53.29	194.90	-1764.76	55.38	244.94	-3504.66	134.44	1101.15	0.00	0.00	0.00	-3544.17	91.70	1448.00	-3513.85	204.40	1440.74	-3860.16	241.78	1533.93	-3297.48	454.20	1420.63	713.53	-271.72	79.10	1313.78	-265.74	76.57	709.99
5.09000	-3502.07	249.95	20.60	-3500.40	244.86	42.69	-4243.17	562.13	759.04	-3535.22	356.81	254.08	-3478.10	40.23	24.89	-3606.91	34.04	28.27	-1769.18	53.29	194.90	-1764.76	55.38	244.94	-3496.66	134.33	1101.15	0.00	0.00	0.00	-3540.95	90.22	1448.40	-3516.33	204.14	1440.85	-3854.98	241.98	1534.16	-3293.88	454.31	1420.17	714.11	-271.76	79.37	1313.88	-265.57	76.66	708.77
5.10000	-3488.13	243.10	21.02	-3446.62	235.94	51.04	-4248.08	560.74	767.75	-3525.63	352.49	262.82	-3478.10	40.23	24.89	-3606.91	34.04	28.27	-1769.18	53.29	194.90	-1764.76	55.38	244.94	-3506.48	134.64	1101.58	0.00	0.00	0.00	-3537.55	88.86	1448.83	-3495.00	204.17	1439.65	-3849.75	242.18	1534.39	-3290.28	454.40	1419.72	713.49	-271.80	79.01	1313.68	-265.46	76.60	709.14
5.11000	-3470.09	236.08	22.84	-3507.79	234.10	37.68	-4252.97	559.32	776.47	-3516.27	348.21	271.57	-3478.10	40.23	24.89	-3606.91	34.04	28.27	-1769.18	53.29	194.90	-1764.76	55.38	244.94	-3510.14	133.40	1098.78	0.00	0.00	0.00	-3534.00	87.64	1449.27	-3494.08	200.94	1439.72	-3844.48	242.38	1534.61	-3286.68	454.49	1419.26	713.41	-271.70	79.13	1313.65	-265.71	76.55	708.60
5.12000	-3418.58	229.85	29.93	-3497.17	224.81	34.92	-4257.83	557.88	785.19	-3507.12	343.98	280.32	-3478.10	40.23	24.89	-3606.91	34.04	28.27	-1769.18	53.29	194.90	-1764.76	55.38	244.94	-3518.35	132.79	1100.01	0.00	0.00	0.00	-3530.28	86.53	1449.74	-3485.20	199.52	1439.36	-3839.17	242.57	1534.83	-3283.08	454.56	1418.81	713.69	-271.46	79.25	1313.87	-265.42	76.74	708.29
5.13000	-3408.55	223.92	29.28	-3484.74	216.89	33.88	-4262.66	556.43	793.91	-3498.19	339.79	289.07	-3478.10	40.23	24.89	-3606.91	34.04	28.27	-1769.18	53.29	194.90	-1764.76	55.38	244.94	-3473.02	132.13	1099.73	0.00	0.00	0.00	-3526.40	85.55	1450.22	-3481.09	198.74	1438.82	-3833.82	242.76	1535.05	-3279.47	454.63	1418.36	713.12	-271.60	79.10	1314.07	-265.57	76.61	709.33
5.14000	-3426.54	218.05	24.08	-3472.26	209.33	33.10	-4267.46	554.95	802.63	-3489.47	335.65	297.82	-3478.10	40.23	24.89	-3606.91	34.04	28.27	-1769.18	53.29	194.90	-1764.76	55.38	244.94	-3483.85	128.79	1099.28	0.00	0.00	0.00	-3522.37	84.69	1450.73	-3472.30	198.44	1438.22	-3828.43	242.95	1535.27	-3275.87	454.68	1417.91	713.81	-272.14	79.16	1314.04	-265.83	76.61	708.84
5.15000	-3418.98	212.25	25.08	-3459.74	202.12	32.57	-4272.23	553.46	811.36	-3480.97	331.56	306.56	-3478.10	40.23	24.89	-3606.91	34.04	28.27	-1769.18	53.29	194.90	-1764.76	55.38	244.94	-3512.17	129.91	1096.69	0.00	0.00	0.00	-3518.18	83.94	1451.25	-3449.22	196.04	1437.46	-3823.00	243.13	1535.48	-3272.25	454.73	1417.47	713.23	-271.92	79.04	1314.24	-265.83	76.62	708.60
5.16000	-3405.60	205.57	25.63	-3447.19	195.27	32.27	-4276.97	551.94	820.08	-3472.67	327.52	315.30	-3478.10	40.23	24.89	-3606.91	34.04	28.27	-1769.18	53.29	194.90	-1764.76	55.38	244.94	-3482.01	128.96	1098.14	0.00	0.00	0.00	-3513.84	83.30	1451.79	-3458.14	196.68	1438.15	-3817.52	243.31	1535.69	-3268.64	454.76	1417.02	712.27	-271.95	78.63	1314.85	-265.84	76.82	709.00
5.17000	-3391.46	199.56	26.59	-3434.63	188.76	32.21	-4281.68	550.41	828.80	-3464.59	323.51	324.04	-3478.10	40.23	24.89	-3606.91	34.04	28.27	-1769.18	53.29	194.90	-1764.76	55.38	244.94	-3475.41	129.17	1097.29	0.00	0.00	0.00	-3509.35	82.77	1452.34	-3477.85	196.64	1437.59	-3812.01	243.49	1535.90	-3265.01	454.79	1416.58	712.81	-271.97	78.84	1314.52	-265.86	76.64	708.66
5.18000	-3376.65	194.22	27.91	-3422.06	182.59	32.36	-4286.36	548.86	837.53	-3456.71	319.56	332.78	-3478.10	40.23	24.89	-3606.91	34.04	28.27	-1769.18	53.29	194.90	-1764.76	55.38	244.94	-3478.99	130.60	1097.01	0.00	0.00	0.00	-3504.72	82.34	1452.90	-3481.01	196.03	1437.09	-3806.46	243.66	1536.11	-3261.39	454.81	1416.14	713.44	-271.97	79.09	1314.25	-265.48	76.78	709.45
5.19000	-3361.28	189.49	29.55	-3409.50	176.74	32.73	-4291.00	547.29	846.24	-3449.03	315.65	341.51	-3478.10	40.23	24.89	-3606.91	34.04	28.27	-1769.18	53.29	194.90	-1764.76	55.38	244.94	-3458.70	129.47	1096.65	0.00	0.00	0.00	-3499.94	82.02	1453.48	-3468.64	194.91	1436.34	-3800.86	243.83	1536.31	-3257.76	454.81	1415.70	713.16	-271.60	79.05	1314.57	-265.55	76.60	708.79
5.20000	-3345.44	185.36	31.48	-3396.95	171.22	33.29	-4295.61	545.70	854.96	-3441.55	311.78	350.23	-3478.10	40.23	24.89	-3606.91	34.04	28.27	-1769.18	53.29	194.90	-1764.76	55.38	244.94	-3468.52	128.34	1094.63	0.00	0.00	0.00	-3495.02	81.80	1454.07	-3468.45	194.51	1435.96	-3795.23	244.00	1536.51	-3254.12	454.81	1415.27	713.47	-271.58	79.15	1314.76	-265.73	76.83	707.71
5.21000	-3329.24	181.78	33.65	-3384.43	166.02	34.04	-4300.18	544.09	863.67	-3434.27	307.96	358.94	-3478.10	40.23	24.89	-3606.91	34.04	28.27	-1769.18	53.29	194.90	-1764.76	55.38	244.94	-3430.78	128.61	1094.82	0.00	0.00	0.00	-3489.96	81.68	1454.67	-3454.87	193.75	1435.31	-3789.56	244.16	1536.71	-3250.48	454.80	1414.83	713.42	-271.67	78.96	1314.64	-266.26	76.73	707.59
5.22000	-3312.78	178.73	36.01	-3371.95	161.13	34.97	-4304.72	542.47	872.37	-3427.18	304.19	367.65	-3478.10	40.23	24.89	-3606.91	34.04	28.27	-1769.18	53.29	194.90	-1764.76	55.38	244.94	-3433.01	128.62	1093.12	0.00	0.00	0.00	-3484.77	81.65	1455.27	-3403.61	193.64	1434.39	-3783.84	244.32	1536.90	-3246.83	454.78	1414.40	712.85	-271.90	78.78	1314.44	-266.49	76.60	708.76
5.23000	-3296.15	176.17	38.54	-3359.52	156.53	36.07	-4309.21	540.83	881.07	-3420.29	300.46	376.35	-3478.10	40.23	24.89	-3606.91	34.04	28.27	-1769.18	53.29	194.90	-1764.76	55.38	244.94	-3444.25	128.01	1092.44	0.00	0.00	0.00	-3479.45	81.72	1455.89	-3372.49	193.68	1433.61	-3778.09	244.48	1537.09	-3243.18	454.75	1413.98	713.58	-271.54	79.14	1314.17	-266.55	76.51	709.54
5.24000	-3279.46	174.08	41.19	-3347.14	152.24	37.33	-4313.67	539.17	889.75	-3413.58	296.77	385.05	-3478.10	40.23	24.89	-3606.91	34.04	28.27	-1769.18	53.29	194.90	-1764.76	55.38	244.94	-3422.99	128.80	1092.16	0.00	0.00	0.00	-3474.00	81.87	1456.51	-3392.31	194.19	1433.22	-3772.30	244.63	1537.28	-3239.52	454.70	1413.55	713.23	-271.43	79.08	1314.05	-266.16	76.57	709.41
5.25000	-3262.80	172.42	43.92	-3334.83	148.23	38.74	-4318.09	537.50	898.43	-3407.07	293.13	393.73	-3478.10	40.23	24.89	-3606.91	34.04	28.27	-1769.18	53.29	194.90	-1764.76	55.38	244.94	-3421.78	128.01	1091.97	0.00	0.00	0.00	-3468.42	82.11	1457.13	-3434.41	194.83	1432.90	-3766.46	244.78	1537.47	-3235.85	454.65	1413.13	714.14	-271.65	79.36	1314.31	-265.69	76.73	709.03
5.26000	-3246.29	171.15	46.69	-3322.60	144.51	40.30	-4322.47	535.81	907.10	-3400.74	289.53	402.40	-3478.10	40.23	24.89	-3606.91	34.04	28.27	-1769.18	53.29	194.90	-1764.76	55.38	244.94	-3444.02	128.32	1089.37	0.00	0.00	0.00	-3462.71	82.43	1457.76	-3437.88	194.44	1432.66	-3760.59	244.93	1537.65	-3232.18	454.59	1412.71	713.39	-271.96	79.02	1313.91	-265.78	76.67	708.84
5.27000	-3230.01	170.25	49.45	-3310.46	141.06	41.98	-4326.80	534.10	915.76	-3394.59	285.97	411.06	-3478.10	40.23	24.89	-3606.91	34.04	28.27	-1769.18	53.29	194.90	-1764.76	55.38	244.94	-3393.56	128.99	1091.45	0.00	0.00	0.00	-3456.89	82.83	1458.39	-3425.78	193.01	1431.81	-3754.68	245.07	1537.83	-3228.49	454.52	1412.29	713.61	-271.84	79.09	1314.27	-265.85	76.81	708.21
5.28000	-3214.06	169.69	52.17	-3298.42	137.89	43.78	-4331.10	532.38	924.41	-3388.63	282.46	419.71	-3478.10	40.23	24.89	-3606.91	34.04	28.27	-1769.18	53.29	194.90	-1764.76	55.38	244.94	-3394.99	128.59	1088.30	0.00	0.00	0.00	-3450.94	83.31	1459.02	-3400.01	193.12	1430.96	-3748.72	245.21	1538.01	-3224.80	454.44	1411.87	713.44	-271.79	78.97	1314.85	-265.68	76.93	712.84
5.29000	-3198.56	169.43	54.81	-3286.48	134.97	45.70	-4335.34	530.64	933.04	-3382.84	278.99	428.35	-3478.10	40.23	24.89	-3606.91	34.04	28.27	-1769.18	53.29	194.90	-1764.76	55.38	244.94	-3424.90	129.33	1088.24	0.00	0.00	0.00	-3444.88	83.86	1459.65	-3390.83	193.86	1430.18	-3742.73	245.34	1538.18	-3221.11	454.35	1411.46	713.07	-271.95	78.90	1314.66	-265.52	76.84	710.42
5.30000	-3183.59	169.44	57.32	-3274.67	132.31	47.71	-4339.55	528.88	941.67	-3377.23	275.57	436.97	-3478.10	40.23	24.89	-3606.91	34.04	28.27	-1769.18	53.29	194.90	-1764.76	55.38	244.94	-3408.97	129.51	1088.09	0.00	0.00	0.00	-3438.71	84.49	1460.28	-3424.19	194.27	1429.98	-3736.70	245.47	1538.35	-3217.40	454.25	1411.05	713.33	-271.85	78.89	1314.81	-265.66	77.03	708.64
5.31000	-3169.26	169.68	59.66	-3263.00	129.90	49.82	-4343.70	527.11	950.27	-3371.80	272.19	445.58	-3478.10	40.23	24.89	-3606.91	34.04	28.27	-1769.18	53.29	194.90	-1764.76	55.38	244.94	-3417.25	128.64	1086.94	0.00	0.00	0.00	-3432.43	85.18	1460.91	-3402.96	192.70	1428.72	-3730.63	245.60	1538.52	-3213.68	454.14	1410.64	712.87	-271.66	78.71	1314.39	-265.91	76.76	708.70
5.32000	-3155.67	170.14	61.80	-3251.46	127.73	52.01	-4347.81	525.33	958.86	-3366.54	268.85	454.18	-3478.10	40.23	24.89	-3606.91	34.04	28.27	-1769.18	53.29	194.90	-1764.76	55.38	244.94	-3384.83	129.21	1087.60	0.00	0.00	0.00	-3426.03	85.94	1461.53	-3378.47	195.26	1428.91	-3724.52	245.72	1538.69	-3209.96	454.02	1410.24	713.75	-271.62	79.08	1314.64	-265.64	76.85	709.00
5.33000	-3142.92	170.77	63.69	-3240.08	125.79	54.27	-4351.88	523.53	967.44	-3361.44	265.55	462.75	-3478.10	40.23	24.89	-3606.91	34.04	28.27	-1769.18	53.29	194.90	-1764.76	55.38	244.94	-3384.53	129.66	1087.11	0.00	0.00	0.00	-3419.54	86.76	1462.15	-3369.70	196.58	1428.14	-3718.37	245.84	1538.85	-3206.22	453.90	1409.84	713.65	-271.43	79.06	1314.61	-265.39	76.74	712.93
5.34000	-3131.11	171.54	65.29	-3228.85	124.08	56.59	-4355.89	521.71	976.00	-3356.51	262.30	471.32	-3478.10	40.23	24.89	-3606.91	34.04	28.27	-1769.18	53.29	194.90	-1764.76	55.38	244.94	-3417.12	129.43	1084.55	0.00	0.00	0.00	-3412.94	87.64	1462.76	-3380.14	197.46	1427.31	-3712.18	245.95	1539.01	-3202.47	453.76	1409.44	713.81	-271.61	79.07	1314.64	-265.60	76.88	710.20
5.35000	-3120.34	172.43	66.57	-3217.81	122.60	58.96	-4359.85	519.88	984.54	-3351.75	259.08	479.86	-3478.10	40.23	24.89	-3606.91	34.04	28.27	-1769.18	53.29	194.90	-1764.76	55.38	244.94	-3392.10	130.39	1084.57	0.00	0.00	0.00	-3406.24	88.58	1463.36	-3393.25	197.87	1426.74	-3705.95	246.06	1539.17	-3198.72	453.61	1409.04	712.92	-271.74	78.85	1313.92	-265.94	76.43	709.09
5.36000	-3110.71	173.39	67.47	-3206.94	121.33	61.38	-4363.76	518.04	993.06	-3347.15	255.91	488.39	-3478.10	40.23	24.89	-3606.91	34.04	28.27	-1769.18	53.29	194.90	-1764.76	55.38	244.94	-3348.19	130.01	1085.07	0.00	0.00	0.00	-3399.44	89.57	1463.95	-3373.65	198.87	1426.73	-3699.68	246.17	1539.32	-3194.95	453.45	1408.65	712.97	-271.87	78.76	1314.33	-266.12	76.20	708.27
5.37000	-3102.31	174.40	67.96	-3196.28	120.26	63.83	-4367.62	516.18	1001.56	-3342.70	252.78	496.90	-3478.10	40.23	24.89	-3606.91	34.04	28.27	-1769.18	53.29	194.90	-1764.76	55.38	244.94	-3380.32	131.05	1083.11	0.00	0.00	0.00	-3392.55	90.61	1464.54	-3363.20	199.78	1426.02	-3693.38	246.27	1539.47	-3191.17	453.28	1408.26	713.44	-271.76	78.97	1314.24	-266.26	76.38	707.86
5.38000	-3095.26	175.42	68.00	-3185.81	119.40	66.31	-4371.43	514.31	1010.04	-3338.42	249.69	505.39	-3478.10	40.23	24.89	-3606.91	34.04	28.27	-1769.18	53.29	194.90	-1764.76	55.38	244.94	-3371.40	131.47	1082.36	0.00	0.00	0.00	-3385.57	91.71	1465.11	-3342.96	200.71	1425.23	-3687.03	246.37	1539.62	-3187.38	453.11	1407.87	713.58	-272.03	79.06	1313.90	-266.18	76.33	713.26
5.39000	-3089.65	176.43	67.55	-3175.56	118.73	68.79	-4375.18	512.42	1018.49	-3334.29	246.65	513.86	-3478.10	40.23	24.89	-3606.91	34.04	28.27	-1769.18	53.29	194.90	-1764.76	55.38	244.94	-3365.29	131.92	1082.05	0.00	0.00	0.00	-3378.50	92.84	1465.67	-3334.15	201.66	1424.66	-3680.65	246.46	1539.76	-3183.58	452.92	1407.49	712.98	-271.88	78.86	1314.23	-265.80	76.49	710.37
5.40000	-3085.58	177.39	66.56	-3165.54	118.25	71.28	-4378.87	510.53	1026.93	-3330.31	243.64	522.31	-3478.10	40.23	24.89	-3606.91	34.04	28.27	-1769.18	53.29	194.90	-1764.76	55.38	244.94	-3332.38	132.70	1082.26	0.00	0.00	0.00	-3371.34	94.02	1466.21	-3334.50	202.85	1425.23	-3674.22	246.55	1539.90	-3179.77	452.72	1407.11	714.32	-271.83	79.25	1314.57	-265.60	76.76	707.73
5.41000	-3083.14	178.27	65.00	-3155.76	117.95	73.77	-4382.51	508.62	1035.34	-3326.48	240.68	530.74	-3478.10	40.23	24.89	-3606.91	34.04	28.27	-1769.18	53.29	194.90	-1764.76	55.38	244.94	-3337.27	133.97	1081.54	0.00	0.00	0.00	-3364.10	95.24	1466.74	-3339.07	203.40	1423.58	-3667.76	246.63	1540.04	-3175.94	452.52	1406.73	714.42	-271.75	79.43	1314.78	-265.56	76.85	709.09
5.42000	-3082.45	179.04	62.82	-3146.22	117.83	76.23	-4386.09	506.69	1043.72	-3322.80	237.75	539.14	-3478.10	40.23	24.89	-3606.91	34.04	28.27	-1769.18	53.29	194.90	-1764.76	55.38	244.94	-3323.55	133.67	1081.42	0.00	0.00	0.00	-3356.78	96.50	1467.26	-3320.82	203.94	1423.54	-3661.26	246.71	1540.17	-3172.10	452.30	1406.36	713.82	-271.17	79.33	1314.54	-265.42	76.87	709.13
5.43000	-3083.60	179.66	59.99	-3136.94	117.87	78.68	-4389.62	504.76	1052.08	-3319.27	234.87	547.52	-3478.10	40.23	24.89	-3606.91	34.04	28.27	-1769.18	53.29	194.90	-1764.76	55.38	244.94	-3347.04	135.83	1080.56	0.00	0.00	0.00	-3349.39	97.79	1467.75	-3310.94	204.99	1422.83	-3654.72	246.79	1540.30	-3168.25	452.08	1405.99	713.20	-271.58	78.99	1314.26	-265.97	76.71	713.19
5.44000	-3086.72	180.11	56.46	-3127.93	118.07	81.08	-4393.08	502.81	1060.41	-3315.87	232.02	555.88	-3478.10	40.23	24.89	-3606.91	34.04	28.27	-1769.18	53.29	194.90	-1764.76	55.38	244.94	-3329.70	137.33	1080.56	0.00	0.00	0.00	-3341.91	99.11	1468.23	-3309.18	206.77	1423.18	-3648.14	246.86	1540.43	-3164.39	451.84	1405.62	714.05	-271.38	79.21	1314.12	-265.84	76.67	710.22
5.45000	-3118.54	183.40	48.35	-3119.19	118.43	83.44	-4396.48	500.85	1068.72	-3312.62	229.22	564.22	-3478.10	40.23	24.89	-3606.91	34.04	28.27	-1769.18	53.29	194.90	-1764.76	55.38	244.94	-3322.69	139.26	1081.30	0.00	0.00	0.00	-3334.37	100.45	1468.69	-3318.71	207.92	1424.50	-3641.52	246.92	1540.56	-3160.51	451.60	1405.26	713.67	-271.62	79.21	1314.42	-265.76	76.59	708.23
5.46000	-3079.56	182.43	51.30	-3110.75	118.93	85.75	-4399.83	498.87	1076.99	-3309.51	226.46	572.52	-3478.10	40.23	24.89	-3606.91	34.04	28.27	-1769.18	53.29	194.90	-1764.76	55.38	244.94	-3343.60	139.31	1080.99	0.00	0.00	0.00	-3326.75	101.83	1469.12	-3300.12	210.17	1424.43	-3634.87	246.99	1540.68	-3156.62	451.35	1404.90	713.91	-271.66	79.08	1313.97	-265.66	76.66	709.19
5.47000	-3138.56	181.58	35.47	-3102.61	119.58	87.99	-4403.10	496.89	1085.24	-3306.53	223.73	580.81	-3478.10	40.23	24.89	-3606.91	34.04	28.27	-1769.18	53.29	194.90	-1764.76	55.38	244.94	-3309.68	141.21	1082.63	0.00	0.00	0.00	-3319.07	103.22	1469.54	-3290.70	212.25	1424.88	-3628.18	247.04	1540.79	-3152.71	451.08	1404.54	713.34	-271.75	79.04	1314.08	-265.73	76.62	708.59
5.48000	-3158.21	183.95	30.42	-3094.77	120.35	90.16	-4406.32	494.89	1093.45	-3303.68	221.05	589.06	-3478.10	40.23	24.89	-3606.91	34.04	28.27	-1769.18	53.29	194.90	-1764.76	55.38	244.94	-3304.64	143.68	1083.68	0.00	0.00	0.00	-3311.32	104.64	1469.92	-3284.93	214.42	1424.38	-3621.44	247.09	1540.91	-3148.78	450.81	1404.19	713.17	-271.49	78.97	1314.47	-265.66	76.61	711.41
5.49000	-3124.07	182.69	33.04	-3087.26	121.26	92.24	-4409.47	492.89	1101.64	-3300.97	218.40	597.29	-3478.10	40.23	24.89	-3606.91	34.04	28.27	-1769.18	53.29	194.90	-1764.76	55.38	244.94	-3280.81	145.50	1084.37	0.00	0.00	0.00	-3303.51	106.07	1470.29	-3288.94	215.90	1424.98	-3614.67	247.14	1541.02	-3144.85	450.53	1403.84	713.27	-271.86	79.05	1314.69	-265.84	76.61	709.79
5.50000	-3096.04	181.83	35.68	-3080.08	122.28	94.22	-4412.55	490.87	1109.79	-3298.39	215.79	605.49	-3478.10	40.23	24.89	-3606.91	34.04	28.27	-1769.18	53.29	194.90	-1764.76	55.38	244.94	-3304.97	147.04	1085.54	0.00	0.00	0.00	-3295.64	107.51	1470.62	-3282.30	217.36	1426.92	-3607.87	247.18	1541.13	-3140.89	450.23	1403.49	713.40	-271.90	78.99	1314.13	-265.68	76.65	708.90
5.51000	-3062.28	178.54	38.98	-3073.24	123.42	96.11	-4415.57	488.84	1117.91	-3295.93	213.23	613.66	-3478.10	40.23	24.89	-3606.91	34.04	28.27	-1769.18	53.29	194.90	-1764.76	55.38	244.94	-3304.23	148.43	1086.98	0.00	0.00	0.00	-3287.72	108.97	1470.93	-3297.31	218.03	1428.31	-3601.02	247.22	1541.23	-3136.92	449.93	1403.15	712.80	-271.95	78.82	1314.55	-265.99	76.49	709.06
5.52000	-3081.31	180.57	34.72	-3066.75	124.66	97.87	-4418.52	486.81	1125.99	-3293.59	210.70	621.80	-3478.10	40.23	24.89	-3606.93	34.04	28.27	-1769.18	53.29	194.90	-1764.76	55.38	244.94	-3253.49	149.57	1089.31	0.00	0.00	0.00	-3279.74	110.43	1471.21	-3266.82	221.08	1429.43	-3594.14	247.25	1541.33	-3132.94	449.62	1402.81	712.37	-271.69	78.79	1314.03	-265.82	76.52	708.63
5.53000	-3094.90	181.75	32.88	-3060.63	126.00	99.52	-4421.41	484.76	1134.04	-3291.38	208.21	629.91	-3478.10	40.23	24.89	-3621.18	34.42	22.07	-1769.18	53.29	194.90	-1764.76	55.38	244.94	-3241.51	153.28	1091.92	0.00	0.00	0.00	-3271.72	111.90	1471.46	-3261.89	222.57	1430.43	-3587.21	247.28	1541.43	-3128.94	449.30	1402.47	713.33	-271.82	79.01	1314.31	-265.32	76.75	710.56
5.54000	-3118.09	181.68	29.41	-3054.88	127.43	101.03	-4424.22	482.70	1142.05	-3289.28	205.75	637.99	-3478.10	40.23	24.89	-3589.96	32.93	23.84	-1769.18	53.29	194.90	-1764.76	55.38	244.94	-3267.06	155.57	1091.56	0.00	0.00	0.00	-3263.64	113.37	1471.68	-3254.29	223.64	1431.02	-3580.25	247.30	1541.52	-3124.92	448.97	1402.14	713.57	-271.94	79.20	1314.61	-265.54	76.74	709.33
5.55000	-3058.36	183.48	37.43	-3049.51	128.95	102.40	-4426.96	480.63	1150.02	-3287.30	203.34	646.04	-3478.10	40.23	24.89	-3602.26	33.23	19.31	-1769.18	53.29	194.90	-1764.76	55.38	244.94	-3265.59	158.72	1093.89	0.00	0.00	0.00	-3255.52	114.84	1471.87	-3240.43	225.92	1431.70	-3573.26	247.32	1541.61	-3120.88	448.63	1401.81	714.30	-271.58	79.48	1314.26	-265.69	76.63	708.52
5.56000	-3126.76	183.58	24.49	-3044.54	130.55	103.61	-4429.63	478.56	1157.96	-3285.44	200.96	654.06	-3478.10	40.23	24.89	-3594.55	33.91	19.58	-1769.18	53.29	194.90	-1764.76	55.38	244.94	-3232.05	159.26	1096.39	0.00	0.00	0.00	-3247.36	116.31	1472.02	-3211.54	226.41	1432.32	-3566.22	247.33	1541.70	-3116.83	448.28	1401.49	714.14	-271.58	79.38	1314.41	-266.16	76.58	708.06
5.57000	-3107.75	182.23	31.42	-3039.97	132.22	104.67	-4432.22	476.47	1165.86	-3283.69	198.62	662.04	-3478.10	40.23	24.89	-3582.80	33.81	20.53	-1769.18	53.29	194.90	-1764.76	55.38	244.94	-3235.87	160.71	1097.38	0.00	0.00	0.00	-3239.15	117.77	1472.14	-3223.80	229.18	1433.33	-3559.15	247.34	1541.78	-3112.76	447.92	1401.17	713.04	-271.80	78.97	1314.14	-265.83	76.51	708.12
5.58000	-3087.82	180.74	34.23	-3035.82	133.96	105.55	-4434.75	474.37	1173.71	-3282.05	196.32	669.99	-3478.10	40.23	24.89	-3553.45	31.57	23.04	-1769.18	53.29	194.90	-1764.76	55.38	244.94	-3229.16	163.94	1099.02	0.00	0.00	0.00	-3230.91	119.21	1472.22	-3212.94	230.46	1433.98	-3552.04	247.34	1541.86	-3108.67	447.55	1400.85	713.43	-272.15	78.92	1316.49	-266.30	75.41	709.09
5.59000	-3080.22	180.98	34.83	-3032.09	135.76	106.24	-4437.20	472.27	1181.53	-3280.51	194.05	677.90	-3478.10	40.23	24.89	-3588.66	31.82	17.95	-1769.18	53.29	194.90	-1764.76	55.38	244.94	-3231.45	165.33	1099.81	0.00	0.00	0.00	-3222.64	120.65	1472.26	-3202.52	231.46	1435.33	-3544.89	247.33	1541.93	-3104.56	447.17	1400.54	714.31	-271.63	79.39	1315.11	-266.42	76.15	708.76
5.60000	-3092.22	180.19	34.92	-3028.80	137.61	106.75	-4439.57	470.16	1189.30	-3279.08	191.83	685.77	-3478.10	40.23	24.89	-3566.52	32.29	21.21	-1769.18	53.29	194.90	-1764.76	55.38	244.94	-3199.54	166.69	1102.18	0.00	0.00	0.00	-3214.33	122.07	1472.26	-3210.86	232.97	1437.74	-3537.70	247.33	1542.01	-3100.43	446.78	1400.24	713.46	-271.49	79.08	1314.50	-266.34	76.57	708.37
5.61000	-3085.03	183.71	33.51	-3025.96	139.50	107.05	-4441.86	468.04	1197.03	-3277.75	189.63	693.61	-3478.10	40.23	24.89	-3547.29	33.75	26.22	-1769.18	53.29	194.90	-1764.76	55.38	244.94	-3180.61	168.34	1103.75	0.00	0.00	0.00	-3205.99	123.48	1472.23	-3191.53	234.82	1438.32	-3530.48	247.31	1542.07	-3096.28	446.38	1399.93	713.06	-271.47	79.02	1314.25	-266.16	76.47	708.22
5.62000	-3088.03	181.68	35.50	-3023.58	141.43	107.14	-4444.08	465.91	1204.72	-3276.52	187.48	701.42	-3478.10	40.23	24.89	-3525.44	37.94	31.88	-1769.18	53.29	194.90	-1764.76	55.38	244.94	-3180.70	169.03	1103.45	0.00	0.00	0.00	-3197.63	124.86	1472.15	-3182.65	235.43	1439.25	-3523.22	247.29	1542.14	-3092.12	445.97	1399.63	713.35	-271.85	79.10	1314.49	-265.96	76.86	708.93
5.63000	-3083.93	180.55	36.62	-3021.66	143.39	107.01	-4446.22	463.78	1212.36	-3275.39	185.36	709.18	-3478.10	40.23	24.89	-3505.27	42.62	35.20	-1769.18	53.29	194.90	-1764.76	55.38	244.94	-3179.38	169.98	1105.02	0.00	0.00	0.00	-3189.25	126.22	1472.03	-3176.85	235.85	1439.99	-3515.92	247.26	1542.20	-3087.93	445.56	1399.34	713.61	-271.65	79.12	1314.48	-265.87	76.80	709.14
5.64000	-3078.63	182.11	39.32	-3020.22	145.38	106.65	-4448.27	461.63	1219.96	-3274.36	183.28	716.91	-3478.07	40.23	24.90	-3470.86	46.17	41.05	-1769.18	53.29	194.90	-1764.76	55.38	244.94	-3177.10	171.60	1105.15	0.00	0.00	0.00	-3180.84	127.55	1471.86	-3173.06	237.39	1440.70	-3508.58	247.23	1542.26	-3083.72	445.13	1399.05	712.87	-271.89	78.90	1313.96	-265.82	76.53	708.80
5.65000	-3075.28	183.71	38.18	-3019.27	147.39	106.05	-4450.25	459.48	1227.51	-3273.41	181.23	724.60	-3445.19	42.65	27.97	-3457.07	51.02	41.94	-1769.18	53.29	194.90	-1764.76	55.38	244.94	-3161.66	172.36	1104.67	0.00	0.00	0.00	-3172.42	128.85	1471.65	-3156.27	240.32	1441.74	-3501.21	247.20	1542.31	-3079.49	444.69	1398.76	712.87	-271.78	78.92	1313.75	-266.05	76.53	708.09
5.66000	-3014.65	179.61	48.66	-3018.82	149.41	105.19	-4452.14	457.32	1235.01	-3272.56	179.22	732.24	-3409.43	46.49	31.02	-3436.14	53.06	45.01	-1769.18	53.29	194.90	-1764.76	55.38	244.94	-3176.73	174.35	1105.13	0.00	0.00	0.00	-3163.98	130.12	1471.40	-3160.93	241.95	1442.05	-3493.80	247.15	1542.36	-3075.25	444.25	1398.48	713.03	-272.20	78.96	1314.15	-265.87	76.69	708.49
5.67000	-3131.70	181.55	30.26	-3018.89	151.43	104.08	-4453.96	455.16	1242.46	-3271.79	177.25	739.85	-3378.69	49.68	36.14	-3407.52	55.59	48.47	-1769.18	53.29	194.90	-1764.76	55.38	244.94	-3163.16	175.25	1106.12	0.00	0.00	0.00	-3155.52	131.35	1471.09	-3151.78	242.46	1442.39	-3486.36	247.11	1542.40	-3070.97	443.79	1398.20	713.40	-271.92	79.04	1314.12	-265.70	76.70	708.70
5.68000	-3076.77	182.00	36.75	-3019.47	153.45	102.69	-4455.68	452.99	1249.87	-3271.12	175.31	747.41	-3348.55	51.54	38.88	-3371.24	57.19	53.23	-1769.18	53.29	194.90	-1764.76	55.38	244.94	-3161.34	177.05	1106.59	0.00	0.00	0.00	-3147.06	132.55	1470.74	-3139.75	243.41	1442.29	-3478.87	247.05	1542.45	-3066.68	443.32	1397.92	712.87	-272.04	78.71	1314.63	-265.84	76.79	708.20
5.69000	-3070.56	181.51	38.78	-3020.58	155.46	101.03	-4457.32	450.81	1257.22	-3270.52	173.40	754.93	-3300.61	53.36	45.50	-3339.52	57.60	56.84	-1769.18	53.29	194.90	-1764.76	55.38	244.94	-3134.81	176.69	1106.97	0.00	0.00	0.00	-3138.59	133.70	1470.34	-3136.16	244.50	1442.84	-3471.35	246.99	1542.48	-3062.37	442.85	1397.65	713.63	-272.09	78.93	1314.78	-265.95	76.78	708.01
5.70000	-3054.20	183.00	43.87	-3022.24	157.45	99.07	-4458.88	448.63	1264.52	-3270.00	171.53	762.41	-3310.37	51.81	39.14	-3320.60	58.49	57.66	-1769.18	53.29	194.90	-1764.76	55.38	244.94	-3126.47	177.23	1106.78	0.00	0.00	0.00	-3130.12	134.81	1469.88	-3147.20	245.69	1444.33	-3463.80	246.93	1542.52	-3058.03	442.37	1397.39	713.53	-271.91	79.07	1314.59	-265.57	76.83	708.91
5.71000	-3043.29	178.79	46.15	-3024.44	159.43	96.82	-4460.35	446.44	1271.77	-3269.57	169.70	769.85	-3267.17	52.74	47.34	-3310.39	58.77	57.83	-1769.18	53.29	194.90	-1764.76	55.38	244.94	-3121.07	177.86	1108.13	0.00	0.00	0.00	-3121.64	135.87	1469.38	-3145.21	246.57	1444.92	-3456.20	246.85	1542.55	-3053.67	441.87	1397.13	713.60	-271.58	79.09	1314.25	-265.65	76.59	709.11
5.72000	-3038.75	178.87	47.43	-3027.21	161.37	94.25	-4461.73	444.25	1278.97	-3269.21	167.90	777.24	-3223.06	55.35	49.91	-3290.37	58.77	58.51	-1769.18	53.29	194.90	-1764.76	55.38	244.94	-3123.36	178.61	1107.48	0.00	0.00	0.00	-3113.17	136.88	1468.81	-3125.61	245.92	1444.47	-3448.57	246.78	1542.57	-3049.29	441.37	1396.87	713.51	-271.94	78.96	1314.23	-265.79	76.53	708.41
5.73000	-3107.65	181.06	35.49	-3030.56	163.28	91.37	-4463.02	442.05	1286.11	-3268.92	166.13	784.58	-3212.82	54.52	50.89	-3262.79	59.61	59.63	-1769.18	53.29	194.90	-1764.76	55.38	244.94	-3116.46	178.45	1108.13	0.00	0.00	0.00	-3104.70	137.84	1468.20	-3110.65	246.65	1444.52	-3440.91	246.69	1542.59	-3044.89	440.85	1396.62	713.18	-271.96	78.77	1314.14	-265.97	76.44	709.27
5.74000	-3078.32	178.50	42.25	-3034.48	165.14	88.15	-4464.22	439.84	1293.19	-3268.71	164.40	791.88	-3224.91	54.67	46.97	-3224.96	57.99	62.01	-1769.18	53.29	194.90	-1764.76	55.38	244.94	-3089.06	179.37	1109.13	0.00	0.00	0.00	-3096.23	138.74	1467.53	-3103.82	247.82	1444.42	-3433.20	246.60	1542.61	-3040.46	440.33	1396.38	713.68	-271.77	79.01	1314.14	-266.05	76.58	708.21
5.75000	-3088.11	179.99	42.01	-3039.01	166.96	84.60	-4465.33	437.64	1300.22	-3268.56	162.70	799.13	-3182.23	56.79	48.67	-3215.77	58.64	60.08	-1769.18	53.29	194.90	-1764.76	55.38	244.94	-3091.86	180.53	1109.69	0.00	0.00	0.00	-3087.78	139.59	1466.80	-3077.56	248.25	1443.80	-3425.47	246.51	1542.63	-3036.00	439.80	1396.13	713.06	-271.88	78.94	1313.99	-266.00	76.72	708.10
5.76000	-3074.08	179.44	46.33	-3044.13	168.71	80.70	-4466.35	435.42	1307.20	-3268.48	161.04	806.33	-3186.19	56.72	46.11	-3184.81	58.71	61.04	-1769.18	53.29	194.90	-1764.76	55.38	244.94	-3103.25	181.02	1109.95	0.00	0.00	0.00	-3079.33	140.37	1466.01	-3121.62	248.71	1444.10	-3417.69	246.41	1542.64	-3031.53	439.26	1395.90	713.73	-272.15	79.02	1314.17	-266.04	76.50	708.62
5.77000	-3068.31	177.21	46.97	-3049.87	170.41	76.44	-4467.27	433.20	1314.11	-3268.46	159.40	813.49	-3113.60	55.29	51.56	-3152.71	59.23	61.69	-1769.18	53.29	194.90	-1764.76	55.38	244.94	-3124.53	181.33	1109.75	0.00	0.00	0.00	-3070.91	141.09	1465.16	-3097.25	249.71	1442.88	-3409.88	246.30	1542.64	-3027.02	438.71	1395.67	713.46	-271.88	79.09	1314.45	-265.63	76.71	708.76
5.78000	-3106.07	176.11	40.58	-3056.24	172.03	71.81	-4468.10	430.98	1320.97	-3268.51	157.81	820.60	-3106.27	54.89	45.85	-3157.03	57.22	56.13	-1769.18	53.29	194.90	-1764.76	55.38	244.94	-3087.18	182.67	1110.17	0.00	0.00	0.00	-3062.49	141.74	1464.25	-3092.58	249.68	1442.81	-3402.03	246.18	1542.64	-3022.50	438.14	1395.44	713.15	-271.77	79.06	1319.12	-265.90	75.82	709.08
5.79000	-3046.72	175.54	51.42	-3063.25	173.58	66.81	-4468.83	428.76	1327.76	-3268.62	156.24	827.65	-3080.06	55.05	45.77	-3102.54	57.19	60.44	-1769.18	53.29	194.90	-1764.76	55.38	244.94	-3076.11	181.49	1110.69	0.00	0.00	0.00	-3054.10	142.32	1463.28	-3085.75	249.40	1442.67	-3394.14	246.06	1542.64	-3017.94	437.57	1395.22	713.61	-271.90	79.09	1315.78	-265.69	76.51	708.10
5.80000	-3086.63	174.26	43.64	-3070.90	175.04	61.41	-4469.47	426.53	1334.49	-3268.78	154.71	834.66	-3053.71	55.29	45.79	-3086.95	56.59	60.41	-1769.18	53.29	194.90	-1764.76	55.38	244.94	-3071.31	181.87	1110.69	0.00	0.00	0.00	-3045.73	142.82	1462.24	-3094.07	250.20	1442.64	-3386.22	245.94	1542.63	-3013.36	436.99	1395.00	713.91	-271.86	79.09	1314.24	-265.48	76.78	708.42
5.81000	-3080.75	174.91	42.84	-3079.21	176.42	55.62	-4470.01	424.29	1341.17	-3269.00	153.21	841.61	-3027.26	55.59	45.90	-3025.68	56.70	68.16	-1769.18	53.29	194.90	-1764.76	55.38	244.94	-3066.90	183.35	1111.11	0.00	0.00	0.00	-3037.39	143.25	1461.14	-3064.07	250.05	1440.29	-3378.27	245.80	1542.62	-3008.76	436.40	1394.79	714.33	-271.49	79.40	1313.50	-265.63	76.49	709.25
5.82000	-3068.04	177.90	41.56	-3088.16	177.69	49.43	-4470.45	422.06	1347.78	-3269.27	151.74	848.51	-3000.76	55.97	46.10	-3021.91	55.17	66.45	-1769.18	53.29	194.90	-1764.76	55.38	244.94	-3053.63	183.50	1109.93	0.00	0.00	0.00	-3029.07	143.61	1459.97	-3072.94	250.28	1440.13	-3370.27	245.66	1542.61	-3004.13	435.80	1394.58	713.33	-271.94	79.17	1313.93	-265.68	76.46	708.40
5.83000	-3072.71	181.47	38.59	-3071.39	176.56	47.76	-4470.79	419.82	1354.32	-3269.59	150.31	855.36	-2974.24	56.41	46.38	-2994.12	54.48	70.30	-1769.18	53.29	194.90	-1764.76	55.38	244.94	-3054.79	183.36	1108.24	0.00	0.00	0.00	-3020.79	143.88	1458.73	-3057.92	248.99	1438.76	-3362.25	245.52	1542.59	-2999.47	435.20	1394.38	713.50	-271.83	79.31	1315.74	-265.56	75.89	708.94
5.84000	-3056.41	180.57	37.86	-3123.64	181.28	38.27	-4471.03	417.58	1360.80	-3269.95	148.91	862.16	-2947.74	56.90	46.74	-2939.84	55.63	76.72	-1769.18	53.29	194.90	-1764.76	55.38	244.94	-3013.94	183.07	1108.31	0.00	0.00	0.00	-3012.54	144.06	1457.43	-3043.47	248.14	1437.16	-3354.18	245.36	1542.57	-2994.78	434.58	1394.18	713.32	-271.83	78.98	1315.19	-265.21	76.61	708.60
5.85000	-3090.18	184.37	30.26	-3135.52	183.01	32.69	-4471.17	415.33	1367.22	-3270.36	147.54	868.90	-2921.29	57.46	47.16	-2905.12	55.34	79.49	-1769.18	53.29	194.90	-1764.76	55.38	244.94	-3033.50	183.92	1106.42	0.00	0.00	0.00	-3004.32	144.16	1456.05	-3042.10	249.28	1435.82	-3346.08	245.20	1542.54	-2990.07	433.95	1393.99	713.39	-271.86	79.00	1314.10	-265.73	76.70	708.59
5.86000	-3059.63	184.83	33.40	-3145.63	184.59	27.89	-4471.20	413.09	1373.56	-3270.82	146.20	875.58	-2894.94	58.07	47.64	-2871.68	55.09	82.17	-1769.18	53.29	194.90	-1764.76	55.38	244.94	-3013.65	184.40	1106.42	0.00	0.00	0.00	-2996.15	144.17	1454.61	-3034.76	249.08	1434.98	-3337.95	245.04	1542.51	-2985.33	433.31	1393.80	712.90	-271.69	78.96	1314.48	-265.71	76.79	709.38
5.87000	-3056.78	186.08	31.82	-3154.07	186.02	23.85	-4471.14	410.84	1379.85	-3271.31	144.89	882.22	-2868.71	58.73	48.18	-2839.49	54.89	84.77	-1769.18	53.29	194.90	-1764.76	55.38	244.94	-3006.41	183.21	1105.30	0.00	0.00	0.00	-2988.02	144.08	1453.09	-3034.26	247.59	1433.52	-3329.78	244.87	1542.47	-2980.56	432.67	1393.62	713.74	-271.91	79.06	1314.56	-265.71	76.74	709.50
5.88000	-3054.35	187.18	30.52	-3160.93	187.31	20.52	-4470.96	408.59	1386.06	-3271.85	143.61	888.79	-2842.66	59.44	48.77	-2808.53	54.74	87.29	-1769.18	53.29	194.90	-1764.76	55.38	244.94	-3002.55	183.38	1104.50	0.00	0.00	0.00	-2979.93	143.90	1451.50	-3032.68	247.83	1432.94	-3321.57	244.69	1542.43	-2975.76	432.01	1393.44	713.88	-272.00	79.04	1314.39	-265.61	76.77	709.53
5.89000	-3052.32	188.14	29.49	-3166.31	188.46	17.85	-4470.69	406.34	1392.20	-3272.41	142.37	895.31	-2816.82	60.19	49.40	-2778.77	54.62	89.72	-1769.18	53.29	194.90	-1764.76	55.38	244.94	-3015.38	183.10	1102.49	0.00	0.00	0.00	-2971.88	143.62	1449.83	-3025.69	248.51	1431.85	-3313.33	244.50	1542.38	-2970.94	431.34	1393.27	713.78	-271.75	79.15	1314.20	-265.67	76.78	708.77
5.90000	-3050.66	188.97	28.69	-3170.29	189.49	15.80	-4470.30	404.09	1398.27	-3273.02	141.15	901.76	-2791.22	60.98	50.07	-2750.21	54.55	92.08	-1769.18	53.29	194.90	-1764.76	55.38	244.94	-2973.01	183.19	1101.54	0.00	0.00	0.00	-2963.89	143.23	1448.08	-3003.58	248.36	1429.75	-3305.05	244.31	1542.34	-2966.08	430.67	1393.10	713.83	-271.71	79.24	1314.36	-266.13	76.71	708.28
5.91000	-3049.37	189.67	28.12	-3172.98	190.39	14.33	-4469.81	401.84	1404.27	-3273.65	139.97	908.16	-2765.91	61.81	50.78	-2722.81	54.51	94.35	-1769.18	53.29	194.90	-1764.76	55.38	244.94	-2987.98	183.70	1099.85	0.00	0.00	0.00	-2955.95	142.74	1446.26	-3017.86	247.25	1428.15	-3296.74	244.11	1542.28	-2961.20	429.98	1392.94	713.76	-271.59	79.21	1314.52	-265.89	76.79	709.27
5.92000	-3048.41	190.25	27.75	-3174.47	191.17	13.40	-4469.21	399.58	1410.20	-3274.31	138.82	914.50	-2740.92	62.67	51.51	-2696.56	54.52	96.54	-1769.18	53.29	194.90	-1764.76	55.38	244.94	-2961.98	184.19	1100.21	0.00	0.00	0.00	-2948.07	142.15	1444.36	-2980.49	246.43	1425.67	-3288.39	243.90	1542.22	-2956.28	429.29	1392.79	713.57	-271.59	79.14	1314.22	-265.74	76.76	708.82
5.93000	-3047.77	190.72	27.58	-3174.85	191.84	12.95	-4468.50	397.33	1416.05	-3275.00	137.69	920.78	-2716.29	63.56	52.25	-2671.44	54.56	98.65	-1769.18	53.29	194.90	-1764.76	55.38	244.94	-2956.48	184.14	1098.07	0.00	0.00	0.00	-2940.24	141.44	1442.38	-2970.83	246.04	1424.35	-3280.01	243.69	1542.16	-2951.33	428.58	1392.64	713.23	-271.78	79.01	1311.11	-266.37	75.42	709.25
5.94000	-3047.42	191.09	27.57	-3174.22	192.40	12.96	-4467.67	395.07	1421.83	-3275.71	136.60	927.00	-2692.06	64.47	53.02	-2647.42	54.65	100.68	-1769.18	53.29	194.90	-1764.76	55.38	244.94	-2968.93	183.96	1095.40	0.00	0.00	0.00	-2932.48	140.62	1440.32	-2972.46	245.72	1423.62	-3271.59	243.47	1542.09	-2946.36	427.87	1392.49	713.42	-272.09	79.03	1312.78	-265.81	76.26	709.16
5.95000	-3047.35	191.36	27.72	-3172.67	192.85	13.36	-4466.74	392.82	1427.54	-3276.44	135.54	933.16	-2668.27	65.41	53.79	-2624.48	54.76	102.63	-1769.18	53.29	194.90	-1764.76	55.38	244.94	-2967.47	185.23	1093.95	0.00	0.00	0.00	-2924.78	139.68	1438.18	-2963.51	244.73	1422.29	-3263.13	243.24	1542.02	-2941.35	427.15	1392.36	714.21	-271.46	79.41	1313.98	-265.92	76.52	708.75
5.96000	-3047.53	191.55	28.01	-3170.29	193.21	14.13	-4465.69	390.56	1433.17	-3277.19	134.50	939.25	-2644.95	66.37	54.56	-2602.61	54.91	104.51	-1769.18	53.29	194.90	-1764.76	55.38	244.94	-2967.62	184.23	1091.78	0.00	0.00	0.00	-2917.14	138.62	1435.95	-2966.14	244.20	1420.75	-3254.64	243.00	1541.95	-2936.31	426.41	1392.22	713.35	-271.76	79.11	1314.19	-265.81	76.66	708.56
5.97000	-3047.94	191.65	28.41	-3167.18	193.48	15.22	-4464.53	388.31	1438.72	-3277.96	133.50	945.28	-2622.14	67.35	55.32	-2581.78	55.10	106.30	-1769.18	53.29	194.90	-1764.76	55.38	244.94	-2940.86	184.12	1091.39	0.00	0.00	0.00	-2909.57	137.44	1433.64	-2937.48	243.43	1419.61	-3246.12	242.76	1541.87	-2931.24	425.67	1392.10	713.60	-271.90	78.98	1314.71	-265.59	76.67	708.69
5.98000	-3048.57	191.69	28.91	-3163.44	193.65	16.58	-4463.25	386.06	1444.19	-3278.74	132.52	951.25	-2599.88	68.34	56.08	-2561.98	55.32	108.02	-1769.18	53.29	194.90	-1764.76	55.38	244.94	-2937.34	184.76	1090.76	0.00	0.00	0.00	-2902.08	136.14	1431.24	-2936.18	242.30	1418.91	-3237.56	242.51	1541.78	-2926.14	424.92	1391.98	712.99	-272.17	78.82	1312.31	-265.18	76.07	709.41
5.99000	-3049.38	191.65	29.50	-3159.15	193.75	18.17	-4461.86	383.81	1449.59	-3279.53	131.58	957.15	-2578.22	69.34	56.82	-2543.17	55.57	109.67	-1769.18	53.29	194.90	-1764.76	55.38	244.94	-2944.17	184.57	1088.33	0.00	0.00	0.00	-2894.66	134.70	1428.75	-2941.10	241.37	1417.65	-3228.97	242.25	1541.69	-2921.01	424.16	1391.86	713.00	-271.87	78.82	1313.30	-265.70	76.45	709.16
6.00000	-3050.37	191.56	30.15	-3154.42	193.77	19.95	-4460.35	381.56	1454.90	-3280.33	130.66	962.98	-2557.17	70.34	57.54	-2525.34	55.85	111.24	-1769.18	53.29	194.90	-1764.76	55.38	244.94	-2948.43	184.22	1086.02	0.00	0.00	0.00	-2887.32	133.14	1426.17	-2934.34	240.93	1415.22	-3220.34	241.99	1541.60	-2915.84	423.39	1391.75	713.25	-271.80	78.98	1314.13	-266.06	76.64	709.13
6.01000	-3051.50	191.43	30.85	-3149.33	193.72	21.88	-4458.73	379.31	1460.14	-3281.14	129.77	968.75	-2536.80	71.35	58.22	-2508.48	56.16	112.74	-1769.18	53.29	194.90	-1764.76	55.38	244.94	-2907.61	182.82	1086.47	0.00	0.00	0.00	-2880.05	131.44	1423.51	-2918.11	240.50	1414.02	-3211.68	241.72	1541.50	-2910.64	422.61	1391.65	713.93	-271.49	79.19	1314.01	-265.76	76.82	708.50
6.02000	-3052.76	191.25	31.58	-3143.99	193.60	23.90	-4456.98	377.06	1465.29	-3281.95	128.91	974.46	-2517.12	72.35	58.88	-2492.55	56.50	114.16	-1769.18	53.29	194.90	-1764.76	55.38	244.94	-2914.43	184.35	1084.83	0.00	0.00	0.00	-2872.87	129.61	1420.75	-2920.80	238.12	1412.78	-3202.98	241.44	1541.39	-2905.41	421.82	1391.55	713.61	-272.07	78.94	1314.40	-265.58	76.82	708.46
6.03000	-3054.12	191.03	32.33	-3138.47	193.42	25.98	-4455.11	374.81	1470.36	-3282.77	128.08	980.09	-2498.19	73.35	59.49	-2477.54	56.87	115.51	-1769.18	53.29	194.90	-1764.76	55.38	244.94	-2902.61	184.61	1082.40	0.00	0.00	0.00	-2865.78	127.63	1417.90	-2921.17	236.98	1412.75	-3194.25	241.15	1541.28	-2900.14	421.02	1391.46	713.46	-271.89	79.06	1306.41	-268.29	75.68	709.17
6.04000	-3055.58	190.80	33.06	-3132.89	193.18	28.08	-4453.12	372.57	1475.34	-3283.59	127.28	985.66	-2480.03	74.35	60.06	-2463.43	57.27	116.78	-1769.18	53.29	194.90	-1764.76	55.38	244.94	-2890.11	184.34	1082.16	0.00	0.00	0.00	-2858.77	125.52	1414.96	-2905.74	236.25	1412.06	-3185.49	240.86	1541.17	-2894.84	420.21	1391.37	713.58	-271.79	79.18	1311.44	-266.64	76.26	709.18
6.05000	-3057.09	190.54	33.78	-3127.33	192.90	30.15	-4451.01	370.33	1480.24	-3284.40	126.50	991.15	-2462.69	75.33	60.57	-2450.19	57.69	117.98	-1769.18	53.29	194.90	-1764.76	55.38	244.94	-2902.54	184.32	1079.78	0.00	0.00	0.00	-2851.85	123.25	1411.92	-2875.90	235.33	1409.50	-3176.69	240.56	1541.05	-2889.50	419.39	1391.29	713.95	-271.44	79.27	1314.02	-265.94	76.32	708.57
6.06000	-3058.65	190.27	34.45	-3121.89	192.57	32.14	-4448.78	368.09	1485.06	-3285.21	125.75	996.58	-2446.21	76.30	61.02	-2437.80	58.13	119.12	-1769.18	53.29	194.90	-1764.76	55.38	244.94	-2881.99	183.01	1079.77	0.00	0.00	0.00	-2845.03	120.84	1408.79	-2861.55	233.57	1408.25	-3167.85	240.25	1540.93	-2884.13	418.56	1391.22	714.03	-271.74	79.31	1314.24	-266.13	76.46	708.08
6.07000	-3060.23	190.00	35.06	-3116.66	192.20	34.02	-4446.42	365.86	1489.78	-3286.01	125.03	1001.94	-2430.62	77.25	61.41	-2426.25	58.60	120.18	-1769.18	53.29	194.90	-1764.76	55.38	244.94	-2878.56	182.49	1078.09	0.00	0.00	0.00	-2841.64	119.60	1407.20	-2871.11	232.32	1407.68	-3158.98	239.93	1540.80	-2878.73	417.73	1391.15	714.03	-271.50	79.32	1314.33	-265.75	76.67	708.74
6.08000	-3061.82	189.73	35.60	-3111.74	191.80	35.74	-4443.94	363.62	1494.42	-3286.80	124.34	1007.22	-2415.95	78.17	61.73	-2415.52	59.09	121.17	-1769.18	53.29	194.90	-1764.76	55.38	244.94	-2861.92	181.50	1078.25	0.00	0.00	0.00	-2830.95	118.76	1406.17	-2851.26	231.64	1407.20	-3150.08	239.61	1540.67	-2873.29	416.88	1391.09	714.00	-271.58	79.37	1317.72	-265.23	76.06	709.24
6.09000	-3063.38	189.48	36.04	-3107.21	191.36	37.26	-4441.33	361.40	1498.98	-3287.58	123.67	1012.43	-2402.26	79.08	61.97	-2405.58	59.61	122.09	-1769.18	53.29	194.90	-1764.76	55.38	244.94	-2835.46	180.41	1079.27	0.00	0.00	0.00	-2821.14	117.90	1406.45	-2830.00	230.82	1406.84	-3141.14	239.27	1540.53	-2867.81	416.02	1391.03	713.98	-272.10	79.01	1315.67	-265.30	76.65	709.12
6.10000	-3064.90	189.25	36.38	-3103.18	190.91	38.53	-4438.59	359.17	1503.44	-3288.34	123.03	1017.57	-2389.58	79.95	62.13	-2396.40	60.14	122.95	-1769.18	53.29	194.90	-1764.76	55.38	244.94	-2849.64	180.51	1078.05	0.00	0.00	0.00	-2830.15	116.07	1406.45	-2840.74	229.51	1406.35	-3132.17	238.93	1540.39	-2862.30	415.16	1390.98	713.48	-271.96	78.96	1314.70	-265.96	76.71	708.74
6.11000	-3066.37	189.04	36.58	-3099.74	190.43	39.51	-4435.73	356.95	1507.81	-3289.09	122.41	1022.64	-2377.93	80.80	62.20	-2387.98	60.69	123.73	-1769.18	53.29	194.90	-1764.76	55.38	244.94	-2850.43	179.20	1077.44	0.00	0.00	0.00	-2801.92	114.73	1405.35	-2818.28	227.35	1405.44	-3123.17	238.59	1540.24	-2856.75	414.28	1390.94	712.85	-271.94	78.86	1314.52	-265.71	76.84	707.74
6.12000	-3067.75	188.87	36.64	-3096.98	189.95	40.16	-4432.74	354.73	1512.09	-3289.82	121.83	1027.63	-2367.38	81.60	62.17	-2380.29	61.26	124.45	-1769.18	53.29	194.90	-1764.76	55.38	244.94	-2819.78	178.06	1077.12	0.00	0.00	0.00	-2801.22	113.39	1404.71	-2812.09	225.70	1406.03	-3114.13	238.23	1540.09	-2851.16	413.40	1390.91	712.70	-271.85	78.89	1314.47	-265.56	76.79	708.87
6.13000	-3069.02	188.75	36.53	-3095.00	189.45	40.43	-4429.61	352.52	1516.28	-3290.52	121.27	1032.55	-2357.94	82.37	62.04	-2373.31	61.85	125.11	-1769.18	53.29	194.90	-1764.76	55.38	244.94	-2802.05	177.14	1077.52	0.00	0.00	0.00	-2791.99	112.22	1404.35	-2800.20	223.90	1405.65	-3105.06	237.87	1539.94	-2845.54	412.50	1390.88	713.75	-271.90	79.10	1314.01	-265.67	76.55	709.57
6.14000	-3070.17	188.67	36.24	-3093.89	188.95	40.29	-4426.35	350.31	1520.37	-3291.20	120.73	1037.39	-2349.66	83.10	61.81	-2367.02	62.46	125.69	-1769.18	53.29	194.90	-1764.76	55.38	244.94	-2799.33	175.98	1077.56	0.00	0.00	0.00	-2780.77	110.85	1404.33	-2789.41	222.45	1405.05	-3095.95	237.49	1539.77	-2839.88	411.60	1390.85	713.61	-271.56	79.00	1313.86	-265.87	76.41	709.15
6.15000	-3071.18	188.66	35.75	-3093.75	188.46	39.68	-4422.97	348.11	1524.37	-3291.86	120.22	1042.15	-2342.58	83.78	61.46	-2361.39	63.08	126.21	-1769.18	53.29	194.90	-1764.76	55.38	244.94	-2794.88	174.27	1076.94	0.00	0.00	0.00	-2767.79	109.37	1403.51	-2780.88	221.48	1404.98	-3086.81	237.11	1539.61	-2834.18	410.69	1390.84	713.11	-271.76	79.09	1313.97	-265.88	76.41	708.60
6.16000	-3072.02	188.71	35.04	-3098.63	187.61	37.98	-4419.44	345.91	1528.28	-3292.49	119.74	1046.83	-2336.73	84.41	60.99	-2356.41	63.71	126.67	-1769.18	53.29	194.90	-1764.76	55.38	244.94	-2772.01	172.05	1077.39	0.00	0.00	0.00	-2756.17	107.54	1404.07	-2767.51	219.42	1404.47	-3077.64	236.72	1539.44	-2828.45	409.77	1390.82	713.18	-272.07	78.96	1314.77	-265.68	76.79	708.91
6.17000	-3072.67	188.83	34.09	-3089.84	185.55	38.05	-4415.79	343.72	1532.09	-3293.08	119.28	1051.44	-2332.15	84.99	60.40	-2352.05	64.36	127.06	-1769.18	53.29	194.90	-1764.76	55.38	244.94	-2754.30	170.77	1077.79	0.00	0.00	0.00	-2731.46	106.11	1404.45	-2764.35	219.04	1404.85	-3068.43	236.33	1539.26	-2822.67	408.83	1390.82	712.60	-271.84	78.91	1314.94	-265.46	76.87	708.80
6.18000	-3073.12	189.04	32.89	-3073.36	186.68	42.45	-4411.99	341.53	1535.80	-3293.65	118.84	1055.97	-2328.89	85.52	59.67	-2348.30	65.02	127.39	-1769.18	53.29	194.90	-1764.76	55.38	244.94	-2761.11	170.67	1078.15	0.00	0.00	0.00	-2718.47	104.67	1404.75	-2754.09	217.67	1404.89	-3059.19	235.92	1539.08	-2816.86	407.89	1390.82	713.20	-271.66	79.19	1310.83	-266.32	75.63	709.36
6.19000	-3073.33	189.33	31.43	-3105.14	185.61	34.61	-4408.06	339.35	1539.41	-3294.17	118.43	1060.42	-2326.98	85.98	58.81	-2345.14	65.69	127.66	-1769.18	53.29	194.90	-1764.76	55.38	244.94	-2755.57	169.26	1078.50	0.00	0.00	0.00	-2718.79	102.83	1405.17	-2736.05	215.52	1405.62	-3049.92	235.51	1538.89	-2811.01	406.94	1390.83	713.85	-271.80	79.16	1312.63	-266.05	76.14	708.49
6.20000	-3073.29	189.73	29.67	-3077.10	184.96	40.19	-4404.00	337.17	1542.93	-3294.66	118.05	1064.79	-2326.45	86.39	57.80	-2342.53	66.37	127.86	-1769.18	53.29	194.90	-1764.76	55.38	244.94	-2755.63	167.43	1078.61	0.00	0.00	0.00	-2721.46	99.95	1405.79	-2718.23	213.61	1406.30	-3040.61	235.09	1538.70	-2805.12	405.98	1390.85	712.87	-272.03	78.74	1314.43	-265.68	76.64	708.68
6.21000	-3072.99	190.23	27.61	-3121.79	186.30	30.53	-4399.79	335.01	1546.35	-3295.11	117.69	1069.07	-2327.34	86.72	56.65	-2340.47	67.06	128.01	-1769.18	53.29	194.90	-1764.76	55.38	244.94	-2726.44	165.10	1080.43	0.00	0.00	0.00	-2708.31	99.44	1406.34	-2703.10	211.55	1407.98	-3031.27	234.66	1538.50	-2799.18	405.01	1390.87	712.57	-271.80	78.88	1314.03	-266.18	76.55	709.15
6.22000	-3072.38	190.84	25.22	-3096.27	185.33	34.03	-4395.45	332.84	1549.66	-3295.51	117.36	1073.28	-2329.70	86.99	55.34	-2338.93	67.76	128.09	-1769.18	53.29	194.90	-1764.76	55.38	244.94	-2709.70	162.88	1081.42	0.00	0.00	0.00	-2705.85	98.03	1407.17	-2697.70	210.94	1407.49	-3021.90	234.22	1538.30	-2793.21	404.03	1390.90	714.44	-271.67	79.40	1314.51	-265.85	76.90	708.68
6.23000	-3065.55	190.71	25.51	-3097.47	185.31	32.90	-4390.96	330.69	1552.87	-3295.87	117.04	1077.40	-2333.56	87.19	53.86	-2337.89	68.47	128.11	-1769.18	53.29	194.90	-1764.76	55.38	244.94	-2706.94	161.67	1082.24	0.00	0.00	0.00	-2696.05	97.17	1407.20	-2693.28	210.16	1408.24	-3012.49	233.78	1538.09	-2787.20	403.04	1390.94	713.78	-271.50	79.25	1314.74	-265.57	76.93	709.18
6.24000	-3096.39	190.35	18.58	-3111.72	185.82	29.52	-4386.33	328.54	1555.98	-3296.18	116.76	1081.44	-2338.96	87.30	52.22	-2337.34	69.18	128.07	-1769.18	53.29	194.90	-1764.76	55.38	244.94	-2680.71	158.64	1084.44	0.00	0.00	0.00	-2675.95	95.79	1407.41	-2686.09	208.73	1409.24	-3003.05	233.32	1537.88	-2781.15	402.04	1390.98	713.86	-271.71	79.09	1314.65	-265.47	76.79	708.91
6.25000	-3083.73	190.78	20.04	-3084.65	186.88	33.80	-4381.56	326.40	1558.99	-3296.44	116.49	1085.39	-2345.94	87.34	50.41	-2337.23	69.90	127.98	-1769.18	53.29	194.90	-1764.76	55.38	244.94	-2674.29	156.64	1085.21	0.00	0.00	0.00	-2660.84	93.61	1408.84	-2670.38	206.23	1409.47	-2993.58	232.86	1537.66	-2775.05	401.04	1391.03	713.93	-271.77	79.17	1314.39	-265.73	76.71	708.97
6.26000	-3075.42	191.44	16.39	-3107.46	186.68	27.69	-4376.65	324.26	1561.89	-3296.65	116.25	1089.26	-2354.56	87.30	48.41	-2337.57	70.62	127.82	-1769.18	53.29	194.90	-1764.76	55.38	244.94	-2666.59	154.99	1086.33	0.00	0.00	0.00	-2631.80	92.55	1408.94	-2664.82	205.35	1410.73	-2984.07	232.39	1537.44	-2768.92	400.02	1391.09	714.49	-271.81	79.23	1314.24	-265.81	76.78	709.64
6.27000	-3079.22	193.49	11.53	-3041.66	186.24	36.67	-4371.59	322.14	1564.68	-3296.80	116.04	1093.04	-2398.64	86.57	38.63	-2338.33	71.34	127.61	-1769.18	53.29	194.90	-1764.76	55.38	244.94	-2645.63	151.91	1088.62	0.00	0.00	0.00	-2635.22	90.48	1410.15	-2649.07	204.69	1410.98	-2974.54	231.91	1537.21	-2762.74	398.99	1391.15	713.83	-271.75	79.09	1314.67	-265.62	76.90	708.96
6.28000	-3072.44	194.05	8.83	-3036.97	188.57	36.70	-4366.39	320.02	1567.37	-3296.89	115.84	1096.74	-2406.41	88.44	39.72	-2339.48	72.06	127.34	-1769.18	53.29	194.90	-1764.76	55.38	244.94	-2628.26	150.43	1088.97	0.00	0.00	0.00	-2614.95	89.12	1410.26	-2628.31	203.07	1411.54	-2964.96	231.42	1536.98	-2756.52	397.96	1391.22	713.82	-271.91	79.23	1318.25	-264.82	76.21	709.15
6.29000	-3053.71	195.31	9.17	-3005.87	190.27	40.46	-4361.04	317.91	1569.95	-3296.93	115.67	1100.35	-2395.88	87.16	40.48	-2341.00	72.79	127.02	-1769.18	53.29	194.90	-1764.76	55.38	244.94	-2635.09	149.63	1090.69	0.00	0.00	0.00	-2600.43	88.62	1410.52	-2612.90	201.44	1412.31	-2955.36	230.92	1536.74	-2750.25	396.91	1391.30	713.84	-272.16	79.10	1315.78	-265.54	76.56	709.19
6.30000	-3061.27	199.02	5.04	-2996.71	193.24	43.27	-4355.54	315.81	1572.43	-3296.90	115.52	1103.87	-2411.38	85.06	36.26	-2342.88	73.52	126.64	-1769.18	53.29	194.90	-1764.76	55.38	244.94	-2619.24	148.35	1091.21	0.00	0.00	0.00	-2598.35	87.85	1411.91	-2609.28	200.76	1413.53	-2945.72	230.41	1536.49	-2743.95	395.86	1391.39	714.07	-271.96	79.17	1314.94	-265.64	76.87	709.41
6.31000	-3033.30	199.56	8.42	-2984.09	195.57	47.27	-4349.89	313.71	1574.79	-3296.81	115.40	1107.31	-2394.50	89.13	36.88	-2345.10	74.24	126.21	-1769.18	53.29	194.90	-1764.76	55.38	244.94	-2613.20	147.91	1091.68	0.00	0.00	0.00	-2603.30	87.65	1412.26	-2600.83	199.89	1413.65	-2936.06	229.90	1536.24	-2737.60	394.79	1391.48	713.81	-271.57	79.12	1314.15	-265.70	76.76	709.10
6.32000	-3021.11	200.77	15.54	-2940.67	194.93	57.24	-4344.09	311.63	1577.04	-3296.65	115.30	1110.65	-2410.18	85.68	34.83	-2347.63	74.96	125.72	-1769.18	53.29	194.90	-1764.76	55.38	244.94	-2612.77	146.47	1093.11	0.00	0.00	0.00	-2590.29	87.16	1412.88	-2594.85	200.10	1415.09	-2926.35	229.37	1535.99	-2731.21	393.72	1391.58	713.00	-271.76	79.08	1313.55	-265.65	76.50	709.03
6.33000	-3004.81	201.01	22.21	-2937.07	195.86	60.01	-4338.14	309.56	1579.19	-3296.42	115.21	1113.90	-2390.19	87.48	39.70	-2350.44	75.68	125.18	-1769.18	53.29	194.90	-1764.76	55.38	244.94	-2588.12	145.48	1093.25	0.00	0.00	0.00	-2575.32	86.92	1413.44	-2593.70	199.95	1415.92	-2916.62	228.84	1535.73	-2724.77	392.64	1391.69	713.63	-271.76	79.14	1312.97	-265.78	76.28	709.40
6.34000	-2988.59	201.22	22.42	-2910.87	195.26	67.35	-4332.04	307.49	1581.21	-3296.12	115.15	1117.07	-2410.19	85.76	36.94	-2353.53	76.40	124.58	-1769.18	53.29	194.90	-1764.76	55.38	244.94	-2592.84	146.24	1093.85	0.00	0.00	0.00	-2559.59	86.39	1414.09	-2585.10	199.02	1416.19	-2906.86	228.29	1535.46	-2718.29	391.54	1391.80	713.09	-271.79	78.91	1313.28	-266.00	76.32	708.71
6.35000	-2956.12	202.10	28.26	-2910.35	196.06	69.34	-4325.78	305.43	1583.13	-3295.75	115.12	1120.14	-2408.57	86.89	36.12	-2356.87	77.10	123.94	-1769.18	53.29	194.90	-1764.76	55.38	244.94	-2578.72	146.64	1095.27	0.00	0.00	0.00	-2548.53	85.80	1414.91	-2573.48	197.34	1416.36	-2897.06	227.74	1535.19	-2711.77	390.44	1391.92	713.87	-271.77	79.06	1314.11	-266.32	76.65	708.47
6.36000	-2905.13	203.57	35.54	-2861.76	197.01	76.52	-4319.38	303.39	1584.93	-3295.30	115.10	1123.11	-2389.77	86.44	40.26	-2360.44	77.81	123.24	-1769.18	53.29	194.90	-1764.76	55.38	244.94	-2567.75	146.93	1094.90	0.00	0.00	0.00	-2546.49	84.63	1415.24	-2546.45	197.19	1416.78	-2887.23	227.18	1534.91	-2705.20	389.33	1392.05	713.21	-271.86	78.92	1313.99	-266.03	76.42	708.35
6.37000	-2842.89	205.56	43.31	-2824.36	198.71	80.49	-4312.81	301.35	1586.62	-3294.77	115.11	1126.00	-2386.30	87.68	40.08	-2364.22	78.50	122.49	-1769.18	53.29	194.90	-1764.76	55.38	244.94	-2554.85	146.35	1095.48	0.00	0.00	0.00	-2535.98	85.12	1415.47	-2541.34	198.14	1417.66	-2877.36	226.61	1534.63	-2698.58	388.21	1392.19	712.95	-271.70	78.99	1313.99	-266.01	76.42	708.32
6.38000	-2776.70	208.00	50.63	-2800.60	201.45	83.04	-4306.09	299.33	1588.19	-3294.16	115.13	1128.79	-2395.84	86.94	39.00	-2368.19	79.19	121.69	-1769.18	53.29	194.90	-1764.76	55.38	244.94	-2556.30	147.63	1095.71	0.00	0.00	0.00	-2523.63	84.88	1415.70	-2532.08	197.80	1418.21	-2867.47	226.03	1534.34	-2691.92	387.08	1392.33	713.73	-271.72	79.08	1303.28	-266.97	74.03	709.03
6.39000	-2713.84	210.83	56.57	-2780.53	204.41	83.30	-4299.22	297.31	1589.64	-3293.46	115.18	1131.49	-2394.30	87.86	38.09	-2372.32	79.86	120.85	-1769.18	53.29	194.90	-1764.76	55.38	244.94	-2530.96	147.73	1097.57	0.00	0.00	0.00	-2513.33	84.37	1415.94	-2522.97	196.86	1418.00	-2857.54	225.44	1534.05	-2685.21	385.94	1392.49	713.46	-271.72	79.00	1310.70	-266.20	75.84	708.86
6.40000	-2661.59	213.98	60.17	-2737.97	206.80	86.37	-4292.18	295.31	1590.98	-3292.68	115.25	1134.09	-2345.80	88.64	49.02	-2376.60	80.53	119.95	-1769.18	53.29	194.90	-1764.76	55.38	244.94	-2530.45	148.35	1097.74	0.00	0.00	0.00	-2506.92	83.75	1416.31	-2512.61	196.45	1418.02	-2847.58	224.85	1533.75	-2678.46	384.79	1392.65	714.09	-271.72	79.26	1313.86	-266.26	76.48	708.46
6.41000	-2627.23	217.39	60.49	-2711.91	209.69	86.43	-4284.99	293.32	1592.20	-3291.81	115.33	1136.59	-2365.09	89.09	44.46	-2381.01	81.19	119.00	-1769.18	53.29	194.90	-1764.76	55.38	244.94	-2530.75	148.70	1098.33	0.00	0.00	0.00	-2504.94	83.74	1416.36	-2496.66	196.54	1417.15	-2837.59	224.24	1533.45	-2671.66	383.63	1392.81	714.54	-271.95	79.35	1314.49	-265.84	76.59	708.46
6.42000	-2618.07	220.98	56.59	-2700.81	212.69	83.29	-4277.63	291.34	1593.29	-3290.85	115.44	1139.00	-2357.22	87.36	44.63	-2385.51	81.83	118.01	-1769.18	53.29	194.90	-1764.76	55.38	244.94	-2513.19	148.72	1098.92	0.00	0.00	0.00	-2496.57	84.46	1415.79	-2490.06	196.12	1417.70	-2827.57	223.62	1533.14	-2664.81	382.46	1392.99	714.01	-271.92	79.16	1314.18	-266.15	76.52	708.73
6.43000	-2669.79	224.78	46.51	-2676.77	215.13	80.66	-4270.12	289.37	1594.27	-3289.80	115.57	1141.31	-2380.76	88.25	41.19	-2390.11	82.46	116.97	-1769.18	53.29	194.90	-1764.76	55.38	244.94	-2512.69	149.78	1099.69	0.00	0.00	0.00	-2491.57	84.42	1415.71	-2486.00	195.91	1417.83	-2817.52	223.00	1532.82	-2657.91	381.29	1393.17	713.21	-271.59	78.96	1314.26	-265.84	76.58	709.21
6.44000	-2650.28	228.03	44.24	-2628.72	217.53	82.44	-4262.44	287.41	1595.13	-3288.65	115.72	1143.52	-2368.42	88.90	44.55	-2394.76	83.07	115.89	-1769.18	53.29	194.90	-1764.76	55.38	244.94	-2507.16	149.26	1099.94	0.00	0.00	0.00	-2475.12	84.45	1415.16	-2478.85	196.74	1417.32	-2807.43	222.36	1532.50	-2650.97	380.10	1393.36	713.29	-271.83	79.06	1314.38	-265.65	76.68	708.25
6.45000	-2618.57	229.08	42.51	-2608.49	219.79	77.56	-4254.60	285.46	1595.86	-3287.41	115.89	1145.64	-2339.38	87.08	51.63	-2399.46	83.67	114.76	-1769.18	53.29	194.90	-1764.76	55.38	244.94	-2482.29	148.46	1101.88	0.00	0.00	0.00	-2460.44	84.75	1414.66	-2462.55	197.88	1416.56	-2797.31	221.72	1532.17	-2643.98	378.90	1393.56	713.33	-271.49	79.19	1314.53	-266.02	76.83	708.54
6.46000	-2579.73	231.30	42.66	-2560.34	221.62	77.68	-4246.59	283.53	1596.46	-3286.06	116.07	1147.65	-2340.01	91.59	53.63	-2404.17	84.25	113.58	-1769.18	53.29	194.90	-1764.76	55.38	244.94	-2458.50	149.76	1103.11	0.00	0.00	0.00	-2425.19	85.91	1412.71	-2453.69	199.02	1415.74	-2787.16	221.06	1531.84	-2636.94	377.70	1393.76	713.03	-271.57	78.96	1314.43	-265.93	76.66	708.54
6.47000	-2549.70	232.19	41.39	-2550.89	221.99	71.47	-4238.42	281.61	1596.95	-3284.61	116.28	1149.56	-2360.71	93.17	49.45	-2408.89	84.81	112.36	-1769.18	53.29	194.90	-1764.76	55.38	244.94	-2467.25	149.83	1103.52	0.00	0.00	0.00	-2423.41	86.14	1412.85	-2434.31	198.53	1414.84	-2776.98	220.40	1531.50	-2629.86	376.48	1393.98	713.25	-271.49	79.15	1314.22	-265.92	76.71	709.23
6.48000	-2499.93	233.57	42.85	-2494.43	222.18	74.90	-4230.08	279.70	1597.31	-3283.05	116.50	1151.37	-2350.76	92.88	52.76	-2413.59	85.36	111.10	-1769.18	53.29	194.90	-1764.76	55.38	244.94	-2467.33	150.53	1102.17	0.00	0.00	0.00	-2409.35	87.03	1412.00	-2423.79	199.23	1413.89	-2766.77	219.72	1531.16	-2622.72	375.26	1394.20	714.11	-271.65	79.31	1312.47	-261.78	77.27	709.50
6.49000	-2488.71	236.35	36.67	-2460.55	222.37	71.94	-4221.58	277.81	1597.54	-3281.39	116.75	1153.08	-2396.07	92.28	45.35	-2418.24	85.88	109.79	-1769.18	53.29	194.90	-1764.76	55.38	244.94	-2468.39	149.52	1103.23	0.00	0.00	0.00	-2396.47	88.20	1410.89	-2417.47	201.11	1412.86	-2756.53	219.04	1530.81	-2615.53	374.03	1394.43	713.58	-271.88	79.11	1313.59	-264.42	76.90	708.19
6.50000	-2452.96	236.97	35.89	-2447.44	224.28	65.93	-4212.90	275.92	1597.64	-3279.62	117.01	1154.69	-2358.91	92.01	51.12	-2422.83	86.38	108.44	-1769.18	53.29	194.90	-1764.76	55.38	244.94	-2453.36	149.26	1103.09	0.00	0.00	0.00	-2388.94	88.93	1409.86	-2403.53	202.94	1411.39	-2746.25	218.35	1530.45	-2608.30	372.78	1394.67	713.75	-271.88	79.04	1314.47	-265.81	76.63	708.93
6.51000	-2401.45	235.33	37.79	-2409.56	223.32	64.26	-4204.06	274.06	1597.62	-3277.74	117.29	1156.19	-2360.83	93.60	55.16	-2427.34	86.86	107.05	-1769.18	53.29	194.90	-1764.76	55.38	244.94	-2435.38	149.56	1102.97	0.00	0.00	0.00	-2369.87	90.16	1409.25	-2400.63	204.17	1411.42	-2735.95	217.64	1530.09	-2601.01	371.53	1394.91	713.88	-271.81	79.20	1314.60	-265.30	76.96	709.21
6.52000	-2349.09	236.12	40.34	-2376.71	225.28	62.08	-4195.05	272.20	1597.46	-3275.74	117.59	1157.59	-2375.68	91.92	50.17	-2431.75	87.32	105.62	-1769.18	53.29	194.90	-1764.76	55.38	244.94	-2423.38	149.52	1103.76	0.00	0.00	0.00	-2378.26	90.37	1408.08	-2390.08	204.02	1410.87	-2725.61	216.93	1529.72	-2593.67	370.27	1395.17	714.06	-271.47	79.37	1315.05	-265.47	76.97	708.98
6.53000	-2344.07	235.48	35.39	-2342.08	223.03	62.02	-4185.86	270.36	1597.18	-3273.62	117.91	1158.88	-2396.15	92.98	45.84	-2436.03	87.76	104.15	-1769.18	53.29	194.90	-1764.76	55.38	244.94	-2422.21	149.00	1102.07	0.00	0.00	0.00	-2377.85	91.52	1407.45	-2385.55	204.41	1409.48	-2715.25	216.21	1529.35	-2586.29	369.00	1395.43	713.85	-271.78	79.23	1321.92	-281.60	69.85	709.38
6.54000	-2255.55	234.19	48.91	-2323.91	225.12	58.82	-4176.50	268.53	1596.76	-3271.38	118.24	1160.07	-2424.82	92.79	38.31	-2440.16	88.17	102.64	-1769.18	53.29	194.90	-1764.76	55.38	244.94	-2414.31	148.43	1101.68	0.00	0.00	0.00	-2367.10	92.92	1406.82	-2378.19	205.68	1407.75	-2704.85	215.48	1528.97	-2578.85	367.72	1395.70	713.95	-271.69	79.17	1317.19	-271.09	74.47	709.83
6.55000	-2209.42	233.09	51.64	-2299.21	223.49	58.14	-4166.97	266.72	1596.21	-3269.03	118.60	1161.15	-2342.21	88.67	52.84	-2444.13	88.55	101.09	-1769.18	53.29	194.90	-1764.76	55.38	244.94	-2412.88	149.54	1100.26	0.00	0.00	0.00	-2351.51	94.01	1405.77	-2363.79	207.26	1406.98	-2694.42	214.73	1528.58	-2571.36	366.43	1395.98	713.74	-271.76	79.07	1314.53	-265.68	76.61	708.78
6.56000	-2225.08	232.57	43.77	-2257.77	222.33	61.31	-4157.27	264.93	1595.53	-3266.54	118.97	1162.12	-2420.79	87.71	36.98	-2447.91	88.90	99.51	-1769.18	53.29	194.90	-1764.76	55.38	244.94	-2394.65	149.75	1099.38	0.00	0.00	0.00	-2339.05	94.47	1404.97	-2357.31	208.57	1406.11	-2683.96	213.98	1528.19	-2563.82	365.13	1396.26	714.22	-271.75	79.24	1314.43	-265.73	76.61	709.55
6.57000	-2260.82	231.91	34.38	-2246.81	222.05	60.76	-4147.38	263.14	1594.72	-3263.94	119.35	1162.99	-2400.84	86.39	39.27	-2451.48	89.23	97.88	-1769.18	53.29	194.90	-1764.76	55.38	244.94	-2383.02	149.21	1099.16	0.00	0.00	0.00	-2332.33	95.09	1403.14	-2361.01	208.89	1405.58	-2673.47	213.22	1527.79	-2556.22	363.82	1396.56	713.99	-271.54	79.25	1314.62	-265.58	76.80	709.08
6.58000	-2274.92	230.42	32.52	-2272.17	214.54	57.10	-4137.33	261.38	1593.77	-3261.20	119.76	1163.74	-2380.96	86.91	44.54	-2454.82	89.53	96.22	-1769.18	53.29	194.90	-1764.76	55.38	244.94	-2370.96	148.95	1097.69	0.00	0.00	0.00	-2324.73	96.39	1402.35	-2360.60	210.27	1404.43	-2662.95	212.44	1527.39	-2548.58	362.50	1396.86	712.78	-271.65	78.81	1323.97	-291.37	66.01	709.28
6.59000	-2225.77	227.41	47.21	-2189.82	211.31	70.95	-4127.09	259.63	1592.68	-3258.33	120.18	1164.39	-2420.46	86.46	36.19	-2457.91	89.80	94.52	-1769.18	53.29	194.90	-1764.76	55.38	244.94	-2356.81	149.57	1095.30	0.00	0.00	0.00	-2314.18	98.24	1401.51	-2345.30	211.67	1402.63	-2652.39	211.66	1526.98	-2540.88	361.18	1397.17	713.66	-271.81	79.06	1318.17	-274.55	73.29	709.03
6.60000	-2167.67	226.88	62.70	-2142.75	218.57	81.57	-4116.68	257.89	1591.46	-3255.33	120.62	1164.92	-2387.12	86.94	41.40	-2460.73	90.03	92.79	-1769.18	53.29	194.90	-1764.76	55.38	244.94	-2360.96	149.17	1093.68	0.00	0.00	0.00	-2298.42	99.99	1400.17	-2335.43	212.16	1401.09	-2641.81	210.87	1526.57	-2533.13	359.84	1397.49	713.62	-271.59	79.12	1314.12	-265.68	76.68	708.30
6.61000	-2094.41	219.89	83.72	-2099.70	218.71	90.73	-4106.08	256.17	1590.10	-3252.19	121.07	1165.35	-2387.02	86.53	42.48	-2463.26	90.24	91.02	-1769.18	53.29	194.90	-1764.76	55.38	244.94	-2353.89	149.41	1091.95	0.00	0.00	0.00	-2292.26	100.40	1398.21	-2296.37	213.21	1399.66	-2631.20	210.06	1526.15	-2525.32	358.49	1397.82	713.68	-271.76	79.07	1313.94	-265.60	76.65	708.31
6.62000	-2024.18	215.45	104.85	-2068.03	218.24	99.05	-4095.31	254.47	1588.60	-3248.91	121.54	1165.66	-2407.41	83.90	39.00	-2465.48	90.41	89.22	-1769.18	53.29	194.90	-1764.76	55.38	244.94	-2339.14	150.17	1090.43	0.00	0.00	0.00	-2275.93	101.39	1396.64	-2287.36	214.34	1397.59	-2620.55	209.25	1525.72	-2517.46	357.14	1398.16	713.82	-271.93	79.16	1313.59	-265.60	76.73	709.03
6.63000	-2002.94	215.33	114.00	-2045.67	217.32	106.38	-4084.35	252.78	1586.96	-3245.49	122.03	1165.86	-2386.12	84.47	41.69	-2467.36	90.55	87.38	-1769.18	53.29	194.90	-1764.76	55.38	244.94	-2330.96	150.82	1088.83	0.00	0.00	0.00	-2274.25	101.77	1395.45	-2275.94	215.54	1395.99	-2609.88	208.42	1525.28	-2509.55	355.77	1398.51	713.43	-271.74	79.14	1320.01	-284.77	68.54	709.43
6.64000	-2008.19	217.60	116.05	-2030.53	216.11	112.57	-4073.21	251.11	1585.18	-3241.93	122.53	1165.95	-2378.13	84.98	42.78	-2468.89	90.65	85.51	-1769.18	53.29	194.90	-1764.76	55.38	244.94	-2317.86	151.65	1087.52	0.00	0.00	0.00	-2269.46	103.41	1394.29	-2273.37	216.89	1394.58	-2599.18	207.59	1524.84	-2501.58	354.40	1398.86	713.83	-272.06	79.13	1315.86	-272.27	73.59	708.97
6.65000	-2017.39	220.34	115.91	-2020.54	214.78	117.47	-4061.88	249.46	1583.25	-3238.22	123.05	1165.92	-2362.63	84.18	45.70	-2470.04	90.71	83.61	-1769.18	53.29	194.90	-1764.76	55.38	244.94	-2306.27	151.63	1086.17	0.00	0.00	0.00	-2248.15	106.46	1392.21	-2259.90	217.65	1392.70	-2588.44	206.74	1524.40	-2493.56	353.01	1399.23	713.51	-271.77	79.16	1313.71	-265.58	76.73	708.46
6.66000	-2008.05	221.60	118.46	-2013.63	213.47	120.93	-4050.38	247.82	1581.19	-3234.37	123.58	1165.78	-2366.89	85.30	43.21	-2470.80	90.74	81.68	-1769.18	53.29	194.90	-1764.76	55.38	244.94	-2295.34	152.25	1083.86	0.00	0.00	0.00	-2239.55	107.78	1391.37	-2265.28	220.02	1391.66	-2577.68	205.88	1523.95	-2485.48	351.62	1399.60	713.74	-271.85	79.12	1313.85	-265.91	76.66	708.13
6.67000	-1990.13	221.51	122.72	-2007.70	212.37	122.79	-4038.68	246.20	1578.98	-3230.36	124.13	1165.52	-2377.56	83.80	44.19	-2471.14	90.73	79.71	-1769.18	53.29	194.90	-1764.76	55.38	244.94	-2278.39	153.19	1083.37	0.00	0.00	0.00	-2236.77	109.19	1390.90	-2267.22	221.49	1390.78	-2566.88	205.02	1523.49	-2477.34	350.22	1399.98	714.04	-271.45	79.24	1314.80	-266.30	76.61	708.19
6.68000	-1973.74	221.46	125.27	-2000.69	211.62	122.91	-4026.80	244.60	1576.63	-3226.20	124.69	1165.15	-2404.55	84.17	37.59	-2471.04	90.68	77.72	-1769.18	53.29	194.90	-1764.76	55.38	244.94	-2279.85	152.79	1081.65	0.00	0.00	0.00	-2229.87	110.32	1389.89	-2264.98	222.60	1390.04	-2556.06	204.14	1523.02	-2469.15	348.81	1400.37	713.78	-271.81	79.14	1320.63	-288.28	67.03	709.23
6.69000	-1959.30	220.69	126.60	-1990.52	211.40	121.12	-4014.73	243.01	1574.13	-3221.89	125.27	1164.66	-2397.70	84.05	37.33	-2470.48	90.58	75.69	-1769.18	53.29	194.90	-1764.76	55.38	244.94	-2265.94	152.41	1080.00	0.00	0.00	0.00	-2219.13	111.48	1388.32	-2241.62	223.84	1388.71	-2545.20	203.25	1522.55	-2460.91	347.39	1400.77	714.09	-271.56	79.33	1315.88	-273.70	73.11	708.84
6.70000	-1945.19	218.54	126.88	-1978.56	211.87	120.53	-4002.47	241.45	1571.48	-3217.42	125.86	1164.05	-2383.52	84.44	40.63	-2469.44	90.45	73.64	-1769.18	53.29	194.90	-1764.76	55.38	244.94	-2256.40	153.82	1078.89	0.00	0.00	0.00	-2206.79	112.32	1386.59	-2206.87	225.86	1386.94	-2534.32	202.35	1522.08	-2452.60	345.96	1401.17	713.94	-271.72	79.24	1314.35	-265.67	76.77	708.96
6.71000	-1934.96	218.02	124.96	-1968.00	210.61	118.57	-3990.02	239.90	1568.69	-3212.79	126.47	1163.32	-2343.52	84.97	48.47	-2467.91	90.27	71.56	-1769.18	53.29	194.90	-1764.76	55.38	244.94	-2243.29	154.33	1077.40	0.00	0.00	0.00	-2201.98	114.86	1386.01	-2201.19	227.64	1385.34	-2523.40	201.44	1521.59	-2444.24	344.52	1401.59	713.10	-271.80	78.99	1313.92	-265.61	76.59	708.63
6.72000	-1926.67	217.96	121.02	-1962.59	213.33	113.71	-3977.38	238.37	1565.75	-3207.99	127.09	1162.48	-2396.32	82.61	39.80	-2465.85	90.05	69.45	-1769.18	53.29	194.90	-1764.76	55.38	244.94	-2245.44	154.73	1075.74	0.00	0.00	0.00	-2188.61	116.01	1385.44	-2193.07	228.44	1385.01	-2512.46	200.52	1521.10	-2435.83	343.07	1402.02	713.79	-272.13	79.10	1314.45	-265.43	76.69	708.88
6.73000	-1918.13	215.75	115.89	-1953.38	210.50	109.39	-3964.55	236.86	1562.66	-3203.03	127.72	1161.51	-2378.13	83.08	42.99	-2463.25	89.79	67.31	-1769.18	53.29	194.90	-1764.76	55.38	244.94	-2232.27	155.13	1074.30	0.00	0.00	0.00	-2167.50	117.51	1384.76	-2191.41	230.02	1384.22	-2501.49	199.59	1520.61	-2427.35	341.61	1402.45	713.50	-272.05	78.97	1318.32	-281.39	69.52	709.46
6.74000	-1914.11	215.69	107.63	-1946.12	207.31	103.30	-3951.52	235.37	1559.42	-3197.91	128.37	1160.42	-2394.75	83.03	37.82	-2460.09	89.48	65.15	-1769.18	53.29	194.90	-1764.76	55.38	244.94	-2214.64	155.79	1074.78	0.00	0.00	0.00	-2154.17	119.10	1383.96	-2180.56	231.64	1383.61	-2490.48	198.64	1520.10	-2418.82	340.14	1402.89	713.39	-271.70	79.01	1315.06	-271.36	74.09	708.96
6.75000	-1909.93	212.71	98.88	-1945.46	208.09	93.68	-3938.31	233.90	1556.03	-3192.61	129.03	1159.21	-2337.03	84.03	49.79	-2456.34	89.12	62.96	-1769.18	53.29	194.90	-1764.76	55.38	244.94	-2198.98	156.27	1074.75	0.00	0.00	0.00	-2153.43	120.97	1383.00	-2159.88	232.91	1383.00	-2479.45	197.69	1519.59	-2410.23	338.67	1403.35	712.75	-271.72	79.03	1313.76	-265.70	76.54	709.26
6.76000	-1904.91	208.57	87.92	-1940.02	203.04	84.83	-3924.89	232.45	1552.48	-3187.15	129.71	1157.88	-2407.75	81.90	36.31	-2451.99	88.71	60.75	-1769.18	53.29	194.90	-1764.76	55.38	244.94	-2186.52	157.53	1074.25	0.00	0.00	0.00	-2154.45	122.37	1382.70	-2142.62	233.95	1382.70	-2468.39	196.72	1519.08	-2401.58	337.18	1403.81	713.49	-271.80	79.20	1313.95	-265.74	76.49	708.76
6.77000	-1900.63	206.42	76.74	-1935.23	199.80	76.54	-3911.28	231.02	1548.79	-3181.51	130.39	1156.43	-2365.45	82.66	44.91	-2447.01	88.26	58.52	-1769.18	53.29	194.90	-1764.76	55.38	244.94	-2178.21	158.25	1073.50	0.00	0.00	0.00	-2132.22	123.10	1382.25	-2144.72	236.57	1382.90	-2457.30	195.75	1518.56	-2392.87	335.68	1404.28	713.19	-271.70	79.13	1313.83	-265.37	76.55	708.44
6.78000	-1896.96	203.03	68.75	-1933.64	198.71	68.88	-3897.47	229.61	1544.93	-3175.69	131.09	1154.85	-2363.51	82.17	46.77	-2441.44	87.75	56.24	-1769.18	53.29	194.90	-1764.76	55.38	244.94	-2165.15	159.51	1073.66	0.00	0.00	0.00	-2121.69	124.86	1382.22	-2138.59	237.58	1382.90	-2446.18	194.76	1518.03	-2384.10	334.18	1404.76	712.39	-271.64	78.71	1318.12	-278.91	70.43	709.40
6.79000	-1896.06	203.61	61.29	-1942.24	196.47	59.04	-3883.47	228.21	1540.93	-3169.69	131.81	1153.15	-2341.89	81.56	49.44	-2491.29	86.15	43.24	-1769.18	53.29	194.90	-1764.76	55.38	244.94	-2160.17	161.03	1073.27	0.00	0.00	0.00	-2112.17	126.58	1383.21	-2125.59	238.45	1383.48	-2435.03	193.76	1517.49	-2375.27	332.67	1405.25	713.25	-272.00	78.75	1315.53	-270.43	74.42	708.96
6.80000	-1893.10	203.06	54.78	-1918.89	197.48	56.71	-3869.26	226.84	1536.77	-3163.51	132.53	1151.32	-2379.94	81.62	42.33	-2465.54	85.06	42.11	-1769.18	53.29	194.90	-1764.76	55.38	244.94	-2146.87	163.65	1074.10	0.00	0.00	0.00	-2098.34	127.19	1384.25	-2109.83	240.51	1384.48	-2423.85	192.75	1516.95	-2366.39	331.14	1405.75	713.77	-271.63	79.18	1314.53	-265.97	76.83	708.57
6.81000	-1891.06	202.33	48.42	-1927.93	198.28	51.84	-3854.85	225.49	1532.45	-3157.15	133.27	1149.37	-2382.87	81.25	42.05	-2448.76	85.27	39.64	-1769.18	53.29	194.90	-1764.76	55.38	244.94	-2135.87	164.72	1076.11	0.00	0.00	0.00	-2086.69	128.64	1385.05	-2100.78	242.14	1384.90	-2412.64	191.73	1516.40	-2357.44	329.61	1406.26	713.89	-271.30	79.30	1314.86	-265.38	77.08	707.91
6.82000	-1889.49	200.16	44.26	-1923.78	193.09	49.86	-3840.25	224.16	1527.97	-3150.60	134.02	1147.28	-2374.96	82.05	43.34	-2436.30	85.70	38.04	-1769.18	53.29	194.90	-1764.76	55.38	244.94	-2120.97	166.64	1077.38	0.00	0.00	0.00	-2072.69	130.00	1385.92	-2083.15	242.41	1385.59	-2401.40	190.70	1515.85	-2348.43	328.07	1406.78	714.29	-271.71	79.26	1314.49	-265.54	76.74	708.84
6.83000	-1889.49	199.45	40.75	-1925.36	194.53	45.94	-3825.44	222.85	1523.33	-3143.86	134.79	1145.08	-2337.98	81.72	48.66	-2425.51	85.77	38.44	-1769.18	53.29	194.90	-1764.76	55.38	244.94	-2107.54	170.05	1078.28	0.00	0.00	0.00	-2067.64	131.72	1386.68	-2074.43	242.95	1387.04	-2390.14	189.66	1515.29	-2339.36	326.52	1407.30	713.67	-272.09	79.02	1315.57	-270.55	73.70	709.39
6.84000	-1889.52	199.56	38.04	-1924.99	194.28	43.93	-3810.42	221.57	1518.54	-3136.93	135.56	1142.74	-2372.29	81.54	41.36	-2413.23	85.64	39.19	-1769.18	53.29	194.90	-1764.76	55.38	244.94	-2086.45	172.20	1081.39	0.00	0.00	0.00	-2059.44	133.08	1388.52	-2068.81	244.14	1389.29	-2378.84	188.60	1514.72	-2330.23	324.95	1407.84	714.47	-271.71	79.36	1314.63	-267.41	75.49	709.36
6.85000	-1889.64	199.23	36.18	-1923.94	193.05	43.12	-3795.21	220.30	1513.58	-3129.81	136.35	1140.27	-2398.52	80.66	36.28	-2383.67	84.94	42.97	-1769.18	53.29	194.90	-1764.76	55.38	244.94	-2078.47	174.70	1083.09	0.00	0.00	0.00	-2035.94	134.00	1390.93	-2066.97	246.01	1391.21	-2367.52	187.53	1514.15	-2321.04	323.38	1408.39	713.29	-271.58	79.11	1313.80	-265.97	76.31	708.87
6.86000	-1889.28	198.57	34.88	-1924.66	194.25	41.33	-3779.78	219.06	1508.47	-3122.50	137.14	1137.68	-2329.57	77.03	42.83	-2366.57	83.89	46.72	-1769.18	53.29	194.90	-1764.76	55.38	244.94	-2077.23	176.61	1084.98	0.00	0.00	0.00	-2030.69	134.90	1392.92	-2038.73	247.04	1392.41	-2356.16	186.45	1513.57	-2311.78	321.81	1408.94	713.58	-271.92	79.01	1313.64	-266.27	76.23	709.11
6.87000	-1889.03	198.29	33.82	-1925.49	194.83	40.33	-3764.15	217.84	1503.18	-3114.98	137.95	1134.95	-2347.45	74.60	37.76	-2345.14	83.26	54.98	-1769.18	53.29	194.90	-1764.76	55.38	244.94	-2065.01	178.33	1086.65	0.00	0.00	0.00	-2020.01	135.53	1394.70	-2017.19	248.11	1393.71	-2344.78	185.36	1512.98	-2302.46	320.22	1409.51	713.07	-271.58	78.96	1314.33	-265.67	76.60	708.29
6.88000	-1888.35	197.51	33.23	-1925.11	194.66	39.80	-3748.32	216.64	1497.74	-3107.26	138.77	1132.10	-2333.89	77.64	45.50	-2340.10	85.40	63.65	-1769.18	53.29	194.90	-1764.76	55.38	244.94	-2047.34	178.79	1089.31	0.00	0.00	0.00	-2022.80	136.11	1396.75	-2004.49	248.49	1395.25	-2333.37	184.26	1512.38	-2293.08	318.62	1410.09	713.97	-271.61	79.25	1313.92	-265.03	75.92	708.95
6.89000	-1888.99	198.04	32.17	-1924.11	193.78	39.60	-3732.27	215.46	1492.13	-3099.34	139.60	1129.11	-2308.69	83.67	56.77	-2323.16	89.20	75.15	-1769.18	53.29	194.90	-1764.76	55.38	244.94	-2035.11	179.79	1091.24	0.00	0.00	0.00	-2017.50	136.38	1398.94	-2006.61	248.45	1397.67	-2321.93	183.15	1511.78	-2283.64	317.01	1410.67	712.94	-271.32	79.04	1314.33	-265.51	76.53	708.47
6.90000	-1888.58	197.58	31.92	-1924.64	194.41	39.10	-3716.02	214.31	1486.36	-3091.22	140.44	1125.99	-2278.25	86.82	69.76	-2309.81	93.82	86.09	-1769.18	53.29	194.90	-1764.76	55.38	244.94	-2016.38	180.38	1092.67	0.00	0.00	0.00	-1992.96	136.63	1401.02	-2008.25	250.16	1400.40	-2310.47	182.02	1511.17	-2274.13	315.40	1411.27	713.63	-271.61	79.23	1314.63	-265.28	76.96	708.62
6.91000	-1888.79	197.75	31.42	-1924.88	194.40	38.80	-3699.55	213.18	1480.42	-3082.89	141.29	1122.73	-2269.66	89.80	78.27	-2310.19	96.22	93.88	-1769.18	53.29	194.90	-1764.76	55.38	244.94	-2012.11	181.28	1093.73	0.00	0.00	0.00	-1983.03	137.11	1402.91	-1992.95	248.22	1402.26	-2298.97	180.89	1510.56	-2264.56	313.77	1411.87	714.34	-271.96	79.15	1314.16	-265.30	76.74	708.07
6.92000	-1887.98	196.91	31.36	-1924.43	194.18	38.51	-3682.87	212.07	1474.31	-3074.35	142.15	1119.34	-2278.89	92.16	82.83	-2304.30	97.18	102.58	-1769.18	53.29	194.90	-1764.76	55.38	244.94	-2003.70	180.84	1095.62	0.00	0.00	0.00	-1967.10	136.62	1405.32	-1972.28	247.96	1404.18	-2287.45	179.74	1509.94	-2254.93	312.13	1412.49	713.89	-271.62	79.25	1314.33	-265.81	76.65	708.51
6.93000	-1888.16	197.19	30.96	-1923.89	193.57	38.42	-3665.98	210.99	1468.03	-3065.59	143.02	1115.82	-2263.71	91.16	92.50	-2290.77	97.03	111.34	-1769.18	53.29	194.90	-1764.76	55.38	244.94	-2013.24	181.13	1096.30	0.00	0.00	0.00	-1948.82	136.37	1406.82	-1957.08	248.38	1406.16	-2275.90	178.58	1509.31	-2245.23	310.49	1413.11	714.22	-271.54	79.27	1319.66	-264.50	79.59	705.05
6.94000	-1887.32	196.34	31.00	-1924.05	193.49	38.38	-3648.88	209.93	1461.59	-3056.62	143.90	1112.16	-2236.44	91.07	101.29	-2277.77	95.45	118.74	-1769.18	53.29	194.90	-1764.76	55.38	244.94	-1985.74	179.61	1098.61	0.00	0.00	0.00	-1940.63	136.01	1408.50	-1950.69	248.80	1408.40	-2264.32	177.41	1508.67	-2235.46	308.84	1413.75	713.16	-271.74	79.02	1315.90	-265.29	77.65	707.99
6.95000	-1886.64	195.60	31.14	-1924.33	194.30	37.87	-3631.56	208.90	1454.97	-3047.43	144.79	1108.36	-2208.80	89.18	111.07	-2252.33	94.83	128.04	-1769.18	53.29	194.90	-1764.76	55.38	244.94	-1973.56	179.43	1099.49	0.00	0.00	0.00	-1943.11	135.83	1411.16	-1942.36	247.53	1410.61	-2252.71	176.22	1508.03	-2225.64	307.17	1414.39	713.42	-271.51	79.25	1314.31	-265.94	76.74	708.19
6.96000	-1886.98	196.06	30.62	-1922.61	192.30	38.65	-3614.03	207.89	1448.19	-3038.03	145.69	1104.43	-2167.28	87.62	119.55	-2217.45	94.53	137.37	-1769.18	53.29	194.90	-1764.76	55.38	244.94	-1967.15	179.38	1101.31	0.00	0.00	0.00	-1936.68	135.26	1413.22	-1937.66	247.62	1412.93	-2241.07	175.02	1507.38	-2215.74	305.50	1415.04	713.31	-271.90	79.03	1314.48	-265.76	76.68	708.23
6.97000	-1886.62	195.72	30.41	-1923.63	193.52	37.97	-3596.28	206.90	1441.23	-3028.40	146.59	1100.35	-2177.13	87.25	121.27	-2185.59	93.74	145.23	-1769.18	53.29	194.90	-1764.76	55.38	244.94	-1958.88	177.19	1101.54	0.00	0.00	0.00	-1920.81	134.43	1415.60	-1925.49	246.68	1415.25	-2229.41	173.82	1506.73	-2205.78	303.82	1415.71	713.50	-271.75	79.12	1314.96	-265.87	76.87	708.39
6.98000	-1885.15	194.27	30.79	-1923.62	193.72	37.70	-3578.31	205.94	1434.09	-3018.55	147.51	1096.14	-2135.42	86.55	130.18	-2160.17	93.17	151.26	-1769.18	53.29	194.90	-1764.76	55.38	244.94	-1943.30	176.43	1103.12	0.00	0.00	0.00	-1915.79	133.73	1417.61	-1917.66	246.02	1416.78	-2217.72	172.59	1506.06	-2195.75	302.13	1416.38	713.58	-271.60	79.12	1314.02	-264.90	76.32	709.13
6.99000	-1885.22	194.54	30.39	-1922.17	192.29	38.06	-3560.12	205.01	1426.79	-3008.47	148.43	1091.79	-2113.05	87.23	135.73	-2129.68	92.70	156.88	-1769.18	53.29	194.90	-1764.76	55.38	244.94	-1934.33	174.04	1111.69	0.00	0.00	0.00	-1909.69	132.77	1419.23	-1908.19	245.05	1418.34	-2206.00	171.36	1505.39	-2185.66	300.43	1417.07	714.11	-271.61	79.19	1314.93	-265.51	76.66	709.06
7.00000	-1885.60	195.15	29.75	-1921.93	192.28	37.85	-3541.71	204.09	1419.31	-2998.16	149.37	1087.30	-2069.56	87.89	142.76	-2091.16	92.25	163.04	-1769.18	53.29	194.90	-1764.76	55.38	244.94	-1924.79	172.60	1114.17	0.00	0.00	0.00	-1896.39	131.79	1420.74	-1895.32	244.12	1420.75	-2194.25	170.12	1504.72	-2175.50	298.72	1417.77	713.35	-271.48	79.15	1314.46	-265.95	76.56	708.66
7.01000	-1885.17	195.03	29.55	-1922.71	193.48	37.28	-3523.08	203.21	1411.65	-2987.62	150.31	1082.67	-2020.01	87.95	152.89	-2052.83	91.29	168.00	-1769.18	53.29	194.90	-1764.76	55.38	244.94	-1908.72	171.16	1115.70	0.00	0.00	0.00	-1880.50	130.39	1422.95	-1885.47	242.91	1423.00	-2182.47	168.86	1504.03	-2165.27	297.00	1418.47	713.26	-271.76	78.95	1314.49	-265.81	76.72	708.71
7.02000	-1884.51	194.68	29.41	-1922.01	192.93	37.29	-3504.23	202.35	1403.82	-2976.85	151.26	1077.90	-1983.73	89.69	158.43	-2014.17	89.87	172.90	-1769.18	53.29	194.90	-1764.76	55.38	244.94	-1904.11	170.68	1117.10	0.00	0.00	0.00	-1878.71	129.31	1433.16	-1875.33	241.12	1424.37	-2170.67	167.59	1503.34	-2154.98	295.27	1419.19	713.10	-271.69	79.16	1314.29	-265.93	76.57	708.15
7.03000	-1884.02	194.46	29.25	-1921.81	192.74	37.14	-3485.16	201.52	1395.81	-2965.84	152.21	1072.98	-1964.41	86.29	161.29	-1993.88	87.91	174.38	-1769.18	53.29	194.90	-1764.76	55.38	244.94	-1898.73	169.53	1118.26	0.00	0.00	0.00	-1870.42	128.61	1436.61	-1863.08	239.74	1426.08	-2158.84	166.31	1502.64	-2144.62	293.54	1419.91	713.64	-271.41	79.23	1314.86	-265.86	76.65	708.60
7.04000	-1884.36	194.82	28.85	-1922.77	193.07	36.83	-3465.86	200.71	1387.62	-2954.59	153.18	1067.93	-1913.59	83.76	169.70	-1969.79	85.37	175.70	-1769.18	53.29	194.90	-1764.76	55.38	244.94	-1888.20	168.97	1119.69	0.00	0.00	0.00	-1863.03	127.43	1437.95	-1857.36	239.10	1427.95	-2146.98	165.01	1501.94	-2134.19	291.79	1420.65	713.43	-271.98	78.95	1314.48	-266.11	76.55	708.44
7.05000	-1884.57	194.91	28.60	-1923.53	194.31	35.96	-3446.34	199.93	1379.25	-2943.10	154.15	1062.72	-1888.27	79.83	171.79	-1923.68	81.71	179.27	-1769.18	53.29	194.90	-1764.76	55.38	244.94	-1879.03	167.72	1121.65	0.00	0.00	0.00	-1854.69	126.31	1439.62	-1844.11	237.10	1429.09	-2135.09	163.70	1501.23	-2123.69	290.03	1421.40	713.99	-271.58	79.27	1314.35	-265.53	76.92	708.01
7.06000	-1884.63	194.91	28.36	-1923.60	194.84	35.02	-3426.59	199.18	1370.70	-2931.36	155.13	1057.38	-1857.06	76.41	173.45	-1881.44	78.81	183.08	-1769.18	53.29	194.90	-1764.76	55.38	244.94	-1869.67	167.31	1122.93	0.00	0.00	0.00	-1849.25	125.96	1443.80	-1845.05	235.95	1430.75	-2123.18	162.38	1500.51	-2113.12	288.27	1422.16	713.15	-271.41	79.24	1313.59	-265.29	76.75	709.08
7.07000	-1884.58	195.13	28.21	-1920.91	193.28	36.09	-3406.62	198.45	1361.96	-2919.38	156.12	1051.88	-1834.06	67.12	175.51	-1848.64	75.62	185.06	-1769.18	53.29	194.90	-1764.76	55.38	244.94	-1863.53	167.28	1123.80	0.00	0.00	0.00	-1841.43	124.95	1445.54	-1839.25	235.22	1432.32	-2111.24	161.05	1499.78	-2102.48	286.50	1422.93	713.30	-271.36	79.16	1313.95	-265.89	76.47	709.14
7.08000	-1883.77	194.76	28.50	-1918.98	192.08	36.81	-3386.41	197.75	1353.05	-2907.16	157.11	1046.24	-1795.70	61.69	180.77	-1816.74	69.09	190.18	-1769.18	53.29	194.90	-1764.76	55.38	244.94	-1845.86	167.06	1124.61	0.00	0.00	0.00	-1832.59	123.45	1446.69	-1824.30	234.58	1433.45	-2099.27	159.71	1499.05	-2091.77	284.71	1423.70	713.63	-271.65	79.06	1314.27	-265.73	76.54	709.22
7.09000	-1883.16	194.50	28.54	-1919.55	193.15	36.37	-3365.98	197.08	1343.95	-2894.68	158.11	1040.46	-1751.53	59.92	185.36	-1780.74	65.71	193.15	-1769.18	53.29	194.90	-1764.76	55.38	244.94	-1838.27	166.77	1125.46	0.00	0.00	0.00	-1823.90	122.09	1447.70	-1813.05	233.21	1435.04	-2087.28	158.35	1498.31	-2081.00	282.92	1424.49	713.87	-271.88	79.05	1314.24	-265.67	76.70	709.35
7.10000	-1883.12	194.74	28.29	-1918.34	191.70	36.71	-3345.32	196.44	1334.67	-2881.95	159.12	1034.53	-1718.45	56.43	189.98	-1747.75	62.84	195.42	-1769.18	53.29	194.90	-1764.76	55.38	244.94	-1831.82	167.07	1126.22	0.00	0.00	0.00	-1814.92	120.27	1448.60	-1809.60	232.08	1435.75	-2075.26	156.98	1497.56	-2070.15	281.12	1425.29	713.57	-271.84	79.08	1313.86	-265.39	76.62	709.63
7.11000	-1882.81	194.37	28.19	-1918.76	191.18	37.10	-3324.42	195.82	1325.20	-2868.96	160.13	1028.44	-1685.03	57.08	193.30	-1711.02	59.68	198.80	-1769.18	53.29	194.90	-1764.76	55.38	244.94	-1824.83	167.09	1126.36	0.00	0.00	0.00	-1807.33	120.01	1449.45	-1805.17	231.21	1436.70	-2063.21	155.60	1496.80	-2059.23	279.31	1426.11	712.76	-271.38	79.20	1314.26	-265.66	76.56	708.24
7.12000	-1883.73	195.29	27.54	-1922.49	193.96	35.50	-3303.30	195.23	1315.55	-2855.71	161.15	1022.21	-1651.84	49.16	197.83	-1671.64	57.08	202.33	-1769.18	53.29	194.90	-1764.76	55.38	244.94	-1816.73	167.72	1126.81	0.00	0.00	0.00	-1799.46	119.45	1450.16	-1793.81	229.67	1437.27	-2051.13	154.20	1496.04	-2048.24	277.49	1426.93	713.81	-271.83	79.00	1315.04	-266.08	76.63	709.09
7.13000	-1883.65	195.12	27.46	-1922.71	194.14	35.21	-3281.94	194.67	1305.70	-2842.21	162.17	1015.83	-1611.04	48.75	202.48	-1636.07	53.18	205.34	-1769.18	53.29	194.90	-1764.76	55.38	244.94	-1809.89	167.96	1126.97	0.00	0.00	0.00	-1790.49	117.65	1450.60	-1781.34	228.08	1437.98	-2039.03	152.79	1495.27	-2037.18	275.66	1427.76	713.75	-271.75	79.05	1314.68	-265.44	76.84	709.67
7.14000	-1883.53	195.05	27.40	-1922.25	193.65	35.39	-3260.34	194.14	1295.67	-2828.44	163.20	1009.30	-1577.29	48.56	206.16	-1618.98	49.32	204.17	-1769.15	53.29	194.90	-1764.73	55.37	244.93	-1799.71	169.06	1127.15	0.00	0.00	0.00	-1782.26	116.75	1450.90	-1767.65	227.16	1438.32	-2026.90	151.37	1494.49	-2026.05	273.82	1428.60	713.36	-271.88	79.02	1313.90	-265.70	76.51	709.28
7.15000	-1884.07	195.76	26.99	-1922.39	193.84	35.31	-3238.52	193.64	1285.45	-2814.41	164.24	1002.62	-1544.88	46.00	209.31	-1589.03	46.27	205.63	-1737.36	50.55	187.85	-1734.43	51.58	239.30	-1788.17	169.24	1126.94	0.00	0.00	0.00	-1773.93	115.65	1450.99	-1769.03	225.99	1438.58	-2014.74	149.93	1493.71	-2014.85	271.97	1429.46	714.68	-271.66	79.41	1313.64	-265.61	76.65	708.39
7.16000	-1883.34	195.15	27.17	-1920.51	192.35	35.98	-3216.45	193.17	1275.04	-2800.11	165.28	995.78	-1516.77	44.63	211.56	-1558.33	43.45	207.16	-1704.72	45.78	182.10	-1706.79	49.57	232.78	-1777.66	169.82	1127.03	0.00	0.00	0.00	-1765.52	114.51	1450.89	-1756.46	224.94	1439.09	-2002.56	148.49	1492.92	-2003.57	270.11	1430.32	714.98	-271.81	79.52	1313.92	-265.52	76.73	708.36
7.17000	-1883.59	195.49	27.00	-1922.30	194.31	34.76	-3194.15	192.72	1264.44	-2785.54	166.32	988.79	-1487.69	43.63	213.87	-1528.67	40.82	208.40	-1675.24	42.99	175.75	-1679.37	46.41	226.88	-1767.62	169.82	1126.91	0.00	0.00	0.00	-1757.42	113.69	1450.61	-1751.80	223.76	1439.31	-1990.35	147.03	1492.12	-1992.22	268.25	1431.20	714.46	-271.96	79.27	1314.06	-265.31	76.68	708.93
7.18000	-1883.15	195.30	26.92	-1921.65	194.09	34.94	-3171.61	192.31	1253.65	-2770.70	167.37	981.65	-1464.17	47.70	214.97	-1506.02	39.72	208.96	-1646.06	38.31	169.84	-1653.52	43.32	220.65	-1762.33	171.05	1126.75	0.00	0.00	0.00	-1749.46	112.81	1450.22	-1738.23	223.72	1438.61	-1978.11	145.55	1491.31	-1980.80	266.37	1432.09	713.88	-272.03	79.13	1314.00	-265.74	76.61	708.81
7.19000	-1883.58	195.85	26.57	-1920.95	193.33	35.12	-3148.83	191.93	1242.67	-2755.59	168.42	974.36	-1430.61	39.15	218.22	-1478.42	37.55	209.17	-1619.99	35.51	163.78	-1628.64	39.66	214.71	-1755.42	171.32	1126.46	0.00	0.00	0.00	-1741.56	112.24	1449.69	-1736.24	222.57	1438.33	-1965.85	144.06	1490.49	-1969.30	264.49	1432.99	713.30	-271.79	78.92	1314.10	-265.41	76.62	708.86
7.20000	-1883.28	195.70	26.61	-1921.45	194.15	34.61	-3125.81	191.57	1231.49	-2740.19	169.48	966.91	-1420.55	36.77	216.16	-1450.95	34.47	209.81	-1593.62	30.82	158.00	-1604.64	35.54	209.08	-1743.41	171.66	1126.37	0.00	0.00	0.00	-1733.09	110.93	1448.99	-1728.46	221.05	1437.92	-1953.56	142.56	1489.67	-1957.73	262.59	1433.90	714.17	-271.41	79.43	1314.64	-265.87	76.43	709.17
7.21000	-1883.56	196.26	26.21	-1923.73	196.71	33.70	-3102.54	191.25	1220.11	-2724.52	170.55	959.30	-1398.15	35.77	217.29	-1421.89	31.51	210.57	-1571.79	29.11	151.40	-1583.10	32.52	203.17	-1734.20	171.77	1125.94	0.00	0.00	0.00	-1725.08	110.04	1448.17	-1714.74	219.95	1437.17	-1941.25	141.05	1488.84	-1946.09	260.69	1434.82	713.10	-271.40	79.04	1314.50	-266.11	76.40	709.18
7.22000	-1886.01	198.84	25.30	-1921.51	194.42	34.83	-3079.04	190.96	1208.54	-2708.57	171.61	951.54	-1377.00	33.98	217.17	-1396.00	28.48	210.73	-1548.87	26.09	145.53	-1562.68	29.65	197.23	-1725.68	171.44	1125.83	0.00	0.00	0.00	-1717.31	109.44	1447.16	-1709.40	219.29	1436.37	-1928.91	139.52	1488.01	-1934.37	258.78	1435.75	713.35	-271.65	79.19	1313.96	-265.42	76.60	708.77
7.23000	-1883.86	196.51	26.03	-1920.96	194.09	34.81	-3055.29	190.70	1196.78	-2692.33	172.68	943.61	-1358.01	33.86	216.87	-1373.08	25.46	210.30	-1525.49	21.51	140.68	-1543.36	27.06	191.20	-1725.91	173.89	1118.61	0.00	0.00	0.00	-1711.68	107.45	1443.43	-1697.71	217.49	1435.14	-1916.54	137.98	1487.16	-1922.58	256.86	1436.69	714.66	-271.64	79.34	1314.03	-265.91	76.43	708.99
7.24000	-1883.54	196.31	26.05	-1920.91	194.77	34.58	-3031.30	190.47	1184.81	-2675.81	173.76	935.54	-1340.97	31.61	215.81	-1352.93	22.48	209.28	-1506.61	20.86	134.37	-1525.22	24.71	184.94	-1717.24	174.46	1117.09	0.00	0.00	0.00	-1701.38	106.44	1441.78	-1691.50	216.62	1434.45	-1904.14	136.43	1486.31	-1910.71	254.92	1437.65	714.00	-271.68	79.17	1313.89	-265.82	76.51	709.59
7.25000	-1883.89	196.79	25.68	-1920.36	194.02	34.97	-3007.06	190.27	1172.65	-2659.00	174.83	927.30	-1325.14	32.98	214.21	-1335.34	19.63	207.70	-1487.90	18.13	129.21	-1509.12	23.04	178.54	-1714.10	175.16	1115.62	0.00	0.00	0.00	-1691.43	104.81	1440.40	-1678.56	215.81	1433.13	-1891.72	134.86	1485.45	-1898.77	252.98	1438.61	714.07	-271.76	79.23	1313.98	-265.71	76.53	708.72
7.26000	-1883.15	196.13	26.01	-1919.92	194.27	34.88	-2982.58	190.10	1160.28	-2641.89	175.91	918.90	-1311.80	32.08	211.42	-1320.11	16.96	205.54	-1470.84	15.13	124.30	-1494.18	21.05	172.12	-1712.71	175.29	1114.38	0.00	0.00	0.00	-1684.20	104.79	1441.29	-1663.31	214.07	1431.65	-1879.28	133.28	1484.58	-1886.75	251.03	1439.59	713.53	-271.66	78.96	1314.23	-265.68	76.86	709.17
7.27000	-1882.54	195.59	26.24	-1920.92	195.71	34.20	-2957.84	189.97	1147.72	-2624.49	177.00	910.34	-1298.64	32.48	209.04	-1307.02	14.52	202.82	-1456.74	14.00	118.45	-1480.72	19.05	165.64	-1694.66	174.95	1113.50	0.00	0.00	0.00	-1676.15	103.91	1440.20	-1663.83	213.67	1430.59	-1866.81	131.69	1483.71	-1874.66	249.08	1440.58	714.31	-271.65	79.34	1313.68	-265.44	76.66	708.88
7.28000	-1882.67	195.66	26.06	-1920.49	195.60	34.27	-2932.86	189.86	1134.96	-2606.80	178.08	901.62	-1288.06	32.42	205.12	-1295.87	12.38	199.55	-1442.61	11.11	113.50	-1469.09	17.65	159.21	-1687.64	175.45	1112.37	0.00	0.00	0.00	-1668.00	103.05	1438.51	-1666.15	212.78	1429.52	-1854.31	130.08	1482.83	-1862.49	247.11	1441.58	713.10	-271.73	79.18	1313.73	-265.33	76.53	708.82
7.29000	-1882.97	196.22	25.73	-1918.07	193.02	35.66	-2907.63	189.79	1121.99	-2588.81	179.17	892.74	-1277.02	31.88	201.23	-1286.47	10.61	195.72	-1430.62	8.83	108.11	-1458.25	16.03	152.99	-1682.23	174.73	1111.14	0.00	0.00	0.00	-1659.32	101.86	1436.73	-1652.51	211.87	1427.98	-1841.79	128.46	1481.93	-1850.24	245.13	1442.59	713.70	-271.62	79.26	1313.52	-265.34	76.61	709.35
7.30000	-1882.70	195.95	25.79	-1919.70	195.34	34.52	-2882.15	189.75	1108.82	-2570.52	180.26	883.70	-1268.00	31.63	196.86	-1278.59	9.26	191.36	-1420.01	6.55	103.05	-1448.26	14.02	147.38	-1672.36	175.76	1108.96	0.00	0.00	0.00	-1650.44	100.56	1434.96	-1642.40	210.97	1426.55	-1829.24	126.82	1481.04	-1837.91	243.15	1443.61	713.51	-271.81	79.20	1314.17	-265.44	76.75	708.57
7.31000	-1882.46	195.78	25.83	-1919.31	195.21	34.53	-2856.42	189.75	1095.44	-2551.92	181.36	874.49	-1260.02	30.58	191.60	-1272.04	8.39	186.46	-1411.42	5.50	97.27	-1440.83	14.04	141.07	-1660.60	175.51	1107.49	0.00	0.00	0.00	-1641.15	98.97	1433.20	-1635.57	209.99	1425.24	-1816.66	125.17	1480.13	-1825.51	241.15	1444.65	713.27	-271.59	78.97	1313.66	-265.47	76.53	708.38
7.32000	-1882.42	195.95	25.68	-1918.66	194.23	35.15	-2830.43	189.77	1081.86	-2533.02	182.45	865.12	-1253.15	29.76	185.46	-1266.60	8.06	181.03	-1401.21	3.30	91.47	-1434.16	14.25	135.02	-1647.40	175.50	1105.62	0.00	0.00	0.00	-1632.26	98.03	1431.57	-1631.53	208.80	1423.91	-1804.06	123.51	1479.22	-1813.03	239.15	1445.70	713.83	-271.59	79.28	1313.31	-265.54	76.51	709.26
7.33000	-1882.26	195.86	25.69	-1920.80	197.06	33.76	-2804.19	189.83	1068.07	-2513.81	183.55	855.58	-1246.64	29.19	179.20	-1262.08	8.35	175.07	-1395.99	1.52	88.27	-1427.69	13.80	129.38	-1633.52	175.41	1104.44	0.00	0.00	0.00	-1622.74	96.62	1430.01	-1609.44	207.28	1422.14	-1791.44	121.83	1478.30	-1800.47	237.13	1446.75	713.31	-271.73	79.24	1314.26	-265.67	76.77	708.99
7.34000	-1881.92	195.64	25.63	-1916.92	193.28	35.42	-2777.70	189.93	1054.08	-2494.30	184.65	845.88	-1241.43	29.35	172.40	-1258.26	9.29	168.61	-1392.26	0.84	84.02	-1422.77	14.74	123.35	-1616.54	180.45	1105.88	0.00	0.00	0.00	-1613.43	95.73	1428.69	-1593.57	206.30	1420.95	-1778.79	120.14	1477.37	-1787.83	235.11	1447.82	713.89	-271.62	79.25	1314.02	-265.89	76.71	709.43
7.35000	-1881.72	195.45	25.63	-1918.69	195.54	34.15	-2750.95	190.06	1039.88	-2474.46	185.75	836.02	-1235.37	29.32	166.07	-1254.95	10.97	161.63	-1386.54	1.92	75.09	-1417.66	15.30	117.82	-1602.06	181.14	1104.53	0.00	0.00	0.00	-1604.78	94.76	1425.58	-1592.10	205.09	1420.36	-1766.11	118.44	1476.43	-1775.12	233.08	1448.91	714.22	-271.56	79.46	1314.07	-265.83	76.60	709.27
7.36000	-1882.25	196.05	25.21	-1917.85	194.75	34.64	-2723.94	190.22	1025.46	-2454.32	186.85	825.98	-1230.57	28.99	159.14	-1251.92	13.43	154.15	-1379.52	1.86	66.83	-1412.59	15.94	112.42	-1593.74	181.30	1102.92	0.00	0.00	0.00	-1593.94	93.57	1426.36	-1583.39	210.18	1424.11	-1753.41	116.72	1475.49	-1762.32	231.04	1450.00	714.06	-271.79	79.17	1314.40	-265.66	76.65	709.17
7.37000	-1881.21	195.16	25.54	-1918.19	195.31	34.36	-2696.67	190.41	1010.84	-2433.85	187.95	815.78	-1226.19	30.28	151.76	-1248.99	16.74	146.18	-1377.79	6.34	58.34	-1407.71	17.05	106.86	-1584.77	180.73	1100.78	0.00	0.00	0.00	-1583.07	92.18	1426.17	-1570.73	210.27	1424.52	-1740.68	114.98	1474.53	-1749.45	228.99	1451.11	714.07	-271.63	79.29	1313.68	-265.63	76.58	709.45
7.38000	-1880.93	195.06	25.56	-1916.36	193.72	35.20	-2669.15	190.64	996.01	-2413.07	189.05	805.41	-1222.03	32.60	144.42	-1245.94	20.97	137.71	-1374.34	8.89	51.15	-1401.57	17.70	100.87	-1569.99	180.30	1099.13	0.00	0.00	0.00	-1572.40	91.09	1425.84	-1559.33	208.87	1424.10	-1727.93	113.24	1473.57	-1736.49	226.93	1452.22	713.86	-271.54	79.23	1314.49	-265.66	76.88	709.06
7.39000	-1880.10	194.35	25.75	-1918.09	195.82	34.12	-2641.37	190.91	980.96	-2391.97	190.15	794.87	-1217.86	36.61	137.58	-1242.56	26.16	128.77	-1370.88	12.44	43.82	-1395.70	18.49	95.65	-1551.50	178.55	1097.75	0.00	0.00	0.00	-1561.19	89.78	1425.68	-1547.71	207.62	1423.99	-1717.61	111.92	1471.93	-1723.46	224.86	1453.35	713.90	-271.76	79.37	1313.92	-265.80	76.68	708.79
7.40000	-1880.56	195.00	25.37	-1915.22	193.52	35.25	-2613.32	191.21	965.71	-2370.54	191.25	784.16	-1212.82	36.73	130.87	-1238.66	32.39	119.35	-1369.10	17.79	35.94	-1390.11	19.41	91.15	-1544.34	177.72	1096.20	0.00	0.00	0.00	-1549.56	88.26	1425.68	-1537.08	206.15	1424.04	-1706.70	110.16	1470.76	-1710.34	222.78	1454.49	714.12	-271.80	79.48	1313.65	-265.82	76.64	708.67
7.41000	-1880.29	194.82	25.39	-1916.67	195.25	34.55	-2585.01	191.54	950.23	-2348.78	192.36	773.27	-1208.27	42.09	124.07	-1235.42	37.18	112.07	-1367.22	23.41	28.75	-1384.82	20.44	87.29	-1526.28	175.85	1094.73	0.00	0.00	0.00	-1537.97	87.30	1425.94	-1525.36	204.85	1424.13	-1695.81	109.31	1469.63	-1697.15	220.69	1455.65	713.05	-271.78	78.99	1313.74	-265.63	76.63	708.55
7.42000	-1879.80	194.53	25.42	-1915.52	194.42	34.89	-2556.44	191.92	934.55	-2326.69	193.46	762.22	-1205.22	47.18	117.17	-1232.42	42.33	104.75	-1364.08	28.22	24.03	-1379.84	21.57	84.03	-1512.34	174.66	1093.58	0.00	0.00	0.00	-1525.85	85.80	1426.29	-1513.28	203.70	1424.37	-1682.54	106.17	1468.74	-1683.87	218.60	1456.81	712.78	-271.47	79.04	1314.28	-265.86	76.54	708.71
7.43000	-1879.57	194.37	25.42	-1915.67	195.30	34.46	-2527.61	192.32	918.65	-2304.27	194.56	751.00	-1201.38	52.39	109.76	-1229.08	48.10	97.77	-1362.18	32.36	21.16	-1375.20	22.79	81.30	-1501.25	173.01	1092.63	0.00	0.00	0.00	-1510.93	84.02	1424.23	-1501.30	202.06	1424.70	-1671.50	105.74	1468.26	-1670.51	216.49	1457.99	713.32	-271.28	79.23	1314.06	-265.70	76.69	708.45
7.44000	-1879.80	194.79	25.17	-1914.32	194.29	34.91	-2498.51	192.76	902.53	-2281.52	195.66	739.60	-1194.70	60.03	100.38	-1223.96	56.75	88.71	-1359.85	33.73	20.25	-1370.90	24.09	79.04	-1487.46	170.62	1091.67	0.00	0.00	0.00	-1496.85	82.48	1424.33	-1489.06	200.32	1425.44	-1660.58	105.41	1467.48	-1657.07	214.38	1459.18	713.39	-271.24	79.22	1313.97	-265.64	76.73	708.38
7.45000	-1880.01	194.95	25.06	-1913.41	193.76	34.90	-2469.15	193.24	886.19	-2258.43	196.76	728.03	-1185.86	63.84	88.11	-1218.64	65.08	81.80	-1358.88	36.39	18.99	-1366.98	25.44	77.20	-1474.98	167.74	1090.64	0.00	0.00	0.00	-1486.23	81.14	1425.22	-1476.61	198.84	1426.10	-1646.63	102.22	1466.79	-1643.55	212.25	1460.38	713.69	-271.12	79.16	1314.45	-265.86	76.81	708.27
7.46000	-1879.64	194.74	25.17	-1914.25	195.66	33.92	-2439.51	193.76	869.63	-2235.01	197.86	716.28	-1181.09	67.44	77.83	-1213.60	71.64	75.48	-1358.10	37.65	18.18	-1363.44	26.84	75.71	-1459.89	165.79	1090.21	0.00	0.00	0.00	-1475.18	79.53	1426.77	-1464.81	196.98	1427.62	-1632.92	99.70	1466.94	-1629.94	210.12	1461.60	713.41	-271.40	79.06	1313.46	-265.45	76.74	708.46
7.47000	-1879.58	194.58	25.20	-1912.95	194.44	34.36	-2409.61	194.31	852.86	-2211.24	198.96	704.36	-1185.91	68.77	68.02	-1209.31	75.02	68.24	-1356.69	37.01	18.78	-1360.30	28.28	74.51	-1440.41	162.38	1090.13	0.00	0.00	0.00	-1460.77	77.67	1428.60	-1450.77	195.25	1429.19	-1619.10	96.96	1467.77	-1616.25	207.98	1462.83	713.42	-271.41	79.33	1313.78	-265.40	76.82	708.75
7.48000	-1879.39	194.65	25.46	-1912.17	194.46	34.02	-2379.44	194.90	835.86	-2187.13	200.06	692.26	-1180.48	68.57	60.48	-1206.27	73.79	58.53	-1356.46	37.03	18.59	-1357.58	29.74	73.55	-1425.07	159.58	1090.48	0.00	0.00	0.00	-1445.18	76.12	1430.30	-1437.58	193.52	1431.01	-1607.67	97.07	1469.21	-1602.48	205.83	1464.06	713.34	-271.32	79.32	1314.46	-265.59	76.80	708.32
7.49000	-1878.89	194.30	25.69	-1909.29	192.65	34.86	-2349.00	195.52	818.65	-2162.67	201.16	679.99	-1176.76	69.00	53.04	-1205.04	69.82	48.69	-1355.48	34.92	19.31	-1355.29	31.21	72.77	-1412.78	154.86	1090.56	0.00	0.00	0.00	-1431.42	74.29	1432.10	-1423.35	191.51	1432.70	-1591.40	92.41	1470.45	-1588.63	203.67	1465.32	713.16	-271.58	79.20	1314.16	-265.73	76.68	708.81
7.50000	-1878.81	194.87	25.43	-1906.49	191.56	35.42	-2318.29	196.19	801.21	-2137.86	202.25	667.53	-1177.38	71.16	47.14	-1202.98	69.74	45.45	-1355.59	35.85	19.26	-1353.46	32.67	72.09	-1401.50	151.80	1090.82	0.00	0.00	0.00	-1420.08	72.45	1434.07	-1410.34	189.61	1434.48	-1578.68	91.84	1471.63	-1574.69	201.50	1466.58	714.07	-271.49	79.30	1314.25	-265.59	76.94	708.66
7.51000	-1876.90	194.04	25.59	-1901.99	190.04	36.61	-2287.31	196.89	783.54	-2112.70	203.34	654.90	-1174.72	71.27	42.92	-1201.90	70.22	43.23	-1355.11	35.73	20.21	-1352.10	34.11	71.48	-1382.28	146.59	1091.76	0.00	0.00	0.00	-1406.36	70.56	1435.80	-1396.38	187.73	1436.23	-1565.34	89.88	1472.75	-1560.66	199.32	1467.86	713.46	-271.37	79.32	1314.38	-265.49	76.86	708.01
7.52000	-1875.15	195.21	24.25	-1895.75	188.71	38.62	-2256.05	197.63	765.66	-2087.19	204.43	642.09	-1172.13	70.97	39.10	-1201.37	69.96	41.34	-1355.15	36.51	20.46	-1351.22	35.52	70.86	-1364.35	142.80	1092.70	0.00	0.00	0.00	-1391.76	69.13	1437.81	-1382.79	185.93	1437.95	-1551.97	88.55	1473.90	-1547.59	196.12	1469.02	713.58	-271.29	79.37	1314.29	-265.85	76.83	707.86
7.53000	-1869.62	194.86	23.52	-1889.66	189.57	40.38	-2224.52	198.40	747.55	-2061.33	205.52	629.10	-1169.21	71.89	35.84	-1200.26	70.52	40.13	-1355.86	37.88	20.29	-1350.85	36.88	70.18	-1352.86	138.27	1093.97	0.00	0.00	0.00	-1380.41	67.28	1439.51	-1367.68	184.19	1439.63	-1538.88	87.12	1475.31	-1535.06	193.31	1470.34	713.82	-271.81	79.30	1313.47	-265.58	76.65	708.12
7.54000	-1863.11	194.70	22.62	-1877.26	186.32	45.32	-2192.71	199.22	729.21	-2035.10	206.60	615.93	-1168.94	72.44	33.15	-1199.51	71.26	38.83	-1355.09	37.65	20.64	-1350.63	38.25	69.32	-1337.29	134.06	1095.21	0.00	0.00	0.00	-1366.36	65.48	1441.44	-1352.97	182.54	1441.40	-1523.25	82.10	1476.62	-1521.51	192.06	1471.37	713.86	-271.49	79.28	1313.52	-265.67	76.64	708.42
7.55000	-1855.29	192.16	22.34	-1865.08	185.07	51.24	-2160.63	200.07	710.64	-2008.52	207.69	602.58	-1170.34	72.81	30.57	-1199.20	71.83	37.52	-1355.33	38.45	20.66	-1350.12	39.13	68.92	-1323.24	131.01	1096.45	0.00	0.00	0.00	-1351.57	64.09	1443.22	-1341.74	180.69	1443.31	-1510.79	81.67	1477.76	-1508.86	190.27	1472.37	713.32	-271.63	79.10	1314.15	-265.66	76.73	708.66
7.56000	-1845.19	186.79	28.66	-1858.58	189.08	58.73	-2128.27	200.96	691.85	-1981.57	208.77	589.05	-1171.74	72.85	27.88	-1198.47	72.60	36.87	-1354.68	38.33	21.06	-1350.11	40.59	68.01	-1311.49	127.63	1097.65	0.00	0.00	0.00	-1337.73	63.01	1444.80	-1329.08	179.44	1445.11	-1497.51	79.64	1478.61	-1495.70	189.35	1473.54	712.99	-272.14	78.91	1314.08	-265.67	76.80	708.25
7.57000	-1833.04	186.87	41.60	-1846.79	197.53	65.48	-2095.63	201.90	672.82	-1954.26	209.84	575.33	-1171.16	74.12	26.60	-1198.53	72.14	35.90	-1354.64	38.96	21.10	-1350.63	42.55	66.85	-1300.96	124.97	1098.97	0.00	0.00	0.00	-1323.82	61.63	1446.64	-1314.75	178.11	1446.88	-1485.62	79.10	1479.82	-1483.88	186.73	1474.72	713.77	-272.03	79.18	1314.22	-265.71	76.74	709.05
7.58000	-1824.30	196.57	53.38	-1827.91	199.57	81.19	-2062.71	202.87	653.57	-1926.58	210.91	561.43	-1169.72	73.96	25.82	-1198.35	72.72	35.50	-1354.64	39.32	21.23	-1350.94	43.99	66.08	-1288.90	123.29	1099.99	0.00	0.00	0.00	-1313.44	60.60	1448.51	-1304.38	176.65	1448.88	-1472.38	77.05	1480.73	-1470.46	186.67	1475.80	713.50	-271.84	79.21	1314.68	-265.56	76.81	709.57
7.59000	-1811.85	202.31	66.64	-1809.18	197.86	96.43	-2029.51	203.88	634.09	-1898.53	211.98	547.35	-1167.60	74.02	26.17	-1194.13	73.18	35.92	-1354.18	38.97	21.58	-1350.80	44.57	66.03	-1274.76	118.43	1103.92	0.00	0.00	0.00	-1301.81	59.33	1450.26	-1291.47	175.65	1450.75	-1460.08	75.54	1481.83	-1458.38	184.89	1477.06	713.58	-271.44	79.27	1313.96	-265.85	76.64	708.71
7.60000	-1795.14	202.31	81.64	-1790.33	195.46	111.87	-1996.03	204.93	614.37	-1870.11	213.05	533.08	-1169.71	74.30	25.04	-1198.39	73.13	34.73	-1353.95	38.91	21.83	-1349.81	43.93	66.51	-1263.21	117.35	1105.00	0.00	0.00	0.00	-1287.29	58.35	1451.70	-1277.31	174.56	1452.49	-1448.72	75.97	1483.20	-1446.82	183.12	1478.47	713.39	-271.30	79.23	1314.10	-265.23	76.93	709.03
7.61000	-1774.68	199.25	97.60	-1766.89	193.75	127.67	-1962.27	206.02	594.42	-1841.31	214.11	518.63	-1171.00	73.54	24.47	-1198.60	73.11	34.63	-1354.03	39.09	21.63	-1350.11	44.69	66.18	-1251.79	117.10	1105.56	0.00	0.00	0.00	-1276.01	57.28	1453.31	-1266.20	173.70	1454.18	-1437.18	75.13	1484.57	-1435.08	181.49	1480.02	713.55	-271.05	79.35	1313.95	-265.30	76.91	709.11
7.62000	-1748.35	199.09	110.33	-1745.77	190.28	142.04	-1928.22	207.15	574.24	-1812.14	215.17	503.99	-1170.86	72.97	24.66	-1198.23	73.15	34.87	-1353.90	38.92	21.92	-1349.49	44.19	66.49	-1239.29	117.00	1106.39	0.00	0.00	0.00	-1265.17	56.73	1454.98	-1254.16	172.65	1455.92	-1425.53	74.89	1486.13	-1422.77	180.89	1481.67	713.97	-271.55	79.24	1314.02	-265.81	76.68	708.87
7.63000	-1724.80	196.17	124.34	-1718.00	189.20	156.26	-1893.89	208.32	553.82	-1782.59	216.22	489.16	-1167.80	74.10	24.82	-1198.34	73.11	34.84	-1353.90	39.11	21.58	-1349.24	44.04	66.47	-1230.55	117.37	1107.01	0.00	0.00	0.00	-1252.33	55.97	1456.44	-1243.26	171.94	1457.64	-1412.89	73.50	1487.67	-1409.82	180.41	1483.29	713.33	-271.80	79.06	1313.73	-265.57	76.72	708.88
7.64000	-1701.59	197.53	134.74	-1691.38	187.13	169.63	-1859.27	209.53	533.17	-1752.65	217.27	474.14	-1169.21	73.43	24.44	-1198.35	73.16	34.69	-1353.70	38.77	21.83	-1348.94	43.83	66.41	-1218.63	118.14	1107.90	0.00	0.00	0.00	-1241.24	55.22	1458.03	-1231.79	171.16	1459.32	-1401.35	73.28	1489.18	-1398.37	179.42	1484.97	713.59	-271.62	79.09	1313.90	-265.50	76.75	708.90
7.65000	-1689.01	195.78	143.07	-1665.18	184.46	181.98	-1824.37	210.78	512.28	-1722.33	218.31	458.94	-1170.82	73.04	24.05	-1198.36	72.72	34.62	-1354.29	39.43	21.46	-1348.72	43.69	66.47	-1208.18	118.53	1108.79	0.00	0.00	0.00	-1230.51	54.73	1459.64	-1218.66	170.59	1460.99	-1388.61	71.17	1490.88	-1386.53	179.47	1486.73	713.80	-271.75	79.11	1313.60	-265.75	76.47	708.40
7.66000	-1653.88	194.44	158.64	-1639.98	182.85	191.19	-1789.18	212.08	491.15	-1691.63	219.35	443.54	-1169.68	72.99	24.60	-1198.51	73.10	34.57	-1353.82	38.73	21.66	-1348.45	43.45	66.50	-1195.02	119.88	1110.11	0.00	0.00	0.00	-1217.49	54.41	1460.95	-1206.24	170.42	1462.49	-1376.90	70.82	1492.42	-1375.59	177.88	1488.41	714.03	-272.02	79.03	1314.09	-265.83	76.67	708.81
7.67000	-1625.96	195.50	165.48	-1611.80	182.35	198.23	-1753.70	213.41	469.78	-1660.53	220.38	427.96	-1172.06	74.20	23.75	-1198.28	73.26	34.63	-1353.83	39.02	21.55	-1348.03	43.13	66.75	-1184.05	121.25	1111.46	0.00	0.00	0.00	-1205.89	53.99	1462.47	-1195.81	169.86	1464.02	-1365.07	70.48	1494.06	-1363.84	177.50	1490.03	713.84	-271.63	79.21	1314.42	-265.80	76.78	708.81
7.68000	-1591.77	199.00	170.46	-1586.44	185.71	203.14	-1717.93	214.79	448.18	-1629.05	221.41	412.18	-1167.99	73.82	24.39	-1198.29	73.23	34.54	-1353.54	38.70	21.83	-1348.08	43.40	66.79	-1173.10	122.27	1112.83	0.00	0.00	0.00	-1193.27	53.66	1463.74	-1184.26	169.48	1465.49	-1352.39	68.37	1495.50	-1351.44	177.79	1491.63	713.32	-271.60	79.13	1314.20	-265.87	76.81	708.91
7.69000	-1561.29	200.33	172.06	-1558.23	185.87	204.76	-1681.87	216.21	426.33	-1597.17	222.43	396.22	-1167.47	73.67	24.64	-1197.94	73.97	34.78	-1353.55	38.84	21.72	-1347.57	42.99	67.16	-1162.34	123.18	1114.45	0.00	0.00	0.00	-1181.67	53.21	1465.04	-1171.94	169.07	1466.86	-1342.05	69.76	1496.85	-1340.22	176.78	1493.11	712.78	-271.86	79.05	1314.43	-265.93	76.69	708.82
7.70000	-1528.72	200.20	171.42	-1522.61	185.82	204.18	-1645.52	217.67	404.24	-1564.89	223.44	380.06	-1167.70	73.89	24.77	-1198.12	73.35	34.50	-1353.42	38.71	21.84	-1347.77	43.52	67.14	-1150.66	124.17	1116.06	0.00	0.00	0.00	-1171.90	53.00	1466.25	-1157.90	168.92	1468.01	-1330.31	69.45	1498.18	-1328.96	176.04	1494.46	713.66	-271.24	79.25	1314.84	-265.61	76.96	709.41
7.71000	-1468.96	200.64	169.01	-1480.99	188.25	200.85	-1608.87	219.17	381.91	-1532.22	224.45	363.70	-1167.05	73.68	24.62	-1198.04	73.22	34.58	-1352.77	38.05	22.31	-1347.69	43.68	67.28	-1141.93	124.78	1117.35	0.00	0.00	0.00	-1160.04	52.78	1467.28	-1147.46	168.54	1468.94	-1319.30	69.60	1499.56	-1317.17	175.90	1495.75	714.19	-271.19	79.61	1313.85	-265.59	76.64	708.94
7.72000	-1442.66	201.20	162.71	-1453.88	188.57	194.19	-1571.93	220.72	359.34	-1499.15	225.46	347.16	-1170.22	73.90	24.04	-1198.31	73.41	34.48	-1352.70	38.25	22.28	-1347.57	43.67	67.37	-1130.71	125.44	1118.71	0.00	0.00	0.00	-1148.27	52.48	1468.12	-1136.55	168.41	1469.86	-1306.68	67.99	1500.37	-1305.31	176.19	1496.82	713.90	-271.51	79.31	1313.60	-265.55	76.63	708.91
7.73000	-1407.60	200.72	155.59	-1414.98	188.49	187.36	-1534.70	222.31	336.52	-1471.79	226.08	337.15	-1163.68	74.22	25.59	-1198.57	73.42	34.30	-1352.49	38.37	22.24	-1347.45	43.76	67.49	-1119.17	125.69	1120.02	0.00	0.00	0.00	-1134.80	52.36	1468.69	-1121.97	168.17	1470.57	-1296.20	69.12	1501.35	-1294.51	174.82	1497.66	713.94	-271.40	79.22	1314.11	-265.39	76.91	708.87
7.74000	-1362.56	196.01	145.63	-1381.38	188.66	177.81	-1497.18	223.94	313.47	-1443.89	226.15	324.63	-1168.64	74.49	24.61	-1198.10	72.99	34.62	-1353.07	39.25	21.87	-1347.36	44.21	67.68	-1107.59	125.88	1121.01	0.00	0.00	0.00	-1124.63	52.15	1469.27	-1111.43	167.90	1471.08	-1283.17	66.72	1502.14	-1282.50	175.17	1498.47	713.83	-271.55	79.00	1314.15	-265.80	76.91	708.67
7.75000	-1333.09	199.85	139.89	-1340.06	190.77	169.31	-1466.98	225.88	295.91	-1415.19	226.85	310.08	-1171.85	74.32	23.61	-1198.44	72.76	34.34	-1352.49	38.97	22.35	-1347.47	44.93	67.66	-1098.31	125.55	1121.93	0.00	0.00	0.00	-1113.73	52.20	1469.56	-1103.79	168.92	1472.02	-1271.68	66.41	1502.72	-1271.26	174.55	1499.16	713.87	-271.20	79.44	1314.30	-265.51	76.91	708.70
7.76000	-1294.70	200.87	129.61	-1307.74	191.10	157.81	-1437.16	225.33	275.32	-1384.23	229.06	294.54	-1168.80	74.33	24.33	-1198.40	72.95	34.49	-1352.85	39.54	22.24	-1347.14	44.91	68.19	-1088.13	125.40	1122.56	0.00	0.00	0.00	-1099.93	51.98	1469.65	-1093.44	168.72	1472.25	-1260.48	66.50	1503.22	-1260.92	172.60	1499.70	713.96	-271.27	79.54	1314.29	-265.61	76.79	708.63
7.77000	-1253.77	202.25	118.73	-1270.20	192.32	146.11	-1406.13	225.01	253.40	-1354.42	228.47	276.19	-1168.15	73.64	24.27	-1198.74	72.75	34.34	-1352.46	39.82	22.54	-1347.03	45.28	68.34	-1078.06	125.44	1123.12	0.00	0.00	0.00	-1090.30	51.65	1469.65	-1082.14	168.57	1472.21	-1248.26	64.92	1503.40	-1249.34	173.14	1499.64	713.29	-271.58	79.14	1314.09	-265.57	76.67	708.54
7.78000	-1211.87	205.30	108.42	-1231.37	194.04	133.70	-1371.70	226.90	231.40	-1323.26	228.01	256.84	-1172.62	73.83	23.71	-1198.73	71.10	33.82	-1352.33	40.21	22.79	-1346.76	45.41	68.73	-1066.88	124.95	1123.26	0.00	0.00	0.00	-1079.18	51.61	1469.55	-1070.81	168.49	1471.97	-1237.43	65.33	1503.46	-1238.36	172.11	1499.72	713.93	-271.50	79.28	1314.35	-265.86	76.61	708.56
7.79000	-1166.61	207.22	99.36	-1188.76	196.05	122.21	-1334.32	230.85	209.27	-1288.77	230.68	238.22	-1170.05	73.32	24.04	-1197.79	70.64	33.56	-1351.52	39.88	23.43	-1345.99	45.00	69.50	-1055.95	123.97	1123.36	0.00	0.00	0.00	-1066.89	51.52	1469.18	-1059.58	168.42	1471.57	-1225.72	64.55	1503.17	-1227.07	171.58	1499.37	714.60	-271.58	79.61	1313.86	-265.68	76.45	708.88
7.80000	-1124.50	209.19	90.03	-1142.99	197.02	111.83	-1295.59	233.92	186.71	-1252.17	234.40	219.62	-1170.89	73.82	23.87	-1195.37	65.87	35.76	-1351.74	40.62	23.72	-1346.11	45.84	69.91	-1043.88	122.97	1123.05	0.00	0.00	0.00	-1053.84	51.31	1468.60	-1048.48	168.11	1470.99	-1214.01	63.53	1502.76	-1215.35	171.48	1499.01	713.71	-271.50	79.23	1314.68	-265.24	76.88	709.15
7.81000	-1075.52	210.70	83.40	-1100.20	198.29	102.36	-1255.13	237.69	164.33	-1215.93	236.26	200.39	-1170.52	71.19	26.32	-1194.85	65.37	35.97	-1351.82	41.60	23.94	-1345.21	45.38	71.02	-1032.24	122.18	1122.59	0.00	0.00	0.00	-1044.55	51.23	1468.02	-1037.34	167.90	1470.20	-1203.20	63.44	1502.09	-1203.78	171.20	1498.27	713.64	-271.81	79.09	1314.52	-265.62	76.85	708.97
7.82000	-1027.62	209.89	78.30	-1058.95	199.76	93.40	-1215.70	237.49	140.83	-1178.06	238.62	181.72	-1174.93	69.69	25.38	-1194.59	64.04	36.97	-1351.00	41.31	24.97	-1344.71	45.51	71.88	-1023.87	120.87	1121.85	0.00	0.00	0.00	-1032.09	50.81	1466.88	-1026.24	167.46	1469.21	-1191.05	62.64	1501.38	-1192.95	170.12	1497.47	713.64	-271.66	79.15	1313.72	-265.45	76.70	709.06
7.83000	-981.66	208.40	73.93	-1009.60	199.06	88.20	-1174.04	238.48	119.03	-1139.84	240.01	163.17	-1171.19	68.54	26.50	-1196.19	63.31	37.39	-1351.39	42.57	25.05	-1343.99	45.31	73.04	-1011.83	119.49	1120.71	0.00	0.00	0.00	-1021.25	50.58	1465.78	-1014.89	167.36	1468.00	-1179.22	61.58	1500.26	-1182.07	168.92	1496.34	713.94	-271.75	79.19	1313.94	-265.59	76.63	709.22
7.84000	-926.73	207.24	75.11	-966.93	198.73	82.99	-1131.03	240.56	99.16	-1097.34	239.64	144.97	-1167.56	68.93	26.66	-1199.22	64.12	36.74	-1350.24	41.57	26.27	-1343.37	45.16	74.23	-998.83	118.08	1119.44	0.00	0.00	0.00	-1010.58	50.83	1464.49	-1003.72	167.01	1466.60	-1168.40	62.27	1499.11	-1170.34	169.19	1495.14	712.48	-271.71	78.91	1313.96	-265.79	76.65	708.93
7.85000	-886.88	206.72	74.49	-919.12	198.65	81.04	-1087.49	241.86	81.91	-1066.90	239.97	128.58	-1173.90	68.51	25.07	-1201.59	66.41	35.15	-1350.24	42.30	26.79	-1342.72	44.90	75.62	-988.73	117.20	1117.81	0.00	0.00	0.00	-998.13	50.43	1462.90	-992.58	166.76	1465.02	-1157.01	61.82	1497.79	-1159.27	167.89	1493.60	713.42	-271.69	79.03	1314.09	-265.42	76.84	708.85
7.86000	-843.50	206.72	76.45	-877.73	198.20	80.94	-1044.46	242.38	67.56	-1022.06	240.88	118.20	-1165.29	70.48	25.95	-1199.25	70.41	33.63	-1349.95	42.57	27.59	-1342.38	45.13	76.68	-977.75	115.48	1115.95	0.00	0.00	0.00	-984.46	50.16	1460.96	-981.35	166.66	1463.24	-1145.49	61.52	1496.27	-1147.97	167.62	1492.17	714.13	-271.68	79.23	1314.06	-265.54	76.66	708.66
7.87000	-803.73	205.68	79.68	-837.29	197.63	82.63	-1001.56	243.73	56.95	-984.82	241.44	108.59	-1170.12	72.34	22.87	-1198.90	71.23	32.98	-1349.79	42.75	28.62	-1341.52	44.79	78.05	-966.27	114.28	1114.05	0.00	0.00	0.00	-973.13	50.14	1459.06	-970.10	166.36	1461.29	-1133.98	61.23	1494.63	-1135.86	168.13	1490.47	713.96	-271.43	79.32	1314.14	-265.07	76.94	708.42
7.88000	-760.67	204.22	86.89	-796.25	196.63	87.61	-959.80	244.76	49.39	-953.38	241.83	100.83	-1170.83	73.52	22.41	-1198.45	71.14	32.75	-1349.61	42.78	29.63	-1341.13	44.96	79.21	-952.54	113.23	1112.07	0.00	0.00	0.00	-959.56	49.97	1457.04	-958.67	166.27	1459.21	-1122.04	60.65	1492.76	-1124.60	167.07	1488.57	712.56	-271.67	78.98	1314.56	-265.12	76.93	708.94
7.89000	-726.88	203.10	93.93	-764.66	194.87	91.83	-920.63	245.14	44.50	-913.15	241.32	97.67	-1171.55	71.94	21.91	-1198.31	71.20	32.67	-1348.42	41.87	31.35	-1340.73	45.04	80.48	-941.99	112.30	1109.86	0.00	0.00	0.00	-949.07	50.29	1456.73	-947.14	166.15	1457.01	-1110.03	59.82	1490.74	-1114.13	165.30	1486.73	712.42	-272.03	78.74	1313.87	-265.18	76.75	708.59
7.90000	-691.56	201.24	102.57	-726.59	192.88	99.15	-883.74	243.71	41.15	-877.53	241.35	96.40	-1167.10	71.99	23.17	-1198.08	71.02	32.53	-1348.03	41.78	32.52	-1339.97	44.93	81.99	-929.86	111.56	1107.74	0.00	0.00	0.00	-937.57	50.33	1454.90	-935.43	166.13	1454.80	-1098.32	59.57	1488.72	-1102.56	164.55	1484.48	713.53	-271.41	79.45	1314.30	-265.69	76.68	708.55
7.91000	-660.43	199.08	110.79	-698.68	189.13	106.53	-849.14	242.57	40.04	-846.17	240.32	95.82	-1168.46	71.46	22.51	-1198.06	70.20	32.34	-1346.29	40.19	34.86	-1339.51	45.25	83.42	-917.82	111.00	1105.75	0.00	0.00	0.00	-925.81	50.47	1452.68	-923.78	166.13	1452.60	-1086.04	58.64	1486.50	-1090.25	165.05	1482.43	713.22	-271.66	79.21	1313.98	-265.64	76.74	708.26
7.92000	-632.04	196.69	118.84	-662.79	188.64	113.88	-817.60	239.43	39.18	-817.76	237.47	95.39	-1166.83	71.54	22.37	-1198.06	70.05	32.13	-1345.85	40.28	36.40	-1338.83	45.48	84.97	-907.16	110.17	1103.79	0.00	0.00	0.00	-913.66	50.17	1450.44	-912.05	166.07	1450.41	-1074.10	58.43	1484.29	-1079.51	162.58	1480.38	713.03	-271.56	79.12	1314.61	-265.59	77.11	708.65
7.93000	-606.02	195.16	125.76	-637.29	188.92	119.12	-788.55	236.32	38.98	-791.63	234.68	95.48	-1164.41	71.44	22.64	-1186.62	70.66	35.73	-1344.93	39.78	38.50	-1337.75	45.16	87.01	-894.76	109.74	1101.62	0.00	0.00	0.00	-901.40	50.08	1448.23	-900.10	166.04	1448.23	-1062.00	58.52	1482.12	-1067.13	163.20	1478.22	713.72	-271.44	79.30	1314.30	-265.18	76.95	708.69
7.94000	-582.20	193.15	131.97	-613.20	188.29	124.46	-761.60	233.34	38.94	-767.14	232.59	95.94	-1167.54	72.21	21.50	-1196.77	69.61	32.21	-1342.96	37.88	41.20	-1336.69	45.26	89.13	-883.24	109.17	1099.65	0.00	0.00	0.00	-889.17	50.26	1446.11	-888.10	165.94	1446.13	-1049.65	57.94	1479.95	-1055.22	162.51	1476.15	713.49	-271.46	79.13	1314.40	-265.42	76.99	708.68
7.95000	-560.43	191.50	136.61	-591.26	186.90	128.44	-737.93	229.94	38.90	-745.09	230.96	96.55	-1162.41	70.93	22.70	-1189.98	69.75	34.64	-1343.34	39.17	43.22	-1334.96	44.63	91.89	-871.12	108.40	1097.69	0.00	0.00	0.00	-876.53	50.14	1444.05	-875.84	165.90	1444.10	-1037.83	58.49	1477.83	-1042.39	163.15	1474.09	713.86	-271.32	79.43	1313.81	-265.71	76.74	708.66
7.96000	-540.99	189.75	139.80	-571.55	184.17	131.46	-716.61	227.28	39.06	-725.79	228.28	96.30	-1167.10	70.61	21.54	-1191.62	69.77	33.84	-1341.41	37.40	46.71	-1333.68	44.73	94.40	-857.55	108.51	1095.91	0.00	0.00	0.00	-863.79	50.07	1442.10	-863.36	166.04	1442.19	-1025.21	58.26	1475.83	-1029.54	163.62	1471.98	713.47	-270.99	79.31	1314.37	-265.64	76.91	708.26
7.97000	-523.78	187.56	141.35	-554.72	182.55	132.13	-699.53	221.80	37.43	-708.62	226.33	95.95	-1170.44	70.57	20.21	-1191.21	69.18	33.81	-1340.19	36.89	49.94	-1331.68	44.20	97.44	-843.56	109.03	1094.12	0.00	0.00	0.00	-850.96	49.99	1440.26	-850.94	166.05	1440.47	-1012.84	58.69	1474.03	-1017.29	163.08	1470.35	713.47	-271.29	79.27	1314.67	-265.45	77.05	709.00
7.98000	-509.30	185.84	141.09	-539.91	180.33	131.95	-683.41	220.95	37.08	-693.93	223.68	94.56	-1166.79	70.32	20.91	-1189.77	69.19	33.78	-1337.81	35.29	54.09	-1329.72	44.06	100.66	-831.94	109.23	1092.48	0.00	0.00	0.00	-838.10	50.35	1438.58	-838.19	166.08	1438.90	-999.83	58.54	1472.23	-1004.68	162.60	1468.73	713.95	-271.45	79.42	1314.24	-265.66	76.81	708.69
7.99000	-496.74	183.44	139.19	-527.40	177.64	129.97	-670.92	217.32	34.79	-681.59	220.86	92.55	-1168.32	69.07	20.79	-1190.32	69.06	33.49	-1336.68	35.55	57.77	-1327.33	44.03	104.08	-817.71	109.47	1091.11	0.00	0.00	0.00	-825.03	50.46	1437.06	-825.17	166.28	1437.52	-986.27	57.81	1470.74	-992.14	161.90	1467.38	713.49	-271.49	79.23	1314.31	-265.60	76.83	709.08
8.00000	-485.99	180.59	135.37	-515.71	174.90	126.85	-660.85	213.77	31.98	-671.38	217.02	89.36	-1167.28	69.41	20.75	-1193.96	68.46	32.29	-1335.12	35.83	61.92	-1324.02	43.31	108.11	-804.22	109.85	1089.84	0.00	0.00	0.00	-811.72	50.70	1435.71	-811.69	166.64	1436.31	-973.64	59.12	1469.29	-979.19	161.57	1466.10	714.20	-271.54	79.40	1314.43	-265.19	77.22	708.23
8.01000	-476.75	177.72	129.84	-506.84	171.81	121.97	-653.01	209.87	28.32	-662.89	213.20	85.56	-1168.93	69.28	20.07	-1193.17	68.39	31.88	-1333.49	36.20	66.33	-1320.74	43.13	112.04	-789.73	110.64	1088.77	0.00	0.00	0.00	-798.18	50.78	1434.54	-798.34	166.65	1435.32	-959.54	58.33	1467.88	-965.58	162.09	1465.06	714.39	-271.39	79.72	1313.46	-265.20	76.77	707.66
8.02000	-468.88	172.96	123.49	-499.97	167.65	114.94	-646.99	207.28	25.54	-655.81	209.86	81.62	-1166.80	69.22	20.66	-1191.83	68.02	31.23	-1329.66	34.57	72.11	-1316.74	42.53	116.46	-775.07	111.42	1087.96	0.00	0.00	0.00	-784.70	51.04	1433.45	-784.89	166.69	1434.44	-946.05	58.71	1466.76	-952.03	162.12	1464.06	713.76	-271.39	79.50	1313.40	-265.77	76.38	708.45
8.03000	-462.89	168.62	114.29	-493.88	162.83	107.35	-644.16	205.47	24.19	-649.93	206.69	77.92	-1164.26	69.07	21.82	-1191.03	67.80	30.12	-1326.86	34.94	77.18	-1312.25	41.95	121.15	-761.08	112.63	1087.42	0.00	0.00	0.00	-771.15	51.36	1432.46	-771.16	167.19	1433.62	-932.47	59.02	1465.64	-937.99	163.10	1463.17	714.43	-271.53	79.54	1313.87	-265.36	76.67	708.64
8.04000	-457.39	162.75	104.13	-486.60	156.83	98.70	-642.31	203.77	23.10	-645.60	204.07	73.69	-1166.11	68.61	21.03	-1191.61	68.10	29.44	-1324.24	36.15	82.17	-1306.39	40.52	126.51	-747.25	113.64	1087.14	0.00	0.00	0.00	-757.49	51.67	1431.49	-757.49	167.45	1432.90	-918.56	58.99	1464.68	-924.33	163.72	1462.37	714.03	-271.48	79.35	1313.60	-265.53	76.75	707.99
8.05000	-450.33	158.60	90.95	-485.88	152.46	85.06	-640.31	202.65	23.55	-640.86	200.31	71.42	-1165.17	68.75	21.84	-1190.44	67.96	28.91	-1319.70	36.00	88.17	-1300.28	39.77	131.53	-732.80	114.87	1087.17	0.00	0.00	0.00	-743.83	52.08	1430.70	-743.62	167.81	1432.38	-905.16	60.03	1463.87	-910.39	164.33	1461.75	713.85	-271.49	79.50	1313.75	-265.57	76.80	708.16
8.06000	-445.20	157.69	77.54	-480.84	150.64	75.01	-638.91	201.07	23.74	-634.27	197.69	71.22	-1167.38	69.56	21.45	-1190.49	68.14	28.05	-1313.64	35.16	94.98	-1292.29	38.09	137.30	-716.76	116.20	1087.42	0.00	0.00	0.00	-729.86	52.36	1430.37	-729.48	168.13	1432.40	-891.02	60.30	1463.29	-896.31	164.95	1461.48	713.91	-271.63	79.25	1314.10	-265.54	77.07	708.25
8.07000	-442.54	156.62	67.83	-473.91	148.68	67.84	-637.90	200.63	24.33	-630.48	196.07	70.64	-1168.63	68.44	21.57	-1189.45	68.36	27.79	-1306.76	35.34	101.79	-1282.29	36.16	143.58	-703.42	117.17	1087.98	0.00	0.00	0.00	-715.93	52.99	1430.54	-715.31	168.60	1432.91	-877.13	61.16	1463.81	-881.97	165.65	1462.25	713.79	-271.65	79.16	1314.27	-265.49	77.13	707.69
8.08000	-439.97	155.48	59.42	-472.36	147.22	60.90	-637.30	200.00	24.30	-628.08	194.53	70.53	-1166.75	67.96	22.26	-1186.77	68.77	27.71	-1298.60	35.98	109.02	-1270.23	34.29	150.03	-687.52	118.44	1089.15	0.00	0.00	0.00	-702.01	53.59	1430.97	-701.04	168.96	1433.62	-862.92	62.06	1464.63	-867.78	166.18	1463.40	713.97	-271.27	79.46	1314.07	-265.65	76.94	708.33
8.09000	-435.52	153.60	52.30	-470.19	145.95	54.35	-636.66	200.72	24.46	-624.79	194.08	70.65	-1167.59	68.44	22.21	-1184.79	68.81	27.78	-1287.47	34.84	117.32	-1255.95	32.46	156.43	-672.09	120.15	1090.55	0.00	0.00	0.00	-687.98	54.05	1431.66	-686.77	169.36	1434.46	-848.41	62.53	1465.70	-853.14	167.55	1464.65	713.29	-271.31	79.28	1314.13	-265.55	76.92	709.04
8.10000	-435.67	150.86	46.63	-467.48	143.52	50.00	-636.01	200.79	24.62	-621.74	194.10	70.71	-1163.76	68.34	22.64	-1181.75	68.48	28.18	-1274.74	33.72	126.33	-1240.28	31.00	162.66	-656.79	121.58	1092.25	0.00	0.00	0.00	-674.04	54.61	1432.54	-672.33	169.94	1435.39	-834.35	63.41	1466.74	-839.03	168.39	1465.88	713.38	-271.60	79.15	1313.77	-265.69	76.83	708.94
8.11000	-434.75	148.96	42.06	-466.49	141.70	45.99	-635.81	199.78	24.31	-620.30	192.57	70.49	-1158.85	67.59	21.41	-1178.55	67.95	28.95	-1261.07	32.41	136.57	-1222.87	28.35	169.73	-639.73	123.25	1094.11	0.00	0.00	0.00	-660.26	55.35	1433.50	-658.18	170.24	1436.48	-820.80	64.90	1467.80	-824.81	169.25	1466.95	713.68	-271.56	79.40	1314.18	-265.73	76.79	708.84
8.12000	-433.30	147.93	38.56	-465.96	140.46	42.96	-635.57	199.33	24.40	-618.75	191.94	70.45	-1155.22	64.74	19.54	-1171.67	65.85	31.43	-1244.88	29.53	148.31	-1204.36	25.65	177.80	-625.44	125.03	1095.81	0.00	0.00	0.00	-646.54	55.76	1434.56	-644.26	170.53	1437.60	-807.10	65.64	1468.80	-810.51	170.64	1467.87	713.46	-271.53	79.28	1314.52	-265.94	76.81	708.61
8.13000	-432.05	146.83	36.85	-468.98	140.98	40.12	-635.06	199.75	24.76	-617.46	191.47	70.11	-1147.85	61.92	19.06	-1161.15	61.41	35.86	-1228.14	27.68	159.71	-1184.59	23.40	185.97	-611.66	126.25	1097.42	0.00	0.00	0.00	-632.88	56.29	1435.70	-630.22	171.00	1438.79	-793.93	67.75	1470.02	-796.56	171.16	1469.07	713.62	-271.31	79.32	1314.10	-266.05	76.83	709.45
8.14000	-431.78	146.37	35.11	-467.78	139.67	38.50	-634.87	199.71	24.95	-617.00	190.63	69.77	-1132.44	58.61	21.96	-1148.14	55.36	42.65	-1210.47	25.72	170.73	-1162.94	21.11	193.70	-599.29	127.40	1098.96	0.00	0.00	0.00	-619.22	56.74	1436.92	-616.31	171.41	1440.04	-780.13	68.17	1471.14	-782.91	171.27	1470.25	712.51	-271.43	78.97	1314.66	-265.46	77.12	708.80
8.15000	-431.64	146.42	33.64	-466.99	140.04	38.30	-634.93	199.17	24.85	-616.28	190.52	69.76	-1116.18	53.32	28.83	-1131.46	52.92	49.91	-1190.68	24.74	179.96	-1140.19	18.70	201.85	-585.00	128.57	1100.46	0.00	0.00	0.00	-605.56	57.10	1438.18	-602.50	171.79	1441.25	-766.51	68.75	1472.69	-769.14	171.95	1471.59	713.15	-271.56	79.19	1314.18	-265.27	77.09	708.68
8.16000	-431.32	145.98	32.85	-465.05	140.32	38.36	-634.59	199.46	25.21	-615.75	190.07	69.59	-1095.08	50.89	34.38	-1107.53	51.18	56.57	-1168.17	25.91	187.16	-1116.71	17.92	210.05	-572.91	129.39	1101.86	0.00	0.00	0.00	-591.89	57.35	1439.45	-588.93	171.86	1442.45	-752.86	69.56	1474.21	-755.33	172.73	1473.11	713.35	-271.27	79.21	1314.31	-265.57	76.95	708.31
8.17000	-432.07	146.29	31.34	-464.88	141.11	38.01	-634.39	199.84	25.55	-615.01	190.55	69.90	-1069.69	48.04	38.81	-1079.78	48.60	61.85	-1142.04	25.20	192.70	-1090.85	18.27	216.37	-560.56	129.39	1103.33	0.00	0.00	0.00	-578.52	57.74	1440.79	-575.47	172.13	1443.72	-739.19	69.84	1475.99	-741.59	173.03	1475.01	713.28	-271.35	79.11	1313.79	-265.32	76.83	708.87
8.18000	-432.11	146.30	30.70	-465.74	140.56	37.00	-634.40	199.20	25.35	-614.67	190.52	69.96	-1038.95	45.10	42.77	-1050.72	45.84	65.86	-1113.28	23.15	197.13	-1062.90	18.10	220.65	-548.06	129.16	1104.97	0.00	0.00	0.00	-565.27	57.98	1442.26	-562.07	171.93	1445.13	-725.60	69.88	1478.09	-728.18	172.89	1477.03	714.02	-271.32	79.43	1314.03	-265.45	76.91	709.38
8.19000	-430.97	146.07	31.08	-465.72	140.32	36.40	-634.09	199.64	25.70	-614.47	190.00	69.58	-1002.71	41.51	46.46	-1020.03	42.62	68.62	-1083.88	22.39	199.70	-1034.44	18.38	223.42	-535.89	128.58	1106.72	0.00	0.00	0.00	-551.92	57.89	1443.83	-548.37	172.25	1446.64	-711.80	69.68	1480.43	-714.75	172.90	1479.37	714.16	-271.42	79.30	1314.00	-265.45	76.92	708.45
8.20000	-432.94	146.43	29.54	-465.35	140.76	36.33	-634.16	198.85	25.48	-614.14	190.04	69.58	-971.52	37.43	47.52	-986.01	39.58	70.34	-1054.62	22.60	200.45	-1005.31	18.35	225.06	-521.20	127.81	1108.96	0.00	0.00	0.00	-538.75	57.89	1445.54	-534.31	171.14	1447.86	-698.18	69.64	1483.02	-701.25	172.77	1481.93	713.52	-271.37	79.23	1313.43	-265.44	76.67	708.69
8.21000	-430.89	146.38	30.40	-467.85	140.50	35.54	-633.90	199.38	25.91	-613.70	190.71	69.94	-937.39	33.79	47.87	-951.25	36.26	71.10	-1024.85	23.30	199.31	-976.44	19.29	225.07	-508.43	126.41	1111.22	0.00	0.00	0.00	-525.56	57.76	1447.34	-521.74	170.61	1449.54	-685.05	69.83	1485.50	-688.02	172.27	1484.48	712.90	-271.65	79.01	1314.04	-265.45	76.85	708.74
8.22000	-430.97	146.61	30.08	-466.44	140.62	35.83	-633.88	198.73	25.74	-613.36	190.95	70.17	-899.14	30.76	48.15	-914.59	34.03	70.76	-993.51	23.63	196.38	-946.28	20.03	223.59	-497.85	124.91	1113.66	0.00	0.00	0.00	-512.57	57.60	1449.20	-510.25	170.24	1451.36	-672.11	70.52	1487.98	-674.20	172.97	1486.82	712.35	-271.50	78.86	1313.93	-265.70	76.87	708.36
8.23000	-430.90	146.57	29.93	-466.11	141.04	35.74	-633.30	199.65	26.45	-613.24	190.82	70.19	-860.90	28.63	47.25	-876.40	32.25	69.77	-960.29	22.71	192.02	-915.40	20.42	220.63	-482.55	123.74	1116.16	0.00	0.00	0.00	-499.59	57.21	1451.07	-497.46	169.88	1453.13	-658.90	69.93	1490.39	-660.89	172.67	1489.15	713.09	-271.33	78.97	1313.73	-265.58	76.79	708.85
8.24000	-430.67	146.19	30.00	-465.02	140.93	36.23	-633.12	199.77	26.68	-613.12	190.70	70.37	-819.72	27.27	46.48	-836.48	31.24	68.35	-926.50	22.51	185.84	-883.31	20.44	216.47	-472.23	122.47	1118.66	0.00	0.00	0.00	-486.66	56.85	1452.91	-484.62	169.32	1454.94	-646.01	69.76	1492.67	-647.90	171.79	1491.49	714.42	-271.40	79.63	1313.76	-265.45	76.65	709.65
8.25000	-430.66	146.37	29.76	-464.83	140.82	35.94	-633.60	198.27	26.19	-612.80	191.10	70.90	-775.62	26.15	45.97	-796.33	31.38	66.38	-891.76	21.53	178.57	-850.97	20.77	210.86	-460.35	120.85	1121.03	0.00	0.00	0.00	-473.79	56.48	1454.67	-471.98	168.62	1456.71	-632.86	68.77	1494.74	-635.02	170.71	1493.61	713.75	-271.41	79.28	1314.01	-265.14	76.94	709.35
8.26000	-430.53	146.35	29.62	-464.66	141.13	36.17	-633.14	198.75	26.70	-612.38	191.54	71.49	-731.54	24.94	44.80	-755.78	30.23	63.82	-856.25	20.75	170.21	-817.60	20.34	204.47	-448.30	119.98	1123.51	0.00	0.00	0.00	-460.91	55.89	1456.21	-458.73	168.03	1458.20	-619.79	68.10	1496.70	-621.81	170.84	1495.48	713.27	-271.74	79.12	1313.85	-265.47	76.91	708.34
8.27000	-430.47	146.64	29.39	-464.50	141.42	35.84	-633.08	198.62	26.86	-612.21	191.66	72.00	-691.33	21.94	43.26	-712.08	27.48	61.20	-820.31	20.32	160.51	-783.64	19.64	197.13	-436.87	118.53	1125.76	0.00	0.00	0.00	-448.04	55.24	1457.56	-446.22	167.29	1459.55	-606.83	67.86	1498.56	-608.93	170.15	1497.29	712.79	-271.43	79.15	1314.24	-265.50	76.97	707.68
8.28000	-430.44	146.88	29.12	-464.43	141.67	35.70	-632.92	198.27	27.16	-609.26	191.74	72.60	-644.26	20.98	42.25	-668.71	26.16	58.00	-783.49	19.62	150.28	-749.19	18.86	188.93	-423.91	117.44	1127.95	0.00	0.00	0.00	-435.45	54.64	1458.72	-433.90	166.46	1460.57	-593.75	67.10	1500.19	-596.19	169.13	1498.97	712.51	-271.64	78.96	1314.29	-265.45	76.90	708.21
8.29000	-430.49	147.41	28.75	-464.27	143.17	35.85	-632.69	198.07	27.47	-611.15	191.28	72.44	-598.45	20.63	40.95	-625.71	24.49	55.07	-746.30	19.48	139.05	-713.72	17.71	180.18	-413.97	116.05	1129.62	0.00	0.00	0.00	-422.94	53.99	1459.54	-420.81	165.77	1461.39	-581.04	66.49	1501.68	-583.29	169.14	1500.35	713.91	-271.60	79.28	1314.02	-265.70	76.66	709.21
8.30000	-430.47	147.91	28.41	-464.25	142.73	35.82	-632.54	197.97	27.94	-611.39	191.23	73.15	-554.34	19.07	40.20	-581.27	22.73	52.24	-707.71	18.51	127.68	-677.72	16.57	170.93	-402.47	115.50	1131.14	0.00	0.00	0.00	-410.48	53.17	1460.13	-408.52	165.09	1461.95	-568.44	65.58	1502.88	-570.73	168.28	1501.57	714.00	-271.33	79.36	1314.03	-265.49	76.90	709.48
8.31000	-430.31	147.66	28.50	-464.49	143.10	35.91	-632.22	197.79	28.38	-606.83	191.02	74.69	-513.45	17.01	39.03	-536.79	20.75	50.35	-668.44	17.80	115.73	-641.58	15.82	161.08	-390.20	114.34	1132.22	0.00	0.00	0.00	-398.13	52.47	1460.42	-395.79	164.17	1462.25	-555.85	64.83	1503.71	-558.33	166.96	1502.51	713.79	-271.29	79.30	1313.94	-265.58	76.75	709.50
8.32000	-430.23	147.33	28.49	-464.27	142.58	36.57	-631.83	197.73	29.20	-610.92	190.81	74.23	-465.51	14.28	39.46	-492.81	18.48	48.66	-628.22	15.94	104.33	-604.25	14.12	151.48	-380.34	113.86	1132.95	0.00	0.00	0.00	-385.80	51.81	1460.38	-383.44	163.17	1462.24	-543.18	63.77	1504.13	-545.41	166.80	1502.93	712.39	-271.86	78.74	1314.37	-265.58	76.83	708.08
8.33000	-430.37	147.42	28.32	-463.56	144.47	36.92	-631.89	196.71	29.76	-610.33	191.32	75.05	-422.55	11.45	38.94	-446.67	15.76	47.94	-586.76	13.66	93.16	-566.35	12.37	141.75	-367.28	113.25	1133.17	0.00	0.00	0.00	-373.60	50.96	1460.08	-370.84	162.35	1461.90	-530.95	63.06	1504.31	-532.81	165.79	1503.17	712.77	-271.80	78.87	1314.71	-265.57	77.17	707.63
8.34000	-430.08	147.88	27.95	-461.33	146.26	38.65	-631.19	196.95	31.13	-612.23	190.24	75.03	-377.45	7.90	39.99	-402.46	11.87	47.65	-544.94	11.00	82.41	-528.21	10.46	132.20	-356.85	112.90	1133.22	0.00	0.00	0.00	-361.51	50.07	1459.45	-358.92	161.40	1461.37	-518.78	62.35	1503.97	-520.65	164.40	1503.03	713.00	-271.48	79.03	1314.61	-265.68	76.91	708.33
8.35000	-416.20	147.94	31.93	-454.81	154.56	44.18	-630.77	196.18	32.01	-612.50	190.41	75.41	-330.24	4.78	43.21	-357.19	8.26	48.46	-502.88	8.31	72.00	-489.79	7.93	123.11	-344.69	112.42	1132.71	0.00	0.00	0.00	-349.52	49.04	1458.60	-346.55	160.57	1460.47	-506.77	62.14	1503.35	-508.53	163.36	1502.40	713.57	-271.56	79.21	1314.31	-265.61	76.93	709.00
8.36000	-391.98	147.79	39.19	-451.58	154.97	43.97	-630.54	195.26	32.87	-609.79	189.25	76.26	-285.20	-0.14	46.71	-312.47	3.93	50.05	-460.04	4.48	62.61	-450.76	5.22	114.75	-334.15	112.21	1131.78	0.00	0.00	0.00	-337.54	48.42	1457.43	-334.14	159.37	1459.31	-494.82	61.28	1502.40	-496.08	163.40	1501.31	713.43	-271.43	79.16	1313.83	-265.73	76.87	708.56
8.37000	-382.82	148.42	41.33	-452.51	153.58	41.04	-630.30	194.04	33.60	-608.44	188.56	77.23	-242.33	-5.09	51.01	-267.33	-0.77	52.85	-417.08	0.52	54.20	-411.77	2.02	107.10	-322.05	112.02	1130.65	0.00	0.00	0.00	-325.43	47.42	1455.95	-323.12	158.54	1457.79	-482.74	60.71	1501.08	-484.21	162.41	1499.81	713.71	-271.56	79.06	1314.05	-265.66	76.73	708.65
8.38000	-385.77	149.30	39.52	-458.13	150.92	37.36	-629.89	193.44	34.47	-606.38	187.88	77.62	-198.35	-10.37	56.52	-222.39	-5.79	56.75	-374.46	-3.18	46.61	-372.80	-1.89	100.59	-310.44	111.78	1128.88	0.00	0.00	0.00	-313.50	46.53	1454.18	-311.53	157.42	1456.01	-470.61	59.49	1499.36	-472.28	161.54	1498.12	713.98	-271.65	79.20	1313.93	-265.75	76.73	708.70
8.39000	-393.55	150.26	36.70	-463.51	143.69	35.74	-629.71	192.28	35.02	-608.00	187.43	77.82	-157.70	-15.72	62.08	-184.70	-12.37	59.07	-332.15	-7.28	40.46	-334.12	-6.04	95.04	-297.48	111.87	1127.01	0.00	0.00	0.00	-301.57	45.39	1452.11	-298.56	156.38	1453.92	-458.90	58.96	1497.28	-460.58	160.37	1496.05	713.22	-271.53	79.06	1313.71	-265.36	76.59	708.30
8.40000	-422.25	148.74	28.62	-464.12	142.70	35.12	-629.36	191.81	35.96	-607.33	186.88	78.12	-114.90	-21.11	70.15	-144.15	-18.03	64.25	-289.83	-11.94	35.82	-295.35	-10.91	90.80	-284.80	111.37	1124.83	0.00	0.00	0.00	-289.88	44.40	1449.86	-286.73	155.29	1451.64	-447.38	58.79	1495.00	-448.88	159.10	1493.71	712.25	-271.53	78.96	1313.90	-265.72	76.80	708.71
8.41000	-424.47	148.70	27.91	-464.01	143.30	34.94	-628.77	191.41	36.88	-611.02	186.16	77.70	-75.27	-26.67	78.41	-104.34	-23.55	70.60	-248.57	-16.74	32.69	-257.55	-15.41	87.48	-274.56	111.06	1122.12	0.00	0.00	0.00	-278.10	43.14	1447.29	-275.65	154.15	1449.11	-435.70	57.51	1492.34	-437.19	158.01	1491.06	712.87	-271.34	78.99	1314.03	-265.63	76.99	709.23
8.42000	-424.91	148.74	27.41	-463.87	142.98	34.49	-628.80	189.99	37.34	-607.83	185.64	78.82	-39.26	-31.99	86.98	-66.47	-28.77	77.60	-208.51	-21.27	30.99	-220.55	-20.27	85.69	-261.47	111.13	1119.43	0.00	0.00	0.00	-266.35	41.97	1444.48	-263.86	152.92	1446.35	-424.02	56.59	1489.32	-425.26	157.38	1488.17	713.43	-271.70	79.05	1313.74	-265.65	76.67	709.26
8.43000	-424.98	148.59	27.35	-463.45	142.17	34.36	-628.41	189.97	38.40	-609.19	184.88	79.05	-2.64	-36.79	96.33	-29.89	-33.90	85.25	-169.56	-25.47	30.50	-184.86	-24.12	84.67	-250.30	110.74	1116.44	0.00	0.00	0.00	-254.57	40.74	1441.52	-251.99	151.81	1443.52	-412.22	55.31	1486.23	-413.77	155.42	1485.08	713.41	-271.68	79.25	1314.11	-265.07	77.15	708.63
8.44000	-424.84	149.02	26.98	-456.25	143.05	36.70	-628.19	189.14	39.02	-604.81	184.69	80.46	31.96	-41.09	105.84	5.06	-38.66	93.31	-131.81	-30.07	31.59	-150.02	-27.97	84.86	-239.16	110.56	1113.18	0.00	0.00	0.00	-242.79	39.52	1438.47	-240.58	150.65	1440.50	-400.74	54.52	1482.90	-401.90	154.26	1481.77	713.38	-271.15	79.35	1313.79	-265.20	76.94	708.60
8.45000	-428.34	149.25	25.63	-461.09	142.98	34.89	-627.77	188.96	40.25	-605.39	184.24	81.08	62.65	-46.99	114.10	37.95	-42.70	101.71	-95.94	-34.07	33.43	-116.74	-31.50	85.71	-225.38	110.04	1109.78	0.00	0.00	0.00	-231.01	38.31	1435.34	-228.59	149.57	1437.43	-388.82	53.27	1479.61	-390.07	153.29	1478.52	713.60	-271.78	79.00	1313.71	-265.77	76.66	708.81
8.46000	-427.54	149.29	25.53	-459.43	143.21	35.12	-627.01	189.58	41.65	-606.53	184.02	81.71	92.55	-50.34	123.38	68.85	-46.37	110.33	-62.21	-37.29	35.53	-84.99	-34.62	87.07	-211.30	109.55	1106.44	0.00	0.00	0.00	-219.08	36.80	1432.17	-216.56	148.42	1434.31	-376.79	51.23	1476.22	-378.05	152.23	1475.19	714.33	-271.45	79.43	1314.35	-265.74	76.71	708.40
8.47000	-429.22	149.81	24.75	-458.93	143.51	35.31	-626.93	188.84	42.73	-606.61	184.28	82.78	121.28	-52.94	132.59	98.14	-49.02	118.60	-29.59	-40.47	38.34	-55.05	-37.87	88.90	-199.78	108.68	1102.90	0.00	0.00	0.00	-207.13	35.58	1429.05	-205.26	147.27	1431.28	-364.82	50.06	1472.87	-366.06	150.87	1471.99	713.42	-271.29	79.24	1314.20	-265.51	76.86	708.57
8.48000	-427.19	149.53	25.02	-460.40	143.26	34.61	-626.22	189.17	44.35	-605.59	184.12	84.27	148.07	-54.80	141.05	125.86	-50.71	126.45	1.02	-43.46	41.34	-26.25	-40.92	90.91	-187.76	107.41	1099.43	0.00	0.00	0.00	-194.88	34.17	1425.99	-192.62	145.82	1428.37	-352.80	48.69	1469.63	-354.16	149.02	1468.92	713.84	-271.06	79.35	1314.17	-265.36	77.00	709.39
8.49000	-428.69	149.89	24.25	-460.85	143.51	34.47	-625.52	189.89	46.35	-605.86	184.43	85.58	173.06	-54.62	149.23	151.36	-50.86	133.20	29.58	-46.61	44.39	0.42	-43.50	92.79	-174.46	106.48	1096.29	0.00	0.00	0.00	-182.46	32.92	1423.15	-180.50	144.75	1425.54	-340.34	46.56	1466.54	-341.90	147.15	1465.90	714.90	-271.37	79.63	1314.30	-265.44	77.12	709.41
8.50000	-428.65	150.07	23.83	-463.95	144.71	33.57	-624.97	189.72	48.16	-602.05	184.78	88.13	196.12	-55.01	155.87	174.63	-51.04	139.23	55.76	-49.41	47.08	24.77	-46.10	94.52	-159.52	105.58	1093.46	0.00	0.00	0.00	-169.79	31.15	1420.49	-167.26	143.46	1422.88	-327.75	44.88	1463.73	-329.51	145.55	1463.06	714.79	-271.19	79.64	1313.76	-265.78	76.61	709.30
8.51000	-429.67	150.15	23.40	-461.49	144.11	34.22	-624.26	189.81	50.47	-599.32	184.92	90.59	216.87	-54.91	160.85	195.86	-51.07	143.89	79.22	-51.40	49.12	46.88	-48.10	95.74	-147.32	104.19	1090.92	0.00	0.00	0.00	-156.93	29.64	1418.10	-155.13	142.04	1420.48	-315.04	43.78	1461.09	-317.00	143.89	1460.36	714.23	-271.56	79.35	1314.16	-265.85	76.56	707.26
8.52000	-429.68	150.19	23.22	-461.45	143.98	34.17	-623.05	190.93	53.78	-597.38	185.15	93.22	235.80	-54.51	163.94	214.95	-50.61	146.56	100.05	-52.91	50.25	66.51	-49.82	96.36	-133.03	103.10	1088.69	0.00	0.00	0.00	-143.87	27.97	1415.99	-142.38	140.64	1418.36	-302.04	42.14	1458.68	-304.36	141.46	1457.94	713.54	-271.40	79.25	1314.51	-265.45	76.97	706.24
8.53000	-427.79	150.29	23.31	-460.19	143.71	34.29	-622.14	190.41	56.87	-596.93	185.78	96.07	252.75	-54.65	164.64	232.04	-50.19	146.97	117.90	-52.75	49.57	83.65	-50.08	95.61	-119.53	101.15	1086.68	0.00	0.00	0.00	-130.46	26.45	1414.15	-129.02	139.11	1416.41	-288.85	40.61	1456.67	-291.05	139.85	1455.77	713.28	-271.06	79.34	1313.62	-265.78	76.57	705.94
8.54000	-428.71	150.42	22.88	-461.69	144.19	33.57	-620.30	191.46	61.17	-594.87	186.33	99.45	267.67	-53.70	162.75	247.06	-49.88	145.20	132.73	-52.58	47.70	98.61	-49.98	93.82	-105.13	99.81	1085.04	0.00	0.00	0.00	-116.72	24.85	1412.64	-115.48	137.25	1414.79	-275.15	37.95	1454.86	-277.62	137.72	1453.91	713.60	-271.25	79.31	1314.08	-265.39	76.79	704.89
8.55000	-427.47	150.23	23.07	-460.99	144.22	33.79	-618.60	191.05	65.40	-593.42	186.14	102.95	280.60	-52.55	158.73	259.89	-49.03	141.23	144.67	-51.74	44.55	111.15	-48.97	90.87	-89.93	98.07	1083.80	0.00	0.00	0.00	-102.74	23.29	1411.42	-101.70	135.63	1413.47	-261.11	35.53	1453.58	-263.86	135.78	1452.34	712.94	-271.02	79.14	1313.75	-265.04	76.90	703.47
8.56000	-426.84	150.13	23.05	-458.95	144.15	34.12	-616.19	191.45	70.28	-585.04	186.46	108.69	291.76	-50.96	152.90	270.81	-47.66	135.59	153.83	-49.86	40.18	121.44	-47.58	87.12	-76.47	96.37	1082.86	0.00	0.00	0.00	-88.56	21.38	1410.43	-87.75	133.79	1412.34	-246.85	33.15	1452.32	-249.96	133.68	1451.07	712.34	-271.43	78.87	1314.40	-265.22	77.12	704.28
8.57000	-427.84	150.27	22.59	-459.97	144.29	33.78	-613.27	192.01	75.79	-579.23	186.70	113.38	301.38	-48.25	145.23	279.75	-45.56	128.43	160.95	-48.14	35.76	129.74	-45.99	82.81	-60.60	93.99	1082.30	0.00	0.00	0.00	-74.14	19.46	1409.68	-73.95	131.99	1411.45	-232.54	30.79	1451.37	-235.96	130.97	1449.96	712.82	-271.59	78.95	1314.28	-265.52	76.90	704.56
8.58000	-427.43	150.32	22.58	-459.30	144.20	34.11	-611.80	192.16	80.60	-578.21	188.17	117.76	309.93	-44.16	135.38	287.30	-42.05	119.37	165.48	-46.51	33.07	136.29	-43.98	78.53	-45.03	91.90	1081.78	0.00	0.00	0.00	-59.43	17.55	1409.13	-59.54	130.01	1410.84	-218.12	28.22	1450.55	-221.81	128.45	1449.04	714.29	-271.13	79.57	1313.61	-265.49	76.60	708.21
8.59000	-426.38	150.40	22.50	-457.80	144.62	34.61	-607.65	191.51	87.20	-572.99	189.32	123.51	318.08	-38.79	124.24	294.06	-37.66	109.04	169.02	-44.37	28.80	141.19	-42.00	73.87	-31.07	89.61	1081.79	0.00	0.00	0.00	-44.56	15.44	1408.78	-45.11	127.89	1410.46	-203.39	25.84	1449.83	-207.52	125.53	1448.27	714.86	-271.22	79.65	1314.19	-265.55	76.87	708.71
8.60000	-425.88	149.96	22.94	-458.30	144.21	34.10	-600.44	191.94	94.76	-565.46	189.97	129.43	333.54	-32.19	111.11	304.65	-32.75	96.18	173.11	-43.79	26.10	148.60	-42.05	72.50	-15.23	87.17	1081.90	0.00	0.00	0.00	-29.56	13.39	1408.65	-31.44	125.86	1410.31	-188.43	23.19	1449.26	-193.16	122.98	1447.61	713.36	-271.40	79.08	1314.12	-265.58	76.78	708.91
8.61000	-426.99	150.36	22.53	-458.70	144.82	33.51	-594.42	192.67	102.59	-558.85	191.13	135.58	340.87	-26.71	96.12	313.61	-27.38	83.93	177.02	-43.82	23.54	157.96	-43.29	72.09	1.56	84.24	1082.53	0.00	0.00	0.00	-14.24	11.31	1409.09	-15.99	123.61	1410.67	-173.22	20.24	1449.11	-178.71	119.64	1447.47	714.11	-271.10	79.26	1314.12	-265.74	76.59	708.52
8.62000	-426.34	150.13	23.03	-458.60	144.08	33.43	-586.96	191.91	110.50	-546.56	192.39	142.75	347.45	-20.07	82.76	319.97	-21.85	73.46	179.91	-44.66	22.15	163.14	-43.93	70.77	16.75	81.23	1083.32	0.00	0.00	0.00	1.24	9.25	1409.95	-0.64	121.28	1411.57	-157.92	17.88	1449.66	-163.75	116.91	1448.03	714.63	-271.51	79.38	1314.44	-265.73	76.98	708.08
8.63000	-428.59	150.45	22.51	-455.78	143.84	33.86	-577.15	192.35	119.53	-534.67	192.34	149.47	355.04	-15.90	71.27	324.92	-17.71	63.26	181.29	-45.12	21.65	167.63	-44.60	70.20	33.76	78.07	1084.57	0.00	0.00	0.00	12.62	6.41	1410.63	16.50	119.75	1412.68	-142.35	14.66	1450.64	-148.51	113.79	1449.13	714.49	-271.67	79.29	1314.11	-265.80	76.62	708.94
8.64000	-427.00	150.21	22.89	-453.40	143.09	34.00	-565.53	192.35	129.23	-523.12	192.73	155.54	359.95	-13.41	62.57	328.78	-16.10	56.82	182.26	-45.20	21.98	172.34	-43.88	69.73	49.37	74.50	1086.02	0.00	0.00	0.00	27.40	4.18	1411.74	32.12	117.67	1413.77	-126.81	12.05	1451.91	-133.33	110.76	1450.35	714.15	-271.54	79.38	1313.86	-265.65	76.60	709.05
8.65000	-426.61	150.35	22.41	-452.27	142.90	33.21	-552.62	191.74	139.05	-507.64	193.69	162.73	359.53	-8.54	55.11	335.11	-12.46	54.00	182.96	-44.76	22.53	175.19	-42.64	69.70	64.73	70.95	1087.60	0.00	0.00	0.00	46.99	2.72	1413.36	47.19	115.30	1415.07	-111.17	9.72	1453.31	-118.19	107.93	1451.75	713.66	-271.38	79.37	1313.80	-265.48	76.76	709.86
8.66000	-423.50	150.70	21.52	-446.65	142.80	34.00	-537.64	192.00	150.35	-491.70	193.09	169.55	363.72	-8.14	50.31	337.56	-10.80	51.36	183.54	-44.09	22.97	177.13	-41.43	69.74	82.16	67.63	1089.37	0.00	0.00	0.00	63.29	0.84	1414.99	62.27	113.05	1416.63	-95.66	6.92	1454.90	-103.08	105.05	1453.35	714.14	-271.52	79.42	1314.28	-265.48	76.86	709.66
8.67000	-419.55	151.71	20.21	-442.07	143.21	35.21	-521.77	191.72	162.19	-471.12	194.10	178.38	365.13	-7.28	45.76	337.34	-8.95	48.97	184.09	-43.56	23.21	179.27	-40.99	69.71	97.72	63.77	1091.24	0.00	0.00	0.00	78.72	-1.30	1416.59	77.27	110.84	1418.29	-80.04	3.88	1456.66	-87.90	102.62	1455.20	713.63	-271.49	79.28	1314.17	-265.54	76.75	710.08
8.68000	-416.24	153.46	17.53	-434.41	144.45	37.11	-504.91	190.59	174.31	-453.55	194.90	186.52	366.80	-5.90	42.66	338.52	-8.07	47.05	184.55	-43.52	23.59	180.50	-40.49	69.65	112.27	60.22	1093.31	0.00	0.00	0.00	94.06	-3.17	1418.32	92.11	108.61	1420.07	-64.89	1.95	1458.61	-72.71	100.25	1457.18	713.50	-271.48	79.22	1314.17	-265.62	76.66	710.56
8.69000	-410.43	155.35	15.09	-421.23	146.42	39.69	-486.38	189.15	186.90	-432.84	193.92	194.74	366.95	-4.53	40.05	338.11	-7.61	45.24	184.73	-43.09	23.64	181.53	-40.26	69.80	128.38	57.05	1095.37	0.00	0.00	0.00	109.27	-5.28	1420.14	106.94	106.38	1421.96	-49.71	-0.30	1460.69	-57.81	97.77	1459.30	713.88	-271.89	79.39	1314.53	-265.34	76.89	709.83
8.70000	-401.27	157.16	12.91	-406.81	147.15	43.13	-464.64	187.91	201.01	-408.87	193.63	204.07	368.43	-5.44	38.14	338.14	-7.28	43.89	185.09	-42.85	23.76	182.41	-40.16	69.94	142.05	53.46	1097.13	0.00	0.00	0.00	124.37	-7.22	1422.02	121.81	104.39	1423.91	-34.48	-2.30	1462.82	-42.99	95.67	1461.60	714.12	-271.85	79.41	1314.15	-265.54	76.73	708.66
8.71000	-387.36	152.28	18.01	-388.96	145.96	49.71	-438.75	184.73	213.90	-383.74	190.48	213.23	369.06	-4.15	36.75	340.51	-4.64	44.69	185.29	-43.12	24.07	183.01	-39.94	69.84	156.16	50.78	1099.20	0.00	0.00	0.00	139.17	-9.03	1423.97	136.79	102.70	1425.87	-19.54	-4.14	1465.06	-28.20	93.84	1463.94	713.80	-271.79	79.26	1314.20	-265.58	76.67	709.22
8.72000	-362.09	150.18	27.73	-364.68	143.54	58.94	-411.83	181.66	223.67	-357.03	187.21	222.37	369.10	-4.06	35.36	338.96	-4.58	43.27	185.50	-42.56	24.00	183.49	-39.46	69.64	169.29	48.51	1100.83	0.00	0.00	0.00	153.84	-10.45	1425.99	151.52	100.96	1427.92	-4.73	-5.41	1467.42	-13.29	92.51	1466.31	713.98	-271.62	79.35	1314.79	-265.17	76.99	708.70
8.73000	-336.72	148.22	35.26	-335.68	140.63	67.58	-385.12	178.24	231.44	-330.13	182.55	230.22	368.05	-3.49	34.61	337.81	-5.24	41.85	185.69	-42.34	24.05	184.01	-39.13	69.57	181.93	46.76	1102.71	0.00	0.00	0.00	168.38	-11.71	1428.08	166.14	99.56	1429.96	9.95	-7.04	1469.90	1.48	91.07	1468.72	714.58	-271.81	79.46	1314.61	-265.50	76.83	707.87
8.74000	-304.87	145.81	43.02	-306.67	137.41	74.85	-356.74	174.14	238.12	-302.08	178.22	237.69	371.57	-3.27	34.98	340.27	-4.75	42.53	185.82	-42.12	24.17	184.32	-38.79	69.53	194.21	45.39	1104.41	0.00	0.00	0.00	182.72	-12.61	1430.25	180.48	98.11	1432.07	24.48	-8.26	1472.53	16.08	90.08	1471.25	714.13	-271.96	79.31	1313.85	-265.71	76.55	708.80
8.75000	-269.19	142.58	50.84	-274.03	134.69	81.98	-326.63	170.19	244.50	-271.75	174.06	244.26	366.81	-3.89	33.04	339.22	-4.63	41.93	185.93	-41.89	24.12	184.46	-38.18	69.36	207.09	43.61	1106.11	0.00	0.00	0.00	197.00	-13.45	1432.44	194.73	96.87	1434.22	38.92	-9.39	1475.26	30.62	89.18	1473.92	713.53	-272.19	79.14	1313.78	-265.51	76.68	709.25
8.76000	-234.23	139.58	57.27	-240.48	130.44	88.04	-295.76	165.76	249.90	-240.58	169.53	249.48	366.71	-3.41	32.89	338.94	-4.51	41.79	185.98	-42.09	24.31	184.76	-38.39	69.57	220.57	42.77	1108.02	0.00	0.00	0.00	211.16	-14.18	1434.71	208.78	95.55	1436.40	53.27	-10.42	1478.10	44.83	87.80	1476.67	713.84	-271.65	79.28	1313.30	-265.63	76.51	708.64
8.77000	-201.12	136.24	62.00	-204.45	126.73	93.84	-264.29	161.78	254.12	-209.39	165.96	254.48	370.27	-3.19	33.73	339.88	-4.88	41.69	186.05	-41.92	24.25	184.92	-38.40	69.66	231.79	42.13	1109.74	0.00	0.00	0.00	225.28	-14.64	1436.99	222.64	94.71	1438.50	67.44	-11.06	1480.94	59.06	86.92	1479.38	714.04	-271.61	79.40	1313.33	-265.81	76.35	707.90
8.78000	-161.59	131.25	67.86	-166.17	122.96	99.40	-232.74	158.40	257.12	-177.51	162.19	258.79	368.21	-3.05	33.01	339.55	-4.68	41.53	185.99	-41.79	24.12	185.05	-38.50	69.69	244.62	41.65	1111.48	0.00	0.00	0.00	239.32	-15.11	1439.16	236.41	93.83	1440.57	81.58	-11.82	1483.73	73.10	86.47	1482.01	713.60	-271.91	79.17	1313.83	-265.36	76.59	708.64
8.79000	-121.18	127.23	72.83	-127.73	118.19	103.86	-200.41	154.76	258.69	-145.29	158.94	262.45	369.84	-3.27	33.49	340.55	-4.93	41.46	186.04	-41.98	24.20	185.17	-38.45	69.62	257.62	41.57	1113.20	0.00	0.00	0.00	253.20	-15.70	1441.24	250.03	93.01	1442.56	95.56	-12.55	1486.49	86.88	85.83	1484.72	713.81	-272.16	79.32	1313.86	-265.54	76.65	708.58
8.80000	-79.25	123.25	77.54	-91.07	114.48	107.68	-167.37	151.76	259.02	-112.28	155.00	264.88	368.71	-3.46	32.95	340.03	-4.85	41.48	185.99	-42.02	24.11	185.31	-38.76	69.73	269.33	40.83	1115.02	0.00	0.00	0.00	266.85	-15.91	1443.27	263.69	92.34	1444.46	109.63	-13.45	1489.17	100.48	85.11	1487.28	713.84	-271.62	79.37	1313.84	-265.71	76.55	709.03
8.81000	-38.43	121.25	80.78	-48.49	110.83	111.93	-133.54	148.38	257.89	-78.81	151.75	266.42	368.20	-2.61	33.19	337.46	-4.68	40.71	186.00	-42.12	24.16	185.43	-39.01	69.83	281.05	41.14	1116.87	0.00	0.00	0.00	280.33	-16.50	1445.16	277.24	91.81	1446.27	123.43	-14.06	1491.68	114.11	84.47	1489.80	714.39	-271.77	79.32	1313.95	-265.68	76.67	708.68
8.82000	6.20	118.75	84.86	-5.86	107.90	116.10	-98.98	145.24	255.80	-44.92	148.16	266.79	371.10	-3.48	33.23	336.49	-4.91	40.14	185.97	-42.04	24.04	185.55	-39.00	69.85	293.57	40.94	1118.65	0.00	0.00	0.00	293.64	-16.62	1446.96	290.70	91.33	1447.95	136.90	-14.37	1494.20	127.73	83.65	1492.25	713.47	-272.19	78.98	1314.32	-265.37	76.79	707.98
8.83000	52.90	116.58	89.09	37.99	105.78	119.56	-63.99	141.99	252.36	-10.94	144.81	266.28	371.36	-3.75	33.45	336.87	-4.69	40.12	186.06	-42.23	24.13	185.60	-39.03	70.08	304.46	40.96	1120.39	0.00	0.00	0.00	306.83	-16.91	1448.60	304.04	90.64	1449.56	150.26	-14.12	1496.54	141.31	82.96	1494.63	714.72	-271.92	79.56	1313.92	-265.57	76.48	708.27
8.84000	100.14	115.12	93.16	80.14	103.80	122.05	-28.67	138.57	247.71	24.14	141.83	264.94	371.95	-4.08	33.64	337.73	-4.73	40.20	186.15	-42.14	24.06	185.57	-38.83	70.29	317.38	41.24	1122.22	0.00	0.00	0.00	319.92	-17.22	1450.14	317.14	90.01	1451.07	163.61	-14.67	1498.73	154.76	82.79	1496.74	713.13	-271.93	79.38	1314.50	-265.87	76.63	708.84
8.85000	142.89	112.90	96.98	118.52	102.22	124.14	7.84	135.74	242.13	59.99	138.91	262.84	370.58	-4.20	32.88	336.77	-6.18	38.76	186.24	-42.01	24.16	185.63	-38.60	70.58	327.78	41.39	1123.90	0.00	0.00	0.00	332.85	-17.38	1451.53	326.92	89.18	1452.47	176.71	-15.01	1500.83	168.05	82.39	1498.81	713.67	-271.80	79.36	1313.99	-265.88	76.55	708.62
8.86000	189.97	110.36	101.11	169.22	100.11	128.39	45.63	134.04	236.01	95.64	136.27	259.54	370.52	-4.38	32.80	336.54	-7.93	37.75	186.28	-41.84	24.30	185.75	-38.34	70.92	338.53	42.31	1125.33	0.00	0.00	0.00	345.74	-17.67	1452.78	339.15	88.72	1453.72	189.74	-15.37	1502.65	181.03	81.98	1500.68	713.74	-271.65	79.26	1314.54	-265.24	76.95	707.72
8.87000	242.73	111.33	105.22	218.41	99.95	132.89	84.51	132.60	229.03	133.18	133.95	255.66	370.40	-5.08	32.68	336.44	-6.25	38.82	186.40	-41.50	24.45	185.89	-37.92	71.21	349.00	42.48	1126.65	0.00	0.00	0.00	358.65	-17.91	1453.85	352.45	88.30	1454.85	202.60	-15.95	1504.24	193.99	81.21	1502.28	713.58	-271.84	79.16	1314.61	-265.43	76.73	707.99
8.88000	291.97	110.54	109.80	266.84	97.17	133.39	123.92	130.45	221.04	169.52	132.07	250.85	371.19	-6.10	32.49	336.96	-7.67	37.75	186.54	-41.29	24.56	186.12	-37.62	71.59	360.66	42.40	1127.78	0.00	0.00	0.00	369.37	-20.19	1454.72	364.37	87.89	1455.78	215.42	-16.44	1505.61	206.69	80.59	1503.63	713.67	-271.43	79.35	1314.28	-265.97	76.51	708.96
8.89000	340.12	109.20	114.10	314.45	95.32	136.51	165.60	129.39	213.07	209.73	130.61	246.14	371.39	-4.52	34.03	336.43	-7.77	37.09	186.70	-41.44	24.98	186.45	-37.42	71.98	372.21	43.71	1128.65	0.00	0.00	0.00	381.36	-20.93	1455.50	377.22	87.38	1456.53	228.18	-17.01	1506.68	219.23	80.72	1504.66	713.79	-271.46	79.18	1313.86	-265.92	76.41	707.98
8.90000	389.03	106.69	119.40	361.13	93.15	139.61	208.41	129.03	205.18	249.22	129.15	240.72	372.11	-5.36	34.49	335.17	-7.24	36.59	186.91	-41.54	25.33	186.82	-37.40	72.51	382.74	43.54	1129.14	0.00	0.00	0.00	393.86	-21.31	1456.05	390.51	86.86	1457.05	240.84	-17.58	1507.58	231.52	79.72	1505.50	714.47	-271.31	79.46	1313.76	-265.74	76.43	708.30
8.91000	437.73	103.68	125.56	408.73	90.40	143.43	249.37	128.14	195.68	287.88	127.63	234.67	372.69	-5.00	33.90	335.00	-6.62	36.92	187.02	-41.41	25.62	187.13	-37.14	72.92	393.54	43.45	1129.37	0.00	0.00	0.00	405.90	-21.72	1456.51	401.96	86.47	1457.38	253.35	-17.80	1508.24	243.71	79.03	1506.08	713.82	-271.29	79.24	1313.75	-265.47	76.56	709.18
8.92000	485.68	99.78	132.58	456.54	87.47	148.63	292.83	128.32	187.36	330.14	127.32	229.49	371.04	-5.34	32.62	337.75	-6.43	38.74	187.04	-41.14	25.85	187.49	-37.19	73.48	404.99	42.94	1129.36	0.00	0.00	0.00	418.51	-22.18	1456.73	413.94	85.98	1457.56	265.63	-18.60	1508.62	256.02	78.75	1506.48	714.43	-271.87	79.24	1314.04	-264.97	76.90	708.91
8.93000	533.19	95.86	140.75	504.44	84.40	154.56	337.49	128.66	179.66	369.85	126.09	223.64	371.85	-5.59	32.59	342.36	-6.42	41.24	187.22	-40.93	26.14	187.84	-37.19	74.01	415.23	43.13	1129.26	0.00	0.00	0.00	432.65	-20.42	1456.76	426.19	85.35	1457.51	277.77	-19.22	1508.96	268.22	78.55	1506.64	714.14	-271.91	79.20	1313.60	-265.37	76.46	708.35
8.94000	580.42	92.52	150.03	548.78	82.49	160.83	381.80	127.75	172.27	410.00	125.56	218.49	371.95	-5.69	32.70	342.78	-6.85	41.80	187.41	-41.05	26.58	188.16	-37.23	74.61	426.77	41.75	1128.87	0.00	0.00	0.00	445.02	-20.46	1456.56	438.18	84.94	1457.22	289.81	-19.85	1509.07	280.28	77.66	1506.71	713.84	-271.72	78.98	1313.83	-265.76	76.38	709.17
8.95000	626.74	89.13	159.30	593.90	79.22	166.86	426.21	126.94	166.01	450.66	124.77	214.27	372.79	-6.20	33.12	343.91	-6.63	42.36	187.51	-40.51	26.79	188.49	-37.11	75.19	436.92	41.31	1128.25	0.00	0.00	0.00	456.86	-20.81	1456.18	450.35	84.55	1456.79	301.63	-20.32	1508.95	292.23	77.41	1506.54	714.00	-271.59	79.15	1313.39	-265.70	76.48	708.88
8.96000	670.91	88.41	168.43	637.04	78.93	173.92	470.20	126.54	161.25	490.67	123.15	210.58	372.17	-6.11	32.78	337.80	-6.80	39.94	187.68	-40.20	27.23	188.80	-36.80	75.82	448.76	40.36	1127.46	0.00	0.00	0.00	468.70	-21.28	1455.58	461.91	83.91	1456.16	313.44	-20.99	1508.53	304.00	76.14	1506.14	715.07	-271.33	79.45	1313.84	-265.62	76.56	710.47
8.97000	712.68	87.12	178.31	678.95	78.03	181.53	512.59	125.51	157.43	529.76	122.18	208.21	371.66	-6.08	32.42	341.11	-6.95	41.92	187.85	-39.47	27.56	189.09	-36.48	76.43	459.35	40.01	1126.62	0.00	0.00	0.00	480.46	-21.75	1454.76	473.17	83.37	1455.42	325.08	-21.89	1507.93	315.56	75.42	1505.53	714.29	-272.05	79.08	1313.72	-265.53	76.43	710.17
8.98000	755.25	85.93	190.23	717.89	76.48	191.05	553.82	124.52	154.85	569.48	121.39	207.09	370.60	-6.56	32.43	341.75	-7.45	42.00	188.03	-38.90	28.09	189.40	-36.39	77.25	472.40	39.38	1125.65	0.00	0.00	0.00	492.15	-22.16	1453.82	484.24	82.66	1454.55	336.65	-22.44	1507.04	326.97	74.81	1504.71	716.09	-272.05	79.55	1313.07	-265.50	76.53	709.89
8.99000	792.12	84.53	200.24	757.16	75.62	197.45	594.75	123.31	153.03	602.09	120.30	205.47	371.24	-7.47	32.25	341.88	-7.69	42.00	188.34	-38.38	28.81	189.65	-35.88	77.87	481.34	37.95	1123.81	0.00	0.00	0.00	503.79	-22.73	1452.72	495.06	82.23	1453.42	348.24	-23.34	1505.91	338.16	73.70	1503.70	715.05	-271.92	79.22	1312.93	-265.94	76.35	708.76
9.00000	831.86	83.31	211.04	796.12	74.59	208.25	633.21	122.65	152.46	641.82	119.83	206.36	372.38	-7.11	32.63	343.56	-7.21	42.81	188.51	-38.31	29.61	189.97	-35.79	78.64	491.71	39.04	1122.25	0.00	0.00	0.00	515.21	-23.22	1451.43	506.45	81.73	1452.28	359.72	-23.53	1504.65	349.25	72.58	1502.53	714.20	-271.89	79.19	1314.08	-265.72	76.74	707.30
9.01000	863.95	82.88	220.04	830.28	73.53	216.29	669.59	121.87	152.52	675.01	118.21	206.67	372.32	-6.80	32.07	343.14	-7.60	42.28	188.73	-37.78	30.14	190.35	-35.73	79.44	500.06	34.85	1123.26	0.00	0.00	0.00	526.50	-23.85	1450.08	517.61	81.30	1451.00	371.16	-23.92	1503.30	360.29	71.85	1501.16	714.66	-271.99	79.33	1314.45	-265.38	76.72	707.21
9.02000	891.83	82.80	225.84	859.25	72.11	220.30	703.87	120.55	153.01	705.98	117.84	207.49	373.40	-7.11	32.30	343.28	-7.19	42.21	189.00	-38.04	31.19	190.75	-35.40	80.18	507.83	32.85	1122.32	0.00	0.00	0.00	537.79	-24.57	1448.64	528.74	80.73	1449.61	382.61	-24.57	1501.82	371.35	71.15	1499.65	714.07	-272.29	79.47	1314.12	-265.27	76.69	707.12
9.03000	921.21	82.96	233.67	892.86	73.33	230.74	736.28	119.95	154.02	737.91	116.74	209.18	373.23	-7.73	31.83	344.69	-10.37	41.58	189.25	-38.08	32.26	191.27	-35.55	81.30	520.22	31.48	1121.02	0.00	0.00	0.00	549.06	-25.01	1447.14	539.76	80.16	1448.11	393.87	-24.89	1500.25	382.36	70.72	1498.07	714.30	-271.62	79.50	1314.46	-265.50	76.71	708.20
9.04000	947.63	83.04	241.12	921.79	73.09	237.71	765.53	118.57	154.80	762.60	116.20	209.86	373.61	-8.04	31.42	343.90	-7.63	42.17	189.46	-37.49	33.11	191.82	-35.44	82.43	531.18	29.97	1119.79	0.00	0.00	0.00	560.34	-25.51	1445.53	551.20	79.93	1446.53	405.16	-25.18	1498.60	393.43	69.98	1496.45	714.36	-271.54	79.21	1314.35	-265.62	76.62	708.93
9.05000	971.51	83.12	247.39	944.13	72.52	242.54	792.16	117.38	155.57	789.09	115.12	210.59	374.89	-7.64	31.83	346.65	-10.20	41.75	189.77	-37.11	34.20	192.46	-35.43	83.74	543.40	28.42	1118.52	0.00	0.00	0.00	571.64	-25.97	1443.93	562.15	79.43	1445.01	416.45	-25.83	1496.90	404.76	69.23	1494.78	713.66	-271.35	79.15	1313.53	-265.86	76.40	709.41
9.06000	993.51	83.56	252.09	962.54	73.46	242.82	816.20	115.88	155.87	811.64	114.19	211.08	375.06	-7.83	31.40	345.70	-10.90	41.08	190.03	-37.34	35.74	193.14	-35.16	85.10	556.12	27.01	1117.31	0.00	0.00	0.00	582.99	-26.66	1442.39	573.13	79.16	1443.49	427.64	-26.32	1495.16	416.14	68.47	1493.13	713.66	-271.54	79.12	1314.34	-265.65	76.67	709.46
9.07000	1013.49	84.27	255.09	982.62	73.28	245.52	837.57	115.37	155.96	831.87	113.13	210.99	373.35	-8.63	30.54	344.95	-10.90	40.61	190.40	-37.03	37.11	193.97	-35.10	86.62	566.84	25.40	1116.17	0.00	0.00	0.00	594.47	-27.36	1440.87	584.55	78.62	1442.05	439.07	-26.40	1493.48	427.71	67.80	1491.44	713.83	-271.43	79.23	1314.67	-265.39	76.73	709.34
9.08000	1031.39	84.72	256.80	1000.52	73.41	246.94	856.65	113.91	155.17	850.03	112.04	210.17	374.91	-8.30	30.75	343.91	-11.39	40.27	190.93	-36.44	38.60	194.96	-34.98	88.23	577.80	23.90	1115.05	0.00	0.00	0.00	606.15	-27.78	1439.46	596.45	78.25	1440.70	450.58	-26.94	1491.88	439.33	67.43	1489.95	714.20	-271.50	79.37	1314.07	-265.72	76.40	708.34
9.09000	1047.22	84.91	257.29	1016.37	73.69	247.33	873.30	112.54	153.70	865.94	111.18	208.88	375.35	-8.16	30.65	345.17	-11.33	40.21	191.53	-36.67	40.69	196.15	-35.22	90.25	589.96	22.41	1113.99	0.00	0.00	0.00	618.13	-28.33	1438.26	607.12	78.03	1439.58	462.33	-27.05	1490.44	451.21	67.08	1488.59	714.01	-271.75	79.26	1314.59	-265.80	76.74	708.48
9.10000	1061.16	85.41	256.03	1030.61	73.47	245.78	887.55	111.13	151.55	879.65	111.44	207.46	373.38	-8.87	29.48	345.83	-11.37	40.10	192.20	-36.53	42.87	197.46	-35.53	92.56	601.17	20.90	1113.20	0.00	0.00	0.00	630.34	-28.50	1437.27	619.39	77.81	1438.63	474.31	-27.13	1489.22	463.30	66.74	1487.43	713.77	-271.70	79.03	1314.48	-265.75	76.69	709.06
9.11000	1073.43	85.85	253.01	1042.97	73.90	243.01	899.34	109.62	149.01	891.26	110.75	205.06	374.55	-9.67	29.42	344.47	-11.56	39.35	193.12	-37.06	45.68	198.94	-35.72	95.11	615.33	19.50	1112.58	0.00	0.00	0.00	642.68	-28.78	1436.52	632.09	77.59	1438.03	486.58	-26.97	1488.34	475.62	66.83	1486.50	714.23	-271.67	79.21	1314.45	-265.72	76.63	708.94
9.12000	1084.16	86.75	248.30	1053.34	74.60	239.09	908.55	108.89	145.96	901.22	109.51	201.95	374.41	-9.16	28.91	344.70	-11.42	38.96	194.22	-37.30	48.65	200.67	-35.80	97.82	630.49	18.18	1112.22	0.00	0.00	0.00	655.23	-28.69	1436.06	644.74	77.44	1437.59	499.32	-26.65	1487.77	488.23	66.75	1485.92	714.22	-271.49	79.22	1314.13	-265.49	76.81	708.55
9.13000	1092.97	87.05	242.64	1064.20	74.12	236.73	915.94	107.72	142.32	909.14	108.73	198.62	376.38	-9.00	29.36	346.22	-11.76	39.27	195.41	-37.60	51.78	202.62	-36.03	100.85	642.70	16.72	1111.89	0.00	0.00	0.00	667.99	-28.69	1435.91	658.09	77.31	1437.41	512.30	-26.52	1487.45	501.20	67.00	1485.65	714.11	-271.39	79.29	1314.42	-265.48	76.93	708.57
9.14000	1100.03	86.00	236.58	1073.34	73.52	231.50	921.67	106.73	138.27	915.68	107.45	194.63	375.05	-9.23	28.44	345.58	-11.88	38.77	196.91	-38.13	55.29	204.76	-36.01	103.95	657.07	15.65	1111.69	0.00	0.00	0.00	681.22	-28.84	1436.10	671.33	77.40	1437.61	525.41	-26.25	1487.47	514.52	67.57	1485.60	713.88	-271.33	79.17	1314.36	-265.54	76.90	708.58
9.15000	1106.02	85.47	229.27	1078.23	72.43	224.12	925.90	105.76	134.09	920.88	106.68	190.64	374.68	-10.12	28.25	344.92	-10.19	38.80	198.59	-38.55	58.94	207.26	-36.51	107.44	669.06	14.26	1111.83	0.00	0.00	0.00	694.78	-28.55	1436.61	685.48	77.58	1438.02	538.84	-25.32	1487.81	528.10	68.26	1485.88	713.76	-271.32	79.35	1313.96	-265.50	76.60	708.36
9.16000	1110.76	83.74	221.40	1081.36	72.18	216.55	928.96	103.97	129.42	924.84	105.75	186.51	374.87	-9.78	28.26	344.07	-9.21	38.90	200.46	-39.05	62.73	210.07	-37.04	111.14	685.35	13.52	1111.88	0.00	0.00	0.00	704.15	-31.08	1438.06	699.25	77.92	1438.79	552.64	-24.13	1488.47	542.12	68.73	1486.46	714.55	-271.61	79.43	1314.18	-265.44	76.64	708.29
9.17000	1114.57	81.71	213.09	1085.63	70.12	209.12	930.87	102.54	124.47	927.84	105.08	182.38	373.64	-9.88	27.86	344.72	-12.26	37.50	202.57	-39.73	66.71	213.22	-38.09	115.18	699.58	12.71	1112.40	0.00	0.00	0.00	717.09	-31.10	1439.36	713.90	78.16	1439.85	566.72	-23.24	1489.34	556.54	69.68	1487.20	714.12	-271.60	79.31	1314.30	-265.04	76.53	708.13
9.18000	1117.62	79.61	204.37	1086.50	68.03	198.07	932.31	100.49	119.07	930.20	103.38	177.54	373.90	-9.87	28.31	348.18	-12.46	40.08	205.04	-40.54	70.79	216.87	-39.14	119.34	714.37	12.32	1113.03	0.00	0.00	0.00	736.30	-27.86	1440.05	728.88	78.68	1441.11	581.03	-22.60	1490.40	571.48	70.78	1488.18	713.37	-271.50	79.00	1313.69	-265.43	76.50	708.59
9.19000	1119.76	76.40	195.98	1088.36	65.62	192.59	933.25	97.79	113.07	932.05	101.96	172.60	372.25	-10.40	28.23	346.76	-12.37	38.94	207.85	-41.25	75.11	221.07	-40.34	123.66	729.14	12.00	1113.75	0.00	0.00	0.00	752.03	-26.68	1441.52	744.29	79.37	1442.60	595.62	-21.22	1491.73	586.56	72.09	1489.42	713.46	-271.32	79.03	1313.66	-265.65	76.49	709.24
9.20000	1121.60	73.97	186.98	1091.46	62.72	185.00	933.81	96.44	107.35	933.81	99.34	166.78	375.01	-10.07	29.10	348.96	-12.55	38.90	211.09	-42.34	79.71	225.71	-41.19	127.94	745.19	12.22	1114.99	0.00	0.00	0.00	766.95	-25.87	1443.27	759.26	80.01	1444.31	610.58	-19.73	1493.27	601.75	73.37	1490.85	713.61	-271.29	79.20	1314.06	-265.64	76.54	709.16
9.21000	1127.26	70.66	182.32	1092.91	59.80	177.11	934.12	96.21	102.95	933.53	98.88	161.37	373.74	-10.20	28.73	346.53	-12.50	37.73	214.79	-43.59	84.53	231.01	-42.63	132.61	762.14	12.65	1116.50	0.00	0.00	0.00	781.77	-24.98	1445.17	775.10	80.66	1446.20	625.62	-18.22	1494.87	616.90	75.03	1492.37	713.85	-271.20	79.25	1313.56	-265.58	76.33	709.34
9.22000	1124.43	68.06	170.93	1093.53	57.44	168.91	934.96	95.98	99.94	934.44	97.55	155.46	373.74	-10.47	28.24	349.29	-12.41	37.69	218.93	-43.97	89.17	237.07	-43.81	137.28	777.82	13.37	1118.38	0.00	0.00	0.00	796.65	-23.79	1447.11	790.75	81.36	1448.25	640.54	-16.87	1496.53	632.21	77.14	1494.01	713.30	-271.48	78.89	1313.38	-265.68	76.32	708.87
9.23000	1134.30	67.23	167.20	1096.78	57.22	161.14	936.48	94.64	98.84	938.57	94.85	149.63	374.03	-10.29	28.67	344.60	-12.32	35.87	223.92	-44.99	94.38	243.94	-44.88	142.01	794.44	14.33	1120.44	0.00	0.00	0.00	811.54	-22.35	1449.19	806.03	82.40	1450.49	655.27	-15.05	1498.22	647.67	78.86	1495.78	713.73	-271.51	79.14	1313.98	-265.44	76.54	708.91
9.24000	1134.99	68.57	151.82	1102.53	57.58	150.67	938.25	93.80	99.85	943.05	93.12	148.64	370.51	-11.04	28.43	347.13	-11.91	36.29	229.60	-45.61	99.62	251.87	-46.19	146.95	812.37	15.63	1122.75	0.00	0.00	0.00	826.43	-21.17	1451.59	821.81	83.47	1453.06	669.86	-12.52	1500.07	663.16	80.91	1497.81	713.10	-271.94	79.09	1314.09	-265.71	76.59	708.98
9.25000	1139.63	67.93	140.66	1106.35	56.71	140.92	939.69	93.76	100.19	947.17	91.87	146.93	372.93	-10.70	29.44	346.52	-7.47	36.77	236.39	-46.30	105.21	261.13	-47.22	151.73	830.05	17.02	1125.29	0.00	0.00	0.00	841.30	-19.85	1454.53	837.41	84.80	1456.27	684.64	-10.03	1502.32	678.75	83.66	1500.26	713.58	-271.87	79.20	1314.10	-265.84	76.65	708.79
9.26000	1142.14	66.02	133.83	1108.55	53.18	135.40	940.51	93.48	100.20	950.21	91.59	147.14	373.15	-11.30	29.17	348.35	-5.53	37.75	244.20	-46.44	111.02	271.86	-48.26	156.48	845.60	18.72	1127.77	0.00	0.00	0.00	850.07	-20.84	1458.90	853.40	86.29	1459.81	699.40	-7.74	1504.81	694.47	86.60	1502.88	713.38	-271.80	78.98	1313.93	-265.24	76.78	708.64
9.27000	1143.94	64.66	128.38	1110.45	52.29	130.68	941.26	93.39	99.93	951.45	91.27	147.70	373.83	-10.73	29.03	350.18	-10.42	35.89	253.15	-46.58	117.45	283.97	-49.19	161.10	860.45	20.76	1130.55	0.00	0.00	0.00	869.93	-16.76	1461.55	869.84	87.75	1463.49	713.88	-4.93	1507.18	710.24	89.83	1505.42	714.04	-271.69	79.23	1313.05	-265.46	76.33	709.30
9.28000	1144.25	62.83	125.60	1111.76	53.33	129.01	941.60	94.12	99.99	953.91	91.51	147.85	375.47	-10.70	28.81	354.19	-11.03	34.78	263.12	-46.48	124.74	297.39	-50.69	166.22	877.80	22.97	1132.89	0.00	0.00	0.00	885.93	-14.10	1464.95	884.63	89.56	1467.25	728.19	-1.61	1509.42	725.75	93.30	1507.78	713.41	-271.98	79.21	1313.47	-265.66	76.24	708.36
9.29000	1145.55	61.56	121.58	1113.02	51.85	123.91	941.91	94.28	99.98	954.65	91.18	147.10	378.68	-11.57	27.91	357.97	-11.22	35.77	273.96	-47.18	133.69	311.63	-51.98	172.27	893.77	25.02	1134.90	0.00	0.00	0.00	900.28	-11.95	1468.44	899.65	91.86	1470.92	742.35	2.13	1511.46	740.82	96.68	1509.93	713.74	-271.91	79.18	1314.26	-265.49	76.46	708.95
9.30000	1147.32	62.31	116.37	1113.76	51.16	121.14	942.40	94.37	100.09	956.79	91.12	147.06	382.83	-12.00	26.70	364.15	-11.74	38.09	285.43	-47.31	143.58	326.51	-53.69	179.67	909.95	27.41	1136.78	0.00	0.00	0.00	914.30	-9.79	1471.74	914.71	94.26	1474.42	756.38	6.13	1513.26	755.58	100.28	1511.78	714.11	-271.66	79.21	1313.72	-265.49	76.14	709.27
9.31000	1147.82	61.29	113.61	1114.38	50.63	118.75	942.88	94.03	100.15	958.13	91.22	146.80	388.33	-13.68	26.32	372.55	-12.85	42.38	297.14	-47.28	154.53	342.66	-55.96	188.30	925.52	29.74	1138.24	0.00	0.00	0.00	923.37	-10.10	1475.79	929.51	96.91	1477.61	770.13	10.16	1514.88	769.94	104.60	1513.32	713.17	-271.61	78.92	1314.60	-265.68	76.36	709.28
9.32000	1148.16	60.80	111.41	1114.74	49.88	117.01	943.40	93.28	99.91	958.61	90.90	146.33	396.84	-13.31	28.19	381.89	-13.20	49.32	310.08	-47.05	166.22	360.11	-58.60	197.65	940.37	32.32	1139.52	0.00	0.00	0.00	935.18	-7.75	1479.06	943.75	99.67	1480.54	783.63	14.54	1516.35	784.21	108.34	1514.64	713.81	-272.02	79.30	1314.42	-265.87	76.41	708.84
9.33000	1148.65	60.27	109.55	1115.45	49.66	115.25	943.64	93.68	100.29	959.13	90.44	146.13	411.34	-8.03	37.69	395.96	-8.83	59.98	326.78	-47.26	177.29	378.81	-60.02	207.11	954.88	34.74	1140.78	0.00	0.00	0.00	948.91	-4.52	1481.93	957.91	102.79	1483.15	797.06	18.81	1517.89	798.02	112.43	1515.86	713.92	-271.64	79.41	1315.02	-266.15	76.57	708.51
9.34000	1148.88	59.85	108.21	1115.64	48.53	114.51	943.87	93.39	100.44	959.55	90.05	146.37	428.63	-0.59	49.14	413.40	-1.99	71.37	346.78	-48.76	188.05	398.71	-60.20	216.56	970.96	36.68	1142.19	0.00	0.00	0.00	962.46	-1.29	1484.72	971.92	106.04	1485.53	810.32	22.18	1519.58	811.69	115.92	1517.27	713.14	-271.95	79.08	1314.46	-265.85	76.36	709.07
9.35000	1149.10	59.61	107.13	1115.94	49.23	113.58	944.13	93.22	100.53	960.74	89.82	146.53	450.43	6.41	60.48	435.97	3.49	82.90	368.69	-49.00	198.66	420.10	-59.48	226.15	982.83	38.42	1143.31	0.00	0.00	0.00	975.74	1.96	1487.39	985.78	109.24	1487.80	823.72	25.57	1521.64	825.17	119.34	1518.93	713.49	-272.02	79.09	1314.11	-265.88	76.18	708.39
9.36000	1149.30	59.32	106.42	1116.07	48.77	113.26	944.20	93.32	100.74	961.56	89.69	146.64	471.62	11.49	70.65	457.08	8.82	93.21	391.13	-47.20	209.81	442.63	-57.93	235.90	996.25	39.96	1144.87	0.00	0.00	0.00	989.12	4.80	1490.06	998.82	112.16	1490.18	837.24	28.69	1524.04	838.74	122.23	1521.02	713.67	-271.86	79.38	1313.82	-265.83	76.06	707.34
9.37000	1149.48	59.38	105.75	1116.11	48.88	112.98	944.30	93.18	100.81	962.60	89.11	146.64	494.15	10.84	79.86	479.57	9.39	103.30	413.64	-44.04	221.48	465.67	-55.87	246.42	1008.06	40.95	1146.56	0.00	0.00	0.00	1002.75	7.90	1492.74	1011.71	115.19	1492.59	850.60	30.89	1526.63	852.08	125.12	1523.33	713.18	-271.94	79.07	1314.47	-266.17	76.30	707.77
9.38000	1149.64	59.40	105.28	1118.70	49.27	116.33	944.32	93.20	100.91	962.78	89.28	146.87	519.10	7.84	89.20	504.71	7.63	112.48	437.03	-40.36	233.24	489.58	-53.04	257.56	1020.95	41.73	1148.55	0.00	0.00	0.00	1016.11	10.81	1495.52	1024.44	118.04	1495.07	863.93	33.50	1529.31	864.99	127.67	1525.79	713.03	-271.95	78.96	1314.91	-265.90	76.65	708.04
9.39000	1149.52	58.83	105.27	1115.53	48.90	115.11	944.39	93.22	101.04	962.24	89.11	146.65	545.02	2.01	98.28	529.59	3.51	121.83	462.13	-37.45	244.43	514.82	-50.17	268.79	1032.19	42.01	1150.70	0.00	0.00	0.00	1029.08	13.32	1498.29	1037.26	120.60	1497.66	877.12	35.48	1531.98	877.60	130.10	1528.40	713.76	-271.87	79.26	1314.47	-265.91	76.40	708.60
9.40000	1149.59	59.15	104.91	1116.76	48.69	115.32	944.55	92.72	100.85	963.36	88.61	146.71	573.23	-3.71	106.32	559.02	-0.96	130.44	489.16	-35.57	254.49	540.99	-47.54	279.12	1043.20	42.18	1153.23	0.00	0.00	0.00	1042.04	15.60	1501.03	1049.57	123.21	1500.36	890.29	37.53	1534.69	889.98	132.12	1531.10	712.31	-271.95	78.63	1314.05	-265.76	76.44	708.94
9.41000	1149.59	59.30	104.70	1115.09	48.49	114.71	944.41	92.80	101.02	963.17	88.85	147.04	604.16	-9.62	113.97	590.35	-5.55	138.64	517.79	-35.12	263.20	568.24	-45.22	288.16	1056.55	42.23	1155.90	0.00	0.00	0.00	1054.60	17.64	1503.78	1062.19	125.49	1503.06	903.14	39.10	1537.37	902.27	133.52	1533.87	712.16	-271.87	78.53	1314.42	-266.02	76.49	709.56
9.42000	1149.48	58.99	104.69	1115.35	48.94	115.18	944.52	92.75	101.17	963.46	88.89	147.05	638.19	-14.48	122.31	622.83	-9.94	146.24	547.02	-35.15	270.33	596.42	-44.04	296.12	1068.32	42.09	1158.75	0.00	0.00	0.00	1066.97	19.70	1506.56	1074.93	127.18	1505.88	915.81	40.76	1540.11	914.37	135.06	1536.69	712.83	-271.71	79.05	1314.91	-266.33	76.73	707.93
9.43000	1149.31	59.00	107.04	1113.99	48.59	114.28	944.51	92.72	101.19	963.82	89.80	147.46	671.70	-19.05	129.25	655.15	-14.32	152.85	576.87	-35.92	275.97	625.54	-44.14	302.94	1080.22	42.04	1161.84	0.00	0.00	0.00	1079.41	21.52	1509.28	1087.39	128.85	1508.69	928.17	41.68	1542.88	926.35	136.37	1539.57	713.38	-271.51	79.26	1315.26	-266.04	76.63	706.96
9.44000	1149.01	59.14	106.92	1113.84	49.11	114.25	944.56	92.83	101.40	963.53	89.62	147.30	703.91	-24.26	134.72	684.33	-21.67	161.04	607.48	-37.38	280.16	655.13	-44.96	308.32	1090.30	42.14	1165.02	0.00	0.00	0.00	1091.29	23.11	1512.17	1101.36	130.67	1511.57	940.28	42.75	1545.70	938.12	137.59	1542.43	711.50	-272.32	78.96	1314.45	-266.08	76.46	707.87
9.45000	1147.36	59.18	106.25	1113.18	48.96	114.10	944.86	92.51	101.30	965.04	90.02	148.07	738.36	-29.70	139.22	718.36	-26.36	166.28	638.74	-39.23	282.71	684.61	-46.30	312.24	1101.24	41.97	1168.28	0.00	0.00	0.00	1103.83	24.61	1514.94	1115.14	132.01	1513.26	952.52	43.99	1548.49	949.81	138.35	1545.28	712.39	-272.20	79.05	1314.48	-266.09	76.33	708.05
9.46000	1147.02	59.19	106.18	1112.79	49.36	113.91	944.98	92.62	101.51	963.67	90.48	147.82	775.25	-34.06	143.96	752.78	-30.70	169.96	670.02	-41.59	283.62	714.76	-47.77	314.54	1111.38	42.03	1171.75	0.00	0.00	0.00	1115.88	25.76	1517.58	1127.10	133.26	1515.75	964.38	44.37	1551.19	961.35	139.12	1548.07	712.59	-272.26	79.06	1314.62	-265.91	76.63	707.86
9.47000	1147.24	59.50	106.00	1113.42	49.89	113.88	945.08	92.34	101.48	964.77	90.86	148.40	809.65	-40.09	147.99	789.05	-34.85	173.02	701.78	-44.59	282.93	745.44	-49.39	315.31	1122.97	42.25	1175.10	0.00	0.00	0.00	1128.27	26.91	1520.18	1138.57	134.41	1518.43	976.14	44.68	1553.86	972.88	139.94	1550.82	713.23	-271.80	79.26	1314.42	-265.94	76.45	708.38
9.48000	1146.79	59.58	105.78	1112.88	49.53	113.51	945.05	92.43	101.63	964.83	91.49	148.66	849.63	-44.11	151.52	826.29	-38.82	175.27	734.21	-47.86	280.65	776.82	-51.34	314.73	1132.56	42.43	1178.45	0.00	0.00	0.00	1140.42	27.95	1522.61	1150.05	135.29	1520.97	987.88	45.34	1556.47	984.42	140.21	1553.50	713.76	-271.47	79.19	1314.36	-266.17	76.20	708.31
9.49000	1146.85	59.88	105.54	1113.49	49.27	113.47	945.09	92.29	101.69	964.10	91.91	148.89	894.73	-45.35	154.02	865.54	-42.29	177.26	767.85	-51.07	276.91	808.34	-53.63	312.78	1143.15	42.75	1181.44	0.00	0.00	0.00	1158.09	32.55	1523.27	1161.19	136.23	1523.25	999.57	46.16	1558.97	995.61	140.81	1556.00	713.50	-271.54	79.26	1314.00	-266.06	76.36	708.63
9.50000	1146.91	60.02	105.43	1114.08	49.57	113.68	945.07	92.98	102.17	964.05	91.89	149.07	934.48	-48.46	157.42	904.73	-45.46	178.47	802.08	-54.51	272.04	840.61	-56.34	309.69	1153.72	42.82	1184.36	0.00	0.00	0.00	1170.94	34.21	1524.92	1172.28	136.91	1525.39	1011.06	46.31	1561.26	1006.70	141.15	1558.33	712.64	-271.82	79.09	1314.34	-265.98	76.66	708.92
9.51000	1146.77	59.96	105.44	1113.63	49.87	113.46	945.22	92.34	102.04	964.35	92.06	149.45	972.62	-50.00	159.47	943.57	-48.35	178.92	837.16	-58.39	266.31	873.59	-59.24	305.51	1166.00	43.04	1187.32	0.00	0.00	0.00	1182.03	34.41	1526.68	1183.35	137.47	1527.21	1022.58	46.65	1563.46	1017.80	141.00	1560.61	712.82	-271.60	78.99	1315.25	-265.64	76.98	708.59
9.52000	1147.12	59.80	105.60	1115.42	49.21	113.58	945.36	92.18	102.13	964.07	92.00	149.58	1013.46	-52.29	160.84	984.47	-50.77	179.18	873.15	-61.62	259.36	907.32	-61.97	300.24	1176.31	43.37	1189.60	0.00	0.00	0.00	1193.37	35.38	1528.14	1194.25	137.99	1528.83	1033.98	46.75	1565.44	1028.80	140.72	1562.73	713.30	-271.15	79.25	1314.63	-265.81	76.95	708.61
9.53000	1147.46	59.57	105.76	1114.58	49.45	114.31	945.48	92.32	102.39	963.14	91.92	149.56	1057.92	-55.32	161.73	1024.53	-52.73	178.48	909.84	-65.01	251.66	941.16	-64.86	294.18	1185.22	43.66	1191.70	0.00	0.00	0.00	1204.49	35.76	1529.47	1204.92	138.70	1530.17	1045.14	46.39	1567.22	1039.56	140.89	1564.59	713.89	-271.39	79.26	1313.95	-265.86	76.61	708.46
9.54000	1148.49	59.28	106.47	1115.66	50.81	118.18	945.39	92.72	102.74	964.93	92.24	150.50	1101.51	-56.94	163.09	1068.45	-54.13	178.29	946.76	-68.31	243.20	975.85	-67.15	287.24	1197.16	44.03	1193.77	0.00	0.00	0.00	1215.30	35.76	1530.59	1215.67	138.82	1531.38	1056.21	46.73	1568.80	1050.30	140.84	1566.23	713.37	-271.68	79.05	1313.95	-266.12	76.51	708.19
9.55000	1147.55	56.96	110.29	1111.77	52.50	119.42	945.73	91.84	102.64	965.28	92.33	150.86	1143.80	-58.42	164.03	1110.09	-54.96	177.45	984.51	-71.74	234.23	1010.94	-69.81	279.91	1207.53	44.43	1195.47	0.00	0.00	0.00	1226.03	35.58	1531.44	1226.28	138.83	1532.43	1066.94	46.38	1570.10	1061.05	140.27	1567.69	713.71	-271.54	79.27	1314.15	-266.26	76.42	708.92
9.56000	1147.49	57.26	110.70	1111.32	56.10	121.67	945.82	91.92	102.95	964.32	92.35	150.87	1186.60	-58.28	165.02	1152.38	-55.38	176.91	1023.23	-73.80	224.52	1046.58	-71.86	271.90	1218.62	44.77	1196.97	0.00	0.00	0.00	1236.66	35.40	1532.15	1236.72	138.91	1533.30	1077.61	46.03	1571.06	1071.58	139.84	1568.78	713.72	-271.97	79.31	1314.80	-266.04	76.44	709.11
9.57000	1147.39	57.86	110.44	1115.97	50.69	118.91	945.84	92.16	103.35	964.44	92.42	151.32	1229.00	-57.63	165.91	1194.70	-55.41	176.38	1062.02	-76.35	214.85	1082.51	-73.90	263.60	1229.57	45.46	1198.29	0.00	0.00	0.00	1247.33	35.67	1532.71	1247.22	138.77	1533.96	1088.11	45.66	1571.65	1081.93	139.48	1569.51	713.31	-271.41	79.34	1315.26	-265.43	76.91	709.18
9.58000	1146.90	59.08	109.99	1113.52	51.57	117.71	946.04	91.98	103.24	964.41	92.11	151.68	1269.88	-58.23	167.63	1236.07	-55.61	175.44	1101.41	-77.69	204.83	1118.87	-75.58	255.08	1240.04	46.04	1199.15	0.00	0.00	0.00	1257.85	35.64	1533.09	1257.53	138.55	1534.47	1098.46	45.18	1571.93	1092.17	139.29	1569.91	713.49	-271.68	79.18	1315.87	-265.52	77.16	708.77
9.59000	1147.84	60.06	109.72	1115.74	55.32	117.57	946.12	91.79	103.55	965.08	92.36	152.58	1310.92	-58.34	168.34	1277.37	-55.75	174.35	1141.07	-79.47	195.08	1155.37	-77.18	246.68	1251.41	46.68	1199.85	0.00	0.00	0.00	1268.16	35.03	1533.29	1267.74	138.24	1534.75	1108.68	44.87	1571.93	1102.46	138.71	1569.96	714.14	-271.68	79.39	1316.40	-265.30	77.04	708.18
9.60000	1148.59	60.98	106.06	1116.00	54.63	116.77	946.49	91.74	104.30	966.11	91.38	152.98	1350.95	-58.18	168.42	1318.52	-56.23	172.94	1180.11	-81.13	185.88	1192.03	-77.68	238.14	1262.20	47.39	1200.26	0.00	0.00	0.00	1278.53	34.67	1533.21	1277.91	137.51	1534.84	1118.91	44.55	1571.61	1112.56	138.36	1569.67	714.06	-272.03	79.26	1316.08	-265.75	77.13	708.67
9.61000	1148.69	61.25	105.89	1117.48	53.64	116.12	946.96	90.60	104.66	965.70	91.45	153.55	1391.37	-58.87	166.53	1360.11	-56.76	171.05	1219.06	-82.12	177.05	1228.45	-78.05	229.92	1273.05	47.89	1200.50	0.00	0.00	0.00	1288.75	34.41	1532.97	1287.90	136.78	1534.59	1129.16	44.11	1570.99	1122.72	137.40	1569.14	713.81	-272.54	79.23	1314.59	-265.73	76.62	709.37
9.62000	1149.18	61.58	105.68	1117.44	52.47	115.28	947.25	90.40	105.66	966.82	90.75	154.29	1430.48	-59.94	164.14	1398.62	-57.16	167.48	1257.72	-83.30	169.08	1264.93	-78.58	222.18	1285.28	48.61	1200.41	0.00	0.00	0.00	1298.80	33.91	1532.34	1297.71	136.57	1534.01	1139.24	43.41	1570.11	1132.71	136.85	1568.22	714.27	-271.90	79.41	1314.15	-265.70	76.43	709.26
9.63000	1148.74	61.65	105.32	1115.93	52.36	114.74	947.78	89.50	106.33	966.91	90.07	154.67	1468.35	-59.76	159.84	1436.35	-57.42	162.95	1295.46	-84.03	161.40	1301.19	-78.55	214.56	1295.53	49.25	1199.93	0.00	0.00	0.00	1308.67	33.55	1531.39	1307.77	135.52	1533.13	1149.32	42.75	1568.85	1142.62	135.92	1567.01	714.33	-271.96	79.24	1313.67	-266.06	76.70	710.01
9.64000	1149.71	61.36	105.53	1115.87	52.36	114.41	948.22	88.99	107.29	966.22	89.35	154.80	1505.68	-59.10	154.57	1474.45	-57.22	158.00	1332.78	-84.35	154.12	1336.73	-79.50	207.85	1305.73	49.90	1199.01	0.00	0.00	0.00	1318.85	32.95	1530.15	1317.61	134.73	1531.83	1159.18	41.64	1567.18	1152.21	135.28	1565.37	714.95	-271.78	79.53	1313.55	-266.14	76.31	709.98
9.65000	1150.90	61.56	105.45	1115.14	52.60	113.88	948.71	88.12	108.20	967.48	89.02	155.59	1541.86	-57.50	149.17	1511.51	-55.83	149.78	1369.07	-84.45	147.36	1371.89	-79.79	201.45	1316.85	50.45	1197.88	0.00	0.00	0.00	1328.43	32.00	1528.49	1327.39	133.63	1530.25	1168.82	40.54	1565.22	1161.93	133.87	1563.41	714.65	-271.71	79.36	1314.02	-266.28	76.11	709.07
9.66000	1150.01	61.62	104.79	1115.70	51.35	113.53	949.08	87.53	109.12	968.79	88.17	156.41	1575.81	-55.56	143.39	1546.21	-53.99	143.80	1403.91	-84.34	141.28	1405.60	-80.56	195.94	1328.47	50.82	1196.42	0.00	0.00	0.00	1338.37	30.85	1526.70	1337.01	132.73	1528.38	1178.42	39.40	1562.73	1171.51	132.50	1560.97	713.74	-271.61	79.13	1313.89	-266.55	75.90	709.55
9.67000	1150.36	61.49	104.53	1116.71	51.61	113.38	949.59	86.69	110.00	968.83	88.14	157.06	1609.30	-53.65	138.36	1579.30	-52.33	139.21	1437.42	-83.66	135.69	1438.23	-80.68	190.95	1338.71	51.21	1194.59	0.00	0.00	0.00	1348.35	30.64	1524.38	1346.77	131.51	1526.18	1187.95	38.23	1559.80	1180.86	131.51	1558.02	713.55	-271.63	79.19	1313.91	-266.39	75.87	710.11
9.68000	1150.08	61.43	104.16	1116.00	51.40	112.79	949.86	86.47	111.07	969.60	87.18	157.62	1641.59	-51.18	133.85	1611.56	-50.31	135.19	1469.31	-82.73	130.96	1469.32	-80.60	186.60	1348.98	51.46	1192.58	0.00	0.00	0.00	1358.77	31.09	1522.02	1356.31	130.51	1523.79	1197.33	36.66	1556.32	1190.38	129.85	1554.66	713.94	-271.61	79.32	1314.28	-266.08	75.99	709.80
9.69000	1149.20	61.35	103.59	1117.15	51.76	112.76	950.25	85.78	111.67	970.19	87.17	158.29	1672.60	-48.58	130.62	1641.49	-48.42	131.33	1500.22	-80.87	126.62	1499.20	-80.37	182.77	1360.32	51.63	1190.32	0.00	0.00	0.00	1357.89	22.23	1522.58	1365.94	129.14	1521.21	1206.75	35.44	1552.53	1199.71	128.50	1550.81	714.54	-271.54	79.47	1314.45	-265.99	76.19	709.72
9.70000	1148.99	61.54	103.14	1117.97	51.67	112.91	950.47	85.82	112.63	967.81	87.50	158.42	1701.76	-47.17	127.97	1671.30	-46.88	129.04	1528.79	-78.90	122.79	1526.90	-80.18	179.61	1372.01	51.69	1187.91	0.00	0.00	0.00	1363.55	19.09	1520.82	1375.70	127.59	1518.48	1216.14	33.84	1548.40	1209.29	126.45	1546.75	713.73	-271.68	79.13	1314.17	-265.83	76.18	708.98
9.71000	1149.45	61.18	103.25	1117.42	51.81	112.53	950.82	85.59	113.56	970.16	87.02	159.29	1728.58	-46.55	126.29	1699.08	-45.89	127.43	1555.83	-76.68	119.25	1553.22	-79.24	176.37	1383.96	51.64	1185.29	0.00	0.00	0.00	1372.70	17.73	1518.08	1385.46	126.34	1515.59	1225.57	32.32	1544.08	1218.73	124.78	1542.48	713.89	-271.94	79.27	1313.55	-266.07	76.13	709.05
9.72000	1148.32	61.24	102.49	1117.02	52.05	112.03	951.20	84.99	114.26	970.10	86.93	159.82	1754.84	-46.51	126.57	1724.23	-45.81	126.88	1581.20	-73.96	115.58	1577.34	-77.96	173.13	1395.57	51.49	1182.51	0.00	0.00	0.00	1382.74	16.13	1515.19	1395.20	125.00	1512.64	1235.39	31.22	1539.72	1228.28	122.82	1538.09	713.42	-271.71	79.09	1314.35	-265.90	76.34	709.69
9.73000	1149.46	61.50	102.35	1118.24	52.57	112.52	951.35	85.51	115.67	971.11	86.72	160.47	1777.64	-46.46	127.35	1749.08	-45.14	127.05	1605.30	-70.44	111.81	1599.65	-75.90	169.59	1407.13	51.33	1179.53	0.00	0.00	0.00	1390.06	12.97	1512.99	1405.09	123.55	1509.66	1245.14	29.32	1535.29	1238.13	120.38	1533.63	714.34	-271.68	79.47	1314.49	-265.87	76.41	708.77
9.74000	1149.33	61.57	101.98	1117.48	52.60	111.78	951.75	85.42	116.88	972.50	87.19	161.60	1800.47	-46.85	128.65	1771.30	-44.66	127.33	1627.64	-67.66	108.34	1620.10	-73.82	165.95	1420.47	51.14	1176.52	0.00	0.00	0.00	1399.31	11.06	1510.13	1414.90	122.05	1506.60	1255.36	27.74	1530.88	1248.15	117.66	1529.21	713.87	-271.60	79.37	1314.09	-265.70	76.35	708.28
9.75000	1149.29	61.84	101.47	1117.42	52.17	111.58	952.07	85.62	118.51	972.83	87.39	162.45	1820.08	-46.98	129.26	1792.11	-44.31	127.34	1648.05	-64.82	104.71	1638.90	-71.54	162.04	1432.19	50.81	1173.25	0.00	0.00	0.00	1409.70	9.38	1507.10	1424.89	120.25	1503.57	1265.77	26.08	1526.44	1258.25	115.19	1524.73	714.17	-271.32	79.37	1314.27	-265.65	76.31	708.28
9.76000	1149.14	61.60	101.28	1118.60	52.96	112.08	952.72	85.11	120.00	973.82	87.26	163.40	1838.61	-47.41	128.90	1809.90	-44.03	125.58	1666.11	-62.55	100.86	1656.04	-69.47	157.81	1445.07	50.35	1169.89	0.00	0.00	0.00	1420.53	7.71	1504.12	1435.14	118.25	1500.60	1276.21	23.94	1522.04	1268.32	112.92	1520.35	714.49	-271.02	79.63	1314.27	-266.03	75.99	709.27
9.77000	1149.53	61.68	101.10	1117.77	53.13	111.61	953.26	85.45	122.16	975.55	87.73	165.29	1853.89	-47.23	125.93	1826.07	-43.39	122.37	1682.44	-59.47	95.80	1671.30	-67.70	153.12	1459.23	50.03	1166.44	0.00	0.00	0.00	1431.44	5.82	1501.18	1445.45	116.40	1497.68	1286.72	21.01	1517.59	1278.50	110.36	1515.95	713.63	-271.59	79.33	1313.91	-265.61	76.12	709.29
9.78000	1149.07	61.84	100.54	1117.31	52.53	111.42	954.00	86.02	124.85	977.56	88.21	167.42	1866.35	-47.55	120.82	1839.07	-43.27	116.94	1695.01	-58.04	90.53	1684.25	-65.84	147.45	1471.88	49.51	1162.77	0.00	0.00	0.00	1442.42	3.87	1498.46	1456.18	114.39	1494.90	1297.46	18.13	1513.15	1288.70	108.05	1511.48	713.62	-271.46	79.36	1314.11	-265.34	76.17	708.29
9.79000	1149.54	62.02	100.25	1117.08	53.49	111.27	954.82	86.39	127.72	978.50	88.30	169.43	1876.68	-47.32	113.49	1849.13	-42.66	109.26	1705.52	-54.62	83.29	1694.38	-64.36	140.90	1486.77	48.94	1159.17	0.00	0.00	0.00	1453.10	1.82	1495.89	1467.04	112.40	1492.26	1308.74	15.45	1508.77	1299.27	105.34	1507.03	714.02	-271.26	79.49	1314.21	-265.51	76.13	708.40
9.80000	1149.30	61.90	99.96	1118.45	53.09	111.22	955.96	86.78	131.25	980.74	89.33	172.30	1883.21	-46.97	103.37	1857.38	-41.10	99.51	1712.75	-51.29	74.82	1701.93	-62.31	133.05	1500.79	48.13	1155.46	0.00	0.00	0.00	1464.93	-0.34	1493.43	1478.16	110.16	1489.70	1320.17	12.41	1504.34	1310.20	102.16	1502.56	714.29	-271.01	79.67	1313.45	-265.32	76.08	708.72
9.81000	1150.51	62.20	99.94	1118.79	52.92	111.16	957.58	87.10	135.00	984.06	89.56	175.44	1888.28	-45.83	91.32	1861.83	-39.57	87.78	1716.59	-48.58	66.07	1707.03	-59.58	124.18	1515.16	47.22	1151.77	0.00	0.00	0.00	1477.00	-2.70	1491.06	1485.54	108.77	1489.28	1331.87	9.65	1499.89	1321.52	98.80	1498.02	714.34	-271.17	79.53	1313.65	-265.50	76.03	708.47
9.82000	1149.61	62.25	99.36	1118.66	53.70	111.05	959.39	87.58	139.50	987.65	90.43	179.00	1890.07	-44.93	77.15	1863.67	-37.20	74.28	1717.96	-44.40	56.16	1709.76	-56.38	114.63	1530.34	46.16	1148.28	0.00	0.00	0.00	1489.63	-5.10	1488.77	1494.08	106.46	1487.70	1343.59	6.09	1495.42	1333.28	95.55	1493.50	713.58	-271.16	79.17	1314.07	-265.06	76.38	709.38
9.83000	1149.34	62.07	99.12	1120.00	54.14	110.89	961.83	88.24	144.58	990.60	90.83	182.55	1889.44	-41.29	61.87	1863.11	-34.23	60.12	1716.56	-40.49	46.03	1710.69	-52.03	104.09	1544.91	44.91	1144.75	0.00	0.00	0.00	1501.95	-7.73	1486.60	1505.62	103.88	1485.49	1355.83	3.19	1491.02	1345.21	92.16	1489.02	714.21	-271.45	79.45	1314.13	-264.58	76.52	708.52
9.84000	1149.43	62.05	98.96	1118.98	54.92	110.89	964.75	89.25	150.56	994.76	92.15	187.13	1891.41	-31.38	50.87	1861.58	-25.60	49.85	1714.86	-36.58	36.96	1709.79	-46.37	93.39	1560.42	43.46	1141.32	0.00	0.00	0.00	1514.28	-10.34	1484.44	1517.71	101.19	1483.21	1368.23	-0.38	1486.63	1357.23	88.78	1484.48	713.71	-271.80	79.12	1313.86	-264.95	76.54	708.20
9.85000	1149.50	62.30	98.65	1119.92	54.10	110.85	968.49	90.28	157.28	1000.35	93.60	192.60	1894.03	-17.88	44.87	1862.59	-13.86	46.15	1714.37	-35.53	31.13	1710.38	-39.98	84.06	1576.68	41.71	1138.16	0.00	0.00	0.00	1526.93	-13.12	1482.20	1529.83	98.53	1480.87	1381.02	-3.73	1482.24	1369.61	85.35	1479.87	713.66	-271.60	79.17	1314.13	-264.95	76.60	707.94
9.86000	1149.67	62.26	98.74	1119.95	54.25	110.73	973.39	91.35	164.59	1007.73	95.15	198.51	1896.16	-16.00	40.65	1863.33	-11.33	42.96	1714.02	-31.56	26.73	1710.78	-32.91	78.71	1592.21	39.68	1134.96	0.00	0.00	0.00	1539.71	-15.93	1480.29	1542.65	95.70	1478.80	1393.93	-7.41	1478.04	1382.14	81.71	1475.55	713.65	-271.78	79.30	1314.56	-265.12	76.68	708.59
9.87000	1149.75	62.22	98.76	1121.00	54.05	110.91	979.77	92.82	172.95	1016.44	97.05	205.01	1897.45	-14.75	37.39	1864.17	-9.39	40.83	1713.74	-28.42	24.20	1709.12	-25.23	72.34	1608.60	37.58	1132.07	0.00	0.00	0.00	1553.38	-18.76	1478.82	1555.22	92.96	1477.26	1407.42	-10.63	1474.43	1395.21	77.84	1471.92	713.26	-271.75	79.19	1314.41	-265.18	76.66	708.51
9.88000	1149.46	62.27	98.68	1122.31	54.64	110.98	988.00	93.18	181.69	1026.77	98.42	211.67	1899.20	-14.12	35.90	1865.17	-7.86	39.48	1714.29	-25.38	23.48	1710.48	-19.99	68.73	1624.25	35.34	1129.54	0.00	0.00	0.00	1566.67	-21.73	1477.87	1569.06	89.84	1476.21	1421.09	-14.41	1471.62	1408.56	74.28	1468.99	714.01	-271.64	79.29	1314.20	-264.83	76.69	708.67
9.89000	1150.29	62.57	98.80	1124.16	54.44	111.45	998.38	93.97	191.43	1040.48	100.34	218.59	1899.46	-12.48	34.14	1866.48	-7.65	37.84	1714.68	-22.68	21.99	1711.30	-16.15	65.01	1640.88	32.73	1127.16	0.00	0.00	0.00	1580.65	-24.50	1477.01	1588.33	85.35	1472.63	1435.04	-17.66	1469.13	1422.04	70.99	1466.29	713.95	-271.75	79.21	1314.54	-264.81	76.83	709.31
9.90000	1152.12	63.32	98.42	1127.26	54.49	111.92	1010.48	95.58	202.79	1054.74	102.61	226.59	1899.58	-11.56	32.69	1866.84	-6.54	37.55	1714.32	-21.20	22.07	1711.47	-13.03	61.18	1657.33	30.03	1124.78	0.00	0.00	0.00	1594.09	-27.38	1476.11	1602.96	82.26	1470.75	1448.82	-21.33	1466.49	1435.62	67.49	1463.41	713.50	-272.21	79.07	1314.07	-265.23	76.41	708.70
9.91000	1154.82	63.67	98.15	1132.43	54.89	113.99	1024.79	95.92	214.89	1070.93	104.42	235.23	1901.33	-10.99	31.38	1867.70	-5.67	36.82	1714.70	-20.13	22.04	1712.70	-10.70	59.41	1672.92	26.98	1122.30	0.00	0.00	0.00	1608.19	-30.30	1475.06	1616.46	79.45	1469.43	1462.67	-24.95	1463.73	1449.18	63.75	1460.33	714.20	-271.67	79.36	1313.05	-265.66	76.46	708.82
9.92000	1159.19	65.64	97.53	1138.95	56.51	116.35	1040.68	96.94	228.29	1088.79	107.79	245.24	1902.31	-11.05	29.50	1868.36	-5.24	36.51	1714.99	-19.73	22.40	1714.67	-10.10	59.40	1688.16	23.69	1119.70	0.00	0.00	0.00	1622.20	-33.22	1474.24	1629.92	76.66	1468.46	1476.64	-28.80	1460.91	1462.47	60.71	1457.39	715.34	-271.59	79.79	1313.77	-265.86	76.84	709.83
9.93000	1163.29	68.35	97.83	1149.70	58.83	119.42	1058.42	99.16	242.92	1108.83	111.18	255.56	1902.57	-10.23	28.84	1868.56	-4.58	36.66	1714.99	-19.98	22.72	1716.20	-9.91	59.89	1702.96	20.28	1117.14	0.00	0.00	0.00	1636.18	-36.14	1474.10	1643.64	73.60	1468.22	1490.72	-32.28	1458.86	1476.04	57.72	1455.36	713.77	-271.86	79.35	1314.15	-265.62	76.88	708.93
9.94000	1180.71	72.75	97.73	1163.53	62.60	123.10	1078.07	102.37	258.50	1131.10	114.69	266.42	1903.26	-10.59	28.69	1868.87	-4.78	36.30	1715.09	-20.13	22.85	1716.78	-10.65	60.75	1718.40	16.86	1114.79	0.00	0.00	0.00	1649.98	-38.97	1473.96	1657.50	70.57	1468.16	1504.99	-35.29	1457.68	1489.89	54.63	1454.17	713.72	-271.85	79.37	1314.13	-265.67	76.92	709.39
9.95000	1180.96	76.01	95.18	1181.81	68.31	129.26	1100.73	104.42	273.59	1156.73	117.76	277.24	1903.31	-10.78	28.22	1868.12	-3.83	36.92	1715.39	-19.77	22.48	1717.44	-10.86	60.86	1732.84	13.83	1112.51	0.00	0.00	0.00	1663.99	-41.68	1473.83	1671.03	68.35	1468.06	1518.96	-38.84	1456.81	1503.95	51.11	1453.49	713.55	-271.75	79.10	1313.77	-265.80	76.85	708.78
9.96000	1200.56	81.58	101.69	1199.02	74.87	136.26	1126.44	106.71	284.55	1183.37	120.41	286.20	1903.02	-10.23	28.59	1868.48	-4.58	36.74	1715.36	-19.78	22.46	1717.90	-11.11	60.81	1746.98	10.98	1110.24	0.00	0.00	0.00	1678.11	-44.33	1473.78	1685.07	65.31	1468.11	1533.14	-41.66	1456.13	1517.68	48.26	1453.07	713.78	-271.48	79.29	1315.35	-265.60	77.35	709.23
9.97000	1224.86	87.93	108.33	1222.30	80.94	141.85	1153.95	108.77	291.86	1210.77	122.71	293.16	1902.90	-10.12	28.45	1868.86	-4.65	36.80	1715.33	-19.94	22.34	1718.32	-11.53	60.60	1760.64	8.73	1108.28	0.00	0.00	0.00	1692.66	-46.79	1473.91	1698.82	62.66	1468.53	1547.08	-44.43	1455.66	1531.52	45.49	1452.92	714.18	-271.65	79.36	1315.13	-265.56	77.16	708.67
9.98000	1248.74	93.44	111.21	1250.17	85.43	145.74	1183.51	111.44	296.88	1240.28	124.50	298.26	1902.95	-10.80	28.83	1868.57	-4.88	36.83	1715.36	-19.94	22.26	1718.49	-12.34	60.47	1774.31	7.18	1106.85	0.00	0.00	0.00	1707.42	-49.21	1474.50	1712.66	60.03	1469.43	1560.81	-47.46	1455.68	1545.30	42.61	1453.30	714.43	-271.72	79.25	1313.91	-265.70	76.92	708.34
9.99000	1277.93	98.92	113.41	1279.02	90.28	147.57	1213.83	114.64	299.67	1270.75	126.61	300.88	1901.42	-10.92	29.31	1868.03	-5.09	36.75	1715.22	-20.25	22.37	1718.74	-12.80	60.21	1786.63	6.20	1106.16	0.00	0.00	0.00	1721.52	-51.42	1475.57	1726.30	57.69	1470.75	1574.93	-49.84	1456.35	1559.38	39.35	1454.36	714.08	-271.24	79.40	1314.41	-265.66	76.70	708.31
10.00000	1308.81	104.10	113.54	1311.15	94.84	148.08	1244.07	116.88	299.56	1301.04	128.77	301.44	1902.01	-11.29	29.71	1867.91	-5.32	37.00	1715.02	-20.62	22.42	1718.59	-13.37	60.14	1799.07	5.76	1106.25	0.00	0.00	0.00	1735.94	-53.58	1477.08	1739.62	55.86	1472.46	1589.08	-52.21	1457.67	1573.14	37.09	1455.81	714.44	-271.48	79.46	1314.26	-265.50	76.69	708.72
10.01000	1343.74	108.24	112.58	1344.06	98.57	146.67	1274.48	120.31	297.28	1331.03	131.33	300.14	1901.57	-11.79	29.88	1867.72	-5.36	37.08	1714.86	-20.77	22.34	1718.57	-13.48	59.95	1811.70	5.66	1106.89	0.00	0.00	0.00	1748.96	-55.67	1478.98	1753.57	53.06	1474.63	1602.96	-54.65	1459.39	1586.74	34.64	1457.77	714.10	-271.73	79.34	1313.79	-265.31	76.58	708.85
10.02000	1379.45	111.11	109.73	1379.47	101.20	144.07	1305.51	122.94	292.09	1362.07	132.99	296.65	1901.03	-11.40	30.46	1867.32	-5.57	37.07	1714.79	-20.92	22.28	1718.45	-13.70	59.83	1823.61	5.82	1108.14	0.00	0.00	0.00	1763.19	-57.63	1481.30	1767.16	51.14	1477.02	1616.79	-56.69	1461.46	1600.43	31.82	1460.03	714.47	-271.61	79.38	1313.86	-265.42	76.44	709.32
10.03000	1417.27	113.62	105.55	1417.21	103.57	140.06	1336.66	126.39	284.78	1393.79	134.00	290.82	1900.97	-11.86	30.93	1867.34	-5.97	37.48	1714.60	-21.09	22.20	1718.36	-13.92	59.67	1835.34	6.07	1109.90	0.00	0.00	0.00	1777.46	-59.66	1483.42	1780.58	49.21	1479.48	1630.51	-58.75	1463.73	1613.87	29.41	1462.54	714.84	-271.61	79.39	1313.90	-265.68	76.47	708.78
10.04000	1457.87	115.60	100.74	1453.73	105.41	134.23	1368.87	128.91	275.29	1425.46	135.82	283.81	1899.86	-11.67	31.42	1867.45	-6.11	37.71	1714.85	-20.75	21.85	1718.00	-14.69	59.88	1846.86	6.26	1112.12	0.00	0.00	0.00	1785.43	-60.65	1484.66	1793.92	47.16	1481.99	1643.95	-60.88	1466.11	1627.16	27.11	1465.00	715.13	-271.45	79.35	1313.88	-265.77	76.45	709.43
10.05000	1507.14	118.53	94.17	1493.20	107.13	127.95	1402.26	129.87	263.71	1457.53	136.64	274.96	1900.54	-12.07	32.28	1867.56	-6.73	38.41	1714.65	-21.28	21.89	1717.92	-15.04	59.84	1858.52	6.40	1114.58	0.00	0.00	0.00	1790.28	-61.08	1485.52	1806.94	45.27	1484.60	1657.35	-62.43	1468.57	1640.61	24.57	1467.53	714.83	-271.68	79.22	1313.89	-265.40	76.71	709.45
10.06000	1543.19	120.68	88.05	1533.29	108.78	120.66	1435.87	132.03	251.01	1491.09	136.06	264.46	1900.86	-12.70	31.82	1867.85	-7.01	38.88	1714.52	-21.38	21.70	1717.71	-15.71	60.02	1869.17	6.45	1117.28	0.00	0.00	0.00	1795.17	-61.44	1486.51	1819.90	43.23	1487.17	1670.49	-63.88	1471.03	1653.54	22.57	1470.02	714.42	-271.65	79.22	1313.69	-265.30	76.53	709.08
10.07000	1576.85	121.86	82.06	1573.42	109.86	112.48	1470.07	134.36	237.20	1524.63	136.76	253.38	1900.94	-12.44	32.40	1867.41	-7.47	39.34	1714.51	-21.46	21.57	1717.56	-16.16	60.19	1879.68	6.48	1120.06	0.00	0.00	0.00	1803.27	-62.23	1488.13	1824.30	43.87	1492.70	1683.43	-65.66	1473.41	1666.10	20.94	1472.48	714.29	-271.85	79.33	1314.77	-265.07	77.12	709.03
10.08000	1618.95	121.85	75.91	1616.23	110.46	104.62	1505.28	136.45	222.29	1558.71	138.15	241.70	1901.02	-13.25	34.54	1867.14	-7.76	39.71	1714.33	-21.91	21.61	1717.18	-16.89	60.69	1890.10	6.45	1122.86	0.00	0.00	0.00	1817.75	-63.94	1490.87	1835.05	42.94	1495.72	1696.27	-67.26	1475.64	1678.65	19.00	1474.87	713.26	-272.04	79.04	1314.32	-265.33	77.12	709.28
10.09000	1680.27	120.45	69.30	1660.49	110.06	96.93	1541.96	138.32	206.32	1593.32	139.16	228.93	1900.44	-13.22	35.15	1867.13	-7.73	39.76	1714.49	-21.77	21.37	1716.93	-17.33	61.21	1901.26	6.44	1125.63	0.00	0.00	0.00	1841.76	-67.05	1495.23	1847.72	41.51	1497.94	1708.98	-68.60	1477.80	1691.19	16.92	1477.11	713.31	-271.79	79.08	1314.22	-265.16	76.84	709.93
10.10000	1729.69	119.02	64.58	1707.47	108.73	90.26	1579.71	139.48	189.66	1629.03	141.62	218.40	1899.84	-13.48	35.53	1867.82	-7.65	40.17	1714.02	-22.69	21.70	1716.60	-17.96	61.94	1911.56	6.29	1128.26	0.00	0.00	0.00	1865.71	-70.31	1499.67	1859.88	40.15	1500.01	1721.35	-70.23	1479.75	1703.59	14.77	1479.25	713.23	-272.27	78.94	1314.40	-265.26	76.71	709.25
10.11000	1780.00	117.57	60.14	1754.91	106.94	84.24	1619.06	140.66	172.72	1664.44	141.82	204.52	1901.73	-13.81	36.23	1866.42	-7.88	39.68	1714.00	-22.78	21.67	1716.31	-18.22	62.64	1922.91	6.09	1130.66	0.00	0.00	0.00	1877.46	-71.74	1501.48	1871.61	38.70	1501.88	1733.54	-71.96	1481.52	1715.66	13.22	1481.09	713.67	-271.65	79.25	1314.40	-265.43	76.42	708.36
10.12000	1830.63	115.95	56.70	1804.56	105.02	79.22	1656.73	142.37	156.93	1701.55	141.13	190.70	1900.33	-10.79	39.42	1866.65	-7.94	39.93	1714.21	-22.50	21.41	1716.05	-18.55	63.46	1934.00	5.84	1132.90	0.00	0.00	0.00	1892.78	-73.64	1504.02	1883.17	37.27	1503.59	1745.78	-73.34	1483.04	1727.54	11.73	1482.55	714.19	-271.55	79.37	1314.31	-265.57	76.61	708.07
10.13000	1880.60	112.62	54.70	1853.98	102.42	73.99	1702.74	139.60	137.73	1740.64	140.21	177.01	1900.05	-10.27	39.75	1866.39	-8.30	40.36	1714.18	-22.67	21.44	1715.65	-19.17	64.46	1945.40	5.46	1134.66	0.00	0.00	0.00	1907.34	-75.44	1506.07	1894.94	35.79	1505.13	1757.73	-74.92	1484.21	1739.54	9.72	1483.83	714.50	-271.31	79.34	1314.29	-265.01	76.74	708.40
10.14000	1930.47	107.83	54.14	1903.68	98.18	71.56	1743.98	139.41	122.98	1781.28	138.81	164.22	1899.97	-10.46	40.16	1865.02	-8.74	40.64	1714.16	-22.85	21.42	1715.66	-19.16	65.16	1956.55	4.73	1136.08	0.00	0.00	0.00	1921.19	-77.12	1507.65	1906.67	34.50	1506.41	1769.65	-76.21	1485.09	1751.14	8.11	1484.73	713.75	-271.23	79.26	1313.83	-265.25	76.55	709.33
10.15000	1978.49	102.32	52.48	1950.53	93.33	69.32	1790.91	135.17	104.86	1822.21	136.43	151.60	1897.96	-11.15	39.59	1864.27	-9.55	41.09	1714.15	-23.00	21.46	1715.69	-19.21	65.90	1968.16	3.86	1137.10	0.00	0.00	0.00	1934.39	-78.70	1508.78	1918.10	33.47	1507.27	1781.36	-77.67	1485.64	1762.70	6.75	1485.08	713.74	-271.04	79.40	1313.56	-265.02	76.64	708.91
10.16000	2025.86	96.29	53.51	1996.76	88.12	68.34	1832.76	134.83	93.09	1862.96	133.26	139.62	1898.13	-12.23	40.13	1863.57	-11.24	41.58	1714.31	-22.83	21.29	1715.61	-19.54	66.77	1979.57	2.76	1137.71	0.00	0.00	0.00	1946.98	-80.16	1509.50	1929.65	32.20	1507.82	1793.24	-78.75	1485.81	1774.35	5.18	1485.23	714.33	-271.10	79.55	1313.94	-265.16	76.74	709.35
10.17000	2071.54	90.53	55.44	2041.97	82.89	68.64	1878.58	131.16	80.57	1904.46	130.38	129.78	1897.20	-13.65	39.77	1863.77	-12.26	41.47	1714.43	-22.92	21.30	1715.67	-19.58	67.56	1991.22	1.38	1137.93	0.00	0.00	0.00	1959.01	-81.52	1509.84	1941.19	30.94	1508.07	1804.88	-79.95	1485.46	1785.95	3.75	1484.93	713.15	-271.14	79.17	1313.74	-265.30	76.48	709.03
10.18000	2117.06	84.88	59.56	2086.06	77.52	70.38	1923.41	126.96	69.95	1946.01	124.80	120.16	1897.65	-16.50	37.01	1865.26	-12.70	41.39	1714.31	-23.59	21.65	1715.76	-19.72	68.40	2002.64	-0.27	1137.74	0.00	0.00	0.00	1970.54	-82.78	1509.82	1952.31	29.99	1507.92	1816.51	-80.92	1484.77	1797.27	2.86	1484.22	713.78	-271.52	79.23	1313.72	-265.44	76.49	709.38
10.19000	2160.50	79.18	65.64	2128.57	72.33	74.16	1967.72	120.79	57.69	1985.75	121.28	113.52	1899.16	-17.37	36.93	1865.85	-12.80	41.05	1714.66	-23.39	21.68	1715.79	-19.83	69.22	2014.72	-1.96	1137.17	0.00	0.00	0.00	1981.60	-83.93	1509.48	1963.65	28.98	1507.50	1827.94	-82.16	1483.68	1808.79	1.63	1483.09	713.94	-271.45	79.33	1314.22	-265.66	76.76	709.54
10.20000	2202.66	73.59	73.58	2171.23	67.23	80.28	2010.64	115.04	50.11	2024.76	116.86	108.22	1899.14	-17.95	36.56	1865.98	-12.68	40.73	1714.75	-23.44	22.00	1715.97	-19.81	70.03	2026.57	-3.93	1136.10	0.00	0.00	0.00	1992.26	-84.97	1508.85	1974.70	27.96	1506.71	1839.46	-83.07	1482.21	1819.94	0.82	1481.58	713.03	-271.59	79.07	1313.48	-265.13	76.66	708.75
10.21000	2247.71	70.74	75.57	2210.50	60.28	85.69	2051.85	110.11	45.16	2061.44	112.06	104.21	1898.85	-18.30	36.26	1866.00	-12.90	40.80	1715.06	-23.23	22.28	1716.24	-19.76	70.91	2038.31	-5.92	1134.69	0.00	0.00	0.00	2002.56	-85.90	1507.95	1986.04	27.20	1505.52	1850.80	-84.20	1480.38	1830.94	0.18	1479.76	713.68	-271.76	79.22	1313.47	-265.09	76.64	709.13
10.22000	2300.18	65.45	83.92	2247.45	56.84	93.18	2091.26	104.42	41.83	2097.35	106.97	101.84	1898.42	-18.94	35.26	1865.37	-13.09	40.48	1715.09	-23.53	23.00	1716.76	-19.21	71.57	2049.96	-7.97	1132.97	0.00	0.00	0.00	2012.55	-86.74	1506.82	1997.46	26.40	1504.06	1862.21	-85.25	1478.30	1842.46	-1.16	1477.65	712.63	-271.50	78.84	1313.99	-265.27	76.58	709.46
10.23000	2332.01	60.78	95.90	2285.55	46.10	96.44	2129.34	98.08	39.83	2130.81	101.32	100.32	1899.02	-18.59	35.07	1865.20	-13.51	40.23	1715.55	-23.04	23.61	1717.09	-18.98	72.46	2062.25	-10.00	1130.96	0.00	0.00	0.00	2022.28	-87.46	1505.48	2008.52	25.54	1502.41	1873.62	-86.22	1476.00	1853.91	-2.01	1475.25	713.06	-271.34	78.96	1313.49	-265.33	76.56	709.50
10.24000	2353.06	56.60	109.78	2318.28	41.63	104.14	2163.63	92.78	39.65	2163.51	95.62	100.46	1898.96	-18.27	34.47	1865.65	-13.53	39.87	1715.63	-23.10	24.78	1717.73	-18.36	73.29	2073.79	-12.01	1128.66	0.00	0.00	0.00	2031.79	-88.08	1503.97	2020.09	24.76	1500.50	1885.00	-87.16	1473.58	1865.16	-2.62	1472.74	714.56	-271.38	79.36	1313.65	-265.61	76.42	709.58
10.25000	2373.20	52.81	123.83	2345.34	43.69	119.94	2195.98	86.92	40.09	2193.24	90.23	100.89	1900.04	-18.02	32.81	1865.67	-13.69	39.27	1716.24	-22.40	26.06	1718.30	-17.69	74.19	2085.87	-13.97	1126.20	0.00	0.00	0.00	2041.15	-88.60	1502.31	2031.75	24.26	1498.47	1896.35	-88.20	1471.01	1876.22	-2.95	1470.21	714.58	-271.70	79.51	1313.91	-265.35	76.34	708.15
10.26000	2402.27	49.29	136.33	2373.80	40.05	128.31	2227.25	79.68	40.60	2220.55	84.79	101.66	1901.13	-17.73	31.54	1865.79	-13.38	38.39	1716.67	-21.71	27.28	1719.07	-16.93	75.29	2097.89	-15.84	1123.61	0.00	0.00	0.00	2050.40	-89.01	1500.53	2042.89	23.91	1496.42	1908.07	-88.84	1468.41	1887.68	-3.67	1467.58	714.01	-271.84	79.34	1313.72	-265.34	76.50	707.26
10.27000	2428.24	46.96	144.69	2401.89	31.43	126.61	2255.42	73.07	41.25	2245.33	79.79	102.73	1900.29	-18.06	31.40	1868.64	-11.37	32.63	1717.33	-20.60	28.46	1719.76	-16.39	76.68	2110.39	-17.55	1120.93	0.00	0.00	0.00	2059.59	-89.32	1498.67	2054.12	23.71	1494.31	1919.95	-89.23	1465.73	1898.95	-3.99	1464.91	713.64	-271.57	79.13	1313.71	-265.43	76.49	708.27
10.28000	2449.96	44.74	150.27	2421.39	33.84	139.76	2280.99	67.18	42.08	2269.60	75.04	104.13	1902.64	-19.25	25.96	1868.62	-11.10	31.38	1717.65	-20.08	30.16	1720.53	-15.98	78.32	2123.29	-19.11	1118.35	0.00	0.00	0.00	2068.77	-89.53	1496.75	2065.56	23.79	1492.20	1931.61	-89.77	1463.04	1910.30	-4.29	1462.25	713.47	-271.80	78.94	1314.12	-265.44	76.72	708.69
10.29000	2469.98	42.73	154.80	2441.52	31.92	143.96	2301.82	63.64	43.42	2289.86	70.55	104.39	1903.91	-20.54	24.04	1867.43	-10.98	30.69	1718.48	-18.88	31.62	1721.33	-15.80	80.18	2135.70	-20.51	1115.79	0.00	0.00	0.00	2077.98	-89.64	1494.80	2077.02	23.75	1490.13	1943.17	-90.39	1460.29	1921.88	-4.59	1459.58	713.37	-271.63	79.03	1314.99	-265.43	76.78	709.08
10.30000	2489.24	41.00	158.35	2459.93	30.09	146.35	2320.33	59.67	43.67	2308.56	65.56	103.82	1903.26	-18.73	24.13	1865.25	-11.02	30.54	1719.27	-17.96	33.32	1722.50	-15.44	82.10	2148.47	-21.76	1113.38	0.00	0.00	0.00	2087.29	-89.64	1492.85	2088.48	23.77	1488.21	1955.06	-90.70	1457.61	1933.68	-4.86	1457.02	713.72	-271.11	79.26	1314.94	-265.49	76.78	708.81
10.31000	2504.25	39.13	158.31	2474.57	28.07	146.31	2337.17	54.39	42.21	2324.35	61.63	102.80	1903.89	-19.38	23.42	1862.27	-11.23	30.86	1720.12	-17.24	35.30	1723.78	-15.32	84.37	2161.43	-22.92	1111.13	0.00	0.00	0.00	2096.73	-89.54	1490.94	2108.57	21.15	1482.20	1966.95	-90.83	1455.06	1945.43	-4.82	1454.53	713.91	-271.60	79.20	1314.85	-265.57	76.85	708.77
10.32000	2519.43	37.26	157.70	2488.13	27.89	148.22	2350.85	49.27	39.77	2340.88	53.99	96.46	1904.47	-20.21	22.64	1858.68	-11.62	31.63	1721.00	-16.72	37.53	1725.25	-15.58	86.91	2174.57	-23.94	1109.03	0.00	0.00	0.00	2106.36	-89.34	1489.09	2121.91	21.51	1479.67	1978.59	-91.51	1452.59	1956.90	-4.10	1452.09	713.53	-271.78	79.04	1314.36	-266.15	76.37	708.84
10.33000	2529.43	35.13	152.70	2498.46	25.36	143.99	2360.90	45.85	37.11	2351.69	49.96	93.45	1903.59	-18.65	22.98	1854.68	-12.19	32.81	1721.97	-16.67	40.17	1726.87	-16.20	89.79	2187.89	-24.71	1107.14	0.00	0.00	0.00	2116.22	-89.04	1487.33	2133.68	22.03	1478.36	1990.96	-91.10	1450.36	1969.05	-4.15	1449.87	713.36	-271.50	79.02	1314.67	-265.43	76.70	708.34
10.34000	2538.52	32.72	146.65	2508.27	22.61	138.58	2368.84	41.44	33.23	2355.64	50.49	93.42	1904.08	-18.45	22.49	1850.45	-12.95	34.35	1723.12	-16.92	43.03	1729.03	-16.78	92.78	2201.44	-25.33	1105.54	0.00	0.00	0.00	2126.37	-88.64	1485.69	2145.68	22.49	1477.19	2003.28	-90.75	1448.33	1981.14	-3.77	1447.79	714.75	-272.24	78.84	1314.54	-265.30	76.99	708.20
10.35000	2545.90	29.84	139.06	2515.22	19.55	131.47	2374.15	37.69	28.82	2363.37	46.06	89.30	1903.91	-18.60	22.56	1846.18	-13.92	36.21	1724.44	-17.46	46.35	1731.19	-18.18	96.27	2214.82	-25.78	1104.17	0.00	0.00	0.00	2136.86	-88.13	1484.20	2157.78	22.78	1476.25	2016.01	-89.84	1446.44	1993.52	-3.47	1445.99	715.18	-271.68	79.05	1314.52	-265.50	76.71	708.76
10.36000	2551.34	26.45	129.98	2521.42	15.99	123.51	2377.26	34.06	24.16	2367.77	42.62	84.63	1904.33	-17.27	21.91	1842.06	-15.10	38.36	1726.41	-17.54	49.58	1733.64	-20.37	100.25	2228.88	-26.02	1103.05	0.00	0.00	0.00	2147.74	-87.53	1482.89	2169.83	23.62	1475.45	2028.47	-89.38	1444.62	2005.87	-2.87	1444.09	715.16	-271.19	79.18	1314.64	-265.88	76.71	708.53
10.37000	2555.69	22.11	120.26	2525.28	11.69	114.28	2379.43	30.91	22.58	2371.03	38.65	79.61	1904.83	-20.26	21.63	1838.29	-16.51	40.74	1728.42	-18.65	53.44	1736.72	-22.63	104.34	2242.75	-26.17	1102.19	0.00	0.00	0.00	2159.05	-86.83	1481.78	2174.49	27.10	1479.06	2040.92	-88.84	1442.95	2018.34	-2.17	1442.37	715.21	-271.67	78.88	1314.06	-265.51	76.64	708.33
10.38000	2559.96	16.24	110.62	2528.77	6.15	104.81	2380.91	29.63	21.11	2374.26	34.68	74.44	1903.94	-19.17	22.22	1835.05	-18.14	43.33	1731.23	-19.56	57.44	1740.65	-25.20	108.76	2256.62	-26.08	1101.61	0.00	0.00	0.00	2170.85	-86.03	1480.92	2193.20	24.93	1475.36	2053.72	-87.68	1441.30	2030.71	-1.25	1440.64	715.13	-271.61	78.98	1313.79	-265.61	76.52	708.84
10.39000	2566.09	10.46	99.60	2534.64	0.76	95.57	2383.88	27.56	21.13	2378.68	30.69	70.37	1904.30	-19.57	21.90	1832.54	-20.02	46.08	1734.28	-21.50	62.35	1745.28	-28.76	113.85	2270.87	-25.80	1101.18	0.00	0.00	0.00	2183.18	-85.13	1480.33	2207.20	25.30	1473.88	2066.11	-86.77	1439.69	2043.38	-0.37	1439.02	715.12	-271.40	78.94	1314.35	-265.40	76.65	708.64
10.40000	2574.41	6.60	84.86	2542.45	-3.77	83.88	2386.07	26.49	21.83	2387.09	28.68	71.66	1903.35	-17.69	22.00	1830.94	-22.15	48.94	1737.17	-25.30	68.49	1751.04	-32.68	119.27	2285.65	-25.31	1101.08	0.00	0.00	0.00	2196.09	-84.13	1480.03	2219.83	25.82	1473.97	2078.75	-85.59	1438.32	2055.93	0.68	1437.74	715.15	-272.00	78.75	1313.89	-265.78	76.45	708.89
10.41000	2580.00	3.08	73.26	2548.12	-6.75	73.13	2388.43	25.26	22.00	2392.96	26.03	70.34	1904.88	-21.00	21.36	1830.44	-24.53	51.89	1741.92	-28.77	74.94	1758.55	-37.20	125.36	2300.22	-24.74	1101.36	0.00	0.00	0.00	2209.65	-83.03	1480.06	2232.79	26.01	1474.72	2091.01	-84.90	1437.65	2068.43	2.19	1437.19	715.17	-272.11	78.92	1313.60	-265.61	76.55	708.92
10.42000	2582.99	2.02	62.56	2550.38	-7.67	64.95	2388.78	25.78	22.75	2396.09	25.09	69.40	1904.73	-19.97	21.63	1831.23	-27.18	54.87	1748.40	-32.32	81.99	1767.84	-42.36	131.92	2315.22	-24.04	1101.91	0.00	0.00	0.00	2223.88	-81.84	1480.45	2236.10	30.31	1480.98	2091.01	-84.90	1437.65	2081.32	3.33	1437.34	715.19	-271.96	78.93	1314.07	-265.79	76.60	709.74
10.43000	2586.30	-0.62	51.73	2553.59	-9.29	56.87	2390.19	25.08	22.37	2400.30	24.28	69.43	1906.12	-21.61	20.94	1833.51	-30.11	57.85	1757.23	-35.47	89.33	1779.58	-47.80	138.43	2330.20	-23.18	1102.75	0.00	0.00	0.00	2238.85	-80.55	1481.23	2246.55	31.75	1483.60	2091.01	-84.90	1437.65	2094.37	4.40	1437.91	715.16	-272.05	78.99	1314.52	-265.95	76.87	708.73
10.44000	2587.41	-2.70	46.60	2555.02	-12.19	50.75	2388.12	28.96	26.85	2402.88	23.61	69.43	1906.36	-19.00	20.76	1837.46	-33.33	60.78	1765.96	-41.24	98.39	1793.26	-53.89	144.93	2345.04	-22.17	1103.69	0.00	0.00	0.00	2254.60	-79.16	1482.43	2259.26	32.63	1485.22	2091.01	-84.90	1437.65	2107.35	5.38	1438.51	715.13	-271.70	79.15	1314.71	-265.70	76.92	708.84
10.45000	2588.65	-4.22	42.87	2556.17	-13.47	47.33	2388.27	28.87	27.41	2404.22	21.43	68.38	1908.04	-18.94	20.38	1843.28	-36.84	63.64	1776.38	-46.75	108.22	1808.63	-60.27	151.94	2359.80	-20.91	1104.70	0.00	0.00	0.00	2271.19	-77.67	1484.07	2271.55	33.82	1486.81	2091.01	-84.90	1437.65	2119.94	7.03	1438.98	715.22	-272.02	79.13	1314.22	-265.64	76.55	708.72
10.46000	2588.94	-4.54	40.18	2556.76	-13.50	45.35	2388.44	28.68	27.55	2405.50	20.93	68.81	1911.28	-21.04	19.61	1851.14	-40.66	66.37	1788.40	-52.29	119.24	1824.68	-67.13	160.36	2373.67	-19.62	1105.66	0.00	0.00	0.00	2288.66	-76.09	1486.18	2284.05	34.81	1488.45	2091.01	-84.90	1437.65	2133.04	7.95	1439.46	715.28	-272.19	78.94	1314.27	-265.77	76.47	708.34
10.47000	2589.34	-4.84	38.65	2557.07	-13.83	44.24	2388.57	28.63	27.60	2407.20	20.57	68.68	1916.00	-23.28	18.43	1861.26	-44.79	68.93	1801.65	-58.56	131.27	1842.42	-73.80	169.65	2387.66	-18.17	1106.65	0.00	0.00	0.00	2307.05	-74.41	1488.80	2297.06	35.61	1490.18	2091.01	-84.90	1437.65	2146.02	8.88	1440.06	715.22	-272.00	79.00	1315.61	-265.92	75.64	709.51
10.48000	2589.18	-4.92	37.50	2557.21	-13.79	43.51	2389.20	28.50	27.98	2407.52	20.96	68.95	1921.54	-27.47	18.38	1873.80	-49.24	71.28	1815.59	-66.23	144.36	1861.97	-80.77	179.21	2401.07	-16.75	1107.69	0.00	0.00	0.00	2319.70	-73.28	1490.64	2309.04	37.13	1492.01	2091.01	-84.90	1437.65	2158.45	10.41	1440.72	715.24	-272.08	79.01	1315.81	-265.64	75.60	708.97
10.49000	2589.01	-4.97	36.62	2557.17	-13.74	42.88	2389.12	28.59	27.80	2408.33	20.66	68.83	1927.11	-31.46	18.96	1888.97	-54.03	73.40	1831.73	-72.22	156.98	1882.61	-86.83	188.43	2413.90	-15.34	1108.72	0.00	0.00	0.00	2332.18	-72.10	1492.73	2320.92	38.17	1493.84	2091.01	-84.90	1437.65	2171.31	10.98	1441.79	715.12	-271.84	79.07	1316.08	-265.87	75.42	708.46
10.50000	2589.12	-4.91	36.16	2557.23	-13.60	42.54	2389.51	27.94	27.39	2407.63	21.06	68.54	1932.96	-35.56	21.66	1906.96	-59.16	75.22	1850.24	-79.50	169.47	1903.80	-91.88	196.80	2426.41	-14.12	1109.84	0.00	0.00	0.00	2348.03	-70.65	1495.26	2333.29	39.28	1495.65	2091.01	-84.90	1437.65	2183.76	11.89	1443.15	715.15	-271.68	79.14	1316.13	-265.71	75.35	707.83
10.51000	2588.95	-4.81	35.65	2557.49	-13.48	42.32	2389.14	28.11	27.31	2407.85	21.55	68.84	1942.37	-40.75	25.79	1927.95	-64.63	76.71	1872.94	-85.38	178.41	1925.79	-97.84	205.25	2438.65	-13.22	1111.18	0.00	0.00	0.00	2360.46	-69.51	1497.41	2345.98	40.21	1497.53	2091.01	-84.90	1437.65	2196.48	11.90	1444.94	715.15	-271.29	79.21	1316.27	-266.29	75.22	707.60
10.52000	2589.18	-4.77	35.44	2557.28	-13.38	41.99	2388.95	28.67	27.64	2408.25	21.40	68.66	1958.59	-48.03	30.66	1952.13	-70.47	77.84	1898.52	-90.58	185.40	1950.74	-103.38	212.11	2450.48	-12.65	1112.78	0.00	0.00	0.00	2370.84	-68.54	1499.36	2358.61	41.44	1499.39	2091.01	-84.90	1437.65	2209.10	11.74	1446.98	715.16	-271.76	79.07	1315.98	-265.66	75.53	708.70
10.53000	2589.15	-4.74	35.19	2557.69	-13.31	42.00	2388.95	28.45	27.39	2409.48	21.44	68.87	1984.90	-58.36	35.57	1979.69	-76.68	78.56	1924.77	-95.73	190.10	1975.58	-107.87	217.67	2462.15	-12.32	1114.68	0.00	0.00	0.00	2380.55	-67.57	1501.31	2370.47	42.85	1501.40	2091.01	-84.90	1437.65	2221.19	11.86	1449.43	715.28	-271.95	79.00	1316.05	-265.34	75.41	708.44
10.54000	2589.52	-4.67	35.18	2557.81	-13.16	41.93	2389.58	28.18	27.44	2409.35	21.27	68.45	2024.54	-72.73	39.82	2010.84	-83.26	78.82	1951.00	-101.47	193.22	2001.09	-111.86	221.57	2473.77	-12.30	1116.90	0.00	0.00	0.00	2390.95	-66.43	1503.45	2382.19	43.91	1503.42	2091.01	-84.90	1437.65	2232.93	12.19	1452.03	715.15	-271.96	79.26	1315.90	-265.16	75.44	709.60
10.55000	2589.53	-4.55	35.07	2557.82	-13.01	41.83	2389.75	27.94	27.52	2408.47	21.48	68.05	2061.61	-86.82	43.85	2045.74	-90.23	78.60	1978.03	-107.22	194.50	2027.70	-116.02	223.70	2485.10	-12.56	1119.39	0.00	0.00	0.00	2403.42	-64.98	1505.98	2394.09	45.28	1505.45	2091.01	-84.90	1437.65	2245.36	11.02	1454.81	715.21	-272.55	79.08	1315.87	-265.69	75.49	709.03
10.56000	2589.54	-4.45	34.93	2557.72	-12.95	41.65	2389.85	28.22	27.67	2408.59	22.37	68.57	2095.11	-97.96	45.56	2084.59	-97.60	77.85	2007.03	-112.07	193.61	2055.70	-119.47	224.12	2496.31	-13.06	1122.04	0.00	0.00	0.00	2419.32	-63.04	1509.09	2405.85	46.64	1507.58	2091.01	-84.90	1437.65	2257.46	10.03	1457.57	715.19	-271.93	78.98	1315.97	-265.57	75.46	709.39
10.57000	2589.86	-4.35	34.90	2557.92	-12.81	41.65	2389.25	28.25	27.49	2409.07	21.79	68.46	2130.24	-108.59	46.66	2118.26	-107.09	78.40	2035.73	-118.33	191.55	2083.48	-123.25	223.17	2507.29	-13.78	1124.82	0.00	0.00	0.00	2434.17	-61.27	1511.96	2417.14	47.95	1509.57	2091.01	-84.90	1437.65	2268.77	9.47	1460.24	715.30	-272.29	78.79	1316.05	-265.65	75.26	709.50
10.58000	2589.92	-4.20	34.75	2557.75	-12.74	41.46	2390.01	27.93	27.49	2408.94	21.92	68.83	2167.42	-118.47	47.43	2153.17	-115.89	78.22	2064.37	-124.40	194.76	2083.48	-123.25	223.17	2517.87	-14.56	1127.53	0.00	0.00	0.00	2446.45	-59.70	1514.36	2425.13	50.32	1513.67	2091.01	-84.90	1437.65	2280.50	8.28	1462.61	715.07	-271.96	78.99	1315.97	-265.40	75.42	709.69
10.59000	2589.66	-4.15	34.40	2557.93	-12.64	41.49	2390.15	28.03	27.69	2409.42	21.95	69.18	2205.43	-127.16	47.70	2189.86	-123.71	77.70	2093.25	-130.05	197.28	2083.48	-123.25	223.17	2528.58	-15.43	1130.20	0.00	0.00	0.00	2458.67	-58.13	1516.57	2434.99	51.86	1515.98	2091.01	-84.90	1437.65	2291.87	7.16	1464.71	715.16	-272.05	78.91	1316.00	-265.92	75.40	709.49
10.60000	2589.25	-4.06	34.09	2557.94	-12.53	41.39	2389.71	28.11	27.57	2408.80	22.44	69.40	2244.75	-134.85	47.57	2227.29	-130.68	76.45	2122.32	-135.30	199.14	2083.48	-123.25	223.17	2539.19	-16.32	1132.72	0.00	0.00	0.00	2470.84	-56.48	1518.56	2445.90	53.16	1517.67	2091.01	-84.90	1437.65	2303.39	5.87	1466.75	715.12	-272.09	79.10	1316.13	-266.21	75.35	708.33
10.61000	2589.08	-3.98	33.87	2557.89	-12.50	41.36	2389.58	28.00	27.40	2408.69	22.98	69.87	2285.20	-141.17	47.12	2266.36	-136.50	75.13	2151.56	-140.16	200.36	2083.48	-123.25	223.17	2549.62	-17.19	1135.09	0.00	0.00	0.00	2482.99	-54.80	1520.37	2456.17	54.45	1519.19	2091.01	-84.90	1437.65	2315.01	4.11	1468.46	715.14	-272.31	78.87	1316.11	-266.61	75.32	707.63
10.62000	2589.12	-3.96	33.92	2557.90	-12.48	41.36	2390.52	28.32	28.09	2409.82	21.76	69.74	2325.48	-146.36	45.89	2306.60	-141.27	73.64	2180.93	-144.63	200.96	2083.48	-123.25	223.17	2559.71	-18.06	1137.15	0.00	0.00	0.00	2495.07	-53.12	1521.91	2466.71	55.76	1520.42	2091.01	-84.90	1437.65	2326.21	2.94	1469.89	715.09	-271.86	79.05	1316.03	-266.06	75.19	709.85
10.63000	2589.44	-3.90	34.05	2557.73	-12.56	41.27	2391.17	28.07	28.62	2409.11	22.67	70.41	2363.84	-150.66	42.49	2346.81	-145.29	71.26	2210.39	-148.73	200.99	2083.48	-123.25	223.17	2570.19	-18.83	1138.98	0.00	0.00	0.00	2507.05	-51.49	1523.19	2477.10	56.95	1521.47	2091.01	-84.90	1437.65	2337.50	1.50	1471.09	715.18	-272.10	78.99	1315.97	-265.51	75.34	710.59
10.64000	2589.11	-3.95	33.89	2557.57	-12.63	41.23	2390.99	27.65	28.39	2409.62	22.02	70.50	2398.60	-154.83	36.09	2386.06	-148.76	67.81	2239.90	-152.48	200.46	2083.48	-123.25	223.17	2580.12	-19.60	1140.41	0.00	0.00	0.00	2519.09	-49.91	1524.23	2487.08	58.07	1522.26	2091.01	-84.90	1437.65	2348.40	0.58	1472.05	715.20	-271.81	79.08	1316.01	-265.64	75.34	708.60
10.65000	2589.14	-4.01	33.88	2557.72	-12.65	41.35	2389.35	27.80	28.12	2409.53	22.13	71.07	2456.50	-155.88	43.54	2427.38	-151.42	65.26	2269.44	-155.88	199.39	2083.48	-123.25	223.17	2590.18	-20.26	1141.50	0.00	0.00	0.00	2531.02	-48.41	1524.98	2497.47	59.14	1522.84	2091.01	-84.90	1437.65	2359.94	-1.32	1472.82	715.14	-271.83	79.10	1315.94	-266.14	75.42	709.91
10.66000	2589.52	-3.98	34.05	2557.61	-12.78	41.25	2390.23	27.50	28.82	2410.13	21.23	71.04	2495.29	-158.88	41.83	2468.97	-153.77	62.89	2298.95	-158.96	197.83	2083.48	-123.25	223.17	2600.44	-20.81	1142.22	0.00	0.00	0.00	2542.75	-47.02	1525.45	2507.96	60.02	1523.24	2091.01	-84.90	1437.65	2371.19	-2.86	1473.18	715.14	-272.09	79.06	1316.07	-266.43	75.26	710.67
10.67000	2589.89	-3.99	34.20	2558.13	-12.89	41.35	2389.67	27.34	28.78	2409.66	20.90	70.98	2537.04	-161.28	41.54	2510.50	-155.85	61.10	2328.42	-161.71	195.79	2083.48	-123.25	223.17	2610.82	-21.17	1142.45	0.00	0.00	0.00	2554.49	-45.71	1525.67	2518.27	60.81	1523.38	2091.01	-84.90	1437.65	2381.66	-3.41	1473.19	715.14	-271.83	79.17	1315.89	-265.41	75.36	710.59
10.68000	2590.36	-3.95	34.32	2558.90	-12.96	41.50	2390.35	27.41	29.22	2410.06	21.25	71.35	2579.41	-163.23	41.99	2552.29	-157.61	59.99	2357.79	-164.16	193.31	2083.48	-123.25	223.17	2621.27	-21.38	1142.26	0.00	0.00	0.00	2565.94	-44.54	1525.66	2528.80	61.62	1523.22	2091.01	-84.90	1437.65	2392.84	-4.74	1473.12	715.07	-271.72	79.35	1315.84	-265.58	75.45	710.56
10.69000	2590.73	-3.85	34.25	2558.96	-12.89	41.34	2390.77	26.12	28.94	2409.62	20.92	71.19	2623.16	-165.54	42.04	2593.92	-159.13	59.37	2387.05	-166.31	190.40	2083.48	-123.25	223.17	2631.87	-21.46	1141.62	0.00	0.00	0.00	2577.40	-43.48	1525.43	2528.80	61.62	1523.22	2091.01	-84.90	1437.65	2403.44	-5.46	1472.62	715.16	-271.79	79.11	1316.05	-265.73	75.26	710.51
10.70000	2591.09	-3.71	34.18	2559.33	-12.77	41.57	2390.84	26.03	29.19	2410.54	20.71	71.53	2665.01	-165.70	45.56	2635.56	-160.48	59.45	2416.14	-168.18	187.09	2083.48	-123.25	223.17	2642.55	-21.41	1140.65	0.00	0.00	0.00	2588.88	-42.54	1524.96	2528.80	61.62	1523.22	2091.01	-84.90	1437.65	2414.86	-7.30	1472.05	715.24	-271.99	78.96	1316.05	-265.93	75.31	710.60
10.71000	2590.48	-3.67	33.94	2558.91	-12.52	41.34	2393.90	22.27	25.26	2410.29	20.67	71.59	2707.41	-166.70	48.89	2677.19	-161.84	60.46	2445.04	-169.79	183.42	2083.48	-123.25	223.17	2653.35	-21.21	1139.41	0.00	0.00	0.00	2600.33	-41.74	1524.28	2528.80	61.62	1523.22	2091.01	-84.90	1437.65	2425.63	-8.15	1471.23	715.19	-271.65	78.94	1316.02	-265.68	75.25	709.20
10.72000	2590.72	-3.50	34.21	2558.95	-12.19	41.20	2394.42	21.74	25.15	2410.37	20.90	71.87	2749.09	-168.04	52.85	2718.15	-163.38	62.19	2473.71	-171.13	179.41	2083.48	-123.25	223.17	2664.38	-20.87	1137.89	0.00	0.00	0.00	2611.64	-41.05	1523.40	2528.80	61.62	1523.22	2091.01	-84.90	1437.65	2436.59	-9.02	1470.00	715.09	-271.92	79.22	1315.90	-266.10	75.38	708.69
10.73000	2591.02	-3.26	34.04	2559.10	-11.85	41.00	2393.99	22.29	25.65	2411.32	20.05	71.80	2790.67	-169.51	58.16	2758.62	-165.02	64.94	2502.11	-172.23	175.09	2083.48	-123.25	223.17	2675.27	-20.47	1136.19	0.00	0.00	0.00	2622.87	-40.47	1522.35	2528.80	61.62	1523.22	2091.01	-84.90	1437.65	2447.66	-10.24	1468.74	715.19	-272.05	78.92	1315.70	-266.02	75.73	708.96
10.74000	2591.13	-3.04	33.51	2558.75	-11.59	40.58	2391.36	25.80	30.70	2411.43	20.16	72.27	2831.89	-171.04	64.74	2798.60	-166.54	68.85	2530.21	-173.11	170.48	2083.48	-123.25	223.17	2686.30	-19.96	1134.32	0.00	0.00	0.00	2634.33	-39.98	1521.12	2528.80	61.62	1523.22	2091.01	-84.90	1437.65	2458.65	-11.06	1467.15	715.19	-272.37	78.91	1315.97	-266.22	75.38	709.15
10.75000	2590.59	-2.89	32.92	2558.75	-11.46	40.48	2390.89	25.43	30.90	2411.41	19.95	72.39	2870.92	-172.32	72.01	2837.84	-167.86	74.05	2557.97	-173.76	165.61	2083.48	-123.25	223.17	2697.40	-19.43	1132.30	0.00	0.00	0.00	2645.46	-39.65	1519.76	2528.80	61.62	1523.22	2091.01	-84.90	1437.65	2468.87	-10.94	1465.20	715.16	-271.74	79.15	1316.05	-266.66	75.29	709.74
10.76000	2590.65	-2.76	32.84	2558.92	-11.30	40.54	2390.93	25.00	31.47	2411.63	19.78	72.64	2908.39	-173.02	80.50	2875.86	-168.49	80.70	2585.36	-174.20	160.51	2083.48	-123.25	223.17	2708.60	-18.90	1130.21	0.00	0.00	0.00	2656.69	-39.44	1518.21	2528.80	61.62	1523.22	2091.01	-84.90	1437.65	2479.92	-12.05	1463.37	715.22	-272.18	79.00	1315.88	-265.89	75.40	709.82
10.77000	2590.30	-2.71	32.53	2559.21	-11.21	40.60	2391.21	24.54	32.08	2411.46	19.64	73.13	2944.50	-173.24	90.47	2912.01	-168.64	88.53	2612.34	-174.45	155.20	2083.48	-123.25	223.17	2719.67	-18.48	1128.04	0.00	0.00	0.00	2667.93	-39.39	1516.47	2528.80	61.62	1523.22	2091.01	-84.90	1437.65	2479.92	-12.05	1463.37	715.28	-272.00	79.09	1315.83	-265.31	75.54	709.10
10.78000	2590.57	-2.66	32.56	2558.94	-11.19	40.27	2391.64	23.71	32.69	2411.70	19.52	73.70	2978.32	-172.99	100.97	2953.08	-169.55	93.34	2638.87	-174.52	149.71	2083.48	-123.25	223.17	2730.85	-18.12	1125.83	0.00	0.00	0.00	2679.15	-39.47	1514.53	2528.80	61.62	1523.22	2091.01	-84.90	1437.65	2479.92	-12.05	1463.37	715.13	-272.42	79.07	1316.05	-265.59	75.39	709.14
10.79000	2590.89	-2.62	32.51	2559.53	-11.23	40.40	2392.37	22.99	33.78	2411.83	18.60	73.86	3009.74	-172.30	111.42	2989.54	-169.94	97.54	2664.92	-174.42	144.07	2083.48	-123.25	223.17	2742.31	-17.91	1123.61	0.00	0.00	0.00	2690.53	-39.61	1512.43	2528.80	61.62	1523.22	2091.01	-84.90	1437.65	2479.92	-12.05	1463.37	715.10	-271.97	79.04	1316.19	-265.97	75.17	710.00
10.80000	2591.14	-2.59	32.34	2560.19	-11.15	40.53	2392.93	22.58	34.84	2412.04	18.68	74.75	3039.11	-171.24	121.54	3021.72	-169.83	101.13	2690.45	-174.17	138.31	2083.48	-123.25	223.17	2753.40	-17.89	1121.43	0.00	0.00	0.00	2701.75	-39.91	1510.25	2528.80	61.62	1523.22	2091.01	-84.90	1437.65	2479.92	-12.05	1463.37	715.11	-271.51	79.16	1316.17	-265.87	75.21	708.81
10.81000	2591.36	-2.50	32.13	2560.33	-11.17	40.36	2396.96	18.06	31.20	2413.21	18.54	76.11	3065.60	-170.10	130.54	3049.90	-169.27	104.09	2715.43	-173.77	132.45	2083.48	-123.25	223.17	2764.66	-18.05	1119.29	0.00	0.00	0.00	2712.86	-40.31	1508.03	2528.80	61.62	1523.22	2091.01	-84.90	1437.65	2479.92	-12.05	1463.37	715.14	-272.19	79.08	1315.85	-265.82	75.57	708.88
10.82000	2591.68	-2.43	31.99	2560.17	-11.16	40.07	2397.84	17.07	32.27	2414.15	18.11	77.08	3088.75	-168.36	138.08	3074.39	-168.26	106.42	2739.82	-173.24	126.52	2083.48	-123.25	223.17	2776.04	-18.36	1117.19	0.00	0.00	0.00	2724.42	-40.77	1505.80	2528.80	61.62	1523.22	2091.01	-84.90	1437.65	2479.92	-12.05	1463.37	715.14	-272.34	79.04	1316.08	-266.14	75.27	708.55
10.83000	2591.83	-2.39	31.67	2560.47	-11.10	39.91	2398.66	16.29	33.26	2414.73	18.03	78.28	3111.05	-165.38	145.24	3095.47	-166.84	108.10	2763.59	-172.59	120.54	2083.48	-123.25	223.17	2787.29	-18.88	1115.18	0.00	0.00	0.00	2735.76	-41.34	1503.67	2528.80	61.62	1523.22	2091.01	-84.90	1437.65	2479.92	-12.05	1463.37	715.13	-271.72	79.18	1315.80	-265.46	75.64	708.70
10.84000	2591.97	-2.28	31.38	2560.43	-11.07	39.65	2399.03	16.26	34.85	2415.62	17.85	79.43	3130.24	-161.18	150.44	3113.46	-165.04	109.11	2786.69	-171.83	114.55	2083.48	-123.25	223.17	2798.70	-19.56	1113.25	0.00	0.00	0.00	2747.08	-41.95	1501.64	2528.80	61.62	1523.22	2091.01	-84.90	1437.65	2479.92	-12.05	1463.37	715.10	-271.27	79.21	1315.64	-265.37	75.75	708.42
[truncated: 153 more rows]
[truncated: 35 more columns]
