# Supplementary material for: The impact of mobile phone use on where we look and how we walk when negotiating floor based obstacles
Source: PLoS One. 2017 Jun 30;12(6):e0179802. doi: 10.1371/journal.pone.0179802 (PMC5493336; doi:10.1371/journal.pone.0179802)
Supplement: S1 File — (ZIP) [file pone.0179802.s001.zip › Gait/PP10/SW obs read 2.txt]

CODAmotion Analysis Text
Codamotion Analysis Text Save of: SW obs read 2.mdf
Time	Markers
Time	1:LTOE.X	1:LTOE.Y	1:LTOE.Z	2:L2nd.X	2:L2nd.Y	2:L2nd.Z	3:LHEE.X	3:LHEE.Y	3:LHEE.Z	4:LANK.X	4:LANK.Y	4:LANK.Z	5:RTOE.X	5:RTOE.Y	5:RTOE.Z	6:R2nd.X	6:R2nd.Y	6:R2nd.Z	7:RHEE.X	7:RHEE.Y	7:RHEE.Z	8:RANK.X	8:RANK.Y	8:RANK.Z	9:STRN.X	9:STRN.Y	9:STRN.Z	10:Marker 10.X	10:Marker 10.Y	10:Marker 10.Z	11:FRHD.X	11:FRHD.Y	11:FRHD.Z	12:FLHD.X	12:FLHD.Y	12:FLHD.Z	13:BRHD.X	13:BRHD.Y	13:BRHD.Z	14:BLHD.X	14:BLHD.Y	14:BLHD.Z	15:BLSTEP.X	15:BLSTEP.Y	15:BLSTEP.Z	16:FLSTEP.X	16:FLSTEP.Y	16:FLSTEP.Z	17:BRSTEP.X
(s)	(mm)	(mm)	(mm)	(mm)	(mm)	(mm)	(mm)	(mm)	(mm)	(mm)	(mm)	(mm)	(mm)	(mm)	(mm)	(mm)	(mm)	(mm)	(mm)	(mm)	(mm)	(mm)	(mm)	(mm)	(mm)	(mm)	(mm)	(mm)	(mm)	(mm)	(mm)	(mm)	(mm)	(mm)	(mm)	(mm)	(mm)	(mm)	(mm)	(mm)	(mm)	(mm)	(mm)	(mm)	(mm)	(mm)	(mm)	(mm)	(mm)
0.00000	-3460.05	237.54	26.99	-3469.60	247.44	41.09	-3321.02	187.25	0.97	-3227.00	184.28	36.97	-3195.44	26.03	19.81	-3809.72	146.86	26.60	-3280.63	393.93	11.31	-3229.46	371.91	35.93	-3561.92	172.24	1111.78	0.00	0.00	0.00	-3715.77	109.38	1473.60	-3684.13	82.68	1480.30	-2748.22	201.61	1156.46	-2652.45	118.86	1126.97	540.90	-218.57	59.91	974.85	-212.18	56.85	515.70
0.01000	-3460.05	237.54	26.99	-3469.60	247.44	41.09	-3321.02	187.25	0.97	-3227.00	184.28	36.97	-3195.44	26.03	19.81	-3809.72	146.86	26.60	-3280.63	393.93	11.31	-3229.46	371.91	35.93	-3561.92	172.24	1111.78	0.00	0.00	0.00	-3715.77	109.38	1473.60	-3684.13	82.68	1480.30	-2748.22	201.61	1156.46	-2652.45	118.86	1126.97	540.90	-218.57	59.91	974.85	-212.18	56.85	515.70
0.02000	-3460.05	237.54	26.99	-3469.60	247.44	41.09	-3321.02	187.25	0.97	-3227.00	184.28	36.97	-3195.44	26.03	19.81	-3809.72	146.86	26.60	-3280.63	393.93	11.31	-3229.46	371.91	35.93	-3561.92	172.24	1111.78	0.00	0.00	0.00	-3715.77	109.38	1473.60	-3684.13	82.68	1480.30	-2748.22	201.61	1156.46	-2652.45	118.86	1126.97	540.90	-218.57	59.91	974.85	-212.18	56.85	515.70
0.03000	-3460.05	237.54	26.99	-3469.60	247.44	41.09	-3321.06	187.26	0.98	-3227.11	184.29	36.99	-3195.44	26.03	19.81	-3809.72	146.86	26.60	-3281.04	393.98	11.31	-3229.89	371.96	35.94	-3561.92	172.24	1111.78	0.00	0.00	0.00	-3715.77	109.38	1473.60	-3684.13	82.68	1480.30	-2748.96	201.66	1156.76	-2653.25	118.90	1127.29	541.08	-218.64	59.93	975.19	-212.26	56.87	515.90
0.04000	-3460.05	237.54	26.99	-3469.60	247.44	41.09	-3364.24	195.41	13.00	-3337.36	194.04	51.12	-3195.44	26.03	19.81	-3809.72	146.86	26.60	-3692.26	439.66	7.96	-3657.57	422.40	43.26	-3561.92	172.24	1111.78	0.00	0.00	0.00	-3715.77	109.38	1473.60	-3684.13	82.68	1480.30	-3490.01	255.49	1456.51	-3448.46	152.67	1450.28	712.64	-287.75	78.98	1313.46	-285.95	76.59	712.41
0.05000	-3460.05	237.54	26.99	-3469.60	247.44	41.09	-3365.39	194.67	12.77	-3320.29	194.84	53.65	-3195.44	26.03	19.81	-3809.72	146.86	26.60	-3694.74	439.61	6.95	-3662.80	422.83	42.34	-3561.92	172.24	1111.78	0.00	0.00	0.00	-3715.77	109.38	1473.60	-3684.13	82.68	1480.30	-3446.26	254.26	1454.74	-3455.60	151.62	1450.04	712.72	-287.70	78.95	1313.82	-286.10	76.66	711.86
0.06000	-3460.05	237.54	26.99	-3469.60	247.44	41.09	-3348.68	195.17	15.99	-3326.50	194.74	52.34	-3195.44	26.03	19.81	-3809.72	146.86	26.60	-3681.28	437.12	9.36	-3663.53	422.87	42.15	-3561.92	172.24	1111.78	0.00	0.00	0.00	-3715.77	109.38	1473.60	-3684.13	82.68	1480.30	-3467.50	254.47	1454.48	-3427.97	153.39	1449.38	712.30	-287.73	78.82	1313.48	-286.02	76.57	711.77
0.07000	-3460.05	237.54	26.99	-3469.60	247.44	41.09	-3360.66	195.11	13.41	-3294.08	194.23	57.79	-3195.44	26.03	19.81	-3809.72	146.86	26.60	-3657.60	437.72	10.89	-3683.48	423.69	38.83	-3561.92	172.24	1111.78	0.00	0.00	0.00	-3715.77	109.38	1473.60	-3684.13	82.68	1480.30	-3502.55	255.03	1455.81	-3424.79	153.87	1449.96	712.57	-287.59	79.13	1313.16	-285.83	76.65	711.28
0.08000	-3460.05	237.54	26.99	-3469.60	247.44	41.09	-3361.22	195.10	14.29	-3337.96	194.77	51.16	-3195.44	26.03	19.81	-3809.72	146.86	26.60	-3666.11	437.16	9.68	-3657.13	422.06	42.67	-3561.92	172.24	1111.78	0.00	0.00	0.00	-3715.77	109.38	1473.60	-3684.13	82.68	1480.30	-3467.95	254.86	1455.95	-3450.76	154.00	1450.80	712.76	-287.89	79.05	1313.62	-286.11	76.54	711.43
0.09000	-3460.05	237.54	26.99	-3469.60	247.44	41.09	-3373.56	195.52	11.66	-3338.06	195.52	51.42	-3195.44	26.03	19.81	-3809.72	146.86	26.60	-3678.52	439.47	9.39	-3675.06	422.62	40.99	-3561.92	172.24	1111.78	0.00	0.00	0.00	-3715.77	109.38	1473.60	-3684.13	82.68	1480.30	-3455.36	255.40	1454.13	-3457.79	153.90	1449.89	712.81	-287.64	79.22	1313.63	-286.09	76.43	711.47
0.10000	-3460.05	237.54	26.99	-3469.60	247.44	41.09	-3389.19	195.70	9.53	-3333.73	193.42	52.15	-3195.44	26.03	19.81	-3809.72	146.86	26.60	-3717.44	440.85	2.19	-3667.22	423.01	41.23	-3561.92	172.24	1111.78	0.00	0.00	0.00	-3715.77	109.38	1473.60	-3684.13	82.68	1480.30	-3457.09	257.08	1454.22	-3466.20	152.76	1449.80	712.24	-287.83	79.02	1313.76	-285.79	76.78	711.96
0.11000	-3460.05	237.54	26.99	-3469.60	247.44	41.09	-3357.68	193.66	14.54	-3357.57	194.37	47.93	-3195.44	26.03	19.81	-3809.72	146.86	26.60	-3665.14	437.07	11.06	-3669.44	422.62	41.20	-3561.92	172.24	1111.78	0.00	0.00	0.00	-3715.77	109.38	1473.60	-3684.13	82.68	1480.30	-3459.10	255.71	1454.21	-3435.18	153.61	1448.07	712.06	-287.81	79.03	1313.92	-285.63	76.85	711.63
0.12000	-3460.05	237.54	26.99	-3469.60	247.44	41.09	-3374.99	195.24	11.24	-3355.65	193.61	47.81	-3195.44	26.03	19.81	-3809.72	146.86	26.60	-3675.42	437.33	9.77	-3681.41	423.75	39.62	-3561.92	172.24	1111.78	0.00	0.00	0.00	-3715.77	109.38	1473.60	-3684.13	82.68	1480.30	-3489.28	256.52	1453.61	-3440.95	154.89	1447.96	713.06	-287.57	79.21	1313.59	-285.47	76.58	712.06
0.13000	-3460.05	237.54	26.99	-3469.60	247.44	41.09	-3349.03	195.64	14.96	-3323.50	194.42	54.20	-3195.44	26.03	19.81	-3809.72	146.86	26.60	-3688.33	438.92	7.21	-3681.63	422.84	39.51	-3561.92	172.24	1111.78	0.00	0.00	0.00	-3715.77	109.38	1473.60	-3684.13	82.68	1480.30	-3458.94	258.27	1453.80	-3446.18	155.13	1448.34	712.90	-287.86	79.01	1313.36	-285.84	76.63	711.91
0.14000	-3460.05	237.54	26.99	-3469.60	247.44	41.09	-3370.18	195.09	12.61	-3342.89	194.14	50.80	-3195.44	26.03	19.81	-3809.72	146.86	26.60	-3657.35	436.86	11.21	-3673.84	423.13	41.28	-3561.92	172.24	1111.78	0.00	0.00	0.00	-3715.77	109.38	1473.60	-3684.13	82.68	1480.30	-3431.62	257.99	1453.06	-3431.91	156.77	1447.69	713.11	-287.80	79.12	1313.35	-285.73	76.58	711.86
0.15000	-3460.05	237.54	26.99	-3469.60	247.44	41.09	-3355.57	194.70	15.05	-3317.87	194.15	54.78	-3195.44	26.03	19.81	-3809.72	146.86	26.60	-3682.54	439.93	7.70	-3672.15	422.30	41.07	-3561.92	172.24	1111.78	0.00	0.00	0.00	-3715.77	109.38	1473.60	-3684.13	82.68	1480.30	-3457.24	258.62	1453.46	-3427.49	157.88	1447.08	712.86	-287.60	79.01	1313.59	-285.81	76.63	711.81
0.16000	-3460.05	237.54	26.99	-3469.60	247.44	41.09	-3382.47	194.71	10.78	-3321.97	195.28	53.46	-3195.44	26.03	19.81	-3809.72	146.86	26.60	-3685.48	439.28	6.65	-3675.93	423.19	39.62	-3561.92	172.24	1111.78	0.00	0.00	0.00	-3715.77	109.38	1473.60	-3684.13	82.68	1480.30	-3465.88	259.98	1453.58	-3453.07	157.06	1447.35	712.71	-287.57	78.97	1313.88	-285.98	76.64	711.77
0.17000	-3460.05	237.54	26.99	-3469.60	247.44	41.09	-3382.59	194.80	10.50	-3314.72	194.19	54.58	-3195.44	26.03	19.81	-3809.72	146.86	26.60	-3689.38	440.53	5.57	-3677.24	423.60	39.38	-3561.92	172.24	1111.78	0.00	0.00	0.00	-3715.77	109.38	1473.60	-3684.13	82.68	1480.30	-3440.68	260.01	1453.93	-3459.38	157.29	1447.93	713.06	-287.56	79.15	1313.81	-285.95	76.64	712.44
0.18000	-3460.05	237.54	26.99	-3469.60	247.44	41.09	-3359.96	194.80	13.53	-3348.55	194.07	48.58	-3195.44	26.03	19.81	-3809.72	146.86	26.60	-3678.07	438.23	8.89	-3667.69	422.36	41.85	-3561.92	172.24	1111.78	0.00	0.00	0.00	-3715.77	109.38	1473.60	-3684.13	82.68	1480.30	-3452.86	258.76	1453.14	-3436.85	157.95	1447.17	712.83	-287.48	79.11	1313.75	-286.11	76.65	712.05
0.19000	-3460.05	237.54	26.99	-3469.60	247.44	41.09	-3363.08	194.83	13.88	-3312.86	194.94	54.22	-3195.44	26.03	19.81	-3809.72	146.86	26.60	-3665.74	439.98	11.69	-3663.80	423.53	42.15	-3561.92	172.24	1111.78	0.00	0.00	0.00	-3715.77	109.38	1473.60	-3684.13	82.68	1480.30	-3488.76	261.38	1452.58	-3451.50	156.97	1447.84	712.31	-287.93	78.79	1313.62	-286.11	76.59	711.03
0.20000	-3460.05	237.54	26.99	-3469.60	247.44	41.09	-3384.76	194.66	9.52	-3351.10	195.16	50.33	-3195.44	26.03	19.81	-3809.72	146.86	26.60	-3705.75	439.44	4.01	-3671.98	423.56	41.04	-3561.92	172.24	1111.78	0.00	0.00	0.00	-3715.77	109.38	1473.60	-3684.13	82.68	1480.30	-3456.25	261.03	1451.83	-3447.59	160.30	1447.46	712.60	-287.99	78.88	1313.82	-285.72	76.59	712.03
0.21000	-3460.05	237.54	26.99	-3469.60	247.44	41.09	-3388.70	195.32	9.93	-3327.18	192.77	54.15	-3195.44	26.03	19.81	-3809.72	146.86	26.60	-3709.36	441.48	3.71	-3656.87	421.93	43.21	-3561.92	172.24	1111.78	0.00	0.00	0.00	-3715.77	109.38	1473.60	-3684.13	82.68	1480.30	-3434.92	260.15	1451.71	-3458.23	160.77	1448.00	712.60	-287.97	78.97	1313.54	-285.65	76.64	712.13
0.22000	-3460.05	237.54	26.99	-3469.60	247.44	41.09	-3379.77	194.40	10.77	-3319.79	194.86	53.50	-3195.44	26.03	19.81	-3809.72	146.86	26.60	-3677.35	439.22	8.55	-3674.71	423.25	40.38	-3561.92	172.24	1111.78	0.00	0.00	0.00	-3715.77	109.38	1473.60	-3684.13	82.68	1480.30	-3461.75	260.03	1452.11	-3467.44	160.89	1447.34	712.32	-287.81	78.80	1313.36	-285.59	76.60	711.24
0.23000	-3460.05	237.54	26.99	-3469.60	247.44	41.09	-3383.19	194.69	9.54	-3312.77	193.68	54.47	-3195.44	26.03	19.81	-3809.72	146.86	26.60	-3697.53	440.65	5.41	-3671.02	422.69	41.17	-3561.92	172.24	1111.78	0.00	0.00	0.00	-3715.77	109.38	1473.60	-3684.13	82.68	1480.30	-3441.68	261.58	1451.79	-3456.61	160.28	1446.52	711.97	-288.02	78.73	1313.40	-286.05	76.67	711.09
0.24000	-3460.05	237.54	26.99	-3469.60	247.44	41.09	-3353.98	195.01	15.21	-3317.31	193.58	53.56	-3195.44	26.03	19.81	-3809.72	146.86	26.60	-3695.66	438.32	5.90	-3677.79	424.21	40.72	-3561.92	172.24	1111.78	0.00	0.00	0.00	-3715.77	109.38	1473.60	-3684.13	82.68	1480.30	-3487.20	262.72	1453.36	-3458.94	160.33	1447.46	711.97	-288.07	78.74	1313.17	-286.15	76.58	711.98
0.25000	-3460.05	237.54	26.99	-3469.60	247.44	41.09	-3380.43	196.30	11.13	-3334.20	193.34	52.12	-3195.44	26.03	19.81	-3809.72	146.86	26.60	-3650.09	438.18	12.57	-3686.25	423.96	38.45	-3561.92	172.24	1111.78	0.00	0.00	0.00	-3715.77	109.38	1473.60	-3684.13	82.68	1480.30	-3478.21	263.39	1452.87	-3453.74	161.10	1447.07	712.18	-288.02	78.88	1313.09	-285.80	76.46	712.16
0.26000	-3460.05	237.54	26.99	-3469.60	247.44	41.09	-3379.17	194.54	11.28	-3357.26	193.54	49.23	-3195.44	26.03	19.81	-3809.72	146.86	26.60	-3680.86	439.62	8.06	-3663.16	423.15	42.30	-3561.92	172.24	1111.78	0.00	0.00	0.00	-3715.77	109.38	1473.60	-3684.13	82.68	1480.30	-3465.92	265.75	1452.89	-3447.20	161.88	1447.04	712.46	-287.75	78.94	1313.35	-285.96	76.65	711.74
0.27000	-3460.05	237.54	26.99	-3469.60	247.44	41.09	-3374.28	194.94	11.30	-3340.98	193.67	50.72	-3195.44	26.03	19.81	-3809.72	146.86	26.60	-3671.51	438.26	10.09	-3676.27	423.74	40.68	-3561.92	172.24	1111.78	0.00	0.00	0.00	-3715.77	109.38	1473.60	-3684.13	82.68	1480.30	-3442.59	263.18	1451.65	-3462.35	160.97	1446.94	712.57	-287.66	78.95	1313.69	-285.97	76.64	712.47
0.28000	-3460.05	237.54	26.99	-3469.60	247.44	41.09	-3362.22	194.53	13.07	-3342.22	193.34	50.64	-3195.44	26.03	19.81	-3809.72	146.86	26.60	-3698.32	439.79	7.42	-3662.52	423.12	42.16	-3561.92	172.24	1111.78	0.00	0.00	0.00	-3715.77	109.38	1473.60	-3684.13	82.68	1480.30	-3457.81	265.23	1451.11	-3462.50	161.39	1447.27	712.73	-287.70	79.09	1313.84	-286.13	76.69	712.29
0.29000	-3460.05	237.54	26.99	-3469.60	247.44	41.09	-3366.39	195.32	13.37	-3349.66	194.67	49.54	-3195.44	26.03	19.81	-3809.72	146.86	26.60	-3691.74	441.01	6.19	-3682.90	424.01	38.88	-3561.92	172.24	1111.78	0.00	0.00	0.00	-3715.77	109.38	1473.60	-3684.13	82.68	1480.30	-3474.81	264.82	1451.59	-3452.44	161.47	1445.74	712.72	-288.18	78.94	1313.76	-286.07	76.50	711.96
0.30000	-3460.05	237.54	26.99	-3469.60	247.44	41.09	-3361.14	194.66	12.92	-3347.76	194.24	50.39	-3195.44	26.03	19.81	-3809.72	146.86	26.60	-3689.37	439.36	6.83	-3682.54	423.73	39.28	-3561.92	172.24	1111.78	0.00	0.00	0.00	-3715.77	109.38	1473.60	-3684.13	82.68	1480.30	-3452.99	265.30	1451.75	-3448.91	161.27	1445.64	712.89	-287.90	79.07	1313.68	-285.91	76.61	711.89
0.31000	-3460.05	237.54	26.99	-3469.60	247.44	41.09	-3364.59	194.51	13.29	-3312.66	194.88	54.69	-3195.44	26.03	19.81	-3809.72	146.86	26.60	-3665.72	436.64	11.29	-3682.34	424.58	39.62	-3561.92	172.24	1111.78	0.00	0.00	0.00	-3715.77	109.38	1473.60	-3684.13	82.68	1480.30	-3463.01	264.03	1451.19	-3452.28	161.74	1446.11	712.68	-287.91	79.06	1313.01	-285.83	76.47	711.60
0.32000	-3460.05	237.54	26.99	-3469.60	247.44	41.09	-3379.01	195.72	10.08	-3324.16	194.37	52.76	-3195.44	26.03	19.81	-3809.72	146.86	26.60	-3667.62	438.77	10.19	-3689.23	424.36	38.49	-3561.92	172.24	1111.78	0.00	0.00	0.00	-3715.77	109.38	1473.60	-3684.13	82.68	1480.30	-3462.79	264.10	1451.27	-3444.10	161.97	1445.06	712.71	-287.66	79.09	1313.26	-285.88	76.40	711.17
0.33000	-3460.05	237.54	26.99	-3469.60	247.44	41.09	-3385.17	195.48	9.82	-3329.02	195.81	51.86	-3195.44	26.03	19.81	-3809.72	146.86	26.60	-3646.74	436.27	12.78	-3677.60	425.43	40.61	-3561.92	172.24	1111.78	0.00	0.00	0.00	-3715.77	109.38	1473.60	-3684.13	82.68	1480.30	-3452.49	263.84	1451.77	-3449.48	162.10	1445.48	712.72	-287.67	79.00	1313.61	-286.11	76.35	711.16
0.34000	-3460.05	237.54	26.99	-3469.60	247.44	41.09	-3375.26	194.86	11.15	-3333.17	194.79	52.08	-3195.44	26.03	19.81	-3809.72	146.86	26.60	-3695.50	439.15	6.54	-3684.06	424.17	39.45	-3561.92	172.24	1111.78	0.00	0.00	0.00	-3715.77	109.38	1473.60	-3684.13	82.68	1480.30	-3467.90	265.80	1451.41	-3465.48	163.02	1446.19	713.09	-287.79	79.16	1313.76	-286.26	76.42	711.74
0.35000	-3460.05	237.54	26.99	-3469.60	247.44	41.09	-3373.44	194.74	12.42	-3347.09	194.57	49.62	-3195.44	26.03	19.81	-3809.72	146.86	26.60	-3652.36	436.53	13.11	-3671.10	424.03	40.98	-3561.92	172.24	1111.78	0.00	0.00	0.00	-3715.77	109.38	1473.60	-3684.13	82.68	1480.30	-3467.31	264.87	1450.81	-3461.94	162.51	1446.17	712.84	-287.62	79.18	1313.32	-285.96	76.53	711.83
0.36000	-3460.05	237.54	26.99	-3469.60	247.44	41.09	-3364.14	195.31	12.96	-3344.50	194.10	48.36	-3195.44	26.03	19.81	-3809.72	146.86	26.60	-3713.39	440.72	2.15	-3673.38	424.16	41.71	-3561.92	172.24	1111.78	0.00	0.00	0.00	-3715.77	109.38	1473.60	-3684.13	82.68	1480.30	-3456.81	262.71	1450.29	-3444.73	161.86	1445.90	712.99	-287.80	79.00	1313.63	-285.70	76.79	711.58
0.37000	-3460.05	237.54	26.99	-3469.60	247.44	41.09	-3368.92	195.48	12.70	-3358.97	195.43	47.76	-3195.44	26.03	19.81	-3809.72	146.86	26.60	-3679.41	439.08	8.77	-3674.03	424.23	40.67	-3561.92	172.24	1111.78	0.00	0.00	0.00	-3715.77	109.38	1473.60	-3684.13	82.68	1480.30	-3455.20	263.52	1449.61	-3436.03	162.15	1444.82	712.45	-288.00	78.86	1313.39	-285.55	76.60	711.99
0.38000	-3460.05	237.54	26.99	-3469.60	247.44	41.09	-3353.67	194.80	14.48	-3351.87	195.29	49.15	-3195.44	26.03	19.81	-3809.72	146.86	26.60	-3676.02	439.30	9.05	-3665.23	424.87	42.52	-3561.92	172.24	1111.78	0.00	0.00	0.00	-3715.77	109.38	1473.60	-3684.13	82.68	1480.30	-3445.54	265.57	1451.21	-3448.70	162.55	1445.87	712.53	-287.72	79.01	1313.43	-285.91	76.49	711.43
0.39000	-3460.05	237.54	26.99	-3469.60	247.44	41.09	-3370.02	194.23	12.82	-3305.99	193.87	55.95	-3195.44	26.03	19.81	-3809.72	146.86	26.60	-3694.44	439.91	6.04	-3677.32	425.03	40.28	-3561.92	172.24	1111.78	0.00	0.00	0.00	-3715.77	109.38	1473.60	-3684.13	82.68	1480.30	-3451.66	265.72	1452.23	-3472.46	162.39	1446.33	713.19	-287.79	79.07	1313.26	-285.86	76.53	712.70
0.40000	-3460.05	237.54	26.99	-3469.60	247.44	41.09	-3354.15	194.90	14.30	-3357.36	194.41	48.20	-3195.44	26.03	19.81	-3809.72	146.86	26.60	-3710.79	439.22	3.77	-3676.19	425.10	40.92	-3561.92	172.24	1111.78	0.00	0.00	0.00	-3715.77	109.38	1473.60	-3684.13	82.68	1480.30	-3450.23	265.97	1451.03	-3450.16	162.70	1446.27	712.77	-287.81	78.98	1313.36	-285.88	76.44	712.79
0.41000	-3460.05	237.54	26.99	-3469.60	247.44	41.09	-3370.43	195.38	12.01	-3317.94	194.61	54.01	-3195.44	26.03	19.81	-3809.72	146.86	26.60	-3700.13	441.01	5.10	-3675.28	424.55	40.96	-3561.92	172.24	1111.78	0.00	0.00	0.00	-3715.77	109.38	1473.60	-3684.13	82.68	1480.30	-3481.50	266.33	1451.83	-3439.09	162.21	1445.20	712.58	-287.99	78.94	1313.16	-286.07	76.48	712.17
0.42000	-3460.05	237.54	26.99	-3469.60	247.44	41.09	-3385.35	194.51	10.14	-3340.29	193.43	52.94	-3195.44	26.03	19.81	-3809.72	146.86	26.60	-3701.53	441.79	3.94	-3674.45	425.07	40.97	-3561.92	172.24	1111.78	0.00	0.00	0.00	-3715.77	109.38	1473.60	-3684.13	82.68	1480.30	-3477.52	264.47	1453.40	-3467.93	163.51	1446.42	712.67	-287.68	78.90	1312.80	-286.13	76.18	711.21
0.43000	-3460.05	237.54	26.99	-3469.60	247.44	41.09	-3351.27	194.39	16.20	-3335.04	192.63	50.68	-3195.44	26.03	19.81	-3809.72	146.86	26.60	-3710.07	440.42	2.05	-3662.80	425.25	42.51	-3561.92	172.24	1111.78	0.00	0.00	0.00	-3715.77	109.38	1473.60	-3684.13	82.68	1480.30	-3439.37	265.91	1451.11	-3448.64	163.53	1445.87	712.74	-288.12	78.88	1312.83	-286.02	76.26	711.58
0.44000	-3460.05	237.54	26.99	-3469.60	247.44	41.09	-3362.21	194.38	13.93	-3320.82	193.01	53.49	-3195.44	26.03	19.81	-3809.72	146.86	26.60	-3698.77	438.99	5.11	-3659.26	425.60	43.32	-3561.92	172.24	1111.78	0.00	0.00	0.00	-3715.77	109.38	1473.60	-3684.13	82.68	1480.30	-3449.86	264.80	1452.99	-3460.11	163.56	1445.52	712.78	-287.89	78.97	1314.05	-286.11	76.65	711.83
0.45000	-3460.05	237.54	26.99	-3469.60	247.44	41.09	-3381.11	194.28	11.37	-3312.65	192.66	54.83	-3195.44	26.03	19.81	-3809.72	146.86	26.60	-3714.35	439.45	2.29	-3680.37	426.26	39.95	-3561.92	172.24	1111.78	0.00	0.00	0.00	-3715.77	109.38	1473.60	-3684.13	82.68	1480.30	-3449.93	264.92	1450.83	-3457.26	162.87	1445.23	712.79	-287.76	79.07	1313.91	-285.76	76.71	711.58
0.46000	-3460.05	237.54	26.99	-3469.60	247.44	41.09	-3378.80	194.43	11.13	-3319.84	192.73	52.93	-3195.44	26.03	19.81	-3809.72	146.86	26.60	-3676.91	439.85	7.30	-3670.13	425.88	41.58	-3561.92	172.24	1111.78	0.00	0.00	0.00	-3715.77	109.38	1473.60	-3684.13	82.68	1480.30	-3471.46	265.61	1450.97	-3443.69	163.50	1445.06	712.58	-287.71	78.96	1313.82	-285.56	76.73	711.94
0.47000	-3460.05	237.54	26.99	-3469.60	247.44	41.09	-3373.50	195.85	11.69	-3316.33	192.44	55.42	-3195.44	26.03	19.81	-3809.72	146.86	26.60	-3683.88	440.63	7.03	-3673.98	426.06	40.36	-3561.92	172.24	1111.78	0.00	0.00	0.00	-3715.77	109.38	1473.60	-3684.13	82.68	1480.30	-3448.88	264.45	1451.60	-3470.23	163.02	1446.85	712.48	-287.86	78.90	1313.45	-285.75	76.53	712.08
0.48000	-3460.05	237.54	26.99	-3469.60	247.44	41.09	-3363.51	194.41	13.02	-3301.52	194.12	56.68	-3195.44	26.03	19.81	-3809.72	146.86	26.60	-3686.35	440.52	6.93	-3676.32	426.22	39.98	-3561.92	172.24	1111.78	0.00	0.00	0.00	-3715.77	109.38	1473.60	-3684.13	82.68	1480.30	-3434.33	263.21	1451.11	-3470.56	163.33	1445.86	712.97	-287.88	79.07	1313.32	-285.83	76.51	712.00
0.49000	-3460.05	237.54	26.99	-3469.60	247.44	41.09	-3398.47	194.27	7.18	-3323.04	194.22	53.45	-3195.44	26.03	19.81	-3809.72	146.86	26.60	-3678.22	440.85	8.18	-3667.08	425.38	41.56	-3561.92	172.24	1111.78	0.00	0.00	0.00	-3715.77	109.38	1473.60	-3684.13	82.68	1480.30	-3431.41	264.32	1450.47	-3434.52	163.45	1444.99	712.53	-287.85	78.91	1313.34	-285.93	76.55	711.78
0.50000	-3460.05	237.54	26.99	-3469.60	247.44	41.09	-3372.12	194.54	12.19	-3326.68	194.38	53.10	-3195.44	26.03	19.81	-3809.72	146.86	26.60	-3720.16	441.43	0.42	-3667.43	425.95	41.97	-3561.92	172.24	1111.78	0.00	0.00	0.00	-3715.77	109.38	1473.60	-3684.13	82.68	1480.30	-3450.20	264.17	1451.19	-3454.45	162.48	1446.33	712.38	-287.82	78.99	1313.23	-285.96	76.57	711.54
0.51000	-3460.05	237.54	26.99	-3469.60	247.44	41.09	-3394.37	194.28	8.43	-3314.02	193.48	54.87	-3195.44	26.03	19.81	-3809.72	146.86	26.60	-3686.89	439.82	7.34	-3673.34	425.72	40.94	-3561.92	172.24	1111.78	0.00	0.00	0.00	-3715.77	109.38	1473.60	-3684.13	82.68	1480.30	-3458.47	264.24	1451.53	-3450.22	162.53	1446.50	711.71	-288.26	78.70	1313.25	-286.03	76.52	712.27
0.52000	-3460.05	237.54	26.99	-3469.60	247.44	41.09	-3380.07	194.12	9.92	-3354.91	192.91	48.42	-3195.44	26.03	19.81	-3809.72	146.86	26.60	-3674.93	439.73	8.32	-3678.67	426.27	40.73	-3561.92	172.24	1111.78	0.00	0.00	0.00	-3715.77	109.38	1473.60	-3684.13	82.68	1480.30	-3478.68	266.03	1451.60	-3464.41	162.93	1445.79	711.93	-287.69	78.79	1313.41	-286.08	76.51	711.95
0.53000	-3460.05	237.54	26.99	-3469.60	247.44	41.09	-3364.14	194.99	12.90	-3324.29	193.39	54.25	-3195.44	26.03	19.81	-3809.72	146.86	26.60	-3653.23	439.39	13.23	-3688.49	426.86	39.51	-3561.92	172.24	1111.78	0.00	0.00	0.00	-3715.77	109.38	1473.60	-3684.13	82.68	1480.30	-3446.96	265.24	1451.49	-3448.62	161.12	1444.95	712.09	-287.87	78.86	1313.46	-285.95	76.41	711.74
0.54000	-3460.05	237.54	26.99	-3469.60	247.44	41.09	-3361.15	193.96	12.62	-3329.88	194.93	52.53	-3195.44	26.03	19.81	-3809.72	146.86	26.60	-3631.00	439.79	15.05	-3691.98	427.18	38.00	-3561.92	172.24	1111.78	0.00	0.00	0.00	-3715.77	109.38	1473.60	-3684.13	82.68	1480.30	-3452.70	264.73	1451.17	-3473.62	161.93	1445.84	712.62	-287.89	79.12	1313.89	-286.00	76.48	711.69
0.55000	-3460.05	237.54	26.99	-3469.60	247.44	41.09	-3366.01	195.30	13.52	-3338.94	194.37	51.48	-3195.44	26.03	19.81	-3809.72	146.86	26.60	-3677.22	440.73	8.39	-3662.94	426.88	42.43	-3561.92	172.24	1111.78	0.00	0.00	0.00	-3715.77	109.38	1473.60	-3684.13	82.68	1480.30	-3436.67	264.38	1450.83	-3457.85	161.32	1446.66	712.27	-288.01	78.83	1313.39	-285.92	76.57	712.62
0.56000	-3460.05	237.54	26.99	-3469.60	247.44	41.09	-3360.74	194.47	14.58	-3297.04	193.77	57.39	-3195.44	26.03	19.81	-3809.72	146.86	26.60	-3688.22	441.33	5.32	-3691.35	427.65	38.00	-3561.92	172.24	1111.78	0.00	0.00	0.00	-3715.77	109.38	1473.60	-3684.13	82.68	1480.30	-3470.22	265.14	1452.07	-3446.05	161.13	1446.10	712.56	-287.92	78.90	1313.61	-285.98	76.56	712.04
0.57000	-3460.05	237.54	26.99	-3469.60	247.44	41.09	-3355.97	194.50	14.34	-3309.52	192.85	53.43	-3195.44	26.03	19.81	-3809.72	146.86	26.60	-3696.92	442.27	4.41	-3678.74	428.05	39.77	-3561.92	172.24	1111.78	0.00	0.00	0.00	-3715.77	109.38	1473.60	-3684.13	82.68	1480.30	-3447.69	265.05	1450.98	-3468.76	160.60	1446.53	712.52	-287.87	78.86	1313.42	-286.08	76.51	712.24
0.58000	-3460.05	237.54	26.99	-3469.60	247.44	41.09	-3388.51	194.68	8.00	-3365.00	193.82	47.64	-3195.44	26.03	19.81	-3809.72	146.86	26.60	-3667.10	442.27	8.13	-3675.23	427.81	40.03	-3561.92	172.24	1111.78	0.00	0.00	0.00	-3715.77	109.38	1473.60	-3684.13	82.68	1480.30	-3414.01	263.59	1451.06	-3448.89	161.70	1446.10	712.50	-287.77	78.89	1313.29	-286.17	76.53	711.77
0.59000	-3460.05	237.54	26.99	-3469.60	247.44	41.09	-3356.08	194.68	13.99	-3340.81	193.35	51.03	-3195.44	26.03	19.81	-3809.72	146.86	26.60	-3688.84	441.40	5.87	-3689.30	429.17	37.99	-3561.92	172.24	1111.78	0.00	0.00	0.00	-3715.77	109.38	1473.60	-3684.13	82.68	1480.30	-3444.23	262.85	1451.70	-3435.72	160.38	1445.93	712.03	-287.84	78.81	1313.27	-285.98	76.53	711.48
0.60000	-3460.05	237.54	26.99	-3469.60	247.44	41.09	-3368.20	194.14	13.14	-3338.66	193.54	50.54	-3195.44	26.03	19.81	-3809.72	146.86	26.60	-3631.76	439.54	15.31	-3677.53	428.48	39.72	-3561.92	172.24	1111.78	0.00	0.00	0.00	-3715.77	109.38	1473.60	-3684.13	82.68	1480.30	-3455.73	263.21	1451.59	-3451.55	160.88	1445.68	712.91	-287.70	79.17	1313.18	-285.70	76.57	711.34
0.61000	-3460.05	237.54	26.99	-3469.60	247.44	41.09	-3376.38	194.73	11.02	-3330.10	193.73	51.55	-3195.44	26.03	19.81	-3809.72	146.86	26.60	-3677.30	440.28	7.16	-3671.88	428.86	40.94	-3561.92	172.24	1111.78	0.00	0.00	0.00	-3715.77	109.38	1473.60	-3684.13	82.68	1480.30	-3459.12	263.84	1452.06	-3473.93	159.29	1446.21	712.25	-287.79	78.98	1312.99	-285.57	76.57	711.83
0.62000	-3460.05	237.54	26.99	-3469.60	247.44	41.09	-3374.79	194.71	11.29	-3357.92	194.46	48.76	-3195.44	26.03	19.81	-3809.72	146.86	26.60	-3649.03	439.85	11.39	-3671.45	427.58	40.34	-3561.92	172.24	1111.78	0.00	0.00	0.00	-3715.77	109.38	1473.60	-3684.13	82.68	1480.30	-3441.96	263.86	1452.41	-3461.07	160.34	1446.42	712.18	-287.81	78.87	1312.93	-286.04	76.42	711.84
0.63000	-3460.05	237.54	26.99	-3469.60	247.44	41.09	-3370.87	195.05	12.60	-3329.73	193.58	52.01	-3195.44	26.03	19.81	-3809.72	146.86	26.60	-3641.38	439.59	11.80	-3672.01	427.42	40.15	-3561.92	172.24	1111.78	0.00	0.00	0.00	-3715.77	109.38	1473.60	-3684.13	82.68	1480.30	-3466.19	263.87	1452.48	-3437.85	160.56	1446.71	712.33	-288.08	78.88	1313.42	-286.02	76.43	712.01
0.64000	-3460.05	237.54	26.99	-3469.60	247.44	41.09	-3370.52	193.70	12.47	-3322.53	192.48	52.85	-3195.44	26.03	19.81	-3809.72	146.86	26.60	-3683.37	440.57	6.63	-3672.74	429.31	40.06	-3561.92	172.24	1111.78	0.00	0.00	0.00	-3715.77	109.38	1473.60	-3684.13	82.68	1480.30	-3466.52	264.24	1451.55	-3438.12	161.27	1447.05	712.21	-288.05	78.77	1313.06	-286.22	76.31	711.84
0.65000	-3460.05	237.54	26.99	-3469.60	247.44	41.09	-3388.01	194.75	9.85	-3337.42	193.20	50.69	-3195.44	26.03	19.81	-3809.72	146.86	26.60	-3700.37	442.05	4.11	-3664.19	428.33	41.70	-3561.92	172.24	1111.78	0.00	0.00	0.00	-3715.77	109.38	1473.60	-3684.13	82.68	1480.30	-3453.35	263.04	1452.08	-3461.61	161.18	1446.54	712.23	-288.02	78.85	1313.50	-286.19	76.42	711.73
0.66000	-3460.05	237.54	26.99	-3469.60	247.44	41.09	-3359.80	194.49	14.44	-3363.76	194.36	48.18	-3195.44	26.03	19.81	-3809.72	146.86	26.60	-3659.96	441.36	10.46	-3664.15	428.39	41.33	-3561.92	172.24	1111.78	0.00	0.00	0.00	-3715.77	109.38	1473.60	-3684.13	82.68	1480.30	-3451.69	262.12	1450.79	-3460.85	161.37	1447.04	712.34	-287.97	79.04	1313.29	-285.91	76.48	711.37
0.67000	-3460.05	237.54	26.99	-3469.60	247.44	41.09	-3371.37	194.62	11.99	-3342.66	193.58	50.99	-3195.44	26.03	19.81	-3809.72	146.86	26.60	-3686.44	441.46	5.55	-3679.15	430.06	38.62	-3561.92	172.24	1111.78	0.00	0.00	0.00	-3715.77	109.38	1473.60	-3684.13	82.68	1480.30	-3435.49	260.93	1449.87	-3461.95	160.28	1446.52	712.84	-287.84	79.07	1313.07	-286.04	76.48	712.20
0.68000	-3460.05	237.54	26.99	-3469.60	247.44	41.09	-3374.40	193.48	11.93	-3302.06	192.24	56.03	-3195.44	26.03	19.81	-3809.72	146.86	26.60	-3681.77	442.43	6.17	-3690.55	430.59	37.02	-3561.92	172.24	1111.78	0.00	0.00	0.00	-3715.77	109.38	1473.60	-3684.13	82.68	1480.30	-3462.58	261.69	1452.30	-3438.29	159.91	1446.97	712.66	-287.79	78.87	1313.07	-285.92	76.59	711.55
0.69000	-3460.05	237.54	26.99	-3469.60	247.44	41.09	-3382.91	194.33	10.61	-3340.60	194.14	51.77	-3195.44	26.03	19.81	-3809.72	146.86	26.60	-3677.97	439.84	7.17	-3659.37	428.60	41.50	-3561.92	172.24	1111.78	0.00	0.00	0.00	-3715.77	109.38	1473.60	-3684.13	82.68	1480.30	-3469.25	262.02	1453.39	-3443.52	160.70	1447.06	712.16	-288.08	78.79	1313.36	-285.53	76.88	711.29
0.70000	-3460.05	237.54	26.99	-3469.60	247.44	41.09	-3378.20	194.45	10.85	-3328.33	194.07	52.00	-3195.44	26.03	19.81	-3809.72	146.86	26.60	-3665.79	441.84	9.36	-3664.88	429.63	40.83	-3561.92	172.24	1111.78	0.00	0.00	0.00	-3715.77	109.38	1473.60	-3684.13	82.68	1480.30	-3465.53	263.75	1452.32	-3441.38	160.24	1447.74	712.71	-288.10	79.05	1313.48	-285.94	76.60	712.32
0.71000	-3460.05	237.54	26.99	-3469.60	247.44	41.09	-3370.91	194.89	12.33	-3304.08	193.40	55.75	-3195.44	26.03	19.81	-3809.72	146.86	26.60	-3694.95	441.63	6.10	-3668.37	429.98	39.95	-3561.92	172.24	1111.78	0.00	0.00	0.00	-3715.77	109.38	1473.60	-3684.13	82.68	1480.30	-3421.16	260.82	1450.92	-3457.87	159.37	1447.76	712.33	-287.75	78.94	1313.51	-286.06	76.52	712.41
0.72000	-3460.05	237.54	26.99	-3469.60	247.44	41.09	-3366.01	194.22	13.09	-3337.35	194.21	50.69	-3195.44	26.03	19.81	-3809.72	146.86	26.60	-3682.18	440.86	5.24	-3676.98	429.94	37.60	-3561.92	172.24	1111.78	0.00	0.00	0.00	-3715.77	109.38	1473.60	-3684.13	82.68	1480.30	-3475.69	262.87	1452.95	-3430.49	160.44	1446.60	712.62	-287.69	79.08	1313.60	-285.76	76.50	712.04
0.73000	-3460.05	237.54	26.99	-3469.60	247.44	41.09	-3391.09	194.02	8.29	-3317.16	193.12	54.14	-3195.44	26.03	19.81	-3809.72	146.86	26.60	-3694.15	442.13	3.31	-3665.85	430.04	39.82	-3561.92	172.24	1111.78	0.00	0.00	0.00	-3715.77	109.38	1473.60	-3684.13	82.68	1480.30	-3472.18	261.27	1452.78	-3451.81	160.17	1447.04	712.79	-287.83	79.15	1313.36	-285.90	76.50	711.54
0.74000	-3460.05	237.54	26.99	-3469.60	247.44	41.09	-3359.68	194.91	14.22	-3334.85	193.47	50.99	-3195.44	26.03	19.81	-3809.72	146.86	26.60	-3682.42	443.07	4.12	-3690.05	430.55	35.82	-3561.92	172.24	1111.78	0.00	0.00	0.00	-3715.77	109.38	1473.60	-3684.13	82.68	1480.30	-3439.35	260.85	1452.13	-3424.07	159.71	1446.70	712.72	-287.93	79.00	1313.56	-286.11	76.39	712.01
0.75000	-3460.05	237.54	26.99	-3469.60	247.44	41.09	-3374.06	194.95	12.38	-3349.00	194.92	49.07	-3195.44	26.03	19.81	-3809.72	146.86	26.60	-3701.96	443.09	3.01	-3676.13	430.53	37.09	-3561.92	172.24	1111.78	0.00	0.00	0.00	-3715.77	109.38	1473.60	-3684.13	82.68	1480.30	-3429.98	261.19	1452.34	-3451.21	160.32	1447.06	712.27	-287.63	78.95	1313.30	-285.88	76.37	712.06
0.76000	-3460.05	237.54	26.99	-3469.60	247.44	41.09	-3359.50	195.53	13.71	-3342.24	193.89	50.29	-3195.44	26.03	19.81	-3809.72	146.86	26.60	-3670.49	444.19	7.45	-3679.56	431.08	37.46	-3561.92	172.24	1111.78	0.00	0.00	0.00	-3715.77	109.38	1473.60	-3684.13	82.68	1480.30	-3431.23	261.19	1452.07	-3439.97	160.09	1446.96	712.54	-287.71	78.96	1313.27	-285.83	76.55	711.66
0.77000	-3460.05	237.54	26.99	-3469.60	247.44	41.09	-3361.40	195.20	14.01	-3348.83	195.29	49.03	-3195.44	26.03	19.81	-3809.72	146.86	26.60	-3682.33	443.23	6.60	-3695.41	432.81	34.52	-3561.92	172.24	1111.78	0.00	0.00	0.00	-3715.77	109.38	1473.60	-3684.13	82.68	1480.30	-3436.26	260.38	1450.30	-3451.80	158.28	1446.86	712.65	-287.81	78.82	1312.77	-285.84	76.38	711.73
0.78000	-3460.05	237.54	26.99	-3469.60	247.44	41.09	-3366.34	194.27	13.13	-3316.28	194.23	54.57	-3195.44	26.03	19.81	-3809.72	146.86	26.60	-3662.53	441.58	9.07	-3675.82	430.77	37.66	-3561.92	172.24	1111.78	0.00	0.00	0.00	-3715.77	109.38	1473.60	-3684.13	82.68	1480.30	-3441.48	259.64	1451.61	-3449.66	158.13	1447.41	712.69	-287.91	78.85	1312.58	-286.06	76.24	711.58
0.79000	-3460.05	237.54	26.99	-3469.60	247.44	41.09	-3366.60	195.00	13.65	-3306.82	193.10	55.72	-3195.44	26.03	19.81	-3809.72	146.86	26.60	-3687.52	444.08	4.12	-3676.54	431.08	38.10	-3561.92	172.24	1111.78	0.00	0.00	0.00	-3715.77	109.38	1473.60	-3684.13	82.68	1480.30	-3422.36	257.71	1452.55	-3457.78	158.24	1448.18	712.22	-287.74	78.93	1313.52	-286.10	76.58	711.47
0.80000	-3460.05	237.54	26.99	-3469.60	247.44	41.09	-3361.06	196.31	13.32	-3338.01	194.06	50.86	-3195.44	26.03	19.81	-3809.72	146.86	26.60	-3677.42	441.83	5.81	-3665.50	431.47	40.21	-3561.92	172.24	1111.78	0.00	0.00	0.00	-3715.77	109.38	1473.60	-3684.13	82.68	1480.30	-3436.83	257.46	1453.14	-3431.88	157.52	1447.08	712.60	-287.70	78.94	1313.09	-286.14	76.41	711.57
0.81000	-3460.05	237.54	26.99	-3469.60	247.44	41.09	-3380.81	194.40	10.88	-3327.88	194.01	53.63	-3195.44	26.03	19.81	-3809.72	146.86	26.60	-3721.11	442.39	0.20	-3678.20	431.57	37.67	-3561.92	172.24	1111.78	0.00	0.00	0.00	-3715.77	109.38	1473.60	-3684.13	82.68	1480.30	-3449.41	259.31	1451.67	-3421.55	157.60	1446.84	712.73	-287.84	78.99	1312.93	-286.23	76.35	712.28
0.82000	-3460.05	237.54	26.99	-3469.60	247.44	41.09	-3385.15	195.98	10.17	-3353.26	194.35	48.44	-3195.44	26.03	19.81	-3809.72	146.86	26.60	-3689.06	442.03	4.62	-3678.70	430.59	36.92	-3561.92	172.24	1111.78	0.00	0.00	0.00	-3715.77	109.38	1473.60	-3684.13	82.68	1480.30	-3463.40	258.57	1452.64	-3453.30	156.99	1446.89	713.21	-287.90	79.12	1313.81	-286.21	76.50	712.00
0.83000	-3460.05	237.54	26.99	-3469.60	247.44	41.09	-3387.58	195.03	9.55	-3348.73	195.16	50.37	-3195.44	26.03	19.81	-3809.72	146.86	26.60	-3681.26	441.95	4.56	-3671.60	430.98	37.95	-3561.92	172.24	1111.78	0.00	0.00	0.00	-3715.77	109.38	1473.60	-3684.13	82.68	1480.30	-3463.68	258.52	1452.81	-3468.00	157.58	1447.51	712.49	-288.08	78.85	1313.85	-286.18	76.66	712.23
0.84000	-3460.05	237.54	26.99	-3469.60	247.44	41.09	-3400.76	194.82	7.00	-3343.63	194.64	49.99	-3195.44	26.03	19.81	-3809.72	146.86	26.60	-3691.00	441.59	3.42	-3679.95	430.58	37.93	-3561.92	172.24	1111.78	0.00	0.00	0.00	-3715.77	109.38	1473.60	-3684.13	82.68	1480.30	-3433.77	257.46	1451.00	-3446.46	156.61	1446.72	712.69	-287.84	79.10	1313.61	-285.91	76.59	711.65
0.85000	-3460.05	237.54	26.99	-3469.60	247.44	41.09	-3384.87	195.71	11.28	-3322.12	194.58	52.89	-3195.44	26.03	19.81	-3809.72	146.86	26.60	-3672.91	439.90	4.91	-3690.33	432.15	35.38	-3561.92	172.24	1111.78	0.00	0.00	0.00	-3715.77	109.38	1473.60	-3684.13	82.68	1480.30	-3467.53	257.74	1452.17	-3413.73	155.60	1446.48	712.36	-288.02	78.92	1313.81	-285.75	76.56	711.53
0.86000	-3460.05	237.54	26.99	-3469.60	247.44	41.09	-3383.79	194.13	10.16	-3314.17	193.38	55.14	-3195.44	26.03	19.81	-3809.72	146.86	26.60	-3672.32	440.83	5.57	-3685.94	431.33	36.36	-3561.92	172.24	1111.78	0.00	0.00	0.00	-3715.77	109.38	1473.60	-3684.13	82.68	1480.30	-3448.20	256.50	1452.41	-3426.40	155.32	1446.80	712.55	-288.14	78.82	1313.47	-285.89	76.60	711.20
0.87000	-3460.05	237.54	26.99	-3469.60	247.44	41.09	-3390.40	194.20	8.48	-3321.10	193.57	52.74	-3195.44	26.03	19.81	-3809.72	146.86	26.60	-3702.96	443.62	1.15	-3697.92	431.53	34.62	-3561.92	172.24	1111.78	0.00	0.00	0.00	-3715.77	109.38	1473.60	-3684.13	82.68	1480.30	-3427.06	255.84	1451.61	-3431.06	154.93	1446.71	713.29	-287.92	79.06	1313.47	-286.07	76.64	711.35
0.88000	-3460.05	237.54	26.99	-3469.60	247.44	41.09	-3379.95	194.06	10.76	-3320.49	196.18	52.40	-3195.44	26.03	19.81	-3809.72	146.86	26.60	-3654.58	440.31	7.85	-3667.53	430.63	38.95	-3561.92	172.24	1111.78	0.00	0.00	0.00	-3715.77	109.38	1473.60	-3684.13	82.68	1480.30	-3484.47	255.32	1453.34	-3453.30	154.36	1447.75	713.18	-287.60	79.14	1313.15	-286.03	76.52	712.10
0.89000	-3460.05	237.54	26.99	-3469.60	247.44	41.09	-3352.73	194.43	14.57	-3325.99	194.35	53.07	-3195.44	26.03	19.81	-3809.72	146.86	26.60	-3708.29	443.29	0.67	-3687.62	431.25	36.37	-3561.92	172.24	1111.78	0.00	0.00	0.00	-3715.77	109.38	1473.60	-3684.13	82.68	1480.30	-3472.23	255.42	1453.73	-3452.33	153.89	1448.08	712.43	-287.74	79.07	1313.58	-285.77	76.49	712.45
0.90000	-3460.05	237.54	26.99	-3469.60	247.44	41.09	-3351.53	193.97	15.51	-3311.37	193.65	56.31	-3195.44	26.03	19.81	-3809.72	146.86	26.60	-3712.13	440.96	-0.02	-3669.60	431.16	39.19	-3561.92	172.24	1111.78	0.00	0.00	0.00	-3715.77	109.38	1473.60	-3684.13	82.68	1480.30	-3459.30	255.78	1452.67	-3449.05	154.09	1447.62	712.69	-287.57	79.05	1313.48	-285.74	76.57	711.93
0.91000	-3460.05	237.54	26.99	-3469.60	247.44	41.09	-3369.98	196.08	12.10	-3306.35	192.75	54.23	-3195.44	26.03	19.81	-3809.72	146.86	26.60	-3664.45	438.69	7.49	-3682.98	431.11	36.69	-3561.92	172.24	1111.78	0.00	0.00	0.00	-3715.77	109.38	1473.60	-3684.13	82.68	1480.30	-3444.49	254.75	1453.65	-3458.99	153.99	1447.41	712.86	-287.77	79.06	1313.93	-286.01	76.57	711.46
0.92000	-3460.05	237.54	26.99	-3469.60	247.44	41.09	-3370.08	194.98	12.21	-3359.61	194.69	47.37	-3195.44	26.03	19.81	-3809.72	146.86	26.60	-3692.32	443.49	2.00	-3690.94	430.76	34.98	-3561.92	172.24	1111.78	0.00	0.00	0.00	-3715.77	109.38	1473.60	-3684.13	82.68	1480.30	-3442.81	253.60	1452.13	-3462.07	152.80	1447.80	712.81	-287.50	79.13	1314.07	-286.31	76.57	711.64
0.93000	-3460.05	237.54	26.99	-3469.60	247.44	41.09	-3388.11	195.98	9.47	-3327.11	193.53	53.33	-3195.44	26.03	19.81	-3809.72	146.86	26.60	-3693.84	443.93	1.62	-3681.83	431.88	37.79	-3561.92	172.24	1111.78	0.00	0.00	0.00	-3715.77	109.38	1473.60	-3684.13	82.68	1480.30	-3486.56	253.43	1453.87	-3446.55	152.51	1447.38	712.03	-287.65	78.94	1313.59	-286.25	76.43	711.59
0.94000	-3460.05	237.54	26.99	-3469.60	247.44	41.09	-3361.96	194.37	13.62	-3352.62	193.41	48.54	-3195.44	26.03	19.81	-3809.72	146.86	26.60	-3695.41	444.35	1.30	-3691.76	430.40	35.49	-3561.92	172.24	1111.78	0.00	0.00	0.00	-3715.77	109.38	1473.60	-3684.13	82.68	1480.30	-3477.57	254.42	1453.33	-3458.72	152.67	1447.79	712.04	-287.69	78.89	1313.55	-286.12	76.59	711.44
0.95000	-3460.05	237.54	26.99	-3469.60	247.44	41.09	-3366.13	195.28	13.67	-3315.65	191.93	54.85	-3195.44	26.03	19.81	-3809.72	146.86	26.60	-3697.05	444.77	1.03	-3672.12	430.98	38.04	-3561.92	172.24	1111.78	0.00	0.00	0.00	-3715.77	109.38	1473.60	-3684.13	82.68	1480.30	-3441.66	251.71	1452.90	-3447.85	151.10	1446.55	712.21	-287.75	78.90	1313.42	-285.96	76.64	711.83
0.96000	-3460.05	237.54	26.99	-3469.60	247.44	41.09	-3368.54	195.42	12.53	-3325.78	192.61	53.30	-3195.44	26.03	19.81	-3809.72	146.86	26.60	-3698.75	445.18	0.81	-3690.55	431.43	34.81	-3561.92	172.24	1111.78	0.00	0.00	0.00	-3715.77	109.38	1473.60	-3684.13	82.68	1480.30	-3459.81	252.38	1453.64	-3446.76	150.63	1447.26	712.11	-287.84	78.85	1313.88	-286.13	76.56	712.26
0.97000	-3460.05	237.54	26.99	-3469.60	247.44	41.09	-3362.40	195.46	13.62	-3310.70	193.59	54.95	-3195.44	26.03	19.81	-3809.72	146.86	26.60	-3700.50	445.58	0.64	-3690.04	432.27	35.81	-3561.92	172.24	1111.78	0.00	0.00	0.00	-3715.77	109.38	1473.60	-3684.13	82.68	1480.30	-3440.89	251.40	1452.85	-3441.07	149.76	1446.70	712.22	-287.61	79.01	1313.61	-285.89	76.60	711.81
0.98000	-3460.05	237.54	26.99	-3469.60	247.44	41.09	-3358.96	194.12	14.99	-3333.50	195.68	51.87	-3195.44	26.03	19.81	-3809.72	146.86	26.60	-3702.32	445.98	0.53	-3696.23	431.54	35.53	-3561.92	172.24	1111.78	0.00	0.00	0.00	-3715.77	109.38	1473.60	-3684.13	82.68	1480.30	-3428.82	251.29	1452.96	-3455.04	149.19	1446.72	711.78	-287.78	78.69	1313.72	-286.21	76.45	711.58
0.99000	-3460.05	237.54	26.99	-3469.60	247.44	41.09	-3381.66	196.08	10.98	-3323.00	193.81	52.76	-3195.44	26.03	19.81	-3809.72	146.86	26.60	-3704.19	446.36	0.46	-3676.78	430.48	37.73	-3561.92	172.24	1111.78	0.00	0.00	0.00	-3715.77	109.38	1473.60	-3684.13	82.68	1480.30	-3434.58	250.01	1451.35	-3448.00	150.30	1447.62	712.38	-287.59	78.88	1313.38	-286.36	76.38	711.81
1.00000	-3460.05	237.54	26.99	-3469.60	247.44	41.09	-3363.02	194.80	13.34	-3311.42	193.39	55.33	-3195.44	26.03	19.81	-3809.72	146.86	26.60	-3706.12	446.74	0.45	-3675.51	430.29	38.50	-3561.92	172.24	1111.78	0.00	0.00	0.00	-3715.77	109.38	1473.60	-3684.13	82.68	1480.30	-3463.45	252.41	1452.59	-3462.90	149.55	1447.60	712.11	-288.08	78.79	1313.50	-286.00	76.55	711.94
1.01000	-3460.05	237.54	26.99	-3469.60	247.44	41.09	-3401.49	194.79	7.97	-3313.80	193.09	52.71	-3195.44	26.03	19.81	-3809.72	146.86	26.60	-3708.11	447.12	0.49	-3700.06	433.00	34.41	-3561.92	172.24	1111.78	0.00	0.00	0.00	-3715.77	109.38	1473.60	-3684.13	82.68	1480.30	-3443.29	251.36	1452.58	-3447.15	148.69	1446.48	712.16	-287.97	78.64	1313.48	-285.81	76.59	711.51
1.02000	-3460.05	237.54	26.99	-3469.60	247.44	41.09	-3388.65	195.92	10.44	-3341.52	193.84	50.89	-3195.44	26.03	19.81	-3809.72	146.86	26.60	-3710.16	447.48	0.58	-3691.93	431.65	36.35	-3561.92	172.24	1111.78	0.00	0.00	0.00	-3715.77	109.38	1473.60	-3684.13	82.68	1480.30	-3448.22	248.48	1453.27	-3442.51	148.39	1446.50	712.91	-287.73	78.94	1313.56	-285.96	76.48	711.84
1.03000	-3460.05	237.54	26.99	-3469.60	247.44	41.09	-3368.48	195.35	12.54	-3335.69	191.58	51.29	-3195.44	26.03	19.81	-3809.72	146.86	26.60	-3712.26	447.84	0.72	-3649.93	430.73	42.23	-3561.92	172.24	1111.78	0.00	0.00	0.00	-3715.77	109.38	1473.60	-3684.13	82.68	1480.30	-3477.45	249.69	1453.08	-3464.73	147.80	1447.39	712.74	-287.85	78.77	1314.37	-285.70	76.71	711.77
1.04000	-3460.05	237.54	26.99	-3469.60	247.44	41.09	-3370.62	194.80	12.69	-3353.34	192.25	49.45	-3195.44	26.03	19.81	-3809.72	146.86	26.60	-3714.42	448.19	0.91	-3655.84	430.43	41.14	-3561.92	172.24	1111.78	0.00	0.00	0.00	-3715.77	109.38	1473.60	-3684.13	82.68	1480.30	-3473.41	248.01	1452.33	-3475.07	147.11	1447.31	712.91	-287.98	78.82	1313.62	-285.75	76.48	712.18
1.05000	-3460.05	237.54	26.99	-3469.60	247.44	41.09	-3360.69	194.59	13.85	-3350.43	192.92	49.00	-3195.44	26.03	19.81	-3809.72	146.86	26.60	-3716.63	448.54	1.15	-3651.71	430.54	42.06	-3561.92	172.24	1111.78	0.00	0.00	0.00	-3715.77	109.38	1473.60	-3684.13	82.68	1480.30	-3497.42	248.45	1453.48	-3468.01	146.33	1447.51	712.61	-287.85	78.87	1313.98	-286.09	76.62	712.17
1.06000	-3460.05	237.54	26.99	-3469.60	247.44	41.09	-3370.20	194.55	12.40	-3319.47	192.03	53.65	-3195.44	26.03	19.81	-3809.72	146.86	26.60	-3718.90	448.87	1.44	-3687.57	430.94	35.91	-3561.92	172.24	1111.78	0.00	0.00	0.00	-3715.77	109.38	1473.60	-3684.13	82.68	1480.30	-3473.77	248.80	1453.65	-3477.02	145.24	1447.60	712.97	-287.83	79.13	1313.60	-285.68	76.45	712.31
1.07000	-3460.05	237.54	26.99	-3469.60	247.44	41.09	-3356.55	194.99	13.96	-3327.68	194.30	52.47	-3195.44	26.03	19.81	-3809.72	146.86	26.60	-3721.23	449.20	1.78	-3697.49	431.87	35.23	-3561.92	172.24	1111.78	0.00	0.00	0.00	-3715.77	109.38	1473.60	-3684.13	82.68	1480.30	-3426.04	246.16	1451.52	-3452.91	145.63	1446.75	712.75	-287.73	79.03	1313.03	-285.73	76.52	711.44
1.08000	-3460.05	237.54	26.99	-3469.60	247.44	41.09	-3374.12	195.15	12.14	-3318.32	193.69	53.48	-3195.44	26.03	19.81	-3809.72	146.86	26.60	-3723.61	449.53	2.17	-3700.01	431.21	34.15	-3561.92	172.24	1111.78	0.00	0.00	0.00	-3715.77	109.38	1473.60	-3684.13	82.68	1480.30	-3457.96	245.45	1451.36	-3452.34	145.17	1446.81	712.74	-288.11	78.96	1312.81	-285.76	76.29	711.92
1.09000	-3460.05	237.54	26.99	-3469.60	247.44	41.09	-3381.15	194.63	11.82	-3338.22	194.36	50.71	-3195.44	26.03	19.81	-3809.72	146.86	26.60	-3726.04	449.84	2.61	-3694.50	430.84	35.15	-3561.92	172.24	1111.78	0.00	0.00	0.00	-3715.77	109.38	1473.60	-3684.13	82.68	1480.30	-3455.89	244.95	1452.98	-3445.42	145.15	1446.77	712.22	-288.08	78.74	1313.30	-285.91	76.49	711.75
1.10000	-3460.05	237.54	26.99	-3469.60	247.44	41.09	-3369.73	194.91	11.96	-3348.93	193.16	49.45	-3195.44	26.03	19.81	-3809.72	146.86	26.60	-3728.52	450.15	3.09	-3704.56	431.29	33.72	-3561.92	172.24	1111.78	0.00	0.00	0.00	-3715.77	109.38	1473.60	-3684.13	82.68	1480.30	-3474.85	245.64	1453.40	-3446.95	144.17	1446.83	713.10	-287.86	79.03	1313.80	-285.96	76.61	712.24
1.11000	-3460.05	237.54	26.99	-3469.60	247.44	41.09	-3342.95	194.04	15.63	-3343.16	192.69	50.56	-3195.44	26.03	19.81	-3809.72	146.86	26.60	-3731.06	450.45	3.63	-3676.95	430.09	37.75	-3561.92	172.24	1111.78	0.00	0.00	0.00	-3715.77	109.38	1473.60	-3684.13	82.68	1480.30	-3494.29	244.70	1453.72	-3433.80	144.15	1446.72	712.66	-287.78	79.00	1313.60	-285.85	76.57	712.69
1.12000	-3460.05	237.54	26.99	-3469.60	247.44	41.09	-3351.23	194.60	14.87	-3319.69	192.85	53.00	-3195.44	26.03	19.81	-3809.72	146.86	26.60	-3733.65	450.75	4.21	-3683.44	430.98	37.43	-3561.92	172.24	1111.78	0.00	0.00	0.00	-3715.77	109.38	1473.60	-3684.13	82.68	1480.30	-3462.28	245.10	1453.92	-3450.44	143.11	1446.93	712.47	-287.84	78.92	1313.85	-286.15	76.45	711.84
1.13000	-3460.05	237.54	26.99	-3469.60	247.44	41.09	-3397.21	193.48	8.28	-3352.37	193.95	48.95	-3195.44	26.03	19.81	-3809.72	146.86	26.60	-3736.30	451.03	4.84	-3671.99	429.89	39.86	-3561.92	172.24	1111.78	0.00	0.00	0.00	-3715.77	109.38	1473.60	-3684.13	82.68	1480.30	-3457.68	243.92	1453.52	-3458.09	142.95	1446.54	712.42	-287.95	78.85	1314.21	-286.30	76.61	711.98
1.14000	-3460.05	237.54	26.99	-3469.60	247.44	41.09	-3356.56	194.28	13.77	-3333.65	192.38	52.32	-3195.44	26.03	19.81	-3809.72	146.86	26.60	-3738.99	451.31	5.51	-3665.95	430.19	41.75	-3561.92	172.24	1111.78	0.00	0.00	0.00	-3715.77	109.38	1473.60	-3684.13	82.68	1480.30	-3444.97	244.91	1454.82	-3459.90	143.11	1446.35	712.51	-287.94	78.84	1314.06	-286.26	76.65	712.16
1.15000	-3460.05	237.54	26.99	-3469.60	247.44	41.09	-3372.22	193.85	11.44	-3352.56	194.46	48.38	-3195.44	26.03	19.81	-3809.72	146.86	26.60	-3741.74	451.58	6.24	-3679.42	429.82	39.67	-3561.92	172.24	1111.78	0.00	0.00	0.00	-3715.77	109.38	1473.60	-3684.13	82.68	1480.30	-3452.14	243.51	1454.65	-3458.43	143.23	1446.75	712.42	-287.94	78.88	1314.00	-285.98	76.65	711.90
1.16000	-3460.05	237.54	26.99	-3469.60	247.44	41.09	-3358.69	194.61	13.05	-3325.41	193.08	51.83	-3195.44	26.03	19.81	-3809.72	146.86	26.60	-3744.53	451.85	7.01	-3659.02	428.65	43.09	-3561.92	172.24	1111.78	0.00	0.00	0.00	-3715.77	109.38	1473.60	-3684.13	82.68	1480.30	-3491.61	242.86	1454.98	-3440.32	142.72	1445.70	712.29	-287.85	78.83	1313.54	-285.94	76.35	711.69
1.17000	-3460.05	237.54	26.99	-3469.60	247.44	41.09	-3374.48	194.47	11.69	-3339.37	192.77	50.14	-3195.44	26.03	19.81	-3809.72	146.86	26.60	-3747.38	452.11	7.82	-3680.75	430.25	40.79	-3561.92	172.24	1111.78	0.00	0.00	0.00	-3715.77	109.38	1473.60	-3684.13	82.68	1480.30	-3482.21	242.92	1454.62	-3448.85	142.37	1446.84	712.84	-287.97	78.91	1313.86	-286.20	76.60	711.74
1.18000	-3460.05	237.54	26.99	-3469.60	247.44	41.09	-3383.35	193.84	10.39	-3329.45	193.64	52.24	-3195.44	26.03	19.81	-3809.72	146.86	26.60	-3750.28	452.36	8.69	-3660.00	428.88	44.78	-3561.92	172.24	1111.78	0.00	0.00	0.00	-3715.77	109.38	1473.60	-3684.13	82.68	1480.30	-3479.53	242.87	1455.10	-3465.95	142.48	1446.72	712.88	-288.04	78.90	1313.38	-286.34	76.49	712.04
1.19000	-3460.05	237.54	26.99	-3469.60	247.44	41.09	-3385.33	195.97	10.51	-3366.49	193.59	47.36	-3195.44	26.03	19.81	-3809.72	146.86	26.60	-3753.22	452.61	9.60	-3654.44	428.00	46.58	-3561.92	172.24	1111.78	0.00	0.00	0.00	-3715.77	109.38	1473.60	-3684.13	82.68	1480.30	-3473.63	242.37	1453.13	-3468.49	142.16	1447.32	711.93	-287.75	78.80	1313.62	-285.85	76.58	712.09
1.20000	-3460.05	237.54	26.99	-3469.60	247.44	41.09	-3355.82	194.58	13.63	-3325.51	193.98	52.15	-3195.44	26.03	19.81	-3809.72	146.86	26.60	-3756.22	452.84	10.55	-3660.96	429.31	46.01	-3561.92	172.24	1111.78	0.00	0.00	0.00	-3715.77	109.38	1473.60	-3684.13	82.68	1480.30	-3480.96	240.34	1454.77	-3448.25	140.57	1446.98	712.15	-287.78	78.88	1313.91	-285.73	76.61	711.75
1.21000	-3460.05	237.54	26.99	-3469.60	247.44	41.09	-3367.69	194.16	12.39	-3348.45	193.22	48.74	-3195.44	26.03	19.81	-3809.72	146.86	26.60	-3759.26	453.07	11.55	-3673.23	427.42	44.41	-3561.92	172.24	1111.78	0.00	0.00	0.00	-3715.77	109.38	1473.60	-3684.13	82.68	1480.30	-3479.53	241.45	1455.00	-3447.73	140.64	1446.41	712.58	-287.58	79.10	1313.88	-286.12	76.61	712.06
1.22000	-3460.05	237.54	26.99	-3469.60	247.44	41.09	-3368.02	195.74	12.14	-3326.69	193.46	51.97	-3195.44	26.03	19.81	-3809.72	146.86	26.60	-3762.35	453.30	12.60	-3674.05	426.98	44.96	-3561.92	172.24	1111.78	0.00	0.00	0.00	-3715.77	109.38	1473.60	-3684.13	82.68	1480.30	-3467.10	238.93	1455.69	-3460.23	141.66	1446.76	712.21	-288.11	78.83	1313.73	-285.89	76.56	712.27
1.23000	-3460.05	237.54	26.99	-3469.60	247.44	41.09	-3404.40	194.69	5.94	-3327.53	190.71	51.67	-3195.44	26.03	19.81	-3809.72	146.86	26.60	-3765.49	453.51	13.69	-3674.92	426.54	45.56	-3561.92	172.24	1111.78	0.00	0.00	0.00	-3715.77	109.38	1473.60	-3684.13	82.68	1480.30	-3456.31	239.03	1456.16	-3461.37	141.05	1447.66	712.99	-287.81	79.10	1313.66	-285.89	76.60	711.86
1.24000	-3460.05	237.54	26.99	-3469.60	247.44	41.09	-3366.14	194.28	12.18	-3272.78	194.82	60.96	-3195.44	26.03	19.81	-3809.72	146.86	26.60	-3768.67	453.72	14.82	-3675.84	426.09	46.20	-3561.92	172.24	1111.78	0.00	0.00	0.00	-3715.77	109.38	1473.60	-3684.13	82.68	1480.30	-3494.97	241.32	1456.04	-3440.70	141.90	1447.45	712.77	-287.69	79.08	1313.57	-285.72	76.67	712.00
1.25000	-3460.05	237.54	26.99	-3469.60	247.44	41.09	-3374.11	194.76	9.55	-3334.33	192.96	52.46	-3195.44	26.03	19.81	-3809.72	146.86	26.60	-3771.90	453.93	16.00	-3676.83	425.65	46.89	-3561.92	172.24	1111.78	0.00	0.00	0.00	-3715.77	109.38	1473.60	-3684.13	82.68	1480.30	-3505.70	241.68	1456.85	-3438.47	142.45	1448.28	712.52	-287.74	79.02	1313.19	-285.97	76.45	711.81
1.26000	-3460.05	237.54	26.99	-3469.60	247.44	41.09	-3379.28	193.58	11.52	-3314.40	192.76	54.08	-3195.44	26.03	19.81	-3809.72	146.86	26.60	-3775.18	454.12	17.23	-3677.87	425.19	47.63	-3561.92	172.24	1111.78	0.00	0.00	0.00	-3715.77	109.38	1473.60	-3684.13	82.68	1480.30	-3457.26	243.00	1457.40	-3450.36	143.14	1447.20	711.81	-288.13	78.77	1313.32	-286.14	76.32	711.96
1.27000	-3460.05	237.54	26.99	-3469.60	247.44	41.09	-3378.31	194.88	9.83	-3334.64	192.34	52.01	-3195.44	26.03	19.81	-3809.72	146.86	26.60	-3778.50	454.31	18.49	-3678.96	424.74	48.41	-3561.92	172.24	1111.78	0.00	0.00	0.00	-3715.77	109.38	1473.60	-3684.13	82.68	1480.30	-3452.40	243.32	1457.81	-3478.97	141.62	1448.60	712.03	-287.83	78.85	1314.21	-285.62	76.86	712.05
1.28000	-3460.05	237.54	26.99	-3469.60	247.44	41.09	-3380.54	194.84	9.81	-3329.85	192.08	51.23	-3195.44	26.03	19.81	-3809.72	146.86	26.60	-3781.87	454.49	19.80	-3680.11	424.28	49.24	-3561.92	172.24	1111.78	0.00	0.00	0.00	-3715.77	109.38	1473.60	-3684.13	82.68	1480.30	-3447.38	243.63	1458.18	-3449.02	141.24	1447.58	712.46	-287.94	78.85	1313.98	-285.84	76.86	711.57
1.29000	-3460.05	237.54	26.99	-3469.60	247.44	41.09	-3360.41	194.45	12.56	-3337.99	192.65	51.77	-3195.44	26.03	19.81	-3809.72	146.86	26.60	-3785.28	454.67	21.16	-3681.31	423.82	50.11	-3561.92	172.24	1111.78	0.00	0.00	0.00	-3715.77	109.38	1473.60	-3684.13	82.68	1480.30	-3442.19	243.93	1458.51	-3447.12	140.93	1448.28	712.75	-287.65	78.99	1313.61	-285.78	76.69	711.99
1.30000	-3460.05	237.54	26.99	-3469.60	247.44	41.09	-3368.81	194.20	12.16	-3294.18	192.35	57.24	-3195.44	26.03	19.81	-3809.72	146.86	26.60	-3788.74	454.84	22.55	-3682.56	423.36	51.03	-3561.92	172.24	1111.78	0.00	0.00	0.00	-3715.77	109.38	1473.60	-3684.13	82.68	1480.30	-3436.85	244.22	1458.79	-3460.83	141.06	1448.05	713.25	-287.72	79.15	1313.77	-286.11	76.52	711.71
1.31000	-3460.05	237.54	26.99	-3469.60	247.44	41.09	-3359.36	194.82	13.90	-3307.48	192.14	56.38	-3195.44	26.03	19.81	-3809.72	146.86	26.60	-3792.24	455.00	23.99	-3683.87	422.89	51.99	-3561.92	172.24	1111.78	0.00	0.00	0.00	-3715.77	109.38	1473.60	-3684.13	82.68	1480.30	-3431.35	244.50	1459.04	-3459.14	141.69	1447.08	713.31	-287.90	79.15	1313.42	-285.77	76.56	711.67
1.32000	-3460.05	237.54	26.99	-3469.60	247.44	41.09	-3380.93	194.66	10.18	-3389.97	195.24	43.15	-3195.44	26.03	19.81	-3809.72	146.86	26.60	-3795.78	455.15	25.47	-3685.23	422.42	52.99	-3561.92	172.24	1111.78	0.00	0.00	0.00	-3715.77	109.38	1473.60	-3684.13	82.68	1480.30	-3425.69	244.77	1459.24	-3457.61	142.17	1448.26	712.60	-287.70	79.04	1313.60	-286.03	76.49	711.91
1.33000	-3460.05	237.54	26.99	-3469.60	247.44	41.09	-3357.47	194.54	14.16	-3350.80	193.94	48.60	-3195.44	26.03	19.81	-3809.72	146.86	26.60	-3799.37	455.30	27.00	-3686.64	421.95	54.04	-3561.92	172.24	1111.78	0.00	0.00	0.00	-3715.77	109.38	1473.60	-3684.13	82.68	1480.30	-3419.88	245.03	1459.40	-3448.75	141.45	1448.21	712.99	-287.55	79.08	1314.15	-286.14	76.50	711.73
1.34000	-3460.05	237.54	26.99	-3469.60	247.44	41.09	-3393.45	194.72	9.01	-3319.33	193.89	54.89	-3195.44	26.03	19.81	-3809.72	146.86	26.60	-3803.00	455.44	28.56	-3688.10	421.47	55.14	-3561.92	172.24	1111.78	0.00	0.00	0.00	-3715.77	109.38	1473.60	-3684.13	82.68	1480.30	-3413.91	245.28	1459.51	-3451.09	142.21	1448.79	712.76	-287.78	78.91	1313.33	-286.07	76.41	711.89
1.35000	-3460.05	237.54	26.99	-3469.60	247.44	41.09	-3397.10	194.56	7.31	-3325.71	192.82	53.61	-3195.44	26.03	19.81	-3809.72	146.86	26.60	-3806.67	455.58	30.17	-3689.61	420.99	56.27	-3561.92	172.24	1111.78	0.00	0.00	0.00	-3715.77	109.38	1473.60	-3684.13	82.68	1480.30	-3407.79	245.52	1459.59	-3441.25	143.43	1448.51	713.10	-287.76	79.09	1313.01	-285.98	76.53	711.62
1.36000	-3460.05	237.54	26.99	-3469.60	247.44	41.09	-3370.86	194.70	11.73	-3341.56	193.99	50.76	-3195.44	26.03	19.81	-3809.72	146.86	26.60	-3810.38	455.70	31.81	-3691.17	420.51	57.45	-3561.92	172.24	1111.78	0.00	0.00	0.00	-3715.77	109.38	1473.60	-3684.13	82.68	1480.30	-3401.51	245.75	1459.63	-3448.43	143.90	1448.57	713.07	-287.80	79.08	1313.48	-285.79	76.61	711.74
1.37000	-3460.05	237.54	26.99	-3469.60	247.44	41.09	-3370.37	193.87	12.18	-3329.39	192.21	52.10	-3195.44	26.03	19.81	-3809.72	146.86	26.60	-3814.13	455.83	33.50	-3692.79	420.02	58.68	-3561.92	172.24	1111.78	0.00	0.00	0.00	-3715.77	109.38	1473.60	-3684.13	82.68	1480.30	-3395.08	245.97	1459.62	-3435.56	145.09	1448.34	712.61	-287.87	78.93	1313.12	-285.87	76.45	712.40
1.38000	-3460.05	237.54	26.99	-3469.60	247.44	41.09	-3390.52	194.93	9.36	-3331.34	192.43	52.35	-3195.44	26.03	19.81	-3809.72	146.86	26.60	-3817.93	455.94	35.23	-3694.45	419.53	59.94	-3561.92	172.24	1111.78	0.00	0.00	0.00	-3715.77	109.38	1473.60	-3684.13	82.68	1480.30	-3388.50	246.19	1459.58	-3456.79	144.76	1448.62	712.93	-287.84	79.04	1313.56	-286.09	76.37	712.41
1.39000	-3460.05	237.54	26.99	-3469.60	247.44	41.09	-3368.12	193.99	13.35	-3314.17	193.56	55.13	-3195.44	26.03	19.81	-3809.72	146.86	26.60	-3821.76	456.05	37.00	-3696.16	419.04	61.25	-3561.92	172.24	1111.78	0.00	0.00	0.00	-3715.77	109.38	1473.60	-3684.13	82.68	1480.30	-3381.76	246.39	1459.49	-3441.30	147.13	1446.88	712.21	-287.77	78.88	1313.54	-285.95	76.44	712.27
1.40000	-3460.05	237.54	26.99	-3469.60	247.44	41.09	-3363.56	193.34	13.44	-3310.23	192.89	54.59	-3195.44	26.03	19.81	-3809.72	146.86	26.60	-3825.63	456.15	38.81	-3697.92	418.55	62.60	-3561.92	172.24	1111.78	0.00	0.00	0.00	-3715.77	109.38	1473.60	-3684.13	82.68	1480.30	-3374.88	246.58	1459.37	-3446.31	147.31	1448.32	711.90	-287.81	78.76	1313.51	-286.03	76.59	711.52
1.41000	-3460.05	237.54	26.99	-3469.60	247.44	41.09	-3376.77	195.05	11.62	-3326.70	193.75	52.58	-3195.44	26.03	19.81	-3809.72	146.86	26.60	-3829.54	456.24	40.66	-3699.73	418.05	63.99	-3561.92	172.24	1111.78	0.00	0.00	0.00	-3715.77	109.38	1473.60	-3684.13	82.68	1480.30	-3367.85	246.76	1459.20	-3442.58	148.76	1448.67	712.76	-287.80	79.03	1313.74	-285.99	76.75	711.96
1.42000	-3460.05	237.54	26.99	-3469.60	247.44	41.09	-3380.61	193.92	11.06	-3336.08	193.80	51.77	-3195.44	26.03	19.81	-3809.72	146.86	26.60	-3833.49	456.33	42.55	-3701.58	417.55	65.42	-3561.92	172.24	1111.78	0.00	0.00	0.00	-3715.77	109.38	1473.60	-3684.13	82.68	1480.30	-3360.67	246.94	1459.00	-3444.49	149.31	1449.12	713.07	-287.76	79.27	1313.54	-286.22	76.58	711.77
1.43000	-3460.05	237.54	26.99	-3469.60	247.44	41.09	-3380.03	196.33	10.95	-3345.48	193.90	50.99	-3195.44	26.03	19.81	-3809.72	146.86	26.60	-3837.48	456.41	44.47	-3703.49	417.04	66.90	-3561.92	172.24	1111.78	0.00	0.00	0.00	-3715.77	109.38	1473.60	-3684.13	82.68	1480.30	-3353.35	247.10	1458.76	-3458.95	149.85	1449.11	712.57	-287.82	78.91	1313.36	-286.23	76.57	711.63
1.44000	-3460.05	237.54	26.99	-3469.60	247.44	41.09	-3417.05	194.64	5.00	-3333.01	194.30	51.05	-3195.44	26.03	19.81	-3809.72	146.86	26.60	-3841.51	456.48	46.44	-3705.44	416.54	68.41	-3561.92	172.24	1111.78	0.00	0.00	0.00	-3715.77	109.38	1473.60	-3684.13	82.68	1480.30	-3345.88	247.26	1458.48	-3471.87	151.00	1450.02	712.72	-287.56	78.96	1313.16	-286.19	76.44	711.46
1.45000	-3460.05	237.54	26.99	-3469.60	247.44	41.09	-3377.08	195.62	10.47	-3310.07	192.23	55.56	-3195.44	26.03	19.81	-3809.72	146.86	26.60	-3845.57	456.55	48.44	-3707.43	416.03	69.97	-3561.92	172.24	1111.78	0.00	0.00	0.00	-3715.77	109.38	1473.60	-3684.13	82.68	1480.30	-3338.26	247.41	1458.16	-3500.66	152.24	1450.23	713.01	-287.59	79.10	1313.38	-286.12	76.56	711.47
1.46000	-3460.05	237.54	26.99	-3469.60	247.44	41.09	-3369.61	195.75	11.54	-3338.34	195.22	51.48	-3195.44	26.03	19.81	-3809.72	146.86	26.60	-3849.67	456.61	50.49	-3709.47	415.51	71.56	-3561.92	172.24	1111.78	0.00	0.00	0.00	-3715.77	109.38	1473.60	-3684.13	82.68	1480.30	-3330.50	247.54	1457.80	-3506.14	152.09	1450.12	712.54	-287.57	78.90	1313.82	-285.58	76.73	711.65
1.47000	-3460.05	237.54	26.99	-3469.60	247.44	41.09	-3369.16	195.75	11.96	-3321.29	194.01	55.19	-3195.44	26.03	19.81	-3809.72	146.86	26.60	-3853.81	456.66	52.57	-3711.56	415.00	73.20	-3561.92	172.24	1111.78	0.00	0.00	0.00	-3715.77	109.38	1473.60	-3684.13	82.68	1480.30	-3322.60	247.67	1457.40	-3482.56	154.06	1449.28	712.68	-287.84	79.00	1313.51	-285.59	76.53	711.17
1.48000	-3460.05	237.54	26.99	-3469.60	247.44	41.09	-3372.06	194.38	11.60	-3353.17	194.65	48.16	-3195.44	26.03	19.81	-3809.72	146.86	26.60	-3857.98	456.71	54.69	-3713.69	414.48	74.87	-3561.92	172.24	1111.78	0.00	0.00	0.00	-3715.77	109.38	1473.60	-3684.13	82.68	1480.30	-3314.56	247.79	1456.97	-3480.11	154.35	1448.79	712.39	-287.89	78.84	1313.39	-285.90	76.49	711.73
1.49000	-3460.05	237.54	26.99	-3469.60	247.44	41.09	-3396.10	194.88	8.42	-3342.11	193.19	51.55	-3195.44	26.03	19.81	-3809.72	146.86	26.60	-3862.19	456.75	56.84	-3715.87	413.96	76.59	-3561.92	172.24	1111.78	0.00	0.00	0.00	-3715.77	109.38	1473.60	-3684.13	82.68	1480.30	-3306.37	247.90	1456.49	-3491.21	154.53	1450.17	712.94	-288.12	78.90	1313.46	-285.77	76.47	711.66
1.50000	-3460.05	237.54	26.99	-3469.60	247.44	41.09	-3387.68	194.67	10.25	-3315.75	194.11	54.20	-3195.44	26.03	19.81	-3809.72	146.86	26.60	-3866.43	456.79	59.04	-3718.09	413.43	78.34	-3561.92	172.24	1111.78	0.00	0.00	0.00	-3715.77	109.38	1473.60	-3684.13	82.68	1480.30	-3298.05	248.00	1455.98	-3482.90	156.21	1449.12	713.13	-287.97	79.01	1313.62	-286.05	76.52	711.93
1.51000	-3460.05	237.54	26.99	-3469.60	247.44	41.09	-3391.26	194.75	10.56	-3301.07	193.53	56.23	-3195.44	26.03	19.81	-3809.72	146.86	26.60	-3870.71	456.81	61.27	-3720.35	412.90	80.14	-3561.92	172.24	1111.78	0.00	0.00	0.00	-3715.77	109.38	1473.60	-3684.13	82.68	1480.30	-3289.59	248.10	1455.44	-3482.40	158.34	1448.66	712.54	-288.11	78.83	1313.40	-286.00	76.57	711.37
1.52000	-3460.05	237.54	26.99	-3469.60	247.44	41.09	-3368.14	193.60	12.94	-3313.43	192.19	54.71	-3195.44	26.03	19.81	-3809.72	146.86	26.60	-3875.02	456.83	63.53	-3722.66	412.37	81.97	-3561.92	172.24	1111.78	0.00	0.00	0.00	-3715.77	109.38	1473.60	-3684.13	82.68	1480.30	-3280.99	248.18	1454.85	-3497.66	158.11	1448.52	712.69	-287.97	79.05	1313.38	-285.76	76.41	711.80
1.53000	-3460.05	237.54	26.99	-3469.60	247.44	41.09	-3367.16	194.68	13.02	-3338.69	194.52	51.88	-3195.44	26.03	19.81	-3809.72	146.86	26.60	-3879.37	456.85	65.84	-3725.01	411.84	83.84	-3561.92	172.24	1111.78	0.00	0.00	0.00	-3715.77	109.38	1473.60	-3684.13	82.68	1480.30	-3272.25	248.25	1454.23	-3487.33	160.10	1448.15	712.99	-288.10	79.05	1313.09	-285.87	76.52	712.32
1.54000	-3460.05	237.54	26.99	-3469.60	247.44	41.09	-3365.43	194.16	11.92	-3315.60	192.99	55.85	-3195.44	26.03	19.81	-3809.72	146.86	26.60	-3883.74	456.86	68.18	-3727.40	411.30	85.75	-3561.92	172.24	1111.78	0.00	0.00	0.00	-3715.77	109.38	1473.60	-3684.13	82.68	1480.30	-3263.38	248.32	1453.58	-3492.11	160.45	1447.46	712.72	-287.92	79.00	1313.60	-285.63	76.78	712.14
1.55000	-3460.05	237.54	26.99	-3469.60	247.44	41.09	-3371.39	193.82	13.20	-3317.36	195.24	54.70	-3195.44	26.03	19.81	-3809.72	146.86	26.60	-3888.16	456.86	70.55	-3729.84	410.76	87.69	-3561.92	172.24	1111.78	0.00	0.00	0.00	-3715.77	109.38	1473.60	-3684.13	82.68	1480.30	-3254.37	248.38	1452.89	-3487.30	161.37	1448.40	712.87	-287.81	79.02	1313.51	-285.39	76.76	712.05
1.56000	-3460.05	237.54	26.99	-3469.60	247.44	41.09	-3382.65	195.77	9.93	-3346.85	195.06	50.55	-3195.44	26.03	19.81	-3809.72	146.86	26.60	-3892.60	456.85	72.96	-3732.31	410.22	89.67	-3561.92	172.24	1111.78	0.00	0.00	0.00	-3715.77	109.38	1473.60	-3684.13	82.68	1480.30	-3245.23	248.42	1452.16	-3488.11	162.01	1448.57	712.59	-287.79	78.90	1313.47	-285.73	76.51	711.78
1.57000	-3460.05	237.54	26.99	-3469.60	247.44	41.09	-3361.42	195.32	13.18	-3315.38	193.91	56.25	-3195.44	26.03	19.81	-3809.72	146.86	26.60	-3897.07	456.84	75.41	-3734.83	409.67	91.69	-3561.92	172.24	1111.78	0.00	0.00	0.00	-3715.77	109.38	1473.60	-3684.13	82.68	1480.30	-3235.95	248.46	1451.39	-3499.86	163.34	1448.15	712.93	-287.53	79.16	1313.14	-286.19	76.27	711.89
1.58000	-3460.05	237.54	26.99	-3469.60	247.44	41.09	-3354.40	195.63	13.71	-3389.17	196.21	46.16	-3195.44	26.03	19.81	-3809.72	146.86	26.60	-3901.58	456.82	77.89	-3737.38	409.13	93.75	-3561.92	172.24	1111.78	0.00	0.00	0.00	-3715.77	109.38	1473.60	-3684.13	82.68	1480.30	-3226.55	248.49	1450.59	-3506.85	165.33	1448.29	713.17	-287.60	79.10	1313.59	-286.16	76.42	712.12
1.59000	-3460.05	237.54	26.99	-3469.60	247.44	41.09	-3390.36	196.07	8.44	-3327.29	194.52	53.90	-3195.44	26.03	19.81	-3809.72	146.86	26.60	-3906.12	456.80	80.40	-3739.98	408.57	95.84	-3561.92	172.24	1111.78	0.00	0.00	0.00	-3715.77	109.38	1473.60	-3684.13	82.68	1480.30	-3217.01	248.52	1449.76	-3514.49	166.27	1448.37	712.87	-287.79	79.04	1313.07	-286.14	76.32	711.38
1.60000	-3460.05	237.54	26.99	-3469.60	247.44	41.09	-3358.47	195.65	13.27	-3296.70	194.17	57.64	-3195.44	26.03	19.81	-3809.72	146.86	26.60	-3910.68	456.77	82.95	-3742.61	408.02	97.97	-3561.92	172.24	1111.78	0.00	0.00	0.00	-3715.77	109.38	1473.60	-3684.13	82.68	1480.30	-3207.34	248.53	1448.89	-3514.83	167.53	1447.23	712.96	-287.66	79.03	1313.45	-286.29	76.46	711.53
1.61000	-3460.05	237.54	26.99	-3469.60	247.44	41.09	-3361.01	195.82	14.13	-3312.84	195.34	55.30	-3195.44	26.03	19.81	-3809.72	146.86	26.60	-3915.28	456.73	85.54	-3745.29	407.46	100.14	-3561.92	172.24	1111.78	0.00	0.00	0.00	-3715.77	109.38	1473.60	-3684.13	82.68	1480.30	-3197.55	248.54	1447.98	-3513.49	169.05	1447.19	712.89	-287.79	79.03	1313.31	-286.17	76.47	712.23
1.62000	-3460.05	237.54	26.99	-3469.60	247.44	41.09	-3362.86	196.35	13.58	-3324.74	195.04	55.03	-3195.44	26.03	19.81	-3809.72	146.86	26.60	-3919.91	456.69	88.16	-3748.00	406.90	102.34	-3561.92	172.24	1111.78	0.00	0.00	0.00	-3715.77	109.38	1473.60	-3684.13	82.68	1480.30	-3187.62	248.53	1447.04	-3538.57	169.64	1448.10	712.40	-287.79	78.99	1313.35	-286.07	76.41	711.61
1.63000	-3460.05	237.54	26.99	-3469.60	247.44	41.09	-3344.10	194.91	15.82	-3368.50	195.03	48.26	-3195.44	26.03	19.81	-3809.72	146.86	26.60	-3924.56	456.64	90.81	-3750.75	406.34	104.58	-3561.92	172.24	1111.78	0.00	0.00	0.00	-3715.77	109.38	1473.60	-3684.13	82.68	1480.30	-3177.57	248.52	1446.07	-3524.64	172.41	1447.32	712.07	-288.01	78.76	1313.87	-285.81	76.66	711.90
1.64000	-3460.05	237.54	26.99	-3469.60	247.44	41.09	-3381.38	195.22	10.73	-3359.76	193.80	49.97	-3195.44	26.03	19.81	-3809.72	146.86	26.60	-3929.24	456.58	93.49	-3753.54	405.77	106.85	-3561.92	172.24	1111.78	0.00	0.00	0.00	-3715.77	109.38	1473.60	-3684.13	82.68	1480.30	-3167.40	248.50	1445.06	-3538.17	173.95	1447.01	712.41	-287.67	78.96	1314.06	-285.55	76.74	711.76
1.65000	-3460.05	237.54	26.99	-3469.60	247.44	41.09	-3364.35	194.10	12.00	-3359.23	195.38	49.59	-3195.44	26.03	19.81	-3809.72	146.86	26.60	-3933.96	456.52	96.21	-3756.37	405.21	109.16	-3561.92	172.24	1111.78	0.00	0.00	0.00	-3715.77	109.38	1473.60	-3684.13	82.68	1480.30	-3157.09	248.47	1444.02	-3525.09	175.18	1446.92	712.55	-287.98	79.06	1313.85	-285.67	76.83	711.44
1.66000	-3460.05	237.54	26.99	-3469.60	247.44	41.09	-3375.37	195.03	11.04	-3323.83	195.67	55.55	-3195.44	26.03	19.81	-3809.72	146.86	26.60	-3938.69	456.45	98.96	-3759.23	404.63	111.50	-3561.92	172.24	1111.78	0.00	0.00	0.00	-3715.77	109.38	1473.60	-3684.13	82.68	1480.30	-3146.67	248.44	1442.95	-3535.45	176.71	1447.37	712.84	-287.83	79.11	1313.80	-285.80	76.55	712.17
1.67000	-3460.05	237.54	26.99	-3469.60	247.44	41.09	-3395.36	195.59	8.86	-3342.08	194.50	51.75	-3195.44	26.03	19.81	-3809.72	146.86	26.60	-3943.46	456.37	101.74	-3762.13	404.06	113.88	-3561.92	172.24	1111.78	0.00	0.00	0.00	-3715.77	109.38	1473.60	-3684.13	82.68	1480.30	-3136.12	248.39	1441.84	-3524.66	180.55	1447.60	712.61	-287.90	79.03	1313.64	-285.73	76.70	711.58
1.68000	-3460.05	237.54	26.99	-3469.60	247.44	41.09	-3374.95	194.63	11.55	-3321.36	196.31	54.74	-3195.44	26.03	19.81	-3809.72	146.86	26.60	-3948.25	456.29	104.55	-3765.06	403.48	116.29	-3561.92	172.24	1111.78	0.00	0.00	0.00	-3715.77	109.38	1473.60	-3684.13	82.68	1480.30	-3125.45	248.34	1440.70	-3551.35	181.71	1446.69	712.62	-287.80	79.07	1313.39	-285.86	76.57	711.40
1.69000	-3460.05	237.54	26.99	-3469.60	247.44	41.09	-3376.22	195.56	10.88	-3348.15	195.85	52.87	-3195.44	26.03	19.81	-3809.72	146.86	26.60	-3953.07	456.20	107.40	-3768.03	402.90	118.73	-3561.92	172.24	1111.78	0.00	0.00	0.00	-3715.77	109.38	1473.60	-3684.13	82.68	1480.30	-3114.66	248.28	1439.53	-3550.87	184.26	1446.14	712.40	-288.01	78.90	1313.63	-286.11	76.67	712.22
1.70000	-3460.05	237.54	26.99	-3469.60	247.44	41.09	-3356.95	195.94	13.70	-3354.23	194.90	52.12	-3195.44	26.03	19.81	-3809.72	146.86	26.60	-3957.92	456.11	110.28	-3771.04	402.32	121.21	-3561.92	172.24	1111.78	0.00	0.00	0.00	-3715.77	109.38	1473.60	-3684.13	82.68	1480.30	-3103.75	248.21	1438.32	-3517.17	186.26	1445.98	712.28	-288.11	78.88	1314.09	-285.66	76.84	712.42
1.71000	-3460.05	237.54	26.99	-3469.60	247.44	41.09	-3392.84	194.66	8.46	-3291.99	196.35	60.93	-3195.44	26.03	19.81	-3809.72	146.86	26.60	-3962.79	456.01	113.19	-3774.08	401.74	123.72	-3561.92	172.24	1111.78	0.00	0.00	0.00	-3715.77	109.38	1473.60	-3684.13	82.68	1480.30	-3092.72	248.13	1437.08	-3541.19	188.04	1446.89	712.84	-287.91	79.06	1313.40	-285.89	76.61	712.07
1.72000	-3460.05	237.54	26.99	-3469.60	247.44	41.09	-3361.95	196.24	13.65	-3282.77	196.48	62.59	-3195.44	26.03	19.81	-3809.72	146.86	26.60	-3967.68	455.90	116.13	-3777.15	401.15	126.26	-3561.92	172.24	1111.78	0.00	0.00	0.00	-3715.77	109.38	1473.60	-3684.13	82.68	1480.30	-3081.57	248.05	1435.81	-3566.18	190.17	1448.04	712.86	-287.91	78.99	1313.57	-286.06	76.53	711.94
1.73000	-3460.05	237.54	26.99	-3469.60	247.44	41.09	-3356.93	195.80	13.87	-3274.87	196.43	64.22	-3195.44	26.03	19.81	-3809.72	146.86	26.60	-3972.60	455.79	119.10	-3780.26	400.56	128.84	-3561.92	172.24	1111.78	0.00	0.00	0.00	-3715.77	109.38	1473.60	-3684.13	82.68	1480.30	-3070.30	247.95	1434.51	-3555.75	191.33	1447.38	712.31	-288.14	78.79	1313.76	-286.14	76.49	712.02
1.74000	-3460.05	237.54	26.99	-3469.60	247.44	41.09	-3376.70	196.04	11.37	-3268.24	196.21	65.81	-3195.44	26.03	19.81	-3809.72	146.86	26.60	-3977.54	455.67	122.10	-3783.40	399.96	131.45	-3561.92	172.24	1111.78	0.00	0.00	0.00	-3715.77	109.38	1473.60	-3684.13	82.68	1480.30	-3058.92	247.85	1433.18	-3551.63	194.70	1447.07	712.60	-287.76	78.95	1313.23	-285.70	76.45	712.35
1.75000	-3460.05	237.54	26.99	-3469.60	247.44	41.09	-3384.50	196.35	10.34	-3262.82	195.85	67.36	-3195.44	26.03	19.81	-3809.72	146.86	26.60	-3982.51	455.54	125.13	-3786.57	399.37	134.09	-3561.92	172.24	1111.78	0.00	0.00	0.00	-3715.77	109.38	1473.60	-3684.13	82.68	1480.30	-3047.42	247.74	1431.81	-3558.11	196.56	1447.49	712.82	-287.66	78.98	1313.36	-285.84	76.55	711.49
1.76000	-3460.05	237.54	26.99	-3469.60	247.44	41.09	-3408.83	197.22	7.40	-3258.57	195.37	68.88	-3195.44	26.03	19.81	-3809.72	146.86	26.60	-3987.50	455.41	128.19	-3789.78	398.77	136.76	-3561.92	172.24	1111.78	0.00	0.00	0.00	-3715.77	109.38	1473.60	-3684.13	82.68	1480.30	-3035.81	247.63	1430.42	-3553.51	199.60	1448.44	712.50	-288.09	78.94	1313.68	-285.93	76.69	711.66
1.77000	-3460.05	237.54	26.99	-3469.60	247.44	41.09	-3379.04	196.45	11.00	-3255.42	194.79	70.36	-3195.44	26.03	19.81	-3809.72	146.86	26.60	-3992.51	455.28	131.28	-3793.01	398.17	139.47	-3561.92	172.24	1111.78	0.00	0.00	0.00	-3715.77	109.38	1473.60	-3684.13	82.68	1480.30	-3024.09	247.50	1428.99	-3559.82	201.88	1448.71	713.04	-287.75	79.20	1313.89	-286.19	76.49	711.92
1.78000	-3460.05	237.54	26.99	-3469.60	247.44	41.09	-3380.91	196.72	11.43	-3253.34	194.14	71.80	-3195.44	26.03	19.81	-3809.72	146.86	26.60	-3997.55	455.13	134.40	-3796.28	397.56	142.20	-3561.92	172.24	1111.78	0.00	0.00	0.00	-3715.77	109.38	1473.60	-3684.13	82.68	1480.30	-3012.25	247.37	1427.54	-3576.12	203.93	1449.04	712.93	-287.80	79.07	1313.56	-285.88	76.59	711.98
1.79000	-3460.05	237.54	26.99	-3469.60	247.44	41.09	-3382.60	197.64	12.29	-3252.26	193.44	73.20	-3195.44	26.03	19.81	-3809.72	146.86	26.60	-4002.60	454.98	137.55	-3799.58	396.96	144.97	-3561.92	172.24	1111.78	0.00	0.00	0.00	-3715.77	109.38	1473.60	-3684.13	82.68	1480.30	-3000.30	247.23	1426.05	-3577.56	206.31	1449.00	712.09	-288.00	78.92	1313.68	-285.72	76.70	711.92
1.80000	-3460.05	237.54	26.99	-3469.60	247.44	41.09	-3403.02	197.81	9.04	-3252.13	192.70	74.57	-3195.44	26.03	19.81	-3809.72	146.86	26.60	-4007.68	454.82	140.72	-3802.91	396.35	147.77	-3561.92	172.24	1111.78	0.00	0.00	0.00	-3715.77	109.38	1473.60	-3684.13	82.68	1480.30	-2988.25	247.08	1424.53	-3577.98	208.26	1449.11	712.49	-287.64	79.08	1313.07	-286.23	76.50	712.20
1.81000	-3460.05	237.54	26.99	-3469.60	247.44	41.09	-3384.94	197.08	12.49	-3252.92	191.96	75.89	-3195.44	26.03	19.81	-3809.72	146.86	26.60	-4012.78	454.66	143.93	-3806.27	395.73	150.60	-3561.92	172.24	1111.78	0.00	0.00	0.00	-3715.77	109.38	1473.60	-3684.13	82.68	1480.30	-2976.08	246.93	1422.98	-3601.74	210.35	1449.86	713.22	-287.97	79.19	1312.99	-286.42	76.44	710.79
1.82000	-3460.05	237.54	26.99	-3469.60	247.44	41.09	-3364.31	196.44	16.55	-3254.55	191.23	77.17	-3195.44	26.03	19.81	-3809.72	146.86	26.60	-4017.89	454.49	147.16	-3809.65	395.12	153.45	-3561.92	172.24	1111.78	0.00	0.00	0.00	-3715.77	109.38	1473.60	-3684.13	82.68	1480.30	-2963.81	246.77	1421.41	-3578.04	212.43	1449.14	712.24	-288.04	78.89	1313.07	-286.04	76.43	711.50
1.83000	-3460.05	237.54	26.99	-3469.60	247.44	41.09	-3368.35	199.20	15.91	-3256.98	190.54	78.42	-3195.44	26.03	19.81	-3809.72	146.86	26.60	-4023.03	454.32	150.43	-3813.07	394.50	156.34	-3561.92	172.24	1111.78	0.00	0.00	0.00	-3715.77	109.38	1473.60	-3684.13	82.68	1480.30	-2951.42	246.60	1419.80	-3613.93	214.43	1450.54	712.69	-287.76	78.91	1313.58	-286.05	76.59	711.96
1.84000	-3460.05	237.54	26.99	-3469.60	247.44	41.09	-3380.07	198.58	16.16	-3260.17	189.91	79.62	-3195.44	26.03	19.81	-3809.72	146.86	26.60	-4028.19	454.14	153.71	-3816.52	393.88	159.26	-3561.92	172.24	1111.78	0.00	0.00	0.00	-3715.77	109.38	1473.60	-3684.13	82.68	1480.30	-2938.94	246.42	1418.17	-3613.33	217.32	1449.97	712.97	-287.48	79.17	1313.58	-286.02	76.57	711.68
1.85000	-3460.05	237.54	26.99	-3469.60	247.44	41.09	-3368.79	200.21	17.25	-3264.05	189.35	80.78	-3195.44	26.03	19.81	-3809.72	146.86	26.60	-4033.36	453.95	157.03	-3819.99	393.26	162.21	-3561.92	172.24	1111.78	0.00	0.00	0.00	-3715.77	109.38	1473.60	-3684.13	82.68	1480.29	-2926.34	246.23	1416.50	-3625.10	220.26	1451.17	711.86	-287.83	78.81	1313.57	-285.89	76.67	712.24
1.86000	-3460.05	237.54	26.99	-3469.60	247.44	41.09	-3381.64	197.92	19.10	-3268.57	188.90	81.90	-3195.44	26.03	19.81	-3809.72	146.86	26.60	-4038.56	453.76	160.37	-3823.49	392.63	165.18	-3561.92	172.24	1111.78	0.00	0.00	0.00	-3715.77	109.38	1473.60	-3679.89	82.20	1478.36	-2913.64	246.04	1414.81	-3630.63	221.77	1450.85	712.31	-287.68	78.81	1313.65	-285.87	76.53	711.86
1.87000	-3460.05	237.54	26.99	-3469.60	247.44	41.09	-3389.67	198.81	18.85	-3273.69	188.58	82.98	-3195.44	26.03	19.81	-3809.72	146.86	26.60	-4043.77	453.56	163.74	-3827.02	392.00	168.18	-3561.92	172.24	1111.78	0.00	0.00	0.00	-3715.77	109.38	1473.60	-3713.37	81.59	1477.45	-2900.84	245.84	1413.09	-3635.68	224.91	1452.59	712.51	-287.73	78.84	1313.55	-285.91	76.55	711.70
1.88000	-3460.05	237.54	26.99	-3469.60	247.44	41.09	-3401.28	200.49	16.19	-3279.36	188.41	84.02	-3195.44	26.03	19.81	-3809.72	146.86	26.60	-4049.00	453.35	167.14	-3830.57	391.37	171.22	-3561.92	172.24	1111.78	0.00	0.00	0.00	-3715.77	109.38	1473.60	-3720.22	80.29	1478.66	-2887.94	245.64	1411.34	-3653.34	227.21	1452.64	712.56	-287.66	78.88	1313.65	-285.79	76.68	711.27
1.89000	-3460.05	237.54	26.99	-3469.60	247.44	41.09	-3395.52	198.17	18.80	-3285.51	188.40	85.01	-3195.44	26.03	19.81	-3809.72	146.86	26.60	-4054.24	453.14	170.56	-3834.15	390.74	174.28	-3561.92	172.24	1111.78	0.00	0.00	0.00	-3715.77	109.38	1473.60	-3718.39	81.23	1477.63	-2874.93	245.42	1409.56	-3636.68	228.64	1452.72	713.00	-287.80	79.05	1313.56	-285.73	76.55	711.58
1.90000	-3460.05	237.54	26.99	-3469.60	247.44	41.09	-3376.08	199.13	23.91	-3292.10	188.59	85.96	-3195.44	26.03	19.81	-3809.72	146.86	26.60	-4059.50	452.92	174.01	-3837.76	390.10	177.37	-3561.92	172.24	1111.78	0.00	0.00	0.00	-3715.77	109.38	1473.60	-3704.79	81.27	1477.22	-2861.83	245.20	1407.76	-3642.36	230.59	1453.37	712.83	-287.70	79.07	1313.55	-285.75	76.42	711.38
1.91000	-3460.05	237.54	26.99	-3469.60	247.44	41.09	-3384.11	200.73	24.36	-3299.07	188.99	86.86	-3195.44	26.03	19.81	-3809.72	146.86	26.60	-4064.78	452.70	177.49	-3841.39	389.46	180.48	-3561.92	172.24	1111.78	0.00	0.00	0.00	-3715.77	109.38	1473.60	-3692.21	82.24	1476.35	-2848.63	244.97	1405.93	-3657.98	232.88	1454.72	712.39	-287.60	78.97	1313.37	-286.11	76.45	712.12
1.92000	-3460.05	237.54	26.99	-3469.60	247.44	41.09	-3392.00	200.20	26.69	-3306.39	189.64	87.72	-3195.44	26.03	19.81	-3809.72	146.86	26.60	-4070.08	452.47	180.98	-3845.05	388.82	183.63	-3561.92	172.24	1111.78	0.00	0.00	0.00	-3715.77	109.38	1473.60	-3700.69	82.44	1476.68	-2835.32	244.74	1404.07	-3653.41	234.28	1455.13	712.28	-287.78	78.76	1313.45	-285.86	76.55	712.40
1.93000	-3460.05	237.54	26.99	-3469.60	247.44	41.09	-3381.81	200.28	28.79	-3313.98	190.54	88.54	-3195.44	26.03	19.81	-3809.72	146.86	26.60	-4075.38	452.24	184.51	-3848.73	388.18	186.80	-3561.92	172.24	1111.78	0.00	0.00	0.00	-3715.77	109.38	1473.60	-3692.14	83.90	1476.51	-2821.92	244.50	1402.18	-3634.88	236.37	1454.76	712.48	-287.66	78.90	1313.66	-285.87	76.66	712.14
1.94000	-3460.05	237.54	26.99	-3469.60	247.44	41.09	-3363.72	200.67	34.13	-3321.81	191.72	89.31	-3195.44	26.03	19.81	-3809.72	146.86	26.60	-4080.71	452.00	188.06	-3852.43	387.53	190.00	-3561.92	172.24	1111.78	0.00	0.00	0.00	-3715.77	109.38	1473.60	-3721.79	83.54	1476.31	-2808.43	244.25	1400.27	-3645.44	237.43	1455.87	712.05	-287.61	78.71	1313.23	-285.76	76.51	712.20
1.95000	-3460.05	237.54	26.99	-3469.60	247.44	41.09	-3345.93	202.20	39.95	-3329.81	193.20	90.04	-3195.44	26.03	19.81	-3809.72	146.86	26.60	-4086.05	451.75	191.63	-3856.16	386.88	193.22	-3561.92	172.24	1111.78	0.00	0.00	0.00	-3715.77	109.38	1473.60	-3721.67	84.36	1475.58	-2794.84	243.99	1398.33	-3653.60	239.01	1456.49	712.15	-287.82	78.71	1313.33	-285.86	76.52	712.11
1.96000	-3460.05	237.54	26.99	-3469.60	247.44	41.09	-3311.36	203.26	47.56	-3337.95	195.02	90.72	-3195.44	26.03	19.81	-3809.72	146.86	26.60	-4091.40	451.50	195.23	-3859.91	386.23	196.47	-3561.92	172.24	1111.78	0.00	0.00	0.00	-3715.77	109.38	1473.60	-3725.94	84.26	1474.92	-2781.15	243.73	1396.36	-3654.17	241.74	1457.77	712.67	-287.73	78.99	1313.67	-286.10	76.61	711.90
1.97000	-3460.05	237.54	26.99	-3469.60	247.44	41.09	-3338.11	207.29	45.79	-3346.16	197.18	91.35	-3195.44	26.03	19.81	-3809.72	146.86	26.60	-4096.76	451.24	198.85	-3863.69	385.57	199.74	-3561.92	172.24	1111.78	0.00	0.00	0.00	-3715.77	109.38	1473.60	-3716.21	85.43	1474.84	-2767.37	243.46	1394.37	-3670.93	245.29	1459.40	712.61	-287.51	78.96	1313.22	-286.06	76.41	712.02
1.98000	-3460.05	237.54	26.99	-3469.60	247.44	41.09	-3340.65	207.69	47.81	-3354.39	199.71	91.94	-3195.44	26.03	19.81	-3809.72	146.86	26.60	-4102.14	450.97	202.50	-3867.49	384.92	203.05	-3561.92	172.24	1111.78	0.00	0.00	0.00	-3715.77	109.38	1473.60	-3730.68	86.23	1474.57	-2753.50	243.18	1392.36	-3663.56	246.21	1459.47	712.97	-287.65	79.05	1313.67	-285.75	76.64	712.41
1.99000	-3460.05	237.54	26.99	-3469.60	247.44	41.09	-3350.15	212.43	48.49	-3362.60	202.64	92.47	-3195.44	26.03	19.81	-3809.72	146.86	26.60	-4107.53	450.70	206.16	-3871.30	384.26	206.37	-3561.92	172.24	1111.78	0.00	0.00	0.00	-3715.77	109.38	1473.60	-3717.98	86.76	1473.03	-2739.54	242.90	1390.31	-3674.45	247.63	1459.80	712.65	-287.54	79.01	1313.97	-285.73	76.73	712.11
2.00000	-3460.05	237.54	26.99	-3469.60	247.44	41.09	-3360.74	218.63	49.56	-3370.73	205.98	92.96	-3195.44	26.03	19.81	-3809.72	146.86	26.60	-4112.93	450.43	209.86	-3875.14	383.59	209.72	-3561.92	172.24	1111.78	0.00	0.00	0.00	-3715.77	109.38	1473.60	-3715.33	87.12	1473.23	-2725.48	242.61	1388.25	-3694.76	250.03	1461.20	712.21	-287.76	78.76	1313.92	-285.79	76.60	712.14
2.01000	-3460.05	237.54	26.99	-3469.60	247.44	41.09	-3364.22	223.52	48.82	-3378.73	209.76	93.41	-3195.44	26.03	19.81	-3809.72	146.86	26.60	-4118.35	450.14	213.57	-3879.00	382.93	213.10	-3561.92	172.24	1111.78	0.00	0.00	0.00	-3715.77	109.38	1473.60	-3733.94	88.15	1473.42	-2711.34	242.31	1386.15	-3712.07	252.52	1462.47	712.33	-287.56	78.92	1313.62	-286.15	76.65	711.63
2.02000	-3460.05	237.54	26.99	-3469.60	247.44	41.09	-3332.89	226.18	55.30	-3386.54	214.00	93.80	-3195.44	26.03	19.81	-3809.72	146.86	26.60	-4123.77	449.86	217.31	-3882.88	382.26	216.50	-3561.92	172.24	1111.78	0.00	0.00	0.00	-3715.77	109.38	1473.60	-3719.91	89.36	1472.53	-2697.11	242.01	1384.04	-3679.99	253.05	1461.94	712.18	-287.66	78.80	1313.82	-286.40	76.55	711.41
2.03000	-3460.05	237.54	26.99	-3469.60	247.44	41.09	-3350.72	233.05	55.95	-3394.12	218.72	94.15	-3195.44	26.03	19.81	-3809.72	146.86	26.60	-4129.20	449.56	221.07	-3886.78	381.59	219.93	-3561.92	172.24	1111.78	0.00	0.00	0.00	-3715.77	109.38	1473.60	-3715.21	89.97	1471.55	-2682.79	241.70	1381.90	-3690.68	256.88	1462.69	712.38	-287.94	79.00	1313.69	-286.15	76.47	711.21
2.04000	-3460.05	237.54	26.99	-3469.60	247.44	41.09	-3369.92	238.44	55.56	-3401.42	223.95	94.44	-3195.44	26.03	19.81	-3809.72	146.86	26.60	-4134.65	449.26	224.85	-3890.70	380.92	223.38	-3561.92	172.24	1111.78	0.00	0.00	0.00	-3715.77	109.38	1473.60	-3716.85	91.30	1470.65	-2668.38	241.38	1379.73	-3728.07	258.13	1463.44	712.94	-287.82	79.07	1313.39	-285.90	76.67	711.32
2.05000	-3460.05	237.54	26.99	-3469.60	247.44	41.09	-3356.75	243.98	59.71	-3408.38	229.71	94.69	-3195.44	26.03	19.81	-3809.72	146.86	26.60	-4140.10	448.96	228.65	-3894.64	380.25	226.85	-3561.92	172.24	1111.78	0.00	0.00	0.00	-3715.77	109.38	1473.60	-3710.88	93.58	1469.78	-2653.89	241.06	1377.54	-3719.76	259.65	1464.79	712.76	-287.54	79.04	1313.42	-285.95	76.54	711.52
2.06000	-3460.05	237.54	26.99	-3469.60	247.44	41.09	-3397.17	251.86	54.24	-3414.95	236.01	94.88	-3195.44	26.03	19.81	-3809.72	146.86	26.60	-4145.57	448.65	232.47	-3898.60	379.57	230.35	-3561.92	172.24	1111.78	0.00	0.00	0.00	-3715.77	109.38	1473.60	-3712.41	95.08	1469.14	-2639.32	240.73	1375.33	-3730.68	261.58	1464.65	711.95	-287.95	78.78	1313.40	-285.94	76.61	711.50
2.07000	-3460.05	237.54	26.99	-3469.60	247.44	41.09	-3377.65	259.80	57.83	-3421.10	242.89	95.02	-3195.44	26.03	19.81	-3809.72	146.86	26.60	-4151.04	448.33	236.32	-3902.57	378.89	233.87	-3561.92	172.24	1111.78	0.00	0.00	0.00	-3715.77	109.38	1473.60	-3702.40	95.31	1468.31	-2624.66	240.39	1373.09	-3705.72	262.28	1465.52	712.70	-287.70	79.09	1313.24	-286.21	76.37	711.70
2.08000	-3460.05	237.54	26.99	-3469.60	247.44	41.09	-3386.85	267.48	57.59	-3457.06	249.78	90.35	-3195.44	26.03	19.81	-3809.72	146.86	26.60	-4156.52	448.01	240.18	-3906.56	378.21	237.41	-3561.92	172.24	1111.78	0.00	0.00	0.00	-3715.77	109.38	1473.60	-3715.51	97.38	1467.47	-2609.92	240.05	1370.83	-3723.48	264.76	1466.04	712.99	-287.72	79.10	1313.29	-285.74	76.56	711.31
2.09000	-3460.05	237.54	26.99	-3469.60	247.44	41.09	-3388.74	273.97	58.79	-3431.23	254.63	95.31	-3195.44	26.03	19.81	-3809.72	146.86	26.60	-4162.01	447.68	244.07	-3910.57	377.52	240.97	-3561.92	172.24	1111.78	0.00	0.00	0.00	-3715.77	109.38	1473.60	-3691.96	98.60	1466.57	-2595.09	239.70	1368.55	-3690.41	265.14	1465.95	713.14	-287.66	79.18	1313.91	-285.69	76.80	711.62
2.10000	-3460.05	237.54	26.99	-3469.60	247.44	41.09	-3356.21	281.30	63.56	-3439.53	262.14	96.02	-3195.44	26.03	19.81	-3809.72	146.86	26.60	-4167.50	447.34	247.97	-3914.60	376.84	244.56	-3561.92	172.24	1111.78	0.00	0.00	0.00	-3715.77	109.38	1473.60	-3697.79	100.75	1466.38	-2580.19	239.35	1366.24	-3715.54	268.45	1466.83	712.61	-287.72	79.05	1313.46	-285.77	76.60	711.64
2.11000	-3460.05	237.54	26.99	-3469.60	247.44	41.09	-3394.16	287.92	58.97	-3434.36	269.87	97.10	-3195.44	26.03	19.81	-3809.72	146.86	26.60	-4173.01	447.00	251.90	-3918.64	376.15	248.17	-3561.92	172.24	1111.78	0.00	0.00	0.00	-3715.77	109.38	1473.60	-3699.45	103.82	1466.22	-2565.21	238.99	1363.91	-3739.70	270.47	1467.92	712.39	-287.87	78.84	1313.12	-285.91	76.50	711.37
2.12000	-3460.05	237.54	26.99	-3469.60	247.44	41.09	-3394.27	296.91	59.10	-3429.97	275.17	96.90	-3195.44	26.03	19.81	-3809.72	146.86	26.60	-4178.51	446.66	255.85	-3922.70	375.46	251.80	-3561.92	172.24	1111.78	0.00	0.00	0.00	-3715.77	109.38	1473.60	-3703.50	104.98	1466.25	-2550.14	238.62	1361.56	-3749.03	271.42	1468.87	712.84	-287.66	78.90	1313.56	-285.92	76.46	711.52
2.13000	-3460.05	237.54	26.99	-3469.60	247.44	41.09	-3408.11	303.44	57.31	-3444.24	282.11	98.38	-3195.44	26.03	19.81	-3809.72	146.86	26.60	-4184.03	446.31	259.81	-3926.77	374.76	255.45	-3561.92	172.24	1111.78	0.00	0.00	0.00	-3715.77	109.38	1473.60	-3713.15	106.22	1466.19	-2535.01	238.25	1359.19	-3755.40	270.95	1468.95	712.03	-288.00	78.68	1313.96	-285.98	76.74	711.84
2.14000	-3460.05	237.54	26.99	-3469.60	247.44	41.09	-3410.91	311.23	57.34	-3448.27	288.32	97.32	-3195.44	26.03	19.81	-3809.72	146.86	26.60	-4189.55	445.95	263.79	-3930.86	374.07	259.12	-3561.92	172.24	1111.78	0.00	0.00	0.00	-3715.77	109.38	1473.60	-3709.26	108.65	1465.45	-2519.79	237.87	1356.80	-3774.43	272.44	1469.93	712.73	-287.90	78.94	1313.71	-285.97	76.81	711.42
2.15000	-3460.05	237.54	26.99	-3469.60	247.44	41.09	-3431.71	317.92	55.22	-3469.32	296.30	95.33	-3195.44	26.03	19.81	-3809.72	146.86	26.60	-4195.07	445.59	267.80	-3934.96	373.37	262.82	-3561.92	172.24	1111.78	0.00	0.00	0.00	-3715.77	109.38	1473.60	-3701.04	110.39	1465.11	-2504.50	237.48	1354.38	-3758.35	273.41	1469.50	712.93	-287.98	79.03	1313.49	-286.20	76.52	712.56
2.16000	-3460.05	237.54	26.99	-3469.60	247.44	41.09	-3419.07	324.98	57.14	-3487.76	302.28	93.56	-3195.44	26.03	19.81	-3809.72	146.86	26.60	-4200.60	445.22	271.82	-3939.08	372.66	266.53	-3561.92	172.24	1111.78	0.00	0.00	0.00	-3715.77	109.38	1473.60	-3717.65	112.10	1464.95	-2489.13	237.09	1351.94	-3763.90	274.76	1470.00	713.06	-288.00	79.07	1313.43	-285.91	76.53	712.44
2.17000	-3460.05	237.54	26.99	-3469.60	247.44	41.09	-3448.71	332.46	53.89	-3463.46	306.71	95.91	-3195.44	26.03	19.81	-3809.72	146.86	26.60	-4206.14	444.85	275.86	-3943.21	371.96	270.27	-3561.92	172.24	1111.78	0.00	0.00	0.00	-3715.77	109.38	1473.60	-3703.82	113.65	1463.74	-2473.69	236.69	1349.49	-3769.38	276.11	1470.49	712.91	-287.87	79.11	1313.71	-285.77	76.49	711.43
2.18000	-3460.05	237.54	26.99	-3469.60	247.44	41.09	-3430.98	337.39	56.90	-3466.98	313.53	96.18	-3195.44	26.03	19.81	-3809.72	146.86	26.60	-4211.67	444.47	279.91	-3947.35	371.26	274.02	-3561.92	172.24	1111.78	0.00	0.00	0.00	-3715.77	109.38	1473.60	-3702.87	116.26	1462.85	-2458.18	236.29	1347.01	-3774.79	277.47	1470.96	713.20	-287.54	79.21	1313.79	-285.81	76.63	711.67
2.19000	-3460.05	237.54	26.99	-3469.60	247.44	41.09	-3438.31	346.03	56.32	-3470.22	318.98	96.41	-3195.44	26.03	19.81	-3809.72	146.86	26.60	-4217.21	444.08	283.99	-3951.50	370.55	277.79	-3561.92	172.24	1111.78	0.00	0.00	0.00	-3715.77	109.38	1473.60	-3712.53	118.85	1462.99	-2442.59	235.88	1344.51	-3780.13	278.84	1471.42	712.98	-287.84	79.11	1313.44	-286.04	76.55	711.84
2.20000	-3460.05	237.54	26.99	-3469.60	247.44	41.09	-3433.97	352.23	57.45	-3473.02	326.91	96.36	-3195.44	26.03	19.81	-3809.72	146.86	26.60	-4222.76	443.69	288.08	-3955.67	369.84	281.59	-3561.92	172.24	1111.78	0.00	0.00	0.00	-3715.77	109.38	1473.60	-3688.82	119.93	1462.22	-2426.94	235.47	1341.99	-3785.40	280.21	1471.86	712.48	-287.91	79.05	1313.44	-285.87	76.53	711.75
2.21000	-3460.05	237.54	26.99	-3469.60	247.44	41.09	-3436.98	359.18	57.90	-3448.60	331.23	101.15	-3195.44	26.03	19.81	-3809.72	146.86	26.60	-4228.30	443.29	292.19	-3959.85	369.12	285.40	-3561.92	172.24	1111.78	0.00	0.00	0.00	-3715.77	109.38	1473.60	-3702.26	122.46	1462.27	-2411.21	235.05	1339.45	-3790.61	281.59	1472.29	712.52	-287.86	78.83	1313.65	-285.86	76.60	712.68
2.22000	-3460.05	237.54	26.99	-3469.60	247.44	41.09	-3451.73	364.61	55.36	-3464.27	336.49	99.40	-3195.44	26.03	19.81	-3809.72	146.86	26.60	-4233.85	442.89	296.32	-3964.04	368.41	289.23	-3561.92	172.24	1111.78	0.00	0.00	0.00	-3715.77	109.38	1473.60	-3688.64	124.83	1462.22	-2395.42	234.62	1336.89	-3795.74	282.98	1472.70	712.34	-288.05	78.82	1313.63	-285.99	76.64	712.54
2.23000	-3460.05	237.54	26.99	-3469.60	247.44	41.09	-3454.03	370.54	56.71	-3491.07	343.33	96.48	-3195.44	26.03	19.81	-3809.72	146.86	26.60	-4239.39	442.49	300.46	-3968.24	367.69	293.08	-3561.92	172.24	1111.78	0.00	0.00	0.00	-3715.77	109.38	1473.60	-3680.37	126.24	1461.52	-2379.56	234.19	1334.31	-3800.80	284.38	1473.09	712.30	-287.69	78.85	1313.81	-286.16	76.64	711.91
2.24000	-3460.05	237.54	26.99	-3469.60	247.44	41.09	-3441.68	376.31	57.81	-3491.11	348.40	96.48	-3195.44	26.03	19.81	-3809.72	146.86	26.60	-4244.94	442.07	304.62	-3972.45	366.97	296.95	-3561.92	172.24	1111.78	0.00	0.00	0.00	-3715.77	109.38	1473.60	-3688.32	128.30	1461.27	-2363.63	233.75	1331.71	-3805.80	285.79	1473.48	712.32	-288.07	78.84	1313.16	-286.14	76.53	711.82
2.25000	-3460.05	237.54	26.99	-3469.60	247.44	41.09	-3472.44	381.55	55.79	-3484.86	353.99	99.21	-3195.44	26.03	19.81	-3809.72	146.86	26.60	-4250.49	441.65	308.79	-3976.67	366.25	300.84	-3561.92	172.24	1111.78	0.00	0.00	0.00	-3715.77	109.38	1473.60	-3684.70	130.05	1461.11	-2347.64	233.31	1329.10	-3810.72	287.20	1473.84	712.50	-288.19	78.92	1313.11	-286.05	76.57	711.79
2.26000	-3460.05	237.54	26.99	-3469.60	247.44	41.09	-3478.17	387.27	55.20	-3493.90	358.36	98.05	-3195.44	26.03	19.81	-3809.72	146.86	26.60	-4256.04	441.23	312.99	-3980.90	365.52	304.74	-3561.92	172.24	1111.78	0.00	0.00	0.00	-3715.77	109.38	1473.60	-3682.17	132.51	1460.80	-2331.58	232.86	1326.46	-3815.58	288.62	1474.20	712.77	-288.04	78.83	1313.36	-285.82	76.65	711.95
2.27000	-3460.05	237.54	26.99	-3469.60	247.44	41.09	-3463.84	390.90	56.99	-3505.15	364.04	96.46	-3195.44	26.03	19.81	-3809.72	146.86	26.60	-4261.59	440.80	317.19	-3985.14	364.80	308.66	-3561.92	172.24	1111.78	0.00	0.00	0.00	-3715.77	109.38	1473.60	-3682.68	134.78	1460.61	-2315.46	232.41	1323.80	-3820.37	290.05	1474.53	712.87	-288.04	78.87	1313.41	-285.97	76.66	711.73
2.28000	-3460.05	237.54	26.99	-3469.60	247.44	41.09	-3518.10	397.31	51.06	-3514.14	367.48	96.50	-3195.44	26.03	19.81	-3809.72	146.86	26.60	-4267.14	440.37	321.41	-3989.38	364.07	312.60	-3561.92	172.24	1111.78	0.00	0.00	0.00	-3715.77	109.38	1473.60	-3674.81	136.55	1459.26	-2299.27	231.95	1321.13	-3825.09	291.48	1474.86	712.58	-288.09	78.80	1313.73	-285.82	76.75	711.59
2.29000	-3460.05	237.54	26.99	-3469.60	247.44	41.09	-3508.78	401.38	53.14	-3501.98	369.46	97.35	-3195.44	26.03	19.81	-3809.72	146.86	26.60	-4272.68	439.93	325.65	-3993.64	363.33	316.56	-3561.92	172.24	1111.78	0.00	0.00	0.00	-3715.77	109.38	1473.60	-3683.97	139.19	1459.99	-2283.02	231.48	1318.44	-3829.74	292.92	1475.17	712.40	-288.08	78.86	1313.70	-285.87	76.68	711.77
2.30000	-3460.05	237.54	26.99	-3469.60	247.44	41.09	-3520.00	404.48	51.94	-3503.24	375.78	97.17	-3195.44	26.03	19.81	-3809.72	146.86	26.60	-4278.23	439.48	329.90	-3997.90	362.60	320.53	-3561.92	172.24	1111.78	0.00	0.00	0.00	-3715.77	109.38	1473.60	-3683.79	141.33	1460.03	-2266.72	231.01	1315.73	-3834.32	294.37	1475.46	711.86	-288.08	78.72	1313.73	-286.01	76.80	711.05
2.31000	-3460.05	237.54	26.99	-3469.60	247.44	41.09	-3493.44	406.92	54.84	-3526.50	377.57	92.73	-3195.44	26.03	19.81	-3809.72	146.86	26.60	-4283.77	439.03	334.16	-4002.17	361.86	324.52	-3561.92	172.24	1111.78	0.00	0.00	0.00	-3715.77	109.38	1473.60	-3677.18	143.55	1459.43	-2250.35	230.54	1313.00	-3838.84	295.82	1475.74	712.66	-287.98	78.89	1313.58	-286.01	76.64	712.13
2.32000	-3460.05	237.54	26.99	-3469.60	247.44	41.09	-3501.04	409.49	53.53	-3493.80	379.65	98.50	-3195.44	26.03	19.81	-3809.72	146.86	26.60	-4289.31	438.57	338.44	-4006.45	361.13	328.52	-3561.92	172.24	1111.78	0.00	0.00	0.00	-3715.77	109.38	1473.60	-3686.31	145.29	1459.25	-2233.92	230.06	1310.26	-3843.28	297.28	1476.01	712.60	-288.01	78.93	1313.41	-286.01	76.53	712.37
2.33000	-3460.05	237.54	26.99	-3469.60	247.44	41.09	-3540.66	411.83	47.82	-3497.13	381.86	96.19	-3195.44	26.03	19.81	-3809.72	146.86	26.60	-4294.84	438.11	342.73	-4010.73	360.39	332.54	-3561.92	172.24	1111.78	0.00	0.00	0.00	-3715.77	109.38	1473.60	-3677.43	148.00	1459.18	-2217.44	229.57	1307.50	-3847.66	298.75	1476.26	712.47	-287.92	78.98	1313.11	-285.99	76.40	712.36
2.34000	-3460.05	237.54	26.99	-3469.60	247.44	41.09	-3544.27	414.98	45.03	-3500.32	384.09	95.30	-3195.44	26.03	19.81	-3809.72	146.86	26.60	-4300.37	437.65	347.04	-4015.02	359.64	336.58	-3561.92	172.24	1111.78	0.00	0.00	0.00	-3715.77	109.38	1473.60	-3678.90	149.77	1459.17	-2200.89	229.08	1304.72	-3851.97	300.22	1476.50	713.22	-287.75	79.12	1313.50	-285.82	76.51	711.89
2.35000	-3460.05	237.54	26.99	-3469.60	247.44	41.09	-3549.82	418.21	43.99	-3511.38	385.63	92.65	-3195.44	26.03	19.81	-3809.72	146.86	26.60	-4305.90	437.17	351.36	-4019.31	358.90	340.63	-3561.92	172.24	1111.78	0.00	0.00	0.00	-3715.77	109.38	1473.60	-3678.80	151.54	1459.41	-2184.30	228.58	1301.92	-3856.22	301.70	1476.73	712.38	-287.79	78.96	1313.53	-285.96	76.50	711.68
2.36000	-3460.05	237.54	26.99	-3469.60	247.44	41.09	-3579.37	418.66	37.11	-3524.42	389.01	89.28	-3195.44	26.03	19.81	-3809.72	146.86	26.60	-4311.42	436.70	355.69	-4023.61	358.15	344.69	-3561.92	172.24	1111.78	0.00	0.00	0.00	-3715.77	109.38	1473.60	-3663.30	154.35	1458.39	-2167.64	228.08	1299.11	-3860.39	303.18	1476.94	712.64	-287.73	79.01	1313.05	-285.91	76.46	711.33
2.37000	-3460.05	237.54	26.99	-3469.60	247.44	41.09	-3563.62	417.91	37.81	-3553.09	388.46	83.91	-3195.44	26.03	19.81	-3809.72	146.86	26.60	-4316.94	436.21	360.04	-4027.91	357.40	348.77	-3561.92	172.24	1111.78	0.00	0.00	0.00	-3715.77	109.38	1473.60	-3687.20	156.15	1459.47	-2150.94	227.58	1296.29	-3864.50	304.67	1477.14	712.98	-287.74	79.18	1313.18	-285.82	76.47	711.67
2.38000	-3460.05	237.54	26.99	-3469.60	247.44	41.09	-3556.66	418.74	39.28	-3562.91	388.99	81.02	-3195.44	26.03	19.81	-3809.72	146.86	26.60	-4322.45	435.72	364.39	-4032.22	356.65	352.87	-3561.92	172.24	1111.78	0.00	0.00	0.00	-3715.77	109.38	1473.60	-3668.88	159.12	1458.85	-2134.18	227.06	1293.44	-3868.55	306.17	1477.32	712.59	-287.87	79.04	1313.08	-286.24	76.30	712.29
2.39000	-3460.05	237.54	26.99	-3469.60	247.44	41.09	-3543.23	417.54	38.90	-3572.72	390.34	78.65	-3195.44	26.03	19.81	-3809.72	146.86	26.60	-4327.96	435.23	368.76	-4036.53	355.90	356.98	-3561.92	172.24	1111.78	0.00	0.00	0.00	-3715.77	109.38	1473.60	-3665.01	161.69	1458.17	-2117.37	226.55	1290.58	-3872.52	307.67	1477.49	712.47	-287.74	78.74	1313.38	-285.90	76.44	711.89
2.40000	-3460.05	237.54	26.99	-3469.60	247.44	41.09	-3569.23	417.10	33.17	-3545.86	389.75	79.72	-3195.44	26.03	19.81	-3809.72	146.86	26.60	-4333.46	434.73	373.14	-4040.84	355.14	361.10	-3561.92	172.24	1111.78	0.00	0.00	0.00	-3715.77	109.38	1473.60	-3669.71	163.21	1458.29	-2100.51	226.03	1287.71	-3876.43	309.18	1477.65	712.39	-287.99	78.70	1313.58	-286.01	76.60	711.89
2.41000	-3460.05	237.54	26.99	-3469.60	247.44	41.09	-3582.23	417.35	30.05	-3540.75	389.03	79.29	-3195.44	26.03	19.81	-3809.72	146.86	26.60	-4338.95	434.23	377.53	-4045.15	354.38	365.24	-3561.92	172.24	1111.78	0.00	0.00	0.00	-3715.77	109.38	1473.60	-3659.70	165.33	1457.94	-2083.59	225.50	1284.82	-3880.28	310.69	1477.79	711.84	-287.94	78.67	1313.01	-286.10	76.48	711.97
2.42000	-3460.05	237.54	26.99	-3469.60	247.44	41.09	-3568.80	416.05	30.70	-3562.19	389.91	74.43	-3195.44	26.03	19.81	-3809.72	146.86	26.60	-4344.44	433.72	381.93	-4049.47	353.62	369.38	-3561.92	172.24	1111.78	0.00	0.00	0.00	-3715.77	109.38	1473.60	-3654.13	167.53	1458.17	-2066.63	224.97	1281.92	-3884.05	312.21	1477.92	711.90	-287.93	78.85	1313.20	-285.90	76.55	711.64
2.43000	-3460.05	237.54	26.99	-3469.60	247.44	41.09	-3553.40	412.30	32.56	-3567.68	388.69	72.38	-3195.44	26.03	19.81	-3809.72	146.86	26.60	-4349.91	433.20	386.35	-4053.79	352.86	373.55	-3561.92	172.24	1111.78	0.00	0.00	0.00	-3715.77	109.38	1473.60	-3649.31	170.48	1457.86	-2049.62	224.44	1279.00	-3887.76	313.74	1478.04	712.80	-287.67	79.07	1313.69	-285.81	76.71	711.43
2.44000	-3460.05	237.54	26.99	-3469.60	247.44	41.09	-3567.35	411.66	29.47	-3539.06	386.41	74.95	-3195.44	26.03	19.81	-3809.72	146.86	26.60	-4355.38	432.68	390.77	-4058.11	352.09	377.72	-3561.92	172.24	1111.78	0.00	0.00	0.00	-3715.77	109.38	1473.60	-3656.02	173.46	1458.37	-2032.57	223.90	1276.06	-3891.41	315.27	1478.15	713.06	-287.68	79.14	1313.01	-285.98	76.47	711.42
2.45000	-3460.05	237.54	26.99	-3469.60	247.44	41.09	-3553.00	408.79	29.87	-3529.79	385.13	74.55	-3195.44	26.03	19.81	-3809.72	146.86	26.60	-4360.84	432.16	395.21	-4062.43	351.33	381.91	-3561.92	172.24	1111.78	0.00	0.00	0.00	-3715.77	109.38	1473.60	-3666.29	175.48	1458.42	-2015.46	223.35	1273.11	-3894.99	316.80	1478.24	712.64	-287.79	78.84	1313.57	-285.84	76.70	711.28
2.46000	-3460.05	237.54	26.99	-3469.60	247.44	41.09	-3591.71	406.69	22.65	-3507.40	382.96	75.31	-3195.44	26.03	19.81	-3809.72	146.86	26.60	-4366.29	431.63	399.65	-4066.75	350.56	386.11	-3561.92	172.24	1111.78	0.00	0.00	0.00	-3715.77	109.38	1473.60	-3654.77	177.63	1458.02	-1998.32	222.80	1270.15	-3898.50	318.34	1478.32	712.25	-287.97	78.73	1313.10	-285.88	76.56	711.41
2.47000	-3460.05	237.54	26.99	-3469.60	247.44	41.09	-3547.45	405.50	29.87	-3537.10	383.03	70.69	-3195.44	26.03	19.81	-3809.72	146.86	26.60	-4371.73	431.09	404.11	-4071.07	349.79	390.32	-3561.92	172.24	1111.78	0.00	0.00	0.00	-3715.77	109.38	1473.60	-3656.58	180.45	1457.19	-1981.12	222.25	1267.18	-3901.94	319.88	1478.38	712.17	-287.90	78.79	1313.62	-285.86	76.55	711.78
2.48000	-3460.05	237.54	26.99	-3469.60	247.44	41.09	-3567.83	403.80	23.73	-3522.21	379.11	71.35	-3195.44	26.03	19.81	-3809.72	146.86	26.60	-4377.16	430.55	408.57	-4075.39	349.02	394.54	-3561.92	172.24	1111.78	0.00	0.00	0.00	-3715.77	109.38	1473.60	-3658.88	182.74	1457.35	-1963.89	221.69	1264.19	-3905.33	321.43	1478.44	712.29	-287.92	78.95	1313.03	-286.07	76.46	711.56
2.49000	-3460.05	237.54	26.99	-3469.60	247.44	41.09	-3588.25	401.56	21.15	-3565.73	381.54	63.51	-3195.44	26.03	19.81	-3809.72	146.86	26.60	-4382.58	430.00	413.04	-4079.70	348.24	398.77	-3561.92	172.24	1111.78	0.00	0.00	0.00	-3715.77	109.38	1473.60	-3648.31	184.53	1456.92	-1946.61	221.13	1261.19	-3908.64	322.99	1478.48	712.07	-287.91	78.68	1313.45	-285.79	76.79	711.56
2.50000	-3460.05	237.54	26.99	-3469.60	247.44	41.09	-3593.03	399.54	19.39	-3538.56	376.56	67.24	-3195.44	26.03	19.81	-3809.72	146.86	26.60	-4387.99	429.45	417.52	-4084.02	347.46	403.02	-3561.92	172.24	1111.78	0.00	0.00	0.00	-3715.77	109.38	1473.60	-3641.72	186.56	1456.42	-1929.30	220.56	1258.17	-3911.89	324.55	1478.51	712.49	-287.63	78.80	1313.57	-285.70	76.55	711.81
2.51000	-3460.05	237.54	26.99	-3469.60	247.44	41.09	-3597.83	397.55	17.71	-3534.79	376.85	68.23	-3195.44	26.03	19.81	-3809.72	146.86	26.60	-4393.39	428.90	422.01	-4088.33	346.68	407.27	-3561.92	172.24	1111.78	0.00	0.00	0.00	-3715.77	109.38	1473.60	-3650.03	189.23	1456.20	-1911.94	219.99	1255.14	-3915.08	326.11	1478.52	712.54	-287.73	78.76	1313.25	-285.84	76.53	711.47
2.52000	-3460.05	237.54	26.99	-3469.60	247.44	41.09	-3602.64	395.57	16.09	-3581.80	375.13	60.48	-3195.44	26.03	19.81	-3809.72	146.86	26.60	-4398.77	428.34	426.51	-4092.65	345.90	411.54	-3561.92	172.24	1111.78	0.00	0.00	0.00	-3715.77	109.38	1473.60	-3633.18	191.94	1455.72	-1894.54	219.41	1252.10	-3918.20	327.68	1478.53	712.72	-287.59	79.03	1313.18	-285.89	76.39	711.37
2.53000	-3460.05	237.54	26.99	-3469.60	247.44	41.09	-3607.48	393.61	14.53	-3575.25	374.30	59.58	-3195.44	26.03	19.81	-3809.72	146.86	26.60	-4404.14	427.77	431.02	-4096.95	345.12	415.81	-3561.92	172.24	1111.78	0.00	0.00	0.00	-3715.77	109.38	1473.60	-3636.45	194.26	1455.98	-1877.10	218.83	1249.05	-3921.25	329.25	1478.52	712.80	-287.54	79.01	1313.31	-286.03	76.42	711.94
2.54000	-3460.05	237.54	26.99	-3469.60	247.44	41.09	-3612.34	391.67	13.05	-3572.28	370.90	60.22	-3195.44	26.03	19.81	-3809.72	146.86	26.60	-4409.50	427.20	435.53	-4101.26	344.33	420.10	-3561.92	172.24	1111.78	0.00	0.00	0.00	-3715.77	109.38	1473.60	-3641.72	196.25	1456.33	-1859.63	218.25	1245.99	-3924.25	330.82	1478.50	712.91	-287.70	78.99	1313.39	-286.17	76.50	711.40
2.55000	-3460.05	237.54	26.99	-3469.60	247.44	41.09	-3617.21	389.74	11.63	-3593.72	367.66	56.16	-3195.44	26.03	19.81	-3809.72	146.86	26.60	-4414.85	426.62	440.05	-4105.56	343.55	424.40	-3561.92	172.24	1111.78	0.00	0.00	0.00	-3715.75	109.38	1473.60	-3628.42	199.37	1455.23	-1842.12	217.66	1242.91	-3927.17	332.40	1478.47	712.45	-288.05	78.82	1313.16	-286.02	76.42	711.24
2.56000	-3460.05	237.54	26.99	-3469.60	247.44	41.09	-3622.10	387.83	10.27	-3586.91	367.14	56.68	-3195.44	26.03	19.81	-3809.72	146.86	26.60	-4420.18	426.04	444.58	-4109.86	342.76	428.70	-3561.92	172.24	1111.78	0.00	0.00	0.00	-3702.66	110.68	1472.46	-3616.68	201.47	1454.72	-1824.58	217.07	1239.82	-3930.04	333.99	1478.42	712.38	-288.15	78.84	1313.23	-285.78	76.64	711.25
2.57000	-3460.05	237.54	26.99	-3469.60	247.44	41.09	-3627.01	385.94	8.98	-3593.71	365.22	54.98	-3195.44	26.03	19.81	-3809.72	146.86	26.60	-4425.49	425.45	449.12	-4114.15	341.96	433.01	-3561.92	172.24	1111.78	0.00	0.00	0.00	-3697.03	112.61	1470.93	-3615.01	203.47	1454.79	-1807.00	216.47	1236.72	-3932.83	335.57	1478.37	712.33	-287.79	78.91	1313.57	-286.06	76.57	710.95
2.58000	-3460.05	237.54	26.99	-3469.60	247.44	41.09	-3631.94	384.07	7.75	-3600.51	363.31	53.30	-3195.44	26.03	19.81	-3809.72	146.86	26.60	-4430.80	424.86	453.66	-4118.44	341.17	437.33	-3561.92	172.24	1111.78	0.00	0.00	0.00	-3695.53	113.82	1469.46	-3624.02	206.07	1454.76	-1789.39	215.87	1233.61	-3935.57	337.17	1478.30	711.71	-287.39	78.78	1313.41	-286.26	76.28	711.47
2.59000	-3460.05	237.54	26.99	-3469.60	247.44	41.09	-3636.88	382.21	6.59	-3607.31	361.43	51.65	-3195.44	26.03	19.81	-3809.72	146.86	26.60	-4436.08	424.26	458.21	-4122.72	340.37	441.66	-3561.92	172.24	1111.78	0.00	0.00	0.00	-3702.69	114.69	1471.33	-3615.74	209.96	1454.24	-1771.75	215.27	1230.49	-3938.24	338.76	1478.22	712.85	-287.37	79.04	1313.43	-285.97	76.46	711.89
2.60000	-3460.05	237.54	26.99	-3469.60	247.44	41.09	-3641.84	380.37	5.50	-3614.10	359.56	50.03	-3195.44	26.03	19.81	-3809.72	146.86	26.60	-4441.35	423.66	462.76	-4126.99	339.58	446.00	-3561.92	172.24	1111.78	0.00	0.00	0.00	-3672.56	116.21	1468.93	-3609.99	212.00	1454.21	-1754.07	214.66	1227.36	-3940.85	340.36	1478.13	713.08	-287.91	79.07	1313.74	-286.16	76.60	711.95
2.61000	-3460.05	237.54	26.99	-3469.60	247.44	41.09	-3646.82	378.55	4.46	-3620.90	357.72	48.43	-3195.44	26.03	19.81	-3809.72	146.86	26.60	-4446.61	423.06	467.33	-4131.26	338.78	450.35	-3561.92	172.24	1111.78	0.00	0.00	0.00	-3685.51	117.09	1466.98	-3623.24	213.55	1453.82	-1736.37	214.04	1224.22	-3943.39	341.96	1478.02	712.69	-287.98	78.97	1313.48	-286.09	76.40	712.22
2.62000	-3460.05	237.54	26.99	-3469.60	247.44	41.09	-3651.81	376.75	3.49	-3627.68	355.89	46.87	-3195.44	26.03	19.81	-3809.72	146.86	26.60	-4451.85	422.44	471.89	-4135.52	337.98	454.70	-3561.92	172.24	1111.78	0.00	0.00	0.00	-3672.70	120.66	1466.65	-3613.17	217.31	1453.93	-1718.63	213.43	1221.07	-3945.87	343.57	1477.91	712.17	-288.01	78.98	1313.62	-286.23	76.54	711.97
2.63000	-3460.05	237.54	26.99	-3469.60	247.44	41.09	-3656.82	374.96	2.59	-3634.47	354.08	45.33	-3195.44	26.03	19.81	-3809.72	146.86	26.60	-4457.07	421.83	476.46	-4139.78	337.17	459.06	-3561.92	172.24	1111.78	0.00	0.00	0.00	-3648.25	121.58	1466.56	-3589.71	219.73	1453.27	-1700.87	212.81	1217.90	-3948.29	345.18	1477.78	712.58	-287.60	79.01	1313.51	-286.02	76.66	712.60
2.64000	-3460.05	237.54	26.99	-3469.60	247.44	41.09	-3661.84	373.19	1.74	-3641.24	352.30	43.82	-3195.44	26.03	19.81	-3809.72	146.86	26.60	-4462.27	421.21	481.04	-4144.02	336.37	463.43	-3561.92	172.24	1111.78	0.00	0.00	0.00	-3705.57	123.17	1467.26	-3618.00	221.49	1453.07	-1683.08	212.18	1214.73	-3950.64	346.79	1477.65	712.10	-287.76	78.79	1313.61	-285.93	76.63	712.37
2.65000	-3460.05	237.54	26.99	-3469.60	247.44	41.09	-3666.88	371.44	0.96	-3648.02	350.53	42.33	-3195.44	26.03	19.81	-3809.72	146.86	26.60	-4467.46	420.58	485.62	-4148.26	335.56	467.81	-3561.92	172.24	1111.78	0.00	0.00	0.00	-3673.03	126.96	1463.93	-3603.54	223.93	1452.53	-1665.26	211.56	1211.55	-3952.93	348.40	1477.50	712.46	-287.83	78.97	1313.88	-285.83	76.75	712.41
2.66000	-3460.05	237.54	26.99	-3469.60	247.44	41.09	-3671.93	369.70	0.24	-3654.78	348.78	40.88	-3195.44	26.03	19.81	-3809.72	146.86	26.60	-4472.62	419.95	490.20	-4152.49	334.75	472.19	-3561.92	172.24	1111.78	0.00	0.00	0.00	-3696.77	128.40	1464.48	-3591.55	227.01	1451.93	-1647.42	210.92	1208.36	-3955.16	350.02	1477.34	712.57	-288.27	78.86	1314.12	-285.83	76.80	711.70
2.67000	-3460.05	237.54	26.99	-3469.60	247.44	41.09	-3676.99	367.98	-0.42	-3661.55	347.04	39.45	-3195.44	26.03	19.81	-3809.72	146.86	26.60	-4477.77	419.31	494.79	-4156.70	333.94	476.58	-3561.92	172.24	1111.78	0.00	0.00	0.00	-3680.07	129.79	1463.97	-3594.84	229.22	1451.73	-1629.55	210.29	1205.16	-3957.32	351.64	1477.17	712.74	-287.86	79.02	1313.93	-285.95	76.70	711.84
2.68000	-3460.05	237.54	26.99	-3469.60	247.44	41.09	-3682.06	366.28	-1.02	-3668.30	345.33	38.05	-3195.44	26.03	19.81	-3809.72	146.86	26.60	-4482.90	418.67	499.39	-4160.91	333.12	480.97	-3561.92	172.24	1111.78	0.00	0.00	0.00	-3654.75	132.28	1462.56	-3591.12	231.66	1451.71	-1611.67	209.65	1201.96	-3959.42	353.26	1476.99	713.14	-287.81	79.16	1313.48	-286.15	76.60	711.84
2.69000	-3460.05	237.54	26.99	-3469.60	247.44	41.09	-3687.15	364.59	-1.55	-3675.05	343.64	36.67	-3195.44	26.03	19.81	-3809.72	146.86	26.60	-4488.01	418.02	503.98	-4165.11	332.31	485.37	-3561.92	172.24	1111.78	0.00	0.00	0.00	-3642.95	135.03	1461.31	-3577.20	233.98	1450.63	-1593.75	209.01	1198.74	-3961.46	354.89	1476.80	712.19	-287.93	78.72	1313.55	-285.80	76.73	711.62
2.70000	-3460.05	237.54	26.99	-3469.60	247.44	41.09	-3692.25	362.92	-2.03	-3681.79	341.96	35.32	-3195.44	26.03	19.81	-3809.72	146.86	26.60	-4493.10	417.37	508.58	-4169.30	331.49	489.77	-3561.92	172.24	1111.78	0.00	0.00	0.00	-3668.98	135.98	1463.27	-3580.42	237.45	1450.25	-1575.82	208.36	1195.52	-3963.44	356.52	1476.60	712.19	-287.58	78.74	1313.49	-285.75	76.66	711.45
2.71000	-3460.05	237.54	26.99	-3469.60	247.44	41.09	-3697.36	361.27	-2.45	-3688.53	340.30	34.00	-3195.44	26.03	19.81	-3809.72	146.86	26.60	-4498.16	416.72	513.18	-4173.48	330.67	494.18	-3561.92	172.24	1111.78	0.00	0.00	0.00	-3660.12	137.23	1461.68	-3586.12	239.54	1450.20	-1557.87	207.71	1192.29	-3965.36	358.15	1476.38	712.46	-287.84	78.86	1313.30	-285.96	76.55	711.32
2.72000	-3460.05	237.54	26.99	-3469.60	247.44	41.09	-3702.49	359.63	-2.81	-3695.26	338.66	32.70	-3195.44	26.03	19.81	-3809.72	146.86	26.60	-4503.21	416.06	517.79	-4177.64	329.85	498.59	-3561.92	172.24	1111.78	0.00	0.00	0.00	-3621.04	139.96	1459.20	-3572.74	242.51	1449.64	-1539.89	207.06	1189.05	-3967.21	359.78	1476.16	712.67	-287.94	78.95	1313.71	-285.85	76.57	711.42
2.73000	-3460.05	237.54	26.99	-3469.60	247.44	41.09	-3707.62	358.01	-3.10	-3701.97	337.04	31.43	-3195.44	26.03	19.81	-3809.72	146.86	26.60	-4508.23	415.39	522.40	-4181.79	329.03	503.01	-3561.92	172.24	1111.78	0.00	0.00	0.00	-3619.85	143.57	1459.09	-3561.31	245.63	1448.86	-1521.90	206.40	1185.80	-3969.00	361.41	1475.93	712.32	-287.79	78.97	1313.43	-285.96	76.59	711.77
2.74000	-3460.05	237.54	26.99	-3469.60	247.44	41.09	-3712.76	356.41	-3.34	-3708.68	335.44	30.19	-3195.44	26.03	19.81	-3809.72	146.86	26.60	-4513.24	414.72	527.01	-4185.93	328.20	507.44	-3561.92	172.24	1111.78	0.00	0.00	0.00	-3612.74	145.19	1459.84	-3581.36	246.87	1450.24	-1503.89	205.75	1182.55	-3970.74	363.05	1475.68	712.01	-287.90	78.82	1313.53	-286.13	76.77	711.94
2.75000	-3460.05	237.54	26.99	-3469.60	247.44	41.09	-3717.92	354.82	-3.53	-3715.39	333.85	28.97	-3195.44	26.03	19.81	-3809.72	146.86	26.60	-4518.22	414.05	531.62	-4190.06	327.38	511.86	-3561.92	172.24	1111.78	0.00	0.00	0.00	-3639.92	147.33	1459.62	-3557.53	249.41	1448.98	-1485.87	205.08	1179.29	-3972.40	364.69	1475.43	712.40	-287.75	78.90	1313.81	-286.12	76.61	711.40
2.76000	-3460.05	237.54	26.99	-3469.60	247.44	41.09	-3723.08	353.25	-3.65	-3722.08	332.29	27.78	-3195.44	26.03	19.81	-3809.72	146.86	26.60	-4523.17	413.37	536.23	-4194.17	326.55	516.29	-3561.92	172.24	1111.78	0.00	0.00	0.00	-3626.96	148.96	1459.04	-3556.24	252.22	1448.61	-1467.83	204.42	1176.02	-3974.01	366.33	1475.16	713.02	-287.97	78.86	1314.13	-286.03	76.68	712.14
2.77000	-3460.05	237.54	26.99	-3469.60	247.44	41.09	-3728.25	351.69	-3.71	-3728.76	330.74	26.61	-3195.44	26.03	19.81	-3809.72	146.86	26.60	-4528.10	412.68	540.84	-4198.27	325.72	520.72	-3561.92	172.24	1111.78	0.00	0.00	0.00	-3594.60	150.89	1458.54	-3541.95	253.68	1448.38	-1449.77	203.75	1172.75	-3975.56	367.97	1474.89	712.67	-287.91	79.00	1314.14	-286.05	76.54	712.23
2.78000	-3460.05	237.54	26.99	-3469.60	247.44	41.09	-3733.43	350.15	-3.72	-3735.44	329.21	25.48	-3195.44	26.03	19.81	-3809.72	146.86	26.60	-4533.01	411.99	545.46	-4202.36	324.89	525.16	-3561.92	172.24	1111.78	0.00	0.00	0.00	-3603.96	153.13	1457.84	-3551.79	255.66	1448.17	-1431.70	203.08	1169.47	-3977.04	369.62	1474.60	712.26	-287.81	79.03	1314.02	-285.95	76.70	711.76
2.79000	-3460.05	237.54	26.99	-3469.60	247.44	41.09	-3738.62	348.62	-3.68	-3742.10	327.69	24.36	-3195.44	26.03	19.81	-3809.72	146.86	26.60	-4537.90	411.30	550.08	-4206.43	324.05	529.60	-3561.92	172.24	1111.78	0.00	0.00	0.00	-3598.24	154.72	1457.42	-3541.89	259.15	1447.74	-1413.62	202.40	1166.18	-3978.47	371.26	1474.31	712.86	-287.66	79.13	1313.96	-286.07	76.60	711.63
2.80000	-3460.05	237.54	26.99	-3469.60	247.44	41.09	-3743.82	347.12	-3.57	-3748.75	326.20	23.27	-3195.44	26.03	19.81	-3809.72	146.86	26.60	-4542.75	410.60	554.69	-4210.48	323.22	534.04	-3561.92	172.24	1111.78	0.00	0.00	0.00	-3622.17	155.66	1458.37	-3551.44	261.42	1448.03	-1395.53	201.72	1162.89	-3979.83	372.91	1474.01	712.37	-287.92	79.00	1313.77	-286.25	76.55	711.89
2.81000	-3460.05	237.54	26.99	-3469.60	247.44	41.09	-3749.02	345.62	-3.41	-3755.39	324.72	22.21	-3195.44	26.03	19.81	-3809.72	146.86	26.60	-4547.59	409.90	559.31	-4214.52	322.38	538.49	-3561.92	172.24	1111.78	0.00	0.00	0.00	-3598.75	158.77	1456.67	-3547.06	263.43	1447.98	-1377.42	201.04	1159.59	-3981.14	374.56	1473.69	712.25	-287.74	79.00	1313.27	-286.03	76.51	712.11
2.82000	-3460.05	237.54	26.99	-3469.60	247.44	41.09	-3754.23	344.14	-3.19	-3762.02	323.26	21.17	-3195.44	26.03	19.81	-3809.72	146.86	26.60	-4552.40	409.19	563.92	-4218.55	321.54	542.93	-3561.92	172.24	1111.78	0.00	0.00	0.00	-3595.33	160.34	1457.10	-3547.87	266.44	1447.72	-1359.31	200.36	1156.29	-3982.38	376.21	1473.37	712.50	-287.68	78.94	1313.27	-286.06	76.55	711.87
2.83000	-3460.05	237.54	26.99	-3469.60	247.44	41.09	-3759.45	342.68	-2.92	-3768.64	321.81	20.16	-3195.44	26.03	19.81	-3809.72	146.86	26.60	-4557.18	408.47	568.54	-4222.55	320.70	547.38	-3561.92	172.24	1111.78	0.00	0.00	0.00	-3587.19	162.08	1456.32	-3534.05	267.76	1447.83	-1341.19	199.67	1152.99	-3983.56	377.86	1473.04	712.85	-287.73	78.90	1313.87	-285.62	76.90	712.00
2.84000	-3460.05	237.54	26.99	-3469.60	247.44	41.09	-3764.67	341.23	-2.60	-3775.25	320.39	19.17	-3195.44	26.03	19.81	-3809.72	146.86	26.60	-4561.93	407.76	573.15	-4226.54	319.85	551.83	-3561.92	172.24	1111.78	0.00	0.00	0.00	-3593.56	163.66	1457.42	-3531.65	269.76	1447.72	-1323.06	198.98	1149.68	-3984.68	379.51	1472.69	711.96	-288.19	78.60	1313.61	-285.95	76.60	712.22
2.85000	-3460.05	237.54	26.99	-3469.60	247.44	41.09	-3769.89	339.80	-2.22	-3781.84	318.98	18.21	-3195.44	26.03	19.81	-3809.72	146.86	26.60	-4566.66	407.03	577.77	-4230.51	319.01	556.28	-3561.92	172.24	1111.78	0.00	0.00	0.00	-3579.34	165.56	1455.94	-3531.50	271.12	1447.63	-1304.92	198.29	1146.36	-3985.75	381.17	1472.34	711.57	-287.84	78.71	1313.60	-286.11	76.62	711.84
2.86000	-3460.05	237.54	26.99	-3469.60	247.44	41.09	-3775.13	338.39	-1.78	-3788.42	317.58	17.27	-3195.44	26.03	19.81	-3809.72	146.86	26.60	-4571.36	406.31	582.38	-4234.47	318.16	560.73	-3561.92	172.24	1111.78	0.00	0.00	0.00	-3563.89	166.83	1456.24	-3548.03	273.66	1447.92	-1286.78	197.59	1143.04	-3986.75	382.82	1471.98	711.81	-287.67	78.73	1313.94	-286.12	76.67	711.89
2.87000	-3460.05	237.54	26.99	-3469.60	247.44	41.09	-3780.36	336.98	-1.29	-3794.99	316.21	16.36	-3195.44	26.03	19.81	-3809.72	146.86	26.60	-4576.03	405.58	586.99	-4238.40	317.31	565.18	-3561.92	172.24	1111.78	0.00	0.00	0.00	-3587.28	167.95	1456.58	-3546.65	275.22	1448.11	-1268.63	196.89	1139.72	-3987.69	384.47	1471.61	712.56	-288.10	78.89	1313.46	-286.02	76.62	711.66
2.88000	-3460.05	237.54	26.99	-3469.60	247.44	41.09	-3785.60	335.60	-0.75	-3801.54	314.85	15.47	-3195.44	26.03	19.81	-3809.72	146.86	26.60	-4580.67	404.84	591.60	-4242.32	316.46	569.63	-3561.92	172.24	1111.78	0.00	0.00	0.00	-3580.26	170.52	1456.39	-3550.66	277.38	1447.68	-1250.48	196.19	1136.39	-3988.58	386.13	1471.23	712.95	-287.90	79.07	1313.35	-286.03	76.58	711.46
2.89000	-3460.05	237.54	26.99	-3469.60	247.44	41.09	-3790.85	334.23	-0.15	-3808.08	313.51	14.61	-3195.44	26.03	19.81	-3809.72	146.86	26.60	-4585.28	404.10	596.21	-4246.21	315.61	574.08	-3561.92	172.24	1111.78	0.00	0.00	0.00	-3562.83	170.94	1455.13	-3535.79	278.81	1447.13	-1232.33	195.49	1133.06	-3989.40	387.78	1470.84	711.90	-287.74	78.91	1313.90	-285.52	76.83	711.45
2.90000	-3460.05	237.54	26.99	-3469.60	247.44	41.09	-3796.09	332.87	0.49	-3814.61	312.18	13.77	-3195.44	26.03	19.81	-3809.72	146.86	26.60	-4589.87	403.36	600.81	-4250.09	314.76	578.53	-3561.92	172.24	1111.78	0.00	0.00	0.00	-3585.00	173.41	1455.35	-3515.45	280.39	1446.35	-1214.18	194.78	1129.72	-3990.16	389.44	1470.44	711.89	-287.74	78.87	1313.94	-285.51	76.85	711.00
2.91000	-3460.05	237.54	26.99	-3469.60	247.44	41.09	-3801.34	331.53	1.19	-3821.12	310.87	12.95	-3195.44	26.03	19.81	-3809.72	146.86	26.60	-4594.42	402.61	605.41	-4253.95	313.90	582.98	-3561.92	172.24	1111.78	0.00	0.00	0.00	-3559.90	174.60	1454.40	-3502.23	280.67	1445.77	-1196.02	194.07	1126.39	-3990.87	391.10	1470.04	712.56	-287.95	78.92	1313.13	-285.90	76.65	711.92
2.92000	-3460.05	237.54	26.99	-3469.60	247.44	41.09	-3806.60	330.20	1.94	-3827.62	309.58	12.16	-3195.44	26.03	19.81	-3809.72	146.86	26.60	-4598.94	401.85	610.01	-4257.78	313.05	587.43	-3561.92	172.24	1111.78	0.00	0.00	0.00	-3546.04	176.13	1452.99	-3519.53	282.05	1445.80	-1177.87	193.36	1123.05	-3991.52	392.75	1469.62	712.38	-287.97	78.92	1313.13	-285.90	76.52	712.00
2.93000	-3460.05	237.54	26.99	-3469.60	247.44	41.09	-3811.85	328.89	2.75	-3834.10	308.30	11.39	-3195.44	26.03	19.81	-3809.72	146.86	26.60	-4603.43	401.09	614.60	-4261.60	312.19	591.88	-3561.92	172.24	1111.78	0.00	0.00	0.00	-3537.66	176.95	1451.87	-3504.08	283.16	1445.02	-1159.72	192.65	1119.70	-3992.10	394.41	1469.20	712.18	-288.09	78.90	1313.54	-286.13	76.56	711.33
2.94000	-3460.05	237.54	26.99	-3469.60	247.44	41.09	-3817.11	327.59	3.60	-3840.56	307.04	10.65	-3195.44	26.03	19.81	-3809.72	146.86	26.60	-4607.89	400.33	619.20	-4265.39	311.33	596.32	-3561.94	172.24	1111.78	0.00	0.00	0.00	-3535.94	176.00	1452.46	-3521.73	285.10	1445.30	-1141.56	191.93	1116.36	-3992.63	396.06	1468.77	712.01	-288.02	78.78	1313.14	-286.11	76.50	711.73
2.95000	-3460.05	237.54	26.99	-3469.60	247.44	41.09	-3822.36	326.31	4.51	-3847.01	305.80	9.93	-3195.44	26.03	19.81	-3809.72	146.86	26.60	-4612.32	399.56	623.78	-4269.16	310.46	600.77	-3581.92	173.16	1112.19	0.00	0.00	0.00	-3536.83	178.17	1451.79	-3514.09	284.99	1444.20	-1123.42	191.21	1113.01	-3993.10	397.72	1468.33	712.26	-287.88	78.88	1313.80	-286.22	76.51	711.73
2.96000	-3460.05	237.54	26.99	-3469.60	247.44	41.09	-3827.62	325.04	5.46	-3853.45	304.57	9.23	-3195.44	26.03	19.81	-3809.72	146.86	26.60	-4616.72	398.79	628.37	-4272.91	309.60	605.21	-3537.55	178.32	1112.42	0.00	0.00	0.00	-3520.23	179.58	1451.31	-3504.68	284.78	1443.21	-1105.27	190.49	1109.66	-3993.52	399.38	1467.88	712.47	-287.94	78.96	1313.37	-285.78	76.63	711.90
2.97000	-3460.05	237.54	26.99	-3469.60	247.44	41.09	-3832.88	323.79	6.47	-3859.86	303.36	8.56	-3195.44	26.03	19.81	-3809.72	146.86	26.60	-4621.08	398.01	632.95	-4276.63	308.74	609.65	-3518.68	180.60	1112.46	0.00	0.00	0.00	-3526.45	178.86	1450.71	-3494.67	285.81	1443.32	-1087.13	189.77	1106.31	-3993.87	401.03	1467.42	712.71	-287.94	78.96	1313.07	-285.91	76.62	711.34
2.98000	-3460.05	237.54	26.99	-3469.60	247.44	41.09	-3838.13	322.55	7.52	-3866.26	302.17	7.91	-3195.44	26.03	19.81	-3809.72	146.86	26.60	-4625.41	397.23	637.52	-4280.33	307.87	614.09	-3490.00	184.09	1111.85	0.00	0.00	0.00	-3535.75	179.94	1450.41	-3500.76	286.24	1442.57	-1069.00	189.04	1102.96	-3994.17	402.69	1466.95	712.21	-287.98	78.73	1313.04	-286.02	76.47	711.66
2.99000	-3460.05	237.54	26.99	-3469.60	247.44	41.09	-3843.39	321.32	8.62	-3872.64	300.99	7.29	-3195.44	26.03	19.81	-3809.72	146.86	26.60	-4629.71	396.45	642.09	-4284.01	307.00	618.53	-3496.77	184.41	1112.36	0.00	0.00	0.00	-3527.28	179.36	1449.90	-3497.75	285.88	1442.06	-1050.88	188.32	1099.61	-3994.41	404.34	1466.48	712.34	-287.91	78.86	1313.52	-285.87	76.49	712.08
3.00000	-3460.05	237.54	26.99	-3469.60	247.44	41.09	-3848.64	320.11	9.78	-3879.01	299.82	6.68	-3195.44	26.03	19.81	-3809.72	146.86	26.60	-4633.97	395.66	646.65	-4287.66	306.13	622.96	-3519.75	188.72	1111.28	0.00	0.00	0.00	-3536.03	179.01	1450.30	-3498.05	285.63	1441.42	-1032.76	187.59	1096.26	-3994.59	406.00	1466.00	713.00	-287.75	79.05	1313.41	-285.53	76.55	711.79
3.01000	-3460.05	237.54	26.99	-3469.60	247.44	41.09	-3853.90	318.91	10.98	-3885.35	298.68	6.10	-3195.44	26.03	19.81	-3809.72	146.86	26.60	-4638.20	394.86	651.21	-4291.29	305.26	627.39	-3488.03	188.51	1111.33	0.00	0.00	0.00	-3527.18	179.23	1449.64	-3498.44	285.68	1440.70	-1014.65	186.86	1092.90	-3994.71	407.65	1465.51	712.55	-287.91	79.05	1313.26	-285.76	76.53	711.46
3.02000	-3460.05	237.54	26.99	-3469.60	247.44	41.09	-3859.15	317.73	12.22	-3891.68	297.54	5.55	-3195.44	26.03	19.81	-3809.72	146.86	26.60	-4642.39	394.06	655.77	-4294.89	304.38	631.81	-3531.74	189.24	1110.83	0.00	0.00	0.00	-3528.32	178.35	1448.45	-3488.95	286.80	1440.37	-996.55	186.12	1089.55	-3994.77	409.30	1465.01	712.78	-287.72	79.11	1313.54	-286.14	76.60	711.62
3.03000	-3460.05	237.54	26.99	-3469.60	247.44	41.09	-3864.39	316.56	13.52	-3897.98	296.43	5.01	-3195.44	26.03	19.81	-3809.72	146.86	26.60	-4646.55	393.26	660.31	-4298.47	303.51	636.23	-3496.07	191.89	1110.67	0.00	0.00	0.00	-3523.61	180.74	1448.53	-3488.13	286.87	1440.03	-978.47	185.39	1086.20	-3994.78	410.95	1464.51	712.27	-287.84	78.93	1313.43	-286.07	76.60	711.87
3.04000	-3460.05	237.54	26.99	-3469.60	247.44	41.09	-3869.64	315.41	14.86	-3904.27	295.33	4.50	-3195.44	26.03	19.81	-3809.72	146.86	26.60	-4650.67	392.45	664.85	-4302.02	302.63	640.65	-3523.31	195.27	1109.30	0.00	0.00	0.00	-3510.53	180.26	1447.86	-3492.11	286.54	1440.40	-960.39	184.65	1082.84	-3994.73	412.60	1463.99	712.24	-287.78	78.78	1313.45	-286.08	76.50	711.61
3.05000	-3460.05	237.54	26.99	-3469.60	247.44	41.09	-3874.88	314.27	16.25	-3910.54	294.24	4.02	-3195.44	26.03	19.81	-3809.72	146.86	26.60	-4654.75	391.64	669.39	-4305.54	301.75	645.06	-3539.85	197.29	1108.71	0.00	0.00	0.00	-3534.40	179.65	1449.21	-3489.88	286.40	1439.90	-942.33	183.91	1079.49	-3994.63	414.25	1463.47	712.33	-287.67	78.87	1313.33	-285.87	76.62	711.57
3.06000	-3460.05	237.54	26.99	-3469.60	247.44	41.09	-3880.12	313.14	17.69	-3916.79	293.17	3.55	-3195.44	26.03	19.81	-3809.72	146.86	26.60	-4658.80	390.82	673.91	-4309.04	300.87	649.47	-3507.97	197.21	1108.78	0.00	0.00	0.00	-3525.94	179.84	1449.20	-3465.55	285.50	1439.00	-924.29	183.17	1076.14	-3994.47	415.90	1462.95	711.94	-287.87	78.83	1313.56	-286.04	76.70	711.85
3.07000	-3460.05	237.54	26.99	-3469.60	247.44	41.09	-3885.35	312.02	19.17	-3923.02	292.11	3.11	-3195.44	26.03	19.81	-3809.72	146.86	26.60	-4662.81	390.00	678.43	-4312.50	299.99	653.87	-3485.71	199.20	1108.18	0.00	0.00	0.00	-3519.12	180.81	1448.01	-3478.76	286.29	1439.75	-906.25	182.42	1072.78	-3994.25	417.55	1462.41	712.48	-288.07	78.94	1313.02	-285.98	76.46	712.31
3.08000	-3460.05	237.54	26.99	-3469.60	247.44	41.09	-3890.58	310.92	20.70	-3929.22	291.07	2.69	-3195.44	26.03	19.81	-3809.72	146.86	26.60	-4666.78	389.18	682.94	-4315.95	299.11	658.26	-3506.87	201.76	1108.98	0.00	0.00	0.00	-3511.95	179.08	1447.25	-3474.29	285.34	1440.29	-888.24	181.68	1069.43	-3993.97	419.19	1461.87	712.70	-287.93	78.93	1313.12	-285.87	76.55	712.54
3.09000	-3460.05	237.54	26.99	-3469.60	247.44	41.09	-3895.80	309.84	22.27	-3935.41	290.05	2.29	-3195.44	26.03	19.81	-3809.68	146.85	26.61	-4670.71	388.35	687.45	-4319.36	298.22	662.65	-3492.97	202.63	1108.10	0.00	0.00	0.00	-3501.92	178.94	1447.70	-3459.57	285.10	1440.00	-870.24	180.93	1066.09	-3993.64	420.83	1461.32	712.59	-287.92	78.97	1313.60	-285.86	76.63	712.05
3.10000	-3460.05	237.54	26.99	-3469.60	247.44	41.09	-3901.02	308.76	23.89	-3941.57	289.04	1.91	-3195.44	26.03	19.81	-3774.23	140.21	32.92	-4674.61	387.51	691.94	-4322.74	297.33	667.04	-3457.82	202.41	1108.47	0.00	0.00	0.00	-3538.46	179.54	1447.70	-3481.66	285.33	1440.20	-852.26	180.18	1062.74	-3993.25	422.48	1460.76	711.97	-287.84	78.79	1314.07	-285.64	76.67	711.93
3.11000	-3460.05	237.54	26.99	-3469.60	247.44	41.09	-3906.23	307.70	25.56	-3947.71	288.04	1.56	-3195.44	26.03	19.81	-3744.91	135.31	38.69	-4678.46	386.68	696.43	-4326.09	296.45	671.42	-3500.54	203.80	1106.78	0.00	0.00	0.00	-3512.27	178.72	1447.94	-3471.06	285.07	1440.31	-834.30	179.43	1059.39	-3992.80	424.12	1460.20	711.81	-288.17	78.68	1313.67	-285.97	76.59	712.06
3.12000	-3460.05	237.54	26.99	-3469.60	247.44	41.09	-3911.44	306.65	27.26	-3953.83	287.06	1.22	-3195.44	26.03	19.81	-3752.26	130.79	39.19	-4682.28	385.83	700.91	-4329.42	295.56	675.79	-3501.25	204.96	1106.92	0.00	0.00	0.00	-3479.57	177.24	1446.68	-3476.06	284.63	1440.71	-816.35	178.68	1056.05	-3992.30	425.75	1459.63	712.47	-287.70	78.89	1313.51	-286.18	76.43	712.10
3.13000	-3460.05	237.54	26.99	-3469.60	247.44	41.09	-3916.64	305.62	29.01	-3959.93	286.09	0.91	-3195.44	26.03	19.81	-3746.32	126.22	39.70	-4686.05	384.99	705.38	-4332.71	294.66	680.15	-3495.00	204.31	1107.36	0.00	0.00	0.00	-3503.27	175.59	1447.21	-3452.52	284.36	1440.21	-798.43	177.93	1052.71	-3991.75	427.39	1459.05	712.66	-287.74	79.02	1313.42	-285.90	76.42	711.76
3.14000	-3460.05	237.54	26.99	-3469.60	247.44	41.09	-3921.83	304.60	30.81	-3966.00	285.14	0.62	-3195.44	26.03	19.81	-3755.40	121.56	36.89	-4689.79	384.14	709.84	-4335.97	293.77	684.51	-3509.39	206.15	1106.75	0.00	0.00	0.00	-3509.48	175.12	1447.33	-3462.31	284.04	1440.21	-780.54	177.17	1049.37	-3991.13	429.02	1458.46	712.41	-287.94	78.89	1313.73	-285.47	76.66	711.42
3.15000	-3460.05	237.54	26.99	-3469.60	247.44	41.09	-3927.01	303.59	32.65	-3972.05	284.20	0.35	-3195.44	26.03	19.81	-3713.44	116.52	42.80	-4693.48	383.28	714.29	-4339.20	292.88	688.86	-3517.11	204.96	1103.93	0.00	0.00	0.00	-3480.24	176.90	1446.39	-3467.45	283.66	1440.97	-762.66	176.42	1046.03	-3990.47	430.65	1457.87	712.63	-287.85	79.04	1313.85	-285.26	76.81	711.70
3.16000	-3460.05	237.54	26.99	-3469.60	247.44	41.09	-3932.18	302.60	34.52	-3978.08	283.28	0.11	-3195.44	26.03	19.81	-3696.34	113.55	42.79	-4697.13	382.42	718.73	-4342.40	291.98	693.21	-3471.32	206.81	1106.16	0.00	0.00	0.00	-3481.15	176.96	1446.89	-3460.93	284.10	1440.24	-744.81	175.66	1042.70	-3989.74	432.28	1457.27	713.16	-287.81	79.17	1313.42	-285.61	76.60	711.59
3.17000	-3460.05	237.54	26.99	-3469.60	247.44	41.09	-3937.35	301.61	36.45	-3984.08	282.37	-0.12	-3195.44	26.03	19.81	-3700.64	107.71	41.24	-4700.74	381.56	723.16	-4345.57	291.08	697.54	-3482.94	206.94	1104.57	0.00	0.00	0.00	-3490.56	174.77	1446.86	-3462.60	283.20	1440.05	-726.98	174.90	1039.37	-3988.96	433.91	1456.67	712.76	-287.72	79.06	1313.17	-285.90	76.44	711.71
3.18000	-3460.05	237.54	26.99	-3469.60	247.44	41.09	-3942.51	300.64	38.41	-3990.06	281.48	-0.33	-3195.44	26.03	19.81	-3673.00	104.70	43.34	-4704.31	380.69	727.58	-4348.70	290.18	701.87	-3497.05	208.75	1105.21	0.00	0.00	0.00	-3508.23	175.57	1446.26	-3451.78	283.30	1440.83	-709.18	174.14	1036.05	-3988.13	435.53	1456.06	712.34	-288.08	78.84	1313.40	-285.96	76.43	711.33
3.19000	-3460.05	237.54	26.99	-3469.60	247.44	41.09	-3947.65	299.69	40.42	-3996.01	280.60	-0.51	-3195.44	26.03	19.81	-3652.10	98.63	44.58	-4707.83	379.82	731.99	-4351.80	289.28	706.19	-3478.39	207.56	1105.20	0.00	0.00	0.00	-3499.19	174.15	1445.82	-3457.08	281.70	1440.05	-691.41	173.38	1032.73	-3987.24	437.16	1455.44	712.79	-287.68	78.99	1313.51	-286.04	76.49	711.80
3.20000	-3460.05	237.54	26.99	-3469.60	247.44	41.09	-3952.79	298.74	42.46	-4001.94	279.73	-0.67	-3195.44	26.03	19.81	-3646.42	95.76	43.04	-4711.31	378.95	736.39	-4354.87	288.38	710.49	-3473.17	207.93	1106.18	0.00	0.00	0.00	-3459.32	172.38	1445.55	-3456.13	281.67	1440.40	-673.66	172.62	1029.41	-3986.30	438.77	1454.82	712.79	-287.80	78.98	1313.50	-286.07	76.56	711.58
3.21000	-3460.05	237.54	26.99	-3469.60	247.44	41.09	-3957.92	297.81	44.55	-4007.84	278.88	-0.81	-3195.44	26.03	19.81	-3655.21	88.39	39.99	-4714.75	378.07	740.78	-4357.90	287.48	714.79	-3460.64	209.71	1106.66	0.00	0.00	0.00	-3455.19	172.00	1444.49	-3456.64	280.73	1440.99	-655.94	171.85	1026.10	-3985.30	440.39	1454.19	712.96	-288.29	78.88	1314.02	-286.00	76.70	712.34
3.22000	-3460.05	237.54	26.99	-3469.60	247.44	41.09	-3963.03	296.89	46.68	-4013.72	278.04	-0.94	-3195.44	26.03	19.81	-3625.95	83.81	43.37	-4718.14	377.18	745.15	-4360.90	286.57	719.09	-3453.84	209.29	1105.79	0.00	0.00	0.00	-3467.10	171.33	1444.34	-3447.37	280.35	1440.59	-638.26	171.09	1022.79	-3984.25	442.00	1453.55	712.64	-287.86	78.88	1313.48	-285.88	76.57	712.23
3.23000	-3460.05	237.54	26.99	-3469.60	247.44	41.09	-3968.13	295.99	48.84	-4019.57	277.21	-1.04	-3195.44	26.03	19.81	-3585.03	78.25	47.82	-4721.49	376.29	749.52	-4363.87	285.67	723.37	-3478.10	209.37	1105.85	0.00	0.00	0.00	-3474.24	171.21	1444.55	-3437.92	279.33	1440.16	-620.60	170.32	1019.48	-3983.14	443.61	1452.91	712.36	-287.87	78.97	1313.64	-286.14	76.59	712.24
3.24000	-3460.05	237.54	26.99	-3469.60	247.44	41.09	-3973.23	295.09	51.05	-4025.39	276.40	-1.12	-3195.44	26.03	19.81	-3548.73	73.89	52.25	-4724.79	375.40	753.87	-4366.79	284.76	727.64	-3472.54	210.24	1105.13	0.00	0.00	0.00	-3485.48	169.14	1444.22	-3444.98	279.97	1440.29	-602.97	169.56	1016.19	-3981.98	445.22	1452.27	712.42	-287.51	79.00	1313.21	-286.13	76.40	712.48
3.25000	-3460.05	237.54	26.99	-3469.60	247.44	41.09	-3978.30	294.21	53.30	-4031.18	275.60	-1.18	-3195.44	26.03	19.81	-3548.21	67.55	51.31	-4728.05	374.51	758.21	-4369.69	283.85	731.90	-3481.11	210.77	1105.63	0.00	0.00	0.00	-3475.51	168.98	1444.06	-3435.30	278.23	1439.56	-585.38	168.79	1012.89	-3980.77	446.82	1451.61	712.99	-287.46	79.22	1313.35	-285.95	76.61	711.64
3.26000	-3460.05	237.54	26.99	-3469.60	247.44	41.09	-3983.37	293.34	55.58	-4036.95	274.82	-1.22	-3195.44	26.03	19.81	-3528.17	61.92	52.75	-4731.26	373.61	762.54	-4372.54	282.94	736.15	-3459.23	210.54	1105.39	0.00	0.00	0.00	-3465.94	168.57	1443.36	-3449.53	277.85	1440.57	-567.82	168.02	1009.60	-3979.50	448.42	1450.95	712.41	-287.92	78.85	1313.56	-286.06	76.66	710.81
3.27000	-3460.05	237.54	26.99	-3469.60	247.44	41.09	-3988.43	292.48	57.90	-4042.69	274.05	-1.24	-3195.44	26.03	19.81	-3508.63	56.44	54.19	-4734.42	372.70	766.85	-4375.36	282.03	740.39	-3455.46	211.36	1105.20	0.00	0.00	0.00	-3498.78	166.90	1443.16	-3420.30	276.73	1439.06	-550.30	167.25	1006.32	-3978.17	450.02	1450.29	712.59	-287.90	79.02	1313.46	-285.98	76.49	711.61
3.28000	-3460.05	237.54	26.99	-3469.60	247.44	41.09	-3993.46	291.63	60.26	-4048.40	273.29	-1.24	-3195.44	26.03	19.81	-3489.60	51.13	55.64	-4737.54	371.79	771.15	-4378.14	281.12	744.62	-3448.70	209.54	1106.19	0.00	0.00	0.00	-3473.02	165.88	1443.35	-3419.08	274.64	1439.35	-532.81	166.48	1003.05	-3976.80	451.61	1449.62	712.38	-287.93	78.93	1314.22	-286.02	76.68	712.33
3.29000	-3460.05	237.54	26.99	-3469.60	247.44	41.09	-3998.49	290.80	62.66	-4054.09	272.54	-1.22	-3195.44	26.03	19.81	-3471.05	45.97	57.09	-4740.61	370.88	775.44	-4380.89	280.20	748.83	-3424.22	212.57	1106.54	0.00	0.00	0.00	-3467.22	165.54	1441.88	-3437.12	274.78	1439.82	-515.36	165.71	999.78	-3975.37	453.20	1448.94	712.22	-288.13	78.76	1314.23	-286.22	76.70	712.24
3.30000	-3460.05	237.54	26.99	-3469.60	247.44	41.09	-4003.50	289.98	65.10	-4059.74	271.81	-1.18	-3195.44	26.03	19.81	-3453.00	40.97	58.54	-4743.63	369.96	779.72	-4383.59	279.29	753.04	-3445.81	212.99	1105.36	0.00	0.00	0.00	-3470.43	163.94	1442.56	-3439.75	274.05	1440.20	-497.95	164.94	996.51	-3973.89	454.79	1448.26	712.72	-287.45	79.14	1313.71	-285.98	76.66	711.62
3.31000	-3460.05	237.54	26.99	-3469.60	247.44	41.09	-4008.50	289.17	67.57	-4065.37	271.09	-1.12	-3195.44	26.03	19.81	-3435.43	36.13	60.00	-4746.60	369.04	783.98	-4386.26	278.37	757.23	-3445.05	211.24	1105.82	0.00	0.00	0.00	-3467.44	163.48	1442.69	-3444.10	272.84	1440.20	-480.58	164.16	993.26	-3972.35	456.37	1447.58	712.59	-287.73	79.08	1313.79	-285.84	76.74	711.86
3.32000	-3460.05	237.54	26.99	-3469.60	247.44	41.09	-4013.48	288.37	70.08	-4070.96	270.39	-1.04	-3195.44	26.03	19.81	-3418.33	31.43	61.45	-4749.52	368.12	788.22	-4388.89	277.45	761.42	-3435.43	210.84	1105.38	0.00	0.00	0.00	-3455.22	161.48	1441.93	-3422.65	271.22	1439.68	-463.24	163.39	990.01	-3970.76	457.94	1446.89	713.07	-288.09	79.00	1313.07	-285.95	76.48	711.73
3.33000	-3460.05	237.54	26.99	-3469.60	247.44	41.09	-4018.44	287.58	72.62	-4076.53	269.69	-0.95	-3195.44	26.03	19.81	-3401.71	26.89	62.91	-4752.40	367.19	792.45	-4391.48	276.53	765.58	-3458.18	211.59	1104.79	0.00	0.00	0.00	-3465.25	160.70	1441.96	-3421.42	270.33	1440.13	-445.95	162.62	986.77	-3969.12	459.52	1446.19	712.32	-287.99	78.68	1313.25	-285.94	76.55	711.57
3.34000	-3460.05	237.54	26.99	-3469.60	247.44	41.09	-4023.39	286.81	75.20	-4082.06	269.01	-0.83	-3195.44	26.03	19.81	-3385.55	22.49	64.36	-4755.22	366.26	796.67	-4394.03	275.61	769.74	-3414.08	212.30	1105.69	0.00	0.00	0.00	-3445.80	158.91	1441.19	-3423.92	268.83	1440.62	-428.70	161.84	983.53	-3967.43	461.09	1445.49	712.66	-287.63	78.94	1313.56	-286.05	76.59	711.57
3.35000	-3460.05	237.54	26.99	-3469.60	247.44	41.09	-4028.33	286.04	77.82	-4087.57	268.34	-0.69	-3195.44	26.03	19.81	-3369.86	18.24	65.82	-4758.00	365.32	800.87	-4396.54	274.68	773.88	-3436.15	212.62	1104.72	0.00	0.00	0.00	-3440.75	158.47	1440.84	-3430.87	268.06	1440.07	-411.49	161.07	980.31	-3965.68	462.65	1444.78	712.51	-287.73	78.73	1313.60	-285.89	76.68	711.76
3.36000	-3460.05	237.54	26.99	-3469.60	247.44	41.09	-4033.24	285.29	80.47	-4093.04	267.69	-0.54	-3195.44	26.03	19.81	-3354.62	14.13	67.28	-4760.72	364.38	805.05	-4399.01	273.76	778.01	-3435.81	212.60	1105.56	0.00	0.00	0.00	-3457.92	156.05	1441.35	-3430.17	265.88	1440.43	-394.32	160.29	977.09	-3963.88	464.21	1444.07	712.51	-287.80	78.91	1313.35	-286.06	76.54	711.55
3.37000	-3460.05	237.54	26.99	-3469.60	247.44	41.09	-4038.14	284.55	83.16	-4098.48	267.05	-0.36	-3195.44	26.03	19.81	-3339.83	10.17	68.73	-4763.39	363.44	809.22	-4401.43	272.83	782.13	-3419.09	211.52	1106.56	0.00	0.00	0.00	-3443.49	155.61	1440.99	-3410.56	264.30	1440.30	-377.20	159.51	973.88	-3962.03	465.77	1443.35	712.60	-287.89	78.97	1313.34	-285.92	76.49	711.40
3.38000	-3460.05	237.54	26.99	-3469.60	247.44	41.09	-4043.02	283.82	85.87	-4103.89	266.42	-0.17	-3195.44	26.03	19.81	-3325.49	6.35	70.18	-4766.01	362.49	813.38	-4403.82	271.91	786.23	-3447.98	212.31	1105.72	0.00	0.00	0.00	-3449.98	153.46	1440.57	-3417.37	263.58	1441.08	-360.13	158.74	970.68	-3960.12	467.32	1442.63	712.27	-287.99	78.84	1313.30	-285.78	76.50	712.21
3.39000	-3460.05	237.54	26.99	-3469.60	247.44	41.09	-4047.88	283.10	88.63	-4109.27	265.80	0.04	-3195.44	26.03	19.81	-3311.59	2.67	71.63	-4768.58	361.54	817.51	-4406.16	270.98	790.32	-3425.60	210.37	1106.59	0.00	0.00	0.00	-3452.02	151.35	1440.51	-3430.78	262.89	1441.80	-343.10	157.96	967.48	-3958.17	468.86	1441.91	712.49	-287.85	78.83	1313.32	-285.85	76.49	712.15
3.40000	-3460.05	237.54	26.99	-3469.60	247.44	41.09	-4052.72	282.39	91.41	-4114.62	265.19	0.27	-3195.44	26.03	19.81	-3298.12	-0.88	73.07	-4771.09	360.58	821.63	-4408.46	270.05	794.40	-3427.49	209.99	1106.39	0.00	0.00	0.00	-3427.55	150.59	1441.13	-3413.78	261.13	1441.90	-326.12	157.18	964.30	-3956.16	470.41	1441.18	713.31	-287.87	79.15	1313.43	-285.93	76.64	712.19
3.41000	-3460.05	237.54	26.99	-3469.60	247.44	41.09	-4057.54	281.69	94.23	-4119.93	264.60	0.52	-3195.44	26.03	19.81	-3285.08	-4.29	74.52	-4773.55	359.63	825.74	-4410.72	269.12	798.45	-3426.40	210.42	1106.80	0.00	0.00	0.00	-3447.09	148.95	1441.12	-3434.43	259.40	1441.62	-309.18	156.41	961.12	-3954.10	471.94	1440.45	713.15	-287.72	79.16	1313.80	-285.52	76.87	712.39
3.42000	-3460.05	237.54	26.99	-3469.60	247.44	41.09	-4062.34	281.01	97.09	-4125.21	264.02	0.78	-3195.44	26.03	19.81	-3272.46	-7.56	75.95	-4775.96	358.66	829.82	-4412.93	268.19	802.50	-3417.81	209.70	1106.90	0.00	0.00	0.00	-3443.44	146.71	1440.46	-3424.19	257.55	1441.56	-292.30	155.63	957.96	-3951.99	473.47	1439.71	712.63	-287.99	78.97	1313.54	-285.62	76.58	712.00
3.43000	-3460.05	237.54	26.99	-3469.60	247.44	41.09	-4067.13	280.33	99.97	-4130.45	263.45	1.07	-3195.44	26.03	19.81	-3260.26	-10.71	77.39	-4778.32	357.70	833.89	-4415.10	267.25	806.53	-3431.13	208.71	1107.48	0.00	0.00	0.00	-3437.24	145.28	1439.87	-3401.39	255.32	1441.00	-275.47	154.85	954.80	-3949.83	475.00	1438.97	714.60	-288.62	79.45	1313.30	-285.87	76.53	712.12
3.44000	-3460.05	237.54	26.99	-3469.60	247.44	41.09	-4071.89	279.66	102.89	-4135.66	262.89	1.37	-3195.44	26.03	19.81	-3248.48	-13.72	78.81	-4780.62	356.72	837.94	-4417.22	266.32	810.54	-3419.12	207.54	1107.08	0.00	0.00	0.00	-3434.55	143.84	1440.13	-3389.47	253.24	1440.91	-258.69	154.07	951.66	-3947.62	476.52	1438.22	714.09	-287.74	79.41	1313.28	-285.95	76.55	711.52
3.45000	-3460.05	237.54	26.99	-3469.60	247.44	41.09	-4076.63	279.01	105.83	-4140.84	262.34	1.69	-3195.44	26.03	19.81	-3237.10	-16.60	80.23	-4782.86	355.75	841.98	-4419.30	265.38	814.54	-3379.25	207.54	1106.59	0.00	0.00	0.00	-3458.04	141.41	1441.33	-3408.00	251.41	1441.19	-241.96	153.29	948.52	-3945.35	478.04	1437.47	712.65	-287.99	78.83	1313.54	-285.80	76.61	711.54
3.46000	-3460.05	237.54	26.99	-3469.60	247.44	41.09	-4081.35	278.37	108.81	-4145.98	261.81	2.03	-3195.44	26.03	19.81	-3226.12	-19.36	81.65	-4785.05	354.77	845.99	-4421.33	264.45	818.52	-3408.50	204.87	1106.84	0.00	0.00	0.00	-3437.25	140.12	1441.03	-3414.60	250.23	1442.18	-225.29	152.52	945.40	-3943.04	479.55	1436.72	712.13	-287.92	78.75	1313.77	-285.97	76.64	711.36
3.47000	-3460.05	237.54	26.99	-3469.60	247.44	41.09	-4086.05	277.73	111.82	-4151.09	261.29	2.39	-3195.44	26.03	19.81	-3215.54	-22.00	83.06	-4787.18	353.79	849.99	-4423.32	263.51	822.48	-3405.09	202.81	1106.20	0.00	0.00	0.00	-3445.50	138.00	1440.76	-3409.39	247.80	1442.64	-208.67	151.74	942.28	-3940.67	481.05	1435.96	712.48	-287.70	78.89	1313.84	-286.18	76.66	711.13
3.48000	-3460.05	237.54	26.99	-3469.60	247.44	41.09	-4090.72	277.11	114.86	-4156.16	260.78	2.76	-3195.44	26.03	19.81	-3205.35	-24.51	84.46	-4789.26	352.80	853.97	-4425.26	262.57	826.43	-3410.55	203.00	1105.90	0.00	0.00	0.00	-3453.18	135.88	1440.75	-3412.52	247.33	1443.20	-192.10	150.96	939.18	-3938.26	482.55	1435.20	714.06	-287.93	79.24	1312.77	-286.18	76.40	711.61
3.49000	-3460.05	237.54	26.99	-3469.60	247.44	41.09	-4095.37	276.50	117.93	-4161.20	260.27	3.15	-3195.44	26.03	19.81	-3195.54	-26.90	85.85	-4791.28	351.81	857.93	-4427.16	261.63	830.36	-3409.51	201.46	1105.05	0.00	0.00	0.00	-3445.82	133.71	1441.03	-3412.45	245.77	1443.09	-175.59	150.18	936.09	-3935.79	484.04	1434.43	713.12	-287.78	79.23	1312.98	-285.85	76.45	711.70
3.50000	-3460.05	237.54	26.99	-3469.60	247.44	41.09	-4100.00	275.90	121.03	-4166.20	259.79	3.56	-3195.44	26.03	19.81	-3186.12	-29.17	87.23	-4793.24	350.82	861.86	-4429.01	260.68	834.28	-3409.94	198.28	1105.30	0.00	0.00	0.00	-3423.44	131.62	1441.58	-3407.80	241.56	1442.87	-159.14	149.40	933.01	-3933.27	485.53	1433.66	712.37	-287.95	78.85	1313.36	-286.01	76.60	711.74
3.51000	-3460.05	237.54	26.99	-3469.60	247.44	41.09	-4104.60	275.31	124.16	-4171.16	259.31	3.99	-3195.44	26.03	19.81	-3177.07	-31.32	88.60	-4795.15	349.82	865.78	-4430.80	259.74	838.17	-3394.41	196.15	1105.90	0.00	0.00	0.00	-3403.75	130.06	1440.77	-3400.54	239.62	1442.53	-142.75	148.63	929.94	-3930.70	487.01	1432.89	712.72	-287.80	78.76	1313.68	-286.00	76.56	712.15
3.52000	-3460.05	237.54	26.99	-3469.60	247.44	41.09	-4109.19	274.72	127.32	-4176.08	258.84	4.43	-3195.44	26.03	19.81	-3168.39	-33.35	89.97	-4797.00	348.82	869.68	-4432.56	258.80	842.05	-3368.14	194.01	1105.68	0.00	0.00	0.00	-3415.78	126.40	1441.59	-3406.76	237.07	1443.29	-126.42	147.85	926.88	-3928.09	488.49	1432.11	712.65	-288.05	78.83	1313.67	-285.95	76.63	712.15
3.53000	-3460.05	237.54	26.99	-3469.60	247.44	41.09	-4113.74	274.15	130.50	-4180.97	258.39	4.89	-3195.44	26.03	19.81	-3160.08	-35.28	91.32	-4798.79	347.82	873.56	-4434.26	257.85	845.91	-3369.56	192.62	1106.30	0.00	0.00	0.00	-3409.40	124.25	1441.38	-3400.03	234.86	1443.53	-110.15	147.07	923.83	-3925.42	489.96	1431.33	714.72	-288.22	79.16	1313.28	-286.14	76.45	712.08
3.54000	-3460.05	237.54	26.99	-3469.60	247.44	41.09	-4118.27	273.59	133.71	-4185.82	257.94	5.37	-3195.44	26.03	19.81	-3152.12	-37.09	92.66	-4800.51	346.81	877.42	-4435.91	256.90	849.75	-3372.95	190.26	1105.80	0.00	0.00	0.00	-3403.77	122.26	1441.12	-3397.36	231.98	1443.64	-93.94	146.30	920.80	-3922.70	491.42	1430.55	713.28	-288.11	79.12	1313.60	-286.30	76.35	711.25
3.55000	-3460.05	237.54	26.99	-3469.60	247.44	41.09	-4122.78	273.04	136.96	-4190.63	257.51	5.86	-3195.44	26.03	19.81	-3144.52	-38.79	93.99	-4802.18	345.80	881.26	-4437.52	255.96	853.58	-3382.10	187.14	1106.95	0.00	0.00	0.00	-3427.17	119.43	1442.02	-3405.25	228.60	1444.38	-77.79	145.52	917.78	-3919.94	492.87	1429.77	711.85	-287.94	78.80	1313.61	-286.40	76.57	711.84
3.56000	-3460.05	237.54	26.99	-3469.60	247.44	41.09	-4127.25	272.50	140.22	-4195.41	257.09	6.37	-3195.44	26.03	19.81	-3137.26	-40.38	95.31	-4803.79	344.78	885.07	-4439.07	255.01	857.38	-3360.16	184.46	1106.99	0.00	0.00	0.00	-3387.52	116.79	1440.80	-3410.87	225.62	1443.57	-61.70	144.74	914.77	-3917.12	494.32	1428.98	712.16	-287.70	78.89	1313.20	-285.99	76.55	712.08
3.57000	-3460.05	237.54	26.99	-3469.60	247.44	41.09	-4131.71	271.97	143.52	-4200.14	256.67	6.90	-3195.44	26.03	19.81	-3130.35	-41.86	96.61	-4805.34	343.77	888.87	-4440.57	254.06	861.17	-3368.84	181.81	1106.83	0.00	0.00	0.00	-3392.47	113.63	1440.97	-3393.79	224.07	1444.35	-45.68	143.97	911.78	-3914.26	495.77	1428.19	712.50	-287.97	78.94	1313.28	-285.79	76.48	712.03
3.58000	-3460.05	237.54	26.99	-3469.60	247.44	41.09	-4136.13	271.44	146.84	-4204.84	256.27	7.44	-3195.44	26.03	19.81	-3123.77	-43.24	97.90	-4806.83	342.74	892.64	-4442.03	253.11	864.93	-3362.65	178.56	1108.12	0.00	0.00	0.00	-3403.04	111.70	1441.70	-3395.34	222.26	1444.66	-29.73	143.19	908.80	-3911.34	497.20	1427.39	714.67	-288.80	79.50	1313.54	-285.91	76.51	711.35
3.59000	-3460.05	237.54	26.99	-3469.60	247.44	41.09	-4140.53	270.93	150.19	-4209.49	255.88	8.00	-3195.44	26.03	19.81	-3117.52	-44.52	99.18	-4808.26	341.72	896.39	-4443.43	252.15	868.68	-3372.85	175.13	1107.94	0.00	0.00	0.00	-3408.94	109.49	1442.32	-3400.25	219.33	1444.78	-13.84	142.42	905.83	-3908.38	498.63	1426.59	713.00	-288.17	79.12	1313.50	-285.92	76.43	711.85
3.60000	-3460.05	237.54	26.99	-3469.60	247.44	41.09	-4144.90	270.43	153.56	-4214.11	255.50	8.58	-3195.44	26.03	19.81	-3111.61	-45.69	100.44	-4809.62	340.69	900.12	-4444.78	251.20	872.40	-3359.76	172.53	1107.75	0.00	0.00	0.00	-3382.92	105.85	1441.07	-3392.68	215.99	1444.36	1.98	141.65	902.88	-3905.37	500.05	1425.79	712.38	-287.84	78.90	1313.52	-286.00	76.65	711.88
3.61000	-3460.05	237.54	26.99	-3469.60	247.44	41.09	-4149.24	269.93	156.96	-4218.69	255.13	9.17	-3195.44	26.03	19.81	-3106.01	-46.77	101.69	-4810.93	339.65	903.83	-4446.07	250.24	876.11	-3366.52	168.90	1107.59	0.00	0.00	0.00	-3386.66	103.07	1442.22	-3392.77	212.14	1445.19	17.73	140.87	899.94	-3902.31	501.47	1424.99	712.43	-287.86	78.88	1313.21	-286.29	76.43	711.20
3.62000	-3460.05	237.54	26.99	-3469.60	247.44	41.09	-4153.56	269.45	160.38	-4223.22	254.77	9.78	-3195.44	26.03	19.81	-3100.73	-47.74	102.92	-4812.17	338.62	907.51	-4447.32	249.29	879.79	-3382.48	165.41	1107.14	0.00	0.00	0.00	-3390.24	100.14	1442.03	-3378.44	209.98	1445.63	33.42	140.10	897.02	-3899.20	502.88	1424.19	712.32	-287.88	78.84	1313.44	-286.01	76.58	711.50
3.63000	-3460.05	237.54	26.99	-3469.60	247.44	41.09	-4157.84	268.97	163.83	-4227.72	254.42	10.40	-3195.44	26.03	19.81	-3095.75	-48.62	104.14	-4813.34	337.58	911.17	-4448.51	248.33	883.46	-3372.13	163.76	1108.34	0.00	0.00	0.00	-3392.46	96.70	1442.94	-3379.48	207.87	1445.29	49.03	139.33	894.11	-3896.04	504.28	1423.38	712.92	-287.63	79.06	1313.86	-285.67	76.78	711.92
3.64000	-3460.05	237.54	26.99	-3469.60	247.44	41.09	-4162.10	268.51	167.30	-4232.17	254.08	11.04	-3195.44	26.03	19.81	-3091.08	-49.41	105.34	-4814.45	336.53	914.81	-4449.65	247.37	887.10	-3355.19	159.37	1108.83	0.00	0.00	0.00	-3403.38	93.14	1443.98	-3391.80	203.37	1447.15	64.57	138.56	891.21	-3892.83	505.67	1422.57	712.82	-287.89	79.05	1313.59	-285.88	76.70	711.39
3.65000	-3460.05	237.54	26.99	-3469.60	247.44	41.09	-4166.32	268.05	170.80	-4236.58	253.75	11.69	-3195.44	26.03	19.81	-3086.72	-50.11	106.52	-4815.50	335.49	918.42	-4450.73	246.41	890.72	-3358.75	157.26	1108.87	0.00	0.00	0.00	-3389.55	90.45	1444.77	-3381.79	202.20	1448.32	80.04	137.79	888.33	-3889.58	507.06	1421.76	712.04	-288.01	78.81	1313.74	-285.82	76.71	710.81
3.66000	-3460.05	237.54	26.99	-3469.60	247.44	41.09	-4170.52	267.60	174.32	-4240.95	253.43	12.36	-3195.44	26.03	19.81	-3082.64	-50.71	107.69	-4816.49	334.44	922.01	-4451.76	245.45	894.32	-3343.45	154.08	1109.44	0.00	0.00	0.00	-3377.40	87.51	1444.53	-3356.34	198.04	1447.44	95.44	137.02	885.46	-3886.28	508.44	1420.94	712.97	-287.82	79.16	1313.66	-285.62	76.71	712.06
3.67000	-3460.05	237.54	26.99	-3469.60	247.44	41.09	-4174.68	267.16	177.86	-4245.28	253.12	13.05	-3195.44	26.03	19.81	-3078.85	-51.23	108.83	-4817.41	333.38	925.58	-4452.73	244.49	897.90	-3365.67	151.44	1108.83	0.00	0.00	0.00	-3385.81	85.24	1445.37	-3375.33	195.08	1447.86	110.76	136.25	882.62	-3882.93	509.81	1420.13	713.18	-287.74	79.10	1313.30	-285.67	76.67	712.42
3.68000	-3460.05	237.54	26.99	-3469.60	247.44	41.09	-4178.81	266.73	181.42	-4249.56	252.82	13.75	-3195.44	26.03	19.81	-3075.35	-51.65	109.96	-4818.26	332.32	929.12	-4453.65	243.53	901.45	-3336.48	148.78	1109.04	0.00	0.00	0.00	-3382.43	83.02	1445.16	-3370.54	191.85	1447.60	126.01	135.49	879.78	-3879.53	511.17	1419.31	714.84	-288.50	79.44	1313.61	-285.80	76.66	711.95
3.69000	-3460.05	237.54	26.99	-3469.60	247.44	41.09	-4182.91	266.31	185.01	-4253.80	252.53	14.47	-3195.44	26.03	19.81	-3072.12	-52.00	111.07	-4819.05	331.26	932.63	-4454.51	242.57	904.98	-3343.53	146.26	1109.59	0.00	0.00	0.00	-3375.16	80.65	1445.37	-3358.35	189.09	1448.29	141.18	134.72	876.96	-3876.09	512.52	1418.49	713.20	-288.23	79.00	1313.64	-285.96	76.60	711.96
3.70000	-3460.05	237.54	26.99	-3469.60	247.44	41.09	-4186.98	265.90	188.62	-4258.00	252.25	15.20	-3195.44	26.03	19.81	-3069.17	-52.26	112.15	-4819.77	330.20	936.12	-4455.32	241.60	908.49	-3346.96	144.58	1109.44	0.00	0.00	0.00	-3379.35	77.77	1446.80	-3354.32	185.61	1449.76	156.27	133.96	874.16	-3872.59	513.87	1417.67	712.38	-287.63	78.90	1313.57	-285.96	76.58	712.16
3.71000	-3460.05	237.54	26.99	-3469.60	247.44	41.09	-4191.02	265.50	192.25	-4262.15	251.97	15.95	-3195.44	26.03	19.81	-3066.48	-52.43	113.22	-4820.42	329.13	939.59	-4456.07	240.64	911.98	-3326.03	141.29	1110.23	0.00	0.00	0.00	-3360.03	75.44	1447.12	-3345.26	184.41	1450.60	171.29	133.19	871.38	-3869.05	515.21	1416.85	711.96	-287.79	78.80	1313.78	-286.30	76.60	712.06
3.72000	-3460.05	237.54	26.99	-3469.60	247.44	41.09	-4195.02	265.10	195.90	-4266.26	251.71	16.71	-3195.44	26.03	19.81	-3064.06	-52.53	114.27	-4821.01	328.06	943.03	-4456.76	239.67	915.44	-3324.37	139.35	1111.45	0.00	0.00	0.00	-3351.87	71.94	1447.56	-3327.89	181.82	1451.52	186.22	132.43	868.61	-3865.47	516.54	1416.02	711.65	-287.88	78.59	1313.76	-286.22	76.63	711.86
3.73000	-3460.05	237.54	26.99	-3469.60	247.44	41.09	-4198.99	264.72	199.57	-4270.32	251.46	17.48	-3195.44	26.03	19.81	-3061.89	-52.55	115.29	-4821.53	326.98	946.44	-4457.39	238.70	918.88	-3338.70	137.55	1111.67	0.00	0.00	0.00	-3352.86	69.47	1448.07	-3325.48	180.01	1452.29	201.08	131.67	865.86	-3861.84	517.86	1415.19	714.48	-288.60	79.37	1313.52	-286.24	76.65	711.46
3.74000	-3460.05	237.54	26.99	-3469.60	247.44	41.09	-4202.93	264.34	203.27	-4274.34	251.21	18.27	-3195.44	26.03	19.81	-3059.97	-52.50	116.29	-4821.98	325.91	949.83	-4457.97	237.73	922.29	-3325.54	134.51	1112.01	0.00	0.00	0.00	-3355.85	66.91	1448.82	-3338.61	176.65	1452.92	215.86	130.91	863.13	-3858.16	519.18	1414.37	712.94	-288.05	79.09	1313.64	-286.05	76.51	711.58
3.75000	-3460.05	237.54	26.99	-3469.57	247.44	41.09	-4206.83	263.97	206.98	-4278.32	250.98	19.08	-3195.44	26.03	19.81	-3058.29	-52.37	117.27	-4822.36	324.82	953.19	-4458.48	236.76	925.68	-3335.18	133.22	1113.09	0.00	0.00	0.00	-3344.90	63.13	1450.00	-3343.20	173.52	1453.44	230.55	130.15	860.41	-3854.43	520.48	1413.54	712.19	-287.88	78.89	1313.47	-286.21	76.43	711.52
3.76000	-3460.05	237.54	26.99	-3441.82	245.45	42.94	-4210.69	263.61	210.71	-4282.24	250.75	19.90	-3195.44	26.03	19.81	-3056.86	-52.16	118.22	-4822.67	323.74	956.52	-4458.94	235.79	929.05	-3328.66	130.90	1113.07	0.00	0.00	0.00	-3339.22	61.02	1449.74	-3341.05	170.54	1454.18	245.16	129.39	857.71	-3850.66	521.78	1412.71	712.26	-287.60	78.80	1313.02	-286.39	76.46	711.51
3.77000	-3460.03	237.54	26.99	-3485.98	243.93	36.84	-4214.52	263.25	214.46	-4286.12	250.53	20.73	-3195.44	26.03	19.81	-3055.66	-51.89	119.15	-4822.91	322.65	959.83	-4459.34	234.82	932.39	-3336.84	128.26	1113.53	0.00	0.00	0.00	-3350.67	58.68	1450.57	-3338.66	167.60	1454.87	259.68	128.64	855.03	-3846.84	523.07	1411.88	712.88	-287.35	79.01	1313.29	-285.95	76.57	711.77
3.78000	-3433.70	238.14	26.36	-3464.95	244.05	37.61	-4218.32	262.91	218.23	-4289.96	250.32	21.58	-3195.44	26.03	19.81	-3054.69	-51.55	120.06	-4823.08	321.56	963.11	-4459.68	233.85	935.71	-3322.00	125.75	1114.12	0.00	0.00	0.00	-3343.59	56.01	1451.07	-3336.04	164.70	1455.53	274.12	127.88	852.37	-3842.97	524.35	1411.04	714.86	-288.08	79.30	1313.50	-285.85	76.74	711.73
3.79000	-3429.26	238.28	26.18	-3465.80	242.26	35.92	-4222.08	262.57	222.02	-4293.75	250.12	22.44	-3195.44	26.03	19.81	-3053.94	-51.14	120.94	-4823.18	320.47	966.36	-4459.96	232.88	939.00	-3319.84	124.90	1114.69	0.00	0.00	0.00	-3332.29	53.59	1451.60	-3333.19	161.82	1456.15	288.48	127.13	849.73	-3839.06	525.62	1410.21	713.14	-287.71	79.05	1313.56	-286.22	76.53	712.11
3.80000	-3454.85	239.33	21.82	-3495.14	242.41	30.18	-4225.80	262.24	225.83	-4297.49	249.93	23.31	-3195.44	26.03	19.81	-3053.41	-50.66	121.80	-4823.22	319.37	969.59	-4460.17	231.90	942.26	-3319.38	123.34	1114.49	0.00	0.00	0.00	-3340.57	51.37	1452.63	-3330.12	158.99	1456.72	302.74	126.38	847.10	-3835.10	526.88	1409.38	712.76	-287.77	79.04	1313.66	-285.80	76.73	711.69
3.81000	-3438.16	238.61	22.75	-3488.61	242.35	30.38	-4229.49	261.92	229.65	-4301.18	249.75	24.20	-3195.44	26.03	19.81	-3053.09	-50.12	122.63	-4823.17	318.27	972.78	-4460.33	230.93	945.50	-3335.81	121.06	1114.56	0.00	0.00	0.00	-3324.26	50.04	1452.05	-3326.83	156.18	1457.26	316.92	125.63	844.50	-3831.10	528.13	1408.54	712.07	-288.06	78.76	1313.49	-285.53	76.82	711.58
3.82000	-3460.41	238.61	16.79	-3492.15	241.75	27.57	-4233.13	261.60	233.49	-4304.83	249.58	25.10	-3195.44	26.03	19.81	-3052.98	-49.52	123.43	-4823.06	317.16	975.95	-4460.42	229.95	948.71	-3326.38	118.34	1114.18	0.00	0.00	0.00	-3319.66	47.41	1452.52	-3323.31	153.41	1457.76	331.01	124.88	841.91	-3827.05	529.37	1407.70	711.90	-288.01	78.74	1313.82	-285.32	76.87	711.93
3.83000	-3460.00	239.08	14.28	-3492.01	240.65	27.35	-4236.74	261.30	237.35	-4308.42	249.41	26.02	-3195.44	26.03	19.81	-3053.07	-48.86	124.20	-4822.88	316.05	979.09	-4460.45	228.97	951.90	-3332.12	117.52	1115.08	0.00	0.00	0.00	-3329.78	45.02	1452.99	-3319.58	150.68	1458.22	345.01	124.13	839.34	-3822.96	530.60	1406.87	714.55	-288.38	79.29	1314.07	-286.08	76.83	711.83
3.84000	-3457.64	239.67	13.21	-3471.37	239.97	29.64	-4240.32	261.00	241.22	-4311.97	249.25	26.95	-3195.44	26.03	19.81	-3053.36	-48.14	124.95	-4822.62	314.94	982.20	-4460.42	227.99	955.05	-3303.66	116.44	1115.22	0.00	0.00	0.00	-3337.09	43.06	1453.59	-3315.64	147.97	1458.64	358.92	123.39	836.80	-3818.82	531.83	1406.03	713.15	-287.71	79.02	1313.01	-286.04	76.52	712.22
3.85000	-3440.59	238.71	13.26	-3491.02	237.62	26.85	-4243.85	260.71	245.11	-4315.47	249.10	27.89	-3195.44	26.03	19.81	-3053.84	-47.37	125.67	-4822.28	313.83	985.28	-4460.32	227.02	958.19	-3305.81	114.16	1115.61	0.00	0.00	0.00	-3318.63	41.44	1454.22	-3311.48	145.30	1459.03	372.74	122.64	834.27	-3814.64	533.04	1405.19	712.55	-287.66	78.86	1312.81	-286.08	76.28	712.09
3.86000	-3434.42	239.25	14.01	-3464.51	238.30	29.52	-4247.34	260.43	249.02	-4318.92	248.96	28.85	-3195.44	26.03	19.81	-3054.51	-46.54	126.36	-4821.88	312.71	988.33	-4460.16	226.04	961.29	-3291.94	111.97	1115.95	0.00	0.00	0.00	-3318.84	39.84	1453.80	-3307.11	142.67	1459.38	386.46	121.90	831.76	-3810.41	534.25	1404.35	712.35	-287.66	78.79	1313.36	-285.74	76.65	712.42
3.87000	-3450.10	240.38	9.53	-3450.57	237.23	32.45	-4250.80	260.15	252.94	-4322.32	248.83	29.82	-3195.44	26.03	19.81	-3055.35	-45.66	127.02	-4821.40	311.59	991.35	-4459.94	225.05	964.37	-3298.98	110.83	1114.32	0.00	0.00	0.00	-3324.12	38.16	1453.85	-3302.53	140.07	1459.69	400.09	121.16	829.27	-3806.13	535.44	1403.52	712.09	-287.98	78.83	1313.66	-285.99	76.61	712.24
3.88000	-3445.18	239.54	9.26	-3455.91	234.55	32.41	-4254.21	259.88	256.88	-4325.67	248.70	30.80	-3195.44	26.03	19.81	-3056.37	-44.72	127.65	-4820.84	310.47	994.34	-4459.65	224.07	967.42	-3308.33	109.03	1114.31	0.00	0.00	0.00	-3333.00	36.19	1454.14	-3297.75	137.50	1459.97	413.63	120.42	826.81	-3801.82	536.63	1402.68	714.52	-288.34	79.28	1313.63	-285.87	76.56	712.10
3.89000	-3433.03	238.11	13.34	-3452.01	231.68	34.35	-4257.58	259.62	260.83	-4328.97	248.58	31.79	-3195.44	26.03	19.81	-3057.57	-43.74	128.25	-4820.21	309.34	997.30	-4459.30	223.09	970.44	-3309.59	106.82	1113.91	0.00	0.00	0.00	-3329.83	34.02	1454.69	-3292.76	134.96	1460.22	427.07	119.69	824.36	-3797.45	537.80	1401.84	712.56	-288.11	78.79	1313.69	-285.83	76.68	711.54
3.90000	-3424.63	236.90	15.89	-3428.04	232.05	41.39	-4260.92	259.37	264.79	-4332.22	248.47	32.80	-3195.44	26.03	19.81	-3058.92	-42.71	128.81	-4819.51	308.21	1000.23	-4458.88	222.11	973.43	-3298.84	104.55	1114.01	0.00	0.00	0.00	-3303.88	32.08	1454.45	-3287.58	132.46	1460.42	440.41	118.95	821.94	-3793.05	538.97	1401.00	712.96	-287.82	79.04	1313.63	-285.61	76.59	711.77
3.91000	-3425.45	234.25	16.56	-3433.82	227.78	41.42	-4264.21	259.12	268.77	-4335.42	248.37	33.82	-3195.44	26.03	19.81	-3060.43	-41.63	129.35	-4818.72	307.08	1003.13	-4458.40	221.12	976.39	-3271.78	103.84	1114.14	0.00	0.00	0.00	-3318.47	30.24	1455.60	-3282.20	129.99	1460.60	453.65	118.22	819.54	-3788.59	540.12	1400.16	712.77	-287.96	79.14	1313.61	-285.82	76.40	711.79
3.92000	-3424.76	231.38	17.87	-3430.91	226.06	42.86	-4267.46	258.88	272.76	-4338.56	248.27	34.85	-3195.44	26.03	19.81	-3062.10	-40.51	129.85	-4817.87	305.94	1005.99	-4457.85	220.14	979.32	-3271.10	102.16	1113.80	0.00	0.00	0.00	-3322.14	29.83	1455.05	-3276.62	127.55	1460.74	466.80	117.49	817.16	-3784.10	541.27	1399.32	712.15	-288.01	78.85	1313.64	-286.34	76.49	712.49
3.93000	-3410.51	229.02	20.61	-3433.48	222.53	42.96	-4270.66	258.65	276.77	-4341.65	248.19	35.90	-3195.44	26.03	19.81	-3063.91	-39.35	130.32	-4816.93	304.80	1008.83	-4457.23	219.15	982.23	-3272.42	101.04	1113.45	0.00	0.00	0.00	-3318.42	28.30	1454.94	-3270.85	125.15	1460.84	479.84	116.77	814.80	-3779.56	542.40	1398.49	714.47	-288.75	79.45	1313.72	-285.92	76.59	711.98
3.94000	-3407.04	225.97	21.17	-3411.26	218.23	47.70	-4273.83	258.42	280.79	-4344.69	248.11	36.95	-3195.44	26.03	19.81	-3065.87	-38.15	130.76	-4815.92	303.66	1011.63	-4456.54	218.16	985.10	-3274.54	100.15	1112.95	0.00	0.00	0.00	-3309.66	26.34	1455.23	-3264.89	122.78	1460.92	492.79	116.04	812.46	-3774.98	543.52	1397.65	712.67	-288.28	79.11	1313.77	-286.03	76.52	711.77
3.95000	-3400.08	222.47	23.01	-3400.38	214.72	49.56	-4276.95	258.20	284.82	-4347.68	248.03	38.02	-3195.44	26.03	19.81	-3067.96	-36.91	131.16	-4814.82	302.51	1014.40	-4455.79	217.18	987.95	-3281.77	99.33	1112.69	0.00	0.00	0.00	-3314.09	24.66	1456.08	-3258.74	120.44	1460.96	505.63	115.32	810.15	-3770.35	544.64	1396.81	711.79	-287.82	78.81	1313.37	-285.83	76.60	711.39
3.96000	-3395.36	218.05	24.14	-3370.17	210.84	54.94	-4280.02	257.99	288.86	-4350.62	247.97	39.10	-3195.44	26.03	19.81	-3070.19	-35.64	131.53	-4813.65	301.36	1017.14	-4454.97	216.19	990.76	-3264.49	98.59	1113.72	0.00	0.00	0.00	-3306.93	23.65	1456.08	-3252.41	118.13	1460.97	518.37	114.60	807.85	-3765.68	545.74	1395.97	712.36	-287.71	78.88	1313.40	-285.85	76.69	711.35
3.97000	-3374.16	214.43	28.02	-3368.03	207.07	56.23	-4283.06	257.78	292.91	-4353.50	247.91	40.20	-3195.44	26.03	19.81	-3072.54	-34.32	131.86	-4812.41	300.21	1019.85	-4454.08	215.20	993.54	-3275.81	96.50	1113.14	0.00	0.00	0.00	-3306.35	22.66	1455.90	-3245.90	115.86	1460.94	531.01	113.88	805.59	-3760.97	546.83	1395.14	712.78	-287.83	79.07	1313.45	-285.89	76.54	711.59
3.98000	-3377.37	210.39	27.36	-3363.13	203.54	56.86	-4286.04	257.58	296.98	-4356.33	247.86	41.30	-3195.44	26.03	19.81	-3075.01	-32.98	132.15	-4811.08	299.06	1022.52	-4453.12	214.21	996.30	-3273.03	96.29	1112.65	0.00	0.00	0.00	-3300.36	21.33	1455.81	-3239.21	113.62	1460.89	543.54	113.16	803.34	-3756.21	547.91	1394.30	712.60	-287.84	79.01	1313.67	-286.24	76.43	712.05
3.99000	-3360.05	207.28	29.42	-3363.70	199.61	55.34	-4288.99	257.39	301.05	-4359.10	247.81	42.42	-3195.44	26.03	19.81	-3077.60	-31.61	132.41	-4809.67	297.90	1025.16	-4452.09	213.22	999.02	-3276.30	95.12	1112.76	0.00	0.00	0.00	-3287.83	20.06	1455.90	-3232.33	111.41	1460.80	555.96	112.45	801.12	-3751.41	548.98	1393.47	712.39	-288.14	78.90	1313.68	-285.97	76.68	712.00
4.00000	-3336.80	204.83	32.28	-3328.09	196.33	62.13	-4291.88	257.20	305.14	-4361.82	247.77	43.54	-3195.44	26.03	19.81	-3080.30	-30.20	132.64	-4808.18	296.74	1027.77	-4450.99	212.23	1001.71	-3260.28	94.81	1112.52	0.00	0.00	0.00	-3266.58	19.55	1456.12	-3225.29	109.23	1460.69	568.28	111.74	798.92	-3746.57	550.04	1392.64	712.94	-287.67	79.06	1313.58	-285.79	76.69	711.93
4.01000	-3312.19	200.64	35.11	-3313.87	193.62	63.08	-4294.74	257.02	309.23	-4364.48	247.74	44.68	-3195.44	26.03	19.81	-3083.10	-28.77	132.82	-4806.61	295.58	1030.34	-4449.82	211.23	1004.37	-3265.18	95.11	1112.95	0.00	0.00	0.00	-3274.64	17.79	1456.05	-3218.07	107.09	1460.54	580.49	111.03	796.74	-3741.68	551.08	1391.80	712.29	-287.79	78.79	1313.04	-285.92	76.45	711.41
4.02000	-3303.72	198.17	35.58	-3317.55	189.58	61.25	-4297.54	256.85	313.34	-4367.09	247.72	45.83	-3195.44	26.03	19.81	-3086.01	-27.31	132.97	-4804.96	294.41	1032.88	-4448.58	210.24	1007.00	-3265.71	93.17	1112.72	0.00	0.00	0.00	-3264.23	16.35	1456.04	-3210.68	104.97	1460.37	592.60	110.32	794.59	-3736.76	552.12	1390.97	712.89	-288.09	78.97	1313.00	-286.10	76.52	711.86
4.03000	-3265.87	195.11	39.53	-3284.73	187.83	65.03	-4300.30	256.68	317.45	-4369.64	247.70	47.00	-3195.44	26.03	19.81	-3089.00	-25.83	133.08	-4803.23	293.24	1035.38	-4447.27	209.25	1009.59	-3264.27	92.45	1112.18	0.00	0.00	0.00	-3264.45	16.19	1456.13	-3203.13	102.89	1460.16	604.59	109.62	792.47	-3731.79	553.14	1390.14	702.99	-289.20	76.86	1313.64	-285.93	76.80	711.62
4.04000	-3281.73	193.11	37.49	-3315.74	183.71	59.43	-4303.01	256.52	321.57	-4372.14	247.69	48.17	-3195.44	26.03	19.81	-3092.09	-24.33	133.15	-4801.41	292.07	1037.85	-4445.88	208.25	1012.15	-3265.18	92.13	1111.95	0.00	0.00	0.00	-3265.09	16.56	1456.20	-3195.41	100.84	1459.93	616.47	108.92	790.36	-3726.77	554.16	1389.31	709.37	-288.34	78.32	1313.74	-286.07	76.72	711.67
4.05000	-3282.98	190.72	37.25	-3299.36	181.57	60.85	-4305.68	256.36	325.71	-4374.58	247.68	49.35	-3195.44	26.03	19.81	-3095.25	-22.80	133.17	-4799.52	290.89	1040.28	-4444.43	207.26	1014.68	-3246.86	92.51	1112.29	0.00	0.00	0.00	-3261.44	15.23	1456.46	-3187.53	98.82	1459.67	628.24	108.22	788.29	-3721.72	555.16	1388.48	712.60	-287.53	79.08	1313.65	-285.85	76.79	711.81
4.06000	-3251.09	188.54	40.39	-3290.73	178.64	61.11	-4308.29	256.21	329.84	-4376.97	247.68	50.55	-3195.44	26.03	19.81	-3098.50	-21.26	133.16	-4797.54	289.71	1042.68	-4442.90	206.26	1017.18	-3272.10	90.45	1112.20	0.00	0.00	0.00	-3257.65	15.39	1455.81	-3179.49	96.83	1459.38	639.90	107.52	786.24	-3716.62	556.15	1387.66	712.47	-287.74	78.83	1313.92	-286.03	76.59	712.09
4.07000	-3239.37	185.18	41.27	-3269.75	175.67	62.45	-4310.86	256.07	333.99	-4379.29	247.69	51.75	-3195.44	26.03	19.81	-3101.82	-19.70	133.11	-4795.47	288.53	1045.04	-4441.30	205.26	1019.64	-3236.91	90.75	1111.42	0.00	0.00	0.00	-3264.94	13.93	1456.71	-3171.29	94.88	1459.06	651.44	106.83	784.21	-3711.48	557.12	1386.83	711.96	-287.84	78.65	1313.47	-285.77	76.61	711.38
4.08000	-3245.32	182.58	39.57	-3254.79	172.87	63.92	-4313.38	255.93	338.15	-4381.56	247.70	52.97	-3195.44	26.03	19.81	-3105.20	-18.12	133.02	-4793.32	287.35	1047.37	-4439.62	204.27	1022.07	-3244.65	91.15	1111.23	0.00	0.00	0.00	-3252.86	14.07	1456.39	-3162.94	92.95	1458.72	662.87	106.14	782.21	-3706.30	558.09	1386.01	714.51	-288.32	79.22	1313.98	-285.80	76.72	711.15
4.09000	-3214.79	179.09	44.46	-3239.01	171.02	64.61	-4315.85	255.80	342.31	-4383.77	247.72	54.19	-3195.44	26.03	19.81	-3108.65	-16.54	132.88	-4791.09	286.16	1049.66	-4437.87	203.27	1024.47	-3253.91	90.50	1110.01	0.00	0.00	0.00	-3237.02	14.15	1455.78	-3154.43	91.06	1458.35	674.18	105.45	780.23	-3701.08	559.04	1385.19	713.34	-287.77	79.19	1313.50	-285.99	76.61	711.53
4.10000	-3175.18	176.85	49.34	-3202.16	167.81	69.02	-4318.27	255.67	346.47	-4385.93	247.75	55.43	-3195.44	26.03	19.81	-3112.15	-14.94	132.71	-4788.78	284.97	1051.92	-4436.04	202.27	1026.83	-3251.37	88.68	1110.95	0.00	0.00	0.00	-3238.12	12.49	1455.46	-3145.78	89.20	1457.96	685.38	104.77	778.28	-3695.82	559.98	1384.37	712.57	-287.57	79.02	1313.71	-286.22	76.45	711.86
4.11000	-3179.42	174.44	47.81	-3204.37	164.65	68.48	-4320.63	255.55	350.65	-4388.02	247.78	56.68	-3195.44	26.03	19.81	-3115.70	-13.33	132.48	-4786.37	283.78	1054.13	-4434.14	201.27	1029.15	-3224.76	89.65	1109.69	0.00	0.00	0.00	-3231.62	12.85	1456.08	-3136.98	87.37	1457.54	696.46	104.09	776.36	-3690.52	560.91	1383.55	712.03	-287.84	78.70	1313.43	-285.77	76.65	711.44
4.12000	-3155.20	171.52	48.77	-3160.50	162.42	72.48	-4322.95	255.44	354.83	-4390.06	247.82	57.93	-3195.44	26.03	19.81	-3119.30	-11.71	132.22	-4783.88	282.58	1056.32	-4432.17	200.27	1031.45	-3216.71	90.08	1110.32	0.00	0.00	0.00	-3225.82	12.69	1455.60	-3128.03	85.57	1457.09	707.42	103.41	774.47	-3685.17	561.83	1382.73	712.04	-287.51	78.69	1313.90	-285.96	76.73	711.23
4.13000	-3146.62	169.64	46.72	-3170.38	161.29	68.32	-4325.22	255.33	359.01	-4392.03	247.86	59.20	-3195.44	26.03	19.81	-3122.94	-10.09	131.91	-4781.31	281.38	1058.46	-4430.12	199.27	1033.70	-3213.41	89.19	1109.77	0.00	0.00	0.00	-3222.79	12.60	1455.44	-3118.94	83.80	1456.62	718.26	102.73	772.60	-3679.79	562.73	1381.92	714.53	-288.54	79.42	1313.48	-286.19	76.55	712.57
4.14000	-3129.82	167.21	47.62	-3127.86	159.45	71.36	-4327.43	255.22	363.20	-4393.95	247.91	60.48	-3195.44	26.03	19.81	-3126.61	-8.46	131.56	-4778.65	280.18	1060.56	-4427.99	198.27	1035.92	-3228.50	87.25	1108.82	0.00	0.00	0.00	-3226.68	12.27	1455.35	-3109.72	82.06	1456.13	728.98	102.06	770.75	-3674.36	563.62	1381.11	713.58	-287.87	79.22	1312.97	-286.33	76.36	712.65
4.15000	-3099.82	166.92	53.11	-3129.98	155.70	69.58	-4329.60	255.12	367.40	-4395.80	247.96	61.76	-3195.44	26.03	19.81	-3130.31	-6.83	131.16	-4775.90	278.98	1062.63	-4425.78	197.26	1038.11	-3216.62	87.26	1108.23	0.00	0.00	0.00	-3242.58	11.52	1455.49	-3100.35	80.35	1455.61	739.58	101.39	768.94	-3668.89	564.50	1380.30	712.15	-287.75	78.73	1313.23	-285.97	76.53	711.38
4.16000	-3088.49	165.18	54.23	-3112.33	155.34	69.87	-4331.71	255.03	371.59	-4397.60	248.02	63.06	-3195.44	26.03	19.81	-3134.03	-5.21	130.71	-4773.06	277.77	1064.66	-4423.50	196.26	1040.26	-3234.04	86.72	1108.03	0.00	0.00	0.00	-3220.28	12.10	1455.17	-3090.85	78.67	1455.07	750.05	100.73	767.15	-3663.38	565.36	1379.49	712.35	-287.83	78.88	1313.26	-285.67	76.61	710.76
4.17000	-3062.22	163.02	58.14	-3103.29	153.55	71.20	-4333.77	254.94	375.80	-4399.33	248.08	64.37	-3195.44	26.03	19.81	-3137.78	-3.58	130.22	-4770.14	276.56	1066.65	-4421.14	195.26	1042.37	-3213.24	86.66	1106.89	0.00	0.00	0.00	-3210.08	11.94	1453.51	-3081.22	77.02	1454.51	760.40	100.06	765.39	-3657.83	566.22	1378.69	712.78	-287.71	79.04	1313.18	-285.83	76.38	711.35
4.18000	-3037.18	160.64	62.09	-3088.92	152.06	72.19	-4335.77	254.85	380.00	-4401.01	248.15	65.68	-3195.44	26.03	19.81	-3141.53	-1.95	129.68	-4767.12	275.35	1068.61	-4418.70	194.25	1044.45	-3192.96	85.27	1107.13	0.00	0.00	0.00	-3196.50	12.38	1452.71	-3071.46	75.41	1453.92	770.63	99.40	763.66	-3652.25	567.06	1377.89	714.78	-288.55	79.47	1313.35	-285.47	76.56	711.95
4.19000	-3015.07	158.55	66.03	-3072.71	151.64	73.87	-4337.72	254.77	384.21	-4402.62	248.23	67.01	-3195.44	26.03	19.81	-3145.29	-0.33	129.09	-4764.02	274.14	1070.52	-4416.18	193.25	1046.49	-3195.55	84.95	1106.13	0.00	0.00	0.00	-3193.70	12.60	1452.42	-3061.58	73.82	1453.31	780.73	98.75	761.96	-3646.62	567.88	1377.09	713.73	-287.69	79.35	1313.68	-285.78	76.57	711.82
4.20000	-2997.61	157.26	69.91	-3054.82	151.76	76.19	-4339.62	254.70	388.42	-4404.17	248.31	68.34	-3195.44	26.03	19.81	-3149.06	1.28	128.46	-4760.83	272.92	1072.40	-4413.58	192.24	1048.50	-3202.43	85.27	1104.96	0.00	0.00	0.00	-3184.16	12.63	1451.76	-3051.57	72.26	1452.68	790.71	98.09	760.28	-3640.95	568.69	1376.29	712.33	-287.91	78.82	1313.38	-285.69	76.65	712.33
4.21000	-2986.50	157.29	73.64	-3035.38	151.93	79.11	-4341.46	254.63	392.63	-4405.66	248.39	69.68	-3195.44	26.03	19.81	-3152.82	2.89	127.77	-4757.55	271.70	1074.23	-4410.91	191.24	1050.46	-3203.59	85.50	1104.54	0.00	0.00	0.00	-3203.76	11.95	1451.51	-3041.43	70.74	1452.03	800.56	97.44	758.64	-3635.24	569.49	1375.49	712.29	-288.12	78.78	1313.46	-285.75	76.55	711.83
4.22000	-3006.10	159.15	72.04	-3014.56	151.63	82.57	-4343.25	254.56	396.85	-4407.08	248.48	71.03	-3195.44	26.03	19.81	-3156.57	4.48	127.04	-4754.18	270.47	1076.03	-4408.15	190.23	1052.39	-3195.87	84.87	1103.86	0.00	0.00	0.00	-3191.42	10.98	1451.01	-3031.18	69.24	1451.36	810.28	96.80	757.02	-3629.49	570.28	1374.70	712.10	-287.97	78.86	1313.89	-286.22	76.46	711.72
4.23000	-2951.96	157.13	82.59	-2992.50	150.36	86.52	-4344.98	254.50	401.07	-4408.45	248.57	72.39	-3195.44	26.03	19.81	-3160.31	6.06	126.26	-4750.71	269.25	1077.78	-4405.31	189.22	1054.28	-3207.22	84.00	1102.23	0.00	0.00	0.00	-3189.92	10.96	1450.23	-3020.81	67.77	1450.67	819.87	96.16	755.43	-3623.71	571.05	1373.91	721.63	-287.27	81.78	1313.49	-286.10	76.47	712.02
4.24000	-2910.56	157.10	92.33	-2981.17	149.40	88.62	-4346.65	254.45	405.28	-4409.75	248.67	73.76	-3195.44	26.03	19.81	-3164.03	7.63	125.42	-4747.16	268.02	1079.50	-4402.39	188.22	1056.13	-3188.45	84.64	1102.81	0.00	0.00	0.00	-3175.99	12.19	1448.65	-3010.33	66.33	1449.96	829.33	95.52	753.87	-3617.88	571.81	1373.13	715.24	-287.70	79.67	1313.06	-285.54	76.59	712.24
4.25000	-2902.89	156.27	96.45	-2962.94	148.63	91.23	-4348.27	254.39	409.50	-4410.98	248.78	75.14	-3195.44	26.03	19.81	-3167.72	9.18	124.54	-4743.51	266.79	1081.17	-4399.39	187.21	1057.95	-3174.93	83.98	1102.38	0.00	0.00	0.00	-3155.02	12.74	1447.19	-2999.73	64.93	1449.23	838.65	94.88	752.34	-3612.02	572.56	1372.35	712.40	-287.82	78.84	1313.06	-285.91	76.52	711.43
4.26000	-2927.25	156.49	92.43	-2945.08	147.90	93.72	-4349.83	254.35	413.72	-4412.15	248.88	76.53	-3195.44	26.03	19.81	-3171.39	10.72	123.60	-4739.77	265.56	1082.80	-4396.31	186.20	1059.72	-3159.61	84.33	1101.75	0.00	0.00	0.00	-3142.13	13.99	1445.62	-2989.03	63.55	1448.48	847.85	94.25	750.84	-3606.11	573.29	1371.57	712.45	-287.51	78.87	1313.42	-285.93	76.41	712.07
4.27000	-2914.12	156.07	96.12	-2927.58	147.22	96.09	-4351.33	254.30	417.94	-4413.26	249.00	77.92	-3195.44	26.03	19.81	-3175.02	12.24	122.62	-4735.94	264.32	1084.40	-4393.15	185.19	1061.46	-3154.43	83.85	1101.10	0.00	0.00	0.00	-3145.42	12.97	1445.29	-2978.22	62.20	1447.71	856.91	93.62	749.37	-3600.17	574.01	1370.79	711.96	-287.69	78.74	1313.50	-285.46	76.94	712.50
4.28000	-2902.13	155.86	99.31	-2910.45	146.57	98.34	-4352.78	254.27	422.16	-4414.30	249.11	79.32	-3195.44	26.03	19.81	-3178.60	13.73	121.57	-4732.02	263.08	1085.95	-4389.90	184.18	1063.16	-3149.56	83.34	1100.40	0.00	0.00	0.00	-3149.49	12.67	1445.49	-2967.31	60.88	1446.93	865.84	93.00	747.94	-3594.19	574.71	1370.02	714.51	-288.74	79.49	1313.33	-285.46	76.83	711.81
4.29000	-2891.20	155.85	102.03	-2893.69	145.96	100.48	-4354.17	254.23	426.38	-4415.28	249.23	80.74	-3195.44	26.03	19.81	-3182.14	15.20	120.48	-4728.00	261.84	1087.45	-4386.57	183.17	1064.82	-3160.19	82.54	1099.17	0.00	0.00	0.00	-3145.52	13.09	1445.16	-2956.29	59.59	1446.13	874.63	92.38	746.53	-3588.17	575.40	1369.25	713.17	-288.45	79.14	1313.43	-286.12	76.61	711.38
4.30000	-2881.27	156.01	104.30	-2877.30	145.39	102.50	-4355.50	254.20	430.59	-4416.19	249.36	82.15	-3195.44	26.03	19.81	-3185.63	16.65	119.33	-4723.88	260.59	1088.92	-4383.15	182.16	1066.43	-3161.85	83.21	1097.82	0.00	0.00	0.00	-3125.11	14.25	1443.57	-2945.18	58.32	1445.31	883.29	91.76	745.15	-3582.11	576.07	1368.49	712.25	-287.91	78.72	1313.89	-286.50	76.61	711.44
4.31000	-2872.27	156.33	106.13	-2861.28	144.85	104.40	-4356.77	254.17	434.81	-4417.03	249.49	83.58	-3195.44	26.03	19.81	-3189.06	18.07	118.13	-4719.68	259.35	1090.35	-4379.66	181.15	1068.01	-3165.97	82.84	1096.53	0.00	0.00	0.00	-3127.46	14.03	1442.42	-2933.96	57.09	1444.47	891.81	91.15	743.81	-3576.01	576.73	1367.72	712.62	-287.97	78.91	1313.87	-286.22	76.76	711.73
4.32000	-2864.13	156.79	107.53	-2845.64	144.35	106.19	-4357.98	254.15	439.02	-4417.81	249.62	85.02	-3195.44	26.03	19.81	-3192.43	19.46	116.87	-4715.37	258.10	1091.73	-4376.07	180.13	1069.55	-3166.49	82.66	1096.19	0.00	0.00	0.00	-3120.74	15.63	1442.11	-2922.66	55.89	1443.62	900.19	90.54	742.49	-3569.88	577.38	1366.97	712.70	-287.73	79.00	1313.80	-286.09	76.80	711.27
4.33000	-2856.78	157.38	108.53	-2830.37	143.89	107.87	-4359.13	254.13	443.23	-4418.53	249.76	86.46	-3195.44	26.03	19.81	-3195.73	20.83	115.56	-4710.98	256.85	1093.07	-4372.40	179.12	1071.05	-3147.33	82.20	1095.56	0.00	0.00	0.00	-3120.77	15.94	1441.67	-2911.26	54.71	1442.75	908.43	89.93	741.21	-3563.70	578.01	1366.21	714.69	-288.66	79.49	1313.41	-285.83	76.68	711.34
4.34000	-2850.14	158.07	109.14	-2815.48	143.46	109.43	-4360.22	254.12	447.44	-4419.17	249.90	87.91	-3195.44	26.03	19.81	-3198.95	22.16	114.19	-4706.48	255.59	1094.36	-4368.65	178.11	1072.50	-3147.49	82.28	1094.90	0.00	0.00	0.00	-3118.32	15.98	1440.73	-2899.77	53.56	1441.87	916.53	89.33	739.96	-3557.49	578.63	1365.46	713.18	-288.14	79.20	1312.71	-285.84	76.33	711.31
4.35000	-2844.14	158.84	109.37	-2800.97	143.06	110.89	-4361.25	254.11	451.64	-4419.75	250.04	89.37	-3195.44	26.03	19.81	-3202.10	23.45	112.76	-4701.89	254.34	1095.61	-4364.81	177.10	1073.92	-3142.26	82.23	1093.93	0.00	0.00	0.00	-3126.54	16.86	1440.02	-2888.20	52.45	1440.97	924.49	88.74	738.74	-3551.24	579.23	1364.72	712.68	-287.93	79.06	1313.24	-286.00	76.46	711.51
4.36000	-2838.73	159.69	109.25	-2786.84	142.70	112.24	-4362.22	254.10	455.84	-4420.26	250.19	90.83	-3195.44	26.03	19.81	-3205.16	24.72	111.28	-4697.20	253.08	1096.82	-4360.88	176.08	1075.29	-3152.11	81.93	1092.93	0.00	0.00	0.00	-3088.98	16.95	1437.64	-2876.54	51.36	1440.06	932.31	88.14	737.56	-3544.96	579.82	1363.97	712.30	-287.86	78.89	1313.76	-285.99	76.72	711.60
4.37000	-2833.81	160.58	108.79	-2773.10	142.36	113.48	-4363.12	254.10	460.04	-4420.70	250.34	92.30	-3195.44	26.03	19.81	-3208.13	25.94	109.74	-4692.42	251.82	1097.98	-4356.87	175.07	1076.62	-3127.53	83.11	1092.05	0.00	0.00	0.00	-3084.30	19.11	1436.58	-2864.81	50.30	1439.13	939.98	87.56	736.40	-3538.63	580.39	1363.24	713.10	-287.99	79.11	1313.26	-285.70	76.72	711.76
4.38000	-2829.34	161.51	108.01	-2759.73	142.06	114.62	-4363.97	254.09	464.23	-4421.07	250.49	93.78	-3195.44	26.03	19.81	-3211.01	27.12	108.14	-4687.54	250.55	1099.10	-4352.77	174.05	1077.91	-3106.42	82.20	1091.57	0.00	0.00	0.00	-3087.04	19.58	1436.23	-2852.99	49.26	1438.19	947.51	86.97	735.28	-3532.27	580.94	1362.50	715.44	-287.33	79.71	1312.93	-285.99	76.49	710.83
4.39000	-2825.23	162.46	106.92	-2746.76	141.79	115.66	-4364.75	254.10	468.42	-4421.38	250.65	95.27	-3195.44	26.03	19.81	-3213.79	28.27	106.48	-4682.56	249.29	1100.18	-4348.58	173.04	1079.16	-3098.09	82.50	1089.98	0.00	0.00	0.00	-3098.47	19.87	1436.38	-2841.10	48.26	1437.24	954.89	86.39	734.20	-3525.88	581.48	1361.77	713.19	-287.62	79.14	1312.70	-286.17	76.39	711.96
4.40000	-2821.41	163.40	105.54	-2734.16	141.55	116.59	-4365.47	254.10	472.60	-4421.61	250.81	96.76	-3195.44	26.03	19.81	-3216.46	29.37	104.76	-4677.48	248.02	1101.21	-4344.30	172.02	1080.36	-3102.68	82.56	1089.18	0.00	0.00	0.00	-3094.80	21.24	1435.49	-2829.13	47.28	1436.28	962.13	85.82	733.14	-3519.44	582.01	1361.05	712.41	-287.60	78.98	1313.38	-286.30	76.53	712.04
4.41000	-2817.82	164.32	103.90	-2721.96	141.34	117.42	-4366.12	254.11	476.78	-4421.78	250.98	98.26	-3195.44	26.03	19.81	-3219.02	30.43	102.99	-4672.30	246.75	1102.19	-4339.93	171.01	1081.52	-3105.48	82.49	1087.55	0.00	0.00	0.00	-3090.01	22.22	1434.80	-2817.09	46.33	1435.30	969.22	85.24	732.12	-3512.97	582.52	1360.33	712.12	-287.60	78.97	1313.39	-286.14	76.38	711.77
4.42000	-2814.39	165.21	101.99	-2710.15	141.16	118.16	-4366.71	254.13	480.95	-4421.87	251.15	99.77	-3195.44	26.03	19.81	-3221.46	31.44	101.15	-4667.02	245.47	1103.13	-4335.48	169.99	1082.64	-3093.13	82.54	1087.12	0.00	0.00	0.00	-3071.64	24.17	1434.40	-2804.98	45.41	1434.31	976.17	84.68	731.14	-3506.46	583.02	1359.61	711.91	-287.60	78.93	1313.78	-286.19	76.52	712.15
4.43000	-2811.04	166.03	99.85	-2698.74	141.00	118.79	-4367.24	254.14	485.12	-4421.90	251.32	101.28	-3195.44	26.03	19.81	-3223.78	32.40	99.25	-4661.64	244.20	1104.03	-4330.93	168.97	1083.71	-3080.33	82.27	1087.11	0.00	0.00	0.00	-3064.48	24.87	1433.33	-2792.81	44.52	1433.31	982.96	84.11	730.18	-3499.92	583.50	1358.90	710.81	-288.08	78.51	1313.39	-285.86	76.57	711.91
4.44000	-2807.70	166.79	97.49	-2687.71	140.87	119.33	-4367.70	254.16	489.28	-4421.85	251.49	102.80	-3195.44	26.03	19.81	-3225.97	33.31	97.29	-4656.16	242.92	1104.88	-4326.29	167.96	1084.74	-3065.04	82.44	1086.41	0.00	0.00	0.00	-3066.91	25.22	1432.57	-2780.57	43.65	1432.30	989.60	83.56	729.27	-3493.34	583.96	1358.20	711.95	-287.98	78.79	1313.51	-285.81	76.57	712.11
4.45000	-2804.31	167.45	94.92	-2677.08	140.77	119.77	-4368.10	254.18	493.43	-4421.74	251.67	104.32	-3195.44	26.03	19.81	-3228.03	34.17	95.26	-4650.58	241.64	1105.68	-4321.57	166.94	1085.73	-3082.96	82.10	1084.39	0.00	0.00	0.00	-3070.78	26.46	1432.72	-2768.28	42.81	1431.28	996.09	83.00	728.38	-3486.72	584.41	1357.49	712.62	-287.96	78.88	1313.34	-285.72	76.40	711.76
4.46000	-2800.79	168.00	92.17	-2666.85	140.69	120.12	-4368.43	254.20	497.57	-4421.55	251.84	105.85	-3195.44	26.03	19.81	-3229.95	34.98	93.18	-4644.90	240.35	1106.43	-4316.75	165.92	1086.67	-3069.12	82.57	1083.81	0.00	0.00	0.00	-3059.88	27.47	1432.15	-2755.92	42.00	1430.25	1002.43	82.45	727.53	-3480.07	584.84	1356.80	713.48	-287.72	79.22	1313.42	-286.06	76.33	711.12
4.47000	-2797.07	168.42	89.24	-2657.02	140.64	120.38	-4368.69	254.23	501.71	-4421.29	252.03	107.39	-3195.44	26.03	19.81	-3231.73	35.73	91.03	-4639.11	239.07	1107.14	-4311.84	164.90	1087.57	-3074.54	83.74	1083.14	0.00	0.00	0.00	-3055.59	28.34	1431.51	-2743.50	41.22	1429.21	1008.62	81.91	726.72	-3473.38	585.25	1356.11	712.16	-287.82	78.87	1313.72	-285.88	76.59	711.26
4.48000	-2793.09	168.70	86.16	-2647.58	140.61	120.55	-4368.89	254.26	505.84	-4420.96	252.21	108.94	-3195.44	26.03	19.81	-3233.35	36.43	88.81	-4633.23	237.78	1107.80	-4306.84	163.88	1088.42	-3075.39	83.59	1082.76	0.00	0.00	0.00	-3048.94	29.40	1431.37	-2731.04	40.46	1428.16	1014.65	81.37	725.94	-3466.66	585.65	1355.42	714.47	-288.55	79.36	1313.55	-286.17	76.46	711.86
4.49000	-2788.78	168.81	82.94	-2638.55	140.60	120.62	-4369.02	254.29	509.96	-4420.55	252.40	110.48	-3195.44	26.03	19.81	-3234.83	37.06	86.53	-4627.24	236.49	1108.41	-4301.75	162.86	1089.23	-3051.23	84.31	1081.40	0.00	0.00	0.00	-3043.87	30.79	1431.26	-2718.52	39.74	1427.10	1020.53	80.83	725.20	-3459.90	586.04	1354.74	713.49	-288.01	79.25	1313.90	-286.04	76.73	711.84
4.50000	-2784.05	168.74	79.60	-2629.93	140.61	120.61	-4369.08	254.33	514.07	-4420.08	252.58	112.04	-3195.44	26.03	19.81	-3236.14	37.64	84.19	-4621.15	235.20	1108.98	-4296.56	161.85	1089.99	-3042.51	85.08	1081.64	0.00	0.00	0.00	-3030.24	31.98	1430.23	-2705.95	39.03	1426.04	1026.25	80.30	724.50	-3453.10	586.40	1354.07	712.41	-287.62	79.04	1313.98	-285.93	76.74	712.11
4.51000	-2778.85	168.47	76.16	-2621.71	140.65	120.51	-4369.07	254.37	518.17	-4419.53	252.77	113.60	-3195.44	26.03	19.81	-3237.29	38.15	81.78	-4614.95	233.90	1109.50	-4291.28	160.83	1090.71	-3038.64	85.71	1080.00	0.00	0.00	0.00	-3044.38	33.66	1430.54	-2693.34	38.36	1424.97	1031.82	79.78	723.82	-3446.27	586.75	1353.40	712.50	-287.48	79.02	1313.59	-285.85	76.56	711.16
4.52000	-2773.10	167.99	72.63	-2613.89	140.70	120.33	-4369.00	254.41	522.27	-4418.90	252.97	115.17	-3195.44	26.03	19.81	-3238.26	38.60	79.31	-4608.65	232.61	1109.96	-4285.91	159.81	1091.38	-3029.31	85.82	1080.10	0.00	0.00	0.00	-3034.52	35.00	1430.63	-2680.68	37.71	1423.88	1037.22	79.25	723.19	-3439.40	587.09	1352.73	711.93	-287.92	78.93	1313.40	-285.94	76.49	711.57
4.53000	-2766.74	167.27	69.03	-2606.48	140.78	120.06	-4368.86	254.45	526.35	-4418.20	253.16	116.74	-3195.44	26.03	19.81	-3239.06	38.98	76.76	-4602.24	231.31	1110.38	-4280.44	158.79	1092.00	-3035.38	87.43	1079.67	0.00	0.00	0.00	-3027.71	35.91	1430.54	-2667.99	37.09	1422.80	1042.47	78.74	722.59	-3432.50	587.40	1352.07	714.48	-288.87	79.58	1313.28	-285.70	76.59	711.77
4.54000	-2759.68	166.29	65.38	-2599.49	140.87	119.71	-4368.65	254.49	530.42	-4417.43	253.36	118.31	-3195.44	26.03	19.81	-3239.68	39.30	74.15	-4595.73	230.01	1110.76	-4274.87	157.76	1092.58	-3028.37	88.61	1079.27	0.00	0.00	0.00	-3014.15	36.77	1430.01	-2655.25	36.50	1421.70	1047.56	78.23	722.03	-3425.57	587.70	1351.42	713.57	-288.04	79.26	1313.47	-285.97	76.67	711.77
4.55000	-2751.87	165.05	61.69	-2592.90	140.98	119.28	-4368.37	254.54	534.48	-4416.58	253.56	119.90	-3195.44	26.03	19.81	-3240.11	39.54	71.48	-4589.12	228.70	1111.08	-4269.22	156.74	1093.11	-3017.56	88.30	1079.16	0.00	0.00	0.00	-3001.44	38.15	1429.89	-2642.48	35.93	1420.61	1052.48	77.72	721.51	-3418.60	587.99	1350.77	712.27	-287.57	78.98	1313.68	-286.09	76.56	711.25
4.56000	-2743.23	163.51	57.98	-2586.73	141.11	118.77	-4368.01	254.59	538.53	-4415.66	253.76	121.48	-3195.44	26.03	19.81	-3240.35	39.72	68.73	-4582.39	227.40	1111.35	-4263.46	155.72	1093.59	-3009.21	89.94	1079.58	0.00	0.00	0.00	-2994.31	39.56	1428.93	-2629.67	35.39	1419.50	1057.25	77.22	721.02	-3411.59	588.25	1350.13	712.18	-287.45	78.90	1313.63	-285.85	76.54	712.02
4.57000	-2733.69	161.67	54.26	-2580.97	141.25	118.18	-4367.59	254.64	542.57	-4414.66	253.96	123.07	-3195.44	26.03	19.81	-3240.39	39.82	65.92	-4575.56	226.09	1111.57	-4257.61	154.70	1094.03	-2997.31	90.64	1079.56	0.00	0.00	0.00	-2994.48	41.22	1429.87	-2616.84	34.87	1418.39	1061.85	76.72	720.57	-3404.56	588.50	1349.50	711.87	-287.95	78.77	1313.77	-285.87	76.84	711.76
4.58000	-2723.18	159.51	50.57	-2575.63	141.41	117.51	-4367.10	254.69	546.60	-4413.59	254.17	124.67	-3195.44	26.03	19.81	-3240.23	39.84	63.03	-4568.63	224.78	1111.75	-4251.67	153.68	1094.41	-2964.54	91.83	1080.78	0.00	0.00	0.00	-2982.44	42.50	1429.92	-2603.97	34.38	1417.28	1066.29	76.23	720.16	-3397.48	588.73	1348.87	714.46	-288.74	79.48	1313.52	-285.88	76.65	712.10
4.59000	-2701.13	157.98	52.26	-2570.71	141.59	116.77	-4366.53	254.74	550.61	-4412.44	254.37	126.27	-3195.44	26.03	19.81	-3239.86	39.79	60.08	-4561.58	223.47	1111.87	-4245.62	152.66	1094.75	-2992.59	94.59	1080.20	0.00	0.00	0.00	-2969.07	43.39	1430.13	-2591.08	33.92	1416.16	1070.56	75.75	719.79	-3390.38	588.95	1348.24	712.88	-288.22	78.91	1313.38	-286.13	76.47	711.93
4.60000	-2723.26	156.36	41.47	-2566.21	141.78	115.95	-4365.90	254.80	554.61	-4411.21	254.58	127.88	-3195.44	26.03	19.81	-3239.27	39.66	57.05	-4554.43	222.15	1111.94	-4239.48	151.63	1095.05	-2955.45	95.73	1080.83	0.00	0.00	0.00	-2974.47	44.56	1430.79	-2578.16	33.48	1415.04	1074.66	75.27	719.45	-3383.23	589.15	1347.63	712.35	-287.96	78.74	1313.05	-286.18	76.38	712.15
4.61000	-2727.54	154.77	35.46	-2562.13	141.98	115.06	-4365.19	254.86	558.60	-4409.91	254.79	129.49	-3195.44	26.03	19.81	-3238.43	39.45	53.96	-4547.17	220.84	1111.96	-4233.24	150.61	1095.29	-2948.83	96.75	1082.43	0.00	0.00	0.00	-2951.42	45.42	1431.09	-2565.23	33.07	1413.91	1078.60	74.79	719.16	-3376.06	589.33	1347.02	712.88	-287.96	79.05	1313.74	-286.10	76.62	711.71
4.62000	-2740.27	154.15	29.81	-2558.47	142.20	114.10	-4364.41	254.91	562.58	-4408.53	255.00	131.10	-3195.44	26.03	19.81	-3198.19	40.01	57.72	-4539.80	219.52	1111.93	-4226.90	149.59	1095.48	-2934.59	99.16	1083.57	0.00	0.00	0.00	-2941.87	47.12	1432.27	-2552.28	32.69	1412.79	1082.37	74.32	718.90	-3368.85	589.49	1346.41	712.71	-287.98	79.04	1313.17	-286.02	76.27	711.71
4.63000	-2758.24	154.23	24.73	-2555.24	142.42	113.07	-4363.55	254.98	566.54	-4407.07	255.21	132.72	-3195.44	26.03	19.81	-3247.46	38.19	48.27	-4532.32	218.20	1111.85	-4220.47	148.57	1095.63	-2937.15	99.62	1084.38	0.00	0.00	0.00	-2931.23	48.72	1433.16	-2539.31	32.33	1411.66	1085.98	73.86	718.68	-3361.61	589.63	1345.81	714.64	-289.08	79.73	1313.27	-286.17	76.46	711.37
4.64000	-2778.21	154.75	20.37	-2552.43	142.66	111.97	-4362.62	255.04	570.48	-4405.54	255.42	134.34	-3195.44	26.03	19.81	-3253.25	37.84	41.47	-4524.73	216.87	1111.72	-4213.93	147.54	1095.72	-2920.42	102.03	1084.94	0.00	0.00	0.00	-2926.79	50.18	1433.88	-2526.32	32.00	1410.52	1089.41	73.40	718.50	-3354.33	589.76	1345.22	713.81	-288.06	79.37	1313.43	-285.88	76.57	711.74
4.65000	-2796.96	155.45	16.91	-2550.05	142.91	110.80	-4361.62	255.10	574.41	-4403.92	255.63	135.97	-3195.44	26.03	19.81	-3250.00	39.33	39.77	-4517.03	215.55	1111.54	-4207.30	146.52	1095.77	-2913.35	103.47	1086.70	0.00	0.00	0.00	-2926.64	51.62	1434.86	-2513.33	31.69	1409.39	1092.67	72.94	718.36	-3347.02	589.87	1344.64	712.25	-287.67	78.99	1313.43	-286.09	76.53	712.58
4.66000	-2811.28	156.08	14.55	-2548.10	143.17	109.57	-4360.54	255.17	578.33	-4402.23	255.84	137.60	-3195.44	26.03	19.81	-3228.43	38.04	39.72	-4509.23	214.22	1111.30	-4200.56	145.50	1095.76	-2916.20	105.16	1088.21	0.00	0.00	0.00	-2909.52	52.42	1434.81	-2500.33	31.40	1408.26	1095.76	72.49	718.26	-3339.68	589.96	1344.06	711.99	-287.95	78.73	1313.61	-285.81	76.66	712.13
4.67000	-2817.95	156.38	13.44	-2546.58	143.44	108.27	-4359.39	255.23	582.23	-4400.46	256.06	139.23	-3195.44	26.03	19.81	-3247.28	38.07	34.10	-4501.30	212.89	1111.01	-4193.73	144.47	1095.71	-2903.68	106.86	1089.88	0.00	0.00	0.00	-2888.47	53.65	1436.84	-2487.32	31.15	1407.12	1098.68	72.05	718.20	-3332.31	590.03	1343.49	712.15	-287.86	78.94	1313.91	-285.86	76.60	711.87
4.68000	-2813.73	156.08	13.77	-2545.50	143.71	106.91	-4358.16	255.30	586.12	-4398.60	256.27	140.87	-3195.44	26.03	19.81	-3231.07	37.41	33.13	-4493.27	211.56	1110.67	-4186.79	143.45	1095.60	-2880.53	109.00	1091.45	0.00	0.00	0.00	-2883.59	54.27	1437.60	-2474.31	30.92	1405.99	1101.42	71.61	718.18	-3324.90	590.08	1342.93	714.57	-288.18	79.24	1313.84	-286.01	76.58	711.60
4.69000	-2795.40	154.92	15.72	-2544.85	143.99	105.49	-4356.86	255.37	589.99	-4396.67	256.49	142.51	-3195.44	26.03	19.81	-3241.18	37.67	29.09	-4485.13	210.23	1110.27	-4179.75	142.42	1095.45	-2870.95	110.51	1094.17	0.00	0.00	0.00	-2879.26	54.88	1438.08	-2461.30	30.71	1404.85	1103.99	71.18	718.20	-3317.46	590.12	1342.37	713.95	-288.08	79.23	1313.29	-286.09	76.50	711.79
4.70000	-2750.84	151.34	20.87	-2544.63	144.28	104.01	-4355.48	255.44	593.84	-4394.66	256.71	144.15	-3195.44	26.03	19.81	-3225.03	37.97	29.88	-4476.87	208.89	1109.82	-4172.61	141.40	1095.24	-2867.04	112.44	1095.13	0.00	0.00	0.00	-2865.01	55.68	1438.81	-2448.29	30.53	1403.72	1106.38	70.76	718.26	-3309.99	590.13	1341.82	713.15	-287.79	79.07	1313.47	-286.07	76.57	711.77
4.71000	-2739.37	152.28	21.97	-2544.85	144.57	102.47	-4354.02	255.51	597.68	-4392.57	256.92	145.80	-3195.44	26.03	19.81	-3217.00	37.31	29.77	-4468.50	207.56	1109.32	-4165.36	140.38	1094.98	-2870.03	114.01	1097.46	0.00	0.00	0.00	-2853.89	56.70	1439.69	-2435.28	30.37	1402.59	1108.59	70.33	718.37	-3302.49	590.13	1341.28	712.65	-287.83	78.99	1313.11	-285.68	76.65	711.28
4.72000	-2758.84	150.54	18.61	-2545.52	144.87	100.87	-4352.49	255.58	601.50	-4390.39	257.14	147.45	-3195.44	26.03	19.81	-3207.73	37.00	29.20	-4460.02	206.22	1108.76	-4158.02	139.35	1094.67	-2851.42	115.26	1098.77	0.00	0.00	0.00	-2843.03	57.57	1440.53	-2422.29	30.24	1401.46	1110.63	69.92	718.51	-3294.95	590.11	1340.74	712.03	-287.85	78.77	1313.44	-285.60	76.75	711.97
4.73000	-2721.35	152.19	23.93	-2546.62	145.17	99.22	-4350.87	255.65	605.30	-4388.14	257.36	149.10	-3195.44	26.03	19.81	-3198.09	35.10	31.65	-4451.42	204.88	1108.15	-4150.57	138.33	1094.31	-2842.50	117.35	1100.37	0.00	0.00	0.00	-2832.44	58.32	1441.34	-2409.30	30.13	1400.33	1112.49	69.51	718.69	-3287.38	590.07	1340.22	714.57	-288.17	79.17	1313.46	-285.77	76.56	712.49
4.74000	-2740.35	151.40	23.38	-2548.17	145.48	97.51	-4349.18	255.72	609.08	-4385.80	257.58	150.76	-3195.44	26.03	19.81	-3193.19	33.91	34.03	-4442.71	203.53	1107.49	-4143.01	137.30	1093.90	-2831.63	118.35	1101.30	0.00	0.00	0.00	-2822.11	58.93	1442.12	-2396.32	30.05	1399.20	1114.17	69.11	718.92	-3279.78	590.01	1339.70	713.04	-287.89	78.99	1313.49	-285.74	76.66	712.58
4.75000	-2746.12	151.09	22.40	-2550.15	145.78	95.75	-4347.41	255.79	612.84	-4383.38	257.79	152.42	-3195.42	26.03	19.81	-3205.40	31.56	34.53	-4433.88	202.19	1106.77	-4135.35	136.28	1093.43	-2844.57	119.46	1101.88	0.00	0.00	0.00	-2812.02	59.43	1442.86	-2383.36	29.99	1398.08	1115.67	68.71	719.19	-3272.15	589.94	1339.18	711.97	-287.88	78.76	1313.51	-286.00	76.55	711.75
4.76000	-2743.92	151.85	21.92	-2552.59	146.09	93.94	-4345.57	255.87	616.59	-4380.88	258.01	154.08	-3179.95	25.79	26.58	-3191.42	31.10	40.30	-4424.94	200.84	1105.99	-4127.59	135.25	1092.91	-2831.37	120.20	1103.20	0.00	0.00	0.00	-2802.17	59.80	1443.57	-2370.41	29.96	1396.96	1116.99	68.32	719.50	-3264.49	589.84	1338.68	712.81	-287.96	79.00	1313.37	-286.15	76.44	711.90
4.77000	-2757.22	149.34	20.63	-2555.47	146.40	92.07	-4343.64	255.94	620.31	-4378.30	258.23	155.74	-3177.94	25.52	28.02	-3171.44	31.18	45.57	-4415.88	199.49	1105.16	-4119.72	134.23	1092.34	-2823.41	121.10	1103.47	0.00	0.00	0.00	-2792.56	60.05	1444.25	-2357.48	29.95	1395.85	1118.12	67.93	719.85	-3256.79	589.72	1338.18	712.71	-287.97	78.97	1313.50	-286.00	76.41	712.53
4.78000	-2749.93	149.37	22.27	-2558.80	146.71	90.16	-4341.63	256.01	624.02	-4375.63	258.45	157.41	-3140.49	25.63	33.67	-3141.23	31.60	51.53	-4406.70	198.14	1104.27	-4111.75	133.20	1091.71	-2811.91	120.67	1104.55	0.00	0.00	0.00	-2783.17	60.19	1444.90	-2344.58	29.96	1394.74	1119.07	67.55	720.25	-3249.06	589.59	1337.69	712.44	-287.66	78.97	1313.18	-286.16	76.47	712.17
4.79000	-2713.49	149.97	28.92	-2562.59	147.02	88.20	-4339.54	256.09	627.71	-4372.88	258.66	159.08	-3109.66	25.10	38.49	-3120.42	30.11	55.58	-4397.41	196.79	1103.33	-4103.67	132.17	1091.03	-2811.27	120.12	1105.87	0.00	0.00	0.00	-2774.00	60.21	1445.51	-2331.70	30.00	1393.63	1119.83	67.18	720.69	-3241.31	589.44	1337.21	712.30	-287.95	78.86	1313.17	-285.61	76.63	711.55
4.80000	-2749.09	148.50	22.87	-2566.82	147.33	86.19	-4337.38	256.16	631.37	-4370.04	258.88	160.75	-3077.72	24.63	42.60	-3096.30	29.59	58.81	-4388.00	195.44	1102.33	-4095.48	131.15	1090.30	-2791.84	121.00	1106.66	0.00	0.00	0.00	-2765.04	60.13	1446.10	-2318.85	30.07	1392.53	1120.41	66.81	721.17	-3233.52	589.26	1336.74	712.17	-287.84	78.80	1313.59	-286.14	76.45	712.20
4.81000	-2730.31	146.72	25.84	-2571.51	147.63	84.14	-4335.13	256.24	635.02	-4367.12	259.10	162.42	-3060.90	20.20	43.42	-3055.00	27.06	64.40	-4378.48	194.08	1101.28	-4087.19	130.12	1089.51	-2782.62	120.86	1107.28	0.00	0.00	0.00	-2756.28	59.94	1446.66	-2306.03	30.15	1391.44	1120.81	66.45	721.69	-3225.70	589.07	1336.27	712.79	-287.98	78.98	1313.58	-285.72	76.67	712.39
4.82000	-2713.12	145.47	28.44	-2576.66	147.93	82.05	-4332.80	256.31	638.64	-4364.12	259.31	164.10	-3029.77	18.56	47.23	-3027.18	24.18	66.86	-4368.83	192.72	1100.16	-4078.79	129.10	1088.67	-2779.26	120.72	1106.91	0.00	0.00	0.00	-2747.72	59.66	1447.18	-2293.23	30.27	1390.35	1121.01	66.10	722.26	-3217.85	588.85	1335.82	712.55	-288.01	78.95	1313.47	-285.62	76.55	711.25
4.83000	-2731.67	145.24	25.99	-2582.26	148.23	79.91	-4330.38	256.39	642.24	-4361.03	259.53	165.77	-2962.93	15.84	54.45	-3013.41	21.69	66.87	-4359.07	191.36	1099.00	-4070.28	128.07	1087.77	-2765.09	119.09	1107.52	0.00	0.00	0.00	-2739.34	59.27	1447.68	-2280.48	30.40	1389.27	1121.03	65.75	722.87	-3209.97	588.62	1335.37	712.51	-288.16	78.96	1313.63	-286.02	76.55	711.64
4.84000	-2735.55	145.46	23.96	-2588.32	148.53	77.74	-4327.89	256.46	645.83	-4357.86	259.74	167.45	-2967.11	13.95	50.50	-2982.47	19.27	68.52	-4349.19	190.00	1097.77	-4061.66	127.05	1086.82	-2762.65	118.67	1108.51	0.00	0.00	0.00	-2731.14	58.79	1448.15	-2267.76	30.56	1388.19	1120.86	65.41	723.53	-3202.06	588.37	1334.93	712.92	-288.04	79.03	1313.33	-285.79	76.56	711.91
4.85000	-2718.45	143.71	28.32	-2594.84	148.81	75.52	-4325.31	256.53	649.38	-4354.60	259.96	169.13	-2954.55	11.80	47.98	-2969.52	16.55	66.74	-4339.19	188.64	1096.48	-4052.93	126.02	1085.81	-2756.93	118.42	1108.15	0.00	0.00	0.00	-2723.12	58.22	1448.59	-2255.08	30.74	1387.13	1120.49	65.07	724.23	-3194.12	588.09	1334.49	712.95	-287.61	79.17	1313.84	-286.10	76.66	711.77
4.86000	-2739.54	144.93	25.99	-2601.82	149.10	73.27	-4322.65	256.61	652.92	-4351.25	260.17	170.82	-2930.49	8.39	48.49	-2953.90	13.95	64.78	-4329.07	187.27	1095.14	-4044.10	124.99	1084.74	-2746.77	117.47	1108.79	0.00	0.00	0.00	-2715.26	57.56	1449.01	-2242.44	30.95	1386.07	1119.94	64.74	724.98	-3186.15	587.80	1334.07	712.64	-287.79	78.90	1313.85	-286.19	76.46	711.69
4.87000	-2758.38	144.03	23.93	-2609.27	149.37	70.97	-4319.90	256.68	656.43	-4347.82	260.38	172.50	-2898.95	6.63	49.97	-2897.33	12.47	68.09	-4318.82	185.91	1093.74	-4035.15	123.97	1083.62	-2736.97	117.14	1109.82	0.00	0.00	0.00	-2707.56	56.81	1449.39	-2229.85	31.18	1385.02	1119.19	64.42	725.77	-3178.15	587.49	1333.66	712.42	-287.90	78.82	1313.69	-285.91	76.42	711.93
4.88000	-2755.43	137.11	25.52	-2617.18	149.64	68.65	-4317.07	256.76	659.92	-4344.30	260.59	174.18	-2847.88	5.14	52.80	-2871.80	10.16	67.46	-4308.46	184.54	1092.28	-4026.09	122.94	1082.45	-2744.69	117.60	1110.03	0.00	0.00	0.00	-2700.01	55.99	1449.75	-2217.30	31.43	1383.97	1118.25	64.10	726.60	-3170.12	587.15	1333.25	712.79	-287.82	78.97	1313.68	-286.13	76.43	712.04
4.89000	-2722.03	139.15	30.09	-2625.56	149.90	66.29	-4314.15	256.83	663.38	-4340.70	260.80	175.87	-2833.14	2.96	49.46	-2850.38	8.78	64.99	-4297.98	183.17	1090.77	-4016.93	121.92	1081.22	-2732.37	117.46	1110.29	0.00	0.00	0.00	-2692.59	55.08	1450.09	-2204.81	31.70	1382.94	1117.11	63.79	727.48	-3162.06	586.80	1332.85	712.52	-287.83	78.92	1313.50	-286.29	76.39	711.67
4.90000	-2736.91	135.95	28.18	-2634.40	150.15	63.90	-4311.15	256.90	666.83	-4337.00	261.01	177.55	-2797.36	3.26	51.17	-2824.27	5.77	62.97	-4287.37	181.80	1089.19	-4007.65	120.89	1079.93	-2718.88	115.44	1110.05	0.00	0.00	0.00	-2685.32	54.11	1450.40	-2192.37	32.00	1381.92	1115.78	63.49	728.41	-3153.97	586.42	1332.47	711.78	-287.80	78.87	1313.22	-286.05	76.34	711.62
4.91000	-2754.32	132.03	26.96	-2643.72	150.39	61.48	-4308.07	256.97	670.24	-4333.22	261.22	179.24	-2769.07	0.27	50.32	-2802.58	3.28	60.14	-4276.64	180.42	1087.55	-3998.26	119.87	1078.58	-2718.17	115.21	1111.11	0.00	0.00	0.00	-2678.17	53.06	1450.68	-2179.98	32.32	1380.91	1114.25	63.19	729.38	-3145.85	586.03	1332.09	712.25	-287.88	78.78	1313.47	-286.07	76.53	711.95
4.92000	-2730.59	131.33	32.33	-2653.51	150.61	59.03	-4304.90	257.04	673.63	-4329.35	261.42	180.93	-2723.16	-0.62	53.86	-2776.02	1.03	58.96	-4265.79	179.05	1085.86	-3988.75	118.84	1077.18	-2698.45	114.57	1111.05	0.00	0.00	0.00	-2671.14	51.94	1450.94	-2167.65	32.67	1379.91	1112.53	62.90	730.40	-3137.70	585.61	1331.72	711.94	-288.01	78.69	1313.41	-286.08	76.53	711.55
4.93000	-2718.55	126.94	35.03	-2663.77	150.83	56.55	-4301.64	257.11	677.00	-4325.39	261.63	182.62	-2662.69	-0.47	56.29	-2740.52	-1.01	58.95	-4254.82	177.67	1084.10	-3979.14	117.81	1075.72	-2694.75	114.84	1111.72	0.00	0.00	0.00	-2664.22	50.76	1451.17	-2155.37	33.03	1378.91	1110.60	62.62	731.47	-3129.53	585.17	1331.36	713.07	-287.83	79.05	1313.35	-286.02	76.57	711.27
4.94000	-2741.02	127.21	31.59	-2674.51	151.04	54.04	-4298.29	257.18	680.34	-4321.35	261.83	184.31	-2646.73	-6.60	54.62	-2710.96	-3.47	58.96	-4243.72	176.29	1082.29	-3969.41	116.79	1074.20	-2687.20	112.80	1111.43	0.00	0.00	0.00	-2657.40	49.52	1451.39	-2143.17	33.42	1377.94	1108.48	62.34	732.58	-3121.32	584.72	1331.00	712.75	-287.77	79.01	1313.23	-286.25	76.46	711.62
4.95000	-2740.60	125.34	32.45	-2685.72	151.23	51.51	-4294.86	257.25	683.65	-4317.21	262.03	186.00	-2609.81	-8.83	55.25	-2690.32	-6.42	57.92	-4232.50	174.91	1080.41	-3959.57	115.76	1072.62	-2679.94	112.58	1111.24	0.00	0.00	0.00	-2650.68	48.22	1451.57	-2131.02	33.84	1376.97	1106.16	62.07	733.74	-3113.09	584.24	1330.66	712.30	-287.95	78.97	1313.54	-285.98	76.65	711.90
4.96000	-2737.91	124.04	33.60	-2697.41	151.40	48.95	-4291.34	257.32	686.94	-4312.98	262.23	187.69	-2575.63	-10.80	55.71	-2660.89	-8.99	56.92	-4221.15	173.53	1078.47	-3949.62	114.74	1070.99	-2681.21	111.91	1110.12	0.00	0.00	0.00	-2644.05	46.86	1451.74	-2118.94	34.27	1376.01	1103.63	61.81	734.94	-3104.82	583.74	1330.33	711.95	-287.80	78.99	1313.04	-285.47	76.51	712.01
4.97000	-2733.19	123.27	34.98	-2709.59	151.57	46.38	-4287.73	257.38	690.20	-4308.66	262.43	189.38	-2544.07	-12.55	56.03	-2632.37	-11.43	56.03	-4209.68	172.15	1076.48	-3939.55	113.71	1069.29	-2675.65	110.73	1110.03	0.00	0.00	0.00	-2637.50	45.46	1451.88	-2106.94	34.73	1375.07	1100.90	61.55	736.19	-3096.53	583.21	1330.01	712.40	-287.64	78.99	1313.41	-285.73	76.56	712.26
4.98000	-2726.67	122.99	36.57	-2722.24	151.71	43.78	-4284.03	257.45	693.43	-4304.26	262.62	191.07	-2515.01	-14.07	56.20	-2604.73	-13.75	55.24	-4198.08	170.76	1074.42	-3929.36	112.69	1067.54	-2660.29	110.37	1109.71	0.00	0.00	0.00	-2631.03	44.00	1452.01	-2095.00	35.21	1374.14	1097.97	61.30	737.49	-3088.21	582.67	1329.69	714.69	-288.45	79.47	1313.18	-286.37	76.28	711.81
4.99000	-2718.60	123.16	38.32	-2735.38	151.84	41.16	-4280.25	257.51	696.64	-4299.76	262.82	192.76	-2488.32	-15.38	56.24	-2577.97	-15.94	54.55	-4186.36	169.37	1072.29	-3919.06	111.66	1065.73	-2655.00	109.42	1108.72	0.00	0.00	0.00	-2624.62	42.51	1452.11	-2083.14	35.71	1373.23	1094.84	61.06	738.84	-3079.87	582.10	1329.39	713.00	-287.91	79.12	1313.21	-286.03	76.43	711.55
5.00000	-2709.21	123.75	40.19	-2749.02	151.96	38.52	-4276.37	257.57	699.81	-4295.17	263.01	194.45	-2463.90	-16.50	56.16	-2552.07	-18.01	53.95	-4174.51	167.99	1070.11	-3908.65	110.64	1063.85	-2647.06	108.60	1108.36	0.00	0.00	0.00	-2618.27	40.97	1452.19	-2071.36	36.23	1372.33	1091.49	60.82	740.24	-3071.49	581.52	1329.09	712.13	-287.77	78.94	1313.35	-285.91	76.41	712.26
5.01000	-2698.76	124.70	42.15	-2783.15	152.12	32.26	-4272.40	257.63	702.96	-4290.49	263.20	196.14	-2441.60	-17.43	55.97	-2527.02	-19.96	53.45	-4162.53	166.60	1067.87	-3898.12	109.61	1061.92	-2639.12	107.82	1108.03	0.00	0.00	0.00	-2611.97	39.39	1452.25	-2059.66	36.78	1371.44	1087.95	60.59	741.68	-3063.09	580.91	1328.81	712.28	-287.69	78.76	1313.30	-286.03	76.38	712.41
5.02000	-2687.47	125.99	44.15	-2776.31	152.29	34.81	-4268.35	257.69	706.08	-4285.72	263.38	197.83	-2421.32	-18.19	55.68	-2502.81	-21.80	53.05	-4150.43	165.21	1065.56	-3887.47	108.59	1059.93	-2631.17	107.06	1107.75	0.00	0.00	0.00	-2605.71	37.78	1452.29	-2048.04	37.34	1370.57	1084.19	60.37	743.17	-3054.66	580.28	1328.54	712.53	-287.61	79.02	1313.37	-286.01	76.48	711.59
5.03000	-2675.59	127.57	46.16	-2749.84	151.93	36.61	-4264.20	257.75	709.17	-4280.85	263.57	199.52	-2402.94	-18.78	55.30	-2479.43	-23.52	52.73	-4138.20	163.81	1063.19	-3876.70	107.56	1057.88	-2623.21	106.34	1107.50	0.00	0.00	0.00	-2599.49	36.14	1452.31	-2036.51	37.93	1369.72	1080.23	60.16	744.71	-3046.20	579.63	1328.27	712.76	-287.73	78.99	1313.24	-285.85	76.41	711.80
5.04000	-2663.37	129.40	48.14	-2754.18	152.01	35.42	-4259.96	257.81	712.23	-4275.89	263.75	201.21	-2386.32	-19.22	54.83	-2456.86	-25.14	52.50	-4125.84	162.42	1060.75	-3865.82	106.54	1055.76	-2615.25	105.65	1107.30	0.00	0.00	0.00	-2593.30	34.47	1452.32	-2025.06	38.54	1368.88	1076.06	59.95	746.30	-3037.71	578.95	1328.02	712.64	-287.86	78.86	1313.19	-285.81	76.48	711.77
5.05000	-2651.04	131.45	50.04	-2756.72	152.12	34.84	-4255.63	257.86	715.26	-4270.84	263.93	202.89	-2371.35	-19.52	54.30	-2435.10	-26.64	52.35	-4113.35	161.02	1058.26	-3854.82	105.51	1053.59	-2607.29	104.99	1107.14	0.00	0.00	0.00	-2587.13	32.78	1452.30	-2013.70	39.18	1368.05	1071.67	59.75	747.94	-3029.20	578.26	1327.77	712.19	-287.76	78.78	1314.17	-286.16	76.69	712.66
5.06000	-2638.84	133.67	51.83	-2757.63	152.26	34.79	-4251.20	257.91	718.26	-4265.70	264.10	204.58	-2357.90	-19.69	53.70	-2414.13	-28.04	52.28	-4100.73	159.63	1055.70	-3843.70	104.49	1051.35	-2599.32	104.36	1107.01	0.00	0.00	0.00	-2580.97	31.07	1452.27	-2002.44	39.83	1367.25	1067.08	59.56	749.63	-3020.66	577.54	1327.54	712.04	-287.79	78.86	1313.52	-286.00	76.78	712.52
5.07000	-2627.02	136.01	53.47	-2757.11	152.42	35.21	-4246.69	257.96	721.23	-4260.46	264.28	206.27	-2345.86	-19.75	53.05	-2393.93	-29.34	52.29	-4087.98	158.23	1053.07	-3832.46	103.46	1049.06	-2591.35	103.76	1106.93	0.00	0.00	0.00	-2574.81	29.34	1452.22	-1991.27	40.50	1366.46	1062.27	59.37	751.37	-3012.09	576.79	1327.32	712.48	-287.83	78.87	1313.17	-286.09	76.57	711.83
5.08000	-2615.81	138.46	54.92	-2755.36	152.60	36.00	-4242.08	258.01	724.17	-4255.13	264.45	207.95	-2335.10	-19.70	52.35	-2374.51	-30.53	52.38	-4075.10	156.83	1050.39	-3821.10	102.44	1046.70	-2583.37	103.19	1106.88	0.00	0.00	0.00	-2568.66	27.59	1452.16	-1980.20	41.20	1365.69	1057.25	59.20	753.16	-3003.50	576.03	1327.10	712.63	-287.68	79.00	1313.85	-285.93	76.63	711.73
5.09000	-2605.46	140.95	56.14	-2752.57	152.79	37.10	-4237.38	258.06	727.08	-4249.70	264.62	209.63	-2325.51	-19.56	51.63	-2355.83	-31.63	52.53	-4062.10	155.42	1047.63	-3809.62	101.41	1044.28	-2575.39	102.64	1106.86	0.00	0.00	0.00	-2562.49	25.83	1452.07	-1969.23	41.92	1364.94	1052.02	59.03	755.00	-2994.88	575.24	1326.90	712.57	-287.52	79.10	1314.16	-286.06	76.63	711.40
5.10000	-2596.21	143.46	57.09	-2748.93	152.98	38.42	-4232.58	258.10	729.95	-4244.18	264.78	211.32	-2316.95	-19.33	50.88	-2337.90	-32.63	52.76	-4048.96	154.02	1044.82	-3798.03	100.39	1041.79	-2567.41	102.13	1106.88	0.00	0.00	0.00	-2556.31	24.07	1451.98	-1958.36	42.66	1364.20	1046.57	58.86	756.89	-2986.23	574.44	1326.71	712.52	-287.85	79.05	1313.70	-286.08	76.52	711.90
5.11000	-2588.30	145.94	57.73	-2744.63	153.16	39.89	-4227.69	258.14	732.79	-4238.56	264.94	213.00	-2309.31	-19.04	50.11	-2320.70	-33.54	53.04	-4035.69	152.62	1041.93	-3786.31	99.37	1039.25	-2559.42	101.64	1106.94	0.00	0.00	0.00	-2550.10	22.30	1451.86	-1947.60	43.41	1363.49	1040.90	58.71	758.83	-2977.56	573.60	1326.53	712.67	-287.55	79.01	1313.13	-286.30	76.36	711.92
5.12000	-2581.97	148.35	58.03	-2739.86	153.33	41.43	-4222.70	258.18	735.60	-4232.85	265.10	214.68	-2302.47	-18.69	49.35	-2304.22	-34.35	53.40	-4022.28	151.21	1038.98	-3774.47	98.34	1036.64	-2551.43	101.19	1107.03	0.00	0.00	0.00	-2543.86	20.54	1451.73	-1936.94	44.19	1362.79	1035.02	58.56	760.82	-2968.86	572.75	1326.36	712.05	-287.73	78.91	1313.48	-286.16	76.45	711.42
5.13000	-2577.46	150.66	57.94	-2734.81	153.48	42.96	-4217.62	258.22	738.38	-4227.04	265.26	216.35	-2296.30	-18.29	48.59	-2288.44	-35.08	53.81	-4008.75	149.80	1035.97	-3762.51	97.32	1033.96	-2543.43	100.76	1107.15	0.00	0.00	0.00	-2537.58	18.77	1451.59	-1926.40	45.00	1362.12	1028.92	58.42	762.86	-2960.13	571.87	1326.20	712.16	-287.70	78.98	1313.45	-286.30	76.36	712.15
5.14000	-2575.01	152.82	57.43	-2729.69	153.61	44.40	-4212.44	258.26	741.12	-4221.14	265.41	218.03	-2290.69	-17.85	47.84	-2273.36	-35.72	54.28	-3995.08	148.39	1032.89	-3750.42	96.30	1031.23	-2535.43	100.35	1107.31	0.00	0.00	0.00	-2531.25	17.01	1451.44	-1915.97	45.82	1361.46	1022.60	58.29	764.96	-2951.38	570.97	1326.06	712.91	-287.89	79.04	1313.50	-286.31	76.53	712.11
5.15000	-2574.86	154.79	56.45	-2724.68	153.70	45.68	-4207.17	258.29	743.83	-4215.13	265.55	219.70	-2285.50	-17.39	47.12	-2258.96	-36.28	54.80	-3981.28	146.98	1029.75	-3738.21	95.27	1028.43	-2527.42	99.98	1107.50	0.00	0.00	0.00	-2524.87	15.26	1451.27	-1905.65	46.66	1360.83	1016.06	58.17	767.10	-2942.60	570.05	1325.92	711.69	-288.17	78.51	1313.64	-286.04	76.62	711.72
5.16000	-2577.27	156.53	54.97	-2719.97	153.75	46.71	-4201.80	258.32	746.51	-4209.03	265.70	221.37	-2280.63	-16.92	46.44	-2245.22	-36.76	55.37	-3967.34	145.57	1026.53	-3725.89	94.25	1025.56	-2519.42	99.63	1107.71	0.00	0.00	0.00	-2518.42	13.52	1451.09	-1895.45	47.52	1360.22	1009.29	58.05	769.30	-2933.80	569.10	1325.79	712.26	-287.78	78.76	1313.66	-286.00	76.59	712.17
5.17000	-2582.45	158.01	52.94	-2715.75	153.75	47.43	-4196.33	258.35	749.15	-4202.84	265.84	223.04	-2275.94	-16.44	45.80	-2232.15	-37.16	55.99	-3953.27	144.16	1023.26	-3713.43	93.23	1022.64	-2511.40	99.30	1107.96	0.00	0.00	0.00	-2511.91	11.80	1450.89	-1885.37	48.40	1359.63	1002.31	57.94	771.55	-2924.97	568.13	1325.68	712.19	-287.80	78.91	1313.22	-286.01	76.54	712.05
5.18000	-2590.66	159.19	50.33	-2712.22	153.70	47.75	-4190.77	258.37	751.75	-4196.54	265.98	224.71	-2271.32	-15.98	45.22	-2219.72	-37.49	56.65	-3939.07	142.75	1019.91	-3700.86	92.21	1019.64	-2503.39	99.01	1108.24	0.00	0.00	0.00	-2505.31	10.10	1450.69	-1875.42	49.31	1359.06	995.10	57.84	773.85	-2916.12	567.13	1325.58	713.51	-287.27	79.27	1313.62	-285.97	76.52	712.23
5.19000	-2602.14	160.01	47.11	-2709.57	153.58	47.60	-4185.11	258.39	754.32	-4190.15	266.11	226.38	-2266.65	-15.54	44.70	-2207.92	-37.74	57.36	-3924.73	141.33	1016.50	-3688.15	91.19	1016.59	-2495.37	98.73	1108.54	0.00	0.00	0.00	-2498.63	8.42	1450.47	-1865.59	50.23	1358.51	987.67	57.74	776.20	-2907.24	566.12	1325.49	712.76	-287.86	78.97	1313.66	-285.94	76.65	711.73
5.20000	-2617.19	160.45	43.21	-2708.00	153.40	46.89	-4179.34	258.41	756.86	-4183.66	266.24	228.04	-2261.79	-15.13	44.26	-2196.74	-37.92	58.11	-3910.25	139.92	1013.02	-3675.33	90.16	1013.46	-2487.35	98.48	1108.87	0.00	0.00	0.00	-2491.86	6.77	1450.24	-1855.89	51.17	1357.99	980.02	57.66	778.61	-2898.34	565.08	1325.41	712.69	-287.47	79.02	1313.52	-286.40	76.48	711.79
5.21000	-2694.83	160.92	27.57	-2707.73	153.14	45.54	-4173.48	258.43	759.36	-4177.07	266.36	229.70	-2256.64	-14.77	43.90	-2186.17	-38.03	58.89	-3895.64	138.50	1009.47	-3662.38	89.14	1010.27	-2479.32	98.26	1109.23	0.00	0.00	0.00	-2484.99	5.15	1450.01	-1846.31	52.14	1357.49	972.13	57.58	781.07	-2889.41	564.01	1325.34	711.93	-287.71	78.73	1313.66	-286.05	76.38	711.53
5.22000	-2702.33	160.79	24.94	-2750.81	154.05	38.73	-4167.52	258.44	761.82	-4170.38	266.49	231.36	-2251.07	-14.47	43.63	-2176.20	-38.08	59.70	-3880.90	137.08	1005.85	-3649.30	88.12	1007.02	-2471.29	98.06	1109.61	0.00	0.00	0.00	-2478.00	3.56	1449.76	-1836.88	53.12	1357.02	964.02	57.51	783.59	-2880.46	562.92	1325.28	712.24	-287.63	78.85	1313.65	-285.77	76.55	711.06
5.23000	-2702.76	160.65	24.39	-2714.96	151.83	43.71	-4161.47	258.45	764.24	-4163.59	266.60	233.01	-2244.95	-14.23	43.47	-2166.82	-38.06	60.55	-3866.01	135.66	1002.17	-3636.09	87.10	1003.70	-2463.26	97.88	1110.02	0.00	0.00	0.00	-2470.91	2.00	1449.50	-1827.57	54.12	1356.57	955.68	57.45	786.15	-2871.48	561.81	1325.24	712.31	-287.97	78.92	1313.52	-286.04	76.45	711.41
5.24000	-2704.98	161.30	23.81	-2721.74	152.36	40.97	-4155.31	258.46	766.63	-4156.71	266.72	234.66	-2238.17	-14.07	43.43	-2158.00	-37.99	61.42	-3850.99	134.24	998.41	-3622.76	86.08	1000.31	-2455.23	97.72	1110.45	0.00	0.00	0.00	-2463.68	0.49	1449.24	-1818.41	55.15	1356.14	947.12	57.40	788.77	-2862.48	560.67	1325.21	712.44	-287.83	78.87	1313.59	-286.08	76.50	711.82
5.25000	-2712.72	161.03	21.81	-2722.32	152.17	38.13	-4149.04	258.46	768.98	-4149.72	266.82	236.31	-2230.62	-14.01	43.50	-2149.75	-37.85	62.32	-3835.83	132.81	994.59	-3609.31	85.06	996.86	-2447.19	97.59	1110.90	0.00	0.00	0.00	-2456.33	-0.98	1448.96	-1809.38	56.19	1355.74	938.32	57.35	791.45	-2853.45	559.51	1325.19	712.69	-287.81	78.96	1313.65	-285.73	76.64	711.60
5.26000	-2691.09	161.40	24.93	-2697.75	152.58	39.50	-4142.68	258.46	771.29	-4142.63	266.93	237.95	-2235.62	-14.57	38.29	-2142.04	-37.66	63.24	-3820.53	131.39	990.70	-3595.72	84.04	993.34	-2439.15	97.48	1111.38	0.00	0.00	0.00	-2448.84	-2.41	1448.68	-1800.50	57.25	1355.37	929.29	57.32	794.18	-2844.40	558.32	1325.18	712.47	-288.02	78.99	1313.55	-285.84	76.67	711.19
5.27000	-2699.32	162.05	22.58	-2710.91	150.79	34.32	-4136.22	258.46	773.56	-4135.44	267.03	239.60	-2178.01	-14.59	49.16	-2134.87	-37.42	64.18	-3805.09	129.96	986.74	-3582.01	83.02	989.75	-2431.10	97.39	1111.88	0.00	0.00	0.00	-2441.20	-3.78	1448.39	-1791.77	58.33	1355.02	920.03	57.29	796.96	-2835.33	557.11	1325.19	712.55	-288.00	79.04	1313.45	-286.21	76.58	711.55
5.28000	-2717.29	162.27	17.74	-2707.31	150.60	33.61	-4129.66	258.45	775.80	-4128.14	267.12	241.23	-2185.53	-15.22	45.47	-2128.22	-37.12	65.13	-3789.51	128.54	982.71	-3568.17	82.00	986.09	-2423.05	97.33	1112.39	0.00	0.00	0.00	-2433.41	-5.10	1448.10	-1783.18	59.43	1354.70	910.54	57.27	799.80	-2826.23	555.87	1325.20	712.82	-287.86	79.10	1313.67	-286.15	76.70	711.84
5.29000	-2691.65	162.49	18.65	-2693.91	150.69	34.48	-4122.99	258.44	777.99	-4120.75	267.21	242.87	-2219.57	-14.81	40.10	-2122.08	-36.78	66.09	-3773.80	127.11	978.61	-3554.19	80.99	982.37	-2415.00	97.28	1112.93	0.00	0.00	0.00	-2425.46	-6.37	1447.80	-1774.74	60.55	1354.41	900.81	57.26	802.70	-2817.11	554.61	1325.23	712.34	-287.97	78.93	1313.34	-286.09	76.58	711.85
5.30000	-2695.18	163.42	14.24	-2664.79	151.13	38.48	-4116.22	258.42	780.15	-4113.25	267.30	244.50	-2163.99	-12.33	46.89	-2116.45	-36.39	67.07	-3757.94	125.68	974.43	-3540.09	79.97	978.58	-2406.95	97.26	1113.49	0.00	0.00	0.00	-2417.34	-7.58	1447.49	-1766.46	61.69	1354.14	890.85	57.25	805.65	-2807.96	553.33	1325.27	712.73	-287.78	79.07	1313.66	-285.77	76.60	712.02
5.31000	-2672.34	164.83	15.35	-2665.52	151.15	40.69	-4109.35	258.40	782.26	-4105.65	267.38	246.13	-2183.21	-11.50	43.95	-2111.30	-35.96	68.05	-3741.94	124.25	970.19	-3525.86	78.95	974.72	-2398.90	97.25	1114.07	0.00	0.00	0.00	-2409.04	-8.72	1447.18	-1758.33	62.84	1353.90	880.65	57.26	808.65	-2798.79	552.02	1325.33	713.07	-287.47	79.17	1313.09	-286.06	76.42	712.30
5.32000	-2651.70	165.70	17.30	-2654.31	151.08	45.21	-4102.37	258.38	784.34	-4097.95	267.45	247.75	-2189.90	-13.52	44.03	-2106.62	-35.49	69.03	-3725.80	122.82	965.88	-3511.50	77.93	970.79	-2390.84	97.27	1114.66	0.00	0.00	0.00	-2400.56	-9.80	1446.86	-1750.36	64.02	1353.69	870.22	57.27	811.71	-2789.60	550.69	1325.39	712.55	-287.91	78.83	1312.89	-285.86	76.45	711.98
5.33000	-2638.75	164.48	21.37	-2620.40	149.88	53.22	-4095.29	258.36	786.37	-4090.15	267.52	249.37	-2177.82	-15.16	46.37	-2102.41	-34.98	70.02	-3709.52	121.39	961.49	-3497.01	76.91	966.80	-2382.78	97.30	1115.27	0.00	0.00	0.00	-2391.88	-10.80	1446.54	-1742.55	65.21	1353.51	859.54	57.29	814.83	-2780.39	549.33	1325.47	712.81	-287.96	79.00	1313.10	-285.74	76.48	711.32
5.34000	-2622.26	163.07	26.66	-2591.64	148.06	61.29	-4088.10	258.33	788.36	-4082.24	267.59	250.99	-2205.00	-14.65	40.03	-2098.65	-34.43	71.00	-3693.10	119.96	957.04	-3482.39	75.90	962.73	-2374.72	97.35	1115.89	0.00	0.00	0.00	-2383.01	-11.74	1446.21	-1734.90	66.43	1353.36	848.63	57.32	818.01	-2771.15	547.94	1325.57	712.96	-288.15	78.97	1313.94	-285.98	76.69	711.84
5.35000	-2597.11	160.11	31.54	-2587.63	145.60	63.28	-4080.81	258.29	790.31	-4074.23	267.65	252.60	-2167.58	-13.06	47.88	-2095.33	-33.85	71.98	-3676.54	118.52	952.51	-3467.63	74.88	958.59	-2366.65	97.43	1116.53	0.00	0.00	0.00	-2373.93	-12.59	1445.88	-1727.42	67.66	1353.24	837.48	57.36	821.24	-2761.89	546.53	1325.67	712.45	-287.91	78.93	1313.48	-286.31	76.46	712.18
5.36000	-2573.37	157.69	35.81	-2578.43	142.98	66.06	-4073.41	258.25	792.22	-4066.11	267.70	254.20	-2164.67	-13.74	48.32	-2092.44	-33.25	72.95	-3659.83	117.09	947.91	-3452.75	73.87	954.39	-2358.58	97.52	1117.19	0.00	0.00	0.00	-2364.64	-13.37	1445.55	-1720.11	68.91	1353.15	826.09	57.41	824.52	-2752.61	545.09	1325.79	712.00	-288.05	78.75	1313.68	-286.27	76.49	711.60
5.37000	-2537.81	155.72	41.39	-2523.05	141.43	75.10	-4065.91	258.21	794.09	-4057.89	267.75	255.81	-2225.90	-14.71	36.20	-2089.95	-32.61	73.91	-3642.98	115.65	943.24	-3437.73	72.85	950.11	-2350.51	97.62	1117.85	0.00	0.00	0.00	-2355.12	-14.06	1445.21	-1712.97	70.18	1353.08	814.45	57.47	827.87	-2743.30	543.63	1325.92	712.73	-287.86	79.09	1313.40	-285.64	76.66	711.56
5.38000	-2521.35	154.69	42.95	-2514.03	139.60	75.16	-4058.30	258.16	795.91	-4049.56	267.79	257.40	-2195.13	-13.47	44.04	-2087.88	-31.94	74.86	-3625.98	114.21	938.49	-3422.57	71.83	945.77	-2342.44	97.75	1118.53	0.00	0.00	0.00	-2345.37	-14.67	1444.88	-1706.00	71.46	1353.06	802.57	57.53	831.27	-2733.97	542.15	1326.07	713.04	-287.90	79.09	1313.81	-285.95	76.72	711.87
5.39000	-2494.13	152.74	45.87	-2489.59	138.30	77.86	-4050.59	258.11	797.70	-4041.13	267.83	259.00	-2194.30	-12.15	43.62	-2086.19	-31.26	75.79	-3608.84	112.78	933.68	-3407.29	70.82	941.35	-2334.37	97.89	1119.22	0.00	0.00	0.00	-2335.39	-15.19	1444.54	-1699.21	72.77	1353.06	790.45	57.61	834.73	-2724.62	540.63	1326.22	712.56	-287.82	78.94	1313.61	-286.05	76.59	712.28
5.40000	-2461.02	151.26	49.12	-2471.29	136.09	77.85	-4042.76	258.06	799.43	-4032.59	267.86	260.59	-2218.62	-14.19	39.68	-2084.88	-30.55	76.70	-3591.55	111.34	928.78	-3391.87	69.81	936.86	-2326.29	98.05	1119.93	0.00	0.00	0.00	-2325.16	-15.61	1444.20	-1692.60	74.09	1353.09	778.09	57.69	838.24	-2715.25	539.10	1326.39	712.76	-287.91	79.15	1313.40	-286.08	76.51	711.93
5.41000	-2447.04	150.06	47.88	-2451.58	134.99	78.20	-4034.83	258.00	801.13	-4023.94	267.89	262.17	-2169.57	-12.88	48.07	-2083.93	-29.83	77.58	-3574.12	109.90	923.82	-3376.31	68.79	932.31	-2318.21	98.23	1120.64	0.00	0.00	0.00	-2314.68	-15.94	1443.86	-1686.17	75.43	1353.16	765.48	57.78	841.82	-2705.86	537.53	1326.58	712.30	-287.97	78.98	1313.45	-285.97	76.58	711.43
5.42000	-2413.27	148.14	50.41	-2432.47	133.00	77.38	-4026.80	257.93	802.78	-4015.19	267.91	263.75	-2201.40	-13.21	41.90	-2083.34	-29.09	78.45	-3556.55	108.46	918.78	-3360.62	67.78	927.68	-2310.13	98.42	1121.36	0.00	0.00	0.00	-2303.94	-16.17	1443.52	-1679.92	76.79	1353.26	752.62	57.88	845.45	-2696.44	535.94	1326.78	712.29	-288.11	78.88	1313.25	-285.72	76.59	711.83
5.43000	-2381.64	145.93	51.79	-2405.11	131.54	77.14	-4018.65	257.86	804.38	-4006.33	267.92	265.32	-2185.47	-12.58	46.75	-2083.09	-28.33	79.28	-3538.83	107.01	913.67	-3344.80	66.77	922.97	-2302.05	98.62	1122.09	0.00	0.00	0.00	-2292.93	-16.29	1443.19	-1673.85	78.17	1353.39	739.51	57.99	849.14	-2687.01	534.32	1326.99	711.61	-287.75	78.70	1313.50	-285.86	76.70	712.21
5.44000	-2374.29	143.63	47.98	-2389.50	129.95	74.96	-4010.39	257.79	805.94	-3997.37	267.93	266.89	-2177.52	-10.95	48.74	-2083.17	-27.57	80.08	-3520.96	105.57	908.48	-3328.84	65.75	918.20	-2293.97	98.84	1122.82	0.00	0.00	0.00	-2281.65	-16.31	1442.85	-1667.98	79.56	1353.56	726.15	58.11	852.89	-2677.55	532.68	1327.21	711.71	-288.04	78.60	1313.67	-285.98	76.64	712.16
5.45000	-2349.88	142.58	47.66	-2370.86	126.88	72.26	-4002.03	257.71	807.46	-3988.29	267.93	268.45	-2216.29	-10.83	42.60	-2083.57	-26.80	80.85	-3502.94	104.13	903.22	-3312.74	64.74	913.36	-2285.88	99.08	1123.57	0.00	0.00	0.00	-2270.08	-16.22	1442.51	-1662.30	80.97	1353.76	712.55	58.24	856.70	-2668.07	531.01	1327.45	712.26	-287.80	78.81	1313.41	-286.11	76.49	711.86
5.46000	-2331.35	140.37	46.21	-2347.66	125.95	70.79	-3993.55	257.62	808.93	-3979.11	267.92	270.01	-2193.30	-10.66	46.09	-2084.27	-26.02	81.58	-3484.78	102.68	897.88	-3296.51	63.73	908.44	-2277.80	99.33	1124.32	0.00	0.00	0.00	-2258.23	-16.01	1442.18	-1656.81	82.40	1353.99	698.69	58.38	860.57	-2658.57	529.32	1327.71	712.59	-287.77	78.91	1313.17	-286.09	76.52	711.43
5.47000	-2327.26	138.76	41.13	-2322.08	124.65	69.19	-3984.96	257.54	810.35	-3969.82	267.91	271.56	-2196.29	-8.26	45.25	-2085.27	-25.24	82.27	-3466.47	101.24	892.47	-3280.14	62.72	903.45	-2269.71	99.59	1125.07	0.00	0.00	0.00	-2246.07	-15.69	1441.85	-1651.51	83.85	1354.27	684.58	58.52	864.50	-2649.05	527.59	1327.98	712.79	-287.88	79.14	1313.06	-285.90	76.60	711.12
5.48000	-2289.57	137.57	41.83	-2293.54	123.60	67.40	-3976.27	257.44	811.72	-3960.42	267.90	273.10	-2190.25	-7.58	47.88	-2086.54	-24.46	82.91	-3448.00	99.79	886.98	-3263.63	61.71	898.38	-2261.62	99.87	1125.83	0.00	0.00	0.00	-2233.61	-15.25	1441.52	-1646.42	85.31	1354.57	670.22	58.68	868.49	-2639.51	525.85	1328.26	713.15	-287.60	79.23	1313.10	-286.03	76.40	711.02
5.49000	-2262.96	138.38	40.31	-2272.74	123.29	66.01	-3967.46	257.34	813.05	-3950.91	267.87	274.64	-2165.64	-5.92	55.10	-2088.09	-23.68	83.51	-3429.40	98.34	881.42	-3246.98	60.70	893.24	-2253.53	100.16	1126.59	0.00	0.00	0.00	-2220.84	-14.68	1441.20	-1641.52	86.79	1354.92	655.61	58.84	872.53	-2629.94	524.07	1328.55	713.27	-287.65	79.27	1313.37	-285.92	76.39	711.67
5.50000	-2231.55	138.61	40.39	-2263.09	121.86	60.60	-3958.54	257.24	814.34	-3941.30	267.84	276.18	-2214.27	-8.63	44.80	-2089.89	-22.90	84.06	-3410.64	96.89	875.78	-3230.20	59.69	888.03	-2245.44	100.46	1127.35	0.00	0.00	0.00	-2203.51	-14.50	1440.90	-1636.83	88.29	1355.29	640.74	59.02	876.64	-2620.36	522.27	1328.86	712.61	-287.93	78.85	1313.57	-285.51	76.62	711.77
5.51000	-2221.70	138.23	36.13	-2241.12	122.13	58.02	-3949.51	257.13	815.57	-3931.57	267.80	277.70	-2160.36	-5.68	53.21	-2091.93	-22.13	84.56	-3391.73	95.44	870.07	-3213.27	58.68	882.75	-2237.34	100.78	1128.12	0.00	0.00	0.00	-2199.17	-13.33	1440.91	-1632.35	89.81	1355.71	625.62	59.20	880.81	-2610.76	520.44	1329.19	712.15	-287.91	78.89	1313.30	-285.71	76.60	711.62
5.52000	-2207.61	139.19	34.52	-2218.64	123.26	56.02	-3940.36	257.01	816.76	-3921.73	267.76	279.22	-2165.36	-6.57	52.42	-2094.21	-21.38	85.00	-3372.67	93.99	864.28	-3196.21	57.67	877.39	-2229.25	101.10	1128.89	0.00	0.00	0.00	-2201.70	-13.38	1440.33	-1628.07	91.34	1356.16	610.23	59.40	885.04	-2601.13	518.58	1329.53	712.62	-287.94	78.98	1313.52	-286.04	76.63	712.18
5.53000	-2050.68	139.54	64.36	-2197.70	123.24	54.60	-3931.10	256.89	817.89	-3911.78	267.71	280.74	-2217.50	-6.93	42.58	-2096.71	-20.63	85.39	-3353.46	92.54	858.41	-3179.00	56.67	871.95	-2221.15	101.44	1129.65	0.00	0.00	0.00	-2200.25	-12.75	1440.13	-1624.01	92.89	1356.66	594.59	59.60	889.33	-2591.49	516.70	1329.88	712.73	-287.94	78.98	1313.96	-286.10	76.60	711.64
5.54000	-1970.17	140.56	75.85	-2183.36	125.22	52.35	-3921.73	256.77	818.98	-3901.72	267.65	282.25	-2185.52	-9.31	47.76	-2099.42	-19.90	85.71	-3334.09	91.09	852.46	-3161.66	55.66	866.44	-2213.06	101.79	1130.42	0.00	0.00	0.00	-2190.76	-11.73	1439.77	-1620.16	94.45	1357.19	578.70	59.81	893.68	-2581.82	514.79	1330.25	712.49	-287.91	78.88	1313.68	-285.80	76.62	711.52
5.55000	-2001.15	141.79	64.38	-2139.09	126.65	55.58	-3912.25	256.63	820.02	-3891.55	267.59	283.75	-2175.99	-9.88	49.83	-2102.32	-19.18	85.97	-3314.58	89.64	846.44	-3144.17	54.65	860.86	-2204.96	102.15	1131.19	0.00	0.00	0.00	-2175.70	-10.69	1439.02	-1616.52	96.03	1357.75	562.54	60.03	898.09	-2572.14	512.85	1330.63	712.69	-287.74	78.90	1313.68	-285.99	76.59	712.23
5.56000	-2060.88	142.94	48.09	-2119.38	126.57	56.77	-3902.65	256.50	821.01	-3881.27	267.51	285.24	-2172.62	-11.75	48.52	-2105.40	-18.49	86.17	-3294.92	88.19	840.34	-3126.55	53.65	855.20	-2196.86	102.52	1131.95	0.00	0.00	0.00	-2174.45	-10.17	1438.71	-1613.11	97.63	1358.36	546.12	60.26	902.57	-2562.44	510.88	1331.03	712.93	-287.67	79.10	1313.52	-285.98	76.67	712.89
5.57000	-2066.76	143.75	45.06	-2082.49	127.66	58.27	-3892.93	256.35	821.95	-3870.88	267.43	286.73	-2185.90	-14.22	44.09	-2108.66	-17.81	86.29	-3275.10	86.73	834.16	-3108.78	52.64	849.47	-2188.76	102.90	1132.71	0.00	0.00	0.00	-2166.67	-9.54	1438.15	-1609.91	99.25	1359.01	529.44	60.50	907.10	-2552.71	508.89	1331.44	712.14	-287.67	78.86	1313.43	-285.88	76.61	711.97
5.58000	-2051.09	143.06	48.35	-2048.14	127.59	62.80	-3883.10	256.20	822.84	-3860.37	267.35	288.21	-2187.80	-15.36	42.32	-2112.08	-17.17	86.34	-3255.13	85.28	827.90	-3090.87	51.64	843.65	-2180.66	103.29	1133.46	0.00	0.00	0.00	-2161.04	-9.02	1437.54	-1606.94	100.88	1359.70	512.50	60.75	911.70	-2542.97	506.87	1331.87	712.37	-287.77	78.91	1313.35	-286.12	76.46	711.48
5.59000	-1985.12	145.51	61.09	-1969.27	128.77	77.05	-3873.16	256.05	823.68	-3849.75	267.25	289.69	-2179.66	-14.25	45.13	-2115.64	-16.54	86.32	-3235.00	83.82	821.56	-3072.82	50.63	837.77	-2172.56	103.68	1134.21	0.00	0.00	0.00	-2151.82	-7.94	1436.61	-1604.20	102.52	1360.42	495.29	61.01	916.36	-2533.21	504.82	1332.31	713.14	-287.60	79.16	1313.55	-285.94	76.65	711.59
5.60000	-1957.53	143.20	66.88	-1991.61	128.68	72.42	-3863.10	255.89	824.47	-3839.02	267.15	291.15	-2206.21	-17.22	37.57	-2119.34	-15.95	86.22	-3214.72	82.37	815.15	-3054.62	49.63	831.80	-2164.46	104.09	1134.96	0.00	0.00	0.00	-2141.66	-6.44	1435.97	-1601.68	104.19	1361.19	477.82	61.28	921.09	-2523.43	502.74	1332.77	712.76	-287.73	78.92	1313.86	-285.71	76.72	711.84
5.61000	-1935.27	142.01	72.41	-1977.00	129.39	75.64	-3852.92	255.72	825.20	-3828.17	267.04	292.61	-2206.98	-16.83	36.36	-2123.16	-15.39	86.03	-3194.29	80.91	808.65	-3036.28	48.63	825.76	-2156.36	104.51	1135.70	0.00	0.00	0.00	-2130.86	-5.43	1434.58	-1599.40	105.87	1362.00	460.09	61.56	925.87	-2513.63	500.63	1333.24	712.62	-287.54	78.96	1313.70	-285.91	76.64	711.67
5.62000	-1929.02	141.65	77.91	-1947.63	128.97	83.69	-3842.63	255.55	825.89	-3817.21	266.93	294.07	-2179.60	-16.32	42.92	-2127.10	-14.87	85.77	-3173.70	79.45	802.08	-3017.80	47.62	819.64	-2148.25	104.93	1136.43	0.00	0.00	0.00	-2132.60	-4.35	1433.90	-1597.35	107.56	1362.86	442.08	61.85	930.72	-2503.81	498.50	1333.73	712.91	-287.47	79.16	1313.53	-285.70	76.56	712.00
5.63000	-1911.87	148.62	86.65	-1929.79	131.51	88.85	-3832.21	255.37	826.52	-3806.13	266.80	295.51	-2174.09	-16.82	42.54	-2131.13	-14.38	85.41	-3152.95	77.99	795.43	-2999.17	46.62	813.45	-2140.15	105.36	1137.15	0.00	0.00	0.00	-2128.29	-3.11	1432.89	-1595.53	109.27	1363.75	423.81	62.15	935.64	-2493.98	496.34	1334.23	712.71	-287.65	79.09	1313.17	-286.04	76.24	711.89
5.64000	-1904.56	151.15	91.90	-1929.35	136.24	89.76	-3821.68	255.18	827.10	-3794.94	266.67	296.95	-2186.89	-16.54	40.93	-2135.25	-13.93	84.97	-3132.05	76.54	788.69	-2980.39	45.62	807.18	-2132.05	105.79	1137.86	0.00	0.00	0.00	-2117.79	-1.57	1431.81	-1593.96	111.00	1364.69	405.27	62.46	940.61	-2484.12	494.15	1334.75	712.33	-287.73	78.97	1313.13	-285.86	76.32	711.95
5.65000	-1882.80	150.50	98.53	-1916.07	138.63	93.58	-3811.03	254.99	827.63	-3783.64	266.53	298.38	-2170.69	-14.05	43.38	-2139.44	-13.52	84.43	-3111.00	75.08	781.88	-2961.47	44.62	800.83	-2123.94	106.24	1138.57	0.00	0.00	0.00	-2098.14	0.05	1430.74	-1592.62	112.74	1365.67	386.47	62.78	945.65	-2474.25	491.93	1335.28	712.68	-287.62	79.06	1313.35	-285.88	76.47	712.31
5.66000	-1862.89	149.78	104.62	-1894.46	137.25	99.53	-3800.27	254.79	828.10	-3772.22	266.38	299.80	-2208.60	-17.56	35.94	-2143.70	-13.16	83.79	-3089.78	73.62	774.98	-2942.41	43.62	794.40	-2115.84	106.68	1139.26	0.00	0.00	0.00	-2105.42	1.19	1429.90	-1591.53	114.49	1366.69	367.39	63.11	950.76	-2464.36	489.68	1335.83	712.58	-287.63	78.86	1313.52	-286.09	76.58	712.63
5.67000	-1845.23	149.49	109.94	-1878.09	139.42	102.92	-3789.38	254.58	828.52	-3760.68	266.22	301.21	-2194.49	-18.68	38.60	-2148.00	-12.84	83.06	-3068.41	72.16	768.01	-2923.20	42.62	787.89	-2107.74	107.14	1139.94	0.00	0.00	0.00	-2096.18	3.19	1428.89	-1590.69	116.27	1367.76	348.04	63.45	955.93	-2454.45	487.41	1336.40	712.58	-287.58	78.87	1313.30	-286.11	76.59	712.35
5.68000	-1828.95	149.31	114.26	-1861.62	138.77	107.04	-3778.38	254.37	828.88	-3749.03	266.06	302.62	-2193.52	-16.71	38.24	-2152.35	-12.58	82.22	-3046.88	70.69	760.95	-2903.84	41.63	781.30	-2099.63	107.60	1140.61	0.00	0.00	0.00	-2088.78	4.80	1427.92	-1590.10	118.05	1368.88	328.41	63.80	961.16	-2444.52	485.10	1336.98	712.13	-287.52	78.82	1313.22	-286.08	76.70	712.42
5.69000	-1813.94	148.97	117.56	-1845.96	138.64	110.07	-3767.25	254.15	829.19	-3737.26	265.88	304.02	-2193.59	-17.29	39.32	-2156.71	-12.36	81.28	-3025.20	69.23	753.82	-2884.33	40.63	774.64	-2091.53	108.06	1141.27	0.00	0.00	0.00	-2081.46	6.47	1427.10	-1589.75	119.86	1370.03	308.52	64.16	966.46	-2434.57	482.77	1337.58	712.96	-287.68	79.09	1313.38	-286.04	76.61	712.43
5.70000	-1799.25	147.27	120.58	-1831.29	137.62	112.54	-3756.00	253.93	829.45	-3725.38	265.70	305.41	-2165.01	-14.36	44.42	-2161.10	-12.20	80.23	-3003.35	67.77	746.60	-2864.68	39.63	767.89	-2083.43	108.53	1141.91	0.00	0.00	0.00	-2074.22	8.22	1426.46	-1589.67	121.67	1371.24	288.35	64.53	971.82	-2424.61	480.41	1338.19	713.11	-287.83	79.06	1313.07	-286.04	76.33	712.54
5.71000	-1787.22	146.98	121.70	-1820.94	139.03	112.68	-3744.63	253.70	829.65	-3713.38	265.51	306.79	-2177.78	-17.49	41.58	-2165.48	-12.10	79.07	-2981.35	66.31	739.29	-2844.88	38.64	761.07	-2075.32	109.01	1142.54	0.00	0.00	0.00	-2067.04	10.04	1425.96	-1589.83	123.51	1372.49	267.90	64.91	977.25	-2414.63	478.02	1338.82	713.07	-287.80	79.19	1313.33	-285.75	76.61	712.11
5.72000	-1777.63	147.42	120.92	-1810.62	138.81	112.21	-3733.15	253.46	829.79	-3701.26	265.31	308.16	-2192.75	-17.69	38.16	-2169.86	-12.06	77.80	-2959.18	64.84	731.91	-2824.93	37.64	754.16	-2067.22	109.48	1143.15	0.00	0.00	0.00	-2059.92	11.93	1425.62	-1590.26	125.35	1373.78	247.18	65.30	982.75	-2404.64	475.60	1339.47	713.10	-287.73	79.17	1313.86	-285.78	76.71	712.08
5.73000	-1768.41	146.69	119.45	-1800.94	137.24	111.29	-3721.54	253.21	829.88	-3689.02	265.10	309.52	-2172.68	-17.29	41.98	-2174.21	-12.08	76.41	-2936.86	63.38	724.44	-2804.83	36.65	747.18	-2059.12	109.96	1143.75	0.00	0.00	0.00	-2052.84	13.87	1425.43	-1590.95	127.21	1375.12	226.18	65.70	988.31	-2394.62	473.15	1340.13	712.52	-287.57	79.13	1313.82	-285.88	76.62	711.52
5.74000	-1760.69	145.57	116.78	-1793.05	136.49	109.33	-3709.80	252.96	829.91	-3676.66	264.89	310.88	-2185.91	-17.05	39.67	-2178.52	-12.16	74.90	-2914.37	61.92	716.89	-2784.58	35.65	740.12	-2051.01	110.45	1144.33	0.00	0.00	0.00	-2045.79	15.87	1425.38	-1591.90	129.09	1376.51	204.90	66.11	993.93	-2384.59	470.67	1340.81	712.49	-287.53	79.11	1313.62	-286.02	76.54	711.52
5.75000	-1753.68	143.52	113.49	-1785.39	133.52	106.82	-3697.95	252.70	829.88	-3664.19	264.66	312.22	-2198.35	-17.20	36.56	-2182.79	-12.31	73.27	-2891.73	60.45	709.26	-2764.19	34.66	732.97	-2042.91	110.93	1144.89	0.00	0.00	0.00	-2038.77	17.92	1425.46	-1593.12	130.98	1377.95	183.34	66.53	999.63	-2374.54	468.16	1341.51	712.85	-287.42	79.21	1313.47	-285.98	76.54	711.41
5.76000	-1748.08	141.30	109.28	-1781.17	133.06	102.30	-3685.97	252.43	829.80	-3651.59	264.43	313.56	-2168.27	-18.19	42.13	-2187.00	-12.53	71.51	-2868.92	58.98	701.55	-2743.64	33.67	725.74	-2034.81	111.42	1145.43	0.00	0.00	0.00	-2031.76	20.03	1425.68	-1594.61	132.89	1379.44	161.50	66.97	1005.39	-2364.48	465.62	1342.22	712.59	-287.66	79.01	1313.52	-285.86	76.64	711.61
5.77000	-1744.20	139.43	104.25	-1775.96	129.55	98.33	-3673.86	252.15	829.66	-3638.88	264.18	314.89	-2179.42	-17.47	39.47	-2191.14	-12.83	69.62	-2845.95	57.52	693.75	-2722.94	32.68	718.43	-2026.71	111.91	1145.96	0.00	0.00	0.00	-2024.76	22.17	1426.02	-1596.37	134.81	1380.97	139.38	67.41	1011.21	-2354.40	463.05	1342.95	712.10	-287.44	78.92	1313.49	-285.37	76.67	711.81
5.78000	-1740.82	136.64	97.72	-1773.09	127.51	92.72	-3661.64	251.87	829.46	-3626.05	263.93	316.20	-2164.63	-16.77	41.78	-2195.20	-13.20	67.60	-2822.82	56.05	685.86	-2702.09	31.68	711.05	-2018.61	112.40	1146.46	0.00	0.00	0.00	-2017.75	24.36	1426.48	-1598.41	136.74	1382.55	116.98	67.86	1017.11	-2344.30	460.45	1343.69	713.10	-287.47	79.19	1313.44	-285.81	76.46	711.94
5.79000	-1736.37	131.20	91.99	-1770.40	123.63	87.23	-3649.29	251.58	829.20	-3613.09	263.67	317.51	-2143.34	-17.45	45.08	-2199.16	-13.64	65.45	-2799.52	54.59	677.90	-2681.08	30.69	703.57	-2010.51	112.89	1146.94	0.00	0.00	0.00	-2010.72	26.59	1427.05	-1600.72	138.69	1384.18	94.30	68.33	1023.07	-2334.19	457.82	1344.45	713.07	-287.53	79.14	1313.53	-285.83	76.67	712.04
5.80000	-1734.77	129.01	84.12	-1748.40	120.24	83.04	-3636.81	251.28	828.89	-3600.02	263.40	318.81	-2207.59	-18.84	34.25	-2203.01	-14.16	63.16	-2776.06	53.12	669.84	-2659.93	29.71	696.02	-2002.41	113.39	1147.40	0.00	0.00	0.00	-2003.66	28.85	1427.74	-1603.31	140.65	1385.87	71.33	68.80	1029.09	-2324.06	455.17	1345.23	713.13	-287.59	79.08	1313.29	-285.68	76.55	712.59
5.81000	-1730.19	126.52	75.11	-1763.71	118.00	73.02	-3624.21	250.98	828.51	-3586.82	263.12	320.10	-2192.03	-17.31	36.44	-2206.75	-14.77	60.73	-2752.44	51.65	661.71	-2638.62	28.72	688.38	-1994.31	113.88	1147.84	0.00	0.00	0.00	-1996.57	31.14	1428.53	-1606.19	142.63	1387.60	48.07	69.29	1035.19	-2313.91	452.48	1346.03	712.55	-287.61	78.90	1313.52	-285.88	76.43	712.13
5.82000	-1727.26	126.70	66.55	-1762.86	119.85	65.43	-3611.48	250.66	828.08	-3573.51	262.83	321.38	-2194.20	-19.54	37.39	-2210.35	-15.46	58.16	-2728.66	50.18	653.48	-2617.16	27.73	680.67	-1986.21	114.37	1148.25	0.00	0.00	0.00	-1989.42	33.45	1429.42	-1609.34	144.62	1389.38	24.53	69.78	1041.35	-2303.75	449.76	1346.84	712.38	-287.99	78.85	1313.12	-285.90	76.43	712.30
5.83000	-1723.09	124.33	59.22	-1759.78	119.16	59.87	-3598.63	250.34	827.58	-3560.07	262.53	322.65	-2185.26	-18.11	39.71	-2213.83	-16.24	55.43	-2704.71	48.71	645.18	-2595.54	26.74	672.86	-1978.12	114.86	1148.64	0.00	0.00	0.00	-1982.22	35.79	1430.41	-1612.79	146.62	1391.22	0.71	70.29	1047.59	-2293.57	447.01	1347.67	712.76	-287.74	79.09	1313.30	-285.81	76.42	712.17
5.84000	-1719.49	122.03	51.92	-1758.44	119.80	54.11	-3585.65	250.02	827.03	-3546.51	262.22	323.91	-2175.22	-19.84	39.64	-2244.37	-17.90	46.01	-2680.59	47.25	636.78	-2573.78	25.76	664.98	-1970.02	115.35	1149.00	0.00	0.00	0.00	-1974.95	38.15	1431.48	-1616.52	148.64	1393.10	-23.41	70.81	1053.89	-2283.38	444.23	1348.52	713.39	-287.58	79.22	1313.06	-285.55	76.51	712.47
5.85000	-1716.42	119.80	44.65	-1756.60	118.18	50.38	-3572.54	249.68	826.41	-3532.83	261.90	325.16	-2172.12	-19.68	41.33	-2228.81	-19.18	45.42	-2656.31	45.78	628.30	-2551.85	24.77	657.01	-1961.93	115.84	1149.34	0.00	0.00	0.00	-1967.60	40.52	1432.64	-1620.55	150.67	1395.04	-47.82	71.34	1060.26	-2273.18	441.42	1349.39	712.55	-287.55	79.12	1313.36	-285.87	76.68	711.83
5.86000	-1713.87	117.65	37.43	-1756.92	117.35	47.49	-3559.30	249.33	825.73	-3519.02	261.57	326.40	-2187.67	-20.38	38.40	-2263.63	-19.71	37.02	-2631.86	44.31	619.74	-2529.77	23.79	648.96	-1953.84	116.33	1149.65	0.00	0.00	0.00	-1960.17	42.90	1433.88	-1624.87	152.72	1397.03	-72.51	71.88	1066.69	-2262.95	438.58	1350.27	712.63	-287.51	79.03	1313.72	-286.05	76.74	711.55
5.87000	-1711.84	115.56	30.25	-1757.87	118.40	44.76	-3545.94	248.98	825.00	-3505.09	261.23	327.63	-2181.96	-19.49	40.64	-2252.24	-20.06	37.08	-2607.25	42.84	611.09	-2507.54	22.80	640.82	-1945.75	116.81	1149.93	0.00	0.00	0.00	-1952.63	45.28	1435.19	-1629.48	154.77	1399.08	-97.50	72.43	1073.20	-2252.72	435.71	1351.17	713.07	-287.63	79.24	1313.85	-285.92	76.90	711.92
5.88000	-1710.29	113.54	23.13	-1757.47	117.65	43.80	-3532.45	248.62	824.19	-3491.04	260.88	328.85	-2165.66	-20.27	43.39	-2245.58	-20.16	35.22	-2582.47	41.37	602.35	-2485.15	21.82	632.60	-1937.66	117.29	1150.19	0.00	0.00	0.00	-1944.98	47.67	1436.57	-1634.40	156.84	1401.18	-122.78	72.99	1079.78	-2242.46	432.81	1352.09	712.63	-287.89	79.03	1313.81	-285.72	76.89	712.13
5.89000	-1709.22	111.59	16.06	-1757.78	118.10	42.66	-3518.83	248.25	823.33	-3476.87	260.52	330.06	-2181.47	-20.37	39.64	-2236.96	-19.64	35.05	-2557.52	39.90	593.52	-2462.60	20.84	624.29	-1929.57	117.77	1150.41	0.00	0.00	0.00	-1937.21	50.06	1438.02	-1639.62	158.93	1403.33	-148.35	73.56	1086.43	-2232.20	429.88	1353.02	713.07	-287.65	79.22	1313.72	-285.78	76.70	711.76
5.90000	-1708.62	109.70	9.05	-1758.50	118.41	41.78	-3505.08	247.87	822.41	-3462.57	260.15	331.26	-2207.70	-22.46	32.24	-2223.93	-19.57	35.70	-2532.40	38.43	584.61	-2439.90	19.86	615.90	-1921.48	118.25	1150.60	0.00	0.00	0.00	-1929.31	52.44	1439.52	-1645.14	161.03	1405.53	-174.22	74.15	1093.14	-2221.91	426.91	1353.98	713.01	-287.64	79.08	1313.13	-285.77	76.48	711.89
5.91000	-1708.46	107.89	2.10	-1757.33	117.39	41.96	-3491.20	247.49	821.42	-3448.14	259.77	332.44	-2199.10	-24.32	29.27	-2208.10	-21.75	40.26	-2507.12	36.96	575.61	-2417.04	18.88	607.43	-1913.39	118.72	1150.77	0.00	0.00	0.00	-1921.28	54.82	1441.08	-1650.97	163.14	1407.79	-200.38	74.74	1099.93	-2211.62	423.92	1354.95	712.83	-287.81	78.96	1313.29	-285.86	76.45	712.01
5.92000	-1708.73	106.14	-4.77	-1758.18	118.28	41.39	-3477.19	247.09	820.37	-3433.59	259.38	333.62	-2157.89	-26.26	36.07	-2202.28	-23.76	46.58	-2481.66	35.48	566.52	-2394.02	17.90	598.87	-1905.31	119.19	1150.90	0.00	0.00	0.00	-1913.09	57.18	1442.68	-1657.11	165.26	1410.11	-226.84	75.35	1106.79	-2201.31	420.89	1355.94	712.39	-288.01	78.97	1313.62	-286.32	76.55	711.59
5.93000	-1709.41	104.45	-11.58	-1757.78	118.24	41.19	-3463.05	246.69	819.25	-3418.92	258.98	334.79	-2166.41	-24.49	42.55	-2201.10	-21.81	56.47	-2456.04	34.01	557.34	-2370.85	16.92	590.22	-1897.23	119.65	1150.99	0.00	0.00	0.00	-1904.73	59.52	1444.33	-1663.56	167.39	1412.48	-253.59	75.97	1113.72	-2190.98	417.83	1356.95	712.69	-287.83	78.97	1313.61	-285.98	76.51	711.38
5.94000	-1710.50	102.83	-18.31	-1757.15	117.41	41.69	-3448.78	246.28	818.07	-3404.12	258.57	335.94	-2151.65	-20.29	56.12	-2191.08	-16.71	69.96	-2430.24	32.54	548.08	-2347.51	15.95	581.49	-1889.15	120.11	1151.06	0.00	0.00	0.00	-1896.21	61.84	1446.02	-1670.33	169.54	1414.91	-280.65	76.60	1120.72	-2180.65	414.74	1357.97	712.97	-287.39	79.20	1313.37	-285.64	76.58	711.40
5.95000	-1711.97	101.28	-24.95	-1756.66	117.39	42.04	-3434.37	245.86	816.82	-3389.19	258.15	337.08	-2159.32	-15.91	64.47	-2183.85	-13.71	82.85	-2404.28	31.07	538.72	-2324.02	14.97	572.67	-1881.07	120.56	1151.09	0.00	0.00	0.00	-1887.51	64.14	1447.73	-1677.41	171.70	1417.39	-308.00	77.24	1127.79	-2170.29	411.62	1359.02	712.55	-287.68	79.08	1313.91	-285.82	76.69	711.92
5.96000	-1713.80	99.79	-31.52	-1755.71	116.26	42.82	-3419.84	245.43	815.51	-3374.14	257.72	338.21	-2127.95	-13.48	80.88	-2159.93	-10.78	98.44	-2378.15	29.60	529.28	-2300.36	14.00	563.76	-1872.99	121.00	1151.08	0.00	0.00	0.00	-1878.61	66.41	1449.48	-1684.82	173.88	1419.93	-335.65	77.89	1134.93	-2159.93	408.47	1360.08	713.50	-287.71	79.19	1313.53	-285.92	76.58	711.92
5.97000	-1715.99	98.36	-37.99	-1756.75	117.37	42.58	-3405.17	244.99	814.14	-3358.96	257.28	339.33	-2113.80	-12.33	94.15	-2140.80	-10.51	113.49	-2351.84	28.12	519.74	-2276.55	13.02	554.77	-1864.92	121.44	1151.04	0.00	0.00	0.00	-1869.51	68.65	1451.25	-1692.54	176.06	1422.53	-363.60	78.55	1142.14	-2149.55	405.28	1361.16	712.84	-287.69	79.00	1313.79	-285.79	76.51	712.31
5.98000	-1718.52	97.00	-44.37	-1756.46	117.07	43.04	-3390.37	244.54	812.70	-3343.65	256.82	340.44	-2109.68	-12.61	106.07	-2125.33	-9.63	127.20	-2325.37	26.65	510.12	-2252.57	12.05	545.68	-1856.85	121.87	1150.97	0.00	0.00	0.00	-1860.20	70.85	1453.03	-1700.59	178.26	1425.19	-391.86	79.23	1149.43	-2139.16	402.07	1362.26	712.69	-287.69	79.08	1313.45	-285.95	76.71	712.03
5.99000	-1721.36	95.70	-50.65	-1757.43	118.27	43.02	-3375.44	244.09	811.19	-3328.22	256.36	341.54	-2079.78	-12.33	121.62	-2108.74	-9.42	141.39	-2298.72	25.18	500.41	-2228.44	11.08	536.52	-1848.78	122.30	1150.85	0.00	0.00	0.00	-1850.67	73.01	1454.83	-1708.97	180.47	1427.90	-420.42	79.91	1156.78	-2128.75	398.82	1363.38	712.71	-287.83	79.06	1313.22	-285.94	76.61	711.91
6.00000	-1724.51	94.45	-56.82	-1756.58	117.27	43.87	-3360.37	243.62	809.62	-3312.66	255.88	342.62	-2069.17	-12.32	134.04	-2085.52	-8.16	155.81	-2271.90	23.71	490.61	-2204.14	10.10	527.26	-1840.71	122.72	1150.70	0.00	0.00	0.00	-1840.90	75.13	1456.63	-1717.67	182.69	1430.68	-449.28	80.61	1164.22	-2118.33	395.54	1364.51	713.21	-287.90	79.18	1313.39	-285.76	76.80	712.00
6.01000	-1727.95	93.28	-62.89	-1756.77	117.71	44.09	-3345.17	243.15	807.98	-3296.97	255.39	343.70	-2053.88	-9.85	145.94	-2057.89	-6.64	170.52	-2244.90	22.23	480.71	-2179.69	9.13	517.92	-1832.64	123.13	1150.50	0.00	0.00	0.00	-1830.89	77.20	1458.43	-1726.71	184.92	1433.51	-478.45	81.32	1171.72	-2107.90	392.23	1365.67	712.74	-287.65	79.00	1313.47	-286.12	76.75	712.30
6.02000	-1731.67	92.16	-68.85	-1757.15	118.44	44.50	-3329.83	242.66	806.27	-3281.15	254.89	344.76	-2026.85	-9.35	160.20	-2047.07	-5.49	181.85	-2217.73	20.76	470.73	-2155.06	8.16	508.48	-1824.58	123.53	1150.27	0.00	0.00	0.00	-1820.62	79.21	1460.23	-1736.09	187.17	1436.40	-507.92	82.04	1179.29	-2097.45	388.88	1366.84	712.64	-287.34	79.08	1313.47	-285.65	76.82	712.30
6.03000	-1735.65	91.10	-74.69	-1755.79	116.76	45.97	-3314.36	242.17	804.49	-3265.20	254.38	345.81	-1989.92	-6.21	173.12	-2030.48	-2.68	192.60	-2190.39	19.29	460.65	-2130.28	7.20	498.96	-1816.52	123.92	1149.99	0.00	0.00	0.00	-1810.10	81.18	1462.02	-1745.80	189.43	1439.36	-537.70	82.78	1186.94	-2087.00	385.50	1368.04	712.01	-287.71	78.79	1313.62	-286.05	76.56	712.21
6.04000	-1739.87	90.10	-80.42	-1756.58	117.69	45.91	-3298.75	241.67	802.65	-3249.13	253.86	346.84	-1967.88	-0.06	184.25	-2014.81	0.37	202.54	-2162.88	17.82	450.49	-2105.33	6.23	489.35	-1808.46	124.31	1149.68	0.00	0.00	0.00	-1799.30	83.08	1463.80	-1755.85	191.70	1442.37	-567.79	83.52	1194.66	-2076.53	382.09	1369.25	711.72	-288.20	78.59	1313.49	-285.89	76.44	712.39
6.05000	-1744.31	89.16	-86.02	-1757.13	118.68	46.08	-3283.01	241.16	800.74	-3232.92	253.33	347.87	-1941.54	0.33	194.65	-1982.91	2.73	214.16	-2135.19	16.34	440.23	-2080.22	5.26	479.65	-1800.40	124.68	1149.32	0.00	0.00	0.00	-1790.30	84.66	1465.27	-1766.24	193.98	1445.45	-598.19	84.28	1202.46	-2066.05	378.65	1370.48	713.02	-287.77	79.11	1313.41	-285.90	76.54	712.03
6.06000	-1748.97	88.27	-91.49	-1755.07	116.69	47.66	-3267.13	240.64	798.76	-3216.58	252.78	348.88	-1917.88	2.60	204.01	-1961.98	4.71	221.82	-2107.32	14.87	429.88	-2054.95	4.30	469.86	-1792.35	125.04	1148.92	0.00	0.00	0.00	-1782.77	85.85	1466.47	-1776.98	196.27	1448.58	-628.89	85.05	1210.33	-2055.55	375.17	1371.73	712.83	-287.70	79.18	1313.79	-286.01	76.67	711.81
6.07000	-1753.82	87.44	-96.82	-1755.80	117.83	47.28	-3251.11	240.10	796.71	-3200.12	252.23	349.88	-1908.48	5.54	210.23	-1931.84	5.99	230.05	-2079.28	13.40	419.44	-2029.51	3.33	459.99	-1784.30	125.40	1148.47	0.00	0.00	0.00	-1775.58	87.14	1467.62	-1782.43	197.42	1450.16	-659.91	85.83	1218.27	-2045.05	371.67	1373.00	712.93	-287.80	79.24	1313.05	-285.97	76.36	711.68
6.08000	-1758.86	86.68	-102.02	-1757.13	119.49	46.85	-3234.96	239.56	794.59	-3183.52	251.66	350.86	-1883.56	7.29	218.38	-1905.71	7.38	236.22	-2051.06	11.92	408.90	-2003.91	2.37	450.02	-1776.25	125.74	1147.98	0.00	0.00	0.00	-1769.22	88.19	1468.64	-1782.91	198.04	1451.37	-691.24	86.62	1226.29	-2034.53	368.12	1374.29	713.06	-287.90	79.01	1313.33	-285.69	76.55	711.75
6.09000	-1764.06	85.96	-107.08	-1756.70	119.14	47.26	-3218.66	239.01	792.40	-3166.79	251.08	351.84	-1876.76	8.79	221.91	-1875.97	8.23	241.48	-2022.67	10.45	398.28	-1978.14	1.41	439.96	-1768.21	126.07	1147.44	0.00	0.00	0.00	-1762.38	89.06	1469.40	-1769.28	198.44	1451.58	-722.89	87.43	1234.39	-2024.00	364.55	1375.60	712.05	-287.72	78.88	1313.28	-285.87	76.60	712.19
6.10000	-1769.41	85.30	-111.99	-1755.77	118.47	47.66	-3202.23	238.45	790.14	-3149.93	250.49	352.80	-1839.10	9.72	228.00	-1846.17	8.33	245.89	-1994.09	8.98	387.56	-1952.20	0.45	429.81	-1760.17	126.39	1146.86	0.00	0.00	0.00	-1754.01	90.20	1470.32	-1752.73	200.22	1452.09	-754.84	88.24	1242.55	-2013.46	360.94	1376.93	712.53	-287.41	79.03	1313.35	-285.90	76.63	712.36
6.11000	-1774.90	84.70	-116.76	-1757.34	119.94	47.00	-3185.67	237.88	787.81	-3132.94	249.88	353.74	-1778.10	9.53	237.20	-1806.54	8.45	250.51	-1965.34	7.50	376.74	-1926.10	-0.51	419.57	-1752.13	126.70	1146.23	0.00	0.00	0.00	-1746.93	91.04	1470.94	-1751.01	200.35	1453.35	-787.11	89.07	1250.80	-2002.90	357.30	1378.28	712.86	-287.68	79.14	1313.23	-286.00	76.38	711.84
6.12000	-1780.50	84.15	-121.37	-1755.77	117.98	48.08	-3168.96	237.30	785.41	-3115.81	249.27	354.68	-1765.74	2.39	238.03	-1789.72	5.91	253.99	-1936.42	6.03	365.83	-1899.83	-1.47	409.24	-1744.09	127.00	1145.55	0.00	0.00	0.00	-1739.70	91.56	1471.47	-1747.83	201.10	1453.75	-819.70	89.91	1259.11	-1992.34	353.63	1379.65	713.11	-287.70	79.07	1313.63	-286.00	76.57	711.99
6.13000	-1786.21	83.66	-125.81	-1755.18	117.70	48.20	-3152.11	236.71	782.93	-3098.56	248.64	355.60	-1737.35	6.18	238.55	-1758.17	5.66	255.79	-1907.31	4.56	354.83	-1873.39	-2.43	398.81	-1736.06	127.28	1144.82	0.00	0.00	0.00	-1733.43	92.05	1471.89	-1740.91	201.78	1453.84	-852.61	90.77	1267.51	-1981.76	349.92	1381.03	712.85	-287.75	79.02	1312.83	-285.97	76.44	712.26
6.14000	-1792.01	83.21	-130.10	-1755.00	118.14	47.97	-3135.12	236.11	780.39	-3081.17	247.99	356.50	-1705.65	5.53	240.53	-1731.49	6.51	255.65	-1878.02	3.08	343.74	-1846.79	-3.39	388.30	-1728.03	127.55	1144.04	0.00	0.00	0.00	-1726.90	92.72	1472.02	-1727.99	202.53	1453.49	-885.83	91.63	1275.98	-1971.18	346.18	1382.44	712.14	-287.64	78.94	1313.75	-285.67	76.67	712.17
6.15000	-1797.88	82.82	-134.22	-1754.15	118.13	47.87	-3118.00	235.50	777.77	-3063.64	247.34	357.40	-1673.24	3.92	241.95	-1699.94	5.73	256.05	-1848.56	1.61	332.55	-1820.01	-4.34	377.69	-1720.00	127.81	1143.21	0.00	0.00	0.00	-1719.08	93.77	1472.25	-1713.65	203.21	1453.56	-919.37	92.51	1284.52	-1960.58	342.40	1383.87	712.29	-287.81	78.84	1313.45	-285.38	76.80	711.45
6.16000	-1803.80	82.49	-138.17	-1754.74	119.31	47.02	-3100.73	234.88	775.08	-3045.98	246.67	358.28	-1641.41	2.43	243.26	-1668.06	4.16	255.81	-1818.92	0.14	321.26	-1793.07	-5.30	366.99	-1711.98	128.05	1142.33	0.00	0.00	0.00	-1712.13	94.31	1472.31	-1710.24	203.73	1453.64	-953.23	93.40	1293.15	-1949.97	338.59	1385.32	712.37	-287.82	78.97	1313.83	-285.59	76.59	712.00
6.17000	-1809.76	82.20	-141.94	-1754.22	118.62	47.12	-3083.32	234.24	772.32	-3028.19	246.00	359.14	-1612.24	-0.03	243.38	-1634.92	2.81	255.32	-1789.09	-1.33	309.88	-1765.96	-6.25	356.20	-1703.96	128.28	1141.40	0.00	0.00	0.00	-1705.31	94.96	1472.22	-1700.18	204.61	1453.80	-987.41	94.30	1301.85	-1939.36	334.75	1386.79	712.64	-287.61	79.06	1312.95	-285.96	76.27	711.96
6.18000	-1815.75	81.96	-145.53	-1755.96	120.00	45.90	-3065.77	233.60	769.48	-3010.27	245.30	359.99	-1579.88	-2.15	243.05	-1603.47	-0.90	254.57	-1759.08	-2.81	298.41	-1738.68	-7.20	345.32	-1695.94	128.49	1140.41	0.00	0.00	0.00	-1699.19	95.36	1472.13	-1700.45	205.36	1453.87	-1021.92	95.22	1310.62	-1928.73	330.87	1388.28	712.69	-287.55	79.08	1312.93	-286.15	76.34	711.85
6.19000	-1821.75	81.78	-148.93	-1756.46	119.86	45.14	-3048.07	232.95	766.57	-2992.21	244.60	360.83	-1549.18	-4.96	242.58	-1574.56	-3.46	252.53	-1728.90	-4.28	286.84	-1711.23	-8.15	334.34	-1687.93	128.69	1139.37	0.00	0.00	0.00	-1692.57	95.92	1471.64	-1697.82	205.91	1453.15	-1056.74	96.14	1319.47	-1918.09	326.96	1389.79	712.69	-287.89	79.03	1312.92	-285.58	76.49	711.64
6.20000	-1827.75	81.64	-152.15	-1757.12	119.67	44.44	-3030.24	232.29	763.59	-2974.01	243.88	361.66	-1521.87	-7.79	241.03	-1543.74	-6.33	250.30	-1700.52	-5.03	277.00	-1685.42	-8.49	325.08	-1679.92	128.87	1138.28	0.00	0.00	0.00	-1684.62	96.77	1471.12	-1683.62	206.52	1452.11	-1091.89	97.08	1328.40	-1907.44	323.02	1391.32	712.13	-287.68	78.93	1313.27	-285.80	76.56	712.25
6.21000	-1833.72	81.55	-155.17	-1757.37	119.33	43.67	-3012.26	231.61	760.53	-2955.68	243.15	362.46	-1486.43	-11.41	239.95	-1510.03	-9.70	248.29	-1673.15	-4.96	266.19	-1658.74	-9.82	315.77	-1671.92	129.04	1137.12	0.00	0.00	0.00	-1677.92	97.54	1470.45	-1676.95	206.76	1451.39	-1127.37	98.04	1337.41	-1896.78	319.04	1392.87	712.69	-287.60	78.98	1313.47	-285.87	76.57	712.39
6.22000	-1839.65	81.51	-158.00	-1758.73	120.66	41.95	-2994.13	230.93	757.39	-2937.21	242.41	363.26	-1456.55	-15.96	237.64	-1482.02	-13.26	244.74	-1645.29	-5.66	255.52	-1632.71	-10.86	305.85	-1663.91	129.19	1135.92	0.00	0.00	0.00	-1670.72	97.71	1469.56	-1666.48	207.24	1450.43	-1163.17	99.00	1346.50	-1886.11	315.02	1394.44	712.26	-287.73	78.92	1313.84	-285.81	76.76	712.43
6.23000	-1845.54	81.52	-160.62	-1758.67	120.03	41.42	-2975.87	230.23	754.18	-2918.61	241.65	364.04	-1430.89	-19.58	234.67	-1452.07	-16.84	241.32	-1616.40	-8.44	245.19	-1606.94	-12.23	295.64	-1655.92	129.32	1134.65	0.00	0.00	0.00	-1664.68	98.12	1468.82	-1663.18	207.74	1449.77	-1199.30	99.98	1355.66	-1875.43	310.98	1396.03	712.37	-287.60	78.96	1313.33	-285.81	76.42	712.60
6.24000	-1851.35	81.58	-163.04	-1758.06	119.51	40.78	-2957.46	229.52	750.90	-2899.87	240.88	364.81	-1404.43	-24.27	231.29	-1438.40	-22.11	234.99	-1588.48	-10.33	234.12	-1583.31	-12.03	284.78	-1647.92	129.44	1133.33	0.00	0.00	0.00	-1658.05	98.60	1467.56	-1660.11	208.23	1448.48	-1235.75	100.97	1364.90	-1864.75	306.89	1397.64	712.66	-287.60	78.99	1313.35	-285.83	76.52	712.77
6.25000	-1857.08	81.68	-165.25	-1757.83	119.53	39.76	-2938.90	228.80	747.54	-2880.99	240.10	365.56	-1375.39	-28.12	228.78	-1413.69	-24.93	230.31	-1560.58	-13.34	223.91	-1558.96	-13.38	274.28	-1639.93	129.54	1131.95	0.00	0.00	0.00	-1649.87	99.19	1466.04	-1648.74	208.74	1446.62	-1272.54	101.97	1374.22	-1854.05	302.77	1399.28	712.37	-287.82	78.98	1313.66	-285.65	76.74	712.67
6.26000	-1862.71	81.83	-167.24	-1758.71	120.63	38.78	-2920.20	228.07	744.10	-2861.98	239.30	366.29	-1351.49	-30.75	225.61	-1388.08	-28.30	226.16	-1535.54	-14.16	212.79	-1535.94	-14.07	263.54	-1631.95	129.62	1130.50	0.00	0.00	0.00	-1642.73	99.43	1464.55	-1644.83	208.84	1445.18	-1309.65	102.99	1383.62	-1843.34	298.62	1400.93	712.20	-287.91	78.93	1313.49	-285.72	76.69	712.48
6.27000	-1868.23	82.02	-169.01	-1759.29	120.81	37.52	-2901.35	227.33	740.58	-2842.82	238.49	367.01	-1325.20	-33.95	223.19	-1363.30	-31.39	222.23	-1510.47	-15.59	201.46	-1513.56	-14.60	252.74	-1624.17	130.66	1129.24	0.00	0.00	0.00	-1635.78	99.90	1462.93	-1636.65	209.03	1443.52	-1347.09	104.02	1393.10	-1832.63	294.43	1402.61	712.00	-288.03	78.76	1313.51	-285.72	76.64	712.30
6.28000	-1873.62	82.26	-170.56	-1760.28	120.96	35.76	-2882.36	226.58	736.99	-2823.53	237.67	367.72	-1304.37	-37.05	220.44	-1339.93	-33.51	218.30	-1483.90	-19.05	191.03	-1490.43	-16.74	242.63	-1616.05	132.07	1127.92	0.00	0.00	0.00	-1629.62	100.19	1461.57	-1633.14	209.46	1442.24	-1384.87	105.06	1402.65	-1821.90	290.21	1404.30	711.87	-287.52	78.72	1313.46	-285.77	76.43	712.34
6.29000	-1878.86	82.54	-171.88	-1761.65	121.08	33.53	-2863.22	225.82	733.32	-2804.10	236.83	368.41	-1279.22	-39.23	218.81	-1316.50	-36.47	215.28	-1460.80	-19.87	180.27	-1469.61	-16.87	231.85	-1609.91	130.98	1126.67	0.00	0.00	0.00	-1622.68	100.23	1459.75	-1627.42	209.95	1440.39	-1422.98	106.11	1412.29	-1811.17	285.95	1406.02	712.67	-287.27	79.07	1313.21	-285.60	76.50	712.49
6.30000	-1883.94	82.86	-172.97	-1763.38	121.18	30.88	-2843.93	225.04	729.57	-2784.54	235.98	369.09	-1254.95	-41.21	217.94	-1294.95	-38.62	212.22	-1438.84	-20.63	169.83	-1449.18	-17.94	221.76	-1603.56	129.73	1125.40	0.00	0.00	0.00	-1614.25	100.37	1457.49	-1615.52	210.53	1437.97	-1461.42	107.18	1422.01	-1800.43	281.66	1407.76	712.68	-287.08	79.15	1313.02	-285.55	76.52	712.49
6.31000	-1888.84	83.23	-173.82	-1765.41	121.25	27.84	-2824.50	224.26	725.75	-2764.83	235.11	369.75	-1238.84	-41.82	215.53	-1274.83	-40.26	209.47	-1417.27	-21.87	160.46	-1429.83	-18.93	211.83	-1596.51	129.49	1124.04	0.00	0.00	0.00	-1606.94	100.26	1455.40	-1610.29	210.13	1435.77	-1500.20	108.26	1431.80	-1789.68	277.33	1409.52	713.01	-287.45	79.31	1313.83	-285.59	76.71	711.69
6.32000	-1893.55	83.64	-174.43	-1767.73	121.29	24.46	-2804.92	223.46	721.84	-2744.98	234.24	370.39	-1218.06	-42.18	214.81	-1256.38	-41.01	206.63	-1397.74	-22.42	151.38	-1411.36	-20.25	202.54	-1588.35	130.58	1122.69	0.00	0.00	0.00	-1599.35	99.67	1453.20	-1592.03	209.63	1433.07	-1539.31	109.35	1441.68	-1778.92	272.97	1411.31	712.71	-287.77	79.00	1313.36	-285.81	76.60	711.74
6.33000	-1898.05	84.09	-174.80	-1770.30	121.32	20.77	-2785.19	222.65	717.86	-2725.00	233.34	371.02	-1197.30	-41.69	214.02	-1239.13	-41.92	204.16	-1379.18	-23.85	143.93	-1394.22	-21.89	194.06	-1581.77	129.34	1121.20	0.00	0.00	0.00	-1593.09	99.61	1451.27	-1583.72	212.12	1433.30	-1578.76	110.46	1451.64	-1768.16	268.57	1413.11	712.58	-287.64	78.93	1312.78	-285.77	76.56	712.11
6.34000	-1902.32	84.58	-174.92	-1773.09	121.33	16.82	-2765.31	221.83	713.80	-2704.87	232.43	371.63	-1194.33	-43.90	209.74	-1223.59	-42.30	201.70	-1362.21	-24.76	136.89	-1379.08	-22.57	186.01	-1574.19	129.30	1119.63	0.00	0.00	0.00	-1586.06	99.33	1448.98	-1579.68	215.26	1434.04	-1618.54	111.58	1461.67	-1757.38	264.13	1414.94	712.74	-287.78	78.97	1312.98	-285.55	76.50	711.41
6.35000	-1906.36	85.11	-174.78	-1776.05	121.31	12.64	-2745.28	221.00	709.65	-2684.60	231.51	372.23	-1181.56	-44.15	207.46	-1208.03	-43.38	199.79	-1347.19	-25.39	130.29	-1364.16	-24.83	179.16	-1566.67	129.05	1118.15	0.00	0.00	0.00	-1577.26	98.73	1446.22	-1572.02	216.09	1432.45	-1658.67	112.71	1471.79	-1746.60	259.66	1416.79	712.40	-287.33	79.09	1313.26	-285.67	76.59	711.96
6.36000	-1910.14	85.68	-174.39	-1779.17	121.29	8.28	-2725.10	220.15	705.43	-2664.19	230.58	372.81	-1169.21	-42.35	204.90	-1193.84	-44.15	198.15	-1332.16	-27.37	124.78	-1352.27	-24.63	171.78	-1559.10	128.52	1116.49	0.00	0.00	0.00	-1569.30	97.84	1443.82	-1562.69	215.60	1430.05	-1699.11	113.86	1481.99	-1735.81	255.15	1418.66	712.76	-287.56	79.19	1312.67	-285.77	76.48	711.57
6.37000	-1913.65	86.29	-173.73	-1782.41	121.25	3.77	-2704.77	219.29	701.12	-2643.64	229.63	373.38	-1157.85	-39.53	202.22	-1187.63	-43.15	196.58	-1319.56	-28.33	118.80	-1340.09	-26.24	165.55	-1551.01	128.48	1114.69	0.00	0.00	0.00	-1561.57	97.10	1441.52	-1555.18	214.80	1427.93	-1719.41	114.43	1487.10	-1725.01	250.61	1420.55	712.72	-287.74	79.23	1313.44	-285.81	76.60	711.48
6.38000	-1916.88	86.94	-172.81	-1785.73	121.20	-0.84	-2684.29	218.42	696.74	-2622.95	228.66	373.93	-1148.16	-35.55	198.51	-1174.05	-39.18	190.65	-1306.97	-31.10	113.83	-1330.16	-26.84	159.17	-1543.74	126.94	1112.92	0.00	0.00	0.00	-1554.71	96.35	1439.47	-1547.90	214.04	1426.02	-1724.91	113.14	1488.64	-1714.21	246.03	1422.46	712.66	-287.74	79.10	1313.54	-285.41	76.73	711.83
6.39000	-1919.80	87.63	-171.61	-1789.11	121.13	-5.52	-2663.66	217.54	692.27	-2602.12	227.68	374.46	-1138.46	-33.31	195.21	-1162.84	-36.25	185.85	-1297.11	-31.84	108.03	-1321.00	-28.09	153.35	-1534.83	127.10	1111.26	0.00	0.00	0.00	-1546.49	94.99	1437.54	-1540.41	212.75	1424.32	-1703.77	110.41	1483.31	-1703.39	241.41	1424.40	713.42	-287.88	79.19	1313.72	-285.85	76.62	712.11
6.40000	-1922.40	88.35	-170.14	-1792.50	121.06	-10.22	-2642.88	216.65	687.72	-2581.14	226.69	374.97	-1130.75	-29.22	190.77	-1151.54	-33.35	180.95	-1288.29	-32.52	102.00	-1312.67	-29.42	147.74	-1526.58	126.30	1109.10	0.00	0.00	0.00	-1536.54	93.47	1435.16	-1532.26	211.30	1422.18	-1694.98	109.63	1480.88	-1692.58	236.76	1426.36	712.71	-287.85	79.02	1313.48	-285.42	76.66	712.03
6.41000	-1924.68	89.11	-168.39	-1795.88	120.99	-14.91	-2621.95	215.74	683.09	-2560.02	225.68	375.47	-1123.37	-26.58	186.36	-1147.49	-32.79	178.40	-1280.64	-33.47	96.26	-1305.86	-30.15	142.11	-1516.57	127.02	1107.27	0.00	0.00	0.00	-1527.57	91.66	1433.37	-1523.38	210.01	1420.66	-1686.92	107.72	1478.70	-1681.75	232.07	1428.34	712.41	-287.68	79.07	1313.19	-285.86	76.35	712.08
6.42000	-1926.60	89.91	-166.36	-1799.21	120.91	-19.54	-2600.86	214.83	678.37	-2538.76	224.65	375.95	-1117.14	-23.17	181.67	-1141.50	-32.03	173.18	-1273.71	-34.32	90.58	-1299.01	-31.56	136.99	-1506.66	127.55	1105.12	0.00	0.00	0.00	-1518.61	90.13	1431.70	-1513.48	208.41	1419.22	-1677.06	104.37	1476.83	-1670.92	227.35	1430.34	712.77	-287.72	79.13	1313.62	-286.05	76.57	711.88
6.43000	-1928.16	90.74	-164.04	-1802.47	120.82	-24.08	-2579.63	213.90	673.58	-2517.35	223.62	376.42	-1111.52	-21.64	176.38	-1134.56	-30.21	167.20	-1266.52	-36.92	85.75	-1293.75	-31.71	131.40	-1498.58	125.35	1102.96	0.00	0.00	0.00	-1510.71	88.69	1430.29	-1506.22	207.64	1418.51	-1544.41	94.75	1444.34	-1660.08	222.59	1432.37	711.93	-287.90	78.80	1313.70	-285.85	76.53	711.48
6.44000	-1929.34	91.61	-161.42	-1805.61	120.74	-28.48	-2558.23	212.95	668.70	-2495.80	222.56	376.87	-1105.95	-21.04	171.52	-1128.42	-30.44	162.74	-1261.15	-37.78	79.76	-1288.77	-32.05	126.16	-1488.58	125.30	1100.96	0.00	0.00	0.00	-1501.00	86.56	1429.32	-1498.10	206.41	1418.44	-1626.35	97.51	1465.84	-1649.23	217.79	1434.42	712.61	-287.55	78.90	1313.17	-285.85	76.40	711.91
6.45000	-1930.13	92.51	-158.51	-1808.60	120.65	-32.71	-2536.69	212.00	663.73	-2474.11	221.49	377.30	-1101.12	-19.02	166.48	-1120.99	-29.41	157.48	-1256.59	-38.37	73.88	-1284.09	-32.78	120.90	-1478.76	124.46	1098.64	0.00	0.00	0.00	-1489.13	83.90	1428.06	-1487.01	204.41	1417.79	-1648.27	96.01	1472.43	-1638.38	212.95	1436.49	712.91	-287.58	79.05	1313.38	-285.66	76.73	711.61
6.46000	-1930.50	93.45	-155.30	-1811.42	120.57	-36.72	-2514.99	211.03	658.68	-2452.27	220.41	377.71	-1096.31	-18.68	161.36	-1114.95	-29.01	152.54	-1252.03	-39.22	67.94	-1279.26	-33.82	116.03	-1467.97	124.47	1096.72	0.00	0.00	0.00	-1478.69	81.59	1427.21	-1477.10	202.13	1417.28	-1638.22	93.51	1471.24	-1627.52	208.08	1438.58	713.04	-287.54	79.17	1313.76	-285.64	76.63	712.16
6.47000	-1930.45	94.42	-151.78	-1814.03	120.50	-40.48	-2493.14	210.05	653.55	-2430.28	219.31	378.11	-1092.50	-16.96	156.01	-1110.14	-29.12	147.82	-1247.06	-41.28	62.88	-1275.03	-34.60	111.26	-1457.75	123.37	1094.66	0.00	0.00	0.00	-1467.84	79.05	1426.53	-1466.68	199.80	1416.96	-1628.03	90.61	1470.53	-1616.66	203.17	1440.70	712.11	-287.56	78.94	1314.18	-285.73	76.78	712.15
6.48000	-1929.95	95.42	-147.95	-1816.39	120.43	-43.94	-2471.13	209.05	648.33	-2408.15	218.19	378.49	-1088.97	-17.60	150.92	-1106.38	-29.61	143.24	-1243.18	-42.54	57.56	-1271.68	-34.53	106.34	-1447.71	121.68	1092.57	0.00	0.00	0.00	-1456.49	76.13	1425.96	-1455.93	197.20	1416.83	-1617.50	87.58	1469.47	-1605.78	198.23	1442.84	712.00	-287.36	79.04	1313.61	-285.65	76.85	712.20
6.49000	-1929.00	96.45	-143.81	-1818.47	120.37	-47.07	-2448.96	208.05	643.03	-2385.88	217.06	378.85	-1085.82	-15.67	145.71	-1103.50	-30.37	138.68	-1240.10	-42.57	51.88	-1267.46	-35.83	102.07	-1436.84	120.51	1090.96	0.00	0.00	0.00	-1445.05	73.31	1425.56	-1445.02	194.29	1416.83	-1605.80	83.52	1468.85	-1594.91	193.24	1445.00	712.79	-287.35	79.22	1313.60	-285.85	76.63	711.72
6.50000	-1927.58	97.51	-139.35	-1820.25	120.32	-49.82	-2426.64	207.03	637.64	-2363.46	215.92	379.20	-1082.02	-15.28	140.59	-1101.33	-31.26	134.05	-1237.30	-42.76	46.41	-1264.43	-35.68	97.40	-1426.08	118.76	1089.31	0.00	0.00	0.00	-1433.27	70.40	1425.27	-1433.71	191.32	1416.96	-1593.72	79.08	1468.18	-1584.04	188.22	1447.20	712.66	-287.64	79.14	1313.82	-285.61	76.78	711.67
6.51000	-1925.66	98.61	-134.56	-1821.68	120.28	-52.16	-2404.17	205.99	632.16	-2340.89	214.76	379.52	-1078.86	-15.89	135.24	-1099.70	-32.17	129.26	-1237.02	-40.17	39.66	-1261.66	-35.58	92.79	-1414.74	117.37	1087.90	0.00	0.00	0.00	-1421.16	67.41	1425.09	-1422.14	187.98	1417.24	-1581.09	74.52	1467.86	-1586.41	183.97	1456.82	712.69	-287.37	79.20	1313.61	-285.68	76.83	711.72
6.52000	-1923.24	99.73	-129.45	-1822.73	120.26	-54.04	-2381.53	204.95	626.60	-2318.17	213.58	379.83	-1076.55	-16.34	129.39	-1098.44	-32.98	124.20	-1235.24	-40.09	34.66	-1259.15	-35.47	88.37	-1402.91	115.86	1086.55	0.00	0.00	0.00	-1408.66	64.17	1425.01	-1409.87	184.97	1417.61	-1567.15	68.76	1467.31	-1574.34	179.72	1456.95	712.96	-287.41	79.27	1313.40	-285.78	76.65	711.70
6.53000	-1920.31	100.88	-124.01	-1823.38	120.25	-55.43	-2358.74	203.89	620.95	-2295.31	212.38	380.12	-1073.85	-17.72	123.80	-1097.38	-33.55	118.78	-1233.92	-39.68	29.99	-1256.80	-35.60	84.20	-1390.89	114.07	1085.18	0.00	0.00	0.00	-1395.81	60.78	1425.01	-1397.60	181.33	1418.08	-1556.17	66.44	1467.08	-1562.63	174.73	1457.35	712.76	-287.55	79.18	1312.86	-285.71	76.53	712.39
6.54000	-1916.83	102.07	-118.23	-1823.59	120.26	-56.28	-2335.80	202.82	615.21	-2272.30	211.17	380.40	-1072.83	-18.15	117.42	-1096.34	-33.78	112.91	-1234.23	-37.12	25.22	-1254.20	-36.34	80.41	-1378.64	112.11	1084.11	0.00	0.00	0.00	-1382.77	57.42	1425.07	-1384.99	177.69	1418.59	-1541.71	60.78	1466.70	-1550.26	169.97	1457.36	712.52	-287.62	78.96	1312.59	-285.62	76.57	711.68
6.55000	-1912.81	103.28	-112.11	-1823.32	120.30	-56.55	-2312.69	201.73	609.39	-2249.14	209.95	380.65	-1070.62	-18.65	111.87	-1095.16	-33.53	106.48	-1232.93	-37.67	23.62	-1253.22	-35.13	76.42	-1365.85	110.20	1083.11	0.00	0.00	0.00	-1369.43	53.67	1425.12	-1372.31	173.74	1419.14	-1528.50	56.42	1466.86	-1537.48	165.44	1457.60	713.00	-287.51	79.19	1312.71	-285.49	76.71	712.28
6.56000	-1908.22	104.51	-105.65	-1822.54	120.35	-56.21	-2289.42	200.63	603.48	-2225.84	208.71	380.89	-1067.84	-20.53	106.59	-1093.65	-32.69	99.39	-1233.04	-36.07	20.55	-1252.40	-33.64	72.12	-1353.18	108.05	1082.13	0.00	0.00	0.00	-1355.82	49.82	1425.17	-1359.33	168.64	1418.83	-1516.40	53.68	1466.73	-1524.36	161.00	1457.83	713.21	-287.59	79.33	1312.61	-286.01	76.55	712.33
6.57000	-1903.05	105.78	-98.84	-1821.22	120.42	-55.21	-2266.00	199.52	597.48	-2202.38	207.45	381.10	-1062.60	-22.92	97.63	-1091.66	-31.13	91.56	-1231.78	-35.36	19.59	-1248.60	-32.68	70.89	-1339.79	105.89	1081.25	0.00	0.00	0.00	-1342.16	45.98	1425.34	-1345.77	165.56	1420.04	-1502.71	48.73	1466.44	-1511.08	156.35	1458.17	712.91	-287.58	79.12	1313.45	-286.39	76.49	711.80
6.58000	-1897.28	107.07	-91.67	-1819.33	120.52	-53.52	-2242.42	198.39	591.39	-2178.78	206.18	381.30	-1061.62	-22.24	87.85	-1089.01	-28.73	82.88	-1230.25	-35.19	19.00	-1243.83	-31.90	70.23	-1326.69	103.01	1080.29	0.00	0.00	0.00	-1327.95	41.74	1425.76	-1332.23	161.52	1421.19	-1488.01	42.88	1466.62	-1498.01	150.36	1458.78	712.47	-287.61	79.11	1313.25	-285.91	76.57	711.42
6.59000	-1890.89	108.39	-84.15	-1816.83	120.65	-51.10	-2218.68	197.25	585.21	-2155.02	204.89	381.48	-1058.73	-21.93	81.26	-1085.53	-25.37	73.26	-1229.48	-34.70	18.60	-1241.40	-31.61	69.50	-1312.98	100.59	1079.75	0.00	0.00	0.00	-1313.74	37.87	1426.53	-1318.28	157.20	1422.49	-1473.88	38.54	1467.47	-1482.78	147.04	1459.76	712.88	-287.54	79.15	1313.27	-285.87	76.58	711.21
6.60000	-1883.88	109.73	-76.27	-1813.70	120.81	-47.89	-2194.77	196.10	578.94	-2131.12	203.58	381.64	-1056.07	-19.95	75.52	-1083.55	-23.43	68.19	-1228.86	-34.17	18.34	-1239.38	-31.49	69.51	-1299.32	97.50	1079.40	0.00	0.00	0.00	-1299.17	33.58	1427.36	-1304.30	152.35	1423.85	-1459.09	33.22	1468.53	-1468.67	141.66	1461.16	712.40	-287.45	79.22	1313.22	-285.77	76.59	711.82
6.61000	-1876.22	111.09	-68.02	-1809.89	121.00	-43.87	-2170.71	194.93	572.59	-2107.07	202.25	381.78	-1051.00	-20.08	71.25	-1081.02	-22.20	62.03	-1228.00	-34.91	18.32	-1237.75	-31.30	69.20	-1284.90	94.77	1079.23	0.00	0.00	0.00	-1284.36	28.97	1428.28	-1289.91	147.81	1425.22	-1444.31	27.82	1469.64	-1454.54	135.92	1463.00	712.76	-287.41	79.22	1313.25	-286.04	76.64	712.29
6.62000	-1867.90	112.49	-59.40	-1805.38	121.22	-39.00	-2146.48	193.75	566.14	-2082.86	200.91	381.91	-1054.45	-21.23	65.11	-1079.72	-23.49	59.89	-1228.32	-34.21	17.34	-1236.44	-31.00	68.46	-1270.43	91.74	1079.06	0.00	0.00	0.00	-1269.69	24.34	1429.19	-1275.63	143.23	1426.71	-1429.14	22.71	1470.75	-1439.76	131.12	1464.62	712.86	-287.58	79.08	1313.26	-286.10	76.41	712.24
6.63000	-1858.91	113.90	-50.41	-1800.13	121.47	-33.23	-2122.10	192.55	559.60	-2058.51	199.56	382.01	-1048.68	-20.51	61.23	-1077.97	-23.97	56.70	-1227.97	-35.20	17.15	-1234.44	-32.01	68.19	-1256.44	88.18	1079.22	0.00	0.00	0.00	-1255.20	19.78	1430.09	-1261.59	138.41	1428.24	-1415.56	18.59	1471.86	-1426.26	124.99	1466.11	713.01	-287.66	79.10	1313.10	-286.16	76.58	711.90
6.64000	-1849.23	115.34	-41.03	-1794.11	121.76	-26.52	-2097.55	191.34	552.97	-2034.00	198.18	382.10	-1048.64	-20.29	56.72	-1076.16	-23.32	52.40	-1228.24	-35.49	17.08	-1232.61	-32.95	67.88	-1242.26	80.33	1081.49	0.00	0.00	0.00	-1240.90	15.11	1430.97	-1247.42	133.76	1429.76	-1401.04	13.28	1472.83	-1412.38	119.82	1467.83	713.10	-287.49	79.12	1313.15	-285.89	76.59	712.30
6.65000	-1838.84	116.79	-31.28	-1787.28	122.09	-18.84	-2072.84	190.12	546.25	-2009.34	196.79	382.16	-1049.44	-19.94	52.80	-1074.66	-22.51	50.19	-1228.51	-35.34	16.88	-1231.30	-32.80	67.35	-1228.55	75.83	1082.62	0.00	0.00	0.00	-1226.86	10.56	1431.90	-1233.60	128.91	1431.43	-1386.50	7.84	1473.97	-1398.59	114.79	1469.61	713.01	-287.55	79.08	1313.01	-286.05	76.42	712.43
6.66000	-1827.72	118.27	-21.13	-1779.62	122.46	-10.15	-2047.96	188.88	539.43	-1984.53	195.39	382.21	-1048.20	-19.01	50.36	-1072.28	-15.75	49.15	-1228.72	-34.96	16.95	-1230.35	-33.10	67.35	-1215.25	72.06	1083.85	0.00	0.00	0.00	-1213.10	6.08	1432.99	-1219.96	124.40	1433.18	-1373.44	4.32	1475.36	-1384.23	110.70	1471.44	713.09	-287.73	79.17	1313.31	-286.02	76.63	712.33
6.67000	-1815.87	119.77	-10.60	-1771.09	122.87	-0.39	-2022.93	187.63	532.53	-1959.57	193.96	382.23	-1045.16	-18.26	48.82	-1071.75	-15.36	47.76	-1228.32	-35.33	17.18	-1230.16	-32.49	67.02	-1204.09	67.85	1083.99	0.00	0.00	0.00	-1199.80	2.04	1434.23	-1206.70	119.86	1435.03	-1359.80	-0.45	1476.66	-1370.83	105.96	1473.43	713.23	-287.54	79.28	1313.11	-285.83	76.53	712.28
6.68000	-1803.27	121.30	0.34	-1761.65	123.33	10.45	-1997.73	186.36	525.53	-1934.45	192.52	382.24	-1044.07	-17.75	47.72	-1071.82	-14.59	46.50	-1228.81	-34.66	16.96	-1229.43	-32.58	67.07	-1192.68	63.39	1085.39	0.00	0.00	0.00	-1186.79	-1.97	1435.53	-1193.76	115.39	1436.92	-1346.87	-4.31	1477.96	-1358.86	100.42	1475.42	713.08	-287.59	79.18	1313.45	-285.95	76.52	712.44
6.69000	-1789.89	122.84	11.67	-1751.28	123.83	22.44	-1972.36	185.08	518.44	-1909.18	191.06	382.23	-1046.67	-17.20	45.90	-1071.69	-14.89	45.66	-1228.55	-34.90	17.09	-1229.03	-32.65	67.21	-1179.96	59.64	1087.05	0.00	0.00	0.00	-1174.14	-5.94	1436.96	-1180.98	111.31	1438.81	-1333.71	-8.83	1479.15	-1344.91	98.05	1476.99	713.00	-287.18	79.13	1313.02	-285.88	76.46	712.09
6.70000	-1775.73	124.40	23.41	-1739.95	124.38	35.60	-1946.83	183.78	511.25	-1883.76	189.58	382.19	-1048.70	-17.53	44.58	-1071.79	-15.39	44.97	-1229.03	-34.37	16.96	-1228.23	-33.19	67.45	-1169.25	56.00	1088.74	0.00	0.00	0.00	-1161.99	-9.44	1438.45	-1168.44	107.58	1440.70	-1321.29	-12.66	1480.28	-1332.17	94.37	1478.57	712.44	-287.34	79.07	1313.22	-285.64	76.63	712.08
6.71000	-1760.77	125.97	35.55	-1727.61	124.98	49.98	-1921.13	182.47	503.97	-1858.18	188.09	382.14	-1050.26	-17.13	43.66	-1071.18	-14.29	45.08	-1228.48	-35.00	17.42	-1228.23	-32.85	67.22	-1157.42	53.14	1090.27	0.00	0.00	0.00	-1150.07	-12.87	1439.98	-1156.50	103.88	1442.65	-1309.07	-16.41	1481.18	-1321.75	89.05	1480.08	713.10	-287.53	79.32	1313.22	-285.57	76.69	711.50
6.72000	-1745.00	127.57	48.11	-1714.24	125.63	65.61	-1895.27	181.15	496.60	-1832.45	186.58	382.06	-1043.06	-16.61	44.68	-1069.35	-5.45	45.57	-1228.60	-34.87	17.37	-1228.14	-32.92	67.19	-1145.77	50.08	1091.69	0.00	0.00	0.00	-1138.42	-16.18	1441.54	-1144.76	100.54	1444.53	-1298.11	-18.77	1482.09	-1310.12	86.21	1480.99	713.23	-287.40	79.26	1313.09	-285.70	76.51	712.43
6.73000	-1728.39	129.18	61.09	-1699.81	126.33	82.53	-1869.25	179.81	489.14	-1806.57	185.05	381.97	-1043.21	-17.20	43.79	-1068.77	-3.97	45.74	-1228.51	-34.82	17.28	-1228.06	-33.00	67.11	-1135.83	47.20	1092.55	0.00	0.00	0.00	-1127.02	-19.14	1443.15	-1133.19	97.50	1446.40	-1287.15	-21.75	1482.86	-1298.37	84.02	1481.80	713.25	-287.53	79.26	1313.22	-285.88	76.65	712.38
6.74000	-1710.94	130.81	74.49	-1693.78	127.35	97.56	-1843.05	178.45	481.57	-1780.53	183.50	381.85	-1044.49	-17.33	42.64	-1068.90	-4.34	45.51	-1228.78	-34.72	17.36	-1228.31	-32.64	66.90	-1125.86	45.10	1093.49	0.00	0.00	0.00	-1115.86	-21.92	1444.73	-1121.93	94.69	1448.21	-1275.91	-24.70	1483.66	-1286.85	81.75	1483.09	712.43	-287.81	78.90	1313.12	-285.63	76.57	711.75
6.75000	-1692.62	132.46	88.32	-1679.33	127.29	114.35	-1816.69	177.08	473.92	-1754.33	181.93	381.72	-1045.81	-17.99	41.89	-1068.57	-2.70	45.39	-1228.14	-35.53	17.75	-1228.05	-32.91	66.98	-1115.39	43.36	1094.12	0.00	0.00	0.00	-1104.92	-24.47	1446.25	-1110.96	92.17	1449.92	-1265.69	-26.21	1484.79	-1275.44	80.17	1483.97	712.46	-287.56	78.91	1313.27	-285.57	76.56	711.73
6.76000	-1673.44	134.12	102.57	-1663.32	128.75	130.56	-1790.17	175.70	466.16	-1727.98	180.35	381.56	-1048.45	-18.61	41.30	-1068.82	-2.72	45.02	-1228.20	-35.39	17.78	-1228.11	-32.83	66.84	-1104.40	42.20	1094.77	0.00	0.00	0.00	-1094.45	-26.39	1447.84	-1100.28	89.71	1451.58	-1255.13	-28.33	1485.95	-1265.38	76.92	1485.27	712.40	-287.28	78.99	1313.04	-285.37	76.60	712.79
6.77000	-1663.34	135.64	118.67	-1646.56	128.01	149.40	-1763.47	174.30	458.31	-1701.47	178.75	381.39	-1040.85	-18.30	42.75	-1069.49	-4.03	44.46	-1228.33	-35.43	17.79	-1227.75	-33.25	66.93	-1094.20	41.27	1095.39	0.00	0.00	0.00	-1084.17	-28.29	1449.43	-1089.85	87.59	1453.24	-1244.43	-30.71	1487.22	-1254.74	75.04	1486.55	713.23	-287.49	79.21	1313.39	-285.49	76.63	712.30
6.78000	-1649.78	135.55	135.82	-1631.99	128.58	167.04	-1736.61	172.88	450.37	-1674.81	177.13	381.19	-1043.11	-18.20	41.58	-1070.44	-6.27	43.78	-1228.81	-34.97	17.35	-1227.84	-33.13	66.65	-1083.12	40.43	1096.12	0.00	0.00	0.00	-1073.69	-30.25	1450.98	-1079.47	85.50	1454.93	-1233.91	-32.82	1488.30	-1243.89	73.95	1487.75	712.43	-287.68	79.11	1313.51	-285.41	76.85	712.59
6.79000	-1632.69	142.28	148.23	-1624.03	132.26	183.52	-1709.57	171.45	442.32	-1647.99	175.49	380.97	-1045.11	-18.64	41.52	-1071.52	-9.05	43.04	-1227.83	-36.36	18.11	-1227.34	-33.60	66.81	-1073.42	39.95	1096.82	0.00	0.00	0.00	-1063.50	-31.96	1452.62	-1069.02	83.86	1456.65	-1223.56	-34.59	1489.71	-1234.00	71.87	1489.16	712.57	-287.19	79.25	1313.04	-285.79	76.49	711.72
6.80000	-1612.49	143.36	164.11	-1607.87	132.33	198.50	-1682.37	170.00	434.18	-1621.01	173.84	380.73	-1041.42	-19.26	41.93	-1072.59	-12.02	42.33	-1228.43	-35.75	17.81	-1227.14	-33.85	66.90	-1061.55	39.45	1097.66	0.00	0.00	0.00	-1053.33	-33.39	1454.26	-1058.77	82.12	1458.39	-1213.61	-35.65	1491.15	-1224.17	70.15	1490.56	712.43	-287.48	79.07	1313.06	-285.89	76.36	711.91
6.81000	-1593.67	144.69	177.46	-1588.44	131.51	211.75	-1655.00	168.54	425.95	-1593.88	172.16	380.47	-1044.99	-19.19	40.72	-1073.49	-14.81	41.70	-1228.14	-36.03	17.98	-1227.17	-33.56	66.73	-1050.75	39.27	1098.62	0.00	0.00	0.00	-1043.15	-34.85	1455.93	-1048.53	80.75	1460.12	-1204.08	-36.18	1492.48	-1214.00	68.85	1491.93	712.41	-287.45	78.95	1313.33	-285.47	76.69	711.60
6.82000	-1569.60	145.19	188.84	-1568.22	131.69	222.06	-1627.46	167.07	417.61	-1566.59	170.47	380.19	-1040.75	-18.87	41.11	-1074.09	-17.06	41.24	-1227.79	-36.58	18.36	-1226.81	-33.70	66.95	-1039.93	39.26	1099.81	0.00	0.00	0.00	-1032.98	-36.10	1457.62	-1038.33	79.74	1461.77	-1193.59	-37.83	1493.73	-1203.65	68.17	1493.28	712.82	-287.54	79.04	1313.49	-285.65	76.75	711.42
6.83000	-1546.73	145.44	197.35	-1545.24	131.98	230.02	-1599.75	165.57	409.18	-1541.33	169.72	389.19	-1040.98	-19.75	40.66	-1074.23	-18.39	41.00	-1227.71	-36.35	18.39	-1226.76	-33.35	66.98	-1031.03	38.49	1100.83	0.00	0.00	0.00	-1019.88	-37.05	1457.39	-1028.16	78.85	1463.35	-1183.39	-38.91	1495.03	-1193.69	67.02	1494.63	712.78	-287.48	79.13	1313.25	-286.01	76.50	711.70
6.84000	-1522.98	145.29	204.65	-1517.49	130.97	235.75	-1571.87	164.07	400.65	-1517.00	167.62	394.60	-1039.70	-19.06	40.31	-1073.76	-18.43	41.06	-1227.70	-36.46	18.34	-1226.35	-33.35	67.19	-1020.12	38.13	1102.26	0.00	0.00	0.00	-1010.46	-38.06	1458.65	-1018.08	77.96	1464.89	-1172.79	-40.39	1496.17	-1183.12	67.35	1495.59	712.68	-287.44	79.03	1313.23	-285.79	76.61	711.69
6.85000	-1494.98	143.95	207.35	-1491.41	130.32	238.32	-1547.67	162.09	402.53	-1492.43	165.85	397.10	-1040.52	-18.46	39.44	-1073.79	-20.29	40.79	-1227.53	-36.45	18.56	-1226.57	-32.59	67.05	-1010.72	37.10	1103.46	0.00	0.00	0.00	-1001.61	-38.90	1460.10	-1008.04	77.12	1466.29	-1163.23	-40.51	1497.40	-1173.95	66.08	1496.76	712.70	-287.53	79.02	1313.23	-285.91	76.59	711.91
6.86000	-1466.19	143.21	206.88	-1461.08	128.65	238.29	-1523.01	160.90	400.90	-1468.34	163.73	396.30	-1044.00	-18.79	38.39	-1072.95	-21.44	41.14	-1227.66	-36.19	18.40	-1225.99	-32.73	67.35	-1000.70	36.27	1104.71	0.00	0.00	0.00	-992.50	-39.54	1461.56	-1001.00	75.63	1467.06	-1153.50	-40.47	1498.35	-1164.17	65.19	1497.42	712.80	-287.28	79.13	1313.29	-285.79	76.59	711.63
6.87000	-1435.84	141.43	203.89	-1433.16	126.86	234.82	-1497.95	160.28	395.79	-1443.46	162.50	392.76	-1039.60	-18.42	38.82	-1070.34	-13.79	42.89	-1227.43	-36.41	18.57	-1226.11	-32.08	67.30	-990.02	35.84	1105.88	0.00	0.00	0.00	-983.28	-40.19	1462.90	-988.57	75.73	1468.53	-1142.83	-42.10	1499.13	-1154.23	64.60	1498.35	712.22	-287.45	78.98	1313.41	-285.79	76.72	711.75
6.88000	-1369.73	142.73	199.72	-1400.17	125.06	229.69	-1474.71	157.38	386.64	-1418.89	160.67	386.39	-1043.81	-19.31	37.13	-1070.97	-14.48	41.65	-1227.63	-36.22	18.56	-1225.55	-32.13	67.65	-980.26	35.51	1106.85	0.00	0.00	0.00	-974.14	-40.47	1464.06	-977.71	75.75	1469.53	-1133.40	-41.62	1500.08	-1143.70	64.90	1498.89	712.63	-287.09	79.08	1313.76	-285.88	76.73	711.94
6.89000	-1350.69	139.10	190.57	-1360.55	124.81	221.33	-1449.91	155.12	374.82	-1394.31	158.62	377.00	-1045.34	-19.00	36.22	-1070.54	-13.21	41.78	-1227.68	-35.91	18.48	-1225.49	-31.65	67.72	-969.60	34.91	1107.82	0.00	0.00	0.00	-964.29	-40.74	1464.93	-967.69	75.60	1470.25	-1124.07	-41.02	1500.71	-1134.10	63.81	1499.41	712.61	-287.32	79.04	1313.74	-285.72	76.76	712.07
6.90000	-1313.00	133.46	178.63	-1329.09	123.09	211.54	-1423.82	154.03	360.48	-1368.49	157.02	365.24	-1042.25	-18.83	35.80	-1071.22	-14.48	40.64	-1226.97	-36.54	19.06	-1225.09	-31.57	68.06	-961.24	34.07	1108.62	0.00	0.00	0.00	-954.24	-40.95	1465.60	-957.86	75.12	1470.79	-1113.45	-42.19	1501.21	-1123.52	64.66	1499.71	712.33	-287.81	78.98	1313.18	-285.72	76.73	711.98
6.91000	-1284.49	130.87	166.99	-1290.80	122.12	201.25	-1394.70	155.27	344.45	-1340.84	157.11	352.02	-1038.71	-19.47	36.02	-1071.33	-15.25	40.06	-1226.89	-36.15	19.01	-1224.75	-31.26	68.36	-952.14	33.13	1109.24	0.00	0.00	0.00	-944.71	-41.35	1466.05	-947.84	75.01	1471.10	-1103.36	-42.54	1501.55	-1113.48	64.54	1500.09	713.46	-287.66	79.30	1313.10	-285.90	76.45	712.19
6.92000	-1240.55	128.41	156.97	-1254.56	119.23	188.95	-1366.73	154.07	325.19	-1312.18	156.80	336.51	-1041.30	-18.86	35.01	-1071.21	-15.46	39.68	-1226.08	-36.76	19.65	-1224.22	-31.25	68.80	-942.26	32.73	1109.71	0.00	0.00	0.00	-934.44	-41.41	1466.19	-937.82	74.79	1471.23	-1093.44	-42.42	1501.75	-1103.98	63.75	1500.23	713.02	-287.56	79.22	1313.57	-285.64	76.75	712.25
6.93000	-1204.69	128.13	148.53	-1217.56	117.61	177.16	-1336.99	153.10	304.32	-1282.55	156.32	319.34	-1043.20	-18.26	33.92	-1071.48	-16.04	38.98	-1226.69	-35.59	19.16	-1224.33	-30.38	68.82	-930.98	31.40	1110.00	0.00	0.00	0.00	-923.70	-41.54	1466.13	-927.77	74.65	1471.16	-1082.90	-43.33	1501.59	-1094.28	62.71	1500.23	712.15	-287.68	78.77	1313.35	-285.60	76.64	711.96
6.94000	-1165.78	127.38	135.73	-1180.77	115.93	163.26	-1304.80	152.63	282.15	-1252.59	154.99	300.50	-1040.55	-18.53	34.10	-1071.26	-16.77	39.00	-1226.02	-35.80	19.67	-1223.62	-30.48	69.51	-919.76	31.24	1110.07	0.00	0.00	0.00	-913.81	-41.64	1466.02	-917.69	74.51	1470.91	-1072.61	-43.90	1501.41	-1083.96	62.78	1499.62	713.09	-287.48	79.17	1313.11	-285.69	76.60	712.13
6.95000	-1123.63	125.85	123.17	-1140.57	115.19	149.85	-1272.16	150.94	257.89	-1220.98	153.57	280.47	-1040.02	-19.75	33.65	-1071.93	-18.87	38.16	-1225.08	-36.12	20.27	-1223.44	-30.04	69.84	-910.78	30.59	1109.90	0.00	0.00	0.00	-903.82	-41.68	1465.70	-907.68	74.49	1470.46	-1062.41	-44.18	1500.84	-1073.79	62.39	1499.19	712.73	-287.50	79.03	1313.24	-285.80	76.63	712.27
6.96000	-1078.17	125.05	111.95	-1099.33	114.36	136.42	-1237.74	149.00	233.15	-1188.38	152.09	259.68	-1039.66	-19.96	33.48	-1071.45	-19.74	37.74	-1224.94	-35.64	20.44	-1223.08	-29.68	70.23	-901.40	29.56	1109.51	0.00	0.00	0.00	-892.75	-41.49	1464.97	-897.80	74.18	1469.82	-1052.71	-43.53	1500.22	-1064.29	61.17	1498.69	713.16	-287.64	79.08	1313.43	-285.79	76.54	712.00
6.97000	-1032.33	123.24	101.71	-1055.88	112.70	123.95	-1199.49	149.80	209.38	-1153.28	151.31	238.85	-1039.77	-20.27	33.36	-1070.09	-20.42	37.27	-1224.44	-35.46	20.81	-1222.35	-29.86	70.95	-890.49	28.71	1108.83	0.00	0.00	0.00	-882.53	-41.69	1464.12	-887.71	74.23	1468.95	-1042.19	-44.10	1499.38	-1053.79	62.21	1497.76	712.21	-287.76	78.86	1313.20	-285.73	76.35	712.49
6.98000	-984.65	121.55	92.66	-1009.69	111.25	112.95	-1158.69	151.86	186.05	-1117.11	150.93	218.40	-1035.58	-22.64	36.04	-1068.68	-23.98	37.96	-1224.62	-34.27	20.82	-1221.77	-29.77	71.66	-881.43	27.67	1107.84	0.00	0.00	0.00	-872.74	-41.93	1463.09	-877.73	73.95	1467.85	-1031.88	-44.11	1498.29	-1043.81	61.57	1496.71	712.14	-287.66	78.93	1313.19	-286.01	76.51	712.07
6.99000	-937.32	120.20	84.72	-963.24	110.23	103.10	-1118.37	150.50	162.23	-1078.68	151.48	198.59	-1039.98	-23.02	33.77	-1068.69	-24.21	37.77	-1224.15	-34.04	21.21	-1221.32	-29.45	72.29	-871.91	26.60	1106.57	0.00	0.00	0.00	-861.40	-41.69	1461.74	-867.58	74.00	1466.50	-1021.35	-44.30	1496.94	-1033.17	62.27	1495.44	712.52	-287.76	79.00	1313.23	-285.92	76.51	712.31
7.00000	-889.22	118.84	79.78	-919.14	109.33	94.34	-1075.85	149.89	139.53	-1039.54	151.74	179.60	-1037.46	-24.38	33.97	-1068.77	-25.51	38.55	-1223.89	-33.09	21.32	-1220.91	-29.08	72.92	-860.38	25.96	1105.16	0.00	0.00	0.00	-849.73	-41.43	1460.12	-857.38	74.01	1464.96	-1010.91	-44.58	1495.62	-1023.11	61.88	1494.02	712.88	-287.62	79.22	1313.35	-285.46	76.66	712.33
7.01000	-839.90	117.50	76.19	-870.39	107.69	88.31	-1032.58	149.36	118.14	-999.55	151.39	162.01	-1041.23	-24.39	32.33	-1070.45	-25.41	38.33	-1223.34	-32.75	22.05	-1220.20	-29.16	73.83	-849.72	24.92	1103.50	0.00	0.00	0.00	-840.27	-40.67	1460.10	-847.17	74.26	1463.20	-1001.26	-43.77	1494.17	-1013.26	61.08	1492.56	713.19	-287.26	79.35	1313.03	-285.79	76.60	711.91
7.02000	-790.92	115.79	75.48	-825.20	106.37	83.77	-988.56	148.40	98.55	-958.71	151.05	145.76	-1040.40	-25.11	32.21	-1071.75	-25.19	37.89	-1223.39	-32.02	22.51	-1219.62	-28.86	74.77	-838.12	24.28	1101.75	0.00	0.00	0.00	-829.24	-40.77	1457.08	-837.05	74.30	1461.24	-991.23	-43.20	1492.43	-1002.86	61.05	1490.69	712.16	-287.48	79.14	1313.49	-285.65	76.65	712.23
7.03000	-744.32	114.30	75.36	-779.77	105.27	81.02	-944.16	147.12	81.45	-917.62	150.92	131.52	-1038.02	-24.16	32.07	-1070.92	-20.40	37.44	-1222.20	-32.80	23.99	-1218.89	-28.78	75.87	-827.68	24.20	1099.93	0.00	0.00	0.00	-819.21	-40.18	1456.22	-826.96	74.56	1459.12	-980.25	-44.14	1490.48	-992.47	61.43	1488.72	712.51	-287.61	79.20	1313.81	-285.23	76.88	711.54
7.04000	-699.11	112.90	77.29	-733.84	103.93	81.43	-899.01	148.09	67.77	-876.71	150.47	119.47	-1038.99	-21.81	30.28	-1070.05	-19.51	37.32	-1221.78	-32.53	25.05	-1218.22	-28.60	77.03	-818.23	23.58	1097.99	0.00	0.00	0.00	-808.88	-39.57	1454.36	-816.67	75.17	1456.84	-969.60	-43.90	1488.43	-981.91	61.83	1486.54	712.53	-287.75	79.03	1313.61	-285.27	76.89	711.85
7.05000	-659.06	111.96	80.18	-691.66	102.86	83.43	-854.86	148.63	56.78	-840.69	149.13	108.39	-1036.41	-21.92	30.31	-1069.52	-19.04	37.00	-1221.94	-31.58	25.79	-1217.54	-28.35	78.19	-808.52	23.33	1095.88	0.00	0.00	0.00	-798.36	-39.12	1452.04	-806.39	75.65	1454.46	-959.17	-43.27	1485.98	-971.91	61.44	1484.14	712.53	-287.86	79.17	1313.70	-285.48	77.04	712.51
7.06000	-615.07	110.16	87.00	-651.77	102.11	86.91	-811.51	149.50	48.82	-800.87	148.29	101.44	-1039.79	-21.65	29.15	-1068.87	-19.22	37.02	-1221.30	-31.89	27.40	-1217.14	-27.70	79.22	-796.82	23.16	1093.96	0.00	0.00	0.00	-787.78	-38.47	1449.63	-795.99	76.33	1452.04	-948.70	-42.48	1483.51	-962.07	60.78	1481.73	712.68	-287.48	79.23	1313.15	-285.48	76.68	712.11
7.07000	-575.91	108.61	94.27	-612.99	101.36	91.91	-770.33	150.47	43.45	-762.19	148.57	97.24	-1039.94	-22.07	28.74	-1068.95	-19.80	36.58	-1221.01	-31.60	28.60	-1216.41	-27.35	80.44	-786.04	23.10	1091.89	0.00	0.00	0.00	-777.12	-37.83	1447.22	-785.41	77.29	1449.60	-938.41	-41.40	1480.95	-950.97	62.41	1478.87	712.68	-287.27	79.14	1313.14	-285.59	76.68	711.76
7.08000	-538.88	106.86	102.57	-574.22	100.34	98.47	-731.86	149.64	39.85	-726.25	148.68	94.62	-1037.72	-22.50	29.15	-1068.84	-19.60	36.36	-1220.70	-31.21	29.99	-1215.88	-26.68	81.70	-774.17	22.87	1089.90	0.00	0.00	0.00	-766.27	-37.12	1444.82	-774.79	78.16	1447.15	-927.19	-41.63	1478.29	-940.63	62.76	1476.34	712.98	-287.66	79.21	1313.41	-285.56	76.74	712.04
7.09000	-507.22	105.60	110.09	-536.87	99.60	105.91	-695.99	149.39	38.11	-691.35	147.69	94.02	-1038.94	-22.10	28.57	-1068.64	-19.53	36.22	-1220.24	-31.15	31.83	-1215.49	-25.88	82.95	-763.01	22.35	1087.80	0.00	0.00	0.00	-755.35	-36.15	1442.47	-764.08	79.25	1444.75	-916.65	-40.37	1475.72	-929.91	63.54	1473.69	712.71	-287.44	79.23	1313.77	-285.80	76.80	711.17
7.10000	-476.62	104.32	117.94	-508.14	99.69	111.84	-662.21	148.90	37.56	-662.03	147.56	93.39	-1039.29	-21.56	27.75	-1068.56	-19.93	35.86	-1219.07	-31.72	33.95	-1214.75	-25.33	84.58	-752.27	22.52	1085.73	0.00	0.00	0.00	-744.31	-35.11	1440.16	-753.29	80.35	1442.50	-906.04	-38.75	1473.33	-919.27	64.04	1471.37	712.70	-287.31	79.26	1313.46	-285.84	76.71	710.99
7.11000	-448.97	103.97	124.24	-480.01	99.03	116.83	-631.55	148.34	37.78	-633.48	147.33	94.32	-1039.38	-22.04	27.67	-1068.01	-19.65	36.01	-1218.58	-31.42	36.13	-1213.10	-25.68	86.88	-740.68	22.40	1083.73	0.00	0.00	0.00	-733.08	-34.17	1438.00	-742.42	81.50	1440.33	-895.01	-37.59	1470.81	-908.10	65.60	1468.81	712.69	-287.22	79.30	1312.99	-285.41	76.74	711.08
7.12000	-423.49	103.00	129.70	-454.72	97.93	121.26	-603.88	146.47	37.76	-607.72	146.04	94.62	-1039.04	-22.01	27.48	-1068.08	-20.02	35.54	-1217.06	-32.48	39.28	-1211.86	-25.34	89.02	-727.05	22.43	1082.08	0.00	0.00	0.00	-721.80	-32.69	1436.02	-731.08	83.14	1438.31	-883.58	-36.68	1468.32	-897.11	66.93	1466.35	712.47	-287.42	79.12	1313.41	-285.24	76.91	710.79
7.13000	-400.82	102.49	133.89	-431.39	97.11	125.16	-579.04	145.19	37.78	-584.51	145.59	94.92	-1038.06	-21.94	27.34	-1067.18	-19.99	35.90	-1216.21	-32.44	42.17	-1210.31	-25.38	91.58	-715.41	22.48	1080.28	0.00	0.00	0.00	-710.31	-31.05	1434.23	-719.56	84.95	1436.50	-871.97	-35.45	1466.13	-885.64	68.81	1464.06	712.58	-287.58	79.27	1313.22	-285.69	76.62	711.84
7.14000	-380.77	101.68	136.86	-411.53	96.49	127.41	-557.12	143.39	37.16	-564.31	144.34	94.50	-1034.43	-21.96	27.88	-1067.08	-20.46	35.48	-1214.19	-33.76	46.01	-1208.22	-25.82	94.58	-702.57	22.49	1078.64	0.00	0.00	0.00	-698.55	-29.44	1432.65	-707.77	86.78	1434.83	-860.34	-33.97	1464.01	-874.34	69.70	1462.07	712.47	-287.47	79.22	1312.85	-285.33	76.77	712.40
7.15000	-363.24	101.10	137.81	-393.67	95.44	128.42	-537.77	143.00	36.47	-546.57	143.19	93.53	-1034.62	-22.51	27.47	-1051.39	-19.76	40.33	-1213.17	-33.68	49.33	-1206.16	-26.23	97.70	-690.34	22.71	1077.07	0.00	0.00	0.00	-686.65	-27.62	1431.26	-695.95	88.57	1433.36	-848.94	-31.68	1462.12	-862.85	70.94	1460.05	712.27	-287.39	79.08	1313.31	-285.20	76.83	712.11
7.16000	-347.84	99.79	136.73	-378.64	94.91	127.43	-522.32	141.32	34.50	-531.10	142.44	92.09	-1034.90	-23.28	26.97	-1064.62	-21.20	35.79	-1211.66	-34.18	52.96	-1203.59	-27.13	101.28	-677.43	23.24	1075.61	0.00	0.00	0.00	-674.55	-25.67	1430.12	-683.78	90.79	1432.09	-836.74	-30.00	1460.41	-851.06	72.39	1458.20	712.86	-287.76	79.10	1313.58	-285.54	76.96	711.93
7.17000	-334.90	98.34	133.42	-365.89	92.92	123.89	-510.00	139.60	31.89	-518.71	140.55	89.31	-1035.96	-23.43	26.78	-1058.91	-21.17	37.77	-1209.54	-35.12	57.25	-1201.14	-27.50	104.70	-663.39	23.35	1074.57	0.00	0.00	0.00	-662.23	-23.78	1429.19	-671.46	93.00	1430.99	-824.60	-27.87	1458.89	-838.68	74.54	1456.60	712.53	-287.66	79.10	1313.08	-285.56	76.82	711.38
7.18000	-324.42	96.51	128.41	-355.57	91.57	119.24	-500.25	138.02	28.65	-508.68	138.64	85.84	-1034.69	-23.53	26.81	-1060.78	-22.15	36.49	-1208.30	-34.87	61.08	-1197.73	-28.94	108.88	-649.50	23.59	1073.69	0.00	0.00	0.00	-649.73	-21.74	1428.47	-658.99	95.03	1430.12	-812.33	-25.49	1457.64	-826.06	76.92	1455.09	712.76	-287.56	79.22	1313.20	-285.79	76.59	711.78
7.19000	-316.14	95.30	120.78	-347.54	90.02	112.17	-494.13	136.84	27.74	-500.64	136.47	82.23	-1035.86	-23.32	26.81	-1062.13	-22.24	35.44	-1206.23	-35.00	65.64	-1193.89	-30.52	113.40	-636.06	24.23	1073.09	0.00	0.00	0.00	-637.07	-19.44	1427.89	-646.25	97.33	1429.41	-798.89	-24.70	1456.49	-813.64	78.83	1453.80	712.75	-287.60	79.21	1313.22	-285.96	76.56	711.23
7.20000	-309.67	93.71	110.99	-341.11	87.85	103.62	-491.07	135.39	25.84	-496.04	133.70	77.01	-1037.56	-23.27	26.43	-1064.24	-22.90	33.71	-1204.04	-35.24	70.39	-1189.19	-32.64	118.43	-620.08	25.63	1072.87	0.00	0.00	0.00	-624.26	-17.23	1427.46	-633.33	99.49	1428.85	-786.50	-21.58	1455.59	-801.28	80.41	1452.86	712.02	-287.71	79.07	1313.37	-285.84	76.75	711.50
7.21000	-304.87	92.95	99.00	-336.32	85.48	93.10	-489.16	134.48	24.99	-491.50	131.55	72.81	-1031.78	-23.02	27.58	-1062.67	-23.20	33.42	-1201.11	-35.52	75.71	-1183.75	-34.86	123.83	-606.21	26.82	1072.94	0.00	0.00	0.00	-611.43	-14.76	1427.20	-620.31	101.75	1428.45	-773.40	-19.53	1454.80	-788.03	83.44	1451.87	712.58	-287.64	79.08	1313.05	-285.23	76.97	711.97
7.22000	-296.84	90.86	85.39	-328.29	82.72	82.20	-487.68	132.65	25.10	-486.29	128.62	71.78	-1035.77	-23.49	26.99	-1061.45	-23.70	32.94	-1196.50	-37.28	82.11	-1177.79	-36.68	129.47	-592.04	28.05	1073.21	0.00	0.00	0.00	-598.17	-12.60	1427.15	-607.09	103.99	1428.35	-760.35	-16.71	1454.26	-774.99	85.63	1451.22	711.96	-287.62	78.98	1312.84	-285.55	76.60	711.99
7.23000	-289.62	89.20	74.67	-325.38	81.22	72.47	-485.70	132.91	25.70	-480.10	126.60	71.35	-1036.39	-23.95	27.05	-1060.14	-23.54	32.54	-1192.10	-37.21	88.04	-1170.34	-38.69	135.52	-576.79	29.62	1074.09	0.00	0.00	0.00	-584.59	-10.29	1427.62	-593.41	106.28	1428.82	-747.35	-13.67	1454.19	-761.26	88.46	1451.18	712.86	-287.28	79.34	1313.37	-285.71	76.82	712.08
7.24000	-288.24	86.78	65.06	-321.02	78.70	64.80	-484.68	132.33	25.87	-476.80	125.46	70.49	-1034.11	-23.98	27.73	-1058.90	-23.24	31.90	-1186.11	-37.30	94.88	-1160.84	-40.97	142.13	-560.62	31.65	1075.38	0.00	0.00	0.00	-570.94	-7.96	1427.41	-579.46	108.27	1429.86	-733.76	-10.43	1455.00	-747.23	91.46	1451.95	713.16	-287.28	79.48	1313.03	-285.78	76.92	711.72
7.25000	-284.50	84.82	56.73	-318.22	76.66	58.24	-483.57	132.82	26.03	-473.91	124.93	70.54	-1034.82	-23.51	27.66	-1056.81	-23.09	31.66	-1176.76	-39.55	103.68	-1149.99	-42.57	148.75	-544.63	33.69	1076.99	0.00	0.00	0.00	-557.44	-5.54	1428.40	-565.31	109.62	1430.57	-719.46	-8.28	1456.11	-732.84	94.66	1453.17	713.39	-287.33	79.45	1313.42	-285.68	76.98	711.85
7.26000	-284.16	82.75	48.94	-316.39	74.47	51.74	-483.57	132.53	25.41	-470.21	124.61	70.23	-1037.23	-24.07	26.93	-1054.38	-22.61	31.98	-1167.38	-39.38	111.82	-1136.59	-44.35	155.71	-529.96	35.68	1078.66	0.00	0.00	0.00	-543.96	-2.98	1429.88	-550.76	112.49	1432.40	-705.47	-4.98	1457.54	-718.67	97.18	1454.57	712.56	-287.51	79.18	1313.80	-285.75	76.88	711.76
7.27000	-281.35	81.58	44.55	-319.63	74.04	47.43	-482.80	132.69	25.62	-469.69	123.70	69.49	-1036.43	-24.01	26.93	-1054.27	-22.27	31.77	-1154.54	-41.32	121.73	-1121.17	-46.17	162.49	-514.33	38.38	1080.68	0.00	0.00	0.00	-530.14	-0.59	1431.65	-536.48	114.67	1434.11	-691.57	-1.84	1458.99	-704.26	99.56	1455.97	712.80	-287.41	79.22	1313.46	-285.77	76.72	712.02
7.28000	-280.69	80.80	40.87	-315.08	72.59	44.66	-482.55	131.75	25.38	-467.76	122.96	69.90	-1028.57	-23.99	27.51	-1049.39	-22.80	32.67	-1140.42	-42.91	132.45	-1103.99	-48.01	169.32	-499.25	41.44	1082.90	0.00	0.00	0.00	-517.21	1.74	1433.47	-522.81	116.15	1435.36	-677.65	0.86	1460.51	-689.79	102.51	1457.37	712.54	-287.36	79.17	1313.59	-285.84	76.81	712.18
7.29000	-280.53	80.71	38.27	-318.48	73.03	42.39	-482.32	131.54	25.46	-466.41	122.98	69.68	-1025.92	-25.87	25.93	-1043.49	-24.29	34.95	-1125.97	-43.92	144.14	-1086.00	-50.29	177.36	-485.34	43.97	1085.05	0.00	0.00	0.00	-503.71	3.91	1435.35	-508.25	117.95	1436.99	-663.52	3.36	1462.12	-675.33	105.47	1458.95	712.37	-287.31	79.18	1313.14	-285.69	76.65	712.26
7.30000	-279.95	79.73	36.87	-315.44	72.95	41.57	-481.89	132.11	25.80	-465.71	123.03	69.31	-1018.23	-28.85	25.42	-1034.84	-26.54	39.20	-1109.59	-46.06	156.86	-1066.71	-52.81	186.49	-471.16	46.63	1087.29	0.00	0.00	0.00	-489.39	6.07	1437.22	-493.74	119.95	1438.69	-649.56	5.84	1463.71	-661.17	108.11	1460.50	713.23	-287.25	79.26	1313.00	-285.62	76.64	711.43
7.31000	-279.86	79.72	35.62	-315.00	73.24	40.86	-481.94	131.75	25.65	-465.09	123.50	69.33	-1008.19	-33.67	25.42	-1023.83	-31.64	44.57	-1092.00	-47.93	169.56	-1045.63	-54.89	195.68	-456.68	48.86	1089.49	0.00	0.00	0.00	-475.88	8.25	1439.15	-479.54	122.15	1440.46	-635.92	8.62	1465.35	-647.40	109.97	1462.08	712.93	-287.82	79.09	1312.98	-285.62	76.68	711.51
7.32000	-279.71	79.59	34.82	-315.37	73.65	40.17	-481.84	131.39	25.54	-464.71	123.62	69.20	-991.32	-35.04	31.38	-1005.92	-32.99	52.50	-1072.73	-48.12	180.15	-1022.81	-56.78	205.34	-443.38	51.26	1091.48	0.00	0.00	0.00	-462.53	10.20	1441.14	-465.68	124.02	1442.26	-622.29	10.92	1467.16	-633.19	112.32	1463.60	712.04	-287.72	78.97	1313.19	-285.55	76.77	702.29
7.33000	-279.59	79.30	34.32	-314.30	73.26	39.85	-481.62	131.91	25.77	-464.20	123.88	69.27	-968.99	-34.64	38.34	-983.27	-32.54	60.29	-1049.06	-48.37	189.14	-999.77	-56.66	214.16	-431.22	53.54	1093.48	0.00	0.00	0.00	-448.78	12.35	1443.11	-452.54	125.76	1444.11	-608.52	13.21	1469.04	-619.37	114.35	1465.31	711.20	-287.39	78.63	1313.71	-285.31	76.97	704.67
7.34000	-279.51	79.41	33.76	-314.14	73.35	39.57	-481.49	131.94	25.86	-463.86	123.89	69.23	-943.10	-34.86	44.49	-956.70	-32.58	67.17	-1022.78	-49.17	196.05	-974.02	-55.63	221.07	-416.32	54.62	1095.45	0.00	0.00	0.00	-433.72	14.31	1445.12	-439.31	127.49	1445.96	-594.88	15.49	1471.05	-605.71	116.47	1467.18	710.28	-287.60	78.46	1313.45	-285.29	76.97	707.47
7.35000	-279.49	79.60	33.22	-314.23	73.76	39.18	-481.43	131.94	26.01	-463.52	123.70	69.07	-911.94	-35.29	51.01	-927.99	-32.54	72.84	-994.51	-50.43	201.87	-946.27	-54.94	226.10	-403.76	56.10	1097.42	0.00	0.00	0.00	-421.11	15.92	1447.19	-425.73	129.17	1447.80	-580.84	16.68	1473.37	-592.00	118.44	1469.28	711.35	-287.71	78.79	1313.27	-285.46	76.95	709.41
7.36000	-279.31	79.44	33.00	-314.51	74.45	39.02	-481.40	131.91	26.09	-463.00	124.17	69.09	-883.86	-37.04	54.78	-898.69	-34.04	77.27	-965.50	-50.52	206.39	-917.86	-54.02	230.27	-390.64	56.56	1099.44	0.00	0.00	0.00	-408.32	17.71	1449.33	-411.06	130.76	1449.68	-567.60	19.33	1475.91	-578.25	120.27	1471.63	711.65	-288.00	78.77	1313.25	-285.49	76.88	711.81
7.37000	-279.27	79.64	32.67	-315.09	74.19	38.54	-481.28	131.88	26.23	-463.21	123.90	68.48	-853.45	-39.90	58.01	-868.54	-36.25	80.26	-937.10	-48.72	208.86	-889.40	-52.44	233.43	-378.11	57.49	1101.38	0.00	0.00	0.00	-394.38	19.21	1451.57	-397.94	132.14	1451.75	-554.11	21.24	1478.66	-564.64	121.75	1474.18	711.38	-287.66	78.79	1313.81	-285.96	76.77	712.23
7.38000	-279.21	79.76	32.44	-316.02	74.27	38.18	-481.43	131.32	26.03	-462.46	123.81	68.55	-820.16	-42.99	60.60	-835.52	-38.84	82.59	-907.26	-47.34	210.07	-860.80	-50.30	235.18	-365.33	57.37	1103.46	0.00	0.00	0.00	-381.02	20.72	1453.74	-384.09	134.06	1454.33	-540.42	22.10	1481.32	-550.92	122.95	1476.70	711.57	-287.64	78.87	1313.71	-285.63	76.78	711.99
7.39000	-279.17	79.82	32.34	-314.43	74.58	38.62	-481.14	131.48	26.18	-461.79	124.48	68.95	-784.16	-45.06	61.88	-798.94	-40.92	84.03	-876.50	-45.90	209.28	-830.57	-48.59	235.42	-352.00	56.93	1105.61	0.00	0.00	0.00	-367.12	22.09	1455.97	-370.61	135.41	1456.50	-526.76	22.92	1484.00	-537.12	124.64	1479.30	712.40	-287.47	79.07	1313.19	-285.64	76.68	712.09
7.40000	-279.21	79.86	32.30	-314.95	74.56	38.52	-481.00	131.47	26.42	-460.57	124.73	69.20	-746.42	-46.86	62.48	-763.62	-41.10	83.91	-843.94	-45.77	207.00	-799.56	-46.96	233.77	-339.99	56.60	1107.67	0.00	0.00	0.00	-353.99	23.22	1458.05	-357.47	136.38	1458.56	-513.36	23.91	1486.57	-523.90	125.60	1481.83	712.45	-287.74	79.09	1313.60	-285.53	76.80	711.48
7.41000	-279.25	79.69	32.38	-315.55	74.41	38.44	-480.86	131.30	26.46	-460.48	124.79	69.45	-707.87	-48.17	61.83	-726.43	-42.05	82.59	-811.47	-44.36	202.28	-767.78	-45.76	230.64	-328.43	56.21	1109.56	0.00	0.00	0.00	-340.08	24.08	1460.18	-344.40	137.28	1460.59	-500.21	24.87	1489.17	-510.82	126.00	1484.30	712.58	-287.21	79.19	1313.28	-285.61	76.74	712.20
7.42000	-279.31	79.93	32.32	-314.74	74.91	38.70	-480.80	131.27	26.64	-462.24	125.09	68.94	-669.90	-49.30	60.22	-687.33	-42.42	80.65	-777.70	-43.99	196.37	-735.92	-44.84	226.24	-314.98	55.65	1111.55	0.00	0.00	0.00	-326.61	25.05	1462.17	-331.45	138.15	1462.56	-486.82	25.11	1491.59	-498.12	125.89	1486.78	712.39	-287.36	79.20	1313.43	-285.64	76.89	711.68
7.43000	-279.33	79.97	32.35	-314.18	74.71	38.61	-480.82	131.31	26.78	-463.47	125.50	69.15	-628.58	-49.59	58.50	-648.98	-42.80	77.67	-743.60	-43.52	188.75	-703.20	-44.24	220.58	-304.34	54.79	1113.38	0.00	0.00	0.00	-312.45	25.96	1463.95	-318.78	138.81	1464.44	-473.67	25.39	1493.83	-484.99	127.11	1489.04	712.85	-287.49	79.22	1313.41	-285.53	76.75	712.10
7.44000	-279.18	79.91	32.44	-313.25	75.04	38.97	-480.89	130.70	26.56	-461.29	125.74	70.00	-587.45	-49.91	56.16	-608.25	-43.08	74.50	-709.07	-42.44	179.43	-670.09	-43.97	213.71	-292.71	54.06	1115.21	0.00	0.00	0.00	-299.33	26.58	1465.57	-306.10	139.36	1466.16	-460.67	25.87	1495.91	-472.10	127.58	1491.18	712.57	-287.63	79.15	1312.88	-285.59	76.62	711.96
7.45000	-279.28	80.23	32.31	-314.23	75.04	38.82	-480.61	131.16	26.76	-461.42	126.04	70.38	-545.65	-50.69	53.86	-564.98	-42.74	71.22	-673.23	-42.47	169.42	-636.44	-43.29	205.56	-280.82	53.65	1116.81	0.00	0.00	0.00	-286.56	27.23	1466.98	-293.45	139.60	1467.75	-447.83	26.54	1497.71	-459.55	127.83	1493.16	712.20	-287.51	79.10	1312.95	-285.80	76.51	712.26
7.46000	-279.46	80.74	32.13	-313.04	74.89	39.04	-480.53	130.93	26.79	-462.99	126.27	70.54	-500.84	-50.10	51.82	-522.32	-44.15	66.64	-636.59	-42.01	158.20	-602.16	-43.09	196.59	-270.10	52.87	1118.35	0.00	0.00	0.00	-274.26	27.75	1468.12	-280.70	140.07	1469.12	-435.14	26.96	1499.27	-447.11	127.64	1494.98	712.51	-287.60	79.16	1313.29	-285.85	76.63	711.86
7.47000	-279.41	80.89	32.06	-312.85	75.58	39.11	-480.42	130.87	27.01	-461.95	126.22	71.70	-453.98	-48.81	50.19	-480.15	-43.83	62.36	-599.07	-42.22	146.52	-566.98	-42.63	186.83	-257.58	52.71	1119.89	0.00	0.00	0.00	-261.19	28.12	1469.01	-268.12	140.40	1470.31	-422.50	27.18	1500.52	-434.43	128.19	1496.46	713.08	-287.77	79.33	1313.14	-285.45	76.67	711.95
7.48000	-279.51	81.53	31.76	-312.68	75.52	39.52	-480.29	131.10	27.31	-460.85	126.20	72.46	-409.76	-46.98	46.53	-434.56	-42.65	58.49	-560.38	-41.44	133.96	-531.01	-42.32	176.64	-246.75	52.15	1121.17	0.00	0.00	0.00	-249.00	29.16	1470.75	-255.73	140.63	1471.25	-409.96	26.92	1501.47	-421.95	128.53	1497.72	712.13	-287.61	79.08	1313.54	-285.71	76.60	712.59
7.49000	-279.52	81.62	31.73	-310.81	75.29	40.60	-480.24	131.10	27.46	-462.51	126.07	72.67	-367.59	-46.09	44.38	-390.33	-41.34	55.67	-520.53	-41.62	121.73	-494.07	-42.45	166.34	-235.89	52.19	1122.17	0.00	0.00	0.00	-236.88	29.78	1471.34	-243.52	140.75	1471.96	-397.70	27.31	1502.18	-409.55	128.72	1498.75	712.88	-287.59	79.17	1313.63	-285.78	76.64	711.98
7.50000	-279.50	81.17	31.82	-311.90	75.57	41.32	-480.37	130.49	27.36	-458.45	125.68	74.03	-320.06	-45.27	43.80	-344.44	-41.10	53.37	-479.74	-41.86	109.58	-456.58	-42.40	155.69	-224.82	51.80	1122.79	0.00	0.00	0.00	-224.82	29.95	1471.48	-231.28	140.95	1472.41	-385.35	27.32	1502.59	-397.05	129.51	1499.46	712.23	-287.45	78.96	1313.39	-286.05	76.67	711.57
7.51000	-279.69	81.51	31.41	-311.90	76.54	42.02	-480.04	131.44	27.66	-460.29	125.45	74.08	-272.91	-45.66	43.72	-298.69	-40.99	51.58	-437.53	-42.94	97.92	-418.50	-41.44	144.76	-212.43	51.91	1123.21	0.00	0.00	0.00	-212.85	30.11	1471.33	-219.15	140.99	1472.59	-373.48	27.90	1502.72	-385.08	128.96	1499.86	712.49	-287.64	79.03	1313.35	-285.88	76.67	711.63
7.52000	-279.34	81.56	31.21	-311.76	83.69	46.09	-479.89	130.69	28.24	-458.46	125.03	75.09	-228.38	-46.11	44.00	-253.43	-42.13	50.66	-395.20	-43.33	86.35	-379.75	-41.34	134.57	-201.25	51.64	1123.25	0.00	0.00	0.00	-200.30	29.34	1469.91	-207.08	140.97	1472.52	-361.63	28.09	1502.38	-372.88	129.46	1499.77	712.39	-287.55	79.07	1313.32	-286.22	76.45	711.50
7.53000	-279.56	81.67	30.73	-307.13	84.87	49.30	-479.53	129.99	29.01	-459.19	124.45	75.36	-181.89	-47.31	45.92	-209.60	-42.67	50.41	-352.87	-43.21	75.20	-340.90	-41.33	124.78	-189.24	52.06	1122.94	0.00	0.00	0.00	-188.24	29.18	1469.05	-195.14	140.97	1472.14	-349.94	28.25	1501.67	-360.96	129.33	1499.33	712.28	-287.82	79.03	1312.96	-285.93	76.54	710.88
7.54000	-280.28	81.63	30.18	-303.06	85.00	49.01	-479.10	129.25	29.98	-457.98	123.73	76.12	-137.95	-48.39	48.57	-163.11	-43.57	51.83	-310.12	-43.00	64.74	-301.33	-41.98	115.87	-177.43	52.18	1122.24	0.00	0.00	0.00	-177.61	29.02	1468.28	-183.40	140.71	1471.50	-338.11	28.08	1500.65	-349.24	129.06	1498.50	712.68	-288.19	79.22	1313.03	-285.67	76.59	711.61
7.55000	-280.80	81.54	29.69	-301.92	83.51	44.78	-478.60	128.25	30.99	-458.50	123.18	76.68	-94.72	-50.20	52.54	-114.11	-44.72	55.20	-267.05	-43.45	55.45	-261.41	-43.74	108.18	-165.95	52.35	1121.23	0.00	0.00	0.00	-166.77	28.90	1467.23	-171.64	140.59	1470.53	-326.56	28.48	1499.29	-337.51	129.02	1497.24	712.68	-288.19	79.09	1313.43	-285.53	76.60	711.92
7.56000	-280.44	81.49	29.43	-306.37	82.34	40.44	-478.04	127.49	32.13	-457.32	122.34	77.34	-51.30	-51.88	57.48	-76.27	-47.95	56.01	-223.81	-44.24	47.52	-221.84	-44.90	100.94	-152.96	53.18	1119.77	0.00	0.00	0.00	-155.43	28.65	1465.88	-159.77	140.34	1469.26	-314.93	28.75	1497.46	-325.84	129.34	1495.53	712.12	-288.53	78.86	1313.31	-286.02	76.49	711.74
7.57000	-278.52	81.57	29.53	-312.04	76.82	37.79	-477.52	126.69	33.15	-459.80	122.07	77.36	-7.88	-53.00	64.14	-34.70	-49.86	59.93	-180.93	-45.62	41.06	-182.73	-46.36	94.87	-141.54	53.59	1117.99	0.00	0.00	0.00	-144.47	28.31	1464.34	-147.91	139.95	1467.71	-303.36	28.90	1495.39	-314.25	128.95	1493.46	712.69	-288.06	78.97	1313.54	-285.58	76.58	711.63
7.58000	-278.08	81.39	29.37	-313.28	76.17	37.08	-477.25	125.84	34.11	-460.22	120.97	77.75	33.57	-54.57	71.47	6.80	-51.52	65.19	-138.44	-47.13	36.10	-143.76	-47.87	90.07	-129.92	53.91	1115.75	0.00	0.00	0.00	-133.12	27.92	1462.50	-135.98	139.58	1465.82	-291.93	29.15	1493.06	-302.57	128.94	1491.03	712.45	-287.62	78.94	1312.94	-285.74	76.54	711.14
7.59000	-273.07	82.11	30.33	-313.57	76.04	36.45	-476.80	125.24	35.20	-457.10	121.05	79.19	73.99	-55.63	79.86	46.56	-53.05	71.34	-97.06	-49.14	33.01	-105.79	-49.65	86.65	-117.70	54.54	1113.41	0.00	0.00	0.00	-121.99	27.61	1460.38	-124.18	139.01	1463.65	-280.37	28.96	1490.38	-290.73	128.68	1488.42	712.88	-287.65	79.16	1312.69	-286.19	76.55	709.41
7.60000	-275.68	82.36	29.07	-313.18	75.99	36.32	-476.34	125.01	36.45	-457.91	120.35	79.62	109.99	-57.85	87.97	84.47	-55.01	78.37	-57.46	-51.03	31.33	-69.23	-51.02	84.31	-105.75	56.03	1110.42	0.00	0.00	0.00	-110.19	27.08	1458.02	-112.33	138.62	1461.19	-268.94	29.28	1487.43	-278.77	128.75	1485.46	712.76	-287.56	79.24	1312.68	-286.00	76.43	710.67
7.61000	-277.55	82.77	27.95	-312.85	76.07	36.03	-476.08	123.90	37.32	-456.20	120.03	80.89	147.98	-59.13	97.89	121.05	-57.51	86.43	-18.66	-53.69	31.45	-33.89	-52.35	83.29	-93.85	56.32	1107.30	0.00	0.00	0.00	-98.97	26.54	1455.39	-100.42	138.03	1458.53	-257.40	29.06	1484.32	-266.85	128.61	1482.26	712.54	-287.23	79.13	1313.32	-285.87	76.62	711.96
7.62000	-276.62	82.62	27.95	-312.46	76.06	35.63	-475.56	124.00	38.64	-456.64	119.68	81.72	181.07	-61.25	107.02	154.95	-59.01	94.44	18.01	-55.35	32.39	0.07	-53.21	83.18	-82.72	56.54	1103.81	0.00	0.00	0.00	-86.94	25.90	1452.61	-88.53	137.21	1455.70	-245.82	28.99	1481.11	-255.07	127.83	1479.05	712.93	-287.39	79.21	1313.85	-285.60	76.93	712.32
7.63000	-277.71	82.95	27.11	-311.92	76.24	35.65	-475.25	123.31	39.73	-457.36	119.78	82.30	213.81	-62.47	116.75	186.23	-60.22	102.48	52.23	-56.35	33.92	31.99	-53.92	83.81	-69.26	57.42	1100.30	0.00	0.00	0.00	-75.44	25.07	1449.71	-76.53	136.45	1452.76	-234.13	28.67	1477.83	-243.29	127.12	1475.78	712.99	-287.65	78.99	1313.63	-285.75	76.81	712.41
7.64000	-277.18	82.94	26.98	-307.15	76.88	37.32	-474.82	122.96	40.95	-454.08	119.79	84.00	239.98	-64.75	123.30	215.53	-61.15	110.22	84.23	-57.12	35.94	62.01	-54.67	84.95	-57.25	57.83	1096.64	0.00	0.00	0.00	-63.44	24.07	1446.75	-64.42	135.79	1449.81	-222.07	27.21	1474.55	-231.38	126.25	1472.61	712.95	-287.40	79.09	1313.35	-285.64	76.77	712.08
7.65000	-277.22	82.70	26.60	-308.03	76.82	36.87	-474.28	122.93	42.34	-454.50	119.77	84.67	266.44	-64.30	130.61	242.97	-61.00	117.10	114.41	-57.74	38.09	89.98	-55.37	86.38	-44.40	58.83	1093.22	0.00	0.00	0.00	-51.59	23.17	1443.88	-52.42	134.83	1446.90	-210.14	26.20	1471.36	-219.42	125.00	1469.46	712.46	-287.59	79.12	1313.10	-285.64	76.70	711.63
7.66000	-276.12	82.77	26.56	-308.77	76.73	36.37	-473.89	122.62	43.82	-453.48	119.86	86.03	290.94	-62.85	136.96	268.15	-59.40	122.75	141.84	-57.46	39.69	116.00	-56.14	87.89	-30.42	58.82	1089.93	0.00	0.00	0.00	-39.29	21.90	1441.04	-40.39	133.93	1444.09	-198.08	25.34	1468.36	-207.24	124.19	1466.49	713.08	-287.27	79.29	1313.01	-285.89	76.71	711.64
7.67000	-277.58	82.77	25.93	-310.18	76.59	35.90	-473.38	122.47	45.46	-450.42	120.35	88.02	313.19	-60.75	142.06	290.55	-57.22	127.02	166.51	-57.57	41.12	139.46	-56.76	88.97	-17.64	59.25	1087.02	0.00	0.00	0.00	-26.63	20.80	1438.45	-28.20	132.97	1441.44	-185.81	24.37	1465.53	-194.99	123.31	1463.70	713.04	-287.28	79.21	1312.97	-285.94	76.77	712.10
7.68000	-277.48	82.98	25.68	-310.45	77.12	35.82	-472.62	122.83	47.59	-452.16	120.52	89.10	333.02	-57.67	145.29	310.38	-54.87	129.85	188.06	-57.24	41.78	159.96	-56.93	89.31	-3.60	59.41	1084.56	0.00	0.00	0.00	-14.53	19.48	1436.15	-15.83	131.79	1439.08	-173.42	23.32	1463.02	-182.75	122.40	1461.10	713.07	-287.63	78.98	1313.39	-285.73	76.83	712.30
7.69000	-276.60	82.88	25.75	-312.81	77.52	35.05	-471.83	123.00	49.96	-450.67	120.69	91.29	350.53	-54.42	146.10	327.77	-52.02	130.62	206.53	-56.10	41.24	177.55	-56.05	88.58	10.46	58.93	1082.43	0.00	0.00	0.00	-1.43	18.35	1434.17	-3.16	130.61	1437.04	-160.98	22.19	1460.83	-170.36	120.76	1458.82	712.92	-287.39	79.05	1313.39	-285.42	76.87	711.94
7.70000	-277.76	83.01	25.15	-310.35	77.79	35.50	-470.84	123.26	52.73	-449.24	121.12	93.67	365.70	-51.60	145.21	342.94	-49.45	129.21	221.97	-54.65	39.66	192.53	-55.19	87.17	24.75	58.19	1080.86	0.00	0.00	0.00	11.04	16.91	1432.51	9.58	129.21	1435.35	-148.32	20.74	1458.73	-157.79	119.12	1456.72	712.75	-287.04	79.18	1313.67	-285.63	76.85	711.07
7.71000	-277.09	82.73	25.31	-311.94	77.35	35.01	-469.48	124.06	56.21	-443.67	122.57	97.65	378.57	-49.37	141.41	355.66	-47.20	125.73	234.23	-52.88	36.82	204.89	-53.42	84.50	37.67	54.87	1079.75	0.00	0.00	0.00	23.78	15.43	1431.20	22.39	127.72	1434.01	-135.52	18.99	1456.86	-144.94	117.11	1454.90	712.89	-287.20	79.21	1312.87	-285.93	76.69	712.05
7.72000	-276.17	82.61	25.38	-310.84	77.27	35.02	-467.97	124.33	59.88	-442.50	123.36	100.93	389.39	-47.00	135.39	366.16	-45.26	120.34	243.54	-49.60	33.12	214.62	-50.92	80.93	51.36	53.89	1078.91	0.00	0.00	0.00	36.65	13.71	1430.26	35.35	126.26	1433.03	-122.62	17.33	1455.28	-132.05	115.00	1453.22	713.10	-287.81	79.06	1312.85	-286.01	76.49	711.18
7.73000	-277.63	82.66	24.77	-310.24	77.85	35.13	-465.96	125.00	64.27	-438.22	124.55	105.19	398.36	-44.45	127.43	374.61	-43.03	112.96	249.51	-47.37	30.71	222.47	-48.32	77.59	66.92	52.68	1078.20	0.00	0.00	0.00	49.90	11.89	1429.66	48.43	124.45	1432.40	-109.35	14.89	1453.80	-119.01	113.15	1451.72	712.76	-287.80	79.09	1313.80	-285.86	76.89	711.84
7.74000	-275.81	82.67	25.06	-308.09	78.03	35.50	-463.61	125.76	69.21	-435.70	125.53	109.23	405.87	-40.78	117.10	381.05	-39.35	103.21	252.84	-45.51	27.13	227.75	-46.01	73.22	81.26	52.27	1077.86	0.00	0.00	0.00	63.19	10.00	1429.38	61.66	122.52	1432.07	-96.03	12.72	1452.51	-105.92	110.76	1450.38	712.13	-287.44	78.94	1313.65	-285.47	76.91	711.67
7.75000	-275.04	82.41	25.13	-309.54	77.24	34.86	-461.18	125.52	73.97	-431.73	127.35	113.92	417.51	-35.63	104.77	389.46	-36.41	91.10	255.78	-44.95	24.52	232.95	-44.95	70.85	96.49	51.69	1077.70	0.00	0.00	0.00	77.27	8.01	1429.38	74.94	119.99	1431.77	-82.60	10.42	1451.47	-92.54	108.60	1449.31	712.60	-287.28	79.17	1314.18	-285.39	77.10	711.92
7.76000	-276.21	82.42	24.86	-309.08	77.80	35.02	-457.47	127.34	80.21	-424.93	128.80	119.31	426.28	-33.18	90.72	397.32	-34.12	79.72	258.74	-45.53	22.43	240.78	-45.74	70.50	111.72	52.41	1077.69	0.00	0.00	0.00	90.91	5.76	1429.93	88.62	118.20	1432.54	-68.69	7.50	1450.91	-78.79	106.28	1448.78	712.54	-287.54	79.01	1313.69	-285.10	76.74	712.20
7.77000	-277.03	82.17	24.67	-308.09	77.42	34.86	-452.51	129.26	87.21	-415.44	130.78	125.76	433.35	-28.43	78.82	403.06	-30.09	69.82	260.76	-46.34	21.54	245.86	-46.60	69.57	126.83	52.19	1078.14	0.00	0.00	0.00	105.52	3.48	1431.13	100.71	115.42	1433.73	-54.28	4.65	1451.15	-64.75	103.75	1449.01	712.43	-287.52	78.87	1313.74	-285.42	76.54	712.45
7.78000	-276.30	82.06	25.04	-309.05	77.58	34.30	-449.86	130.06	93.57	-409.53	132.05	131.35	435.62	-24.82	67.91	407.39	-26.83	61.97	261.64	-47.03	21.81	249.39	-46.66	69.03	143.25	50.69	1079.11	0.00	0.00	0.00	120.08	1.17	1432.67	114.26	112.83	1435.24	-39.62	2.40	1451.92	-50.57	100.76	1449.77	712.66	-287.27	79.02	1313.72	-285.50	76.78	711.39
7.79000	-276.55	82.14	24.95	-307.02	77.06	34.36	-441.20	130.80	102.10	-402.86	133.93	137.84	438.95	-22.02	61.10	410.34	-24.01	56.14	262.33	-47.07	22.21	253.18	-45.68	68.86	159.06	49.25	1080.26	0.00	0.00	0.00	134.02	-1.24	1434.30	129.20	110.31	1436.80	-24.75	-0.24	1452.97	-36.14	98.03	1450.76	713.29	-287.31	79.24	1313.04	-285.97	76.46	711.82
7.80000	-275.31	82.22	25.30	-302.37	76.66	34.97	-430.95	132.09	111.79	-390.10	135.81	145.28	440.97	-19.23	54.76	418.87	-20.00	54.42	263.06	-46.73	22.62	255.61	-44.34	69.00	174.48	47.93	1081.51	0.00	0.00	0.00	149.93	-3.61	1435.97	143.79	107.61	1438.60	-9.75	-2.87	1454.18	-21.52	94.87	1452.01	712.85	-287.33	79.18	1313.30	-285.87	76.58	712.10
7.81000	-274.94	82.60	25.12	-300.85	76.30	35.06	-418.64	132.48	122.29	-376.58	137.70	152.91	442.18	-15.70	48.63	417.51	-15.61	51.24	263.75	-45.92	23.12	257.91	-43.34	69.12	190.08	45.87	1082.88	0.00	0.00	0.00	165.31	-5.97	1437.78	158.34	104.99	1440.60	5.57	-6.18	1455.52	-6.54	91.13	1453.52	713.08	-287.50	79.25	1313.50	-285.45	76.77	712.21
7.82000	-273.89	82.60	24.44	-299.99	76.18	35.06	-404.66	134.32	134.26	-359.67	139.57	161.04	447.01	-15.39	44.13	420.42	-16.16	48.63	264.30	-45.33	23.50	260.24	-42.43	69.09	204.58	43.33	1084.58	0.00	0.00	0.00	179.95	-8.46	1439.47	173.92	102.37	1442.46	20.85	-9.21	1457.02	8.59	88.10	1455.19	712.60	-287.34	79.02	1313.01	-285.51	76.63	712.09
7.83000	-270.76	84.03	23.18	-293.74	77.61	36.78	-391.29	136.39	147.60	-344.12	142.58	170.37	447.05	-15.43	39.33	422.79	-14.11	47.43	264.94	-44.64	23.84	261.76	-41.56	69.10	220.66	41.25	1086.42	0.00	0.00	0.00	194.77	-10.82	1440.94	188.95	99.59	1444.25	36.20	-12.26	1458.55	23.74	84.93	1457.13	712.29	-287.39	79.07	1312.59	-285.64	76.52	712.54
7.84000	-265.44	86.51	21.07	-284.73	79.31	39.73	-375.53	137.88	161.96	-325.50	145.49	180.62	449.35	-14.99	36.36	420.69	-13.88	44.55	265.59	-43.94	24.05	263.01	-40.64	69.23	233.74	39.69	1088.33	0.00	0.00	0.00	210.48	-13.25	1442.21	203.76	96.94	1446.03	51.39	-14.89	1460.18	38.79	82.14	1459.14	712.48	-287.38	78.93	1313.55	-285.68	76.61	711.79
7.85000	-257.81	89.78	19.18	-272.09	82.63	44.22	-357.65	138.99	177.42	-304.62	147.30	191.78	450.36	-14.22	34.17	420.44	-13.73	43.00	266.15	-43.18	24.23	264.05	-39.52	69.34	248.43	37.22	1090.47	0.00	0.00	0.00	225.89	-15.54	1443.35	218.68	94.32	1447.77	66.56	-17.58	1461.83	53.95	79.85	1461.34	713.02	-287.49	79.05	1313.63	-285.55	76.64	712.24
7.86000	-249.73	91.78	17.85	-256.26	86.46	50.01	-336.57	140.08	194.34	-280.78	147.74	203.48	450.71	-14.13	32.51	420.90	-13.19	42.41	266.60	-42.59	24.37	264.90	-38.47	69.36	262.96	35.29	1092.62	0.00	0.00	0.00	240.85	-17.88	1444.46	233.62	91.82	1449.47	81.52	-19.95	1463.52	68.90	77.01	1463.68	713.43	-287.44	79.30	1313.57	-285.53	76.49	712.48
7.87000	-232.42	87.19	27.72	-239.26	86.26	58.89	-311.67	139.14	210.10	-254.86	147.71	215.81	451.15	-14.00	32.02	421.29	-12.93	42.05	266.91	-42.11	24.47	265.46	-37.66	69.30	275.34	33.78	1094.66	0.00	0.00	0.00	255.02	-20.09	1445.64	248.43	89.56	1451.15	96.39	-22.19	1465.27	83.63	74.91	1465.91	713.24	-287.49	79.21	1313.24	-286.06	76.33	711.99
7.88000	-209.60	90.01	39.27	-214.71	87.74	71.47	-285.10	139.12	223.50	-228.55	146.70	227.50	450.87	-13.99	31.32	420.22	-12.69	41.53	267.06	-41.95	24.67	265.83	-37.04	69.22	288.01	32.21	1096.82	0.00	0.00	0.00	269.65	-22.05	1446.91	262.98	87.47	1452.97	111.09	-24.18	1467.09	98.21	72.69	1468.27	713.17	-287.74	79.14	1312.99	-286.01	76.36	712.50
7.89000	-184.39	93.77	50.41	-186.58	89.05	83.97	-257.49	138.73	235.40	-201.05	145.67	239.23	452.40	-14.32	31.37	420.55	-12.78	41.31	267.07	-41.66	24.70	266.06	-36.73	69.14	301.27	31.43	1098.92	0.00	0.00	0.00	283.76	-23.64	1448.33	277.71	85.60	1454.87	125.67	-26.09	1469.03	112.71	71.10	1470.63	713.65	-287.69	79.26	1312.72	-285.73	76.43	711.90
7.90000	-154.48	95.77	61.78	-157.26	90.55	94.97	-228.17	138.48	246.67	-171.81	145.03	250.59	451.89	-14.17	31.25	420.33	-12.88	41.13	267.28	-41.73	24.85	266.23	-36.40	69.09	314.45	30.80	1100.81	0.00	0.00	0.00	297.79	-25.18	1450.01	291.55	83.93	1456.90	139.86	-27.69	1471.09	127.16	69.47	1473.06	712.86	-287.45	78.94	1313.47	-285.69	76.57	711.42
7.91000	-119.47	96.01	73.43	-125.08	91.76	105.23	-197.22	138.15	257.53	-140.84	144.71	261.38	452.32	-14.38	31.24	421.24	-13.35	40.90	267.28	-41.86	25.00	266.43	-36.36	69.26	325.21	31.08	1102.48	0.00	0.00	0.00	312.46	-26.36	1451.77	305.96	82.42	1458.95	153.87	-28.84	1473.27	141.46	68.07	1475.50	712.51	-287.82	78.88	1313.33	-285.71	76.58	712.02
7.92000	-86.83	99.22	82.64	-93.05	93.96	114.35	-165.88	138.03	267.21	-109.30	143.91	270.95	452.57	-14.80	31.07	420.23	-13.27	40.53	267.37	-41.76	25.01	266.62	-36.31	69.38	337.62	31.15	1104.01	0.00	0.00	0.00	325.93	-27.49	1453.67	320.38	81.06	1461.04	167.67	-29.69	1475.55	155.60	66.91	1477.99	712.77	-287.80	78.92	1312.56	-285.72	76.28	712.50
7.93000	-49.57	103.13	91.89	-57.40	95.55	123.48	-134.13	137.21	274.94	-77.61	143.05	279.35	451.39	-14.72	30.33	419.96	-13.92	40.08	267.37	-41.91	25.12	266.80	-36.62	69.58	350.49	31.75	1105.47	0.00	0.00	0.00	338.76	-28.41	1455.69	334.24	79.86	1463.17	181.29	-30.22	1478.02	169.46	66.04	1480.57	712.92	-287.83	79.03	1312.82	-285.47	76.37	711.87
7.94000	-14.13	103.78	99.34	-22.79	95.70	131.22	-101.74	136.86	281.05	-45.19	142.46	286.66	452.27	-14.92	30.43	420.32	-13.90	40.29	267.47	-42.20	25.35	266.98	-36.79	69.76	362.54	32.91	1106.83	0.00	0.00	0.00	352.71	-29.17	1457.67	348.37	79.02	1465.23	194.81	-31.06	1480.50	183.12	65.33	1483.27	712.83	-287.67	78.98	1313.52	-285.33	76.47	711.16
7.95000	24.99	104.94	106.65	14.88	96.56	138.23	-68.77	136.80	285.28	-12.87	141.91	292.59	452.78	-15.33	30.44	420.54	-14.04	40.04	267.48	-42.06	25.44	267.17	-36.84	69.98	373.14	33.58	1108.25	0.00	0.00	0.00	366.50	-29.77	1459.68	363.00	78.28	1467.20	208.08	-31.30	1483.13	196.55	64.83	1485.99	712.25	-287.97	78.78	1313.40	-285.54	76.66	711.36
7.96000	65.94	106.08	112.91	52.77	96.66	143.99	-35.31	137.02	287.83	20.18	141.12	296.76	451.07	-15.14	29.82	418.41	-13.39	39.56	267.57	-41.79	25.63	267.39	-36.63	70.32	384.67	34.77	1109.71	0.00	0.00	0.00	379.70	-30.32	1461.75	376.29	78.22	1469.34	221.23	-31.47	1485.78	209.76	64.83	1488.72	712.31	-287.81	79.03	1313.75	-285.56	76.51	711.23
7.97000	105.05	108.28	117.77	94.40	98.11	149.87	-1.53	137.10	288.37	53.41	140.25	299.40	452.70	-15.10	29.99	418.48	-14.04	39.16	267.73	-41.87	26.12	267.64	-36.34	70.81	396.89	35.92	1111.21	0.00	0.00	0.00	392.32	-30.59	1463.70	389.21	77.81	1471.36	234.34	-31.80	1488.38	222.70	64.71	1491.38	712.03	-287.96	78.85	1313.47	-285.54	76.56	711.39
7.98000	146.90	109.68	122.27	133.36	99.20	153.51	32.73	137.04	287.23	87.08	140.02	300.84	452.80	-15.17	29.84	419.36	-13.76	39.39	267.86	-41.52	26.59	267.81	-36.11	71.38	407.99	36.85	1112.96	0.00	0.00	0.00	405.16	-30.63	1465.67	402.04	77.41	1473.31	247.23	-31.76	1490.93	235.45	64.58	1493.95	712.33	-288.12	78.87	1313.61	-285.45	76.94	711.72
7.99000	189.65	110.86	126.33	173.76	100.26	156.46	67.36	136.98	284.34	120.70	139.74	300.63	452.50	-14.81	29.46	418.53	-12.97	39.09	268.01	-41.24	27.12	268.04	-35.65	71.92	419.47	37.74	1114.77	0.00	0.00	0.00	416.95	-30.91	1467.54	414.72	77.24	1475.18	259.83	-31.60	1493.32	248.02	64.72	1496.35	712.63	-287.57	79.09	1313.54	-285.28	76.88	711.63
8.00000	229.59	111.49	129.17	221.35	102.64	162.98	102.21	136.84	279.74	155.14	139.66	299.04	453.40	-15.20	29.43	419.28	-14.36	37.98	268.16	-40.91	27.75	268.25	-35.11	72.48	432.09	38.40	1116.78	0.00	0.00	0.00	429.07	-30.95	1469.40	427.27	77.27	1476.93	272.13	-31.38	1495.60	260.49	64.75	1498.55	712.68	-287.77	79.09	1313.22	-285.53	76.59	712.16
8.01000	274.39	111.77	132.41	259.94	106.37	166.05	137.72	137.12	273.73	189.96	139.83	296.17	454.51	-15.36	29.46	419.37	-14.59	37.76	268.29	-40.67	28.49	268.55	-34.63	73.14	440.93	39.40	1118.63	0.00	0.00	0.00	440.92	-30.83	1471.10	439.53	77.46	1478.51	284.21	-31.09	1497.73	272.82	64.75	1500.56	712.30	-287.91	79.00	1313.29	-285.43	76.62	711.54
8.02000	325.28	113.59	136.05	302.11	105.25	164.64	174.76	137.55	266.40	224.64	139.40	291.92	453.92	-15.41	29.33	418.86	-13.81	37.95	268.43	-40.19	29.18	268.92	-34.26	73.88	451.94	39.61	1120.71	0.00	0.00	0.00	452.75	-30.48	1472.72	451.52	77.75	1479.96	296.07	-30.82	1499.66	284.91	64.82	1502.38	712.78	-287.90	78.91	1313.34	-285.47	76.50	711.02
8.03000	372.86	114.09	138.75	350.42	102.65	163.44	212.61	138.17	257.88	259.91	139.16	286.36	452.35	-15.57	28.73	419.94	-14.76	37.38	268.63	-39.51	29.82	269.26	-33.63	74.58	462.61	40.43	1122.48	0.00	0.00	0.00	464.36	-30.17	1474.17	463.15	77.97	1481.24	307.71	-30.55	1501.45	296.78	65.21	1503.99	713.16	-288.17	79.01	1314.29	-285.50	76.93	711.30
8.04000	418.92	114.09	141.05	394.79	102.68	163.95	251.01	137.99	247.98	298.50	138.77	280.12	453.06	-14.82	28.95	419.64	-13.89	37.25	268.85	-38.93	30.58	269.65	-33.15	75.32	474.10	40.50	1124.27	0.00	0.00	0.00	475.47	-29.92	1475.47	474.56	78.47	1482.33	319.21	-30.33	1503.06	308.44	65.86	1505.44	713.02	-288.09	79.05	1313.88	-285.92	76.63	711.88
8.05000	466.76	113.23	144.15	441.90	102.64	165.08	291.72	138.47	238.11	336.97	139.21	273.05	453.56	-14.95	29.07	418.76	-11.91	37.82	268.99	-38.41	31.37	270.05	-32.72	76.20	484.37	41.09	1125.86	0.00	0.00	0.00	487.40	-29.35	1476.62	485.72	78.69	1483.29	330.57	-30.04	1504.44	319.69	66.39	1506.66	712.42	-288.31	78.76	1314.15	-286.16	76.68	711.44
8.06000	514.90	111.71	147.60	488.00	101.16	166.43	331.99	139.13	226.90	373.58	139.29	264.96	453.69	-14.93	28.73	419.86	-11.45	39.09	269.18	-38.19	32.38	270.37	-32.33	77.08	494.95	41.41	1127.15	0.00	0.00	0.00	498.77	-28.81	1477.66	496.66	79.20	1484.07	341.85	-30.04	1505.59	330.76	66.20	1507.69	712.66	-288.48	78.81	1314.72	-285.99	76.93	711.32
8.07000	562.36	108.93	151.76	534.57	99.20	168.48	373.80	140.32	215.08	412.21	139.72	256.60	455.78	-15.40	28.95	422.31	-12.61	40.45	269.36	-37.79	33.34	270.72	-31.89	78.01	500.66	40.36	1128.48	0.00	0.00	0.00	509.57	-28.31	1478.54	507.45	79.72	1484.69	353.02	-29.87	1506.55	341.56	66.91	1508.44	713.34	-288.23	79.19	1314.99	-285.94	77.06	711.79
8.08000	609.66	106.04	156.67	581.32	96.13	171.50	416.71	141.20	203.79	452.11	139.90	248.05	454.52	-15.92	28.28	423.26	-12.64	40.98	269.63	-37.45	34.34	271.15	-31.64	79.08	507.95	40.02	1129.55	0.00	0.00	0.00	520.67	-27.64	1479.17	518.09	80.35	1485.19	364.10	-29.54	1507.23	352.23	67.08	1508.96	712.64	-288.50	78.85	1314.38	-285.72	76.86	712.33
8.09000	656.20	103.11	162.01	626.23	94.30	174.23	460.73	142.84	193.30	491.21	140.78	239.75	454.65	-16.04	28.61	423.80	-12.96	41.16	269.88	-36.88	35.30	271.60	-31.04	79.96	521.57	39.92	1130.50	0.00	0.00	0.00	531.78	-27.04	1479.65	528.63	81.12	1485.53	375.01	-29.12	1507.70	362.66	67.36	1509.33	712.49	-288.72	78.82	1313.94	-285.49	76.82	713.16
8.10000	701.46	101.86	167.71	670.32	92.95	177.82	504.09	143.70	183.62	531.74	141.45	232.37	455.27	-16.20	28.78	424.88	-12.73	41.74	270.17	-36.40	36.36	272.13	-30.80	81.05	532.23	39.37	1130.90	0.00	0.00	0.00	541.71	-26.36	1479.95	539.07	81.69	1485.66	385.66	-28.43	1507.90	373.09	67.96	1509.43	712.81	-288.17	79.03	1313.60	-285.78	76.47	711.79
8.11000	744.73	101.53	173.91	712.73	92.39	180.32	546.60	144.20	174.79	568.73	142.27	224.93	454.80	-16.64	28.73	425.50	-13.53	41.58	270.50	-36.32	37.60	272.68	-30.30	82.08	543.73	38.89	1131.17	0.00	0.00	0.00	552.76	-25.51	1479.96	549.43	82.47	1485.57	396.19	-27.93	1507.86	383.41	68.35	1509.32	713.62	-288.56	79.37	1313.57	-285.72	76.49	710.03
8.12000	787.57	101.96	181.11	754.71	93.29	186.74	589.15	145.07	167.54	609.03	143.14	219.37	455.53	-16.76	28.84	424.40	-13.40	41.23	270.87	-36.33	38.90	273.22	-29.98	83.17	554.58	37.97	1131.25	0.00	0.00	0.00	562.53	-24.75	1479.76	559.76	83.25	1485.26	406.59	-27.08	1507.54	393.62	69.15	1508.85	713.26	-288.71	79.34	1313.30	-285.74	76.61	710.34
8.13000	826.07	102.61	188.19	794.09	94.72	190.24	629.93	146.11	161.53	646.13	144.00	214.32	454.87	-16.69	28.51	423.54	-13.83	40.56	271.27	-36.37	40.16	273.78	-29.66	84.24	564.79	37.13	1131.18	0.00	0.00	0.00	572.65	-23.83	1479.34	570.07	83.99	1484.67	416.84	-26.43	1506.97	403.88	69.80	1508.24	712.42	-288.89	79.34	1312.88	-285.77	76.50	708.81
8.14000	865.95	104.81	194.03	831.68	96.25	195.36	669.03	147.48	156.63	681.33	144.89	210.04	453.20	-16.74	28.05	422.07	-14.52	39.85	271.57	-35.88	41.09	274.37	-29.65	85.36	575.21	36.12	1130.65	0.00	0.00	0.00	583.29	-22.89	1478.67	580.17	84.91	1483.83	427.03	-25.50	1506.18	414.00	70.51	1507.25	712.41	-288.67	79.30	1313.14	-286.18	76.39	709.63
8.15000	901.77	106.71	202.45	867.59	98.20	200.21	706.62	148.66	152.54	716.09	145.94	206.81	453.73	-17.57	28.06	425.00	-14.64	40.64	271.90	-35.55	41.98	274.98	-29.56	86.40	584.12	34.94	1129.84	0.00	0.00	0.00	593.44	-21.78	1477.77	590.14	85.96	1482.75	437.12	-24.13	1505.17	424.07	71.18	1506.11	712.59	-288.17	79.22	1313.36	-286.25	76.37	711.09
8.16000	935.38	108.85	208.93	902.15	99.45	207.05	742.45	150.32	149.49	748.29	147.68	204.59	455.58	-17.24	28.33	424.74	-14.90	40.33	272.28	-35.48	42.94	275.62	-29.59	87.44	595.68	33.56	1129.07	0.00	0.00	0.00	604.09	-20.70	1476.63	600.01	86.97	1481.46	447.24	-23.18	1503.99	434.16	71.96	1504.71	712.29	-287.91	78.99	1312.78	-286.06	76.23	711.06
8.17000	967.18	111.29	215.68	933.25	102.56	212.38	775.47	151.29	146.73	779.24	149.53	203.06	454.66	-18.26	27.87	424.55	-15.43	40.05	272.71	-35.80	44.07	276.20	-29.82	88.56	606.33	32.30	1128.10	0.00	0.00	0.00	613.82	-19.63	1475.36	608.92	88.00	1480.11	457.42	-21.97	1502.63	444.24	72.62	1503.18	712.35	-287.84	79.09	1312.63	-285.76	76.28	711.40
8.18000	996.95	114.02	221.65	961.18	104.83	216.32	806.12	152.82	144.83	806.11	151.26	201.29	455.46	-17.85	27.86	423.65	-15.33	39.85	273.07	-36.08	45.06	276.84	-30.19	89.79	616.51	30.76	1126.67	0.00	0.00	0.00	624.99	-18.22	1473.93	618.51	89.26	1478.50	467.63	-21.09	1501.07	454.25	73.71	1501.35	713.22	-287.74	79.22	1312.60	-285.98	76.31	711.84
8.19000	1019.46	118.01	222.38	988.41	107.57	220.28	834.09	154.52	143.21	833.05	152.95	200.53	454.85	-17.73	27.72	424.66	-15.53	40.04	273.43	-36.38	46.13	277.58	-30.90	91.26	627.90	29.37	1125.30	0.00	0.00	0.00	635.69	-16.81	1472.32	628.27	90.40	1476.69	478.01	-19.75	1499.34	464.28	74.36	1499.40	713.38	-287.75	79.35	1312.97	-286.01	76.39	712.21
8.20000	1043.07	120.32	224.99	1011.80	109.72	222.25	859.61	155.76	141.59	856.58	154.57	199.25	456.24	-18.46	27.91	425.50	-16.09	40.03	273.83	-36.83	47.40	278.30	-31.15	92.62	636.18	28.03	1123.67	0.00	0.00	0.00	647.89	-15.32	1470.40	638.48	91.72	1474.66	488.52	-18.42	1497.45	474.38	75.15	1497.30	713.72	-287.61	79.35	1313.51	-285.87	76.73	712.52
8.21000	1064.51	122.64	225.84	1033.23	111.57	222.62	882.07	157.30	139.85	877.63	156.32	197.96	454.57	-18.06	28.38	424.65	-16.60	39.66	274.30	-37.17	48.71	279.09	-31.53	94.13	647.97	26.77	1122.00	0.00	0.00	0.00	660.55	-11.11	1468.41	648.47	92.84	1472.57	499.15	-17.00	1495.38	484.52	76.40	1494.94	712.60	-288.03	78.96	1313.07	-285.96	76.78	712.32
8.22000	1083.43	124.41	225.49	1052.03	113.10	222.23	901.74	157.92	137.30	896.40	157.66	196.07	454.40	-18.59	28.04	424.75	-16.83	39.56	274.81	-37.63	50.13	279.94	-31.99	95.76	657.68	25.46	1120.14	0.00	0.00	0.00	671.57	-8.93	1466.48	658.55	94.00	1470.42	509.88	-15.74	1493.21	494.88	77.31	1492.58	712.58	-288.22	79.00	1312.92	-285.97	76.60	711.88
8.23000	1099.95	125.70	224.42	1069.27	115.02	221.36	919.32	157.76	134.02	912.34	159.65	193.78	454.14	-19.54	27.44	424.87	-17.24	39.47	275.36	-38.13	51.76	280.95	-32.35	97.46	667.86	23.95	1118.24	0.00	0.00	0.00	682.38	-7.54	1464.57	669.89	95.36	1468.30	520.78	-14.48	1491.00	505.51	78.28	1490.18	712.71	-287.84	79.06	1313.28	-285.90	76.53	711.78
8.24000	1114.02	126.44	223.18	1083.49	115.83	219.71	934.55	158.70	130.83	926.76	161.11	190.98	453.88	-19.60	27.21	426.21	-17.45	39.83	276.06	-38.49	53.53	282.06	-32.54	99.23	679.20	23.21	1116.29	0.00	0.00	0.00	693.62	-6.08	1462.75	680.90	96.62	1466.42	531.77	-13.41	1488.86	516.36	79.25	1487.99	712.81	-287.74	79.09	1312.87	-285.93	76.45	711.83
8.25000	1126.32	127.19	221.07	1096.64	117.03	217.79	947.68	159.55	127.48	938.50	162.28	187.61	456.42	-19.94	27.72	426.00	-17.84	39.57	276.87	-38.90	55.56	283.40	-32.73	101.25	691.22	22.51	1114.31	0.00	0.00	0.00	705.04	-5.13	1461.11	692.18	97.95	1464.78	543.16	-11.63	1486.98	527.52	80.54	1486.02	713.04	-287.87	79.05	1313.49	-285.92	76.57	711.36
8.26000	1136.80	127.03	218.03	1106.86	117.28	214.28	958.54	160.76	124.31	950.13	163.29	184.61	455.01	-19.58	27.39	425.12	-17.53	39.52	277.78	-39.23	57.88	284.94	-32.69	103.32	702.85	22.16	1112.38	0.00	0.00	0.00	716.75	-3.86	1459.74	704.14	99.48	1463.38	554.82	-9.83	1485.43	539.10	81.82	1484.48	712.99	-287.89	78.88	1313.20	-285.80	76.42	711.35
8.27000	1145.99	127.20	213.56	1116.42	117.71	210.31	967.35	162.14	121.06	959.52	164.79	181.53	454.34	-19.77	26.84	426.81	-17.71	39.88	278.82	-39.49	60.44	286.70	-32.61	105.65	715.29	21.99	1110.63	0.00	0.00	0.00	728.91	-2.28	1458.77	715.94	101.08	1462.33	566.85	-8.33	1484.24	551.20	83.27	1483.32	713.31	-288.03	79.10	1312.98	-285.62	76.54	711.21
8.28000	1153.85	127.56	208.20	1124.91	118.04	205.32	974.47	163.74	117.65	967.01	165.97	178.14	453.99	-20.23	26.52	425.57	-17.91	39.39	280.16	-39.64	63.16	288.68	-32.39	108.15	726.66	22.05	1109.23	0.00	0.00	0.00	741.41	-0.39	1458.11	728.47	102.85	1461.61	579.30	-6.96	1483.49	563.77	84.76	1482.52	712.95	-287.77	79.08	1312.51	-285.69	76.36	711.73
8.29000	1160.23	128.05	201.90	1130.22	118.64	198.84	980.07	164.68	113.79	973.19	167.56	174.76	454.11	-20.38	26.16	426.05	-18.40	39.34	281.55	-39.97	66.25	290.97	-32.42	111.04	741.21	22.29	1108.30	0.00	0.00	0.00	754.30	1.45	1457.86	740.69	104.68	1461.30	592.08	-5.05	1483.11	576.65	86.67	1481.97	712.51	-287.51	79.07	1312.53	-285.44	76.46	712.01
8.30000	1165.44	127.91	195.18	1135.18	119.06	192.41	983.89	166.62	110.28	977.43	168.03	170.63	454.86	-20.39	26.37	425.00	-19.42	37.51	283.22	-39.84	69.33	293.54	-32.47	114.19	754.45	22.72	1107.76	0.00	0.00	0.00	767.47	3.22	1458.03	753.34	106.69	1461.37	605.19	-3.12	1483.03	589.79	88.52	1481.71	712.18	-287.61	78.96	1312.03	-285.69	76.44	711.84
8.31000	1169.61	127.46	188.15	1140.28	118.58	186.05	986.78	167.49	106.43	981.58	168.32	166.81	454.33	-20.69	25.97	425.97	-19.41	37.60	285.14	-39.58	72.53	296.40	-32.66	117.56	768.91	23.27	1107.57	0.00	0.00	0.00	780.83	5.30	1458.64	766.08	108.66	1461.83	618.73	-0.85	1483.18	603.06	90.55	1481.70	712.78	-288.13	78.85	1312.47	-285.51	76.46	712.02
8.32000	1173.11	127.23	180.81	1142.86	118.33	178.62	988.74	167.38	103.96	984.44	168.14	162.62	453.72	-20.05	26.08	426.30	-19.58	37.79	287.32	-39.81	76.23	299.72	-33.02	121.20	782.87	23.83	1107.62	0.00	0.00	0.00	794.47	7.07	1459.47	780.08	110.68	1462.53	632.49	1.53	1483.62	616.69	92.82	1481.95	712.73	-287.72	78.90	1312.92	-285.71	76.57	712.21
8.33000	1180.74	126.28	176.45	1145.30	116.04	170.21	990.06	167.76	102.37	988.29	167.26	158.64	455.59	-21.22	26.09	427.13	-20.67	36.97	289.83	-40.09	80.20	303.47	-33.43	125.09	795.80	24.83	1107.84	0.00	0.00	0.00	808.48	9.54	1460.71	793.95	112.79	1463.59	646.48	4.15	1484.28	630.68	95.28	1482.38	712.65	-287.77	78.93	1312.54	-285.48	76.50	712.01
8.34000	1181.69	124.32	168.50	1147.08	115.54	164.15	991.66	167.21	100.52	990.73	165.83	154.33	455.15	-20.97	26.15	425.83	-21.24	37.91	292.81	-40.85	84.58	307.67	-33.73	129.01	810.76	25.77	1108.43	0.00	0.00	0.00	822.66	11.57	1462.19	808.08	115.00	1464.93	660.49	6.50	1485.12	645.07	97.57	1483.04	712.19	-288.11	78.81	1312.61	-285.41	76.23	711.31
8.35000	1185.31	122.24	159.08	1150.71	113.33	156.10	993.28	166.17	100.30	994.25	163.39	151.39	454.62	-21.01	26.07	425.69	-21.74	36.15	296.05	-41.13	88.82	312.45	-34.70	133.36	826.85	26.93	1109.44	0.00	0.00	0.00	833.61	10.78	1464.59	823.23	117.45	1466.50	674.80	9.15	1486.19	659.70	100.16	1483.96	712.97	-288.03	79.41	1313.39	-285.24	76.47	711.08
8.36000	1187.28	119.85	149.18	1154.01	110.70	146.18	994.65	165.63	100.76	998.47	161.43	150.57	455.29	-20.68	25.96	426.35	-21.89	34.60	299.92	-41.57	93.28	317.90	-35.69	137.75	842.35	28.42	1110.55	0.00	0.00	0.00	845.85	12.21	1467.16	838.23	119.98	1468.48	689.40	11.95	1487.59	674.57	103.42	1485.15	712.40	-287.93	79.32	1313.28	-285.65	76.51	711.63
8.37000	1190.17	118.20	140.92	1156.23	108.44	140.62	995.83	164.95	101.00	1002.29	160.18	150.18	456.16	-21.37	26.25	425.46	-21.97	33.34	304.38	-42.06	97.84	324.12	-37.35	142.40	857.46	30.16	1112.02	0.00	0.00	0.00	859.57	14.48	1469.81	853.58	122.56	1470.85	704.29	14.99	1489.23	689.83	106.28	1486.73	712.76	-288.01	79.30	1313.10	-285.53	76.61	711.72
8.38000	1191.76	117.36	135.86	1158.27	105.57	134.75	996.64	164.14	101.11	1003.14	159.18	150.11	454.47	-21.00	26.07	426.37	-21.92	33.51	309.55	-43.21	102.81	331.21	-39.15	147.03	872.53	32.16	1113.45	0.00	0.00	0.00	874.41	16.82	1472.42	868.84	125.00	1473.38	719.27	18.11	1490.99	705.44	109.51	1488.39	712.69	-287.93	79.44	1313.50	-285.32	76.51	711.74
8.39000	1193.08	117.19	131.23	1158.94	107.11	134.37	997.11	164.28	101.28	1005.17	159.00	150.75	454.31	-20.83	26.45	426.86	-21.56	33.93	315.57	-44.06	107.74	339.58	-40.97	151.51	890.03	34.64	1115.14	0.00	0.00	0.00	888.95	19.28	1475.08	884.03	127.68	1475.93	734.23	21.02	1492.79	721.05	112.73	1490.05	713.35	-288.08	79.64	1313.49	-285.59	76.29	711.13
8.40000	1194.76	116.98	125.88	1160.50	107.27	127.77	997.62	164.53	101.19	1006.14	158.85	150.37	451.25	-20.87	27.11	428.45	-21.24	34.84	322.70	-44.67	112.73	349.32	-42.69	155.78	904.48	37.19	1116.71	0.00	0.00	0.00	904.09	21.98	1477.76	899.47	130.20	1478.56	749.34	24.10	1494.70	736.42	115.89	1491.93	712.81	-288.04	79.38	1312.93	-285.55	76.06	711.94
8.41000	1196.18	116.14	121.55	1161.68	107.18	124.06	998.00	164.67	101.12	1008.11	158.18	149.64	452.09	-20.62	27.87	429.08	-20.77	35.12	331.00	-45.41	118.07	360.57	-44.08	159.70	919.75	40.32	1118.44	0.00	0.00	0.00	918.57	24.59	1480.35	914.94	132.85	1481.10	764.43	27.01	1496.72	751.56	118.79	1493.99	712.65	-288.61	79.31	1313.57	-285.45	76.41	711.65
8.42000	1196.92	115.25	118.39	1162.01	106.15	123.34	998.42	164.37	100.99	1010.32	157.42	149.31	454.72	-21.06	27.18	431.06	-20.67	35.25	340.31	-45.35	123.74	373.13	-45.39	163.62	935.01	43.73	1120.20	0.00	0.00	0.00	933.80	27.13	1482.74	929.92	135.32	1483.53	779.24	29.78	1498.88	766.64	121.69	1496.18	712.87	-288.33	79.40	1313.73	-285.42	76.68	711.86
8.43000	1197.69	114.76	115.68	1162.82	104.81	120.32	998.69	164.69	100.96	1011.49	157.00	148.71	456.77	-21.10	26.99	434.04	-20.36	35.86	350.31	-45.34	130.76	386.33	-46.63	168.38	952.03	47.78	1122.15	0.00	0.00	0.00	948.52	29.65	1484.98	944.69	137.73	1485.73	793.77	32.71	1501.06	781.30	124.70	1498.29	712.75	-288.10	79.67	1313.93	-285.61	76.74	712.27
8.44000	1198.32	114.54	113.57	1162.98	105.54	119.38	998.94	164.84	100.93	1012.09	156.49	147.92	459.87	-20.96	25.94	437.76	-20.53	37.26	360.91	-45.51	139.50	399.50	-47.26	174.51	967.83	51.97	1124.17	0.00	0.00	0.00	962.40	32.06	1487.16	958.95	140.18	1487.75	807.89	35.21	1503.04	795.66	127.16	1500.32	712.33	-287.87	79.52	1314.09	-285.48	76.77	712.11
8.45000	1198.72	114.27	111.87	1163.48	105.15	117.69	999.09	165.14	101.08	1014.08	156.41	148.09	467.54	-22.27	24.01	447.71	-21.26	38.88	372.16	-44.86	149.29	412.89	-47.97	182.49	983.44	56.31	1126.41	0.00	0.00	0.00	975.59	34.18	1489.24	972.79	142.38	1489.78	821.77	37.57	1504.84	809.72	129.36	1502.10	711.90	-288.16	79.33	1313.25	-285.62	76.45	711.83
8.46000	1199.24	114.30	110.36	1163.23	105.20	116.72	999.38	164.35	100.85	1014.62	155.73	147.82	475.36	-24.55	24.68	456.04	-22.52	43.58	384.05	-43.27	159.89	427.11	-49.17	192.26	997.88	60.51	1128.55	0.00	0.00	0.00	989.20	36.27	1491.42	986.75	144.62	1491.84	835.41	39.65	1506.50	823.29	131.44	1503.70	712.80	-287.90	79.74	1314.00	-285.41	76.67	711.82
8.47000	1199.45	113.83	109.39	1164.20	105.13	116.22	999.66	164.25	100.87	1016.23	155.34	147.98	482.40	-25.21	29.37	466.94	-23.37	51.08	397.28	-41.56	171.26	442.47	-48.61	202.23	1012.13	64.75	1130.70	0.00	0.00	0.00	1002.96	38.20	1493.63	999.83	146.65	1493.95	848.61	41.24	1508.05	836.67	133.53	1505.16	712.76	-287.87	79.60	1313.39	-285.31	76.28	712.74
8.48000	1199.75	113.68	108.37	1163.87	105.29	116.10	999.66	164.50	101.01	1016.86	155.17	147.68	495.81	-22.54	38.24	481.47	-21.74	61.38	413.44	-41.32	183.57	459.29	-46.65	212.18	1026.88	68.72	1132.68	0.00	0.00	0.00	1015.84	39.79	1495.97	1012.81	148.29	1496.11	861.61	43.00	1509.69	849.91	135.50	1506.65	712.75	-287.39	79.60	1313.67	-285.38	76.45	712.68
8.49000	1199.95	113.30	107.48	1163.37	105.14	115.17	999.62	164.97	101.32	1017.00	155.08	147.47	511.59	-19.16	47.69	497.41	-18.05	71.13	432.19	-41.47	196.06	477.98	-43.89	222.38	1039.67	72.34	1134.46	0.00	0.00	0.00	1028.11	41.26	1498.23	1025.76	149.61	1498.28	874.54	44.61	1511.47	862.75	136.90	1508.35	712.66	-287.41	79.74	1313.71	-285.09	76.62	712.08
8.50000	1200.63	112.10	109.88	1164.26	104.88	115.17	1001.22	164.96	102.90	1018.01	154.78	147.40	530.12	-15.38	58.39	512.30	-12.62	81.67	452.28	-39.32	207.54	498.40	-41.23	232.52	1051.79	75.44	1135.99	0.00	0.00	0.00	1040.83	42.49	1500.45	1038.46	150.86	1500.44	887.26	45.90	1513.33	875.27	138.18	1510.21	712.75	-287.60	79.82	1314.01	-285.65	76.69	711.91
8.51000	1199.71	111.83	108.92	1163.77	105.22	114.59	1001.53	164.26	102.69	1018.45	154.95	147.41	549.66	-12.09	68.43	531.35	-9.10	92.02	473.07	-35.77	218.84	519.67	-37.70	242.75	1063.90	78.30	1137.52	0.00	0.00	0.00	1053.23	43.83	1502.75	1050.65	151.96	1502.71	899.60	46.73	1515.40	887.64	139.09	1512.29	712.99	-287.60	79.87	1313.79	-285.79	76.57	712.29
8.52000	1198.28	111.55	107.85	1165.60	105.02	111.84	1001.20	164.59	102.86	1018.65	154.77	147.14	571.49	-9.09	78.75	552.22	-6.22	102.40	494.47	-31.25	230.00	541.14	-34.17	253.41	1075.85	80.51	1138.84	0.00	0.00	0.00	1064.90	44.33	1505.07	1063.03	152.78	1505.04	911.80	47.88	1517.59	899.63	140.31	1514.48	712.90	-287.55	79.94	1313.08	-285.81	76.26	712.68
8.53000	1197.61	111.41	106.99	1165.62	104.41	111.59	1000.06	164.65	102.59	1019.87	155.02	147.30	594.72	-6.80	88.55	575.80	-3.56	112.85	517.08	-26.45	240.91	563.60	-29.28	263.64	1086.42	82.14	1140.32	0.00	0.00	0.00	1076.07	44.97	1507.49	1074.40	153.49	1507.54	923.69	48.48	1519.86	911.57	141.08	1516.79	712.73	-287.35	79.80	1313.30	-285.57	76.37	712.36
8.54000	1198.21	111.44	106.77	1165.59	104.95	111.60	1000.17	164.39	102.68	1019.78	154.82	147.15	620.22	-4.12	98.38	600.99	-1.07	122.84	540.78	-21.41	250.97	587.24	-24.53	273.58	1097.31	83.19	1142.05	0.00	0.00	0.00	1087.73	45.44	1509.95	1085.93	154.03	1510.00	935.35	49.00	1522.18	923.24	141.55	1519.19	713.06	-287.32	79.80	1313.63	-285.76	76.58	712.14
8.55000	1197.99	111.44	106.38	1165.94	104.42	110.99	1001.87	164.55	103.30	1020.38	154.74	146.94	646.50	-2.16	107.53	627.63	1.62	132.46	566.06	-16.73	260.10	612.36	-19.90	282.72	1109.03	84.02	1143.90	0.00	0.00	0.00	1099.05	45.81	1512.50	1097.51	154.49	1512.57	946.78	49.24	1524.55	934.68	141.69	1521.73	712.17	-287.23	79.55	1313.61	-285.53	76.70	711.66
8.56000	1197.76	111.22	105.94	1165.66	105.54	111.46	1001.38	164.27	103.10	1020.21	155.29	146.77	672.88	1.02	116.44	654.87	4.07	141.29	592.50	-12.40	268.09	638.67	-15.85	291.12	1120.04	84.45	1146.02	0.00	0.00	0.00	1109.80	45.92	1515.18	1108.77	154.70	1515.24	958.12	49.61	1526.98	945.80	141.89	1524.27	711.93	-288.18	79.65	1313.50	-285.50	76.57	710.70
8.57000	1198.69	111.28	105.89	1165.80	104.89	111.11	1001.45	164.28	103.25	1021.15	155.20	146.71	701.28	3.51	124.57	684.08	6.09	149.65	620.06	-8.57	275.03	665.32	-12.59	298.81	1130.56	84.43	1148.32	0.00	0.00	0.00	1120.94	45.55	1517.80	1120.03	154.69	1517.99	969.24	49.45	1529.44	956.76	142.05	1526.89	712.50	-288.31	79.83	1313.09	-285.67	76.32	710.27
8.58000	1198.43	111.38	105.39	1165.82	106.37	111.09	1001.16	164.19	103.14	1021.18	155.65	146.77	733.09	5.43	130.47	714.65	7.90	156.99	648.27	-4.95	280.73	692.11	-9.94	305.44	1140.73	84.21	1150.94	0.00	0.00	0.00	1131.90	45.15	1520.44	1130.55	154.58	1520.88	980.21	49.05	1531.94	967.71	141.85	1529.63	712.37	-288.33	79.79	1313.72	-285.60	76.60	710.44
8.59000	1198.46	111.40	104.99	1166.38	104.89	110.58	1001.53	163.80	103.24	1021.66	155.98	146.96	763.17	5.29	137.47	744.68	8.95	162.81	676.15	-1.49	284.96	719.46	-7.12	310.70	1151.59	84.09	1153.74	0.00	0.00	0.00	1142.25	45.05	1523.11	1141.08	154.33	1523.75	990.92	48.48	1534.44	978.51	141.52	1532.38	712.36	-288.53	79.89	1313.41	-285.70	76.59	711.08
8.60000	1198.73	111.59	104.60	1166.31	104.93	110.28	1000.68	163.97	103.09	1020.57	156.00	146.51	793.80	5.29	142.56	776.33	9.55	167.76	704.46	1.32	287.92	747.13	-3.92	314.35	1161.04	83.48	1156.66	0.00	0.00	0.00	1152.07	44.58	1525.75	1151.72	153.94	1526.69	1001.51	48.13	1536.95	989.04	141.23	1535.23	712.59	-287.97	79.43	1312.92	-285.56	76.56	711.87
8.61000	1198.80	111.56	104.17	1167.54	104.80	113.11	1000.51	163.97	103.18	1021.71	155.96	146.89	827.05	5.01	147.26	808.12	9.46	171.43	733.09	4.48	289.17	775.24	-1.18	316.82	1172.54	83.01	1159.79	0.00	0.00	0.00	1162.95	43.88	1528.31	1162.04	153.47	1529.66	1011.93	47.72	1539.53	999.45	140.67	1538.11	712.87	-287.40	79.54	1313.45	-285.35	76.89	712.34
8.62000	1198.86	111.71	103.81	1166.20	104.61	112.15	1001.66	163.82	103.60	1021.55	156.14	147.03	861.00	4.14	150.55	841.25	8.88	174.14	762.30	7.18	288.92	803.47	1.78	317.77	1182.72	82.28	1163.06	0.00	0.00	0.00	1173.14	43.43	1530.96	1171.92	152.91	1532.58	1022.23	47.03	1542.00	1009.56	140.45	1540.91	713.11	-287.69	79.61	1313.14	-285.52	76.51	712.49
8.63000	1199.04	111.81	103.43	1166.52	105.00	112.04	1002.06	163.91	103.92	1021.73	156.09	147.21	895.97	2.90	152.95	873.89	8.19	175.64	792.15	9.92	286.93	831.84	4.14	317.38	1193.39	81.47	1166.29	0.00	0.00	0.00	1183.34	42.67	1533.55	1181.95	152.38	1535.50	1032.31	46.27	1544.46	1019.65	139.64	1543.73	712.98	-287.63	79.63	1313.95	-285.66	76.64	712.12
8.64000	1199.31	111.74	103.13	1166.56	105.23	111.78	1001.76	163.84	104.03	1021.83	156.24	147.49	931.70	1.63	154.77	908.75	7.58	176.60	822.03	11.89	283.47	860.75	6.45	315.42	1203.60	80.68	1169.50	0.00	0.00	0.00	1192.62	41.56	1536.00	1191.84	151.76	1538.28	1042.23	45.22	1546.91	1029.57	139.12	1546.46	713.46	-287.46	79.75	1313.88	-285.69	76.78	711.45
8.65000	1198.67	111.63	102.62	1167.24	104.85	111.91	1001.66	163.42	104.12	1022.08	156.07	147.78	975.14	2.49	155.14	945.11	6.90	177.07	852.88	12.93	278.71	890.21	7.99	312.17	1214.35	79.89	1172.73	0.00	0.00	0.00	1203.06	41.04	1538.28	1201.75	150.82	1540.90	1052.08	44.73	1549.16	1039.49	138.23	1549.03	712.99	-287.60	79.64	1314.03	-285.65	76.83	711.85
8.66000	1200.16	111.59	102.85	1167.92	104.16	111.52	1003.26	163.19	104.76	1022.62	156.01	148.26	1008.11	2.60	156.23	980.37	6.28	176.43	884.25	12.97	272.75	920.25	9.17	307.50	1224.46	79.14	1175.78	0.00	0.00	0.00	1212.54	39.71	1540.50	1211.33	149.91	1543.41	1061.73	44.01	1551.28	1049.28	137.76	1551.44	713.11	-287.49	79.60	1314.25	-285.91	76.71	712.74
8.67000	1200.21	111.70	102.49	1167.94	104.46	111.65	1001.54	162.76	103.40	1023.80	155.99	148.89	1039.42	2.74	158.14	1018.48	5.82	175.70	916.50	13.00	265.35	950.16	9.59	301.85	1233.92	78.39	1178.62	0.00	0.00	0.00	1221.31	38.93	1542.55	1220.71	149.19	1545.69	1071.28	43.52	1553.23	1058.93	137.16	1553.58	712.82	-287.59	79.69	1314.16	-285.62	76.58	713.31
8.68000	1200.18	111.18	102.57	1168.31	104.53	111.74	1001.63	162.39	103.67	1022.59	155.73	148.75	1079.78	2.95	158.93	1055.44	5.08	173.70	948.57	11.73	257.17	980.77	9.41	295.17	1243.69	77.74	1181.22	0.00	0.00	0.00	1230.41	37.97	1544.37	1230.19	148.38	1547.71	1080.75	42.74	1554.93	1068.60	136.50	1555.54	713.07	-287.53	79.56	1314.06	-285.68	76.39	712.95
8.69000	1201.23	110.84	103.09	1168.88	104.65	112.40	1001.92	161.73	103.88	1023.19	155.93	149.50	1124.26	-0.31	156.60	1095.05	4.15	171.56	981.59	10.41	248.00	1011.78	8.58	287.50	1253.74	77.20	1183.64	0.00	0.00	0.00	1239.81	37.34	1545.98	1240.11	147.56	1549.54	1090.18	42.34	1556.40	1078.10	136.02	1557.18	713.12	-287.38	79.43	1314.28	-285.82	76.49	713.29
8.70000	1201.36	106.88	108.24	1167.06	105.20	117.46	1001.99	161.43	104.23	1023.58	155.55	149.97	1165.83	-2.54	154.28	1133.59	2.82	168.86	1015.42	9.16	237.90	1043.26	6.86	279.21	1263.99	76.65	1185.78	0.00	0.00	0.00	1248.87	36.28	1547.51	1249.61	146.69	1551.14	1099.58	42.03	1557.67	1087.48	135.96	1558.51	713.48	-287.69	79.49	1314.89	-285.87	76.65	712.66
8.71000	1202.82	106.63	109.45	1164.26	109.89	121.05	1002.18	161.29	104.75	1022.74	155.50	150.33	1205.00	-4.77	153.18	1173.00	1.10	166.42	1049.97	7.65	227.08	1074.75	4.59	270.33	1274.01	76.46	1187.68	0.00	0.00	0.00	1258.82	35.52	1548.77	1259.10	145.95	1552.48	1108.89	41.75	1558.70	1096.96	135.46	1559.64	713.10	-287.59	79.38	1314.42	-285.50	76.60	712.91
8.72000	1195.56	96.40	120.17	1163.91	115.72	124.83	1002.39	160.94	105.35	1024.67	155.08	151.17	1244.36	-7.23	152.40	1213.58	-1.15	164.60	1084.46	5.03	216.21	1106.81	1.93	261.11	1284.26	76.39	1189.42	0.00	0.00	0.00	1268.03	34.72	1549.73	1268.71	145.28	1553.55	1118.16	41.30	1559.39	1106.51	134.83	1560.39	712.78	-287.55	79.35	1314.57	-285.31	76.76	713.19
8.73000	1200.60	92.97	121.04	1167.89	104.74	116.73	1002.71	160.02	105.71	1024.70	154.69	151.62	1283.36	-10.15	151.48	1252.73	-3.91	162.24	1119.49	2.07	205.13	1139.42	-0.29	251.31	1294.22	76.40	1190.77	0.00	0.00	0.00	1276.74	33.89	1550.57	1278.31	144.36	1554.41	1127.45	40.84	1559.80	1116.04	134.36	1560.86	712.94	-287.45	79.54	1314.82	-285.17	76.79	713.18
8.74000	1203.77	94.10	120.00	1165.30	112.59	117.82	1002.88	159.66	106.35	1023.57	154.33	151.77	1321.72	-13.16	151.66	1291.54	-6.80	160.00	1155.35	-1.10	193.95	1172.51	-3.02	241.35	1304.76	76.59	1191.84	0.00	0.00	0.00	1286.16	32.89	1551.09	1287.51	143.51	1554.93	1136.67	40.38	1559.91	1125.53	133.95	1561.00	713.88	-287.39	79.65	1314.12	-285.25	76.52	713.15
8.75000	1207.40	95.87	117.49	1167.25	109.38	115.12	1003.17	159.26	107.04	1024.46	154.21	152.51	1359.59	-15.37	150.79	1330.45	-9.58	157.60	1191.55	-3.85	182.50	1205.76	-6.16	231.32	1315.70	76.95	1192.60	0.00	0.00	0.00	1295.55	32.50	1551.17	1296.83	142.83	1555.19	1146.01	40.16	1559.67	1134.96	133.74	1560.81	713.91	-287.74	79.53	1314.55	-285.14	76.67	712.37
8.76000	1201.25	112.22	102.26	1168.49	107.47	113.62	1003.41	158.78	107.75	1024.42	154.25	153.03	1397.28	-18.29	148.74	1367.71	-12.32	154.47	1228.04	-7.42	171.57	1239.51	-9.59	221.38	1325.45	77.46	1192.99	0.00	0.00	0.00	1304.53	31.82	1551.05	1305.96	142.21	1555.11	1155.28	39.84	1559.11	1144.42	133.25	1560.28	714.08	-287.84	79.60	1314.32	-285.16	76.73	712.82
8.77000	1201.21	112.07	102.22	1168.72	107.19	112.85	1003.80	158.16	108.50	1024.20	153.59	153.24	1435.41	-20.55	146.86	1405.87	-14.66	151.39	1264.02	-12.47	161.57	1273.32	-13.65	211.87	1334.97	77.84	1193.05	0.00	0.00	0.00	1311.30	29.45	1551.40	1315.31	141.40	1554.65	1164.43	39.44	1558.13	1153.91	132.73	1559.36	714.51	-287.42	79.88	1313.51	-285.34	76.29	713.48
8.78000	1200.98	112.08	101.78	1168.37	106.32	112.36	1004.13	157.55	109.42	1024.88	153.14	153.80	1472.88	-22.93	142.52	1441.71	-16.94	147.04	1299.69	-17.57	152.20	1307.16	-16.99	202.50	1346.96	78.37	1192.87	0.00	0.00	0.00	1319.54	28.49	1550.75	1324.66	140.67	1553.78	1173.72	39.03	1556.81	1163.30	132.27	1558.11	714.09	-287.63	79.63	1313.20	-285.42	76.03	712.79
8.79000	1200.80	112.35	101.40	1167.81	105.73	111.57	1004.56	156.76	110.26	1024.92	152.77	154.34	1508.59	-24.36	137.79	1478.00	-18.96	141.89	1335.14	-21.49	142.88	1341.20	-20.05	193.39	1356.81	78.87	1192.18	0.00	0.00	0.00	1329.42	27.82	1549.47	1334.18	140.06	1552.54	1183.02	38.53	1555.18	1172.78	131.80	1556.47	713.75	-287.39	79.60	1313.00	-285.78	76.11	712.82
8.80000	1200.45	112.16	101.25	1166.36	105.63	110.99	1004.95	156.19	111.17	1024.84	152.60	155.03	1544.04	-25.38	131.75	1512.59	-21.11	135.52	1370.04	-25.07	133.97	1374.75	-23.46	184.95	1366.79	79.20	1191.17	0.00	0.00	0.00	1338.57	27.21	1547.93	1343.50	139.56	1551.00	1192.40	37.99	1553.15	1182.42	131.15	1554.48	713.33	-287.45	79.57	1313.21	-285.61	76.19	713.12
8.81000	1200.85	112.44	100.93	1167.08	105.13	110.95	1005.51	155.10	111.95	1025.30	152.34	156.01	1577.87	-27.55	125.28	1546.97	-22.85	129.40	1404.83	-28.49	125.72	1407.84	-28.07	177.57	1377.20	79.66	1189.72	0.00	0.00	0.00	1348.32	26.59	1546.15	1353.41	138.80	1549.11	1201.99	37.41	1550.80	1192.12	130.36	1552.18	713.85	-287.62	79.65	1313.34	-285.36	76.20	712.67
8.82000	1200.61	112.39	100.56	1167.54	105.53	110.77	1005.82	155.99	114.73	1026.16	151.76	156.88	1611.45	-28.90	119.64	1583.17	-24.15	120.50	1438.28	-31.46	118.06	1439.85	-32.45	170.92	1387.30	80.00	1188.04	0.00	0.00	0.00	1357.84	26.00	1544.00	1363.09	137.98	1546.93	1211.74	36.99	1548.15	1201.87	129.56	1549.47	713.83	-287.25	79.77	1313.50	-285.18	76.26	713.32
8.83000	1201.67	112.51	100.57	1168.93	104.88	110.72	1005.43	155.52	115.61	1026.85	151.45	157.73	1644.83	-30.56	115.25	1616.39	-25.67	115.66	1470.72	-34.15	111.43	1470.68	-36.80	165.26	1398.71	80.16	1186.00	0.00	0.00	0.00	1367.76	25.42	1541.59	1372.85	137.40	1544.50	1221.58	36.45	1545.24	1211.91	128.46	1546.49	713.77	-287.18	79.73	1313.85	-285.91	76.20	713.27
8.84000	1202.11	112.61	100.43	1169.07	104.82	110.40	1005.87	155.26	116.71	1026.34	151.26	158.30	1676.46	-31.83	111.49	1647.74	-27.55	112.14	1501.86	-37.07	106.32	1500.80	-40.27	160.45	1409.18	80.36	1183.53	0.00	0.00	0.00	1378.19	24.70	1539.00	1383.33	136.67	1541.79	1231.71	35.83	1542.07	1221.93	127.67	1543.22	713.82	-287.35	79.61	1313.52	-285.47	76.37	712.85
8.85000	1201.76	112.54	100.07	1169.00	104.72	110.32	1005.76	155.13	117.60	1027.66	151.51	159.23	1706.26	-34.28	108.69	1677.68	-29.15	109.56	1531.94	-38.69	102.09	1529.55	-43.38	156.59	1420.09	80.34	1180.86	0.00	0.00	0.00	1389.13	24.02	1536.16	1393.57	135.72	1538.95	1242.08	35.25	1538.69	1232.35	126.43	1539.76	712.92	-287.37	79.47	1313.47	-285.13	76.44	712.96
8.86000	1202.28	112.64	99.98	1169.79	105.09	110.73	1005.45	155.18	118.35	1028.79	151.72	160.09	1735.31	-34.99	106.98	1706.61	-30.36	107.91	1560.19	-40.36	98.81	1556.51	-46.02	153.54	1431.31	80.41	1177.75	0.00	0.00	0.00	1399.27	23.22	1533.23	1404.21	134.84	1536.00	1252.75	34.72	1535.04	1243.00	125.43	1536.14	713.03	-287.17	79.52	1313.68	-285.15	76.44	712.48
8.87000	1201.73	112.62	99.56	1169.52	105.03	110.28	1006.21	155.00	119.39	1029.54	151.79	160.73	1761.89	-36.49	105.87	1732.33	-31.73	106.52	1586.27	-41.93	96.08	1581.65	-47.74	150.84	1443.24	80.37	1174.47	0.00	0.00	0.00	1410.20	22.36	1530.09	1415.26	133.76	1532.84	1263.72	34.14	1531.32	1253.92	124.20	1532.39	712.55	-287.24	79.23	1313.74	-284.94	76.36	712.72
8.88000	1202.28	112.69	99.63	1169.81	105.21	110.25	1006.77	155.30	120.57	1029.94	152.17	161.50	1784.61	-37.83	105.60	1756.69	-32.93	106.11	1610.36	-42.72	93.53	1604.21	-49.25	148.46	1454.45	80.32	1170.94	0.00	0.00	0.00	1420.60	21.46	1526.96	1426.14	132.83	1529.59	1274.78	33.09	1527.48	1265.05	122.79	1528.55	712.63	-287.42	79.38	1313.51	-284.96	76.42	712.40
8.89000	1202.17	113.03	99.23	1170.09	105.77	110.31	1007.02	155.56	121.72	1030.53	152.61	162.42	1806.05	-39.00	106.19	1777.73	-34.26	105.85	1632.23	-43.22	90.89	1624.82	-50.09	145.83	1466.60	80.20	1167.17	0.00	0.00	0.00	1431.91	20.45	1523.56	1437.15	131.78	1526.27	1286.13	32.13	1523.66	1276.27	121.36	1524.71	712.89	-287.10	79.56	1313.80	-284.89	76.47	712.52
8.90000	1201.95	113.01	99.13	1169.73	105.85	110.22	1007.11	155.31	122.96	1031.11	152.90	163.38	1824.62	-40.49	106.41	1797.57	-35.42	105.84	1651.49	-43.51	87.87	1642.94	-50.04	142.61	1478.56	79.89	1163.23	0.00	0.00	0.00	1443.60	19.29	1520.11	1448.20	130.65	1522.94	1297.58	30.74	1519.73	1287.63	119.82	1520.88	712.76	-287.44	79.37	1313.60	-285.06	76.36	712.06
8.91000	1202.82	112.97	99.31	1170.46	106.37	110.55	1008.90	155.04	124.87	1032.18	152.82	164.59	1840.69	-42.51	105.24	1815.19	-36.91	104.55	1667.62	-44.25	84.57	1658.02	-50.53	139.11	1490.88	79.54	1159.19	0.00	0.00	0.00	1454.91	18.16	1516.73	1460.15	129.43	1519.48	1309.29	29.21	1515.84	1299.01	118.60	1516.97	713.29	-287.37	79.56	1314.02	-284.60	76.75	712.18
8.92000	1202.63	113.11	99.08	1170.55	106.20	110.40	1009.79	155.01	125.78	1033.80	153.11	166.35	1854.58	-45.19	102.41	1830.21	-38.61	101.38	1681.63	-43.38	79.95	1671.24	-50.30	134.57	1504.07	79.06	1155.15	0.00	0.00	0.00	1467.16	16.89	1513.28	1471.78	128.09	1516.03	1321.26	27.55	1512.02	1310.54	117.21	1513.04	713.09	-287.01	79.54	1313.93	-284.64	76.57	711.89
8.93000	1202.37	113.17	98.77	1170.31	106.63	110.41	1010.52	155.07	127.88	1034.81	153.44	168.21	1864.98	-47.98	97.53	1840.13	-40.26	91.34	1692.73	-41.77	74.47	1681.90	-49.87	129.35	1516.48	78.47	1150.92	0.00	0.00	0.00	1479.50	15.65	1509.91	1483.55	126.81	1512.65	1333.28	25.50	1508.26	1322.69	114.94	1509.30	712.52	-287.11	79.47	1313.71	-284.72	76.45	712.35
8.94000	1202.73	113.07	98.85	1170.31	106.60	110.02	1011.37	155.38	130.50	1036.80	153.29	170.23	1872.92	-49.24	90.70	1848.36	-41.38	83.97	1701.39	-39.23	67.93	1690.26	-48.59	123.19	1529.77	77.74	1146.89	0.00	0.00	0.00	1491.74	14.16	1506.61	1495.35	125.53	1509.28	1345.69	23.96	1504.49	1334.79	113.17	1505.51	712.28	-287.31	79.25	1313.26	-284.96	76.36	712.27
8.95000	1202.77	113.22	98.53	1169.95	106.95	110.19	1012.35	155.74	133.56	1039.01	153.37	172.65	1878.48	-50.57	82.18	1854.61	-40.41	75.29	1706.68	-37.76	61.36	1696.61	-46.44	116.13	1543.25	76.98	1143.01	0.00	0.00	0.00	1503.65	12.61	1503.43	1507.29	124.15	1506.06	1358.07	21.78	1500.72	1346.97	111.38	1501.72	713.23	-287.17	79.68	1313.68	-284.93	76.83	712.16
8.96000	1202.57	113.19	98.30	1170.20	106.74	110.04	1013.59	155.59	136.80	1040.87	153.32	175.10	1881.96	-47.98	72.40	1857.53	-39.02	65.97	1710.02	-35.01	53.60	1700.34	-44.75	108.81	1557.00	75.94	1139.32	0.00	0.00	0.00	1516.26	11.03	1500.32	1519.68	122.44	1502.82	1371.01	20.00	1497.09	1359.32	109.39	1497.93	713.34	-287.55	79.61	1314.04	-284.70	76.95	712.58
8.97000	1202.56	113.09	98.17	1170.20	106.88	109.85	1014.91	156.14	140.65	1043.62	153.09	178.02	1883.25	-43.59	60.92	1861.16	-34.30	59.83	1711.17	-31.32	45.01	1702.61	-41.87	100.39	1570.60	74.89	1135.89	0.00	0.00	0.00	1529.33	9.38	1497.24	1532.13	120.83	1499.64	1384.02	17.94	1493.35	1371.92	106.87	1494.20	713.43	-287.47	79.63	1314.06	-284.50	76.86	712.53
8.98000	1203.26	113.01	98.20	1170.57	106.65	110.28	1016.84	156.08	144.76	1045.71	153.62	181.12	1886.76	-32.58	51.65	1859.85	-25.32	51.49	1710.43	-28.06	37.86	1703.07	-37.15	91.68	1585.71	73.70	1132.70	0.00	0.00	0.00	1542.32	7.70	1494.25	1544.59	119.04	1496.55	1396.82	15.23	1489.61	1384.60	104.47	1490.39	712.98	-287.04	79.71	1314.21	-284.49	77.04	712.03
8.99000	1202.93	113.13	97.92	1170.73	106.36	110.30	1018.96	156.66	149.63	1049.79	153.28	184.79	1890.09	-21.69	46.30	1858.87	-15.44	47.37	1709.17	-27.76	32.58	1703.81	-30.75	83.89	1599.87	72.26	1129.78	0.00	0.00	0.00	1554.95	5.90	1491.31	1557.40	117.23	1493.51	1409.92	12.88	1485.83	1397.37	101.84	1486.54	712.30	-287.58	79.30	1313.14	-284.65	76.64	711.72
9.00000	1202.29	113.38	97.39	1170.99	106.45	110.57	1021.91	156.81	154.83	1054.05	154.40	189.24	1890.63	-18.25	43.25	1858.69	-12.21	44.50	1708.69	-24.58	28.05	1703.87	-23.94	78.32	1614.25	70.54	1127.08	0.00	0.00	0.00	1568.72	4.08	1488.57	1569.95	115.43	1490.77	1422.95	10.12	1482.10	1410.09	99.69	1482.74	712.25	-287.63	79.25	1313.18	-284.70	76.81	711.90
9.01000	1202.17	113.24	97.38	1171.43	106.19	110.89	1023.64	157.33	161.32	1058.71	154.74	193.81	1891.48	-17.23	40.59	1859.23	-11.00	42.06	1708.75	-21.55	25.27	1703.36	-17.72	73.23	1629.64	68.80	1124.74	0.00	0.00	0.00	1582.02	2.15	1486.37	1583.06	113.21	1488.48	1436.46	7.70	1478.79	1423.18	96.69	1479.49	713.36	-287.36	79.57	1313.78	-284.68	76.94	712.28
9.02000	1201.64	112.90	97.31	1170.95	106.43	110.12	1029.84	157.00	167.48	1065.32	154.73	198.87	1892.83	-16.41	37.74	1860.27	-9.33	40.84	1709.04	-18.66	23.56	1704.76	-12.85	70.20	1643.69	66.69	1122.61	0.00	0.00	0.00	1595.51	0.18	1484.72	1601.88	110.35	1484.35	1449.94	5.02	1476.13	1436.23	93.85	1476.76	712.73	-287.36	79.41	1314.00	-284.71	77.02	712.54
9.03000	1201.59	112.88	97.30	1171.55	106.46	110.03	1032.86	157.09	175.39	1073.30	155.47	204.76	1893.59	-15.19	36.70	1861.73	-8.56	39.55	1709.48	-15.80	21.93	1705.74	-8.21	66.79	1659.05	64.52	1120.69	0.00	0.00	0.00	1608.76	-1.89	1483.44	1616.26	108.10	1482.32	1463.49	2.39	1473.85	1449.41	90.96	1474.34	712.76	-287.55	79.38	1313.90	-284.86	77.11	712.30
9.04000	1202.11	112.77	97.74	1172.95	106.01	109.96	1041.94	155.78	184.14	1082.78	156.22	211.50	1895.39	-14.94	35.10	1862.66	-7.25	38.50	1709.46	-14.16	22.14	1706.21	-4.53	62.97	1673.87	62.19	1118.88	0.00	0.00	0.00	1622.37	-3.99	1482.37	1629.42	105.74	1480.90	1477.15	-0.37	1471.67	1462.64	88.09	1471.95	713.48	-287.96	79.51	1313.82	-284.86	76.96	711.68
9.05000	1201.80	113.25	97.47	1174.83	105.78	109.88	1052.48	155.10	192.93	1094.40	156.25	218.57	1896.95	-13.60	32.51	1862.45	-6.85	39.87	1709.68	-12.90	21.80	1707.35	-1.92	60.38	1689.01	59.60	1117.12	0.00	0.00	0.00	1635.63	-6.14	1481.41	1642.60	103.59	1479.62	1490.99	-2.99	1469.38	1475.99	85.28	1469.35	712.75	-287.81	79.28	1313.41	-285.01	76.94	711.72
9.06000	1203.89	113.44	97.75	1176.95	105.37	110.06	1064.27	153.89	202.97	1108.88	156.24	225.24	1896.69	-13.37	31.72	1862.68	-6.15	39.27	1709.86	-12.60	22.12	1708.92	-0.50	59.13	1703.86	56.88	1115.32	0.00	0.00	0.00	1649.48	-8.29	1480.54	1655.78	101.39	1478.51	1504.53	-5.96	1467.01	1489.32	82.57	1466.86	712.84	-287.72	79.35	1313.25	-285.12	76.91	711.68
9.07000	1205.76	113.33	97.68	1181.52	105.18	111.11	1077.58	153.17	214.15	1124.41	156.14	233.03	1897.31	-13.29	30.56	1862.82	-5.75	38.73	1710.14	-12.25	22.37	1710.70	0.36	59.43	1718.57	53.99	1113.56	0.00	0.00	0.00	1663.45	-10.58	1480.08	1669.29	98.88	1477.87	1518.22	-8.38	1465.08	1502.56	80.01	1464.83	712.68	-287.70	79.30	1313.52	-285.06	76.92	711.34
9.08000	1210.63	115.08	97.25	1188.84	105.98	113.55	1092.79	152.55	225.93	1141.80	156.36	241.39	1898.29	-12.83	30.23	1864.25	-5.48	38.77	1710.73	-11.44	22.25	1711.93	0.93	60.05	1733.13	50.99	1111.92	0.00	0.00	0.00	1677.26	-12.76	1479.80	1682.47	97.02	1477.52	1532.01	-10.83	1463.72	1515.99	77.29	1463.54	712.73	-288.03	79.11	1314.11	-284.99	77.02	712.41
9.09000	1215.26	117.03	97.16	1197.33	106.70	117.40	1109.87	151.51	238.03	1160.61	157.61	250.39	1899.26	-12.55	30.09	1864.56	-5.30	38.49	1710.75	-11.61	22.56	1712.90	1.41	60.45	1746.90	48.13	1110.40	0.00	0.00	0.00	1690.89	-14.88	1479.53	1695.87	94.60	1477.24	1545.66	-13.46	1462.73	1529.43	74.79	1462.64	713.15	-287.87	79.43	1313.74	-285.17	76.91	712.46
9.10000	1220.34	118.16	97.27	1209.86	109.16	123.86	1128.02	151.23	250.60	1181.04	158.16	259.22	1898.74	-12.35	29.51	1864.68	-4.97	38.48	1711.45	-10.67	22.15	1713.70	1.75	60.43	1760.96	45.55	1109.07	0.00	0.00	0.00	1704.37	-16.93	1479.12	1709.14	92.36	1476.96	1559.11	-15.77	1461.81	1542.97	72.44	1461.94	713.08	-288.11	79.34	1314.01	-285.11	76.91	712.24
9.11000	1229.08	119.46	97.70	1223.96	112.36	128.96	1147.86	150.49	262.52	1203.25	158.74	268.11	1899.11	-12.39	29.18	1864.67	-4.92	38.17	1711.16	-11.25	22.52	1714.33	1.62	60.46	1773.90	43.25	1107.77	0.00	0.00	0.00	1717.69	-18.94	1478.72	1722.52	90.07	1476.81	1572.37	-17.95	1460.90	1556.36	70.48	1461.24	713.59	-287.95	79.45	1314.12	-285.21	76.97	711.93
9.12000	1241.46	120.90	98.35	1243.65	112.90	135.60	1171.18	150.46	272.22	1227.09	159.49	276.66	1898.88	-12.45	28.82	1864.46	-4.15	38.53	1711.39	-11.03	22.56	1715.09	1.82	60.21	1786.12	41.51	1106.49	0.00	0.00	0.00	1730.93	-20.80	1478.57	1735.83	88.04	1476.93	1585.56	-19.89	1460.11	1569.71	68.48	1460.84	713.20	-287.51	79.42	1313.59	-285.20	76.77	712.72
9.13000	1257.46	122.47	99.07	1266.90	112.91	140.71	1197.44	151.75	279.23	1253.15	159.62	283.40	1899.36	-11.57	29.29	1864.65	-4.31	38.24	1711.60	-10.72	22.51	1715.70	1.99	60.00	1798.18	40.08	1105.53	0.00	0.00	0.00	1744.13	-22.52	1478.59	1749.00	86.51	1477.39	1598.91	-21.37	1459.69	1582.74	67.04	1460.79	713.27	-287.62	79.33	1314.13	-285.33	76.92	712.45
9.14000	1277.07	124.14	99.75	1291.83	113.43	144.16	1225.58	151.92	283.75	1280.72	159.06	287.73	1899.28	-12.08	28.87	1864.87	-4.37	38.10	1711.73	-10.68	22.60	1716.13	2.16	59.96	1809.81	39.22	1104.82	0.00	0.00	0.00	1757.31	-24.03	1478.95	1762.23	84.86	1478.16	1612.26	-22.56	1459.77	1595.78	65.51	1461.30	713.18	-287.85	79.35	1313.45	-285.48	76.38	711.76
9.15000	1300.27	125.90	100.26	1318.98	115.87	145.73	1253.47	151.06	286.58	1308.28	158.32	290.22	1899.59	-12.32	28.62	1864.83	-4.36	38.04	1711.96	-10.29	22.44	1716.32	2.40	59.97	1821.63	38.75	1104.54	0.00	0.00	0.00	1769.69	-25.32	1479.54	1775.37	83.43	1479.14	1625.24	-23.98	1460.36	1608.95	64.08	1462.33	712.39	-287.94	78.99	1313.59	-285.69	76.35	712.30
9.16000	1327.04	127.71	100.48	1348.38	118.89	145.87	1281.34	149.16	287.33	1336.32	157.26	291.37	1899.19	-11.29	29.09	1864.44	-3.75	38.20	1711.86	-10.54	22.66	1716.39	2.46	60.04	1832.41	38.80	1104.59	0.00	0.00	0.00	1783.03	-26.42	1480.47	1788.27	82.31	1480.40	1638.27	-24.84	1461.42	1622.09	62.80	1463.86	712.50	-287.60	78.99	1313.63	-285.52	76.33	711.96
9.17000	1357.36	129.58	100.29	1380.67	121.29	144.73	1309.34	148.63	285.97	1365.04	155.78	290.56	1899.99	-11.45	27.74	1864.94	-4.04	38.16	1711.72	-10.79	22.82	1716.53	2.67	60.06	1844.18	39.07	1105.09	0.00	0.00	0.00	1796.25	-27.32	1481.64	1801.37	81.05	1481.88	1651.17	-25.54	1462.90	1635.05	61.97	1465.67	713.08	-287.44	79.28	1313.69	-285.01	76.69	711.77
9.18000	1391.22	131.46	99.55	1412.97	122.95	141.59	1339.25	147.48	281.74	1394.25	155.00	287.79	1899.67	-11.27	27.53	1865.37	-4.30	38.12	1711.69	-10.84	22.82	1716.53	2.67	60.18	1855.25	39.64	1106.07	0.00	0.00	0.00	1809.06	-27.94	1483.04	1814.25	80.30	1483.51	1664.00	-25.86	1464.68	1647.91	61.29	1467.63	713.34	-287.64	79.33	1313.51	-285.21	76.65	711.93
9.19000	1428.59	133.35	98.15	1447.66	124.05	137.34	1369.82	146.50	274.98	1424.32	153.82	282.73	1899.90	-10.75	27.88	1865.41	-4.81	37.81	1711.79	-10.64	22.70	1716.58	2.67	60.32	1866.69	40.37	1107.50	0.00	0.00	0.00	1821.50	-28.42	1484.62	1826.91	79.79	1485.16	1676.39	-26.24	1466.70	1660.29	61.14	1469.73	713.25	-287.93	79.23	1313.62	-285.62	76.68	711.94
9.20000	1469.47	135.22	95.97	1483.12	125.03	131.83	1400.55	145.69	266.15	1454.71	152.20	275.70	1898.87	-11.06	29.17	1865.99	-4.20	38.55	1711.86	-10.54	22.57	1716.63	2.50	60.57	1878.10	41.20	1109.33	0.00	0.00	0.00	1833.91	-28.59	1486.30	1839.02	79.89	1486.73	1688.57	-26.60	1468.82	1672.69	60.86	1471.87	713.14	-287.56	79.28	1313.48	-285.17	76.72	712.00
9.21000	1513.84	137.05	92.87	1519.51	125.90	125.15	1431.43	145.58	255.40	1485.39	151.69	267.34	1898.99	-11.41	29.12	1866.30	-4.27	38.73	1712.04	-10.30	22.48	1716.70	2.34	60.81	1888.83	41.98	1111.46	0.00	0.00	0.00	1846.16	-28.73	1488.12	1851.41	79.30	1488.50	1700.81	-26.40	1471.09	1685.25	60.09	1474.03	713.21	-287.16	79.47	1314.15	-285.35	76.76	711.66
9.22000	1561.66	138.83	88.74	1557.26	126.69	117.74	1462.72	146.57	243.31	1516.41	151.78	257.70	1899.84	-11.34	29.48	1866.52	-4.64	38.57	1711.63	-11.17	22.91	1716.79	2.14	61.10	1899.02	42.69	1113.79	0.00	0.00	0.00	1858.52	-28.63	1489.94	1863.10	79.51	1490.09	1712.79	-26.40	1473.35	1697.33	59.96	1476.08	713.03	-287.66	79.22	1313.88	-285.53	76.47	712.02
9.23000	1612.93	140.52	83.44	1597.17	127.52	110.24	1494.92	148.08	229.69	1548.28	152.73	247.18	1899.49	-11.54	29.23	1866.87	-4.59	38.81	1711.72	-11.17	22.95	1716.88	2.09	61.38	1909.81	43.36	1116.18	0.00	0.00	0.00	1870.53	-28.50	1491.81	1874.90	79.84	1491.71	1724.82	-26.15	1475.52	1709.05	60.16	1478.11	712.57	-287.98	78.99	1313.93	-285.89	76.52	711.90
9.24000	1656.59	141.04	76.93	1637.59	128.45	102.16	1528.43	150.08	214.87	1580.24	154.10	235.42	1900.05	-11.57	29.36	1866.76	-5.15	38.28	1711.83	-11.03	22.97	1716.87	1.85	61.85	1919.99	44.02	1118.54	0.00	0.00	0.00	1882.30	-28.31	1493.62	1886.48	80.13	1493.14	1736.60	-25.72	1477.53	1720.55	60.32	1480.01	713.07	-287.82	79.15	1313.85	-285.66	76.64	711.82
9.25000	1702.21	141.61	71.11	1680.93	129.23	94.77	1563.21	151.87	198.98	1613.04	156.41	223.06	1899.80	-11.15	29.38	1866.95	-4.16	38.81	1712.06	-10.73	23.03	1716.94	1.90	62.29	1929.83	44.65	1120.91	0.00	0.00	0.00	1893.74	-28.08	1495.30	1898.06	80.27	1494.55	1748.06	-25.39	1479.31	1732.01	60.32	1481.61	712.80	-287.69	79.24	1313.76	-285.67	76.70	711.99
9.26000	1749.51	142.71	65.99	1726.05	130.12	87.77	1598.92	154.47	182.37	1647.66	157.55	209.45	1900.68	-11.33	29.44	1866.63	-3.83	38.37	1712.08	-10.74	23.35	1716.92	1.78	62.87	1940.38	45.28	1123.09	0.00	0.00	0.00	1904.63	-27.90	1496.87	1909.32	80.37	1495.83	1759.19	-25.52	1480.81	1743.09	60.86	1482.93	712.41	-287.83	79.04	1314.00	-285.74	76.90	712.39
9.27000	1797.17	145.51	60.88	1772.80	131.99	81.52	1636.40	156.55	164.66	1682.94	159.87	195.58	1900.24	-10.99	29.29	1867.27	-4.61	37.36	1712.30	-10.43	23.68	1717.05	1.96	63.39	1951.14	45.83	1124.97	0.00	0.00	0.00	1915.29	-27.66	1498.23	1912.06	82.85	1500.46	1770.46	-25.06	1482.00	1754.35	60.89	1483.94	712.83	-287.55	79.22	1313.42	-285.25	76.92	711.61
9.28000	1846.48	148.48	57.21	1820.64	134.64	75.65	1672.98	158.80	147.30	1716.65	163.80	183.28	1900.89	-8.17	32.26	1865.54	-2.39	38.41	1712.58	-9.90	24.02	1717.17	2.16	63.96	1961.29	46.38	1126.55	0.00	0.00	0.00	1926.60	-27.34	1499.34	1921.49	83.54	1502.23	1781.66	-24.48	1482.86	1765.27	61.41	1484.56	712.41	-287.67	78.99	1313.25	-285.20	76.74	711.40
9.29000	1894.46	151.23	54.38	1868.86	137.65	69.66	1716.76	159.44	128.15	1753.10	165.95	168.67	1899.22	-7.71	31.66	1864.79	-1.88	38.46	1712.83	-9.37	24.58	1717.26	2.20	64.67	1971.75	46.76	1127.71	0.00	0.00	0.00	1937.70	-26.97	1500.26	1932.34	83.78	1502.97	1792.54	-24.18	1483.41	1776.18	61.56	1484.78	712.99	-287.69	78.96	1312.89	-285.09	76.69	711.33
9.30000	1942.34	153.50	52.73	1916.21	140.16	65.66	1758.98	162.05	110.65	1792.48	167.68	154.47	1899.46	-7.69	31.89	1864.10	-1.78	38.51	1712.85	-9.19	25.29	1717.54	2.52	65.30	1982.56	47.00	1128.43	0.00	0.00	0.00	1948.62	-26.60	1500.96	1943.01	84.27	1503.36	1803.25	-24.03	1483.63	1787.08	61.66	1484.77	712.56	-287.39	79.07	1313.18	-285.41	76.66	712.28
9.31000	1989.84	155.00	50.95	1963.16	142.36	62.95	1802.14	165.76	94.30	1833.60	168.94	140.81	1897.68	-7.80	31.39	1863.48	-2.10	38.65	1713.31	-8.42	25.86	1717.66	2.77	65.96	1992.88	47.18	1128.72	0.00	0.00	0.00	1959.34	-26.21	1501.38	1953.92	84.67	1503.46	1814.05	-23.67	1483.54	1797.99	61.53	1484.48	713.01	-287.69	79.16	1313.15	-285.12	76.64	712.04
9.32000	2036.94	155.63	52.05	2009.23	142.93	62.30	1846.84	168.17	78.91	1874.18	171.65	128.23	1897.93	-8.19	31.48	1863.84	-3.70	37.45	1713.68	-7.75	26.57	1717.99	3.09	66.64	2003.54	47.17	1128.48	0.00	0.00	0.00	1969.77	-25.79	1501.57	1964.82	85.00	1503.35	1825.00	-23.22	1483.23	1808.59	62.03	1483.80	713.26	-287.35	79.21	1312.92	-285.48	76.39	711.47
9.33000	2084.09	156.49	54.72	2054.60	144.21	62.26	1891.77	171.59	65.95	1915.68	174.18	117.70	1898.00	-11.48	28.30	1863.40	-3.63	37.51	1713.82	-7.76	27.39	1718.19	3.07	67.53	2014.04	47.02	1127.87	0.00	0.00	0.00	1980.75	-25.30	1501.51	1974.87	85.68	1502.96	1835.92	-22.69	1482.59	1819.47	62.05	1482.87	713.16	-287.36	79.30	1312.73	-285.56	76.57	711.70
9.34000	2130.00	157.08	59.13	2099.49	145.18	64.35	1937.38	173.51	54.55	1957.54	176.64	109.45	1898.07	-11.29	28.36	1864.38	-5.38	36.80	1714.01	-7.51	28.01	1718.51	3.23	68.30	2025.15	46.82	1126.89	0.00	0.00	0.00	1991.35	-24.83	1501.19	1985.61	86.01	1502.29	1846.80	-22.43	1481.69	1830.28	62.22	1481.77	713.44	-287.63	79.31	1312.81	-285.56	76.50	711.90
9.35000	2176.88	159.40	57.80	2142.10	145.90	67.98	1979.96	177.55	46.71	1997.33	178.91	102.84	1897.87	-11.19	28.42	1863.15	-4.38	38.07	1714.30	-7.35	28.69	1718.72	3.11	69.26	2036.38	46.49	1125.63	0.00	0.00	0.00	2002.17	-24.22	1500.53	1996.26	86.47	1501.39	1857.50	-22.12	1480.54	1840.65	63.06	1480.26	713.26	-287.60	79.27	1313.30	-285.62	76.49	712.08
9.36000	2214.48	157.12	72.77	2184.10	145.44	72.97	2024.55	177.54	39.81	2036.66	180.41	98.43	1897.90	-12.12	28.00	1863.21	-4.62	37.42	1714.30	-7.50	29.43	1718.94	2.96	70.25	2047.44	46.17	1124.05	0.00	0.00	0.00	2012.71	-23.61	1499.68	2006.69	87.17	1500.17	1868.32	-21.60	1479.15	1851.44	63.07	1478.56	713.10	-287.85	79.21	1313.07	-285.85	76.48	712.42
9.37000	2256.31	157.28	75.20	2222.52	144.63	80.25	2065.67	179.66	36.54	2073.39	181.59	95.69	1897.56	-12.13	27.88	1862.98	-4.91	37.06	1714.52	-7.27	30.06	1719.27	3.02	71.19	2058.83	45.77	1122.19	0.00	0.00	0.00	2023.50	-22.97	1498.48	2017.56	87.79	1498.70	1878.99	-21.40	1477.39	1862.32	62.91	1476.68	713.66	-287.74	79.38	1313.35	-285.82	76.47	712.64
9.38000	2292.56	156.95	84.66	2259.11	143.50	87.92	2103.44	181.55	35.42	2108.49	182.14	94.88	1898.03	-11.89	28.21	1863.51	-5.67	36.74	1714.91	-6.77	30.56	1719.62	3.09	72.02	2070.36	45.27	1120.09	0.00	0.00	0.00	2034.56	-22.21	1497.04	2027.94	88.42	1497.08	1889.68	-21.03	1475.39	1872.69	63.72	1474.45	712.42	-287.67	78.99	1313.25	-285.65	76.61	712.16
9.39000	2325.11	154.86	99.37	2293.32	142.60	96.17	2139.07	182.12	35.52	2141.04	181.96	95.31	1897.58	-12.67	27.60	1863.94	-7.02	35.88	1715.10	-6.64	31.26	1720.00	3.00	73.08	2082.22	44.72	1117.80	0.00	0.00	0.00	2045.12	-21.38	1495.45	2038.47	89.21	1495.23	1900.34	-20.72	1473.24	1883.25	64.43	1472.05	712.67	-287.45	79.19	1313.30	-285.65	76.60	711.92
9.40000	2349.31	151.75	115.11	2320.75	140.99	106.22	2172.70	180.35	35.80	2171.07	181.04	95.93	1898.28	-12.84	27.63	1864.08	-6.10	36.70	1715.26	-6.65	32.11	1720.43	2.99	74.11	2094.09	44.20	1115.34	0.00	0.00	0.00	2055.97	-20.48	1493.72	2049.11	90.16	1493.30	1911.20	-20.00	1470.93	1894.04	64.97	1469.65	712.51	-287.53	79.07	1313.12	-285.79	76.55	711.64
9.41000	2377.76	150.29	124.33	2349.58	139.08	113.96	2203.42	178.37	36.55	2198.58	179.61	97.12	1898.76	-12.65	28.02	1863.84	-6.46	36.26	1715.55	-6.55	33.02	1721.02	3.00	75.28	2105.83	43.60	1112.76	0.00	0.00	0.00	2065.28	-19.87	1492.43	2059.46	91.13	1491.33	1921.96	-19.53	1468.58	1904.69	65.80	1467.18	712.46	-287.47	79.04	1313.14	-285.84	76.39	711.44
9.42000	2401.71	148.66	131.39	2374.32	137.79	120.63	2230.72	176.14	37.37	2223.37	178.45	98.35	1898.17	-12.72	27.83	1863.89	-6.72	36.20	1715.88	-6.33	34.18	1721.81	3.13	76.52	2117.42	43.11	1110.08	0.00	0.00	0.00	2067.90	-19.92	1492.28	2070.24	92.10	1489.23	1933.10	-18.41	1466.13	1915.22	66.99	1464.58	712.99	-287.80	79.14	1313.17	-285.62	76.69	711.68
9.43000	2424.19	147.09	137.63	2395.14	137.97	128.63	2255.14	173.62	37.74	2246.20	176.19	98.85	1898.48	-13.30	27.49	1863.13	-5.96	37.58	1716.30	-6.28	35.38	1722.62	3.14	77.97	2129.26	42.61	1107.52	0.00	0.00	0.00	2068.96	-20.00	1492.32	2081.02	93.20	1487.04	1943.84	-17.83	1463.67	1925.93	67.88	1461.96	713.15	-287.52	79.13	1313.58	-285.40	76.77	711.86
9.44000	2443.88	145.31	141.74	2415.32	136.29	132.64	2276.82	170.84	37.42	2266.66	174.73	99.49	1898.11	-12.72	27.78	1863.03	-6.04	37.68	1716.84	-6.11	36.69	1723.44	2.85	79.65	2141.12	42.25	1104.99	0.00	0.00	0.00	2073.60	-19.49	1491.59	2091.91	94.38	1484.92	1955.15	-16.59	1461.23	1936.60	69.05	1459.34	712.78	-287.57	79.12	1313.54	-285.67	76.83	711.73
9.45000	2460.81	143.56	143.33	2432.64	134.58	134.29	2295.81	167.19	36.23	2283.35	172.86	98.68	1898.27	-13.06	27.55	1862.60	-6.16	37.40	1717.41	-5.96	38.14	1724.37	2.50	81.49	2153.01	42.06	1102.58	0.00	0.00	0.00	2086.96	-17.76	1489.13	2102.55	95.69	1482.86	1966.36	-15.46	1458.80	1947.34	70.43	1456.83	713.22	-287.44	79.34	1312.82	-285.83	76.51	711.82
9.46000	2476.22	141.92	142.89	2446.76	132.78	133.25	2309.96	165.36	35.11	2297.89	170.52	97.11	1898.42	-13.55	27.45	1862.51	-6.30	37.14	1718.14	-6.13	40.00	1725.60	2.35	83.39	2164.97	41.99	1100.34	0.00	0.00	0.00	2114.13	-14.19	1483.99	2113.34	97.16	1480.97	1977.48	-14.33	1456.51	1958.31	71.54	1454.43	712.57	-287.97	78.99	1313.35	-285.45	76.74	712.09
9.47000	2487.49	140.36	139.20	2458.72	131.17	130.37	2321.10	162.75	32.66	2309.85	167.79	94.43	1898.76	-14.02	26.29	1863.04	-6.57	37.43	1719.04	-6.13	42.06	1726.89	1.75	85.71	2176.91	42.10	1098.35	0.00	0.00	0.00	2132.04	-11.84	1480.59	2123.97	98.65	1479.25	1988.66	-13.22	1454.31	1969.33	72.80	1452.11	712.69	-287.72	78.92	1313.20	-285.76	76.57	712.06
9.48000	2496.54	138.63	133.41	2468.98	129.22	125.87	2329.10	159.96	29.21	2318.96	164.98	91.26	1898.41	-13.66	25.88	1862.75	-6.76	37.11	1720.03	-6.15	44.40	1728.54	1.29	88.26	2189.36	42.39	1096.68	0.00	0.00	0.00	2145.54	-10.23	1478.43	2135.17	100.17	1477.70	2000.07	-11.74	1452.28	1980.16	74.36	1449.99	713.44	-287.54	79.23	1313.27	-285.85	76.50	711.40
9.49000	2503.82	136.42	126.44	2475.77	126.69	119.31	2334.76	156.56	25.16	2325.42	161.65	86.95	1898.65	-13.66	25.96	1862.69	-7.02	36.94	1721.40	-5.90	47.05	1730.53	0.93	91.12	2201.89	42.97	1095.34	0.00	0.00	0.00	2158.68	-8.62	1476.76	2146.20	101.75	1476.35	2011.38	-10.43	1450.34	1991.06	76.04	1447.94	713.68	-287.36	79.39	1313.63	-285.94	76.57	712.60
9.50000	2510.13	133.37	118.73	2481.96	123.50	112.40	2339.07	152.11	21.93	2330.19	158.24	82.60	1897.76	-13.84	26.79	1862.85	-7.22	36.89	1722.73	-6.06	50.20	1732.71	0.32	94.45	2214.78	43.73	1094.29	0.00	0.00	0.00	2171.48	-7.00	1475.55	2157.47	103.37	1475.16	2022.77	-9.03	1448.51	2002.35	77.22	1446.01	713.64	-287.53	79.33	1313.00	-285.77	76.48	712.08
9.51000	2515.61	128.32	109.66	2486.08	118.64	103.52	2340.59	150.16	21.41	2333.92	154.44	78.58	1898.10	-13.68	27.30	1863.51	-7.46	37.01	1724.48	-6.18	53.68	1735.71	0.37	97.75	2227.30	44.65	1093.53	0.00	0.00	0.00	2183.96	-5.37	1474.77	2168.81	104.91	1474.10	2034.36	-7.42	1446.81	2013.52	78.86	1444.22	712.70	-287.99	79.04	1313.28	-285.58	76.62	711.69
9.52000	2519.90	122.13	100.13	2488.83	112.73	94.00	2342.99	148.09	19.70	2337.42	150.87	74.22	1897.89	-14.12	26.92	1863.57	-7.81	36.90	1726.24	-6.73	57.96	1739.10	0.27	101.53	2240.30	45.70	1093.06	0.00	0.00	0.00	2196.15	-3.75	1474.39	2188.57	104.33	1468.45	2045.67	-6.11	1445.14	2024.83	80.45	1442.52	712.93	-287.56	79.12	1313.24	-285.79	76.47	711.70
9.53000	2526.36	115.43	86.55	2495.92	108.05	83.32	2345.06	147.39	20.13	2343.51	147.81	72.49	1898.37	-14.83	26.57	1863.67	-8.23	36.71	1728.45	-7.24	62.67	1742.93	-0.35	105.93	2253.32	46.83	1092.84	0.00	0.00	0.00	2208.07	-2.12	1474.39	2202.05	105.27	1466.74	2057.47	-4.09	1443.80	2036.28	81.99	1441.02	712.91	-287.61	79.17	1313.22	-285.89	76.39	711.77
9.54000	2531.70	111.97	74.18	2502.25	102.83	70.13	2346.61	147.29	20.78	2349.57	146.96	72.59	1898.73	-14.17	25.79	1864.53	-8.86	36.57	1731.38	-8.01	68.05	1747.27	-1.65	111.01	2266.36	48.12	1092.93	0.00	0.00	0.00	2219.73	-0.51	1474.74	2212.90	107.80	1466.57	2069.00	-2.62	1442.85	2047.92	83.34	1440.03	713.57	-287.46	79.14	1312.82	-285.71	76.51	712.05
9.55000	2535.96	110.58	63.39	2505.39	101.20	60.82	2347.28	147.39	21.26	2354.05	145.47	71.67	1898.99	-14.35	25.43	1865.61	-9.77	35.48	1735.21	-8.52	73.82	1752.83	-2.82	116.58	2279.75	49.49	1093.38	0.00	0.00	0.00	2231.16	1.10	1475.42	2224.79	108.99	1467.04	2080.83	-0.87	1442.43	2059.07	85.64	1439.55	712.71	-287.68	78.98	1313.33	-285.69	76.57	713.31
9.56000	2539.18	110.09	54.53	2506.88	101.25	54.45	2347.96	147.25	21.21	2357.25	144.11	71.12	1898.23	-14.48	25.68	1866.65	-10.29	34.18	1739.28	-10.03	81.02	1759.74	-4.01	122.75	2293.37	50.96	1094.15	0.00	0.00	0.00	2242.38	2.69	1476.39	2236.07	111.05	1467.86	2092.62	0.87	1442.48	2070.75	87.42	1439.66	712.70	-287.67	79.04	1313.09	-285.82	76.48	713.59
9.57000	2541.42	109.35	47.98	2508.29	101.11	50.11	2348.48	146.87	21.57	2359.60	143.12	70.93	1895.91	-14.50	26.59	1868.12	-10.67	32.76	1745.61	-9.44	87.90	1768.16	-5.34	129.43	2307.35	52.61	1095.17	0.00	0.00	0.00	2253.42	4.26	1477.63	2248.10	112.50	1468.90	2104.40	2.58	1442.71	2082.72	89.08	1440.01	712.83	-287.48	79.09	1312.99	-285.72	76.43	713.65
9.58000	2542.79	108.09	44.02	2509.94	100.08	47.43	2345.77	150.31	26.01	2361.42	142.07	70.54	1895.41	-14.64	27.13	1868.95	-10.55	32.22	1753.25	-9.93	95.97	1778.05	-7.64	137.01	2321.30	54.30	1096.45	0.00	0.00	0.00	2264.30	5.82	1479.12	2259.52	114.54	1470.23	2116.26	4.58	1443.20	2094.85	90.57	1440.39	713.51	-287.87	79.24	1313.10	-286.07	76.21	713.71
9.59000	2543.56	108.10	41.37	2510.43	100.42	45.50	2346.37	149.99	26.28	2362.77	141.43	70.60	1895.23	-14.93	27.52	1869.52	-10.14	32.84	1763.13	-10.12	104.21	1790.55	-9.61	144.66	2335.20	56.08	1098.04	0.00	0.00	0.00	2275.03	7.35	1480.82	2263.17	118.44	1477.01	2128.03	6.48	1443.97	2106.83	92.21	1441.12	713.25	-288.22	79.03	1313.10	-285.61	76.50	713.69
9.60000	2544.03	107.73	39.63	2511.40	100.02	44.58	2346.40	149.91	26.10	2363.30	141.03	69.99	1895.93	-15.43	27.71	1871.30	-9.92	33.63	1775.41	-9.92	112.96	1805.03	-12.29	152.18	2348.44	57.91	1099.83	0.00	0.00	0.00	2285.64	8.85	1482.72	2272.52	120.56	1480.40	2139.79	8.12	1445.00	2118.64	94.14	1442.10	714.01	-288.25	78.95	1313.15	-285.90	76.56	713.62
9.61000	2543.79	107.54	38.18	2511.49	99.98	43.75	2346.36	149.44	25.81	2364.13	140.17	69.64	1897.78	-15.49	27.96	1874.69	-10.16	34.66	1788.23	-11.31	122.77	1822.05	-14.33	158.87	2361.70	59.70	1101.87	0.00	0.00	0.00	2296.15	10.32	1484.77	2283.77	122.35	1482.59	2152.02	10.39	1446.32	2130.86	95.44	1443.26	714.40	-288.18	78.91	1313.46	-286.22	76.64	713.69
9.62000	2543.95	107.52	37.35	2511.47	100.02	43.19	2346.61	149.85	26.24	2364.53	140.46	69.78	1901.62	-16.51	27.27	1880.15	-11.09	36.70	1802.47	-12.85	133.53	1839.63	-16.85	166.26	2374.47	61.46	1104.01	0.00	0.00	0.00	2306.58	11.76	1486.96	2295.25	124.05	1484.71	2163.88	11.97	1447.77	2142.80	96.98	1444.48	714.44	-288.25	78.67	1313.11	-285.99	76.44	713.63
9.63000	2543.85	107.49	36.79	2511.32	100.05	42.66	2346.42	149.94	26.07	2364.52	140.82	70.10	1908.53	-18.00	25.22	1887.59	-12.45	39.86	1817.69	-15.76	145.51	1858.27	-19.06	174.34	2386.66	63.08	1106.21	0.00	0.00	0.00	2316.96	13.16	1489.26	2306.84	125.67	1486.79	2163.88	11.97	1447.77	2154.95	98.26	1445.89	714.33	-287.83	78.97	1313.32	-285.95	76.46	713.66
9.64000	2543.77	107.54	36.28	2511.80	100.10	42.50	2346.43	150.11	26.29	2365.33	140.31	69.73	1915.51	-21.23	25.68	1897.47	-14.31	44.21	1834.50	-18.22	157.43	1879.01	-21.27	182.23	2398.87	64.62	1108.46	0.00	0.00	0.00	2327.30	14.51	1491.64	2318.70	127.02	1488.83	2163.88	11.97	1447.77	2166.56	99.94	1447.29	714.39	-287.51	79.10	1313.50	-285.92	76.44	713.75
9.65000	2543.72	107.56	35.91	2511.77	100.14	42.25	2346.78	149.62	25.95	2365.38	140.67	69.60	1928.34	-22.70	29.37	1911.90	-15.56	50.34	1853.38	-19.18	167.03	1900.89	-22.47	189.90	2410.35	65.99	1110.59	0.00	0.00	0.00	2337.63	15.83	1494.08	2330.48	128.34	1490.82	2163.88	11.97	1447.77	2178.62	100.81	1448.88	714.41	-288.08	78.89	1313.21	-285.69	76.37	713.66
9.66000	2543.65	107.56	35.63	2511.66	100.22	41.94	2346.60	149.25	25.46	2365.42	140.83	69.45	1949.05	-22.82	34.53	1932.22	-16.43	57.30	1874.38	-20.67	175.26	1921.73	-24.10	198.13	2421.97	67.14	1112.73	0.00	0.00	0.00	2347.97	17.09	1496.54	2342.06	129.51	1492.79	2163.88	11.97	1447.77	2190.41	101.80	1450.56	714.35	-287.76	78.91	1312.94	-285.80	76.47	713.58
9.67000	2543.71	107.60	35.36	2512.05	100.20	41.92	2346.38	149.98	25.93	2365.63	141.29	69.28	1972.94	-23.34	41.31	1957.13	-17.54	63.19	1898.14	-21.95	181.44	1944.54	-24.37	205.44	2433.15	68.02	1114.77	0.00	0.00	0.00	2358.35	18.30	1499.01	2353.67	130.53	1494.66	2163.88	11.97	1447.77	2202.00	102.53	1452.38	714.41	-287.57	78.92	1313.05	-285.77	76.50	713.62
9.68000	2544.10	107.59	35.30	2512.17	100.22	41.79	2347.28	149.77	26.21	2366.36	141.37	69.14	2000.07	-24.01	45.84	1983.97	-18.79	67.77	1923.72	-23.32	185.66	1969.64	-24.25	210.15	2444.51	68.67	1116.75	0.00	0.00	0.00	2368.77	19.46	1501.45	2362.00	132.61	1498.47	2163.88	11.97	1447.77	2213.89	102.87	1454.46	714.41	-287.50	79.13	1313.43	-285.70	76.55	713.67
9.69000	2543.79	107.59	34.90	2512.36	100.24	41.72	2347.20	149.89	26.28	2366.57	141.75	69.13	2028.81	-26.31	48.55	2012.01	-20.41	71.07	1950.54	-24.37	188.34	1995.64	-25.36	213.37	2455.60	69.00	1118.67	0.00	0.00	0.00	2379.27	20.56	1503.83	2373.01	133.73	1500.83	2163.88	11.97	1447.77	2225.66	103.06	1456.76	714.40	-288.22	78.88	1312.84	-285.79	76.43	713.68
9.70000	2544.22	107.60	34.86	2512.75	100.22	41.78	2346.95	150.31	26.49	2366.78	141.57	68.99	2058.71	-28.55	51.11	2040.97	-22.64	73.38	1976.62	-25.96	189.89	2021.90	-26.03	215.19	2466.51	69.03	1120.60	0.00	0.00	0.00	2389.87	21.60	1506.14	2384.03	134.48	1502.87	2163.88	11.97	1447.77	2237.40	103.04	1459.18	714.40	-288.18	78.89	1313.72	-285.32	76.87	713.72
9.71000	2544.45	107.64	34.79	2512.57	100.28	41.58	2347.58	149.59	26.15	2366.76	142.09	69.53	2089.16	-31.73	52.32	2071.62	-25.33	74.80	2003.38	-26.47	189.36	2048.08	-26.36	215.79	2477.68	68.80	1122.56	0.00	0.00	0.00	2400.59	22.57	1508.34	2395.36	135.14	1504.86	2163.88	11.97	1447.77	2249.14	102.77	1461.59	714.30	-288.09	78.95	1313.36	-285.83	76.50	713.68
9.72000	2544.75	107.68	34.74	2512.47	100.21	41.48	2348.07	149.46	26.42	2367.19	141.68	69.27	2122.25	-35.31	53.11	2103.50	-28.28	75.29	2030.03	-27.12	187.51	2073.82	-27.44	215.42	2488.80	68.32	1124.46	0.00	0.00	0.00	2411.45	23.47	1510.40	2406.84	135.68	1506.84	2163.88	11.97	1447.77	2260.65	102.56	1463.87	714.33	-288.27	78.87	1313.06	-285.73	76.36	713.63
9.73000	2544.53	107.74	34.43	2512.63	100.26	41.49	2348.35	149.84	26.84	2366.65	142.06	69.45	2155.91	-38.70	53.11	2136.63	-31.17	74.87	2059.04	-26.20	183.66	2100.76	-28.19	213.45	2500.10	67.80	1126.33	0.00	0.00	0.00	2422.47	24.30	1512.30	2417.95	136.20	1508.77	2163.88	11.97	1447.77	2271.68	102.61	1465.96	714.26	-288.11	79.07	1312.88	-285.79	76.36	713.65
9.74000	2544.70	107.76	34.35	2512.62	100.32	41.41	2347.82	149.64	26.59	2367.37	141.59	69.69	2191.03	-41.56	52.46	2171.33	-33.86	73.84	2088.50	-26.28	178.60	2128.72	-28.70	209.99	2511.31	67.16	1128.09	0.00	0.00	0.00	2433.67	25.06	1514.02	2429.04	136.63	1510.60	2163.88	11.97	1447.77	2283.18	101.95	1468.03	714.32	-287.80	79.08	1312.97	-285.82	76.45	713.64
9.75000	2544.59	107.90	34.16	2512.52	100.37	41.37	2347.79	149.96	27.02	2366.97	141.88	69.95	2227.49	-44.59	51.49	2207.30	-36.57	72.33	2118.06	-28.24	172.96	2158.20	-28.11	204.66	2522.31	66.52	1129.66	0.00	0.00	0.00	2445.08	25.74	1515.52	2440.17	136.98	1512.26	2163.88	11.97	1447.77	2294.12	101.76	1469.67	714.33	-288.28	78.98	1312.92	-285.85	76.37	713.66
9.76000	2544.30	107.88	33.97	2512.66	100.42	41.39	2347.47	149.32	26.52	2367.39	141.45	70.23	2266.03	-47.58	50.68	2244.41	-39.34	70.39	2149.95	-27.73	164.83	2158.20	-28.11	204.66	2533.11	65.80	1130.99	0.00	0.00	0.00	2456.72	26.33	1516.78	2450.99	137.34	1513.79	2163.88	11.97	1447.77	2305.61	100.62	1471.20	714.28	-287.79	79.07	1312.88	-285.97	76.30	713.68
9.77000	2544.48	107.84	34.04	2512.38	100.32	41.32	2347.99	149.07	26.71	2366.92	141.58	70.33	2305.72	-50.88	49.75	2282.37	-42.27	68.18	2180.79	-29.93	156.59	2158.20	-28.11	204.66	2543.66	65.11	1132.14	0.00	0.00	0.00	2468.61	26.83	1517.78	2461.85	137.63	1515.05	2163.88	11.97	1447.77	2316.53	99.96	1472.48	714.38	-287.50	78.99	1313.24	-286.24	76.39	713.62
9.78000	2544.27	107.83	33.87	2512.59	100.26	41.39	2348.21	149.10	27.15	2367.14	141.27	70.49	2345.04	-54.03	48.54	2321.86	-45.26	66.22	2180.79	-29.93	156.59	2158.20	-28.11	204.66	2554.31	64.45	1133.06	0.00	0.00	0.00	2480.76	27.25	1518.47	2472.33	137.90	1516.11	2163.88	11.97	1447.77	2327.88	98.54	1473.51	714.36	-287.74	78.90	1313.83	-286.41	76.60	713.65
9.79000	2544.16	107.80	33.77	2512.71	100.18	41.39	2348.13	148.96	27.38	2367.32	141.31	71.02	2380.17	-58.07	43.69	2360.96	-48.42	63.35	2180.79	-29.93	156.59	2158.20	-28.11	204.66	2564.59	63.82	1133.77	0.00	0.00	0.00	2493.22	27.57	1518.85	2483.19	138.13	1516.88	2163.88	11.97	1447.77	2338.78	97.47	1474.28	714.29	-287.40	79.04	1313.83	-285.51	76.84	713.66
9.80000	2544.25	107.75	33.65	2513.12	100.08	41.38	2348.16	148.64	27.40	2367.63	141.36	71.58	2427.14	-61.28	45.84	2400.62	-51.62	60.47	2180.79	-29.93	156.59	2158.20	-28.11	204.66	2574.75	63.19	1134.23	0.00	0.00	0.00	2505.98	27.80	1518.87	2493.86	138.29	1517.41	2163.88	11.97	1447.77	2349.45	96.55	1474.91	714.28	-287.53	79.11	1313.19	-285.89	76.61	713.70
9.81000	2544.69	107.75	33.75	2513.55	99.98	41.38	2348.79	148.61	28.14	2368.31	140.67	71.62	2467.70	-63.91	46.72	2440.89	-55.04	57.93	2180.79	-29.93	156.59	2158.20	-28.11	204.66	2584.86	62.64	1134.50	0.00	0.00	0.00	2519.08	27.93	1518.52	2504.80	138.38	1517.71	2163.88	11.97	1447.77	2360.39	95.28	1475.30	714.23	-287.78	78.96	1313.44	-286.06	76.77	713.71
9.82000	2545.41	107.79	33.96	2513.78	99.85	41.20	2351.44	144.57	23.80	2367.86	140.89	71.88	2507.03	-68.05	45.95	2481.71	-58.77	56.09	2180.79	-29.93	156.59	2158.20	-28.11	204.66	2595.03	62.12	1134.49	0.00	0.00	0.00	2532.55	27.95	1517.77	2515.16	138.31	1517.78	2163.88	11.97	1447.77	2371.54	93.81	1475.50	714.30	-287.97	78.97	1313.57	-285.59	76.84	713.69
9.83000	2546.16	107.89	34.13	2514.32	99.81	41.30	2352.07	143.82	23.78	2368.00	140.25	71.70	2547.53	-72.10	46.14	2522.24	-62.78	54.71	2180.79	-29.93	156.59	2158.20	-28.11	204.66	2605.37	61.58	1134.19	0.00	0.00	0.00	2549.46	28.20	1517.67	2525.63	138.31	1517.64	2163.88	11.97	1447.77	2382.78	92.25	1475.37	714.35	-287.70	79.01	1312.71	-285.63	76.46	713.76
9.84000	2546.27	107.93	33.84	2514.11	99.80	41.20	2352.21	143.79	24.09	2368.99	140.34	72.55	2588.45	-76.14	47.30	2562.81	-67.05	53.77	2180.79	-29.93	156.59	2158.20	-28.11	204.66	2615.86	61.11	1133.61	0.00	0.00	0.00	2560.79	28.25	1517.12	2536.42	138.24	1517.35	2163.88	11.97	1447.77	2393.53	91.06	1475.09	714.49	-288.09	78.84	1312.57	-285.70	76.52	713.80
9.85000	2545.48	107.84	33.36	2513.98	99.86	41.28	2351.90	143.92	24.58	2368.59	140.49	72.56	2629.59	-80.28	49.20	2603.29	-71.37	53.56	2180.79	-29.93	156.59	2158.20	-28.11	204.66	2626.20	60.66	1132.79	0.00	0.00	0.00	2572.24	28.26	1516.32	2547.02	138.08	1516.80	2163.88	11.97	1447.77	2393.53	91.06	1475.09	714.29	-287.76	78.95	1313.04	-286.22	76.37	713.74
9.86000	2545.13	107.70	33.40	2513.29	100.00	40.88	2352.73	142.92	24.55	2368.97	140.47	73.14	2670.37	-84.52	51.75	2643.98	-75.74	54.35	2180.79	-29.93	156.59	2158.20	-28.11	204.66	2636.76	60.25	1131.67	0.00	0.00	0.00	2583.66	28.23	1515.35	2557.43	137.81	1516.18	2163.88	11.97	1447.77	2393.53	91.06	1475.09	714.35	-287.87	78.96	1314.10	-285.91	76.62	713.78
9.87000	2545.55	107.77	33.52	2513.62	100.23	40.69	2352.43	143.20	25.28	2369.31	140.14	73.23	2710.67	-88.93	55.17	2683.89	-80.13	55.76	2180.79	-29.93	156.59	2158.20	-28.11	204.66	2647.33	59.86	1130.29	0.00	0.00	0.00	2595.01	28.11	1514.24	2567.80	137.50	1515.36	2163.88	11.97	1447.77	2393.53	91.06	1475.09	714.36	-287.70	78.93	1314.24	-285.61	76.90	713.70
9.88000	2545.99	107.98	33.10	2513.84	100.63	40.44	2353.21	142.24	25.43	2369.46	140.14	73.72	2749.87	-93.60	59.25	2723.18	-84.52	58.09	2180.79	-29.93	156.59	2158.20	-28.11	204.66	2658.05	59.48	1128.67	0.00	0.00	0.00	2606.46	27.93	1512.96	2578.22	137.17	1514.30	2163.88	11.97	1447.77	2393.53	91.06	1475.09	714.31	-287.69	78.93	1315.03	-285.74	75.55	713.68
9.89000	2545.79	108.18	32.43	2513.92	100.89	40.20	2353.13	142.06	25.97	2369.70	139.81	74.03	2788.55	-97.88	64.67	2762.16	-88.66	61.63	2180.79	-29.93	156.59	2158.20	-28.11	204.66	2668.91	59.12	1126.83	0.00	0.00	0.00	2617.88	27.75	1511.49	2588.93	136.78	1513.11	2163.88	11.97	1447.77	2393.53	91.06	1475.09	714.40	-287.86	78.87	1315.28	-286.29	75.05	713.80
9.90000	2545.72	108.35	32.14	2513.68	101.04	39.98	2350.62	145.99	31.96	2370.16	139.66	74.49	2827.33	-101.73	71.78	2800.71	-92.47	66.67	2180.79	-29.93	156.59	2158.20	-28.11	204.66	2679.94	58.76	1124.76	0.00	0.00	0.00	2629.30	27.48	1509.90	2599.71	136.31	1511.66	2163.88	11.97	1447.77	2393.53	91.06	1475.09	714.38	-287.97	78.90	1315.25	-285.76	75.17	713.79
9.91000	2545.60	108.41	31.91	2513.86	101.15	39.98	2350.20	145.79	32.64	2369.85	140.04	75.16	2864.32	-105.38	79.78	2842.56	-96.55	68.53	2180.79	-29.93	156.59	2158.20	-28.11	204.66	2690.93	58.33	1122.52	0.00	0.00	0.00	2640.75	27.14	1508.17	2610.57	135.76	1510.04	2163.88	11.97	1447.77	2393.53	91.06	1475.09	714.33	-288.05	79.00	1315.40	-286.64	75.04	713.71
9.92000	2545.58	108.48	31.73	2513.54	101.26	39.66	2350.48	145.36	33.32	2370.80	139.53	75.85	2899.01	-108.77	88.47	2880.94	-99.67	70.08	2180.79	-29.93	156.59	2158.20	-28.11	204.66	2701.92	57.90	1120.11	0.00	0.00	0.00	2652.27	26.71	1506.29	2621.27	135.15	1508.26	2163.88	11.97	1447.77	2393.53	91.06	1475.09	714.29	-287.99	78.96	1315.27	-286.53	75.04	713.72
9.93000	2545.38	108.53	31.42	2513.23	101.28	39.38	2350.95	145.37	34.59	2370.43	139.68	76.47	2932.41	-111.61	98.01	2916.00	-101.93	71.36	2180.79	-29.93	156.59	2158.20	-28.11	204.66	2713.08	57.38	1117.54	0.00	0.00	0.00	2663.79	26.21	1504.27	2631.73	134.47	1506.38	2163.88	11.97	1447.77	2393.53	91.06	1475.09	714.32	-288.14	78.77	1315.18	-286.30	75.20	713.73
9.94000	2545.48	108.53	31.22	2513.82	101.34	39.51	2354.79	140.57	30.17	2370.62	140.14	77.64	2963.36	-113.89	107.67	2947.89	-103.38	72.35	2180.79	-29.93	156.59	2158.20	-28.11	204.66	2724.19	56.78	1114.89	0.00	0.00	0.00	2675.38	25.62	1502.15	2642.29	133.61	1504.25	2163.88	11.97	1447.77	2393.53	91.06	1475.09	714.31	-287.77	78.95	1315.40	-286.38	75.00	713.73
9.95000	2545.93	108.63	31.19	2514.39	101.39	39.54	2355.35	140.17	31.26	2371.51	139.48	78.45	2991.89	-115.51	116.95	2976.76	-104.11	73.08	2180.79	-29.93	156.59	2158.20	-28.11	204.66	2735.50	56.11	1112.19	0.00	0.00	0.00	2686.99	24.93	1499.95	2653.35	132.74	1502.11	2163.88	11.97	1447.77	2393.53	91.06	1475.09	714.30	-287.91	79.02	1315.35	-286.34	74.98	713.79
9.96000	2546.25	108.66	31.02	2514.48	101.52	39.39	2355.12	140.82	32.89	2371.50	139.88	79.84	3018.45	-116.30	125.74	3002.76	-104.20	73.55	2180.79	-29.93	156.59	2158.20	-28.11	204.66	2746.97	55.27	1109.48	0.00	0.00	0.00	2698.77	24.15	1497.67	2664.53	131.74	1499.86	2163.88	11.97	1447.77	2393.53	91.06	1475.09	714.30	-287.82	79.09	1315.07	-285.97	75.26	713.80
9.97000	2546.61	108.70	30.87	2514.59	101.58	39.20	2356.05	140.22	34.29	2372.86	139.25	81.09	3042.96	-116.46	133.65	3026.03	-103.72	73.78	2180.79	-29.93	156.59	2158.20	-28.11	204.66	2758.56	54.30	1106.83	0.00	0.00	0.00	2710.51	23.24	1495.42	2675.32	130.57	1497.64	2163.88	11.97	1447.77	2393.53	91.06	1475.09	714.29	-287.97	78.90	1315.24	-286.33	75.14	713.70
9.98000	2546.84	108.78	30.65	2515.04	101.59	39.17	2356.86	139.74	35.97	2373.84	139.07	82.68	3064.56	-115.89	139.79	3046.74	-102.75	73.78	2180.79	-29.93	156.59	2158.20	-28.11	204.66	2770.24	53.15	1104.23	0.00	0.00	0.00	2722.30	22.20	1493.20	2686.89	129.39	1495.36	2163.88	11.97	1447.77	2393.53	91.06	1475.09	714.28	-288.13	78.88	1315.20	-286.20	75.23	713.70
9.99000	2547.07	108.82	30.45	2514.87	101.65	38.86	2352.61	144.23	43.01	2374.65	138.88	84.38	3082.82	-114.95	143.90	3065.04	-101.37	73.55	2180.79	-29.93	156.59	2158.20	-28.11	204.66	2781.85	51.84	1101.69	0.00	0.00	0.00	2734.10	21.03	1491.05	2698.13	127.99	1493.17	2163.88	11.97	1447.77	2393.53	91.06	1475.09	714.35	-288.17	78.87	1315.25	-286.04	75.15	713.71
10.00000	2547.21	108.91	30.20	2515.18	101.65	38.81	2353.13	144.35	45.51	2376.49	138.23	86.22	3098.60	-113.32	146.00	3081.07	-99.65	73.11	2180.79	-29.93	156.59	2158.20	-28.11	204.66	2793.60	50.31	1099.29	0.00	0.00	0.00	2746.03	19.76	1489.01	2709.14	126.52	1491.13	2163.88	11.97	1447.77	2393.53	91.06	1475.09	714.39	-287.96	78.68	1315.25	-286.23	75.04	713.71
10.01000	2547.60	108.93	30.09	2515.26	101.62	38.62	2353.54	144.48	48.01	2377.29	138.67	88.50	3112.91	-110.93	146.11	3094.98	-97.67	72.46	2180.79	-29.93	156.59	2158.20	-28.11	204.66	2805.46	48.60	1097.03	0.00	0.00	0.00	2757.91	18.38	1487.09	2720.43	124.91	1489.17	2163.88	11.97	1447.77	2393.53	91.06	1475.09	714.37	-287.77	78.81	1315.20	-286.08	75.16	713.77
10.02000	2547.73	108.90	29.83	2515.19	101.67	38.36	2354.55	144.14	50.35	2379.05	138.57	90.96	3124.13	-107.84	143.10	3106.92	-95.51	71.63	2180.79	-29.93	156.59	2158.20	-28.11	204.66	2817.57	46.73	1094.96	0.00	0.00	0.00	2769.86	16.85	1485.34	2732.20	123.16	1487.30	2163.88	11.97	1447.77	2393.53	91.06	1475.09	714.37	-288.12	78.98	1315.07	-285.82	75.22	713.72
10.03000	2547.90	108.94	29.62	2515.60	101.69	38.34	2360.34	139.94	48.30	2380.81	138.72	93.65	3132.12	-104.51	136.90	3117.05	-93.24	70.61	2180.79	-29.93	156.59	2158.20	-28.11	204.66	2829.83	44.70	1093.10	0.00	0.00	0.00	2781.97	15.23	1483.78	2743.62	121.36	1485.62	2163.88	11.97	1447.77	2393.53	91.06	1475.09	714.36	-288.19	78.99	1315.23	-285.64	75.15	713.73
10.04000	2548.11	108.94	29.39	2515.66	101.66	38.15	2361.58	140.10	51.40	2382.54	139.07	96.75	3139.00	-100.34	129.07	3125.52	-90.94	69.42	2180.79	-29.93	156.59	2158.20	-28.11	204.66	2842.09	42.49	1091.46	0.00	0.00	0.00	2794.16	13.49	1482.38	2754.89	119.38	1484.03	2163.88	11.97	1447.77	2393.53	91.06	1475.09	714.42	-287.73	78.95	1315.25	-285.73	75.10	713.80
10.05000	2548.09	108.94	29.05	2516.11	101.71	38.15	2363.08	140.24	54.97	2384.81	139.41	100.13	3145.04	-95.13	120.44	3132.48	-88.69	68.07	2180.79	-29.93	156.59	2158.20	-28.11	204.66	2854.71	40.15	1090.07	0.00	0.00	0.00	2806.33	11.68	1481.08	2766.61	117.41	1482.56	2163.88	11.97	1447.77	2393.53	91.06	1475.09	714.36	-287.86	79.00	1315.23	-286.07	75.09	713.84
10.06000	2548.49	108.94	28.94	2516.46	101.64	38.11	2360.38	145.20	64.66	2388.10	139.14	103.69	3154.91	-90.64	109.78	3138.07	-86.56	66.57	2180.79	-29.93	156.59	2158.20	-28.11	204.66	2867.46	37.59	1088.95	0.00	0.00	0.00	2818.65	9.81	1479.93	2777.71	115.30	1481.26	2163.88	11.97	1447.77	2393.53	91.06	1475.09	714.39	-288.21	78.68	1315.23	-286.17	75.15	713.81
10.07000	2548.84	108.92	28.82	2517.12	101.55	38.29	2361.67	145.33	68.80	2388.43	142.40	111.14	3163.57	-89.86	96.40	3142.46	-84.64	64.94	2180.79	-29.93	156.59	2158.20	-28.11	204.66	2880.06	34.95	1088.16	0.00	0.00	0.00	2830.82	7.84	1479.22	2789.52	113.05	1480.37	2163.88	11.97	1447.77	2393.53	91.06	1475.09	714.41	-287.79	78.93	1315.19	-286.25	75.21	713.76
10.08000	2549.12	108.83	28.66	2517.79	101.47	38.47	2369.88	140.59	68.49	2391.65	142.79	115.48	3170.30	-87.93	85.41	3145.78	-82.99	63.17	2180.79	-29.93	156.59	2158.20	-28.11	204.66	2893.08	32.28	1087.87	0.00	0.00	0.00	2843.04	5.83	1479.22	2801.70	110.75	1480.17	2163.88	11.97	1447.77	2393.53	91.06	1475.09	714.35	-287.57	79.08	1315.36	-286.37	75.09	713.67
10.09000	2549.40	108.76	28.41	2518.47	101.25	38.62	2372.20	141.65	74.92	2395.98	142.77	120.13	3174.72	-86.98	74.46	3148.20	-81.70	61.28	2180.79	-29.93	156.59	2158.20	-28.11	204.66	2906.49	29.58	1087.95	0.00	0.00	0.00	2855.47	3.77	1479.64	2801.70	110.75	1480.17	2163.88	11.97	1447.77	2393.53	91.06	1475.09	714.38	-287.76	78.94	1315.33	-286.56	75.06	713.68
10.10000	2549.99	108.78	28.44	2519.58	100.90	38.82	2371.06	144.84	86.80	2402.63	142.40	126.17	3180.24	-84.24	65.39	3149.85	-80.84	59.29	2180.79	-29.93	156.59	2158.20	-28.11	204.66	2919.93	26.76	1088.48	0.00	0.00	0.00	2867.98	1.69	1480.31	2801.70	110.75	1480.17	2163.88	11.97	1447.77	2393.53	91.06	1475.09	714.34	-288.00	78.90	1315.19	-286.05	75.15	713.69
10.11000	2550.53	108.88	28.58	2520.72	100.51	38.54	2375.54	143.84	94.56	2408.65	141.58	131.97	3184.31	-81.74	59.63	3152.27	-78.62	54.68	2180.79	-29.93	156.59	2158.20	-28.11	204.66	2933.39	23.84	1089.41	0.00	0.00	0.00	2880.23	-0.41	1481.16	2801.70	110.75	1480.17	2163.88	11.97	1447.77	2393.53	91.06	1475.09	714.45	-288.21	78.68	1315.16	-285.80	75.23	713.75
10.12000	2551.16	109.01	28.73	2521.84	100.13	37.75	2381.66	142.30	103.36	2413.47	141.62	137.29	3186.76	-81.50	55.36	3153.91	-78.09	52.67	2180.79	-29.93	156.59	2158.20	-28.11	204.66	2946.42	20.94	1090.65	0.00	0.00	0.00	2892.63	-2.50	1482.27	2801.70	110.75	1480.17	2163.88	11.97	1447.77	2393.53	91.06	1475.09	714.41	-287.82	78.85	1315.36	-286.05	75.09	713.71
10.13000	2552.00	109.06	29.03	2523.40	99.59	37.19	2385.54	142.93	116.14	2419.33	141.28	142.33	3188.85	-81.67	51.97	3155.30	-78.08	51.04	2180.79	-29.93	156.59	2158.20	-28.11	204.66	2959.10	18.04	1092.11	0.00	0.00	0.00	2905.26	-4.54	1483.63	2801.70	110.75	1480.17	2163.88	11.97	1447.77	2393.53	91.06	1475.09	714.33	-287.72	78.97	1315.18	-285.89	75.23	713.67
10.14000	2552.51	109.06	28.94	2524.84	98.89	36.60	2385.54	142.93	116.14	2426.24	140.59	147.08	3190.20	-81.42	49.14	3156.29	-77.66	49.74	2180.79	-29.93	156.59	2158.20	-28.11	204.66	2971.50	15.07	1093.81	0.00	0.00	0.00	2917.61	-6.58	1485.20	2801.70	110.75	1480.17	2163.88	11.97	1447.77	2393.53	91.06	1475.09	714.36	-287.93	78.92	1315.08	-286.23	75.31	713.69
10.15000	2553.25	109.13	28.26	2527.12	98.19	36.42	2385.54	142.93	116.14	2434.21	139.58	151.53	3191.46	-81.33	47.19	3157.00	-77.50	48.65	2180.79	-29.93	156.59	2158.20	-28.11	204.66	2983.83	12.11	1095.74	0.00	0.00	0.00	2929.85	-8.49	1486.88	2801.70	110.75	1480.17	2163.88	11.97	1447.77	2393.53	91.06	1475.09	714.31	-288.13	78.93	1315.14	-286.10	75.31	713.66
10.16000	2555.04	109.46	26.84	2530.64	97.91	37.10	2385.54	142.93	116.14	2443.25	138.27	155.67	3192.14	-81.23	45.78	3157.47	-77.44	47.80	2180.79	-29.93	156.59	2158.20	-28.11	204.66	2995.73	9.31	1097.78	0.00	0.00	0.00	2942.00	-10.26	1488.60	2801.70	110.75	1480.17	2163.88	11.97	1447.77	2393.53	91.06	1475.09	714.38	-287.76	79.01	1315.12	-285.96	75.37	713.68
10.17000	2558.33	110.20	25.35	2535.53	97.87	39.08	2385.54	142.93	116.14	2453.39	136.70	159.50	3192.69	-81.14	44.78	3157.79	-77.48	47.14	2180.79	-29.93	156.59	2158.20	-28.11	204.66	3007.19	6.65	1099.92	0.00	0.00	0.00	2953.75	-11.90	1490.26	2801.70	110.75	1480.17	2163.88	11.97	1447.77	2393.53	91.06	1475.09	714.30	-287.77	79.04	1315.08	-285.87	75.33	713.68
10.18000	2564.04	111.63	24.66	2542.48	98.38	42.64	2385.54	142.93	116.14	2464.62	134.90	162.99	3192.87	-81.12	43.85	3158.06	-77.49	46.68	2180.79	-29.93	156.59	2158.20	-28.11	204.66	3018.34	4.17	1102.13	0.00	0.00	0.00	2965.26	-13.39	1491.91	2801.70	110.75	1480.17	2163.88	11.97	1447.77	2393.53	91.06	1475.09	714.38	-287.98	78.80	1315.38	-286.28	74.96	713.80
10.19000	2571.15	112.64	24.98	2552.23	99.12	47.54	2385.54	142.93	116.14	2476.97	132.88	166.15	3193.08	-81.13	43.17	3158.30	-77.52	46.29	2180.79	-29.93	156.59	2158.20	-28.11	204.66	3029.25	1.96	1104.39	0.00	0.00	0.00	2976.65	-14.72	1493.60	2801.70	110.75	1480.17	2163.88	11.97	1447.77	2393.53	91.06	1475.09	714.36	-287.83	78.91	1315.22	-286.14	75.20	713.82
10.20000	2579.64	112.40	28.13	2566.31	98.98	53.90	2385.54	142.93	116.14	2490.45	130.69	168.96	3193.56	-81.08	42.79	3158.52	-77.58	46.01	2180.79	-29.93	156.59	2158.20	-28.11	204.66	3040.03	0.10	1106.68	0.00	0.00	0.00	2987.90	-15.89	1495.32	2801.70	110.75	1480.17	2163.88	11.97	1447.77	2393.53	91.06	1475.09	714.24	-287.99	79.10	1315.33	-286.30	75.13	713.80
10.21000	2592.31	111.47	33.08	2584.07	97.89	59.87	2385.54	142.93	116.14	2505.07	128.35	171.41	3193.68	-81.06	42.22	3158.88	-77.61	45.85	2180.79	-29.93	156.59	2158.20	-28.11	204.66	3050.53	-1.39	1108.92	0.00	0.00	0.00	2999.10	-16.89	1497.08	2801.70	110.75	1480.17	2163.88	11.97	1447.77	2393.53	91.06	1475.09	714.20	-287.59	79.09	1315.27	-286.52	75.28	713.77
10.22000	2611.97	110.37	38.81	2604.71	96.44	65.55	2385.54	142.93	116.14	2520.85	125.88	173.50	3194.01	-81.06	41.76	3159.04	-77.71	45.58	2180.79	-29.93	156.59	2158.20	-28.11	204.66	3060.83	-2.52	1111.06	0.00	0.00	0.00	3010.26	-17.75	1498.90	2801.70	110.75	1480.17	2163.88	11.97	1447.77	2393.53	91.06	1475.09	714.31	-288.03	79.03	1315.38	-286.47	75.03	713.74
10.23000	2641.41	109.66	44.28	2626.42	95.13	70.10	2385.54	142.93	116.14	2537.79	123.32	175.22	3194.00	-81.07	41.10	3159.37	-77.75	45.43	2180.79	-29.93	156.59	2158.20	-28.11	204.66	3071.04	-3.28	1113.12	0.00	0.00	0.00	3020.93	-18.48	1500.81	2801.70	110.75	1480.17	2163.88	11.97	1447.77	2393.53	91.06	1475.09	714.34	-287.90	78.78	1315.25	-286.31	75.16	713.73
10.24000	2663.95	109.22	47.63	2649.60	94.44	73.73	2385.54	142.93	116.14	2555.91	120.70	176.55	3194.15	-81.08	40.62	3159.52	-77.78	45.21	2180.79	-29.93	156.59	2158.20	-28.11	204.66	3081.32	-3.67	1115.11	0.00	0.00	0.00	3031.69	-19.05	1502.82	2801.70	110.75	1480.17	2163.88	11.97	1447.77	2393.53	91.06	1475.09	714.35	-288.07	78.93	1315.33	-286.12	75.09	713.74
10.25000	2689.43	109.40	50.95	2674.46	94.22	76.55	2385.54	142.93	116.14	2575.22	118.03	177.50	3194.34	-81.05	40.17	3159.69	-77.79	45.03	2180.79	-29.93	156.59	2158.20	-28.11	204.66	3091.43	-3.79	1116.97	0.00	0.00	0.00	3041.82	-19.55	1504.86	2801.70	110.75	1480.17	2163.88	11.97	1447.77	2393.53	91.06	1475.09	714.35	-287.83	78.94	1315.25	-286.32	75.11	713.73
10.26000	2715.90	109.67	53.10	2700.55	93.96	78.31	2385.54	142.93	116.14	2595.74	115.36	178.04	3194.34	-81.05	40.17	3159.82	-77.74	44.89	2180.79	-29.93	156.59	2158.20	-28.11	204.66	3101.48	-3.69	1118.69	0.00	0.00	0.00	3051.53	-19.99	1506.91	2801.70	110.75	1480.17	2163.88	11.97	1447.77	2393.53	91.06	1475.09	714.42	-288.03	78.82	1315.16	-285.98	75.26	713.69
10.27000	2744.16	109.39	54.61	2727.98	93.36	79.14	2385.54	142.93	116.14	2617.47	112.71	178.17	3194.34	-81.05	40.17	3159.89	-77.69	44.71	2180.79	-29.93	156.59	2158.20	-28.11	204.66	3111.45	-3.45	1120.31	0.00	0.00	0.00	3061.70	-20.30	1508.90	2801.70	110.75	1480.17	2163.88	11.97	1447.77	2393.53	91.06	1475.09	714.42	-288.14	78.88	1315.30	-286.01	75.11	713.64
10.28000	2774.17	108.48	55.46	2756.81	92.17	79.16	2385.54	142.93	116.14	2640.44	110.11	177.87	3194.34	-81.05	40.17	3159.95	-77.64	44.59	2180.79	-29.93	156.59	2158.20	-28.11	204.66	3121.53	-3.10	1121.87	0.00	0.00	0.00	3071.26	-20.60	1510.76	2801.70	110.75	1480.17	2163.88	11.97	1447.77	2393.53	91.06	1475.09	714.40	-287.55	79.01	1315.36	-286.55	74.99	713.66
10.29000	2803.99	107.21	55.88	2786.62	90.46	78.24	2385.54	142.93	116.14	2664.66	107.59	177.16	3194.34	-81.05	40.17	3160.06	-77.56	44.48	2180.79	-29.93	156.59	2158.20	-28.11	204.66	3131.54	-2.75	1123.30	0.00	0.00	0.00	3080.82	-20.85	1512.55	2801.70	110.75	1480.17	2163.88	11.97	1447.77	2393.53	91.06	1475.09	714.38	-287.74	79.02	1315.38	-286.55	75.09	713.60
10.30000	2837.33	104.99	54.79	2818.68	88.55	77.32	2385.54	142.93	116.14	2690.13	105.17	176.00	3194.34	-81.05	40.17	3160.16	-77.51	44.38	2180.79	-29.93	156.59	2158.20	-28.11	204.66	3141.30	-2.44	1124.55	0.00	0.00	0.00	3090.52	-21.02	1514.23	2801.70	110.75	1480.17	2163.88	11.97	1447.77	2393.53	91.06	1475.09	714.32	-287.48	79.02	1315.14	-286.44	75.25	713.71
10.31000	2871.37	103.01	54.11	2851.78	86.58	75.99	2385.54	142.93	116.14	2716.87	102.89	174.39	3194.34	-81.05	40.17	3160.22	-77.48	44.24	2180.79	-29.93	156.59	2158.20	-28.11	204.66	3150.67	-2.24	1125.66	0.00	0.00	0.00	3100.12	-21.12	1515.77	2801.70	110.75	1480.17	2163.88	11.97	1447.77	2393.53	91.06	1475.09	714.31	-287.68	78.98	1315.17	-286.28	75.16	713.74
10.32000	2905.67	101.01	52.68	2885.84	84.63	74.28	2385.54	142.93	116.14	2744.89	100.77	172.33	3194.34	-81.05	40.17	3160.27	-77.45	44.13	2180.79	-29.93	156.59	2158.20	-28.11	204.66	3159.77	-2.15	1126.66	0.00	0.00	0.00	3109.97	-21.15	1517.19	2801.70	110.75	1480.17	2163.88	11.97	1447.77	2393.53	91.06	1475.09	714.33	-287.94	79.01	1315.22	-286.32	75.11	713.71
10.33000	2940.54	99.16	50.71	2920.60	82.86	72.11	2385.54	142.93	116.14	2774.21	98.84	169.80	3194.34	-81.05	40.17	3160.31	-77.45	43.97	2180.79	-29.93	156.59	2158.20	-28.11	204.66	3168.76	-2.13	1127.60	0.00	0.00	0.00	3119.48	-21.14	1518.44	2801.70	110.75	1480.17	2163.88	11.97	1447.77	2393.53	91.06	1475.09	714.34	-288.28	78.92	1315.16	-286.18	75.23	713.71
10.34000	2975.82	97.60	48.58	2956.11	81.30	69.64	2385.54	142.93	116.14	2804.84	97.14	166.80	3194.34	-81.05	40.17	3160.50	-77.43	43.91	2180.79	-29.93	156.59	2158.20	-28.11	204.66	3177.81	-2.18	1128.49	0.00	0.00	0.00	3128.81	-21.12	1519.49	2801.70	110.75	1480.17	2163.88	11.97	1447.77	2393.53	91.06	1475.09	714.36	-288.10	78.95	1315.17	-285.86	75.30	713.72
10.35000	3012.72	96.55	47.18	2990.38	80.14	65.92	2385.54	142.93	116.14	2836.79	95.68	163.31	3194.34	-81.05	40.17	3160.71	-77.44	43.88	2180.79	-29.93	156.59	2158.20	-28.11	204.66	3186.87	-2.29	1129.29	0.00	0.00	0.00	3138.36	-21.05	1520.34	2801.70	110.75	1480.17	2163.88	11.97	1447.77	2393.53	91.06	1475.09	714.30	-288.19	79.05	1315.26	-286.04	75.23	713.70
10.36000	3049.79	96.15	45.66	3026.67	79.66	63.36	2385.54	142.93	116.14	2870.08	94.50	159.33	3194.34	-81.05	40.17	3160.92	-77.50	43.88	2180.79	-29.93	156.59	2158.20	-28.11	204.66	3195.86	-2.45	1129.95	0.00	0.00	0.00	3147.66	-20.96	1520.98	2801.70	110.75	1480.17	2163.88	11.97	1447.77	2393.53	91.06	1475.09	714.31	-288.35	79.08	1315.29	-286.06	75.22	713.76
10.37000	3087.48	96.29	44.96	3063.32	79.85	60.96	2385.54	142.93	116.14	2904.71	93.62	154.85	3194.34	-81.05	40.17	3161.01	-77.58	43.84	2180.79	-29.93	156.59	2158.20	-28.11	204.66	3204.78	-2.65	1130.47	0.00	0.00	0.00	3156.66	-20.85	1521.42	2801.70	110.75	1480.17	2163.88	11.97	1447.77	2393.53	91.06	1475.09	714.31	-288.27	79.07	1315.37	-286.36	75.10	713.74
10.38000	3124.29	96.82	43.78	3093.62	80.10	57.79	2385.54	142.93	116.14	2940.71	93.08	149.85	3194.34	-81.05	40.17	3160.93	-77.71	43.76	2180.79	-29.93	156.59	2158.20	-28.11	204.66	3204.78	-2.65	1130.47	0.00	0.00	0.00	3165.65	-20.70	1521.70	2801.70	110.75	1480.17	2163.88	11.97	1447.77	2393.53	91.06	1475.09	714.34	-288.18	78.97	1315.29	-286.44	75.03	713.74
10.39000	3163.34	97.81	44.96	3135.56	81.40	56.54	2385.54	142.93	116.14	2978.08	92.90	144.34	3194.34	-81.05	40.17	3160.89	-77.81	43.68	2180.79	-29.93	156.59	2158.20	-28.11	204.66	3204.78	-2.65	1130.47	0.00	0.00	0.00	3174.86	-20.49	1521.83	2801.70	110.75	1480.17	2163.88	11.97	1447.77	2393.53	91.06	1475.09	714.35	-287.76	78.94	1315.31	-286.74	75.01	713.72
10.40000	3201.65	98.96	46.02	3174.57	82.43	56.60	2385.54	142.93	116.14	3016.83	93.11	138.29	3194.34	-81.05	40.17	3160.82	-77.88	43.53	2180.79	-29.93	156.59	2158.20	-28.11	204.66	3204.78	-2.65	1130.47	0.00	0.00	0.00	3184.04	-20.22	1521.81	2801.70	110.75	1480.17	2163.88	11.97	1447.77	2393.53	91.06	1475.09	714.37	-287.63	78.83	1315.33	-285.95	75.00	713.77
10.41000	3201.65	98.96	46.02	3174.57	82.43	56.60	2385.54	142.93	116.14	3056.99	93.74	131.71	3194.34	-81.05	40.17	3160.98	-77.85	43.53	2180.79	-29.93	156.59	2158.20	-28.11	204.66	3204.78	-2.65	1130.47	0.00	0.00	0.00	3193.24	-19.92	1521.64	2801.70	110.75	1480.17	2163.88	11.97	1447.77	2393.53	91.06	1475.09	714.26	-287.74	78.95	1315.35	-285.79	74.99	713.76
10.42000	3201.65	98.96	46.02	3174.57	82.43	56.60	2385.54	142.93	116.14	3098.56	94.82	124.57	3194.34	-81.05	40.17	3161.01	-77.72	43.49	2180.79	-29.93	156.59	2158.20	-28.11	204.66	3204.78	-2.65	1130.47	0.00	0.00	0.00	3202.45	-19.60	1521.29	2801.70	110.75	1480.17	2163.88	11.97	1447.77	2393.53	91.06	1475.09	714.33	-287.74	79.10	1315.17	-285.99	75.10	713.73
10.43000	3201.65	98.96	46.02	3174.57	82.43	56.60	2385.54	142.93	116.14	3141.54	96.37	116.88	3194.34	-81.05	40.17	3160.99	-77.49	43.42	2180.79	-29.93	156.59	2158.20	-28.11	204.66	3204.78	-2.65	1130.47	0.00	0.00	0.00	3211.84	-19.21	1520.78	2801.70	110.75	1480.17	2163.88	11.97	1447.77	2393.53	91.06	1475.09	714.33	-288.03	79.06	1315.11	-285.53	75.33	713.72
10.44000	3201.65	98.96	46.02	3174.57	82.43	56.60	2385.54	142.93	116.14	3173.70	97.59	109.64	3194.34	-81.05	40.17	3160.94	-77.32	43.31	2180.79	-29.93	156.59	2158.20	-28.11	204.66	3204.78	-2.65	1130.47	0.00	0.00	0.00	3221.09	-18.82	1520.09	2801.70	110.75	1480.17	2163.88	11.97	1447.77	2393.53	91.06	1475.09	714.32	-288.05	79.10	1315.08	-285.96	75.32	713.75
10.45000	3201.65	98.96	46.02	3174.57	82.43	56.60	2385.54	142.93	116.14	3207.34	98.99	104.59	3194.34	-81.05	40.17	3160.85	-77.23	43.20	2180.79	-29.93	156.59	2158.20	-28.11	204.66	3204.78	-2.65	1130.47	0.00	0.00	0.00	3230.08	-18.41	1519.21	2801.70	110.75	1480.17	2163.88	11.97	1447.77	2393.53	91.06	1475.09	714.36	-288.28	79.03	1315.23	-286.27	75.16	713.73
10.46000	3201.65	98.96	46.02	3174.57	82.43	56.60	2385.54	142.93	116.14	3240.26	100.66	100.55	3194.34	-81.05	40.17	3160.90	-77.22	43.18	2180.79	-29.93	156.59	2158.20	-28.11	204.66	3204.78	-2.65	1130.47	0.00	0.00	0.00	3238.93	-17.98	1518.17	2801.70	110.75	1480.17	2163.88	11.97	1447.77	2393.53	91.06	1475.09	714.31	-287.94	79.05	1315.26	-286.46	75.11	713.62
10.47000	3201.65	98.96	46.02	3174.57	82.43	56.60	2385.54	142.93	116.14	3240.26	100.66	100.55	3194.34	-81.05	40.17	3160.96	-77.23	43.16	2180.79	-29.93	156.59	2158.20	-28.11	204.66	3204.78	-2.65	1130.47	0.00	0.00	0.00	3247.90	-17.49	1516.95	2801.70	110.75	1480.17	2163.88	11.97	1447.77	2393.53	91.06	1475.09	714.32	-288.03	78.94	1315.30	-286.11	74.96	713.62
10.48000	3201.65	98.96	46.02	3174.57	82.43	56.60	2385.54	142.93	116.14	3240.26	100.66	100.55	3194.34	-81.05	40.17	3161.03	-77.30	43.16	2180.79	-29.93	156.59	2158.20	-28.11	204.66	3204.78	-2.65	1130.47	0.00	0.00	0.00	3257.15	-16.90	1515.55	2801.70	110.75	1480.17	2163.88	11.97	1447.77	2393.53	91.06	1475.09	714.31	-287.98	79.07	1315.33	-286.33	74.99	713.58
10.49000	3201.65	98.96	46.02	3174.57	82.43	56.60	2385.54	142.93	116.14	3240.26	100.66	100.55	3194.34	-81.05	40.17	3160.96	-77.39	43.07	2180.79	-29.93	156.59	2158.20	-28.11	204.66	3204.78	-2.65	1130.47	0.00	0.00	0.00	3266.38	-16.25	1514.05	2801.70	110.75	1480.17	2163.88	11.97	1447.77	2393.53	91.06	1475.09	714.36	-288.15	78.90	1315.12	-285.97	75.25	713.63
10.50000	3201.65	98.96	46.02	3174.57	82.43	56.60	2385.54	142.93	116.14	3240.26	100.66	100.55	3194.34	-81.05	40.17	3160.92	-77.50	42.99	2180.79	-29.93	156.59	2158.20	-28.11	204.66	3204.78	-2.65	1130.47	0.00	0.00	0.00	3275.39	-15.55	1512.45	2801.70	110.75	1480.17	2163.88	11.97	1447.77	2393.53	91.06	1475.09	714.36	-287.74	78.93	1315.14	-286.14	75.37	713.71
10.51000	3201.65	98.96	46.02	3174.57	82.43	56.60	2385.54	142.93	116.14	3240.26	100.66	100.55	3194.34	-81.05	40.17	3160.94	-77.61	42.95	2180.79	-29.93	156.59	2158.20	-28.11	204.66	3204.78	-2.65	1130.47	0.00	0.00	0.00	3284.17	-14.81	1510.79	2801.70	110.75	1480.17	2163.88	11.97	1447.77	2393.53	91.06	1475.09	714.34	-288.20	79.00	1315.18	-286.11	75.20	713.66
10.52000	3201.65	98.96	46.02	3174.57	82.43	56.60	2385.54	142.93	116.14	3240.26	100.66	100.55	3194.34	-81.05	40.17	3160.94	-77.75	42.87	2180.79	-29.93	156.59	2158.20	-28.11	204.66	3204.78	-2.65	1130.47	0.00	0.00	0.00	3293.05	-13.99	1509.05	2801.70	110.75	1480.17	2163.88	11.97	1447.77	2393.53	91.06	1475.09	714.38	-288.14	78.94	1315.32	-286.24	75.08	713.74
10.53000	3201.65	98.96	46.02	3174.57	82.43	56.60	2385.54	142.93	116.14	3240.26	100.66	100.55	3194.34	-81.05	40.17	3161.03	-77.90	42.85	2180.79	-29.93	156.59	2158.20	-28.11	204.66	3204.78	-2.65	1130.47	0.00	0.00	0.00	3301.95	-13.10	1507.30	2801.70	110.75	1480.17	2163.88	11.97	1447.77	2393.53	91.06	1475.09	714.35	-288.02	78.92	1315.34	-286.27	75.01	713.68
10.54000	3201.65	98.96	46.02	3174.57	82.43	56.60	2385.54	142.93	116.14	3240.26	100.66	100.55	3194.34	-81.05	40.17	3161.15	-78.07	42.82	2180.79	-29.93	156.59	2158.20	-28.11	204.66	3204.78	-2.65	1130.47	0.00	0.00	0.00	3310.83	-12.14	1505.61	2801.70	110.75	1480.17	2163.88	11.97	1447.77	2393.53	91.06	1475.09	714.35	-287.72	79.09	1315.35	-286.35	75.10	713.68
10.55000	3201.65	98.96	46.02	3174.57	82.43	56.60	2385.54	142.93	116.14	3240.26	100.66	100.55	3194.34	-81.05	40.17	3161.33	-78.23	42.81	2180.79	-29.93	156.59	2158.20	-28.11	204.66	3204.78	-2.65	1130.47	0.00	0.00	0.00	3310.83	-12.14	1505.61	2801.70	110.75	1480.17	2163.88	11.97	1447.77	2393.53	91.06	1475.09	714.30	-287.71	79.04	1315.41	-286.00	74.94	713.70
10.56000	3201.65	98.96	46.02	3174.57	82.43	56.60	2385.54	142.93	116.14	3240.26	100.66	100.55	3194.34	-81.05	40.17	3161.39	-78.40	42.71	2180.79	-29.93	156.59	2158.20	-28.11	204.66	3204.78	-2.65	1130.47	0.00	0.00	0.00	3310.83	-12.14	1505.61	2801.70	110.75	1480.17	2163.88	11.97	1447.77	2393.53	91.06	1475.09	714.35	-287.83	78.88	1315.23	-285.70	75.20	713.62
10.57000	3201.65	98.96	46.02	3174.57	82.43	56.60	2385.54	142.93	116.14	3240.26	100.66	100.55	3194.34	-81.05	40.17	3161.60	-78.58	42.70	2180.79	-29.93	156.59	2158.20	-28.11	204.66	3204.78	-2.65	1130.47	0.00	0.00	0.00	3310.83	-12.14	1505.61	2801.70	110.75	1480.17	2163.88	11.97	1447.77	2393.53	91.06	1475.09	714.39	-287.84	78.98	1315.04	-285.76	75.38	713.62
10.58000	3201.65	98.96	46.02	3174.57	82.43	56.60	2385.54	142.93	116.14	3240.26	100.66	100.55	3194.34	-81.05	40.17	3161.74	-78.77	42.62	2180.79	-29.93	156.59	2158.20	-28.11	204.66	3204.78	-2.65	1130.47	0.00	0.00	0.00	3310.83	-12.14	1505.61	2801.70	110.75	1480.17	2163.88	11.97	1447.77	2393.53	91.06	1475.09	714.28	-287.83	79.14	1314.93	-285.79	75.44	713.60
10.59000	3201.65	98.96	46.02	3174.57	82.43	56.60	2385.54	142.93	116.14	3240.26	100.66	100.55	3194.34	-81.05	40.17	3161.95	-78.95	42.58	2180.79	-29.93	156.59	2158.20	-28.11	204.66	3204.78	-2.65	1130.47	0.00	0.00	0.00	3310.83	-12.14	1505.61	2801.70	110.75	1480.17	2163.88	11.97	1447.77	2393.53	91.06	1475.09	714.28	-287.96	79.05	1315.20	-285.99	75.18	713.67
10.60000	3201.65	98.96	46.02	3174.57	82.43	56.60	2385.54	142.93	116.14	3240.26	100.66	100.55	3194.34	-81.05	40.17	3162.20	-79.13	42.55	2180.79	-29.93	156.59	2158.20	-28.11	204.66	3204.78	-2.65	1130.47	0.00	0.00	0.00	3310.83	-12.14	1505.61	2801.70	110.75	1480.17	2163.88	11.97	1447.77	2393.53	91.06	1475.09	714.36	-287.88	79.05	1315.05	-286.15	75.31	713.67
10.61000	3201.65	98.96	46.02	3174.57	82.43	56.60	2385.54	142.93	116.14	3240.26	100.66	100.55	3194.34	-81.05	40.17	3162.40	-79.34	42.47	2180.79	-29.93	156.59	2158.20	-28.11	204.66	3204.78	-2.65	1130.47	0.00	0.00	0.00	3310.83	-12.14	1505.61	2801.70	110.75	1480.17	2163.88	11.97	1447.77	2393.53	91.06	1475.09	714.40	-288.19	78.81	1315.25	-286.45	75.18	713.73
10.62000	3201.65	98.96	46.02	3174.57	82.43	56.60	2385.54	142.93	116.14	3240.26	100.66	100.55	3194.34	-81.05	40.17	3162.68	-79.57	42.45	2180.79	-29.93	156.59	2158.20	-28.11	204.66	3204.78	-2.65	1130.47	0.00	0.00	0.00	3310.83	-12.14	1505.61	2801.70	110.75	1480.17	2163.88	11.97	1447.77	2393.53	91.06	1475.09	714.40	-288.01	78.92	1315.18	-286.17	75.25	713.73
10.63000	3201.65	98.96	46.02	3174.57	82.43	56.60	2385.54	142.93	116.14	3240.26	100.66	100.55	3194.34	-81.05	40.17	3162.97	-79.79	42.37	2180.79	-29.93	156.59	2158.20	-28.11	204.66	3204.78	-2.65	1130.47	0.00	0.00	0.00	3310.83	-12.14	1505.61	2801.70	110.75	1480.17	2163.88	11.97	1447.77	2393.53	91.06	1475.09	714.32	-287.93	79.09	1315.30	-286.47	75.02	713.73
10.64000	3201.65	98.96	46.02	3174.57	82.43	56.60	2385.54	142.93	116.14	3240.26	100.66	100.55	3194.34	-81.05	40.17	3163.27	-80.01	42.30	2180.79	-29.93	156.59	2158.20	-28.11	204.66	3204.78	-2.65	1130.47	0.00	0.00	0.00	3310.83	-12.14	1505.61	2801.70	110.75	1480.17	2163.88	11.97	1447.77	2393.53	91.06	1475.09	714.36	-287.98	78.85	1315.29	-286.31	75.05	713.66
10.65000	3201.65	98.96	46.02	3174.57	82.43	56.60	2385.54	142.93	116.14	3240.26	100.66	100.55	3194.34	-81.05	40.17	3163.61	-80.28	42.21	2180.79	-29.93	156.59	2158.20	-28.11	204.66	3204.78	-2.65	1130.47	0.00	0.00	0.00	3310.83	-12.14	1505.61	2801.70	110.75	1480.17	2163.88	11.97	1447.77	2393.53	91.06	1475.09	714.33	-287.90	78.96	1315.01	-285.84	75.42	713.66
10.66000	3201.65	98.96	46.02	3174.57	82.43	56.60	2385.54	142.93	116.14	3240.26	100.66	100.55	3194.34	-81.05	40.17	3164.02	-80.56	42.15	2180.79	-29.93	156.59	2158.20	-28.11	204.66	3204.78	-2.65	1130.47	0.00	0.00	0.00	3310.83	-12.14	1505.61	2801.70	110.75	1480.17	2163.88	11.97	1447.77	2393.53	91.06	1475.09	714.29	-287.98	78.89	1315.12	-286.00	75.26	713.71
10.67000	3201.65	98.96	46.02	3174.57	82.43	56.60	2385.54	142.93	116.14	3240.26	100.66	100.55	3194.34	-81.05	40.17	3164.49	-80.88	42.09	2180.79	-29.93	156.59	2158.20	-28.11	204.66	3204.78	-2.65	1130.47	0.00	0.00	0.00	3310.83	-12.14	1505.61	2801.70	110.75	1480.17	2163.88	11.97	1447.77	2393.53	91.06	1475.09	714.39	-287.68	78.78	1315.18	-286.22	75.14	713.63
10.68000	3201.65	98.96	46.02	3174.57	82.43	56.60	2385.54	142.93	116.14	3240.26	100.66	100.55	3194.34	-81.05	40.17	3165.03	-81.25	42.05	2180.79	-29.93	156.59	2158.20	-28.11	204.66	3204.78	-2.65	1130.47	0.00	0.00	0.00	3310.83	-12.14	1505.61	2801.70	110.75	1480.17	2163.88	11.97	1447.77	2393.53	91.06	1475.09	714.31	-287.81	78.96	1315.30	-286.39	75.06	713.62
10.69000	3201.65	98.96	46.02	3174.57	82.43	56.60	2385.54	142.93	116.14	3240.26	100.66	100.55	3194.34	-81.05	40.17	3165.71	-81.71	41.97	2180.79	-29.93	156.59	2158.20	-28.11	204.66	3204.78	-2.65	1130.47	0.00	0.00	0.00	3310.83	-12.14	1505.61	2801.70	110.75	1480.17	2163.88	11.97	1447.77	2393.53	91.06	1475.09	714.35	-287.99	78.85	1315.36	-286.31	75.01	713.64
10.70000	3201.65	98.96	46.02	3174.57	82.43	56.60	2385.54	142.93	116.14	3240.26	100.66	100.55	3194.34	-81.05	40.17	3166.64	-82.28	41.54	2180.79	-29.93	156.59	2158.20	-28.11	204.66	3204.78	-2.65	1130.47	0.00	0.00	0.00	3310.83	-12.14	1505.61	2801.70	110.75	1480.17	2163.88	11.97	1447.77	2393.53	91.06	1475.09	714.36	-287.84	78.90	1315.24	-285.95	75.17	713.67
10.71000	3201.65	98.96	46.02	3174.57	82.43	56.60	2385.54	142.93	116.14	3240.26	100.66	100.55	3194.34	-81.05	40.17	3167.92	-82.77	40.79	2180.79	-29.93	156.59	2158.20	-28.11	204.66	3204.78	-2.65	1130.47	0.00	0.00	0.00	3310.83	-12.14	1505.61	2801.70	110.75	1480.17	2163.88	11.97	1447.77	2393.53	91.06	1475.09	714.27	-287.96	78.91	1315.45	-286.33	74.84	713.70
10.72000	3201.65	98.96	46.02	3174.57	82.43	56.60	2385.54	142.93	116.14	3240.26	100.66	100.55	3194.34	-81.05	40.17	3169.18	-82.96	40.03	2180.79	-29.93	156.59	2158.20	-28.11	204.66	3204.78	-2.65	1130.47	0.00	0.00	0.00	3310.83	-12.14	1505.61	2801.70	110.75	1480.17	2163.88	11.97	1447.77	2393.53	91.06	1475.09	714.38	-287.99	78.84	1315.43	-286.25	74.95	713.60
10.73000	3201.65	98.96	46.02	3174.57	82.43	56.60	2385.54	142.93	116.14	3240.26	100.66	100.55	3194.34	-81.05	40.17	3170.61	-82.91	39.30	2180.79	-29.93	156.59	2158.20	-28.11	204.66	3204.78	-2.65	1130.47	0.00	0.00	0.00	3310.83	-12.14	1505.61	2801.70	110.75	1480.17	2163.88	11.97	1447.77	2393.53	91.06	1475.09	714.42	-288.30	78.79	1315.31	-286.03	75.02	713.69
10.74000	3201.65	98.96	46.02	3174.57	82.43	56.60	2385.54	142.93	116.14	3240.26	100.66	100.55	3194.34	-81.05	40.17	3172.03	-82.75	38.81	2180.79	-29.93	156.59	2158.20	-28.11	204.66	3204.78	-2.65	1130.47	0.00	0.00	0.00	3310.83	-12.14	1505.61	2801.70	110.75	1480.17	2163.88	11.97	1447.77	2393.53	91.06	1475.09	714.27	-287.67	79.05	1315.36	-286.24	75.02	713.69
10.75000	3201.65	98.96	46.02	3174.57	82.43	56.60	2385.54	142.93	116.14	3240.26	100.66	100.55	3194.34	-81.05	40.17	3173.21	-82.49	39.01	2180.79	-29.93	156.59	2158.20	-28.11	204.66	3204.78	-2.65	1130.47	0.00	0.00	0.00	3310.83	-12.14	1505.61	2801.70	110.75	1480.17	2163.88	11.97	1447.77	2393.53	91.06	1475.09	714.33	-287.88	78.97	1315.25	-286.12	75.26	713.66
10.76000	3201.65	98.96	46.02	3174.57	82.43	56.60	2385.54	142.93	116.14	3240.26	100.66	100.55	3194.34	-81.05	40.17	3174.95	-82.36	39.53	2180.79	-29.93	156.59	2158.20	-28.11	204.66	3204.78	-2.65	1130.47	0.00	0.00	0.00	3310.83	-12.14	1505.61	2801.70	110.75	1480.17	2163.88	11.97	1447.77	2393.53	91.06	1475.09	714.36	-287.79	78.88	1315.31	-286.92	75.06	713.67
10.77000	3201.65	98.96	46.02	3174.57	82.43	56.60	2385.54	142.93	116.14	3240.26	100.66	100.55	3194.34	-81.05	40.17	3177.87	-82.62	40.40	2180.79	-29.93	156.59	2158.20	-28.11	204.66	3204.78	-2.65	1130.47	0.00	0.00	0.00	3310.83	-12.14	1505.61	2801.70	110.75	1480.17	2163.88	11.97	1447.77	2393.53	91.06	1475.09	714.31	-287.82	78.96	1315.31	-286.73	75.10	713.67
10.78000	3201.65	98.96	46.02	3174.57	82.43	56.60	2385.54	142.93	116.14	3240.26	100.66	100.55	3194.34	-81.05	40.17	3182.19	-83.27	42.13	2180.79	-29.93	156.59	2158.20	-28.11	204.66	3204.78	-2.65	1130.47	0.00	0.00	0.00	3310.83	-12.14	1505.61	2801.70	110.75	1480.17	2163.88	11.97	1447.77	2393.53	91.06	1475.09	714.30	-287.79	78.92	1315.19	-286.00	75.22	713.73
10.79000	3201.65	98.96	46.02	3174.57	82.43	56.60	2385.54	142.93	116.14	3240.26	100.66	100.55	3194.34	-81.05	40.17	3187.74	-84.22	44.64	2180.79	-29.93	156.59	2158.20	-28.11	204.66	3204.78	-2.65	1130.47	0.00	0.00	0.00	3310.83	-12.14	1505.61	2801.70	110.75	1480.17	2163.88	11.97	1447.77	2393.53	91.06	1475.09	714.31	-287.97	78.93	1315.17	-286.11	75.14	713.67
10.80000	3201.65	98.96	46.02	3174.57	82.43	56.60	2385.54	142.93	116.14	3240.26	100.66	100.55	3194.34	-81.05	40.17	3187.74	-84.22	44.64	2180.79	-29.93	156.59	2158.20	-28.11	204.66	3204.78	-2.65	1130.47	0.00	0.00	0.00	3310.83	-12.14	1505.61	2801.70	110.75	1480.17	2163.88	11.97	1447.77	2393.53	91.06	1475.09	714.28	-287.99	79.00	1315.24	-286.16	75.14	713.67
10.81000	3201.65	98.96	46.02	3174.57	82.43	56.60	2385.54	142.93	116.14	3240.26	100.66	100.55	3194.34	-81.05	40.17	3187.74	-84.22	44.64	2180.79	-29.93	156.59	2158.20	-28.11	204.66	3204.78	-2.65	1130.47	0.00	0.00	0.00	3310.83	-12.14	1505.61	2801.70	110.75	1480.17	2163.88	11.97	1447.77	2393.53	91.06	1475.09	714.37	-287.85	78.93	1315.24	-286.09	75.20	713.65
10.82000	3201.65	98.96	46.02	3174.57	82.43	56.60	2385.54	142.93	116.14	3240.26	100.66	100.55	3194.34	-81.05	40.17	3187.74	-84.22	44.64	2180.79	-29.93	156.59	2158.20	-28.11	204.66	3204.78	-2.65	1130.47	0.00	0.00	0.00	3310.83	-12.14	1505.61	2801.70	110.75	1480.17	2163.88	11.97	1447.77	2393.53	91.06	1475.09	714.33	-288.05	79.04	1315.13	-285.89	75.16	713.69
10.83000	3201.65	98.96	46.02	3174.57	82.43	56.60	2385.54	142.93	116.14	3240.26	100.66	100.55	3194.34	-81.05	40.17	3187.74	-84.22	44.64	2180.79	-29.93	156.59	2158.20	-28.11	204.66	3204.78	-2.65	1130.47	0.00	0.00	0.00	3310.83	-12.14	1505.61	2801.70	110.75	1480.17	2163.88	11.97	1447.77	2393.53	91.06	1475.09	714.40	-287.83	78.98	1315.04	-285.55	75.27	713.74
10.84000	3201.65	98.96	46.02	3174.57	82.43	56.60	2385.54	142.93	116.14	3240.26	100.66	100.55	3194.34	-81.05	40.17	3187.74	-84.22	44.64	2180.79	-29.93	156.59	2158.20	-28.11	204.66	3204.78	-2.65	1130.47	0.00	0.00	0.00	3310.83	-12.14	1505.61	2801.70	110.75	1480.17	2163.88	11.97	1447.77	2393.53	91.06	1475.09	714.46	-287.85	78.85	1315.43	-286.61	74.94	713.74
10.85000	3201.65	98.96	46.02	3174.57	82.43	56.60	2385.54	142.93	116.14	3240.26	100.66	100.55	3194.34	-81.05	40.17	3187.74	-84.22	44.64	2180.79	-29.93	156.59	2158.20	-28.11	204.66	3204.78	-2.65	1130.47	0.00	0.00	0.00	3310.83	-12.14	1505.61	2801.70	110.75	1480.17	2163.88	11.97	1447.77	2393.53	91.06	1475.09	714.36	-287.85	78.97	1315.29	-286.34	75.10	713.66
10.86000	3201.65	98.96	46.02	3174.57	82.43	56.60	2385.54	142.93	116.14	3240.26	100.66	100.55	3194.34	-81.05	40.17	3187.74	-84.22	44.64	2180.79	-29.93	156.59	2158.20	-28.11	204.66	3204.78	-2.65	1130.47	0.00	0.00	0.00	3310.83	-12.14	1505.61	2801.70	110.75	1480.17	2163.88	11.97	1447.77	2393.53	91.06	1475.09	714.40	-287.64	79.02	1315.22	-286.14	75.08	713.71
10.87000	3201.65	98.96	46.02	3174.57	82.43	56.60	2385.54	142.93	116.14	3240.26	100.66	100.55	3194.34	-81.05	40.17	3187.74	-84.22	44.64	2180.79	-29.93	156.59	2158.20	-28.11	204.66	3204.78	-2.65	1130.47	0.00	0.00	0.00	3310.83	-12.14	1505.61	2801.70	110.75	1480.17	2163.88	11.97	1447.77	2393.53	91.06	1475.09	714.34	-287.83	78.90	1315.15	-285.85	75.36	713.70
10.88000	3201.65	98.96	46.02	3174.57	82.43	56.60	2385.54	142.93	116.14	3240.26	100.66	100.55	3194.34	-81.05	40.17	3187.74	-84.22	44.64	2180.79	-29.93	156.59	2158.20	-28.11	204.66	3204.78	-2.65	1130.47	0.00	0.00	0.00	3310.83	-12.14	1505.61	2801.70	110.75	1480.17	2163.88	11.97	1447.77	2393.53	91.06	1475.09	714.26	-287.73	78.96	1315.20	-286.29	75.18	713.69
10.89000	3201.65	98.96	46.02	3174.57	82.43	56.60	2385.54	142.93	116.14	3240.26	100.66	100.55	3194.34	-81.05	40.17	3187.74	-84.22	44.64	2180.79	-29.93	156.59	2158.20	-28.11	204.66	3204.78	-2.65	1130.47	0.00	0.00	0.00	3310.83	-12.14	1505.61	2801.70	110.75	1480.17	2163.88	11.97	1447.77	2393.53	91.06	1475.09	714.31	-287.58	79.10	1315.03	-286.00	75.39	713.67
[truncated: 45 more rows]
[truncated: 35 more columns]
