# Supplementary material for: The impact of mobile phone use on where we look and how we walk when negotiating floor based obstacles
Source: PLoS One. 2017 Jun 30;12(6):e0179802. doi: 10.1371/journal.pone.0179802 (PMC5493336; doi:10.1371/journal.pone.0179802)
Supplement: S1 File — (ZIP) [file pone.0179802.s001.zip › Gait/PP10/SW obs read 3.txt]

CODAmotion Analysis Text
Codamotion Analysis Text Save of: SW obs read 3.mdf
Time	Markers
Time	1:LTOE.X	1:LTOE.Y	1:LTOE.Z	2:L2nd.X	2:L2nd.Y	2:L2nd.Z	3:LHEE.X	3:LHEE.Y	3:LHEE.Z	4:LANK.X	4:LANK.Y	4:LANK.Z	5:RTOE.X	5:RTOE.Y	5:RTOE.Z	6:R2nd.X	6:R2nd.Y	6:R2nd.Z	7:RHEE.X	7:RHEE.Y	7:RHEE.Z	8:RANK.X	8:RANK.Y	8:RANK.Z	9:STRN.X	9:STRN.Y	9:STRN.Z	10:Marker 10.X	10:Marker 10.Y	10:Marker 10.Z	11:FRHD.X	11:FRHD.Y	11:FRHD.Z	12:FLHD.X	12:FLHD.Y	12:FLHD.Z	13:BRHD.X	13:BRHD.Y	13:BRHD.Z	14:BLHD.X	14:BLHD.Y	14:BLHD.Z	15:BLSTEP.X	15:BLSTEP.Y	15:BLSTEP.Z	16:FLSTEP.X	16:FLSTEP.Y	16:FLSTEP.Z	17:BRSTEP.X
(s)	(mm)	(mm)	(mm)	(mm)	(mm)	(mm)	(mm)	(mm)	(mm)	(mm)	(mm)	(mm)	(mm)	(mm)	(mm)	(mm)	(mm)	(mm)	(mm)	(mm)	(mm)	(mm)	(mm)	(mm)	(mm)	(mm)	(mm)	(mm)	(mm)	(mm)	(mm)	(mm)	(mm)	(mm)	(mm)	(mm)	(mm)	(mm)	(mm)	(mm)	(mm)	(mm)	(mm)	(mm)	(mm)	(mm)	(mm)	(mm)	(mm)
0.00000	-3523.65	242.17	26.22	-3563.44	252.91	35.29	-3258.26	62.33	0.35	-3393.51	164.04	140.68	-3312.51	3.05	42.25	-3497.51	1.58	36.81	-3045.51	250.86	-0.94	-2877.87	233.60	46.98	-3540.68	220.04	1110.71	0.00	0.00	0.00	-3706.33	168.28	1473.34	-3635.36	-13.58	1473.23	-2692.78	189.54	1170.21	-2603.82	109.31	1141.23	540.59	-218.83	59.79	974.73	-212.21	56.82	516.46
0.01000	-3523.65	242.17	26.22	-3563.44	252.91	35.29	-3258.26	62.33	0.35	-3393.51	164.04	140.68	-3312.51	3.05	42.25	-3497.51	1.58	36.81	-3045.51	250.86	-0.94	-2877.87	233.60	46.98	-3540.68	220.04	1110.71	0.00	0.00	0.00	-3706.33	168.28	1473.34	-3635.36	-13.58	1473.23	-2692.78	189.54	1170.21	-2603.82	109.31	1141.23	540.59	-218.83	59.79	974.73	-212.21	56.82	516.46
0.02000	-3523.65	242.17	26.22	-3563.44	252.91	35.29	-3258.26	62.33	0.35	-3393.51	164.04	140.68	-3312.51	3.05	42.25	-3497.51	1.58	36.81	-3045.51	250.86	-0.94	-2877.87	233.60	46.98	-3540.68	220.04	1110.71	0.00	0.00	0.00	-3706.33	168.28	1473.34	-3635.36	-13.58	1473.23	-2692.78	189.54	1170.21	-2603.82	109.31	1141.23	540.59	-218.83	59.79	974.73	-212.21	56.82	516.66
0.03000	-3523.65	242.17	26.22	-3563.44	252.91	35.29	-3258.33	62.34	0.36	-3393.51	164.04	140.68	-3312.51	3.05	42.25	-3497.51	1.58	36.81	-3045.79	250.89	-0.92	-2878.28	233.64	46.98	-3540.68	220.04	1110.71	0.00	0.00	0.00	-3706.33	168.28	1473.34	-3635.36	-13.58	1473.23	-2693.48	189.59	1170.52	-2604.58	109.34	1141.56	540.76	-218.90	59.81	975.07	-212.28	56.84	712.73
0.04000	-3523.65	242.17	26.22	-3563.44	252.91	35.29	-3332.70	68.63	7.46	-3393.51	164.04	140.68	-3312.51	3.05	42.25	-3497.51	1.58	36.81	-3325.76	281.84	11.25	-3284.52	266.55	51.57	-3540.68	220.04	1110.71	0.00	0.00	0.00	-3706.33	168.28	1473.34	-3635.36	-13.58	1473.23	-3391.13	239.13	1474.11	-3369.68	139.46	1470.36	711.72	-288.15	78.63	1313.26	-285.64	76.51	712.19
0.05000	-3523.65	242.17	26.22	-3563.44	252.91	35.29	-3284.14	69.78	14.57	-3393.51	164.04	140.68	-3312.51	3.05	42.25	-3497.51	1.58	36.81	-3317.81	281.44	12.60	-3272.73	265.30	52.72	-3540.68	220.04	1110.71	0.00	0.00	0.00	-3706.33	168.28	1473.34	-3635.36	-13.58	1473.23	-3363.40	239.78	1474.23	-3362.85	139.10	1469.77	712.88	-287.72	79.15	1313.14	-285.54	76.66	712.11
0.06000	-3523.65	242.17	26.22	-3563.44	252.91	35.29	-3318.78	68.78	10.27	-3393.51	164.04	140.68	-3312.51	3.05	42.25	-3497.51	1.58	36.81	-3319.85	283.06	12.25	-3270.34	265.11	52.34	-3540.68	220.04	1110.71	0.00	0.00	0.00	-3706.33	168.28	1473.34	-3635.36	-13.58	1473.23	-3411.23	239.71	1476.50	-3376.64	139.36	1470.35	712.77	-287.72	79.13	1313.54	-285.18	76.78	711.72
0.07000	-3523.65	242.17	26.22	-3563.44	252.91	35.29	-3311.22	68.29	11.58	-3393.51	164.04	140.68	-3312.51	3.05	42.25	-3497.51	1.58	36.81	-3339.69	282.06	8.64	-3255.04	265.83	55.40	-3540.68	220.04	1110.71	0.00	0.00	0.00	-3706.33	168.28	1473.34	-3635.36	-13.58	1473.23	-3387.89	240.74	1474.35	-3368.14	139.02	1469.23	712.51	-287.73	78.95	1313.78	-285.73	76.79	711.66
0.08000	-3523.65	242.17	26.22	-3563.44	252.91	35.29	-3292.57	71.38	14.62	-3393.51	164.04	140.68	-3312.51	3.05	42.25	-3497.51	1.58	36.81	-3336.32	283.83	9.46	-3259.41	266.04	54.70	-3540.68	220.04	1110.71	0.00	0.00	0.00	-3706.33	168.28	1473.34	-3635.36	-13.58	1473.23	-3383.40	241.55	1475.14	-3377.30	139.78	1470.10	712.19	-287.78	78.93	1313.91	-285.88	76.74	712.41
0.09000	-3523.65	242.17	26.22	-3563.44	252.91	35.29	-3281.06	70.11	15.90	-3393.51	164.04	140.68	-3312.51	3.05	42.25	-3497.51	1.58	36.81	-3302.94	281.75	15.55	-3265.31	265.32	53.61	-3540.68	220.04	1110.71	0.00	0.00	0.00	-3706.33	168.28	1473.34	-3635.36	-13.58	1473.23	-3364.44	239.19	1474.01	-3367.25	139.34	1469.92	712.82	-287.79	79.05	1313.36	-285.47	76.80	712.67
0.10000	-3523.65	242.17	26.22	-3563.44	252.91	35.29	-3283.66	70.02	16.08	-3393.51	164.04	140.68	-3312.51	3.05	42.25	-3497.51	1.58	36.81	-3285.95	281.36	17.13	-3268.82	266.35	53.55	-3540.68	220.04	1110.71	0.00	0.00	0.00	-3706.33	168.28	1473.34	-3635.36	-13.58	1473.23	-3390.72	238.96	1474.38	-3377.45	139.20	1470.78	712.45	-287.51	78.90	1312.75	-285.34	76.63	712.07
0.11000	-3523.65	242.17	26.22	-3563.44	252.91	35.29	-3305.72	70.08	11.55	-3393.51	164.04	140.68	-3312.51	3.05	42.25	-3497.51	1.58	36.81	-3287.30	279.81	16.83	-3275.44	266.27	52.60	-3540.68	220.04	1110.71	0.00	0.00	0.00	-3706.33	168.28	1473.34	-3635.36	-13.58	1473.23	-3423.93	239.41	1474.94	-3372.18	138.94	1471.53	712.66	-287.48	79.27	1313.39	-285.75	76.62	712.20
0.12000	-3523.65	242.17	26.22	-3563.44	252.91	35.29	-3299.38	69.34	13.60	-3393.51	164.04	140.68	-3312.51	3.05	42.25	-3497.51	1.58	36.81	-3317.82	283.02	12.35	-3263.58	264.57	53.76	-3540.68	220.04	1110.71	0.00	0.00	0.00	-3706.33	168.28	1473.34	-3635.36	-13.58	1473.23	-3412.37	238.58	1476.07	-3357.80	139.14	1470.50	712.69	-287.75	79.18	1313.31	-286.06	76.39	711.62
0.13000	-3523.65	242.17	26.22	-3563.44	252.91	35.29	-3310.62	69.05	11.24	-3393.51	164.04	140.68	-3312.51	3.05	42.25	-3497.51	1.58	36.81	-3303.00	282.08	13.69	-3264.61	264.53	53.57	-3540.68	220.04	1110.71	0.00	0.00	0.00	-3706.33	168.28	1473.34	-3635.36	-13.58	1473.23	-3386.89	239.65	1475.59	-3374.05	139.87	1470.94	713.22	-287.39	79.17	1313.14	-286.08	76.31	711.62
0.14000	-3523.65	242.17	26.22	-3563.44	252.91	35.29	-3297.01	69.61	14.42	-3393.51	164.04	140.68	-3312.51	3.05	42.25	-3497.51	1.58	36.81	-3322.75	281.97	11.80	-3260.81	264.96	54.98	-3540.68	220.04	1110.71	0.00	0.00	0.00	-3706.33	168.28	1473.34	-3635.36	-13.58	1473.23	-3427.08	242.21	1476.08	-3366.64	139.31	1471.18	713.15	-287.53	79.19	1313.46	-285.88	76.50	711.89
0.15000	-3523.65	242.17	26.22	-3563.44	252.91	35.29	-3292.37	68.32	15.15	-3393.51	164.04	140.68	-3312.51	3.05	42.25	-3497.51	1.58	36.81	-3337.52	282.10	8.77	-3281.65	266.38	51.66	-3540.68	220.04	1110.71	0.00	0.00	0.00	-3706.33	168.28	1473.34	-3635.36	-13.58	1473.23	-3405.31	240.95	1474.06	-3371.40	139.82	1471.44	712.65	-287.60	79.07	1313.63	-285.59	76.79	711.61
0.16000	-3523.65	242.17	26.22	-3563.44	252.91	35.29	-3297.65	68.40	12.94	-3393.51	164.04	140.68	-3312.51	3.05	42.25	-3497.51	1.58	36.81	-3329.68	281.58	10.72	-3273.62	265.70	52.98	-3540.68	220.04	1110.71	0.00	0.00	0.00	-3706.33	168.28	1473.34	-3635.36	-13.58	1473.23	-3408.45	240.91	1475.19	-3379.07	139.00	1471.33	712.58	-287.78	79.07	1313.27	-285.65	76.72	710.89
0.17000	-3523.65	242.17	26.22	-3563.44	252.91	35.29	-3284.34	69.32	16.85	-3393.51	164.04	140.68	-3312.51	3.05	42.25	-3497.51	1.58	36.81	-3341.81	283.01	8.00	-3265.82	265.65	53.79	-3540.68	220.04	1110.71	0.00	0.00	0.00	-3706.33	168.28	1473.34	-3635.36	-13.58	1473.23	-3375.70	239.60	1474.82	-3351.89	137.70	1470.40	712.94	-287.85	79.19	1313.17	-285.74	76.67	711.52
0.18000	-3523.65	242.17	26.22	-3563.44	252.91	35.29	-3313.17	66.92	11.69	-3393.51	164.04	140.68	-3312.51	3.05	42.25	-3497.51	1.58	36.81	-3320.72	280.68	11.91	-3274.26	266.10	52.09	-3540.68	220.04	1110.71	0.00	0.00	0.00	-3706.33	168.28	1473.34	-3635.36	-13.58	1473.23	-3404.10	240.67	1476.15	-3381.17	139.01	1471.79	713.10	-287.80	79.28	1313.79	-285.61	76.84	711.83
0.19000	-3523.65	242.17	26.22	-3563.44	252.91	35.29	-3283.99	69.99	15.39	-3393.51	164.04	140.68	-3312.51	3.05	42.25	-3497.51	1.58	36.81	-3308.10	281.01	13.48	-3249.27	266.27	56.37	-3540.68	220.04	1110.71	0.00	0.00	0.00	-3706.33	168.28	1473.34	-3635.36	-13.58	1473.23	-3359.20	241.37	1474.52	-3400.43	137.86	1471.52	713.55	-287.95	79.25	1313.41	-285.61	76.75	711.91
0.20000	-3523.65	242.17	26.22	-3563.44	252.91	35.29	-3312.18	70.05	13.04	-3393.51	164.04	140.68	-3312.51	3.05	42.25	-3497.51	1.58	36.81	-3330.18	282.27	10.15	-3267.67	265.23	53.73	-3540.68	220.04	1110.71	0.00	0.00	0.00	-3706.33	168.28	1473.34	-3635.36	-13.58	1473.23	-3388.23	239.89	1475.17	-3375.38	140.38	1470.74	713.64	-288.08	79.27	1313.70	-285.58	76.60	712.23
0.21000	-3523.65	242.17	26.22	-3563.44	252.91	35.29	-3324.41	68.46	8.62	-3393.51	164.04	140.68	-3312.51	3.05	42.25	-3497.51	1.58	36.81	-3302.36	282.70	14.59	-3266.94	265.79	53.09	-3540.68	220.04	1110.71	0.00	0.00	0.00	-3706.33	168.28	1473.34	-3635.36	-13.58	1473.23	-3372.65	239.63	1473.06	-3369.39	139.66	1470.61	712.80	-287.63	79.11	1313.72	-285.86	76.66	711.67
0.22000	-3523.65	242.17	26.22	-3563.44	252.91	35.29	-3308.36	69.63	12.43	-3393.51	164.04	140.68	-3312.51	3.05	42.25	-3497.51	1.58	36.81	-3324.41	283.42	11.78	-3257.76	265.43	54.83	-3540.68	220.04	1110.71	0.00	0.00	0.00	-3706.33	168.28	1473.34	-3635.36	-13.58	1473.23	-3388.19	241.85	1475.86	-3375.23	138.82	1469.99	712.73	-287.81	79.15	1313.15	-285.97	76.58	711.63
0.23000	-3523.65	242.17	26.22	-3563.44	252.91	35.29	-3302.28	70.09	12.42	-3393.51	164.04	140.68	-3312.51	3.05	42.25	-3497.51	1.58	36.81	-3333.32	281.41	9.89	-3270.15	266.02	53.03	-3540.68	220.04	1110.71	0.00	0.00	0.00	-3706.33	168.28	1473.34	-3635.36	-13.58	1473.23	-3383.94	240.50	1474.87	-3393.83	139.74	1471.29	712.48	-287.91	78.91	1313.01	-285.95	76.48	711.41
0.24000	-3523.65	242.17	26.22	-3563.44	252.91	35.29	-3295.79	69.77	13.89	-3393.51	164.04	140.68	-3312.51	3.05	42.25	-3497.51	1.58	36.81	-3307.31	281.77	14.00	-3268.39	266.27	53.91	-3540.68	220.04	1110.71	0.00	0.00	0.00	-3706.33	168.28	1473.34	-3635.36	-13.58	1473.23	-3409.58	240.52	1475.91	-3365.05	138.93	1470.59	712.98	-287.43	79.22	1313.48	-285.92	76.60	711.54
0.25000	-3523.65	242.17	26.22	-3563.44	252.91	35.29	-3324.47	69.14	8.28	-3393.51	164.04	140.68	-3312.51	3.05	42.25	-3497.51	1.58	36.81	-3309.11	281.43	12.24	-3275.07	266.20	52.44	-3540.68	220.04	1110.71	0.00	0.00	0.00	-3706.33	168.28	1473.34	-3635.36	-13.58	1473.23	-3381.67	239.81	1475.25	-3365.30	139.14	1469.78	712.79	-287.64	79.15	1313.17	-285.53	76.67	711.65
0.26000	-3523.65	242.17	26.22	-3563.44	252.91	35.29	-3334.75	68.57	7.31	-3393.51	164.04	140.68	-3312.51	3.05	42.25	-3497.51	1.58	36.81	-3311.93	283.50	11.58	-3249.94	266.37	56.29	-3540.68	220.04	1110.71	0.00	0.00	0.00	-3706.33	168.28	1473.34	-3635.36	-13.58	1473.23	-3385.52	239.89	1474.85	-3386.17	139.44	1471.49	712.18	-287.68	79.03	1313.50	-285.68	76.60	712.08
0.27000	-3523.65	242.17	26.22	-3563.44	252.91	35.29	-3287.23	69.00	14.05	-3393.51	164.04	140.68	-3312.51	3.05	42.25	-3497.51	1.58	36.81	-3298.32	283.00	13.71	-3273.87	266.59	52.81	-3540.68	220.04	1110.71	0.00	0.00	0.00	-3706.33	168.28	1473.34	-3635.36	-13.58	1473.23	-3393.34	239.42	1473.84	-3371.65	139.14	1470.66	712.78	-287.70	79.14	1312.76	-285.92	76.39	712.51
0.28000	-3523.65	242.17	26.22	-3563.44	252.91	35.29	-3275.45	69.56	17.33	-3393.51	164.04	140.68	-3312.51	3.05	42.25	-3497.51	1.58	36.81	-3287.94	281.51	16.43	-3280.83	266.58	51.64	-3540.68	220.04	1110.71	0.00	0.00	0.00	-3706.33	168.28	1473.34	-3635.36	-13.58	1473.23	-3401.91	239.12	1475.49	-3382.87	139.74	1469.72	713.15	-287.89	79.00	1313.36	-285.95	76.42	712.02
0.29000	-3523.65	242.17	26.22	-3563.44	252.91	35.29	-3298.83	69.05	13.34	-3393.51	164.04	140.68	-3312.51	3.05	42.25	-3497.51	1.58	36.81	-3312.38	282.20	12.54	-3283.29	266.53	50.57	-3540.68	220.04	1110.71	0.00	0.00	0.00	-3706.33	168.28	1473.34	-3635.36	-13.58	1473.23	-3368.64	241.42	1473.43	-3372.81	140.30	1470.98	713.17	-287.50	79.19	1313.29	-285.53	76.53	711.79
0.30000	-3523.65	242.17	26.22	-3563.44	252.91	35.29	-3327.49	69.43	7.56	-3393.51	164.04	140.68	-3312.51	3.05	42.25	-3497.51	1.58	36.81	-3319.63	284.23	11.05	-3254.65	265.81	55.81	-3540.68	220.04	1110.71	0.00	0.00	0.00	-3706.33	168.28	1473.34	-3635.36	-13.58	1473.23	-3386.07	240.17	1473.55	-3374.66	140.25	1471.17	713.20	-287.68	79.23	1313.70	-286.01	76.66	711.93
0.31000	-3523.65	242.17	26.22	-3563.44	252.91	35.29	-3320.96	68.25	10.24	-3393.51	164.04	140.68	-3312.51	3.05	42.25	-3497.51	1.58	36.81	-3308.63	283.21	12.24	-3250.99	265.68	55.85	-3540.68	220.04	1110.71	0.00	0.00	0.00	-3706.33	168.28	1473.34	-3635.36	-13.58	1473.23	-3407.01	240.48	1476.18	-3336.95	138.93	1470.27	713.11	-287.72	79.25	1313.91	-286.22	76.68	711.55
0.32000	-3523.65	242.17	26.22	-3563.44	252.91	35.29	-3291.69	69.33	14.34	-3393.51	164.04	140.68	-3312.51	3.05	42.25	-3497.51	1.58	36.81	-3320.49	281.97	11.01	-3261.08	265.83	54.68	-3540.68	220.04	1110.71	0.00	0.00	0.00	-3706.33	168.28	1473.34	-3635.36	-13.58	1473.23	-3388.13	240.15	1473.91	-3361.30	140.05	1470.49	712.89	-287.80	79.13	1313.59	-285.65	76.64	711.98
0.33000	-3523.65	242.17	26.22	-3563.44	252.91	35.29	-3310.95	67.87	11.47	-3393.51	164.04	140.68	-3312.51	3.05	42.25	-3497.51	1.58	36.81	-3299.81	283.13	14.84	-3275.90	265.35	51.68	-3540.68	220.04	1110.71	0.00	0.00	0.00	-3706.33	168.28	1473.34	-3635.36	-13.58	1473.23	-3392.04	241.01	1473.87	-3370.04	140.82	1471.12	712.66	-287.73	78.90	1313.40	-285.69	76.65	711.98
0.34000	-3523.65	242.17	26.22	-3563.44	252.91	35.29	-3317.80	69.78	10.50	-3393.51	164.04	140.68	-3312.51	3.05	42.25	-3497.51	1.58	36.81	-3294.92	282.68	15.96	-3263.61	265.27	53.50	-3540.68	220.04	1110.71	0.00	0.00	0.00	-3706.33	168.28	1473.34	-3635.36	-13.58	1473.23	-3379.53	240.62	1475.04	-3379.87	138.61	1470.51	712.70	-287.62	79.12	1313.30	-285.77	76.51	711.41
0.35000	-3523.65	242.17	26.22	-3563.44	252.91	35.29	-3302.18	70.57	12.84	-3393.51	164.04	140.68	-3312.51	3.05	42.25	-3497.51	1.58	36.81	-3317.65	283.16	11.84	-3253.96	265.39	56.06	-3540.68	220.04	1110.71	0.00	0.00	0.00	-3706.33	168.28	1473.34	-3635.36	-13.58	1473.23	-3376.50	239.95	1474.84	-3406.31	138.82	1471.83	712.55	-287.61	79.01	1313.65	-285.69	76.64	711.72
0.36000	-3523.65	242.17	26.22	-3563.44	252.91	35.29	-3322.50	69.28	9.67	-3393.51	164.04	140.68	-3312.51	3.05	42.25	-3497.51	1.58	36.81	-3316.75	279.62	12.57	-3251.83	265.55	55.62	-3540.68	220.04	1110.71	0.00	0.00	0.00	-3706.33	168.28	1473.34	-3635.36	-13.58	1473.23	-3369.50	240.44	1475.44	-3384.72	139.51	1471.56	712.89	-287.58	79.03	1313.72	-286.03	76.49	711.99
0.37000	-3523.65	242.17	26.22	-3563.44	252.91	35.29	-3287.04	69.60	14.77	-3393.51	164.04	140.68	-3312.51	3.05	42.25	-3497.51	1.58	36.81	-3313.22	281.12	12.13	-3270.78	265.56	52.19	-3540.68	220.04	1110.71	0.00	0.00	0.00	-3706.33	168.28	1473.34	-3635.36	-13.58	1473.23	-3364.71	242.55	1476.24	-3394.97	141.66	1472.09	712.33	-287.83	78.93	1313.30	-285.86	76.49	711.96
0.38000	-3523.65	242.17	26.22	-3563.44	252.91	35.29	-3318.94	70.87	11.17	-3393.51	164.04	140.68	-3312.51	3.05	42.25	-3497.51	1.58	36.81	-3283.26	283.63	17.78	-3275.58	265.94	51.97	-3540.68	220.04	1110.71	0.00	0.00	0.00	-3706.33	168.28	1473.34	-3635.36	-13.58	1473.23	-3387.28	241.01	1476.67	-3395.20	141.14	1471.29	712.73	-287.83	79.14	1313.15	-286.08	76.39	711.74
0.39000	-3523.65	242.17	26.22	-3563.44	252.91	35.29	-3323.10	68.36	8.66	-3393.51	164.04	140.68	-3312.51	3.05	42.25	-3497.51	1.58	36.81	-3316.74	283.46	12.41	-3271.33	265.63	53.04	-3540.68	220.04	1110.71	0.00	0.00	0.00	-3706.33	168.28	1473.34	-3635.36	-13.58	1473.23	-3334.86	240.63	1473.99	-3401.58	139.95	1471.10	713.29	-287.86	79.26	1313.17	-286.10	76.38	711.49
0.40000	-3523.65	242.17	26.22	-3563.44	252.91	35.29	-3301.17	71.49	12.79	-3393.51	164.04	140.68	-3312.51	3.05	42.25	-3497.51	1.58	36.81	-3311.39	281.19	11.63	-3263.26	265.60	53.79	-3540.68	220.04	1110.71	0.00	0.00	0.00	-3706.33	168.28	1473.34	-3635.36	-13.58	1473.23	-3404.01	242.80	1475.93	-3389.72	138.80	1470.63	712.08	-288.10	78.82	1312.83	-285.92	76.51	711.77
0.41000	-3523.65	242.17	26.22	-3563.44	252.91	35.29	-3315.84	67.32	11.30	-3393.51	164.04	140.68	-3312.51	3.05	42.25	-3497.51	1.58	36.81	-3301.76	282.24	13.47	-3265.74	265.88	53.70	-3540.68	220.04	1110.71	0.00	0.00	0.00	-3706.33	168.28	1473.34	-3635.36	-13.58	1473.23	-3380.41	241.27	1475.43	-3384.65	139.16	1471.52	712.79	-288.06	79.00	1313.66	-285.87	76.58	711.50
0.42000	-3523.65	242.17	26.22	-3563.44	252.91	35.29	-3323.58	69.34	11.17	-3393.51	164.04	140.68	-3312.51	3.05	42.25	-3497.51	1.58	36.81	-3332.67	283.38	8.95	-3272.49	265.98	52.25	-3540.68	220.04	1110.71	0.00	0.00	0.00	-3706.33	168.28	1473.34	-3635.36	-13.58	1473.23	-3400.42	242.80	1476.15	-3356.44	139.27	1471.12	712.68	-288.08	79.07	1313.65	-285.69	76.56	711.58
0.43000	-3523.65	242.17	26.22	-3563.44	252.91	35.29	-3268.80	69.77	18.63	-3393.51	164.04	140.68	-3312.51	3.05	42.25	-3497.51	1.58	36.81	-3304.22	282.11	14.40	-3268.17	265.56	52.47	-3540.68	220.04	1110.71	0.00	0.00	0.00	-3706.33	168.28	1473.34	-3635.36	-13.58	1473.23	-3385.46	242.46	1474.31	-3347.93	141.13	1471.11	712.49	-287.95	79.14	1313.52	-285.72	76.58	712.22
0.44000	-3523.65	242.17	26.22	-3563.44	252.91	35.29	-3313.24	69.46	11.49	-3393.51	164.04	140.68	-3312.51	3.05	42.25	-3497.51	1.58	36.81	-3294.27	282.42	15.40	-3264.91	266.12	53.54	-3540.68	220.04	1110.71	0.00	0.00	0.00	-3706.33	168.28	1473.34	-3635.36	-13.58	1473.23	-3387.74	243.28	1474.59	-3404.46	141.08	1472.01	712.61	-288.20	78.97	1313.58	-285.87	76.58	711.91
0.45000	-3523.65	242.17	26.22	-3563.44	252.91	35.29	-3306.89	69.92	11.76	-3393.51	164.04	140.68	-3312.51	3.05	42.25	-3497.51	1.58	36.81	-3271.50	282.58	18.76	-3272.52	266.41	51.88	-3540.68	220.04	1110.71	0.00	0.00	0.00	-3706.33	168.28	1473.34	-3635.36	-13.58	1473.23	-3399.86	241.80	1476.56	-3396.71	142.13	1472.20	712.80	-287.86	79.10	1313.35	-285.94	76.44	712.13
0.46000	-3523.65	242.17	26.22	-3563.44	252.91	35.29	-3294.03	69.74	14.42	-3393.51	164.04	140.68	-3312.51	3.05	42.25	-3497.51	1.58	36.81	-3305.43	281.78	13.25	-3260.09	266.95	54.04	-3540.68	220.04	1110.71	0.00	0.00	0.00	-3706.33	168.28	1473.34	-3635.36	-13.58	1473.23	-3416.92	242.40	1476.66	-3348.99	141.50	1470.94	712.94	-287.74	79.22	1313.40	-285.79	76.52	712.00
0.47000	-3523.65	242.17	26.22	-3563.44	252.91	35.29	-3302.74	67.95	12.58	-3393.51	164.04	140.68	-3312.51	3.05	42.25	-3497.51	1.58	36.81	-3306.14	282.61	14.13	-3262.74	265.65	54.40	-3540.68	220.04	1110.71	0.00	0.00	0.00	-3706.33	168.28	1473.34	-3635.36	-13.58	1473.23	-3421.82	242.89	1475.35	-3340.04	140.82	1470.59	712.99	-287.72	79.19	1313.89	-285.73	76.62	712.02
0.48000	-3523.65	242.17	26.22	-3563.44	252.91	35.29	-3280.77	69.79	15.41	-3393.51	164.04	140.68	-3312.51	3.05	42.25	-3497.51	1.58	36.81	-3314.90	283.93	12.68	-3262.55	265.28	54.05	-3540.68	220.04	1110.71	0.00	0.00	0.00	-3706.33	168.28	1473.34	-3635.36	-13.58	1473.23	-3399.37	243.90	1475.34	-3383.23	140.69	1471.64	712.56	-287.98	78.99	1313.49	-285.98	76.52	711.38
0.49000	-3523.65	242.17	26.22	-3563.44	252.91	35.29	-3336.89	70.32	7.94	-3393.51	164.04	140.68	-3312.51	3.05	42.25	-3497.51	1.58	36.81	-3301.66	281.40	14.28	-3264.79	265.48	52.81	-3540.68	220.04	1110.71	0.00	0.00	0.00	-3706.33	168.28	1473.34	-3635.36	-13.58	1473.23	-3398.68	243.59	1475.93	-3406.85	140.97	1472.34	712.77	-287.98	79.12	1313.44	-285.67	76.52	711.58
0.50000	-3523.65	242.17	26.22	-3563.44	252.91	35.29	-3317.08	70.31	9.97	-3393.51	164.04	140.68	-3312.51	3.05	42.25	-3497.51	1.58	36.81	-3307.65	280.95	13.86	-3265.64	265.86	53.24	-3540.68	220.04	1110.71	0.00	0.00	0.00	-3706.33	168.28	1473.34	-3635.36	-13.58	1473.23	-3403.56	240.96	1476.10	-3378.52	139.51	1471.18	712.95	-287.72	79.08	1313.45	-285.99	76.65	711.17
0.51000	-3523.65	242.17	26.22	-3563.44	252.91	35.29	-3318.19	69.89	10.44	-3393.51	164.04	140.68	-3312.51	3.05	42.25	-3497.51	1.58	36.81	-3319.80	282.16	12.10	-3265.68	265.87	53.74	-3540.68	220.04	1110.71	0.00	0.00	0.00	-3706.33	168.28	1473.34	-3635.36	-13.58	1473.23	-3391.32	240.45	1475.80	-3348.83	140.29	1469.52	712.38	-287.57	79.05	1313.39	-285.86	76.76	710.64
0.52000	-3523.65	242.17	26.22	-3563.44	252.91	35.29	-3273.89	68.96	17.45	-3393.51	164.04	140.68	-3312.51	3.05	42.25	-3497.51	1.58	36.81	-3358.16	283.12	5.30	-3275.23	266.38	51.68	-3540.68	220.04	1110.71	0.00	0.00	0.00	-3706.33	168.28	1473.34	-3635.36	-13.58	1473.23	-3422.37	241.36	1475.86	-3392.33	141.37	1471.04	712.63	-287.70	79.15	1313.30	-286.05	76.50	710.63
0.53000	-3523.65	242.17	26.22	-3563.44	252.91	35.29	-3318.44	67.96	9.64	-3393.51	164.04	140.68	-3312.51	3.05	42.25	-3497.51	1.58	36.81	-3315.78	281.64	11.36	-3268.54	266.05	52.58	-3540.68	220.04	1110.71	0.00	0.00	0.00	-3706.33	168.28	1473.34	-3635.36	-13.58	1473.23	-3390.17	241.39	1475.50	-3381.02	141.50	1471.21	713.03	-287.77	79.16	1313.07	-286.12	76.47	711.44
0.54000	-3523.65	242.17	26.22	-3563.44	252.91	35.29	-3321.61	70.80	9.64	-3393.51	164.04	140.68	-3312.51	3.05	42.25	-3497.51	1.58	36.81	-3327.21	283.11	11.49	-3259.69	266.41	53.77	-3540.68	220.04	1110.71	0.00	0.00	0.00	-3706.33	168.28	1473.34	-3635.36	-13.58	1473.23	-3375.22	242.28	1474.47	-3344.57	140.98	1470.51	712.75	-287.98	78.98	1313.97	-285.52	76.84	711.88
0.55000	-3523.65	242.17	26.22	-3563.44	252.91	35.29	-3282.16	69.03	16.15	-3393.51	164.04	140.68	-3312.51	3.05	42.25	-3497.51	1.58	36.81	-3326.69	281.31	10.65	-3258.57	265.93	53.77	-3540.68	220.04	1110.71	0.00	0.00	0.00	-3706.33	168.28	1473.34	-3635.36	-13.58	1473.23	-3365.01	241.18	1475.38	-3352.73	140.85	1469.85	713.20	-288.02	79.18	1313.30	-285.55	76.65	711.87
0.56000	-3523.65	242.17	26.22	-3563.44	252.91	35.29	-3284.04	69.66	16.36	-3393.51	164.04	140.68	-3312.51	3.05	42.25	-3497.51	1.58	36.81	-3320.30	283.57	12.30	-3252.54	265.60	55.02	-3540.68	220.04	1110.71	0.00	0.00	0.00	-3706.33	168.28	1473.34	-3635.36	-13.58	1473.23	-3385.19	241.64	1476.65	-3401.51	141.09	1471.76	712.71	-287.92	79.12	1313.37	-285.51	76.59	711.44
0.57000	-3523.65	242.17	26.22	-3563.44	252.91	35.29	-3301.03	68.52	12.59	-3393.51	164.04	140.68	-3312.51	3.05	42.25	-3497.51	1.58	36.81	-3314.62	284.13	12.99	-3267.12	266.43	53.23	-3540.68	220.04	1110.71	0.00	0.00	0.00	-3706.33	168.28	1473.34	-3635.36	-13.58	1473.23	-3376.07	241.61	1475.33	-3388.91	141.29	1471.34	712.81	-288.06	79.08	1313.62	-285.68	76.63	711.90
0.58000	-3523.65	242.17	26.22	-3563.44	252.91	35.29	-3308.34	69.98	12.71	-3393.51	164.04	140.68	-3312.51	3.05	42.25	-3497.51	1.58	36.81	-3315.34	283.00	12.94	-3272.22	266.03	51.78	-3540.68	220.04	1110.71	0.00	0.00	0.00	-3706.33	168.28	1473.34	-3635.36	-13.58	1473.23	-3384.57	242.49	1474.86	-3370.12	139.70	1471.19	712.97	-287.96	79.15	1313.44	-285.90	76.53	711.91
0.59000	-3523.65	242.17	26.22	-3563.44	252.91	35.29	-3291.20	69.82	14.18	-3393.51	164.04	140.68	-3312.51	3.05	42.25	-3497.51	1.58	36.81	-3321.71	282.96	11.95	-3263.59	266.42	53.57	-3540.68	220.04	1110.71	0.00	0.00	0.00	-3706.33	168.28	1473.34	-3635.36	-13.58	1473.23	-3415.80	241.66	1475.99	-3367.61	140.17	1471.20	712.88	-287.69	79.13	1312.98	-286.13	76.17	711.82
0.60000	-3523.65	242.17	26.22	-3563.44	252.91	35.29	-3317.54	66.74	10.02	-3393.51	164.04	140.68	-3312.51	3.05	42.25	-3497.51	1.58	36.81	-3316.12	281.23	11.77	-3255.91	265.48	54.71	-3540.68	220.04	1110.71	0.00	0.00	0.00	-3706.33	168.28	1473.34	-3635.36	-13.58	1473.23	-3413.09	242.02	1475.91	-3387.27	140.75	1472.51	712.47	-287.51	79.09	1313.25	-285.89	76.43	711.96
0.61000	-3523.65	242.17	26.22	-3563.44	252.91	35.29	-3294.04	68.40	13.99	-3393.51	164.04	140.68	-3312.51	3.05	42.25	-3497.51	1.58	36.81	-3330.18	283.77	9.00	-3266.01	265.96	53.09	-3540.68	220.04	1110.71	0.00	0.00	0.00	-3706.33	168.28	1473.34	-3635.36	-13.58	1473.23	-3404.97	241.70	1475.22	-3389.56	139.95	1471.77	712.81	-287.81	79.05	1313.42	-286.23	76.53	712.36
0.62000	-3523.65	242.17	26.22	-3563.44	252.91	35.29	-3313.81	67.76	11.62	-3393.51	164.04	140.68	-3312.51	3.05	42.25	-3497.51	1.58	36.81	-3337.20	282.19	8.33	-3259.01	265.93	53.74	-3540.68	220.04	1110.71	0.00	0.00	0.00	-3706.33	168.28	1473.34	-3635.36	-13.58	1473.23	-3418.49	240.97	1475.57	-3372.36	139.84	1470.66	713.02	-287.81	79.08	1313.74	-285.71	76.65	712.02
0.63000	-3523.65	242.17	26.22	-3563.44	252.91	35.29	-3285.90	68.91	16.73	-3393.51	164.04	140.68	-3312.51	3.05	42.25	-3497.51	1.58	36.81	-3310.04	282.18	11.84	-3248.00	265.89	55.77	-3540.68	220.04	1110.71	0.00	0.00	0.00	-3706.33	168.28	1473.34	-3635.36	-13.58	1473.23	-3406.42	240.26	1475.16	-3369.10	140.05	1471.17	712.88	-287.96	79.02	1313.46	-285.81	76.54	711.73
0.64000	-3523.65	242.17	26.22	-3563.44	252.91	35.29	-3313.11	69.65	12.07	-3393.51	164.04	140.68	-3312.51	3.05	42.25	-3497.51	1.58	36.81	-3312.88	283.76	13.12	-3261.29	266.51	53.89	-3540.68	220.04	1110.71	0.00	0.00	0.00	-3706.33	168.28	1473.34	-3635.36	-13.58	1473.23	-3379.77	241.76	1475.50	-3364.01	139.89	1471.21	712.26	-287.75	79.04	1313.64	-285.86	76.67	711.84
0.65000	-3523.65	242.17	26.22	-3563.44	252.91	35.29	-3299.92	69.08	13.57	-3393.51	164.04	140.68	-3312.51	3.05	42.25	-3497.51	1.58	36.81	-3320.03	283.58	10.33	-3275.65	267.16	51.53	-3540.68	220.04	1110.71	0.00	0.00	0.00	-3706.33	168.28	1473.34	-3635.36	-13.58	1473.23	-3421.37	242.55	1476.49	-3358.30	138.95	1470.86	711.98	-287.61	78.79	1313.92	-285.49	76.84	711.67
0.66000	-3523.65	242.17	26.22	-3563.44	252.91	35.29	-3303.49	71.24	12.31	-3393.51	164.04	140.68	-3312.51	3.05	42.25	-3497.51	1.58	36.81	-3311.64	282.94	12.07	-3271.09	266.76	52.88	-3540.68	220.04	1110.71	0.00	0.00	0.00	-3706.33	168.28	1473.34	-3635.36	-13.58	1473.23	-3405.03	240.61	1476.05	-3381.49	139.50	1471.26	712.56	-287.87	79.01	1313.87	-285.70	76.88	710.97
0.67000	-3523.65	242.17	26.22	-3563.44	252.91	35.29	-3298.05	69.07	12.80	-3393.51	164.04	140.68	-3312.51	3.05	42.25	-3497.51	1.58	36.81	-3304.74	282.97	14.61	-3249.16	265.83	56.23	-3540.68	220.04	1110.71	0.00	0.00	0.00	-3706.33	168.28	1473.34	-3635.36	-13.58	1473.23	-3403.81	237.86	1476.23	-3383.19	140.87	1471.64	713.10	-287.40	79.26	1313.78	-285.95	76.70	711.20
0.68000	-3523.65	242.17	26.22	-3563.44	252.91	35.29	-3333.30	70.15	8.75	-3393.51	164.04	140.68	-3312.51	3.05	42.25	-3497.51	1.58	36.81	-3338.12	282.62	8.15	-3246.22	266.28	55.79	-3540.68	220.04	1110.71	0.00	0.00	0.00	-3706.33	168.28	1473.34	-3635.36	-13.58	1473.23	-3387.50	239.12	1475.82	-3396.39	139.78	1472.31	712.72	-287.59	79.17	1313.40	-286.40	76.48	711.54
0.69000	-3523.65	242.17	26.22	-3563.44	252.91	35.29	-3314.86	67.88	11.75	-3393.51	164.04	140.68	-3312.51	3.05	42.25	-3497.51	1.58	36.81	-3329.54	281.72	9.10	-3271.17	266.89	51.97	-3540.68	220.04	1110.71	0.00	0.00	0.00	-3706.33	168.28	1473.34	-3635.36	-13.58	1473.23	-3394.43	240.66	1474.79	-3379.73	138.52	1471.99	713.02	-287.50	79.26	1313.87	-285.61	76.80	711.08
0.70000	-3523.65	242.17	26.22	-3563.44	252.91	35.29	-3298.52	69.09	13.21	-3393.51	164.04	140.68	-3312.51	3.05	42.25	-3497.51	1.58	36.81	-3302.78	284.39	14.90	-3272.91	267.08	52.21	-3540.68	220.04	1110.71	0.00	0.00	0.00	-3706.33	168.28	1473.34	-3635.36	-13.58	1473.23	-3384.45	238.89	1476.82	-3368.58	138.32	1471.96	712.73	-287.56	79.13	1313.26	-285.32	76.56	711.31
0.71000	-3523.65	242.17	26.22	-3563.44	252.91	35.29	-3315.10	68.86	11.64	-3393.51	164.04	140.68	-3312.51	3.05	42.25	-3497.51	1.58	36.81	-3302.02	283.10	12.96	-3261.01	266.80	53.92	-3540.68	220.04	1110.71	0.00	0.00	0.00	-3706.33	168.28	1473.34	-3635.36	-13.58	1473.23	-3388.99	239.54	1475.57	-3410.50	138.06	1472.62	712.43	-287.88	78.93	1313.42	-285.59	76.51	711.35
0.72000	-3523.65	242.17	26.22	-3563.44	252.91	35.29	-3305.18	70.38	12.82	-3393.51	164.04	140.68	-3312.51	3.05	42.25	-3497.51	1.58	36.81	-3282.27	282.51	16.24	-3271.20	267.73	52.30	-3540.68	220.04	1110.71	0.00	0.00	0.00	-3706.33	168.28	1473.34	-3635.36	-13.58	1473.23	-3417.92	239.37	1477.62	-3376.36	138.40	1471.52	712.48	-288.09	79.10	1313.40	-285.65	76.70	711.81
0.73000	-3523.65	242.17	26.22	-3563.44	252.91	35.29	-3291.95	68.50	12.87	-3393.51	164.04	140.68	-3312.51	3.05	42.25	-3497.51	1.58	36.81	-3300.79	281.42	14.57	-3260.57	266.91	54.04	-3540.68	220.04	1110.71	0.00	0.00	0.00	-3706.33	168.28	1473.34	-3635.36	-13.58	1473.23	-3409.38	239.53	1476.34	-3398.07	138.16	1472.75	712.22	-287.88	78.93	1313.90	-285.83	76.79	712.08
0.74000	-3523.65	242.17	26.22	-3563.44	252.91	35.29	-3296.76	70.41	13.06	-3393.51	164.04	140.68	-3312.51	3.05	42.25	-3497.51	1.58	36.81	-3287.90	282.40	15.91	-3270.11	267.05	53.13	-3540.68	220.04	1110.71	0.00	0.00	0.00	-3706.33	168.28	1473.34	-3635.36	-13.58	1473.23	-3409.02	235.52	1476.54	-3382.85	137.29	1471.09	712.13	-287.72	79.04	1313.75	-286.08	76.55	712.15
0.75000	-3523.65	242.17	26.22	-3563.44	252.91	35.29	-3267.64	68.60	18.40	-3393.51	164.04	140.68	-3312.51	3.05	42.25	-3497.51	1.58	36.81	-3293.58	282.65	15.66	-3256.91	266.19	54.43	-3540.68	220.04	1110.71	0.00	0.00	0.00	-3706.33	168.28	1473.34	-3635.36	-13.58	1473.23	-3429.72	238.79	1478.11	-3391.79	136.96	1472.92	712.58	-287.97	78.95	1313.45	-286.09	76.49	712.01
0.76000	-3523.65	242.17	26.22	-3563.44	252.91	35.29	-3281.05	68.74	17.13	-3393.51	164.04	140.68	-3312.51	3.05	42.25	-3497.51	1.58	36.81	-3301.80	282.06	13.68	-3267.67	266.04	53.02	-3540.68	220.04	1110.71	0.00	0.00	0.00	-3706.33	168.28	1473.34	-3635.36	-13.58	1473.23	-3433.57	237.98	1476.93	-3383.13	136.02	1472.36	712.45	-288.03	78.93	1313.38	-286.08	76.51	711.99
0.77000	-3523.65	242.17	26.22	-3563.44	252.91	35.29	-3272.00	70.52	16.51	-3393.51	164.04	140.68	-3312.51	3.05	42.25	-3497.51	1.58	36.81	-3280.84	281.42	17.28	-3263.16	267.34	53.44	-3540.68	220.04	1110.71	0.00	0.00	0.00	-3706.33	168.28	1473.34	-3635.36	-13.58	1473.23	-3412.79	237.98	1478.27	-3370.52	135.86	1471.76	712.79	-287.63	79.12	1312.97	-285.86	76.50	712.17
0.78000	-3523.65	242.17	26.22	-3563.44	252.91	35.29	-3341.04	67.49	5.78	-3393.51	164.04	140.68	-3312.51	3.05	42.25	-3497.51	1.58	36.81	-3337.89	283.17	7.85	-3255.62	266.75	55.26	-3540.68	220.04	1110.71	0.00	0.00	0.00	-3706.33	168.28	1473.34	-3635.36	-13.58	1473.23	-3419.10	236.08	1477.55	-3359.38	136.06	1471.93	712.59	-287.58	79.13	1313.18	-285.72	76.47	712.02
0.79000	-3523.65	242.17	26.22	-3563.44	252.91	35.29	-3294.72	69.46	14.17	-3393.51	164.04	140.68	-3312.51	3.05	42.25	-3497.51	1.58	36.81	-3305.74	283.81	12.37	-3265.05	267.32	52.57	-3540.68	220.04	1110.71	0.00	0.00	0.00	-3706.33	168.28	1473.34	-3635.36	-13.58	1473.23	-3418.47	235.93	1477.36	-3393.80	136.81	1473.59	712.82	-287.62	79.04	1313.12	-285.67	76.56	712.01
0.80000	-3523.65	242.17	26.22	-3563.44	252.91	35.29	-3302.97	70.61	11.60	-3393.51	164.04	140.68	-3312.51	3.05	42.25	-3497.51	1.58	36.81	-3297.17	281.55	14.72	-3270.83	266.96	53.01	-3540.68	220.04	1110.71	0.00	0.00	0.00	-3706.33	168.28	1473.34	-3635.36	-13.58	1473.23	-3387.90	234.21	1477.53	-3399.90	135.08	1473.37	713.36	-287.76	79.25	1313.33	-285.77	76.81	711.62
0.81000	-3523.65	242.17	26.22	-3563.44	252.91	35.29	-3304.23	70.33	14.84	-3393.51	164.04	140.68	-3312.51	3.05	42.25	-3497.51	1.58	36.81	-3304.99	283.08	14.16	-3283.25	267.08	51.74	-3540.68	220.04	1110.71	0.00	0.00	0.00	-3706.33	168.28	1473.34	-3635.36	-13.58	1473.23	-3389.83	235.06	1476.57	-3382.06	133.30	1471.51	712.57	-288.05	79.09	1313.65	-285.83	76.70	711.40
0.82000	-3523.65	242.17	26.22	-3563.44	252.91	35.29	-3305.20	69.50	12.91	-3393.51	164.04	140.68	-3312.51	3.05	42.25	-3497.51	1.58	36.81	-3304.66	282.08	13.22	-3267.09	267.09	53.05	-3540.68	220.04	1110.71	0.00	0.00	0.00	-3706.33	168.28	1473.34	-3635.36	-13.58	1473.23	-3402.15	234.15	1476.66	-3384.33	133.68	1471.75	712.61	-288.21	78.90	1313.66	-286.12	76.50	712.01
0.83000	-3523.65	242.17	26.22	-3563.44	252.91	35.29	-3269.63	71.01	16.96	-3393.51	164.04	140.68	-3312.51	3.05	42.25	-3497.51	1.58	36.81	-3331.61	283.16	9.73	-3262.41	266.64	54.53	-3540.68	220.04	1110.71	0.00	0.00	0.00	-3706.33	168.28	1473.34	-3635.36	-13.58	1473.23	-3382.86	233.08	1476.72	-3394.73	132.73	1472.81	712.53	-287.86	78.96	1313.58	-285.99	76.55	712.20
0.84000	-3523.65	242.17	26.22	-3563.44	252.91	35.29	-3332.08	69.17	7.03	-3393.51	164.04	140.68	-3312.51	3.05	42.25	-3497.51	1.58	36.81	-3319.57	282.71	12.28	-3264.44	267.31	53.89	-3540.68	220.04	1110.71	0.00	0.00	0.00	-3706.33	168.28	1473.34	-3635.36	-13.58	1473.23	-3413.22	232.25	1477.75	-3384.15	133.20	1472.22	712.92	-287.70	79.11	1313.70	-285.88	76.87	711.79
0.85000	-3523.65	242.17	26.22	-3563.44	252.91	35.29	-3302.30	68.97	11.84	-3393.51	164.04	140.68	-3312.51	3.05	42.25	-3497.51	1.58	36.81	-3311.04	283.04	13.43	-3261.82	267.06	54.00	-3540.68	220.04	1110.71	0.00	0.00	0.00	-3706.33	168.28	1473.34	-3635.36	-13.58	1473.23	-3403.73	233.69	1477.77	-3372.51	131.73	1471.71	712.48	-287.34	79.03	1313.55	-286.11	76.54	710.93
0.86000	-3523.65	242.17	26.22	-3563.44	252.91	35.29	-3294.24	68.52	13.90	-3393.51	164.04	140.68	-3312.51	3.05	42.25	-3497.51	1.58	36.81	-3296.54	282.52	14.50	-3257.29	266.44	54.56	-3540.68	220.04	1110.71	0.00	0.00	0.00	-3706.33	168.28	1473.34	-3635.36	-13.58	1473.23	-3401.04	234.11	1477.19	-3394.65	131.25	1472.02	712.54	-287.71	78.96	1313.19	-285.93	76.49	711.59
0.87000	-3523.65	242.17	26.22	-3563.44	252.91	35.29	-3321.56	67.06	9.52	-3393.51	164.04	140.68	-3312.51	3.05	42.25	-3497.51	1.58	36.81	-3325.96	283.55	9.89	-3273.02	266.76	52.15	-3540.68	220.04	1110.71	0.00	0.00	0.00	-3706.33	168.28	1473.34	-3635.36	-13.58	1473.23	-3428.34	233.02	1477.63	-3396.61	131.50	1474.03	712.43	-287.71	79.01	1313.97	-285.73	76.68	711.62
0.88000	-3523.65	242.17	26.22	-3563.44	252.91	35.29	-3297.41	69.81	12.74	-3393.51	164.04	140.68	-3312.51	3.05	42.25	-3497.51	1.58	36.81	-3332.29	280.15	9.75	-3263.21	266.24	54.51	-3540.68	220.04	1110.71	0.00	0.00	0.00	-3706.33	168.28	1473.34	-3635.36	-13.58	1473.23	-3400.34	230.54	1478.08	-3375.98	131.38	1472.54	712.35	-287.80	79.15	1313.56	-285.80	76.62	711.66
0.89000	-3523.65	242.17	26.22	-3563.44	252.91	35.29	-3307.04	69.22	10.54	-3393.51	164.04	140.68	-3312.51	3.05	42.25	-3497.51	1.58	36.81	-3309.90	282.88	11.63	-3281.80	266.78	52.09	-3540.68	220.04	1110.71	0.00	0.00	0.00	-3706.33	168.28	1473.34	-3635.36	-13.58	1473.23	-3404.29	231.57	1477.70	-3393.15	129.27	1472.94	712.51	-287.79	79.02	1313.93	-285.55	76.78	711.98
0.90000	-3523.65	242.17	26.22	-3563.44	252.91	35.29	-3293.91	69.17	13.83	-3393.51	164.04	140.68	-3312.51	3.05	42.25	-3497.51	1.58	36.81	-3312.23	283.18	12.10	-3250.31	266.00	56.16	-3540.68	220.04	1110.71	0.00	0.00	0.00	-3706.33	168.28	1473.34	-3635.36	-13.58	1473.23	-3409.85	231.60	1477.78	-3394.23	128.35	1472.31	712.90	-287.83	79.04	1313.83	-285.84	76.70	711.85
0.91000	-3523.65	242.17	26.22	-3563.44	252.91	35.29	-3324.95	67.50	9.04	-3393.51	164.04	140.68	-3312.51	3.05	42.25	-3497.51	1.58	36.81	-3305.33	282.74	13.97	-3261.71	265.64	54.42	-3540.68	220.04	1110.71	0.00	0.00	0.00	-3706.33	168.28	1473.34	-3635.36	-13.58	1473.23	-3418.50	228.80	1477.24	-3385.50	128.97	1473.26	712.50	-287.88	78.92	1312.99	-286.04	76.47	712.33
0.92000	-3523.65	242.17	26.22	-3563.44	252.91	35.29	-3301.15	70.25	12.11	-3393.51	164.04	140.68	-3312.51	3.05	42.25	-3497.51	1.58	36.81	-3294.82	282.64	16.22	-3258.25	265.45	55.28	-3540.68	220.04	1110.71	0.00	0.00	0.00	-3706.33	168.28	1473.34	-3635.36	-13.58	1473.23	-3390.70	230.15	1475.78	-3376.72	127.75	1472.54	712.89	-287.65	79.10	1313.21	-286.02	76.53	712.14
0.93000	-3523.65	242.17	26.22	-3563.44	252.91	35.29	-3328.79	69.52	8.56	-3393.51	164.04	140.68	-3312.51	3.05	42.25	-3497.51	1.58	36.81	-3297.80	280.04	14.26	-3263.86	266.18	54.39	-3540.68	220.04	1110.71	0.00	0.00	0.00	-3706.33	168.28	1473.34	-3635.36	-13.58	1473.23	-3428.34	228.43	1477.94	-3394.69	126.74	1472.88	712.25	-287.78	78.93	1313.77	-285.92	76.63	711.38
0.94000	-3523.65	242.17	26.22	-3563.44	252.91	35.29	-3305.65	67.28	12.31	-3393.51	164.04	140.68	-3312.51	3.05	42.25	-3497.51	1.58	36.81	-3323.82	283.77	11.61	-3261.95	265.77	54.24	-3540.68	220.04	1110.71	0.00	0.00	0.00	-3706.33	168.28	1473.34	-3635.36	-13.58	1473.23	-3435.97	227.35	1477.30	-3392.09	126.75	1472.00	712.22	-287.86	78.84	1313.56	-285.96	76.63	710.66
0.95000	-3523.65	242.17	26.22	-3563.44	252.91	35.29	-3318.50	69.69	11.01	-3393.51	164.04	140.68	-3312.51	3.05	42.25	-3497.51	1.58	36.81	-3309.76	282.94	14.13	-3279.15	266.74	51.74	-3540.68	220.04	1110.71	0.00	0.00	0.00	-3706.33	168.28	1473.34	-3635.36	-13.58	1473.23	-3426.08	227.93	1478.23	-3394.85	126.02	1473.01	712.75	-288.02	79.06	1313.67	-286.17	76.52	711.22
0.96000	-3523.65	242.17	26.22	-3563.44	252.91	35.29	-3328.39	69.67	7.65	-3393.51	164.04	140.68	-3312.51	3.05	42.25	-3497.51	1.58	36.81	-3315.20	283.51	11.84	-3264.98	266.22	54.54	-3540.68	220.04	1110.71	0.00	0.00	0.00	-3706.33	168.28	1473.34	-3635.36	-13.58	1473.23	-3415.91	226.24	1477.52	-3377.09	125.51	1473.32	712.74	-287.64	79.04	1313.31	-286.33	76.45	711.50
0.97000	-3523.65	242.17	26.22	-3563.44	252.91	35.29	-3295.73	70.32	13.38	-3393.51	164.04	140.68	-3312.51	3.05	42.25	-3497.51	1.58	36.81	-3296.21	282.93	15.78	-3272.45	266.08	53.20	-3540.68	220.04	1110.71	0.00	0.00	0.00	-3706.33	168.28	1473.34	-3635.36	-13.58	1473.23	-3417.39	224.83	1477.54	-3380.85	124.95	1472.40	712.38	-287.76	79.10	1313.41	-285.89	76.74	711.46
0.98000	-3523.65	242.17	26.22	-3563.44	252.91	35.29	-3326.53	68.67	9.85	-3393.51	164.04	140.68	-3312.51	3.05	42.25	-3497.51	1.58	36.81	-3328.99	282.28	10.98	-3276.26	266.24	53.06	-3540.68	220.04	1110.71	0.00	0.00	0.00	-3706.33	168.28	1473.34	-3635.36	-13.58	1473.23	-3432.29	223.92	1479.13	-3385.39	124.28	1472.32	713.28	-287.88	79.19	1313.26	-286.14	76.59	711.51
0.99000	-3523.65	242.17	26.22	-3563.44	252.91	35.29	-3294.31	69.25	13.35	-3393.51	164.04	140.68	-3312.51	3.05	42.25	-3497.51	1.58	36.81	-3295.71	283.01	15.44	-3266.74	265.97	53.97	-3540.68	220.04	1110.71	0.00	0.00	0.00	-3706.33	168.28	1473.34	-3635.36	-13.58	1473.23	-3419.33	222.24	1478.58	-3415.49	122.63	1474.60	713.74	-287.76	79.35	1313.51	-285.98	76.57	712.30
1.00000	-3523.65	242.17	26.22	-3563.44	252.91	35.29	-3271.84	69.74	17.91	-3393.51	164.04	140.68	-3312.51	3.05	42.25	-3497.51	1.58	36.81	-3281.81	280.66	17.02	-3282.77	266.43	51.57	-3540.68	220.04	1110.71	0.00	0.00	0.00	-3706.33	168.28	1473.34	-3635.36	-13.58	1473.23	-3460.28	222.55	1479.09	-3370.31	120.59	1472.22	713.32	-287.79	79.12	1313.59	-285.88	76.71	712.27
1.01000	-3523.65	242.17	26.22	-3563.44	252.91	35.29	-3302.07	68.27	12.84	-3393.51	164.04	140.68	-3312.51	3.05	42.25	-3497.51	1.58	36.81	-3320.58	283.06	11.21	-3269.26	265.98	54.36	-3540.68	220.04	1110.71	0.00	0.00	0.00	-3706.33	168.28	1473.34	-3635.36	-13.58	1473.23	-3444.38	222.74	1477.71	-3377.40	120.20	1471.76	712.84	-287.99	79.16	1313.78	-285.84	76.66	711.86
1.02000	-3523.65	242.17	26.22	-3563.44	252.91	35.29	-3308.67	69.27	11.85	-3393.51	164.04	140.68	-3312.51	3.05	42.25	-3497.51	1.58	36.81	-3295.92	283.35	15.45	-3278.51	265.57	52.56	-3540.68	220.04	1110.71	0.00	0.00	0.00	-3706.33	168.28	1473.34	-3635.36	-13.58	1473.23	-3440.45	218.35	1478.96	-3379.28	120.03	1472.39	712.20	-287.99	78.85	1313.47	-285.70	76.73	711.57
1.03000	-3523.65	242.17	26.22	-3563.44	252.91	35.29	-3329.40	66.65	7.41	-3393.51	164.04	140.68	-3312.51	3.05	42.25	-3497.51	1.58	36.81	-3307.36	284.03	12.89	-3265.32	265.58	54.57	-3540.68	220.04	1110.71	0.00	0.00	0.00	-3706.33	168.28	1473.34	-3635.36	-13.58	1473.23	-3458.56	218.44	1479.26	-3368.21	117.97	1472.70	712.85	-288.10	79.06	1313.64	-285.55	76.83	711.16
1.04000	-3523.65	242.17	26.22	-3563.44	252.91	35.29	-3267.27	67.41	18.66	-3393.51	164.04	140.68	-3312.51	3.05	42.25	-3497.51	1.58	36.81	-3312.88	281.65	12.43	-3266.10	266.26	54.09	-3540.68	220.04	1110.71	0.00	0.00	0.00	-3706.33	168.28	1473.34	-3635.36	-13.58	1473.23	-3448.47	217.77	1477.97	-3389.86	117.11	1472.86	712.25	-287.84	79.02	1313.57	-285.63	76.77	711.78
1.05000	-3523.65	242.17	26.22	-3563.44	252.91	35.29	-3310.17	68.59	11.20	-3393.51	164.04	140.68	-3312.51	3.05	42.25	-3497.51	1.58	36.81	-3322.59	282.50	11.32	-3271.28	266.22	54.44	-3540.68	220.04	1110.71	0.00	0.00	0.00	-3706.33	168.28	1473.34	-3635.36	-13.58	1473.23	-3464.30	214.47	1478.94	-3374.53	115.94	1471.54	713.37	-287.36	79.20	1313.28	-285.79	76.63	711.33
1.06000	-3523.65	242.17	26.22	-3563.44	252.91	35.29	-3296.55	66.78	14.24	-3393.51	164.04	140.68	-3312.51	3.05	42.25	-3497.51	1.58	36.81	-3312.48	283.16	12.08	-3286.37	266.67	52.08	-3540.68	220.04	1110.71	0.00	0.00	0.00	-3706.33	168.28	1473.34	-3635.36	-13.58	1473.23	-3453.83	214.06	1478.76	-3393.69	114.56	1473.08	713.11	-287.78	79.17	1313.26	-285.80	76.43	711.34
1.07000	-3523.65	242.17	26.22	-3563.44	252.91	35.29	-3262.34	68.82	17.75	-3393.51	164.04	140.68	-3312.51	3.05	42.25	-3497.51	1.58	36.81	-3282.14	283.32	16.01	-3275.06	265.97	54.32	-3540.68	220.04	1110.71	0.00	0.00	0.00	-3706.33	168.28	1473.34	-3635.36	-13.58	1473.23	-3426.84	212.90	1478.68	-3386.22	113.25	1472.52	712.33	-287.80	78.87	1313.01	-285.81	76.56	711.90
1.08000	-3523.65	242.17	26.22	-3563.44	252.91	35.29	-3305.32	68.27	11.46	-3393.51	164.04	140.68	-3312.51	3.05	42.25	-3497.51	1.58	36.81	-3344.46	284.04	8.36	-3265.81	266.10	55.80	-3540.68	220.04	1110.71	0.00	0.00	0.00	-3706.33	168.28	1473.34	-3635.36	-13.58	1473.23	-3438.22	212.44	1480.10	-3411.34	111.51	1472.61	712.62	-287.69	79.09	1313.40	-285.91	76.50	711.89
1.09000	-3523.65	242.17	26.22	-3563.44	252.91	35.29	-3273.83	67.85	16.46	-3393.51	164.04	140.68	-3312.51	3.05	42.25	-3497.51	1.58	36.81	-3336.79	283.83	9.42	-3281.12	266.15	54.26	-3540.68	220.04	1110.71	0.00	0.00	0.00	-3706.33	168.28	1473.34	-3635.36	-13.58	1473.23	-3451.97	210.26	1481.51	-3411.81	111.77	1473.47	711.72	-287.83	78.81	1313.18	-285.75	76.54	711.69
1.10000	-3523.65	242.17	26.22	-3563.44	252.91	35.29	-3332.11	67.13	7.50	-3393.51	164.04	140.68	-3312.51	3.05	42.25	-3497.51	1.58	36.81	-3347.21	281.53	6.95	-3271.97	266.68	55.20	-3540.68	220.04	1110.71	0.00	0.00	0.00	-3706.33	168.28	1473.34	-3635.36	-13.58	1473.23	-3423.52	209.80	1481.85	-3390.72	108.96	1472.06	711.53	-287.76	78.82	1312.92	-285.74	76.43	711.62
1.11000	-3523.65	242.17	26.22	-3563.44	252.91	35.29	-3284.58	69.16	15.46	-3393.51	164.04	140.68	-3312.51	3.05	42.25	-3497.51	1.58	36.81	-3281.30	280.37	18.51	-3262.53	266.29	57.29	-3540.68	220.04	1110.71	0.00	0.00	0.00	-3706.33	168.28	1473.34	-3635.36	-13.58	1473.23	-3451.66	206.90	1481.34	-3383.50	108.81	1472.72	712.94	-287.80	79.06	1313.27	-285.59	76.49	711.84
1.12000	-3523.65	242.17	26.22	-3563.44	252.91	35.29	-3318.36	66.89	9.46	-3393.51	164.04	140.68	-3312.51	3.05	42.25	-3497.51	1.58	36.81	-3302.93	281.07	13.59	-3281.11	266.67	55.37	-3540.68	220.04	1110.71	0.00	0.00	0.00	-3706.33	168.28	1473.34	-3635.36	-13.58	1473.23	-3452.98	205.26	1481.73	-3402.09	106.35	1473.55	712.17	-287.82	78.87	1313.37	-285.69	76.57	712.00
1.13000	-3523.65	242.17	26.22	-3563.44	252.91	35.29	-3293.30	68.90	14.20	-3393.51	164.04	140.68	-3312.51	3.05	42.25	-3497.51	1.58	36.81	-3314.86	282.66	12.76	-3280.45	267.36	55.99	-3540.68	220.04	1110.71	0.00	0.00	0.00	-3706.33	168.28	1473.34	-3635.36	-13.58	1473.23	-3454.30	203.64	1482.14	-3403.90	104.83	1472.41	712.41	-287.81	79.10	1313.31	-285.99	76.67	712.10
1.14000	-3523.65	242.17	26.22	-3563.44	252.91	35.29	-3296.27	67.90	12.64	-3393.51	164.04	140.68	-3312.51	3.05	42.25	-3497.51	1.58	36.81	-3313.72	281.63	12.55	-3283.63	266.63	55.77	-3540.68	220.04	1110.71	0.00	0.00	0.00	-3706.33	168.28	1473.34	-3635.36	-13.58	1473.23	-3455.61	202.03	1482.55	-3397.64	103.96	1472.39	712.89	-287.84	79.06	1312.42	-285.89	76.48	711.77
1.15000	-3523.65	242.17	26.22	-3563.44	252.91	35.29	-3296.43	69.06	14.06	-3393.51	164.04	140.68	-3312.51	3.05	42.25	-3497.51	1.58	36.81	-3318.05	283.12	10.93	-3285.90	266.97	56.97	-3540.68	220.04	1110.71	0.00	0.00	0.00	-3706.33	168.28	1473.34	-3635.36	-13.58	1473.23	-3456.91	200.43	1482.96	-3426.37	102.12	1472.83	712.12	-287.74	78.97	1313.34	-285.82	76.64	711.63
1.16000	-3523.65	242.17	26.22	-3563.44	252.91	35.29	-3286.70	68.14	15.51	-3393.51	164.04	140.68	-3312.51	3.05	42.25	-3497.51	1.58	36.81	-3327.38	281.72	10.01	-3288.30	266.56	56.81	-3540.68	220.04	1110.71	0.00	0.00	0.00	-3706.33	168.28	1473.34	-3635.36	-13.58	1473.23	-3458.21	198.85	1483.38	-3402.37	99.54	1472.36	712.31	-288.09	79.00	1313.66	-286.10	76.64	711.58
1.17000	-3523.65	242.17	26.22	-3563.44	252.91	35.29	-3327.68	69.65	7.04	-3393.51	164.04	140.68	-3312.51	3.05	42.25	-3497.51	1.58	36.81	-3315.15	283.04	12.73	-3309.76	266.98	54.46	-3540.68	220.04	1110.71	0.00	0.00	0.00	-3706.33	168.28	1473.34	-3635.36	-13.58	1473.23	-3459.51	197.29	1483.81	-3390.20	97.73	1471.37	712.02	-287.71	78.84	1313.45	-285.94	76.54	712.22
1.18000	-3523.65	242.17	26.22	-3563.44	252.91	35.29	-3334.05	66.79	5.47	-3393.51	164.04	140.68	-3312.51	3.05	42.25	-3497.51	1.58	36.81	-3275.39	279.79	19.27	-3297.68	267.61	57.24	-3540.68	220.04	1110.71	0.00	0.00	0.00	-3706.33	168.28	1473.34	-3635.36	-13.58	1473.23	-3460.80	195.74	1484.25	-3389.65	96.67	1471.86	712.24	-287.86	78.92	1313.39	-285.72	76.64	711.95
1.19000	-3523.65	242.17	26.22	-3563.44	252.91	35.29	-3301.99	68.22	11.83	-3393.51	164.04	140.68	-3312.51	3.05	42.25	-3497.51	1.58	36.81	-3304.65	281.72	14.87	-3325.45	268.52	53.96	-3540.68	220.04	1110.71	0.00	0.00	0.00	-3706.33	168.28	1473.34	-3635.36	-13.58	1473.23	-3462.09	194.20	1484.69	-3405.50	94.43	1471.51	712.90	-287.87	79.11	1312.77	-285.57	76.57	711.81
1.20000	-3523.65	242.17	26.22	-3563.44	252.91	35.29	-3312.85	67.71	11.67	-3393.51	164.04	140.68	-3312.51	3.05	42.25	-3497.51	1.58	36.81	-3302.80	280.88	16.15	-3314.93	267.18	57.58	-3540.68	220.04	1110.71	0.00	0.00	0.00	-3706.33	168.28	1473.34	-3635.36	-13.58	1473.23	-3463.37	192.68	1485.14	-3403.61	91.92	1470.48	713.04	-287.66	79.16	1313.47	-285.88	76.62	711.48
1.21000	-3523.65	242.17	26.22	-3563.44	252.91	35.29	-3304.45	68.64	11.64	-3393.51	164.04	140.68	-3312.51	3.05	42.25	-3497.51	1.58	36.81	-3323.62	278.23	12.77	-3336.57	268.48	55.70	-3540.68	220.04	1110.71	0.00	0.00	0.00	-3706.33	168.28	1473.34	-3635.36	-13.58	1473.23	-3464.64	191.17	1485.59	-3406.18	91.16	1469.80	712.65	-287.78	79.03	1313.18	-285.69	76.58	711.36
1.22000	-3523.65	242.17	26.22	-3563.44	252.91	35.29	-3320.07	67.90	8.34	-3393.51	164.04	140.68	-3312.51	3.05	42.25	-3497.51	1.58	36.81	-3326.63	279.25	13.48	-3336.27	268.07	56.69	-3540.68	220.04	1110.71	0.00	0.00	0.00	-3706.33	168.28	1473.34	-3635.36	-13.58	1473.23	-3465.91	189.67	1486.05	-3409.15	90.11	1470.71	712.89	-287.79	79.11	1313.38	-285.37	76.82	711.79
1.23000	-3523.65	242.17	26.22	-3563.44	252.91	35.29	-3315.77	67.55	10.30	-3393.51	164.04	140.68	-3312.51	3.05	42.25	-3497.51	1.58	36.81	-3285.28	279.27	21.14	-3334.52	267.94	58.98	-3540.68	220.04	1110.71	0.00	0.00	0.00	-3706.33	168.28	1473.34	-3635.36	-13.58	1473.23	-3467.18	188.19	1486.52	-3420.29	88.26	1469.74	712.35	-288.13	78.96	1313.36	-285.70	76.79	712.02
1.24000	-3523.65	242.17	26.22	-3563.44	252.91	35.29	-3312.97	67.43	10.56	-3393.51	164.04	140.68	-3312.51	3.05	42.25	-3497.51	1.58	36.81	-3319.27	280.03	16.17	-3315.70	268.81	64.64	-3540.68	220.04	1110.71	0.00	0.00	0.00	-3706.33	168.28	1473.34	-3635.36	-13.58	1473.23	-3468.44	186.73	1486.99	-3414.44	85.08	1470.10	712.27	-287.91	78.91	1314.11	-285.98	76.81	710.64
1.25000	-3523.65	242.17	26.22	-3563.44	252.91	35.29	-3326.60	68.43	6.99	-3393.51	164.04	140.68	-3312.51	3.05	42.25	-3497.51	1.58	36.81	-3276.10	278.13	24.84	-3330.53	269.35	64.38	-3540.68	220.04	1110.71	0.00	0.00	0.00	-3706.33	168.28	1473.34	-3635.36	-13.58	1473.23	-3469.69	185.27	1487.47	-3417.16	83.80	1470.30	712.36	-287.85	78.97	1312.99	-285.81	76.42	711.44
1.26000	-3523.65	242.17	26.22	-3563.44	252.91	35.29	-3249.46	67.91	19.55	-3393.51	164.04	140.68	-3312.51	3.05	42.25	-3497.51	1.58	36.81	-3286.47	278.81	23.77	-3322.11	268.50	69.70	-3540.68	220.04	1110.71	0.00	0.00	0.00	-3706.33	168.28	1473.34	-3635.36	-13.58	1473.23	-3470.94	183.83	1487.96	-3402.40	83.42	1469.29	713.45	-287.82	79.26	1313.59	-285.64	76.65	712.58
1.27000	-3523.65	242.17	26.22	-3563.44	252.91	35.29	-3325.50	66.85	8.50	-3393.51	164.04	140.68	-3312.51	3.05	42.25	-3497.51	1.58	36.81	-3297.17	279.27	24.46	-3333.24	269.54	70.72	-3540.68	220.04	1110.71	0.00	0.00	0.00	-3706.33	168.28	1473.34	-3635.36	-13.58	1473.23	-3472.18	182.41	1488.45	-3400.76	81.77	1468.74	713.58	-287.59	79.38	1313.30	-285.59	76.61	712.18
1.28000	-3523.65	242.17	26.22	-3563.44	252.91	35.29	-3267.21	67.13	17.89	-3393.51	164.04	140.68	-3312.51	3.05	42.25	-3497.51	1.58	36.81	-3296.35	279.14	25.87	-3339.63	271.69	72.08	-3540.68	220.04	1110.71	0.00	0.00	0.00	-3706.33	168.28	1473.34	-3635.36	-13.58	1473.23	-3473.42	181.00	1488.94	-3385.56	80.76	1467.53	712.79	-287.77	79.06	1313.30	-285.81	76.51	711.72
1.29000	-3523.65	242.17	26.22	-3563.44	252.91	35.29	-3299.77	67.21	12.16	-3393.51	164.04	140.68	-3312.51	3.05	42.25	-3497.51	1.58	36.81	-3295.63	279.02	27.30	-3342.65	272.35	74.31	-3540.68	220.04	1110.71	0.00	0.00	0.00	-3706.33	168.28	1473.34	-3635.36	-13.58	1473.23	-3474.65	179.60	1489.45	-3380.17	77.55	1467.51	713.60	-287.77	79.33	1313.15	-286.03	76.54	711.71
1.30000	-3523.65	242.17	26.22	-3563.44	252.91	35.29	-3267.09	67.53	17.40	-3393.51	164.04	140.68	-3312.51	3.05	42.25	-3497.51	1.58	36.81	-3295.01	278.92	28.76	-3345.74	273.00	76.57	-3540.68	220.04	1110.71	0.00	0.00	0.00	-3706.33	168.28	1473.34	-3635.36	-13.58	1473.23	-3475.88	178.22	1489.95	-3405.69	76.98	1467.77	712.99	-287.78	79.20	1313.56	-286.25	76.46	711.83
1.31000	-3523.65	242.17	26.22	-3563.44	252.91	35.29	-3306.81	66.58	9.86	-3393.51	164.04	140.68	-3312.51	3.05	42.25	-3497.51	1.58	36.81	-3294.49	278.82	30.25	-3348.88	273.66	78.84	-3540.68	220.04	1110.71	0.00	0.00	0.00	-3706.33	168.28	1473.34	-3635.36	-13.58	1473.23	-3477.10	176.85	1490.47	-3394.78	76.50	1468.18	712.45	-287.63	78.91	1313.31	-285.99	76.38	711.95
1.32000	-3523.65	242.17	26.22	-3563.44	252.91	35.29	-3292.53	67.84	13.92	-3393.51	164.04	140.68	-3312.51	3.05	42.25	-3497.51	1.58	36.81	-3294.07	278.72	31.76	-3352.10	274.32	81.14	-3540.68	220.04	1110.71	0.00	0.00	0.00	-3706.33	168.28	1473.34	-3635.36	-13.58	1473.23	-3478.31	175.49	1490.99	-3410.37	74.24	1467.55	712.88	-287.55	79.12	1313.24	-286.07	76.47	712.31
1.33000	-3523.65	242.17	26.22	-3563.44	252.91	35.29	-3310.31	68.62	9.91	-3393.51	164.04	140.68	-3312.51	3.05	42.25	-3497.51	1.58	36.81	-3293.75	278.64	33.30	-3355.38	274.99	83.45	-3540.68	220.04	1110.71	0.00	0.00	0.00	-3706.33	168.28	1473.34	-3635.36	-13.58	1473.23	-3479.52	174.15	1491.52	-3396.93	73.75	1467.54	712.43	-287.79	78.98	1313.49	-285.77	76.69	711.54
1.34000	-3523.65	242.17	26.22	-3563.44	252.91	35.29	-3297.69	70.11	11.94	-3393.51	164.04	140.68	-3312.51	3.05	42.25	-3497.51	1.58	36.81	-3293.52	278.57	34.87	-3358.72	275.65	85.78	-3540.68	220.04	1110.71	0.00	0.00	0.00	-3706.33	168.28	1473.34	-3635.36	-13.58	1473.23	-3480.72	172.82	1492.05	-3401.33	71.04	1467.31	712.53	-287.86	79.05	1313.37	-285.89	76.63	711.91
1.35000	-3523.65	242.17	26.22	-3563.44	252.91	35.29	-3317.50	67.38	8.37	-3393.51	164.04	140.68	-3312.51	3.05	42.25	-3497.51	1.58	36.81	-3293.39	278.50	36.47	-3362.12	276.31	88.13	-3540.68	220.04	1110.71	0.00	0.00	0.00	-3706.33	168.28	1473.34	-3635.36	-13.58	1473.23	-3481.92	171.50	1492.58	-3404.02	70.92	1466.99	712.95	-288.03	79.05	1313.54	-285.89	76.58	711.95
1.36000	-3523.65	242.17	26.22	-3563.44	252.91	35.29	-3318.42	69.05	9.58	-3393.51	164.04	140.68	-3312.51	3.05	42.25	-3497.51	1.58	36.81	-3293.36	278.44	38.09	-3365.58	276.97	90.50	-3540.68	220.04	1110.71	0.00	0.00	0.00	-3706.33	168.28	1473.34	-3635.36	-13.58	1473.23	-3483.11	170.20	1493.13	-3398.72	68.68	1466.79	712.36	-287.80	78.91	1313.64	-286.09	76.57	711.54
1.37000	-3523.65	242.17	26.22	-3563.44	252.91	35.29	-3292.50	67.35	12.70	-3393.51	164.04	140.68	-3312.51	3.05	42.25	-3497.51	1.58	36.81	-3293.43	278.39	39.74	-3369.11	277.64	92.89	-3540.68	220.04	1110.71	0.00	0.00	0.00	-3706.33	168.28	1473.34	-3635.36	-13.58	1473.23	-3484.29	168.91	1493.68	-3411.62	67.70	1467.88	712.66	-287.66	78.93	1313.42	-285.82	76.55	711.75
1.38000	-3523.65	242.17	26.22	-3563.44	252.91	35.29	-3268.78	68.80	17.01	-3393.51	164.04	140.68	-3312.51	3.05	42.25	-3497.51	1.58	36.81	-3293.59	278.35	41.42	-3372.70	278.30	95.30	-3540.68	220.04	1110.71	0.00	0.00	0.00	-3706.33	168.28	1473.34	-3635.36	-13.58	1473.23	-3485.47	167.64	1494.23	-3386.82	66.36	1466.92	712.64	-287.66	78.96	1314.05	-285.80	76.70	711.58
1.39000	-3523.65	242.17	26.22	-3563.44	252.91	35.29	-3308.84	67.51	10.92	-3393.51	164.04	140.68	-3312.51	3.05	42.25	-3497.51	1.58	36.81	-3293.85	278.32	43.12	-3376.35	278.97	97.73	-3540.68	220.04	1110.71	0.00	0.00	0.00	-3706.33	168.28	1473.34	-3635.36	-13.58	1473.23	-3486.64	166.37	1494.79	-3382.69	64.51	1466.33	713.17	-287.78	79.26	1313.81	-285.61	76.77	711.58
1.40000	-3523.65	242.17	26.22	-3563.44	252.91	35.29	-3315.92	69.21	11.29	-3393.51	164.04	140.68	-3312.51	3.05	42.25	-3497.51	1.58	36.81	-3294.20	278.29	44.85	-3380.06	279.64	100.17	-3540.68	220.04	1110.71	0.00	0.00	0.00	-3706.33	168.28	1473.34	-3635.36	-13.58	1473.23	-3487.80	165.13	1495.36	-3410.20	63.48	1467.60	712.60	-287.74	79.24	1313.36	-285.69	76.59	711.57
1.41000	-3523.65	242.17	26.22	-3563.44	252.91	35.29	-3312.72	66.18	10.75	-3393.51	164.04	140.68	-3312.51	3.05	42.25	-3497.51	1.58	36.81	-3294.65	278.27	46.61	-3383.82	280.30	102.64	-3540.68	220.04	1110.71	0.00	0.00	0.00	-3706.33	168.28	1473.34	-3635.36	-13.58	1473.23	-3488.96	163.89	1495.93	-3394.99	61.96	1465.10	712.77	-287.71	79.09	1313.42	-285.96	76.58	711.96
1.42000	-3523.65	242.17	26.22	-3563.44	252.91	35.29	-3298.20	68.02	11.60	-3393.51	164.04	140.68	-3312.51	3.05	42.25	-3497.51	1.58	36.81	-3295.18	278.26	48.39	-3387.65	280.97	105.12	-3540.68	220.04	1110.71	0.00	0.00	0.00	-3706.33	168.28	1473.34	-3635.36	-13.58	1473.23	-3490.11	162.67	1496.50	-3405.65	61.73	1465.98	713.05	-287.63	79.07	1313.29	-285.69	76.58	711.68
1.43000	-3523.65	242.17	26.22	-3563.44	252.91	35.29	-3290.65	67.34	14.78	-3393.51	164.04	140.68	-3312.51	3.05	42.25	-3497.51	1.58	36.81	-3295.81	278.26	50.19	-3391.54	281.64	107.62	-3540.68	220.04	1110.71	0.00	0.00	0.00	-3706.33	168.28	1473.34	-3635.36	-13.58	1473.23	-3491.26	161.46	1497.08	-3407.32	61.39	1466.19	712.91	-287.58	79.19	1313.39	-285.75	76.75	711.28
1.44000	-3523.65	242.17	26.22	-3563.44	252.91	35.29	-3306.61	68.30	10.09	-3393.51	164.04	140.68	-3312.51	3.05	42.25	-3497.51	1.58	36.81	-3296.53	278.26	52.02	-3395.48	282.31	110.13	-3540.68	220.04	1110.71	0.00	0.00	0.00	-3706.33	168.28	1473.34	-3635.36	-13.58	1473.23	-3492.40	160.26	1497.67	-3415.67	59.84	1465.61	712.63	-287.69	78.98	1313.37	-285.53	76.79	711.71
1.45000	-3523.65	242.17	26.22	-3563.44	252.91	35.29	-3312.02	66.34	9.11	-3393.51	164.04	140.68	-3312.51	3.05	42.25	-3497.51	1.58	36.81	-3297.35	278.28	53.88	-3399.48	282.97	112.67	-3540.68	220.04	1110.71	0.00	0.00	0.00	-3706.33	168.28	1473.34	-3635.36	-13.58	1473.23	-3493.53	159.08	1498.26	-3417.42	59.30	1465.69	712.33	-287.88	79.03	1313.47	-285.70	76.64	712.13
1.46000	-3523.65	242.17	26.22	-3563.44	252.91	35.29	-3307.33	66.78	9.55	-3393.51	164.04	140.68	-3312.51	3.05	42.25	-3497.51	1.58	36.81	-3298.25	278.30	55.76	-3403.54	283.64	115.22	-3540.68	220.04	1110.71	0.00	0.00	0.00	-3706.33	168.28	1473.34	-3635.36	-13.58	1473.23	-3494.66	157.90	1498.86	-3429.29	59.37	1466.49	712.27	-287.73	79.03	1313.87	-285.64	76.64	710.99
1.47000	-3523.65	242.17	26.22	-3563.44	252.91	35.29	-3320.73	68.09	7.85	-3393.51	164.04	140.68	-3312.51	3.05	42.25	-3497.51	1.58	36.81	-3299.24	278.33	57.67	-3407.65	284.31	117.79	-3540.68	220.04	1110.71	0.00	0.00	0.00	-3706.33	168.28	1473.34	-3635.36	-13.58	1473.23	-3495.77	156.75	1499.46	-3404.80	58.61	1466.03	712.91	-287.69	79.15	1314.07	-285.60	76.77	710.78
1.48000	-3523.65	242.17	26.22	-3563.44	252.91	35.29	-3295.07	65.40	14.48	-3393.51	164.04	140.68	-3312.51	3.05	42.25	-3497.51	1.58	36.81	-3300.33	278.36	59.60	-3411.82	284.98	120.38	-3540.68	220.04	1110.71	0.00	0.00	0.00	-3706.33	168.28	1473.34	-3635.36	-13.58	1473.23	-3496.89	155.60	1500.07	-3384.81	58.46	1465.72	712.80	-287.93	79.05	1313.24	-285.88	76.65	712.05
1.49000	-3523.65	242.17	26.22	-3563.44	252.91	35.29	-3321.64	68.34	9.31	-3393.51	164.04	140.68	-3312.51	3.05	42.25	-3497.51	1.58	36.81	-3301.50	278.40	61.56	-3416.05	285.65	122.98	-3540.68	220.04	1110.71	0.00	0.00	0.00	-3706.33	168.28	1473.34	-3635.36	-13.58	1473.23	-3497.99	154.47	1500.68	-3409.95	57.39	1466.40	712.30	-288.13	78.95	1313.29	-285.77	76.62	712.44
1.50000	-3523.65	242.17	26.22	-3563.44	252.91	35.29	-3326.48	68.04	7.91	-3393.51	164.04	140.68	-3312.51	3.05	42.25	-3497.51	1.58	36.81	-3302.75	278.45	63.54	-3420.33	286.32	125.60	-3540.68	220.04	1110.71	0.00	0.00	0.00	-3706.33	168.28	1473.34	-3635.36	-13.58	1473.23	-3499.09	153.35	1501.30	-3404.83	56.10	1465.53	712.66	-288.18	79.09	1313.45	-285.77	76.69	711.86
1.51000	-3523.65	242.17	26.22	-3563.44	252.91	35.29	-3328.13	66.43	7.80	-3393.51	164.04	140.68	-3312.51	3.05	42.25	-3497.51	1.58	36.81	-3304.10	278.51	65.54	-3424.66	286.99	128.24	-3540.68	220.04	1110.71	0.00	0.00	0.00	-3706.33	168.28	1473.34	-3635.36	-13.58	1473.23	-3500.18	152.24	1501.92	-3417.43	56.84	1465.94	713.48	-287.97	79.30	1313.38	-285.67	76.73	711.42
1.52000	-3523.65	242.17	26.22	-3563.44	252.91	35.29	-3319.79	68.07	9.73	-3393.51	164.04	140.68	-3312.51	3.05	42.25	-3497.51	1.58	36.81	-3305.53	278.58	67.57	-3429.05	287.66	130.89	-3540.68	220.04	1110.71	0.00	0.00	0.00	-3706.33	168.28	1473.34	-3635.36	-13.58	1473.23	-3501.26	151.15	1502.55	-3419.98	55.74	1465.46	713.34	-287.69	79.18	1313.36	-285.72	76.60	711.13
1.53000	-3523.65	242.17	26.22	-3563.44	252.91	35.29	-3291.73	69.52	13.15	-3393.51	164.04	140.68	-3312.51	3.05	42.25	-3497.51	1.58	36.81	-3307.05	278.65	69.62	-3433.49	288.34	133.56	-3540.68	220.04	1110.71	0.00	0.00	0.00	-3706.33	168.28	1473.34	-3635.36	-13.58	1473.23	-3502.34	150.06	1503.18	-3418.42	55.87	1464.81	712.98	-287.59	79.05	1313.22	-285.83	76.64	711.88
1.54000	-3523.65	242.17	26.22	-3563.44	252.91	35.29	-3318.58	67.94	9.50	-3393.51	164.04	140.68	-3312.51	3.05	42.25	-3497.51	1.58	36.81	-3308.65	278.73	71.70	-3437.99	289.01	136.25	-3540.68	220.04	1110.71	0.00	0.00	0.00	-3706.33	168.28	1473.34	-3635.36	-13.58	1473.23	-3503.41	148.99	1503.82	-3416.29	55.02	1465.34	712.15	-287.85	79.00	1313.00	-286.01	76.54	711.71
1.55000	-3523.65	242.17	26.22	-3563.44	252.91	35.29	-3323.44	68.59	8.46	-3393.51	164.04	140.68	-3312.51	3.05	42.25	-3497.51	1.58	36.81	-3310.34	278.82	73.80	-3442.53	289.68	138.95	-3540.68	220.04	1110.71	0.00	0.00	0.00	-3706.33	168.28	1473.34	-3635.36	-13.58	1473.23	-3504.47	147.94	1504.46	-3430.66	55.40	1466.29	712.15	-288.30	78.89	1313.30	-285.81	76.57	711.05
1.56000	-3523.65	242.17	26.22	-3563.44	252.91	35.29	-3303.21	68.20	12.14	-3393.51	164.04	140.68	-3312.51	3.05	42.25	-3497.51	1.58	36.81	-3312.11	278.91	75.92	-3447.13	290.35	141.67	-3540.68	220.04	1110.71	0.00	0.00	0.00	-3706.33	168.28	1473.34	-3635.36	-13.58	1473.23	-3505.52	146.89	1505.10	-3423.66	56.08	1465.81	712.44	-287.96	79.04	1313.32	-285.97	76.59	711.05
1.57000	-3523.65	242.17	26.22	-3563.44	252.91	35.29	-3295.64	69.82	14.75	-3393.51	164.04	140.68	-3312.51	3.05	42.25	-3497.51	1.58	36.81	-3313.97	279.01	78.06	-3451.78	291.02	144.40	-3540.68	220.04	1110.71	0.00	0.00	0.00	-3706.33	168.28	1473.34	-3635.36	-13.58	1473.23	-3506.57	145.86	1505.75	-3418.53	55.49	1464.91	712.08	-287.72	78.96	1313.19	-286.03	76.52	711.45
1.58000	-3523.65	242.17	26.22	-3563.44	252.91	35.29	-3305.16	68.41	11.47	-3393.51	164.04	140.68	-3312.51	3.05	42.25	-3497.51	1.58	36.81	-3315.91	279.12	80.23	-3456.48	291.69	147.15	-3540.68	220.04	1110.71	0.00	0.00	0.00	-3706.33	168.28	1473.34	-3635.36	-13.58	1473.23	-3507.61	144.84	1506.41	-3397.20	56.19	1464.13	713.04	-287.83	79.06	1313.45	-285.54	76.65	712.04
1.59000	-3523.65	242.17	26.22	-3563.44	252.91	35.29	-3331.85	66.58	7.98	-3393.51	164.04	140.68	-3312.51	3.05	42.25	-3497.51	1.58	36.81	-3317.93	279.23	82.42	-3461.23	292.37	149.92	-3540.68	220.04	1110.71	0.00	0.00	0.00	-3706.33	168.28	1473.34	-3635.36	-13.58	1473.23	-3508.64	143.83	1507.07	-3418.39	55.54	1464.01	712.18	-287.82	78.88	1313.62	-285.53	76.65	712.27
1.60000	-3523.65	242.17	26.22	-3563.44	252.91	35.29	-3300.04	69.17	12.11	-3393.51	164.04	140.68	-3312.51	3.05	42.25	-3497.51	1.58	36.81	-3320.03	279.35	84.63	-3466.03	293.04	152.70	-3540.68	220.04	1110.71	0.00	0.00	0.00	-3706.33	168.28	1473.34	-3635.36	-13.58	1473.23	-3509.66	142.83	1507.74	-3428.11	55.91	1464.52	711.68	-287.80	78.72	1313.00	-286.07	76.46	712.13
1.61000	-3523.65	242.17	26.22	-3563.44	252.91	35.29	-3296.16	69.10	13.68	-3393.51	164.04	140.68	-3312.51	3.05	42.25	-3497.51	1.58	36.81	-3322.21	279.48	86.87	-3470.88	293.71	155.49	-3540.68	220.04	1110.71	0.00	0.00	0.00	-3706.33	168.28	1473.34	-3635.36	-13.58	1473.23	-3510.68	141.85	1508.40	-3433.24	55.50	1464.46	712.15	-287.95	78.91	1313.44	-285.90	76.50	712.33
1.62000	-3523.65	242.17	26.22	-3563.44	252.91	35.29	-3331.62	69.57	8.61	-3393.51	164.04	140.68	-3312.51	3.05	42.25	-3497.51	1.58	36.81	-3324.48	279.61	89.12	-3475.78	294.38	158.30	-3540.68	220.04	1110.71	0.00	0.00	0.00	-3706.33	168.28	1473.34	-3635.36	-13.58	1473.23	-3511.69	140.88	1509.08	-3429.43	56.25	1463.93	712.36	-287.93	78.98	1313.25	-286.18	76.42	711.57
1.63000	-3523.65	242.17	26.22	-3563.44	252.91	35.29	-3289.10	69.08	14.57	-3393.51	164.04	140.68	-3312.51	3.05	42.25	-3497.51	1.58	36.81	-3326.82	279.75	91.40	-3480.73	295.05	161.13	-3540.68	220.04	1110.71	0.00	0.00	0.00	-3706.33	168.28	1473.34	-3635.36	-13.58	1473.23	-3512.69	139.92	1509.76	-3460.07	57.30	1463.96	713.34	-287.46	79.29	1313.56	-286.19	76.46	712.28
1.64000	-3523.65	242.17	26.22	-3563.44	252.91	35.29	-3308.50	67.58	10.63	-3393.51	164.04	140.68	-3312.51	3.05	42.25	-3497.51	1.58	36.81	-3329.24	279.90	93.70	-3485.72	295.72	163.97	-3540.68	220.04	1110.71	0.00	0.00	0.00	-3706.33	168.28	1473.34	-3635.36	-13.58	1473.23	-3513.68	138.97	1510.44	-3450.66	57.23	1463.08	713.21	-287.98	79.05	1313.31	-285.78	76.55	712.03
1.65000	-3523.65	242.17	26.22	-3563.44	252.91	35.29	-3344.11	68.81	6.04	-3393.51	164.04	140.68	-3312.51	3.05	42.25	-3497.51	1.58	36.81	-3331.74	280.05	96.02	-3490.76	296.39	166.82	-3540.68	220.04	1110.71	0.00	0.00	0.00	-3706.33	168.28	1473.34	-3635.36	-13.58	1473.23	-3514.67	138.04	1511.13	-3440.80	57.65	1461.91	712.93	-287.96	78.94	1313.04	-285.79	76.30	711.57
1.66000	-3523.65	242.17	26.22	-3563.44	252.91	35.29	-3319.06	71.77	10.95	-3393.51	164.04	140.68	-3312.51	3.05	42.25	-3497.51	1.58	36.81	-3334.32	280.21	98.37	-3495.85	297.06	169.69	-3540.68	220.04	1110.71	0.00	0.00	0.00	-3706.33	168.28	1473.34	-3635.36	-13.58	1473.23	-3515.64	137.11	1511.82	-3445.85	58.42	1462.20	712.60	-287.82	79.01	1313.38	-285.61	76.70	712.00
1.67000	-3523.65	242.17	26.22	-3563.44	252.91	35.29	-3292.52	70.10	12.95	-3393.51	164.04	140.68	-3312.51	3.05	42.25	-3497.51	1.58	36.81	-3336.97	280.38	100.73	-3500.98	297.73	172.57	-3540.68	220.04	1110.71	0.00	0.00	0.00	-3706.33	168.28	1473.34	-3635.36	-13.58	1473.23	-3516.61	136.20	1512.51	-3440.70	59.13	1461.32	713.00	-287.89	79.07	1313.55	-285.79	76.73	712.28
1.68000	-3523.65	242.17	26.22	-3563.44	252.91	35.29	-3292.83	69.95	14.52	-3393.51	164.04	140.68	-3312.51	3.05	42.25	-3497.51	1.58	36.81	-3339.70	280.55	103.12	-3506.16	298.40	175.47	-3540.68	220.04	1110.71	0.00	0.00	0.00	-3706.33	168.28	1473.34	-3635.36	-13.58	1473.23	-3517.57	135.30	1513.21	-3435.88	59.73	1461.35	712.83	-288.06	79.12	1313.29	-285.62	76.75	711.20
1.69000	-3523.65	242.17	26.22	-3563.44	252.91	35.29	-3314.08	70.55	11.24	-3393.51	164.04	140.68	-3312.51	3.05	42.25	-3497.51	1.58	36.81	-3342.51	280.73	105.52	-3511.38	299.07	178.38	-3540.68	220.04	1110.71	0.00	0.00	0.00	-3706.33	168.28	1473.34	-3635.36	-13.58	1473.23	-3518.53	134.41	1513.92	-3462.45	60.38	1460.74	712.74	-287.85	79.24	1313.57	-285.81	76.68	711.43
1.70000	-3523.65	242.17	26.22	-3563.44	252.91	35.29	-3318.36	68.90	10.07	-3393.51	164.04	140.68	-3312.51	3.05	42.25	-3497.51	1.58	36.81	-3345.39	280.92	107.95	-3516.65	299.74	181.30	-3540.68	220.04	1110.71	0.00	0.00	0.00	-3706.33	168.28	1473.34	-3635.36	-13.58	1473.23	-3519.47	133.53	1514.63	-3467.29	60.38	1460.62	713.10	-287.65	79.22	1313.66	-285.88	76.58	711.62
1.71000	-3523.65	242.17	26.22	-3563.44	252.91	35.29	-3295.80	68.76	15.05	-3393.51	164.04	140.68	-3312.51	3.05	42.25	-3497.51	1.58	36.81	-3348.35	281.11	110.40	-3521.97	300.41	184.24	-3540.68	220.04	1110.71	0.00	0.00	0.00	-3706.33	168.28	1473.34	-3635.36	-13.58	1473.23	-3520.40	132.67	1515.34	-3446.52	62.37	1459.62	712.67	-287.70	79.17	1313.56	-286.01	76.54	711.92
1.72000	-3523.65	242.17	26.22	-3563.44	252.91	35.29	-3296.11	69.98	14.89	-3393.51	164.04	140.68	-3312.51	3.05	42.25	-3497.51	1.58	36.81	-3351.38	281.31	112.86	-3527.32	301.08	187.19	-3540.68	220.04	1110.71	0.00	0.00	0.00	-3706.33	168.28	1473.34	-3635.36	-13.58	1473.23	-3521.33	131.81	1516.05	-3458.35	63.94	1459.24	713.14	-287.56	79.28	1313.68	-285.97	76.70	711.39
1.73000	-3523.65	242.17	26.22	-3563.44	252.91	35.29	-3293.30	69.98	15.66	-3393.51	164.04	140.68	-3312.51	3.05	42.25	-3497.51	1.58	36.81	-3354.48	281.51	115.35	-3532.72	301.75	190.16	-3540.68	220.04	1110.71	0.00	0.00	0.00	-3706.33	168.28	1473.34	-3635.36	-13.58	1473.23	-3522.25	130.97	1516.77	-3445.97	64.12	1457.07	712.91	-287.90	79.12	1313.88	-285.82	76.77	711.39
1.74000	-3523.65	242.17	26.22	-3563.44	252.91	35.29	-3290.65	69.82	16.58	-3393.51	164.04	140.68	-3312.51	3.05	42.25	-3497.51	1.58	36.81	-3357.66	281.72	117.86	-3538.16	302.42	193.13	-3540.68	220.04	1110.71	0.00	0.00	0.00	-3706.33	168.28	1473.34	-3635.36	-13.58	1473.23	-3523.16	130.14	1517.50	-3460.77	66.00	1457.12	711.76	-287.92	78.81	1313.60	-285.52	76.66	711.78
1.75000	-3523.65	242.17	26.22	-3563.44	252.91	35.29	-3288.17	69.50	17.64	-3393.51	164.04	140.68	-3312.51	3.05	42.25	-3497.51	1.58	36.81	-3360.90	281.93	120.38	-3543.64	303.08	196.12	-3540.68	220.04	1110.71	0.00	0.00	0.00	-3706.33	168.28	1473.34	-3635.36	-13.58	1473.23	-3524.06	129.32	1518.23	-3465.70	67.16	1456.94	711.95	-287.86	78.86	1313.73	-285.55	76.69	711.19
1.76000	-3523.65	242.17	26.22	-3563.44	252.91	35.29	-3285.87	69.05	18.84	-3393.51	164.04	140.68	-3312.51	3.05	42.25	-3497.51	1.58	36.81	-3364.22	282.16	122.93	-3549.17	303.75	199.13	-3540.68	220.04	1110.71	0.00	0.00	0.00	-3706.33	168.28	1473.34	-3635.36	-13.58	1473.23	-3524.96	128.51	1518.96	-3469.42	68.78	1456.44	711.84	-287.88	78.83	1313.70	-285.90	76.68	710.82
1.77000	-3523.65	242.17	26.22	-3563.44	252.91	35.29	-3283.73	68.48	20.17	-3393.51	164.04	140.68	-3312.51	3.05	42.25	-3497.51	1.58	36.81	-3367.61	282.38	125.50	-3554.73	304.42	202.14	-3540.68	220.04	1110.71	0.00	0.00	0.00	-3706.33	168.28	1473.34	-3635.36	-13.58	1473.23	-3525.84	127.72	1519.70	-3484.65	69.73	1455.54	712.28	-287.79	78.93	1313.32	-285.63	76.74	711.25
1.78000	-3523.65	242.17	26.22	-3563.44	252.91	35.29	-3281.76	67.80	21.62	-3393.51	164.04	140.68	-3312.51	3.05	42.25	-3497.51	1.58	36.81	-3371.07	282.62	128.08	-3560.34	305.08	205.17	-3540.68	220.04	1110.71	0.00	0.00	0.00	-3706.33	168.28	1473.34	-3635.36	-13.58	1473.23	-3526.72	126.93	1520.43	-3479.45	70.93	1454.23	712.55	-287.62	78.92	1313.26	-285.88	76.47	711.06
1.79000	-3523.65	242.17	26.22	-3563.44	252.91	35.29	-3279.96	67.04	23.20	-3393.51	164.04	140.68	-3312.51	3.05	42.25	-3497.51	1.58	36.81	-3374.60	282.85	130.68	-3565.98	305.75	208.21	-3540.68	220.04	1110.71	0.00	0.00	0.00	-3706.33	168.28	1473.34	-3635.36	-13.58	1473.23	-3527.58	126.16	1521.18	-3487.73	71.42	1453.10	712.10	-287.64	78.91	1313.32	-285.51	76.58	711.16
1.80000	-3523.65	242.17	26.22	-3563.44	252.91	35.29	-3278.33	66.22	24.88	-3393.51	164.04	140.68	-3312.51	3.05	42.25	-3497.51	1.58	36.81	-3378.20	283.10	133.31	-3571.67	306.41	211.26	-3540.68	220.04	1110.71	0.00	0.00	0.00	-3706.33	168.28	1473.34	-3635.36	-13.58	1473.23	-3528.44	125.40	1521.93	-3494.69	73.00	1453.46	712.61	-287.86	79.15	1313.37	-285.65	76.56	712.40
1.81000	-3523.65	242.17	26.22	-3563.44	252.91	35.29	-3276.87	65.34	26.67	-3393.51	164.04	140.68	-3312.51	3.05	42.25	-3497.51	1.58	36.81	-3381.86	283.35	135.95	-3577.39	307.08	214.33	-3540.68	220.04	1110.71	0.00	0.00	0.00	-3706.33	168.28	1473.34	-3635.36	-13.58	1473.23	-3529.29	124.64	1522.68	-3510.71	75.24	1453.80	713.09	-287.72	79.10	1313.54	-285.77	76.66	713.07
1.82000	-3523.65	242.17	26.22	-3563.44	252.91	35.29	-3275.58	64.42	28.56	-3393.51	164.04	140.68	-3312.51	3.05	42.25	-3497.51	1.58	36.81	-3385.59	283.60	138.60	-3583.15	307.74	217.40	-3540.68	220.04	1110.71	0.00	0.00	0.00	-3706.33	168.28	1473.34	-3635.36	-13.58	1473.23	-3530.13	123.90	1523.43	-3482.13	77.62	1453.94	712.77	-287.48	79.07	1313.94	-285.75	76.74	712.13
1.83000	-3523.65	242.17	26.22	-3563.44	252.91	35.29	-3274.46	63.49	30.53	-3393.51	164.04	140.68	-3312.51	3.05	42.25	-3497.51	1.58	36.81	-3389.39	283.86	141.28	-3588.95	308.40	220.49	-3540.68	220.04	1110.71	0.00	0.00	0.00	-3706.33	168.28	1473.34	-3635.36	-13.58	1473.23	-3530.96	123.17	1524.19	-3493.58	79.49	1452.82	713.13	-287.52	79.19	1313.16	-285.92	76.32	712.40
1.84000	-3523.65	242.17	26.22	-3563.44	252.91	35.29	-3273.51	62.55	32.59	-3393.51	164.04	140.68	-3312.51	3.05	42.25	-3497.51	1.58	36.81	-3393.26	284.13	143.98	-3594.78	309.06	223.59	-3540.68	220.04	1110.71	0.00	0.00	0.00	-3706.33	168.28	1473.34	-3635.36	-13.58	1473.23	-3531.78	122.45	1524.95	-3484.90	80.83	1453.77	713.02	-287.78	79.15	1312.92	-285.94	76.43	712.26
1.85000	-3523.65	242.17	26.22	-3563.44	252.91	35.29	-3272.73	61.62	34.73	-3393.51	164.04	140.68	-3312.51	3.05	42.25	-3497.51	1.58	36.81	-3397.19	284.40	146.69	-3600.66	309.72	226.70	-3540.68	220.04	1110.71	0.00	0.00	0.00	-3706.33	168.28	1473.34	-3635.36	-13.58	1473.23	-3532.59	121.75	1525.71	-3495.27	82.98	1454.98	712.92	-287.76	79.17	1313.27	-285.70	76.64	712.05
1.86000	-3523.65	242.17	26.22	-3563.44	252.91	35.29	-3272.12	60.73	36.94	-3393.51	164.04	140.68	-3312.51	3.05	42.25	-3497.51	1.58	36.81	-3401.19	284.67	149.42	-3606.57	310.38	229.82	-3540.68	220.04	1110.71	0.00	0.00	0.00	-3706.33	168.28	1473.34	-3635.36	-13.58	1473.23	-3533.40	121.05	1526.48	-3530.15	83.68	1455.53	712.96	-287.95	79.15	1313.61	-285.42	76.83	711.40
1.87000	-3523.65	242.17	26.22	-3563.44	252.91	35.29	-3271.68	59.89	39.22	-3393.51	164.04	140.68	-3312.51	3.05	42.25	-3497.51	1.58	36.81	-3405.25	284.95	152.17	-3612.51	311.04	232.96	-3540.68	220.04	1110.71	0.00	0.00	0.00	-3706.33	168.28	1473.34	-3635.36	-13.58	1473.23	-3534.19	120.36	1527.25	-3519.12	85.90	1455.20	712.22	-288.09	78.91	1313.39	-285.56	76.60	711.00
1.88000	-3523.65	242.17	26.22	-3563.44	252.91	35.29	-3271.41	59.10	41.55	-3393.51	164.04	140.68	-3312.51	3.05	42.25	-3497.51	1.58	36.81	-3409.37	285.24	154.93	-3618.49	311.70	236.10	-3540.68	220.04	1110.71	0.00	0.00	0.00	-3706.33	168.28	1473.34	-3635.36	-13.58	1473.23	-3534.97	119.69	1528.03	-3518.45	86.99	1455.25	712.55	-287.57	79.06	1312.76	-285.73	76.43	711.83
1.89000	-3523.65	242.17	26.22	-3563.44	252.91	35.29	-3271.32	58.40	43.93	-3393.51	164.04	140.68	-3312.51	3.05	42.25	-3497.51	1.58	36.81	-3413.56	285.53	157.71	-3624.50	312.35	239.25	-3540.68	220.04	1110.71	0.00	0.00	0.00	-3706.33	168.28	1473.34	-3635.36	-13.58	1473.23	-3535.75	119.02	1528.81	-3514.84	89.33	1455.44	713.31	-287.52	79.30	1313.30	-285.87	76.56	712.03
1.90000	-3523.65	242.17	26.22	-3563.44	252.91	35.29	-3271.39	57.80	46.36	-3393.51	164.04	140.68	-3312.51	3.05	42.25	-3497.51	1.58	36.81	-3417.81	285.83	160.51	-3630.55	313.01	242.42	-3540.68	220.04	1110.71	0.00	0.00	0.00	-3706.33	168.28	1473.34	-3635.36	-13.58	1473.23	-3536.51	118.37	1529.59	-3534.95	91.63	1456.73	712.76	-287.90	79.05	1313.45	-285.73	76.62	711.48
1.91000	-3523.65	242.17	26.22	-3563.44	252.91	35.29	-3271.63	57.31	48.82	-3393.51	164.04	140.68	-3312.51	3.05	42.25	-3497.51	1.58	36.81	-3422.12	286.13	163.33	-3636.63	313.66	245.59	-3540.68	220.04	1110.71	0.00	0.00	0.00	-3706.33	168.28	1473.34	-3635.36	-13.58	1473.23	-3537.27	117.73	1530.37	-3532.03	92.98	1457.79	712.08	-287.82	78.99	1313.26	-285.81	76.61	711.34
1.92000	-3523.65	242.17	26.22	-3563.44	252.91	35.29	-3272.05	56.95	51.31	-3393.51	164.04	140.68	-3312.51	3.05	42.25	-3497.51	1.58	36.81	-3426.49	286.43	166.16	-3642.75	314.32	248.78	-3540.68	220.04	1110.71	0.00	0.00	0.00	-3706.33	168.28	1473.34	-3635.36	-13.58	1473.23	-3538.01	117.09	1531.16	-3516.97	94.30	1458.07	712.13	-287.89	78.94	1313.58	-285.96	76.45	711.18
1.93000	-3523.65	242.17	26.22	-3563.44	252.91	35.29	-3272.64	56.73	53.83	-3393.51	164.04	140.68	-3312.51	3.05	42.25	-3497.51	1.58	36.81	-3430.92	286.75	169.01	-3648.89	314.97	251.98	-3540.68	220.04	1110.71	0.00	0.00	0.00	-3706.33	168.28	1473.34	-3635.36	-13.58	1473.23	-3538.75	116.47	1531.95	-3550.76	97.57	1458.93	712.91	-287.87	79.14	1313.73	-286.06	76.46	711.88
1.94000	-3523.65	242.17	26.22	-3563.44	252.91	35.29	-3273.39	56.69	56.36	-3393.51	164.04	140.68	-3312.51	3.05	42.25	-3497.51	1.58	36.81	-3435.41	287.06	171.87	-3655.07	315.62	255.18	-3540.68	220.04	1110.71	0.00	0.00	0.00	-3706.33	168.28	1473.34	-3635.36	-13.58	1473.23	-3539.48	115.86	1532.75	-3571.60	99.70	1460.19	713.01	-287.80	78.92	1312.75	-285.65	76.61	711.80
1.95000	-3523.65	242.17	26.22	-3563.44	252.91	35.29	-3274.32	56.82	58.90	-3393.51	164.04	140.68	-3312.51	3.05	42.25	-3497.51	1.58	36.81	-3439.97	287.38	174.75	-3661.28	316.27	258.40	-3540.68	220.04	1110.71	0.00	0.00	0.00	-3706.33	168.28	1473.34	-3635.36	-13.58	1473.23	-3540.19	115.26	1533.54	-3539.28	101.61	1460.29	712.73	-287.76	79.19	1313.44	-285.68	76.58	711.41
1.96000	-3523.65	242.17	26.22	-3563.44	252.91	35.29	-3275.43	57.14	61.45	-3393.51	164.04	140.68	-3312.51	3.05	42.25	-3497.51	1.58	36.81	-3444.58	287.71	177.65	-3667.53	316.92	261.62	-3540.68	220.04	1110.71	0.00	0.00	0.00	-3706.33	168.28	1473.34	-3635.36	-13.58	1473.23	-3540.90	114.67	1534.34	-3545.11	102.58	1460.37	712.69	-287.78	79.22	1313.71	-285.66	76.59	711.32
1.97000	-3523.65	242.17	26.22	-3563.44	252.91	35.29	-3276.70	57.68	63.99	-3393.51	164.04	140.68	-3312.51	3.05	42.25	-3497.51	1.58	36.81	-3449.24	288.04	180.56	-3673.80	317.57	264.86	-3540.68	220.04	1110.71	0.00	0.00	0.00	-3706.33	168.28	1473.34	-3635.36	-13.58	1473.23	-3541.60	114.08	1535.15	-3562.54	105.64	1460.22	712.80	-287.70	79.07	1313.31	-285.68	76.48	711.84
1.98000	-3523.65	242.17	26.22	-3563.44	252.91	35.29	-3278.14	58.45	66.53	-3393.51	164.04	140.68	-3312.51	3.05	42.25	-3497.51	1.58	36.81	-3453.97	288.37	183.49	-3680.10	318.21	268.10	-3540.68	220.04	1110.71	0.00	0.00	0.00	-3706.33	168.28	1473.34	-3635.36	-13.58	1473.23	-3542.28	113.51	1535.95	-3566.03	108.20	1461.13	712.27	-287.69	78.92	1312.93	-285.91	76.51	712.29
1.99000	-3523.65	242.17	26.22	-3563.44	252.91	35.29	-3279.76	59.47	69.04	-3393.51	164.04	140.68	-3312.51	3.05	42.25	-3497.51	1.58	36.81	-3458.75	288.71	186.43	-3686.43	318.86	271.35	-3540.68	220.04	1110.71	0.00	0.00	0.00	-3706.33	168.28	1473.34	-3635.36	-13.58	1473.23	-3542.96	112.95	1536.76	-3551.88	109.98	1461.11	712.83	-287.78	79.21	1312.96	-285.78	76.54	711.86
2.00000	-3523.65	242.17	26.22	-3563.44	252.91	35.29	-3281.55	60.75	71.53	-3393.51	164.04	140.68	-3312.51	3.05	42.25	-3497.51	1.58	36.81	-3463.59	289.05	189.39	-3692.79	319.50	274.61	-3540.68	220.04	1110.71	0.00	0.00	0.00	-3706.33	168.28	1473.34	-3635.36	-13.58	1473.23	-3543.63	112.40	1537.57	-3549.48	113.05	1461.28	712.20	-287.65	78.93	1312.91	-285.88	76.46	711.69
2.01000	-3523.65	242.17	26.22	-3563.44	252.91	35.29	-3283.52	62.31	73.99	-3393.51	164.04	140.68	-3312.51	3.05	42.25	-3497.51	1.58	36.81	-3468.48	289.40	192.36	-3699.18	320.14	277.88	-3540.68	220.04	1110.71	0.00	0.00	0.00	-3706.33	168.28	1473.34	-3635.36	-13.58	1473.23	-3544.28	111.86	1538.39	-3582.50	113.14	1462.75	712.89	-287.63	79.19	1313.72	-285.97	76.60	712.12
2.02000	-3523.65	242.17	26.22	-3563.44	252.91	35.29	-3285.65	64.16	76.42	-3393.51	164.04	140.68	-3312.51	3.05	42.25	-3497.51	1.58	36.81	-3473.43	289.75	195.34	-3705.60	320.79	281.16	-3540.68	220.04	1110.71	0.00	0.00	0.00	-3706.33	168.28	1473.34	-3635.36	-13.58	1473.23	-3544.93	111.33	1539.21	-3576.86	116.20	1462.50	712.66	-287.74	78.97	1313.64	-285.78	76.61	711.75
2.03000	-3523.65	242.17	26.22	-3563.44	252.91	35.29	-3287.96	66.33	78.80	-3393.51	164.04	140.68	-3312.51	3.05	42.25	-3497.51	1.58	36.81	-3478.43	290.10	198.35	-3712.04	321.42	284.45	-3540.68	220.04	1110.71	0.00	0.00	0.00	-3706.33	168.28	1473.34	-3635.36	-13.58	1473.23	-3545.56	110.81	1540.03	-3573.23	118.74	1463.19	711.47	-288.02	78.78	1313.31	-285.68	76.53	711.50
2.04000	-3523.65	242.17	26.22	-3563.44	252.91	35.29	-3290.44	68.83	81.13	-3393.51	164.04	140.68	-3312.51	3.05	42.25	-3497.51	1.58	36.81	-3483.48	290.46	201.36	-3718.51	322.06	287.75	-3540.68	220.04	1110.71	0.00	0.00	0.00	-3706.33	168.28	1473.34	-3635.36	-13.58	1473.23	-3546.19	110.30	1540.85	-3571.36	120.87	1463.22	712.44	-288.11	79.00	1313.16	-285.90	76.66	712.11
2.05000	-3523.65	242.17	26.22	-3563.44	252.91	35.29	-3293.09	71.67	83.40	-3393.51	164.04	140.68	-3312.51	3.05	42.25	-3497.51	1.58	36.81	-3488.59	290.83	204.39	-3725.01	322.70	291.05	-3540.68	220.04	1110.71	0.00	0.00	0.00	-3706.33	168.28	1473.34	-3635.36	-13.58	1473.23	-3546.80	109.80	1541.67	-3583.29	124.04	1463.69	712.72	-288.08	79.03	1313.36	-285.77	76.61	711.82
2.06000	-3523.65	242.17	26.22	-3563.44	252.91	35.29	-3295.92	74.88	85.61	-3393.51	164.04	140.68	-3312.51	3.05	42.25	-3497.51	1.58	36.81	-3493.75	291.20	207.43	-3731.53	323.33	294.36	-3540.68	220.04	1110.71	0.00	0.00	0.00	-3706.33	168.28	1473.34	-3635.42	-13.58	1473.23	-3547.41	109.31	1542.50	-3594.91	126.30	1464.60	712.77	-288.22	78.93	1313.36	-285.68	76.60	711.74
2.07000	-3523.65	242.17	26.22	-3563.44	252.91	35.29	-3298.92	78.46	87.75	-3393.51	164.04	140.68	-3312.51	3.05	42.25	-3497.51	1.58	36.81	-3498.96	291.57	210.49	-3738.08	323.97	297.68	-3540.68	220.04	1110.71	0.00	0.00	0.00	-3706.33	168.28	1473.34	-3686.37	-13.29	1474.14	-3548.00	108.83	1543.33	-3593.83	128.05	1465.49	712.52	-288.05	78.79	1313.27	-285.76	76.80	712.60
2.08000	-3523.65	242.17	26.22	-3563.44	252.91	35.29	-3302.10	82.45	89.80	-3393.51	164.04	140.68	-3312.51	3.05	42.25	-3497.51	1.58	36.81	-3504.22	291.94	213.56	-3744.65	324.60	301.01	-3540.68	220.04	1110.71	0.00	0.00	0.00	-3706.33	168.28	1473.34	-3668.92	-13.36	1473.96	-3548.58	108.36	1544.16	-3589.82	130.36	1464.86	712.45	-287.60	78.91	1313.89	-285.84	76.83	712.62
2.09000	-3523.65	242.17	26.22	-3563.44	252.91	35.29	-3305.45	86.84	91.78	-3393.51	164.04	140.68	-3312.51	3.05	42.25	-3497.51	1.58	36.81	-3509.53	292.32	216.64	-3751.24	325.23	304.35	-3540.68	220.04	1110.71	0.00	0.00	0.00	-3706.33	168.28	1473.34	-3673.57	-12.81	1473.59	-3549.15	107.90	1545.00	-3600.00	133.11	1465.73	712.23	-287.83	78.93	1313.31	-285.74	76.64	711.79
2.10000	-3523.65	242.17	26.22	-3563.44	252.91	35.29	-3308.97	91.66	93.66	-3393.51	164.04	140.68	-3312.51	3.05	42.25	-3497.51	1.58	36.81	-3514.89	292.71	219.74	-3757.86	325.86	307.69	-3540.68	220.04	1110.71	0.00	0.00	0.00	-3706.33	168.28	1473.34	-3672.30	-10.67	1473.85	-3549.71	107.45	1545.84	-3590.98	135.31	1465.16	712.55	-288.02	78.89	1313.02	-285.88	76.58	711.85
2.11000	-3523.65	242.17	26.22	-3563.44	252.91	35.29	-3312.66	96.93	95.45	-3393.51	164.04	140.68	-3312.51	3.05	42.25	-3497.51	1.58	36.81	-3520.30	293.09	222.85	-3764.51	326.49	311.04	-3540.68	220.04	1110.71	0.00	0.00	0.00	-3706.33	168.28	1473.34	-3656.50	-7.61	1472.18	-3550.26	107.01	1546.68	-3604.40	137.64	1466.72	712.58	-287.84	79.00	1313.53	-285.96	76.56	712.31
2.12000	-3523.65	242.17	26.22	-3563.44	252.91	35.29	-3316.53	102.66	97.13	-3393.51	164.04	140.68	-3312.51	3.05	42.25	-3497.51	1.58	36.81	-3525.76	293.48	225.97	-3771.17	327.11	314.40	-3540.68	220.04	1110.71	0.00	0.00	0.00	-3706.33	168.28	1473.34	-3701.91	-7.89	1472.81	-3550.80	106.57	1547.52	-3623.16	139.24	1466.99	712.71	-287.68	79.18	1314.05	-286.02	76.47	712.16
2.13000	-3523.65	242.17	26.22	-3563.44	252.91	35.29	-3320.58	108.87	98.70	-3393.51	164.04	140.68	-3312.51	3.05	42.25	-3497.51	1.58	36.81	-3531.27	293.88	229.11	-3777.86	327.74	317.76	-3540.68	220.04	1110.71	0.00	0.00	0.00	-3706.33	168.28	1473.34	-3731.90	-7.52	1473.57	-3551.33	106.15	1548.36	-3610.19	140.91	1466.38	712.02	-287.78	78.97	1313.82	-285.76	76.62	712.69
2.14000	-3523.65	242.17	26.22	-3563.44	252.91	35.29	-3324.79	115.58	100.15	-3393.51	164.04	140.68	-3312.51	3.05	42.25	-3497.51	1.58	36.81	-3536.82	294.28	232.25	-3784.57	328.36	321.13	-3540.68	220.04	1110.71	0.00	0.00	0.00	-3706.33	168.28	1473.34	-3703.40	-6.25	1472.30	-3551.85	105.74	1549.21	-3611.04	142.66	1466.82	712.76	-287.72	78.99	1313.39	-285.78	76.51	712.51
2.15000	-3523.65	242.17	26.22	-3563.44	252.91	35.29	-3329.22	122.79	101.48	-3393.51	164.04	140.68	-3312.51	3.05	42.25	-3497.51	1.58	36.81	-3542.42	294.68	235.41	-3791.30	328.98	324.51	-3540.68	220.04	1110.71	0.00	0.00	0.00	-3706.33	168.28	1473.34	-3687.71	-4.28	1470.96	-3552.35	105.33	1550.06	-3631.61	146.81	1467.16	712.44	-288.02	78.88	1313.66	-285.63	76.61	711.67
2.16000	-3523.65	242.17	26.22	-3563.44	252.91	35.29	-3366.78	128.27	99.00	-3393.51	164.04	140.68	-3312.51	3.05	42.25	-3497.51	1.58	36.81	-3548.06	295.08	238.59	-3798.05	329.60	327.89	-3540.68	220.04	1110.71	0.00	0.00	0.00	-3706.33	168.28	1473.34	-3672.10	-2.49	1470.48	-3552.85	104.94	1550.91	-3635.45	148.14	1467.55	712.52	-287.95	79.04	1313.13	-285.42	76.57	711.91
2.17000	-3523.65	242.17	26.22	-3563.44	252.91	35.29	-3311.02	134.09	107.94	-3393.51	164.04	140.68	-3312.51	3.05	42.25	-3497.51	1.58	36.81	-3553.75	295.49	241.77	-3804.82	330.21	331.28	-3540.68	220.04	1110.71	0.00	0.00	0.00	-3706.33	168.28	1473.34	-3659.87	-1.40	1470.80	-3553.33	104.55	1551.76	-3625.03	150.12	1467.35	713.09	-287.74	79.24	1312.91	-285.89	76.34	712.09
2.18000	-3523.65	242.17	26.22	-3563.44	252.91	35.29	-3321.02	141.01	109.58	-3393.51	164.04	140.68	-3312.51	3.05	42.25	-3497.51	1.58	36.81	-3559.49	295.90	244.96	-3811.62	330.83	334.68	-3540.68	220.04	1110.71	0.00	0.00	0.00	-3706.33	168.28	1473.34	-3717.44	-1.14	1471.47	-3553.80	104.18	1552.62	-3630.10	151.06	1467.43	712.36	-287.81	79.04	1313.43	-285.87	76.56	711.63
2.19000	-3523.65	242.17	26.22	-3563.44	252.91	35.29	-3329.00	147.76	110.02	-3393.51	164.04	140.68	-3312.51	3.05	42.25	-3497.51	1.58	36.81	-3565.27	296.32	248.17	-3818.43	331.44	338.08	-3540.68	220.04	1110.71	0.00	0.00	0.00	-3706.33	168.28	1473.34	-3734.83	-0.49	1471.09	-3554.27	103.81	1553.47	-3624.43	155.19	1467.46	711.83	-287.84	78.96	1313.48	-286.20	76.54	712.05
2.20000	-3523.65	242.17	26.22	-3563.44	252.91	35.29	-3358.00	154.86	107.88	-3393.51	164.04	140.68	-3312.51	3.05	42.25	-3497.51	1.58	36.81	-3571.09	296.73	251.39	-3825.25	332.05	341.49	-3540.68	220.04	1110.71	0.00	0.00	0.00	-3706.33	168.28	1473.34	-3691.72	1.06	1470.22	-3554.71	103.45	1554.33	-3647.76	155.63	1466.91	712.96	-287.67	79.18	1313.14	-286.06	76.46	712.23
2.21000	-3523.65	242.17	26.22	-3563.44	252.91	35.29	-3328.66	162.58	113.20	-3393.51	164.04	140.68	-3312.51	3.05	42.25	-3497.51	1.58	36.81	-3576.95	297.16	254.62	-3832.10	332.66	344.90	-3540.68	220.04	1110.71	0.00	0.00	0.00	-3706.33	168.28	1473.34	-3686.30	3.11	1469.29	-3555.15	103.10	1555.19	-3645.63	158.32	1467.43	712.78	-287.92	79.12	1312.88	-285.81	76.47	712.24
2.22000	-3523.65	242.17	26.22	-3563.44	252.91	35.29	-3365.65	171.68	108.54	-3393.51	164.04	140.68	-3312.51	3.05	42.25	-3497.51	1.58	36.81	-3582.86	297.58	257.86	-3838.96	333.26	348.32	-3540.68	220.04	1110.71	0.00	0.00	0.00	-3706.33	168.28	1473.34	-3703.71	2.18	1469.76	-3555.58	102.76	1556.05	-3625.87	160.12	1467.05	712.94	-287.64	79.25	1313.41	-285.90	76.51	711.72
2.23000	-3523.65	242.17	26.22	-3563.44	252.91	35.29	-3360.23	178.29	108.83	-3393.51	164.04	140.68	-3312.51	3.05	42.25	-3497.51	1.58	36.81	-3588.80	298.01	261.11	-3845.84	333.87	351.75	-3540.68	220.04	1110.71	0.00	0.00	0.00	-3706.33	168.28	1473.34	-3703.00	3.95	1468.21	-3555.99	102.43	1556.92	-3645.71	160.59	1467.59	713.08	-287.82	79.17	1313.30	-286.00	76.63	711.43
2.24000	-3523.65	242.17	26.22	-3563.44	252.91	35.29	-3380.55	187.16	107.76	-3393.51	164.05	140.68	-3312.51	3.05	42.25	-3497.51	1.58	36.81	-3594.79	298.44	264.37	-3852.74	334.47	355.18	-3540.68	220.04	1110.71	0.00	0.00	0.00	-3706.33	168.28	1473.34	-3704.41	4.97	1469.02	-3556.40	102.11	1557.78	-3642.79	162.12	1467.88	712.79	-287.53	79.16	1313.43	-285.55	76.47	711.38
2.25000	-3523.65	242.17	26.22	-3563.44	252.91	35.29	-3394.92	196.21	105.15	-3394.01	172.55	141.12	-3312.51	3.05	42.25	-3497.51	1.58	36.81	-3600.82	298.87	267.64	-3859.65	335.07	358.61	-3540.68	220.04	1110.71	0.00	0.00	0.00	-3706.33	168.28	1473.34	-3717.86	5.72	1469.07	-3556.79	101.80	1558.65	-3666.52	165.30	1469.51	712.42	-287.69	78.94	1313.59	-285.98	76.48	711.74
2.26000	-3523.65	242.17	26.22	-3563.44	252.91	35.29	-3370.01	203.08	107.33	-3404.89	179.41	139.39	-3312.51	3.05	42.25	-3497.51	1.58	36.81	-3606.89	299.31	270.92	-3866.58	335.67	362.05	-3540.68	220.04	1110.71	0.00	0.00	0.00	-3706.33	168.28	1473.34	-3699.65	7.87	1467.54	-3557.17	101.49	1559.52	-3661.78	167.58	1469.88	712.34	-287.68	78.93	1313.68	-286.13	76.50	711.72
2.27000	-3523.65	242.17	26.22	-3563.44	252.91	35.29	-3383.75	211.98	103.66	-3403.75	184.78	139.07	-3312.51	3.05	42.25	-3497.51	1.58	36.81	-3612.99	299.74	274.21	-3873.52	336.26	365.50	-3540.68	220.04	1110.71	0.00	0.00	0.00	-3706.33	168.28	1473.34	-3715.87	9.28	1467.63	-3557.53	101.20	1560.39	-3666.54	167.49	1469.81	712.22	-287.76	78.97	1313.49	-285.78	76.55	711.90
2.28000	-3523.65	242.17	26.22	-3563.44	252.91	35.29	-3409.11	219.80	100.09	-3399.05	193.75	138.30	-3312.51	3.05	42.25	-3497.51	1.58	36.81	-3619.14	300.19	277.52	-3880.48	336.86	368.95	-3540.68	220.04	1110.71	0.00	0.00	0.00	-3706.33	168.28	1473.34	-3695.46	10.07	1467.45	-3557.89	100.91	1561.27	-3696.90	169.38	1471.00	712.67	-287.66	79.13	1313.51	-286.04	76.45	711.12
2.29000	-3523.65	242.17	26.22	-3563.44	252.91	35.29	-3400.70	226.63	99.92	-3382.58	199.69	140.05	-3312.51	3.05	42.25	-3497.51	1.58	36.81	-3625.32	300.63	280.83	-3887.45	337.45	372.40	-3540.68	220.04	1110.71	0.00	0.00	0.00	-3706.33	168.28	1473.34	-3697.24	10.93	1467.51	-3558.23	100.63	1562.14	-3677.99	171.09	1470.76	712.51	-287.66	79.15	1312.98	-285.79	76.49	711.47
2.30000	-3523.65	242.17	26.22	-3563.44	252.91	35.29	-3410.22	235.93	96.73	-3446.63	207.70	130.42	-3312.51	3.05	42.25	-3497.51	1.58	36.81	-3631.53	301.08	284.15	-3894.44	338.04	375.86	-3540.68	220.04	1110.71	0.00	0.00	0.00	-3706.33	168.28	1473.34	-3686.29	12.38	1467.24	-3558.56	100.36	1563.02	-3681.25	173.26	1470.38	712.00	-287.79	78.88	1314.21	-286.11	76.83	712.23
2.31000	-3523.65	242.17	26.22	-3563.44	252.91	35.29	-3417.84	245.10	95.52	-3441.09	214.62	131.15	-3312.51	3.05	42.25	-3497.51	1.58	36.81	-3637.79	301.53	287.48	-3901.43	338.62	379.32	-3540.68	220.04	1110.71	0.00	0.00	0.00	-3706.33	168.28	1473.34	-3683.44	14.42	1466.81	-3558.88	100.10	1563.89	-3670.64	174.10	1469.97	712.06	-287.80	78.84	1313.68	-286.19	76.61	711.95
2.32000	-3523.65	242.17	26.22	-3563.44	252.91	35.29	-3425.40	253.79	92.81	-3430.52	223.29	132.09	-3312.51	3.05	42.25	-3497.51	1.58	36.81	-3644.08	301.98	290.82	-3908.44	339.21	382.79	-3540.68	220.04	1110.71	0.00	0.00	0.00	-3706.33	168.28	1473.34	-3700.98	13.99	1467.01	-3559.19	99.85	1564.77	-3649.41	173.69	1469.99	712.68	-287.68	79.04	1314.12	-285.53	76.79	711.79
2.33000	-3523.65	242.17	26.22	-3563.44	252.91	35.29	-3402.58	261.21	95.92	-3435.78	230.70	130.80	-3312.51	3.05	42.25	-3497.51	1.58	36.81	-3650.40	302.43	294.16	-3915.46	339.79	386.26	-3540.68	220.04	1110.71	0.00	0.00	0.00	-3706.33	168.28	1473.34	-3701.59	15.17	1465.99	-3559.49	99.61	1565.65	-3684.54	176.44	1471.75	712.83	-288.05	79.15	1313.98	-285.55	76.84	711.76
2.34000	-3523.65	242.17	26.22	-3563.44	252.91	35.29	-3448.93	271.41	88.13	-3475.33	238.97	124.26	-3312.51	3.05	42.25	-3497.51	1.58	36.81	-3656.76	302.89	297.52	-3922.50	340.37	389.73	-3540.68	220.04	1110.71	0.00	0.00	0.00	-3706.33	168.28	1473.34	-3696.95	16.35	1465.98	-3559.77	99.37	1566.53	-3679.43	178.75	1472.32	712.75	-287.96	79.08	1313.36	-285.88	76.65	711.54
2.35000	-3523.65	242.17	26.22	-3563.44	252.91	35.29	-3442.17	280.00	87.76	-3456.45	246.31	126.35	-3312.51	3.05	42.25	-3497.51	1.58	36.81	-3663.15	303.35	300.89	-3929.54	340.95	393.21	-3540.68	220.04	1110.71	0.00	0.00	0.00	-3706.33	168.28	1473.34	-3703.74	17.96	1465.74	-3560.04	99.14	1567.42	-3664.13	179.33	1472.01	712.50	-287.76	79.02	1313.62	-285.78	76.68	711.25
2.36000	-3523.65	242.17	26.22	-3563.44	252.91	35.29	-3445.45	288.69	86.54	-3478.21	256.86	121.53	-3312.51	3.05	42.25	-3497.51	1.58	36.81	-3669.58	303.81	304.26	-3936.59	341.52	396.69	-3540.68	220.04	1110.71	0.00	0.00	0.00	-3706.33	168.28	1473.34	-3703.68	17.23	1465.73	-3560.30	98.93	1568.30	-3674.00	179.84	1472.70	712.64	-287.73	79.13	1313.82	-285.87	76.68	710.92
2.37000	-3523.65	242.17	26.22	-3563.44	252.91	35.29	-3435.87	295.61	87.82	-3452.47	263.42	124.69	-3312.51	3.05	42.25	-3497.51	1.58	36.81	-3676.03	304.27	307.64	-3943.65	342.09	400.17	-3540.68	220.04	1110.71	0.00	0.00	0.00	-3706.33	168.28	1473.34	-3719.46	18.13	1466.00	-3560.54	98.72	1569.18	-3690.60	182.37	1472.45	712.39	-287.71	79.03	1313.35	-285.81	76.43	711.53
2.38000	-3523.65	242.17	26.22	-3563.44	252.91	35.29	-3477.71	305.64	80.26	-3487.00	272.79	120.61	-3312.51	3.05	42.25	-3497.51	1.58	36.81	-3682.52	304.74	311.03	-3950.73	342.66	403.66	-3540.68	220.04	1110.71	0.00	0.00	0.00	-3706.33	168.28	1473.34	-3700.09	18.85	1464.99	-3560.77	98.51	1570.07	-3682.33	182.37	1472.52	712.43	-287.94	79.09	1313.45	-285.79	76.68	711.11
2.39000	-3523.65	242.17	26.22	-3563.44	252.91	35.29	-3449.41	312.34	84.99	-3472.74	279.89	121.79	-3312.51	3.05	42.25	-3497.51	1.58	36.81	-3689.04	305.20	314.43	-3957.81	343.23	407.15	-3540.68	220.04	1110.71	0.00	0.00	0.00	-3706.33	168.28	1473.34	-3689.31	20.03	1464.33	-3560.99	98.32	1570.96	-3696.14	183.35	1473.06	711.72	-287.79	78.82	1313.63	-285.71	76.69	711.20
2.40000	-3523.65	242.17	26.22	-3563.44	252.91	35.29	-3478.21	321.59	79.30	-3497.83	287.34	117.15	-3312.51	3.05	42.25	-3497.51	1.58	36.81	-3695.59	305.67	317.83	-3964.89	343.79	410.64	-3540.68	220.04	1110.71	0.00	0.00	0.00	-3706.33	168.28	1473.34	-3709.54	21.96	1465.08	-3561.20	98.13	1571.85	-3713.34	184.37	1473.51	712.15	-287.96	78.92	1313.57	-285.93	76.68	711.73
2.41000	-3523.65	242.17	26.22	-3563.44	252.91	35.29	-3461.85	329.08	82.24	-3496.43	295.37	117.97	-3312.51	3.05	42.25	-3497.51	1.58	36.81	-3702.17	306.14	321.24	-3971.99	344.36	414.13	-3540.68	220.04	1110.71	0.00	0.00	0.00	-3706.33	168.28	1473.34	-3706.91	22.06	1463.89	-3561.40	97.96	1572.73	-3699.53	186.32	1474.16	712.63	-287.89	79.05	1313.41	-285.87	76.59	711.73
2.42000	-3523.65	242.17	26.22	-3563.44	252.91	35.29	-3484.91	335.94	77.52	-3523.51	301.51	112.88	-3312.51	3.05	42.25	-3497.51	1.58	36.81	-3708.78	306.62	324.66	-3979.09	344.91	417.63	-3540.68	220.04	1110.71	0.00	0.00	0.00	-3706.33	168.28	1473.34	-3700.11	22.95	1463.60	-3561.58	97.79	1573.63	-3695.86	187.19	1474.43	712.67	-287.90	79.10	1313.40	-285.87	76.46	711.41
2.43000	-3523.65	242.17	26.22	-3563.44	252.91	35.29	-3502.57	342.76	75.77	-3498.02	308.46	116.19	-3312.51	3.05	42.25	-3497.51	1.58	36.81	-3715.42	307.09	328.09	-3986.20	345.47	421.13	-3540.68	220.04	1110.71	0.00	0.00	0.00	-3706.33	168.28	1473.34	-3712.07	23.28	1463.99	-3561.75	97.62	1574.52	-3685.36	187.41	1472.23	713.05	-287.61	79.09	1313.25	-285.82	76.51	711.88
2.44000	-3523.65	242.17	26.22	-3563.44	252.91	35.29	-3492.81	348.44	75.92	-3500.72	314.96	115.73	-3312.51	3.05	42.25	-3497.51	1.58	36.81	-3722.08	307.57	331.52	-3993.32	346.02	424.63	-3540.68	220.04	1110.71	0.00	0.00	0.00	-3706.33	168.28	1473.34	-3703.87	24.12	1462.40	-3561.90	97.47	1575.41	-3704.54	188.40	1473.33	712.32	-287.70	79.07	1313.67	-285.57	76.74	710.88
2.45000	-3523.65	242.17	26.22	-3563.44	252.91	35.29	-3479.60	353.72	77.56	-3526.90	320.84	111.61	-3312.51	3.05	42.25	-3497.51	1.58	36.81	-3728.78	308.05	334.96	-4000.44	346.57	428.13	-3540.68	220.04	1110.71	0.00	0.00	0.00	-3706.33	168.28	1473.34	-3707.56	25.34	1462.69	-3562.04	97.32	1576.30	-3732.61	189.52	1474.25	712.53	-287.89	78.99	1313.51	-285.85	76.64	711.78
2.46000	-3523.65	242.17	26.22	-3563.44	252.91	35.29	-3536.43	362.37	69.40	-3525.17	327.84	110.18	-3312.51	3.05	42.25	-3497.51	1.58	36.81	-3735.49	308.53	338.41	-4007.57	347.12	431.64	-3540.68	220.04	1110.71	0.00	0.00	0.00	-3706.33	168.28	1473.34	-3711.66	28.13	1462.06	-3562.17	97.19	1577.19	-3670.25	189.85	1471.76	712.41	-288.00	78.94	1313.54	-285.84	76.67	712.38
2.47000	-3523.65	242.17	26.22	-3563.44	252.91	35.29	-3470.38	364.27	76.92	-3534.74	332.86	109.50	-3312.51	3.05	42.25	-3497.51	1.58	36.81	-3742.24	309.01	341.86	-4014.70	347.67	435.15	-3540.68	220.04	1110.71	0.00	0.00	0.00	-3706.33	168.28	1473.34	-3706.52	28.84	1462.09	-3562.29	97.06	1578.09	-3718.55	193.31	1473.80	712.23	-287.76	78.95	1313.43	-285.78	76.61	711.98
2.48000	-3523.65	242.17	26.22	-3563.44	252.91	35.29	-3519.62	370.02	69.72	-3546.02	338.53	108.92	-3312.51	3.05	42.25	-3497.51	1.58	36.81	-3749.01	309.49	345.32	-4021.83	348.21	438.65	-3540.68	220.04	1110.71	0.00	0.00	0.00	-3706.33	168.28	1473.34	-3711.55	29.86	1461.16	-3562.39	96.93	1578.98	-3681.83	192.20	1472.59	711.82	-287.95	78.87	1313.68	-285.82	76.64	712.30
2.49000	-3523.65	242.17	26.22	-3563.44	252.91	35.29	-3543.52	375.25	65.39	-3554.51	342.98	105.56	-3312.51	3.05	42.25	-3497.51	1.58	36.81	-3755.80	309.98	348.78	-4028.97	348.75	442.16	-3540.68	220.04	1110.71	0.00	0.00	0.00	-3706.33	168.28	1473.34	-3723.33	30.71	1461.06	-3562.48	96.82	1579.88	-3707.91	193.56	1474.63	712.89	-287.78	79.27	1313.95	-285.84	76.69	711.86
2.50000	-3523.65	242.17	26.22	-3563.44	252.91	35.29	-3530.66	380.25	67.22	-3562.64	347.68	104.39	-3312.51	3.05	42.25	-3497.51	1.58	36.81	-3762.62	310.46	352.25	-4036.11	349.29	445.67	-3540.68	220.04	1110.71	0.00	0.00	0.00	-3706.33	168.28	1473.34	-3698.74	31.21	1459.78	-3562.56	96.71	1580.78	-3697.09	196.42	1474.59	712.50	-287.87	79.10	1314.14	-285.96	76.82	711.89
2.51000	-3523.65	242.17	26.22	-3563.44	252.91	35.29	-3542.57	384.47	65.61	-3564.96	351.97	103.14	-3312.51	3.05	42.25	-3497.51	1.58	36.81	-3769.46	310.95	355.73	-4043.25	349.82	449.18	-3540.68	220.04	1110.71	0.00	0.00	0.00	-3706.33	168.28	1473.34	-3713.36	32.60	1459.75	-3562.62	96.61	1581.67	-3719.34	196.88	1473.99	712.28	-287.69	79.00	1313.03	-285.81	76.47	712.21
2.52000	-3523.65	242.17	26.22	-3563.44	252.91	35.29	-3590.00	389.50	58.42	-3528.37	355.49	108.30	-3312.51	3.05	42.25	-3497.51	1.58	36.81	-3776.33	311.44	359.21	-4050.40	350.35	452.70	-3540.68	220.04	1110.71	0.00	0.00	0.00	-3706.33	168.28	1473.34	-3703.86	34.12	1458.84	-3562.67	96.52	1582.57	-3685.43	197.21	1474.19	712.82	-287.62	79.23	1313.47	-285.77	76.55	711.73
2.53000	-3523.65	242.17	26.22	-3563.44	252.91	35.29	-3564.83	391.62	62.10	-3576.53	361.74	102.12	-3312.51	3.05	42.25	-3497.51	1.58	36.81	-3783.22	311.93	362.69	-4057.54	350.88	456.21	-3540.68	220.04	1110.71	0.00	0.00	0.00	-3706.33	168.28	1473.34	-3698.30	36.21	1457.79	-3562.71	96.43	1583.47	-3713.65	198.18	1474.49	712.97	-287.61	79.09	1313.33	-285.65	76.57	711.88
2.54000	-3523.65	242.17	26.22	-3563.44	252.91	35.29	-3563.87	396.82	61.58	-3587.68	365.88	99.85	-3312.51	3.05	42.25	-3497.51	1.58	36.81	-3790.12	312.42	366.19	-4064.69	351.40	459.72	-3540.68	220.04	1110.71	0.00	0.00	0.00	-3706.33	168.28	1473.34	-3697.67	37.82	1457.70	-3562.73	96.36	1584.37	-3707.03	200.91	1473.48	712.87	-287.78	79.03	1313.67	-285.43	76.76	712.21
2.55000	-3523.65	242.17	26.22	-3563.44	252.91	35.29	-3577.44	400.20	59.64	-3585.60	368.45	98.12	-3312.51	3.05	42.25	-3497.51	1.58	36.81	-3797.05	312.91	369.68	-4071.84	351.92	463.24	-3540.68	220.04	1110.71	0.00	0.00	0.00	-3706.33	168.28	1473.34	-3700.95	39.97	1457.85	-3562.74	96.29	1585.27	-3711.43	204.29	1474.16	712.63	-287.85	78.99	1313.84	-285.49	76.75	712.19
2.56000	-3523.65	242.17	26.22	-3563.44	252.91	35.29	-3587.81	400.92	58.34	-3591.44	370.66	100.00	-3312.51	3.05	42.25	-3497.51	1.58	36.81	-3804.00	313.40	373.18	-4078.98	352.44	466.75	-3540.68	220.04	1110.71	0.00	0.00	0.00	-3706.33	168.28	1473.34	-3717.91	41.22	1457.48	-3562.74	96.22	1586.17	-3694.74	203.95	1473.70	712.62	-287.91	78.98	1313.86	-285.96	76.62	712.11
2.57000	-3523.65	242.17	26.22	-3563.44	252.91	35.29	-3623.01	405.55	52.65	-3585.66	373.73	99.26	-3312.51	3.05	42.25	-3497.51	1.58	36.81	-3810.97	313.90	376.69	-4086.13	352.95	470.26	-3540.68	220.04	1110.71	0.00	0.00	0.00	-3706.33	168.28	1473.34	-3705.88	43.45	1456.60	-3562.72	96.17	1587.07	-3716.74	205.58	1474.21	711.74	-287.94	78.77	1313.87	-285.92	76.64	712.45
2.58000	-3523.65	242.17	26.22	-3563.44	252.91	35.29	-3583.66	405.59	58.07	-3583.78	375.05	99.26	-3312.51	3.05	42.25	-3497.51	1.58	36.81	-3817.96	314.39	380.20	-4093.27	353.47	473.78	-3540.68	220.04	1110.71	0.00	0.00	0.00	-3706.33	168.28	1473.34	-3707.10	44.42	1456.63	-3562.69	96.12	1587.97	-3696.67	206.75	1473.21	712.18	-287.84	79.02	1313.49	-285.58	76.81	711.79
2.59000	-3523.65	242.17	26.22	-3563.44	252.91	35.29	-3690.77	409.96	42.01	-3571.85	378.58	99.24	-3312.51	3.05	42.25	-3497.51	1.58	36.81	-3824.96	314.89	383.71	-4100.42	353.97	477.29	-3540.68	220.04	1110.71	0.00	0.00	0.00	-3706.33	168.28	1473.34	-3703.59	46.66	1455.25	-3562.64	96.08	1588.87	-3714.75	208.99	1472.47	712.22	-287.91	79.12	1313.34	-285.61	76.66	711.66
2.60000	-3523.65	242.17	26.22	-3563.44	252.91	35.29	-3608.26	411.65	54.47	-3544.90	379.77	101.13	-3312.51	3.05	42.25	-3497.51	1.58	36.81	-3831.99	315.39	387.23	-4107.56	354.48	480.80	-3540.68	220.04	1110.71	0.00	0.00	0.00	-3706.33	168.28	1473.34	-3693.74	48.63	1455.07	-3562.58	96.04	1589.77	-3717.18	211.48	1472.39	712.53	-287.77	79.25	1313.34	-285.60	76.67	711.58
2.61000	-3523.65	242.17	26.22	-3563.44	252.91	35.29	-3667.99	415.11	43.14	-3545.65	382.05	101.13	-3312.51	3.05	42.25	-3497.51	1.58	36.81	-3839.03	315.88	390.75	-4114.70	354.98	484.32	-3540.68	220.04	1110.71	0.00	0.00	0.00	-3706.33	168.28	1473.34	-3708.69	51.19	1455.17	-3562.50	96.02	1590.67	-3731.26	215.86	1472.46	712.82	-287.67	79.16	1313.27	-285.71	76.61	712.15
2.62000	-3523.65	242.17	26.22	-3563.44	252.91	35.29	-3690.60	415.01	39.58	-3579.23	382.72	93.34	-3312.51	3.05	42.25	-3497.51	1.58	36.81	-3846.08	316.38	394.27	-4121.83	355.48	487.83	-3540.68	220.04	1110.71	0.00	0.00	0.00	-3706.33	168.28	1473.34	-3713.22	53.82	1454.28	-3562.42	96.00	1591.57	-3680.16	216.35	1470.91	712.79	-287.84	78.99	1313.28	-285.77	76.76	711.58
2.63000	-3523.65	242.17	26.22	-3563.44	252.91	35.29	-3673.20	414.55	41.97	-3595.15	385.84	89.21	-3312.51	3.05	42.25	-3497.51	1.58	36.81	-3853.16	316.88	397.80	-4128.96	355.97	491.34	-3540.68	220.04	1110.71	0.00	0.00	0.00	-3706.33	168.28	1473.34	-3693.65	56.82	1453.52	-3562.31	95.98	1592.47	-3718.90	220.37	1472.44	712.49	-287.67	79.04	1312.85	-285.95	76.45	711.53
2.64000	-3523.65	242.17	26.22	-3563.44	252.91	35.29	-3678.12	418.50	35.68	-3571.74	387.40	89.40	-3312.51	3.05	42.25	-3497.51	1.58	36.81	-3860.24	317.38	401.33	-4136.09	356.47	494.85	-3540.68	220.04	1110.71	0.00	0.00	0.00	-3706.33	168.28	1473.34	-3688.61	60.10	1453.31	-3562.20	95.98	1593.37	-3710.45	223.38	1471.84	712.36	-287.72	78.77	1312.92	-286.23	76.45	712.66
2.65000	-3523.65	242.17	26.22	-3563.44	252.91	35.29	-3685.49	416.52	32.06	-3624.19	386.03	81.18	-3312.51	3.05	42.25	-3497.51	1.58	36.81	-3867.34	317.88	404.86	-4143.21	356.95	498.36	-3540.68	220.04	1110.71	0.00	0.00	0.00	-3706.33	168.28	1473.34	-3703.44	63.11	1453.95	-3562.07	95.98	1594.27	-3750.80	226.34	1472.22	712.65	-287.61	79.16	1313.57	-285.64	76.54	711.83
2.66000	-3523.65	242.17	26.22	-3563.44	252.91	35.29	-3616.81	410.98	41.01	-3598.45	386.15	80.65	-3312.51	3.05	42.25	-3497.51	1.58	36.81	-3874.46	318.38	408.40	-4150.32	357.44	501.86	-3540.68	220.04	1110.71	0.00	0.00	0.00	-3706.33	168.28	1473.34	-3694.88	65.33	1452.73	-3561.92	95.99	1595.17	-3737.68	228.75	1470.49	712.39	-287.79	79.13	1313.15	-285.61	76.40	711.15
2.67000	-3523.65	242.17	26.22	-3563.44	252.91	35.29	-3654.48	415.29	32.81	-3613.87	387.09	75.79	-3312.51	3.05	42.25	-3497.51	1.58	36.81	-3881.59	318.88	411.94	-4157.44	357.92	505.37	-3540.68	220.04	1110.71	0.00	0.00	0.00	-3706.33	168.28	1473.34	-3677.10	68.60	1452.19	-3561.76	96.00	1596.07	-3727.41	229.87	1470.69	712.59	-287.91	79.10	1313.17	-285.94	76.42	712.41
2.68000	-3523.65	242.17	26.22	-3563.44	252.91	35.29	-3632.90	413.97	32.38	-3620.23	387.65	72.77	-3312.51	3.05	42.25	-3497.51	1.58	36.81	-3888.73	319.38	415.48	-4164.54	358.40	508.87	-3540.68	220.04	1110.71	0.00	0.00	0.00	-3706.33	168.28	1473.34	-3692.85	71.00	1451.95	-3561.59	96.02	1596.97	-3689.51	234.06	1470.29	712.28	-287.65	79.09	1313.43	-285.76	76.70	711.76
2.69000	-3523.65	242.17	26.22	-3563.44	252.91	35.29	-3678.79	416.51	26.82	-3606.95	387.62	73.22	-3312.51	3.05	42.25	-3497.51	1.58	36.81	-3895.88	319.88	419.02	-4171.64	358.87	512.37	-3540.68	220.04	1110.71	0.00	0.00	0.00	-3706.33	168.28	1473.34	-3664.85	74.89	1450.84	-3561.40	96.05	1597.87	-3726.11	237.66	1469.25	712.53	-287.61	79.28	1313.86	-285.50	76.82	711.67
2.70000	-3523.65	242.17	26.22	-3563.44	252.91	35.29	-3682.59	416.97	24.33	-3654.56	389.73	64.81	-3312.51	3.05	42.25	-3497.51	1.58	36.81	-3903.05	320.38	422.57	-4178.72	359.34	515.87	-3540.68	220.04	1110.71	0.00	0.00	0.00	-3706.33	168.28	1473.34	-3668.95	77.57	1451.56	-3561.19	96.08	1598.77	-3732.57	238.98	1468.93	712.35	-287.94	78.96	1313.26	-285.83	76.59	711.49
2.71000	-3523.65	242.17	26.22	-3563.44	252.91	35.29	-3686.42	417.43	21.91	-3630.81	390.80	67.37	-3312.51	3.05	42.25	-3497.51	1.58	36.81	-3910.22	320.89	426.12	-4185.80	359.81	519.37	-3540.68	220.04	1110.71	0.00	0.00	0.00	-3706.33	168.28	1473.34	-3691.84	79.88	1451.76	-3560.98	96.12	1599.67	-3726.84	243.75	1470.70	712.42	-288.01	78.92	1313.35	-285.73	76.65	711.79
2.72000	-3523.65	242.17	26.22	-3563.44	252.91	35.29	-3690.27	417.87	19.57	-3636.87	388.77	64.81	-3312.51	3.05	42.25	-3497.51	1.58	36.81	-3917.40	321.39	429.66	-4192.88	360.27	522.87	-3540.68	220.04	1110.71	0.00	0.00	0.00	-3706.33	168.28	1473.34	-3683.39	83.45	1451.23	-3560.74	96.17	1600.57	-3713.73	247.08	1468.40	711.92	-287.99	78.74	1313.65	-285.80	76.54	711.58
2.73000	-3523.65	242.17	26.22	-3563.44	252.91	35.29	-3694.15	418.31	17.32	-3619.14	390.74	66.73	-3312.51	3.05	42.25	-3497.51	1.58	36.81	-3924.60	321.89	433.22	-4199.94	360.73	526.36	-3540.68	220.04	1110.71	0.00	0.00	0.00	-3706.33	168.28	1473.34	-3676.08	87.01	1451.02	-3560.50	96.22	1601.47	-3701.38	250.52	1468.57	712.68	-287.96	78.96	1313.51	-285.79	76.58	711.26
2.74000	-3523.65	242.17	26.22	-3563.44	252.91	35.29	-3698.05	418.73	15.14	-3661.05	391.48	59.34	-3312.51	3.05	42.25	-3497.51	1.58	36.81	-3931.80	322.39	436.77	-4206.99	361.19	529.85	-3540.68	220.04	1110.71	0.00	0.00	0.00	-3706.33	168.28	1473.34	-3667.20	90.58	1450.57	-3560.23	96.28	1602.36	-3715.77	253.62	1469.52	713.30	-288.15	79.22	1313.54	-285.70	76.69	711.31
2.75000	-3523.65	242.17	26.22	-3563.44	252.91	35.29	-3701.98	419.15	13.03	-3653.67	391.84	58.97	-3312.51	3.05	42.25	-3497.51	1.58	36.81	-3939.01	322.89	440.32	-4214.04	361.64	533.34	-3540.68	220.04	1110.71	0.00	0.00	0.00	-3706.33	168.28	1473.34	-3668.57	93.76	1450.56	-3559.96	96.35	1603.26	-3716.36	256.33	1469.20	712.31	-288.02	78.99	1313.52	-285.54	76.70	712.23
2.76000	-3523.65	242.17	26.22	-3563.44	252.91	35.29	-3705.93	419.55	11.01	-3673.13	392.22	55.82	-3312.51	3.05	42.25	-3497.51	1.58	36.81	-3946.23	323.39	443.87	-4221.07	362.09	536.82	-3540.68	220.04	1110.71	0.00	0.00	0.00	-3706.33	168.28	1473.34	-3677.84	97.15	1450.84	-3559.66	96.42	1604.16	-3712.92	257.60	1468.37	712.44	-287.77	79.04	1313.14	-285.95	76.56	712.36
2.77000	-3523.65	242.17	26.22	-3563.44	252.91	35.29	-3709.91	419.95	9.06	-3670.01	393.88	55.40	-3312.51	3.05	42.25	-3497.51	1.58	36.81	-3953.45	323.90	447.43	-4228.09	362.54	540.30	-3540.68	220.04	1110.71	0.00	0.00	0.00	-3706.33	168.28	1473.34	-3678.95	99.91	1450.84	-3559.36	96.50	1605.05	-3673.15	260.52	1469.05	712.82	-288.02	79.13	1313.37	-285.83	76.62	711.84
2.78000	-3523.65	242.17	26.22	-3563.44	252.91	35.29	-3713.91	420.33	7.19	-3643.95	396.29	56.62	-3312.51	3.05	42.25	-3497.51	1.58	36.81	-3960.68	324.40	450.98	-4235.10	362.98	543.78	-3540.68	220.04	1110.71	0.00	0.00	0.00	-3706.33	168.28	1473.34	-3673.19	104.64	1450.85	-3559.03	96.59	1605.95	-3710.29	264.34	1470.13	712.48	-288.08	78.97	1312.87	-285.97	76.41	711.40
2.79000	-3523.65	242.17	26.22	-3563.44	252.91	35.29	-3717.94	420.70	5.40	-3662.87	393.00	53.05	-3312.51	3.05	42.25	-3497.51	1.58	36.81	-3967.92	324.90	454.54	-4242.10	363.41	547.26	-3540.68	220.04	1110.71	0.00	0.00	0.00	-3706.33	168.28	1473.34	-3676.20	108.03	1451.52	-3558.69	96.68	1606.85	-3743.30	266.93	1470.21	712.77	-288.11	79.08	1313.64	-285.91	76.70	711.82
2.80000	-3523.65	242.17	26.22	-3563.44	252.91	35.29	-3721.98	421.07	3.68	-3643.30	395.70	53.65	-3312.51	3.05	42.25	-3497.51	1.58	36.81	-3975.16	325.40	458.09	-4249.09	363.85	550.73	-3540.68	220.04	1110.71	0.00	0.00	0.00	-3706.33	168.28	1473.34	-3680.19	111.09	1451.92	-3558.34	96.78	1607.74	-3732.05	270.93	1469.58	712.02	-287.77	78.97	1313.69	-286.04	76.74	712.23
2.81000	-3523.65	242.17	26.22	-3563.44	252.91	35.29	-3726.05	421.42	2.03	-3641.12	395.32	55.80	-3312.51	3.05	42.25	-3497.51	1.58	36.81	-3982.41	325.90	461.65	-4256.06	364.28	554.19	-3540.68	220.04	1110.71	0.00	0.00	0.00	-3706.33	168.28	1473.34	-3677.37	114.76	1451.57	-3557.97	96.88	1608.63	-3767.95	275.58	1471.28	711.97	-287.82	78.98	1314.30	-285.83	76.91	711.66
2.82000	-3523.65	242.17	26.22	-3563.44	252.91	35.29	-3730.14	421.77	0.47	-3702.65	399.65	47.35	-3312.51	3.05	42.25	-3497.51	1.58	36.81	-3989.65	326.40	465.20	-4263.02	364.70	557.66	-3540.68	220.04	1110.71	0.00	0.00	0.00	-3706.33	168.28	1473.34	-3674.38	118.02	1451.76	-3557.59	96.99	1609.53	-3778.56	279.25	1471.66	712.87	-287.91	78.98	1314.17	-285.66	76.88	712.17
2.83000	-3523.65	242.17	26.22	-3563.44	252.91	35.29	-3734.26	422.10	-1.03	-3655.84	396.68	49.32	-3312.51	3.05	42.25	-3497.51	1.58	36.81	-3996.91	326.90	468.76	-4269.96	365.12	561.12	-3540.68	220.04	1110.71	0.00	0.00	0.00	-3706.33	168.28	1473.34	-3658.59	122.29	1451.43	-3557.19	97.10	1610.42	-3789.06	282.90	1472.03	713.28	-287.93	79.07	1313.46	-285.70	76.75	711.93
2.84000	-3523.65	242.17	26.22	-3563.44	252.91	35.29	-3738.39	422.42	-2.45	-3647.74	398.15	50.85	-3312.51	3.05	42.25	-3497.51	1.58	36.81	-4004.16	327.39	472.31	-4276.89	365.54	564.57	-3540.68	220.04	1110.71	0.00	0.00	0.00	-3706.33	168.28	1473.34	-3652.26	125.41	1451.10	-3556.78	97.23	1611.31	-3799.43	286.52	1472.39	712.85	-287.82	79.09	1313.30	-285.78	76.76	711.85
2.85000	-3523.65	242.17	26.22	-3563.44	252.91	35.29	-3742.54	422.74	-3.79	-3641.43	398.36	52.05	-3312.51	3.05	42.25	-3497.51	1.58	36.81	-4011.41	327.89	475.86	-4283.80	365.95	568.02	-3540.68	220.04	1110.71	0.00	0.00	0.00	-3706.33	168.28	1473.34	-3650.34	129.51	1451.75	-3556.35	97.35	1612.20	-3809.68	290.11	1472.75	712.29	-287.82	78.97	1313.75	-285.75	76.89	712.03
2.86000	-3523.65	242.17	26.22	-3563.44	252.91	35.29	-3746.71	423.04	-5.07	-3670.00	400.83	48.36	-3312.51	3.05	42.25	-3497.51	1.58	36.81	-4018.67	328.39	479.42	-4290.70	366.36	571.47	-3540.68	220.04	1110.71	0.00	0.00	0.00	-3706.33	168.28	1473.34	-3664.54	132.41	1452.82	-3555.90	97.49	1613.09	-3819.82	293.68	1473.10	712.76	-287.88	79.08	1313.53	-285.66	76.71	712.00
2.87000	-3523.65	242.17	26.22	-3563.44	252.91	35.29	-3750.91	423.34	-6.27	-3658.43	401.03	48.34	-3312.51	3.05	42.25	-3497.51	1.58	36.81	-4025.93	328.88	482.97	-4297.58	366.77	574.91	-3540.68	220.04	1110.71	0.00	0.00	0.00	-3706.33	168.28	1473.34	-3654.52	136.19	1453.24	-3555.44	97.62	1613.98	-3829.84	297.23	1473.45	712.59	-287.63	79.14	1313.27	-285.76	76.70	712.16
2.88000	-3523.65	242.17	26.22	-3563.44	252.91	35.29	-3755.12	423.62	-7.40	-3670.45	402.04	46.30	-3312.51	3.05	42.25	-3497.51	1.58	36.81	-4033.18	329.38	486.52	-4304.45	367.17	578.35	-3540.68	220.04	1110.71	0.00	0.00	0.00	-3706.33	168.28	1473.34	-3647.48	140.50	1452.56	-3554.96	97.77	1614.87	-3839.73	300.75	1473.79	712.64	-287.68	79.08	1313.63	-285.51	76.66	711.96
2.89000	-3523.65	242.17	26.22	-3563.44	252.91	35.29	-3759.35	423.90	-8.45	-3672.99	400.08	45.52	-3312.51	3.05	42.25	-3497.51	1.58	36.81	-4040.44	329.87	490.07	-4311.29	367.56	581.78	-3540.68	220.04	1110.71	0.00	0.00	0.00	-3706.33	168.28	1473.34	-3649.61	144.24	1453.02	-3554.47	97.92	1615.75	-3849.52	304.24	1474.12	712.49	-287.83	79.06	1313.57	-285.99	76.68	711.64
2.90000	-3523.65	242.17	26.22	-3563.44	252.91	35.29	-3763.60	424.17	-9.44	-3702.30	402.04	41.84	-3312.51	3.05	42.25	-3497.51	1.58	36.81	-4047.69	330.37	493.61	-4318.12	367.96	585.21	-3540.68	220.04	1110.71	0.00	0.00	0.00	-3706.33	168.28	1473.34	-3649.85	147.51	1453.69	-3553.96	98.07	1616.64	-3859.18	307.71	1474.45	712.42	-288.07	79.02	1313.71	-285.91	76.76	711.33
2.91000	-3523.65	242.17	26.22	-3563.44	252.91	35.29	-3767.86	424.42	-10.35	-3695.49	402.22	42.91	-3312.51	3.05	42.25	-3497.51	1.58	36.81	-4054.94	330.86	497.16	-4324.94	368.34	588.63	-3540.68	220.04	1110.71	0.00	0.00	0.00	-3706.33	168.28	1473.34	-3660.51	151.33	1454.35	-3553.43	98.23	1617.52	-3868.72	311.16	1474.77	712.41	-287.74	78.92	1313.36	-285.56	76.55	711.91
2.92000	-3523.65	242.17	26.22	-3563.44	252.91	35.29	-3772.14	424.67	-11.20	-3686.05	402.33	42.95	-3312.51	3.05	42.25	-3497.51	1.58	36.81	-4062.19	331.35	500.70	-4331.73	368.73	592.04	-3540.68	220.04	1110.71	0.00	0.00	0.00	-3706.33	168.28	1473.34	-3656.46	154.39	1454.96	-3552.89	98.40	1618.41	-3878.15	314.58	1475.08	712.37	-287.70	79.00	1313.72	-285.85	76.80	712.01
2.93000	-3523.65	242.17	26.22	-3563.44	252.91	35.29	-3776.44	424.91	-11.97	-3613.90	398.76	54.48	-3312.51	3.05	42.25	-3497.51	1.58	36.81	-4069.44	331.84	504.24	-4338.50	369.11	595.45	-3540.68	220.04	1110.71	0.00	0.00	0.00	-3706.33	168.28	1473.34	-3635.79	157.98	1454.75	-3552.34	98.57	1619.29	-3887.46	317.98	1475.39	712.72	-287.83	79.11	1313.48	-285.79	76.62	712.20
2.94000	-3523.65	242.17	26.22	-3563.44	252.91	35.29	-3780.76	425.13	-12.68	-3656.23	400.81	46.91	-3312.51	3.05	42.25	-3497.51	1.58	36.81	-4076.68	332.33	507.78	-4345.25	369.48	598.86	-3540.68	220.04	1110.71	0.00	0.00	0.00	-3706.33	168.28	1473.34	-3640.87	160.89	1454.88	-3551.76	98.75	1620.17	-3896.66	321.35	1475.69	712.50	-287.74	78.94	1313.87	-285.67	76.63	712.16
2.95000	-3523.65	242.17	26.22	-3563.44	252.91	35.29	-3785.09	425.35	-13.31	-3664.74	402.66	44.37	-3312.51	3.05	42.25	-3497.51	1.58	36.81	-4083.92	332.82	511.31	-4351.98	369.85	602.26	-3540.68	220.04	1110.71	0.00	0.00	0.00	-3706.33	168.28	1473.34	-3632.77	164.47	1455.11	-3551.17	98.93	1621.05	-3905.74	324.70	1475.99	712.35	-287.73	78.79	1314.17	-285.82	76.84	711.40
2.96000	-3523.65	242.17	26.22	-3563.44	252.91	35.29	-3789.44	425.56	-13.88	-3640.49	403.62	48.01	-3312.51	3.05	42.25	-3497.51	1.58	36.81	-4091.15	333.30	514.85	-4358.70	370.22	605.65	-3540.68	220.04	1110.71	0.00	0.00	0.00	-3706.33	168.28	1473.34	-3635.01	168.94	1455.99	-3550.57	99.12	1621.92	-3914.70	328.02	1476.28	712.35	-287.78	79.01	1313.56	-285.93	76.68	711.79
2.97000	-3523.65	242.17	26.22	-3563.44	252.91	35.29	-3793.80	425.76	-14.38	-3683.25	404.91	40.63	-3312.51	3.05	42.25	-3497.51	1.58	36.81	-4098.37	333.79	518.38	-4365.39	370.58	609.04	-3540.68	220.04	1110.71	0.00	0.00	0.00	-3706.33	168.28	1473.34	-3630.67	172.48	1456.26	-3549.95	99.31	1622.80	-3923.54	331.32	1476.56	712.67	-287.80	79.09	1313.63	-286.10	76.59	711.87
2.98000	-3523.65	242.17	26.22	-3563.44	252.91	35.29	-3798.17	425.95	-14.81	-3691.69	405.80	39.37	-3312.51	3.05	42.25	-3497.51	1.58	36.81	-4105.59	334.27	521.90	-4372.05	370.94	612.42	-3540.68	220.04	1110.71	0.00	0.00	0.00	-3706.33	168.28	1473.34	-3630.73	176.06	1456.22	-3549.31	99.51	1623.67	-3932.27	334.59	1476.84	713.03	-287.91	79.19	1313.26	-285.90	76.65	711.27
2.99000	-3523.65	242.17	26.22	-3563.44	252.91	35.29	-3802.56	426.13	-15.17	-3681.43	405.32	43.88	-3312.51	3.05	42.25	-3497.51	1.58	36.81	-4112.80	334.75	525.42	-4378.70	371.29	615.79	-3540.68	220.04	1110.71	0.00	0.00	0.00	-3706.33	168.28	1473.34	-3624.27	179.68	1456.43	-3548.65	99.72	1624.55	-3940.89	337.84	1477.11	713.13	-287.81	79.21	1313.35	-285.45	76.72	711.04
3.00000	-3523.65	242.17	26.22	-3563.44	252.91	35.29	-3806.96	426.31	-15.47	-3650.15	402.25	46.60	-3312.51	3.05	42.25	-3497.51	1.58	36.81	-4120.00	335.23	528.94	-4385.32	371.64	619.15	-3540.68	220.04	1110.71	0.00	0.00	0.00	-3706.33	168.28	1473.34	-3626.70	183.13	1456.26	-3547.98	99.92	1625.42	-3949.39	341.07	1477.37	712.53	-287.92	79.04	1313.63	-285.71	76.59	711.66
3.01000	-3523.65	242.17	26.22	-3563.44	252.91	35.29	-3811.38	426.47	-15.70	-3636.81	404.34	49.35	-3312.51	3.05	42.25	-3497.51	1.58	36.81	-4127.20	335.71	532.46	-4391.92	371.98	622.51	-3540.68	220.04	1110.71	0.00	0.00	0.00	-3706.33	168.28	1473.34	-3623.73	185.98	1457.00	-3547.30	100.14	1626.29	-3957.78	344.27	1477.63	712.51	-287.71	79.14	1313.49	-285.76	76.68	711.27
3.02000	-3523.65	242.17	26.22	-3563.44	252.91	35.29	-3815.80	426.62	-15.87	-3690.85	406.60	42.73	-3312.51	3.05	42.25	-3497.51	1.58	36.81	-4134.38	336.19	535.97	-4398.49	372.32	625.87	-3540.68	220.04	1110.71	0.00	0.00	0.00	-3706.33	168.28	1473.34	-3620.74	188.78	1457.16	-3546.59	100.36	1627.16	-3966.05	347.45	1477.89	712.36	-287.79	79.00	1313.07	-286.01	76.42	711.98
3.03000	-3523.65	242.17	26.22	-3563.44	252.91	35.29	-3820.24	426.77	-15.97	-3666.30	402.60	44.35	-3312.51	3.05	42.25	-3497.51	1.58	36.81	-4141.56	336.66	539.48	-4405.04	372.65	629.21	-3540.68	220.04	1110.71	0.00	0.00	0.00	-3706.33	168.28	1473.34	-3606.36	191.69	1457.40	-3545.87	100.58	1628.02	-3974.21	350.60	1478.14	712.09	-287.73	78.93	1313.74	-285.47	76.64	712.18
3.04000	-3523.65	242.17	26.22	-3563.44	252.91	35.29	-3824.69	426.90	-16.00	-3683.62	405.63	42.96	-3312.51	3.05	42.25	-3497.51	1.58	36.81	-4148.72	337.13	542.98	-4411.57	372.98	632.55	-3540.68	220.04	1110.71	0.00	0.00	0.00	-3706.33	168.28	1473.34	-3614.45	194.90	1457.50	-3545.13	100.81	1628.89	-3982.25	353.73	1478.38	712.42	-287.91	78.98	1313.83	-285.64	76.53	711.58
3.05000	-3523.65	242.17	26.22	-3563.44	252.91	35.29	-3829.16	427.03	-15.97	-3676.14	405.73	42.57	-3312.51	3.05	42.25	-3497.51	1.58	36.81	-4155.87	337.61	546.48	-4418.06	373.31	635.88	-3540.68	220.04	1110.71	0.00	0.00	0.00	-3706.33	168.28	1473.34	-3615.11	198.66	1457.93	-3544.38	101.04	1629.75	-3990.18	356.83	1478.61	712.36	-287.94	79.01	1313.44	-285.78	76.51	711.97
3.06000	-3523.65	242.17	26.22	-3563.44	252.91	35.29	-3833.63	427.15	-15.88	-3641.69	403.74	48.93	-3312.51	3.05	42.25	-3497.51	1.58	36.81	-4163.02	338.08	549.97	-4424.54	373.63	639.20	-3540.68	220.04	1110.71	0.00	0.00	0.00	-3706.33	168.28	1473.34	-3607.56	201.81	1458.11	-3543.61	101.28	1630.61	-3998.00	359.91	1478.84	712.58	-288.06	79.03	1313.55	-286.00	76.55	712.09
3.07000	-3523.65	242.17	26.22	-3563.44	252.91	35.29	-3838.11	427.26	-15.72	-3676.42	403.63	43.16	-3312.51	3.05	42.25	-3497.51	1.58	36.81	-4170.15	338.54	553.46	-4430.98	373.94	642.52	-3540.68	220.04	1110.71	0.00	0.00	0.00	-3706.33	168.28	1473.34	-3600.40	204.83	1458.49	-3542.82	101.52	1631.47	-4005.70	362.97	1479.07	712.28	-288.05	78.80	1313.70	-286.10	76.77	711.38
3.08000	-3523.65	242.17	26.22	-3563.44	252.91	35.29	-3842.60	427.36	-15.50	-3643.67	407.44	49.14	-3312.51	3.05	42.25	-3497.51	1.58	36.81	-4177.26	339.01	556.95	-4437.40	374.25	645.83	-3540.68	220.04	1110.71	0.00	0.00	0.00	-3706.33	168.28	1473.34	-3596.95	208.08	1458.32	-3542.01	101.77	1632.33	-4013.30	366.00	1479.29	711.93	-287.96	78.83	1314.05	-285.69	76.83	711.86
3.09000	-3523.65	242.17	26.22	-3563.44	252.91	35.29	-3847.10	427.45	-15.21	-3706.34	408.21	39.53	-3312.51	3.05	42.25	-3497.51	1.58	36.81	-4184.36	339.47	560.43	-4443.79	374.56	649.12	-3540.68	220.04	1110.71	0.00	0.00	0.00	-3706.33	168.28	1473.34	-3591.82	211.93	1458.67	-3541.19	102.02	1633.18	-4020.78	369.01	1479.50	712.33	-288.00	78.94	1313.91	-285.74	76.73	712.52
3.10000	-3523.65	242.17	26.22	-3563.44	252.91	35.29	-3851.61	427.53	-14.87	-3681.30	405.52	42.08	-3312.51	3.05	42.25	-3497.51	1.58	36.81	-4191.45	339.93	563.90	-4450.15	374.86	652.41	-3540.68	220.04	1110.71	0.00	0.00	0.00	-3706.33	168.28	1473.34	-3595.21	215.11	1458.75	-3540.35	102.28	1634.04	-4028.14	371.99	1479.71	712.00	-288.19	78.80	1313.99	-285.69	76.78	712.20
3.11000	-3523.65	242.17	26.22	-3563.44	252.91	35.29	-3856.13	427.61	-14.46	-3711.39	405.03	38.87	-3312.51	3.05	42.25	-3497.51	1.58	36.81	-4198.53	340.39	567.37	-4456.49	375.16	655.70	-3540.68	220.04	1110.71	0.00	0.00	0.00	-3706.33	168.28	1473.34	-3606.06	217.12	1459.07	-3539.49	102.54	1634.89	-4035.40	374.95	1479.91	712.71	-287.63	79.06	1313.62	-285.79	76.69	711.15
3.12000	-3523.65	242.17	26.22	-3563.44	252.91	35.29	-3860.65	427.67	-13.99	-3671.45	405.99	42.91	-3312.51	3.05	42.25	-3497.51	1.58	36.81	-4205.58	340.85	570.83	-4462.79	375.45	658.97	-3540.68	220.04	1110.71	0.00	0.00	0.00	-3706.33	168.28	1473.34	-3589.96	220.75	1459.07	-3538.62	102.80	1635.74	-4042.55	377.88	1480.11	712.28	-287.77	79.03	1313.02	-285.83	76.55	711.46
3.13000	-3523.65	242.17	26.22	-3563.44	252.91	35.29	-3865.19	427.73	-13.46	-3672.19	406.45	43.22	-3312.51	3.05	42.25	-3497.51	1.58	36.81	-4212.62	341.30	574.29	-4469.06	375.73	662.23	-3540.68	220.04	1110.71	0.00	0.00	0.00	-3706.33	168.28	1473.34	-3597.78	224.23	1459.61	-3537.73	103.07	1636.59	-4049.58	380.80	1480.30	712.18	-287.77	79.01	1313.53	-285.52	76.55	711.51
3.14000	-3523.65	242.17	26.22	-3563.44	252.91	35.29	-3869.73	427.78	-12.87	-3641.92	406.19	47.40	-3312.51	3.05	42.25	-3497.51	1.58	36.81	-4219.65	341.75	577.74	-4475.31	376.02	665.49	-3540.68	220.04	1110.71	0.00	0.00	0.00	-3706.33	168.28	1473.34	-3595.14	226.70	1459.87	-3536.82	103.35	1637.43	-4056.50	383.68	1480.49	713.04	-287.86	79.07	1313.36	-285.76	76.57	711.75
3.15000	-3523.65	242.17	26.22	-3563.44	252.91	35.29	-3874.27	427.82	-12.22	-3697.15	409.48	40.22	-3312.51	3.05	42.25	-3497.51	1.58	36.81	-4226.65	342.20	581.18	-4481.52	376.29	668.74	-3540.68	220.04	1110.71	0.00	0.00	0.00	-3706.33	168.28	1473.34	-3594.03	229.19	1460.06	-3535.89	103.63	1638.27	-4063.31	386.55	1480.67	712.67	-287.94	79.06	1313.16	-286.11	76.55	711.49
3.16000	-3523.65	242.17	26.22	-3563.44	252.91	35.29	-3878.82	427.85	-11.51	-3665.73	408.11	44.00	-3312.51	3.05	42.25	-3497.51	1.58	36.81	-4233.64	342.65	584.62	-4487.70	376.56	671.97	-3540.68	220.04	1110.71	0.00	0.00	0.00	-3706.33	168.28	1473.34	-3601.41	232.83	1460.56	-3534.95	103.91	1639.11	-4070.02	389.39	1480.84	712.20	-287.59	78.87	1313.17	-286.47	76.41	711.57
3.17000	-3523.65	242.17	26.22	-3563.44	252.91	35.29	-3883.38	427.87	-10.74	-3691.78	409.32	40.14	-3312.51	3.05	42.25	-3497.51	1.58	36.81	-4240.61	343.09	588.05	-4493.85	376.83	675.20	-3540.68	220.04	1110.71	0.00	0.00	0.00	-3706.33	168.28	1473.34	-3592.31	236.18	1460.35	-3533.99	104.20	1639.95	-4076.61	392.21	1481.01	712.08	-287.68	78.80	1313.18	-286.57	76.31	711.83
3.18000	-3523.65	242.17	26.22	-3563.44	252.91	35.29	-3887.94	427.88	-9.91	-3683.33	408.71	41.32	-3312.51	3.05	42.25	-3497.51	1.58	36.81	-4247.56	343.53	591.47	-4499.97	377.09	678.42	-3540.68	220.04	1110.71	0.00	0.00	0.00	-3706.33	168.28	1473.34	-3600.17	237.97	1460.22	-3533.01	104.49	1640.79	-4083.09	395.00	1481.18	712.44	-287.91	78.94	1313.25	-285.92	76.36	711.63
3.19000	-3523.65	242.17	26.22	-3563.44	252.91	35.29	-3892.51	427.89	-9.03	-3637.40	405.70	48.78	-3312.51	3.05	42.25	-3497.51	1.58	36.81	-4254.49	343.97	594.89	-4506.05	377.34	681.63	-3540.68	220.04	1110.71	0.00	0.00	0.00	-3706.33	168.28	1473.34	-3580.74	240.31	1459.86	-3532.01	104.78	1641.62	-4089.46	397.77	1481.34	712.60	-287.78	78.92	1312.99	-286.12	76.35	711.09
3.20000	-3523.65	242.17	26.22	-3563.44	252.91	35.29	-3897.08	427.89	-8.08	-3610.93	407.76	51.14	-3312.51	3.05	42.25	-3497.51	1.58	36.81	-4261.40	344.41	598.30	-4512.10	377.59	684.83	-3540.68	220.04	1110.71	0.00	0.00	0.00	-3706.33	168.28	1473.34	-3569.77	243.26	1460.13	-3531.00	105.08	1642.45	-4095.73	400.51	1481.49	712.20	-287.68	79.15	1313.21	-285.71	76.47	711.66
3.21000	-3523.65	242.17	26.22	-3563.44	252.91	35.29	-3901.65	427.87	-7.08	-3669.93	408.27	42.84	-3312.51	3.05	42.25	-3497.51	1.58	36.81	-4268.29	344.84	601.70	-4518.12	377.84	688.02	-3540.68	220.04	1110.71	0.00	0.00	0.00	-3706.33	168.28	1473.34	-3590.23	247.05	1460.92	-3529.97	105.39	1643.28	-4101.88	403.24	1481.64	711.88	-287.93	78.93	1313.22	-285.76	76.66	711.53
3.22000	-3523.65	242.17	26.22	-3563.44	252.91	35.29	-3906.23	427.85	-6.03	-3647.91	408.84	46.55	-3312.51	3.05	42.25	-3497.51	1.58	36.81	-4275.16	345.27	605.09	-4524.10	378.08	691.20	-3540.68	220.04	1110.71	0.00	0.00	0.00	-3706.33	168.28	1473.34	-3589.65	248.89	1461.37	-3528.92	105.69	1644.10	-4107.93	405.94	1481.78	712.80	-287.90	79.19	1313.25	-285.67	76.58	711.28
3.23000	-3523.65	242.17	26.22	-3563.44	252.91	35.29	-3910.80	427.83	-4.91	-3661.01	406.40	43.54	-3312.51	3.05	42.25	-3497.51	1.58	36.81	-4282.00	345.70	608.48	-4530.05	378.31	694.37	-3540.68	220.04	1110.71	0.00	0.00	0.00	-3706.33	168.28	1473.34	-3579.11	251.15	1461.35	-3527.85	106.01	1644.93	-4113.86	408.61	1481.92	712.86	-287.76	79.24	1313.14	-285.65	76.63	711.36
3.24000	-3523.65	242.17	26.22	-3563.44	252.91	35.29	-3915.38	427.79	-3.74	-3636.30	408.80	46.54	-3312.51	3.05	42.25	-3497.51	1.58	36.81	-4288.82	346.12	611.86	-4535.96	378.54	697.52	-3540.68	220.04	1110.71	0.00	0.00	0.00	-3706.33	168.28	1473.34	-3577.31	253.46	1461.51	-3526.76	106.32	1645.75	-4119.69	411.26	1482.05	712.49	-287.86	79.08	1313.30	-285.83	76.60	712.32
3.25000	-3523.65	242.17	26.22	-3563.44	252.91	35.29	-3919.97	427.75	-2.52	-3648.16	408.02	45.62	-3312.51	3.05	42.25	-3497.51	1.58	36.81	-4295.61	346.55	615.23	-4541.83	378.77	700.67	-3540.68	220.04	1110.71	0.00	0.00	0.00	-3706.33	168.28	1473.34	-3584.91	254.86	1461.57	-3525.66	106.64	1646.57	-4125.41	413.89	1482.18	712.98	-287.75	79.18	1313.27	-285.96	76.50	712.67
3.26000	-3523.65	242.17	26.22	-3563.44	252.91	35.29	-3924.55	427.69	-1.23	-3663.60	407.48	44.35	-3312.51	3.05	42.25	-3497.51	1.58	36.81	-4302.39	346.96	618.59	-4547.67	378.98	703.81	-3540.68	220.04	1110.71	0.00	0.00	0.00	-3706.33	168.28	1473.34	-3588.90	256.68	1461.52	-3524.53	106.96	1647.38	-4131.03	416.50	1482.30	712.52	-287.69	78.98	1313.18	-286.05	76.42	712.37
3.27000	-3523.65	242.17	26.22	-3563.44	252.91	35.29	-3929.13	427.63	0.10	-3696.88	410.31	40.52	-3312.51	3.05	42.25	-3497.51	1.58	36.81	-4309.13	347.38	621.94	-4553.47	379.20	706.93	-3540.68	220.04	1110.71	0.00	0.00	0.00	-3706.33	168.28	1473.34	-3576.34	260.20	1461.34	-3523.39	107.29	1648.19	-4136.54	419.08	1482.42	712.25	-287.85	78.87	1313.48	-285.90	76.60	711.41
3.28000	-3523.65	242.17	26.22	-3563.44	252.91	35.29	-3933.72	427.57	1.49	-3672.49	409.43	43.09	-3312.51	3.05	42.25	-3497.51	1.58	36.81	-4315.85	347.79	625.28	-4559.24	379.40	710.05	-3540.68	220.04	1110.71	0.00	0.00	0.00	-3706.33	168.28	1473.34	-3563.76	262.60	1461.21	-3522.23	107.62	1649.00	-4141.94	421.64	1482.53	712.89	-288.39	79.10	1313.95	-286.28	76.69	711.49
3.29000	-3523.65	242.17	26.22	-3563.44	252.91	35.29	-3938.30	427.49	2.93	-3647.61	408.49	45.17	-3312.51	3.05	42.25	-3497.51	1.58	36.81	-4322.55	348.20	628.62	-4564.96	379.61	713.15	-3540.68	220.04	1110.71	0.00	0.00	0.00	-3706.33	168.28	1473.34	-3555.04	265.81	1460.94	-3521.06	107.95	1649.81	-4147.23	424.17	1482.64	712.23	-287.59	79.18	1313.76	-285.72	76.75	711.44
3.30000	-3523.65	242.17	26.22	-3563.44	252.91	35.29	-3942.88	427.40	4.43	-3680.26	408.83	39.44	-3312.51	3.05	42.25	-3497.51	1.58	36.81	-4329.21	348.60	631.95	-4570.65	379.80	716.24	-3540.68	220.04	1110.71	0.00	0.00	0.00	-3706.33	168.28	1473.34	-3559.92	267.58	1460.74	-3519.86	108.29	1650.61	-4152.42	426.69	1482.74	712.93	-287.83	79.23	1313.32	-285.63	76.58	711.62
3.31000	-3523.65	242.17	26.22	-3563.44	252.91	35.29	-3947.47	427.31	5.98	-3671.80	408.77	41.60	-3312.51	3.05	42.25	-3497.51	1.58	36.81	-4335.85	349.00	635.26	-4576.30	379.99	719.32	-3540.68	220.04	1110.71	0.00	0.00	0.00	-3706.33	168.28	1473.34	-3568.42	268.61	1460.80	-3518.65	108.63	1651.41	-4157.50	429.17	1482.84	713.06	-287.99	79.19	1312.99	-286.19	76.29	712.14
3.32000	-3523.65	242.17	26.22	-3563.44	252.91	35.29	-3952.05	427.21	7.58	-3646.21	405.90	44.97	-3312.51	3.05	42.25	-3497.51	1.58	36.81	-4342.46	349.40	638.57	-4581.91	380.18	722.39	-3540.68	220.04	1110.71	0.00	0.00	0.00	-3706.33	168.28	1473.34	-3570.59	269.61	1461.33	-3517.42	108.97	1652.21	-4162.48	431.64	1482.93	712.20	-288.10	79.00	1313.78	-286.29	76.43	711.78
3.33000	-3523.65	242.17	26.22	-3563.44	252.91	35.29	-3956.62	427.10	9.24	-3586.32	405.19	53.25	-3312.51	3.05	42.25	-3497.51	1.58	36.81	-4349.04	349.80	641.87	-4587.47	380.36	725.45	-3540.68	220.04	1110.71	0.00	0.00	0.00	-3706.33	168.28	1473.34	-3568.43	270.21	1461.75	-3516.16	109.32	1653.01	-4167.35	434.08	1483.02	711.88	-287.88	78.84	1314.11	-285.71	76.75	711.51
3.34000	-3523.65	242.17	26.22	-3563.44	252.91	35.29	-3961.20	426.99	10.94	-3664.13	407.22	43.85	-3312.51	3.05	42.25	-3497.51	1.58	36.81	-4355.60	350.19	645.16	-4593.00	380.53	728.49	-3540.68	220.04	1110.71	0.00	0.00	0.00	-3706.33	168.28	1473.34	-3563.40	271.24	1461.47	-3514.89	109.67	1653.80	-4172.11	436.50	1483.11	711.97	-287.80	78.91	1313.72	-285.69	76.76	711.70
3.35000	-3523.65	242.17	26.22	-3563.44	252.91	35.29	-3965.77	426.86	12.70	-3658.41	410.23	43.55	-3312.51	3.05	42.25	-3497.51	1.58	36.81	-4362.12	350.58	648.43	-4598.49	380.70	731.52	-3540.68	220.04	1110.71	0.00	0.00	0.00	-3706.33	168.28	1473.34	-3561.50	273.06	1461.23	-3513.61	110.03	1654.59	-4176.77	438.90	1483.18	712.10	-287.90	79.02	1313.49	-285.84	76.70	711.94
3.36000	-3523.65	242.17	26.22	-3563.44	252.91	35.29	-3970.34	426.73	14.50	-3653.68	406.55	44.66	-3312.51	3.05	42.25	-3497.51	1.58	36.81	-4368.61	350.96	651.70	-4603.93	380.86	734.54	-3540.68	220.04	1110.71	0.00	0.00	0.00	-3706.33	168.28	1473.34	-3556.39	274.87	1462.06	-3512.30	110.38	1655.37	-4181.33	441.27	1483.26	713.10	-287.90	79.25	1313.45	-286.00	76.65	711.65
3.37000	-3523.65	242.17	26.22	-3563.44	252.91	35.29	-3974.90	426.59	16.36	-3662.33	408.99	45.02	-3312.51	3.05	42.25	-3497.51	1.58	36.81	-4375.07	351.34	654.96	-4609.33	381.02	737.55	-3540.68	220.04	1110.71	0.00	0.00	0.00	-3706.33	168.28	1473.34	-3577.01	276.68	1461.90	-3510.97	110.74	1656.16	-4185.78	443.63	1483.33	713.29	-287.96	79.19	1313.35	-286.21	76.39	711.82
3.38000	-3523.65	242.17	26.22	-3563.44	252.91	35.29	-3979.46	426.45	18.27	-3650.06	409.81	45.17	-3312.51	3.05	42.25	-3497.51	1.58	36.81	-4381.49	351.71	658.20	-4614.69	381.17	740.54	-3540.68	220.04	1110.71	0.00	0.00	0.00	-3706.33	168.28	1473.34	-3571.07	277.53	1461.99	-3509.63	111.11	1656.93	-4190.13	445.95	1483.39	712.66	-287.77	79.13	1313.17	-285.61	76.57	712.08
3.39000	-3523.65	242.17	26.22	-3563.44	252.91	35.29	-3984.02	426.29	20.22	-3648.56	409.18	46.14	-3312.51	3.05	42.25	-3497.51	1.58	36.81	-4387.89	352.09	661.44	-4620.00	381.32	743.53	-3540.68	220.04	1110.71	0.00	0.00	0.00	-3706.33	168.28	1473.34	-3568.11	277.70	1462.39	-3508.26	111.48	1657.71	-4194.37	448.26	1483.45	712.92	-287.66	79.27	1313.70	-285.33	76.86	711.85
3.40000	-3523.65	242.17	26.22	-3563.44	252.91	35.29	-3988.57	426.13	22.23	-3643.54	406.72	45.66	-3312.51	3.05	42.25	-3497.51	1.58	36.81	-4394.25	352.45	664.66	-4625.28	381.46	746.49	-3540.68	220.04	1110.71	0.00	0.00	0.00	-3706.33	168.28	1473.34	-3565.33	278.29	1462.88	-3506.88	111.85	1658.48	-4198.51	450.54	1483.51	712.83	-287.64	79.14	1313.54	-285.60	76.76	711.95
3.41000	-3523.65	242.17	26.22	-3563.44	252.91	35.29	-3993.11	425.96	24.28	-3643.82	408.88	46.21	-3312.51	3.05	42.25	-3497.51	1.58	36.81	-4400.57	352.82	667.88	-4630.50	381.59	749.45	-3540.68	220.04	1110.71	0.00	0.00	0.00	-3706.33	168.28	1473.34	-3565.58	280.19	1462.98	-3505.48	112.22	1659.25	-4202.55	452.80	1483.56	712.66	-287.81	79.14	1313.32	-286.10	76.55	711.90
3.42000	-3523.65	242.17	26.22	-3563.44	252.91	35.29	-3997.65	425.79	26.38	-3674.27	407.47	42.20	-3312.51	3.05	42.25	-3497.51	1.58	36.81	-4406.86	353.18	671.08	-4635.68	381.72	752.39	-3540.68	220.04	1110.71	0.00	0.00	0.00	-3706.33	168.28	1473.34	-3574.55	281.58	1463.15	-3504.06	112.59	1660.02	-4206.49	455.04	1483.60	712.60	-287.63	79.10	1313.61	-286.01	76.61	711.59
3.43000	-3523.65	242.17	26.22	-3563.44	252.91	35.29	-4002.18	425.60	28.53	-3679.35	409.54	39.79	-3312.51	3.05	42.25	-3497.51	1.58	36.81	-4413.12	353.53	674.27	-4640.82	381.84	755.32	-3549.20	218.41	1110.18	0.00	0.00	0.00	-3706.33	168.28	1473.34	-3558.93	281.75	1463.30	-3502.61	112.97	1660.78	-4210.32	457.26	1483.64	712.88	-287.65	78.96	1313.04	-285.51	76.60	711.67
3.44000	-3523.65	242.17	26.22	-3563.44	252.91	35.29	-4006.70	425.41	30.72	-3690.94	409.38	39.92	-3312.51	3.05	42.25	-3497.51	1.58	36.81	-4419.34	353.89	677.45	-4645.91	381.96	758.24	-3596.10	221.88	1110.02	0.00	0.00	0.00	-3706.33	168.28	1473.34	-3551.50	282.03	1463.60	-3501.15	113.35	1661.54	-4214.05	459.45	1483.68	713.65	-287.84	79.25	1313.04	-285.67	76.54	711.43
3.45000	-3523.65	242.17	26.22	-3563.44	252.91	35.29	-4011.22	425.21	32.96	-3628.90	407.17	49.05	-3312.51	3.05	42.25	-3497.51	1.58	36.81	-4425.52	354.23	680.62	-4650.96	382.07	761.14	-3592.58	223.11	1109.50	0.00	0.00	0.00	-3706.33	168.28	1473.34	-3550.60	281.79	1463.95	-3499.68	113.74	1662.29	-4217.68	461.62	1483.71	713.38	-287.91	79.34	1313.80	-286.00	76.74	711.64
3.46000	-3523.65	242.17	26.22	-3563.44	252.91	35.29	-4015.72	425.01	35.25	-3622.32	408.08	48.12	-3312.51	3.05	42.25	-3497.51	1.58	36.81	-4431.67	354.58	683.77	-4655.95	382.17	764.02	-3540.56	222.44	1110.37	0.00	0.00	0.00	-3706.33	168.28	1473.34	-3554.95	282.04	1464.19	-3498.18	114.13	1663.05	-4221.20	463.76	1483.74	712.14	-287.97	78.91	1313.95	-285.99	76.77	712.15
3.47000	-3523.65	242.17	26.22	-3563.44	252.91	35.29	-4020.22	424.79	37.59	-3626.01	408.95	47.45	-3312.51	3.05	42.25	-3497.51	1.58	36.81	-4437.78	354.91	686.91	-4660.90	382.27	766.90	-3590.75	221.49	1109.97	0.00	0.00	0.00	-3706.33	168.28	1473.34	-3563.26	283.77	1464.18	-3496.66	114.52	1663.79	-4224.63	465.89	1483.77	712.48	-287.41	79.04	1313.96	-285.78	76.73	712.03
3.48000	-3523.65	242.17	26.22	-3563.44	252.91	35.29	-4024.71	424.57	39.96	-3645.64	407.43	45.54	-3312.51	3.05	42.25	-3497.51	1.58	36.81	-4443.84	355.25	690.04	-4665.80	382.36	769.76	-3548.81	222.99	1110.65	0.00	0.00	0.00	-3706.33	168.28	1473.34	-3568.19	285.17	1464.09	-3495.12	114.91	1664.54	-4227.95	467.99	1483.79	712.41	-287.38	79.07	1313.59	-285.61	76.47	712.06
3.49000	-3523.65	242.17	26.22	-3563.44	252.91	35.29	-4029.19	424.34	42.39	-3638.87	409.81	47.64	-3312.51	3.05	42.25	-3497.51	1.58	36.81	-4449.87	355.58	693.16	-4670.66	382.44	772.60	-3573.28	222.00	1110.49	0.00	0.00	0.00	-3706.33	168.28	1473.34	-3567.16	285.41	1464.05	-3493.56	115.30	1665.28	-4231.18	470.07	1483.80	712.46	-287.63	79.08	1313.98	-285.30	76.83	711.99
3.50000	-3523.65	242.17	26.22	-3563.44	252.91	35.29	-4033.66	424.11	44.85	-3657.40	408.62	43.13	-3312.51	3.05	42.25	-3497.51	1.58	36.81	-4455.86	355.90	696.27	-4675.46	382.52	775.43	-3579.12	223.88	1110.37	0.00	0.00	0.00	-3706.33	168.28	1473.34	-3559.77	284.28	1464.26	-3491.99	115.70	1666.02	-4234.30	472.13	1483.81	712.66	-287.78	78.92	1313.82	-285.36	76.89	711.48
3.51000	-3523.65	242.17	26.22	-3563.44	252.91	35.29	-4038.12	423.87	47.36	-3691.62	409.85	38.70	-3312.51	3.05	42.25	-3497.51	1.58	36.81	-4461.81	356.22	699.36	-4680.21	382.60	778.25	-3538.38	221.87	1110.74	0.00	0.00	0.00	-3706.33	168.28	1473.34	-3552.06	283.46	1464.30	-3490.39	116.10	1666.75	-4237.32	474.16	1483.82	712.02	-287.95	78.83	1313.45	-285.77	76.55	711.79
3.52000	-3523.65	242.17	26.22	-3563.44	252.91	35.29	-4042.56	423.62	49.92	-3678.30	410.24	41.40	-3312.51	3.05	42.25	-3497.51	1.58	36.81	-4467.72	356.54	702.44	-4684.92	382.66	781.05	-3570.04	223.34	1109.68	0.00	0.00	0.00	-3706.33	168.28	1473.34	-3560.26	284.15	1464.99	-3488.77	116.50	1667.48	-4240.24	476.18	1483.82	711.70	-288.05	78.77	1313.60	-286.05	76.61	712.49
3.53000	-3523.65	242.17	26.22	-3563.44	252.91	35.29	-4047.00	423.36	52.52	-3615.35	406.73	50.71	-3312.51	3.05	42.25	-3497.51	1.58	36.81	-4473.59	356.85	705.50	-4689.57	382.72	783.83	-3569.90	223.02	1110.05	0.00	0.00	0.00	-3706.33	168.28	1473.34	-3576.18	284.20	1465.16	-3487.14	116.91	1668.20	-4243.06	478.17	1483.82	711.98	-287.95	78.79	1313.36	-285.94	76.53	712.14
3.54000	-3523.65	242.17	26.22	-3563.44	252.91	35.29	-4051.42	423.10	55.16	-3661.86	409.16	44.21	-3312.51	3.05	42.25	-3497.51	1.58	36.81	-4479.41	357.16	708.55	-4694.17	382.78	786.60	-3558.38	222.26	1110.18	0.00	0.00	0.00	-3706.33	168.28	1473.34	-3554.21	283.00	1464.87	-3485.48	117.32	1668.92	-4245.79	480.13	1483.81	712.55	-287.94	78.89	1312.96	-285.78	76.52	711.60
3.55000	-3523.65	242.17	26.22	-3563.44	252.91	35.29	-4055.84	422.83	57.84	-3675.08	410.96	42.62	-3312.51	3.05	42.25	-3497.51	1.58	36.81	-4485.19	357.46	711.59	-4698.72	382.83	789.36	-3560.91	221.77	1110.15	0.00	0.00	0.00	-3706.33	168.28	1473.34	-3553.71	282.55	1464.34	-3483.80	117.72	1669.64	-4248.41	482.08	1483.80	712.87	-287.88	79.25	1314.00	-286.18	76.53	711.49
3.56000	-3523.65	242.17	26.22	-3563.44	252.91	35.29	-4060.23	422.55	60.56	-3689.50	409.92	38.00	-3312.51	3.05	42.25	-3497.51	1.58	36.81	-4490.93	357.75	714.61	-4703.22	382.87	792.10	-3567.71	219.80	1108.94	0.00	0.00	0.00	-3706.33	168.28	1473.34	-3547.88	281.85	1464.81	-3482.11	118.14	1670.35	-4250.94	484.00	1483.79	712.16	-287.45	79.08	1313.40	-285.53	76.70	711.85
3.57000	-3523.65	242.17	26.22	-3563.44	252.91	35.29	-4064.62	422.27	63.32	-3657.19	407.35	43.94	-3312.51	3.05	42.25	-3497.51	1.58	36.81	-4496.62	358.05	717.62	-4707.67	382.90	794.82	-3534.15	219.42	1110.31	0.00	0.00	0.00	-3706.33	168.28	1473.34	-3562.51	281.62	1465.10	-3480.39	118.55	1671.06	-4253.36	485.91	1483.77	712.41	-287.44	78.95	1313.70	-285.81	76.70	711.95
3.58000	-3523.65	242.17	26.22	-3563.44	252.91	35.29	-4068.99	421.98	66.13	-3654.14	406.38	43.86	-3312.51	3.05	42.25	-3497.51	1.58	36.81	-4502.27	358.33	720.62	-4712.06	382.93	797.53	-3531.82	218.12	1108.67	0.00	0.00	0.00	-3706.33	168.28	1473.34	-3552.83	280.46	1464.84	-3478.65	118.97	1671.77	-4255.69	487.79	1483.75	712.68	-287.82	79.08	1313.81	-286.10	76.49	712.03
3.59000	-3523.65	242.17	26.22	-3563.44	252.91	35.29	-4073.35	421.68	68.97	-3668.01	408.95	41.29	-3312.51	3.05	42.25	-3497.51	1.58	36.81	-4507.87	358.61	723.60	-4716.40	382.95	800.22	-3548.81	219.48	1109.89	0.00	0.00	0.00	-3706.33	168.28	1473.34	-3548.30	279.80	1464.74	-3476.90	119.38	1672.47	-4257.92	489.64	1483.72	712.55	-287.62	79.18	1313.34	-286.18	76.47	711.75
3.60000	-3523.65	242.17	26.22	-3563.44	252.91	35.29	-4077.69	421.38	71.86	-3652.24	409.90	44.12	-3312.51	3.05	42.25	-3497.51	1.58	36.81	-4513.43	358.89	726.57	-4720.68	382.97	802.89	-3557.89	218.08	1108.80	0.00	0.00	0.00	-3706.33	168.28	1473.34	-3548.81	279.10	1464.82	-3475.12	119.81	1673.17	-4260.05	491.48	1483.69	712.77	-287.89	79.05	1313.43	-285.67	76.62	712.21
3.61000	-3523.65	242.17	26.22	-3563.44	252.91	35.29	-4082.01	421.07	74.78	-3651.42	406.57	45.99	-3312.51	3.05	42.25	-3497.51	1.58	36.81	-4518.94	359.16	729.52	-4724.91	382.98	805.55	-3565.28	218.59	1108.49	0.00	0.00	0.00	-3706.33	168.28	1473.34	-3564.80	278.67	1464.95	-3473.32	120.23	1673.86	-4262.09	493.29	1483.66	713.07	-287.75	79.29	1313.46	-285.74	76.62	711.56
3.62000	-3523.65	242.17	26.22	-3563.44	252.91	35.29	-4086.32	420.75	77.75	-3667.86	409.37	43.27	-3312.51	3.05	42.25	-3497.51	1.58	36.81	-4524.40	359.43	732.45	-4729.09	382.98	808.20	-3548.65	216.56	1108.04	0.00	0.00	0.00	-3706.33	168.28	1473.34	-3548.20	276.86	1465.20	-3471.50	120.65	1674.55	-4264.03	495.09	1483.62	712.05	-288.06	78.90	1313.59	-285.51	76.63	711.79
3.63000	-3523.65	242.17	26.22	-3563.44	252.91	35.29	-4090.62	420.42	80.75	-3635.73	408.38	48.13	-3312.51	3.05	42.25	-3497.51	1.58	36.81	-4529.81	359.69	735.37	-4733.20	382.98	810.82	-3552.90	213.33	1107.90	0.00	0.00	0.00	-3706.33	168.28	1473.34	-3551.04	274.85	1465.32	-3469.67	121.08	1675.23	-4265.87	496.86	1483.58	712.00	-287.79	79.01	1313.45	-285.73	76.59	711.75
3.64000	-3523.65	242.17	26.22	-3563.44	252.91	35.29	-4094.90	420.09	83.79	-3633.84	409.84	46.76	-3312.51	3.05	42.25	-3497.51	1.58	36.81	-4535.17	359.94	738.28	-4737.27	382.97	813.43	-3516.32	213.74	1108.95	0.00	0.00	0.00	-3706.33	168.28	1473.34	-3546.19	273.97	1465.21	-3467.81	121.50	1675.91	-4267.61	498.61	1483.53	712.11	-287.81	78.89	1313.73	-285.80	76.72	711.58
3.65000	-3523.65	242.17	26.22	-3563.44	252.91	35.29	-4099.16	419.76	86.86	-3689.43	409.36	38.89	-3312.51	3.05	42.25	-3497.51	1.58	36.81	-4540.49	360.19	741.17	-4741.27	382.95	816.02	-3540.08	211.00	1108.46	0.00	0.00	0.00	-3706.33	168.28	1473.34	-3542.16	273.05	1464.94	-3465.93	121.93	1676.59	-4269.26	500.33	1483.48	712.88	-287.64	79.09	1313.63	-285.94	76.59	711.68
3.66000	-3523.65	242.17	26.22	-3563.44	252.91	35.29	-4103.40	419.41	89.98	-3673.81	407.55	41.02	-3312.51	3.05	42.25	-3497.51	1.58	36.81	-4545.75	360.43	744.04	-4745.22	382.93	818.60	-3523.01	209.86	1108.68	0.00	0.00	0.00	-3706.33	168.28	1473.34	-3532.79	270.54	1464.66	-3464.03	122.37	1677.26	-4270.82	502.04	1483.43	712.86	-287.49	79.12	1313.69	-285.69	76.63	711.45
3.67000	-3523.65	242.17	26.22	-3563.44	252.91	35.29	-4107.62	419.06	93.13	-3678.12	409.68	41.34	-3312.51	3.05	42.25	-3497.51	1.58	36.81	-4550.96	360.67	746.90	-4749.11	382.90	821.16	-3565.56	207.57	1107.91	0.00	0.00	0.00	-3706.33	168.28	1473.34	-3543.87	269.53	1465.03	-3462.11	122.80	1677.92	-4272.27	503.72	1483.37	712.85	-287.89	79.01	1313.58	-285.73	76.70	711.97
3.68000	-3523.65	242.17	26.22	-3563.44	252.91	35.29	-4111.83	418.71	96.32	-3648.48	407.75	45.99	-3312.51	3.05	42.25	-3497.51	1.58	36.81	-4556.13	360.91	749.74	-4752.94	382.86	823.70	-3544.70	207.54	1106.88	0.00	0.00	0.00	-3706.33	168.28	1473.34	-3547.45	267.29	1465.01	-3460.16	123.23	1678.58	-4273.64	505.38	1483.31	712.93	-288.03	79.01	1313.22	-285.59	76.48	711.20
3.69000	-3523.65	242.17	26.22	-3563.44	252.91	35.29	-4116.02	418.34	99.54	-3657.23	407.23	44.41	-3312.51	3.05	42.25	-3497.51	1.58	36.81	-4561.24	361.13	752.57	-4756.71	382.81	826.22	-3534.26	204.48	1107.13	0.00	0.00	0.00	-3706.33	168.28	1473.34	-3542.28	265.98	1464.84	-3458.20	123.67	1679.24	-4274.90	507.02	1483.25	712.61	-287.96	78.93	1313.08	-285.67	76.49	711.67
3.70000	-3523.65	242.17	26.22	-3563.44	252.91	35.29	-4120.18	417.98	102.79	-3649.80	407.97	45.67	-3312.51	3.05	42.25	-3497.51	1.58	36.81	-4566.29	361.35	755.38	-4760.42	382.76	828.73	-3535.08	202.54	1106.90	0.00	0.00	0.00	-3706.33	168.28	1473.34	-3533.02	264.29	1464.71	-3456.22	124.11	1679.89	-4276.07	508.64	1483.18	712.64	-287.79	79.17	1313.58	-285.56	76.56	712.21
3.71000	-3523.65	242.17	26.22	-3563.44	252.91	35.29	-4124.33	417.60	106.09	-3699.70	410.36	38.83	-3312.51	3.05	42.25	-3497.51	1.58	36.81	-4571.30	361.57	758.17	-4764.08	382.70	831.22	-3547.36	199.98	1107.40	0.00	0.00	0.00	-3706.33	168.28	1473.34	-3528.35	262.05	1464.81	-3454.21	124.55	1680.54	-4277.15	510.24	1483.11	712.72	-287.73	79.11	1313.64	-285.85	76.46	712.09
3.72000	-3523.65	242.17	26.22	-3563.44	252.91	35.29	-4128.46	417.22	109.41	-3638.66	408.90	47.52	-3312.51	3.05	42.25	-3497.51	1.58	36.81	-4576.25	361.78	760.95	-4767.67	382.64	833.69	-3547.14	199.65	1107.55	0.00	0.00	0.00	-3706.28	168.27	1473.34	-3539.60	259.55	1465.10	-3452.19	124.99	1681.18	-4278.13	511.81	1483.03	712.17	-287.97	78.92	1313.36	-285.78	76.52	712.12
3.73000	-3523.65	242.17	26.22	-3563.44	252.91	35.29	-4132.56	416.83	112.77	-3632.74	408.93	48.56	-3312.51	3.05	42.25	-3497.51	1.58	36.81	-4581.14	361.98	763.70	-4771.20	382.57	836.14	-3535.32	195.70	1107.83	0.00	0.00	0.00	-3657.97	163.24	1471.01	-3540.82	257.18	1464.59	-3450.14	125.43	1681.82	-4279.02	513.37	1482.96	711.57	-287.85	78.82	1313.75	-285.71	76.74	712.07
3.74000	-3523.65	242.17	26.22	-3563.44	252.91	35.29	-4136.65	416.44	116.17	-3628.68	408.95	49.37	-3312.51	3.05	42.25	-3497.51	1.58	36.81	-4585.98	362.18	766.44	-4774.67	382.49	838.57	-3560.08	193.89	1107.85	0.00	0.00	0.00	-3628.58	156.88	1468.69	-3537.84	254.89	1464.31	-3448.07	125.87	1682.45	-4279.82	514.90	1482.87	712.41	-287.59	78.97	1313.32	-286.08	76.57	711.54
3.75000	-3523.65	242.17	26.22	-3563.44	252.91	35.29	-4140.71	416.04	119.60	-3626.31	408.95	49.96	-3312.51	3.05	42.25	-3497.51	1.58	36.81	-4590.77	362.37	769.17	-4778.08	382.40	840.98	-3531.23	190.45	1106.63	0.00	0.00	0.00	-3675.14	155.60	1469.47	-3536.41	252.67	1464.04	-3445.98	126.32	1683.08	-4280.52	516.41	1482.79	713.17	-287.70	79.21	1313.29	-285.84	76.51	712.10
3.76000	-3523.65	242.17	26.22	-3563.44	252.91	35.29	-4144.75	415.63	123.05	-3625.43	408.92	50.36	-3312.51	3.05	42.25	-3497.51	1.58	36.81	-4595.50	362.56	771.87	-4781.42	382.31	843.38	-3546.98	189.25	1107.03	0.00	0.00	0.00	-3710.16	155.90	1471.04	-3544.13	249.81	1463.92	-3443.87	126.76	1683.71	-4281.13	517.90	1482.70	713.25	-287.69	79.25	1313.47	-285.88	76.65	711.61
3.77000	-3523.65	242.17	26.22	-3563.44	252.91	35.29	-4148.77	415.22	126.55	-3625.88	408.86	50.59	-3312.51	3.05	42.25	-3497.51	1.58	36.81	-4600.17	362.74	774.56	-4784.70	382.21	845.76	-3560.87	187.43	1106.47	0.00	0.00	0.00	-3646.32	154.27	1471.10	-3548.53	248.59	1463.50	-3441.74	127.21	1684.32	-4281.65	519.37	1482.61	711.97	-287.80	78.89	1313.59	-285.81	76.73	711.75
3.78000	-3523.65	242.17	26.22	-3563.44	252.91	35.29	-4152.76	414.80	130.07	-3627.48	408.78	50.65	-3312.51	3.05	42.25	-3497.51	1.58	36.81	-4604.78	362.91	777.23	-4787.92	382.11	848.12	-3530.67	182.97	1106.86	0.00	0.00	0.00	-3575.15	152.39	1470.38	-3524.53	245.49	1462.99	-3439.59	127.66	1684.94	-4282.07	520.82	1482.51	712.46	-287.90	78.92	1312.77	-285.89	76.24	711.40
3.79000	-3523.65	242.17	26.22	-3563.44	252.91	35.29	-4156.73	414.38	133.62	-3630.04	408.66	50.58	-3312.51	3.05	42.25	-3497.51	1.58	36.81	-4609.33	363.08	779.88	-4791.08	381.99	850.45	-3537.96	180.71	1107.83	0.00	0.00	0.00	-3564.02	150.64	1471.03	-3528.52	243.29	1463.10	-3437.41	128.11	1685.55	-4282.40	522.25	1482.41	712.91	-288.13	79.10	1313.39	-286.11	76.33	711.13
3.80000	-3523.65	242.17	26.22	-3563.44	252.91	35.29	-4160.68	413.95	137.21	-3633.39	408.51	50.39	-3312.51	3.05	42.25	-3497.51	1.58	36.81	-4613.83	363.24	782.52	-4794.17	381.87	852.77	-3578.33	179.30	1106.39	0.00	0.00	0.00	-3617.94	146.87	1472.13	-3542.24	240.47	1463.76	-3435.22	128.56	1686.15	-4282.64	523.65	1482.31	713.10	-287.81	79.18	1313.80	-286.06	76.58	711.86
3.81000	-3523.65	242.17	26.22	-3563.44	252.91	35.29	-4164.60	413.51	140.82	-3637.36	408.33	50.11	-3312.51	3.05	42.25	-3497.51	1.58	36.81	-4618.27	363.39	785.13	-4797.19	381.74	855.07	-3556.41	175.67	1107.26	0.00	0.00	0.00	-3658.01	142.20	1472.56	-3550.59	236.94	1464.24	-3433.00	129.01	1686.75	-4282.79	525.04	1482.21	713.14	-287.72	79.23	1313.39	-285.67	76.64	711.75
3.82000	-3523.65	242.17	26.22	-3563.44	252.91	35.29	-4168.49	413.07	144.47	-3641.75	408.10	49.74	-3312.51	3.05	42.25	-3497.51	1.58	36.81	-4622.64	363.54	787.73	-4800.15	381.61	857.35	-3562.48	171.48	1106.87	0.00	0.00	0.00	-3631.88	138.03	1472.11	-3529.23	234.10	1464.03	-3430.76	129.46	1687.34	-4282.85	526.40	1482.10	712.94	-287.74	79.01	1313.28	-285.72	76.69	711.81
3.83000	-3523.65	242.17	26.22	-3563.44	252.91	35.29	-4172.36	412.62	148.14	-3646.40	407.84	49.32	-3312.51	3.05	42.25	-3497.51	1.58	36.81	-4626.95	363.68	790.30	-4803.04	381.47	859.62	-3540.46	168.41	1107.31	0.00	0.00	0.00	-3603.29	136.36	1469.95	-3518.88	231.57	1463.84	-3428.50	129.91	1687.93	-4282.81	527.74	1481.98	712.23	-287.72	78.76	1313.78	-285.58	76.75	711.58
3.84000	-3523.65	242.17	26.22	-3563.44	252.91	35.29	-4176.21	412.17	151.85	-3651.12	407.53	48.85	-3312.51	3.05	42.25	-3497.51	1.58	36.81	-4631.21	363.81	792.86	-4805.87	381.32	861.86	-3518.72	164.61	1108.77	0.00	0.00	0.00	-3630.07	134.65	1472.10	-3530.21	228.06	1464.54	-3426.21	130.37	1688.51	-4282.69	529.06	1481.87	711.66	-287.77	78.76	1313.37	-285.68	76.69	711.42
3.85000	-3523.65	242.17	26.22	-3563.44	252.91	35.29	-4180.03	411.71	155.58	-3655.73	407.17	48.36	-3312.51	3.05	42.25	-3497.51	1.58	36.81	-4635.40	363.94	795.40	-4808.62	381.16	864.08	-3528.00	161.19	1108.66	0.00	0.00	0.00	-3621.97	129.80	1471.44	-3537.16	226.05	1465.91	-3423.91	130.82	1689.09	-4282.47	530.36	1481.75	712.23	-287.68	79.02	1313.01	-285.41	76.49	711.73
3.86000	-3523.65	242.17	26.22	-3563.44	252.91	35.29	-4183.82	411.24	159.34	-3660.06	406.76	47.87	-3312.51	3.05	42.25	-3497.51	1.58	36.81	-4639.52	364.06	797.92	-4811.31	380.99	866.28	-3528.96	156.51	1108.61	0.00	0.00	0.00	-3646.54	128.23	1472.94	-3529.94	222.82	1464.93	-3421.58	131.28	1689.66	-4282.16	531.64	1481.63	712.17	-287.71	78.99	1312.95	-285.39	76.45	712.09
3.87000	-3523.65	242.17	26.22	-3563.44	252.91	35.29	-4187.58	410.77	163.13	-3663.94	406.31	47.40	-3312.51	3.05	42.25	-3497.51	1.58	36.81	-4643.59	364.18	800.42	-4813.94	380.82	868.46	-3545.37	153.87	1107.68	0.00	0.00	0.00	-3578.46	121.35	1472.82	-3526.69	219.37	1465.46	-3419.23	131.73	1690.23	-4281.77	532.90	1481.51	712.26	-287.67	79.14	1313.26	-285.68	76.57	711.92
3.88000	-3523.65	242.17	26.22	-3563.44	252.91	35.29	-4191.32	410.30	166.94	-3667.17	405.80	46.96	-3312.51	3.05	42.25	-3497.51	1.58	36.81	-4647.59	364.28	802.90	-4816.49	380.64	870.62	-3516.12	151.06	1109.04	0.00	0.00	0.00	-3600.08	120.50	1472.48	-3520.47	216.74	1464.48	-3416.86	132.19	1690.79	-4281.28	534.14	1481.38	712.38	-287.88	78.91	1313.53	-285.87	76.73	711.37
3.89000	-3523.65	242.17	26.22	-3563.44	252.91	35.29	-4195.02	409.82	170.78	-3669.56	405.23	46.58	-3312.51	3.05	42.25	-3497.51	1.58	36.81	-4651.52	364.38	805.36	-4818.97	380.46	872.76	-3537.74	149.07	1110.09	0.00	0.00	0.00	-3600.43	114.82	1471.63	-3524.24	213.22	1464.59	-3414.47	132.64	1691.34	-4280.71	535.36	1481.25	711.84	-288.11	78.74	1312.93	-285.66	76.67	711.50
3.90000	-3523.65	242.17	26.22	-3563.44	252.91	35.29	-4198.70	409.33	174.65	-3653.34	404.64	47.71	-3312.51	3.05	42.25	-3497.51	1.58	36.81	-4655.39	364.48	807.79	-4821.39	380.26	874.88	-3529.52	144.61	1109.09	0.00	0.00	0.00	-3581.23	111.16	1471.56	-3537.01	209.41	1465.32	-3412.05	133.10	1691.89	-4280.04	536.55	1481.12	711.97	-288.06	78.89	1313.51	-285.62	76.68	711.89
3.91000	-3523.65	242.17	26.22	-3563.44	252.91	35.29	-4202.35	408.84	178.54	-3660.92	402.39	46.43	-3312.51	3.05	42.25	-3497.51	1.58	36.81	-4659.20	364.56	810.21	-4823.73	380.06	876.97	-3520.84	141.58	1108.70	0.00	0.00	0.00	-3591.59	110.26	1472.43	-3537.73	206.54	1464.53	-3409.61	133.56	1692.44	-4279.29	537.73	1480.98	712.86	-287.74	79.23	1313.76	-286.05	76.58	711.68
3.92000	-3523.65	242.17	26.22	-3563.44	252.91	35.29	-4205.97	408.34	182.46	-3667.80	404.46	46.10	-3312.51	3.05	42.25	-3497.51	1.58	36.81	-4662.93	364.64	812.61	-4826.00	379.85	879.05	-3543.73	138.88	1109.16	0.00	0.00	0.00	-3632.37	105.78	1472.46	-3531.33	204.14	1464.74	-3407.15	134.02	1692.98	-4278.45	538.88	1480.84	712.41	-287.90	79.08	1313.44	-286.04	76.55	711.82
3.93000	-3523.65	242.17	26.22	-3563.44	252.91	35.29	-4209.56	407.84	186.40	-3742.43	403.58	34.65	-3312.51	3.05	42.25	-3497.51	1.58	36.81	-4666.60	364.72	814.99	-4828.20	379.64	881.10	-3505.76	134.43	1108.85	0.00	0.00	0.00	-3608.71	105.11	1472.64	-3541.31	201.63	1465.11	-3404.67	134.48	1693.51	-4277.52	540.02	1480.70	712.46	-287.87	78.98	1313.63	-285.67	76.69	711.96
3.94000	-3523.65	242.17	26.22	-3563.44	252.91	35.29	-4213.11	407.33	190.37	-3681.59	403.78	44.93	-3312.51	3.05	42.25	-3497.51	1.58	36.81	-4670.20	364.78	817.34	-4830.33	379.41	883.14	-3511.07	132.71	1108.41	0.00	0.00	0.00	-3575.36	99.84	1471.03	-3537.54	198.53	1465.46	-3402.16	134.94	1694.04	-4276.50	541.13	1480.55	712.15	-288.34	78.82	1313.74	-286.11	76.39	711.91
3.95000	-3523.65	242.17	26.22	-3563.44	252.91	35.29	-4216.64	406.82	194.36	-3657.24	400.52	48.05	-3312.51	3.05	42.25	-3497.51	1.58	36.81	-4673.73	364.84	819.68	-4832.39	379.18	885.15	-3503.24	130.13	1108.91	0.00	0.00	0.00	-3612.01	95.70	1471.74	-3524.08	195.09	1464.56	-3399.64	135.40	1694.56	-4275.40	542.22	1480.41	711.72	-288.22	78.85	1314.00	-285.73	76.57	711.73
3.96000	-3523.65	242.17	26.22	-3563.44	252.91	35.29	-4220.13	406.30	198.38	-3675.05	401.69	47.45	-3312.51	3.05	42.25	-3497.51	1.58	36.81	-4677.20	364.89	821.99	-4834.37	378.94	887.14	-3486.30	126.09	1109.39	0.00	0.00	0.00	-3591.86	93.93	1470.97	-3528.04	192.95	1464.62	-3397.09	135.85	1695.07	-4274.21	543.30	1480.26	712.38	-288.16	79.01	1313.57	-285.73	76.56	712.15
3.97000	-3523.65	242.17	26.22	-3563.44	252.91	35.29	-4223.60	405.77	202.42	-3680.56	401.79	46.21	-3312.51	3.05	42.25	-3497.51	1.58	36.81	-4680.59	364.93	824.28	-4836.28	378.69	889.11	-3511.00	123.13	1108.58	0.00	0.00	0.00	-3616.61	89.57	1471.09	-3518.72	190.19	1464.46	-3394.51	136.31	1695.58	-4272.93	544.35	1480.10	712.77	-287.90	78.96	1313.83	-285.90	76.65	712.18
3.98000	-3523.65	242.17	26.22	-3563.44	252.91	35.29	-4227.02	405.24	206.48	-3688.79	401.66	46.67	-3312.51	3.05	42.25	-3497.51	1.58	36.81	-4683.91	364.97	826.55	-4838.12	378.44	891.05	-3529.37	120.20	1108.17	0.00	0.00	0.00	-3578.29	87.78	1469.58	-3512.23	187.44	1463.70	-3391.92	136.77	1696.09	-4271.56	545.38	1479.95	712.02	-287.83	78.84	1313.46	-286.10	76.35	711.97
3.99000	-3523.65	242.17	26.22	-3563.44	252.91	35.29	-4230.42	404.71	210.56	-3664.25	398.08	50.67	-3312.51	3.05	42.25	-3497.51	1.58	36.81	-4687.16	365.00	828.80	-4839.88	378.18	892.97	-3531.02	117.48	1106.91	0.00	0.00	0.00	-3584.20	83.59	1470.03	-3518.22	184.94	1464.32	-3389.30	137.23	1696.59	-4270.11	546.39	1479.79	712.41	-287.65	78.96	1313.85	-285.92	76.64	711.28
4.00000	-3523.65	242.17	26.22	-3563.44	252.91	35.29	-4233.78	404.17	214.67	-3635.47	396.32	56.74	-3312.51	3.05	42.25	-3497.51	1.58	36.81	-4690.34	365.02	831.03	-4841.57	377.91	894.88	-3524.02	116.05	1107.68	0.00	0.00	0.00	-3595.20	80.77	1470.69	-3518.17	182.06	1463.80	-3386.66	137.69	1697.08	-4268.57	547.38	1479.63	712.05	-287.90	78.90	1313.42	-286.10	76.33	711.62
4.01000	-3523.65	242.17	26.22	-3563.44	252.91	35.29	-4237.11	403.63	218.79	-3655.35	395.43	56.72	-3312.51	3.05	42.25	-3497.51	1.58	36.81	-4693.45	365.03	833.23	-4843.18	377.63	896.75	-3505.92	113.72	1108.09	0.00	0.00	0.00	-3601.01	79.30	1469.52	-3521.77	179.28	1463.77	-3384.00	138.15	1697.57	-4266.94	548.35	1479.47	711.70	-287.71	78.95	1313.42	-285.96	76.30	712.14
4.02000	-3523.65	242.17	26.22	-3563.44	252.91	35.29	-4240.41	403.08	222.94	-3619.47	392.34	66.02	-3312.51	3.05	42.25	-3497.51	1.58	36.81	-4696.49	365.04	835.41	-4844.71	377.34	898.61	-3527.18	112.45	1106.90	0.00	0.00	0.00	-3567.19	76.88	1470.27	-3531.19	176.48	1464.07	-3381.31	138.61	1698.05	-4265.23	549.30	1479.30	712.39	-287.82	79.03	1313.63	-285.78	76.69	711.71
4.03000	-3523.65	242.17	26.22	-3563.44	252.91	35.29	-4243.67	402.52	227.11	-3601.04	391.33	69.70	-3312.51	3.05	42.25	-3497.51	1.58	36.81	-4699.45	365.04	837.57	-4846.17	377.05	900.44	-3519.43	108.20	1106.84	0.00	0.00	0.00	-3578.79	73.25	1469.99	-3535.09	174.45	1464.29	-3378.60	139.07	1698.52	-4263.44	550.23	1479.13	712.47	-288.06	78.98	1313.53	-285.91	76.66	711.31
4.04000	-3523.65	242.17	26.22	-3563.44	252.91	35.29	-4246.89	401.96	231.30	-3607.53	388.55	71.63	-3312.51	3.05	42.25	-3497.51	1.58	36.81	-4702.33	365.03	839.71	-4847.55	376.75	902.25	-3510.54	104.47	1106.91	0.00	0.00	0.00	-3584.35	70.90	1470.22	-3522.47	172.54	1464.06	-3375.87	139.53	1698.99	-4261.56	551.14	1478.96	713.29	-287.77	79.42	1313.57	-285.98	76.55	711.76
4.05000	-3523.65	242.17	26.22	-3563.44	252.91	35.29	-4250.08	401.40	235.50	-3624.21	386.82	72.91	-3312.51	3.05	42.25	-3497.51	1.58	36.81	-4705.14	365.01	841.82	-4848.85	376.44	904.04	-3496.81	103.55	1107.60	0.00	0.00	0.00	-3581.24	68.73	1470.23	-3507.17	169.73	1463.83	-3373.11	139.99	1699.45	-4259.59	552.03	1478.79	712.50	-287.86	79.15	1313.68	-286.17	76.51	711.97
4.06000	-3523.65	242.17	26.22	-3563.44	252.91	35.29	-4253.23	400.83	239.73	-3584.39	385.30	81.55	-3312.51	3.05	42.25	-3497.51	1.58	36.81	-4707.88	364.98	843.91	-4850.08	376.12	905.80	-3499.66	102.22	1106.45	0.00	0.00	0.00	-3559.41	64.95	1469.24	-3508.79	165.34	1464.49	-3370.33	140.45	1699.91	-4257.54	552.90	1478.61	711.92	-287.71	78.93	1313.32	-285.88	76.52	711.74
4.07000	-3523.65	242.17	26.22	-3563.44	252.91	35.29	-4256.34	400.26	243.97	-3642.47	383.77	77.47	-3312.51	3.05	42.25	-3497.51	1.58	36.81	-4710.54	364.95	845.98	-4851.23	375.79	907.54	-3507.90	100.22	1107.75	0.00	0.00	0.00	-3557.82	63.58	1470.55	-3512.06	163.63	1463.91	-3367.53	140.91	1700.36	-4255.41	553.75	1478.43	713.22	-287.63	79.26	1313.47	-285.89	76.34	711.57
4.08000	-3523.65	242.17	26.22	-3563.44	252.91	35.29	-4259.42	399.68	248.23	-3595.41	379.21	89.27	-3312.51	3.05	42.25	-3497.51	1.58	36.81	-4713.12	364.91	848.02	-4852.29	375.46	909.26	-3508.31	97.65	1106.86	0.00	0.00	0.00	-3592.71	58.23	1470.03	-3512.31	161.48	1463.34	-3364.70	141.37	1700.80	-4253.19	554.58	1478.25	713.04	-287.93	79.18	1313.41	-285.74	76.46	711.54
4.09000	-3523.65	242.17	26.22	-3563.44	252.91	35.29	-4262.46	399.09	252.51	-3605.11	376.25	93.62	-3312.51	3.05	42.25	-3497.51	1.58	36.81	-4715.62	364.86	850.04	-4853.28	375.12	910.95	-3520.63	96.60	1106.99	0.00	0.00	0.00	-3577.69	55.37	1470.04	-3511.63	159.30	1463.67	-3361.85	141.82	1701.24	-4250.89	555.39	1478.07	712.16	-287.77	78.94	1313.69	-286.02	76.59	711.34
4.10000	-3523.65	242.17	26.22	-3563.44	252.91	35.29	-4265.46	398.51	256.81	-3582.79	373.16	99.66	-3312.51	3.05	42.25	-3497.51	1.58	36.81	-4718.05	364.80	852.03	-4854.19	374.77	912.62	-3482.01	94.49	1108.32	0.00	0.00	0.00	-3542.76	53.85	1469.32	-3514.53	156.92	1464.14	-3358.98	142.28	1701.67	-4248.50	556.18	1477.88	712.44	-288.09	78.89	1313.32	-285.78	76.62	712.11
4.11000	-3523.65	242.17	26.22	-3563.44	252.91	35.29	-4268.42	397.91	261.13	-3614.28	371.53	102.35	-3312.51	3.05	42.25	-3497.51	1.58	36.81	-4720.39	364.73	854.00	-4855.01	374.41	914.26	-3502.45	92.42	1107.43	0.00	0.00	0.00	-3532.34	52.12	1468.32	-3525.27	154.45	1463.85	-3356.08	142.74	1702.09	-4246.04	556.95	1477.70	712.07	-288.07	78.96	1313.89	-285.77	76.72	711.67
4.12000	-3523.65	242.17	26.22	-3563.44	252.91	35.29	-4271.34	397.32	265.46	-3591.75	365.04	106.89	-3312.51	3.05	42.25	-3497.51	1.58	36.81	-4722.66	364.66	855.95	-4855.76	374.04	915.88	-3507.84	90.62	1107.29	0.00	0.00	0.00	-3541.69	48.88	1467.63	-3521.86	152.57	1463.31	-3353.16	143.19	1702.51	-4243.48	557.70	1477.51	712.68	-287.70	79.14	1313.78	-285.87	76.68	711.40
4.13000	-3523.65	242.17	26.22	-3563.44	252.91	35.29	-4274.23	396.71	269.80	-3602.64	360.59	109.73	-3312.51	3.05	42.25	-3497.51	1.58	36.81	-4724.85	364.58	857.87	-4856.42	373.67	917.48	-3517.33	89.39	1106.57	0.00	0.00	0.00	-3557.90	44.50	1467.19	-3506.41	150.05	1462.37	-3350.22	143.65	1702.92	-4240.85	558.44	1477.32	712.62	-287.61	79.07	1313.41	-285.76	76.56	711.86
4.14000	-3523.65	242.17	26.22	-3563.44	252.91	35.29	-4277.07	396.11	274.16	-3602.21	356.72	114.36	-3312.51	3.05	42.25	-3497.51	1.58	36.81	-4726.96	364.49	859.77	-4857.00	373.29	919.05	-3497.43	87.80	1107.06	0.00	0.00	0.00	-3545.02	43.21	1466.40	-3499.32	147.86	1462.57	-3347.25	144.10	1703.32	-4238.14	559.15	1477.12	712.80	-287.32	79.18	1312.96	-285.65	76.53	712.16
4.15000	-3523.66	242.17	26.22	-3563.46	252.91	35.28	-4279.87	395.50	278.54	-3601.83	352.89	118.97	-3312.51	3.05	42.25	-3497.51	1.58	36.81	-4728.98	364.39	861.64	-4857.50	372.89	920.59	-3499.83	85.92	1106.92	0.00	0.00	0.00	-3531.04	43.02	1465.93	-3503.58	146.18	1462.91	-3344.26	144.55	1703.72	-4235.34	559.84	1476.93	712.95	-287.55	79.24	1313.31	-285.86	76.54	711.59
4.16000	-3534.61	244.29	20.71	-3579.14	254.88	32.51	-4282.63	394.88	282.93	-3601.48	349.11	123.55	-3312.51	3.05	42.25	-3497.51	1.58	36.81	-4730.92	364.28	863.49	-4857.91	372.50	922.11	-3524.91	83.60	1105.16	0.00	0.00	0.00	-3546.04	40.76	1465.96	-3504.10	144.93	1461.83	-3341.24	145.01	1704.11	-4232.46	560.51	1476.73	712.55	-287.58	79.04	1313.08	-286.03	76.61	711.98
4.17000	-3516.20	243.99	22.26	-3540.46	251.41	37.51	-4285.35	394.26	287.34	-3601.18	345.38	128.10	-3312.51	3.05	42.25	-3497.51	1.58	36.81	-4732.78	364.16	865.31	-4858.25	372.09	923.61	-3514.18	83.42	1106.31	0.00	0.00	0.00	-3553.26	37.70	1465.59	-3514.21	142.55	1462.10	-3338.21	145.46	1704.50	-4229.50	561.16	1476.53	712.04	-288.03	78.74	1313.44	-285.92	76.49	712.08
4.18000	-3503.87	244.97	25.14	-3569.58	248.51	36.60	-4288.03	393.64	291.76	-3600.91	341.70	132.62	-3312.51	3.05	42.25	-3497.51	1.58	36.81	-4734.56	364.04	867.11	-4858.49	371.67	925.08	-3507.12	82.20	1105.79	0.00	0.00	0.00	-3545.95	36.19	1464.81	-3500.45	140.05	1461.27	-3335.14	145.91	1704.87	-4226.46	561.79	1476.32	712.28	-287.99	78.95	1314.01	-285.58	76.80	711.93
4.19000	-3504.63	242.04	24.83	-3559.22	245.98	36.62	-4290.66	393.01	296.19	-3600.68	338.06	137.12	-3312.51	3.05	42.25	-3497.51	1.58	36.81	-4736.25	363.90	868.88	-4858.65	371.25	926.52	-3499.82	81.16	1105.53	0.00	0.00	0.00	-3558.42	33.56	1464.20	-3508.53	137.81	1461.21	-3332.06	146.36	1705.24	-4223.34	562.40	1476.12	712.38	-288.09	79.02	1313.68	-285.43	76.81	711.85
4.20000	-3555.93	240.31	18.50	-3553.15	240.98	40.34	-4293.25	392.38	300.63	-3600.49	334.47	141.59	-3312.51	3.05	42.25	-3497.51	1.58	36.81	-4737.86	363.76	870.62	-4858.73	370.81	927.94	-3479.35	80.20	1105.06	0.00	0.00	0.00	-3561.19	31.01	1464.01	-3513.12	136.47	1461.30	-3328.94	146.81	1705.61	-4220.13	563.00	1475.91	712.44	-287.77	78.95	1313.63	-285.77	76.59	711.97
4.21000	-3532.24	237.47	21.28	-3514.19	238.85	45.45	-4295.80	391.74	305.09	-3600.34	330.93	146.04	-3312.51	3.05	42.25	-3497.51	1.58	36.81	-4739.38	363.61	872.34	-4858.72	370.37	929.34	-3508.88	78.66	1104.99	0.00	0.00	0.00	-3543.02	27.94	1463.77	-3502.73	135.20	1460.64	-3325.81	147.26	1705.96	-4216.85	563.57	1475.71	712.43	-287.79	78.90	1314.15	-286.00	76.65	711.61
4.22000	-3511.16	233.34	24.98	-3546.11	231.92	40.81	-4298.31	391.10	309.56	-3600.22	327.44	150.46	-3312.51	3.05	42.25	-3497.51	1.58	36.81	-4740.82	363.45	874.03	-4858.62	369.92	930.71	-3508.85	76.35	1103.78	0.00	0.00	0.00	-3533.13	28.36	1464.02	-3492.16	133.92	1461.20	-3322.65	147.70	1706.31	-4213.49	564.12	1475.50	712.70	-287.85	79.12	1314.05	-285.56	76.86	711.80
4.23000	-3522.94	229.43	22.23	-3584.66	228.38	34.24	-4300.77	390.45	314.04	-3600.13	323.99	154.85	-3312.51	3.05	42.25	-3497.51	1.58	36.81	-4742.17	363.28	875.70	-4858.44	369.46	932.05	-3482.15	77.26	1104.87	0.00	0.00	0.00	-3518.12	28.34	1463.18	-3501.40	132.59	1460.57	-3319.47	148.15	1706.66	-4210.05	564.66	1475.28	712.57	-287.89	78.87	1312.68	-286.06	76.25	711.56
4.24000	-3489.32	224.93	27.65	-3534.55	223.54	42.55	-4303.18	389.81	318.53	-3600.08	320.59	159.21	-3312.51	3.05	42.25	-3497.51	1.58	36.81	-4743.43	363.10	877.34	-4858.17	369.00	933.36	-3465.17	74.44	1105.51	0.00	0.00	0.00	-3515.48	26.74	1463.36	-3509.26	131.77	1460.69	-3316.26	148.59	1706.99	-4206.53	565.17	1475.07	711.58	-287.94	78.60	1312.90	-286.11	76.51	711.77
4.25000	-3498.56	220.31	23.88	-3522.74	217.11	44.26	-4305.55	389.15	323.03	-3600.07	317.23	163.55	-3312.51	3.05	42.25	-3497.51	1.58	36.81	-4744.61	362.91	878.95	-4857.81	368.52	934.65	-3495.63	72.09	1104.80	0.00	0.00	0.00	-3520.92	24.06	1463.38	-3508.53	130.48	1460.32	-3313.03	149.04	1707.32	-4202.93	565.67	1474.85	711.77	-287.94	78.76	1313.49	-285.83	76.61	712.33
4.26000	-3488.76	218.66	25.54	-3533.04	213.57	42.89	-4307.87	388.49	327.54	-3600.08	313.92	167.86	-3312.51	3.05	42.25	-3497.51	1.58	36.81	-4745.70	362.72	880.54	-4857.36	368.04	935.92	-3490.13	71.89	1104.03	0.00	0.00	0.00	-3521.91	23.09	1462.21	-3502.36	128.12	1458.81	-3309.77	149.48	1707.64	-4199.25	566.15	1474.64	712.40	-288.04	78.78	1313.51	-285.74	76.70	712.23
4.27000	-3480.45	210.44	25.57	-3508.12	208.68	44.87	-4310.15	387.83	332.06	-3600.13	310.65	172.14	-3312.51	3.05	42.25	-3497.51	1.58	36.81	-4746.69	362.51	882.10	-4856.82	367.55	937.15	-3457.92	71.72	1104.56	0.00	0.00	0.00	-3512.37	21.08	1462.51	-3488.26	127.02	1459.15	-3306.49	149.92	1707.96	-4195.49	566.60	1474.42	712.13	-287.76	78.93	1313.78	-285.10	76.98	712.51
4.28000	-3466.10	206.65	27.78	-3507.22	202.31	44.16	-4312.38	387.17	336.59	-3600.20	307.43	176.40	-3312.51	3.05	42.25	-3497.51	1.58	36.81	-4747.60	362.30	883.63	-4856.20	367.04	938.36	-3477.20	71.48	1105.11	0.00	0.00	0.00	-3516.54	18.75	1462.53	-3497.99	125.03	1458.71	-3303.18	150.36	1708.27	-4191.65	567.04	1474.20	712.01	-287.79	78.87	1313.50	-285.87	76.65	712.25
4.29000	-3478.99	202.67	23.86	-3479.33	196.75	48.52	-4314.57	386.50	341.13	-3600.31	304.26	180.63	-3312.51	3.05	42.25	-3497.51	1.58	36.81	-4748.42	362.07	885.13	-4855.48	366.53	939.54	-3484.63	71.06	1103.89	0.00	0.00	0.00	-3520.02	17.58	1462.55	-3482.98	123.63	1458.60	-3299.85	150.80	1708.57	-4187.74	567.46	1473.98	712.62	-287.42	79.09	1313.16	-286.27	76.29	715.06
4.30000	-3462.85	198.41	26.38	-3435.93	192.38	53.69	-4316.70	385.83	345.68	-3600.44	301.13	184.84	-3312.51	3.05	42.25	-3497.51	1.58	36.81	-4749.15	361.84	886.61	-4854.67	366.02	940.70	-3494.90	68.18	1103.96	0.00	0.00	0.00	-3519.13	16.62	1462.12	-3473.91	123.07	1458.67	-3296.50	151.23	1708.86	-4183.75	567.86	1473.75	711.89	-287.78	78.78	1313.07	-285.96	76.40	713.14
4.31000	-3444.08	194.66	26.93	-3435.45	186.93	52.40	-4318.79	385.15	350.23	-3600.60	298.04	189.01	-3312.51	3.05	42.25	-3497.51	1.58	36.81	-4749.78	361.60	888.06	-4853.77	365.49	941.83	-3483.24	67.55	1104.11	0.00	0.00	0.00	-3496.80	15.23	1461.37	-3505.24	123.17	1459.11	-3293.11	151.67	1709.15	-4179.68	568.24	1473.53	712.56	-287.74	78.97	1313.50	-285.66	76.71	711.51
4.32000	-3452.05	191.17	24.09	-3431.70	182.34	51.35	-4320.83	384.47	354.79	-3600.79	295.00	193.16	-3312.51	3.05	42.25	-3497.51	1.58	36.81	-4750.33	361.35	889.48	-4852.78	364.95	942.93	-3458.52	66.75	1103.29	0.00	0.00	0.00	-3522.86	12.19	1461.46	-3471.44	121.27	1458.39	-3289.71	152.10	1709.42	-4175.53	568.61	1473.30	713.30	-287.17	79.37	1313.43	-285.57	76.68	711.86
4.33000	-3412.69	185.41	29.80	-3474.17	180.13	39.32	-4322.82	383.79	359.36	-3601.00	292.00	197.29	-3312.51	3.05	42.25	-3497.51	1.58	36.81	-4750.77	361.08	890.87	-4851.70	364.41	944.00	-3436.21	66.88	1106.10	0.00	0.00	0.00	-3518.69	13.43	1461.34	-3466.13	119.99	1458.69	-3286.28	152.53	1709.70	-4171.31	568.95	1473.07	712.60	-287.64	79.01	1313.51	-285.78	76.65	712.09
4.34000	-3361.89	181.99	37.43	-3468.80	175.93	38.43	-4324.76	383.10	363.94	-3601.23	289.04	201.38	-3312.51	3.05	42.25	-3497.51	1.58	36.81	-4751.13	360.81	892.23	-4850.52	363.85	945.04	-3489.44	66.74	1104.09	0.00	0.00	0.00	-3506.02	11.91	1460.90	-3481.49	119.31	1459.68	-3282.82	152.96	1709.96	-4167.01	569.27	1472.84	712.59	-287.82	79.01	1313.67	-286.23	76.51	711.73
4.35000	-3399.50	178.79	31.18	-3460.38	171.35	39.10	-4326.65	382.41	368.52	-3601.49	286.13	205.46	-3312.51	3.05	42.25	-3497.51	1.58	36.81	-4751.39	360.53	893.57	-4849.25	363.29	946.06	-3447.36	67.45	1103.99	0.00	0.00	0.00	-3478.33	11.16	1460.07	-3473.60	119.42	1459.51	-3279.34	153.39	1710.21	-4162.64	569.58	1472.61	712.91	-287.53	79.15	1313.70	-286.00	76.58	711.73
4.36000	-3409.15	175.18	28.60	-3418.32	167.41	45.11	-4328.49	381.71	373.10	-3601.77	283.26	209.50	-3312.51	3.05	42.25	-3497.51	1.58	36.81	-4751.56	360.24	894.88	-4847.89	362.72	947.05	-3446.08	65.81	1103.45	0.00	0.00	0.00	-3492.40	10.01	1460.58	-3467.04	117.88	1458.18	-3275.84	153.82	1710.46	-4158.19	569.86	1472.38	712.37	-287.81	78.93	1313.13	-285.96	76.34	711.98
4.37000	-3384.38	169.82	30.50	-3408.66	165.08	44.56	-4330.28	381.01	377.70	-3602.08	280.44	213.52	-3312.51	3.05	42.25	-3497.51	1.58	36.81	-4751.63	359.94	896.15	-4846.43	362.14	948.01	-3433.69	65.39	1103.28	0.00	0.00	0.00	-3487.16	10.38	1460.09	-3448.25	117.11	1457.27	-3272.31	154.24	1710.70	-4153.66	570.13	1472.14	712.39	-287.66	79.01	1313.55	-285.73	76.62	712.09
4.38000	-3338.64	166.64	33.88	-3398.11	160.88	44.34	-4332.01	380.31	382.29	-3602.40	277.65	217.51	-3312.51	3.05	42.25	-3497.51	1.58	36.81	-4751.61	359.63	897.40	-4844.88	361.55	948.94	-3464.30	64.61	1102.35	0.00	0.00	0.00	-3470.82	8.76	1459.93	-3458.44	116.99	1458.19	-3268.75	154.66	1710.94	-4149.06	570.38	1471.91	713.22	-287.50	79.32	1313.78	-285.53	76.78	712.16
4.39000	-3336.49	163.35	34.97	-3387.77	156.83	44.12	-4333.70	379.60	386.89	-3602.74	274.91	221.47	-3312.51	3.05	42.25	-3497.51	1.58	36.81	-4751.49	359.31	898.62	-4843.24	360.95	949.85	-3437.88	65.99	1101.99	0.00	0.00	0.00	-3474.96	9.56	1459.80	-3448.40	116.09	1458.40	-3265.17	155.08	1711.16	-4144.38	570.61	1471.67	713.11	-288.02	79.20	1313.48	-285.77	76.48	711.96
4.40000	-3314.48	160.29	37.33	-3377.64	152.93	43.90	-4335.33	378.90	391.50	-3603.10	272.21	225.41	-3312.51	3.05	42.25	-3497.51	1.58	36.81	-4751.27	358.98	899.81	-4841.49	360.34	950.72	-3430.29	64.00	1100.85	0.00	0.00	0.00	-3474.17	8.73	1458.65	-3439.07	115.22	1457.62	-3261.57	155.50	1711.38	-4139.63	570.82	1471.43	712.38	-287.75	78.98	1313.47	-285.59	76.57	712.14
4.41000	-3339.52	158.32	33.82	-3367.72	149.16	43.69	-4336.91	378.18	396.10	-3603.48	269.55	229.32	-3312.51	3.05	42.25	-3497.51	1.58	36.81	-4750.95	358.64	900.97	-4839.65	359.72	951.57	-3452.85	64.33	1100.52	0.00	0.00	0.00	-3480.75	7.85	1458.74	-3449.07	115.54	1457.47	-3257.93	155.92	1711.59	-4134.81	571.01	1471.19	712.26	-287.88	78.97	1313.45	-285.86	76.68	712.04
4.42000	-3329.46	154.83	34.64	-3358.01	145.54	43.48	-4338.44	377.47	400.71	-3603.88	266.94	233.20	-3312.51	3.05	42.25	-3497.51	1.58	36.81	-4750.53	358.29	902.10	-4837.72	359.09	952.39	-3458.53	64.12	1099.67	0.00	0.00	0.00	-3469.22	6.72	1458.75	-3462.51	115.14	1457.68	-3254.28	156.33	1711.79	-4129.91	571.19	1470.95	712.57	-287.82	78.98	1313.63	-285.68	76.76	712.20
4.43000	-3317.70	151.70	36.10	-3348.50	142.05	43.27	-4339.91	376.75	405.32	-3604.29	264.36	237.06	-3312.51	3.05	42.25	-3497.51	1.58	36.81	-4750.02	357.93	903.20	-4835.68	358.46	953.17	-3428.06	64.41	1101.19	0.00	0.00	0.00	-3453.25	7.20	1458.61	-3453.52	115.76	1457.21	-3250.59	156.74	1711.99	-4124.93	571.34	1470.71	712.69	-287.92	79.01	1313.70	-285.64	76.66	711.62
4.44000	-3304.40	148.92	38.17	-3339.20	138.70	43.07	-4341.33	376.03	409.94	-3604.72	261.83	240.89	-3312.51	3.05	42.25	-3497.51	1.58	36.81	-4749.41	357.56	904.27	-4833.55	357.81	953.93	-3438.16	64.75	1098.14	0.00	0.00	0.00	-3449.94	6.98	1457.54	-3452.22	115.51	1457.02	-3246.89	157.15	1712.17	-4119.88	571.48	1470.47	712.67	-288.01	78.93	1313.18	-285.85	76.60	712.07
4.45000	-3289.71	146.48	40.78	-3330.09	135.47	42.87	-4342.70	375.30	414.55	-3605.16	259.33	244.69	-3312.51	3.05	42.25	-3497.51	1.58	36.81	-4748.69	357.18	905.31	-4831.32	357.16	954.66	-3406.75	63.33	1099.37	0.00	0.00	0.00	-3452.30	6.53	1456.79	-3450.66	115.36	1456.89	-3243.15	157.56	1712.35	-4114.76	571.60	1470.22	712.30	-287.74	78.92	1313.23	-285.75	76.64	712.51
4.46000	-3273.77	144.36	43.87	-3321.18	132.39	42.67	-4344.00	374.57	419.17	-3605.61	256.88	248.47	-3312.51	3.05	42.25	-3497.51	1.58	36.81	-4747.87	356.79	906.32	-4828.99	356.50	955.36	-3431.65	63.30	1097.97	0.00	0.00	0.00	-3447.01	5.57	1458.00	-3448.85	115.32	1456.80	-3239.39	157.96	1712.52	-4109.57	571.70	1469.98	713.12	-287.66	79.24	1313.55	-285.36	76.69	712.19
4.47000	-3256.75	142.53	47.38	-3312.46	129.43	42.48	-4345.26	373.84	423.79	-3606.08	254.46	252.22	-3312.51	3.05	42.25	-3497.51	1.58	36.81	-4746.96	356.39	907.29	-4826.56	355.82	956.03	-3443.60	63.70	1096.23	0.00	0.00	0.00	-3436.87	6.44	1456.54	-3446.79	115.38	1456.77	-3235.61	158.36	1712.69	-4104.30	571.78	1469.73	713.06	-287.87	79.21	1313.39	-285.65	76.57	711.40
4.48000	-3238.79	141.00	51.27	-3303.94	126.59	42.29	-4346.45	373.10	428.41	-3606.55	252.09	255.94	-3312.51	3.05	42.25	-3497.51	1.58	36.81	-4745.93	355.98	908.24	-4824.04	355.14	956.67	-3445.53	64.13	1095.54	0.00	0.00	0.00	-3437.14	6.71	1455.61	-3444.49	115.53	1456.78	-3231.79	158.76	1712.84	-4098.97	571.84	1469.48	712.19	-287.96	78.97	1313.39	-285.63	76.68	711.40
4.49000	-3220.05	139.73	55.47	-3295.60	123.89	42.10	-4347.59	372.37	433.02	-3607.04	249.75	259.64	-3312.51	3.05	42.25	-3497.51	1.58	36.81	-4744.81	355.56	909.15	-4821.41	354.45	957.28	-3417.01	63.64	1095.84	0.00	0.00	0.00	-3424.59	7.50	1454.69	-3441.96	115.78	1456.83	-3227.96	159.16	1712.99	-4093.55	571.89	1469.23	712.81	-287.86	79.24	1313.18	-285.67	76.41	712.06
4.50000	-3200.67	138.72	59.93	-3287.46	121.30	41.92	-4348.68	371.62	437.64	-3607.53	247.46	263.31	-3312.51	3.05	42.25	-3497.51	1.58	36.81	-4743.58	355.12	910.04	-4818.68	353.75	957.86	-3434.22	63.76	1094.99	0.00	0.00	0.00	-3419.05	7.37	1454.33	-3439.19	116.12	1456.93	-3224.09	159.56	1713.13	-4088.07	571.91	1468.98	711.96	-287.74	78.87	1313.06	-285.89	76.33	712.39
4.51000	-3180.82	137.95	64.59	-3279.50	118.84	41.74	-4349.70	370.88	442.25	-3608.04	245.20	266.95	-3312.51	3.05	42.25	-3497.51	1.58	36.81	-4742.25	354.68	910.89	-4815.85	353.04	958.41	-3421.54	64.13	1093.96	0.00	0.00	0.00	-3431.75	5.79	1454.53	-3436.20	116.54	1457.07	-3220.20	159.95	1713.26	-4082.52	571.92	1468.73	712.05	-287.70	78.90	1313.29	-285.92	76.43	712.15
4.52000	-3160.63	137.40	69.39	-3271.72	116.50	41.56	-4350.67	370.13	446.87	-3608.55	242.99	270.57	-3312.51	3.05	42.25	-3497.51	1.58	36.81	-4740.81	354.23	911.71	-4812.91	352.32	958.93	-3414.77	61.85	1094.59	0.00	0.00	0.00	-3424.75	6.68	1452.98	-3432.98	117.05	1457.24	-3216.29	160.34	1713.38	-4076.89	571.91	1468.48	711.87	-287.68	78.89	1313.31	-285.79	76.67	711.61
4.53000	-3140.27	137.06	74.28	-3264.12	114.27	41.39	-4351.58	369.38	451.48	-3609.07	240.81	274.16	-3312.51	3.05	42.25	-3497.51	1.58	36.81	-4739.27	353.76	912.50	-4809.88	351.59	959.42	-3405.79	62.37	1091.89	0.00	0.00	0.00	-3440.17	6.75	1452.34	-3429.55	117.64	1457.45	-3212.35	160.73	1713.49	-4071.20	571.88	1468.23	712.00	-287.68	79.04	1312.83	-285.92	76.33	711.48
4.54000	-3119.88	136.91	79.20	-3256.71	112.16	41.22	-4352.43	368.63	456.08	-3609.59	238.67	277.72	-3312.51	3.05	42.25	-3497.51	1.58	36.81	-4737.62	353.29	913.26	-4806.74	350.85	959.87	-3383.43	62.29	1091.24	0.00	0.00	0.00	-3434.08	7.44	1452.10	-3425.90	118.31	1457.70	-3208.38	161.11	1713.60	-4065.43	571.83	1467.98	712.54	-287.71	79.02	1313.03	-286.06	76.34	712.13
4.55000	-3099.62	136.93	84.10	-3249.47	110.16	41.05	-4353.22	367.87	460.69	-3610.12	236.56	281.26	-3312.51	3.05	42.25	-3497.51	1.58	36.81	-4735.86	352.80	913.98	-4803.49	350.10	960.30	-3394.95	62.59	1090.30	0.00	0.00	0.00	-3415.46	8.25	1451.38	-3422.04	119.05	1457.97	-3204.39	161.49	1713.69	-4059.59	571.77	1467.72	712.48	-287.86	79.00	1313.52	-286.02	76.63	712.20
4.56000	-3079.64	137.11	88.91	-3242.40	108.28	40.88	-4353.95	367.11	465.29	-3610.65	234.50	284.77	-3312.51	3.05	42.25	-3497.51	1.58	36.81	-4734.00	352.30	914.67	-4800.15	349.35	960.69	-3412.84	63.10	1088.44	0.00	0.00	0.00	-3405.21	8.65	1449.87	-3417.97	119.87	1458.28	-3200.36	161.87	1713.78	-4053.68	571.69	1467.47	712.80	-287.69	79.14	1313.35	-285.91	76.50	712.27
4.57000	-3060.09	137.44	93.58	-3235.50	106.50	40.72	-4354.62	366.35	469.89	-3611.18	232.47	288.25	-3312.51	3.05	42.25	-3497.51	1.58	36.81	-4732.03	351.80	915.33	-4796.69	348.58	961.06	-3379.25	62.75	1088.71	0.00	0.00	0.00	-3399.34	9.39	1448.07	-3413.71	120.75	1458.62	-3196.32	162.25	1713.86	-4047.71	571.59	1467.21	712.60	-287.93	79.09	1313.71	-285.70	76.55	711.87
4.58000	-3041.11	137.89	98.06	-3228.78	104.83	40.57	-4355.23	365.59	474.48	-3611.71	230.48	291.71	-3312.51	3.05	42.25	-3497.51	1.58	36.81	-4729.94	351.28	915.96	-4793.14	347.80	961.39	-3366.25	62.74	1087.71	0.00	0.00	0.00	-3406.30	8.89	1448.06	-3409.25	121.71	1458.98	-3192.24	162.62	1713.93	-4041.66	571.47	1466.96	712.52	-287.98	78.96	1313.60	-285.66	76.66	711.97
4.59000	-3022.88	138.45	102.28	-3222.22	103.27	40.41	-4355.78	364.82	479.07	-3612.25	228.52	295.14	-3312.51	3.05	42.25	-3497.51	1.58	36.81	-4727.75	350.75	916.55	-4789.47	347.02	961.69	-3373.40	61.79	1085.53	0.00	0.00	0.00	-3396.55	10.13	1447.55	-3404.59	122.72	1459.36	-3188.14	162.99	1714.00	-4035.54	571.33	1466.70	712.76	-287.90	79.00	1313.32	-285.72	76.65	713.22
4.60000	-3005.53	139.11	106.20	-3215.83	101.81	40.26	-4356.27	364.05	483.65	-3612.78	226.61	298.55	-3312.51	3.05	42.25	-3497.51	1.58	36.81	-4725.45	350.21	917.11	-4785.70	346.22	961.96	-3355.78	63.65	1084.97	0.00	0.00	0.00	-3388.80	11.38	1446.47	-3399.75	123.79	1459.77	-3184.02	163.36	1714.05	-4029.36	571.18	1466.45	712.90	-288.08	79.12	1313.81	-285.76	76.68	712.09
4.61000	-2989.22	139.85	109.75	-3209.60	100.45	40.11	-4356.69	363.28	488.23	-3613.32	224.72	301.92	-3312.51	3.05	42.25	-3497.51	1.58	36.81	-4723.04	349.65	917.63	-4781.83	345.41	962.19	-3355.95	63.28	1083.93	0.00	0.00	0.00	-3406.61	10.44	1444.66	-3394.73	124.93	1460.20	-3179.86	163.72	1714.10	-4023.10	571.00	1466.19	712.88	-287.74	79.06	1313.58	-285.73	76.64	711.80
4.62000	-2974.09	140.66	112.88	-3203.53	99.19	39.97	-4357.05	362.51	492.80	-3613.85	222.88	305.27	-3312.51	3.05	42.25	-3497.51	1.58	36.81	-4720.52	349.09	918.13	-4777.84	344.60	962.40	-3375.96	63.40	1081.85	0.00	0.00	0.00	-3386.92	12.15	1444.15	-3389.53	126.11	1460.64	-3175.68	164.08	1714.13	-4016.78	570.81	1465.93	712.55	-287.77	78.97	1313.48	-285.64	76.67	711.63
4.63000	-2960.31	141.51	115.53	-3197.62	98.02	39.83	-4357.35	361.73	497.37	-3614.38	221.07	308.60	-3312.51	3.05	42.25	-3497.51	1.58	36.81	-4717.88	348.52	918.59	-4773.75	343.77	962.57	-3350.36	64.65	1081.10	0.00	0.00	0.00	-3359.31	13.01	1443.05	-3384.16	127.35	1461.10	-3171.48	164.44	1714.16	-4010.39	570.61	1465.67	712.81	-287.82	79.10	1313.28	-286.10	76.51	711.84
4.64000	-2948.02	142.39	117.65	-3191.87	96.96	39.69	-4357.59	360.95	501.92	-3614.90	219.30	311.89	-3312.51	3.05	42.25	-3497.51	1.58	36.81	-4715.13	347.93	919.01	-4769.55	342.94	962.71	-3360.49	65.43	1079.97	0.00	0.00	0.00	-3341.94	13.88	1442.48	-3378.62	128.64	1461.58	-3167.24	164.79	1714.18	-4003.93	570.38	1465.41	712.52	-288.25	79.06	1313.80	-285.99	76.50	712.35
4.65000	-2937.38	143.29	119.17	-3186.27	95.98	39.55	-4357.76	360.17	506.47	-3615.42	217.56	315.17	-3312.51	3.05	42.25	-3497.51	1.58	36.81	-4712.27	347.33	919.40	-4765.24	342.09	962.81	-3336.65	66.48	1079.89	0.00	0.00	0.00	-3347.88	14.67	1441.67	-3372.92	129.97	1462.07	-3162.98	165.14	1714.19	-3997.40	570.14	1465.15	712.04	-288.22	78.94	1313.36	-285.93	76.57	711.31
4.66000	-2928.53	144.19	120.05	-3180.82	95.10	39.42	-4357.86	359.38	511.01	-3615.94	215.85	318.41	-3312.51	3.05	42.25	-3497.51	1.58	36.81	-4709.30	346.72	919.76	-4760.83	341.23	962.89	-3335.44	64.91	1077.52	0.00	0.00	0.00	-3376.32	15.37	1440.63	-3367.05	131.34	1462.56	-3158.69	165.49	1714.19	-3990.81	569.88	1464.89	712.12	-287.85	78.91	1313.47	-286.06	76.49	711.58
4.67000	-2921.63	145.07	120.22	-3175.52	94.31	39.29	-4357.90	358.60	515.55	-3616.44	214.19	321.63	-3312.51	3.05	42.25	-3497.51	1.58	36.81	-4706.20	346.10	920.08	-4756.30	340.37	962.93	-3350.32	66.72	1076.00	0.00	0.00	0.00	-3337.65	17.12	1439.05	-3361.04	132.75	1463.07	-3154.38	165.83	1714.19	-3984.15	569.60	1464.63	712.36	-287.91	79.07	1313.41	-285.72	76.60	711.55
4.68000	-2916.84	145.93	119.63	-3170.37	93.60	39.17	-4357.88	357.81	520.07	-3616.94	212.55	324.82	-3312.51	3.05	42.25	-3497.51	1.58	36.81	-4703.00	345.47	920.37	-4751.66	339.49	962.94	-3338.21	67.22	1075.44	0.00	0.00	0.00	-3314.26	18.78	1438.04	-3354.87	134.20	1463.58	-3150.04	166.17	1714.17	-3977.42	569.30	1464.37	712.66	-288.12	79.05	1313.25	-285.83	76.60	711.73
4.69000	-2914.29	146.73	118.22	-3165.36	92.98	39.05	-4357.79	357.02	524.59	-3617.43	210.95	327.98	-3312.51	3.05	42.25	-3497.51	1.58	36.81	-4699.68	344.83	920.62	-4746.91	338.61	962.91	-3331.89	67.72	1073.64	0.00	0.00	0.00	-3305.12	19.90	1437.07	-3348.55	135.68	1464.09	-3145.67	166.51	1714.14	-3970.63	568.99	1464.11	712.91	-288.43	79.10	1313.41	-286.16	76.60	714.70
4.70000	-2914.15	147.47	115.94	-3160.50	92.45	38.93	-4357.63	356.23	529.09	-3617.91	209.38	331.12	-3312.51	3.05	42.25	-3497.51	1.58	36.81	-4696.24	344.17	920.84	-4742.05	337.71	962.85	-3309.47	69.13	1073.41	0.00	0.00	0.00	-3316.29	20.68	1436.45	-3342.09	137.19	1464.61	-3141.27	166.85	1714.11	-3963.77	568.66	1463.85	713.26	-287.99	79.11	1313.81	-286.29	76.45	713.53
4.71000	-2916.57	148.13	112.72	-3155.78	91.99	38.81	-4357.41	355.43	533.59	-3618.38	207.85	334.23	-3312.51	3.05	42.25	-3497.51	1.58	36.81	-4692.68	343.50	921.02	-4737.08	336.81	962.76	-3319.70	69.28	1071.35	0.00	0.00	0.00	-3322.77	21.12	1435.89	-3335.50	138.73	1465.13	-3136.85	167.18	1714.07	-3956.85	568.31	1463.59	712.65	-288.12	78.90	1313.58	-285.63	76.54	712.42
4.72000	-2921.69	148.70	108.52	-3151.19	91.62	38.70	-4357.12	354.63	538.07	-3618.84	206.35	337.31	-3312.51	3.05	42.25	-3497.51	1.58	36.81	-4689.01	342.83	921.16	-4731.99	335.89	962.63	-3290.99	70.42	1072.38	0.00	0.00	0.00	-3305.62	23.99	1434.77	-3328.78	140.29	1465.64	-3132.39	167.50	1714.01	-3949.86	567.94	1463.32	712.87	-288.04	79.16	1313.57	-285.52	76.72	712.00
4.73000	-2929.68	149.16	103.27	-3146.74	91.32	38.59	-4356.76	353.83	542.54	-3619.28	204.89	340.37	-3312.51	3.05	42.25	-3497.51	1.58	36.81	-4685.22	342.13	921.27	-4726.79	334.97	962.47	-3297.77	68.97	1070.93	0.00	0.00	0.00	-3303.81	24.79	1432.85	-3321.92	141.88	1466.15	-3127.92	167.82	1713.95	-3942.80	567.56	1463.06	713.03	-288.05	79.17	1313.13	-285.69	76.47	711.93
4.74000	-2940.67	149.48	96.93	-3142.42	91.10	38.48	-4356.33	353.03	547.00	-3619.72	203.45	343.40	-3312.51	3.05	42.25	-3497.51	1.58	36.81	-4681.31	341.43	921.35	-4721.48	334.03	962.28	-3294.16	70.45	1070.03	0.00	0.00	0.00	-3300.89	25.98	1431.98	-3314.95	143.48	1466.66	-3123.41	168.14	1713.88	-3935.68	567.16	1462.80	712.68	-287.99	79.11	1313.37	-285.87	76.58	712.08
4.75000	-2954.83	149.67	89.42	-3138.24	90.95	38.37	-4355.83	352.23	551.45	-3620.13	202.05	346.41	-3312.51	3.05	42.25	-3497.51	1.58	36.81	-4677.28	340.72	921.39	-4716.06	333.08	962.05	-3285.55	71.53	1069.34	0.00	0.00	0.00	-3293.80	27.46	1431.54	-3307.85	145.09	1467.16	-3118.88	168.46	1713.80	-3928.49	566.74	1462.54	712.34	-288.08	78.86	1314.01	-286.07	76.68	711.97
4.76000	-2972.31	149.70	80.70	-3134.18	90.87	38.27	-4355.27	351.42	555.89	-3620.54	200.69	349.39	-3312.51	3.05	42.25	-3497.51	1.58	36.81	-4673.13	339.99	921.39	-4710.52	332.13	961.79	-3288.80	72.16	1069.17	0.00	0.00	0.00	-3272.47	28.76	1430.15	-3300.64	146.72	1467.64	-3114.31	168.77	1713.71	-3921.24	566.30	1462.27	712.61	-287.80	78.95	1313.72	-286.04	76.39	711.57
4.77000	-2993.25	149.55	70.71	-3130.25	90.86	38.18	-4354.63	350.61	560.31	-3620.92	199.35	352.34	-3312.51	3.05	42.25	-3497.51	1.58	36.81	-4668.85	339.25	921.36	-4704.86	331.16	961.49	-3272.49	71.10	1068.23	0.00	0.00	0.00	-3277.77	31.81	1429.69	-3293.32	148.36	1468.12	-3109.72	169.08	1713.61	-3913.93	565.85	1462.01	712.33	-287.92	78.89	1313.75	-285.69	76.68	711.36
4.78000	-3017.82	149.21	59.39	-3126.44	90.92	38.08	-4353.92	349.80	564.72	-3621.29	198.04	355.26	-3312.51	3.05	42.25	-3497.51	1.58	36.81	-4664.46	338.50	921.28	-4699.09	330.18	961.16	-3273.01	73.52	1067.14	0.00	0.00	0.00	-3283.46	34.02	1429.24	-3285.90	150.01	1468.58	-3105.11	169.38	1713.51	-3906.55	565.38	1461.75	712.85	-287.88	79.17	1313.64	-285.65	76.69	711.60
4.79000	-3058.11	149.20	48.96	-3122.76	91.05	37.99	-4353.15	348.99	569.12	-3621.64	196.77	358.16	-3312.51	3.05	42.25	-3497.51	1.58	36.81	-4659.94	337.74	921.18	-4693.20	329.20	960.79	-3280.67	74.14	1067.01	0.00	0.00	0.00	-3282.62	35.26	1428.25	-3278.38	151.65	1469.02	-3100.46	169.68	1713.39	-3899.11	564.90	1461.49	712.58	-287.93	79.09	1313.73	-285.77	76.50	712.09
4.80000	-3030.28	148.34	45.83	-3119.20	91.23	37.90	-4352.30	348.18	573.50	-3621.97	195.53	361.03	-3312.51	3.05	42.25	-3497.51	1.58	36.81	-4655.30	336.96	921.03	-4687.20	328.20	960.39	-3261.64	75.17	1066.90	0.00	0.00	0.00	-3259.41	36.61	1427.04	-3270.76	153.30	1469.45	-3095.79	169.97	1713.26	-3891.60	564.39	1461.22	712.06	-287.87	78.76	1313.78	-285.73	76.52	711.86
4.81000	-3043.59	148.21	37.51	-3115.75	91.48	37.81	-4351.38	347.37	577.87	-3622.28	194.32	363.88	-3312.51	3.05	42.25	-3497.51	1.58	36.81	-4650.54	336.17	920.85	-4681.08	327.19	959.95	-3232.58	75.70	1066.96	0.00	0.00	0.00	-3225.59	39.43	1426.16	-3263.05	154.94	1469.85	-3091.09	170.27	1713.13	-3884.04	563.87	1460.96	712.11	-287.75	78.82	1313.96	-286.01	76.46	711.30
4.82000	-3056.19	148.09	29.67	-3112.42	91.79	37.73	-4350.39	346.55	582.22	-3622.57	193.14	366.70	-3312.51	3.05	42.25	-3497.51	1.58	36.81	-4645.65	335.37	920.63	-4674.84	326.17	959.48	-3235.59	78.18	1066.55	0.00	0.00	0.00	-3220.44	41.78	1425.71	-3255.25	156.58	1470.24	-3086.36	170.55	1712.98	-3876.41	563.33	1460.70	712.92	-287.97	79.04	1313.45	-286.27	76.36	712.09
4.83000	-3068.08	147.99	22.30	-3109.20	92.16	37.65	-4349.33	345.73	586.55	-3622.84	191.99	369.49	-3312.51	3.05	42.25	-3497.51	1.58	36.81	-4640.64	334.56	920.38	-4668.48	325.14	958.97	-3224.15	79.84	1066.62	0.00	0.00	0.00	-3218.08	44.11	1425.59	-3247.37	158.21	1470.59	-3081.60	170.83	1712.82	-3868.71	562.78	1460.44	712.48	-288.29	78.90	1313.31	-285.97	76.50	712.08
4.84000	-3079.29	147.90	15.38	-3106.10	92.58	37.57	-4348.19	344.91	590.87	-3623.08	190.87	372.25	-3312.51	3.05	42.25	-3497.51	1.58	36.81	-4635.51	333.73	920.08	-4662.01	324.10	958.43	-3215.35	79.56	1067.51	0.00	0.00	0.00	-3207.46	46.36	1424.88	-3239.41	159.83	1470.93	-3076.82	171.11	1712.66	-3860.96	562.21	1460.17	712.91	-288.07	79.01	1312.79	-286.02	76.39	713.32
4.85000	-3089.83	147.83	8.91	-3103.10	93.06	37.50	-4346.98	344.09	595.18	-3623.30	189.78	374.99	-3312.51	3.05	42.25	-3497.51	1.58	36.81	-4630.24	332.89	919.75	-4655.41	323.05	957.85	-3204.56	81.72	1067.36	0.00	0.00	0.00	-3197.19	48.53	1424.22	-3231.38	161.43	1471.23	-3072.01	171.39	1712.48	-3853.14	561.62	1459.91	713.01	-288.03	79.08	1312.98	-285.85	76.59	712.85
4.86000	-3099.71	147.77	2.87	-3100.21	93.59	37.43	-4345.69	343.27	599.46	-3623.50	188.72	377.70	-3312.51	3.05	42.25	-3497.51	1.58	36.81	-4624.85	332.04	919.38	-4648.70	321.99	957.23	-3197.48	84.30	1068.54	0.00	0.00	0.00	-3187.25	50.61	1423.60	-3223.28	163.02	1471.51	-3067.16	171.66	1712.30	-3845.26	561.01	1459.65	712.76	-287.96	79.09	1313.31	-285.76	76.57	712.05
4.87000	-3108.95	147.72	-2.75	-3097.42	94.17	37.36	-4344.34	342.44	603.73	-3623.67	187.69	380.39	-3312.51	3.05	42.25	-3497.51	1.58	36.81	-4619.33	331.18	918.97	-4641.86	320.92	956.58	-3176.85	87.35	1070.11	0.00	0.00	0.00	-3177.62	52.60	1423.02	-3215.12	164.58	1471.75	-3062.30	171.92	1712.11	-3837.32	560.39	1459.39	712.38	-287.98	79.13	1313.72	-285.70	76.63	711.83
4.88000	-3117.56	147.69	-7.95	-3094.73	94.79	37.29	-4342.90	341.62	607.98	-3623.81	186.69	383.05	-3312.51	3.05	42.25	-3497.51	1.58	36.81	-4613.69	330.30	918.53	-4634.91	319.84	955.89	-3185.47	88.46	1070.90	0.00	0.00	0.00	-3168.29	54.51	1422.48	-3206.90	166.12	1471.96	-3057.40	172.18	1711.90	-3829.32	559.75	1459.13	712.08	-288.17	78.94	1313.63	-286.10	76.42	711.26
4.89000	-3125.55	147.66	-12.75	-3092.15	95.46	37.23	-4341.39	340.79	612.22	-3623.93	185.72	385.68	-3312.51	3.05	42.25	-3497.51	1.58	36.81	-4607.91	329.41	918.04	-4627.83	318.75	955.17	-3179.38	91.68	1073.05	0.00	0.00	0.00	-3159.25	56.32	1421.99	-3198.62	167.63	1472.13	-3052.47	172.44	1711.69	-3821.26	559.10	1458.87	712.24	-287.80	78.88	1313.53	-286.06	76.51	715.19
4.90000	-3132.94	147.65	-17.16	-3089.66	96.18	37.17	-4339.81	339.96	616.43	-3624.02	184.78	388.29	-3312.51	3.05	42.25	-3497.55	1.57	36.80	-4602.01	328.51	917.52	-4620.63	317.65	954.41	-3151.48	93.34	1075.09	0.00	0.00	0.00	-3150.48	58.05	1421.53	-3190.29	169.12	1472.26	-3047.52	172.69	1711.46	-3813.14	558.42	1458.61	712.30	-287.88	78.86	1314.22	-286.26	76.47	712.18
4.91000	-3139.74	147.65	-21.19	-3087.26	96.93	37.11	-4338.15	339.13	620.62	-3624.07	183.86	390.87	-3312.51	3.05	42.25	-3535.37	1.36	27.36	-4595.97	327.59	916.95	-4613.31	316.53	953.61	-3143.00	95.39	1075.97	0.00	0.00	0.00	-3141.97	59.70	1421.10	-3181.92	170.57	1472.36	-3042.53	172.94	1711.23	-3804.96	557.73	1458.35	712.57	-287.86	78.94	1314.29	-285.90	76.82	711.62
4.92000	-3145.97	147.66	-24.85	-3084.96	97.73	37.06	-4336.41	338.30	624.80	-3624.10	182.98	393.42	-3312.51	3.05	42.25	-3554.42	0.62	22.35	-4589.81	326.66	916.35	-4605.87	315.41	952.78	-3156.86	97.76	1077.95	0.00	0.00	0.00	-3133.71	61.26	1420.71	-3173.51	171.98	1472.41	-3037.52	173.18	1710.98	-3796.72	557.03	1458.09	712.51	-287.67	79.06	1313.21	-285.99	76.54	712.33
4.93000	-3151.64	147.68	-28.16	-3082.75	98.56	37.01	-4334.59	337.47	628.95	-3624.10	182.12	395.94	-3312.51	3.05	42.25	-3560.53	0.59	20.57	-4583.51	325.72	915.71	-4598.30	314.27	951.91	-3153.81	99.57	1079.64	0.00	0.00	0.00	-3125.67	62.73	1420.35	-3165.05	173.35	1472.42	-3032.48	173.42	1710.73	-3788.42	556.31	1457.83	712.36	-287.61	78.96	1313.15	-285.79	76.54	712.11
4.94000	-3156.76	147.72	-31.11	-3080.63	99.43	36.96	-4332.70	336.63	633.09	-3624.06	181.28	398.44	-3312.51	3.05	42.25	-3539.64	1.16	20.91	-4577.09	324.77	915.03	-4590.61	313.13	951.00	-3151.09	102.36	1081.46	0.00	0.00	0.00	-3117.85	64.12	1420.03	-3156.57	174.69	1472.38	-3027.41	173.65	1710.47	-3780.06	555.57	1457.57	712.19	-287.82	78.87	1313.16	-285.81	76.58	715.52
4.95000	-3161.36	147.76	-33.74	-3078.59	100.33	36.91	-4330.73	335.80	637.20	-3623.99	180.48	400.92	-3312.51	3.05	42.25	-3514.27	1.58	24.30	-4570.53	323.80	914.31	-4582.79	311.97	950.05	-3110.96	105.17	1083.68	0.00	0.00	0.00	-3110.23	65.43	1419.73	-3148.06	175.97	1472.29	-3022.31	173.88	1710.19	-3771.64	554.81	1457.31	712.46	-288.03	78.88	1313.75	-285.84	76.70	713.56
4.96000	-3165.44	147.81	-36.04	-3076.64	101.27	36.87	-4328.68	334.96	641.29	-3623.88	179.70	403.36	-3312.51	3.05	42.25	-3528.40	1.79	21.38	-4563.83	322.82	913.55	-4574.85	310.80	949.07	-3117.34	106.33	1085.75	0.00	0.00	0.00	-3102.80	66.66	1419.46	-3139.53	177.21	1472.15	-3017.18	174.10	1709.91	-3763.16	554.04	1457.06	713.32	-287.87	79.32	1313.13	-285.42	76.50	712.10
4.97000	-3169.01	147.87	-38.02	-3074.77	102.23	36.83	-4326.55	334.12	645.36	-3623.74	178.95	405.78	-3312.51	3.05	42.25	-3509.56	2.29	26.58	-4557.00	321.82	912.75	-4566.78	309.62	948.05	-3115.82	108.51	1086.95	0.00	0.00	0.00	-3095.55	67.80	1419.21	-3130.97	178.40	1471.96	-3012.03	174.32	1709.61	-3754.62	553.25	1456.80	713.16	-287.76	79.22	1313.02	-285.49	76.50	712.27
4.98000	-3172.10	147.93	-39.70	-3072.98	103.22	36.79	-4324.34	333.28	649.41	-3623.57	178.23	408.18	-3312.51	3.05	42.25	-3484.27	4.17	32.28	-4550.04	320.82	911.90	-4558.59	308.43	946.99	-3140.41	109.45	1086.80	0.00	0.00	0.00	-3088.45	68.87	1418.99	-3122.41	179.54	1471.72	-3006.84	174.54	1709.31	-3746.03	552.45	1456.54	711.75	-287.97	78.81	1313.08	-285.76	76.45	711.63
4.99000	-3174.71	148.01	-41.10	-3071.26	104.24	36.76	-4322.05	332.44	653.43	-3623.35	177.53	410.55	-3312.51	3.05	42.25	-3438.15	6.02	39.73	-4542.95	319.80	911.02	-4550.27	307.23	945.90	-3097.21	110.49	1088.42	0.00	0.00	0.00	-3081.50	69.85	1418.79	-3113.83	180.61	1471.42	-3001.63	174.74	1708.99	-3737.38	551.63	1456.29	711.98	-287.91	79.00	1313.79	-285.45	76.92	715.59
5.00000	-3176.86	148.09	-42.21	-3069.62	105.28	36.73	-4319.68	331.60	657.43	-3623.10	176.86	412.89	-3312.51	3.05	42.25	-3393.68	8.10	47.15	-4535.71	318.76	910.10	-4541.83	306.02	944.76	-3086.82	112.32	1089.15	0.00	0.00	0.00	-3074.69	70.76	1418.61	-3105.25	181.63	1471.06	-2996.38	174.95	1708.67	-3728.67	550.79	1456.03	712.80	-287.62	79.01	1313.84	-286.10	76.69	713.21
5.01000	-3178.57	148.18	-43.05	-3068.05	106.34	36.70	-4317.23	330.76	661.41	-3622.81	176.21	415.20	-3312.51	3.05	42.25	-3365.64	8.85	51.68	-4528.34	317.71	909.14	-4533.25	304.80	943.59	-3072.54	112.68	1091.01	0.00	0.00	0.00	-3067.99	71.59	1418.45	-3096.67	182.58	1470.64	-2991.11	175.15	1708.33	-3719.90	549.94	1455.78	712.56	-287.80	79.02	1313.82	-286.18	76.58	711.20
5.02000	-3179.85	148.28	-43.64	-3066.55	107.42	36.67	-4314.70	329.92	665.36	-3622.48	175.59	417.49	-3312.48	3.05	42.25	-3325.96	9.65	58.40	-4520.84	316.65	908.13	-4524.55	303.56	942.38	-3063.16	115.87	1092.03	0.00	0.00	0.00	-3061.39	72.34	1418.31	-3088.09	183.47	1470.16	-2985.81	175.34	1707.99	-3711.08	549.07	1455.53	712.77	-288.04	79.00	1313.51	-285.72	76.74	712.52
5.03000	-3180.70	148.38	-43.97	-3065.12	108.52	36.65	-4312.09	329.08	669.29	-3622.11	175.00	419.75	-3278.13	4.19	46.88	-3325.94	8.50	58.00	-4513.19	315.57	907.09	-4515.72	302.32	941.13	-3075.07	116.78	1092.45	0.00	0.00	0.00	-3054.89	73.01	1418.18	-3079.52	184.29	1469.61	-2980.47	175.53	1707.63	-3702.20	548.18	1455.27	712.43	-287.91	79.02	1313.33	-285.84	76.51	712.21
5.04000	-3181.16	148.49	-44.07	-3063.75	109.64	36.62	-4309.39	328.23	673.19	-3621.70	174.43	421.98	-3254.27	1.22	51.36	-3313.07	8.46	60.40	-4505.41	314.48	906.00	-4506.76	301.06	939.84	-3062.38	117.48	1093.12	0.00	0.00	0.00	-3048.46	73.61	1418.07	-3070.96	185.04	1469.00	-2975.11	175.71	1707.26	-3693.26	547.28	1455.02	712.84	-287.38	79.21	1314.05	-285.73	76.66	714.35
5.05000	-3181.22	148.61	-43.95	-3062.45	110.77	36.61	-4306.61	327.39	677.06	-3621.24	173.88	424.19	-3214.49	2.53	55.92	-3298.89	8.92	61.30	-4497.49	313.38	904.87	-4497.67	299.80	938.51	-3042.76	117.03	1093.51	0.00	0.00	0.00	-3042.09	74.13	1417.97	-3062.43	185.71	1468.32	-2969.72	175.89	1706.88	-3684.27	546.36	1454.77	713.15	-287.29	79.31	1313.25	-285.76	76.64	712.62
5.06000	-3180.91	148.73	-43.61	-3061.21	111.91	36.59	-4303.75	326.54	680.92	-3620.74	173.36	426.37	-3235.39	1.42	51.05	-3272.19	7.74	63.30	-4489.43	312.26	903.70	-4488.45	298.52	937.14	-3038.59	117.81	1094.28	0.00	0.00	0.00	-3035.77	74.57	1417.88	-3053.91	186.30	1467.57	-2964.30	176.06	1706.49	-3675.22	545.43	1454.52	712.59	-287.69	79.15	1313.62	-286.04	76.52	712.01
5.07000	-3180.24	148.86	-43.07	-3060.03	113.06	36.58	-4300.80	325.70	684.74	-3620.20	172.86	428.53	-3234.51	1.43	48.70	-3270.82	7.28	61.53	-4481.23	311.13	902.49	-4479.11	297.23	935.74	-3026.37	118.39	1095.19	0.00	0.00	0.00	-3029.48	74.94	1417.80	-3045.42	186.82	1466.74	-2958.85	176.22	1706.10	-3666.12	544.48	1454.27	712.70	-287.59	79.13	1313.98	-285.96	76.50	712.94
5.08000	-3179.22	148.99	-42.34	-3058.90	114.22	36.57	-4297.77	324.85	688.54	-3619.61	172.39	430.65	-3195.91	3.17	53.00	-3229.77	6.68	64.51	-4472.89	309.99	901.23	-4469.62	295.93	934.29	-3039.82	119.53	1096.36	0.00	0.00	0.00	-3023.22	75.24	1417.72	-3036.97	187.25	1465.84	-2953.37	176.38	1705.69	-3656.96	543.51	1454.02	712.78	-287.66	79.08	1313.25	-285.79	76.47	712.77
5.09000	-3177.87	149.12	-41.42	-3057.83	115.38	36.56	-4294.65	324.00	692.31	-3618.97	171.94	432.76	-3191.61	3.09	50.14	-3208.31	6.13	64.37	-4464.40	308.83	899.94	-4460.01	294.61	932.81	-3010.25	118.16	1097.68	0.00	0.00	0.00	-3016.96	75.47	1417.65	-3028.55	187.59	1464.87	-2947.86	176.54	1705.26	-3647.75	542.53	1453.78	711.76	-288.05	78.79	1312.78	-285.74	76.40	713.25
5.10000	-3176.20	149.26	-40.34	-3056.81	116.55	36.56	-4291.45	323.15	696.05	-3618.29	171.51	434.83	-3123.43	4.73	56.46	-3164.84	6.73	66.58	-4455.78	307.66	898.60	-4450.27	293.29	931.28	-3004.71	120.35	1098.13	0.00	0.00	0.00	-3010.69	75.62	1417.59	-3020.17	187.84	1463.82	-2942.33	176.69	1704.83	-3638.48	541.53	1453.53	712.35	-287.86	78.96	1313.08	-285.89	76.57	712.10
5.11000	-3174.23	149.40	-39.10	-3055.84	117.72	36.55	-4288.17	322.31	699.76	-3617.55	171.11	436.88	-3076.97	5.75	61.68	-3143.59	6.55	66.55	-4447.01	306.47	897.22	-4440.39	291.96	929.72	-3005.35	120.78	1098.89	0.00	0.00	0.00	-3004.40	75.70	1417.52	-3011.83	188.00	1462.68	-2936.76	176.83	1704.39	-3629.15	540.52	1453.29	712.14	-287.65	78.86	1313.33	-285.44	76.83	711.56
5.12000	-3171.97	149.54	-37.70	-3054.92	118.89	36.55	-4284.79	321.46	703.45	-3616.77	170.72	438.90	-3057.11	6.85	60.14	-3129.54	6.77	63.95	-4438.10	305.27	895.79	-4430.38	290.61	928.11	-2996.07	121.94	1098.96	0.00	0.00	0.00	-2998.07	75.71	1417.46	-3003.55	188.06	1461.47	-2931.16	176.97	1703.94	-3619.78	539.49	1453.04	712.70	-287.80	79.04	1313.53	-285.69	76.67	711.58
5.13000	-3169.43	149.68	-36.18	-3054.04	120.06	36.56	-4281.34	320.61	707.10	-3615.94	170.37	440.90	-3030.47	5.38	58.95	-3086.67	6.34	65.98	-4429.04	304.05	894.32	-4420.23	289.25	926.47	-2998.21	121.71	1100.15	0.00	0.00	0.00	-2991.70	75.65	1417.40	-2995.31	188.02	1460.17	-2925.53	177.11	1703.47	-3610.35	538.45	1452.80	712.34	-287.70	78.87	1313.77	-286.01	76.52	711.69
5.14000	-3166.62	149.83	-34.52	-3053.21	121.22	36.56	-4277.79	319.76	710.73	-3615.05	170.03	442.87	-2999.65	5.75	59.97	-3059.01	4.76	65.37	-4419.84	302.82	892.81	-4409.95	287.88	924.79	-2977.21	121.60	1101.28	0.00	0.00	0.00	-2985.26	75.52	1417.33	-2987.14	187.88	1458.78	-2919.87	177.23	1703.00	-3600.86	537.39	1452.56	712.45	-288.00	78.84	1314.20	-285.86	76.72	714.58
5.15000	-3163.57	149.98	-32.75	-3052.41	122.38	36.57	-4274.15	318.91	714.32	-3614.12	169.71	444.81	-2969.45	6.10	60.84	-3033.28	3.56	64.64	-4410.50	301.57	891.26	-4399.54	286.50	923.06	-2966.76	123.42	1101.74	0.00	0.00	0.00	-2978.74	75.33	1417.26	-2979.03	187.64	1457.31	-2914.18	177.35	1702.51	-3591.32	536.31	1452.32	712.67	-287.83	78.93	1313.44	-285.61	76.49	713.21
5.16000	-3160.29	150.13	-30.88	-3051.66	123.53	36.58	-4270.43	318.06	717.89	-3613.13	169.42	446.73	-2939.89	6.43	61.59	-3003.30	0.80	64.69	-4401.01	300.32	889.66	-4388.99	285.11	921.29	-2944.24	122.75	1102.42	0.00	0.00	0.00	-2972.12	75.06	1417.18	-2970.99	187.29	1455.74	-2908.46	177.47	1702.01	-3581.73	535.22	1452.08	712.47	-287.68	79.11	1312.99	-285.95	76.29	711.93
5.17000	-3156.78	150.28	-28.91	-3050.94	124.67	36.59	-4266.62	317.21	721.42	-3612.08	169.15	448.62	-2910.96	6.74	62.20	-2965.80	-0.60	67.84	-4391.37	299.04	888.02	-4378.30	283.70	919.49	-2960.67	123.53	1102.22	0.00	0.00	0.00	-2965.41	74.73	1417.09	-2963.02	186.82	1454.08	-2902.71	177.58	1701.51	-3572.09	534.11	1451.84	712.22	-287.95	79.00	1313.31	-285.76	76.55	711.66
5.18000	-3153.07	150.43	-26.87	-3050.25	125.80	36.61	-4262.72	316.36	724.93	-3610.99	168.90	450.48	-2882.68	7.02	62.69	-2924.12	-1.19	71.81	-4381.58	297.75	886.33	-4367.48	282.29	917.64	-2938.26	123.55	1101.85	0.00	0.00	0.00	-2958.57	74.33	1416.99	-2955.13	186.24	1452.33	-2896.93	177.68	1700.99	-3562.40	532.99	1451.61	711.89	-287.96	78.94	1313.74	-286.02	76.67	711.66
5.19000	-3149.17	150.58	-24.75	-3049.60	126.91	36.63	-4258.73	315.50	728.40	-3609.83	168.67	452.32	-2855.04	7.29	63.07	-2889.17	-2.34	73.05	-4371.65	296.45	884.60	-4356.52	280.86	915.75	-2957.54	124.57	1101.34	0.00	0.00	0.00	-2951.59	73.87	1416.88	-2947.32	185.55	1450.48	-2891.12	177.78	1700.46	-3552.65	531.85	1451.37	712.28	-288.09	78.99	1313.45	-286.13	76.46	712.40
5.20000	-3145.10	150.73	-22.57	-3048.97	128.00	36.65	-4254.66	314.65	731.84	-3608.62	168.46	454.13	-2828.04	7.53	63.33	-2855.63	-3.42	74.21	-4361.57	295.13	882.83	-4345.43	279.42	913.82	-2940.25	124.28	1100.22	0.00	0.00	0.00	-2944.47	73.34	1416.76	-2939.60	184.73	1448.53	-2885.28	177.87	1699.91	-3542.85	530.70	1451.14	713.00	-287.62	79.07	1313.80	-286.03	76.45	712.12
5.21000	-3140.85	150.88	-20.34	-3048.37	129.08	36.67	-4250.49	313.80	735.24	-3607.35	168.27	455.91	-2801.70	7.76	63.48	-2823.46	-4.43	75.29	-4351.34	293.80	881.01	-4334.19	277.97	911.85	-2952.38	123.65	1099.69	0.00	0.00	0.00	-2937.19	72.75	1416.63	-2931.96	183.79	1446.49	-2879.41	177.95	1699.36	-3533.00	529.53	1450.91	712.64	-287.66	79.18	1313.48	-286.17	76.42	712.06
5.22000	-3136.46	151.03	-18.08	-3047.80	130.14	36.70	-4246.23	312.95	738.61	-3606.02	168.11	457.67	-2776.01	7.98	63.54	-2792.66	-5.37	76.31	-4340.96	292.45	879.14	-4322.82	276.51	909.84	-2932.75	124.90	1099.81	0.00	0.00	0.00	-2929.73	72.09	1416.47	-2924.42	182.73	1444.34	-2873.51	178.03	1698.80	-3523.10	528.34	1450.67	712.95	-287.60	79.20	1313.33	-285.80	76.62	712.42
5.23000	-3131.94	151.18	-15.79	-3047.25	131.18	36.73	-4241.87	312.10	741.95	-3604.63	167.96	459.40	-2750.98	8.17	63.49	-2763.17	-6.24	77.25	-4330.42	291.09	877.23	-4311.31	275.04	907.78	-2930.52	124.77	1097.73	0.00	0.00	0.00	-2922.08	71.37	1416.30	-2916.98	181.54	1442.08	-2867.58	178.11	1698.22	-3513.14	527.14	1450.45	712.45	-287.99	78.89	1313.42	-286.05	76.47	711.79
5.24000	-3127.29	151.32	-13.48	-3046.72	132.19	36.76	-4237.43	311.25	745.26	-3603.18	167.83	461.11	-2726.61	8.36	63.36	-2735.00	-7.04	78.13	-4319.74	289.71	875.28	-4299.66	273.55	905.68	-2913.31	124.07	1095.59	0.00	0.00	0.00	-2914.22	70.59	1416.11	-2909.65	180.21	1439.72	-2861.62	178.17	1697.63	-3503.14	525.93	1450.22	712.27	-287.87	78.94	1313.73	-286.07	76.49	713.35
5.25000	-3122.54	151.47	-11.17	-3046.21	133.17	36.79	-4232.89	310.40	748.53	-3601.67	167.72	462.78	-2702.90	8.53	63.14	-2708.09	-7.78	78.93	-4308.91	288.32	873.28	-4287.87	272.05	903.55	-2900.95	124.99	1094.31	0.00	0.00	0.00	-2906.15	69.75	1415.90	-2902.42	178.75	1437.25	-2855.62	178.23	1697.04	-3493.09	524.70	1449.99	712.91	-288.05	79.13	1313.96	-285.87	76.67	712.52
5.26000	-3117.70	151.61	-8.86	-3045.71	134.13	36.83	-4228.27	309.54	751.76	-3600.10	167.63	464.44	-2679.86	8.68	62.84	-2682.44	-8.45	79.67	-4297.92	286.92	871.23	-4275.94	270.54	901.36	-2907.62	125.63	1092.60	0.00	0.00	0.00	-2897.84	68.84	1415.66	-2895.31	177.15	1434.67	-2849.60	178.29	1696.43	-3482.98	523.45	1449.77	712.23	-288.00	78.97	1313.55	-285.72	76.64	712.07
5.27000	-3112.78	151.74	-6.57	-3045.23	135.06	36.86	-4223.54	308.69	754.96	-3598.46	167.56	466.06	-2657.50	8.83	62.46	-2658.02	-9.06	80.35	-4286.78	285.49	869.14	-4263.86	269.02	899.14	-2895.77	124.74	1090.76	0.00	0.00	0.00	-2889.29	67.88	1415.40	-2888.32	175.41	1431.98	-2843.54	178.33	1695.80	-3472.83	522.19	1449.54	712.68	-287.67	78.96	1313.16	-285.84	76.57	712.50
5.28000	-3107.79	151.87	-4.32	-3044.75	135.96	36.90	-4218.73	307.84	758.13	-3596.76	167.51	467.66	-2635.80	8.97	62.01	-2634.79	-9.61	80.96	-4275.49	284.06	867.01	-4251.65	267.49	896.87	-2886.69	124.85	1088.65	0.00	0.00	0.00	-2880.48	66.86	1415.12	-2884.83	174.50	1430.60	-2837.46	178.37	1695.17	-3462.63	520.91	1449.32	712.30	-287.70	78.90	1313.30	-285.84	76.44	712.71
5.29000	-3102.75	152.00	-2.09	-3044.29	136.82	36.95	-4213.82	306.99	761.25	-3594.99	167.47	469.23	-2614.79	9.10	61.49	-2612.74	-10.10	81.51	-4264.04	282.60	864.82	-4239.29	265.94	894.57	-2860.69	123.85	1086.75	0.00	0.00	0.00	-2871.39	65.78	1414.80	-2863.56	173.19	1429.08	-2831.34	178.41	1694.53	-3452.37	519.62	1449.10	712.61	-287.72	79.12	1313.03	-285.92	76.55	715.00
5.30000	-3097.68	152.13	0.07	-3043.83	137.64	36.99	-4208.82	306.14	764.34	-3593.16	167.45	470.78	-2594.46	9.22	60.92	-2591.84	-10.53	81.99	-4252.44	281.14	862.60	-4226.79	264.39	892.21	-2848.66	124.39	1084.58	0.00	0.00	0.00	-2862.01	64.64	1414.45	-2848.64	172.01	1427.55	-2825.19	178.43	1693.87	-3442.07	518.32	1448.88	712.94	-287.43	79.17	1313.12	-285.82	76.61	712.74
5.31000	-3092.58	152.25	2.18	-3043.38	138.43	37.04	-4203.72	305.29	767.40	-3591.26	167.46	472.30	-2574.82	9.34	60.29	-2572.07	-10.91	82.42	-4240.68	279.65	860.32	-4214.15	262.82	889.82	-2857.58	123.96	1082.95	0.00	0.00	0.00	-2852.33	63.44	1414.08	-2860.49	170.41	1426.09	-2819.01	178.45	1693.20	-3431.72	517.00	1448.67	712.61	-287.70	78.94	1313.72	-285.71	76.68	711.41
5.32000	-3087.48	152.36	4.22	-3042.93	139.18	37.09	-4198.52	304.44	770.41	-3589.29	167.47	473.79	-2555.86	9.45	59.61	-2553.39	-11.23	82.79	-4228.77	278.15	858.00	-4201.36	261.24	887.38	-2854.26	124.58	1080.35	0.00	0.00	0.00	-2842.34	62.19	1413.67	-2848.14	170.61	1423.59	-2812.80	178.47	1692.52	-3421.33	515.66	1448.45	712.48	-287.75	79.02	1313.86	-285.87	76.67	712.22
5.33000	-3082.39	152.47	6.17	-3042.48	139.88	37.14	-4193.23	303.59	773.39	-3587.25	167.51	475.26	-2537.60	9.55	58.89	-2535.78	-11.49	83.10	-4216.70	276.64	855.63	-4188.43	259.64	884.90	-2850.74	124.47	1078.52	0.00	0.00	0.00	-2832.01	60.88	1413.22	-2837.84	169.29	1422.33	-2806.56	178.48	1691.83	-3410.88	514.31	1448.24	712.76	-287.75	79.13	1313.79	-285.64	76.73	712.52
5.34000	-3077.31	152.57	8.03	-3042.03	140.54	37.20	-4187.84	302.74	776.32	-3585.14	167.56	476.70	-2520.03	9.66	58.13	-2519.22	-11.70	83.36	-4204.47	275.11	853.21	-4175.36	258.04	882.38	-2842.70	123.07	1077.17	0.00	0.00	0.00	-2821.34	59.51	1412.74	-2827.76	168.56	1420.30	-2800.29	178.48	1691.13	-3400.39	512.94	1448.03	712.29	-287.90	78.91	1313.27	-286.02	76.53	715.06
5.35000	-3072.27	152.66	9.78	-3041.57	141.16	37.26	-4182.36	301.89	779.22	-3582.96	167.63	478.11	-2503.16	9.76	57.33	-2503.69	-11.86	83.57	-4192.08	273.56	850.75	-4162.14	256.42	879.81	-2829.45	123.05	1075.85	0.00	0.00	0.00	-2810.31	58.10	1412.22	-2817.07	167.41	1418.61	-2793.98	178.47	1690.41	-3389.84	511.56	1447.82	712.76	-287.94	78.94	1313.31	-285.66	76.64	712.71
5.36000	-3067.28	152.75	11.42	-3041.11	141.73	37.32	-4176.78	301.04	782.08	-3580.71	167.72	479.50	-2487.00	9.86	56.50	-2489.15	-11.98	83.72	-4179.54	272.00	848.24	-4148.77	254.79	877.20	-2825.17	121.81	1074.21	0.00	0.00	0.00	-2798.90	56.62	1411.65	-2796.76	165.98	1417.07	-2787.65	178.46	1689.68	-3379.26	510.17	1447.61	712.10	-287.66	79.06	1313.14	-285.63	76.62	711.85
5.37000	-3062.35	152.83	12.93	-3040.63	142.24	37.38	-4171.10	300.20	784.90	-3578.38	167.82	480.86	-2471.54	9.96	55.65	-2475.57	-12.04	83.82	-4166.83	270.43	845.68	-4135.26	253.15	874.54	-2812.99	122.36	1072.37	0.00	0.00	0.00	-2787.11	55.10	1411.05	-2802.02	164.66	1416.48	-2781.28	178.44	1688.94	-3368.62	508.76	1447.41	712.45	-287.74	78.99	1313.33	-285.86	76.45	712.14
5.38000	-3057.50	152.91	14.30	-3040.15	142.71	37.44	-4165.32	299.35	787.68	-3575.99	167.94	482.19	-2456.79	10.06	54.78	-2462.95	-12.06	83.86	-4153.97	268.83	843.08	-4121.60	251.50	871.84	-2802.20	120.47	1072.17	0.00	0.00	0.00	-2774.92	53.52	1410.40	-2780.20	163.05	1414.98	-2774.88	178.41	1688.19	-3357.94	507.33	1447.21	712.51	-287.72	78.97	1313.56	-286.03	76.50	712.01
5.39000	-3052.75	152.97	15.52	-3039.65	143.12	37.51	-4159.44	298.50	790.42	-3573.51	168.07	483.50	-2442.75	10.17	53.90	-2451.24	-12.03	83.87	-4140.94	267.23	840.42	-4107.80	249.83	869.10	-2803.54	119.45	1070.46	0.00	0.00	0.00	-2762.31	51.89	1409.71	-2768.53	161.77	1413.40	-2768.45	178.38	1687.43	-3347.21	505.89	1447.00	712.17	-288.19	78.82	1313.83	-285.64	76.92	713.66
5.40000	-3048.09	153.03	16.57	-3039.13	143.48	37.58	-4153.47	297.66	793.12	-3570.96	168.22	484.78	-2429.44	10.28	53.01	-2440.43	-11.96	83.82	-4127.76	265.60	837.72	-4093.84	248.15	866.31	-2777.27	118.65	1069.37	0.00	0.00	0.00	-2749.28	50.22	1408.97	-2756.93	160.57	1411.92	-2761.99	178.33	1686.65	-3336.44	504.44	1446.81	712.22	-288.00	79.03	1313.80	-285.78	76.88	712.82
5.41000	-3043.56	153.08	17.46	-3038.60	143.77	37.65	-4147.39	296.81	795.77	-3568.33	168.38	486.04	-2416.84	10.39	52.12	-2430.49	-11.85	83.73	-4114.41	263.96	834.97	-4079.74	246.46	863.48	-2768.47	117.51	1067.89	0.00	0.00	0.00	-2738.52	48.46	1408.34	-2745.40	159.44	1410.55	-2755.50	178.29	1685.86	-3325.62	502.97	1446.61	712.04	-287.88	78.90	1313.14	-285.81	76.69	712.36
5.42000	-3039.14	153.11	18.17	-3042.45	144.97	35.82	-4141.21	295.97	798.38	-3565.63	168.56	487.26	-2404.96	10.51	51.23	-2421.38	-11.69	83.59	-4100.90	262.30	832.18	-4065.49	244.76	860.60	-2746.46	115.98	1066.86	0.00	0.00	0.00	-2723.42	48.27	1407.31	-2733.94	158.40	1409.27	-2748.97	178.23	1685.06	-3314.75	501.48	1446.41	711.85	-287.70	78.88	1313.85	-285.53	76.82	711.84
5.43000	-3012.51	152.99	22.44	-3056.60	145.67	35.65	-4134.94	295.12	800.95	-3562.85	168.75	488.47	-2393.82	10.64	50.34	-2413.10	-11.50	83.41	-4087.22	260.63	829.33	-4051.09	243.04	857.68	-2750.80	114.19	1067.17	0.00	0.00	0.00	-2726.28	46.25	1407.85	-2722.54	157.43	1408.10	-2742.41	178.17	1684.25	-3303.84	499.99	1446.22	712.17	-287.47	79.01	1314.16	-286.03	76.67	712.15
5.44000	-3016.78	153.12	21.69	-3005.03	144.27	41.92	-4128.56	294.28	803.48	-3559.98	168.96	489.64	-2383.40	10.78	49.47	-2405.61	-11.27	83.19	-4073.38	258.94	826.43	-4036.54	241.31	854.71	-2731.15	112.62	1067.07	0.00	0.00	0.00	-2718.47	44.90	1408.02	-2711.21	156.54	1407.03	-2735.82	178.10	1683.43	-3292.89	498.47	1446.03	712.69	-287.54	79.09	1313.24	-286.14	76.47	712.50
5.45000	-3032.29	153.68	19.59	-3046.34	145.29	36.93	-4122.08	293.44	805.96	-3557.04	169.18	490.79	-2373.72	10.93	48.62	-2398.88	-11.00	82.93	-4059.38	257.24	823.49	-4021.84	239.57	851.70	-2728.88	112.19	1067.42	0.00	0.00	0.00	-2696.18	43.40	1407.66	-2699.94	155.73	1406.05	-2729.20	178.02	1682.59	-3281.89	496.95	1445.84	712.21	-287.73	78.89	1313.00	-285.33	76.67	711.91
5.46000	-3037.10	153.71	18.46	-3041.71	145.81	38.54	-4115.50	292.60	808.40	-3554.01	169.42	491.92	-2364.78	11.08	47.79	-2392.90	-10.70	82.63	-4045.21	255.52	820.49	-4006.98	237.82	848.64	-2717.63	109.87	1067.65	0.00	0.00	0.00	-2674.25	41.73	1407.03	-2688.73	154.98	1405.17	-2722.55	177.93	1681.74	-3270.84	495.41	1445.65	712.30	-287.83	79.02	1313.38	-285.50	76.55	711.68
5.47000	-3024.28	153.29	19.67	-3039.05	145.00	36.42	-4108.81	291.76	810.80	-3550.91	169.66	493.01	-2356.57	11.25	46.99	-2387.63	-10.36	82.29	-4030.88	253.78	817.45	-3991.98	236.05	845.53	-2709.54	108.41	1067.62	0.00	0.00	0.00	-2650.73	40.22	1406.23	-2677.59	154.31	1404.38	-2715.86	177.84	1680.88	-3259.75	493.85	1445.47	712.24	-287.69	79.04	1313.30	-285.83	76.48	711.83
5.48000	-3003.28	154.38	23.78	-3023.55	145.62	41.56	-4102.02	290.92	813.14	-3547.71	169.92	494.08	-2349.11	11.43	46.22	-2383.05	-10.00	81.92	-4016.38	252.03	814.36	-3976.82	234.27	842.38	-2687.88	105.54	1068.93	0.00	0.00	0.00	-2641.73	38.01	1407.29	-2666.50	153.71	1403.68	-2709.14	177.74	1680.01	-3248.62	492.28	1445.29	711.80	-287.86	78.73	1313.35	-285.43	76.61	711.69
5.49000	-3019.12	152.84	20.23	-3043.58	145.36	38.08	-4095.13	290.08	815.45	-3544.44	170.20	495.13	-2342.40	11.63	45.49	-2379.13	-9.60	81.51	-4001.71	250.26	811.22	-3961.52	232.48	839.19	-2675.13	104.43	1069.35	0.00	0.00	0.00	-2642.93	36.35	1407.91	-2655.48	153.17	1403.07	-2702.39	177.63	1679.12	-3237.45	490.69	1445.11	712.18	-287.71	79.06	1313.45	-285.61	76.74	713.31
5.50000	-3005.42	153.16	22.59	-3033.20	144.72	38.46	-4088.14	289.24	817.71	-3541.08	170.49	496.14	-2336.45	11.84	44.80	-2375.85	-9.17	81.07	-3986.88	248.47	808.02	-3946.05	230.68	835.95	-2664.20	102.50	1070.26	0.00	0.00	0.00	-2640.88	35.19	1409.40	-2644.51	152.71	1402.55	-2695.61	177.52	1678.22	-3226.23	489.10	1444.93	712.57	-287.47	79.09	1313.42	-285.86	76.61	711.96
5.51000	-3020.68	153.41	20.36	-3027.32	144.41	36.73	-4081.04	288.41	819.92	-3537.63	170.79	497.13	-2331.24	12.06	44.16	-2373.19	-8.72	80.60	-3971.87	246.67	804.78	-3930.44	228.86	832.66	-2657.15	99.55	1071.78	0.00	0.00	0.00	-2616.60	33.79	1411.18	-2633.60	152.31	1402.11	-2688.80	177.40	1677.31	-3214.97	487.48	1444.76	712.91	-287.46	79.10	1313.64	-285.95	76.59	711.46
5.52000	-3003.75	152.22	23.37	-3041.63	143.40	32.03	-4073.83	287.57	822.08	-3534.10	171.10	498.10	-2326.80	12.31	43.58	-2371.11	-8.24	80.09	-3956.70	244.85	801.49	-3914.67	227.03	829.33	-2630.72	97.07	1073.79	0.00	0.00	0.00	-2610.76	32.73	1412.39	-2622.75	151.97	1401.76	-2681.95	177.26	1676.38	-3203.66	485.86	1444.59	712.85	-287.98	78.93	1313.29	-285.85	76.46	711.37
5.53000	-3002.43	153.66	23.29	-3017.13	143.66	34.95	-4066.52	286.74	824.20	-3530.47	171.42	499.04	-2323.12	12.57	43.06	-2369.60	-7.74	79.56	-3941.36	243.01	798.14	-3898.75	225.19	825.95	-2639.05	94.03	1075.56	0.00	0.00	0.00	-2610.70	30.27	1414.19	-2611.96	151.70	1401.49	-2675.07	177.13	1675.45	-3192.31	484.22	1444.42	712.69	-287.86	79.13	1313.40	-285.96	76.45	712.13
5.54000	-3016.44	153.74	19.93	-2991.38	143.97	35.88	-4059.11	285.91	826.27	-3526.76	171.76	499.95	-2320.20	12.85	42.60	-2368.62	-7.21	79.00	-3925.85	241.16	794.75	-3882.67	223.34	822.52	-2610.71	92.66	1077.27	0.00	0.00	0.00	-2605.13	28.99	1415.74	-2601.21	151.49	1401.29	-2668.16	176.98	1674.50	-3180.93	482.56	1444.25	712.68	-287.83	79.16	1313.83	-286.19	76.37	715.15
5.55000	-2986.04	154.90	24.78	-3020.27	143.42	30.32	-4051.59	285.08	828.29	-3522.96	172.10	500.83	-2318.05	13.15	42.21	-2368.15	-6.66	78.41	-3910.17	239.29	791.31	-3866.44	221.47	819.05	-2582.78	90.92	1080.27	0.00	0.00	0.00	-2597.30	27.38	1417.50	-2590.53	151.35	1401.18	-2661.21	176.83	1673.53	-3169.50	480.89	1444.08	712.80	-287.81	78.94	1314.05	-285.47	76.76	712.59
5.56000	-3010.01	153.79	15.82	-3019.94	144.45	28.61	-4043.96	284.25	830.26	-3519.07	172.46	501.69	-2316.67	13.48	41.89	-2368.17	-6.10	77.80	-3894.31	237.40	787.81	-3850.05	219.59	815.53	-2596.34	87.80	1082.38	0.00	0.00	0.00	-2592.22	24.00	1419.16	-2579.89	151.26	1401.14	-2654.23	176.66	1672.56	-3158.02	479.21	1443.92	712.40	-287.91	78.95	1313.81	-285.45	76.83	712.04
5.57000	-3005.85	155.49	11.66	-3003.25	144.87	29.62	-4036.22	283.42	832.19	-3515.08	172.83	502.53	-2313.49	14.64	41.10	-2368.64	-5.51	77.16	-3878.29	235.50	784.26	-3833.50	217.70	811.96	-2584.69	86.26	1084.47	0.00	0.00	0.00	-2587.33	23.45	1421.48	-2569.31	151.23	1401.18	-2647.22	176.49	1671.57	-3146.51	477.51	1443.76	712.90	-287.93	79.14	1313.95	-285.76	76.68	711.89
5.58000	-2998.07	157.37	9.90	-2980.89	146.33	32.71	-4028.38	282.59	834.06	-3511.00	173.21	503.33	-2306.26	13.79	42.64	-2369.56	-4.91	76.51	-3862.09	233.58	780.66	-3816.79	215.79	808.34	-2569.37	85.18	1086.40	0.00	0.00	0.00	-2567.72	22.92	1422.75	-2558.78	151.25	1401.28	-2640.18	176.32	1670.57	-3134.96	475.80	1443.61	712.78	-287.87	79.17	1313.66	-286.14	76.57	711.83
5.59000	-2984.04	159.32	8.73	-2964.52	148.61	35.48	-4020.42	281.77	835.89	-3506.83	173.60	504.11	-2315.56	16.50	40.27	-2370.88	-4.29	75.83	-3845.71	231.64	777.01	-3799.93	213.88	804.68	-2562.49	83.22	1088.19	0.00	0.00	0.00	-2560.53	22.26	1424.97	-2548.30	151.34	1401.46	-2633.10	176.13	1669.56	-3123.36	474.07	1443.45	712.42	-287.93	79.02	1313.48	-285.85	76.60	713.49
5.60000	-2981.73	160.95	5.59	-2942.32	150.68	39.93	-4012.36	280.94	837.66	-3502.57	174.00	504.87	-2318.08	15.86	38.68	-2372.58	-3.66	75.13	-3829.17	229.69	773.31	-3782.91	211.94	800.97	-2560.05	82.47	1089.57	0.00	0.00	0.00	-2555.54	21.06	1427.33	-2537.86	151.47	1401.71	-2626.00	175.94	1668.53	-3111.73	472.34	1443.30	712.37	-287.43	79.10	1313.78	-285.82	76.56	712.37
5.61000	-2935.81	161.63	14.12	-2912.02	151.08	47.91	-4004.19	280.12	839.39	-3498.20	174.40	505.59	-2331.66	14.65	37.26	-2374.64	-3.01	74.42	-3812.44	227.71	769.56	-3765.73	210.00	797.22	-2543.29	80.61	1090.95	0.00	0.00	0.00	-2545.13	19.83	1429.00	-2527.48	151.66	1402.02	-2618.85	175.73	1667.49	-3100.06	470.58	1443.15	712.57	-287.56	78.97	1313.37	-286.17	76.42	711.97
5.62000	-2886.69	161.20	23.81	-2892.58	151.43	54.46	-3995.91	279.30	841.06	-3493.75	174.82	506.29	-2299.96	15.74	43.09	-2377.04	-2.36	73.68	-3795.55	225.73	765.75	-3748.40	208.04	793.41	-2530.61	79.86	1092.96	0.00	0.00	0.00	-2530.63	18.46	1431.06	-2517.14	151.90	1402.40	-2611.68	175.52	1666.44	-3088.34	468.82	1443.01	712.31	-287.76	79.01	1313.04	-285.79	76.56	711.34
5.63000	-2774.25	159.85	41.13	-2855.58	150.68	63.54	-3987.52	278.48	842.68	-3489.19	175.25	506.97	-2309.30	15.09	39.64	-2379.74	-1.69	72.94	-3778.47	223.72	761.89	-3730.90	206.07	789.56	-2534.47	80.34	1093.72	0.00	0.00	0.00	-2522.35	18.17	1432.93	-2506.85	152.20	1402.84	-2604.47	175.30	1665.37	-3076.59	467.04	1442.86	712.16	-287.80	79.07	1313.42	-285.83	76.70	712.01
5.64000	-2737.58	158.54	47.97	-2821.89	149.44	71.29	-3979.02	277.66	844.25	-3484.53	175.69	507.62	-2281.14	15.39	45.79	-2382.72	-1.02	72.17	-3761.22	221.70	757.98	-3713.24	204.09	785.66	-2511.66	80.12	1095.22	0.00	0.00	0.00	-2521.61	16.94	1434.70	-2496.60	152.54	1403.35	-2597.23	175.08	1664.29	-3064.79	465.24	1442.72	713.18	-288.02	79.33	1313.36	-286.10	76.46	721.11
5.65000	-2831.59	158.77	38.81	-2793.21	148.79	77.56	-3970.41	276.85	845.76	-3479.78	176.13	508.24	-2337.24	14.51	34.75	-2385.95	-0.34	71.40	-3743.80	219.65	754.02	-3695.42	202.09	781.71	-2511.80	80.66	1095.81	0.00	0.00	0.00	-2516.92	15.81	1435.97	-2486.39	152.93	1403.91	-2589.95	174.84	1663.20	-3052.96	463.44	1442.59	713.15	-287.74	79.33	1313.16	-285.97	76.52	714.96
5.66000	-2802.24	158.28	43.12	-2767.17	147.87	81.85	-3961.69	276.03	847.22	-3474.93	176.59	508.83	-2304.60	15.42	41.95	-2389.42	0.35	70.61	-3726.19	217.60	750.00	-3677.44	200.08	777.71	-2483.57	81.60	1096.78	0.00	0.00	0.00	-2503.66	14.98	1437.42	-2476.23	153.36	1404.53	-2582.64	174.60	1662.09	-3041.09	461.61	1442.45	713.02	-287.97	79.24	1313.09	-285.89	76.48	711.27
5.67000	-2772.58	158.74	46.50	-2760.78	149.01	82.12	-3952.85	275.22	848.63	-3469.97	177.05	509.40	-2269.51	16.55	48.49	-2393.09	1.03	69.82	-3708.41	215.52	745.93	-3659.30	198.06	773.66	-2483.73	82.97	1097.15	0.00	0.00	0.00	-2483.35	15.15	1438.37	-2466.11	153.84	1405.20	-2575.30	174.34	1660.97	-3029.18	459.78	1442.32	711.84	-287.79	78.96	1313.11	-285.73	76.51	711.44
5.68000	-2733.98	159.93	50.28	-2711.51	149.20	87.86	-3943.90	274.41	849.99	-3464.91	177.52	509.94	-2304.52	16.63	41.51	-2396.94	1.73	69.02	-3690.45	213.43	741.81	-3640.99	196.02	769.57	-2458.59	81.97	1099.41	0.00	0.00	0.00	-2473.29	14.91	1440.27	-2456.03	154.36	1405.93	-2567.93	174.08	1659.84	-3017.24	457.93	1442.19	712.15	-287.99	78.94	1313.19	-285.99	76.37	711.19
5.69000	-2719.04	161.58	49.40	-2690.85	150.54	88.35	-3934.84	273.60	851.29	-3459.75	177.99	510.46	-2290.74	15.18	45.02	-2400.95	2.42	68.21	-3672.31	211.32	737.63	-3622.53	193.97	765.42	-2457.86	82.41	1099.54	0.00	0.00	0.00	-2464.53	14.12	1441.71	-2445.99	154.93	1406.71	-2560.52	173.81	1658.69	-3005.25	456.07	1442.07	712.52	-287.80	78.98	1313.51	-285.84	76.56	711.58
5.70000	-2680.79	162.49	52.05	-2661.56	150.54	89.58	-3925.67	272.80	852.53	-3454.48	178.48	510.95	-2266.41	16.01	49.14	-2405.08	3.11	67.39	-3653.98	209.19	733.40	-3603.90	191.91	761.23	-2447.04	83.62	1100.38	0.00	0.00	0.00	-2458.64	14.69	1442.31	-2435.99	155.54	1407.54	-2553.08	173.54	1657.53	-2993.23	454.20	1441.94	712.34	-287.97	78.88	1313.83	-285.89	76.64	711.83
5.71000	-2640.43	163.72	53.74	-2639.13	152.00	89.63	-3916.38	271.99	853.72	-3449.11	178.97	511.41	-2321.59	15.96	40.62	-2409.31	3.80	66.57	-3635.48	207.04	729.11	-3585.10	189.83	756.98	-2440.65	83.66	1101.35	0.00	0.00	0.00	-2456.04	13.82	1443.85	-2426.03	156.18	1408.42	-2545.60	173.25	1656.36	-2981.17	452.31	1441.82	712.02	-287.98	78.88	1313.45	-286.00	76.39	711.62
5.72000	-2613.12	164.74	53.00	-2609.09	151.99	87.87	-3906.98	271.19	854.86	-3443.63	179.47	511.85	-2325.99	15.92	38.46	-2413.62	4.48	65.75	-3616.79	204.88	724.78	-3566.14	187.74	752.69	-2433.97	83.84	1102.33	0.00	0.00	0.00	-2436.10	14.50	1444.49	-2416.10	156.87	1409.35	-2538.09	172.95	1655.18	-2969.08	450.41	1441.71	711.74	-287.98	78.71	1313.26	-285.71	76.61	711.39
5.73000	-2569.36	164.88	55.36	-2588.81	152.64	85.71	-3897.46	270.39	855.94	-3438.05	179.97	512.26	-2276.21	18.93	48.79	-2417.99	5.16	64.92	-3597.92	202.69	720.38	-3547.02	185.64	748.35	-2422.39	84.42	1103.67	0.00	0.00	0.00	-2432.32	14.64	1445.02	-2406.21	157.59	1410.31	-2530.55	172.65	1653.98	-2956.95	448.49	1441.59	711.88	-287.84	78.87	1312.88	-285.67	76.35	712.42
5.74000	-2547.28	164.94	52.76	-2554.39	153.39	84.48	-3887.83	269.59	856.96	-3432.35	180.48	512.65	-2278.05	19.41	48.49	-2422.38	5.83	64.10	-3578.87	200.49	715.94	-3527.73	183.52	743.96	-2440.94	84.14	1103.68	0.00	0.00	0.00	-2420.71	15.18	1445.51	-2396.36	158.35	1411.33	-2522.97	172.34	1652.76	-2944.78	446.56	1441.48	712.62	-288.11	78.98	1313.41	-285.96	76.51	713.89
5.75000	-2503.74	165.25	53.04	-2500.96	153.12	85.46	-3878.08	268.79	857.92	-3426.55	181.00	513.01	-2305.92	18.61	45.64	-2426.76	6.50	63.28	-3559.64	198.28	711.44	-3508.27	181.39	739.52	-2411.34	84.36	1104.47	0.00	0.00	0.00	-2405.25	15.61	1445.92	-2386.54	159.14	1412.38	-2515.36	172.01	1651.54	-2932.57	444.62	1441.38	712.83	-287.99	79.05	1313.20	-285.91	76.42	712.86
5.76000	-2467.37	164.90	51.98	-2491.59	153.55	79.21	-3868.22	268.00	858.83	-3420.64	181.52	513.34	-2271.08	18.80	51.61	-2431.13	7.15	62.46	-3540.22	196.04	706.88	-3488.65	179.25	735.02	-2393.66	85.31	1104.64	0.00	0.00	0.00	-2394.52	15.73	1446.25	-2376.75	159.97	1413.47	-2507.71	171.68	1650.29	-2920.33	442.67	1441.27	712.21	-287.99	78.95	1313.54	-285.86	76.67	712.44
5.77000	-2431.56	164.13	50.50	-2448.30	152.10	78.73	-3858.24	267.21	859.68	-3414.62	182.05	513.64	-2287.14	21.06	49.85	-2435.44	7.80	61.64	-3520.62	193.78	702.27	-3468.86	177.10	730.48	-2380.89	84.21	1105.37	0.00	0.00	0.00	-2383.13	15.87	1446.87	-2366.99	160.83	1414.60	-2500.04	171.34	1649.04	-2908.06	440.70	1441.17	712.42	-287.86	78.98	1313.48	-285.95	76.43	712.50
5.78000	-2399.70	164.97	49.40	-2420.53	152.51	74.32	-3848.14	266.42	860.47	-3408.48	182.59	513.92	-2266.44	22.53	53.85	-2439.68	8.43	60.83	-3500.83	191.51	697.60	-3448.90	174.92	725.89	-2389.43	84.09	1105.83	0.00	0.00	0.00	-2372.46	15.94	1447.26	-2357.26	161.71	1415.76	-2492.32	170.99	1647.77	-2895.75	438.72	1441.08	712.47	-287.83	78.97	1313.68	-285.74	76.51	712.43
5.79000	-2367.38	165.07	46.22	-2389.00	152.05	71.86	-3837.92	265.63	861.20	-3402.24	183.13	514.18	-2312.79	23.33	48.43	-2443.81	9.04	60.03	-3480.85	189.22	692.88	-3428.78	172.74	721.25	-2369.52	85.20	1105.80	0.00	0.00	0.00	-2362.43	15.94	1447.41	-2347.57	162.63	1416.96	-2484.58	170.64	1646.49	-2883.40	436.72	1440.98	712.24	-287.80	78.98	1313.40	-285.23	76.68	707.79
5.80000	-2356.39	166.20	41.12	-2352.43	152.26	70.15	-3827.59	264.84	861.87	-3395.88	183.67	514.40	-2298.43	21.80	49.66	-2447.82	9.65	59.24	-3460.69	186.91	688.10	-3408.48	170.54	716.55	-2356.78	84.22	1105.28	0.00	0.00	0.00	-2352.99	15.89	1447.35	-2337.90	163.57	1418.18	-2476.79	170.27	1645.19	-2871.02	434.72	1440.89	712.24	-288.06	79.06	1313.92	-285.40	76.85	710.01
5.81000	-2320.71	167.60	40.24	-2306.63	152.94	69.21	-3817.14	264.06	862.48	-3389.40	184.22	514.60	-2299.71	21.19	51.02	-2451.67	10.23	58.45	-3440.34	184.59	683.27	-3388.02	168.33	711.81	-2357.00	84.88	1106.57	0.00	0.00	0.00	-2344.05	15.81	1447.09	-2328.26	164.55	1419.44	-2468.98	169.89	1643.88	-2858.61	432.70	1440.80	712.78	-288.24	79.08	1313.34	-285.67	76.57	711.63
5.82000	-2285.99	167.88	38.82	-2314.37	154.26	59.88	-3806.56	263.28	863.03	-3382.81	184.77	514.78	-2267.73	19.77	57.24	-2455.35	10.80	57.68	-3419.80	182.24	678.38	-3367.39	166.11	707.01	-2341.77	84.37	1106.27	0.00	0.00	0.00	-2335.55	15.70	1446.65	-2318.65	165.54	1420.72	-2461.13	169.51	1642.56	-2846.16	430.66	1440.72	712.57	-288.13	78.95	1313.57	-285.58	76.66	712.47
5.83000	-2248.95	168.94	39.65	-2289.87	154.88	56.73	-3795.87	262.50	863.52	-3376.10	185.33	514.92	-2296.56	20.78	49.86	-2458.82	11.34	56.92	-3399.07	179.88	673.44	-3346.59	163.87	702.17	-2335.64	83.63	1105.85	0.00	0.00	0.00	-2327.42	15.60	1446.03	-2309.06	166.56	1422.03	-2453.24	169.11	1641.22	-2833.68	428.62	1440.64	712.72	-287.51	79.13	1313.82	-285.75	76.77	712.06
5.84000	-2226.88	169.81	39.76	-2231.57	155.83	61.14	-3785.06	261.72	863.95	-3369.28	185.88	515.05	-2310.54	17.34	45.58	-2462.06	11.87	56.17	-3378.16	177.49	668.43	-3325.61	161.62	697.27	-2324.02	85.01	1105.03	0.00	0.00	0.00	-2319.59	15.50	1445.26	-2299.50	167.61	1423.37	-2445.32	168.71	1639.87	-2821.16	426.56	1440.56	713.21	-287.89	79.25	1313.40	-285.78	76.62	714.38
5.85000	-2184.06	171.31	42.52	-2232.92	157.97	56.11	-3774.13	260.95	864.32	-3362.33	186.45	515.14	-2281.64	17.09	48.05	-2465.05	12.37	55.44	-3357.05	175.09	663.38	-3304.47	159.35	692.32	-2321.81	84.00	1104.41	0.00	0.00	0.00	-2311.99	15.43	1444.34	-2289.96	168.67	1424.72	-2437.37	168.29	1638.50	-2808.61	424.49	1440.49	712.31	-287.73	79.15	1313.83	-285.89	76.60	712.90
5.86000	-2141.24	172.11	48.62	-2203.16	157.74	58.39	-3763.08	260.18	864.63	-3355.27	187.01	515.21	-2302.74	17.37	43.46	-2467.75	12.84	54.72	-3335.75	172.67	658.26	-3283.15	157.07	687.32	-2317.67	85.24	1102.90	0.00	0.00	0.00	-2304.54	15.40	1443.29	-2280.44	169.75	1426.10	-2429.38	167.87	1637.12	-2796.03	422.40	1440.42	712.56	-287.94	79.02	1313.74	-285.75	76.71	712.21
5.87000	-2105.15	170.75	56.31	-2153.87	157.98	64.97	-3751.90	259.41	864.87	-3348.09	187.58	515.25	-2284.02	14.44	46.54	-2470.15	13.29	54.02	-3314.26	170.23	653.09	-3261.66	154.78	682.27	-2303.96	85.43	1101.66	0.00	0.00	0.00	-2297.18	15.43	1442.13	-2270.95	170.86	1427.49	-2421.36	167.44	1635.73	-2783.42	420.31	1440.36	712.51	-287.72	79.00	1313.32	-285.91	76.55	711.91
5.88000	-2099.61	169.07	59.69	-2119.06	157.46	68.59	-3740.61	258.65	865.05	-3340.78	188.15	515.27	-2335.17	15.07	37.57	-2472.22	13.72	53.34	-3292.58	167.78	647.86	-3240.00	152.47	677.16	-2281.38	85.84	1100.10	0.00	0.00	0.00	-2289.84	15.53	1440.88	-2261.47	171.98	1428.90	-2413.30	166.99	1634.32	-2770.77	418.20	1440.29	713.06	-287.85	79.11	1313.02	-285.90	76.50	711.87
5.89000	-2049.56	166.63	68.74	-2071.74	155.19	78.88	-3729.19	257.88	865.17	-3333.36	188.73	515.26	-2324.31	13.37	39.15	-2473.93	14.11	52.69	-3270.71	165.30	642.58	-3218.17	150.15	672.00	-2277.66	85.77	1098.97	0.00	0.00	0.00	-2282.44	15.72	1439.53	-2252.02	173.11	1430.33	-2405.21	166.54	1632.90	-2758.09	416.08	1440.23	712.65	-287.92	79.07	1312.39	-285.87	76.32	713.91
5.90000	-2036.65	167.40	74.49	-2044.98	154.11	83.36	-3717.65	257.12	865.22	-3325.81	189.30	515.22	-2322.51	13.41	38.30	-2475.26	14.48	52.05	-3248.64	162.80	637.24	-3196.16	147.82	666.80	-2269.20	86.04	1097.60	0.00	0.00	0.00	-2274.93	16.01	1438.12	-2242.58	174.26	1431.77	-2397.08	166.08	1631.46	-2745.38	413.94	1440.18	712.42	-287.91	78.99	1313.30	-286.02	76.32	712.85
5.91000	-1959.68	164.39	95.13	-1999.02	154.84	93.04	-3705.99	256.37	865.21	-3318.13	189.88	515.16	-2298.45	13.17	44.15	-2476.18	14.81	51.44	-3226.38	160.29	631.84	-3173.97	145.47	661.53	-2257.86	86.33	1095.71	0.00	0.00	0.00	-2267.21	16.42	1436.64	-2233.16	175.42	1433.22	-2388.92	165.61	1630.01	-2732.64	411.79	1440.13	712.20	-288.01	78.86	1313.31	-285.75	76.68	712.04
5.92000	-1947.59	166.94	103.67	-1987.23	154.04	99.66	-3694.20	255.61	865.13	-3310.34	190.46	515.07	-2310.81	12.29	40.86	-2476.67	15.11	50.85	-3203.93	157.76	626.38	-3151.62	143.10	656.22	-2262.49	87.01	1093.60	0.00	0.00	0.00	-2259.24	16.97	1435.13	-2223.76	176.60	1434.67	-2380.72	165.13	1628.55	-2719.87	409.63	1440.08	712.80	-287.60	79.13	1313.46	-285.83	76.67	711.80
5.93000	-1958.13	170.90	106.83	-1967.53	155.71	107.05	-3682.29	254.86	864.99	-3302.41	191.04	514.95	-2319.84	13.10	38.86	-2476.70	15.37	50.29	-3181.28	155.20	620.86	-3129.08	140.73	650.85	-2254.97	87.82	1091.92	0.00	0.00	0.00	-2250.93	17.66	1433.59	-2214.38	177.78	1436.14	-2372.49	164.64	1627.07	-2707.07	407.46	1440.04	712.93	-287.76	79.01	1313.20	-285.66	76.70	712.07
5.94000	-1932.65	171.57	115.22	-1960.68	159.00	110.60	-3670.25	254.11	864.78	-3294.36	191.62	514.81	-2285.43	13.56	45.22	-2476.24	15.60	49.76	-3158.43	152.63	615.29	-3106.37	138.34	645.43	-2227.20	88.02	1089.88	0.00	0.00	0.00	-2242.22	18.52	1432.03	-2205.01	178.98	1437.61	-2364.22	164.14	1625.57	-2694.23	405.28	1440.00	712.21	-287.87	78.95	1313.20	-285.64	76.64	714.08
5.95000	-1907.53	170.58	123.97	-1940.84	160.05	116.71	-3658.09	253.36	864.51	-3286.18	192.20	514.65	-2315.37	12.00	40.02	-2475.27	15.79	49.26	-3135.39	150.04	609.66	-3083.49	135.93	639.96	-2223.38	89.45	1087.83	0.00	0.00	0.00	-2233.04	19.56	1430.47	-2195.65	180.18	1439.08	-2355.92	163.63	1624.06	-2681.37	403.08	1439.96	712.07	-287.62	78.90	1312.89	-285.64	76.45	712.50
5.96000	-1885.06	169.69	131.37	-1915.32	158.06	123.83	-3645.80	252.62	864.17	-3277.87	192.78	514.45	-2299.49	11.83	44.89	-2473.77	15.94	48.78	-3112.15	147.43	603.97	-3060.43	133.51	634.43	-2218.97	90.28	1086.12	0.00	0.00	0.00	-2223.31	20.80	1428.93	-2186.31	181.39	1440.56	-2347.58	163.11	1622.54	-2668.48	400.87	1439.93	712.49	-287.77	79.02	1313.23	-285.39	76.67	712.34
5.97000	-1864.02	168.57	137.89	-1896.43	159.34	128.66	-3633.39	251.88	863.76	-3269.43	193.37	514.23	-2308.87	11.50	40.14	-2471.70	16.05	48.34	-3088.71	144.80	598.22	-3037.19	131.08	628.86	-2209.06	91.06	1084.14	0.00	0.00	0.00	-2212.97	22.24	1427.42	-2176.98	182.61	1442.03	-2339.21	162.58	1621.00	-2655.55	398.65	1439.90	712.61	-287.92	78.98	1313.44	-285.48	76.64	711.79
5.98000	-1846.28	168.28	142.04	-1879.31	160.20	132.04	-3620.85	251.14	863.29	-3260.86	193.95	513.98	-2319.19	13.08	39.84	-2469.05	16.12	47.94	-3065.08	142.16	592.41	-3013.77	128.63	623.22	-2198.48	91.89	1082.29	0.00	0.00	0.00	-2201.94	23.92	1425.95	-2167.65	183.83	1443.51	-2330.80	162.04	1619.45	-2642.60	396.41	1439.88	712.57	-287.73	78.94	1313.19	-285.66	76.50	712.53
5.99000	-1829.66	167.18	144.47	-1861.82	158.65	134.25	-3608.18	250.41	862.75	-3252.16	194.53	513.71	-2289.42	12.21	45.24	-2465.79	16.14	47.56	-3041.25	139.49	586.54	-2990.17	126.17	617.54	-2187.31	92.78	1080.56	0.00	0.00	0.00	-2190.16	25.83	1424.54	-2158.34	185.05	1444.97	-2322.36	161.49	1617.88	-2629.62	394.17	1439.86	712.58	-287.96	79.01	1313.65	-285.69	76.86	714.30
6.00000	-1814.88	165.44	145.36	-1845.10	155.58	135.64	-3595.39	249.68	862.13	-3243.33	195.11	513.41	-2296.03	11.81	43.66	-2461.88	16.12	47.23	-3017.21	136.80	580.61	-2966.40	123.69	611.80	-2175.61	93.72	1078.98	0.00	0.00	0.00	-2177.56	28.00	1423.20	-2149.04	186.27	1446.44	-2313.88	160.92	1616.30	-2616.61	391.91	1439.84	712.90	-287.47	79.16	1313.93	-285.43	76.78	712.53
6.01000	-1802.57	164.55	143.68	-1832.80	153.92	134.81	-3582.47	248.95	861.45	-3234.36	195.69	513.09	-2302.35	12.08	42.10	-2457.32	16.05	46.93	-2992.98	134.09	574.63	-2942.44	121.20	606.00	-2163.43	94.73	1077.56	0.00	0.00	0.00	-2164.06	30.45	1421.95	-2139.75	187.49	1447.89	-2305.36	160.35	1614.70	-2603.57	389.64	1439.83	713.46	-287.72	79.27	1313.65	-285.60	76.54	711.73
6.02000	-1791.42	162.03	141.10	-1821.27	150.81	132.74	-3569.42	248.23	860.70	-3225.26	196.27	512.74	-2298.19	10.78	42.62	-2452.06	15.93	46.67	-2968.54	131.37	568.58	-2918.31	118.70	600.15	-2150.84	95.80	1076.31	0.00	0.00	0.00	-2149.60	33.18	1420.79	-2130.46	188.71	1449.34	-2296.81	159.77	1613.09	-2590.50	387.35	1439.82	712.71	-287.88	79.03	1312.89	-285.75	76.30	711.68
6.03000	-1782.97	161.18	135.91	-1812.53	150.23	127.80	-3556.24	247.51	859.89	-3216.03	196.85	512.36	-2299.13	11.27	43.14	-2446.09	15.77	46.45	-2943.91	128.62	562.48	-2893.99	116.18	594.25	-2137.90	96.95	1075.23	0.00	0.00	0.00	-2134.10	36.22	1419.76	-2121.17	189.93	1450.77	-2288.23	159.18	1611.46	-2577.41	385.06	1439.82	713.27	-287.65	79.19	1313.37	-285.56	76.51	712.17
6.04000	-1775.21	159.68	129.84	-1806.28	149.55	122.01	-3542.93	246.79	859.00	-3206.65	197.43	511.95	-2319.77	11.67	40.17	-2439.38	15.55	46.27	-2919.07	125.86	556.31	-2869.49	113.65	588.29	-2124.67	98.18	1074.35	0.00	0.00	0.00	-2117.50	39.57	1418.85	-2111.90	191.15	1452.19	-2279.60	158.58	1609.82	-2564.28	382.75	1439.82	713.20	-287.83	79.26	1313.70	-285.64	76.66	713.84
6.05000	-1769.67	158.84	122.35	-1804.04	151.83	113.23	-3529.49	246.07	858.04	-3197.14	198.00	511.52	-2323.52	10.31	38.86	-2431.91	15.28	46.13	-2894.02	123.07	550.09	-2844.82	111.10	582.28	-2111.22	99.48	1073.68	0.00	0.00	0.00	-2099.72	43.26	1418.08	-2102.62	192.36	1453.59	-2270.95	157.97	1608.16	-2551.13	380.43	1439.82	712.86	-287.73	79.22	1313.90	-285.76	76.61	712.50
6.06000	-1766.22	158.21	113.05	-1797.70	148.07	106.39	-3515.92	245.36	857.00	-3187.49	198.57	511.07	-2295.17	10.06	43.66	-2423.64	14.96	46.04	-2868.78	120.27	543.80	-2819.96	108.54	576.21	-2097.60	100.87	1073.22	0.00	0.00	0.00	-2080.70	47.30	1417.48	-2093.35	193.56	1454.98	-2262.25	157.34	1606.49	-2537.95	378.10	1439.83	713.81	-287.44	79.53	1313.06	-285.80	76.44	711.47
6.07000	-1762.13	156.51	103.67	-1796.20	149.04	96.79	-3502.22	244.66	855.90	-3177.71	199.14	510.58	-2319.82	9.06	41.73	-2414.55	14.58	45.99	-2843.33	117.44	537.46	-2794.91	105.96	570.09	-2083.89	102.35	1073.00	0.00	0.00	0.00	-2060.37	51.69	1417.04	-2084.08	194.75	1456.35	-2253.52	156.71	1604.80	-2524.75	375.76	1439.85	713.03	-287.79	79.19	1312.98	-285.85	76.41	711.73
6.08000	-1754.70	155.68	89.64	-1787.10	145.75	85.77	-3488.39	243.95	854.73	-3167.78	199.71	510.07	-2323.54	9.29	38.62	-2404.63	14.14	46.00	-2817.68	114.60	531.05	-2769.69	103.37	563.92	-2070.13	103.93	1073.02	0.00	0.00	0.00	-2049.86	53.99	1416.87	-2074.81	195.94	1457.70	-2244.76	156.07	1603.10	-2511.52	373.40	1439.86	711.99	-287.71	79.07	1313.29	-285.75	76.51	712.52
6.09000	-1746.51	151.76	77.83	-1778.04	143.93	74.81	-3474.43	243.25	853.48	-3157.71	200.27	509.54	-2287.94	10.34	44.60	-2393.84	13.65	46.04	-2791.82	111.73	524.58	-2744.28	100.76	557.69	-2056.39	105.61	1073.30	0.00	0.00	0.00	-2039.51	55.89	1416.67	-2065.54	197.11	1459.02	-2235.96	155.41	1601.38	-2498.26	371.03	1439.88	712.03	-287.80	79.02	1313.68	-285.87	76.65	723.24
6.10000	-1743.92	151.09	66.10	-1777.65	141.60	67.14	-3460.33	242.55	852.16	-3147.50	200.83	508.98	-2301.91	9.72	42.96	-2391.61	11.37	39.93	-2765.75	108.85	518.05	-2718.68	98.14	551.40	-2042.74	107.39	1073.84	0.00	0.00	0.00	-2033.67	57.42	1417.54	-2056.27	198.28	1460.33	-2227.12	154.75	1599.65	-2484.98	368.66	1439.91	712.16	-287.85	78.93	1313.22	-285.59	76.62	715.72
6.11000	-1737.82	149.44	55.43	-1774.60	140.75	59.40	-3446.11	241.86	850.77	-3137.14	201.39	508.39	-2308.66	10.08	43.35	-2382.50	10.37	39.30	-2739.48	105.94	511.46	-2692.90	95.51	545.06	-2029.23	109.29	1074.66	0.00	0.00	0.00	-2029.20	60.10	1418.67	-2047.00	199.43	1461.60	-2218.25	154.07	1597.90	-2471.67	366.27	1439.94	712.82	-287.85	79.15	1313.50	-285.60	76.68	711.88
6.12000	-1732.59	147.80	45.09	-1773.34	140.61	52.60	-3431.74	241.17	849.30	-3126.65	201.94	507.77	-2328.71	9.94	40.02	-2377.96	10.76	37.43	-2713.00	103.01	504.81	-2666.94	92.86	538.66	-2015.93	111.29	1075.78	0.00	0.00	0.00	-2014.86	62.20	1419.91	-2037.72	200.56	1462.85	-2209.33	153.39	1596.14	-2458.34	363.86	1439.98	713.19	-287.50	79.28	1313.33	-285.63	76.61	711.45
6.13000	-1728.21	146.17	35.06	-1772.47	139.12	48.44	-3417.25	240.48	847.76	-3116.00	202.49	507.13	-2301.90	10.19	44.21	-2352.44	11.13	39.77	-2686.31	100.07	498.10	-2640.79	90.20	532.20	-2002.90	113.42	1077.20	0.00	0.00	0.00	-2007.00	64.41	1421.77	-2028.44	201.68	1464.06	-2200.39	152.69	1594.36	-2444.98	361.45	1440.02	713.15	-287.60	79.31	1313.38	-285.54	76.73	712.26
6.14000	-1724.64	144.57	25.36	-1771.55	137.54	45.91	-3402.62	239.80	846.14	-3105.22	203.04	506.47	-2305.16	10.62	41.90	-2355.27	12.10	38.39	-2659.42	97.10	491.32	-2614.45	87.52	525.69	-1990.20	115.67	1078.94	0.00	0.00	0.00	-1997.84	66.81	1423.39	-2019.16	202.78	1465.24	-2191.41	151.98	1592.57	-2431.59	359.02	1440.06	712.73	-288.34	79.12	1314.00	-285.65	76.72	714.03
6.15000	-1721.86	142.97	15.97	-1772.14	138.28	43.36	-3387.86	239.12	844.45	-3094.28	203.58	505.77	-2269.47	9.35	46.85	-2340.48	12.29	40.46	-2632.31	94.12	484.48	-2587.93	84.82	519.12	-1978.01	119.20	1080.67	0.00	0.00	0.00	-1987.13	69.33	1425.43	-2009.87	203.87	1466.39	-2182.39	151.26	1590.76	-2418.18	356.59	1440.11	712.63	-287.84	78.97	1313.19	-285.66	76.71	712.89
6.16000	-1719.84	141.40	6.90	-1771.95	138.08	41.87	-3372.96	238.45	842.68	-3083.20	204.11	505.06	-2251.11	8.31	46.24	-2328.44	11.24	42.78	-2604.99	91.11	477.59	-2561.22	82.12	512.50	-1973.97	120.87	1082.36	0.00	0.00	0.00	-1972.39	71.81	1427.49	-2000.57	204.93	1467.51	-2173.33	150.53	1588.94	-2404.75	354.14	1440.16	712.26	-287.63	78.91	1313.49	-285.64	76.68	712.11
6.17000	-1718.55	139.84	-1.87	-1771.09	136.76	41.65	-3357.93	237.78	840.84	-3071.96	204.64	504.31	-2256.62	2.70	41.22	-2293.14	9.88	51.21	-2577.47	88.08	470.62	-2534.32	79.39	505.82	-1956.04	123.25	1084.39	0.00	0.00	0.00	-1965.57	73.87	1430.06	-1991.26	205.97	1468.59	-2164.24	149.79	1587.10	-2391.30	351.68	1440.22	712.16	-287.94	78.87	1313.35	-285.73	76.59	712.25
6.18000	-1717.97	138.31	-10.32	-1772.21	138.05	40.52	-3342.76	237.11	838.92	-3060.58	205.17	503.54	-2261.93	3.96	44.91	-2286.22	9.68	60.72	-2549.73	85.03	463.60	-2507.23	76.65	499.09	-1940.31	125.36	1086.63	0.00	0.00	0.00	-1949.31	75.46	1431.68	-1981.94	206.99	1469.62	-2155.11	149.04	1585.24	-2377.82	349.21	1440.28	712.44	-287.76	79.03	1313.10	-285.76	76.57	711.88
6.19000	-1718.07	136.79	-18.46	-1772.57	138.39	40.02	-3327.45	236.45	836.92	-3049.05	205.69	502.74	-2251.48	5.83	54.55	-2268.48	11.48	74.23	-2521.78	81.97	456.51	-2479.96	73.90	492.29	-1929.98	127.26	1088.28	0.00	0.00	0.00	-1929.36	77.56	1433.13	-1972.62	207.99	1470.62	-2145.94	148.27	1583.37	-2364.31	346.72	1440.35	712.76	-287.68	79.27	1313.99	-285.73	76.68	713.68
6.20000	-1718.82	135.30	-26.30	-1773.14	138.69	39.43	-3312.01	235.79	834.85	-3037.37	206.20	501.92	-2239.09	5.74	65.39	-2270.68	11.42	82.46	-2493.62	78.88	449.36	-2452.49	71.13	485.44	-1919.43	128.32	1089.40	0.00	0.00	0.00	-1920.04	80.00	1435.12	-1963.28	208.96	1471.57	-2136.74	147.50	1581.48	-2350.79	344.23	1440.42	712.45	-288.06	78.97	1313.69	-285.50	76.72	712.10
6.21000	-1720.20	133.83	-33.83	-1772.20	138.17	39.61	-3296.43	235.13	832.70	-3025.53	206.71	501.07	-2249.97	4.68	71.71	-2269.60	11.63	92.20	-2465.25	75.77	442.15	-2424.84	68.35	478.54	-1912.71	129.81	1090.51	0.00	0.00	0.00	-1928.01	82.21	1438.27	-1953.93	209.90	1472.48	-2127.50	146.71	1579.58	-2337.24	341.72	1440.50	713.07	-287.86	79.21	1313.80	-285.42	76.81	711.82
6.22000	-1722.17	132.38	-41.06	-1772.55	138.36	39.18	-3280.72	234.48	830.47	-3013.54	207.21	500.19	-2210.03	4.30	86.98	-2262.48	12.25	103.23	-2436.66	72.64	434.87	-2396.99	65.55	471.57	-1907.29	130.30	1092.00	0.00	0.00	0.00	-1915.21	84.41	1439.91	-1944.57	210.82	1473.34	-2118.23	145.92	1577.66	-2323.66	339.21	1440.58	712.45	-287.78	79.27	1313.57	-285.77	76.63	712.38
6.23000	-1724.71	130.96	-48.00	-1771.64	137.51	39.53	-3264.86	233.83	828.16	-3001.40	207.70	499.29	-2223.90	5.17	93.34	-2245.14	12.85	114.70	-2407.86	69.48	427.53	-2368.96	62.74	464.55	-1887.30	130.24	1093.31	0.00	0.00	0.00	-1907.25	85.95	1442.05	-1935.19	211.70	1474.15	-2108.91	145.11	1575.73	-2310.07	336.68	1440.66	711.85	-287.73	78.89	1313.53	-285.72	76.58	711.81
6.24000	-1727.80	129.56	-54.63	-1772.58	138.63	38.91	-3248.87	233.19	825.77	-2989.10	208.19	498.36	-2188.95	5.78	106.84	-2225.70	13.15	125.61	-2378.84	66.31	420.13	-2340.73	59.91	457.47	-1880.32	130.63	1095.65	0.00	0.00	0.00	-1892.59	87.35	1443.53	-1925.80	212.56	1474.91	-2099.56	144.29	1573.78	-2296.45	334.14	1440.75	712.38	-287.62	79.03	1313.14	-286.01	76.29	713.63
6.25000	-1731.40	128.19	-60.97	-1773.17	139.10	38.61	-3232.73	232.55	823.30	-2976.64	208.67	497.40	-2169.37	5.81	115.24	-2193.69	14.12	137.90	-2349.61	63.12	412.66	-2312.31	57.07	450.33	-1868.70	131.73	1097.45	0.00	0.00	0.00	-1879.47	88.51	1445.18	-1916.39	213.39	1475.62	-2090.18	143.46	1571.82	-2282.82	331.59	1440.85	712.24	-287.68	79.13	1313.67	-285.56	76.56	713.44
6.26000	-1735.49	126.85	-67.01	-1772.34	138.27	38.91	-3216.46	231.92	820.75	-2964.03	209.14	496.42	-2145.63	8.03	126.07	-2165.81	16.05	148.75	-2320.16	59.90	405.13	-2283.70	54.21	443.14	-1857.53	132.78	1099.27	0.00	0.00	0.00	-1874.51	90.35	1447.39	-1906.96	214.18	1476.28	-2080.75	142.62	1569.84	-2269.16	329.02	1440.95	712.67	-287.65	79.23	1313.54	-285.64	76.56	711.89
6.27000	-1740.05	125.53	-72.77	-1772.38	138.29	38.46	-3200.04	231.28	818.12	-2951.26	209.60	495.42	-2107.29	11.05	138.82	-2149.65	17.90	156.55	-2290.49	56.67	397.54	-2254.89	51.34	435.89	-1846.76	133.79	1101.08	0.00	0.00	0.00	-1861.83	91.01	1449.54	-1897.51	214.93	1476.87	-2071.29	141.76	1567.84	-2255.48	326.45	1441.05	712.89	-287.71	79.16	1313.30	-285.42	76.72	711.53
6.28000	-1745.03	124.24	-78.23	-1771.77	137.66	38.67	-3183.49	230.66	815.41	-2938.33	210.06	494.38	-2090.08	13.53	146.27	-2117.95	19.87	166.69	-2260.61	53.41	389.88	-2225.89	48.45	428.58	-1836.39	134.75	1102.88	0.00	0.00	0.00	-1851.39	91.69	1451.54	-1888.05	215.66	1477.41	-2061.79	140.90	1565.83	-2241.78	323.87	1441.17	712.74	-287.64	79.26	1313.32	-285.51	76.45	711.52
6.29000	-1750.43	122.99	-83.41	-1771.95	137.91	38.60	-3166.80	230.04	812.62	-2925.24	210.51	493.32	-2053.28	15.32	156.16	-2078.88	21.21	177.35	-2230.51	50.13	382.15	-2196.70	45.55	421.21	-1826.37	135.66	1104.66	0.00	0.00	0.00	-1842.54	92.35	1456.80	-1878.57	216.34	1477.89	-2052.26	140.02	1563.80	-2228.05	321.27	1441.28	712.70	-287.71	79.26	1313.29	-285.77	76.45	713.68
6.30000	-1756.20	121.76	-88.30	-1772.40	137.97	38.31	-3149.96	229.42	809.75	-2911.99	210.94	492.24	-2032.22	17.58	161.79	-2057.82	22.84	183.21	-2200.19	46.83	374.36	-2167.31	42.63	413.78	-1816.69	136.52	1106.41	0.00	0.00	0.00	-1833.80	93.42	1462.79	-1869.06	216.99	1478.31	-2042.68	139.13	1561.75	-2214.31	318.67	1441.40	712.56	-287.80	79.16	1313.61	-285.95	76.50	712.05
6.31000	-1762.32	120.57	-92.91	-1771.94	137.65	38.28	-3132.98	228.81	806.79	-2898.58	211.37	491.12	-1991.94	16.60	171.40	-2028.06	23.35	189.94	-2169.65	43.51	366.51	-2137.73	39.70	406.29	-1807.32	137.34	1108.11	0.00	0.00	0.00	-1820.57	95.08	1466.55	-1859.53	217.59	1478.67	-2033.07	138.23	1559.69	-2200.55	316.05	1441.53	712.64	-288.05	79.02	1313.85	-285.83	76.60	711.64
6.32000	-1768.77	119.41	-97.24	-1771.34	137.00	38.49	-3115.86	228.20	803.75	-2885.00	211.80	489.99	-1972.54	17.25	176.16	-2006.35	23.49	195.29	-2138.89	40.17	358.59	-2107.95	36.75	398.74	-1798.23	138.11	1109.77	0.00	0.00	0.00	-1813.91	95.42	1468.16	-1849.98	218.16	1478.96	-2023.42	137.32	1557.61	-2186.77	313.42	1441.66	713.02	-287.91	79.22	1313.67	-285.49	76.64	712.13
6.33000	-1775.52	118.29	-101.29	-1771.59	137.37	38.12	-3098.59	227.59	800.63	-2871.27	212.21	488.82	-1942.34	20.23	183.09	-1975.49	22.30	200.79	-2107.91	36.81	350.60	-2077.98	33.79	391.14	-1789.40	138.84	1111.36	0.00	0.00	0.00	-1804.26	95.81	1469.61	-1840.41	218.68	1479.18	-2013.74	136.39	1555.52	-2172.97	310.78	1441.79	712.58	-287.70	79.16	1313.48	-285.49	76.82	711.67
6.34000	-1782.54	117.20	-105.06	-1771.77	137.94	37.61	-3081.19	226.99	797.43	-2857.36	212.61	487.63	-1913.23	19.06	188.82	-1950.20	21.65	204.62	-2076.71	33.42	342.55	-2047.80	30.81	383.48	-1780.80	139.52	1112.88	0.00	0.00	0.00	-1796.20	95.81	1470.77	-1830.81	219.16	1479.33	-2004.01	135.46	1553.41	-2159.15	308.13	1441.93	713.14	-287.56	79.25	1313.77	-285.70	76.71	713.64
6.35000	-1789.80	116.14	-108.56	-1771.77	137.94	37.37	-3063.64	226.40	794.14	-2843.29	213.00	486.41	-1889.08	17.64	192.97	-1912.04	19.66	209.88	-2045.28	30.02	334.44	-2017.44	27.81	375.75	-1772.41	140.15	1114.32	0.00	0.00	0.00	-1788.00	95.73	1471.68	-1821.18	219.59	1479.41	-1994.25	134.51	1551.28	-2145.31	305.47	1442.08	713.27	-287.49	79.28	1313.80	-285.76	76.64	712.51
6.36000	-1797.28	115.12	-111.78	-1771.12	137.46	37.50	-3045.94	225.81	790.76	-2829.06	213.38	485.17	-1839.18	17.21	200.61	-1873.25	17.90	213.34	-2013.64	26.59	326.25	-1986.87	24.80	367.97	-1764.20	140.74	1115.67	0.00	0.00	0.00	-1779.21	96.20	1472.94	-1811.52	219.98	1479.42	-1984.45	133.55	1549.14	-2131.45	302.80	1442.23	713.45	-287.55	79.31	1313.56	-285.70	76.67	712.08
6.37000	-1804.94	114.15	-114.74	-1772.30	138.45	36.67	-3028.10	225.22	787.30	-2814.65	213.75	483.90	-1824.92	15.73	202.45	-1841.83	15.26	215.80	-1981.77	23.14	318.01	-1956.10	21.78	360.13	-1756.14	141.27	1116.92	0.00	0.00	0.00	-1770.30	96.06	1473.93	-1801.84	220.32	1479.35	-1974.62	132.58	1546.98	-2117.58	300.12	1442.39	713.01	-287.49	79.43	1313.71	-285.45	76.58	712.13
6.38000	-1812.77	113.21	-117.43	-1771.18	137.06	37.02	-3010.11	224.64	783.76	-2800.08	214.11	482.61	-1780.22	5.56	207.60	-1793.40	14.41	220.25	-1949.68	19.67	309.69	-1925.14	18.74	352.23	-1748.21	141.77	1118.06	0.00	0.00	0.00	-1761.25	96.16	1474.61	-1792.13	220.61	1479.21	-1964.74	131.59	1544.81	-2103.69	297.43	1442.55	712.46	-287.91	79.09	1313.66	-285.63	76.66	712.59
6.39000	-1820.73	112.30	-119.85	-1771.04	136.95	36.91	-2991.98	224.06	780.13	-2785.34	214.46	481.29	-1736.37	4.07	212.61	-1768.80	10.22	223.29	-1917.36	16.17	301.31	-1893.98	15.68	344.26	-1740.39	142.21	1119.08	0.00	0.00	0.00	-1753.83	96.12	1475.28	-1782.39	220.85	1478.99	-1954.83	130.60	1542.62	-2089.78	294.72	1442.72	712.89	-287.58	79.08	1313.50	-286.29	75.48	712.63
6.40000	-1828.80	111.45	-122.00	-1770.09	136.84	36.94	-2973.70	223.49	776.41	-2770.43	214.80	479.94	-1706.73	6.67	213.30	-1736.70	11.78	224.37	-1884.81	12.66	292.86	-1862.62	12.61	336.24	-1732.65	142.61	1119.97	0.00	0.00	0.00	-1745.69	96.03	1475.77	-1772.61	221.04	1478.68	-1944.88	129.59	1540.41	-2075.85	292.01	1442.89	713.00	-287.34	79.30	1313.16	-285.97	75.95	712.44
6.41000	-1836.95	110.63	-123.89	-1769.99	137.55	36.57	-2955.28	222.92	772.60	-2755.34	215.13	478.56	-1673.35	5.28	215.13	-1698.34	11.09	226.08	-1852.04	9.12	284.35	-1831.05	9.52	328.16	-1724.95	142.96	1120.72	0.00	0.00	0.00	-1735.67	95.88	1476.39	-1762.81	221.17	1478.30	-1934.89	128.57	1538.18	-2061.90	289.28	1443.07	713.45	-287.68	79.32	1313.02	-285.29	76.50	711.79
6.42000	-1845.15	109.85	-125.53	-1768.67	136.57	37.34	-2936.71	222.36	768.71	-2740.09	215.44	477.16	-1638.30	4.37	217.32	-1663.47	9.58	227.19	-1819.05	5.56	275.77	-1799.29	6.42	320.02	-1717.29	143.26	1121.32	0.00	0.00	0.00	-1725.81	96.07	1476.74	-1752.97	221.25	1477.83	-1924.86	127.53	1535.94	-2047.94	286.55	1443.25	712.57	-287.90	79.02	1313.50	-285.56	76.71	711.87
6.43000	-1853.38	109.12	-126.90	-1769.49	137.67	36.69	-2917.99	221.80	764.73	-2724.66	215.75	475.74	-1605.14	4.72	218.96	-1627.21	8.42	228.11	-1785.83	1.98	267.12	-1767.33	3.30	311.81	-1709.62	143.51	1121.76	0.00	0.00	0.00	-1716.91	95.65	1476.83	-1743.10	221.28	1477.28	-1914.80	126.49	1533.68	-2033.96	283.80	1443.44	712.65	-287.86	79.03	1313.31	-285.46	76.64	711.83
6.44000	-1861.60	108.43	-128.02	-1770.07	138.24	36.48	-2899.12	221.25	760.66	-2709.06	216.04	474.29	-1565.45	3.48	221.29	-1593.66	7.44	228.00	-1752.37	-1.62	258.40	-1735.16	0.16	303.55	-1701.93	143.72	1122.03	0.00	0.00	0.00	-1710.04	95.65	1477.15	-1733.19	221.25	1476.63	-1904.70	125.43	1531.41	-2019.97	281.05	1443.63	712.56	-287.88	78.97	1313.13	-285.52	76.53	712.00
6.45000	-1869.80	107.79	-128.89	-1770.33	137.76	36.59	-2880.10	220.70	756.51	-2693.28	216.32	472.81	-1533.05	3.31	220.75	-1563.41	6.36	226.76	-1718.69	-5.25	249.62	-1704.42	-3.00	296.34	-1694.19	143.88	1122.12	0.00	0.00	0.00	-1703.37	95.77	1477.18	-1723.24	221.16	1475.90	-1894.55	124.36	1529.12	-2005.96	278.28	1443.83	711.82	-287.76	78.79	1312.94	-285.99	76.48	712.72
6.46000	-1877.94	107.20	-129.50	-1771.28	138.16	36.08	-2860.94	220.16	752.26	-2677.32	216.58	471.30	-1504.18	3.35	219.17	-1528.14	5.53	225.35	-1684.42	-10.35	242.49	-1674.07	-5.75	288.86	-1686.38	143.99	1122.02	0.00	0.00	0.00	-1693.70	95.56	1477.00	-1713.26	221.01	1475.08	-1884.37	123.28	1526.81	-1991.93	275.51	1444.04	712.84	-287.83	78.97	1312.68	-286.11	76.26	712.00
6.47000	-1885.99	106.65	-129.87	-1772.62	139.07	35.65	-2841.62	219.62	747.93	-2661.19	216.83	469.77	-1469.32	2.56	216.84	-1487.61	9.34	222.91	-1652.44	-13.13	234.36	-1643.83	-8.38	281.27	-1678.46	144.06	1121.72	0.00	0.00	0.00	-1686.61	95.53	1476.65	-1703.24	220.80	1474.16	-1874.16	122.18	1524.49	-1977.89	272.72	1444.25	712.94	-287.68	79.12	1312.93	-285.76	76.40	711.84
6.48000	-1893.94	106.16	-129.98	-1772.77	139.21	35.63	-2822.16	219.09	743.50	-2644.88	217.07	468.22	-1438.81	1.92	212.43	-1463.70	4.56	217.28	-1620.57	-16.89	226.77	-1613.78	-11.60	273.88	-1670.41	144.07	1121.22	0.00	0.00	0.00	-1675.18	95.07	1476.00	-1693.18	220.52	1473.15	-1863.90	121.07	1522.14	-1963.83	269.92	1444.47	712.31	-287.68	79.05	1313.37	-285.50	76.70	711.81
6.49000	-1901.74	105.71	-129.86	-1772.24	138.83	35.68	-2802.54	218.57	738.98	-2628.40	217.30	466.63	-1403.03	1.08	207.74	-1433.72	3.71	211.81	-1590.94	-18.89	218.02	-1585.03	-13.89	265.97	-1662.21	144.04	1120.49	0.00	0.00	0.00	-1666.35	94.69	1475.47	-1683.08	220.19	1472.04	-1853.60	119.95	1519.79	-1949.76	267.11	1444.69	712.44	-287.65	79.05	1313.55	-285.65	76.62	711.94
6.50000	-1909.38	105.31	-129.48	-1772.03	138.74	35.81	-2782.78	218.04	734.38	-2611.73	217.51	465.02	-1380.04	0.70	199.50	-1402.36	2.56	205.14	-1559.95	-23.37	210.36	-1556.16	-17.39	258.55	-1653.83	143.97	1119.53	0.00	0.00	0.00	-1658.16	94.85	1474.64	-1672.94	219.79	1470.83	-1843.27	118.82	1517.41	-1935.68	264.30	1444.92	712.90	-287.61	79.09	1313.95	-285.80	76.79	711.49
6.51000	-1916.83	104.96	-128.87	-1773.02	139.91	35.20	-2762.86	217.53	729.68	-2594.88	217.71	463.39	-1349.64	1.65	192.31	-1369.24	7.02	197.35	-1530.94	-26.21	202.03	-1529.04	-19.87	250.67	-1645.25	143.84	1118.34	0.00	0.00	0.00	-1649.73	94.66	1473.60	-1662.76	219.32	1469.52	-1832.90	117.68	1515.02	-1921.58	261.47	1445.15	712.76	-287.91	78.98	1313.49	-285.72	76.69	711.89
6.52000	-1924.06	104.67	-128.02	-1772.60	139.83	35.23	-2742.79	217.02	724.89	-2577.85	217.89	461.73	-1315.03	3.42	185.62	-1340.80	8.25	189.31	-1502.50	-29.24	193.50	-1502.09	-23.10	243.03	-1636.43	143.67	1116.90	0.00	0.00	0.00	-1644.18	94.68	1472.52	-1652.53	218.78	1468.10	-1822.48	116.52	1512.61	-1907.46	258.63	1445.39	712.98	-287.67	79.31	1313.19	-285.59	76.60	711.97
6.53000	-1931.04	104.43	-126.93	-1772.36	139.67	35.36	-2722.57	216.51	720.01	-2560.64	218.06	460.04	-1294.90	4.02	176.68	-1324.50	2.74	180.78	-1476.66	-30.38	184.37	-1477.00	-25.09	234.96	-1627.36	143.44	1115.20	0.00	0.00	0.00	-1633.54	94.43	1471.11	-1642.26	218.18	1466.59	-1812.03	115.35	1510.18	-1893.34	255.78	1445.64	712.84	-287.73	79.19	1313.43	-285.53	76.56	712.02
6.54000	-1937.74	104.24	-125.60	-1772.04	139.43	35.41	-2702.19	216.01	715.03	-2543.24	218.21	458.33	-1264.53	5.13	170.21	-1299.61	3.06	173.41	-1451.35	-32.32	175.96	-1452.83	-27.41	227.22	-1620.49	142.94	1113.55	0.00	0.00	0.00	-1626.69	94.19	1469.54	-1631.94	217.50	1464.96	-1801.54	114.16	1507.74	-1879.20	252.93	1445.89	712.58	-287.88	79.17	1313.22	-285.53	76.39	711.64
6.55000	-1944.15	104.11	-124.04	-1773.09	140.77	34.78	-2681.66	215.51	709.96	-2525.66	218.35	456.59	-1250.21	5.90	160.79	-1274.54	0.29	166.31	-1427.59	-33.51	167.47	-1429.61	-29.64	219.64	-1611.58	142.77	1112.31	0.00	0.00	0.00	-1617.90	93.63	1467.80	-1621.58	216.76	1463.23	-1791.02	112.96	1505.28	-1865.04	250.06	1446.14	712.76	-287.80	79.07	1313.57	-285.40	76.72	711.24
6.56000	-1950.22	104.04	-122.26	-1771.49	139.16	35.41	-2660.98	215.02	704.80	-2507.89	218.47	454.82	-1222.92	8.14	154.68	-1259.27	1.00	157.53	-1404.82	-34.34	159.78	-1408.43	-30.52	211.94	-1604.19	142.73	1110.74	0.00	0.00	0.00	-1609.29	93.16	1465.86	-1611.17	215.94	1461.39	-1780.45	111.75	1502.80	-1850.88	247.18	1446.41	712.37	-287.75	78.95	1313.45	-285.50	76.45	711.76
6.57000	-1955.94	104.02	-120.24	-1772.97	141.01	34.52	-2640.15	214.54	699.54	-2489.94	218.57	453.03	-1203.99	7.55	148.81	-1232.84	1.03	152.38	-1384.55	-33.81	152.10	-1387.62	-32.52	205.00	-1593.83	142.73	1109.22	0.00	0.00	0.00	-1601.54	92.97	1463.90	-1600.71	215.05	1459.43	-1769.84	110.53	1500.31	-1836.70	244.29	1446.68	712.58	-287.84	78.92	1312.95	-285.42	76.44	712.04
6.58000	-1961.28	104.06	-117.99	-1771.91	139.92	34.96	-2619.15	214.06	694.19	-2471.80	218.66	451.21	-1186.90	6.92	143.70	-1217.93	0.80	146.10	-1365.39	-33.02	144.67	-1368.98	-33.58	198.07	-1586.11	143.10	1107.65	0.00	0.00	0.00	-1592.88	92.61	1461.72	-1590.21	214.08	1457.36	-1759.19	109.29	1497.79	-1822.51	241.40	1446.95	713.06	-287.62	79.25	1312.72	-285.71	76.41	712.14
6.59000	-1966.20	104.16	-115.52	-1772.55	140.88	34.62	-2598.01	213.59	688.75	-2453.47	218.74	449.37	-1165.20	5.07	140.57	-1200.28	-0.31	141.40	-1346.66	-32.88	138.01	-1352.42	-33.62	190.92	-1579.56	142.29	1105.53	0.00	0.00	0.00	-1584.96	92.31	1459.38	-1579.65	213.03	1455.18	-1748.51	108.04	1495.26	-1808.31	238.49	1447.23	712.69	-288.08	79.18	1312.91	-285.92	76.28	711.93
6.60000	-1970.69	104.32	-112.83	-1771.31	139.90	34.92	-2576.71	213.12	683.21	-2434.95	218.80	447.50	-1153.94	1.81	135.96	-1179.87	-2.05	138.60	-1331.35	-29.94	130.57	-1336.62	-34.75	184.54	-1567.31	141.56	1103.27	0.00	0.00	0.00	-1574.26	91.67	1456.90	-1569.04	211.91	1452.88	-1737.79	106.78	1492.72	-1794.09	235.57	1447.52	712.68	-287.60	79.00	1313.61	-285.49	76.77	712.61
6.61000	-1974.71	104.54	-109.92	-1771.42	140.04	34.77	-2555.25	212.66	677.57	-2416.24	218.84	445.60	-1136.23	-0.95	133.95	-1168.44	-4.42	134.46	-1317.01	-27.86	123.91	-1323.79	-34.07	177.81	-1558.68	141.65	1101.48	0.00	0.00	0.00	-1565.61	90.77	1454.28	-1558.38	210.71	1450.46	-1727.02	105.51	1490.15	-1779.87	232.65	1447.81	712.57	-287.82	79.01	1313.50	-285.63	76.77	712.02
6.62000	-1978.24	104.82	-106.79	-1770.62	139.45	34.87	-2533.64	212.20	671.84	-2397.34	218.86	443.68	-1124.69	-4.55	130.71	-1154.65	-8.33	131.90	-1304.17	-25.74	117.50	-1305.91	-34.62	170.01	-1549.26	141.24	1099.46	0.00	0.00	0.00	-1555.32	89.85	1451.66	-1549.21	210.08	1447.82	-1716.22	104.22	1487.57	-1765.63	229.71	1448.11	712.44	-287.90	78.99	1313.20	-285.81	76.62	712.33
6.63000	-1981.25	105.17	-103.45	-1771.75	140.77	34.13	-2511.86	211.75	666.01	-2378.25	218.86	441.73	-1117.80	-7.42	125.76	-1143.00	-11.28	127.95	-1292.80	-23.91	110.74	-1291.02	-34.72	162.23	-1542.25	141.12	1097.13	0.00	0.00	0.00	-1544.91	89.01	1449.07	-1539.92	209.11	1445.30	-1709.44	106.08	1485.11	-1751.38	226.76	1448.41	712.17	-287.97	79.02	1313.12	-285.63	76.58	712.48
6.64000	-1983.72	105.58	-99.88	-1770.78	140.10	34.36	-2489.94	211.31	660.08	-2358.96	218.85	439.75	-1102.22	-11.25	122.18	-1133.20	-13.23	122.83	-1282.53	-22.44	104.27	-1278.88	-34.39	154.51	-1530.60	141.00	1095.41	0.00	0.00	0.00	-1536.64	87.78	1446.66	-1530.47	208.01	1442.82	-1698.65	103.59	1482.50	-1737.12	223.81	1448.73	712.56	-287.78	79.26	1312.81	-285.47	76.50	711.56
6.65000	-1985.61	106.06	-96.11	-1771.06	140.56	33.95	-2467.85	210.87	654.05	-2339.49	218.82	437.75	-1095.53	-14.47	116.80	-1124.67	-15.06	117.25	-1273.89	-21.51	97.84	-1269.22	-33.68	146.90	-1517.61	140.77	1093.50	0.00	0.00	0.00	-1526.08	86.55	1444.18	-1520.79	206.88	1440.48	-1688.07	101.24	1480.09	-1722.86	220.84	1449.04	712.49	-287.76	79.25	1312.99	-285.53	76.77	711.64
6.66000	-1986.89	106.60	-92.13	-1771.14	140.96	33.73	-2445.60	210.43	647.93	-2319.81	218.78	435.73	-1090.32	-15.42	110.87	-1117.47	-16.16	111.23	-1265.54	-22.42	91.95	-1261.78	-32.61	139.45	-1504.65	141.31	1091.58	0.00	0.00	0.00	-1516.99	85.51	1441.90	-1511.13	205.36	1438.32	-1678.96	100.80	1477.42	-1708.58	217.87	1449.37	712.58	-287.83	79.07	1312.95	-285.44	76.80	711.78
6.67000	-1987.55	107.21	-87.94	-1770.44	140.29	33.93	-2423.20	210.01	641.71	-2299.94	218.71	433.67	-1085.19	-16.91	104.27	-1110.95	-17.57	105.11	-1259.67	-21.44	85.05	-1256.31	-31.23	132.18	-1497.95	141.33	1089.41	0.00	0.00	0.00	-1505.29	84.27	1439.79	-1501.02	204.13	1436.31	-1667.85	98.79	1474.98	-1694.29	214.88	1449.70	712.37	-288.13	79.07	1313.38	-285.45	76.62	711.83
6.68000	-1987.55	107.88	-83.54	-1770.55	140.57	33.74	-2400.64	209.58	635.39	-2279.87	218.62	431.59	-1083.06	-18.21	97.24	-1105.50	-18.92	98.81	-1253.20	-23.06	79.27	-1252.54	-29.57	125.15	-1487.53	141.00	1087.35	0.00	0.00	0.00	-1495.65	82.70	1437.93	-1490.62	202.75	1434.46	-1658.36	97.89	1472.79	-1679.99	211.89	1450.03	712.56	-287.96	79.14	1312.79	-286.14	76.30	712.26
6.69000	-1986.87	108.63	-78.94	-1769.51	139.81	34.03	-2377.91	209.17	628.96	-2259.61	218.52	429.49	-1074.10	-19.29	91.52	-1101.50	-19.81	92.21	-1247.73	-24.16	72.70	-1250.23	-27.67	118.39	-1475.40	141.29	1085.36	0.00	0.00	0.00	-1485.92	81.13	1436.30	-1479.93	201.21	1432.89	-1646.55	95.02	1470.96	-1665.69	208.89	1450.38	712.83	-287.49	79.24	1313.48	-285.67	76.76	711.75
6.70000	-1985.48	109.44	-74.14	-1769.51	140.19	33.76	-2355.03	208.76	622.44	-2239.15	218.40	427.36	-1073.40	-21.37	85.19	-1098.43	-20.45	85.74	-1244.62	-22.60	64.33	-1249.10	-25.55	111.94	-1467.77	140.19	1083.24	0.00	0.00	0.00	-1474.25	79.60	1434.97	-1468.83	199.57	1431.54	-1635.44	92.55	1469.13	-1651.37	205.87	1450.72	712.74	-287.73	79.23	1313.24	-285.71	76.52	711.57
6.71000	-1983.36	110.33	-69.14	-1769.70	140.70	33.53	-2331.98	208.36	615.82	-2218.48	218.26	425.20	-1070.25	-22.45	79.37	-1095.79	-21.43	79.49	-1242.43	-20.35	55.60	-1248.91	-23.27	105.86	-1453.12	139.80	1081.46	0.00	0.00	0.00	-1463.75	77.85	1433.96	-1457.51	197.77	1430.52	-1624.20	91.10	1467.24	-1637.05	202.85	1451.08	713.06	-287.55	79.43	1313.49	-285.53	76.66	711.62
6.72000	-1980.46	111.28	-63.94	-1768.94	140.08	33.76	-2308.78	207.96	609.10	-2197.62	218.09	423.02	-1068.59	-21.92	72.79	-1094.25	-20.87	72.68	-1239.16	-20.16	47.97	-1249.39	-20.84	100.17	-1443.54	139.09	1080.17	0.00	0.00	0.00	-1450.98	75.69	1432.88	-1446.17	195.65	1429.69	-1613.54	90.29	1465.93	-1622.72	199.82	1451.44	712.67	-287.58	79.16	1313.34	-285.47	76.73	712.02
6.73000	-1976.78	112.31	-58.54	-1767.66	139.22	34.36	-2285.41	207.57	602.28	-2176.55	217.91	420.81	-1071.53	-20.47	65.08	-1094.06	-18.31	65.20	-1236.45	-19.82	41.06	-1250.28	-18.32	94.93	-1427.45	137.83	1079.05	0.00	0.00	0.00	-1438.70	73.58	1432.18	-1434.42	193.54	1429.03	-1600.68	86.98	1464.87	-1608.38	196.78	1451.81	713.09	-287.95	79.18	1312.93	-285.63	76.87	712.30
6.74000	-1972.27	113.42	-52.96	-1767.92	139.86	33.90	-2261.88	207.18	595.35	-2155.29	217.71	418.57	-1069.80	-16.61	58.37	-1094.21	-14.60	57.81	-1237.28	-15.69	31.76	-1251.33	-15.72	90.16	-1415.01	136.16	1077.62	0.00	0.00	0.00	-1425.80	71.20	1431.64	-1422.21	191.48	1428.56	-1587.14	83.36	1463.72	-1594.03	193.73	1452.18	712.55	-287.84	79.17	1313.12	-285.45	76.69	711.32
6.75000	-1966.92	114.59	-47.18	-1767.77	140.34	33.57	-2238.19	206.80	588.33	-2133.82	217.48	416.31	-1069.74	-7.34	53.12	-1094.04	-5.79	53.33	-1240.15	-10.57	26.88	-1252.28	-13.10	85.92	-1404.28	135.47	1076.54	0.00	0.00	0.00	-1412.94	69.02	1431.19	-1410.02	188.91	1428.23	-1576.03	82.20	1462.75	-1579.68	190.67	1452.57	711.74	-287.50	78.93	1313.52	-285.38	76.81	711.32
6.76000	-1960.69	115.85	-41.21	-1768.07	140.35	32.94	-2214.33	206.43	581.20	-2112.14	217.24	414.02	-1068.81	2.88	49.83	-1094.11	3.45	49.91	-1242.47	-7.99	23.84	-1252.86	-10.48	82.25	-1388.04	133.76	1076.03	0.00	0.00	0.00	-1401.05	66.60	1430.84	-1397.36	186.66	1428.01	-1563.52	79.73	1462.13	-1565.32	187.61	1452.95	712.69	-287.43	79.09	1313.78	-286.05	76.62	712.70
6.77000	-1953.57	117.18	-35.05	-1769.50	140.27	31.41	-2190.31	206.06	573.96	-2090.26	216.98	411.71	-1069.03	8.27	46.77	-1093.92	8.69	46.90	-1244.19	-5.84	21.95	-1252.83	-7.90	79.18	-1374.18	131.79	1075.73	0.00	0.00	0.00	-1388.05	64.37	1430.75	-1384.47	184.31	1427.94	-1551.11	77.72	1461.59	-1551.18	185.91	1452.47	712.96	-287.78	79.28	1313.22	-285.80	76.68	711.83
6.78000	-1945.51	118.59	-28.71	-1771.66	140.11	29.29	-2166.13	205.70	566.63	-2068.17	216.69	409.37	-1064.97	8.82	44.98	-1092.88	7.92	45.51	-1244.47	-4.13	20.52	-1251.92	-5.39	76.76	-1361.01	128.99	1075.67	0.00	0.00	0.00	-1375.34	62.13	1430.84	-1371.61	181.77	1428.03	-1538.39	75.70	1461.55	-1537.92	183.71	1452.39	713.04	-287.75	79.29	1313.55	-285.76	76.89	711.57
6.79000	-1936.50	120.07	-22.19	-1774.19	139.91	26.87	-2141.78	205.35	559.18	-2045.88	216.38	407.00	-1062.83	9.08	43.14	-1091.47	8.72	43.72	-1244.12	-2.66	20.21	-1250.57	-1.49	74.12	-1348.38	126.50	1075.76	0.00	0.00	0.00	-1361.89	59.46	1430.96	-1358.62	179.05	1428.25	-1524.74	72.60	1461.73	-1525.47	180.74	1452.78	712.78	-287.44	79.31	1313.56	-285.81	76.75	712.03
6.80000	-1926.51	121.64	-15.49	-1776.69	139.70	24.45	-2117.27	205.00	551.64	-2023.37	216.05	404.61	-1060.97	10.00	40.84	-1090.88	10.31	42.43	-1245.38	0.45	19.93	-1248.55	0.71	72.53	-1335.67	123.85	1076.43	0.00	0.00	0.00	-1348.16	56.92	1431.27	-1345.40	176.37	1428.60	-1509.89	67.95	1462.13	-1514.08	175.93	1453.15	712.62	-287.25	79.31	1313.23	-285.74	76.67	711.51
6.81000	-1915.51	123.28	-8.60	-1778.80	139.52	22.35	-2092.59	204.66	543.99	-2000.66	215.70	402.19	-1061.23	10.27	38.91	-1090.38	10.91	41.66	-1245.52	2.47	20.12	-1247.63	3.17	69.96	-1319.93	120.24	1077.24	0.00	0.00	0.00	-1334.46	54.26	1431.80	-1332.33	173.65	1429.02	-1498.25	67.18	1463.06	-1500.62	173.07	1453.77	713.03	-287.46	79.36	1313.32	-285.52	76.87	711.23
6.82000	-1903.46	125.01	-1.54	-1780.12	139.40	20.85	-2067.75	204.33	536.23	-1977.74	215.32	399.75	-1055.79	10.72	39.36	-1089.97	11.16	41.35	-1245.24	2.63	20.57	-1247.03	5.05	67.39	-1304.32	117.47	1078.36	0.00	0.00	0.00	-1321.30	51.61	1432.20	-1319.38	170.99	1429.55	-1485.30	64.45	1463.52	-1487.18	169.86	1454.61	712.11	-287.83	79.11	1313.50	-285.75	76.71	711.94
6.83000	-1890.36	126.82	5.69	-1780.29	139.36	20.26	-2042.74	204.00	528.37	-1954.61	214.93	397.28	-1062.84	11.33	36.11	-1084.48	26.16	42.54	-1245.95	4.00	20.25	-1245.97	6.51	65.36	-1297.24	113.34	1079.50	0.00	0.00	0.00	-1306.58	49.49	1432.88	-1306.43	168.43	1430.19	-1471.96	61.64	1464.60	-1473.78	167.86	1455.53	712.82	-287.80	79.20	1312.60	-285.91	76.57	712.02
6.84000	-1876.16	128.71	13.10	-1778.92	139.44	20.88	-2017.56	203.68	520.41	-1931.26	214.51	394.78	-1059.57	11.19	35.68	-1088.09	17.01	39.83	-1245.00	3.28	20.85	-1244.18	6.98	65.78	-1278.54	110.14	1081.41	0.00	0.00	0.00	-1294.64	46.89	1433.90	-1293.60	165.72	1431.14	-1457.74	57.35	1465.58	-1461.02	164.77	1456.47	712.43	-287.74	79.12	1312.67	-285.83	76.51	712.14
6.85000	-1860.84	130.69	20.67	-1775.62	139.68	23.01	-1992.22	203.37	512.33	-1907.70	214.06	392.26	-1058.45	11.97	34.86	-1086.73	22.00	38.81	-1244.72	3.26	21.07	-1242.92	7.05	66.22	-1263.18	105.59	1083.23	0.00	0.00	0.00	-1283.81	44.43	1435.30	-1280.82	163.20	1432.50	-1444.50	54.31	1467.16	-1448.38	161.55	1458.14	713.01	-287.10	79.49	1312.47	-285.37	76.55	711.99
6.86000	-1844.38	132.75	28.42	-1770.03	140.10	26.96	-1966.70	203.06	504.15	-1883.93	213.60	389.71	-1059.95	11.66	33.97	-1086.61	22.41	38.44	-1244.96	3.72	20.87	-1242.69	7.47	66.10	-1248.34	101.90	1085.45	0.00	0.00	0.00	-1270.04	42.06	1436.86	-1268.42	160.69	1434.07	-1431.60	51.84	1468.98	-1435.37	159.03	1459.79	712.36	-287.37	79.27	1313.07	-285.46	76.70	712.06
6.87000	-1826.74	134.90	36.33	-1761.75	140.73	33.02	-1941.02	202.76	495.86	-1859.95	213.10	387.14	-1058.33	11.95	33.96	-1087.06	22.10	38.06	-1245.54	4.57	20.49	-1242.38	7.48	66.30	-1238.06	97.77	1087.39	0.00	0.00	0.00	-1256.24	39.94	1438.58	-1256.28	158.28	1435.62	-1418.39	47.98	1470.69	-1423.12	156.01	1461.41	713.39	-287.56	79.45	1313.11	-285.55	76.65	711.94
6.88000	-1807.91	137.14	44.40	-1750.42	141.62	41.49	-1915.17	202.46	487.46	-1835.74	212.59	384.54	-1056.01	11.97	33.97	-1087.96	17.06	39.22	-1245.20	4.08	20.69	-1242.23	7.87	65.82	-1221.84	94.99	1091.43	0.00	0.00	0.00	-1244.22	37.78	1440.25	-1244.26	155.80	1437.33	-1406.73	46.22	1472.06	-1411.86	152.37	1462.67	713.45	-287.65	79.39	1313.15	-285.45	76.53	711.43
6.89000	-1787.84	139.46	52.64	-1735.64	142.78	52.67	-1889.15	202.17	478.96	-1811.32	212.05	381.91	-1055.63	12.17	33.74	-1087.26	22.51	38.39	-1245.25	3.95	20.74	-1242.25	7.88	65.35	-1209.18	91.87	1093.05	0.00	0.00	0.00	-1232.70	35.56	1441.83	-1232.43	153.31	1439.08	-1395.38	44.47	1473.09	-1400.04	149.89	1463.96	713.00	-287.94	79.20	1313.64	-285.71	76.75	712.00
6.90000	-1766.52	141.88	61.04	-1717.06	144.26	66.87	-1862.96	201.89	470.34	-1786.69	211.49	379.26	-1055.47	11.91	33.64	-1087.48	22.52	37.85	-1245.22	3.87	20.64	-1241.61	7.34	65.41	-1198.09	88.50	1094.08	0.00	0.00	0.00	-1220.58	33.33	1443.33	-1220.53	151.15	1440.85	-1383.49	41.85	1473.79	-1387.82	148.54	1464.86	712.48	-287.59	79.09	1313.56	-285.48	76.80	712.57
6.91000	-1743.92	144.38	69.59	-1706.69	145.93	80.18	-1836.60	201.62	461.62	-1761.83	210.90	376.58	-1056.89	12.23	33.45	-1087.76	22.21	37.82	-1245.74	4.65	20.24	-1241.78	7.81	64.97	-1187.22	85.54	1094.85	0.00	0.00	0.00	-1209.80	31.09	1444.73	-1208.88	149.04	1442.60	-1371.92	39.83	1474.26	-1376.65	145.79	1465.89	711.98	-287.65	78.95	1313.24	-285.13	76.82	712.63
6.92000	-1720.00	146.97	78.30	-1689.01	147.59	92.34	-1810.07	201.35	452.78	-1736.76	210.28	373.88	-1055.24	11.88	33.85	-1088.03	21.71	37.42	-1245.45	3.98	20.49	-1241.08	7.12	65.44	-1177.26	82.69	1095.40	0.00	0.00	0.00	-1197.09	29.10	1446.04	-1197.60	146.84	1444.28	-1361.01	38.09	1475.28	-1365.31	143.52	1467.10	713.12	-287.20	79.45	1312.78	-285.50	76.74	712.31
6.93000	-1694.75	149.66	87.17	-1667.84	146.68	108.34	-1783.37	201.09	443.84	-1711.46	209.65	371.15	-1055.65	12.40	33.54	-1087.32	22.93	38.10	-1245.33	3.99	20.56	-1241.12	7.56	65.20	-1166.49	81.93	1096.02	0.00	0.00	0.00	-1186.80	26.90	1447.39	-1186.40	144.64	1445.91	-1349.61	36.04	1476.16	-1354.35	141.05	1468.50	712.91	-287.45	79.39	1313.64	-285.49	77.01	712.49
6.94000	-1668.14	152.44	96.18	-1638.17	147.20	122.61	-1756.50	200.84	434.78	-1685.94	208.98	368.39	-1056.46	13.04	33.14	-1086.33	24.15	38.78	-1244.83	3.15	21.01	-1240.88	7.58	65.26	-1160.06	80.23	1094.07	0.00	0.00	0.00	-1175.19	24.95	1448.65	-1174.95	142.87	1447.41	-1337.79	33.37	1477.28	-1343.07	139.03	1469.90	713.51	-287.41	79.46	1313.83	-285.68	76.71	712.65
6.95000	-1640.11	155.32	105.35	-1621.56	149.64	136.88	-1729.46	200.59	425.62	-1660.21	208.29	365.61	-1057.09	12.45	33.13	-1086.43	24.09	38.65	-1245.50	4.05	20.52	-1241.36	8.55	64.91	-1150.56	80.61	1094.80	0.00	0.00	0.00	-1164.39	23.32	1449.73	-1163.77	140.91	1448.93	-1327.18	32.14	1478.95	-1331.24	137.94	1471.60	712.79	-287.50	79.20	1313.64	-285.79	76.65	712.55
6.96000	-1589.92	161.33	119.78	-1604.52	155.33	151.50	-1702.24	200.35	416.34	-1634.24	207.57	362.80	-1056.32	12.01	33.59	-1086.51	24.02	38.83	-1245.64	4.21	20.40	-1240.39	7.65	65.44	-1141.67	80.92	1095.66	0.00	0.00	0.00	-1154.04	21.62	1450.97	-1152.67	139.16	1450.43	-1315.99	30.00	1480.66	-1320.41	135.99	1473.74	712.86	-287.33	79.35	1313.50	-285.79	76.69	712.43
6.97000	-1587.73	164.48	129.57	-1586.20	157.75	163.51	-1674.85	200.12	406.95	-1608.06	206.83	359.97	-1057.66	12.71	32.88	-1086.87	23.24	38.48	-1245.94	4.56	20.15	-1240.40	8.11	65.42	-1131.39	81.95	1096.91	0.00	0.00	0.00	-1142.38	20.07	1452.08	-1141.87	137.45	1451.95	-1305.72	29.73	1482.35	-1309.46	134.55	1475.95	712.83	-287.10	79.35	1312.95	-285.73	76.58	712.29
6.98000	-1576.89	168.27	141.38	-1566.80	158.93	174.26	-1647.29	199.90	397.45	-1581.64	206.06	357.11	-1057.81	12.38	33.11	-1086.73	24.10	38.91	-1245.38	3.75	20.56	-1240.33	8.41	65.40	-1120.89	82.31	1098.34	0.00	0.00	0.00	-1131.22	18.52	1453.32	-1131.02	136.06	1453.50	-1294.19	27.65	1484.29	-1297.91	133.47	1478.03	712.49	-286.97	79.15	1312.99	-285.60	76.57	711.98
6.99000	-1552.49	171.91	150.29	-1540.85	160.61	183.89	-1619.55	199.68	387.83	-1555.01	205.27	354.22	-1060.59	12.09	32.47	-1087.04	24.01	38.80	-1245.87	4.68	20.08	-1240.15	8.71	65.24	-1107.80	83.35	1099.83	0.00	0.00	0.00	-1120.35	17.18	1454.59	-1120.45	134.44	1455.08	-1282.16	24.89	1486.44	-1287.88	130.92	1480.21	712.79	-287.45	79.19	1313.06	-285.55	76.70	711.57
7.00000	-1501.46	171.83	158.85	-1518.25	160.73	190.72	-1591.64	199.47	378.10	-1528.14	204.44	351.31	-1059.17	12.82	32.65	-1089.22	17.35	38.83	-1245.34	3.85	20.56	-1239.73	8.74	65.36	-1097.41	84.18	1101.59	0.00	0.00	0.00	-1110.63	16.03	1455.99	-1109.71	133.28	1456.73	-1272.36	24.85	1488.14	-1276.22	131.54	1482.36	712.88	-287.46	79.22	1312.72	-285.63	76.63	712.22
7.01000	-1476.45	172.65	163.66	-1492.94	160.75	195.40	-1563.55	199.27	368.26	-1504.18	203.30	355.70	-1058.31	12.50	32.82	-1089.21	17.26	38.89	-1246.13	4.95	20.00	-1239.43	8.70	65.60	-1084.09	84.81	1103.49	0.00	0.00	0.00	-1100.01	15.12	1457.60	-1099.23	132.00	1458.39	-1261.54	23.70	1489.99	-1265.89	130.56	1484.42	712.56	-287.61	79.12	1312.95	-285.68	76.59	712.30
7.02000	-1471.26	173.93	164.82	-1461.83	160.33	198.80	-1535.29	199.07	358.31	-1480.55	201.93	357.48	-1061.46	12.07	31.84	-1089.83	17.72	38.18	-1245.36	3.86	20.45	-1239.40	9.31	65.56	-1076.15	85.02	1105.37	0.00	0.00	0.00	-1090.90	14.30	1459.22	-1088.79	131.10	1460.03	-1251.06	22.73	1491.67	-1255.69	129.07	1486.25	712.59	-287.94	79.04	1313.03	-285.69	76.59	712.50
7.03000	-1433.24	172.27	165.14	-1434.86	159.80	198.98	-1511.19	199.10	356.65	-1456.71	201.27	357.03	-1058.54	12.81	32.58	-1089.56	17.93	38.34	-1244.75	2.95	20.84	-1239.32	9.99	65.50	-1066.46	84.90	1107.35	0.00	0.00	0.00	-1080.36	13.58	1460.74	-1078.31	130.60	1461.58	-1240.21	21.50	1493.27	-1244.86	128.81	1487.90	712.46	-287.70	79.22	1313.45	-285.66	76.70	712.33
7.04000	-1406.49	170.78	163.18	-1409.04	159.81	196.38	-1486.54	199.38	352.20	-1432.71	200.60	353.90	-1055.37	12.45	32.88	-1089.34	17.83	38.31	-1245.21	3.74	20.41	-1239.10	10.66	65.50	-1055.73	85.45	1109.64	0.00	0.00	0.00	-1070.87	12.93	1462.44	-1068.07	130.04	1463.05	-1231.21	22.82	1494.84	-1235.28	127.14	1489.32	712.69	-287.55	79.23	1313.13	-285.53	76.70	712.33
7.05000	-1369.91	171.66	158.73	-1370.91	160.02	193.03	-1462.00	198.69	344.67	-1407.70	200.75	348.87	-1058.35	13.59	31.93	-1089.81	18.30	37.70	-1245.16	4.01	20.41	-1238.94	11.21	65.74	-1047.19	85.31	1111.66	0.00	0.00	0.00	-1060.33	12.54	1464.01	-1057.88	129.48	1464.43	-1220.72	22.10	1496.33	-1224.17	127.95	1490.39	712.55	-287.27	79.31	1313.14	-285.55	76.62	711.71
7.06000	-1337.58	170.76	154.05	-1337.21	159.36	187.71	-1436.42	198.98	335.26	-1382.78	200.14	341.28	-1057.11	12.85	31.98	-1089.66	18.49	37.46	-1244.97	4.06	20.38	-1238.82	12.03	65.87	-1038.84	85.32	1113.57	0.00	0.00	0.00	-1048.13	12.28	1465.40	-1047.57	129.19	1465.58	-1209.25	19.87	1497.37	-1214.71	126.41	1491.54	713.03	-288.07	79.16	1312.65	-285.43	76.60	711.37
7.07000	-1293.50	165.45	145.76	-1303.08	158.93	181.13	-1410.48	198.68	323.06	-1357.40	199.30	331.69	-1056.40	13.88	31.78	-1089.44	18.73	37.42	-1244.32	3.26	20.92	-1238.43	12.44	66.22	-1027.45	84.93	1115.19	0.00	0.00	0.00	-1040.23	11.93	1466.69	-1037.30	128.83	1466.62	-1200.06	21.25	1498.46	-1204.63	125.79	1492.29	712.74	-287.84	79.19	1312.56	-285.35	76.70	711.67
7.08000	-1259.68	164.46	138.60	-1273.32	158.55	172.33	-1383.71	198.23	309.13	-1330.81	199.25	320.49	-1060.47	13.19	30.66	-1089.09	18.94	37.58	-1244.52	3.86	20.69	-1238.39	13.29	66.26	-1019.80	84.24	1116.65	0.00	0.00	0.00	-1028.86	11.48	1467.69	-1027.04	128.63	1467.43	-1188.42	19.50	1499.21	-1194.21	125.48	1492.86	712.31	-287.52	79.11	1313.04	-285.79	76.75	711.54
7.09000	-1228.09	164.42	134.02	-1231.10	159.11	165.42	-1355.38	198.78	293.46	-1304.06	198.07	307.35	-1056.38	13.62	31.40	-1089.27	18.64	37.00	-1243.98	3.37	20.96	-1237.65	13.18	66.72	-1009.60	83.07	1117.51	0.00	0.00	0.00	-1019.10	11.41	1468.53	-1016.86	128.37	1468.01	-1178.58	19.17	1499.78	-1183.81	125.39	1493.22	712.63	-287.30	79.13	1313.66	-285.65	76.78	711.50
7.10000	-1190.05	167.49	125.17	-1203.30	157.29	154.56	-1327.14	197.17	275.29	-1275.58	197.93	292.97	-1057.57	13.66	30.79	-1088.96	17.75	37.06	-1244.33	4.07	20.76	-1237.23	13.24	66.92	-999.79	82.57	1118.11	0.00	0.00	0.00	-1008.86	11.37	1469.07	-1006.65	128.17	1468.39	-1167.94	18.21	1500.05	-1173.35	125.15	1493.49	713.40	-287.13	79.38	1313.33	-285.55	76.73	712.12
7.11000	-1152.27	167.35	115.49	-1165.24	158.03	144.63	-1297.60	195.96	256.06	-1246.05	198.14	277.53	-1054.90	14.14	31.27	-1088.92	17.72	36.82	-1244.46	4.80	20.55	-1237.23	13.96	66.89	-989.98	81.34	1118.60	0.00	0.00	0.00	-998.68	11.19	1469.27	-996.31	128.05	1468.53	-1157.58	18.02	1500.29	-1163.45	124.00	1493.58	712.58	-287.33	79.08	1313.25	-285.44	76.71	712.30
7.12000	-1112.01	168.88	106.66	-1128.92	158.83	134.08	-1264.98	196.16	236.45	-1216.41	197.09	260.64	-1057.62	13.12	30.16	-1088.76	16.29	36.52	-1244.12	4.37	20.87	-1237.26	14.56	66.90	-979.63	80.15	1118.56	0.00	0.00	0.00	-987.23	11.25	1469.31	-985.96	127.80	1468.44	-1147.04	17.91	1500.22	-1152.96	124.01	1493.43	712.91	-287.68	79.19	1313.50	-285.60	76.65	711.70
7.13000	-1068.58	169.39	98.99	-1089.53	158.89	123.73	-1229.81	199.32	217.39	-1184.82	196.97	243.68	-1057.17	13.08	30.20	-1088.15	16.33	35.87	-1244.40	4.98	20.61	-1237.15	14.89	66.95	-964.84	78.08	1118.41	0.00	0.00	0.00	-977.20	11.04	1469.09	-975.36	127.80	1468.12	-1137.30	18.94	1499.87	-1142.53	123.71	1493.18	712.84	-287.65	79.19	1313.57	-285.61	76.70	712.06
7.14000	-1024.49	169.83	91.83	-1050.20	159.32	114.19	-1193.74	200.97	197.25	-1151.23	198.71	227.02	-1055.19	13.27	30.70	-1086.51	17.06	35.97	-1244.36	5.01	20.70	-1236.80	14.86	67.17	-956.52	76.90	1117.70	0.00	0.00	0.00	-966.17	11.08	1468.58	-964.80	127.57	1467.59	-1125.27	17.26	1499.54	-1131.87	123.49	1492.67	712.84	-287.73	79.31	1313.61	-285.59	76.67	712.03
7.15000	-981.62	168.91	85.60	-1004.95	159.10	106.49	-1156.69	202.36	177.15	-1116.94	199.32	209.71	-1054.01	12.49	30.61	-1086.87	12.66	36.40	-1244.04	5.04	20.79	-1236.44	14.65	67.65	-947.21	75.58	1116.89	0.00	0.00	0.00	-955.81	11.01	1467.95	-954.03	127.45	1466.90	-1114.80	16.89	1498.81	-1121.31	123.26	1492.05	712.52	-287.31	79.30	1313.89	-285.39	76.68	712.14
7.16000	-935.61	167.31	80.71	-962.91	158.75	99.30	-1117.81	203.49	156.91	-1081.20	200.80	193.04	-1055.49	9.11	31.74	-1087.44	11.51	36.86	-1243.61	4.88	21.10	-1236.38	15.00	67.95	-936.39	74.32	1115.47	0.00	0.00	0.00	-944.92	10.79	1467.06	-943.40	127.35	1466.06	-1104.42	17.48	1498.09	-1110.36	123.09	1491.07	712.77	-287.49	79.44	1313.40	-285.68	76.67	711.83
7.17000	-891.75	165.39	76.33	-920.29	157.15	93.28	-1079.26	203.10	136.62	-1040.82	201.84	176.28	-1051.86	8.51	32.13	-1089.01	11.28	36.93	-1243.64	5.49	21.30	-1236.26	15.28	68.21	-928.53	73.13	1113.69	0.00	0.00	0.00	-935.09	10.83	1465.94	-932.69	127.24	1465.02	-1093.64	17.77	1496.94	-1099.55	122.68	1489.93	713.15	-287.68	79.44	1313.36	-285.45	76.70	711.43
7.18000	-846.39	164.64	75.07	-877.05	156.42	88.57	-1038.75	203.41	117.66	-1008.04	203.13	160.26	-1062.37	9.32	29.09	-1090.25	10.21	37.52	-1243.69	6.35	21.20	-1235.75	15.19	68.72	-908.35	73.24	1113.81	0.00	0.00	0.00	-922.69	10.89	1464.71	-921.93	127.10	1463.75	-1082.87	17.80	1495.48	-1088.32	122.89	1488.47	713.31	-287.24	79.26	1313.33	-285.51	76.63	711.78
7.19000	-801.54	164.00	74.54	-831.80	155.94	85.93	-997.23	204.49	101.03	-970.86	204.39	146.13	-1063.50	8.40	29.40	-1092.06	11.57	36.75	-1242.70	6.08	22.03	-1235.46	15.16	69.28	-896.51	71.15	1112.04	0.00	0.00	0.00	-911.42	10.78	1463.27	-911.04	126.99	1462.29	-1071.27	17.04	1493.78	-1077.87	122.40	1487.07	712.97	-287.22	79.21	1313.43	-285.71	76.66	711.47
7.20000	-758.80	163.34	75.34	-791.82	155.35	83.89	-954.96	206.29	86.72	-931.10	204.48	133.74	-1057.92	9.13	29.93	-1091.58	11.66	36.55	-1242.58	7.20	22.53	-1235.25	15.05	70.03	-884.48	71.67	1109.89	0.00	0.00	0.00	-900.56	10.96	1461.55	-900.01	127.03	1460.62	-1060.30	17.37	1491.96	-1066.93	122.32	1485.29	712.35	-287.48	79.16	1313.22	-285.54	76.79	711.25
7.21000	-713.32	162.91	79.48	-747.64	155.39	85.09	-913.59	206.24	73.65	-891.26	205.08	123.35	-1055.95	11.19	29.69	-1089.28	16.33	35.61	-1241.40	7.43	23.79	-1235.27	15.35	70.74	-873.36	70.87	1107.35	0.00	0.00	0.00	-888.90	11.12	1459.65	-888.83	127.34	1458.74	-1048.91	17.14	1490.14	-1054.75	124.38	1483.23	712.35	-287.58	79.22	1312.90	-285.12	76.72	711.10
7.22000	-672.13	161.89	84.67	-707.24	155.07	87.56	-871.43	208.83	64.23	-855.06	204.67	114.22	-1057.20	12.23	28.79	-1089.21	17.19	35.18	-1241.00	8.20	24.57	-1234.40	14.64	71.94	-861.93	70.77	1104.81	0.00	0.00	0.00	-877.38	11.53	1457.68	-877.66	127.83	1456.66	-1037.96	17.99	1488.10	-1044.35	122.79	1481.31	713.42	-287.34	79.61	1312.69	-285.74	76.61	712.54
7.23000	-633.12	161.39	91.45	-667.67	155.30	92.72	-830.98	209.32	56.29	-818.78	205.43	107.71	-1053.93	11.90	29.11	-1088.81	16.81	35.30	-1240.93	8.30	25.28	-1234.33	15.04	72.81	-851.22	69.00	1102.09	0.00	0.00	0.00	-866.39	12.25	1455.50	-866.54	128.22	1454.42	-1026.69	18.62	1485.90	-1033.28	122.80	1479.11	712.74	-287.33	79.32	1313.45	-285.22	76.92	712.65
7.24000	-598.74	161.15	99.04	-630.82	153.79	98.48	-791.66	210.88	51.43	-781.69	206.58	103.85	-1054.90	11.63	28.93	-1088.64	16.73	35.43	-1240.21	8.40	26.24	-1234.37	15.82	73.42	-839.75	68.88	1099.51	0.00	0.00	0.00	-854.96	12.52	1453.33	-855.25	128.70	1452.14	-1015.28	18.94	1483.69	-1022.00	122.88	1476.65	712.35	-287.26	79.12	1312.99	-285.54	76.47	712.12
7.25000	-562.94	160.66	108.43	-594.71	153.81	106.17	-754.32	211.96	48.45	-748.69	207.93	101.53	-1055.23	11.30	28.60	-1088.82	16.37	35.06	-1240.03	9.02	27.14	-1233.91	16.27	74.66	-828.66	67.93	1096.79	0.00	0.00	0.00	-842.29	12.90	1451.15	-843.96	128.87	1449.83	-1003.52	19.03	1481.37	-1010.85	122.90	1474.44	713.00	-287.73	79.19	1312.59	-285.58	76.39	712.00
7.26000	-531.88	160.60	117.43	-565.85	151.71	114.17	-719.45	212.86	47.06	-718.68	207.80	99.99	-1057.26	11.88	28.03	-1088.40	16.48	35.26	-1238.83	8.38	29.01	-1232.99	16.14	76.19	-816.76	68.64	1094.23	0.00	0.00	0.00	-831.46	13.57	1449.00	-832.16	129.51	1447.53	-991.47	19.16	1479.08	-998.97	123.63	1472.10	712.37	-287.44	79.04	1312.30	-285.20	76.71	712.58
7.27000	-503.28	160.08	126.31	-535.61	155.59	120.08	-687.55	213.29	46.98	-686.61	208.24	100.63	-1058.14	11.20	27.73	-1088.60	16.41	34.88	-1238.07	8.28	30.68	-1232.44	16.64	77.65	-805.29	67.80	1091.82	0.00	0.00	0.00	-818.81	14.02	1446.75	-820.27	130.17	1445.27	-979.27	19.14	1476.68	-987.12	124.10	1469.83	713.25	-287.09	79.49	1313.07	-284.99	76.79	712.48
7.28000	-477.88	160.35	133.94	-508.98	156.55	127.16	-658.18	213.03	47.35	-659.08	208.46	101.59	-1056.21	11.76	28.30	-1088.29	16.56	34.91	-1238.41	9.66	31.80	-1231.69	17.01	79.36	-792.29	69.84	1089.70	0.00	0.00	0.00	-806.69	14.58	1444.59	-808.29	130.76	1443.10	-967.59	20.51	1474.47	-975.60	124.05	1467.52	712.25	-287.28	79.04	1313.97	-285.57	76.77	711.40
7.29000	-454.67	160.69	140.02	-485.26	156.22	132.55	-631.70	212.79	48.16	-636.09	209.08	102.34	-1055.25	11.20	28.11	-1088.44	16.00	34.46	-1238.15	10.33	33.54	-1231.00	17.63	81.19	-779.90	70.27	1087.51	0.00	0.00	0.00	-794.12	15.41	1442.51	-796.22	131.36	1441.04	-955.34	21.04	1472.13	-963.16	124.94	1465.32	712.74	-287.38	79.14	1313.49	-285.41	76.75	711.38
7.30000	-433.61	160.37	144.91	-464.05	154.86	136.67	-608.15	212.42	48.64	-614.41	208.86	103.06	-1055.95	10.72	28.09	-1087.89	15.83	34.56	-1237.38	10.79	35.50	-1229.70	17.68	83.48	-767.12	71.40	1085.41	0.00	0.00	0.00	-781.29	16.16	1440.57	-783.73	132.31	1439.09	-942.95	21.97	1470.20	-950.85	125.47	1463.26	713.26	-286.93	79.43	1313.23	-285.60	76.63	712.09
7.31000	-414.95	159.23	148.29	-445.20	155.74	139.40	-587.78	211.14	48.30	-595.48	208.05	102.86	-1054.09	10.71	27.82	-1088.02	15.69	34.21	-1237.04	11.28	37.97	-1228.37	17.77	85.98	-755.23	70.10	1083.33	0.00	0.00	0.00	-769.95	16.93	1438.79	-771.07	133.22	1437.31	-930.43	22.77	1468.36	-938.09	126.46	1461.47	713.28	-287.20	79.41	1313.41	-285.52	76.64	712.11
7.32000	-398.75	158.98	149.17	-428.99	154.76	139.97	-570.37	210.27	47.30	-579.01	207.43	102.08	-1056.39	10.77	27.26	-1087.37	14.86	34.30	-1235.83	10.67	41.23	-1226.96	18.13	88.66	-742.59	70.41	1081.47	0.00	0.00	0.00	-756.13	17.79	1437.12	-758.17	134.23	1435.71	-917.03	22.59	1466.34	-925.59	127.21	1459.72	712.84	-287.31	79.27	1312.84	-285.04	76.87	712.39
7.33000	-384.66	157.97	148.20	-415.20	154.16	138.65	-556.11	209.28	45.43	-565.33	206.84	100.53	-1056.92	10.65	26.88	-1087.08	15.04	34.13	-1234.18	9.63	44.96	-1224.89	17.67	91.90	-729.56	70.88	1079.55	0.00	0.00	0.00	-744.07	18.71	1435.64	-745.19	135.07	1434.31	-904.96	24.86	1464.81	-912.65	128.13	1458.16	712.37	-287.14	79.24	1313.28	-285.43	76.80	712.63
7.34000	-373.09	157.51	144.73	-403.62	152.77	135.82	-545.05	208.39	42.91	-554.03	206.21	98.12	-1053.05	11.15	27.62	-1086.40	14.69	34.17	-1232.03	8.01	49.30	-1223.45	18.21	94.90	-716.15	71.80	1077.93	0.00	0.00	0.00	-730.94	19.68	1434.29	-732.06	136.09	1433.08	-891.90	26.04	1463.31	-899.21	129.98	1456.58	713.13	-287.23	79.35	1313.47	-285.68	76.56	712.18
7.35000	-363.42	155.79	139.81	-394.66	152.35	130.49	-536.65	207.24	39.50	-545.25	205.37	94.92	-1053.14	10.23	27.51	-1068.84	15.66	39.81	-1230.24	7.39	53.40	-1221.02	17.86	98.61	-703.02	71.42	1076.47	0.00	0.00	0.00	-717.89	20.60	1433.14	-718.75	137.29	1431.99	-878.37	26.92	1461.85	-885.97	130.99	1455.34	713.13	-287.75	79.26	1313.52	-285.54	76.75	711.56
7.36000	-355.78	154.31	132.88	-387.31	149.68	123.80	-530.76	206.38	35.59	-538.32	204.59	90.96	-1053.65	9.71	27.58	-1070.65	15.12	39.13	-1228.49	7.01	57.69	-1217.64	16.53	103.04	-689.13	72.27	1075.21	0.00	0.00	0.00	-704.38	21.99	1432.06	-705.18	138.50	1431.08	-865.33	29.02	1460.53	-872.53	132.39	1454.29	712.68	-287.64	79.19	1313.65	-285.35	76.95	712.24
7.37000	-350.29	153.73	124.01	-381.90	148.48	116.02	-527.56	204.57	30.61	-535.09	202.51	85.25	-1054.15	10.11	27.13	-1077.03	14.56	37.06	-1225.97	5.85	62.89	-1214.66	15.98	107.31	-674.56	74.64	1074.35	0.00	0.00	0.00	-691.12	23.15	1431.13	-691.46	139.85	1430.24	-851.68	30.13	1459.32	-859.33	133.58	1453.22	712.17	-287.42	79.23	1313.00	-285.38	76.83	711.70
7.38000	-346.03	151.49	114.93	-378.23	147.38	106.70	-525.63	203.86	28.94	-530.67	200.94	80.97	-1054.17	9.86	27.10	-1081.47	13.64	35.80	-1224.36	6.26	67.35	-1210.68	14.77	112.20	-660.36	75.14	1073.78	0.00	0.00	0.00	-678.89	24.44	1430.40	-677.69	141.12	1429.51	-838.44	32.01	1458.17	-845.40	135.91	1452.12	712.72	-287.27	79.31	1313.31	-285.17	76.93	711.74
7.39000	-341.80	150.34	105.00	-374.65	145.55	97.25	-523.71	203.65	26.67	-528.09	199.50	76.71	-1052.89	9.45	27.42	-1081.64	12.25	34.52	-1221.50	5.88	72.68	-1205.88	13.19	117.47	-645.77	76.38	1073.26	0.00	0.00	0.00	-664.94	25.96	1429.62	-663.88	142.57	1428.79	-824.55	33.14	1457.08	-831.74	137.38	1451.08	712.63	-287.40	79.29	1314.03	-284.99	77.10	712.01
7.40000	-334.63	150.68	92.17	-369.40	144.88	86.07	-521.31	202.89	26.17	-522.43	197.49	74.24	-1056.39	9.88	26.96	-1080.47	11.30	33.18	-1218.20	5.98	77.96	-1200.53	11.73	122.93	-631.04	78.50	1072.96	0.00	0.00	0.00	-651.49	27.42	1429.02	-650.08	143.90	1428.24	-811.43	35.36	1456.04	-817.63	139.76	1450.20	712.25	-287.79	79.12	1313.20	-285.56	76.68	712.06
7.41000	-326.33	151.66	79.29	-363.22	144.04	75.95	-519.47	202.60	25.99	-513.22	196.41	73.52	-1054.60	9.05	27.54	-1079.13	10.96	32.21	-1213.31	4.67	84.57	-1194.16	9.79	128.77	-616.11	79.74	1073.14	0.00	0.00	0.00	-638.13	28.80	1428.81	-636.07	145.20	1428.18	-798.05	37.64	1455.60	-803.78	141.39	1449.79	713.25	-287.49	79.35	1313.71	-285.28	76.70	711.98
7.42000	-324.24	150.65	68.34	-358.07	143.55	67.46	-518.38	202.32	26.05	-511.34	195.26	71.94	-1055.64	9.54	27.28	-1078.99	10.54	30.49	-1208.74	5.28	90.61	-1186.26	7.24	135.33	-601.23	81.65	1073.69	0.00	0.00	0.00	-624.66	30.40	1429.11	-621.87	146.70	1428.65	-784.01	39.46	1455.79	-789.67	143.32	1450.20	713.02	-287.76	79.37	1313.28	-285.17	76.89	711.50
7.43000	-320.91	149.49	59.99	-355.00	142.45	60.57	-517.49	201.99	26.17	-508.57	194.04	71.91	-1051.77	9.45	29.02	-1076.25	10.79	30.57	-1202.18	5.20	97.67	-1176.60	5.03	142.07	-593.82	84.77	1073.58	0.00	0.00	0.00	-610.60	31.97	1429.52	-607.70	148.00	1429.27	-770.14	41.40	1456.41	-775.59	145.25	1450.98	712.74	-287.42	79.33	1313.18	-285.58	76.75	711.45
7.44000	-319.13	148.07	52.17	-352.55	141.77	54.17	-517.02	201.42	25.73	-505.62	193.66	71.81	-1053.66	9.25	29.15	-1074.70	11.44	31.20	-1193.79	5.37	105.42	-1165.40	3.66	148.66	-577.91	87.56	1074.84	0.00	0.00	0.00	-596.90	33.58	1430.23	-593.65	149.47	1430.03	-756.47	43.95	1457.16	-761.33	147.60	1451.77	713.21	-287.28	79.44	1313.67	-285.31	77.07	712.31
7.45000	-316.40	146.63	45.29	-353.56	139.78	48.25	-516.34	202.10	25.78	-502.62	193.38	71.26	-1054.36	9.42	29.25	-1073.47	12.26	31.69	-1182.19	3.30	114.67	-1151.40	1.45	155.69	-557.74	90.16	1078.11	0.00	0.00	0.00	-583.65	35.15	1431.20	-579.61	151.02	1431.12	-742.33	45.31	1457.91	-747.09	149.63	1452.71	713.16	-287.35	79.43	1313.60	-285.43	77.00	712.68
7.46000	-314.90	145.06	41.48	-350.66	138.93	44.93	-515.89	201.89	25.81	-500.85	192.23	70.81	-1052.20	9.08	28.77	-1071.22	12.08	31.91	-1169.62	2.59	124.09	-1135.74	-0.09	162.40	-542.29	92.89	1080.04	0.00	0.00	0.00	-569.95	36.68	1432.49	-565.70	152.41	1432.48	-728.77	47.54	1459.01	-732.83	152.26	1453.78	712.97	-287.39	79.35	1313.57	-285.31	77.03	712.52
7.47000	-315.04	144.18	38.05	-350.02	138.27	42.27	-515.25	202.39	26.33	-499.72	191.72	70.82	-1047.62	8.24	28.17	-1066.62	12.02	32.79	-1155.56	1.46	134.95	-1118.38	-1.98	169.85	-527.71	95.33	1081.85	0.00	0.00	0.00	-555.21	38.59	1433.85	-551.77	153.96	1433.97	-715.39	50.21	1459.99	-719.61	153.18	1454.97	712.25	-287.69	79.15	1313.29	-285.44	76.88	712.06
7.48000	-311.51	144.17	36.55	-350.14	138.05	40.53	-515.41	201.34	25.97	-498.83	190.93	70.38	-1042.53	7.71	27.23	-1061.14	11.00	34.43	-1139.61	-0.67	146.78	-1099.42	-4.17	177.63	-514.17	97.74	1083.46	0.00	0.00	0.00	-542.43	40.08	1435.37	-537.95	155.34	1435.53	-701.93	51.96	1461.13	-705.91	155.14	1456.03	713.01	-287.48	79.49	1312.90	-285.21	76.60	710.57
7.49000	-313.23	143.95	34.49	-348.11	137.71	40.09	-515.01	201.77	26.15	-498.08	190.97	70.07	-1039.09	5.55	25.28	-1054.88	9.07	36.90	-1122.81	-2.10	158.41	-1079.53	-5.10	185.19	-500.22	100.71	1085.24	0.00	0.00	0.00	-529.04	41.77	1437.06	-524.40	156.57	1437.23	-688.61	54.11	1462.25	-692.39	156.88	1457.18	712.73	-287.55	79.19	1313.05	-285.41	76.69	710.15
7.50000	-315.26	143.93	33.13	-350.19	137.95	38.91	-514.87	202.12	26.29	-497.56	191.34	70.08	-1028.74	2.05	23.82	-1044.82	6.37	41.04	-1105.13	-3.45	170.33	-1058.07	-6.32	192.74	-487.43	102.82	1087.02	0.00	0.00	0.00	-515.13	43.20	1438.77	-510.89	158.03	1439.02	-675.50	56.25	1463.42	-678.65	158.80	1458.52	712.67	-287.70	79.16	1313.44	-285.65	76.70	710.05
7.51000	-313.65	143.91	33.01	-349.66	138.16	38.59	-515.16	201.46	26.00	-496.99	191.65	70.05	-1013.73	1.49	28.46	-1029.32	5.52	48.05	-1085.54	-4.07	180.38	-1035.83	-7.73	200.94	-472.90	104.64	1088.65	0.00	0.00	0.00	-501.99	44.88	1440.52	-497.48	159.61	1440.74	-662.22	57.81	1464.90	-665.14	160.40	1459.88	713.59	-287.31	79.50	1313.53	-285.61	76.75	709.80
7.52000	-314.38	143.69	32.07	-350.02	138.45	37.75	-514.92	201.84	26.20	-496.76	191.30	69.51	-989.47	2.48	35.66	-1007.04	6.61	55.52	-1063.32	-2.94	188.51	-1013.64	-7.08	209.53	-461.01	106.78	1090.02	0.00	0.00	0.00	-488.74	46.17	1442.25	-484.30	160.83	1442.40	-648.83	58.55	1466.38	-651.93	161.64	1461.45	713.23	-287.71	79.48	1313.81	-285.57	76.95	709.14
7.53000	-313.84	143.95	31.60	-349.04	138.82	37.91	-514.84	202.03	26.24	-493.67	191.14	69.87	-964.30	3.34	40.62	-979.03	7.95	61.40	-1038.06	-2.85	194.97	-989.50	-5.12	217.00	-448.95	107.81	1091.60	0.00	0.00	0.00	-475.49	47.51	1443.90	-471.28	161.97	1444.07	-635.87	60.30	1468.11	-639.01	162.33	1463.15	712.12	-287.50	79.15	1313.28	-285.41	76.81	708.28
7.54000	-314.78	143.90	30.93	-351.05	138.91	36.97	-515.00	201.51	26.11	-494.26	191.54	69.62	-935.54	5.81	44.89	-949.42	9.51	66.33	-1010.18	-3.55	199.67	-962.31	-4.48	221.75	-434.77	108.72	1093.25	0.00	0.00	0.00	-463.37	48.82	1445.68	-458.34	163.17	1445.80	-622.88	61.59	1470.05	-625.77	163.50	1465.00	712.20	-287.59	79.04	1312.79	-285.74	76.60	709.27
7.55000	-314.17	143.86	30.62	-349.01	138.97	37.41	-514.91	201.61	26.21	-493.71	191.42	69.46	-906.38	6.77	48.10	-920.75	11.08	69.93	-981.44	-3.73	203.14	-934.01	-3.61	224.56	-422.97	109.46	1095.01	0.00	0.00	0.00	-450.24	49.96	1447.50	-445.57	164.13	1447.61	-609.95	62.70	1472.14	-613.11	163.92	1467.17	712.80	-287.93	78.99	1313.35	-285.66	76.62	709.87
7.56000	-314.21	143.99	30.31	-348.20	138.81	37.55	-514.92	201.40	26.14	-494.34	191.58	69.07	-877.60	7.76	50.58	-891.88	11.66	72.27	-953.02	-2.50	205.11	-906.02	-2.68	226.99	-410.91	109.63	1096.90	0.00	0.00	0.00	-436.38	50.76	1449.22	-432.77	165.10	1449.49	-596.52	62.94	1474.50	-600.12	164.82	1469.54	712.76	-287.52	79.18	1312.96	-285.53	76.75	710.24
7.57000	-313.58	143.96	30.21	-348.22	139.14	37.39	-514.62	201.67	26.38	-493.75	191.20	68.92	-843.99	7.49	52.79	-859.17	11.98	74.33	-924.64	-0.69	205.62	-877.93	-1.53	228.61	-398.42	109.51	1098.95	0.00	0.00	0.00	-424.19	51.59	1451.22	-420.05	165.82	1451.47	-583.60	63.46	1476.98	-587.44	165.35	1472.09	712.54	-287.77	79.19	1312.88	-285.81	76.62	711.70
7.58000	-312.98	144.08	30.16	-348.95	138.66	37.22	-514.54	201.81	26.37	-496.27	191.16	68.38	-809.11	6.87	54.04	-824.51	12.63	75.65	-895.90	1.38	204.62	-849.42	0.23	228.95	-385.71	109.48	1101.16	0.00	0.00	0.00	-410.68	52.29	1453.08	-407.50	166.25	1453.52	-570.98	63.87	1479.49	-574.86	165.59	1474.62	712.44	-287.73	79.16	1313.13	-285.53	76.72	712.13
7.59000	-314.20	144.12	29.77	-349.01	139.15	37.12	-514.65	201.36	26.27	-493.29	191.17	68.86	-773.68	7.29	54.34	-790.08	12.44	75.37	-865.69	3.49	202.01	-820.54	2.47	227.65	-373.14	109.03	1103.50	0.00	0.00	0.00	-398.63	52.74	1455.08	-394.98	166.60	1455.63	-558.10	63.76	1481.80	-562.46	165.38	1477.17	712.96	-287.18	79.43	1312.66	-285.46	76.68	712.42
7.60000	-314.82	144.10	29.41	-348.94	138.72	37.04	-514.62	201.28	26.36	-495.43	191.09	68.45	-735.52	7.42	53.80	-754.20	12.91	74.44	-834.22	4.79	198.08	-790.01	3.93	225.23	-360.97	108.52	1105.72	0.00	0.00	0.00	-386.68	53.08	1457.17	-382.55	167.05	1457.77	-545.44	63.50	1484.06	-549.81	165.72	1479.61	712.84	-287.43	79.43	1313.05	-285.70	76.75	712.56
7.61000	-313.35	143.93	29.90	-348.82	138.68	36.97	-514.42	201.42	26.45	-494.64	191.20	68.44	-696.20	7.91	53.09	-715.99	13.15	73.05	-801.75	6.18	192.52	-759.30	5.49	221.43	-349.27	108.55	1107.77	0.00	0.00	0.00	-374.11	53.37	1459.16	-370.24	167.15	1459.94	-533.09	63.79	1486.27	-537.39	165.62	1482.03	712.75	-287.13	79.33	1313.19	-285.22	76.81	712.33
7.62000	-314.74	143.89	29.50	-348.95	138.71	36.66	-514.59	201.00	26.35	-494.66	191.27	68.65	-656.16	8.39	51.72	-676.08	14.05	71.44	-768.27	6.68	185.99	-727.70	6.89	216.53	-337.29	107.78	1109.89	0.00	0.00	0.00	-362.04	53.74	1461.12	-358.02	167.18	1462.08	-521.15	64.49	1488.38	-525.10	165.74	1484.17	712.14	-287.34	79.20	1313.26	-285.33	76.87	712.28
7.63000	-314.29	143.89	29.56	-348.77	138.08	36.58	-514.32	201.47	26.60	-494.07	191.22	68.83	-619.13	7.53	49.32	-636.31	14.05	68.96	-734.14	7.54	178.25	-695.43	7.54	210.82	-327.03	107.62	1112.00	0.00	0.00	0.00	-349.61	53.68	1463.00	-345.94	167.02	1464.15	-509.04	64.60	1490.26	-513.03	165.46	1486.19	712.00	-287.22	79.16	1313.22	-285.65	76.85	711.26
7.64000	-313.54	144.15	29.67	-348.85	138.63	36.45	-514.27	201.55	26.69	-493.67	191.53	69.18	-577.11	5.12	48.53	-596.42	12.09	65.86	-699.84	8.86	169.21	-662.66	8.41	203.99	-313.91	106.98	1113.98	0.00	0.00	0.00	-337.08	53.71	1464.76	-333.82	167.01	1466.02	-496.72	64.13	1491.98	-501.06	164.80	1488.06	712.95	-287.27	79.34	1313.43	-285.66	76.73	711.54
7.65000	-312.90	144.08	29.85	-348.59	138.87	36.64	-514.11	201.55	26.85	-490.85	191.52	69.87	-531.68	4.52	47.54	-554.16	11.13	62.92	-664.40	9.28	159.64	-629.56	8.80	196.44	-302.14	106.93	1115.78	0.00	0.00	0.00	-324.86	53.76	1466.43	-321.86	166.70	1467.77	-484.65	64.05	1493.60	-488.97	165.24	1489.66	712.14	-287.30	78.97	1313.96	-285.45	76.87	711.35
7.66000	-313.58	144.29	29.68	-348.90	139.94	36.19	-514.17	201.17	26.92	-492.37	191.59	69.78	-484.78	5.66	45.89	-511.91	9.98	59.95	-628.60	10.05	149.17	-595.48	9.04	188.19	-291.58	106.05	1117.42	0.00	0.00	0.00	-313.14	53.61	1467.83	-310.03	166.47	1469.31	-472.74	64.44	1494.79	-477.03	165.05	1491.10	712.47	-287.44	79.10	1313.26	-285.16	76.81	712.15
7.67000	-313.74	144.29	29.73	-348.67	140.22	36.72	-514.08	201.08	27.07	-493.51	191.18	69.70	-445.61	5.46	43.44	-470.39	9.82	56.50	-591.24	9.89	138.38	-560.77	9.51	179.14	-279.50	105.31	1118.94	0.00	0.00	0.00	-301.99	53.31	1469.00	-298.18	166.03	1470.59	-460.86	64.52	1495.89	-465.02	165.01	1492.25	712.83	-287.74	79.20	1313.17	-285.23	76.78	711.70
7.68000	-313.79	143.84	30.28	-349.08	139.46	37.16	-514.01	200.82	27.25	-494.32	191.26	69.93	-402.89	4.85	41.92	-426.02	8.72	54.38	-553.23	10.28	126.86	-525.28	9.63	169.71	-268.11	105.37	1120.06	0.00	0.00	0.00	-289.71	53.21	1469.81	-286.19	165.67	1471.59	-449.00	64.62	1496.71	-453.13	164.72	1493.16	712.45	-287.43	79.20	1313.60	-285.53	76.94	711.54
7.69000	-312.10	143.42	31.14	-349.10	139.80	37.49	-513.86	200.38	27.47	-492.64	191.16	70.77	-359.21	3.23	40.73	-382.01	7.39	52.19	-514.05	9.58	115.48	-489.35	9.59	159.96	-255.84	104.57	1120.98	0.00	0.00	0.00	-277.96	52.91	1470.43	-274.02	165.54	1472.28	-436.99	63.93	1497.11	-441.35	164.32	1493.72	712.80	-287.42	79.18	1313.27	-285.18	76.80	711.76
7.70000	-312.92	143.04	31.06	-348.40	142.31	38.36	-513.72	199.95	27.76	-494.33	190.36	70.53	-314.62	1.25	40.30	-338.71	6.01	50.39	-474.48	9.44	103.88	-452.23	8.83	150.27	-243.99	104.73	1121.48	0.00	0.00	0.00	-265.79	52.86	1470.71	-261.99	165.11	1472.68	-425.20	63.91	1497.34	-429.33	164.25	1494.04	712.60	-287.65	79.08	1313.57	-285.35	76.95	711.62
7.71000	-313.65	143.23	30.72	-346.65	143.33	40.09	-513.49	199.73	28.35	-492.91	190.89	71.36	-269.25	-2.08	40.47	-292.49	4.30	49.64	-433.82	8.28	92.83	-414.91	8.27	140.39	-232.59	104.47	1121.52	0.00	0.00	0.00	-253.89	52.64	1470.69	-250.01	164.78	1472.76	-413.37	63.65	1497.16	-417.30	163.98	1493.99	712.88	-287.67	79.20	1313.71	-285.19	77.03	710.93
7.72000	-313.11	144.60	30.18	-339.26	156.19	49.16	-513.03	199.36	28.86	-494.31	190.15	71.11	-223.89	-4.71	42.20	-249.48	2.62	49.14	-392.48	6.61	82.09	-377.05	7.03	130.86	-221.92	104.44	1121.20	0.00	0.00	0.00	-242.11	52.10	1470.38	-238.13	164.12	1472.58	-401.40	63.01	1496.67	-405.21	163.97	1493.63	711.76	-287.67	78.82	1313.19	-285.71	76.66	709.86
7.73000	-316.69	142.42	31.43	-335.56	155.71	48.70	-513.04	198.14	29.03	-492.91	189.85	71.72	-180.09	-7.55	44.15	-204.47	-1.43	49.62	-350.78	4.05	72.09	-339.17	5.91	121.53	-209.38	104.32	1120.59	0.00	0.00	0.00	-230.32	51.75	1469.76	-226.05	163.69	1472.13	-389.79	63.62	1495.93	-393.15	163.79	1492.95	712.26	-287.43	78.99	1313.74	-285.70	76.84	710.28
7.74000	-307.15	144.13	32.18	-335.83	153.62	45.25	-512.71	197.50	29.57	-489.75	189.98	72.86	-134.82	-9.80	47.91	-161.22	-4.69	50.97	-308.38	1.66	62.61	-300.40	4.04	113.04	-197.93	105.01	1119.61	0.00	0.00	0.00	-218.98	51.30	1468.84	-213.95	163.23	1471.38	-377.91	63.08	1494.72	-381.03	163.63	1491.86	712.40	-287.49	79.09	1313.81	-285.51	76.85	710.26
7.75000	-304.40	145.86	31.43	-341.49	149.97	40.32	-512.42	196.83	30.16	-491.10	189.67	72.95	-93.12	-13.66	51.84	-110.80	-7.56	55.39	-265.93	-0.96	54.00	-261.54	1.89	105.27	-184.44	105.30	1118.26	0.00	0.00	0.00	-206.28	50.73	1467.66	-201.74	162.85	1470.33	-365.97	62.87	1493.16	-369.02	163.00	1490.48	712.36	-287.61	79.10	1313.65	-285.61	76.69	710.70
7.76000	-313.16	145.54	28.75	-348.18	140.81	37.02	-511.81	196.49	31.04	-491.93	189.83	73.35	-49.77	-17.20	57.16	-76.76	-12.44	55.24	-223.39	-3.79	46.55	-222.64	-1.05	98.57	-172.79	105.48	1116.53	0.00	0.00	0.00	-194.27	50.26	1466.22	-189.58	162.40	1468.98	-354.12	62.85	1491.27	-357.03	162.23	1488.80	712.71	-287.27	79.32	1313.29	-285.53	76.85	711.38
7.77000	-313.16	145.66	28.60	-349.07	140.20	36.19	-511.44	195.60	31.81	-490.43	189.17	73.98	-9.89	-20.84	62.91	-36.09	-16.15	58.98	-181.19	-6.08	40.03	-183.74	-4.43	92.90	-159.90	105.96	1114.46	0.00	0.00	0.00	-182.36	49.81	1464.49	-177.45	161.80	1467.38	-342.07	62.78	1489.11	-344.73	162.10	1486.67	712.61	-287.36	79.13	1313.44	-285.45	76.91	712.21
7.78000	-313.34	145.59	28.46	-349.12	140.07	35.90	-511.05	195.11	32.80	-492.94	188.86	73.95	30.30	-25.07	70.29	4.73	-20.08	64.42	-139.15	-9.85	35.40	-145.27	-7.81	88.20	-148.10	106.54	1112.00	0.00	0.00	0.00	-170.14	49.32	1462.50	-165.18	161.35	1465.45	-329.69	62.44	1486.68	-332.36	162.02	1484.28	713.17	-287.54	79.26	1313.39	-285.30	76.98	712.23
7.79000	-312.70	146.08	28.19	-348.78	140.32	35.73	-510.94	194.10	33.50	-491.02	188.46	74.94	68.81	-27.92	79.17	44.04	-24.06	71.00	-98.25	-12.96	32.03	-107.70	-11.35	84.92	-136.52	106.49	1109.11	0.00	0.00	0.00	-157.50	49.01	1460.20	-152.83	160.73	1463.26	-317.41	61.99	1483.91	-320.14	161.62	1481.62	712.98	-287.46	79.45	1313.50	-285.67	76.91	711.83
7.80000	-312.86	146.23	27.71	-348.22	140.55	35.57	-510.40	193.88	34.63	-491.63	188.79	75.70	106.18	-31.30	88.08	81.51	-27.51	78.35	-58.60	-16.49	30.32	-71.35	-14.84	82.87	-124.53	107.00	1105.94	0.00	0.00	0.00	-145.59	48.57	1457.70	-140.33	160.02	1460.83	-304.93	60.93	1480.83	-307.98	161.17	1478.71	712.84	-287.62	79.29	1313.57	-285.34	77.11	712.12
7.81000	-313.88	146.25	27.21	-347.92	140.39	35.12	-509.97	193.23	35.54	-491.36	187.72	76.32	143.07	-35.03	98.12	117.83	-31.16	86.65	-19.80	-20.33	30.24	-35.86	-17.97	81.93	-112.10	107.72	1102.38	0.00	0.00	0.00	-132.79	47.75	1454.96	-127.71	159.49	1458.14	-292.69	60.78	1477.65	-295.50	160.70	1475.53	712.63	-287.32	79.34	1313.43	-285.16	76.97	712.61
7.82000	-312.68	146.38	27.03	-347.69	140.66	34.85	-509.53	193.28	36.97	-490.68	187.40	77.58	179.40	-36.63	108.79	151.80	-34.28	95.12	16.83	-23.71	31.29	-1.77	-21.03	82.10	-98.65	107.80	1098.73	0.00	0.00	0.00	-120.21	46.98	1451.96	-115.11	158.86	1455.26	-280.09	59.70	1474.10	-282.89	160.11	1472.20	712.78	-287.59	79.44	1312.92	-285.58	76.68	712.45
7.83000	-313.53	146.44	26.57	-342.08	140.90	36.85	-509.36	192.51	37.96	-487.05	187.72	79.56	207.37	-40.95	116.41	183.34	-36.54	103.50	51.45	-26.38	33.06	30.42	-23.63	83.10	-86.45	108.35	1094.93	0.00	0.00	0.00	-107.81	46.22	1448.89	-102.40	158.17	1452.28	-267.50	59.28	1470.56	-270.16	159.20	1468.78	712.67	-287.48	79.32	1312.61	-285.68	76.77	712.25
7.84000	-312.72	146.45	26.31	-342.88	141.20	36.33	-508.78	192.71	39.68	-488.02	187.22	80.50	236.25	-42.24	124.73	212.92	-38.27	111.53	83.75	-29.06	35.57	60.59	-25.76	84.53	-72.69	108.32	1091.06	0.00	0.00	0.00	-95.16	45.39	1445.76	-89.59	157.21	1449.22	-254.95	59.25	1466.99	-257.23	158.46	1465.33	713.19	-287.43	79.45	1313.17	-285.56	76.81	711.33
7.85000	-314.27	146.80	25.59	-345.63	141.54	35.34	-508.32	192.27	41.19	-489.40	187.15	81.49	263.42	-43.25	132.96	240.73	-38.80	118.84	114.25	-30.62	38.03	89.01	-27.45	86.18	-59.62	108.42	1087.05	0.00	0.00	0.00	-81.88	44.42	1442.66	-76.63	156.37	1446.18	-242.17	58.61	1463.50	-244.40	157.47	1461.87	712.83	-287.28	79.40	1313.24	-285.63	76.74	711.18
7.86000	-313.06	146.91	25.46	-344.98	141.55	35.61	-507.67	192.53	43.15	-487.24	186.93	83.48	288.39	-42.95	140.18	266.52	-38.57	125.24	142.31	-32.44	40.69	115.69	-29.19	87.97	-45.99	107.46	1083.34	0.00	0.00	0.00	-69.30	43.43	1439.66	-63.41	155.73	1443.20	-228.99	57.22	1460.03	-231.36	156.68	1458.51	712.39	-287.61	79.37	1313.63	-285.52	76.82	711.22
7.87000	-311.00	146.93	25.45	-347.76	141.61	34.46	-507.09	192.24	45.22	-485.96	186.98	85.33	311.36	-41.63	145.63	289.65	-37.65	130.31	167.64	-33.41	42.54	139.66	-30.41	89.21	-31.75	107.07	1079.73	0.00	0.00	0.00	-55.88	42.45	1436.83	-50.28	154.72	1440.42	-215.66	55.82	1456.90	-218.20	155.33	1455.33	712.91	-287.65	79.38	1313.09	-285.72	76.70	711.45
7.88000	-313.18	147.08	24.66	-345.02	141.84	35.09	-506.29	192.59	47.66	-485.01	187.03	87.54	331.90	-39.51	149.65	310.26	-35.89	133.57	190.20	-33.89	43.55	160.97	-31.12	89.77	-16.93	106.51	1076.40	0.00	0.00	0.00	-42.29	41.26	1434.31	-37.00	153.72	1437.86	-202.21	54.73	1453.86	-204.78	153.91	1452.32	712.64	-287.61	79.27	1312.83	-285.60	76.64	711.38
7.89000	-311.97	147.16	24.68	-344.77	141.76	35.00	-505.27	193.28	50.70	-481.81	187.48	90.31	350.20	-36.70	151.11	328.55	-33.18	134.73	209.68	-34.20	43.72	179.44	-31.17	89.46	-2.55	105.25	1073.36	0.00	0.00	0.00	-28.51	39.96	1432.08	-23.52	152.37	1435.57	-188.38	53.63	1451.13	-191.22	152.55	1449.55	712.39	-287.83	79.18	1313.31	-285.24	76.96	711.79
7.90000	-311.57	147.19	24.40	-344.79	142.08	34.80	-504.32	193.21	53.59	-481.00	187.87	92.90	366.58	-33.02	150.06	344.63	-29.88	133.50	226.01	-32.61	42.11	195.27	-30.67	88.23	11.58	104.12	1070.63	0.00	0.00	0.00	-14.56	38.70	1430.22	-9.62	151.35	1433.57	-174.29	51.48	1448.65	-177.56	151.12	1446.98	713.45	-287.46	79.52	1313.04	-285.29	76.85	711.45
7.91000	-312.85	147.33	23.93	-343.75	142.28	35.20	-502.80	194.31	57.59	-478.21	188.26	96.36	380.26	-29.00	146.40	358.32	-26.49	130.01	239.11	-30.55	39.40	208.39	-29.01	85.72	26.58	102.45	1068.34	0.00	0.00	0.00	-0.06	37.13	1428.69	4.59	150.07	1431.92	-159.99	49.01	1446.33	-163.64	149.29	1444.69	712.66	-287.09	79.49	1313.10	-285.20	77.01	712.20
7.92000	-311.51	147.05	24.10	-346.14	142.59	34.20	-501.24	194.41	61.68	-475.29	189.05	100.31	391.54	-24.79	140.48	369.55	-23.51	124.69	249.15	-27.65	35.60	218.93	-26.92	82.37	41.71	100.93	1066.36	0.00	0.00	0.00	14.13	35.59	1427.53	18.86	148.35	1430.63	-145.78	47.57	1444.44	-149.42	147.25	1442.63	712.66	-287.29	79.33	1312.66	-285.30	76.70	711.60
7.93000	-311.40	147.15	23.75	-345.04	142.73	34.58	-499.16	194.96	66.47	-472.40	189.42	104.27	401.22	-20.68	132.56	378.62	-19.75	117.06	255.82	-24.50	32.94	227.28	-24.30	79.01	56.21	98.97	1064.73	0.00	0.00	0.00	28.33	33.74	1426.64	33.34	146.42	1429.64	-131.33	45.72	1442.71	-134.94	145.26	1440.76	713.40	-287.47	79.57	1312.43	-285.43	76.60	711.66
7.94000	-311.27	147.36	23.59	-342.52	142.54	35.17	-498.56	194.59	70.90	-467.38	189.76	109.12	409.20	-15.53	122.21	385.58	-14.70	107.33	259.80	-22.08	29.74	233.07	-21.49	74.51	73.09	96.70	1063.52	0.00	0.00	0.00	43.55	31.84	1426.05	48.83	144.15	1428.58	-116.51	43.39	1441.18	-120.36	142.74	1439.03	712.82	-287.52	79.27	1312.96	-285.29	76.81	712.32
7.95000	-311.98	147.10	23.37	-343.04	142.20	35.32	-493.38	195.89	77.39	-462.86	190.69	114.10	422.44	-9.50	110.47	394.09	-10.10	95.62	263.07	-20.91	28.19	238.23	-18.83	71.96	88.51	94.14	1062.73	0.00	0.00	0.00	58.47	29.71	1425.72	61.14	141.88	1428.19	-101.47	40.93	1439.88	-105.69	140.29	1437.56	712.75	-287.72	79.25	1313.30	-285.32	76.92	712.46
7.96000	-310.96	147.00	23.58	-343.65	142.48	34.97	-487.90	195.74	83.89	-457.04	191.48	119.84	430.40	-6.42	94.36	403.13	-6.78	83.65	266.02	-20.22	27.13	247.06	-18.45	72.51	103.60	92.05	1062.27	0.00	0.00	0.00	73.97	27.61	1425.83	76.07	139.65	1428.27	-86.29	37.91	1438.95	-90.81	137.62	1436.64	712.72	-287.47	79.16	1313.35	-285.68	76.79	712.53
7.97000	-311.93	147.08	23.17	-344.00	142.10	34.39	-484.17	196.55	91.38	-449.52	193.45	126.46	438.13	-2.96	81.55	409.58	-4.22	73.49	267.98	-20.13	26.52	252.71	-17.97	72.12	120.64	88.80	1062.31	0.00	0.00	0.00	89.43	25.18	1426.67	90.63	137.18	1429.11	-70.91	35.58	1438.87	-75.62	134.48	1436.50	712.74	-287.35	79.12	1312.87	-285.63	76.76	712.24
7.98000	-310.96	146.79	23.62	-342.47	141.25	34.27	-478.00	196.29	99.31	-441.75	194.60	133.09	443.50	-1.67	69.24	414.10	-3.51	63.90	269.10	-20.50	26.30	256.69	-17.45	71.85	137.19	85.65	1062.96	0.00	0.00	0.00	105.56	22.73	1427.79	105.34	134.66	1430.29	-54.99	31.93	1439.36	-60.25	131.18	1436.99	712.78	-287.35	79.21	1313.31	-285.52	76.62	712.22
7.99000	-312.23	146.96	23.44	-341.34	140.82	34.08	-469.88	195.76	108.44	-430.82	195.58	140.52	445.61	0.45	56.01	418.29	-3.68	54.43	269.74	-21.32	26.51	260.92	-16.90	71.66	153.14	82.75	1063.80	0.00	0.00	0.00	121.38	20.23	1429.16	120.71	132.10	1431.66	-38.88	28.91	1440.16	-44.92	127.99	1437.80	712.44	-287.62	79.07	1313.58	-285.89	76.64	711.95
8.00000	-311.15	147.09	23.81	-339.33	140.04	34.09	-459.30	195.01	118.51	-418.27	196.36	148.35	451.80	-1.40	49.37	421.00	-1.41	50.09	270.75	-21.69	27.73	265.21	-15.84	71.24	169.37	79.71	1065.00	0.00	0.00	0.00	137.26	17.72	1430.73	136.42	129.43	1433.25	-22.87	25.87	1441.16	-29.46	124.86	1438.84	712.94	-287.42	79.30	1313.24	-285.64	76.58	711.68
8.01000	-311.57	147.28	23.37	-338.86	138.86	33.94	-445.93	195.15	129.89	-401.56	196.47	156.48	454.07	0.33	43.57	421.88	3.27	45.76	271.45	-20.90	28.23	267.00	-14.36	70.81	187.70	76.17	1066.42	0.00	0.00	0.00	153.68	15.42	1432.48	152.07	126.77	1435.21	-6.89	22.94	1442.62	-13.92	121.72	1440.40	712.68	-287.58	79.23	1313.02	-285.41	76.64	711.74
8.02000	-309.03	147.60	22.86	-333.23	138.98	34.75	-430.80	195.63	142.56	-386.05	197.88	164.90	455.06	2.09	39.34	424.06	1.19	44.31	272.03	-20.89	28.75	268.44	-13.73	70.53	202.52	72.63	1068.34	0.00	0.00	0.00	169.28	13.19	1434.56	167.68	124.41	1437.45	9.05	19.86	1444.54	1.77	118.61	1442.56	713.12	-287.53	79.24	1312.99	-285.28	76.81	711.89
8.03000	-303.64	148.42	21.67	-326.13	139.74	36.59	-414.60	195.69	156.32	-368.77	198.46	173.94	457.46	2.65	36.81	434.22	5.32	47.18	272.40	-20.41	28.87	269.72	-13.53	70.37	218.85	69.30	1070.67	0.00	0.00	0.00	184.62	11.03	1436.63	182.91	121.90	1439.71	24.93	16.98	1446.73	17.18	115.31	1444.98	713.13	-287.69	79.22	1313.32	-285.40	76.93	711.34
8.04000	-297.65	150.72	19.04	-315.46	141.09	39.63	-397.39	195.78	171.24	-346.72	199.71	185.00	455.31	2.89	34.60	433.12	5.63	45.77	272.65	-20.60	29.11	270.29	-13.18	70.44	234.15	65.79	1073.32	0.00	0.00	0.00	200.14	8.99	1438.73	198.08	119.57	1442.05	40.56	14.50	1449.08	32.64	112.96	1447.48	713.19	-287.77	79.23	1313.60	-285.29	77.07	711.15
8.05000	-291.17	153.10	16.35	-301.39	143.69	44.05	-377.92	195.72	187.15	-324.55	200.04	196.41	457.89	2.87	33.85	431.84	6.02	44.70	272.84	-20.36	29.09	270.68	-12.95	70.59	248.78	62.31	1075.94	0.00	0.00	0.00	215.65	7.21	1440.97	213.49	117.52	1444.48	55.97	11.97	1451.46	47.64	109.84	1450.07	713.15	-287.46	79.31	1313.31	-285.57	76.81	711.47
8.06000	-281.72	150.69	17.85	-285.51	144.71	50.09	-354.04	195.25	204.08	-299.02	199.93	208.76	458.44	3.72	33.72	429.69	5.85	43.48	272.99	-20.23	29.10	271.07	-12.81	70.47	263.27	59.61	1078.72	0.00	0.00	0.00	231.09	5.51	1443.33	228.45	115.55	1447.03	71.08	9.64	1453.86	62.55	107.81	1452.62	712.80	-287.53	79.18	1313.38	-285.49	76.78	712.33
8.07000	-263.31	147.62	28.62	-265.47	142.45	61.02	-326.16	194.13	218.49	-272.28	197.87	220.57	458.70	3.41	32.98	431.40	6.03	43.73	273.03	-20.61	29.30	271.36	-12.80	70.38	276.71	57.25	1081.31	0.00	0.00	0.00	245.51	3.84	1445.92	242.90	113.63	1449.73	85.96	7.99	1456.37	77.27	105.34	1455.25	713.24	-287.61	79.34	1313.15	-285.64	76.61	712.20
8.08000	-237.11	145.79	41.15	-239.47	140.33	73.06	-298.46	193.15	230.45	-243.97	196.50	231.98	458.32	3.80	32.50	429.07	5.56	42.56	273.06	-20.23	29.20	271.62	-12.73	70.20	289.47	55.28	1084.11	0.00	0.00	0.00	260.48	2.58	1448.57	257.67	112.04	1452.40	100.79	6.03	1458.99	91.58	103.14	1457.92	712.82	-287.57	79.36	1313.58	-285.59	76.76	711.72
8.09000	-205.38	142.83	53.61	-211.13	138.54	85.30	-270.15	191.83	241.16	-215.58	194.19	242.66	459.79	3.56	32.61	431.29	6.33	43.62	273.14	-20.20	29.20	271.87	-12.67	70.02	302.99	53.81	1086.95	0.00	0.00	0.00	274.77	1.16	1451.36	271.98	110.67	1455.27	115.39	4.12	1461.78	105.88	101.82	1460.72	713.18	-287.59	79.42	1313.25	-285.60	76.49	711.80
8.10000	-174.42	141.09	64.11	-179.94	136.65	96.15	-239.37	189.64	251.28	-185.05	191.08	252.60	459.80	3.41	32.29	429.47	5.61	42.55	273.15	-20.02	29.14	272.05	-12.57	69.90	314.73	52.95	1089.50	0.00	0.00	0.00	288.30	0.42	1454.35	285.97	109.38	1458.31	129.79	3.07	1464.72	120.21	100.49	1463.71	712.68	-287.76	79.03	1313.10	-285.63	76.50	711.21
8.11000	-141.10	141.18	73.57	-146.38	134.11	106.23	-207.81	187.61	261.15	-153.66	188.54	262.25	458.51	3.36	32.02	429.01	6.03	42.19	273.16	-19.78	29.09	272.36	-12.64	70.02	327.57	52.51	1092.06	0.00	0.00	0.00	302.69	-0.65	1457.39	300.42	108.27	1461.36	143.82	2.13	1467.83	134.47	99.45	1466.92	713.17	-287.71	79.26	1313.16	-285.62	76.59	711.42
8.12000	-106.24	139.43	83.00	-112.01	132.37	115.49	-175.34	185.45	269.82	-121.34	186.70	270.96	458.74	3.53	31.89	430.19	5.69	42.44	273.24	-19.97	29.29	272.60	-12.33	70.06	340.84	51.89	1094.79	0.00	0.00	0.00	316.99	-1.31	1460.59	314.29	107.38	1464.47	157.69	1.33	1471.15	148.41	98.18	1470.25	713.51	-287.81	79.45	1312.73	-285.69	76.52	711.43
8.13000	-70.81	136.11	91.49	-76.51	130.71	124.07	-143.20	182.91	276.75	-88.83	185.03	278.89	458.85	3.61	32.13	426.49	5.70	41.04	273.29	-20.12	29.44	272.80	-12.03	70.12	353.32	51.65	1097.31	0.00	0.00	0.00	330.57	-1.96	1463.75	327.56	106.41	1467.56	171.37	0.80	1474.63	162.16	97.26	1473.67	713.00	-287.87	79.34	1313.29	-285.70	76.58	711.14
8.14000	-32.36	134.37	99.15	-38.31	127.60	132.08	-110.18	181.08	282.32	-56.03	182.00	285.32	458.34	4.11	32.13	428.69	6.09	41.87	273.35	-19.83	29.43	272.96	-11.88	70.27	365.75	51.97	1099.73	0.00	0.00	0.00	344.02	-2.59	1466.90	341.16	105.94	1470.57	184.88	-0.17	1478.07	175.66	96.52	1476.98	712.71	-288.09	79.22	1312.85	-285.69	76.42	712.10
8.15000	4.81	130.76	105.76	-1.35	123.87	138.70	-77.09	178.22	285.81	-23.36	179.19	290.60	457.46	4.04	31.76	429.43	5.88	42.03	273.51	-19.63	29.50	273.12	-11.83	70.58	377.71	52.35	1102.14	0.00	0.00	0.00	357.69	-2.97	1470.00	354.14	105.27	1473.61	198.16	-0.20	1481.51	188.88	95.73	1480.31	712.66	-288.15	79.42	1312.69	-285.52	76.44	711.81
8.16000	45.43	128.09	111.75	37.40	120.13	144.32	-43.53	175.92	287.94	9.63	176.27	294.60	457.46	3.94	31.57	426.90	6.21	41.15	273.58	-19.38	29.58	273.27	-11.37	70.73	389.82	52.17	1104.65	0.00	0.00	0.00	370.83	-3.21	1473.03	366.75	104.70	1476.49	211.23	-0.80	1484.78	201.87	95.14	1483.48	713.03	-287.96	79.25	1312.84	-285.52	76.49	711.41
8.17000	88.31	125.94	117.25	76.13	118.48	149.31	-10.43	173.10	288.34	42.97	172.63	296.99	459.15	3.51	31.66	425.86	5.63	39.45	273.69	-19.38	29.84	273.44	-11.08	71.07	402.87	51.71	1107.34	0.00	0.00	0.00	384.01	-3.66	1476.01	378.98	104.47	1479.30	224.34	-1.42	1487.94	214.61	94.70	1486.53	713.51	-287.99	79.36	1313.24	-285.33	76.90	711.68
8.18000	131.98	124.64	122.09	118.54	116.93	153.58	23.30	170.37	287.23	76.50	170.24	298.55	458.62	3.17	31.11	426.55	6.17	40.51	273.96	-18.95	29.96	273.63	-10.90	71.57	415.18	51.60	1109.78	0.00	0.00	0.00	396.38	-4.00	1478.93	392.29	104.13	1481.98	237.16	-1.43	1491.01	227.15	94.38	1489.41	712.45	-288.34	79.19	1313.12	-285.45	76.64	711.82
8.19000	174.42	123.88	125.87	157.87	115.63	156.52	57.20	166.86	284.30	109.92	167.97	298.68	457.75	3.34	30.85	425.99	6.30	39.59	274.10	-18.64	30.22	273.79	-10.50	72.04	425.37	51.55	1112.29	0.00	0.00	0.00	409.39	-4.30	1481.66	404.85	103.93	1484.53	249.88	-1.94	1493.88	239.59	94.15	1492.12	713.03	-288.05	79.28	1312.79	-285.51	76.40	712.16
8.20000	214.74	123.47	128.96	206.77	114.06	161.31	91.93	164.72	280.46	143.81	165.03	297.32	459.36	3.93	31.43	426.12	4.71	39.18	274.34	-18.53	30.58	274.00	-10.16	72.59	437.54	51.33	1114.76	0.00	0.00	0.00	421.22	-4.76	1484.23	417.53	103.66	1486.91	262.42	-2.56	1496.53	251.90	93.69	1494.70	713.28	-287.78	79.45	1313.50	-285.31	76.71	712.24
8.21000	259.34	121.75	132.20	246.66	115.78	166.41	127.00	162.37	275.13	178.58	162.84	295.17	460.10	3.82	31.19	426.80	3.11	38.57	274.57	-18.10	31.02	274.28	-9.68	73.18	450.18	51.06	1117.14	0.00	0.00	0.00	432.84	-5.08	1486.61	429.52	103.18	1489.19	274.70	-2.53	1499.10	264.19	93.07	1497.09	712.77	-287.92	79.32	1313.40	-285.71	76.56	711.85
8.22000	304.60	120.72	135.82	285.51	115.89	166.66	163.61	160.39	268.57	214.25	160.45	291.70	459.58	4.10	31.05	426.96	3.06	38.62	274.86	-17.45	31.41	274.58	-9.13	73.86	461.39	50.70	1119.54	0.00	0.00	0.00	445.26	-5.13	1488.79	441.79	102.86	1491.28	286.83	-2.89	1501.45	276.44	92.60	1499.33	713.43	-288.28	79.36	1313.24	-285.41	76.60	711.42
8.23000	355.60	120.28	138.65	331.94	111.60	164.03	201.06	158.47	260.79	248.97	158.74	286.87	459.11	4.38	30.77	427.06	2.90	38.73	275.07	-16.52	31.93	274.91	-8.45	74.59	471.14	50.38	1121.61	0.00	0.00	0.00	457.52	-5.26	1490.66	454.33	102.64	1493.04	298.87	-3.42	1503.58	288.49	91.95	1501.40	712.99	-288.15	79.15	1312.78	-285.67	76.53	711.05
8.24000	401.78	119.33	141.24	377.43	110.35	165.02	238.88	156.03	251.89	286.62	157.09	281.45	458.15	4.60	30.49	426.95	3.09	38.84	275.40	-16.15	32.78	275.32	-7.96	75.50	482.35	50.20	1123.61	0.00	0.00	0.00	469.98	-5.39	1492.27	465.57	102.46	1494.58	310.76	-4.30	1505.50	300.44	91.45	1503.26	712.62	-288.03	79.03	1312.70	-285.72	76.37	711.30
8.25000	448.76	118.04	144.40	423.07	108.80	166.28	277.74	154.72	242.59	323.15	155.48	275.12	459.38	5.25	31.35	426.65	1.88	38.52	275.75	-15.84	33.82	275.81	-7.76	76.59	493.01	49.38	1125.44	0.00	0.00	0.00	481.41	-5.71	1493.70	477.10	102.24	1495.93	322.64	-4.93	1507.17	312.17	91.26	1504.85	713.45	-288.30	79.18	1313.30	-285.69	76.62	711.17
8.26000	496.25	116.98	148.00	468.66	107.44	167.61	321.06	152.89	233.64	360.10	153.64	268.27	453.59	5.66	30.80	427.24	2.51	37.80	276.01	-15.25	34.67	276.22	-7.25	77.58	504.19	49.07	1127.00	0.00	0.00	0.00	493.46	-6.05	1494.91	488.53	101.96	1497.06	334.32	-5.31	1508.65	323.80	90.54	1506.27	713.65	-288.49	79.27	1312.82	-285.88	76.44	711.59
8.27000	543.18	115.78	152.03	515.31	106.99	169.79	360.13	152.15	223.52	398.16	152.32	261.26	458.81	4.08	30.79	427.80	4.13	38.04	276.31	-14.82	35.73	276.76	-6.92	78.69	514.90	48.77	1128.31	0.00	0.00	0.00	505.09	-6.16	1495.95	500.11	101.74	1497.95	346.05	-5.81	1509.90	335.32	90.46	1507.46	713.21	-288.40	79.13	1312.97	-285.62	76.60	711.95
8.28000	590.06	114.93	156.74	561.82	105.66	172.69	399.66	151.18	212.78	435.27	150.82	253.53	460.28	3.32	30.96	429.30	5.02	39.25	276.64	-14.57	36.86	277.28	-6.85	79.91	525.97	47.78	1129.58	0.00	0.00	0.00	516.10	-6.60	1496.71	511.25	101.50	1498.73	357.87	-6.44	1510.88	346.71	89.79	1508.47	712.83	-288.50	79.13	1313.01	-285.85	76.53	712.30
8.29000	635.52	114.12	161.76	606.58	105.23	175.49	442.06	150.55	203.06	473.58	150.17	246.16	460.65	2.45	31.11	431.24	4.57	40.08	277.02	-14.38	38.01	277.83	-6.74	81.12	537.37	47.17	1130.42	0.00	0.00	0.00	527.86	-6.98	1497.24	522.97	101.24	1499.21	369.61	-6.97	1511.66	357.96	89.22	1509.23	713.24	-288.54	79.22	1313.29	-286.01	76.64	711.75
8.30000	681.32	113.48	167.57	651.15	103.92	178.94	484.84	150.73	193.94	514.23	149.51	239.35	458.66	2.54	30.74	430.85	4.49	40.27	277.42	-14.46	39.29	278.43	-7.07	82.53	547.43	46.22	1131.14	0.00	0.00	0.00	539.31	-7.17	1497.55	533.87	100.88	1499.49	381.17	-7.37	1512.14	369.15	88.60	1509.71	714.10	-288.40	79.41	1313.17	-286.11	76.60	711.61
8.31000	725.80	112.76	173.90	694.39	103.51	182.94	527.09	150.89	185.52	552.04	149.19	232.53	461.40	2.52	31.36	429.81	3.86	40.25	277.77	-14.57	40.55	279.01	-6.95	83.76	558.56	45.40	1131.73	0.00	0.00	0.00	550.75	-7.30	1497.58	545.21	100.79	1499.47	392.58	-7.96	1512.35	380.33	88.26	1509.95	713.05	-289.23	79.40	1313.25	-285.64	76.54	711.79
8.32000	768.95	112.23	180.45	735.74	102.98	185.77	569.43	151.42	177.77	590.28	149.54	226.10	461.12	2.06	31.26	429.52	4.03	40.33	278.19	-14.83	41.94	279.64	-7.05	85.10	569.42	44.33	1131.99	0.00	0.00	0.00	561.71	-7.51	1497.36	556.03	100.61	1499.24	403.93	-8.32	1512.35	391.50	87.74	1509.98	713.09	-289.20	79.38	1313.68	-285.58	76.65	710.31
8.33000	809.80	112.16	187.23	782.31	102.92	193.52	611.52	151.85	171.05	629.54	149.69	220.87	461.94	2.77	31.71	429.09	3.70	40.27	278.56	-15.15	43.29	280.23	-7.13	86.47	580.14	43.22	1131.96	0.00	0.00	0.00	573.30	-7.51	1496.80	567.17	100.50	1498.75	415.18	-8.66	1512.13	402.73	87.42	1509.76	712.11	-289.35	79.24	1313.33	-285.79	76.52	710.00
8.34000	849.80	111.63	194.52	816.72	102.90	195.41	652.43	152.18	165.30	667.16	150.01	216.23	460.97	2.59	31.36	429.24	3.27	40.27	278.95	-15.00	44.35	280.84	-7.26	87.78	591.05	42.09	1131.76	0.00	0.00	0.00	584.01	-7.69	1496.10	578.43	100.23	1497.93	426.36	-8.90	1511.68	413.92	86.82	1509.30	711.98	-289.19	79.29	1313.45	-285.81	76.41	709.45
8.35000	888.26	111.76	200.18	854.31	102.32	200.74	692.30	153.43	160.88	704.58	150.47	212.61	460.13	1.59	30.44	429.42	3.13	40.13	279.37	-15.45	45.59	281.45	-7.45	89.09	602.41	40.54	1131.23	0.00	0.00	0.00	595.18	-7.59	1495.06	589.33	100.24	1496.84	437.53	-9.20	1510.94	425.05	86.50	1508.51	712.16	-289.35	79.53	1313.46	-285.89	76.63	710.02
8.36000	925.24	111.25	209.46	890.36	101.73	205.48	731.08	154.03	157.17	738.20	151.54	209.23	460.56	1.23	30.50	431.06	2.98	40.35	279.76	-15.93	46.71	282.00	-7.88	90.37	612.04	39.60	1130.62	0.00	0.00	0.00	606.37	-7.49	1493.83	600.59	100.37	1495.45	448.62	-9.61	1509.95	436.05	86.50	1507.46	712.47	-288.85	79.16	1313.08	-285.61	76.74	710.23
8.37000	958.89	111.07	216.05	924.47	102.31	212.57	767.06	154.60	154.20	771.94	152.54	207.57	460.75	1.07	30.22	431.72	2.68	40.56	280.10	-16.28	47.62	282.59	-8.14	91.49	622.80	38.35	1129.63	0.00	0.00	0.00	617.51	-7.51	1492.35	611.28	100.43	1493.86	459.73	-9.64	1508.70	446.96	86.01	1506.07	713.05	-288.08	79.29	1313.22	-285.54	76.75	711.83
8.38000	993.71	111.38	223.11	956.00	102.85	217.41	801.03	155.19	151.84	804.07	153.42	206.45	461.31	1.20	30.50	430.67	2.56	40.15	280.48	-16.78	48.61	283.26	-9.05	92.84	627.80	36.49	1128.88	0.00	0.00	0.00	628.19	-7.32	1490.74	621.71	100.40	1492.12	470.91	-9.80	1507.23	457.79	85.26	1504.54	713.43	-287.95	79.38	1312.98	-285.68	76.47	711.91
8.39000	1017.20	112.48	224.49	986.88	103.26	222.57	832.61	155.91	150.19	833.12	153.92	205.47	460.88	1.23	30.21	430.87	2.24	40.13	280.88	-17.52	49.69	283.94	-9.60	94.06	638.51	35.06	1127.80	0.00	0.00	0.00	639.31	-7.33	1488.96	632.53	100.57	1490.19	482.06	-9.46	1505.60	468.59	84.86	1502.80	713.54	-288.10	79.20	1313.12	-285.48	76.54	711.88
8.40000	1043.86	112.93	228.95	1014.01	103.34	226.17	862.24	156.50	148.97	860.41	154.80	205.02	461.69	0.69	30.29	431.11	1.84	39.95	281.26	-17.92	50.69	284.74	-10.42	95.45	648.29	33.89	1126.52	0.00	0.00	0.00	651.01	-6.86	1487.01	643.64	100.95	1488.13	493.39	-9.43	1503.84	479.35	84.43	1500.93	712.76	-287.85	79.06	1313.28	-285.97	76.47	711.51
8.41000	1068.30	113.06	232.71	1038.15	103.67	229.54	889.05	156.21	147.86	885.93	154.94	204.75	460.28	0.61	30.10	430.50	1.99	39.79	281.68	-18.07	51.63	285.51	-10.88	96.68	659.34	32.67	1125.16	0.00	0.00	0.00	661.62	-6.69	1485.12	654.15	101.02	1486.09	504.77	-9.33	1501.92	490.02	84.08	1498.96	712.77	-287.92	79.05	1313.60	-286.29	76.58	711.20
8.42000	1089.94	112.41	235.85	1060.38	102.94	232.08	912.92	156.13	146.76	906.93	154.82	203.53	460.88	0.67	29.93	430.58	1.69	39.88	282.13	-18.40	52.77	286.42	-11.46	98.10	669.61	31.70	1123.78	0.00	0.00	0.00	672.47	-6.25	1483.26	664.69	101.19	1484.08	516.16	-9.46	1499.94	500.84	83.66	1496.91	712.54	-288.15	78.98	1313.15	-285.82	76.55	712.00
8.43000	1109.30	112.17	237.93	1080.45	102.53	233.72	934.74	155.05	144.93	927.57	154.51	202.41	460.60	0.44	29.63	430.56	1.59	39.66	282.69	-19.09	54.15	287.39	-12.00	99.54	680.02	30.22	1122.36	0.00	0.00	0.00	683.76	-5.85	1481.35	675.97	101.77	1482.12	527.61	-9.37	1497.92	511.72	83.54	1494.80	712.61	-287.94	79.02	1312.95	-285.96	76.49	712.08
8.44000	1126.61	111.65	239.44	1098.90	101.83	234.82	953.86	153.82	142.76	945.33	153.78	200.29	460.97	0.64	29.87	431.82	3.97	41.99	283.30	-19.47	55.57	288.45	-12.22	100.99	693.07	28.88	1121.38	0.00	0.00	0.00	695.35	-5.30	1479.46	686.35	102.13	1480.31	539.15	-9.23	1495.83	522.69	83.33	1492.74	713.09	-287.81	79.22	1313.51	-285.72	76.61	711.55
8.45000	1141.98	112.04	239.52	1110.64	101.96	231.14	970.54	152.49	140.27	960.71	153.14	197.95	462.02	-0.01	30.01	433.30	2.97	41.96	284.02	-20.01	57.21	289.61	-12.70	102.69	705.13	27.60	1120.29	0.00	0.00	0.00	706.62	-4.86	1477.73	698.29	102.78	1478.50	550.80	-9.49	1493.77	533.76	82.50	1490.76	712.75	-288.03	79.28	1312.93	-285.87	76.58	710.89
8.46000	1155.74	112.64	238.27	1124.92	101.88	229.05	984.96	150.90	137.30	974.26	152.47	195.09	461.62	0.42	29.69	433.27	3.11	42.08	284.76	-20.32	58.94	290.97	-12.97	104.51	717.13	26.30	1119.20	0.00	0.00	0.00	718.62	-4.19	1476.12	709.10	103.33	1476.97	562.53	-9.10	1491.81	545.09	82.45	1488.85	713.05	-287.87	79.29	1312.66	-285.86	76.39	711.74
8.47000	1167.99	114.02	235.49	1137.08	103.31	226.42	997.11	149.08	133.57	985.57	151.27	191.39	460.76	-0.05	29.31	434.64	3.10	42.53	285.74	-20.67	60.94	292.45	-13.33	106.55	729.80	24.74	1118.40	0.00	0.00	0.00	731.38	-3.48	1474.60	720.44	104.24	1475.58	574.45	-8.84	1490.03	556.68	82.36	1487.14	712.67	-287.81	79.19	1313.23	-285.91	76.96	711.51
8.48000	1178.60	115.46	231.37	1152.01	104.44	226.88	1007.00	147.51	129.33	997.50	150.51	187.32	461.62	-0.31	29.21	434.17	3.49	42.56	286.76	-20.75	63.05	294.12	-13.63	108.76	742.76	23.26	1117.65	0.00	0.00	0.00	744.41	-2.37	1473.37	731.90	105.11	1474.54	586.52	-8.80	1488.40	568.53	82.34	1485.65	712.22	-288.01	78.99	1312.80	-286.00	76.90	712.23
8.49000	1187.63	116.36	226.10	1161.41	105.03	221.36	1014.62	146.90	125.21	1005.93	149.21	182.90	461.22	0.13	29.14	434.25	3.23	42.38	287.97	-21.25	65.58	296.08	-13.82	111.14	754.94	21.77	1117.05	0.00	0.00	0.00	757.53	-1.44	1472.43	743.52	106.01	1473.74	598.93	-8.37	1487.09	580.51	82.71	1484.31	712.64	-287.94	78.98	1313.47	-285.89	76.92	712.56
8.50000	1195.36	117.37	219.18	1168.02	106.31	214.77	1020.63	145.35	120.36	1012.62	147.94	178.24	460.02	-0.89	29.24	431.33	0.98	39.59	289.33	-21.33	68.23	298.29	-13.96	113.73	770.19	20.40	1116.37	0.00	0.00	0.00	770.27	-0.30	1471.85	755.85	107.07	1473.23	611.52	-7.76	1485.98	592.62	83.01	1483.23	713.07	-287.69	79.34	1312.71	-285.97	76.77	711.81
8.51000	1201.45	117.29	211.53	1173.19	105.96	207.35	1024.84	143.98	115.20	1017.70	146.91	173.37	458.80	-0.21	29.31	432.18	1.31	40.01	290.90	-21.33	71.09	300.73	-13.90	116.45	784.66	19.06	1116.09	0.00	0.00	0.00	782.58	0.61	1471.79	768.33	108.22	1473.11	624.37	-6.93	1485.07	604.95	83.86	1482.32	712.90	-287.90	79.27	1312.93	-285.64	76.68	711.90
8.52000	1206.09	116.31	203.19	1179.19	105.39	199.79	1027.82	142.43	109.63	1021.58	145.97	168.25	460.73	-0.52	29.45	431.53	-1.07	38.71	292.72	-21.47	74.30	303.48	-14.20	119.52	798.46	17.78	1115.56	0.00	0.00	0.00	794.45	2.01	1472.20	780.73	109.31	1473.27	637.35	-5.91	1484.45	617.51	84.32	1481.64	712.76	-288.09	79.28	1313.15	-285.86	76.92	711.90
8.53000	1209.69	115.22	194.01	1182.23	104.17	191.35	1029.45	140.88	103.91	1024.21	144.81	162.83	461.24	-0.98	29.53	431.81	-0.57	40.98	294.79	-21.51	77.75	306.54	-14.33	122.82	812.30	16.75	1115.39	0.00	0.00	0.00	807.37	3.22	1472.86	793.48	110.58	1473.77	650.41	-5.00	1484.05	630.28	85.17	1481.14	712.78	-288.01	79.20	1313.27	-285.61	76.75	711.60
8.54000	1212.31	112.77	184.83	1184.47	102.22	182.56	1030.74	139.36	101.28	1026.30	142.84	157.54	458.62	-1.02	28.84	434.02	-0.69	40.45	297.09	-21.16	81.25	310.15	-14.68	126.41	827.83	16.33	1115.36	0.00	0.00	0.00	819.78	4.37	1473.86	806.52	112.01	1474.61	663.52	-4.17	1483.87	643.43	86.51	1480.85	711.94	-288.05	78.94	1313.03	-285.21	76.60	712.51
8.55000	1215.69	109.47	175.98	1185.98	98.21	173.76	1032.28	138.12	98.67	1028.37	140.58	152.69	459.33	-0.92	29.15	431.31	-1.15	38.33	299.89	-21.27	85.18	314.19	-15.05	130.22	842.68	16.07	1115.41	0.00	0.00	0.00	833.55	5.62	1475.12	820.02	113.54	1475.77	676.89	-2.73	1483.94	656.86	87.95	1480.75	712.74	-288.01	79.26	1313.30	-284.99	76.64	712.49
8.56000	1221.31	106.19	166.03	1191.76	95.16	164.63	1034.50	136.10	98.48	1032.90	137.30	149.20	460.95	-1.81	29.67	430.54	-1.19	37.27	303.11	-21.28	89.39	318.82	-15.57	134.31	857.82	16.15	1115.73	0.00	0.00	0.00	847.28	7.05	1476.81	833.91	115.02	1477.26	690.53	-1.32	1484.18	670.52	89.08	1480.87	713.13	-288.05	79.37	1313.90	-285.08	76.67	711.64
8.57000	1228.63	102.48	156.88	1195.04	91.76	154.49	1036.38	135.07	99.17	1038.31	135.23	148.92	460.10	-1.22	29.74	434.75	-0.97	37.49	306.91	-21.67	93.97	324.19	-16.67	138.78	873.71	16.57	1116.10	0.00	0.00	0.00	861.05	8.30	1478.89	848.41	116.45	1479.19	704.47	0.41	1484.78	684.55	90.61	1481.41	712.50	-288.28	79.26	1313.61	-285.30	76.53	711.93
8.58000	1232.12	100.47	145.83	1199.12	89.30	145.09	1037.76	134.13	99.32	1041.90	133.84	148.15	457.97	-1.18	29.62	435.50	-1.25	34.86	311.37	-22.26	98.80	330.37	-17.56	143.18	889.61	17.72	1116.81	0.00	0.00	0.00	873.72	9.68	1481.66	862.47	117.95	1481.69	718.59	1.79	1485.83	699.06	92.46	1482.30	712.86	-287.97	79.34	1313.29	-285.34	76.34	712.44
8.59000	1235.15	98.39	141.86	1201.61	88.60	139.75	1038.33	134.11	99.73	1044.41	132.64	148.03	460.85	-1.84	29.76	436.25	-0.94	34.53	316.52	-22.59	103.63	337.57	-19.19	147.84	905.94	19.17	1117.54	0.00	0.00	0.00	887.70	10.91	1484.74	877.15	119.49	1484.48	733.03	3.85	1487.26	713.89	94.39	1483.54	713.36	-288.06	79.55	1313.28	-285.43	76.41	712.16
8.60000	1236.95	100.02	133.90	1203.49	88.92	135.21	1038.85	134.14	99.66	1047.14	131.80	148.66	460.52	-1.36	29.88	436.51	-0.88	34.50	322.68	-23.00	108.54	345.91	-20.73	152.33	922.03	20.95	1118.53	0.00	0.00	0.00	902.91	12.53	1487.97	891.64	121.15	1487.60	747.62	5.58	1488.78	728.79	96.54	1484.90	713.01	-287.86	79.45	1313.57	-285.43	76.43	712.34
8.61000	1239.22	99.46	127.76	1205.76	88.10	129.99	1039.17	134.90	99.43	1049.50	131.57	148.66	460.27	-1.10	29.92	437.91	-0.72	34.97	329.76	-23.25	113.37	355.64	-22.71	156.79	939.05	23.29	1119.71	0.00	0.00	0.00	916.84	14.12	1491.56	906.74	122.85	1490.92	762.43	7.61	1490.36	743.68	98.67	1486.35	712.59	-288.47	79.28	1313.71	-285.77	76.27	711.84
8.62000	1240.99	97.76	122.53	1207.90	87.01	128.26	1039.68	134.91	99.23	1051.10	131.54	148.12	460.66	-1.04	30.30	439.14	-0.47	35.11	338.02	-24.08	118.73	366.80	-24.75	161.05	955.44	25.99	1121.03	0.00	0.00	0.00	931.52	15.77	1495.00	921.96	124.41	1494.43	777.20	9.96	1491.96	758.76	101.01	1487.94	712.90	-288.18	79.45	1313.62	-285.66	76.41	712.33
8.63000	1241.52	95.06	121.32	1208.69	84.43	121.53	1040.13	134.69	99.33	1053.17	130.62	147.92	460.80	-0.87	30.12	438.43	-0.17	36.59	347.56	-24.63	124.38	379.52	-27.11	165.19	973.76	29.23	1122.54	0.00	0.00	0.00	946.28	17.44	1498.38	937.27	125.98	1497.87	791.90	12.21	1493.77	773.94	103.63	1489.68	713.30	-288.33	79.43	1313.48	-285.53	76.37	712.09
8.64000	1242.76	94.62	114.90	1207.57	84.15	120.79	1040.55	134.81	99.63	1054.56	129.91	147.62	462.91	-1.53	29.80	441.21	-0.48	36.96	358.17	-25.33	131.10	393.32	-29.39	169.53	990.07	32.72	1124.26	0.00	0.00	0.00	960.48	18.87	1501.66	952.85	127.67	1501.11	806.54	14.49	1495.68	789.21	105.24	1491.67	712.99	-288.20	79.40	1314.15	-285.04	76.64	711.48
8.65000	1241.78	92.81	115.14	1208.65	83.17	119.39	1040.87	134.53	99.61	1056.00	129.19	146.98	464.73	-2.59	28.62	446.99	-1.52	36.83	369.59	-26.43	139.37	407.61	-32.09	175.33	1005.52	36.28	1126.24	0.00	0.00	0.00	974.54	20.39	1504.84	970.18	128.67	1503.52	821.03	16.40	1497.73	804.16	107.70	1493.65	713.03	-287.98	79.60	1313.15	-285.40	76.23	712.20
8.66000	1241.88	92.60	113.00	1208.48	82.40	117.76	1041.15	134.09	99.52	1057.32	128.98	146.74	470.27	-4.10	28.05	452.55	-2.87	38.93	381.66	-27.25	148.91	422.47	-35.56	183.06	1021.39	39.99	1128.33	0.00	0.00	0.00	989.50	21.77	1507.86	985.61	130.07	1506.24	835.45	18.61	1499.82	819.03	109.75	1495.64	712.99	-287.91	79.60	1313.18	-285.77	76.25	712.89
8.67000	1241.87	91.96	111.78	1210.15	82.01	114.20	1041.17	134.76	99.79	1057.31	128.70	146.50	477.33	-6.33	25.28	460.56	-5.14	42.84	394.43	-28.44	160.11	438.27	-38.44	191.95	1037.28	43.60	1130.59	0.00	0.00	0.00	1003.32	22.65	1510.90	1000.26	131.41	1509.11	849.62	20.79	1501.97	833.76	112.00	1497.70	713.48	-287.71	79.71	1313.77	-285.79	76.50	712.20
8.68000	1241.96	91.70	111.02	1210.37	81.91	113.40	1041.44	134.29	99.63	1058.34	128.64	146.56	486.18	-7.43	25.22	470.28	-7.17	48.88	407.99	-29.88	172.98	455.19	-39.61	201.20	1051.69	46.65	1132.92	0.00	0.00	0.00	1016.72	23.78	1513.92	1014.62	132.67	1511.99	863.67	22.32	1504.14	848.35	113.86	1499.86	713.61	-287.67	79.62	1313.42	-285.89	76.31	712.29
8.69000	1242.10	91.52	110.35	1210.37	82.85	113.16	1041.45	134.44	99.64	1059.05	128.67	146.86	496.08	-7.74	35.18	483.66	-7.10	59.14	424.66	-32.09	186.52	472.89	-39.78	211.56	1064.27	49.34	1135.09	0.00	0.00	0.00	1030.39	24.76	1516.89	1028.65	133.91	1514.81	877.51	23.50	1506.33	862.66	114.99	1502.09	713.42	-287.63	79.71	1312.94	-285.70	76.18	712.93
8.70000	1241.84	91.54	109.71	1210.14	82.21	113.06	1041.55	134.22	99.57	1059.41	128.62	146.69	512.55	-6.08	46.00	500.54	-5.49	70.36	443.57	-33.76	199.16	492.12	-39.09	222.36	1076.75	51.61	1137.33	0.00	0.00	0.00	1043.89	26.12	1519.84	1042.60	134.91	1517.65	891.31	25.13	1508.67	876.58	116.55	1504.38	713.97	-287.49	79.90	1313.86	-285.62	76.32	712.84
8.71000	1241.91	91.50	109.36	1210.44	82.21	112.66	1041.60	134.08	99.58	1059.03	128.83	146.45	532.11	-4.27	56.98	519.44	-3.18	81.19	464.53	-34.69	211.15	513.21	-38.43	233.28	1091.11	53.17	1139.72	0.00	0.00	0.00	1057.25	26.55	1522.77	1056.33	135.77	1520.50	904.67	25.96	1511.19	890.19	118.06	1506.83	713.63	-287.29	79.78	1313.94	-285.57	76.39	713.05
8.72000	1242.04	91.80	108.96	1210.08	83.00	113.04	1041.66	134.32	99.75	1058.24	128.85	146.07	552.24	-2.82	67.80	536.65	-1.06	92.39	486.75	-34.16	222.75	535.20	-37.40	244.13	1103.19	54.25	1141.96	0.00	0.00	0.00	1070.05	27.24	1525.74	1069.90	136.54	1523.35	917.85	27.31	1513.78	903.61	119.35	1509.43	713.12	-287.54	79.66	1313.67	-285.47	76.42	712.62
8.73000	1241.73	91.65	108.54	1210.36	83.38	112.60	1041.76	134.13	99.74	1059.19	129.17	146.18	574.93	-1.71	78.76	557.55	-0.45	103.27	509.49	-32.78	234.30	557.46	-36.34	255.11	1114.71	55.04	1144.14	0.00	0.00	0.00	1083.73	27.92	1528.62	1083.23	137.05	1526.21	930.88	28.57	1516.55	916.87	120.30	1512.21	712.79	-287.85	79.44	1314.01	-285.43	76.57	713.53
8.74000	1241.81	91.86	108.06	1210.68	83.19	112.13	1041.77	134.33	99.97	1059.67	129.18	146.19	597.63	-2.21	88.87	581.54	-0.58	114.24	532.15	-30.66	245.47	580.29	-34.52	265.70	1127.43	55.48	1146.62	0.00	0.00	0.00	1095.34	27.99	1531.60	1096.17	137.95	1529.01	943.65	29.27	1519.52	929.85	121.07	1515.14	712.19	-287.74	79.34	1313.91	-285.69	76.60	713.14
8.75000	1242.73	92.00	107.99	1210.44	83.01	112.19	1041.88	134.26	100.11	1060.93	129.21	146.51	622.27	-2.73	98.99	606.30	-1.00	124.58	555.44	-28.46	256.18	603.95	-32.58	276.14	1140.35	55.71	1148.97	0.00	0.00	0.00	1107.72	28.75	1534.50	1108.94	138.69	1531.85	956.30	30.08	1522.60	942.50	121.77	1518.19	713.05	-287.57	79.71	1313.55	-285.50	76.51	712.22
8.76000	1242.58	92.10	107.47	1210.57	83.21	111.79	1042.22	133.24	99.91	1060.68	129.31	146.36	648.61	-3.01	108.45	633.13	-1.30	134.47	580.14	-25.63	265.68	628.89	-30.56	285.88	1151.92	55.74	1151.57	0.00	0.00	0.00	1120.12	28.86	1537.45	1121.50	139.23	1534.72	968.74	30.38	1525.75	955.00	122.19	1521.33	712.78	-287.33	79.72	1313.53	-285.36	76.68	711.53
8.77000	1242.34	92.17	106.99	1210.56	83.73	112.07	1042.10	133.89	100.40	1061.97	129.28	146.69	676.11	-3.29	117.23	659.24	-1.34	143.29	606.30	-24.17	274.36	654.83	-29.41	294.91	1163.33	55.74	1154.30	0.00	0.00	0.00	1132.37	29.14	1540.48	1133.76	139.63	1537.57	981.01	30.71	1528.87	967.26	122.59	1524.42	712.54	-288.13	79.60	1313.86	-285.67	76.63	711.07
8.78000	1242.54	92.38	106.66	1210.87	83.38	111.56	1042.15	133.62	100.44	1061.04	129.49	146.40	704.18	-3.10	125.90	688.97	-1.65	151.98	633.79	-23.07	281.52	681.17	-29.22	303.13	1175.79	55.52	1157.07	0.00	0.00	0.00	1140.95	27.79	1544.40	1145.81	140.06	1540.40	993.13	30.84	1531.95	979.40	122.78	1527.51	712.40	-288.18	79.50	1313.50	-285.46	76.55	711.78
8.79000	1242.34	92.40	106.11	1212.29	84.16	115.03	1042.37	133.14	100.51	1061.84	129.38	146.59	734.68	-3.71	132.95	719.58	-1.88	159.58	661.91	-22.83	287.50	708.32	-28.97	310.02	1187.79	55.29	1160.05	0.00	0.00	0.00	1151.80	27.52	1547.56	1157.64	139.98	1543.27	1005.19	30.93	1535.02	991.41	122.59	1530.59	713.04	-288.38	79.68	1313.54	-285.65	76.59	711.62
8.80000	1242.84	92.33	105.80	1212.25	84.11	114.70	1042.49	133.32	100.76	1062.01	129.43	146.74	769.13	-3.85	138.54	750.05	-2.83	165.78	690.29	-22.87	292.15	735.91	-29.10	315.73	1199.15	55.17	1163.04	0.00	0.00	0.00	1163.32	27.50	1550.45	1169.16	140.24	1546.08	1017.13	30.81	1537.89	1003.01	122.82	1533.47	712.74	-287.80	79.51	1313.58	-285.77	76.63	711.79
8.81000	1242.91	92.47	105.11	1211.61	83.79	113.87	1042.62	133.10	100.94	1062.17	129.53	146.76	800.56	-5.38	143.35	782.29	-4.54	170.76	719.06	-23.18	295.36	763.89	-29.15	319.98	1210.94	55.23	1166.01	0.00	0.00	0.00	1174.83	27.39	1553.22	1180.68	140.23	1548.79	1028.86	30.42	1540.67	1014.57	122.68	1536.23	712.68	-287.59	79.31	1313.53	-285.53	76.70	711.93
8.82000	1242.93	92.18	104.57	1211.15	83.88	113.50	1042.73	133.13	101.25	1062.98	129.65	147.19	832.06	-9.88	148.74	815.30	-6.96	174.80	748.09	-23.31	296.94	792.11	-28.92	322.76	1221.70	55.02	1168.86	0.00	0.00	0.00	1186.76	27.14	1555.83	1192.08	140.11	1551.47	1040.39	29.76	1543.27	1025.85	122.48	1538.91	713.01	-287.68	79.36	1313.36	-285.24	76.56	712.20
8.83000	1243.54	92.45	104.11	1211.69	83.66	113.03	1042.80	133.21	101.54	1062.51	129.26	147.08	865.40	-14.04	151.27	848.55	-10.30	177.50	777.66	-23.46	296.98	820.34	-29.06	324.34	1232.83	55.06	1171.61	0.00	0.00	0.00	1197.64	26.70	1558.45	1203.47	139.67	1554.03	1051.83	29.17	1545.78	1037.18	121.73	1541.58	713.17	-287.67	79.29	1313.63	-285.54	76.49	712.31
8.84000	1242.95	92.33	103.50	1211.73	83.91	112.41	1042.92	132.91	101.60	1062.91	128.87	147.22	903.78	-18.58	154.25	883.68	-13.85	179.47	807.27	-23.97	295.54	849.10	-29.15	324.50	1243.85	55.00	1174.30	0.00	0.00	0.00	1208.81	26.20	1560.70	1214.57	139.50	1556.37	1063.15	28.35	1548.07	1048.33	121.42	1544.03	713.21	-287.63	79.36	1313.70	-285.58	76.57	712.20
8.85000	1243.77	92.49	103.18	1211.63	83.19	111.95	1042.98	132.81	101.88	1063.80	128.50	147.66	940.88	-21.93	156.30	918.51	-17.60	180.23	837.56	-25.27	292.85	878.40	-29.29	323.15	1253.99	55.17	1176.73	0.00	0.00	0.00	1220.76	25.58	1562.78	1225.68	139.07	1558.57	1074.44	27.64	1550.26	1059.54	120.48	1546.29	712.97	-288.07	79.27	1314.07	-285.80	76.59	712.22
8.86000	1243.57	92.27	102.79	1211.72	82.97	111.43	1042.99	132.88	102.24	1063.92	128.01	147.82	982.72	-23.96	156.31	954.53	-21.11	180.24	868.59	-27.10	288.82	908.42	-29.95	320.40	1263.97	55.13	1178.95	0.00	0.00	0.00	1232.35	24.87	1564.60	1236.75	138.34	1560.55	1085.66	26.86	1552.23	1070.65	119.42	1548.42	713.06	-287.60	79.23	1314.11	-285.45	76.58	712.09
8.87000	1243.90	92.14	102.53	1212.05	83.08	111.51	1043.08	132.84	102.55	1064.06	127.32	148.04	1019.74	-27.78	156.98	991.58	-24.79	179.60	900.57	-29.54	283.43	938.46	-31.15	316.29	1275.93	55.44	1181.14	0.00	0.00	0.00	1243.45	23.95	1566.22	1247.89	137.36	1562.29	1096.80	25.69	1553.86	1081.67	118.31	1550.39	712.52	-287.43	79.24	1314.34	-285.36	76.56	712.13
8.88000	1244.68	92.11	102.44	1212.10	82.57	111.13	1043.27	132.48	102.81	1064.54	126.74	148.24	1056.18	-30.07	156.86	1029.48	-28.14	178.44	932.92	-32.09	276.58	969.17	-33.08	311.06	1286.75	55.60	1183.03	0.00	0.00	0.00	1254.44	22.91	1567.49	1258.84	136.48	1563.77	1107.97	24.82	1555.32	1092.54	117.54	1551.96	712.87	-287.65	79.34	1314.76	-285.60	76.73	712.98
8.89000	1244.54	91.85	102.20	1212.82	82.57	111.16	1043.35	132.21	103.14	1063.44	126.46	148.17	1095.65	-32.61	155.69	1067.07	-31.18	176.10	965.92	-35.00	268.63	1000.37	-35.29	304.52	1297.83	55.80	1184.61	0.00	0.00	0.00	1264.38	21.95	1568.56	1269.63	135.40	1564.94	1119.18	24.02	1556.46	1103.38	116.32	1553.25	713.33	-287.52	79.39	1315.16	-285.69	77.04	712.95
8.90000	1244.80	91.38	102.15	1212.99	81.86	111.14	1043.49	132.06	103.64	1064.50	126.00	148.69	1135.71	-36.60	154.85	1107.74	-34.13	173.76	999.67	-37.56	259.22	1032.12	-38.14	297.06	1309.20	55.98	1185.99	0.00	0.00	0.00	1275.83	20.89	1569.34	1280.34	134.11	1565.89	1130.21	22.61	1557.24	1114.30	114.79	1554.20	713.77	-287.28	79.43	1314.49	-285.38	76.85	712.90
8.91000	1245.14	90.96	102.41	1212.60	81.00	113.82	1043.77	131.22	103.89	1064.98	125.83	148.95	1176.50	-40.37	153.80	1146.95	-37.19	170.18	1034.06	-40.65	248.83	1064.08	-41.12	288.54	1319.26	56.23	1187.01	0.00	0.00	0.00	1286.89	19.73	1569.74	1290.88	132.97	1566.50	1141.14	21.01	1557.68	1125.09	113.20	1554.88	713.01	-287.30	79.13	1314.37	-285.36	76.59	712.36
8.92000	1244.94	87.61	106.63	1206.86	91.90	117.21	1043.83	131.51	104.59	1064.78	125.53	149.16	1216.40	-43.56	151.55	1186.94	-40.08	166.34	1068.74	-44.13	237.68	1096.85	-44.17	279.23	1330.82	56.56	1187.99	0.00	0.00	0.00	1297.72	18.60	1569.91	1301.41	131.89	1566.83	1152.01	19.62	1557.77	1135.74	111.85	1555.21	713.03	-287.82	79.03	1314.54	-285.42	76.41	712.51
8.93000	1243.98	86.98	106.79	1201.58	103.17	125.63	1044.19	130.58	104.88	1065.57	125.59	149.71	1258.74	-46.59	149.77	1228.02	-42.89	162.97	1104.61	-47.37	225.67	1130.21	-47.54	269.24	1340.89	56.74	1188.53	0.00	0.00	0.00	1309.19	17.41	1569.71	1311.97	130.63	1566.90	1162.86	18.50	1557.54	1146.33	110.40	1555.21	713.85	-287.56	79.46	1315.06	-285.12	76.68	712.99
8.94000	1244.49	87.48	107.00	1207.95	90.90	121.00	1044.37	130.44	105.52	1066.26	125.04	150.12	1299.82	-49.76	146.46	1269.69	-45.61	159.52	1141.60	-50.52	213.18	1164.36	-50.57	258.43	1352.59	56.97	1188.75	0.00	0.00	0.00	1320.91	16.11	1569.25	1322.52	129.32	1566.71	1173.47	17.01	1556.96	1156.88	108.90	1554.94	713.88	-287.43	79.45	1314.82	-285.11	76.77	712.60
8.95000	1244.25	88.22	106.68	1212.45	81.90	115.88	1044.64	129.54	105.92	1066.25	124.71	150.23	1343.02	-52.54	144.23	1311.67	-48.25	156.35	1178.99	-53.54	200.14	1198.87	-54.10	247.29	1363.21	57.08	1188.58	0.00	0.00	0.00	1332.09	14.82	1568.58	1333.00	128.11	1566.23	1183.96	15.25	1556.02	1167.33	107.38	1554.30	713.73	-287.38	79.43	1314.76	-285.13	76.65	712.29
8.96000	1243.45	89.49	105.71	1212.77	82.64	115.72	1044.82	129.22	106.62	1067.24	124.26	150.64	1381.72	-55.34	142.87	1352.09	-50.99	152.54	1216.91	-57.84	187.27	1233.86	-58.13	235.91	1374.22	56.98	1188.15	0.00	0.00	0.00	1343.60	13.52	1567.50	1343.51	126.63	1565.45	1194.60	13.72	1554.74	1177.91	105.35	1553.37	714.16	-287.56	79.45	1314.29	-284.76	76.25	712.43
8.97000	1242.74	90.07	105.22	1212.60	83.52	111.98	1045.15	128.92	107.69	1066.57	124.04	150.75	1422.56	-58.25	141.00	1392.95	-53.33	149.04	1255.46	-62.22	174.56	1269.93	-61.57	224.21	1385.13	56.99	1187.35	0.00	0.00	0.00	1355.83	12.21	1566.96	1353.97	125.15	1564.37	1205.26	12.06	1553.16	1188.34	103.63	1552.04	714.10	-287.50	79.53	1313.76	-285.04	76.41	712.53
8.98000	1245.16	91.97	101.52	1211.73	83.34	111.66	1045.65	127.96	108.55	1067.31	123.28	151.17	1465.18	-59.73	137.97	1433.35	-55.77	145.01	1293.71	-67.23	162.50	1306.02	-65.25	212.64	1396.73	57.05	1186.15	0.00	0.00	0.00	1367.51	10.95	1565.90	1364.19	123.97	1562.94	1215.99	10.44	1551.24	1198.68	102.11	1550.31	713.63	-287.51	79.27	1313.73	-285.27	76.31	713.08
8.99000	1245.12	91.92	101.37	1214.10	84.41	112.06	1046.04	127.78	109.74	1066.74	123.23	151.57	1504.02	-62.35	134.97	1472.84	-58.12	140.49	1332.64	-70.34	149.70	1341.82	-70.12	201.61	1408.02	56.84	1184.64	0.00	0.00	0.00	1378.70	9.75	1564.39	1374.55	122.55	1561.24	1226.58	8.52	1548.96	1209.07	100.15	1548.22	714.04	-287.52	79.45	1313.71	-285.56	76.37	711.98
9.00000	1244.67	92.04	100.96	1212.57	83.93	110.84	1046.59	126.75	110.58	1067.95	122.42	152.18	1541.07	-64.68	131.59	1514.06	-60.08	132.22	1371.28	-73.88	137.75	1377.82	-75.16	191.20	1419.57	56.66	1182.87	0.00	0.00	0.00	1389.49	8.58	1562.45	1385.02	120.74	1559.30	1237.43	6.89	1546.40	1219.42	97.95	1545.84	714.12	-287.29	79.55	1313.46	-285.30	76.10	712.20
9.01000	1244.90	92.21	100.81	1212.48	83.49	110.80	1046.89	126.62	111.83	1068.82	121.92	152.98	1578.14	-65.46	128.22	1551.93	-61.58	126.38	1409.26	-77.72	127.03	1413.49	-79.62	181.32	1430.81	56.21	1180.83	0.00	0.00	0.00	1399.96	7.42	1560.15	1395.24	119.41	1557.02	1248.23	4.84	1543.50	1229.79	95.60	1543.11	713.31	-287.21	79.30	1314.08	-284.84	76.26	712.74
9.02000	1245.16	92.17	100.64	1212.21	83.36	110.30	1047.50	125.58	112.55	1068.65	121.82	153.60	1614.39	-66.15	124.85	1588.95	-62.32	121.29	1446.88	-81.59	117.90	1448.79	-84.49	172.85	1442.33	55.69	1178.54	0.00	0.00	0.00	1410.17	6.27	1557.52	1405.47	117.76	1554.56	1259.22	2.77	1540.28	1240.25	92.78	1540.05	713.25	-287.48	79.35	1314.10	-285.48	76.06	712.13
9.03000	1245.84	92.53	100.44	1213.01	83.28	110.26	1047.90	125.18	113.61	1069.04	121.42	154.12	1650.00	-66.82	120.86	1626.70	-63.19	117.64	1484.50	-83.92	109.52	1483.97	-88.44	165.14	1453.24	55.02	1176.07	0.00	0.00	0.00	1420.20	5.11	1554.60	1411.22	116.23	1553.55	1270.14	0.64	1536.66	1250.61	90.12	1536.68	713.31	-287.66	79.23	1313.91	-285.37	76.10	712.30
9.04000	1246.16	92.65	100.27	1214.02	83.93	110.65	1048.16	125.50	114.83	1069.95	121.95	155.40	1685.72	-67.39	116.91	1661.96	-63.85	113.44	1519.75	-87.76	103.01	1517.91	-92.08	158.52	1465.28	54.13	1173.55	0.00	0.00	0.00	1430.13	3.92	1551.45	1420.01	114.90	1551.10	1281.17	-1.51	1532.84	1261.05	87.31	1533.08	713.82	-287.15	79.48	1313.56	-285.24	76.27	711.62
9.05000	1245.50	92.60	99.93	1213.02	83.63	110.05	1048.63	125.22	115.88	1070.44	121.54	156.16	1719.18	-68.30	113.87	1695.86	-64.73	109.74	1553.96	-90.13	97.27	1550.32	-95.98	153.35	1476.99	53.16	1170.90	0.00	0.00	0.00	1440.03	2.68	1548.11	1429.97	113.14	1548.21	1292.30	-3.80	1528.91	1271.50	84.71	1529.29	712.90	-287.22	79.28	1313.71	-285.37	76.34	712.07
9.06000	1245.99	92.83	99.74	1213.15	84.12	110.14	1049.09	125.56	117.29	1071.49	122.17	157.45	1750.71	-70.51	111.52	1728.21	-66.77	107.49	1585.19	-93.11	92.99	1580.71	-99.19	149.04	1489.57	51.96	1168.26	0.00	0.00	0.00	1449.98	1.39	1544.62	1440.22	111.51	1545.14	1303.73	-6.00	1524.86	1281.99	81.81	1525.45	712.97	-287.09	79.29	1314.09	-285.11	76.44	711.87
9.07000	1245.66	92.99	99.42	1213.40	83.75	110.00	1049.51	125.60	118.70	1073.29	122.49	158.91	1779.49	-73.97	110.18	1757.34	-69.56	105.63	1614.69	-94.79	89.06	1608.86	-101.69	145.37	1501.55	50.69	1165.59	0.00	0.00	0.00	1460.05	0.02	1541.03	1450.86	109.66	1541.98	1315.18	-8.61	1520.69	1292.41	78.74	1521.54	713.00	-287.13	79.29	1313.21	-285.20	76.22	711.96
9.08000	1245.70	92.87	99.31	1213.79	83.92	110.16	1050.13	125.75	120.26	1073.52	122.87	160.10	1805.49	-76.98	109.36	1783.83	-72.09	100.47	1641.10	-96.01	85.61	1633.99	-103.44	141.95	1514.18	49.36	1162.99	0.00	0.00	0.00	1470.32	-1.43	1537.38	1461.12	107.73	1538.82	1326.57	-11.48	1516.46	1302.85	76.05	1517.57	712.59	-287.16	79.24	1313.46	-284.97	76.32	712.50
9.09000	1245.85	92.95	99.18	1214.07	83.99	109.87	1050.68	126.46	122.26	1074.25	123.34	161.75	1829.44	-81.11	109.48	1807.70	-75.71	99.69	1664.46	-97.53	82.81	1656.10	-104.43	138.65	1526.25	47.87	1160.25	0.00	0.00	0.00	1480.86	-2.98	1533.71	1471.58	106.04	1535.60	1338.11	-14.37	1512.21	1313.40	72.82	1513.61	713.01	-286.89	79.61	1313.08	-284.85	76.32	712.35
9.10000	1245.80	93.01	98.88	1214.29	84.06	109.93	1051.28	126.82	124.42	1075.60	123.51	163.46	1849.97	-84.73	109.45	1828.54	-79.54	98.96	1685.23	-98.34	79.79	1676.11	-103.66	134.83	1538.96	46.42	1157.58	0.00	0.00	0.00	1491.75	-4.65	1530.09	1482.31	103.96	1532.34	1349.72	-17.42	1508.04	1324.35	69.13	1509.64	713.23	-286.85	79.67	1313.38	-284.83	76.58	711.81
9.11000	1246.02	93.11	98.70	1213.72	84.31	109.73	1051.94	127.56	127.13	1076.74	123.70	165.52	1868.59	-88.67	107.44	1847.29	-82.61	96.79	1704.19	-96.70	75.59	1693.18	-103.46	131.10	1551.76	44.82	1154.89	0.00	0.00	0.00	1503.06	-6.46	1526.54	1492.79	102.03	1529.10	1361.63	-20.70	1503.87	1335.25	65.89	1505.59	712.75	-287.32	79.44	1313.93	-284.65	76.62	712.35
9.12000	1246.57	92.97	98.76	1214.82	84.35	110.04	1052.93	127.63	129.89	1079.16	124.26	168.28	1884.12	-91.50	103.84	1863.53	-84.30	92.53	1719.89	-95.04	71.05	1708.22	-102.61	126.39	1564.63	43.24	1152.22	0.00	0.00	0.00	1514.87	-8.41	1523.11	1503.19	100.01	1525.96	1373.73	-23.74	1499.80	1346.29	62.54	1501.63	712.81	-287.27	79.28	1313.76	-284.67	76.58	712.32
9.13000	1246.52	92.97	98.44	1214.66	84.57	110.04	1054.20	127.96	133.22	1081.15	124.31	170.99	1897.08	-93.96	98.00	1875.92	-86.25	87.37	1732.66	-92.64	65.38	1720.88	-100.99	120.75	1577.75	41.46	1149.49	0.00	0.00	0.00	1527.26	-10.52	1519.85	1514.15	98.00	1522.81	1385.79	-26.97	1495.77	1357.68	58.72	1497.69	712.86	-287.56	79.50	1313.28	-284.88	76.60	712.24
9.14000	1246.72	93.04	98.20	1214.82	84.62	109.80	1055.54	128.33	137.05	1083.91	124.35	173.99	1907.28	-93.98	90.51	1885.75	-86.61	80.62	1742.73	-89.45	58.84	1731.09	-98.38	114.15	1591.58	39.62	1146.84	0.00	0.00	0.00	1540.29	-12.81	1516.81	1525.41	95.90	1519.61	1397.80	-30.59	1491.80	1369.01	55.13	1493.62	713.23	-287.29	79.59	1313.14	-285.21	76.74	712.13
9.15000	1246.85	92.83	98.11	1215.02	84.69	109.92	1055.00	129.05	141.76	1086.62	124.24	177.34	1915.28	-91.90	81.57	1893.55	-83.93	71.60	1750.24	-85.54	51.42	1738.69	-96.00	107.22	1604.69	37.77	1144.20	0.00	0.00	0.00	1552.36	-14.76	1513.82	1536.56	93.71	1516.40	1410.23	-33.74	1487.84	1380.60	51.34	1489.54	712.66	-287.34	79.28	1313.39	-285.01	76.57	712.32
9.16000	1246.38	92.94	97.66	1215.03	84.57	110.08	1059.25	128.88	146.01	1090.04	124.11	181.25	1920.02	-89.51	70.27	1898.40	-80.51	61.17	1755.22	-80.74	43.22	1743.86	-93.37	99.77	1618.80	35.75	1141.56	0.00	0.00	0.00	1564.11	-16.82	1510.97	1547.40	91.36	1513.14	1422.52	-37.34	1483.85	1392.18	47.37	1485.35	713.11	-287.36	79.44	1314.33	-285.24	77.13	712.28
9.17000	1247.32	92.91	97.78	1214.98	84.26	109.85	1061.77	129.41	151.29	1093.43	124.62	185.67	1925.57	-81.46	59.62	1901.53	-73.58	51.34	1755.78	-77.01	36.00	1747.26	-88.87	91.49	1632.67	33.59	1139.02	0.00	0.00	0.00	1575.73	-18.94	1508.07	1559.10	89.03	1509.77	1434.77	-41.00	1479.85	1403.78	43.78	1481.02	713.29	-287.34	79.58	1314.07	-285.31	77.08	712.06
9.18000	1246.65	93.11	97.24	1216.33	84.16	110.54	1063.34	129.17	157.59	1097.81	124.41	190.10	1929.52	-70.85	52.71	1908.01	-63.47	52.41	1755.72	-74.27	30.12	1748.30	-82.38	83.80	1647.21	31.29	1136.55	0.00	0.00	0.00	1587.98	-20.99	1505.20	1573.53	85.98	1505.26	1447.01	-44.94	1475.82	1415.61	39.83	1476.71	712.55	-287.68	79.34	1313.94	-285.12	76.88	711.70
9.19000	1246.51	92.99	97.15	1216.68	84.13	110.67	1069.11	128.37	163.35	1102.97	124.47	194.96	1931.72	-64.85	48.31	1908.15	-58.26	49.19	1755.41	-70.43	25.88	1748.18	-75.15	78.11	1662.14	28.85	1134.11	0.00	0.00	0.00	1600.10	-23.26	1502.56	1585.55	83.23	1501.92	1459.86	-48.07	1471.92	1427.43	36.18	1472.44	713.19	-287.35	79.50	1315.32	-285.08	77.40	711.48
9.20000	1245.78	92.93	96.98	1216.61	83.78	110.25	1072.10	128.31	171.17	1110.45	123.72	200.51	1933.81	-62.57	44.88	1905.75	-56.63	44.63	1755.17	-67.52	22.94	1747.98	-68.48	73.25	1676.46	26.23	1131.81	0.00	0.00	0.00	1612.27	-25.58	1500.38	1596.77	80.87	1499.22	1472.64	-52.04	1468.27	1439.41	32.55	1468.42	713.89	-287.33	79.77	1314.60	-285.08	77.21	712.40
9.21000	1245.40	93.11	96.79	1217.19	83.18	109.70	1078.28	127.52	179.27	1119.36	123.15	206.90	1936.70	-61.23	40.79	1905.79	-55.65	41.72	1755.31	-65.23	21.57	1749.54	-63.61	69.92	1691.58	23.39	1129.58	0.00	0.00	0.00	1624.66	-27.96	1498.60	1605.32	78.75	1498.17	1485.52	-56.07	1465.23	1451.46	28.66	1465.05	713.31	-287.60	79.59	1314.60	-285.09	77.13	712.54
9.22000	1245.26	92.71	97.26	1217.03	82.99	109.18	1087.15	126.42	188.72	1129.05	122.95	213.82	1939.00	-60.38	37.49	1907.41	-54.19	40.65	1756.16	-62.16	20.94	1751.96	-59.39	67.60	1706.22	20.42	1127.44	0.00	0.00	0.00	1637.52	-30.47	1497.16	1616.37	76.01	1496.64	1498.58	-59.76	1462.62	1463.45	25.05	1462.00	711.96	-287.66	79.04	1314.65	-285.13	77.10	712.37
9.23000	1246.12	93.24	97.59	1219.07	82.31	108.87	1096.78	123.81	198.01	1142.16	120.00	219.35	1939.94	-60.65	36.34	1908.33	-53.43	39.64	1756.71	-60.11	21.03	1753.20	-56.26	65.08	1721.89	17.32	1125.37	0.00	0.00	0.00	1649.81	-33.13	1496.06	1627.45	73.27	1495.01	1511.73	-63.62	1460.26	1475.68	21.20	1459.23	712.75	-287.54	79.32	1314.15	-285.32	77.02	712.03
9.24000	1246.14	92.80	97.96	1221.17	81.54	108.46	1111.23	120.18	207.29	1156.65	117.85	226.50	1941.43	-60.03	34.46	1909.36	-53.25	38.28	1757.09	-58.72	21.03	1754.40	-53.75	62.69	1736.86	13.93	1123.35	0.00	0.00	0.00	1662.40	-35.83	1495.04	1639.80	70.21	1493.51	1525.01	-67.44	1458.06	1487.97	17.37	1456.57	713.70	-287.71	79.57	1313.79	-285.49	76.93	712.00
9.25000	1248.88	92.79	98.11	1225.64	80.96	108.89	1126.47	116.09	217.82	1172.88	115.86	233.99	1943.40	-59.68	31.71	1909.94	-52.06	37.73	1757.53	-58.02	21.03	1755.93	-52.80	61.41	1750.63	10.24	1121.30	0.00	0.00	0.00	1675.11	-38.55	1494.14	1651.38	66.92	1492.15	1538.18	-71.15	1455.96	1500.55	13.49	1454.07	713.30	-288.03	79.44	1313.18	-285.44	76.72	712.58
9.26000	1251.77	92.98	97.31	1230.62	80.29	110.05	1143.12	113.47	229.34	1190.76	114.05	241.71	1943.74	-59.27	30.64	1910.18	-51.61	37.19	1757.73	-57.65	21.17	1757.45	-51.98	61.26	1764.96	6.64	1119.26	0.00	0.00	0.00	1687.96	-41.35	1493.42	1663.39	63.82	1491.04	1551.20	-75.31	1454.04	1513.14	9.47	1451.83	713.64	-287.90	79.59	1313.10	-285.59	76.75	712.57
9.27000	1255.52	93.60	96.57	1238.08	80.73	112.36	1161.42	110.11	240.68	1209.71	113.47	249.86	1944.71	-59.02	29.81	1911.45	-51.28	37.14	1758.04	-57.37	21.22	1758.45	-51.99	61.87	1779.05	2.93	1117.34	0.00	0.00	0.00	1700.99	-44.09	1493.02	1674.95	60.66	1490.38	1564.44	-79.41	1452.56	1525.79	5.34	1450.12	712.86	-287.99	79.23	1312.97	-285.69	76.73	712.32
9.28000	1260.04	95.14	97.46	1247.79	80.62	116.25	1179.97	108.55	252.13	1230.19	113.18	257.88	1945.08	-58.55	29.93	1910.56	-51.74	37.02	1758.19	-57.33	21.06	1759.19	-52.18	62.34	1792.57	-0.63	1115.45	0.00	0.00	0.00	1713.54	-46.92	1492.85	1691.39	56.64	1488.50	1577.91	-83.20	1451.51	1538.43	1.26	1448.92	713.08	-287.96	79.28	1313.20	-285.67	76.81	712.33
9.29000	1268.60	97.23	96.11	1260.51	81.77	120.54	1198.90	107.21	263.37	1252.31	112.87	265.54	1944.43	-58.74	29.40	1911.12	-51.78	37.03	1758.32	-57.33	21.03	1759.81	-52.56	62.44	1805.50	-3.86	1113.69	0.00	0.00	0.00	1726.81	-49.72	1492.68	1704.74	53.27	1487.88	1591.39	-86.60	1450.68	1551.16	-2.71	1447.93	713.35	-288.00	79.36	1312.79	-285.61	76.71	712.83
9.30000	1284.04	97.59	98.74	1275.75	81.86	126.42	1219.73	104.82	272.90	1276.68	112.22	272.66	1944.35	-58.70	29.25	1910.78	-51.55	36.67	1758.06	-57.96	21.26	1760.47	-52.59	62.32	1817.40	-6.60	1112.12	0.00	0.00	0.00	1739.90	-52.41	1492.66	1716.99	50.18	1487.90	1604.43	-90.43	1449.90	1563.84	-6.61	1447.22	712.59	-287.85	79.08	1313.27	-285.88	76.65	713.00
9.31000	1302.64	96.37	102.08	1296.81	79.67	131.22	1243.87	103.45	279.73	1301.70	110.93	278.58	1944.67	-58.77	29.24	1910.44	-52.00	36.95	1758.46	-57.29	20.91	1760.82	-52.87	62.25	1829.95	-8.84	1110.87	0.00	0.00	0.00	1752.54	-55.05	1492.84	1729.10	47.37	1488.11	1617.51	-93.93	1449.34	1576.58	-10.37	1446.87	712.90	-288.11	79.11	1313.43	-285.41	76.77	712.59
9.32000	1324.76	91.69	105.95	1323.25	75.98	135.01	1270.85	103.39	283.54	1327.64	110.19	283.27	1945.21	-58.59	29.46	1910.23	-51.99	36.91	1758.21	-57.76	21.14	1761.00	-53.14	62.19	1841.85	-10.45	1109.90	0.00	0.00	0.00	1765.39	-57.52	1493.24	1741.21	44.47	1488.65	1630.64	-96.99	1449.16	1589.04	-13.48	1446.83	713.64	-287.83	79.39	1313.34	-285.61	76.64	713.27
9.33000	1358.98	86.23	107.05	1351.32	72.25	136.90	1299.26	103.56	284.87	1355.33	108.21	285.69	1944.60	-58.81	29.23	1910.94	-51.92	37.27	1758.01	-57.98	21.28	1761.09	-53.32	62.23	1852.79	-11.51	1109.42	0.00	0.00	0.00	1777.97	-59.80	1493.88	1753.27	41.93	1489.44	1643.62	-100.02	1449.46	1601.72	-17.21	1447.43	713.24	-287.69	79.40	1313.20	-285.37	76.80	712.27
9.34000	1387.06	82.11	106.50	1382.16	69.57	137.42	1327.60	103.68	284.40	1383.71	106.11	285.91	1943.95	-59.02	29.32	1910.78	-51.72	37.17	1758.12	-57.80	21.14	1761.14	-53.48	62.29	1863.77	-12.12	1109.53	0.00	0.00	0.00	1790.38	-61.94	1494.76	1765.42	39.30	1490.55	1656.34	-103.32	1450.28	1614.14	-20.52	1448.45	713.57	-287.74	79.47	1313.52	-285.83	76.75	712.43
9.35000	1417.23	80.43	104.81	1413.65	67.95	136.45	1356.34	102.28	281.98	1411.90	104.67	284.69	1944.42	-58.77	29.40	1910.75	-51.89	37.28	1758.14	-57.86	21.18	1761.31	-53.52	62.29	1875.24	-12.23	1110.02	0.00	0.00	0.00	1803.40	-63.90	1495.93	1777.30	37.47	1491.85	1669.30	-106.12	1451.54	1626.21	-23.36	1449.90	713.18	-287.72	79.47	1313.06	-285.41	76.54	712.36
9.36000	1452.41	80.15	103.00	1446.67	67.59	133.92	1384.76	99.69	277.94	1439.75	102.94	281.98	1943.98	-58.64	29.57	1911.49	-51.63	37.60	1758.39	-57.43	20.98	1761.59	-53.44	62.25	1886.83	-12.01	1110.94	0.00	0.00	0.00	1815.90	-65.69	1497.33	1789.14	35.35	1493.40	1682.37	-108.48	1453.17	1638.29	-26.27	1451.76	713.37	-287.71	79.43	1313.28	-285.44	76.57	712.43
9.37000	1486.08	80.51	99.30	1479.35	67.72	129.81	1412.29	97.39	272.35	1467.11	101.29	277.90	1944.28	-59.09	29.21	1911.04	-51.92	37.57	1758.07	-57.79	21.09	1761.62	-53.80	62.37	1897.06	-11.71	1112.18	0.00	0.00	0.00	1828.06	-67.39	1498.92	1800.96	33.35	1495.11	1695.08	-110.85	1454.90	1650.31	-29.08	1453.68	713.05	-287.60	79.33	1312.93	-285.63	76.61	712.61
9.38000	1523.24	80.86	95.39	1514.34	67.74	125.18	1440.21	94.47	264.63	1495.19	99.36	272.55	1944.53	-58.90	29.72	1911.39	-51.76	37.59	1757.80	-58.35	21.27	1761.71	-54.22	62.52	1907.35	-11.34	1113.63	0.00	0.00	0.00	1840.62	-69.00	1500.60	1812.51	31.55	1496.90	1707.50	-113.23	1456.62	1662.45	-32.12	1455.64	712.88	-287.58	79.23	1312.87	-285.94	76.64	712.25
9.39000	1560.09	80.54	90.22	1549.06	67.35	119.25	1468.23	93.17	255.46	1524.10	96.17	265.09	1943.10	-58.76	29.68	1911.65	-52.10	38.04	1757.69	-58.53	21.30	1761.65	-54.90	62.82	1917.78	-11.10	1115.30	0.00	0.00	0.00	1852.63	-70.52	1502.39	1823.92	29.80	1498.79	1719.86	-115.17	1458.29	1674.49	-34.75	1457.44	713.13	-287.59	79.29	1313.05	-285.53	76.65	712.14
9.40000	1598.23	79.47	84.50	1585.50	66.30	112.92	1498.36	90.70	244.24	1553.50	93.73	256.56	1944.31	-58.89	29.98	1912.06	-51.77	37.97	1757.88	-58.37	21.11	1761.73	-55.46	63.26	1927.70	-10.85	1117.10	0.00	0.00	0.00	1864.06	-71.96	1504.26	1835.48	27.95	1500.75	1732.21	-116.80	1459.90	1686.20	-37.09	1459.19	712.70	-287.68	79.15	1313.25	-285.55	76.63	711.74
9.41000	1639.08	77.52	78.91	1622.93	64.78	106.07	1529.18	89.40	231.82	1583.42	91.09	246.83	1944.23	-59.45	29.97	1912.38	-51.91	38.25	1757.68	-58.90	21.20	1761.74	-55.87	63.75	1937.61	-10.68	1118.87	0.00	0.00	0.00	1875.52	-73.24	1506.16	1846.79	26.54	1502.73	1744.13	-118.71	1461.50	1697.96	-39.38	1460.88	712.63	-287.63	79.09	1313.28	-285.39	76.56	712.03
9.42000	1680.67	75.10	73.22	1661.82	62.66	99.05	1561.06	88.04	218.04	1613.51	89.43	236.16	1943.45	-59.28	30.11	1912.01	-52.31	38.47	1757.69	-58.99	21.13	1761.66	-56.41	64.45	1948.03	-10.40	1120.71	0.00	0.00	0.00	1887.11	-74.47	1508.09	1857.87	25.33	1504.77	1756.12	-120.05	1463.07	1709.26	-41.04	1462.56	712.55	-287.57	79.10	1313.27	-285.50	76.42	711.59
9.43000	1724.26	72.00	67.95	1702.78	60.07	92.25	1592.53	89.07	204.01	1644.68	88.26	224.51	1943.34	-59.26	31.69	1911.89	-52.50	38.47	1757.87	-58.89	20.98	1761.50	-57.19	65.38	1957.46	-10.17	1122.41	0.00	0.00	0.00	1898.65	-75.60	1510.01	1868.85	24.12	1506.73	1768.06	-121.54	1464.62	1720.83	-43.03	1464.21	712.72	-287.84	79.18	1313.59	-285.62	76.52	711.95
9.44000	1768.32	68.45	63.28	1744.40	57.18	85.70	1625.33	89.15	188.75	1675.90	88.67	212.47	1944.22	-59.14	32.18	1911.60	-52.34	41.52	1757.53	-59.69	21.15	1761.32	-57.81	66.18	1967.77	-9.99	1123.97	0.00	0.00	0.00	1910.30	-76.55	1511.86	1880.01	22.60	1508.68	1779.77	-123.01	1466.11	1732.21	-42.75	1465.46	712.91	-287.63	79.17	1313.67	-286.00	76.51	711.66
9.45000	1813.19	65.50	59.00	1788.71	54.03	80.41	1660.06	88.12	172.29	1705.43	90.36	201.72	1943.77	-59.09	32.10	1910.47	-52.17	40.89	1757.32	-60.18	21.28	1761.05	-58.59	67.10	1977.60	-9.82	1125.35	0.00	0.00	0.00	1921.52	-77.51	1513.55	1890.73	21.74	1510.45	1791.51	-124.03	1467.49	1743.76	-44.46	1466.86	712.98	-287.78	79.16	1313.09	-285.64	76.60	711.47
9.46000	1859.43	64.46	54.92	1832.81	52.14	74.93	1696.00	87.47	155.72	1737.57	90.27	188.82	1942.90	-58.10	32.32	1908.78	-51.91	39.79	1757.53	-60.24	21.24	1760.91	-59.18	67.91	1987.35	-9.71	1126.54	0.00	0.00	0.00	1932.71	-78.28	1515.09	1901.46	21.03	1512.03	1803.15	-124.96	1468.71	1755.22	-45.05	1468.17	713.27	-288.05	79.20	1313.49	-285.57	76.60	712.15
9.47000	1905.07	63.55	52.32	1878.59	51.06	70.41	1732.95	87.28	139.30	1771.86	88.85	175.56	1942.72	-55.00	35.12	1907.06	-51.60	39.00	1757.37	-60.67	21.51	1760.82	-59.58	68.61	1997.49	-9.72	1127.54	0.00	0.00	0.00	1943.94	-78.98	1516.42	1912.44	19.99	1513.33	1814.48	-126.33	1469.73	1766.65	-46.14	1469.30	713.08	-287.74	79.29	1313.10	-285.19	76.60	711.93
9.48000	1949.49	62.36	50.65	1923.77	50.37	65.82	1771.62	85.00	122.52	1807.89	88.13	163.36	1940.66	-54.59	34.75	1906.66	-51.60	39.38	1757.40	-60.82	21.68	1760.88	-59.78	69.25	2007.38	-9.92	1128.29	0.00	0.00	0.00	1955.19	-79.54	1517.57	1923.33	19.28	1514.34	1825.85	-127.51	1470.52	1777.69	-47.59	1470.06	712.78	-287.62	79.20	1312.80	-285.28	76.64	711.78
9.49000	1993.75	62.00	48.10	1967.85	49.94	62.84	1808.78	84.61	109.65	1844.08	86.45	151.07	1940.12	-54.59	34.91	1906.18	-52.03	40.00	1757.41	-61.04	21.81	1760.90	-60.00	69.94	2017.88	-10.33	1128.78	0.00	0.00	0.00	1966.58	-79.99	1518.40	1934.10	18.80	1515.03	1837.44	-128.08	1471.19	1788.81	-48.67	1470.62	713.14	-287.47	79.37	1312.49	-285.31	76.57	712.96
9.50000	2037.40	61.31	48.27	2009.82	49.10	60.77	1849.98	82.58	95.75	1880.95	84.39	139.53	1938.98	-55.29	34.83	1905.59	-52.99	40.36	1757.50	-61.06	22.02	1760.68	-60.44	70.75	2028.11	-10.95	1129.06	0.00	0.00	0.00	1977.45	-80.38	1518.99	1944.72	18.35	1515.41	1848.89	-128.77	1471.61	1799.74	-49.65	1470.87	713.82	-287.58	79.43	1313.26	-285.24	76.66	712.48
9.51000	2081.24	60.71	49.62	2052.12	48.35	60.01	1891.39	78.02	79.50	1919.13	82.47	129.22	1938.91	-56.35	35.17	1905.70	-54.28	40.51	1757.66	-60.91	22.10	1760.83	-60.22	71.32	2038.01	-11.75	1129.04	0.00	0.00	0.00	1988.85	-80.57	1519.23	1955.33	17.82	1515.35	1860.32	-129.34	1471.80	1810.72	-50.77	1470.81	713.77	-287.38	79.45	1313.25	-285.16	76.80	711.69
9.52000	2123.57	59.62	52.02	2093.98	47.34	60.81	1931.44	77.04	68.53	1956.15	80.65	119.94	1939.96	-59.65	32.75	1905.44	-55.43	40.38	1757.53	-61.21	22.43	1760.74	-60.23	72.00	2048.26	-12.80	1128.83	0.00	0.00	0.00	1999.86	-80.73	1519.18	1965.95	17.33	1515.00	1871.56	-130.25	1471.76	1821.78	-51.96	1470.49	712.81	-287.60	79.18	1313.07	-285.42	76.78	712.11
9.53000	2165.48	57.83	56.32	2134.62	45.65	62.59	1972.06	74.84	58.52	1993.94	78.62	112.32	1940.41	-60.91	32.20	1905.16	-56.08	40.15	1757.68	-61.03	22.67	1760.76	-60.10	72.73	2058.45	-14.02	1128.32	0.00	0.00	0.00	2010.50	-80.93	1518.80	1976.86	16.48	1514.37	1882.91	-131.06	1471.33	1832.69	-52.63	1469.89	713.02	-287.36	79.21	1313.47	-285.75	76.66	713.13
9.54000	2205.71	55.05	61.95	2174.59	42.95	66.41	2011.70	73.80	50.90	2030.03	76.28	105.72	1940.57	-61.67	31.96	1905.50	-56.50	40.32	1757.70	-61.19	23.23	1760.80	-60.16	73.51	2069.16	-15.30	1127.58	0.00	0.00	0.00	2021.65	-81.03	1518.05	1987.49	16.16	1513.39	1894.26	-131.78	1470.56	1843.61	-52.90	1468.95	712.89	-287.61	79.32	1313.50	-285.48	76.67	712.57
9.55000	2244.76	51.65	69.14	2213.49	40.04	71.81	2050.73	71.97	44.95	2065.31	74.87	101.41	1940.75	-61.61	32.25	1906.03	-56.80	40.46	1757.97	-60.80	23.44	1760.97	-59.96	74.10	2079.86	-16.87	1126.52	0.00	0.00	0.00	2032.36	-81.18	1517.01	1998.16	15.69	1512.16	1905.14	-132.88	1469.47	1854.20	-53.86	1467.71	713.36	-287.48	79.41	1313.50	-285.14	76.64	712.54
9.56000	2286.35	47.45	77.04	2247.99	35.79	81.02	2089.05	69.69	40.70	2099.88	72.05	98.05	1940.37	-62.08	31.65	1905.88	-57.08	40.31	1758.14	-60.63	23.89	1761.17	-59.78	74.66	2090.62	-18.47	1125.25	0.00	0.00	0.00	2042.94	-81.37	1515.72	2008.54	15.61	1510.59	1916.25	-133.45	1468.04	1864.93	-54.61	1466.10	713.22	-287.35	79.29	1313.41	-285.31	76.63	712.12
9.57000	2307.30	43.76	83.64	2288.56	24.15	78.84	2126.03	67.15	38.26	2131.90	70.52	96.66	1940.45	-62.42	31.60	1905.98	-57.34	40.26	1758.41	-60.18	24.25	1761.58	-59.27	75.05	2101.12	-20.08	1123.70	0.00	0.00	0.00	2053.90	-81.53	1514.18	2019.07	15.34	1508.84	1927.41	-134.20	1466.37	1875.93	-55.76	1464.37	713.27	-287.55	79.24	1313.21	-285.51	76.65	712.37
9.58000	2329.26	39.55	93.25	2315.62	26.87	95.31	2161.21	63.80	36.94	2163.67	67.51	96.39	1941.08	-62.44	31.58	1906.07	-57.55	40.16	1758.64	-59.92	24.65	1761.85	-59.03	75.61	2111.86	-21.74	1121.95	0.00	0.00	0.00	2065.01	-81.61	1512.40	2029.74	14.79	1506.98	1938.56	-134.77	1464.47	1886.55	-55.98	1462.27	712.57	-287.63	79.01	1313.17	-285.62	76.44	712.73
9.59000	2373.81	33.83	110.20	2348.70	18.45	95.72	2193.18	61.18	37.28	2192.98	64.43	96.73	1941.62	-62.39	30.26	1906.41	-57.86	40.18	1758.58	-60.10	25.53	1762.29	-58.53	76.10	2123.02	-23.33	1119.91	0.00	0.00	0.00	2076.06	-81.73	1510.45	2040.69	13.88	1504.97	1949.71	-135.22	1462.30	1897.65	-56.93	1460.13	713.18	-287.58	79.35	1313.61	-285.16	76.65	712.05
9.60000	2405.35	30.41	121.22	2372.42	19.25	110.80	2223.64	57.05	37.77	2219.92	61.47	97.73	1941.65	-61.59	29.91	1905.86	-58.10	39.75	1759.16	-59.11	25.88	1762.82	-58.02	76.72	2134.52	-24.88	1117.60	0.00	0.00	0.00	2086.77	-81.90	1508.36	2051.36	13.56	1502.79	1960.44	-136.13	1460.00	1908.54	-57.53	1457.80	713.69	-287.44	79.47	1314.06	-285.34	76.74	712.17
9.61000	2433.74	26.70	131.91	2398.62	15.89	118.54	2251.01	53.50	38.98	2246.29	56.53	98.47	1941.86	-61.86	29.80	1906.41	-58.28	39.77	1759.42	-58.79	26.68	1763.40	-57.52	77.46	2145.68	-26.26	1115.07	0.00	0.00	0.00	2097.84	-82.00	1506.15	2061.96	13.59	1500.54	1971.38	-136.80	1457.54	1919.10	-58.12	1455.34	714.21	-287.59	79.10	1313.76	-285.65	76.59	712.33
9.62000	2449.69	24.52	136.39	2425.96	7.32	117.20	2277.43	47.52	39.21	2270.31	52.19	99.55	1942.56	-61.92	29.43	1906.29	-58.55	39.54	1759.51	-58.84	27.77	1763.76	-57.49	78.53	2157.22	-27.54	1112.42	0.00	0.00	0.00	2108.75	-82.07	1503.93	2072.97	13.06	1498.27	1982.53	-137.25	1455.06	1930.19	-58.86	1452.84	714.35	-288.10	78.91	1313.61	-285.86	76.66	712.18
9.63000	2469.19	22.34	141.41	2442.58	10.67	130.27	2299.89	43.51	40.08	2290.88	48.28	100.25	1941.88	-61.81	29.08	1905.85	-58.82	39.59	1759.71	-58.81	28.81	1764.42	-57.20	79.56	2168.73	-28.67	1109.68	0.00	0.00	0.00	2119.80	-82.12	1501.71	2083.79	13.04	1496.01	1993.94	-137.13	1452.54	1941.13	-58.65	1450.26	714.31	-288.12	78.89	1313.32	-285.71	76.84	711.68
9.64000	2488.02	20.30	145.52	2460.32	8.14	133.09	2319.95	38.67	40.05	2309.54	44.67	100.70	1942.43	-63.05	28.61	1904.45	-59.07	39.97	1760.11	-58.30	29.74	1765.01	-57.16	80.88	2180.02	-29.59	1106.94	0.00	0.00	0.00	2130.98	-82.07	1499.59	2094.90	12.70	1493.88	2005.08	-137.49	1449.98	1951.83	-58.64	1447.70	714.25	-287.63	78.97	1313.35	-285.57	76.68	711.55
9.65000	2503.28	18.24	146.69	2477.08	5.66	134.73	2337.03	33.90	39.27	2326.26	40.68	100.02	1942.26	-62.06	28.82	1902.27	-59.32	40.66	1760.21	-58.77	31.43	1765.90	-56.94	82.24	2192.14	-30.29	1104.20	0.00	0.00	0.00	2141.87	-82.02	1497.63	2106.31	12.01	1491.87	2016.06	-137.74	1447.48	1963.38	-59.18	1445.17	714.32	-287.98	79.08	1312.98	-285.67	76.27	712.65
9.66000	2515.93	16.05	145.46	2490.91	4.16	134.85	2350.13	30.73	38.56	2339.81	36.75	98.41	1944.09	-62.60	24.60	1899.45	-59.57	41.63	1760.52	-58.71	33.08	1766.87	-57.00	83.95	2204.09	-30.87	1101.60	0.00	0.00	0.00	2152.93	-81.88	1495.82	2117.19	12.36	1489.86	2027.44	-137.42	1445.14	1974.37	-58.50	1442.74	714.30	-287.49	79.13	1312.83	-285.58	76.34	712.38
9.67000	2528.81	14.26	144.21	2500.75	3.62	135.46	2362.08	25.21	35.65	2351.99	32.64	96.67	1944.88	-62.54	23.61	1896.17	-59.84	42.86	1760.98	-58.81	35.02	1767.89	-57.38	86.02	2216.43	-31.15	1099.17	0.00	0.00	0.00	2164.24	-81.63	1494.14	2128.20	12.77	1488.06	2038.58	-137.34	1442.92	1986.01	-58.20	1440.42	714.11	-286.95	79.28	1313.48	-285.30	76.59	712.10
9.68000	2538.31	12.07	139.93	2510.71	1.17	131.71	2370.25	20.87	32.54	2364.03	24.00	88.45	1944.28	-64.52	24.00	1892.57	-60.14	44.31	1761.72	-58.90	37.16	1769.25	-57.67	88.22	2228.81	-31.31	1096.95	0.00	0.00	0.00	2175.44	-81.33	1492.67	2139.19	13.50	1486.45	2049.91	-137.10	1440.83	1997.25	-57.60	1438.15	714.15	-287.59	79.06	1313.64	-285.41	76.53	712.16
9.69000	2545.43	9.77	133.42	2518.25	-1.25	126.15	2375.41	17.38	29.11	2366.32	24.15	88.25	1944.91	-63.65	23.50	1888.82	-60.49	45.97	1762.88	-58.63	39.51	1770.60	-58.58	90.93	2241.20	-31.28	1094.99	0.00	0.00	0.00	2186.75	-80.88	1491.32	2150.66	13.75	1484.97	2061.20	-136.81	1438.83	2009.04	-57.18	1436.16	714.19	-287.83	78.99	1313.77	-285.64	76.58	711.41
9.70000	2552.06	7.56	126.25	2523.45	-3.94	118.77	2379.81	11.95	24.06	2370.85	20.80	84.47	1944.63	-62.75	23.72	1885.08	-60.91	47.81	1763.93	-58.97	42.41	1772.12	-59.87	94.05	2253.96	-31.08	1093.36	0.00	0.00	0.00	2198.36	-80.35	1490.15	2162.21	14.01	1483.66	2061.20	-136.81	1438.83	2020.48	-56.10	1434.22	714.19	-287.09	79.21	1314.01	-285.57	76.90	712.03
9.71000	2556.70	4.41	117.94	2527.73	-7.21	110.88	2381.02	9.77	22.50	2374.22	17.65	80.41	1944.95	-62.55	23.61	1881.50	-61.41	49.80	1765.28	-59.00	45.40	1774.19	-61.14	97.35	2266.42	-30.87	1092.07	0.00	0.00	0.00	2209.72	-79.69	1489.14	2173.51	14.86	1482.43	2061.20	-136.81	1438.83	2032.18	-55.60	1432.37	714.33	-287.21	78.98	1313.71	-285.64	76.79	712.35
9.72000	2560.91	-0.39	109.22	2530.68	-12.01	102.06	2382.46	7.48	21.40	2375.93	14.15	75.80	1944.95	-63.90	23.56	1878.25	-61.99	51.91	1766.56	-60.05	49.16	1776.85	-62.35	101.00	2279.26	-30.60	1091.11	0.00	0.00	0.00	2221.27	-79.00	1488.21	2185.01	15.71	1481.24	2061.20	-136.81	1438.83	2043.73	-54.87	1430.73	714.33	-287.79	78.77	1314.11	-285.70	76.67	712.25
9.73000	2565.16	-5.23	100.27	2534.97	-16.71	94.33	2385.33	4.78	20.28	2379.93	10.33	71.40	1944.63	-63.57	23.58	1875.49	-62.69	54.12	1768.00	-61.55	53.48	1780.02	-63.82	105.04	2292.27	-30.19	1090.42	0.00	0.00	0.00	2232.56	-78.22	1487.38	2196.61	16.65	1480.22	2061.20	-136.81	1438.83	2055.83	-53.91	1429.13	714.29	-288.11	78.94	1313.37	-285.79	76.44	712.26
9.74000	2571.95	-9.49	89.23	2542.24	-20.55	83.02	2387.06	4.21	21.98	2386.75	7.36	70.83	1944.41	-64.55	24.16	1873.36	-63.50	56.41	1770.11	-63.05	58.12	1783.88	-65.71	109.52	2305.71	-29.83	1090.07	0.00	0.00	0.00	2244.24	-77.36	1486.73	2208.40	17.53	1479.42	2061.20	-136.81	1438.83	2067.44	-52.68	1427.73	714.31	-287.95	78.95	1313.16	-285.97	76.49	712.04
9.75000	2579.27	-11.65	74.35	2546.98	-23.28	72.71	2389.06	3.35	22.37	2393.89	4.81	70.57	1945.23	-66.01	23.35	1872.04	-64.45	58.74	1773.26	-64.50	63.30	1788.89	-67.89	114.51	2318.94	-29.45	1090.15	0.00	0.00	0.00	2255.89	-76.45	1486.64	2220.38	18.41	1479.20	2061.20	-136.81	1438.83	2079.28	-50.78	1426.81	714.29	-288.09	79.01	1313.48	-285.65	76.71	711.85
9.76000	2582.98	-13.17	63.84	2552.21	-25.43	62.34	2390.64	2.36	22.89	2397.44	3.31	69.20	1945.52	-65.96	23.68	1871.69	-65.55	61.09	1777.82	-65.43	68.98	1794.51	-71.44	120.61	2332.76	-29.10	1090.65	0.00	0.00	0.00	2267.38	-75.48	1487.17	2232.11	19.52	1479.57	2061.20	-136.81	1438.83	2091.07	-49.76	1426.64	714.25	-287.78	79.23	1313.32	-285.42	76.72	712.10
9.77000	2587.02	-16.23	52.51	2554.30	-26.98	56.42	2390.86	2.81	23.15	2400.25	2.60	68.61	1945.48	-64.09	23.01	1872.45	-66.81	63.44	1782.81	-67.67	75.82	1802.05	-74.94	127.03	2346.69	-28.69	1091.51	0.00	0.00	0.00	2278.97	-74.46	1488.01	2243.72	20.92	1480.30	2061.20	-136.81	1438.83	2103.11	-48.31	1426.97	714.24	-287.76	79.08	1313.46	-285.93	76.64	712.12
9.78000	2588.05	-18.60	47.94	2555.89	-29.94	50.63	2392.18	1.53	22.78	2403.92	1.06	68.70	1945.75	-63.96	23.56	1874.50	-68.25	65.76	1789.36	-70.41	83.59	1811.59	-78.64	133.84	2360.61	-28.19	1092.67	0.00	0.00	0.00	2290.85	-73.37	1489.19	2255.77	21.89	1481.29	2061.20	-136.81	1438.83	2114.92	-47.35	1427.51	714.21	-287.75	79.12	1313.49	-285.85	76.74	711.53
9.79000	2588.99	-19.56	44.68	2556.91	-30.90	48.06	2390.34	5.53	27.51	2405.23	0.01	68.71	1946.90	-65.54	23.41	1877.99	-69.88	68.02	1797.70	-73.04	91.94	1823.52	-82.51	140.61	2374.38	-27.59	1094.08	0.00	0.00	0.00	2302.74	-72.28	1490.58	2267.87	22.84	1482.54	2061.20	-136.81	1438.83	2126.89	-45.51	1428.20	714.22	-287.70	79.02	1313.09	-285.47	76.81	711.01
9.80000	2589.73	-20.03	42.42	2557.21	-30.93	46.13	2389.92	5.35	27.34	2406.67	-0.50	68.72	1948.31	-66.82	22.48	1883.07	-71.71	70.20	1808.24	-75.13	100.34	1837.52	-87.15	147.50	2387.88	-26.87	1095.64	0.00	0.00	0.00	2314.48	-71.18	1492.19	2279.82	23.80	1484.04	2061.20	-136.81	1438.83	2138.04	-47.43	1429.49	714.25	-288.17	79.06	1312.96	-285.95	76.50	711.67
9.81000	2589.99	-20.31	40.88	2557.67	-31.08	45.13	2390.24	5.98	27.85	2407.80	-0.66	68.79	1951.54	-69.28	21.28	1889.92	-73.77	72.27	1818.65	-80.07	110.97	1853.07	-92.21	154.41	2400.88	-26.07	1097.35	0.00	0.00	0.00	2326.46	-70.04	1493.86	2291.49	25.21	1485.61	2061.20	-136.81	1438.83	2149.89	-47.36	1430.68	714.24	-288.10	79.02	1314.63	-286.08	75.47	711.53
9.82000	2590.28	-20.32	39.78	2558.27	-31.11	44.66	2390.03	6.42	28.02	2408.04	-0.85	68.48	1952.83	-68.18	21.86	1898.68	-76.06	74.21	1831.08	-84.25	122.10	1869.51	-97.48	162.39	2413.42	-25.27	1099.11	0.00	0.00	0.00	2337.88	-68.92	1495.63	2303.27	26.29	1487.23	2061.20	-136.81	1438.83	2161.50	-45.64	1431.57	714.32	-287.64	79.12	1315.21	-286.29	75.08	712.22
9.83000	2590.35	-20.40	38.97	2558.43	-31.00	44.13	2390.15	6.03	27.76	2408.45	-0.73	68.64	1959.33	-72.80	20.51	1909.52	-78.60	75.98	1844.61	-89.51	134.29	1887.09	-103.23	171.46	2425.49	-24.36	1100.89	0.00	0.00	0.00	2349.44	-67.84	1497.45	2315.36	27.03	1488.77	2061.20	-136.81	1438.83	2173.07	-43.86	1432.67	714.30	-287.76	79.13	1315.21	-286.59	75.12	711.89
9.84000	2590.17	-20.35	38.27	2558.56	-30.86	43.79	2390.16	6.30	27.89	2408.39	-0.81	68.39	1966.17	-74.80	21.37	1922.60	-81.41	77.57	1858.30	-94.80	146.54	1905.73	-108.72	180.72	2437.22	-23.54	1102.60	0.00	0.00	0.00	2361.28	-66.72	1499.30	2327.12	28.05	1490.41	2061.20	-136.81	1438.83	2185.51	-43.54	1433.94	714.24	-287.55	79.16	1315.05	-286.55	75.29	711.83
9.85000	2590.34	-20.28	37.88	2558.17	-30.85	43.24	2390.49	5.74	27.62	2408.38	-0.17	68.72	1976.89	-78.13	23.30	1938.08	-84.49	78.94	1873.69	-97.63	157.76	1925.30	-112.52	189.92	2448.88	-22.81	1104.30	0.00	0.00	0.00	2372.99	-65.63	1501.13	2338.73	29.37	1491.97	2061.20	-136.81	1438.83	2197.05	-42.35	1435.43	714.27	-287.58	79.07	1314.90	-286.13	75.58	711.40
9.86000	2590.36	-20.26	37.52	2558.72	-30.70	43.22	2389.86	6.24	27.73	2408.84	-0.40	68.37	1994.29	-82.06	30.19	1956.11	-87.86	80.07	1892.29	-100.32	166.95	1945.27	-116.66	199.20	2460.04	-22.26	1105.96	0.00	0.00	0.00	2384.42	-64.59	1502.92	2350.34	30.35	1493.52	2061.20	-136.81	1438.83	2208.75	-41.65	1437.06	714.28	-287.58	79.01	1315.13	-286.10	75.27	711.73
9.87000	2590.24	-20.19	37.15	2558.38	-30.61	42.77	2390.76	6.44	28.05	2408.88	-0.20	68.16	2011.19	-85.84	37.27	1976.85	-91.54	80.94	1914.20	-104.48	174.64	1967.51	-119.52	206.50	2471.14	-21.96	1107.64	0.00	0.00	0.00	2396.03	-63.64	1504.73	2362.00	31.17	1495.14	2061.20	-136.81	1438.83	2219.80	-40.12	1438.96	714.28	-287.61	79.00	1315.25	-286.19	75.11	711.76
9.88000	2590.42	-20.11	36.96	2558.78	-30.50	42.81	2390.41	6.28	27.80	2409.08	-0.04	68.16	2026.75	-89.01	43.45	2000.47	-95.54	81.52	1938.53	-109.30	180.22	1991.70	-122.24	212.34	2482.03	-21.93	1109.34	0.00	0.00	0.00	2407.57	-62.75	1506.60	2373.49	31.90	1496.82	2061.20	-136.81	1438.83	2231.23	-39.48	1441.05	714.22	-287.42	79.15	1315.24	-286.21	75.13	711.05
9.89000	2590.76	-20.02	36.83	2558.84	-30.41	42.67	2390.41	6.00	27.67	2408.74	0.47	68.23	2056.49	-96.14	49.59	2027.12	-99.87	81.78	1964.03	-114.07	184.29	2016.71	-125.28	216.53	2492.73	-22.23	1111.07	0.00	0.00	0.00	2419.25	-61.89	1508.51	2384.42	33.16	1498.64	2061.20	-136.81	1438.83	2242.87	-39.35	1443.40	714.25	-287.74	79.10	1315.16	-286.18	75.29	711.91
9.90000	2590.84	-19.94	36.63	2559.03	-30.31	42.55	2390.48	5.88	27.49	2409.91	-0.12	68.12	2084.43	-103.32	55.10	2056.97	-104.55	81.70	1989.53	-119.04	187.49	2042.46	-127.76	219.22	2503.24	-22.84	1112.89	0.00	0.00	0.00	2430.85	-61.13	1510.49	2395.55	34.01	1500.45	2061.20	-136.81	1438.83	2254.50	-39.37	1445.82	714.29	-287.74	79.00	1315.07	-285.76	75.41	713.20
9.91000	2590.94	-19.84	36.47	2559.15	-30.24	42.49	2390.54	6.08	27.76	2409.38	0.01	67.92	2112.65	-110.22	56.92	2090.17	-109.60	81.25	2015.97	-122.48	188.81	2067.66	-131.01	221.31	2514.08	-23.51	1114.80	0.00	0.00	0.00	2442.27	-60.48	1512.53	2406.93	34.40	1502.42	2061.20	-136.81	1438.83	2265.84	-39.25	1448.37	714.27	-288.20	78.85	1315.00	-285.90	75.41	713.56
9.92000	2591.06	-19.70	36.32	2559.10	-30.17	42.37	2390.58	6.27	27.92	2409.90	-0.04	68.30	2142.88	-117.55	57.77	2126.87	-115.02	80.41	2043.27	-124.81	188.28	2093.52	-133.48	221.83	2524.73	-24.32	1116.79	0.00	0.00	0.00	2453.46	-59.94	1514.54	2418.16	34.89	1504.34	2061.20	-136.81	1438.83	2276.90	-38.94	1450.78	714.31	-288.20	78.91	1315.06	-285.77	75.28	713.60
9.93000	2590.99	-19.64	36.11	2559.19	-30.08	42.27	2391.50	5.67	27.83	2409.79	0.23	68.74	2174.47	-124.93	57.64	2158.09	-121.89	80.67	2069.70	-128.91	192.68	2093.52	-133.48	221.83	2535.33	-25.22	1118.83	0.00	0.00	0.00	2464.63	-59.46	1516.46	2429.09	35.65	1506.20	2061.20	-136.81	1438.83	2287.89	-38.73	1453.21	714.23	-287.46	79.08	1314.97	-285.65	75.47	713.63
9.94000	2590.78	-19.55	35.81	2559.21	-29.98	42.22	2390.88	6.09	27.96	2410.01	0.32	69.10	2208.51	-131.86	57.50	2190.78	-128.37	80.30	2096.55	-132.76	196.31	2093.52	-133.48	221.83	2545.94	-25.99	1120.84	0.00	0.00	0.00	2475.68	-59.07	1518.25	2440.27	35.79	1507.94	2061.20	-136.81	1438.83	2299.72	-39.66	1455.43	714.23	-287.22	79.29	1315.07	-285.56	75.36	713.66
9.95000	2590.58	-19.50	35.54	2559.35	-29.89	42.21	2391.27	5.76	28.04	2410.07	0.01	69.06	2243.60	-138.27	56.75	2224.89	-134.14	79.53	2123.78	-136.35	199.21	2093.52	-133.48	221.83	2556.13	-26.73	1122.75	0.00	0.00	0.00	2486.51	-58.74	1519.99	2440.27	35.79	1507.94	2061.20	-136.81	1438.83	2311.01	-40.04	1457.44	714.19	-287.36	79.30	1315.16	-286.25	75.19	713.59
9.96000	2590.83	-19.47	35.52	2559.33	-29.87	42.12	2391.11	5.62	28.05	2409.69	0.16	69.31	2282.03	-144.80	54.85	2261.22	-139.18	78.86	2151.35	-139.69	201.40	2093.52	-133.48	221.83	2566.05	-27.41	1124.58	0.00	0.00	0.00	2497.61	-58.45	1521.53	2440.27	35.79	1507.94	2061.20	-136.81	1438.83	2321.64	-39.78	1459.22	714.26	-287.93	79.09	1315.22	-286.28	75.21	713.64
9.97000	2590.76	-19.50	35.28	2559.28	-29.90	42.00	2391.54	5.17	27.84	2409.95	0.11	69.75	2319.97	-149.24	53.69	2299.06	-143.38	78.24	2179.21	-142.79	202.90	2093.52	-133.48	221.83	2576.08	-28.13	1126.32	0.00	0.00	0.00	2508.44	-58.22	1522.90	2440.27	35.79	1507.94	2061.20	-136.81	1438.83	2332.86	-40.27	1460.98	714.31	-287.82	78.97	1315.08	-285.60	75.30	713.61
9.98000	2590.95	-19.51	35.23	2559.11	-29.95	41.88	2391.25	5.17	27.96	2409.73	-0.08	69.94	2355.28	-153.34	50.01	2335.91	-147.08	76.09	2207.33	-145.66	203.76	2093.52	-133.48	221.83	2585.90	-28.75	1127.94	0.00	0.00	0.00	2519.20	-58.05	1524.10	2440.27	35.79	1507.94	2061.20	-136.81	1438.83	2343.32	-39.86	1462.44	714.29	-288.05	79.06	1315.09	-285.88	75.31	713.56
9.99000	2590.87	-19.59	35.06	2559.22	-30.04	41.81	2391.52	5.09	28.50	2410.20	-0.79	70.15	2393.61	-155.76	48.53	2372.79	-150.37	73.16	2235.66	-148.30	203.99	2093.52	-133.48	221.83	2595.70	-29.36	1129.32	0.00	0.00	0.00	2530.16	-57.86	1525.08	2440.27	35.79	1507.94	2061.20	-136.81	1438.83	2353.47	-39.21	1463.61	714.28	-287.83	79.02	1315.13	-285.76	75.32	713.57
10.00000	2590.68	-19.61	34.80	2558.83	-30.25	41.60	2391.89	4.85	28.84	2410.25	-0.66	70.71	2439.46	-157.91	50.10	2411.57	-152.99	70.79	2264.15	-150.72	203.62	2093.52	-133.48	221.83	2605.34	-29.96	1130.46	0.00	0.00	0.00	2540.78	-57.74	1525.81	2440.27	35.79	1507.94	2061.20	-136.81	1438.83	2364.43	-39.77	1464.83	714.23	-288.06	79.05	1314.92	-285.58	75.45	713.72
10.01000	2590.78	-19.75	34.69	2559.23	-30.41	41.69	2391.76	4.67	29.20	2410.75	-1.63	70.77	2477.63	-159.42	49.79	2450.53	-155.55	68.17	2292.77	-152.94	202.70	2093.52	-133.48	221.83	2614.88	-30.55	1131.31	0.00	0.00	0.00	2551.54	-57.58	1526.32	2440.27	35.79	1507.94	2061.20	-136.81	1438.83	2374.41	-39.17	1465.65	714.21	-287.36	79.35	1315.07	-285.74	75.34	713.60
10.02000	2591.42	-19.74	34.78	2559.28	-30.60	41.53	2391.78	4.48	29.47	2410.45	-1.57	70.83	2516.47	-162.48	48.44	2489.56	-158.00	65.64	2321.47	-154.95	201.23	2093.52	-133.48	221.83	2624.53	-31.03	1131.90	0.00	0.00	0.00	2562.19	-57.49	1526.62	2440.27	35.79	1507.94	2061.20	-136.81	1438.83	2385.17	-39.64	1466.31	714.27	-287.85	79.11	1315.05	-285.72	75.40	712.35
10.03000	2591.61	-19.85	34.72	2560.00	-30.85	41.66	2392.33	3.55	29.28	2411.71	-2.09	71.37	2555.99	-165.50	47.46	2528.89	-160.37	63.68	2350.21	-156.77	199.26	2093.52	-133.48	221.83	2634.14	-31.48	1132.22	0.00	0.00	0.00	2572.61	-57.43	1526.70	2440.27	35.79	1507.94	2061.20	-136.81	1438.83	2395.95	-39.92	1466.80	714.19	-287.56	79.35	1314.89	-285.86	75.61	712.96
10.04000	2591.91	-20.00	34.65	2560.71	-31.00	41.81	2392.22	3.87	30.02	2411.28	-1.68	71.73	2596.93	-168.91	45.90	2568.08	-162.64	62.07	2378.96	-158.40	196.82	2093.52	-133.48	221.83	2643.89	-31.78	1132.23	0.00	0.00	0.00	2583.21	-57.37	1526.59	2440.27	35.79	1507.94	2061.20	-136.81	1438.83	2406.70	-40.54	1467.07	714.27	-288.25	79.15	1314.88	-285.74	75.52	712.75
10.05000	2592.22	-20.13	34.47	2560.88	-31.05	41.71	2392.68	3.75	30.62	2411.39	-1.91	71.86	2636.10	-170.09	47.67	2607.56	-164.70	61.11	2407.66	-159.84	193.92	2093.52	-133.48	221.83	2653.41	-32.01	1131.95	0.00	0.00	0.00	2593.57	-57.40	1526.32	2440.27	35.79	1507.94	2061.20	-136.81	1438.83	2417.10	-40.77	1467.04	714.27	-287.95	78.97	1315.15	-286.10	75.27	711.63
10.06000	2592.00	-20.10	34.21	2560.89	-30.76	41.75	2392.15	3.47	30.71	2411.80	-2.32	72.07	2676.81	-171.66	49.45	2647.02	-166.57	60.85	2436.27	-161.12	190.60	2093.52	-133.48	221.83	2663.18	-32.15	1131.42	0.00	0.00	0.00	2603.92	-57.43	1525.88	2440.27	35.79	1507.94	2061.20	-136.81	1438.83	2427.22	-40.78	1466.73	714.28	-288.08	79.07	1315.11	-285.74	75.19	711.17
10.07000	2592.08	-20.01	34.37	2560.87	-30.40	41.74	2393.00	3.04	31.35	2411.74	-1.91	72.89	2716.72	-173.40	51.70	2686.25	-168.35	61.38	2464.76	-162.23	186.89	2093.52	-133.48	221.83	2673.01	-32.17	1130.66	0.00	0.00	0.00	2614.51	-57.45	1525.26	2440.27	35.79	1507.94	2061.20	-136.81	1438.83	2436.95	-40.32	1466.16	714.25	-287.83	79.16	1314.79	-285.46	75.52	711.00
10.08000	2592.75	-19.74	34.60	2560.84	-29.97	41.37	2393.29	2.45	31.80	2411.75	-2.24	73.01	2755.74	-175.30	54.64	2724.85	-170.22	62.65	2493.08	-163.19	182.82	2093.52	-133.48	221.83	2682.90	-32.11	1129.74	0.00	0.00	0.00	2624.84	-57.55	1524.52	2440.27	35.79	1507.94	2061.20	-136.81	1438.83	2447.73	-40.91	1465.45	714.25	-287.82	79.13	1315.00	-285.70	75.38	712.12
10.09000	2593.18	-19.38	34.18	2560.86	-29.42	40.83	2393.65	1.98	32.51	2412.60	-2.59	73.50	2794.53	-177.22	58.77	2762.92	-171.99	64.71	2521.19	-164.00	178.42	2093.52	-133.48	221.83	2693.07	-31.94	1128.61	0.00	0.00	0.00	2635.21	-57.62	1523.60	2440.27	35.79	1507.94	2061.20	-136.81	1438.83	2457.91	-41.04	1464.37	714.25	-287.95	79.00	1314.97	-285.57	75.41	712.21
10.10000	2592.89	-18.98	33.24	2561.25	-29.00	40.77	2393.58	1.75	33.11	2412.18	-2.02	74.31	2833.09	-178.77	63.90	2800.19	-173.56	67.60	2549.04	-164.66	173.71	2093.52	-133.48	221.83	2703.08	-31.76	1127.32	0.00	0.00	0.00	2645.69	-57.73	1522.55	2440.27	35.79	1507.94	2061.20	-136.81	1438.83	2468.06	-41.05	1463.13	714.24	-287.68	78.95	1315.05	-285.98	75.43	712.12
10.11000	2592.31	-18.74	32.55	2560.96	-28.80	40.44	2393.56	1.60	33.83	2412.83	-2.57	74.68	2870.11	-180.10	69.71	2837.49	-174.65	71.81	2576.59	-165.19	168.73	2093.52	-133.48	221.83	2713.08	-31.55	1125.86	0.00	0.00	0.00	2656.08	-57.87	1521.33	2440.27	35.79	1507.94	2061.20	-136.81	1438.83	2479.05	-42.19	1461.84	714.25	-287.64	79.20	1315.09	-286.04	75.40	712.50
10.12000	2592.32	-18.50	32.36	2561.10	-28.68	40.39	2393.86	1.57	34.91	2413.38	-2.86	75.32	2905.90	-181.12	76.08	2873.54	-175.38	76.83	2603.81	-165.60	163.49	2093.52	-133.48	221.83	2723.03	-31.35	1124.23	0.00	0.00	0.00	2666.51	-58.06	1519.93	2440.27	35.79	1507.94	2061.20	-136.81	1438.83	2489.79	-42.89	1460.41	714.28	-287.48	79.15	1315.13	-285.95	75.42	712.41
10.13000	2592.30	-18.41	32.16	2561.29	-28.54	40.36	2394.27	0.90	35.13	2413.92	-2.94	76.12	2939.99	-182.06	83.26	2907.67	-176.00	82.44	2630.65	-165.88	158.04	2093.52	-133.48	221.83	2733.33	-31.16	1122.44	0.00	0.00	0.00	2676.90	-58.29	1518.31	2440.27	35.79	1507.94	2061.20	-136.81	1438.83	2500.14	-43.35	1458.74	714.19	-287.52	79.09	1315.19	-285.90	75.18	712.24
10.14000	2592.40	-18.26	32.01	2561.44	-28.46	40.27	2398.40	-3.82	31.36	2414.38	-3.02	76.86	2972.55	-182.75	91.32	2946.34	-177.35	85.79	2657.07	-166.06	152.41	2093.52	-133.48	221.83	2743.48	-31.06	1120.51	0.00	0.00	0.00	2687.23	-58.59	1516.56	2440.27	35.79	1507.94	2061.20	-136.81	1438.83	2500.14	-43.35	1458.74	714.21	-287.42	79.11	1315.28	-286.01	75.07	712.32
10.15000	2592.65	-18.17	31.95	2561.60	-28.40	40.16	2394.30	0.69	36.95	2414.23	-2.66	77.74	3003.10	-183.23	99.85	2980.91	-178.51	88.92	2683.02	-166.13	146.61	2093.52	-133.48	221.83	2753.58	-31.06	1118.54	0.00	0.00	0.00	2697.74	-58.95	1514.61	2440.27	35.79	1507.94	2061.20	-136.81	1438.83	2500.14	-43.35	1458.74	714.31	-287.77	78.93	1314.91	-285.65	75.52	712.46
10.16000	2592.80	-18.09	31.76	2562.03	-28.33	40.20	2395.90	0.38	38.66	2415.36	-2.91	78.78	3031.53	-183.32	108.45	3011.66	-179.46	91.80	2708.47	-166.10	140.68	2093.52	-133.48	221.83	2763.93	-31.12	1116.50	0.00	0.00	0.00	2708.11	-59.43	1512.57	2440.27	35.79	1507.94	2061.20	-136.81	1438.83	2500.14	-43.35	1458.74	714.22	-287.59	79.18	1314.78	-285.27	75.49	712.44
10.17000	2593.00	-17.97	31.58	2562.01	-28.26	40.05	2398.96	-3.69	34.69	2415.51	-3.35	79.41	3057.43	-183.05	116.70	3038.85	-180.17	94.38	2733.37	-165.99	134.65	2093.52	-133.48	221.83	2774.15	-31.29	1114.41	0.00	0.00	0.00	2718.60	-59.98	1510.42	2440.27	35.79	1507.94	2061.20	-136.81	1438.83	2500.14	-43.35	1458.74	714.35	-287.71	79.10	1315.19	-286.01	75.06	711.84
10.18000	2593.21	-17.92	31.46	2562.26	-28.15	39.96	2399.58	-4.31	35.58	2416.49	-2.97	80.94	3081.18	-182.37	124.19	3062.72	-180.60	96.61	2757.67	-165.80	128.54	2093.52	-133.48	221.83	2784.47	-31.53	1112.32	0.00	0.00	0.00	2729.11	-60.60	1508.23	2440.27	35.79	1507.94	2061.20	-136.81	1438.83	2500.14	-43.35	1458.74	714.17	-287.40	79.02	1315.18	-285.66	75.19	711.03
10.19000	2593.50	-17.83	31.35	2562.47	-28.07	39.88	2399.61	-3.88	37.19	2416.43	-2.89	81.89	3102.93	-181.04	130.82	3083.55	-180.73	98.46	2781.34	-165.53	122.39	2093.52	-133.48	221.83	2794.86	-31.89	1110.25	0.00	0.00	0.00	2739.59	-61.31	1506.04	2440.27	35.79	1507.94	2061.20	-136.81	1438.83	2500.14	-43.35	1458.74	714.18	-287.32	79.27	1315.23	-285.99	75.16	712.02
10.20000	2593.49	-17.74	31.08	2562.70	-28.04	39.83	2401.22	-5.44	38.08	2417.62	-3.10	83.22	3122.67	-178.93	136.39	3101.58	-180.53	99.88	2804.34	-165.20	116.23	2093.52	-133.48	221.83	2805.36	-32.36	1108.24	0.00	0.00	0.00	2750.08	-62.11	1503.91	2440.27	35.79	1507.94	2061.20	-136.81	1438.83	2500.14	-43.35	1458.74	714.31	-287.85	79.01	1315.13	-286.13	75.19	711.82
10.21000	2593.75	-17.70	30.96	2562.67	-27.94	39.58	2401.65	-5.51	39.78	2418.77	-3.14	84.75	3139.68	-176.57	140.28	3117.09	-179.97	100.83	2826.62	-164.81	110.08	2093.52	-133.48	221.83	2815.99	-32.98	1106.33	0.00	0.00	0.00	2760.67	-62.97	1501.85	2440.27	35.79	1507.94	2061.20	-136.81	1438.83	2500.14	-43.35	1458.74	714.28	-287.69	79.14	1315.10	-286.23	75.14	712.59
10.22000	2593.74	-17.69	30.70	2562.94	-27.90	39.55	2402.31	-5.61	41.58	2419.97	-3.79	86.01	3154.94	-173.89	142.97	3130.33	-179.02	101.26	2848.14	-164.37	103.97	2093.52	-133.48	221.83	2826.72	-33.68	1104.53	0.00	0.00	0.00	2771.39	-63.85	1499.90	2440.27	35.79	1507.94	2061.20	-136.81	1438.83	2500.14	-43.35	1458.74	714.35	-287.58	79.10	1315.36	-286.93	75.00	713.04
10.23000	2593.93	-17.58	30.57	2562.62	-27.88	39.20	2403.02	-5.71	43.57	2421.17	-3.63	87.97	3168.14	-171.00	143.88	3141.56	-177.65	101.13	2868.86	-163.89	97.93	2093.52	-133.48	221.83	2837.58	-34.52	1102.84	0.00	0.00	0.00	2782.03	-64.86	1498.09	2440.27	35.79	1507.94	2061.20	-136.81	1438.83	2500.14	-43.35	1458.74	714.29	-287.71	79.25	1315.37	-286.63	74.98	712.38
10.24000	2593.91	-17.61	30.27	2562.84	-27.90	39.10	2399.03	-0.87	50.91	2422.75	-3.95	89.88	3179.04	-168.03	142.42	3151.04	-175.83	100.40	2888.73	-163.37	91.99	2093.52	-133.48	221.83	2848.74	-35.45	1101.27	0.00	0.00	0.00	2792.77	-65.87	1496.38	2440.27	35.79	1507.94	2061.20	-136.81	1438.83	2500.14	-43.35	1458.74	714.23	-287.59	79.16	1315.07	-285.80	75.33	711.76
10.25000	2593.97	-17.56	30.01	2563.04	-27.86	38.98	2399.43	-0.04	53.86	2424.08	-3.67	92.18	3188.67	-164.97	139.31	3159.03	-173.54	99.02	2907.72	-162.83	86.18	2093.52	-133.48	221.83	2860.04	-36.52	1099.81	0.00	0.00	0.00	2803.42	-66.93	1494.83	2440.27	35.79	1507.94	2061.20	-136.81	1438.83	2500.14	-43.35	1458.74	714.26	-288.01	79.14	1315.08	-286.05	75.17	711.74
10.26000	2594.10	-17.57	29.86	2563.30	-27.90	38.94	2400.55	-0.38	56.17	2424.86	-3.00	94.50	3196.52	-161.89	134.89	3165.79	-170.75	96.95	2925.78	-162.26	80.53	2093.52	-133.48	221.83	2871.29	-37.77	1098.53	0.00	0.00	0.00	2814.41	-68.05	1493.41	2440.27	35.79	1507.94	2061.20	-136.81	1438.83	2500.14	-43.35	1458.74	714.24	-287.87	78.94	1315.09	-285.58	75.12	712.18
10.27000	2594.12	-17.62	29.56	2563.47	-27.91	38.83	2406.38	-5.09	53.89	2426.78	-2.42	97.61	3199.67	-157.09	125.76	3171.58	-167.42	94.14	2942.87	-161.69	75.07	2093.52	-133.48	221.83	2882.80	-39.12	1097.34	0.00	0.00	0.00	2825.26	-69.21	1492.14	2440.27	35.79	1507.94	2061.20	-136.81	1438.83	2500.14	-43.35	1458.74	714.26	-287.66	79.05	1315.14	-286.02	75.19	711.69
10.28000	2594.29	-17.67	29.33	2563.66	-27.97	38.73	2407.24	-4.02	57.42	2429.31	-2.75	100.33	3203.34	-151.69	116.84	3176.65	-163.52	90.55	2958.95	-161.11	69.82	2093.52	-133.48	221.83	2894.62	-40.56	1096.28	0.00	0.00	0.00	2836.10	-70.47	1490.98	2440.27	35.79	1507.94	2061.20	-136.81	1438.83	2500.14	-43.35	1458.74	714.26	-287.88	79.09	1314.84	-285.48	75.52	711.95
10.29000	2594.52	-17.71	29.14	2564.09	-27.94	38.74	2409.06	-4.14	61.22	2432.19	-2.63	103.70	3207.36	-146.47	108.11	3181.28	-159.04	86.14	2973.97	-160.53	64.82	2093.52	-133.48	221.83	2906.68	-42.14	1095.41	0.00	0.00	0.00	2846.92	-71.82	1489.92	2440.27	35.79	1507.94	2061.20	-136.81	1438.83	2500.14	-43.35	1458.74	714.15	-287.83	79.18	1315.22	-286.16	75.06	711.88
10.30000	2594.62	-17.75	28.85	2564.34	-27.99	38.67	2406.73	0.10	70.65	2434.83	-2.35	107.07	3217.18	-143.60	95.31	3185.72	-153.93	80.87	2987.90	-159.96	60.09	2093.52	-133.48	221.83	2918.79	-43.79	1094.72	0.00	0.00	0.00	2857.73	-73.25	1489.06	2440.27	35.79	1507.94	2061.20	-136.81	1438.83	2500.14	-43.35	1458.74	714.19	-287.84	79.06	1315.29	-286.20	75.00	712.13
10.31000	2595.38	-17.81	28.91	2565.34	-28.04	38.99	2408.37	1.39	75.95	2438.23	-1.65	111.24	3223.17	-141.74	83.24	3190.22	-148.17	74.69	3000.68	-159.42	55.66	2093.52	-133.48	221.83	2931.19	-45.60	1094.25	0.00	0.00	0.00	2868.76	-74.63	1488.72	2440.27	35.79	1507.94	2061.20	-136.81	1438.83	2500.14	-43.35	1458.74	714.26	-287.81	79.04	1315.23	-286.54	75.13	712.11
10.32000	2595.78	-17.87	28.75	2566.01	-28.22	39.09	2415.95	-2.41	76.16	2442.49	-0.92	116.12	3227.87	-139.13	73.69	3195.05	-141.74	67.55	3012.29	-158.90	51.56	2093.52	-133.48	221.83	2943.83	-47.48	1094.12	0.00	0.00	0.00	2880.00	-75.98	1488.96	2440.27	35.79	1507.94	2061.20	-136.81	1438.83	2500.14	-43.35	1458.74	714.22	-288.07	79.12	1315.17	-286.56	75.08	711.64
10.33000	2596.77	-17.94	28.93	2566.82	-28.51	39.09	2420.35	-2.86	81.78	2447.15	0.03	121.43	3227.87	-139.13	73.69	3200.46	-134.60	59.42	3022.67	-158.41	47.83	2093.52	-133.48	221.83	2956.52	-49.44	1094.22	0.00	0.00	0.00	2891.29	-77.29	1489.49	2440.27	35.79	1507.94	2061.20	-136.81	1438.83	2500.14	-43.35	1458.74	714.28	-287.84	79.02	1314.96	-285.67	75.33	711.53
10.34000	2597.89	-18.01	29.21	2567.84	-28.79	38.98	2419.91	2.05	94.72	2453.64	-0.09	126.68	3227.87	-139.13	73.69	3203.36	-130.85	55.10	3031.79	-157.96	44.48	2093.52	-133.48	221.83	2969.26	-51.44	1094.56	0.00	0.00	0.00	2902.46	-78.64	1490.24	2440.27	35.79	1507.94	2061.20	-136.81	1438.83	2500.14	-43.35	1458.74	714.31	-287.41	78.94	1315.04	-285.77	75.37	711.57
10.35000	2598.51	-18.06	29.31	2568.86	-29.28	38.70	2425.04	1.77	102.11	2465.60	-3.53	128.26	3227.87	-139.13	73.69	3203.36	-130.85	55.10	3039.60	-157.56	41.55	2093.52	-133.48	221.83	2982.13	-53.53	1095.11	0.00	0.00	0.00	2913.73	-80.04	1491.23	2440.27	35.79	1507.94	2061.20	-136.81	1438.83	2500.14	-43.35	1458.74	714.22	-287.78	78.91	1315.11	-285.94	75.25	711.47
10.36000	2599.17	-18.07	29.55	2569.79	-29.60	38.35	2432.58	1.10	110.31	2473.77	-2.23	134.84	3227.87	-139.13	73.69	3203.36	-130.85	55.10	3046.06	-157.22	39.07	2093.52	-133.48	221.83	2995.00	-55.87	1095.93	0.00	0.00	0.00	2925.23	-81.42	1492.50	2440.27	35.79	1507.94	2061.20	-136.81	1438.83	2500.14	-43.35	1458.74	714.20	-287.59	79.15	1315.18	-286.40	75.04	711.36
10.37000	2599.36	-18.04	29.64	2569.98	-30.08	37.72	2446.72	-4.21	113.60	2480.31	-2.25	139.61	3227.87	-139.13	73.69	3203.36	-130.85	55.10	3051.12	-156.95	37.07	2093.52	-133.48	221.83	3007.57	-58.36	1097.07	0.00	0.00	0.00	2936.31	-82.80	1493.99	2440.27	35.79	1507.94	2061.20	-136.81	1438.83	2500.14	-43.35	1458.74	714.19	-287.71	79.21	1315.13	-286.25	75.20	711.57
10.38000	2599.51	-17.89	29.48	2571.13	-30.53	37.50	2456.23	-3.45	123.02	2486.31	-2.20	144.23	3227.87	-139.13	73.69	3203.36	-130.85	55.10	3054.75	-156.74	35.57	2093.52	-133.48	221.83	3019.77	-60.86	1098.59	0.00	0.00	0.00	2947.37	-84.09	1495.65	2440.27	35.79	1507.94	2061.20	-136.81	1438.83	2500.14	-43.35	1458.74	714.23	-288.16	78.90	1315.31	-286.37	75.06	711.52
10.39000	2600.12	-17.72	28.96	2573.10	-30.82	37.19	2468.09	-3.34	132.88	2491.94	-2.07	148.69	3227.87	-139.13	73.69	3203.36	-130.85	55.10	3056.91	-156.62	34.60	2093.52	-133.48	221.83	3031.43	-63.38	1100.41	0.00	0.00	0.00	2958.43	-85.35	1497.38	2440.27	35.79	1507.94	2061.20	-136.81	1438.83	2500.14	-43.35	1458.74	714.30	-288.11	78.80	1315.19	-286.37	75.13	711.62
10.40000	2601.57	-17.37	27.89	2576.40	-30.68	37.42	2481.47	-3.29	143.08	2497.36	-1.88	152.97	3227.87	-139.13	73.69	3203.36	-130.85	55.10	3057.55	-156.58	34.20	2093.52	-133.48	221.83	3042.71	-65.97	1102.49	0.00	0.00	0.00	2969.46	-86.58	1499.10	2440.27	35.79	1507.94	2061.20	-136.81	1438.83	2500.14	-43.35	1458.74	714.32	-287.87	78.99	1315.02	-285.91	75.36	711.51
10.41000	2604.33	-16.69	26.54	2581.29	-30.18	38.71	2494.54	-1.27	154.73	2502.71	-1.62	157.04	3227.87	-139.13	73.69	3203.36	-130.85	55.10	3055.42	-157.01	32.61	2093.52	-133.48	221.83	3053.65	-68.41	1104.75	0.00	0.00	0.00	2980.32	-87.82	1500.76	2440.27	35.79	1507.94	2061.20	-136.81	1438.83	2500.14	-43.35	1458.74	714.31	-287.78	79.04	1315.01	-285.67	75.40	711.57
10.42000	2608.41	-15.82	25.14	2587.75	-29.50	41.06	2494.54	-1.27	154.73	2508.16	-1.29	160.89	3227.87	-139.13	73.69	3203.36	-130.85	55.10	3056.11	-156.77	33.33	2093.52	-133.48	221.83	3064.23	-70.57	1107.10	0.00	0.00	0.00	2991.35	-89.00	1502.37	2440.27	35.79	1507.94	2061.20	-136.81	1438.83	2500.14	-43.35	1458.74	714.40	-287.96	78.82	1315.07	-286.01	75.32	711.25
10.43000	2614.02	-14.79	23.28	2596.20	-28.57	44.93	2494.54	-1.27	154.73	2513.86	-0.90	164.50	3227.87	-139.13	73.69	3203.36	-130.85	55.10	3056.98	-156.25	33.89	2093.52	-133.48	221.83	3074.51	-72.47	1109.49	0.00	0.00	0.00	3002.13	-90.09	1503.96	2440.27	35.79	1507.94	2061.20	-136.81	1438.83	2500.14	-43.35	1458.74	714.34	-288.05	78.87	1315.18	-285.84	75.24	710.75
10.44000	2623.26	-13.05	24.02	2608.04	-26.76	50.27	2494.54	-1.27	154.73	2519.97	-0.45	167.85	3227.87	-139.13	73.69	3203.36	-130.85	55.10	3056.82	-156.38	33.58	2093.52	-133.48	221.83	3084.64	-74.16	1111.85	0.00	0.00	0.00	3012.55	-91.07	1505.54	2440.27	35.79	1507.94	2061.20	-136.81	1438.83	2500.14	-43.35	1458.74	714.23	-288.25	78.83	1315.19	-286.13	75.18	710.93
10.45000	2640.45	-8.99	30.21	2626.09	-23.51	56.63	2494.54	-1.27	154.73	2526.65	0.06	170.90	3227.87	-139.13	73.69	3203.36	-130.85	55.10	3057.67	-156.39	34.04	2093.52	-133.48	221.83	3094.80	-75.46	1114.22	0.00	0.00	0.00	3023.14	-91.95	1507.16	2440.27	35.79	1507.94	2061.20	-136.81	1438.83	2500.14	-43.35	1458.74	714.17	-287.53	79.34	1315.14	-286.28	75.20	710.20
10.46000	2661.83	-2.92	35.07	2648.04	-18.37	61.46	2494.54	-1.27	154.73	2534.06	0.62	173.66	3227.87	-139.13	73.69	3203.36	-130.85	55.10	3057.89	-156.31	34.33	2093.52	-133.48	221.83	3104.60	-76.44	1116.47	0.00	0.00	0.00	3033.10	-92.80	1508.81	2440.27	35.79	1507.94	2061.20	-136.81	1438.83	2500.14	-43.35	1458.74	714.27	-288.07	79.06	1315.04	-286.18	75.38	710.31
10.47000	2684.42	3.57	38.78	2671.72	-12.79	65.19	2494.54	-1.27	154.73	2542.34	1.24	176.09	3227.87	-139.13	73.69	3203.36	-130.85	55.10	3057.24	-156.45	33.68	2093.52	-133.48	221.83	3114.08	-77.02	1118.58	0.00	0.00	0.00	3042.79	-93.58	1510.57	2440.27	35.79	1507.94	2061.20	-136.81	1438.83	2500.14	-43.35	1458.74	714.25	-287.98	78.96	1315.05	-285.82	75.38	710.60
10.48000	2708.00	9.25	41.73	2695.51	-8.01	67.69	2494.54	-1.27	154.73	2551.66	1.91	178.17	3227.87	-139.13	73.69	3203.36	-130.85	55.10	3057.00	-156.86	33.75	2093.52	-133.48	221.83	3123.59	-77.21	1120.60	0.00	0.00	0.00	3052.86	-94.23	1512.44	2440.27	35.79	1507.94	2061.20	-136.81	1438.83	2500.14	-43.35	1458.74	714.35	-287.92	78.90	1315.20	-285.51	75.30	710.34
10.49000	2732.85	13.35	43.83	2720.23	-4.49	69.33	2494.54	-1.27	154.73	2562.17	2.63	179.88	3227.87	-139.13	73.69	3203.36	-130.85	55.10	3055.89	-156.77	32.75	2093.52	-133.48	221.83	3133.06	-77.10	1122.51	0.00	0.00	0.00	3062.34	-94.85	1514.36	2440.27	35.79	1507.94	2061.20	-136.81	1438.83	2500.14	-43.35	1458.74	714.23	-287.64	78.95	1315.29	-286.18	75.12	710.91
10.50000	2759.99	15.91	45.44	2746.36	-2.22	70.28	2494.54	-1.27	154.73	2574.04	3.39	181.21	3227.87	-139.13	73.69	3203.36	-130.85	55.10	3057.77	-156.98	34.36	2093.52	-133.48	221.83	3142.29	-76.74	1124.22	0.00	0.00	0.00	3071.72	-95.38	1516.31	2440.27	35.79	1507.94	2061.20	-136.81	1438.83	2500.14	-43.35	1458.74	714.17	-287.65	78.99	1315.57	-286.71	74.80	711.22
10.51000	2789.00	17.18	46.30	2774.21	-0.98	70.54	2494.54	-1.27	154.73	2587.41	4.21	182.14	3227.87	-139.13	73.69	3203.36	-130.85	55.10	3057.95	-156.60	34.31	2093.52	-133.48	221.83	3151.45	-76.18	1125.75	0.00	0.00	0.00	3081.31	-95.81	1518.21	2440.27	35.79	1507.94	2061.20	-136.81	1438.83	2500.14	-43.35	1458.74	714.23	-287.49	79.01	1315.15	-285.79	75.25	711.09
10.52000	2819.38	17.72	46.41	2804.07	-0.29	70.52	2494.54	-1.27	154.73	2602.45	5.06	182.63	3227.87	-139.13	73.69	3203.36	-130.85	55.10	3056.12	-156.75	33.04	2093.52	-133.48	221.83	3160.57	-75.46	1127.22	0.00	0.00	0.00	3090.76	-96.18	1520.00	2440.27	35.79	1507.94	2061.20	-136.81	1438.83	2500.14	-43.35	1458.74	714.22	-287.77	79.15	1315.10	-285.67	75.32	711.96
10.53000	2851.58	17.88	46.34	2835.72	0.13	70.34	2494.54	-1.27	154.73	2619.31	5.96	182.68	3227.87	-139.13	73.69	3203.36	-130.85	55.10	3055.08	-157.00	31.99	2093.52	-133.48	221.83	3169.70	-74.66	1128.62	0.00	0.00	0.00	3100.44	-96.46	1521.69	2440.27	35.79	1507.94	2061.20	-136.81	1438.83	2500.14	-43.35	1458.74	714.28	-287.89	79.00	1315.26	-286.01	75.07	711.00
10.54000	2885.04	17.87	46.03	2868.05	0.32	69.72	2494.54	-1.27	154.73	2638.14	6.89	182.25	3227.87	-139.13	73.69	3203.36	-130.85	55.10	3053.80	-157.35	30.92	2093.52	-133.48	221.83	3178.79	-73.87	1129.96	0.00	0.00	0.00	3109.59	-96.73	1523.22	2440.27	35.79	1507.94	2061.20	-136.81	1438.83	2500.14	-43.35	1458.74	714.34	-288.01	78.92	1315.24	-286.29	75.16	711.17
10.55000	2919.55	17.87	45.76	2901.83	0.54	69.07	2494.54	-1.27	154.73	2659.11	7.86	181.34	3227.87	-139.13	73.69	3203.36	-130.85	55.10	3054.39	-157.27	31.38	2093.52	-133.48	221.83	3187.53	-73.17	1131.16	0.00	0.00	0.00	3118.57	-96.96	1524.61	2440.27	35.79	1507.94	2061.20	-136.81	1438.83	2500.14	-43.35	1458.74	714.22	-287.67	79.15	1315.21	-286.10	75.20	711.17
10.56000	2954.15	17.80	44.84	2935.99	0.68	68.03	2494.54	-1.27	154.73	2682.37	8.86	179.92	3227.87	-139.13	73.69	3203.36	-130.85	55.10	3056.54	-156.78	32.95	2093.52	-133.48	221.83	3195.91	-72.64	1132.17	0.00	0.00	0.00	3127.67	-97.12	1525.82	2440.27	35.79	1507.94	2061.20	-136.81	1438.83	2500.14	-43.35	1458.74	714.31	-287.75	79.13	1315.16	-286.31	75.16	711.27
10.57000	2989.17	17.93	44.12	2970.16	0.93	66.36	2494.54	-1.27	154.73	2708.08	9.90	177.97	3227.87	-139.13	73.69	3203.36	-130.85	55.10	3055.80	-156.70	32.58	2093.52	-133.48	221.83	3204.03	-72.26	1133.07	0.00	0.00	0.00	3136.36	-97.26	1526.85	2440.27	35.79	1507.94	2061.20	-136.81	1438.83	2500.14	-43.35	1458.74	714.32	-287.80	78.78	1315.14	-285.84	75.17	710.36
10.58000	3024.12	18.41	43.06	3003.23	1.33	63.81	2494.54	-1.27	154.73	2736.40	10.96	175.47	3227.87	-139.13	73.69	3203.36	-130.85	55.10	3054.39	-156.87	31.11	2093.52	-133.48	221.83	3212.15	-72.01	1133.86	0.00	0.00	0.00	3144.86	-97.37	1527.68	2440.27	35.79	1507.94	2061.20	-136.81	1438.83	2500.14	-43.35	1458.74	714.21	-287.70	79.20	1315.04	-285.99	75.35	710.96
10.59000	3059.66	19.50	42.27	3037.79	2.21	62.12	2494.54	-1.27	154.73	2767.47	12.05	172.40	3227.87	-139.13	73.69	3203.36	-130.85	55.10	3054.39	-156.87	31.11	2093.52	-133.48	221.83	3212.15	-72.01	1133.86	0.00	0.00	0.00	3153.37	-97.45	1528.32	2440.27	35.79	1507.94	2061.20	-136.81	1438.83	2500.14	-43.35	1458.74	714.31	-287.89	79.05	1315.08	-286.18	75.25	711.03
10.60000	3095.57	21.33	42.19	3072.56	3.79	60.61	2494.54	-1.27	154.73	2801.47	13.17	168.74	3227.87	-139.13	73.69	3203.36	-130.85	55.10	3054.39	-156.87	31.11	2093.52	-133.48	221.83	3212.15	-72.01	1133.86	0.00	0.00	0.00	3161.98	-97.50	1528.81	2440.27	35.79	1507.94	2061.20	-136.81	1438.83	2500.14	-43.35	1458.74	714.30	-288.00	79.05	1315.27	-286.38	75.05	710.73
10.61000	3130.91	23.53	42.03	3101.60	5.33	58.47	2494.54	-1.27	154.73	2838.54	14.31	164.47	3227.87	-139.13	73.69	3203.36	-130.85	55.10	3054.39	-156.87	31.11	2093.52	-133.48	221.83	3212.15	-72.01	1133.86	0.00	0.00	0.00	3170.57	-97.54	1529.13	2440.27	35.79	1507.94	2061.20	-136.81	1438.83	2500.14	-43.35	1458.74	714.30	-287.84	79.09	1315.04	-285.90	75.27	711.09
10.62000	3167.42	25.94	43.51	3140.90	8.25	57.82	2494.54	-1.27	154.73	2878.84	15.47	159.56	3227.87	-139.13	73.69	3203.36	-130.85	55.10	3054.39	-156.87	31.11	2093.52	-133.48	221.83	3212.15	-72.01	1133.86	0.00	0.00	0.00	3179.04	-97.58	1529.30	2440.27	35.79	1507.94	2061.20	-136.81	1438.83	2500.14	-43.35	1458.74	714.27	-288.12	78.97	1315.00	-285.36	75.35	711.50
10.63000	3203.47	28.36	45.11	3177.17	10.63	58.12	2494.54	-1.27	154.73	2922.53	16.65	154.01	3227.87	-139.13	73.69	3203.36	-130.85	55.10	3054.39	-156.87	31.11	2093.52	-133.48	221.83	3212.15	-72.01	1133.86	0.00	0.00	0.00	3187.56	-97.62	1529.32	2440.27	35.79	1507.94	2061.20	-136.81	1438.83	2500.14	-43.35	1458.74	714.34	-288.21	78.93	1314.91	-285.27	75.43	710.90
10.64000	3203.47	28.36	45.11	3177.17	10.63	58.12	2494.54	-1.27	154.73	2969.76	17.84	147.78	3227.87	-139.13	73.69	3203.36	-130.85	55.10	3054.39	-156.87	31.11	2093.52	-133.48	221.83	3212.15	-72.01	1133.86	0.00	0.00	0.00	3196.12	-97.62	1529.21	2440.27	35.79	1507.94	2061.20	-136.81	1438.83	2500.14	-43.35	1458.74	714.29	-287.69	79.05	1315.18	-286.12	75.23	711.32
10.65000	3203.47	28.36	45.11	3177.17	10.63	58.12	2494.54	-1.27	154.73	3020.70	19.05	140.86	3227.87	-139.13	73.69	3203.36	-130.85	55.10	3054.39	-156.87	31.11	2093.52	-133.48	221.83	3212.15	-72.01	1133.86	0.00	0.00	0.00	3204.35	-97.67	1528.96	2440.27	35.79	1507.94	2061.20	-136.81	1438.83	2500.14	-43.35	1458.74	714.27	-287.85	79.01	1315.26	-286.21	75.24	711.15
10.66000	3203.47	28.36	45.11	3177.17	10.63	58.12	2494.54	-1.27	154.73	3075.50	20.27	133.22	3227.87	-139.13	73.69	3203.36	-130.85	55.10	3054.39	-156.87	31.11	2093.52	-133.48	221.83	3212.15	-72.01	1133.86	0.00	0.00	0.00	3212.36	-97.76	1528.56	2440.27	35.79	1507.94	2061.20	-136.81	1438.83	2500.14	-43.35	1458.74	714.24	-287.99	78.97	1315.08	-285.84	75.33	711.00
10.67000	3203.47	28.36	45.11	3177.17	10.63	58.12	2494.54	-1.27	154.73	3134.31	21.49	124.85	3227.87	-139.13	73.69	3203.36	-130.85	55.10	3054.39	-156.87	31.11	2093.52	-133.48	221.83	3212.15	-72.01	1133.86	0.00	0.00	0.00	3220.29	-97.86	1528.01	2440.27	35.79	1507.94	2061.20	-136.81	1438.83	2500.14	-43.35	1458.74	714.30	-287.83	78.84	1314.88	-285.44	75.49	711.28
10.68000	3203.47	28.36	45.11	3177.17	10.63	58.12	2494.54	-1.27	154.73	3197.26	22.73	115.73	3227.87	-139.13	73.69	3203.36	-130.85	55.10	3054.39	-156.87	31.11	2093.52	-133.48	221.83	3212.15	-72.01	1133.86	0.00	0.00	0.00	3228.38	-97.92	1527.33	2440.27	35.79	1507.94	2061.20	-136.81	1438.83	2500.14	-43.35	1458.74	714.23	-287.57	79.22	1315.06	-286.30	75.30	711.28
10.69000	3203.47	28.36	45.11	3177.17	10.63	58.12	2494.54	-1.27	154.73	3229.79	23.35	110.99	3227.87	-139.13	73.69	3203.36	-130.85	55.10	3054.39	-156.87	31.11	2093.52	-133.48	221.83	3212.15	-72.01	1133.86	0.00	0.00	0.00	3236.50	-97.95	1526.52	2440.27	35.79	1507.94	2061.20	-136.81	1438.83	2500.14	-43.35	1458.74	714.23	-287.93	79.09	1315.19	-286.02	75.20	711.79
10.70000	3203.47	28.36	45.11	3177.17	10.63	58.12	2494.54	-1.27	154.73	3229.79	23.35	110.99	3227.87	-139.13	73.69	3203.36	-130.85	55.10	3054.39	-156.87	31.11	2093.52	-133.48	221.83	3212.15	-72.01	1133.86	0.00	0.00	0.00	3244.42	-97.98	1525.56	2440.27	35.79	1507.94	2061.20	-136.81	1438.83	2500.14	-43.35	1458.74	714.28	-287.77	79.07	1315.36	-286.04	75.04	711.61
10.71000	3203.47	28.36	45.11	3177.17	10.63	58.12	2494.54	-1.27	154.73	3229.79	23.35	110.99	3227.87	-139.13	73.69	3203.36	-130.85	55.10	3054.39	-156.87	31.11	2093.52	-133.48	221.83	3212.15	-72.01	1133.86	0.00	0.00	0.00	3252.93	-98.04	1524.62	2440.27	35.79	1507.94	2061.20	-136.81	1438.83	2500.14	-43.35	1458.74	714.23	-287.60	79.24	1315.20	-286.05	75.30	711.56
10.72000	3203.47	28.36	45.11	3177.17	10.63	58.12	2494.54	-1.27	154.73	3229.79	23.35	110.99	3227.87	-139.13	73.69	3203.36	-130.85	55.10	3054.39	-156.87	31.11	2093.52	-133.48	221.83	3212.15	-72.01	1133.86	0.00	0.00	0.00	3258.15	-98.12	1523.97	2440.27	35.79	1507.94	2061.20	-136.81	1438.83	2500.14	-43.35	1458.74	714.19	-287.70	79.18	1314.97	-286.17	75.38	712.17
10.73000	3203.47	28.36	45.11	3177.17	10.63	58.12	2494.54	-1.27	154.73	3229.79	23.35	110.99	3227.87	-139.13	73.69	3203.36	-130.85	55.10	3054.39	-156.87	31.11	2093.52	-133.48	221.83	3212.15	-72.01	1133.86	0.00	0.00	0.00	3261.68	-98.18	1523.37	2440.27	35.79	1507.94	2061.20	-136.81	1438.83	2500.14	-43.35	1458.74	714.20	-287.46	79.25	1314.98	-285.94	75.32	711.95
10.74000	3203.47	28.36	45.11	3177.17	10.63	58.12	2494.54	-1.27	154.73	3229.79	23.35	110.99	3227.87	-139.13	73.69	3203.36	-130.85	55.10	3054.39	-156.87	31.11	2093.52	-133.48	221.83	3212.15	-72.01	1133.86	0.00	0.00	0.00	3265.12	-98.18	1522.57	2440.27	35.79	1507.94	2061.20	-136.81	1438.83	2500.14	-43.35	1458.74	714.27	-287.93	79.14	1314.98	-285.83	75.43	711.99
10.75000	3203.47	28.36	45.11	3177.17	10.63	58.12	2494.54	-1.27	154.73	3229.79	23.35	110.99	3227.87	-139.13	73.69	3203.36	-130.85	55.10	3054.39	-156.87	31.11	2093.52	-133.48	221.83	3212.15	-72.01	1133.86	0.00	0.00	0.00	3270.06	-98.08	1521.36	2440.27	35.79	1507.94	2061.20	-136.81	1438.83	2500.14	-43.35	1458.74	714.20	-287.80	79.04	1315.14	-285.98	75.20	711.54
10.76000	3203.47	28.36	45.11	3177.17	10.63	58.12	2494.54	-1.27	154.73	3229.79	23.35	110.99	3227.87	-139.13	73.69	3203.36	-130.85	55.10	3054.39	-156.87	31.11	2093.52	-133.48	221.83	3212.15	-72.01	1133.86	0.00	0.00	0.00	3278.09	-97.84	1519.48	2440.27	35.79	1507.94	2061.20	-136.81	1438.83	2500.14	-43.35	1458.74	714.35	-287.75	79.01	1315.09	-285.84	75.23	711.99
10.77000	3203.47	28.36	45.11	3177.17	10.63	58.12	2494.54	-1.27	154.73	3229.79	23.35	110.99	3227.87	-139.13	73.69	3203.36	-130.85	55.10	3054.39	-156.87	31.11	2093.52	-133.48	221.83	3212.15	-72.01	1133.86	0.00	0.00	0.00	3290.82	-97.43	1516.70	2440.27	35.79	1507.94	2061.20	-136.81	1438.83	2500.14	-43.35	1458.74	714.34	-287.64	78.88	1315.06	-285.84	75.39	711.17
10.78000	3203.47	28.36	45.11	3177.17	10.63	58.12	2494.54	-1.27	154.73	3229.79	23.35	110.99	3227.87	-139.13	73.69	3203.36	-130.85	55.10	3054.39	-156.87	31.11	2093.52	-133.48	221.83	3212.15	-72.01	1133.86	0.00	0.00	0.00	3306.56	-97.07	1513.46	2440.27	35.79	1507.94	2061.20	-136.81	1438.83	2500.14	-43.35	1458.74	714.31	-287.75	79.14	1315.00	-285.52	75.39	711.21
10.79000	3203.47	28.36	45.11	3177.17	10.63	58.12	2494.54	-1.27	154.73	3229.79	23.35	110.99	3227.87	-139.13	73.69	3203.36	-130.85	55.10	3054.39	-156.87	31.11	2093.52	-133.48	221.83	3212.15	-72.01	1133.86	0.00	0.00	0.00	3314.22	-96.71	1511.75	2440.27	35.79	1507.94	2061.20	-136.81	1438.83	2500.14	-43.35	1458.74	714.25	-287.89	79.05	1315.20	-286.24	75.19	711.43
10.80000	3203.47	28.36	45.11	3177.17	10.63	58.12	2494.54	-1.27	154.73	3229.79	23.35	110.99	3227.87	-139.13	73.69	3203.36	-130.85	55.10	3054.39	-156.87	31.11	2093.52	-133.48	221.83	3212.15	-72.01	1133.86	0.00	0.00	0.00	3321.84	-96.24	1510.06	2440.27	35.79	1507.94	2061.20	-136.81	1438.83	2500.14	-43.35	1458.74	714.20	-287.57	79.30	1315.21	-285.86	75.22	711.37
10.81000	3203.47	28.36	45.11	3177.17	10.63	58.12	2494.54	-1.27	154.73	3229.79	23.35	110.99	3227.87	-139.13	73.69	3203.36	-130.85	55.10	3054.39	-156.87	31.11	2093.52	-133.48	221.83	3212.15	-72.01	1133.86	0.00	0.00	0.00	3329.52	-95.66	1508.45	2440.27	35.79	1507.94	2061.20	-136.81	1438.83	2500.14	-43.35	1458.74	714.24	-287.86	79.17	1315.23	-286.34	75.16	710.88
10.82000	3203.47	28.36	45.11	3177.17	10.63	58.12	2494.54	-1.27	154.73	3229.79	23.35	110.99	3227.87	-139.13	73.69	3203.36	-130.85	55.10	3054.39	-156.87	31.11	2093.52	-133.48	221.83	3212.15	-72.01	1133.86	0.00	0.00	0.00	3329.52	-95.66	1508.45	2440.27	35.79	1507.94	2061.20	-136.81	1438.83	2500.14	-43.35	1458.74	714.18	-288.02	79.25	1315.17	-286.24	75.29	711.39
10.83000	3203.47	28.36	45.11	3177.17	10.63	58.12	2494.54	-1.27	154.73	3229.79	23.35	110.99	3227.87	-139.13	73.69	3203.36	-130.85	55.10	3054.39	-156.87	31.11	2093.52	-133.48	221.83	3212.15	-72.01	1133.86	0.00	0.00	0.00	3329.52	-95.66	1508.45	2440.27	35.79	1507.94	2061.20	-136.81	1438.83	2500.14	-43.35	1458.74	714.31	-288.23	79.06	1315.07	-285.84	75.36	711.27
10.84000	3203.47	28.36	45.11	3177.17	10.63	58.12	2494.54	-1.27	154.73	3229.79	23.35	110.99	3227.87	-139.13	73.69	3203.36	-130.85	55.10	3054.39	-156.87	31.11	2093.52	-133.48	221.83	3212.15	-72.01	1133.86	0.00	0.00	0.00	3329.52	-95.66	1508.45	2440.27	35.79	1507.94	2061.20	-136.81	1438.83	2500.14	-43.35	1458.74	714.25	-287.51	79.19	1314.96	-285.62	75.40	710.22
10.85000	3203.47	28.36	45.11	3177.17	10.63	58.12	2494.54	-1.27	154.73	3229.79	23.35	110.99	3227.87	-139.13	73.69	3203.36	-130.85	55.10	3054.39	-156.87	31.11	2093.52	-133.48	221.83	3212.15	-72.01	1133.86	0.00	0.00	0.00	3329.52	-95.66	1508.45	2440.27	35.79	1507.94	2061.20	-136.81	1438.83	2500.14	-43.35	1458.74	714.18	-287.75	79.11	1314.96	-285.88	75.50	711.53
10.86000	3203.47	28.36	45.11	3177.17	10.63	58.12	2494.54	-1.27	154.73	3229.79	23.35	110.99	3227.87	-139.13	73.69	3203.36	-130.85	55.10	3054.39	-156.87	31.11	2093.52	-133.48	221.83	3212.15	-72.01	1133.86	0.00	0.00	0.00	3329.52	-95.66	1508.45	2440.27	35.79	1507.94	2061.20	-136.81	1438.83	2500.14	-43.35	1458.74	714.15	-287.64	79.25	1315.14	-286.09	75.21	711.67
10.87000	3203.47	28.36	45.11	3177.17	10.63	58.12	2494.54	-1.27	154.73	3229.79	23.35	110.99	3227.87	-139.13	73.69	3203.36	-130.85	55.10	3054.39	-156.87	31.11	2093.52	-133.48	221.83	3212.15	-72.01	1133.86	0.00	0.00	0.00	3329.52	-95.66	1508.45	2440.27	35.79	1507.94	2061.20	-136.81	1438.83	2500.14	-43.35	1458.74	714.20	-287.69	79.16	1315.11	-285.50	75.32	710.88
10.88000	3203.47	28.36	45.11	3177.17	10.63	58.12	2494.54	-1.27	154.73	3229.79	23.35	110.99	3227.87	-139.13	73.69	3203.36	-130.85	55.10	3054.39	-156.87	31.11	2093.52	-133.48	221.83	3212.15	-72.01	1133.86	0.00	0.00	0.00	3329.52	-95.66	1508.45	2440.27	35.79	1507.94	2061.20	-136.81	1438.83	2500.14	-43.35	1458.74	714.26	-287.93	79.08	1315.26	-286.51	75.10	710.99
10.89000	3203.47	28.36	45.11	3177.17	10.63	58.12	2494.54	-1.27	154.73	3229.79	23.35	110.99	3227.87	-139.13	73.69	3203.36	-130.85	55.10	3054.39	-156.87	31.11	2093.52	-133.48	221.83	3212.15	-72.01	1133.86	0.00	0.00	0.00	3329.52	-95.66	1508.45	2440.27	35.79	1507.94	2061.20	-136.81	1438.83	2500.14	-43.35	1458.74	714.24	-287.65	79.21	1315.18	-285.87	75.19	710.95
10.90000	3203.47	28.36	45.11	3177.17	10.63	58.12	2494.54	-1.27	154.73	3229.79	23.35	110.99	3227.87	-139.13	73.69	3203.36	-130.85	55.10	3054.39	-156.87	31.11	2093.52	-133.48	221.83	3212.15	-72.01	1133.86	0.00	0.00	0.00	3329.52	-95.66	1508.45	2440.27	35.79	1507.94	2061.20	-136.81	1438.83	2500.14	-43.35	1458.74	714.23	-287.40	79.21	1315.07	-285.67	75.31	710.07
[truncated: 135 more rows]
[truncated: 35 more columns]
