# Supplementary material for: The impact of mobile phone use on where we look and how we walk when negotiating floor based obstacles
Source: PLoS One. 2017 Jun 30;12(6):e0179802. doi: 10.1371/journal.pone.0179802 (PMC5493336; doi:10.1371/journal.pone.0179802)
Supplement: S1 File — (ZIP) [file pone.0179802.s001.zip › Gait/PP10/SW obs talk 1.txt]

CODAmotion Analysis Text
Codamotion Analysis Text Save of: SW obs talk 1.mdf
Time	Markers
Time	1:LTOE.X	1:LTOE.Y	1:LTOE.Z	2:L2nd.X	2:L2nd.Y	2:L2nd.Z	3:LHEE.X	3:LHEE.Y	3:LHEE.Z	4:LANK.X	4:LANK.Y	4:LANK.Z	5:RTOE.X	5:RTOE.Y	5:RTOE.Z	6:R2nd.X	6:R2nd.Y	6:R2nd.Z	7:RHEE.X	7:RHEE.Y	7:RHEE.Z	8:RANK.X	8:RANK.Y	8:RANK.Z	9:STRN.X	9:STRN.Y	9:STRN.Z	10:Marker 10.X	10:Marker 10.Y	10:Marker 10.Z	11:FRHD.X	11:FRHD.Y	11:FRHD.Z	12:FLHD.X	12:FLHD.Y	12:FLHD.Z	13:BRHD.X	13:BRHD.Y	13:BRHD.Z	14:BLHD.X	14:BLHD.Y	14:BLHD.Z	15:BLSTEP.X	15:BLSTEP.Y	15:BLSTEP.Z	16:FLSTEP.X	16:FLSTEP.Y	16:FLSTEP.Z	17:BRSTEP.X
(s)	(mm)	(mm)	(mm)	(mm)	(mm)	(mm)	(mm)	(mm)	(mm)	(mm)	(mm)	(mm)	(mm)	(mm)	(mm)	(mm)	(mm)	(mm)	(mm)	(mm)	(mm)	(mm)	(mm)	(mm)	(mm)	(mm)	(mm)	(mm)	(mm)	(mm)	(mm)	(mm)	(mm)	(mm)	(mm)	(mm)	(mm)	(mm)	(mm)	(mm)	(mm)	(mm)	(mm)	(mm)	(mm)	(mm)	(mm)	(mm)	(mm)
0.00000	-3503.45	246.03	20.72	-3528.70	238.27	34.55	-3479.26	407.76	146.66	-3446.84	362.73	150.08	-3069.74	49.55	17.64	-3844.04	95.38	27.25	-3102.65	271.22	17.23	-3034.74	261.83	44.58	-3722.90	117.41	1095.03	0.00	0.00	0.00	-3819.22	74.74	1491.74	-3752.01	59.19	1480.68	-2804.04	275.89	1150.42	-2758.01	189.00	1122.26	540.91	-218.37	60.01	974.43	-212.08	56.76	515.95
0.01000	-3503.45	246.03	20.72	-3528.70	238.27	34.55	-3479.26	407.76	146.66	-3446.84	362.73	150.08	-3069.74	49.55	17.64	-3844.04	95.38	27.25	-3102.65	271.22	17.23	-3034.74	261.83	44.58	-3722.90	117.41	1095.03	0.00	0.00	0.00	-3819.22	74.74	1491.74	-3752.01	59.19	1480.68	-2804.04	275.89	1150.42	-2758.01	189.00	1122.26	540.91	-218.37	60.01	974.43	-212.08	56.76	515.95
0.02000	-3503.45	246.03	20.72	-3528.70	238.27	34.55	-3479.26	407.76	146.66	-3446.84	362.73	150.08	-3069.74	49.55	17.64	-3844.04	95.38	27.25	-3102.65	271.22	17.23	-3034.74	261.83	44.58	-3722.90	117.41	1095.03	0.00	0.00	0.00	-3819.22	74.74	1491.74	-3752.01	59.19	1480.68	-2804.04	275.89	1150.42	-2758.01	189.00	1122.26	540.91	-218.37	60.01	974.43	-212.08	56.76	515.95
0.03000	-3503.45	246.03	20.72	-3528.70	238.27	34.55	-3479.27	407.78	146.68	-3446.94	362.75	150.10	-3069.74	49.55	17.64	-3844.04	95.38	27.25	-3102.65	271.22	17.23	-3035.16	261.86	44.59	-3722.90	117.41	1095.03	0.00	0.00	0.00	-3819.22	74.74	1491.74	-3752.01	59.19	1480.68	-2804.78	275.96	1150.72	-2758.78	189.06	1122.58	541.08	-218.44	60.03	974.77	-212.15	56.78	516.14
0.04000	-3503.45	246.03	20.72	-3528.70	238.27	34.55	-3494.38	422.98	166.52	-3545.01	382.35	171.07	-3069.74	49.55	17.64	-3844.04	95.38	27.25	-3102.68	271.21	17.21	-3457.60	297.07	49.26	-3722.90	117.41	1095.03	0.00	0.00	0.00	-3819.22	74.74	1491.74	-3752.01	59.19	1480.68	-3541.02	347.11	1448.87	-3528.41	241.52	1444.39	712.44	-287.82	78.98	1313.66	-285.96	76.61	712.06
0.05000	-3503.45	246.03	20.72	-3528.70	238.27	34.55	-3490.77	422.97	167.73	-3550.20	383.12	171.58	-3069.74	49.55	17.64	-3844.04	95.38	27.25	-3102.77	271.19	17.16	-3430.80	297.24	52.99	-3722.90	117.41	1095.03	0.00	0.00	0.00	-3819.22	74.74	1491.74	-3752.01	59.19	1480.68	-3547.19	347.41	1448.51	-3524.23	242.63	1444.78	711.89	-287.97	78.80	1313.54	-285.90	76.85	712.14
0.06000	-3503.45	246.03	20.72	-3528.70	238.27	34.55	-3499.55	422.76	168.24	-3531.10	382.74	174.34	-3069.74	49.55	17.64	-3844.04	95.38	27.25	-3102.91	271.16	17.06	-3437.04	298.53	52.28	-3722.90	117.41	1095.03	0.00	0.00	0.00	-3819.22	74.74	1491.74	-3752.01	59.19	1480.68	-3543.14	347.85	1449.64	-3527.06	243.21	1444.20	711.71	-288.13	78.84	1313.38	-285.60	76.69	711.57
0.07000	-3503.45	246.03	20.72	-3528.70	238.27	34.55	-3513.75	422.33	168.45	-3587.60	383.32	169.06	-3069.74	49.55	17.64	-3844.04	95.38	27.25	-3103.10	271.11	16.93	-3427.32	298.09	54.02	-3722.90	117.41	1095.03	0.00	0.00	0.00	-3819.22	74.74	1491.74	-3752.01	59.19	1480.68	-3551.81	347.15	1449.61	-3524.94	244.71	1444.09	712.92	-287.83	79.12	1313.58	-286.10	76.56	710.90
0.08000	-3503.45	246.03	20.72	-3528.70	238.27	34.55	-3492.59	421.51	173.11	-3534.79	381.78	176.59	-3069.74	49.55	17.64	-3844.04	95.38	27.25	-3103.35	271.06	16.76	-3438.54	296.75	52.13	-3722.90	117.41	1095.03	0.00	0.00	0.00	-3819.22	74.74	1491.74	-3752.01	59.19	1480.68	-3536.74	345.93	1448.29	-3517.98	244.33	1444.97	712.62	-288.07	78.87	1313.95	-286.17	76.67	711.24
0.09000	-3503.45	246.03	20.72	-3528.70	238.27	34.55	-3544.84	424.99	168.61	-3537.38	383.23	179.52	-3069.74	49.55	17.64	-3844.04	95.38	27.25	-3103.66	270.98	16.55	-3447.40	297.83	51.47	-3722.90	117.41	1095.03	0.00	0.00	0.00	-3819.22	74.74	1491.74	-3752.01	59.19	1480.68	-3551.90	346.68	1449.11	-3522.78	244.44	1444.22	712.97	-287.84	79.07	1313.66	-286.00	76.58	711.87
0.10000	-3503.45	246.03	20.72	-3528.70	238.27	34.55	-3515.46	422.70	173.84	-3544.67	382.69	180.01	-3069.74	49.55	17.64	-3844.04	95.38	27.25	-3104.02	270.90	16.30	-3443.38	298.13	51.43	-3722.90	117.41	1095.03	0.00	0.00	0.00	-3819.22	74.74	1491.74	-3752.01	59.19	1480.68	-3558.24	345.92	1449.65	-3520.48	244.25	1443.88	712.50	-287.94	78.94	1313.46	-285.98	76.61	711.71
0.11000	-3503.45	246.03	20.72	-3528.70	238.27	34.55	-3512.99	422.11	174.96	-3533.24	380.13	183.29	-3069.74	49.55	17.64	-3844.04	95.38	27.25	-3104.44	270.80	16.02	-3452.15	297.49	49.80	-3722.90	117.41	1095.03	0.00	0.00	0.00	-3819.22	74.74	1491.74	-3752.01	59.19	1480.68	-3548.75	345.22	1449.57	-3540.89	243.89	1444.35	712.59	-288.11	79.04	1313.29	-285.81	76.54	711.67
0.12000	-3503.45	246.03	20.72	-3528.70	238.27	34.55	-3544.71	423.71	172.90	-3515.72	380.96	185.88	-3069.74	49.55	17.64	-3844.04	95.38	27.25	-3104.91	270.69	15.70	-3448.33	297.03	50.41	-3722.90	117.41	1095.03	0.00	0.00	0.00	-3819.22	74.74	1491.74	-3752.01	59.19	1480.68	-3536.37	344.86	1448.78	-3525.39	244.65	1444.59	712.64	-287.70	79.12	1313.61	-285.70	76.48	712.16
0.13000	-3503.45	246.03	20.72	-3528.70	238.27	34.55	-3533.35	423.18	173.44	-3541.45	380.34	184.90	-3069.74	49.55	17.64	-3844.04	95.38	27.25	-3105.43	270.57	15.34	-3447.30	297.81	51.01	-3722.90	117.41	1095.03	0.00	0.00	0.00	-3819.22	74.74	1491.74	-3752.01	59.19	1480.68	-3549.33	346.63	1448.88	-3540.34	243.42	1444.92	712.80	-287.73	79.06	1313.44	-286.16	76.49	712.19
0.14000	-3503.45	246.03	20.72	-3528.70	238.27	34.55	-3528.59	420.46	174.50	-3563.82	380.95	184.98	-3069.74	49.55	17.64	-3844.04	95.38	27.25	-3106.01	270.43	14.95	-3458.15	297.48	49.91	-3722.90	117.41	1095.03	0.00	0.00	0.00	-3819.22	74.74	1491.74	-3752.01	59.19	1480.68	-3561.34	348.17	1448.79	-3525.69	243.50	1444.38	712.67	-288.07	78.92	1313.01	-285.99	76.64	711.83
0.15000	-3503.45	246.03	20.72	-3528.70	238.27	34.55	-3524.90	420.52	175.55	-3572.10	378.61	186.59	-3069.74	49.55	17.64	-3844.04	95.38	27.25	-3106.64	270.28	14.52	-3455.26	298.65	49.91	-3722.90	117.41	1095.03	0.00	0.00	0.00	-3819.22	74.74	1491.74	-3752.01	59.19	1480.68	-3551.34	349.13	1448.25	-3528.58	244.05	1445.31	712.01	-287.99	78.97	1313.24	-285.61	76.59	711.80
0.16000	-3503.45	246.03	20.72	-3528.70	238.27	34.55	-3529.90	419.39	174.02	-3574.54	377.21	186.90	-3069.74	49.55	17.64	-3844.04	95.38	27.25	-3107.32	270.12	14.06	-3439.22	297.88	52.23	-3722.90	117.41	1095.03	0.00	0.00	0.00	-3819.22	74.74	1491.74	-3752.01	59.19	1480.68	-3550.35	347.53	1448.67	-3521.19	242.69	1445.21	712.25	-287.86	78.77	1313.59	-285.83	76.54	711.32
0.17000	-3503.45	246.03	20.72	-3528.70	238.27	34.55	-3525.38	417.24	174.89	-3580.04	375.77	187.79	-3069.74	49.55	17.64	-3844.04	95.38	27.25	-3108.05	269.95	13.56	-3431.71	296.16	53.81	-3722.90	117.41	1095.03	0.00	0.00	0.00	-3819.22	74.74	1491.74	-3752.01	59.19	1480.68	-3560.52	345.59	1450.19	-3505.90	243.37	1444.77	712.23	-287.91	78.88	1313.87	-285.50	76.60	711.42
0.18000	-3503.45	246.03	20.72	-3528.70	238.27	34.55	-3523.83	416.65	175.03	-3598.12	374.58	186.61	-3069.74	49.55	17.64	-3844.04	95.38	27.25	-3108.84	269.76	13.02	-3433.36	297.69	53.43	-3722.90	117.41	1095.03	0.00	0.00	0.00	-3819.22	74.74	1491.74	-3752.01	59.19	1480.68	-3558.63	344.78	1449.94	-3551.50	244.39	1446.78	712.16	-287.85	78.96	1313.51	-285.71	76.55	711.70
0.19000	-3503.45	246.03	20.72	-3528.70	238.27	34.55	-3528.64	413.74	174.32	-3538.72	371.45	195.87	-3069.74	49.55	17.64	-3844.04	95.38	27.25	-3109.68	269.56	12.45	-3423.89	297.41	54.05	-3722.90	117.41	1095.03	0.00	0.00	0.00	-3819.22	74.74	1491.74	-3752.01	59.19	1480.68	-3558.14	346.74	1449.11	-3542.61	242.49	1445.80	712.70	-287.52	79.18	1313.63	-285.76	76.65	712.19
0.20000	-3503.45	246.03	20.72	-3528.70	238.27	34.55	-3543.09	411.88	172.00	-3558.96	369.21	192.04	-3069.74	49.55	17.64	-3844.04	95.38	27.25	-3110.57	269.35	11.85	-3462.78	296.76	48.78	-3722.90	117.41	1095.03	0.00	0.00	0.00	-3819.22	74.74	1491.74	-3752.01	59.19	1480.68	-3595.26	347.27	1450.95	-3525.03	242.23	1445.66	712.23	-287.43	78.99	1313.48	-286.16	76.53	711.93
0.21000	-3503.45	246.03	20.72	-3528.70	238.27	34.55	-3543.55	408.73	170.65	-3583.22	368.77	190.79	-3069.74	49.55	17.64	-3844.04	95.38	27.25	-3111.51	269.13	11.21	-3436.48	297.25	53.09	-3722.90	117.41	1095.03	0.00	0.00	0.00	-3819.22	74.74	1491.74	-3752.01	59.19	1480.68	-3598.83	345.88	1451.44	-3509.65	241.73	1445.30	712.28	-287.34	79.10	1313.59	-285.87	76.53	711.45
0.22000	-3503.45	246.03	20.72	-3528.70	238.27	34.55	-3540.11	406.21	171.54	-3584.80	366.04	188.80	-3069.74	49.55	17.64	-3844.04	95.38	27.25	-3112.50	268.89	10.53	-3467.83	297.06	48.09	-3722.90	117.41	1095.03	0.00	0.00	0.00	-3819.22	74.74	1491.74	-3752.01	59.19	1480.68	-3567.68	344.49	1451.70	-3529.06	241.31	1446.38	712.51	-287.88	79.15	1313.55	-285.68	76.62	711.45
0.23000	-3503.45	246.03	20.72	-3528.70	238.27	34.55	-3531.20	402.18	170.47	-3557.61	363.24	193.85	-3069.74	49.55	17.64	-3844.04	95.38	27.25	-3113.54	268.64	9.82	-3441.19	297.10	52.29	-3722.90	117.41	1095.03	0.00	0.00	0.00	-3819.22	74.74	1491.74	-3752.01	59.19	1480.68	-3573.70	345.81	1452.36	-3543.29	242.87	1446.21	712.27	-287.81	79.10	1313.52	-285.79	76.64	711.72
0.24000	-3503.45	246.03	20.72	-3528.70	238.27	34.55	-3519.32	399.86	169.47	-3590.87	360.54	189.57	-3069.74	49.55	17.64	-3844.04	95.38	27.25	-3114.63	268.38	9.08	-3456.52	295.09	48.18	-3722.90	117.41	1095.03	0.00	0.00	0.00	-3819.22	74.74	1491.74	-3752.01	59.19	1480.68	-3569.77	343.95	1451.71	-3549.84	241.39	1447.10	711.70	-287.92	78.82	1313.27	-285.76	76.48	711.49
0.25000	-3503.45	246.03	20.72	-3528.70	238.27	34.55	-3531.59	397.34	165.51	-3594.20	357.82	189.37	-3069.74	49.55	17.64	-3844.04	95.38	27.25	-3115.77	268.11	8.30	-3456.82	295.17	49.29	-3722.90	117.41	1095.03	0.00	0.00	0.00	-3819.22	74.74	1491.74	-3752.01	59.19	1480.68	-3543.63	345.05	1451.11	-3536.57	242.28	1447.11	712.74	-287.89	79.02	1313.41	-285.82	76.56	712.15
0.26000	-3503.45	246.03	20.72	-3528.70	238.27	34.55	-3536.37	394.35	162.62	-3596.41	354.51	188.73	-3069.74	49.55	17.64	-3844.04	95.38	27.25	-3116.95	267.83	7.49	-3456.00	294.80	49.79	-3722.90	117.41	1095.03	0.00	0.00	0.00	-3819.22	74.74	1491.74	-3752.01	59.19	1480.68	-3535.38	342.15	1452.41	-3546.43	242.01	1447.76	712.51	-288.07	78.94	1313.60	-285.98	76.73	711.86
0.27000	-3503.45	246.03	20.72	-3528.70	238.27	34.55	-3566.68	390.43	156.12	-3597.61	350.64	187.67	-3069.74	49.55	17.64	-3844.04	95.38	27.25	-3118.19	267.54	6.65	-3450.96	292.42	49.13	-3722.90	117.41	1095.03	0.00	0.00	0.00	-3819.22	74.74	1491.74	-3752.01	59.19	1480.68	-3547.26	341.60	1452.74	-3518.79	241.41	1446.98	712.71	-287.87	79.14	1312.95	-285.68	76.58	711.56
0.28000	-3503.45	246.03	20.72	-3528.70	238.27	34.55	-3566.57	385.07	153.20	-3597.90	346.25	186.22	-3069.74	49.55	17.64	-3844.04	95.38	27.25	-3119.48	267.23	5.77	-3457.54	293.18	48.69	-3722.90	117.41	1095.03	0.00	0.00	0.00	-3819.22	74.74	1491.74	-3752.01	59.19	1480.68	-3559.58	343.31	1454.32	-3553.28	241.28	1448.52	713.67	-287.58	79.37	1313.15	-285.79	76.58	711.77
0.29000	-3503.45	246.03	20.72	-3528.70	238.27	34.55	-3567.77	380.88	150.44	-3597.40	341.38	184.41	-3069.74	49.55	17.64	-3844.04	95.38	27.25	-3120.81	266.91	4.86	-3422.00	291.91	53.62	-3722.90	117.41	1095.03	0.00	0.00	0.00	-3819.22	74.74	1491.74	-3752.01	59.19	1480.68	-3573.24	344.08	1455.14	-3543.51	241.38	1449.06	712.79	-287.99	79.07	1313.17	-286.03	76.60	711.52
0.30000	-3503.45	246.03	20.72	-3528.70	238.27	34.55	-3556.37	377.61	147.18	-3596.22	336.07	182.25	-3069.74	49.55	17.64	-3844.04	95.38	27.25	-3122.19	266.58	3.92	-3457.39	292.13	47.09	-3722.90	117.41	1095.03	0.00	0.00	0.00	-3819.22	74.74	1491.74	-3752.01	59.19	1480.68	-3564.27	343.11	1455.69	-3549.84	241.72	1448.32	712.65	-287.83	79.04	1313.37	-285.39	76.73	711.82
0.31000	-3503.45	246.03	20.72	-3528.70	238.27	34.55	-3534.05	370.45	146.77	-3594.46	330.36	179.77	-3069.74	49.55	17.64	-3844.04	95.38	27.25	-3123.62	266.24	2.94	-3455.05	291.11	47.49	-3722.90	117.41	1095.03	0.00	0.00	0.00	-3819.22	74.74	1491.74	-3752.01	59.19	1480.68	-3523.59	343.25	1455.28	-3540.07	241.24	1447.54	712.34	-287.86	78.90	1313.66	-285.43	76.64	711.80
0.32000	-3503.45	246.03	20.72	-3528.70	238.27	34.55	-3549.23	365.92	141.45	-3592.24	324.28	177.00	-3069.74	49.55	17.64	-3844.04	95.38	27.25	-3125.10	265.88	1.93	-3461.09	289.65	44.95	-3722.90	117.41	1095.03	0.00	0.00	0.00	-3819.22	74.74	1491.74	-3752.01	59.19	1480.68	-3553.14	343.47	1455.06	-3540.89	241.73	1447.39	712.32	-287.65	78.90	1313.49	-285.80	76.53	711.63
0.33000	-3503.45	246.03	20.72	-3528.70	238.27	34.55	-3550.61	359.30	134.50	-3589.66	317.87	173.97	-3069.74	49.55	17.64	-3844.04	95.38	27.25	-3126.62	265.52	0.89	-3434.90	290.45	49.31	-3722.90	117.41	1095.03	0.00	0.00	0.00	-3819.22	74.74	1491.74	-3752.01	59.19	1480.68	-3587.16	343.68	1456.44	-3547.85	242.35	1447.43	712.54	-287.65	79.14	1313.61	-285.89	76.51	711.75
0.34000	-3503.45	246.03	20.72	-3528.70	238.27	34.55	-3552.54	353.53	129.67	-3586.84	311.17	170.69	-3069.74	49.55	17.64	-3844.04	95.38	27.25	-3128.19	265.14	-0.18	-3420.83	289.40	50.60	-3722.90	117.41	1095.03	0.00	0.00	0.00	-3819.22	74.74	1491.74	-3752.01	59.19	1480.68	-3572.74	342.71	1456.82	-3577.36	241.14	1449.42	712.42	-287.86	78.90	1313.18	-285.90	76.29	711.14
0.35000	-3503.45	246.03	20.72	-3528.70	238.27	34.55	-3528.58	345.39	127.04	-3583.89	304.23	167.19	-3069.74	49.55	17.64	-3844.04	95.38	27.25	-3129.80	264.76	-1.29	-3427.75	288.98	49.49	-3722.90	117.41	1095.03	0.00	0.00	0.00	-3819.22	74.74	1491.74	-3752.01	59.19	1480.68	-3555.89	343.39	1456.51	-3530.99	240.72	1447.92	713.06	-287.77	79.16	1312.86	-286.20	76.27	711.58
0.36000	-3503.45	246.03	20.72	-3528.70	238.27	34.55	-3539.20	337.08	119.76	-3580.91	297.06	163.51	-3069.74	49.55	17.64	-3844.04	95.38	27.25	-3131.46	264.36	-2.43	-3441.36	289.29	47.71	-3722.90	117.41	1095.03	0.00	0.00	0.00	-3819.22	74.74	1491.74	-3752.01	59.19	1480.68	-3575.11	342.42	1457.36	-3557.47	242.39	1447.93	713.00	-287.51	79.21	1313.02	-286.06	76.43	711.72
0.37000	-3503.45	246.03	20.72	-3528.70	238.27	34.55	-3523.58	329.31	115.11	-3578.02	289.72	159.65	-3069.74	49.55	17.64	-3844.04	95.38	27.25	-3133.16	263.95	-3.59	-3430.75	288.18	48.41	-3722.90	117.41	1095.03	0.00	0.00	0.00	-3819.22	74.74	1491.74	-3752.01	59.19	1480.68	-3545.74	343.40	1455.87	-3546.30	241.80	1448.02	712.84	-287.57	79.03	1312.86	-286.01	76.19	711.47
0.38000	-3503.45	246.03	20.72	-3528.70	238.27	34.55	-3535.88	321.92	109.14	-3575.32	282.25	155.66	-3069.74	49.55	17.64	-3844.04	95.38	27.25	-3134.91	263.53	-4.79	-3463.07	288.82	43.67	-3722.90	117.41	1095.03	0.00	0.00	0.00	-3819.22	74.74	1491.74	-3752.01	59.19	1480.68	-3542.67	343.45	1455.94	-3553.87	241.77	1447.59	712.21	-287.79	78.95	1313.64	-286.11	76.43	712.00
0.39000	-3503.45	246.03	20.72	-3528.70	238.27	34.55	-3584.37	315.59	96.29	-3572.93	274.67	151.54	-3069.74	49.55	17.64	-3844.04	95.38	27.25	-3136.71	263.09	-6.02	-3425.16	286.78	48.78	-3722.90	117.41	1095.03	0.00	0.00	0.00	-3819.22	74.74	1491.74	-3752.01	59.19	1480.68	-3539.61	343.49	1456.02	-3540.72	242.11	1448.56	712.86	-287.71	79.08	1313.26	-285.87	76.64	711.85
0.40000	-3503.45	246.03	20.72	-3528.70	238.27	34.55	-3561.43	305.76	94.77	-3570.96	267.03	147.33	-3069.74	49.55	17.64	-3844.04	95.38	27.25	-3138.55	262.65	-7.28	-3448.04	287.22	45.65	-3722.90	117.41	1095.03	0.00	0.00	0.00	-3819.22	74.74	1491.74	-3752.01	59.19	1480.68	-3536.58	343.51	1456.10	-3527.78	241.33	1448.25	712.49	-287.76	78.93	1313.59	-285.50	76.67	711.70
0.41000	-3503.45	246.03	20.72	-3528.70	238.27	34.55	-3568.60	296.37	88.59	-3569.51	259.37	143.06	-3069.74	49.55	17.64	-3844.04	95.38	27.25	-3140.43	262.20	-8.57	-3473.88	288.40	41.01	-3722.90	117.41	1095.03	0.00	0.00	0.00	-3819.22	74.74	1491.74	-3752.01	59.19	1480.68	-3533.58	343.51	1456.20	-3561.36	242.85	1449.11	711.91	-287.63	78.83	1313.50	-285.68	76.57	711.56
0.42000	-3503.45	246.03	20.72	-3528.70	238.27	34.55	-3575.01	287.42	84.61	-3568.69	251.72	138.74	-3069.74	49.55	17.64	-3844.04	95.38	27.25	-3142.35	261.73	-9.90	-3445.70	288.64	45.41	-3722.90	117.41	1095.03	0.00	0.00	0.00	-3819.22	74.74	1491.74	-3752.01	59.19	1480.68	-3530.60	343.51	1456.30	-3565.33	244.64	1449.37	711.81	-287.85	78.82	1313.57	-285.67	76.54	712.02
0.43000	-3503.45	246.03	20.72	-3528.70	238.27	34.55	-3580.91	278.82	82.24	-3568.62	244.13	134.40	-3069.74	49.55	17.64	-3844.04	95.38	27.25	-3144.32	261.26	-11.25	-3439.72	287.11	46.03	-3722.90	117.41	1095.03	0.00	0.00	0.00	-3819.22	74.74	1491.74	-3752.01	59.19	1480.68	-3527.64	343.48	1456.42	-3546.65	245.06	1448.43	711.84	-288.17	78.88	1313.00	-285.88	76.55	711.64
0.44000	-3503.45	246.03	20.72	-3528.70	238.27	34.55	-3586.57	270.47	80.89	-3569.41	236.63	130.07	-3069.74	49.55	17.64	-3844.04	95.38	27.25	-3146.33	260.77	-12.63	-3452.37	287.46	44.31	-3722.90	117.41	1095.03	0.00	0.00	0.00	-3819.22	74.74	1491.74	-3752.01	59.19	1480.68	-3524.71	343.45	1456.54	-3562.82	243.29	1448.27	711.66	-288.20	78.74	1313.22	-285.95	76.53	711.80
0.45000	-3503.45	246.03	20.72	-3528.70	238.27	34.55	-3592.25	262.27	79.97	-3571.16	229.25	125.78	-3069.74	49.55	17.64	-3844.04	95.38	27.25	-3148.39	260.27	-14.04	-3455.63	288.96	44.01	-3722.90	117.41	1095.03	0.00	0.00	0.00	-3819.22	74.74	1491.74	-3752.01	59.19	1480.68	-3521.80	343.40	1456.67	-3581.03	243.31	1449.25	712.35	-287.68	78.97	1313.25	-286.08	76.53	711.64
0.46000	-3503.45	246.03	20.72	-3528.70	238.27	34.55	-3598.21	254.13	78.89	-3573.99	222.05	121.54	-3069.74	49.55	17.64	-3844.04	95.38	27.25	-3150.48	259.77	-15.48	-3447.74	287.35	46.27	-3722.90	117.41	1095.03	0.00	0.00	0.00	-3819.22	74.74	1491.74	-3752.01	59.19	1480.68	-3518.92	343.33	1456.81	-3585.22	244.14	1450.34	712.79	-287.54	79.14	1313.27	-285.69	76.64	711.66
0.47000	-3503.45	246.03	20.72	-3528.70	238.27	34.55	-3604.71	245.96	77.06	-3578.00	215.04	117.38	-3069.74	49.55	17.64	-3844.04	95.38	27.25	-3152.62	259.25	-16.95	-3458.33	286.57	44.89	-3722.90	117.41	1095.03	0.00	0.00	0.00	-3819.22	74.74	1491.74	-3752.01	59.19	1480.68	-3516.06	343.25	1456.95	-3553.89	242.94	1449.25	712.48	-287.66	78.91	1313.15	-285.77	76.57	711.70
0.48000	-3503.45	246.03	20.72	-3528.70	238.27	34.55	-3612.00	237.65	73.90	-3583.31	208.28	113.33	-3069.74	49.55	17.64	-3844.04	95.38	27.25	-3154.80	258.72	-18.45	-3438.03	286.36	46.90	-3722.90	117.41	1095.03	0.00	0.00	0.00	-3819.22	74.74	1491.74	-3752.01	59.19	1480.68	-3513.22	343.16	1457.11	-3546.17	243.27	1448.92	712.68	-288.04	78.97	1313.43	-286.06	76.50	711.15
0.49000	-3503.45	246.03	20.72	-3528.70	238.27	34.55	-3620.35	229.12	68.81	-3590.03	201.81	109.40	-3069.74	49.55	17.64	-3844.04	95.38	27.25	-3157.02	258.18	-19.98	-3466.30	287.96	42.09	-3722.90	117.41	1095.03	0.00	0.00	0.00	-3819.22	74.74	1491.74	-3752.01	59.19	1480.68	-3510.40	343.05	1457.27	-3541.92	243.00	1449.29	712.93	-287.81	79.22	1312.78	-285.73	76.36	711.26
0.50000	-3503.45	246.03	20.72	-3528.70	238.27	34.55	-3630.05	220.27	61.20	-3612.60	196.37	101.60	-3069.74	49.55	17.64	-3844.04	95.38	27.25	-3159.28	257.63	-21.53	-3462.49	287.46	43.39	-3722.90	117.41	1095.03	0.00	0.00	0.00	-3819.22	74.74	1491.74	-3752.01	59.19	1480.68	-3507.61	342.93	1457.44	-3560.53	243.65	1449.32	712.87	-287.60	79.12	1313.20	-285.69	76.58	712.05
0.51000	-3503.45	246.03	20.72	-3528.70	238.27	34.55	-3669.30	210.83	42.17	-3619.54	190.05	97.50	-3069.74	49.55	17.64	-3844.04	95.38	27.25	-3161.58	257.07	-23.12	-3460.17	288.97	43.41	-3722.90	117.41	1095.03	0.00	0.00	0.00	-3819.22	74.74	1491.74	-3752.01	59.19	1480.68	-3504.84	342.79	1457.62	-3535.68	243.82	1449.07	713.20	-287.73	79.18	1313.78	-285.58	76.87	712.45
0.52000	-3503.45	246.03	20.72	-3528.70	238.27	34.55	-3671.05	204.21	38.59	-3642.68	182.42	93.44	-3069.74	49.55	17.64	-3844.04	95.38	27.25	-3163.92	256.50	-24.73	-3442.39	288.09	46.11	-3722.90	117.41	1095.03	0.00	0.00	0.00	-3819.22	74.74	1491.74	-3752.01	59.19	1480.68	-3502.09	342.64	1457.80	-3564.65	243.69	1450.21	712.34	-288.07	78.92	1313.54	-285.68	76.70	711.47
0.53000	-3503.45	246.03	20.72	-3528.70	238.27	34.55	-3646.32	196.72	39.78	-3617.03	177.98	93.55	-3069.74	49.55	17.64	-3844.04	95.38	27.25	-3166.30	255.92	-26.37	-3438.84	286.90	46.51	-3722.90	117.41	1095.03	0.00	0.00	0.00	-3819.22	74.74	1491.74	-3752.01	59.19	1480.68	-3499.37	342.47	1458.00	-3554.77	244.08	1449.31	712.54	-287.78	79.09	1313.52	-285.86	76.64	711.28
0.54000	-3503.45	246.03	20.72	-3528.70	238.27	34.55	-3635.89	191.64	39.18	-3616.23	170.80	92.29	-3069.74	49.55	17.64	-3844.04	95.38	27.25	-3168.72	255.33	-28.04	-3472.05	287.95	41.40	-3722.90	117.41	1095.03	0.00	0.00	0.00	-3819.22	74.74	1491.74	-3752.01	59.19	1480.68	-3496.67	342.30	1458.20	-3560.70	243.32	1449.73	712.64	-288.10	78.92	1313.50	-285.95	76.53	711.78
0.55000	-3503.45	246.03	20.72	-3528.70	238.27	34.55	-3657.67	184.91	33.22	-3617.66	165.45	90.70	-3069.74	49.55	17.64	-3844.04	95.38	27.25	-3171.18	254.73	-29.73	-3426.74	287.32	48.87	-3722.90	117.41	1095.03	0.00	0.00	0.00	-3819.22	74.74	1491.74	-3752.01	59.19	1480.68	-3493.99	342.10	1458.41	-3569.22	242.93	1449.69	712.61	-287.95	78.92	1314.20	-285.84	76.72	711.52
0.56000	-3503.45	246.03	20.72	-3528.70	238.27	34.55	-3656.95	179.25	32.19	-3673.48	160.52	80.92	-3069.74	49.55	17.64	-3844.04	95.38	27.25	-3173.68	254.12	-31.46	-3467.52	287.69	42.41	-3722.90	117.41	1095.03	0.00	0.00	0.00	-3819.22	74.74	1491.74	-3752.01	59.19	1480.68	-3491.33	341.90	1458.62	-3581.87	241.88	1449.90	712.92	-287.68	79.13	1313.83	-285.88	76.70	711.69
0.57000	-3503.45	246.03	20.72	-3528.70	238.27	34.55	-3658.80	173.89	30.41	-3618.29	156.83	87.59	-3069.74	49.55	17.64	-3844.04	95.38	27.25	-3176.22	253.50	-33.21	-3464.20	287.54	43.39	-3722.90	117.41	1095.03	0.00	0.00	0.00	-3819.22	74.74	1491.74	-3752.01	59.19	1480.68	-3488.69	341.68	1458.85	-3549.49	242.55	1448.89	712.66	-287.79	79.06	1313.38	-285.99	76.52	711.37
0.58000	-3503.45	246.03	20.72	-3528.70	238.27	34.55	-3657.88	167.81	28.93	-3632.16	153.12	81.50	-3069.74	49.55	17.64	-3844.04	95.38	27.25	-3178.79	252.87	-34.98	-3440.05	287.54	47.39	-3722.90	117.41	1095.03	0.00	0.00	0.00	-3819.22	74.74	1491.74	-3752.01	59.19	1480.68	-3486.08	341.45	1459.08	-3545.10	243.41	1448.51	712.45	-287.80	78.83	1313.90	-286.04	76.64	711.97
0.59000	-3503.45	246.03	20.72	-3528.70	238.27	34.55	-3655.72	164.70	27.42	-3622.96	148.25	82.71	-3069.74	49.55	17.64	-3844.04	95.38	27.25	-3181.40	252.23	-36.79	-3476.11	287.70	41.23	-3722.90	117.41	1095.03	0.00	0.00	0.00	-3819.22	74.74	1491.74	-3752.01	59.19	1480.68	-3483.49	341.20	1459.32	-3563.79	243.20	1448.92	712.33	-287.76	78.94	1313.37	-285.86	76.50	712.10
0.60000	-3503.45	246.03	20.72	-3528.70	238.27	34.55	-3627.30	160.42	31.14	-3646.06	145.93	77.83	-3069.74	49.55	17.64	-3844.04	95.38	27.25	-3184.05	251.58	-38.62	-3454.00	288.24	45.74	-3722.90	117.41	1095.03	0.00	0.00	0.00	-3819.22	74.74	1491.74	-3752.01	59.19	1480.68	-3480.91	340.94	1459.57	-3557.43	242.09	1448.64	713.01	-287.87	79.11	1313.11	-285.87	76.28	711.95
0.61000	-3503.45	246.03	20.72	-3528.70	238.27	34.55	-3657.15	156.70	25.64	-3626.96	141.69	79.46	-3069.74	49.55	17.64	-3844.04	95.38	27.25	-3186.73	250.92	-40.47	-3435.35	288.54	47.40	-3722.90	117.41	1095.03	0.00	0.00	0.00	-3819.22	74.74	1491.74	-3752.01	59.19	1480.68	-3478.36	340.67	1459.82	-3561.57	241.75	1449.28	712.34	-288.08	78.92	1313.16	-285.95	76.55	711.11
0.62000	-3503.45	246.03	20.72	-3528.70	238.27	34.55	-3610.32	154.08	30.89	-3642.44	137.88	76.29	-3069.74	49.55	17.64	-3844.04	95.38	27.25	-3189.45	250.25	-42.35	-3437.44	287.05	47.64	-3722.90	117.41	1095.03	0.00	0.00	0.00	-3819.22	74.74	1491.74	-3752.01	59.19	1480.68	-3475.83	340.38	1460.09	-3586.22	242.20	1450.78	712.27	-287.89	79.01	1313.57	-285.95	76.54	711.48
0.63000	-3503.45	246.03	20.72	-3528.70	238.27	34.55	-3632.29	151.76	26.29	-3634.99	135.03	75.79	-3069.74	49.55	17.64	-3844.04	95.38	27.25	-3192.21	249.57	-44.26	-3429.04	286.32	47.05	-3722.90	117.41	1095.03	0.00	0.00	0.00	-3819.22	74.74	1491.74	-3752.01	59.19	1480.68	-3473.32	340.08	1460.36	-3591.54	241.69	1450.68	712.25	-287.77	79.07	1313.76	-285.89	76.62	711.87
0.64000	-3503.45	246.03	20.72	-3528.70	238.27	34.55	-3627.70	149.28	26.14	-3630.07	133.99	75.07	-3069.74	49.55	17.64	-3844.04	95.38	27.25	-3195.00	248.88	-46.19	-3456.92	288.66	44.93	-3722.90	117.41	1095.03	0.00	0.00	0.00	-3819.22	74.74	1491.74	-3752.01	59.19	1480.68	-3470.84	339.77	1460.63	-3566.38	240.94	1449.18	713.14	-287.97	79.34	1313.34	-285.99	76.55	712.30
0.65000	-3503.45	246.03	20.72	-3528.70	238.27	34.55	-3618.08	146.42	27.27	-3629.86	130.90	73.63	-3069.74	49.55	17.64	-3844.04	95.38	27.25	-3197.83	248.18	-48.15	-3448.35	287.25	46.48	-3722.90	117.41	1095.03	0.00	0.00	0.00	-3819.22	74.74	1491.74	-3752.01	59.19	1480.68	-3468.37	339.45	1460.92	-3568.16	241.44	1450.43	712.72	-287.91	79.02	1313.12	-285.93	76.57	711.58
0.66000	-3503.45	246.03	20.72	-3528.70	238.27	34.55	-3621.36	146.26	24.93	-3607.14	130.27	74.56	-3069.74	49.55	17.64	-3844.04	95.38	27.25	-3200.70	247.48	-50.14	-3468.01	287.66	43.43	-3722.90	117.41	1095.03	0.00	0.00	0.00	-3819.22	74.74	1491.74	-3752.01	59.19	1480.68	-3465.92	339.11	1461.21	-3559.31	241.27	1450.13	713.19	-288.13	79.01	1313.42	-286.01	76.45	711.40
0.67000	-3503.45	246.03	20.72	-3528.70	238.27	34.55	-3590.29	145.41	28.88	-3609.34	129.81	72.98	-3069.74	49.55	17.64	-3844.04	95.38	27.25	-3203.60	246.76	-52.15	-3474.93	288.28	42.70	-3722.90	117.41	1095.03	0.00	0.00	0.00	-3819.22	74.74	1491.74	-3752.01	59.19	1480.68	-3463.49	338.76	1461.51	-3561.56	240.70	1449.95	712.40	-288.20	78.92	1313.15	-286.07	76.41	711.68
0.68000	-3503.45	246.03	20.72	-3528.70	238.27	34.55	-3601.49	143.56	26.18	-3615.11	128.65	70.84	-3069.74	49.55	17.64	-3844.04	95.38	27.25	-3206.53	246.04	-54.18	-3480.58	289.07	41.99	-3722.90	117.41	1095.03	0.00	0.00	0.00	-3819.22	74.74	1491.74	-3752.01	59.19	1480.68	-3461.08	338.39	1461.81	-3575.15	238.71	1450.15	712.11	-288.22	78.86	1313.16	-286.18	76.53	711.80
0.69000	-3503.45	246.03	20.72	-3528.70	238.27	34.55	-3586.51	142.77	26.81	-3620.85	128.04	69.49	-3069.74	49.55	17.64	-3844.04	95.38	27.25	-3209.49	245.30	-56.24	-3430.82	287.51	49.15	-3722.90	117.41	1095.03	0.00	0.00	0.00	-3819.22	74.74	1491.74	-3752.01	59.19	1480.68	-3458.70	338.02	1462.12	-3577.97	239.71	1451.14	712.49	-288.13	78.84	1313.37	-285.96	76.48	711.61
0.70000	-3503.45	246.03	20.72	-3528.70	238.27	34.55	-3590.46	142.92	26.19	-3606.20	127.23	69.60	-3069.74	49.55	17.64	-3844.04	95.38	27.25	-3212.50	244.56	-58.32	-3460.30	288.11	45.15	-3722.90	117.41	1095.03	0.00	0.00	0.00	-3819.22	74.74	1491.74	-3752.01	59.19	1480.68	-3456.33	337.63	1462.44	-3559.89	239.29	1450.70	712.88	-287.88	78.94	1313.19	-285.79	76.53	711.74
0.71000	-3503.45	246.03	20.72	-3528.70	238.27	34.55	-3590.63	142.51	24.15	-3590.12	127.83	71.99	-3069.74	49.55	17.64	-3844.04	95.38	27.25	-3215.53	243.80	-60.43	-3446.05	286.56	48.02	-3722.90	117.41	1095.03	0.00	0.00	0.00	-3819.22	74.74	1491.74	-3752.01	59.19	1480.68	-3453.98	337.23	1462.77	-3592.48	237.53	1451.47	712.69	-287.62	79.04	1313.35	-285.75	76.51	711.86
0.72000	-3503.45	246.03	20.72	-3528.70	238.27	34.55	-3581.65	142.95	24.38	-3598.84	127.55	68.65	-3069.74	49.55	17.64	-3844.04	95.38	27.25	-3218.60	243.04	-62.56	-3420.96	288.01	51.57	-3722.90	117.41	1095.03	0.00	0.00	0.00	-3819.22	74.74	1491.74	-3752.01	59.19	1480.68	-3451.65	336.81	1463.10	-3581.65	236.15	1451.97	712.30	-287.55	79.06	1313.17	-285.48	76.63	712.01
0.73000	-3503.45	246.03	20.72	-3528.70	238.27	34.55	-3585.61	143.73	23.55	-3603.74	127.89	66.99	-3069.74	49.55	17.64	-3844.04	95.38	27.25	-3221.69	242.27	-64.71	-3454.90	288.71	46.29	-3722.90	117.41	1095.03	0.00	0.00	0.00	-3819.22	74.74	1491.74	-3752.01	59.19	1480.68	-3449.34	336.39	1463.44	-3585.60	236.01	1452.29	712.44	-288.01	78.89	1313.03	-285.69	76.58	712.11
0.74000	-3503.45	246.03	20.72	-3528.70	238.27	34.55	-3590.31	143.69	21.79	-3630.90	128.43	62.46	-3069.74	49.55	17.64	-3844.04	95.38	27.25	-3224.83	241.49	-66.89	-3474.36	287.92	44.35	-3722.90	117.41	1095.03	0.00	0.00	0.00	-3819.22	74.74	1491.74	-3752.01	59.19	1480.68	-3447.05	335.95	1463.79	-3621.97	236.19	1453.48	712.64	-287.99	78.97	1313.07	-285.78	76.48	711.53
0.75000	-3503.45	246.03	20.72	-3528.70	238.27	34.55	-3582.51	145.44	23.47	-3601.11	129.03	65.62	-3069.74	49.55	17.64	-3844.04	95.38	27.25	-3227.99	240.70	-69.09	-3450.84	286.69	46.45	-3722.90	117.41	1095.03	0.00	0.00	0.00	-3819.22	74.74	1491.74	-3752.01	59.19	1480.68	-3444.78	335.50	1464.14	-3590.13	234.03	1451.50	712.50	-287.79	79.15	1313.50	-285.75	76.69	711.28
0.76000	-3503.45	246.03	20.72	-3528.70	238.27	34.55	-3582.46	146.14	21.78	-3600.50	129.76	64.33	-3069.74	49.55	17.64	-3844.04	95.38	27.25	-3231.18	239.91	-71.31	-3458.94	286.59	46.33	-3722.90	117.41	1095.03	0.00	0.00	0.00	-3819.22	74.74	1491.74	-3752.01	59.19	1480.68	-3442.52	335.04	1464.50	-3591.79	233.23	1452.56	712.99	-287.80	79.16	1313.40	-285.77	76.65	711.38
0.77000	-3503.45	246.03	20.72	-3528.70	238.27	34.55	-3586.06	147.30	21.28	-3612.40	129.84	61.13	-3069.74	49.55	17.64	-3844.04	95.38	27.25	-3234.41	239.10	-73.56	-3482.35	287.64	42.95	-3722.90	117.41	1095.03	0.00	0.00	0.00	-3819.22	74.74	1491.74	-3752.01	59.19	1480.68	-3440.29	334.56	1464.87	-3582.69	232.14	1452.67	712.58	-287.79	79.10	1313.50	-285.92	76.68	710.76
0.78000	-3503.45	246.03	20.72	-3528.70	238.27	34.55	-3573.75	148.82	21.12	-3608.81	132.24	61.20	-3069.74	49.55	17.64	-3844.04	95.38	27.25	-3237.67	238.29	-75.82	-3451.69	287.07	48.55	-3722.90	117.41	1095.03	0.00	0.00	0.00	-3819.22	74.74	1491.74	-3752.01	59.19	1480.68	-3438.07	334.07	1465.24	-3599.28	232.03	1452.62	712.74	-287.85	79.03	1313.65	-286.05	76.53	711.66
0.79000	-3503.45	246.03	20.72	-3528.70	238.27	34.55	-3581.49	151.06	20.63	-3604.37	134.00	61.48	-3069.74	49.55	17.64	-3844.04	95.38	27.25	-3240.96	237.47	-78.11	-3448.41	287.35	49.32	-3722.90	117.41	1095.03	0.00	0.00	0.00	-3819.22	74.74	1491.74	-3752.01	59.19	1480.68	-3435.87	333.57	1465.62	-3592.09	231.00	1451.86	712.67	-287.84	79.06	1313.46	-286.20	76.46	711.36
0.80000	-3503.45	246.03	20.72	-3528.70	238.27	34.55	-3563.76	152.05	21.46	-3597.64	136.28	61.76	-3069.74	49.55	17.64	-3844.04	95.38	27.25	-3244.27	236.64	-80.43	-3454.33	287.71	47.45	-3722.90	117.41	1095.03	0.00	0.00	0.00	-3819.22	74.74	1491.74	-3752.01	59.19	1480.68	-3433.69	333.06	1466.01	-3596.11	230.40	1452.10	712.40	-288.00	78.88	1313.60	-285.93	76.62	711.22
0.81000	-3503.45	246.03	20.72	-3528.70	238.27	34.55	-3592.00	154.05	16.37	-3586.20	137.55	62.52	-3069.74	49.55	17.64	-3844.04	95.38	27.25	-3247.62	235.80	-82.76	-3489.32	287.58	43.39	-3722.90	117.41	1095.03	0.00	0.00	0.00	-3819.22	74.74	1491.74	-3752.01	59.19	1480.68	-3431.53	332.54	1466.40	-3599.60	229.23	1452.98	712.22	-287.79	78.89	1313.89	-285.64	76.77	711.80
0.82000	-3503.45	246.03	20.72	-3528.70	238.27	34.55	-3570.35	156.29	19.31	-3599.34	139.47	59.92	-3069.74	49.55	17.64	-3844.04	95.38	27.25	-3251.00	234.95	-85.12	-3461.10	288.39	47.15	-3722.90	117.41	1095.03	0.00	0.00	0.00	-3819.22	74.74	1491.74	-3752.01	59.19	1480.68	-3429.38	332.01	1466.80	-3596.30	228.50	1452.26	712.24	-287.83	78.86	1313.51	-285.77	76.68	712.34
0.83000	-3503.45	246.03	20.72	-3528.70	238.27	34.55	-3594.42	158.32	15.01	-3585.03	141.00	61.07	-3069.74	49.55	17.64	-3844.04	95.38	27.25	-3254.40	234.09	-87.50	-3478.23	288.24	45.55	-3722.90	117.41	1095.03	0.00	0.00	0.00	-3819.22	74.74	1491.74	-3752.01	59.19	1480.68	-3427.26	331.46	1467.20	-3611.85	228.05	1453.26	712.39	-288.01	78.89	1313.70	-285.59	76.75	712.30
0.84000	-3503.45	246.03	20.72	-3528.70	238.27	34.55	-3582.51	158.98	16.06	-3579.30	143.06	60.75	-3069.74	49.55	17.64	-3844.04	95.38	27.25	-3257.84	233.23	-89.90	-3453.03	287.29	48.30	-3722.90	117.41	1095.03	0.00	0.00	0.00	-3819.22	74.74	1491.74	-3752.01	59.19	1480.68	-3425.15	330.90	1467.61	-3603.90	226.82	1452.19	712.49	-287.80	78.96	1313.64	-285.75	76.73	711.52
0.85000	-3503.45	246.03	20.72	-3528.70	238.27	34.55	-3580.33	160.03	16.12	-3584.19	143.86	59.34	-3069.74	49.55	17.64	-3844.04	95.38	27.25	-3261.30	232.36	-92.32	-3432.60	285.47	51.22	-3722.90	117.41	1095.03	0.00	0.00	0.00	-3819.22	74.74	1491.74	-3752.01	59.19	1480.68	-3423.05	330.33	1468.03	-3594.63	225.77	1452.40	712.30	-287.87	79.03	1313.52	-285.91	76.54	711.84
0.86000	-3503.45	246.03	20.72	-3528.70	238.27	34.55	-3574.44	159.98	17.27	-3622.42	144.23	52.63	-3069.74	49.55	17.64	-3844.04	95.38	27.25	-3264.79	231.48	-94.76	-3435.30	285.92	51.03	-3722.90	117.41	1095.03	0.00	0.00	0.00	-3819.22	74.74	1491.74	-3752.01	59.19	1480.68	-3420.98	329.75	1468.45	-3611.09	224.23	1452.28	712.69	-287.77	79.14	1313.94	-285.79	76.64	712.32
0.87000	-3503.45	246.03	20.72	-3528.70	238.27	34.55	-3589.56	159.54	15.35	-3617.42	143.89	52.64	-3069.74	49.55	17.64	-3844.04	95.38	27.25	-3268.31	230.59	-97.22	-3464.74	285.33	47.51	-3722.90	117.41	1095.03	0.00	0.00	0.00	-3819.22	74.74	1491.74	-3752.01	59.19	1480.68	-3418.92	329.16	1468.88	-3598.98	222.06	1452.20	712.05	-287.70	78.96	1313.61	-286.09	76.45	711.83
0.88000	-3503.45	246.03	20.72	-3528.70	238.27	34.55	-3599.80	160.74	13.59	-3621.38	144.04	51.15	-3069.74	49.55	17.64	-3844.04	95.38	27.25	-3271.86	229.69	-99.70	-3483.01	288.99	44.61	-3722.90	117.41	1095.03	0.00	0.00	0.00	-3819.22	74.74	1491.74	-3752.01	59.19	1480.68	-3416.88	328.56	1469.32	-3614.55	221.87	1452.78	712.33	-287.97	79.03	1313.82	-285.82	76.82	711.77
0.89000	-3503.45	246.03	20.72	-3528.70	238.27	34.55	-3585.00	160.58	15.50	-3604.22	144.74	51.87	-3069.74	49.55	17.64	-3844.04	95.38	27.25	-3275.43	228.79	-102.20	-3460.20	287.67	48.70	-3722.90	117.41	1095.03	0.00	0.00	0.00	-3819.22	74.74	1491.74	-3752.01	59.19	1480.68	-3414.85	327.95	1469.76	-3614.89	220.85	1452.51	712.33	-287.69	78.93	1313.88	-285.59	76.80	711.80
0.90000	-3503.45	246.03	20.72	-3528.70	238.27	34.55	-3582.22	160.57	15.96	-3622.88	145.41	48.75	-3069.74	49.55	17.64	-3844.04	95.38	27.25	-3279.03	227.87	-104.73	-3464.09	287.01	46.63	-3722.90	117.41	1095.03	0.00	0.00	0.00	-3819.22	74.74	1491.74	-3752.01	59.19	1480.68	-3412.84	327.32	1470.21	-3615.31	219.62	1452.46	712.76	-287.72	79.09	1313.50	-285.74	76.56	711.73
0.91000	-3503.45	246.03	20.72	-3528.70	238.27	34.55	-3583.65	160.85	14.86	-3600.49	145.63	51.73	-3069.74	49.55	17.64	-3844.04	95.38	27.25	-3282.66	226.95	-107.27	-3460.89	286.86	48.34	-3722.90	117.41	1095.03	0.00	0.00	0.00	-3819.22	74.74	1491.74	-3752.01	59.19	1480.68	-3410.85	326.68	1470.66	-3601.16	217.28	1452.64	712.42	-287.89	78.97	1313.19	-285.62	76.77	711.91
0.92000	-3503.45	246.03	20.72	-3528.70	238.27	34.55	-3570.05	160.06	17.84	-3615.87	145.71	50.13	-3069.74	49.55	17.64	-3844.04	95.38	27.25	-3286.31	226.03	-109.83	-3468.43	287.76	48.36	-3722.90	117.41	1095.03	0.00	0.00	0.00	-3819.22	74.74	1491.74	-3752.01	59.19	1480.68	-3408.87	326.04	1471.12	-3594.32	215.86	1452.57	712.82	-287.98	79.12	1313.19	-285.58	76.67	711.81
0.93000	-3503.45	246.03	20.72	-3528.70	238.27	34.55	-3566.92	160.03	18.06	-3624.05	144.91	46.81	-3069.74	49.55	17.64	-3844.04	95.38	27.25	-3289.99	225.09	-112.41	-3462.53	286.55	48.41	-3722.90	117.41	1095.03	0.00	0.00	0.00	-3819.22	74.74	1491.74	-3752.01	59.19	1480.68	-3406.91	325.38	1471.59	-3601.24	215.46	1451.84	712.61	-287.93	79.20	1313.14	-286.08	76.46	712.12
0.94000	-3503.45	246.03	20.72	-3528.70	238.27	34.55	-3584.22	160.58	15.21	-3634.22	144.84	45.86	-3069.74	49.55	17.64	-3844.04	95.38	27.25	-3293.69	224.15	-115.01	-3463.05	286.44	48.46	-3722.90	117.41	1095.03	0.00	0.00	0.00	-3819.22	74.74	1491.74	-3752.01	59.19	1480.68	-3404.96	324.71	1472.06	-3595.69	214.93	1452.59	712.58	-287.86	79.17	1312.91	-285.99	76.62	712.27
0.95000	-3503.45	246.03	20.72	-3528.70	238.27	34.55	-3578.99	160.69	16.51	-3638.10	145.05	45.28	-3069.74	49.55	17.64	-3844.04	95.38	27.25	-3297.42	223.20	-117.63	-3463.61	286.31	48.45	-3722.90	117.41	1095.03	0.00	0.00	0.00	-3819.22	74.74	1491.74	-3752.01	59.19	1480.68	-3403.03	324.03	1472.53	-3612.77	214.33	1453.50	712.25	-287.92	79.05	1313.44	-285.90	76.69	711.33
0.96000	-3503.45	246.03	20.72	-3528.70	238.27	34.55	-3598.42	161.08	13.14	-3621.96	145.37	47.49	-3069.74	49.55	17.64	-3844.04	95.38	27.25	-3301.17	222.24	-120.27	-3464.21	286.17	48.38	-3722.90	117.41	1095.03	0.00	0.00	0.00	-3819.22	74.74	1491.74	-3752.01	59.19	1480.68	-3401.12	323.34	1473.01	-3611.56	211.82	1453.44	712.44	-287.68	78.93	1313.36	-285.62	76.68	711.85
0.97000	-3503.45	246.03	20.72	-3528.70	238.27	34.55	-3584.29	159.59	15.45	-3622.21	144.56	46.98	-3069.74	49.55	17.64	-3844.04	95.38	27.25	-3304.95	221.28	-122.92	-3464.84	286.00	48.25	-3722.90	117.41	1095.03	0.00	0.00	0.00	-3819.22	74.74	1491.74	-3752.01	59.19	1480.68	-3399.22	322.64	1473.50	-3610.66	211.17	1452.78	712.38	-287.72	78.98	1313.43	-285.70	76.73	712.20
0.98000	-3503.45	246.03	20.72	-3528.70	238.27	34.55	-3586.23	160.34	14.94	-3611.86	143.37	48.10	-3069.74	49.55	17.64	-3844.04	95.38	27.25	-3308.75	220.31	-125.59	-3465.52	285.82	48.07	-3722.90	117.41	1095.03	0.00	0.00	0.00	-3819.22	74.74	1491.74	-3752.01	59.19	1480.68	-3397.34	321.93	1473.99	-3611.50	209.85	1454.20	712.30	-288.04	79.05	1313.76	-285.64	76.79	712.10
0.99000	-3503.45	246.03	20.72	-3528.70	238.27	34.55	-3603.92	160.52	12.80	-3596.55	144.42	51.46	-3069.74	49.55	17.64	-3844.04	95.38	27.25	-3312.58	219.33	-128.29	-3466.24	285.62	47.83	-3722.90	117.41	1095.03	0.00	0.00	0.00	-3819.22	74.74	1491.74	-3752.01	59.19	1480.68	-3395.47	321.20	1474.49	-3634.89	209.86	1454.69	712.49	-287.88	79.00	1313.78	-285.67	76.73	711.66
1.00000	-3503.45	246.03	20.72	-3528.70	238.27	34.55	-3592.05	160.42	13.15	-3612.93	144.43	47.29	-3069.74	49.55	17.64	-3844.04	95.38	27.25	-3316.42	218.34	-131.00	-3467.00	285.40	47.53	-3722.90	117.41	1095.03	0.00	0.00	0.00	-3819.22	74.74	1491.74	-3752.01	59.19	1480.68	-3393.61	320.47	1474.99	-3620.72	208.31	1454.26	712.86	-287.60	79.06	1313.61	-285.84	76.69	711.17
1.01000	-3503.45	246.03	20.72	-3528.70	238.27	34.55	-3573.02	160.03	16.64	-3631.30	145.88	44.88	-3069.74	49.55	17.64	-3844.04	95.38	27.25	-3320.30	217.35	-133.72	-3467.80	285.16	47.17	-3722.90	117.41	1095.03	0.00	0.00	0.00	-3819.22	74.74	1491.74	-3752.01	59.19	1480.68	-3391.77	319.73	1475.50	-3614.59	206.58	1454.21	712.87	-287.61	79.18	1313.33	-286.05	76.47	711.60
1.02000	-3503.45	246.03	20.72	-3528.70	238.27	34.55	-3585.41	160.28	14.51	-3618.55	145.01	46.11	-3069.74	49.55	17.64	-3844.04	95.38	27.25	-3324.19	216.34	-136.47	-3468.63	284.90	46.76	-3722.90	117.41	1095.03	0.00	0.00	0.00	-3819.22	74.74	1491.74	-3752.01	59.19	1480.68	-3389.95	318.98	1476.02	-3614.31	205.34	1453.40	712.52	-287.67	78.98	1313.54	-285.91	76.51	711.87
1.03000	-3503.45	246.03	20.72	-3528.70	238.27	34.55	-3600.09	159.54	13.08	-3614.21	145.41	47.57	-3069.74	49.55	17.64	-3844.04	95.38	27.25	-3328.10	215.34	-139.23	-3469.50	284.63	46.29	-3722.90	117.41	1095.03	0.00	0.00	0.00	-3819.22	74.74	1491.74	-3752.01	59.19	1480.68	-3388.13	318.21	1476.54	-3621.09	204.85	1453.40	712.41	-287.74	78.88	1313.58	-285.91	76.63	712.05
1.04000	-3503.45	246.03	20.72	-3528.70	238.27	34.55	-3589.02	159.27	14.56	-3602.32	144.92	48.31	-3069.74	49.55	17.64	-3844.04	95.38	27.25	-3332.04	214.32	-142.01	-3470.42	284.34	45.77	-3722.90	117.41	1095.03	0.00	0.00	0.00	-3819.22	74.74	1491.74	-3752.01	59.19	1480.68	-3386.34	317.44	1477.06	-3616.46	203.78	1454.73	712.53	-287.63	79.03	1313.19	-285.87	76.53	711.51
1.05000	-3503.45	246.03	20.72	-3528.70	238.27	34.55	-3590.47	161.01	13.72	-3616.35	144.01	46.90	-3069.74	49.55	17.64	-3844.04	95.38	27.25	-3336.00	213.30	-144.81	-3471.36	284.03	45.19	-3722.90	117.41	1095.03	0.00	0.00	0.00	-3819.22	74.74	1491.74	-3752.01	59.19	1480.68	-3384.55	316.66	1477.59	-3615.01	201.83	1454.34	712.30	-287.64	78.94	1313.56	-286.08	76.58	711.03
1.06000	-3503.45	246.03	20.72	-3528.70	238.27	34.55	-3598.40	160.24	12.44	-3601.08	143.51	48.22	-3069.74	49.55	17.64	-3844.04	95.38	27.25	-3339.98	212.27	-147.62	-3472.35	283.71	44.56	-3722.90	117.41	1095.03	0.00	0.00	0.00	-3819.22	74.74	1491.74	-3752.01	59.19	1480.68	-3382.78	315.87	1478.12	-3587.22	201.25	1453.92	712.10	-287.96	78.94	1313.70	-286.18	76.65	711.22
1.07000	-3503.45	246.03	20.72	-3528.70	238.27	34.55	-3609.76	160.85	11.83	-3600.60	144.67	48.22	-3069.74	49.55	17.64	-3844.04	95.38	27.25	-3343.98	211.24	-150.45	-3473.37	283.36	43.88	-3722.90	117.41	1095.03	0.00	0.00	0.00	-3819.22	74.74	1491.74	-3752.01	59.19	1480.68	-3381.03	315.06	1478.66	-3612.22	199.90	1454.47	711.81	-288.03	78.85	1313.40	-285.72	76.62	711.87
1.08000	-3503.45	246.03	20.72	-3528.70	238.27	34.55	-3588.63	160.07	13.53	-3594.71	143.37	48.57	-3069.74	49.55	17.64	-3844.04	95.38	27.25	-3348.00	210.20	-153.29	-3474.43	283.00	43.14	-3722.90	117.41	1095.03	0.00	0.00	0.00	-3819.22	74.74	1491.74	-3752.01	59.19	1480.68	-3379.28	314.25	1479.21	-3613.16	199.73	1454.47	712.09	-287.69	79.00	1313.29	-285.86	76.59	712.25
1.09000	-3503.45	246.03	20.72	-3528.70	238.27	34.55	-3604.89	159.43	11.51	-3623.75	143.35	44.98	-3069.74	49.55	17.64	-3844.04	95.38	27.25	-3352.04	209.15	-156.15	-3475.52	282.63	42.35	-3722.90	117.41	1095.03	0.00	0.00	0.00	-3819.22	74.74	1491.74	-3751.99	59.18	1480.67	-3377.56	313.43	1479.76	-3615.43	198.46	1454.79	712.28	-287.73	79.00	1313.23	-285.90	76.51	711.91
1.10000	-3503.45	246.03	20.72	-3528.70	238.27	34.55	-3607.77	160.43	11.20	-3630.15	143.29	43.94	-3069.74	49.55	17.64	-3844.04	95.38	27.25	-3356.10	208.09	-159.03	-3476.65	282.23	41.50	-3722.90	117.41	1095.03	0.00	0.00	0.00	-3819.22	74.74	1491.74	-3738.43	53.99	1479.98	-3375.84	312.60	1480.31	-3633.85	197.06	1455.08	712.16	-287.83	79.00	1313.36	-285.70	76.53	711.40
1.11000	-3503.45	246.03	20.72	-3528.70	238.27	34.55	-3585.36	159.55	14.42	-3602.86	143.90	47.72	-3069.74	49.55	17.64	-3844.04	95.38	27.25	-3360.18	207.03	-161.92	-3477.82	281.82	40.60	-3722.90	117.41	1095.03	0.00	0.00	0.00	-3819.22	74.74	1491.74	-3722.19	54.46	1478.68	-3374.14	311.76	1480.87	-3621.01	195.82	1455.29	711.93	-287.81	78.86	1313.32	-286.07	76.35	711.61
1.12000	-3503.45	246.03	20.72	-3528.70	238.27	34.55	-3598.57	160.99	12.01	-3619.84	144.00	44.73	-3069.74	49.55	17.64	-3844.04	95.38	27.25	-3364.28	205.96	-164.83	-3479.02	281.39	39.65	-3722.90	117.41	1095.03	0.00	0.00	0.00	-3819.22	74.74	1491.74	-3724.01	51.71	1478.36	-3372.45	310.90	1481.43	-3641.68	195.26	1456.25	712.13	-287.84	78.88	1313.05	-286.05	76.32	711.31
1.13000	-3503.45	246.03	20.72	-3528.70	238.27	34.55	-3565.36	159.72	17.94	-3599.37	143.41	47.84	-3069.74	49.55	17.64	-3844.04	95.38	27.25	-3368.39	204.89	-167.75	-3480.25	280.95	38.65	-3722.90	117.41	1095.03	0.00	0.00	0.00	-3819.22	74.74	1491.74	-3707.45	48.55	1477.19	-3370.77	310.04	1482.00	-3620.78	194.03	1456.79	712.96	-287.83	79.22	1313.56	-285.82	76.51	711.19
1.14000	-3503.45	246.03	20.72	-3528.70	238.27	34.55	-3567.79	159.95	17.03	-3616.30	144.13	45.85	-3069.74	49.55	17.64	-3844.04	95.38	27.25	-3372.53	203.81	-170.68	-3481.52	280.49	37.60	-3722.90	117.41	1095.03	0.00	0.00	0.00	-3819.22	74.74	1491.74	-3701.71	46.48	1477.78	-3369.10	309.17	1482.58	-3618.35	192.58	1456.28	712.85	-287.86	79.00	1313.56	-285.94	76.53	711.74
1.15000	-3503.45	246.03	20.72	-3528.70	238.27	34.55	-3588.10	160.13	14.67	-3604.71	144.57	48.13	-3069.74	49.55	17.64	-3844.04	95.38	27.25	-3376.68	202.72	-173.64	-3482.82	280.01	36.49	-3722.90	117.41	1095.03	0.00	0.00	0.00	-3819.22	74.74	1491.74	-3699.12	46.41	1476.80	-3367.45	308.30	1483.15	-3609.76	192.05	1456.73	712.64	-287.64	79.08	1313.02	-285.74	76.45	711.74
1.16000	-3503.45	246.03	20.72	-3528.70	238.27	34.55	-3578.98	160.22	15.96	-3609.55	143.81	47.18	-3069.74	49.55	17.64	-3844.04	95.38	27.25	-3380.85	201.63	-176.60	-3484.15	279.52	35.34	-3722.90	117.41	1095.03	0.00	0.00	0.00	-3819.22	74.74	1491.74	-3684.26	43.90	1477.00	-3365.81	307.41	1483.74	-3626.74	191.40	1456.91	712.16	-287.96	78.96	1313.37	-285.74	76.56	711.16
1.17000	-3503.45	246.03	20.72	-3528.70	238.27	34.55	-3584.97	159.97	14.77	-3622.55	144.76	44.37	-3069.74	49.55	17.64	-3844.04	95.38	27.25	-3385.04	200.53	-179.58	-3485.52	279.01	34.14	-3722.90	117.41	1095.03	0.00	0.00	0.00	-3819.22	74.74	1491.74	-3686.77	43.50	1476.20	-3364.18	306.51	1484.32	-3619.95	190.51	1456.44	712.25	-288.05	78.95	1313.48	-285.92	76.49	711.60
1.18000	-3503.45	246.03	20.72	-3528.70	238.27	34.55	-3579.78	160.33	15.23	-3620.29	145.31	44.40	-3069.74	49.55	17.64	-3844.04	95.38	27.25	-3389.24	199.43	-182.57	-3486.92	278.49	32.88	-3722.90	117.41	1095.03	0.00	0.00	0.00	-3819.22	74.74	1491.74	-3709.40	39.75	1476.44	-3362.56	305.61	1484.91	-3626.69	190.35	1456.63	712.40	-287.91	79.00	1313.34	-285.84	76.51	712.19
1.19000	-3503.45	246.03	20.72	-3528.70	238.27	34.55	-3567.25	160.19	17.33	-3626.70	144.12	43.00	-3069.74	49.55	17.64	-3844.04	95.38	27.25	-3393.47	198.32	-185.58	-3488.35	277.94	31.58	-3722.90	117.41	1095.03	0.00	0.00	0.00	-3819.22	74.74	1491.74	-3687.02	37.40	1476.18	-3360.96	304.69	1485.51	-3619.14	189.73	1456.60	711.66	-287.72	78.76	1313.55	-285.82	76.72	711.93
1.20000	-3503.45	246.03	20.72	-3528.70	238.27	34.55	-3582.03	161.21	15.23	-3616.62	145.25	45.70	-3069.74	49.55	17.64	-3844.04	95.38	27.25	-3397.70	197.20	-188.60	-3489.81	277.39	30.23	-3722.90	117.41	1095.03	0.00	0.00	0.00	-3819.22	74.74	1491.74	-3671.32	38.27	1475.71	-3359.36	303.77	1486.11	-3636.22	190.23	1457.47	712.22	-287.88	78.94	1313.62	-285.81	76.57	712.27
1.21000	-3503.45	246.03	20.72	-3528.70	238.27	34.55	-3601.82	161.06	12.37	-3612.19	144.58	46.04	-3069.74	49.55	17.64	-3844.04	95.38	27.25	-3401.96	196.08	-191.64	-3491.31	276.81	28.82	-3722.90	117.41	1095.03	0.00	0.00	0.00	-3819.22	74.74	1491.74	-3688.93	36.29	1475.81	-3357.78	302.83	1486.71	-3648.42	190.28	1456.87	712.60	-287.86	79.09	1313.45	-285.94	76.47	711.50
1.22000	-3503.45	246.03	20.72	-3528.70	238.27	34.55	-3606.97	161.25	10.63	-3623.71	144.69	42.99	-3069.74	49.55	17.64	-3844.04	95.38	27.25	-3406.22	194.95	-194.68	-3492.83	276.23	27.37	-3722.90	117.41	1095.03	0.00	0.00	0.00	-3819.22	74.74	1491.74	-3679.48	35.99	1474.82	-3356.21	301.89	1487.32	-3638.37	189.06	1456.56	712.00	-287.43	78.96	1313.17	-285.94	76.46	711.79
1.23000	-3503.45	246.03	20.72	-3528.70	238.27	34.55	-3600.70	160.60	12.09	-3592.55	144.79	47.88	-3069.74	49.55	17.64	-3844.04	95.38	27.25	-3410.51	193.81	-197.74	-3494.39	275.62	25.88	-3722.90	117.41	1095.03	0.00	0.00	0.00	-3819.22	74.74	1491.74	-3689.04	33.88	1475.44	-3354.65	300.94	1487.93	-3647.71	187.88	1457.93	711.85	-287.89	78.82	1313.65	-285.77	76.70	711.75
1.24000	-3503.45	246.03	20.72	-3528.70	238.27	34.55	-3591.98	160.83	14.01	-3615.66	145.15	44.16	-3069.74	49.55	17.64	-3844.04	95.38	27.25	-3414.81	192.68	-200.82	-3495.97	275.00	24.33	-3722.90	117.41	1095.03	0.00	0.00	0.00	-3819.22	74.74	1491.74	-3690.48	31.86	1475.22	-3353.10	299.98	1488.55	-3636.90	189.00	1457.58	712.11	-288.08	78.91	1313.34	-285.95	76.56	711.36
1.25000	-3503.45	246.03	20.72	-3528.70	238.27	34.55	-3581.89	162.15	15.30	-3622.66	145.03	44.18	-3069.74	49.55	17.64	-3844.04	95.38	27.25	-3419.12	191.53	-203.90	-3497.59	274.37	22.74	-3722.90	117.41	1095.03	0.00	0.00	0.00	-3819.22	74.74	1491.74	-3687.39	31.32	1475.54	-3351.56	299.02	1489.17	-3634.77	189.32	1456.86	712.64	-287.46	79.15	1313.58	-285.83	76.63	711.35
1.26000	-3503.45	246.03	20.72	-3528.70	238.27	34.55	-3584.39	160.60	14.50	-3619.97	143.84	43.66	-3069.74	49.55	17.64	-3844.04	95.38	27.25	-3423.45	190.38	-207.00	-3499.23	273.72	21.10	-3722.90	117.41	1095.03	0.00	0.00	0.00	-3819.22	74.74	1491.74	-3678.27	31.59	1475.53	-3350.03	298.04	1489.79	-3612.83	188.14	1458.00	712.77	-287.66	79.16	1313.55	-285.91	76.57	711.45
1.27000	-3503.45	246.03	20.72	-3528.70	238.27	34.55	-3593.43	160.06	12.80	-3619.67	144.30	43.54	-3069.74	49.55	17.64	-3844.04	95.38	27.25	-3427.79	189.22	-210.11	-3500.91	273.05	19.42	-3722.90	117.41	1095.03	0.00	0.00	0.00	-3819.22	74.74	1491.74	-3665.46	31.83	1476.07	-3348.51	297.06	1490.42	-3628.53	187.83	1457.93	712.26	-287.94	78.94	1313.31	-286.02	76.63	711.80
1.28000	-3503.45	246.03	20.72	-3528.70	238.27	34.55	-3590.45	160.16	14.22	-3610.04	144.94	44.90	-3069.74	49.55	17.64	-3844.04	95.38	27.25	-3432.14	188.06	-213.23	-3502.61	272.37	17.69	-3722.90	117.41	1095.03	0.00	0.00	0.00	-3819.22	74.74	1491.74	-3666.44	29.69	1476.17	-3347.00	296.07	1491.05	-3631.78	188.35	1458.07	712.34	-287.91	78.89	1313.15	-285.60	76.66	711.84
1.29000	-3503.45	246.03	20.72	-3528.70	238.27	34.55	-3590.32	159.41	13.20	-3614.18	144.63	44.35	-3069.74	49.55	17.64	-3844.04	95.38	27.25	-3436.51	186.90	-216.36	-3504.34	271.68	15.91	-3722.90	117.41	1095.03	0.00	0.00	0.00	-3819.22	74.74	1491.74	-3673.88	28.40	1476.34	-3345.51	295.07	1491.69	-3632.22	187.74	1459.16	712.16	-288.08	78.84	1313.85	-285.83	76.75	711.78
1.30000	-3503.45	246.03	20.72	-3528.70	238.27	34.55	-3561.17	159.60	17.62	-3596.27	145.13	47.14	-3069.74	49.55	17.64	-3844.04	95.38	27.25	-3440.89	185.72	-219.50	-3506.10	270.97	14.09	-3722.90	117.41	1095.03	0.00	0.00	0.00	-3819.22	74.74	1491.74	-3662.07	28.87	1476.44	-3344.02	294.06	1492.33	-3633.91	188.20	1459.06	712.58	-287.70	78.97	1313.64	-285.78	76.50	711.24
1.31000	-3503.45	246.03	20.72	-3528.70	238.27	34.55	-3607.08	159.83	10.37	-3625.75	144.39	43.45	-3069.74	49.55	17.64	-3844.04	95.38	27.25	-3445.28	184.55	-222.66	-3507.89	270.24	12.22	-3722.90	117.41	1095.03	0.00	0.00	0.00	-3819.22	74.74	1491.74	-3645.25	27.58	1477.32	-3342.54	293.04	1492.97	-3642.34	188.73	1460.98	712.70	-287.58	79.00	1313.33	-285.80	76.48	711.46
1.32000	-3503.45	246.03	20.72	-3528.70	238.27	34.55	-3606.36	159.38	10.08	-3605.49	145.48	45.29	-3069.74	49.55	17.64	-3844.04	95.38	27.25	-3449.69	183.36	-225.83	-3509.70	269.50	10.31	-3722.90	117.41	1095.03	0.00	0.00	0.00	-3819.22	74.74	1491.74	-3639.68	26.87	1477.07	-3341.07	292.02	1493.62	-3662.95	188.60	1462.58	712.65	-287.88	78.99	1313.13	-285.91	76.36	711.36
1.33000	-3503.45	246.03	20.72	-3528.70	238.27	34.55	-3602.46	159.47	10.87	-3621.21	144.35	43.24	-3069.74	49.55	17.64	-3844.04	95.38	27.25	-3454.10	182.18	-229.00	-3511.54	268.75	8.36	-3722.90	117.41	1095.03	0.00	0.00	0.00	-3819.22	74.74	1491.74	-3659.44	26.63	1478.16	-3339.61	290.98	1494.27	-3636.54	188.97	1462.39	712.49	-287.88	79.05	1313.53	-286.19	76.41	711.88
1.34000	-3503.45	246.03	20.72	-3528.70	238.27	34.55	-3589.79	159.41	13.33	-3615.29	146.00	45.33	-3069.74	49.55	17.64	-3844.04	95.38	27.25	-3458.53	180.98	-232.19	-3513.41	267.98	6.36	-3722.90	117.41	1095.03	0.00	0.00	0.00	-3819.22	74.74	1491.74	-3647.18	26.79	1478.42	-3338.16	289.94	1494.93	-3616.02	189.30	1461.37	712.36	-287.88	78.99	1313.43	-285.92	76.50	712.00
1.35000	-3503.45	246.03	20.72	-3528.70	238.27	34.55	-3585.71	160.49	13.60	-3631.55	144.34	42.76	-3069.74	49.55	17.64	-3844.04	95.38	27.25	-3462.97	179.79	-235.39	-3515.30	267.20	4.32	-3722.90	117.41	1095.03	0.00	0.00	0.00	-3819.22	74.74	1491.74	-3654.96	26.80	1478.94	-3336.72	288.90	1495.58	-3640.13	190.04	1462.86	712.27	-287.99	79.02	1313.84	-285.90	76.50	711.86
1.36000	-3503.45	246.03	20.72	-3528.70	238.27	34.55	-3599.68	159.45	11.53	-3616.17	145.87	44.26	-3069.74	49.55	17.64	-3844.04	95.38	27.25	-3467.42	178.58	-238.59	-3517.22	266.40	2.24	-3722.90	117.41	1095.03	0.00	0.00	0.00	-3819.22	74.74	1491.74	-3655.41	27.15	1479.48	-3335.29	287.84	1496.24	-3652.30	189.72	1464.44	712.73	-287.86	78.91	1313.67	-286.14	76.38	711.62
1.37000	-3503.45	246.03	20.72	-3528.70	238.27	34.55	-3573.86	160.15	15.71	-3602.86	144.20	46.56	-3069.74	49.55	17.64	-3844.04	95.38	27.25	-3471.88	177.38	-241.81	-3519.16	265.59	0.11	-3722.90	117.41	1095.03	0.00	0.00	0.00	-3819.22	74.74	1491.74	-3675.97	27.42	1480.09	-3333.86	286.78	1496.91	-3637.49	190.54	1463.69	712.59	-288.25	78.87	1313.33	-286.01	76.57	711.51
1.38000	-3503.45	246.03	20.72	-3528.70	238.27	34.55	-3582.90	160.05	14.49	-3624.67	145.99	43.93	-3069.74	49.55	17.64	-3844.04	95.38	27.25	-3476.34	176.16	-245.04	-3521.13	264.77	-2.06	-3722.90	117.41	1095.03	0.00	0.00	0.00	-3819.22	74.74	1491.74	-3653.95	26.82	1479.73	-3332.45	285.71	1497.58	-3664.66	190.80	1463.92	712.61	-288.20	78.98	1313.28	-286.02	76.41	711.62
1.39000	-3503.45	246.03	20.72	-3528.70	238.27	34.55	-3599.04	160.32	13.19	-3606.46	145.31	46.88	-3069.74	49.55	17.64	-3844.04	95.38	27.25	-3480.82	174.95	-248.28	-3523.12	263.93	-4.26	-3722.90	117.41	1095.03	0.00	0.00	0.00	-3819.22	74.74	1491.74	-3647.76	27.99	1479.44	-3331.04	284.63	1498.25	-3653.04	191.00	1464.09	712.69	-287.87	79.24	1313.49	-286.22	76.37	711.53
1.40000	-3503.45	246.03	20.72	-3528.70	238.27	34.55	-3599.21	159.87	12.36	-3627.00	145.99	43.96	-3069.74	49.55	17.64	-3844.04	95.38	27.25	-3485.31	173.73	-251.52	-3525.14	263.08	-6.52	-3722.90	117.41	1095.03	0.00	0.00	0.00	-3819.22	74.74	1491.74	-3662.28	28.72	1478.95	-3329.64	283.54	1498.92	-3655.13	191.19	1465.10	712.73	-287.91	79.02	1313.60	-286.17	76.47	710.96
1.41000	-3503.45	246.03	20.72	-3528.70	238.27	34.55	-3578.83	159.12	14.96	-3618.68	146.55	44.67	-3069.74	49.55	17.64	-3844.04	95.38	27.25	-3489.81	172.50	-254.78	-3527.18	262.22	-8.81	-3722.90	117.41	1095.03	0.00	0.00	0.00	-3819.22	74.74	1491.74	-3655.04	29.35	1479.34	-3328.25	282.45	1499.60	-3646.46	191.19	1464.75	712.82	-287.74	79.08	1313.51	-286.17	76.59	711.64
1.42000	-3503.45	246.03	20.72	-3528.70	238.27	34.55	-3581.14	159.46	14.29	-3617.42	146.67	45.65	-3069.74	49.55	17.64	-3844.04	95.38	27.25	-3494.31	171.27	-258.04	-3529.24	261.34	-11.14	-3722.90	117.41	1095.03	0.00	0.00	0.00	-3819.22	74.74	1491.74	-3635.41	30.45	1478.50	-3326.87	281.35	1500.28	-3674.51	192.75	1464.79	712.68	-287.85	79.06	1313.41	-286.02	76.66	712.10
1.43000	-3503.45	246.03	20.72	-3528.70	238.27	34.55	-3591.30	158.41	12.69	-3613.69	145.60	46.27	-3069.74	49.55	17.64	-3844.04	95.38	27.25	-3498.82	170.04	-261.31	-3531.32	260.45	-13.51	-3722.90	117.41	1095.03	0.00	0.00	0.00	-3819.22	74.74	1491.74	-3636.82	32.40	1478.26	-3325.49	280.24	1500.97	-3677.86	194.07	1464.54	712.54	-287.54	79.06	1313.51	-285.86	76.60	711.97
1.44000	-3503.45	246.03	20.72	-3528.70	238.27	34.55	-3592.44	160.11	13.15	-3619.82	146.82	44.39	-3069.74	49.55	17.64	-3844.04	95.38	27.25	-3503.34	168.80	-264.59	-3533.43	259.54	-15.92	-3722.90	117.41	1095.03	0.00	0.00	0.00	-3819.22	74.74	1491.74	-3644.68	33.20	1478.18	-3324.12	279.13	1501.65	-3667.02	194.92	1464.32	712.68	-287.76	79.07	1313.50	-285.86	76.49	711.06
1.45000	-3503.45	246.03	20.72	-3528.70	238.27	34.55	-3596.61	160.03	12.69	-3625.99	147.09	44.26	-3069.74	49.55	17.64	-3844.04	95.38	27.25	-3507.87	167.55	-267.88	-3535.56	258.62	-18.37	-3722.90	117.41	1095.03	0.00	0.00	0.00	-3819.22	74.74	1491.74	-3638.49	35.39	1477.98	-3322.76	278.01	1502.34	-3673.32	196.99	1464.30	712.73	-287.76	79.09	1313.67	-285.87	76.50	710.87
1.46000	-3503.45	246.03	20.72	-3528.70	238.27	34.55	-3590.49	159.56	14.29	-3629.00	147.77	43.83	-3069.74	49.55	17.64	-3844.04	95.38	27.25	-3512.41	166.31	-271.17	-3537.72	257.69	-20.86	-3722.90	117.41	1095.03	0.00	0.00	0.00	-3819.22	74.74	1491.74	-3648.25	36.58	1477.87	-3321.41	276.88	1503.04	-3693.29	198.81	1465.13	712.10	-287.88	78.94	1313.51	-285.96	76.62	711.71
1.47000	-3503.45	246.03	20.72	-3528.70	238.27	34.55	-3581.52	160.87	15.88	-3612.07	146.96	46.50	-3069.74	49.55	17.64	-3844.04	95.38	27.25	-3516.95	165.06	-274.48	-3539.89	256.75	-23.39	-3722.90	117.41	1095.03	0.00	0.00	0.00	-3819.22	74.74	1491.74	-3662.03	38.60	1477.79	-3320.06	275.75	1503.73	-3688.85	200.65	1464.28	712.78	-287.61	79.09	1313.26	-286.44	76.29	712.39
1.48000	-3503.45	246.03	20.72	-3528.70	238.27	34.55	-3603.97	160.15	11.66	-3623.12	148.12	44.02	-3069.74	49.55	17.64	-3844.04	95.38	27.25	-3521.50	163.80	-277.79	-3542.09	255.79	-25.96	-3722.90	117.41	1095.03	0.00	0.00	0.00	-3819.22	74.74	1491.74	-3642.75	41.00	1476.61	-3318.73	274.60	1504.43	-3701.47	201.56	1463.73	712.70	-287.49	79.16	1313.74	-285.81	76.66	711.47
1.49000	-3503.45	246.03	20.72	-3528.70	238.27	34.55	-3597.86	159.76	13.45	-3634.64	146.44	43.55	-3069.74	49.55	17.64	-3844.04	95.38	27.25	-3526.05	162.54	-281.11	-3544.30	254.82	-28.56	-3722.90	117.41	1095.03	0.00	0.00	0.00	-3819.22	74.74	1491.74	-3652.07	43.12	1476.62	-3317.39	273.46	1505.13	-3683.56	203.08	1463.92	712.21	-287.83	78.83	1312.93	-286.19	76.35	711.16
1.50000	-3503.45	246.03	20.72	-3528.70	238.27	34.55	-3588.99	159.77	13.54	-3634.21	147.43	43.67	-3069.74	49.55	17.64	-3844.04	95.38	27.25	-3530.61	161.28	-284.43	-3546.54	253.84	-31.20	-3722.90	117.41	1095.03	0.00	0.00	0.00	-3819.22	74.74	1491.74	-3654.23	45.70	1475.99	-3316.07	272.30	1505.84	-3685.64	204.62	1463.80	712.42	-287.93	78.93	1313.55	-286.06	76.61	711.81
1.51000	-3503.45	246.03	20.72	-3528.70	238.27	34.55	-3587.00	160.51	13.81	-3626.90	146.85	44.99	-3069.74	49.55	17.64	-3844.04	95.38	27.25	-3535.18	160.01	-287.77	-3548.79	252.84	-33.88	-3722.90	117.41	1095.03	0.00	0.00	0.00	-3819.22	74.74	1491.74	-3647.36	47.24	1474.70	-3314.75	271.14	1506.55	-3687.68	206.14	1463.68	712.62	-287.79	79.11	1313.53	-285.90	76.62	711.99
1.52000	-3503.45	246.03	20.72	-3528.70	238.27	34.55	-3586.58	160.15	14.76	-3613.71	148.62	46.78	-3069.74	49.55	17.64	-3844.04	95.38	27.25	-3539.75	158.74	-291.11	-3551.07	251.83	-36.59	-3722.90	117.41	1095.03	0.00	0.00	0.00	-3819.22	74.74	1491.74	-3649.19	50.08	1474.69	-3313.43	269.97	1507.25	-3689.69	207.63	1463.55	712.62	-287.78	78.99	1313.53	-285.76	76.70	711.95
1.53000	-3503.45	246.03	20.72	-3528.70	238.27	34.55	-3589.32	158.43	13.47	-3632.06	148.10	43.53	-3069.74	49.55	17.64	-3844.04	95.38	27.25	-3544.32	157.46	-294.45	-3553.36	250.82	-39.34	-3722.90	117.41	1095.03	0.00	0.00	0.00	-3819.22	74.74	1491.74	-3648.81	52.59	1474.23	-3312.13	268.80	1507.97	-3691.66	209.10	1463.41	712.21	-287.78	78.86	1313.42	-286.05	76.47	712.14
1.54000	-3503.45	246.03	20.72	-3528.70	238.27	34.55	-3581.56	159.20	14.01	-3610.53	148.36	48.10	-3069.74	49.55	17.64	-3844.04	95.38	27.25	-3548.90	156.18	-297.80	-3555.68	249.78	-42.13	-3722.90	117.41	1095.03	0.00	0.00	0.00	-3819.22	74.74	1491.74	-3644.71	55.78	1473.25	-3310.83	267.62	1508.68	-3693.59	210.55	1463.27	712.60	-288.03	79.00	1313.42	-285.82	76.69	711.86
1.55000	-3503.45	246.03	20.72	-3528.70	238.27	34.55	-3589.96	159.99	13.42	-3634.76	148.01	43.79	-3069.74	49.55	17.64	-3844.04	95.38	27.25	-3553.48	154.90	-301.16	-3558.01	248.74	-44.95	-3722.90	117.41	1095.03	0.00	0.00	0.00	-3819.22	74.74	1491.74	-3637.53	58.22	1473.25	-3309.53	266.43	1509.40	-3695.50	211.98	1463.13	713.10	-287.88	79.22	1313.60	-286.09	76.65	711.88
1.56000	-3503.45	246.03	20.72	-3528.70	238.27	34.55	-3580.91	159.08	15.72	-3609.42	147.34	47.05	-3069.74	49.55	17.64	-3844.04	95.38	27.25	-3558.07	153.61	-304.52	-3560.36	247.68	-47.81	-3722.90	117.41	1095.03	0.00	0.00	0.00	-3819.22	74.74	1491.74	-3629.84	61.62	1472.07	-3308.24	265.24	1510.12	-3697.36	213.38	1462.98	712.97	-288.10	79.18	1313.84	-286.12	76.63	711.20
1.57000	-3503.45	246.03	20.72	-3528.70	238.27	34.55	-3584.50	158.69	15.61	-3626.66	148.43	45.17	-3069.74	49.55	17.64	-3844.04	95.38	27.25	-3562.66	152.32	-307.89	-3562.72	246.62	-50.70	-3722.90	117.41	1095.03	0.00	0.00	0.00	-3819.22	74.74	1491.74	-3639.10	64.53	1471.59	-3306.96	264.04	1510.84	-3699.19	214.77	1462.83	712.81	-288.15	79.02	1313.66	-286.03	76.60	711.43
1.58000	-3503.45	246.03	20.72	-3528.70	238.27	34.55	-3579.69	158.85	15.12	-3601.14	147.90	48.66	-3069.74	49.55	17.64	-3844.04	95.38	27.25	-3567.25	151.03	-311.27	-3565.11	245.54	-53.62	-3722.90	117.41	1095.03	0.00	0.00	0.00	-3819.22	74.74	1491.74	-3646.19	68.04	1471.24	-3305.68	262.83	1511.56	-3700.99	216.12	1462.67	712.59	-287.77	79.00	1313.75	-285.86	76.68	711.71
1.59000	-3503.45	246.03	20.72	-3528.70	238.27	34.55	-3579.71	158.94	14.54	-3607.42	148.09	48.43	-3069.74	49.55	17.64	-3844.04	95.38	27.25	-3571.85	149.73	-314.65	-3567.51	244.45	-56.58	-3722.90	117.41	1095.03	0.00	0.00	0.00	-3819.22	74.74	1491.74	-3639.85	71.14	1470.87	-3304.40	261.62	1512.29	-3702.75	217.46	1462.51	712.31	-287.89	79.08	1313.39	-285.89	76.62	711.66
1.60000	-3503.45	246.03	20.72	-3528.70	238.27	34.55	-3610.06	159.37	10.64	-3623.82	147.87	45.68	-3069.74	49.55	17.64	-3844.04	95.38	27.25	-3576.45	148.43	-318.03	-3569.93	243.34	-59.57	-3722.90	117.41	1095.03	0.00	0.00	0.00	-3819.22	74.74	1491.74	-3655.56	75.06	1470.20	-3303.14	260.40	1513.02	-3704.47	218.78	1462.34	712.08	-287.98	78.97	1313.63	-285.87	76.69	711.87
1.61000	-3503.45	246.03	20.72	-3528.70	238.27	34.55	-3585.23	159.83	14.28	-3628.34	147.71	44.91	-3069.74	49.55	17.64	-3844.04	95.38	27.25	-3581.05	147.13	-321.42	-3572.36	242.23	-62.60	-3722.90	117.41	1095.03	0.00	0.00	0.00	-3819.22	74.74	1491.74	-3642.24	78.94	1469.39	-3301.87	259.18	1513.75	-3706.16	220.07	1462.17	712.38	-287.88	78.99	1313.33	-285.97	76.53	711.37
1.62000	-3503.45	246.03	20.72	-3528.70	238.27	34.55	-3571.70	159.03	16.36	-3614.00	148.50	47.65	-3069.74	49.55	17.64	-3844.04	95.38	27.25	-3585.65	145.82	-324.81	-3574.81	241.10	-65.66	-3722.90	117.41	1095.03	0.00	0.00	0.00	-3819.22	74.74	1491.74	-3658.24	82.04	1469.06	-3300.61	257.95	1514.48	-3707.82	221.34	1461.99	712.09	-287.88	78.89	1313.13	-285.72	76.55	711.25
1.63000	-3503.45	246.03	20.72	-3528.70	238.27	34.55	-3617.88	159.80	9.11	-3637.81	147.85	44.12	-3069.74	49.55	17.64	-3844.04	95.38	27.25	-3590.25	144.51	-328.21	-3577.27	239.97	-68.75	-3722.90	117.41	1095.03	0.00	0.00	0.00	-3819.22	74.74	1491.74	-3653.52	85.62	1469.26	-3299.36	256.72	1515.22	-3709.44	222.59	1461.81	712.20	-287.94	78.82	1313.42	-286.07	76.52	711.43
1.64000	-3503.45	246.03	20.72	-3528.70	238.27	34.55	-3600.46	160.26	12.75	-3628.09	148.49	46.22	-3069.74	49.55	17.64	-3844.04	95.38	27.25	-3594.85	143.20	-331.61	-3579.75	238.82	-71.87	-3722.90	117.41	1095.03	0.00	0.00	0.00	-3819.22	74.74	1491.74	-3646.59	88.75	1467.79	-3298.11	255.48	1515.96	-3711.02	223.82	1461.62	712.43	-287.79	79.02	1313.24	-285.77	76.53	711.45
1.65000	-3503.45	246.03	20.72	-3528.70	238.27	34.55	-3595.27	159.34	12.80	-3607.16	148.90	48.73	-3069.74	49.55	17.64	-3844.04	95.38	27.25	-3599.45	141.89	-335.02	-3582.25	237.66	-75.02	-3722.90	117.41	1095.03	0.00	0.00	0.00	-3819.22	74.74	1491.74	-3645.06	92.47	1467.57	-3296.86	254.23	1516.69	-3712.57	225.02	1461.44	712.19	-288.04	78.95	1313.16	-285.82	76.43	711.79
1.66000	-3503.45	246.03	20.72	-3528.70	238.27	34.55	-3599.98	158.85	12.06	-3617.69	149.25	47.61	-3069.74	49.55	17.64	-3844.04	95.38	27.25	-3604.06	140.57	-338.43	-3584.76	236.49	-78.20	-3722.90	117.41	1095.03	0.00	0.00	0.00	-3819.22	74.74	1491.74	-3650.94	96.76	1466.68	-3295.62	252.98	1517.43	-3714.09	226.21	1461.24	712.37	-287.87	78.89	1313.08	-285.64	76.51	711.90
1.67000	-3503.45	246.03	20.72	-3528.70	238.27	34.55	-3588.74	159.18	12.59	-3604.68	149.17	49.37	-3069.74	49.55	17.64	-3844.04	95.38	27.25	-3608.66	139.25	-341.84	-3587.28	235.31	-81.42	-3722.90	117.41	1095.03	0.00	0.00	0.00	-3819.22	74.74	1491.74	-3653.60	100.32	1467.23	-3294.38	251.73	1518.18	-3715.57	227.37	1461.04	711.98	-287.86	78.77	1312.98	-285.82	76.38	711.80
1.68000	-3503.45	246.03	20.72	-3528.70	238.27	34.55	-3592.58	160.35	12.20	-3616.60	148.59	48.81	-3069.74	49.55	17.64	-3844.04	95.38	27.25	-3613.26	137.92	-345.26	-3589.81	234.12	-84.66	-3722.90	117.41	1095.03	0.00	0.00	0.00	-3819.22	74.74	1491.74	-3670.29	104.71	1466.85	-3293.14	250.46	1518.92	-3717.01	228.51	1460.84	712.36	-288.11	78.83	1313.31	-285.99	76.58	712.22
1.69000	-3503.45	246.03	20.72	-3528.70	238.27	34.55	-3574.86	160.44	14.84	-3622.91	148.14	48.33	-3069.74	49.55	17.64	-3844.04	95.38	27.25	-3617.86	136.59	-348.67	-3592.36	232.92	-87.94	-3722.90	117.41	1095.03	0.00	0.00	0.00	-3819.22	74.74	1491.74	-3659.98	108.08	1466.60	-3291.91	249.20	1519.67	-3718.42	229.63	1460.63	712.29	-287.88	78.91	1313.35	-285.74	76.63	711.93
1.70000	-3503.45	246.03	20.72	-3528.70	238.27	34.55	-3600.11	159.91	11.31	-3619.13	149.38	47.88	-3069.74	49.55	17.64	-3844.04	95.38	27.25	-3622.46	135.26	-352.10	-3594.92	231.71	-91.24	-3722.90	117.41	1095.03	0.00	0.00	0.00	-3819.22	74.74	1491.74	-3658.79	112.06	1466.70	-3290.68	247.93	1520.42	-3719.79	230.73	1460.42	712.28	-287.96	78.93	1313.61	-285.80	76.59	711.38
1.71000	-3503.45	246.03	20.72	-3528.70	238.27	34.55	-3590.71	159.32	13.15	-3616.71	149.89	48.48	-3069.74	49.55	17.64	-3844.04	95.38	27.25	-3627.06	133.93	-355.52	-3597.50	230.49	-94.58	-3722.90	117.41	1095.03	0.00	0.00	0.00	-3819.22	74.74	1491.74	-3658.89	116.76	1466.82	-3289.46	246.65	1521.16	-3721.13	231.81	1460.21	712.34	-287.91	78.91	1313.66	-285.83	76.59	712.16
1.72000	-3503.45	246.03	20.72	-3528.70	238.27	34.55	-3614.77	160.97	9.20	-3611.11	148.58	49.70	-3069.74	49.55	17.64	-3844.04	95.38	27.25	-3631.66	132.60	-358.95	-3600.08	229.25	-97.94	-3722.90	117.41	1095.03	0.00	0.00	0.00	-3819.22	74.74	1491.74	-3665.21	120.60	1466.72	-3288.23	245.37	1521.92	-3722.44	232.87	1459.99	712.56	-287.66	79.04	1312.95	-285.90	76.47	712.03
1.73000	-3503.45	246.03	20.72	-3528.70	238.27	34.55	-3579.46	159.09	13.60	-3628.77	148.27	48.42	-3069.74	49.55	17.64	-3844.04	95.38	27.25	-3636.25	131.26	-362.37	-3602.68	228.01	-101.33	-3722.90	117.41	1095.03	0.00	0.00	0.00	-3819.22	74.74	1491.74	-3670.32	123.40	1467.33	-3287.01	244.08	1522.67	-3723.70	233.91	1459.76	712.74	-287.57	79.07	1313.40	-285.93	76.55	711.72
1.74000	-3503.45	246.03	20.72	-3528.70	238.27	34.55	-3589.15	159.68	13.50	-3630.04	149.43	48.12	-3069.74	49.55	17.64	-3844.04	95.38	27.25	-3640.84	129.92	-365.80	-3605.29	226.76	-104.75	-3722.90	117.41	1095.03	0.00	0.00	0.00	-3819.22	74.74	1491.74	-3678.67	127.15	1467.26	-3285.80	242.79	1523.42	-3724.94	234.92	1459.54	712.92	-287.74	79.14	1313.36	-285.91	76.47	712.05
1.75000	-3503.45	246.03	20.72	-3528.70	238.27	34.55	-3591.34	160.53	12.21	-3630.50	150.23	47.32	-3069.74	49.55	17.64	-3844.04	95.38	27.25	-3645.43	128.58	-369.24	-3607.90	225.50	-108.20	-3722.90	117.41	1095.03	0.00	0.00	0.00	-3819.22	74.74	1491.74	-3667.51	131.56	1467.16	-3284.58	241.49	1524.18	-3726.13	235.92	1459.30	712.25	-287.79	78.91	1313.39	-285.79	76.48	711.52
1.76000	-3503.45	246.03	20.72	-3528.70	238.27	34.55	-3585.40	160.48	13.51	-3600.03	150.46	52.63	-3069.74	49.55	17.64	-3844.04	95.38	27.25	-3650.02	127.23	-372.67	-3610.53	224.22	-111.67	-3722.90	117.41	1095.03	0.00	0.00	0.00	-3819.22	74.74	1491.74	-3670.74	135.13	1467.15	-3283.37	240.19	1524.93	-3727.29	236.90	1459.07	712.49	-287.92	78.99	1313.34	-286.14	76.53	712.00
1.77000	-3503.45	246.03	20.72	-3528.70	238.27	34.55	-3604.13	159.11	11.76	-3624.56	150.65	48.10	-3069.74	49.55	17.64	-3844.04	95.38	27.25	-3654.60	125.88	-376.10	-3613.17	222.94	-115.17	-3722.90	117.41	1095.03	0.00	0.00	0.00	-3819.22	74.74	1491.74	-3667.78	139.31	1466.34	-3282.16	238.89	1525.69	-3728.42	237.85	1458.83	712.16	-287.78	79.01	1313.22	-286.08	76.40	712.23
1.78000	-3503.45	246.03	20.72	-3528.70	238.27	34.55	-3590.15	159.61	13.03	-3615.34	151.93	50.35	-3069.74	49.55	17.64	-3844.04	95.38	27.25	-3659.17	124.53	-379.54	-3615.82	221.65	-118.69	-3722.90	117.41	1095.03	0.00	0.00	0.00	-3819.22	74.74	1491.74	-3680.13	142.66	1466.86	-3280.95	237.58	1526.45	-3729.51	238.79	1458.59	712.13	-287.93	78.91	1313.38	-285.88	76.62	711.99
1.79000	-3503.45	246.03	20.72	-3528.70	238.27	34.55	-3588.22	159.18	13.36	-3621.15	151.23	49.63	-3069.74	49.55	17.64	-3844.04	95.38	27.25	-3663.75	123.18	-382.97	-3618.48	220.35	-122.25	-3722.90	117.41	1095.03	0.00	0.00	0.00	-3819.22	74.74	1491.74	-3670.95	146.31	1465.91	-3279.75	236.26	1527.21	-3730.57	239.71	1458.34	711.90	-287.96	78.83	1312.92	-285.85	76.43	712.32
1.80000	-3503.45	246.03	20.72	-3528.70	238.27	34.55	-3601.67	159.89	10.95	-3642.09	152.89	47.30	-3069.74	49.55	17.64	-3844.04	95.38	27.25	-3668.31	121.83	-386.41	-3621.15	219.04	-125.82	-3722.90	117.41	1095.03	0.00	0.00	0.00	-3819.22	74.74	1491.74	-3688.22	149.87	1466.53	-3278.54	234.94	1527.97	-3731.59	240.60	1458.09	712.43	-287.84	78.95	1313.33	-286.16	76.58	712.29
1.81000	-3503.45	246.03	20.72	-3528.70	238.27	34.55	-3588.71	158.65	13.70	-3632.94	153.76	48.60	-3069.74	49.55	17.64	-3844.04	95.38	27.25	-3672.88	120.47	-389.85	-3623.82	217.72	-129.43	-3722.90	117.41	1095.03	0.00	0.00	0.00	-3819.22	74.74	1491.74	-3706.50	153.62	1467.09	-3277.34	233.62	1528.74	-3732.57	241.48	1457.83	712.34	-287.89	79.01	1314.02	-285.85	76.66	711.89
1.82000	-3503.45	246.03	20.72	-3528.70	238.27	34.55	-3601.53	160.23	11.12	-3638.31	153.82	47.82	-3069.74	49.55	17.64	-3844.04	95.38	27.25	-3677.43	119.12	-393.29	-3626.50	216.39	-133.06	-3722.90	117.41	1095.03	0.00	0.00	0.00	-3819.22	74.74	1491.74	-3698.38	156.56	1466.31	-3276.14	232.29	1529.50	-3733.52	242.34	1457.57	713.01	-287.68	79.17	1313.36	-285.65	76.77	711.61
1.83000	-3503.45	246.03	20.72	-3528.70	238.27	34.55	-3611.16	160.67	10.01	-3647.82	153.57	47.36	-3069.74	49.55	17.64	-3844.04	95.38	27.25	-3681.98	117.76	-396.72	-3629.19	215.05	-136.71	-3722.90	117.41	1095.03	0.00	0.00	0.00	-3819.22	74.74	1491.74	-3691.81	160.13	1466.13	-3274.94	230.96	1530.26	-3734.44	243.18	1457.31	712.60	-287.86	78.92	1313.18	-285.67	76.66	711.75
1.84000	-3503.45	246.03	20.72	-3528.70	238.27	34.55	-3588.23	160.97	13.26	-3603.05	155.47	54.01	-3069.74	49.55	17.64	-3844.04	95.38	27.25	-3686.53	116.40	-400.16	-3631.89	213.71	-140.38	-3722.90	117.41	1095.03	0.00	0.00	0.00	-3819.14	74.74	1491.74	-3687.56	162.63	1466.05	-3273.74	229.63	1531.03	-3735.31	243.99	1457.05	713.33	-287.88	79.29	1313.63	-285.31	76.78	712.33
1.85000	-3503.45	246.03	20.72	-3528.70	238.27	34.55	-3588.21	163.38	13.66	-3625.54	157.11	51.59	-3069.74	49.55	17.64	-3844.04	95.38	27.25	-3691.07	115.03	-403.60	-3634.60	212.35	-144.08	-3722.90	117.41	1095.03	0.00	0.00	0.00	-3730.79	75.64	1488.70	-3696.87	166.08	1465.74	-3272.54	228.29	1531.79	-3736.16	244.79	1456.78	713.17	-287.64	79.30	1313.67	-285.75	76.77	712.25
1.86000	-3503.45	246.03	20.72	-3528.70	238.27	34.55	-3589.95	166.09	13.34	-3600.83	160.82	54.43	-3069.74	49.55	17.64	-3844.04	95.38	27.25	-3695.60	113.67	-407.03	-3637.31	210.99	-147.81	-3722.90	117.41	1095.03	0.00	0.00	0.00	-3748.83	76.98	1486.57	-3698.73	169.44	1465.15	-3271.34	226.94	1532.56	-3736.96	245.57	1456.50	712.03	-288.22	78.81	1313.46	-286.08	76.54	712.19
1.87000	-3503.45	246.03	20.72	-3528.70	238.27	34.55	-3594.56	171.78	11.19	-3603.09	165.15	54.47	-3069.74	49.55	17.64	-3844.04	95.38	27.25	-3700.12	112.30	-410.47	-3640.03	209.61	-151.55	-3722.90	117.41	1095.03	0.00	0.00	0.00	-3727.59	78.32	1485.92	-3704.86	171.92	1465.11	-3270.14	225.60	1533.33	-3737.74	246.33	1456.23	712.28	-287.99	78.84	1312.92	-285.86	76.35	711.74
1.88000	-3503.45	246.03	20.72	-3528.70	238.27	34.55	-3611.67	176.31	10.23	-3631.70	169.59	49.80	-3069.74	49.55	17.64	-3844.04	95.38	27.25	-3704.64	110.94	-413.90	-3642.75	208.23	-155.32	-3722.90	117.41	1095.03	0.00	0.00	0.00	-3786.41	81.85	1486.70	-3708.56	175.97	1465.01	-3268.94	224.24	1534.10	-3738.47	247.08	1455.95	712.36	-287.65	78.96	1313.09	-285.62	76.42	711.69
1.89000	-3503.45	246.03	20.72	-3528.70	238.27	34.55	-3587.07	184.11	14.74	-3616.51	177.40	53.31	-3069.74	49.55	17.64	-3844.04	95.38	27.25	-3709.15	109.57	-417.33	-3645.48	206.84	-159.11	-3722.90	117.41	1095.03	0.00	0.00	0.00	-3777.53	81.90	1484.71	-3712.19	179.16	1464.64	-3267.75	222.89	1534.87	-3739.17	247.80	1455.66	712.27	-287.86	78.78	1313.86	-285.94	76.59	712.07
1.90000	-3503.45	246.03	20.72	-3528.70	238.27	34.55	-3589.43	191.38	15.44	-3603.81	181.91	55.89	-3069.74	49.55	17.64	-3844.04	95.38	27.25	-3713.65	108.20	-420.77	-3648.21	205.45	-162.92	-3722.90	117.41	1095.03	0.00	0.00	0.00	-3783.24	82.48	1484.51	-3718.02	182.34	1464.69	-3266.55	221.53	1535.64	-3739.84	248.50	1455.38	712.43	-287.71	78.88	1313.43	-285.96	76.45	711.64
1.91000	-3503.45	246.03	20.72	-3528.70	238.27	34.55	-3581.89	197.91	16.11	-3619.38	189.84	53.53	-3069.74	49.55	17.64	-3844.04	95.38	27.25	-3718.14	106.82	-424.19	-3650.95	204.04	-166.76	-3722.90	117.41	1095.03	0.00	0.00	0.00	-3793.69	85.72	1484.97	-3698.00	185.32	1464.78	-3265.35	220.17	1536.41	-3740.47	249.19	1455.08	712.95	-287.77	79.07	1313.46	-286.27	76.37	711.64
1.92000	-3503.45	246.03	20.72	-3528.70	238.27	34.55	-3608.95	206.24	12.34	-3618.93	196.35	55.04	-3069.74	49.55	17.64	-3844.04	95.38	27.25	-3722.62	105.45	-427.62	-3653.70	202.63	-170.61	-3722.90	117.41	1095.03	0.00	0.00	0.00	-3742.07	87.95	1484.11	-3705.69	187.66	1465.06	-3264.16	218.80	1537.18	-3741.07	249.86	1454.79	713.10	-287.77	79.09	1313.71	-285.94	76.58	711.29
1.93000	-3503.45	246.03	20.72	-3528.70	238.27	34.55	-3603.42	212.77	14.67	-3635.07	202.99	53.55	-3069.74	49.55	17.64	-3844.04	95.38	27.25	-3727.09	104.08	-431.05	-3656.44	201.20	-174.48	-3722.90	117.41	1095.03	0.00	0.00	0.00	-3773.48	91.23	1484.14	-3723.48	190.39	1465.26	-3262.96	217.43	1537.95	-3741.62	250.51	1454.49	712.81	-287.68	79.03	1313.30	-286.12	76.48	711.55
1.94000	-3503.45	246.03	20.72	-3528.70	238.27	34.55	-3617.51	221.01	13.19	-3628.58	210.49	54.42	-3069.74	49.55	17.64	-3844.04	95.38	27.25	-3731.56	102.70	-434.47	-3659.19	199.77	-178.38	-3722.90	117.41	1095.03	0.00	0.00	0.00	-3752.07	92.44	1483.68	-3709.27	192.24	1465.43	-3261.76	216.06	1538.72	-3742.15	251.14	1454.19	712.14	-287.78	78.84	1313.28	-285.90	76.59	711.95
1.95000	-3503.45	246.03	20.72	-3528.70	238.27	34.55	-3615.09	230.72	14.48	-3617.95	218.99	58.37	-3069.74	49.55	17.64	-3844.04	95.38	27.25	-3736.01	101.32	-437.89	-3661.95	198.34	-182.29	-3722.90	117.41	1095.03	0.00	0.00	0.00	-3764.47	93.91	1482.95	-3715.94	195.00	1465.83	-3260.56	214.69	1539.49	-3742.64	251.75	1453.89	712.85	-287.80	79.08	1313.38	-285.83	76.78	711.61
1.96000	-3503.45	246.03	20.72	-3528.70	238.27	34.55	-3624.85	238.95	14.07	-3635.55	227.38	55.24	-3069.74	49.55	17.64	-3844.04	95.38	27.25	-3740.45	99.95	-441.31	-3664.70	196.89	-186.23	-3722.90	117.41	1095.03	0.00	0.00	0.00	-3746.29	95.28	1483.68	-3709.74	196.84	1465.80	-3259.36	213.31	1540.27	-3743.09	252.35	1453.58	712.80	-288.04	78.93	1313.41	-285.83	76.73	712.02
1.97000	-3503.45	246.03	20.72	-3528.70	238.27	34.55	-3644.66	248.83	10.78	-3645.23	234.35	54.56	-3069.74	49.55	17.64	-3844.04	95.38	27.25	-3744.89	98.57	-444.72	-3667.46	195.44	-190.18	-3722.90	117.41	1095.03	0.00	0.00	0.00	-3745.17	97.87	1482.90	-3689.94	199.00	1465.51	-3258.16	211.93	1541.04	-3743.50	252.92	1453.27	712.10	-288.04	78.94	1313.08	-285.86	76.52	711.70
1.98000	-3503.45	246.03	20.72	-3528.70	238.27	34.55	-3646.82	253.49	12.33	-3636.61	240.71	57.66	-3069.74	49.55	17.64	-3844.04	95.38	27.25	-3749.31	97.19	-448.13	-3670.22	193.98	-194.15	-3722.90	117.41	1095.03	0.00	0.00	0.00	-3764.63	98.05	1482.48	-3728.73	201.93	1466.75	-3256.96	210.54	1541.81	-3743.89	253.48	1452.96	713.15	-287.64	79.05	1313.52	-286.05	76.52	711.93
1.99000	-3503.45	246.03	20.72	-3528.70	238.27	34.55	-3618.61	262.52	16.81	-3646.76	248.33	56.70	-3069.74	49.55	17.64	-3844.04	95.38	27.25	-3753.72	95.81	-451.54	-3672.99	192.51	-198.14	-3722.90	117.41	1095.03	0.00	0.00	0.00	-3754.50	99.11	1482.63	-3704.26	203.63	1466.60	-3255.75	209.15	1542.59	-3744.23	254.03	1452.65	712.98	-287.66	79.05	1313.07	-285.79	76.49	711.63
2.00000	-3503.45	246.03	20.72	-3528.70	238.27	34.55	-3599.61	271.03	21.44	-3661.86	257.48	55.49	-3069.74	49.55	17.64	-3844.04	95.38	27.25	-3758.11	94.43	-454.94	-3675.75	191.04	-202.15	-3722.90	117.41	1095.03	0.00	0.00	0.00	-3742.29	101.48	1482.86	-3701.25	205.11	1466.75	-3254.55	207.76	1543.36	-3744.54	254.55	1452.33	713.01	-287.98	79.13	1313.54	-285.75	76.56	711.18
2.01000	-3503.45	246.03	20.72	-3528.70	238.27	34.55	-3622.84	279.28	19.44	-3638.89	263.43	61.54	-3069.74	49.55	17.64	-3844.04	95.38	27.25	-3762.50	93.04	-458.34	-3678.52	189.55	-206.17	-3722.90	117.41	1095.03	0.00	0.00	0.00	-3761.55	103.47	1482.19	-3736.11	208.13	1467.56	-3253.34	206.37	1544.13	-3744.81	255.06	1452.00	712.76	-287.56	79.09	1313.44	-285.91	76.63	711.17
2.02000	-3503.45	246.03	20.72	-3528.70	238.27	34.55	-3636.42	285.48	17.62	-3632.90	271.90	62.46	-3069.74	49.55	17.64	-3844.04	95.38	27.25	-3766.87	91.66	-461.74	-3681.28	188.06	-210.22	-3722.90	117.41	1095.03	0.00	0.00	0.00	-3783.65	105.88	1482.77	-3726.13	210.70	1467.80	-3252.13	204.97	1544.91	-3745.05	255.55	1451.68	712.79	-287.90	79.00	1312.99	-285.66	76.65	711.48
2.03000	-3503.45	246.03	20.72	-3528.70	238.27	34.55	-3639.64	294.02	18.18	-3649.37	278.14	60.91	-3069.74	49.55	17.64	-3844.04	95.38	27.25	-3771.23	90.28	-465.13	-3684.05	186.57	-214.27	-3722.90	117.41	1095.03	0.00	0.00	0.00	-3755.85	106.87	1481.75	-3734.34	212.10	1467.91	-3250.92	203.57	1545.68	-3745.26	256.02	1451.35	712.52	-287.85	78.93	1312.99	-285.88	76.53	712.19
2.04000	-3503.45	246.03	20.72	-3528.70	238.27	34.55	-3642.82	302.43	18.81	-3662.63	284.99	60.23	-3069.74	49.55	17.64	-3844.04	95.38	27.25	-3775.58	88.89	-468.51	-3686.81	185.07	-218.35	-3722.90	117.41	1095.03	0.00	0.00	0.00	-3777.71	108.05	1481.89	-3725.83	213.72	1468.53	-3249.71	202.17	1546.45	-3745.42	256.47	1451.02	712.96	-287.88	79.10	1313.07	-285.93	76.33	712.15
2.05000	-3503.45	246.03	20.72	-3528.70	238.27	34.55	-3645.98	310.72	19.49	-3645.68	291.82	63.41	-3069.74	49.55	17.64	-3844.04	95.38	27.25	-3779.91	87.51	-471.89	-3689.57	183.56	-222.44	-3722.90	117.41	1095.03	0.00	0.00	0.00	-3777.56	108.79	1481.65	-3725.36	215.39	1468.56	-3248.49	200.77	1547.22	-3745.55	256.91	1450.69	712.44	-287.79	78.88	1313.56	-286.05	76.66	711.43
2.06000	-3503.45	246.03	20.72	-3528.70	238.27	34.55	-3649.10	318.88	20.24	-3674.67	301.23	61.39	-3069.74	49.55	17.64	-3844.04	95.38	27.25	-3784.23	86.13	-475.27	-3692.34	182.04	-226.54	-3722.90	117.41	1095.03	0.00	0.00	0.00	-3759.82	112.02	1480.52	-3744.49	216.30	1468.69	-3247.27	199.36	1548.00	-3745.65	257.34	1450.35	712.88	-287.77	79.09	1313.65	-286.46	76.74	711.35
2.07000	-3503.45	246.03	20.72	-3528.70	238.27	34.55	-3652.19	326.92	21.05	-3656.94	307.82	64.26	-3069.74	49.55	17.64	-3844.04	95.38	27.25	-3788.54	84.74	-478.64	-3695.10	180.52	-230.66	-3722.90	117.41	1095.03	0.00	0.00	0.00	-3749.67	112.80	1481.32	-3741.35	219.05	1469.65	-3246.05	197.95	1548.77	-3745.71	257.74	1450.01	712.87	-288.12	78.93	1314.21	-285.99	77.09	711.44
2.08000	-3503.45	246.03	20.72	-3528.70	238.27	34.55	-3655.25	334.83	21.91	-3620.08	313.11	71.83	-3069.74	49.55	17.64	-3844.04	95.38	27.25	-3792.83	83.35	-482.01	-3697.86	178.99	-234.80	-3722.90	117.41	1095.03	0.00	0.00	0.00	-3752.09	113.56	1480.77	-3746.52	221.26	1469.35	-3244.83	196.54	1549.54	-3745.73	258.13	1449.67	711.89	-287.84	78.82	1313.41	-285.91	76.64	712.02
2.09000	-3503.45	246.03	20.72	-3528.70	238.27	34.55	-3658.27	342.62	22.83	-3614.00	320.76	74.14	-3069.74	49.55	17.64	-3844.04	95.38	27.25	-3797.10	81.97	-485.37	-3700.62	177.46	-238.95	-3722.90	117.41	1095.03	0.00	0.00	0.00	-3778.43	113.34	1480.02	-3728.69	222.47	1469.35	-3243.60	195.13	1550.31	-3745.72	258.50	1449.33	712.24	-287.61	78.95	1313.39	-285.69	76.55	711.85
2.10000	-3503.45	246.03	20.72	-3528.70	238.27	34.55	-3661.26	350.29	23.81	-3608.01	328.29	76.48	-3069.74	49.55	17.64	-3844.04	95.38	27.25	-3801.37	80.58	-488.72	-3703.37	175.92	-243.11	-3722.90	117.41	1095.03	0.00	0.00	0.00	-3758.73	115.34	1479.41	-3737.07	223.43	1470.00	-3242.37	193.71	1551.08	-3745.68	258.86	1448.98	712.42	-287.57	78.89	1313.61	-286.00	76.60	712.16
2.11000	-3503.45	246.03	20.72	-3528.70	238.27	34.55	-3664.21	357.84	24.85	-3602.08	335.72	78.87	-3069.74	49.55	17.64	-3844.04	95.38	27.25	-3805.61	79.20	-492.07	-3706.13	174.37	-247.29	-3722.90	117.41	1095.03	0.00	0.00	0.00	-3781.98	116.71	1479.90	-3723.36	225.15	1469.07	-3241.14	192.30	1551.85	-3745.59	259.20	1448.63	712.28	-287.90	78.80	1313.13	-285.98	76.55	711.84
2.12000	-3503.45	246.03	20.72	-3528.70	238.27	34.55	-3667.13	365.27	25.95	-3596.23	343.03	81.29	-3069.74	49.55	17.64	-3844.04	95.38	27.25	-3809.84	77.81	-495.41	-3708.87	172.82	-251.48	-3722.90	117.41	1095.03	0.00	0.00	0.00	-3754.18	118.99	1479.70	-3751.22	227.08	1469.48	-3239.90	190.88	1552.62	-3745.47	259.52	1448.28	712.72	-287.72	79.14	1313.23	-285.97	76.59	712.10
2.13000	-3503.45	246.03	20.72	-3528.70	238.27	34.55	-3670.02	372.58	27.10	-3590.46	350.23	83.76	-3069.74	49.55	17.64	-3844.04	95.38	27.25	-3814.05	76.43	-498.75	-3711.62	171.26	-255.68	-3722.90	117.41	1095.03	0.00	0.00	0.00	-3770.94	119.71	1480.11	-3719.78	227.86	1468.20	-3238.66	189.46	1553.39	-3745.32	259.83	1447.92	712.93	-287.71	79.11	1313.52	-285.95	76.56	712.34
2.14000	-3503.45	246.03	20.72	-3528.70	238.27	34.55	-3672.87	379.77	28.31	-3584.75	357.32	86.26	-3069.74	49.55	17.64	-3844.04	95.38	27.25	-3818.25	75.04	-502.08	-3714.36	169.69	-259.90	-3722.90	117.41	1095.03	0.00	0.00	0.00	-3784.00	122.18	1479.34	-3730.19	228.65	1467.25	-3237.41	188.03	1554.16	-3745.13	260.12	1447.57	712.87	-288.23	78.95	1312.87	-286.04	76.40	711.96
2.15000	-3503.45	246.03	20.72	-3528.70	238.27	34.55	-3675.68	386.85	29.57	-3579.12	364.31	88.81	-3069.74	49.55	17.64	-3844.04	95.38	27.25	-3822.42	73.66	-505.40	-3717.10	168.12	-264.12	-3722.90	117.41	1095.03	0.00	0.00	0.00	-3753.67	122.91	1478.56	-3735.75	229.49	1468.00	-3236.16	186.61	1554.93	-3744.90	260.39	1447.21	712.09	-287.97	78.82	1313.42	-286.08	76.59	711.69
2.16000	-3503.45	246.03	20.72	-3528.70	238.27	34.55	-3678.46	393.80	30.88	-3573.55	371.18	91.39	-3069.74	49.55	17.64	-3844.04	95.38	27.25	-3826.59	72.27	-508.71	-3719.83	166.55	-268.36	-3722.90	117.41	1095.03	0.00	0.00	0.00	-3774.87	122.63	1478.01	-3723.09	230.51	1466.68	-3234.91	185.18	1555.70	-3744.64	260.65	1446.84	712.30	-287.84	78.92	1313.42	-285.91	76.59	711.71
2.17000	-3503.45	246.03	20.72	-3528.70	238.27	34.55	-3681.20	400.64	32.25	-3568.06	377.95	94.01	-3069.74	49.55	17.64	-3844.04	95.38	27.25	-3830.73	70.89	-512.02	-3722.56	164.97	-272.61	-3722.93	117.42	1095.03	0.00	0.00	0.00	-3778.62	124.05	1478.83	-3715.11	232.10	1467.42	-3233.65	183.75	1556.46	-3744.34	260.90	1446.48	712.68	-287.88	79.06	1313.30	-285.90	76.63	711.72
2.18000	-3503.45	246.03	20.72	-3528.70	238.27	34.55	-3683.91	407.36	33.68	-3562.63	384.60	96.66	-3069.74	49.55	17.64	-3844.04	95.38	27.25	-3834.85	69.50	-515.32	-3725.28	163.38	-276.87	-3751.00	120.51	1094.29	0.00	0.00	0.00	-3758.98	125.61	1475.56	-3730.96	233.74	1467.50	-3232.39	182.32	1557.23	-3744.01	261.13	1446.11	713.00	-287.83	79.03	1313.57	-286.15	76.57	711.62
2.19000	-3503.45	246.03	20.72	-3528.70	238.27	34.55	-3686.58	413.97	35.15	-3557.28	391.16	99.35	-3069.74	49.55	17.64	-3844.04	95.38	27.25	-3838.96	68.12	-518.61	-3727.99	161.79	-281.14	-3741.08	121.91	1092.87	0.00	0.00	0.00	-3758.88	125.60	1476.23	-3723.78	233.79	1466.40	-3231.12	180.89	1557.99	-3743.64	261.34	1445.75	712.48	-287.76	79.07	1313.76	-285.77	76.58	711.64
2.20000	-3503.45	246.03	20.72	-3528.70	238.27	34.55	-3689.21	420.46	36.68	-3551.99	397.60	102.08	-3069.74	49.55	17.64	-3844.04	95.38	27.25	-3843.05	66.73	-521.90	-3730.70	160.20	-285.42	-3759.14	123.14	1094.94	0.00	0.00	0.00	-3745.26	126.31	1475.17	-3722.22	234.14	1465.65	-3229.85	179.46	1558.76	-3743.23	261.54	1445.37	712.34	-287.81	78.96	1313.66	-285.95	76.58	711.60
2.21000	-3503.45	246.03	20.72	-3528.70	238.27	34.55	-3691.81	426.84	38.26	-3546.76	403.94	104.84	-3069.74	49.55	17.64	-3844.04	95.38	27.25	-3847.12	65.35	-525.17	-3733.40	158.60	-289.71	-3761.59	126.11	1092.66	0.00	0.00	0.00	-3748.47	125.69	1474.53	-3734.94	236.39	1465.70	-3228.57	178.03	1559.52	-3742.79	261.72	1445.00	712.40	-287.82	78.85	1313.67	-285.73	76.65	712.05
2.22000	-3503.45	246.03	20.72	-3528.70	238.27	34.55	-3694.37	433.10	39.89	-3541.60	410.17	107.64	-3069.74	49.55	17.64	-3844.04	95.38	27.25	-3851.17	63.97	-528.44	-3736.10	156.99	-294.01	-3788.12	126.87	1092.66	0.00	0.00	0.00	-3766.42	127.35	1473.75	-3753.05	236.07	1465.24	-3227.29	176.59	1560.28	-3742.31	261.89	1444.63	712.61	-287.85	78.99	1313.60	-285.70	76.61	711.95
2.23000	-3503.45	246.03	20.72	-3528.70	238.27	34.55	-3696.89	439.25	41.57	-3536.51	416.30	110.47	-3069.74	49.55	17.64	-3844.04	95.38	27.25	-3855.20	62.59	-531.70	-3738.79	155.38	-298.32	-3769.47	126.75	1092.62	0.00	0.00	0.00	-3758.59	127.56	1474.11	-3740.52	236.04	1464.87	-3226.00	175.15	1561.04	-3741.80	262.05	1444.25	712.88	-287.72	79.07	1313.63	-285.51	76.72	712.14
2.24000	-3503.45	246.03	20.72	-3528.70	238.27	34.55	-3699.37	445.29	43.30	-3531.48	422.33	113.33	-3069.74	49.55	17.64	-3844.04	95.38	27.25	-3859.21	61.21	-534.95	-3741.46	153.76	-302.64	-3766.92	128.63	1092.10	0.00	0.00	0.00	-3759.88	127.72	1472.71	-3730.94	236.32	1465.01	-3224.71	173.72	1561.80	-3741.25	262.18	1443.87	713.04	-287.54	79.16	1313.29	-286.04	76.58	711.64
2.25000	-3503.45	246.03	20.72	-3528.70	238.27	34.55	-3701.81	451.21	45.08	-3526.52	428.25	116.23	-3069.74	49.55	17.64	-3844.04	95.38	27.25	-3863.19	59.83	-538.19	-3744.14	152.15	-306.96	-3751.38	131.67	1092.37	0.00	0.00	0.00	-3779.18	127.92	1472.23	-3742.51	237.18	1464.25	-3223.41	172.28	1562.56	-3740.66	262.31	1443.49	712.75	-287.77	78.93	1313.09	-285.92	76.46	711.44
2.26000	-3503.45	246.03	20.72	-3528.70	238.27	34.55	-3704.22	457.03	46.91	-3521.61	434.07	119.16	-3069.74	49.55	17.64	-3844.04	95.38	27.25	-3867.16	58.45	-541.42	-3746.80	150.52	-311.30	-3751.18	133.02	1093.61	0.00	0.00	0.00	-3766.04	128.32	1470.68	-3735.19	237.32	1463.14	-3222.11	170.84	1563.31	-3740.04	262.42	1443.10	712.37	-288.01	78.80	1313.79	-285.97	76.53	711.55
2.27000	-3503.45	246.03	20.72	-3528.70	238.27	34.55	-3706.58	462.73	48.78	-3516.77	439.79	122.13	-3069.74	49.55	17.64	-3844.04	95.38	27.25	-3871.11	57.07	-544.64	-3749.45	148.89	-315.64	-3742.82	136.05	1093.10	0.00	0.00	0.00	-3761.14	127.87	1471.17	-3719.15	236.74	1462.02	-3220.80	169.40	1564.07	-3739.39	262.51	1442.72	711.73	-287.74	78.58	1313.75	-285.95	76.56	711.69
2.28000	-3503.45	246.03	20.72	-3528.70	238.27	34.55	-3708.91	468.33	50.71	-3511.99	445.40	125.12	-3069.74	49.55	17.64	-3844.04	95.38	27.25	-3875.03	55.69	-547.85	-3752.10	147.26	-319.98	-3714.80	137.29	1093.81	0.00	0.00	0.00	-3760.98	127.33	1470.59	-3731.63	237.79	1462.17	-3219.48	167.96	1564.82	-3738.69	262.60	1442.33	712.56	-287.65	78.90	1313.48	-285.85	76.68	712.00
2.29000	-3503.45	246.03	20.72	-3528.70	238.27	34.55	-3711.20	473.82	52.68	-3507.27	450.92	128.15	-3069.74	49.55	17.64	-3844.04	95.38	27.25	-3878.94	54.31	-551.05	-3754.73	145.62	-324.33	-3731.59	138.54	1093.16	0.00	0.00	0.00	-3750.89	127.27	1469.77	-3720.35	237.59	1461.52	-3218.16	166.52	1565.58	-3737.96	262.66	1441.94	712.02	-287.75	78.98	1313.38	-285.80	76.74	712.31
2.30000	-3503.45	246.03	20.72	-3528.70	238.27	34.55	-3713.44	479.19	54.69	-3502.60	456.33	131.20	-3069.74	49.55	17.64	-3844.04	95.38	27.25	-3882.82	52.94	-554.25	-3757.36	143.98	-328.69	-3751.45	139.52	1093.22	0.00	0.00	0.00	-3754.05	128.07	1469.00	-3734.09	237.09	1461.74	-3216.83	165.07	1566.33	-3737.20	262.72	1441.55	711.73	-287.77	78.84	1313.67	-285.89	76.68	712.33
2.31000	-3503.45	246.03	20.72	-3528.70	238.27	34.55	-3715.65	484.46	56.75	-3498.00	461.65	134.29	-3069.74	49.55	17.64	-3844.04	95.38	27.25	-3886.68	51.57	-557.43	-3759.97	142.34	-333.06	-3748.45	142.01	1092.66	0.00	0.00	0.00	-3731.85	128.38	1467.96	-3732.47	236.89	1461.92	-3215.49	163.63	1567.08	-3736.40	262.75	1441.16	711.87	-287.82	78.83	1313.26	-285.90	76.48	712.03
2.32000	-3503.45	246.03	20.72	-3528.70	238.27	34.55	-3717.82	489.63	58.86	-3493.46	466.86	137.41	-3069.74	49.55	17.64	-3844.04	95.38	27.25	-3890.51	50.19	-560.60	-3762.57	140.69	-337.43	-3743.51	142.81	1093.42	0.00	0.00	0.00	-3752.27	128.80	1467.94	-3730.41	237.73	1461.66	-3214.15	162.19	1567.82	-3735.56	262.78	1440.76	712.40	-287.70	78.97	1313.06	-285.43	76.60	712.18
2.33000	-3503.45	246.03	20.72	-3528.70	238.27	34.55	-3719.94	494.69	61.01	-3488.97	471.98	140.56	-3069.74	49.55	17.64	-3844.04	95.38	27.25	-3894.32	48.82	-563.76	-3765.16	139.04	-341.80	-3753.55	142.97	1093.32	0.00	0.00	0.00	-3743.80	129.98	1468.32	-3744.41	238.51	1462.31	-3212.80	160.74	1568.57	-3734.68	262.79	1440.37	712.61	-287.46	79.00	1313.03	-285.88	76.52	711.90
2.34000	-3503.45	246.03	20.72	-3528.70	238.27	34.55	-3722.02	499.64	63.21	-3484.53	476.99	143.73	-3069.74	49.55	17.64	-3844.04	95.38	27.25	-3898.11	47.45	-566.91	-3767.74	137.39	-346.18	-3742.12	144.80	1091.99	0.00	0.00	0.00	-3753.76	128.21	1468.75	-3734.16	238.99	1461.56	-3211.44	159.30	1569.31	-3733.77	262.79	1439.97	712.66	-287.74	79.16	1313.45	-285.69	76.58	711.66
2.35000	-3503.45	246.03	20.72	-3528.70	238.27	34.55	-3724.07	504.48	65.45	-3480.16	481.92	146.93	-3069.74	49.55	17.64	-3844.04	95.38	27.25	-3901.87	46.08	-570.04	-3770.31	135.73	-350.56	-3705.20	146.18	1092.68	0.00	0.00	0.00	-3747.81	130.25	1468.92	-3734.02	240.18	1462.39	-3210.08	157.86	1570.06	-3732.83	262.77	1439.57	712.22	-288.03	78.92	1313.37	-285.65	76.73	711.87
2.36000	-3503.45	246.03	20.72	-3528.70	238.27	34.55	-3726.07	509.23	67.73	-3475.83	486.74	150.17	-3069.74	49.55	17.64	-3844.04	95.38	27.25	-3905.61	44.72	-573.17	-3772.87	134.07	-354.95	-3735.24	147.38	1091.46	0.00	0.00	0.00	-3725.12	130.29	1468.11	-3727.01	239.75	1462.11	-3208.71	156.41	1570.80	-3731.85	262.75	1439.17	712.03	-288.10	78.83	1313.06	-285.82	76.49	711.24
2.37000	-3503.45	246.03	20.72	-3528.70	238.27	34.55	-3728.03	513.87	70.05	-3471.57	491.47	153.42	-3069.74	49.55	17.64	-3844.04	95.38	27.25	-3909.33	43.35	-576.28	-3775.41	132.40	-359.34	-3731.75	147.72	1092.47	0.00	0.00	0.00	-3745.05	131.48	1469.57	-3721.35	240.99	1462.19	-3207.33	154.97	1571.54	-3730.83	262.70	1438.77	712.56	-288.06	78.90	1313.72	-286.05	76.68	711.83
2.38000	-3503.45	246.03	20.72	-3528.70	238.27	34.55	-3729.94	518.40	72.42	-3467.35	496.10	156.71	-3069.74	49.55	17.64	-3844.04	95.38	27.25	-3913.02	41.99	-579.39	-3777.94	130.73	-363.74	-3729.15	150.31	1091.42	0.00	0.00	0.00	-3736.47	131.26	1469.62	-3723.00	241.14	1462.91	-3205.94	153.52	1572.27	-3729.77	262.65	1438.36	713.25	-287.89	79.12	1313.47	-285.91	76.65	711.58
2.39000	-3503.45	246.03	20.72	-3528.70	238.27	34.55	-3731.82	522.84	74.82	-3463.19	500.63	160.02	-3069.74	49.55	17.64	-3844.04	95.38	27.25	-3916.68	40.62	-582.48	-3780.45	129.06	-368.13	-3704.77	151.45	1091.81	0.00	0.00	0.00	-3737.38	131.66	1470.45	-3717.55	241.90	1463.59	-3204.54	152.08	1573.01	-3728.68	262.58	1437.96	712.20	-287.80	78.94	1313.36	-286.18	76.51	712.54
2.40000	-3503.45	246.03	20.72	-3528.70	238.27	34.55	-3733.65	527.17	77.27	-3459.07	505.08	163.36	-3069.74	49.55	17.64	-3844.04	95.38	27.25	-3920.32	39.26	-585.56	-3782.96	127.39	-372.53	-3715.54	152.24	1091.78	0.00	0.00	0.00	-3741.11	132.99	1470.80	-3730.20	242.23	1464.36	-3203.14	150.63	1573.74	-3727.56	262.50	1437.55	713.21	-287.47	79.22	1313.20	-285.92	76.52	712.39
2.41000	-3503.45	246.03	20.72	-3528.70	238.27	34.55	-3735.44	531.40	79.75	-3455.01	509.42	166.72	-3069.74	49.55	17.64	-3844.04	95.38	27.25	-3923.93	37.91	-588.62	-3785.44	125.71	-376.93	-3732.89	153.45	1089.23	0.00	0.00	0.00	-3738.16	134.36	1471.16	-3731.18	244.12	1465.22	-3201.73	149.19	1574.47	-3726.40	262.40	1437.14	713.16	-287.89	79.06	1313.16	-285.78	76.59	712.02
2.42000	-3503.45	246.03	20.72	-3528.70	238.27	34.55	-3737.18	535.53	82.28	-3451.00	513.68	170.11	-3069.74	49.55	17.64	-3844.04	95.38	27.25	-3927.52	36.55	-591.67	-3787.92	124.03	-381.33	-3716.80	153.41	1089.69	0.00	0.00	0.00	-3725.13	133.76	1471.39	-3737.35	245.07	1466.08	-3200.31	147.74	1575.20	-3725.20	262.30	1436.73	712.41	-288.04	79.04	1313.63	-286.21	76.66	711.94
2.43000	-3503.45	246.03	20.72	-3528.70	238.27	34.55	-3738.88	539.56	84.85	-3447.04	517.84	173.52	-3069.74	49.55	17.64	-3844.04	95.38	27.25	-3931.08	35.19	-594.71	-3790.37	122.35	-385.73	-3693.79	153.12	1090.08	0.00	0.00	0.00	-3732.87	134.38	1471.86	-3744.11	245.20	1466.66	-3198.88	146.30	1575.93	-3723.96	262.18	1436.32	712.59	-288.07	78.98	1313.28	-286.01	76.71	712.02
2.44000	-3503.45	246.03	20.72	-3528.70	238.27	34.55	-3740.54	543.50	87.45	-3443.12	521.91	176.96	-3069.74	49.55	17.64	-3844.04	95.38	27.25	-3934.61	33.84	-597.74	-3792.82	120.67	-390.13	-3723.85	155.09	1088.08	0.00	0.00	0.00	-3725.33	137.42	1473.16	-3749.12	245.09	1467.10	-3197.44	144.86	1576.65	-3722.69	262.05	1435.91	713.08	-287.75	79.14	1313.44	-285.98	76.48	711.83
2.45000	-3503.45	246.03	20.72	-3528.70	238.27	34.55	-3742.15	547.33	90.09	-3439.26	525.89	180.41	-3069.74	49.55	17.64	-3844.04	95.38	27.25	-3938.11	32.49	-600.75	-3795.24	118.98	-394.54	-3709.76	156.91	1087.46	0.00	0.00	0.00	-3722.17	138.02	1474.15	-3749.98	245.34	1467.58	-3196.00	143.41	1577.37	-3721.38	261.90	1435.49	712.26	-287.91	79.03	1312.79	-285.72	76.47	711.81
2.46000	-3503.45	246.03	20.72	-3528.70	238.27	34.55	-3743.72	551.07	92.76	-3435.44	529.78	183.90	-3069.74	49.55	17.64	-3844.04	95.38	27.25	-3941.59	31.14	-603.75	-3797.65	117.29	-398.94	-3716.39	157.78	1087.40	0.00	0.00	0.00	-3715.82	138.55	1473.93	-3744.34	246.55	1468.27	-3194.54	141.97	1578.09	-3720.04	261.75	1435.08	712.50	-287.83	79.00	1313.22	-285.72	76.66	711.53
2.47000	-3503.45	246.03	20.72	-3528.70	238.27	34.55	-3745.24	554.71	95.48	-3431.66	533.57	187.40	-3069.74	49.55	17.64	-3844.04	95.38	27.25	-3945.04	29.80	-606.74	-3800.05	115.60	-403.34	-3699.54	157.89	1088.16	0.00	0.00	0.00	-3717.10	140.38	1474.83	-3729.83	249.30	1469.33	-3193.07	140.53	1578.81	-3718.66	261.58	1434.66	712.52	-287.68	79.02	1313.05	-285.45	76.70	711.83
2.48000	-3503.45	246.03	20.72	-3528.70	238.27	34.55	-3746.72	558.25	98.23	-3427.93	537.28	190.92	-3069.74	49.55	17.64	-3844.04	95.38	27.25	-3948.46	28.45	-609.71	-3802.42	113.91	-407.74	-3696.07	160.00	1087.13	0.00	0.00	0.00	-3728.19	141.18	1476.04	-3713.83	253.34	1471.09	-3191.60	139.09	1579.52	-3717.24	261.40	1434.25	712.52	-288.03	79.00	1313.08	-285.80	76.50	711.67
2.49000	-3503.45	246.03	20.72	-3528.70	238.27	34.55	-3748.15	561.70	101.01	-3424.25	540.90	194.47	-3069.74	49.55	17.64	-3844.04	95.38	27.25	-3951.85	27.11	-612.67	-3804.78	112.21	-412.14	-3715.59	160.73	1087.28	0.00	0.00	0.00	-3731.65	142.64	1477.44	-3688.58	254.14	1470.74	-3190.12	137.65	1580.24	-3715.79	261.21	1433.83	713.04	-287.74	79.21	1313.74	-286.01	76.66	712.22
2.50000	-3503.45	246.03	20.72	-3528.70	238.27	34.55	-3749.54	565.05	103.83	-3420.61	544.43	198.04	-3069.74	49.55	17.64	-3844.04	95.38	27.25	-3955.21	25.77	-615.61	-3807.12	110.52	-416.54	-3681.05	162.10	1087.42	0.00	0.00	0.00	-3729.98	143.60	1477.65	-3698.29	257.18	1471.97	-3188.62	136.21	1580.95	-3714.30	261.01	1433.41	712.76	-287.79	79.09	1313.55	-286.00	76.56	712.11
2.51000	-3503.45	246.03	20.72	-3528.70	238.27	34.55	-3750.87	568.31	106.68	-3417.01	547.87	201.62	-3069.74	49.55	17.64	-3844.04	95.38	27.25	-3958.54	24.44	-618.54	-3809.44	108.82	-420.94	-3685.32	163.63	1087.15	0.00	0.00	0.00	-3720.11	145.27	1478.52	-3706.93	258.26	1473.36	-3187.12	134.77	1581.65	-3712.78	260.79	1432.99	712.46	-287.49	79.14	1313.38	-286.04	76.35	711.42
2.52000	-3503.45	246.03	20.72	-3528.70	238.27	34.55	-3752.17	571.48	109.57	-3413.46	551.22	205.23	-3069.74	49.55	17.64	-3844.04	95.38	27.25	-3961.84	23.10	-621.45	-3811.75	107.12	-425.33	-3672.71	164.20	1086.14	0.00	0.00	0.00	-3716.53	147.41	1479.41	-3691.56	260.28	1472.62	-3185.60	133.33	1582.36	-3711.22	260.56	1432.57	712.44	-287.81	78.97	1313.32	-286.03	76.69	711.71
2.53000	-3503.45	246.03	20.72	-3528.70	238.27	34.55	-3753.41	574.55	112.49	-3409.94	554.49	208.86	-3069.74	49.55	17.64	-3844.04	95.38	27.25	-3965.11	21.77	-624.35	-3814.04	105.42	-429.72	-3656.72	163.85	1087.37	0.00	0.00	0.00	-3724.86	148.87	1479.38	-3682.88	262.24	1474.16	-3184.08	131.90	1583.06	-3709.62	260.33	1432.15	712.95	-287.74	79.00	1313.27	-286.20	76.68	711.57
2.54000	-3503.45	246.03	20.72	-3528.70	238.27	34.55	-3754.61	577.53	115.44	-3406.47	557.67	212.50	-3069.74	49.55	17.64	-3844.04	95.38	27.25	-3968.35	20.44	-627.23	-3816.30	103.72	-434.11	-3665.40	165.31	1086.58	0.00	0.00	0.00	-3696.79	150.30	1479.79	-3710.77	263.20	1475.85	-3182.55	130.46	1583.76	-3707.99	260.08	1431.72	712.89	-287.84	79.16	1313.12	-285.92	76.64	711.41
2.55000	-3503.45	246.03	20.72	-3528.70	238.27	34.55	-3755.76	580.42	118.42	-3403.03	560.76	216.17	-3069.74	49.55	17.64	-3844.04	95.38	27.25	-3971.56	19.12	-630.10	-3818.55	102.01	-438.49	-3654.42	167.63	1086.79	0.00	0.00	0.00	-3677.35	151.06	1480.95	-3711.57	264.84	1476.34	-3181.00	129.03	1584.45	-3706.32	259.82	1431.30	712.71	-287.77	79.01	1313.73	-285.79	76.82	711.72
2.56000	-3503.45	246.03	20.72	-3528.70	238.27	34.55	-3756.87	583.22	121.44	-3399.64	563.77	219.85	-3069.74	49.55	17.64	-3844.04	95.38	27.25	-3974.74	17.79	-632.95	-3820.77	100.31	-442.87	-3653.78	166.99	1087.38	0.00	0.00	0.00	-3687.68	153.41	1481.83	-3714.52	266.83	1478.08	-3179.44	127.60	1585.15	-3704.61	259.54	1430.88	712.35	-287.77	78.93	1313.49	-286.27	76.56	712.03
2.57000	-3503.45	246.03	20.72	-3528.70	238.27	34.55	-3757.92	585.93	124.48	-3396.28	566.70	223.55	-3069.74	49.55	17.64	-3844.04	95.38	27.25	-3977.88	16.47	-635.79	-3822.98	98.60	-447.25	-3648.29	168.47	1087.76	0.00	0.00	0.00	-3698.85	153.11	1482.09	-3727.07	269.91	1478.13	-3177.88	126.16	1585.84	-3702.87	259.26	1430.45	712.09	-287.65	78.93	1313.40	-285.59	76.80	711.67
2.58000	-3503.45	246.03	20.72	-3528.70	238.27	34.55	-3758.93	588.55	127.56	-3392.96	569.54	227.26	-3069.74	49.55	17.64	-3844.04	95.38	27.25	-3981.00	15.15	-638.61	-3825.17	96.89	-451.62	-3650.10	168.12	1086.98	0.00	0.00	0.00	-3700.74	156.96	1483.19	-3712.67	271.06	1478.68	-3176.30	124.73	1586.52	-3701.09	258.97	1430.02	712.04	-287.77	78.98	1313.92	-285.35	76.87	711.62
2.59000	-3503.45	246.03	20.72	-3528.70	238.27	34.55	-3759.89	591.08	130.66	-3389.68	572.30	230.99	-3069.74	49.55	17.64	-3844.04	95.38	27.25	-3984.08	13.84	-641.41	-3827.33	95.19	-455.98	-3659.44	170.12	1086.90	0.00	0.00	0.00	-3702.76	158.05	1483.53	-3706.79	272.07	1478.93	-3174.71	123.31	1587.21	-3699.27	258.66	1429.60	712.76	-287.65	79.14	1313.71	-285.30	76.88	712.05
2.60000	-3503.45	246.03	20.72	-3528.70	238.27	34.55	-3760.80	593.52	133.79	-3386.43	574.97	234.74	-3069.74	49.55	17.64	-3844.04	95.38	27.25	-3987.13	12.53	-644.20	-3829.47	93.48	-460.34	-3660.45	170.97	1087.15	0.00	0.00	0.00	-3692.89	160.26	1483.91	-3707.48	273.65	1479.02	-3173.11	121.88	1587.89	-3697.42	258.35	1429.17	712.29	-287.70	78.92	1313.63	-285.86	76.70	712.02
2.61000	-3503.45	246.03	20.72	-3528.70	238.27	34.55	-3761.66	595.87	136.95	-3383.21	577.57	238.50	-3069.74	49.55	17.64	-3844.04	95.38	27.25	-3990.14	11.22	-646.97	-3831.59	91.77	-464.69	-3638.85	172.98	1087.69	0.00	0.00	0.00	-3685.90	161.99	1484.22	-3702.62	277.01	1479.30	-3171.50	120.46	1588.57	-3695.53	258.03	1428.74	712.39	-287.97	78.90	1313.21	-285.83	76.48	711.87
2.62000	-3503.45	246.03	20.72	-3528.70	238.27	34.55	-3762.47	598.14	140.14	-3380.04	580.08	242.28	-3069.74	49.55	17.64	-3844.04	95.38	27.25	-3993.13	9.91	-649.72	-3833.69	90.06	-469.04	-3634.35	172.34	1088.24	0.00	0.00	0.00	-3700.98	162.74	1484.60	-3688.96	278.77	1479.09	-3169.87	119.03	1589.24	-3693.61	257.69	1428.31	712.46	-287.94	79.05	1313.20	-285.87	76.39	711.23
2.63000	-3503.45	246.03	20.72	-3528.70	238.27	34.55	-3763.23	600.32	143.36	-3376.89	582.51	246.07	-3069.74	49.55	17.64	-3844.04	95.38	27.25	-3996.07	8.61	-652.46	-3835.77	88.35	-473.38	-3636.75	175.14	1089.33	0.00	0.00	0.00	-3688.44	165.63	1483.89	-3676.37	280.90	1479.03	-3168.24	117.61	1589.91	-3691.64	257.34	1427.89	712.66	-287.61	79.10	1313.24	-285.61	76.74	711.29
2.64000	-3503.45	246.03	20.72	-3528.70	238.27	34.55	-3763.94	602.42	146.60	-3373.78	584.86	249.87	-3069.74	49.55	17.64	-3844.04	95.38	27.25	-3998.99	7.31	-655.17	-3837.82	86.64	-477.71	-3629.06	176.45	1089.70	0.00	0.00	0.00	-3676.07	167.27	1484.37	-3671.54	282.72	1480.29	-3166.59	116.19	1590.58	-3689.65	256.99	1427.46	713.02	-287.88	79.17	1313.25	-285.75	76.60	711.96
2.65000	-3503.45	246.03	20.72	-3528.70	238.27	34.55	-3764.60	604.43	149.87	-3370.70	587.13	253.69	-3069.74	49.55	17.64	-3844.04	95.38	27.25	-4001.87	6.02	-657.87	-3839.85	84.93	-482.04	-3620.62	176.62	1089.12	0.00	0.00	0.00	-3676.76	169.66	1485.73	-3655.64	284.02	1479.78	-3164.93	114.77	1591.25	-3687.61	256.62	1427.03	712.66	-287.84	79.07	1313.84	-285.92	76.57	711.90
2.66000	-3503.45	246.03	20.72	-3528.70	238.27	34.55	-3765.21	606.36	153.16	-3367.65	589.32	257.52	-3069.74	49.55	17.64	-3844.04	95.38	27.25	-4004.71	4.73	-660.56	-3841.86	83.22	-486.36	-3620.46	177.85	1089.95	0.00	0.00	0.00	-3682.02	170.89	1486.22	-3686.98	287.03	1480.96	-3163.26	113.36	1591.91	-3685.54	256.25	1426.60	712.25	-287.99	78.83	1313.50	-285.94	76.58	711.82
2.67000	-3503.45	246.03	20.72	-3528.70	238.27	34.55	-3765.77	608.20	156.48	-3364.63	591.44	261.36	-3069.74	49.55	17.64	-3844.04	95.38	27.25	-4007.52	3.44	-663.22	-3843.84	81.51	-490.66	-3670.32	177.98	1089.36	0.00	0.00	0.00	-3676.07	174.09	1486.90	-3649.47	287.97	1480.68	-3161.57	111.95	1592.57	-3683.43	255.86	1426.17	712.14	-288.01	78.86	1313.26	-285.93	76.57	711.64
2.68000	-3503.45	246.03	20.72	-3528.70	238.27	34.55	-3766.28	609.96	159.82	-3361.64	593.47	265.22	-3069.74	49.55	17.64	-3844.04	95.38	27.25	-4010.29	2.15	-665.86	-3845.79	79.80	-494.96	-3610.60	178.82	1090.88	0.00	0.00	0.00	-3654.74	176.63	1486.22	-3648.47	291.71	1480.66	-3159.87	110.53	1593.22	-3681.29	255.47	1425.74	711.81	-287.70	78.81	1313.32	-285.74	76.66	711.71
2.69000	-3503.45	246.03	20.72	-3528.70	238.27	34.55	-3766.73	611.64	163.19	-3358.68	595.43	269.08	-3069.74	49.55	17.64	-3844.04	95.38	27.25	-4013.03	0.87	-668.49	-3847.72	78.09	-499.25	-3596.46	179.99	1092.01	0.00	0.00	0.00	-3665.32	177.76	1487.19	-3652.52	292.23	1481.41	-3158.16	109.13	1593.87	-3679.11	255.06	1425.30	712.64	-287.67	79.04	1313.04	-286.09	76.56	712.08
2.70000	-3503.45	246.03	20.72	-3528.70	238.27	34.55	-3767.14	613.23	166.58	-3355.74	597.31	272.96	-3069.74	49.55	17.64	-3844.04	95.38	27.25	-4015.73	-0.40	-671.10	-3849.63	76.38	-503.54	-3626.73	181.14	1090.72	0.00	0.00	0.00	-3672.61	180.38	1488.00	-3639.43	295.36	1481.38	-3156.44	107.72	1594.52	-3676.89	254.65	1424.87	712.76	-287.79	78.94	1313.24	-285.84	76.55	711.75
2.71000	-3503.45	246.03	20.72	-3528.70	238.27	34.55	-3767.49	614.75	169.99	-3352.84	599.12	276.85	-3069.74	49.55	17.64	-3844.04	95.38	27.25	-4018.40	-1.68	-673.69	-3851.51	74.67	-507.81	-3622.73	181.97	1091.22	0.00	0.00	0.00	-3658.07	183.27	1486.79	-3633.53	296.22	1481.10	-3154.70	106.31	1595.16	-3674.64	254.23	1424.44	711.90	-288.05	78.74	1313.73	-285.72	76.68	712.12
2.72000	-3503.45	246.03	20.72	-3528.70	238.27	34.55	-3767.79	616.19	173.42	-3349.96	600.85	280.74	-3069.74	49.55	17.64	-3844.04	95.38	27.25	-4021.03	-2.95	-676.26	-3853.37	72.96	-512.07	-3591.26	182.82	1093.69	0.00	0.00	0.00	-3650.52	186.62	1487.00	-3662.22	299.47	1482.04	-3152.95	104.91	1595.80	-3672.35	253.79	1424.01	712.48	-287.73	78.99	1313.56	-285.64	76.66	711.88
2.73000	-3503.45	246.03	20.72	-3528.70	238.27	34.55	-3768.03	617.54	176.88	-3347.10	602.50	284.65	-3069.74	49.55	17.64	-3844.04	95.38	27.25	-4023.62	-4.21	-678.81	-3855.19	71.26	-516.32	-3606.08	184.31	1094.14	0.00	0.00	0.00	-3666.39	187.68	1489.05	-3676.04	302.80	1481.24	-3151.19	103.51	1596.44	-3670.02	253.35	1423.58	711.96	-288.00	79.03	1313.28	-285.89	76.49	711.56
2.74000	-3503.45	246.03	20.72	-3528.70	238.27	34.55	-3768.23	618.82	180.35	-3344.27	604.08	288.56	-3069.74	49.55	17.64	-3844.04	95.38	27.25	-4026.17	-5.48	-681.34	-3856.99	69.55	-520.56	-3598.48	185.39	1095.03	0.00	0.00	0.00	-3650.98	188.56	1487.81	-3641.23	304.55	1481.04	-3149.41	102.12	1597.07	-3667.66	252.90	1423.15	711.99	-287.97	79.00	1313.35	-286.03	76.56	711.81
2.75000	-3503.45	246.03	20.72	-3528.70	238.28	34.55	-3768.36	620.02	183.85	-3341.47	605.59	292.48	-3069.74	49.55	17.64	-3844.04	95.38	27.25	-4028.68	-6.73	-683.85	-3858.77	67.84	-524.79	-3569.41	185.31	1095.94	0.00	0.00	0.00	-3640.30	190.72	1487.21	-3623.93	305.13	1480.80	-3147.62	100.72	1597.70	-3665.26	252.44	1422.71	711.86	-287.86	78.93	1313.20	-286.07	76.50	711.12
2.76000	-3503.45	246.03	20.72	-3526.81	239.11	35.36	-3768.45	621.14	187.36	-3338.68	607.02	296.41	-3069.74	49.55	17.64	-3844.04	95.38	27.25	-4031.16	-7.99	-686.34	-3860.51	66.14	-529.00	-3590.46	187.48	1095.67	0.00	0.00	0.00	-3639.64	192.35	1487.24	-3624.54	306.34	1480.14	-3145.82	99.33	1598.32	-3662.82	251.98	1422.28	711.86	-287.81	78.89	1313.49	-285.60	76.75	711.19
2.77000	-3503.45	246.03	20.72	-3546.96	241.58	30.45	-3768.48	622.19	190.90	-3335.92	608.38	300.35	-3069.74	49.55	17.64	-3844.04	95.38	27.25	-4033.60	-9.24	-688.81	-3862.23	64.43	-533.20	-3596.72	187.23	1097.74	0.00	0.00	0.00	-3634.47	193.71	1487.72	-3621.92	308.79	1479.25	-3144.00	97.95	1598.94	-3660.35	251.50	1421.85	711.67	-287.77	78.86	1313.60	-285.59	76.88	711.31
2.78000	-3503.45	246.03	20.72	-3552.27	239.24	31.08	-3768.46	623.16	194.45	-3333.18	609.67	304.29	-3069.74	49.55	17.64	-3844.04	95.38	27.25	-4036.00	-10.48	-691.26	-3863.92	62.73	-537.40	-3594.48	188.40	1097.36	0.00	0.00	0.00	-3640.79	195.49	1487.82	-3628.51	309.26	1479.08	-3142.16	96.56	1599.56	-3657.84	251.01	1421.42	711.93	-288.02	78.84	1313.68	-285.77	76.63	711.37
2.79000	-3503.45	246.03	20.72	-3516.63	238.24	34.20	-3768.38	624.05	198.02	-3330.47	610.89	308.24	-3069.74	49.55	17.64	-3844.04	95.38	27.25	-4038.35	-11.73	-693.69	-3865.58	61.03	-541.57	-3566.76	190.51	1099.56	0.00	0.00	0.00	-3637.39	195.23	1487.44	-3608.44	310.76	1478.85	-3140.31	95.18	1600.17	-3655.29	250.52	1420.99	712.55	-288.05	79.03	1313.31	-286.12	76.56	711.87
2.80000	-3503.45	246.03	20.72	-3505.98	237.62	34.87	-3768.25	624.87	201.60	-3327.77	612.03	312.20	-3069.74	49.55	17.64	-3844.04	95.38	27.25	-4040.67	-12.96	-696.10	-3867.21	59.33	-545.74	-3565.60	190.76	1100.31	0.00	0.00	0.00	-3622.30	197.09	1487.56	-3614.81	310.13	1479.35	-3138.45	93.80	1600.78	-3652.71	250.02	1420.56	712.18	-287.88	78.91	1313.25	-286.04	76.53	711.80
2.81000	-3503.45	246.03	20.72	-3496.03	237.06	35.54	-3768.06	625.61	205.21	-3325.09	613.11	316.16	-3069.74	49.55	17.64	-3844.04	95.38	27.25	-4042.95	-14.20	-698.49	-3868.82	57.63	-549.89	-3570.58	193.58	1101.87	0.00	0.00	0.00	-3629.36	197.89	1487.58	-3584.81	310.09	1478.93	-3136.57	92.42	1601.38	-3650.09	249.51	1420.12	711.67	-287.95	78.75	1313.43	-286.00	76.58	711.22
2.82000	-3503.45	246.03	20.72	-3486.77	236.57	36.23	-3767.82	626.29	208.83	-3322.43	614.12	320.12	-3069.74	49.55	17.64	-3844.04	95.38	27.25	-4045.19	-15.42	-700.86	-3870.39	55.94	-554.02	-3559.94	194.54	1101.46	0.00	0.00	0.00	-3620.82	200.66	1487.46	-3593.36	312.50	1479.05	-3134.68	91.05	1601.98	-3647.44	248.99	1419.69	711.87	-287.99	78.89	1313.12	-285.58	76.73	711.33
2.83000	-3503.45	246.03	20.72	-3478.19	236.14	36.91	-3767.52	626.88	212.46	-3319.79	615.05	324.09	-3069.74	49.55	17.64	-3844.04	95.38	27.25	-4047.39	-16.65	-703.20	-3871.93	54.24	-558.15	-3572.70	196.51	1101.80	0.00	0.00	0.00	-3611.84	199.96	1487.22	-3592.00	313.50	1478.23	-3132.77	89.68	1602.58	-3644.74	248.47	1419.26	712.02	-287.75	78.94	1313.69	-285.57	76.82	711.76
2.84000	-3503.45	246.03	20.72	-3470.27	235.77	37.60	-3767.17	627.41	216.11	-3317.16	615.92	328.06	-3069.74	49.55	17.64	-3844.04	95.38	27.25	-4049.55	-17.87	-705.52	-3873.44	52.55	-562.25	-3575.18	197.28	1103.52	0.00	0.00	0.00	-3616.45	200.40	1487.30	-3612.49	314.62	1479.28	-3130.85	88.32	1603.17	-3642.01	247.93	1418.83	712.18	-287.86	78.96	1313.07	-285.79	76.40	712.27
2.85000	-3503.45	246.03	20.72	-3462.98	235.46	38.29	-3766.76	627.87	219.77	-3314.55	616.72	332.04	-3069.74	49.55	17.64	-3844.04	95.38	27.25	-4051.66	-19.08	-707.82	-3874.92	50.86	-566.34	-3560.55	200.11	1104.28	0.00	0.00	0.00	-3629.86	201.47	1487.59	-3576.08	313.95	1479.60	-3128.91	86.96	1603.76	-3639.25	247.39	1418.40	712.69	-287.73	79.20	1313.02	-285.86	76.38	711.69
2.86000	-3503.45	246.03	20.72	-3456.32	235.20	38.97	-3766.29	628.25	223.45	-3311.96	617.46	336.02	-3069.74	49.55	17.64	-3844.03	95.38	27.25	-4053.73	-20.29	-710.10	-3876.37	49.17	-570.42	-3558.42	201.49	1105.91	0.00	0.00	0.00	-3611.05	201.86	1487.60	-3577.84	314.97	1480.45	-3126.96	85.60	1604.34	-3636.44	246.84	1417.97	712.19	-287.73	79.06	1313.50	-286.07	76.50	711.48
2.87000	-3503.45	246.03	20.72	-3450.25	235.00	39.66	-3765.76	628.56	227.14	-3309.38	618.12	340.00	-3069.74	49.55	17.64	-3832.52	94.14	26.52	-4055.76	-21.50	-712.36	-3877.79	47.48	-574.48	-3545.84	203.29	1105.76	0.00	0.00	0.00	-3602.21	201.78	1488.34	-3583.42	315.95	1480.54	-3124.98	84.24	1604.92	-3633.60	246.29	1417.54	712.10	-288.02	78.89	1313.58	-285.89	76.70	712.26
2.88000	-3503.45	246.03	20.72	-3444.77	234.85	40.34	-3765.18	628.81	230.85	-3306.82	618.72	343.98	-3069.74	49.55	17.64	-3845.60	92.47	23.11	-4057.75	-22.70	-714.59	-3879.17	45.80	-578.52	-3565.04	204.55	1106.39	0.00	0.00	0.00	-3592.94	202.09	1487.48	-3576.04	315.50	1481.12	-3123.00	82.89	1605.49	-3630.73	245.72	1417.11	712.60	-288.02	78.93	1313.20	-285.94	76.49	712.02
2.89000	-3503.45	246.03	20.72	-3439.86	234.75	41.02	-3764.54	628.99	234.56	-3304.26	619.26	347.96	-3069.74	49.55	17.64	-3838.73	92.78	22.28	-4059.70	-23.89	-716.80	-3880.52	44.12	-582.55	-3529.40	206.51	1107.45	0.00	0.00	0.00	-3594.37	202.66	1488.51	-3589.40	314.01	1481.67	-3121.00	81.54	1606.06	-3627.81	245.15	1416.69	712.05	-287.80	78.83	1313.61	-286.04	76.63	711.84
2.90000	-3503.45	246.03	20.72	-3435.49	234.69	41.69	-3763.84	629.09	238.29	-3301.72	619.73	351.95	-3069.74	49.55	17.64	-3815.02	93.42	25.22	-4061.60	-25.08	-718.99	-3881.84	42.44	-586.55	-3537.21	207.44	1106.62	0.00	0.00	0.00	-3575.81	201.41	1487.89	-3576.00	315.97	1480.93	-3118.98	80.20	1606.62	-3624.86	244.58	1416.26	712.42	-287.86	78.78	1313.90	-285.96	76.62	711.95
2.91000	-3503.45	246.03	20.72	-3431.65	234.68	42.36	-3763.09	629.13	242.02	-3299.19	620.14	355.93	-3069.74	49.55	17.64	-3804.06	94.03	25.23	-4063.46	-26.27	-721.15	-3883.13	40.76	-590.55	-3541.34	209.23	1105.77	0.00	0.00	0.00	-3573.76	201.05	1487.76	-3573.46	316.68	1481.92	-3116.94	78.86	1607.18	-3621.88	243.99	1415.83	712.32	-288.08	78.82	1313.74	-285.69	76.75	712.12
2.92000	-3503.45	246.03	20.72	-3428.32	234.71	43.02	-3762.27	629.11	245.77	-3296.68	620.48	359.92	-3069.74	49.55	17.64	-3779.11	95.22	28.52	-4065.27	-27.45	-723.29	-3884.38	39.09	-594.52	-3525.50	210.24	1105.80	0.00	0.00	0.00	-3568.66	201.50	1488.01	-3589.19	314.40	1482.92	-3114.89	77.52	1607.73	-3618.85	243.40	1415.41	712.84	-287.65	79.20	1313.86	-285.89	76.81	712.41
2.93000	-3503.45	246.03	20.72	-3425.48	234.78	43.66	-3761.40	629.02	249.53	-3294.17	620.76	363.90	-3069.74	49.55	17.64	-3778.61	95.89	26.80	-4067.04	-28.62	-725.41	-3885.60	37.42	-598.47	-3520.11	210.52	1106.87	0.00	0.00	0.00	-3551.60	200.55	1488.34	-3562.42	313.67	1482.45	-3112.82	76.19	1608.28	-3615.79	242.80	1414.98	713.04	-287.93	79.13	1313.61	-285.74	76.56	712.07
2.94000	-3503.45	246.03	20.72	-3423.12	234.90	44.30	-3760.47	628.86	253.29	-3291.67	620.98	367.88	-3069.74	49.55	17.64	-3773.38	95.89	27.00	-4068.77	-29.79	-727.50	-3886.78	35.75	-602.41	-3515.99	211.42	1105.22	0.00	0.00	0.00	-3557.34	199.88	1488.20	-3561.82	314.52	1483.17	-3110.74	74.87	1608.83	-3612.69	242.20	1414.55	712.89	-287.73	79.11	1313.55	-285.81	76.74	711.54
2.95000	-3503.45	246.03	20.72	-3421.22	235.04	44.93	-3759.47	628.64	257.07	-3289.18	621.13	371.86	-3069.74	49.55	17.64	-3761.48	95.86	27.93	-4070.45	-30.96	-729.57	-3887.93	34.09	-606.32	-3489.75	211.18	1104.04	0.00	0.00	0.00	-3548.93	198.83	1488.76	-3560.56	314.09	1482.98	-3108.63	73.54	1609.37	-3609.56	241.58	1414.13	712.40	-287.82	79.07	1313.60	-285.97	76.75	711.05
2.96000	-3503.45	246.03	20.72	-3419.75	235.22	45.54	-3758.42	628.35	260.85	-3286.69	621.22	375.84	-3069.74	49.55	17.64	-3724.54	94.33	31.99	-4072.08	-32.12	-731.62	-3889.04	32.42	-610.22	-3520.93	211.58	1104.09	0.00	0.00	0.00	-3567.09	198.06	1489.26	-3534.93	310.61	1483.19	-3106.51	72.22	1609.90	-3606.39	240.97	1413.71	712.14	-287.89	78.85	1313.43	-286.14	76.59	711.47
2.97000	-3503.45	246.03	20.72	-3418.70	235.43	46.13	-3757.31	628.00	264.64	-3284.22	621.26	379.81	-3069.74	49.55	17.64	-3713.39	92.38	32.49	-4073.67	-33.27	-733.64	-3890.12	30.77	-614.09	-3518.75	210.81	1103.66	0.00	0.00	0.00	-3567.96	197.43	1489.56	-3535.44	311.26	1483.59	-3104.38	70.91	1610.43	-3603.18	240.34	1413.28	712.07	-287.83	78.86	1313.35	-285.92	76.53	712.38
2.98000	-3503.45	246.03	20.72	-3418.05	235.68	46.71	-3756.14	627.59	268.44	-3281.75	621.23	383.78	-3069.74	49.55	17.64	-3680.52	92.44	35.73	-4075.21	-34.42	-735.63	-3891.16	29.11	-617.95	-3502.23	212.00	1102.63	0.00	0.00	0.00	-3536.60	195.73	1488.60	-3567.16	310.23	1484.13	-3102.22	69.60	1610.96	-3599.93	239.71	1412.86	712.04	-287.74	78.89	1313.59	-285.81	76.52	712.13
2.99000	-3503.45	246.03	20.72	-3417.79	235.95	47.27	-3754.91	627.11	272.24	-3279.28	621.14	387.75	-3069.74	49.55	17.64	-3655.77	91.69	37.30	-4076.71	-35.56	-737.60	-3892.17	27.46	-621.78	-3517.69	210.92	1101.57	0.00	0.00	0.00	-3547.22	194.96	1489.16	-3551.33	307.70	1483.38	-3100.05	68.29	1611.47	-3596.65	239.07	1412.44	712.13	-287.88	78.87	1313.30	-286.26	76.52	711.63
3.00000	-3503.45	246.03	20.72	-3417.89	236.24	47.82	-3753.61	626.58	276.05	-3276.82	621.00	391.71	-3069.74	49.55	17.64	-3669.64	90.55	32.41	-4078.16	-36.70	-739.54	-3893.13	25.81	-625.60	-3490.04	209.45	1101.40	0.00	0.00	0.00	-3527.40	193.60	1488.33	-3541.57	309.03	1483.53	-3097.86	66.99	1611.99	-3593.33	238.43	1412.02	712.32	-287.79	78.87	1313.36	-285.89	76.57	712.04
3.01000	-3503.45	246.03	20.72	-3418.34	236.56	48.34	-3752.26	625.98	279.86	-3274.36	620.79	395.67	-3069.74	49.55	17.64	-3658.28	90.02	31.38	-4079.56	-37.83	-741.46	-3894.07	24.17	-629.39	-3494.19	209.86	1101.56	0.00	0.00	0.00	-3522.09	192.21	1488.56	-3538.19	306.53	1483.50	-3095.65	65.70	1612.50	-3589.98	237.78	1411.60	713.00	-287.76	79.19	1313.64	-285.66	76.66	711.33
3.02000	-3503.45	246.03	20.72	-3419.11	236.90	48.84	-3750.84	625.33	283.68	-3271.91	620.53	399.62	-3069.74	49.55	17.64	-3615.88	89.41	35.33	-4080.92	-38.95	-743.36	-3894.96	22.53	-633.16	-3472.29	208.67	1100.72	0.00	0.00	0.00	-3529.97	190.40	1487.90	-3527.71	305.37	1483.54	-3093.42	64.40	1613.00	-3586.58	237.13	1411.19	712.66	-287.64	79.10	1313.14	-285.92	76.43	711.53
3.03000	-3503.45	246.03	20.72	-3420.20	237.26	49.32	-3749.36	624.61	287.50	-3269.45	620.21	403.57	-3069.74	49.55	17.64	-3595.92	87.12	36.80	-4082.23	-40.07	-745.22	-3895.82	20.89	-636.91	-3467.02	208.75	1100.57	0.00	0.00	0.00	-3518.94	189.72	1487.93	-3515.40	303.42	1482.85	-3091.17	63.12	1613.50	-3583.16	236.47	1410.77	712.28	-288.07	78.91	1313.53	-285.93	76.65	711.21
3.04000	-3503.45	246.03	20.72	-3421.58	237.63	49.78	-3747.82	623.84	291.32	-3267.00	619.83	407.51	-3069.74	49.55	17.64	-3584.32	86.42	35.88	-4083.48	-41.19	-747.07	-3896.63	19.26	-640.63	-3465.90	206.86	1099.82	0.00	0.00	0.00	-3529.81	188.41	1487.24	-3538.24	302.31	1482.13	-3088.91	61.84	1613.99	-3579.69	235.80	1410.35	712.93	-287.87	79.03	1313.47	-285.55	76.65	711.39
3.05000	-3503.45	246.03	20.72	-3423.23	238.02	50.20	-3746.22	623.00	295.15	-3264.55	619.40	411.44	-3069.74	49.55	17.64	-3562.49	85.04	38.08	-4084.69	-42.30	-748.88	-3897.41	17.63	-644.33	-3473.28	206.42	1099.42	0.00	0.00	0.00	-3500.26	186.02	1486.52	-3511.61	300.45	1481.82	-3086.63	60.56	1614.48	-3576.18	235.13	1409.94	712.48	-288.06	79.00	1313.15	-285.73	76.48	711.59
3.06000	-3503.45	246.03	20.72	-3425.14	238.42	50.61	-3744.55	622.11	298.98	-3262.10	618.91	415.37	-3069.74	49.55	17.64	-3505.84	83.27	45.33	-4085.86	-43.40	-750.67	-3898.15	16.01	-648.01	-3480.79	205.31	1097.83	0.00	0.00	0.00	-3488.04	185.01	1485.13	-3515.90	298.97	1481.60	-3084.32	59.29	1614.96	-3572.64	234.46	1409.53	712.32	-287.89	78.97	1313.19	-285.57	76.74	711.35
3.07000	-3503.45	246.03	20.72	-3427.29	238.83	50.98	-3742.83	621.17	302.81	-3259.64	618.37	419.29	-3069.74	49.55	17.64	-3491.78	77.89	48.10	-4086.97	-44.50	-752.43	-3898.85	14.39	-651.66	-3459.71	204.63	1097.96	0.00	0.00	0.00	-3509.84	183.46	1484.87	-3502.67	297.25	1480.43	-3082.00	58.02	1615.44	-3569.07	233.78	1409.11	712.12	-287.97	78.78	1313.26	-285.76	76.72	711.27
3.08000	-3503.45	246.03	20.72	-3429.66	239.25	51.33	-3741.03	620.16	306.64	-3257.19	617.78	423.20	-3069.74	49.55	17.64	-3465.51	75.74	50.52	-4088.03	-45.59	-754.17	-3899.51	12.77	-655.29	-3450.24	203.62	1097.54	0.00	0.00	0.00	-3517.19	181.84	1484.80	-3504.75	295.63	1480.59	-3079.66	56.76	1615.91	-3565.45	233.09	1408.70	712.73	-287.72	79.06	1313.56	-285.64	76.73	711.87
3.09000	-3503.45	246.03	20.72	-3432.22	239.67	51.64	-3739.18	619.11	310.47	-3254.73	617.13	427.10	-3069.74	49.55	17.64	-3439.68	73.69	52.97	-4089.04	-46.67	-755.87	-3900.13	11.16	-658.90	-3449.77	203.04	1095.87	0.00	0.00	0.00	-3498.00	179.93	1483.61	-3502.80	294.22	1479.72	-3077.30	55.50	1616.37	-3561.80	232.40	1408.29	712.38	-287.78	79.08	1313.34	-285.93	76.52	711.85
3.10000	-3503.45	246.03	20.72	-3434.97	240.10	51.92	-3737.26	617.99	314.30	-3252.27	616.42	430.99	-3069.74	49.55	17.64	-3414.30	71.74	55.43	-4090.01	-47.75	-757.55	-3900.71	9.56	-662.48	-3441.95	201.37	1094.86	0.00	0.00	0.00	-3479.62	177.17	1482.35	-3492.34	292.83	1478.98	-3074.92	54.25	1616.83	-3558.11	231.71	1407.89	712.08	-287.89	78.96	1313.09	-286.06	76.48	711.57
3.11000	-3503.45	246.03	20.72	-3437.89	240.53	52.17	-3735.27	616.83	318.13	-3249.81	615.67	434.87	-3069.74	49.55	17.64	-3389.35	69.87	57.91	-4090.92	-48.82	-759.21	-3901.25	7.96	-666.03	-3438.07	201.06	1094.61	0.00	0.00	0.00	-3475.74	175.73	1481.29	-3500.20	290.89	1478.02	-3072.53	53.01	1617.28	-3554.39	231.01	1407.48	712.12	-288.05	78.95	1313.25	-285.75	76.50	711.59
3.12000	-3503.45	246.03	20.72	-3440.95	240.96	52.39	-3733.23	615.61	321.96	-3247.33	614.86	438.74	-3069.74	49.55	17.64	-3364.84	68.09	60.42	-4091.78	-49.88	-760.83	-3901.75	6.36	-669.56	-3438.32	198.61	1094.06	0.00	0.00	0.00	-3476.73	174.23	1480.39	-3489.74	288.85	1476.91	-3070.11	51.77	1617.73	-3550.62	230.30	1407.07	712.44	-287.82	78.99	1313.44	-286.03	76.39	711.72
3.13000	-3503.45	246.03	20.72	-3444.14	241.39	52.57	-3731.11	614.33	325.79	-3244.86	614.00	442.60	-3069.74	49.55	17.64	-3340.78	66.40	62.93	-4092.59	-50.94	-762.43	-3902.21	4.77	-673.06	-3405.63	198.41	1093.76	0.00	0.00	0.00	-3466.52	173.18	1479.19	-3463.09	285.77	1475.71	-3067.67	50.53	1618.17	-3546.82	229.59	1406.67	712.91	-287.67	79.08	1313.69	-285.88	76.61	711.31
3.14000	-3503.45	246.03	20.72	-3447.44	241.81	52.71	-3728.93	613.01	329.61	-3242.38	613.09	446.45	-3069.74	49.55	17.64	-3317.15	64.79	65.46	-4093.35	-51.99	-764.00	-3902.62	3.19	-676.53	-3434.79	196.98	1090.85	0.00	0.00	0.00	-3458.81	169.34	1477.74	-3454.76	283.64	1475.20	-3065.21	49.30	1618.61	-3542.99	228.88	1406.27	712.59	-287.82	79.03	1314.17	-286.04	76.64	711.44
3.15000	-3503.45	246.03	20.72	-3450.83	242.22	52.81	-3726.69	611.63	333.44	-3239.89	612.13	450.28	-3069.74	49.55	17.64	-3293.97	63.27	68.00	-4094.05	-53.04	-765.54	-3902.99	1.61	-679.98	-3412.82	196.49	1090.39	0.00	0.00	0.00	-3439.84	167.75	1476.60	-3467.02	282.78	1474.39	-3062.73	48.08	1619.04	-3539.11	228.16	1405.87	712.47	-287.63	79.11	1314.15	-285.83	76.84	711.72
3.16000	-3503.45	246.03	20.72	-3454.30	242.63	52.88	-3724.38	610.21	337.25	-3237.39	611.12	454.11	-3069.74	49.55	17.64	-3271.23	61.83	70.54	-4094.71	-54.08	-767.05	-3903.32	0.03	-683.40	-3409.95	195.52	1089.77	0.00	0.00	0.00	-3443.32	164.95	1474.98	-3455.02	280.37	1473.19	-3060.23	46.86	1619.46	-3535.20	227.44	1405.47	712.58	-287.72	79.09	1313.60	-285.92	76.73	711.62
3.17000	-3503.45	246.03	20.72	-3457.82	243.02	52.90	-3722.01	608.73	341.07	-3234.88	610.06	457.92	-3069.74	49.55	17.64	-3248.93	60.47	73.10	-4095.31	-55.11	-768.53	-3903.60	-1.54	-686.79	-3408.20	194.16	1087.89	0.00	0.00	0.00	-3441.68	163.11	1473.64	-3463.03	277.09	1472.00	-3057.71	45.65	1619.88	-3531.25	226.71	1405.07	712.13	-287.81	78.96	1313.71	-285.78	76.70	711.79
3.18000	-3503.45	246.03	20.72	-3461.38	243.40	52.88	-3719.56	607.20	344.87	-3232.36	608.96	461.72	-3069.74	49.55	17.64	-3227.07	59.18	75.65	-4095.85	-56.14	-769.99	-3903.85	-3.10	-690.16	-3433.64	193.35	1086.19	0.00	0.00	0.00	-3424.52	160.66	1472.58	-3441.72	275.33	1469.65	-3055.16	44.45	1620.29	-3527.27	225.98	1404.68	712.13	-287.91	78.91	1313.76	-285.98	76.70	711.46
3.19000	-3503.45	246.03	20.72	-3464.96	243.77	52.81	-3717.06	605.63	348.68	-3229.83	607.80	465.50	-3069.74	49.55	17.64	-3205.65	57.98	78.21	-4096.35	-57.15	-771.41	-3904.04	-4.66	-693.49	-3403.93	191.99	1086.25	0.00	0.00	0.00	-3422.10	158.05	1470.34	-3425.29	271.50	1468.57	-3052.60	43.25	1620.69	-3523.24	225.25	1404.28	712.31	-287.72	79.01	1313.65	-286.09	76.59	711.67
3.20000	-3503.45	246.03	20.72	-3468.54	244.11	52.70	-3714.48	604.01	352.47	-3227.29	606.60	469.27	-3069.74	49.55	17.64	-3184.68	56.85	80.76	-4096.79	-58.17	-772.80	-3904.20	-6.21	-696.80	-3391.95	190.54	1084.28	0.00	0.00	0.00	-3409.64	155.79	1469.02	-3435.51	269.54	1467.60	-3050.02	42.05	1621.09	-3519.18	224.51	1403.89	712.39	-287.56	79.15	1312.98	-286.05	76.39	712.01
3.21000	-3503.45	246.03	20.72	-3472.10	244.44	52.55	-3711.84	602.34	356.26	-3224.74	605.35	473.02	-3069.74	49.55	17.64	-3164.16	55.79	83.31	-4097.17	-59.17	-774.17	-3904.30	-7.76	-700.08	-3367.81	188.94	1083.25	0.00	0.00	0.00	-3419.57	154.32	1467.87	-3414.79	266.35	1466.45	-3047.41	40.87	1621.48	-3515.09	223.77	1403.50	711.95	-287.64	78.93	1313.61	-285.77	76.62	711.25
3.22000	-3503.45	246.03	20.72	-3475.63	244.74	52.34	-3709.13	600.62	360.05	-3222.18	604.06	476.76	-3069.74	49.55	17.64	-3144.07	54.81	85.86	-4097.51	-60.17	-775.50	-3904.37	-9.30	-703.32	-3375.38	187.85	1082.71	0.00	0.00	0.00	-3407.89	151.04	1466.48	-3430.42	264.40	1466.56	-3044.79	39.69	1621.87	-3510.95	223.03	1403.11	711.99	-287.50	78.96	1313.76	-285.79	76.47	711.81
3.23000	-3503.45	246.03	20.72	-3479.10	245.02	52.09	-3706.35	598.86	363.82	-3219.60	602.72	480.48	-3069.74	49.55	17.64	-3124.43	53.89	88.40	-4097.78	-61.16	-776.81	-3904.39	-10.83	-706.54	-3380.74	187.69	1081.43	0.00	0.00	0.00	-3399.97	148.43	1464.91	-3417.34	262.18	1465.56	-3042.14	38.51	1622.25	-3506.78	222.28	1402.72	712.06	-287.95	79.00	1313.23	-285.68	76.59	711.83
3.24000	-3503.45	246.03	20.72	-3482.50	245.27	51.79	-3703.50	597.05	367.59	-3217.01	601.34	484.19	-3069.74	49.55	17.64	-3105.24	53.05	90.93	-4098.01	-62.14	-778.08	-3904.36	-12.36	-709.73	-3360.50	186.50	1081.76	0.00	0.00	0.00	-3396.68	146.58	1464.37	-3401.61	260.32	1465.04	-3039.47	37.34	1622.62	-3502.57	221.53	1402.34	712.56	-288.11	78.95	1314.02	-286.02	76.81	712.28
3.25000	-3503.45	246.03	20.72	-3485.81	245.50	51.43	-3700.59	595.20	371.34	-3214.40	599.91	487.88	-3069.74	49.55	17.64	-3086.49	52.27	93.44	-4098.17	-63.12	-779.33	-3904.28	-13.88	-712.88	-3378.96	184.72	1079.84	0.00	0.00	0.00	-3397.65	144.39	1462.80	-3373.12	256.94	1463.17	-3036.77	36.18	1622.99	-3498.33	220.77	1401.96	712.37	-287.90	78.91	1314.05	-286.16	76.78	712.13
3.26000	-3503.45	246.03	20.72	-3489.01	245.69	51.03	-3697.61	593.30	375.09	-3211.78	598.44	491.55	-3069.74	49.55	17.64	-3068.18	51.56	95.94	-4098.28	-64.09	-780.54	-3904.16	-15.40	-716.00	-3367.59	184.20	1078.79	0.00	0.00	0.00	-3374.79	141.69	1461.29	-3385.56	254.01	1462.28	-3034.06	35.03	1623.35	-3494.04	220.02	1401.57	711.58	-287.94	78.81	1313.68	-285.93	76.67	711.42
3.27000	-3503.45	246.03	20.72	-3492.09	245.85	50.56	-3694.55	591.36	378.83	-3209.14	596.92	495.20	-3069.74	49.55	17.64	-3050.33	50.91	98.43	-4098.33	-65.05	-781.72	-3903.99	-16.91	-719.10	-3364.86	181.78	1078.10	0.00	0.00	0.00	-3363.11	139.59	1460.34	-3392.53	252.19	1461.62	-3031.32	33.88	1623.70	-3489.72	219.26	1401.20	712.14	-287.83	79.03	1313.34	-285.63	76.56	711.21
3.28000	-3503.45	246.03	20.72	-3495.02	245.97	50.05	-3691.43	589.38	382.56	-3206.48	595.37	498.84	-3069.74	49.55	17.64	-3032.91	50.33	100.89	-4098.33	-66.00	-782.87	-3903.78	-18.41	-722.16	-3328.70	179.26	1078.15	0.00	0.00	0.00	-3363.07	136.73	1458.70	-3384.01	249.70	1461.04	-3028.56	32.74	1624.05	-3485.36	218.50	1400.82	712.50	-287.86	78.98	1313.53	-285.89	76.57	711.48
3.29000	-3503.45	246.03	20.72	-3497.79	246.06	49.47	-3688.24	587.35	386.27	-3203.80	593.77	502.46	-3069.74	49.55	17.64	-3015.95	49.80	103.34	-4098.27	-66.95	-783.99	-3903.52	-19.91	-725.18	-3343.16	178.41	1076.91	0.00	0.00	0.00	-3343.36	133.30	1457.84	-3373.86	246.98	1459.72	-3025.78	31.60	1624.39	-3480.97	217.73	1400.44	712.68	-287.59	79.16	1313.38	-285.68	76.73	711.98
3.30000	-3503.45	246.03	20.72	-3500.38	246.11	48.84	-3684.98	585.29	389.98	-3201.11	592.13	506.05	-3069.74	49.55	17.64	-2999.43	49.33	105.76	-4098.16	-67.89	-785.08	-3903.20	-21.39	-728.18	-3308.54	176.13	1077.74	0.00	0.00	0.00	-3342.42	131.51	1456.80	-3358.36	245.22	1458.42	-3022.97	30.47	1624.72	-3476.54	216.97	1400.07	712.67	-287.85	79.10	1313.63	-285.81	76.58	711.91
3.31000	-3503.45	246.03	20.72	-3502.76	246.11	48.15	-3681.65	583.18	393.67	-3198.39	590.45	509.63	-3069.74	49.55	17.64	-2983.36	48.93	108.15	-4097.98	-68.82	-786.13	-3902.84	-22.88	-731.14	-3319.64	174.68	1075.24	0.00	0.00	0.00	-3341.94	129.21	1456.05	-3359.26	239.12	1458.26	-3020.15	29.35	1625.05	-3472.07	216.20	1399.70	712.72	-287.73	79.11	1312.56	-285.64	76.36	711.75
3.32000	-3503.45	246.03	20.72	-3504.94	246.08	47.39	-3678.25	581.04	397.35	-3195.65	588.73	513.19	-3069.74	49.55	17.64	-2967.74	48.57	110.52	-4097.75	-69.75	-787.16	-3902.44	-24.35	-734.06	-3322.73	172.85	1074.91	0.00	0.00	0.00	-3331.45	126.75	1454.94	-3358.97	237.22	1457.91	-3017.29	28.24	1625.37	-3467.56	215.42	1399.33	712.46	-287.73	79.06	1312.82	-285.58	76.52	711.69
3.33000	-3503.45	246.03	20.72	-3506.87	245.99	46.58	-3674.77	578.85	401.01	-3192.89	586.97	516.72	-3069.74	49.55	17.64	-2952.56	48.28	112.85	-4097.46	-70.66	-788.15	-3901.98	-25.82	-736.96	-3317.23	169.83	1074.49	0.00	0.00	0.00	-3324.50	123.75	1455.10	-3359.72	235.09	1457.57	-3014.42	27.13	1625.68	-3463.02	214.65	1398.97	712.75	-287.90	79.13	1313.11	-285.85	76.46	711.74
3.34000	-3503.45	246.03	20.72	-3508.55	245.86	45.70	-3671.23	576.63	404.66	-3190.11	585.17	520.24	-3069.74	49.55	17.64	-2937.83	48.03	115.15	-4097.11	-71.57	-789.11	-3901.47	-27.28	-739.82	-3314.31	167.88	1075.42	0.00	0.00	0.00	-3317.16	120.85	1454.99	-3325.57	232.60	1457.10	-3011.52	26.03	1625.99	-3458.43	213.87	1398.60	711.86	-287.96	78.80	1313.66	-285.85	76.59	712.01
3.35000	-3503.45	246.03	20.72	-3509.96	245.67	44.76	-3667.61	574.37	408.30	-3187.31	583.33	523.73	-3069.74	49.55	17.64	-2923.55	47.83	117.42	-4096.70	-72.47	-790.03	-3900.91	-28.73	-742.64	-3294.10	165.58	1076.12	0.00	0.00	0.00	-3309.87	118.13	1454.96	-3330.67	228.42	1457.46	-3008.60	24.94	1626.28	-3453.82	213.10	1398.24	712.10	-287.63	78.86	1313.96	-285.97	76.58	711.78
3.36000	-3503.45	246.03	20.72	-3511.08	245.44	43.75	-3663.93	572.07	411.92	-3184.48	581.45	527.20	-3069.74	49.55	17.64	-2909.73	47.69	119.65	-4096.23	-73.36	-790.92	-3900.30	-30.18	-745.43	-3305.78	164.09	1076.14	0.00	0.00	0.00	-3303.10	114.72	1455.08	-3331.87	225.98	1458.30	-3005.65	23.85	1626.57	-3449.16	212.32	1397.88	712.59	-287.60	78.99	1312.98	-285.91	76.44	711.86
3.37000	-3503.45	246.03	20.72	-3511.89	245.15	42.67	-3660.17	569.73	415.52	-3181.63	579.54	530.64	-3069.74	49.55	17.64	-2896.35	47.59	121.84	-4095.70	-74.25	-791.78	-3899.64	-31.61	-748.18	-3273.88	161.67	1076.31	0.00	0.00	0.00	-3292.10	112.45	1455.36	-3309.29	223.67	1459.04	-3002.68	22.77	1626.86	-3444.47	211.54	1397.53	712.41	-287.91	78.93	1313.44	-285.73	76.64	712.09
3.38000	-3503.45	246.03	20.72	-3512.37	244.80	41.52	-3656.34	567.36	419.11	-3178.75	577.59	534.07	-3069.74	49.55	17.64	-2883.42	47.54	123.99	-4095.12	-75.13	-792.61	-3898.93	-33.04	-750.90	-3280.51	159.08	1077.15	0.00	0.00	0.00	-3284.90	109.57	1455.96	-3336.71	222.01	1460.61	-2999.69	21.70	1627.14	-3439.73	210.75	1397.17	713.28	-287.93	79.15	1313.98	-285.73	76.97	711.82
3.39000	-3503.45	246.03	20.72	-3512.51	244.39	40.31	-3652.43	564.95	422.68	-3175.85	575.61	537.46	-3069.74	49.55	17.64	-2870.94	47.53	126.09	-4094.47	-75.99	-793.40	-3898.17	-34.46	-753.58	-3280.41	156.17	1077.89	0.00	0.00	0.00	-3289.64	108.28	1456.89	-3329.16	219.29	1461.65	-2996.67	20.64	1627.41	-3434.97	209.97	1396.82	712.77	-287.71	79.17	1313.24	-285.85	76.64	712.15
3.40000	-3503.45	246.03	20.72	-3512.29	243.93	39.02	-3648.45	562.51	426.23	-3172.92	573.59	540.84	-3069.74	49.55	17.64	-2858.91	47.57	128.15	-4093.76	-76.86	-794.16	-3897.36	-35.88	-756.22	-3253.38	153.08	1078.98	0.00	0.00	0.00	-3265.03	107.14	1458.43	-3316.29	216.30	1461.35	-2993.63	19.58	1627.67	-3430.16	209.18	1396.47	712.79	-287.76	79.12	1313.75	-285.61	76.81	711.99
3.41000	-3503.45	246.03	20.72	-3511.67	243.39	37.67	-3644.40	560.03	429.77	-3169.96	571.54	544.19	-3069.74	49.55	17.64	-2847.33	47.64	130.16	-4092.99	-77.71	-794.88	-3896.49	-37.28	-758.82	-3247.69	150.42	1081.61	0.00	0.00	0.00	-3254.67	104.99	1459.37	-3301.84	212.56	1463.19	-2990.56	18.54	1627.92	-3425.32	208.40	1396.13	712.37	-287.73	79.04	1313.96	-285.80	76.66	711.59
3.42000	-3503.44	246.03	20.73	-3494.96	241.37	39.81	-3640.28	557.53	433.28	-3166.97	569.45	547.51	-3069.74	49.55	17.64	-2836.21	47.76	132.12	-4092.16	-78.55	-795.57	-3895.57	-38.68	-761.39	-3249.12	148.58	1083.11	0.00	0.00	0.00	-3246.33	103.08	1460.26	-3289.09	209.85	1464.54	-2987.47	17.50	1628.17	-3420.44	207.61	1395.78	712.54	-287.82	79.01	1313.34	-285.74	76.60	711.76
3.43000	-3487.23	245.03	24.33	-3528.17	242.35	32.19	-3636.08	554.99	436.78	-3163.96	567.33	550.81	-3069.74	49.55	17.64	-2825.53	47.91	134.02	-4091.26	-79.39	-796.23	-3894.60	-40.07	-763.92	-3237.44	146.14	1085.15	0.00	0.00	0.00	-3239.73	101.36	1461.15	-3286.94	207.76	1466.26	-2984.35	16.46	1628.41	-3415.52	206.82	1395.44	713.17	-287.65	79.28	1313.45	-285.92	76.65	711.92
3.44000	-3488.22	248.27	22.52	-3474.46	241.19	41.35	-3631.81	552.41	440.25	-3160.91	565.17	554.08	-3069.74	49.55	17.64	-2815.31	48.11	135.87	-4090.31	-80.22	-796.85	-3893.57	-41.45	-766.41	-3228.47	142.48	1087.34	0.00	0.00	0.00	-3234.54	99.79	1462.06	-3284.88	205.61	1467.13	-2981.21	15.44	1628.64	-3410.56	206.03	1395.10	712.38	-287.79	79.04	1313.64	-285.98	76.56	711.97
3.45000	-3515.72	246.34	15.57	-3510.04	241.73	32.89	-3627.46	549.81	443.71	-3157.83	562.98	557.33	-3069.74	49.55	17.64	-2805.54	48.33	137.66	-4089.29	-81.03	-797.44	-3892.49	-42.82	-768.87	-3241.63	140.60	1089.13	0.00	0.00	0.00	-3230.47	98.30	1463.03	-3277.94	203.34	1469.88	-2978.04	14.42	1628.87	-3405.57	205.24	1394.77	712.05	-288.02	79.01	1313.44	-285.92	76.63	712.47
3.46000	-3476.01	246.31	21.37	-3549.09	240.79	24.64	-3623.04	547.17	447.14	-3154.72	560.77	560.54	-3069.74	49.55	17.64	-2796.22	48.59	139.40	-4088.21	-81.84	-797.99	-3891.36	-44.19	-771.28	-3217.97	139.10	1091.11	0.00	0.00	0.00	-3227.22	96.87	1464.09	-3281.06	201.41	1471.74	-2974.85	13.41	1629.08	-3400.54	204.45	1394.44	712.78	-287.83	79.06	1313.09	-285.95	76.57	712.14
3.47000	-3492.25	246.66	13.84	-3548.71	239.61	22.33	-3618.55	544.51	450.56	-3151.58	558.52	563.73	-3069.74	49.55	17.64	-2787.36	48.88	141.07	-4087.07	-82.65	-798.50	-3890.17	-45.54	-773.66	-3223.57	135.73	1093.16	0.00	0.00	0.00	-3224.48	95.42	1465.27	-3257.73	199.05	1472.45	-2971.63	12.41	1629.29	-3395.47	203.66	1394.11	712.48	-287.80	78.96	1313.49	-285.91	76.56	711.03
3.48000	-3491.55	247.03	10.03	-3493.98	240.16	27.58	-3613.98	541.81	453.95	-3148.40	556.23	566.89	-3069.74	49.55	17.64	-2778.95	49.20	142.67	-4085.86	-83.44	-798.98	-3888.93	-46.89	-775.99	-3200.78	134.60	1094.88	0.00	0.00	0.00	-3221.96	93.92	1466.61	-3260.41	198.33	1474.83	-2968.39	11.42	1629.50	-3390.36	202.86	1393.78	712.47	-287.47	79.02	1313.23	-285.69	76.62	711.64
3.49000	-3504.93	248.35	4.31	-3502.09	239.03	26.19	-3609.33	539.09	457.31	-3145.19	553.92	570.02	-3069.74	49.55	17.64	-2770.99	49.54	144.21	-4084.59	-84.22	-799.43	-3887.63	-48.23	-778.28	-3206.45	131.82	1096.44	0.00	0.00	0.00	-3219.33	92.32	1468.12	-3251.78	196.28	1476.18	-2965.12	10.44	1629.69	-3385.22	202.07	1393.46	712.55	-287.65	79.17	1313.17	-286.26	76.46	711.89
3.50000	-3481.40	248.37	5.75	-3488.79	239.65	29.10	-3604.61	536.34	460.66	-3141.95	551.58	573.12	-3069.74	49.55	17.64	-2763.49	49.92	145.68	-4083.25	-85.00	-799.83	-3886.27	-49.55	-780.54	-3195.36	130.74	1098.57	0.00	0.00	0.00	-3216.32	90.57	1469.86	-3258.24	192.47	1477.58	-2961.82	9.46	1629.88	-3380.04	201.28	1393.13	712.09	-287.98	78.83	1313.20	-286.31	76.46	711.52
3.51000	-3484.89	249.67	2.72	-3486.37	239.88	30.73	-3599.81	533.56	463.98	-3138.67	549.22	576.20	-3069.74	49.55	17.64	-2756.44	50.32	147.08	-4081.85	-85.77	-800.21	-3884.86	-50.87	-782.75	-3184.34	127.49	1100.23	0.00	0.00	0.00	-3212.60	88.61	1471.84	-3253.15	192.43	1478.44	-2958.50	8.50	1630.05	-3374.82	200.49	1392.82	712.13	-287.98	78.88	1313.75	-285.97	76.56	712.04
3.52000	-3477.60	248.77	5.71	-3459.60	238.39	36.71	-3594.93	530.76	467.27	-3135.35	546.82	579.24	-3069.74	49.55	17.64	-2749.85	50.74	148.40	-4080.38	-86.52	-800.54	-3883.40	-52.18	-784.92	-3185.99	128.23	1099.68	0.00	0.00	0.00	-3207.89	86.40	1474.10	-3235.91	190.14	1480.97	-2955.15	7.54	1630.22	-3369.56	199.69	1392.50	712.10	-287.94	78.74	1313.46	-286.05	76.64	712.06
3.53000	-3461.66	247.74	11.44	-3441.78	238.02	43.10	-3589.98	527.93	470.54	-3132.00	544.39	582.25	-3069.74	49.55	17.64	-2743.72	51.18	149.65	-4078.85	-87.27	-800.84	-3881.87	-53.48	-787.05	-3179.89	126.23	1100.47	0.00	0.00	0.00	-3201.88	83.89	1476.68	-3240.71	187.83	1481.63	-2951.77	6.59	1630.39	-3364.27	198.90	1392.19	712.67	-287.93	78.98	1313.03	-285.75	76.60	711.48
3.54000	-3442.84	246.64	16.40	-3432.30	236.17	46.28	-3584.95	525.07	473.78	-3128.60	541.94	585.23	-3069.74	49.55	17.64	-2738.04	51.65	150.82	-4077.25	-88.01	-801.10	-3880.29	-54.78	-789.13	-3157.13	124.67	1101.42	0.00	0.00	0.00	-3200.31	78.24	1481.31	-3204.48	186.31	1482.17	-2948.37	5.65	1630.54	-3358.94	198.11	1391.88	712.24	-287.96	78.83	1313.78	-285.94	76.66	711.53
3.55000	-3426.01	246.25	20.19	-3375.81	234.01	56.39	-3579.84	522.19	477.00	-3125.17	539.47	588.17	-3069.74	49.55	17.64	-2732.81	52.13	151.91	-4075.59	-88.74	-801.33	-3878.65	-56.06	-791.18	-3162.72	124.51	1101.67	0.00	0.00	0.00	-3191.04	76.62	1483.00	-3242.98	186.38	1485.35	-2944.94	4.71	1630.69	-3353.57	197.32	1391.58	712.94	-288.05	78.97	1313.63	-285.88	76.68	711.69
3.56000	-3398.39	243.58	25.22	-3367.67	232.43	59.06	-3574.66	519.29	480.19	-3121.70	536.96	591.09	-3069.74	49.55	17.64	-2728.04	52.63	152.92	-4073.86	-89.46	-801.52	-3876.95	-57.33	-793.18	-3150.31	122.60	1102.98	0.00	0.00	0.00	-3182.78	75.64	1484.63	-3246.58	185.67	1486.05	-2941.48	3.79	1630.82	-3348.16	196.53	1391.27	712.63	-287.74	79.08	1313.51	-285.62	76.79	711.24
3.57000	-3387.48	241.83	26.22	-3353.09	229.72	61.61	-3569.39	516.36	483.35	-3118.19	534.43	593.97	-3069.74	49.55	17.64	-2723.73	53.14	153.84	-4072.07	-90.18	-801.67	-3875.20	-58.59	-795.13	-3157.81	122.05	1103.02	0.00	0.00	0.00	-3178.99	75.46	1485.70	-3206.17	184.13	1486.82	-2938.00	2.87	1630.95	-3342.72	195.74	1390.97	711.90	-287.69	78.87	1313.95	-286.05	76.68	711.66
3.58000	-3330.58	239.23	33.88	-3336.57	228.33	63.81	-3564.05	513.41	486.49	-3114.64	531.88	596.81	-3069.74	49.55	17.64	-2719.88	53.67	154.68	-4070.20	-90.88	-801.78	-3873.38	-59.84	-797.04	-3134.94	121.22	1103.82	0.00	0.00	0.00	-3168.08	74.53	1486.94	-3187.69	183.45	1486.83	-2934.49	1.97	1631.07	-3337.24	194.95	1390.68	712.28	-287.75	78.95	1313.41	-286.25	76.61	711.90
3.59000	-3321.73	236.39	33.37	-3314.99	224.53	65.28	-3558.63	510.44	489.59	-3111.05	529.30	599.63	-3069.74	49.55	17.64	-2716.48	54.21	155.43	-4068.27	-91.57	-801.85	-3871.51	-61.08	-798.91	-3127.32	120.76	1105.45	0.00	0.00	0.00	-3168.15	74.70	1487.87	-3216.03	182.71	1489.53	-2930.95	1.07	1631.19	-3331.72	194.16	1390.38	712.04	-287.78	78.99	1313.40	-285.93	76.66	711.93
3.60000	-3295.27	233.25	34.82	-3296.99	221.00	66.35	-3553.13	507.45	492.67	-3107.41	526.70	602.41	-3069.74	49.55	17.64	-2713.55	54.76	156.08	-4066.28	-92.26	-801.89	-3869.57	-62.32	-800.74	-3143.53	118.72	1104.90	0.00	0.00	0.00	-3166.36	73.39	1488.69	-3212.44	182.37	1490.61	-2927.38	0.18	1631.29	-3326.16	193.37	1390.09	712.83	-287.62	79.15	1313.57	-285.61	76.68	711.94
3.61000	-3282.88	228.70	34.27	-3269.47	217.13	67.82	-3547.56	504.44	495.72	-3103.73	524.08	605.15	-3069.74	49.55	17.64	-2711.07	55.32	156.64	-4064.21	-92.93	-801.89	-3867.58	-63.54	-802.52	-3121.33	117.93	1106.69	0.00	0.00	0.00	-3140.90	71.72	1489.74	-3212.83	181.03	1490.49	-2923.79	-0.70	1631.39	-3320.56	192.58	1389.81	712.75	-287.80	79.11	1313.21	-285.44	76.65	711.39
3.62000	-3248.60	224.72	36.13	-3266.01	212.33	64.27	-3541.90	501.41	498.73	-3100.00	521.43	607.86	-3069.74	49.55	17.64	-2709.05	55.88	157.11	-4062.07	-93.60	-801.85	-3865.53	-64.75	-804.25	-3123.86	117.22	1106.94	0.00	0.00	0.00	-3136.13	71.46	1490.69	-3193.18	180.89	1491.97	-2920.16	-1.57	1631.48	-3314.93	191.80	1389.53	712.24	-288.05	78.99	1313.35	-285.65	76.74	711.20
3.63000	-3218.94	220.17	37.11	-3226.95	208.89	67.35	-3536.16	498.35	501.72	-3096.23	518.77	610.53	-3069.74	49.55	17.64	-2707.49	56.45	157.47	-4059.87	-94.25	-801.77	-3863.41	-65.95	-805.94	-3102.98	115.76	1107.04	0.00	0.00	0.00	-3144.30	71.15	1492.05	-3175.34	180.30	1492.40	-2916.51	-2.43	1631.56	-3309.26	191.01	1389.25	712.90	-288.02	79.18	1312.70	-285.87	76.48	711.72
3.64000	-3204.83	215.56	36.46	-3222.95	204.43	63.42	-3530.34	495.28	504.67	-3092.42	516.08	613.17	-3069.74	49.55	17.64	-2706.38	57.03	157.74	-4057.60	-94.90	-801.65	-3861.24	-67.14	-807.58	-3112.20	115.02	1108.76	0.00	0.00	0.00	-3135.06	70.88	1492.16	-3183.05	179.07	1493.70	-2912.83	-3.28	1631.63	-3303.55	190.23	1388.97	712.89	-287.72	79.29	1313.40	-286.31	76.47	712.27
3.65000	-3182.18	213.33	35.61	-3192.47	201.73	63.64	-3524.44	492.20	507.59	-3088.56	513.37	615.76	-3069.74	49.55	17.64	-2705.74	57.60	157.90	-4055.26	-95.53	-801.49	-3859.00	-68.32	-809.17	-3099.91	113.95	1109.06	0.00	0.00	0.00	-3120.30	70.80	1492.26	-3180.49	179.70	1492.55	-2909.13	-4.12	1631.69	-3297.81	189.45	1388.70	712.00	-287.63	78.91	1313.04	-286.02	76.58	711.61
3.66000	-3162.74	209.74	33.92	-3168.37	197.96	62.10	-3518.47	489.09	510.48	-3084.65	510.64	618.33	-3069.74	49.55	17.64	-2705.56	58.18	157.96	-4052.84	-96.16	-801.29	-3856.70	-69.49	-810.72	-3100.83	113.31	1108.91	0.00	0.00	0.00	-3107.92	69.76	1492.59	-3176.07	177.81	1493.68	-2905.39	-4.95	1631.74	-3292.02	188.67	1388.43	711.98	-287.74	78.88	1313.12	-286.12	76.52	711.46
3.67000	-3150.55	206.87	30.36	-3150.16	195.92	59.40	-3512.41	485.97	513.33	-3080.69	507.89	620.85	-3069.74	49.55	17.64	-2705.84	58.75	157.91	-4050.36	-96.77	-801.06	-3854.34	-70.65	-812.22	-3076.76	111.62	1110.74	0.00	0.00	0.00	-3107.75	69.55	1492.70	-3128.09	176.49	1492.38	-2901.62	-5.77	1631.79	-3286.20	187.89	1388.17	712.54	-287.79	78.97	1313.70	-285.95	76.79	711.34
3.68000	-3106.41	204.46	33.12	-3135.88	194.28	55.79	-3506.27	482.83	516.15	-3076.68	505.12	623.33	-3069.74	49.55	17.64	-2706.58	59.33	157.75	-4047.81	-97.38	-800.78	-3851.92	-71.79	-813.67	-3077.35	111.03	1109.47	0.00	0.00	0.00	-3105.85	69.16	1492.51	-3165.91	176.72	1493.65	-2897.83	-6.59	1631.82	-3280.34	187.12	1387.90	712.06	-287.73	78.87	1313.71	-285.74	76.75	712.32
3.69000	-3067.08	202.37	35.14	-3080.49	191.74	58.65	-3500.04	479.68	518.94	-3072.62	502.34	625.78	-3069.74	49.55	17.64	-2707.78	59.90	157.48	-4045.18	-97.98	-800.46	-3849.43	-72.93	-815.08	-3079.15	110.35	1110.16	0.00	0.00	0.00	-3099.91	68.20	1492.97	-3125.43	177.55	1492.26	-2894.00	-7.39	1631.85	-3274.45	186.34	1387.65	712.30	-287.78	78.92	1313.67	-285.80	76.69	711.36
3.70000	-3030.16	200.67	36.89	-3061.42	189.63	55.68	-3493.74	476.51	521.69	-3068.52	499.54	628.18	-3069.74	49.55	17.64	-2709.45	60.46	157.09	-4042.49	-98.56	-800.10	-3846.88	-74.06	-816.43	-3054.08	110.12	1110.43	0.00	0.00	0.00	-3085.92	67.35	1492.34	-3124.47	176.27	1492.21	-2890.15	-8.18	1631.87	-3268.51	185.57	1387.39	712.55	-287.56	79.07	1313.23	-285.86	76.47	711.59
3.71000	-3038.39	198.53	29.09	-3039.70	188.07	53.12	-3487.35	473.33	524.41	-3064.36	496.72	630.55	-3069.74	49.55	17.64	-2711.57	61.01	156.59	-4039.72	-99.14	-799.71	-3844.27	-75.17	-817.74	-3052.03	110.35	1110.41	0.00	0.00	0.00	-3083.99	68.18	1491.94	-3134.79	175.39	1492.68	-2886.27	-8.96	1631.87	-3262.54	184.80	1387.14	712.46	-287.89	78.97	1313.01	-286.09	76.47	711.86
3.72000	-3008.63	197.38	28.44	-3016.81	187.37	53.39	-3480.88	470.13	527.08	-3060.15	493.88	632.87	-3069.74	49.55	17.64	-2714.16	61.56	155.97	-4036.88	-99.71	-799.27	-3841.59	-76.27	-819.00	-3049.98	109.15	1109.33	0.00	0.00	0.00	-3070.57	67.70	1491.50	-3138.79	175.26	1493.44	-2882.36	-9.74	1631.87	-3256.53	184.04	1386.90	712.41	-287.83	78.90	1313.05	-285.68	76.38	711.82
3.73000	-2978.57	196.54	29.99	-2996.60	185.48	52.78	-3474.33	466.93	529.73	-3055.88	491.03	635.16	-3069.74	49.55	17.64	-2717.21	62.09	155.23	-4033.97	-100.26	-798.79	-3838.85	-77.36	-820.20	-3045.06	107.94	1108.66	0.00	0.00	0.00	-3068.23	67.88	1490.90	-3121.25	175.85	1492.36	-2878.41	-10.50	1631.87	-3250.48	183.27	1386.65	712.04	-287.85	78.84	1312.85	-285.72	76.49	711.89
3.74000	-2939.04	195.48	32.16	-2925.97	182.89	59.68	-3467.69	463.71	532.33	-3051.56	488.16	637.40	-3069.74	49.55	17.64	-2720.73	62.61	154.36	-4030.99	-100.81	-798.27	-3836.04	-78.44	-821.36	-3037.32	107.81	1107.88	0.00	0.00	0.00	-3078.67	67.27	1490.92	-3089.14	175.18	1490.96	-2874.44	-11.25	1631.85	-3244.39	182.51	1386.42	712.06	-287.92	78.76	1313.28	-285.89	76.47	712.40
3.75000	-2906.66	194.84	36.18	-2904.67	182.36	60.28	-3460.97	460.48	534.90	-3047.19	485.28	639.60	-3069.74	49.55	17.64	-2724.71	63.12	153.37	-4027.93	-101.34	-797.71	-3833.17	-79.51	-822.47	-3032.49	107.30	1107.18	0.00	0.00	0.00	-3048.79	66.33	1489.36	-3134.21	174.87	1491.52	-2870.44	-12.00	1631.82	-3238.27	181.75	1386.18	712.22	-287.75	78.95	1313.31	-285.84	76.52	711.62
3.76000	-2876.03	194.22	42.07	-2909.72	182.35	57.15	-3454.17	457.24	537.42	-3042.76	482.39	641.76	-3069.74	49.55	17.64	-2729.15	63.61	152.25	-4024.80	-101.87	-797.10	-3830.23	-80.56	-823.52	-3019.71	105.66	1105.60	0.00	0.00	0.00	-3048.98	67.14	1488.46	-3103.72	176.09	1489.63	-2866.41	-12.73	1631.78	-3232.11	180.99	1385.95	712.56	-288.04	79.01	1313.53	-285.58	76.64	711.40
3.77000	-2841.76	193.20	49.83	-2880.94	182.50	60.50	-3447.29	453.99	539.91	-3038.28	479.48	643.87	-3069.74	49.55	17.64	-2734.06	64.09	151.00	-4021.60	-102.38	-796.46	-3827.22	-81.61	-824.53	-2999.68	106.28	1104.09	0.00	0.00	0.00	-3040.51	67.54	1488.39	-3089.63	175.39	1487.65	-2862.34	-13.45	1631.74	-3225.91	180.24	1385.73	712.99	-287.81	79.00	1313.48	-286.01	76.64	711.66
3.78000	-2822.24	192.71	53.86	-2830.13	180.68	67.44	-3440.31	450.73	542.36	-3033.74	476.56	645.94	-3069.74	49.55	17.64	-2739.43	64.54	149.62	-4018.32	-102.88	-795.77	-3824.15	-82.64	-825.48	-3001.49	105.79	1101.68	0.00	0.00	0.00	-3040.90	66.93	1487.14	-3093.07	174.34	1487.25	-2858.25	-14.16	1631.68	-3219.67	179.49	1385.50	712.39	-287.67	78.99	1313.39	-285.76	76.60	712.07
3.79000	-2785.40	190.99	63.17	-2772.51	181.16	76.94	-3433.26	447.46	544.77	-3029.14	473.62	647.97	-3069.74	49.55	17.64	-2745.27	64.98	148.10	-4014.96	-103.38	-795.04	-3821.01	-83.66	-826.38	-3001.87	105.66	1100.28	0.00	0.00	0.00	-3023.13	67.87	1486.18	-3105.58	174.11	1486.50	-2854.12	-14.86	1631.62	-3213.40	178.74	1385.28	712.24	-287.81	79.08	1313.43	-285.73	76.69	711.66
3.80000	-2761.60	192.61	69.84	-2737.62	182.18	83.50	-3426.12	444.19	547.14	-3024.49	470.68	649.95	-3069.74	49.55	17.64	-2751.57	65.39	146.45	-4011.54	-103.86	-794.27	-3817.81	-84.66	-827.23	-2977.44	107.30	1099.99	0.00	0.00	0.00	-3020.66	67.35	1484.90	-3106.95	174.85	1484.93	-2849.97	-15.55	1631.54	-3207.08	178.00	1385.07	712.47	-287.76	78.94	1313.91	-285.44	76.84	711.88
3.81000	-2750.60	192.77	74.19	-2751.07	180.72	84.97	-3418.89	440.91	549.46	-3019.77	467.72	651.89	-3069.74	49.55	17.64	-2758.34	65.78	144.65	-4008.03	-104.33	-793.45	-3814.54	-85.66	-828.03	-2992.95	106.10	1097.75	0.00	0.00	0.00	-3006.24	67.76	1483.14	-3114.03	175.15	1483.27	-2845.78	-16.23	1631.46	-3200.73	177.26	1384.86	712.43	-287.62	78.97	1313.51	-285.72	76.59	712.06
3.82000	-2739.25	190.98	79.25	-2722.57	180.21	89.14	-3411.58	437.62	551.75	-3014.99	464.75	653.78	-3069.74	49.55	17.64	-2765.57	66.14	142.72	-4004.46	-104.79	-792.60	-3811.20	-86.64	-828.77	-2979.75	107.47	1096.26	0.00	0.00	0.00	-3007.11	67.81	1482.36	-3084.47	176.59	1481.05	-2841.56	-16.90	1631.37	-3194.34	176.52	1384.65	712.54	-288.08	78.92	1313.38	-285.89	76.63	711.89
3.83000	-2713.39	190.35	85.42	-2697.11	179.78	92.65	-3404.18	434.32	553.99	-3010.16	461.78	655.62	-3069.74	49.55	17.64	-2773.27	66.47	140.64	-4000.80	-105.24	-791.70	-3807.79	-87.61	-829.46	-2973.68	106.56	1094.32	0.00	0.00	0.00	-3007.46	67.52	1480.78	-3066.73	175.48	1480.59	-2837.31	-17.56	1631.26	-3187.91	175.79	1384.45	712.00	-287.85	78.94	1313.56	-285.67	76.69	711.79
3.84000	-2687.07	189.71	91.41	-2674.59	179.43	95.54	-3396.70	431.02	556.19	-3005.26	458.79	657.42	-3069.74	49.55	17.64	-2781.44	66.78	138.42	-3997.07	-105.68	-790.75	-3804.31	-88.57	-830.09	-2979.93	106.56	1092.05	0.00	0.00	0.00	-2994.72	68.82	1479.14	-3062.27	176.14	1478.51	-2833.03	-18.21	1631.15	-3181.45	175.06	1384.26	712.04	-287.98	78.84	1313.18	-285.58	76.61	711.40
3.85000	-2660.49	189.06	97.14	-2654.88	179.16	97.83	-3389.13	427.72	558.34	-3000.30	455.80	659.17	-3069.74	49.55	17.64	-2790.07	67.06	136.05	-3993.27	-106.10	-789.76	-3800.77	-89.51	-830.67	-2972.47	106.59	1090.87	0.00	0.00	0.00	-2984.42	68.60	1477.85	-3055.16	176.80	1477.07	-2828.72	-18.85	1631.03	-3174.94	174.33	1384.06	713.15	-287.84	79.10	1313.08	-285.90	76.45	711.98
3.86000	-2633.87	188.40	102.59	-2637.84	178.95	99.54	-3381.47	424.41	560.45	-2995.27	452.80	660.88	-3069.74	49.55	17.64	-2799.18	67.30	133.52	-3989.38	-106.52	-788.73	-3797.15	-90.44	-831.20	-2956.95	107.45	1089.22	0.00	0.00	0.00	-2980.30	69.59	1476.49	-3068.32	176.99	1476.64	-2824.37	-19.47	1630.90	-3168.40	173.61	1383.87	712.22	-288.03	78.88	1313.13	-285.81	76.43	711.49
3.87000	-2607.42	187.73	107.70	-2623.37	178.82	100.72	-3373.73	421.10	562.51	-2990.19	449.79	662.53	-3069.74	49.55	17.64	-2808.75	67.51	130.85	-3985.42	-106.93	-787.66	-3793.46	-91.36	-831.67	-2944.19	106.23	1087.24	0.00	0.00	0.00	-2975.31	70.48	1474.85	-3016.17	178.27	1473.22	-2819.99	-20.09	1630.76	-3161.82	172.90	1383.69	712.68	-287.90	79.03	1313.34	-285.58	76.80	711.83
3.88000	-2581.34	187.06	112.43	-2611.34	178.75	101.38	-3365.90	417.79	564.53	-2985.03	446.77	664.14	-3069.74	49.55	17.64	-2818.79	67.69	128.02	-3981.38	-107.32	-786.54	-3789.71	-92.26	-832.08	-2934.57	105.69	1084.67	0.00	0.00	0.00	-2961.43	70.76	1473.34	-3033.30	179.79	1472.09	-2815.58	-20.69	1630.60	-3155.21	172.18	1383.51	712.08	-287.73	78.88	1313.45	-285.54	76.79	712.43
3.89000	-2555.83	186.39	116.71	-2601.61	178.74	101.55	-3357.98	414.47	566.50	-2979.82	443.75	665.70	-3069.74	49.55	17.64	-2829.30	67.82	125.03	-3977.27	-107.70	-785.37	-3785.88	-93.15	-832.44	-2927.21	107.22	1084.07	0.00	0.00	0.00	-2954.24	71.17	1472.19	-3027.94	179.75	1470.83	-2811.14	-21.28	1630.44	-3148.55	171.47	1383.34	711.74	-287.77	78.74	1313.07	-285.71	76.61	712.27
3.90000	-2531.11	185.71	120.52	-2594.08	178.78	101.25	-3349.97	411.15	568.43	-2974.53	440.72	667.21	-3069.74	49.55	17.64	-2840.28	67.92	121.88	-3973.07	-108.07	-784.17	-3781.98	-94.03	-832.74	-2915.74	106.53	1083.21	0.00	0.00	0.00	-2944.79	72.53	1470.83	-3042.12	180.88	1470.92	-2806.66	-21.86	1630.27	-3141.86	170.77	1383.17	712.65	-287.75	79.01	1313.64	-285.78	76.82	712.01
3.91000	-2507.38	185.05	123.79	-2588.61	178.87	100.52	-3341.88	407.84	570.31	-2969.18	437.69	668.67	-3069.74	49.55	17.64	-2851.72	67.98	118.57	-3968.80	-108.43	-782.91	-3778.01	-94.90	-832.99	-2913.42	107.80	1081.32	0.00	0.00	0.00	-2932.48	72.71	1468.79	-2989.82	179.95	1468.56	-2802.16	-22.43	1630.09	-3135.12	170.07	1383.00	712.82	-288.04	79.04	1313.43	-285.90	76.78	712.04
3.92000	-2484.86	184.39	126.48	-2585.09	179.01	99.38	-3333.70	404.52	572.14	-2963.76	434.65	670.07	-3069.74	49.55	17.64	-2863.64	68.00	115.10	-3964.45	-108.78	-781.61	-3773.97	-95.75	-833.18	-2895.81	107.93	1080.04	0.00	0.00	0.00	-2936.00	74.65	1468.74	-2987.77	182.72	1467.01	-2797.61	-22.99	1629.90	-3128.35	169.37	1382.84	711.82	-287.81	78.87	1313.69	-286.12	76.72	711.59
3.93000	-2463.74	183.73	128.54	-2583.38	179.19	97.86	-3325.42	401.21	573.92	-2958.27	431.61	671.43	-3069.74	49.55	17.64	-2876.03	67.97	111.46	-3960.02	-109.12	-780.27	-3769.86	-96.59	-833.31	-2894.49	107.94	1078.86	0.00	0.00	0.00	-2921.86	74.77	1467.56	-2979.03	182.50	1465.07	-2793.04	-23.53	1629.70	-3121.55	168.68	1382.68	712.50	-287.51	79.04	1313.74	-285.88	76.63	711.85
3.94000	-2444.24	183.09	129.92	-2583.37	179.41	95.99	-3317.06	397.89	575.65	-2952.72	428.56	672.73	-3069.74	49.55	17.64	-2888.89	67.90	107.65	-3955.51	-109.44	-778.88	-3765.68	-97.41	-833.38	-2886.00	108.91	1077.36	0.00	0.00	0.00	-2904.46	76.25	1465.89	-2968.05	184.17	1463.74	-2788.43	-24.07	1629.48	-3114.70	168.00	1382.53	712.50	-287.60	79.04	1313.29	-285.81	76.68	711.92
3.95000	-2426.56	182.47	130.58	-2584.93	179.66	93.78	-3308.61	394.58	577.33	-2947.09	425.51	673.99	-3069.74	49.55	17.64	-2902.22	67.78	103.67	-3950.91	-109.76	-777.45	-3761.42	-98.22	-833.39	-2861.91	109.65	1077.02	0.00	0.00	0.00	-2890.45	76.67	1464.46	-2949.56	184.31	1464.42	-2783.79	-24.59	1629.26	-3107.82	167.32	1382.38	711.90	-287.65	78.85	1313.47	-285.99	76.54	711.41
3.96000	-2410.91	181.86	130.47	-2587.94	179.93	91.28	-3300.07	391.27	578.97	-2941.39	422.46	675.19	-3069.74	49.55	17.64	-2916.02	67.61	99.52	-3946.24	-110.06	-775.97	-3757.09	-99.01	-833.35	-2862.08	110.20	1075.21	0.00	0.00	0.00	-2894.20	78.13	1464.19	-2979.61	185.67	1463.48	-2779.12	-25.10	1629.03	-3100.89	166.64	1382.24	711.97	-287.66	79.03	1313.46	-285.90	76.59	712.09
3.97000	-2397.50	181.26	129.53	-2592.27	180.24	88.50	-3291.44	387.97	580.55	-2935.62	419.41	676.33	-3069.74	49.55	17.64	-2930.29	67.40	95.19	-3941.49	-110.35	-774.44	-3752.68	-99.80	-833.25	-2862.07	111.87	1074.06	0.00	0.00	0.00	-2871.09	79.58	1462.73	-2971.66	187.87	1463.12	-2774.41	-25.60	1628.79	-3093.93	165.97	1382.10	713.02	-287.84	79.14	1313.45	-285.72	76.62	712.11
3.98000	-2386.54	180.69	127.72	-2597.80	180.56	85.47	-3282.72	384.67	582.08	-2929.78	416.36	677.43	-3069.74	49.55	17.64	-2945.04	67.13	90.69	-3936.66	-110.63	-772.87	-3748.20	-100.56	-833.08	-2847.86	111.96	1074.06	0.00	0.00	0.00	-2873.28	80.68	1462.98	-2966.42	189.07	1462.14	-2769.67	-26.09	1628.53	-3086.94	165.31	1381.97	712.55	-287.83	79.00	1313.17	-285.79	76.42	711.77
3.99000	-2378.23	180.15	124.98	-2604.41	180.90	82.22	-3273.91	381.37	583.56	-2923.86	413.31	678.47	-3069.74	49.55	17.64	-2960.25	66.81	86.00	-3931.74	-110.89	-771.25	-3743.65	-101.32	-832.86	-2834.94	112.32	1072.63	0.00	0.00	0.00	-2884.15	81.30	1463.74	-2960.99	190.26	1461.13	-2764.89	-26.56	1628.27	-3079.90	164.65	1381.84	712.60	-287.91	79.03	1313.27	-285.85	76.55	711.61
4.00000	-2372.79	179.63	121.29	-2611.97	181.24	78.78	-3265.01	378.08	584.98	-2917.87	410.26	679.45	-3069.74	49.55	17.64	-2975.94	66.43	81.13	-3926.75	-111.15	-769.58	-3739.02	-102.05	-832.58	-2824.02	113.75	1072.17	0.00	0.00	0.00	-2846.12	82.15	1462.44	-2955.35	191.43	1460.09	-2760.08	-27.03	1628.00	-3072.82	164.00	1381.72	712.66	-287.74	79.12	1313.75	-285.86	76.62	711.81
4.01000	-2370.41	179.14	116.57	-2620.37	181.60	75.17	-3256.01	374.79	586.36	-2911.80	407.20	680.38	-3069.74	49.55	17.64	-2992.11	66.00	76.08	-3921.67	-111.39	-767.87	-3734.32	-102.78	-832.23	-2809.64	114.52	1072.13	0.00	0.00	0.00	-2836.45	83.34	1461.90	-2949.53	192.58	1459.03	-2755.23	-27.48	1627.71	-3065.71	163.35	1381.60	712.11	-287.96	78.98	1313.40	-285.78	76.53	712.07
4.02000	-2371.31	178.68	110.79	-2629.46	181.96	71.42	-3246.93	371.52	587.68	-2905.66	404.15	681.25	-3069.74	49.55	17.64	-3008.75	65.50	70.84	-3916.51	-111.62	-766.10	-3729.54	-103.49	-831.83	-2804.17	115.27	1072.14	0.00	0.00	0.00	-2827.84	85.17	1461.75	-2943.51	193.71	1457.94	-2750.35	-27.92	1627.42	-3058.56	162.71	1381.49	711.29	-287.84	78.80	1313.70	-285.76	76.69	711.86
4.03000	-2375.70	178.25	103.90	-2639.15	182.31	67.56	-3237.75	368.25	588.94	-2899.45	401.11	682.07	-3069.74	49.55	17.64	-3025.90	64.95	65.41	-3911.26	-111.84	-764.30	-3724.68	-104.18	-831.36	-2783.01	116.02	1071.99	0.00	0.00	0.00	-2812.31	86.75	1460.95	-2937.30	194.82	1456.83	-2745.44	-28.34	1627.11	-3051.37	162.07	1381.38	711.43	-287.92	78.73	1313.74	-285.76	76.75	711.76
4.04000	-2383.77	177.86	95.84	-2649.29	182.66	63.61	-3228.48	364.99	590.15	-2893.15	398.06	682.83	-3069.74	49.55	17.64	-3081.91	63.19	54.03	-3905.94	-112.04	-762.44	-3719.75	-104.86	-830.83	-2785.87	117.01	1071.56	0.00	0.00	0.00	-2799.52	88.40	1461.41	-2930.91	195.90	1455.70	-2740.49	-28.76	1626.79	-3044.14	161.44	1381.28	712.24	-287.78	79.01	1313.58	-285.70	76.62	712.35
4.05000	-2395.75	177.51	86.58	-2659.76	183.00	59.61	-3219.12	361.74	591.30	-2886.78	395.02	683.53	-3069.74	49.55	17.64	-3110.77	63.34	46.58	-3900.52	-112.24	-760.54	-3714.75	-105.53	-830.24	-2768.63	117.60	1072.61	0.00	0.00	0.00	-2804.50	89.72	1461.75	-2924.33	196.96	1454.55	-2735.50	-29.16	1626.47	-3036.88	160.82	1381.18	712.29	-287.68	79.05	1313.31	-285.93	76.47	712.33
4.06000	-2411.83	177.20	76.06	-2670.45	183.32	55.57	-3209.67	358.49	592.40	-2880.33	391.98	684.18	-3069.74	49.55	17.64	-3116.23	63.87	44.44	-3895.03	-112.42	-758.59	-3709.66	-106.17	-829.59	-2753.09	119.21	1072.69	0.00	0.00	0.00	-2795.08	90.53	1461.09	-2917.57	197.99	1453.39	-2730.48	-29.55	1626.13	-3029.57	160.20	1381.09	712.25	-287.74	78.98	1313.35	-286.10	76.62	711.55
4.07000	-2432.23	176.94	64.23	-2681.23	183.63	51.53	-3200.12	355.26	593.44	-2873.79	388.95	684.77	-3069.74	49.55	17.64	-3128.32	62.09	38.95	-3889.45	-112.58	-756.59	-3704.50	-106.81	-828.88	-2746.91	121.56	1074.06	0.00	0.00	0.00	-2780.66	92.51	1462.14	-2910.62	199.00	1452.22	-2725.43	-29.93	1625.78	-3022.23	159.59	1381.00	712.61	-287.68	79.02	1313.43	-285.82	76.70	711.32
4.08000	-2457.15	176.72	51.04	-2691.97	183.91	47.51	-3190.48	352.04	594.43	-2867.18	385.92	685.30	-3069.74	49.55	17.64	-3107.67	61.92	40.41	-3883.79	-112.74	-754.54	-3699.26	-107.43	-828.10	-2744.04	121.64	1074.83	0.00	0.00	0.00	-2767.05	94.24	1462.89	-2903.50	199.99	1451.04	-2720.34	-30.29	1625.42	-3014.85	158.98	1380.92	712.08	-287.90	78.97	1313.20	-285.71	76.61	711.74
4.09000	-2490.47	177.23	38.86	-2702.56	184.16	43.54	-3180.74	348.83	595.35	-2860.49	382.89	685.77	-3069.74	49.55	17.64	-3117.76	61.69	35.22	-3878.04	-112.88	-752.44	-3693.94	-108.03	-827.25	-2734.62	122.47	1076.34	0.00	0.00	0.00	-2756.17	95.71	1463.89	-2896.21	200.94	1449.85	-2715.21	-30.64	1625.05	-3007.43	158.39	1380.84	713.12	-287.99	79.12	1312.99	-285.61	76.59	711.34
4.10000	-2478.26	175.81	35.49	-2712.86	184.38	39.64	-3170.91	345.63	596.22	-2853.71	379.88	686.18	-3069.74	49.55	17.64	-3123.28	60.47	31.67	-3872.21	-113.02	-750.29	-3688.54	-108.62	-826.35	-2711.38	125.58	1077.03	0.00	0.00	0.00	-2744.40	97.30	1464.23	-2888.74	201.87	1448.65	-2710.05	-30.98	1624.67	-2999.97	157.79	1380.77	712.85	-287.70	79.08	1312.11	-285.80	76.24	710.94
4.11000	-2481.83	176.27	31.09	-2722.76	184.57	35.85	-3160.99	342.45	597.03	-2846.86	376.87	686.53	-3069.74	49.55	17.64	-3108.18	60.87	32.35	-3866.29	-113.13	-748.10	-3683.07	-109.19	-825.37	-2699.64	126.59	1079.02	0.00	0.00	0.00	-2732.79	98.75	1464.49	-2881.11	202.76	1447.46	-2704.85	-31.30	1624.27	-2992.47	157.21	1380.70	712.80	-287.67	79.07	1312.88	-286.07	76.40	711.08
4.12000	-2475.32	176.72	29.84	-2732.12	184.71	32.18	-3150.97	339.28	597.78	-2839.91	373.86	686.82	-3069.74	49.55	17.64	-3111.41	61.40	28.82	-3860.28	-113.24	-745.86	-3677.51	-109.75	-824.34	-2695.42	127.53	1080.62	0.00	0.00	0.00	-2721.32	100.07	1464.67	-2873.30	203.62	1446.26	-2699.61	-31.62	1623.87	-2984.94	156.63	1380.64	712.14	-287.93	78.85	1313.16	-285.85	76.70	711.76
4.13000	-2467.47	176.14	28.27	-2740.84	184.81	28.68	-3140.86	336.12	598.47	-2832.89	370.87	687.04	-3069.74	49.55	17.64	-3120.32	61.58	25.55	-3854.19	-113.33	-743.56	-3671.88	-110.29	-823.23	-2669.41	130.35	1082.97	0.00	0.00	0.00	-2710.00	101.26	1464.78	-2865.33	204.46	1445.07	-2694.34	-31.92	1623.45	-2977.37	156.06	1380.59	712.03	-287.99	78.81	1313.38	-285.75	76.57	712.06
4.14000	-2474.16	175.99	21.83	-2748.78	184.86	25.35	-3130.66	332.98	599.10	-2825.78	367.88	687.21	-3069.74	49.55	17.64	-3102.71	61.29	26.21	-3848.01	-113.41	-741.22	-3666.16	-110.81	-822.07	-2673.87	131.73	1085.09	0.00	0.00	0.00	-2698.81	102.32	1464.83	-2857.19	205.26	1443.88	-2689.03	-32.20	1623.03	-2969.76	155.50	1380.54	712.63	-287.70	79.00	1313.03	-286.24	76.40	712.21
4.15000	-2482.43	175.92	15.73	-2755.81	184.86	22.24	-3120.35	329.85	599.66	-2818.58	364.91	687.31	-3069.74	49.55	17.64	-3095.67	60.64	26.08	-3841.75	-113.48	-738.82	-3660.37	-111.32	-820.83	-2644.30	133.93	1087.29	0.00	0.00	0.00	-2687.75	103.25	1464.81	-2848.90	206.02	1442.70	-2683.69	-32.47	1622.59	-2962.11	154.94	1380.49	712.40	-287.65	79.02	1313.23	-286.21	76.51	711.48
4.16000	-2492.13	175.92	9.98	-2761.83	184.80	19.37	-3109.95	326.74	600.17	-2811.30	361.94	687.35	-3069.74	49.55	17.64	-3065.04	59.53	29.29	-3835.39	-113.53	-736.38	-3654.49	-111.81	-819.53	-2634.01	135.77	1089.73	0.00	0.00	0.00	-2676.81	104.06	1464.73	-2840.44	206.75	1441.53	-2678.31	-32.73	1622.14	-2954.42	154.40	1380.45	712.60	-287.43	79.04	1313.28	-285.80	76.71	712.30
4.17000	-2503.10	175.98	4.56	-2766.69	184.67	16.76	-3099.46	323.65	600.61	-2803.93	358.98	687.33	-3069.74	49.55	17.64	-3059.54	57.87	30.23	-3828.95	-113.57	-733.89	-3648.53	-112.29	-818.16	-2619.75	137.14	1091.97	0.00	0.00	0.00	-2666.00	104.75	1464.58	-2831.83	207.44	1440.37	-2672.89	-32.98	1621.68	-2946.69	153.86	1380.42	712.64	-287.94	79.00	1313.65	-285.78	76.77	712.17
4.18000	-2515.20	176.10	-0.52	-2770.29	184.48	14.44	-3088.87	320.58	600.99	-2796.47	356.03	687.25	-3069.70	49.55	17.65	-3046.16	56.30	34.54	-3822.43	-113.60	-731.34	-3642.49	-112.75	-816.73	-2619.68	138.79	1094.21	0.00	0.00	0.00	-2655.31	105.33	1464.39	-2823.07	208.10	1439.23	-2667.43	-33.21	1621.21	-2938.93	153.32	1380.39	712.56	-287.96	78.99	1314.08	-285.89	76.71	711.60
4.19000	-2528.27	176.27	-5.27	-2772.49	184.22	12.43	-3078.18	317.52	601.31	-2788.92	353.10	687.10	-3025.11	50.45	26.69	-3011.55	57.19	42.24	-3815.81	-113.61	-728.74	-3636.37	-113.19	-815.23	-2618.52	141.13	1095.46	0.00	0.00	0.00	-2644.73	105.79	1464.14	-2814.15	208.72	1438.11	-2661.94	-33.43	1620.72	-2931.12	152.80	1380.37	712.64	-287.92	78.95	1314.11	-285.77	76.76	712.55
4.20000	-2542.15	176.49	-9.68	-2773.17	183.88	10.78	-3067.40	314.48	601.56	-2781.28	350.18	686.88	-3017.97	51.96	26.91	-2987.83	57.96	48.73	-3809.10	-113.61	-726.10	-3630.17	-113.62	-813.66	-2599.73	141.39	1097.54	0.00	0.00	0.00	-2634.25	106.14	1463.84	-2805.09	209.30	1437.00	-2656.41	-33.64	1620.23	-2923.28	152.28	1380.36	712.73	-288.00	78.95	1313.78	-286.03	76.57	712.93
4.21000	-2556.70	176.76	-13.76	-2772.22	183.47	9.49	-3056.52	311.47	601.74	-2773.55	347.27	686.60	-2980.43	54.84	33.41	-2964.45	59.36	55.02	-3802.31	-113.60	-723.40	-3623.88	-114.03	-812.02	-2582.16	142.68	1098.89	0.00	0.00	0.00	-2623.88	106.38	1463.50	-2795.88	209.84	1435.92	-2650.84	-33.83	1619.72	-2915.40	151.77	1380.35	712.38	-287.81	79.00	1313.34	-286.10	76.42	712.50
4.22000	-2571.76	177.06	-17.50	-2769.49	182.97	8.61	-3045.54	308.47	601.87	-2765.73	344.37	686.26	-2945.72	56.48	38.73	-2935.16	61.08	60.89	-3795.43	-113.58	-720.65	-3617.51	-114.42	-810.31	-2576.34	143.46	1100.00	0.00	0.00	0.00	-2613.60	106.52	1463.11	-2786.52	210.34	1434.86	-2645.23	-34.01	1619.20	-2907.49	151.27	1380.34	713.02	-287.88	79.15	1313.23	-285.88	76.63	712.37
4.23000	-2587.17	177.40	-20.91	-2764.88	182.38	8.15	-3034.46	305.49	601.92	-2757.82	341.49	685.85	-2935.40	57.43	40.72	-2902.17	62.02	65.49	-3788.45	-113.54	-717.85	-3611.06	-114.80	-808.53	-2559.25	143.35	1101.90	0.00	0.00	0.00	-2603.42	106.56	1462.68	-2777.02	210.79	1433.83	-2639.59	-34.17	1618.67	-2899.53	150.78	1380.34	712.54	-287.74	79.07	1313.31	-285.79	76.52	712.19
4.24000	-2602.79	177.76	-23.99	-2758.26	181.70	8.14	-3023.29	302.54	601.91	-2749.81	338.62	685.37	-2884.90	57.81	45.86	-2876.81	61.49	68.62	-3781.39	-113.48	-714.99	-3604.52	-115.16	-806.68	-2563.90	144.23	1103.14	0.00	0.00	0.00	-2593.33	106.49	1462.22	-2767.39	211.20	1432.82	-2633.91	-34.32	1618.13	-2891.53	150.29	1380.35	712.47	-287.73	79.08	1313.22	-285.94	76.55	711.66
4.25000	-2618.47	178.15	-26.73	-2749.50	180.92	8.62	-3012.01	299.61	601.83	-2741.71	335.77	684.82	-2841.88	56.57	51.65	-2851.04	60.48	70.74	-3774.23	-113.42	-712.09	-3597.90	-115.50	-804.77	-2553.94	144.46	1104.14	0.00	0.00	0.00	-2583.32	106.34	1461.72	-2757.61	211.57	1431.85	-2628.18	-34.46	1617.58	-2883.50	149.82	1380.37	712.07	-287.68	79.04	1313.05	-286.09	76.45	712.32
4.26000	-2634.04	178.56	-29.15	-2738.48	180.04	9.60	-3000.64	296.70	601.69	-2733.52	332.93	684.21	-2825.13	52.68	51.87	-2816.84	59.16	73.88	-3766.99	-113.34	-709.13	-3591.19	-115.83	-802.78	-2537.33	143.82	1105.05	0.00	0.00	0.00	-2573.38	106.09	1461.19	-2747.70	211.89	1430.91	-2622.43	-34.58	1617.01	-2875.43	149.35	1380.38	712.49	-287.68	79.02	1313.43	-285.96	76.72	712.50
4.27000	-2649.36	178.98	-31.23	-2725.08	179.05	11.11	-2989.17	293.81	601.47	-2725.23	330.11	683.53	-2818.39	51.29	48.61	-2785.42	57.66	74.92	-3759.65	-113.24	-706.12	-3584.40	-116.13	-800.72	-2525.15	144.02	1106.59	0.00	0.00	0.00	-2563.53	105.75	1460.64	-2737.66	212.17	1430.01	-2616.63	-34.69	1616.44	-2867.32	148.89	1380.41	712.50	-287.72	79.10	1313.43	-285.59	76.76	711.78
4.28000	-2664.27	179.41	-32.99	-2709.17	177.96	13.19	-2977.60	290.95	601.19	-2716.84	327.30	682.78	-2784.48	48.47	49.75	-2761.82	55.60	74.24	-3752.22	-113.14	-703.06	-3577.53	-116.42	-798.59	-2514.92	144.17	1107.97	0.00	0.00	0.00	-2553.74	105.32	1460.06	-2727.49	212.40	1429.15	-2610.79	-34.79	1615.85	-2859.17	148.44	1380.44	713.03	-287.63	79.23	1313.62	-285.82	76.54	711.91
4.29000	-2678.62	179.85	-34.41	-2690.63	176.75	15.85	-2965.93	288.11	600.84	-2708.36	324.52	681.96	-2763.82	47.03	46.90	-2731.03	53.44	73.99	-3744.70	-113.01	-699.94	-3570.56	-116.70	-796.39	-2500.93	143.09	1108.88	0.00	0.00	0.00	-2544.01	104.81	1459.46	-2717.19	212.57	1428.33	-2604.91	-34.87	1615.24	-2850.98	148.00	1380.48	712.43	-287.88	79.20	1313.70	-286.04	76.58	712.06
4.30000	-2692.26	180.28	-35.51	-2669.34	175.42	19.13	-2954.16	285.30	600.41	-2699.78	321.75	681.07	-2714.42	45.93	49.13	-2701.08	51.93	72.64	-3737.09	-112.88	-696.77	-3563.52	-116.95	-794.12	-2499.14	143.54	1109.06	0.00	0.00	0.00	-2534.34	104.22	1458.84	-2706.77	212.71	1427.56	-2599.00	-34.93	1614.63	-2842.75	147.57	1380.52	712.75	-287.98	79.10	1313.34	-285.98	76.70	711.66
4.31000	-2705.04	180.70	-36.29	-2645.17	173.97	23.05	-2942.29	282.52	599.92	-2691.10	319.00	680.11	-2681.42	44.38	50.26	-2676.31	50.67	70.00	-3729.38	-112.73	-693.55	-3556.38	-117.19	-791.77	-2497.87	143.52	1109.25	0.00	0.00	0.00	-2524.73	103.55	1458.21	-2696.22	212.78	1426.83	-2593.04	-34.98	1614.01	-2834.49	147.15	1380.57	712.96	-287.39	79.15	1313.47	-285.52	76.80	712.19
4.32000	-2716.79	181.12	-36.73	-2618.00	172.39	27.64	-2930.32	279.76	599.36	-2682.33	316.27	679.08	-2630.61	44.88	52.07	-2638.62	49.30	69.42	-3721.59	-112.57	-690.27	-3549.16	-117.41	-789.36	-2487.22	143.26	1110.42	0.00	0.00	0.00	-2515.17	102.81	1457.57	-2685.55	212.81	1426.15	-2587.05	-35.02	1613.37	-2826.18	146.74	1380.63	712.28	-287.70	79.02	1313.10	-285.72	76.48	711.95
4.33000	-2727.38	181.51	-36.85	-2587.71	170.68	32.92	-2918.24	277.03	598.72	-2673.45	313.56	677.98	-2582.42	42.12	52.89	-2600.89	49.21	68.05	-3713.69	-112.39	-686.94	-3541.85	-117.61	-786.86	-2473.06	143.09	1110.45	0.00	0.00	0.00	-2505.65	101.99	1456.92	-2674.77	212.79	1425.52	-2581.01	-35.04	1612.72	-2817.84	146.33	1380.69	712.61	-287.84	79.19	1312.90	-285.96	76.49	711.92
4.34000	-2736.64	181.89	-36.65	-2554.16	168.83	38.93	-2906.07	274.33	598.01	-2664.47	310.87	676.81	-2528.39	43.82	56.24	-2563.92	48.30	66.36	-3705.71	-112.20	-683.56	-3534.45	-117.79	-784.30	-2465.01	143.76	1111.04	0.00	0.00	0.00	-2496.17	101.11	1456.26	-2663.87	212.71	1424.94	-2574.94	-35.05	1612.05	-2809.46	145.94	1380.76	712.79	-287.82	79.17	1313.42	-285.94	76.57	711.54
4.35000	-2744.42	182.24	-36.12	-2504.75	167.64	47.69	-2893.80	271.66	597.23	-2655.39	308.20	675.56	-2519.39	44.05	50.71	-2545.98	48.14	61.55	-3697.63	-111.99	-680.12	-3526.97	-117.95	-781.66	-2448.78	143.22	1111.20	0.00	0.00	0.00	-2486.73	100.16	1455.60	-2652.85	212.58	1424.42	-2568.83	-35.05	1611.38	-2801.04	145.56	1380.83	713.14	-287.83	79.19	1313.42	-286.07	76.57	711.91
4.36000	-2750.58	182.56	-35.28	-2493.36	164.21	51.07	-2881.42	269.02	596.37	-2646.21	305.55	674.24	-2468.97	44.43	53.42	-2514.41	47.81	58.98	-3689.46	-111.77	-676.62	-3519.39	-118.10	-778.95	-2447.21	143.97	1111.92	0.00	0.00	0.00	-2477.32	99.15	1454.94	-2641.72	212.39	1423.96	-2562.67	-35.02	1610.69	-2792.58	145.18	1380.92	713.14	-287.64	79.12	1313.42	-286.05	76.54	712.40
4.37000	-2754.95	182.84	-34.10	-2487.56	164.77	52.39	-2868.94	266.41	595.44	-2636.92	302.92	672.85	-2427.77	44.62	53.17	-2485.78	47.74	55.94	-3681.19	-111.54	-673.08	-3511.73	-118.23	-776.16	-2445.96	143.99	1111.62	0.00	0.00	0.00	-2467.93	98.08	1454.29	-2630.49	212.14	1423.56	-2556.48	-34.99	1609.99	-2784.08	144.82	1381.00	712.48	-287.50	79.04	1313.15	-286.05	76.53	711.83
4.38000	-2757.39	183.08	-32.61	-2449.43	163.40	55.53	-2856.36	263.83	594.44	-2627.53	300.32	671.39	-2405.85	41.31	51.69	-2458.89	45.07	53.07	-3672.82	-111.29	-669.47	-3503.98	-118.34	-773.30	-2439.84	144.20	1111.42	0.00	0.00	0.00	-2458.57	96.95	1453.64	-2619.15	211.84	1423.22	-2550.24	-34.94	1609.28	-2775.55	144.46	1381.10	712.16	-287.42	78.95	1313.07	-285.63	76.67	711.67
4.39000	-2757.74	183.27	-30.80	-2421.78	162.06	59.97	-2843.68	261.28	593.36	-2618.04	297.74	669.85	-2326.72	39.20	56.75	-2444.24	43.79	48.69	-3664.37	-111.03	-665.82	-3496.14	-118.43	-770.36	-2431.75	144.59	1111.03	0.00	0.00	0.00	-2449.22	95.77	1453.01	-2607.70	211.48	1422.95	-2543.97	-34.87	1608.56	-2766.97	144.12	1381.20	712.02	-287.89	78.87	1313.66	-285.92	76.67	711.88
4.40000	-2755.84	183.41	-28.67	-2397.34	161.14	63.98	-2830.89	258.76	592.21	-2608.44	295.18	668.23	-2313.79	37.70	53.36	-2421.49	42.55	45.24	-3655.81	-110.75	-662.10	-3488.21	-118.50	-767.34	-2414.18	144.35	1111.36	0.00	0.00	0.00	-2439.88	94.53	1452.38	-2596.16	211.06	1422.75	-2537.65	-34.79	1607.82	-2758.36	143.78	1381.30	712.50	-287.80	79.02	1312.87	-286.32	76.46	711.83
4.41000	-2751.55	183.50	-26.22	-2375.98	160.60	67.55	-2818.00	256.28	590.98	-2598.73	292.65	666.54	-2316.45	35.73	48.74	-2375.25	42.58	48.39	-3647.16	-110.46	-658.33	-3480.18	-118.55	-764.25	-2406.11	144.80	1110.86	0.00	0.00	0.00	-2430.55	93.25	1451.78	-2584.51	210.58	1422.61	-2531.29	-34.69	1607.07	-2749.71	143.46	1381.42	712.50	-288.11	79.04	1313.04	-286.34	76.29	711.61
4.42000	-2744.72	183.52	-23.45	-2357.57	160.43	70.71	-2805.01	253.83	589.67	-2588.92	290.15	664.78	-2285.02	33.77	50.94	-2343.86	41.68	46.17	-3638.41	-110.15	-654.51	-3472.07	-118.59	-761.09	-2395.94	144.49	1109.33	0.00	0.00	0.00	-2421.22	91.93	1451.19	-2572.77	210.03	1422.55	-2524.89	-34.58	1606.31	-2741.02	143.15	1381.54	712.12	-287.83	79.03	1312.92	-286.12	76.39	711.55
4.43000	-2735.18	183.48	-20.36	-2341.97	160.57	73.44	-2791.91	251.41	588.28	-2578.99	287.67	662.94	-2252.27	32.32	50.83	-2313.60	40.84	44.06	-3629.57	-109.83	-650.63	-3463.87	-118.60	-757.84	-2378.54	144.77	1108.42	0.00	0.00	0.00	-2411.89	90.56	1450.63	-2560.93	209.42	1422.57	-2518.45	-34.45	1605.53	-2732.29	142.84	1381.67	712.52	-287.54	79.24	1312.61	-286.13	76.22	711.78
4.44000	-2722.80	183.36	-16.96	-2329.03	160.99	75.78	-2778.71	249.03	586.82	-2568.96	285.21	661.02	-2220.80	31.17	51.25	-2284.43	40.07	42.04	-3620.63	-109.49	-646.69	-3455.57	-118.60	-754.52	-2393.66	144.74	1106.29	0.00	0.00	0.00	-2402.54	89.15	1450.10	-2549.00	208.75	1422.66	-2511.97	-34.31	1604.74	-2723.52	142.55	1381.80	711.84	-287.53	78.98	1313.24	-285.77	76.64	711.45
4.45000	-2707.40	183.17	-13.24	-2318.64	161.67	77.71	-2765.41	246.69	585.27	-2558.82	282.78	659.02	-2190.62	30.30	52.14	-2256.36	39.37	40.13	-3611.59	-109.14	-642.70	-3447.19	-118.57	-751.12	-2379.57	144.57	1105.59	0.00	0.00	0.00	-2393.19	87.71	1449.59	-2536.99	208.02	1422.84	-2505.45	-34.15	1603.94	-2714.71	142.27	1381.94	712.32	-287.85	79.02	1313.46	-285.90	76.78	711.75
4.46000	-2688.85	182.90	-9.20	-2310.64	162.55	79.26	-2752.00	244.38	583.65	-2548.57	280.38	656.95	-2161.71	29.70	53.43	-2229.35	38.72	38.31	-3602.45	-108.77	-638.65	-3438.71	-118.53	-747.64	-2364.31	143.66	1103.92	0.00	0.00	0.00	-2383.82	86.24	1449.12	-2524.88	207.22	1423.09	-2498.88	-33.98	1603.13	-2705.87	142.00	1382.09	712.76	-288.08	79.03	1313.16	-285.95	76.54	712.26
4.47000	-2666.99	182.54	-4.86	-2304.91	163.62	80.43	-2738.48	242.11	581.95	-2538.21	278.01	654.80	-2134.08	29.35	55.06	-2203.38	38.14	36.59	-3593.22	-108.39	-634.54	-3430.14	-118.47	-744.09	-2358.47	143.96	1101.11	0.00	0.00	0.00	-2374.43	84.73	1448.68	-2512.69	206.35	1423.43	-2492.28	-33.79	1602.30	-2696.98	141.74	1382.24	712.85	-287.78	79.22	1313.31	-285.71	76.65	711.73
4.48000	-2641.66	182.09	-0.19	-2301.30	164.82	81.23	-2724.86	239.88	580.17	-2527.74	275.67	652.57	-2107.70	29.24	56.99	-2178.45	37.61	34.96	-3583.89	-107.99	-630.37	-3421.47	-118.38	-740.45	-2342.91	142.48	1099.60	0.00	0.00	0.00	-2365.00	83.20	1448.28	-2500.42	205.41	1423.86	-2485.63	-33.58	1601.46	-2688.06	141.49	1382.40	712.65	-287.59	79.12	1313.13	-285.93	76.59	712.04
4.49000	-2612.71	181.54	4.78	-2299.69	166.13	81.67	-2711.14	237.68	578.30	-2517.15	273.36	650.26	-2082.58	29.35	59.14	-2154.52	37.14	33.42	-3574.45	-107.58	-626.15	-3412.71	-118.28	-736.74	-2339.18	142.51	1097.91	0.00	0.00	0.00	-2355.55	81.64	1447.93	-2488.07	204.41	1424.38	-2478.94	-33.36	1600.61	-2679.10	141.25	1382.57	711.75	-287.77	78.91	1313.30	-285.94	76.71	711.63
4.50000	-2579.99	180.89	10.07	-2299.93	167.52	81.75	-2697.30	235.53	576.36	-2506.46	271.07	647.87	-2058.70	29.66	61.45	-2131.59	36.73	31.98	-3564.92	-107.16	-621.87	-3403.86	-118.16	-732.94	-2321.61	141.61	1095.40	0.00	0.00	0.00	-2346.06	80.07	1447.62	-2475.63	203.33	1424.99	-2472.20	-33.13	1599.74	-2670.10	141.03	1382.74	712.68	-287.92	79.09	1313.30	-285.66	76.73	711.24
4.51000	-2543.35	180.14	15.66	-2301.89	168.93	81.49	-2683.37	233.41	574.33	-2495.64	268.82	645.40	-2036.06	30.17	63.88	-2109.62	36.37	30.61	-3555.29	-106.71	-617.54	-3394.91	-118.02	-729.07	-2315.53	140.83	1094.03	0.00	0.00	0.00	-2336.53	78.47	1447.35	-2463.13	202.18	1425.70	-2465.43	-32.88	1598.86	-2661.06	140.81	1382.93	712.70	-287.88	79.13	1313.09	-285.94	76.51	711.09
4.52000	-2499.82	179.81	22.75	-2305.44	170.35	80.89	-2669.32	231.34	572.22	-2484.71	266.60	642.85	-2014.66	30.86	66.35	-2088.61	36.06	29.34	-3545.56	-106.26	-613.14	-3385.87	-117.85	-725.11	-2298.17	140.06	1091.60	0.00	0.00	0.00	-2326.95	76.86	1447.14	-2450.55	200.96	1426.50	-2458.61	-32.61	1597.97	-2651.98	140.61	1383.11	713.66	-287.89	79.28	1313.44	-286.08	76.46	711.48
4.53000	-2487.06	178.83	23.86	-2310.42	171.74	79.97	-2655.17	229.30	570.02	-2473.67	264.41	640.21	-1994.48	31.70	68.81	-2068.53	35.81	28.15	-3535.73	-105.78	-608.69	-3376.74	-117.67	-721.08	-2290.81	139.44	1089.71	0.00	0.00	0.00	-2317.32	75.24	1446.99	-2437.90	199.67	1427.41	-2451.75	-32.32	1597.06	-2642.86	140.42	1383.31	712.40	-288.10	78.87	1313.56	-285.72	76.64	712.13
4.54000	-2469.34	178.12	26.25	-2316.73	173.05	78.73	-2640.91	227.31	567.75	-2462.51	262.25	637.50	-1975.52	32.69	71.20	-2049.37	35.60	27.03	-3525.80	-105.29	-604.18	-3367.51	-117.47	-716.96	-2280.49	138.20	1087.72	0.00	0.00	0.00	-2307.64	73.61	1446.89	-2425.18	198.31	1428.41	-2444.84	-32.02	1596.14	-2633.70	140.24	1383.51	712.86	-287.99	78.99	1313.70	-285.82	76.70	711.58
4.55000	-2440.17	177.46	30.90	-2324.20	174.25	77.18	-2626.55	225.36	565.38	-2451.23	260.12	634.71	-1957.77	33.81	73.45	-2031.10	35.45	26.00	-3515.76	-104.79	-599.61	-3358.18	-117.25	-712.76	-2265.29	137.46	1085.53	0.00	0.00	0.00	-2297.89	71.98	1446.85	-2412.40	196.86	1429.52	-2437.89	-31.71	1595.21	-2624.51	140.08	1383.72	712.52	-287.58	78.98	1313.38	-285.83	76.61	711.86
4.56000	-2413.64	177.04	35.66	-2332.71	175.32	75.33	-2612.07	223.45	562.94	-2439.84	258.03	631.83	-1941.23	35.05	75.51	-2013.70	35.34	25.05	-3505.63	-104.27	-594.98	-3348.76	-117.00	-708.48	-2262.80	136.93	1083.80	0.00	0.00	0.00	-2288.08	70.34	1446.88	-2399.55	195.35	1430.74	-2430.90	-31.37	1594.26	-2615.28	139.92	1383.94	712.27	-287.77	78.93	1313.41	-285.48	76.69	711.77
4.57000	-2389.83	176.82	40.38	-2342.13	176.21	73.18	-2597.49	221.59	560.40	-2428.32	255.97	628.86	-1925.88	36.39	77.32	-1997.17	35.27	24.17	-3495.39	-103.74	-590.29	-3339.24	-116.74	-704.11	-2239.20	135.58	1082.14	0.00	0.00	0.00	-2278.20	68.70	1446.97	-2386.64	193.75	1432.06	-2423.86	-31.02	1593.30	-2606.00	139.78	1384.16	712.36	-287.77	79.02	1313.44	-285.54	76.64	711.30
4.58000	-2368.84	176.79	44.96	-2352.31	176.88	70.75	-2582.80	219.77	557.78	-2416.69	253.95	625.82	-1911.72	37.81	78.82	-1981.47	35.25	23.36	-3485.06	-103.19	-585.54	-3329.62	-116.45	-699.67	-2246.39	135.03	1080.56	0.00	0.00	0.00	-2268.24	67.06	1447.13	-2373.68	192.08	1433.50	-2416.78	-30.66	1592.33	-2596.69	139.65	1384.39	712.63	-287.87	79.16	1313.42	-286.16	76.43	711.62
4.59000	-2350.76	176.92	49.27	-2363.12	177.31	68.05	-2568.00	218.00	555.08	-2404.93	251.96	622.69	-1898.75	39.30	79.95	-1966.59	35.27	22.63	-3474.62	-102.62	-580.74	-3319.91	-116.15	-695.13	-2229.51	134.32	1078.90	0.00	0.00	0.00	-2258.21	65.43	1447.37	-2360.65	190.33	1435.05	-2409.66	-30.28	1591.34	-2587.34	139.53	1384.63	712.26	-287.92	78.99	1313.24	-286.00	76.54	711.61
4.60000	-2335.68	177.20	53.18	-2374.43	177.45	65.08	-2553.09	216.27	552.28	-2393.06	250.01	619.47	-1886.95	40.84	80.64	-1952.51	35.34	21.96	-3464.07	-102.04	-575.87	-3310.10	-115.82	-690.52	-2212.93	133.02	1078.01	0.00	0.00	0.00	-2248.08	63.81	1447.69	-2347.58	188.49	1436.72	-2402.49	-29.88	1590.34	-2577.95	139.42	1384.88	712.81	-287.78	78.98	1313.66	-285.66	76.69	711.99
4.61000	-2323.68	177.59	56.56	-2394.39	177.86	58.09	-2538.07	214.59	549.40	-2381.06	248.10	616.17	-1876.32	42.42	80.85	-1939.21	35.44	21.37	-3453.43	-101.44	-570.94	-3300.19	-115.47	-685.82	-2209.43	131.93	1076.43	0.00	0.00	0.00	-2237.87	62.20	1448.08	-2334.45	186.58	1438.51	-2395.28	-29.46	1589.33	-2568.52	139.33	1385.13	712.64	-287.73	79.07	1313.41	-285.73	76.78	712.03
4.62000	-2314.86	178.09	59.29	-2426.69	178.54	51.41	-2522.95	212.96	546.43	-2368.94	246.22	612.79	-1866.85	44.03	80.50	-1926.67	35.58	20.83	-3442.68	-100.83	-565.96	-3290.18	-115.11	-681.04	-2196.57	130.86	1076.19	0.00	0.00	0.00	-2227.57	60.61	1448.56	-2321.27	184.58	1440.42	-2388.03	-29.03	1588.30	-2559.05	139.25	1385.39	712.56	-287.98	79.00	1313.32	-285.99	76.71	711.73
4.63000	-2309.32	178.66	61.25	-2443.98	177.13	48.29	-2507.71	211.37	543.37	-2356.69	244.38	609.31	-1858.54	45.65	79.54	-1914.87	35.75	20.37	-3431.82	-100.20	-560.91	-3280.08	-114.72	-676.17	-2183.88	129.97	1075.25	0.00	0.00	0.00	-2217.16	59.03	1449.12	-2308.04	182.50	1442.45	-2380.73	-28.58	1587.26	-2549.55	139.19	1385.66	712.94	-288.10	79.15	1312.64	-285.87	76.55	711.90
4.64000	-2307.13	179.28	62.30	-2469.28	177.25	43.75	-2492.36	209.83	540.22	-2344.33	242.57	605.76	-1851.37	47.25	77.91	-1903.80	35.97	19.96	-3420.86	-99.55	-555.81	-3269.87	-114.30	-671.22	-2163.54	128.76	1075.05	0.00	0.00	0.00	-2206.65	57.47	1449.78	-2294.77	180.34	1444.61	-2373.38	-28.12	1586.20	-2540.00	139.13	1385.94	712.67	-287.98	79.01	1312.96	-285.85	76.45	711.44
4.65000	-2308.40	179.94	62.34	-2445.58	178.22	48.13	-2476.91	208.35	536.98	-2331.83	240.81	602.11	-1845.34	48.84	75.54	-1893.43	36.21	19.61	-3409.80	-98.89	-550.64	-3259.57	-113.87	-666.18	-2162.13	128.20	1074.54	0.00	0.00	0.00	-2196.04	55.94	1450.52	-2281.46	178.09	1446.90	-2365.99	-27.63	1585.13	-2530.42	139.09	1386.22	712.40	-287.95	78.86	1313.17	-286.05	76.43	711.79
4.66000	-2313.21	180.60	61.22	-2431.79	176.88	49.75	-2461.34	206.91	533.65	-2319.21	239.08	598.37	-1840.44	50.39	72.39	-1883.75	36.49	19.32	-3398.63	-98.21	-545.41	-3249.16	-113.42	-661.06	-2153.57	126.35	1074.36	0.00	0.00	0.00	-2185.30	54.44	1451.36	-2268.11	175.75	1449.32	-2358.55	-27.13	1584.05	-2520.79	139.06	1386.51	712.39	-287.61	79.15	1313.41	-286.20	76.49	711.63
4.67000	-2321.66	181.26	58.82	-2428.30	176.84	50.05	-2445.66	205.52	530.22	-2306.46	237.40	594.55	-1836.67	51.88	68.39	-1874.73	36.79	19.09	-3387.36	-97.51	-540.12	-3238.66	-112.94	-655.85	-2130.84	123.72	1075.44	0.00	0.00	0.00	-2174.45	52.96	1452.30	-2254.72	173.33	1451.87	-2351.07	-26.62	1582.95	-2511.13	139.05	1386.81	712.33	-287.78	78.99	1313.67	-286.02	76.49	712.02
4.68000	-2333.83	181.88	55.02	-2423.11	177.55	50.29	-2429.87	204.18	526.71	-2293.59	235.76	590.64	-1834.02	53.31	63.47	-1866.36	37.13	18.91	-3375.98	-96.80	-534.77	-3228.05	-112.44	-650.55	-2119.89	121.70	1076.30	0.00	0.00	0.00	-2163.48	51.52	1453.35	-2241.30	170.82	1454.56	-2343.55	-26.08	1581.84	-2501.43	139.05	1387.12	712.53	-287.59	79.12	1313.37	-286.20	76.44	711.78
4.69000	-2349.82	182.45	49.70	-2436.32	177.26	47.20	-2413.97	202.90	523.10	-2280.59	234.15	586.64	-1829.34	55.93	54.19	-1858.62	37.49	18.78	-3364.50	-96.08	-529.35	-3217.35	-111.92	-645.16	-2103.92	119.82	1076.93	0.00	0.00	0.00	-2152.38	50.12	1454.49	-2227.84	168.22	1457.38	-2335.98	-25.53	1580.71	-2491.69	139.06	1387.43	712.68	-287.67	79.18	1313.16	-285.71	76.54	712.02
4.70000	-2374.25	181.81	42.98	-2419.98	176.56	48.96	-2397.95	201.66	519.40	-2267.46	232.59	582.55	-1826.93	58.87	46.58	-1851.49	37.88	18.71	-3352.91	-95.33	-523.88	-3206.54	-111.38	-639.69	-2093.50	117.72	1078.44	0.00	0.00	0.00	-2141.15	48.75	1455.75	-2214.36	165.53	1460.35	-2328.36	-24.96	1579.57	-2481.91	139.09	1387.75	712.25	-287.92	79.03	1313.09	-285.66	76.53	711.82
4.71000	-2421.29	182.39	32.46	-2426.05	176.96	46.73	-2381.83	200.49	515.60	-2254.19	231.07	578.37	-1822.43	57.47	42.66	-1844.95	38.29	18.68	-3341.21	-94.57	-518.34	-3195.63	-110.82	-634.13	-2080.41	113.89	1079.95	0.00	0.00	0.00	-2129.78	47.42	1457.12	-2207.61	164.16	1461.87	-2320.69	-24.38	1578.42	-2472.09	139.13	1388.08	712.48	-287.96	78.98	1312.88	-285.72	76.54	712.06
4.72000	-2433.54	183.54	28.88	-2419.10	175.31	45.82	-2365.59	199.36	511.72	-2240.80	229.60	574.09	-1823.41	60.30	37.12	-1838.98	38.73	18.69	-3329.41	-93.79	-512.74	-3184.62	-110.23	-628.48	-2075.97	111.02	1081.23	0.00	0.00	0.00	-2118.26	46.14	1458.60	-2194.37	161.74	1464.47	-2312.99	-23.77	1577.25	-2462.23	139.18	1388.42	712.60	-287.62	79.09	1312.96	-285.72	76.61	711.39
4.73000	-2424.75	183.17	27.55	-2438.88	175.97	41.42	-2349.24	198.29	507.73	-2227.28	228.16	569.73	-1823.40	61.47	33.99	-1833.56	39.19	18.75	-3317.50	-93.00	-507.08	-3173.50	-109.62	-622.74	-2056.85	107.83	1082.63	0.00	0.00	0.00	-2106.60	44.91	1460.20	-2181.45	159.44	1466.98	-2305.23	-23.15	1576.06	-2452.33	139.25	1388.76	712.84	-287.44	79.23	1313.72	-285.64	76.83	711.87
4.74000	-2444.85	185.24	19.98	-2427.61	176.20	41.19	-2332.77	197.27	503.65	-2213.62	226.78	565.28	-1821.81	61.21	32.47	-1828.68	39.67	18.86	-3305.48	-92.19	-501.36	-3162.29	-108.99	-616.92	-2051.49	105.01	1084.47	0.00	0.00	0.00	-2094.79	43.73	1461.92	-2168.84	157.28	1469.40	-2297.43	-22.51	1574.87	-2442.39	139.33	1389.11	713.00	-287.44	79.30	1313.46	-285.51	76.78	711.96
4.75000	-2392.01	185.53	25.59	-2388.59	177.14	48.04	-2316.19	196.31	499.47	-2199.83	225.43	560.73	-1822.33	61.88	30.59	-1824.31	40.16	19.00	-3293.35	-91.36	-495.57	-3150.97	-108.34	-611.00	-2045.37	102.01	1086.15	0.00	0.00	0.00	-2082.83	42.60	1463.76	-2156.53	155.23	1471.72	-2289.58	-21.86	1573.66	-2432.42	139.43	1389.48	712.62	-287.60	79.18	1312.73	-285.93	76.38	711.74
4.76000	-2396.93	188.54	20.39	-2372.31	178.69	50.32	-2299.50	195.41	495.20	-2185.91	224.13	556.09	-1821.70	61.41	29.99	-1820.43	40.67	19.18	-3281.12	-90.52	-489.72	-3139.54	-107.66	-604.99	-2026.98	98.86	1088.07	0.00	0.00	0.00	-2078.75	40.84	1465.29	-2144.52	153.31	1473.96	-2281.68	-21.18	1572.43	-2422.40	139.54	1389.84	712.61	-287.75	79.11	1313.48	-286.08	76.67	711.47
4.77000	-2388.56	189.57	17.23	-2325.91	180.24	58.76	-2282.70	194.56	490.83	-2171.85	222.88	551.35	-1821.17	60.83	29.72	-1817.03	41.20	19.40	-3268.77	-89.66	-483.81	-3128.01	-106.96	-598.90	-2009.16	96.59	1089.98	0.00	0.00	0.00	-2052.65	39.50	1466.02	-2132.78	151.50	1476.12	-2273.74	-20.49	1571.19	-2412.35	139.67	1390.22	712.06	-287.80	78.92	1313.67	-285.72	76.74	711.64
4.78000	-2369.69	187.04	21.66	-2319.81	179.10	64.01	-2265.78	193.77	486.36	-2157.66	221.67	546.53	-1822.96	63.20	27.99	-1814.09	41.74	19.65	-3256.32	-88.78	-477.83	-3116.38	-106.24	-592.71	-2004.87	94.13	1091.11	0.00	0.00	0.00	-2048.85	38.68	1468.30	-2121.32	149.81	1478.18	-2265.75	-19.78	1569.93	-2402.26	139.81	1390.61	711.88	-287.92	78.83	1313.41	-285.59	76.54	711.47
4.79000	-2131.61	182.86	61.71	-2304.32	176.93	74.02	-2248.74	193.04	481.80	-2143.33	220.52	541.60	-1821.89	61.70	28.81	-1811.58	42.30	19.93	-3243.76	-87.88	-471.79	-3104.64	-105.49	-586.43	-1988.78	92.67	1093.02	0.00	0.00	0.00	-2042.85	37.29	1470.78	-2110.12	148.24	1480.16	-2257.72	-19.06	1568.66	-2392.12	139.96	1391.00	712.65	-287.68	79.26	1313.75	-285.61	76.65	711.50
4.80000	-2019.10	180.99	84.58	-2296.96	174.79	84.73	-2231.59	192.37	477.13	-2128.87	219.40	536.59	-1822.48	61.97	28.35	-1809.49	42.86	20.24	-3231.09	-86.97	-465.68	-3092.80	-104.73	-580.06	-1985.94	91.68	1094.43	0.00	0.00	0.00	-2036.40	36.59	1472.26	-2099.17	146.78	1482.06	-2249.63	-18.31	1567.38	-2381.95	140.13	1391.40	712.87	-287.60	79.06	1313.65	-285.65	76.63	711.61
4.81000	-2084.30	180.14	85.60	-2302.14	173.54	92.37	-2214.33	191.76	472.36	-2114.26	218.34	531.48	-1822.96	61.98	28.09	-1807.81	43.44	20.58	-3218.30	-86.04	-459.51	-3080.85	-103.93	-573.60	-1964.16	91.11	1096.45	0.00	0.00	0.00	-2012.33	36.09	1474.10	-2088.46	145.43	1483.87	-2241.50	-17.55	1566.08	-2371.74	140.32	1391.81	711.86	-287.70	78.91	1313.00	-285.88	76.45	711.97
4.82000	-2204.63	180.21	78.11	-2293.05	172.38	101.63	-2196.95	191.21	467.50	-2099.52	217.33	526.27	-1822.23	61.16	28.68	-1806.50	44.02	20.95	-3205.41	-85.10	-453.28	-3068.80	-103.12	-567.05	-1965.30	90.00	1097.67	0.00	0.00	0.00	-1993.11	35.92	1475.40	-2077.98	144.20	1485.61	-2233.32	-16.76	1564.76	-2361.49	140.52	1392.23	711.80	-287.79	78.84	1313.31	-285.85	76.71	711.86
4.83000	-2186.63	179.96	88.59	-2285.82	171.43	110.70	-2179.45	190.72	462.53	-2084.64	216.36	520.96	-1823.12	61.63	28.28	-1805.55	44.61	21.35	-3192.41	-84.13	-446.98	-3056.64	-102.28	-560.40	-1959.19	90.19	1099.41	0.00	0.00	0.00	-1995.71	35.81	1478.35	-2067.72	143.06	1487.26	-2225.10	-15.96	1563.43	-2351.20	140.73	1392.65	711.83	-287.49	78.95	1313.09	-285.99	76.55	711.89
4.84000	-2215.22	180.40	93.58	-2266.30	171.51	120.51	-2161.84	190.30	457.46	-2069.62	215.45	515.56	-1820.95	59.71	29.25	-1804.95	45.20	21.76	-3179.29	-83.15	-440.62	-3044.37	-101.42	-553.66	-1956.15	90.68	1100.65	0.00	0.00	0.00	-1985.03	35.15	1480.10	-2057.67	142.04	1488.83	-2216.82	-15.14	1562.09	-2340.87	140.96	1393.08	712.80	-287.63	79.20	1313.21	-286.10	76.40	711.86
4.85000	-2219.72	181.07	98.51	-2250.69	170.99	130.12	-2144.11	189.93	452.29	-2054.45	214.58	510.06	-1823.28	61.63	28.07	-1804.67	45.80	22.20	-3166.07	-82.15	-434.19	-3032.00	-100.53	-546.83	-1945.10	90.51	1102.96	0.00	0.00	0.00	-1980.04	35.11	1482.40	-2047.82	141.12	1490.32	-2208.50	-14.31	1560.73	-2330.50	141.21	1393.53	712.61	-287.83	79.15	1312.90	-286.01	76.22	711.96
4.86000	-2204.82	180.30	108.53	-2230.41	170.59	139.99	-2126.26	189.63	447.02	-2039.15	213.77	504.47	-1822.76	60.71	28.50	-1804.70	46.40	22.65	-3152.73	-81.14	-427.70	-3019.52	-99.62	-539.90	-1927.26	90.95	1104.71	0.00	0.00	0.00	-1972.59	35.14	1485.01	-2038.16	140.30	1491.74	-2200.13	-13.45	1559.35	-2320.10	141.47	1393.98	712.18	-287.48	79.10	1313.25	-285.81	76.57	711.81
4.87000	-2193.57	179.44	118.11	-2197.11	169.28	152.03	-2108.30	189.39	441.64	-2023.70	213.01	498.77	-1822.53	61.14	28.23	-1805.01	47.00	23.12	-3139.28	-80.10	-421.14	-3006.93	-98.69	-532.88	-1914.74	91.77	1106.56	0.00	0.00	0.00	-1971.97	34.82	1487.56	-2028.68	139.57	1493.08	-2191.71	-12.58	1557.96	-2309.65	141.75	1394.44	712.48	-287.45	79.15	1313.10	-285.54	76.69	711.22
4.88000	-2169.87	177.09	127.50	-2171.69	167.82	161.71	-2090.22	189.22	436.16	-2008.11	212.30	492.98	-1823.16	61.59	27.76	-1805.58	47.60	23.61	-3125.71	-79.05	-414.51	-2994.23	-97.73	-525.76	-1905.61	91.40	1108.92	0.00	0.00	0.00	-1956.31	34.80	1489.02	-2019.37	138.95	1494.35	-2183.24	-11.68	1556.56	-2299.17	142.04	1394.90	712.99	-287.63	79.24	1313.14	-285.82	76.62	711.48
4.89000	-2136.44	175.53	139.27	-2135.53	165.94	174.17	-2072.02	189.11	430.58	-1992.38	211.65	487.08	-1823.04	61.37	27.64	-1806.41	48.20	24.10	-3112.04	-77.98	-407.82	-2981.42	-96.75	-518.55	-1900.09	93.39	1110.82	0.00	0.00	0.00	-1951.47	35.41	1491.10	-2010.22	138.42	1495.54	-2174.72	-10.77	1555.14	-2288.64	142.35	1395.38	712.86	-287.60	79.22	1313.11	-285.61	76.55	711.65
4.90000	-2108.82	173.08	149.52	-2111.07	165.24	183.64	-2053.70	189.07	424.89	-1976.50	211.04	481.09	-1821.61	60.37	28.09	-1807.46	48.79	24.61	-3098.25	-76.90	-401.07	-2968.51	-95.75	-511.25	-1894.22	92.55	1112.45	0.00	0.00	0.00	-1941.06	35.57	1493.01	-2001.22	137.99	1496.66	-2166.16	-9.84	1553.70	-2278.08	142.67	1395.86	712.41	-287.42	79.00	1313.06	-285.78	76.64	712.17
4.91000	-2073.33	172.20	161.03	-2086.09	163.72	192.72	-2035.27	189.10	419.10	-1960.48	210.50	475.00	-1822.92	61.25	27.40	-1808.72	49.37	25.13	-3084.35	-75.79	-394.24	-2955.48	-94.72	-503.84	-1877.87	93.42	1114.74	0.00	0.00	0.00	-1932.64	36.51	1494.64	-1992.36	137.65	1497.70	-2157.54	-8.89	1552.25	-2267.47	143.01	1396.36	712.61	-287.32	79.08	1313.19	-285.63	76.59	711.95
4.92000	-2047.19	171.24	170.64	-2055.83	163.77	203.37	-2016.72	189.19	413.20	-1944.31	210.00	468.80	-1823.45	62.14	26.74	-1810.17	49.95	25.65	-3070.33	-74.67	-387.35	-2942.35	-93.67	-496.34	-1874.38	93.97	1116.47	0.00	0.00	0.00	-1918.12	36.93	1496.41	-1983.63	137.40	1498.68	-2148.87	-7.92	1550.79	-2256.83	143.37	1396.86	712.71	-287.63	79.21	1313.40	-285.57	76.56	711.48
4.93000	-2017.63	170.03	180.45	-2033.30	162.65	212.22	-1998.05	189.35	407.19	-1927.99	209.57	462.51	-1821.49	60.13	27.66	-1811.79	50.52	26.18	-3056.20	-73.53	-380.40	-2929.10	-92.59	-488.75	-1859.60	93.51	1125.02	0.00	0.00	0.00	-1912.53	38.00	1498.21	-1975.02	137.23	1499.59	-2140.16	-6.94	1549.30	-2246.15	143.74	1397.37	712.87	-287.65	79.17	1313.16	-286.28	76.34	711.39
4.94000	-1986.35	169.54	189.83	-2006.62	161.82	220.87	-1979.25	189.58	401.07	-1911.52	209.18	456.11	-1822.89	61.38	26.64	-1813.57	51.08	26.71	-3041.95	-72.37	-373.37	-2915.75	-91.48	-481.06	-1848.80	93.75	1127.61	0.00	0.00	0.00	-1902.17	38.78	1499.47	-1966.51	137.15	1500.43	-2131.40	-5.93	1547.81	-2235.42	144.13	1397.89	712.82	-287.54	79.08	1313.58	-286.00	76.52	711.80
4.95000	-1974.16	168.99	196.76	-1986.17	161.12	227.56	-1960.35	189.87	394.85	-1894.91	208.86	449.61	-1824.30	62.82	25.97	-1815.48	51.63	27.24	-3027.59	-71.19	-366.28	-2902.28	-90.36	-473.27	-1840.94	93.60	1128.95	0.00	0.00	0.00	-1896.77	39.52	1501.37	-1958.11	137.16	1501.20	-2122.58	-4.90	1546.29	-2224.66	144.54	1398.41	712.39	-287.57	79.10	1313.72	-285.61	76.75	711.74
4.96000	-1949.11	170.26	207.74	-1958.34	161.96	234.89	-1941.31	190.24	388.52	-1878.15	208.59	443.01	-1823.47	61.86	26.27	-1817.50	52.17	27.78	-3013.12	-70.00	-359.13	-2888.71	-89.20	-465.38	-1834.23	94.02	1130.28	0.00	0.00	0.00	-1891.12	39.63	1503.04	-1949.79	137.25	1501.91	-2113.72	-3.86	1544.77	-2213.86	144.96	1398.95	712.95	-287.61	79.15	1313.17	-285.34	76.55	711.62
4.97000	-1918.44	171.73	214.52	-1932.39	161.49	243.76	-1922.17	190.68	382.08	-1861.23	208.38	436.30	-1824.23	62.70	25.63	-1819.61	52.69	28.30	-2998.53	-68.79	-351.90	-2875.02	-88.03	-457.40	-1823.71	93.75	1131.69	0.00	0.00	0.00	-1884.26	41.24	1504.16	-1941.56	137.42	1502.55	-2104.81	-2.80	1543.22	-2203.02	145.41	1399.49	712.62	-287.62	79.11	1313.38	-285.62	76.63	712.04
4.98000	-1888.11	171.80	220.52	-1902.39	162.04	248.91	-1902.89	191.19	375.53	-1844.17	208.23	429.49	-1822.38	60.33	27.03	-1821.80	53.20	28.83	-2983.82	-67.56	-344.61	-2861.22	-86.82	-449.31	-1814.59	93.41	1132.82	0.00	0.00	0.00	-1873.17	42.32	1505.51	-1933.39	137.67	1503.12	-2095.84	-1.71	1541.66	-2192.14	145.86	1400.05	711.97	-287.91	78.91	1313.29	-285.69	76.60	711.34
4.99000	-1851.99	171.96	226.70	-1868.04	162.62	254.08	-1883.50	191.77	368.87	-1826.95	208.13	422.57	-1822.42	61.05	26.30	-1824.05	53.68	29.34	-2968.99	-66.31	-337.24	-2847.30	-85.60	-441.13	-1811.10	93.31	1133.59	0.00	0.00	0.00	-1868.04	42.62	1506.64	-1925.28	137.99	1503.64	-2086.83	-0.61	1540.09	-2181.22	146.34	1400.61	712.38	-287.93	78.97	1313.21	-285.88	76.62	711.74
5.00000	-1816.87	171.47	232.31	-1835.14	162.55	258.49	-1863.99	192.43	362.10	-1809.58	208.10	415.56	-1825.33	63.84	24.84	-1826.34	54.15	29.85	-2954.05	-65.04	-329.81	-2833.28	-84.34	-432.85	-1803.01	93.57	1134.49	0.00	0.00	0.00	-1861.30	43.20	1507.98	-1917.22	138.39	1504.09	-2077.76	0.51	1538.50	-2170.26	146.83	1401.18	712.26	-287.81	78.97	1313.43	-286.13	76.75	711.30
5.01000	-1785.16	171.88	236.70	-1804.42	162.08	262.18	-1844.36	193.15	355.22	-1792.06	208.13	408.43	-1822.33	61.03	26.03	-1828.64	54.60	30.35	-2939.00	-63.75	-322.32	-2819.14	-83.06	-424.47	-1793.01	93.02	1135.52	0.00	0.00	0.00	-1853.13	44.74	1508.92	-1909.20	138.86	1504.49	-2068.64	1.66	1536.89	-2159.27	147.34	1401.76	712.57	-288.15	78.96	1313.05	-286.09	76.62	711.40
5.02000	-1754.16	171.34	240.91	-1770.36	161.93	265.59	-1824.60	193.96	348.23	-1774.38	208.22	401.20	-1821.14	59.85	26.70	-1830.95	55.03	30.83	-2923.82	-62.45	-314.75	-2804.88	-81.76	-415.99	-1782.92	93.44	1136.35	0.00	0.00	0.00	-1842.94	45.74	1510.27	-1901.21	139.40	1504.82	-2059.48	2.82	1535.27	-2148.23	147.86	1402.35	712.94	-288.05	79.11	1313.48	-285.70	76.67	711.45
5.03000	-1719.66	170.89	244.94	-1739.21	162.02	268.13	-1804.73	194.83	341.12	-1756.55	208.36	393.86	-1821.68	60.53	25.78	-1833.23	55.43	31.30	-2908.53	-61.13	-307.11	-2790.52	-80.43	-407.40	-1778.92	93.10	1136.87	0.00	0.00	0.00	-1832.31	46.23	1510.61	-1893.24	140.01	1505.10	-2050.26	4.00	1533.63	-2137.15	148.41	1402.95	712.37	-287.60	79.18	1313.32	-285.68	76.82	711.58
5.04000	-1685.48	170.38	248.86	-1706.63	160.99	270.67	-1784.73	195.78	333.90	-1738.56	208.57	386.42	-1821.74	60.44	26.02	-1835.48	55.81	31.75	-2893.12	-59.78	-299.41	-2776.04	-79.07	-398.72	-1771.55	92.80	1137.75	0.00	0.00	0.00	-1820.78	47.11	1511.44	-1885.27	140.69	1505.32	-2040.99	5.20	1531.97	-2126.03	148.97	1403.56	712.44	-287.83	79.08	1313.23	-285.79	76.74	711.80
5.05000	-1654.46	170.21	251.70	-1680.07	160.27	271.99	-1764.61	196.81	326.57	-1720.41	208.85	378.87	-1823.14	61.78	25.18	-1837.67	56.16	32.18	-2877.59	-58.42	-291.63	-2761.44	-77.69	-389.94	-1762.51	92.17	1138.40	0.00	0.00	0.00	-1817.13	48.52	1512.80	-1877.30	141.43	1505.48	-2031.67	6.42	1530.30	-2114.88	149.55	1404.18	712.54	-288.09	79.08	1313.23	-285.89	76.65	711.96
5.06000	-1620.78	169.52	254.97	-1645.36	160.41	273.50	-1744.36	197.91	319.12	-1702.11	209.18	371.21	-1823.13	61.32	25.12	-1839.78	56.48	32.59	-2861.94	-57.04	-283.79	-2746.73	-76.29	-381.05	-1752.66	92.09	1139.10	0.00	0.00	0.00	-1806.07	48.56	1521.28	-1869.32	142.24	1505.59	-2022.30	7.67	1528.62	-2103.68	150.14	1404.80	712.33	-287.65	79.03	1313.58	-286.04	76.63	712.31
5.07000	-1589.78	170.91	256.89	-1610.12	159.40	275.44	-1724.00	199.09	311.56	-1683.65	209.58	363.44	-1823.40	61.44	24.86	-1841.80	56.78	32.98	-2846.17	-55.65	-275.88	-2731.90	-74.85	-372.06	-1745.78	91.14	1139.71	0.00	0.00	0.00	-1797.95	48.99	1523.52	-1861.32	143.10	1505.65	-2012.87	8.93	1526.91	-2092.45	150.76	1405.44	712.82	-287.49	79.11	1313.97	-286.27	76.79	711.80
5.08000	-1556.45	167.21	259.43	-1583.52	161.63	274.50	-1703.51	200.35	303.88	-1665.03	210.05	355.56	-1824.47	62.09	24.70	-1843.70	57.04	33.35	-2830.28	-54.23	-267.89	-2716.96	-73.39	-362.97	-1735.91	91.46	1140.31	0.00	0.00	0.00	-1790.83	49.50	1524.10	-1853.28	144.03	1505.65	-2003.40	10.21	1525.19	-2081.17	151.39	1406.08	712.92	-287.51	79.32	1313.01	-286.01	76.51	711.54
5.09000	-1519.88	166.31	261.71	-1555.00	161.38	274.23	-1682.89	201.69	296.09	-1646.25	210.58	347.57	-1823.95	61.19	24.99	-1845.47	57.27	33.69	-2814.27	-52.79	-259.84	-2701.90	-71.91	-353.78	-1732.81	90.94	1140.64	0.00	0.00	0.00	-1785.11	50.40	1524.65	-1845.20	145.01	1505.60	-1993.87	11.51	1523.46	-2069.86	152.04	1406.73	713.06	-287.70	79.22	1313.08	-286.07	76.33	711.60
5.10000	-1500.94	165.21	261.16	-1521.08	159.52	273.73	-1662.16	203.11	288.18	-1627.31	211.17	339.48	-1823.26	60.42	25.02	-1847.08	57.46	34.00	-2798.15	-51.34	-251.71	-2686.73	-70.40	-344.48	-1723.37	90.48	1141.13	0.00	0.00	0.00	-1774.87	51.15	1524.99	-1837.07	146.05	1505.51	-1984.29	12.84	1521.71	-2058.50	152.71	1407.40	712.98	-287.66	79.29	1313.46	-285.94	76.58	712.14
5.11000	-1471.37	163.97	259.53	-1501.90	161.55	269.51	-1641.29	204.61	280.15	-1608.21	211.83	331.27	-1823.37	60.95	24.82	-1848.53	57.63	34.27	-2781.90	-49.86	-243.52	-2671.44	-68.86	-335.08	-1717.09	89.92	1141.45	0.00	0.00	0.00	-1769.93	51.65	1525.54	-1828.88	147.14	1505.36	-1974.65	14.18	1519.94	-2047.11	153.40	1408.07	712.41	-287.72	79.07	1313.10	-285.83	76.66	712.08
5.12000	-1447.67	161.95	254.81	-1473.72	159.98	264.97	-1620.31	206.18	272.01	-1588.95	212.56	322.95	-1821.38	58.92	25.84	-1849.78	57.75	34.52	-2765.53	-48.37	-235.25	-2656.03	-67.29	-325.58	-1710.78	90.12	1141.84	0.00	0.00	0.00	-1763.29	51.86	1525.73	-1820.61	148.28	1505.16	-1964.97	15.54	1518.16	-2035.68	154.11	1408.75	712.65	-287.57	79.08	1312.84	-285.66	76.59	712.47
5.13000	-1414.63	161.52	250.56	-1446.47	157.19	258.87	-1599.19	207.84	263.75	-1569.52	213.35	314.52	-1823.02	60.53	24.92	-1850.82	57.83	34.73	-2749.04	-46.86	-226.91	-2640.50	-65.70	-315.97	-1700.95	89.53	1141.87	0.00	0.00	0.00	-1754.22	52.27	1525.71	-1812.26	149.47	1504.92	-1955.23	16.93	1516.35	-2024.20	154.83	1409.44	712.74	-287.64	79.29	1312.82	-285.93	76.48	712.38
5.14000	-1388.13	161.06	243.04	-1420.34	157.96	250.87	-1577.96	209.58	255.36	-1549.94	214.21	305.98	-1823.71	61.39	24.58	-1851.64	57.88	34.91	-2732.43	-45.33	-218.51	-2624.85	-64.09	-306.26	-1696.57	89.55	1141.27	0.00	0.00	0.00	-1746.88	52.64	1525.65	-1803.82	150.71	1504.64	-1945.44	18.33	1514.54	-2012.69	155.57	1410.14	712.74	-287.78	79.26	1313.20	-285.92	76.69	712.26
5.15000	-1365.98	159.65	232.77	-1394.69	156.92	242.22	-1556.60	211.41	246.86	-1530.18	215.14	297.33	-1822.82	60.53	24.62	-1852.20	57.88	35.05	-2715.69	-43.78	-210.03	-2609.09	-62.44	-296.44	-1687.20	88.93	1141.64	0.00	0.00	0.00	-1737.64	52.82	1525.39	-1795.28	151.99	1504.31	-1935.59	19.76	1512.70	-2001.14	156.34	1410.85	712.23	-287.79	79.15	1313.61	-285.80	76.76	711.73
5.16000	-1337.63	158.87	224.84	-1364.83	155.82	233.01	-1535.11	213.31	238.24	-1510.26	216.14	288.56	-1823.04	61.12	24.11	-1852.50	57.84	35.14	-2698.83	-42.21	-201.47	-2593.21	-60.77	-286.52	-1678.28	90.72	1141.46	0.00	0.00	0.00	-1732.21	53.14	1525.00	-1786.62	153.32	1503.93	-1925.70	21.20	1510.85	-1989.55	157.12	1411.57	712.65	-287.88	79.11	1313.47	-285.82	76.55	711.64
5.17000	-1314.88	158.40	214.79	-1346.17	155.57	223.53	-1510.23	215.79	230.68	-1488.25	216.46	280.23	-1823.98	61.78	23.72	-1852.51	57.76	35.20	-2681.85	-40.62	-192.85	-2577.20	-59.07	-276.49	-1670.99	91.00	1141.10	0.00	0.00	0.00	-1723.82	53.55	1524.35	-1777.84	154.69	1503.51	-1915.74	22.67	1508.98	-1977.92	157.92	1412.30	713.04	-288.17	79.05	1313.31	-286.01	76.46	712.06
5.18000	-1293.25	157.32	204.93	-1324.05	154.75	214.48	-1487.34	217.63	222.95	-1467.32	216.53	271.51	-1821.95	59.44	24.93	-1852.09	57.28	35.49	-2664.75	-39.01	-184.16	-2561.08	-57.34	-266.35	-1662.09	90.85	1140.62	0.00	0.00	0.00	-1715.28	53.69	1523.40	-1768.92	156.09	1503.06	-1905.74	24.16	1507.10	-1966.25	158.74	1413.04	712.96	-288.00	79.08	1312.96	-285.97	76.40	712.43
5.19000	-1273.27	156.47	195.08	-1303.54	154.98	205.11	-1466.71	218.00	214.50	-1448.09	216.45	263.01	-1822.14	59.55	24.93	-1852.24	57.44	35.24	-2647.53	-37.38	-175.39	-2544.84	-55.59	-256.11	-1656.34	90.90	1140.07	0.00	0.00	0.00	-1707.26	53.84	1522.48	-1759.86	157.54	1502.56	-1895.68	25.66	1505.20	-1954.54	159.58	1413.79	712.95	-287.85	79.02	1313.25	-286.03	76.55	711.87
5.20000	-1250.24	156.26	184.74	-1279.64	153.68	195.49	-1446.07	220.66	206.70	-1430.27	216.90	254.70	-1822.43	59.53	24.78	-1852.08	57.23	35.44	-2630.18	-35.73	-166.55	-2528.48	-53.81	-245.76	-1648.82	90.73	1139.32	0.00	0.00	0.00	-1697.91	53.83	1521.20	-1750.65	159.02	1502.02	-1885.57	27.19	1503.28	-1942.78	160.44	1414.55	712.29	-288.15	78.96	1313.21	-285.99	76.62	711.84
5.21000	-1233.22	155.96	175.06	-1263.85	153.76	185.89	-1429.34	221.02	198.34	-1412.76	218.89	247.16	-1823.34	60.62	24.16	-1852.10	57.35	35.34	-2612.70	-34.06	-157.63	-2512.00	-52.00	-235.30	-1641.94	90.13	1138.66	0.00	0.00	0.00	-1693.18	53.86	1519.94	-1741.28	160.54	1501.45	-1875.40	28.74	1501.35	-1930.99	161.32	1415.31	712.82	-287.83	79.17	1313.66	-286.09	76.69	711.81
5.22000	-1219.43	156.26	165.51	-1248.89	154.52	176.87	-1412.79	223.47	190.58	-1397.07	220.69	239.69	-1821.55	58.90	24.79	-1852.05	57.39	35.28	-2595.11	-32.37	-148.65	-2495.39	-50.16	-224.73	-1636.72	90.10	1137.74	0.00	0.00	0.00	-1684.79	54.37	1518.50	-1731.73	162.09	1500.84	-1865.18	30.32	1499.40	-1919.16	162.22	1416.09	712.24	-287.75	78.99	1313.60	-285.63	76.77	711.64
5.23000	-1205.63	156.58	156.78	-1238.01	155.25	167.88	-1397.86	225.54	183.06	-1382.32	222.85	232.56	-1823.14	60.14	24.26	-1851.83	57.29	35.22	-2577.38	-30.67	-139.59	-2478.67	-48.30	-214.06	-1625.27	89.12	1136.92	0.00	0.00	0.00	-1678.69	54.89	1516.96	-1721.99	163.66	1500.19	-1854.91	31.91	1497.43	-1907.29	163.13	1416.88	712.80	-287.86	79.10	1313.60	-285.96	76.69	712.05
5.24000	-1193.12	160.68	148.80	-1224.09	156.47	159.84	-1385.32	226.91	174.89	-1369.10	225.78	225.71	-1822.27	59.41	24.60	-1851.20	56.75	35.62	-2559.53	-28.94	-130.45	-2461.82	-46.41	-203.28	-1616.83	89.18	1136.11	0.00	0.00	0.00	-1670.17	55.51	1515.26	-1712.06	165.27	1499.51	-1844.58	33.53	1495.44	-1895.38	164.07	1417.68	712.68	-287.84	79.07	1314.03	-286.20	76.61	712.05
5.25000	-1183.41	160.87	140.86	-1210.42	158.64	153.17	-1373.55	229.85	167.34	-1358.21	228.02	218.48	-1823.55	60.70	23.86	-1851.68	57.22	35.27	-2541.56	-27.19	-121.25	-2444.85	-44.49	-192.39	-1609.85	88.73	1135.15	0.00	0.00	0.00	-1660.21	56.09	1513.37	-1701.93	166.90	1498.80	-1834.19	35.16	1493.44	-1883.44	165.03	1418.48	712.26	-287.99	79.01	1313.15	-285.86	76.56	711.81
5.26000	-1174.70	164.08	133.43	-1201.88	161.77	145.65	-1364.40	231.70	159.31	-1349.19	230.55	211.40	-1824.25	61.17	23.66	-1851.48	57.01	35.42	-2523.46	-25.42	-111.96	-2427.76	-42.54	-181.39	-1599.13	88.01	1134.03	0.00	0.00	0.00	-1653.25	56.77	1511.63	-1691.59	168.56	1498.05	-1823.75	36.82	1491.42	-1871.45	166.01	1419.30	712.49	-287.55	79.11	1313.29	-285.83	76.42	711.57
5.27000	-1166.45	167.78	126.24	-1194.57	164.93	138.28	-1356.84	233.58	151.53	-1341.77	232.02	203.77	-1822.19	59.38	24.14	-1851.50	57.28	35.27	-2505.24	-23.63	-102.61	-2410.54	-40.56	-170.28	-1587.94	87.45	1132.88	0.00	0.00	0.00	-1644.91	57.63	1509.97	-1681.01	170.24	1497.27	-1813.26	38.50	1489.38	-1859.42	167.01	1420.13	712.21	-287.97	78.98	1313.48	-285.92	76.47	712.11
5.28000	-1157.46	171.31	119.41	-1185.96	167.99	130.99	-1351.23	234.86	143.12	-1335.71	234.01	195.98	-1823.13	60.16	23.68	-1851.66	57.51	35.14	-2486.88	-21.83	-93.18	-2393.21	-38.56	-159.05	-1582.56	86.53	1131.64	0.00	0.00	0.00	-1635.34	59.02	1510.78	-1670.21	171.93	1496.47	-1802.71	40.20	1487.33	-1847.35	168.03	1420.97	712.59	-287.75	79.19	1314.04	-285.84	76.76	711.95
5.29000	-1153.44	176.99	110.88	-1182.77	172.14	122.45	-1347.10	236.08	134.66	-1330.21	237.03	188.67	-1822.51	59.43	24.22	-1851.61	57.54	35.08	-2468.40	-20.00	-83.68	-2375.74	-36.52	-147.72	-1573.25	86.05	1130.50	0.00	0.00	0.00	-1626.31	59.63	1509.48	-1659.16	173.65	1495.63	-1792.10	41.92	1485.26	-1835.24	169.07	1421.81	712.52	-287.80	79.16	1313.59	-286.01	76.54	711.64
5.30000	-1147.97	180.34	103.78	-1182.96	174.90	112.82	-1345.12	236.28	125.80	-1325.76	240.10	181.11	-1822.12	59.24	24.23	-1851.65	57.71	35.01	-2449.80	-18.15	-74.10	-2358.16	-34.46	-136.28	-1564.59	84.86	1128.99	0.00	0.00	0.00	-1617.63	60.54	1507.75	-1647.85	175.38	1494.77	-1781.44	43.66	1483.17	-1823.09	170.13	1422.67	711.93	-287.43	79.02	1313.37	-285.94	76.53	711.93
5.31000	-1145.60	181.65	95.08	-1177.12	178.00	104.07	-1341.67	239.97	118.39	-1322.91	242.34	172.94	-1822.70	59.52	23.92	-1851.24	57.42	35.15	-2431.06	-16.28	-64.44	-2340.44	-32.37	-124.73	-1553.75	84.51	1127.57	0.00	0.00	0.00	-1608.91	61.70	1506.11	-1636.28	177.13	1493.88	-1771.34	43.97	1481.00	-1810.90	171.21	1423.54	712.76	-287.48	79.17	1313.46	-285.93	76.56	712.60
5.32000	-1145.55	186.06	82.74	-1174.65	180.50	94.49	-1339.61	243.18	110.71	-1320.26	245.58	165.07	-1823.49	60.44	23.34	-1850.88	57.37	35.10	-2412.20	-14.39	-54.72	-2322.61	-30.25	-113.06	-1543.51	83.61	1126.12	0.00	0.00	0.00	-1599.56	62.22	1504.54	-1624.44	178.89	1492.97	-1761.10	44.73	1479.05	-1798.67	172.31	1424.42	712.80	-287.66	79.09	1313.15	-286.02	76.41	711.92
5.33000	-1144.80	188.78	72.55	-1178.52	182.66	83.71	-1337.77	247.50	103.41	-1319.68	247.10	156.50	-1821.66	58.31	24.61	-1851.00	57.52	34.96	-2393.21	-12.48	-44.91	-2304.65	-28.11	-101.28	-1536.03	82.92	1124.47	0.00	0.00	0.00	-1590.50	63.39	1503.09	-1612.31	180.66	1492.03	-1751.95	46.33	1477.29	-1786.41	173.43	1425.31	712.46	-287.74	78.98	1313.07	-285.86	76.62	711.75
5.34000	-1147.34	189.50	61.88	-1177.71	184.31	74.21	-1338.26	249.69	95.40	-1319.93	248.49	147.69	-1821.76	58.74	24.00	-1850.95	57.82	34.64	-2374.09	-10.55	-35.03	-2286.56	-25.93	-89.39	-1524.99	82.50	1122.94	0.00	0.00	0.00	-1581.36	64.73	1501.72	-1599.88	182.44	1491.07	-1743.75	49.22	1475.43	-1774.10	174.57	1426.20	712.04	-287.58	78.90	1313.51	-285.58	76.57	711.95
5.35000	-1147.82	190.76	52.25	-1178.90	185.41	64.46	-1338.30	253.20	87.51	-1321.28	249.68	139.10	-1822.35	59.09	23.85	-1850.47	57.66	34.66	-2354.85	-8.60	-25.08	-2268.34	-23.72	-77.39	-1513.75	81.81	1121.27	0.00	0.00	0.00	-1571.95	65.88	1500.39	-1585.55	184.82	1490.73	-1732.25	49.80	1473.41	-1761.75	175.74	1427.11	712.36	-287.77	79.06	1313.91	-285.68	76.60	712.16
5.36000	-1150.32	191.06	42.48	-1180.21	185.90	54.92	-1338.69	257.40	80.12	-1322.98	250.65	130.37	-1823.08	59.99	23.49	-1849.86	57.36	34.64	-2335.47	-6.63	-15.05	-2250.01	-21.49	-65.27	-1503.12	81.55	1119.58	0.00	0.00	0.00	-1562.14	67.08	1499.18	-1574.18	186.54	1489.63	-1723.46	52.67	1471.62	-1749.36	176.93	1428.03	712.32	-287.67	79.00	1313.82	-285.53	76.73	711.94
5.37000	-1156.35	192.78	30.38	-1183.54	186.30	44.95	-1341.63	258.69	71.24	-1324.85	252.42	122.26	-1822.76	59.90	23.43	-1849.07	56.97	34.52	-2315.96	-4.63	-4.94	-2231.54	-19.22	-53.04	-1491.99	81.65	1118.01	0.00	0.00	0.00	-1552.38	68.63	1498.03	-1563.68	187.86	1488.44	-1714.51	56.17	1469.90	-1736.93	178.13	1428.96	713.18	-287.63	79.30	1313.77	-285.59	76.73	711.59
5.38000	-1166.31	195.94	14.77	-1191.04	186.97	33.39	-1344.25	260.80	62.72	-1327.19	253.81	114.52	-1823.24	60.27	23.33	-1848.45	56.72	34.22	-2296.32	-2.62	5.25	-2212.94	-16.93	-40.70	-1480.83	81.91	1116.28	0.00	0.00	0.00	-1542.05	69.83	1496.99	-1552.62	189.53	1487.26	-1704.01	57.88	1468.12	-1724.47	179.36	1429.90	713.09	-287.60	79.36	1313.66	-285.71	76.61	712.16
5.39000	-1175.02	186.48	14.08	-1196.07	183.79	30.02	-1346.74	262.74	53.36	-1329.88	255.74	107.04	-1823.01	60.02	23.27	-1847.90	56.58	33.72	-2276.56	-0.59	15.51	-2194.22	-14.61	-28.24	-1468.06	82.30	1114.83	0.00	0.00	0.00	-1531.74	71.33	1495.96	-1541.92	190.58	1486.23	-1694.20	60.78	1466.46	-1711.96	180.62	1430.85	712.30	-287.72	79.10	1313.57	-285.58	76.54	711.64
5.40000	-1165.24	188.90	18.48	-1194.41	184.45	30.11	-1347.82	266.40	45.53	-1334.64	255.33	99.16	-1823.48	60.75	23.05	-1847.14	56.26	33.28	-2256.66	1.47	25.85	-2175.37	-12.25	-15.66	-1456.15	82.79	1113.48	0.00	0.00	0.00	-1521.09	72.78	1495.08	-1530.97	191.91	1485.35	-1683.45	62.88	1464.50	-1699.41	181.89	1431.81	712.42	-287.37	79.30	1313.54	-285.56	76.71	711.22
5.41000	-1163.29	188.68	20.82	-1193.35	185.75	31.35	-1351.11	264.10	37.89	-1337.68	253.94	93.38	-1823.50	60.31	23.32	-1846.82	56.41	32.76	-2236.63	3.55	36.26	-2156.39	-9.87	-2.98	-1445.60	83.66	1111.86	0.00	0.00	0.00	-1510.24	74.22	1494.34	-1523.85	192.19	1483.88	-1670.61	63.56	1462.74	-1686.82	183.18	1432.78	712.52	-287.85	79.13	1313.25	-285.60	76.53	712.02
5.42000	-1163.57	188.18	21.27	-1194.21	184.61	30.30	-1353.55	262.20	32.20	-1339.76	252.72	87.87	-1823.20	59.86	23.53	-1846.43	56.55	32.28	-2216.47	5.64	46.75	-2137.29	-7.46	9.83	-1433.36	84.86	1110.57	0.00	0.00	0.00	-1499.45	76.23	1493.88	-1514.65	194.17	1483.22	-1659.65	66.15	1461.35	-1674.20	184.50	1433.76	712.62	-287.59	79.24	1313.32	-285.53	76.70	711.86
5.43000	-1167.89	187.43	19.66	-1193.64	185.23	30.79	-1354.22	261.15	28.98	-1340.71	252.20	84.23	-1822.28	58.68	24.34	-1845.80	56.54	31.93	-2196.18	7.76	57.32	-2118.05	-5.02	22.75	-1422.63	85.85	1109.41	0.00	0.00	0.00	-1488.27	78.26	1493.70	-1497.84	196.99	1483.64	-1647.34	67.51	1460.20	-1661.53	185.84	1434.76	713.50	-287.93	79.42	1313.11	-285.49	76.73	712.04
5.44000	-1163.85	188.02	21.68	-1194.53	185.53	31.75	-1354.31	260.36	27.23	-1340.91	252.03	81.05	-1821.71	58.20	24.53	-1845.39	56.87	31.49	-2175.75	9.90	67.97	-2098.69	-2.55	35.79	-1409.53	87.40	1108.42	0.00	0.00	0.00	-1476.54	80.03	1493.67	-1484.76	199.01	1483.71	-1637.16	71.49	1459.24	-1648.82	187.20	1435.76	712.93	-287.78	79.26	1313.43	-285.92	76.82	711.56
5.45000	-1164.05	188.10	21.64	-1194.90	185.46	31.49	-1355.29	258.95	24.36	-1341.52	250.92	77.67	-1822.11	58.24	24.75	-1844.12	56.48	31.54	-2155.20	12.06	78.70	-2079.19	-0.04	48.94	-1395.35	89.11	1107.36	0.00	0.00	0.00	-1464.84	82.13	1493.73	-1472.41	201.30	1483.70	-1625.46	74.40	1458.52	-1636.07	188.58	1436.77	712.75	-287.96	79.12	1313.35	-286.03	76.53	712.23
5.46000	-1164.51	188.62	21.19	-1195.00	185.24	31.64	-1355.63	258.37	23.23	-1342.04	249.87	74.87	-1822.58	58.95	24.34	-1843.71	56.95	31.20	-2134.50	14.24	89.50	-2059.56	2.49	62.21	-1383.01	90.85	1106.44	0.00	0.00	0.00	-1453.02	84.30	1493.94	-1460.21	203.35	1483.80	-1613.27	76.79	1457.75	-1623.28	189.99	1437.80	712.35	-287.86	79.04	1313.21	-285.80	76.42	712.62
5.47000	-1164.38	188.56	20.84	-1195.38	184.94	31.14	-1355.70	258.41	22.84	-1342.43	248.30	72.52	-1823.10	58.85	24.71	-1842.89	57.07	31.24	-2113.68	16.45	100.38	-2039.81	5.05	75.60	-1369.11	93.27	1105.61	0.00	0.00	0.00	-1440.74	86.19	1494.23	-1447.83	205.66	1483.97	-1601.35	79.62	1457.33	-1610.46	191.42	1438.83	712.58	-287.89	79.02	1313.58	-285.70	76.61	712.31
5.48000	-1164.29	188.37	20.60	-1194.72	184.92	31.38	-1356.20	257.78	22.39	-1341.72	248.38	71.66	-1824.16	60.02	24.28	-1841.55	56.72	31.70	-2092.73	18.67	111.34	-2019.92	7.65	89.11	-1355.09	96.09	1105.22	0.00	0.00	0.00	-1428.44	88.56	1494.70	-1435.64	207.74	1484.36	-1589.75	83.14	1457.43	-1597.59	192.87	1439.88	712.09	-288.04	78.97	1313.75	-285.45	76.85	712.14
5.49000	-1164.47	188.59	20.24	-1195.00	184.61	31.10	-1356.26	258.02	22.28	-1340.66	248.84	71.67	-1823.56	59.28	24.82	-1840.67	56.89	31.89	-2071.64	20.92	122.38	-1999.90	10.27	102.74	-1343.16	98.54	1104.94	0.00	0.00	0.00	-1415.90	90.84	1495.52	-1423.08	210.19	1485.00	-1576.26	84.29	1457.63	-1584.68	194.34	1440.94	712.65	-287.66	79.34	1313.43	-285.55	76.82	712.01
5.50000	-1164.32	188.32	20.34	-1194.99	184.86	31.18	-1356.16	258.40	21.80	-1340.37	248.77	71.80	-1821.02	57.38	25.90	-1839.46	57.23	32.01	-2050.41	23.19	133.50	-1979.75	12.92	116.48	-1330.57	101.49	1104.92	0.00	0.00	0.00	-1403.47	93.40	1496.50	-1410.63	212.46	1485.81	-1563.22	86.67	1458.46	-1571.73	195.84	1442.00	712.51	-287.72	79.11	1313.52	-285.81	76.68	711.19
5.51000	-1164.65	188.68	20.11	-1195.84	185.06	30.69	-1356.35	258.65	21.57	-1339.50	249.67	72.07	-1821.56	58.61	25.03	-1837.64	57.44	32.06	-2029.05	25.48	144.70	-1959.47	15.61	130.35	-1318.34	104.65	1105.08	0.00	0.00	0.00	-1390.83	95.75	1497.42	-1398.07	214.67	1486.62	-1549.48	87.41	1459.35	-1559.79	197.43	1442.80	713.60	-287.39	79.41	1313.58	-285.85	76.62	711.74
5.52000	-1165.11	189.19	19.84	-1196.39	184.48	29.80	-1355.85	259.55	21.73	-1339.10	249.96	71.91	-1817.92	56.89	24.70	-1834.78	57.64	32.65	-2007.56	27.79	155.98	-1939.05	18.33	144.33	-1308.13	108.05	1105.38	0.00	0.00	0.00	-1378.21	97.83	1498.20	-1385.42	216.99	1487.26	-1539.09	91.68	1460.49	-1547.20	199.73	1443.87	712.69	-287.76	79.11	1313.07	-285.77	76.50	712.14
5.53000	-1165.02	188.86	19.87	-1195.23	184.09	30.48	-1356.35	259.18	21.17	-1338.87	249.42	69.05	-1813.68	55.67	23.44	-1830.89	57.83	33.54	-1985.93	30.12	167.33	-1918.51	21.07	158.43	-1296.24	110.87	1105.88	0.00	0.00	0.00	-1365.73	99.91	1498.78	-1372.97	219.14	1487.71	-1526.19	93.39	1461.67	-1534.79	200.79	1444.95	711.81	-287.95	78.83	1313.46	-286.08	76.50	711.86
5.54000	-1165.19	189.00	19.63	-1197.07	184.46	29.83	-1356.63	258.92	20.72	-1337.41	249.53	69.23	-1808.77	54.18	22.09	-1823.47	55.89	36.51	-1964.16	32.48	178.77	-1897.82	23.85	172.66	-1283.46	114.34	1106.43	0.00	0.00	0.00	-1353.47	102.07	1499.21	-1360.88	220.93	1487.97	-1513.37	94.37	1462.65	-1523.17	202.45	1445.96	712.07	-287.60	78.94	1313.47	-285.77	76.54	711.91
5.55000	-1165.30	188.96	19.49	-1194.64	184.27	30.23	-1356.88	258.75	20.70	-1339.03	249.08	68.03	-1802.68	52.33	21.45	-1814.96	53.67	41.20	-1942.26	34.85	190.29	-1877.01	26.66	187.00	-1273.70	117.41	1106.90	0.00	0.00	0.00	-1341.08	103.67	1499.47	-1349.05	222.63	1488.03	-1501.76	96.67	1463.68	-1510.40	205.03	1446.46	712.45	-287.36	79.09	1313.38	-285.62	76.57	711.63
5.56000	-1165.64	189.38	19.21	-1195.15	184.18	30.09	-1356.56	259.25	20.80	-1334.96	248.92	68.33	-1794.25	49.16	26.10	-1806.72	52.19	50.29	-1920.22	37.25	201.88	-1856.06	29.50	201.47	-1264.94	120.24	1107.42	0.00	0.00	0.00	-1329.12	105.33	1499.61	-1337.29	224.21	1488.01	-1491.25	99.33	1464.67	-1500.89	203.92	1447.67	713.61	-287.83	79.36	1313.37	-286.21	76.44	711.86
5.57000	-1165.52	189.06	19.16	-1200.48	184.24	28.99	-1356.95	258.50	20.44	-1337.67	248.89	67.71	-1784.46	47.60	39.04	-1798.29	52.86	62.08	-1898.05	39.67	213.56	-1834.97	32.37	216.05	-1254.74	123.01	1107.96	0.00	0.00	0.00	-1317.51	106.94	1499.67	-1325.81	225.47	1487.93	-1478.48	98.98	1465.71	-1489.53	205.10	1448.60	713.12	-287.81	79.19	1313.31	-286.32	76.36	711.52
5.58000	-1165.80	189.52	18.88	-1197.86	184.70	29.65	-1356.59	259.12	20.86	-1337.60	248.84	67.59	-1774.98	48.24	51.26	-1782.31	54.96	73.29	-1875.74	42.11	225.32	-1813.76	35.28	230.76	-1243.99	125.32	1108.47	0.00	0.00	0.00	-1305.97	108.07	1499.75	-1314.42	226.58	1487.92	-1467.76	100.33	1466.81	-1479.47	204.66	1449.89	712.70	-287.68	79.08	1313.26	-285.81	76.51	711.94
5.59000	-1165.85	189.56	18.78	-1192.73	183.93	30.95	-1356.93	258.69	20.68	-1337.46	248.44	67.40	-1765.67	50.41	63.18	-1770.93	55.01	86.70	-1853.29	44.58	237.16	-1792.41	38.21	245.59	-1233.70	127.50	1108.95	0.00	0.00	0.00	-1294.61	108.93	1499.88	-1304.10	226.47	1487.53	-1456.97	101.32	1468.45	-1467.64	206.54	1451.08	712.67	-287.68	79.12	1313.56	-285.69	76.88	712.03
5.60000	-1165.99	189.79	18.60	-1196.08	183.78	29.78	-1356.63	259.07	20.87	-1340.09	248.12	66.52	-1742.22	51.62	76.94	-1756.56	55.37	101.46	-1830.70	47.07	249.08	-1774.26	40.11	260.32	-1224.11	129.24	1109.43	0.00	0.00	0.00	-1283.76	109.81	1500.09	-1292.97	227.78	1488.25	-1446.17	101.63	1469.82	-1456.05	208.20	1452.44	712.88	-287.59	79.26	1313.48	-285.72	76.80	711.62
5.61000	-1165.77	189.39	18.72	-1196.18	183.23	30.05	-1356.54	259.13	20.80	-1336.72	248.36	67.43	-1729.98	50.01	91.61	-1744.08	55.76	115.84	-1807.98	49.58	261.08	-1755.83	42.66	275.58	-1217.42	130.72	1109.81	0.00	0.00	0.00	-1273.02	110.20	1500.41	-1282.50	228.41	1488.89	-1435.67	102.20	1471.34	-1447.07	206.71	1454.16	712.37	-287.84	79.03	1313.46	-285.58	76.70	711.03
5.62000	-1166.25	190.05	18.35	-1193.44	184.00	30.83	-1356.61	259.07	20.84	-1334.09	247.92	67.75	-1721.04	51.39	104.74	-1727.63	56.37	130.18	-1785.12	52.11	273.17	-1737.88	46.67	290.28	-1206.82	132.35	1110.25	0.00	0.00	0.00	-1262.73	110.40	1500.87	-1272.47	228.49	1489.62	-1425.16	101.39	1472.73	-1437.23	206.79	1456.02	712.74	-287.95	79.26	1313.35	-285.76	76.51	712.00
5.63000	-1165.98	189.65	18.49	-1192.26	183.62	30.99	-1356.55	259.09	20.85	-1336.15	248.58	67.35	-1703.63	56.31	119.59	-1706.56	59.66	144.44	-1765.60	55.18	289.05	-1718.44	50.12	304.72	-1196.52	133.61	1110.92	0.00	0.00	0.00	-1252.74	110.38	1501.45	-1262.73	228.44	1490.58	-1415.20	101.14	1474.14	-1429.13	204.54	1458.07	712.72	-287.81	79.24	1313.29	-285.72	76.55	712.28
5.64000	-1166.23	189.95	18.36	-1193.89	183.56	30.74	-1356.89	258.57	20.54	-1338.86	248.18	66.54	-1681.79	57.08	132.01	-1689.53	62.47	158.77	-1746.93	59.43	303.48	-1697.42	52.41	318.67	-1189.09	134.42	1111.53	0.00	0.00	0.00	-1243.12	110.20	1502.17	-1253.13	228.15	1491.65	-1404.57	99.49	1475.44	-1418.89	204.63	1459.81	713.05	-287.71	79.09	1313.13	-285.73	76.71	711.78
5.65000	-1166.26	189.89	18.43	-1196.35	183.51	30.40	-1356.83	258.90	20.74	-1335.62	247.53	66.99	-1665.31	59.16	144.44	-1670.45	63.66	172.00	-1725.00	60.74	317.29	-1676.69	55.27	331.10	-1182.66	135.20	1112.18	0.00	0.00	0.00	-1233.90	110.12	1502.98	-1243.91	227.68	1492.93	-1394.95	98.57	1476.89	-1409.59	204.67	1461.50	713.27	-287.42	79.35	1313.43	-285.84	76.69	711.97
5.66000	-1166.32	189.92	18.38	-1196.49	183.47	30.24	-1356.71	258.94	20.79	-1332.27	248.41	67.93	-1641.53	60.48	156.41	-1650.62	65.07	183.86	-1703.68	63.21	328.96	-1655.52	57.72	342.37	-1171.53	135.55	1113.21	0.00	0.00	0.00	-1224.57	109.44	1503.85	-1234.81	227.24	1494.25	-1387.07	99.56	1478.23	-1399.83	204.52	1463.30	711.95	-287.92	78.85	1313.29	-286.23	76.38	712.23
5.67000	-1166.29	189.82	18.43	-1196.39	182.96	30.21	-1356.09	259.56	21.12	-1337.74	247.96	66.74	-1618.26	62.86	166.51	-1630.07	66.57	193.88	-1681.68	64.72	338.98	-1634.41	60.38	351.91	-1163.32	135.55	1114.25	0.00	0.00	0.00	-1215.66	109.01	1504.78	-1226.11	226.58	1495.62	-1378.51	98.80	1479.47	-1391.97	202.05	1465.14	712.35	-287.99	78.94	1312.77	-286.14	76.26	711.71
5.68000	-1166.08	189.55	18.61	-1196.62	184.21	30.10	-1356.37	259.24	21.03	-1336.32	248.25	67.33	-1598.35	63.24	174.03	-1608.96	68.18	201.60	-1660.42	66.75	346.69	-1612.31	61.72	359.79	-1156.57	135.58	1115.44	0.00	0.00	0.00	-1206.73	108.25	1505.75	-1217.47	225.99	1497.03	-1369.24	96.93	1480.73	-1384.32	200.11	1467.06	712.34	-287.90	79.02	1313.50	-286.00	76.53	712.17
5.69000	-1165.90	189.21	18.71	-1196.31	184.34	30.12	-1356.00	259.64	21.42	-1340.04	248.62	66.60	-1577.67	65.63	180.02	-1586.38	70.28	207.36	-1638.64	68.43	351.75	-1590.19	62.64	365.81	-1146.13	135.65	1116.74	0.00	0.00	0.00	-1197.79	107.11	1506.69	-1210.72	224.19	1497.78	-1360.46	95.97	1481.98	-1375.65	199.36	1468.51	712.74	-287.65	79.22	1313.53	-285.81	76.46	712.20
5.70000	-1166.04	189.47	18.58	-1196.22	184.22	30.14	-1356.36	258.94	21.28	-1335.64	247.75	67.61	-1551.34	66.40	183.90	-1561.40	72.19	211.09	-1616.58	69.44	354.51	-1568.20	63.57	369.25	-1137.22	135.86	1118.23	0.00	0.00	0.00	-1189.15	106.26	1507.57	-1202.49	223.05	1498.99	-1352.53	95.71	1483.33	-1366.06	199.55	1469.92	712.94	-287.69	79.28	1312.93	-285.89	76.23	711.96
5.71000	-1165.82	189.15	18.65	-1196.29	183.02	30.04	-1356.46	258.44	21.41	-1338.32	248.39	67.53	-1523.35	68.09	185.89	-1536.82	73.72	212.58	-1594.32	70.07	354.70	-1546.40	64.26	370.43	-1129.56	135.51	1119.60	0.00	0.00	0.00	-1180.62	105.20	1508.38	-1196.75	221.74	1500.37	-1343.38	93.84	1484.21	-1357.90	198.57	1471.42	712.88	-287.85	79.22	1312.91	-285.90	76.38	712.29
5.72000	-1165.81	189.13	18.60	-1196.25	183.76	30.05	-1355.88	258.99	22.03	-1334.18	247.96	68.34	-1496.44	67.11	184.92	-1509.99	75.11	211.79	-1571.67	70.25	352.45	-1524.64	64.52	369.46	-1121.80	134.99	1121.12	0.00	0.00	0.00	-1172.33	104.22	1509.09	-1185.14	221.57	1502.18	-1335.70	93.42	1485.18	-1349.98	196.88	1472.76	713.36	-287.82	79.31	1313.23	-285.58	76.85	712.09
5.73000	-1165.77	189.16	18.54	-1196.43	182.55	29.71	-1355.66	258.85	22.44	-1336.56	247.98	68.19	-1460.92	68.66	183.74	-1482.89	75.21	208.96	-1548.41	69.54	347.88	-1502.60	64.45	366.11	-1113.42	134.74	1122.46	0.00	0.00	0.00	-1163.74	102.66	1509.60	-1175.86	220.82	1503.36	-1327.04	91.71	1485.92	-1341.88	195.25	1473.94	712.96	-288.03	79.15	1313.41	-285.91	76.60	711.85
5.74000	-1165.56	188.85	18.69	-1192.59	182.34	30.65	-1355.66	258.24	22.67	-1333.15	248.16	69.24	-1437.74	69.62	178.71	-1454.42	75.41	204.43	-1525.78	69.81	340.38	-1480.55	64.55	360.47	-1106.03	134.74	1123.63	0.00	0.00	0.00	-1155.73	101.77	1509.99	-1167.81	219.31	1504.26	-1318.54	90.02	1486.65	-1333.79	193.51	1475.11	712.63	-287.94	78.96	1313.35	-285.94	76.41	712.11
5.75000	-1165.83	189.36	18.45	-1190.50	182.44	31.28	-1355.30	258.05	23.15	-1335.33	248.64	69.20	-1405.11	70.03	173.85	-1422.56	74.95	198.82	-1501.95	69.15	331.02	-1457.59	63.51	353.13	-1099.14	134.88	1124.65	0.00	0.00	0.00	-1147.20	99.86	1510.17	-1159.64	218.02	1505.02	-1309.93	88.38	1487.04	-1324.68	193.17	1476.13	712.72	-287.49	79.18	1312.98	-285.70	76.59	712.14
5.76000	-1165.74	189.40	18.38	-1192.71	182.46	30.69	-1356.04	256.62	23.04	-1336.03	247.97	69.21	-1377.28	69.09	166.80	-1392.78	74.12	191.28	-1477.24	67.89	319.76	-1434.39	62.50	343.80	-1092.06	134.93	1125.66	0.00	0.00	0.00	-1139.09	98.56	1510.19	-1151.63	216.56	1505.59	-1301.80	86.77	1487.39	-1316.84	191.65	1476.96	712.54	-287.99	79.05	1313.16	-285.73	76.51	712.27
5.77000	-1166.05	190.08	18.01	-1193.61	182.37	30.69	-1355.56	256.47	23.78	-1334.49	247.94	69.88	-1344.74	70.72	159.15	-1361.12	72.16	182.73	-1452.07	66.49	306.51	-1410.45	61.30	332.90	-1082.30	134.63	1126.43	0.00	0.00	0.00	-1130.68	96.82	1510.02	-1143.43	215.03	1505.98	-1293.49	85.05	1487.42	-1309.67	189.07	1477.52	713.11	-287.74	79.27	1313.40	-285.99	76.53	712.22
5.78000	-1165.65	189.64	18.20	-1196.86	183.29	29.50	-1354.95	256.83	24.75	-1331.54	247.72	70.44	-1307.74	68.00	152.49	-1328.22	71.20	173.36	-1426.05	64.92	291.61	-1385.91	59.75	320.57	-1076.69	134.58	1126.90	0.00	0.00	0.00	-1122.56	95.33	1509.74	-1135.18	213.42	1506.25	-1285.78	84.29	1487.22	-1301.98	187.07	1477.97	713.12	-287.52	79.38	1313.55	-285.85	76.56	712.32
5.79000	-1165.87	190.08	17.97	-1197.08	184.37	29.52	-1354.85	255.91	25.31	-1330.28	248.29	71.24	-1275.92	64.40	143.79	-1295.28	68.50	163.22	-1399.77	63.85	275.01	-1360.22	57.04	307.04	-1066.64	134.40	1127.36	0.00	0.00	0.00	-1114.37	93.74	1509.34	-1126.77	211.96	1506.32	-1277.33	82.37	1486.92	-1292.62	187.03	1478.10	712.48	-287.93	79.05	1313.69	-285.79	76.54	712.09
5.80000	-1166.00	190.15	17.93	-1197.18	184.52	29.38	-1354.45	255.36	26.36	-1332.76	248.57	71.48	-1241.21	60.74	134.68	-1260.63	63.58	153.07	-1372.19	61.71	257.55	-1334.33	54.96	291.96	-1057.80	133.94	1127.43	0.00	0.00	0.00	-1106.21	92.17	1508.83	-1118.49	210.34	1506.30	-1268.95	80.56	1486.45	-1284.61	185.41	1478.06	713.03	-287.46	79.07	1313.30	-285.70	76.54	712.09
5.81000	-1166.35	190.49	17.71	-1197.46	186.01	28.93	-1354.44	254.62	27.08	-1330.22	247.84	72.01	-1203.71	55.94	125.86	-1226.05	59.79	142.39	-1343.24	59.25	239.12	-1308.03	53.15	275.75	-1049.66	134.37	1127.22	0.00	0.00	0.00	-1098.02	90.56	1508.25	-1110.25	208.54	1506.19	-1260.55	79.36	1485.92	-1276.48	183.59	1477.82	713.22	-287.53	79.26	1313.01	-285.68	76.51	711.73
5.82000	-1166.58	190.85	17.52	-1195.81	185.68	29.09	-1354.69	253.62	27.63	-1328.93	248.04	73.01	-1168.97	50.98	116.16	-1190.26	55.00	131.81	-1313.57	56.60	219.74	-1280.19	50.09	259.25	-1041.12	134.42	1126.74	0.00	0.00	0.00	-1089.82	88.82	1507.57	-1101.96	206.86	1505.94	-1252.04	77.43	1484.95	-1267.69	182.53	1477.20	712.77	-287.53	79.16	1313.04	-285.37	76.57	711.33
5.83000	-1166.10	190.59	17.65	-1191.17	184.39	31.38	-1354.46	253.09	28.48	-1327.34	247.56	73.81	-1134.10	46.01	106.46	-1154.78	50.39	121.66	-1281.41	51.88	200.95	-1251.43	46.90	242.28	-1032.28	134.22	1126.12	0.00	0.00	0.00	-1081.47	87.07	1506.80	-1093.56	205.23	1505.56	-1243.97	76.61	1483.86	-1259.57	181.09	1476.62	712.46	-287.78	79.09	1312.89	-285.85	76.38	711.97
5.84000	-1166.17	190.93	17.49	-1182.59	186.86	34.40	-1353.98	253.17	29.51	-1334.97	248.28	73.26	-1090.79	40.92	99.51	-1117.40	45.40	111.82	-1249.08	47.92	181.80	-1222.21	43.32	224.91	-1023.96	134.07	1125.30	0.00	0.00	0.00	-1073.29	85.63	1505.94	-1085.27	203.36	1505.03	-1235.33	75.06	1482.58	-1250.78	180.26	1475.70	712.53	-287.82	79.15	1313.34	-285.56	76.59	711.47
5.85000	-1166.38	191.18	17.37	-1180.98	187.37	34.27	-1353.34	253.52	30.78	-1332.29	247.70	74.07	-1055.39	35.29	91.68	-1079.97	40.11	102.77	-1215.03	42.24	163.42	-1192.42	39.82	207.59	-1015.87	133.76	1124.11	0.00	0.00	0.00	-1064.88	84.22	1504.91	-1076.77	201.55	1504.35	-1227.32	74.05	1481.30	-1243.27	177.37	1474.60	713.16	-287.59	79.32	1313.30	-285.76	76.57	712.68
5.86000	-1167.03	191.52	17.22	-1184.69	187.86	33.56	-1353.10	253.26	31.57	-1330.83	247.78	75.15	-1015.36	29.07	86.14	-1042.16	34.06	94.89	-1180.27	36.43	145.28	-1160.86	34.44	191.41	-1007.99	133.62	1122.77	0.00	0.00	0.00	-1056.43	82.81	1503.74	-1068.16	199.85	1503.48	-1218.28	72.17	1479.76	-1234.29	176.83	1473.40	712.53	-287.61	79.09	1313.15	-285.61	76.55	712.48
5.87000	-1167.86	191.86	17.08	-1190.22	188.14	32.20	-1352.53	253.64	32.77	-1329.08	247.85	76.08	-981.26	22.20	80.56	-1003.03	26.51	88.61	-1144.55	29.70	128.23	-1128.96	28.63	175.79	-1000.40	133.41	1121.12	0.00	0.00	0.00	-1047.71	81.21	1502.46	-1060.59	197.24	1501.76	-1210.02	71.14	1478.20	-1225.57	175.42	1471.89	712.46	-287.77	79.11	1312.87	-285.77	76.43	712.09
5.88000	-1168.55	192.12	16.98	-1189.15	187.82	32.31	-1351.82	254.35	34.05	-1331.96	247.37	75.75	-940.62	14.97	77.49	-964.80	19.66	83.41	-1109.75	24.97	110.97	-1095.77	22.06	161.03	-989.40	132.47	1119.33	0.00	0.00	0.00	-1038.93	79.77	1501.04	-1053.19	195.47	1500.42	-1200.96	69.43	1476.45	-1216.82	173.63	1470.52	712.59	-287.53	79.16	1313.38	-285.76	76.54	712.20
5.89000	-1168.84	192.22	16.95	-1195.79	187.82	30.64	-1352.51	253.20	34.40	-1332.81	247.37	76.26	-900.79	9.29	75.93	-926.98	12.95	79.81	-1073.18	18.65	95.35	-1063.09	16.19	147.08	-979.67	131.95	1117.56	0.00	0.00	0.00	-1030.14	78.49	1499.46	-1043.82	193.86	1499.06	-1192.57	69.18	1474.54	-1207.75	172.26	1468.85	712.49	-287.70	79.21	1312.86	-285.46	76.54	712.26
5.90000	-1168.42	192.06	17.04	-1195.26	186.12	30.28	-1351.95	253.56	35.41	-1327.39	247.76	78.20	-864.83	1.48	75.63	-887.28	5.96	78.30	-1036.09	10.85	82.19	-1030.34	10.30	134.31	-970.66	131.42	1115.47	0.00	0.00	0.00	-1021.15	77.17	1497.76	-1035.16	192.12	1497.59	-1182.97	67.14	1472.53	-1197.94	172.00	1466.88	712.44	-287.81	79.20	1313.07	-285.70	76.56	711.99
5.91000	-1167.01	191.57	17.27	-1197.85	185.56	29.73	-1350.94	254.59	36.92	-1325.75	247.81	79.08	-828.56	-5.96	76.43	-851.33	-3.55	77.42	-998.87	3.47	70.70	-997.22	3.84	123.15	-962.55	130.53	1113.33	0.00	0.00	0.00	-1012.05	75.91	1496.02	-1024.49	191.52	1496.55	-1174.01	66.03	1470.39	-1189.47	169.55	1464.97	712.50	-287.87	79.29	1313.35	-285.85	76.61	711.66
5.92000	-1164.42	190.54	17.74	-1197.72	185.26	29.24	-1351.12	254.13	37.76	-1328.81	247.11	79.13	-791.13	-12.49	80.24	-816.21	-10.51	78.33	-962.77	-3.55	61.06	-964.94	-1.96	113.38	-954.28	129.29	1110.97	0.00	0.00	0.00	-1002.84	74.63	1494.20	-1014.89	190.27	1494.92	-1165.04	65.20	1468.28	-1179.75	169.03	1462.71	712.51	-287.76	79.19	1313.31	-286.03	76.67	711.79
5.93000	-1164.41	190.66	17.71	-1195.97	185.71	29.59	-1350.61	254.49	39.13	-1327.14	246.95	80.07	-753.92	-17.87	85.97	-781.81	-16.94	81.19	-926.60	-11.91	54.12	-932.78	-8.39	105.93	-943.21	128.19	1108.91	0.00	0.00	0.00	-993.46	73.46	1492.32	-1005.44	188.98	1493.03	-1155.33	63.50	1466.12	-1170.61	166.89	1460.65	712.27	-287.76	79.14	1313.53	-285.82	76.70	712.41
5.94000	-1163.23	190.43	17.81	-1195.32	185.16	29.75	-1349.29	255.75	41.04	-1328.67	247.68	80.70	-721.94	-23.54	92.29	-754.53	-22.19	83.47	-892.43	-19.43	49.08	-902.16	-14.57	100.37	-934.43	127.13	1106.66	0.00	0.00	0.00	-983.91	72.14	1490.40	-995.92	187.66	1491.10	-1145.39	61.71	1463.77	-1160.77	166.28	1458.25	712.79	-287.96	79.12	1313.16	-285.60	76.67	712.21
5.95000	-1166.74	191.59	16.94	-1195.69	185.66	29.69	-1349.39	255.13	42.21	-1324.39	246.37	82.36	-694.65	-28.53	98.99	-722.11	-27.75	90.86	-859.64	-26.55	46.19	-873.08	-20.11	96.54	-926.02	126.32	1104.33	0.00	0.00	0.00	-974.02	70.74	1488.42	-986.39	186.27	1489.06	-1135.98	60.66	1461.45	-1151.40	164.00	1456.02	713.05	-287.77	79.17	1312.87	-285.49	76.72	711.98
5.96000	-1161.93	190.79	17.83	-1197.12	185.47	29.19	-1348.78	255.27	43.76	-1329.62	246.08	82.47	-661.58	-32.37	107.73	-690.97	-33.01	97.63	-829.64	-32.16	44.47	-845.44	-25.75	94.45	-914.62	124.97	1102.14	0.00	0.00	0.00	-964.14	69.46	1486.37	-976.83	184.88	1487.00	-1125.58	58.56	1459.17	-1141.63	162.09	1453.74	713.03	-287.79	79.21	1313.21	-285.83	76.61	711.41
5.97000	-1163.86	190.92	17.15	-1197.04	185.83	29.12	-1348.53	255.08	45.41	-1325.23	244.80	84.02	-637.52	-35.15	115.08	-657.49	-38.76	102.53	-802.54	-37.02	43.75	-820.33	-30.33	93.30	-904.67	123.52	1099.75	0.00	0.00	0.00	-954.10	68.08	1484.34	-967.24	183.21	1484.92	-1115.38	56.45	1456.86	-1131.40	161.14	1451.18	712.55	-287.87	79.13	1313.02	-286.03	76.52	711.50
5.98000	-1163.45	191.20	17.25	-1197.47	185.96	29.16	-1348.29	254.77	47.12	-1326.55	245.83	85.36	-615.59	-39.01	121.18	-630.62	-42.48	106.52	-777.43	-41.81	44.16	-797.30	-34.30	92.81	-894.08	121.94	1097.44	0.00	0.00	0.00	-943.89	66.65	1482.31	-957.49	181.42	1482.84	-1104.95	54.64	1454.50	-1121.49	158.84	1448.74	712.54	-287.62	79.12	1313.43	-285.73	76.72	712.41
5.99000	-1165.22	191.24	16.63	-1195.19	185.82	29.76	-1347.77	254.73	49.09	-1324.28	245.26	86.78	-596.29	-40.31	125.78	-609.55	-44.45	109.55	-755.37	-45.40	44.72	-776.30	-37.71	92.69	-885.17	120.62	1095.18	0.00	0.00	0.00	-933.52	65.10	1480.38	-947.23	180.02	1480.80	-1095.03	53.61	1452.29	-1111.32	156.98	1446.49	712.83	-287.86	79.24	1313.38	-285.47	76.83	712.00
6.00000	-1170.46	190.95	15.28	-1198.13	185.55	28.79	-1346.91	254.91	51.43	-1322.27	245.54	88.96	-578.30	-40.19	130.61	-593.43	-44.91	111.59	-735.97	-47.66	44.82	-758.05	-39.97	92.27	-875.16	119.35	1092.84	0.00	0.00	0.00	-923.08	63.55	1478.54	-936.95	178.39	1478.85	-1083.92	50.69	1450.19	-1100.92	154.83	1444.23	712.40	-287.86	79.19	1312.71	-285.77	76.59	712.17
6.01000	-1169.90	190.99	15.45	-1195.31	185.44	29.56	-1345.88	255.04	52.68	-1319.18	246.05	91.50	-562.83	-39.67	133.09	-581.44	-44.13	112.60	-718.68	-49.23	44.53	-742.14	-41.60	91.58	-861.66	117.95	1090.75	0.00	0.00	0.00	-912.28	61.77	1476.88	-926.60	176.40	1477.09	-1073.25	48.71	1448.24	-1091.05	151.30	1442.25	712.80	-287.64	79.39	1313.38	-285.93	76.67	711.69
6.02000	-1169.49	191.06	15.43	-1198.41	185.31	28.95	-1345.40	254.32	55.32	-1316.90	246.72	93.76	-549.71	-37.95	133.75	-572.75	-42.37	112.53	-704.46	-49.48	43.23	-728.49	-42.68	90.29	-851.46	116.28	1088.41	0.00	0.00	0.00	-901.33	60.04	1475.37	-916.15	174.66	1475.43	-1062.14	46.24	1446.40	-1079.98	149.57	1440.04	712.77	-287.60	79.29	1313.40	-285.63	76.82	711.85
6.03000	-1170.02	190.91	15.19	-1199.03	185.54	28.62	-1347.02	254.74	57.89	-1315.99	246.20	96.13	-539.24	-36.58	131.98	-566.53	-39.87	111.35	-693.02	-49.19	41.05	-717.54	-42.79	88.23	-840.83	114.81	1086.27	0.00	0.00	0.00	-890.15	57.87	1474.03	-905.53	172.63	1473.97	-1050.73	43.09	1444.45	-1068.69	147.42	1437.97	712.54	-287.81	79.18	1313.09	-285.85	76.64	712.06
6.04000	-1170.05	191.03	14.90	-1197.29	185.13	29.16	-1347.85	255.28	60.50	-1311.29	245.49	99.14	-530.49	-33.90	128.45	-561.93	-36.90	109.00	-684.41	-48.39	38.21	-709.07	-41.82	85.24	-828.44	113.10	1084.42	0.00	0.00	0.00	-878.76	55.73	1472.85	-894.43	170.80	1472.68	-1039.59	40.59	1442.65	-1057.77	144.45	1436.02	712.92	-287.83	79.29	1313.46	-285.50	76.73	712.12
6.05000	-1165.74	190.50	15.99	-1195.60	185.62	29.48	-1342.93	254.44	64.16	-1315.21	244.74	100.65	-523.10	-30.27	123.69	-558.15	-33.72	105.46	-678.79	-46.24	34.09	-702.29	-41.20	81.99	-816.27	111.29	1082.76	0.00	0.00	0.00	-867.33	53.44	1471.81	-883.53	168.20	1471.55	-1027.87	37.60	1440.94	-1046.88	140.40	1434.31	712.18	-287.64	79.09	1313.34	-285.46	76.84	712.14
6.06000	-1165.91	190.18	15.93	-1194.20	185.31	29.35	-1341.44	253.97	67.67	-1311.45	245.01	103.96	-518.02	-27.61	116.24	-554.33	-30.58	100.68	-675.00	-45.13	32.21	-697.88	-39.34	78.58	-804.28	109.65	1081.28	0.00	0.00	0.00	-855.62	50.87	1470.90	-872.41	165.51	1470.54	-1016.48	35.25	1439.36	-1035.49	137.18	1432.65	712.54	-287.51	79.18	1313.19	-285.45	76.85	711.86
6.07000	-1166.86	190.31	15.49	-1194.53	185.99	29.16	-1338.08	254.42	71.81	-1306.74	244.38	107.81	-513.98	-23.50	107.85	-549.66	-27.74	94.62	-672.72	-44.29	29.54	-695.46	-37.40	74.61	-791.75	106.84	1080.08	0.00	0.00	0.00	-843.95	48.30	1470.11	-861.11	162.79	1469.65	-1003.85	31.35	1437.90	-1023.42	134.99	1431.06	712.83	-287.49	79.37	1313.29	-285.75	76.88	712.61
6.08000	-1163.81	190.20	15.96	-1194.47	185.14	29.45	-1333.99	255.36	76.73	-1302.87	244.55	111.41	-507.77	-20.03	97.41	-543.29	-25.45	87.24	-670.42	-43.96	28.32	-691.53	-36.31	72.92	-779.09	104.71	1079.04	0.00	0.00	0.00	-830.53	44.86	1467.85	-849.65	160.06	1468.93	-991.71	28.08	1436.41	-1011.73	131.62	1429.61	712.70	-287.34	79.38	1313.19	-285.16	76.91	711.96
6.09000	-1167.96	190.22	15.02	-1195.20	185.27	29.15	-1332.00	256.61	83.06	-1305.70	244.60	113.93	-499.89	-20.42	86.59	-528.62	-24.15	77.24	-668.63	-43.26	27.34	-684.33	-36.08	72.99	-766.56	102.12	1078.47	0.00	0.00	0.00	-819.93	41.73	1467.39	-837.92	157.20	1468.57	-979.54	25.06	1435.44	-999.51	128.72	1428.32	712.52	-287.44	79.25	1313.60	-285.47	76.96	711.68
6.10000	-1167.03	189.92	15.24	-1193.80	184.82	29.16	-1330.52	254.12	87.06	-1295.91	244.74	119.42	-497.56	-19.63	76.73	-524.77	-23.35	70.57	-667.32	-43.49	27.22	-680.79	-35.53	72.51	-753.38	99.47	1078.14	0.00	0.00	0.00	-809.17	38.83	1467.79	-828.09	153.77	1468.26	-966.73	21.16	1434.85	-987.44	124.90	1427.57	712.49	-287.60	79.08	1313.23	-285.78	76.70	711.52
6.11000	-1164.66	189.93	15.60	-1192.65	184.78	29.08	-1326.25	253.93	92.75	-1291.86	244.05	123.59	-495.44	-19.61	69.18	-520.66	-16.30	66.72	-666.75	-43.38	26.94	-678.52	-34.93	72.15	-740.65	96.81	1078.09	0.00	0.00	0.00	-797.16	35.88	1468.28	-816.45	150.08	1468.58	-954.27	18.12	1434.65	-974.57	121.74	1427.12	712.35	-287.82	79.04	1312.95	-286.01	76.49	711.90
6.12000	-1166.88	190.21	15.01	-1192.34	184.48	28.73	-1321.11	253.22	99.05	-1284.62	242.67	128.88	-490.58	-19.95	63.00	-518.87	-17.82	60.17	-666.23	-43.49	26.40	-675.90	-34.72	71.78	-727.55	93.64	1078.47	0.00	0.00	0.00	-785.05	32.58	1469.07	-803.35	146.74	1469.21	-941.27	14.23	1434.77	-962.15	117.39	1427.23	712.48	-287.44	79.28	1312.99	-285.73	76.61	712.14
6.13000	-1166.41	189.85	15.33	-1190.70	184.24	28.64	-1315.80	251.11	105.39	-1273.67	242.53	135.33	-488.19	-19.98	56.00	-517.03	-18.15	53.79	-665.69	-44.90	26.52	-673.19	-35.16	71.24	-714.38	90.11	1079.01	0.00	0.00	0.00	-772.51	29.38	1469.89	-791.37	143.07	1470.12	-928.48	10.79	1435.05	-949.49	113.74	1427.54	712.88	-287.51	79.27	1313.07	-285.52	76.77	712.13
6.14000	-1163.72	189.97	16.03	-1191.15	183.65	27.89	-1310.77	247.18	110.51	-1264.95	242.01	141.15	-485.02	-19.50	50.87	-515.19	-18.41	50.05	-665.18	-45.12	26.90	-670.66	-35.30	70.67	-700.75	86.66	1079.75	0.00	0.00	0.00	-758.92	25.96	1470.86	-780.10	139.61	1471.42	-915.71	7.33	1435.48	-937.11	109.47	1428.25	712.83	-287.36	79.28	1313.53	-285.72	76.71	712.13
6.15000	-1162.68	192.41	17.62	-1187.80	183.50	27.76	-1299.85	244.54	118.74	-1259.77	240.30	146.25	-482.29	-19.15	47.62	-514.19	-18.07	47.97	-665.13	-44.63	26.77	-669.23	-35.24	70.45	-686.87	83.53	1080.85	0.00	0.00	0.00	-746.86	22.69	1472.02	-767.86	136.31	1472.76	-902.59	3.72	1436.49	-924.31	105.90	1429.46	712.45	-287.27	79.23	1312.66	-285.67	76.48	712.24
6.16000	-1162.14	191.66	16.45	-1186.38	182.37	27.17	-1292.26	240.30	126.80	-1242.74	238.56	153.74	-482.00	-19.17	44.05	-513.48	-18.36	46.18	-664.80	-44.47	26.92	-668.29	-34.95	70.27	-674.18	79.54	1082.09	0.00	0.00	0.00	-734.53	19.22	1473.35	-754.88	132.95	1474.28	-889.71	0.36	1437.85	-911.69	102.11	1431.06	712.48	-287.39	79.13	1313.40	-285.46	76.80	712.32
6.17000	-1161.10	192.92	15.22	-1183.87	182.09	26.86	-1276.97	238.85	137.63	-1233.15	237.21	159.85	-479.59	-18.54	41.83	-512.88	-18.38	44.62	-664.70	-44.18	26.94	-667.12	-35.01	70.08	-662.58	75.84	1083.73	0.00	0.00	0.00	-721.83	16.17	1474.78	-742.76	129.49	1476.03	-877.25	-2.24	1439.46	-898.96	98.60	1433.01	712.40	-287.50	79.27	1312.98	-285.65	76.58	711.77
6.18000	-1159.87	192.82	12.72	-1178.42	181.88	27.69	-1262.69	236.67	149.11	-1215.21	235.02	167.64	-480.25	-19.11	39.65	-512.59	-17.90	43.27	-664.49	-44.22	27.12	-666.66	-34.56	69.89	-649.53	72.53	1085.65	0.00	0.00	0.00	-708.45	13.29	1476.14	-729.07	126.38	1477.73	-863.93	-6.10	1441.36	-886.12	96.04	1435.31	712.53	-287.41	79.32	1313.13	-285.72	76.75	711.97
6.19000	-1153.61	192.50	12.01	-1173.13	180.06	29.34	-1249.57	235.43	162.15	-1202.35	234.30	176.87	-479.88	-18.16	38.11	-512.25	-17.97	42.48	-664.02	-44.85	27.46	-666.14	-34.48	70.06	-636.41	69.38	1087.88	0.00	0.00	0.00	-695.08	10.48	1477.51	-714.20	123.39	1479.31	-851.01	-8.90	1443.33	-873.76	92.79	1437.67	713.45	-287.33	79.44	1313.33	-285.84	76.83	712.50
6.20000	-1149.45	194.01	10.25	-1164.47	178.48	31.83	-1235.11	231.88	173.61	-1186.14	231.82	185.06	-480.49	-18.43	36.74	-512.13	-18.08	41.69	-663.89	-45.05	27.64	-665.66	-34.37	70.01	-625.11	66.26	1090.06	0.00	0.00	0.00	-682.21	7.77	1478.92	-702.44	120.71	1481.04	-838.33	-11.49	1445.35	-861.29	89.74	1440.04	712.62	-287.62	79.13	1313.12	-285.92	76.61	712.14
6.21000	-1143.91	196.02	7.47	-1153.33	178.31	35.21	-1219.75	227.28	184.94	-1167.93	228.74	192.80	-481.76	-18.75	35.38	-511.83	-18.17	41.37	-664.15	-44.38	27.29	-665.36	-34.29	69.84	-612.37	63.62	1092.52	0.00	0.00	0.00	-669.24	5.34	1480.38	-689.93	118.41	1482.76	-825.96	-13.67	1447.22	-848.81	87.19	1442.08	712.65	-287.58	79.12	1313.01	-285.98	76.43	712.19
6.22000	-1138.09	193.78	6.50	-1140.47	178.90	39.02	-1202.36	221.79	196.30	-1148.29	224.68	200.47	-480.15	-18.17	35.38	-511.92	-17.77	40.84	-664.17	-44.35	27.34	-664.91	-34.56	69.77	-601.01	61.36	1094.88	0.00	0.00	0.00	-657.56	3.13	1482.02	-678.08	116.09	1484.46	-813.63	-15.76	1449.05	-836.62	84.58	1444.14	712.47	-287.58	79.13	1313.62	-285.77	76.60	711.65
6.23000	-1125.22	190.44	10.02	-1128.52	178.65	42.73	-1180.54	217.05	207.43	-1126.63	221.02	208.35	-479.40	-17.85	35.13	-511.71	-17.84	40.69	-664.22	-44.18	27.25	-664.73	-34.49	69.60	-589.44	59.49	1097.07	0.00	0.00	0.00	-645.10	1.33	1483.64	-665.71	114.12	1486.26	-801.42	-17.38	1450.81	-824.30	82.28	1445.89	713.11	-287.71	79.18	1313.78	-285.83	76.72	711.98
6.24000	-1102.77	185.38	21.11	-1109.19	174.53	49.49	-1158.30	212.12	215.37	-1104.74	216.20	215.50	-480.59	-18.26	34.39	-511.76	-17.72	40.39	-663.87	-44.84	27.64	-664.42	-34.80	69.64	-577.21	57.82	1099.09	0.00	0.00	0.00	-631.76	-0.47	1485.43	-653.58	112.47	1488.08	-789.10	-19.24	1452.61	-812.15	80.60	1447.79	712.73	-287.84	79.14	1313.36	-285.91	76.53	712.17
6.25000	-1080.68	181.89	26.89	-1085.91	170.92	56.03	-1136.63	207.16	220.87	-1082.85	211.41	221.85	-479.01	-17.81	34.24	-511.61	-17.57	40.19	-663.59	-45.31	27.85	-664.23	-34.81	69.57	-566.29	56.97	1101.05	0.00	0.00	0.00	-620.19	-2.00	1487.26	-640.56	110.84	1489.81	-776.80	-21.15	1454.46	-800.12	78.92	1449.66	712.68	-287.53	79.06	1313.22	-285.80	76.74	712.22
6.26000	-1053.71	177.60	32.18	-1058.69	166.79	61.87	-1113.36	203.01	225.30	-1059.80	206.34	227.17	-477.64	-17.70	34.23	-511.71	-18.04	40.00	-663.94	-44.58	27.47	-664.03	-35.13	69.67	-556.65	55.77	1102.77	0.00	0.00	0.00	-607.75	-3.31	1489.13	-628.44	109.67	1491.68	-764.92	-22.23	1456.37	-787.65	78.75	1451.40	713.14	-287.87	79.05	1313.42	-285.76	76.63	711.76
6.27000	-1024.75	173.78	36.71	-1030.75	162.54	66.09	-1089.22	197.85	228.41	-1035.67	200.38	231.08	-477.34	-18.01	33.93	-511.65	-17.82	39.93	-663.77	-44.94	27.69	-663.96	-34.90	69.57	-545.78	55.78	1104.39	0.00	0.00	0.00	-595.03	-4.29	1491.10	-616.08	108.35	1493.65	-752.93	-23.37	1458.34	-776.08	76.88	1453.41	713.20	-287.75	79.32	1313.33	-285.79	76.44	711.72
6.28000	-993.85	169.45	40.36	-1002.07	158.51	69.28	-1064.02	191.88	230.12	-1010.40	194.75	233.65	-478.31	-17.70	33.41	-511.87	-18.00	39.60	-663.57	-45.26	27.89	-663.88	-34.69	69.47	-534.43	55.80	1106.05	0.00	0.00	0.00	-583.58	-5.10	1493.20	-604.87	107.43	1495.67	-741.60	-23.37	1460.46	-764.52	75.42	1455.48	712.23	-287.71	79.01	1313.37	-285.69	76.66	712.39
6.29000	-961.48	166.39	42.63	-970.20	154.79	71.59	-1037.97	186.34	230.54	-984.28	189.61	235.03	-477.87	-17.27	33.29	-511.96	-17.99	39.39	-663.82	-44.53	27.53	-663.60	-34.84	69.63	-521.44	55.62	1107.69	0.00	0.00	0.00	-571.49	-5.75	1495.25	-593.55	106.98	1497.74	-729.40	-24.71	1462.49	-752.82	74.77	1457.52	712.56	-287.66	79.17	1313.15	-285.86	76.64	712.07
6.30000	-928.20	163.11	44.07	-937.62	150.71	73.18	-1011.30	180.71	229.24	-957.76	185.11	235.45	-478.98	-17.63	32.83	-512.01	-17.71	39.15	-663.94	-44.30	27.46	-663.58	-34.43	69.51	-511.98	55.84	1109.06	0.00	0.00	0.00	-560.31	-6.28	1497.42	-581.53	106.62	1499.70	-717.36	-25.74	1464.58	-740.87	74.95	1459.48	712.74	-287.63	79.25	1313.17	-285.73	76.74	712.45
6.31000	-893.51	159.45	45.06	-903.35	147.07	73.67	-983.96	175.74	226.49	-930.46	179.97	234.40	-478.20	-14.15	31.87	-511.93	-17.28	38.97	-663.85	-44.36	27.52	-663.22	-34.59	69.74	-500.12	56.38	1110.57	0.00	0.00	0.00	-549.81	-6.39	1499.45	-569.52	106.43	1501.46	-705.89	-25.51	1466.63	-729.51	73.95	1461.53	712.79	-287.54	79.20	1313.15	-285.81	76.59	711.91
6.32000	-866.01	155.75	42.51	-867.17	142.85	73.71	-955.58	171.49	222.24	-902.80	175.17	232.05	-478.43	-13.77	31.46	-511.93	-17.03	38.64	-663.64	-44.57	27.69	-663.11	-34.30	69.69	-488.68	56.88	1111.99	0.00	0.00	0.00	-538.00	-6.42	1501.29	-559.02	106.51	1503.31	-694.10	-25.57	1468.55	-717.71	74.00	1463.29	712.79	-287.76	79.09	1313.11	-285.61	76.79	711.94
6.33000	-824.08	151.47	42.87	-832.67	138.19	72.31	-926.53	166.63	216.11	-874.31	170.23	228.08	-474.29	-13.25	32.39	-511.89	-17.30	38.46	-663.64	-44.41	27.69	-663.04	-34.07	69.78	-478.19	56.85	1113.28	0.00	0.00	0.00	-524.99	-6.26	1502.99	-547.33	106.66	1504.89	-682.50	-25.44	1470.20	-705.99	74.17	1464.92	712.76	-287.49	79.17	1313.36	-285.74	76.56	712.39
6.34000	-790.28	150.47	39.61	-796.06	133.88	70.59	-896.63	162.77	208.67	-845.22	165.93	223.05	-477.25	-12.92	31.79	-511.97	-17.30	38.11	-663.59	-44.34	27.80	-662.91	-33.85	69.87	-466.04	57.12	1114.57	0.00	0.00	0.00	-514.54	-5.85	1504.51	-535.43	106.96	1506.23	-670.98	-24.90	1471.82	-694.36	74.36	1466.29	712.52	-287.91	79.04	1313.10	-286.04	76.41	712.15
6.35000	-753.20	144.05	35.18	-756.89	131.42	66.83	-865.84	158.62	199.76	-814.90	162.84	217.20	-479.59	-12.78	30.95	-511.85	-16.94	38.18	-663.43	-44.45	27.85	-662.80	-33.70	70.00	-454.92	57.13	1115.68	0.00	0.00	0.00	-502.94	-5.32	1505.85	-523.85	107.50	1507.36	-659.18	-24.74	1473.27	-682.70	74.56	1467.45	712.65	-287.87	78.91	1313.21	-285.74	76.54	711.90
6.36000	-707.72	139.69	34.33	-715.60	127.42	64.54	-834.41	155.02	189.80	-784.08	159.43	209.89	-475.96	-13.28	31.40	-511.78	-17.31	38.16	-663.28	-44.50	27.89	-662.81	-33.27	69.99	-443.89	57.15	1116.69	0.00	0.00	0.00	-490.01	-4.59	1506.90	-512.61	108.06	1508.17	-647.54	-24.24	1474.52	-671.26	74.72	1468.42	712.78	-287.83	79.09	1313.60	-286.07	76.48	711.78
6.37000	-656.02	136.13	37.25	-675.81	123.98	61.83	-801.65	152.01	178.69	-752.74	156.64	201.67	-480.26	-13.02	30.74	-511.70	-17.78	38.15	-663.49	-43.86	27.72	-662.58	-33.18	70.13	-432.71	57.26	1117.56	0.00	0.00	0.00	-478.96	-3.66	1507.70	-501.32	108.89	1508.67	-635.66	-24.01	1475.64	-659.58	74.98	1469.32	712.33	-287.71	79.03	1313.27	-286.00	76.68	711.94
6.38000	-614.85	132.68	34.58	-632.93	120.17	59.56	-768.12	148.46	166.57	-720.42	154.04	192.71	-477.41	-13.18	31.33	-511.44	-18.04	38.71	-663.36	-44.05	27.88	-662.42	-33.00	70.24	-422.06	57.20	1118.15	0.00	0.00	0.00	-467.87	-2.66	1508.25	-489.52	109.96	1508.86	-623.90	-23.36	1476.50	-648.01	75.29	1470.00	711.95	-287.44	79.02	1313.45	-286.01	76.61	712.34
6.39000	-573.92	130.74	31.52	-595.30	118.16	55.34	-733.41	145.80	153.78	-687.03	152.30	182.91	-476.71	-20.25	33.46	-511.45	-17.57	38.77	-663.09	-44.22	28.00	-662.13	-33.02	70.46	-412.62	57.03	1118.53	0.00	0.00	0.00	-455.41	-1.73	1508.44	-478.02	110.64	1508.74	-612.25	-22.33	1477.22	-636.25	75.58	1470.33	712.46	-287.58	79.23	1313.67	-285.93	76.72	712.30
6.40000	-529.34	129.70	29.67	-551.60	117.00	52.53	-697.72	143.61	140.63	-653.29	150.18	172.76	-479.02	-18.28	33.77	-511.32	-17.28	38.83	-662.83	-44.45	28.18	-662.00	-32.77	70.59	-402.17	57.05	1118.70	0.00	0.00	0.00	-444.50	-0.59	1508.40	-465.89	111.57	1508.33	-600.51	-21.30	1477.76	-624.97	76.06	1470.49	712.33	-287.85	79.02	1313.65	-285.89	76.78	711.85
6.41000	-485.16	129.50	28.43	-508.14	116.21	50.10	-661.09	141.03	126.62	-618.81	148.52	161.99	-478.13	-18.23	34.28	-511.06	-18.30	38.27	-663.01	-43.75	27.97	-661.68	-32.79	70.92	-389.86	57.16	1118.71	0.00	0.00	0.00	-431.48	0.56	1507.96	-452.28	113.33	1507.83	-588.47	-20.69	1477.93	-613.42	76.43	1470.50	712.44	-287.59	79.01	1313.32	-285.90	76.62	711.65
6.42000	-440.66	129.06	28.10	-466.00	115.89	47.80	-623.25	139.66	112.84	-583.23	147.86	151.50	-477.61	-19.88	34.64	-510.01	-19.42	38.49	-662.88	-43.73	28.09	-661.43	-32.60	71.07	-380.51	56.92	1118.34	0.00	0.00	0.00	-419.57	1.89	1507.36	-440.02	114.72	1506.84	-576.49	-19.86	1477.83	-601.33	77.46	1470.05	712.32	-287.51	79.15	1313.19	-285.65	76.75	711.70
6.43000	-395.13	129.81	29.21	-422.15	116.48	46.73	-584.64	138.19	99.02	-547.01	147.28	140.85	-475.92	-20.65	35.03	-507.37	-24.19	40.71	-662.68	-43.65	28.32	-661.22	-32.48	71.29	-370.24	57.36	1117.80	0.00	0.00	0.00	-407.51	3.12	1506.41	-428.14	115.85	1505.53	-564.20	-19.20	1477.51	-589.23	78.71	1469.27	711.97	-287.44	79.07	1313.83	-285.83	76.96	712.08
6.44000	-348.96	130.92	31.39	-378.86	117.68	46.70	-545.03	137.31	85.77	-510.30	146.93	130.41	-475.95	-24.47	37.69	-505.96	-25.12	41.49	-662.80	-43.12	28.27	-661.01	-32.20	71.42	-359.47	57.37	1116.86	0.00	0.00	0.00	-395.16	4.17	1505.15	-416.21	116.84	1503.99	-551.88	-18.58	1476.91	-577.61	78.81	1468.35	712.09	-287.71	78.93	1313.53	-286.02	76.76	711.68
6.45000	-304.92	131.93	34.52	-335.30	119.15	47.50	-504.50	137.90	73.46	-472.78	148.10	121.02	-473.77	-24.29	37.11	-506.69	-24.30	40.76	-662.15	-43.53	28.65	-660.68	-32.06	71.68	-348.78	57.66	1115.63	0.00	0.00	0.00	-382.92	5.69	1503.65	-404.20	118.00	1502.22	-539.71	-17.92	1476.00	-565.48	79.29	1467.42	712.61	-287.56	79.18	1313.13	-285.53	76.74	712.52
6.46000	-262.62	131.75	38.10	-290.65	120.84	50.04	-462.63	141.30	63.19	-435.09	148.40	111.86	-473.45	-23.25	35.44	-509.36	-23.64	39.75	-661.99	-43.08	28.80	-660.51	-31.61	71.83	-336.94	57.98	1114.28	0.00	0.00	0.00	-371.34	6.90	1501.95	-392.04	119.10	1500.21	-527.44	-17.06	1474.91	-553.33	80.43	1466.08	713.13	-287.56	79.33	1313.12	-285.85	76.51	712.08
6.47000	-217.30	135.25	44.54	-248.09	122.49	53.71	-420.40	144.08	53.59	-396.65	149.69	104.00	-480.68	-22.17	32.79	-511.97	-19.05	37.91	-661.86	-42.62	28.97	-660.15	-31.68	72.25	-326.55	58.27	1112.44	0.00	0.00	0.00	-359.36	8.21	1500.03	-379.78	120.23	1498.02	-515.23	-16.04	1473.55	-541.37	80.76	1464.63	712.76	-287.56	79.11	1312.94	-286.01	76.36	711.74
6.48000	-174.72	136.77	52.17	-205.75	124.22	58.61	-378.02	146.99	45.48	-358.13	151.45	97.66	-479.44	-19.48	30.94	-512.41	-18.10	37.50	-661.49	-42.61	29.36	-659.72	-31.66	72.72	-314.31	58.01	1110.43	0.00	0.00	0.00	-346.55	9.47	1497.76	-367.39	121.40	1495.66	-502.78	-15.15	1471.82	-529.20	81.24	1462.79	712.42	-287.32	79.20	1313.12	-285.57	76.75	711.37
6.49000	-131.69	138.19	60.88	-165.94	125.65	64.37	-335.63	151.50	39.74	-319.83	154.09	92.91	-478.47	-19.56	30.81	-512.32	-18.26	37.39	-661.38	-41.99	29.66	-659.33	-31.67	73.27	-302.97	58.93	1108.11	0.00	0.00	0.00	-334.03	10.85	1495.32	-354.91	122.51	1493.08	-490.47	-13.90	1470.07	-516.73	82.83	1460.83	712.12	-287.44	79.10	1312.92	-285.25	76.76	712.25
6.50000	-94.31	139.99	69.39	-124.65	127.54	71.80	-294.72	155.40	35.82	-282.43	157.15	90.03	-477.43	-19.04	30.87	-512.03	-18.11	37.22	-661.17	-41.46	30.08	-659.10	-31.19	73.68	-291.23	59.18	1105.64	0.00	0.00	0.00	-321.98	11.98	1492.68	-342.27	123.71	1490.33	-477.82	-13.07	1468.06	-504.32	83.80	1458.79	712.32	-287.65	79.03	1313.02	-285.21	76.80	712.14
6.51000	-55.48	141.46	79.66	-87.53	129.51	79.57	-254.96	159.01	33.68	-245.79	160.72	88.89	-475.94	-19.29	30.79	-511.65	-18.27	37.12	-660.89	-41.11	30.65	-658.63	-31.10	74.48	-280.51	59.87	1102.97	0.00	0.00	0.00	-308.80	13.19	1489.72	-331.42	124.45	1487.10	-465.15	-12.11	1465.99	-491.85	84.62	1456.65	712.77	-287.81	79.24	1313.25	-285.54	76.60	711.65
6.52000	-18.72	142.92	90.80	-51.67	131.05	88.54	-217.09	162.99	33.29	-211.05	164.10	89.17	-479.20	-19.22	29.84	-511.44	-18.45	36.79	-660.99	-39.93	31.04	-658.20	-30.70	75.27	-267.44	60.32	1100.22	0.00	0.00	0.00	-295.71	14.35	1486.68	-319.97	125.28	1483.91	-452.61	-10.64	1463.82	-479.24	85.69	1454.54	712.96	-287.53	79.36	1312.92	-285.43	76.54	711.63
6.53000	15.30	143.68	102.31	-19.47	132.87	97.50	-181.26	166.31	34.03	-178.23	166.60	90.27	-479.17	-19.29	29.59	-511.14	-19.03	36.71	-660.35	-40.27	32.38	-657.55	-30.47	76.37	-255.90	60.59	1097.37	0.00	0.00	0.00	-283.38	15.79	1483.52	-304.59	126.84	1480.92	-439.71	-9.40	1461.65	-466.40	87.07	1452.31	712.86	-287.21	79.20	1313.35	-285.39	76.67	712.07
6.54000	45.95	144.04	113.04	12.77	134.15	107.21	-147.70	169.52	35.73	-147.09	169.25	92.17	-477.66	-19.66	29.60	-510.87	-18.90	36.55	-660.47	-39.19	33.20	-656.85	-30.21	77.68	-244.29	61.05	1094.41	0.00	0.00	0.00	-270.67	17.16	1480.42	-290.75	128.22	1477.68	-426.69	-8.14	1459.53	-453.45	88.39	1450.05	712.88	-287.50	79.14	1313.43	-285.31	76.78	712.13
6.55000	70.79	144.50	121.33	39.67	134.26	115.35	-115.80	172.55	38.07	-117.72	171.72	94.63	-477.49	-20.29	29.43	-510.58	-19.15	36.47	-659.88	-39.17	35.00	-655.92	-30.23	79.35	-231.76	62.10	1091.47	0.00	0.00	0.00	-257.46	18.47	1477.30	-277.47	129.48	1474.40	-413.68	-6.56	1457.34	-440.26	89.95	1447.74	712.75	-287.42	79.21	1313.33	-285.41	76.82	712.17
6.56000	96.90	144.09	130.25	69.37	135.28	124.22	-86.56	174.98	40.51	-90.49	174.03	97.21	-477.46	-20.07	28.96	-510.26	-19.22	36.45	-659.42	-38.88	36.70	-654.98	-29.93	81.09	-219.95	62.56	1088.55	0.00	0.00	0.00	-243.53	19.93	1474.23	-264.15	130.67	1471.23	-400.52	-5.51	1455.26	-427.07	91.60	1445.55	712.28	-287.29	79.18	1313.32	-285.38	76.77	712.11
6.57000	120.54	143.50	137.73	90.08	135.84	128.90	-59.85	177.18	42.83	-65.68	175.82	99.49	-477.48	-20.41	28.68	-510.10	-19.56	36.14	-658.68	-39.18	39.01	-653.83	-29.84	83.18	-207.02	63.43	1085.84	0.00	0.00	0.00	-229.68	21.36	1471.31	-250.75	132.04	1468.21	-387.16	-4.46	1453.24	-413.79	92.81	1443.47	712.56	-287.42	79.17	1313.39	-285.48	76.84	712.04
6.58000	141.73	143.29	143.39	111.35	136.49	134.08	-35.85	179.14	44.58	-43.08	178.08	101.47	-479.11	-20.77	27.75	-496.73	-18.38	40.85	-658.15	-38.98	41.21	-652.63	-29.49	85.40	-193.96	64.42	1083.26	0.00	0.00	0.00	-215.84	22.59	1468.58	-237.22	133.48	1465.41	-373.69	-3.11	1451.28	-400.43	94.13	1441.48	713.05	-287.33	79.42	1312.98	-285.44	76.78	711.85
6.59000	160.54	142.79	147.33	130.42	135.54	137.78	-14.76	180.76	45.60	-23.28	179.64	102.53	-477.47	-21.07	28.11	-497.35	-18.69	40.36	-657.35	-38.98	43.73	-650.99	-29.78	88.14	-181.06	65.09	1081.11	0.00	0.00	0.00	-202.69	24.12	1466.26	-223.61	134.88	1462.90	-360.49	-1.01	1449.43	-386.73	95.79	1439.57	713.09	-287.46	79.38	1313.09	-285.54	76.65	711.56
6.60000	177.24	141.59	149.60	147.05	135.35	139.25	3.63	181.73	45.50	-5.84	180.60	102.54	-476.01	-21.36	28.09	-498.28	-18.88	39.89	-656.46	-38.96	46.56	-649.09	-30.11	91.13	-168.40	65.84	1078.96	0.00	0.00	0.00	-189.92	25.65	1464.25	-209.78	136.34	1460.68	-346.95	0.35	1447.76	-373.10	97.51	1437.81	712.58	-287.45	79.18	1313.40	-285.59	76.76	711.94
6.61000	191.77	141.20	149.40	161.52	134.92	139.11	19.16	182.21	44.44	9.07	181.28	101.55	-475.05	-20.99	27.89	-499.24	-19.49	39.36	-655.33	-39.14	49.69	-647.19	-30.05	94.16	-154.67	66.24	1077.26	0.00	0.00	0.00	-175.72	27.09	1462.30	-196.01	137.59	1458.77	-333.38	2.31	1446.17	-359.18	99.55	1436.34	712.35	-287.24	79.20	1313.53	-285.38	76.96	711.79
6.62000	204.50	140.99	147.07	174.00	134.72	136.81	31.87	182.75	42.46	21.77	181.46	99.60	-477.69	-21.25	26.98	-499.35	-19.92	39.02	-653.96	-39.45	53.12	-644.91	-30.33	97.57	-140.25	66.54	1075.78	0.00	0.00	0.00	-162.74	28.62	1460.79	-182.16	139.19	1457.12	-319.59	3.97	1444.74	-345.20	102.14	1434.82	712.60	-287.37	79.23	1313.25	-285.56	76.78	711.91
6.63000	215.50	140.98	142.72	184.64	134.55	132.48	41.72	182.55	39.50	32.27	181.72	96.87	-476.54	-21.68	27.04	-501.90	-20.17	38.23	-652.33	-40.01	56.97	-642.33	-30.61	101.24	-127.44	66.68	1074.55	0.00	0.00	0.00	-148.08	30.03	1459.39	-168.12	140.85	1455.70	-305.69	5.72	1443.50	-331.25	104.44	1433.60	712.65	-287.19	79.11	1313.64	-285.60	76.66	712.26
6.64000	224.63	141.30	136.58	193.58	135.47	126.71	49.20	182.16	35.68	40.69	181.26	93.18	-476.25	-21.73	26.95	-502.87	-20.52	37.64	-650.30	-40.65	61.14	-639.42	-31.02	105.27	-113.09	67.30	1073.51	0.00	0.00	0.00	-134.59	31.71	1458.30	-153.90	142.45	1454.50	-291.90	7.86	1442.50	-317.28	106.04	1432.59	712.54	-287.35	79.10	1313.24	-285.27	76.71	712.17
6.65000	231.97	141.75	128.99	200.51	135.03	119.33	54.48	181.46	32.18	47.25	180.49	88.81	-476.87	-21.99	26.68	-502.58	-21.09	37.18	-648.20	-41.14	65.61	-635.96	-31.82	109.73	-98.04	68.08	1072.87	0.00	0.00	0.00	-119.11	33.25	1457.24	-139.44	143.98	1453.48	-278.12	10.07	1441.66	-303.32	107.61	1431.79	712.16	-287.29	79.16	1312.94	-285.27	76.57	712.41
6.66000	237.73	142.06	118.97	209.71	135.22	112.13	56.93	181.72	30.47	52.46	179.30	84.42	-475.34	-22.34	26.96	-504.30	-21.65	36.35	-645.66	-41.46	70.33	-632.04	-32.48	114.42	-84.11	68.27	1072.44	0.00	0.00	0.00	-106.28	34.77	1456.63	-125.00	145.51	1452.62	-264.29	12.44	1440.89	-288.84	109.87	1430.91	712.49	-287.43	79.23	1312.89	-285.56	76.50	712.36
6.67000	242.44	142.57	107.56	214.06	133.53	102.80	58.80	181.00	28.52	55.69	177.48	79.48	-475.13	-22.07	27.16	-503.34	-22.44	35.15	-642.71	-41.69	75.41	-627.43	-33.52	119.53	-69.19	69.12	1072.23	0.00	0.00	0.00	-92.18	36.55	1456.01	-110.55	147.17	1451.84	-250.27	14.53	1440.16	-274.28	112.08	1430.18	712.29	-287.59	79.10	1312.91	-285.63	76.64	712.10
6.68000	250.60	141.82	93.08	218.82	131.90	89.54	60.72	179.64	28.35	60.63	175.13	77.42	-477.42	-22.10	26.61	-503.16	-23.09	34.02	-639.32	-41.63	80.70	-622.13	-34.81	124.95	-53.93	69.80	1072.44	0.00	0.00	0.00	-75.45	39.47	1456.06	-95.90	148.87	1451.27	-236.43	16.92	1439.60	-260.04	114.05	1429.71	711.74	-287.98	78.94	1312.81	-285.49	76.69	711.91
6.69000	258.63	139.97	81.37	224.87	129.75	79.18	62.51	179.11	28.63	67.92	173.54	77.30	-476.09	-22.02	27.09	-502.63	-23.19	32.91	-634.70	-42.45	86.95	-615.96	-36.22	130.71	-38.25	70.81	1073.05	0.00	0.00	0.00	-60.57	41.01	1456.10	-83.06	149.97	1451.13	-222.29	18.88	1439.44	-245.16	116.84	1429.47	712.38	-287.64	79.10	1313.52	-285.48	76.88	711.65
6.70000	263.82	137.13	71.17	229.02	126.89	70.47	63.86	178.99	28.91	71.88	171.98	75.91	-475.90	-22.67	27.49	-501.48	-22.94	32.30	-629.45	-41.95	93.26	-608.07	-38.25	137.31	-22.23	71.78	1073.96	0.00	0.00	0.00	-46.12	42.48	1456.51	-66.66	151.87	1451.70	-208.02	21.10	1439.87	-230.49	119.25	1429.97	712.60	-287.60	79.16	1313.39	-285.49	76.92	711.56
6.71000	265.57	135.13	61.19	231.61	125.64	61.19	64.86	178.56	28.81	74.91	171.41	75.82	-475.64	-22.81	27.75	-500.47	-22.76	31.83	-622.51	-41.76	100.61	-598.39	-40.01	144.34	-6.42	73.02	1075.12	0.00	0.00	0.00	-31.64	44.09	1457.26	-51.32	153.54	1452.61	-193.65	23.41	1440.83	-215.79	121.15	1431.09	713.38	-287.53	79.39	1313.12	-285.38	76.86	712.47
6.72000	270.30	133.73	52.41	234.37	124.80	53.71	65.53	179.09	28.74	77.31	170.92	75.23	-475.55	-23.06	28.28	-499.34	-22.27	31.96	-613.71	-41.51	108.59	-586.21	-41.31	151.46	8.98	74.45	1076.67	0.00	0.00	0.00	-17.05	45.43	1458.25	-38.27	154.40	1453.66	-179.14	25.72	1442.12	-200.84	123.50	1432.58	712.80	-287.57	79.32	1312.82	-285.61	76.64	712.14
6.73000	269.75	132.10	44.19	236.17	123.43	48.76	66.34	178.99	28.85	80.95	170.45	74.99	-476.21	-23.05	28.15	-497.28	-21.99	32.42	-602.63	-41.52	117.49	-571.63	-42.65	158.75	25.29	75.91	1078.48	0.00	0.00	0.00	-2.48	46.80	1459.39	-23.86	155.69	1455.04	-164.68	27.68	1443.51	-186.04	125.47	1434.20	712.65	-287.46	79.25	1312.98	-285.64	76.71	711.99
6.74000	270.48	130.30	40.14	237.38	122.54	45.82	66.87	178.81	29.27	83.80	169.24	74.77	-474.16	-22.95	27.77	-494.68	-21.74	33.09	-589.61	-41.91	127.42	-554.73	-44.48	166.26	40.98	77.36	1080.32	0.00	0.00	0.00	11.98	48.10	1460.61	-7.12	157.16	1456.75	-150.53	29.91	1445.01	-171.40	126.85	1436.08	713.17	-287.30	79.44	1312.80	-285.90	76.52	712.46
6.75000	271.04	130.25	37.00	237.71	122.77	43.65	67.34	178.06	29.31	85.24	168.78	74.48	-471.56	-23.83	26.89	-489.89	-22.46	34.57	-574.65	-43.42	139.36	-536.71	-45.85	174.23	56.26	79.26	1082.34	0.00	0.00	0.00	26.41	49.04	1461.90	6.37	158.07	1458.34	-136.30	31.95	1446.58	-156.77	128.56	1438.00	712.75	-287.45	79.43	1312.69	-285.77	76.64	711.81
6.76000	271.35	130.21	34.91	239.69	122.37	42.98	67.61	178.09	29.40	85.19	168.69	73.55	-466.62	-25.17	25.79	-483.17	-23.55	37.14	-558.07	-45.20	152.26	-517.32	-47.54	183.28	70.82	81.21	1084.48	0.00	0.00	0.00	40.54	50.32	1463.26	20.85	159.13	1460.00	-122.14	33.51	1448.15	-142.22	130.04	1439.83	712.98	-287.43	79.43	1312.84	-285.83	76.63	712.35
6.77000	271.57	129.94	33.49	238.00	122.10	40.61	67.76	177.86	29.43	85.42	168.39	73.05	-458.66	-27.98	25.00	-473.64	-26.70	40.83	-539.72	-47.21	165.52	-495.83	-49.39	192.62	82.94	83.69	1086.41	0.00	0.00	0.00	54.59	51.09	1464.74	35.89	160.07	1461.74	-108.10	34.91	1449.73	-127.93	131.10	1441.68	712.51	-287.74	79.31	1313.03	-285.56	76.87	712.04
6.78000	271.68	129.74	32.62	238.28	121.63	40.26	67.87	177.78	29.48	86.68	168.40	73.34	-448.05	-31.08	25.24	-460.82	-29.09	47.29	-520.50	-48.37	178.32	-472.70	-51.12	202.05	97.23	86.09	1088.59	0.00	0.00	0.00	68.48	52.03	1466.31	51.26	161.25	1463.67	-94.23	35.99	1451.26	-113.75	132.59	1443.49	712.33	-287.83	79.10	1313.43	-285.65	76.68	711.85
6.79000	271.84	129.68	32.02	238.45	122.00	39.67	68.01	177.84	29.56	86.87	168.00	73.04	-429.39	-31.03	33.76	-441.78	-28.87	56.59	-498.61	-47.80	189.19	-447.89	-51.92	211.86	110.01	87.93	1090.72	0.00	0.00	0.00	82.31	52.61	1467.96	65.59	161.88	1465.55	-80.64	37.37	1452.96	-99.71	133.55	1445.38	712.35	-287.54	79.12	1313.30	-285.17	76.89	711.55
6.80000	271.93	129.89	31.52	238.63	121.60	39.70	68.10	177.57	29.48	88.81	168.36	73.49	-404.03	-28.79	42.51	-416.90	-27.02	65.96	-473.56	-47.35	199.18	-422.39	-51.50	221.91	123.42	89.58	1092.78	0.00	0.00	0.00	96.04	52.95	1469.73	79.42	162.36	1467.44	-67.14	38.49	1454.87	-85.91	134.33	1447.41	712.55	-287.57	79.03	1313.18	-285.48	76.86	712.37
6.81000	272.04	129.83	31.24	238.69	121.86	39.38	68.20	177.72	29.62	88.73	168.48	73.23	-375.08	-25.79	50.45	-389.10	-24.08	74.03	-445.02	-46.95	207.71	-394.62	-49.98	230.90	136.13	91.04	1094.75	0.00	0.00	0.00	109.49	53.53	1471.64	92.97	162.83	1469.41	-53.57	39.08	1456.96	-72.27	134.94	1449.63	712.79	-287.49	79.17	1312.86	-285.47	76.73	711.90
6.82000	272.24	129.64	31.12	238.76	121.81	39.31	68.18	177.56	29.69	88.77	168.08	72.71	-346.39	-23.34	57.04	-358.81	-21.68	81.61	-414.74	-45.71	215.15	-365.02	-47.54	237.57	148.01	92.48	1096.81	0.00	0.00	0.00	122.86	53.87	1473.71	106.28	163.20	1471.51	-40.30	40.06	1459.31	-58.86	135.75	1452.05	712.61	-288.01	79.04	1312.86	-285.52	76.73	711.04
6.83000	272.31	130.01	30.86	238.74	121.75	39.31	68.28	177.86	29.92	89.52	167.97	72.52	-313.81	-21.97	63.56	-326.08	-19.85	88.44	-383.90	-43.32	221.68	-335.07	-44.50	243.65	160.93	93.07	1098.89	0.00	0.00	0.00	135.96	54.42	1475.96	119.52	163.33	1473.81	-27.13	40.50	1461.88	-45.73	136.21	1454.70	712.48	-287.63	79.15	1312.84	-285.69	76.56	711.29
6.84000	272.38	129.94	30.76	238.69	121.32	39.45	68.37	177.21	29.77	89.65	168.42	72.57	-280.02	-20.50	69.43	-292.47	-18.42	94.34	-353.13	-39.69	227.03	-304.65	-40.93	249.31	173.63	93.88	1101.17	0.00	0.00	0.00	148.90	54.65	1478.29	132.70	163.43	1476.27	-14.13	40.75	1464.70	-32.89	136.45	1457.59	712.75	-287.34	79.27	1312.98	-285.78	76.60	711.78
6.85000	272.44	129.86	30.72	238.60	122.01	39.05	68.54	177.52	30.04	90.05	168.06	72.64	-243.70	-19.80	75.10	-256.62	-16.77	99.38	-321.89	-35.45	231.03	-273.67	-36.93	254.12	185.12	93.94	1103.53	0.00	0.00	0.00	161.64	54.96	1480.73	143.66	162.97	1478.81	-1.32	40.96	1467.58	-20.11	136.39	1460.66	712.40	-287.48	79.17	1312.83	-285.34	76.60	711.84
6.86000	272.45	129.76	30.70	238.66	122.05	39.02	68.62	176.83	29.91	90.56	168.37	72.91	-206.71	-19.06	79.28	-218.50	-15.08	103.81	-289.04	-31.08	233.58	-241.80	-32.90	257.90	196.20	93.99	1105.82	0.00	0.00	0.00	174.24	55.10	1483.30	155.99	162.87	1481.52	11.31	40.69	1470.44	-7.39	136.33	1463.72	712.53	-287.41	79.25	1313.17	-285.48	76.72	711.09
6.87000	272.59	129.88	30.61	238.85	121.52	39.28	68.80	176.73	30.10	90.38	168.55	73.19	-166.29	-17.66	82.95	-180.47	-13.50	107.24	-255.05	-27.24	234.67	-209.22	-28.96	260.26	208.84	93.82	1108.12	0.00	0.00	0.00	186.65	55.32	1485.93	168.65	162.89	1484.35	23.77	40.77	1473.29	5.08	136.09	1466.73	712.02	-287.80	79.02	1313.10	-285.47	76.66	711.06
6.88000	272.67	129.92	30.53	238.94	121.96	39.01	68.95	176.98	30.46	90.95	168.62	73.16	-124.65	-16.45	86.72	-141.52	-11.89	109.99	-220.34	-23.93	234.49	-175.80	-25.23	261.42	220.59	93.28	1110.65	0.00	0.00	0.00	198.88	55.15	1488.65	180.67	162.50	1487.38	36.09	40.45	1476.02	17.44	136.10	1469.64	712.00	-287.82	79.04	1312.84	-285.11	76.84	711.00
6.89000	272.70	129.98	30.51	237.31	122.78	38.83	69.11	176.58	30.55	91.16	168.28	73.60	-84.02	-15.70	89.27	-99.65	-10.59	112.60	-185.03	-20.80	232.98	-141.85	-21.70	261.55	233.31	92.86	1113.08	0.00	0.00	0.00	211.10	54.91	1491.38	194.47	162.35	1490.40	48.23	40.01	1478.66	29.52	135.35	1472.46	712.13	-287.60	79.03	1312.90	-285.42	76.66	711.39
6.90000	272.69	130.16	30.38	239.83	123.06	39.33	69.39	176.98	31.10	90.42	168.78	73.95	-39.96	-14.00	91.89	-57.58	-9.68	114.53	-148.81	-18.09	230.30	-107.49	-18.63	260.58	245.06	92.45	1115.65	0.00	0.00	0.00	223.17	54.98	1494.16	206.64	162.21	1493.40	60.34	39.38	1481.07	41.37	135.00	1475.11	712.73	-287.74	79.13	1313.35	-285.83	76.54	712.06
6.91000	272.78	130.49	30.21	240.79	123.15	39.33	69.61	176.68	31.54	90.60	168.49	74.45	6.33	-13.63	94.50	-15.00	-9.11	115.84	-112.18	-15.56	226.32	-72.84	-16.31	258.70	255.45	92.25	1118.18	0.00	0.00	0.00	235.19	55.02	1496.87	218.15	162.00	1496.38	72.38	38.97	1483.32	53.13	134.72	1477.56	712.44	-288.01	79.12	1313.45	-285.48	76.93	711.75
6.92000	272.89	130.76	30.04	239.67	122.90	38.95	69.93	176.20	32.13	91.93	168.28	75.59	51.79	-13.65	97.00	28.89	-8.78	116.94	-75.06	-13.41	221.28	-37.34	-13.94	255.69	266.86	91.33	1120.54	0.00	0.00	0.00	247.06	54.71	1499.45	229.50	161.71	1499.26	84.23	38.54	1485.37	64.72	133.68	1479.91	711.60	-287.74	78.70	1313.31	-285.33	76.81	711.43
6.93000	273.10	131.07	29.85	241.09	123.39	38.99	70.19	175.19	32.82	91.61	167.88	76.39	97.43	-13.70	100.43	73.55	-8.70	118.15	-36.69	-11.35	215.22	-1.01	-12.39	252.05	277.99	91.00	1122.87	0.00	0.00	0.00	258.85	54.48	1501.88	240.75	161.34	1502.01	96.09	37.76	1487.37	76.18	133.05	1482.16	712.26	-287.68	78.89	1313.53	-285.69	76.77	711.26
6.94000	273.29	131.55	29.56	238.49	123.18	38.42	70.72	174.87	34.40	92.02	167.63	77.37	142.87	-13.48	102.57	119.12	-9.06	119.64	2.76	-9.33	208.25	35.75	-11.11	247.59	281.16	88.14	1125.14	0.00	0.00	0.00	270.44	54.35	1504.15	251.92	161.23	1504.57	107.86	36.81	1489.08	87.46	132.35	1484.21	712.34	-287.55	79.04	1313.49	-285.78	76.64	711.86
6.95000	273.32	131.42	29.52	241.40	123.08	39.08	71.17	173.95	35.82	93.06	167.00	78.69	189.77	-14.48	106.16	165.58	-9.67	121.41	42.92	-8.41	201.14	73.05	-10.36	242.60	292.69	87.39	1127.04	0.00	0.00	0.00	281.85	54.28	1506.26	263.17	160.98	1506.93	119.55	36.24	1490.75	98.56	131.56	1486.10	712.41	-287.81	79.09	1312.82	-285.52	76.53	711.58
6.96000	273.47	131.05	29.64	240.89	122.87	38.97	71.93	173.07	37.57	94.24	166.30	80.03	237.86	-16.88	110.10	212.44	-10.64	123.34	83.86	-7.65	193.56	111.63	-9.54	236.97	303.49	87.08	1128.61	0.00	0.00	0.00	293.08	53.36	1507.89	274.43	160.70	1509.12	131.03	35.69	1492.22	109.78	130.72	1487.84	712.32	-287.91	78.97	1313.22	-285.32	76.86	711.66
6.97000	274.63	131.13	30.59	243.55	121.82	42.09	72.54	171.79	39.32	94.48	166.31	81.60	285.19	-18.24	114.32	258.99	-11.78	125.64	126.13	-8.16	186.37	150.43	-9.34	231.25	314.53	87.04	1130.24	0.00	0.00	0.00	304.47	54.25	1509.89	285.66	160.20	1511.11	142.43	35.32	1493.51	121.06	130.30	1489.31	712.21	-287.94	79.04	1313.27	-285.68	76.73	712.08
6.98000	276.82	131.81	32.31	240.79	123.01	41.36	73.34	171.11	41.17	94.72	166.00	83.10	332.80	-20.43	118.80	306.62	-13.15	128.79	168.54	-8.79	179.08	189.47	-9.61	225.51	322.80	86.90	1131.44	0.00	0.00	0.00	315.85	54.14	1511.51	296.85	160.06	1512.82	153.90	34.87	1494.63	132.47	129.59	1490.58	713.30	-287.75	79.29	1313.11	-285.46	76.52	711.75
6.99000	278.54	132.46	33.43	242.60	123.97	41.82	73.98	170.73	43.03	95.42	165.66	84.54	381.74	-21.42	124.77	354.65	-14.48	132.59	211.47	-9.31	171.73	229.43	-9.78	219.68	334.92	87.03	1132.45	0.00	0.00	0.00	327.11	53.77	1512.86	307.97	160.00	1514.29	165.18	34.53	1495.54	143.75	128.68	1491.62	712.29	-288.00	78.84	1313.17	-285.71	76.58	711.67
7.00000	278.33	132.42	32.56	242.26	123.63	39.86	74.61	170.42	44.90	96.52	165.44	86.10	428.35	-22.59	131.17	401.11	-15.54	136.69	255.51	-10.02	164.61	269.98	-10.60	214.07	347.41	87.23	1133.06	0.00	0.00	0.00	338.45	53.55	1514.00	318.91	159.85	1515.50	176.49	34.24	1496.23	154.89	127.80	1492.39	712.12	-287.97	78.86	1312.87	-285.87	76.52	711.98
7.01000	277.01	131.68	30.45	241.74	123.33	39.60	75.23	170.70	46.81	96.58	165.54	87.47	474.25	-23.75	138.16	447.51	-16.45	141.83	299.57	-11.35	158.12	310.37	-12.37	209.03	357.89	87.39	1133.50	0.00	0.00	0.00	349.85	53.74	1514.87	329.82	159.56	1516.46	187.81	33.91	1496.66	165.99	127.32	1492.82	713.18	-288.11	79.23	1312.92	-285.81	76.67	712.39
7.02000	276.30	131.98	30.03	242.95	123.76	39.82	75.83	170.68	48.47	97.89	165.78	89.13	519.14	-24.60	145.61	494.69	-17.01	148.03	344.00	-13.04	152.26	351.24	-14.54	204.43	369.70	87.74	1133.71	0.00	0.00	0.00	361.27	53.58	1515.48	340.66	159.38	1517.13	199.19	33.28	1496.77	177.07	126.93	1493.04	712.37	-287.84	78.93	1313.11	-285.67	76.73	712.31
7.03000	275.38	132.04	29.76	240.60	123.93	39.01	76.34	170.89	50.04	99.29	165.73	90.65	565.62	-24.93	154.60	541.92	-17.69	155.18	388.88	-15.56	147.45	392.35	-17.14	200.36	377.87	88.22	1133.61	0.00	0.00	0.00	372.70	53.73	1515.76	351.39	159.30	1517.53	210.66	32.67	1496.59	188.15	126.12	1492.94	712.40	-288.02	78.98	1313.00	-285.87	76.63	712.15
7.04000	275.79	132.06	29.76	241.64	124.14	39.29	76.81	170.18	51.14	98.97	165.65	91.52	608.75	-26.25	163.34	581.33	-18.83	159.12	432.66	-18.61	143.76	432.45	-20.13	197.03	391.82	88.75	1133.25	0.00	0.00	0.00	384.02	53.74	1515.84	362.09	159.26	1517.61	222.12	32.26	1496.14	199.23	125.14	1492.54	712.52	-288.23	78.94	1313.18	-286.25	76.41	712.10
7.05000	275.67	132.18	29.58	242.20	124.18	39.43	77.21	169.80	52.36	100.50	165.62	92.89	651.24	-27.38	173.03	623.17	-20.54	166.28	475.81	-21.38	140.86	471.98	-22.51	194.01	404.80	89.12	1132.68	0.00	0.00	0.00	393.15	51.61	1515.13	371.66	158.90	1517.44	233.68	31.76	1495.29	210.26	125.08	1491.67	713.08	-288.19	78.96	1312.94	-286.03	76.43	712.70
7.06000	275.48	132.16	29.49	242.34	123.87	39.42	77.73	169.62	53.65	101.25	165.45	94.04	688.53	-29.85	182.00	663.90	-23.14	174.31	518.40	-25.03	139.27	511.15	-25.37	191.94	414.23	89.77	1131.75	0.00	0.00	0.00	402.97	50.97	1514.55	382.26	158.75	1516.85	245.18	31.27	1494.07	221.13	124.32	1490.51	712.78	-288.53	78.89	1312.91	-285.80	76.57	712.86
7.07000	275.40	132.07	29.40	242.32	125.38	39.23	78.09	169.12	54.80	101.85	165.38	95.07	725.75	-31.94	191.85	702.40	-26.15	182.69	559.13	-28.40	138.36	548.49	-28.10	190.42	423.58	90.15	1130.59	0.00	0.00	0.00	413.77	50.93	1513.63	393.07	158.51	1515.89	256.56	31.19	1492.48	232.11	123.28	1488.95	713.00	-288.38	79.06	1312.94	-285.87	76.57	713.45
7.08000	275.53	132.13	29.28	243.19	125.19	39.09	78.60	168.82	55.94	101.41	165.28	95.79	766.93	-34.06	202.77	739.20	-29.31	191.38	598.33	-31.92	138.39	584.47	-30.55	189.42	435.32	90.62	1129.11	0.00	0.00	0.00	424.05	50.67	1512.35	403.84	158.29	1514.52	267.86	30.85	1490.46	243.14	122.97	1486.89	713.41	-288.11	79.15	1312.95	-286.03	76.51	711.93
7.09000	275.59	132.16	29.23	242.80	125.14	39.16	79.04	168.89	57.16	103.08	164.85	96.89	802.50	-36.04	212.93	773.87	-32.13	200.03	636.29	-35.35	139.17	619.28	-32.88	189.11	446.66	91.15	1127.14	0.00	0.00	0.00	435.38	50.73	1510.54	415.02	157.95	1512.83	279.09	30.62	1488.04	254.29	122.54	1484.51	712.61	-288.02	78.85	1313.35	-286.17	76.63	711.53
7.10000	276.26	132.11	29.30	243.10	125.34	39.15	79.45	168.28	57.95	102.85	165.06	97.71	837.18	-37.00	223.43	806.19	-33.65	208.19	671.89	-38.46	140.52	652.40	-35.43	189.51	459.44	91.45	1125.10	0.00	0.00	0.00	445.87	50.59	1508.58	426.26	157.80	1510.82	290.32	30.43	1485.32	265.57	122.15	1481.79	712.18	-288.20	78.86	1313.12	-286.16	76.67	711.51
7.11000	275.93	132.15	29.10	244.17	125.18	39.42	79.87	168.22	58.98	102.27	164.98	98.24	861.46	-38.58	229.24	836.43	-33.99	215.76	705.22	-41.44	142.36	682.97	-37.96	190.37	469.69	91.84	1122.69	0.00	0.00	0.00	456.88	50.38	1506.32	437.78	157.55	1508.55	301.62	30.27	1482.34	276.92	121.45	1478.85	712.47	-287.95	78.84	1313.00	-286.08	76.54	711.09
7.12000	276.08	131.99	29.09	243.06	125.86	39.06	80.29	168.51	59.97	102.61	165.16	99.24	888.38	-39.76	237.75	864.37	-34.85	223.33	736.45	-44.04	144.43	711.59	-40.41	191.57	481.63	92.10	1120.03	0.00	0.00	0.00	468.86	50.09	1503.66	450.16	157.36	1505.95	313.02	30.23	1479.13	288.48	121.58	1475.63	712.81	-287.66	78.85	1313.19	-286.17	76.56	710.96
7.13000	276.22	132.25	28.93	243.65	125.82	38.94	80.65	168.23	60.80	105.05	165.08	100.53	913.45	-40.87	245.49	890.14	-35.92	230.09	765.32	-46.31	146.60	738.25	-42.35	192.77	491.41	92.23	1117.05	0.00	0.00	0.00	479.80	49.56	1500.94	461.77	157.17	1503.26	324.56	29.97	1475.74	300.14	121.42	1472.32	712.31	-287.20	78.80	1312.99	-286.26	76.49	711.52
7.14000	275.65	132.22	28.61	244.62	125.85	39.22	81.04	168.44	61.87	104.04	165.16	101.16	936.03	-41.53	251.85	913.69	-36.87	235.66	791.66	-47.66	148.31	762.83	-44.29	193.95	504.19	92.36	1114.26	0.00	0.00	0.00	491.53	49.45	1498.14	473.29	156.48	1500.52	336.20	29.51	1472.27	311.89	120.81	1469.06	712.61	-287.01	78.88	1312.95	-285.83	76.63	711.69
7.15000	276.55	132.19	28.78	243.64	125.95	38.72	81.56	168.83	63.11	104.66	165.48	102.45	956.97	-42.62	256.52	934.90	-37.80	239.91	815.25	-48.61	149.47	785.29	-45.10	194.39	516.87	92.56	1111.14	0.00	0.00	0.00	503.35	48.88	1495.18	484.94	156.06	1497.71	348.10	29.31	1468.85	323.66	120.30	1465.75	712.66	-287.13	78.80	1312.85	-285.93	76.49	711.91
7.16000	276.41	132.19	28.64	242.18	126.21	37.98	82.19	169.55	64.69	105.94	166.08	104.11	976.25	-43.96	259.48	954.33	-38.30	242.51	836.45	-49.14	149.96	805.33	-45.56	194.22	527.81	92.98	1108.32	0.00	0.00	0.00	515.93	48.40	1492.22	496.81	155.57	1494.88	360.25	28.70	1465.56	335.69	120.08	1462.46	712.79	-287.19	78.89	1312.61	-285.91	76.47	712.17
7.17000	276.68	132.40	28.46	242.92	126.32	38.21	82.85	169.64	66.14	107.67	166.52	105.65	993.35	-44.04	260.90	971.87	-38.75	243.56	855.07	-49.27	149.62	823.33	-45.35	193.29	541.49	93.28	1105.39	0.00	0.00	0.00	527.69	47.97	1489.45	508.93	154.80	1492.14	372.59	28.31	1462.39	347.83	119.13	1459.33	712.69	-287.18	78.90	1313.18	-286.09	76.50	712.52
7.18000	276.16	132.45	28.18	243.53	126.61	38.48	83.59	170.02	67.94	108.55	166.90	107.35	1009.15	-44.89	260.08	987.63	-38.87	242.73	871.08	-49.08	148.34	839.19	-44.76	191.63	554.38	93.47	1102.39	0.00	0.00	0.00	540.30	47.39	1486.78	521.28	154.36	1489.43	385.09	27.62	1459.34	360.23	118.50	1456.27	712.87	-287.18	78.91	1312.86	-285.76	76.29	712.39
7.19000	276.72	132.46	28.08	244.52	126.63	38.64	84.65	171.00	70.28	109.45	166.77	108.95	1023.24	-44.16	257.42	1001.58	-38.48	239.98	884.69	-48.19	146.01	852.88	-43.78	189.27	566.71	93.82	1099.56	0.00	0.00	0.00	552.54	46.62	1484.30	533.96	153.59	1486.97	397.88	26.45	1456.46	372.95	117.78	1453.38	712.49	-287.14	78.71	1313.40	-285.75	76.63	712.25
7.20000	276.30	132.45	27.89	243.09	126.33	37.92	85.82	171.12	72.55	112.22	167.52	111.52	1035.54	-43.55	252.92	1013.67	-37.99	235.65	895.84	-47.36	142.86	864.51	-42.21	186.06	579.88	94.06	1096.93	0.00	0.00	0.00	565.48	45.73	1482.18	547.05	152.64	1484.75	410.94	25.59	1453.81	386.02	116.97	1450.69	712.36	-287.25	78.68	1313.66	-285.85	76.78	711.67
7.21000	276.17	132.52	27.64	243.92	126.26	38.16	87.12	171.25	75.22	113.43	167.61	113.68	1046.37	-43.01	246.36	1024.11	-36.95	229.64	904.70	-44.98	138.40	873.95	-40.33	182.24	594.63	94.28	1094.61	0.00	0.00	0.00	578.58	44.72	1480.44	560.61	151.62	1482.86	424.36	24.80	1451.54	399.56	116.03	1448.27	712.62	-287.41	78.86	1312.83	-285.61	76.80	712.13
7.22000	276.35	132.53	27.52	245.17	126.40	38.46	88.78	171.32	78.22	114.64	167.92	116.07	1055.23	-42.16	238.52	1032.64	-35.63	222.35	911.42	-42.13	133.18	881.63	-37.87	177.75	608.36	94.49	1092.48	0.00	0.00	0.00	592.55	43.72	1479.05	574.49	150.50	1481.34	438.21	23.25	1449.63	413.54	114.76	1446.26	713.19	-287.39	78.92	1312.69	-285.74	76.71	712.52
7.23000	276.45	132.72	27.42	245.59	126.32	38.50	89.59	171.36	81.25	117.95	168.37	119.43	1062.45	-40.10	229.69	1039.45	-33.72	214.20	916.18	-38.96	127.56	887.55	-34.60	172.67	623.60	94.42	1090.73	0.00	0.00	0.00	606.78	42.37	1477.97	588.61	149.11	1480.19	452.43	21.90	1448.10	427.91	113.60	1444.67	712.57	-287.60	78.66	1312.74	-285.58	76.68	711.88
7.24000	277.18	132.61	27.56	244.64	126.01	38.10	91.36	171.73	85.27	120.72	169.05	122.88	1068.28	-36.71	220.04	1045.01	-30.25	205.01	919.12	-35.85	121.79	891.97	-31.51	167.68	639.53	94.15	1089.16	0.00	0.00	0.00	621.09	40.98	1477.37	602.92	147.74	1479.42	467.13	20.49	1446.97	442.57	111.89	1443.43	713.21	-287.27	79.01	1313.04	-285.61	76.62	712.44
7.25000	276.85	132.65	27.38	245.62	126.39	38.21	95.12	172.51	89.95	126.54	169.81	127.35	1073.04	-32.47	209.59	1049.37	-25.67	195.12	920.91	-31.91	115.66	895.23	-27.81	162.44	655.82	93.59	1088.17	0.00	0.00	0.00	635.90	39.40	1477.27	617.63	146.13	1479.05	482.35	18.76	1446.21	457.55	109.64	1442.61	713.41	-287.23	79.11	1313.12	-285.93	76.66	711.81
7.26000	276.00	132.84	27.01	244.34	125.79	37.68	98.77	172.98	94.62	129.64	170.27	131.10	1077.07	-26.67	198.56	1052.83	-19.74	184.62	921.73	-27.78	109.49	897.54	-23.93	157.09	671.72	92.94	1087.55	0.00	0.00	0.00	650.86	37.46	1477.42	632.72	144.36	1479.00	498.12	16.60	1445.79	472.94	107.64	1442.07	712.76	-287.48	78.97	1312.77	-285.99	76.63	712.30
7.27000	276.74	132.63	27.26	245.50	126.31	37.83	102.43	172.69	99.32	134.61	170.94	135.42	1083.12	-19.29	190.32	1055.38	-13.30	174.05	922.27	-23.08	103.31	899.14	-20.18	151.65	688.77	91.59	1087.12	0.00	0.00	0.00	666.16	35.61	1477.81	648.20	142.28	1479.29	514.21	14.35	1445.61	488.58	105.03	1441.77	713.14	-287.18	79.08	1312.47	-286.21	76.48	712.54
7.28000	276.71	132.62	27.32	245.67	126.51	37.50	106.79	173.25	104.78	139.75	171.45	139.86	1084.21	-10.78	179.75	1057.73	-6.03	164.20	923.42	-19.19	100.38	900.80	-16.60	147.23	704.66	89.80	1087.05	0.00	0.00	0.00	682.49	33.35	1478.49	663.97	139.99	1479.80	530.56	11.99	1445.64	504.47	102.52	1441.65	713.40	-287.10	79.05	1312.16	-285.96	76.46	711.90
7.29000	276.76	132.88	27.25	245.89	126.23	37.32	111.69	173.07	110.25	145.57	172.16	144.58	1088.74	-1.38	170.46	1061.64	2.07	155.39	925.73	-16.91	97.65	903.56	-13.30	143.05	722.11	87.91	1087.39	0.00	0.00	0.00	697.99	30.81	1479.44	678.92	137.56	1480.77	547.18	9.16	1445.83	520.73	100.01	1441.77	712.70	-287.37	78.94	1312.15	-285.94	76.44	711.84
7.30000	276.25	132.71	27.46	246.02	125.57	37.39	117.48	173.59	116.12	154.08	172.72	149.65	1098.02	5.37	157.58	1069.34	8.12	145.35	928.65	-15.52	97.57	912.11	-11.58	141.67	739.69	85.51	1087.83	0.00	0.00	0.00	714.82	28.20	1480.68	694.77	135.21	1481.87	564.09	6.52	1446.29	537.31	97.00	1442.12	712.62	-287.45	78.89	1312.79	-285.98	76.58	712.18
7.31000	276.11	132.85	27.63	245.84	124.86	37.54	122.93	173.85	121.96	161.52	173.58	154.12	1103.08	8.27	146.99	1074.00	10.19	137.30	930.33	-15.29	97.93	919.04	-10.13	142.19	756.77	82.79	1088.62	0.00	0.00	0.00	731.67	25.54	1482.30	711.50	132.62	1483.34	581.28	3.78	1447.16	554.21	93.89	1442.94	713.10	-287.34	79.02	1312.98	-285.97	76.59	712.07
7.32000	276.49	133.02	28.01	247.59	125.60	37.47	132.18	174.41	128.34	172.92	174.29	159.31	1105.24	9.00	139.94	1075.43	16.59	133.68	930.94	-15.36	98.98	921.46	-8.40	141.50	774.83	79.67	1089.73	0.00	0.00	0.00	748.85	22.98	1484.17	728.07	130.20	1485.06	598.72	0.90	1448.43	571.35	90.35	1444.14	712.91	-287.79	78.94	1313.14	-286.01	76.69	712.59
7.33000	276.79	132.78	28.48	248.34	125.65	37.15	141.19	175.10	134.78	183.11	175.33	163.62	1108.61	11.02	133.38	1075.03	19.32	132.21	931.52	-15.92	99.66	924.17	-6.73	141.65	793.56	76.31	1091.15	0.00	0.00	0.00	765.21	20.35	1486.28	744.44	127.76	1486.93	616.31	-1.73	1449.96	588.32	87.07	1445.56	713.02	-287.71	79.04	1313.03	-285.90	76.48	711.76
7.34000	276.71	132.97	28.45	251.20	125.74	37.68	151.39	175.76	141.54	195.51	176.78	168.39	1112.39	12.95	125.95	1078.69	17.52	125.34	932.24	-15.59	100.32	927.28	-5.31	141.84	813.34	72.70	1092.73	0.00	0.00	0.00	782.67	17.85	1488.55	761.21	125.29	1489.02	633.80	-4.59	1451.74	605.12	83.99	1447.18	713.24	-287.53	79.12	1313.03	-286.12	76.59	711.52
7.35000	277.11	133.06	28.14	252.65	125.33	37.49	162.49	176.27	148.99	206.91	177.58	172.58	1114.92	13.69	120.62	1081.04	16.62	121.56	932.94	-15.27	100.81	929.61	-4.39	141.67	832.12	68.57	1094.23	0.00	0.00	0.00	799.47	15.50	1491.08	776.98	122.93	1491.43	651.11	-7.32	1453.85	621.81	80.75	1449.30	713.56	-287.58	79.21	1313.30	-286.02	76.65	711.79
7.36000	278.32	133.54	27.03	258.01	126.01	38.87	174.30	176.79	157.43	222.69	178.63	178.68	1117.28	13.67	116.54	1082.72	16.04	119.05	933.59	-14.91	101.19	930.99	-3.86	141.44	848.92	64.23	1095.83	0.00	0.00	0.00	811.38	11.12	1494.31	793.56	120.44	1494.15	668.10	-10.34	1456.35	638.43	77.37	1451.75	713.11	-288.10	79.03	1313.74	-286.14	76.62	712.11
7.37000	281.53	134.59	25.77	263.30	126.48	40.61	187.19	177.60	167.15	235.57	180.10	184.80	1118.31	13.56	113.27	1088.91	16.51	121.30	934.00	-14.60	101.46	932.11	-3.68	141.08	866.50	59.48	1097.57	0.00	0.00	0.00	827.65	8.59	1497.44	809.82	118.34	1497.08	684.98	-12.87	1459.06	654.82	74.82	1454.45	712.90	-288.28	78.95	1313.48	-286.18	76.56	711.60
7.38000	280.71	136.13	22.83	270.88	127.48	42.62	200.79	177.38	177.62	252.18	180.99	192.26	1118.67	13.58	111.47	1088.89	15.76	119.44	934.32	-14.46	101.50	932.77	-3.29	140.91	881.79	54.70	1099.19	0.00	0.00	0.00	845.06	6.70	1500.55	825.57	116.31	1500.36	701.54	-15.33	1461.92	670.99	71.93	1457.39	712.82	-288.01	79.01	1313.22	-286.35	76.27	711.36
7.39000	294.50	135.80	21.71	280.88	128.21	44.89	215.96	177.40	189.45	269.41	180.56	200.02	1119.93	13.25	109.97	1088.40	15.61	118.27	934.61	-14.53	101.66	933.32	-3.31	141.05	900.46	50.10	1101.32	0.00	0.00	0.00	859.65	4.80	1503.99	841.67	114.33	1503.79	717.79	-17.75	1465.00	687.04	69.14	1460.66	712.78	-288.04	78.88	1313.22	-286.79	76.45	712.02
7.40000	299.32	138.61	18.86	294.64	129.53	49.36	233.66	176.12	202.44	289.31	180.41	209.02	1120.23	13.11	108.51	1088.28	15.59	117.66	934.88	-14.33	101.61	933.74	-3.35	141.02	917.01	45.58	1103.55	0.00	0.00	0.00	874.17	3.12	1507.72	856.97	112.58	1507.48	733.72	-20.03	1468.36	702.75	66.93	1464.06	712.86	-287.99	78.79	1313.03	-286.64	76.19	712.29
7.41000	310.30	136.75	24.96	308.96	127.05	55.85	255.76	175.11	215.61	310.77	179.04	218.73	1119.43	13.19	108.00	1087.99	15.50	117.25	935.03	-14.42	101.66	934.08	-3.59	140.99	931.12	42.05	1106.34	0.00	0.00	0.00	890.14	1.71	1511.52	871.46	110.92	1511.29	749.39	-22.12	1472.02	718.33	64.64	1467.71	713.38	-288.14	79.17	1313.32	-286.19	76.23	711.85
7.42000	331.32	129.15	36.70	327.54	125.61	67.85	278.36	173.87	226.60	333.41	177.62	228.60	1119.46	12.95	107.63	1087.89	15.16	116.91	935.20	-14.38	101.54	934.46	-3.96	140.97	944.99	38.94	1109.57	0.00	0.00	0.00	905.17	0.51	1515.51	888.72	109.49	1514.65	764.75	-24.12	1475.94	733.43	62.73	1471.53	712.90	-288.48	79.03	1313.55	-286.62	76.45	711.41
7.43000	350.83	129.23	46.53	348.43	123.76	78.92	301.16	172.54	237.09	355.90	175.33	238.35	1118.82	12.73	107.09	1087.24	15.08	116.53	935.27	-14.40	101.51	934.74	-4.22	141.01	958.92	36.68	1113.18	0.00	0.00	0.00	920.65	-0.68	1519.67	903.66	108.56	1518.43	779.73	-25.79	1480.15	747.86	61.47	1475.57	713.29	-288.05	79.10	1313.28	-286.79	76.23	710.97
7.44000	376.04	126.05	57.83	373.58	121.24	90.63	325.40	170.69	247.95	379.46	172.85	248.73	1119.92	12.76	107.31	1087.69	15.20	116.74	935.44	-14.31	101.38	934.97	-4.51	141.14	970.55	34.94	1116.92	0.00	0.00	0.00	935.08	-1.77	1523.99	917.84	107.51	1522.46	794.33	-27.40	1484.64	762.09	59.59	1479.94	712.56	-288.21	79.02	1313.12	-286.93	76.09	710.77
7.45000	405.30	122.29	68.38	397.11	120.05	101.02	350.51	168.12	259.03	404.69	169.99	259.48	1119.52	12.32	106.86	1088.02	14.82	116.80	935.51	-14.45	101.41	935.24	-4.68	141.19	983.36	33.83	1121.10	0.00	0.00	0.00	948.71	-2.68	1528.34	931.62	106.70	1526.57	808.64	-29.03	1489.37	776.00	57.69	1484.51	712.96	-288.37	79.12	1313.18	-286.53	76.21	711.42
7.46000	427.96	124.46	79.88	424.05	118.69	112.07	376.36	165.26	269.93	431.05	168.57	270.35	1118.57	11.89	106.10	1086.34	14.55	116.09	935.66	-14.26	101.39	935.47	-4.99	141.36	995.50	33.29	1125.54	0.00	0.00	0.00	961.75	-3.57	1532.97	945.12	105.59	1530.83	822.62	-30.57	1494.26	789.61	56.23	1489.22	713.09	-288.39	79.12	1313.58	-286.48	76.30	710.99
7.47000	454.59	124.95	90.11	452.59	117.00	123.50	402.45	162.43	280.60	458.11	166.17	280.95	1119.36	11.88	106.16	1086.58	14.68	116.24	935.80	-14.17	101.41	935.77	-5.22	141.64	1007.78	33.07	1130.08	0.00	0.00	0.00	975.99	-4.41	1537.50	958.22	104.92	1535.11	836.21	-32.29	1499.20	802.87	54.74	1494.00	712.96	-287.99	79.10	1313.62	-286.12	76.39	710.75
7.48000	483.94	124.38	100.62	482.10	115.65	134.64	429.37	160.56	290.99	485.37	164.15	291.73	1119.22	12.11	106.12	1085.97	14.08	115.69	935.89	-14.27	101.57	936.03	-5.33	141.89	1020.95	33.25	1134.76	0.00	0.00	0.00	988.80	-5.38	1542.11	971.00	104.07	1539.49	849.52	-33.79	1504.09	815.69	53.56	1498.86	712.80	-287.93	79.06	1313.57	-286.04	76.47	711.18
7.49000	511.56	124.19	109.29	515.15	113.98	145.92	457.37	158.51	300.32	513.03	162.64	302.24	1118.91	11.60	105.75	1085.63	14.00	115.47	936.06	-14.09	101.67	936.25	-5.55	142.29	1033.19	33.66	1139.61	0.00	0.00	0.00	1001.11	-6.27	1546.60	983.49	103.44	1543.87	862.48	-35.39	1508.83	828.23	52.13	1503.64	712.56	-288.06	78.95	1313.33	-286.00	76.46	710.69
7.50000	558.06	122.22	122.19	547.48	112.94	156.13	485.88	157.27	308.94	541.45	160.50	311.82	1118.51	11.61	105.29	1084.99	14.28	115.49	936.12	-14.28	101.91	936.51	-5.65	142.72	1045.45	34.17	1144.55	0.00	0.00	0.00	1013.60	-7.16	1551.06	995.69	102.86	1548.26	875.28	-36.58	1513.40	840.49	50.84	1508.28	712.52	-288.26	78.85	1313.40	-286.28	76.37	711.15
7.51000	597.14	121.82	132.48	582.12	112.51	165.66	514.96	155.61	316.43	570.88	158.50	320.57	1119.24	11.49	105.21	1084.99	13.93	115.25	936.27	-14.29	102.13	936.79	-6.05	143.41	1056.70	34.89	1149.46	0.00	0.00	0.00	1025.89	-7.93	1555.41	1007.50	101.96	1552.61	887.66	-37.84	1517.80	852.72	49.26	1512.77	712.21	-288.12	78.84	1313.96	-286.20	76.50	711.03
7.52000	633.07	119.73	142.47	618.42	112.32	174.60	544.80	154.72	323.03	600.94	157.27	328.55	1119.94	11.72	105.27	1084.09	14.52	115.25	936.41	-13.97	102.19	937.14	-6.15	144.10	1069.81	35.37	1154.44	0.00	0.00	0.00	1037.31	-8.71	1559.88	1019.02	101.27	1556.93	899.78	-38.83	1522.12	864.60	48.36	1517.05	712.12	-288.09	78.96	1313.48	-286.32	76.46	710.45
7.53000	694.94	121.78	156.10	654.21	113.05	182.15	575.65	153.77	328.58	630.65	155.44	335.17	1119.20	11.34	104.68	1084.58	14.00	115.22	936.64	-14.07	102.44	937.44	-6.36	144.92	1081.46	35.84	1159.50	0.00	0.00	0.00	1048.95	-9.55	1564.18	1030.33	100.49	1561.19	911.57	-40.22	1526.29	876.21	47.00	1521.23	712.20	-288.80	79.31	1313.85	-286.44	76.52	709.91
7.54000	700.24	123.84	157.09	688.39	114.49	188.35	606.38	151.96	332.57	660.71	153.74	340.76	1119.40	11.35	104.69	1083.82	13.79	114.97	936.92	-13.82	102.58	937.75	-6.61	145.81	1092.60	36.15	1164.38	0.00	0.00	0.00	1061.06	-10.17	1568.35	1041.29	100.01	1565.33	923.06	-41.39	1530.37	887.48	45.73	1525.33	711.73	-288.71	79.18	1313.64	-286.48	76.38	709.81
7.55000	734.30	126.49	162.74	724.07	115.95	194.02	636.73	150.51	335.30	690.95	152.63	345.20	1118.96	10.81	104.14	1083.87	15.14	115.95	937.17	-14.08	103.11	938.07	-7.01	146.82	1104.78	36.53	1169.06	0.00	0.00	0.00	1070.85	-10.97	1572.55	1052.30	99.31	1569.36	934.42	-42.70	1534.38	898.48	44.63	1529.37	711.24	-288.73	78.98	1313.43	-286.49	76.35	708.95
7.56000	771.56	128.99	167.77	760.58	118.05	198.23	667.26	148.93	336.40	721.91	151.59	348.23	1120.25	10.80	104.37	1083.01	16.10	116.30	937.42	-14.06	103.53	938.43	-7.46	147.84	1115.39	36.87	1173.62	0.00	0.00	0.00	1082.75	-11.60	1576.46	1063.24	98.33	1573.26	945.65	-43.76	1538.27	909.47	43.41	1533.20	712.04	-288.68	79.23	1313.81	-286.45	76.57	710.37
7.57000	810.50	131.94	172.00	797.77	120.48	201.27	698.27	147.73	335.90	752.42	150.09	349.49	1119.65	10.60	104.07	1080.22	11.69	113.63	937.62	-14.22	104.01	938.75	-8.15	148.98	1126.37	36.97	1177.84	0.00	0.00	0.00	1094.00	-12.20	1580.23	1074.03	97.53	1576.94	956.74	-44.86	1542.00	920.28	42.36	1536.82	712.11	-288.16	78.98	1313.53	-286.34	76.61	710.97
7.58000	849.12	133.68	175.20	836.71	122.13	204.01	730.28	146.34	333.47	783.20	148.98	349.38	1120.94	10.52	104.39	1080.43	11.26	113.38	937.80	-14.38	104.54	939.04	-8.90	150.17	1138.38	37.15	1182.01	0.00	0.00	0.00	1104.94	-12.81	1583.85	1084.74	96.82	1580.40	967.75	-45.86	1545.58	931.03	41.82	1540.29	712.05	-288.18	78.70	1313.39	-286.52	76.33	711.40
7.59000	889.15	135.19	177.71	873.09	122.98	204.97	762.08	146.11	329.60	814.57	148.10	347.65	1120.50	10.55	104.00	1080.56	11.19	113.14	938.06	-14.80	105.32	939.41	-9.46	151.39	1148.60	37.19	1186.00	0.00	0.00	0.00	1116.08	-13.34	1587.18	1095.34	95.98	1583.66	978.59	-46.96	1548.95	941.77	40.45	1543.65	712.64	-288.30	78.91	1313.62	-286.74	76.30	711.64
7.60000	924.00	134.25	179.37	911.79	122.47	205.80	794.62	145.38	323.83	846.78	146.51	344.09	1120.10	10.60	103.78	1081.11	11.27	112.95	938.31	-14.77	106.00	939.82	-9.87	152.50	1160.36	36.99	1189.56	0.00	0.00	0.00	1126.55	-13.84	1590.36	1105.86	95.08	1586.67	989.45	-47.50	1552.09	952.35	39.50	1546.61	712.65	-288.35	78.99	1313.36	-286.71	76.35	712.03
7.61000	966.12	133.41	180.84	945.62	120.46	206.06	828.02	145.17	316.53	879.87	145.98	340.09	1121.75	10.11	103.82	1081.72	11.37	112.99	938.55	-15.11	106.81	940.20	-10.33	153.62	1170.83	36.57	1193.10	0.00	0.00	0.00	1136.68	-14.42	1593.22	1116.39	94.27	1589.41	1000.26	-48.02	1554.89	962.72	39.01	1549.28	712.55	-288.49	79.02	1313.33	-286.81	76.25	711.98
7.62000	1006.62	133.28	180.50	985.28	119.29	205.32	862.32	145.90	307.91	911.13	145.46	333.78	1120.88	10.92	103.67	1081.38	11.82	112.60	938.78	-14.98	107.39	940.56	-10.85	154.71	1181.62	36.12	1196.33	0.00	0.00	0.00	1146.87	-14.90	1595.83	1126.90	93.26	1591.93	1010.87	-48.65	1557.36	973.18	38.09	1551.62	712.54	-288.20	79.15	1313.11	-286.86	76.20	711.68
7.63000	1056.16	133.13	179.71	1026.84	118.19	203.56	897.15	145.75	297.57	945.29	144.83	326.62	1122.49	11.01	104.12	1082.61	11.88	113.19	938.97	-15.18	108.15	940.90	-11.30	155.72	1193.59	35.59	1199.36	0.00	0.00	0.00	1157.61	-15.37	1598.14	1137.28	92.45	1594.12	1021.45	-49.15	1559.44	983.50	37.50	1553.61	712.89	-288.29	79.06	1313.62	-286.81	76.43	711.95
7.64000	1099.06	130.39	178.71	1073.10	116.19	200.45	932.90	146.24	286.13	979.10	143.80	317.87	1122.59	13.76	106.61	1083.07	11.92	113.58	939.12	-15.46	108.88	941.26	-11.71	156.65	1204.00	34.94	1202.20	0.00	0.00	0.00	1167.78	-15.87	1600.12	1147.58	91.66	1595.97	1031.82	-49.78	1561.08	993.85	37.04	1555.18	712.64	-288.01	78.94	1314.19	-287.16	76.63	711.77
7.65000	1142.74	126.20	177.96	1115.82	113.28	197.91	969.28	146.58	274.51	1013.41	144.31	308.59	1122.57	13.49	106.85	1085.27	11.56	114.70	939.34	-15.33	109.30	941.53	-12.12	157.48	1215.14	34.04	1204.59	0.00	0.00	0.00	1177.51	-16.36	1601.70	1157.76	91.02	1597.45	1042.12	-50.25	1562.35	1004.28	36.22	1556.40	712.95	-288.56	78.91	1314.06	-287.16	76.57	711.57
7.66000	1185.25	121.26	176.65	1158.26	109.49	195.34	1008.18	145.22	260.15	1047.84	143.99	298.34	1121.60	12.75	106.53	1085.77	10.68	115.25	939.38	-15.52	109.84	941.77	-12.24	158.11	1225.57	32.93	1206.67	0.00	0.00	0.00	1188.04	-16.81	1602.87	1167.83	90.39	1598.54	1052.46	-50.63	1563.16	1014.65	35.19	1557.18	713.60	-288.53	79.15	1314.02	-286.77	77.09	711.46
7.67000	1227.62	115.78	175.01	1199.32	105.17	192.17	1044.57	146.29	248.02	1085.00	143.47	287.98	1120.38	10.12	103.88	1085.24	9.56	115.41	939.37	-15.78	110.45	942.03	-12.22	158.67	1237.49	31.84	1208.55	0.00	0.00	0.00	1198.58	-17.29	1603.58	1177.79	89.83	1599.17	1062.64	-51.45	1563.55	1024.68	34.87	1557.50	713.11	-288.44	79.01	1313.55	-287.01	77.35	712.02
7.68000	1269.40	110.62	172.28	1240.49	101.06	187.82	1082.74	146.72	235.13	1120.63	142.77	276.95	1121.08	9.75	104.06	1085.75	8.60	115.76	939.54	-15.64	111.01	942.39	-12.01	159.13	1248.65	30.78	1209.94	0.00	0.00	0.00	1208.49	-17.66	1603.90	1187.71	89.37	1599.33	1072.77	-52.21	1563.47	1034.78	34.34	1557.36	713.13	-288.41	78.94	1313.50	-286.98	77.30	711.88
7.69000	1310.68	105.79	167.49	1280.35	96.76	181.94	1122.25	146.54	222.93	1156.65	140.50	265.24	1121.52	9.28	103.97	1085.45	8.05	115.58	939.64	-15.46	111.58	942.86	-11.59	159.58	1258.96	29.57	1210.85	0.00	0.00	0.00	1218.20	-18.06	1603.77	1197.59	89.10	1598.99	1082.93	-52.66	1562.98	1044.76	33.64	1556.76	712.38	-288.27	78.81	1313.68	-287.01	77.29	711.54
7.70000	1350.88	101.57	160.96	1319.81	93.07	174.43	1160.99	146.42	211.06	1194.08	139.10	254.38	1121.63	8.99	103.79	1087.91	7.92	116.36	939.91	-14.92	112.24	943.46	-10.95	160.03	1271.21	28.38	1211.34	0.00	0.00	0.00	1228.37	-18.42	1603.03	1207.55	88.46	1598.18	1093.08	-53.05	1562.01	1054.74	33.11	1555.63	713.04	-287.90	79.10	1313.89	-286.95	77.23	711.75
7.71000	1390.29	97.56	153.20	1359.00	89.30	166.45	1199.27	145.62	199.52	1231.60	138.18	244.05	1121.26	9.09	103.50	1087.11	8.01	115.99	940.17	-14.43	113.08	944.15	-9.95	160.46	1282.17	27.19	1211.43	0.00	0.00	0.00	1238.46	-18.82	1601.91	1217.40	88.15	1596.79	1103.30	-53.46	1560.56	1064.75	32.17	1554.15	713.55	-288.19	79.19	1314.12	-286.74	77.15	712.07
7.72000	1429.45	93.89	144.94	1397.63	86.01	157.65	1238.02	145.00	188.61	1268.05	137.75	233.96	1122.05	9.40	103.77	1087.66	8.28	115.93	940.49	-13.47	113.85	944.87	-8.60	160.79	1293.99	25.97	1210.95	0.00	0.00	0.00	1248.25	-19.10	1600.21	1227.03	88.32	1594.86	1113.55	-53.99	1558.62	1074.88	31.27	1552.10	713.12	-288.21	79.02	1313.94	-286.85	76.51	712.69
7.73000	1467.73	89.87	136.16	1435.27	83.20	148.27	1276.19	144.48	178.30	1304.88	136.98	224.25	1121.79	9.24	103.49	1088.27	8.50	116.14	940.80	-12.57	114.74	945.50	-7.29	161.21	1305.76	24.81	1209.89	0.00	0.00	0.00	1257.85	-19.32	1598.08	1236.79	88.18	1592.43	1123.60	-54.77	1556.21	1084.74	30.87	1549.57	712.71	-288.26	78.94	1314.00	-287.02	76.35	712.18
7.74000	1503.19	85.36	126.69	1471.80	79.11	139.47	1313.84	144.26	168.79	1341.20	136.33	215.48	1122.10	9.29	103.50	1091.12	8.90	116.94	941.09	-11.47	115.46	946.03	-5.99	161.66	1315.89	23.64	1208.43	0.00	0.00	0.00	1267.99	-19.56	1595.43	1246.51	88.29	1589.54	1133.66	-55.44	1553.39	1094.84	29.73	1546.71	713.29	-288.00	79.11	1313.49	-286.66	76.36	712.17
7.75000	1538.80	79.66	118.46	1507.99	74.91	131.17	1351.39	144.01	159.78	1377.54	135.76	207.39	1122.02	8.70	103.10	1091.25	9.06	117.04	941.30	-10.61	116.27	946.50	-4.79	162.11	1327.61	22.24	1206.38	0.00	0.00	0.00	1278.31	-19.72	1592.44	1256.41	88.08	1586.28	1143.73	-55.88	1550.27	1104.81	29.45	1543.43	713.95	-287.68	79.30	1313.25	-286.57	76.32	712.24
7.76000	1573.50	74.42	110.50	1541.62	69.92	123.67	1387.99	143.61	151.74	1412.53	135.68	200.63	1121.84	8.60	102.67	1091.78	9.14	116.94	941.61	-9.64	116.89	946.94	-3.69	162.46	1338.20	21.08	1203.97	0.00	0.00	0.00	1288.83	-19.81	1589.05	1266.35	88.03	1582.67	1153.83	-56.24	1546.80	1114.93	28.79	1539.78	713.17	-287.92	79.15	1313.04	-286.58	76.14	712.61
7.77000	1606.54	69.57	103.21	1575.02	66.08	116.59	1423.58	143.12	145.31	1445.87	134.61	194.69	1122.68	8.64	103.02	1091.91	9.05	117.06	941.78	-9.13	117.47	947.29	-3.12	162.92	1349.13	19.87	1201.19	0.00	0.00	0.00	1299.25	-19.98	1585.37	1276.29	88.09	1578.74	1164.02	-56.51	1542.95	1124.99	28.36	1535.82	712.62	-288.09	79.03	1313.28	-286.41	76.17	712.63
7.78000	1638.84	65.67	97.31	1606.65	62.23	110.95	1456.16	141.33	139.40	1477.77	133.79	190.02	1123.15	8.89	103.13	1093.12	9.06	117.27	941.95	-8.52	117.90	947.62	-2.85	163.39	1360.74	18.62	1197.94	0.00	0.00	0.00	1308.60	-20.08	1581.46	1286.20	88.12	1574.56	1174.28	-56.86	1538.79	1135.25	27.58	1531.60	713.23	-287.76	79.13	1313.59	-286.42	76.38	711.94
7.79000	1669.65	62.26	93.56	1637.62	59.18	107.23	1487.49	139.10	134.65	1507.76	132.13	185.97	1123.88	8.03	102.91	1092.33	8.77	116.84	942.09	-8.45	118.43	947.99	-2.79	163.89	1371.57	17.27	1194.55	0.00	0.00	0.00	1319.31	-20.06	1577.26	1296.27	87.72	1570.17	1184.77	-56.79	1534.37	1145.59	27.13	1527.05	713.23	-287.82	79.01	1314.12	-286.66	76.52	712.33
7.80000	1699.10	59.99	92.73	1667.10	56.89	106.25	1515.27	136.44	129.67	1535.14	130.45	182.37	1122.48	8.53	102.84	1091.51	8.76	116.51	942.24	-8.25	118.97	948.45	-2.75	164.36	1384.09	15.99	1190.93	0.00	0.00	0.00	1329.55	-20.09	1572.81	1306.33	87.53	1565.54	1195.30	-56.75	1529.75	1155.96	26.78	1522.30	713.03	-287.74	79.07	1313.92	-286.82	76.32	712.41
7.81000	1727.83	58.68	95.55	1695.05	55.22	107.99	1540.23	132.80	124.21	1559.48	127.99	178.70	1123.07	8.46	102.86	1091.34	8.59	116.29	942.40	-8.33	119.71	948.97	-2.96	165.05	1396.54	14.66	1187.12	0.00	0.00	0.00	1339.57	-20.04	1568.07	1316.55	87.27	1560.74	1205.83	-56.80	1524.86	1166.38	26.42	1517.36	712.58	-287.91	78.96	1313.55	-286.57	76.26	711.65
7.82000	1754.57	58.78	99.52	1721.60	55.01	110.94	1563.52	127.78	118.39	1579.29	125.04	173.93	1123.55	8.59	103.01	1091.56	8.47	116.28	942.68	-8.39	120.68	949.66	-3.03	165.82	1409.19	13.34	1183.27	0.00	0.00	0.00	1350.34	-19.88	1563.14	1326.87	87.21	1555.77	1216.53	-56.79	1519.72	1176.97	25.87	1512.26	712.27	-287.84	78.77	1313.42	-286.69	76.04	711.86
7.83000	1778.22	59.72	102.75	1746.06	55.42	113.81	1583.55	121.91	111.99	1599.14	122.10	169.62	1123.46	8.09	102.60	1091.27	8.17	116.01	943.02	-8.24	121.74	950.43	-3.51	166.99	1421.40	11.95	1179.37	0.00	0.00	0.00	1360.75	-19.77	1558.17	1337.57	86.61	1550.72	1227.47	-56.79	1514.43	1187.54	25.46	1506.93	712.13	-287.75	78.83	1313.12	-286.75	76.00	711.88
7.84000	1799.44	61.40	103.39	1766.86	56.12	114.01	1602.19	116.53	106.05	1616.15	119.27	164.63	1123.37	8.05	102.61	1090.71	7.99	115.80	943.48	-8.04	123.05	951.42	-3.54	168.21	1434.20	10.51	1175.53	0.00	0.00	0.00	1371.44	-19.64	1553.16	1348.27	86.38	1545.58	1238.62	-56.55	1509.16	1198.23	25.23	1501.51	712.99	-287.75	79.00	1313.30	-286.36	76.20	711.91
7.85000	1818.32	62.25	101.42	1784.33	57.03	110.92	1624.77	110.21	99.43	1634.55	116.59	158.96	1123.19	7.12	102.10	1090.52	8.03	115.57	944.13	-7.85	124.63	952.60	-3.85	169.77	1446.98	9.18	1171.70	0.00	0.00	0.00	1382.09	-19.47	1548.25	1357.23	86.25	1541.19	1249.63	-56.73	1503.82	1209.20	24.65	1496.12	713.38	-287.51	79.23	1313.88	-286.43	76.32	711.84
7.86000	1831.12	62.55	95.51	1799.52	57.45	105.74	1637.69	108.80	93.28	1647.82	115.21	152.55	1122.29	7.61	102.13	1088.79	7.54	114.75	944.84	-8.02	126.60	954.03	-4.45	171.74	1460.14	7.91	1168.04	0.00	0.00	0.00	1394.19	-19.27	1543.31	1367.91	86.34	1536.36	1260.80	-56.84	1498.46	1220.39	24.18	1490.59	713.04	-287.61	79.09	1313.52	-286.05	76.45	711.87
7.87000	1841.35	62.17	87.33	1810.58	55.72	96.94	1648.09	106.77	85.62	1658.17	113.78	144.89	1121.66	7.58	101.98	1087.40	7.45	114.67	945.72	-8.26	128.98	955.77	-5.11	174.03	1474.03	6.53	1164.32	0.00	0.00	0.00	1405.37	-19.01	1538.53	1378.13	86.54	1531.57	1272.11	-57.00	1493.14	1231.84	23.66	1485.12	712.80	-287.48	79.03	1313.08	-285.96	76.42	711.59
7.88000	1847.56	61.33	76.64	1817.60	55.64	86.82	1655.56	104.38	76.96	1665.64	112.87	136.23	1121.10	7.08	101.60	1084.73	7.60	115.12	946.96	-7.98	131.51	957.96	-6.03	176.79	1487.05	5.47	1160.61	0.00	0.00	0.00	1417.13	-18.75	1533.91	1389.14	86.54	1526.84	1283.60	-57.40	1487.70	1243.23	23.87	1479.58	712.94	-287.43	79.03	1313.00	-286.37	76.15	711.72
7.89000	1852.04	60.81	63.81	1822.53	54.76	73.63	1658.92	103.14	67.87	1671.54	110.07	125.77	1121.78	7.42	101.86	1081.13	7.91	116.04	948.61	-7.92	134.57	960.62	-7.20	180.05	1501.04	4.55	1156.87	0.00	0.00	0.00	1427.34	-18.56	1529.53	1400.82	86.55	1522.19	1295.34	-57.52	1482.21	1254.96	23.90	1474.06	712.61	-287.38	78.92	1313.22	-286.09	76.22	711.40
7.90000	1853.24	60.22	48.25	1823.55	53.66	59.37	1659.82	100.42	57.56	1674.10	108.66	115.32	1122.74	7.55	99.83	1076.97	8.31	117.37	950.55	-8.00	138.25	963.95	-7.87	183.55	1515.12	3.70	1152.97	0.00	0.00	0.00	1439.48	-18.36	1525.05	1412.70	86.64	1517.68	1307.25	-57.62	1476.74	1266.70	24.69	1468.44	712.20	-287.28	78.99	1313.04	-286.59	76.14	711.51
7.91000	1852.56	53.49	31.39	1821.77	48.55	43.76	1658.18	97.96	47.19	1675.61	105.33	103.78	1123.46	5.54	98.86	1072.61	8.72	119.02	953.05	-8.01	142.57	967.88	-9.10	187.79	1528.98	3.10	1149.11	0.00	0.00	0.00	1451.41	-18.13	1520.66	1424.25	86.85	1513.17	1319.24	-57.99	1471.20	1278.94	24.81	1462.82	712.74	-287.33	79.06	1313.02	-286.26	76.31	711.71
7.92000	1851.60	48.34	27.75	1820.17	42.66	38.58	1656.66	98.76	41.76	1670.97	101.82	95.17	1123.12	6.96	99.56	1068.40	9.07	120.95	956.33	-7.44	147.24	972.61	-10.33	192.54	1543.86	2.87	1145.31	0.00	0.00	0.00	1463.51	-17.96	1516.30	1436.44	86.60	1508.78	1331.60	-57.82	1465.54	1291.30	25.39	1457.10	712.55	-287.54	78.87	1312.83	-285.98	76.44	711.81
7.93000	1851.18	47.20	26.59	1818.87	41.78	36.50	1653.63	96.33	35.40	1668.29	95.35	86.84	1123.01	6.75	99.47	1064.72	9.30	123.08	960.28	-7.61	152.87	978.44	-11.88	197.90	1559.12	2.77	1141.51	0.00	0.00	0.00	1475.74	-17.85	1512.40	1448.63	86.93	1504.66	1344.34	-57.69	1460.00	1303.94	25.84	1451.47	713.36	-287.58	79.01	1312.84	-285.84	76.41	711.25
7.94000	1851.77	45.97	25.88	1819.55	39.12	35.10	1651.85	93.94	32.16	1665.67	89.96	80.46	1123.52	8.26	99.45	1061.92	9.32	125.35	965.31	-8.61	159.31	985.73	-13.58	203.70	1573.55	2.99	1137.82	0.00	0.00	0.00	1488.30	-17.62	1509.19	1461.17	86.86	1501.18	1357.43	-57.60	1455.06	1316.75	26.40	1446.23	713.03	-287.66	78.85	1312.72	-285.83	76.37	711.74
7.95000	1852.20	45.68	24.74	1820.32	38.47	34.58	1653.02	89.86	31.53	1666.19	84.67	76.07	1123.15	8.88	99.60	1060.37	9.08	127.69	971.61	-9.98	166.52	994.75	-15.43	209.93	1589.37	3.48	1134.42	0.00	0.00	0.00	1500.89	-17.45	1506.64	1474.00	87.10	1498.18	1370.78	-57.53	1450.91	1329.79	26.63	1441.84	712.70	-287.62	78.77	1312.54	-285.58	76.32	711.76
7.96000	1852.44	45.31	24.14	1820.26	37.67	34.57	1652.60	87.66	29.54	1665.53	80.74	72.33	1123.10	6.79	99.89	1060.42	8.48	130.03	979.55	-12.05	174.52	1005.55	-18.45	216.68	1604.37	4.18	1131.18	0.00	0.00	0.00	1513.94	-17.33	1504.31	1486.29	87.31	1495.57	1384.29	-57.45	1447.35	1343.11	26.52	1438.08	713.05	-287.51	78.89	1312.62	-285.45	76.27	712.50
7.97000	1853.11	45.10	24.01	1821.35	36.94	33.83	1652.73	86.08	28.68	1666.32	78.55	69.84	1123.64	6.63	99.78	1062.44	7.47	132.32	989.38	-14.43	182.88	1018.70	-22.03	223.46	1619.30	5.03	1128.15	0.00	0.00	0.00	1527.08	-17.20	1502.29	1499.39	87.35	1493.34	1398.05	-57.25	1444.22	1356.66	26.62	1434.86	712.85	-287.75	78.84	1312.45	-285.27	76.29	712.54
7.98000	1853.33	44.96	23.68	1821.03	36.72	33.83	1652.67	86.14	28.34	1667.60	77.64	68.09	1125.80	8.54	99.72	1066.78	5.97	134.48	1001.05	-17.36	191.86	1034.12	-25.92	230.03	1635.08	6.41	1125.22	0.00	0.00	0.00	1540.67	-17.21	1500.42	1513.16	86.92	1491.48	1411.83	-57.31	1441.43	1370.43	26.61	1432.09	712.22	-287.66	78.81	1312.80	-285.60	76.26	711.60
7.99000	1853.18	44.64	23.27	1820.71	37.47	34.42	1653.02	86.12	28.30	1668.12	77.83	67.06	1128.17	6.16	99.41	1073.82	3.90	136.45	1014.34	-20.64	201.86	1051.16	-30.27	236.98	1650.39	8.06	1122.29	0.00	0.00	0.00	1554.69	-17.21	1498.77	1526.31	86.74	1490.03	1425.65	-57.28	1439.01	1384.01	26.81	1429.86	713.17	-287.52	79.01	1313.06	-285.34	76.36	711.52
8.00000	1853.70	44.81	23.13	1821.24	37.35	34.67	1651.93	86.25	27.56	1670.15	77.87	66.94	1133.52	2.96	98.18	1083.91	1.20	138.16	1029.51	-24.51	213.24	1069.49	-35.04	244.95	1664.85	9.85	1119.56	0.00	0.00	0.00	1568.08	-17.29	1497.73	1540.51	86.74	1488.94	1439.42	-57.41	1437.28	1397.88	26.60	1428.27	713.01	-287.50	78.97	1312.64	-284.93	76.28	711.81
8.01000	1853.67	44.66	23.15	1820.93	37.84	34.22	1653.38	86.62	28.08	1671.07	78.66	67.33	1140.62	2.19	97.45	1097.41	-2.21	139.55	1046.06	-28.70	225.57	1089.20	-40.14	253.93	1679.08	11.79	1117.17	0.00	0.00	0.00	1581.67	-17.38	1497.06	1553.71	86.64	1488.30	1453.29	-57.49	1436.19	1411.99	25.89	1427.26	713.12	-287.48	78.98	1312.86	-284.98	76.49	711.91
8.02000	1853.20	44.72	23.08	1821.60	37.65	34.70	1651.96	86.70	27.20	1671.33	80.44	68.02	1150.06	-2.81	97.07	1114.69	-6.39	140.55	1063.48	-32.30	238.14	1110.18	-45.31	263.69	1692.64	13.56	1115.13	0.00	0.00	0.00	1595.13	-17.56	1496.63	1567.49	86.29	1487.93	1467.20	-57.70	1435.54	1425.62	25.93	1426.71	712.99	-287.65	78.93	1312.94	-285.28	76.31	712.37
8.03000	1853.54	44.71	23.29	1820.80	37.22	33.85	1652.28	86.77	27.05	1671.87	80.58	67.64	1163.93	-7.82	97.21	1136.10	-11.43	141.09	1081.49	-35.55	250.34	1133.06	-48.98	273.46	1706.23	14.99	1113.45	0.00	0.00	0.00	1609.56	-17.70	1496.25	1580.78	86.25	1487.50	1480.92	-57.91	1435.27	1439.31	25.78	1426.52	712.20	-287.76	78.76	1313.57	-285.10	76.42	712.37
8.04000	1853.47	44.93	23.29	1820.98	37.29	34.16	1652.52	86.87	27.28	1672.20	81.02	67.49	1181.88	-17.95	108.40	1162.01	-17.39	141.12	1103.38	-37.47	259.03	1156.71	-51.69	282.23	1718.17	15.94	1112.13	0.00	0.00	0.00	1623.25	-17.81	1496.00	1594.55	86.15	1487.28	1494.34	-58.27	1435.36	1452.77	25.37	1426.64	712.25	-287.49	78.88	1313.01	-285.84	76.17	712.30
8.05000	1853.07	44.86	23.32	1821.07	37.15	33.99	1651.85	86.67	26.77	1672.24	81.20	67.15	1207.10	-26.10	112.94	1192.77	-24.35	140.56	1128.99	-40.63	265.01	1182.05	-53.43	288.15	1729.50	16.38	1111.29	0.00	0.00	0.00	1636.48	-18.00	1496.02	1608.07	85.88	1487.32	1507.88	-58.34	1435.88	1465.79	25.40	1427.21	712.65	-287.63	78.88	1312.86	-285.40	76.40	711.94
8.06000	1853.19	45.11	23.36	1821.12	37.28	34.42	1652.24	86.66	26.92	1672.92	81.25	66.71	1231.57	-35.14	117.16	1219.14	-32.25	143.65	1156.59	-44.96	268.34	1209.13	-55.68	291.50	1740.79	16.38	1110.90	0.00	0.00	0.00	1649.77	-18.30	1496.36	1621.54	85.49	1487.63	1521.31	-58.59	1436.94	1478.98	24.58	1428.36	712.20	-287.72	78.84	1313.34	-285.49	76.85	711.33
8.07000	1852.70	44.99	23.38	1821.18	37.11	34.07	1652.02	86.67	26.87	1673.69	81.33	66.72	1259.85	-44.19	118.52	1245.99	-40.14	144.95	1184.01	-49.33	269.81	1236.38	-57.77	292.34	1752.36	15.95	1111.01	0.00	0.00	0.00	1663.15	-18.61	1497.04	1635.13	85.23	1488.38	1534.35	-59.27	1438.50	1491.86	24.46	1429.60	712.12	-288.08	78.75	1313.55	-285.42	76.83	711.90
8.08000	1852.89	45.01	23.62	1820.47	38.04	35.05	1651.91	86.88	27.10	1672.94	81.23	66.16	1288.32	-52.33	118.30	1275.74	-47.86	145.14	1211.54	-52.90	269.44	1263.30	-60.14	291.89	1762.72	15.24	1111.55	0.00	0.00	0.00	1676.28	-19.04	1498.02	1647.76	84.61	1489.53	1547.10	-60.00	1440.57	1504.80	23.87	1431.66	713.27	-287.77	79.06	1313.60	-285.32	76.89	712.26
8.09000	1852.66	45.02	23.76	1820.34	37.96	35.01	1652.24	86.15	26.83	1673.42	80.73	65.99	1319.46	-60.27	116.93	1305.57	-54.97	143.32	1238.84	-55.43	266.53	1289.84	-62.19	290.12	1773.24	14.34	1112.47	0.00	0.00	0.00	1689.50	-19.59	1499.17	1660.62	83.84	1491.01	1559.60	-60.95	1442.95	1517.59	23.20	1434.35	713.46	-287.53	79.27	1312.67	-285.39	76.65	712.73
8.10000	1852.55	44.96	23.93	1819.91	38.01	34.82	1652.54	86.51	27.27	1672.98	80.85	65.93	1354.47	-66.33	112.38	1339.04	-60.75	140.87	1266.92	-57.74	261.21	1317.01	-64.04	286.35	1783.52	13.33	1113.71	0.00	0.00	0.00	1702.39	-20.31	1500.52	1673.44	83.11	1492.71	1572.07	-61.90	1445.52	1530.11	22.74	1437.48	713.42	-287.55	79.25	1312.63	-285.73	76.49	713.00
8.11000	1852.32	44.80	24.07	1820.61	37.98	35.38	1652.01	86.58	27.04	1673.09	80.94	66.16	1388.83	-72.50	110.56	1372.10	-65.63	136.65	1295.50	-60.91	254.02	1344.59	-66.21	280.78	1793.78	12.42	1115.20	0.00	0.00	0.00	1715.36	-21.11	1501.94	1686.29	82.33	1494.62	1584.50	-62.76	1448.10	1542.13	21.69	1440.58	713.93	-287.55	79.36	1312.45	-286.07	76.30	712.83
8.12000	1852.32	45.25	23.93	1820.21	37.85	35.22	1652.02	86.52	27.08	1672.88	80.60	66.02	1422.54	-76.25	105.94	1406.83	-69.84	131.33	1325.51	-63.62	244.92	1372.95	-68.52	273.56	1804.37	11.60	1116.99	0.00	0.00	0.00	1727.80	-22.01	1503.49	1698.51	81.43	1496.66	1596.57	-63.66	1450.65	1553.93	19.59	1444.11	713.20	-287.54	79.27	1312.42	-285.97	76.40	712.80
8.13000	1852.38	44.92	24.21	1819.73	37.85	35.06	1652.00	86.72	27.17	1673.26	80.74	66.50	1458.74	-80.45	100.21	1442.18	-73.48	125.23	1356.12	-66.05	234.24	1401.63	-70.82	265.06	1814.32	10.88	1119.04	0.00	0.00	0.00	1739.49	-22.98	1504.97	1710.83	80.55	1498.73	1608.35	-64.50	1453.09	1565.94	18.02	1447.25	713.18	-287.65	79.09	1313.05	-285.77	76.50	712.59
8.14000	1852.77	44.95	24.42	1819.85	37.65	35.25	1652.26	86.41	26.90	1673.49	80.30	66.49	1496.03	-83.84	94.58	1477.70	-77.02	118.43	1387.54	-68.64	222.56	1430.73	-73.47	255.72	1823.98	10.24	1121.24	0.00	0.00	0.00	1751.76	-23.95	1506.52	1722.83	79.54	1500.89	1620.17	-64.94	1455.35	1577.62	17.19	1450.01	712.79	-287.61	78.91	1312.92	-285.70	76.37	712.90
8.15000	1853.05	45.00	24.54	1819.95	37.63	35.07	1652.61	86.21	26.86	1673.46	80.51	66.69	1537.69	-87.20	87.14	1513.70	-80.83	111.14	1419.00	-71.26	209.80	1460.94	-74.93	245.04	1834.04	9.63	1123.46	0.00	0.00	0.00	1763.52	-24.90	1508.10	1734.05	78.87	1502.91	1631.66	-65.75	1457.44	1589.38	15.95	1452.63	712.36	-287.36	78.96	1313.57	-285.86	76.44	712.67
8.16000	1852.89	44.98	24.44	1820.39	37.69	35.16	1652.47	86.21	26.87	1673.41	80.33	66.89	1577.45	-91.49	82.00	1551.93	-84.92	104.26	1451.43	-74.09	196.43	1491.77	-77.09	234.02	1844.33	8.90	1125.75	0.00	0.00	0.00	1774.83	-25.83	1509.71	1745.65	77.69	1504.88	1642.72	-66.70	1459.43	1600.78	15.00	1454.92	712.85	-287.50	79.08	1313.48	-285.92	76.52	712.55
8.17000	1853.07	44.85	24.58	1820.73	37.50	35.22	1651.85	86.75	26.87	1673.78	80.34	67.12	1614.43	-95.78	77.61	1591.30	-89.10	97.54	1485.00	-77.21	182.91	1523.01	-79.39	222.35	1854.25	8.20	1127.92	0.00	0.00	0.00	1786.35	-26.77	1511.20	1757.30	76.83	1506.63	1653.86	-67.22	1461.29	1611.86	14.38	1457.05	712.71	-287.34	78.99	1313.03	-285.49	76.48	712.67
8.18000	1852.99	44.87	24.31	1820.85	37.51	35.07	1652.47	86.42	26.80	1674.39	79.93	67.39	1655.58	-100.80	72.52	1631.14	-93.40	90.83	1519.45	-80.76	169.21	1555.38	-81.80	210.15	1864.47	7.53	1129.94	0.00	0.00	0.00	1797.83	-27.55	1512.53	1769.18	76.01	1508.08	1664.76	-67.81	1462.91	1622.91	13.62	1458.89	712.53	-287.72	78.89	1313.35	-285.50	76.53	711.67
8.19000	1853.07	44.52	24.33	1820.59	36.91	35.01	1652.05	86.54	26.96	1673.55	79.83	67.49	1699.34	-105.72	68.36	1672.94	-97.97	84.96	1555.40	-83.89	154.88	1588.22	-84.76	198.05	1874.13	6.90	1131.72	0.00	0.00	0.00	1808.68	-28.38	1513.64	1782.61	74.35	1508.18	1675.73	-68.26	1464.40	1633.72	13.12	1460.54	712.34	-287.66	78.91	1313.27	-285.54	76.76	710.92
8.20000	1853.39	44.20	24.25	1821.34	36.45	35.09	1651.93	86.70	27.10	1673.50	79.75	67.73	1740.31	-108.71	66.12	1714.98	-102.51	79.37	1591.80	-87.71	140.82	1622.09	-87.97	185.99	1884.70	6.18	1133.26	0.00	0.00	0.00	1819.46	-29.16	1514.52	1794.14	73.36	1508.94	1686.55	-69.07	1465.60	1644.96	11.99	1461.98	711.61	-287.78	78.71	1313.16	-285.82	76.65	711.61
8.21000	1852.97	43.66	24.00	1820.40	35.28	37.01	1652.98	86.48	27.34	1673.37	79.52	67.98	1786.67	-114.01	61.26	1757.68	-106.72	74.45	1629.18	-91.79	127.11	1656.59	-91.13	173.79	1894.52	5.51	1134.58	0.00	0.00	0.00	1830.16	-29.90	1515.17	1805.01	72.81	1509.67	1697.44	-69.45	1466.57	1655.70	11.48	1463.08	712.49	-287.76	79.00	1313.11	-285.81	76.66	711.85
8.22000	1851.58	41.46	27.63	1821.18	34.88	37.51	1652.09	86.57	27.06	1673.13	79.32	68.14	1831.47	-117.77	58.73	1801.88	-110.42	70.85	1667.99	-95.57	113.10	1691.75	-94.80	161.60	1904.74	4.80	1135.46	0.00	0.00	0.00	1841.04	-30.64	1515.50	1816.10	71.95	1510.14	1708.42	-69.63	1467.31	1666.72	10.50	1463.99	712.43	-287.34	79.15	1313.58	-285.74	76.90	711.63
8.23000	1851.01	40.94	27.74	1820.24	34.57	37.46	1651.82	86.06	27.04	1673.71	78.87	68.53	1874.79	-122.19	57.65	1844.83	-113.63	67.45	1707.00	-100.83	100.07	1727.88	-98.74	149.76	1914.60	4.18	1136.00	0.00	0.00	0.00	1852.15	-31.40	1515.55	1826.98	71.38	1510.32	1719.13	-70.21	1467.75	1677.28	10.27	1464.56	712.34	-287.95	78.95	1313.94	-285.54	77.04	711.27
8.24000	1850.30	40.86	28.14	1819.89	34.76	37.76	1652.28	86.78	27.89	1673.23	78.63	68.56	1918.05	-125.32	56.78	1888.66	-116.45	65.29	1746.92	-106.16	87.47	1764.76	-102.82	138.29	1925.06	3.66	1136.20	0.00	0.00	0.00	1862.97	-32.17	1515.32	1838.05	70.50	1510.24	1730.03	-70.33	1467.93	1688.22	9.47	1464.98	712.15	-287.84	78.84	1313.51	-285.60	76.95	712.28
8.25000	1850.85	41.27	28.96	1819.48	35.41	37.77	1651.58	86.18	27.43	1673.75	78.22	68.76	1961.98	-127.79	55.77	1931.82	-119.31	63.93	1787.98	-110.76	75.06	1801.73	-107.66	127.52	1935.08	3.09	1135.93	0.00	0.00	0.00	1873.88	-32.97	1514.86	1848.91	69.85	1509.89	1740.61	-70.97	1467.86	1699.06	8.91	1465.11	712.03	-287.71	78.87	1313.48	-285.76	76.76	712.71
8.26000	1851.41	42.01	29.33	1820.05	36.37	35.23	1652.31	85.90	27.98	1673.90	78.35	69.30	2004.51	-130.75	56.96	1974.52	-122.42	63.56	1829.76	-115.80	63.65	1838.90	-113.38	117.59	1945.83	2.67	1135.50	0.00	0.00	0.00	1884.56	-33.84	1514.14	1860.07	68.86	1509.34	1751.17	-71.67	1467.49	1709.89	8.54	1464.94	713.69	-287.39	78.91	1313.35	-285.49	76.80	712.12
8.27000	1852.55	44.05	24.58	1819.39	37.09	34.41	1652.72	85.94	28.50	1673.96	78.30	69.53	2046.96	-133.74	60.37	2016.37	-125.82	64.35	1871.58	-120.89	53.19	1876.35	-119.19	108.67	1956.12	2.19	1134.69	0.00	0.00	0.00	1895.83	-34.66	1513.16	1871.20	67.93	1508.53	1761.78	-72.29	1466.85	1720.80	8.31	1464.53	714.26	-287.65	79.01	1312.96	-285.51	76.53	712.29
8.28000	1852.36	44.58	24.07	1819.91	38.00	34.39	1652.60	85.67	28.57	1673.33	78.43	69.63	2088.08	-137.40	64.86	2059.08	-129.42	63.50	1913.63	-125.85	44.46	1914.16	-124.10	100.80	1966.63	1.70	1133.57	0.00	0.00	0.00	1906.40	-35.61	1512.02	1882.36	67.17	1507.48	1772.48	-72.78	1465.97	1731.82	7.82	1463.79	714.24	-287.87	79.04	1312.92	-285.87	76.46	712.17
8.29000	1851.55	44.95	23.64	1820.89	37.06	33.45	1652.98	84.93	28.88	1673.49	78.30	69.97	2127.63	-140.49	72.22	2099.68	-132.97	66.60	1954.97	-132.17	38.29	1951.94	-129.34	94.49	1977.48	1.16	1132.16	0.00	0.00	0.00	1917.27	-36.55	1510.69	1893.72	66.30	1506.22	1783.19	-73.26	1464.80	1742.78	7.39	1462.76	714.20	-287.57	79.04	1313.61	-285.90	76.66	712.03
8.30000	1850.99	45.37	23.30	1820.10	37.11	32.95	1652.68	84.73	29.64	1674.19	77.98	70.43	2166.00	-143.80	79.41	2134.34	-135.92	74.28	1995.72	-137.84	33.61	1988.75	-134.51	89.83	1988.14	0.53	1130.46	0.00	0.00	0.00	1928.15	-37.58	1509.07	1905.30	65.18	1504.65	1794.12	-73.63	1463.35	1753.65	7.24	1461.42	714.16	-287.51	79.12	1313.41	-285.46	76.64	711.90
8.31000	1851.17	45.50	23.44	1820.04	37.25	33.08	1653.42	84.51	31.08	1673.75	77.85	70.90	2201.97	-146.32	87.37	2177.06	-138.82	82.34	2034.95	-143.15	30.88	2024.38	-139.49	86.63	1999.05	-0.22	1128.57	0.00	0.00	0.00	1939.22	-38.68	1507.20	1916.73	64.25	1502.78	1804.83	-74.38	1461.64	1764.68	7.06	1459.78	714.24	-287.76	78.87	1313.04	-285.61	76.55	711.38
8.32000	1851.58	45.82	23.42	1819.28	38.09	33.85	1652.85	83.47	31.54	1674.45	77.33	71.67	2236.81	-148.37	96.30	2202.51	-139.30	88.65	2073.08	-147.14	29.33	2059.20	-143.09	84.52	2010.43	-1.03	1126.35	0.00	0.00	0.00	1950.49	-39.89	1505.07	1928.31	63.20	1500.66	1815.63	-74.97	1459.71	1775.83	6.69	1457.90	714.22	-287.49	79.00	1313.02	-285.38	76.83	711.52
8.33000	1850.84	45.64	23.35	1818.82	36.88	32.69	1653.79	82.96	33.03	1674.12	77.26	72.44	2269.20	-150.30	105.04	2221.35	-139.19	94.04	2073.08	-147.14	29.33	2090.71	-147.45	84.15	2021.85	-1.98	1123.92	0.00	0.00	0.00	1961.63	-41.25	1502.70	1940.09	61.82	1498.39	1826.34	-75.60	1457.45	1787.15	6.40	1455.80	714.28	-288.04	78.90	1313.34	-285.26	76.88	712.06
8.34000	1850.92	45.73	23.34	1818.58	37.15	32.70	1653.87	82.05	34.05	1674.15	76.88	73.18	2297.46	-151.72	113.18	2244.26	-140.31	99.37	2073.08	-147.14	29.33	2090.71	-147.45	84.15	2033.02	-3.15	1121.27	0.00	0.00	0.00	1972.69	-42.68	1500.16	1951.83	60.59	1495.86	1837.16	-76.07	1455.05	1798.36	6.37	1453.45	714.26	-287.44	78.95	1312.97	-285.91	76.53	711.94
8.35000	1850.95	45.81	23.34	1818.44	36.86	32.74	1653.84	81.15	34.90	1674.65	76.16	73.95	2324.01	-152.73	120.82	2281.87	-144.48	105.48	2073.08	-147.14	29.33	2090.71	-147.45	84.15	2044.54	-4.41	1118.41	0.00	0.00	0.00	1983.82	-44.21	1497.49	1963.87	58.99	1493.20	1848.20	-76.52	1452.49	1809.76	5.97	1450.90	714.22	-287.63	79.01	1313.08	-285.41	76.58	711.59
8.36000	1850.58	45.85	23.16	1818.24	36.66	32.22	1654.44	80.48	36.32	1675.77	75.47	75.08	2347.47	-153.79	126.64	2318.56	-148.58	111.51	2073.08	-147.14	29.33	2090.71	-147.45	84.15	2055.91	-5.76	1115.46	0.00	0.00	0.00	1995.12	-45.76	1494.80	1975.81	57.38	1490.38	1858.85	-77.73	1449.84	1821.05	5.60	1448.28	714.25	-287.60	78.93	1313.33	-285.37	76.75	712.35
8.37000	1851.06	45.97	23.31	1818.39	36.79	32.23	1655.06	79.97	37.88	1675.40	75.16	76.13	2368.13	-154.27	130.84	2342.21	-152.99	113.02	2073.08	-147.14	29.33	2090.71	-147.45	84.15	2067.27	-7.21	1112.52	0.00	0.00	0.00	2006.40	-47.38	1492.18	1982.32	57.22	1490.01	1870.15	-78.18	1447.37	1832.59	4.62	1445.62	714.21	-287.82	78.99	1313.39	-285.62	76.74	711.48
8.38000	1850.68	45.85	23.20	1818.70	36.28	32.33	1655.03	80.09	39.52	1676.77	74.85	77.67	2385.97	-153.93	133.28	2361.18	-154.50	114.24	2073.08	-147.14	29.33	2090.71	-147.45	84.15	2078.84	-8.83	1109.55	0.00	0.00	0.00	2017.69	-49.05	1489.69	1992.39	56.11	1487.96	1881.15	-79.43	1444.99	1844.01	3.99	1442.99	714.18	-287.70	79.04	1313.38	-285.74	76.60	711.40
8.39000	1850.86	46.07	23.08	1818.38	37.19	32.77	1655.45	79.60	41.23	1677.37	74.64	79.26	2401.90	-154.14	133.31	2375.75	-153.15	114.61	2073.08	-147.14	29.33	2090.71	-147.45	84.15	2090.79	-10.48	1106.70	0.00	0.00	0.00	2029.01	-50.83	1487.29	2004.16	54.56	1485.35	1892.38	-80.76	1442.72	1855.53	3.01	1440.54	714.28	-287.84	78.90	1313.46	-285.72	76.52	712.14
8.40000	1851.19	46.17	23.01	1819.45	36.87	32.73	1654.16	79.90	42.87	1677.58	74.57	80.88	2413.53	-152.61	131.53	2387.50	-150.99	113.90	2073.08	-147.14	29.33	2090.71	-147.45	84.15	2102.56	-12.25	1104.00	0.00	0.00	0.00	2040.85	-52.69	1485.05	2016.19	52.90	1482.85	1903.94	-82.00	1440.59	1867.38	1.54	1438.19	714.31	-287.67	78.97	1313.05	-285.74	76.54	712.01
8.41000	1851.30	46.17	22.89	1819.37	37.07	32.35	1656.80	78.40	42.42	1679.17	74.25	83.00	2423.74	-151.37	127.57	2399.31	-152.85	108.40	2073.08	-147.14	29.33	2090.71	-147.45	84.15	2114.89	-14.05	1101.45	0.00	0.00	0.00	2052.45	-54.72	1482.96	2028.19	50.93	1480.53	1915.63	-83.64	1438.54	1878.81	0.33	1435.93	714.30	-287.52	79.10	1313.04	-285.97	76.62	712.46
8.42000	1851.61	46.05	23.05	1819.53	37.20	32.48	1657.72	78.43	44.86	1680.43	74.69	85.63	2431.15	-150.28	121.01	2405.85	-150.91	102.66	2073.08	-147.14	29.33	2090.71	-147.45	84.15	2127.08	-16.02	1099.04	0.00	0.00	0.00	2064.09	-56.88	1481.03	2040.16	48.81	1478.32	1927.52	-85.36	1436.56	1890.87	-1.85	1433.78	714.33	-287.57	79.03	1313.05	-285.77	76.55	711.82
8.43000	1851.51	46.10	22.77	1819.76	36.87	32.39	1659.10	77.68	47.40	1681.64	74.86	88.25	2436.75	-148.56	112.71	2410.70	-149.29	95.06	2073.08	-147.14	29.33	2090.71	-147.45	84.15	2139.66	-18.06	1096.85	0.00	0.00	0.00	2075.87	-59.19	1479.27	2052.22	46.48	1476.36	1939.19	-87.60	1434.64	1902.86	-4.02	1431.60	714.30	-287.67	78.82	1313.07	-285.99	76.54	711.17
8.44000	1852.11	46.03	22.92	1820.10	36.92	32.52	1657.97	79.98	53.71	1683.33	74.67	91.21	2440.44	-146.38	102.82	2415.03	-147.66	86.05	2073.08	-147.14	29.33	2090.71	-147.45	84.15	2152.20	-20.21	1094.87	0.00	0.00	0.00	2087.87	-61.63	1477.60	2063.76	44.09	1474.54	1951.40	-89.48	1432.78	1914.83	-6.18	1429.48	714.27	-288.14	78.74	1313.68	-285.75	76.63	711.24
8.45000	1852.75	45.90	22.94	1820.67	36.94	32.55	1660.10	80.12	57.91	1686.09	74.76	94.93	2449.22	-145.60	90.20	2420.26	-143.51	76.87	2073.08	-147.14	29.33	2090.71	-147.45	84.15	2165.31	-22.53	1093.24	0.00	0.00	0.00	2100.08	-64.30	1476.19	2076.22	41.40	1472.99	1963.60	-91.78	1431.06	1926.88	-8.38	1427.55	714.21	-287.77	78.91	1313.86	-285.94	76.66	711.22
8.46000	1853.15	45.82	22.82	1821.69	36.74	32.63	1664.00	78.06	59.48	1688.77	75.10	99.04	2455.64	-143.82	79.64	2424.57	-139.72	70.39	2073.08	-147.14	29.33	2090.71	-147.45	84.15	2178.18	-25.02	1092.01	0.00	0.00	0.00	2112.22	-67.15	1475.45	2088.45	38.96	1472.03	1976.13	-94.32	1429.78	1939.45	-11.27	1426.12	714.28	-287.89	78.94	1313.42	-285.68	76.57	711.43
8.47000	1853.78	45.62	22.84	1821.83	36.41	32.53	1663.86	81.12	67.53	1692.90	75.22	104.10	2460.70	-141.66	70.27	2427.69	-137.45	66.36	2073.08	-147.14	29.33	2090.71	-147.45	84.15	2191.11	-27.62	1091.16	0.00	0.00	0.00	2124.65	-70.12	1475.35	2100.50	36.26	1471.84	1988.56	-97.32	1429.14	1952.00	-14.15	1425.38	714.30	-288.00	78.78	1312.45	-286.18	76.24	712.47
8.48000	1854.31	45.65	22.68	1823.02	36.21	32.90	1666.98	80.59	74.08	1697.00	75.17	109.37	2464.71	-140.45	62.15	2431.83	-135.94	60.03	2073.08	-147.14	29.33	2090.71	-147.45	84.15	2204.47	-30.37	1090.91	0.00	0.00	0.00	2137.20	-73.31	1475.69	2113.10	32.78	1472.20	2001.53	-99.94	1429.12	1964.74	-17.37	1425.28	714.25	-287.96	78.75	1313.34	-285.89	76.56	712.38
8.49000	1854.34	45.45	22.36	1823.05	36.54	32.89	1673.79	77.22	78.22	1702.85	74.86	115.34	2467.84	-138.96	56.36	2433.60	-135.13	55.18	2073.08	-147.14	29.33	2090.71	-147.45	84.15	2218.04	-33.18	1091.13	0.00	0.00	0.00	2150.04	-76.57	1476.37	2125.83	29.70	1472.98	2014.21	-103.41	1429.44	1977.36	-20.23	1425.63	714.22	-287.85	78.99	1314.80	-285.91	75.50	712.04
8.50000	1854.45	45.41	21.90	1823.27	36.88	33.59	1675.73	79.19	89.36	1709.88	74.17	122.05	2469.72	-138.26	51.78	2435.33	-134.34	52.34	2073.08	-147.14	29.33	2090.71	-147.45	84.15	2231.51	-36.06	1091.89	0.00	0.00	0.00	2163.02	-79.95	1477.31	2138.65	26.13	1474.25	2027.04	-106.77	1430.05	1990.11	-22.44	1426.00	714.29	-287.68	78.83	1315.35	-285.83	75.07	712.08
8.51000	1854.56	45.33	21.84	1822.37	36.19	32.87	1681.40	77.52	98.06	1718.75	73.81	129.64	2471.04	-137.65	48.59	2436.34	-134.13	50.24	2073.08	-147.14	29.33	2090.71	-147.45	84.15	2244.77	-39.09	1093.10	0.00	0.00	0.00	2175.79	-83.38	1478.60	2151.27	22.69	1475.89	2039.93	-109.94	1431.04	2003.36	-25.09	1427.11	714.27	-287.76	78.91	1315.27	-285.54	75.25	711.82
8.52000	1854.44	45.43	21.84	1823.37	35.78	32.27	1688.85	76.45	108.52	1728.35	73.00	137.26	2472.03	-137.85	45.53	2437.16	-134.28	48.74	2073.08	-147.14	29.33	2090.71	-147.45	84.15	2257.58	-42.22	1094.68	0.00	0.00	0.00	2188.74	-86.80	1480.13	2164.29	19.20	1477.86	2052.50	-113.49	1432.37	2016.70	-28.39	1428.94	714.19	-287.66	78.96	1315.25	-285.72	75.15	711.99
8.53000	1854.18	45.50	21.88	1824.95	35.19	31.70	1699.20	74.17	119.31	1740.66	72.05	145.66	2472.72	-137.97	43.17	2437.74	-134.26	47.44	2073.08	-147.14	29.33	2090.71	-147.45	84.15	2270.31	-45.25	1096.68	0.00	0.00	0.00	2201.58	-90.13	1481.87	2177.33	15.76	1480.07	2065.20	-116.77	1434.04	2029.77	-31.48	1431.10	714.11	-287.45	79.14	1315.34	-285.85	74.91	711.89
8.54000	1855.64	45.25	22.25	1828.02	34.76	31.84	1711.28	71.90	131.18	1754.47	71.17	154.37	2473.33	-137.63	41.81	2438.25	-134.40	46.50	2073.08	-147.14	29.33	2090.71	-147.45	84.15	2282.69	-48.17	1098.96	0.00	0.00	0.00	2214.40	-93.31	1483.75	2190.30	12.39	1482.46	2065.20	-116.77	1434.04	2042.86	-34.80	1433.43	714.23	-287.52	79.03	1315.22	-286.12	75.01	711.97
8.55000	1858.10	45.65	21.89	1832.48	34.59	32.96	1727.76	67.42	141.43	1772.73	68.77	162.03	2474.01	-137.66	40.83	2438.63	-134.49	45.80	2073.08	-147.14	29.33	2090.71	-147.45	84.15	2294.76	-50.88	1101.46	0.00	0.00	0.00	2227.19	-96.35	1485.73	2203.12	9.44	1484.83	2065.20	-116.77	1434.04	2055.47	-37.72	1435.87	714.20	-287.77	78.99	1315.19	-285.77	75.14	712.07
8.56000	1860.97	46.41	22.16	1837.74	34.30	36.50	1741.31	64.93	154.42	1789.00	67.32	171.80	2474.19	-137.60	39.84	2438.82	-134.68	45.13	2073.08	-147.14	29.33	2090.71	-147.45	84.15	2306.85	-53.35	1104.12	0.00	0.00	0.00	2240.09	-99.21	1487.68	2215.98	6.52	1487.19	2065.20	-116.77	1434.04	2068.49	-39.63	1438.25	714.22	-287.62	79.04	1314.97	-285.59	75.36	711.80
8.57000	1866.96	47.91	20.59	1847.24	34.96	40.34	1756.01	61.99	167.77	1806.25	65.14	181.88	2474.26	-137.55	39.05	2438.96	-134.74	44.57	2073.08	-147.14	29.33	2090.71	-147.45	84.15	2318.28	-55.54	1106.81	0.00	0.00	0.00	2252.81	-101.88	1489.70	2228.52	4.11	1489.50	2065.20	-116.77	1434.04	2080.89	-41.94	1440.59	714.21	-287.86	79.05	1315.09	-285.77	75.16	711.97
8.58000	1873.57	49.31	18.79	1859.54	35.81	45.65	1773.09	57.69	181.42	1824.83	63.13	192.39	2474.35	-136.91	38.84	2439.23	-134.73	44.21	2073.08	-147.14	29.33	2090.71	-147.45	84.15	2329.66	-57.44	1109.57	0.00	0.00	0.00	2264.97	-104.36	1491.74	2241.29	1.68	1491.75	2065.20	-116.77	1434.04	2093.23	-43.99	1442.86	714.18	-287.97	79.07	1315.27	-286.40	75.03	712.23
8.59000	1886.84	49.11	24.16	1874.92	35.47	52.51	1793.21	53.74	193.22	1846.28	59.05	202.05	2474.97	-137.11	38.17	2439.91	-134.69	44.05	2073.08	-147.14	29.33	2090.71	-147.45	84.15	2341.00	-59.04	1112.26	0.00	0.00	0.00	2277.36	-106.64	1493.84	2253.73	-0.68	1494.02	2065.20	-116.77	1434.04	2105.47	-45.83	1445.06	714.17	-288.04	78.88	1315.08	-285.81	75.17	712.27
8.60000	1908.82	48.02	32.42	1893.93	34.28	60.26	1814.21	50.33	202.31	1868.60	54.50	210.15	2474.80	-136.94	37.79	2439.97	-134.69	43.71	2073.08	-147.14	29.33	2090.71	-147.45	84.15	2352.14	-60.30	1114.85	0.00	0.00	0.00	2289.78	-108.67	1495.91	2266.24	-2.82	1496.25	2065.20	-116.77	1434.04	2118.11	-48.21	1447.42	714.25	-287.98	78.88	1315.25	-285.70	75.14	711.90
8.61000	1927.54	47.59	37.79	1916.02	32.44	67.24	1837.25	46.65	209.07	1890.59	51.77	217.41	2474.60	-136.71	37.29	2439.89	-134.72	43.34	2073.08	-147.14	29.33	2090.71	-147.45	84.15	2362.97	-61.24	1117.27	0.00	0.00	0.00	2301.79	-110.55	1497.98	2278.55	-4.56	1498.35	2065.20	-116.77	1434.04	2130.45	-50.08	1449.71	714.16	-287.75	78.99	1315.16	-285.82	75.09	711.62
8.62000	1947.51	46.54	42.77	1939.10	30.04	72.50	1861.60	43.99	214.87	1914.71	48.01	223.05	2475.19	-137.09	36.98	2439.92	-134.70	43.10	2073.08	-147.14	29.33	2090.71	-147.45	84.15	2373.61	-61.95	1119.49	0.00	0.00	0.00	2313.65	-112.23	1500.06	2290.60	-5.87	1500.49	2065.20	-116.77	1434.04	2142.29	-53.23	1452.44	714.17	-287.73	79.03	1315.26	-286.38	75.10	711.33
8.63000	1969.51	44.97	47.21	1965.23	27.85	77.01	1887.01	40.69	218.66	1939.99	45.00	227.34	2475.17	-137.13	36.51	2440.06	-134.63	42.99	2073.08	-147.14	29.33	2090.71	-147.45	84.15	2384.78	-62.29	1121.58	0.00	0.00	0.00	2325.63	-113.70	1502.17	2302.89	-7.21	1502.67	2065.20	-116.77	1434.04	2154.53	-55.46	1455.07	714.29	-287.94	78.92	1315.14	-285.95	75.22	711.56
8.64000	1994.31	42.98	50.92	1992.71	25.89	80.24	1912.47	37.86	220.77	1965.24	42.26	230.04	2475.22	-136.76	36.60	2440.17	-134.56	42.93	2073.08	-147.14	29.33	2090.71	-147.45	84.15	2395.61	-62.44	1123.43	0.00	0.00	0.00	2337.70	-114.96	1504.30	2314.71	-8.29	1504.86	2065.20	-116.77	1434.04	2166.14	-55.98	1457.46	714.25	-287.94	78.89	1315.19	-286.20	75.17	712.08
8.65000	2022.71	40.68	53.74	2021.61	24.10	82.11	1938.40	35.19	221.12	1990.67	40.33	231.33	2475.19	-136.59	36.54	2440.23	-134.53	42.87	2073.08	-147.14	29.33	2090.71	-147.45	84.15	2406.61	-62.42	1125.17	0.00	0.00	0.00	2349.63	-116.05	1506.39	2326.29	-9.29	1507.03	2065.20	-116.77	1434.04	2178.21	-57.14	1459.92	714.23	-287.58	79.07	1315.15	-286.04	75.17	711.81
8.66000	2055.48	38.17	55.49	2052.23	22.39	82.82	1964.96	32.32	219.51	2017.58	37.49	230.84	2475.30	-136.70	36.33	2440.39	-134.48	42.91	2073.08	-147.14	29.33	2090.71	-147.45	84.15	2417.66	-62.33	1126.77	0.00	0.00	0.00	2361.26	-116.95	1508.43	2338.02	-10.08	1509.04	2065.20	-116.77	1434.04	2189.57	-57.14	1462.23	714.21	-287.79	79.00	1315.15	-286.07	75.03	712.09
8.67000	2093.41	35.55	56.00	2084.65	20.33	82.60	1992.47	29.09	215.81	2044.88	34.43	228.68	2475.14	-136.49	36.10	2440.44	-134.46	42.87	2073.08	-147.14	29.33	2090.71	-147.45	84.15	2428.75	-62.13	1128.31	0.00	0.00	0.00	2372.85	-117.69	1510.38	2349.53	-10.57	1510.96	2065.20	-116.77	1434.04	2201.32	-57.60	1464.42	714.29	-287.76	79.05	1315.04	-285.94	75.25	712.35
8.68000	2137.25	32.92	55.10	2119.41	18.29	81.78	2020.94	26.88	210.38	2072.97	31.93	225.06	2475.16	-136.46	35.95	2440.77	-134.41	43.02	2073.08	-147.14	29.33	2090.71	-147.45	84.15	2439.85	-61.93	1129.69	0.00	0.00	0.00	2384.59	-118.28	1512.13	2361.44	-11.17	1512.79	2065.20	-116.77	1434.04	2213.03	-58.23	1466.39	714.18	-287.77	79.10	1314.98	-285.55	75.33	712.61
8.69000	2172.55	30.73	53.81	2155.88	16.18	80.45	2049.72	25.07	203.45	2102.23	29.25	220.18	2475.48	-136.76	35.41	2440.80	-134.43	42.98	2073.08	-147.14	29.33	2090.71	-147.45	84.15	2450.88	-61.82	1130.98	0.00	0.00	0.00	2396.43	-118.68	1513.74	2372.86	-11.61	1514.40	2065.20	-116.77	1434.04	2224.71	-58.63	1468.13	714.23	-287.89	78.99	1315.07	-285.97	75.17	712.33
8.70000	2211.52	28.63	52.87	2193.62	14.17	78.67	2079.87	22.98	194.76	2131.42	27.47	213.96	2475.24	-136.36	35.49	2440.96	-134.41	43.01	2073.08	-147.14	29.33	2090.71	-147.45	84.15	2461.65	-61.78	1132.11	0.00	0.00	0.00	2407.71	-119.01	1515.28	2384.38	-11.78	1515.84	2065.20	-116.77	1434.04	2235.95	-58.12	1469.46	714.24	-287.42	78.98	1315.24	-286.34	75.06	712.45
8.71000	2250.41	26.58	51.02	2232.32	12.21	76.40	2110.89	21.63	184.75	2161.32	26.65	206.79	2475.38	-136.33	35.31	2441.24	-134.37	43.05	2073.08	-147.14	29.33	2090.71	-147.45	84.15	2472.08	-61.86	1133.10	0.00	0.00	0.00	2420.43	-119.71	1517.11	2395.62	-11.88	1516.97	2065.20	-116.77	1434.04	2247.51	-58.20	1470.61	714.22	-287.46	79.05	1315.09	-286.50	75.21	712.11
8.72000	2291.27	24.94	49.44	2272.17	10.58	73.98	2141.94	21.80	174.23	2192.10	25.62	198.54	2475.58	-136.49	35.00	2441.21	-134.33	42.85	2073.08	-147.14	29.33	2090.71	-147.45	84.15	2482.38	-61.99	1133.94	0.00	0.00	0.00	2432.67	-120.24	1518.57	2406.81	-11.78	1517.87	2065.20	-116.77	1434.04	2259.01	-58.10	1471.55	714.23	-287.86	79.01	1315.18	-286.27	75.13	712.13
8.73000	2332.91	23.88	47.68	2314.28	9.59	72.28	2175.58	20.57	162.06	2223.10	26.06	189.69	2475.91	-136.50	34.84	2441.54	-134.27	42.68	2073.08	-147.14	29.33	2090.71	-147.45	84.15	2492.57	-62.16	1134.56	0.00	0.00	0.00	2444.47	-120.59	1519.67	2418.17	-11.63	1518.50	2065.20	-116.77	1434.04	2270.17	-57.44	1472.18	714.19	-287.79	79.09	1315.32	-286.67	74.94	713.27
8.74000	2371.32	23.57	43.58	2353.81	9.38	68.55	2209.67	20.14	149.47	2254.47	26.96	180.43	2476.17	-136.22	34.87	2441.80	-134.15	42.40	2073.08	-147.14	29.33	2090.71	-147.45	84.15	2502.63	-62.29	1135.02	0.00	0.00	0.00	2455.90	-120.76	1520.44	2429.50	-11.29	1518.79	2065.20	-116.77	1434.04	2281.37	-56.84	1472.64	714.20	-287.79	78.93	1315.23	-286.67	75.09	713.69
8.75000	2414.34	24.17	42.75	2394.79	9.98	65.57	2245.04	19.84	136.10	2287.31	27.11	170.22	2475.84	-134.79	36.62	2441.91	-133.90	41.99	2073.08	-147.14	29.33	2090.71	-147.45	84.15	2512.69	-62.49	1135.30	0.00	0.00	0.00	2467.00	-120.76	1520.88	2440.61	-10.72	1518.83	2065.20	-116.77	1434.04	2293.22	-57.14	1472.87	714.27	-287.70	79.00	1315.05	-286.36	75.17	713.66
8.76000	2460.63	25.73	44.85	2436.66	11.47	63.58	2281.34	20.19	122.67	2318.11	30.15	163.65	2476.20	-134.43	36.65	2441.66	-133.65	41.47	2073.08	-147.14	29.33	2090.71	-147.45	84.15	2522.81	-62.68	1135.37	0.00	0.00	0.00	2477.85	-120.59	1521.01	2451.70	-10.05	1518.60	2065.20	-116.77	1434.04	2304.14	-56.04	1472.85	714.30	-287.82	78.91	1315.21	-286.61	75.05	713.69
8.77000	2502.70	27.96	45.18	2478.02	13.54	62.10	2320.33	18.92	108.15	2353.21	30.09	152.97	2476.04	-134.16	36.19	2441.57	-133.32	41.34	2073.08	-147.14	29.33	2090.71	-147.45	84.15	2532.74	-62.82	1135.20	0.00	0.00	0.00	2488.49	-120.25	1520.85	2463.34	-9.74	1518.25	2065.20	-116.77	1434.04	2315.61	-55.79	1472.70	714.25	-288.08	78.95	1315.05	-286.05	75.25	713.75
8.78000	2545.76	30.84	46.52	2519.79	16.17	61.49	2357.43	21.79	95.84	2388.40	31.27	142.58	2476.50	-133.87	36.20	2441.38	-133.11	41.35	2073.08	-147.14	29.33	2090.71	-147.45	84.15	2542.79	-62.94	1134.82	0.00	0.00	0.00	2498.98	-119.74	1520.42	2470.41	-7.59	1520.03	2065.20	-116.77	1434.04	2327.11	-55.61	1472.26	714.19	-287.60	78.98	1315.03	-285.99	75.19	713.77
8.79000	2588.29	34.01	48.72	2561.25	19.04	61.54	2395.34	21.83	82.53	2424.62	32.85	132.97	2475.91	-133.76	35.82	2441.04	-133.13	41.25	2073.08	-147.14	29.33	2090.71	-147.45	84.15	2553.26	-63.00	1134.17	0.00	0.00	0.00	2509.39	-119.06	1519.73	2480.72	-6.41	1519.76	2065.20	-116.77	1434.04	2338.28	-54.88	1471.58	714.14	-287.59	79.07	1314.91	-285.82	75.44	713.74
8.80000	2631.32	36.95	52.69	2603.50	21.89	63.28	2431.55	21.94	70.10	2461.96	34.62	123.67	2476.92	-135.24	33.94	2441.05	-133.21	41.10	2073.08	-147.14	29.33	2090.71	-147.45	84.15	2563.57	-63.01	1133.30	0.00	0.00	0.00	2519.75	-118.21	1518.80	2491.98	-5.58	1518.74	2065.20	-116.77	1434.04	2349.42	-54.14	1470.71	714.26	-287.83	78.99	1314.84	-285.93	75.50	713.66
8.81000	2673.96	39.43	58.13	2645.29	24.34	66.28	2466.09	22.13	58.51	2496.53	40.55	120.42	2476.85	-135.43	33.54	2440.97	-133.46	40.89	2073.08	-147.14	29.33	2090.71	-147.45	84.15	2574.13	-63.02	1132.17	0.00	0.00	0.00	2530.14	-117.20	1517.64	2503.14	-4.66	1517.54	2065.20	-116.77	1434.04	2360.40	-53.25	1469.48	714.21	-288.06	78.98	1314.82	-285.83	75.42	713.68
8.82000	2714.88	41.44	64.10	2686.12	26.56	70.25	2499.01	22.38	47.76	2535.37	43.82	114.45	2477.18	-135.71	33.32	2440.86	-133.72	40.65	2073.08	-147.14	29.33	2090.71	-147.45	84.15	2584.33	-63.01	1130.79	0.00	0.00	0.00	2540.60	-116.03	1516.28	2514.34	-3.68	1516.11	2065.20	-116.77	1434.04	2371.59	-52.50	1467.95	714.21	-288.09	79.04	1315.04	-285.84	75.28	713.65
8.83000	2761.09	44.18	70.94	2725.68	28.56	75.25	2530.34	22.70	37.80	2571.69	46.94	108.98	2477.10	-136.10	32.96	2440.76	-133.84	40.48	2073.08	-147.14	29.33	2090.71	-147.45	84.15	2594.92	-62.93	1129.21	0.00	0.00	0.00	2551.20	-114.69	1514.72	2525.18	-2.69	1514.44	2065.20	-116.77	1434.04	2382.85	-52.01	1466.28	714.14	-288.19	79.06	1314.97	-285.76	75.41	713.75
8.84000	2791.18	45.73	77.40	2763.03	30.30	81.17	2560.12	23.08	28.62	2607.50	49.98	105.32	2477.54	-136.74	32.79	2441.02	-133.91	40.52	2073.08	-147.14	29.33	2090.71	-147.45	84.15	2605.60	-62.82	1127.39	0.00	0.00	0.00	2561.99	-113.19	1512.99	2536.24	-1.59	1512.61	2065.20	-116.77	1434.04	2393.68	-51.03	1464.30	714.16	-287.44	78.97	1314.76	-285.33	75.50	712.51
8.85000	2828.90	45.82	88.54	2798.59	31.86	88.47	2588.38	23.52	20.20	2641.33	52.80	103.25	2477.57	-136.82	32.76	2441.03	-134.03	40.44	2073.08	-147.14	29.33	2090.71	-147.45	84.15	2616.31	-62.65	1125.39	0.00	0.00	0.00	2573.03	-111.53	1511.10	2547.17	-0.41	1510.55	2065.20	-116.77	1434.04	2405.38	-51.13	1462.26	714.18	-287.26	79.02	1314.86	-285.92	75.38	711.54
8.86000	2862.98	42.04	98.63	2831.87	33.28	96.51	2615.17	24.02	12.51	2674.22	55.46	102.69	2477.29	-136.74	32.69	2441.01	-134.16	40.33	2073.08	-147.14	29.33	2090.71	-147.45	84.15	2627.07	-62.36	1123.24	0.00	0.00	0.00	2584.37	-109.71	1509.06	2558.12	0.90	1508.33	2065.20	-116.77	1434.04	2416.74	-50.89	1460.12	714.24	-287.16	79.02	1314.88	-286.23	75.29	711.67
8.87000	2893.79	48.21	108.75	2863.50	34.56	105.17	2640.53	24.58	5.52	2705.04	57.71	102.77	2477.70	-136.63	32.85	2440.87	-134.29	40.12	2073.08	-147.14	29.33	2090.71	-147.45	84.15	2637.89	-62.05	1120.93	0.00	0.00	0.00	2596.07	-107.73	1506.90	2568.97	2.20	1505.89	2065.20	-116.77	1434.04	2427.70	-50.34	1457.83	714.25	-287.39	78.97	1315.18	-286.67	75.13	711.74
8.88000	2931.00	50.74	121.07	2892.75	35.53	113.64	2664.48	25.18	-0.79	2734.46	59.46	104.00	2477.57	-136.78	32.59	2440.85	-134.43	40.00	2073.08	-147.14	29.33	2090.71	-147.45	84.15	2648.85	-61.67	1118.49	0.00	0.00	0.00	2608.19	-105.60	1504.62	2579.73	3.67	1503.45	2065.20	-116.77	1434.04	2438.32	-49.46	1455.54	714.22	-287.30	79.03	1315.06	-286.10	75.24	712.05
8.89000	2953.52	50.64	129.14	2918.59	35.97	121.03	2687.08	25.83	-6.43	2761.34	61.25	105.37	2478.06	-137.07	32.54	2441.00	-134.60	39.97	2073.08	-147.14	29.33	2090.71	-147.45	84.15	2659.83	-61.17	1115.99	0.00	0.00	0.00	2620.78	-103.31	1502.26	2590.43	5.22	1500.92	2065.20	-116.77	1434.04	2448.71	-48.32	1453.16	714.19	-287.63	79.00	1314.90	-285.67	75.34	712.85
8.90000	2971.16	49.20	135.07	2942.34	36.05	127.68	2708.36	26.53	-11.44	2786.40	62.75	107.13	2478.09	-136.74	32.60	2441.09	-134.75	39.86	2073.08	-147.14	29.33	2090.71	-147.45	84.15	2671.01	-60.59	1113.44	0.00	0.00	0.00	2632.28	-101.45	1499.87	2601.08	6.83	1498.35	2065.20	-116.77	1434.04	2459.89	-48.29	1450.91	714.23	-287.99	78.96	1314.85	-286.02	75.42	713.21
8.91000	2993.71	47.72	141.01	2964.40	35.98	133.46	2728.35	27.26	-15.85	2808.95	64.16	108.35	2478.17	-137.23	32.25	2440.93	-134.89	39.63	2073.08	-147.14	29.33	2090.71	-147.45	84.15	2682.18	-59.92	1110.90	0.00	0.00	0.00	2643.74	-99.45	1497.51	2611.67	8.56	1495.87	2065.20	-116.77	1434.04	2470.73	-47.99	1448.66	714.18	-288.16	79.01	1315.02	-285.97	75.33	712.45
8.92000	3013.35	47.05	146.06	2983.54	35.64	137.51	2747.10	28.04	-19.66	2828.78	65.20	108.92	2478.27	-137.61	31.92	2441.05	-135.06	39.51	2073.08	-147.14	29.33	2090.71	-147.45	84.15	2693.48	-59.14	1108.40	0.00	0.00	0.00	2655.42	-97.34	1495.18	2622.27	10.36	1493.45	2065.20	-116.77	1434.04	2481.43	-47.45	1446.51	714.14	-287.71	79.18	1315.02	-286.05	75.31	712.01
8.93000	3030.61	46.27	149.25	3000.51	35.15	140.11	2764.64	28.85	-22.91	2846.25	65.82	108.90	2478.15	-137.59	31.74	2441.07	-135.23	39.31	2073.08	-147.14	29.33	2090.71	-147.45	84.15	2704.74	-58.23	1106.05	0.00	0.00	0.00	2666.87	-95.17	1492.97	2632.59	12.21	1491.20	2065.20	-116.77	1434.04	2491.98	-46.53	1444.32	714.21	-288.18	79.04	1315.18	-286.75	75.13	712.75
8.94000	3045.10	45.60	150.21	3015.06	34.75	140.93	2781.01	29.69	-25.63	2861.72	65.98	108.40	2478.12	-137.52	31.63	2441.18	-135.38	39.15	2073.08	-147.14	29.33	2090.71	-147.45	84.15	2716.41	-57.19	1103.89	0.00	0.00	0.00	2678.56	-92.88	1490.87	2643.06	14.13	1489.09	2065.20	-116.77	1434.04	2503.74	-47.09	1442.42	714.28	-288.42	78.85	1315.04	-286.19	75.39	712.61
8.95000	3057.60	45.20	149.12	3027.47	34.32	139.63	2796.26	30.56	-27.83	2873.83	65.57	106.44	2478.16	-137.68	31.42	2441.28	-135.59	39.01	2073.08	-147.14	29.33	2090.71	-147.45	84.15	2727.95	-56.04	1101.89	0.00	0.00	0.00	2690.16	-90.57	1488.99	2653.56	16.12	1487.22	2065.20	-116.77	1434.04	2503.74	-47.09	1442.42	714.26	-287.85	78.93	1315.22	-286.70	75.26	712.11
8.96000	3067.80	44.86	145.29	3037.75	33.85	136.17	2810.41	31.46	-29.53	2882.83	64.69	103.09	2478.22	-137.93	31.01	2441.39	-135.79	38.85	2073.08	-147.14	29.33	2090.71	-147.45	84.15	2739.72	-54.76	1100.16	0.00	0.00	0.00	2701.91	-88.17	1487.27	2664.22	18.15	1485.52	2065.20	-116.77	1434.04	2503.74	-47.09	1442.42	714.16	-287.65	79.09	1314.95	-286.06	75.41	712.28
8.97000	3074.30	44.43	138.53	3045.66	33.30	130.67	2823.50	32.38	-30.78	2889.52	63.47	98.87	2478.47	-138.26	30.78	2441.70	-136.01	38.76	2073.08	-147.14	29.33	2090.71	-147.45	84.15	2751.41	-53.35	1098.70	0.00	0.00	0.00	2713.47	-85.72	1485.72	2674.70	20.21	1483.99	2065.20	-116.77	1434.04	2503.74	-47.09	1442.42	714.20	-287.65	79.05	1314.97	-286.20	75.29	712.35
8.98000	3080.38	43.84	131.07	3050.86	32.44	123.39	2835.58	33.32	-31.57	2894.57	61.98	94.11	2478.42	-138.15	30.66	2442.24	-136.25	38.75	2073.08	-147.14	29.33	2090.71	-147.45	84.15	2763.38	-51.85	1097.51	0.00	0.00	0.00	2724.95	-83.26	1484.34	2685.21	22.34	1482.64	2065.20	-116.77	1434.04	2503.74	-47.09	1442.42	714.23	-288.06	79.07	1315.09	-286.49	75.21	711.76
8.99000	3083.46	43.01	123.75	3054.13	31.12	114.68	2846.69	34.28	-31.95	2898.32	60.11	89.25	2478.86	-138.58	30.43	2442.55	-136.47	38.65	2073.08	-147.14	29.33	2090.71	-147.45	84.15	2775.46	-50.23	1096.58	0.00	0.00	0.00	2736.49	-80.78	1483.08	2695.66	24.48	1481.45	2065.20	-116.77	1434.04	2503.74	-47.09	1442.42	714.28	-287.95	78.86	1315.30	-286.61	74.99	712.25
9.00000	3087.74	40.29	112.57	3057.43	28.87	105.47	2856.85	35.25	-31.94	2900.88	58.17	84.70	2479.29	-139.04	30.04	2443.19	-136.75	38.64	2073.08	-147.14	29.33	2090.71	-147.45	84.15	2787.56	-48.57	1095.91	0.00	0.00	0.00	2748.02	-78.32	1481.93	2706.10	26.56	1480.28	2065.20	-116.77	1434.04	2503.74	-47.09	1442.42	714.25	-287.60	78.90	1315.05	-285.98	75.24	712.07
9.01000	3093.61	37.99	103.27	3062.07	26.57	96.89	2866.11	36.23	-31.55	2903.99	55.76	80.51	2479.49	-138.87	30.21	2443.68	-137.09	38.57	2073.08	-147.14	29.33	2090.71	-147.45	84.15	2799.83	-46.84	1095.50	0.00	0.00	0.00	2759.56	-75.90	1480.91	2716.99	28.73	1479.24	2065.20	-116.77	1434.04	2503.74	-47.09	1442.42	714.14	-287.29	79.03	1315.00	-285.59	75.41	711.69
9.02000	3101.54	36.17	92.22	3070.42	24.75	86.50	2874.51	37.22	-30.81	2911.35	53.73	79.78	2479.43	-139.02	29.89	2444.60	-137.48	38.62	2073.08	-147.14	29.33	2090.71	-147.45	84.15	2812.36	-45.04	1095.39	0.00	0.00	0.00	2770.85	-73.50	1480.25	2727.78	30.84	1478.62	2065.20	-116.77	1434.04	2503.74	-47.09	1442.42	714.23	-287.92	79.05	1315.11	-285.87	75.19	711.95
9.03000	3108.85	35.17	78.42	3076.40	23.32	77.28	2882.09	38.21	-29.76	2917.53	52.27	78.93	2479.69	-139.05	30.03	2445.31	-137.93	38.41	2073.08	-147.14	29.33	2090.71	-147.45	84.15	2825.16	-43.17	1095.66	0.00	0.00	0.00	2782.30	-71.06	1480.18	2727.78	30.84	1478.62	2065.20	-116.77	1434.04	2503.74	-47.09	1442.42	714.28	-288.53	79.07	1315.03	-285.66	75.21	711.92
9.04000	3112.24	34.15	68.23	3080.09	22.14	68.86	2888.87	39.20	-28.40	2920.27	51.18	77.51	2479.83	-139.51	29.78	2446.61	-138.41	38.00	2073.08	-147.14	29.33	2090.71	-147.45	84.15	2838.04	-41.26	1096.35	0.00	0.00	0.00	2793.79	-68.63	1480.58	2727.78	30.84	1478.62	2065.20	-116.77	1434.04	2503.74	-47.09	1442.42	714.25	-288.07	78.91	1315.02	-285.68	75.32	712.09
9.05000	3116.78	33.31	56.66	3083.19	21.78	60.94	2894.91	40.19	-26.77	2924.15	50.68	77.45	2479.94	-139.06	30.29	2447.76	-138.85	37.14	2073.08	-147.14	29.33	2090.71	-147.45	84.15	2851.15	-39.29	1097.40	0.00	0.00	0.00	2805.39	-66.19	1481.28	2727.78	30.84	1478.62	2065.20	-116.77	1434.04	2503.74	-47.09	1442.42	714.32	-287.80	78.81	1314.90	-286.08	75.41	712.31
9.06000	3118.09	32.52	50.58	3086.05	20.64	54.28	2900.24	41.18	-24.88	2926.75	50.47	76.52	2480.23	-139.11	30.58	2449.16	-138.86	36.57	2073.08	-147.14	29.33	2090.71	-147.45	84.15	2864.15	-37.18	1098.68	0.00	0.00	0.00	2816.87	-63.78	1482.25	2727.78	30.84	1478.62	2065.20	-116.77	1434.04	2503.74	-47.09	1442.42	714.22	-287.67	79.02	1314.93	-286.03	75.42	711.73
9.07000	3118.54	31.33	46.05	3086.81	19.66	50.54	2904.90	42.16	-22.77	2928.66	49.62	75.91	2480.27	-139.83	30.46	2450.52	-138.64	35.94	2073.08	-147.14	29.33	2090.71	-147.45	84.15	2877.20	-34.94	1100.27	0.00	0.00	0.00	2828.10	-61.39	1483.56	2727.78	30.84	1478.62	2065.20	-116.77	1434.04	2503.74	-47.09	1442.42	714.28	-288.17	78.93	1315.10	-286.12	75.28	712.65
9.08000	3118.86	30.89	42.91	3087.76	19.45	48.44	2908.93	43.12	-20.46	2930.25	49.10	76.10	2479.70	-139.51	31.07	2451.85	-138.38	35.55	2073.08	-147.14	29.33	2090.71	-147.45	84.15	2890.07	-32.62	1102.08	0.00	0.00	0.00	2839.53	-59.03	1485.18	2727.78	30.84	1478.62	2065.20	-116.77	1434.04	2503.74	-47.09	1442.42	714.27	-288.07	78.98	1315.26	-285.98	75.05	712.55
9.09000	3119.24	30.78	41.11	3088.27	19.55	47.12	2912.35	44.08	-17.96	2930.92	48.86	75.65	2479.60	-139.80	31.16	2453.30	-137.98	35.94	2073.08	-147.14	29.33	2090.71	-147.45	84.15	2902.62	-30.19	1104.13	0.00	0.00	0.00	2851.02	-56.68	1487.01	2727.78	30.84	1478.62	2065.20	-116.77	1434.04	2503.74	-47.09	1442.42	714.34	-287.91	78.92	1315.15	-286.22	75.14	712.19
9.10000	3119.39	30.67	39.94	3088.39	19.54	46.23	2915.23	45.01	-15.31	2932.07	48.85	75.66	2480.34	-139.85	31.01	2456.19	-137.76	36.60	2073.08	-147.14	29.33	2090.71	-147.45	84.15	2914.63	-27.76	1106.30	0.00	0.00	0.00	2862.09	-54.41	1488.94	2727.78	30.84	1478.62	2065.20	-116.77	1434.04	2503.74	-47.09	1442.42	714.32	-287.89	79.01	1315.21	-286.43	75.12	712.19
9.11000	3119.47	30.64	39.17	3088.72	19.60	45.76	2917.58	45.93	-12.53	2932.15	48.70	75.51	2483.42	-140.07	30.61	2460.47	-137.99	38.22	2073.08	-147.14	29.33	2090.71	-147.45	84.15	2926.24	-25.35	1108.55	0.00	0.00	0.00	2873.49	-52.16	1490.92	2727.78	30.84	1478.62	2065.20	-116.77	1434.04	2503.74	-47.09	1442.42	714.27	-288.05	79.03	1315.36	-286.32	74.99	712.73
9.12000	3119.58	30.65	38.73	3088.40	19.69	45.16	2919.45	46.82	-9.63	2932.42	48.89	75.53	2489.41	-141.32	30.23	2466.78	-138.66	41.22	2073.08	-147.14	29.33	2090.71	-147.45	84.15	2937.52	-23.05	1110.85	0.00	0.00	0.00	2884.70	-50.00	1492.89	2727.78	30.84	1478.62	2065.20	-116.77	1434.04	2503.74	-47.09	1442.42	714.31	-287.87	78.98	1315.21	-286.27	75.08	712.05
9.13000	3119.49	30.66	38.30	3088.59	19.80	44.86	2920.88	47.68	-6.66	2932.82	49.21	75.77	2496.84	-143.27	29.91	2475.72	-139.73	45.84	2073.08	-147.14	29.33	2090.71	-147.45	84.15	2948.56	-20.90	1113.12	0.00	0.00	0.00	2895.71	-47.91	1494.83	2727.78	30.84	1478.62	2065.20	-116.77	1434.04	2503.74	-47.09	1442.42	714.24	-287.60	79.10	1315.08	-286.12	75.23	712.85
9.14000	3119.54	30.72	38.01	3088.77	19.88	44.79	2921.90	48.52	-3.62	2932.89	49.25	75.74	2507.31	-143.68	33.99	2488.85	-140.23	51.90	2073.08	-147.14	29.33	2090.71	-147.45	84.15	2959.28	-18.96	1115.35	0.00	0.00	0.00	2906.83	-45.87	1496.76	2727.78	30.84	1478.62	2065.20	-116.77	1434.04	2503.74	-47.09	1442.42	714.22	-287.43	79.07	1315.15	-286.43	75.17	712.70
9.15000	3119.58	30.71	37.77	3088.56	19.94	44.48	2922.56	49.32	-0.55	2932.69	49.27	75.54	2524.14	-143.07	40.28	2507.19	-139.61	59.09	2073.08	-147.14	29.33	2090.71	-147.45	84.15	2969.65	-17.29	1117.52	0.00	0.00	0.00	2917.50	-43.97	1498.62	2727.78	30.84	1478.62	2065.20	-116.77	1434.04	2503.74	-47.09	1442.42	714.25	-287.82	79.15	1315.27	-286.32	75.10	712.67
9.16000	3119.73	30.73	37.65	3088.59	19.95	44.32	2922.89	50.08	2.53	2933.21	49.44	75.57	2546.66	-142.16	46.01	2529.88	-138.85	65.45	2073.08	-147.14	29.33	2090.71	-147.45	84.15	2979.95	-15.86	1119.64	0.00	0.00	0.00	2928.02	-42.20	1500.45	2727.78	30.84	1478.62	2065.20	-116.77	1434.04	2503.74	-47.09	1442.42	714.29	-288.12	78.90	1315.13	-285.65	75.26	712.41
9.17000	3119.84	30.73	37.52	3088.64	19.98	44.19	2922.93	50.81	5.60	2933.69	49.49	75.59	2570.82	-141.63	50.60	2554.25	-138.27	70.55	2073.08	-147.14	29.33	2090.71	-147.45	84.15	2990.17	-14.71	1121.75	0.00	0.00	0.00	2938.61	-40.52	1502.24	2727.78	30.84	1478.62	2065.20	-116.77	1434.04	2503.74	-47.09	1442.42	714.20	-287.86	79.07	1314.91	-285.71	75.38	712.23
9.18000	3120.01	30.78	37.44	3088.74	20.01	44.09	2922.71	51.49	8.64	2933.72	49.39	75.38	2596.13	-141.40	54.03	2579.53	-137.98	74.29	2073.08	-147.14	29.33	2090.71	-147.45	84.15	3000.45	-13.81	1123.87	0.00	0.00	0.00	2949.15	-38.97	1504.02	2727.78	30.84	1478.62	2065.20	-116.77	1434.04	2503.74	-47.09	1442.42	714.22	-287.50	79.10	1315.06	-285.95	75.32	713.41
9.19000	3119.99	30.81	37.27	3088.84	20.03	44.08	2922.29	52.13	11.62	2934.06	49.41	75.43	2622.85	-141.67	56.90	2605.92	-137.98	77.05	2073.08	-147.14	29.33	2090.71	-147.45	84.15	3010.59	-13.14	1125.99	0.00	0.00	0.00	2959.65	-37.57	1505.76	2727.78	30.84	1478.62	2065.20	-116.77	1434.04	2503.74	-47.09	1442.42	714.25	-287.55	79.11	1315.04	-285.98	75.36	713.79
9.20000	3120.07	30.83	37.17	3088.88	20.11	44.01	2921.69	52.72	14.51	2934.24	49.43	75.50	2650.75	-142.43	58.96	2633.14	-138.37	78.70	2073.08	-147.14	29.33	2090.71	-147.45	84.15	3020.71	-12.59	1128.08	0.00	0.00	0.00	2970.16	-36.35	1507.45	2727.78	30.84	1478.62	2065.20	-116.77	1434.04	2503.74	-47.09	1442.42	714.22	-287.84	79.13	1315.05	-286.10	75.37	713.76
9.21000	3120.14	30.89	37.07	3088.81	20.19	43.88	2920.95	53.26	17.30	2934.25	49.45	75.63	2679.98	-143.41	60.15	2661.85	-138.85	79.59	2073.08	-147.14	29.33	2090.71	-147.45	84.15	3030.83	-12.17	1130.12	0.00	0.00	0.00	2980.68	-35.28	1509.04	2727.78	30.84	1478.62	2065.20	-116.77	1434.04	2503.74	-47.09	1442.42	714.22	-288.11	79.05	1315.12	-285.68	75.26	713.75
9.22000	3120.21	30.95	36.98	3088.87	20.26	43.81	2920.11	53.74	19.95	2933.94	49.51	75.51	2710.48	-144.45	60.29	2692.19	-139.32	79.70	2073.08	-147.14	29.33	2090.71	-147.45	84.15	3040.98	-11.84	1132.10	0.00	0.00	0.00	2990.95	-34.39	1510.47	2727.78	30.84	1478.62	2065.20	-116.77	1434.04	2503.74	-47.09	1442.42	714.29	-288.15	78.98	1315.21	-286.17	75.18	713.74
9.23000	3120.12	31.01	36.80	3088.93	20.37	43.73	2919.21	54.17	22.45	2934.33	49.40	75.85	2742.95	-145.13	59.96	2724.02	-139.65	79.02	2073.08	-147.14	29.33	2090.71	-147.45	84.15	3050.93	-11.52	1133.91	0.00	0.00	0.00	3001.29	-33.62	1511.77	2727.78	30.84	1478.62	2065.20	-116.77	1434.04	2503.74	-47.09	1442.42	714.23	-287.80	79.05	1315.13	-285.94	75.25	713.74
9.24000	3120.07	31.10	36.63	3089.03	20.46	43.70	2918.29	54.54	24.77	2934.42	49.39	75.96	2777.34	-145.58	59.50	2757.34	-139.69	77.82	2073.08	-147.14	29.33	2090.71	-147.45	84.15	3060.58	-11.21	1135.52	0.00	0.00	0.00	3011.48	-32.96	1512.91	2727.78	30.84	1478.62	2065.20	-116.77	1434.04	2503.74	-47.09	1442.42	714.22	-287.70	79.02	1315.19	-286.37	75.05	713.73
9.25000	3120.04	31.14	36.49	3089.13	20.56	43.67	2917.39	54.84	26.89	2934.13	49.32	75.90	2813.27	-145.64	58.88	2791.63	-139.52	76.03	2073.08	-147.14	29.33	2090.71	-147.45	84.15	3070.01	-10.87	1136.94	0.00	0.00	0.00	3021.15	-32.44	1513.90	2727.78	30.84	1478.62	2065.20	-116.77	1434.04	2503.74	-47.09	1442.42	714.28	-287.88	79.06	1315.03	-286.34	75.22	713.75
9.26000	3119.99	31.19	36.27	3089.21	20.64	43.57	2916.54	55.07	28.78	2934.65	49.28	76.22	2849.65	-145.44	57.86	2827.59	-138.99	74.33	2073.08	-147.14	29.33	2090.71	-147.45	84.15	3079.35	-10.49	1138.20	0.00	0.00	0.00	3031.00	-31.98	1514.70	2727.78	30.84	1478.62	2065.20	-116.77	1434.04	2503.74	-47.09	1442.42	714.27	-287.60	78.95	1315.23	-286.19	75.12	713.75
9.27000	3120.02	31.26	36.07	3089.24	20.73	43.34	2915.78	55.24	30.42	2934.67	49.16	76.25	2886.51	-144.99	56.55	2863.83	-138.24	72.10	2073.08	-147.14	29.33	2090.71	-147.45	84.15	3088.69	-10.02	1139.35	0.00	0.00	0.00	3041.17	-31.54	1515.33	2727.78	30.84	1478.62	2065.20	-116.77	1434.04	2503.74	-47.09	1442.42	714.32	-287.84	78.91	1315.10	-285.84	75.30	713.71
9.28000	3120.13	31.30	35.89	3089.25	20.77	43.13	2915.15	55.33	31.79	2934.59	48.97	76.31	2924.00	-144.33	55.07	2900.59	-137.38	69.53	2073.08	-147.14	29.33	2090.71	-147.45	84.15	3098.08	-9.49	1140.35	0.00	0.00	0.00	3050.98	-31.18	1515.76	2727.78	30.84	1478.62	2065.20	-116.77	1434.04	2503.74	-47.09	1442.42	714.26	-287.77	79.07	1314.94	-286.07	75.44	713.78
9.29000	3120.34	31.36	35.77	3089.21	20.84	42.93	2914.69	55.35	32.85	2935.23	48.76	76.66	2961.92	-143.66	53.26	2937.48	-136.54	66.61	2073.08	-147.14	29.33	2090.71	-147.45	84.15	3107.27	-8.91	1141.17	0.00	0.00	0.00	3060.57	-30.92	1516.02	2727.78	30.84	1478.62	2065.20	-116.77	1434.04	2503.74	-47.09	1442.42	714.32	-288.05	78.90	1315.03	-285.74	75.40	713.76
9.30000	3120.38	31.43	35.58	3089.15	20.90	42.80	2914.43	55.28	33.60	2935.23	48.56	76.63	2999.43	-143.27	51.43	2975.07	-135.82	63.67	2073.08	-147.14	29.33	2090.71	-147.45	84.15	3116.20	-8.28	1141.76	0.00	0.00	0.00	3070.36	-30.67	1516.11	2727.78	30.84	1478.62	2065.20	-116.77	1434.04	2503.74	-47.09	1442.42	714.27	-288.24	78.90	1315.20	-285.72	75.15	713.77
9.31000	3120.38	31.56	35.42	3088.90	20.96	42.69	2914.43	55.14	33.99	2935.49	48.29	76.84	3038.32	-142.65	50.82	3012.53	-135.40	60.87	2073.08	-147.14	29.33	2090.71	-147.45	84.15	3124.94	-7.60	1142.16	0.00	0.00	0.00	3080.30	-30.49	1516.03	2727.78	30.84	1478.62	2065.20	-116.77	1434.04	2503.74	-47.09	1442.42	714.29	-287.66	78.98	1315.11	-285.93	75.18	713.74
9.32000	3120.25	31.73	35.33	3088.85	21.06	42.68	2914.81	55.09	34.39	2935.22	48.13	76.80	3076.95	-142.33	50.22	3050.90	-135.26	59.17	2073.08	-147.14	29.33	2090.71	-147.45	84.15	3133.61	-6.85	1142.36	0.00	0.00	0.00	3090.11	-30.36	1515.81	2727.78	30.84	1478.62	2065.20	-116.77	1434.04	2503.74	-47.09	1442.42	714.28	-287.63	78.96	1315.14	-285.84	75.15	713.74
9.33000	3120.06	32.00	35.32	3089.19	21.22	42.80	2914.44	54.87	34.26	2935.48	48.05	76.95	3116.47	-142.05	51.14	3089.32	-135.17	57.69	2073.08	-147.14	29.33	2090.71	-147.45	84.15	3142.40	-6.03	1142.34	0.00	0.00	0.00	3099.90	-30.26	1515.47	2727.78	30.84	1478.62	2065.20	-116.77	1434.04	2503.74	-47.09	1442.42	714.33	-287.54	78.91	1315.09	-285.92	75.20	713.70
9.34000	3120.25	32.21	35.43	3089.58	21.24	42.88	2914.85	54.78	34.58	2935.79	47.88	77.20	3155.42	-141.96	52.08	3128.16	-135.42	57.28	2073.08	-147.14	29.33	2090.71	-147.45	84.15	3151.35	-5.15	1142.07	0.00	0.00	0.00	3109.74	-30.17	1515.01	2727.78	30.84	1478.62	2065.20	-116.77	1434.04	2503.74	-47.09	1442.42	714.26	-287.83	78.99	1315.01	-285.41	75.41	713.72
9.35000	3121.01	32.30	35.67	3089.63	21.19	42.81	2914.52	54.59	34.48	2935.95	47.70	77.42	3195.01	-142.20	54.82	3165.98	-135.95	56.90	2073.08	-147.14	29.33	2090.71	-147.45	84.15	3160.59	-4.24	1141.58	0.00	0.00	0.00	3119.84	-30.08	1514.46	2727.78	30.84	1478.62	2065.20	-116.77	1434.04	2503.74	-47.09	1442.42	714.30	-288.13	78.90	1315.03	-285.60	75.34	713.72
9.36000	3121.16	32.19	35.57	3089.40	21.02	42.71	2914.45	54.44	34.57	2936.35	47.68	77.72	3195.01	-142.20	54.82	3165.98	-135.95	56.90	2073.08	-147.14	29.33	2090.71	-147.45	84.15	3169.78	-3.29	1140.91	0.00	0.00	0.00	3129.72	-30.04	1513.80	2727.78	30.84	1478.62	2065.20	-116.77	1434.04	2503.74	-47.09	1442.42	714.26	-288.04	78.89	1315.20	-285.77	75.10	713.76
9.37000	3120.49	31.96	35.08	3089.23	20.97	42.45	2914.67	54.11	34.83	2936.69	47.56	78.06	3195.01	-142.20	54.82	3165.98	-135.95	56.90	2073.08	-147.14	29.33	2090.71	-147.45	84.15	3178.95	-2.35	1140.08	0.00	0.00	0.00	3139.42	-30.02	1513.02	2727.78	30.84	1478.62	2065.20	-116.77	1434.04	2503.74	-47.09	1442.42	714.27	-287.68	78.99	1315.23	-285.84	75.12	713.79
9.38000	3120.33	31.83	34.74	3089.43	21.04	42.22	2915.26	53.88	35.33	2936.60	47.56	78.13	3195.01	-142.20	54.82	3165.98	-135.95	56.90	2073.08	-147.14	29.33	2090.71	-147.45	84.15	3188.37	-1.41	1139.02	0.00	0.00	0.00	3149.19	-30.01	1512.15	2727.78	30.84	1478.62	2065.20	-116.77	1434.04	2503.74	-47.09	1442.42	714.24	-287.80	79.09	1315.17	-285.61	75.16	713.76
9.39000	3120.85	31.78	34.62	3089.44	21.07	41.93	2915.52	53.66	35.74	2936.87	47.48	78.39	3195.01	-142.20	54.82	3165.98	-135.95	56.90	2073.08	-147.14	29.33	2090.71	-147.45	84.15	3198.09	-0.49	1137.72	0.00	0.00	0.00	3159.20	-29.99	1511.12	2727.78	30.84	1478.62	2065.20	-116.77	1434.04	2503.74	-47.09	1442.42	714.29	-287.80	79.05	1315.27	-285.99	75.12	713.73
9.40000	3120.89	31.70	34.28	3089.35	21.09	41.77	2916.03	53.48	36.15	2937.24	47.26	78.81	3195.01	-142.20	54.82	3165.98	-135.95	56.90	2073.08	-147.14	29.33	2090.71	-147.45	84.15	3207.89	0.38	1136.24	0.00	0.00	0.00	3169.23	-29.95	1509.94	2727.78	30.84	1478.62	2065.20	-116.77	1434.04	2503.74	-47.09	1442.42	714.23	-287.40	79.11	1315.15	-285.99	75.14	713.72
9.41000	3120.53	31.64	33.88	3089.28	21.12	41.68	2916.00	53.07	36.42	2937.32	47.21	79.08	3195.01	-142.20	54.82	3165.98	-135.95	56.90	2073.08	-147.14	29.33	2090.71	-147.45	84.15	3207.89	0.38	1136.24	0.00	0.00	0.00	3179.13	-29.95	1508.64	2727.78	30.84	1478.62	2065.20	-116.77	1434.04	2503.74	-47.09	1442.42	714.22	-287.47	79.13	1314.97	-285.92	75.42	713.73
9.42000	3120.47	31.59	33.70	3089.37	21.18	41.60	2916.45	52.72	36.95	2937.56	47.22	79.41	3195.01	-142.20	54.82	3165.98	-135.95	56.90	2073.08	-147.14	29.33	2090.71	-147.45	84.15	3207.89	0.38	1136.24	0.00	0.00	0.00	3188.77	-30.02	1507.18	2727.78	30.84	1478.62	2065.20	-116.77	1434.04	2503.74	-47.09	1442.42	714.25	-287.75	79.15	1315.19	-286.06	75.27	713.77
9.43000	3120.54	31.59	33.54	3089.47	21.25	41.51	2916.38	52.26	37.17	2938.08	47.07	80.01	3195.01	-142.20	54.82	3165.98	-135.95	56.90	2073.08	-147.14	29.33	2090.71	-147.45	84.15	3207.89	0.38	1136.24	0.00	0.00	0.00	3198.37	-30.12	1505.57	2727.78	30.84	1478.62	2065.20	-116.77	1434.04	2503.74	-47.09	1442.42	714.28	-287.61	78.99	1315.22	-286.08	75.13	713.76
9.44000	3120.71	31.61	33.44	3089.70	21.30	41.52	2917.35	51.78	38.03	2938.38	46.88	80.49	3195.01	-142.20	54.82	3165.98	-135.95	56.90	2073.08	-147.14	29.33	2090.71	-147.45	84.15	3207.89	0.38	1136.24	0.00	0.00	0.00	3208.14	-30.27	1503.79	2727.78	30.84	1478.62	2065.20	-116.77	1434.04	2503.74	-47.09	1442.42	714.21	-287.72	79.09	1315.11	-286.19	75.22	713.71
9.45000	3120.79	31.63	33.31	3089.84	21.35	41.45	2917.72	51.31	38.64	2938.50	46.90	80.92	3195.01	-142.20	54.82	3165.98	-135.95	56.90	2073.08	-147.14	29.33	2090.71	-147.45	84.15	3207.89	0.38	1136.24	0.00	0.00	0.00	3217.97	-30.51	1501.89	2727.78	30.84	1478.62	2065.20	-116.77	1434.04	2503.74	-47.09	1442.42	714.31	-287.97	78.89	1314.98	-286.14	75.31	713.67
9.46000	3120.93	31.66	33.18	3089.84	21.38	41.34	2917.75	51.04	39.41	2939.24	46.74	81.73	3195.01	-142.20	54.82	3165.98	-135.95	56.90	2073.08	-147.14	29.33	2090.71	-147.45	84.15	3207.89	0.38	1136.24	0.00	0.00	0.00	3227.72	-30.85	1499.98	2727.78	30.84	1478.62	2065.20	-116.77	1434.04	2503.74	-47.09	1442.42	714.30	-287.64	79.09	1315.11	-286.31	75.27	713.65
9.47000	3120.96	31.70	32.95	3089.94	21.44	41.19	2918.17	50.79	40.38	2939.62	46.69	82.40	3195.01	-142.20	54.82	3165.98	-135.95	56.90	2073.08	-147.14	29.33	2090.71	-147.45	84.15	3207.89	0.38	1136.24	0.00	0.00	0.00	3237.30	-31.35	1498.16	2727.78	30.84	1478.62	2065.20	-116.77	1434.04	2503.74	-47.09	1442.42	714.19	-287.57	79.18	1315.29	-286.16	75.11	713.62
9.48000	3120.94	31.74	32.68	3090.06	21.52	41.06	2917.86	50.72	40.97	2940.12	46.70	83.24	3195.01	-142.20	54.82	3165.98	-135.95	56.90	2073.08	-147.14	29.33	2090.71	-147.45	84.15	3207.89	0.38	1136.24	0.00	0.00	0.00	3246.94	-31.91	1496.34	2727.78	30.84	1478.62	2065.20	-116.77	1434.04	2503.74	-47.09	1442.42	714.25	-287.94	79.13	1315.09	-286.22	75.28	713.67
9.49000	3121.06	31.80	32.48	3090.25	21.57	40.99	2918.02	50.51	42.00	2940.67	46.67	84.10	3195.01	-142.20	54.82	3165.98	-135.95	56.90	2073.08	-147.14	29.33	2090.71	-147.45	84.15	3207.89	0.38	1136.24	0.00	0.00	0.00	3256.83	-32.49	1494.46	2727.78	30.84	1478.62	2065.20	-116.77	1434.04	2503.74	-47.09	1442.42	714.20	-287.91	78.96	1315.13	-286.34	75.10	713.64
9.50000	3121.25	31.85	32.30	3090.47	21.64	40.92	2918.49	50.40	43.36	2941.70	46.59	85.34	3195.01	-142.20	54.82	3165.98	-135.95	56.90	2073.08	-147.14	29.33	2090.71	-147.45	84.15	3207.89	0.38	1136.24	0.00	0.00	0.00	3266.98	-33.07	1492.61	2727.78	30.84	1478.62	2065.20	-116.77	1434.04	2503.74	-47.09	1442.42	714.21	-287.85	79.03	1315.16	-286.00	75.18	713.61
9.51000	3121.33	31.89	32.05	3090.76	21.69	40.90	2919.20	50.32	45.00	2942.74	46.50	86.70	3195.01	-142.20	54.82	3165.98	-135.95	56.90	2073.08	-147.14	29.33	2090.71	-147.45	84.15	3207.89	0.38	1136.24	0.00	0.00	0.00	3277.16	-33.68	1490.86	2727.78	30.84	1478.62	2065.20	-116.77	1434.04	2503.74	-47.09	1442.42	714.27	-287.77	79.11	1315.07	-285.85	75.32	713.74
9.52000	3121.46	31.93	31.85	3090.90	21.72	40.75	2919.96	50.25	46.95	2943.01	46.61	87.64	3195.01	-142.20	54.82	3165.98	-135.95	56.90	2073.08	-147.14	29.33	2090.71	-147.45	84.15	3207.89	0.38	1136.24	0.00	0.00	0.00	3287.18	-34.40	1489.32	2727.78	30.84	1478.62	2065.20	-116.77	1434.04	2503.74	-47.09	1442.42	714.24	-287.39	79.14	1315.07	-286.18	75.22	713.70
9.53000	3121.61	31.98	31.66	3091.09	21.76	40.66	2920.75	50.20	49.06	2944.44	46.73	89.47	3195.01	-142.20	54.82	3165.98	-135.95	56.90	2073.08	-147.14	29.33	2090.71	-147.45	84.15	3207.89	0.38	1136.24	0.00	0.00	0.00	3297.21	-35.23	1487.96	2727.78	30.84	1478.62	2065.20	-116.77	1434.04	2503.74	-47.09	1442.42	714.30	-287.83	78.98	1315.20	-286.04	75.00	713.69
9.54000	3121.81	32.03	31.51	3091.41	21.77	40.63	2921.09	50.23	50.44	2945.69	46.85	91.32	3195.01	-142.20	54.82	3165.98	-135.95	56.90	2073.08	-147.14	29.33	2090.71	-147.45	84.15	3207.89	0.38	1136.24	0.00	0.00	0.00	3307.49	-36.22	1486.69	2727.78	30.84	1478.62	2065.20	-116.77	1434.04	2503.74	-47.09	1442.42	714.33	-288.02	78.97	1315.06	-285.87	75.14	713.72
9.55000	3121.94	32.06	31.32	3091.70	21.81	40.61	2921.35	50.34	51.88	2946.86	46.96	93.17	3195.01	-142.20	54.82	3165.98	-135.95	56.90	2073.08	-147.14	29.33	2090.71	-147.45	84.15	3207.89	0.38	1136.24	0.00	0.00	0.00	3317.82	-37.26	1485.42	2727.78	30.84	1478.62	2065.20	-116.77	1434.04	2503.74	-47.09	1442.42	714.33	-288.35	78.87	1315.04	-285.86	75.30	713.69
9.56000	3122.18	32.07	31.18	3091.92	21.80	40.54	2921.84	50.51	54.23	2948.36	47.17	95.51	3195.01	-142.20	54.82	3165.98	-135.95	56.90	2073.08	-147.14	29.33	2090.71	-147.45	84.15	3207.89	0.38	1136.24	0.00	0.00	0.00	3328.03	-38.35	1484.17	2727.78	30.84	1478.62	2065.20	-116.77	1434.04	2503.74	-47.09	1442.42	714.24	-287.87	79.08	1315.05	-286.03	75.22	713.66
9.57000	3122.41	32.11	31.05	3092.18	21.80	40.48	2922.92	50.71	58.29	2950.27	47.40	98.21	3195.01	-142.20	54.82	3165.98	-135.95	56.90	2073.08	-147.14	29.33	2090.71	-147.45	84.15	3207.89	0.38	1136.24	0.00	0.00	0.00	3328.03	-38.35	1484.17	2727.78	30.84	1478.62	2065.20	-116.77	1434.04	2503.74	-47.09	1442.42	714.19	-287.77	79.23	1315.12	-286.30	75.17	713.73
9.58000	3122.66	32.12	30.89	3092.57	21.78	40.49	2923.90	50.90	61.72	2952.19	47.51	101.02	3195.01	-142.20	54.82	3165.98	-135.95	56.90	2073.08	-147.14	29.33	2090.71	-147.45	84.15	3207.89	0.38	1136.24	0.00	0.00	0.00	3328.03	-38.35	1484.17	2727.78	30.84	1478.62	2065.20	-116.77	1434.04	2503.74	-47.09	1442.42	714.23	-287.86	79.04	1315.30	-286.50	75.16	713.69
9.59000	3123.01	32.14	30.77	3092.96	21.73	40.49	2924.92	50.95	65.23	2954.19	47.59	103.90	3195.01	-142.20	54.82	3165.98	-135.95	56.90	2073.08	-147.14	29.33	2090.71	-147.45	84.15	3207.89	0.38	1136.24	0.00	0.00	0.00	3328.03	-38.35	1484.17	2727.78	30.84	1478.62	2065.20	-116.77	1434.04	2503.74	-47.09	1442.42	714.24	-288.03	78.91	1315.25	-285.86	75.24	713.73
9.60000	3123.40	32.15	30.66	3093.35	21.71	40.47	2926.63	51.21	69.30	2956.92	48.06	107.39	3195.01	-142.20	54.82	3165.98	-135.95	56.90	2073.08	-147.14	29.33	2090.71	-147.45	84.15	3207.89	0.38	1136.24	0.00	0.00	0.00	3328.03	-38.35	1484.17	2727.78	30.84	1478.62	2065.20	-116.77	1434.04	2503.74	-47.09	1442.42	714.28	-287.88	79.05	1315.07	-285.87	75.18	713.67
9.61000	3123.75	32.13	30.53	3093.90	21.67	40.54	2926.63	51.21	69.30	2956.92	48.06	107.39	3195.01	-142.20	54.82	3165.98	-135.95	56.90	2073.08	-147.14	29.33	2090.71	-147.45	84.15	3207.89	0.38	1136.24	0.00	0.00	0.00	3328.03	-38.35	1484.17	2727.78	30.84	1478.62	2065.20	-116.77	1434.04	2503.74	-47.09	1442.42	714.27	-288.19	78.91	1315.16	-285.78	75.14	713.67
9.62000	3124.23	32.11	30.44	3094.50	21.53	40.68	2926.63	51.21	69.30	2956.92	48.06	107.39	3195.01	-142.20	54.82	3165.98	-135.95	56.90	2073.08	-147.14	29.33	2090.71	-147.45	84.15	3207.89	0.38	1136.24	0.00	0.00	0.00	3328.03	-38.35	1484.17	2727.78	30.84	1478.62	2065.20	-116.77	1434.04	2503.74	-47.09	1442.42	714.29	-288.06	78.98	1315.12	-285.86	75.29	713.71
9.63000	3124.64	32.10	30.30	3095.35	21.38	40.97	2926.63	51.21	69.30	2956.92	48.06	107.39	3195.01	-142.20	54.82	3165.98	-135.95	56.90	2073.08	-147.14	29.33	2090.71	-147.45	84.15	3207.89	0.38	1136.24	0.00	0.00	0.00	3328.03	-38.35	1484.17	2727.78	30.84	1478.62	2065.20	-116.77	1434.04	2503.74	-47.09	1442.42	714.24	-287.69	79.00	1315.09	-286.20	75.23	713.72
9.64000	3125.00	32.07	30.16	3096.32	21.20	41.18	2926.63	51.21	69.30	2956.92	48.06	107.39	3195.01	-142.20	54.82	3165.98	-135.95	56.90	2073.08	-147.14	29.33	2090.71	-147.45	84.15	3207.89	0.38	1136.24	0.00	0.00	0.00	3328.03	-38.35	1484.17	2727.78	30.84	1478.62	2065.20	-116.77	1434.04	2503.74	-47.09	1442.42	714.23	-287.70	79.04	1315.31	-285.95	75.04	713.75
9.65000	3125.43	32.00	30.18	3097.28	21.06	41.15	2926.63	51.21	69.30	2956.92	48.06	107.39	3195.01	-142.20	54.82	3165.98	-135.95	56.90	2073.08	-147.14	29.33	2090.71	-147.45	84.15	3207.89	0.38	1136.24	0.00	0.00	0.00	3328.03	-38.35	1484.17	2727.78	30.84	1478.62	2065.20	-116.77	1434.04	2503.74	-47.09	1442.42	714.19	-287.37	79.08	1315.10	-285.86	75.34	713.66
9.66000	3125.95	32.02	30.30	3098.28	20.89	40.90	2926.63	51.21	69.30	2956.92	48.06	107.39	3195.01	-142.20	54.82	3165.98	-135.95	56.90	2073.08	-147.14	29.33	2090.71	-147.45	84.15	3207.89	0.38	1136.24	0.00	0.00	0.00	3328.03	-38.35	1484.17	2727.78	30.84	1478.62	2065.20	-116.77	1434.04	2503.74	-47.09	1442.42	714.32	-288.03	79.12	1314.95	-285.84	75.47	713.69
9.67000	3126.48	32.13	30.36	3099.25	20.74	40.39	2926.63	51.21	69.30	2956.92	48.06	107.39	3195.01	-142.20	54.82	3165.98	-135.95	56.90	2073.08	-147.14	29.33	2090.71	-147.45	84.15	3207.89	0.38	1136.24	0.00	0.00	0.00	3328.03	-38.35	1484.17	2727.78	30.84	1478.62	2065.20	-116.77	1434.04	2503.74	-47.09	1442.42	714.23	-287.99	78.99	1314.91	-286.05	75.45	713.72
9.68000	3127.27	32.30	30.31	3100.57	20.54	39.86	2926.63	51.21	69.30	2956.92	48.06	107.39	3195.01	-142.20	54.82	3165.98	-135.95	56.90	2073.08	-147.14	29.33	2090.71	-147.45	84.15	3207.89	0.38	1136.24	0.00	0.00	0.00	3328.03	-38.35	1484.17	2727.78	30.84	1478.62	2065.20	-116.77	1434.04	2503.74	-47.09	1442.42	714.29	-288.11	78.84	1315.18	-286.39	75.09	713.74
9.69000	3128.62	32.55	30.03	3102.56	20.37	39.51	2926.63	51.21	69.30	2956.92	48.06	107.39	3195.01	-142.20	54.82	3165.98	-135.95	56.90	2073.08	-147.14	29.33	2090.71	-147.45	84.15	3207.89	0.38	1136.24	0.00	0.00	0.00	3328.03	-38.35	1484.17	2727.78	30.84	1478.62	2065.20	-116.77	1434.04	2503.74	-47.09	1442.42	714.26	-288.13	79.02	1315.12	-286.13	75.19	713.69
9.70000	3130.60	33.05	29.27	3105.63	20.59	39.99	2926.63	51.21	69.30	2956.92	48.06	107.39	3195.01	-142.20	54.82	3165.98	-135.95	56.90	2073.08	-147.14	29.33	2090.71	-147.45	84.15	3207.89	0.38	1136.24	0.00	0.00	0.00	3328.03	-38.35	1484.17	2727.78	30.84	1478.62	2065.20	-116.77	1434.04	2503.74	-47.09	1442.42	714.21	-287.59	79.18	1315.12	-286.27	75.14	713.70
9.71000	3133.47	33.89	28.33	3110.13	21.14	41.53	2926.63	51.21	69.30	2956.92	48.06	107.39	3195.01	-142.20	54.82	3165.98	-135.95	56.90	2073.08	-147.14	29.33	2090.71	-147.45	84.15	3207.89	0.38	1136.24	0.00	0.00	0.00	3328.03	-38.35	1484.17	2727.78	30.84	1478.62	2065.20	-116.77	1434.04	2503.74	-47.09	1442.42	714.26	-287.59	79.10	1315.10	-286.25	75.18	713.69
9.72000	3137.24	35.08	27.36	3116.09	22.06	43.89	2926.63	51.21	69.30	2956.92	48.06	107.39	3195.01	-142.20	54.82	3165.98	-135.95	56.90	2073.08	-147.14	29.33	2090.71	-147.45	84.15	3207.89	0.38	1136.24	0.00	0.00	0.00	3328.03	-38.35	1484.17	2727.78	30.84	1478.62	2065.20	-116.77	1434.04	2503.74	-47.09	1442.42	714.24	-287.94	79.04	1315.09	-286.35	75.21	713.70
9.73000	3141.97	36.70	26.29	3123.85	23.44	47.07	2926.63	51.21	69.30	2956.92	48.06	107.39	3195.01	-142.20	54.82	3165.98	-135.95	56.90	2073.08	-147.14	29.33	2090.71	-147.45	84.15	3207.89	0.38	1136.24	0.00	0.00	0.00	3328.03	-38.35	1484.17	2727.78	30.84	1478.62	2065.20	-116.77	1434.04	2503.74	-47.09	1442.42	714.27	-287.61	78.94	1315.16	-286.18	75.24	713.68
9.74000	3147.26	38.83	25.08	3133.33	25.55	50.97	2926.63	51.21	69.30	2956.92	48.06	107.39	3195.01	-142.20	54.82	3165.98	-135.95	56.90	2073.08	-147.14	29.33	2090.71	-147.45	84.15	3207.89	0.38	1136.24	0.00	0.00	0.00	3328.03	-38.35	1484.17	2727.78	30.84	1478.62	2065.20	-116.77	1434.04	2503.74	-47.09	1442.42	714.27	-287.84	78.88	1315.22	-286.65	75.12	713.70
9.75000	3155.97	41.36	27.42	3145.25	27.99	55.56	2926.63	51.21	69.30	2956.92	48.06	107.39	3195.01	-142.20	54.82	3165.98	-135.95	56.90	2073.08	-147.14	29.33	2090.71	-147.45	84.15	3207.89	0.38	1136.24	0.00	0.00	0.00	3328.03	-38.35	1484.17	2727.78	30.84	1478.62	2065.20	-116.77	1434.04	2503.74	-47.09	1442.42	714.21	-287.79	78.96	1315.19	-286.24	75.14	713.72
9.76000	3165.39	44.11	30.74	3160.99	30.82	61.63	2926.63	51.21	69.30	2956.92	48.06	107.39	3195.01	-142.20	54.82	3165.98	-135.95	56.90	2073.08	-147.14	29.33	2090.71	-147.45	84.15	3207.89	0.38	1136.24	0.00	0.00	0.00	3328.03	-38.35	1484.17	2727.78	30.84	1478.62	2065.20	-116.77	1434.04	2503.74	-47.09	1442.42	714.25	-287.69	79.04	1315.20	-286.11	75.22	713.71
9.77000	3178.79	46.39	36.35	3179.98	33.58	67.72	2926.63	51.21	69.30	2956.92	48.06	107.39	3195.01	-142.20	54.82	3165.98	-135.95	56.90	2073.08	-147.14	29.33	2090.71	-147.45	84.15	3207.89	0.38	1136.24	0.00	0.00	0.00	3328.03	-38.35	1484.17	2727.78	30.84	1478.62	2065.20	-116.77	1434.04	2503.74	-47.09	1442.42	714.26	-288.14	78.90	1315.21	-286.25	75.17	713.64
9.78000	3207.98	50.02	42.99	3199.42	35.67	72.06	2926.63	51.21	69.30	2956.92	48.06	107.39	3195.01	-142.20	54.82	3165.98	-135.95	56.90	2073.08	-147.14	29.33	2090.71	-147.45	84.15	3207.89	0.38	1136.24	0.00	0.00	0.00	3328.03	-38.35	1484.17	2727.78	30.84	1478.62	2065.20	-116.77	1434.04	2503.74	-47.09	1442.42	714.27	-287.94	79.04	1315.23	-286.37	75.12	713.65
9.79000	3228.47	52.47	46.35	3199.42	35.67	72.06	2926.63	51.21	69.30	2956.92	48.06	107.39	3195.01	-142.20	54.82	3165.98	-135.95	56.90	2073.08	-147.14	29.33	2090.71	-147.45	84.15	3207.89	0.38	1136.24	0.00	0.00	0.00	3328.03	-38.35	1484.17	2727.78	30.84	1478.62	2065.20	-116.77	1434.04	2503.74	-47.09	1442.42	714.28	-287.93	78.97	1315.25	-286.19	75.01	713.66
9.80000	3228.47	52.47	46.35	3199.42	35.67	72.06	2926.63	51.21	69.30	2956.92	48.06	107.39	3195.01	-142.20	54.82	3165.98	-135.95	56.90	2073.08	-147.14	29.33	2090.71	-147.45	84.15	3207.89	0.38	1136.24	0.00	0.00	0.00	3328.03	-38.35	1484.17	2727.78	30.84	1478.62	2065.20	-116.77	1434.04	2503.74	-47.09	1442.42	714.31	-287.89	78.90	1315.25	-286.16	74.99	713.72
9.81000	3228.47	52.47	46.35	3199.42	35.67	72.06	2926.63	51.21	69.30	2956.92	48.06	107.39	3195.01	-142.20	54.82	3165.98	-135.95	56.90	2073.08	-147.14	29.33	2090.71	-147.45	84.15	3207.89	0.38	1136.24	0.00	0.00	0.00	3328.03	-38.35	1484.17	2727.78	30.84	1478.62	2065.20	-116.77	1434.04	2503.74	-47.09	1442.42	714.36	-288.09	78.78	1315.14	-286.06	75.19	713.75
9.82000	3228.47	52.47	46.35	3199.42	35.67	72.06	2926.63	51.21	69.30	2956.92	48.06	107.39	3195.01	-142.20	54.82	3165.98	-135.95	56.90	2073.08	-147.14	29.33	2090.71	-147.45	84.15	3207.89	0.38	1136.24	0.00	0.00	0.00	3328.03	-38.35	1484.17	2727.78	30.84	1478.62	2065.20	-116.77	1434.04	2503.74	-47.09	1442.42	714.33	-288.01	78.86	1315.13	-285.85	75.35	713.67
9.83000	3228.47	52.47	46.35	3199.42	35.67	72.06	2926.63	51.21	69.30	2956.92	48.06	107.39	3195.01	-142.20	54.82	3165.98	-135.95	56.90	2073.08	-147.14	29.33	2090.71	-147.45	84.15	3207.89	0.38	1136.24	0.00	0.00	0.00	3328.03	-38.35	1484.17	2727.78	30.84	1478.62	2065.20	-116.77	1434.04	2503.74	-47.09	1442.42	714.30	-288.10	78.88	1315.13	-286.11	75.22	713.73
9.84000	3228.47	52.47	46.35	3199.42	35.67	72.06	2926.63	51.21	69.30	2956.92	48.06	107.39	3195.01	-142.20	54.82	3165.98	-135.95	56.90	2073.08	-147.14	29.33	2090.71	-147.45	84.15	3207.89	0.38	1136.24	0.00	0.00	0.00	3328.03	-38.35	1484.17	2727.78	30.84	1478.62	2065.20	-116.77	1434.04	2503.74	-47.09	1442.42	714.24	-287.78	79.05	1315.12	-286.01	75.25	713.72
9.85000	3228.47	52.47	46.35	3199.42	35.67	72.06	2926.63	51.21	69.30	2956.92	48.06	107.39	3195.01	-142.20	54.82	3165.98	-135.95	56.90	2073.08	-147.14	29.33	2090.71	-147.45	84.15	3207.89	0.38	1136.24	0.00	0.00	0.00	3328.03	-38.35	1484.17	2727.78	30.84	1478.62	2065.20	-116.77	1434.04	2503.74	-47.09	1442.42	714.30	-287.88	78.98	1315.09	-286.27	75.28	713.68
9.86000	3228.47	52.47	46.35	3199.42	35.67	72.06	2926.63	51.21	69.30	2956.92	48.06	107.39	3195.01	-142.20	54.82	3165.98	-135.95	56.90	2073.08	-147.14	29.33	2090.71	-147.45	84.15	3207.89	0.38	1136.24	0.00	0.00	0.00	3328.03	-38.35	1484.17	2727.78	30.84	1478.62	2065.20	-116.77	1434.04	2503.74	-47.09	1442.42	714.25	-287.22	79.07	1315.12	-286.03	75.23	713.66
9.87000	3228.47	52.47	46.35	3199.42	35.67	72.06	2926.63	51.21	69.30	2956.92	48.06	107.39	3195.01	-142.20	54.82	3165.98	-135.95	56.90	2073.08	-147.14	29.33	2090.71	-147.45	84.15	3207.89	0.38	1136.24	0.00	0.00	0.00	3328.03	-38.35	1484.17	2727.78	30.84	1478.62	2065.20	-116.77	1434.04	2503.74	-47.09	1442.42	714.20	-287.46	78.97	1315.17	-286.13	75.25	713.64
9.88000	3228.47	52.47	46.35	3199.42	35.67	72.06	2926.63	51.21	69.30	2956.92	48.06	107.39	3195.01	-142.20	54.82	3165.98	-135.95	56.90	2073.08	-147.14	29.33	2090.71	-147.45	84.15	3207.89	0.38	1136.24	0.00	0.00	0.00	3328.03	-38.35	1484.17	2727.78	30.84	1478.62	2065.20	-116.77	1434.04	2503.74	-47.09	1442.42	714.27	-287.76	78.98	1315.15	-286.02	75.22	713.67
9.89000	3228.47	52.47	46.35	3199.42	35.67	72.06	2926.63	51.21	69.30	2956.92	48.06	107.39	3195.01	-142.20	54.82	3165.98	-135.95	56.90	2073.08	-147.14	29.33	2090.71	-147.45	84.15	3207.89	0.38	1136.24	0.00	0.00	0.00	3328.03	-38.35	1484.17	2727.78	30.84	1478.62	2065.20	-116.77	1434.04	2503.74	-47.09	1442.42	714.25	-287.71	79.00	1315.13	-286.21	75.13	713.76
9.90000	3228.47	52.47	46.35	3199.42	35.67	72.06	2926.63	51.21	69.30	2956.92	48.06	107.39	3195.01	-142.20	54.82	3165.98	-135.95	56.90	2073.08	-147.14	29.33	2090.71	-147.45	84.15	3207.89	0.38	1136.24	0.00	0.00	0.00	3328.03	-38.35	1484.17	2727.78	30.84	1478.62	2065.20	-116.77	1434.04	2503.74	-47.09	1442.42	714.24	-288.01	78.96	1315.35	-286.39	74.90	713.71
9.91000	3228.47	52.47	46.35	3199.42	35.67	72.06	2926.63	51.21	69.30	2956.92	48.06	107.39	3195.01	-142.20	54.82	3165.98	-135.95	56.90	2073.08	-147.14	29.33	2090.71	-147.45	84.15	3207.89	0.38	1136.24	0.00	0.00	0.00	3328.03	-38.35	1484.17	2727.78	30.84	1478.62	2065.20	-116.77	1434.04	2503.74	-47.09	1442.42	714.38	-288.18	78.94	1315.26	-286.17	75.11	713.75
9.92000	3228.47	52.47	46.35	3199.42	35.67	72.06	2926.63	51.21	69.30	2956.92	48.06	107.39	3195.01	-142.20	54.82	3165.98	-135.95	56.90	2073.08	-147.14	29.33	2090.71	-147.45	84.15	3207.89	0.38	1136.24	0.00	0.00	0.00	3328.03	-38.35	1484.17	2727.78	30.84	1478.62	2065.20	-116.77	1434.04	2503.74	-47.09	1442.42	714.30	-288.07	78.97	1315.13	-286.14	75.26	713.70
9.93000	3228.47	52.47	46.35	3199.42	35.67	72.06	2926.63	51.21	69.30	2956.92	48.06	107.39	3195.01	-142.20	54.82	3165.98	-135.95	56.90	2073.08	-147.14	29.33	2090.71	-147.45	84.15	3207.89	0.38	1136.24	0.00	0.00	0.00	3328.03	-38.35	1484.17	2727.78	30.84	1478.62	2065.20	-116.77	1434.04	2503.74	-47.09	1442.42	714.23	-287.93	78.94	1315.13	-286.36	75.19	713.66
9.94000	3228.47	52.47	46.35	3199.42	35.67	72.06	2926.63	51.21	69.30	2956.92	48.06	107.39	3195.01	-142.20	54.82	3165.98	-135.95	56.90	2073.08	-147.14	29.33	2090.71	-147.45	84.15	3207.89	0.38	1136.24	0.00	0.00	0.00	3328.03	-38.35	1484.17	2727.78	30.84	1478.62	2065.20	-116.77	1434.04	2503.74	-47.09	1442.42	714.28	-287.89	78.93	1314.99	-286.02	75.45	713.66
9.95000	3228.47	52.47	46.35	3199.42	35.67	72.06	2926.63	51.21	69.30	2956.92	48.06	107.39	3195.01	-142.20	54.82	3165.98	-135.95	56.90	2073.08	-147.14	29.33	2090.71	-147.45	84.15	3207.89	0.38	1136.24	0.00	0.00	0.00	3328.03	-38.35	1484.17	2727.78	30.84	1478.62	2065.20	-116.77	1434.04	2503.74	-47.09	1442.42	714.28	-287.89	78.93	1314.99	-286.02	75.45	713.66
[truncated: 35 more columns]
