# Supplementary material for: The impact of mobile phone use on where we look and how we walk when negotiating floor based obstacles
Source: PLoS One. 2017 Jun 30;12(6):e0179802. doi: 10.1371/journal.pone.0179802 (PMC5493336; doi:10.1371/journal.pone.0179802)
Supplement: S1 File — (ZIP) [file pone.0179802.s001.zip › Gait/PP10/SW obs talk 2.txt]

CODAmotion Analysis Text
Codamotion Analysis Text Save of: SW obs talk 2.mdf
Time	Markers
Time	1:LTOE.X	1:LTOE.Y	1:LTOE.Z	2:L2nd.X	2:L2nd.Y	2:L2nd.Z	3:LHEE.X	3:LHEE.Y	3:LHEE.Z	4:LANK.X	4:LANK.Y	4:LANK.Z	5:RTOE.X	5:RTOE.Y	5:RTOE.Z	6:R2nd.X	6:R2nd.Y	6:R2nd.Z	7:RHEE.X	7:RHEE.Y	7:RHEE.Z	8:RANK.X	8:RANK.Y	8:RANK.Z	9:STRN.X	9:STRN.Y	9:STRN.Z	10:Marker 10.X	10:Marker 10.Y	10:Marker 10.Z	11:FRHD.X	11:FRHD.Y	11:FRHD.Z	12:FLHD.X	12:FLHD.Y	12:FLHD.Z	13:BRHD.X	13:BRHD.Y	13:BRHD.Z	14:BLHD.X	14:BLHD.Y	14:BLHD.Z	15:BLSTEP.X	15:BLSTEP.Y	15:BLSTEP.Z	16:FLSTEP.X	16:FLSTEP.Y	16:FLSTEP.Z	17:BRSTEP.X
(s)	(mm)	(mm)	(mm)	(mm)	(mm)	(mm)	(mm)	(mm)	(mm)	(mm)	(mm)	(mm)	(mm)	(mm)	(mm)	(mm)	(mm)	(mm)	(mm)	(mm)	(mm)	(mm)	(mm)	(mm)	(mm)	(mm)	(mm)	(mm)	(mm)	(mm)	(mm)	(mm)	(mm)	(mm)	(mm)	(mm)	(mm)	(mm)	(mm)	(mm)	(mm)	(mm)	(mm)	(mm)	(mm)	(mm)	(mm)	(mm)	(mm)
0.00000	-3421.55	248.73	14.54	-3432.14	252.87	35.35	-3459.00	69.35	-4.37	-3479.07	140.85	70.76	-3045.04	20.46	17.92	-3650.72	157.95	47.19	-3428.01	311.24	2.09	-3324.93	289.11	34.15	-3456.80	188.85	1102.69	0.00	0.00	0.00	-3595.65	133.89	1467.95	-3763.48	60.95	1473.02	-2809.94	109.30	1139.25	-2751.24	28.76	1110.59	541.07	-218.54	59.88	974.40	-211.98	56.83	512.99
0.01000	-3421.55	248.73	14.54	-3432.14	252.87	35.35	-3459.00	69.35	-4.37	-3479.07	140.85	70.76	-3045.04	20.46	17.92	-3650.72	157.95	47.19	-3428.01	311.24	2.09	-3324.93	289.11	34.15	-3456.80	188.85	1102.69	0.00	0.00	0.00	-3595.65	133.89	1467.95	-3763.48	60.95	1473.02	-2809.94	109.30	1139.25	-2751.24	28.76	1110.59	541.07	-218.54	59.88	974.40	-211.98	56.83	512.99
0.02000	-3421.55	248.73	14.54	-3432.14	252.87	35.35	-3459.00	69.35	-4.37	-3479.07	140.85	70.76	-3045.04	20.46	17.92	-3650.72	157.95	47.19	-3428.01	311.24	2.09	-3324.93	289.11	34.15	-3456.80	188.85	1102.69	0.00	0.00	0.00	-3595.65	133.89	1467.95	-3763.48	60.95	1473.02	-2809.94	109.30	1139.25	-2751.24	28.76	1110.59	541.07	-218.54	59.88	974.40	-211.98	56.83	513.19
0.03000	-3421.55	248.73	14.54	-3432.14	252.87	35.35	-3459.03	69.35	-4.35	-3479.07	140.85	70.76	-3045.04	20.46	17.92	-3650.72	157.95	47.19	-3428.01	311.24	2.09	-3325.39	289.15	34.15	-3456.80	188.85	1102.69	0.00	0.00	0.00	-3595.65	133.89	1467.95	-3763.48	60.95	1473.02	-2810.68	109.33	1139.55	-2752.04	28.77	1110.91	541.24	-218.61	59.90	974.74	-212.06	56.85	710.86
0.04000	-3421.55	248.73	14.54	-3432.14	252.87	35.35	-3493.93	78.32	10.17	-3479.07	140.85	70.76	-3045.04	20.46	17.92	-3650.72	157.95	47.19	-3428.04	311.24	2.07	-3784.19	330.00	38.38	-3456.80	188.85	1102.69	0.00	0.00	0.00	-3595.65	133.89	1467.95	-3763.48	60.95	1473.02	-3550.18	139.58	1437.02	-3552.00	39.24	1432.27	711.89	-287.81	78.93	1313.56	-285.87	76.58	712.41
0.05000	-3421.55	248.73	14.54	-3432.14	252.87	35.35	-3488.51	78.42	11.36	-3479.07	140.85	70.76	-3045.04	20.46	17.92	-3650.72	157.95	47.19	-3428.11	311.23	2.02	-3771.03	328.44	40.40	-3456.80	188.85	1102.69	0.00	0.00	0.00	-3595.65	133.89	1467.95	-3763.48	60.95	1473.02	-3558.73	138.49	1436.53	-3546.44	40.39	1432.14	711.90	-288.12	78.85	1313.38	-285.89	76.69	711.92
0.06000	-3421.55	248.73	14.54	-3432.14	252.87	35.35	-3490.15	81.80	9.99	-3479.07	140.85	70.76	-3045.04	20.46	17.92	-3650.72	157.95	47.19	-3428.24	311.21	1.93	-3781.50	329.63	39.81	-3456.80	188.85	1102.69	0.00	0.00	0.00	-3595.65	133.89	1467.95	-3763.48	60.95	1473.02	-3527.16	137.19	1435.31	-3534.94	39.08	1431.31	711.91	-288.23	78.83	1313.40	-286.01	76.55	711.41
0.07000	-3421.55	248.73	14.54	-3432.14	252.87	35.35	-3481.70	80.76	13.30	-3479.07	140.85	70.76	-3045.04	20.46	17.92	-3650.72	157.95	47.19	-3428.41	311.19	1.81	-3762.99	328.94	41.83	-3456.80	188.85	1102.69	0.00	0.00	0.00	-3595.65	133.89	1467.95	-3763.48	60.95	1473.02	-3520.99	137.84	1434.95	-3574.74	39.04	1431.57	712.60	-287.80	78.90	1313.63	-285.94	76.63	711.57
0.08000	-3421.55	248.73	14.54	-3432.14	252.87	35.35	-3480.23	78.81	12.01	-3479.07	140.85	70.76	-3045.04	20.46	17.92	-3650.72	157.95	47.19	-3428.63	311.16	1.65	-3783.25	330.07	39.01	-3456.80	188.85	1102.69	0.00	0.00	0.00	-3595.65	133.89	1467.95	-3763.48	60.95	1473.02	-3529.66	137.73	1434.78	-3571.70	40.21	1431.37	712.43	-287.93	78.85	1313.66	-285.67	76.63	711.65
0.09000	-3421.55	248.73	14.54	-3432.14	252.87	35.35	-3515.38	77.95	6.99	-3479.07	140.85	70.76	-3045.04	20.46	17.92	-3650.72	157.95	47.19	-3428.89	311.13	1.46	-3772.81	328.96	40.23	-3456.80	188.85	1102.69	0.00	0.00	0.00	-3595.65	133.89	1467.95	-3763.48	60.95	1473.02	-3556.53	137.95	1434.85	-3552.18	39.63	1430.98	712.65	-287.99	78.93	1313.86	-285.81	76.59	711.82
0.10000	-3421.55	248.73	14.54	-3432.14	252.87	35.35	-3492.00	80.18	10.48	-3479.07	140.85	70.76	-3045.04	20.46	17.92	-3650.72	157.95	47.19	-3429.21	311.09	1.23	-3779.40	328.98	39.57	-3456.80	188.85	1102.69	0.00	0.00	0.00	-3595.65	133.89	1467.95	-3763.48	60.95	1473.02	-3539.57	138.27	1436.01	-3564.27	40.13	1431.86	712.32	-287.93	78.92	1313.36	-285.93	76.58	711.72
0.11000	-3421.55	248.73	14.54	-3432.14	252.87	35.35	-3494.18	79.12	10.52	-3479.07	140.85	70.76	-3045.04	20.46	17.92	-3650.72	157.95	47.19	-3429.57	311.04	0.97	-3772.72	329.48	40.60	-3456.80	188.85	1102.69	0.00	0.00	0.00	-3595.65	133.89	1467.95	-3763.48	60.95	1473.02	-3512.53	137.81	1435.27	-3548.32	40.48	1430.77	712.44	-288.09	78.86	1313.36	-286.00	76.59	712.05
0.12000	-3421.55	248.73	14.54	-3432.14	252.87	35.35	-3499.49	79.60	8.57	-3479.07	140.85	70.76	-3045.04	20.46	17.92	-3650.72	157.95	47.19	-3429.98	310.99	0.67	-3754.78	328.52	42.81	-3456.80	188.85	1102.69	0.00	0.00	0.00	-3595.65	133.89	1467.95	-3763.48	60.95	1473.02	-3543.14	138.45	1435.15	-3550.69	39.91	1431.00	712.82	-288.10	78.90	1313.72	-286.02	76.68	712.05
0.13000	-3421.55	248.73	14.54	-3432.14	252.87	35.35	-3470.75	80.74	14.45	-3479.07	140.85	70.76	-3045.04	20.46	17.92	-3650.72	157.95	47.19	-3430.44	310.93	0.34	-3786.09	330.05	37.96	-3456.80	188.85	1102.69	0.00	0.00	0.00	-3595.65	133.89	1467.95	-3763.48	60.95	1473.02	-3529.11	137.65	1436.67	-3570.31	38.68	1431.68	712.91	-287.77	79.15	1313.39	-286.15	76.49	712.17
0.14000	-3421.55	248.73	14.54	-3432.14	252.87	35.35	-3462.73	79.09	14.94	-3479.07	140.85	70.76	-3045.04	20.46	17.92	-3650.72	157.95	47.19	-3430.94	310.87	-0.02	-3793.23	328.90	37.81	-3456.80	188.85	1102.69	0.00	0.00	0.00	-3595.65	133.89	1467.95	-3763.48	60.95	1473.02	-3520.21	137.86	1435.79	-3525.44	41.27	1430.29	712.64	-287.88	79.03	1312.88	-285.84	76.46	711.94
0.15000	-3421.55	248.73	14.54	-3432.14	252.87	35.35	-3474.64	80.08	13.91	-3479.07	140.85	70.76	-3045.04	20.46	17.92	-3650.72	157.95	47.19	-3431.48	310.79	-0.42	-3764.13	328.57	41.34	-3456.80	188.85	1102.69	0.00	0.00	0.00	-3595.65	133.89	1467.95	-3763.48	60.95	1473.02	-3548.44	138.50	1435.99	-3544.70	40.48	1430.59	713.36	-287.73	79.27	1313.47	-285.82	76.62	711.63
0.16000	-3421.55	248.73	14.54	-3432.14	252.87	35.35	-3479.11	79.27	12.64	-3479.07	140.85	70.76	-3045.04	20.46	17.92	-3650.72	157.95	47.19	-3432.08	310.72	-0.85	-3776.73	328.69	40.48	-3456.80	188.85	1102.69	0.00	0.00	0.00	-3595.65	133.89	1467.95	-3763.48	60.95	1473.02	-3566.32	138.93	1436.47	-3576.44	41.20	1431.76	712.98	-287.80	79.15	1313.60	-285.91	76.61	711.57
0.17000	-3421.55	248.73	14.54	-3432.14	252.87	35.35	-3520.88	79.36	4.89	-3479.07	140.85	70.76	-3045.04	20.46	17.92	-3650.72	157.95	47.19	-3432.72	310.64	-1.31	-3773.98	329.16	40.68	-3456.80	188.85	1102.69	0.00	0.00	0.00	-3595.65	133.89	1467.95	-3763.48	60.95	1473.02	-3541.95	139.53	1436.72	-3553.34	38.98	1431.48	712.27	-287.81	79.01	1313.88	-285.91	76.64	712.01
0.18000	-3421.55	248.73	14.54	-3432.14	252.87	35.35	-3464.71	79.40	14.83	-3479.07	140.85	70.76	-3045.04	20.46	17.92	-3650.72	157.95	47.19	-3433.40	310.55	-1.81	-3751.24	328.25	43.39	-3456.80	188.85	1102.69	0.00	0.00	0.00	-3595.65	133.89	1467.95	-3763.48	60.95	1473.02	-3528.42	138.73	1435.70	-3553.84	40.75	1431.56	712.68	-287.89	78.96	1313.99	-286.06	76.53	712.09
0.19000	-3421.55	248.73	14.54	-3432.14	252.87	35.35	-3473.75	80.51	13.04	-3479.07	140.85	70.76	-3045.04	20.46	17.92	-3650.72	157.95	47.19	-3434.13	310.45	-2.33	-3758.55	328.86	42.65	-3456.80	188.85	1102.69	0.00	0.00	0.00	-3595.65	133.89	1467.95	-3763.48	60.95	1473.02	-3562.18	138.91	1436.93	-3543.89	39.47	1431.19	713.00	-287.89	79.01	1313.56	-285.92	76.43	711.80
0.20000	-3421.55	248.73	14.54	-3432.14	252.87	35.35	-3512.17	78.94	8.49	-3479.07	140.85	70.76	-3045.04	20.46	17.92	-3650.72	157.95	47.19	-3434.90	310.35	-2.89	-3777.18	328.23	39.63	-3456.80	188.85	1102.69	0.00	0.00	0.00	-3595.65	133.89	1467.95	-3763.48	60.95	1473.02	-3541.62	137.43	1436.57	-3553.08	40.21	1430.50	712.67	-287.98	78.96	1313.30	-285.70	76.58	711.41
0.21000	-3421.55	248.73	14.54	-3432.14	252.87	35.35	-3472.59	78.61	13.54	-3479.07	140.85	70.76	-3045.04	20.46	17.92	-3650.72	157.95	47.19	-3435.71	310.25	-3.49	-3762.92	328.19	42.49	-3456.80	188.85	1102.69	0.00	0.00	0.00	-3595.65	133.89	1467.95	-3763.48	60.95	1473.02	-3543.90	138.11	1436.61	-3533.84	39.08	1431.19	712.83	-288.11	78.98	1312.91	-285.75	76.55	711.37
0.22000	-3421.55	248.73	14.54	-3432.14	252.87	35.35	-3519.20	79.98	6.56	-3479.07	140.85	70.76	-3045.04	20.46	17.92	-3650.72	157.95	47.19	-3436.57	310.13	-4.11	-3770.30	329.27	41.84	-3456.80	188.85	1102.69	0.00	0.00	0.00	-3595.65	133.89	1467.95	-3763.48	60.95	1473.02	-3567.17	138.90	1437.38	-3553.91	40.04	1432.19	712.46	-288.03	78.81	1313.23	-285.35	76.55	711.83
0.23000	-3421.55	248.73	14.54	-3432.14	252.87	35.35	-3482.14	79.76	12.77	-3479.07	140.85	70.76	-3045.04	20.46	17.92	-3650.72	157.95	47.19	-3437.47	310.02	-4.77	-3764.67	327.70	41.52	-3456.80	188.85	1102.69	0.00	0.00	0.00	-3595.65	133.89	1467.95	-3763.48	60.95	1473.02	-3556.27	138.89	1436.77	-3552.47	40.56	1431.31	712.55	-287.74	79.02	1313.91	-285.63	76.72	712.12
0.24000	-3421.55	248.73	14.54	-3432.14	252.87	35.35	-3498.32	78.86	9.37	-3479.07	140.85	70.76	-3045.04	20.46	17.92	-3650.72	157.95	47.19	-3438.42	309.89	-5.46	-3768.91	327.99	41.27	-3456.80	188.85	1102.69	0.00	0.00	0.00	-3595.65	133.89	1467.95	-3763.48	60.95	1473.02	-3550.51	138.25	1436.04	-3526.59	40.55	1429.69	712.46	-287.78	79.01	1313.79	-285.93	76.65	711.83
0.25000	-3421.55	248.73	14.54	-3432.14	252.87	35.35	-3489.13	79.66	10.13	-3479.07	140.85	70.76	-3045.04	20.46	17.92	-3650.72	157.95	47.19	-3439.41	309.76	-6.18	-3750.17	327.97	43.53	-3456.80	188.85	1102.69	0.00	0.00	0.00	-3595.65	133.89	1467.95	-3763.48	60.95	1473.02	-3545.19	138.86	1437.36	-3532.38	40.26	1431.98	712.58	-287.65	79.10	1313.99	-285.99	76.76	712.04
0.26000	-3421.55	248.73	14.54	-3432.14	252.87	35.35	-3492.63	80.64	10.74	-3479.07	140.85	70.76	-3045.04	20.46	17.92	-3650.72	157.95	47.19	-3440.44	309.63	-6.93	-3778.94	327.92	39.57	-3456.80	188.85	1102.69	0.00	0.00	0.00	-3595.65	133.89	1467.95	-3763.48	60.95	1473.02	-3510.82	139.32	1436.50	-3519.61	40.35	1432.16	712.82	-287.61	79.19	1313.48	-286.00	76.62	711.55
0.27000	-3421.55	248.73	14.54	-3432.14	252.87	35.35	-3463.14	78.97	13.98	-3479.07	140.85	70.76	-3045.04	20.46	17.92	-3650.72	157.95	47.19	-3441.51	309.49	-7.71	-3788.90	329.06	38.39	-3456.80	188.85	1102.69	0.00	0.00	0.00	-3595.65	133.89	1467.95	-3763.48	60.95	1473.02	-3538.86	139.93	1436.32	-3539.45	41.31	1432.59	712.92	-288.00	79.07	1313.17	-285.87	76.43	711.55
0.28000	-3421.55	248.73	14.54	-3432.14	252.87	35.35	-3497.90	79.87	7.98	-3479.07	140.85	70.76	-3045.04	20.46	17.92	-3650.72	157.95	47.19	-3442.62	309.34	-8.52	-3768.68	328.60	41.18	-3456.80	188.85	1102.69	0.00	0.00	0.00	-3595.65	133.89	1467.95	-3763.48	60.95	1473.02	-3562.86	139.99	1438.10	-3561.29	41.35	1432.36	712.71	-288.14	79.11	1313.54	-285.54	76.71	711.59
0.29000	-3421.55	248.73	14.54	-3432.14	252.87	35.35	-3487.57	79.07	10.55	-3479.07	140.85	70.76	-3045.04	20.46	17.92	-3650.72	157.95	47.19	-3443.78	309.19	-9.36	-3768.00	328.02	41.18	-3456.80	188.85	1102.69	0.00	0.00	0.00	-3595.65	133.89	1467.95	-3763.48	60.95	1473.02	-3551.72	139.28	1437.64	-3530.58	41.43	1431.65	712.49	-288.04	79.05	1313.25	-286.08	76.50	711.74
0.30000	-3421.55	248.73	14.54	-3432.14	252.87	35.35	-3499.13	77.04	8.90	-3479.07	140.85	70.76	-3045.04	20.46	17.92	-3650.72	157.95	47.19	-3444.97	309.03	-10.24	-3769.80	328.36	41.25	-3456.80	188.85	1102.69	0.00	0.00	0.00	-3595.65	133.89	1467.95	-3763.48	60.95	1473.02	-3537.10	138.99	1437.15	-3543.80	42.63	1431.35	712.39	-287.90	79.02	1313.53	-285.81	76.60	711.82
0.31000	-3421.55	248.73	14.54	-3432.14	252.87	35.35	-3501.26	79.58	7.95	-3479.07	140.85	70.76	-3045.04	20.46	17.92	-3650.72	157.95	47.19	-3446.21	308.87	-11.14	-3758.27	329.94	42.50	-3456.80	188.85	1102.69	0.00	0.00	0.00	-3595.65	133.89	1467.95	-3763.48	60.95	1473.02	-3555.09	139.64	1437.31	-3549.70	41.23	1432.87	713.35	-287.90	79.28	1313.76	-285.86	76.75	711.66
0.32000	-3421.55	248.73	14.54	-3432.14	252.87	35.35	-3455.50	80.39	15.66	-3479.07	140.85	70.76	-3045.04	20.46	17.92	-3650.72	157.95	47.19	-3447.49	308.70	-12.07	-3767.69	328.64	41.92	-3456.80	188.85	1102.69	0.00	0.00	0.00	-3595.65	133.89	1467.95	-3763.48	60.95	1473.02	-3551.95	139.82	1437.26	-3538.98	41.21	1432.36	713.48	-287.85	79.18	1313.82	-285.62	76.60	711.63
0.33000	-3421.55	248.73	14.54	-3432.14	252.87	35.35	-3488.82	80.50	10.77	-3479.07	140.85	70.76	-3045.04	20.46	17.92	-3650.72	157.95	47.19	-3448.80	308.52	-13.03	-3772.75	328.27	40.64	-3456.80	188.85	1102.69	0.00	0.00	0.00	-3595.65	133.89	1467.95	-3763.48	60.95	1473.02	-3566.07	139.94	1437.63	-3547.06	40.84	1431.90	712.88	-288.08	79.04	1313.41	-285.98	76.39	711.57
0.34000	-3421.55	248.73	14.54	-3432.14	252.87	35.35	-3489.17	79.25	11.67	-3479.07	140.85	70.76	-3045.04	20.46	17.92	-3650.72	157.95	47.19	-3450.16	308.34	-14.03	-3767.04	329.03	41.92	-3456.80	188.85	1102.69	0.00	0.00	0.00	-3595.65	133.89	1467.95	-3763.48	60.95	1473.02	-3566.68	139.96	1436.76	-3560.69	39.68	1432.06	713.26	-287.76	79.15	1313.13	-286.16	76.54	711.64
0.35000	-3421.55	248.73	14.54	-3432.14	252.87	35.35	-3486.58	80.95	12.17	-3479.07	140.85	70.76	-3045.04	20.46	17.92	-3650.72	157.95	47.19	-3451.55	308.16	-15.05	-3782.99	328.73	38.58	-3456.80	188.85	1102.69	0.00	0.00	0.00	-3595.65	133.89	1467.95	-3763.48	60.95	1473.02	-3568.41	138.70	1437.46	-3527.87	40.07	1431.58	712.77	-287.85	78.99	1313.37	-286.04	76.55	711.56
0.36000	-3421.55	248.73	14.54	-3432.14	252.87	35.35	-3488.13	79.49	12.01	-3479.07	140.85	70.76	-3045.04	20.46	17.92	-3650.72	157.95	47.19	-3452.99	307.97	-16.10	-3764.50	328.34	42.08	-3456.80	188.85	1102.69	0.00	0.00	0.00	-3595.65	133.89	1467.95	-3763.48	60.95	1473.02	-3564.66	138.63	1436.83	-3538.85	41.22	1432.18	712.28	-287.96	78.82	1312.71	-285.92	76.46	711.62
0.37000	-3421.55	248.73	14.54	-3432.14	252.87	35.35	-3504.48	78.21	10.02	-3479.07	140.85	70.76	-3045.04	20.46	17.92	-3650.72	157.95	47.19	-3454.46	307.77	-17.18	-3777.37	329.18	40.28	-3456.80	188.85	1102.69	0.00	0.00	0.00	-3595.65	133.89	1467.95	-3763.48	60.95	1473.02	-3587.10	138.53	1436.28	-3577.59	41.15	1433.07	712.38	-287.99	78.87	1313.05	-285.87	76.42	712.22
0.38000	-3421.55	248.73	14.54	-3432.14	252.87	35.35	-3489.77	78.49	11.55	-3479.07	140.85	70.76	-3045.04	20.46	17.92	-3650.72	157.95	47.19	-3455.97	307.57	-18.28	-3782.56	329.16	40.35	-3456.80	188.85	1102.69	0.00	0.00	0.00	-3595.65	133.89	1467.95	-3763.48	60.95	1473.02	-3572.56	138.04	1436.82	-3569.96	39.81	1433.22	712.96	-287.63	79.12	1313.82	-286.26	76.60	711.36
0.39000	-3421.55	248.73	14.54	-3432.14	252.87	35.35	-3477.26	77.68	12.80	-3479.07	140.85	70.76	-3045.04	20.46	17.92	-3650.72	157.95	47.19	-3457.52	307.36	-19.42	-3770.49	328.17	41.23	-3456.80	188.85	1102.69	0.00	0.00	0.00	-3595.65	133.89	1467.95	-3763.48	60.95	1473.02	-3556.71	138.68	1436.65	-3549.41	38.76	1432.22	712.18	-287.86	78.77	1313.32	-285.90	76.48	711.72
0.40000	-3421.55	248.73	14.54	-3432.14	252.87	35.35	-3491.80	78.76	11.41	-3479.07	140.85	70.76	-3045.04	20.46	17.92	-3650.72	157.95	47.19	-3459.10	307.15	-20.59	-3762.20	327.64	41.22	-3456.80	188.85	1102.69	0.00	0.00	0.00	-3595.65	133.89	1467.95	-3763.48	60.95	1473.02	-3566.82	139.96	1435.83	-3565.02	40.05	1432.50	712.56	-288.03	78.99	1313.63	-285.80	76.70	711.92
0.41000	-3421.55	248.73	14.54	-3432.14	252.87	35.35	-3508.52	79.97	8.20	-3479.07	140.85	70.76	-3045.04	20.46	17.92	-3650.72	157.95	47.19	-3460.73	306.93	-21.78	-3763.83	327.45	41.85	-3456.80	188.85	1102.69	0.00	0.00	0.00	-3595.65	133.89	1467.95	-3763.48	60.95	1473.02	-3566.21	139.88	1435.08	-3560.81	37.50	1431.42	713.17	-288.00	79.18	1313.79	-285.74	76.67	711.84
0.42000	-3421.55	248.73	14.54	-3432.14	252.87	35.35	-3486.59	76.49	10.61	-3479.07	140.85	70.76	-3045.04	20.46	17.92	-3650.72	157.95	47.19	-3462.39	306.71	-23.00	-3773.35	327.89	41.60	-3456.80	188.85	1102.69	0.00	0.00	0.00	-3595.65	133.89	1467.95	-3763.48	60.95	1473.02	-3571.60	138.89	1435.63	-3546.53	37.74	1430.45	712.77	-287.91	79.14	1313.37	-285.72	76.49	712.56
0.43000	-3421.55	248.73	14.54	-3432.14	252.87	35.35	-3476.99	80.25	12.69	-3479.07	140.85	70.76	-3045.04	20.46	17.92	-3650.72	157.95	47.19	-3464.09	306.48	-24.25	-3771.38	327.98	42.17	-3456.80	188.85	1102.69	0.00	0.00	0.00	-3595.65	133.89	1467.95	-3763.48	60.95	1473.02	-3535.92	138.14	1436.12	-3538.84	39.89	1430.87	713.02	-287.60	79.10	1313.32	-285.69	76.57	711.43
0.44000	-3421.55	248.73	14.54	-3432.14	252.87	35.35	-3474.84	77.62	12.68	-3479.07	140.85	70.76	-3045.04	20.46	17.92	-3650.72	157.95	47.19	-3465.82	306.24	-25.52	-3764.30	328.40	42.54	-3456.80	188.85	1102.69	0.00	0.00	0.00	-3595.65	133.89	1467.95	-3763.48	60.95	1473.02	-3556.74	137.62	1436.99	-3539.01	38.31	1431.16	712.36	-287.82	78.91	1313.23	-285.96	76.44	711.73
0.45000	-3421.55	248.73	14.54	-3432.14	252.87	35.35	-3475.47	79.31	13.19	-3479.07	140.85	70.76	-3045.04	20.46	17.92	-3650.72	157.95	47.19	-3467.59	306.01	-26.82	-3772.93	326.96	41.94	-3456.80	188.85	1102.69	0.00	0.00	0.00	-3595.65	133.89	1467.95	-3763.48	60.95	1473.02	-3555.70	137.62	1436.98	-3568.83	38.60	1433.06	712.67	-287.91	79.06	1313.45	-285.81	76.57	711.64
0.46000	-3421.55	248.73	14.54	-3432.14	252.87	35.35	-3476.05	80.48	12.84	-3479.07	140.85	70.76	-3045.04	20.46	17.92	-3650.72	157.95	47.19	-3469.39	305.76	-28.15	-3778.03	327.29	41.08	-3456.80	188.85	1102.69	0.00	0.00	0.00	-3595.65	133.89	1467.95	-3763.48	60.95	1473.02	-3555.26	137.33	1436.54	-3557.15	38.72	1432.54	712.02	-288.11	78.89	1312.95	-285.57	76.66	711.64
0.47000	-3421.55	248.73	14.54	-3432.14	252.87	35.35	-3503.91	81.17	9.82	-3479.07	140.85	70.76	-3045.04	20.46	17.92	-3650.72	157.95	47.19	-3471.23	305.51	-29.51	-3769.19	328.74	42.29	-3456.80	188.85	1102.69	0.00	0.00	0.00	-3595.65	133.89	1467.95	-3763.48	60.95	1473.02	-3580.80	137.92	1437.13	-3535.22	39.34	1431.21	711.64	-288.32	78.71	1313.64	-285.99	76.66	711.52
0.48000	-3421.55	248.73	14.54	-3432.14	252.87	35.35	-3491.97	78.51	10.89	-3479.07	140.85	70.76	-3045.04	20.46	17.92	-3650.72	157.95	47.19	-3473.11	305.26	-30.89	-3750.41	327.85	44.57	-3456.80	188.85	1102.69	0.00	0.00	0.00	-3595.65	133.89	1467.95	-3763.48	60.95	1473.02	-3564.85	138.25	1437.30	-3545.94	38.59	1432.10	712.90	-288.13	79.03	1313.72	-285.83	76.71	711.92
0.49000	-3421.55	248.73	14.54	-3432.14	252.87	35.35	-3509.61	79.85	8.48	-3479.07	140.85	70.76	-3045.04	20.46	17.92	-3650.72	157.95	47.19	-3475.02	305.00	-32.30	-3778.79	326.86	40.75	-3456.80	188.85	1102.69	0.00	0.00	0.00	-3595.65	133.89	1467.95	-3763.48	60.95	1473.02	-3543.86	138.43	1437.17	-3575.95	39.11	1432.07	712.22	-287.70	78.93	1313.45	-285.93	76.58	711.57
0.50000	-3421.55	248.73	14.54	-3432.14	252.87	35.35	-3475.10	80.91	12.32	-3479.07	140.85	70.76	-3045.04	20.46	17.92	-3650.72	157.95	47.19	-3476.96	304.73	-33.74	-3761.46	327.74	44.03	-3456.80	188.85	1102.69	0.00	0.00	0.00	-3595.65	133.89	1467.95	-3763.48	60.95	1473.02	-3542.83	138.36	1437.34	-3521.12	39.20	1431.56	712.79	-287.76	79.09	1313.32	-285.79	76.58	711.65
0.51000	-3421.55	248.73	14.54	-3432.14	252.87	35.35	-3516.63	78.34	6.78	-3479.07	140.85	70.76	-3045.04	20.46	17.92	-3650.72	157.95	47.19	-3478.94	304.46	-35.20	-3770.50	327.43	41.90	-3456.80	188.85	1102.69	0.00	0.00	0.00	-3595.65	133.89	1467.95	-3763.48	60.95	1473.02	-3545.90	138.35	1437.09	-3539.12	40.66	1431.19	712.47	-287.93	78.89	1313.53	-285.87	76.63	712.12
0.52000	-3421.55	248.73	14.54	-3432.14	252.87	35.35	-3483.79	80.93	13.46	-3479.07	140.85	70.76	-3045.04	20.46	17.92	-3650.72	157.95	47.19	-3480.95	304.19	-36.69	-3771.41	328.20	41.29	-3456.80	188.85	1102.69	0.00	0.00	0.00	-3595.65	133.89	1467.95	-3763.48	60.95	1473.02	-3580.29	138.61	1438.59	-3575.29	39.00	1432.68	712.74	-287.92	78.98	1313.80	-285.62	76.76	711.84
0.53000	-3421.55	248.73	14.54	-3432.14	252.87	35.35	-3487.22	78.89	11.39	-3479.07	140.85	70.76	-3045.04	20.46	17.92	-3650.72	157.95	47.19	-3483.00	303.91	-38.20	-3782.33	327.98	40.29	-3456.80	188.85	1102.69	0.00	0.00	0.00	-3595.65	133.89	1467.95	-3763.48	60.95	1473.02	-3573.11	139.48	1437.90	-3541.21	39.43	1432.36	712.60	-287.80	79.00	1313.97	-285.79	76.66	711.54
0.54000	-3421.55	248.73	14.54	-3432.14	252.87	35.35	-3487.02	78.04	11.16	-3479.07	140.85	70.76	-3045.04	20.46	17.92	-3650.72	157.95	47.19	-3485.07	303.62	-39.74	-3752.99	327.91	44.48	-3456.80	188.85	1102.69	0.00	0.00	0.00	-3595.65	133.89	1467.95	-3763.48	60.95	1473.02	-3580.61	136.41	1438.12	-3564.53	37.95	1433.00	712.20	-287.81	78.82	1313.48	-286.26	76.51	712.38
0.55000	-3421.55	248.73	14.54	-3432.14	252.87	35.35	-3480.75	78.94	12.05	-3479.07	140.85	70.76	-3045.04	20.46	17.92	-3650.72	157.95	47.19	-3487.18	303.33	-41.30	-3780.39	329.04	41.00	-3456.80	188.85	1102.69	0.00	0.00	0.00	-3595.65	133.89	1467.95	-3763.48	60.95	1473.02	-3563.68	137.55	1437.80	-3550.03	38.62	1433.11	712.66	-288.16	78.81	1313.72	-286.07	76.68	712.18
0.56000	-3421.55	248.73	14.54	-3432.14	252.87	35.35	-3490.44	80.98	11.22	-3479.07	140.85	70.76	-3045.04	20.46	17.92	-3650.72	157.95	47.19	-3489.33	303.04	-42.89	-3774.23	327.86	41.30	-3456.80	188.85	1102.69	0.00	0.00	0.00	-3595.65	133.89	1467.95	-3763.48	60.95	1473.02	-3586.15	137.30	1440.24	-3584.37	36.77	1434.60	712.98	-288.20	79.05	1313.73	-285.58	76.47	711.51
0.57000	-3421.55	248.73	14.54	-3432.14	252.87	35.35	-3478.86	79.54	13.27	-3479.07	140.85	70.76	-3045.04	20.46	17.92	-3650.72	157.95	47.19	-3491.50	302.74	-44.50	-3775.56	327.81	40.73	-3456.80	188.85	1102.69	0.00	0.00	0.00	-3595.65	133.89	1467.95	-3763.48	60.95	1473.02	-3571.76	136.14	1439.08	-3571.16	38.71	1434.65	713.51	-288.20	79.11	1313.14	-285.60	76.62	711.64
0.58000	-3421.55	248.73	14.54	-3432.14	252.87	35.35	-3481.07	78.75	13.17	-3479.07	140.85	70.76	-3045.04	20.46	17.92	-3650.72	157.95	47.19	-3493.71	302.43	-46.14	-3781.50	328.45	40.28	-3456.80	188.85	1102.69	0.00	0.00	0.00	-3595.65	133.89	1467.95	-3763.48	60.95	1473.02	-3550.67	137.16	1438.50	-3549.20	36.87	1434.28	712.69	-288.08	78.97	1313.66	-286.18	76.54	711.48
0.59000	-3421.55	248.73	14.54	-3432.14	252.87	35.35	-3475.26	80.59	12.92	-3479.07	140.85	70.76	-3045.04	20.46	17.92	-3650.72	157.95	47.19	-3495.95	302.12	-47.80	-3745.30	327.45	45.99	-3456.80	188.85	1102.69	0.00	0.00	0.00	-3595.65	133.89	1467.95	-3763.48	60.95	1473.02	-3568.70	138.20	1437.95	-3546.78	37.93	1433.37	712.61	-287.79	78.99	1313.89	-286.23	76.46	711.97
0.60000	-3421.55	248.73	14.54	-3432.14	252.87	35.35	-3487.79	77.40	10.67	-3479.07	140.85	70.76	-3045.04	20.46	17.92	-3650.72	157.95	47.19	-3498.21	301.81	-49.49	-3770.02	328.15	42.07	-3456.80	188.85	1102.69	0.00	0.00	0.00	-3595.65	133.89	1467.95	-3763.48	60.95	1473.02	-3566.72	135.93	1438.90	-3562.25	37.60	1434.89	712.47	-287.86	79.03	1313.39	-285.96	76.59	711.80
0.61000	-3421.55	248.73	14.54	-3432.14	252.87	35.35	-3476.76	79.06	13.08	-3479.07	140.85	70.76	-3045.04	20.46	17.92	-3650.72	157.95	47.19	-3500.51	301.49	-51.20	-3758.93	328.33	43.65	-3456.80	188.85	1102.69	0.00	0.00	0.00	-3595.65	133.89	1467.95	-3763.48	60.95	1473.02	-3559.03	137.76	1439.20	-3584.58	37.64	1436.47	712.70	-287.66	79.29	1313.20	-285.95	76.65	711.79
0.62000	-3421.55	248.73	14.54	-3432.14	252.87	35.35	-3473.73	81.42	12.64	-3479.07	140.85	70.76	-3045.04	20.46	17.92	-3650.72	157.95	47.19	-3502.84	301.17	-52.93	-3780.70	328.99	40.02	-3456.80	188.85	1102.69	0.00	0.00	0.00	-3595.65	133.89	1467.95	-3763.48	60.95	1473.02	-3560.24	135.90	1439.12	-3571.10	36.49	1435.99	711.72	-287.61	78.93	1313.45	-286.09	76.63	711.45
0.63000	-3421.55	248.73	14.54	-3432.14	252.87	35.35	-3495.10	77.21	10.15	-3479.07	140.85	70.76	-3045.04	20.46	17.92	-3650.72	157.95	47.19	-3505.20	300.84	-54.69	-3778.17	328.81	40.21	-3456.80	188.85	1102.69	0.00	0.00	0.00	-3595.65	133.89	1467.95	-3763.48	60.95	1473.02	-3564.95	135.72	1439.95	-3548.43	35.12	1435.39	712.92	-287.74	79.11	1312.82	-285.81	76.47	711.88
0.64000	-3421.55	248.73	14.54	-3432.14	252.87	35.35	-3489.85	78.74	10.14	-3479.07	140.85	70.76	-3045.04	20.46	17.92	-3650.72	157.95	47.19	-3507.59	300.50	-56.47	-3765.22	328.35	42.22	-3456.80	188.85	1102.69	0.00	0.00	0.00	-3595.65	133.89	1467.95	-3763.48	60.95	1473.02	-3552.29	135.67	1440.39	-3564.08	37.14	1435.91	712.49	-287.79	79.03	1313.78	-286.00	76.58	712.04
0.65000	-3421.55	248.73	14.54	-3432.14	252.87	35.35	-3493.04	78.52	11.01	-3479.07	140.85	70.76	-3045.04	20.46	17.92	-3650.72	157.95	47.19	-3510.01	300.16	-58.27	-3759.92	329.59	42.49	-3456.80	188.85	1102.69	0.00	0.00	0.00	-3595.65	133.89	1467.95	-3763.48	60.95	1473.02	-3562.07	136.09	1440.08	-3542.27	36.36	1434.82	711.95	-288.09	78.82	1313.68	-285.75	76.64	711.98
0.66000	-3421.55	248.73	14.54	-3432.14	252.87	35.35	-3488.96	79.50	9.61	-3479.07	140.85	70.76	-3045.04	20.46	17.92	-3650.72	157.95	47.19	-3512.46	299.82	-60.10	-3802.15	327.03	36.88	-3456.80	188.85	1102.69	0.00	0.00	0.00	-3595.65	133.89	1467.95	-3763.48	60.95	1473.02	-3562.12	133.82	1441.65	-3581.68	35.18	1435.30	712.28	-288.02	78.90	1313.63	-285.66	76.76	711.53
0.67000	-3421.55	248.73	14.54	-3432.14	252.87	35.35	-3519.76	78.74	5.05	-3479.07	140.85	70.76	-3045.04	20.46	17.92	-3650.72	157.95	47.19	-3514.93	299.47	-61.95	-3783.78	329.13	39.68	-3456.80	188.85	1102.69	0.00	0.00	0.00	-3595.65	133.89	1467.95	-3763.48	60.95	1473.02	-3571.03	131.96	1439.49	-3561.26	36.61	1436.92	712.32	-287.74	79.00	1313.31	-286.02	76.47	711.84
0.68000	-3421.55	248.73	14.54	-3432.14	252.87	35.35	-3490.57	79.36	10.77	-3479.07	140.85	70.76	-3045.04	20.46	17.92	-3650.72	157.95	47.19	-3517.44	299.12	-63.82	-3774.40	327.77	40.67	-3456.80	188.85	1102.69	0.00	0.00	0.00	-3595.65	133.89	1467.95	-3763.48	60.95	1473.02	-3585.53	134.84	1440.64	-3582.26	36.37	1436.26	712.12	-287.94	79.00	1313.04	-286.20	76.13	712.24
0.69000	-3421.55	248.73	14.54	-3432.14	252.87	35.35	-3477.94	78.89	10.88	-3479.07	140.85	70.76	-3045.04	20.46	17.92	-3650.72	157.95	47.19	-3519.97	298.76	-65.71	-3778.70	327.89	39.76	-3456.80	188.85	1102.69	0.00	0.00	0.00	-3595.65	133.89	1467.95	-3763.48	60.95	1473.02	-3571.88	134.07	1442.54	-3551.73	36.59	1435.44	712.62	-288.06	79.09	1312.94	-286.03	76.26	711.77
0.70000	-3421.55	248.73	14.54	-3432.14	252.87	35.35	-3472.24	80.08	13.52	-3479.07	140.85	70.76	-3045.04	20.46	17.92	-3650.72	157.95	47.19	-3522.53	298.40	-67.63	-3754.79	328.26	43.18	-3456.80	188.85	1102.69	0.00	0.00	0.00	-3595.65	133.89	1467.95	-3763.48	60.95	1473.02	-3594.78	133.02	1442.28	-3577.45	34.61	1435.41	712.94	-287.84	79.15	1313.09	-286.12	76.36	711.84
0.71000	-3421.55	248.73	14.54	-3432.14	252.87	35.35	-3471.35	79.51	13.94	-3479.07	140.85	70.76	-3045.04	20.46	17.92	-3650.72	157.95	47.19	-3525.12	298.04	-69.57	-3785.84	329.96	38.64	-3456.80	188.85	1102.69	0.00	0.00	0.00	-3595.65	133.89	1467.95	-3763.48	60.95	1473.02	-3581.60	131.41	1441.37	-3575.74	32.64	1436.10	712.85	-287.86	79.17	1313.37	-286.28	76.50	712.34
0.72000	-3421.55	248.73	14.54	-3432.14	252.87	35.35	-3476.81	79.21	12.69	-3479.07	140.85	70.76	-3045.04	20.46	17.92	-3650.72	157.95	47.19	-3527.73	297.67	-71.53	-3773.19	328.58	40.50	-3456.80	188.85	1102.69	0.00	0.00	0.00	-3595.65	133.89	1467.95	-3763.48	60.95	1473.02	-3550.00	132.81	1440.72	-3574.56	33.20	1437.96	712.60	-288.13	79.05	1313.14	-286.18	76.44	712.23
0.73000	-3421.55	248.73	14.54	-3432.14	252.87	35.35	-3496.84	79.58	8.71	-3479.07	140.85	70.76	-3045.04	20.46	17.92	-3650.72	157.95	47.19	-3530.37	297.29	-73.51	-3763.96	328.63	42.37	-3456.80	188.85	1102.69	0.00	0.00	0.00	-3595.65	133.89	1467.95	-3763.48	60.95	1473.02	-3534.22	131.52	1440.26	-3544.13	34.09	1436.15	713.05	-287.87	79.21	1313.37	-285.88	76.58	712.10
0.74000	-3421.55	248.73	14.54	-3432.14	252.87	35.35	-3494.19	80.53	9.76	-3479.07	140.85	70.76	-3045.04	20.46	17.92	-3650.72	157.95	47.19	-3533.04	296.91	-75.51	-3770.15	328.82	42.43	-3456.80	188.85	1102.69	0.00	0.00	0.00	-3595.65	133.89	1467.95	-3763.48	60.95	1473.02	-3563.31	131.76	1441.25	-3569.67	33.50	1436.25	712.52	-287.72	79.06	1313.16	-285.64	76.64	712.14
0.75000	-3421.55	248.73	14.54	-3432.14	252.87	35.35	-3478.27	80.45	12.76	-3479.07	140.85	70.76	-3045.04	20.46	17.92	-3650.72	157.95	47.19	-3535.73	296.53	-77.53	-3783.41	329.10	39.25	-3456.80	188.85	1102.69	0.00	0.00	0.00	-3595.65	133.89	1467.95	-3763.48	60.95	1473.02	-3550.92	132.12	1441.42	-3589.68	33.45	1437.07	712.40	-288.01	78.99	1313.18	-285.92	76.54	711.71
0.76000	-3421.55	248.73	14.54	-3432.14	252.87	35.35	-3479.75	79.52	13.27	-3479.07	140.85	70.76	-3045.04	20.46	17.92	-3650.72	157.95	47.19	-3538.45	296.14	-79.58	-3763.75	328.13	42.56	-3456.80	188.85	1102.69	0.00	0.00	0.00	-3595.65	133.89	1467.95	-3763.48	60.95	1473.02	-3574.33	130.35	1441.72	-3589.50	32.79	1435.50	712.41	-288.20	78.93	1313.82	-285.77	76.85	711.56
0.77000	-3421.55	248.73	14.54	-3432.14	252.87	35.35	-3501.26	78.63	9.06	-3479.07	140.85	70.76	-3045.04	20.46	17.92	-3650.72	157.95	47.19	-3541.20	295.75	-81.64	-3757.88	329.31	43.22	-3456.80	188.85	1102.69	0.00	0.00	0.00	-3595.65	133.89	1467.95	-3763.48	60.95	1473.02	-3574.04	131.71	1442.99	-3570.75	31.30	1434.12	712.42	-288.31	78.87	1313.63	-285.85	76.63	711.59
0.78000	-3421.55	248.73	14.54	-3432.14	252.87	35.35	-3492.84	77.78	9.79	-3479.07	140.85	70.76	-3045.04	20.46	17.92	-3650.72	157.95	47.19	-3543.96	295.35	-83.72	-3757.20	329.54	43.21	-3456.80	188.85	1102.69	0.00	0.00	0.00	-3595.65	133.89	1467.95	-3763.48	60.95	1473.02	-3568.84	131.01	1442.21	-3562.01	30.07	1436.33	712.35	-287.93	78.84	1313.35	-285.96	76.56	711.75
0.79000	-3421.55	248.73	14.54	-3432.14	252.87	35.35	-3492.60	79.60	10.53	-3479.07	140.85	70.76	-3045.04	20.46	17.92	-3650.72	157.95	47.19	-3546.76	294.95	-85.83	-3754.56	328.51	43.82	-3456.80	188.85	1102.69	0.00	0.00	0.00	-3595.65	133.89	1467.95	-3763.48	60.95	1473.02	-3560.74	131.03	1442.34	-3562.72	30.66	1436.19	713.03	-287.79	79.16	1313.46	-285.96	76.69	711.58
0.80000	-3421.55	248.73	14.54	-3432.14	252.87	35.35	-3512.22	80.27	8.13	-3479.07	140.85	70.76	-3045.04	20.46	17.92	-3650.72	157.95	47.19	-3549.58	294.54	-87.95	-3752.36	327.91	44.42	-3456.80	188.85	1102.69	0.00	0.00	0.00	-3595.65	133.89	1467.95	-3763.48	60.95	1473.02	-3563.18	131.15	1442.03	-3548.66	32.07	1436.23	712.34	-287.94	78.85	1313.78	-285.82	76.67	711.78
0.81000	-3421.55	248.73	14.54	-3432.14	252.87	35.35	-3508.15	79.41	8.08	-3479.07	140.85	70.76	-3045.04	20.46	17.92	-3650.72	157.95	47.19	-3552.42	294.13	-90.10	-3768.38	329.39	41.69	-3456.80	188.85	1102.69	0.00	0.00	0.00	-3595.65	133.89	1467.95	-3763.48	60.95	1473.02	-3567.11	131.18	1442.71	-3556.93	32.20	1436.46	712.42	-287.73	78.76	1313.30	-285.76	76.57	712.32
0.82000	-3421.55	248.73	14.54	-3432.14	252.87	35.35	-3466.93	79.57	13.28	-3479.07	140.85	70.76	-3045.04	20.46	17.92	-3650.72	157.95	47.19	-3555.28	293.71	-92.26	-3769.50	329.48	41.39	-3456.80	188.85	1102.69	0.00	0.00	0.00	-3595.65	133.89	1467.95	-3763.48	60.95	1473.02	-3573.27	131.48	1442.02	-3562.49	31.63	1435.85	712.23	-287.86	78.89	1312.94	-285.77	76.57	711.95
0.83000	-3421.55	248.73	14.54	-3432.14	252.87	35.35	-3479.92	80.43	12.81	-3479.07	140.85	70.76	-3045.04	20.46	17.92	-3650.72	157.95	47.19	-3558.17	293.30	-94.45	-3758.97	329.54	43.20	-3456.80	188.85	1102.69	0.00	0.00	0.00	-3595.65	133.89	1467.95	-3763.48	60.95	1473.02	-3587.93	131.06	1442.92	-3546.32	32.14	1435.32	712.48	-287.68	79.07	1313.52	-286.00	76.63	711.69
0.84000	-3421.55	248.73	14.54	-3432.14	252.87	35.35	-3476.95	78.54	12.87	-3479.07	140.85	70.76	-3045.04	20.46	17.92	-3650.72	157.95	47.19	-3561.09	292.87	-96.65	-3778.32	329.46	40.53	-3456.80	188.85	1102.69	0.00	0.00	0.00	-3595.65	133.89	1467.95	-3763.48	60.95	1473.02	-3578.67	129.36	1442.01	-3562.44	31.48	1434.96	712.18	-287.83	78.93	1313.55	-285.55	76.70	712.00
0.85000	-3421.55	248.73	14.54	-3432.14	252.87	35.35	-3504.42	79.08	8.06	-3479.07	140.85	70.76	-3045.04	20.46	17.92	-3650.72	157.95	47.19	-3564.02	292.45	-98.87	-3772.84	330.44	41.77	-3456.80	188.85	1102.69	0.00	0.00	0.00	-3595.65	133.89	1467.95	-3763.48	60.95	1473.02	-3572.42	129.92	1442.45	-3550.31	32.04	1436.07	713.34	-287.91	79.04	1313.60	-285.86	76.55	712.38
0.86000	-3421.55	248.73	14.54	-3432.14	252.87	35.35	-3515.99	79.08	7.08	-3479.07	140.85	70.76	-3045.04	20.46	17.92	-3650.72	157.95	47.19	-3566.98	292.01	-101.11	-3779.27	331.38	41.09	-3456.80	188.85	1102.69	0.00	0.00	0.00	-3595.65	133.89	1467.95	-3763.48	60.95	1473.02	-3560.45	130.73	1443.18	-3542.24	31.87	1436.25	712.75	-287.93	79.03	1313.30	-286.17	76.50	711.93
0.87000	-3421.55	248.73	14.54	-3432.14	252.87	35.35	-3495.45	79.12	10.46	-3479.07	140.85	70.76	-3045.04	20.46	17.92	-3650.72	157.95	47.19	-3569.96	291.58	-103.37	-3769.82	330.32	42.37	-3456.80	188.85	1102.69	0.00	0.00	0.00	-3595.65	133.89	1467.95	-3763.48	60.95	1473.02	-3565.07	129.23	1443.99	-3568.21	30.46	1436.43	712.86	-287.72	79.17	1312.94	-285.71	76.33	711.66
0.88000	-3421.55	248.73	14.54	-3432.14	252.87	35.35	-3506.10	78.45	6.97	-3479.07	140.85	70.76	-3045.04	20.46	17.92	-3650.72	157.95	47.19	-3572.96	291.14	-105.65	-3774.11	330.09	42.08	-3456.80	188.85	1102.69	0.00	0.00	0.00	-3595.65	133.89	1467.95	-3763.48	60.95	1473.02	-3592.34	129.15	1443.93	-3568.70	30.39	1437.45	712.60	-287.86	79.04	1313.31	-285.80	76.51	711.85
0.89000	-3421.55	248.73	14.54	-3432.14	252.87	35.35	-3487.75	79.68	9.60	-3479.07	140.85	70.76	-3045.04	20.46	17.92	-3650.72	157.95	47.19	-3575.98	290.69	-107.94	-3769.11	330.75	42.40	-3456.80	188.85	1102.69	0.00	0.00	0.00	-3595.65	133.89	1467.95	-3763.48	60.95	1473.02	-3588.08	128.67	1444.35	-3559.20	32.66	1437.26	712.93	-288.18	79.06	1313.41	-286.31	76.47	711.47
0.90000	-3421.55	248.73	14.54	-3432.14	252.87	35.35	-3505.53	78.62	9.50	-3479.07	140.85	70.76	-3045.04	20.46	17.92	-3650.72	157.95	47.19	-3579.03	290.25	-110.25	-3768.91	330.54	42.24	-3456.80	188.85	1102.69	0.00	0.00	0.00	-3595.65	133.89	1467.95	-3763.48	60.95	1473.02	-3562.28	129.37	1445.42	-3569.74	33.07	1436.54	713.30	-287.86	79.15	1313.21	-286.20	76.34	711.72
0.91000	-3421.55	248.73	14.54	-3432.14	252.87	35.35	-3477.15	80.36	12.23	-3479.07	140.85	70.76	-3045.04	20.46	17.92	-3650.72	157.95	47.19	-3582.09	289.79	-112.59	-3776.08	331.05	41.65	-3456.80	188.85	1102.69	0.00	0.00	0.00	-3595.65	133.89	1467.95	-3763.48	60.95	1473.02	-3562.97	129.85	1444.52	-3554.14	33.22	1436.93	712.77	-287.84	78.91	1313.39	-285.95	76.57	711.90
0.92000	-3421.55	248.73	14.54	-3432.14	252.87	35.35	-3478.43	78.49	11.30	-3479.07	140.85	70.76	-3045.04	20.46	17.92	-3650.72	157.95	47.19	-3585.17	289.34	-114.93	-3746.53	330.87	46.40	-3456.80	188.85	1102.69	0.00	0.00	0.00	-3595.65	133.89	1467.95	-3763.48	60.95	1473.02	-3557.67	129.58	1444.85	-3558.98	31.58	1436.47	712.53	-287.87	78.98	1313.79	-285.90	76.78	711.60
0.93000	-3421.55	248.73	14.54	-3432.14	252.87	35.35	-3470.96	78.89	13.88	-3479.07	140.85	70.76	-3045.04	20.46	17.92	-3650.72	157.95	47.19	-3588.28	288.88	-117.30	-3761.59	331.05	43.98	-3456.80	188.85	1102.69	0.00	0.00	0.00	-3595.65	133.89	1467.95	-3763.48	60.95	1473.02	-3564.08	133.18	1444.82	-3567.33	32.92	1437.50	712.14	-288.14	78.81	1313.82	-285.95	76.71	711.39
0.94000	-3421.55	248.73	14.54	-3432.14	252.87	35.35	-3512.09	78.78	6.75	-3479.07	140.85	70.76	-3045.04	20.46	17.92	-3650.72	157.95	47.19	-3591.40	288.41	-119.68	-3735.69	331.07	47.22	-3456.80	188.85	1102.69	0.00	0.00	0.00	-3595.65	133.89	1467.95	-3763.48	60.95	1473.02	-3563.90	131.98	1445.49	-3542.18	32.53	1437.11	712.79	-287.81	78.95	1313.60	-286.05	76.45	711.45
0.95000	-3421.55	248.73	14.54	-3432.14	252.87	35.35	-3500.96	78.40	7.95	-3479.07	140.85	70.76	-3045.04	20.46	17.92	-3650.72	157.95	47.19	-3594.55	287.95	-122.08	-3759.44	332.58	44.58	-3456.80	188.85	1102.69	0.00	0.00	0.00	-3595.65	133.89	1467.95	-3763.48	60.95	1473.02	-3567.89	131.52	1444.81	-3554.26	32.91	1437.08	712.60	-288.00	78.99	1313.70	-286.00	76.64	711.83
0.96000	-3421.55	248.73	14.54	-3432.14	252.87	35.35	-3482.42	77.71	12.87	-3479.07	140.85	70.76	-3045.04	20.46	17.92	-3650.72	157.95	47.19	-3597.71	287.47	-124.50	-3769.99	332.25	43.19	-3456.80	188.85	1102.69	0.00	0.00	0.00	-3595.65	133.89	1467.95	-3763.48	60.95	1473.02	-3561.92	130.85	1445.81	-3568.76	32.43	1437.72	713.31	-287.52	79.23	1314.00	-286.00	76.66	711.61
0.97000	-3421.55	248.73	14.54	-3432.14	252.87	35.35	-3478.44	79.96	12.44	-3479.07	140.85	70.76	-3045.04	20.46	17.92	-3650.72	157.95	47.19	-3600.89	287.00	-126.93	-3764.42	332.49	43.85	-3456.80	188.85	1102.69	0.00	0.00	0.00	-3595.65	133.89	1467.95	-3763.48	60.95	1473.02	-3568.93	132.70	1445.71	-3577.76	34.18	1437.79	713.42	-287.76	79.18	1313.81	-285.90	76.68	711.38
0.98000	-3421.55	248.73	14.54	-3432.14	252.87	35.35	-3511.08	79.42	6.50	-3479.07	140.85	70.76	-3045.04	20.46	17.92	-3650.72	157.95	47.19	-3604.09	286.52	-129.38	-3754.28	332.70	45.02	-3456.80	188.85	1102.69	0.00	0.00	0.00	-3595.65	133.89	1467.95	-3763.48	60.95	1473.02	-3554.85	133.22	1445.95	-3513.68	34.69	1437.00	712.56	-287.84	79.00	1313.59	-285.60	76.60	711.62
0.99000	-3421.55	248.73	14.54	-3432.14	252.87	35.35	-3517.22	77.66	5.78	-3479.07	140.85	70.76	-3045.04	20.46	17.92	-3650.72	157.95	47.19	-3607.31	286.04	-131.84	-3768.95	332.56	43.71	-3456.80	188.85	1102.69	0.00	0.00	0.00	-3595.65	133.89	1467.95	-3763.48	60.95	1473.02	-3573.79	131.11	1446.49	-3523.63	32.73	1436.87	712.73	-287.89	79.04	1313.48	-285.88	76.54	711.79
1.00000	-3421.55	248.73	14.54	-3432.14	252.87	35.35	-3505.46	80.61	8.09	-3479.07	140.85	70.76	-3045.04	20.46	17.92	-3650.72	157.95	47.19	-3610.54	285.55	-134.33	-3760.32	332.63	45.84	-3456.80	188.85	1102.69	0.00	0.00	0.00	-3595.65	133.89	1467.95	-3763.48	60.95	1473.02	-3597.21	132.30	1449.71	-3532.93	32.98	1438.67	712.86	-287.56	79.12	1313.40	-285.73	76.50	712.16
1.01000	-3421.55	248.73	14.54	-3432.14	252.87	35.35	-3459.33	80.39	16.24	-3479.07	140.85	70.76	-3045.04	20.46	17.92	-3650.72	157.95	47.19	-3613.80	285.06	-136.82	-3802.22	333.46	38.33	-3456.80	188.85	1102.69	0.00	0.00	0.00	-3595.65	133.89	1467.95	-3763.48	60.95	1473.02	-3596.76	133.94	1448.52	-3529.55	33.33	1438.67	712.76	-287.90	79.00	1313.33	-286.30	76.45	711.68
1.02000	-3421.55	248.73	14.54	-3432.14	252.87	35.35	-3508.53	78.26	8.06	-3479.07	140.85	70.76	-3045.04	20.46	17.92	-3650.72	157.95	47.19	-3617.07	284.56	-139.33	-3769.67	334.26	43.44	-3456.80	188.85	1102.69	0.00	0.00	0.00	-3595.65	133.89	1467.95	-3763.48	60.95	1473.02	-3606.12	134.14	1449.80	-3547.36	31.44	1439.18	712.26	-287.98	78.78	1312.73	-286.28	76.30	711.67
1.03000	-3421.55	248.73	14.54	-3432.14	252.87	35.35	-3476.23	79.67	12.38	-3479.07	140.85	70.76	-3045.04	20.46	17.92	-3650.72	157.95	47.19	-3620.35	284.06	-141.86	-3757.81	332.82	46.19	-3456.80	188.85	1102.69	0.00	0.00	0.00	-3595.65	133.89	1467.95	-3763.48	60.95	1473.02	-3582.59	133.68	1449.77	-3565.05	33.55	1440.09	712.84	-287.88	79.00	1313.34	-285.95	76.43	711.47
1.04000	-3421.55	248.73	14.54	-3432.14	252.87	35.35	-3464.06	79.07	15.45	-3479.07	140.85	70.76	-3045.04	20.46	17.92	-3650.72	157.95	47.19	-3623.66	283.56	-144.40	-3744.59	333.96	48.20	-3456.80	188.85	1102.69	0.00	0.00	0.00	-3595.65	133.89	1467.95	-3763.48	60.95	1473.02	-3595.88	132.66	1450.39	-3555.81	36.05	1439.31	712.12	-288.08	78.81	1313.85	-286.22	76.64	712.02
1.05000	-3421.55	248.73	14.54	-3432.14	252.87	35.35	-3472.78	81.21	14.29	-3479.07	140.85	70.76	-3045.04	20.46	17.92	-3650.72	157.95	47.19	-3626.98	283.06	-146.96	-3776.84	333.55	44.10	-3456.80	188.85	1102.69	0.00	0.00	0.00	-3595.65	133.89	1467.95	-3763.48	60.95	1473.02	-3576.63	133.09	1450.28	-3560.17	34.80	1440.43	712.49	-287.75	79.08	1313.98	-286.44	76.55	711.91
1.06000	-3421.55	248.73	14.54	-3432.14	252.87	35.35	-3459.68	79.86	15.02	-3479.07	140.85	70.76	-3045.04	20.46	17.92	-3650.72	157.95	47.19	-3630.31	282.55	-149.53	-3746.79	334.42	47.23	-3456.80	188.85	1102.69	0.00	0.00	0.00	-3595.65	133.89	1467.95	-3763.48	60.95	1473.02	-3600.46	133.51	1450.72	-3573.05	33.58	1441.11	712.54	-287.55	79.13	1313.92	-285.97	76.59	711.66
1.07000	-3421.55	248.73	14.54	-3432.14	252.87	35.35	-3509.96	79.44	6.76	-3479.07	140.85	70.76	-3045.04	20.46	17.92	-3650.72	157.95	47.19	-3633.66	282.03	-152.12	-3742.81	334.69	47.80	-3456.80	188.85	1102.69	0.00	0.00	0.00	-3595.65	133.89	1467.95	-3763.48	60.95	1473.02	-3568.98	133.81	1449.93	-3541.77	36.58	1440.78	712.42	-287.88	78.91	1314.03	-286.22	76.64	711.92
1.08000	-3421.55	248.73	14.54	-3432.14	252.87	35.35	-3494.69	79.24	9.64	-3479.07	140.85	70.76	-3045.04	20.46	17.92	-3650.72	157.95	47.19	-3637.03	281.52	-154.72	-3738.90	334.93	48.32	-3456.80	188.85	1102.69	0.00	0.00	0.00	-3595.65	133.89	1467.95	-3763.48	60.95	1473.02	-3595.56	133.46	1451.01	-3550.20	35.14	1441.00	712.85	-287.58	79.00	1313.34	-285.63	76.81	711.76
1.09000	-3421.55	248.73	14.54	-3432.14	252.87	35.35	-3490.38	79.64	9.97	-3479.07	140.85	70.76	-3045.04	20.46	17.92	-3650.72	157.95	47.19	-3640.41	281.00	-157.33	-3735.06	335.16	48.78	-3456.80	188.85	1102.69	0.00	0.00	0.00	-3595.65	133.89	1467.95	-3763.48	60.95	1473.02	-3565.23	134.31	1452.76	-3588.51	34.38	1440.96	712.55	-287.54	79.14	1313.25	-285.70	76.54	711.55
1.10000	-3421.55	248.73	14.54	-3432.14	252.87	35.35	-3484.78	78.60	10.43	-3479.07	140.85	70.76	-3045.04	20.46	17.92	-3650.72	157.95	47.19	-3643.80	280.47	-159.96	-3731.29	335.38	49.17	-3456.80	188.85	1102.69	0.00	0.00	0.00	-3595.65	133.89	1467.95	-3763.48	60.95	1473.02	-3551.46	133.47	1452.20	-3565.61	36.59	1441.40	712.76	-287.47	79.15	1313.36	-285.81	76.55	711.65
1.11000	-3421.55	248.73	14.54	-3432.14	252.87	35.35	-3456.83	79.58	15.20	-3479.07	140.85	70.76	-3045.04	20.46	17.92	-3650.72	157.95	47.19	-3647.21	279.94	-162.60	-3727.60	335.58	49.51	-3456.80	188.85	1102.69	0.00	0.00	0.00	-3595.65	133.89	1467.95	-3763.48	60.95	1473.02	-3578.84	132.88	1452.25	-3550.45	35.49	1441.34	712.55	-287.57	78.95	1313.48	-286.28	76.61	711.37
1.12000	-3421.55	248.73	14.54	-3432.14	252.87	35.35	-3483.83	79.95	11.88	-3479.07	140.85	70.76	-3045.04	20.46	17.92	-3650.72	157.95	47.19	-3650.63	279.41	-165.26	-3723.97	335.76	49.79	-3456.80	188.85	1102.69	0.00	0.00	0.00	-3595.65	133.89	1467.95	-3763.48	60.95	1473.02	-3572.90	134.09	1453.08	-3551.13	36.69	1441.13	712.14	-288.08	78.74	1313.43	-285.88	76.57	711.82
1.13000	-3421.55	248.73	14.54	-3432.14	252.87	35.35	-3487.39	79.03	9.72	-3479.07	140.85	70.76	-3045.04	20.46	17.92	-3650.72	157.95	47.19	-3654.07	278.88	-167.93	-3720.42	335.93	50.00	-3456.80	188.85	1102.69	0.00	0.00	0.00	-3595.65	133.89	1467.95	-3763.48	60.95	1473.02	-3600.77	136.08	1454.46	-3576.04	37.99	1441.80	712.35	-287.94	78.88	1313.79	-285.82	76.73	711.33
1.14000	-3421.55	248.73	14.54	-3432.14	252.87	35.35	-3469.50	76.36	13.34	-3479.07	140.85	70.76	-3045.04	20.46	17.92	-3650.72	157.95	47.19	-3657.52	278.34	-170.61	-3716.94	336.08	50.16	-3456.80	188.85	1102.69	0.00	0.00	0.00	-3595.65	133.89	1467.95	-3763.48	60.95	1473.02	-3577.02	137.02	1452.57	-3563.74	37.71	1442.56	712.60	-287.78	78.91	1313.30	-286.06	76.61	711.68
1.15000	-3421.55	248.73	14.54	-3432.14	252.87	35.35	-3490.43	79.25	9.66	-3479.07	140.85	70.76	-3045.04	20.46	17.92	-3650.72	157.95	47.19	-3660.98	277.80	-173.30	-3713.53	336.21	50.27	-3456.80	188.85	1102.69	0.00	0.00	0.00	-3595.65	133.89	1467.95	-3763.48	60.95	1473.02	-3597.32	137.56	1453.23	-3551.38	37.66	1442.79	712.50	-287.65	79.04	1313.54	-286.35	76.57	711.97
1.16000	-3421.55	248.73	14.54	-3432.14	252.87	35.35	-3458.01	79.42	14.69	-3479.07	140.85	70.76	-3045.04	20.46	17.92	-3650.72	157.95	47.19	-3664.46	277.25	-176.01	-3710.19	336.33	50.31	-3456.80	188.85	1102.69	0.00	0.00	0.00	-3595.65	133.89	1467.95	-3763.48	60.95	1473.02	-3570.43	137.80	1454.60	-3567.40	39.45	1442.50	712.34	-287.92	78.93	1313.29	-286.17	76.44	711.98
1.17000	-3421.55	248.73	14.54	-3432.14	252.87	35.35	-3492.90	79.55	10.32	-3479.07	140.85	70.76	-3045.04	20.46	17.92	-3650.72	157.95	47.19	-3667.94	276.71	-178.72	-3706.92	336.44	50.30	-3456.80	188.85	1102.69	0.00	0.00	0.00	-3595.65	133.89	1467.95	-3763.48	60.95	1473.02	-3595.43	136.71	1456.11	-3567.47	40.75	1441.78	712.17	-287.95	78.86	1313.36	-285.79	76.50	712.03
1.18000	-3421.55	248.73	14.54	-3432.14	252.87	35.35	-3476.90	77.51	11.95	-3479.07	140.85	70.76	-3045.04	20.46	17.92	-3650.72	157.95	47.19	-3671.44	276.15	-181.46	-3703.72	336.53	50.23	-3456.80	188.85	1102.69	0.00	0.00	0.00	-3595.65	133.89	1467.95	-3763.48	60.95	1473.02	-3582.74	137.66	1456.82	-3575.04	40.51	1443.16	712.18	-287.96	78.92	1313.34	-285.80	76.46	711.73
1.19000	-3421.55	248.73	14.54	-3432.14	252.87	35.35	-3466.23	79.10	12.86	-3479.07	140.85	70.76	-3045.04	20.46	17.92	-3650.72	157.95	47.19	-3674.95	275.60	-184.20	-3700.58	336.60	50.11	-3456.80	188.85	1102.69	0.00	0.00	0.00	-3595.65	133.89	1467.95	-3763.48	60.95	1473.02	-3570.74	138.51	1455.80	-3568.66	40.77	1443.51	712.05	-288.00	78.77	1313.56	-285.68	76.51	711.53
1.20000	-3421.55	248.73	14.54	-3432.14	252.87	35.35	-3508.17	78.58	8.19	-3479.07	140.85	70.76	-3045.04	20.46	17.92	-3650.72	157.95	47.19	-3678.47	275.04	-186.95	-3697.52	336.66	49.92	-3456.80	188.85	1102.69	0.00	0.00	0.00	-3595.65	133.89	1467.95	-3763.48	60.95	1473.02	-3603.54	139.01	1455.99	-3576.23	42.10	1443.29	712.87	-287.55	78.97	1313.88	-285.93	76.66	711.32
1.21000	-3421.55	248.73	14.54	-3432.14	252.87	35.35	-3474.50	78.39	12.85	-3479.07	140.85	70.76	-3045.04	20.46	17.92	-3650.72	157.95	47.19	-3682.00	274.48	-189.72	-3694.52	336.71	49.69	-3456.80	188.85	1102.69	0.00	0.00	0.00	-3595.65	133.89	1467.95	-3763.48	60.95	1473.02	-3608.27	139.57	1456.36	-3576.87	43.66	1444.64	712.18	-287.96	78.83	1313.03	-286.14	76.45	711.99
1.22000	-3421.55	248.73	14.54	-3432.14	252.87	35.35	-3479.93	79.96	11.05	-3479.07	140.85	70.76	-3045.04	20.46	17.92	-3650.72	157.95	47.19	-3685.54	273.92	-192.50	-3691.58	336.74	49.40	-3456.80	188.85	1102.69	0.00	0.00	0.00	-3595.65	133.89	1467.95	-3763.48	60.95	1473.02	-3612.95	140.11	1456.72	-3578.48	44.21	1445.73	711.96	-288.28	78.77	1313.67	-285.97	76.65	711.46
1.23000	-3421.55	248.73	14.54	-3432.14	252.87	35.35	-3463.49	79.50	13.73	-3479.07	140.85	70.76	-3045.04	20.46	17.92	-3650.72	157.95	47.19	-3689.10	273.35	-195.28	-3688.72	336.75	49.05	-3456.80	188.85	1102.69	0.00	0.00	0.00	-3595.65	133.89	1467.95	-3763.48	60.95	1473.02	-3617.58	140.64	1457.07	-3587.70	44.91	1446.79	712.29	-287.97	78.80	1313.79	-285.94	76.73	711.36
1.24000	-3421.55	248.73	14.54	-3432.14	252.87	35.35	-3500.18	79.24	9.81	-3479.07	140.85	70.76	-3045.04	20.46	17.92	-3650.72	157.95	47.19	-3692.66	272.78	-198.08	-3685.91	336.75	48.65	-3456.80	188.85	1102.69	0.00	0.00	0.00	-3595.65	133.89	1467.95	-3763.48	60.95	1473.02	-3622.17	141.16	1457.40	-3562.37	47.98	1446.26	711.76	-288.15	78.50	1313.63	-285.82	76.65	711.60
1.25000	-3421.55	248.73	14.54	-3432.14	252.87	35.35	-3492.56	78.61	10.52	-3479.07	140.85	70.76	-3045.04	20.46	17.92	-3650.72	157.95	47.19	-3696.23	272.20	-200.89	-3683.18	336.74	48.20	-3456.80	188.85	1102.69	0.00	0.00	0.00	-3595.65	133.89	1467.95	-3763.48	60.95	1473.02	-3626.70	141.67	1457.72	-3552.35	49.61	1446.35	712.02	-287.91	78.74	1313.58	-285.78	76.68	711.28
1.26000	-3421.55	248.73	14.54	-3432.14	252.87	35.35	-3493.10	77.57	11.02	-3479.07	140.85	70.76	-3045.04	20.46	17.92	-3650.72	157.95	47.19	-3699.81	271.62	-203.71	-3680.50	336.71	47.69	-3456.80	188.85	1102.69	0.00	0.00	0.00	-3595.65	133.89	1467.95	-3763.48	60.95	1473.02	-3631.18	142.16	1458.03	-3572.39	50.33	1447.37	712.76	-287.82	79.00	1313.84	-285.91	76.59	711.65
1.27000	-3421.55	248.73	14.54	-3432.14	252.87	35.35	-3507.95	79.90	7.13	-3479.07	140.85	70.76	-3045.04	20.46	17.92	-3650.72	157.95	47.19	-3703.40	271.04	-206.54	-3677.90	336.66	47.13	-3456.80	188.85	1102.69	0.00	0.00	0.00	-3595.65	133.89	1467.95	-3763.48	60.95	1473.02	-3635.61	142.64	1458.33	-3563.54	52.61	1447.53	712.98	-287.58	79.12	1313.79	-285.78	76.64	711.58
1.28000	-3421.55	248.73	14.54	-3432.14	252.87	35.35	-3454.36	80.15	15.47	-3479.07	140.85	70.76	-3045.04	20.46	17.92	-3650.72	157.95	47.19	-3707.00	270.46	-209.38	-3675.35	336.60	46.52	-3456.80	188.85	1102.69	0.00	0.00	0.00	-3595.65	133.89	1467.95	-3763.48	60.95	1473.02	-3639.99	143.11	1458.61	-3559.82	54.73	1448.44	713.12	-287.68	79.02	1313.77	-285.76	76.65	711.91
1.29000	-3421.55	248.73	14.54	-3432.14	252.87	35.35	-3501.02	79.62	7.95	-3479.07	140.85	70.76	-3045.04	20.46	17.92	-3650.72	157.95	47.19	-3710.60	269.87	-212.24	-3672.87	336.53	45.85	-3456.80	188.85	1102.69	0.00	0.00	0.00	-3595.65	133.89	1467.95	-3763.48	60.95	1473.02	-3644.33	143.56	1458.89	-3553.10	57.06	1448.89	713.10	-287.65	79.29	1313.74	-286.04	76.63	711.58
1.30000	-3421.55	248.73	14.54	-3432.14	252.87	35.35	-3482.91	80.87	10.60	-3479.07	140.85	70.76	-3045.04	20.46	17.92	-3650.72	157.95	47.19	-3714.21	269.28	-215.10	-3670.45	336.44	45.14	-3456.80	188.85	1102.69	0.00	0.00	0.00	-3595.65	133.89	1467.95	-3763.48	60.95	1473.02	-3648.61	144.00	1459.15	-3568.30	59.28	1448.86	712.63	-287.63	79.11	1313.60	-285.83	76.75	710.78
1.31000	-3421.55	248.73	14.54	-3432.14	252.87	35.35	-3492.25	79.75	8.11	-3479.07	140.85	70.76	-3045.04	20.46	17.92	-3650.72	157.95	47.19	-3717.84	268.69	-217.97	-3668.09	336.34	44.37	-3456.80	188.85	1102.69	0.00	0.00	0.00	-3595.65	133.89	1467.95	-3763.48	60.95	1473.02	-3652.84	144.43	1459.40	-3566.37	61.18	1449.25	712.65	-287.68	78.99	1313.52	-285.82	76.75	711.58
1.32000	-3421.55	248.73	14.54	-3432.14	252.87	35.35	-3489.21	77.85	10.92	-3479.07	140.85	70.76	-3045.04	20.46	17.92	-3650.72	157.95	47.19	-3721.46	268.10	-220.84	-3665.79	336.23	43.55	-3456.80	188.85	1102.69	0.00	0.00	0.00	-3595.65	133.89	1467.95	-3763.48	60.95	1473.02	-3657.03	144.84	1459.64	-3551.37	64.68	1449.56	712.77	-287.84	78.92	1313.36	-285.82	76.59	711.86
1.33000	-3421.55	248.73	14.54	-3432.14	252.87	35.35	-3512.03	77.70	6.54	-3479.07	140.85	70.76	-3045.04	20.46	17.92	-3650.72	157.95	47.19	-3725.10	267.50	-223.73	-3663.56	336.10	42.68	-3456.80	188.85	1102.69	0.00	0.00	0.00	-3595.65	133.89	1467.95	-3763.48	60.95	1473.02	-3661.16	145.24	1459.86	-3567.76	67.86	1450.26	713.03	-287.71	79.16	1313.82	-285.85	76.70	711.98
1.34000	-3421.55	248.73	14.54	-3432.14	252.87	35.35	-3478.80	80.41	12.24	-3479.07	140.85	70.76	-3045.04	20.46	17.92	-3650.72	157.95	47.19	-3728.74	266.89	-226.63	-3661.38	335.96	41.76	-3456.80	188.85	1102.69	0.00	0.00	0.00	-3595.65	133.89	1467.95	-3763.48	60.95	1473.02	-3665.24	145.63	1460.08	-3574.16	69.70	1450.60	712.66	-287.89	78.97	1313.52	-285.91	76.76	711.77
1.35000	-3421.55	248.73	14.54	-3432.14	252.87	35.35	-3490.49	79.97	10.25	-3479.07	140.85	70.76	-3045.04	20.46	17.92	-3650.72	157.95	47.19	-3732.39	266.29	-229.53	-3659.27	335.80	40.79	-3456.80	188.85	1102.69	0.00	0.00	0.00	-3595.65	133.89	1467.95	-3763.48	60.95	1473.02	-3669.28	146.01	1460.28	-3572.17	72.35	1450.93	712.58	-288.19	78.84	1313.36	-285.95	76.77	711.43
1.36000	-3421.55	248.73	14.54	-3432.14	252.87	35.35	-3488.36	79.87	10.17	-3479.07	140.85	70.76	-3045.04	20.46	17.92	-3650.72	157.95	47.19	-3736.04	265.68	-232.45	-3657.21	335.63	39.78	-3456.80	188.85	1102.69	0.00	0.00	0.00	-3595.65	133.89	1467.95	-3763.48	60.95	1473.02	-3673.26	146.37	1460.47	-3595.07	74.87	1451.35	712.84	-287.98	78.97	1313.56	-285.59	76.93	712.17
1.37000	-3421.55	248.73	14.54	-3432.14	252.87	35.35	-3489.59	78.27	10.99	-3479.07	140.85	70.76	-3045.04	20.46	17.92	-3650.72	157.95	47.19	-3739.70	265.07	-235.37	-3655.21	335.44	38.71	-3456.80	188.85	1102.69	0.00	0.00	0.00	-3595.65	133.89	1467.95	-3763.48	60.95	1473.02	-3677.20	146.72	1460.65	-3595.24	78.65	1451.15	713.22	-287.69	79.01	1313.30	-285.67	76.60	712.35
1.38000	-3421.55	248.73	14.54	-3432.14	252.87	35.35	-3525.16	80.26	5.80	-3479.07	140.85	70.76	-3045.04	20.46	17.92	-3650.72	157.95	47.19	-3743.36	264.46	-238.30	-3653.27	335.24	37.59	-3456.80	188.85	1102.69	0.00	0.00	0.00	-3595.65	133.89	1467.95	-3763.48	60.95	1473.02	-3681.09	147.06	1460.82	-3599.08	81.09	1450.94	713.07	-287.96	79.03	1313.70	-286.09	76.62	711.61
1.39000	-3421.55	248.73	14.54	-3432.14	252.87	35.35	-3480.25	80.73	11.69	-3479.07	140.85	70.76	-3045.04	20.46	17.92	-3650.72	157.95	47.19	-3747.03	263.84	-241.24	-3651.39	335.03	36.43	-3456.80	188.85	1102.69	0.00	0.00	0.00	-3595.65	133.89	1467.95	-3763.48	60.95	1473.02	-3684.93	147.39	1460.98	-3609.06	84.02	1451.66	712.72	-288.27	78.81	1314.15	-285.72	76.89	711.49
1.40000	-3421.55	248.73	14.54	-3432.14	252.87	35.35	-3492.10	79.60	8.70	-3479.07	140.85	70.76	-3045.04	20.46	17.92	-3650.72	157.95	47.19	-3750.71	263.22	-244.18	-3649.57	334.81	35.22	-3456.80	188.85	1102.69	0.00	0.00	0.00	-3595.65	133.89	1467.95	-3763.48	60.95	1473.02	-3688.71	147.70	1461.13	-3599.71	87.46	1451.05	712.40	-287.97	78.95	1313.85	-285.71	76.85	711.64
1.41000	-3421.55	248.73	14.54	-3432.14	252.87	35.35	-3487.37	79.07	11.22	-3479.07	140.85	70.76	-3045.04	20.46	17.92	-3650.72	157.95	47.19	-3754.38	262.60	-247.13	-3647.80	334.57	33.96	-3456.80	188.85	1102.69	0.00	0.00	0.00	-3595.65	133.89	1467.95	-3763.48	60.95	1473.02	-3692.45	148.01	1461.27	-3581.81	90.12	1450.95	712.20	-288.17	78.77	1313.22	-285.98	76.68	711.20
1.42000	-3421.55	248.73	14.54	-3432.14	252.87	35.35	-3501.77	79.53	9.50	-3479.07	140.85	70.76	-3045.04	20.46	17.92	-3650.72	157.95	47.19	-3758.06	261.98	-250.09	-3646.09	334.31	32.66	-3456.80	188.85	1102.69	0.00	0.00	0.00	-3595.65	133.89	1467.95	-3763.48	60.95	1473.02	-3696.14	148.30	1461.39	-3577.93	94.17	1451.42	712.40	-287.88	78.91	1313.17	-286.25	76.27	711.62
1.43000	-3421.55	248.73	14.54	-3432.14	252.87	35.35	-3473.67	80.05	12.39	-3479.07	140.85	70.76	-3045.04	20.46	17.92	-3650.72	157.95	47.19	-3761.75	261.35	-253.06	-3644.43	334.05	31.31	-3456.80	188.85	1102.69	0.00	0.00	0.00	-3595.65	133.89	1467.95	-3763.48	60.95	1473.02	-3699.78	148.58	1461.51	-3569.67	98.19	1450.84	712.29	-287.94	78.69	1313.52	-286.10	76.52	711.90
1.44000	-3421.55	248.73	14.54	-3432.14	252.87	35.35	-3468.87	79.00	12.98	-3479.07	140.85	70.76	-3045.04	20.46	17.92	-3650.72	157.95	47.19	-3765.44	260.72	-256.04	-3642.83	333.77	29.91	-3456.80	188.85	1102.69	0.00	0.00	0.00	-3595.65	133.89	1467.95	-3763.48	60.95	1473.02	-3703.37	148.84	1461.61	-3582.08	101.98	1451.43	712.50	-287.94	79.01	1313.56	-285.82	76.65	711.20
1.45000	-3421.55	248.73	14.54	-3432.14	252.87	35.35	-3482.97	79.39	11.63	-3479.07	140.85	70.76	-3045.04	20.46	17.92	-3650.72	157.95	47.19	-3769.13	260.09	-259.02	-3641.29	333.48	28.47	-3456.80	188.85	1102.69	0.00	0.00	0.00	-3595.65	133.89	1467.95	-3763.48	60.95	1473.02	-3706.91	149.10	1461.70	-3588.65	105.43	1451.20	712.92	-288.07	79.02	1313.75	-286.02	76.56	711.42
1.46000	-3421.55	248.73	14.54	-3432.14	252.87	35.35	-3488.61	80.44	10.89	-3479.07	140.85	70.76	-3045.04	20.46	17.92	-3650.72	157.95	47.19	-3772.82	259.46	-262.00	-3639.80	333.17	26.98	-3456.80	188.85	1102.69	0.00	0.00	0.00	-3595.65	133.89	1467.95	-3763.48	60.95	1473.02	-3710.41	149.34	1461.79	-3591.79	109.36	1451.97	713.02	-287.88	79.06	1313.76	-286.01	76.61	712.17
1.47000	-3421.55	248.73	14.54	-3432.14	252.87	35.35	-3480.11	81.36	12.42	-3479.07	140.85	70.76	-3045.04	20.46	17.92	-3650.72	157.95	47.19	-3776.52	258.82	-264.99	-3638.36	332.86	25.45	-3456.80	188.85	1102.69	0.00	0.00	0.00	-3595.65	133.89	1467.95	-3763.48	60.95	1473.02	-3713.85	149.57	1461.86	-3594.46	112.95	1451.66	712.58	-287.93	79.07	1313.27	-286.21	76.44	712.26
1.48000	-3421.55	248.73	14.54	-3432.14	252.87	35.35	-3512.11	80.48	7.76	-3479.07	140.85	70.76	-3045.04	20.46	17.92	-3650.72	157.95	47.19	-3780.21	258.18	-267.99	-3636.97	332.53	23.88	-3456.80	188.85	1102.69	0.00	0.00	0.00	-3595.65	133.89	1467.95	-3763.48	60.95	1473.02	-3717.24	149.79	1461.92	-3580.20	118.37	1451.63	712.01	-288.05	78.79	1313.60	-285.71	76.73	711.65
1.49000	-3421.55	248.73	14.54	-3432.14	252.87	35.35	-3505.42	78.76	9.73	-3479.07	140.85	70.76	-3045.04	20.46	17.92	-3650.72	157.95	47.19	-3783.91	257.54	-271.00	-3635.64	332.18	22.26	-3456.80	188.85	1102.69	0.00	0.00	0.00	-3595.65	133.89	1467.95	-3763.48	60.95	1473.02	-3720.59	150.00	1461.97	-3599.78	122.21	1451.69	711.76	-287.97	78.85	1313.52	-285.64	76.80	711.87
1.50000	-3421.55	248.73	14.54	-3432.14	252.87	35.35	-3472.30	80.08	14.59	-3479.07	140.85	70.76	-3045.04	20.46	17.92	-3650.72	157.95	47.19	-3787.61	256.89	-274.01	-3634.36	331.83	20.59	-3456.80	188.85	1102.69	0.00	0.00	0.00	-3595.65	133.89	1467.95	-3763.48	60.95	1473.02	-3723.89	150.20	1462.01	-3591.03	126.79	1452.54	712.35	-287.83	78.87	1313.61	-286.36	76.59	711.73
1.51000	-3421.55	248.73	14.54	-3432.14	252.87	35.35	-3495.61	79.40	9.13	-3479.07	140.85	70.76	-3045.04	20.46	17.92	-3650.72	157.95	47.19	-3791.31	256.24	-277.02	-3633.13	331.46	18.89	-3456.80	188.85	1102.69	0.00	0.00	0.00	-3595.65	133.89	1467.95	-3763.48	60.95	1473.02	-3727.13	150.38	1462.04	-3599.41	130.60	1453.04	712.61	-287.74	79.05	1313.33	-285.93	76.57	711.67
1.52000	-3421.55	248.73	14.54	-3432.14	252.87	35.35	-3535.39	79.27	3.27	-3479.07	140.85	70.76	-3045.04	20.46	17.92	-3650.72	157.95	47.19	-3795.01	255.59	-280.04	-3631.95	331.08	17.14	-3456.80	188.85	1102.69	0.00	0.00	0.00	-3595.65	133.89	1467.95	-3763.48	60.95	1473.02	-3730.33	150.56	1462.06	-3626.30	134.85	1453.18	712.91	-287.93	79.14	1313.73	-285.74	76.63	711.59
1.53000	-3421.55	248.73	14.54	-3432.14	252.87	35.35	-3508.64	79.69	7.29	-3479.07	140.85	70.76	-3045.04	20.46	17.92	-3650.72	157.95	47.19	-3798.72	254.94	-283.07	-3630.83	330.69	15.35	-3456.80	188.85	1102.69	0.00	0.00	0.00	-3595.65	133.89	1467.95	-3763.48	60.95	1473.02	-3733.48	150.72	1462.07	-3605.58	140.61	1453.15	712.64	-288.13	79.05	1313.62	-286.07	76.48	711.61
1.54000	-3421.55	248.73	14.54	-3432.14	252.87	35.35	-3475.64	82.03	12.30	-3479.07	140.85	70.76	-3045.04	20.46	17.92	-3650.72	157.95	47.19	-3802.42	254.29	-286.10	-3629.75	330.28	13.51	-3456.80	188.85	1102.69	0.00	0.00	0.00	-3595.65	133.89	1467.95	-3763.48	60.95	1473.02	-3736.58	150.87	1462.08	-3608.94	143.93	1453.74	711.95	-288.31	78.80	1313.53	-285.86	76.67	711.71
1.55000	-3421.55	248.73	14.54	-3432.14	252.87	35.35	-3469.01	79.46	13.03	-3479.07	140.85	70.76	-3045.04	20.46	17.92	-3650.72	157.95	47.19	-3806.12	253.63	-289.13	-3628.72	329.86	11.64	-3456.80	188.85	1102.69	0.00	0.00	0.00	-3595.65	133.89	1467.95	-3763.48	60.95	1473.02	-3739.63	151.01	1462.07	-3618.99	147.66	1454.67	711.72	-288.03	78.74	1313.49	-285.81	76.69	711.90
1.56000	-3421.55	248.73	14.54	-3432.14	252.87	35.35	-3463.92	82.81	14.73	-3479.07	140.85	70.76	-3045.04	20.46	17.92	-3650.72	157.95	47.19	-3809.82	252.97	-292.17	-3627.74	329.43	9.72	-3456.80	188.85	1102.69	0.00	0.00	0.00	-3595.65	133.89	1467.95	-3763.48	60.95	1473.02	-3742.63	151.14	1462.05	-3593.51	151.92	1453.51	712.21	-287.81	78.96	1313.62	-285.89	76.77	711.64
1.57000	-3421.55	248.73	14.54	-3432.14	252.87	35.35	-3473.46	81.76	13.42	-3479.07	140.85	70.76	-3045.04	20.46	17.92	-3650.72	157.95	47.19	-3813.52	252.31	-295.21	-3626.81	328.99	7.77	-3456.80	188.85	1102.69	0.00	0.00	0.00	-3595.65	133.89	1467.95	-3763.48	60.95	1473.02	-3745.59	151.26	1462.02	-3624.11	157.17	1455.17	712.65	-287.51	79.16	1313.56	-285.72	76.78	711.93
1.58000	-3421.55	248.73	14.54	-3432.14	252.87	35.35	-3460.38	80.48	15.59	-3479.07	140.85	70.76	-3045.04	20.46	17.92	-3650.72	157.95	47.19	-3817.21	251.64	-298.26	-3625.93	328.54	5.77	-3456.80	188.85	1102.69	0.00	0.00	0.00	-3595.65	133.89	1467.95	-3763.48	60.95	1473.02	-3748.49	151.37	1461.98	-3640.62	161.36	1455.34	712.71	-287.61	79.07	1313.34	-285.93	76.62	711.17
1.59000	-3421.55	248.73	14.54	-3432.14	252.87	35.35	-3489.60	82.07	10.88	-3479.07	140.85	70.76	-3045.04	20.46	17.92	-3650.72	157.95	47.19	-3820.91	250.98	-301.31	-3625.10	328.07	3.74	-3456.80	188.85	1102.69	0.00	0.00	0.00	-3595.65	133.89	1467.95	-3763.48	60.95	1473.02	-3751.35	151.47	1461.93	-3615.45	165.57	1453.90	712.24	-287.96	78.82	1313.65	-285.86	76.83	711.30
1.60000	-3421.55	248.73	14.54	-3432.14	252.87	35.35	-3490.92	81.58	11.69	-3479.07	140.85	70.76	-3045.04	20.46	17.92	-3650.72	157.95	47.19	-3824.60	250.31	-304.36	-3624.31	327.59	1.66	-3456.80	188.85	1102.69	0.00	0.00	0.00	-3595.65	133.89	1467.95	-3763.48	60.95	1473.02	-3754.15	151.55	1461.87	-3634.56	170.58	1455.04	712.61	-287.85	78.89	1313.92	-285.53	76.83	712.13
1.61000	-3421.55	248.73	14.54	-3432.14	252.87	35.35	-3463.48	81.86	15.59	-3479.07	140.85	70.76	-3045.04	20.46	17.92	-3650.72	157.95	47.19	-3828.29	249.64	-307.42	-3623.57	327.10	-0.45	-3456.80	188.85	1102.69	0.00	0.00	0.00	-3595.65	133.89	1467.95	-3763.48	60.95	1473.02	-3756.91	151.63	1461.81	-3627.64	174.80	1455.79	712.50	-287.86	78.92	1313.36	-285.89	76.59	711.84
1.62000	-3421.55	248.73	14.54	-3432.14	252.87	35.35	-3503.96	80.71	9.18	-3479.07	140.85	70.76	-3045.04	20.46	17.92	-3650.72	157.95	47.19	-3831.98	248.96	-310.48	-3622.87	326.60	-2.60	-3456.80	188.85	1102.69	0.00	0.00	0.00	-3595.65	133.89	1467.95	-3763.48	60.95	1473.02	-3759.62	151.69	1461.73	-3617.48	179.55	1455.22	713.14	-287.88	79.02	1313.21	-285.83	76.62	712.19
1.63000	-3421.55	248.73	14.54	-3432.14	252.87	35.35	-3512.28	83.37	8.85	-3479.07	140.85	70.76	-3045.04	20.46	17.92	-3650.72	157.95	47.19	-3835.67	248.29	-313.54	-3622.22	326.09	-4.79	-3456.80	188.85	1102.69	0.00	0.00	0.00	-3595.65	133.89	1467.95	-3763.48	60.95	1473.02	-3762.28	151.75	1461.65	-3637.30	184.54	1456.05	712.93	-287.79	79.10	1313.43	-285.79	76.52	711.97
1.64000	-3421.55	248.73	14.54	-3432.14	252.87	35.35	-3514.34	82.55	9.52	-3479.07	140.85	70.76	-3045.04	20.46	17.92	-3650.72	157.95	47.19	-3839.35	247.61	-316.61	-3621.61	325.57	-7.02	-3456.80	188.85	1102.69	0.00	0.00	0.00	-3595.65	133.89	1467.95	-3763.48	60.95	1473.02	-3764.89	151.79	1461.55	-3638.75	188.85	1455.79	712.82	-287.72	79.10	1313.49	-285.95	76.61	711.75
1.65000	-3421.55	248.73	14.54	-3432.14	252.87	35.35	-3487.60	84.07	15.01	-3479.07	140.85	70.76	-3045.04	20.46	17.92	-3650.72	157.95	47.19	-3843.03	246.93	-319.67	-3621.05	325.03	-9.29	-3456.80	188.85	1102.69	0.00	0.00	0.00	-3595.65	133.89	1467.95	-3763.48	60.95	1473.02	-3767.46	151.83	1461.45	-3643.06	193.88	1456.13	712.26	-287.69	78.94	1313.74	-286.03	76.60	711.65
1.66000	-3421.55	248.73	14.54	-3432.14	252.87	35.35	-3460.77	83.84	19.67	-3479.07	140.85	70.76	-3045.04	20.46	17.92	-3650.72	157.95	47.19	-3846.70	246.25	-322.74	-3620.54	324.49	-11.59	-3456.80	188.85	1102.69	0.00	0.00	0.00	-3595.65	133.89	1467.95	-3763.48	60.95	1473.02	-3769.97	151.85	1461.33	-3655.44	199.92	1456.90	713.05	-287.67	79.15	1313.98	-286.18	76.72	711.91
1.67000	-3421.55	248.73	14.54	-3432.14	252.87	35.35	-3483.15	83.03	15.77	-3479.07	140.85	70.76	-3045.04	20.46	17.92	-3650.72	157.95	47.19	-3850.37	245.56	-325.82	-3620.06	323.93	-13.93	-3456.80	188.85	1102.69	0.00	0.00	0.00	-3595.65	133.89	1467.95	-3763.44	60.95	1473.02	-3772.44	151.86	1461.21	-3641.53	203.43	1457.21	712.86	-287.77	79.19	1313.56	-286.25	76.45	711.85
1.68000	-3421.55	248.73	14.54	-3432.14	252.87	35.35	-3498.45	83.82	15.49	-3479.07	140.85	70.76	-3045.04	20.46	17.92	-3650.72	157.95	47.19	-3854.03	244.88	-328.89	-3619.63	323.36	-16.30	-3456.80	188.85	1102.69	0.00	0.00	0.00	-3595.65	133.89	1467.95	-3722.28	63.35	1471.35	-3774.86	151.87	1461.08	-3652.89	208.16	1457.90	712.33	-287.31	79.13	1313.55	-285.68	76.71	712.22
1.69000	-3421.55	248.73	14.54	-3432.14	252.87	35.35	-3506.58	85.82	13.33	-3479.07	140.85	70.76	-3045.04	20.46	17.92	-3650.72	157.95	47.19	-3857.69	244.19	-331.96	-3619.24	322.78	-18.71	-3456.80	188.85	1102.69	0.00	0.00	0.00	-3595.65	133.89	1467.95	-3746.32	66.35	1470.42	-3777.23	151.86	1460.94	-3655.83	212.87	1458.67	712.64	-287.42	79.31	1313.48	-286.05	76.60	711.84
1.70000	-3421.55	248.73	14.54	-3432.14	252.87	35.35	-3493.83	84.08	16.94	-3479.07	140.85	70.76	-3045.04	20.46	17.92	-3650.72	157.95	47.19	-3861.35	243.50	-335.04	-3618.89	322.19	-21.15	-3456.80	188.85	1102.69	0.00	0.00	0.00	-3595.65	133.89	1467.95	-3748.67	68.81	1469.30	-3779.55	151.84	1460.79	-3653.75	216.89	1458.99	712.97	-287.76	79.14	1313.20	-285.79	76.66	711.90
1.71000	-3421.55	248.73	14.54	-3432.14	252.87	35.35	-3500.95	86.22	17.56	-3479.07	140.85	70.76	-3045.04	20.46	17.92	-3650.72	157.95	47.19	-3864.99	242.81	-338.12	-3618.59	321.59	-23.63	-3456.80	188.85	1102.69	0.00	0.00	0.00	-3595.65	133.89	1467.95	-3732.72	72.97	1469.30	-3781.82	151.82	1460.63	-3654.00	220.38	1459.39	712.40	-287.98	78.88	1313.70	-285.62	76.82	711.98
1.72000	-3421.55	248.73	14.54	-3432.14	252.87	35.35	-3495.02	88.21	18.91	-3479.07	140.85	70.76	-3045.04	20.46	17.92	-3650.72	157.95	47.19	-3868.64	242.11	-341.20	-3618.32	320.97	-26.15	-3456.80	188.85	1102.69	0.00	0.00	0.00	-3595.65	133.89	1467.95	-3732.57	73.60	1468.25	-3784.04	151.78	1460.47	-3655.79	224.45	1460.72	712.27	-288.09	78.92	1313.23	-285.86	76.56	711.53
1.73000	-3421.55	248.73	14.54	-3432.14	252.87	35.35	-3516.69	89.40	15.95	-3479.07	140.85	70.76	-3045.04	20.46	17.92	-3650.72	157.95	47.19	-3872.27	241.42	-344.28	-3618.10	320.35	-28.70	-3456.80	188.85	1102.69	0.00	0.00	0.00	-3595.65	133.89	1467.95	-3714.46	75.03	1466.95	-3786.22	151.73	1460.29	-3678.86	227.97	1461.83	712.20	-287.71	78.92	1313.03	-285.80	76.49	711.65
1.74000	-3421.55	248.73	14.54	-3432.14	252.87	35.35	-3527.32	92.17	14.98	-3479.07	140.85	70.76	-3045.04	20.46	17.92	-3650.72	157.95	47.19	-3875.90	240.72	-347.36	-3617.91	319.72	-31.28	-3456.80	188.85	1102.69	0.00	0.00	0.00	-3595.65	133.89	1467.95	-3714.47	77.37	1467.52	-3788.35	151.68	1460.11	-3667.65	231.94	1462.11	712.53	-287.70	78.98	1312.95	-285.73	76.55	711.53
1.75000	-3421.55	248.73	14.54	-3432.14	252.87	35.35	-3510.27	94.71	18.08	-3479.07	140.85	70.76	-3045.04	20.46	17.92	-3650.72	157.95	47.19	-3879.52	240.02	-350.44	-3617.77	319.07	-33.89	-3456.80	188.85	1102.69	0.00	0.00	0.00	-3595.65	133.89	1467.95	-3734.61	79.98	1467.10	-3790.43	151.61	1459.92	-3674.16	235.46	1462.21	712.13	-287.85	78.90	1313.07	-285.84	76.48	711.52
1.76000	-3421.55	248.73	14.54	-3432.14	252.87	35.35	-3520.94	98.15	15.98	-3479.07	140.85	70.76	-3045.04	20.46	17.92	-3650.72	157.95	47.19	-3883.14	239.32	-353.52	-3617.66	318.42	-36.54	-3456.80	188.85	1102.69	0.00	0.00	0.00	-3595.65	133.89	1467.95	-3724.41	81.61	1466.44	-3792.46	151.54	1459.72	-3690.07	240.61	1463.01	712.22	-287.86	78.93	1313.43	-285.66	76.64	711.68
1.77000	-3421.55	248.73	14.54	-3432.14	252.87	35.35	-3512.61	102.72	18.75	-3479.07	140.85	70.76	-3045.04	20.46	17.92	-3650.72	157.95	47.19	-3886.74	238.61	-356.60	-3617.59	317.75	-39.22	-3456.80	188.85	1102.69	0.00	0.00	0.00	-3595.65	133.89	1467.95	-3738.88	84.86	1466.33	-3794.44	151.45	1459.51	-3696.63	243.60	1464.10	712.57	-287.78	79.09	1313.54	-285.69	76.85	711.97
1.78000	-3421.55	248.73	14.54	-3432.14	252.87	35.35	-3504.74	106.90	19.30	-3479.07	140.85	70.76	-3045.04	20.46	17.92	-3650.72	157.95	47.19	-3890.34	237.91	-359.68	-3617.56	317.08	-41.93	-3456.80	188.85	1102.69	0.00	0.00	0.00	-3595.65	133.89	1467.95	-3735.56	87.02	1465.78	-3796.37	151.36	1459.30	-3704.17	246.54	1465.29	713.13	-287.87	79.15	1313.37	-285.86	76.65	711.69
1.79000	-3421.55	248.73	14.54	-3432.14	252.87	35.35	-3499.43	114.59	20.65	-3479.07	140.85	70.76	-3045.04	20.46	17.92	-3650.72	157.95	47.19	-3893.93	237.20	-362.76	-3617.56	316.39	-44.67	-3456.80	188.85	1102.69	0.00	0.00	0.00	-3595.65	133.89	1467.95	-3727.43	88.83	1466.02	-3798.26	151.26	1459.07	-3688.50	250.85	1464.53	712.80	-287.90	78.94	1313.26	-285.91	76.60	711.58
1.80000	-3421.55	248.73	14.54	-3432.14	252.87	35.35	-3505.26	121.36	18.55	-3479.07	140.85	70.76	-3045.04	20.46	17.92	-3650.72	157.95	47.19	-3897.51	236.49	-365.84	-3617.61	315.69	-47.45	-3456.80	188.85	1102.69	0.00	0.00	0.00	-3595.65	133.89	1467.95	-3717.97	90.34	1464.96	-3800.10	151.14	1458.84	-3683.76	254.50	1465.53	712.61	-287.69	79.07	1313.76	-286.04	76.68	712.40
1.81000	-3421.55	248.73	14.54	-3432.14	252.87	35.35	-3515.32	130.42	19.45	-3479.07	140.85	70.76	-3045.04	20.46	17.92	-3650.72	157.95	47.19	-3901.09	235.78	-368.92	-3617.68	314.99	-50.25	-3456.80	188.85	1102.69	0.00	0.00	0.00	-3595.65	133.89	1467.95	-3737.42	92.61	1464.83	-3801.89	151.02	1458.60	-3685.92	256.15	1465.30	712.64	-288.03	78.97	1313.43	-286.11	76.53	712.59
1.82000	-3421.55	248.73	14.54	-3432.14	252.87	35.35	-3514.03	136.26	19.19	-3479.07	140.85	70.76	-3045.04	20.46	17.92	-3650.72	157.95	47.19	-3904.65	235.07	-371.99	-3617.80	314.27	-53.08	-3456.80	188.85	1102.69	0.00	0.00	0.00	-3595.65	133.89	1467.95	-3732.08	94.25	1465.06	-3803.63	150.89	1458.35	-3715.66	260.39	1466.39	712.57	-287.86	78.95	1313.68	-285.52	76.80	711.65
1.83000	-3421.55	248.73	14.54	-3432.14	252.87	35.35	-3512.99	146.39	20.55	-3479.11	140.86	70.75	-3045.04	20.46	17.92	-3650.72	157.95	47.19	-3908.20	234.36	-375.07	-3617.95	313.54	-55.95	-3456.80	188.85	1102.69	0.00	0.00	0.00	-3595.65	133.89	1467.95	-3733.07	97.54	1464.53	-3805.32	150.75	1458.10	-3721.43	263.45	1468.30	712.84	-287.83	78.95	1313.63	-285.85	76.48	711.17
1.84000	-3421.55	248.73	14.54	-3432.14	252.87	35.35	-3493.58	154.89	22.53	-3522.73	148.41	63.48	-3045.04	20.46	17.92	-3650.72	157.95	47.19	-3911.74	233.64	-378.14	-3618.13	312.81	-58.84	-3456.80	188.85	1102.69	0.00	0.00	0.00	-3595.65	133.89	1467.95	-3728.32	99.97	1463.71	-3806.97	150.60	1457.83	-3698.17	265.51	1468.22	712.83	-287.99	78.93	1313.35	-285.86	76.54	710.67
1.85000	-3421.55	248.73	14.54	-3432.14	252.87	35.35	-3485.22	165.65	23.87	-3518.22	157.37	65.83	-3045.04	20.46	17.92	-3650.72	157.95	47.19	-3915.28	232.92	-381.22	-3618.35	312.06	-61.76	-3456.80	188.85	1102.69	0.00	0.00	0.00	-3595.65	133.89	1467.95	-3715.81	101.75	1464.29	-3808.56	150.45	1457.56	-3716.41	268.10	1468.26	713.13	-287.51	79.21	1313.67	-285.89	76.55	711.48
1.86000	-3421.55	248.73	14.54	-3432.14	252.87	35.35	-3484.69	176.07	23.43	-3492.63	167.26	67.97	-3045.04	20.46	17.92	-3650.72	157.95	47.19	-3918.80	232.20	-384.29	-3618.60	311.31	-64.72	-3456.80	188.85	1102.69	0.00	0.00	0.00	-3595.65	133.89	1467.95	-3725.47	103.98	1463.83	-3810.11	150.28	1457.28	-3737.55	271.17	1471.40	712.34	-287.74	78.97	1313.70	-285.70	76.74	711.99
1.87000	-3421.55	248.73	14.54	-3432.14	252.87	35.35	-3494.64	188.02	22.46	-3474.61	177.35	72.79	-3045.04	20.46	17.92	-3650.72	157.95	47.19	-3922.31	231.48	-387.36	-3618.88	310.54	-67.69	-3456.80	188.85	1102.69	0.00	0.00	0.00	-3595.65	133.89	1467.95	-3710.76	106.47	1463.68	-3811.61	150.10	1457.00	-3714.92	272.15	1470.96	712.39	-287.85	78.91	1313.90	-286.01	76.57	711.56
1.88000	-3421.55	248.73	14.54	-3432.14	252.87	35.35	-3480.84	196.74	24.88	-3455.98	188.01	74.61	-3045.04	20.46	17.92	-3650.72	157.95	47.19	-3925.81	230.76	-390.42	-3619.20	309.77	-70.70	-3456.80	188.85	1102.69	0.00	0.00	0.00	-3595.65	133.89	1467.95	-3716.52	109.07	1462.99	-3813.07	149.92	1456.70	-3724.42	275.23	1471.94	712.10	-287.76	78.83	1313.39	-286.05	76.47	711.64
1.89000	-3421.55	248.73	14.54	-3432.14	252.87	35.35	-3482.87	209.14	25.21	-3499.27	198.79	67.97	-3045.04	20.46	17.92	-3650.72	157.95	47.19	-3929.30	230.04	-393.49	-3619.54	308.98	-73.74	-3456.80	188.85	1102.69	0.00	0.00	0.00	-3595.65	133.89	1467.95	-3717.76	112.06	1463.17	-3814.47	149.73	1456.40	-3695.74	277.98	1472.08	712.46	-287.57	79.05	1313.73	-286.09	76.70	712.01
1.90000	-3421.55	248.73	14.54	-3432.14	252.87	35.35	-3508.95	222.94	22.24	-3481.78	209.83	71.87	-3045.04	20.46	17.92	-3650.72	157.95	47.19	-3932.77	229.31	-396.55	-3619.92	308.19	-76.80	-3456.80	188.85	1102.69	0.00	0.00	0.00	-3595.65	133.89	1467.95	-3700.29	113.86	1463.15	-3815.83	149.53	1456.09	-3710.10	280.00	1471.52	712.40	-287.52	78.89	1313.78	-285.93	76.80	712.10
1.91000	-3421.55	248.73	14.54	-3432.14	252.87	35.35	-3494.53	235.85	23.97	-3482.37	221.44	71.87	-3045.04	20.46	17.92	-3650.72	157.95	47.19	-3936.23	228.59	-399.61	-3620.33	307.39	-79.88	-3456.80	188.85	1102.69	0.00	0.00	0.00	-3595.65	133.89	1467.95	-3723.22	115.93	1463.43	-3817.14	149.32	1455.78	-3708.69	282.00	1473.28	712.64	-287.67	78.89	1313.52	-286.03	76.61	712.36
1.92000	-3421.55	248.73	14.54	-3432.14	252.87	35.35	-3502.61	249.15	23.90	-3502.77	232.71	69.91	-3045.04	20.46	17.92	-3650.72	157.95	47.19	-3939.68	227.86	-402.66	-3620.77	306.58	-83.00	-3456.80	188.85	1102.69	0.00	0.00	0.00	-3595.65	133.89	1467.95	-3707.61	118.45	1462.78	-3818.40	149.10	1455.46	-3755.36	282.95	1476.59	712.35	-287.87	79.04	1313.38	-286.24	76.63	712.34
1.93000	-3421.55	248.73	14.54	-3432.14	252.87	35.35	-3460.88	261.55	29.95	-3459.16	243.51	76.68	-3045.04	20.46	17.92	-3650.72	157.95	47.19	-3943.12	227.13	-405.71	-3621.25	305.76	-86.14	-3456.80	188.85	1102.69	0.00	0.00	0.00	-3595.65	133.89	1467.95	-3686.94	120.88	1462.26	-3819.62	148.87	1455.13	-3736.16	286.84	1476.57	712.12	-287.91	78.93	1313.94	-285.91	76.73	711.62
1.94000	-3421.55	248.73	14.54	-3432.14	252.87	35.35	-3484.32	275.56	26.90	-3465.11	257.11	77.72	-3045.04	20.46	17.92	-3650.72	157.95	47.19	-3946.55	226.40	-408.76	-3621.75	304.93	-89.30	-3456.80	188.85	1102.69	0.00	0.00	0.00	-3595.65	133.89	1467.95	-3698.47	123.22	1461.85	-3820.78	148.64	1454.79	-3723.17	288.85	1476.36	712.12	-288.02	78.81	1313.41	-285.84	76.66	711.71
1.95000	-3421.55	248.73	14.54	-3432.14	252.87	35.35	-3461.16	288.00	32.47	-3454.57	268.74	79.57	-3045.04	20.46	17.92	-3650.72	157.95	47.19	-3949.96	225.67	-411.80	-3622.27	304.09	-92.49	-3456.80	188.85	1102.69	0.00	0.00	0.00	-3595.65	133.89	1467.95	-3711.42	125.43	1462.18	-3821.90	148.40	1454.45	-3739.24	292.18	1476.91	712.24	-288.05	78.78	1313.48	-286.08	76.54	711.64
1.96000	-3421.55	248.73	14.54	-3432.14	252.87	35.35	-3483.36	301.81	28.87	-3468.38	279.78	78.53	-3045.04	20.46	17.92	-3650.72	157.95	47.19	-3953.35	224.94	-414.84	-3622.83	303.24	-95.70	-3456.80	188.85	1102.69	0.00	0.00	0.00	-3595.65	133.89	1467.95	-3704.07	128.87	1461.43	-3822.97	148.15	1454.10	-3713.66	292.93	1476.95	712.68	-287.94	79.04	1312.95	-286.34	76.37	711.42
1.97000	-3421.55	248.73	14.54	-3432.14	252.87	35.35	-3459.18	313.81	32.76	-3470.41	292.38	77.79	-3045.04	20.46	17.92	-3650.72	157.95	47.19	-3956.73	224.20	-417.88	-3623.42	302.39	-98.94	-3456.80	188.85	1102.69	0.00	0.00	0.00	-3595.65	133.89	1467.95	-3698.46	129.98	1461.13	-3823.99	147.89	1453.74	-3739.61	295.78	1478.65	712.39	-287.57	78.99	1313.62	-286.15	76.45	711.58
1.98000	-3421.55	248.73	14.54	-3432.14	252.87	35.35	-3465.46	325.99	33.55	-3485.14	303.86	78.16	-3045.04	20.46	17.92	-3650.72	157.95	47.19	-3960.10	223.47	-420.91	-3624.03	301.52	-102.20	-3456.80	188.85	1102.69	0.00	0.00	0.00	-3595.65	133.89	1467.95	-3696.88	132.35	1460.57	-3824.97	147.62	1453.38	-3716.47	295.84	1479.01	712.49	-287.95	78.89	1313.48	-286.02	76.45	711.76
1.99000	-3421.55	248.73	14.54	-3432.14	252.87	35.35	-3456.37	336.44	36.25	-3463.80	313.47	81.69	-3045.04	20.46	17.92	-3650.72	157.95	47.19	-3963.45	222.73	-423.94	-3624.67	300.65	-105.49	-3456.80	188.85	1102.69	0.00	0.00	0.00	-3595.65	133.89	1467.95	-3689.23	134.62	1460.46	-3825.90	147.35	1453.01	-3714.83	297.89	1479.79	712.17	-287.88	78.97	1313.72	-286.04	76.54	711.55
2.00000	-3421.55	248.73	14.54	-3432.14	252.87	35.35	-3474.81	347.48	34.39	-3475.86	323.44	81.02	-3045.04	20.46	17.92	-3650.72	157.95	47.19	-3966.79	221.99	-426.96	-3625.33	299.77	-108.80	-3456.80	188.85	1102.69	0.00	0.00	0.00	-3595.65	133.89	1467.95	-3679.29	137.71	1460.10	-3826.78	147.06	1452.63	-3713.17	299.91	1480.54	711.89	-287.69	78.85	1314.08	-285.65	76.64	711.86
2.01000	-3421.55	248.73	14.54	-3432.14	252.87	35.35	-3487.01	358.59	33.60	-3469.65	333.50	80.69	-3045.04	20.46	17.92	-3650.72	157.95	47.19	-3970.11	221.25	-429.98	-3626.02	298.88	-112.12	-3456.80	188.85	1102.69	0.00	0.00	0.00	-3595.65	133.89	1467.95	-3674.70	139.60	1458.89	-3827.61	146.77	1452.25	-3711.49	301.89	1481.26	712.05	-287.68	78.87	1313.25	-285.98	76.60	712.09
2.02000	-3421.55	248.73	14.54	-3432.14	252.87	35.35	-3475.55	368.12	36.09	-3480.31	342.55	80.83	-3045.04	20.46	17.92	-3650.72	157.95	47.19	-3973.42	220.51	-432.99	-3626.74	297.98	-115.48	-3456.80	188.85	1102.69	0.00	0.00	0.00	-3595.65	133.89	1467.95	-3656.92	140.97	1458.58	-3828.39	146.48	1451.86	-3709.80	303.84	1481.97	712.65	-287.85	78.95	1313.25	-286.04	76.64	711.59
2.03000	-3421.55	248.73	14.54	-3432.14	252.87	35.35	-3474.48	375.34	35.52	-3493.92	351.31	79.00	-3045.04	20.46	17.92	-3650.72	157.95	47.19	-3976.70	219.77	-436.00	-3627.48	297.07	-118.85	-3456.80	188.85	1102.69	0.00	0.00	0.00	-3595.65	133.89	1467.95	-3665.05	143.52	1458.09	-3829.13	146.17	1451.46	-3708.08	305.75	1482.65	712.05	-287.98	78.87	1313.59	-286.02	76.51	711.78
2.04000	-3421.55	248.73	14.54	-3432.14	252.87	35.35	-3484.99	384.61	35.03	-3478.63	358.73	81.31	-3045.04	20.46	17.92	-3650.72	157.95	47.19	-3979.98	219.02	-439.00	-3628.25	296.16	-122.24	-3456.80	188.85	1102.69	0.00	0.00	0.00	-3595.65	133.89	1467.95	-3660.31	145.15	1457.50	-3829.82	145.86	1451.06	-3706.35	307.63	1483.30	712.27	-287.87	78.88	1313.50	-286.38	76.45	711.30
2.05000	-3421.55	248.73	14.54	-3432.14	252.87	35.35	-3476.99	391.07	36.77	-3475.95	366.08	82.53	-3045.04	20.46	17.92	-3650.72	157.95	47.19	-3983.23	218.28	-441.99	-3629.04	295.23	-125.66	-3456.80	188.85	1102.69	0.00	0.00	0.00	-3595.65	133.89	1467.95	-3670.18	147.33	1457.56	-3830.46	145.54	1450.65	-3704.60	309.47	1483.94	712.51	-287.96	78.93	1313.82	-286.00	76.69	711.16
2.06000	-3421.55	248.73	14.54	-3432.14	252.87	35.35	-3478.28	398.60	36.51	-3485.20	371.56	81.59	-3045.04	20.46	17.92	-3650.72	157.95	47.19	-3986.47	217.54	-444.98	-3629.85	294.30	-129.09	-3456.80	188.85	1102.69	0.00	0.00	0.00	-3595.65	133.89	1467.95	-3665.15	150.49	1457.68	-3831.06	145.21	1450.24	-3702.82	311.28	1484.55	712.35	-287.91	78.88	1313.82	-286.02	76.70	711.70
2.07000	-3421.55	248.73	14.54	-3432.14	252.87	35.35	-3488.07	404.32	34.69	-3475.11	377.76	80.93	-3045.04	20.46	17.92	-3650.72	157.95	47.19	-3989.69	216.79	-447.96	-3630.68	293.36	-132.55	-3456.80	188.85	1102.69	0.00	0.00	0.00	-3595.65	133.89	1467.95	-3655.39	152.24	1457.16	-3831.61	144.88	1449.82	-3701.03	313.05	1485.14	712.04	-288.05	78.92	1313.13	-286.12	76.43	711.99
2.08000	-3421.55	248.73	14.54	-3432.14	252.87	35.35	-3497.61	408.51	33.16	-3497.38	383.69	77.18	-3045.04	20.46	17.92	-3650.72	157.95	47.19	-3992.89	216.04	-450.94	-3631.54	292.42	-136.02	-3456.80	188.85	1102.69	0.00	0.00	0.00	-3595.65	133.89	1467.95	-3657.82	154.41	1456.94	-3832.11	144.54	1449.40	-3699.22	314.79	1485.71	712.42	-287.95	78.85	1313.62	-286.08	76.51	712.09
2.09000	-3421.55	248.73	14.54	-3432.14	252.87	35.35	-3497.67	412.25	32.03	-3465.99	385.95	81.09	-3045.04	20.46	17.92	-3650.72	157.95	47.19	-3996.07	215.29	-453.91	-3632.42	291.46	-139.51	-3456.80	188.85	1102.69	0.00	0.00	0.00	-3595.65	133.89	1467.95	-3666.26	155.95	1457.02	-3832.56	144.19	1448.96	-3697.39	316.49	1486.26	712.64	-288.07	78.83	1313.87	-286.21	76.47	711.90
2.10000	-3421.55	248.73	14.54	-3432.14	252.87	35.35	-3536.11	416.73	25.57	-3505.95	390.62	73.76	-3045.04	20.46	17.92	-3650.72	157.95	47.19	-3999.24	214.54	-456.87	-3633.32	290.50	-143.03	-3456.80	188.85	1102.69	0.00	0.00	0.00	-3595.65	133.89	1467.95	-3661.11	158.05	1456.57	-3832.97	143.83	1448.53	-3695.54	318.16	1486.78	712.49	-288.15	78.91	1313.29	-285.79	76.65	711.59
2.11000	-3421.55	248.73	14.54	-3432.14	252.87	35.35	-3510.70	417.94	29.94	-3489.08	391.88	75.80	-3045.04	20.46	17.92	-3650.72	157.95	47.19	-4002.38	213.79	-459.83	-3634.24	289.53	-146.56	-3456.80	188.85	1102.69	0.00	0.00	0.00	-3595.65	133.89	1467.95	-3651.61	159.88	1456.45	-3833.32	143.47	1448.08	-3693.67	319.79	1487.28	713.58	-287.76	79.35	1313.33	-285.85	76.71	711.48
2.12000	-3421.55	248.73	14.54	-3432.14	252.87	35.35	-3495.09	418.81	31.51	-3504.19	393.96	72.11	-3045.04	20.46	17.92	-3650.72	157.95	47.19	-4005.51	213.04	-462.77	-3635.18	288.56	-150.10	-3456.80	188.85	1102.69	0.00	0.00	0.00	-3595.65	133.89	1467.95	-3657.59	161.98	1456.03	-3833.63	143.10	1447.64	-3691.78	321.39	1487.76	712.52	-288.20	78.96	1313.29	-286.09	76.47	711.83
2.13000	-3421.55	248.73	14.54	-3432.14	252.87	35.35	-3515.73	417.40	26.02	-3453.19	393.08	78.89	-3045.04	20.46	17.92	-3650.72	157.95	47.19	-4008.62	212.29	-465.72	-3636.14	287.57	-153.67	-3456.80	188.85	1102.69	0.00	0.00	0.00	-3595.65	133.89	1467.95	-3637.67	164.03	1456.67	-3833.90	142.72	1447.18	-3689.87	322.96	1488.22	712.31	-288.16	78.95	1313.19	-285.69	76.60	711.47
2.14000	-3421.55	248.73	14.54	-3432.14	252.87	35.35	-3483.50	418.42	30.19	-3500.88	395.86	70.67	-3045.04	20.46	17.92	-3650.72	157.95	47.19	-4011.70	211.54	-468.65	-3637.12	286.58	-157.25	-3456.80	188.85	1102.69	0.00	0.00	0.00	-3595.65	133.89	1467.95	-3628.86	166.01	1456.03	-3834.12	142.34	1446.72	-3687.94	324.49	1488.66	712.57	-287.90	79.13	1313.10	-285.82	76.64	711.55
2.15000	-3421.55	248.73	14.54	-3432.14	252.87	35.35	-3543.12	421.74	19.36	-3482.48	394.23	71.94	-3045.04	20.46	17.92	-3650.72	157.95	47.19	-4014.77	210.79	-471.57	-3638.11	285.58	-160.85	-3456.80	188.85	1102.69	0.00	0.00	0.00	-3595.65	133.89	1467.95	-3625.02	167.93	1455.77	-3834.28	141.95	1446.26	-3685.99	325.99	1489.08	712.17	-287.98	78.90	1313.34	-286.03	76.59	711.33
2.16000	-3421.55	248.73	14.54	-3432.14	252.87	35.35	-3522.09	416.55	22.25	-3440.65	392.92	76.83	-3045.04	20.46	17.92	-3650.72	157.95	47.19	-4017.82	210.03	-474.49	-3639.13	284.57	-164.47	-3456.80	188.85	1102.69	0.00	0.00	0.00	-3595.65	133.89	1467.95	-3624.28	169.90	1456.07	-3834.41	141.55	1445.79	-3684.02	327.46	1489.47	712.46	-287.64	78.92	1312.77	-285.77	76.43	711.61
2.17000	-3421.55	248.73	14.54	-3432.14	252.87	35.35	-3553.21	417.64	17.37	-3503.62	396.75	67.18	-3045.04	20.46	17.92	-3650.72	157.95	47.19	-4020.84	209.28	-477.40	-3640.16	283.56	-168.10	-3456.80	188.85	1102.69	0.00	0.00	0.00	-3595.65	133.89	1467.95	-3622.26	171.95	1455.70	-3834.48	141.15	1445.31	-3682.03	328.90	1489.85	712.56	-287.54	78.97	1313.13	-285.82	76.39	711.84
2.18000	-3421.55	248.73	14.54	-3432.14	252.87	35.35	-3523.57	414.03	22.05	-3492.49	393.35	66.59	-3045.04	20.46	17.92	-3650.72	157.95	47.19	-4023.84	208.52	-480.30	-3641.21	282.54	-171.74	-3456.80	188.85	1102.69	0.00	0.00	0.00	-3595.65	133.89	1467.95	-3620.03	174.77	1455.55	-3834.51	140.74	1444.83	-3680.02	330.30	1490.20	712.91	-287.69	79.06	1313.79	-286.03	76.61	711.50
2.19000	-3421.55	248.73	14.54	-3432.14	252.87	35.35	-3549.78	412.75	14.13	-3492.92	391.25	66.41	-3045.04	20.46	17.92	-3650.72	157.95	47.19	-4026.82	207.76	-483.19	-3642.28	281.51	-175.40	-3456.80	188.85	1102.69	0.00	0.00	0.00	-3595.65	133.89	1467.95	-3618.23	176.63	1455.76	-3834.49	140.32	1444.35	-3677.99	331.67	1490.53	712.74	-288.11	78.95	1313.57	-285.57	76.78	711.60
2.20000	-3421.55	248.73	14.54	-3432.14	252.87	35.35	-3556.06	411.88	11.89	-3483.51	390.41	66.97	-3045.04	20.46	17.92	-3650.72	157.95	47.19	-4029.78	207.01	-486.07	-3643.36	280.48	-179.08	-3456.80	188.85	1102.69	0.00	0.00	0.00	-3595.65	133.89	1467.95	-3618.74	178.28	1455.77	-3834.43	139.90	1443.86	-3675.94	333.01	1490.85	712.25	-288.10	78.80	1314.07	-285.85	76.72	711.69
2.21000	-3421.55	248.73	14.54	-3432.14	252.87	35.35	-3562.20	411.00	9.77	-3476.49	387.55	67.00	-3045.04	20.46	17.92	-3650.72	157.95	47.19	-4032.72	206.25	-488.95	-3644.46	279.44	-182.77	-3456.80	188.85	1102.69	0.00	0.00	0.00	-3595.65	133.89	1467.95	-3601.70	180.24	1454.95	-3834.31	139.47	1443.36	-3673.86	334.32	1491.14	711.95	-287.91	78.76	1313.80	-286.00	76.56	711.67
2.22000	-3421.55	248.73	14.54	-3432.14	252.87	35.35	-3568.21	410.12	7.77	-3503.84	386.90	61.97	-3045.04	20.46	17.92	-3650.72	157.95	47.19	-4035.64	205.49	-491.81	-3645.57	278.39	-186.47	-3456.80	188.85	1102.69	0.00	0.00	0.00	-3595.65	133.89	1467.95	-3596.82	182.31	1455.12	-3834.15	139.04	1442.86	-3671.77	335.59	1491.41	712.23	-288.07	78.92	1313.23	-286.03	76.49	712.11
2.23000	-3421.55	248.73	14.54	-3432.14	252.87	35.35	-3574.08	409.25	5.88	-3503.02	384.11	61.59	-3045.04	20.46	17.92	-3650.72	157.95	47.19	-4038.53	204.73	-494.67	-3646.70	277.34	-190.19	-3456.80	188.85	1102.69	0.00	0.00	0.00	-3595.65	133.89	1467.95	-3599.59	184.65	1454.91	-3833.95	138.60	1442.36	-3669.66	336.83	1491.67	712.68	-287.82	79.01	1313.23	-285.60	76.71	711.82
2.24000	-3421.55	248.73	14.54	-3432.14	252.87	35.35	-3579.83	408.37	4.11	-3504.61	382.27	60.19	-3045.04	20.46	17.92	-3650.72	157.95	47.19	-4041.40	203.97	-497.51	-3647.84	276.28	-193.92	-3456.80	188.85	1102.69	0.00	0.00	0.00	-3595.65	133.89	1467.95	-3602.03	186.57	1455.02	-3833.69	138.15	1441.85	-3667.53	338.05	1491.90	712.64	-288.17	79.09	1313.20	-286.01	76.61	712.44
2.25000	-3421.55	248.73	14.54	-3432.14	252.87	35.35	-3585.44	407.49	2.46	-3496.19	381.24	60.70	-3045.04	20.46	17.92	-3650.72	157.95	47.19	-4044.24	203.21	-500.34	-3648.99	275.21	-197.66	-3456.80	188.85	1102.69	0.00	0.00	0.00	-3595.65	133.89	1467.95	-3596.11	188.67	1455.21	-3833.39	137.70	1441.33	-3665.37	339.23	1492.12	712.53	-287.92	78.98	1313.47	-285.98	76.62	712.74
2.26000	-3421.55	248.73	14.54	-3432.14	252.87	35.35	-3590.93	406.62	0.91	-3475.72	377.11	62.42	-3045.04	20.46	17.92	-3650.72	157.95	47.19	-4047.06	202.45	-503.17	-3650.16	274.14	-201.41	-3456.80	188.85	1102.69	0.00	0.00	0.00	-3595.65	133.89	1467.95	-3592.83	191.16	1455.25	-3833.04	137.24	1440.82	-3663.20	340.38	1492.31	712.63	-287.84	78.99	1313.57	-285.83	76.67	712.33
2.27000	-3421.55	248.73	14.54	-3432.14	252.87	35.35	-3596.28	405.75	-0.52	-3505.61	377.64	58.02	-3045.04	20.46	17.92	-3650.72	157.95	47.19	-4049.86	201.69	-505.98	-3651.34	273.06	-205.18	-3456.80	188.85	1102.69	0.00	0.00	0.00	-3595.65	133.89	1467.95	-3585.07	193.82	1455.22	-3832.65	136.78	1440.29	-3661.00	341.49	1492.49	713.13	-287.69	79.09	1313.58	-286.11	76.75	711.92
2.28000	-3421.55	248.73	14.54	-3432.14	252.87	35.35	-3601.51	404.87	-1.84	-3521.12	375.81	55.30	-3045.04	20.46	17.92	-3650.72	157.95	47.19	-4052.63	200.92	-508.79	-3652.53	271.97	-208.95	-3456.80	188.85	1102.69	0.00	0.00	0.00	-3595.65	133.89	1467.95	-3580.44	196.20	1455.24	-3832.21	136.31	1439.77	-3658.78	342.58	1492.64	712.99	-287.81	79.10	1313.26	-285.92	76.72	712.43
2.29000	-3421.55	248.73	14.54	-3432.14	252.87	35.35	-3606.60	404.00	-3.05	-3532.55	373.99	53.00	-3045.04	20.46	17.92	-3650.72	157.95	47.19	-4055.38	200.16	-511.58	-3653.73	270.88	-212.74	-3456.80	188.85	1102.69	0.00	0.00	0.00	-3595.65	133.89	1467.95	-3582.38	199.36	1456.78	-3831.72	135.83	1439.23	-3656.55	343.64	1492.78	712.91	-287.85	79.06	1313.34	-286.14	76.45	711.54
2.30000	-3421.55	248.73	14.54	-3432.14	252.87	35.35	-3611.56	403.13	-4.15	-3531.83	372.41	52.45	-3045.04	20.46	17.92	-3650.72	157.95	47.19	-4058.10	199.40	-514.36	-3654.95	269.78	-216.54	-3456.80	188.85	1102.69	0.00	0.00	0.00	-3595.65	133.89	1467.95	-3573.42	201.46	1456.34	-3831.19	135.35	1438.70	-3654.29	344.67	1492.90	713.12	-287.66	79.08	1313.41	-286.03	76.47	711.99
2.31000	-3421.55	248.73	14.54	-3432.14	252.87	35.35	-3616.40	402.26	-5.14	-3523.64	371.13	53.06	-3045.04	20.46	17.92	-3650.72	157.95	47.19	-4060.79	198.63	-517.13	-3656.17	268.68	-220.34	-3456.80	188.85	1102.69	0.00	0.00	0.00	-3595.65	133.89	1467.95	-3557.71	205.16	1456.15	-3830.61	134.86	1438.16	-3652.01	345.67	1493.00	713.29	-288.08	79.12	1313.18	-286.02	76.51	711.62
2.32000	-3421.55	248.73	14.54	-3432.14	252.87	35.35	-3621.11	401.39	-6.03	-3512.64	370.23	54.22	-3045.04	20.46	17.92	-3650.72	157.95	47.19	-4063.46	197.87	-519.89	-3657.40	267.57	-224.16	-3456.80	188.85	1102.69	0.00	0.00	0.00	-3595.65	133.89	1467.95	-3558.16	208.00	1456.06	-3829.98	134.37	1437.62	-3649.70	346.63	1493.09	713.14	-287.85	79.18	1313.11	-285.92	76.55	712.15
2.33000	-3421.55	248.73	14.54	-3432.14	252.87	35.35	-3625.69	400.52	-6.80	-3503.48	369.79	55.32	-3045.04	20.46	17.92	-3650.72	157.95	47.19	-4066.11	197.11	-522.64	-3658.65	266.45	-227.99	-3456.80	188.85	1102.69	0.00	0.00	0.00	-3595.65	133.89	1467.95	-3553.52	210.69	1456.93	-3829.30	133.87	1437.07	-3647.38	347.57	1493.15	712.76	-288.03	79.10	1313.14	-285.89	76.46	712.58
2.34000	-3421.55	248.73	14.54	-3432.14	252.87	35.35	-3630.14	399.66	-7.48	-3500.82	369.88	55.76	-3045.04	20.46	17.92	-3650.72	157.95	47.19	-4068.72	196.34	-525.37	-3659.90	265.33	-231.82	-3456.80	188.85	1102.69	0.00	0.00	0.00	-3595.65	133.89	1467.95	-3555.52	213.68	1457.26	-3828.58	133.37	1436.52	-3645.04	348.48	1493.20	711.91	-288.18	78.77	1313.48	-285.90	76.65	711.97
2.35000	-3421.55	248.73	14.54	-3432.14	252.87	35.35	-3634.46	398.79	-8.05	-3509.36	370.59	54.93	-3045.04	20.46	17.92	-3650.72	157.95	47.19	-4071.32	195.58	-528.10	-3661.16	264.21	-235.66	-3456.80	188.85	1102.69	0.00	0.00	0.00	-3595.65	133.89	1467.95	-3549.72	216.67	1458.24	-3827.81	132.86	1435.96	-3642.67	349.36	1493.23	712.60	-287.69	79.07	1312.79	-286.14	76.33	711.25
2.36000	-3421.55	248.73	14.54	-3432.14	252.87	35.35	-3638.66	397.92	-8.51	-3544.82	373.54	51.09	-3045.04	20.46	17.92	-3650.72	157.95	47.19	-4073.88	194.81	-530.81	-3662.43	263.07	-239.52	-3456.80	188.85	1102.69	0.00	0.00	0.00	-3595.65	133.89	1467.95	-3545.65	220.37	1458.82	-3827.00	132.35	1435.40	-3640.28	350.21	1493.24	712.30	-287.86	78.84	1312.88	-285.75	76.48	712.12
2.37000	-3421.55	248.73	14.54	-3432.14	252.87	35.35	-3642.73	397.06	-8.88	-3526.29	370.71	53.48	-3045.04	20.46	17.92	-3650.72	157.95	47.19	-4076.41	194.04	-533.51	-3663.70	261.94	-243.37	-3456.80	188.85	1102.69	0.00	0.00	0.00	-3595.65	133.89	1467.95	-3533.82	222.87	1459.43	-3826.14	131.83	1434.84	-3637.88	351.03	1493.23	712.99	-288.02	79.05	1313.55	-285.90	76.87	711.63
2.38000	-3421.55	248.73	14.54	-3432.14	252.87	35.35	-3646.68	396.20	-9.14	-3527.24	372.18	52.78	-3045.04	20.46	17.92	-3650.72	157.95	47.19	-4078.92	193.28	-536.19	-3664.98	260.79	-247.24	-3456.80	188.85	1102.69	0.00	0.00	0.00	-3595.61	133.89	1467.95	-3530.64	226.41	1459.70	-3825.23	131.31	1434.27	-3635.44	351.83	1493.21	712.53	-288.01	78.77	1313.94	-286.21	76.64	711.40
2.39000	-3421.55	248.73	14.54	-3432.14	252.87	35.35	-3650.50	395.33	-9.31	-3542.17	371.91	49.49	-3045.04	20.46	17.92	-3650.72	157.95	47.19	-4081.40	192.51	-538.87	-3666.27	259.65	-251.11	-3456.80	188.85	1102.69	0.00	0.00	0.00	-3562.63	136.58	1468.41	-3523.82	229.05	1460.07	-3824.28	130.78	1433.70	-3632.99	352.59	1493.16	712.25	-287.81	78.95	1313.91	-285.75	76.72	711.45
2.40000	-3421.55	248.73	14.54	-3432.14	252.87	35.35	-3654.19	394.47	-9.37	-3516.85	371.69	54.21	-3045.04	20.46	17.92	-3650.72	157.95	47.19	-4083.85	191.75	-541.53	-3667.56	258.49	-254.99	-3456.80	188.85	1102.69	0.00	0.00	0.00	-3586.87	140.82	1468.95	-3527.89	232.70	1460.73	-3823.28	130.25	1433.13	-3630.52	353.33	1493.11	712.37	-287.89	79.16	1313.97	-286.02	76.62	711.51
2.41000	-3421.55	248.73	14.54	-3432.14	252.87	35.35	-3657.76	393.61	-9.34	-3539.60	372.34	48.85	-3045.04	20.46	17.92	-3650.72	157.95	47.19	-4086.27	190.98	-544.17	-3668.86	257.34	-258.87	-3456.80	188.85	1102.69	0.00	0.00	0.00	-3579.12	141.51	1467.72	-3513.68	235.28	1461.44	-3822.23	129.71	1432.55	-3628.02	354.04	1493.03	712.42	-287.92	79.03	1314.17	-285.91	76.72	712.01
2.42000	-3421.55	248.73	14.54	-3432.14	252.87	35.35	-3661.20	392.75	-9.21	-3542.69	371.41	47.19	-3045.04	20.46	17.92	-3650.72	157.95	47.19	-4088.66	190.21	-546.81	-3670.16	256.17	-262.76	-3456.80	188.85	1102.69	0.00	0.00	0.00	-3567.36	141.54	1467.95	-3510.39	238.88	1461.68	-3821.14	129.17	1431.97	-3625.50	354.72	1492.94	712.63	-287.74	78.91	1313.49	-286.07	76.54	711.84
2.43000	-3421.55	248.73	14.54	-3432.14	252.87	35.35	-3664.53	391.89	-8.98	-3529.05	373.44	50.64	-3045.04	20.46	17.92	-3650.72	157.95	47.19	-4091.02	189.45	-549.43	-3671.47	255.00	-266.66	-3456.80	188.85	1102.69	0.00	0.00	0.00	-3592.36	144.53	1469.07	-3502.74	242.35	1461.76	-3820.00	128.62	1431.39	-3622.96	355.37	1492.83	712.74	-287.69	79.11	1313.39	-285.98	76.53	711.66
2.44000	-3421.55	248.73	14.54	-3432.14	252.87	35.35	-3667.72	391.03	-8.66	-3529.76	373.84	50.36	-3045.04	20.46	17.92	-3650.72	157.95	47.19	-4093.36	188.68	-552.03	-3672.78	253.83	-270.55	-3456.80	188.85	1102.69	0.00	0.00	0.00	-3565.17	146.92	1468.88	-3499.60	245.69	1462.55	-3818.81	128.07	1430.80	-3620.40	356.00	1492.70	712.75	-287.81	79.17	1313.99	-285.85	76.73	711.68
2.45000	-3421.55	248.73	14.54	-3432.14	252.87	35.35	-3670.80	390.18	-8.25	-3530.39	374.23	50.18	-3045.04	20.46	17.92	-3650.72	157.95	47.19	-4095.66	187.91	-554.62	-3674.09	252.65	-274.46	-3456.80	188.85	1102.69	0.00	0.00	0.00	-3551.39	149.72	1468.36	-3498.13	248.36	1462.46	-3817.58	127.51	1430.21	-3617.81	356.60	1492.56	713.17	-287.57	79.19	1313.66	-286.00	76.65	711.59
2.46000	-3421.55	248.73	14.54	-3432.14	252.87	35.35	-3673.75	389.32	-7.75	-3530.95	374.60	50.10	-3045.04	20.46	17.92	-3650.72	157.95	47.19	-4097.93	187.15	-557.20	-3675.41	251.47	-278.36	-3456.80	188.85	1102.69	0.00	0.00	0.00	-3575.80	151.25	1468.91	-3507.71	252.10	1463.71	-3816.30	126.95	1429.62	-3615.21	357.17	1492.40	712.79	-287.81	79.01	1313.32	-285.94	76.42	711.85
2.47000	-3421.55	248.73	14.54	-3432.14	252.87	35.35	-3676.58	388.46	-7.15	-3531.44	374.95	50.12	-3045.04	20.46	17.92	-3650.72	157.95	47.19	-4100.17	186.38	-559.76	-3676.72	250.28	-282.27	-3456.80	188.85	1102.69	0.00	0.00	0.00	-3570.80	154.77	1468.87	-3494.74	254.30	1463.72	-3814.98	126.39	1429.02	-3612.58	357.71	1492.23	712.59	-288.08	78.99	1313.01	-285.92	76.49	711.61
2.48000	-3421.55	248.73	14.54	-3432.14	252.87	35.35	-3679.28	387.61	-6.46	-3531.86	375.30	50.24	-3045.04	20.46	17.92	-3650.72	157.95	47.19	-4102.38	185.61	-562.31	-3678.04	249.09	-286.19	-3456.80	188.85	1102.69	0.00	0.00	0.00	-3517.71	155.42	1468.76	-3476.95	257.38	1463.54	-3813.61	125.82	1428.42	-3609.92	358.23	1492.04	712.71	-287.69	78.96	1313.67	-285.78	76.66	711.47
2.49000	-3421.55	248.73	14.54	-3432.14	252.87	35.35	-3681.87	386.76	-5.68	-3532.20	375.62	50.46	-3045.04	20.46	17.92	-3650.72	157.95	47.19	-4104.56	184.84	-564.85	-3679.36	247.90	-290.10	-3456.80	188.85	1102.69	0.00	0.00	0.00	-3526.69	158.54	1469.46	-3482.11	260.40	1464.42	-3812.19	125.24	1427.82	-3607.25	358.72	1491.84	712.37	-287.90	79.02	1314.28	-285.61	76.74	711.20
2.50000	-3421.55	248.73	14.54	-3432.14	252.87	35.35	-3684.33	385.91	-4.82	-3532.47	375.94	50.77	-3045.04	20.46	17.92	-3650.72	157.95	47.19	-4106.71	184.08	-567.36	-3680.68	246.70	-294.02	-3456.80	188.85	1102.69	0.00	0.00	0.00	-3510.02	161.01	1468.93	-3477.16	263.51	1464.56	-3810.73	124.67	1427.22	-3604.55	359.19	1491.62	712.90	-287.69	79.21	1314.11	-285.82	76.76	711.40
2.51000	-3421.55	248.73	14.54	-3432.14	252.87	35.35	-3686.67	385.06	-3.86	-3532.67	376.24	51.18	-3045.04	20.46	17.92	-3650.72	157.95	47.19	-4108.82	183.31	-569.87	-3682.00	245.49	-297.94	-3456.80	188.85	1102.69	0.00	0.00	0.00	-3507.35	162.35	1469.49	-3469.60	266.33	1465.02	-3809.22	124.09	1426.61	-3601.83	359.63	1491.38	712.33	-287.96	78.90	1313.15	-286.10	76.38	711.53
2.52000	-3421.55	248.73	14.54	-3432.14	252.87	35.35	-3688.90	384.21	-2.82	-3532.80	376.52	51.68	-3045.04	20.46	17.92	-3650.72	157.95	47.19	-4110.90	182.54	-572.35	-3683.32	244.28	-301.86	-3456.80	188.85	1102.69	0.00	0.00	0.00	-3545.97	165.00	1469.61	-3470.14	268.68	1465.63	-3807.66	123.50	1426.00	-3599.09	360.04	1491.13	712.50	-287.72	78.95	1313.46	-286.05	76.63	711.66
2.53000	-3421.55	248.73	14.54	-3432.14	252.87	35.35	-3691.00	383.36	-1.70	-3532.85	376.79	52.28	-3045.04	20.46	17.92	-3650.72	157.95	47.19	-4112.95	181.78	-574.83	-3684.64	243.07	-305.78	-3456.80	188.85	1102.69	0.00	0.00	0.00	-3524.31	167.08	1470.88	-3450.79	270.82	1465.40	-3806.06	122.91	1425.39	-3596.32	360.43	1490.86	712.85	-287.95	79.04	1313.84	-285.90	76.64	711.88
2.54000	-3421.55	248.73	14.54	-3432.14	252.87	35.35	-3692.98	382.51	-0.49	-3532.83	377.05	52.97	-3045.04	20.46	17.92	-3650.72	157.95	47.19	-4114.96	181.01	-577.28	-3685.96	241.85	-309.70	-3456.80	188.85	1102.69	0.00	0.00	0.00	-3470.59	169.36	1469.70	-3449.34	274.11	1466.26	-3804.41	122.32	1424.78	-3593.53	360.79	1490.58	712.52	-288.12	79.04	1313.69	-285.99	76.46	711.89
2.55000	-3421.55	248.73	14.54	-3432.14	252.87	35.35	-3694.84	381.67	0.81	-3532.74	377.30	53.75	-3045.04	20.46	17.92	-3650.72	157.95	47.19	-4116.94	180.25	-579.72	-3687.28	240.63	-313.62	-3456.80	188.85	1102.69	0.00	0.00	0.00	-3501.41	171.08	1470.74	-3446.45	277.12	1466.73	-3802.72	121.72	1424.16	-3590.72	361.13	1490.29	713.19	-287.66	79.12	1313.37	-286.29	76.18	711.84
2.56000	-3421.55	248.73	14.54	-3432.14	252.87	35.35	-3696.59	380.82	2.18	-3532.58	377.53	54.62	-3045.04	20.46	17.92	-3650.72	157.95	47.19	-4118.89	179.48	-582.14	-3688.59	239.41	-317.55	-3456.80	188.85	1102.69	0.00	0.00	0.00	-3498.21	173.28	1471.80	-3458.34	280.09	1467.51	-3800.98	121.12	1423.54	-3587.89	361.44	1489.98	712.15	-287.48	78.99	1313.11	-286.15	76.11	711.31
2.57000	-3421.55	248.73	14.54	-3432.14	252.87	35.35	-3698.21	379.98	3.64	-3532.35	377.74	55.58	-3045.04	20.46	17.92	-3650.72	157.95	47.19	-4120.81	178.71	-584.55	-3689.90	238.18	-321.47	-3456.78	188.85	1102.69	0.00	0.00	0.00	-3488.32	175.36	1471.21	-3450.88	282.03	1467.90	-3799.20	120.52	1422.92	-3585.03	361.72	1489.65	712.27	-287.71	78.95	1313.59	-286.13	76.47	711.70
2.58000	-3421.55	248.73	14.54	-3432.14	252.87	35.35	-3699.72	379.14	5.17	-3532.04	377.95	56.63	-3045.04	20.46	17.92	-3650.72	157.95	47.19	-4122.68	177.95	-586.94	-3691.20	236.95	-325.39	-3432.98	188.24	1102.66	0.00	0.00	0.00	-3483.65	177.87	1472.70	-3444.97	284.80	1468.23	-3797.36	119.91	1422.30	-3582.15	361.99	1489.32	711.71	-287.68	78.82	1312.93	-286.20	76.50	711.62
2.59000	-3421.55	248.73	14.54	-3432.14	252.87	35.35	-3701.11	378.29	6.79	-3531.67	378.14	57.76	-3045.04	20.46	17.92	-3650.72	157.95	47.19	-4124.53	177.18	-589.31	-3692.50	235.71	-329.30	-3454.91	190.77	1100.99	0.00	0.00	0.00	-3458.06	180.36	1472.61	-3456.07	287.38	1469.86	-3795.49	119.30	1421.67	-3579.24	362.22	1488.96	712.21	-287.99	78.88	1313.50	-286.11	76.55	712.19
2.60000	-3421.55	248.73	14.54	-3432.14	252.87	35.35	-3702.38	377.45	8.48	-3531.22	378.32	58.98	-3045.04	20.46	17.92	-3650.72	157.95	47.19	-4126.34	176.42	-591.67	-3693.80	234.47	-333.22	-3436.04	194.07	1100.63	0.00	0.00	0.00	-3455.06	180.98	1473.91	-3432.54	289.87	1469.98	-3793.56	118.69	1421.05	-3576.31	362.44	1488.60	712.00	-288.13	78.76	1313.36	-286.23	76.61	712.06
2.61000	-3421.55	248.73	14.54	-3432.14	252.87	35.35	-3703.54	376.62	10.25	-3530.70	378.48	60.29	-3045.04	20.46	17.92	-3650.72	157.95	47.19	-4128.11	175.65	-594.00	-3695.09	233.23	-337.13	-3436.10	195.20	1100.86	0.00	0.00	0.00	-3473.60	182.94	1475.73	-3424.06	291.52	1470.06	-3791.60	118.07	1420.42	-3573.36	362.63	1488.22	712.72	-288.17	78.98	1313.72	-286.21	76.57	711.32
2.62000	-3421.55	248.73	14.54	-3432.14	252.87	35.35	-3704.58	375.78	12.10	-3530.10	378.63	61.68	-3045.04	20.46	17.92	-3650.72	157.95	47.19	-4129.85	174.89	-596.32	-3696.38	231.99	-341.04	-3450.56	196.97	1099.38	0.00	0.00	0.00	-3458.55	183.40	1476.32	-3442.04	292.94	1472.43	-3789.58	117.45	1419.79	-3570.39	362.79	1487.82	712.45	-288.13	78.78	1313.63	-286.05	76.55	711.09
2.63000	-3421.55	248.73	14.54	-3432.14	252.87	35.35	-3705.50	374.94	14.02	-3529.44	378.77	63.15	-3045.04	20.46	17.92	-3650.72	157.95	47.19	-4131.55	174.13	-598.63	-3697.66	230.74	-344.95	-3441.11	197.17	1099.33	0.00	0.00	0.00	-3445.84	184.90	1477.10	-3435.40	294.88	1472.00	-3787.52	116.82	1419.16	-3567.39	362.94	1487.42	712.67	-287.89	79.02	1313.37	-285.93	76.60	711.72
2.64000	-3421.55	248.73	14.54	-3432.14	252.87	35.35	-3706.31	374.11	16.02	-3528.71	378.89	64.70	-3045.04	20.46	17.92	-3650.72	157.95	47.19	-4133.21	173.36	-600.91	-3698.93	229.49	-348.85	-3408.04	198.31	1100.64	0.00	0.00	0.00	-3448.47	186.51	1478.03	-3413.98	295.38	1472.49	-3785.41	116.20	1418.52	-3564.37	363.05	1487.00	712.83	-287.72	79.03	1313.04	-286.13	76.55	711.83
2.65000	-3421.55	248.73	14.54	-3432.14	252.87	35.35	-3707.00	373.28	18.09	-3527.90	379.01	66.33	-3045.04	20.46	17.92	-3650.72	157.95	47.19	-4134.84	172.60	-603.18	-3700.20	228.23	-352.75	-3421.71	199.44	1099.63	0.00	0.00	0.00	-3430.65	186.33	1477.20	-3420.34	297.29	1474.07	-3783.26	115.57	1417.89	-3561.32	363.15	1486.56	711.47	-287.86	78.67	1313.54	-285.79	76.62	711.26
2.66000	-3421.55	248.73	14.54	-3432.14	252.87	35.35	-3707.57	372.44	20.23	-3527.02	379.11	68.04	-3045.04	20.46	17.92	-3650.72	157.95	47.19	-4136.43	171.84	-605.43	-3701.45	226.97	-356.64	-3442.57	200.84	1099.42	0.00	0.00	0.00	-3435.57	187.86	1478.81	-3420.03	297.71	1474.09	-3781.07	114.93	1417.25	-3558.25	363.22	1486.12	711.77	-287.70	78.82	1313.70	-285.66	76.67	711.07
2.67000	-3421.55	248.73	14.54	-3432.14	252.87	35.35	-3708.04	371.61	22.44	-3526.07	379.19	69.83	-3045.04	20.46	17.92	-3650.72	157.95	47.19	-4137.98	171.08	-607.65	-3702.70	225.71	-360.53	-3430.10	201.43	1099.84	0.00	0.00	0.00	-3444.39	188.57	1479.77	-3407.86	299.71	1474.59	-3778.82	114.30	1416.61	-3555.16	363.27	1485.66	711.85	-287.77	78.69	1313.51	-286.06	76.37	711.92
2.68000	-3421.55	248.73	14.54	-3432.14	252.87	35.35	-3708.38	370.78	24.72	-3525.05	379.27	71.70	-3045.04	20.46	17.92	-3650.73	157.95	47.19	-4139.50	170.31	-609.86	-3703.94	224.45	-364.42	-3404.45	202.23	1099.33	0.00	0.00	0.00	-3456.53	189.61	1480.71	-3401.47	301.44	1474.37	-3776.53	113.66	1415.97	-3552.04	363.30	1485.19	713.25	-287.57	79.03	1313.33	-285.99	76.54	711.94
2.69000	-3421.55	248.73	14.54	-3432.14	252.87	35.35	-3708.62	369.96	27.07	-3523.96	379.33	73.65	-3045.04	20.46	17.92	-3654.67	151.10	43.33	-4140.97	169.55	-612.06	-3705.17	223.18	-368.30	-3376.28	202.99	1099.58	0.00	0.00	0.00	-3435.28	189.40	1481.32	-3396.51	302.24	1474.92	-3774.20	113.02	1415.33	-3548.90	363.30	1484.71	713.32	-287.90	79.20	1313.97	-286.14	76.64	712.11
2.70000	-3421.55	248.73	14.54	-3432.14	252.87	35.35	-3708.74	369.13	29.49	-3522.80	379.38	75.66	-3045.04	20.46	17.92	-3635.62	145.37	43.98	-4142.41	168.79	-614.23	-3706.40	221.91	-372.17	-3408.74	203.29	1099.16	0.00	0.00	0.00	-3409.16	190.18	1481.37	-3398.98	302.34	1476.23	-3771.82	112.37	1414.69	-3545.73	363.28	1484.21	712.76	-287.83	78.94	1314.03	-285.79	76.73	711.80
2.71000	-3421.55	248.73	14.54	-3432.14	252.87	35.35	-3708.74	368.31	31.97	-3521.56	379.42	77.76	-3045.04	20.46	17.92	-3603.65	139.25	45.98	-4143.81	168.03	-616.38	-3707.61	220.64	-376.03	-3375.24	202.31	1100.35	0.00	0.00	0.00	-3401.18	190.79	1481.40	-3398.08	301.61	1476.03	-3769.39	111.73	1414.05	-3542.54	363.24	1483.70	711.72	-288.06	78.74	1313.86	-285.92	76.70	711.81
2.72000	-3421.55	248.73	14.54	-3432.14	252.87	35.35	-3708.64	367.48	34.52	-3520.26	379.44	79.92	-3045.04	20.46	17.92	-3570.46	131.66	49.45	-4145.17	167.27	-618.51	-3708.81	219.36	-379.89	-3399.97	203.64	1097.74	0.00	0.00	0.00	-3411.49	190.48	1482.93	-3386.71	301.97	1476.29	-3766.92	111.08	1413.40	-3539.33	363.18	1483.18	712.06	-287.88	78.77	1313.70	-285.71	76.75	712.11
2.73000	-3421.55	248.73	14.54	-3432.14	252.87	35.35	-3708.42	366.66	37.13	-3518.88	379.45	82.16	-3045.04	20.46	17.92	-3545.14	124.29	48.34	-4146.49	166.52	-620.63	-3710.00	218.09	-383.74	-3370.84	203.43	1096.48	0.00	0.00	0.00	-3392.65	190.36	1482.23	-3394.67	302.17	1476.75	-3764.41	110.43	1412.76	-3536.09	363.10	1482.65	712.37	-287.90	78.83	1313.04	-285.70	76.48	711.92
2.74000	-3421.55	248.73	14.54	-3432.14	252.87	35.35	-3708.09	365.84	39.81	-3517.44	379.46	84.46	-3045.04	20.46	17.92	-3562.90	116.69	43.79	-4147.77	165.76	-622.72	-3711.17	216.81	-387.59	-3373.62	202.41	1096.58	0.00	0.00	0.00	-3395.99	191.02	1483.22	-3392.96	302.70	1477.01	-3761.84	109.77	1412.11	-3532.83	362.99	1482.11	712.57	-288.13	78.92	1313.01	-285.57	76.62	711.79
2.75000	-3421.55	248.73	14.54	-3432.14	252.87	35.35	-3707.65	365.02	42.55	-3515.92	379.44	86.84	-3045.04	20.46	17.92	-3515.76	108.01	48.10	-4149.01	165.00	-624.79	-3712.34	215.52	-391.42	-3377.10	203.88	1096.34	0.00	0.00	0.00	-3397.30	190.09	1482.41	-3381.13	303.51	1477.61	-3759.24	109.12	1411.47	-3529.54	362.86	1481.55	712.35	-288.08	78.86	1313.90	-285.55	76.97	711.53
2.76000	-3421.55	248.73	14.54	-3432.14	252.87	35.35	-3707.10	364.20	45.35	-3514.33	379.42	89.29	-3045.04	20.46	17.92	-3491.10	99.58	48.72	-4150.21	164.25	-626.84	-3713.49	214.24	-395.25	-3401.67	203.21	1096.20	0.00	0.00	0.00	-3401.12	190.47	1483.65	-3371.81	303.06	1477.83	-3756.58	108.46	1410.82	-3526.23	362.71	1480.99	712.95	-287.78	79.03	1313.61	-285.70	76.74	711.89
2.77000	-3421.55	248.73	14.54	-3432.14	252.87	35.35	-3706.44	363.39	48.22	-3512.67	379.39	91.80	-3045.04	20.46	17.92	-3467.14	91.44	49.36	-4151.37	163.49	-628.87	-3714.63	212.96	-399.07	-3360.11	201.61	1096.44	0.00	0.00	0.00	-3386.16	189.85	1483.01	-3364.56	302.34	1477.65	-3753.89	107.80	1410.17	-3522.89	362.55	1480.41	712.43	-287.79	78.92	1313.40	-285.98	76.51	712.27
2.78000	-3421.55	248.73	14.54	-3432.14	252.87	35.35	-3705.66	362.57	51.14	-3510.95	379.34	94.38	-3045.04	20.46	17.92	-3443.86	83.59	50.04	-4152.49	162.74	-630.88	-3715.75	211.67	-402.87	-3373.38	201.19	1093.43	0.00	0.00	0.00	-3377.36	190.17	1483.08	-3367.09	302.48	1477.55	-3751.14	107.14	1409.52	-3519.53	362.36	1479.82	712.71	-287.96	79.03	1313.17	-286.27	76.44	711.68
2.79000	-3421.55	248.73	14.54	-3432.14	252.87	35.35	-3704.78	361.76	54.12	-3509.15	379.28	97.02	-3045.04	20.46	17.92	-3421.26	76.03	50.76	-4153.56	161.98	-632.87	-3716.86	210.38	-406.67	-3382.07	203.26	1092.53	0.00	0.00	0.00	-3399.77	190.53	1483.82	-3372.15	301.78	1477.49	-3748.35	106.47	1408.88	-3516.14	362.15	1479.22	712.68	-287.71	79.02	1313.52	-286.31	76.60	711.86
2.80000	-3421.55	248.73	14.54	-3432.14	252.87	35.35	-3703.79	360.95	57.15	-3507.28	379.22	99.73	-3045.04	20.46	17.92	-3399.33	68.74	51.50	-4154.60	161.23	-634.84	-3717.95	209.09	-410.46	-3381.36	202.39	1092.10	0.00	0.00	0.00	-3378.52	188.81	1483.39	-3369.80	301.61	1477.57	-3745.52	105.81	1408.23	-3512.73	361.91	1478.61	712.12	-287.71	78.85	1313.86	-285.87	76.64	711.36
2.81000	-3421.55	248.73	14.54	-3432.14	252.87	35.35	-3702.69	360.14	60.25	-3505.34	379.13	102.50	-3045.04	20.46	17.92	-3378.06	61.73	52.27	-4155.59	160.48	-636.79	-3719.03	207.79	-414.24	-3346.94	202.83	1091.95	0.00	0.00	0.00	-3368.60	188.18	1483.13	-3367.68	301.45	1477.60	-3742.64	105.14	1407.58	-3509.30	361.66	1477.99	712.21	-287.69	78.84	1313.53	-285.65	76.61	711.34
2.82000	-3421.55	248.73	14.54	-3432.14	252.87	35.35	-3701.48	359.33	63.40	-3503.33	379.04	105.33	-3045.04	20.46	17.92	-3357.44	55.00	53.07	-4156.54	159.73	-638.71	-3720.09	206.50	-418.00	-3346.58	200.24	1089.61	0.00	0.00	0.00	-3372.98	186.99	1483.15	-3365.73	301.26	1477.59	-3739.72	104.47	1406.93	-3505.84	361.39	1477.36	712.64	-287.92	79.07	1313.44	-285.47	76.67	711.40
2.83000	-3421.55	248.73	14.54	-3432.14	252.87	35.35	-3700.16	358.52	66.60	-3501.25	378.94	108.22	-3045.04	20.46	17.92	-3337.47	48.53	53.89	-4157.45	158.98	-640.61	-3721.14	205.20	-421.76	-3325.80	199.41	1089.47	0.00	0.00	0.00	-3355.63	186.20	1483.18	-3363.88	301.00	1477.54	-3736.75	103.80	1406.28	-3502.35	361.10	1476.72	712.79	-287.64	79.08	1313.12	-285.62	76.53	712.03
2.84000	-3421.55	248.73	14.54	-3432.14	252.87	35.35	-3698.73	357.72	69.86	-3499.10	378.83	111.18	-3045.04	20.46	17.92	-3318.13	42.32	54.74	-4158.31	158.23	-642.49	-3722.17	203.90	-425.50	-3350.71	199.28	1087.77	0.00	0.00	0.00	-3352.74	185.63	1483.07	-3362.06	300.65	1477.45	-3733.73	103.13	1405.63	-3498.84	360.79	1476.07	712.20	-287.58	78.88	1313.37	-285.69	76.62	711.81
2.85000	-3421.55	248.73	14.54	-3432.14	252.87	35.35	-3697.20	356.92	73.16	-3496.88	378.70	114.19	-3045.04	20.46	17.92	-3299.41	36.38	55.61	-4159.13	157.48	-644.35	-3723.18	202.60	-429.23	-3340.98	199.72	1086.79	0.00	0.00	0.00	-3341.57	184.91	1482.98	-3360.20	300.17	1477.32	-3730.67	102.45	1404.98	-3495.30	360.46	1475.41	713.03	-287.70	79.01	1313.72	-285.69	76.79	711.47
2.86000	-3421.55	248.73	14.54	-3432.14	252.87	35.35	-3695.56	356.11	76.52	-3494.59	378.57	117.26	-3045.04	20.46	17.92	-3281.32	30.69	56.50	-4159.91	156.73	-646.19	-3724.17	201.30	-432.95	-3329.34	198.88	1087.12	0.00	0.00	0.00	-3344.97	183.20	1482.33	-3358.23	299.54	1477.15	-3727.57	101.78	1404.33	-3491.74	360.11	1474.74	712.76	-287.53	79.11	1313.18	-285.84	76.56	712.15
2.87000	-3421.55	248.73	14.54	-3432.14	252.87	35.35	-3693.81	355.31	79.93	-3492.23	378.42	120.38	-3045.04	20.46	17.92	-3263.83	25.25	57.42	-4160.64	155.98	-648.00	-3725.15	200.00	-436.65	-3300.87	198.16	1087.32	0.00	0.00	0.00	-3341.99	183.07	1482.34	-3356.09	298.72	1476.95	-3724.42	101.10	1403.68	-3488.15	359.75	1474.06	712.15	-287.78	78.87	1313.26	-285.95	76.54	711.88
2.88000	-3421.55	248.73	14.54	-3432.14	252.87	35.35	-3691.96	354.52	83.39	-3489.80	378.26	123.56	-3045.04	20.46	17.92	-3246.93	20.06	58.35	-4161.32	155.24	-649.79	-3726.10	198.70	-440.34	-3327.82	197.78	1084.88	0.00	0.00	0.00	-3333.56	181.93	1482.08	-3353.71	297.67	1476.71	-3721.22	100.42	1403.03	-3484.54	359.36	1473.38	712.51	-287.67	79.08	1313.01	-286.13	76.29	711.60
2.89000	-3421.55	248.73	14.54	-3432.14	252.87	35.35	-3690.00	353.72	86.90	-3487.30	378.09	126.80	-3045.04	20.46	17.92	-3230.63	15.11	59.31	-4161.97	154.49	-651.56	-3727.04	197.39	-444.02	-3304.32	196.91	1084.63	0.00	0.00	0.00	-3345.70	180.17	1481.92	-3351.02	296.37	1476.44	-3717.98	99.74	1402.38	-3480.90	358.95	1472.68	712.04	-287.85	78.87	1313.08	-286.26	76.26	711.25
2.90000	-3421.55	248.73	14.54	-3432.14	252.87	35.35	-3687.93	352.92	90.45	-3484.73	377.92	130.09	-3045.04	20.46	17.92	-3214.91	10.40	60.28	-4162.56	153.75	-653.30	-3727.96	196.08	-447.68	-3333.21	196.38	1083.68	0.00	0.00	0.00	-3338.86	178.67	1481.20	-3347.95	294.78	1476.14	-3714.70	99.06	1401.73	-3477.24	358.53	1471.97	712.39	-287.72	79.00	1313.51	-285.75	76.56	711.51
2.91000	-3421.55	248.73	14.54	-3432.14	252.87	35.35	-3685.76	352.13	94.05	-3482.10	377.73	133.43	-3045.04	20.46	17.92	-3199.77	5.92	61.26	-4163.12	153.01	-655.02	-3728.85	194.78	-451.32	-3319.15	195.08	1083.63	0.00	0.00	0.00	-3330.00	177.18	1480.60	-3344.44	292.88	1475.82	-3711.37	98.38	1401.08	-3473.55	358.09	1471.26	712.73	-287.72	79.12	1312.98	-286.05	76.37	711.20
2.92000	-3421.55	248.73	14.54	-3432.14	252.87	35.35	-3683.49	351.34	97.69	-3479.39	377.53	136.82	-3045.04	20.46	17.92	-3185.18	1.68	62.26	-4163.62	152.27	-656.71	-3729.72	193.47	-454.95	-3301.91	195.16	1083.60	0.00	0.00	0.00	-3316.33	173.88	1480.00	-3340.41	290.63	1475.46	-3707.99	97.69	1400.43	-3469.83	357.63	1470.53	712.40	-287.86	78.94	1313.50	-285.94	76.62	711.49
2.93000	-3421.55	248.73	14.54	-3432.14	252.87	35.35	-3681.11	350.55	101.38	-3476.61	377.32	140.26	-3045.04	20.46	17.92	-3171.15	-2.35	63.27	-4164.08	151.53	-658.39	-3730.58	192.16	-458.57	-3285.37	192.11	1083.00	0.00	0.00	0.00	-3325.98	170.63	1479.49	-3335.80	287.99	1475.08	-3704.57	97.01	1399.78	-3466.09	357.15	1469.80	712.22	-288.06	78.86	1313.83	-286.01	76.57	711.14
2.94000	-3421.55	248.73	14.54	-3432.14	252.87	35.35	-3678.63	349.76	105.11	-3473.76	377.10	143.75	-3045.04	20.46	17.92	-3157.67	-6.14	64.30	-4164.50	150.79	-660.03	-3731.41	190.85	-462.17	-3293.23	190.85	1082.48	0.00	0.00	0.00	-3307.43	168.24	1478.89	-3330.54	284.95	1474.67	-3701.11	96.33	1399.14	-3462.33	356.66	1469.06	712.35	-288.07	78.95	1313.55	-285.92	76.45	711.55
2.95000	-3421.55	248.73	14.54	-3432.14	252.87	35.35	-3676.04	348.98	108.88	-3470.85	376.87	147.29	-3045.04	20.46	17.92	-3144.72	-9.73	65.33	-4164.86	150.05	-661.66	-3732.21	189.54	-465.75	-3268.58	190.47	1082.37	0.00	0.00	0.00	-3298.95	165.37	1478.03	-3324.55	281.46	1474.24	-3697.60	95.64	1398.49	-3458.53	356.15	1468.31	712.48	-287.75	78.88	1313.49	-285.89	76.49	712.33
2.96000	-3421.55	248.73	14.54	-3432.14	252.87	35.35	-3673.35	348.19	112.70	-3467.86	376.63	150.88	-3045.04	20.46	17.92	-3132.30	-13.09	66.38	-4165.18	149.32	-663.25	-3733.00	188.23	-469.32	-3298.57	189.02	1081.51	0.00	0.00	0.00	-3295.48	161.80	1476.58	-3317.77	277.49	1473.79	-3694.04	94.95	1397.84	-3454.71	355.62	1467.55	712.84	-287.85	78.99	1313.11	-285.86	76.59	711.81
2.97000	-3421.55	248.73	14.54	-3432.14	252.87	35.35	-3670.56	347.41	116.55	-3464.81	376.38	154.51	-3045.04	20.46	17.92	-3120.41	-16.25	67.43	-4165.46	148.58	-664.83	-3733.76	186.92	-472.87	-3278.24	187.11	1081.65	0.00	0.00	0.00	-3287.02	158.99	1476.39	-3298.14	272.95	1473.90	-3690.45	94.27	1397.20	-3450.87	355.07	1466.79	712.69	-287.90	79.03	1313.21	-285.83	76.63	711.63
2.98000	-3421.55	248.73	14.54	-3432.14	252.87	35.35	-3667.66	346.63	120.44	-3461.69	376.12	158.18	-3045.04	20.46	17.92	-3109.02	-19.21	68.49	-4165.68	147.85	-666.38	-3734.49	185.61	-476.40	-3242.04	183.74	1082.52	0.00	0.00	0.00	-3303.33	155.12	1476.01	-3313.42	269.48	1472.73	-3686.80	93.58	1396.56	-3447.00	354.51	1466.01	712.84	-287.79	79.05	1313.23	-285.97	76.54	711.73
2.99000	-3421.55	248.73	14.54	-3432.14	252.87	35.35	-3664.66	345.85	124.37	-3458.49	375.85	161.90	-3045.04	20.46	17.92	-3098.13	-21.96	69.55	-4165.86	147.12	-667.90	-3735.20	184.30	-479.91	-3252.32	182.91	1081.81	0.00	0.00	0.00	-3297.59	151.86	1475.58	-3298.56	266.75	1472.39	-3683.11	92.89	1395.91	-3443.10	353.93	1465.23	712.63	-287.79	78.95	1313.12	-286.14	76.46	711.84
3.00000	-3421.55	248.73	14.54	-3432.14	252.87	35.35	-3661.56	345.07	128.34	-3455.23	375.57	165.66	-3045.04	20.46	17.92	-3087.74	-24.52	70.62	-4165.98	146.38	-669.40	-3735.89	182.99	-483.41	-3264.74	180.70	1080.89	0.00	0.00	0.00	-3277.41	149.49	1474.80	-3277.97	262.36	1471.55	-3679.38	92.20	1395.27	-3439.17	353.33	1464.44	713.17	-287.75	79.06	1313.21	-285.90	76.53	712.23
3.01000	-3421.55	248.73	14.54	-3432.14	252.87	35.35	-3658.36	344.30	132.34	-3451.90	375.28	169.46	-3045.04	20.46	17.92	-3077.83	-26.89	71.69	-4166.06	145.66	-670.87	-3736.55	181.68	-486.88	-3250.66	178.61	1081.50	0.00	0.00	0.00	-3267.36	145.50	1473.84	-3273.15	258.97	1471.47	-3675.60	91.51	1394.63	-3435.22	352.72	1463.65	712.50	-287.99	78.89	1313.86	-285.70	76.75	711.57
3.02000	-3421.55	248.73	14.54	-3432.14	252.87	35.35	-3655.06	343.52	136.37	-3448.50	374.98	173.31	-3045.04	20.46	17.92	-3068.40	-29.06	72.76	-4166.09	144.93	-672.31	-3737.18	180.37	-490.34	-3266.36	175.39	1081.29	0.00	0.00	0.00	-3274.17	142.31	1473.64	-3303.58	256.53	1470.87	-3671.78	90.82	1393.99	-3431.25	352.09	1462.85	712.65	-287.76	78.98	1313.00	-285.80	76.38	712.30
3.03000	-3421.55	248.73	14.54	-3432.14	252.87	35.35	-3651.66	342.75	140.44	-3445.04	374.68	177.19	-3045.04	20.46	17.92	-3059.43	-31.06	73.84	-4166.07	144.20	-673.73	-3737.79	179.06	-493.77	-3252.96	171.84	1081.95	0.00	0.00	0.00	-3280.25	138.57	1473.40	-3278.97	251.44	1470.99	-3667.91	90.14	1393.36	-3427.24	351.44	1462.04	712.73	-288.05	79.04	1313.31	-285.72	76.44	712.14
3.04000	-3421.55	248.73	14.54	-3432.14	252.87	35.35	-3648.16	341.98	144.54	-3441.50	374.36	181.11	-3045.04	20.46	17.92	-3050.92	-32.87	74.91	-4166.00	143.48	-675.13	-3738.37	177.75	-497.19	-3241.31	171.50	1082.25	0.00	0.00	0.00	-3271.11	134.68	1473.06	-3268.63	246.46	1471.62	-3664.00	89.45	1392.72	-3423.21	350.78	1461.22	712.35	-287.86	79.05	1313.21	-285.77	76.47	711.72
3.05000	-3421.55	248.73	14.54	-3432.14	252.87	35.35	-3644.56	341.22	148.68	-3437.90	374.03	185.06	-3045.04	20.46	17.92	-3042.86	-34.51	75.98	-4165.88	142.75	-676.49	-3738.92	176.43	-500.58	-3251.75	168.46	1081.92	0.00	0.00	0.00	-3243.52	130.08	1472.40	-3264.93	243.92	1471.95	-3660.04	88.76	1392.08	-3419.16	350.11	1460.40	712.38	-287.75	79.08	1313.34	-285.87	76.58	711.98
3.06000	-3421.55	248.73	14.54	-3432.14	252.87	35.35	-3640.86	340.45	152.84	-3434.22	373.70	189.05	-3045.04	20.46	17.92	-3035.24	-35.98	77.04	-4165.71	142.03	-677.83	-3739.44	175.12	-503.96	-3223.62	167.83	1083.51	0.00	0.00	0.00	-3244.84	127.30	1472.95	-3270.25	240.76	1472.02	-3656.04	88.07	1391.45	-3415.07	349.42	1459.57	712.18	-287.71	78.98	1313.29	-285.72	76.49	711.50
3.07000	-3421.55	248.73	14.54	-3432.14	252.87	35.35	-3637.06	339.69	157.03	-3430.48	373.36	193.08	-3045.04	20.46	17.92	-3028.04	-37.28	78.10	-4165.49	141.31	-679.15	-3739.93	173.81	-507.31	-3220.94	164.72	1084.59	0.00	0.00	0.00	-3238.47	123.63	1473.36	-3274.83	235.34	1472.46	-3652.00	87.38	1390.82	-3410.96	348.71	1458.73	712.42	-287.84	78.85	1313.63	-285.93	76.67	711.87
3.08000	-3421.55	248.73	14.54	-3432.14	252.87	35.35	-3633.16	338.93	161.25	-3426.67	373.00	197.14	-3045.04	20.46	17.92	-3021.28	-38.42	79.16	-4165.22	140.59	-680.43	-3740.40	172.50	-510.64	-3207.81	161.01	1084.41	0.00	0.00	0.00	-3241.66	120.46	1474.09	-3273.65	232.67	1473.89	-3647.91	86.69	1390.19	-3406.82	347.99	1457.89	712.77	-287.55	79.05	1313.15	-286.30	76.30	711.18
3.09000	-3421.55	248.73	14.54	-3432.14	252.87	35.35	-3629.17	338.17	165.50	-3422.79	372.64	201.24	-3045.04	20.46	17.92	-3014.92	-39.40	80.20	-4164.90	139.87	-681.69	-3740.83	171.19	-513.95	-3217.49	158.71	1086.45	0.00	0.00	0.00	-3237.00	116.54	1474.32	-3261.83	227.80	1473.93	-3643.77	86.00	1389.56	-3402.66	347.25	1457.04	712.60	-287.81	78.94	1313.18	-286.11	76.25	711.76
3.10000	-3421.55	248.73	14.54	-3432.14	252.87	35.35	-3625.08	337.41	169.77	-3418.85	372.27	205.36	-3045.04	20.46	17.92	-3008.97	-40.22	81.24	-4164.52	139.16	-682.93	-3741.23	169.89	-517.24	-3220.72	156.46	1087.37	0.00	0.00	0.00	-3225.58	113.72	1475.31	-3250.39	225.36	1475.48	-3639.59	85.31	1388.94	-3398.47	346.51	1456.19	712.62	-287.91	79.06	1313.50	-286.05	76.40	711.61
3.11000	-3421.55	248.73	14.54	-3432.14	252.87	35.35	-3620.89	336.65	174.07	-3414.83	371.89	209.52	-3045.04	20.46	17.92	-3003.42	-40.90	82.27	-4164.09	138.44	-684.13	-3741.61	168.58	-520.50	-3198.80	153.01	1089.08	0.00	0.00	0.00	-3229.15	109.03	1476.27	-3256.20	221.67	1476.02	-3635.37	84.62	1388.31	-3394.25	345.74	1455.33	712.71	-287.86	79.01	1313.30	-285.74	76.54	711.67
3.12000	-3421.55	248.73	14.54	-3432.14	252.87	35.35	-3616.60	335.90	178.40	-3410.75	371.50	213.70	-3045.04	20.46	17.92	-2998.25	-41.43	83.29	-4163.61	137.73	-685.30	-3741.95	167.27	-523.74	-3188.54	151.74	1090.20	0.00	0.00	0.00	-3232.40	104.87	1477.50	-3262.87	217.37	1478.10	-3631.10	83.93	1387.69	-3390.00	344.96	1454.47	712.76	-287.68	79.10	1313.72	-286.04	76.67	711.50
3.13000	-3421.55	248.73	14.54	-3432.14	252.87	35.35	-3612.22	335.15	182.74	-3406.60	371.11	217.91	-3045.04	20.46	17.92	-2993.46	-41.81	84.29	-4163.08	137.02	-686.45	-3742.26	165.97	-526.95	-3204.36	148.10	1091.20	0.00	0.00	0.00	-3204.44	102.00	1479.19	-3241.53	212.85	1479.46	-3626.79	83.25	1387.07	-3385.73	344.17	1453.60	712.10	-288.19	78.79	1313.44	-286.22	76.54	711.86
3.14000	-3421.55	248.73	14.54	-3432.14	252.87	35.35	-3607.74	334.40	187.11	-3402.38	370.70	222.15	-3045.04	20.46	17.92	-2989.04	-42.06	85.28	-4162.50	136.31	-687.57	-3742.53	164.66	-530.14	-3179.95	145.30	1093.61	0.00	0.00	0.00	-3196.83	99.44	1479.84	-3237.66	210.41	1481.55	-3622.44	82.56	1386.45	-3381.43	343.37	1452.72	712.18	-288.55	78.67	1313.50	-285.80	76.58	712.15
3.15000	-3421.55	248.73	14.54	-3432.14	252.87	35.35	-3603.16	333.65	191.50	-3398.09	370.29	226.42	-3045.04	20.46	17.92	-2984.98	-42.18	86.25	-4161.86	135.60	-688.66	-3742.78	163.36	-533.31	-3170.71	142.55	1095.54	0.00	0.00	0.00	-3206.08	96.82	1481.51	-3226.11	206.66	1481.67	-3618.04	81.87	1385.83	-3377.10	342.55	1451.84	712.27	-287.66	78.92	1313.17	-285.75	76.43	711.81
3.16000	-3421.55	248.73	14.54	-3432.14	252.87	35.35	-3598.49	332.91	195.91	-3393.74	369.87	230.71	-3045.04	20.46	17.92	-2981.28	-42.17	87.21	-4161.16	134.90	-689.72	-3742.99	162.05	-536.45	-3151.82	139.93	1097.21	0.00	0.00	0.00	-3201.64	93.33	1482.70	-3210.01	202.87	1483.17	-3613.59	81.19	1385.22	-3372.74	341.71	1450.96	712.76	-287.75	79.16	1313.50	-285.34	76.73	711.52
3.17000	-3421.55	248.73	14.54	-3432.11	252.87	35.35	-3593.73	332.16	200.34	-3389.32	369.44	235.02	-3045.04	20.46	17.92	-2977.91	-42.03	88.15	-4160.42	134.19	-690.76	-3743.16	160.75	-539.56	-3148.86	137.10	1098.26	0.00	0.00	0.00	-3197.59	90.03	1483.89	-3227.05	199.13	1484.96	-3609.10	80.50	1384.61	-3368.36	340.87	1450.07	712.29	-287.88	78.89	1313.49	-285.81	76.52	712.02
3.18000	-3421.55	248.73	14.54	-3406.22	253.44	36.48	-3588.87	331.42	204.78	-3384.83	369.00	239.36	-3045.04	20.46	17.92	-2974.88	-41.77	89.07	-4159.62	133.49	-691.76	-3743.30	159.45	-542.65	-3135.22	135.08	1100.78	0.00	0.00	0.00	-3193.91	86.91	1485.08	-3210.83	194.58	1486.70	-3604.57	79.82	1384.00	-3363.95	340.01	1449.18	712.10	-287.91	78.89	1313.52	-285.75	76.61	711.95
3.19000	-3421.54	248.73	14.54	-3439.61	249.36	27.18	-3583.91	330.68	209.24	-3380.27	368.56	243.72	-3045.04	20.46	17.92	-2972.17	-41.40	89.97	-4158.76	132.79	-692.74	-3743.41	158.15	-545.71	-3163.72	132.61	1101.22	0.00	0.00	0.00	-3190.54	83.96	1486.25	-3175.16	191.43	1488.17	-3599.99	79.14	1383.40	-3359.51	339.14	1448.28	712.12	-287.68	78.98	1313.18	-286.12	76.45	712.51
3.20000	-3413.26	249.77	13.03	-3438.90	248.19	25.98	-3578.86	329.95	213.72	-3375.64	368.11	248.10	-3045.04	20.46	17.92	-2969.78	-40.91	90.85	-4157.85	132.09	-693.68	-3743.48	156.85	-548.75	-3138.01	130.37	1102.80	0.00	0.00	0.00	-3187.45	81.17	1487.40	-3162.60	187.42	1489.74	-3595.37	78.46	1382.79	-3355.04	338.26	1447.37	711.86	-288.07	78.79	1313.03	-285.85	76.55	711.64
3.21000	-3418.69	248.75	7.67	-3447.58	247.25	25.80	-3573.72	329.21	218.22	-3370.95	367.64	252.50	-3045.04	20.46	17.92	-2967.70	-40.32	91.71	-4156.88	131.40	-694.60	-3743.51	155.56	-551.76	-3144.74	127.30	1103.99	0.00	0.00	0.00	-3184.60	78.54	1488.53	-3150.24	183.55	1491.23	-3590.71	77.78	1382.19	-3350.55	337.36	1446.47	711.91	-288.05	78.75	1313.24	-285.77	76.59	711.59
3.22000	-3422.13	250.91	5.16	-3411.68	247.37	32.62	-3568.49	328.48	222.72	-3366.19	367.18	256.92	-3045.04	20.46	17.92	-2965.92	-39.62	92.54	-4155.86	130.70	-695.48	-3743.51	154.26	-554.74	-3149.70	125.62	1104.49	0.00	0.00	0.00	-3181.93	76.06	1489.64	-3138.07	179.83	1492.64	-3586.00	77.10	1381.59	-3346.02	336.45	1445.56	712.33	-287.83	78.94	1312.75	-285.94	76.38	711.56
3.23000	-3414.24	250.18	5.85	-3413.73	245.22	33.10	-3563.16	327.75	227.24	-3361.36	366.70	261.35	-3045.04	20.46	17.92	-2964.43	-38.82	93.34	-4154.78	130.01	-696.34	-3743.47	152.97	-557.69	-3140.74	124.02	1105.71	0.00	0.00	0.00	-3179.41	73.72	1490.73	-3126.08	176.25	1493.98	-3581.25	76.42	1381.00	-3341.47	335.53	1444.64	712.34	-288.06	78.83	1313.08	-285.97	76.60	712.00
3.24000	-3407.10	247.62	9.60	-3376.69	242.40	41.48	-3557.74	327.02	231.77	-3356.47	366.22	265.80	-3045.04	20.46	17.92	-2963.21	-37.93	94.12	-4153.65	129.32	-697.16	-3743.39	151.68	-560.62	-3126.76	123.25	1106.42	0.00	0.00	0.00	-3177.00	71.52	1491.77	-3114.28	172.81	1495.24	-3576.45	75.74	1380.41	-3336.89	334.60	1443.73	712.28	-287.80	78.81	1313.39	-285.79	76.66	712.58
3.25000	-3386.58	243.67	14.89	-3364.98	238.19	46.71	-3552.23	326.29	236.32	-3351.51	365.73	270.27	-3045.04	20.46	17.92	-2962.27	-36.94	94.87	-4152.45	128.63	-697.95	-3743.27	150.39	-563.51	-3133.27	121.40	1107.30	0.00	0.00	0.00	-3174.65	69.45	1492.79	-3102.67	169.51	1496.42	-3571.61	75.07	1379.82	-3332.29	333.66	1442.81	712.62	-287.84	78.90	1313.63	-285.59	76.71	711.57
3.26000	-3374.96	239.28	18.34	-3349.85	233.76	51.11	-3546.63	325.57	240.87	-3346.48	365.23	274.75	-3045.04	20.46	17.92	-2961.60	-35.87	95.60	-4151.21	127.94	-698.72	-3743.12	149.10	-566.38	-3118.48	118.57	1106.36	0.00	0.00	0.00	-3172.32	67.50	1493.76	-3091.23	166.35	1497.53	-3566.72	74.39	1379.23	-3327.65	332.70	1441.88	712.24	-287.79	78.84	1313.68	-285.54	76.70	711.30
3.27000	-3349.40	235.32	23.35	-3316.63	229.33	58.18	-3540.94	324.85	245.43	-3341.38	364.72	279.25	-3045.04	20.46	17.92	-2961.17	-34.72	96.29	-4149.90	127.26	-699.45	-3742.92	147.82	-569.21	-3116.74	117.93	1106.66	0.00	0.00	0.00	-3169.98	65.67	1494.68	-3079.97	163.33	1498.56	-3561.79	73.72	1378.65	-3322.99	331.74	1440.95	712.22	-287.69	78.97	1313.80	-285.97	76.79	711.62
3.28000	-3321.89	232.54	28.50	-3307.91	225.14	60.83	-3535.16	324.13	249.99	-3336.22	364.21	283.75	-3045.04	20.46	17.92	-2961.00	-33.48	96.94	-4148.54	126.58	-700.15	-3742.69	146.54	-572.02	-3100.71	117.15	1106.63	0.00	0.00	0.00	-3167.56	63.95	1495.56	-3068.89	160.43	1499.53	-3556.82	73.05	1378.07	-3318.29	330.76	1440.02	712.14	-287.88	78.81	1313.94	-286.31	76.66	711.53
3.29000	-3316.28	228.15	29.03	-3289.08	220.36	65.04	-3529.28	323.41	254.57	-3330.99	363.69	288.27	-3045.04	20.46	17.92	-2961.06	-32.18	97.57	-4147.11	125.90	-700.82	-3742.42	145.26	-574.79	-3104.94	116.61	1107.82	0.00	0.00	0.00	-3165.05	62.33	1496.38	-3057.97	157.67	1500.42	-3551.80	72.38	1377.49	-3313.57	329.78	1439.09	712.34	-287.91	78.88	1313.30	-286.15	76.53	711.40
3.30000	-3288.52	223.17	33.44	-3271.14	215.64	68.49	-3523.32	322.70	259.15	-3325.69	363.16	292.79	-3045.04	20.46	17.92	-2961.34	-30.80	98.16	-4145.63	125.22	-701.45	-3742.10	143.98	-577.54	-3095.78	115.48	1107.42	0.00	0.00	0.00	-3162.38	60.80	1497.15	-3047.23	155.04	1501.25	-3546.74	71.72	1376.92	-3308.82	328.78	1438.16	712.53	-287.87	79.02	1313.50	-286.15	76.53	711.34
3.31000	-3233.67	218.34	40.95	-3271.72	210.90	67.35	-3517.27	321.99	263.73	-3320.33	362.63	297.33	-3045.04	20.46	17.92	-2961.85	-29.35	98.71	-4144.09	124.54	-702.06	-3741.74	142.70	-580.25	-3072.97	112.69	1107.83	0.00	0.00	0.00	-3159.53	59.37	1497.86	-3036.65	152.53	1502.00	-3541.64	71.05	1376.35	-3304.04	327.77	1437.22	712.66	-287.66	79.14	1313.50	-286.15	76.44	712.03
3.32000	-3250.12	212.86	39.12	-3249.74	205.74	69.73	-3511.13	321.28	268.32	-3314.90	362.09	301.87	-3045.04	20.46	17.92	-2962.57	-27.85	99.23	-4142.50	123.87	-702.63	-3741.35	141.43	-582.93	-3080.23	111.24	1107.88	0.00	0.00	0.00	-3156.44	58.01	1498.50	-3026.24	150.15	1502.69	-3536.49	70.39	1375.79	-3299.24	326.75	1436.28	712.46	-287.73	78.88	1313.56	-285.87	76.52	711.71
3.33000	-3221.14	207.13	41.48	-3241.02	200.44	69.17	-3504.90	320.57	272.91	-3309.40	361.54	306.42	-3045.04	20.46	17.92	-2963.49	-26.28	99.71	-4140.84	123.20	-703.17	-3740.91	140.16	-585.58	-3083.73	109.14	1108.39	0.00	0.00	0.00	-3153.07	56.74	1499.07	-3015.99	147.89	1503.32	-3531.30	69.73	1375.22	-3294.40	325.72	1435.34	712.60	-288.12	78.96	1313.71	-285.64	76.79	712.29
3.34000	-3224.03	202.61	38.81	-3209.45	194.74	70.77	-3498.58	319.87	277.50	-3303.84	360.99	310.98	-3045.04	20.46	17.92	-2964.60	-24.67	100.15	-4139.12	122.53	-703.68	-3740.42	138.89	-588.20	-3048.75	108.74	1108.96	0.00	0.00	0.00	-3149.39	55.53	1499.57	-3005.90	145.75	1503.88	-3526.06	69.07	1374.66	-3289.54	324.69	1434.39	712.02	-288.22	78.81	1313.68	-285.80	76.73	712.19
3.35000	-3199.37	197.87	40.47	-3200.80	190.75	70.61	-3492.17	319.16	282.09	-3298.21	360.43	315.54	-3045.04	20.46	17.92	-2965.89	-23.00	100.55	-4137.34	121.86	-704.16	-3739.89	137.62	-590.78	-3086.79	107.12	1108.90	0.00	0.00	0.00	-3145.35	54.38	1499.99	-2995.96	143.73	1504.37	-3520.79	68.41	1374.11	-3284.64	323.64	1433.45	712.58	-287.93	78.96	1313.96	-285.71	76.70	711.76
3.36000	-3186.44	194.04	40.29	-3181.35	186.22	70.74	-3485.68	318.46	286.68	-3292.52	359.87	320.10	-3045.04	20.46	17.92	-2967.36	-21.29	100.90	-4135.51	121.20	-704.60	-3739.32	136.36	-593.33	-3087.26	106.45	1109.08	0.00	0.00	0.00	-3140.91	53.29	1500.33	-2986.17	141.82	1504.81	-3515.46	67.76	1373.56	-3279.72	322.58	1432.50	713.11	-287.75	79.18	1313.90	-285.70	76.81	711.72
3.37000	-3152.77	190.69	41.66	-3169.31	181.65	68.26	-3479.10	317.77	291.27	-3286.75	359.29	324.66	-3045.04	20.46	17.92	-2969.00	-19.54	101.22	-4133.61	120.53	-705.01	-3738.71	135.10	-595.84	-3062.02	105.37	1109.10	0.00	0.00	0.00	-3136.02	52.24	1500.58	-2976.54	140.03	1505.18	-3510.10	67.10	1373.01	-3274.77	321.52	1431.55	712.04	-288.15	78.80	1313.43	-285.90	76.68	711.54
3.38000	-3140.69	186.88	40.00	-3146.33	178.53	69.00	-3472.43	317.07	295.85	-3280.93	358.71	329.23	-3045.04	20.46	17.92	-2970.79	-17.75	101.48	-4131.65	119.87	-705.39	-3738.05	133.84	-598.33	-3068.36	101.44	1109.66	0.00	0.00	0.00	-3130.65	51.24	1500.74	-2967.05	138.35	1505.50	-3504.69	66.45	1372.47	-3269.79	320.44	1430.60	712.31	-287.92	78.95	1313.72	-285.98	76.77	712.08
3.39000	-3111.36	185.48	40.79	-3132.46	174.82	67.03	-3465.68	316.38	300.43	-3275.03	358.13	333.79	-3045.04	20.46	17.92	-2972.74	-15.93	101.71	-4129.63	119.22	-705.73	-3737.34	132.59	-600.77	-3058.53	101.51	1109.76	0.00	0.00	0.00	-3124.74	50.27	1500.81	-2957.71	136.79	1505.75	-3499.23	65.81	1371.93	-3264.78	319.36	1429.65	712.45	-287.86	79.00	1313.14	-285.65	76.64	712.59
3.40000	-3092.86	182.83	39.33	-3093.94	171.23	68.78	-3458.84	315.69	305.01	-3269.07	357.54	338.36	-3045.04	20.46	17.92	-2974.82	-14.08	101.88	-4127.54	118.56	-706.04	-3736.59	131.34	-603.18	-3046.94	100.87	1109.31	0.00	0.00	0.00	-3118.27	49.33	1500.78	-2948.51	135.33	1505.95	-3493.74	65.16	1371.40	-3259.74	318.27	1428.70	712.43	-288.15	78.94	1313.70	-285.88	76.60	712.42
3.41000	-3067.71	180.42	40.58	-3088.67	170.08	64.42	-3451.92	315.00	309.58	-3263.04	356.94	342.92	-3045.04	20.46	17.92	-2977.03	-12.21	102.00	-4125.40	117.91	-706.32	-3735.79	130.09	-605.56	-3041.79	99.72	1109.89	0.00	0.00	0.00	-3111.18	48.41	1500.65	-2939.45	133.97	1506.10	-3488.20	64.52	1370.87	-3254.67	317.17	1427.74	712.44	-288.34	78.83	1314.01	-286.05	76.70	712.35
3.42000	-3046.43	178.93	39.88	-3041.76	167.58	66.89	-3444.91	314.31	314.14	-3256.95	356.34	347.48	-3045.04	20.46	17.92	-2979.37	-10.32	102.08	-4123.19	117.26	-706.56	-3734.95	128.85	-607.90	-3040.32	99.59	1109.19	0.00	0.00	0.00	-3103.43	47.50	1500.42	-2930.52	132.73	1506.19	-3482.61	63.88	1370.34	-3249.57	316.06	1426.79	712.93	-288.05	79.02	1313.27	-285.97	76.45	711.62
3.43000	-3007.22	176.88	42.76	-3006.94	166.39	67.63	-3437.81	313.63	318.70	-3250.79	355.73	352.04	-3045.04	20.46	17.92	-2981.82	-8.41	102.10	-4120.92	116.61	-706.77	-3734.05	127.61	-610.20	-3016.18	99.57	1109.83	0.00	0.00	0.00	-3094.99	46.60	1500.07	-2921.73	131.58	1506.22	-3476.98	63.24	1369.82	-3244.44	314.94	1425.84	712.40	-287.84	79.05	1313.83	-286.04	76.54	711.60
3.44000	-3010.79	174.89	36.14	-3040.43	164.84	57.61	-3430.64	312.95	323.24	-3244.57	355.12	356.59	-3045.04	20.46	17.92	-2984.37	-6.49	102.07	-4118.59	115.96	-706.94	-3733.11	126.37	-612.47	-3017.88	98.79	1109.07	0.00	0.00	0.00	-3085.81	45.70	1499.61	-2913.07	130.53	1506.20	-3471.31	62.61	1369.30	-3239.28	313.82	1424.88	712.15	-287.86	79.05	1313.45	-286.21	76.50	711.96
3.45000	-2965.52	174.67	39.10	-3005.08	163.75	58.25	-3423.37	312.27	327.78	-3238.28	354.50	361.13	-3045.04	20.46	17.92	-2987.02	-4.56	101.99	-4116.19	115.32	-707.07	-3732.12	125.14	-614.70	-3018.95	96.96	1108.03	0.00	0.00	0.00	-3075.84	44.80	1499.03	-2904.54	129.58	1506.14	-3465.60	61.97	1368.79	-3234.10	312.69	1423.93	712.64	-287.92	79.03	1313.50	-286.26	76.57	711.55
3.46000	-2959.25	173.08	37.41	-2946.25	161.82	63.18	-3416.03	311.60	332.30	-3231.92	353.87	365.66	-3045.04	20.46	17.92	-2989.75	-2.64	101.85	-4113.73	114.68	-707.18	-3731.08	123.91	-616.89	-3015.55	97.62	1105.93	0.00	0.00	0.00	-3065.04	43.88	1498.33	-2896.13	128.73	1506.02	-3459.84	61.35	1368.28	-3228.88	311.55	1422.97	712.06	-287.69	78.89	1313.77	-285.94	76.58	711.47
3.47000	-2929.90	172.30	38.30	-2944.73	160.47	60.49	-3408.60	310.92	336.81	-3225.50	353.24	370.19	-3045.04	20.46	17.92	-2992.56	-0.71	101.66	-4111.21	114.04	-707.24	-3729.99	122.68	-619.05	-2999.61	96.79	1105.53	0.00	0.00	0.00	-3053.38	42.95	1497.51	-2887.85	127.97	1505.85	-3454.04	60.72	1367.78	-3223.63	310.40	1422.02	712.04	-287.98	78.81	1313.52	-285.95	76.64	712.26
3.48000	-2900.19	172.71	41.09	-2905.84	161.01	63.98	-3401.09	310.25	341.31	-3219.01	352.61	374.71	-3045.04	20.46	17.92	-2995.44	1.21	101.40	-4108.62	113.41	-707.28	-3728.86	121.46	-621.16	-2997.20	96.42	1105.11	0.00	0.00	0.00	-3040.81	41.98	1496.55	-2879.68	127.30	1505.64	-3448.20	60.10	1367.28	-3218.35	309.25	1421.06	712.87	-287.70	79.14	1313.56	-285.81	76.59	711.16
3.49000	-2870.91	173.32	45.36	-2883.33	160.10	63.90	-3393.50	309.59	345.80	-3212.46	351.96	379.21	-3045.04	20.46	17.92	-2998.39	3.13	101.09	-4105.97	112.77	-707.27	-3727.67	120.24	-623.24	-3014.06	97.33	1102.62	0.00	0.00	0.00	-3027.29	40.98	1495.46	-2871.64	126.73	1505.38	-3442.31	59.48	1366.78	-3213.05	308.09	1420.11	713.03	-287.84	79.03	1313.42	-286.21	76.32	711.21
3.50000	-2842.89	173.13	50.68	-2864.17	160.51	66.69	-3385.82	308.92	350.27	-3205.84	351.32	383.71	-3045.04	20.46	17.92	-3001.38	5.03	100.72	-4103.25	112.14	-707.23	-3726.43	119.02	-625.28	-2994.87	96.52	1101.91	0.00	0.00	0.00	-3012.77	39.95	1494.23	-2863.71	126.24	1505.07	-3436.38	58.86	1366.29	-3207.71	306.92	1419.16	712.26	-288.07	78.90	1313.43	-285.96	76.47	711.82
3.51000	-2820.32	172.11	55.43	-2840.23	159.53	66.86	-3378.06	308.26	354.72	-3199.16	350.67	388.19	-3045.04	20.46	17.92	-3004.42	6.91	100.28	-4100.47	111.52	-707.16	-3725.14	117.81	-627.27	-2955.78	96.89	1100.49	0.00	0.00	0.00	-2997.21	38.86	1492.86	-2855.89	125.83	1504.72	-3430.40	58.25	1365.81	-3202.34	305.75	1418.21	712.35	-288.17	79.00	1313.67	-286.03	76.72	711.95
3.52000	-2811.17	172.32	57.35	-2795.67	161.08	74.34	-3370.23	307.60	359.16	-3192.41	350.01	392.66	-3045.04	20.46	17.92	-3007.48	8.76	99.79	-4097.62	110.89	-707.05	-3723.79	116.61	-629.23	-2994.73	96.33	1098.67	0.00	0.00	0.00	-2980.58	37.72	1491.34	-2848.18	125.51	1504.33	-3424.39	57.64	1365.33	-3196.94	304.57	1417.25	712.52	-287.95	78.92	1313.45	-285.89	76.72	712.25
3.53000	-2754.45	174.15	68.85	-2765.44	161.31	79.20	-3362.31	306.94	363.57	-3185.59	349.35	397.11	-3045.04	20.46	17.92	-3010.58	10.60	99.23	-4094.70	110.27	-706.90	-3722.39	115.40	-631.15	-2979.84	96.30	1097.51	0.00	0.00	0.00	-2962.85	36.52	1489.67	-2840.57	125.27	1503.90	-3418.33	57.04	1364.86	-3191.52	303.38	1416.30	712.91	-287.91	79.11	1313.38	-285.99	76.72	712.12
3.54000	-2762.66	175.50	68.92	-2756.42	160.57	79.89	-3354.31	306.29	367.97	-3178.71	348.68	401.54	-3045.04	20.46	17.92	-3013.69	12.40	98.60	-4091.72	109.65	-706.71	-3720.94	114.20	-633.03	-2973.87	96.50	1096.89	0.00	0.00	0.00	-2973.69	35.04	1488.34	-2833.07	125.11	1503.43	-3412.22	56.43	1364.39	-3186.06	302.19	1415.36	712.40	-288.11	79.04	1313.61	-285.77	76.56	711.46
3.55000	-2759.22	175.89	71.93	-2739.88	162.63	87.60	-3346.23	305.63	372.35	-3171.77	348.01	405.96	-3045.04	20.46	17.92	-3016.81	14.16	97.90	-4088.67	109.03	-706.49	-3719.44	113.01	-634.86	-2959.51	95.34	1095.46	0.00	0.00	0.00	-2915.24	35.55	1487.50	-2825.68	125.03	1502.92	-3406.08	55.84	1363.92	-3180.57	301.00	1414.41	712.31	-287.98	79.00	1313.80	-285.84	76.76	711.60
3.56000	-2726.65	176.76	80.27	-2714.63	163.00	91.32	-3338.07	304.99	376.70	-3164.76	347.34	410.36	-3045.04	20.46	17.92	-3019.92	15.89	97.14	-4085.56	108.42	-706.23	-3717.88	111.82	-636.65	-2942.19	95.66	1094.21	0.00	0.00	0.00	-2895.88	34.73	1486.08	-2818.37	125.02	1502.37	-3399.89	55.24	1363.47	-3175.05	299.80	1413.46	712.76	-287.77	79.04	1313.48	-285.90	76.72	711.50
3.57000	-2704.15	177.42	85.31	-2691.15	163.46	94.53	-3329.84	304.34	381.03	-3157.69	346.66	414.74	-3045.04	20.46	17.92	-3023.03	17.57	96.31	-4082.38	107.81	-705.94	-3716.27	110.64	-638.41	-2938.75	96.90	1092.89	0.00	0.00	0.00	-2879.15	34.17	1484.56	-2811.17	125.09	1501.78	-3393.66	54.65	1363.01	-3169.50	298.59	1412.52	712.98	-287.78	79.19	1313.20	-285.89	76.44	711.09
3.58000	-2682.43	178.06	89.76	-2669.36	163.99	97.24	-3321.52	303.70	385.34	-3150.55	345.97	419.10	-3045.04	20.46	17.92	-3026.11	19.21	95.41	-4079.13	107.20	-705.61	-3714.60	109.46	-640.11	-2935.72	96.64	1091.06	0.00	0.00	0.00	-2864.86	33.85	1482.96	-2804.06	125.23	1501.16	-3387.38	54.06	1362.57	-3163.92	297.38	1411.58	713.07	-287.87	79.22	1313.40	-286.03	76.64	711.42
3.59000	-2661.53	178.70	93.63	-2649.20	164.59	99.48	-3313.13	303.05	389.63	-3143.34	345.29	423.44	-3045.04	20.46	17.92	-3029.17	20.79	94.44	-4075.81	106.59	-705.23	-3712.88	108.28	-641.78	-2933.10	98.53	1088.91	0.00	0.00	0.00	-2852.81	33.76	1481.30	-2797.04	125.44	1500.51	-3381.06	53.48	1362.13	-3158.31	296.16	1410.64	712.76	-287.80	79.05	1313.59	-286.02	76.72	711.97
3.60000	-2641.44	179.31	96.94	-2630.59	165.25	101.26	-3304.65	302.42	393.89	-3136.07	344.59	427.76	-3045.04	20.46	17.92	-3032.19	22.32	93.39	-4072.42	105.99	-704.83	-3711.10	107.11	-643.40	-2924.94	97.94	1087.46	0.00	0.00	0.00	-2842.82	33.89	1479.59	-2790.10	125.71	1499.82	-3374.70	52.90	1361.69	-3152.66	294.94	1409.70	712.47	-288.21	78.78	1313.66	-286.12	76.68	711.67
3.61000	-2622.20	179.91	99.70	-2613.45	165.95	102.60	-3296.10	301.78	398.12	-3128.74	343.90	432.05	-3045.04	20.46	17.92	-3035.17	23.79	92.27	-4068.97	105.39	-704.38	-3709.26	105.95	-644.98	-2919.06	98.99	1086.10	0.00	0.00	0.00	-2834.69	34.24	1477.85	-2783.25	126.05	1499.10	-3368.30	52.32	1361.26	-3146.99	293.71	1408.76	712.18	-287.89	79.02	1313.64	-285.62	76.77	711.72
3.62000	-2603.81	180.50	101.93	-2597.69	166.70	103.53	-3287.48	301.15	402.32	-3121.34	343.20	436.31	-3045.04	20.46	17.92	-3038.09	25.19	91.07	-4065.44	104.80	-703.89	-3707.37	104.78	-646.51	-2928.36	98.76	1084.94	0.00	0.00	0.00	-2828.24	34.80	1476.09	-2776.48	126.45	1498.35	-3361.85	51.75	1360.84	-3141.29	292.48	1407.83	712.08	-288.10	78.86	1313.61	-285.79	76.65	712.12
3.63000	-2586.30	181.06	103.64	-2583.26	167.48	104.05	-3278.77	300.52	406.50	-3113.88	342.49	440.55	-3045.04	20.46	17.92	-3040.95	26.53	89.79	-4061.85	104.20	-703.37	-3705.41	103.63	-648.00	-2907.46	99.47	1082.62	0.00	0.00	0.00	-2823.26	35.56	1474.34	-2769.79	126.92	1497.57	-3355.36	51.19	1360.42	-3135.55	291.25	1406.90	712.59	-287.90	78.98	1313.19	-286.02	76.50	711.91
3.64000	-2569.68	181.60	104.86	-2570.06	168.27	104.20	-3269.99	299.89	410.64	-3106.35	341.78	444.77	-3045.04	20.46	17.92	-3043.73	27.79	88.44	-4058.19	103.61	-702.81	-3703.40	102.48	-649.45	-2889.44	98.66	1081.33	0.00	0.00	0.00	-2819.58	36.51	1472.60	-2763.18	127.44	1496.77	-3348.83	50.62	1360.00	-3129.78	290.01	1405.97	712.64	-287.70	79.01	1313.55	-286.25	76.51	711.48
3.65000	-2553.97	182.12	105.58	-2558.03	169.08	103.99	-3261.14	299.27	414.76	-3098.76	341.07	448.95	-3045.04	20.46	17.92	-3046.44	28.97	87.01	-4054.45	103.03	-702.21	-3701.33	101.33	-650.85	-2894.95	99.85	1079.67	0.00	0.00	0.00	-2816.99	37.65	1470.89	-2756.64	128.02	1495.94	-3342.25	50.07	1359.60	-3123.99	288.77	1405.05	712.20	-287.63	79.04	1313.81	-285.76	76.76	711.37
3.66000	-2539.19	182.62	105.83	-2547.09	169.90	103.44	-3252.21	298.65	418.84	-3091.11	340.35	453.11	-3045.04	20.46	17.92	-3049.05	30.08	85.49	-4050.65	102.44	-701.57	-3699.20	100.19	-652.20	-2873.06	102.56	1078.94	0.00	0.00	0.00	-2815.30	38.95	1469.24	-2750.18	128.66	1495.08	-3335.63	49.51	1359.20	-3118.16	287.52	1404.13	712.58	-287.79	79.06	1313.33	-285.91	76.87	711.47
3.67000	-2525.36	183.09	105.63	-2537.16	170.70	102.57	-3243.20	298.03	422.89	-3083.39	339.63	457.23	-3045.04	20.46	17.92	-3051.57	31.10	83.90	-4046.78	101.86	-700.89	-3697.01	99.06	-653.51	-2877.51	103.04	1077.30	0.00	0.00	0.00	-2814.33	40.42	1467.65	-2743.78	129.34	1494.20	-3328.97	48.96	1358.80	-3112.30	286.27	1403.21	712.51	-287.65	79.02	1313.63	-285.66	76.69	711.60
3.68000	-2512.49	183.53	104.99	-2528.17	171.49	101.40	-3234.12	297.41	426.90	-3075.60	338.91	461.33	-3045.04	20.46	17.92	-3053.97	32.02	82.22	-4042.83	101.28	-700.17	-3694.77	97.93	-654.77	-2883.09	103.73	1075.69	0.00	0.00	0.00	-2813.88	42.05	1466.15	-2737.44	130.08	1493.29	-3322.27	48.42	1358.42	-3106.40	285.02	1402.30	713.30	-288.02	79.15	1313.59	-286.06	76.54	712.10
3.69000	-2500.60	183.95	103.93	-2520.04	172.26	99.94	-3224.96	296.80	430.88	-3067.76	338.18	465.39	-3045.04	20.46	17.92	-3056.27	32.86	80.45	-4038.82	100.71	-699.41	-3692.45	96.80	-655.98	-2864.68	104.61	1074.97	0.00	0.00	0.00	-2813.76	43.83	1464.74	-2731.17	130.87	1492.36	-3315.52	47.88	1358.04	-3100.48	283.77	1401.39	712.36	-288.15	78.84	1313.34	-286.08	76.51	712.09
3.70000	-2489.71	184.33	102.45	-2512.69	172.99	98.22	-3215.73	296.19	434.83	-3059.84	337.45	469.42	-3045.04	20.46	17.92	-3058.43	33.60	78.60	-4034.73	100.14	-698.61	-3690.08	95.69	-657.15	-2851.66	106.05	1073.68	0.00	0.00	0.00	-2813.78	45.74	1463.45	-2724.96	131.70	1491.41	-3308.73	47.34	1357.66	-3094.53	282.51	1400.48	712.73	-287.81	79.04	1313.97	-285.79	76.62	711.53
3.71000	-2479.83	184.69	100.58	-2506.05	173.68	96.26	-3206.43	295.58	438.73	-3051.87	336.72	473.41	-3045.04	20.46	17.92	-3060.46	34.23	76.66	-4030.57	99.57	-697.77	-3687.65	94.57	-658.26	-2859.38	106.82	1071.41	0.00	0.00	0.00	-2813.75	47.78	1462.29	-2718.81	132.58	1490.45	-3301.90	46.81	1357.29	-3088.54	281.25	1399.58	712.83	-287.51	79.15	1313.71	-285.71	76.83	711.42
3.72000	-2470.99	185.01	98.34	-2500.04	174.31	94.07	-3197.05	294.98	442.60	-3043.83	335.99	477.37	-3045.04	20.46	17.92	-3062.35	34.76	74.63	-4026.34	99.00	-696.89	-3685.15	93.47	-659.33	-2842.32	108.89	1070.94	0.00	0.00	0.00	-2813.47	49.95	1461.27	-2712.71	133.50	1489.46	-3295.03	46.29	1356.93	-3082.52	279.99	1398.68	712.62	-287.91	78.95	1313.21	-285.67	76.53	711.63
3.73000	-2463.19	185.29	95.73	-2494.58	174.89	91.68	-3187.60	294.38	446.43	-3035.72	335.25	481.29	-3045.04	20.46	17.92	-3064.09	35.18	72.52	-4022.03	98.44	-695.97	-3682.59	92.37	-660.35	-2827.10	110.36	1069.15	0.00	0.00	0.00	-2812.75	52.23	1460.43	-2706.66	134.46	1488.46	-3288.11	45.77	1356.57	-3076.47	278.73	1397.79	712.64	-287.72	78.96	1313.45	-285.64	76.50	711.28
3.74000	-2456.47	185.54	92.77	-2489.60	175.39	89.11	-3178.08	293.78	450.22	-3027.56	334.50	485.17	-3045.04	20.46	17.92	-3065.67	35.48	70.31	-4017.65	97.88	-695.01	-3679.97	91.27	-661.32	-2804.20	111.11	1068.64	0.00	0.00	0.00	-2811.41	54.62	1459.76	-2700.66	135.46	1487.44	-3281.15	45.25	1356.23	-3070.39	277.46	1396.90	712.56	-287.77	79.01	1313.84	-285.74	76.74	711.23
3.75000	-2450.83	185.76	89.48	-2485.03	175.81	86.37	-3168.49	293.18	453.97	-3019.33	333.76	489.01	-3045.04	20.46	17.92	-3067.07	35.66	68.01	-4013.20	97.33	-694.01	-3677.28	90.18	-662.24	-2809.59	112.06	1067.99	0.00	0.00	0.00	-2809.25	57.10	1459.29	-2694.71	136.50	1486.41	-3274.15	44.74	1355.88	-3064.28	276.19	1396.02	712.49	-287.97	79.06	1314.17	-285.92	76.66	711.64
3.76000	-2446.29	185.93	85.87	-2480.78	176.14	83.48	-3158.82	292.59	457.67	-3011.03	333.01	492.82	-3045.04	20.46	17.92	-3068.30	35.72	65.61	-4008.68	96.77	-692.97	-3674.53	89.10	-663.12	-2803.94	114.04	1067.44	0.00	0.00	0.00	-2806.08	59.67	1459.03	-2688.81	137.57	1485.36	-3267.10	44.23	1355.55	-3058.13	274.92	1395.14	712.11	-287.90	78.72	1313.23	-286.14	76.37	711.61
3.77000	-2442.88	186.06	81.96	-2476.78	176.37	80.46	-3149.09	292.00	461.34	-3002.67	332.26	496.58	-3045.04	20.46	17.92	-3069.35	35.65	63.12	-4004.08	96.22	-691.88	-3671.72	88.02	-663.94	-2796.90	115.60	1067.35	0.00	0.00	0.00	-2801.70	62.32	1459.00	-2682.94	138.67	1484.31	-3260.02	43.73	1355.22	-3051.95	273.65	1394.26	712.36	-287.85	78.97	1313.55	-286.20	76.32	711.32
3.78000	-2440.60	186.15	77.77	-2472.96	176.49	77.33	-3139.28	291.42	464.95	-2994.25	331.51	500.30	-3045.04	20.46	17.92	-3070.19	35.46	60.53	-3999.41	95.68	-690.76	-3668.83	86.95	-664.71	-2777.60	116.45	1067.56	0.00	0.00	0.00	-2795.93	65.04	1459.21	-2677.11	139.81	1483.24	-3252.89	43.24	1354.90	-3045.74	272.38	1393.39	712.43	-287.65	79.02	1313.23	-285.81	76.41	712.18
3.79000	-2439.48	186.20	73.30	-2469.23	176.50	74.12	-3129.40	290.83	468.53	-2985.77	330.75	503.97	-3045.04	20.46	17.92	-3070.83	35.12	57.85	-3994.66	95.14	-689.59	-3665.88	85.89	-665.43	-2761.32	118.24	1067.33	0.00	0.00	0.00	-2788.58	67.82	1459.69	-2671.32	140.97	1482.16	-3245.71	42.75	1354.59	-3039.50	271.11	1392.53	712.55	-287.76	78.88	1313.03	-286.13	76.33	711.69
3.80000	-2439.53	186.20	68.58	-2465.53	176.38	70.84	-3119.45	290.25	472.05	-2977.22	329.99	507.61	-3045.04	20.46	17.92	-3071.26	34.65	55.07	-3989.84	94.60	-688.38	-3662.87	84.83	-666.09	-2765.26	119.24	1067.00	0.00	0.00	0.00	-2779.44	70.66	1460.45	-2665.56	142.16	1481.07	-3238.50	42.27	1354.28	-3033.22	269.84	1391.67	713.09	-287.81	79.13	1313.42	-285.96	76.62	711.29
3.81000	-2440.77	186.16	63.62	-2461.78	176.12	67.50	-3109.44	289.68	475.53	-2968.61	329.23	511.19	-3045.04	20.46	17.92	-3071.47	34.03	52.18	-3984.94	94.06	-687.13	-3659.79	83.78	-666.71	-2751.26	121.78	1067.80	0.00	0.00	0.00	-2768.35	73.54	1461.50	-2659.83	143.37	1479.98	-3231.24	41.79	1353.98	-3026.92	268.57	1390.82	712.67	-287.91	79.00	1313.11	-286.02	76.56	711.27
3.82000	-2448.93	186.10	53.67	-2464.57	174.78	57.87	-3099.35	289.10	478.96	-2959.93	328.47	514.73	-3045.04	20.46	17.92	-3071.45	33.26	49.19	-3979.96	93.53	-685.84	-3656.64	82.74	-667.27	-2742.23	123.23	1068.72	0.00	0.00	0.00	-2766.62	76.54	1461.93	-2654.13	144.60	1478.88	-3223.95	41.31	1353.69	-3020.58	267.29	1389.97	712.87	-288.23	78.98	1313.24	-285.84	76.69	711.32
3.83000	-2467.96	185.10	41.98	-2422.48	174.89	60.91	-3089.19	288.53	482.34	-2951.19	327.70	518.22	-3045.04	20.46	17.92	-3085.18	31.90	42.72	-3974.91	93.00	-684.50	-3653.42	81.70	-667.78	-2730.13	125.11	1069.52	0.00	0.00	0.00	-2751.19	78.91	1462.05	-2648.45	145.86	1477.77	-3216.60	40.85	1353.41	-3014.20	266.02	1389.13	712.53	-288.01	78.96	1313.78	-285.66	76.68	711.63
3.84000	-2431.26	187.79	44.81	-2460.00	174.26	50.08	-3078.97	287.96	485.67	-2942.39	326.94	521.67	-3045.04	20.46	17.92	-3079.94	30.83	41.33	-3969.79	92.48	-683.12	-3650.13	80.67	-668.24	-2716.32	125.48	1071.34	0.00	0.00	0.00	-2716.90	81.05	1464.00	-2642.79	147.13	1476.66	-3209.22	40.39	1353.13	-3007.80	264.75	1388.29	712.79	-288.20	78.96	1313.42	-285.85	76.46	711.43
3.85000	-2451.53	185.31	37.12	-2412.10	172.77	56.18	-3068.68	287.40	488.95	-2933.53	326.17	525.06	-3045.04	20.46	17.92	-3072.08	29.88	38.32	-3964.59	91.96	-681.70	-3646.78	79.65	-668.64	-2702.50	127.62	1072.07	0.00	0.00	0.00	-2714.55	83.60	1465.60	-2637.16	148.42	1475.55	-3201.80	39.93	1352.86	-3001.36	263.47	1387.46	712.50	-287.99	78.88	1313.28	-285.55	76.38	712.08
3.86000	-2447.71	185.66	35.84	-2460.41	175.94	46.34	-3058.32	286.84	492.17	-2924.60	325.40	528.40	-3045.04	20.46	17.92	-3082.81	29.77	34.68	-3959.31	91.44	-680.23	-3643.35	78.63	-668.99	-2687.70	129.17	1073.43	0.00	0.00	0.00	-2715.75	85.86	1466.66	-2631.54	149.72	1474.44	-3194.33	39.48	1352.60	-2994.89	262.20	1386.64	712.11	-287.75	78.84	1313.84	-286.14	76.46	712.59
3.87000	-2440.11	185.10	37.21	-2431.29	173.90	49.18	-3047.89	286.28	495.34	-2915.61	324.62	531.69	-3045.04	20.46	17.92	-3079.65	28.49	31.50	-3953.95	90.92	-678.72	-3639.85	77.62	-669.28	-2692.27	132.37	1075.17	0.00	0.00	0.00	-2721.39	88.27	1468.84	-2625.93	151.03	1473.33	-3186.82	39.04	1352.34	-2988.39	260.93	1385.83	712.65	-287.65	79.16	1314.07	-286.18	76.67	712.41
3.88000	-2464.36	185.82	31.35	-2440.98	174.88	47.69	-3037.40	285.72	498.46	-2906.56	323.85	534.93	-3045.04	20.46	17.92	-3075.16	29.08	30.35	-3948.52	90.41	-677.17	-3636.29	76.62	-669.52	-2684.51	134.89	1076.54	0.00	0.00	0.00	-2694.37	91.58	1470.86	-2620.34	152.35	1472.22	-3179.27	38.60	1352.10	-2981.85	259.66	1385.02	712.60	-287.76	79.08	1313.63	-286.14	76.50	712.05
3.89000	-2443.89	186.32	34.51	-2441.56	173.94	48.72	-3026.84	285.17	501.52	-2897.44	323.07	538.11	-3045.04	20.46	17.92	-3073.65	28.67	28.47	-3943.01	89.91	-675.57	-3632.65	75.62	-669.71	-2659.47	137.73	1080.02	0.00	0.00	0.00	-2683.08	94.38	1472.47	-2614.75	153.68	1471.11	-3171.67	38.17	1351.86	-2975.28	258.39	1384.22	713.27	-287.97	79.13	1313.17	-285.76	76.56	712.37
3.90000	-2449.27	185.27	33.87	-2437.40	174.35	47.94	-3016.21	284.62	504.52	-2888.27	322.29	541.24	-3045.04	20.46	17.92	-3073.39	28.16	27.48	-3937.42	89.40	-673.93	-3628.94	74.63	-669.84	-2654.88	139.71	1081.59	0.00	0.00	0.00	-2672.20	97.02	1474.15	-2609.17	155.02	1470.01	-3164.04	37.74	1351.63	-2968.68	257.12	1383.42	712.41	-287.98	78.85	1313.63	-286.01	76.52	712.10
3.91000	-2454.71	185.69	32.09	-2456.42	175.09	42.54	-3005.52	284.08	507.47	-2879.03	321.52	544.31	-3045.04	20.46	17.92	-3045.92	27.18	31.74	-3931.75	88.90	-672.25	-3625.16	73.65	-669.91	-2647.77	142.05	1083.59	0.00	0.00	0.00	-2661.71	99.49	1475.88	-2603.59	156.36	1468.91	-3156.36	37.32	1351.41	-2962.04	255.85	1382.63	712.90	-287.93	79.09	1313.78	-285.93	76.72	711.55
3.92000	-2443.04	185.01	33.09	-2462.90	173.79	43.42	-2994.76	283.54	510.35	-2869.72	320.74	547.32	-3045.04	20.46	17.92	-3039.38	26.47	33.53	-3926.00	88.41	-670.52	-3621.30	72.68	-669.92	-2615.99	143.01	1087.00	0.00	0.00	0.00	-2651.58	101.80	1477.65	-2598.01	157.70	1467.81	-3148.64	36.91	1351.19	-2955.38	254.59	1381.85	713.35	-287.89	79.30	1313.86	-285.89	76.74	712.13
3.93000	-2450.40	187.70	32.27	-2486.79	175.34	42.09	-2983.94	283.00	513.18	-2860.36	319.95	550.27	-3045.00	20.46	17.93	-3010.88	28.56	39.72	-3920.17	87.92	-668.74	-3617.37	71.71	-669.88	-2625.26	145.19	1088.70	0.00	0.00	0.00	-2641.80	103.94	1479.44	-2592.43	159.04	1466.73	-3140.88	36.50	1350.99	-2948.67	253.32	1381.08	712.36	-287.80	78.90	1313.35	-286.00	76.52	712.29
3.94000	-2433.72	185.80	35.13	-2443.04	174.90	47.01	-2973.05	282.46	515.95	-2850.93	319.17	553.17	-3009.79	25.82	26.11	-2985.85	32.51	45.99	-3914.26	87.43	-666.92	-3613.37	70.75	-669.78	-2602.64	146.82	1090.78	0.00	0.00	0.00	-2632.34	105.93	1481.24	-2586.84	160.38	1465.65	-3133.07	36.10	1350.79	-2941.94	252.06	1380.32	712.27	-287.87	78.84	1313.43	-286.05	76.60	712.05
3.95000	-2452.54	186.94	31.50	-2452.39	174.93	45.73	-2962.10	281.93	518.65	-2841.44	318.39	556.00	-2984.73	30.30	30.82	-2961.35	36.33	51.86	-3908.28	86.95	-665.06	-3609.29	69.80	-669.62	-2610.39	147.24	1092.50	0.00	0.00	0.00	-2623.19	107.77	1483.03	-2581.25	161.72	1464.58	-3125.23	35.71	1350.60	-2935.17	250.80	1379.56	712.31	-287.92	78.97	1313.43	-285.97	76.51	712.12
3.96000	-2443.04	184.94	33.35	-2438.21	176.39	48.57	-2951.09	281.40	521.29	-2831.89	317.60	558.78	-2959.78	34.71	35.27	-2926.35	40.58	58.71	-3902.21	86.46	-663.15	-3605.14	68.86	-669.41	-2592.88	149.76	1093.95	0.00	0.00	0.00	-2614.32	109.45	1484.79	-2575.64	163.04	1463.53	-3117.34	35.32	1350.42	-2928.37	249.54	1378.81	712.75	-287.73	79.07	1313.31	-285.71	76.61	712.09
3.97000	-2453.86	185.71	31.65	-2500.96	174.80	38.66	-2940.01	280.87	523.87	-2822.28	316.82	561.49	-2942.14	37.57	38.10	-2900.54	43.32	63.80	-3896.06	85.99	-661.20	-3600.92	67.92	-669.13	-2584.20	150.54	1096.17	0.00	0.00	0.00	-2605.71	110.99	1486.52	-2570.02	164.36	1462.48	-3109.41	34.94	1350.25	-2921.53	248.29	1378.07	712.25	-287.92	78.91	1313.57	-285.76	76.63	711.98
3.98000	-2472.67	186.28	27.69	-2470.68	175.23	44.46	-2928.87	280.35	526.38	-2812.60	316.03	564.13	-2914.48	37.60	40.82	-2877.31	45.56	66.85	-3889.84	85.52	-659.20	-3596.61	67.00	-668.80	-2575.45	151.52	1097.47	0.00	0.00	0.00	-2597.35	112.38	1488.19	-2564.39	165.67	1461.45	-3101.44	34.57	1350.08	-2914.66	247.04	1377.34	712.38	-287.65	79.06	1313.49	-286.07	76.61	711.45
3.99000	-2420.77	185.40	38.06	-2500.84	175.55	40.60	-2917.66	279.83	528.82	-2802.86	315.24	566.71	-2883.38	40.19	45.15	-2849.46	46.54	70.93	-3883.53	85.05	-657.15	-3592.23	66.08	-668.41	-2573.02	153.03	1099.19	0.00	0.00	0.00	-2589.21	113.62	1489.79	-2558.73	166.97	1460.44	-3093.42	34.20	1349.93	-2907.76	245.79	1376.61	712.44	-287.72	79.00	1313.51	-286.04	76.52	711.22
4.00000	-2456.71	184.91	31.76	-2514.27	174.79	39.48	-2906.40	279.32	531.20	-2793.06	314.45	569.22	-2814.90	41.41	54.82	-2825.52	46.41	73.43	-3877.13	84.58	-655.06	-3587.78	65.17	-667.96	-2567.28	153.31	1099.71	0.00	0.00	0.00	-2581.27	114.73	1491.31	-2553.06	168.25	1459.44	-3085.37	33.84	1349.78	-2900.82	244.55	1375.90	712.66	-287.79	78.99	1313.37	-286.07	76.43	711.65
4.01000	-2446.41	186.52	33.61	-2470.65	174.48	46.51	-2895.07	278.80	533.51	-2783.20	313.67	571.67	-2813.35	40.43	52.34	-2797.25	46.86	75.17	-3870.66	84.12	-652.92	-3583.24	64.26	-667.44	-2548.25	153.67	1101.97	0.00	0.00	0.00	-2573.51	115.70	1492.74	-2547.36	169.51	1458.45	-3077.27	33.49	1349.64	-2893.85	243.30	1375.19	713.27	-288.03	79.13	1313.59	-285.84	76.52	712.07
4.02000	-2419.94	185.32	38.18	-2445.38	174.38	50.55	-2883.68	278.30	535.75	-2773.28	312.88	574.05	-2773.00	41.67	55.16	-2776.93	47.21	75.27	-3864.11	83.66	-650.73	-3578.63	63.37	-666.87	-2535.39	154.71	1103.53	0.00	0.00	0.00	-2565.91	116.53	1494.05	-2541.63	170.76	1457.49	-3069.13	33.15	1349.51	-2886.84	242.07	1374.49	712.51	-288.33	78.89	1313.37	-285.73	76.55	711.52
4.03000	-2417.25	186.36	38.05	-2516.28	174.84	40.18	-2872.23	277.79	537.92	-2763.29	312.09	576.36	-2772.83	41.30	51.54	-2750.90	45.77	75.56	-3857.47	83.21	-648.50	-3573.94	62.48	-666.23	-2536.23	154.68	1103.62	0.00	0.00	0.00	-2558.45	117.23	1495.23	-2535.87	171.98	1456.54	-3060.95	32.81	1349.39	-2879.80	240.83	1373.81	712.38	-288.07	78.90	1313.51	-285.86	76.47	711.30
4.04000	-2443.72	185.63	34.94	-2504.55	173.55	42.93	-2860.72	277.29	540.02	-2753.24	311.30	578.60	-2740.43	41.40	52.63	-2718.51	45.47	76.41	-3850.75	82.76	-646.22	-3569.17	61.61	-665.54	-2524.07	156.03	1105.24	0.00	0.00	0.00	-2551.11	117.81	1496.26	-2530.08	173.18	1455.62	-3052.73	32.48	1349.28	-2872.73	239.60	1373.13	712.44	-287.84	79.06	1313.50	-285.86	76.67	711.88
4.05000	-2426.00	185.41	38.25	-2509.67	173.25	42.76	-2849.15	276.79	542.04	-2743.14	310.51	580.76	-2670.69	41.37	58.47	-2686.60	45.22	76.64	-3843.94	82.32	-643.89	-3564.32	60.74	-664.78	-2500.13	157.03	1106.44	0.00	0.00	0.00	-2543.87	118.26	1497.14	-2524.26	174.35	1454.72	-3044.47	32.15	1349.18	-2865.62	238.38	1372.46	712.28	-288.00	78.89	1313.39	-285.82	76.66	711.65
4.06000	-2447.76	185.94	35.62	-2513.35	172.94	42.75	-2837.52	276.29	543.99	-2732.97	309.72	582.86	-2661.43	40.86	55.20	-2664.49	46.03	74.95	-3837.06	81.88	-641.52	-3559.39	59.88	-663.96	-2492.73	157.31	1108.19	0.00	0.00	0.00	-2536.70	118.58	1497.84	-2518.39	175.50	1453.84	-3036.16	31.84	1349.09	-2858.48	237.16	1371.80	712.96	-288.07	79.02	1313.16	-285.71	76.58	711.32
4.07000	-2431.40	184.40	38.86	-2515.68	172.61	42.89	-2825.83	275.80	545.87	-2722.73	308.93	584.88	-2600.37	42.06	59.34	-2643.87	45.99	71.63	-3830.09	81.44	-639.10	-3554.38	59.03	-663.07	-2496.87	157.94	1108.12	0.00	0.00	0.00	-2529.60	118.79	1498.36	-2512.49	176.62	1452.98	-3027.82	31.53	1349.00	-2851.31	235.94	1371.15	713.36	-287.67	79.25	1313.65	-285.53	76.69	711.77
4.08000	-2436.46	184.89	37.39	-2516.71	172.28	43.17	-2814.08	275.31	547.67	-2712.44	308.14	586.82	-2578.37	42.59	58.54	-2612.97	46.02	71.48	-3823.03	81.01	-636.63	-3549.29	58.18	-662.13	-2487.90	159.19	1109.67	0.00	0.00	0.00	-2522.53	118.87	1498.67	-2506.54	177.71	1452.15	-3019.43	31.23	1348.93	-2844.09	234.73	1370.51	712.86	-287.85	79.22	1313.46	-285.95	76.45	711.58
4.09000	-2443.96	184.71	37.03	-2516.52	171.95	43.59	-2802.27	274.83	549.40	-2702.09	307.35	588.69	-2575.21	43.94	53.40	-2591.94	46.00	68.01	-3815.89	80.58	-634.11	-3544.12	57.35	-661.12	-2475.90	158.72	1110.35	0.00	0.00	0.00	-2515.47	118.85	1498.76	-2500.55	178.76	1451.35	-3011.00	30.93	1348.87	-2836.85	233.52	1369.88	712.48	-287.91	79.10	1313.20	-285.87	76.51	711.38
4.10000	-2428.58	182.93	41.82	-2515.17	171.61	44.13	-2790.41	274.35	551.05	-2691.67	306.56	590.48	-2538.78	43.02	53.25	-2562.87	47.16	65.78	-3808.66	80.16	-631.55	-3538.87	56.52	-660.04	-2469.30	160.58	1110.78	0.00	0.00	0.00	-2508.42	118.71	1498.62	-2494.50	179.78	1450.58	-3002.53	30.65	1348.81	-2829.57	232.32	1369.26	712.95	-287.85	79.13	1313.51	-285.70	76.64	711.86
4.11000	-2393.31	182.14	47.17	-2512.74	171.27	44.78	-2778.48	273.87	552.62	-2681.20	305.77	592.20	-2463.36	45.50	62.12	-2533.62	47.82	64.14	-3801.35	79.74	-628.93	-3533.53	55.71	-658.90	-2475.71	161.35	1110.62	0.00	0.00	0.00	-2501.33	118.47	1498.22	-2488.41	180.76	1449.83	-2994.01	30.37	1348.76	-2822.26	231.12	1368.65	712.62	-287.54	79.17	1313.91	-286.00	76.66	712.20
4.12000	-2416.81	182.57	44.97	-2509.29	170.93	45.55	-2766.50	273.39	554.11	-2670.66	304.98	593.83	-2433.60	47.24	61.19	-2501.90	48.01	62.92	-3793.96	79.32	-626.27	-3528.11	54.90	-657.70	-2459.71	162.05	1111.39	0.00	0.00	0.00	-2494.20	118.11	1497.57	-2482.26	181.71	1449.12	-2985.46	30.10	1348.73	-2814.91	229.93	1368.05	713.11	-287.55	79.19	1313.52	-285.89	76.68	711.77
4.13000	-2427.93	180.97	43.97	-2504.89	170.60	46.41	-2754.47	272.92	555.51	-2660.06	304.19	595.39	-2403.07	45.87	58.74	-2474.93	48.48	61.16	-3786.48	78.91	-623.56	-3522.61	54.10	-656.43	-2456.13	162.60	1112.32	0.00	0.00	0.00	-2487.01	117.66	1496.64	-2476.05	182.61	1448.44	-2976.86	29.84	1348.70	-2807.52	228.75	1367.47	713.00	-287.90	79.12	1313.32	-286.02	76.43	711.22
4.14000	-2409.66	180.68	47.34	-2499.62	170.27	47.36	-2742.37	272.46	556.84	-2649.40	303.41	596.86	-2373.21	43.39	58.49	-2465.75	48.44	55.40	-3778.91	78.50	-620.80	-3517.02	53.31	-655.09	-2450.50	162.76	1111.51	0.00	0.00	0.00	-2479.76	117.13	1496.44	-2469.78	183.46	1447.79	-2968.23	29.58	1348.68	-2800.10	227.57	1366.89	712.64	-288.01	78.90	1313.54	-285.99	76.49	711.44
4.15000	-2432.81	180.54	43.75	-2493.54	169.96	48.39	-2730.22	271.99	558.08	-2638.68	302.62	598.25	-2339.35	43.24	59.45	-2443.06	48.88	53.60	-3771.25	78.10	-617.99	-3511.34	52.53	-653.69	-2443.27	163.54	1111.75	0.00	0.00	0.00	-2474.97	117.07	1495.57	-2463.45	184.27	1447.17	-2959.55	29.34	1348.68	-2792.65	226.39	1366.33	712.09	-288.09	78.72	1313.65	-285.90	76.63	712.07
4.16000	-2440.84	181.41	41.54	-2486.72	169.65	49.50	-2718.02	271.53	559.24	-2627.90	301.83	599.56	-2323.74	43.24	56.04	-2425.64	47.97	51.17	-3763.51	77.70	-615.13	-3505.59	51.76	-652.22	-2440.47	163.11	1111.04	0.00	0.00	0.00	-2476.35	116.85	1494.77	-2457.06	185.04	1446.59	-2950.83	29.10	1348.68	-2785.16	225.23	1365.77	712.55	-288.05	78.99	1313.66	-285.92	76.55	711.85
4.17000	-2450.17	184.75	36.93	-2479.22	169.36	50.67	-2705.75	271.08	560.32	-2617.06	301.05	600.78	-2300.07	41.23	56.02	-2401.25	48.11	48.35	-3755.68	77.31	-612.22	-3499.74	51.00	-650.69	-2427.51	164.66	1110.29	0.00	0.00	0.00	-2459.66	116.65	1493.04	-2450.60	185.75	1446.05	-2942.07	28.87	1348.69	-2777.64	224.07	1365.23	713.12	-287.98	79.31	1313.46	-285.81	76.64	711.80
4.18000	-2432.25	185.06	37.53	-2471.13	169.09	51.90	-2693.44	270.62	561.31	-2606.15	300.27	601.92	-2276.22	42.46	58.68	-2377.63	48.26	45.39	-3747.77	76.92	-609.26	-3493.81	50.25	-649.09	-2410.00	164.47	1109.43	0.00	0.00	0.00	-2456.21	115.66	1492.34	-2444.06	186.41	1445.54	-2933.27	28.65	1348.72	-2770.08	222.92	1364.70	712.96	-287.85	79.23	1313.45	-286.14	76.58	711.58
4.19000	-2447.17	187.14	34.09	-2462.50	168.83	53.17	-2681.06	270.17	562.21	-2595.19	299.48	602.97	-2245.64	42.27	58.91	-2354.77	48.41	42.31	-3739.76	76.53	-606.26	-3487.80	49.51	-647.42	-2410.58	165.44	1108.48	0.00	0.00	0.00	-2452.69	115.15	1491.22	-2437.46	187.02	1445.07	-2924.42	28.43	1348.75	-2762.48	221.77	1364.18	712.01	-288.12	78.82	1313.65	-285.95	76.78	711.97
4.20000	-2440.96	186.79	35.06	-2453.41	168.60	54.49	-2668.64	269.73	563.02	-2584.17	298.70	603.93	-2216.51	42.27	59.19	-2332.66	48.57	39.09	-3731.67	76.15	-603.20	-3481.69	48.78	-645.68	-2416.52	164.91	1106.35	0.00	0.00	0.00	-2450.28	114.24	1489.70	-2430.77	187.57	1444.65	-2915.54	28.23	1348.79	-2754.86	220.63	1363.67	712.17	-287.60	79.00	1312.72	-285.85	76.38	711.80
4.21000	-2416.27	187.33	37.47	-2443.93	168.39	55.83	-2656.16	269.29	563.75	-2573.08	297.92	604.80	-2188.82	42.45	59.52	-2311.28	48.74	35.76	-3723.49	75.78	-600.09	-3475.50	48.06	-643.87	-2385.35	165.65	1104.88	0.00	0.00	0.00	-2427.12	114.02	1487.99	-2424.01	188.07	1444.26	-2906.61	28.03	1348.85	-2747.19	219.50	1363.18	712.54	-288.04	78.89	1313.13	-285.89	76.31	711.87
4.22000	-2461.33	189.81	30.39	-2434.12	168.20	57.19	-2643.63	268.85	564.38	-2561.94	297.14	605.59	-2162.53	42.80	59.88	-2290.63	48.91	32.30	-3715.22	75.40	-596.93	-3469.22	47.35	-641.99	-2384.73	165.19	1102.87	0.00	0.00	0.00	-2413.61	112.41	1486.72	-2417.17	188.50	1443.92	-2897.65	27.84	1348.91	-2739.49	218.38	1362.70	712.57	-287.94	79.00	1313.53	-285.65	76.55	712.00
4.23000	-2435.35	189.33	34.08	-2424.05	168.04	58.57	-2631.04	268.41	564.93	-2550.73	296.36	606.28	-2137.60	43.32	60.27	-2270.70	49.08	28.73	-3706.86	75.04	-593.72	-3462.85	46.65	-640.05	-2377.65	164.32	1101.40	0.00	0.00	0.00	-2417.72	112.21	1484.61	-2410.24	188.88	1443.62	-2888.64	27.66	1348.99	-2731.75	217.26	1362.23	712.61	-287.80	79.11	1313.89	-285.47	76.78	711.75
4.24000	-2455.83	190.49	29.64	-2413.80	167.92	59.95	-2618.40	267.98	565.38	-2539.47	295.59	606.88	-2114.02	43.98	60.67	-2251.46	49.26	25.05	-3698.42	74.67	-590.46	-3456.39	45.96	-638.03	-2371.26	163.82	1099.20	0.00	0.00	0.00	-2393.29	111.73	1482.14	-2403.22	189.18	1443.37	-2879.59	27.49	1349.07	-2723.98	216.15	1361.77	712.94	-287.93	79.05	1314.26	-285.64	76.85	711.92
4.25000	-2452.21	190.57	30.05	-2403.42	167.82	61.33	-2605.71	267.55	565.74	-2528.14	294.81	607.38	-2091.73	44.78	61.08	-2232.93	49.45	21.26	-3689.88	74.32	-587.14	-3449.84	45.27	-635.95	-2371.79	163.84	1097.11	0.00	0.00	0.00	-2392.34	110.21	1480.59	-2396.11	189.43	1443.16	-2870.50	27.33	1349.17	-2716.18	215.05	1361.32	713.09	-287.82	79.14	1314.32	-285.60	76.90	712.04
4.26000	-2450.98	189.87	30.95	-2393.00	167.76	62.70	-2592.97	267.13	566.00	-2516.76	294.04	607.79	-2070.73	45.71	61.48	-2215.07	49.64	17.38	-3681.25	73.96	-583.78	-3443.21	44.60	-633.79	-2358.28	163.37	1094.38	0.00	0.00	0.00	-2380.72	109.63	1477.86	-2388.92	189.60	1443.00	-2861.37	27.17	1349.27	-2708.33	213.96	1360.89	713.01	-287.75	79.03	1313.70	-285.73	76.49	711.41
4.27000	-2442.68	189.03	31.37	-2382.60	167.74	64.04	-2580.17	266.71	566.17	-2505.31	293.27	608.11	-2050.97	46.76	61.87	-2197.89	49.84	13.39	-3672.53	73.61	-580.36	-3436.48	43.94	-631.56	-2341.38	162.59	1092.25	0.00	0.00	0.00	-2367.69	108.35	1475.91	-2381.62	189.70	1442.89	-2852.20	27.03	1349.39	-2700.45	212.88	1360.47	712.54	-287.94	78.77	1313.70	-285.90	76.44	711.85
4.28000	-2443.30	189.19	30.70	-2372.29	167.76	65.35	-2567.33	266.30	566.24	-2493.81	292.50	608.33	-2032.42	47.91	62.23	-2181.36	50.04	9.32	-3663.72	73.27	-576.89	-3429.65	43.29	-629.27	-2331.21	162.73	1089.94	0.00	0.00	0.00	-2361.97	107.07	1473.92	-2374.23	189.73	1442.83	-2842.98	26.90	1349.52	-2692.54	211.80	1360.07	712.55	-288.20	78.83	1313.27	-285.86	76.41	712.02
4.29000	-2445.64	189.30	29.60	-2362.14	167.82	66.63	-2554.43	265.88	566.22	-2482.24	291.73	608.45	-2015.05	49.17	62.56	-2165.49	50.25	5.15	-3654.82	72.93	-573.37	-3422.74	42.65	-626.90	-2322.33	162.07	1087.97	0.00	0.00	0.00	-2356.28	104.73	1471.18	-2366.74	189.69	1442.82	-2833.73	26.77	1349.66	-2684.59	210.74	1359.67	712.80	-288.14	79.06	1313.22	-285.67	76.58	711.97
4.30000	-2449.49	189.38	28.13	-2352.22	167.93	67.86	-2541.48	265.48	566.09	-2470.62	290.97	608.47	-1998.83	50.51	62.84	-2150.25	50.46	0.91	-3645.83	72.60	-569.80	-3415.74	42.02	-624.45	-2324.07	161.90	1085.78	0.00	0.00	0.00	-2342.51	104.06	1468.83	-2359.14	189.57	1442.86	-2824.43	26.65	1349.81	-2676.60	209.68	1359.29	712.95	-287.89	79.10	1313.12	-285.70	76.52	712.50
4.31000	-2454.61	189.43	26.34	-2342.59	168.08	69.03	-2528.49	265.07	565.87	-2458.93	290.21	608.40	-1983.72	51.93	63.06	-2135.64	50.67	-3.42	-3636.74	72.27	-566.17	-3408.64	41.41	-621.94	-2296.60	160.66	1083.81	0.00	0.00	0.00	-2330.63	102.68	1466.48	-2351.44	189.37	1442.96	-2815.10	26.54	1349.97	-2668.58	208.63	1358.93	712.51	-288.03	79.05	1313.47	-285.88	76.46	711.93
4.32000	-2460.80	189.46	24.29	-2333.33	168.29	70.14	-2515.44	264.67	565.55	-2447.19	289.45	608.22	-1969.71	53.41	63.21	-2121.65	50.89	-7.82	-3627.57	71.94	-562.50	-3401.45	40.80	-619.35	-2301.81	159.04	1081.86	0.00	0.00	0.00	-2320.77	101.09	1464.31	-2343.63	189.10	1443.11	-2805.72	26.44	1350.14	-2660.52	207.60	1358.58	712.29	-287.81	78.96	1313.46	-286.12	76.50	711.76
4.33000	-2467.83	189.47	22.02	-2324.50	168.54	71.18	-2502.34	264.27	565.12	-2435.39	288.69	607.94	-1956.75	54.95	63.29	-2108.26	51.12	-12.29	-3618.30	71.62	-558.77	-3394.16	40.20	-616.69	-2289.34	158.74	1079.38	0.00	0.00	0.00	-2314.06	98.97	1462.36	-2335.70	188.74	1443.32	-2796.31	26.36	1350.32	-2652.42	206.57	1358.24	712.35	-288.25	78.87	1313.68	-285.88	76.55	712.29
4.34000	-2475.49	189.48	19.59	-2316.17	168.85	72.14	-2489.20	263.88	564.60	-2423.52	287.93	607.56	-1944.81	56.54	63.28	-2095.47	51.35	-16.83	-3608.94	71.31	-554.98	-3386.78	39.62	-613.95	-2268.26	158.37	1077.94	0.00	0.00	0.00	-2307.68	98.18	1460.18	-2327.66	188.29	1443.58	-2786.85	26.28	1350.52	-2644.29	205.55	1357.92	713.10	-288.13	79.10	1313.51	-285.95	76.60	711.23
4.35000	-2483.54	189.48	17.05	-2308.42	169.22	73.00	-2476.01	263.49	563.97	-2411.60	287.18	607.07	-1933.87	58.16	63.18	-2083.26	51.58	-21.43	-3599.48	71.00	-551.14	-3379.30	39.04	-611.14	-2255.46	157.52	1076.65	0.00	0.00	0.00	-2300.67	95.54	1458.79	-2319.51	187.76	1443.90	-2777.35	26.21	1350.73	-2636.12	204.55	1357.61	712.65	-287.62	79.13	1313.94	-286.06	76.71	711.22
4.36000	-2491.78	189.48	14.44	-2301.31	169.64	73.77	-2462.77	263.11	563.23	-2399.62	286.43	606.48	-1923.89	59.80	62.96	-2071.62	51.82	-26.09	-3589.94	70.69	-547.25	-3371.73	38.48	-608.25	-2262.04	157.13	1075.06	0.00	0.00	0.00	-2297.08	93.74	1456.92	-2311.23	187.14	1444.28	-2767.81	26.14	1350.94	-2627.92	203.55	1357.31	712.49	-287.68	78.96	1313.47	-285.93	76.76	710.97
4.37000	-2499.99	189.50	11.84	-2294.92	170.13	74.43	-2449.48	262.73	562.39	-2387.58	285.68	605.78	-1914.84	61.46	62.63	-2060.55	52.06	-30.79	-3580.29	70.39	-543.31	-3364.07	37.93	-605.29	-2251.57	157.10	1073.22	0.00	0.00	0.00	-2269.43	91.43	1454.62	-2302.83	186.42	1444.73	-2758.23	26.09	1351.17	-2619.68	202.56	1357.03	712.98	-288.02	79.15	1313.23	-285.84	76.48	711.96
4.38000	-2507.93	189.53	9.27	-2289.30	170.67	74.98	-2436.14	262.35	561.44	-2375.48	284.94	604.97	-1906.68	63.12	62.17	-2050.03	52.31	-35.55	-3570.56	70.09	-539.31	-3356.30	37.38	-602.25	-2237.26	154.89	1072.28	0.00	0.00	0.00	-2273.04	89.12	1453.79	-2294.31	185.62	1445.23	-2748.61	26.05	1351.41	-2611.40	201.59	1356.77	713.43	-287.80	79.13	1313.39	-285.91	76.44	711.37
4.39000	-2515.40	189.59	6.80	-2284.53	171.29	75.40	-2422.76	261.97	560.38	-2363.32	284.19	604.06	-1899.40	64.78	61.56	-2040.04	52.55	-40.35	-3560.73	69.80	-535.26	-3348.44	36.85	-599.14	-2222.85	154.38	1071.57	0.00	0.00	0.00	-2266.71	87.71	1452.80	-2285.66	184.72	1445.80	-2738.95	26.02	1351.66	-2603.08	200.62	1356.52	713.21	-287.74	79.18	1313.63	-286.31	76.34	711.88
4.40000	-2522.18	189.68	4.48	-2280.68	171.97	75.69	-2409.33	261.61	559.22	-2351.10	283.46	603.04	-1892.95	66.41	60.81	-2030.59	52.81	-45.19	-3550.80	69.52	-531.15	-3340.48	36.34	-595.95	-2214.27	152.91	1070.45	0.00	0.00	0.00	-2249.57	85.17	1451.66	-2276.88	183.72	1446.44	-2729.24	26.00	1351.93	-2594.73	199.67	1356.28	712.95	-287.81	79.06	1313.80	-286.32	76.56	711.66
4.41000	-2528.03	189.81	2.36	-2277.82	172.73	75.84	-2395.86	261.24	557.94	-2338.82	282.72	601.90	-1887.30	68.02	59.90	-2021.65	53.06	-50.07	-3540.78	69.23	-526.99	-3332.43	35.83	-592.69	-2207.35	151.95	1070.19	0.00	0.00	0.00	-2236.52	82.86	1449.93	-2267.96	182.63	1447.14	-2719.50	25.99	1352.20	-2586.34	198.72	1356.06	712.40	-287.91	79.05	1313.29	-286.19	76.43	711.69
4.42000	-2532.76	189.98	0.49	-2276.02	173.56	75.83	-2382.34	260.88	556.56	-2326.48	281.99	600.65	-1882.43	69.59	58.82	-2013.22	53.32	-54.98	-3530.66	68.96	-522.77	-3324.27	35.33	-589.34	-2207.42	150.71	1069.71	0.00	0.00	0.00	-2223.15	80.33	1448.67	-2258.91	181.43	1447.90	-2709.72	25.98	1352.49	-2577.92	197.79	1355.86	712.79	-287.77	79.18	1313.80	-285.96	76.78	712.11
4.43000	-2536.12	190.21	-1.08	-2275.34	174.46	75.67	-2368.77	260.52	555.06	-2314.09	281.26	599.29	-1878.30	71.11	57.56	-2005.29	53.59	-59.91	-3520.45	68.69	-518.50	-3316.02	34.85	-585.92	-2190.73	149.65	1069.08	0.00	0.00	0.00	-2223.90	77.34	1448.10	-2249.72	180.13	1448.74	-2699.89	25.99	1352.79	-2569.46	196.87	1355.67	713.26	-287.63	79.23	1313.81	-286.03	76.70	711.95
4.44000	-2537.91	190.49	-2.30	-2275.85	175.44	75.35	-2355.16	260.17	553.45	-2301.63	280.53	597.82	-1874.89	72.57	56.11	-1997.84	53.85	-64.87	-3510.15	68.42	-514.17	-3307.66	34.38	-582.42	-2189.71	147.53	1069.26	0.00	0.00	0.00	-2218.07	74.37	1447.69	-2240.38	178.73	1449.64	-2690.03	26.01	1353.10	-2560.96	195.97	1355.50	712.78	-287.46	79.15	1313.81	-285.91	76.80	711.00
4.45000	-2537.91	190.84	-3.10	-2277.63	176.50	74.85	-2341.51	259.82	551.73	-2289.12	279.81	596.23	-1872.15	73.96	54.46	-1990.86	54.12	-69.84	-3499.74	68.16	-509.79	-3299.21	33.92	-578.85	-2158.62	145.99	1069.63	0.00	0.00	0.00	-2194.05	72.13	1446.80	-2230.91	177.22	1450.61	-2680.12	26.04	1353.43	-2552.42	195.07	1355.34	713.30	-287.69	79.10	1313.94	-286.01	76.78	711.65
4.46000	-2535.89	191.27	-3.45	-2280.74	177.65	74.16	-2327.81	259.47	549.89	-2276.54	279.09	594.53	-1870.05	75.28	52.59	-1984.35	54.40	-74.82	-3489.24	67.90	-505.35	-3290.65	33.47	-575.19	-2153.16	143.77	1071.22	0.00	0.00	0.00	-2191.88	68.61	1447.26	-2221.28	175.60	1451.66	-2670.18	26.08	1353.76	-2543.85	194.19	1355.20	712.72	-288.01	79.05	1313.09	-285.61	76.53	711.26
4.47000	-2531.63	191.77	-3.29	-2285.26	178.88	73.28	-2314.07	259.13	547.93	-2263.91	278.37	592.71	-1868.58	76.50	50.51	-1978.29	54.67	-79.82	-3478.64	67.65	-500.86	-3282.00	33.03	-571.45	-2144.84	141.74	1072.71	0.00	0.00	0.00	-2187.40	65.30	1448.18	-2211.51	173.86	1452.78	-2660.19	26.13	1354.11	-2535.23	193.32	1355.08	711.30	-288.02	78.65	1313.65	-285.76	76.75	711.43
4.48000	-2524.92	192.36	-2.57	-2291.24	180.19	72.20	-2300.28	258.79	545.86	-2251.22	277.66	590.77	-1867.69	77.61	48.19	-1972.67	54.95	-84.82	-3467.95	67.41	-496.31	-3273.24	32.61	-567.64	-2133.45	140.05	1074.00	0.00	0.00	0.00	-2167.14	62.25	1447.92	-2201.58	172.02	1453.97	-2650.17	26.19	1354.47	-2526.59	192.46	1354.97	712.29	-288.02	78.86	1313.65	-285.73	76.79	712.12
4.49000	-2515.54	193.04	-1.23	-2298.77	181.60	70.91	-2286.46	258.46	543.67	-2238.48	276.95	588.71	-1867.36	78.62	45.63	-1967.48	55.23	-89.82	-3457.15	67.17	-491.70	-3264.38	32.20	-563.74	-2114.84	138.62	1075.63	0.00	0.00	0.00	-2151.01	59.08	1448.79	-2191.50	170.06	1455.24	-2640.10	26.26	1354.85	-2517.90	191.62	1354.88	712.44	-287.91	78.99	1314.16	-285.79	76.72	712.19
4.50000	-2503.26	193.82	0.77	-2308.00	183.10	69.38	-2272.59	258.13	541.36	-2225.67	276.25	586.53	-1867.53	81.17	40.27	-1962.71	55.51	-94.81	-3446.26	66.93	-487.04	-3255.42	31.80	-559.76	-2099.37	135.76	1077.32	0.00	0.00	0.00	-2147.24	56.23	1449.96	-2181.26	167.98	1456.59	-2629.99	26.34	1355.23	-2509.18	190.78	1354.81	712.76	-287.84	79.09	1313.72	-286.12	76.44	711.75
4.51000	-2487.87	194.71	3.49	-2415.91	183.91	45.93	-2258.67	257.81	538.93	-2212.81	275.55	584.22	-1867.16	82.10	36.94	-1958.35	55.80	-99.80	-3435.27	66.70	-482.32	-3246.35	31.41	-555.71	-2093.36	132.11	1079.62	0.00	0.00	0.00	-2128.50	54.52	1450.91	-2170.85	165.78	1458.01	-2619.85	26.43	1355.63	-2500.41	189.96	1354.75	712.99	-288.00	79.20	1313.04	-285.79	76.51	711.98
4.52000	-2469.15	195.71	6.98	-2416.03	185.28	43.46	-2244.72	257.48	536.38	-2199.88	274.85	581.80	-1866.55	82.27	34.41	-1954.39	56.09	-104.77	-3424.18	66.48	-477.54	-3237.18	31.04	-551.57	-2080.04	129.88	1082.06	0.00	0.00	0.00	-2123.05	51.91	1452.24	-2160.20	163.12	1458.49	-2609.66	26.53	1356.04	-2491.61	189.16	1354.71	712.61	-287.88	79.08	1313.50	-285.56	76.80	712.29
4.53000	-2446.87	196.84	11.29	-2402.76	185.04	45.16	-2230.73	257.17	533.71	-2186.90	274.16	579.25	-1866.67	83.52	32.32	-1950.81	56.38	-109.72	-3412.99	66.26	-472.71	-3227.91	30.67	-547.35	-2081.71	127.04	1084.16	0.00	0.00	0.00	-2110.56	49.51	1453.07	-2151.90	159.64	1460.01	-2599.43	26.65	1356.47	-2482.78	188.37	1354.68	712.01	-287.90	78.83	1313.72	-285.62	76.88	712.38
4.54000	-2420.82	198.09	16.47	-2386.58	187.09	47.07	-2216.69	256.86	530.91	-2173.86	273.47	576.58	-1867.73	84.52	30.74	-1947.61	56.67	-114.65	-3401.70	66.05	-467.82	-3218.53	30.33	-543.04	-2063.46	124.91	1086.74	0.00	0.00	0.00	-2100.30	47.28	1454.81	-2153.41	158.11	1462.23	-2589.16	26.77	1356.90	-2473.90	187.59	1354.68	712.88	-287.66	79.26	1313.48	-285.91	76.64	711.83
4.55000	-2390.80	199.47	22.56	-2357.54	188.39	53.86	-2202.61	256.55	527.99	-2160.77	272.79	573.78	-1867.70	85.15	29.72	-1944.78	56.97	-119.56	-3390.32	65.84	-462.87	-3209.04	29.99	-538.66	-2055.21	123.51	1088.93	0.00	0.00	0.00	-2093.88	45.60	1456.20	-2128.17	156.34	1462.97	-2578.86	26.91	1357.35	-2464.99	186.83	1354.69	712.87	-288.06	79.08	1313.45	-286.07	76.67	711.47
4.56000	-2385.60	200.80	19.36	-2342.13	191.21	58.53	-2188.50	256.24	524.94	-2147.61	272.11	570.85	-1866.05	83.24	30.10	-1942.29	57.27	-124.44	-3378.83	65.64	-457.87	-3199.45	29.66	-534.19	-2036.79	120.64	1091.67	0.00	0.00	0.00	-2076.83	43.72	1457.05	-2123.26	155.01	1464.98	-2568.51	27.05	1357.81	-2456.04	186.08	1354.72	712.52	-288.01	78.94	1313.28	-285.87	76.77	711.51
4.57000	-2356.77	201.36	26.13	-2325.96	193.14	65.59	-2174.34	255.94	521.77	-2134.40	271.43	567.80	-1868.97	86.07	28.67	-1940.15	57.57	-129.28	-3367.24	65.44	-452.80	-3189.76	29.35	-529.64	-2031.55	119.43	1093.71	0.00	0.00	0.00	-2065.62	41.78	1458.44	-2117.08	152.34	1466.21	-2558.12	27.21	1358.29	-2447.05	185.34	1354.77	712.47	-287.70	78.94	1313.12	-285.86	76.61	712.25
4.58000	-2324.82	202.71	39.02	-2314.62	194.97	75.81	-2160.14	255.65	518.47	-2121.13	270.76	564.62	-1864.89	81.87	30.24	-1938.34	57.87	-134.08	-3355.55	65.25	-447.68	-3179.95	29.05	-525.00	-2025.41	117.02	1095.28	0.00	0.00	0.00	-2051.77	41.20	1459.91	-2096.27	152.01	1466.97	-2547.69	27.38	1358.78	-2438.02	184.62	1354.83	712.49	-287.87	78.96	1312.77	-285.82	76.45	712.34
4.59000	-2238.99	204.62	58.46	-2308.90	197.75	84.58	-2145.91	255.36	515.04	-2107.80	270.10	561.30	-1866.86	83.63	28.77	-1936.85	58.17	-138.83	-3343.76	65.06	-442.50	-3170.04	28.77	-520.28	-2023.64	117.19	1096.97	0.00	0.00	0.00	-2049.57	39.96	1461.55	-2090.38	150.39	1469.18	-2537.22	27.56	1359.28	-2428.96	183.92	1354.92	712.78	-287.97	79.10	1312.86	-285.63	76.55	712.28
4.60000	-2235.30	206.80	66.24	-2306.51	201.48	93.13	-2131.64	255.07	511.48	-2094.41	269.44	557.86	-1866.88	83.52	28.77	-1935.68	58.47	-143.54	-3331.87	64.88	-437.26	-3160.02	28.50	-515.47	-2007.10	116.58	1098.81	0.00	0.00	0.00	-2039.20	39.24	1462.93	-2091.57	149.37	1470.50	-2526.72	27.75	1359.79	-2419.85	183.23	1355.02	712.90	-287.80	78.94	1313.61	-286.05	76.67	711.95
4.61000	-2255.13	212.31	71.61	-2297.29	205.76	101.69	-2117.33	254.79	507.79	-2080.97	268.78	554.28	-1867.13	83.85	28.57	-1934.80	58.78	-148.19	-3319.88	64.70	-431.97	-3149.89	28.24	-510.58	-2002.24	115.76	1100.37	0.00	0.00	0.00	-2038.47	37.93	1464.82	-2072.16	148.60	1471.73	-2516.17	27.95	1360.32	-2410.71	182.55	1355.14	713.13	-288.13	79.11	1313.63	-285.48	76.78	712.24
4.62000	-2227.81	216.93	82.14	-2291.96	209.42	109.11	-2102.98	254.51	503.97	-2067.46	268.13	550.57	-1865.88	82.12	29.60	-1934.20	59.09	-152.79	-3307.79	64.53	-426.61	-3139.66	27.99	-505.61	-1996.55	115.72	1101.59	0.00	0.00	0.00	-2027.62	37.40	1466.34	-2066.35	147.33	1473.84	-2505.58	28.17	1360.87	-2401.53	181.89	1355.28	712.34	-288.16	78.82	1313.27	-285.79	76.57	711.95
4.63000	-2222.51	223.67	91.46	-2284.88	214.44	116.59	-2088.59	254.23	500.02	-2053.91	267.49	546.73	-1867.45	83.36	28.48	-1933.89	59.39	-157.33	-3295.59	64.37	-421.20	-3129.31	27.76	-500.55	-1985.88	116.46	1102.85	0.00	0.00	0.00	-2015.97	36.47	1468.05	-2041.41	147.30	1474.25	-2494.95	28.39	1361.42	-2392.31	181.25	1355.44	712.86	-288.05	79.03	1313.36	-285.87	76.53	711.69
4.64000	-2230.01	228.95	96.38	-2272.30	217.59	125.81	-2074.17	253.96	495.93	-2040.29	266.85	542.75	-1866.68	82.97	28.56	-1933.84	59.70	-161.80	-3283.29	64.21	-415.72	-3118.86	27.54	-495.40	-1974.09	115.63	1104.03	0.00	0.00	0.00	-2002.92	36.24	1469.79	-2053.45	147.10	1476.73	-2484.28	28.63	1361.99	-2383.06	180.62	1355.61	712.39	-288.09	78.90	1313.61	-285.96	76.63	711.91
4.65000	-2233.32	232.47	102.02	-2241.76	220.77	136.98	-2059.71	253.70	491.71	-2026.61	266.21	538.63	-1867.74	83.64	28.29	-1934.05	60.01	-166.19	-3270.88	64.06	-410.19	-3108.29	27.33	-490.16	-1967.66	115.64	1105.97	0.00	0.00	0.00	-1991.85	36.43	1471.08	-2043.80	146.43	1477.51	-2473.58	28.88	1362.57	-2373.76	180.01	1355.81	712.61	-288.03	79.04	1313.72	-285.95	76.59	711.66
4.66000	-2215.48	233.95	113.46	-2223.02	222.22	146.78	-2045.21	253.43	487.35	-2012.88	265.58	534.37	-1866.83	83.26	28.47	-1934.50	60.33	-170.52	-3258.38	63.91	-404.59	-3097.61	27.14	-484.84	-1962.46	116.13	1107.04	0.00	0.00	0.00	-1988.22	35.87	1472.85	-2025.51	147.36	1478.92	-2462.83	29.14	1363.17	-2364.42	179.41	1356.03	712.26	-287.86	78.86	1313.33	-286.06	76.40	712.38
4.67000	-2195.72	234.33	123.63	-2204.93	222.94	156.87	-2030.68	253.18	482.85	-1999.09	264.96	529.98	-1866.09	82.46	28.33	-1935.18	60.64	-174.76	-3245.77	63.77	-398.94	-3086.82	26.96	-479.43	-1956.49	116.02	1108.48	0.00	0.00	0.00	-1980.69	35.90	1474.45	-2019.16	146.27	1479.97	-2452.04	29.41	1363.78	-2355.05	178.83	1356.26	712.62	-287.61	78.91	1313.13	-285.65	76.59	711.98
4.68000	-2167.08	234.32	135.37	-2183.97	223.96	167.05	-2016.11	252.92	478.22	-1985.25	264.34	525.45	-1866.84	83.23	28.00	-1936.08	60.95	-178.92	-3233.05	63.63	-393.22	-3075.92	26.80	-473.93	-1937.33	115.41	1109.77	0.00	0.00	0.00	-1968.82	36.37	1476.08	-2016.43	146.25	1481.39	-2441.21	29.70	1364.40	-2345.64	178.27	1356.52	712.82	-287.71	79.09	1313.18	-285.92	76.44	712.10
4.69000	-2149.01	233.67	145.77	-2150.96	224.00	179.12	-2001.51	252.68	473.45	-1971.35	263.72	520.77	-1865.60	81.50	28.62	-1937.20	61.26	-183.00	-3220.23	63.50	-387.45	-3064.91	26.65	-468.34	-1933.68	115.52	1110.80	0.00	0.00	0.00	-1961.20	36.68	1477.79	-2010.77	146.92	1482.19	-2430.34	29.99	1365.04	-2336.19	177.72	1356.79	712.76	-287.66	79.13	1313.17	-285.93	76.54	711.41
4.70000	-2124.54	233.12	156.98	-2131.38	223.40	189.78	-1986.88	252.43	468.54	-1957.39	263.12	515.95	-1866.72	83.07	27.36	-1938.52	61.58	-186.98	-3207.31	63.37	-381.62	-3053.78	26.51	-462.67	-1926.77	115.14	1111.92	0.00	0.00	0.00	-1947.03	36.52	1478.49	-2003.81	147.13	1483.08	-2419.44	30.30	1365.69	-2326.70	177.20	1357.09	713.13	-287.40	79.32	1313.26	-286.02	76.52	711.49
4.71000	-2101.53	232.62	167.67	-2103.20	223.14	200.43	-1972.21	252.19	463.49	-1943.37	262.51	510.99	-1867.86	84.00	27.14	-1940.02	61.89	-190.86	-3194.28	63.25	-375.72	-3042.54	26.39	-456.90	-1920.92	114.41	1113.38	0.00	0.00	0.00	-1944.74	36.94	1480.07	-1978.52	147.32	1483.68	-2408.49	30.62	1366.36	-2317.17	176.68	1357.40	712.40	-287.57	79.13	1313.27	-285.83	76.59	711.67
4.72000	-2062.94	231.40	180.53	-2094.58	222.70	208.97	-1957.50	251.96	458.29	-1929.30	261.92	505.89	-1868.69	84.62	26.70	-1941.71	62.21	-194.64	-3181.15	63.14	-369.76	-3031.19	26.28	-451.05	-1922.47	114.61	1113.94	0.00	0.00	0.00	-1944.78	37.28	1481.65	-1983.13	147.44	1484.71	-2397.51	30.95	1367.04	-2307.60	176.19	1357.74	711.99	-287.65	79.03	1313.11	-285.88	76.67	711.40
4.73000	-2049.18	230.88	189.43	-2057.01	221.26	221.65	-1942.76	251.73	452.95	-1915.17	261.33	500.64	-1868.21	83.99	27.11	-1943.56	62.52	-198.32	-3167.91	63.03	-363.74	-3019.72	26.19	-445.11	-1914.14	113.36	1115.33	0.00	0.00	0.00	-1937.08	37.71	1482.77	-1975.06	147.06	1485.99	-2386.48	31.30	1367.73	-2297.99	175.71	1358.09	712.05	-287.48	78.94	1313.23	-286.00	76.58	711.00
4.74000	-2025.79	229.80	199.75	-2036.36	221.07	231.17	-1927.99	251.50	447.47	-1900.98	260.74	495.24	-1867.47	83.06	27.37	-1945.56	62.84	-201.89	-3154.56	62.93	-357.66	-3008.13	26.10	-439.07	-1904.98	113.12	1115.86	0.00	0.00	0.00	-1925.12	38.07	1483.62	-1955.63	148.63	1486.41	-2375.41	31.66	1368.44	-2288.34	175.25	1358.47	712.46	-287.71	79.04	1313.56	-285.94	76.55	711.13
4.75000	-2009.50	229.83	208.59	-2023.63	221.09	239.49	-1913.19	251.28	441.85	-1886.74	260.17	489.69	-1866.81	82.09	27.73	-1947.72	63.15	-205.34	-3141.11	62.84	-351.52	-2996.43	26.04	-432.94	-1893.08	112.17	1116.83	0.00	0.00	0.00	-1918.19	38.25	1484.51	-1963.87	148.52	1488.03	-2364.31	32.03	1369.16	-2278.65	174.81	1358.87	712.47	-288.02	78.96	1313.71	-285.69	76.52	711.58
4.76000	-1985.03	229.51	221.73	-1990.32	220.20	249.83	-1898.36	251.06	436.07	-1872.44	259.59	484.00	-1867.56	82.71	27.24	-1950.00	63.46	-208.67	-3127.55	62.75	-345.32	-2984.62	25.99	-426.73	-1882.89	111.27	1117.61	0.00	0.00	0.00	-1916.79	37.62	1485.63	-1938.85	148.91	1487.93	-2353.16	32.41	1369.90	-2268.93	174.39	1359.28	712.68	-288.15	79.07	1313.23	-285.87	76.59	711.72
4.77000	-1958.27	231.03	230.19	-1971.25	220.42	258.81	-1883.49	250.85	430.15	-1858.08	259.03	478.16	-1868.83	84.01	26.83	-1952.42	63.78	-211.88	-3113.88	62.66	-339.06	-2972.68	25.95	-420.42	-1869.98	109.79	1125.25	0.00	0.00	0.00	-1905.44	37.87	1486.53	-1931.92	149.33	1488.45	-2341.98	32.81	1370.65	-2259.16	173.99	1359.72	712.56	-288.20	79.02	1312.89	-286.13	76.42	711.56
4.78000	-1930.73	231.45	237.97	-1951.51	220.74	265.11	-1868.59	250.64	424.08	-1843.67	258.47	472.16	-1867.47	82.47	27.39	-1954.94	64.09	-214.96	-3100.11	62.58	-332.73	-2960.63	25.93	-414.02	-1865.77	109.22	1126.82	0.00	0.00	0.00	-1897.24	38.74	1487.47	-1934.75	149.55	1489.21	-2330.76	33.21	1371.42	-2249.36	173.60	1360.18	712.80	-288.04	79.04	1312.77	-286.08	76.57	712.11
4.79000	-1904.01	231.93	244.89	-1923.86	221.12	271.52	-1853.66	250.44	417.87	-1829.20	257.92	466.02	-1868.09	83.25	26.96	-1957.56	64.41	-217.91	-3086.23	62.51	-326.34	-2948.47	25.92	-407.52	-1859.78	108.52	1127.52	0.00	0.00	0.00	-1895.80	39.06	1488.85	-1925.52	150.09	1489.87	-2319.49	33.63	1372.20	-2239.51	173.23	1360.67	712.11	-288.34	78.84	1313.19	-286.36	76.59	711.77
4.80000	-1872.41	230.97	252.39	-1892.72	221.53	277.84	-1838.70	250.24	411.50	-1814.67	257.37	459.72	-1866.18	81.29	27.60	-1960.28	64.72	-220.73	-3072.24	62.45	-319.89	-2936.18	25.93	-400.94	-1851.72	107.50	1128.20	0.00	0.00	0.00	-1883.28	39.77	1489.06	-1930.82	149.11	1490.70	-2308.19	34.07	1373.00	-2229.62	172.89	1361.17	711.77	-288.17	78.80	1313.23	-285.77	76.55	711.42
4.81000	-1844.80	231.62	258.60	-1868.10	220.97	283.02	-1823.71	250.04	404.98	-1800.09	256.83	453.26	-1867.65	83.04	26.94	-1963.08	65.03	-223.40	-3058.14	62.39	-313.37	-2923.77	25.95	-394.25	-1842.90	107.10	1128.96	0.00	0.00	0.00	-1865.93	39.93	1489.20	-1917.17	149.26	1491.57	-2296.85	34.51	1373.81	-2219.70	172.56	1361.69	711.63	-287.95	78.71	1312.95	-285.74	76.56	711.26
4.82000	-1816.64	231.10	264.51	-1838.33	220.47	288.36	-1808.69	249.85	398.31	-1785.45	256.30	446.66	-1867.94	83.11	26.76	-1965.94	65.34	-225.93	-3043.94	62.33	-306.79	-2911.25	25.99	-387.48	-1837.90	106.45	1129.40	0.00	0.00	0.00	-1878.05	40.30	1490.75	-1919.59	150.11	1492.59	-2285.47	34.97	1374.64	-2209.73	172.25	1362.24	711.47	-287.84	78.78	1313.32	-285.68	76.73	711.42
4.83000	-1785.06	230.90	270.24	-1811.88	220.06	292.22	-1793.64	249.67	391.48	-1770.76	255.77	439.89	-1868.81	83.72	26.12	-1968.86	65.65	-228.30	-3029.62	62.29	-300.15	-2898.61	26.04	-380.61	-1827.37	104.94	1129.90	0.00	0.00	0.00	-1859.80	40.61	1490.83	-1909.92	150.21	1492.44	-2274.05	35.45	1375.48	-2199.73	171.96	1362.81	712.27	-287.80	78.93	1313.93	-285.26	76.93	711.74
4.84000	-1755.47	229.97	275.38	-1783.86	218.50	295.61	-1778.57	249.49	384.50	-1756.01	255.26	432.97	-1866.21	80.45	27.57	-1971.83	65.96	-230.53	-3015.20	62.24	-293.45	-2885.84	26.10	-373.65	-1818.05	105.04	1130.31	0.00	0.00	0.00	-1852.26	40.47	1491.54	-1896.39	150.29	1493.25	-2262.59	35.93	1376.33	-2189.68	171.69	1363.40	711.90	-287.86	78.73	1313.58	-285.84	76.65	711.91
4.85000	-1723.52	228.51	280.08	-1750.53	217.12	299.68	-1763.46	249.31	377.37	-1741.20	254.74	425.89	-1866.53	80.81	27.32	-1974.84	66.27	-232.59	-3000.66	62.21	-286.68	-2872.96	26.19	-366.59	-1813.51	103.94	1130.55	0.00	0.00	0.00	-1849.65	40.95	1491.69	-1880.67	151.07	1492.61	-2251.09	36.43	1377.21	-2179.60	171.44	1364.02	711.26	-287.83	78.75	1313.30	-285.69	76.72	712.34
4.86000	-1696.26	225.59	283.84	-1722.23	214.82	302.20	-1748.32	249.14	370.08	-1726.34	254.24	418.65	-1865.97	79.61	27.81	-1977.87	66.58	-234.49	-2986.02	62.18	-279.85	-2859.95	26.28	-359.44	-1806.51	103.26	1130.89	0.00	0.00	0.00	-1834.88	41.47	1492.50	-1879.65	151.25	1493.03	-2239.55	36.94	1378.09	-2169.47	171.21	1364.65	711.24	-288.07	78.66	1313.70	-285.71	76.89	712.30
4.87000	-1664.96	223.12	287.29	-1691.84	212.19	304.92	-1733.16	248.97	362.63	-1711.42	253.74	411.25	-1868.80	82.41	25.86	-1980.91	66.88	-236.23	-2971.26	62.16	-272.95	-2846.82	26.40	-352.19	-1803.04	102.75	1130.97	0.00	0.00	0.00	-1834.42	41.68	1492.66	-1873.21	150.69	1493.91	-2227.97	37.47	1378.99	-2159.31	171.00	1365.31	712.34	-287.86	78.85	1313.50	-285.96	76.87	712.06
4.88000	-1637.53	219.84	289.30	-1661.12	209.03	306.37	-1717.97	248.81	355.02	-1696.44	253.25	403.69	-1866.08	79.54	27.43	-1983.96	67.19	-237.79	-2956.40	62.14	-265.99	-2833.57	26.52	-344.84	-1792.47	102.16	1131.14	0.00	0.00	0.00	-1823.77	41.87	1492.88	-1873.37	151.22	1494.04	-2216.35	38.01	1379.91	-2149.10	170.81	1365.99	712.02	-288.13	78.86	1313.28	-285.61	76.74	711.93
4.89000	-1606.96	215.89	291.24	-1636.37	205.88	306.44	-1702.75	248.65	347.25	-1681.42	252.77	395.96	-1866.23	79.29	27.23	-1987.00	67.49	-239.18	-2941.42	62.13	-258.96	-2820.20	26.67	-337.40	-1791.36	101.60	1131.14	0.00	0.00	0.00	-1824.34	42.01	1492.86	-1874.16	151.61	1493.99	-2204.70	38.56	1380.84	-2138.85	170.64	1366.70	712.27	-288.20	78.79	1313.63	-285.65	76.69	712.31
4.90000	-1578.50	212.51	292.04	-1606.28	202.69	305.93	-1687.51	248.50	339.32	-1666.33	252.30	388.07	-1866.49	79.77	26.80	-1990.02	67.79	-240.38	-2926.33	62.12	-251.87	-2806.70	26.83	-329.86	-1780.56	100.60	1131.17	0.00	0.00	0.00	-1814.90	42.14	1493.18	-1852.52	151.32	1493.14	-2193.00	39.12	1381.79	-2128.56	170.49	1367.43	712.50	-288.04	79.02	1313.60	-285.71	76.74	712.05
4.91000	-1557.77	209.17	291.51	-1585.47	204.28	302.85	-1672.24	248.35	331.23	-1651.19	251.83	380.02	-1866.44	79.53	26.71	-1993.01	68.09	-241.40	-2911.13	62.13	-244.72	-2793.08	27.00	-322.22	-1776.96	100.63	1131.16	0.00	0.00	0.00	-1809.33	42.00	1493.22	-1851.38	151.83	1492.76	-2181.27	39.70	1382.76	-2118.24	170.37	1368.18	712.54	-288.04	79.17	1313.75	-285.79	76.87	712.32
4.92000	-1529.98	205.40	289.13	-1561.94	202.02	298.95	-1656.94	248.21	322.98	-1635.99	251.37	371.80	-1868.44	81.83	25.28	-1995.96	68.39	-242.24	-2895.82	62.13	-237.50	-2779.33	27.19	-314.49	-1770.42	100.09	1130.96	0.00	0.00	0.00	-1805.61	42.49	1493.51	-1843.38	152.25	1493.26	-2169.49	40.30	1383.74	-2107.87	170.26	1368.95	712.55	-288.07	78.96	1314.32	-285.85	76.78	712.00
4.93000	-1503.68	202.52	284.30	-1534.52	198.98	294.26	-1641.62	248.07	314.56	-1620.74	250.92	363.41	-1865.79	79.35	26.03	-1998.85	68.68	-242.87	-2880.40	62.15	-230.21	-2765.46	27.40	-306.65	-1762.80	99.74	1130.98	0.00	0.00	0.00	-1795.05	41.77	1501.66	-1833.48	152.14	1493.30	-2157.68	40.90	1384.73	-2097.46	170.18	1369.75	712.52	-287.91	78.94	1313.37	-286.04	76.46	711.76
4.94000	-1478.29	199.26	277.48	-1509.06	195.64	287.42	-1626.27	247.93	305.98	-1605.44	250.47	354.85	-1865.58	79.27	26.07	-2001.69	68.98	-243.31	-2864.86	62.17	-222.86	-2751.47	27.62	-298.72	-1756.85	98.99	1130.66	0.00	0.00	0.00	-1787.27	41.48	1503.14	-1831.50	152.49	1493.50	-2145.83	41.52	1385.74	-2087.01	170.12	1370.57	712.34	-287.97	79.01	1313.24	-286.37	76.36	712.07
4.95000	-1454.43	196.19	268.91	-1484.19	192.64	279.19	-1610.90	247.80	297.23	-1590.07	250.04	346.13	-1867.72	81.65	24.93	-2004.45	69.27	-243.55	-2849.21	62.20	-215.44	-2737.34	27.86	-290.69	-1749.95	98.22	1130.43	0.00	0.00	0.00	-1782.56	41.63	1502.99	-1828.48	151.23	1493.28	-2133.94	42.16	1386.77	-2076.52	170.08	1371.42	712.10	-288.01	78.98	1313.10	-285.98	76.43	712.00
4.96000	-1431.21	192.85	258.99	-1461.92	189.71	269.32	-1595.50	247.68	288.32	-1574.66	249.61	337.23	-1866.98	81.36	24.73	-2007.13	69.56	-243.58	-2833.45	62.23	-207.96	-2723.10	28.11	-282.56	-1745.48	97.39	1130.33	0.00	0.00	0.00	-1777.04	41.67	1502.63	-1808.16	151.60	1492.82	-2122.01	42.81	1387.81	-2065.98	170.06	1372.29	712.74	-287.95	79.15	1312.69	-285.66	76.44	712.02
4.97000	-1400.85	189.44	248.10	-1439.87	186.35	259.01	-1580.09	247.56	279.24	-1559.18	249.19	328.17	-1864.38	78.33	26.20	-2009.71	69.85	-243.40	-2817.57	62.27	-200.41	-2708.72	28.38	-274.33	-1738.58	96.91	1130.36	0.00	0.00	0.00	-1769.96	41.70	1502.40	-1802.98	152.35	1492.77	-2110.04	43.47	1388.87	-2055.41	170.06	1373.19	712.69	-287.87	79.15	1312.77	-285.82	76.49	711.81
4.98000	-1388.22	185.25	235.61	-1405.20	181.73	250.02	-1564.64	247.45	269.99	-1543.66	248.78	318.93	-1866.20	80.05	25.15	-2012.18	70.13	-243.00	-2801.58	62.32	-192.79	-2694.22	28.67	-265.99	-1730.39	96.61	1129.82	0.00	0.00	0.00	-1764.57	41.61	1502.04	-1799.08	152.09	1491.88	-2098.03	44.15	1389.95	-2044.80	170.09	1374.11	712.59	-287.62	79.19	1313.64	-285.80	76.52	712.46
4.99000	-1364.40	181.18	225.21	-1393.86	179.23	237.76	-1549.18	247.34	260.56	-1528.07	248.37	309.51	-1866.55	80.75	24.93	-2014.54	70.41	-242.39	-2785.47	62.37	-185.11	-2679.59	28.97	-257.56	-1726.38	95.45	1129.59	0.00	0.00	0.00	-1757.31	41.40	1501.55	-1797.85	152.50	1492.22	-2085.98	44.84	1391.04	-2034.14	170.14	1375.05	712.49	-287.94	79.13	1313.45	-285.75	76.55	711.52
5.00000	-1344.66	177.71	214.59	-1376.95	175.62	227.05	-1533.69	247.23	250.97	-1512.43	247.98	299.93	-1865.27	79.05	25.45	-2016.77	70.69	-241.55	-2769.25	62.43	-177.36	-2664.83	29.29	-249.03	-1718.64	94.70	1129.23	0.00	0.00	0.00	-1753.06	41.46	1501.11	-1786.97	152.04	1490.76	-2073.90	45.54	1392.15	-2023.44	170.22	1376.02	712.59	-288.01	79.02	1313.13	-286.07	76.44	711.72
5.01000	-1326.52	175.33	204.63	-1356.84	173.81	217.99	-1518.17	247.13	241.21	-1493.52	248.63	291.28	-1866.64	80.16	24.68	-2018.86	70.97	-240.47	-2752.92	62.50	-169.55	-2649.94	29.63	-240.39	-1711.88	94.23	1128.79	0.00	0.00	0.00	-1748.13	41.35	1500.47	-1778.03	151.59	1489.96	-2061.77	46.26	1393.27	-2012.71	170.31	1377.01	713.36	-288.00	79.22	1313.59	-286.62	76.37	712.36
5.02000	-1310.86	172.73	194.86	-1338.81	172.77	208.49	-1500.71	246.78	232.20	-1478.11	246.81	281.77	-1866.54	80.06	24.34	-2020.79	71.24	-239.17	-2736.47	62.57	-161.67	-2634.92	29.98	-231.65	-1705.43	93.59	1128.53	0.00	0.00	0.00	-1740.13	41.14	1499.76	-1779.35	151.95	1490.30	-2049.61	47.00	1394.41	-2001.92	170.43	1378.03	712.95	-287.76	79.05	1313.36	-285.99	76.37	711.99
5.03000	-1295.28	171.70	185.84	-1325.98	170.93	199.25	-1483.78	247.08	223.34	-1463.47	245.46	272.37	-1866.39	79.72	24.54	-2022.57	71.51	-237.63	-2719.90	62.65	-153.71	-2619.77	30.35	-222.81	-1697.17	92.65	1128.44	0.00	0.00	0.00	-1733.07	40.84	1498.95	-1768.01	152.68	1488.72	-2037.41	47.74	1395.57	-1991.10	170.57	1379.08	712.80	-287.67	79.03	1313.04	-286.01	76.37	712.19
5.04000	-1279.18	171.42	177.65	-1307.69	170.87	191.24	-1468.53	246.92	214.26	-1449.11	245.04	263.56	-1865.72	79.05	25.21	-2024.18	71.78	-235.85	-2703.22	62.73	-145.70	-2604.49	30.73	-213.87	-1688.72	92.24	1127.92	0.00	0.00	0.00	-1729.30	41.11	1498.15	-1759.33	151.83	1488.19	-2025.17	48.51	1396.75	-1980.24	170.74	1380.15	712.69	-287.83	78.98	1313.89	-286.18	76.66	711.80
5.05000	-1265.03	171.88	169.79	-1293.17	170.77	183.22	-1453.68	247.68	205.56	-1436.10	244.88	254.78	-1865.85	78.74	25.08	-2025.60	72.04	-233.82	-2686.42	62.83	-137.61	-2589.08	31.14	-204.82	-1682.30	91.50	1127.67	0.00	0.00	0.00	-1724.53	41.06	1497.32	-1757.61	151.79	1487.72	-2012.89	49.29	1397.94	-1969.34	170.93	1381.24	712.97	-287.94	79.10	1313.65	-285.97	76.63	711.52
5.06000	-1253.21	175.42	162.31	-1280.89	170.91	175.61	-1441.45	246.59	196.04	-1423.51	245.73	246.69	-1866.64	79.58	24.40	-2026.83	72.30	-231.53	-2669.51	62.93	-129.46	-2573.54	31.56	-195.67	-1677.51	92.82	1127.14	0.00	0.00	0.00	-1716.12	41.13	1496.17	-1744.28	151.91	1486.33	-2000.57	50.08	1399.15	-1958.39	171.15	1382.37	712.74	-287.68	79.13	1313.30	-285.96	76.46	711.76
5.07000	-1240.91	177.09	155.51	-1268.26	172.89	168.39	-1428.96	247.70	187.53	-1413.18	245.22	238.22	-1866.13	79.29	24.46	-2027.85	72.56	-229.00	-2652.48	63.03	-121.24	-2557.86	31.99	-186.42	-1670.14	92.54	1126.62	0.00	0.00	0.00	-1712.03	41.07	1495.36	-1737.62	151.90	1485.11	-1988.21	50.89	1400.37	-1947.40	171.38	1383.51	711.93	-287.88	78.81	1313.53	-285.75	76.62	712.09
5.08000	-1227.71	178.41	149.34	-1259.91	174.06	161.00	-1418.79	247.38	178.54	-1403.07	246.09	230.40	-1865.36	78.87	24.58	-2028.66	72.81	-226.20	-2635.33	63.14	-112.94	-2542.06	32.45	-177.06	-1661.59	92.51	1125.91	0.00	0.00	0.00	-1709.15	41.08	1494.43	-1739.57	151.92	1484.68	-1975.82	51.71	1401.61	-1936.37	171.65	1384.69	712.92	-287.84	78.96	1313.58	-285.78	76.70	712.56
5.09000	-1220.49	179.70	141.90	-1247.76	174.62	154.68	-1410.13	246.55	169.67	-1394.33	246.25	222.21	-1866.10	78.92	24.12	-2029.24	73.06	-223.14	-2618.06	63.26	-104.59	-2526.12	32.92	-167.60	-1653.57	91.76	1125.32	0.00	0.00	0.00	-1699.83	41.22	1493.43	-1724.07	151.90	1483.36	-1963.39	52.54	1402.87	-1925.30	171.94	1385.89	712.80	-287.68	79.08	1313.32	-285.92	76.43	712.68
5.10000	-1210.24	180.19	135.11	-1242.32	176.43	146.99	-1403.22	245.29	160.53	-1386.79	246.11	214.23	-1865.87	78.87	24.43	-2029.58	73.30	-219.81	-2600.67	63.39	-96.16	-2510.04	33.41	-158.03	-1646.39	91.00	1124.59	0.00	0.00	0.00	-1693.84	41.05	1492.25	-1719.26	151.92	1482.36	-1950.91	53.40	1404.14	-1914.18	172.25	1387.11	713.32	-287.64	79.21	1313.57	-285.88	76.57	711.83
5.11000	-1203.33	181.71	128.24	-1231.65	177.22	140.80	-1396.43	244.44	151.87	-1380.68	245.63	206.22	-1864.73	77.86	24.48	-2029.67	73.55	-216.21	-2583.17	63.52	-87.66	-2493.83	33.91	-148.35	-1637.69	90.92	1123.83	0.00	0.00	0.00	-1688.98	41.37	1491.34	-1701.39	152.23	1481.21	-1938.40	54.26	1405.44	-1903.03	172.59	1388.37	712.57	-287.80	79.08	1313.47	-285.93	76.45	711.16
5.12000	-1198.41	182.89	120.68	-1227.02	177.90	134.62	-1391.27	242.59	142.43	-1374.68	245.16	197.80	-1864.93	78.05	24.39	-2029.50	73.78	-212.33	-2565.55	63.66	-79.09	-2477.49	34.43	-138.57	-1631.89	90.30	1122.71	0.00	0.00	0.00	-1680.51	41.34	1490.41	-1679.06	151.74	1480.76	-1925.85	55.15	1406.75	-1891.83	172.95	1389.64	712.47	-287.74	78.87	1313.68	-285.52	76.70	711.96
5.13000	-1192.07	183.26	113.32	-1222.21	177.85	126.65	-1386.83	241.51	133.88	-1369.28	245.32	189.94	-1865.51	78.64	23.95	-2029.06	74.02	-208.17	-2547.81	63.81	-70.46	-2461.01	34.97	-128.68	-1624.58	90.47	1121.74	0.00	0.00	0.00	-1674.89	41.58	1489.53	-1662.61	151.88	1480.03	-1913.26	56.04	1408.07	-1880.59	173.34	1390.95	713.00	-287.68	79.01	1313.91	-285.63	76.65	711.99
5.14000	-1186.03	182.96	106.17	-1218.01	177.46	118.65	-1383.06	240.24	125.12	-1364.58	245.47	181.99	-1865.20	78.22	24.06	-2028.34	74.25	-203.72	-2529.95	63.96	-61.75	-2444.40	35.53	-118.69	-1613.58	89.48	1120.37	0.00	0.00	0.00	-1667.03	41.76	1488.58	-1653.71	152.51	1479.88	-1900.64	56.96	1409.42	-1869.31	173.75	1392.28	712.81	-288.03	79.07	1313.45	-285.79	76.55	711.67
5.15000	-1183.78	182.54	97.77	-1213.78	176.80	111.13	-1378.61	241.12	117.69	-1360.74	245.78	174.26	-1865.58	78.91	23.33	-2027.33	74.47	-198.98	-2511.97	64.12	-52.98	-2427.65	36.11	-108.58	-1605.14	89.17	1119.21	0.00	0.00	0.00	-1660.07	42.03	1487.88	-1650.07	153.55	1480.15	-1887.97	57.89	1410.78	-1857.98	174.19	1393.65	712.73	-287.84	79.07	1313.63	-285.71	76.71	711.34
5.16000	-1182.32	181.25	89.53	-1214.16	176.10	100.82	-1375.56	240.90	110.07	-1357.36	245.99	166.57	-1864.94	78.24	23.83	-2026.01	74.69	-193.95	-2493.87	64.29	-44.13	-2410.76	36.70	-98.37	-1595.89	89.77	1118.05	0.00	0.00	0.00	-1655.57	42.19	1487.30	-1649.37	154.95	1480.68	-1875.27	58.83	1412.16	-1846.61	174.66	1395.03	712.63	-288.05	78.95	1313.12	-285.75	76.50	711.81
5.17000	-1179.79	179.52	82.38	-1209.08	174.89	94.15	-1371.94	242.10	102.97	-1355.43	245.13	158.56	-1865.76	79.25	23.25	-2024.38	74.91	-188.62	-2475.65	64.47	-35.22	-2393.73	37.31	-88.06	-1584.52	89.81	1116.53	0.00	0.00	0.00	-1647.74	42.19	1486.56	-1649.32	156.63	1481.31	-1862.53	59.79	1413.56	-1835.20	175.15	1396.45	712.56	-287.64	79.16	1313.20	-285.92	76.37	712.74
5.18000	-1178.21	178.01	75.10	-1207.33	173.28	88.56	-1369.17	242.85	95.69	-1354.70	243.60	150.22	-1865.01	78.39	23.37	-2022.43	75.12	-182.98	-2457.31	64.65	-26.23	-2376.57	37.94	-77.63	-1573.59	89.92	1115.09	0.00	0.00	0.00	-1640.25	43.06	1485.89	-1647.61	158.52	1481.88	-1849.75	60.76	1414.97	-1823.75	175.67	1397.89	713.09	-287.57	79.24	1313.31	-285.71	76.39	712.41
5.19000	-1177.72	176.36	67.46	-1207.30	172.57	80.51	-1368.66	241.06	87.45	-1353.94	242.30	141.94	-1864.18	77.31	23.92	-2020.13	75.33	-177.04	-2438.85	64.84	-17.17	-2359.27	38.59	-67.09	-1565.40	89.96	1113.51	0.00	0.00	0.00	-1632.31	43.70	1485.49	-1641.95	160.55	1482.23	-1836.93	61.75	1416.40	-1812.25	176.22	1399.36	712.76	-287.45	79.26	1313.05	-285.85	76.22	711.84
5.20000	-1178.55	174.26	59.20	-1204.78	169.49	72.38	-1367.08	241.53	80.01	-1355.15	239.11	133.35	-1866.14	79.48	22.65	-2017.49	75.53	-170.78	-2420.27	65.03	-8.04	-2341.83	39.25	-56.44	-1554.43	89.61	1112.10	0.00	0.00	0.00	-1622.09	44.28	1485.03	-1630.03	162.66	1482.20	-1824.07	62.76	1417.85	-1800.72	176.79	1400.86	712.09	-287.48	79.06	1312.87	-286.06	76.24	713.03
5.21000	-1179.00	172.46	51.43	-1210.69	167.80	63.17	-1366.73	240.78	72.27	-1355.91	236.55	125.27	-1866.70	80.52	21.65	-2014.49	75.73	-164.21	-2401.56	65.23	1.15	-2324.25	39.94	-45.69	-1545.13	89.95	1110.42	0.00	0.00	0.00	-1615.03	45.05	1484.54	-1612.44	165.64	1482.29	-1811.18	63.78	1419.32	-1789.13	177.39	1402.39	712.58	-287.56	79.12	1313.76	-285.95	76.67	712.26
5.22000	-1178.02	170.14	43.78	-1212.05	165.18	55.19	-1368.01	238.51	63.54	-1356.82	234.78	117.60	-1864.59	77.97	23.46	-2011.12	75.92	-157.31	-2382.73	65.44	10.42	-2306.53	40.64	-34.82	-1534.23	90.08	1108.94	0.00	0.00	0.00	-1607.17	45.84	1484.28	-1603.26	166.43	1481.86	-1798.25	64.82	1420.81	-1777.51	178.02	1403.95	712.85	-287.90	79.01	1313.90	-286.11	76.63	711.99
5.23000	-1184.01	167.28	34.28	-1213.75	162.92	46.57	-1369.66	236.66	54.88	-1357.15	233.94	110.53	-1864.15	77.88	23.28	-2007.38	76.11	-150.09	-2363.79	65.66	19.77	-2288.67	41.36	-23.84	-1522.45	90.59	1107.54	0.00	0.00	0.00	-1596.97	47.03	1483.92	-1593.86	167.25	1481.44	-1785.28	65.88	1422.31	-1765.84	178.67	1405.53	712.93	-288.00	79.07	1313.74	-285.74	76.74	712.07
5.24000	-1186.50	159.65	25.84	-1213.85	156.82	39.26	-1372.23	234.43	46.35	-1359.47	231.73	102.99	-1865.16	78.75	22.55	-2003.23	76.29	-142.54	-2344.71	65.88	29.18	-2270.67	42.09	-12.76	-1512.12	91.26	1105.84	0.00	0.00	0.00	-1589.86	47.95	1483.72	-1584.11	168.34	1481.02	-1772.27	66.95	1423.83	-1754.13	179.35	1407.14	713.11	-287.74	79.19	1313.15	-285.60	76.69	711.73
5.25000	-1201.23	156.40	15.95	-1221.57	152.76	32.38	-1374.64	233.02	39.80	-1361.03	229.91	96.89	-1863.42	76.95	23.70	-1998.69	76.47	-134.66	-2325.52	66.12	38.67	-2252.53	42.85	-1.56	-1497.83	91.91	1104.40	0.00	0.00	0.00	-1578.01	49.21	1483.35	-1577.15	167.72	1479.27	-1759.22	68.03	1425.38	-1742.38	180.06	1408.79	712.43	-287.91	79.02	1313.31	-285.99	76.74	711.56
5.26000	-1195.87	158.40	20.81	-1220.17	153.18	32.88	-1375.68	233.31	34.25	-1361.94	229.25	91.78	-1865.07	78.84	22.74	-1993.74	76.64	-126.43	-2306.20	66.35	48.22	-2234.25	43.63	9.76	-1488.26	92.15	1102.77	0.00	0.00	0.00	-1569.29	50.52	1483.16	-1567.94	168.57	1478.61	-1746.13	69.13	1426.93	-1730.58	180.80	1410.46	713.04	-287.85	79.24	1312.70	-286.02	76.71	711.52
5.27000	-1187.31	154.83	25.35	-1218.48	153.72	33.93	-1377.26	231.17	30.46	-1363.71	227.45	86.79	-1863.11	76.92	23.67	-1988.36	76.80	-117.86	-2286.76	66.60	57.85	-2215.82	44.42	21.18	-1476.11	92.56	1101.16	0.00	0.00	0.00	-1559.05	51.85	1482.89	-1557.11	169.73	1478.25	-1733.01	70.25	1428.51	-1718.74	181.56	1412.16	712.91	-287.74	79.29	1313.51	-285.95	76.76	711.28
5.28000	-1188.10	154.59	23.24	-1224.40	152.60	31.53	-1378.30	228.80	28.40	-1365.83	223.53	81.98	-1865.44	79.78	22.28	-1982.54	76.96	-108.95	-2267.20	66.85	67.56	-2197.25	45.23	32.72	-1463.99	92.98	1099.58	0.00	0.00	0.00	-1549.43	53.29	1482.97	-1546.56	171.18	1478.20	-1719.85	71.39	1430.11	-1706.86	182.36	1413.89	712.88	-287.59	79.25	1313.31	-285.86	76.41	711.12
5.29000	-1189.22	154.17	22.77	-1218.80	152.81	33.17	-1379.32	226.62	25.97	-1365.71	222.28	78.77	-1866.95	80.79	21.72	-1976.28	77.11	-99.68	-2247.51	67.11	77.33	-2178.54	46.06	44.37	-1451.08	94.30	1098.14	0.00	0.00	0.00	-1535.94	54.93	1483.06	-1535.38	172.73	1478.19	-1706.65	72.54	1431.72	-1694.93	183.18	1415.65	712.08	-287.81	79.16	1312.60	-285.74	76.38	711.77
5.30000	-1191.66	154.40	22.16	-1225.29	151.37	30.47	-1380.28	225.20	22.92	-1366.77	220.06	75.04	-1864.27	78.46	22.75	-1969.56	77.26	-90.05	-2227.69	67.38	87.18	-2159.68	46.91	56.13	-1438.67	95.41	1096.61	0.00	0.00	0.00	-1527.81	56.54	1483.34	-1523.50	174.27	1478.32	-1693.41	73.71	1433.35	-1682.96	184.03	1417.43	712.00	-287.66	79.06	1313.13	-285.64	76.75	712.06
5.31000	-1187.49	153.99	24.76	-1219.43	150.94	33.29	-1380.61	224.35	22.15	-1367.60	219.11	71.80	-1864.13	78.24	23.46	-1962.37	77.40	-80.07	-2207.75	67.65	97.10	-2140.68	47.78	68.01	-1426.25	96.28	1095.29	0.00	0.00	0.00	-1516.16	58.27	1483.68	-1511.64	175.99	1478.60	-1680.13	74.89	1435.01	-1670.95	184.91	1419.25	712.52	-287.78	79.16	1312.82	-285.75	76.55	712.16
5.32000	-1187.82	154.36	24.32	-1219.82	151.58	32.75	-1380.63	224.99	21.71	-1366.89	219.82	69.88	-1863.12	77.23	24.12	-1954.71	77.54	-69.72	-2187.69	67.94	107.10	-2121.53	48.67	80.00	-1413.38	98.49	1093.87	0.00	0.00	0.00	-1505.52	60.03	1484.00	-1501.38	177.80	1479.04	-1666.82	76.09	1436.68	-1658.89	185.82	1421.10	712.66	-287.62	78.98	1313.09	-285.66	76.51	712.22
5.33000	-1189.10	153.59	22.93	-1221.87	150.92	31.29	-1381.83	223.29	20.94	-1366.70	218.54	68.63	-1865.60	79.55	23.19	-1946.55	77.67	-59.00	-2167.50	68.23	117.17	-2102.24	49.58	92.11	-1401.06	100.35	1092.53	0.00	0.00	0.00	-1493.98	61.73	1484.68	-1490.33	179.59	1479.67	-1653.47	77.31	1438.36	-1646.79	186.76	1422.98	712.35	-287.80	78.91	1313.41	-285.86	76.79	711.94
5.34000	-1187.69	154.03	23.89	-1219.91	151.85	32.49	-1381.28	224.19	21.03	-1365.85	218.56	69.07	-1863.95	77.58	24.46	-1937.89	77.79	-47.90	-2147.19	68.52	127.31	-2082.80	50.51	104.34	-1389.71	102.35	1091.44	0.00	0.00	0.00	-1480.58	63.71	1485.82	-1476.75	181.54	1480.77	-1640.08	78.55	1440.07	-1634.64	187.73	1424.89	713.00	-287.75	79.17	1313.25	-285.63	76.58	712.18
5.35000	-1188.59	153.95	22.82	-1219.67	151.38	32.83	-1380.06	225.69	21.53	-1364.82	219.55	69.87	-1864.24	78.27	24.41	-1928.73	77.91	-36.43	-2126.74	68.83	137.52	-2063.21	51.45	116.68	-1376.49	103.96	1090.86	0.00	0.00	0.00	-1467.03	65.45	1487.40	-1464.91	182.99	1482.36	-1626.65	79.80	1441.80	-1622.45	188.73	1426.83	712.57	-287.56	79.09	1313.27	-285.82	76.37	712.06
5.36000	-1187.76	153.98	23.98	-1219.88	151.20	32.72	-1381.04	224.57	20.83	-1360.43	220.01	68.93	-1865.10	79.30	24.04	-1919.03	78.02	-24.57	-2106.18	69.14	147.82	-2043.48	52.42	129.13	-1362.57	106.26	1090.75	0.00	0.00	0.00	-1455.22	67.40	1489.03	-1452.61	184.90	1484.05	-1613.19	81.07	1443.54	-1610.22	189.76	1428.80	712.52	-287.75	78.96	1312.87	-285.83	76.45	711.48
5.37000	-1186.12	154.08	23.52	-1220.12	151.58	32.73	-1381.03	224.44	20.76	-1365.54	220.37	68.15	-1862.10	76.53	25.33	-1908.81	78.12	-12.33	-2085.48	69.46	158.18	-2023.60	53.40	141.70	-1353.55	108.63	1090.97	0.00	0.00	0.00	-1442.58	68.98	1490.59	-1440.10	186.72	1485.65	-1599.55	81.41	1444.30	-1597.94	190.82	1430.80	712.51	-287.76	79.09	1313.83	-285.97	76.71	711.51
5.38000	-1189.50	154.18	22.58	-1220.09	152.15	32.74	-1381.66	223.79	20.23	-1365.17	221.45	67.77	-1860.57	75.88	24.87	-1898.04	78.22	0.31	-2064.66	69.78	168.62	-2003.57	54.41	154.39	-1339.03	110.99	1091.79	0.00	0.00	0.00	-1429.46	70.75	1492.09	-1428.65	188.35	1487.12	-1586.45	82.45	1445.60	-1585.62	191.91	1432.83	712.87	-287.70	79.17	1313.50	-285.90	76.52	712.19
5.39000	-1188.22	154.21	23.74	-1220.60	152.26	32.46	-1380.62	225.35	20.85	-1365.50	221.21	66.92	-1857.55	75.68	23.02	-1886.71	78.31	13.34	-2043.71	70.12	179.14	-1983.39	55.43	167.20	-1328.86	113.61	1092.66	0.00	0.00	0.00	-1418.13	72.75	1493.35	-1415.60	189.86	1488.36	-1574.08	83.70	1446.82	-1573.25	193.03	1434.89	713.38	-287.55	79.37	1313.08	-285.50	76.61	712.10
5.40000	-1189.77	154.08	22.35	-1220.36	151.67	32.56	-1381.15	224.85	20.48	-1361.62	221.20	67.46	-1852.25	73.63	21.85	-1874.82	78.39	26.78	-2022.63	70.46	189.73	-1963.07	56.48	180.12	-1319.22	115.84	1093.85	0.00	0.00	0.00	-1404.17	74.27	1494.49	-1402.18	191.60	1489.17	-1562.33	85.44	1448.81	-1561.02	194.48	1436.41	712.83	-287.71	79.29	1313.10	-286.00	76.58	712.17
5.41000	-1190.41	154.38	21.95	-1220.56	152.74	32.47	-1380.69	225.63	20.81	-1362.24	221.97	67.08	-1847.94	74.09	20.36	-1862.36	78.47	40.61	-2001.42	70.81	200.39	-1942.59	57.54	193.16	-1308.88	118.15	1095.08	0.00	0.00	0.00	-1392.81	76.01	1495.22	-1389.97	193.13	1489.89	-1550.85	87.53	1450.74	-1548.50	196.71	1437.84	712.45	-287.84	79.09	1312.99	-286.25	76.28	711.99
5.42000	-1188.69	154.53	23.25	-1220.36	151.89	32.34	-1381.22	224.82	20.45	-1360.94	221.57	67.12	-1837.34	70.87	29.72	-1854.28	77.94	50.28	-1980.09	71.17	211.13	-1921.96	58.62	206.32	-1297.68	119.91	1096.52	0.00	0.00	0.00	-1379.95	77.41	1495.78	-1379.03	194.85	1490.38	-1539.21	88.97	1452.84	-1537.93	196.53	1439.78	712.76	-288.03	79.09	1313.28	-285.98	76.37	711.99
5.43000	-1190.18	154.30	21.96	-1220.41	151.63	32.41	-1380.39	226.01	20.97	-1362.88	221.80	66.96	-1831.34	74.48	39.41	-1845.13	78.72	62.50	-1958.62	71.53	221.95	-1901.19	59.73	219.60	-1288.17	121.73	1097.72	0.00	0.00	0.00	-1368.54	78.99	1496.41	-1366.78	196.14	1490.74	-1527.27	89.46	1454.93	-1526.43	197.86	1441.80	712.08	-287.96	78.91	1313.87	-285.77	76.62	712.06
5.44000	-1191.81	153.78	21.61	-1220.21	151.12	32.56	-1380.54	225.80	20.88	-1364.15	221.51	66.31	-1818.42	71.17	54.24	-1827.13	79.97	74.52	-1937.03	71.90	232.84	-1880.26	60.85	233.00	-1280.54	123.63	1099.01	0.00	0.00	0.00	-1358.01	80.51	1496.96	-1356.20	197.78	1491.05	-1515.98	89.68	1457.20	-1515.64	198.60	1443.78	712.40	-287.89	78.84	1313.55	-285.80	76.72	712.40
5.45000	-1187.52	154.09	22.56	-1220.46	151.92	32.49	-1380.34	225.30	20.67	-1360.83	221.05	66.67	-1810.49	72.94	67.32	-1819.06	79.94	87.80	-1915.31	72.28	243.81	-1859.18	61.99	246.52	-1272.19	125.03	1100.19	0.00	0.00	0.00	-1347.79	81.96	1497.69	-1343.98	199.33	1491.41	-1506.30	92.65	1459.62	-1504.81	199.63	1445.99	712.43	-287.75	79.05	1313.19	-286.00	76.56	712.45
5.46000	-1188.30	153.70	23.61	-1220.55	151.67	32.35	-1380.82	225.40	20.73	-1359.70	221.48	67.15	-1797.63	75.37	78.98	-1807.21	79.72	102.17	-1893.45	72.67	254.85	-1837.94	63.16	260.16	-1263.32	126.15	1101.19	0.00	0.00	0.00	-1337.23	83.32	1498.28	-1332.94	200.68	1491.94	-1495.69	93.22	1462.37	-1494.62	200.04	1448.44	712.89	-287.93	79.20	1313.38	-285.90	76.51	712.16
5.47000	-1192.70	153.99	21.36	-1220.10	152.00	32.73	-1381.01	225.32	20.71	-1361.99	221.03	66.60	-1780.47	73.19	94.73	-1793.18	78.94	117.25	-1871.47	73.07	265.97	-1816.56	64.34	273.92	-1256.16	127.19	1102.05	0.00	0.00	0.00	-1324.70	84.53	1499.00	-1322.43	201.82	1492.67	-1483.27	91.92	1464.60	-1484.52	200.60	1450.65	713.75	-287.87	79.26	1312.97	-285.71	76.26	712.53
5.48000	-1188.56	154.09	23.52	-1220.83	152.84	32.45	-1381.47	224.65	20.40	-1362.74	220.83	66.61	-1765.29	72.98	109.99	-1785.71	79.34	131.11	-1849.36	73.47	277.17	-1798.84	65.89	289.36	-1245.66	127.71	1103.02	0.00	0.00	0.00	-1316.86	85.60	1500.02	-1312.96	202.95	1493.61	-1473.09	92.43	1466.69	-1474.68	200.92	1453.02	712.90	-287.97	78.97	1313.46	-285.56	76.64	712.53
5.49000	-1188.66	154.30	23.54	-1220.83	151.76	32.50	-1381.08	225.18	20.70	-1363.24	221.64	66.49	-1753.21	71.80	124.23	-1767.85	78.16	146.75	-1827.12	73.88	288.45	-1780.43	67.84	304.57	-1237.40	128.69	1103.95	0.00	0.00	0.00	-1305.47	86.67	1500.96	-1302.72	204.17	1494.60	-1463.53	93.56	1468.86	-1465.01	201.68	1455.13	713.27	-287.82	79.24	1313.33	-285.81	76.65	712.36
5.50000	-1188.52	154.05	23.75	-1220.94	151.50	32.45	-1381.33	224.72	20.43	-1364.39	221.97	66.49	-1737.05	72.99	137.41	-1751.05	77.60	161.31	-1807.19	74.33	304.62	-1761.52	69.70	318.93	-1229.30	129.63	1104.81	0.00	0.00	0.00	-1295.18	87.48	1501.93	-1292.93	205.26	1495.66	-1454.19	94.36	1470.69	-1456.93	200.25	1457.26	712.65	-287.77	79.09	1313.22	-285.97	76.56	711.96
5.51000	-1188.68	154.14	23.89	-1220.70	152.71	32.82	-1381.41	224.66	20.37	-1358.69	222.39	67.46	-1728.25	71.72	148.64	-1734.84	77.94	174.50	-1788.14	76.03	318.76	-1741.50	70.73	332.36	-1220.58	130.33	1105.77	0.00	0.00	0.00	-1286.33	88.26	1502.99	-1282.99	207.38	1497.92	-1444.41	93.93	1472.49	-1448.33	200.30	1459.16	713.02	-287.85	79.14	1313.45	-285.92	76.66	711.81
5.52000	-1188.57	154.00	24.14	-1221.26	151.94	32.46	-1381.05	225.14	20.66	-1366.44	222.26	66.17	-1699.42	72.66	161.91	-1716.83	77.94	186.75	-1767.35	76.34	331.98	-1721.01	71.76	344.41	-1213.80	130.28	1106.81	0.00	0.00	0.00	-1276.91	89.10	1503.95	-1273.83	208.61	1499.41	-1436.21	95.20	1474.01	-1439.37	200.86	1460.99	712.97	-287.82	79.17	1313.25	-286.22	76.55	712.29
5.53000	-1188.85	154.24	24.15	-1221.21	152.12	32.72	-1380.63	225.65	20.90	-1364.20	222.09	66.61	-1681.33	70.90	172.11	-1696.53	78.06	197.50	-1747.71	77.78	342.62	-1700.46	72.71	354.97	-1204.93	130.62	1107.91	0.00	0.00	0.00	-1268.32	89.74	1505.21	-1265.25	209.22	1500.71	-1426.33	94.34	1475.49	-1431.20	200.57	1462.77	712.09	-288.10	78.94	1312.65	-285.94	76.18	712.00
5.54000	-1189.02	154.61	24.09	-1221.59	152.43	32.64	-1381.25	224.83	20.52	-1360.81	222.78	67.80	-1668.39	74.11	180.33	-1676.85	80.08	206.45	-1727.56	78.72	351.11	-1678.71	72.06	363.96	-1196.79	130.94	1109.24	0.00	0.00	0.00	-1259.28	90.44	1506.36	-1256.78	209.98	1501.99	-1418.96	96.25	1476.80	-1422.71	200.89	1464.41	712.73	-287.89	79.07	1313.01	-285.88	76.54	711.75
5.55000	-1188.79	154.11	24.40	-1220.96	152.14	32.95	-1380.97	225.18	20.72	-1360.87	222.93	67.69	-1647.35	75.61	186.64	-1656.07	80.07	213.19	-1705.52	77.26	358.00	-1657.37	71.40	370.54	-1188.03	131.18	1110.32	0.00	0.00	0.00	-1251.23	90.80	1507.51	-1248.51	210.55	1503.27	-1410.53	96.13	1478.38	-1415.24	199.98	1466.04	713.06	-287.37	79.24	1313.26	-285.96	76.58	711.93
5.56000	-1188.49	153.70	24.68	-1221.00	151.43	32.88	-1380.86	225.21	20.64	-1360.86	223.41	70.09	-1623.64	75.18	191.12	-1634.83	80.08	217.30	-1684.06	76.01	361.96	-1636.61	70.91	374.66	-1182.35	131.15	1111.54	0.00	0.00	0.00	-1241.73	91.32	1508.43	-1240.46	211.02	1504.53	-1402.79	97.04	1479.83	-1406.61	200.71	1467.40	712.88	-287.85	79.07	1312.83	-285.73	76.38	712.47
5.57000	-1188.44	153.70	24.71	-1221.06	151.79	32.85	-1381.22	225.03	20.57	-1360.80	223.28	70.26	-1598.97	75.81	193.43	-1609.92	79.86	219.58	-1663.42	75.37	363.05	-1616.06	70.13	376.45	-1172.79	131.72	1112.99	0.00	0.00	0.00	-1232.15	91.74	1509.32	-1232.57	211.36	1505.72	-1393.54	95.96	1480.81	-1397.59	201.84	1468.68	713.41	-287.65	79.26	1313.57	-285.64	76.80	712.18
5.58000	-1188.27	153.65	24.74	-1221.03	151.66	32.81	-1380.99	225.04	20.74	-1360.72	223.44	70.71	-1576.90	75.61	192.92	-1585.65	79.43	219.17	-1642.57	74.15	361.29	-1596.07	69.63	375.79	-1164.23	132.34	1114.29	0.00	0.00	0.00	-1224.64	92.11	1510.03	-1224.79	211.64	1506.83	-1384.09	94.16	1481.60	-1390.35	201.09	1470.29	713.80	-288.07	79.17	1313.31	-285.65	76.65	711.62
5.59000	-1188.31	153.67	24.73	-1220.61	152.21	32.98	-1380.99	225.25	20.94	-1360.48	223.70	70.95	-1548.17	74.87	191.04	-1559.89	79.24	216.69	-1622.16	73.57	356.63	-1575.84	68.66	372.69	-1158.78	132.68	1115.35	0.00	0.00	0.00	-1215.63	91.97	1510.58	-1217.03	211.88	1507.78	-1376.84	95.57	1482.43	-1382.38	201.26	1471.31	713.74	-287.59	79.25	1312.96	-285.92	76.34	712.64
5.60000	-1188.37	153.81	24.56	-1220.78	151.45	32.71	-1381.10	224.93	20.69	-1361.08	222.76	70.82	-1514.83	70.89	187.13	-1534.40	78.71	211.87	-1601.20	72.13	349.55	-1555.12	67.05	367.58	-1149.82	133.25	1116.36	0.00	0.00	0.00	-1207.33	92.21	1511.07	-1209.17	212.20	1508.60	-1368.17	94.56	1482.94	-1373.99	202.02	1472.18	713.23	-287.72	79.23	1312.98	-286.02	76.52	712.00
5.61000	-1188.32	153.83	24.47	-1220.94	152.29	32.66	-1381.31	224.62	20.62	-1361.04	222.58	71.15	-1492.94	69.38	180.80	-1506.77	75.81	205.43	-1578.33	69.13	340.85	-1534.66	65.85	360.10	-1143.85	133.38	1117.37	0.00	0.00	0.00	-1201.44	92.39	1511.55	-1201.33	212.40	1509.29	-1360.39	94.75	1483.36	-1366.54	201.85	1473.09	713.68	-287.88	79.31	1313.08	-285.59	76.42	712.12
5.62000	-1188.46	154.23	24.19	-1220.45	152.15	32.97	-1380.67	225.51	21.02	-1360.98	222.35	71.32	-1461.57	68.81	173.64	-1476.89	73.79	198.14	-1555.94	67.07	329.66	-1512.27	62.47	351.38	-1134.85	133.94	1118.07	0.00	0.00	0.00	-1193.69	92.76	1511.93	-1193.67	212.48	1509.83	-1352.50	95.02	1483.80	-1359.33	201.76	1473.56	713.37	-287.82	79.18	1313.73	-286.10	76.52	712.01
5.63000	-1188.20	153.83	24.36	-1220.07	152.08	33.24	-1380.82	225.20	20.87	-1360.80	222.51	71.71	-1426.29	66.71	166.55	-1445.16	71.77	189.66	-1533.20	64.87	316.59	-1489.86	59.97	340.70	-1128.10	134.59	1118.60	0.00	0.00	0.00	-1185.91	92.94	1512.18	-1185.71	212.91	1510.20	-1345.91	97.11	1484.12	-1351.68	202.23	1473.96	712.91	-288.05	79.17	1313.79	-286.04	76.70	711.54
5.64000	-1188.15	153.99	24.19	-1220.76	151.68	32.68	-1380.29	225.66	21.25	-1360.24	222.86	72.29	-1399.10	65.71	156.56	-1416.98	68.83	179.40	-1507.63	60.19	302.63	-1466.90	57.67	328.25	-1119.99	134.63	1118.87	0.00	0.00	0.00	-1177.38	93.44	1512.35	-1177.89	213.17	1510.46	-1337.78	97.43	1484.31	-1343.34	203.18	1474.07	712.94	-287.96	79.19	1313.32	-285.90	76.66	712.49
5.65000	-1188.29	154.31	23.95	-1220.42	152.47	32.82	-1380.50	225.48	21.13	-1360.64	221.87	72.21	-1359.42	65.21	149.03	-1386.45	65.57	168.40	-1482.27	57.07	286.54	-1443.68	55.51	314.29	-1113.76	135.19	1118.92	0.00	0.00	0.00	-1170.41	93.81	1512.50	-1170.03	213.61	1510.59	-1329.26	96.97	1484.23	-1335.93	203.06	1474.11	712.68	-287.75	79.06	1313.80	-285.80	76.74	712.31
5.66000	-1188.18	154.42	23.81	-1220.65	152.88	32.95	-1380.34	225.39	21.14	-1360.15	222.42	72.81	-1328.91	61.62	139.49	-1353.01	63.81	157.42	-1457.01	55.27	268.78	-1419.29	52.97	299.28	-1105.84	135.65	1118.81	0.00	0.00	0.00	-1162.96	94.36	1512.52	-1162.20	214.08	1510.59	-1322.03	98.29	1484.13	-1328.72	202.57	1474.06	712.56	-288.24	79.01	1312.99	-285.92	76.39	712.34
5.67000	-1188.02	154.32	23.79	-1220.78	153.66	32.98	-1380.14	225.75	21.32	-1359.94	222.44	73.19	-1295.70	57.58	130.41	-1318.13	59.86	146.52	-1431.27	53.91	249.93	-1393.56	50.00	283.43	-1097.43	135.89	1118.60	0.00	0.00	0.00	-1154.98	94.87	1512.52	-1154.26	214.78	1510.42	-1313.98	98.69	1483.73	-1320.22	203.84	1473.57	713.09	-288.21	79.12	1313.54	-285.74	76.57	712.49
5.68000	-1188.19	154.55	23.60	-1221.48	153.83	32.62	-1380.55	225.28	21.05	-1360.13	221.81	73.54	-1262.76	53.51	120.42	-1285.21	55.95	135.18	-1403.06	51.51	230.40	-1368.63	48.86	266.02	-1087.99	136.18	1118.05	0.00	0.00	0.00	-1147.39	95.46	1512.56	-1146.35	215.18	1510.15	-1306.16	99.60	1483.23	-1311.68	205.27	1472.96	713.13	-288.03	79.16	1313.77	-285.81	76.73	711.73
5.69000	-1188.75	155.00	23.22	-1221.05	154.59	32.54	-1380.33	225.18	21.35	-1359.11	222.76	74.42	-1227.76	50.04	109.87	-1249.03	52.77	124.03	-1373.45	48.65	210.47	-1341.94	46.76	248.45	-1081.24	136.56	1117.38	0.00	0.00	0.00	-1139.72	96.23	1512.35	-1138.24	215.81	1509.69	-1298.41	100.61	1482.86	-1303.52	206.21	1472.22	713.22	-287.86	79.25	1313.47	-285.81	76.72	712.20
5.70000	-1188.79	155.06	23.14	-1219.55	155.37	32.66	-1380.00	225.61	21.76	-1359.39	222.00	74.50	-1190.74	46.30	100.28	-1214.35	49.66	112.92	-1342.55	45.32	191.00	-1314.64	45.60	230.23	-1072.74	137.05	1116.54	0.00	0.00	0.00	-1131.61	96.78	1512.09	-1130.08	216.29	1509.08	-1291.20	102.97	1482.44	-1295.73	206.61	1471.43	713.58	-287.72	79.41	1313.04	-285.95	76.30	712.27
5.71000	-1177.07	154.07	26.88	-1214.09	160.21	34.83	-1380.34	224.63	21.72	-1359.41	221.49	74.74	-1155.39	42.42	91.16	-1177.21	46.69	102.89	-1309.89	41.76	171.91	-1285.14	42.63	212.78	-1066.16	137.13	1115.10	0.00	0.00	0.00	-1122.96	97.46	1511.64	-1121.77	217.05	1508.31	-1282.98	103.27	1481.49	-1287.15	207.85	1470.13	713.49	-287.62	79.30	1313.40	-285.83	76.43	711.78
5.72000	-1162.91	153.67	30.68	-1212.93	160.04	35.43	-1379.26	225.73	22.75	-1359.20	221.34	75.10	-1119.44	39.12	83.31	-1141.06	44.23	93.35	-1276.75	39.06	153.16	-1255.12	40.81	195.56	-1059.68	137.21	1113.77	0.00	0.00	0.00	-1115.31	98.39	1511.12	-1113.39	217.85	1507.37	-1274.30	104.17	1480.67	-1279.33	207.59	1468.93	713.27	-287.81	79.31	1313.58	-285.66	76.69	712.20
5.73000	-1151.77	154.16	32.90	-1210.49	162.45	37.09	-1379.13	225.32	23.29	-1358.37	221.92	75.80	-1081.80	36.86	77.01	-1106.18	41.77	84.85	-1242.94	37.29	134.56	-1224.76	39.25	178.87	-1049.16	137.34	1112.16	0.00	0.00	0.00	-1106.71	99.44	1510.37	-1104.97	218.62	1506.27	-1266.43	105.46	1479.72	-1270.20	209.48	1467.65	712.43	-287.84	79.08	1313.36	-285.67	76.55	712.52
5.74000	-1155.55	155.24	30.88	-1210.99	162.26	36.82	-1379.41	224.34	23.59	-1358.34	221.67	76.05	-1040.39	34.82	72.54	-1067.88	39.90	78.79	-1209.75	37.05	116.10	-1193.23	37.18	163.03	-1043.13	137.14	1110.42	0.00	0.00	0.00	-1098.48	100.12	1509.57	-1096.73	219.08	1505.01	-1257.03	104.89	1478.66	-1261.80	210.10	1466.09	712.74	-287.86	79.19	1313.90	-285.68	76.81	711.42
5.75000	-1175.88	156.27	25.06	-1213.99	160.63	35.03	-1377.95	225.52	25.06	-1357.78	221.83	76.64	-1003.47	33.31	68.97	-1026.57	38.45	74.75	-1174.54	36.11	98.84	-1161.13	35.22	148.04	-1034.20	137.78	1108.71	0.00	0.00	0.00	-1089.88	101.07	1508.62	-1088.12	220.02	1503.55	-1248.66	105.79	1477.62	-1253.42	210.31	1464.73	713.00	-287.45	79.15	1313.81	-285.97	76.85	711.95
5.76000	-1165.57	156.79	26.62	-1216.69	159.91	33.70	-1378.53	223.97	25.29	-1357.91	221.16	76.72	-963.63	31.80	67.86	-988.76	34.95	71.30	-1138.06	33.98	83.55	-1129.42	34.72	133.88	-1025.29	137.32	1106.92	0.00	0.00	0.00	-1081.54	102.02	1507.38	-1079.51	220.85	1501.92	-1239.83	106.53	1476.67	-1244.30	211.79	1463.32	712.90	-287.88	79.11	1314.16	-285.80	76.85	711.76
5.77000	-1165.71	157.50	25.36	-1220.81	154.25	32.42	-1377.54	224.63	26.64	-1357.34	221.60	77.42	-928.41	30.24	67.82	-947.17	33.74	71.03	-1100.39	31.70	70.53	-1096.87	34.24	121.10	-1016.50	136.63	1105.09	0.00	0.00	0.00	-1072.59	102.91	1506.15	-1070.83	221.53	1500.17	-1231.06	106.88	1475.54	-1236.06	211.31	1461.87	712.71	-287.77	79.07	1314.28	-285.43	76.78	711.28
5.78000	-1184.42	155.75	22.90	-1212.17	154.14	34.11	-1377.65	223.61	27.18	-1356.90	221.74	78.15	-894.18	30.76	69.47	-917.27	31.07	69.32	-1064.35	31.95	59.00	-1064.65	34.23	109.94	-1009.43	136.58	1103.33	0.00	0.00	0.00	-1064.20	103.81	1504.69	-1062.12	221.92	1498.31	-1222.94	108.17	1474.48	-1227.22	211.65	1460.33	712.38	-287.92	79.07	1313.32	-285.61	76.57	711.58
5.79000	-1188.91	155.37	21.80	-1217.38	154.61	32.46	-1377.88	222.69	27.91	-1356.55	221.77	78.73	-859.92	29.89	73.16	-883.79	30.89	70.65	-1028.51	32.09	49.90	-1032.98	34.49	100.63	-1002.89	136.06	1101.49	0.00	0.00	0.00	-1053.17	104.38	1503.10	-1053.45	222.32	1496.38	-1213.12	106.99	1473.19	-1218.36	212.09	1458.77	712.39	-288.24	79.09	1313.29	-286.10	76.59	712.64
5.80000	-1185.62	155.64	22.40	-1214.05	154.65	32.84	-1376.74	223.57	29.56	-1355.97	222.19	79.72	-825.47	30.05	78.80	-850.65	30.38	74.22	-994.71	33.80	42.35	-1002.56	35.23	93.29	-993.51	135.66	1099.94	0.00	0.00	0.00	-1045.19	105.01	1501.42	-1044.56	222.71	1494.32	-1204.51	108.04	1471.98	-1209.87	211.70	1457.29	712.40	-288.08	79.02	1313.52	-285.89	76.68	712.84
5.81000	-1190.28	155.43	21.16	-1216.88	154.81	32.15	-1376.61	223.29	30.65	-1355.69	222.07	80.45	-795.49	29.98	85.81	-819.98	30.52	78.77	-962.59	35.67	37.08	-973.40	36.01	88.03	-981.70	135.12	1098.39	0.00	0.00	0.00	-1035.97	105.66	1499.70	-1035.66	222.99	1492.19	-1195.22	107.78	1470.73	-1201.08	211.36	1455.72	712.38	-288.01	79.10	1313.08	-285.68	76.62	712.50
5.82000	-1186.42	155.84	21.89	-1216.73	154.77	31.54	-1376.43	222.64	31.63	-1355.36	222.00	81.32	-764.51	29.77	93.41	-791.90	30.06	84.50	-932.07	35.72	34.26	-946.51	36.81	84.42	-972.80	134.75	1096.70	0.00	0.00	0.00	-1025.68	105.84	1497.87	-1026.78	223.34	1490.00	-1185.28	107.16	1469.41	-1191.82	211.73	1454.00	712.50	-287.75	79.23	1313.38	-285.69	76.58	712.34
5.83000	-1184.48	155.81	22.07	-1220.38	154.65	30.63	-1375.64	223.05	33.14	-1354.10	221.43	79.85	-740.14	28.48	99.55	-762.75	30.25	90.34	-904.63	36.08	32.68	-922.31	37.88	82.02	-966.31	134.64	1095.19	0.00	0.00	0.00	-1016.35	106.23	1496.02	-1018.11	223.23	1487.80	-1176.38	106.96	1467.80	-1182.73	211.58	1452.27	712.34	-287.94	79.08	1313.34	-285.85	76.63	712.55
5.84000	-1187.70	155.87	21.14	-1216.61	154.53	31.32	-1375.08	223.37	34.65	-1353.81	221.77	80.56	-718.60	29.39	105.28	-748.83	31.23	93.65	-880.43	37.28	31.86	-900.28	38.58	80.75	-957.01	134.07	1093.69	0.00	0.00	0.00	-1008.14	106.20	1494.18	-1009.32	223.00	1485.67	-1166.10	104.90	1466.17	-1173.31	211.69	1450.30	712.66	-287.79	79.13	1313.42	-285.96	76.58	712.01
5.85000	-1189.33	155.94	20.73	-1217.58	154.33	31.33	-1375.24	222.39	35.75	-1356.48	221.68	81.09	-699.77	29.89	109.99	-730.34	32.43	97.11	-859.99	39.09	31.06	-880.75	39.50	79.97	-947.09	133.68	1092.35	0.00	0.00	0.00	-999.50	106.04	1492.32	-1003.06	222.02	1483.07	-1157.71	105.80	1464.73	-1165.12	209.81	1448.62	712.17	-288.04	78.97	1312.81	-285.84	76.40	711.87
5.86000	-1188.95	156.00	20.56	-1218.25	154.37	30.65	-1375.53	221.01	36.78	-1355.24	221.45	82.42	-684.00	31.83	113.09	-709.91	33.29	100.81	-841.76	39.61	31.04	-864.16	41.18	79.10	-937.88	133.46	1090.80	0.00	0.00	0.00	-988.94	105.89	1490.53	-993.70	221.48	1480.96	-1148.07	104.53	1463.18	-1156.08	209.01	1446.85	712.76	-287.94	79.11	1313.01	-285.79	76.66	712.08
5.87000	-1189.92	155.88	20.24	-1218.76	154.77	30.68	-1374.30	221.94	39.21	-1347.54	222.06	85.38	-670.70	31.98	114.73	-696.02	33.78	102.28	-827.10	41.81	30.24	-850.45	43.80	77.67	-928.30	132.90	1089.32	0.00	0.00	0.00	-979.15	105.50	1489.00	-985.37	220.79	1479.09	-1138.97	103.63	1461.49	-1147.64	206.78	1445.17	712.41	-287.52	79.19	1312.64	-285.91	76.41	712.67
5.88000	-1189.38	156.05	20.29	-1218.79	154.98	30.46	-1373.56	221.89	41.52	-1346.69	221.29	86.95	-660.19	32.63	114.10	-685.11	34.78	101.65	-815.33	44.08	28.91	-839.48	46.55	75.88	-918.85	132.32	1087.93	0.00	0.00	0.00	-969.48	104.83	1487.64	-976.96	220.13	1477.56	-1129.67	102.37	1459.88	-1138.24	205.76	1443.55	712.38	-287.63	79.11	1312.84	-285.81	76.53	712.29
5.89000	-1189.22	156.04	19.73	-1222.38	154.41	29.50	-1372.03	222.90	44.52	-1348.71	220.95	87.59	-652.11	33.41	111.23	-676.99	36.26	98.87	-807.60	47.46	26.98	-830.88	49.38	73.78	-907.45	132.08	1086.71	0.00	0.00	0.00	-960.81	103.90	1486.37	-966.46	219.08	1476.05	-1119.93	100.39	1458.46	-1128.73	204.79	1441.81	713.37	-287.72	79.30	1313.09	-285.85	76.49	712.27
5.90000	-1192.91	156.13	18.88	-1218.83	154.88	30.19	-1371.77	222.07	46.71	-1347.67	219.54	89.05	-645.63	36.40	105.81	-671.28	38.42	93.98	-803.54	49.86	25.87	-825.00	52.47	71.69	-896.42	131.46	1085.52	0.00	0.00	0.00	-949.87	102.70	1485.36	-957.91	217.77	1474.83	-1110.32	98.66	1457.05	-1119.38	203.12	1440.21	713.14	-287.73	79.28	1313.07	-285.95	76.44	711.95
5.91000	-1191.72	155.78	19.29	-1217.70	154.92	30.36	-1369.77	223.48	50.31	-1346.31	220.19	91.36	-641.97	38.39	98.04	-667.74	41.64	87.30	-802.13	51.36	24.42	-822.16	55.46	68.53	-887.63	130.80	1084.25	0.00	0.00	0.00	-941.16	101.47	1484.42	-949.60	216.32	1473.88	-1100.82	96.45	1455.62	-1110.33	201.06	1438.60	713.05	-287.86	79.25	1313.03	-285.92	76.58	711.79
5.92000	-1190.19	156.01	19.29	-1218.78	154.69	29.73	-1368.74	223.38	53.29	-1342.86	219.86	93.77	-634.20	42.23	90.80	-663.70	44.08	80.10	-800.68	51.98	23.97	-819.70	57.89	66.86	-876.85	129.95	1083.22	0.00	0.00	0.00	-931.13	99.95	1483.66	-941.44	214.67	1473.13	-1091.23	94.25	1454.31	-1101.71	197.86	1437.28	713.08	-287.94	79.20	1313.01	-285.78	76.78	711.40
5.93000	-1188.28	156.04	19.71	-1218.60	154.76	29.54	-1367.15	224.33	56.79	-1344.99	220.85	95.51	-630.64	41.64	80.43	-658.50	44.80	72.60	-799.27	53.15	23.82	-814.06	58.96	67.33	-866.92	128.93	1082.47	0.00	0.00	0.00	-921.58	98.17	1483.29	-932.41	212.84	1472.68	-1081.27	91.30	1453.17	-1092.79	194.80	1436.13	712.55	-287.89	79.21	1313.49	-285.72	77.03	712.11
5.94000	-1190.46	155.74	19.35	-1218.30	155.47	29.43	-1365.47	224.83	60.81	-1343.59	220.96	98.15	-628.89	43.43	71.70	-652.60	49.02	63.88	-798.01	52.56	24.40	-810.20	59.42	67.48	-854.24	127.58	1082.27	0.00	0.00	0.00	-911.38	96.64	1485.02	-921.93	210.76	1472.84	-1071.49	88.60	1452.10	-1083.35	191.98	1435.48	711.69	-287.82	78.86	1312.96	-285.90	76.83	711.80
5.95000	-1188.42	155.78	19.55	-1219.55	156.00	28.72	-1362.37	226.28	65.82	-1337.20	221.82	102.28	-622.44	44.89	64.61	-648.87	55.32	58.58	-797.98	53.28	24.25	-807.67	59.94	67.32	-844.30	126.34	1082.02	0.00	0.00	0.00	-901.39	94.39	1485.90	-910.25	209.33	1474.07	-1062.54	87.45	1451.94	-1073.55	189.60	1435.15	712.49	-287.92	79.06	1313.17	-285.68	76.87	711.64
5.96000	-1187.53	156.00	19.47	-1217.43	155.62	29.39	-1361.09	225.23	70.46	-1328.72	222.75	107.00	-620.00	47.34	57.02	-646.57	59.99	54.73	-797.51	52.92	25.12	-804.56	59.95	67.20	-833.48	125.11	1082.17	0.00	0.00	0.00	-891.66	92.06	1486.64	-900.52	206.77	1475.27	-1051.71	83.28	1451.95	-1063.43	187.12	1435.40	712.25	-288.09	79.02	1313.45	-286.02	76.80	711.78
5.97000	-1190.72	155.95	18.63	-1216.49	155.00	29.24	-1357.88	225.34	76.04	-1322.49	223.48	111.64	-617.75	48.85	50.91	-645.01	59.34	50.37	-797.05	52.67	25.79	-801.60	60.36	66.88	-822.51	123.23	1082.94	0.00	0.00	0.00	-881.76	89.26	1487.45	-890.93	204.10	1476.49	-1042.42	81.72	1451.92	-1053.81	184.06	1435.86	712.83	-287.70	79.19	1313.52	-285.35	76.96	712.33
5.98000	-1191.16	156.06	18.32	-1214.65	154.68	29.75	-1350.60	225.20	80.59	-1319.45	223.57	116.31	-613.29	48.75	46.53	-644.17	55.02	46.00	-796.53	52.88	26.30	-799.08	60.37	66.73	-809.80	121.34	1083.96	0.00	0.00	0.00	-871.93	86.49	1488.34	-881.29	201.16	1477.88	-1032.07	78.28	1452.09	-1044.12	180.83	1436.47	712.89	-287.57	79.32	1313.02	-285.44	76.79	712.19
5.99000	-1187.74	155.82	18.83	-1214.68	155.24	29.35	-1346.59	225.68	87.76	-1315.42	226.27	124.01	-614.97	48.75	41.76	-642.98	54.56	44.20	-796.24	53.68	26.45	-797.63	60.98	66.52	-800.22	119.31	1085.41	0.00	0.00	0.00	-861.95	83.52	1489.40	-871.42	198.34	1479.42	-1022.40	76.18	1452.56	-1033.69	178.45	1437.22	712.34	-287.64	79.15	1313.71	-285.62	76.92	711.32
6.00000	-1187.27	156.12	18.71	-1212.53	154.74	28.92	-1345.16	225.43	93.62	-1306.01	229.56	131.12	-611.26	48.90	38.78	-642.17	55.25	42.11	-795.55	53.49	26.93	-796.28	61.42	66.33	-789.16	117.26	1087.12	0.00	0.00	0.00	-851.93	80.56	1490.52	-861.52	195.38	1481.10	-1011.54	71.93	1453.26	-1024.26	174.79	1438.53	712.12	-287.42	79.22	1313.61	-285.47	76.97	711.77
6.01000	-1186.24	156.40	18.49	-1210.65	154.23	29.05	-1335.36	224.77	101.89	-1295.54	232.36	138.00	-611.41	49.13	36.00	-641.24	55.61	40.93	-795.34	53.98	27.08	-795.50	62.11	66.16	-780.08	115.51	1089.04	0.00	0.00	0.00	-841.97	77.72	1491.67	-851.60	192.50	1482.88	-1001.74	69.37	1454.32	-1014.35	171.81	1440.17	712.48	-287.88	79.00	1313.93	-285.48	77.01	712.19
6.02000	-1185.43	157.02	17.49	-1205.95	154.64	29.65	-1329.18	225.92	109.86	-1284.25	234.91	145.25	-608.16	49.54	34.71	-640.60	55.97	40.06	-794.91	53.92	27.30	-794.73	62.47	66.23	-769.51	113.52	1091.14	0.00	0.00	0.00	-832.12	75.12	1492.77	-841.73	189.51	1484.67	-991.87	66.68	1455.62	-1003.95	169.96	1442.05	713.02	-287.67	79.30	1313.57	-285.63	76.81	712.29
6.03000	-1180.03	158.59	17.31	-1206.16	154.71	29.81	-1319.10	225.46	121.90	-1271.99	237.57	153.31	-609.18	49.38	32.97	-640.23	56.62	39.47	-794.52	53.78	27.62	-794.20	62.80	66.29	-759.52	111.90	1093.54	0.00	0.00	0.00	-822.06	72.06	1493.80	-831.84	186.68	1486.35	-982.06	64.29	1457.19	-994.20	167.19	1444.06	712.97	-287.58	79.46	1313.46	-285.58	76.69	712.24
6.04000	-1175.94	159.82	16.27	-1198.42	155.78	32.54	-1306.03	229.79	132.21	-1258.48	240.42	162.27	-609.99	49.60	31.94	-639.94	56.39	39.11	-794.29	54.18	27.68	-793.86	63.31	66.18	-748.26	110.51	1096.01	0.00	0.00	0.00	-812.19	69.40	1494.77	-822.02	183.85	1487.90	-972.34	61.83	1458.62	-984.67	164.48	1446.12	712.91	-287.84	79.19	1313.57	-285.66	76.75	712.32
6.05000	-1170.79	162.62	15.03	-1189.69	156.37	35.83	-1293.17	233.45	147.13	-1245.42	241.24	170.99	-609.75	49.36	31.10	-639.96	56.61	38.46	-794.04	53.83	27.94	-793.61	63.54	66.10	-738.15	109.14	1098.49	0.00	0.00	0.00	-802.33	66.62	1495.71	-812.14	181.38	1489.37	-962.39	58.96	1459.98	-975.03	162.56	1448.02	713.41	-287.77	79.37	1313.16	-285.59	76.85	712.15
6.06000	-1165.40	166.47	13.16	-1182.28	159.30	39.85	-1280.21	235.78	159.62	-1230.38	242.64	180.15	-610.45	49.03	30.67	-639.65	56.74	38.39	-794.27	54.61	27.66	-793.52	64.16	65.87	-729.45	108.36	1100.71	0.00	0.00	0.00	-792.62	63.94	1496.71	-802.31	178.97	1490.84	-953.01	56.70	1461.23	-965.59	159.87	1449.90	712.85	-287.66	79.14	1313.38	-285.67	76.79	712.64
6.07000	-1157.65	169.49	12.42	-1171.55	163.65	45.17	-1266.88	237.41	171.88	-1215.33	242.27	189.23	-608.59	48.56	30.61	-639.53	56.77	38.18	-794.27	54.71	27.70	-793.19	64.01	65.98	-720.41	107.68	1102.78	0.00	0.00	0.00	-783.15	61.62	1497.76	-792.74	176.61	1492.29	-943.67	55.21	1462.54	-955.97	157.94	1451.46	712.02	-287.49	78.98	1313.10	-285.61	77.05	712.42
6.08000	-1145.43	172.73	16.60	-1155.66	167.16	51.04	-1251.94	237.92	181.83	-1198.37	242.32	198.09	-608.23	48.72	30.63	-639.51	56.40	38.01	-793.86	54.25	27.90	-793.00	63.98	65.97	-711.14	107.21	1104.73	0.00	0.00	0.00	-773.84	59.56	1498.87	-783.30	174.50	1493.74	-934.38	53.55	1463.80	-946.77	155.64	1452.92	712.38	-287.29	79.18	1313.04	-285.83	76.87	712.69
6.09000	-1126.67	173.16	26.49	-1139.43	171.81	57.25	-1235.81	234.94	189.49	-1181.07	242.19	205.97	-607.40	49.23	30.35	-639.24	56.40	38.12	-794.26	54.88	27.66	-793.09	64.57	65.70	-702.18	106.97	1106.32	0.00	0.00	0.00	-764.66	57.65	1500.08	-774.02	172.43	1495.22	-925.39	52.04	1464.95	-937.02	154.37	1454.37	712.85	-287.53	79.25	1313.31	-286.03	76.55	712.63
6.10000	-1107.34	182.55	32.27	-1121.66	177.27	61.95	-1217.75	234.26	196.71	-1163.18	240.85	212.55	-607.89	49.59	30.04	-639.30	56.56	37.99	-794.23	54.95	27.56	-792.73	64.01	65.98	-692.69	107.14	1107.84	0.00	0.00	0.00	-755.33	55.47	1501.30	-764.69	170.79	1496.75	-916.08	50.20	1466.33	-928.17	152.33	1456.05	712.52	-287.90	78.97	1313.76	-285.42	76.71	712.62
6.11000	-1088.08	189.71	36.22	-1101.42	182.02	66.37	-1198.98	233.31	202.63	-1143.63	240.35	218.64	-609.31	49.25	29.62	-639.45	56.49	37.78	-793.96	54.47	27.76	-792.66	64.17	65.86	-684.01	107.35	1108.95	0.00	0.00	0.00	-746.15	53.56	1502.59	-755.59	168.98	1498.35	-907.41	49.54	1467.64	-918.62	151.88	1457.45	712.55	-288.14	78.94	1313.32	-285.65	76.59	712.49
6.12000	-1071.52	195.82	37.77	-1079.50	186.85	69.75	-1178.76	232.19	207.14	-1123.48	239.18	222.89	-608.94	49.38	29.63	-639.51	56.11	37.75	-793.93	54.52	27.68	-792.43	63.93	65.92	-675.74	108.14	1110.04	0.00	0.00	0.00	-737.12	51.96	1503.97	-746.50	167.46	1499.97	-898.54	48.33	1469.19	-910.03	149.78	1459.19	712.59	-288.11	79.18	1313.50	-285.72	76.66	712.49
6.13000	-1044.91	201.21	42.52	-1059.04	192.18	71.82	-1157.62	231.66	210.29	-1102.34	238.51	226.11	-606.08	49.80	29.93	-639.53	56.49	37.74	-793.67	54.06	27.96	-792.28	63.73	66.13	-666.73	109.83	1111.18	0.00	0.00	0.00	-728.31	50.83	1505.35	-737.46	166.11	1501.63	-889.47	47.13	1470.49	-901.21	148.53	1460.91	712.47	-287.62	79.15	1313.17	-285.91	76.52	712.79
6.14000	-1021.30	206.43	44.94	-1034.02	196.03	74.04	-1135.71	231.61	211.97	-1080.70	238.08	228.07	-607.08	50.32	29.72	-639.71	56.49	37.56	-794.03	54.67	27.73	-792.05	63.67	66.27	-658.74	110.35	1112.34	0.00	0.00	0.00	-719.49	49.54	1506.70	-728.52	165.05	1503.25	-880.68	46.49	1472.00	-892.27	147.73	1462.74	712.59	-287.56	79.25	1313.20	-285.93	76.51	712.08
6.15000	-996.17	210.08	46.62	-1009.84	198.93	75.08	-1112.45	232.03	211.82	-1058.95	237.31	228.39	-608.93	50.07	29.39	-639.54	56.60	37.77	-793.68	54.24	27.83	-791.88	63.74	66.47	-649.40	111.29	1113.58	0.00	0.00	0.00	-710.75	48.57	1508.02	-719.78	164.08	1504.82	-872.16	45.92	1473.37	-883.27	147.23	1464.35	712.58	-287.94	79.04	1313.13	-285.95	76.61	712.33
6.16000	-973.01	213.21	45.68	-985.32	201.75	75.06	-1089.25	232.11	209.79	-1036.21	237.32	227.44	-607.14	49.28	29.56	-639.80	56.64	37.47	-793.91	54.61	27.69	-792.04	64.13	66.37	-640.12	112.16	1114.87	0.00	0.00	0.00	-702.03	47.67	1509.28	-711.11	163.28	1506.27	-863.44	45.17	1474.76	-874.26	147.12	1465.80	712.83	-288.02	79.16	1313.20	-286.01	76.51	711.60
6.17000	-944.83	215.66	45.86	-956.26	203.40	74.97	-1065.58	232.66	206.15	-1013.19	237.59	225.20	-606.45	49.80	29.78	-639.64	56.69	37.58	-793.83	54.52	27.76	-791.99	64.35	66.48	-632.29	112.96	1116.14	0.00	0.00	0.00	-693.28	46.78	1510.42	-702.44	162.69	1507.64	-854.71	44.37	1475.87	-865.53	146.60	1467.13	712.32	-288.02	78.99	1313.15	-285.96	76.42	712.37
6.18000	-914.87	217.39	45.65	-927.87	204.38	73.99	-1041.21	233.06	200.75	-989.58	237.95	221.68	-609.65	49.65	28.87	-639.63	56.78	37.42	-793.53	54.31	28.00	-791.82	64.38	66.77	-623.84	113.68	1117.31	0.00	0.00	0.00	-684.71	46.38	1511.53	-693.78	162.28	1508.89	-845.94	43.69	1476.88	-857.42	145.30	1468.51	713.48	-287.55	79.43	1313.76	-285.85	76.64	711.97
6.19000	-884.43	221.49	43.44	-899.55	206.96	70.50	-1016.48	233.79	193.95	-965.75	237.78	216.88	-609.14	49.66	29.04	-639.53	56.68	37.48	-793.69	54.84	27.70	-791.83	64.64	66.93	-615.82	113.62	1118.50	0.00	0.00	0.00	-676.23	46.10	1512.49	-685.25	161.86	1510.00	-837.53	43.64	1477.82	-848.93	144.71	1469.53	713.68	-287.58	79.53	1313.29	-285.73	76.64	711.85
6.20000	-847.91	222.26	42.76	-862.23	207.85	69.59	-991.21	234.62	185.83	-941.46	238.37	211.11	-608.45	49.93	29.16	-639.62	56.59	37.45	-793.53	54.79	27.90	-791.98	65.28	66.83	-607.41	113.88	1119.67	0.00	0.00	0.00	-667.51	45.77	1513.32	-676.60	161.70	1510.96	-829.00	43.36	1478.64	-839.98	145.37	1470.39	713.36	-287.67	79.35	1313.04	-285.79	76.61	711.82
6.21000	-810.99	223.31	42.38	-831.30	208.38	66.88	-964.51	235.34	176.46	-916.55	238.75	204.11	-604.74	50.44	30.43	-639.54	56.41	37.48	-793.61	55.12	27.82	-792.23	66.10	66.66	-599.72	113.65	1120.63	0.00	0.00	0.00	-658.85	45.65	1514.06	-668.07	161.64	1511.75	-820.04	42.40	1479.44	-831.66	144.52	1471.33	712.83	-287.73	79.22	1312.86	-286.28	76.32	711.53
6.22000	-778.88	221.79	40.81	-802.20	209.52	63.70	-937.76	236.30	166.27	-890.32	239.67	196.51	-607.16	50.14	29.70	-639.66	56.05	37.32	-793.43	54.84	28.00	-791.55	65.23	67.21	-592.22	114.16	1121.49	0.00	0.00	0.00	-650.24	45.63	1514.63	-659.73	161.42	1512.40	-811.11	41.52	1480.12	-823.03	144.36	1471.94	712.66	-287.52	79.16	1313.63	-285.74	76.53	711.70
6.23000	-746.54	223.00	38.31	-766.36	208.60	62.12	-909.94	236.33	154.88	-863.77	240.71	188.15	-608.02	49.92	29.77	-639.75	56.08	37.32	-793.70	55.37	27.74	-791.42	65.52	67.27	-585.39	114.05	1122.23	0.00	0.00	0.00	-641.62	45.71	1515.06	-651.31	161.69	1512.77	-802.50	41.49	1480.64	-815.04	143.37	1472.59	712.31	-287.71	78.97	1313.36	-285.94	76.54	711.85
6.24000	-712.00	223.71	35.70	-733.66	208.99	58.72	-881.56	236.24	142.86	-836.60	241.32	179.01	-606.74	50.22	30.01	-639.87	55.94	37.24	-793.43	55.37	27.80	-791.24	65.74	67.40	-576.86	113.83	1122.93	0.00	0.00	0.00	-633.04	45.80	1515.32	-642.99	161.78	1513.00	-793.87	41.60	1481.09	-806.30	143.67	1472.99	712.47	-287.63	78.98	1313.23	-285.61	76.58	712.50
6.25000	-676.43	225.18	33.78	-700.55	210.99	55.45	-852.75	235.20	129.91	-808.69	242.39	169.52	-606.70	49.91	30.52	-639.63	55.75	37.68	-793.40	55.43	27.82	-790.99	65.96	67.55	-569.27	113.46	1123.31	0.00	0.00	0.00	-624.55	46.34	1515.45	-634.61	162.18	1513.04	-785.24	41.20	1481.41	-798.20	143.27	1473.21	713.32	-287.62	79.38	1312.87	-285.91	76.49	712.38
6.26000	-639.47	226.77	32.71	-664.91	212.48	53.28	-821.89	236.01	117.59	-780.38	242.47	159.47	-610.22	49.83	30.05	-639.58	55.98	37.43	-793.08	55.07	28.18	-790.72	65.88	67.81	-561.43	113.40	1123.44	0.00	0.00	0.00	-615.92	46.73	1515.43	-626.35	162.45	1512.91	-776.85	41.63	1481.70	-789.61	143.76	1473.30	712.81	-287.88	79.14	1313.44	-285.75	76.51	712.51
6.27000	-604.46	228.35	32.07	-629.11	213.65	51.09	-789.97	237.99	105.51	-751.31	243.03	149.42	-607.44	50.03	31.10	-638.97	55.94	37.31	-793.05	55.35	28.12	-790.58	66.33	67.82	-554.21	113.10	1123.28	0.00	0.00	0.00	-607.25	47.28	1515.30	-618.11	162.76	1512.59	-768.27	41.56	1481.72	-781.17	143.72	1473.23	712.17	-287.80	79.04	1313.64	-285.70	76.78	711.84
6.28000	-566.15	229.29	32.83	-592.50	215.18	49.98	-757.99	238.14	92.90	-722.72	241.90	138.82	-606.46	48.86	31.78	-638.25	55.02	37.21	-793.18	55.67	28.13	-790.39	66.52	67.97	-545.79	112.74	1123.12	0.00	0.00	0.00	-598.65	47.87	1515.03	-609.78	163.37	1512.12	-759.83	41.83	1481.70	-772.98	144.01	1472.98	712.00	-287.74	78.98	1313.75	-285.68	76.76	710.91
6.29000	-526.27	230.24	34.75	-557.34	216.22	49.38	-724.66	240.13	81.61	-692.37	243.37	129.54	-605.76	48.72	31.69	-637.20	54.42	37.43	-793.38	56.31	27.81	-790.14	66.48	68.19	-536.79	112.48	1122.59	0.00	0.00	0.00	-589.99	48.58	1514.65	-601.50	163.95	1511.52	-751.38	42.18	1481.46	-764.96	143.53	1472.65	712.35	-287.73	79.16	1313.89	-285.76	76.84	711.92
6.30000	-491.44	231.10	36.39	-522.71	216.89	48.77	-691.39	241.12	70.63	-661.75	244.90	120.96	-604.22	48.19	32.03	-635.92	50.54	38.47	-793.03	55.74	28.28	-790.11	66.92	68.28	-528.87	111.88	1122.03	0.00	0.00	0.00	-581.38	49.30	1514.12	-593.35	164.50	1510.76	-742.74	42.15	1480.97	-756.95	143.46	1472.01	712.27	-287.99	79.06	1313.72	-285.66	76.77	711.93
6.31000	-457.86	229.87	37.78	-488.34	217.43	49.38	-657.37	243.76	61.32	-630.84	245.87	112.76	-608.45	45.03	32.91	-635.92	50.02	38.69	-792.95	55.90	28.31	-789.68	66.61	68.64	-519.99	111.50	1121.20	0.00	0.00	0.00	-572.97	50.25	1513.50	-585.21	165.20	1509.87	-734.12	42.55	1480.48	-748.41	143.84	1471.19	712.75	-288.02	79.07	1313.68	-285.91	76.59	712.07
6.32000	-421.34	229.19	42.21	-451.35	217.07	51.56	-623.33	245.72	52.99	-599.88	247.54	105.99	-606.02	45.34	33.10	-637.30	50.33	38.47	-793.02	56.45	28.14	-789.42	66.80	68.77	-511.17	111.08	1120.30	0.00	0.00	0.00	-564.58	51.29	1512.77	-577.06	165.89	1508.90	-725.51	42.91	1479.92	-740.16	144.48	1470.20	712.48	-288.14	79.08	1313.52	-285.83	76.71	712.20
6.33000	-387.00	228.51	46.83	-418.43	216.79	54.50	-589.34	248.79	46.46	-569.40	248.47	100.28	-606.54	45.09	32.55	-639.42	50.85	38.04	-792.70	56.11	28.37	-789.24	67.09	68.82	-503.11	111.11	1119.24	0.00	0.00	0.00	-556.13	52.30	1511.91	-568.85	166.71	1507.80	-716.99	43.49	1479.06	-732.03	144.64	1469.20	712.37	-288.19	79.14	1313.35	-285.91	76.78	712.40
6.34000	-354.99	227.48	52.21	-386.45	215.93	58.88	-555.99	251.29	41.22	-539.33	250.48	96.23	-610.35	45.48	31.27	-641.12	50.91	37.86	-792.40	55.81	28.73	-789.13	67.43	68.91	-495.33	111.14	1117.83	0.00	0.00	0.00	-547.64	53.24	1510.94	-560.61	167.36	1506.61	-708.62	44.30	1478.10	-723.70	145.30	1468.18	712.91	-288.02	79.02	1313.27	-285.49	76.74	712.07
6.35000	-321.80	226.01	59.67	-355.60	215.60	63.87	-524.18	253.17	37.32	-510.43	251.62	93.24	-611.58	45.28	31.11	-641.15	55.39	37.05	-792.38	56.19	28.70	-788.88	67.58	69.10	-487.69	110.86	1116.43	0.00	0.00	0.00	-539.16	54.24	1509.84	-554.98	167.70	1504.99	-700.10	45.08	1477.10	-715.38	146.11	1466.92	712.93	-287.72	79.05	1313.77	-285.89	76.63	711.60
6.36000	-294.19	224.98	66.74	-326.59	214.54	69.80	-493.47	254.96	34.59	-482.75	252.73	91.39	-608.05	47.65	30.42	-641.47	55.54	36.75	-792.74	57.17	28.45	-788.40	67.26	69.57	-479.64	110.53	1114.99	0.00	0.00	0.00	-530.68	55.41	1508.63	-547.87	168.48	1503.56	-691.44	45.60	1475.92	-706.95	146.76	1465.65	712.60	-287.71	79.04	1313.55	-285.98	76.66	711.86
6.37000	-267.05	224.05	74.43	-300.07	214.25	75.65	-465.07	255.63	32.76	-456.71	253.85	90.59	-609.23	47.41	29.83	-641.49	55.65	36.79	-792.26	56.71	28.83	-788.48	68.01	69.55	-470.07	110.69	1113.58	0.00	0.00	0.00	-522.17	56.59	1507.36	-540.05	169.43	1502.15	-682.87	46.27	1474.78	-698.58	147.58	1464.21	712.43	-287.92	78.98	1313.65	-286.19	76.66	712.29
6.38000	-240.09	222.44	82.62	-273.65	213.16	82.49	-438.36	256.71	32.09	-432.42	254.75	90.43	-607.53	47.92	29.90	-641.44	55.44	36.70	-792.30	57.21	28.72	-788.09	67.81	70.07	-462.10	110.85	1112.16	0.00	0.00	0.00	-513.63	57.56	1506.04	-530.41	170.52	1500.59	-674.74	47.84	1473.57	-690.52	147.51	1462.87	711.85	-288.04	78.85	1313.68	-285.78	76.61	712.77
6.39000	-218.90	220.83	89.18	-252.25	211.74	87.78	-413.74	257.34	31.88	-410.22	254.45	90.23	-610.14	48.66	29.05	-641.41	55.52	36.54	-792.30	57.57	28.88	-787.76	68.03	70.30	-453.36	111.21	1110.83	0.00	0.00	0.00	-505.27	58.99	1504.68	-522.48	171.73	1499.02	-666.28	49.07	1472.42	-681.92	148.70	1461.43	712.26	-288.14	78.84	1313.40	-285.66	76.64	711.63
6.40000	-197.46	218.83	95.95	-232.55	211.06	92.81	-390.95	257.47	32.02	-389.23	254.58	90.60	-609.87	48.37	29.19	-641.16	55.30	36.65	-792.59	58.58	28.60	-787.35	67.96	70.76	-443.49	111.60	1109.47	0.00	0.00	0.00	-496.80	60.18	1503.28	-513.32	172.90	1497.37	-657.73	50.01	1471.14	-673.31	150.03	1460.03	712.56	-287.87	79.22	1313.61	-285.59	76.77	711.70
6.41000	-176.80	216.30	101.86	-211.19	208.45	98.23	-370.18	257.26	32.07	-370.35	254.34	91.01	-609.08	48.13	29.38	-640.89	55.64	36.74	-792.25	58.22	29.13	-787.04	68.10	71.19	-436.30	111.68	1108.26	0.00	0.00	0.00	-488.27	61.59	1501.95	-503.97	173.99	1495.71	-649.34	51.36	1469.97	-664.69	151.38	1458.63	712.52	-287.73	79.11	1313.81	-285.65	76.87	712.11
6.42000	-163.45	214.93	104.82	-196.28	205.61	101.14	-351.82	256.22	31.83	-353.31	254.00	91.17	-607.35	47.65	29.59	-641.09	55.02	36.39	-791.71	57.96	29.64	-786.77	68.50	71.54	-426.78	111.65	1107.15	0.00	0.00	0.00	-479.76	63.12	1500.61	-495.60	175.34	1494.06	-640.84	52.70	1468.77	-656.19	152.63	1457.24	712.95	-287.61	79.08	1313.30	-285.54	76.53	712.25
6.43000	-149.05	212.13	107.62	-180.20	203.32	104.05	-335.66	255.44	31.56	-338.48	252.84	90.88	-608.98	47.70	29.14	-640.86	55.33	36.53	-791.61	58.23	30.07	-786.16	68.39	72.18	-418.69	111.89	1105.97	0.00	0.00	0.00	-471.26	64.83	1499.31	-486.72	176.92	1492.48	-632.44	54.50	1467.59	-647.65	154.03	1455.71	712.56	-287.79	78.94	1313.37	-285.96	76.46	712.32
6.44000	-136.53	209.20	108.86	-166.39	200.44	105.17	-322.03	254.15	30.79	-325.62	251.58	90.09	-608.57	47.66	29.17	-640.92	54.91	36.34	-791.39	58.53	30.69	-785.61	68.35	73.00	-410.05	112.05	1104.80	0.00	0.00	0.00	-462.80	66.41	1498.11	-478.11	178.24	1490.94	-623.68	55.56	1466.36	-639.13	155.44	1454.26	713.16	-287.60	79.20	1313.45	-286.03	76.44	712.51
6.45000	-126.08	206.63	108.26	-156.37	198.36	104.20	-310.91	252.59	29.44	-314.80	250.58	89.05	-608.42	46.91	29.16	-640.70	55.28	36.34	-791.21	58.95	31.29	-785.08	68.53	73.89	-401.99	112.30	1103.79	0.00	0.00	0.00	-454.23	68.00	1496.98	-468.58	179.62	1489.49	-615.18	57.12	1465.19	-630.38	157.30	1452.85	712.98	-288.05	79.04	1312.93	-285.62	76.42	712.16
6.46000	-117.35	204.07	106.39	-148.55	196.11	102.37	-302.24	250.17	27.45	-306.10	248.92	87.28	-608.99	47.12	28.94	-640.46	54.82	36.37	-791.06	59.28	32.19	-784.29	68.36	75.10	-393.41	112.15	1102.75	0.00	0.00	0.00	-445.87	69.75	1495.96	-460.87	181.06	1488.25	-606.53	58.78	1463.96	-621.39	159.62	1451.32	712.46	-287.68	79.02	1312.79	-285.60	76.50	711.72
6.47000	-110.51	201.09	102.82	-142.58	193.61	98.47	-296.08	248.71	27.19	-299.31	246.44	84.93	-608.29	47.33	28.77	-640.25	54.44	36.37	-790.71	59.40	33.45	-783.41	68.26	76.52	-385.24	112.70	1101.74	0.00	0.00	0.00	-437.36	71.23	1494.97	-452.79	182.56	1486.99	-597.93	60.71	1462.78	-612.67	161.17	1449.92	712.89	-287.63	79.10	1313.02	-285.93	76.55	712.42
6.48000	-105.34	198.08	97.62	-138.69	191.35	93.68	-291.90	247.33	27.11	-294.20	244.55	82.21	-607.45	46.64	29.11	-640.13	54.77	36.11	-789.95	59.10	35.34	-782.58	68.62	77.93	-375.98	112.98	1100.92	0.00	0.00	0.00	-428.91	72.91	1494.08	-444.17	184.04	1485.75	-589.49	62.93	1461.66	-603.90	162.60	1448.39	713.48	-287.48	79.35	1313.53	-285.67	76.80	711.81
6.49000	-98.18	194.94	92.29	-134.99	189.34	87.97	-289.97	245.39	26.43	-289.49	242.11	79.12	-605.76	46.83	29.21	-624.87	55.55	41.34	-789.65	59.42	36.96	-781.60	68.81	79.70	-365.59	112.99	1100.16	0.00	0.00	0.00	-420.42	74.47	1493.23	-436.44	185.65	1484.70	-580.78	64.78	1460.61	-594.89	164.82	1447.02	713.08	-287.86	79.14	1312.71	-285.63	76.64	711.43
6.50000	-97.01	192.57	84.32	-131.47	186.64	81.10	-288.99	245.27	25.63	-289.56	240.43	75.52	-607.95	46.28	28.40	-638.04	54.33	36.51	-788.68	58.82	39.38	-780.44	68.96	81.72	-356.40	113.44	1099.33	0.00	0.00	0.00	-411.93	76.08	1492.47	-423.80	187.74	1483.73	-572.35	67.08	1459.60	-585.94	167.06	1445.69	712.82	-287.81	79.22	1313.43	-285.78	76.64	710.68
6.51000	-94.56	189.85	75.03	-130.64	183.55	72.68	-287.96	244.91	25.53	-287.46	238.45	73.72	-608.26	45.88	28.47	-626.20	55.16	40.73	-788.19	59.36	41.58	-779.01	68.84	84.08	-346.05	113.43	1098.78	0.00	0.00	0.00	-403.45	77.75	1491.78	-413.87	189.28	1482.74	-564.01	69.35	1458.59	-576.81	169.64	1444.40	712.17	-287.60	79.04	1312.98	-285.60	76.63	711.59
6.52000	-91.66	189.21	65.31	-128.02	182.62	65.36	-286.73	244.49	26.02	-280.51	236.73	73.69	-607.83	46.65	28.01	-628.02	54.74	40.14	-787.16	59.05	44.56	-777.45	68.91	86.71	-336.94	113.80	1098.36	0.00	0.00	0.00	-394.83	79.24	1491.35	-404.70	190.98	1482.00	-555.13	70.76	1457.86	-568.04	171.10	1443.43	712.18	-287.98	78.92	1313.38	-285.64	76.80	711.40
6.53000	-90.68	188.50	56.74	-124.31	181.87	58.35	-286.15	243.55	26.08	-277.73	235.47	72.69	-606.04	45.96	28.55	-628.03	54.86	39.63	-786.23	59.12	47.71	-775.18	68.10	90.26	-326.12	114.40	1098.23	0.00	0.00	0.00	-386.25	80.76	1491.35	-395.56	192.37	1481.80	-546.34	72.59	1457.48	-558.65	173.66	1442.81	712.33	-288.10	78.83	1313.15	-285.60	76.58	711.28
6.54000	-88.81	187.85	49.92	-122.45	181.46	52.75	-285.56	243.76	26.42	-275.88	233.93	72.34	-606.90	45.73	27.83	-628.48	54.43	39.29	-784.91	58.78	51.75	-772.69	67.82	94.05	-316.64	114.57	1098.28	0.00	0.00	0.00	-377.65	82.33	1491.66	-386.30	193.86	1481.98	-537.99	75.63	1457.44	-549.49	175.50	1442.78	712.28	-287.90	79.05	1313.11	-285.50	76.70	711.20
6.55000	-87.38	185.57	44.31	-114.28	179.45	50.08	-285.13	243.64	26.42	-273.16	232.67	72.20	-605.75	45.85	27.79	-628.99	54.05	38.87	-782.57	58.00	56.64	-769.64	67.35	98.51	-306.34	114.78	1098.63	0.00	0.00	0.00	-369.03	83.83	1492.04	-377.08	195.16	1482.39	-529.05	77.57	1457.49	-540.11	177.95	1442.94	713.00	-287.70	79.23	1313.67	-285.63	76.70	711.93
6.56000	-86.42	184.67	39.71	-120.12	178.99	43.89	-284.71	243.77	26.74	-271.88	232.24	71.69	-604.25	44.96	27.92	-629.77	53.39	38.34	-780.42	58.17	61.59	-765.55	66.09	103.88	-297.14	115.19	1099.13	0.00	0.00	0.00	-360.27	84.99	1492.58	-367.74	196.42	1482.99	-520.26	79.60	1457.85	-530.83	180.01	1443.27	713.02	-287.99	79.03	1313.20	-285.65	76.66	711.60
6.57000	-85.66	183.83	37.46	-118.99	177.95	42.40	-284.40	243.20	26.64	-270.72	231.15	71.41	-605.31	45.15	27.65	-629.60	52.84	38.04	-777.38	57.58	67.60	-761.12	65.24	109.68	-286.86	115.82	1099.95	0.00	0.00	0.00	-351.47	86.28	1493.35	-358.37	197.75	1483.78	-511.50	81.70	1458.25	-521.28	182.38	1443.74	712.82	-287.86	79.13	1313.25	-285.90	76.57	711.57
6.58000	-85.05	183.50	35.70	-123.40	177.38	40.24	-284.15	243.29	26.81	-267.76	230.55	71.68	-605.25	44.72	27.47	-630.24	51.49	36.95	-774.05	57.63	73.92	-755.71	63.95	116.16	-276.84	116.45	1101.16	0.00	0.00	0.00	-342.56	87.50	1494.28	-348.97	199.12	1484.75	-502.76	84.22	1458.92	-511.74	184.71	1444.28	712.75	-287.69	79.19	1313.17	-285.89	76.54	711.14
6.59000	-84.71	183.22	34.63	-118.03	176.76	41.03	-284.06	243.01	26.63	-267.99	230.49	71.31	-605.28	43.94	27.54	-629.68	50.74	35.25	-769.39	56.85	81.27	-748.99	61.90	123.45	-268.55	117.16	1102.47	0.00	0.00	0.00	-333.56	88.54	1495.43	-339.63	200.39	1485.91	-493.87	86.01	1459.73	-502.51	186.27	1445.30	712.65	-287.85	79.24	1312.61	-285.67	76.57	711.48
6.60000	-84.67	183.48	33.68	-117.72	175.29	40.40	-283.93	243.35	26.78	-269.02	230.54	70.65	-605.40	44.09	27.58	-628.21	49.66	33.32	-763.91	56.59	89.01	-741.40	60.25	130.89	-258.06	118.29	1103.99	0.00	0.00	0.00	-324.69	89.57	1496.73	-330.30	201.49	1487.24	-484.82	87.32	1460.82	-493.14	187.91	1446.44	712.57	-287.85	79.01	1313.12	-286.02	76.60	711.37
6.61000	-84.53	183.44	33.19	-116.52	175.97	40.13	-283.89	243.31	26.73	-266.50	230.70	71.22	-604.37	44.42	28.20	-627.79	49.44	32.19	-757.09	56.65	97.22	-732.24	58.39	138.67	-247.93	119.14	1105.85	0.00	0.00	0.00	-315.83	90.48	1498.17	-321.13	202.30	1488.73	-475.96	88.90	1462.13	-483.94	189.45	1447.80	712.06	-287.86	78.88	1313.40	-285.81	76.73	711.90
6.62000	-84.45	183.25	32.88	-118.42	176.41	39.44	-283.97	243.33	26.70	-268.64	230.97	70.67	-604.88	44.59	28.07	-626.39	50.16	32.40	-748.30	55.50	106.25	-721.37	56.41	146.48	-239.73	119.41	1107.81	0.00	0.00	0.00	-307.16	91.51	1499.64	-312.01	203.23	1490.25	-467.05	90.38	1463.68	-474.80	191.06	1449.28	712.60	-287.64	79.17	1313.74	-285.87	76.78	712.52
6.63000	-84.41	183.23	32.55	-119.00	175.28	39.00	-283.81	243.58	26.80	-266.38	230.86	70.91	-605.61	44.77	27.78	-624.30	50.74	32.92	-738.41	54.39	115.40	-708.67	54.24	153.97	-230.60	120.49	1109.86	0.00	0.00	0.00	-298.35	91.94	1501.09	-303.11	203.92	1491.78	-458.54	92.04	1465.15	-465.80	192.08	1450.85	712.74	-287.49	79.18	1312.88	-285.67	76.55	711.28
6.64000	-84.34	183.40	32.23	-116.66	174.97	39.22	-283.86	243.56	26.69	-268.01	231.71	70.42	-601.51	44.20	27.97	-622.03	50.80	33.39	-727.87	53.93	124.32	-695.41	52.81	160.84	-221.48	121.84	1111.97	0.00	0.00	0.00	-289.73	92.52	1502.44	-294.25	204.53	1493.19	-450.05	93.50	1466.62	-457.03	193.08	1452.34	712.35	-287.81	78.95	1313.19	-285.90	76.48	711.77
6.65000	-84.32	183.38	32.01	-118.27	174.89	38.79	-283.81	243.48	26.68	-268.53	231.78	70.08	-599.48	43.36	26.89	-617.43	50.60	34.85	-716.36	52.90	133.91	-681.44	51.80	167.86	-214.14	122.68	1113.89	0.00	0.00	0.00	-281.17	93.05	1503.67	-285.66	204.37	1494.06	-441.38	94.19	1467.85	-448.25	193.87	1453.74	712.83	-288.04	79.05	1313.17	-286.05	76.38	711.76
6.66000	-84.23	183.09	31.88	-117.37	175.62	38.93	-283.87	243.42	26.55	-268.68	231.72	69.63	-594.13	42.15	26.13	-613.55	49.83	36.67	-704.44	52.31	143.41	-667.16	51.13	174.78	-204.25	123.12	1115.74	0.00	0.00	0.00	-272.66	93.24	1504.81	-277.43	204.50	1495.20	-433.30	95.60	1469.16	-439.46	195.08	1454.98	713.25	-287.92	79.20	1313.12	-285.61	76.59	712.09
6.67000	-84.19	183.12	31.69	-118.33	174.78	38.83	-283.78	243.45	26.61	-266.56	231.47	69.79	-589.53	40.42	25.12	-606.23	49.20	39.68	-692.24	52.03	152.85	-652.74	50.63	181.75	-195.99	123.66	1117.42	0.00	0.00	0.00	-265.05	93.08	1505.02	-269.07	204.75	1496.28	-425.15	96.53	1470.25	-430.90	195.89	1456.07	713.84	-287.68	79.54	1313.32	-285.56	76.76	711.92
6.68000	-84.21	183.11	31.46	-116.88	175.86	38.86	-283.82	243.24	26.46	-264.76	231.56	70.04	-577.59	39.72	27.91	-594.57	48.38	44.23	-678.06	51.35	160.95	-638.40	50.75	188.89	-187.62	124.05	1118.87	0.00	0.00	0.00	-258.80	92.70	1505.80	-260.25	204.65	1497.36	-417.01	97.22	1471.22	-422.47	196.26	1457.18	713.20	-287.82	79.22	1313.71	-285.66	76.90	712.07
6.69000	-84.21	183.22	31.22	-119.38	176.17	37.86	-283.60	243.73	26.71	-265.33	231.78	69.81	-561.51	39.46	32.73	-579.97	47.55	49.27	-662.97	51.59	166.86	-623.49	51.34	195.03	-179.12	124.47	1120.12	0.00	0.00	0.00	-250.68	92.31	1506.70	-252.45	204.68	1498.41	-408.80	97.45	1472.09	-414.15	196.73	1458.23	712.94	-287.78	79.14	1313.14	-285.71	76.77	712.14
6.70000	-84.29	183.14	31.08	-116.75	175.96	38.59	-283.64	243.62	26.72	-265.29	231.64	69.76	-543.23	38.05	36.91	-561.57	46.71	54.01	-646.68	51.68	171.29	-607.31	51.61	200.17	-171.74	124.23	1121.11	0.00	0.00	0.00	-242.64	92.05	1507.51	-244.16	204.58	1499.46	-401.03	98.20	1473.11	-405.88	196.98	1459.36	712.85	-287.94	79.05	1312.43	-285.93	76.49	712.14
6.71000	-84.31	182.98	31.00	-116.18	175.72	38.74	-283.66	243.16	26.52	-266.34	231.93	69.40	-523.69	37.18	40.32	-542.24	45.61	57.62	-628.77	51.60	174.42	-589.78	51.47	203.81	-163.82	124.52	1121.97	0.00	0.00	0.00	-235.65	91.66	1508.44	-236.04	204.18	1500.55	-393.33	98.33	1473.93	-397.65	197.50	1460.37	712.74	-287.96	79.00	1313.21	-285.89	76.51	711.48
6.72000	-84.35	183.02	30.80	-119.23	176.13	37.93	-283.75	243.03	26.44	-264.07	231.87	69.81	-503.42	35.66	42.87	-522.24	44.20	60.27	-610.00	51.57	176.27	-571.38	51.27	205.83	-156.61	124.25	1122.54	0.00	0.00	0.00	-228.32	91.08	1509.29	-228.50	203.54	1501.71	-385.57	98.25	1474.74	-389.48	197.66	1461.46	712.49	-287.87	78.87	1313.30	-286.49	76.37	711.12
6.73000	-84.30	182.70	30.80	-117.07	176.08	38.29	-283.66	243.05	26.46	-264.55	231.64	69.59	-485.26	33.85	44.21	-502.41	43.11	62.30	-591.03	51.62	176.88	-552.69	50.97	206.92	-148.77	124.20	1123.04	0.00	0.00	0.00	-220.09	90.26	1510.17	-219.99	202.98	1502.97	-377.97	98.44	1475.54	-381.39	197.73	1462.60	712.61	-287.55	79.09	1313.09	-285.92	76.39	712.37
6.74000	-84.29	182.81	30.64	-118.51	175.75	37.97	-283.49	243.35	26.58	-265.12	232.20	69.61	-462.83	31.65	45.79	-482.59	39.77	62.67	-571.84	52.05	176.23	-534.03	51.17	206.74	-140.50	124.14	1123.45	0.00	0.00	0.00	-213.78	89.28	1511.10	-212.63	201.93	1504.18	-370.53	98.73	1476.33	-373.24	198.10	1463.61	713.40	-287.71	79.29	1313.04	-285.84	76.39	712.17
6.75000	-84.29	182.92	30.45	-118.13	175.88	37.89	-283.49	243.09	26.49	-265.84	231.87	69.29	-440.19	29.58	46.31	-460.66	37.80	62.95	-552.09	52.77	174.31	-514.98	51.33	205.59	-132.50	123.79	1123.75	0.00	0.00	0.00	-205.92	88.30	1512.05	-204.23	200.97	1505.38	-363.33	99.04	1477.01	-365.37	197.72	1464.52	713.52	-287.72	79.18	1313.19	-285.70	76.66	712.23
6.76000	-84.29	182.98	30.30	-119.26	176.30	37.27	-283.63	243.06	26.50	-264.78	231.69	69.42	-417.30	26.95	46.29	-436.46	35.86	62.91	-531.20	52.54	171.66	-495.14	51.13	203.61	-123.99	123.25	1124.11	0.00	0.00	0.00	-198.84	87.07	1512.81	-196.10	199.89	1506.54	-355.58	97.99	1477.45	-357.62	197.04	1465.38	712.81	-287.65	79.24	1313.38	-286.08	76.58	712.40
6.77000	-84.31	182.80	30.23	-117.63	176.24	37.80	-283.54	243.08	26.46	-263.24	231.76	69.74	-392.30	24.16	45.98	-410.90	33.62	62.41	-509.63	51.98	167.83	-474.42	50.69	200.68	-117.62	123.22	1124.16	0.00	0.00	0.00	-191.04	85.91	1513.55	-188.56	198.85	1507.67	-348.20	97.78	1477.81	-349.79	196.62	1466.12	712.57	-287.65	79.08	1313.33	-285.88	76.54	712.23
6.78000	-84.32	183.02	30.07	-115.39	176.00	38.21	-283.48	243.13	26.49	-265.39	231.51	69.11	-363.04	20.23	47.21	-383.73	31.41	61.73	-487.39	51.92	162.55	-453.26	50.11	196.85	-109.18	122.77	1124.45	0.00	0.00	0.00	-183.77	84.51	1514.16	-180.95	197.54	1508.69	-340.75	97.09	1478.11	-341.95	196.26	1466.70	712.50	-287.42	79.07	1313.19	-286.22	76.36	712.25
6.79000	-84.28	182.98	30.01	-120.04	175.71	37.10	-283.30	243.63	26.78	-264.34	231.60	69.36	-335.71	17.29	46.72	-357.08	28.94	60.41	-464.29	51.50	156.32	-431.64	49.19	192.22	-101.80	122.63	1124.86	0.00	0.00	0.00	-176.74	83.05	1514.74	-173.54	195.98	1509.65	-333.33	96.41	1478.24	-334.09	195.89	1467.14	712.36	-287.35	79.05	1312.78	-286.03	76.22	711.57
6.80000	-84.28	183.23	29.82	-117.24	176.00	37.67	-283.30	243.45	26.71	-265.37	231.37	69.13	-305.89	15.76	46.09	-328.80	26.58	58.97	-440.79	50.91	149.15	-409.64	48.17	186.66	-94.19	122.58	1125.08	0.00	0.00	0.00	-168.90	81.62	1515.16	-166.07	194.54	1510.52	-326.04	96.15	1478.32	-326.46	195.12	1467.64	711.82	-287.77	78.77	1313.31	-286.06	76.38	711.88
6.81000	-84.33	183.39	29.67	-118.42	175.76	37.47	-283.50	242.83	26.52	-262.27	231.34	69.92	-278.68	12.88	45.08	-300.48	24.18	57.05	-416.37	49.12	141.69	-387.07	46.66	180.46	-87.18	121.96	1125.54	0.00	0.00	0.00	-161.87	80.06	1515.44	-157.96	192.98	1511.27	-318.95	95.87	1478.30	-318.75	194.28	1468.14	712.34	-287.94	78.93	1313.36	-285.93	76.46	711.86
6.82000	-84.26	183.34	29.64	-116.46	176.40	37.98	-283.47	242.84	26.55	-262.70	231.27	69.82	-249.00	13.08	42.73	-271.99	21.97	55.02	-391.68	48.09	133.16	-363.95	44.42	173.87	-79.72	121.22	1125.84	0.00	0.00	0.00	-155.03	78.56	1515.71	-150.28	191.43	1511.97	-311.67	94.91	1478.35	-311.18	193.13	1468.59	712.61	-287.89	78.97	1313.00	-286.03	76.57	711.93
6.83000	-84.33	183.78	29.48	-118.27	176.11	37.81	-283.33	243.25	26.76	-262.93	231.35	69.77	-218.36	10.44	41.92	-242.28	19.37	53.23	-366.29	45.89	124.45	-340.19	42.06	166.82	-73.61	120.82	1126.11	0.00	0.00	0.00	-148.27	76.94	1515.83	-142.97	189.81	1512.55	-304.19	93.60	1478.31	-303.57	192.41	1469.00	712.76	-287.76	79.10	1313.23	-285.95	76.45	712.59
6.84000	-84.39	183.50	29.64	-118.82	174.84	38.41	-283.27	243.11	26.79	-262.94	230.98	69.71	-189.34	7.39	41.63	-211.82	16.00	51.77	-340.28	43.75	115.38	-316.15	39.96	159.36	-64.50	120.54	1126.37	0.00	0.00	0.00	-140.82	75.27	1515.82	-135.13	187.90	1513.03	-296.91	92.59	1478.33	-295.89	191.70	1469.41	712.59	-287.77	79.11	1313.02	-285.71	76.55	712.13
6.85000	-84.39	183.06	29.84	-115.49	174.64	39.77	-283.29	243.02	26.77	-262.30	231.03	69.92	-159.78	3.00	41.14	-181.45	12.02	50.45	-313.00	39.74	106.99	-291.64	37.15	151.97	-57.53	119.03	1126.70	0.00	0.00	0.00	-132.94	73.73	1515.72	-126.97	186.33	1513.36	-289.56	91.41	1478.19	-288.35	190.31	1469.74	713.29	-287.61	79.35	1313.20	-285.75	76.71	712.04
6.86000	-84.49	182.96	29.81	-117.53	174.08	39.68	-283.26	243.07	26.87	-261.95	231.27	70.11	-128.96	-1.40	41.38	-150.58	7.62	49.60	-286.11	37.00	97.98	-266.77	34.45	144.35	-49.46	118.37	1126.83	0.00	0.00	0.00	-125.93	71.93	1515.61	-120.12	184.58	1513.62	-282.41	90.61	1478.04	-280.71	189.27	1469.94	713.04	-287.92	79.23	1313.36	-285.97	76.64	712.25
6.87000	-84.71	183.27	29.64	-116.84	174.64	39.69	-283.20	243.46	27.05	-261.09	230.58	70.08	-97.71	-5.95	42.06	-121.38	3.05	48.46	-258.36	33.26	89.63	-241.51	31.09	136.89	-42.89	118.29	1126.62	0.00	0.00	0.00	-118.55	70.22	1515.44	-112.43	182.84	1513.75	-275.04	89.78	1477.87	-272.87	188.46	1470.02	712.82	-287.73	79.19	1313.30	-286.17	76.51	712.35
6.88000	-84.62	183.32	29.64	-113.98	174.54	40.43	-283.21	242.91	26.86	-262.75	231.02	69.76	-68.72	-11.17	42.35	-91.16	-1.83	48.12	-230.35	29.22	81.42	-216.06	27.61	129.52	-36.85	117.82	1126.32	0.00	0.00	0.00	-111.46	68.44	1515.15	-104.92	181.02	1513.73	-267.70	88.71	1477.66	-265.21	186.90	1470.05	712.50	-287.82	78.89	1313.45	-286.07	76.43	712.37
6.89000	-84.51	183.13	29.78	-114.01	174.77	40.42	-283.30	242.76	26.80	-262.50	230.60	69.73	-36.33	-16.93	44.32	-59.98	-7.12	48.75	-202.08	24.48	73.67	-189.97	23.74	122.37	-28.99	117.34	1125.97	0.00	0.00	0.00	-103.73	66.77	1514.77	-97.29	179.22	1513.65	-260.23	87.39	1477.28	-257.41	185.63	1469.99	712.93	-288.05	79.07	1313.48	-285.97	76.37	712.33
6.90000	-84.40	183.02	29.88	-114.98	173.34	43.44	-283.40	242.54	26.82	-264.19	230.93	69.52	-6.99	-22.70	46.25	-29.68	-12.48	49.56	-173.21	18.90	66.61	-163.77	19.74	115.65	-21.62	116.55	1125.51	0.00	0.00	0.00	-96.44	65.06	1514.36	-89.21	177.24	1513.46	-252.73	85.85	1476.81	-249.66	184.40	1469.71	713.04	-287.73	79.21	1313.14	-285.56	76.54	712.22
6.91000	-84.36	182.93	29.96	-107.94	174.15	44.66	-283.33	242.45	26.82	-264.84	230.85	69.27	22.01	-28.65	48.53	0.00	-18.23	50.90	-144.41	14.03	59.67	-137.54	15.77	109.22	-13.88	115.41	1124.98	0.00	0.00	0.00	-89.11	63.34	1513.85	-81.90	175.24	1513.23	-245.42	84.79	1476.31	-241.86	183.32	1469.37	712.59	-287.54	78.98	1313.15	-285.97	76.57	711.65
6.92000	-84.47	182.92	29.97	-111.56	176.12	42.72	-283.18	242.69	27.07	-263.67	230.57	69.56	52.56	-34.96	52.14	27.54	-25.59	51.39	-115.37	8.70	53.46	-111.14	11.16	103.47	-5.69	114.29	1124.24	0.00	0.00	0.00	-81.41	61.63	1513.25	-74.47	173.37	1512.82	-238.08	84.08	1475.71	-234.14	181.90	1468.92	712.69	-287.76	78.89	1313.08	-286.28	76.37	711.98
6.93000	-84.66	182.98	29.92	-114.41	177.32	41.41	-283.20	242.43	26.96	-262.45	230.42	69.89	79.39	-40.54	55.57	55.76	-31.67	53.58	-86.68	3.53	47.91	-84.78	5.89	98.58	0.92	113.16	1123.44	0.00	0.00	0.00	-73.18	59.64	1512.48	-66.07	171.37	1512.29	-230.44	82.61	1475.08	-226.38	180.18	1468.40	712.66	-287.54	79.05	1313.43	-285.86	76.62	711.88
6.94000	-84.86	183.05	29.84	-113.72	176.21	40.20	-282.94	242.92	27.42	-262.33	230.86	70.11	108.79	-46.35	60.34	83.98	-37.49	56.55	-58.12	-1.78	43.14	-58.58	0.13	94.53	8.41	112.06	1122.49	0.00	0.00	0.00	-66.27	58.05	1511.78	-58.32	169.49	1511.63	-222.62	80.56	1474.15	-218.47	178.38	1467.72	712.84	-287.64	79.18	1313.21	-285.92	76.54	711.96
6.95000	-85.00	183.11	29.77	-116.78	176.76	38.91	-282.96	242.78	27.45	-261.73	230.55	70.26	136.33	-52.21	65.72	112.05	-43.80	60.76	-29.51	-7.53	39.41	-32.43	-5.17	90.90	16.06	110.85	1121.50	0.00	0.00	0.00	-58.68	56.05	1510.92	-50.76	167.50	1510.87	-214.72	78.79	1473.24	-210.62	176.79	1466.96	712.56	-287.85	79.04	1313.17	-286.11	76.57	712.18
6.96000	-85.02	183.12	29.74	-117.55	176.59	38.74	-282.99	242.32	27.34	-261.95	230.49	70.34	163.62	-57.06	71.85	139.26	-49.28	65.56	-1.41	-13.65	36.95	-6.96	-10.29	88.06	23.19	109.48	1120.38	0.00	0.00	0.00	-50.53	54.19	1509.94	-43.18	165.52	1510.00	-206.83	77.01	1472.30	-202.58	175.07	1466.07	712.09	-287.89	78.87	1312.80	-286.08	76.44	712.41
6.97000	-84.97	183.21	29.67	-118.19	177.55	38.29	-282.96	242.03	27.48	-262.52	230.42	70.28	188.58	-61.93	78.16	165.48	-54.22	71.20	25.74	-19.29	35.25	17.68	-15.73	86.35	31.65	108.17	1119.01	0.00	0.00	0.00	-42.24	52.24	1508.88	-35.39	163.39	1509.05	-198.87	75.20	1471.28	-194.57	173.15	1465.11	712.62	-287.69	79.13	1312.88	-286.02	76.51	712.12
6.98000	-84.91	183.07	29.73	-115.91	177.60	38.80	-282.66	242.40	27.85	-261.18	230.56	70.72	214.40	-65.21	85.88	190.50	-58.28	77.14	51.79	-25.22	34.56	41.44	-20.88	85.34	39.79	106.83	1117.73	0.00	0.00	0.00	-34.43	50.37	1507.75	-27.05	161.28	1507.97	-190.84	73.60	1470.23	-186.64	171.06	1464.15	712.63	-288.02	78.94	1313.03	-286.17	76.39	712.01
6.99000	-84.84	182.99	29.75	-117.42	178.06	38.24	-282.60	241.82	27.92	-261.57	230.30	70.65	240.28	-68.05	93.63	214.35	-61.86	83.45	76.56	-30.73	34.72	64.11	-25.86	84.99	48.41	105.16	1116.25	0.00	0.00	0.00	-26.71	48.38	1506.60	-18.97	159.31	1506.80	-182.68	71.32	1469.03	-178.58	169.30	1463.00	712.96	-287.73	79.15	1313.14	-286.24	76.43	711.79
7.00000	-84.84	183.17	29.62	-116.47	178.28	38.30	-282.48	241.63	28.12	-261.23	230.49	71.13	261.67	-70.83	100.55	237.25	-64.84	89.84	100.57	-35.99	35.57	85.83	-30.56	85.21	55.05	103.59	1114.67	0.00	0.00	0.00	-18.93	46.19	1505.28	-10.52	157.08	1505.54	-174.46	69.13	1467.80	-170.65	166.79	1461.84	713.37	-287.64	79.24	1313.06	-285.93	76.51	711.73
7.01000	-84.91	183.41	29.42	-116.00	177.89	38.71	-282.34	241.14	28.35	-262.31	230.41	71.14	281.84	-72.01	107.66	258.63	-66.78	95.90	122.94	-40.04	36.50	106.50	-34.62	85.85	63.41	101.97	1113.14	0.00	0.00	0.00	-10.34	44.16	1503.95	-2.54	155.06	1504.21	-166.20	66.72	1466.50	-162.55	164.65	1460.55	713.11	-287.81	79.18	1313.44	-286.04	76.59	712.23
7.02000	-84.82	183.30	29.36	-114.54	177.93	39.06	-281.96	241.32	28.91	-262.07	230.03	71.37	302.08	-72.40	114.45	278.17	-67.99	101.57	143.46	-44.27	38.04	125.64	-38.43	86.85	72.21	100.54	1111.44	0.00	0.00	0.00	-1.70	42.05	1502.44	6.02	152.82	1502.81	-157.90	64.29	1465.15	-154.24	162.61	1459.22	713.04	-287.75	79.27	1313.10	-285.89	76.64	711.89
7.03000	-84.88	183.74	29.05	-119.22	177.13	36.86	-281.74	240.93	29.39	-258.93	229.65	72.41	319.20	-73.13	119.79	295.66	-68.27	106.57	162.05	-47.63	39.45	142.93	-41.62	87.80	79.73	98.97	1109.90	0.00	0.00	0.00	6.99	39.83	1501.03	14.10	150.51	1501.40	-149.62	61.81	1463.83	-146.05	159.90	1457.87	713.65	-287.74	79.46	1312.76	-285.71	76.71	711.60
7.04000	-84.77	183.64	28.95	-119.21	177.00	36.77	-281.42	240.61	29.99	-261.31	229.93	72.30	333.58	-73.55	123.06	311.06	-68.00	110.61	178.58	-50.21	40.51	158.40	-44.70	88.73	88.37	97.14	1108.25	0.00	0.00	0.00	15.18	37.65	1499.59	22.31	148.05	1499.91	-141.19	59.29	1462.36	-137.68	157.40	1456.45	712.96	-287.59	79.26	1312.66	-285.90	76.54	712.02
7.05000	-84.68	183.57	28.80	-118.86	176.44	36.99	-281.01	240.07	30.59	-261.56	229.53	72.58	347.17	-72.31	126.37	324.61	-67.40	113.37	193.11	-52.77	41.22	171.69	-46.50	88.83	96.85	95.17	1106.60	0.00	0.00	0.00	22.99	35.36	1498.22	31.34	145.72	1498.40	-132.77	57.05	1461.01	-129.31	154.65	1454.95	713.45	-287.81	79.28	1313.18	-286.21	76.51	712.37
7.06000	-84.65	183.86	28.52	-118.80	176.60	36.88	-280.73	239.70	31.47	-258.93	229.28	73.77	358.82	-71.11	127.66	335.97	-66.18	114.46	205.12	-53.79	40.87	182.85	-47.87	88.47	105.86	93.45	1105.03	0.00	0.00	0.00	32.05	33.07	1496.85	39.27	143.28	1496.97	-124.31	54.42	1459.62	-120.96	151.88	1453.48	712.70	-287.76	79.10	1313.19	-285.74	76.71	711.90
7.07000	-84.45	183.58	28.52	-118.71	176.87	36.56	-280.37	239.38	32.49	-258.33	228.99	74.51	368.38	-69.37	126.81	345.47	-64.32	113.56	214.48	-54.03	39.68	192.01	-48.62	87.37	113.90	91.69	1103.34	0.00	0.00	0.00	40.58	30.38	1495.48	47.78	140.62	1495.55	-115.70	51.25	1458.20	-112.59	149.05	1451.98	712.49	-287.84	78.94	1313.34	-285.97	76.64	712.11
7.08000	-80.82	184.03	29.36	-118.37	176.50	36.73	-280.05	239.21	33.76	-258.71	228.95	75.40	375.95	-67.41	124.08	352.84	-62.64	111.19	221.49	-53.30	37.35	199.11	-48.51	85.39	122.78	89.83	1101.71	0.00	0.00	0.00	48.79	27.78	1494.15	55.69	137.88	1494.16	-106.94	47.77	1456.78	-104.21	145.76	1450.48	712.79	-287.68	79.27	1312.85	-285.99	76.58	711.60
7.09000	-83.47	184.24	28.19	-118.15	176.39	36.64	-279.59	239.17	35.34	-256.72	228.68	76.92	381.54	-64.78	120.01	358.12	-60.51	107.19	226.15	-52.02	34.24	204.09	-47.68	82.62	131.75	87.93	1100.24	0.00	0.00	0.00	57.43	24.77	1492.85	63.99	135.09	1492.84	-98.32	44.70	1455.37	-95.84	142.27	1449.02	712.05	-287.95	79.00	1313.16	-286.07	76.56	712.19
7.10000	-82.14	184.02	28.32	-118.16	176.82	36.26	-279.25	238.78	36.86	-256.93	228.90	78.13	391.36	-60.05	117.43	361.70	-57.95	101.67	229.00	-50.24	31.67	207.25	-46.43	79.84	140.52	85.88	1098.79	0.00	0.00	0.00	66.83	21.94	1491.52	72.85	132.33	1491.52	-89.52	40.79	1453.88	-87.40	138.73	1447.55	712.01	-287.78	78.99	1312.95	-285.73	76.51	712.20
7.11000	-82.83	184.10	27.84	-117.75	176.64	36.20	-278.79	238.55	38.75	-254.75	228.79	80.21	395.30	-56.82	111.02	364.53	-55.74	95.66	230.33	-49.01	29.18	209.19	-44.68	76.81	148.77	84.11	1097.44	0.00	0.00	0.00	75.06	18.94	1490.34	81.23	129.26	1490.29	-80.95	37.54	1452.46	-78.95	135.38	1446.08	712.50	-287.79	79.01	1313.24	-285.64	76.82	712.16
7.12000	-82.99	184.14	27.52	-117.50	176.88	36.03	-278.11	238.72	41.11	-254.18	228.78	81.87	395.78	-55.32	103.06	368.06	-53.95	89.67	232.14	-48.82	26.78	211.17	-43.37	73.83	158.09	81.61	1096.15	0.00	0.00	0.00	83.73	15.76	1489.19	89.18	126.07	1489.13	-72.24	33.92	1451.13	-70.31	132.23	1444.71	712.42	-287.66	79.06	1313.36	-285.63	76.75	711.88
7.13000	-82.25	184.25	27.39	-108.88	177.68	39.81	-277.38	238.64	43.75	-251.20	228.82	84.65	399.22	-55.13	92.52	373.55	-53.57	81.73	234.56	-49.21	25.14	216.47	-44.44	73.06	167.27	79.27	1095.14	0.00	0.00	0.00	92.24	12.41	1488.23	97.53	122.66	1488.12	-63.44	30.00	1449.90	-61.85	128.56	1443.48	713.23	-287.81	79.15	1313.55	-285.65	76.73	711.82
7.14000	-81.42	184.04	27.49	-113.61	177.58	38.24	-276.72	238.30	46.63	-250.63	228.26	86.88	406.27	-55.14	83.94	378.20	-53.43	73.97	236.34	-49.91	23.51	221.54	-45.77	71.99	175.31	76.66	1094.25	0.00	0.00	0.00	101.05	9.04	1487.63	106.17	119.26	1487.52	-54.60	26.34	1448.91	-53.45	124.35	1442.49	712.30	-287.73	79.00	1313.36	-285.78	76.58	711.73
7.15000	-82.70	183.98	26.83	-114.00	177.40	37.92	-275.54	238.16	50.39	-248.35	227.95	90.08	408.42	-53.86	74.18	382.09	-51.58	66.20	237.17	-50.79	22.96	223.95	-46.96	70.93	185.74	74.10	1093.80	0.00	0.00	0.00	109.88	5.67	1487.33	114.43	115.85	1487.30	-45.55	22.51	1448.23	-44.95	120.38	1441.96	712.93	-287.75	79.20	1312.84	-285.46	76.45	711.96
7.16000	-82.64	184.14	26.44	-114.63	178.60	36.69	-275.99	237.49	54.10	-244.99	227.42	94.21	412.50	-53.36	64.62	385.63	-49.58	58.32	237.22	-52.30	22.91	226.54	-47.87	70.09	188.59	67.50	1093.32	0.00	0.00	0.00	119.01	2.11	1487.20	122.97	112.21	1487.31	-36.60	18.68	1447.89	-36.36	116.58	1441.68	712.70	-287.74	79.25	1312.76	-285.26	76.43	712.39
7.17000	-81.39	183.89	26.48	-115.04	178.76	36.35	-273.10	237.23	59.65	-241.71	227.48	98.58	416.92	-51.62	57.68	388.89	-47.83	52.64	237.72	-53.12	23.48	229.65	-47.99	69.50	196.83	63.57	1093.53	0.00	0.00	0.00	128.26	-1.60	1487.29	132.00	108.57	1487.51	-27.57	14.25	1447.86	-27.77	112.66	1441.76	712.83	-287.70	79.04	1312.92	-285.40	76.46	712.65
7.18000	-81.25	184.07	26.14	-114.02	178.19	36.34	-270.05	237.22	65.94	-238.53	227.37	103.59	419.55	-49.95	52.79	390.58	-45.88	48.90	238.15	-52.56	23.64	231.76	-47.52	69.25	207.44	60.41	1093.89	0.00	0.00	0.00	136.66	-5.22	1487.68	140.74	104.84	1488.04	-18.68	10.40	1448.18	-19.13	108.41	1442.24	713.09	-288.01	79.07	1312.58	-285.04	76.69	711.91
7.19000	-81.33	183.91	25.76	-112.08	177.51	37.03	-266.70	235.46	72.57	-232.53	226.48	109.65	421.53	-48.82	48.89	391.73	-44.72	46.42	238.45	-52.76	24.03	232.92	-46.91	69.18	215.86	57.23	1094.92	0.00	0.00	0.00	145.71	-8.97	1488.43	149.71	101.36	1488.90	-9.55	6.02	1448.83	-10.35	104.42	1443.05	712.73	-287.64	79.17	1313.09	-285.40	76.59	711.78
7.20000	-80.82	183.94	25.52	-111.95	177.30	37.08	-262.23	235.55	80.97	-225.98	226.11	116.77	421.03	-47.40	45.68	392.59	-44.29	44.53	238.77	-52.73	24.35	234.28	-46.84	69.19	225.21	53.94	1096.05	0.00	0.00	0.00	154.99	-12.59	1489.47	157.98	97.93	1490.12	-0.52	2.00	1449.86	-1.71	100.01	1444.26	712.52	-287.36	79.37	1313.07	-285.58	76.53	711.37
7.21000	-79.58	183.94	25.63	-108.77	176.93	37.50	-256.74	234.48	90.01	-222.09	225.23	123.63	419.87	-47.19	43.00	392.67	-39.77	45.74	239.03	-52.46	24.41	235.07	-46.57	69.02	232.63	50.47	1097.84	0.00	0.00	0.00	164.14	-16.07	1490.68	166.71	94.18	1491.58	8.56	-2.06	1451.22	7.01	95.72	1445.80	712.83	-287.74	79.10	1312.91	-285.41	76.54	711.73
7.22000	-80.41	183.77	25.34	-110.27	176.49	36.25	-249.75	232.75	100.00	-213.24	224.39	131.82	424.44	-47.06	41.95	392.93	-41.45	43.54	239.19	-52.57	24.49	235.54	-46.63	69.05	244.53	46.97	1099.64	0.00	0.00	0.00	172.86	-19.66	1492.09	175.18	90.53	1493.24	17.64	-6.15	1452.79	15.65	91.55	1447.62	713.47	-287.46	79.38	1313.42	-285.32	76.81	712.22
7.23000	-78.46	183.72	25.73	-108.09	175.38	35.71	-237.90	230.28	111.56	-200.96	223.67	141.22	424.40	-47.05	40.24	393.17	-41.69	42.51	239.29	-52.60	24.60	235.99	-46.58	69.05	249.50	43.71	1101.55	0.00	0.00	0.00	181.84	-22.99	1493.57	183.56	86.94	1495.09	26.62	-9.86	1454.53	24.24	87.42	1449.67	713.30	-287.33	79.39	1313.37	-285.44	76.70	711.25
7.24000	-79.18	184.05	24.90	-106.62	174.46	35.23	-230.20	227.33	122.37	-186.98	222.44	150.53	423.79	-46.31	39.13	397.99	-41.41	44.07	239.37	-52.36	24.53	236.36	-46.57	69.00	259.43	40.26	1103.97	0.00	0.00	0.00	190.91	-26.37	1495.11	192.34	83.47	1496.82	35.61	-14.37	1456.35	32.74	83.48	1451.73	712.45	-287.32	79.19	1312.98	-285.69	76.47	711.59
7.25000	-77.88	184.12	23.84	-103.48	174.13	34.89	-216.69	224.27	134.52	-172.64	220.86	159.52	423.44	-46.45	38.34	398.31	-41.38	43.79	239.44	-52.38	24.65	236.67	-46.64	68.94	269.26	37.05	1106.35	0.00	0.00	0.00	199.43	-29.65	1496.55	200.94	80.18	1498.51	44.54	-18.30	1458.11	41.08	79.44	1453.79	712.30	-287.78	79.06	1312.60	-285.55	76.42	711.60
7.26000	-74.15	184.49	22.38	-97.76	173.57	36.66	-202.43	222.15	147.62	-160.33	218.88	168.91	422.35	-46.07	37.55	397.05	-41.81	42.89	239.55	-52.51	24.79	236.89	-46.55	68.80	277.27	34.38	1108.50	0.00	0.00	0.00	207.46	-32.82	1497.97	208.61	77.04	1500.10	53.13	-21.20	1459.90	49.31	75.68	1455.70	712.29	-287.72	78.97	1313.34	-285.59	76.77	712.20
7.27000	-68.82	185.07	21.01	-91.88	173.78	38.86	-190.38	219.70	160.37	-145.53	216.11	178.91	424.01	-46.01	37.21	397.64	-38.91	44.11	239.61	-52.49	24.84	237.10	-46.40	68.71	282.86	31.87	1110.48	0.00	0.00	0.00	217.20	-35.68	1499.24	217.46	74.27	1501.40	61.67	-24.55	1461.59	57.52	72.29	1457.31	712.04	-287.72	78.95	1313.68	-285.59	76.79	712.25
7.28000	-63.20	185.40	19.29	-82.40	173.92	43.02	-181.71	216.13	173.10	-132.40	212.36	189.02	424.13	-45.60	36.74	398.15	-39.58	43.53	239.69	-52.18	24.79	237.29	-46.37	68.67	289.51	29.41	1112.34	0.00	0.00	0.00	225.65	-38.40	1500.51	225.32	71.85	1502.60	70.11	-27.98	1463.16	65.53	68.72	1458.77	712.97	-287.37	79.35	1312.89	-285.58	76.50	711.89
7.29000	-56.44	183.97	19.92	-72.38	173.09	47.85	-169.56	211.45	186.25	-116.73	208.97	200.10	422.44	-45.56	35.48	398.40	-39.52	43.26	239.77	-52.05	24.84	237.49	-46.24	68.60	296.74	27.48	1114.04	0.00	0.00	0.00	234.01	-40.79	1501.83	233.67	69.56	1503.62	78.39	-30.96	1464.62	73.35	65.97	1460.04	712.16	-287.83	79.02	1312.74	-285.57	76.35	712.03
7.30000	-44.55	179.97	28.07	-58.73	169.78	56.43	-156.91	206.85	197.06	-101.11	205.26	210.65	425.15	-44.87	35.84	397.33	-39.59	42.28	239.83	-52.18	24.96	237.71	-46.02	68.50	303.48	25.71	1115.57	0.00	0.00	0.00	241.89	-43.03	1503.05	241.15	67.53	1504.69	86.55	-33.97	1466.01	80.97	62.97	1461.31	712.59	-288.08	78.93	1313.15	-285.59	76.55	711.61
7.31000	-30.56	175.87	37.28	-42.44	165.25	66.78	-140.40	202.80	207.08	-84.61	200.67	220.36	424.57	-44.71	35.23	396.20	-40.05	41.41	239.89	-51.95	24.94	237.92	-45.93	68.50	311.43	24.00	1116.84	0.00	0.00	0.00	250.16	-45.15	1504.38	248.96	65.58	1505.76	94.57	-36.60	1467.50	88.52	60.40	1462.57	712.61	-287.98	79.07	1313.70	-285.67	76.70	711.95
7.32000	-14.74	170.78	46.27	-27.99	160.15	75.55	-121.56	198.58	216.80	-69.09	195.78	229.31	422.90	-45.15	33.99	398.06	-39.52	42.22	239.89	-51.77	24.96	238.19	-45.96	68.57	317.70	22.73	1117.77	0.00	0.00	0.00	258.61	-47.04	1505.75	256.62	63.82	1506.84	102.54	-39.26	1469.06	95.90	57.60	1463.93	713.11	-287.92	79.19	1313.67	-286.04	76.44	711.60
7.33000	2.97	166.08	54.84	-11.96	154.28	83.85	-102.60	193.43	226.00	-50.16	191.24	238.18	424.00	-44.95	33.77	393.82	-39.65	40.20	240.02	-51.96	25.15	238.43	-45.86	68.59	324.73	21.65	1118.85	0.00	0.00	0.00	266.47	-48.74	1507.05	263.77	62.01	1508.02	110.32	-41.36	1470.63	103.20	55.40	1465.26	713.03	-288.05	79.06	1313.61	-286.09	76.56	711.84
7.34000	21.51	162.13	63.14	6.10	150.36	92.67	-84.46	189.42	234.84	-33.91	186.31	246.16	424.76	-45.28	32.96	396.53	-39.10	41.12	240.05	-51.65	25.14	238.69	-45.52	68.51	332.47	20.84	1119.74	0.00	0.00	0.00	273.30	-50.42	1508.41	270.98	60.49	1509.15	117.87	-43.36	1472.18	110.43	53.14	1466.59	712.23	-288.31	78.78	1312.97	-285.93	76.63	711.58
7.35000	39.25	158.93	70.95	23.18	146.20	99.88	-65.92	183.34	242.80	-14.86	181.92	253.65	426.49	-45.18	33.02	397.53	-39.20	40.82	240.19	-51.28	25.11	238.99	-45.34	68.58	340.97	20.02	1120.40	0.00	0.00	0.00	284.46	-50.75	1510.01	278.44	59.23	1510.16	125.42	-45.31	1473.60	117.65	51.63	1467.77	712.11	-288.26	78.72	1312.95	-285.79	76.54	710.98
7.36000	59.19	155.73	78.83	45.02	142.94	108.58	-47.13	177.89	250.07	3.91	177.18	260.97	427.05	-44.87	32.76	395.05	-39.51	39.64	240.32	-51.70	25.48	239.21	-44.99	68.51	344.92	19.22	1121.00	0.00	0.00	0.00	292.62	-51.83	1511.32	285.51	58.13	1511.14	132.89	-47.12	1474.90	124.75	49.67	1468.89	711.94	-288.07	78.86	1313.49	-285.86	76.46	711.34
7.37000	79.15	152.38	86.13	65.56	138.78	116.05	-28.77	172.54	256.26	23.27	173.45	268.11	426.63	-45.29	32.22	392.99	-39.45	38.91	240.34	-51.40	25.40	239.35	-44.92	68.59	353.57	18.41	1121.63	0.00	0.00	0.00	299.90	-52.77	1512.56	292.88	57.25	1512.07	140.22	-48.67	1476.04	131.82	48.05	1469.77	712.58	-288.08	79.13	1313.10	-286.07	76.36	711.52
7.38000	102.77	147.91	94.03	87.12	134.63	124.08	-9.74	168.29	261.92	42.56	168.86	274.11	427.79	-44.90	32.35	393.27	-38.99	39.04	240.46	-51.08	25.35	239.47	-44.82	68.66	360.68	17.75	1122.37	0.00	0.00	0.00	307.08	-53.63	1513.75	299.19	56.27	1512.96	147.41	-50.08	1477.09	138.74	46.35	1470.52	712.83	-288.13	79.12	1313.74	-285.75	76.63	711.92
7.39000	125.04	143.14	101.10	109.14	130.33	130.84	10.11	164.19	266.52	62.20	164.86	279.62	427.90	-44.62	32.28	394.49	-39.58	38.84	240.48	-51.04	25.34	239.49	-44.43	68.60	367.25	16.70	1122.79	0.00	0.00	0.00	314.25	-54.33	1514.84	306.03	55.31	1513.77	154.61	-51.48	1478.05	145.60	44.76	1471.28	713.20	-288.01	79.19	1313.54	-286.20	76.47	711.21
7.40000	148.83	138.78	107.79	132.51	125.61	137.70	30.07	160.00	270.11	81.91	160.39	284.15	427.05	-44.71	32.07	394.30	-39.28	38.81	240.48	-51.13	25.45	239.47	-44.48	68.74	373.75	15.80	1123.52	0.00	0.00	0.00	321.45	-55.10	1515.82	312.87	54.77	1514.49	161.81	-52.88	1478.97	152.46	43.22	1472.01	713.00	-288.02	79.15	1313.61	-286.16	76.53	711.28
7.41000	169.15	133.46	113.65	149.02	121.97	142.58	50.22	155.86	272.73	101.62	156.13	287.99	427.51	-44.26	31.80	393.18	-39.08	38.29	240.50	-51.29	25.54	239.49	-44.52	68.84	378.36	14.69	1124.19	0.00	0.00	0.00	328.59	-55.80	1516.72	319.74	54.07	1515.19	168.93	-54.04	1479.91	159.19	41.86	1472.80	712.18	-288.32	78.90	1313.34	-285.65	76.52	711.81
7.42000	193.31	128.80	119.62	183.66	120.07	151.51	70.50	151.79	274.42	121.57	152.92	291.33	426.93	-44.29	31.22	392.81	-38.98	38.13	240.55	-50.90	25.34	239.54	-44.57	68.97	384.55	13.46	1124.77	0.00	0.00	0.00	335.69	-56.47	1517.50	326.43	53.40	1515.89	176.06	-55.46	1480.80	165.90	40.19	1473.60	712.75	-288.02	79.01	1313.28	-285.68	76.36	711.84
7.43000	219.99	124.52	125.53	207.56	115.65	157.03	91.21	148.55	275.58	142.08	149.40	294.04	426.71	-44.73	31.37	395.22	-38.72	38.87	240.52	-51.05	25.37	239.62	-44.41	68.97	391.18	12.18	1125.31	0.00	0.00	0.00	342.90	-57.01	1518.23	333.12	52.82	1516.40	183.17	-56.67	1481.71	172.58	39.03	1474.41	712.99	-288.10	79.03	1313.47	-285.72	76.56	711.76
7.44000	244.43	120.75	130.62	229.25	111.65	160.91	111.77	144.60	275.70	161.60	146.36	295.78	427.62	-44.80	31.69	393.42	-38.81	38.13	240.60	-50.94	25.33	239.71	-44.34	69.02	396.66	11.37	1125.84	0.00	0.00	0.00	350.11	-57.54	1518.83	340.77	52.25	1516.80	190.18	-57.59	1482.64	179.34	38.04	1475.25	712.74	-287.98	78.88	1313.65	-285.56	76.67	711.60
7.45000	270.24	118.62	135.35	253.58	109.23	164.48	132.90	141.09	275.30	182.96	142.93	297.10	427.57	-44.79	31.60	393.76	-38.63	38.18	240.58	-50.93	25.29	239.76	-44.23	69.07	404.67	10.13	1126.72	0.00	0.00	0.00	357.30	-58.11	1519.31	348.08	52.07	1517.31	197.26	-58.82	1483.51	185.96	36.92	1476.11	712.79	-288.24	79.03	1313.77	-285.30	76.61	711.52
7.46000	303.04	116.96	140.65	282.35	106.10	166.82	154.57	137.73	274.19	202.65	139.55	297.38	427.35	-44.66	31.70	394.06	-38.45	38.23	240.61	-51.34	25.55	239.83	-44.27	69.19	410.71	9.00	1127.62	0.00	0.00	0.00	364.51	-58.69	1519.74	354.79	51.70	1517.70	204.22	-59.83	1484.40	192.52	35.77	1476.96	713.01	-287.61	79.12	1313.50	-285.71	76.44	711.31
7.47000	329.98	115.44	144.76	308.17	103.75	169.59	176.55	134.50	272.50	224.39	136.25	297.29	426.99	-44.72	31.59	393.82	-38.40	37.98	240.65	-51.18	25.45	239.93	-44.10	69.20	414.16	8.17	1128.26	0.00	0.00	0.00	371.75	-59.23	1520.12	361.36	51.17	1517.98	211.16	-60.46	1485.32	199.10	34.34	1477.82	712.55	-287.83	78.85	1312.84	-285.80	76.34	711.64
7.48000	357.70	113.96	148.64	334.16	101.86	172.42	198.84	131.70	270.13	246.15	133.46	296.78	427.98	-44.17	31.69	396.70	-37.33	39.23	240.55	-50.69	25.24	240.02	-43.95	69.22	420.20	7.27	1128.91	0.00	0.00	0.00	378.88	-59.42	1520.40	367.98	50.66	1518.18	218.15	-61.51	1486.14	205.69	33.48	1478.63	712.95	-287.94	78.98	1312.95	-285.39	76.57	711.93
7.49000	385.08	112.19	152.03	362.51	100.09	175.35	221.41	128.73	266.82	266.68	130.86	295.28	426.17	-43.86	31.32	394.76	-38.09	38.52	240.60	-50.71	25.26	240.07	-43.78	69.32	427.58	6.20	1129.46	0.00	0.00	0.00	385.98	-59.71	1520.66	374.55	50.49	1518.27	225.20	-62.41	1486.96	212.19	32.69	1479.21	712.90	-288.18	78.97	1313.16	-285.42	76.58	711.78
7.50000	412.43	109.67	155.30	388.16	97.45	177.26	244.30	126.09	262.91	291.23	128.24	293.69	425.80	-43.09	31.42	394.40	-37.99	38.65	240.73	-51.01	25.45	240.21	-43.88	69.50	432.41	5.38	1129.90	0.00	0.00	0.00	392.98	-59.80	1520.81	381.07	50.33	1518.32	232.22	-63.21	1487.64	218.63	31.94	1479.80	712.63	-288.35	78.89	1313.25	-285.73	76.59	711.88
7.51000	440.89	106.87	158.50	415.43	94.46	179.38	267.57	123.96	258.32	312.18	125.87	290.60	429.05	-43.00	32.07	394.19	-37.63	38.94	240.72	-50.69	25.37	240.25	-43.58	69.50	439.08	4.47	1130.26	0.00	0.00	0.00	399.97	-60.04	1520.94	387.64	49.87	1518.29	239.18	-64.20	1488.22	225.05	30.93	1480.31	713.18	-288.24	79.01	1313.31	-285.59	76.58	711.99
7.52000	468.90	103.44	161.47	443.95	91.60	181.48	291.52	121.98	253.10	335.59	123.85	287.46	428.40	-43.00	31.88	393.95	-37.62	38.98	240.79	-50.79	25.43	240.35	-43.51	69.63	445.92	3.79	1130.60	0.00	0.00	0.00	406.91	-60.02	1521.02	394.19	49.52	1518.21	246.11	-64.73	1488.77	231.51	30.41	1480.71	713.02	-288.29	78.93	1313.37	-285.58	76.53	711.58
7.53000	497.59	99.86	164.40	472.34	88.03	183.58	316.34	119.82	247.12	357.27	121.77	283.28	427.69	-44.18	31.74	393.74	-37.66	38.99	240.79	-51.02	25.61	240.46	-43.36	69.69	451.79	2.93	1130.81	0.00	0.00	0.00	413.75	-59.98	1521.02	400.77	49.60	1518.04	253.03	-65.26	1489.25	237.97	29.47	1481.01	712.94	-288.58	78.94	1313.23	-285.66	76.35	712.32
7.54000	526.22	96.13	167.27	499.35	84.72	185.24	341.20	118.00	240.94	380.10	119.73	278.96	427.02	-43.92	31.55	393.53	-38.26	38.51	240.88	-50.72	25.49	240.58	-43.27	69.83	456.55	2.07	1130.84	0.00	0.00	0.00	420.53	-60.21	1520.95	407.34	49.58	1517.84	259.87	-65.84	1489.62	244.38	28.88	1481.26	713.88	-288.24	79.33	1312.72	-285.63	76.34	712.01
7.55000	555.25	92.81	170.10	527.55	81.64	187.00	366.12	116.31	234.46	403.04	118.02	274.24	428.47	-44.31	31.53	393.41	-37.96	38.62	240.95	-50.84	25.61	240.75	-43.24	70.00	464.20	1.30	1130.76	0.00	0.00	0.00	427.31	-60.09	1520.87	411.44	49.15	1517.86	266.60	-66.40	1489.90	250.86	28.44	1481.44	713.22	-288.15	79.13	1313.10	-286.12	76.58	712.03
7.56000	582.70	89.55	172.72	555.79	78.65	188.57	391.31	114.46	227.80	427.25	116.58	269.55	427.87	-44.36	31.36	400.56	-37.87	41.91	240.97	-50.63	25.57	240.99	-43.26	70.22	470.07	0.54	1130.77	0.00	0.00	0.00	433.97	-59.98	1520.77	417.63	49.14	1517.57	273.33	-67.15	1490.15	257.43	27.93	1481.55	713.87	-288.32	79.21	1313.29	-285.89	76.52	712.44
7.57000	611.58	86.77	175.87	583.04	76.18	190.42	417.03	113.30	221.27	450.26	115.15	264.14	427.14	-44.58	31.30	401.42	-38.06	42.40	241.10	-50.45	25.58	241.25	-43.31	70.43	475.77	0.09	1130.53	0.00	0.00	0.00	440.64	-59.83	1520.63	424.48	49.11	1517.25	280.04	-67.30	1490.36	263.96	27.48	1481.55	712.89	-288.44	78.95	1312.93	-285.63	76.32	712.63
7.58000	640.17	85.24	178.77	609.74	74.53	191.59	443.42	111.73	214.74	474.77	113.83	259.38	428.26	-44.62	31.46	394.41	-37.06	39.31	241.21	-50.51	25.76	241.42	-43.00	70.55	482.19	-0.94	1130.12	0.00	0.00	0.00	447.28	-59.98	1520.43	431.10	49.09	1516.86	286.64	-67.52	1490.47	270.47	27.09	1481.57	713.52	-288.33	78.99	1313.45	-285.71	76.51	712.77
7.59000	667.86	83.89	181.92	637.88	73.07	193.46	469.64	109.48	207.98	497.99	111.94	254.09	428.22	-45.14	31.54	401.72	-38.59	42.25	241.40	-50.22	25.78	241.62	-42.75	70.67	486.23	-1.54	1129.68	0.00	0.00	0.00	453.88	-60.11	1520.22	438.28	49.03	1516.47	293.18	-67.73	1490.52	277.00	26.50	1481.50	713.37	-288.12	78.96	1312.96	-286.12	76.30	711.98
7.60000	694.70	83.36	185.01	664.54	72.91	195.53	495.27	108.63	202.06	520.92	110.14	248.95	427.58	-45.26	31.44	394.68	-37.47	38.99	241.57	-49.95	25.81	241.88	-42.84	70.98	494.49	-2.26	1129.38	0.00	0.00	0.00	460.44	-59.96	1519.97	444.90	49.07	1516.07	299.77	-67.91	1490.49	283.62	26.57	1481.31	712.46	-288.79	78.98	1312.71	-286.15	76.22	712.20
7.61000	722.19	83.03	187.24	690.64	71.95	197.27	520.52	108.10	196.57	544.54	109.03	244.40	428.84	-45.08	31.79	400.64	-38.23	42.07	241.69	-49.83	25.99	242.22	-42.63	71.19	499.32	-3.09	1128.84	0.00	0.00	0.00	467.07	-59.88	1519.66	451.26	49.06	1515.66	306.29	-68.00	1490.29	290.19	26.21	1481.01	713.58	-288.79	79.30	1313.54	-286.01	76.45	711.95
7.62000	748.14	83.10	190.62	715.37	72.54	199.18	545.66	106.48	190.91	567.37	107.72	239.75	428.32	-45.26	31.47	401.88	-38.68	42.37	241.88	-49.63	26.17	242.50	-42.53	71.43	506.87	-3.62	1128.49	0.00	0.00	0.00	473.67	-60.06	1519.26	457.97	48.96	1515.15	312.81	-67.99	1490.06	296.75	26.50	1480.64	713.23	-288.58	79.18	1313.33	-285.87	76.49	711.32
7.63000	772.75	82.88	195.28	741.36	72.12	201.77	570.73	106.25	186.01	590.97	106.67	235.73	427.90	-44.93	31.18	402.05	-38.60	42.30	242.10	-49.22	26.22	242.79	-42.41	71.74	512.31	-4.45	1127.99	0.00	0.00	0.00	480.32	-59.88	1518.84	464.39	49.04	1514.64	319.38	-68.06	1489.71	303.37	26.43	1480.22	713.36	-288.67	79.34	1312.90	-286.00	76.47	711.32
7.64000	797.75	83.13	197.86	764.95	71.71	204.02	595.35	105.89	181.47	611.82	106.13	231.77	427.54	-45.20	31.28	402.13	-38.06	42.66	242.39	-49.21	26.60	243.11	-42.12	71.91	517.28	-5.35	1127.48	0.00	0.00	0.00	487.03	-59.71	1518.33	470.97	49.09	1514.06	325.94	-67.97	1489.29	309.96	26.42	1479.70	712.71	-288.49	79.07	1312.97	-285.97	76.32	710.22
7.65000	820.86	83.37	201.53	788.65	72.01	207.19	618.93	106.16	177.62	634.04	105.29	228.25	428.03	-44.92	31.22	402.71	-38.66	42.58	242.57	-48.69	26.67	243.48	-42.00	72.21	525.20	-5.92	1126.91	0.00	0.00	0.00	493.73	-59.77	1517.76	477.77	49.24	1513.40	332.53	-67.85	1488.76	316.59	26.22	1479.11	712.98	-288.26	79.24	1313.13	-286.18	76.29	710.82
7.66000	842.74	83.61	206.96	810.15	71.59	209.46	641.74	106.21	174.22	655.29	105.10	225.51	426.93	-45.24	30.53	403.11	-39.24	42.28	242.81	-48.59	27.02	243.74	-41.71	72.44	532.29	-6.62	1126.20	0.00	0.00	0.00	500.55	-59.67	1517.16	484.08	49.29	1512.70	339.15	-67.68	1488.15	323.22	26.30	1478.46	712.66	-288.20	79.08	1313.04	-286.13	76.28	710.64
7.67000	863.63	83.38	210.90	831.69	71.47	212.44	663.63	105.73	170.86	676.14	104.91	223.13	427.61	-45.09	30.77	402.59	-38.97	42.10	243.03	-48.17	27.22	244.07	-41.76	72.83	538.33	-7.44	1125.57	0.00	0.00	0.00	507.32	-59.42	1516.54	490.43	49.46	1511.98	345.79	-67.03	1487.54	329.99	26.49	1477.79	712.60	-288.01	79.08	1313.21	-286.05	76.39	710.42
7.68000	884.14	83.75	214.55	851.38	71.30	215.05	684.62	105.00	167.83	695.48	104.48	220.87	429.29	-45.50	30.84	404.50	-38.82	42.61	243.30	-47.80	27.43	244.42	-41.55	73.11	545.39	-8.23	1124.93	0.00	0.00	0.00	513.98	-59.28	1515.84	497.60	49.47	1511.23	352.60	-66.80	1486.90	336.75	26.86	1477.01	712.59	-288.30	79.23	1312.94	-286.07	76.30	710.68
7.69000	903.13	83.90	218.42	870.97	71.12	217.97	704.48	104.92	165.26	712.52	104.10	218.48	428.91	-45.73	30.67	402.38	-39.73	41.64	243.54	-47.52	27.71	244.76	-41.26	73.42	550.95	-9.15	1124.00	0.00	0.00	0.00	520.75	-59.01	1515.17	504.28	49.65	1510.48	359.38	-66.05	1486.22	343.52	27.23	1476.22	712.41	-288.19	79.11	1313.24	-285.96	76.41	710.62
7.70000	919.62	83.89	221.52	887.42	70.93	220.06	723.46	104.92	163.03	729.71	104.32	216.74	428.31	-45.74	30.44	402.03	-39.12	41.66	243.76	-47.58	28.20	245.16	-41.39	73.95	557.29	-9.94	1123.20	0.00	0.00	0.00	527.47	-58.74	1514.48	511.25	49.86	1509.67	366.24	-65.39	1485.49	350.42	27.51	1475.49	712.73	-288.17	79.21	1313.44	-285.99	76.36	711.88
7.71000	935.94	83.44	224.78	903.58	70.84	222.56	741.25	105.26	161.24	746.70	104.22	215.40	428.85	-46.53	30.43	402.87	-39.02	42.09	243.95	-47.11	28.41	245.55	-41.41	74.44	563.62	-10.78	1122.24	0.00	0.00	0.00	534.24	-58.60	1513.77	517.72	50.17	1508.85	373.12	-64.73	1484.75	357.40	28.29	1474.63	713.07	-287.82	79.03	1313.43	-285.79	76.33	711.28
7.72000	950.59	82.57	227.69	918.23	70.43	224.44	757.43	105.46	159.60	761.04	103.88	213.31	428.28	-46.46	30.12	403.86	-39.65	42.03	244.13	-47.00	28.82	245.93	-41.31	74.89	570.31	-11.58	1121.30	0.00	0.00	0.00	541.14	-58.17	1513.06	524.74	50.46	1508.05	380.09	-63.78	1484.03	364.47	28.86	1473.72	713.57	-287.67	79.12	1313.82	-285.79	76.61	711.53
7.73000	965.31	81.58	230.10	933.16	69.50	226.29	772.39	105.32	157.98	774.77	103.88	211.97	429.84	-46.44	30.48	403.08	-40.21	41.35	244.29	-46.60	29.13	246.34	-41.22	75.44	577.76	-11.82	1120.52	0.00	0.00	0.00	547.97	-58.02	1512.39	532.29	50.90	1507.17	387.07	-62.98	1483.22	371.59	29.66	1472.79	712.93	-287.45	79.04	1312.84	-285.67	76.57	712.02
7.74000	978.49	80.21	231.84	945.16	68.64	227.35	786.02	105.83	156.52	787.45	104.00	210.67	429.11	-46.42	30.09	403.83	-39.49	41.87	244.42	-46.19	29.52	246.78	-41.10	76.05	583.86	-12.45	1119.54	0.00	0.00	0.00	554.98	-57.47	1511.74	539.76	51.32	1506.41	394.07	-62.02	1482.42	378.83	30.41	1471.90	712.61	-287.89	78.93	1313.04	-285.76	76.58	712.57
7.75000	990.52	78.29	233.03	955.63	67.41	227.41	798.60	105.70	154.76	799.08	104.50	209.42	428.69	-46.52	29.69	405.40	-40.11	41.90	244.60	-45.96	30.05	247.25	-41.17	76.79	591.06	-13.06	1118.77	0.00	0.00	0.00	562.07	-56.90	1511.14	547.24	51.75	1505.59	401.14	-61.02	1481.67	386.17	31.55	1470.90	713.11	-287.85	79.00	1313.65	-285.57	76.78	712.43
7.76000	1002.68	77.04	233.66	967.17	66.53	227.80	809.90	106.38	153.28	809.60	104.76	207.93	429.63	-46.56	30.34	404.73	-40.31	41.65	244.81	-45.88	30.71	247.69	-41.11	77.52	598.54	-13.53	1117.75	0.00	0.00	0.00	569.20	-56.24	1510.55	554.25	52.33	1504.85	408.38	-59.85	1480.93	393.73	32.38	1469.94	713.84	-287.47	79.11	1313.61	-286.15	76.56	712.05
7.77000	1006.67	75.64	229.45	975.70	64.65	226.74	819.90	106.77	151.50	819.00	105.49	206.45	428.75	-46.89	29.82	403.23	-40.21	41.28	244.99	-45.58	31.30	248.15	-40.96	78.29	606.70	-13.80	1116.97	0.00	0.00	0.00	576.47	-55.54	1510.03	561.76	52.95	1504.18	415.73	-58.92	1480.16	401.33	33.64	1468.94	712.99	-287.52	78.91	1313.17	-285.74	76.49	712.11
7.78000	1014.85	74.29	228.13	984.20	63.20	225.25	828.76	106.87	149.45	827.73	105.91	205.40	429.18	-46.57	29.91	403.37	-40.18	41.17	245.18	-45.53	32.09	248.66	-41.19	79.26	613.04	-14.21	1115.83	0.00	0.00	0.00	583.82	-54.65	1509.55	569.35	53.82	1503.58	423.17	-57.90	1479.39	409.14	34.39	1468.10	712.86	-287.24	78.88	1313.25	-285.72	76.39	712.11
7.79000	1022.24	73.01	226.24	991.75	62.72	223.41	836.32	106.95	147.26	831.78	106.27	202.50	427.87	-46.16	30.38	404.84	-40.42	41.62	245.40	-45.38	32.95	249.13	-41.26	80.26	620.73	-14.53	1115.07	0.00	0.00	0.00	591.48	-53.73	1509.16	576.90	54.46	1503.05	430.71	-56.82	1478.65	417.04	35.54	1467.23	713.10	-287.55	78.88	1313.34	-285.91	76.40	712.44
7.80000	1028.52	71.84	223.80	998.36	61.80	220.73	842.86	106.90	144.78	838.95	106.12	200.35	426.94	-46.49	30.07	402.87	-40.61	40.91	245.69	-45.14	33.87	249.69	-41.18	81.26	627.98	-14.89	1114.18	0.00	0.00	0.00	599.24	-52.62	1508.86	587.79	55.43	1502.15	438.46	-55.67	1477.93	425.21	36.42	1466.43	713.60	-287.71	78.88	1313.11	-285.93	76.38	713.00
7.81000	1033.90	70.84	220.63	1001.87	61.34	216.90	848.18	107.23	142.22	843.25	106.20	197.56	426.73	-47.15	29.62	403.67	-40.32	41.23	245.97	-45.37	35.03	250.27	-41.27	82.48	638.89	-14.88	1113.43	0.00	0.00	0.00	607.12	-51.67	1508.57	596.57	56.24	1501.62	446.37	-54.48	1477.30	433.49	37.46	1465.61	713.30	-287.39	78.78	1313.32	-286.17	76.39	712.68
7.82000	1038.81	70.33	216.57	1007.61	60.73	213.53	852.44	107.37	139.56	848.90	105.95	195.18	428.61	-46.99	30.04	401.05	-40.97	39.98	246.37	-45.82	36.49	250.89	-41.25	83.73	645.57	-14.70	1112.56	0.00	0.00	0.00	615.22	-50.78	1508.35	604.74	57.26	1501.26	454.40	-53.23	1476.69	441.84	38.36	1464.90	712.84	-287.23	78.88	1313.64	-286.34	76.30	712.51
7.83000	1042.89	69.66	211.89	1011.65	60.18	209.43	855.86	106.77	136.38	852.02	105.17	191.75	429.09	-47.28	30.05	401.19	-41.29	40.01	246.71	-45.86	37.75	251.60	-41.46	85.19	653.69	-14.79	1111.87	0.00	0.00	0.00	623.52	-49.74	1508.20	613.03	58.20	1500.95	462.72	-52.04	1476.13	450.30	39.61	1464.18	712.98	-287.45	78.83	1313.62	-285.82	76.49	712.32
7.84000	1046.16	69.08	206.78	1014.08	59.37	204.81	858.32	106.54	133.17	855.94	104.55	188.77	428.98	-47.46	29.71	403.77	-41.17	40.56	247.08	-45.59	39.00	252.29	-41.48	86.69	661.18	-14.82	1111.18	0.00	0.00	0.00	632.08	-48.63	1508.10	621.54	59.03	1500.76	471.13	-51.07	1475.66	458.90	40.64	1463.55	713.39	-287.30	78.88	1313.25	-285.85	76.43	712.46
7.85000	1050.43	67.50	204.40	1016.78	58.19	199.74	860.25	104.92	129.30	858.08	103.92	185.48	430.77	-47.37	30.26	404.28	-40.87	40.97	247.55	-45.72	40.53	253.08	-41.57	88.30	670.10	-14.79	1110.54	0.00	0.00	0.00	640.70	-47.79	1508.10	630.18	60.12	1500.63	479.86	-49.90	1475.19	467.72	41.72	1462.99	712.97	-287.39	78.79	1313.35	-285.56	76.48	712.58
7.86000	1052.80	66.88	198.84	1018.36	58.36	194.59	861.13	104.84	126.00	860.17	104.01	182.50	429.70	-47.04	29.92	402.97	-41.31	40.43	248.03	-45.71	42.09	253.99	-41.79	90.03	679.35	-14.58	1109.88	0.00	0.00	0.00	649.39	-46.37	1508.16	639.00	61.23	1500.60	488.84	-48.72	1474.81	476.73	42.65	1462.56	712.96	-287.31	78.74	1313.27	-285.45	76.57	711.99
7.87000	1053.42	66.15	192.64	1019.68	56.75	189.06	861.63	104.22	122.38	860.83	103.56	178.98	428.29	-47.69	29.18	403.14	-42.11	40.09	248.60	-46.32	44.09	254.94	-42.01	91.85	687.65	-14.50	1109.34	0.00	0.00	0.00	658.31	-44.90	1508.28	648.10	62.31	1500.67	498.06	-47.31	1474.46	485.84	43.95	1462.12	712.57	-287.31	78.51	1313.20	-285.82	76.48	712.26
7.88000	1054.29	65.40	186.82	1019.94	56.37	183.63	861.54	102.77	118.20	862.27	103.19	175.62	429.40	-47.27	29.53	403.02	-42.22	39.81	249.27	-46.37	45.89	256.01	-42.39	93.81	696.91	-14.17	1108.78	0.00	0.00	0.00	667.39	-43.71	1508.44	657.38	63.54	1500.80	507.50	-45.77	1474.15	495.12	45.46	1461.73	713.00	-287.42	78.83	1313.46	-285.72	76.53	712.40
7.89000	1053.21	64.90	180.38	1020.83	55.28	177.96	861.01	101.73	114.10	862.97	102.31	171.85	429.13	-48.03	28.87	401.17	-41.78	39.56	249.94	-46.89	48.01	257.17	-42.79	95.88	705.46	-13.85	1108.52	0.00	0.00	0.00	676.82	-42.59	1508.65	666.91	64.52	1501.04	517.06	-44.46	1473.88	504.67	46.46	1461.50	713.45	-287.35	79.01	1313.41	-285.40	76.40	712.29
7.90000	1052.87	64.63	174.31	1020.29	55.23	172.42	859.99	100.17	109.83	862.62	101.34	167.86	430.14	-47.79	29.26	402.39	-42.11	39.81	250.78	-47.07	50.17	258.49	-43.25	98.06	715.38	-13.51	1108.08	0.00	0.00	0.00	686.51	-41.24	1508.92	676.71	65.76	1501.32	526.86	-42.94	1473.73	514.55	47.82	1461.30	712.65	-287.46	78.66	1313.31	-285.37	76.50	712.26
7.91000	1053.19	64.82	168.55	1018.08	54.81	166.33	858.52	99.01	105.75	861.29	99.47	163.19	430.15	-47.60	29.26	402.56	-41.80	39.90	251.70	-47.61	52.66	260.04	-44.06	100.50	726.01	-13.01	1107.96	0.00	0.00	0.00	696.47	-39.59	1509.25	686.77	67.22	1501.71	536.87	-41.40	1473.71	524.55	49.45	1461.24	712.58	-287.65	78.54	1313.25	-285.89	76.29	712.01
7.92000	1051.34	64.96	162.37	1017.52	55.62	160.70	857.07	98.30	103.12	860.06	99.34	159.25	430.21	-48.50	28.33	401.82	-42.73	38.95	252.74	-48.22	55.33	261.67	-44.30	102.82	737.40	-12.67	1107.79	0.00	0.00	0.00	706.60	-37.94	1509.62	697.17	68.71	1502.14	547.05	-39.60	1473.67	534.85	51.18	1461.25	713.57	-287.45	79.03	1312.60	-285.81	76.25	712.20
7.93000	1050.85	65.42	156.47	1017.74	55.31	154.86	856.22	98.99	102.17	858.89	98.59	155.35	430.62	-49.03	28.15	402.32	-41.72	39.49	253.95	-48.72	58.11	263.56	-44.78	105.41	745.44	-12.14	1107.85	0.00	0.00	0.00	716.85	-36.75	1510.00	707.82	70.39	1502.58	557.39	-37.75	1473.74	545.52	52.89	1461.43	713.04	-287.60	78.89	1312.79	-285.59	76.23	712.46
7.94000	1052.30	66.37	151.44	1019.33	55.93	149.93	856.86	98.21	101.10	859.93	97.01	151.85	431.76	-48.77	28.48	401.52	-41.90	38.97	255.31	-49.41	61.13	265.58	-45.22	108.10	755.06	-11.50	1108.00	0.00	0.00	0.00	727.48	-34.87	1510.33	718.89	72.11	1503.06	567.94	-35.61	1473.87	556.45	54.92	1461.65	713.29	-287.59	79.03	1312.78	-285.80	76.42	712.62
7.95000	1055.56	67.66	143.89	1022.77	56.73	144.38	858.11	97.31	101.63	863.27	95.33	150.01	430.35	-49.03	28.13	402.38	-40.48	39.73	256.77	-49.72	64.20	267.80	-45.15	110.75	766.90	-10.90	1108.42	0.00	0.00	0.00	738.28	-32.81	1510.77	728.97	73.70	1503.87	578.62	-33.21	1474.14	567.62	57.63	1462.04	713.43	-287.63	78.83	1312.68	-285.93	76.44	712.47
7.96000	1059.04	67.80	135.78	1021.61	55.78	138.62	859.04	97.45	102.08	868.40	94.44	149.93	430.75	-48.78	27.89	403.08	-44.74	38.79	258.44	-50.03	67.41	270.30	-45.21	113.62	777.54	-10.38	1108.91	0.00	0.00	0.00	749.30	-31.05	1511.45	739.75	75.84	1504.71	589.54	-30.48	1474.77	579.22	60.06	1462.76	713.69	-287.65	78.82	1312.90	-285.67	76.60	712.16
7.97000	1059.53	65.05	133.23	1026.73	54.06	133.74	859.70	97.15	101.85	868.47	94.58	149.05	431.57	-48.76	28.27	401.31	-45.43	37.57	260.31	-50.70	70.96	273.11	-45.48	116.85	787.87	-9.52	1109.62	0.00	0.00	0.00	760.43	-28.67	1512.26	750.44	78.04	1505.63	600.67	-27.48	1475.68	590.77	63.09	1463.69	713.40	-287.77	78.71	1312.93	-285.42	76.61	712.68
7.98000	1061.75	64.56	127.26	1028.04	53.31	130.21	860.16	97.57	101.87	870.77	94.14	149.09	429.11	-47.72	28.52	404.22	-45.38	37.83	262.43	-50.37	74.27	276.19	-45.58	120.17	801.54	-8.66	1110.45	0.00	0.00	0.00	771.68	-25.77	1513.16	762.18	80.71	1506.39	611.93	-24.30	1476.79	602.38	66.46	1464.66	713.40	-287.47	78.84	1313.05	-285.15	76.72	712.41
7.99000	1061.50	62.40	124.85	1029.27	52.25	126.86	860.52	97.60	101.40	873.23	94.61	149.60	429.75	-48.13	28.68	404.28	-45.43	37.28	264.91	-50.91	78.24	279.69	-45.99	123.82	811.61	-7.73	1111.25	0.00	0.00	0.00	783.04	-22.70	1514.23	774.25	83.41	1507.27	623.34	-20.30	1478.00	614.17	69.98	1465.72	713.81	-287.44	79.06	1313.00	-285.42	76.60	713.00
8.00000	1064.15	63.07	119.84	1030.66	51.21	125.93	860.92	97.57	101.07	873.81	95.13	149.23	428.89	-48.04	28.72	404.58	-45.31	36.66	267.80	-51.14	82.42	283.73	-46.41	127.76	822.19	-6.52	1112.03	0.00	0.00	0.00	794.40	-19.70	1515.45	785.49	86.24	1508.35	634.85	-16.45	1479.31	626.08	73.50	1466.79	713.29	-287.62	79.00	1312.78	-286.03	76.31	712.04
8.01000	1063.36	62.15	119.11	1030.75	51.60	123.67	861.03	98.37	101.36	875.64	94.79	149.28	428.66	-48.76	28.41	404.13	-45.48	33.50	271.21	-51.34	86.90	288.33	-46.68	131.84	832.68	-5.21	1112.93	0.00	0.00	0.00	805.71	-16.72	1516.87	797.54	89.28	1509.48	646.31	-12.64	1480.84	637.95	77.36	1467.99	713.50	-287.39	79.14	1313.12	-285.98	76.30	712.05
8.02000	1065.31	61.99	115.04	1032.54	50.11	122.53	861.40	98.29	101.35	876.23	94.63	149.09	430.42	-49.31	28.79	404.96	-45.00	32.53	275.16	-51.43	91.60	293.69	-47.16	136.23	844.33	-3.64	1114.08	0.00	0.00	0.00	817.14	-13.66	1518.54	809.53	92.37	1510.73	657.63	-8.86	1482.69	649.84	80.98	1469.56	712.94	-287.62	78.89	1312.59	-286.06	76.11	712.73
8.03000	1065.58	61.41	113.58	1031.12	50.32	120.59	861.56	98.56	101.52	877.04	94.65	148.81	429.17	-48.70	28.34	405.78	-45.00	32.32	279.73	-50.78	96.30	299.88	-47.66	140.81	855.99	-1.82	1115.34	0.00	0.00	0.00	825.72	-12.39	1521.10	821.37	95.78	1512.18	668.97	-4.97	1484.91	661.56	85.03	1471.47	713.34	-287.97	78.99	1313.06	-285.88	76.27	712.70
8.04000	1065.91	61.36	112.25	1030.55	50.59	119.58	861.78	98.39	101.43	877.88	94.56	148.32	430.13	-48.92	28.90	406.74	-44.51	32.00	285.12	-50.89	101.68	307.04	-48.46	145.64	867.41	0.12	1117.02	0.00	0.00	0.00	835.81	-9.56	1523.35	833.08	99.09	1513.84	680.20	-1.60	1487.48	673.25	89.04	1473.76	713.25	-288.07	79.01	1313.45	-285.74	76.62	712.28
8.05000	1063.95	60.85	112.88	1030.46	50.23	118.86	861.85	98.38	101.39	877.69	94.28	147.85	429.80	-49.12	28.63	407.22	-44.48	32.25	291.32	-50.95	107.32	315.24	-49.25	150.48	877.75	2.30	1118.95	0.00	0.00	0.00	846.70	-6.39	1525.63	844.88	102.44	1515.68	691.44	2.23	1490.44	684.71	92.86	1476.35	713.44	-288.08	79.00	1313.03	-285.78	76.50	712.85
8.06000	1066.11	60.78	110.75	1031.54	50.00	118.70	862.03	98.27	101.27	878.68	94.27	147.94	429.90	-49.26	28.91	408.24	-44.61	32.57	298.17	-51.08	113.16	324.48	-50.47	155.44	888.28	4.54	1121.32	0.00	0.00	0.00	857.23	-3.07	1527.95	857.14	105.77	1517.59	702.50	6.10	1493.53	696.05	96.37	1479.21	712.46	-288.01	78.80	1312.92	-286.19	76.18	712.75
8.07000	1066.15	60.79	110.19	1030.95	50.12	117.98	862.15	97.93	101.11	878.47	94.16	147.77	430.64	-49.27	28.39	410.28	-44.96	33.03	305.71	-51.43	119.65	334.52	-52.13	160.60	901.50	7.00	1124.24	0.00	0.00	0.00	867.43	0.08	1530.40	870.24	109.10	1519.13	713.27	9.12	1496.65	707.17	99.48	1482.17	712.71	-288.05	78.90	1312.98	-285.53	76.46	712.32
8.08000	1066.10	60.51	110.07	1031.08	50.23	117.90	862.11	98.02	101.11	878.66	94.24	147.65	433.04	-49.89	28.00	413.17	-45.60	33.87	313.80	-51.92	126.99	345.26	-53.91	166.36	910.35	9.08	1127.22	0.00	0.00	0.00	877.64	3.37	1532.78	881.35	112.30	1521.06	723.84	12.04	1499.74	717.90	102.99	1485.02	713.04	-288.28	79.00	1312.95	-285.93	76.47	712.46
8.09000	1066.13	60.59	109.83	1031.18	49.61	117.90	862.16	98.09	101.04	879.11	94.24	147.80	435.61	-51.16	27.12	416.59	-46.56	35.48	322.45	-53.19	135.52	356.52	-56.42	173.40	920.41	11.31	1130.36	0.00	0.00	0.00	887.74	6.64	1535.12	891.68	115.29	1523.06	734.15	14.77	1502.72	728.15	106.26	1487.68	712.86	-288.07	78.78	1313.01	-286.19	76.53	712.15
8.10000	1066.06	60.55	109.72	1030.00	49.92	117.63	862.27	97.91	100.95	879.91	94.35	147.89	439.63	-53.45	27.07	421.99	-47.85	38.44	331.45	-54.00	144.58	368.29	-58.69	181.23	929.33	13.34	1133.62	0.00	0.00	0.00	897.07	9.66	1537.47	901.55	118.46	1525.02	744.22	17.29	1505.55	737.98	109.05	1490.28	712.71	-287.82	78.83	1314.21	-286.00	76.88	712.64
8.11000	1066.04	60.30	109.71	1029.90	49.51	117.31	862.21	98.15	101.03	879.38	94.53	147.60	446.07	-55.49	27.60	428.47	-49.35	42.88	340.97	-54.47	154.16	380.83	-61.66	190.12	939.30	15.33	1136.79	0.00	0.00	0.00	906.69	12.32	1539.90	911.17	121.57	1526.99	754.08	19.51	1508.25	747.47	111.15	1492.76	712.88	-288.01	78.90	1313.59	-285.93	76.69	712.86
8.12000	1066.04	60.57	109.50	1032.35	49.95	115.76	862.28	98.18	101.01	878.99	94.71	147.42	453.20	-54.95	31.59	435.73	-49.06	49.56	351.95	-55.48	164.35	394.39	-65.16	199.71	947.29	17.18	1139.83	0.00	0.00	0.00	916.96	14.93	1542.22	920.41	124.41	1529.03	763.74	21.56	1510.89	756.60	113.27	1495.13	712.93	-287.99	78.92	1313.47	-285.60	76.73	712.01
8.13000	1066.15	60.85	109.33	1032.25	49.62	115.87	862.19	98.14	101.00	879.53	94.71	147.60	461.80	-51.67	38.81	444.72	-47.65	58.33	364.81	-56.62	174.76	408.75	-67.41	208.82	956.09	18.71	1142.58	0.00	0.00	0.00	927.01	17.58	1544.65	929.31	127.15	1531.13	773.03	23.34	1513.42	765.41	115.47	1497.45	713.45	-287.83	79.05	1312.92	-285.96	76.71	711.41
8.14000	1066.12	60.97	109.28	1032.24	51.14	115.74	862.19	97.97	100.90	878.84	94.93	147.24	472.80	-49.09	47.09	456.90	-46.55	68.40	379.37	-59.40	186.46	423.27	-67.99	218.31	964.55	20.45	1145.18	0.00	0.00	0.00	936.82	19.95	1547.13	937.82	129.60	1533.36	782.13	25.36	1515.93	774.01	117.07	1499.79	712.99	-288.13	78.88	1312.95	-285.98	76.61	711.78
8.15000	1066.04	61.06	109.36	1031.99	50.63	116.21	862.15	97.95	100.95	879.07	95.24	147.24	485.85	-47.59	56.28	470.17	-45.25	78.22	394.73	-61.86	198.59	438.47	-68.60	228.53	972.99	21.88	1147.72	0.00	0.00	0.00	946.55	22.18	1549.62	946.06	131.90	1535.68	790.82	26.42	1518.39	782.36	118.32	1502.16	712.34	-288.10	78.67	1312.81	-286.15	76.50	712.05
8.16000	1065.97	61.04	109.45	1032.09	50.41	115.86	862.00	98.26	101.03	878.74	95.53	146.96	500.34	-47.36	65.98	485.10	-44.58	88.03	410.46	-62.35	210.06	454.47	-68.11	238.49	981.63	23.51	1149.92	0.00	0.00	0.00	959.63	27.81	1550.67	953.95	134.18	1538.08	799.36	27.77	1520.81	790.53	119.08	1504.57	712.01	-288.14	78.62	1313.10	-286.24	76.57	712.52
8.17000	1065.97	61.39	109.38	1031.90	51.09	116.44	861.94	98.14	100.95	880.16	95.89	147.37	515.92	-48.85	75.73	500.93	-44.42	97.81	426.64	-61.60	221.13	471.17	-67.75	248.71	988.89	24.78	1151.98	0.00	0.00	0.00	969.15	30.70	1552.86	961.69	136.03	1540.56	807.67	28.23	1523.14	798.30	120.26	1506.97	712.42	-287.77	78.80	1313.48	-286.14	76.56	711.67
8.18000	1065.78	61.13	109.64	1031.73	52.01	116.56	861.85	98.47	101.05	879.45	96.39	147.17	531.13	-49.49	84.63	517.16	-44.76	107.39	443.61	-60.01	231.68	488.76	-66.80	258.80	997.83	26.05	1153.99	0.00	0.00	0.00	980.01	33.86	1555.25	969.39	137.41	1543.15	815.79	28.65	1525.38	805.94	120.85	1509.35	712.22	-287.84	78.96	1313.15	-285.94	76.65	711.65
8.19000	1065.72	61.40	109.55	1031.92	51.08	116.23	861.90	98.04	100.91	879.49	96.58	146.98	549.20	-50.08	93.76	534.64	-45.68	116.92	461.63	-59.36	242.28	507.37	-65.83	268.61	1006.60	27.48	1155.92	0.00	0.00	0.00	989.92	36.48	1557.68	976.77	138.73	1545.73	823.85	29.07	1527.62	813.62	121.01	1511.70	712.24	-287.43	78.90	1312.88	-286.31	76.54	711.82
8.20000	1065.63	61.31	109.61	1031.65	50.89	116.56	861.83	98.23	100.94	879.83	96.99	147.24	569.47	-50.81	103.06	554.15	-46.05	126.31	480.93	-58.28	251.92	526.61	-64.86	278.09	1013.98	28.53	1157.72	0.00	0.00	0.00	998.95	38.57	1560.12	984.11	139.77	1548.39	831.82	29.26	1529.76	820.93	121.27	1513.97	713.44	-287.61	79.27	1313.26	-286.06	76.59	712.39
8.21000	1065.53	61.08	109.63	1031.59	51.35	116.60	861.98	98.02	100.84	879.55	97.01	147.02	589.96	-51.42	111.44	575.55	-46.06	135.22	501.45	-57.84	260.83	546.56	-63.59	286.76	1022.01	29.81	1159.80	0.00	0.00	0.00	1007.19	40.19	1562.56	991.17	140.88	1551.02	839.63	29.07	1531.86	828.25	121.21	1516.25	712.31	-287.67	78.92	1313.78	-285.94	76.82	712.03
8.22000	1065.50	60.95	109.51	1027.89	51.38	116.91	861.99	98.06	100.95	879.31	96.42	146.75	613.74	-51.89	119.82	597.67	-45.59	143.31	523.02	-57.62	268.52	567.34	-62.74	294.65	1029.60	30.80	1161.76	0.00	0.00	0.00	1014.71	41.34	1564.99	998.15	141.52	1553.67	847.39	29.06	1533.93	835.55	121.10	1518.50	712.09	-287.81	78.56	1312.93	-285.99	76.72	711.28
8.23000	1065.51	60.97	109.12	1028.19	51.21	116.51	862.05	97.74	100.95	879.35	96.15	146.61	637.07	-51.75	127.36	618.22	-47.24	152.62	545.02	-57.69	275.13	588.82	-62.18	301.62	1037.48	31.97	1163.83	0.00	0.00	0.00	1021.57	42.08	1567.39	1005.11	141.99	1556.18	855.00	28.52	1535.92	842.78	120.73	1520.84	711.97	-287.79	78.56	1313.26	-285.55	76.83	711.26
8.24000	1065.46	60.81	108.83	1027.70	50.71	116.04	862.17	97.78	100.99	879.66	96.40	146.94	660.97	-52.12	133.76	642.79	-47.86	159.82	567.63	-57.49	280.39	610.92	-62.34	307.83	1045.00	33.05	1165.88	0.00	0.00	0.00	1027.87	42.42	1569.75	1011.95	142.26	1558.64	862.58	28.12	1537.93	850.01	119.71	1523.20	711.59	-287.64	78.59	1312.82	-286.24	76.62	710.93
8.25000	1065.60	60.92	108.39	1028.29	51.12	115.93	862.28	97.43	101.03	879.47	96.05	146.84	687.86	-52.20	139.74	669.04	-48.51	166.11	590.71	-57.36	284.38	633.65	-62.53	312.86	1053.14	34.14	1167.99	0.00	0.00	0.00	1033.67	42.41	1572.04	1018.76	142.30	1561.01	870.12	27.40	1539.82	857.03	119.34	1525.38	711.12	-288.23	78.77	1312.77	-285.84	76.56	710.57
8.26000	1065.51	60.68	108.20	1027.25	50.77	115.17	862.24	97.80	101.21	880.08	96.07	147.09	714.75	-53.65	144.74	693.85	-49.40	170.85	614.38	-57.25	287.14	656.62	-62.80	316.73	1059.90	35.05	1170.05	0.00	0.00	0.00	1039.06	42.06	1574.27	1025.61	142.07	1563.27	877.64	26.34	1541.56	863.99	118.63	1527.50	710.66	-288.63	78.71	1313.04	-285.89	76.77	709.63
8.27000	1065.65	60.83	107.80	1032.01	50.20	114.53	862.24	97.66	101.20	879.97	95.64	146.79	740.71	-55.81	149.86	718.93	-50.59	174.56	638.74	-57.49	288.65	679.71	-62.97	319.32	1067.85	36.10	1172.17	0.00	0.00	0.00	1044.10	41.42	1576.40	1032.37	141.66	1565.44	885.19	25.23	1543.12	870.91	117.71	1529.46	711.41	-288.52	78.88	1313.73	-286.20	76.87	710.44
8.28000	1065.71	60.75	107.57	1027.62	50.31	114.35	862.30	97.44	101.18	879.99	95.38	146.79	769.48	-56.98	153.82	744.42	-52.00	177.49	663.43	-57.67	288.85	703.45	-63.01	320.72	1075.51	36.94	1174.17	0.00	0.00	0.00	1048.87	40.51	1578.43	1039.17	141.27	1567.50	892.75	24.28	1544.53	877.78	116.55	1531.26	710.81	-288.46	78.66	1313.47	-286.49	76.58	711.04
8.29000	1065.89	60.99	107.11	1032.38	50.40	113.73	862.38	97.36	101.20	881.03	95.31	147.08	799.88	-58.56	157.40	783.48	-52.94	182.10	688.63	-58.19	287.84	727.81	-63.16	321.07	1083.51	37.84	1176.20	0.00	0.00	0.00	1053.45	39.36	1580.35	1045.99	140.73	1569.42	900.30	23.49	1545.78	884.64	115.65	1532.90	711.77	-288.01	78.79	1313.34	-286.27	76.62	710.28
8.30000	1065.90	60.87	106.89	1032.94	50.78	113.04	862.47	97.36	101.29	880.09	95.25	146.75	830.77	-59.62	160.52	809.21	-54.56	183.33	714.74	-59.30	285.80	752.72	-63.51	320.32	1091.16	38.56	1178.09	0.00	0.00	0.00	1057.92	38.01	1582.13	1052.79	139.94	1571.22	907.72	22.14	1546.87	891.57	114.24	1534.44	712.32	-288.13	78.87	1312.83	-286.07	76.62	710.92
8.31000	1066.00	61.09	106.61	1032.54	51.84	113.77	862.50	97.47	101.43	880.43	95.70	147.15	858.31	-59.44	164.17	838.06	-56.45	184.28	741.60	-60.11	282.58	778.32	-63.77	318.29	1097.59	39.23	1179.96	0.00	0.00	0.00	1062.34	36.49	1583.76	1059.59	139.23	1572.89	915.25	21.13	1547.78	898.47	112.82	1535.84	712.31	-288.31	78.86	1313.20	-286.31	76.77	711.89
8.32000	1065.90	61.15	106.28	1032.95	51.14	112.93	862.53	97.27	101.54	881.05	95.45	147.26	895.59	-60.41	163.91	870.83	-57.95	185.30	769.24	-61.27	278.43	804.01	-64.15	315.24	1106.02	39.86	1181.63	0.00	0.00	0.00	1066.81	34.83	1585.22	1066.45	138.44	1574.41	922.69	19.43	1548.62	905.34	111.65	1537.07	712.16	-288.09	78.81	1312.98	-286.36	76.59	711.78
8.33000	1065.91	61.13	106.04	1032.94	51.12	112.75	862.69	97.19	101.65	880.55	95.45	147.12	931.08	-61.35	165.06	902.60	-59.40	185.32	797.21	-62.43	273.27	830.25	-64.87	311.34	1112.88	40.34	1183.01	0.00	0.00	0.00	1071.38	33.06	1586.51	1073.34	137.44	1575.77	930.08	18.14	1549.36	912.27	110.36	1538.21	712.61	-287.79	79.11	1313.57	-286.06	76.54	711.56
8.34000	1065.80	60.94	105.83	1033.15	51.85	112.26	862.88	96.83	101.68	880.62	95.43	147.17	963.62	-63.50	166.10	935.48	-60.63	184.86	825.69	-63.67	267.12	857.05	-65.69	306.50	1121.03	40.91	1184.34	0.00	0.00	0.00	1076.14	31.21	1587.60	1080.16	136.54	1576.98	937.51	16.88	1549.94	919.27	109.10	1539.22	712.26	-287.65	79.06	1313.78	-286.00	76.61	711.95
8.35000	1065.82	61.07	105.53	1030.72	55.29	116.17	862.96	96.82	101.75	881.76	95.18	147.48	999.71	-65.80	166.57	969.54	-61.85	184.13	854.92	-64.90	260.07	884.36	-66.96	301.00	1128.30	41.39	1185.49	0.00	0.00	0.00	1081.17	29.31	1588.48	1087.03	135.77	1578.00	944.94	15.34	1550.33	926.23	107.53	1540.10	712.85	-287.46	79.17	1313.33	-286.05	76.49	711.76
8.36000	1065.80	61.03	105.25	1027.03	61.97	120.77	863.06	96.81	101.93	880.68	94.93	147.26	1036.09	-67.23	167.31	1003.50	-62.71	183.05	884.97	-65.80	252.08	912.05	-68.16	294.64	1135.03	41.78	1186.35	0.00	0.00	0.00	1086.54	27.40	1589.14	1093.93	134.71	1578.91	952.42	14.22	1550.64	933.21	106.21	1540.82	711.94	-287.74	78.90	1313.89	-285.96	76.76	712.09
8.37000	1065.80	60.91	105.05	1025.09	64.54	123.77	863.05	97.15	102.15	881.80	94.61	147.42	1071.71	-68.14	167.72	1039.42	-63.31	182.37	915.33	-67.78	243.90	940.07	-69.20	287.50	1145.28	42.09	1187.09	0.00	0.00	0.00	1092.32	25.50	1589.56	1100.85	133.76	1579.65	959.89	12.78	1550.71	940.30	104.45	1541.34	712.05	-287.81	78.96	1313.95	-285.71	76.76	712.08
8.38000	1065.82	60.78	104.91	1023.39	71.68	127.51	863.11	96.91	102.16	881.60	94.45	147.49	1106.63	-69.02	167.52	1074.45	-63.87	181.31	946.14	-69.53	234.98	968.82	-70.45	279.92	1152.89	42.38	1187.62	0.00	0.00	0.00	1098.59	23.65	1589.73	1107.85	132.79	1580.20	967.29	11.27	1550.61	947.29	103.09	1541.68	711.56	-288.12	78.92	1313.15	-285.57	76.52	712.16
8.39000	1065.87	60.65	104.80	1024.23	72.47	127.63	863.18	96.75	102.21	882.09	94.67	147.84	1141.50	-69.34	167.69	1108.93	-64.46	180.04	977.72	-70.70	225.54	997.89	-71.50	271.80	1159.18	42.61	1187.94	0.00	0.00	0.00	1105.43	21.88	1589.63	1114.85	131.96	1580.59	974.82	10.02	1550.29	954.42	101.67	1541.78	712.22	-288.34	79.03	1314.21	-285.92	76.76	711.62
8.40000	1065.96	60.57	104.69	1028.92	64.48	121.89	863.33	96.50	102.19	882.50	94.36	147.92	1176.57	-70.55	168.00	1143.76	-65.45	178.94	1009.83	-71.51	215.86	1027.42	-72.47	263.39	1167.92	42.86	1187.92	0.00	0.00	0.00	1112.91	20.21	1589.24	1122.06	130.59	1580.89	982.36	8.52	1549.87	961.60	100.17	1541.71	712.58	-288.17	79.23	1314.12	-285.87	76.66	711.42
8.41000	1066.07	60.58	104.54	1032.66	57.48	116.86	863.48	96.20	102.21	883.48	94.29	148.28	1210.15	-72.10	169.00	1177.32	-66.62	177.47	1042.15	-72.74	206.18	1056.98	-73.42	254.82	1175.22	43.23	1187.82	0.00	0.00	0.00	1121.11	18.69	1588.56	1129.17	129.74	1580.93	990.05	7.08	1549.23	968.89	98.64	1541.50	712.54	-288.03	79.25	1313.91	-286.15	76.35	712.24
8.42000	1066.23	60.71	104.31	1034.09	54.97	114.95	863.39	96.75	102.60	883.98	94.26	148.62	1244.82	-72.84	169.63	1212.05	-67.98	176.15	1074.51	-74.39	196.75	1086.94	-74.56	246.27	1183.27	43.40	1187.58	0.00	0.00	0.00	1130.11	17.34	1587.56	1136.25	129.01	1580.79	997.81	5.67	1548.40	976.37	97.07	1541.04	712.33	-287.83	79.28	1314.18	-285.91	76.93	711.80
8.43000	1066.46	61.14	103.96	1034.58	53.47	113.82	863.47	96.83	102.79	883.32	94.21	148.44	1278.74	-74.43	169.08	1246.84	-69.14	174.68	1107.17	-75.92	187.50	1117.12	-75.57	237.69	1191.71	43.60	1187.09	0.00	0.00	0.00	1139.98	16.19	1586.23	1143.58	127.84	1580.54	1005.69	4.35	1547.47	983.84	95.90	1540.31	713.06	-287.86	79.49	1314.13	-285.89	77.02	712.41
8.44000	1066.45	60.86	103.99	1034.57	52.36	112.63	863.64	96.35	102.79	884.20	93.97	148.87	1311.79	-75.57	167.81	1281.36	-70.41	172.80	1139.85	-78.03	178.84	1147.74	-76.30	229.20	1200.59	43.81	1186.50	0.00	0.00	0.00	1156.58	14.35	1585.46	1150.97	126.89	1580.01	1013.57	3.11	1546.39	991.56	94.06	1539.49	713.09	-288.05	79.46	1314.20	-285.90	76.84	712.07
8.45000	1066.55	61.08	103.79	1033.30	52.48	112.48	863.79	96.15	102.87	884.04	93.75	148.77	1347.35	-76.81	165.06	1314.97	-71.50	169.77	1171.97	-79.47	170.30	1177.91	-77.44	221.09	1208.61	43.89	1185.78	0.00	0.00	0.00	1164.71	13.51	1584.48	1158.33	126.06	1579.22	1021.65	2.05	1545.11	999.25	92.76	1538.42	712.62	-288.23	79.18	1315.03	-285.68	77.02	711.64
8.46000	1066.37	60.77	103.74	1032.67	51.49	111.86	863.77	96.27	103.13	884.53	93.71	149.10	1379.18	-77.20	160.96	1349.05	-72.28	166.05	1203.79	-80.86	162.22	1208.20	-78.34	213.19	1216.24	44.02	1184.80	0.00	0.00	0.00	1172.52	12.69	1583.25	1165.84	125.20	1578.18	1029.62	0.85	1543.68	1007.03	91.13	1537.07	712.87	-288.07	79.30	1313.55	-285.94	76.59	711.74
8.47000	1066.20	60.68	103.60	1031.62	51.41	111.28	863.96	95.95	103.28	885.20	93.64	149.41	1411.13	-77.13	155.90	1380.62	-72.57	160.70	1235.06	-82.20	154.64	1237.94	-80.22	206.11	1225.71	44.34	1183.66	0.00	0.00	0.00	1178.75	11.94	1582.15	1173.47	124.37	1576.85	1037.70	-0.23	1541.97	1014.78	90.01	1535.43	712.72	-288.04	79.41	1313.71	-285.67	76.66	711.81
8.48000	1066.24	60.79	103.45	1031.51	50.95	111.23	864.10	95.73	103.54	884.22	94.06	149.49	1441.27	-77.42	149.34	1409.43	-72.74	154.15	1265.83	-83.55	147.60	1267.60	-81.69	199.41	1234.33	44.48	1182.33	0.00	0.00	0.00	1186.53	11.14	1580.59	1181.19	123.70	1575.21	1045.91	-1.08	1540.05	1022.68	88.77	1533.54	712.83	-288.04	79.27	1312.81	-285.51	76.37	711.34
8.49000	1066.41	60.68	103.34	1031.60	51.19	111.47	864.21	95.74	103.87	884.47	93.95	149.90	1471.40	-76.29	143.45	1438.45	-72.68	147.90	1295.28	-84.66	141.17	1295.99	-83.82	193.72	1243.00	44.59	1180.90	0.00	0.00	0.00	1195.47	10.54	1578.73	1189.01	123.10	1573.23	1054.09	-1.96	1537.90	1030.71	87.10	1531.39	712.98	-287.78	79.46	1312.53	-285.51	76.30	711.59
8.50000	1066.69	60.69	103.26	1032.45	51.11	111.14	864.39	95.53	104.30	885.82	93.31	150.23	1500.01	-75.88	137.39	1469.68	-71.71	139.42	1323.55	-85.45	135.38	1323.67	-85.31	188.51	1252.26	44.68	1179.24	0.00	0.00	0.00	1203.05	9.94	1576.78	1196.78	122.59	1571.00	1062.37	-2.96	1535.56	1038.69	86.20	1528.95	712.56	-287.99	79.24	1312.86	-285.61	76.28	711.36
8.51000	1067.01	60.99	102.98	1033.02	51.03	110.93	864.63	94.98	104.59	885.87	93.53	150.53	1526.11	-74.87	131.80	1496.79	-71.28	133.87	1350.66	-85.67	130.29	1349.97	-86.68	184.05	1260.15	44.83	1177.39	0.00	0.00	0.00	1210.78	9.29	1574.55	1204.75	122.00	1568.52	1070.85	-3.98	1532.99	1046.77	85.09	1526.33	712.56	-288.05	79.14	1313.53	-285.88	76.45	711.47
8.52000	1067.16	61.22	102.71	1033.68	51.84	110.77	864.98	94.45	105.21	886.04	93.30	150.92	1551.91	-73.83	127.51	1522.24	-70.66	129.35	1376.72	-85.76	126.11	1375.19	-87.91	180.24	1269.00	44.86	1175.48	0.00	0.00	0.00	1219.40	8.72	1572.04	1212.93	121.28	1565.83	1079.38	-4.91	1530.27	1054.98	84.00	1523.50	713.12	-287.62	79.35	1312.89	-286.05	76.22	711.32
8.53000	1067.21	61.11	102.55	1033.99	51.12	110.66	865.47	93.42	105.69	886.81	92.96	151.33	1576.08	-72.93	123.25	1545.99	-69.76	125.12	1400.76	-85.90	122.49	1398.62	-88.83	176.82	1278.56	44.99	1173.35	0.00	0.00	0.00	1228.17	8.12	1569.30	1221.16	120.28	1562.93	1088.12	-5.75	1527.39	1063.34	82.54	1520.47	712.82	-287.63	79.20	1312.96	-286.25	76.05	712.52
8.54000	1067.35	61.43	102.25	1034.15	52.44	110.62	865.93	92.54	106.22	886.93	92.03	151.37	1598.37	-72.35	119.34	1568.76	-69.44	121.97	1423.34	-85.38	119.03	1420.52	-89.36	173.53	1287.10	45.09	1171.03	0.00	0.00	0.00	1236.67	7.65	1566.29	1229.40	119.51	1559.78	1096.96	-6.54	1524.46	1071.69	81.32	1517.29	712.78	-287.82	79.26	1313.03	-285.96	76.03	712.42
8.55000	1067.25	61.32	102.03	1034.51	51.78	110.38	866.27	92.06	106.88	886.68	92.20	151.68	1619.89	-71.99	116.53	1589.47	-69.46	119.22	1444.06	-85.02	115.76	1440.69	-89.29	170.08	1296.69	45.11	1168.62	0.00	0.00	0.00	1245.56	7.19	1563.26	1237.78	118.60	1556.51	1105.81	-7.76	1521.27	1080.36	79.60	1513.98	713.05	-287.40	79.44	1313.84	-285.74	76.28	712.41
8.56000	1067.50	61.78	104.05	1037.05	52.80	113.84	866.58	91.67	107.60	886.88	91.66	151.74	1639.38	-72.48	113.91	1609.52	-69.52	116.90	1463.44	-83.36	111.91	1459.07	-88.68	166.41	1306.46	45.12	1166.07	0.00	0.00	0.00	1254.12	6.87	1560.11	1246.21	118.11	1553.10	1114.84	-9.14	1517.90	1088.89	78.44	1510.45	713.32	-287.46	79.39	1313.40	-285.65	76.28	712.37
8.57000	1067.90	61.92	103.91	1036.08	53.50	113.20	866.94	91.27	108.24	887.88	91.75	152.40	1657.46	-73.17	111.75	1627.64	-69.71	114.36	1481.11	-81.59	107.99	1475.65	-87.91	162.56	1316.79	45.03	1163.46	0.00	0.00	0.00	1263.86	6.56	1556.79	1254.86	117.39	1549.59	1124.14	-10.37	1514.46	1097.55	77.13	1506.82	712.96	-287.31	79.38	1313.37	-285.80	75.95	711.68
8.58000	1067.83	61.90	103.64	1035.71	53.49	113.25	867.28	90.76	109.04	888.48	91.53	152.82	1673.16	-74.27	109.25	1643.64	-70.26	111.86	1497.17	-79.81	103.92	1490.75	-86.59	158.20	1326.58	44.97	1160.74	0.00	0.00	0.00	1272.93	6.31	1553.57	1263.44	116.91	1546.00	1133.60	-11.54	1510.94	1106.45	75.67	1503.01	712.72	-287.42	79.25	1313.64	-285.94	76.00	711.72
8.59000	1067.15	61.96	103.14	1035.37	54.12	113.25	867.56	90.77	110.10	888.46	91.58	153.37	1687.77	-75.33	106.77	1658.37	-71.07	109.03	1511.42	-77.95	99.43	1504.10	-85.28	153.63	1336.57	44.72	1157.94	0.00	0.00	0.00	1281.34	5.97	1550.32	1272.26	116.01	1542.34	1143.28	-12.62	1507.43	1115.45	73.94	1499.08	712.58	-287.21	79.24	1313.18	-285.67	76.13	711.33
8.60000	1066.64	62.09	102.56	1034.48	53.42	112.49	867.83	91.05	111.48	890.21	91.62	154.57	1701.17	-76.53	103.42	1671.25	-72.03	105.44	1523.75	-75.71	94.36	1515.57	-84.23	148.77	1347.33	44.55	1154.92	0.00	0.00	0.00	1290.98	5.62	1546.94	1281.10	115.26	1538.64	1153.08	-13.72	1503.84	1124.65	72.46	1495.13	712.33	-287.26	79.30	1313.33	-285.44	76.26	711.28
8.61000	1066.43	62.18	102.17	1035.34	54.05	112.54	868.28	90.74	112.89	890.20	91.67	155.24	1711.57	-77.75	98.97	1681.97	-72.23	100.33	1534.31	-73.72	88.99	1525.66	-83.14	143.60	1358.27	44.13	1151.98	0.00	0.00	0.00	1301.22	5.42	1543.63	1290.17	114.27	1534.97	1162.94	-15.39	1500.20	1134.21	70.38	1491.07	713.05	-287.07	79.50	1313.54	-285.42	76.40	711.65
8.62000	1066.23	62.25	101.72	1034.56	54.15	112.22	868.67	91.14	114.84	890.90	91.77	156.48	1719.26	-78.52	92.85	1690.66	-72.19	94.04	1543.17	-71.62	83.16	1534.30	-81.88	138.02	1369.66	43.36	1149.00	0.00	0.00	0.00	1311.21	5.04	1540.35	1299.30	113.44	1531.27	1173.12	-16.89	1496.53	1143.89	68.26	1487.11	713.37	-287.42	79.37	1313.15	-285.48	76.24	711.54
8.63000	1066.03	62.18	101.36	1035.04	53.66	112.25	869.13	91.85	117.14	892.02	91.94	157.90	1725.79	-78.18	85.37	1697.63	-71.89	86.90	1549.73	-70.33	76.98	1541.62	-79.82	131.64	1381.35	42.79	1145.98	0.00	0.00	0.00	1321.03	4.51	1537.14	1308.65	112.56	1527.69	1183.44	-18.87	1492.95	1153.68	66.58	1483.11	712.78	-287.23	79.35	1313.14	-285.56	75.98	711.45
8.64000	1066.34	62.33	101.25	1034.65	54.06	111.99	869.88	91.82	119.51	893.29	91.77	159.70	1730.63	-77.94	77.44	1702.05	-70.89	78.65	1554.22	-68.86	70.41	1546.89	-77.74	124.85	1392.97	41.97	1143.09	0.00	0.00	0.00	1331.80	3.76	1534.01	1318.26	111.64	1524.16	1194.11	-20.47	1489.45	1163.68	64.56	1479.27	711.88	-287.32	79.14	1312.77	-285.36	76.08	711.43
8.65000	1066.57	62.26	100.98	1034.85	54.17	111.91	870.65	92.45	122.50	895.64	92.27	162.26	1732.46	-76.62	68.06	1704.86	-69.56	69.78	1556.90	-66.52	63.02	1550.21	-75.85	117.78	1404.50	40.94	1140.33	0.00	0.00	0.00	1341.75	2.92	1530.95	1328.21	110.29	1520.76	1204.78	-22.83	1485.93	1174.01	62.12	1475.47	712.38	-286.97	79.42	1312.79	-285.31	76.25	711.51
8.66000	1066.35	62.40	100.63	1035.56	54.59	112.44	871.67	93.01	125.85	897.62	92.92	164.99	1733.76	-73.79	57.54	1704.76	-66.86	59.08	1557.70	-63.76	55.05	1552.36	-72.62	109.76	1417.12	39.84	1137.71	0.00	0.00	0.00	1351.83	1.80	1527.98	1338.30	109.08	1517.44	1215.78	-24.78	1482.46	1184.37	60.25	1471.78	712.31	-286.90	79.49	1313.20	-285.08	76.50	711.29
8.67000	1066.94	62.49	100.47	1034.88	54.49	111.89	872.93	93.46	129.61	900.52	94.20	168.57	1734.40	-66.60	46.73	1705.32	-60.98	48.85	1556.57	-61.25	47.29	1553.04	-69.05	101.24	1429.14	38.64	1135.13	0.00	0.00	0.00	1362.94	0.57	1524.96	1348.50	107.87	1514.16	1226.93	-27.03	1479.02	1195.11	57.53	1468.14	711.74	-287.06	79.18	1313.25	-284.69	76.64	710.96
8.68000	1066.61	62.27	100.22	1036.46	55.06	111.89	874.58	93.85	133.81	902.34	95.04	171.96	1736.24	-54.59	41.10	1705.38	-49.99	44.07	1555.63	-59.49	41.71	1552.52	-63.95	93.64	1441.71	37.34	1132.84	0.00	0.00	0.00	1373.48	-0.80	1521.96	1357.15	106.71	1511.80	1238.32	-29.56	1475.53	1205.82	55.52	1464.49	711.88	-287.34	79.03	1313.66	-284.91	76.55	711.53
8.69000	1067.12	62.53	100.01	1035.77	54.44	111.68	876.56	94.39	138.52	904.31	95.84	175.49	1735.77	-50.81	38.86	1704.84	-45.06	42.04	1554.99	-56.77	35.99	1552.16	-57.72	86.73	1454.30	35.86	1130.67	0.00	0.00	0.00	1385.35	-2.34	1519.15	1367.87	105.00	1508.92	1250.11	-31.62	1472.10	1216.87	53.45	1460.95	712.02	-287.40	79.09	1313.76	-284.61	76.61	710.87
8.70000	1066.34	62.38	99.61	1035.80	54.98	111.56	879.06	95.14	143.89	907.89	96.53	179.53	1735.47	-49.83	37.56	1702.60	-44.22	42.91	1553.94	-54.09	32.14	1550.49	-51.32	81.00	1467.39	34.33	1128.78	0.00	0.00	0.00	1396.74	-4.10	1516.71	1378.24	103.19	1506.38	1261.91	-34.13	1468.85	1228.28	50.69	1457.71	712.33	-287.21	79.32	1313.98	-285.01	76.57	710.35
8.71000	1066.61	62.32	99.49	1035.97	54.56	111.41	882.01	96.27	150.08	913.94	97.37	184.81	1736.92	-48.83	35.40	1705.25	-42.56	39.52	1553.87	-51.71	29.74	1550.10	-46.13	76.21	1480.90	32.85	1127.21	0.00	0.00	0.00	1408.54	-5.94	1514.62	1389.09	101.12	1504.30	1273.98	-36.80	1465.97	1239.80	48.15	1454.82	712.15	-287.36	79.19	1313.91	-285.06	76.62	710.55
8.72000	1067.12	62.20	99.49	1037.01	54.72	111.21	886.06	96.84	157.05	919.07	98.43	190.36	1737.99	-47.83	32.14	1703.72	-41.40	41.20	1554.22	-48.79	27.42	1550.89	-42.36	73.05	1495.10	31.08	1125.82	0.00	0.00	0.00	1420.47	-7.90	1512.88	1400.28	98.86	1502.65	1286.36	-39.57	1463.49	1251.58	45.33	1452.46	711.75	-287.76	78.92	1313.04	-284.76	76.64	711.43
8.73000	1067.76	62.09	99.70	1037.45	54.49	111.46	891.31	97.12	164.79	926.44	100.16	196.90	1738.81	-47.89	32.27	1705.60	-41.49	39.27	1554.30	-46.70	25.16	1550.99	-38.74	68.86	1508.73	29.36	1124.53	0.00	0.00	0.00	1432.76	-10.03	1511.35	1412.31	96.44	1501.20	1298.86	-42.49	1461.28	1263.47	42.71	1450.35	712.11	-287.54	79.06	1313.43	-284.92	76.74	711.89
8.74000	1067.14	62.05	99.43	1039.04	54.93	111.79	897.71	98.57	173.79	935.12	100.97	203.60	1740.36	-47.23	30.73	1705.44	-40.58	38.57	1553.84	-45.54	23.66	1551.20	-36.30	65.42	1522.71	27.30	1123.41	0.00	0.00	0.00	1445.65	-12.26	1509.97	1423.72	94.03	1499.92	1311.48	-45.39	1459.31	1275.71	39.93	1448.52	712.44	-287.78	79.18	1313.75	-284.80	76.75	711.60
8.75000	1068.17	62.20	99.86	1039.76	53.86	111.38	906.11	97.64	182.80	945.33	101.33	210.76	1739.34	-46.48	31.51	1705.58	-39.94	38.55	1553.54	-44.91	23.39	1551.67	-34.65	62.74	1536.39	25.05	1122.28	0.00	0.00	0.00	1458.04	-14.72	1508.74	1435.57	91.57	1498.89	1324.09	-48.32	1457.49	1288.16	36.94	1446.81	712.63	-287.69	79.26	1313.75	-285.28	76.52	711.61
8.76000	1068.41	62.64	99.76	1041.41	53.52	111.88	916.23	97.93	193.15	959.21	102.04	217.97	1739.56	-46.05	31.17	1705.90	-39.54	38.28	1553.56	-44.46	23.14	1552.39	-33.35	60.87	1550.12	22.82	1121.29	0.00	0.00	0.00	1470.64	-17.12	1507.64	1447.58	88.94	1497.93	1336.78	-51.39	1455.85	1300.51	34.18	1445.40	712.81	-287.84	79.37	1313.55	-285.30	76.52	711.40
8.77000	1069.89	63.04	99.23	1045.69	53.06	112.57	928.45	97.23	204.02	973.52	102.53	225.91	1739.62	-46.10	30.57	1706.38	-38.66	38.55	1553.89	-44.07	23.09	1553.57	-32.86	60.70	1563.00	20.35	1120.40	0.00	0.00	0.00	1482.84	-19.55	1506.83	1459.59	86.50	1497.32	1349.83	-54.01	1454.55	1312.86	31.55	1444.38	712.43	-288.45	79.13	1313.78	-285.26	76.50	711.46
8.78000	1073.42	63.60	98.64	1049.88	54.58	113.75	942.35	97.45	216.39	989.15	104.07	234.93	1740.21	-45.76	30.45	1705.74	-38.98	37.81	1554.04	-43.86	23.12	1554.55	-33.12	61.38	1576.44	17.90	1119.68	0.00	0.00	0.00	1495.54	-21.92	1506.49	1471.53	84.03	1497.22	1362.86	-56.75	1453.77	1325.51	28.43	1443.93	711.92	-287.89	78.99	1313.93	-285.25	76.49	711.30
8.79000	1077.94	65.27	97.40	1058.23	54.82	116.48	958.08	97.68	229.81	1006.58	106.26	245.17	1740.83	-45.95	30.74	1706.31	-38.71	38.32	1554.07	-43.82	22.96	1555.02	-33.59	61.65	1588.75	15.48	1119.03	0.00	0.00	0.00	1507.78	-24.22	1506.39	1484.30	81.53	1497.33	1375.72	-59.74	1453.43	1337.96	25.68	1443.84	712.79	-287.71	79.24	1313.74	-285.24	76.65	711.09
8.80000	1081.80	67.36	97.57	1069.00	57.98	119.64	974.74	99.14	244.46	1025.45	108.24	256.18	1740.53	-46.13	30.47	1705.82	-38.62	38.33	1554.09	-44.05	22.97	1555.25	-34.13	61.84	1601.17	13.30	1118.46	0.00	0.00	0.00	1521.22	-26.48	1506.25	1497.23	79.09	1497.53	1388.67	-62.11	1453.30	1350.67	22.91	1444.08	713.00	-287.94	79.02	1313.54	-285.31	76.41	711.33
8.81000	1091.67	70.21	95.95	1082.33	60.12	124.77	992.98	101.28	260.06	1045.59	110.87	268.08	1739.83	-45.70	30.59	1706.47	-38.56	38.74	1554.13	-44.01	22.76	1555.51	-34.77	61.87	1613.56	11.56	1117.95	0.00	0.00	0.00	1534.06	-28.72	1506.12	1509.41	76.69	1497.84	1401.43	-64.59	1453.17	1363.16	20.55	1444.38	712.68	-288.00	78.96	1313.84	-285.29	76.65	711.34
8.82000	1099.38	73.20	96.86	1096.74	65.69	131.76	1014.01	102.92	274.78	1068.51	112.16	279.31	1740.05	-45.81	30.49	1706.31	-38.28	39.10	1554.01	-44.41	22.86	1555.83	-35.01	61.68	1625.15	10.16	1117.39	0.00	0.00	0.00	1546.65	-30.90	1506.03	1521.57	74.64	1498.23	1414.04	-67.00	1453.06	1375.78	18.24	1444.67	713.14	-287.63	79.10	1313.55	-284.92	76.74	711.34
8.83000	1124.72	77.08	106.77	1116.17	69.19	140.03	1037.00	103.49	285.05	1092.36	113.63	289.12	1740.24	-45.93	30.30	1706.35	-38.50	38.98	1553.96	-44.60	22.88	1556.19	-35.23	61.55	1637.22	9.36	1116.99	0.00	0.00	0.00	1559.50	-32.91	1506.08	1534.30	72.37	1498.74	1426.67	-68.76	1453.02	1388.27	15.97	1445.08	712.67	-287.69	78.98	1313.07	-285.47	76.41	711.62
8.84000	1141.96	80.73	113.60	1137.52	72.28	146.98	1060.78	104.82	293.30	1116.56	114.72	297.04	1739.50	-45.77	30.00	1706.54	-38.54	38.99	1554.22	-44.10	22.73	1556.70	-34.98	61.40	1648.61	8.93	1116.81	0.00	0.00	0.00	1572.14	-34.96	1506.27	1547.13	70.57	1499.39	1439.05	-70.77	1453.18	1400.47	14.46	1445.68	712.85	-287.98	79.11	1313.14	-285.32	76.43	711.59
8.85000	1163.56	83.85	118.34	1161.60	75.18	152.72	1086.69	105.73	299.63	1142.57	115.19	303.13	1740.46	-46.34	29.93	1706.38	-38.82	38.68	1554.24	-44.03	22.79	1557.11	-34.45	61.31	1658.81	9.03	1116.80	0.00	0.00	0.00	1584.63	-36.83	1506.64	1559.21	68.65	1500.27	1451.50	-72.54	1453.64	1412.91	12.25	1446.65	713.26	-287.61	79.35	1313.85	-285.22	76.96	711.48
8.86000	1189.13	87.10	122.68	1187.14	77.90	156.76	1112.70	107.24	304.20	1168.77	115.71	307.51	1739.95	-46.01	29.89	1706.73	-38.49	39.02	1554.42	-43.70	22.73	1557.27	-34.09	61.41	1669.92	9.61	1117.09	0.00	0.00	0.00	1596.94	-38.55	1507.18	1571.65	66.97	1501.31	1463.88	-74.01	1454.45	1425.19	10.55	1447.97	712.73	-287.79	79.16	1313.31	-285.14	76.79	711.86
8.87000	1215.64	89.84	125.45	1214.53	80.32	159.66	1138.58	108.14	306.44	1194.38	116.69	309.93	1739.44	-45.49	29.93	1706.33	-38.38	38.83	1554.16	-44.27	23.11	1557.41	-33.57	61.49	1680.40	10.49	1117.54	0.00	0.00	0.00	1608.84	-40.12	1508.05	1583.81	65.39	1502.57	1476.16	-75.35	1455.57	1437.43	9.04	1449.52	712.85	-287.88	79.08	1312.94	-285.17	76.63	711.97
8.88000	1242.84	91.86	126.41	1241.66	82.17	160.54	1164.82	108.88	306.43	1220.06	118.17	310.80	1740.00	-45.89	29.84	1706.81	-38.09	39.05	1554.32	-43.95	22.96	1557.55	-32.98	61.44	1691.22	11.62	1118.33	0.00	0.00	0.00	1621.04	-41.51	1508.98	1595.88	63.71	1503.92	1488.15	-76.68	1456.89	1449.49	7.74	1451.29	712.83	-288.04	79.18	1312.86	-285.29	76.60	711.93
8.89000	1272.98	93.18	126.33	1270.06	83.27	159.97	1191.24	109.98	304.36	1246.64	118.28	309.49	1739.46	-45.67	29.83	1707.52	-38.76	38.71	1554.18	-43.97	22.97	1557.59	-32.85	61.55	1702.01	12.68	1119.30	0.00	0.00	0.00	1633.32	-42.77	1509.99	1607.68	62.48	1505.34	1500.05	-77.97	1458.32	1461.40	6.49	1453.09	713.52	-287.69	79.36	1312.97	-285.29	76.60	712.46
8.90000	1307.26	95.18	126.26	1301.53	84.14	158.30	1218.02	111.42	300.19	1273.31	119.23	306.48	1739.66	-45.59	29.98	1706.96	-38.79	38.42	1554.15	-44.04	23.01	1557.72	-32.76	61.66	1712.64	13.74	1120.43	0.00	0.00	0.00	1645.36	-43.91	1511.17	1619.94	61.35	1506.74	1511.90	-79.18	1459.78	1473.18	5.04	1454.96	713.00	-287.49	79.23	1313.26	-285.34	76.69	711.92
8.91000	1336.51	96.59	124.20	1332.92	85.15	155.12	1244.99	112.53	294.02	1300.11	119.92	301.77	1739.94	-45.44	30.25	1707.05	-38.35	38.81	1554.22	-44.04	23.01	1557.84	-32.86	61.80	1723.55	14.76	1121.66	0.00	0.00	0.00	1657.60	-44.77	1512.35	1632.31	60.56	1508.13	1523.82	-79.88	1461.25	1484.83	4.02	1456.69	713.44	-287.61	79.42	1313.07	-285.02	76.67	711.41
8.92000	1364.48	97.67	120.30	1365.41	86.49	150.67	1272.66	112.93	285.74	1326.86	120.47	295.56	1740.10	-45.99	29.92	1706.92	-38.31	38.77	1554.16	-44.09	23.03	1558.03	-32.78	61.87	1734.03	15.50	1122.95	0.00	0.00	0.00	1669.10	-45.58	1513.56	1644.55	59.59	1509.60	1535.35	-80.73	1462.60	1496.59	2.88	1458.27	713.31	-287.98	79.16	1313.20	-285.46	76.49	711.79
8.93000	1394.97	98.70	114.72	1398.70	87.82	144.73	1300.38	114.35	276.12	1354.46	121.03	287.85	1740.10	-45.68	30.12	1707.33	-38.45	38.86	1554.21	-44.25	23.09	1557.97	-33.09	62.16	1744.26	16.04	1124.29	0.00	0.00	0.00	1680.84	-46.28	1514.77	1656.24	58.78	1510.97	1546.86	-81.35	1463.87	1508.41	1.98	1459.70	713.63	-287.66	79.36	1313.58	-285.19	76.76	712.23
8.94000	1431.75	99.95	107.61	1431.19	89.27	137.55	1328.65	115.21	264.58	1382.87	120.70	278.35	1739.87	-45.64	30.02	1707.45	-39.44	38.20	1554.12	-44.39	23.12	1557.99	-33.16	62.43	1754.87	16.50	1125.55	0.00	0.00	0.00	1692.16	-46.82	1515.92	1667.36	58.39	1512.14	1558.42	-81.74	1465.06	1520.05	1.13	1461.05	713.08	-287.63	79.22	1313.57	-285.18	76.86	712.40
8.95000	1478.56	101.68	99.13	1465.40	90.77	129.69	1358.57	114.94	251.31	1411.85	120.64	267.67	1739.96	-45.66	29.82	1707.29	-38.82	38.49	1554.15	-44.36	23.13	1558.12	-32.92	62.63	1764.62	16.78	1126.67	0.00	0.00	0.00	1703.52	-47.34	1516.93	1678.28	58.07	1513.24	1570.08	-82.00	1466.08	1531.50	0.90	1462.16	713.01	-287.99	79.19	1313.27	-285.57	76.76	712.73
8.96000	1517.14	103.12	92.16	1501.21	92.16	121.32	1388.72	116.00	236.92	1441.80	119.89	255.55	1740.30	-46.21	29.68	1706.26	-38.62	38.00	1554.18	-44.40	23.22	1558.14	-32.93	63.01	1775.23	17.08	1127.68	0.00	0.00	0.00	1715.32	-47.73	1517.81	1689.81	57.56	1514.23	1581.79	-81.86	1467.00	1542.78	0.96	1463.08	713.60	-287.97	79.32	1313.26	-285.59	76.69	712.29
8.97000	1558.68	104.55	85.69	1539.57	93.23	113.18	1420.25	117.28	221.41	1471.77	120.85	242.88	1739.97	-45.15	29.97	1707.09	-39.10	37.58	1554.44	-44.03	23.14	1558.21	-32.79	63.38	1785.39	17.19	1128.48	0.00	0.00	0.00	1726.72	-48.02	1518.46	1701.49	57.38	1514.95	1593.14	-81.99	1467.63	1554.28	0.69	1463.88	713.37	-287.72	79.30	1313.19	-286.00	76.58	712.37
8.98000	1598.90	106.71	78.54	1579.23	94.67	105.21	1452.24	118.73	204.97	1502.50	122.23	229.44	1741.05	-45.36	29.93	1706.47	-38.00	37.61	1554.48	-44.10	23.28	1558.35	-32.50	63.75	1795.91	17.34	1129.16	0.00	0.00	0.00	1738.10	-48.33	1518.96	1712.94	57.04	1515.52	1604.40	-82.07	1468.06	1565.95	0.20	1464.41	713.30	-287.91	79.25	1313.40	-286.01	76.55	712.16
8.99000	1642.17	109.78	71.93	1620.51	96.83	97.25	1485.53	120.35	187.93	1533.70	124.43	215.92	1741.14	-42.75	32.64	1705.06	-36.22	38.32	1554.34	-44.47	23.69	1558.43	-32.37	64.23	1805.99	17.29	1129.49	0.00	0.00	0.00	1749.70	-48.58	1519.20	1724.34	56.98	1515.74	1615.75	-81.77	1468.34	1577.37	0.68	1464.63	713.72	-287.75	79.35	1312.97	-286.06	76.41	712.03
9.00000	1686.62	112.63	66.55	1662.97	99.26	89.46	1520.45	121.42	170.19	1565.06	126.75	202.81	1741.21	-42.23	32.88	1704.53	-35.53	38.17	1554.56	-44.21	23.79	1558.66	-32.13	64.67	1816.78	17.28	1129.65	0.00	0.00	0.00	1761.06	-48.79	1519.22	1736.11	56.85	1515.74	1627.15	-81.28	1468.33	1589.11	0.49	1464.79	713.29	-287.48	79.35	1312.91	-285.88	76.64	711.83
9.01000	1730.61	115.07	61.67	1707.86	102.17	81.70	1556.49	122.80	152.17	1598.10	127.34	188.00	1741.21	-41.83	32.61	1705.11	-35.17	38.48	1554.93	-43.59	23.74	1558.82	-32.16	65.21	1826.85	17.22	1129.44	0.00	0.00	0.00	1772.28	-48.99	1518.98	1750.59	55.97	1514.23	1638.30	-80.96	1468.04	1600.65	0.91	1464.59	711.90	-287.76	78.84	1313.34	-285.34	76.85	711.91
9.02000	1775.33	117.32	57.75	1750.82	103.71	75.91	1594.17	122.69	133.39	1631.82	128.55	173.04	1739.93	-41.59	32.23	1704.14	-35.04	38.71	1554.96	-43.68	24.15	1559.12	-31.96	65.62	1837.96	16.99	1128.93	0.00	0.00	0.00	1783.68	-49.14	1518.50	1763.20	55.57	1513.53	1649.34	-80.60	1467.62	1611.97	1.74	1464.20	713.00	-287.53	79.22	1313.54	-285.27	76.83	711.46
9.03000	1820.35	119.28	55.00	1794.70	105.59	70.99	1633.35	123.00	115.22	1667.79	129.70	158.69	1739.41	-41.65	32.12	1704.00	-35.34	39.08	1555.12	-43.43	24.41	1559.36	-31.83	66.04	1848.71	16.79	1128.11	0.00	0.00	0.00	1794.90	-49.17	1517.88	1775.05	55.67	1512.83	1660.43	-80.05	1467.01	1623.46	2.34	1463.59	713.18	-287.40	79.32	1313.06	-285.12	76.79	711.33
9.04000	1865.70	120.88	53.41	1839.19	107.46	66.90	1674.00	123.70	97.79	1704.02	130.28	143.77	1738.65	-42.00	32.06	1705.49	-35.96	40.01	1555.11	-43.46	24.94	1559.57	-31.84	66.61	1859.98	16.61	1126.95	0.00	0.00	0.00	1806.39	-49.10	1517.05	1787.00	55.67	1511.96	1671.45	-79.68	1466.17	1635.00	3.18	1462.74	712.33	-287.46	79.12	1313.58	-285.66	76.82	712.03
9.05000	1911.43	121.86	51.50	1883.71	108.05	64.74	1715.50	125.31	82.03	1743.17	130.58	130.38	1739.23	-44.61	29.70	1706.37	-38.49	37.91	1555.45	-42.92	25.35	1559.79	-31.83	67.27	1870.55	16.38	1125.56	0.00	0.00	0.00	1817.47	-49.10	1516.02	1798.94	55.58	1510.85	1682.76	-78.88	1465.21	1646.59	4.21	1461.81	712.56	-287.74	78.98	1313.23	-285.30	76.84	712.14
9.06000	1956.12	121.27	52.70	1927.38	107.85	63.60	1758.17	126.52	67.41	1782.86	130.55	118.08	1738.30	-45.28	28.79	1705.46	-38.23	37.90	1555.66	-42.69	25.93	1560.00	-31.87	68.01	1882.08	16.27	1123.96	0.00	0.00	0.00	1829.00	-48.91	1514.84	1810.79	55.98	1509.54	1694.06	-78.06	1463.99	1658.37	5.04	1460.62	712.83	-287.45	79.20	1313.45	-285.64	76.61	711.33
9.07000	2002.13	120.42	49.14	1970.34	106.83	64.54	1800.77	127.95	55.18	1822.10	131.97	108.07	1739.18	-45.96	28.80	1705.97	-39.60	37.39	1555.75	-42.66	26.64	1560.30	-31.74	68.75	1893.00	16.09	1122.05	0.00	0.00	0.00	1840.44	-48.67	1513.45	1822.80	56.29	1508.07	1705.23	-77.42	1462.65	1670.09	6.15	1459.13	712.86	-287.44	79.18	1313.25	-285.64	76.69	711.68
9.08000	2045.48	119.60	53.31	2011.05	105.36	67.04	1843.55	128.78	45.11	1861.27	132.30	99.82	1738.65	-45.89	28.77	1705.24	-39.24	37.66	1556.13	-42.11	26.96	1560.62	-31.57	69.55	1904.71	16.09	1120.07	0.00	0.00	0.00	1851.44	-48.35	1511.96	1834.67	56.95	1506.34	1716.52	-76.36	1461.06	1681.80	7.42	1457.45	712.70	-287.15	79.17	1313.28	-285.85	76.67	711.42
9.09000	2080.68	115.38	65.49	2051.42	102.19	70.28	1884.90	129.62	37.59	1899.89	133.37	94.81	1738.43	-46.35	28.29	1705.71	-39.28	37.73	1556.19	-42.10	27.69	1560.90	-31.66	70.56	1916.20	16.09	1117.77	0.00	0.00	0.00	1863.16	-47.90	1510.15	1846.69	57.34	1504.49	1727.83	-75.41	1459.27	1693.45	8.82	1455.64	713.06	-287.53	79.24	1313.08	-285.80	76.68	711.24
9.10000	2123.45	115.14	67.10	2088.42	100.57	76.53	1924.49	130.50	33.01	1934.73	134.36	91.35	1739.92	-46.14	29.05	1705.41	-39.55	37.44	1556.20	-42.18	28.55	1561.26	-31.66	71.53	1928.22	16.13	1115.48	0.00	0.00	0.00	1875.08	-47.27	1508.17	1858.57	58.00	1502.35	1739.26	-74.12	1457.34	1705.17	10.15	1453.67	713.06	-287.74	79.24	1312.94	-285.69	76.70	711.71
9.11000	2157.04	111.57	76.08	2123.25	98.62	83.23	1961.63	131.24	30.68	1968.21	134.79	89.97	1739.46	-46.94	28.51	1705.65	-39.87	37.28	1556.34	-42.25	29.48	1561.77	-31.50	72.55	1940.18	16.29	1113.12	0.00	0.00	0.00	1886.51	-46.62	1506.07	1870.66	58.49	1500.14	1750.65	-72.75	1455.20	1717.24	11.21	1451.47	712.55	-287.65	79.10	1312.94	-285.86	76.70	711.98
9.12000	2187.80	108.69	85.16	2154.90	96.10	90.04	1995.11	131.42	29.84	1999.18	133.82	89.29	1739.70	-46.41	28.76	1706.12	-40.33	37.19	1556.75	-41.87	30.32	1562.32	-31.54	73.81	1951.70	16.51	1110.67	0.00	0.00	0.00	1898.01	-45.89	1503.86	1882.73	59.23	1497.84	1762.09	-71.37	1452.95	1728.89	12.99	1449.22	713.34	-287.53	79.23	1313.39	-285.79	76.64	711.94
9.13000	2216.16	107.04	92.98	2182.04	93.94	97.02	2026.61	129.45	29.28	2028.00	132.51	89.66	1740.50	-46.58	28.93	1706.08	-40.00	37.40	1556.95	-41.88	31.50	1563.02	-31.44	75.13	1963.18	16.85	1108.23	0.00	0.00	0.00	1909.63	-44.97	1501.62	1894.86	60.28	1495.43	1773.51	-69.89	1450.76	1740.57	14.85	1446.94	712.08	-287.99	78.79	1313.36	-285.57	76.65	711.65
9.14000	2239.40	104.52	106.37	2208.48	92.56	102.67	2054.57	127.15	29.03	2053.13	130.83	89.73	1740.17	-47.04	28.44	1706.50	-40.45	37.26	1557.10	-42.17	33.15	1563.92	-31.29	76.60	1975.53	17.22	1105.89	0.00	0.00	0.00	1921.69	-43.96	1499.31	1907.08	61.39	1493.01	1784.90	-68.41	1448.56	1752.18	16.61	1444.61	712.27	-287.86	78.88	1313.49	-285.50	76.85	711.45
9.15000	2261.00	102.74	111.54	2230.37	91.36	107.17	2078.80	125.27	28.80	2075.65	129.02	89.74	1739.25	-46.62	28.29	1706.13	-41.18	36.57	1557.59	-42.09	34.69	1564.78	-31.45	78.41	1987.25	17.77	1103.56	0.00	0.00	0.00	1933.15	-42.88	1497.11	1919.66	61.83	1490.77	1796.59	-66.56	1446.43	1764.17	18.12	1442.48	711.81	-287.50	78.93	1312.97	-286.14	76.47	712.46
9.16000	2280.94	101.12	115.40	2249.65	89.16	109.64	2100.46	122.31	27.91	2094.57	127.66	89.37	1740.10	-47.23	28.12	1705.96	-40.40	37.17	1558.14	-41.94	36.47	1565.72	-31.97	80.52	1999.18	18.33	1101.32	0.00	0.00	0.00	1944.77	-41.68	1494.99	1931.59	63.39	1488.51	1808.24	-64.79	1444.37	1776.05	20.24	1440.44	711.77	-287.80	78.82	1313.00	-285.65	76.50	712.35
9.17000	2294.79	98.88	121.45	2265.94	88.28	110.93	2116.74	121.08	27.27	2111.35	125.37	88.26	1739.34	-47.27	27.85	1706.48	-40.41	37.44	1558.96	-41.74	38.43	1566.84	-32.52	82.81	2011.60	19.02	1099.26	0.00	0.00	0.00	1956.73	-40.40	1492.96	1943.82	64.89	1486.35	1820.05	-62.80	1442.41	1788.06	22.51	1438.46	711.81	-287.79	78.88	1313.64	-285.58	76.58	712.12
9.18000	2308.18	98.00	120.25	2278.46	86.74	112.40	2131.55	117.49	24.82	2123.97	123.43	86.00	1739.78	-47.43	27.87	1706.37	-41.15	36.84	1559.71	-41.76	40.64	1568.25	-33.17	85.36	2023.48	19.73	1097.34	0.00	0.00	0.00	1968.33	-39.04	1491.20	1956.30	66.02	1484.43	1831.96	-60.40	1440.53	1800.01	24.55	1436.59	712.82	-287.98	78.97	1312.85	-285.71	76.43	711.88
9.19000	2318.56	97.31	116.52	2287.06	87.40	111.29	2141.24	115.27	23.40	2133.94	121.13	83.35	1740.43	-47.75	27.76	1706.28	-40.99	37.13	1560.85	-41.53	43.11	1569.98	-33.74	88.15	2036.16	20.67	1095.57	0.00	0.00	0.00	1980.01	-37.55	1489.54	1968.60	67.72	1482.62	1843.87	-58.04	1438.78	1812.22	26.55	1434.82	713.08	-287.85	79.15	1313.13	-285.79	76.60	711.94
9.20000	2326.63	96.27	109.75	2297.13	84.27	102.96	2147.45	113.73	22.56	2142.05	118.65	80.10	1740.38	-47.95	27.65	1706.10	-41.02	38.26	1561.84	-42.25	46.37	1572.20	-34.10	91.18	2048.75	21.58	1094.01	0.00	0.00	0.00	1992.04	-35.95	1488.00	1980.93	69.32	1480.96	1855.82	-55.57	1437.11	1824.17	29.02	1433.03	712.36	-287.59	79.08	1313.89	-285.82	76.65	711.72
9.21000	2331.31	94.51	100.27	2299.88	84.15	96.91	2150.87	111.35	20.85	2147.25	116.62	76.21	1740.71	-47.53	26.24	1705.90	-41.39	37.97	1563.20	-42.50	49.81	1574.61	-34.87	94.72	2061.26	22.51	1092.67	0.00	0.00	0.00	2004.26	-34.27	1486.61	1993.29	71.12	1479.35	1867.68	-53.20	1435.59	1836.31	31.47	1431.43	713.04	-287.63	79.19	1313.98	-285.68	76.80	711.15
9.22000	2335.59	92.30	88.89	2305.38	80.56	85.02	2152.12	110.50	20.43	2149.21	113.57	71.89	1741.20	-47.62	25.72	1706.25	-41.78	37.80	1564.99	-42.71	53.76	1577.74	-35.37	98.48	2074.13	23.58	1091.59	0.00	0.00	0.00	2016.12	-32.50	1485.39	2005.57	73.13	1477.90	1879.08	-51.44	1434.13	1848.50	34.16	1429.82	712.87	-287.70	79.13	1313.84	-286.05	76.78	711.65
9.23000	2341.32	90.32	75.23	2309.75	79.96	77.17	2153.02	110.72	21.38	2154.66	111.37	71.63	1741.86	-48.02	25.79	1706.47	-42.34	37.55	1567.30	-43.01	58.08	1581.05	-36.77	103.04	2086.89	24.64	1090.85	0.00	0.00	0.00	2028.01	-30.71	1484.52	2018.15	75.01	1476.83	1891.03	-48.89	1432.98	1860.74	36.79	1428.49	712.89	-287.93	79.19	1313.56	-286.00	76.63	712.27
9.24000	2345.55	89.73	65.32	2313.86	78.63	68.43	2154.07	110.60	21.81	2159.31	110.17	71.02	1739.87	-48.02	26.87	1706.71	-43.07	37.22	1570.59	-42.56	62.71	1585.54	-37.92	107.91	2100.01	25.73	1090.42	0.00	0.00	0.00	2040.05	-28.86	1484.30	2030.80	76.87	1476.41	1902.85	-46.45	1432.31	1873.14	39.48	1427.73	712.72	-287.97	79.19	1313.56	-285.93	76.66	711.92
9.25000	2348.65	89.29	57.41	2316.22	77.67	61.26	2154.79	110.80	22.12	2161.91	109.33	70.10	1741.07	-48.10	26.29	1707.01	-43.90	36.26	1574.09	-43.47	68.82	1590.89	-39.35	113.61	2112.81	26.81	1090.43	0.00	0.00	0.00	2052.19	-26.92	1484.44	2043.49	78.84	1476.40	1914.96	-43.67	1432.20	1885.55	42.27	1427.68	712.84	-287.36	79.18	1313.47	-285.68	76.61	711.33
9.26000	2351.01	87.76	49.73	2319.02	76.75	53.49	2155.67	110.82	21.85	2165.67	108.78	70.44	1741.09	-48.56	25.58	1707.66	-44.87	34.71	1578.41	-44.61	75.83	1597.58	-40.83	119.90	2126.26	27.94	1090.86	0.00	0.00	0.00	2064.42	-25.06	1484.75	2055.94	81.17	1476.47	1927.20	-40.67	1432.66	1898.06	44.94	1427.97	711.89	-287.60	78.93	1314.40	-285.48	76.91	711.66
9.27000	2352.80	85.74	43.51	2320.62	75.22	47.76	2156.14	110.96	22.26	2168.74	107.83	69.85	1740.88	-48.77	26.14	1708.69	-45.15	33.48	1584.46	-44.65	83.12	1605.59	-42.85	127.13	2139.42	29.09	1091.67	0.00	0.00	0.00	2076.63	-23.20	1485.26	2068.70	83.07	1476.79	1939.20	-38.29	1433.39	1910.82	47.28	1428.59	711.84	-287.96	78.95	1314.35	-285.63	76.98	711.73
9.28000	2353.45	84.80	39.69	2321.75	74.56	44.94	2156.82	110.18	22.43	2170.50	106.55	69.55	1738.92	-48.52	27.44	1710.54	-45.07	32.78	1591.95	-45.90	91.85	1615.87	-45.07	135.08	2152.94	30.24	1092.86	0.00	0.00	0.00	2088.78	-21.30	1486.07	2081.38	85.16	1477.40	1951.16	-35.81	1434.43	1923.10	50.21	1429.46	712.01	-288.14	78.76	1313.92	-285.73	76.79	711.41
9.29000	2354.00	84.63	37.33	2322.55	74.62	43.22	2157.26	109.99	22.76	2170.76	106.16	69.17	1738.37	-48.54	27.87	1711.49	-44.83	32.65	1601.42	-47.47	101.29	1628.91	-47.68	143.43	2166.21	31.44	1094.45	0.00	0.00	0.00	2101.29	-19.47	1487.10	2094.38	86.67	1478.30	1963.30	-33.24	1435.78	1935.83	52.19	1430.82	712.78	-287.81	79.03	1313.78	-285.53	76.68	711.06
9.30000	2354.16	84.49	35.73	2322.87	74.47	42.18	2157.17	110.14	22.83	2172.57	105.30	68.82	1738.55	-48.75	28.16	1713.73	-44.55	33.51	1613.61	-48.30	110.79	1644.50	-50.13	151.26	2178.72	32.68	1096.29	0.00	0.00	0.00	2113.56	-17.63	1488.36	2106.61	88.95	1479.34	1975.29	-30.73	1437.46	1947.88	54.85	1432.37	712.47	-287.54	79.07	1313.31	-285.73	76.34	711.56
9.31000	2354.13	84.38	34.57	2323.11	74.35	41.52	2157.58	109.91	22.74	2173.05	105.39	68.71	1740.15	-49.15	27.83	1716.63	-44.78	34.36	1627.52	-49.42	120.86	1662.04	-52.73	158.37	2190.74	33.78	1098.51	0.00	0.00	0.00	2125.76	-15.96	1489.64	2119.27	90.39	1480.52	1987.17	-28.48	1439.31	1960.18	57.03	1434.13	712.46	-287.65	79.11	1313.50	-285.32	76.54	711.38
9.32000	2354.28	84.37	33.92	2323.28	74.49	41.05	2157.85	109.64	22.60	2173.66	105.51	68.87	1744.59	-50.41	27.15	1722.47	-45.62	36.53	1642.76	-50.74	132.17	1680.54	-55.27	166.17	2202.76	34.85	1100.91	0.00	0.00	0.00	2137.93	-14.39	1491.00	2131.74	91.71	1481.74	1998.89	-26.53	1441.23	1972.61	58.66	1436.11	712.76	-287.86	79.13	1313.59	-285.75	76.58	711.09
9.33000	2354.29	84.37	33.34	2323.35	74.36	40.66	2157.58	110.27	22.91	2173.92	105.34	68.57	1752.16	-51.95	24.77	1730.80	-47.00	40.26	1658.71	-53.08	144.99	1699.96	-57.21	174.78	2214.66	35.87	1103.41	0.00	0.00	0.00	2149.64	-12.93	1492.49	2143.64	93.84	1483.00	2010.59	-24.67	1443.16	1984.42	60.70	1437.98	712.28	-287.75	78.83	1313.81	-285.86	76.60	711.61
9.34000	2354.30	84.33	32.89	2323.50	74.51	40.44	2157.48	110.42	22.88	2174.50	105.42	68.67	1762.08	-54.55	26.18	1742.99	-48.40	45.70	1676.21	-54.84	157.40	1720.78	-58.28	183.67	2226.11	36.78	1105.91	0.00	0.00	0.00	2161.56	-11.54	1493.98	2155.53	95.46	1484.36	2022.23	-22.75	1445.13	1996.43	62.11	1439.75	712.72	-287.75	79.24	1313.57	-285.97	76.49	711.86
9.35000	2354.50	84.38	32.63	2323.56	74.52	40.18	2157.74	110.31	22.79	2174.56	105.79	68.49	1780.30	-54.96	33.51	1761.13	-49.12	53.50	1696.04	-56.83	167.44	1742.17	-59.69	193.03	2237.06	37.64	1108.35	0.00	0.00	0.00	2172.91	-10.34	1495.61	2167.87	96.27	1485.77	2033.66	-21.25	1447.06	2007.97	63.95	1441.60	712.18	-288.08	79.03	1313.38	-285.57	76.59	711.38
9.36000	2354.96	84.41	32.53	2323.63	74.60	39.98	2158.11	109.85	22.53	2175.08	106.02	68.44	1802.83	-55.02	40.06	1784.40	-49.78	60.55	1718.82	-57.71	175.14	1764.57	-59.41	200.87	2248.23	38.30	1110.76	0.00	0.00	0.00	2182.76	-9.10	1497.00	2179.50	97.57	1487.22	2045.00	-19.78	1449.05	2019.64	65.22	1443.47	712.33	-287.77	78.96	1313.36	-285.96	76.35	710.61
9.37000	2355.26	84.45	32.40	2323.87	74.62	39.94	2158.06	110.03	22.62	2175.73	106.11	68.33	1828.36	-55.91	45.19	1809.51	-50.73	66.08	1743.94	-58.83	180.95	1788.77	-59.48	207.32	2259.27	38.83	1113.11	0.00	0.00	0.00	2183.58	-8.75	1497.24	2191.21	98.54	1488.80	2056.24	-18.61	1451.06	2031.39	66.26	1445.43	713.84	-288.08	78.84	1313.67	-285.63	76.74	710.69
9.38000	2355.24	84.50	32.18	2323.79	74.70	39.83	2158.19	109.81	22.63	2176.26	106.14	68.28	1855.34	-56.70	49.73	1836.12	-51.78	70.60	1770.02	-59.01	184.94	1814.51	-60.08	211.56	2269.64	39.23	1115.33	0.00	0.00	0.00	2184.17	-8.68	1497.59	2203.09	98.92	1490.55	2067.23	-17.86	1453.13	2042.64	67.58	1447.41	714.30	-288.06	78.88	1314.16	-285.53	76.86	711.14
9.39000	2355.31	84.50	32.10	2323.92	74.76	39.81	2157.82	110.39	22.84	2176.36	106.93	68.62	1882.02	-58.47	52.58	1862.67	-53.07	73.59	1796.10	-59.16	187.66	1840.25	-60.91	214.70	2280.67	39.43	1117.52	0.00	0.00	0.00	2193.32	-8.30	1499.27	2206.80	102.27	1496.51	2078.51	-16.62	1455.26	2054.46	67.88	1449.62	714.27	-287.92	79.27	1313.58	-285.52	76.64	711.68
9.40000	2355.58	84.61	32.05	2323.92	74.81	39.76	2157.79	110.49	22.96	2177.06	106.81	68.86	1910.77	-60.20	55.11	1891.96	-54.72	76.13	1822.50	-58.50	188.62	1866.25	-60.83	216.61	2291.60	39.47	1119.61	0.00	0.00	0.00	2219.80	-7.00	1503.54	2216.05	103.28	1499.43	2089.62	-15.72	1457.44	2066.04	68.21	1451.90	714.30	-287.76	79.17	1313.57	-285.65	76.50	711.55
9.41000	2355.75	84.65	32.05	2324.34	74.83	39.98	2158.43	109.70	22.71	2175.85	106.86	68.51	1941.48	-63.18	56.21	1921.53	-56.70	77.16	1849.50	-58.09	188.28	1892.86	-60.29	217.16	2302.64	39.37	1121.66	0.00	0.00	0.00	2238.83	-6.02	1506.53	2227.13	103.93	1501.39	2100.81	-14.58	1459.66	2077.26	68.82	1454.28	714.25	-287.93	79.06	1313.83	-285.55	76.63	710.97
9.42000	2356.19	84.78	32.25	2324.37	74.89	40.00	2158.10	110.33	23.05	2176.80	106.64	68.95	1973.77	-65.20	57.01	1953.59	-58.59	77.41	1877.85	-57.20	186.08	1920.12	-59.45	216.21	2313.57	39.15	1123.60	0.00	0.00	0.00	2252.29	-5.14	1508.65	2238.40	104.00	1503.34	2111.81	-13.79	1461.85	2088.38	69.43	1456.49	714.26	-287.66	79.03	1313.67	-285.47	76.63	711.05
9.43000	2355.92	84.85	32.16	2324.25	74.88	39.98	2158.51	109.67	22.97	2176.75	106.66	69.18	2007.52	-67.28	56.66	1987.28	-60.35	76.94	1906.49	-57.34	182.79	1948.10	-58.85	213.81	2324.35	38.91	1125.41	0.00	0.00	0.00	2265.59	-4.37	1510.70	2249.77	104.26	1505.09	2122.39	-13.60	1463.87	2099.90	69.49	1458.68	714.29	-288.19	78.82	1313.89	-285.69	76.62	712.59
9.44000	2356.08	84.89	32.29	2324.57	74.88	40.12	2158.61	109.64	23.11	2176.45	106.85	69.55	2044.15	-69.07	56.47	2022.71	-61.89	75.83	1936.39	-57.55	177.99	1976.71	-58.92	210.14	2335.03	38.59	1127.12	0.00	0.00	0.00	2278.73	-3.71	1512.68	2260.78	104.45	1506.72	2133.16	-13.07	1465.76	2110.82	70.08	1460.68	714.34	-288.05	78.96	1313.56	-285.72	76.59	711.62
9.45000	2356.09	84.91	32.32	2324.60	74.82	40.17	2158.50	109.85	23.48	2176.88	106.22	69.59	2081.78	-70.86	55.77	2059.09	-63.48	74.13	1967.43	-57.29	171.46	2005.87	-58.60	205.17	2345.55	38.28	1128.60	0.00	0.00	0.00	2291.72	-3.14	1514.59	2271.77	104.50	1508.21	2143.97	-12.65	1467.55	2121.92	70.29	1462.52	714.35	-288.03	78.99	1313.34	-285.77	76.56	711.85
9.46000	2356.08	84.88	32.38	2324.76	74.85	40.26	2158.77	109.55	23.58	2177.37	106.13	70.04	2120.36	-72.54	54.73	2097.24	-65.13	72.36	1998.70	-57.74	163.79	2035.63	-58.41	199.35	2355.93	37.93	1130.02	0.00	0.00	0.00	2304.56	-2.68	1516.43	2282.82	104.28	1509.66	2143.97	-12.65	1467.55	2132.81	70.63	1464.16	714.36	-287.83	79.02	1312.91	-286.11	76.54	712.68
9.47000	2355.95	84.78	32.29	2324.91	74.76	40.31	2159.03	109.11	23.72	2177.06	106.28	70.31	2159.77	-74.12	53.59	2135.66	-66.78	70.13	2031.22	-57.30	154.67	2065.61	-58.88	192.51	2366.32	37.66	1131.23	0.00	0.00	0.00	2317.25	-2.32	1518.20	2293.87	104.20	1510.89	2143.97	-12.65	1467.55	2143.92	70.50	1465.58	714.35	-287.83	78.96	1313.74	-285.81	76.60	712.19
9.48000	2355.42	84.74	31.85	2325.36	74.57	40.37	2158.73	109.69	24.46	2177.67	106.03	70.80	2198.93	-76.05	52.20	2174.88	-68.40	67.66	2063.81	-58.41	145.22	2096.87	-59.19	184.89	2376.22	37.27	1132.29	0.00	0.00	0.00	2329.80	-2.05	1519.90	2304.85	104.15	1511.83	2143.97	-12.65	1467.55	2154.53	71.25	1466.75	714.31	-287.89	78.93	1313.99	-285.87	76.55	712.55
9.49000	2355.84	84.61	31.75	2325.41	74.37	40.20	2159.11	109.05	24.64	2177.41	106.14	71.28	2238.96	-76.99	52.54	2214.67	-70.10	65.01	2097.28	-58.54	138.67	2128.13	-60.35	176.54	2386.52	36.90	1133.25	0.00	0.00	0.00	2342.21	-1.88	1521.53	2315.70	104.04	1512.63	2143.97	-12.65	1467.55	2165.59	71.46	1467.73	714.29	-288.06	78.88	1313.53	-285.92	76.59	712.38
9.50000	2355.62	84.47	31.31	2325.80	74.20	40.06	2159.18	108.97	25.08	2177.67	106.08	71.73	2280.05	-79.12	51.72	2255.10	-71.91	62.64	2130.38	-58.70	132.39	2128.13	-60.35	176.54	2396.38	36.51	1133.99	0.00	0.00	0.00	2354.49	-1.79	1523.10	2326.21	103.78	1513.25	2143.97	-12.65	1467.55	2176.56	71.55	1468.57	714.33	-288.02	79.03	1313.68	-285.64	76.58	711.51
9.51000	2355.58	84.34	31.02	2325.87	73.94	39.81	2159.55	108.57	25.37	2177.91	105.79	72.09	2320.65	-81.68	50.93	2295.27	-74.10	60.35	2163.09	-58.90	126.37	2128.13	-60.35	176.54	2406.50	36.20	1134.54	0.00	0.00	0.00	2366.63	-1.80	1524.60	2337.07	103.57	1513.60	2143.97	-12.65	1467.55	2187.56	71.49	1469.08	714.25	-287.63	79.26	1313.76	-285.86	76.64	711.74
9.52000	2355.85	84.10	31.05	2325.73	73.70	39.66	2159.62	108.32	25.75	2178.41	105.37	72.48	2357.69	-84.81	48.15	2335.76	-76.55	58.60	2195.39	-59.15	120.59	2128.13	-60.35	176.54	2416.38	35.86	1134.87	0.00	0.00	0.00	2378.64	-1.88	1526.04	2347.61	103.58	1513.71	2143.97	-12.65	1467.55	2198.25	71.89	1469.28	714.30	-287.84	79.08	1313.57	-285.79	76.67	712.11
9.53000	2356.06	83.99	31.03	2325.54	73.74	39.60	2159.65	108.15	26.34	2177.56	105.60	72.65	2400.88	-88.97	47.38	2377.33	-79.15	57.85	2227.23	-59.42	115.07	2128.13	-60.35	176.54	2426.32	35.54	1134.96	0.00	0.00	0.00	2390.53	-2.05	1527.40	2358.16	103.36	1513.59	2143.97	-12.65	1467.55	2208.49	72.85	1469.19	714.31	-288.04	79.00	1313.62	-285.50	76.71	711.84
9.54000	2356.15	83.91	31.34	2325.27	73.94	39.57	2159.95	107.83	26.93	2178.44	104.92	73.05	2445.67	-91.42	50.65	2418.55	-81.96	57.47	2258.61	-59.74	109.79	2128.13	-60.35	176.54	2436.51	35.31	1134.79	0.00	0.00	0.00	2402.30	-2.29	1528.71	2369.02	103.13	1513.27	2143.97	-12.65	1467.55	2219.21	73.11	1468.88	714.29	-287.89	78.94	1313.35	-285.64	76.64	712.54
9.55000	2356.24	83.86	31.61	2324.72	74.28	39.38	2160.37	107.21	27.37	2178.72	105.23	73.87	2487.28	-94.37	53.05	2459.62	-84.70	57.81	2289.49	-60.08	104.74	2128.13	-60.35	176.54	2446.67	35.19	1134.41	0.00	0.00	0.00	2413.95	-2.61	1529.95	2376.56	103.86	1514.69	2143.97	-12.65	1467.55	2230.12	72.97	1468.35	714.35	-288.20	78.83	1313.45	-285.59	76.80	711.75
9.56000	2356.60	84.12	31.63	2324.94	74.71	39.13	2160.01	107.77	28.44	2178.91	104.77	73.99	2528.13	-97.29	56.25	2499.99	-87.53	58.95	2319.83	-60.45	99.93	2128.13	-60.35	176.54	2456.92	35.05	1133.76	0.00	0.00	0.00	2425.48	-3.01	1531.12	2386.46	103.86	1514.37	2143.97	-12.65	1467.55	2240.48	73.55	1467.61	714.30	-288.18	78.97	1313.44	-285.91	76.72	711.82
9.57000	2356.75	84.48	31.13	2325.29	75.24	38.91	2157.98	109.90	31.99	2179.04	105.01	74.73	2568.03	-100.91	59.78	2539.80	-90.45	60.99	2349.63	-60.84	95.34	2128.13	-60.35	176.54	2467.36	34.96	1132.85	0.00	0.00	0.00	2436.90	-3.47	1532.24	2397.42	103.62	1513.43	2143.97	-12.65	1467.55	2250.89	73.91	1466.51	714.30	-287.82	79.06	1313.55	-285.61	76.71	711.91
9.58000	2356.49	84.88	30.49	2325.27	75.60	38.63	2157.39	109.57	32.72	2179.02	104.99	75.27	2605.61	-101.82	67.13	2579.38	-93.20	64.22	2378.84	-61.26	90.97	2128.13	-60.35	176.54	2477.81	34.98	1131.76	0.00	0.00	0.00	2448.21	-4.00	1533.29	2408.01	103.37	1512.34	2143.97	-12.65	1467.55	2261.68	73.73	1465.25	714.37	-287.80	78.95	1313.24	-285.93	76.49	711.80
9.59000	2356.52	85.19	30.25	2325.03	75.79	38.36	2157.96	109.31	33.69	2179.82	104.95	76.00	2644.42	-104.40	73.84	2622.25	-95.70	64.87	2407.44	-61.71	86.82	2128.13	-60.35	176.54	2488.73	35.02	1130.53	0.00	0.00	0.00	2459.42	-4.60	1534.28	2418.45	103.03	1511.06	2143.97	-12.65	1467.55	2272.66	73.15	1463.83	714.32	-287.71	79.01	1313.55	-286.05	76.67	711.39
9.60000	2356.61	85.43	30.14	2324.82	75.98	38.15	2158.15	108.90	34.31	2180.01	105.30	76.79	2682.64	-106.65	81.92	2662.04	-97.37	65.43	2435.40	-62.17	82.88	2128.13	-60.35	176.54	2499.52	35.03	1129.12	0.00	0.00	0.00	2470.52	-5.26	1535.21	2428.88	102.64	1509.66	2143.97	-12.65	1467.55	2282.56	73.89	1462.20	714.40	-287.59	78.89	1314.12	-285.71	76.85	711.17
9.61000	2356.63	85.59	29.98	2324.75	76.15	38.02	2158.10	108.69	35.00	2179.99	105.43	77.59	2718.77	-108.52	90.66	2698.85	-98.28	65.89	2462.70	-62.64	79.14	2128.13	-60.35	176.54	2510.65	35.10	1127.58	0.00	0.00	0.00	2481.53	-5.97	1536.08	2439.32	102.22	1508.03	2143.97	-12.65	1467.55	2293.46	73.43	1460.42	714.34	-287.73	78.93	1313.46	-285.62	76.65	710.86
9.62000	2356.41	85.72	29.70	2324.63	76.22	37.83	2159.29	108.33	35.99	2180.46	105.55	78.56	2753.07	-110.46	100.30	2732.81	-98.47	66.25	2489.30	-63.14	75.60	2128.13	-60.35	176.54	2521.45	35.06	1125.89	0.00	0.00	0.00	2492.44	-6.74	1536.89	2450.00	101.68	1506.24	2143.97	-12.65	1467.55	2304.09	73.23	1458.47	714.22	-287.06	79.25	1313.62	-285.69	76.74	710.79
9.63000	2356.28	85.76	29.50	2324.94	76.35	37.82	2160.08	108.24	37.33	2181.15	105.78	79.85	2785.09	-112.29	110.34	2764.04	-98.03	66.51	2515.19	-63.64	72.25	2128.13	-60.35	176.54	2532.38	34.99	1124.10	0.00	0.00	0.00	2503.26	-7.57	1537.64	2460.57	101.05	1504.34	2143.97	-12.65	1467.55	2314.53	73.19	1456.40	714.28	-287.80	79.07	1313.59	-286.06	76.80	710.93
9.64000	2356.45	85.86	29.31	2325.11	76.47	37.78	2160.31	108.28	38.76	2181.96	105.39	80.86	2814.66	-113.63	120.23	2792.63	-97.02	66.68	2540.32	-64.15	69.09	2128.13	-60.35	176.54	2543.19	34.79	1122.26	0.00	0.00	0.00	2514.00	-8.45	1538.33	2471.45	100.33	1502.33	2143.97	-12.65	1467.55	2324.56	73.55	1454.13	714.31	-287.58	79.01	1313.35	-285.86	76.67	712.94
9.65000	2356.33	85.94	29.03	2325.16	76.50	37.60	2160.28	108.66	40.37	2183.48	105.40	82.46	2842.15	-114.23	129.89	2818.73	-95.50	66.75	2564.68	-64.67	66.12	2128.13	-60.35	176.54	2554.47	34.61	1120.37	0.00	0.00	0.00	2524.64	-9.37	1538.97	2482.34	99.52	1500.23	2143.97	-12.65	1467.55	2335.16	73.15	1451.88	714.43	-288.18	78.75	1314.23	-285.51	76.84	713.63
9.66000	2356.67	86.06	28.93	2325.13	76.53	37.43	2160.75	108.89	42.20	2184.19	105.00	83.81	2866.59	-114.22	138.26	2842.43	-93.53	66.72	2588.24	-65.20	63.32	2128.13	-60.35	176.54	2565.56	34.30	1118.50	0.00	0.00	0.00	2535.21	-10.34	1539.54	2493.11	98.64	1498.16	2143.97	-12.65	1467.55	2345.99	72.33	1449.72	714.35	-288.16	78.95	1315.10	-285.97	75.60	713.65
9.67000	2356.85	86.08	28.74	2325.43	76.57	37.38	2161.15	108.83	43.98	2184.93	105.09	85.29	2889.21	-113.70	145.79	2863.86	-91.19	66.58	2610.97	-65.72	60.69	2128.13	-60.35	176.54	2576.72	33.88	1116.62	0.00	0.00	0.00	2545.70	-11.35	1540.06	2504.20	97.66	1496.06	2143.97	-12.65	1467.55	2356.22	72.26	1447.49	714.28	-287.96	79.14	1315.08	-285.86	75.35	713.63
9.68000	2356.81	86.15	28.46	2325.61	76.64	37.26	2161.63	108.83	45.80	2186.16	105.11	87.15	2909.21	-112.69	151.68	2883.12	-88.53	66.35	2632.84	-66.25	58.23	2128.13	-60.35	176.54	2588.35	33.38	1114.80	0.00	0.00	0.00	2556.11	-12.40	1540.53	2514.97	96.60	1494.12	2143.97	-12.65	1467.55	2366.93	71.41	1445.25	714.34	-287.82	79.00	1315.14	-285.99	75.23	713.66
9.69000	2357.20	86.19	28.39	2325.72	76.65	37.17	2165.46	106.62	44.96	2187.83	105.01	89.13	2927.25	-111.27	155.91	2900.35	-85.63	66.02	2653.83	-66.77	55.93	2128.13	-60.35	176.54	2599.92	32.70	1113.06	0.00	0.00	0.00	2566.45	-13.49	1540.94	2526.04	95.41	1492.28	2143.97	-12.65	1467.55	2378.28	69.98	1443.18	714.25	-287.82	79.05	1315.10	-286.05	75.30	713.79
9.70000	2357.20	86.17	28.14	2325.76	76.72	37.07	2165.71	107.63	47.45	2189.01	104.79	91.01	2941.63	-109.17	156.95	2915.64	-82.55	65.58	2673.91	-67.29	53.79	2128.13	-60.35	176.54	2611.74	31.96	1111.43	0.00	0.00	0.00	2576.73	-14.61	1541.29	2537.20	94.11	1490.59	2143.97	-12.65	1467.55	2389.46	68.55	1441.33	714.29	-287.97	78.98	1314.96	-285.84	75.40	713.65
9.71000	2357.14	86.25	27.88	2325.78	76.78	36.95	2167.34	106.93	49.69	2190.89	105.55	93.79	2954.02	-105.93	155.51	2929.13	-79.35	65.05	2693.04	-67.81	51.80	2128.13	-60.35	176.54	2623.86	31.05	1109.97	0.00	0.00	0.00	2586.94	-15.77	1541.59	2548.29	92.67	1489.12	2143.97	-12.65	1467.55	2400.69	67.29	1439.44	714.32	-288.05	78.93	1315.20	-286.02	75.17	713.58
9.72000	2357.38	86.27	27.77	2326.18	76.76	36.95	2168.64	107.34	52.61	2192.75	105.85	96.37	2962.90	-101.90	150.69	2940.92	-76.09	64.41	2711.21	-68.31	49.95	2128.13	-60.35	176.54	2636.03	29.95	1108.68	0.00	0.00	0.00	2597.09	-16.95	1541.84	2559.34	91.18	1487.81	2143.97	-12.65	1467.55	2412.12	65.64	1437.69	714.39	-288.08	78.87	1315.33	-286.13	75.25	713.68
9.73000	2357.90	86.26	27.78	2326.37	76.80	36.91	2165.82	110.82	59.34	2194.84	106.20	99.27	2969.98	-97.26	143.80	2951.13	-72.85	63.66	2728.38	-68.80	48.24	2128.13	-60.35	176.54	2648.16	28.66	1107.60	0.00	0.00	0.00	2607.18	-18.15	1542.04	2570.73	89.58	1486.64	2143.97	-12.65	1467.55	2412.12	65.64	1437.69	714.38	-288.27	78.87	1315.20	-286.10	75.32	713.69
9.74000	2358.12	86.25	27.65	2326.78	76.82	36.90	2167.32	111.71	63.58	2197.58	107.18	103.11	2975.50	-91.90	135.35	2959.87	-69.69	62.82	2744.53	-69.28	46.67	2128.13	-60.35	176.54	2660.63	27.24	1106.74	0.00	0.00	0.00	2617.22	-19.38	1542.18	2581.99	87.85	1485.63	2143.97	-12.65	1467.55	2412.12	65.64	1437.69	714.34	-287.84	78.86	1315.26	-286.19	75.24	713.67
9.75000	2358.44	86.28	27.57	2327.33	76.84	37.07	2173.50	108.53	63.77	2201.42	107.44	107.10	2979.57	-85.53	126.05	2967.27	-66.68	61.87	2759.64	-69.74	45.22	2128.13	-60.35	176.54	2673.29	25.63	1106.11	0.00	0.00	0.00	2627.21	-20.63	1542.27	2593.33	86.06	1484.69	2143.97	-12.65	1467.55	2412.12	65.64	1437.69	714.32	-287.97	78.92	1315.06	-286.01	75.46	713.75
9.76000	2358.67	86.23	27.45	2327.95	76.80	37.22	2176.49	108.06	67.63	2206.05	107.95	111.69	2982.94	-77.52	116.78	2973.43	-63.87	60.81	2773.66	-70.18	43.90	2128.13	-60.35	176.54	2685.98	23.86	1105.70	0.00	0.00	0.00	2637.15	-21.90	1542.31	2604.74	84.14	1483.85	2143.97	-12.65	1467.55	2412.12	65.64	1437.69	714.28	-288.03	79.10	1315.10	-286.40	75.33	713.64
9.77000	2358.85	86.22	27.22	2328.33	76.72	37.19	2178.84	109.08	72.84	2211.41	108.49	116.84	2991.66	-69.41	107.88	2978.48	-61.34	59.65	2786.58	-70.60	42.69	2128.13	-60.35	176.54	2699.02	22.00	1105.54	0.00	0.00	0.00	2647.04	-23.18	1542.30	2616.61	82.18	1482.98	2143.97	-12.65	1467.55	2412.12	65.64	1437.69	714.24	-287.88	79.10	1315.37	-286.51	75.02	713.68
9.78000	2359.49	86.13	27.28	2328.93	76.61	37.27	2177.73	113.18	82.35	2215.40	109.50	121.26	3002.61	-65.39	94.63	2982.52	-59.14	58.38	2798.36	-71.00	41.60	2128.13	-60.35	176.54	2712.13	20.04	1105.68	0.00	0.00	0.00	2656.90	-24.47	1542.24	2628.57	80.18	1482.42	2143.97	-12.65	1467.55	2412.12	65.64	1437.69	714.32	-287.92	79.14	1315.28	-286.13	75.17	713.69
9.79000	2359.88	86.06	27.17	2329.89	76.51	37.41	2181.00	113.65	88.33	2219.39	110.24	125.41	3008.39	-62.77	81.26	2985.68	-57.35	57.00	2808.99	-71.37	40.61	2128.13	-60.35	176.54	2725.51	18.01	1106.21	0.00	0.00	0.00	2666.71	-25.78	1542.14	2640.54	78.06	1482.50	2143.97	-12.65	1467.55	2412.12	65.64	1437.69	714.23	-287.79	79.13	1315.27	-285.98	75.22	713.59
9.80000	2360.23	86.02	27.06	2330.57	76.21	37.23	2191.04	109.53	90.83	2223.56	111.54	130.41	3013.25	-60.36	69.00	2988.08	-56.03	55.52	2818.43	-71.71	39.73	2128.13	-60.35	176.54	2739.13	15.94	1107.12	0.00	0.00	0.00	2676.50	-27.08	1541.98	2653.23	76.02	1481.90	2143.97	-12.65	1467.55	2412.12	65.64	1437.69	714.28	-287.79	78.96	1315.30	-286.08	75.09	713.65
9.81000	2360.66	85.97	27.13	2331.31	75.83	37.02	2195.90	110.16	98.49	2230.76	111.42	135.64	3019.95	-56.57	59.10	2989.82	-55.25	53.92	2826.66	-72.02	38.94	2128.13	-60.35	176.54	2752.84	13.75	1108.30	0.00	0.00	0.00	2686.25	-28.39	1541.78	2665.74	73.99	1481.72	2143.97	-12.65	1467.55	2412.12	65.64	1437.69	714.28	-287.77	78.98	1315.41	-286.58	74.94	713.65
9.82000	2361.21	86.03	27.35	2331.70	75.39	36.53	2199.61	111.94	110.54	2239.15	112.45	142.13	3025.03	-54.96	52.55	2992.68	-53.31	51.18	2833.64	-72.30	38.24	2128.13	-60.35	176.54	2766.71	11.56	1109.73	0.00	0.00	0.00	2695.98	-29.71	1541.53	2678.10	72.00	1481.91	2143.97	-12.65	1467.55	2412.12	65.64	1437.69	714.30	-288.09	78.96	1315.32	-286.51	75.07	713.58
9.83000	2362.14	86.24	27.60	2332.87	75.01	36.35	2211.81	107.62	114.89	2251.06	111.53	145.21	3028.37	-55.46	47.67	2994.84	-53.40	49.04	2839.36	-72.54	37.63	2128.13	-60.35	176.54	2780.22	9.27	1111.40	0.00	0.00	0.00	2705.68	-31.01	1541.23	2690.30	70.04	1482.46	2143.97	-12.65	1467.55	2412.12	65.64	1437.69	714.25	-287.77	79.14	1315.16	-285.58	75.31	713.58
9.84000	2362.55	86.49	27.24	2334.46	74.73	36.13	2221.32	107.80	124.75	2263.62	111.25	151.74	3030.11	-55.10	43.81	2996.27	-52.80	47.01	2843.77	-72.74	37.10	2128.13	-60.35	176.54	2793.45	6.96	1113.27	0.00	0.00	0.00	2715.37	-32.32	1540.89	2702.36	68.12	1483.33	2143.97	-12.65	1467.55	2412.12	65.64	1437.69	714.21	-287.93	79.25	1315.14	-285.54	75.28	713.68
9.85000	2363.51	86.91	26.38	2337.45	74.84	36.31	2233.41	106.27	134.50	2277.32	111.10	158.90	3030.95	-54.88	41.37	2997.12	-52.62	45.78	2846.86	-72.90	36.64	2128.13	-60.35	176.54	2806.51	4.65	1115.30	0.00	0.00	0.00	2725.03	-33.61	1540.50	2714.28	66.25	1484.49	2143.97	-12.65	1467.55	2412.12	65.64	1437.69	714.23	-287.84	79.25	1315.07	-285.82	75.38	713.63
9.86000	2365.52	87.99	25.12	2341.95	75.38	37.41	2244.64	106.90	146.38	2291.25	112.15	167.34	3031.42	-54.81	39.82	2997.68	-52.51	44.95	2848.61	-73.02	36.25	2128.13	-60.35	176.54	2819.11	2.35	1117.36	0.00	0.00	0.00	2734.68	-34.90	1540.07	2726.07	64.44	1485.91	2143.97	-12.65	1467.55	2412.12	65.64	1437.69	714.24	-287.97	79.07	1315.19	-286.36	75.20	713.65
9.87000	2368.33	89.66	23.39	2348.48	76.47	39.55	2257.62	105.82	157.67	2307.07	112.36	175.65	3031.76	-54.80	38.78	2998.04	-52.54	44.42	2848.96	-73.10	35.93	2128.13	-60.35	176.54	2831.37	0.21	1119.42	0.00	0.00	0.00	2744.33	-36.17	1539.59	2737.74	62.69	1487.54	2143.97	-12.65	1467.55	2412.12	65.64	1437.69	714.29	-287.75	79.01	1315.11	-286.29	75.32	713.67
9.88000	2375.07	91.91	22.58	2357.32	78.39	42.59	2271.81	104.68	169.87	2322.51	114.92	185.30	3032.30	-54.73	38.23	2998.22	-52.57	43.94	2846.63	-73.60	34.14	2128.13	-60.35	176.54	2843.32	-1.68	1121.42	0.00	0.00	0.00	2753.96	-37.43	1539.07	2749.29	61.01	1489.38	2143.97	-12.65	1467.55	2412.12	65.64	1437.69	714.35	-288.31	78.88	1315.20	-286.32	75.18	713.60
9.89000	2421.35	95.05	36.08	2362.67	81.30	42.94	2287.88	104.22	182.78	2341.79	114.18	193.93	3032.43	-54.75	37.70	2998.51	-52.60	43.73	2847.53	-73.51	34.59	2128.13	-60.35	176.54	2855.07	-3.29	1123.30	0.00	0.00	0.00	2763.60	-38.67	1538.51	2760.74	59.40	1491.37	2143.97	-12.65	1467.55	2412.12	65.64	1437.69	714.33	-287.61	79.05	1315.18	-286.48	75.20	713.58
9.90000	2391.78	95.87	22.78	2374.40	83.65	46.85	2308.09	102.74	195.05	2362.39	114.00	203.24	3032.73	-54.71	37.39	2998.66	-52.64	43.53	2847.63	-73.14	34.63	2128.13	-60.35	176.54	2866.47	-4.55	1125.02	0.00	0.00	0.00	2773.23	-39.88	1537.91	2772.09	57.88	1493.49	2143.97	-12.65	1467.55	2412.12	65.64	1437.69	714.30	-287.39	79.05	1315.28	-286.58	75.10	713.70
9.91000	2402.89	95.72	26.76	2399.59	84.00	59.03	2329.55	102.78	204.99	2380.03	114.23	211.35	3032.91	-54.69	37.18	2998.71	-52.68	43.34	2848.98	-72.97	35.48	2128.13	-60.35	176.54	2877.70	-5.43	1126.57	0.00	0.00	0.00	2782.87	-41.07	1537.26	2783.34	56.44	1495.71	2143.97	-12.65	1467.55	2412.12	65.64	1437.69	714.28	-287.85	79.02	1315.16	-286.65	75.12	713.71
9.92000	2413.50	95.96	26.79	2421.73	84.25	66.91	2352.85	101.15	211.82	2397.98	114.24	217.91	3032.89	-54.68	36.99	2998.78	-52.68	43.24	2847.42	-73.13	34.54	2128.13	-60.35	176.54	2888.62	-5.88	1127.96	0.00	0.00	0.00	2792.51	-42.23	1536.58	2794.52	55.11	1497.99	2143.97	-12.65	1467.55	2412.12	65.64	1437.69	714.32	-287.96	78.93	1315.22	-286.42	75.16	713.71
9.93000	2454.29	96.28	42.87	2444.55	84.36	72.93	2376.10	101.38	217.95	2416.33	114.06	222.97	3033.11	-54.71	36.96	2998.75	-52.67	43.12	2846.54	-73.15	34.01	2128.13	-60.35	176.54	2899.44	-5.87	1129.28	0.00	0.00	0.00	2802.16	-43.37	1535.85	2805.61	53.87	1500.30	2143.97	-12.65	1467.55	2412.12	65.64	1437.69	714.41	-288.44	78.73	1315.19	-286.42	75.25	713.70
9.94000	2476.86	96.84	46.84	2470.15	84.72	78.12	2400.84	101.27	222.80	2435.18	113.74	226.61	3033.12	-54.71	36.87	2998.72	-52.73	43.01	2847.23	-73.46	34.31	2128.13	-60.35	176.54	2910.22	-5.42	1130.56	0.00	0.00	0.00	2811.83	-44.47	1535.08	2816.64	52.75	1502.62	2143.97	-12.65	1467.55	2412.12	65.64	1437.69	714.25	-287.80	79.11	1315.22	-286.38	75.21	713.72
9.95000	2501.47	98.13	50.15	2496.99	85.67	82.05	2400.84	101.27	222.80	2454.61	113.29	228.91	3032.69	-54.72	36.57	2998.76	-52.71	42.97	2846.90	-73.64	34.48	2128.13	-60.35	176.54	2920.99	-4.57	1131.88	0.00	0.00	0.00	2821.52	-45.53	1534.28	2827.61	51.74	1504.91	2143.97	-12.65	1467.55	2412.12	65.64	1437.69	714.28	-287.97	79.02	1315.34	-286.39	75.02	713.66
9.96000	2530.20	99.80	53.41	2525.00	86.88	84.76	2400.84	101.27	222.80	2474.71	112.76	229.95	3032.76	-54.68	36.63	2998.63	-52.72	42.84	2846.63	-73.68	33.96	2128.13	-60.35	176.54	2931.63	-3.44	1133.24	0.00	0.00	0.00	2831.22	-46.56	1533.44	2838.52	50.86	1507.13	2143.97	-12.65	1467.55	2412.12	65.64	1437.69	714.28	-288.09	78.99	1315.19	-286.15	75.26	713.66
9.97000	2560.82	101.38	55.53	2554.47	87.95	86.38	2400.84	101.27	222.80	2495.57	112.16	229.78	3032.63	-54.64	36.52	2998.65	-52.70	42.77	2847.37	-73.31	34.45	2128.13	-60.35	176.54	2942.38	-2.12	1134.65	0.00	0.00	0.00	2840.95	-47.54	1532.56	2849.39	50.10	1509.26	2143.97	-12.65	1467.55	2412.12	65.64	1437.69	714.37	-288.09	78.99	1315.22	-286.44	75.21	713.64
9.98000	2592.41	102.72	56.34	2585.57	88.89	87.18	2400.84	101.27	222.80	2517.29	111.54	228.50	3032.68	-54.62	36.52	2998.66	-52.68	42.71	2845.06	-73.37	33.20	2128.13	-60.35	176.54	2952.91	-0.69	1136.06	0.00	0.00	0.00	2850.71	-48.48	1531.64	2860.22	49.48	1511.26	2143.97	-12.65	1467.55	2412.12	65.64	1437.69	714.33	-288.03	78.95	1315.11	-286.43	75.28	713.65
9.99000	2626.50	103.89	57.12	2617.98	89.65	87.05	2400.84	101.27	222.80	2539.96	110.92	226.16	3032.61	-54.63	36.49	2998.70	-52.69	42.65	2847.51	-73.13	34.80	2128.13	-60.35	176.54	2963.52	0.72	1137.53	0.00	0.00	0.00	2860.50	-49.38	1530.69	2871.02	49.01	1513.11	2143.97	-12.65	1467.55	2412.12	65.64	1437.69	714.29	-288.05	79.01	1315.09	-286.71	75.24	713.67
10.00000	2661.82	104.58	57.03	2651.51	90.30	86.06	2400.84	101.27	222.80	2563.67	110.34	222.85	3032.80	-54.66	36.55	2998.74	-52.74	42.56	2846.71	-73.52	33.81	2128.13	-60.35	176.54	2974.10	2.11	1139.04	0.00	0.00	0.00	2870.32	-50.22	1529.70	2881.80	48.69	1514.76	2143.97	-12.65	1467.55	2412.12	65.64	1437.69	714.33	-288.30	78.81	1314.91	-286.28	75.49	713.70
10.01000	2703.11	105.57	56.89	2686.35	90.81	84.52	2400.84	101.27	222.80	2588.50	109.82	218.64	3032.84	-54.65	36.49	2998.89	-52.77	42.54	2846.02	-73.27	33.56	2128.13	-60.35	176.54	2984.33	3.40	1140.54	0.00	0.00	0.00	2880.18	-51.01	1528.68	2892.56	48.52	1516.19	2143.97	-12.65	1467.55	2412.12	65.64	1437.69	714.28	-287.69	78.96	1315.06	-286.28	75.34	713.71
10.02000	2738.12	106.13	55.73	2722.06	91.21	82.40	2400.84	101.27	222.80	2614.54	109.40	213.61	3033.05	-54.73	36.54	2998.85	-52.83	42.42	2845.15	-73.71	32.83	2128.13	-60.35	176.54	2994.26	4.56	1141.93	0.00	0.00	0.00	2890.08	-51.75	1527.62	2903.32	48.52	1517.37	2143.97	-12.65	1467.55	2412.12	65.64	1437.69	714.30	-287.82	78.97	1315.29	-286.30	75.13	713.63
10.03000	2770.69	106.44	53.82	2758.86	91.46	79.80	2400.84	101.27	222.80	2641.90	109.11	207.81	3033.06	-54.81	36.50	2998.82	-52.90	42.28	2846.31	-73.52	33.41	2128.13	-60.35	176.54	3003.90	5.61	1143.22	0.00	0.00	0.00	2900.03	-52.43	1526.53	2914.07	48.69	1518.27	2143.97	-12.65	1467.55	2412.12	65.64	1437.69	714.45	-288.43	78.66	1315.46	-286.50	74.87	713.64
10.04000	2804.65	106.71	51.43	2796.16	91.55	76.67	2400.84	101.27	222.80	2670.65	108.98	201.34	3033.23	-54.87	36.43	2998.75	-53.03	42.14	2843.85	-73.42	31.30	2128.13	-60.35	176.54	3013.21	6.58	1144.32	0.00	0.00	0.00	2910.02	-53.04	1525.40	2924.84	49.04	1518.84	2143.97	-12.65	1467.55	2412.12	65.64	1437.69	714.35	-288.09	78.98	1315.13	-286.14	75.26	713.66
10.05000	2843.85	107.16	48.83	2834.90	91.69	73.69	2400.84	101.27	222.80	2700.89	109.04	194.26	3033.40	-55.02	36.36	2998.69	-53.14	42.05	2843.85	-73.42	31.30	2128.13	-60.35	176.54	3022.48	7.44	1145.29	0.00	0.00	0.00	2920.06	-53.60	1524.25	2935.62	49.57	1519.07	2143.97	-12.65	1467.55	2412.12	65.64	1437.69	714.29	-288.23	78.92	1315.17	-286.31	75.27	713.70
10.06000	2892.10	107.97	46.29	2873.46	92.11	70.36	2400.84	101.27	222.80	2732.71	109.32	186.65	3033.42	-55.19	36.25	2998.51	-53.30	41.94	2843.85	-73.42	31.30	2128.13	-60.35	176.54	3031.70	8.22	1146.08	0.00	0.00	0.00	2930.16	-54.09	1523.06	2945.83	50.09	1519.74	2143.97	-12.65	1467.55	2412.12	65.64	1437.69	714.30	-287.61	79.07	1314.87	-285.80	75.51	713.73
10.07000	2931.97	108.49	43.75	2912.60	92.95	67.00	2400.84	101.27	222.80	2766.21	109.85	178.57	3033.47	-55.34	36.25	2998.50	-53.45	41.95	2843.85	-73.42	31.30	2128.13	-60.35	176.54	3040.94	8.89	1146.67	0.00	0.00	0.00	2940.32	-54.50	1521.84	2955.64	50.59	1520.19	2143.97	-12.65	1467.55	2412.12	65.64	1437.69	714.25	-287.93	79.06	1315.02	-285.71	75.43	713.67
10.08000	2972.91	109.38	42.39	2952.15	94.09	63.91	2400.84	101.27	222.80	2801.46	110.67	170.11	3033.54	-55.57	36.36	2998.44	-53.59	41.91	2843.85	-73.42	31.30	2128.13	-60.35	176.54	3050.04	9.44	1147.00	0.00	0.00	0.00	2950.54	-54.85	1520.59	2965.41	51.14	1520.43	2143.97	-12.65	1467.55	2412.12	65.64	1437.69	714.25	-287.84	79.07	1315.16	-286.10	75.23	713.68
10.09000	3014.72	110.81	41.82	2990.74	95.58	60.54	2400.84	101.27	222.80	2838.57	111.80	161.34	3032.73	-55.87	35.94	2998.66	-53.67	41.97	2843.85	-73.42	31.30	2128.13	-60.35	176.54	3059.24	9.86	1147.07	0.00	0.00	0.00	2960.82	-55.12	1519.31	2975.59	51.75	1520.45	2143.97	-12.65	1467.55	2412.12	65.64	1437.69	714.24	-287.58	79.08	1315.25	-286.12	75.16	713.66
10.10000	3056.75	112.71	41.98	3031.35	97.40	59.10	2400.84	101.27	222.80	2877.61	113.27	152.33	3033.18	-55.87	36.16	2998.92	-53.68	41.98	2843.85	-73.42	31.30	2128.13	-60.35	176.54	3068.53	10.17	1146.92	0.00	0.00	0.00	2971.17	-55.32	1518.00	2985.29	52.32	1520.25	2143.97	-12.65	1467.55	2412.12	65.64	1437.69	714.24	-287.93	78.97	1315.23	-286.59	75.15	713.72
10.11000	3098.62	114.85	43.28	3072.39	99.44	58.46	2400.84	101.27	222.80	2918.69	115.13	143.15	3033.32	-55.88	36.08	2999.12	-53.55	42.04	2843.85	-73.42	31.30	2128.13	-60.35	176.54	3078.01	10.35	1146.52	0.00	0.00	0.00	2981.59	-55.43	1516.66	2994.75	52.93	1519.86	2143.97	-12.65	1467.55	2412.12	65.64	1437.69	714.37	-288.28	78.94	1315.18	-286.57	75.28	713.77
10.12000	3139.74	117.08	45.15	3113.10	101.63	58.73	2400.84	101.27	222.80	2961.90	117.39	133.88	3033.51	-55.78	36.13	2999.12	-53.39	42.05	2843.85	-73.42	31.30	2128.13	-60.35	176.54	3087.48	10.40	1145.93	0.00	0.00	0.00	2992.09	-55.46	1515.29	3004.18	53.56	1519.30	2143.97	-12.65	1467.55	2412.12	65.64	1437.69	714.30	-287.97	79.00	1315.05	-285.97	75.46	713.71
10.13000	3181.00	119.18	48.69	3152.06	103.69	58.86	2400.84	101.27	222.80	3007.30	120.10	124.59	3033.44	-55.49	36.02	2999.10	-53.19	41.96	2843.85	-73.42	31.30	2128.13	-60.35	176.54	3097.00	10.28	1145.15	0.00	0.00	0.00	3002.66	-55.41	1513.90	3013.55	54.20	1518.53	2143.97	-12.65	1467.55	2412.12	65.64	1437.69	714.30	-288.20	78.87	1315.20	-286.28	75.10	713.64
10.14000	3220.44	120.86	52.18	3191.87	105.38	61.47	2400.84	101.27	222.80	3041.95	122.18	116.61	3033.19	-55.27	35.69	2999.09	-53.09	41.84	2843.85	-73.42	31.30	2128.13	-60.35	176.54	3106.54	10.02	1144.16	0.00	0.00	0.00	3013.32	-55.27	1512.48	3023.00	54.88	1517.59	2143.97	-12.65	1467.55	2412.12	65.64	1437.69	714.29	-287.83	78.97	1315.34	-286.60	75.07	713.62
10.15000	3220.44	120.86	52.18	3191.87	105.38	61.47	2400.84	101.27	222.80	3077.08	124.54	109.96	3033.14	-55.13	35.47	2999.22	-53.06	41.85	2843.85	-73.42	31.30	2128.13	-60.35	176.54	3116.19	9.61	1142.97	0.00	0.00	0.00	3024.06	-55.03	1511.03	3032.47	55.57	1516.45	2143.97	-12.65	1467.55	2412.12	65.64	1437.69	714.31	-288.01	79.03	1315.16	-285.97	75.27	713.62
10.16000	3220.44	120.86	52.18	3191.87	105.38	61.47	2400.84	101.27	222.80	3112.35	126.77	105.50	3032.96	-55.15	35.27	2999.30	-53.10	41.82	2843.85	-73.42	31.30	2128.13	-60.35	176.54	3125.45	9.09	1141.65	0.00	0.00	0.00	3034.89	-54.70	1509.56	3041.82	56.31	1515.09	2143.97	-12.65	1467.55	2412.12	65.64	1437.69	714.29	-288.42	78.82	1315.12	-286.00	75.21	713.65
10.17000	3220.44	120.86	52.18	3191.87	105.38	61.47	2400.84	101.27	222.80	3145.45	129.04	100.85	3032.81	-55.25	35.16	2999.41	-53.13	41.84	2843.85	-73.42	31.30	2128.13	-60.35	176.54	3134.66	8.48	1140.17	0.00	0.00	0.00	3045.82	-54.28	1508.06	3050.96	57.05	1513.56	2143.97	-12.65	1467.55	2412.12	65.64	1437.69	714.27	-288.06	78.98	1315.22	-286.18	75.03	713.60
10.18000	3220.44	120.86	52.18	3191.87	105.38	61.47	2400.84	101.27	222.80	3175.78	130.79	99.46	3033.19	-55.25	35.36	2999.56	-53.17	41.89	2843.85	-73.42	31.30	2128.13	-60.35	176.54	3144.39	7.86	1138.59	0.00	0.00	0.00	3056.84	-53.75	1506.54	3059.96	57.83	1511.85	2143.97	-12.65	1467.55	2412.12	65.64	1437.69	714.32	-288.01	78.98	1315.30	-286.43	75.02	713.65
10.19000	3220.44	120.86	52.18	3191.87	105.38	61.47	2400.84	101.27	222.80	3208.12	132.57	97.89	3033.28	-55.28	35.40	2999.71	-53.25	41.95	2843.85	-73.42	31.30	2128.13	-60.35	176.54	3154.02	7.19	1136.91	0.00	0.00	0.00	3067.95	-53.12	1504.99	3068.98	58.65	1510.02	2143.97	-12.65	1467.55	2412.12	65.64	1437.69	714.29	-287.65	78.91	1315.29	-286.02	75.01	713.75
10.20000	3220.44	120.86	52.18	3191.87	105.38	61.47	2400.84	101.27	222.80	3237.96	133.76	98.52	3033.55	-55.36	35.53	2999.65	-53.34	41.87	2843.85	-73.42	31.30	2128.13	-60.35	176.54	3163.44	6.50	1135.16	0.00	0.00	0.00	3079.17	-52.39	1503.43	3078.08	59.52	1508.03	2143.97	-12.65	1467.55	2412.12	65.64	1437.69	714.33	-288.01	78.98	1315.11	-285.97	75.25	713.68
10.21000	3220.44	120.86	52.18	3191.87	105.38	61.47	2400.84	101.27	222.80	3237.96	133.76	98.52	3033.59	-55.48	35.51	2999.73	-53.45	41.86	2843.85	-73.42	31.30	2128.13	-60.35	176.54	3173.25	5.85	1133.24	0.00	0.00	0.00	3090.50	-51.55	1501.84	3087.19	60.44	1505.97	2143.97	-12.65	1467.55	2412.12	65.64	1437.69	714.30	-288.16	78.93	1315.16	-285.99	75.14	713.61
10.22000	3220.44	120.86	52.18	3191.87	105.38	61.47	2400.84	101.27	222.80	3237.96	133.76	98.52	3033.52	-55.59	35.39	2999.78	-53.56	41.83	2843.85	-73.42	31.30	2128.13	-60.35	176.54	3183.08	5.32	1131.23	0.00	0.00	0.00	3101.93	-50.60	1500.22	3096.26	61.41	1503.91	2143.97	-12.65	1467.55	2412.12	65.64	1437.69	714.25	-287.84	79.02	1315.38	-286.43	74.92	713.61
10.23000	3220.44	120.86	52.18	3191.87	105.38	61.47	2400.84	101.27	222.80	3237.96	133.76	98.52	3033.46	-55.74	35.33	2999.80	-53.69	41.78	2843.85	-73.42	31.30	2128.13	-60.35	176.54	3193.23	4.97	1129.19	0.00	0.00	0.00	3113.48	-49.53	1498.59	3105.23	62.41	1501.87	2143.97	-12.65	1467.55	2412.12	65.64	1437.69	714.26	-288.38	78.87	1315.40	-286.49	75.07	713.69
10.24000	3220.44	120.86	52.18	3191.87	105.38	61.47	2400.84	101.27	222.80	3237.96	133.76	98.52	3033.41	-55.90	35.23	2999.91	-53.84	41.77	2843.85	-73.42	31.30	2128.13	-60.35	176.54	3203.38	4.81	1127.19	0.00	0.00	0.00	3125.14	-48.35	1496.94	3114.24	63.46	1499.88	2143.97	-12.65	1467.55	2412.12	65.64	1437.69	714.31	-288.18	78.86	1315.25	-286.41	75.04	713.65
10.25000	3220.44	120.86	52.18	3191.87	105.38	61.47	2400.84	101.27	222.80	3237.96	133.76	98.52	3033.50	-56.01	35.17	2999.99	-53.95	41.71	2843.85	-73.42	31.30	2128.13	-60.35	176.54	3203.38	4.81	1127.19	0.00	0.00	0.00	3136.92	-47.05	1495.26	3123.40	64.54	1497.96	2143.97	-12.65	1467.55	2412.12	65.64	1437.69	714.24	-288.01	78.98	1315.04	-286.04	75.42	713.68
10.26000	3220.44	120.86	52.18	3191.87	105.38	61.47	2400.84	101.27	222.80	3237.96	133.76	98.52	3033.76	-56.18	35.20	3000.15	-54.08	41.70	2843.85	-73.42	31.30	2128.13	-60.35	176.54	3203.38	4.81	1127.19	0.00	0.00	0.00	3148.82	-45.62	1493.57	3132.58	65.67	1496.19	2143.97	-12.65	1467.55	2412.12	65.64	1437.69	714.25	-287.83	79.07	1315.20	-286.46	75.16	713.62
10.27000	3220.44	120.86	52.18	3191.87	105.38	61.47	2400.84	101.27	222.80	3237.96	133.76	98.52	3034.08	-56.31	35.23	3000.33	-54.24	41.66	2843.85	-73.42	31.30	2128.13	-60.35	176.54	3203.38	4.81	1127.19	0.00	0.00	0.00	3160.85	-44.07	1491.86	3141.65	66.85	1494.60	2143.97	-12.65	1467.55	2412.12	65.64	1437.69	714.32	-288.04	79.00	1315.08	-285.59	75.19	713.67
10.28000	3220.44	120.86	52.18	3191.87	105.38	61.47	2400.84	101.27	222.80	3237.96	133.76	98.52	3034.36	-56.41	35.18	3000.44	-54.39	41.52	2843.85	-73.42	31.30	2128.13	-60.35	176.54	3203.38	4.81	1127.19	0.00	0.00	0.00	3169.74	-42.91	1490.52	3150.46	68.09	1493.20	2143.97	-12.65	1467.55	2412.12	65.64	1437.69	714.29	-287.97	79.07	1315.08	-285.92	75.26	713.66
10.29000	3220.44	120.86	52.18	3191.87	105.38	61.47	2400.84	101.27	222.80	3237.96	133.76	98.52	3034.51	-56.59	35.04	3000.55	-54.55	41.38	2843.85	-73.42	31.30	2128.13	-60.35	176.54	3203.38	4.81	1127.19	0.00	0.00	0.00	3178.92	-41.68	1489.25	3159.37	69.36	1491.93	2143.97	-12.65	1467.55	2412.12	65.64	1437.69	714.26	-287.99	79.08	1315.24	-286.05	75.11	713.71
10.30000	3220.44	120.86	52.18	3191.87	105.38	61.47	2400.84	101.27	222.80	3237.96	133.76	98.52	3034.65	-56.80	34.86	3000.75	-54.72	41.29	2843.85	-73.42	31.30	2128.13	-60.35	176.54	3203.38	4.81	1127.19	0.00	0.00	0.00	3188.29	-40.38	1488.07	3168.44	70.67	1490.75	2143.97	-12.65	1467.55	2412.12	65.64	1437.69	714.26	-288.27	79.05	1315.32	-286.56	75.05	713.71
10.31000	3220.44	120.86	52.18	3191.87	105.38	61.47	2400.84	101.27	222.80	3237.96	133.76	98.52	3035.07	-57.04	34.83	3000.92	-54.93	41.11	2843.85	-73.42	31.30	2128.13	-60.35	176.54	3203.38	4.81	1127.19	0.00	0.00	0.00	3188.29	-40.38	1488.07	3177.84	72.02	1489.62	2143.97	-12.65	1467.55	2412.12	65.64	1437.69	714.29	-288.27	78.81	1315.18	-286.32	75.22	713.64
10.32000	3220.44	120.86	52.18	3191.87	105.38	61.47	2400.84	101.27	222.80	3237.96	133.76	98.52	3035.15	-57.28	34.60	3001.18	-55.16	40.99	2843.85	-73.42	31.30	2128.13	-60.35	176.54	3203.38	4.81	1127.19	0.00	0.00	0.00	3188.29	-40.38	1488.07	3187.41	73.45	1488.50	2143.97	-12.65	1467.55	2412.12	65.64	1437.69	714.20	-288.06	78.98	1315.10	-286.11	75.41	713.65
10.33000	3220.44	120.86	52.18	3191.87	105.38	61.47	2400.84	101.27	222.80	3237.96	133.76	98.52	3035.38	-57.50	34.45	3001.59	-55.40	40.91	2843.85	-73.42	31.30	2128.13	-60.35	176.54	3203.38	4.81	1127.19	0.00	0.00	0.00	3188.29	-40.38	1488.07	3197.06	74.89	1487.45	2143.97	-12.65	1467.55	2412.12	65.64	1437.69	714.28	-288.38	78.81	1315.11	-285.74	75.43	713.66
10.34000	3220.44	120.86	52.18	3191.87	105.38	61.47	2400.84	101.27	222.80	3237.96	133.76	98.52	3035.77	-57.71	34.33	3002.22	-55.73	40.89	2843.85	-73.42	31.30	2128.13	-60.35	176.54	3203.38	4.81	1127.19	0.00	0.00	0.00	3188.29	-40.38	1488.07	3197.06	74.89	1487.45	2143.97	-12.65	1467.55	2412.12	65.64	1437.69	714.31	-288.27	78.95	1315.07	-286.07	75.33	713.63
10.35000	3220.44	120.86	52.18	3191.87	105.38	61.47	2400.84	101.27	222.80	3237.96	133.76	98.52	3036.15	-57.90	34.34	3002.98	-56.10	40.94	2843.85	-73.42	31.30	2128.13	-60.35	176.54	3203.38	4.81	1127.19	0.00	0.00	0.00	3188.29	-40.38	1488.07	3197.06	74.89	1487.45	2143.97	-12.65	1467.55	2412.12	65.64	1437.69	714.30	-288.06	78.93	1315.25	-286.33	75.15	713.61
10.36000	3220.44	120.86	52.18	3191.87	105.38	61.47	2400.84	101.27	222.80	3237.96	133.76	98.52	3036.45	-58.04	34.27	3003.88	-56.54	40.87	2843.85	-73.42	31.30	2128.13	-60.35	176.54	3203.38	4.81	1127.19	0.00	0.00	0.00	3188.29	-40.38	1488.07	3197.06	74.89	1487.45	2143.97	-12.65	1467.55	2412.12	65.64	1437.69	714.31	-288.06	78.96	1315.12	-285.91	75.25	713.58
10.37000	3220.44	120.86	52.18	3191.87	105.38	61.47	2400.84	101.27	222.80	3237.96	133.76	98.52	3037.13	-58.09	34.54	3005.30	-57.00	40.42	2843.85	-73.42	31.30	2128.13	-60.35	176.54	3203.38	4.81	1127.19	0.00	0.00	0.00	3188.29	-40.38	1488.07	3197.06	74.89	1487.45	2143.97	-12.65	1467.55	2412.12	65.64	1437.69	714.29	-287.95	79.02	1315.29	-286.14	75.09	713.55
10.38000	3220.44	120.86	52.18	3191.87	105.38	61.47	2400.84	101.27	222.80	3237.96	133.76	98.52	3037.43	-58.07	34.68	3007.05	-57.38	39.53	2843.85	-73.42	31.30	2128.13	-60.35	176.54	3203.38	4.81	1127.19	0.00	0.00	0.00	3188.29	-40.38	1488.07	3197.06	74.89	1487.45	2143.97	-12.65	1467.55	2412.12	65.64	1437.69	714.34	-287.85	79.00	1315.20	-286.65	75.12	713.68
10.39000	3220.44	120.86	52.18	3191.87	105.38	61.47	2400.84	101.27	222.80	3237.96	133.76	98.52	3037.55	-58.05	34.99	3008.96	-57.37	38.71	2843.85	-73.42	31.30	2128.13	-60.35	176.54	3203.38	4.81	1127.19	0.00	0.00	0.00	3188.29	-40.38	1488.07	3197.06	74.89	1487.45	2143.97	-12.65	1467.55	2412.12	65.64	1437.69	714.35	-287.89	79.06	1315.00	-285.54	75.41	713.71
10.40000	3220.44	120.86	52.18	3191.87	105.38	61.47	2400.84	101.27	222.80	3237.96	133.76	98.52	3037.66	-57.97	35.48	3010.36	-57.22	37.92	2843.85	-73.42	31.30	2128.13	-60.35	176.54	3203.38	4.81	1127.19	0.00	0.00	0.00	3188.29	-40.38	1488.07	3197.06	74.89	1487.45	2143.97	-12.65	1467.55	2412.12	65.64	1437.69	714.28	-288.04	79.09	1314.97	-285.97	75.41	713.63
10.41000	3220.44	120.86	52.18	3191.87	105.38	61.47	2400.84	101.27	222.80	3237.96	133.76	98.52	3037.60	-58.00	35.90	3011.23	-56.76	38.05	2843.85	-73.42	31.30	2128.13	-60.35	176.54	3203.38	4.81	1127.19	0.00	0.00	0.00	3188.29	-40.38	1488.07	3197.06	74.89	1487.45	2143.97	-12.65	1467.55	2412.12	65.64	1437.69	714.34	-288.09	78.93	1315.11	-285.99	75.33	713.69
10.42000	3220.44	120.86	52.18	3191.87	105.38	61.47	2400.84	101.27	222.80	3237.96	133.76	98.52	3037.96	-57.97	36.21	3012.45	-56.41	38.42	2843.85	-73.42	31.30	2128.13	-60.35	176.54	3203.38	4.81	1127.19	0.00	0.00	0.00	3188.29	-40.38	1488.07	3197.06	74.89	1487.45	2143.97	-12.65	1467.55	2412.12	65.64	1437.69	714.30	-287.74	78.87	1315.26	-286.21	75.17	713.72
10.43000	3220.44	120.86	52.18	3191.87	105.38	61.47	2400.84	101.27	222.80	3237.96	133.76	98.52	3038.96	-58.24	35.96	3014.62	-56.32	38.94	2843.85	-73.42	31.30	2128.13	-60.35	176.54	3203.38	4.81	1127.19	0.00	0.00	0.00	3188.29	-40.38	1488.07	3197.06	74.89	1487.45	2143.97	-12.65	1467.55	2412.12	65.64	1437.69	714.36	-287.95	78.89	1315.25	-286.52	75.07	713.70
10.44000	3220.44	120.86	52.18	3191.87	105.38	61.47	2400.84	101.27	222.80	3237.96	133.76	98.52	3041.46	-58.87	35.13	3018.42	-56.50	39.98	2843.85	-73.42	31.30	2128.13	-60.35	176.54	3203.38	4.81	1127.19	0.00	0.00	0.00	3188.29	-40.38	1488.07	3197.06	74.89	1487.45	2143.97	-12.65	1467.55	2412.12	65.64	1437.69	714.34	-287.91	79.00	1315.25	-286.20	75.05	713.63
10.45000	3220.44	120.86	52.18	3191.87	105.38	61.47	2400.84	101.27	222.80	3237.96	133.76	98.52	3045.06	-59.89	33.80	3023.89	-57.01	41.92	2843.85	-73.42	31.30	2128.13	-60.35	176.54	3203.38	4.81	1127.19	0.00	0.00	0.00	3188.29	-40.38	1488.07	3197.06	74.89	1487.45	2143.97	-12.65	1467.55	2412.12	65.64	1437.69	714.24	-287.80	79.15	1315.13	-286.18	75.17	713.66
10.46000	3220.44	120.86	52.18	3191.87	105.38	61.47	2400.84	101.27	222.80	3237.96	133.76	98.52	3050.74	-61.63	32.62	3031.44	-57.94	45.10	2843.85	-73.42	31.30	2128.13	-60.35	176.54	3203.38	4.81	1127.19	0.00	0.00	0.00	3188.29	-40.38	1488.07	3197.06	74.89	1487.45	2143.97	-12.65	1467.55	2412.12	65.64	1437.69	714.37	-288.01	78.89	1315.20	-286.14	75.19	713.69
10.47000	3220.44	120.86	52.18	3191.87	105.38	61.47	2400.84	101.27	222.80	3237.96	133.76	98.52	3059.82	-63.95	32.12	3041.76	-59.47	49.56	2843.85	-73.42	31.30	2128.13	-60.35	176.54	3203.38	4.81	1127.19	0.00	0.00	0.00	3188.29	-40.38	1488.07	3197.06	74.89	1487.45	2143.97	-12.65	1467.55	2412.12	65.64	1437.69	714.29	-287.80	79.09	1315.29	-286.04	75.02	713.57
10.48000	3220.44	120.86	52.18	3191.87	105.38	61.47	2400.84	101.27	222.80	3237.96	133.76	98.52	3075.33	-65.54	37.19	3058.00	-60.85	56.14	2843.85	-73.42	31.30	2128.13	-60.35	176.54	3203.38	4.81	1127.19	0.00	0.00	0.00	3188.29	-40.38	1488.07	3197.06	74.89	1487.45	2143.97	-12.65	1467.55	2412.12	65.64	1437.69	714.31	-287.42	79.12	1315.33	-286.54	75.02	713.60
10.49000	3220.44	120.86	52.18	3191.87	105.38	61.47	2400.84	101.27	222.80	3237.96	133.76	98.52	3095.54	-66.73	43.06	3078.50	-62.09	62.45	2843.85	-73.42	31.30	2128.13	-60.35	176.54	3203.38	4.81	1127.19	0.00	0.00	0.00	3188.29	-40.38	1488.07	3197.06	74.89	1487.45	2143.97	-12.65	1467.55	2412.12	65.64	1437.69	714.25	-287.71	79.15	1315.24	-286.08	75.18	713.65
10.50000	3220.44	120.86	52.18	3191.87	105.38	61.47	2400.84	101.27	222.80	3237.96	133.76	98.52	3117.85	-68.20	46.91	3101.07	-63.33	66.95	2843.85	-73.42	31.30	2128.13	-60.35	176.54	3203.38	4.81	1127.19	0.00	0.00	0.00	3188.29	-40.38	1488.07	3197.06	74.89	1487.45	2143.97	-12.65	1467.55	2412.12	65.64	1437.69	714.33	-287.70	79.10	1315.09	-285.85	75.27	713.56
10.51000	3220.44	120.86	52.18	3191.87	105.38	61.47	2400.84	101.27	222.80	3237.96	133.76	98.52	3140.01	-69.84	49.43	3123.14	-64.68	69.98	2843.85	-73.42	31.30	2128.13	-60.35	176.54	3203.38	4.81	1127.19	0.00	0.00	0.00	3188.29	-40.38	1488.07	3197.06	74.89	1487.45	2143.97	-12.65	1467.55	2412.12	65.64	1437.69	714.31	-287.58	79.15	1315.24	-286.09	75.09	713.56
10.52000	3220.44	120.86	52.18	3191.87	105.38	61.47	2400.84	101.27	222.80	3237.96	133.76	98.52	3163.61	-71.24	51.90	3146.09	-66.01	72.37	2843.85	-73.42	31.30	2128.13	-60.35	176.54	3203.38	4.81	1127.19	0.00	0.00	0.00	3188.29	-40.38	1488.07	3197.06	74.89	1487.45	2143.97	-12.65	1467.55	2412.12	65.64	1437.69	714.27	-287.96	79.03	1315.18	-285.94	75.19	713.71
10.53000	3220.44	120.86	52.18	3191.87	105.38	61.47	2400.84	101.27	222.80	3237.96	133.76	98.52	3187.52	-72.87	53.48	3168.77	-67.46	73.11	2843.85	-73.42	31.30	2128.13	-60.35	176.54	3203.38	4.81	1127.19	0.00	0.00	0.00	3188.29	-40.38	1488.07	3197.06	74.89	1487.45	2143.97	-12.65	1467.55	2412.12	65.64	1437.69	714.23	-288.35	79.16	1315.07	-286.05	75.38	713.68
10.54000	3220.44	120.86	52.18	3191.87	105.38	61.47	2400.84	101.27	222.80	3237.96	133.76	98.52	3187.52	-72.87	53.48	3193.13	-69.16	73.55	2843.85	-73.42	31.30	2128.13	-60.35	176.54	3203.38	4.81	1127.19	0.00	0.00	0.00	3188.29	-40.38	1488.07	3197.06	74.89	1487.45	2143.97	-12.65	1467.55	2412.12	65.64	1437.69	714.28	-288.07	79.15	1315.26	-286.57	75.08	713.64
10.55000	3220.44	120.86	52.18	3191.87	105.38	61.47	2400.84	101.27	222.80	3237.96	133.76	98.52	3187.52	-72.87	53.48	3193.13	-69.16	73.55	2843.85	-73.42	31.30	2128.13	-60.35	176.54	3203.38	4.81	1127.19	0.00	0.00	0.00	3188.29	-40.38	1488.07	3197.06	74.89	1487.45	2143.97	-12.65	1467.55	2412.12	65.64	1437.69	714.24	-287.99	79.05	1315.08	-286.41	75.25	713.64
10.56000	3220.44	120.86	52.18	3191.87	105.38	61.47	2400.84	101.27	222.80	3237.96	133.76	98.52	3187.52	-72.87	53.48	3193.13	-69.16	73.55	2843.85	-73.42	31.30	2128.13	-60.35	176.54	3203.38	4.81	1127.19	0.00	0.00	0.00	3188.29	-40.38	1488.07	3197.06	74.89	1487.45	2143.97	-12.65	1467.55	2412.12	65.64	1437.69	714.23	-287.87	78.96	1315.09	-286.26	75.34	713.62
10.57000	3220.44	120.86	52.18	3191.87	105.38	61.47	2400.84	101.27	222.80	3237.96	133.76	98.52	3187.52	-72.87	53.48	3193.13	-69.16	73.55	2843.85	-73.42	31.30	2128.13	-60.35	176.54	3203.38	4.81	1127.19	0.00	0.00	0.00	3188.29	-40.38	1488.07	3197.06	74.89	1487.45	2143.97	-12.65	1467.55	2412.12	65.64	1437.69	714.23	-287.76	79.12	1315.06	-285.83	75.37	713.66
10.58000	3220.44	120.86	52.18	3191.87	105.38	61.47	2400.84	101.27	222.80	3237.96	133.76	98.52	3187.52	-72.87	53.48	3193.13	-69.16	73.55	2843.85	-73.42	31.30	2128.13	-60.35	176.54	3203.38	4.81	1127.19	0.00	0.00	0.00	3188.29	-40.38	1488.07	3197.06	74.89	1487.45	2143.97	-12.65	1467.55	2412.12	65.64	1437.69	714.20	-287.86	79.17	1315.09	-286.07	75.21	713.67
10.59000	3220.44	120.86	52.18	3191.87	105.38	61.47	2400.84	101.27	222.80	3237.96	133.76	98.52	3187.52	-72.87	53.48	3193.13	-69.16	73.55	2843.85	-73.42	31.30	2128.13	-60.35	176.54	3203.38	4.81	1127.19	0.00	0.00	0.00	3188.29	-40.38	1488.07	3197.06	74.89	1487.45	2143.97	-12.65	1467.55	2412.12	65.64	1437.69	714.30	-287.95	78.94	1315.06	-286.18	75.29	713.73
10.60000	3220.44	120.86	52.18	3191.87	105.38	61.47	2400.84	101.27	222.80	3237.96	133.76	98.52	3187.52	-72.87	53.48	3193.13	-69.16	73.55	2843.85	-73.42	31.30	2128.13	-60.35	176.54	3203.38	4.81	1127.19	0.00	0.00	0.00	3188.29	-40.38	1488.07	3197.06	74.89	1487.45	2143.97	-12.65	1467.55	2412.12	65.64	1437.69	714.37	-288.04	78.89	1315.13	-286.30	75.13	713.70
10.61000	3220.44	120.86	52.18	3191.87	105.38	61.47	2400.84	101.27	222.80	3237.96	133.76	98.52	3187.52	-72.87	53.48	3193.13	-69.16	73.55	2843.85	-73.42	31.30	2128.13	-60.35	176.54	3203.38	4.81	1127.19	0.00	0.00	0.00	3188.29	-40.38	1488.07	3197.06	74.89	1487.45	2143.97	-12.65	1467.55	2412.12	65.64	1437.69	714.32	-288.35	78.79	1315.11	-286.14	75.14	713.70
10.62000	3220.44	120.86	52.18	3191.87	105.38	61.47	2400.84	101.27	222.80	3237.96	133.76	98.52	3187.52	-72.87	53.48	3193.13	-69.16	73.55	2843.85	-73.42	31.30	2128.13	-60.35	176.54	3203.38	4.81	1127.19	0.00	0.00	0.00	3188.29	-40.38	1488.07	3197.06	74.89	1487.45	2143.97	-12.65	1467.55	2412.12	65.64	1437.69	714.26	-288.16	79.12	1315.12	-285.92	75.23	713.65
10.63000	3220.44	120.86	52.18	3191.87	105.38	61.47	2400.84	101.27	222.80	3237.96	133.76	98.52	3187.52	-72.87	53.48	3193.13	-69.16	73.55	2843.85	-73.42	31.30	2128.13	-60.35	176.54	3203.38	4.81	1127.19	0.00	0.00	0.00	3188.29	-40.38	1488.07	3197.06	74.89	1487.45	2143.97	-12.65	1467.55	2412.12	65.64	1437.69	714.23	-288.10	79.08	1315.02	-285.85	75.40	713.62
10.64000	3220.44	120.86	52.18	3191.87	105.38	61.47	2400.84	101.27	222.80	3237.96	133.76	98.52	3187.52	-72.87	53.48	3193.13	-69.16	73.55	2843.85	-73.42	31.30	2128.13	-60.35	176.54	3203.38	4.81	1127.19	0.00	0.00	0.00	3188.29	-40.38	1488.07	3197.06	74.89	1487.45	2143.97	-12.65	1467.55	2412.12	65.64	1437.69	714.29	-288.04	79.07	1315.18	-286.05	75.24	713.65
10.65000	3220.44	120.86	52.18	3191.87	105.38	61.47	2400.84	101.27	222.80	3237.96	133.76	98.52	3187.52	-72.87	53.48	3193.13	-69.16	73.55	2843.85	-73.42	31.30	2128.13	-60.35	176.54	3203.38	4.81	1127.19	0.00	0.00	0.00	3188.29	-40.38	1488.07	3197.06	74.89	1487.45	2143.97	-12.65	1467.55	2412.12	65.64	1437.69	714.30	-288.00	78.91	1315.20	-286.21	75.18	713.66
10.66000	3220.44	120.86	52.18	3191.87	105.38	61.47	2400.84	101.27	222.80	3237.96	133.76	98.52	3187.52	-72.87	53.48	3193.13	-69.16	73.55	2843.85	-73.42	31.30	2128.13	-60.35	176.54	3203.38	4.81	1127.19	0.00	0.00	0.00	3188.29	-40.38	1488.07	3197.06	74.89	1487.45	2143.97	-12.65	1467.55	2412.12	65.64	1437.69	714.27	-287.87	79.13	1315.07	-286.38	75.24	713.62
10.67000	3220.44	120.86	52.18	3191.87	105.38	61.47	2400.84	101.27	222.80	3237.96	133.76	98.52	3187.52	-72.87	53.48	3193.13	-69.16	73.55	2843.85	-73.42	31.30	2128.13	-60.35	176.54	3203.38	4.81	1127.19	0.00	0.00	0.00	3188.29	-40.38	1488.07	3197.06	74.89	1487.45	2143.97	-12.65	1467.55	2412.12	65.64	1437.69	714.35	-288.06	79.02	1315.15	-286.64	75.20	713.57
10.68000	3220.44	120.86	52.18	3191.87	105.38	61.47	2400.84	101.27	222.80	3237.96	133.76	98.52	3187.52	-72.87	53.48	3193.13	-69.16	73.55	2843.85	-73.42	31.30	2128.13	-60.35	176.54	3203.38	4.81	1127.19	0.00	0.00	0.00	3188.29	-40.38	1488.07	3197.06	74.89	1487.45	2143.97	-12.65	1467.55	2412.12	65.64	1437.69	714.35	-288.18	79.08	1315.10	-286.02	75.19	713.64
10.69000	3220.44	120.86	52.18	3191.87	105.38	61.47	2400.84	101.27	222.80	3237.96	133.76	98.52	3187.52	-72.87	53.48	3193.13	-69.16	73.55	2843.85	-73.42	31.30	2128.13	-60.35	176.54	3203.38	4.81	1127.19	0.00	0.00	0.00	3188.29	-40.38	1488.07	3197.06	74.89	1487.45	2143.97	-12.65	1467.55	2412.12	65.64	1437.69	714.32	-288.14	78.90	1315.03	-285.83	75.24	713.64
10.70000	3220.44	120.86	52.18	3191.87	105.38	61.47	2400.84	101.27	222.80	3237.96	133.76	98.52	3187.52	-72.87	53.48	3193.13	-69.16	73.55	2843.85	-73.42	31.30	2128.13	-60.35	176.54	3203.38	4.81	1127.19	0.00	0.00	0.00	3188.29	-40.38	1488.07	3197.06	74.89	1487.45	2143.97	-12.65	1467.55	2412.12	65.64	1437.69	714.22	-288.06	79.03	1315.29	-286.55	75.06	713.65
10.71000	3220.44	120.86	52.18	3191.87	105.38	61.47	2400.84	101.27	222.80	3237.96	133.76	98.52	3187.52	-72.87	53.48	3193.13	-69.16	73.55	2843.85	-73.42	31.30	2128.13	-60.35	176.54	3203.38	4.81	1127.19	0.00	0.00	0.00	3188.29	-40.38	1488.07	3197.06	74.89	1487.45	2143.97	-12.65	1467.55	2412.12	65.64	1437.69	714.17	-287.93	79.12	1315.14	-286.20	75.27	713.64
10.72000	3220.44	120.86	52.18	3191.87	105.38	61.47	2400.84	101.27	222.80	3237.96	133.76	98.52	3187.52	-72.87	53.48	3193.13	-69.16	73.55	2843.85	-73.42	31.30	2128.13	-60.35	176.54	3203.38	4.81	1127.19	0.00	0.00	0.00	3188.29	-40.38	1488.07	3197.06	74.89	1487.45	2143.97	-12.65	1467.55	2412.12	65.64	1437.69	714.34	-287.93	79.03	1315.12	-285.93	75.36	713.68
10.73000	3220.44	120.86	52.18	3191.87	105.38	61.47	2400.84	101.27	222.80	3237.96	133.76	98.52	3187.52	-72.87	53.48	3193.13	-69.16	73.55	2843.85	-73.42	31.30	2128.13	-60.35	176.54	3203.38	4.81	1127.19	0.00	0.00	0.00	3188.29	-40.38	1488.07	3197.06	74.89	1487.45	2143.97	-12.65	1467.55	2412.12	65.64	1437.69	714.35	-288.03	78.80	1315.20	-286.00	75.14	713.67
10.74000	3220.44	120.86	52.18	3191.87	105.38	61.47	2400.84	101.27	222.80	3237.96	133.76	98.52	3187.52	-72.87	53.48	3193.13	-69.16	73.55	2843.85	-73.42	31.30	2128.13	-60.35	176.54	3203.38	4.81	1127.19	0.00	0.00	0.00	3188.29	-40.38	1488.07	3197.06	74.89	1487.45	2143.97	-12.65	1467.55	2412.12	65.64	1437.69	714.23	-288.34	79.07	1315.18	-286.36	75.23	713.66
10.75000	3220.44	120.86	52.18	3191.87	105.38	61.47	2400.84	101.27	222.80	3237.96	133.76	98.52	3187.52	-72.87	53.48	3193.13	-69.16	73.55	2843.85	-73.42	31.30	2128.13	-60.35	176.54	3203.38	4.81	1127.19	0.00	0.00	0.00	3188.29	-40.38	1488.07	3197.06	74.89	1487.45	2143.97	-12.65	1467.55	2412.12	65.64	1437.69	714.24	-288.02	78.97	1315.28	-286.23	75.13	713.63
10.76000	3220.44	120.86	52.18	3191.87	105.38	61.47	2400.84	101.27	222.80	3237.96	133.76	98.52	3187.52	-72.87	53.48	3193.13	-69.16	73.55	2843.85	-73.42	31.30	2128.13	-60.35	176.54	3203.38	4.81	1127.19	0.00	0.00	0.00	3188.29	-40.38	1488.07	3197.06	74.89	1487.45	2143.97	-12.65	1467.55	2412.12	65.64	1437.69	714.26	-288.03	79.18	1315.12	-285.83	75.19	713.63
10.77000	3220.44	120.86	52.18	3191.87	105.38	61.47	2400.84	101.27	222.80	3237.96	133.76	98.52	3187.52	-72.87	53.48	3193.13	-69.16	73.55	2843.85	-73.42	31.30	2128.13	-60.35	176.54	3203.38	4.81	1127.19	0.00	0.00	0.00	3188.29	-40.38	1488.07	3197.06	74.89	1487.45	2143.97	-12.65	1467.55	2412.12	65.64	1437.69	714.29	-288.13	79.08	1315.04	-285.43	75.39	713.61
10.78000	3220.44	120.86	52.18	3191.87	105.38	61.47	2400.84	101.27	222.80	3237.96	133.76	98.52	3187.52	-72.87	53.48	3193.13	-69.16	73.55	2843.85	-73.42	31.30	2128.13	-60.35	176.54	3203.38	4.81	1127.19	0.00	0.00	0.00	3188.29	-40.38	1488.07	3197.06	74.89	1487.45	2143.97	-12.65	1467.55	2412.12	65.64	1437.69	714.34	-288.21	78.87	1315.04	-285.72	75.38	713.60
10.79000	3220.44	120.86	52.18	3191.87	105.38	61.47	2400.84	101.27	222.80	3237.96	133.76	98.52	3187.52	-72.87	53.48	3193.13	-69.16	73.55	2843.85	-73.42	31.30	2128.13	-60.35	176.54	3203.38	4.81	1127.19	0.00	0.00	0.00	3188.29	-40.38	1488.07	3197.06	74.89	1487.45	2143.97	-12.65	1467.55	2412.12	65.64	1437.69	714.33	-288.34	78.95	1315.06	-286.00	75.34	713.59
10.80000	3220.44	120.86	52.18	3191.87	105.38	61.47	2400.84	101.27	222.80	3237.96	133.76	98.52	3187.52	-72.87	53.48	3193.13	-69.16	73.55	2843.85	-73.42	31.30	2128.13	-60.35	176.54	3203.38	4.81	1127.19	0.00	0.00	0.00	3188.29	-40.38	1488.07	3197.06	74.89	1487.45	2143.97	-12.65	1467.55	2412.12	65.64	1437.69	714.32	-288.09	79.08	1315.05	-286.33	75.35	713.66
10.81000	3220.44	120.86	52.18	3191.87	105.38	61.47	2400.84	101.27	222.80	3237.96	133.76	98.52	3187.52	-72.87	53.48	3193.13	-69.16	73.55	2843.85	-73.42	31.30	2128.13	-60.35	176.54	3203.38	4.81	1127.19	0.00	0.00	0.00	3188.29	-40.38	1488.07	3197.06	74.89	1487.45	2143.97	-12.65	1467.55	2412.12	65.64	1437.69	714.32	-288.40	78.92	1315.34	-286.24	75.00	713.70
10.82000	3220.44	120.86	52.18	3191.87	105.38	61.47	2400.84	101.27	222.80	3237.96	133.76	98.52	3187.52	-72.87	53.48	3193.13	-69.16	73.55	2843.85	-73.42	31.30	2128.13	-60.35	176.54	3203.38	4.81	1127.19	0.00	0.00	0.00	3188.29	-40.38	1488.07	3197.06	74.89	1487.45	2143.97	-12.65	1467.55	2412.12	65.64	1437.69	714.32	-288.27	79.03	1315.25	-286.59	75.15	713.66
10.83000	3220.44	120.86	52.18	3191.87	105.38	61.47	2400.84	101.27	222.80	3237.96	133.76	98.52	3187.52	-72.87	53.48	3193.13	-69.16	73.55	2843.85	-73.42	31.30	2128.13	-60.35	176.54	3203.38	4.81	1127.19	0.00	0.00	0.00	3188.29	-40.38	1488.07	3197.06	74.89	1487.45	2143.97	-12.65	1467.55	2412.12	65.64	1437.69	714.35	-288.19	78.99	1315.22	-286.58	75.20	713.67
10.84000	3220.44	120.86	52.18	3191.87	105.38	61.47	2400.84	101.27	222.80	3237.96	133.76	98.52	3187.52	-72.87	53.48	3193.13	-69.16	73.55	2843.85	-73.42	31.30	2128.13	-60.35	176.54	3203.38	4.81	1127.19	0.00	0.00	0.00	3188.29	-40.38	1488.07	3197.06	74.89	1487.45	2143.97	-12.65	1467.55	2412.12	65.64	1437.69	714.32	-288.02	78.95	1315.22	-285.88	75.19	713.62
10.85000	3220.44	120.86	52.18	3191.87	105.38	61.47	2400.84	101.27	222.80	3237.96	133.76	98.52	3187.52	-72.87	53.48	3193.13	-69.16	73.55	2843.85	-73.42	31.30	2128.13	-60.35	176.54	3203.38	4.81	1127.19	0.00	0.00	0.00	3188.29	-40.38	1488.07	3197.06	74.89	1487.45	2143.97	-12.65	1467.55	2412.12	65.64	1437.69	714.36	-288.24	78.92	1315.18	-285.97	75.16	713.66
10.86000	3220.44	120.86	52.18	3191.87	105.38	61.47	2400.84	101.27	222.80	3237.96	133.76	98.52	3187.52	-72.87	53.48	3193.13	-69.16	73.55	2843.85	-73.42	31.30	2128.13	-60.35	176.54	3203.38	4.81	1127.19	0.00	0.00	0.00	3188.29	-40.38	1488.07	3197.06	74.89	1487.45	2143.97	-12.65	1467.55	2412.12	65.64	1437.69	714.26	-287.85	79.17	1314.91	-285.64	75.55	713.71
10.87000	3220.44	120.86	52.18	3191.87	105.38	61.47	2400.84	101.27	222.80	3237.96	133.76	98.52	3187.52	-72.87	53.48	3193.13	-69.16	73.55	2843.85	-73.42	31.30	2128.13	-60.35	176.54	3203.38	4.81	1127.19	0.00	0.00	0.00	3188.29	-40.38	1488.07	3197.06	74.89	1487.45	2143.97	-12.65	1467.55	2412.12	65.64	1437.69	714.32	-288.23	79.00	1315.16	-285.85	75.23	713.68
10.88000	3220.44	120.86	52.18	3191.87	105.38	61.47	2400.84	101.27	222.80	3237.96	133.76	98.52	3187.52	-72.87	53.48	3193.13	-69.16	73.55	2843.85	-73.42	31.30	2128.13	-60.35	176.54	3203.38	4.81	1127.19	0.00	0.00	0.00	3188.29	-40.38	1488.07	3197.06	74.89	1487.45	2143.97	-12.65	1467.55	2412.12	65.64	1437.69	714.31	-288.22	79.05	1315.16	-286.04	75.18	713.62
10.89000	3220.44	120.86	52.18	3191.87	105.38	61.47	2400.84	101.27	222.80	3237.96	133.76	98.52	3187.52	-72.87	53.48	3193.13	-69.16	73.55	2843.85	-73.42	31.30	2128.13	-60.35	176.54	3203.38	4.81	1127.19	0.00	0.00	0.00	3188.29	-40.38	1488.07	3197.06	74.89	1487.45	2143.97	-12.65	1467.55	2412.12	65.64	1437.69	714.31	-288.22	79.05	1315.16	-286.04	75.18	713.62
[truncated: 35 more columns]
