# Supplementary material for: The impact of mobile phone use on where we look and how we walk when negotiating floor based obstacles
Source: PLoS One. 2017 Jun 30;12(6):e0179802. doi: 10.1371/journal.pone.0179802 (PMC5493336; doi:10.1371/journal.pone.0179802)
Supplement: S1 File — (ZIP) [file pone.0179802.s001.zip › Gait/PP10/SW obs talk 3.txt]

CODAmotion Analysis Text
Codamotion Analysis Text Save of: SW obs talk 3.mdf
Time	Markers
Time	1:LTOE.X	1:LTOE.Y	1:LTOE.Z	2:L2nd.X	2:L2nd.Y	2:L2nd.Z	3:LHEE.X	3:LHEE.Y	3:LHEE.Z	4:LANK.X	4:LANK.Y	4:LANK.Z	5:RTOE.X	5:RTOE.Y	5:RTOE.Z	6:R2nd.X	6:R2nd.Y	6:R2nd.Z	7:RHEE.X	7:RHEE.Y	7:RHEE.Z	8:RANK.X	8:RANK.Y	8:RANK.Z	9:STRN.X	9:STRN.Y	9:STRN.Z	10:Marker 10.X	10:Marker 10.Y	10:Marker 10.Z	11:FRHD.X	11:FRHD.Y	11:FRHD.Z	12:FLHD.X	12:FLHD.Y	12:FLHD.Z	13:BRHD.X	13:BRHD.Y	13:BRHD.Z	14:BLHD.X	14:BLHD.Y	14:BLHD.Z	15:BLSTEP.X	15:BLSTEP.Y	15:BLSTEP.Z	16:FLSTEP.X	16:FLSTEP.Y	16:FLSTEP.Z	17:BRSTEP.X
(s)	(mm)	(mm)	(mm)	(mm)	(mm)	(mm)	(mm)	(mm)	(mm)	(mm)	(mm)	(mm)	(mm)	(mm)	(mm)	(mm)	(mm)	(mm)	(mm)	(mm)	(mm)	(mm)	(mm)	(mm)	(mm)	(mm)	(mm)	(mm)	(mm)	(mm)	(mm)	(mm)	(mm)	(mm)	(mm)	(mm)	(mm)	(mm)	(mm)	(mm)	(mm)	(mm)	(mm)	(mm)	(mm)	(mm)	(mm)	(mm)	(mm)
0.00000	-3462.34	212.36	45.66	-3481.16	205.90	43.70	-3449.52	30.23	2.09	-3428.57	32.83	40.74	-2966.81	49.03	37.35	-3773.11	4.06	21.26	-3065.04	275.37	10.73	-2926.59	260.50	47.70	-3626.55	45.12	1100.06	0.00	0.00	0.00	-3687.84	1.82	1486.68	-3600.58	1.01	1472.61	-2804.93	271.50	1151.62	-2733.11	184.34	1119.41	540.94	-227.35	60.19	974.30	-221.63	56.38	535.54
0.01000	-3462.34	212.36	45.66	-3481.16	205.90	43.70	-3449.52	30.23	2.09	-3428.57	32.83	40.74	-2966.81	49.03	37.35	-3773.11	4.06	21.26	-3065.04	275.37	10.73	-2926.59	260.50	47.70	-3626.55	45.12	1100.06	0.00	0.00	0.00	-3687.84	1.82	1486.68	-3600.58	1.01	1472.61	-2804.93	271.50	1151.62	-2733.11	184.34	1119.41	540.94	-227.35	60.19	974.30	-221.63	56.38	535.54
0.02000	-3462.34	212.36	45.66	-3481.16	205.90	43.70	-3449.52	30.23	2.09	-3428.57	32.83	40.74	-2966.81	49.03	37.35	-3773.11	4.06	21.26	-3065.04	275.37	10.73	-2926.59	260.50	47.70	-3626.55	45.12	1100.06	0.00	0.00	0.00	-3687.84	1.82	1486.68	-3600.58	1.01	1472.61	-2804.93	271.50	1151.62	-2733.11	184.34	1119.41	540.94	-227.35	60.19	974.30	-221.63	56.38	535.54
0.03000	-3462.34	212.36	45.66	-3481.16	205.90	43.70	-3449.58	30.24	2.10	-3428.57	32.83	40.74	-2966.81	49.03	37.35	-3773.11	4.06	21.26	-3065.40	275.41	10.73	-2927.01	260.54	47.70	-3626.55	45.12	1100.06	0.00	0.00	0.00	-3687.84	1.82	1486.68	-3600.58	1.01	1472.61	-2805.63	271.57	1151.92	-2733.11	184.34	1119.41	541.11	-227.42	60.21	974.63	-221.71	56.40	535.74
0.04000	-3462.34	212.36	45.66	-3481.16	205.90	43.70	-3512.23	37.44	12.36	-3428.57	32.83	40.74	-2966.81	49.03	37.35	-3773.11	4.06	21.26	-3423.84	310.54	11.41	-3348.46	296.44	50.68	-3626.55	45.12	1100.06	0.00	0.00	0.00	-3687.84	1.82	1486.68	-3600.58	1.01	1472.61	-3507.28	342.75	1450.95	-2733.87	184.39	1119.73	711.28	-299.62	78.86	1312.88	-298.76	76.58	738.89
0.05000	-3462.34	212.36	45.66	-3481.16	205.90	43.70	-3520.63	37.74	12.14	-3428.51	33.07	41.03	-2966.81	49.03	37.35	-3773.11	4.06	21.26	-3440.83	309.65	8.51	-3360.98	297.62	48.49	-3626.55	45.12	1100.06	0.00	0.00	0.00	-3687.84	1.82	1486.68	-3600.58	1.01	1472.61	-3488.38	340.09	1450.00	-3499.93	236.73	1440.43	711.43	-299.48	78.99	1312.38	-298.74	76.57	738.91
0.06000	-3462.34	212.36	45.66	-3481.16	205.90	43.70	-3511.53	37.78	12.81	-3428.34	33.74	41.87	-2966.81	49.03	37.35	-3773.11	4.06	21.26	-3444.97	310.11	7.73	-3344.50	296.46	51.04	-3626.55	45.12	1100.06	0.00	0.00	0.00	-3687.84	1.82	1486.68	-3600.58	1.01	1472.61	-3528.29	342.72	1451.44	-3502.13	235.48	1441.08	711.38	-299.33	79.00	1312.39	-299.05	76.63	738.91
0.07000	-3462.34	212.36	45.66	-3481.16	205.90	43.70	-3557.86	36.47	6.10	-3428.10	34.83	43.19	-2966.81	49.03	37.35	-3773.11	4.06	21.26	-3433.05	308.44	9.27	-3346.53	296.32	51.02	-3626.55	45.12	1100.06	0.00	0.00	0.00	-3687.84	1.82	1486.68	-3600.58	1.01	1472.61	-3570.72	345.26	1452.91	-3519.57	235.77	1443.02	711.62	-299.47	79.00	1311.96	-298.63	76.65	738.90
0.08000	-3462.34	212.36	45.66	-3481.16	205.90	43.70	-3510.56	39.24	13.39	-3427.82	36.29	44.92	-2966.81	49.03	37.35	-3773.11	4.06	21.26	-3434.20	309.11	8.88	-3351.77	296.98	51.18	-3626.55	45.12	1100.06	0.00	0.00	0.00	-3687.84	1.82	1486.68	-3600.58	1.01	1472.61	-3524.45	343.31	1451.08	-3507.79	236.67	1442.55	711.80	-299.82	78.92	1312.29	-298.65	76.74	738.88
0.09000	-3462.34	212.36	45.66	-3481.16	205.90	43.70	-3523.71	38.74	10.68	-3427.52	38.11	46.99	-2966.81	49.03	37.35	-3773.11	4.06	21.26	-3430.62	308.96	9.02	-3349.66	296.12	51.01	-3626.55	45.12	1100.06	0.00	0.00	0.00	-3687.84	1.82	1486.68	-3600.58	1.01	1472.61	-3519.05	344.20	1452.32	-3511.38	240.53	1441.55	711.84	-299.53	79.05	1311.82	-298.79	76.54	738.88
0.10000	-3462.34	212.36	45.66	-3481.16	205.90	43.70	-3500.15	40.38	14.45	-3427.25	40.25	49.34	-2966.81	49.03	37.35	-3773.11	4.06	21.26	-3415.13	309.11	11.68	-3347.57	295.82	51.41	-3626.55	45.12	1100.06	0.00	0.00	0.00	-3687.84	1.82	1486.68	-3600.58	1.01	1472.61	-3555.43	343.45	1453.65	-3509.68	237.96	1442.37	711.63	-299.29	79.07	1312.23	-298.47	76.65	738.89
0.11000	-3462.34	212.36	45.66	-3481.16	205.90	43.70	-3489.35	42.74	16.42	-3427.03	42.67	51.90	-2966.81	49.03	37.35	-3773.11	4.06	21.26	-3454.67	309.84	6.10	-3335.04	295.95	52.26	-3626.55	45.12	1100.06	0.00	0.00	0.00	-3687.84	1.82	1486.68	-3600.58	1.01	1472.61	-3523.55	342.86	1453.12	-3509.03	237.85	1443.05	711.24	-299.35	79.03	1311.79	-298.64	76.53	738.89
0.12000	-3462.34	212.36	45.66	-3481.16	205.90	43.70	-3528.67	42.89	9.74	-3426.89	45.35	54.59	-2966.81	49.03	37.35	-3773.11	4.06	21.26	-3426.71	309.10	10.50	-3341.60	296.40	52.39	-3626.55	45.12	1100.06	0.00	0.00	0.00	-3687.84	1.82	1486.68	-3600.58	1.01	1472.61	-3525.32	341.80	1453.36	-3511.63	238.64	1441.32	711.00	-299.59	78.85	1311.64	-298.87	76.43	738.88
0.13000	-3462.34	212.36	45.66	-3481.16	205.90	43.70	-3529.79	46.37	10.34	-3426.87	48.25	57.37	-2966.81	49.03	37.35	-3773.11	4.06	21.26	-3445.26	309.80	7.43	-3336.63	296.03	52.65	-3626.55	45.12	1100.06	0.00	0.00	0.00	-3687.84	1.82	1486.68	-3600.58	1.01	1472.61	-3539.15	344.25	1453.51	-3526.66	237.80	1442.96	711.59	-299.59	79.01	1312.48	-298.60	76.68	738.87
0.14000	-3462.34	212.36	45.66	-3481.16	205.90	43.70	-3508.20	50.67	12.76	-3427.00	51.35	60.14	-2966.81	49.03	37.35	-3773.11	4.06	21.26	-3415.32	309.45	11.91	-3339.45	295.81	52.22	-3626.55	45.12	1100.06	0.00	0.00	0.00	-3687.84	1.82	1486.68	-3600.58	1.01	1472.61	-3544.72	341.86	1454.81	-3539.99	237.78	1442.83	711.55	-299.68	78.94	1312.54	-298.69	76.70	738.93
0.15000	-3462.34	212.36	45.66	-3481.16	205.90	43.70	-3506.37	52.26	13.00	-3427.30	54.62	62.86	-2966.81	49.03	37.35	-3773.11	4.06	21.26	-3440.38	310.53	7.87	-3328.12	296.25	53.64	-3626.55	45.12	1100.06	0.00	0.00	0.00	-3687.84	1.82	1486.68	-3600.58	1.01	1472.61	-3530.46	341.68	1454.38	-3511.36	237.01	1443.66	711.79	-299.65	79.05	1312.12	-299.11	76.35	738.86
0.16000	-3462.34	212.36	45.66	-3481.16	205.90	43.70	-3459.39	56.07	20.44	-3427.82	58.01	65.44	-2966.81	49.03	37.35	-3773.11	4.06	21.26	-3457.69	310.18	4.76	-3334.65	295.90	53.01	-3626.55	45.12	1100.06	0.00	0.00	0.00	-3687.84	1.82	1486.68	-3600.58	1.01	1472.61	-3541.24	341.74	1454.23	-3500.16	234.91	1442.08	711.31	-299.78	78.92	1312.07	-298.56	76.65	738.83
0.17000	-3462.34	212.36	45.66	-3481.16	205.90	43.70	-3477.95	58.76	17.37	-3428.57	61.51	67.83	-2966.81	49.03	37.35	-3773.11	4.06	21.26	-3441.63	310.30	7.58	-3319.63	295.71	54.78	-3626.55	45.12	1100.06	0.00	0.00	0.00	-3687.84	1.82	1486.68	-3600.58	1.01	1472.61	-3533.73	342.65	1454.40	-3532.90	236.97	1443.53	711.77	-299.51	79.06	1311.91	-298.98	76.44	738.85
0.18000	-3462.34	212.36	45.66	-3481.16	205.90	43.70	-3492.80	63.25	15.87	-3429.60	65.08	69.96	-2966.81	49.03	37.35	-3773.11	4.06	21.26	-3430.17	309.52	9.56	-3320.42	294.93	55.15	-3626.55	45.12	1100.06	0.00	0.00	0.00	-3687.84	1.82	1486.68	-3600.58	1.01	1472.61	-3535.72	342.80	1454.26	-3515.59	237.54	1442.87	711.10	-299.69	78.75	1312.60	-299.13	76.63	738.84
0.19000	-3462.34	212.36	45.66	-3481.16	205.90	43.70	-3491.58	67.09	15.54	-3430.93	68.69	71.75	-2966.81	49.03	37.35	-3773.11	4.06	21.26	-3450.92	308.86	6.50	-3327.87	294.69	53.77	-3626.55	45.12	1100.06	0.00	0.00	0.00	-3687.84	1.82	1486.68	-3600.58	1.01	1472.61	-3559.83	342.77	1456.06	-3542.79	236.41	1443.66	711.19	-299.53	78.80	1312.46	-298.88	76.61	738.84
0.20000	-3462.34	212.36	45.66	-3481.16	205.90	43.70	-3474.22	72.94	18.19	-3432.60	72.31	73.15	-2966.81	49.03	37.35	-3773.11	4.06	21.26	-3429.40	310.45	10.41	-3332.50	296.22	53.50	-3626.55	45.12	1100.06	0.00	0.00	0.00	-3687.84	1.82	1486.68	-3600.58	1.01	1472.61	-3564.36	342.91	1455.48	-3558.49	237.68	1444.20	710.92	-299.55	78.67	1311.62	-298.88	76.61	738.83
0.21000	-3462.34	212.36	45.66	-3481.16	205.90	43.70	-3482.81	76.95	15.50	-3434.63	75.91	74.08	-2966.81	49.03	37.35	-3773.11	4.06	21.26	-3419.80	309.62	11.70	-3338.00	296.26	52.60	-3626.55	45.12	1100.06	0.00	0.00	0.00	-3687.84	1.82	1486.68	-3600.58	1.01	1472.61	-3533.10	341.45	1455.87	-3558.61	237.09	1443.81	711.20	-299.73	78.77	1312.45	-298.87	76.74	738.86
0.22000	-3462.34	212.36	45.66	-3481.16	205.90	43.70	-3485.74	81.38	16.97	-3437.06	79.45	74.47	-2966.81	49.03	37.35	-3773.11	4.06	21.26	-3450.52	309.34	6.91	-3331.28	295.83	53.08	-3626.55	45.12	1100.06	0.00	0.00	0.00	-3687.84	1.82	1486.68	-3600.58	1.01	1472.61	-3552.15	340.30	1456.98	-3515.31	236.40	1444.99	711.29	-299.69	78.81	1312.07	-298.69	76.66	738.90
0.23000	-3462.34	212.36	45.66	-3481.16	205.90	43.70	-3483.19	85.54	18.76	-3439.91	82.91	74.27	-2966.81	49.03	37.35	-3773.11	4.06	21.26	-3441.29	308.90	7.32	-3345.99	296.64	51.18	-3626.55	45.12	1100.06	0.00	0.00	0.00	-3687.84	1.82	1486.68	-3600.58	1.01	1472.61	-3533.26	341.16	1458.54	-3509.17	234.68	1446.39	711.11	-299.59	78.85	1312.14	-298.88	76.63	738.86
0.24000	-3462.34	212.36	45.66	-3481.16	205.90	43.70	-3469.31	88.77	19.05	-3425.07	85.12	75.38	-2966.81	49.03	37.35	-3773.11	4.06	21.26	-3454.05	310.81	5.45	-3353.03	296.31	50.30	-3626.55	45.12	1100.06	0.00	0.00	0.00	-3687.84	1.82	1486.68	-3600.58	1.01	1472.61	-3578.37	339.36	1459.08	-3538.58	236.64	1444.96	711.34	-299.47	78.93	1312.29	-298.69	76.74	738.91
0.25000	-3462.34	212.36	45.66	-3481.16	205.90	43.70	-3464.53	92.80	20.75	-3464.39	88.44	72.24	-2966.81	49.03	37.35	-3773.11	4.06	21.26	-3439.93	310.72	6.94	-3340.04	295.88	52.24	-3626.55	45.12	1100.06	0.00	0.00	0.00	-3687.84	1.82	1486.68	-3600.58	1.01	1472.61	-3586.43	339.23	1458.52	-3517.53	234.03	1443.34	710.67	-299.71	78.74	1312.73	-298.61	76.95	738.86
0.26000	-3462.34	212.36	45.66	-3481.16	205.90	43.70	-3455.98	97.37	21.64	-3447.72	92.13	74.02	-2966.81	49.03	37.35	-3773.11	4.06	21.26	-3439.06	310.44	8.39	-3336.65	296.55	52.59	-3626.55	45.12	1100.06	0.00	0.00	0.00	-3687.84	1.82	1486.68	-3600.58	1.01	1472.61	-3543.58	338.71	1456.94	-3521.57	234.11	1445.44	711.14	-299.13	78.94	1311.91	-298.71	76.60	738.90
0.27000	-3462.34	212.36	45.66	-3481.16	205.90	43.70	-3448.86	100.61	22.80	-3444.12	94.19	74.80	-2966.81	49.03	37.35	-3773.11	4.06	21.26	-3428.47	309.43	10.31	-3347.20	296.57	51.19	-3626.55	45.12	1100.06	0.00	0.00	0.00	-3687.84	1.82	1486.68	-3600.58	1.01	1472.61	-3545.24	338.35	1458.07	-3505.25	234.43	1444.94	711.20	-299.44	78.83	1311.59	-298.93	76.35	738.89
0.28000	-3462.34	212.36	45.66	-3481.16	205.90	43.70	-3443.70	104.53	23.76	-3443.74	97.34	73.54	-2966.81	49.03	37.35	-3773.11	4.06	21.26	-3432.38	309.98	9.38	-3349.00	296.15	51.31	-3626.55	45.12	1100.06	0.00	0.00	0.00	-3687.84	1.82	1486.68	-3600.58	1.01	1472.61	-3543.88	337.78	1458.36	-3492.12	232.95	1444.39	712.13	-299.36	79.12	1312.21	-298.83	76.65	738.88
0.29000	-3462.34	212.36	45.66	-3481.16	205.90	43.70	-3440.99	107.31	23.06	-3473.53	102.47	67.86	-2966.81	49.03	37.35	-3773.11	4.06	21.26	-3434.38	310.21	8.85	-3342.73	295.80	51.98	-3626.55	45.12	1100.06	0.00	0.00	0.00	-3687.84	1.82	1486.68	-3600.58	1.01	1472.61	-3542.54	337.21	1458.64	-3512.82	231.84	1445.05	711.97	-299.77	79.01	1312.38	-299.06	76.68	738.87
0.30000	-3462.34	212.36	45.66	-3481.16	205.90	43.70	-3421.17	113.98	25.41	-3460.07	104.77	71.42	-2966.81	49.03	37.35	-3773.11	4.06	21.26	-3420.96	309.14	10.63	-3346.26	296.96	51.14	-3626.55	45.12	1100.06	0.00	0.00	0.00	-3687.84	1.82	1486.68	-3600.58	1.01	1472.61	-3541.22	336.62	1458.91	-3513.20	231.35	1445.94	711.44	-299.52	78.92	1312.07	-298.91	76.47	738.84
0.31000	-3462.34	212.36	45.66	-3481.16	205.90	43.70	-3470.52	117.58	18.67	-3474.53	108.54	66.85	-2966.81	49.03	37.35	-3773.11	4.06	21.26	-3416.60	309.65	11.10	-3338.01	296.55	52.61	-3626.55	45.12	1100.06	0.00	0.00	0.00	-3687.84	1.82	1486.68	-3600.58	1.01	1472.61	-3539.91	336.02	1459.17	-3503.04	230.55	1446.20	711.30	-299.74	78.74	1312.18	-299.28	76.45	738.88
0.32000	-3462.34	212.36	45.66	-3481.16	205.90	43.70	-3456.74	121.08	20.41	-3451.09	111.21	71.01	-2966.81	49.03	37.35	-3773.11	4.06	21.26	-3453.88	309.19	5.53	-3343.81	296.43	51.56	-3626.55	45.12	1100.06	0.00	0.00	0.00	-3687.84	1.82	1486.68	-3600.58	1.01	1472.61	-3538.62	335.41	1459.43	-3523.06	231.59	1446.48	711.21	-299.64	78.83	1312.16	-298.84	76.69	738.90
0.33000	-3462.34	212.36	45.66	-3481.16	205.90	43.70	-3466.34	125.26	18.34	-3388.71	115.33	78.18	-2966.81	49.03	37.35	-3773.11	4.06	21.26	-3477.03	310.23	1.35	-3327.63	296.79	54.13	-3626.55	45.12	1100.06	0.00	0.00	0.00	-3687.84	1.82	1486.68	-3600.58	1.01	1472.61	-3537.34	334.79	1459.68	-3515.59	229.07	1446.05	710.50	-299.50	78.71	1312.39	-299.00	76.87	738.86
0.34000	-3462.34	212.36	45.66	-3481.16	205.90	43.70	-3447.03	128.42	20.57	-3445.16	118.17	69.68	-2966.81	49.03	37.35	-3773.11	4.06	21.26	-3434.89	308.08	8.48	-3334.91	296.41	52.97	-3626.55	45.12	1100.06	0.00	0.00	0.00	-3687.84	1.82	1486.68	-3600.58	1.01	1472.61	-3536.08	334.15	1459.92	-3483.58	228.71	1445.56	710.74	-299.40	78.82	1312.57	-299.01	76.85	738.88
0.35000	-3462.34	212.36	45.66	-3481.16	205.90	43.70	-3424.95	132.65	23.35	-3424.55	121.63	72.66	-2966.81	49.03	37.35	-3773.11	4.06	21.26	-3394.60	308.22	14.29	-3337.25	296.74	52.41	-3626.55	45.12	1100.06	0.00	0.00	0.00	-3687.84	1.82	1486.68	-3600.58	1.01	1472.61	-3534.83	333.50	1460.15	-3523.95	228.15	1446.43	711.02	-299.44	78.90	1312.31	-298.99	76.66	738.87
0.36000	-3462.34	212.36	45.66	-3481.16	205.90	43.70	-3444.81	135.29	19.40	-3418.16	125.24	72.20	-2966.81	49.03	37.35	-3773.11	4.06	21.26	-3434.31	309.01	8.55	-3333.10	295.22	53.31	-3626.55	45.12	1100.06	0.00	0.00	0.00	-3687.84	1.82	1486.68	-3600.58	1.01	1472.61	-3533.60	332.85	1460.37	-3519.61	226.71	1447.62	711.54	-299.57	78.99	1312.07	-298.50	76.78	738.86
0.37000	-3462.34	212.36	45.66	-3481.16	205.90	43.70	-3466.98	139.60	16.10	-3425.04	126.29	70.55	-2966.81	49.03	37.35	-3773.11	4.06	21.26	-3434.22	310.55	8.31	-3338.71	296.21	52.18	-3626.55	45.12	1100.06	0.00	0.00	0.00	-3687.84	1.82	1486.68	-3600.58	1.01	1472.61	-3532.38	332.18	1460.59	-3528.16	226.11	1448.09	711.01	-299.39	78.71	1311.78	-298.31	76.85	738.86
0.38000	-3462.34	212.36	45.66	-3481.16	205.90	43.70	-3443.33	142.88	19.93	-3423.80	129.40	69.55	-2966.81	49.03	37.35	-3773.11	4.06	21.26	-3417.68	309.45	11.04	-3329.93	295.78	54.12	-3626.55	45.12	1100.06	0.00	0.00	0.00	-3687.84	1.82	1486.68	-3600.58	1.01	1472.61	-3531.18	331.49	1460.80	-3515.34	225.17	1446.73	710.86	-299.56	78.79	1312.27	-298.63	76.62	738.83
0.39000	-3462.34	212.36	45.66	-3481.16	205.90	43.70	-3438.98	147.31	20.51	-3432.94	133.02	66.62	-2966.81	49.03	37.35	-3773.11	4.06	21.26	-3436.94	310.59	8.55	-3333.09	295.73	53.14	-3626.55	45.12	1100.06	0.00	0.00	0.00	-3687.84	1.82	1486.68	-3600.58	1.01	1472.61	-3529.99	330.80	1461.00	-3522.33	224.45	1446.77	711.04	-299.50	78.80	1311.64	-298.87	76.38	738.85
0.40000	-3462.34	212.36	45.66	-3481.16	205.90	43.70	-3459.41	149.59	16.20	-3433.76	135.47	66.87	-2966.81	49.03	37.35	-3773.11	4.06	21.26	-3441.57	310.96	7.48	-3345.42	296.48	52.23	-3626.55	45.12	1100.06	0.00	0.00	0.00	-3687.84	1.82	1486.68	-3600.58	1.01	1472.61	-3528.81	330.10	1461.20	-3526.89	221.53	1447.27	711.55	-299.70	78.94	1312.28	-298.72	76.79	738.89
0.41000	-3462.34	212.36	45.66	-3481.16	205.90	43.70	-3457.87	153.44	16.12	-3428.45	138.30	68.02	-2966.81	49.03	37.35	-3773.11	4.06	21.26	-3424.35	312.06	10.77	-3338.75	296.41	52.81	-3626.55	45.12	1100.06	0.00	0.00	0.00	-3687.84	1.82	1486.68	-3600.58	1.01	1472.61	-3527.65	329.38	1461.39	-3539.04	220.94	1448.37	710.90	-299.71	78.81	1311.70	-298.66	76.54	738.85
0.42000	-3462.34	212.36	45.66	-3481.16	205.90	43.70	-3478.43	155.72	12.11	-3416.56	140.11	68.56	-2966.81	49.03	37.35	-3773.11	4.06	21.26	-3426.37	310.14	9.77	-3340.67	295.53	52.86	-3626.55	45.12	1100.06	0.00	0.00	0.00	-3687.84	1.82	1486.68	-3600.58	1.01	1472.61	-3526.50	328.66	1461.57	-3528.46	219.34	1447.06	710.90	-299.47	78.86	1311.69	-298.89	76.46	738.88
0.43000	-3462.34	212.36	45.66	-3481.16	205.90	43.70	-3451.82	157.97	15.86	-3456.23	142.99	61.11	-2966.81	49.03	37.35	-3773.11	4.06	21.26	-3439.39	310.40	8.27	-3351.19	295.65	51.14	-3626.55	45.12	1100.06	0.00	0.00	0.00	-3687.84	1.82	1486.68	-3600.58	1.01	1472.61	-3525.37	327.92	1461.74	-3493.97	217.28	1445.92	711.66	-299.50	79.04	1312.07	-299.05	76.53	738.85
0.44000	-3462.34	212.36	45.66	-3481.16	205.90	43.70	-3446.95	161.19	15.37	-3437.72	145.87	63.42	-2966.81	49.03	37.35	-3773.11	4.06	21.26	-3429.21	308.98	8.80	-3341.20	296.33	52.28	-3626.55	45.12	1100.06	0.00	0.00	0.00	-3687.84	1.82	1486.68	-3600.58	1.01	1472.61	-3524.25	327.17	1461.91	-3529.22	218.07	1448.04	711.47	-299.62	78.95	1312.38	-298.72	76.74	738.82
0.45000	-3462.34	212.36	45.66	-3481.16	205.90	43.70	-3447.09	161.87	15.07	-3450.83	146.45	60.21	-2966.81	49.03	37.35	-3773.11	4.06	21.26	-3409.39	308.95	11.51	-3329.66	295.45	54.68	-3626.55	45.12	1100.06	0.00	0.00	0.00	-3687.84	1.82	1486.68	-3600.58	1.01	1472.61	-3523.14	326.41	1462.06	-3517.74	215.83	1446.70	711.31	-299.35	78.92	1312.27	-299.06	76.65	738.90
0.46000	-3462.34	212.36	45.66	-3481.16	205.90	43.70	-3444.67	163.55	14.75	-3427.49	147.53	62.11	-2966.81	49.03	37.35	-3773.11	4.06	21.26	-3431.87	311.06	8.86	-3342.05	296.50	52.80	-3626.55	45.12	1100.06	0.00	0.00	0.00	-3687.84	1.82	1486.68	-3600.58	1.01	1472.61	-3522.04	325.64	1462.22	-3534.31	212.44	1446.68	711.21	-299.19	78.92	1312.59	-298.81	76.79	738.90
0.47000	-3462.34	212.36	45.66	-3481.16	205.90	43.70	-3453.87	164.58	13.36	-3426.62	149.49	62.52	-2966.81	49.03	37.35	-3773.11	4.06	21.26	-3445.79	308.63	6.69	-3349.29	295.10	51.52	-3626.55	45.12	1100.06	0.00	0.00	0.00	-3687.84	1.82	1486.68	-3600.58	1.01	1472.61	-3520.96	324.86	1462.36	-3531.13	211.80	1446.56	711.16	-299.61	78.85	1312.98	-298.79	77.01	738.87
0.48000	-3462.34	212.36	45.66	-3481.16	205.90	43.70	-3460.89	165.44	11.63	-3423.83	150.13	62.76	-2966.81	49.03	37.35	-3773.11	4.06	21.26	-3453.35	309.77	6.82	-3358.13	295.78	50.99	-3626.55	45.12	1100.06	0.00	0.00	0.00	-3687.84	1.82	1486.68	-3600.58	1.01	1472.61	-3519.89	324.07	1462.50	-3518.98	209.73	1447.02	711.27	-299.64	78.90	1312.36	-298.69	76.77	738.85
0.49000	-3462.34	212.36	45.66	-3481.16	205.90	43.70	-3443.17	165.90	12.90	-3427.71	150.09	59.86	-2966.81	49.03	37.35	-3773.11	4.06	21.26	-3426.15	308.77	10.54	-3338.54	295.18	53.85	-3626.55	45.12	1100.06	0.00	0.00	0.00	-3687.84	1.82	1486.68	-3600.58	1.01	1472.61	-3518.84	323.26	1462.63	-3521.33	208.30	1447.77	711.08	-299.72	78.80	1312.44	-298.75	76.69	738.88
0.50000	-3462.34	212.36	45.66	-3481.16	205.90	43.70	-3445.87	165.49	12.11	-3418.09	148.61	61.16	-2966.81	49.03	37.35	-3773.11	4.06	21.26	-3455.99	311.07	4.86	-3346.94	296.53	52.96	-3626.55	45.12	1100.06	0.00	0.00	0.00	-3687.84	1.82	1486.68	-3600.58	1.01	1472.61	-3517.79	322.45	1462.75	-3500.02	206.24	1447.72	711.18	-299.52	78.90	1312.19	-298.95	76.57	738.84
0.51000	-3462.34	212.36	45.66	-3481.16	205.90	43.70	-3454.89	166.04	11.47	-3433.29	149.35	58.99	-2966.81	49.03	37.35	-3773.11	4.06	21.26	-3441.59	310.39	9.27	-3350.70	295.94	52.13	-3626.55	45.12	1100.06	0.00	0.00	0.00	-3687.84	1.82	1486.68	-3600.58	1.01	1472.61	-3516.76	321.63	1462.86	-3511.73	203.82	1448.30	711.50	-299.73	78.92	1312.21	-298.71	76.58	738.88
0.52000	-3462.34	212.36	45.66	-3481.16	205.90	43.70	-3465.59	166.23	9.63	-3437.90	150.57	57.74	-2966.81	49.03	37.35	-3773.11	4.06	21.26	-3437.39	309.47	8.73	-3350.87	296.13	52.29	-3626.55	45.12	1100.06	0.00	0.00	0.00	-3687.84	1.82	1486.68	-3600.58	1.01	1472.61	-3515.74	320.79	1462.97	-3496.17	201.54	1447.59	711.40	-299.36	79.07	1312.28	-298.81	76.73	738.86
0.53000	-3462.34	212.36	45.66	-3481.16	205.90	43.70	-3467.94	164.59	9.87	-3435.03	149.67	58.36	-2966.81	49.03	37.35	-3773.11	4.06	21.26	-3424.91	309.98	10.18	-3371.51	295.81	50.02	-3626.55	45.12	1100.06	0.00	0.00	0.00	-3687.84	1.82	1486.68	-3600.58	1.01	1472.61	-3514.73	319.95	1463.07	-3505.24	201.44	1447.64	711.43	-299.68	78.98	1312.15	-298.67	76.77	738.81
0.54000	-3462.34	212.36	45.66	-3481.16	205.90	43.70	-3444.83	164.75	12.53	-3447.36	149.11	55.69	-2966.81	49.03	37.35	-3773.11	4.06	21.26	-3428.28	309.61	9.34	-3373.54	296.40	49.99	-3626.55	45.12	1100.06	0.00	0.00	0.00	-3687.84	1.82	1486.68	-3600.58	1.01	1472.61	-3513.74	319.10	1463.17	-3497.06	199.45	1447.72	710.24	-299.80	78.58	1312.98	-298.97	76.76	738.84
0.55000	-3462.34	212.36	45.66	-3481.16	205.90	43.70	-3443.74	164.90	13.47	-3444.94	149.27	56.02	-2966.81	49.03	37.35	-3773.11	4.06	21.26	-3445.71	309.65	6.72	-3374.22	296.22	49.97	-3626.55	45.12	1100.06	0.00	0.00	0.00	-3687.84	1.82	1486.68	-3600.58	1.01	1472.61	-3512.75	318.23	1463.26	-3493.42	197.22	1448.46	711.22	-299.86	78.82	1312.26	-298.69	76.66	738.87
0.56000	-3462.34	212.36	45.66	-3481.16	205.90	43.70	-3443.19	164.72	12.97	-3452.30	149.04	56.37	-2966.81	49.03	37.35	-3773.11	4.06	21.26	-3448.47	308.55	6.63	-3363.68	296.38	51.59	-3626.55	45.12	1100.06	0.00	0.00	0.00	-3687.84	1.82	1486.68	-3600.58	1.01	1472.61	-3511.78	317.36	1463.34	-3513.28	193.92	1448.79	711.12	-299.73	78.84	1312.39	-298.56	76.85	738.86
0.57000	-3462.34	212.36	45.66	-3481.16	205.90	43.70	-3437.68	165.96	13.41	-3457.13	149.88	54.97	-2966.81	49.03	37.35	-3773.11	4.06	21.26	-3430.35	309.14	8.75	-3355.94	295.45	53.37	-3626.55	45.12	1100.06	0.00	0.00	0.00	-3687.84	1.82	1486.68	-3600.58	1.01	1472.61	-3510.82	316.47	1463.41	-3502.49	192.83	1448.54	710.89	-299.57	78.84	1312.18	-299.04	76.55	738.90
0.58000	-3462.34	212.36	45.66	-3481.16	205.90	43.70	-3449.35	165.80	11.83	-3442.42	149.33	56.86	-2966.81	49.03	37.35	-3773.11	4.06	21.26	-3423.12	310.01	10.50	-3358.64	295.11	52.69	-3626.55	45.12	1100.06	0.00	0.00	0.00	-3687.84	1.82	1486.68	-3600.58	1.01	1472.61	-3509.87	315.58	1463.48	-3515.32	190.57	1450.75	711.84	-299.42	79.04	1311.96	-299.07	76.52	738.87
0.59000	-3462.34	212.36	45.66	-3481.16	205.90	43.70	-3457.30	165.01	10.12	-3446.94	150.40	55.81	-2966.81	49.03	37.35	-3773.11	4.06	21.26	-3447.43	310.88	6.43	-3358.27	296.43	54.15	-3626.55	45.12	1100.06	0.00	0.00	0.00	-3687.84	1.82	1486.68	-3600.58	1.01	1472.61	-3508.93	314.67	1463.54	-3498.83	189.29	1450.12	712.31	-299.01	79.24	1312.10	-298.89	76.69	738.80
0.60000	-3462.34	212.36	45.66	-3481.16	205.90	43.70	-3448.14	165.40	11.59	-3442.98	150.55	56.03	-2966.81	49.03	37.35	-3773.11	4.06	21.26	-3435.48	309.06	7.60	-3386.61	295.77	49.42	-3626.55	45.12	1100.06	0.00	0.00	0.00	-3687.84	1.82	1486.68	-3600.58	1.01	1472.61	-3508.00	313.76	1463.60	-3516.64	188.33	1450.92	711.92	-299.22	79.00	1312.05	-298.92	76.60	738.88
0.61000	-3462.34	212.36	45.66	-3481.16	205.90	43.70	-3446.58	165.38	12.48	-3444.81	148.95	55.59	-2966.81	49.03	37.35	-3773.11	4.06	21.26	-3440.83	309.12	8.03	-3366.53	296.03	52.46	-3626.55	45.12	1100.06	0.00	0.00	0.00	-3687.84	1.82	1486.68	-3600.58	1.01	1472.61	-3507.08	312.83	1463.64	-3513.05	185.86	1451.41	710.29	-299.31	78.62	1311.52	-298.70	76.32	738.94
0.62000	-3462.34	212.36	45.66	-3481.16	205.90	43.70	-3442.33	164.88	12.93	-3448.93	149.26	55.50	-2966.81	49.03	37.35	-3773.11	4.06	21.26	-3448.61	309.54	7.36	-3362.07	295.49	54.51	-3626.55	45.12	1100.06	0.00	0.00	0.00	-3687.84	1.82	1486.68	-3600.58	1.01	1472.61	-3506.18	311.90	1463.69	-3522.87	184.81	1450.98	710.75	-299.63	78.72	1311.90	-298.46	76.63	738.87
0.63000	-3462.34	212.36	45.66	-3481.16	205.90	43.70	-3462.88	164.73	8.26	-3417.96	149.60	60.56	-2966.81	49.03	37.35	-3773.11	4.06	21.26	-3401.24	309.70	13.13	-3367.54	296.00	53.60	-3626.55	45.12	1100.06	0.00	0.00	0.00	-3687.84	1.82	1486.68	-3600.58	1.01	1472.61	-3505.28	310.96	1463.72	-3517.63	182.38	1451.10	711.74	-299.58	79.06	1312.34	-298.64	76.67	738.89
0.64000	-3462.34	212.36	45.66	-3481.16	205.90	43.70	-3463.22	164.59	9.69	-3454.56	149.82	53.81	-2966.81	49.03	37.35	-3773.11	4.06	21.26	-3443.49	310.56	6.05	-3368.69	295.56	54.13	-3626.55	45.12	1100.06	0.00	0.00	0.00	-3687.84	1.82	1486.68	-3600.58	1.01	1472.61	-3504.39	310.01	1463.75	-3506.27	182.56	1450.98	711.32	-299.54	78.89	1312.23	-298.67	76.68	738.85
0.65000	-3462.34	212.36	45.66	-3481.16	205.90	43.70	-3451.25	166.04	10.73	-3484.62	150.24	48.83	-2966.81	49.03	37.35	-3773.11	4.06	21.26	-3443.16	309.43	6.36	-3391.90	296.29	51.13	-3626.55	45.12	1100.06	0.00	0.00	0.00	-3687.84	1.82	1486.68	-3600.58	1.01	1472.61	-3503.52	309.04	1463.77	-3522.16	180.78	1451.80	711.60	-299.56	78.99	1312.30	-298.87	76.64	738.81
0.66000	-3462.34	212.36	45.66	-3481.16	205.90	43.70	-3445.30	165.77	12.30	-3476.78	150.79	51.44	-2966.81	49.03	37.35	-3773.11	4.06	21.26	-3447.12	310.87	7.43	-3395.67	297.10	51.48	-3626.55	45.12	1100.06	0.00	0.00	0.00	-3687.84	1.82	1486.68	-3600.58	1.01	1472.61	-3502.65	308.07	1463.79	-3505.46	179.25	1450.92	711.28	-299.66	78.82	1312.37	-298.74	76.61	738.88
0.67000	-3462.34	212.36	45.66	-3481.16	205.90	43.70	-3427.77	165.35	13.66	-3472.46	149.84	51.55	-2966.81	49.03	37.35	-3773.11	4.06	21.26	-3427.53	309.65	10.11	-3385.50	296.53	54.29	-3626.55	45.12	1100.06	0.00	0.00	0.00	-3687.84	1.82	1486.68	-3600.58	1.01	1472.61	-3501.79	307.09	1463.79	-3514.50	177.72	1452.20	710.79	-299.54	78.75	1312.86	-298.60	76.86	738.87
0.68000	-3462.34	212.36	45.66	-3481.16	205.90	43.70	-3444.83	164.75	12.01	-3443.06	149.27	54.70	-2966.81	49.03	37.35	-3773.11	4.06	21.26	-3464.18	309.31	2.88	-3382.17	296.32	55.63	-3626.55	45.12	1100.06	0.00	0.00	0.00	-3687.84	1.82	1486.68	-3600.58	1.01	1472.61	-3500.95	306.10	1463.80	-3485.67	175.15	1451.15	711.39	-299.43	78.86	1312.44	-298.68	76.70	738.88
0.69000	-3462.34	212.36	45.66	-3481.16	205.90	43.70	-3448.31	165.42	11.21	-3467.28	149.84	51.39	-2966.81	49.03	37.35	-3773.11	4.06	21.26	-3417.50	308.57	11.39	-3367.08	295.80	59.11	-3626.55	45.12	1100.06	0.00	0.00	0.00	-3687.84	1.82	1486.68	-3600.58	1.01	1472.61	-3500.11	305.10	1463.79	-3501.99	173.30	1451.72	711.81	-299.68	78.88	1311.81	-298.78	76.59	738.84
0.70000	-3462.34	212.36	45.66	-3481.16	205.90	43.70	-3452.66	165.08	11.03	-3447.47	149.84	53.81	-2966.81	49.03	37.35	-3773.11	4.06	21.26	-3429.22	309.18	10.40	-3399.75	297.70	56.92	-3626.55	45.12	1100.06	0.00	0.00	0.00	-3687.84	1.82	1486.68	-3600.58	1.01	1472.61	-3499.28	304.09	1463.78	-3529.67	171.34	1453.24	711.75	-299.68	79.08	1312.53	-299.02	76.65	738.88
0.71000	-3462.34	212.36	45.66	-3481.16	205.90	43.70	-3447.70	166.48	11.80	-3432.71	150.51	56.93	-2966.81	49.03	37.35	-3773.11	4.06	21.26	-3439.42	309.11	9.28	-3388.08	298.30	60.29	-3626.55	45.12	1100.06	0.00	0.00	0.00	-3687.84	1.82	1486.68	-3600.58	1.01	1472.61	-3498.46	303.08	1463.77	-3505.18	169.55	1452.40	711.11	-299.70	78.81	1312.67	-298.59	76.77	738.94
0.72000	-3462.34	212.36	45.66	-3481.16	205.90	43.70	-3454.44	165.08	10.46	-3459.46	149.65	52.59	-2966.81	49.03	37.35	-3773.11	4.06	21.26	-3430.31	311.61	11.17	-3415.25	299.72	58.56	-3626.55	45.12	1100.06	0.00	0.00	0.00	-3687.84	1.82	1486.68	-3600.58	1.01	1472.61	-3497.65	302.05	1463.75	-3511.94	167.86	1452.55	711.54	-299.43	79.05	1311.80	-298.70	76.48	738.90
0.73000	-3462.34	212.36	45.66	-3481.16	205.90	43.70	-3430.86	166.34	13.12	-3438.19	148.53	55.45	-2966.81	49.03	37.35	-3773.11	4.06	21.26	-3426.76	311.05	12.69	-3428.53	301.53	58.92	-3626.55	45.12	1100.06	0.00	0.00	0.00	-3687.84	1.82	1486.68	-3600.58	1.01	1472.61	-3496.85	301.02	1463.72	-3508.94	167.44	1452.34	712.05	-299.83	79.00	1312.66	-298.96	76.71	738.94
0.74000	-3462.34	212.36	45.66	-3481.16	205.90	43.70	-3447.22	164.23	10.62	-3461.42	149.63	51.18	-2966.81	49.03	37.35	-3773.11	4.06	21.26	-3448.46	311.32	10.00	-3425.08	300.16	63.68	-3626.55	45.12	1100.06	0.00	0.00	0.00	-3687.84	1.82	1486.68	-3600.58	1.01	1472.61	-3496.05	299.97	1463.68	-3490.33	163.52	1451.71	712.07	-299.81	79.05	1312.27	-298.95	76.68	738.89
0.75000	-3462.34	212.36	45.66	-3481.16	205.90	43.70	-3451.72	164.79	10.27	-3465.10	148.93	50.62	-2966.81	49.03	37.35	-3773.11	4.06	21.26	-3450.80	311.59	10.24	-3413.70	301.42	69.51	-3626.55	45.12	1100.06	0.00	0.00	0.00	-3687.84	1.82	1486.68	-3600.58	1.01	1472.61	-3495.27	298.92	1463.64	-3482.60	162.76	1451.24	711.54	-299.48	79.08	1312.04	-298.98	76.56	738.88
0.76000	-3462.34	212.36	45.66	-3481.16	205.90	43.70	-3459.20	164.40	9.83	-3455.98	148.10	50.94	-2966.81	49.03	37.35	-3773.11	4.06	21.26	-3453.17	311.84	10.47	-3418.30	302.87	71.35	-3626.55	45.12	1100.06	0.00	0.00	0.00	-3687.84	1.82	1486.68	-3600.58	1.01	1472.61	-3494.49	297.86	1463.60	-3505.21	160.68	1452.96	711.71	-299.10	79.14	1312.14	-298.76	76.59	738.88
0.77000	-3462.34	212.36	45.66	-3481.16	205.90	43.70	-3462.07	165.19	9.49	-3461.34	149.96	51.06	-2966.81	49.03	37.35	-3773.11	4.06	21.26	-3455.57	312.08	10.70	-3421.96	303.74	73.82	-3626.55	45.12	1100.06	0.00	0.00	0.00	-3687.84	1.82	1486.68	-3600.58	1.01	1472.61	-3493.72	296.79	1463.54	-3499.25	158.19	1451.82	711.06	-299.44	78.76	1312.29	-299.14	76.43	738.92
0.78000	-3462.34	212.36	45.66	-3481.16	205.90	43.70	-3460.04	163.96	8.55	-3448.46	148.81	52.39	-2966.81	49.03	37.35	-3773.11	4.06	21.26	-3458.00	312.30	10.91	-3425.63	304.59	76.25	-3626.55	45.12	1100.06	0.00	0.00	0.00	-3687.84	1.82	1486.68	-3600.58	1.01	1472.61	-3492.96	295.71	1463.49	-3489.89	156.60	1451.52	711.13	-299.72	78.84	1312.41	-298.72	76.53	738.87
0.79000	-3462.34	212.36	45.66	-3481.16	205.90	43.70	-3478.80	163.95	6.33	-3450.16	150.09	52.62	-2966.81	49.03	37.35	-3773.11	4.06	21.26	-3460.47	312.51	11.11	-3429.31	305.41	78.61	-3626.55	45.12	1100.06	0.00	0.00	0.00	-3687.84	1.82	1486.68	-3600.58	1.01	1472.61	-3492.21	294.63	1463.42	-3487.27	154.67	1452.92	711.28	-299.54	78.87	1312.31	-298.76	76.66	738.85
0.80000	-3462.34	212.36	45.66	-3481.16	205.90	43.70	-3460.39	164.66	9.06	-3482.83	149.23	47.31	-2966.81	49.03	37.35	-3773.11	4.06	21.26	-3462.97	312.71	11.30	-3433.02	306.20	80.93	-3626.55	45.12	1100.06	0.00	0.00	0.00	-3687.84	1.82	1486.68	-3600.58	1.01	1472.61	-3491.46	293.53	1463.35	-3502.55	154.72	1453.25	711.02	-299.16	78.94	1312.24	-298.80	76.81	738.88
0.81000	-3462.34	212.36	45.66	-3481.16	205.90	43.70	-3444.36	163.18	11.25	-3457.62	149.34	51.64	-2966.81	49.03	37.35	-3773.11	4.06	21.26	-3465.50	312.89	11.49	-3436.74	306.97	83.19	-3626.55	45.12	1100.06	0.00	0.00	0.00	-3687.84	1.82	1486.68	-3600.58	1.01	1472.61	-3490.73	292.43	1463.28	-3506.82	151.46	1453.67	711.73	-299.68	78.97	1312.16	-298.86	76.65	738.92
0.82000	-3462.34	212.36	45.66	-3481.16	205.90	43.70	-3451.18	164.10	11.05	-3463.52	149.81	49.48	-2966.81	49.03	37.35	-3773.11	4.06	21.26	-3468.06	313.06	11.66	-3440.47	307.72	85.40	-3626.55	45.12	1100.06	0.00	0.00	0.00	-3687.84	1.82	1486.68	-3600.58	1.01	1472.61	-3490.00	291.32	1463.19	-3509.80	150.88	1453.96	711.57	-299.69	78.80	1312.30	-298.72	76.68	738.86
0.83000	-3462.34	212.36	45.66	-3481.16	205.90	43.70	-3454.40	164.11	8.91	-3457.21	148.31	50.36	-2966.81	49.03	37.35	-3773.11	4.06	21.26	-3470.66	313.21	11.83	-3444.22	308.43	87.56	-3626.55	45.12	1100.06	0.00	0.00	0.00	-3687.84	1.82	1486.68	-3600.58	1.01	1472.61	-3489.27	290.20	1463.11	-3504.94	149.60	1454.31	710.80	-299.47	78.76	1312.27	-298.86	76.73	738.86
0.84000	-3462.34	212.36	45.66	-3481.16	205.90	43.70	-3461.86	164.86	8.72	-3475.54	148.86	49.07	-2966.81	49.03	37.35	-3773.11	4.06	21.26	-3473.28	313.35	11.99	-3447.99	309.13	89.67	-3626.55	45.12	1100.06	0.00	0.00	0.00	-3687.84	1.82	1486.68	-3600.58	1.01	1472.61	-3488.56	289.07	1463.01	-3480.91	146.71	1452.95	711.51	-299.53	78.94	1312.01	-298.76	76.61	738.85
0.85000	-3462.34	212.36	45.66	-3481.16	205.90	43.70	-3446.49	164.78	10.91	-3457.88	148.22	50.66	-2966.81	49.03	37.35	-3773.11	4.06	21.26	-3475.93	313.47	12.14	-3451.77	309.80	91.73	-3626.55	45.12	1100.06	0.00	0.00	0.00	-3687.84	1.82	1486.68	-3600.58	1.01	1472.61	-3487.85	287.94	1462.92	-3490.69	145.93	1454.06	711.53	-299.86	78.93	1312.48	-298.45	76.68	738.82
0.86000	-3462.34	212.36	45.66	-3481.16	205.90	43.70	-3444.32	163.87	11.49	-3473.81	148.02	48.08	-2966.81	49.03	37.35	-3773.11	4.06	21.26	-3478.62	313.58	12.28	-3455.56	310.44	93.73	-3626.55	45.12	1100.06	0.00	0.00	0.00	-3687.84	1.82	1486.68	-3600.58	1.01	1472.61	-3487.14	286.80	1462.81	-3519.32	144.88	1454.53	711.12	-299.75	78.88	1312.30	-298.71	76.58	738.87
0.87000	-3462.34	212.36	45.66	-3481.16	205.90	43.70	-3433.39	163.96	13.13	-3450.79	147.72	50.99	-2966.81	49.03	37.35	-3773.11	4.06	21.26	-3481.33	313.67	12.41	-3459.37	311.06	95.69	-3626.55	45.12	1100.06	0.00	0.00	0.00	-3687.84	1.82	1486.68	-3600.58	1.01	1472.61	-3486.45	285.65	1462.70	-3489.98	143.41	1454.62	711.08	-299.32	78.98	1311.56	-298.70	76.51	738.85
0.88000	-3462.34	212.36	45.66	-3481.16	205.90	43.70	-3453.15	163.54	9.69	-3464.37	148.73	48.68	-2966.81	49.03	37.35	-3773.11	4.06	21.26	-3484.07	313.76	12.53	-3463.20	311.66	97.59	-3626.55	45.12	1100.06	0.00	0.00	0.00	-3687.84	1.82	1486.68	-3600.58	1.01	1472.61	-3485.76	284.49	1462.59	-3486.65	142.37	1455.08	711.39	-299.45	79.08	1311.83	-298.57	76.55	738.83
0.89000	-3462.34	212.36	45.66	-3481.16	205.90	43.70	-3454.38	165.25	9.76	-3445.58	148.32	52.73	-2966.81	49.03	37.35	-3773.11	4.06	21.26	-3486.84	313.82	12.65	-3467.03	312.23	99.45	-3626.55	45.12	1100.06	0.00	0.00	0.00	-3687.84	1.82	1486.68	-3600.58	1.01	1472.61	-3485.07	283.32	1462.47	-3511.95	139.92	1455.31	710.93	-299.39	78.87	1311.55	-299.07	76.41	738.87
0.90000	-3462.34	212.36	45.66	-3481.16	205.90	43.70	-3448.28	164.31	10.73	-3448.95	148.25	51.65	-2966.81	49.03	37.35	-3773.11	4.06	21.26	-3489.64	313.88	12.75	-3470.88	312.77	101.25	-3626.55	45.12	1100.06	0.00	0.00	0.00	-3687.84	1.82	1486.68	-3600.58	1.01	1472.61	-3484.39	282.15	1462.34	-3507.55	140.09	1455.47	711.66	-299.56	78.93	1312.21	-298.72	76.63	738.85
0.91000	-3462.34	212.36	45.66	-3481.16	205.90	43.70	-3443.15	163.87	10.65	-3463.30	148.38	49.60	-2966.81	49.03	37.35	-3773.11	4.06	21.26	-3492.46	313.92	12.85	-3474.75	313.30	103.01	-3626.55	45.12	1100.06	0.00	0.00	0.00	-3687.84	1.82	1486.68	-3600.58	1.01	1472.61	-3483.72	280.97	1462.21	-3517.14	139.62	1456.70	711.59	-299.83	78.97	1312.46	-298.88	76.59	738.89
0.92000	-3462.34	212.36	45.66	-3481.16	205.90	43.70	-3450.75	163.41	10.50	-3439.99	148.11	52.46	-2966.81	49.03	37.35	-3773.11	4.06	21.26	-3495.32	313.94	12.94	-3478.62	313.80	104.72	-3626.55	45.12	1100.06	0.00	0.00	0.00	-3687.84	1.82	1486.68	-3600.58	1.01	1472.61	-3483.06	279.78	1462.07	-3509.85	138.58	1457.50	711.79	-299.48	79.04	1312.53	-298.81	76.52	738.86
0.93000	-3462.34	212.36	45.66	-3481.16	205.90	43.70	-3455.46	164.49	9.08	-3441.24	148.91	51.97	-2966.81	49.03	37.35	-3773.11	4.06	21.26	-3498.20	313.95	13.02	-3482.51	314.27	106.37	-3626.55	45.12	1100.06	0.00	0.00	0.00	-3687.84	1.82	1486.68	-3600.58	1.01	1472.61	-3482.40	278.59	1461.93	-3511.13	136.57	1457.82	711.61	-299.32	79.08	1312.49	-298.49	76.70	738.87
0.94000	-3462.34	212.36	45.66	-3481.16	205.90	43.70	-3456.18	163.96	9.46	-3448.33	148.83	51.34	-2966.81	49.03	37.35	-3773.11	4.06	21.26	-3501.10	313.95	13.09	-3486.41	314.72	107.98	-3626.55	45.12	1100.06	0.00	0.00	0.00	-3687.84	1.82	1486.68	-3600.57	1.01	1472.61	-3481.74	277.38	1461.78	-3499.48	136.04	1457.23	710.95	-299.52	78.73	1311.97	-298.86	76.55	738.86
0.95000	-3462.34	212.36	45.66	-3481.16	205.90	43.70	-3462.79	163.95	8.09	-3452.42	149.21	50.69	-2966.81	49.03	37.35	-3773.11	4.06	21.26	-3504.04	313.94	13.16	-3490.32	315.15	109.54	-3626.55	45.12	1100.06	0.00	0.00	0.00	-3687.84	1.82	1486.68	-3592.87	-1.65	1472.60	-3481.09	276.17	1461.63	-3485.24	135.43	1456.99	710.86	-299.69	78.82	1312.28	-298.79	76.62	738.85
0.96000	-3462.34	212.36	45.66	-3481.16	205.90	43.70	-3455.53	163.08	8.69	-3423.74	148.27	55.49	-2966.81	49.03	37.35	-3773.11	4.06	21.26	-3507.00	313.91	13.21	-3494.24	315.56	111.06	-3626.55	45.12	1100.06	0.00	0.00	0.00	-3687.84	1.82	1486.68	-3604.55	-4.95	1472.64	-3480.44	274.96	1461.47	-3497.02	134.67	1457.39	711.86	-299.47	79.05	1312.81	-298.91	76.73	738.85
0.97000	-3462.34	212.36	45.66	-3481.16	205.90	43.70	-3451.11	163.59	9.84	-3436.52	149.63	52.74	-2966.81	49.03	37.35	-3773.11	4.06	21.26	-3509.98	313.87	13.26	-3498.17	315.94	112.52	-3626.55	45.12	1100.06	0.00	0.00	0.00	-3687.84	1.82	1486.68	-3568.41	-5.02	1471.27	-3479.80	273.73	1461.31	-3495.24	133.19	1459.29	711.66	-299.50	79.05	1312.92	-299.14	76.56	738.82
0.98000	-3462.34	212.36	45.66	-3481.16	205.90	43.70	-3443.80	164.80	12.48	-3427.22	149.36	54.68	-2966.81	49.03	37.35	-3773.11	4.06	21.26	-3512.99	313.81	13.30	-3502.12	316.30	113.94	-3626.55	45.12	1100.06	0.00	0.00	0.00	-3687.84	1.82	1486.68	-3609.17	-7.30	1473.24	-3479.17	272.50	1461.14	-3491.15	132.52	1459.30	711.64	-299.19	79.05	1312.77	-298.70	76.93	738.90
0.99000	-3462.34	212.36	45.66	-3481.16	205.90	43.70	-3437.53	164.07	12.20	-3467.08	149.13	48.80	-2966.81	49.03	37.35	-3773.11	4.06	21.26	-3516.02	313.75	13.34	-3506.07	316.63	115.31	-3626.55	45.12	1100.06	0.00	0.00	0.00	-3687.84	1.82	1486.68	-3582.14	-9.50	1471.61	-3478.54	271.26	1460.97	-3509.05	133.49	1460.01	711.03	-299.51	78.80	1312.49	-298.56	76.90	738.93
1.00000	-3462.34	212.36	45.66	-3481.16	205.90	43.70	-3461.62	164.26	8.43	-3460.33	149.22	49.78	-2966.81	49.03	37.35	-3773.11	4.06	21.26	-3519.08	313.66	13.36	-3510.04	316.95	116.63	-3626.55	45.12	1100.06	0.00	0.00	0.00	-3687.84	1.82	1486.68	-3574.69	-11.01	1471.23	-3477.91	270.02	1460.79	-3502.64	132.00	1459.42	711.02	-299.52	78.82	1312.15	-298.88	76.71	738.84
1.01000	-3462.34	212.36	45.66	-3481.16	205.90	43.70	-3444.93	163.47	11.15	-3450.93	149.55	50.69	-2966.81	49.03	37.35	-3773.11	4.06	21.26	-3522.16	313.57	13.38	-3514.01	317.24	117.91	-3626.55	45.12	1100.06	0.00	0.00	0.00	-3687.84	1.82	1486.68	-3566.39	-13.07	1469.83	-3477.29	268.77	1460.61	-3507.92	132.69	1460.21	711.32	-299.45	78.92	1312.11	-298.88	76.60	738.81
1.02000	-3462.34	212.36	45.66	-3481.16	205.90	43.70	-3460.34	164.21	9.31	-3468.34	148.25	48.56	-2966.81	49.03	37.35	-3773.11	4.06	21.26	-3525.27	313.46	13.39	-3517.99	317.50	119.14	-3626.55	45.12	1100.06	0.00	0.00	0.00	-3687.84	1.82	1486.68	-3598.10	-12.15	1471.23	-3476.67	267.51	1460.42	-3499.43	132.88	1460.49	711.52	-299.63	78.89	1312.12	-298.98	76.54	738.88
1.03000	-3462.34	212.36	45.66	-3481.16	205.90	43.70	-3475.13	164.83	6.98	-3426.02	149.90	54.45	-2966.81	49.03	37.35	-3773.11	4.06	21.26	-3528.40	313.34	13.39	-3521.99	317.75	120.33	-3626.55	45.12	1100.06	0.00	0.00	0.00	-3687.84	1.82	1486.68	-3577.24	-16.43	1470.81	-3476.06	266.25	1460.23	-3513.77	132.17	1461.00	711.45	-299.43	78.89	1311.98	-298.72	76.44	738.86
1.04000	-3462.34	212.36	45.66	-3481.16	205.90	43.70	-3456.77	163.93	9.27	-3431.95	150.27	53.03	-2966.81	49.03	37.35	-3773.11	4.06	21.26	-3531.55	313.21	13.39	-3525.99	317.97	121.46	-3626.55	45.12	1100.06	0.00	0.00	0.00	-3687.84	1.82	1486.68	-3580.26	-17.47	1469.25	-3475.44	264.98	1460.03	-3493.32	131.83	1460.95	711.73	-299.24	79.06	1312.05	-299.03	76.45	738.85
1.05000	-3462.34	212.36	45.66	-3481.16	205.90	43.70	-3464.00	164.83	8.16	-3442.09	150.26	52.97	-2966.81	49.03	37.35	-3773.11	4.06	21.26	-3534.72	313.07	13.37	-3530.00	318.17	122.56	-3626.55	45.12	1100.06	0.00	0.00	0.00	-3687.84	1.82	1486.68	-3556.60	-18.29	1469.86	-3474.84	263.70	1459.83	-3513.93	131.68	1462.60	711.81	-299.65	79.00	1312.00	-298.94	76.65	738.92
1.06000	-3462.34	212.36	45.66	-3481.16	205.90	43.70	-3442.25	163.89	12.36	-3444.34	151.13	51.71	-2966.81	49.03	37.35	-3773.11	4.06	21.26	-3537.92	312.91	13.35	-3534.01	318.35	123.61	-3626.55	45.12	1100.06	0.00	0.00	0.00	-3687.84	1.82	1486.68	-3579.68	-20.38	1470.96	-3474.23	262.42	1459.62	-3515.00	131.84	1461.85	711.86	-299.82	78.91	1311.69	-298.93	76.60	738.87
1.07000	-3462.34	212.36	45.66	-3481.16	205.90	43.70	-3453.88	164.05	9.86	-3430.80	149.75	53.59	-2966.81	49.03	37.35	-3773.11	4.06	21.26	-3541.14	312.74	13.33	-3538.04	318.51	124.61	-3626.55	45.12	1100.06	0.00	0.00	0.00	-3687.84	1.82	1486.68	-3567.29	-20.68	1469.71	-3473.63	261.13	1459.41	-3513.91	131.76	1461.62	711.08	-299.25	78.99	1312.40	-298.84	76.68	738.86
1.08000	-3462.34	212.36	45.66	-3481.16	205.90	43.70	-3476.66	164.38	5.96	-3440.23	150.00	51.70	-2966.81	49.03	37.35	-3773.11	4.06	21.26	-3544.38	312.55	13.29	-3542.07	318.64	125.57	-3626.55	45.12	1100.06	0.00	0.00	0.00	-3687.84	1.82	1486.68	-3549.55	-21.80	1468.59	-3473.04	259.83	1459.20	-3495.41	132.25	1461.86	710.67	-299.38	78.83	1311.80	-298.90	76.38	738.94
1.09000	-3462.34	212.36	45.66	-3481.16	205.90	43.70	-3452.69	163.75	10.60	-3462.99	150.25	48.30	-2966.81	49.03	37.35	-3773.11	4.06	21.26	-3547.63	312.36	13.25	-3546.11	318.75	126.49	-3626.55	45.12	1100.06	0.00	0.00	0.00	-3687.84	1.82	1486.68	-3556.80	-22.30	1468.67	-3472.44	258.53	1458.97	-3504.65	132.23	1461.96	710.31	-299.50	78.65	1312.56	-298.78	76.50	738.91
1.10000	-3462.34	212.36	45.66	-3481.16	205.90	43.70	-3462.45	163.79	8.43	-3459.93	150.61	49.29	-2966.81	49.03	37.35	-3773.11	4.06	21.26	-3550.91	312.15	13.20	-3550.16	318.84	127.36	-3626.55	45.12	1100.06	0.00	0.00	0.00	-3687.84	1.82	1486.68	-3593.39	-23.41	1469.35	-3471.85	257.22	1458.75	-3489.44	132.27	1461.98	710.99	-299.54	78.75	1312.87	-298.51	76.63	738.89
1.11000	-3462.34	212.36	45.66	-3481.16	205.90	43.70	-3468.77	163.50	7.61	-3454.46	150.71	50.59	-2966.81	49.03	37.35	-3773.11	4.06	21.26	-3554.21	311.93	13.15	-3554.21	318.91	128.19	-3626.55	45.12	1100.06	0.00	0.00	0.00	-3687.84	1.82	1486.68	-3565.10	-23.57	1468.47	-3471.26	255.91	1458.52	-3513.02	132.96	1461.96	711.41	-299.64	79.02	1312.59	-298.49	76.79	738.80
1.12000	-3462.34	212.36	45.66	-3481.16	205.90	43.70	-3438.37	164.42	12.72	-3428.54	150.03	54.02	-2966.81	49.03	37.35	-3773.11	4.06	21.26	-3557.53	311.69	13.09	-3558.27	318.96	128.97	-3626.55	45.12	1100.06	0.00	0.00	0.00	-3687.84	1.82	1486.68	-3565.37	-23.81	1468.36	-3470.67	254.59	1458.28	-3519.69	133.38	1462.64	711.37	-299.89	78.82	1312.63	-298.59	76.70	738.84
1.13000	-3462.34	212.36	45.66	-3481.16	205.90	43.70	-3465.38	164.63	8.14	-3422.63	150.80	54.71	-2966.81	49.03	37.35	-3773.11	4.06	21.26	-3560.87	311.45	13.02	-3562.34	318.99	129.71	-3626.55	45.12	1100.06	0.00	0.00	0.00	-3687.84	1.82	1486.68	-3553.31	-24.12	1467.10	-3470.09	253.26	1458.04	-3524.56	133.78	1462.32	711.44	-299.83	78.72	1312.47	-298.72	76.54	738.85
1.14000	-3462.34	212.36	45.66	-3481.16	205.90	43.70	-3456.14	163.05	10.12	-3432.06	150.77	54.74	-2966.81	49.03	37.35	-3773.11	4.06	21.26	-3564.23	311.19	12.94	-3566.41	319.00	130.41	-3626.55	45.12	1100.06	0.00	0.00	0.00	-3687.84	1.82	1486.68	-3558.08	-24.29	1467.38	-3469.51	251.93	1457.80	-3529.18	134.64	1463.27	711.09	-299.67	78.75	1312.46	-298.23	76.84	738.84
1.15000	-3462.34	212.36	45.66	-3481.16	205.90	43.70	-3466.55	164.76	8.29	-3432.09	150.09	54.11	-2966.81	49.03	37.35	-3773.11	4.06	21.26	-3567.60	310.92	12.86	-3570.48	318.98	131.07	-3626.55	45.12	1100.06	0.00	0.00	0.00	-3687.84	1.82	1486.68	-3553.85	-24.29	1467.06	-3468.93	250.59	1457.55	-3525.60	135.60	1463.12	710.59	-299.66	78.81	1312.10	-298.97	76.39	738.88
1.16000	-3462.34	212.36	45.66	-3481.16	205.90	43.70	-3479.73	163.34	6.49	-3427.90	151.93	54.25	-2966.81	49.03	37.35	-3773.11	4.06	21.26	-3571.00	310.64	12.77	-3574.56	318.94	131.68	-3626.55	45.12	1100.06	0.00	0.00	0.00	-3687.84	1.82	1486.68	-3565.98	-23.81	1467.80	-3468.35	249.25	1457.30	-3517.01	137.44	1462.97	711.95	-299.47	79.06	1312.09	-298.64	76.48	738.81
1.17000	-3462.34	212.36	45.66	-3481.16	205.90	43.70	-3451.07	163.54	9.95	-3435.52	151.36	53.73	-2966.81	49.03	37.35	-3773.11	4.06	21.26	-3574.41	310.35	12.68	-3578.65	318.89	132.25	-3626.55	45.12	1100.06	0.00	0.00	0.00	-3687.84	1.82	1486.68	-3532.70	-23.70	1467.31	-3467.77	247.90	1457.04	-3526.74	138.03	1462.96	711.42	-299.65	78.84	1312.15	-298.73	76.53	738.86
1.18000	-3462.34	212.36	45.66	-3481.16	205.90	43.70	-3439.31	163.85	12.55	-3442.51	151.88	52.78	-2966.81	49.03	37.35	-3773.11	4.06	21.26	-3577.84	310.04	12.58	-3582.74	318.81	132.79	-3626.55	45.12	1100.06	0.00	0.00	0.00	-3687.84	1.82	1486.68	-3524.82	-22.96	1466.05	-3467.20	246.55	1456.78	-3540.55	139.53	1463.27	711.64	-299.88	78.88	1311.80	-298.85	76.42	738.87
1.19000	-3462.34	212.36	45.66	-3481.16	205.90	43.70	-3456.13	165.25	10.74	-3419.19	151.02	56.17	-2966.81	49.03	37.35	-3773.11	4.06	21.26	-3581.28	309.73	12.47	-3586.83	318.71	133.28	-3626.55	45.12	1100.06	0.00	0.00	0.00	-3687.84	1.82	1486.68	-3549.58	-21.84	1466.12	-3466.63	245.19	1456.52	-3555.91	140.77	1463.16	710.93	-299.62	78.88	1312.55	-298.77	76.68	738.81
1.20000	-3462.34	212.36	45.66	-3481.16	205.90	43.70	-3455.79	164.38	10.56	-3432.22	151.14	54.03	-2966.81	49.03	37.35	-3773.11	4.06	21.26	-3584.75	309.40	12.36	-3590.92	318.60	133.72	-3626.55	45.12	1100.06	0.00	0.00	0.00	-3687.84	1.82	1486.68	-3553.84	-21.28	1466.39	-3466.05	243.83	1456.25	-3529.94	140.94	1463.41	711.44	-299.53	79.03	1312.53	-298.54	76.89	738.84
1.21000	-3462.34	212.36	45.66	-3481.16	205.90	43.70	-3454.78	164.10	10.63	-3454.72	151.50	51.36	-2966.81	49.03	37.35	-3773.11	4.06	21.26	-3588.22	309.06	12.24	-3595.02	318.46	134.13	-3626.55	45.12	1100.06	0.00	0.00	0.00	-3687.84	1.82	1486.68	-3549.46	-19.27	1465.85	-3465.48	242.46	1455.98	-3526.31	141.33	1462.81	711.69	-299.69	78.98	1312.55	-298.43	76.85	738.88
1.22000	-3462.34	212.36	45.66	-3481.16	205.90	43.70	-3454.01	163.76	10.53	-3448.80	151.27	50.72	-2966.81	49.03	37.35	-3773.11	4.06	21.26	-3591.72	308.71	12.11	-3599.13	318.30	134.50	-3626.55	45.12	1100.06	0.00	0.00	0.00	-3687.84	1.82	1486.68	-3537.85	-17.29	1464.97	-3464.91	241.08	1455.70	-3525.82	143.59	1462.86	711.59	-299.63	78.95	1312.34	-298.80	76.70	738.86
1.23000	-3462.34	212.36	45.66	-3481.16	205.90	43.70	-3454.37	164.22	10.21	-3446.05	151.36	52.99	-2966.81	49.03	37.35	-3773.11	4.06	21.26	-3595.23	308.34	11.98	-3603.23	318.12	134.83	-3626.55	45.12	1100.06	0.00	0.00	0.00	-3687.84	1.82	1486.68	-3544.62	-16.40	1464.80	-3464.34	239.70	1455.42	-3531.19	144.37	1462.89	711.10	-299.35	79.10	1312.32	-298.79	76.67	738.87
1.24000	-3462.34	212.36	45.66	-3481.16	205.90	43.70	-3446.80	164.62	11.03	-3452.06	151.73	51.08	-2966.81	49.03	37.35	-3773.11	4.06	21.26	-3598.75	307.97	11.84	-3607.34	317.92	135.12	-3626.55	45.12	1100.06	0.00	0.00	0.00	-3687.84	1.82	1486.68	-3550.84	-15.34	1465.00	-3463.77	238.32	1455.13	-3554.12	144.70	1463.30	710.87	-299.44	78.86	1312.36	-298.86	76.74	738.85
1.25000	-3462.34	212.36	45.66	-3481.16	205.90	43.70	-3440.64	163.67	12.72	-3446.61	151.94	51.47	-2966.81	49.03	37.35	-3773.11	4.06	21.26	-3602.29	307.59	11.69	-3611.45	317.71	135.37	-3626.55	45.12	1100.06	0.00	0.00	0.00	-3687.84	1.82	1486.68	-3541.25	-13.57	1464.83	-3463.20	236.93	1454.84	-3549.70	147.60	1463.09	711.91	-299.12	79.09	1312.15	-298.74	76.54	738.85
1.26000	-3462.34	212.36	45.66	-3481.16	205.90	43.70	-3434.14	164.02	13.66	-3422.85	151.39	55.54	-2966.81	49.03	37.35	-3773.11	4.06	21.26	-3605.84	307.19	11.54	-3615.56	317.47	135.57	-3626.55	45.12	1100.06	0.00	0.00	0.00	-3687.84	1.82	1486.68	-3546.17	-12.12	1464.44	-3462.63	235.53	1454.55	-3548.11	149.18	1462.48	711.04	-299.52	78.83	1311.93	-299.02	76.30	738.83
1.27000	-3462.34	212.36	45.66	-3481.16	205.90	43.70	-3442.31	163.45	12.01	-3438.11	152.09	53.09	-2966.81	49.03	37.35	-3773.11	4.06	21.26	-3609.41	306.78	11.39	-3619.67	317.21	135.75	-3626.55	45.12	1100.06	0.00	0.00	0.00	-3687.84	1.82	1486.68	-3538.98	-9.77	1463.66	-3462.07	234.14	1454.25	-3569.08	150.34	1462.22	711.04	-299.48	78.91	1312.32	-299.18	76.55	738.85
1.28000	-3462.34	212.36	45.66	-3481.16	205.90	43.70	-3458.73	163.47	9.06	-3452.09	151.98	50.94	-2966.81	49.03	37.35	-3773.11	4.06	21.26	-3612.99	306.36	11.23	-3623.79	316.94	135.88	-3626.55	45.12	1100.06	0.00	0.00	0.00	-3687.84	1.82	1486.68	-3537.21	-7.76	1463.38	-3461.50	232.73	1453.95	-3582.91	151.62	1461.89	711.53	-299.46	79.02	1312.33	-298.88	76.66	738.88
1.29000	-3462.34	212.36	45.66	-3481.16	205.90	43.70	-3455.03	164.51	10.03	-3415.80	151.09	57.11	-2966.81	49.03	37.35	-3773.11	4.06	21.26	-3616.58	305.93	11.06	-3627.90	316.64	135.97	-3626.55	45.12	1100.06	0.00	0.00	0.00	-3687.84	1.82	1486.68	-3524.54	-6.16	1463.06	-3460.93	231.32	1453.64	-3573.13	152.38	1460.77	711.34	-299.41	79.05	1312.37	-298.94	76.64	738.84
1.30000	-3462.34	212.36	45.66	-3481.16	205.90	43.70	-3463.79	164.88	9.37	-3451.07	151.32	51.47	-2966.81	49.03	37.35	-3773.11	4.06	21.26	-3620.19	305.49	10.89	-3632.01	316.33	136.03	-3626.55	45.12	1100.06	0.00	0.00	0.00	-3687.84	1.82	1486.68	-3547.96	-4.21	1463.34	-3460.36	229.91	1453.33	-3552.15	153.09	1459.42	711.37	-299.55	79.12	1312.45	-298.84	76.75	738.88
1.31000	-3462.34	212.36	45.66	-3481.16	205.90	43.70	-3454.03	163.81	9.87	-3433.43	151.75	54.70	-2966.81	49.03	37.35	-3773.11	4.06	21.26	-3623.81	305.04	10.71	-3636.13	316.00	136.04	-3626.55	45.12	1100.06	0.00	0.00	0.00	-3687.84	1.82	1486.68	-3539.96	-1.50	1462.90	-3459.79	228.49	1453.02	-3573.35	154.76	1460.06	711.44	-299.35	79.14	1312.60	-299.07	76.56	738.90
1.32000	-3462.34	212.36	45.66	-3481.16	205.90	43.70	-3454.05	165.30	11.43	-3441.65	152.11	53.56	-2966.81	49.03	37.35	-3773.11	4.06	21.26	-3627.44	304.58	10.53	-3640.24	315.65	136.03	-3626.55	45.12	1100.06	0.00	0.00	0.00	-3687.84	1.82	1486.68	-3542.38	0.51	1462.30	-3459.22	227.07	1452.71	-3575.82	157.88	1459.61	711.41	-299.51	78.90	1312.65	-298.58	76.64	738.82
1.33000	-3462.34	212.36	45.66	-3481.16	205.90	43.70	-3477.96	164.43	6.29	-3448.79	150.75	51.58	-2966.81	49.03	37.35	-3773.11	4.06	21.26	-3631.08	304.10	10.34	-3644.36	315.28	135.97	-3626.55	45.12	1100.06	0.00	0.00	0.00	-3687.84	1.82	1486.68	-3533.68	2.27	1462.19	-3458.65	225.65	1452.39	-3589.07	158.49	1460.45	711.50	-299.80	78.83	1312.02	-299.05	76.41	738.82
1.34000	-3462.34	212.36	45.66	-3481.16	205.90	43.70	-3470.25	164.79	7.81	-3441.01	151.24	54.04	-2966.81	49.03	37.35	-3773.11	4.06	21.26	-3634.73	303.62	10.15	-3648.47	314.89	135.88	-3626.55	45.12	1100.06	0.00	0.00	0.00	-3687.84	1.82	1486.68	-3542.30	4.94	1462.10	-3458.07	224.22	1452.06	-3598.28	158.59	1458.86	711.20	-299.31	78.92	1312.19	-298.87	76.48	738.85
1.35000	-3462.34	212.36	45.66	-3481.16	205.90	43.70	-3468.26	164.84	8.72	-3430.46	151.01	56.02	-2966.81	49.03	37.35	-3773.11	4.06	21.26	-3638.40	303.13	9.95	-3652.58	314.48	135.75	-3626.55	45.12	1100.06	0.00	0.00	0.00	-3687.84	1.82	1486.68	-3533.17	7.34	1461.91	-3457.50	222.78	1451.73	-3618.79	161.02	1460.28	711.24	-299.44	78.89	1312.79	-298.72	76.63	738.88
1.36000	-3462.34	212.36	45.66	-3481.16	205.90	43.70	-3454.18	164.01	9.89	-3429.23	150.55	55.53	-2966.81	49.03	37.35	-3773.11	4.06	21.26	-3642.07	302.62	9.74	-3656.69	314.05	135.58	-3626.55	45.12	1100.06	0.00	0.00	0.00	-3687.84	1.82	1486.68	-3536.56	9.31	1462.04	-3456.92	221.34	1451.40	-3606.97	161.86	1458.80	711.05	-299.64	78.87	1312.30	-298.97	76.50	738.87
1.37000	-3462.34	212.36	45.66	-3481.16	205.90	43.70	-3466.01	163.25	8.23	-3422.18	152.31	57.95	-2966.81	49.03	37.35	-3773.11	4.06	21.26	-3645.75	302.11	9.53	-3660.80	313.61	135.38	-3626.55	45.12	1100.06	0.00	0.00	0.00	-3687.84	1.82	1486.68	-3528.33	13.60	1462.42	-3456.35	219.90	1451.07	-3616.05	162.21	1460.18	710.62	-299.93	78.56	1312.39	-299.23	76.59	738.88
1.38000	-3462.34	212.36	45.66	-3481.16	205.90	43.70	-3463.74	164.37	8.32	-3451.94	151.11	52.96	-2966.81	49.03	37.35	-3773.11	4.06	21.26	-3649.44	301.58	9.32	-3664.90	313.15	135.14	-3626.55	45.12	1100.06	0.00	0.00	0.00	-3687.84	1.82	1486.68	-3539.48	14.44	1463.27	-3455.77	218.46	1450.73	-3618.20	163.00	1460.23	710.85	-299.69	78.69	1312.59	-299.09	76.76	738.89
1.39000	-3462.34	212.36	45.66	-3481.16	205.90	43.70	-3442.37	164.89	12.37	-3441.79	151.07	53.96	-2966.81	49.03	37.35	-3773.11	4.06	21.26	-3653.15	301.04	9.10	-3669.00	312.67	134.87	-3626.55	45.12	1100.06	0.00	0.00	0.00	-3687.84	1.82	1486.68	-3543.62	17.36	1463.09	-3455.19	217.01	1450.39	-3641.43	162.74	1460.36	711.11	-299.23	78.85	1312.37	-298.96	76.70	738.89
1.40000	-3462.34	212.36	45.66	-3481.16	205.90	43.70	-3468.27	165.28	8.12	-3441.86	151.85	55.34	-2966.81	49.03	37.35	-3773.11	4.06	21.26	-3656.86	300.50	8.88	-3673.10	312.17	134.56	-3626.55	45.12	1100.06	0.00	0.00	0.00	-3687.84	1.82	1486.68	-3537.68	20.59	1462.93	-3454.61	215.55	1450.05	-3651.21	163.61	1460.46	711.07	-299.49	78.84	1312.23	-299.03	76.46	738.87
1.41000	-3462.34	212.36	45.66	-3481.16	205.90	43.70	-3453.92	164.38	11.06	-3446.98	151.25	53.40	-2966.81	49.03	37.35	-3773.11	4.06	21.26	-3660.58	299.94	8.65	-3677.20	311.66	134.22	-3626.55	45.12	1100.06	0.00	0.00	0.00	-3687.84	1.82	1486.68	-3537.18	22.54	1463.04	-3454.02	214.09	1449.70	-3660.88	164.47	1460.54	711.43	-299.42	78.99	1312.21	-298.91	76.45	738.88
1.42000	-3462.34	212.36	45.66	-3481.16	205.90	43.70	-3456.02	163.99	9.88	-3436.58	151.61	56.60	-2966.81	49.03	37.35	-3773.11	4.06	21.26	-3664.30	299.38	8.42	-3681.29	311.12	133.84	-3626.55	45.12	1100.06	0.00	0.00	0.00	-3687.84	1.82	1486.68	-3552.56	23.99	1463.82	-3453.43	212.63	1449.35	-3670.42	165.31	1460.61	711.68	-299.41	78.98	1311.76	-298.89	76.45	738.84
1.43000	-3462.34	212.36	45.66	-3481.16	205.90	43.70	-3458.39	164.31	10.07	-3406.07	151.58	61.51	-2966.81	49.03	37.35	-3773.11	4.06	21.26	-3668.04	298.80	8.18	-3685.38	310.57	133.43	-3626.55	45.12	1100.06	0.00	0.00	0.00	-3687.84	1.82	1486.68	-3538.17	26.46	1463.78	-3452.84	211.17	1448.99	-3679.83	166.14	1460.68	711.24	-299.67	78.95	1312.38	-298.91	76.68	738.80
1.44000	-3462.34	212.36	45.66	-3481.16	205.90	43.70	-3453.55	163.65	10.65	-3413.56	151.89	59.54	-2966.81	49.03	37.35	-3773.11	4.06	21.26	-3671.78	298.21	7.94	-3689.47	310.01	132.98	-3626.55	45.12	1100.06	0.00	0.00	0.00	-3687.84	1.82	1486.68	-3540.91	29.29	1464.63	-3452.25	209.70	1448.64	-3689.13	166.95	1460.73	711.22	-299.47	78.89	1312.64	-298.68	76.79	738.84
1.45000	-3462.34	212.36	45.66	-3481.16	205.90	43.70	-3463.33	165.09	9.42	-3418.68	152.28	60.45	-2966.81	49.03	37.35	-3773.11	4.06	21.26	-3675.53	297.62	7.69	-3693.55	309.42	132.50	-3626.55	45.12	1100.06	0.00	0.00	0.00	-3687.84	1.82	1486.68	-3549.06	32.40	1464.23	-3451.66	208.23	1448.27	-3698.30	167.75	1460.78	711.49	-299.58	78.84	1312.09	-298.88	76.39	738.85
1.46000	-3462.34	212.36	45.66	-3481.16	205.90	43.70	-3445.53	164.09	11.41	-3424.85	152.41	58.96	-2966.81	49.03	37.35	-3773.11	4.06	21.26	-3679.28	297.01	7.44	-3697.63	308.82	131.99	-3626.55	45.12	1100.06	0.00	0.00	0.00	-3687.84	1.82	1486.68	-3564.45	34.52	1465.07	-3451.06	206.75	1447.91	-3707.35	168.52	1460.81	711.47	-299.46	78.81	1311.66	-298.99	76.25	738.86
1.47000	-3462.34	212.36	45.66	-3481.16	205.90	43.70	-3461.32	164.21	9.48	-3418.94	152.62	59.31	-2966.81	49.03	37.35	-3773.11	4.06	21.26	-3683.04	296.40	7.19	-3701.70	308.20	131.45	-3626.55	45.12	1100.06	0.00	0.00	0.00	-3687.84	1.82	1486.68	-3556.23	36.46	1465.37	-3450.46	205.28	1447.54	-3716.28	169.29	1460.84	711.51	-299.79	78.88	1312.05	-299.03	76.46	738.89
1.48000	-3462.34	212.36	45.66	-3481.16	205.90	43.70	-3443.47	163.71	11.82	-3441.50	152.35	57.00	-2966.81	49.03	37.35	-3773.11	4.06	21.26	-3686.81	295.77	6.93	-3705.76	307.57	130.87	-3626.55	45.12	1100.06	0.00	0.00	0.00	-3687.84	1.82	1486.68	-3558.07	39.01	1465.21	-3449.85	203.79	1447.17	-3725.08	170.04	1460.85	711.67	-299.68	79.04	1312.23	-298.92	76.60	738.92
1.49000	-3462.34	212.36	45.66	-3481.16	205.90	43.70	-3460.03	164.82	11.33	-3453.78	152.84	56.15	-2966.81	49.03	37.35	-3773.11	4.06	21.26	-3690.58	295.14	6.66	-3709.82	306.92	130.26	-3626.55	45.12	1100.06	0.00	0.00	0.00	-3687.84	1.82	1486.68	-3563.10	42.66	1465.64	-3449.25	202.31	1446.80	-3733.77	170.77	1460.86	711.26	-299.50	79.04	1312.27	-299.02	76.54	738.87
1.50000	-3462.34	212.36	45.66	-3481.16	205.90	43.70	-3444.89	163.82	14.18	-3443.04	152.92	57.92	-2966.81	49.03	37.35	-3773.11	4.06	21.26	-3694.36	294.49	6.40	-3713.87	306.25	129.62	-3626.55	45.12	1100.06	0.00	0.00	0.00	-3687.84	1.82	1486.68	-3577.65	44.87	1465.97	-3448.63	200.82	1446.43	-3742.33	171.49	1460.85	710.98	-299.72	78.81	1312.36	-298.62	76.67	738.87
1.51000	-3462.34	212.36	45.66	-3481.16	205.90	43.70	-3477.46	164.79	7.34	-3401.83	154.75	65.21	-2966.81	49.03	37.35	-3773.11	4.06	21.26	-3698.14	293.84	6.12	-3717.92	305.56	128.94	-3626.55	45.12	1100.06	0.00	0.00	0.00	-3687.84	1.82	1486.68	-3560.41	46.90	1466.07	-3448.02	199.33	1446.05	-3750.78	172.19	1460.84	712.03	-299.41	79.17	1312.29	-298.85	76.55	738.84
1.52000	-3462.34	212.36	45.66	-3481.16	205.90	43.70	-3465.45	167.72	10.71	-3445.33	155.07	60.06	-2966.81	49.03	37.35	-3773.11	4.06	21.26	-3701.93	293.18	5.85	-3721.96	304.86	128.24	-3626.55	45.12	1100.06	0.00	0.00	0.00	-3687.84	1.82	1486.68	-3564.70	49.11	1466.40	-3447.40	197.84	1445.66	-3759.10	172.88	1460.82	711.84	-299.49	79.10	1312.35	-298.87	76.53	738.94
1.53000	-3462.34	212.36	45.66	-3481.16	205.90	43.70	-3465.89	168.38	10.04	-3454.10	157.12	57.89	-2966.81	49.03	37.35	-3773.11	4.06	21.26	-3705.72	292.50	5.57	-3725.99	304.15	127.50	-3626.55	45.12	1100.06	0.00	0.00	0.00	-3687.84	1.82	1486.68	-3565.05	52.39	1466.76	-3446.78	196.34	1445.28	-3767.31	173.55	1460.79	711.85	-299.28	79.04	1312.02	-298.88	76.44	738.95
1.54000	-3462.34	212.36	45.66	-3481.16	205.90	43.70	-3469.67	171.33	9.79	-3449.93	158.27	60.10	-2966.81	49.03	37.35	-3773.11	4.06	21.26	-3709.51	291.82	5.29	-3730.02	303.41	126.73	-3626.55	45.12	1100.06	0.00	0.00	0.00	-3687.84	1.82	1486.68	-3584.44	54.98	1467.54	-3446.15	194.85	1444.89	-3775.40	174.21	1460.74	711.51	-299.58	78.93	1311.83	-299.05	76.45	738.88
1.55000	-3462.34	212.36	45.66	-3481.16	205.90	43.70	-3448.72	174.05	13.01	-3438.38	159.96	62.85	-2966.81	49.03	37.35	-3773.11	4.06	21.26	-3713.30	291.13	5.00	-3734.04	302.66	125.93	-3626.55	45.12	1100.06	0.00	0.00	0.00	-3687.84	1.82	1486.68	-3574.72	57.82	1466.98	-3445.52	193.34	1444.50	-3783.36	174.85	1460.70	711.76	-299.60	79.02	1311.83	-298.91	76.43	738.89
1.56000	-3462.34	212.36	45.66	-3481.16	205.90	43.70	-3463.93	178.88	11.75	-3468.38	163.50	59.81	-2966.81	49.03	37.35	-3773.11	4.06	21.26	-3717.10	290.43	4.71	-3738.05	301.90	125.10	-3626.55	45.12	1100.06	0.00	0.00	0.00	-3687.84	1.82	1486.68	-3565.14	61.03	1467.17	-3444.88	191.84	1444.11	-3791.21	175.48	1460.64	711.64	-299.23	78.95	1312.27	-298.63	76.68	738.90
1.57000	-3462.34	212.36	45.66	-3481.16	205.90	43.70	-3480.37	183.89	10.10	-3457.04	166.85	61.10	-2966.81	49.03	37.35	-3773.11	4.06	21.26	-3720.90	289.73	4.42	-3742.05	301.12	124.25	-3626.55	45.12	1100.06	0.00	0.00	0.00	-3687.84	1.82	1486.68	-3556.51	63.18	1466.48	-3444.24	190.33	1443.71	-3798.94	176.09	1460.57	710.97	-299.51	78.76	1312.19	-298.92	76.67	738.84
1.58000	-3462.34	212.36	45.66	-3481.16	205.90	43.70	-3485.47	187.27	9.83	-3454.47	170.24	62.68	-2966.81	49.03	37.35	-3773.11	4.06	21.26	-3724.70	289.01	4.12	-3746.04	300.32	123.36	-3626.55	45.12	1100.06	0.00	0.00	0.00	-3687.84	1.82	1486.68	-3580.22	65.71	1467.41	-3443.59	188.82	1443.32	-3806.56	176.69	1460.49	711.36	-299.81	78.87	1312.31	-298.89	76.55	738.86
1.59000	-3462.34	212.36	45.66	-3481.16	205.90	43.70	-3476.15	193.56	12.87	-3460.71	175.09	63.54	-2966.81	49.03	37.35	-3773.11	4.06	21.26	-3728.51	288.28	3.82	-3750.03	299.51	122.44	-3626.55	45.12	1100.06	0.00	0.00	0.00	-3687.84	1.82	1486.68	-3577.75	68.49	1466.82	-3442.94	187.31	1442.92	-3814.05	177.28	1460.41	711.91	-299.59	78.99	1311.98	-298.40	76.60	738.88
1.60000	-3462.34	212.36	45.66	-3481.16	205.90	43.70	-3501.22	198.18	11.31	-3466.20	180.29	63.32	-2966.81	49.03	37.35	-3773.11	4.06	21.26	-3732.31	287.55	3.52	-3754.00	298.69	121.49	-3626.55	45.12	1100.06	0.00	0.00	0.00	-3687.84	1.82	1486.68	-3574.55	71.37	1466.40	-3442.28	185.80	1442.51	-3821.43	177.85	1460.31	711.35	-299.26	78.83	1312.66	-298.69	76.63	738.88
1.61000	-3462.34	212.36	45.66	-3481.16	205.90	43.70	-3474.18	204.86	16.35	-3475.10	185.52	63.89	-2966.81	49.03	37.35	-3773.11	4.06	21.26	-3736.11	286.80	3.21	-3757.97	297.85	120.51	-3626.55	45.12	1100.06	0.00	0.00	0.00	-3687.84	1.82	1486.68	-3579.65	72.59	1466.85	-3441.62	184.29	1442.11	-3828.69	178.41	1460.21	711.96	-299.33	79.19	1312.29	-298.95	76.52	738.89
1.62000	-3462.34	212.36	45.66	-3481.16	205.90	43.70	-3522.37	211.15	10.78	-3478.87	191.56	65.22	-2966.81	49.03	37.35	-3773.11	4.06	21.26	-3739.92	286.05	2.90	-3761.92	296.99	119.51	-3626.55	45.12	1100.06	0.00	0.00	0.00	-3687.84	1.82	1486.68	-3595.13	75.56	1467.77	-3440.95	182.77	1441.70	-3835.84	178.95	1460.10	711.77	-299.58	78.88	1311.70	-298.91	76.32	738.92
1.63000	-3462.34	212.36	45.66	-3481.16	205.90	43.70	-3501.16	215.37	15.62	-3499.27	197.12	63.69	-2966.81	49.03	37.35	-3773.11	4.06	21.26	-3743.72	285.29	2.59	-3765.86	296.12	118.48	-3626.55	45.12	1100.06	0.00	0.00	0.00	-3687.84	1.82	1486.68	-3589.99	77.61	1466.52	-3440.28	181.25	1441.29	-3842.86	179.48	1459.98	711.53	-299.35	78.90	1312.05	-298.70	76.75	738.90
1.64000	-3462.34	212.36	45.66	-3481.16	205.90	43.70	-3510.63	222.08	16.84	-3505.38	202.27	64.76	-2966.81	49.03	37.35	-3773.11	4.06	21.26	-3747.53	284.52	2.27	-3769.80	295.23	117.42	-3626.55	45.12	1100.06	0.00	0.00	0.00	-3687.84	1.82	1486.68	-3587.06	79.38	1466.45	-3439.60	179.73	1440.88	-3849.78	179.99	1459.85	711.48	-299.14	78.87	1312.37	-298.99	76.67	738.87
1.65000	-3462.34	212.36	45.66	-3481.16	205.90	43.70	-3537.69	226.99	13.50	-3503.06	208.03	65.43	-2966.81	49.03	37.35	-3773.11	4.06	21.26	-3751.33	283.75	1.95	-3773.72	294.33	116.33	-3626.55	45.12	1100.06	0.00	0.00	0.00	-3687.84	1.82	1486.68	-3595.80	82.62	1466.17	-3438.91	178.20	1440.46	-3856.58	180.49	1459.72	711.83	-299.76	78.97	1312.21	-299.15	76.38	738.91
1.66000	-3462.34	212.36	45.66	-3481.16	205.90	43.70	-3525.06	232.61	16.57	-3530.09	211.64	64.03	-2966.81	49.03	37.35	-3773.11	4.06	21.26	-3755.13	282.96	1.63	-3777.63	293.42	115.21	-3626.55	45.12	1100.06	0.00	0.00	0.00	-3687.84	1.82	1486.68	-3584.26	83.86	1466.69	-3438.22	176.68	1440.04	-3863.26	180.98	1459.57	711.82	-299.82	78.90	1312.32	-298.65	76.69	738.91
1.67000	-3462.34	212.36	45.66	-3481.16	205.90	43.70	-3503.60	237.65	23.46	-3516.64	215.68	66.47	-2966.81	49.03	37.35	-3773.11	4.06	21.26	-3758.93	282.17	1.30	-3781.53	292.49	114.07	-3626.55	45.12	1100.06	0.00	0.00	0.00	-3687.84	1.82	1486.68	-3606.69	86.70	1467.44	-3437.52	175.15	1439.62	-3869.83	181.46	1459.42	711.42	-299.67	78.96	1312.68	-298.69	76.79	738.89
1.68000	-3462.34	212.36	45.66	-3481.16	205.90	43.70	-3545.16	244.80	17.73	-3536.67	222.04	65.16	-2966.81	49.03	37.35	-3773.11	4.06	21.26	-3762.73	281.37	0.98	-3785.42	291.54	112.90	-3626.55	45.12	1100.06	0.00	0.00	0.00	-3687.84	1.82	1486.68	-3579.11	88.31	1465.76	-3436.82	173.62	1439.20	-3876.28	181.92	1459.26	711.73	-299.47	78.98	1312.30	-298.71	76.67	738.85
1.69000	-3462.34	212.36	45.66	-3481.16	205.90	43.70	-3552.27	247.74	17.30	-3550.82	226.87	64.58	-2966.81	49.03	37.35	-3773.11	4.06	21.26	-3766.53	280.56	0.65	-3789.30	290.59	111.70	-3626.55	45.12	1100.06	0.00	0.00	0.00	-3687.84	1.82	1486.68	-3593.18	90.13	1466.79	-3436.11	172.09	1438.78	-3882.62	182.36	1459.09	711.81	-299.56	78.98	1311.69	-298.83	76.48	738.81
1.70000	-3462.34	212.36	45.66	-3481.16	205.90	43.70	-3560.09	255.31	18.86	-3525.79	231.74	69.04	-2966.81	49.03	37.35	-3773.11	4.06	21.26	-3770.32	279.74	0.31	-3793.16	289.62	110.48	-3626.55	45.12	1100.06	0.00	0.00	0.00	-3687.84	1.82	1486.68	-3603.12	93.00	1466.81	-3435.39	170.56	1438.35	-3888.85	182.80	1458.91	711.54	-299.66	78.97	1311.78	-299.17	76.42	738.88
1.71000	-3462.34	212.36	45.66	-3481.16	205.90	43.70	-3559.46	257.87	20.40	-3528.88	234.65	70.49	-2966.81	49.03	37.35	-3773.11	4.06	21.26	-3774.11	278.91	-0.02	-3797.01	288.63	109.23	-3626.55	45.12	1100.06	0.00	0.00	0.00	-3687.85	1.82	1486.68	-3598.44	95.33	1466.94	-3434.66	169.03	1437.92	-3894.96	183.22	1458.73	710.64	-299.49	78.74	1312.29	-298.80	76.56	738.94
1.72000	-3462.34	212.36	45.66	-3481.16	205.90	43.70	-3566.64	263.43	21.16	-3521.19	239.10	72.28	-2966.81	49.03	37.35	-3773.11	4.06	21.26	-3777.89	278.08	-0.36	-3800.85	287.63	107.96	-3626.55	45.12	1100.06	0.00	0.00	0.00	-3689.75	1.34	1486.95	-3600.70	97.46	1467.29	-3433.93	167.49	1437.49	-3900.96	183.62	1458.53	711.33	-299.31	78.86	1312.24	-298.67	76.57	738.84
1.73000	-3462.34	212.36	45.66	-3481.16	205.90	43.70	-3573.72	268.91	21.98	-3538.34	244.10	71.65	-2966.81	49.03	37.35	-3773.11	4.06	21.26	-3781.68	277.24	-0.70	-3804.67	286.62	106.66	-3626.55	45.12	1100.06	0.00	0.00	0.00	-3691.82	2.96	1486.78	-3608.04	99.52	1467.89	-3433.19	165.96	1437.06	-3906.85	184.02	1458.33	712.00	-299.38	79.08	1312.35	-298.72	76.68	738.88
1.74000	-3462.34	212.36	45.66	-3481.16	205.90	43.70	-3580.68	274.32	22.84	-3540.60	247.84	71.05	-2966.81	49.03	37.35	-3773.11	4.06	21.26	-3785.45	276.39	-1.04	-3808.48	285.59	105.33	-3626.55	45.12	1100.06	0.00	0.00	0.00	-3695.39	4.91	1486.05	-3621.20	101.56	1469.60	-3432.44	164.42	1436.62	-3912.62	184.40	1458.12	711.42	-299.34	78.92	1312.67	-298.53	76.81	738.85
1.75000	-3462.34	212.36	45.66	-3481.16	205.90	43.70	-3587.52	279.65	23.76	-3547.10	248.56	72.61	-2966.81	49.03	37.35	-3773.11	4.06	21.26	-3789.22	275.53	-1.39	-3812.28	284.55	103.98	-3626.55	45.12	1100.06	0.00	0.00	0.00	-3633.83	6.32	1484.69	-3603.55	105.38	1468.60	-3431.69	162.88	1436.19	-3918.29	184.77	1457.91	711.25	-299.56	78.84	1312.33	-298.79	76.64	738.78
1.76000	-3462.34	212.36	45.66	-3481.16	205.90	43.70	-3594.24	284.91	24.73	-3544.89	255.07	75.70	-2966.81	49.03	37.35	-3773.11	4.06	21.26	-3792.99	274.67	-1.73	-3816.06	283.50	102.61	-3626.55	45.12	1100.06	0.00	0.00	0.00	-3650.52	8.52	1483.06	-3597.92	107.16	1468.41	-3430.93	161.34	1435.75	-3923.84	185.12	1457.69	711.72	-299.53	79.01	1312.23	-299.29	76.25	738.86
1.77000	-3462.34	212.36	45.66	-3481.16	205.90	43.70	-3600.85	290.09	25.74	-3559.82	258.54	71.59	-2966.81	49.03	37.35	-3773.11	4.06	21.26	-3796.75	273.79	-2.08	-3819.83	282.43	101.21	-3626.55	45.12	1100.06	0.00	0.00	0.00	-3681.50	11.42	1482.70	-3589.54	109.06	1468.32	-3430.16	159.80	1435.31	-3929.28	185.47	1457.45	711.29	-299.72	78.85	1312.13	-299.22	76.32	738.90
1.78000	-3462.34	212.36	45.66	-3481.16	205.90	43.70	-3607.35	295.19	26.81	-3573.50	260.95	71.40	-2966.81	49.03	37.35	-3773.11	4.06	21.26	-3800.51	272.92	-2.43	-3823.58	281.36	99.79	-3626.55	45.12	1100.06	0.00	0.00	0.00	-3660.02	12.75	1483.05	-3595.13	111.26	1468.22	-3429.38	158.26	1434.87	-3934.61	185.80	1457.22	710.66	-299.52	78.70	1311.93	-298.68	76.55	738.86
1.79000	-3462.34	212.36	45.66	-3481.16	205.90	43.70	-3613.73	300.22	27.92	-3580.26	264.94	71.63	-2966.81	49.03	37.35	-3773.11	4.06	21.26	-3804.26	272.03	-2.79	-3827.32	280.26	98.34	-3626.55	45.12	1100.06	0.00	0.00	0.00	-3667.04	14.14	1483.73	-3608.19	111.84	1469.11	-3428.59	156.72	1434.42	-3939.83	186.11	1456.97	711.60	-299.54	78.91	1312.24	-298.65	76.62	738.86
1.80000	-3462.34	212.36	45.66	-3481.16	205.90	43.70	-3620.00	305.18	29.08	-3586.89	268.87	71.91	-2966.81	49.03	37.35	-3773.11	4.06	21.26	-3808.00	271.13	-3.14	-3831.04	279.16	96.87	-3626.55	45.12	1100.06	0.00	0.00	0.00	-3643.05	13.50	1482.97	-3601.63	114.66	1469.41	-3427.79	155.18	1433.98	-3944.94	186.42	1456.72	711.02	-299.67	78.66	1312.05	-298.76	76.56	738.88
1.81000	-3462.34	212.36	45.66	-3481.16	205.90	43.70	-3626.16	310.06	30.29	-3593.40	272.74	72.26	-2966.81	49.03	37.35	-3773.11	4.06	21.26	-3811.73	270.23	-3.50	-3834.74	278.04	95.38	-3626.55	45.12	1100.06	0.00	0.00	0.00	-3644.00	15.97	1481.91	-3608.56	117.38	1469.14	-3426.99	153.63	1433.53	-3949.94	186.71	1456.46	711.17	-299.63	78.87	1312.66	-299.17	76.66	738.86
1.82000	-3462.34	212.36	45.66	-3481.16	205.90	43.70	-3632.20	314.87	31.55	-3599.79	276.56	72.66	-2966.81	49.03	37.35	-3773.11	4.06	21.26	-3815.46	269.33	-3.85	-3838.43	276.91	93.87	-3626.55	45.12	1100.06	0.00	0.00	0.00	-3673.77	17.06	1483.03	-3632.31	119.06	1470.08	-3426.18	152.09	1433.08	-3954.83	186.99	1456.19	711.23	-299.51	79.03	1312.54	-299.08	76.52	738.88
1.83000	-3462.34	212.36	45.66	-3481.16	205.90	43.70	-3638.12	319.60	32.85	-3606.06	280.32	73.11	-2966.81	49.03	37.35	-3773.11	4.06	21.26	-3819.18	268.41	-4.21	-3842.10	275.77	92.33	-3626.55	45.12	1100.06	0.00	0.00	0.00	-3633.27	19.73	1482.64	-3610.68	120.52	1469.90	-3425.35	150.54	1432.63	-3959.61	187.26	1455.92	711.12	-299.66	78.89	1312.20	-299.00	76.48	738.86
1.84000	-3462.34	212.36	45.66	-3481.16	205.90	43.70	-3643.94	324.26	34.20	-3612.21	284.02	73.63	-2966.81	49.03	37.35	-3773.11	4.06	21.26	-3822.89	267.49	-4.57	-3845.75	274.62	90.77	-3626.55	45.12	1100.06	0.00	0.00	0.00	-3660.26	20.70	1482.59	-3608.55	122.21	1469.66	-3424.52	149.00	1432.18	-3964.28	187.52	1455.64	711.14	-299.49	79.03	1312.28	-298.91	76.51	738.87
1.85000	-3462.34	212.36	45.66	-3481.16	205.90	43.70	-3649.64	328.85	35.59	-3618.24	287.67	74.20	-2966.81	49.03	37.35	-3773.11	4.06	21.26	-3826.59	266.56	-4.94	-3849.39	273.45	89.19	-3626.55	45.12	1100.06	0.00	0.00	0.00	-3655.47	22.04	1482.46	-3596.67	124.77	1468.91	-3423.68	147.45	1431.72	-3968.85	187.77	1455.35	711.36	-299.46	78.97	1312.59	-299.06	76.62	738.86
1.86000	-3462.34	212.36	45.66	-3481.16	205.90	43.70	-3655.22	333.36	37.03	-3624.15	291.26	74.82	-2966.81	49.03	37.35	-3773.11	4.06	21.26	-3830.29	265.62	-5.30	-3853.01	272.27	87.59	-3626.55	45.12	1100.06	0.00	0.00	0.00	-3673.51	23.73	1484.19	-3591.69	127.57	1470.00	-3422.83	145.91	1431.27	-3973.30	188.00	1455.05	711.07	-299.67	78.69	1312.70	-298.87	76.59	738.92
1.87000	-3462.34	212.36	45.66	-3481.16	205.90	43.70	-3660.70	337.81	38.51	-3629.93	294.80	75.50	-2966.81	49.03	37.35	-3773.11	4.06	21.26	-3833.97	264.68	-5.67	-3856.61	271.08	85.97	-3626.55	45.12	1100.06	0.00	0.00	0.00	-3673.54	26.08	1483.02	-3607.38	129.62	1470.17	-3421.97	144.36	1430.81	-3977.65	188.22	1454.75	711.22	-299.84	78.81	1312.32	-298.58	76.66	738.87
1.88000	-3462.34	212.36	45.66	-3481.16	205.90	43.70	-3666.06	342.18	40.04	-3635.60	298.28	76.23	-2966.81	49.03	37.35	-3773.11	4.06	21.26	-3837.65	263.73	-6.03	-3860.19	269.88	84.32	-3626.55	45.12	1100.06	0.00	0.00	0.00	-3658.31	27.15	1482.10	-3618.99	131.34	1471.00	-3421.11	142.82	1430.35	-3981.89	188.43	1454.45	711.45	-299.44	79.02	1312.18	-299.04	76.53	738.85
1.89000	-3462.34	212.36	45.66	-3481.16	205.90	43.70	-3671.32	346.48	41.60	-3641.15	301.70	77.02	-2966.81	49.03	37.35	-3773.11	4.06	21.26	-3841.31	262.78	-6.40	-3863.76	268.67	82.66	-3626.55	45.12	1100.06	0.00	0.00	0.00	-3640.11	27.64	1481.78	-3634.62	133.41	1472.02	-3420.23	141.27	1429.90	-3986.03	188.63	1454.13	711.33	-299.36	79.09	1312.25	-298.88	76.57	738.88
1.90000	-3462.34	212.36	45.66	-3481.16	205.90	43.70	-3676.46	350.71	43.22	-3646.58	305.07	77.86	-2966.81	49.03	37.35	-3773.11	4.06	21.26	-3844.96	261.81	-6.77	-3867.30	267.45	80.97	-3626.55	45.12	1100.06	0.00	0.00	0.00	-3630.03	31.44	1482.71	-3607.83	134.56	1471.38	-3419.34	139.72	1429.43	-3990.05	188.82	1453.81	711.26	-299.34	78.97	1312.59	-299.08	76.60	738.93
1.91000	-3462.34	212.36	45.66	-3481.16	205.90	43.70	-3681.48	354.87	44.87	-3651.89	308.39	78.75	-2966.81	49.03	37.35	-3773.11	4.06	21.26	-3848.60	260.84	-7.14	-3870.83	266.21	79.26	-3626.55	45.12	1100.06	0.00	0.00	0.00	-3632.83	31.23	1482.78	-3596.50	137.18	1470.42	-3418.44	138.18	1428.97	-3993.97	188.99	1453.48	711.32	-299.73	78.87	1312.61	-298.84	76.70	738.93
1.92000	-3462.34	212.36	45.66	-3481.16	205.90	43.70	-3686.40	358.96	46.56	-3657.08	311.65	79.69	-2966.81	49.03	37.35	-3773.11	4.06	21.26	-3852.23	259.87	-7.51	-3874.33	264.96	77.54	-3626.55	45.12	1100.06	0.00	0.00	0.00	-3639.14	33.50	1481.68	-3603.13	138.84	1471.73	-3417.53	136.63	1428.51	-3997.79	189.16	1453.15	711.16	-299.31	79.12	1312.39	-299.07	76.61	738.93
1.93000	-3462.34	212.36	45.66	-3481.16	205.90	43.70	-3691.21	362.98	48.30	-3662.16	314.85	80.69	-2966.81	49.03	37.35	-3773.11	4.06	21.26	-3855.85	258.89	-7.88	-3877.82	263.71	75.79	-3626.55	45.12	1100.06	0.00	0.00	0.00	-3645.63	35.63	1482.32	-3607.82	140.64	1472.24	-3416.61	135.09	1428.05	-4001.50	189.31	1452.81	711.52	-299.62	78.93	1312.17	-298.74	76.70	738.91
1.94000	-3462.34	212.36	45.66	-3481.16	205.90	43.70	-3695.91	366.94	50.08	-3667.11	318.01	81.73	-2966.81	49.03	37.35	-3773.11	4.06	21.26	-3859.46	257.90	-8.25	-3881.28	262.44	74.03	-3626.55	45.12	1100.06	0.00	0.00	0.00	-3634.83	36.19	1483.13	-3597.72	142.00	1472.12	-3415.68	133.54	1427.58	-4005.10	189.45	1452.46	711.21	-299.89	78.74	1312.27	-298.71	76.71	738.86
1.95000	-3462.34	212.36	45.66	-3481.16	205.90	43.70	-3700.49	370.82	51.90	-3671.95	321.11	82.83	-2966.81	49.03	37.35	-3773.11	4.06	21.26	-3863.05	256.91	-8.63	-3884.73	261.16	72.25	-3626.55	45.12	1100.06	0.00	0.00	0.00	-3642.69	38.20	1482.87	-3613.08	143.72	1472.90	-3414.73	132.00	1427.11	-4008.60	189.58	1452.11	711.48	-300.09	78.86	1311.91	-298.73	76.47	738.87
1.96000	-3462.34	212.36	45.66	-3481.16	205.90	43.70	-3704.97	374.63	53.75	-3676.68	324.15	83.97	-2966.81	49.03	37.35	-3773.11	4.06	21.26	-3866.63	255.91	-9.00	-3888.15	259.87	70.45	-3626.55	45.12	1100.06	0.00	0.00	0.00	-3620.66	40.93	1481.26	-3598.04	146.07	1472.73	-3413.78	130.45	1426.65	-4012.00	189.70	1451.75	711.12	-299.66	78.82	1311.58	-298.81	76.32	738.83
1.97000	-3462.34	212.36	45.66	-3481.16	205.90	43.70	-3709.33	378.38	55.65	-3681.28	327.15	85.17	-2966.81	49.03	37.35	-3773.11	4.06	21.26	-3870.20	254.90	-9.38	-3891.56	258.57	68.63	-3626.55	45.12	1100.06	0.00	0.00	0.00	-3631.25	40.45	1481.84	-3618.49	148.02	1473.07	-3412.82	128.91	1426.18	-4015.29	189.81	1451.39	711.43	-299.84	78.81	1312.03	-298.93	76.51	738.88
1.98000	-3462.34	212.36	45.66	-3481.16	205.90	43.70	-3713.59	382.06	57.58	-3685.77	330.09	86.41	-2966.81	49.03	37.35	-3773.11	4.06	21.26	-3873.76	253.89	-9.75	-3894.94	257.26	66.79	-3626.55	45.12	1100.06	0.00	0.00	0.00	-3633.06	41.95	1483.45	-3612.09	149.79	1474.01	-3411.84	127.37	1425.71	-4018.47	189.91	1451.02	711.39	-299.54	78.90	1312.61	-298.88	76.55	738.85
1.99000	-3462.34	212.36	45.66	-3481.16	205.90	43.70	-3717.74	385.67	59.56	-3690.14	332.98	87.70	-2966.81	49.03	37.35	-3773.11	4.06	21.26	-3877.29	252.87	-10.13	-3898.30	255.94	64.93	-3626.55	45.13	1100.06	0.00	0.00	0.00	-3633.50	43.50	1482.98	-3598.05	151.81	1473.75	-3410.85	125.82	1425.24	-4021.56	190.00	1450.64	711.27	-299.39	78.89	1312.48	-298.64	76.79	738.85
2.00000	-3462.34	212.36	45.66	-3481.16	205.90	43.70	-3721.78	389.22	61.57	-3694.40	335.82	89.04	-2966.81	49.03	37.35	-3773.11	4.06	21.26	-3880.82	251.85	-10.50	-3901.63	254.60	63.06	-3629.82	47.96	1097.87	0.00	0.00	0.00	-3643.03	45.36	1482.85	-3612.28	154.17	1474.62	-3409.86	124.28	1424.77	-4024.54	190.08	1450.26	712.01	-299.18	79.09	1312.51	-298.98	76.77	738.84
2.01000	-3462.34	212.36	45.66	-3481.16	205.90	43.70	-3725.71	392.70	63.61	-3698.54	338.61	90.42	-2966.81	49.03	37.35	-3773.11	4.06	21.26	-3884.33	250.82	-10.88	-3904.95	253.26	61.17	-3627.51	51.51	1098.71	0.00	0.00	0.00	-3636.01	47.59	1483.67	-3594.93	154.67	1474.40	-3408.85	122.74	1424.29	-4027.42	190.15	1449.87	711.72	-299.37	79.11	1312.14	-298.92	76.72	738.91
2.02000	-3462.34	212.36	45.66	-3481.16	205.90	43.70	-3729.53	396.11	65.70	-3702.57	341.34	91.85	-2966.81	49.03	37.35	-3773.11	4.06	21.26	-3887.82	249.78	-11.25	-3908.24	251.91	59.27	-3599.41	52.01	1098.48	0.00	0.00	0.00	-3625.35	48.91	1483.20	-3574.08	158.66	1474.63	-3407.82	121.20	1423.82	-4030.19	190.20	1449.48	711.93	-299.50	79.24	1312.39	-298.72	76.67	738.91
2.03000	-3462.34	212.36	45.66	-3481.16	205.90	43.70	-3733.24	399.46	67.82	-3706.48	344.03	93.33	-2966.81	49.03	37.35	-3773.11	4.06	21.26	-3891.30	248.74	-11.63	-3911.51	250.55	57.34	-3590.38	53.60	1100.24	0.00	0.00	0.00	-3606.17	51.56	1482.80	-3563.09	161.16	1474.86	-3406.79	119.66	1423.35	-4032.86	190.25	1449.08	712.20	-299.54	79.18	1312.74	-298.72	76.70	738.95
2.04000	-3462.34	212.36	45.66	-3481.16	205.90	43.70	-3736.85	402.74	69.97	-3710.28	346.66	94.85	-2966.81	49.03	37.35	-3773.11	4.06	21.26	-3894.77	247.69	-12.01	-3914.76	249.18	55.40	-3627.88	55.55	1097.96	0.00	0.00	0.00	-3607.17	53.42	1482.60	-3559.36	162.82	1475.11	-3405.74	118.12	1422.87	-4035.43	190.29	1448.67	712.07	-299.75	79.09	1312.46	-298.74	76.69	738.93
2.05000	-3462.34	212.36	45.66	-3481.16	205.90	43.70	-3740.34	405.96	72.16	-3713.96	349.24	96.41	-2966.81	49.03	37.35	-3773.11	4.06	21.26	-3898.21	246.64	-12.38	-3917.98	247.80	53.45	-3586.56	60.47	1100.38	0.00	0.00	0.00	-3622.98	56.96	1483.80	-3561.32	163.94	1475.38	-3404.68	116.59	1422.40	-4037.90	190.31	1448.26	711.44	-299.45	79.01	1312.46	-298.94	76.74	738.86
2.06000	-3460.10	214.66	46.16	-3481.16	205.90	43.70	-3743.73	409.11	74.39	-3717.53	351.78	98.02	-2966.81	49.03	37.35	-3773.11	4.06	21.26	-3901.64	245.59	-12.76	-3921.17	246.41	51.48	-3590.02	61.79	1100.62	0.00	0.00	0.00	-3616.79	58.83	1484.40	-3567.44	164.84	1475.68	-3403.61	115.05	1421.92	-4040.27	190.33	1447.85	711.57	-299.60	79.01	1312.39	-298.66	76.70	738.90
2.07000	-3451.33	215.44	46.21	-3481.16	205.90	43.70	-3747.02	412.20	76.65	-3720.99	354.26	99.68	-2966.81	49.03	37.35	-3773.11	4.06	21.26	-3905.05	244.52	-13.14	-3924.35	245.01	49.49	-3605.72	62.13	1098.67	0.00	0.00	0.00	-3595.19	60.30	1483.68	-3576.16	165.82	1476.01	-3402.52	113.51	1421.44	-4042.54	190.34	1447.43	710.99	-299.54	78.93	1312.53	-298.61	76.68	738.85
2.08000	-3459.11	211.67	42.97	-3481.16	205.90	43.70	-3750.19	415.23	78.94	-3724.33	356.70	101.37	-2966.81	49.03	37.35	-3773.11	4.06	21.26	-3908.45	243.46	-13.51	-3927.49	243.60	47.49	-3597.77	65.70	1100.00	0.00	0.00	0.00	-3612.82	62.08	1484.48	-3585.93	167.18	1476.38	-3401.43	111.98	1420.96	-4044.71	190.34	1447.00	711.51	-299.57	78.89	1311.51	-298.83	76.43	738.82
2.09000	-3450.23	214.12	43.67	-3481.16	205.90	43.70	-3753.26	418.19	81.27	-3727.56	359.08	103.11	-2966.81	49.03	37.35	-3773.11	4.06	21.26	-3911.83	242.38	-13.89	-3930.62	242.18	45.47	-3628.34	69.29	1098.78	0.00	0.00	0.00	-3611.02	64.73	1485.36	-3595.22	169.24	1476.79	-3400.31	110.45	1420.49	-4046.78	190.32	1446.57	711.15	-299.67	78.82	1311.32	-298.39	76.49	738.87
2.10000	-3493.38	212.48	38.78	-3481.16	205.90	43.70	-3756.22	421.09	83.63	-3730.68	361.42	104.89	-2966.81	49.03	37.35	-3773.11	4.06	21.26	-3915.18	241.31	-14.26	-3933.72	240.76	43.44	-3580.75	72.26	1098.94	0.00	0.00	0.00	-3618.31	67.14	1485.18	-3602.48	172.30	1477.24	-3399.19	108.92	1420.01	-4048.74	190.30	1446.14	711.45	-299.13	79.06	1311.69	-298.73	76.49	738.91
2.11000	-3441.26	211.22	44.83	-3481.16	205.90	43.70	-3759.08	423.93	86.02	-3733.68	363.71	106.71	-2966.81	49.03	37.35	-3773.11	4.06	21.26	-3918.52	240.22	-14.64	-3936.79	239.32	41.40	-3576.26	75.92	1100.53	0.00	0.00	0.00	-3614.97	69.54	1485.57	-3606.17	176.66	1477.73	-3398.05	107.39	1419.53	-4050.61	190.27	1445.70	711.65	-299.42	79.03	1311.71	-299.02	76.32	738.85
2.12000	-3460.69	208.11	40.24	-3481.16	205.90	43.70	-3761.83	426.70	88.44	-3736.57	365.95	108.57	-2966.81	49.03	37.35	-3773.11	4.06	21.26	-3921.84	239.14	-15.01	-3939.83	237.88	39.34	-3588.27	77.14	1100.89	0.00	0.00	0.00	-3610.58	71.18	1485.28	-3615.83	184.08	1478.57	-3396.90	105.86	1419.05	-4052.38	190.23	1445.25	711.03	-299.70	78.90	1311.84	-298.59	76.51	738.82
2.13000	-3481.20	210.40	36.13	-3481.17	205.89	43.70	-3764.48	429.42	90.89	-3739.36	368.14	110.47	-2966.81	49.03	37.35	-3773.11	4.06	21.26	-3925.14	238.04	-15.39	-3942.85	236.43	37.27	-3599.78	78.13	1101.06	0.00	0.00	0.00	-3614.11	74.25	1484.86	-3599.37	185.50	1478.72	-3395.74	104.34	1418.57	-4054.05	190.18	1444.80	712.09	-299.59	78.94	1312.32	-298.81	76.80	738.88
2.14000	-3460.77	206.73	35.93	-3481.21	205.88	43.70	-3767.02	432.07	93.37	-3742.03	370.28	112.42	-2966.81	49.03	37.35	-3773.11	4.06	21.26	-3928.42	236.95	-15.76	-3945.84	234.97	35.18	-3571.71	80.14	1101.72	0.00	0.00	0.00	-3603.79	76.96	1485.22	-3601.92	188.16	1479.07	-3394.56	102.82	1418.09	-4055.62	190.12	1444.34	712.38	-299.64	79.20	1312.16	-298.98	76.61	738.89
2.15000	-3466.71	203.40	32.64	-3481.28	205.85	43.70	-3769.45	434.66	95.88	-3744.59	372.38	114.40	-2966.81	49.03	37.35	-3773.11	4.06	21.26	-3931.68	235.84	-16.13	-3948.81	233.50	33.09	-3594.34	82.13	1100.75	0.00	0.00	0.00	-3607.28	78.43	1485.82	-3618.49	189.82	1478.76	-3393.36	101.29	1417.61	-4057.10	190.05	1443.88	711.76	-299.62	78.99	1311.67	-298.71	76.54	738.83
2.16000	-3473.49	204.17	29.49	-3481.38	205.82	43.71	-3771.78	437.19	98.43	-3747.03	374.43	116.41	-2966.81	49.03	37.35	-3773.11	4.06	21.26	-3934.92	234.74	-16.51	-3951.75	232.02	30.97	-3591.72	84.91	1102.17	0.00	0.00	0.00	-3613.31	81.71	1485.88	-3610.71	192.45	1478.60	-3392.16	99.77	1417.13	-4058.48	189.98	1443.42	711.06	-299.71	78.85	1312.07	-299.06	76.49	738.87
2.17000	-3481.73	205.66	27.46	-3481.50	205.78	43.71	-3774.01	439.66	101.00	-3749.37	376.43	118.47	-2966.81	49.03	37.35	-3773.11	4.06	21.26	-3938.14	233.63	-16.88	-3954.66	230.54	28.85	-3613.75	86.90	1100.51	0.00	0.00	0.00	-3607.81	82.98	1485.34	-3616.11	194.09	1479.20	-3390.93	98.26	1416.65	-4059.76	189.89	1442.95	711.08	-299.74	78.67	1312.29	-298.77	76.62	738.93
2.18000	-3468.82	202.68	28.45	-3481.65	205.72	43.72	-3776.13	442.08	103.60	-3751.60	378.39	120.56	-2966.81	49.03	37.35	-3773.11	4.06	21.26	-3941.34	232.51	-17.25	-3957.54	229.04	26.72	-3570.36	89.66	1101.21	0.00	0.00	0.00	-3603.60	85.97	1485.14	-3600.81	196.45	1477.58	-3389.70	96.74	1416.17	-4060.94	189.80	1442.48	711.07	-299.58	78.79	1312.10	-298.64	76.57	738.86
2.19000	-3459.08	201.71	31.20	-3481.81	205.66	43.72	-3778.15	444.43	106.23	-3753.72	380.30	122.69	-2966.81	49.03	37.35	-3773.11	4.06	21.26	-3944.51	231.39	-17.62	-3960.40	227.54	24.57	-3566.77	93.20	1102.74	0.00	0.00	0.00	-3599.23	88.09	1484.22	-3612.99	198.12	1478.80	-3388.45	95.23	1415.69	-4062.03	189.69	1442.00	710.85	-299.68	78.90	1312.75	-298.81	76.79	738.87
2.20000	-3469.81	205.40	29.36	-3482.00	205.60	43.73	-3780.06	446.72	108.88	-3755.73	382.17	124.86	-2966.81	49.03	37.35	-3773.11	4.06	21.26	-3947.67	230.27	-17.98	-3963.22	226.04	22.41	-3570.52	96.62	1102.35	0.00	0.00	0.00	-3607.38	90.46	1484.95	-3587.46	201.07	1478.07	-3387.18	93.72	1415.21	-4063.02	189.58	1441.52	710.39	-299.45	78.67	1312.59	-299.07	76.70	738.86
2.21000	-3467.95	206.15	28.76	-3482.21	205.52	43.74	-3781.87	448.96	111.56	-3757.63	383.99	127.06	-2966.81	49.03	37.35	-3773.11	4.06	21.26	-3950.80	229.14	-18.35	-3966.02	224.52	20.24	-3550.37	98.44	1102.83	0.00	0.00	0.00	-3607.38	93.67	1484.90	-3588.22	204.43	1478.04	-3385.90	92.21	1414.72	-4063.91	189.46	1441.03	710.82	-299.23	78.83	1312.42	-298.97	76.59	738.95
2.22000	-3526.81	203.21	19.27	-3482.44	205.44	43.75	-3783.58	451.14	114.27	-3759.42	385.76	129.30	-2966.81	49.03	37.35	-3773.11	4.06	21.26	-3953.90	228.01	-18.72	-3968.78	223.00	18.06	-3535.95	101.19	1102.75	0.00	0.00	0.00	-3593.20	94.33	1484.93	-3574.00	206.95	1477.52	-3384.60	90.70	1414.24	-4064.71	189.33	1440.54	710.47	-299.21	78.78	1312.22	-298.83	76.62	738.94
2.23000	-3491.68	203.83	24.53	-3482.69	205.34	43.76	-3785.18	453.26	117.00	-3761.10	387.49	131.57	-2966.81	49.03	37.35	-3773.11	4.06	21.26	-3956.99	226.87	-19.08	-3971.52	221.47	15.87	-3554.34	104.00	1103.39	0.00	0.00	0.00	-3586.22	96.80	1484.60	-3560.53	207.07	1476.89	-3383.29	89.20	1413.76	-4065.41	189.20	1440.05	710.65	-299.28	78.80	1312.35	-298.89	76.63	738.92
2.24000	-3443.55	202.83	32.94	-3482.96	205.25	43.77	-3786.69	455.32	119.76	-3762.68	389.18	133.88	-2966.81	49.03	37.35	-3773.11	4.06	21.26	-3960.05	225.73	-19.44	-3974.23	219.93	13.67	-3573.82	105.70	1102.56	0.00	0.00	0.00	-3584.43	99.86	1484.70	-3589.31	209.97	1478.54	-3381.96	87.70	1413.28	-4066.02	189.05	1439.55	711.66	-299.27	79.06	1312.45	-298.97	76.65	738.91
2.25000	-3490.23	202.31	25.24	-3483.24	205.14	43.78	-3788.09	457.32	122.55	-3764.15	390.82	136.22	-2966.81	49.03	37.35	-3773.11	4.06	21.26	-3963.08	224.58	-19.80	-3976.91	218.39	11.45	-3550.25	108.35	1103.05	0.00	0.00	0.00	-3589.21	101.12	1485.17	-3584.23	212.88	1478.34	-3380.62	86.20	1412.80	-4066.54	188.90	1439.04	711.36	-299.34	78.85	1312.09	-299.10	76.44	738.90
2.26000	-3491.76	202.59	23.40	-3483.54	205.03	43.79	-3789.38	459.27	125.35	-3765.51	392.42	138.59	-2966.81	49.03	37.35	-3773.11	4.06	21.26	-3966.09	223.43	-20.16	-3979.55	216.84	9.23	-3547.37	110.48	1103.66	0.00	0.00	0.00	-3572.56	103.23	1485.10	-3572.56	215.15	1479.04	-3379.26	84.70	1412.32	-4066.96	188.74	1438.54	711.03	-299.54	78.82	1312.22	-298.87	76.50	738.89
2.27000	-3459.96	202.33	28.71	-3483.85	204.91	43.79	-3790.58	461.17	128.19	-3766.76	393.97	140.99	-2966.81	49.03	37.35	-3773.11	4.06	21.26	-3969.08	222.28	-20.52	-3982.17	215.28	7.00	-3555.40	113.70	1102.80	0.00	0.00	0.00	-3581.05	105.19	1484.98	-3564.36	219.79	1477.65	-3377.89	83.21	1411.84	-4067.29	188.57	1438.03	710.88	-299.51	78.75	1312.07	-298.98	76.53	738.91
2.28000	-3473.88	200.16	28.46	-3484.18	204.79	43.80	-3791.67	463.00	131.04	-3767.91	395.48	143.43	-2966.81	49.03	37.35	-3773.11	4.06	21.26	-3972.04	221.13	-20.88	-3984.75	213.71	4.76	-3531.65	116.91	1103.75	0.00	0.00	0.00	-3577.78	107.73	1485.11	-3549.36	219.40	1476.73	-3376.49	81.72	1411.36	-4067.52	188.39	1437.51	711.21	-299.28	79.02	1312.24	-299.01	76.58	738.90
2.29000	-3504.26	203.30	24.41	-3484.52	204.66	43.81	-3792.66	464.78	133.92	-3768.95	396.95	145.89	-2966.81	49.03	37.35	-3773.11	4.06	21.26	-3974.97	219.97	-21.23	-3987.31	212.14	2.51	-3541.45	118.72	1103.98	0.00	0.00	0.00	-3559.71	108.93	1484.49	-3555.39	220.26	1476.53	-3375.09	80.23	1410.88	-4067.66	188.21	1437.00	711.94	-299.49	79.12	1312.36	-299.12	76.65	738.90
2.30000	-3438.11	202.49	33.03	-3484.87	204.53	43.82	-3793.55	466.51	136.82	-3769.88	398.38	148.39	-2966.81	49.03	37.35	-3773.11	4.06	21.26	-3977.88	218.80	-21.58	-3989.83	210.57	0.25	-3573.59	119.93	1104.88	0.00	0.00	0.00	-3574.41	109.98	1484.24	-3554.20	222.52	1476.57	-3373.66	78.75	1410.40	-4067.71	188.01	1436.48	711.54	-299.62	78.86	1312.06	-298.97	76.50	738.85
2.31000	-3405.05	201.01	38.06	-3485.22	204.39	43.83	-3794.34	468.18	139.74	-3770.71	399.76	150.92	-2966.81	49.03	37.35	-3773.11	4.06	21.26	-3980.76	217.64	-21.93	-3992.32	208.98	-2.01	-3526.94	122.02	1105.81	0.00	0.00	0.00	-3576.35	113.04	1484.39	-3560.31	225.68	1477.36	-3372.22	77.27	1409.92	-4067.66	187.81	1435.95	711.68	-299.33	78.86	1312.52	-298.94	76.57	738.87
2.32000	-3419.73	200.80	38.50	-3485.59	204.25	43.84	-3795.03	469.80	142.68	-3771.43	401.10	153.48	-2966.81	49.03	37.35	-3773.11	4.06	21.26	-3983.62	216.46	-22.28	-3994.78	207.39	-4.29	-3512.67	124.81	1106.47	0.00	0.00	0.00	-3580.88	114.12	1484.60	-3542.70	225.48	1475.99	-3370.76	75.79	1409.44	-4067.53	187.61	1435.42	711.51	-299.53	79.00	1312.87	-298.75	76.64	738.85
2.33000	-3441.00	201.06	34.95	-3485.97	204.10	43.85	-3795.62	471.37	145.65	-3772.05	402.40	156.06	-2966.81	49.03	37.35	-3773.11	4.06	21.26	-3986.44	215.29	-22.63	-3997.20	205.80	-6.57	-3526.37	126.83	1106.61	0.00	0.00	0.00	-3570.30	116.35	1484.10	-3552.91	226.95	1475.50	-3369.29	74.31	1408.96	-4067.30	187.39	1434.89	711.27	-299.49	78.85	1312.18	-298.64	76.51	738.84
2.34000	-3440.56	199.74	34.25	-3486.35	203.95	43.85	-3796.11	472.88	148.63	-3772.56	403.65	158.68	-2966.81	49.03	37.35	-3773.11	4.06	21.26	-3989.24	214.11	-22.97	-3999.59	204.20	-8.86	-3514.77	129.47	1106.27	0.00	0.00	0.00	-3577.84	117.73	1484.14	-3548.64	228.18	1476.27	-3367.80	72.84	1408.48	-4066.98	187.17	1434.36	711.10	-299.63	78.88	1312.25	-298.68	76.56	738.88
2.35000	-3412.43	200.45	40.17	-3486.74	203.80	43.86	-3796.50	474.34	151.63	-3772.97	404.87	161.32	-2966.81	49.03	37.35	-3773.11	4.06	21.26	-3992.01	212.93	-23.32	-4001.95	202.59	-11.15	-3533.06	132.15	1106.33	0.00	0.00	0.00	-3567.66	119.31	1483.73	-3567.50	230.23	1476.34	-3366.29	71.38	1408.01	-4066.57	186.94	1433.82	711.74	-299.51	79.14	1312.61	-298.81	76.60	738.91
2.36000	-3445.88	200.09	34.86	-3487.13	203.64	43.86	-3796.79	475.75	154.66	-3773.28	406.04	163.99	-2966.81	49.03	37.35	-3773.11	4.06	21.26	-3994.76	211.75	-23.66	-4004.27	200.98	-13.46	-3542.31	134.11	1105.21	0.00	0.00	0.00	-3566.11	121.86	1484.16	-3564.12	231.81	1476.12	-3364.76	69.91	1407.53	-4066.07	186.70	1433.28	711.64	-299.56	78.93	1312.41	-298.54	76.75	738.92
2.37000	-3440.21	200.70	35.67	-3487.53	203.48	43.87	-3796.98	477.10	157.70	-3773.48	407.18	166.68	-2966.81	49.03	37.35	-3773.11	4.06	21.26	-3997.47	210.56	-23.99	-4006.56	199.36	-15.77	-3539.09	137.84	1104.83	0.00	0.00	0.00	-3570.67	123.07	1484.47	-3550.89	233.66	1475.22	-3363.22	68.45	1407.05	-4065.48	186.46	1432.73	711.08	-299.73	78.64	1312.25	-298.81	76.55	738.86
2.38000	-3453.65	199.16	34.54	-3487.92	203.32	43.87	-3797.07	478.40	160.76	-3773.57	408.27	169.40	-2966.81	49.03	37.35	-3773.11	4.06	21.26	-4000.15	209.37	-24.33	-4008.81	197.74	-18.08	-3538.12	137.87	1105.29	0.00	0.00	0.00	-3556.66	125.25	1484.52	-3532.00	235.48	1475.77	-3361.66	66.99	1406.58	-4064.80	186.21	1432.19	711.90	-299.48	78.88	1312.85	-299.13	76.54	738.85
2.39000	-3439.35	196.77	36.76	-3488.32	203.16	43.87	-3797.06	479.65	163.84	-3773.57	409.33	172.15	-2966.81	49.03	37.35	-3773.11	4.06	21.26	-4002.81	208.18	-24.66	-4011.03	196.11	-20.40	-3527.41	140.58	1106.50	0.00	0.00	0.00	-3556.50	125.93	1484.24	-3524.68	237.89	1474.98	-3360.08	65.54	1406.10	-4064.03	185.95	1431.64	711.52	-299.55	78.93	1312.84	-298.71	76.76	738.86
2.40000	-3430.93	198.64	39.09	-3488.72	202.99	43.87	-3796.96	480.85	166.93	-3773.46	410.34	174.92	-2966.81	49.03	37.35	-3773.11	4.06	21.26	-4005.43	206.98	-24.99	-4013.22	194.47	-22.73	-3522.46	143.60	1106.01	0.00	0.00	0.00	-3543.60	127.33	1484.00	-3534.74	237.47	1476.25	-3358.48	64.09	1405.63	-4063.17	185.69	1431.08	711.31	-299.58	78.89	1312.26	-299.02	76.44	738.89
2.41000	-3424.42	198.19	40.34	-3489.12	202.82	43.87	-3796.75	482.00	170.04	-3773.25	411.32	177.72	-2966.81	49.03	37.35	-3773.11	4.06	21.26	-4008.03	205.79	-25.32	-4015.37	192.83	-25.06	-3511.19	145.27	1104.61	0.00	0.00	0.00	-3541.38	128.99	1484.20	-3532.68	238.81	1477.51	-3356.86	62.64	1405.15	-4062.22	185.42	1430.53	711.80	-299.45	79.04	1311.91	-298.96	76.48	738.88
2.42000	-3413.69	196.93	43.22	-3489.52	202.65	43.87	-3796.45	483.10	173.17	-3772.93	412.25	180.54	-2966.81	49.03	37.35	-3773.11	4.06	21.26	-4010.59	204.59	-25.65	-4017.48	191.19	-27.40	-3507.80	148.61	1104.67	0.00	0.00	0.00	-3566.29	130.52	1485.69	-3524.30	242.23	1477.01	-3355.23	61.20	1404.68	-4061.18	185.14	1429.97	711.16	-299.62	78.82	1312.88	-299.05	76.73	738.93
2.43000	-3456.09	198.73	37.66	-3489.92	202.48	43.86	-3796.05	484.15	176.31	-3772.52	413.15	183.39	-2966.81	49.03	37.35	-3773.11	4.06	21.26	-4013.12	203.38	-25.97	-4019.56	189.54	-29.74	-3510.04	150.05	1104.31	0.00	0.00	0.00	-3548.74	132.21	1485.82	-3535.33	244.70	1476.93	-3353.57	59.76	1404.21	-4060.06	184.86	1429.41	711.30	-299.50	78.68	1312.55	-298.94	76.75	738.97
2.44000	-3439.84	197.70	39.21	-3490.31	202.31	43.86	-3795.55	485.15	179.47	-3772.00	414.01	186.25	-2966.81	49.03	37.35	-3773.11	4.06	21.26	-4015.63	202.18	-26.29	-4021.60	187.89	-32.09	-3519.04	153.66	1103.06	0.00	0.00	0.00	-3538.65	134.07	1485.79	-3515.42	245.19	1478.23	-3351.90	58.33	1403.74	-4058.84	184.57	1428.85	711.29	-299.86	78.69	1312.04	-298.58	76.55	738.86
2.45000	-3485.44	197.87	31.89	-3490.69	202.14	43.85	-3794.96	486.10	182.64	-3771.38	414.83	189.14	-2966.81	49.03	37.35	-3773.08	4.07	21.27	-4018.09	200.97	-26.60	-4023.61	186.23	-34.44	-3520.90	155.11	1103.89	0.00	0.00	0.00	-3524.45	134.94	1485.78	-3534.93	246.19	1479.20	-3350.21	56.90	1403.27	-4057.54	184.27	1428.28	710.94	-299.98	78.74	1312.00	-298.81	76.55	738.88
2.46000	-3423.85	196.95	41.43	-3491.07	201.97	43.84	-3794.27	487.01	185.83	-3770.66	415.61	192.05	-2966.81	49.03	37.35	-3741.23	6.86	25.15	-4020.53	199.76	-26.92	-4025.57	184.57	-36.79	-3495.32	158.78	1104.22	0.00	0.00	0.00	-3540.53	137.39	1487.11	-3550.81	247.43	1479.48	-3348.50	55.47	1402.80	-4056.16	183.97	1427.71	711.28	-299.49	78.84	1312.59	-299.14	76.58	738.89
2.47000	-3461.88	197.46	37.89	-3491.44	201.80	43.83	-3793.48	487.86	189.03	-3769.84	416.36	194.99	-2966.81	49.03	37.35	-3725.19	9.73	26.85	-4022.93	198.54	-27.23	-4027.50	182.91	-39.15	-3501.28	159.98	1102.79	0.00	0.00	0.00	-3535.27	138.35	1486.35	-3535.75	248.77	1479.98	-3346.77	54.05	1402.33	-4054.68	183.66	1427.14	711.65	-299.55	79.09	1312.70	-298.76	76.71	738.88
2.48000	-3406.22	198.86	45.24	-3491.81	201.63	43.82	-3792.59	488.67	192.24	-3768.92	417.06	197.94	-2966.81	49.03	37.35	-3712.51	11.77	27.53	-4025.30	197.33	-27.53	-4029.40	181.24	-41.51	-3521.44	161.64	1101.42	0.00	0.00	0.00	-3509.35	139.15	1487.55	-3528.99	252.34	1480.72	-3345.02	52.63	1401.86	-4053.12	183.35	1426.57	711.56	-299.58	78.93	1312.02	-298.77	76.61	738.88
2.49000	-3455.12	198.09	41.24	-3492.16	201.46	43.80	-3791.61	489.43	195.47	-3767.90	417.73	200.91	-2966.81	49.03	37.35	-3686.58	15.22	29.40	-4027.64	196.11	-27.84	-4031.25	179.56	-43.88	-3507.72	163.51	1100.83	0.00	0.00	0.00	-3507.35	140.43	1487.88	-3505.53	251.47	1478.93	-3343.25	51.22	1401.40	-4051.47	183.03	1425.99	711.16	-299.39	79.00	1312.01	-298.72	76.72	738.85
2.50000	-3480.52	196.10	36.46	-3492.50	201.29	43.78	-3790.54	490.14	198.70	-3766.78	418.37	203.90	-2966.81	49.03	37.35	-3667.02	16.83	31.74	-4029.94	194.89	-28.14	-4033.07	177.89	-46.25	-3524.98	164.74	1101.74	0.00	0.00	0.00	-3502.87	140.77	1487.11	-3486.83	251.45	1477.89	-3341.47	49.81	1400.93	-4049.74	182.70	1425.42	711.18	-299.51	78.74	1312.53	-298.90	76.75	738.85
2.51000	-3467.47	196.84	38.40	-3492.84	201.12	43.76	-3789.36	490.80	201.95	-3765.56	418.97	206.91	-2966.81	49.03	37.35	-3695.88	18.57	26.77	-4032.21	193.67	-28.44	-4034.84	176.20	-48.62	-3492.76	164.91	1101.77	0.00	0.00	0.00	-3489.50	142.37	1487.31	-3508.20	254.12	1480.21	-3339.66	48.41	1400.47	-4047.92	182.37	1424.84	711.19	-299.62	78.69	1312.61	-298.73	76.75	738.85
2.52000	-3427.99	196.06	46.78	-3493.16	200.95	43.74	-3788.10	491.42	205.21	-3764.25	419.53	209.94	-2966.81	49.03	37.35	-3662.21	19.81	30.18	-4034.45	192.44	-28.73	-4036.58	174.52	-50.99	-3506.45	165.85	1100.52	0.00	0.00	0.00	-3499.31	143.36	1487.13	-3504.63	255.51	1480.52	-3337.83	47.01	1400.01	-4046.02	182.03	1424.25	711.31	-299.23	79.08	1312.05	-299.19	76.35	738.86
2.53000	-3462.54	198.90	41.04	-3493.46	200.79	43.71	-3786.73	492.00	208.48	-3762.83	420.05	212.99	-2966.81	49.03	37.35	-3660.08	21.64	29.90	-4036.64	191.22	-29.02	-4038.28	172.83	-53.36	-3475.37	167.38	1100.83	0.00	0.00	0.00	-3512.12	144.19	1487.45	-3500.68	256.78	1480.81	-3335.98	45.62	1399.55	-4044.03	181.69	1423.67	711.32	-299.69	78.80	1312.53	-298.95	76.59	738.92
2.54000	-3439.95	194.05	44.63	-3493.75	200.63	43.68	-3785.28	492.53	211.76	-3761.31	420.54	216.05	-2966.81	49.03	37.35	-3627.99	22.61	32.88	-4038.81	189.99	-29.31	-4039.94	171.14	-55.74	-3469.16	168.43	1101.31	0.00	0.00	0.00	-3501.72	144.94	1488.72	-3496.39	257.93	1481.06	-3334.11	44.23	1399.09	-4041.96	181.34	1423.09	711.21	-299.47	78.75	1311.85	-299.26	76.28	738.85
2.55000	-3490.61	194.28	38.42	-3494.03	200.47	43.65	-3783.72	493.01	215.05	-3759.70	421.00	219.13	-2966.81	49.03	37.35	-3610.48	24.88	34.64	-4040.93	188.76	-29.59	-4041.56	169.45	-58.11	-3437.19	170.03	1102.10	0.00	0.00	0.00	-3489.63	145.72	1488.06	-3491.79	258.96	1481.29	-3332.23	42.84	1398.63	-4039.81	180.99	1422.50	710.89	-299.61	78.82	1312.34	-299.23	76.45	738.89
2.56000	-3436.71	194.78	45.99	-3494.29	200.32	43.62	-3782.08	493.45	218.35	-3757.99	421.42	222.23	-2966.81	49.03	37.35	-3597.30	26.20	35.18	-4043.03	187.53	-29.87	-4043.14	167.75	-60.49	-3477.28	170.77	1100.97	0.00	0.00	0.00	-3490.71	145.00	1488.20	-3486.91	259.86	1481.48	-3330.32	41.46	1398.17	-4037.57	180.63	1421.91	711.27	-299.69	78.86	1312.79	-299.02	76.55	738.91
2.57000	-3504.11	193.40	36.35	-3494.53	200.16	43.58	-3780.34	493.84	221.66	-3756.18	421.81	225.34	-2966.81	49.03	37.35	-3590.09	26.62	35.20	-4045.08	186.29	-30.14	-4044.68	166.05	-62.87	-3492.81	172.28	1099.48	0.00	0.00	0.00	-3466.16	145.09	1487.47	-3481.77	260.64	1481.65	-3328.38	40.09	1397.71	-4035.24	180.27	1421.32	711.42	-299.50	78.97	1312.30	-299.17	76.45	738.91
2.58000	-3496.45	192.48	37.60	-3494.75	200.01	43.54	-3778.50	494.19	224.97	-3754.28	422.16	228.47	-2966.81	49.03	37.35	-3542.35	28.18	41.61	-4047.10	185.06	-30.41	-4046.18	164.34	-65.25	-3455.65	172.28	1099.78	0.00	0.00	0.00	-3474.82	145.44	1488.23	-3476.41	261.29	1481.78	-3326.43	38.72	1397.26	-4032.84	179.90	1420.73	712.10	-299.57	79.14	1311.66	-298.77	76.47	738.89
2.59000	-3451.34	190.58	44.73	-3494.95	199.87	43.50	-3776.58	494.50	228.30	-3752.28	422.48	231.61	-2966.81	49.03	37.35	-3525.20	31.07	42.56	-4049.08	183.82	-30.68	-4047.64	162.64	-67.62	-3454.11	172.02	1100.57	0.00	0.00	0.00	-3482.13	145.67	1487.71	-3470.85	261.81	1481.88	-3324.46	37.36	1396.81	-4030.35	179.53	1420.14	711.37	-299.55	78.90	1312.16	-299.07	76.44	738.86
2.60000	-3469.09	191.15	42.42	-3495.13	199.73	43.45	-3774.55	494.76	231.63	-3750.18	422.76	234.77	-2966.81	49.03	37.35	-3493.73	29.76	47.07	-4051.02	182.59	-30.94	-4049.05	160.93	-70.00	-3452.35	172.91	1098.43	0.00	0.00	0.00	-3473.64	145.97	1488.41	-3465.14	262.21	1481.94	-3322.47	36.00	1396.36	-4027.78	179.15	1419.54	711.28	-299.32	78.96	1311.83	-298.99	76.35	738.92
2.61000	-3471.58	193.30	40.99	-3495.29	199.59	43.40	-3772.44	494.98	234.96	-3747.98	423.01	237.94	-2966.81	49.03	37.35	-3431.01	30.22	55.51	-4052.92	181.35	-31.20	-4050.43	159.22	-72.38	-3454.64	174.22	1098.87	0.00	0.00	0.00	-3479.60	145.71	1488.25	-3459.30	262.48	1481.97	-3320.45	34.65	1395.91	-4025.13	178.77	1418.95	711.23	-299.66	78.83	1312.19	-298.82	76.49	738.91
2.62000	-3499.83	192.81	36.29	-3495.42	199.46	43.35	-3770.23	495.16	238.30	-3745.69	423.23	241.12	-2966.81	49.03	37.35	-3397.70	31.27	59.44	-4054.79	180.11	-31.46	-4051.76	157.51	-74.76	-3467.45	173.39	1096.38	0.00	0.00	0.00	-3445.16	145.41	1487.13	-3453.35	262.62	1481.96	-3318.41	33.30	1395.46	-4022.40	178.38	1418.35	711.12	-299.73	78.89	1312.13	-298.59	76.74	738.87
2.63000	-3464.33	193.38	40.69	-3495.53	199.33	43.29	-3767.93	495.30	241.65	-3743.31	423.41	244.31	-2966.81	49.03	37.35	-3365.58	32.31	63.24	-4056.61	178.86	-31.71	-4053.05	155.79	-77.13	-3447.69	174.04	1096.56	0.00	0.00	0.00	-3457.66	145.47	1486.99	-3447.33	262.63	1481.92	-3316.35	31.95	1395.01	-4019.58	177.99	1417.75	711.86	-299.57	79.22	1312.05	-298.76	76.55	738.85
2.64000	-3482.12	192.20	37.81	-3495.62	199.21	43.23	-3765.54	495.40	245.00	-3740.83	423.57	247.52	-2966.81	49.03	37.35	-3334.61	33.33	66.94	-4058.40	177.62	-31.96	-4054.29	154.07	-79.51	-3440.83	174.17	1095.13	0.00	0.00	0.00	-3454.83	145.10	1487.27	-3441.28	262.51	1481.83	-3314.27	30.62	1394.57	-4016.69	177.59	1417.15	711.63	-299.47	78.99	1312.23	-298.85	76.50	738.83
2.65000	-3456.52	194.44	39.35	-3495.67	199.10	43.17	-3763.06	495.45	248.36	-3738.25	423.69	250.74	-2966.81	49.03	37.35	-3304.79	34.35	70.52	-4060.15	176.38	-32.20	-4055.50	152.35	-81.88	-3423.11	173.98	1094.23	0.00	0.00	0.00	-3456.03	145.41	1486.19	-3435.21	262.26	1481.71	-3312.17	29.29	1394.13	-4013.71	177.19	1416.55	710.86	-299.66	78.70	1312.35	-298.87	76.49	738.83
2.66000	-3481.85	194.89	33.84	-3495.70	198.99	43.10	-3760.48	495.47	251.72	-3735.58	423.78	253.96	-2966.81	49.03	37.35	-3276.10	35.35	73.99	-4061.85	175.13	-32.44	-4056.65	150.63	-84.25	-3408.34	174.39	1093.80	0.00	0.00	0.00	-3446.63	143.81	1485.51	-3429.17	261.88	1481.54	-3310.04	27.96	1393.68	-4010.65	176.79	1415.95	711.44	-299.56	78.94	1312.34	-298.80	76.71	738.86
2.67000	-3446.15	195.31	37.93	-3495.71	198.89	43.03	-3757.82	495.44	255.08	-3732.82	423.83	257.20	-2966.81	49.03	37.35	-3248.51	36.34	77.35	-4063.52	173.89	-32.67	-4057.77	148.91	-86.62	-3435.63	174.06	1092.31	0.00	0.00	0.00	-3461.11	143.89	1485.84	-3423.18	261.37	1481.34	-3307.90	26.64	1393.25	-4007.52	176.38	1415.35	711.40	-299.69	78.95	1312.56	-298.88	76.71	738.93
2.68000	-3451.90	198.55	35.26	-3495.68	198.79	42.95	-3755.06	495.37	258.45	-3729.96	423.86	260.45	-2966.81	49.03	37.35	-3222.02	37.32	80.60	-4065.15	172.64	-32.90	-4058.84	147.18	-88.98	-3412.35	174.91	1091.70	0.00	0.00	0.00	-3460.60	144.48	1484.82	-3417.27	260.72	1481.09	-3305.73	25.33	1392.81	-4004.30	175.96	1414.75	711.10	-299.45	78.86	1312.13	-299.07	76.55	738.89
2.69000	-3476.98	200.39	29.51	-3495.62	198.70	42.87	-3752.21	495.27	261.82	-3727.01	423.85	263.70	-2966.81	49.03	37.35	-3196.59	38.28	83.74	-4066.73	171.40	-33.12	-4059.87	145.46	-91.34	-3434.57	173.37	1090.67	0.00	0.00	0.00	-3432.93	142.89	1484.12	-3411.47	259.93	1480.80	-3303.53	24.02	1392.37	-4001.01	175.55	1414.14	711.21	-299.77	78.79	1312.53	-298.75	76.77	738.87
2.70000	-3431.01	203.75	36.71	-3495.53	198.62	42.79	-3749.27	495.12	265.19	-3723.96	423.82	266.97	-2966.81	49.03	37.35	-3172.23	39.23	86.78	-4068.27	170.15	-33.34	-4060.85	143.73	-93.70	-3396.55	175.41	1090.52	0.00	0.00	0.00	-3427.30	143.06	1484.51	-3405.82	259.02	1480.46	-3301.32	22.72	1391.94	-3997.63	175.13	1413.54	711.58	-299.56	78.92	1312.18	-298.66	76.47	738.84
2.71000	-3460.36	202.79	33.38	-3495.40	198.55	42.70	-3746.24	494.94	268.56	-3720.83	423.75	270.24	-2966.81	49.03	37.35	-3148.90	40.17	89.70	-4069.77	168.90	-33.55	-4061.79	142.00	-96.06	-3424.44	175.93	1087.50	0.00	0.00	0.00	-3430.10	141.27	1483.79	-3400.33	257.96	1480.08	-3299.08	21.42	1391.51	-3994.18	174.70	1412.94	711.85	-299.54	78.86	1312.26	-299.03	76.37	738.82
2.72000	-3459.77	204.05	32.67	-3495.24	198.48	42.61	-3743.12	494.72	271.93	-3717.60	423.66	273.52	-2966.81	49.03	37.35	-3126.60	41.10	92.52	-4071.23	167.65	-33.76	-4062.68	140.28	-98.41	-3421.37	177.01	1087.55	0.00	0.00	0.00	-3433.54	140.50	1482.98	-3395.06	256.77	1479.65	-3296.81	20.13	1391.08	-3990.65	174.27	1412.33	711.26	-299.47	78.74	1312.43	-299.19	76.44	738.86
2.73000	-3460.27	205.09	31.92	-3495.05	198.42	42.51	-3739.91	494.46	275.30	-3714.27	423.53	276.80	-2966.81	49.03	37.35	-3105.29	42.02	95.24	-4072.64	166.40	-33.97	-4063.53	138.55	-100.76	-3421.02	176.08	1086.47	0.00	0.00	0.00	-3431.94	139.35	1481.59	-3390.01	255.45	1479.18	-3294.53	18.85	1390.65	-3987.05	173.84	1411.73	711.69	-299.38	79.05	1311.92	-299.01	76.47	738.85
2.74000	-3461.79	205.93	31.14	-3494.82	198.38	42.41	-3736.61	494.16	278.67	-3710.86	423.38	280.09	-2966.81	49.03	37.35	-3084.98	42.92	97.85	-4074.02	165.15	-34.16	-4064.33	136.81	-103.10	-3404.23	174.82	1086.06	0.00	0.00	0.00	-3413.93	137.53	1480.69	-3385.23	253.98	1478.65	-3292.22	17.57	1390.23	-3983.36	173.41	1411.12	711.79	-299.31	78.97	1312.25	-298.87	76.55	738.89
2.75000	-3464.24	206.57	30.33	-3494.55	198.33	42.30	-3733.22	493.83	282.05	-3707.35	423.19	283.39	-2966.81	49.03	37.35	-3065.63	43.81	100.36	-4075.34	163.90	-34.36	-4065.08	135.08	-105.44	-3396.10	174.18	1084.20	0.00	0.00	0.00	-3399.15	136.44	1479.68	-3380.75	252.37	1478.08	-3289.88	16.30	1389.80	-3979.60	172.97	1410.51	711.09	-299.51	78.72	1312.40	-298.74	76.67	738.87
2.76000	-3467.52	207.04	29.49	-3494.24	198.30	42.19	-3729.75	493.45	285.42	-3703.76	422.98	286.69	-2966.81	49.03	37.35	-3047.23	44.68	102.76	-4076.63	162.65	-34.55	-4065.79	133.35	-107.77	-3397.19	175.48	1083.73	0.00	0.00	0.00	-3404.73	135.72	1478.81	-3376.59	250.63	1477.46	-3287.53	15.04	1389.38	-3975.76	172.52	1409.91	711.20	-299.52	78.87	1312.44	-299.12	76.69	738.88
2.77000	-3471.55	207.34	28.63	-3493.90	198.28	42.07	-3726.18	493.05	288.78	-3700.07	422.74	290.00	-2966.81	49.03	37.35	-3029.76	45.54	105.07	-4077.87	161.40	-34.73	-4066.45	131.62	-110.10	-3383.16	175.06	1083.10	0.00	0.00	0.00	-3399.53	134.76	1477.10	-3372.79	248.74	1476.78	-3285.15	13.78	1388.96	-3971.85	172.08	1409.30	711.33	-299.49	78.84	1312.11	-298.95	76.64	738.91
2.78000	-3476.25	207.49	27.75	-3493.51	198.27	41.95	-3722.53	492.60	292.15	-3696.29	422.47	293.31	-2966.81	49.03	37.35	-3013.21	46.39	107.27	-4079.06	160.15	-34.91	-4067.06	129.89	-112.42	-3396.11	175.80	1082.28	0.00	0.00	0.00	-3411.91	133.78	1475.65	-3369.37	246.72	1476.05	-3282.74	12.53	1388.55	-3967.86	171.63	1408.69	711.17	-299.93	78.70	1312.48	-298.96	76.67	738.83
2.79000	-3481.52	207.50	26.85	-3493.08	198.27	41.82	-3718.78	492.13	295.51	-3692.42	422.17	296.62	-2966.81	49.03	37.35	-2997.56	47.22	109.38	-4080.21	158.90	-35.08	-4067.63	128.15	-114.74	-3375.73	173.95	1081.70	0.00	0.00	0.00	-3356.80	130.77	1475.26	-3366.37	244.55	1475.27	-3280.31	11.29	1388.13	-3963.79	171.18	1408.09	711.78	-299.92	78.88	1312.20	-299.00	76.64	738.85
2.80000	-3487.29	207.39	25.94	-3492.61	198.28	41.69	-3714.95	491.61	298.87	-3688.46	421.85	299.94	-2966.81	49.03	37.35	-2982.79	48.05	111.39	-4081.31	157.65	-35.25	-4068.14	126.42	-117.05	-3368.96	173.75	1080.04	0.00	0.00	0.00	-3344.76	130.43	1473.28	-3363.82	242.23	1474.43	-3277.86	10.05	1387.72	-3959.65	170.72	1407.48	711.30	-299.60	78.87	1312.38	-298.96	76.78	738.86
2.81000	-3493.46	207.17	25.03	-3492.10	198.30	41.55	-3711.03	491.06	302.23	-3684.42	421.50	303.26	-2966.81	49.03	37.35	-2968.88	48.85	113.30	-4082.37	156.40	-35.41	-4068.61	124.69	-119.36	-3348.75	173.15	1079.70	0.00	0.00	0.00	-3338.19	127.68	1471.62	-3361.74	239.78	1473.54	-3275.38	8.82	1387.31	-3955.43	170.27	1406.88	711.71	-299.68	78.90	1312.50	-298.89	76.67	738.87
2.82000	-3499.94	206.86	24.11	-3491.54	198.33	41.41	-3707.02	490.48	305.58	-3680.28	421.12	306.57	-2966.81	49.03	37.35	-2955.81	49.65	115.12	-4083.38	155.15	-35.56	-4069.03	122.96	-121.65	-3357.65	172.29	1077.79	0.00	0.00	0.00	-3367.19	125.46	1470.32	-3360.18	237.18	1472.59	-3272.87	7.59	1386.91	-3951.14	169.81	1406.27	711.89	-299.65	79.12	1312.13	-298.75	76.61	738.84
2.83000	-3506.66	206.46	23.19	-3490.93	198.37	41.26	-3702.93	489.86	308.93	-3676.05	420.71	309.90	-2966.81	49.03	37.35	-2943.57	50.43	116.84	-4084.35	153.91	-35.71	-4069.41	121.22	-123.95	-3341.27	172.00	1077.40	0.00	0.00	0.00	-3352.95	123.26	1469.01	-3359.15	234.43	1471.58	-3270.34	6.38	1386.50	-3946.78	169.35	1405.66	712.12	-299.49	79.08	1312.59	-298.45	76.87	738.86
2.84000	-3513.51	206.00	22.27	-3490.28	198.42	41.11	-3698.75	489.21	312.27	-3671.74	420.28	313.22	-2966.81	49.03	37.35	-2932.15	51.19	118.47	-4085.26	152.66	-35.86	-4069.73	119.49	-126.23	-3372.25	172.00	1075.56	0.00	0.00	0.00	-3341.75	121.02	1467.42	-3363.44	231.83	1471.20	-3267.79	5.17	1386.10	-3942.34	168.88	1405.06	711.78	-299.47	79.15	1312.03	-298.66	76.76	738.94
2.85000	-3520.43	205.48	21.35	-3489.58	198.49	40.95	-3694.48	488.53	315.60	-3667.34	419.82	316.54	-2966.81	49.03	37.35	-2921.51	51.94	120.01	-4086.13	151.41	-36.00	-4070.00	117.76	-128.50	-3341.37	171.46	1075.11	0.00	0.00	0.00	-3328.18	119.06	1466.26	-3349.83	229.10	1470.28	-3265.21	3.97	1385.70	-3937.83	168.41	1404.45	711.24	-299.47	78.91	1311.69	-299.08	76.42	738.88
2.86000	-3527.31	204.92	20.45	-3488.83	198.56	40.78	-3690.13	487.81	318.93	-3662.84	419.34	319.86	-2966.81	49.03	37.35	-2911.65	52.68	121.45	-4086.96	150.16	-36.13	-4070.22	116.03	-130.77	-3327.04	169.20	1074.56	0.00	0.00	0.00	-3350.18	115.88	1464.75	-3366.12	226.74	1468.36	-3262.60	2.77	1385.30	-3933.24	167.94	1403.85	711.35	-299.52	78.75	1311.51	-299.09	76.44	738.85
2.87000	-3534.07	204.34	19.56	-3488.03	198.65	40.61	-3685.69	487.06	322.26	-3658.27	418.83	323.18	-2966.81	49.03	37.35	-2902.54	53.40	122.80	-4087.73	148.91	-36.26	-4070.40	114.30	-133.03	-3337.86	166.83	1072.44	0.00	0.00	0.00	-3334.35	113.08	1463.87	-3396.99	225.29	1468.93	-3259.97	1.58	1384.91	-3928.59	167.47	1403.25	711.24	-299.48	78.98	1311.87	-298.74	76.52	738.82
2.88000	-3540.63	203.74	18.69	-3487.18	198.76	40.43	-3681.16	486.28	325.57	-3653.60	418.29	326.50	-2966.81	49.03	37.35	-2894.17	54.11	124.07	-4088.46	147.66	-36.38	-4070.52	112.58	-135.28	-3308.54	168.15	1072.18	0.00	0.00	0.00	-3340.01	111.46	1463.08	-3362.46	223.27	1466.37	-3257.32	0.40	1384.52	-3923.86	167.00	1402.64	711.38	-299.21	79.13	1312.37	-298.59	76.67	738.90
2.89000	-3546.89	203.15	17.83	-3486.27	198.87	40.25	-3676.55	485.47	328.88	-3648.85	417.73	329.81	-2966.81	49.03	37.35	-2886.53	54.80	125.24	-4089.13	146.42	-36.49	-4070.59	110.85	-137.53	-3309.16	165.49	1071.50	0.00	0.00	0.00	-3332.76	109.06	1460.44	-3349.82	219.16	1466.13	-3254.63	-0.77	1384.13	-3919.05	166.52	1402.04	711.87	-299.41	79.11	1312.02	-298.89	76.52	738.90
2.90000	-3552.78	202.57	17.00	-3485.32	199.00	40.06	-3671.85	484.62	332.18	-3644.01	417.15	333.12	-2966.81	49.03	37.35	-2879.59	55.48	126.33	-4089.76	145.17	-36.60	-4070.61	109.12	-139.76	-3293.84	163.62	1070.27	0.00	0.00	0.00	-3308.75	106.07	1458.91	-3343.96	215.99	1464.69	-3251.92	-1.93	1383.74	-3914.18	166.04	1401.44	711.56	-299.37	79.07	1312.55	-298.62	76.78	738.93
2.91000	-3558.19	202.02	16.20	-3484.30	199.15	39.86	-3667.07	483.75	335.46	-3639.08	416.54	336.43	-2966.81	49.03	37.35	-2873.33	56.14	127.33	-4090.33	143.93	-36.70	-4070.58	107.40	-141.98	-3290.05	162.80	1069.79	0.00	0.00	0.00	-3300.49	101.40	1457.27	-3354.39	212.96	1463.57	-3249.19	-3.09	1383.36	-3909.23	165.56	1400.84	711.71	-299.57	78.99	1312.52	-298.89	76.56	738.86
2.92000	-3563.06	201.52	15.43	-3483.24	199.30	39.66	-3662.20	482.84	338.74	-3634.07	415.91	339.74	-2966.81	49.03	37.35	-2867.74	56.79	128.24	-4090.86	142.69	-36.79	-4070.49	105.68	-144.20	-3287.58	161.49	1068.53	0.00	0.00	0.00	-3297.91	99.94	1456.55	-3344.67	210.21	1463.09	-3246.43	-4.24	1382.98	-3904.22	165.08	1400.24	711.12	-299.72	78.83	1311.88	-298.88	76.33	738.89
2.93000	-3567.28	201.07	14.70	-3482.11	199.47	39.45	-3657.25	481.91	342.01	-3628.97	415.25	343.04	-2966.81	49.03	37.35	-2862.81	57.42	129.07	-4091.34	141.44	-36.88	-4070.36	103.96	-146.40	-3277.98	159.15	1067.75	0.00	0.00	0.00	-3286.01	97.08	1454.98	-3322.30	208.76	1461.38	-3243.64	-5.38	1382.60	-3899.13	164.59	1399.64	711.45	-299.42	78.97	1312.31	-298.89	76.56	738.93
2.94000	-3570.78	200.69	14.00	-3480.93	199.66	39.23	-3652.22	480.94	345.27	-3623.78	414.58	346.33	-2966.81	49.03	37.35	-2858.51	58.04	129.82	-4091.76	140.20	-36.96	-4070.17	102.24	-148.60	-3285.15	156.74	1067.32	0.00	0.00	0.00	-3297.51	94.12	1453.58	-3340.04	204.09	1460.24	-3240.82	-6.52	1382.23	-3893.97	164.11	1399.04	711.03	-299.38	78.72	1312.32	-298.62	76.59	738.87
2.95000	-3573.46	200.40	13.35	-3479.69	199.86	39.01	-3647.10	479.95	348.52	-3618.52	413.87	349.62	-2966.81	49.03	37.35	-2854.82	58.65	130.48	-4092.13	138.96	-37.04	-4069.93	100.52	-150.78	-3279.14	155.34	1067.30	0.00	0.00	0.00	-3285.20	91.44	1451.93	-3327.41	200.34	1458.96	-3237.98	-7.65	1381.86	-3888.74	163.62	1398.45	711.45	-299.43	78.91	1312.44	-298.65	76.65	738.87
2.96000	-3575.24	200.21	12.74	-3478.39	200.08	38.78	-3641.89	478.93	351.76	-3613.16	413.15	352.91	-2966.81	49.03	37.35	-2851.73	59.23	131.07	-4092.45	137.72	-37.11	-4069.63	98.80	-152.95	-3254.60	154.42	1066.19	0.00	0.00	0.00	-3271.15	88.46	1450.65	-3315.48	198.15	1457.95	-3235.11	-8.76	1381.49	-3883.45	163.13	1397.85	710.79	-299.37	78.74	1311.98	-299.09	76.41	738.80
2.97000	-3576.03	200.13	12.18	-3477.02	200.31	38.54	-3636.60	477.87	354.98	-3607.72	412.40	356.18	-2966.81	49.03	37.35	-2849.23	59.81	131.57	-4092.72	136.48	-37.17	-4069.29	97.09	-155.11	-3238.14	151.41	1066.45	0.00	0.00	0.00	-3270.59	84.68	1450.62	-3294.96	194.56	1457.79	-3232.21	-9.87	1381.13	-3878.08	162.64	1397.26	711.47	-299.30	78.87	1312.20	-298.97	76.68	738.81
2.98000	-3575.75	200.17	11.67	-3475.60	200.56	38.30	-3631.23	476.79	358.20	-3602.20	411.63	359.45	-2966.81	49.03	37.35	-2847.28	60.36	131.99	-4092.94	135.25	-37.22	-4068.89	95.38	-157.26	-3232.66	150.41	1066.31	0.00	0.00	0.00	-3260.74	82.33	1450.51	-3270.85	192.30	1456.85	-3229.29	-10.98	1380.76	-3872.64	162.15	1396.67	711.20	-299.81	78.74	1312.46	-298.78	76.83	738.87
2.99000	-3574.30	200.36	11.22	-3474.11	200.83	38.05	-3625.78	475.69	361.40	-3596.60	410.84	362.71	-2966.81	49.03	37.35	-2845.88	60.90	132.33	-4093.10	134.01	-37.27	-4068.43	93.67	-159.40	-3250.11	147.55	1066.69	0.00	0.00	0.00	-3254.17	79.84	1450.23	-3271.44	189.53	1457.09	-3226.34	-12.07	1380.41	-3867.14	161.66	1396.07	711.94	-299.81	79.05	1312.48	-298.74	76.73	738.90
3.00000	-3571.60	200.70	10.83	-3472.56	201.11	37.79	-3620.24	474.55	364.58	-3590.91	410.03	365.97	-2966.81	49.03	37.35	-2845.01	61.43	132.60	-4093.21	132.78	-37.31	-4067.92	91.97	-161.53	-3238.54	145.67	1066.38	0.00	0.00	0.00	-3235.35	77.22	1449.69	-3287.74	184.82	1457.14	-3223.36	-13.16	1380.05	-3861.57	161.17	1395.49	711.81	-299.57	79.04	1312.26	-298.52	76.71	738.90
3.01000	-3567.57	201.21	10.50	-3470.94	201.41	37.53	-3614.62	473.39	367.75	-3585.14	409.19	369.21	-2966.81	49.03	37.35	-2844.65	61.94	132.79	-4093.27	131.55	-37.35	-4067.36	90.26	-163.64	-3214.04	143.70	1067.17	0.00	0.00	0.00	-3251.26	74.05	1450.13	-3275.85	182.71	1457.41	-3220.35	-14.23	1379.70	-3855.93	160.67	1394.90	711.48	-299.63	78.95	1312.49	-298.84	76.73	738.88
3.02000	-3562.11	201.90	10.24	-3469.26	201.72	37.25	-3608.92	472.20	370.91	-3579.28	408.34	372.45	-2966.81	49.03	37.35	-2844.79	62.43	132.90	-4093.27	130.32	-37.37	-4066.74	88.56	-165.74	-3204.13	141.72	1068.33	0.00	0.00	0.00	-3229.50	71.96	1449.60	-3254.46	180.90	1457.17	-3217.32	-15.30	1379.35	-3850.22	160.18	1394.31	711.19	-299.67	78.89	1312.60	-298.71	76.65	738.94
3.03000	-3555.15	202.79	10.05	-3467.51	202.05	36.97	-3603.14	470.99	374.05	-3573.34	407.46	375.67	-2966.81	49.03	37.35	-2845.39	62.91	132.94	-4093.22	129.09	-37.39	-4066.06	86.86	-167.83	-3190.52	139.95	1070.28	0.00	0.00	0.00	-3204.16	69.58	1449.45	-3252.96	177.39	1458.70	-3214.25	-16.36	1379.00	-3844.44	159.68	1393.73	710.79	-299.72	78.71	1312.68	-298.76	76.74	738.91
3.04000	-3546.58	203.89	9.94	-3465.73	202.40	36.68	-3597.27	469.75	377.18	-3567.32	406.57	378.89	-2966.81	49.03	37.35	-2846.46	63.37	132.91	-4093.11	127.86	-37.41	-4065.33	85.17	-169.91	-3212.92	138.02	1071.04	0.00	0.00	0.00	-3226.86	65.71	1451.01	-3255.72	174.85	1459.57	-3211.16	-17.42	1378.66	-3838.60	159.19	1393.15	710.85	-299.47	78.88	1311.88	-299.07	76.49	738.91
3.05000	-3536.33	205.21	9.90	-3507.31	202.42	30.17	-3591.32	468.48	380.29	-3561.22	405.65	382.09	-2966.81	49.03	37.35	-2847.96	63.81	132.80	-4092.95	126.64	-37.41	-4064.54	83.48	-171.97	-3207.56	134.84	1071.85	0.00	0.00	0.00	-3215.07	64.00	1451.77	-3233.16	172.59	1459.59	-3208.04	-18.46	1378.32	-3832.69	158.69	1392.57	711.65	-299.43	79.05	1311.62	-298.61	76.52	738.88
3.06000	-3524.31	206.77	9.94	-3462.46	201.37	34.93	-3585.30	467.20	383.38	-3555.04	404.72	385.28	-2966.81	49.03	37.35	-2849.89	64.24	132.62	-4092.73	125.42	-37.41	-4063.70	81.79	-174.02	-3195.13	132.52	1073.41	0.00	0.00	0.00	-3186.59	61.85	1452.07	-3230.08	169.31	1460.54	-3204.89	-19.49	1377.99	-3826.72	158.19	1391.99	711.57	-299.55	78.98	1312.24	-299.01	76.55	738.89
3.07000	-3510.43	208.58	10.07	-3486.58	199.77	28.71	-3579.19	465.88	386.46	-3548.77	403.76	388.46	-2966.81	49.03	37.35	-2852.22	64.65	132.37	-4092.46	124.19	-37.40	-4062.80	80.11	-176.05	-3168.56	130.48	1074.76	0.00	0.00	0.00	-3181.30	58.49	1451.98	-3228.17	168.72	1460.05	-3201.71	-20.52	1377.65	-3820.68	157.70	1391.41	711.94	-299.67	79.06	1312.23	-298.93	76.55	738.82
3.08000	-3494.61	210.66	10.29	-3463.32	200.83	30.05	-3573.00	464.54	389.52	-3542.43	402.79	391.62	-2966.81	49.03	37.35	-2854.94	65.04	132.06	-4092.13	122.98	-37.38	-4061.84	78.42	-178.07	-3163.87	129.17	1076.62	0.00	0.00	0.00	-3170.27	57.71	1452.95	-3209.53	163.74	1459.18	-3198.50	-21.54	1377.32	-3814.57	157.20	1390.84	711.47	-299.67	78.91	1312.05	-299.09	76.54	738.87
3.09000	-3476.75	213.01	10.60	-3455.50	201.84	30.34	-3566.73	463.18	392.56	-3536.00	401.80	394.78	-2966.81	49.03	37.35	-2858.03	65.42	131.67	-4091.74	121.76	-37.36	-4060.83	76.75	-180.07	-3160.00	127.56	1078.30	0.00	0.00	0.00	-3186.46	55.55	1453.11	-3201.91	165.49	1460.26	-3195.27	-22.54	1377.00	-3808.40	156.70	1390.26	711.14	-299.76	78.70	1311.96	-299.18	76.59	738.90
3.10000	-3456.78	215.66	11.01	-3477.41	203.60	27.49	-3560.38	461.79	395.58	-3529.49	400.79	397.91	-2966.81	49.03	37.35	-2861.47	65.78	131.21	-4091.30	120.55	-37.32	-4059.76	75.07	-182.06	-3159.60	126.28	1078.65	0.00	0.00	0.00	-3164.05	53.97	1452.63	-3235.68	164.19	1461.29	-3192.00	-23.54	1376.68	-3802.17	156.20	1389.70	711.09	-299.88	78.81	1312.06	-298.73	76.45	738.92
3.11000	-3442.41	217.62	8.77	-3448.77	206.61	34.47	-3553.95	460.39	398.58	-3522.91	399.76	401.04	-2966.81	49.03	37.35	-2865.24	66.13	130.69	-4090.79	119.33	-37.28	-4058.63	73.40	-184.04	-3149.81	124.18	1079.74	0.00	0.00	0.00	-3149.84	52.98	1453.15	-3224.17	161.88	1461.22	-3188.71	-24.53	1376.36	-3795.87	155.70	1389.13	711.23	-299.87	78.90	1312.08	-298.53	76.58	738.85
3.12000	-3429.02	219.29	14.16	-3443.23	207.68	39.27	-3547.44	458.96	401.56	-3516.24	398.71	404.15	-2966.81	49.03	37.35	-2869.33	66.45	130.11	-4090.23	118.12	-37.24	-4057.44	71.74	-186.00	-3147.62	123.73	1080.86	0.00	0.00	0.00	-3143.49	51.64	1453.75	-3193.71	159.07	1460.97	-3185.38	-25.51	1376.05	-3789.50	155.21	1388.56	711.74	-299.69	78.95	1312.33	-298.86	76.60	738.86
3.13000	-3398.18	217.56	12.13	-3432.96	208.71	43.96	-3540.85	457.50	404.53	-3509.50	397.65	407.24	-2966.81	49.03	37.35	-2873.72	66.76	129.46	-4089.62	116.92	-37.18	-4056.20	70.08	-187.94	-3138.60	123.02	1081.84	0.00	0.00	0.00	-3146.40	49.82	1453.56	-3177.94	158.41	1461.41	-3182.03	-26.48	1375.74	-3783.07	154.71	1388.00	711.45	-299.43	78.94	1312.63	-298.83	76.66	738.81
3.14000	-3375.99	218.59	17.76	-3386.47	209.21	52.94	-3534.18	456.03	407.47	-3502.67	396.56	410.32	-2966.81	49.03	37.35	-2878.39	67.05	128.74	-4088.94	115.71	-37.11	-4054.89	68.42	-189.87	-3140.81	120.67	1082.53	0.00	0.00	0.00	-3138.01	48.70	1454.71	-3194.38	157.14	1461.92	-3178.64	-27.45	1375.43	-3776.58	154.21	1387.44	711.29	-299.85	78.99	1312.52	-299.01	76.67	738.81
3.15000	-3374.31	222.69	27.57	-3341.17	208.77	61.53	-3527.43	454.53	410.39	-3495.77	395.46	413.38	-2966.81	49.03	37.35	-2883.32	67.33	127.97	-4088.20	114.51	-37.04	-4053.53	66.77	-191.78	-3113.61	120.94	1082.87	0.00	0.00	0.00	-3128.94	48.36	1455.09	-3155.79	157.49	1461.80	-3175.23	-28.40	1375.13	-3770.03	153.71	1386.88	711.25	-299.59	78.87	1312.27	-299.09	76.59	738.87
3.16000	-3355.26	224.77	33.04	-3317.58	209.52	65.19	-3520.61	453.01	413.29	-3488.79	394.35	416.42	-2966.81	49.03	37.35	-2888.50	67.59	127.13	-4087.40	113.31	-36.96	-4052.10	65.12	-193.67	-3112.68	118.61	1084.17	0.00	0.00	0.00	-3113.30	47.61	1455.35	-3122.53	156.61	1462.26	-3171.78	-29.34	1374.83	-3763.41	153.22	1386.33	711.64	-299.43	78.96	1312.40	-298.84	76.73	738.89
3.17000	-3314.49	224.04	33.77	-3301.72	210.38	66.79	-3513.70	451.48	416.16	-3481.73	393.22	419.44	-2966.81	49.03	37.35	-2893.91	67.83	126.23	-4086.55	112.12	-36.87	-4050.62	63.48	-195.55	-3119.63	119.24	1085.55	0.00	0.00	0.00	-3115.21	47.33	1456.45	-3142.75	155.56	1462.57	-3168.30	-30.27	1374.53	-3756.73	152.72	1385.78	711.94	-299.78	79.01	1312.00	-298.68	76.70	738.88
3.18000	-3255.16	223.96	40.18	-3264.16	210.51	72.92	-3506.72	449.92	419.02	-3474.59	392.07	422.45	-2966.81	49.03	37.35	-2899.53	68.05	125.27	-4085.63	110.92	-36.78	-4049.07	61.84	-197.41	-3107.72	117.61	1085.95	0.00	0.00	0.00	-3109.65	47.14	1457.54	-3126.45	154.55	1463.01	-3164.80	-31.20	1374.24	-3749.99	152.23	1385.23	711.98	-299.56	79.21	1312.48	-298.81	76.73	738.88
3.19000	-3261.53	222.08	33.59	-3264.59	210.04	69.21	-3499.66	448.34	421.85	-3467.38	390.91	425.44	-2966.81	49.03	37.35	-2905.35	68.25	124.26	-4084.65	109.73	-36.67	-4047.47	60.21	-199.25	-3109.45	115.85	1085.86	0.00	0.00	0.00	-3098.22	47.33	1457.95	-3138.06	155.54	1463.67	-3161.26	-32.11	1373.95	-3743.19	151.73	1384.68	711.49	-299.54	78.94	1312.68	-298.78	76.80	738.87
3.20000	-3252.03	218.54	31.58	-3239.11	208.40	71.07	-3492.52	446.74	424.65	-3460.09	389.73	428.40	-2966.81	49.03	37.35	-2911.34	68.44	123.19	-4083.62	108.55	-36.56	-4045.80	58.58	-201.07	-3101.60	117.36	1086.85	0.00	0.00	0.00	-3088.10	46.89	1458.01	-3140.13	154.69	1464.90	-3157.69	-33.02	1373.67	-3736.32	151.24	1384.14	711.39	-299.63	78.97	1311.95	-299.05	76.51	738.84
3.21000	-3119.56	211.54	47.51	-3249.29	207.13	66.39	-3485.31	445.13	427.44	-3452.72	388.53	431.35	-2966.81	49.03	37.35	-2917.48	68.61	122.06	-4082.52	107.36	-36.43	-4044.08	56.95	-202.88	-3087.46	115.96	1088.20	0.00	0.00	0.00	-3077.07	47.33	1458.67	-3110.17	154.98	1465.74	-3154.09	-33.91	1373.39	-3729.40	150.74	1383.60	711.24	-299.71	78.81	1311.81	-298.79	76.52	738.86
3.22000	-3032.21	212.71	56.38	-3169.68	203.84	74.06	-3478.01	443.49	430.19	-3445.28	387.32	434.28	-2966.81	49.03	37.35	-2923.77	68.76	120.87	-4081.35	106.18	-36.30	-4042.29	55.34	-204.67	-3081.01	115.71	1088.86	0.00	0.00	0.00	-3072.29	48.19	1459.33	-3121.23	154.84	1465.59	-3150.46	-34.80	1373.11	-3722.41	150.25	1383.07	711.22	-299.42	78.85	1312.35	-298.74	76.59	738.89
3.23000	-2951.69	212.19	61.09	-3157.15	205.67	71.75	-3470.65	441.84	432.93	-3437.76	386.10	437.18	-2966.81	49.03	37.35	-2930.18	68.89	119.63	-4080.13	105.00	-36.16	-4040.44	53.72	-206.43	-3080.63	114.19	1089.15	0.00	0.00	0.00	-3057.93	48.52	1459.58	-3116.26	155.32	1465.62	-3146.80	-35.67	1372.84	-3715.37	149.76	1382.53	711.59	-299.45	79.06	1312.30	-298.70	76.49	738.92
3.24000	-2893.78	213.11	63.76	-3118.22	204.48	72.57	-3463.20	440.17	435.63	-3430.16	384.86	440.07	-2966.81	49.03	37.35	-2936.70	69.00	118.34	-4078.84	103.83	-36.01	-4038.53	52.12	-208.18	-3044.25	112.31	1090.17	0.00	0.00	0.00	-3065.98	48.87	1460.43	-3066.19	156.38	1463.76	-3143.10	-36.53	1372.58	-3708.26	149.27	1382.00	711.70	-299.46	79.01	1312.11	-298.89	76.56	738.87
3.25000	-2924.71	215.29	57.83	-3127.74	205.31	66.30	-3455.68	438.48	438.31	-3422.49	383.61	442.93	-2966.81	49.03	37.35	-2943.30	69.09	117.00	-4077.49	102.66	-35.86	-4036.55	50.52	-209.91	-3056.12	113.25	1091.25	0.00	0.00	0.00	-3059.08	49.13	1460.93	-3078.66	157.40	1465.31	-3139.38	-37.39	1372.31	-3701.10	148.78	1381.48	711.53	-299.79	78.90	1312.21	-298.57	76.61	738.86
3.26000	-2979.21	218.06	49.86	-3060.02	205.07	69.95	-3448.08	436.78	440.97	-3414.74	382.34	445.77	-2966.81	49.03	37.35	-2949.97	69.17	115.60	-4076.08	101.49	-35.69	-4034.51	48.92	-211.62	-3056.73	112.63	1090.58	0.00	0.00	0.00	-3051.96	49.47	1461.16	-3104.40	156.76	1465.34	-3135.62	-38.23	1372.06	-3693.87	148.30	1380.95	711.90	-299.44	79.12	1312.42	-298.97	76.59	738.91
3.27000	-2992.06	220.74	46.38	-3041.31	205.84	67.36	-3440.41	435.06	443.59	-3406.92	381.07	448.58	-2966.81	49.03	37.35	-2956.70	69.23	114.15	-4074.60	100.32	-35.51	-4032.41	47.33	-213.31	-3054.23	111.89	1091.12	0.00	0.00	0.00	-3044.62	49.88	1461.15	-3089.37	157.32	1464.94	-3131.83	-39.06	1371.80	-3686.59	147.81	1380.43	711.48	-299.61	78.87	1312.18	-298.90	76.60	738.89
3.28000	-2985.66	223.06	44.81	-3016.58	207.48	65.33	-3432.66	433.32	446.19	-3399.03	379.77	451.37	-2966.81	49.03	37.35	-2963.46	69.26	112.66	-4073.06	99.16	-35.33	-4030.25	45.75	-214.98	-3035.68	111.45	1091.07	0.00	0.00	0.00	-3037.07	50.37	1460.92	-3071.82	157.20	1464.22	-3128.01	-39.89	1371.55	-3679.25	147.33	1379.92	710.82	-299.78	78.74	1312.10	-298.76	76.55	738.87
3.29000	-2938.97	223.23	49.84	-2993.69	208.12	65.82	-3424.84	431.56	448.76	-3391.06	378.47	454.14	-2966.81	49.03	37.35	-2970.24	69.28	111.12	-4071.46	98.01	-35.14	-4028.02	44.17	-216.63	-3030.52	111.20	1092.07	0.00	0.00	0.00	-3029.33	50.92	1460.47	-3087.21	158.58	1464.32	-3124.15	-40.70	1371.31	-3671.85	146.85	1379.41	711.05	-299.68	78.80	1312.00	-298.50	76.65	738.88
3.30000	-2924.29	225.13	49.30	-2932.26	210.03	69.56	-3416.94	429.80	451.30	-3383.01	377.15	456.88	-2966.81	49.03	37.35	-2977.02	69.28	109.52	-4069.78	96.85	-34.93	-4025.73	42.60	-218.26	-3019.09	110.69	1091.48	0.00	0.00	0.00	-3021.39	51.54	1459.83	-3090.94	160.53	1464.18	-3120.26	-41.50	1371.07	-3664.39	146.37	1378.90	711.77	-299.67	79.04	1312.23	-298.93	76.58	738.88
3.31000	-2901.06	225.29	52.36	-2934.44	210.33	65.27	-3408.96	428.01	453.81	-3374.90	375.82	459.59	-2966.81	49.03	37.35	-2983.78	69.27	107.89	-4068.05	95.70	-34.72	-4023.37	41.04	-219.87	-3015.48	111.40	1090.33	0.00	0.00	0.00	-3013.27	52.23	1459.02	-3083.86	160.80	1463.12	-3116.34	-42.29	1370.83	-3656.87	145.89	1378.39	711.63	-299.90	78.97	1312.03	-299.02	76.44	738.87
3.32000	-2860.22	225.83	57.13	-2883.75	212.22	70.09	-3400.92	426.21	456.29	-3366.71	374.48	462.28	-2966.81	49.03	37.35	-2990.50	69.23	106.21	-4066.25	94.56	-34.50	-4020.95	39.48	-221.45	-3017.49	110.20	1089.31	0.00	0.00	0.00	-3004.99	52.99	1458.05	-3039.84	163.08	1461.01	-3112.39	-43.07	1370.60	-3649.30	145.41	1377.89	710.97	-299.41	78.81	1311.46	-298.81	76.41	738.80
3.33000	-2824.93	227.19	63.71	-2838.01	211.08	77.60	-3392.79	424.40	458.74	-3358.45	373.13	464.95	-2966.81	49.03	37.35	-2997.17	69.17	104.48	-4064.38	93.42	-34.27	-4018.47	37.93	-223.02	-3011.71	110.63	1089.53	0.00	0.00	0.00	-2996.54	53.81	1456.94	-3036.13	164.62	1461.48	-3108.41	-43.84	1370.37	-3641.67	144.94	1377.39	711.57	-299.51	78.90	1312.32	-298.95	76.61	738.84
3.34000	-2797.75	226.39	69.89	-2809.58	214.95	81.60	-3384.60	422.57	461.16	-3350.11	371.77	467.58	-2966.81	49.03	37.35	-3003.77	69.09	102.71	-4062.44	92.28	-34.03	-4015.92	36.38	-224.56	-2996.75	111.22	1089.00	0.00	0.00	0.00	-2987.94	54.70	1455.71	-3018.99	164.53	1458.68	-3104.39	-44.60	1370.15	-3633.99	144.47	1376.90	711.07	-299.71	78.74	1312.26	-298.85	76.64	738.82
3.35000	-2735.99	223.93	82.85	-2789.06	213.68	84.89	-3376.33	420.73	463.55	-3341.70	370.39	470.19	-2966.81	49.03	37.35	-3010.28	69.00	100.90	-4060.44	91.14	-33.78	-4013.30	34.85	-226.08	-2973.53	111.62	1087.77	0.00	0.00	0.00	-2979.19	55.65	1454.38	-3018.10	165.42	1456.35	-3100.33	-45.35	1369.93	-3626.24	144.00	1376.41	711.15	-299.62	78.91	1311.97	-299.13	76.50	738.86
3.36000	-2774.99	225.16	80.96	-2756.03	214.40	87.63	-3367.99	418.88	465.91	-3333.22	369.01	472.77	-2966.81	49.03	37.35	-3016.69	68.88	99.04	-4058.37	90.02	-33.52	-4010.61	33.32	-227.58	-2972.23	110.08	1086.82	0.00	0.00	0.00	-2970.32	56.66	1452.96	-2992.51	166.01	1454.87	-3096.25	-46.09	1369.71	-3618.45	143.53	1375.93	711.76	-299.58	79.11	1312.35	-298.85	76.65	738.87
3.37000	-2751.67	225.24	85.50	-2726.67	214.71	89.86	-3359.57	417.01	468.23	-3324.67	367.61	475.32	-2966.81	49.03	37.35	-3022.97	68.74	97.15	-4056.23	88.89	-33.25	-4007.87	31.79	-229.05	-2969.01	111.53	1084.46	0.00	0.00	0.00	-2961.32	57.73	1451.47	-3024.56	167.49	1454.01	-3092.13	-46.82	1369.51	-3610.60	143.07	1375.45	710.61	-299.57	78.69	1312.11	-298.88	76.54	738.86
3.38000	-2729.31	224.99	89.39	-2700.72	214.65	91.59	-3351.08	415.13	470.52	-3316.05	366.20	477.84	-2966.81	49.03	37.35	-3029.11	68.59	95.22	-4054.03	87.77	-32.97	-4005.05	30.28	-230.50	-2965.07	112.33	1082.80	0.00	0.00	0.00	-2952.20	58.85	1449.93	-2994.41	168.91	1451.64	-3087.97	-47.53	1369.30	-3602.69	142.60	1374.97	710.99	-299.60	78.90	1312.24	-298.73	76.57	738.86
3.39000	-2707.91	224.44	92.64	-2677.95	214.25	92.87	-3342.52	413.24	472.78	-3307.36	364.79	480.33	-2966.81	49.03	37.35	-3035.10	68.41	93.25	-4051.76	86.65	-32.68	-4002.17	28.77	-231.93	-2968.87	113.59	1080.60	0.00	0.00	0.00	-2942.98	60.04	1448.35	-2996.88	170.95	1450.72	-3083.79	-48.23	1369.10	-3594.73	142.14	1374.50	711.09	-299.49	79.00	1312.52	-298.78	76.58	738.81
3.40000	-2687.47	223.61	95.30	-2658.12	213.54	93.71	-3333.89	411.34	475.00	-3298.59	363.36	482.78	-2966.81	49.03	37.35	-3040.90	68.21	91.24	-4049.41	85.54	-32.38	-3999.22	27.27	-233.33	-2929.23	114.19	1078.68	0.00	0.00	0.00	-2933.66	61.28	1446.76	-2991.68	170.57	1448.36	-3079.56	-48.93	1368.91	-3586.71	141.69	1374.03	711.33	-299.64	78.86	1312.34	-298.69	76.48	738.91
3.41000	-2667.99	222.54	97.36	-2640.99	212.56	94.14	-3325.18	409.43	477.19	-3289.76	361.93	485.21	-2966.81	49.03	37.35	-3046.52	68.00	89.20	-4047.00	84.43	-32.07	-3996.20	25.78	-234.71	-2921.56	114.39	1077.70	0.00	0.00	0.00	-2924.26	62.57	1445.17	-2964.13	171.29	1445.93	-3075.31	-49.61	1368.72	-3578.64	141.23	1373.57	711.55	-299.53	78.95	1312.30	-298.51	76.69	738.88
3.42000	-2649.46	221.24	98.87	-2626.31	211.32	94.19	-3316.40	407.51	479.35	-3280.86	360.49	487.61	-2966.81	49.03	37.35	-3051.92	67.76	87.12	-4044.52	83.33	-31.76	-3993.11	24.29	-236.07	-2943.85	114.44	1075.10	0.00	0.00	0.00	-2914.78	63.92	1443.60	-2948.92	173.15	1445.70	-3071.02	-50.28	1368.53	-3570.52	140.78	1373.11	711.68	-299.66	78.88	1311.99	-298.54	76.46	738.87
3.43000	-2631.89	219.76	99.83	-2613.86	209.87	93.87	-3307.56	405.57	481.46	-3271.88	359.04	489.97	-2966.81	49.03	37.35	-3057.09	67.50	85.01	-4041.97	82.23	-31.43	-3989.96	22.82	-237.40	-2932.04	114.81	1073.70	0.00	0.00	0.00	-2905.23	65.32	1442.07	-2969.85	177.04	1443.10	-3066.69	-50.93	1368.35	-3562.34	140.33	1372.66	711.55	-299.78	78.89	1311.94	-298.92	76.46	738.86
3.44000	-2615.28	218.11	100.28	-2603.38	208.23	93.23	-3298.64	403.63	483.55	-3262.84	357.58	492.30	-2966.81	49.03	37.35	-3062.01	67.23	82.86	-4039.35	81.14	-31.09	-3986.74	21.35	-238.71	-2929.40	116.32	1071.38	0.00	0.00	0.00	-2895.62	66.77	1440.58	-2965.19	178.19	1442.31	-3062.33	-51.58	1368.18	-3554.11	139.89	1372.21	711.99	-299.14	79.31	1312.28	-298.84	76.59	738.85
3.45000	-2599.62	216.33	100.23	-2594.64	206.44	92.27	-3289.64	401.68	485.59	-3253.73	356.11	494.60	-2966.81	49.03	37.35	-3066.67	66.93	80.68	-4036.65	80.05	-30.74	-3983.44	19.89	-239.99	-2900.80	116.93	1070.13	0.00	0.00	0.00	-2885.96	68.27	1439.17	-2941.84	178.94	1440.30	-3057.93	-52.22	1368.01	-3545.83	139.45	1371.77	710.73	-299.48	78.83	1312.13	-298.69	76.62	738.88
3.46000	-2584.91	214.44	99.70	-2587.40	204.52	91.03	-3280.58	399.71	487.60	-3244.55	354.64	496.86	-2966.81	49.03	37.35	-3071.05	66.61	78.47	-4033.89	78.97	-30.38	-3980.08	18.44	-241.24	-2899.97	117.09	1068.12	0.00	0.00	0.00	-2876.26	69.82	1437.85	-2936.80	180.16	1439.97	-3053.50	-52.84	1367.84	-3537.49	139.01	1371.33	710.88	-299.59	78.82	1312.80	-298.71	76.81	738.92
3.47000	-2571.16	212.47	98.73	-2581.42	202.51	89.53	-3271.45	397.74	489.57	-3235.30	353.16	499.09	-2966.81	49.03	37.35	-3075.13	66.27	76.24	-4031.05	77.89	-30.01	-3976.65	17.00	-242.47	-2879.00	116.64	1067.87	0.00	0.00	0.00	-2866.53	71.41	1436.64	-2937.03	180.89	1437.55	-3049.04	-53.45	1367.68	-3529.10	138.57	1370.90	711.85	-299.29	79.11	1312.65	-298.64	76.97	738.87
3.48000	-2558.36	210.45	97.32	-2576.45	200.44	87.80	-3262.25	395.76	491.50	-3225.98	351.67	501.28	-2966.81	49.03	37.35	-3078.89	65.91	73.97	-4028.15	76.81	-29.63	-3973.15	15.56	-243.67	-2880.71	118.01	1065.63	0.00	0.00	0.00	-2856.78	73.05	1435.55	-2904.17	182.72	1436.40	-3044.54	-54.05	1367.53	-3520.67	138.14	1370.47	711.46	-299.56	79.04	1312.39	-298.80	76.68	738.89
3.49000	-2546.50	208.40	95.50	-2572.27	198.34	85.87	-3252.97	393.78	493.40	-3216.60	350.17	503.44	-2966.81	49.03	37.35	-3082.31	65.52	71.67	-4025.17	75.75	-29.24	-3969.58	14.13	-244.85	-2874.52	118.92	1064.53	0.00	0.00	0.00	-2847.02	74.73	1434.60	-2901.15	185.33	1435.22	-3040.00	-54.64	1367.38	-3512.18	137.71	1370.05	711.04	-299.81	78.71	1312.24	-298.87	76.65	738.92
3.50000	-2535.60	206.36	93.29	-2568.62	196.23	83.75	-3243.63	391.78	495.25	-3207.15	348.67	505.56	-2966.81	49.03	37.35	-3085.39	65.12	69.35	-4022.12	74.68	-28.83	-3965.94	12.72	-246.00	-2861.96	119.41	1063.59	0.00	0.00	0.00	-2837.25	76.45	1433.80	-2917.05	186.53	1435.40	-3035.42	-55.21	1367.24	-3503.64	137.29	1369.63	711.07	-299.93	78.78	1312.01	-298.92	76.47	738.88
3.51000	-2525.65	204.35	90.72	-2565.28	194.16	81.48	-3234.22	389.78	497.07	-3197.63	347.16	507.65	-2966.81	49.03	37.35	-3088.09	64.70	67.00	-4018.99	73.62	-28.42	-3962.23	11.31	-247.12	-2856.21	120.18	1062.46	0.00	0.00	0.00	-2827.50	78.22	1433.19	-2914.08	189.51	1434.87	-3030.82	-55.77	1367.10	-3495.05	136.87	1369.22	710.71	-299.71	78.70	1312.72	-298.61	76.65	738.88
3.52000	-2516.64	202.40	87.80	-2561.99	192.15	79.07	-3224.74	387.77	498.84	-3188.05	345.65	509.69	-2966.81	49.03	37.35	-3090.41	64.25	64.63	-4015.79	72.57	-28.00	-3958.45	9.91	-248.22	-2848.98	122.63	1062.10	0.00	0.00	0.00	-2817.75	80.02	1432.77	-2891.64	189.44	1432.36	-3026.17	-56.33	1366.96	-3486.41	136.45	1368.81	711.55	-299.56	78.95	1312.66	-299.07	76.58	738.87
3.53000	-2508.58	200.54	84.57	-2558.52	190.23	76.56	-3215.19	385.75	500.58	-3178.39	344.13	511.70	-2966.81	49.03	37.35	-3092.32	63.78	62.23	-4012.52	71.52	-27.56	-3954.59	8.52	-249.28	-2831.93	123.41	1061.70	0.00	0.00	0.00	-2808.03	81.87	1432.56	-2880.41	191.72	1433.38	-3021.49	-56.86	1366.84	-3477.72	136.04	1368.41	711.01	-299.39	78.92	1312.74	-299.08	76.69	738.90
3.54000	-2501.46	198.79	81.03	-2554.63	188.43	73.97	-3205.57	383.73	502.27	-3168.68	342.60	513.67	-2966.81	49.03	37.35	-3093.80	63.29	59.81	-4009.17	70.48	-27.12	-3950.67	7.14	-250.32	-2821.00	123.49	1061.32	0.00	0.00	0.00	-2798.35	83.75	1432.58	-2863.86	194.65	1432.13	-3016.77	-57.39	1366.71	-3468.98	135.63	1368.01	711.27	-299.56	78.92	1312.55	-298.70	76.65	738.87
3.55000	-2495.29	197.19	77.22	-2550.08	186.79	71.33	-3195.89	381.71	503.92	-3158.89	341.08	515.60	-2966.81	49.03	37.35	-3094.85	62.78	57.36	-4005.75	69.45	-26.66	-3946.67	5.77	-251.33	-2806.33	125.32	1061.81	0.00	0.00	0.00	-2788.71	85.66	1432.85	-2864.43	196.28	1432.23	-3012.02	-57.90	1366.60	-3460.19	135.23	1367.62	711.45	-299.23	79.00	1312.13	-298.79	76.73	738.86
3.56000	-2490.06	195.76	73.15	-2544.63	185.33	68.66	-3186.13	379.67	505.53	-3149.05	339.54	517.49	-2966.81	49.03	37.35	-3095.44	62.25	54.90	-4002.25	68.41	-26.19	-3942.60	4.41	-252.32	-2803.55	127.91	1061.67	0.00	0.00	0.00	-2779.12	87.61	1433.38	-2870.83	199.23	1433.12	-3007.23	-58.40	1366.48	-3451.35	134.83	1367.23	710.74	-299.27	78.78	1312.04	-298.76	76.55	738.91
3.57000	-2485.78	194.52	68.84	-2538.03	184.09	65.98	-3176.31	377.64	507.10	-3139.13	338.00	519.34	-2966.81	49.03	37.35	-3095.55	61.69	52.42	-3998.68	67.39	-25.71	-3938.46	3.06	-253.27	-2789.32	129.64	1062.20	0.00	0.00	0.00	-2769.60	89.60	1434.19	-2837.08	201.10	1431.35	-3002.40	-58.89	1366.38	-3442.46	134.43	1366.86	711.54	-299.36	79.05	1312.20	-298.57	76.61	738.90
3.58000	-2482.43	193.52	64.33	-2530.06	183.10	63.33	-3166.42	375.60	508.62	-3129.15	336.46	521.16	-2966.81	49.03	37.35	-3095.17	61.12	49.91	-3995.03	66.37	-25.22	-3934.24	1.72	-254.20	-2760.55	130.99	1063.07	0.00	0.00	0.00	-2760.15	91.61	1435.30	-2832.05	202.32	1432.43	-2997.53	-59.37	1366.28	-3433.53	134.04	1366.48	711.23	-299.54	78.90	1312.50	-298.67	76.77	738.85
3.59000	-2480.04	192.77	59.62	-2520.47	182.38	60.72	-3156.46	373.55	510.10	-3119.11	334.92	522.92	-2966.81	49.03	37.35	-3094.28	60.52	47.39	-3991.30	65.36	-24.72	-3929.95	0.39	-255.09	-2754.20	131.87	1063.94	0.00	0.00	0.00	-2750.78	93.66	1436.73	-2820.62	205.41	1433.17	-2992.63	-59.83	1366.18	-3424.55	133.65	1366.11	711.59	-299.74	78.88	1312.14	-298.73	76.74	738.88
3.60000	-2487.68	193.44	50.49	-2509.64	181.70	54.03	-3146.43	371.50	511.53	-3109.01	333.37	524.65	-2966.81	49.03	37.35	-3093.55	59.42	45.06	-3987.50	64.35	-24.21	-3925.59	-0.93	-255.96	-2751.11	133.77	1064.93	0.00	0.00	0.00	-2741.50	95.73	1438.49	-2804.96	208.08	1434.07	-2987.69	-60.28	1366.09	-3415.52	133.27	1365.75	711.04	-300.03	78.58	1312.27	-298.85	76.70	738.86
3.61000	-2506.51	192.35	38.86	-2486.90	180.73	52.14	-3136.34	369.45	512.92	-3098.83	331.82	526.34	-2966.81	49.03	37.35	-3097.64	59.29	41.46	-3983.62	63.35	-23.68	-3921.15	-2.24	-256.79	-2745.73	134.81	1066.88	0.00	0.00	0.00	-2732.32	97.84	1440.61	-2797.78	210.29	1435.88	-2982.71	-60.72	1366.01	-3406.44	132.90	1365.40	711.48	-299.41	78.91	1312.14	-298.70	76.67	738.83
3.62000	-2474.19	191.06	39.38	-2456.41	179.04	53.33	-3126.19	367.40	514.27	-3088.60	330.26	527.98	-2966.81	49.03	37.35	-3099.81	57.79	37.87	-3979.67	62.35	-23.15	-3916.64	-3.55	-257.60	-2732.01	137.28	1068.02	0.00	0.00	0.00	-2726.12	99.67	1442.74	-2778.19	212.06	1435.88	-2977.70	-61.15	1365.93	-3397.32	132.52	1365.05	711.89	-299.55	78.97	1311.87	-298.61	76.60	738.82
3.63000	-2450.40	188.29	39.08	-2467.87	178.11	49.39	-3115.96	365.34	515.57	-3078.30	328.70	529.58	-2966.81	49.03	37.35	-3121.81	57.43	31.41	-3975.63	61.36	-22.60	-3912.05	-4.83	-258.37	-2712.04	139.35	1070.66	0.00	0.00	0.00	-2721.23	102.10	1444.57	-2769.01	214.94	1437.91	-2972.64	-61.56	1365.86	-3388.15	132.16	1364.70	712.26	-299.67	79.06	1312.67	-298.39	76.91	738.89
3.64000	-2466.50	190.22	34.86	-2461.13	179.46	46.96	-3105.67	363.28	516.82	-3067.94	327.14	531.13	-2966.81	49.03	37.35	-3104.78	57.47	31.01	-3971.52	60.38	-22.04	-3907.39	-6.11	-259.12	-2707.08	140.96	1072.09	0.00	0.00	0.00	-2708.61	104.10	1446.92	-2758.76	215.99	1440.56	-2967.55	-61.96	1365.79	-3378.94	131.79	1364.37	711.36	-299.55	78.93	1312.36	-298.73	76.56	738.91
3.65000	-2469.61	188.14	31.45	-2468.18	179.38	43.48	-3095.31	361.22	518.03	-3057.52	325.58	532.64	-2966.81	49.03	37.35	-3096.71	57.57	30.90	-3967.33	59.40	-21.47	-3902.65	-7.38	-259.83	-2685.53	142.80	1073.70	0.00	0.00	0.00	-2706.46	106.21	1449.63	-2738.97	216.48	1442.61	-2962.42	-62.34	1365.73	-3369.68	131.44	1364.04	711.58	-299.48	78.92	1312.16	-298.84	76.46	738.92
3.66000	-2470.49	188.17	30.43	-2436.41	180.17	50.02	-3084.89	359.16	519.19	-3047.04	324.02	534.11	-2966.81	49.03	37.35	-3087.23	57.56	31.06	-3963.06	58.43	-20.89	-3897.84	-8.64	-260.51	-2692.69	145.11	1076.63	0.00	0.00	0.00	-2687.43	108.21	1451.14	-2738.39	218.81	1445.36	-2957.25	-62.71	1365.68	-3360.37	131.08	1363.71	711.64	-299.29	79.08	1312.31	-299.02	76.42	738.86
3.67000	-2466.52	188.47	30.39	-2454.44	178.45	45.94	-3074.41	357.10	520.30	-3036.49	322.46	535.52	-2966.81	49.03	37.35	-3078.82	57.37	31.02	-3958.71	57.47	-20.29	-3892.95	-9.89	-261.16	-2671.90	146.79	1079.58	0.00	0.00	0.00	-2677.01	109.29	1453.81	-2728.55	220.40	1445.86	-2952.05	-63.07	1365.63	-3351.02	130.74	1363.39	711.61	-299.50	79.02	1311.90	-298.76	76.60	738.86
3.68000	-2466.05	188.21	29.00	-2460.00	179.18	43.85	-3063.85	355.03	521.36	-3025.88	320.89	536.90	-2966.81	49.03	37.35	-3060.56	56.13	32.25	-3954.28	56.51	-19.69	-3887.98	-11.12	-261.78	-2671.94	146.63	1080.63	0.00	0.00	0.00	-2679.42	111.00	1455.44	-2717.21	223.78	1448.12	-2946.80	-63.42	1365.58	-3341.63	130.39	1363.08	711.61	-299.65	79.02	1312.11	-298.87	76.61	738.88
3.69000	-2445.63	188.54	32.61	-2479.59	179.32	39.37	-3053.24	352.97	522.37	-3015.21	319.33	538.22	-2966.81	49.03	37.35	-3044.28	54.63	35.48	-3949.77	55.56	-19.07	-3882.94	-12.34	-262.37	-2652.42	148.80	1083.52	0.00	0.00	0.00	-2674.79	113.28	1457.36	-2718.69	224.78	1451.63	-2941.52	-63.75	1365.55	-3332.19	130.06	1362.78	710.98	-299.57	78.97	1311.46	-299.34	76.29	738.87
3.70000	-2467.73	188.57	27.86	-2461.73	179.01	44.56	-3042.56	350.91	523.34	-3004.48	317.76	539.50	-2966.81	49.03	37.35	-3038.39	53.07	39.34	-3945.18	54.62	-18.44	-3877.82	-13.56	-262.92	-2638.74	149.80	1086.11	0.00	0.00	0.00	-2652.10	114.07	1458.84	-2696.58	226.59	1453.02	-2936.20	-64.07	1365.52	-3322.70	129.73	1362.48	711.10	-299.55	78.81	1312.23	-298.79	76.75	738.89
3.71000	-2463.91	188.37	29.13	-2460.64	177.52	44.81	-3031.81	348.84	524.25	-2993.69	316.20	540.73	-2966.82	49.03	37.35	-3008.72	53.27	46.87	-3940.51	53.68	-17.79	-3872.63	-14.76	-263.44	-2636.24	150.24	1087.84	0.00	0.00	0.00	-2633.56	116.19	1460.37	-2672.11	226.84	1453.71	-2930.83	-64.37	1365.49	-3313.18	129.40	1362.19	711.82	-299.72	78.90	1312.50	-298.61	76.63	738.86
3.72000	-2446.84	188.83	33.80	-2488.59	178.32	39.16	-3021.00	346.78	525.12	-2982.84	314.63	541.91	-2980.04	48.59	36.92	-2978.36	52.10	55.18	-3935.76	52.75	-17.14	-3867.35	-15.95	-263.93	-2623.08	150.57	1089.88	0.00	0.00	0.00	-2632.32	116.98	1462.01	-2669.85	228.60	1455.73	-2925.43	-64.66	1365.47	-3303.61	129.08	1361.90	711.36	-299.76	78.82	1312.47	-298.85	76.61	738.85
3.73000	-2450.16	188.95	30.85	-2473.14	179.57	42.64	-3010.13	344.72	525.93	-2971.93	313.07	543.04	-2939.49	47.02	45.35	-2956.74	51.71	60.52	-3930.93	51.83	-16.47	-3862.00	-17.12	-264.38	-2612.70	151.25	1091.66	0.00	0.00	0.00	-2631.12	118.18	1464.13	-2667.29	230.27	1457.28	-2919.99	-64.94	1365.46	-3294.00	128.77	1361.63	711.25	-299.57	78.89	1312.24	-298.90	76.63	738.91
3.74000	-2460.61	188.26	29.84	-2486.53	179.42	39.44	-2999.19	342.67	526.69	-2960.96	311.50	544.13	-2942.38	46.66	44.58	-2937.42	51.68	64.90	-3926.01	50.91	-15.79	-3856.57	-18.29	-264.80	-2609.51	151.98	1093.07	0.00	0.00	0.00	-2620.34	119.43	1465.78	-2652.60	230.22	1458.95	-2914.51	-65.20	1365.45	-3284.34	128.46	1361.35	711.97	-299.41	79.09	1312.69	-298.84	76.75	738.94
3.75000	-2438.35	189.09	32.80	-2448.34	180.29	47.27	-2988.19	340.61	527.40	-2949.93	309.94	545.16	-2895.81	47.96	52.29	-2919.28	49.19	68.01	-3921.01	50.00	-15.10	-3851.06	-19.44	-265.18	-2607.61	151.25	1095.04	0.00	0.00	0.00	-2614.08	120.30	1467.63	-2642.17	232.02	1460.06	-2908.99	-65.45	1365.45	-3274.65	128.16	1361.09	711.05	-299.44	78.86	1312.32	-299.03	76.52	738.94
3.76000	-2466.32	188.28	28.97	-2460.02	179.56	44.94	-2977.13	338.56	528.06	-2938.84	308.38	546.14	-2879.15	43.86	54.05	-2870.35	48.13	74.85	-3915.93	49.10	-14.39	-3845.48	-20.58	-265.54	-2596.58	151.86	1097.79	0.00	0.00	0.00	-2598.27	120.90	1468.89	-2644.74	233.81	1462.76	-2903.43	-65.69	1365.46	-3264.91	127.87	1360.83	711.98	-299.18	79.22	1312.30	-298.74	76.55	738.87
3.77000	-2453.80	188.15	30.68	-2452.13	181.11	45.59	-2966.01	336.51	528.66	-2927.70	306.82	547.07	-2847.25	40.20	56.32	-2857.00	45.69	75.66	-3910.77	48.20	-13.67	-3839.81	-21.71	-265.85	-2583.02	151.17	1098.46	0.00	0.00	0.00	-2583.98	121.07	1470.41	-2617.01	234.32	1464.44	-2897.83	-65.91	1365.47	-3255.13	127.58	1360.58	712.16	-299.29	79.19	1312.72	-298.52	76.72	738.85
3.78000	-2426.37	188.30	35.69	-2439.77	180.37	48.39	-2954.82	334.46	529.21	-2916.49	305.26	547.95	-2798.41	38.11	61.46	-2819.70	44.48	78.70	-3905.52	47.31	-12.94	-3834.06	-22.83	-266.13	-2584.04	150.47	1100.18	0.00	0.00	0.00	-2587.30	120.93	1471.63	-2620.59	234.31	1466.28	-2892.19	-66.11	1365.49	-3245.31	127.30	1360.34	711.81	-299.57	79.12	1312.04	-298.70	76.44	738.79
3.79000	-2462.29	188.79	30.24	-2472.02	178.96	43.68	-2943.57	332.42	529.71	-2905.23	303.71	548.77	-2816.69	36.97	55.50	-2786.41	42.91	80.92	-3900.19	46.43	-12.20	-3828.24	-23.93	-266.38	-2567.10	151.01	1101.76	0.00	0.00	0.00	-2576.13	121.49	1473.47	-2608.30	233.62	1467.33	-2886.50	-66.31	1365.52	-3235.44	127.02	1360.11	711.21	-299.48	78.94	1312.01	-298.58	76.47	738.88
3.80000	-2437.28	188.14	34.68	-2461.40	180.14	46.21	-2932.26	330.38	530.15	-2893.91	302.16	549.55	-2773.39	35.33	57.43	-2751.27	41.33	82.48	-3894.77	45.56	-11.44	-3822.33	-25.02	-266.59	-2544.65	151.21	1103.87	0.00	0.00	0.00	-2563.94	120.80	1474.99	-2605.94	234.45	1468.97	-2880.78	-66.48	1365.55	-3225.54	126.75	1359.88	711.32	-299.57	78.64	1312.27	-298.88	76.58	738.89
3.81000	-2476.46	190.33	28.08	-2471.75	180.95	44.88	-2920.89	328.35	530.54	-2882.53	300.61	550.27	-2753.66	33.69	55.95	-2716.72	40.10	83.50	-3889.27	44.69	-10.67	-3816.35	-26.10	-266.76	-2539.80	149.91	1105.05	0.00	0.00	0.00	-2562.10	122.13	1475.96	-2589.97	234.22	1470.01	-2875.02	-66.65	1365.59	-3215.60	126.49	1359.66	711.70	-299.64	78.96	1312.32	-298.66	76.76	738.83
3.82000	-2438.48	187.12	36.03	-2448.81	178.62	48.78	-2909.45	326.32	530.87	-2871.09	299.06	550.93	-2710.70	32.65	56.93	-2709.48	39.04	79.16	-3883.69	43.84	-9.89	-3810.28	-27.17	-266.90	-2515.09	150.03	1106.79	0.00	0.00	0.00	-2566.54	121.39	1476.88	-2588.36	234.54	1472.79	-2869.21	-66.80	1365.63	-3205.62	126.23	1359.45	711.84	-299.67	78.99	1312.71	-298.69	76.86	738.84
3.83000	-2428.61	188.03	36.74	-2451.56	178.12	48.15	-2897.96	324.30	531.15	-2859.60	297.52	551.54	-2666.94	32.89	57.75	-2675.52	38.11	77.67	-3878.02	42.98	-9.10	-3804.13	-28.22	-267.00	-2501.56	149.15	1108.58	0.00	0.00	0.00	-2560.70	120.75	1477.09	-2588.98	235.57	1473.94	-2863.37	-66.93	1365.69	-3195.60	125.98	1359.24	711.51	-299.66	79.05	1312.00	-298.97	76.57	738.86
3.84000	-2453.76	186.69	31.95	-2423.81	177.32	54.61	-2886.40	322.28	531.37	-2848.05	295.98	552.10	-2658.31	33.62	53.86	-2648.27	37.44	75.49	-3872.26	42.14	-8.29	-3797.90	-29.26	-267.07	-2506.74	149.90	1109.12	0.00	0.00	0.00	-2542.85	120.98	1477.61	-2575.31	234.99	1474.02	-2857.48	-67.05	1365.74	-3185.54	125.74	1359.05	711.55	-299.77	78.92	1311.70	-298.81	76.64	738.86
3.85000	-2439.09	186.27	36.65	-2434.81	178.69	50.32	-2874.79	320.27	531.53	-2836.45	294.45	552.60	-2581.14	33.71	59.01	-2621.94	37.61	72.11	-3866.41	41.31	-7.47	-3791.59	-30.29	-267.10	-2504.57	150.20	1111.87	0.00	0.00	0.00	-2531.41	120.46	1478.06	-2565.86	232.15	1474.14	-2851.56	-67.16	1365.81	-3175.44	125.51	1358.86	711.39	-299.58	78.96	1312.15	-298.53	76.49	738.92
3.86000	-2465.77	187.11	31.30	-2451.70	177.74	50.81	-2863.11	318.27	531.63	-2824.79	292.92	553.04	-2544.32	35.65	59.00	-2602.18	37.63	68.13	-3860.48	40.48	-6.63	-3785.20	-31.30	-267.09	-2505.90	151.08	1111.76	0.00	0.00	0.00	-2523.26	119.37	1478.42	-2559.90	232.70	1474.11	-2845.59	-67.25	1365.88	-3165.30	125.28	1358.68	711.27	-299.52	79.07	1311.96	-298.64	76.59	738.88
3.87000	-2450.38	185.45	35.31	-2421.03	176.48	57.16	-2851.37	316.27	531.68	-2813.08	291.40	553.43	-2521.09	35.10	56.19	-2566.09	37.82	66.54	-3854.47	39.66	-5.78	-3778.72	-32.30	-267.04	-2491.25	151.77	1113.31	0.00	0.00	0.00	-2506.72	119.10	1477.30	-2555.96	232.34	1474.65	-2839.57	-67.33	1365.96	-3155.13	125.06	1358.50	711.55	-299.56	79.10	1312.13	-298.85	76.57	738.86
3.88000	-2455.84	185.23	35.26	-2439.69	176.07	55.81	-2839.58	314.29	531.67	-2801.30	289.88	553.75	-2486.97	36.84	56.41	-2526.88	36.97	65.07	-3848.36	38.85	-4.92	-3772.16	-33.28	-266.96	-2486.13	151.34	1114.24	0.00	0.00	0.00	-2493.03	118.12	1476.91	-2532.58	231.32	1473.40	-2833.52	-67.39	1366.04	-3144.92	124.84	1358.34	712.13	-299.47	79.12	1311.86	-298.74	76.43	738.86
3.89000	-2430.82	182.90	40.58	-2428.26	173.39	56.94	-2827.72	312.30	531.60	-2789.48	288.36	554.02	-2454.04	35.94	56.20	-2500.15	36.81	62.72	-3842.17	38.04	-4.05	-3765.52	-34.25	-266.83	-2481.53	151.47	1114.53	0.00	0.00	0.00	-2489.24	117.31	1475.94	-2523.29	230.27	1472.93	-2827.43	-67.43	1366.14	-3134.67	124.64	1358.18	712.30	-299.68	79.00	1312.49	-298.63	76.63	738.92
3.90000	-2432.21	181.69	42.50	-2428.54	172.75	58.24	-2815.81	310.33	531.47	-2777.60	286.85	554.24	-2398.19	33.14	58.37	-2477.64	35.55	58.55	-3835.89	37.25	-3.16	-3758.79	-35.21	-266.67	-2468.69	151.66	1115.09	0.00	0.00	0.00	-2480.00	116.74	1474.99	-2527.48	230.73	1472.38	-2821.29	-67.46	1366.23	-3124.38	124.44	1358.03	711.65	-299.52	78.92	1312.12	-298.74	76.68	738.94
3.91000	-2434.84	181.69	40.83	-2442.78	175.03	54.69	-2803.83	308.37	531.27	-2765.67	285.35	554.39	-2375.16	32.32	57.88	-2447.48	33.35	57.14	-3829.51	36.46	-2.25	-3751.98	-36.15	-266.47	-2466.63	152.12	1114.64	0.00	0.00	0.00	-2476.90	115.64	1473.68	-2501.01	229.07	1470.99	-2815.11	-67.48	1366.34	-3114.06	124.25	1357.89	711.56	-299.67	78.95	1312.44	-298.44	76.91	738.89
3.92000	-2453.64	183.75	36.87	-2432.44	176.78	54.78	-2791.80	306.41	531.02	-2753.68	283.86	554.48	-2329.47	29.98	59.56	-2431.27	32.00	53.78	-3823.06	35.68	-1.34	-3745.09	-37.08	-266.23	-2445.59	153.25	1115.07	0.00	0.00	0.00	-2463.37	114.22	1472.24	-2488.99	227.29	1470.39	-2808.89	-67.48	1366.45	-3103.70	124.06	1357.76	710.97	-300.03	78.75	1312.20	-298.88	76.61	738.91
3.93000	-2455.47	185.26	34.52	-2495.02	177.49	42.20	-2779.71	304.47	530.71	-2741.64	282.37	554.52	-2290.10	25.17	59.82	-2402.47	31.00	50.83	-3816.51	34.91	-0.41	-3738.11	-38.00	-265.95	-2439.06	154.31	1114.33	0.00	0.00	0.00	-2456.98	113.50	1471.64	-2478.46	226.57	1469.33	-2802.62	-67.47	1366.57	-3093.31	123.89	1357.63	711.67	-299.40	79.09	1312.21	-298.57	76.65	738.82
3.94000	-2471.52	186.77	28.32	-2436.90	179.04	51.14	-2767.56	302.53	530.34	-2729.55	280.89	554.49	-2248.47	23.45	60.18	-2374.55	30.03	47.77	-3809.87	34.15	0.54	-3731.05	-38.90	-265.64	-2443.03	153.33	1113.92	0.00	0.00	0.00	-2463.14	112.61	1470.31	-2461.84	224.75	1467.92	-2796.31	-67.44	1366.70	-3082.88	123.72	1357.52	711.40	-299.47	79.01	1312.23	-298.61	76.60	738.91
3.95000	-2433.87	188.62	36.15	-2463.03	179.37	45.36	-2755.35	300.60	529.90	-2717.40	279.41	554.40	-2208.13	21.77	60.32	-2347.51	29.09	44.61	-3803.14	33.40	1.50	-3723.90	-39.78	-265.28	-2429.82	153.30	1113.09	0.00	0.00	0.00	-2443.71	111.08	1468.48	-2456.85	223.57	1466.79	-2789.96	-67.39	1366.83	-3072.41	123.56	1357.41	711.43	-299.65	79.18	1312.61	-298.85	76.66	738.83
3.96000	-2436.32	187.06	33.27	-2458.04	180.46	46.44	-2743.09	298.69	529.40	-2705.20	277.94	554.25	-2169.07	20.16	60.24	-2321.34	28.16	41.35	-3796.32	32.65	2.47	-3716.67	-40.65	-264.88	-2417.63	153.37	1111.53	0.00	0.00	0.00	-2427.79	109.81	1467.08	-2446.64	222.01	1465.32	-2783.57	-67.33	1366.97	-3061.91	123.41	1357.31	712.11	-299.36	79.30	1312.68	-298.83	76.69	738.86
3.97000	-2456.07	188.66	29.88	-2473.44	182.99	43.79	-2730.76	296.78	528.84	-2692.95	276.49	554.03	-2131.28	18.59	59.95	-2296.02	27.26	38.00	-3789.41	31.91	3.46	-3709.35	-41.51	-264.44	-2416.78	153.19	1111.07	0.00	0.00	0.00	-2409.35	108.66	1465.00	-2436.01	221.28	1463.60	-2777.13	-67.25	1367.12	-3051.38	123.26	1357.22	711.42	-299.48	79.01	1312.38	-298.95	76.63	738.86
3.98000	-2470.68	190.72	27.36	-2458.69	183.72	45.39	-2718.38	294.89	528.21	-2680.65	275.03	553.76	-2094.74	17.07	59.44	-2271.55	26.39	34.55	-3782.41	31.19	4.46	-3701.95	-42.35	-263.96	-2409.05	154.12	1109.77	0.00	0.00	0.00	-2409.84	107.61	1463.48	-2439.36	220.10	1462.33	-2770.65	-67.16	1367.28	-3040.81	123.13	1357.14	711.13	-299.50	78.88	1312.11	-298.77	76.53	738.90
3.99000	-2446.81	190.29	30.21	-2464.80	182.99	44.53	-2705.95	293.01	527.52	-2668.29	273.59	553.42	-2059.43	15.60	58.73	-2247.91	25.54	31.02	-3775.31	30.47	5.47	-3694.46	-43.17	-263.44	-2398.56	153.96	1107.39	0.00	0.00	0.00	-2403.20	105.82	1461.56	-2423.33	219.34	1460.28	-2764.12	-67.05	1367.44	-3030.21	123.00	1357.07	710.58	-299.88	78.64	1312.60	-298.54	76.62	738.94
4.00000	-2436.65	190.95	30.92	-2448.52	183.64	46.68	-2693.46	291.14	526.77	-2655.88	272.16	553.01	-2025.33	14.19	57.82	-2225.09	24.71	27.40	-3768.13	29.76	6.50	-3686.88	-43.98	-262.88	-2395.35	153.12	1105.66	0.00	0.00	0.00	-2398.10	104.21	1459.41	-2416.66	217.52	1458.47	-2757.55	-66.93	1367.61	-3019.57	122.88	1357.01	711.42	-299.53	79.05	1312.51	-298.72	76.68	738.90
4.01000	-2463.07	191.19	26.64	-2458.36	182.52	44.59	-2680.91	289.28	525.95	-2643.43	270.73	552.54	-1992.44	12.82	56.71	-2203.07	23.90	23.69	-3760.85	29.06	7.54	-3679.22	-44.78	-262.27	-2389.75	153.01	1103.24	0.00	0.00	0.00	-2382.53	103.44	1457.02	-2405.38	217.09	1456.09	-2750.94	-66.79	1367.79	-3008.91	122.77	1356.95	711.21	-299.44	79.11	1312.68	-298.92	76.74	738.86
4.02000	-2463.69	191.83	26.01	-2432.85	182.96	49.70	-2668.30	287.44	525.06	-2630.92	269.32	552.01	-1960.73	11.50	55.41	-2181.85	23.12	19.91	-3753.48	28.36	8.60	-3671.47	-45.56	-261.62	-2371.78	152.92	1101.09	0.00	0.00	0.00	-2372.59	101.59	1454.78	-2408.07	214.58	1453.99	-2744.29	-66.63	1367.97	-2998.20	122.67	1356.91	712.10	-299.33	79.17	1311.87	-298.92	76.42	738.88
4.03000	-2460.43	192.26	26.52	-2450.24	182.43	46.05	-2655.64	285.61	524.11	-2618.36	267.91	551.41	-1930.18	10.23	53.93	-2161.42	22.35	16.06	-3746.01	27.68	9.68	-3663.63	-46.32	-260.94	-2353.33	150.80	1100.10	0.00	0.00	0.00	-2373.25	99.69	1452.03	-2384.25	212.47	1451.65	-2737.58	-66.46	1368.16	-2987.47	122.57	1356.87	712.23	-299.68	79.19	1312.52	-298.85	76.67	738.92
4.04000	-2453.66	192.49	28.05	-2444.80	184.02	46.93	-2642.92	283.80	523.09	-2605.76	266.52	550.74	-1900.78	9.00	52.27	-2141.75	21.61	12.13	-3738.46	27.01	10.76	-3655.70	-47.07	-260.20	-2360.40	150.53	1097.58	0.00	0.00	0.00	-2350.67	98.45	1449.11	-2387.13	211.84	1449.21	-2730.84	-66.27	1368.36	-2976.71	122.49	1356.84	711.22	-299.56	78.90	1312.30	-298.65	76.71	738.90
4.05000	-2443.78	192.53	30.48	-2454.35	183.09	46.26	-2630.15	281.99	522.00	-2593.10	265.13	550.01	-1872.52	7.83	50.43	-2122.85	20.90	8.13	-3730.80	26.34	11.86	-3647.69	-47.80	-259.43	-2356.00	150.15	1095.18	0.00	0.00	0.00	-2333.96	97.33	1446.98	-2381.74	209.15	1446.38	-2724.05	-66.07	1368.57	-2965.91	122.41	1356.82	710.65	-299.53	78.81	1312.81	-298.46	76.93	738.93
4.06000	-2431.19	192.42	33.71	-2449.87	184.13	45.15	-2617.33	280.21	520.85	-2580.39	263.76	549.20	-1845.37	6.70	48.42	-2104.69	20.20	4.07	-3723.06	25.69	12.98	-3639.58	-48.52	-258.61	-2328.32	148.62	1093.46	0.00	0.00	0.00	-2329.42	95.02	1444.37	-2361.61	206.92	1444.29	-2717.21	-65.85	1368.79	-2955.08	122.35	1356.82	711.51	-299.53	79.14	1312.65	-298.86	76.71	738.87
4.07000	-2416.26	192.17	37.60	-2454.22	181.92	46.61	-2604.44	278.43	519.63	-2567.64	262.39	548.33	-1819.33	5.61	46.24	-2087.27	19.53	-0.05	-3715.21	25.04	14.11	-3631.39	-49.22	-257.75	-2318.78	147.99	1091.06	0.00	0.00	0.00	-2324.90	93.36	1442.08	-2356.98	205.69	1442.37	-2710.33	-65.61	1369.01	-2944.22	122.29	1356.82	711.45	-299.29	78.94	1312.35	-298.57	76.59	738.87
4.08000	-2399.39	191.80	42.06	-2448.34	181.90	48.39	-2591.51	276.68	518.33	-2554.84	261.04	547.40	-1794.36	4.57	43.90	-2070.58	18.88	-4.24	-3707.28	24.40	15.26	-3623.11	-49.90	-256.85	-2311.50	147.33	1089.24	0.00	0.00	0.00	-2313.75	91.72	1439.90	-2352.36	204.41	1440.60	-2703.41	-65.36	1369.24	-2933.33	122.24	1356.83	711.50	-299.57	78.95	1312.44	-298.43	76.68	738.86
4.09000	-2380.98	191.34	46.95	-2454.18	182.52	46.82	-2578.52	274.93	516.97	-2541.98	259.70	546.39	-1770.47	3.58	41.41	-2054.60	18.25	-8.47	-3699.24	23.78	16.42	-3614.74	-50.57	-255.90	-2311.95	145.94	1087.73	0.00	0.00	0.00	-2306.26	89.89	1437.43	-2339.17	202.70	1437.96	-2696.44	-65.09	1369.47	-2922.41	122.20	1356.85	711.24	-299.31	78.90	1312.17	-298.52	76.70	738.84
4.10000	-2361.39	190.79	52.17	-2483.48	182.37	41.73	-2565.47	273.21	515.54	-2529.08	258.37	545.31	-1747.62	2.63	38.77	-2039.32	17.64	-12.76	-3691.11	23.16	17.60	-3606.28	-51.22	-254.90	-2291.17	144.51	1086.20	0.00	0.00	0.00	-2293.12	88.15	1435.28	-2318.99	199.95	1435.37	-2689.42	-64.80	1369.72	-2911.46	122.17	1356.88	711.01	-299.35	78.92	1311.81	-298.52	76.54	738.89
4.11000	-2341.04	190.18	57.60	-2460.61	183.53	45.62	-2552.38	271.50	514.04	-2516.14	257.05	544.16	-1725.81	1.72	35.98	-2024.73	17.05	-17.10	-3682.89	22.55	18.79	-3597.73	-51.86	-253.87	-2275.11	143.99	1084.94	0.00	0.00	0.00	-2298.87	86.21	1433.69	-2307.50	198.57	1434.28	-2682.36	-64.50	1369.97	-2900.48	122.15	1356.91	711.50	-299.45	79.11	1312.25	-298.77	76.62	738.92
4.12000	-2320.30	189.53	63.12	-2471.37	183.19	44.57	-2539.22	269.81	512.47	-2503.14	255.75	542.95	-1705.02	0.85	33.05	-2010.81	16.48	-21.48	-3674.57	21.95	20.00	-3589.09	-52.47	-252.78	-2278.20	141.70	1082.65	0.00	0.00	0.00	-2275.94	84.49	1431.48	-2292.15	195.94	1432.29	-2675.25	-64.18	1370.23	-2889.48	122.14	1356.96	712.10	-299.33	79.28	1312.12	-298.55	76.64	738.88
4.13000	-2299.56	188.86	68.61	-2456.95	184.42	45.68	-2526.02	268.13	510.83	-2490.10	254.46	541.66	-1685.23	0.03	29.98	-1997.56	15.94	-25.90	-3666.15	21.36	21.22	-3580.35	-53.07	-251.65	-2259.58	139.73	1081.93	0.00	0.00	0.00	-2267.16	81.86	1429.23	-2298.68	194.37	1430.26	-2668.10	-63.84	1370.50	-2878.44	122.14	1357.02	711.88	-299.61	79.11	1311.96	-298.73	76.72	738.85
4.14000	-2279.22	188.19	73.97	-2430.62	183.82	49.88	-2512.76	266.48	509.11	-2477.01	253.18	540.30	-1666.42	-0.75	26.78	-1984.97	15.41	-30.36	-3657.63	20.79	22.46	-3571.53	-53.66	-250.48	-2263.74	138.21	1079.96	0.00	0.00	0.00	-2263.18	80.03	1428.20	-2292.43	192.71	1428.68	-2660.90	-63.49	1370.78	-2867.37	122.15	1357.09	711.52	-299.84	78.92	1312.43	-298.93	76.65	738.83
4.15000	-2259.66	187.54	79.08	-2461.77	183.77	45.69	-2499.45	264.84	507.33	-2463.88	251.91	538.86	-1648.58	-1.49	23.46	-1973.01	14.91	-34.86	-3649.02	20.22	23.71	-3562.62	-54.22	-249.26	-2245.06	136.84	1079.47	0.00	0.00	0.00	-2245.23	77.73	1425.59	-2282.32	189.21	1426.60	-2653.65	-63.12	1371.06	-2856.28	122.17	1357.17	711.86	-299.50	79.01	1312.25	-298.77	76.60	738.85
4.16000	-2241.28	186.93	83.81	-2448.48	184.33	47.58	-2486.09	263.22	505.47	-2450.70	250.66	537.35	-1631.70	-2.19	20.02	-1961.69	14.42	-39.39	-3640.30	19.66	24.98	-3553.61	-54.77	-247.99	-2235.16	135.51	1078.37	0.00	0.00	0.00	-2225.95	75.49	1423.80	-2264.31	187.35	1424.86	-2646.36	-62.73	1371.35	-2845.16	122.20	1357.26	712.30	-299.36	79.32	1311.77	-298.54	76.75	738.85
4.17000	-2224.46	186.38	88.05	-2449.03	184.83	47.55	-2472.68	261.62	503.53	-2437.47	249.42	535.77	-1615.75	-2.84	16.45	-1950.98	13.96	-43.94	-3631.49	19.11	26.27	-3544.51	-55.31	-246.68	-2216.92	133.92	1076.46	0.00	0.00	0.00	-2225.39	73.18	1422.88	-2251.75	184.79	1423.89	-2639.02	-62.33	1371.65	-2834.01	122.23	1357.36	711.46	-299.84	78.97	1312.43	-298.69	76.81	738.90
4.18000	-2209.59	185.91	91.70	-2442.14	184.40	48.97	-2459.21	260.03	501.52	-2424.20	248.20	534.12	-1600.72	-3.46	12.78	-1940.88	13.51	-48.52	-3622.58	18.57	27.57	-3535.32	-55.82	-245.32	-2204.92	132.27	1076.16	0.00	0.00	0.00	-2212.92	70.82	1421.38	-2244.50	182.33	1422.72	-2631.63	-61.91	1371.96	-2822.83	122.28	1357.47	711.40	-299.66	79.05	1312.65	-298.99	76.63	738.88
4.19000	-2197.06	185.54	94.62	-2454.20	182.98	47.06	-2445.69	258.47	499.44	-2410.88	246.99	532.39	-1586.59	-4.04	9.00	-1931.37	13.09	-53.12	-3613.57	18.04	28.88	-3526.04	-56.32	-243.92	-2198.35	129.89	1075.18	0.00	0.00	0.00	-2204.43	67.29	1419.95	-2233.02	179.74	1420.90	-2624.20	-61.47	1372.28	-2811.63	122.34	1357.58	711.90	-299.46	79.13	1312.65	-298.66	76.82	738.83
4.20000	-2187.26	185.28	96.71	-2432.50	182.40	50.63	-2432.12	256.93	497.28	-2397.52	245.79	530.58	-1573.34	-4.59	5.12	-1922.45	12.68	-57.74	-3604.46	17.53	30.21	-3516.66	-56.80	-242.46	-2187.23	127.30	1074.93	0.00	0.00	0.00	-2186.08	64.86	1418.72	-2216.03	176.88	1419.53	-2616.72	-61.01	1372.60	-2800.40	122.41	1357.71	711.55	-299.70	78.92	1312.69	-298.82	76.70	738.85
4.21000	-2180.58	185.17	97.84	-2442.14	182.81	47.78	-2418.50	255.41	495.05	-2384.12	244.61	528.70	-1560.97	-5.09	1.15	-1914.10	12.29	-62.37	-3595.25	17.02	31.56	-3507.19	-57.26	-240.96	-2177.71	125.03	1075.03	0.00	0.00	0.00	-2183.77	63.13	1418.37	-2198.30	175.26	1418.66	-2609.19	-60.54	1372.93	-2789.15	122.49	1357.85	711.81	-299.43	79.11	1312.73	-298.79	76.79	738.85
4.22000	-2177.41	185.21	97.91	-2440.17	183.35	48.47	-2404.83	253.91	492.74	-2370.67	243.45	526.75	-1549.45	-5.56	-2.92	-1906.30	11.92	-67.01	-3585.93	16.52	32.92	-3497.62	-57.70	-239.41	-2164.63	122.07	1075.85	0.00	0.00	0.00	-2161.88	61.37	1417.50	-2205.75	173.39	1418.47	-2601.62	-60.05	1373.27	-2777.87	122.58	1358.00	711.72	-299.29	79.20	1312.03	-298.91	76.66	738.92
4.23000	-2178.13	185.43	96.80	-2456.73	182.24	45.54	-2391.11	252.43	490.36	-2357.17	242.30	524.71	-1538.76	-5.99	-7.08	-1899.05	11.58	-71.66	-3576.52	16.04	34.30	-3487.97	-58.12	-237.81	-2154.13	119.96	1076.02	0.00	0.00	0.00	-2143.20	58.10	1416.76	-2190.05	170.92	1418.17	-2594.00	-59.54	1373.62	-2766.56	122.68	1358.17	711.55	-299.77	79.13	1312.36	-298.86	76.60	738.89
4.24000	-2183.15	185.85	94.39	-2431.36	183.48	49.25	-2377.34	250.97	487.90	-2343.64	241.17	522.60	-1528.90	-6.38	-11.31	-1892.34	11.25	-76.31	-3567.01	15.56	35.70	-3478.21	-58.53	-236.17	-2145.38	116.91	1076.01	0.00	0.00	0.00	-2137.44	55.91	1416.80	-2171.03	167.73	1418.27	-2586.33	-59.01	1373.98	-2755.23	122.79	1358.34	710.91	-299.71	78.83	1312.11	-298.80	76.70	738.84
4.25000	-2192.84	186.49	90.56	-2414.52	183.23	51.01	-2363.51	249.53	485.36	-2330.05	240.05	520.41	-1519.84	-6.74	-15.63	-1886.15	10.93	-80.97	-3557.39	15.10	37.11	-3468.37	-58.92	-234.47	-2122.21	114.22	1077.43	0.00	0.00	0.00	-2134.24	53.04	1417.53	-2164.33	164.55	1419.48	-2578.61	-58.47	1374.34	-2743.87	122.91	1358.52	711.61	-299.68	79.11	1311.86	-298.94	76.53	738.84
4.26000	-2207.59	187.37	85.20	-2426.14	181.28	49.77	-2349.64	248.12	482.74	-2316.43	238.96	518.14	-1511.56	-7.06	-20.01	-1880.47	10.64	-85.62	-3547.67	14.64	38.54	-3458.43	-59.29	-232.73	-2123.16	110.70	1078.05	0.00	0.00	0.00	-2120.04	51.21	1418.12	-2143.95	160.87	1418.83	-2570.85	-57.90	1374.72	-2732.49	123.05	1358.71	711.29	-299.76	78.97	1312.21	-298.96	76.67	738.85
4.27000	-2227.80	188.51	78.19	-2424.31	183.02	48.23	-2335.72	246.73	480.04	-2302.77	237.87	515.79	-1504.06	-7.35	-24.46	-1875.29	10.37	-90.26	-3537.85	14.20	39.98	-3448.39	-59.64	-230.94	-2107.31	105.96	1079.04	0.00	0.00	0.00	-2110.48	48.89	1419.20	-2122.95	159.22	1419.18	-2563.03	-57.32	1375.10	-2721.09	123.19	1358.92	712.10	-299.57	79.15	1311.67	-298.90	76.47	738.86
4.28000	-2253.86	189.92	69.42	-2449.80	181.02	41.74	-2321.75	245.36	477.27	-2289.06	236.81	513.37	-1497.31	-7.60	-28.98	-1870.60	10.11	-94.90	-3527.93	13.77	41.44	-3438.26	-59.97	-229.09	-2094.69	102.91	1080.62	0.00	0.00	0.00	-2088.74	46.08	1419.76	-2131.23	157.48	1421.69	-2555.17	-56.73	1375.49	-2709.66	123.35	1359.13	712.10	-299.34	79.27	1311.82	-298.59	76.55	738.86
4.29000	-2286.25	191.63	58.75	-2408.34	182.54	46.93	-2307.73	244.02	474.41	-2275.31	235.76	510.86	-1491.30	-7.83	-33.55	-1866.38	9.87	-99.52	-3517.90	13.35	42.92	-3428.03	-60.29	-227.20	-2087.76	99.83	1082.54	0.00	0.00	0.00	-2084.92	43.03	1420.90	-2120.14	154.31	1422.76	-2547.26	-56.11	1375.89	-2698.21	123.51	1359.36	711.38	-299.48	78.95	1311.58	-298.89	76.36	738.93
4.30000	-2433.35	194.22	23.26	-2407.28	182.62	44.78	-2293.66	242.70	471.48	-2261.52	234.73	508.27	-1486.01	-8.01	-38.17	-1862.63	9.65	-104.13	-3507.77	12.94	44.42	-3417.70	-60.58	-225.26	-2072.50	96.24	1084.57	0.00	0.00	0.00	-2073.75	41.68	1422.25	-2096.92	152.93	1423.66	-2539.30	-55.48	1376.30	-2686.74	123.69	1359.60	711.59	-299.52	79.03	1311.92	-298.93	76.55	738.94
4.31000	-2415.71	196.33	23.49	-2391.76	183.06	47.81	-2279.54	241.40	468.46	-2247.69	233.72	505.60	-1481.42	-8.17	-42.84	-1859.33	9.44	-108.72	-3497.53	12.54	45.93	-3407.28	-60.85	-223.26	-2068.91	93.49	1085.63	0.00	0.00	0.00	-2069.60	39.27	1424.06	-2104.28	150.54	1426.47	-2531.29	-54.83	1376.71	-2675.24	123.88	1359.84	711.27	-299.38	79.05	1312.11	-298.72	76.71	738.89
4.32000	-2406.46	198.37	20.47	-2356.66	184.46	53.81	-2265.38	240.13	465.37	-2233.82	232.73	502.85	-1477.53	-8.30	-47.55	-1856.47	9.26	-113.28	-3487.19	12.15	47.45	-3396.76	-61.11	-221.22	-2068.00	90.38	1087.19	0.00	0.00	0.00	-2053.21	36.92	1425.46	-2096.79	148.48	1428.11	-2523.23	-54.16	1377.14	-2663.72	124.08	1360.10	711.46	-299.34	79.10	1311.93	-298.60	76.72	738.89
4.33000	-2397.56	199.93	17.21	-2354.44	186.50	56.00	-2251.16	238.89	462.19	-2219.90	231.75	500.01	-1474.30	-8.39	-52.30	-1854.04	9.09	-117.82	-3476.74	11.77	49.00	-3386.15	-61.35	-219.12	-2059.05	88.58	1088.95	0.00	0.00	0.00	-2043.72	35.08	1427.50	-2079.49	146.88	1429.05	-2515.13	-53.47	1377.57	-2652.18	124.29	1360.37	712.08	-299.45	79.21	1312.35	-298.62	76.74	738.91
4.34000	-2369.74	198.75	23.33	-2332.86	185.93	62.84	-2236.90	237.67	458.93	-2205.95	230.80	497.09	-1471.73	-8.45	-57.08	-1852.02	8.94	-122.32	-3466.19	11.41	50.56	-3375.43	-61.56	-216.97	-2037.37	86.78	1090.40	0.00	0.00	0.00	-2035.60	33.60	1429.27	-2071.68	144.76	1430.49	-2506.97	-52.76	1378.01	-2640.62	124.51	1360.66	711.95	-299.29	79.24	1312.29	-298.61	76.71	738.85
4.35000	-2333.19	195.75	35.69	-2310.05	185.18	73.85	-2222.59	236.47	455.59	-2191.95	229.86	494.09	-1469.80	-8.49	-61.88	-1850.41	8.80	-126.80	-3455.54	11.05	52.14	-3364.62	-61.76	-214.78	-2032.52	85.94	1092.25	0.00	0.00	0.00	-2029.51	32.04	1430.68	-2062.95	143.10	1432.50	-2498.77	-52.03	1378.46	-2629.04	124.75	1360.95	712.12	-299.47	79.23	1312.12	-298.91	76.53	738.85
4.36000	-2278.04	193.08	49.75	-2310.73	184.56	81.14	-2208.24	235.31	452.16	-2177.92	228.95	491.01	-1468.49	-8.49	-66.71	-1849.19	8.68	-131.23	-3444.78	10.71	53.73	-3353.71	-61.94	-212.52	-2014.10	84.47	1093.90	0.00	0.00	0.00	-2022.97	30.65	1432.61	-2048.88	141.79	1434.03	-2490.51	-51.29	1378.92	-2617.44	125.00	1361.25	711.61	-299.54	79.16	1311.83	-298.76	76.42	738.86
4.37000	-2214.65	192.07	63.83	-2303.33	183.63	89.35	-2193.84	234.16	448.65	-2163.85	228.05	487.83	-1467.78	-8.46	-71.56	-1848.35	8.58	-135.63	-3433.91	10.38	55.34	-3342.70	-62.09	-210.22	-2020.35	82.72	1095.76	0.00	0.00	0.00	-2012.88	29.43	1434.80	-2043.79	140.93	1435.63	-2482.21	-50.53	1379.39	-2605.81	125.25	1361.57	711.66	-299.47	79.01	1312.12	-298.78	76.64	738.87
4.38000	-2144.77	192.46	82.05	-2309.36	182.20	94.59	-2179.39	233.05	445.06	-2149.74	227.18	484.58	-1467.67	-8.41	-76.42	-1847.88	8.49	-139.98	-3422.93	10.06	56.97	-3331.60	-62.23	-207.86	-2015.23	82.93	1096.67	0.00	0.00	0.00	-1999.07	28.33	1436.14	-2039.59	139.34	1437.49	-2473.85	-49.75	1379.87	-2594.17	125.52	1361.90	711.34	-299.11	78.99	1312.64	-299.04	76.59	738.92
4.39000	-2108.48	192.97	92.88	-2291.95	183.03	103.43	-2164.89	231.97	441.38	-2135.59	226.32	481.24	-1468.12	-8.33	-81.28	-1847.77	8.42	-144.29	-3411.85	9.75	58.62	-3320.39	-62.35	-205.46	-1992.94	83.08	1098.26	0.00	0.00	0.00	-1983.40	26.89	1437.84	-2034.66	137.99	1439.04	-2465.45	-48.95	1380.35	-2582.51	125.81	1362.24	712.23	-299.51	79.20	1311.89	-298.55	76.53	738.93
4.40000	-2072.69	193.41	105.64	-2284.30	183.00	110.72	-2150.35	230.91	437.61	-2121.40	225.49	477.81	-1469.14	-8.22	-86.15	-1848.00	8.37	-148.55	-3400.66	9.46	60.28	-3309.09	-62.45	-202.99	-1999.36	83.41	1099.64	0.00	0.00	0.00	-1983.49	26.06	1440.19	-2027.95	137.02	1441.46	-2456.99	-48.13	1380.85	-2570.82	126.10	1362.59	711.57	-299.51	79.00	1311.61	-298.56	76.60	738.81
4.41000	-2088.44	193.95	109.65	-2288.08	183.80	115.46	-2135.76	229.88	433.76	-2107.18	224.67	474.29	-1470.69	-8.09	-91.02	-1848.57	8.33	-152.75	-3389.36	9.17	61.96	-3297.68	-62.52	-200.48	-1980.07	82.92	1101.06	0.00	0.00	0.00	-1984.97	25.19	1442.26	-2013.07	136.02	1443.04	-2448.49	-47.29	1381.35	-2559.12	126.41	1362.96	711.58	-299.15	79.01	1312.04	-298.62	76.62	738.83
4.42000	-2132.53	194.30	108.77	-2258.84	183.23	126.27	-2121.13	228.88	429.83	-2092.91	223.88	470.69	-1472.77	-7.93	-95.88	-1849.46	8.30	-156.90	-3377.95	8.90	63.66	-3286.17	-62.58	-197.91	-1984.59	82.78	1102.50	0.00	0.00	0.00	-1973.66	24.58	1444.03	-1996.69	135.56	1444.16	-2439.93	-46.43	1381.87	-2547.40	126.73	1363.33	710.91	-299.34	78.77	1312.10	-298.88	76.69	738.90
4.43000	-2181.76	194.16	106.84	-2248.82	182.50	132.32	-2106.45	227.91	425.81	-2078.61	223.11	467.00	-1475.35	-7.74	-100.72	-1850.66	8.30	-160.98	-3366.43	8.64	65.38	-3274.57	-62.61	-195.28	-1969.15	82.63	1104.55	0.00	0.00	0.00	-1962.16	23.88	1445.94	-1983.04	135.09	1446.49	-2431.32	-45.56	1382.39	-2535.66	127.06	1363.72	711.20	-299.61	78.90	1312.14	-298.52	76.85	738.91
4.44000	-2212.94	193.23	107.73	-2218.16	180.99	142.38	-2091.73	226.96	421.70	-2064.27	222.37	463.22	-1478.42	-7.53	-105.55	-1852.15	8.30	-165.00	-3354.81	8.39	67.11	-3262.86	-62.63	-192.61	-1963.82	83.66	1105.59	0.00	0.00	0.00	-1948.67	23.87	1447.74	-1979.73	134.99	1447.92	-2422.67	-44.66	1382.92	-2523.90	127.41	1364.12	711.45	-299.84	78.93	1312.33	-298.79	76.70	738.83
4.45000	-2202.90	191.19	115.30	-2200.56	179.67	149.74	-2076.96	226.05	417.50	-2049.90	221.64	459.35	-1481.97	-7.30	-110.36	-1853.93	8.33	-168.96	-3343.07	8.16	68.86	-3251.05	-62.62	-189.87	-1953.08	82.79	1107.30	0.00	0.00	0.00	-1943.39	23.27	1449.77	-1978.83	134.58	1449.53	-2413.96	-43.75	1383.46	-2512.13	127.76	1364.53	711.73	-299.59	78.95	1312.14	-298.82	76.60	738.86
4.46000	-2162.37	188.68	125.90	-2181.61	178.25	157.74	-2062.15	225.17	413.21	-2035.49	220.94	455.39	-1485.98	-7.04	-115.14	-1855.99	8.36	-172.84	-3331.23	7.94	70.63	-3239.15	-62.59	-187.09	-1944.88	83.63	1108.93	0.00	0.00	0.00	-1942.18	22.91	1451.16	-1974.79	134.50	1451.41	-2405.20	-42.82	1384.01	-2500.33	128.13	1364.96	712.31	-299.75	79.11	1311.86	-298.70	76.49	738.85
4.47000	-2144.55	187.12	134.02	-2157.54	176.74	166.45	-2047.29	224.32	408.84	-2021.04	220.26	451.34	-1490.42	-6.76	-119.89	-1858.31	8.41	-176.65	-3319.27	7.72	72.42	-3227.13	-62.54	-184.24	-1935.24	82.85	1110.47	0.00	0.00	0.00	-1934.80	23.18	1453.00	-1972.53	134.19	1453.18	-2396.39	-41.86	1384.57	-2488.53	128.52	1365.39	712.11	-299.32	79.15	1312.28	-298.96	76.56	738.87
4.48000	-2129.22	185.72	140.81	-2115.13	175.86	177.43	-2032.39	223.50	404.38	-2006.56	219.60	447.20	-1495.29	-6.45	-124.60	-1860.87	8.48	-180.38	-3307.20	7.53	74.22	-3215.02	-62.47	-181.34	-1926.54	82.37	1111.88	0.00	0.00	0.00	-1929.10	23.11	1454.71	-1961.13	133.91	1454.79	-2387.52	-40.89	1385.13	-2476.70	128.91	1365.84	711.78	-299.49	78.93	1312.00	-298.93	76.52	738.92
4.49000	-2093.51	184.23	151.40	-2105.54	174.81	182.97	-2017.44	222.71	399.82	-1992.04	218.97	442.97	-1500.57	-6.12	-129.26	-1863.68	8.56	-184.03	-3295.03	7.34	76.04	-3202.81	-62.38	-178.39	-1927.38	81.67	1113.65	0.00	0.00	0.00	-1920.69	22.52	1455.98	-1950.96	134.89	1456.19	-2378.61	-39.90	1385.71	-2464.86	129.32	1366.30	711.78	-299.21	79.20	1312.21	-298.46	76.63	738.92
4.50000	-2055.61	183.72	161.65	-2074.57	174.36	192.19	-2002.46	221.95	395.18	-1977.49	218.36	438.65	-1506.24	-5.78	-133.89	-1866.72	8.66	-187.60	-3282.74	7.17	77.88	-3190.49	-62.27	-175.38	-1911.59	81.57	1115.18	0.00	0.00	0.00	-1908.33	23.19	1457.94	-1948.00	133.77	1457.90	-2369.64	-38.89	1386.30	-2453.00	129.75	1366.78	711.03	-299.67	78.90	1312.37	-298.69	76.63	738.88
4.51000	-2042.52	183.14	167.45	-2057.37	173.13	199.03	-1987.43	221.23	390.44	-1962.90	217.78	434.23	-1512.28	-5.41	-138.45	-1869.96	8.76	-191.07	-3270.33	7.00	79.74	-3178.07	-62.13	-172.31	-1908.82	81.15	1116.81	0.00	0.00	0.00	-1893.75	23.25	1458.78	-1941.23	134.48	1459.14	-2360.62	-37.86	1386.89	-2441.13	130.18	1367.26	711.66	-299.89	78.99	1312.05	-298.49	76.64	738.86
4.52000	-2021.61	182.51	174.98	-2041.12	173.14	204.52	-1972.35	220.54	385.62	-1948.28	217.22	429.72	-1518.69	-5.02	-142.97	-1873.42	8.89	-194.46	-3257.82	6.86	81.62	-3165.54	-61.97	-169.19	-1902.54	80.81	1118.45	0.00	0.00	0.00	-1897.23	23.64	1460.48	-1937.18	134.09	1460.54	-2351.55	-36.81	1387.50	-2429.24	130.63	1367.76	710.90	-299.68	78.87	1312.00	-298.77	76.44	738.88
4.53000	-1993.19	182.70	183.58	-2022.90	172.98	211.16	-1957.23	219.88	380.70	-1933.63	216.69	425.12	-1525.43	-4.61	-147.42	-1877.06	9.02	-197.76	-3245.19	6.72	83.51	-3152.91	-61.79	-166.01	-1897.31	79.54	1119.30	0.00	0.00	0.00	-1893.21	23.58	1462.58	-1927.94	134.38	1461.99	-2342.43	-35.73	1388.11	-2417.33	131.09	1368.28	710.49	-299.47	78.73	1312.57	-298.98	76.72	738.93
4.54000	-1977.80	184.59	188.70	-1997.51	173.34	218.49	-1942.07	219.25	375.69	-1918.94	216.18	420.42	-1532.50	-4.18	-151.80	-1880.88	9.17	-200.95	-3232.45	6.60	85.43	-3140.18	-61.59	-162.77	-1887.37	79.01	1120.43	0.00	0.00	0.00	-1883.92	23.24	1463.25	-1932.81	133.77	1463.65	-2333.25	-34.64	1388.74	-2405.42	131.57	1368.80	711.32	-299.60	78.96	1312.47	-298.86	76.77	738.95
4.55000	-1956.22	185.33	198.06	-1969.03	173.04	224.45	-1926.87	218.66	370.59	-1904.21	215.69	415.63	-1539.88	-3.73	-156.11	-1884.87	9.33	-204.05	-3219.60	6.49	87.36	-3127.35	-61.37	-159.47	-1889.16	77.97	1122.04	0.00	0.00	0.00	-1880.97	23.27	1464.34	-1921.14	135.90	1465.14	-2324.02	-33.53	1389.37	-2393.48	132.06	1369.34	711.65	-299.57	79.16	1312.47	-298.76	76.64	738.96
4.56000	-1933.08	186.66	203.16	-1946.60	174.29	231.28	-1911.63	218.11	365.39	-1889.46	215.23	410.74	-1547.55	-3.27	-160.34	-1889.01	9.51	-207.04	-3206.63	6.39	89.31	-3114.40	-61.12	-156.12	-1876.41	77.47	1122.92	0.00	0.00	0.00	-1868.73	24.05	1465.39	-1917.48	134.70	1465.83	-2314.74	-32.40	1390.01	-2381.54	132.56	1369.89	711.16	-299.59	78.96	1311.64	-298.55	76.48	738.93
4.57000	-1904.45	187.17	208.82	-1921.98	175.14	235.42	-1896.34	217.58	360.10	-1874.67	214.80	405.76	-1555.50	-2.79	-164.50	-1893.30	9.70	-209.92	-3193.55	6.31	91.28	-3101.36	-60.86	-152.71	-1867.17	77.41	1123.74	0.00	0.00	0.00	-1869.12	23.78	1466.90	-1901.51	134.30	1467.02	-2305.41	-31.25	1390.66	-2369.58	133.08	1370.45	711.15	-299.43	79.04	1311.98	-298.66	76.59	738.87
4.58000	-1877.75	187.27	213.87	-1901.00	175.49	239.02	-1881.02	217.10	354.72	-1859.85	214.39	400.68	-1563.71	-2.29	-168.56	-1897.72	9.90	-212.69	-3180.36	6.24	93.27	-3088.21	-60.57	-149.23	-1865.20	76.55	1124.60	0.00	0.00	0.00	-1864.78	23.85	1468.14	-1896.01	135.85	1467.75	-2296.02	-30.08	1391.33	-2357.61	133.61	1371.03	711.65	-299.49	79.11	1312.18	-298.89	76.63	738.89
4.59000	-1849.26	186.81	218.79	-1870.93	175.75	243.27	-1865.65	216.65	349.24	-1844.99	214.02	395.50	-1572.16	-1.77	-172.54	-1902.26	10.11	-215.34	-3167.05	6.18	95.27	-3074.95	-60.25	-145.71	-1849.52	76.42	1125.33	0.00	0.00	0.00	-1858.38	24.68	1469.03	-1889.30	136.01	1469.24	-2286.58	-28.89	1392.00	-2345.62	134.15	1371.62	711.24	-299.83	78.78	1312.42	-298.71	76.70	738.89
4.60000	-1820.59	186.38	223.55	-1838.39	175.34	247.68	-1850.24	216.23	343.66	-1830.11	213.66	390.22	-1580.83	-1.24	-176.41	-1906.91	10.33	-217.88	-3153.62	6.13	97.30	-3061.59	-59.92	-142.12	-1850.50	74.97	1125.88	0.00	0.00	0.00	-1853.94	25.00	1469.75	-1885.93	135.47	1470.18	-2277.08	-27.68	1392.68	-2333.62	134.71	1372.22	710.94	-299.97	78.65	1312.01	-298.84	76.56	738.87
4.61000	-1794.10	187.03	227.44	-1811.80	175.37	250.54	-1834.79	215.85	337.99	-1815.19	213.34	384.85	-1589.72	-0.69	-180.19	-1911.66	10.57	-220.30	-3140.08	6.10	99.34	-3048.12	-59.56	-138.47	-1840.44	74.44	1133.20	0.00	0.00	0.00	-1856.94	24.92	1470.82	-1900.64	136.42	1471.90	-2267.54	-26.45	1393.37	-2321.61	135.28	1372.84	711.89	-299.42	78.98	1311.98	-298.76	76.55	738.89
4.62000	-1764.48	187.07	231.61	-1788.50	175.51	253.03	-1819.30	215.51	332.22	-1800.24	213.04	379.38	-1598.80	-0.13	-183.86	-1916.49	10.82	-222.59	-3126.42	6.08	101.40	-3034.54	-59.17	-134.76	-1832.34	73.40	1134.56	0.00	0.00	0.00	-1844.79	25.14	1471.68	-1897.66	137.69	1471.96	-2257.93	-25.19	1394.07	-2309.59	135.87	1373.47	711.21	-299.19	78.84	1312.18	-298.50	76.54	738.86
4.63000	-1737.47	186.88	235.22	-1759.06	174.51	256.14	-1803.77	215.20	326.36	-1785.27	212.77	373.81	-1608.06	0.44	-187.42	-1921.39	11.08	-224.75	-3112.64	6.08	103.48	-3020.86	-58.77	-130.99	-1828.73	73.61	1135.05	0.00	0.00	0.00	-1841.66	25.52	1472.83	-1882.31	136.54	1472.28	-2248.28	-23.92	1394.79	-2297.56	136.47	1374.12	711.07	-299.37	78.93	1311.80	-298.69	76.41	738.87
4.64000	-1710.53	185.61	238.82	-1732.04	173.36	258.60	-1788.20	214.93	320.40	-1770.26	212.53	368.14	-1617.48	1.03	-190.86	-1926.35	11.36	-226.78	-3098.75	6.09	105.58	-3007.07	-58.34	-127.17	-1824.21	73.33	1135.36	0.00	0.00	0.00	-1845.92	25.86	1473.71	-1874.11	137.42	1473.01	-2238.57	-22.63	1395.51	-2285.51	137.09	1374.77	712.13	-299.48	79.31	1312.45	-298.56	76.79	738.91
4.65000	-1682.77	184.72	242.14	-1705.21	172.60	260.72	-1772.59	214.70	314.34	-1755.22	212.32	362.37	-1627.04	1.64	-194.18	-1931.37	11.64	-228.67	-3084.74	6.11	107.70	-2993.17	-57.89	-123.28	-1814.96	72.78	1135.74	0.00	0.00	0.00	-1836.00	27.05	1473.90	-1870.32	138.81	1473.46	-2228.80	-21.31	1396.24	-2273.46	137.72	1375.44	711.80	-299.40	79.09	1312.40	-298.65	76.68	738.87
4.66000	-1654.03	183.15	245.28	-1679.55	170.52	262.70	-1756.94	214.51	308.18	-1740.15	212.13	356.49	-1636.73	2.25	-197.38	-1936.41	11.94	-230.43	-3070.61	6.15	109.84	-2979.17	-57.41	-119.33	-1810.28	72.49	1135.74	0.00	0.00	0.00	-1826.27	26.84	1474.56	-1862.70	138.38	1474.17	-2218.98	-19.98	1396.98	-2261.40	138.37	1376.13	711.22	-299.38	79.08	1312.18	-298.55	76.71	738.90
4.67000	-1624.60	180.94	248.55	-1654.49	169.52	263.50	-1741.25	214.36	301.92	-1725.05	211.98	350.52	-1646.53	2.88	-200.44	-1941.49	12.24	-232.05	-3056.37	6.20	112.00	-2965.05	-56.91	-115.32	-1808.31	72.24	1135.97	0.00	0.00	0.00	-1827.07	27.81	1474.79	-1867.47	139.21	1474.72	-2209.11	-18.62	1397.73	-2249.32	139.03	1376.83	711.50	-299.40	79.12	1312.52	-298.81	76.59	738.91
4.68000	-1606.86	178.09	251.41	-1623.97	166.67	266.13	-1725.53	214.24	295.57	-1709.92	211.85	344.45	-1656.42	3.52	-203.37	-1946.58	12.56	-233.51	-3042.00	6.26	114.18	-2950.83	-56.39	-111.24	-1800.42	71.88	1136.09	0.00	0.00	0.00	-1819.62	28.81	1475.73	-1854.87	139.18	1474.83	-2199.18	-17.25	1398.49	-2237.24	139.70	1377.54	711.73	-299.86	79.08	1312.14	-298.97	76.58	738.93
4.69000	-1580.73	176.12	253.52	-1601.58	169.05	266.01	-1709.76	214.17	289.11	-1694.76	211.75	338.27	-1666.40	4.16	-206.15	-1951.66	12.89	-234.84	-3027.52	6.34	116.38	-2936.50	-55.84	-107.11	-1793.31	71.54	1136.29	0.00	0.00	0.00	-1806.40	29.19	1475.94	-1850.60	139.54	1474.63	-2189.20	-15.85	1399.26	-2225.14	140.39	1378.27	711.54	-299.76	78.97	1312.21	-298.90	76.62	738.89
4.70000	-1555.16	174.07	255.43	-1576.41	167.67	267.17	-1693.96	214.13	282.55	-1679.58	211.69	331.99	-1676.43	4.82	-208.79	-1956.74	13.23	-236.00	-3012.92	6.43	118.59	-2922.06	-55.27	-102.91	-1786.36	71.54	1136.50	0.00	0.00	0.00	-1800.71	29.76	1476.12	-1841.28	140.50	1474.82	-2179.16	-14.43	1400.04	-2213.04	141.10	1379.01	711.51	-299.84	79.05	1311.70	-299.00	76.50	738.86
4.71000	-1547.10	171.35	254.66	-1552.45	165.65	267.85	-1678.12	214.14	275.89	-1664.37	211.65	325.60	-1686.51	5.49	-211.28	-1961.80	13.58	-237.02	-2998.20	6.54	120.83	-2907.51	-54.67	-98.66	-1782.28	71.08	1136.37	0.00	0.00	0.00	-1799.38	30.19	1476.18	-1827.92	140.94	1474.50	-2169.07	-12.99	1400.84	-2200.93	141.82	1379.76	710.93	-299.57	78.89	1311.80	-298.89	76.61	738.88
4.72000	-1505.68	170.81	258.50	-1533.36	164.84	267.22	-1662.24	214.18	269.13	-1649.12	211.65	319.11	-1696.62	6.17	-213.61	-1966.82	13.93	-237.87	-2983.35	6.66	123.08	-2892.85	-54.05	-94.34	-1774.40	71.15	1136.39	0.00	0.00	0.00	-1794.57	30.76	1476.31	-1829.18	141.84	1474.69	-2158.92	-11.53	1401.64	-2188.81	142.55	1380.53	710.81	-299.60	78.82	1311.76	-298.90	76.54	738.84
4.73000	-1477.00	170.09	259.29	-1504.76	163.54	268.23	-1646.32	214.27	262.27	-1633.86	211.67	312.52	-1706.74	6.86	-215.78	-1971.80	14.30	-238.56	-2968.39	6.80	125.36	-2878.08	-53.40	-89.95	-1769.74	71.21	1136.19	0.00	0.00	0.00	-1788.33	31.46	1484.60	-1815.48	142.73	1474.26	-2148.71	-10.04	1402.45	-2176.68	143.30	1381.31	711.29	-299.24	79.05	1312.04	-298.92	76.60	738.87
4.74000	-1453.34	169.06	260.58	-1479.47	162.67	268.54	-1630.37	214.40	255.31	-1618.56	211.73	305.82	-1716.86	7.55	-217.79	-1976.72	14.68	-239.09	-2953.31	6.94	127.65	-2863.20	-52.73	-85.50	-1767.02	70.37	1136.13	0.00	0.00	0.00	-1780.82	32.88	1486.21	-1817.51	143.84	1474.77	-2138.45	-8.54	1403.27	-2164.55	144.07	1382.11	711.45	-299.68	78.96	1312.16	-299.00	76.55	738.92
4.75000	-1428.14	168.61	262.18	-1459.89	162.65	268.18	-1614.38	214.57	248.24	-1603.24	211.82	299.01	-1726.96	8.25	-219.63	-1981.57	15.07	-239.44	-2938.10	7.11	129.97	-2848.21	-52.04	-80.99	-1760.39	70.09	1135.93	0.00	0.00	0.00	-1776.93	33.64	1486.21	-1818.92	144.06	1473.96	-2128.14	-7.01	1404.11	-2152.40	144.85	1382.92	711.83	-299.59	78.97	1312.05	-298.84	76.48	738.97
4.76000	-1409.84	168.94	262.40	-1443.32	162.72	266.42	-1598.35	214.78	241.07	-1587.89	211.94	292.10	-1737.02	8.96	-221.29	-1986.33	15.47	-239.63	-2922.77	7.29	132.30	-2833.11	-51.32	-76.42	-1755.57	69.63	1135.82	0.00	0.00	0.00	-1773.58	34.38	1486.14	-1819.37	144.54	1474.18	-2117.76	-5.47	1404.95	-2140.25	145.65	1383.75	711.06	-299.71	78.80	1311.91	-298.64	76.64	738.91
4.77000	-1389.84	169.67	262.73	-1420.92	162.08	266.37	-1582.29	215.03	233.79	-1572.51	212.09	285.08	-1747.02	9.67	-222.76	-1991.01	15.88	-239.64	-2907.33	7.48	134.66	-2817.90	-50.58	-71.78	-1750.31	69.92	1135.79	0.00	0.00	0.00	-1769.43	35.12	1486.01	-1820.55	146.21	1474.22	-2107.33	-3.90	1405.80	-2128.10	146.46	1384.59	711.14	-299.86	78.78	1312.31	-298.73	76.80	738.83
4.78000	-1368.26	169.00	263.31	-1402.86	162.48	265.07	-1566.19	215.33	226.41	-1557.11	212.28	277.95	-1756.96	10.39	-224.06	-1995.58	16.29	-239.47	-2891.75	7.68	137.03	-2802.57	-49.81	-67.08	-1743.46	69.89	1135.55	0.00	0.00	0.00	-1762.59	35.84	1485.67	-1803.96	146.75	1473.51	-2096.85	-2.31	1406.67	-2115.94	147.29	1385.44	711.61	-299.38	79.10	1312.40	-298.69	76.80	738.84
4.79000	-1346.13	169.29	263.78	-1380.25	161.40	264.76	-1550.05	215.67	218.93	-1541.68	212.49	270.72	-1766.81	11.12	-225.16	-2000.03	16.72	-239.11	-2876.06	7.91	139.43	-2787.14	-49.01	-62.31	-1737.82	69.13	1135.56	0.00	0.00	0.00	-1756.74	37.10	1485.55	-1792.31	147.71	1472.66	-2086.31	-0.69	1407.54	-2103.77	148.13	1386.31	710.99	-299.77	78.71	1311.64	-298.94	76.46	738.88
4.80000	-1334.33	168.84	261.92	-1359.10	161.50	264.13	-1533.88	216.06	211.34	-1525.71	211.28	263.80	-1776.55	11.85	-226.07	-2004.35	17.15	-238.57	-2860.24	8.14	141.84	-2771.59	-48.19	-57.48	-1728.30	69.21	1135.55	0.00	0.00	0.00	-1754.79	37.70	1485.29	-1787.18	148.65	1472.07	-2075.71	0.94	1408.43	-2091.60	148.99	1387.20	710.86	-299.62	78.81	1312.06	-298.94	76.62	738.89
4.81000	-1308.80	169.04	262.51	-1344.71	162.23	261.22	-1515.84	216.29	204.39	-1510.09	210.91	257.12	-1786.18	12.58	-226.77	-2008.53	17.59	-237.84	-2844.30	8.39	144.28	-2755.92	-47.35	-52.58	-1721.09	68.38	1135.37	0.00	0.00	0.00	-1748.26	38.70	1484.95	-1784.74	148.58	1471.82	-2065.05	2.60	1409.32	-2079.42	149.87	1388.10	711.85	-299.32	79.10	1311.79	-298.90	76.39	738.88
4.82000	-1309.16	168.05	258.39	-1333.91	161.49	258.14	-1498.98	216.40	197.42	-1496.01	210.59	249.93	-1795.67	13.32	-227.27	-2012.56	18.04	-236.92	-2828.24	8.66	146.74	-2740.15	-46.47	-47.62	-1718.37	67.60	1134.96	0.00	0.00	0.00	-1743.55	39.17	1484.57	-1778.07	149.00	1471.35	-2054.34	4.28	1410.23	-2067.24	150.76	1389.01	711.67	-299.37	79.12	1312.00	-298.90	76.52	738.87
4.83000	-1294.81	167.77	256.51	-1326.33	163.26	253.30	-1483.90	215.38	189.81	-1481.56	210.68	243.28	-1805.01	14.06	-227.56	-2016.43	18.50	-235.80	-2812.05	8.94	149.21	-2724.26	-45.58	-42.59	-1716.48	68.46	1134.52	0.00	0.00	0.00	-1738.67	39.95	1484.14	-1778.25	150.07	1470.84	-2043.57	5.98	1411.15	-2055.05	151.67	1389.94	712.06	-299.47	79.19	1312.10	-299.23	76.52	738.86
4.84000	-1281.54	167.53	254.21	-1312.65	163.79	250.71	-1468.48	216.38	182.96	-1467.58	211.90	237.08	-1814.17	14.80	-227.64	-2020.12	18.97	-234.48	-2795.73	9.24	151.71	-2708.26	-44.65	-37.49	-1711.14	67.80	1134.24	0.00	0.00	0.00	-1733.74	40.95	1483.60	-1775.20	151.17	1469.29	-2032.74	7.70	1412.07	-2042.86	152.60	1390.89	711.20	-299.56	78.99	1312.32	-299.08	76.75	738.98
4.85000	-1269.68	167.89	251.31	-1299.99	165.02	247.72	-1453.98	217.91	176.79	-1454.46	213.24	230.71	-1823.16	15.55	-227.49	-2023.62	19.44	-232.96	-2779.29	9.55	154.23	-2692.14	-43.70	-32.33	-1698.36	67.48	1134.20	0.00	0.00	0.00	-1728.17	41.63	1483.19	-1765.43	151.82	1468.86	-2021.86	9.44	1413.01	-2030.66	153.54	1391.85	711.63	-299.61	79.00	1312.55	-299.10	76.72	738.92
4.86000	-1258.62	167.99	248.06	-1291.56	156.83	243.56	-1441.88	217.95	169.58	-1441.84	215.77	224.97	-1831.94	16.29	-227.12	-2026.92	19.93	-231.24	-2762.73	9.87	156.77	-2675.91	-42.73	-27.10	-1694.07	69.52	1134.03	0.00	0.00	0.00	-1725.74	42.13	1482.67	-1762.94	152.63	1468.60	-2010.92	11.21	1413.96	-2018.47	154.50	1392.82	711.51	-299.44	79.02	1311.68	-299.04	76.48	738.89
4.87000	-1248.46	168.07	244.46	-1280.11	155.12	240.20	-1430.70	219.08	162.80	-1431.69	216.44	218.52	-1840.50	17.04	-226.52	-2030.01	20.41	-229.30	-2746.04	10.21	159.33	-2659.57	-41.73	-21.80	-1690.67	69.66	1133.55	0.00	0.00	0.00	-1719.63	42.89	1482.15	-1752.61	153.43	1467.66	-1999.92	13.00	1414.92	-2006.27	155.47	1393.81	711.82	-299.75	79.19	1311.83	-298.70	76.54	738.88
4.88000	-1239.11	167.88	240.73	-1271.94	157.77	234.82	-1421.48	218.72	155.54	-1422.49	217.04	211.80	-1848.83	17.78	-225.69	-2032.87	20.91	-227.15	-2729.22	10.57	161.91	-2643.11	-40.70	-16.44	-1682.83	69.31	1133.15	0.00	0.00	0.00	-1714.44	43.88	1481.55	-1757.94	154.06	1467.48	-1988.86	14.81	1415.89	-1994.06	156.46	1394.82	711.73	-299.63	78.98	1312.18	-298.74	76.62	738.92
4.89000	-1231.07	167.78	236.54	-1263.44	157.21	230.51	-1411.02	221.50	149.60	-1413.38	218.79	205.50	-1856.90	18.53	-224.61	-2035.50	21.42	-224.78	-2712.28	10.94	164.51	-2626.53	-39.64	-11.01	-1676.93	68.66	1132.62	0.00	0.00	0.00	-1708.21	44.40	1480.93	-1745.67	154.17	1466.46	-1977.74	16.65	1416.88	-1981.86	157.47	1395.84	711.22	-299.52	78.83	1312.31	-298.63	76.67	738.92
4.90000	-1223.30	167.24	232.26	-1256.94	158.74	225.12	-1403.17	221.26	142.28	-1406.46	218.99	198.62	-1864.71	19.27	-223.29	-2037.88	21.93	-222.19	-2695.21	11.33	167.13	-2609.84	-38.56	-5.51	-1671.32	68.76	1132.28	0.00	0.00	0.00	-1702.88	44.80	1480.34	-1743.53	155.53	1465.98	-1966.57	18.50	1417.87	-1969.65	158.50	1396.87	711.28	-299.74	78.89	1311.94	-298.51	76.67	738.92
4.91000	-1216.52	166.59	227.72	-1249.80	158.03	220.31	-1397.54	220.49	134.47	-1399.89	220.52	191.97	-1872.23	20.01	-221.72	-2040.01	22.44	-219.38	-2678.01	11.73	169.77	-2593.04	-37.46	0.05	-1664.49	68.94	1131.73	0.00	0.00	0.00	-1699.63	45.73	1479.62	-1740.67	155.95	1465.17	-1955.33	20.38	1418.87	-1957.44	159.54	1397.93	711.18	-299.14	79.05	1311.95	-298.93	76.45	738.87
4.92000	-1211.70	167.48	222.10	-1244.00	158.12	215.36	-1390.93	222.20	127.92	-1393.86	222.33	185.58	-1879.45	20.75	-219.89	-2041.86	22.97	-216.34	-2660.68	12.15	172.43	-2576.11	-36.32	5.69	-1656.09	68.61	1131.07	0.00	0.00	0.00	-1691.73	46.27	1478.77	-1721.80	156.31	1463.82	-1944.04	22.28	1419.89	-1945.23	160.60	1398.99	711.30	-299.12	79.06	1312.06	-298.97	76.51	738.88
4.93000	-1207.88	168.75	216.05	-1240.18	159.41	208.93	-1387.25	221.41	120.53	-1389.11	223.91	179.10	-1886.36	21.49	-217.81	-2043.43	23.50	-213.08	-2643.23	12.58	175.12	-2559.07	-35.16	11.39	-1650.52	68.17	1130.37	0.00	0.00	0.00	-1687.12	46.75	1478.28	-1702.15	156.52	1462.88	-1932.69	24.21	1420.91	-1933.02	161.67	1400.08	711.86	-299.36	79.05	1312.57	-298.73	76.63	738.92
4.94000	-1203.94	168.53	210.32	-1235.91	159.22	203.06	-1383.39	222.95	114.30	-1385.73	224.82	172.35	-1892.93	22.22	-215.46	-2044.70	24.04	-209.57	-2625.64	13.03	177.83	-2541.92	-33.97	17.17	-1643.74	68.90	1129.53	0.00	0.00	0.00	-1680.45	47.34	1477.53	-1707.50	157.86	1462.16	-1921.28	26.16	1421.95	-1920.80	162.77	1401.17	711.48	-299.61	79.14	1311.92	-298.66	76.54	738.91
4.95000	-1201.44	169.98	203.41	-1234.12	161.52	195.98	-1379.28	226.17	108.51	-1382.09	227.63	166.38	-1899.15	22.95	-212.84	-2045.67	24.58	-205.84	-2607.93	13.50	180.55	-2524.65	-32.75	23.01	-1634.82	68.46	1128.73	0.00	0.00	0.00	-1673.06	47.89	1476.88	-1703.20	159.17	1461.57	-1909.81	28.13	1423.00	-1908.59	163.88	1402.29	711.52	-299.62	79.15	1311.37	-299.01	76.39	738.87
4.96000	-1200.03	172.28	195.81	-1231.75	162.03	189.03	-1376.90	228.13	102.39	-1381.11	227.57	159.03	-1905.00	23.68	-209.94	-2046.32	25.13	-201.86	-2590.09	13.98	183.30	-2507.25	-31.51	28.92	-1624.03	68.60	1127.94	0.00	0.00	0.00	-1668.57	48.78	1476.32	-1697.60	158.64	1461.20	-1898.29	30.12	1424.06	-1896.38	165.01	1403.42	712.33	-299.20	79.32	1311.95	-298.72	76.58	738.86
4.97000	-1198.46	173.73	188.25	-1231.16	164.91	181.14	-1375.12	230.64	96.35	-1380.14	228.71	152.28	-1910.47	24.40	-206.77	-2046.63	25.68	-197.63	-2572.12	14.48	186.07	-2489.75	-30.24	34.91	-1619.29	68.84	1126.89	0.00	0.00	0.00	-1660.29	49.60	1475.88	-1682.41	159.77	1460.49	-1886.70	32.14	1425.13	-1884.17	166.16	1404.57	712.25	-299.22	79.16	1311.89	-298.66	76.65	738.91
4.98000	-1197.73	175.64	180.31	-1230.41	166.49	173.80	-1373.47	233.86	90.47	-1380.38	228.87	145.09	-1915.54	25.12	-203.31	-2046.61	26.24	-193.16	-2554.02	14.99	188.87	-2472.12	-28.94	40.96	-1613.57	66.53	1125.53	0.00	0.00	0.00	-1654.79	50.44	1475.49	-1693.42	159.93	1460.58	-1875.05	34.18	1426.21	-1871.96	167.32	1405.73	711.22	-299.52	78.79	1311.83	-298.88	76.46	738.86
4.99000	-1197.75	177.79	172.16	-1230.12	167.88	165.63	-1374.81	234.30	83.30	-1381.23	229.04	137.81	-1920.19	25.82	-199.56	-2046.23	26.81	-188.44	-2535.79	15.52	191.68	-2454.37	-27.61	47.08	-1604.29	66.28	1124.48	0.00	0.00	0.00	-1647.25	50.87	1475.05	-1690.49	161.52	1459.65	-1863.34	36.25	1427.31	-1859.75	168.50	1406.91	711.83	-299.33	79.19	1312.34	-299.13	76.51	738.91
5.00000	-1198.39	179.85	163.63	-1227.88	176.08	157.50	-1376.15	235.10	76.51	-1382.34	229.60	131.05	-1924.42	26.53	-195.51	-2045.49	27.38	-183.47	-2517.42	16.07	194.52	-2436.51	-26.26	53.28	-1597.65	66.28	1123.35	0.00	0.00	0.00	-1641.90	51.84	1474.59	-1672.43	162.48	1459.40	-1851.58	38.33	1428.41	-1847.54	169.70	1408.10	712.66	-299.52	79.41	1312.14	-298.72	76.67	738.89
5.01000	-1198.77	180.73	155.16	-1228.41	176.71	149.52	-1376.78	237.85	70.19	-1385.06	228.69	123.81	-1928.19	27.22	-191.17	-2044.36	27.95	-178.24	-2498.93	16.63	197.37	-2418.53	-24.87	59.54	-1591.04	66.22	1121.65	0.00	0.00	0.00	-1632.69	52.77	1474.08	-1654.51	163.46	1458.89	-1839.75	40.44	1429.53	-1835.33	170.92	1409.31	711.82	-299.65	79.17	1312.20	-298.53	76.43	738.94
5.02000	-1199.63	181.15	146.65	-1231.13	177.76	140.05	-1378.97	238.69	62.93	-1386.27	229.66	117.50	-1931.49	27.91	-186.52	-2042.85	28.53	-172.74	-2480.30	17.21	200.25	-2400.42	-23.46	65.88	-1581.13	66.35	1120.35	0.00	0.00	0.00	-1626.47	53.62	1473.70	-1643.88	164.03	1459.00	-1827.86	42.58	1430.66	-1823.13	172.15	1410.54	712.14	-299.36	79.24	1311.81	-298.19	76.56	738.93
5.03000	-1201.06	181.54	137.79	-1232.54	176.65	131.64	-1380.80	241.11	56.41	-1387.38	231.62	111.85	-1934.32	28.59	-181.57	-2040.94	29.12	-166.99	-2461.54	17.81	203.15	-2382.20	-22.02	72.29	-1573.34	66.92	1119.03	0.00	0.00	0.00	-1617.25	54.43	1473.35	-1649.85	164.36	1459.14	-1815.92	44.74	1431.80	-1810.93	173.41	1411.79	711.57	-299.32	78.92	1311.85	-298.33	76.61	738.92
5.04000	-1202.79	181.80	128.95	-1233.13	176.68	123.54	-1384.34	240.59	48.58	-1388.78	232.98	106.08	-1936.64	29.26	-176.30	-2038.61	29.71	-160.96	-2442.65	18.42	206.08	-2363.86	-20.55	78.77	-1561.61	67.29	1117.65	0.00	0.00	0.00	-1608.61	55.18	1472.89	-1623.59	171.84	1463.41	-1803.91	46.92	1432.95	-1798.73	174.68	1413.05	711.05	-299.38	78.81	1311.68	-298.42	76.50	738.92
5.05000	-1205.60	182.95	119.60	-1239.68	176.27	114.26	-1386.53	242.22	42.18	-1390.37	234.10	100.20	-1938.45	29.92	-170.70	-2035.86	30.30	-154.67	-2423.63	19.04	209.02	-2345.39	-19.06	85.32	-1553.63	67.77	1116.20	0.00	0.00	0.00	-1600.41	56.27	1472.79	-1608.00	174.23	1464.07	-1791.84	49.12	1434.11	-1786.53	175.97	1414.32	711.64	-299.16	79.07	1311.84	-298.57	76.50	738.84
5.06000	-1207.25	182.10	111.31	-1239.75	176.12	106.75	-1389.19	242.91	35.00	-1391.35	236.04	95.08	-1939.73	30.56	-164.79	-2032.67	30.90	-148.10	-2404.47	19.69	211.99	-2326.81	-17.53	91.95	-1541.79	68.86	1114.58	0.00	0.00	0.00	-1590.88	57.17	1472.48	-1598.24	175.10	1463.89	-1779.71	51.35	1435.28	-1774.34	177.28	1415.62	711.59	-299.19	79.17	1312.53	-298.38	76.83	738.85
5.07000	-1209.06	181.68	103.08	-1249.53	176.49	96.58	-1392.66	242.54	27.91	-1391.81	238.35	90.25	-1940.45	31.20	-158.55	-2029.03	31.50	-141.25	-2385.18	20.35	214.98	-2308.11	-15.98	98.65	-1533.43	70.00	1112.71	0.00	0.00	0.00	-1581.87	58.16	1472.12	-1589.19	176.02	1463.77	-1767.52	53.60	1436.47	-1762.15	178.61	1416.93	711.29	-299.37	78.93	1312.52	-298.62	76.72	738.83
5.08000	-1211.35	182.02	94.68	-1244.42	175.98	90.33	-1396.42	241.48	21.10	-1394.74	237.20	83.87	-1940.62	31.83	-151.97	-2024.93	32.10	-134.12	-2365.75	21.03	217.99	-2289.28	-14.40	105.42	-1522.06	71.52	1111.08	0.00	0.00	0.00	-1573.87	59.45	1472.00	-1577.48	177.32	1463.61	-1755.27	55.88	1437.67	-1749.97	179.95	1418.25	711.25	-299.11	79.01	1312.16	-298.62	76.59	738.87
5.09000	-1211.58	180.04	87.82	-1245.14	175.18	83.50	-1398.58	242.11	18.65	-1395.40	238.06	78.92	-1940.20	32.45	-145.05	-2020.36	32.71	-126.71	-2346.19	21.72	221.02	-2270.33	-12.78	112.26	-1508.60	73.08	1109.49	0.00	0.00	0.00	-1564.24	60.74	1471.86	-1564.55	178.62	1463.58	-1742.95	58.18	1438.88	-1737.79	181.32	1419.60	711.51	-299.33	79.02	1312.12	-298.48	76.57	738.88
5.10000	-1209.87	179.75	80.99	-1248.95	174.75	75.73	-1398.15	242.23	17.71	-1394.22	238.51	75.13	-1939.19	33.05	-137.79	-2015.31	33.32	-119.00	-2326.50	22.44	224.08	-2251.26	-11.14	119.18	-1500.74	74.75	1107.44	0.00	0.00	0.00	-1554.15	61.95	1471.67	-1555.34	181.36	1464.57	-1730.58	60.51	1440.10	-1725.62	182.70	1420.96	711.44	-299.43	79.00	1312.52	-298.64	76.72	738.87
5.11000	-1207.90	179.69	68.17	-1243.01	175.43	66.90	-1396.84	241.16	18.02	-1388.36	236.30	74.68	-1937.56	33.64	-130.18	-2009.75	33.94	-111.01	-2306.67	23.16	227.16	-2232.07	-9.47	126.18	-1487.15	76.56	1105.64	0.00	0.00	0.00	-1545.77	63.13	1471.65	-1545.32	182.96	1464.96	-1718.14	62.86	1441.33	-1713.45	184.10	1422.34	711.98	-299.30	79.23	1312.52	-298.44	76.71	738.87
5.12000	-1203.77	178.36	59.04	-1236.79	173.67	60.33	-1395.84	240.13	18.54	-1383.50	234.82	73.61	-1935.30	34.22	-122.21	-2003.69	34.56	-102.72	-2286.70	23.91	230.26	-2212.75	-7.77	133.25	-1472.52	78.66	1103.83	0.00	0.00	0.00	-1535.08	64.69	1472.36	-1534.65	184.33	1465.65	-1705.64	65.23	1442.57	-1701.29	185.53	1423.73	711.33	-299.31	78.94	1311.96	-298.75	76.53	738.84
5.13000	-1201.99	176.62	52.68	-1232.52	172.25	55.80	-1394.89	240.16	18.73	-1381.88	233.88	73.02	-1932.39	34.78	-113.89	-1997.11	35.18	-94.14	-2266.60	24.67	233.39	-2193.31	-6.04	140.39	-1463.29	80.41	1102.03	0.00	0.00	0.00	-1522.64	66.20	1473.30	-1523.61	185.95	1466.77	-1693.08	67.63	1443.83	-1689.13	186.97	1425.15	711.18	-299.48	79.00	1311.81	-298.88	76.60	738.86
5.14000	-1200.55	175.09	47.03	-1235.11	169.90	49.57	-1394.41	239.95	18.83	-1379.59	234.05	73.66	-1928.82	35.33	-105.20	-1990.00	35.80	-85.25	-2246.36	25.45	236.53	-2173.75	-4.28	147.61	-1451.83	84.67	1100.36	0.00	0.00	0.00	-1512.49	67.90	1474.42	-1512.55	187.52	1467.92	-1680.46	70.05	1445.10	-1676.98	188.43	1426.58	711.53	-299.52	79.03	1312.23	-298.63	76.64	738.90
5.15000	-1196.81	174.71	43.10	-1236.99	169.12	44.54	-1394.49	239.50	18.45	-1378.19	233.08	73.02	-1924.57	35.86	-96.15	-1982.34	36.42	-76.06	-2225.99	26.25	239.70	-2154.07	-2.49	154.90	-1440.22	87.51	1098.61	0.00	0.00	0.00	-1500.14	69.73	1475.48	-1501.38	189.11	1469.16	-1667.77	72.50	1446.38	-1664.84	189.91	1428.02	711.82	-299.34	79.09	1312.26	-298.54	76.71	738.88
5.16000	-1196.31	174.75	38.23	-1229.23	170.43	42.75	-1393.60	240.18	18.66	-1376.20	233.08	72.80	-1919.62	36.38	-86.72	-1974.13	37.05	-66.56	-2205.48	27.07	242.90	-2134.26	-0.67	162.27	-1426.00	90.26	1097.32	0.00	0.00	0.00	-1489.09	71.53	1476.57	-1489.63	191.12	1470.43	-1655.02	74.97	1447.67	-1652.70	191.40	1429.49	711.95	-299.27	79.33	1312.31	-298.64	76.77	738.87
5.17000	-1196.05	174.72	34.80	-1229.11	170.60	39.75	-1394.04	239.07	18.20	-1375.04	232.75	72.54	-1913.96	36.88	-76.91	-1965.35	37.68	-56.75	-2184.83	27.90	246.11	-2114.33	1.18	169.71	-1411.79	93.55	1095.64	0.00	0.00	0.00	-1480.27	73.52	1477.92	-1478.03	192.88	1471.66	-1642.21	77.46	1448.98	-1640.57	192.92	1430.97	712.56	-299.54	79.42	1312.71	-298.65	76.77	738.85
5.18000	-1195.79	174.89	32.15	-1228.84	169.45	37.74	-1393.12	239.95	18.74	-1374.65	232.08	72.11	-1907.57	37.36	-66.72	-1955.99	38.31	-46.62	-2164.04	28.75	249.35	-2094.27	3.05	177.23	-1401.33	96.99	1094.33	0.00	0.00	0.00	-1468.20	75.40	1479.19	-1465.95	195.16	1472.83	-1629.34	79.99	1450.30	-1628.45	194.46	1432.47	711.90	-299.78	79.13	1311.96	-298.67	76.54	738.92
5.19000	-1195.65	174.84	30.32	-1228.61	170.35	36.49	-1392.91	239.80	18.66	-1373.39	232.74	72.05	-1900.44	37.83	-56.14	-1946.04	38.95	-36.17	-2143.11	29.62	252.61	-2074.08	4.96	184.83	-1389.14	100.60	1093.48	0.00	0.00	0.00	-1456.79	77.79	1480.43	-1454.21	197.04	1474.12	-1616.41	82.53	1451.62	-1616.34	196.02	1433.99	711.21	-299.61	78.87	1312.45	-298.98	76.51	738.92
5.20000	-1196.07	175.72	28.48	-1228.40	170.45	35.55	-1392.36	240.51	19.11	-1372.57	233.23	71.86	-1892.54	38.28	-45.16	-1935.49	39.58	-25.41	-2122.05	30.50	255.90	-2053.78	6.91	192.50	-1380.24	104.75	1093.05	0.00	0.00	0.00	-1444.89	80.23	1481.82	-1442.26	199.23	1475.38	-1605.70	86.62	1452.10	-1604.24	197.59	1435.52	711.20	-299.19	78.89	1311.67	-298.99	76.28	738.86
5.21000	-1195.59	174.97	27.91	-1228.03	170.76	35.15	-1392.98	239.70	18.73	-1372.32	233.08	71.43	-1883.86	38.71	-33.79	-1924.32	40.22	-14.31	-2100.85	31.40	259.21	-2033.34	8.88	200.25	-1366.89	108.10	1093.19	0.00	0.00	0.00	-1430.82	82.51	1483.18	-1430.21	201.47	1476.59	-1592.47	87.75	1452.53	-1592.14	199.19	1437.07	711.74	-299.38	79.17	1311.88	-298.51	76.54	738.92
5.22000	-1195.94	175.65	26.85	-1228.12	170.74	34.56	-1392.38	240.08	19.00	-1372.03	232.85	71.08	-1874.39	39.12	-22.02	-1912.53	40.86	-2.89	-2079.50	32.33	262.54	-2012.78	10.88	208.08	-1356.06	112.07	1093.84	0.00	0.00	0.00	-1421.13	84.85	1484.57	-1418.33	203.63	1477.73	-1580.84	90.76	1453.92	-1580.06	200.81	1438.64	712.12	-299.35	79.28	1312.57	-298.62	76.68	738.92
5.23000	-1195.70	175.24	26.38	-1228.40	171.11	33.88	-1392.47	239.97	18.94	-1372.01	232.35	70.86	-1864.10	39.51	-9.83	-1900.09	41.50	8.86	-2058.02	33.26	265.89	-1992.10	12.91	215.99	-1343.47	115.37	1095.05	0.00	0.00	0.00	-1408.91	87.04	1485.71	-1406.41	205.83	1478.67	-1569.19	93.39	1455.56	-1567.98	202.44	1440.23	711.27	-299.59	79.04	1312.53	-298.75	76.68	738.90
5.24000	-1195.96	175.56	25.76	-1228.14	170.90	33.66	-1392.51	239.94	18.86	-1371.44	232.82	71.06	-1852.99	39.88	2.77	-1887.01	42.14	20.95	-2036.40	34.22	269.27	-1971.29	14.97	223.97	-1331.40	118.38	1096.18	0.00	0.00	0.00	-1396.60	89.28	1486.65	-1394.37	208.35	1479.36	-1556.83	95.14	1457.03	-1556.23	204.47	1441.67	710.88	-299.22	79.03	1312.25	-298.79	76.79	738.88
5.25000	-1196.06	175.57	25.41	-1228.21	171.36	33.37	-1392.00	240.50	19.15	-1371.23	232.57	70.87	-1841.03	40.23	15.78	-1873.26	42.78	33.38	-2014.63	35.20	272.67	-1950.35	17.07	232.03	-1324.06	121.34	1097.59	0.00	0.00	0.00	-1384.43	91.41	1487.52	-1382.72	210.55	1479.92	-1545.37	97.36	1458.77	-1544.44	206.78	1442.98	710.76	-299.26	78.98	1311.84	-298.71	76.60	738.85
5.26000	-1196.13	175.53	25.09	-1227.79	170.28	33.56	-1392.25	240.15	18.97	-1370.96	232.60	70.52	-1828.22	40.56	29.22	-1858.84	43.42	46.15	-1992.73	36.19	276.10	-1929.28	19.19	240.17	-1313.94	123.69	1098.71	0.00	0.00	0.00	-1372.71	93.89	1488.26	-1371.42	212.70	1480.35	-1531.98	97.26	1460.47	-1533.50	208.07	1444.30	711.59	-299.32	79.11	1311.86	-298.93	76.49	738.91
5.27000	-1196.18	175.60	24.83	-1227.85	169.56	32.09	-1392.72	239.47	18.70	-1370.74	232.75	70.46	-1818.12	39.24	41.01	-1843.74	44.06	59.27	-1970.68	37.20	279.55	-1908.09	21.35	248.39	-1304.51	125.76	1099.83	0.00	0.00	0.00	-1363.75	96.23	1489.01	-1360.24	214.90	1480.64	-1522.55	100.88	1462.29	-1522.47	209.45	1445.77	711.54	-299.41	79.13	1311.64	-298.72	76.53	738.86
5.28000	-1196.33	175.80	24.58	-1227.32	169.70	31.97	-1392.36	239.82	18.94	-1370.13	233.33	70.52	-1809.67	39.65	53.01	-1827.93	44.70	72.73	-1948.49	38.23	283.02	-1886.76	23.54	256.69	-1295.82	127.93	1100.63	0.00	0.00	0.00	-1349.96	98.48	1489.81	-1349.31	217.12	1480.91	-1510.77	101.06	1464.28	-1512.16	210.23	1447.22	711.81	-299.30	79.19	1311.92	-298.43	76.69	738.85
5.29000	-1196.24	175.48	24.64	-1228.93	169.63	31.79	-1392.53	239.37	18.76	-1370.39	232.98	70.44	-1801.94	41.60	65.39	-1811.42	45.34	86.55	-1926.16	39.28	286.52	-1865.31	25.76	265.07	-1286.42	129.85	1101.34	0.00	0.00	0.00	-1338.46	100.46	1490.48	-1343.26	218.14	1480.76	-1499.97	102.97	1466.06	-1501.39	211.96	1448.71	711.51	-299.36	79.19	1311.85	-298.61	76.54	738.80
5.30000	-1196.37	175.78	24.45	-1231.81	170.90	31.26	-1392.84	239.19	18.78	-1370.04	233.35	70.37	-1787.47	43.34	76.85	-1797.37	45.24	100.94	-1903.69	40.34	290.04	-1843.74	28.01	273.53	-1277.92	131.37	1102.12	0.00	0.00	0.00	-1327.04	102.10	1491.17	-1331.41	219.90	1480.77	-1489.66	104.92	1467.92	-1490.66	213.76	1450.28	711.40	-299.70	79.15	1312.21	-298.69	76.56	738.84
5.31000	-1196.25	175.70	24.46	-1229.27	170.16	31.92	-1392.04	240.10	19.17	-1370.06	233.58	70.47	-1772.39	42.89	91.03	-1787.35	45.24	114.38	-1881.07	41.43	293.58	-1822.03	30.30	282.07	-1271.86	132.01	1102.81	0.00	0.00	0.00	-1316.85	104.13	1491.87	-1318.48	222.40	1481.99	-1478.06	104.51	1469.62	-1481.43	213.57	1451.96	711.91	-299.65	79.21	1312.45	-298.78	76.58	738.92
5.32000	-1196.14	175.57	24.51	-1229.86	169.81	31.59	-1392.70	239.17	18.88	-1370.42	233.19	70.17	-1759.05	42.60	104.85	-1775.77	46.66	127.96	-1858.31	42.53	297.15	-1800.19	32.61	290.68	-1261.08	133.22	1103.54	0.00	0.00	0.00	-1305.55	105.62	1492.61	-1307.98	224.17	1482.83	-1467.51	104.91	1471.45	-1472.10	213.59	1453.81	711.58	-299.39	79.28	1312.32	-298.90	76.63	738.90
5.33000	-1196.28	175.92	24.38	-1230.51	170.20	31.32	-1392.89	238.73	18.82	-1370.22	233.75	70.47	-1743.61	41.16	119.01	-1758.75	46.42	141.95	-1835.41	43.65	300.74	-1778.23	34.96	299.39	-1251.78	134.06	1104.29	0.00	0.00	0.00	-1295.48	106.76	1493.45	-1298.29	225.56	1483.69	-1457.88	106.22	1473.13	-1461.86	214.90	1455.47	711.75	-299.78	79.06	1311.90	-298.88	76.46	738.89
5.34000	-1196.13	175.62	24.51	-1231.45	170.85	31.04	-1392.48	238.94	18.93	-1370.32	233.56	70.28	-1732.69	41.03	129.71	-1739.69	47.22	155.48	-1812.36	44.79	304.36	-1760.26	38.87	312.80	-1243.26	134.28	1105.09	0.00	0.00	0.00	-1285.80	108.02	1494.41	-1291.03	225.52	1484.16	-1449.60	108.46	1474.79	-1453.19	214.06	1457.41	711.27	-299.63	79.03	1311.87	-298.83	76.49	738.91
5.35000	-1196.14	175.82	24.51	-1231.05	170.98	31.41	-1392.30	239.23	19.08	-1370.22	233.72	70.41	-1701.72	42.76	142.68	-1722.55	48.01	167.31	-1789.17	45.95	308.01	-1740.28	41.11	325.30	-1234.83	134.99	1105.87	0.00	0.00	0.00	-1276.13	108.65	1495.49	-1282.38	225.87	1485.21	-1437.61	105.49	1476.68	-1444.15	213.90	1459.37	710.85	-299.62	78.83	1312.53	-298.59	76.91	738.82
5.36000	-1196.45	176.03	24.42	-1229.13	169.77	31.93	-1392.11	239.33	19.16	-1370.06	233.99	70.44	-1692.69	47.19	151.25	-1704.58	50.43	178.25	-1768.65	47.55	319.03	-1719.86	43.19	335.80	-1226.39	135.43	1106.71	0.00	0.00	0.00	-1266.27	109.10	1496.48	-1271.54	227.36	1487.25	-1427.84	105.07	1478.09	-1435.19	213.79	1461.21	712.08	-299.42	79.23	1312.48	-298.68	76.74	738.82
5.37000	-1196.02	175.39	24.80	-1230.59	170.84	31.47	-1392.08	239.33	19.40	-1369.89	234.12	70.57	-1674.71	47.76	159.79	-1683.72	51.36	187.07	-1748.30	49.25	327.71	-1699.80	45.81	344.10	-1217.82	135.67	1107.73	0.00	0.00	0.00	-1257.73	109.06	1497.44	-1262.44	227.66	1488.87	-1418.90	105.31	1479.58	-1426.72	213.18	1463.19	712.00	-299.16	79.30	1312.19	-298.88	76.35	738.81
5.38000	-1196.22	175.66	24.70	-1230.44	170.67	31.63	-1392.16	239.17	19.28	-1369.14	234.87	71.01	-1649.84	48.40	167.23	-1661.18	51.97	193.88	-1727.12	49.92	334.01	-1678.50	46.94	350.54	-1210.12	135.74	1108.79	0.00	0.00	0.00	-1247.47	109.22	1498.41	-1253.75	227.73	1490.47	-1409.60	104.06	1480.96	-1418.20	212.60	1465.11	711.50	-299.70	78.91	1312.29	-298.65	76.56	738.88
5.39000	-1196.12	175.49	24.90	-1233.20	171.09	30.94	-1392.03	239.36	19.33	-1369.71	233.86	70.58	-1623.85	48.89	171.82	-1639.62	52.88	197.96	-1706.57	51.50	337.14	-1658.56	49.01	354.29	-1201.84	135.66	1109.80	0.00	0.00	0.00	-1238.86	108.98	1499.40	-1245.23	227.48	1492.13	-1401.03	103.58	1482.04	-1410.31	211.07	1466.99	710.95	-299.75	78.64	1312.66	-298.69	76.63	738.88
5.40000	-1196.17	175.58	24.83	-1233.50	170.35	31.10	-1392.57	238.47	19.15	-1369.61	234.06	70.74	-1605.93	50.47	173.00	-1618.41	53.88	199.55	-1684.88	51.89	338.22	-1637.67	49.97	355.74	-1193.83	136.26	1110.84	0.00	0.00	0.00	-1229.29	108.60	1500.35	-1236.86	226.91	1493.78	-1392.50	103.36	1483.45	-1401.30	211.12	1468.74	711.09	-299.67	78.70	1312.65	-298.69	76.59	738.86
5.41000	-1195.79	174.99	25.21	-1232.21	170.32	31.13	-1391.77	239.49	19.64	-1369.21	234.40	70.98	-1579.72	50.75	173.32	-1593.71	55.03	199.15	-1663.83	53.29	335.96	-1616.50	50.56	354.93	-1185.47	136.38	1112.07	0.00	0.00	0.00	-1220.92	107.93	1501.20	-1228.54	226.43	1495.33	-1384.63	103.42	1484.29	-1392.68	210.64	1470.33	711.95	-299.53	79.09	1312.37	-298.96	76.36	738.94
5.42000	-1196.10	175.32	25.05	-1231.68	169.71	31.20	-1391.99	238.99	19.53	-1369.44	234.09	70.96	-1552.70	48.42	170.36	-1565.30	56.21	196.73	-1641.74	53.39	331.21	-1595.15	50.78	351.64	-1178.93	136.57	1113.28	0.00	0.00	0.00	-1212.15	107.10	1501.89	-1220.13	225.98	1496.76	-1375.85	101.65	1485.05	-1384.99	209.18	1471.81	711.73	-299.85	78.99	1311.92	-298.63	76.39	738.87
5.43000	-1195.69	174.94	25.13	-1231.77	169.52	30.97	-1391.75	239.00	19.73	-1369.22	234.28	71.29	-1520.08	49.46	167.01	-1537.89	54.71	192.04	-1619.20	53.75	323.79	-1574.17	51.58	345.57	-1170.35	137.25	1114.37	0.00	0.00	0.00	-1205.52	106.32	1502.47	-1211.93	225.27	1498.04	-1367.76	100.76	1485.56	-1376.97	208.38	1473.22	711.52	-299.72	78.89	1311.88	-298.63	76.42	738.91
5.44000	-1195.69	174.99	25.17	-1231.26	169.44	31.40	-1392.62	237.83	19.21	-1369.91	233.13	70.81	-1495.57	52.07	160.12	-1509.53	55.86	185.70	-1596.67	54.49	313.69	-1552.04	51.61	337.52	-1163.89	137.39	1115.64	0.00	0.00	0.00	-1195.55	105.22	1502.88	-1203.81	224.31	1499.18	-1359.85	99.96	1486.11	-1368.52	208.11	1474.27	711.28	-299.31	78.91	1312.31	-299.25	76.37	738.88
5.45000	-1195.32	174.58	25.28	-1233.91	169.85	30.66	-1391.68	238.89	19.89	-1368.80	234.42	71.57	-1461.62	52.83	153.90	-1480.18	57.16	177.67	-1571.50	52.85	301.89	-1528.64	50.44	327.84	-1154.29	137.76	1116.61	0.00	0.00	0.00	-1188.76	104.11	1503.31	-1195.63	223.22	1500.16	-1352.17	99.93	1486.14	-1360.88	206.99	1475.30	711.33	-299.28	78.86	1311.92	-298.82	76.54	738.88
5.46000	-1195.75	175.22	24.90	-1232.63	170.14	30.90	-1391.96	238.23	19.86	-1369.17	233.51	71.37	-1428.45	51.55	146.96	-1451.06	57.30	168.36	-1547.12	53.08	287.46	-1505.67	50.24	315.84	-1147.16	138.06	1117.53	0.00	0.00	0.00	-1181.77	103.23	1503.54	-1187.60	222.00	1500.99	-1344.15	99.21	1486.51	-1352.65	206.89	1475.96	711.81	-299.19	78.96	1312.25	-298.67	76.66	738.94
5.47000	-1195.47	175.10	24.86	-1230.97	170.42	31.45	-1390.69	239.83	20.73	-1369.29	233.15	71.48	-1394.44	55.39	138.37	-1419.99	56.96	158.26	-1521.74	53.18	271.48	-1481.60	49.70	302.37	-1138.32	137.82	1118.28	0.00	0.00	0.00	-1174.02	101.81	1503.69	-1179.50	220.69	1501.65	-1337.33	99.44	1486.57	-1344.84	206.05	1476.54	711.45	-299.41	79.12	1312.74	-298.86	76.74	738.87
5.48000	-1195.52	175.34	24.62	-1232.80	170.28	31.40	-1391.16	239.02	20.49	-1368.80	233.53	71.77	-1359.61	55.25	129.99	-1384.65	57.66	148.29	-1494.50	51.89	254.50	-1455.57	47.59	288.03	-1130.40	138.44	1118.77	0.00	0.00	0.00	-1167.12	100.50	1503.69	-1171.43	219.54	1502.14	-1329.76	99.16	1486.76	-1336.55	205.80	1476.95	711.65	-299.48	79.14	1312.02	-298.87	76.41	738.86
5.49000	-1195.24	175.36	24.49	-1228.32	171.46	32.83	-1391.18	238.77	20.38	-1368.88	233.01	71.90	-1323.23	55.12	122.43	-1349.66	56.67	138.00	-1466.99	52.20	235.71	-1430.15	47.17	272.01	-1123.85	138.70	1119.05	0.00	0.00	0.00	-1160.09	99.35	1503.74	-1163.38	218.28	1502.51	-1322.20	98.85	1486.49	-1328.50	205.40	1477.22	711.80	-299.35	79.15	1312.31	-298.87	76.55	738.89
5.50000	-1195.71	176.15	23.90	-1231.50	171.34	31.96	-1391.47	238.20	20.28	-1368.78	232.76	71.93	-1291.63	53.57	112.97	-1315.16	55.33	127.26	-1438.27	51.93	216.11	-1404.28	47.38	255.02	-1114.51	139.51	1119.35	0.00	0.00	0.00	-1152.14	98.43	1503.55	-1155.40	217.07	1502.76	-1313.27	97.07	1486.05	-1320.33	205.08	1477.25	712.15	-299.28	79.34	1312.76	-298.79	76.62	738.86
5.51000	-1196.06	176.60	23.49	-1229.26	175.08	32.17	-1390.83	238.81	20.80	-1368.22	233.04	72.31	-1259.56	52.18	103.03	-1278.30	53.58	117.24	-1407.87	50.61	196.66	-1377.25	47.11	237.64	-1106.18	139.99	1119.12	0.00	0.00	0.00	-1145.11	97.12	1503.39	-1147.25	216.07	1502.85	-1306.23	97.37	1485.54	-1311.90	205.41	1477.08	711.47	-299.27	79.10	1312.11	-298.90	76.50	738.87
5.52000	-1196.41	176.74	23.27	-1228.02	174.63	32.41	-1390.71	238.75	21.05	-1368.77	231.95	72.08	-1223.55	49.56	94.15	-1245.44	51.81	106.60	-1376.44	49.32	177.13	-1349.13	45.88	220.06	-1098.81	140.14	1118.89	0.00	0.00	0.00	-1136.52	96.00	1503.02	-1140.81	213.74	1502.10	-1298.49	96.90	1485.16	-1303.90	205.22	1476.92	711.02	-299.29	78.95	1312.15	-298.77	76.47	738.89
5.53000	-1196.44	176.76	23.07	-1225.87	175.37	33.07	-1391.53	237.48	20.55	-1367.44	233.27	72.96	-1188.36	47.04	85.88	-1207.01	50.06	97.83	-1343.06	46.38	158.49	-1319.59	44.32	202.85	-1090.56	140.19	1118.41	0.00	0.00	0.00	-1129.38	95.06	1502.63	-1131.35	213.61	1502.47	-1290.59	96.43	1484.35	-1295.82	204.86	1476.51	711.36	-299.58	78.97	1312.22	-298.43	76.76	738.86
5.54000	-1195.88	176.32	23.14	-1218.43	182.35	36.60	-1390.73	238.36	21.19	-1367.97	232.12	72.70	-1145.28	42.86	80.26	-1170.80	45.64	89.31	-1307.79	42.40	141.32	-1288.15	41.29	186.74	-1082.85	140.58	1117.80	0.00	0.00	0.00	-1120.93	94.22	1502.25	-1122.71	213.02	1502.32	-1283.13	96.76	1483.90	-1287.67	204.70	1475.84	711.00	-300.00	78.83	1311.99	-298.44	76.59	738.86
5.55000	-1195.81	176.28	22.98	-1215.08	184.95	38.44	-1391.17	237.20	21.04	-1367.82	231.98	72.93	-1107.64	40.08	74.70	-1133.50	42.64	82.42	-1273.06	39.87	124.34	-1256.29	38.74	171.16	-1074.81	140.83	1116.91	0.00	0.00	0.00	-1113.49	93.42	1501.69	-1114.43	212.22	1501.81	-1275.51	97.16	1482.97	-1279.58	203.86	1475.27	711.37	-299.78	78.90	1311.99	-299.04	76.48	738.82
5.56000	-1195.86	176.38	22.80	-1215.01	184.24	38.18	-1390.30	237.90	21.60	-1367.14	232.44	73.52	-1068.55	38.31	71.11	-1092.41	40.03	77.55	-1239.63	40.29	106.41	-1224.71	36.71	156.02	-1065.53	141.42	1116.08	0.00	0.00	0.00	-1104.60	92.89	1500.92	-1106.25	211.43	1501.13	-1266.30	95.11	1482.13	-1271.23	203.87	1474.42	711.62	-299.46	79.15	1312.22	-298.73	76.54	738.88
5.57000	-1195.97	176.56	22.59	-1217.12	183.04	37.29	-1390.17	237.58	21.91	-1367.03	232.14	73.62	-1031.33	34.83	68.74	-1055.98	37.01	73.54	-1204.97	38.82	89.54	-1192.78	34.79	141.53	-1058.25	140.90	1115.11	0.00	0.00	0.00	-1097.41	92.26	1500.13	-1097.99	210.78	1500.30	-1259.16	96.15	1481.19	-1262.90	203.71	1473.51	711.67	-299.46	79.21	1312.00	-298.84	76.42	738.93
5.58000	-1196.10	176.78	22.38	-1220.45	182.62	35.97	-1390.59	236.62	21.91	-1367.00	231.92	73.98	-998.38	32.49	66.91	-1018.85	32.56	70.69	-1166.80	33.24	75.92	-1160.24	32.20	128.53	-1049.22	140.75	1113.99	0.00	0.00	0.00	-1090.12	91.79	1499.23	-1089.68	210.17	1499.32	-1251.70	97.09	1480.48	-1254.21	203.68	1472.38	712.08	-299.54	79.23	1311.95	-298.72	76.69	738.92
5.59000	-1196.21	176.99	22.17	-1224.23	181.31	34.69	-1389.47	237.23	23.01	-1366.59	231.96	74.46	-958.32	30.01	68.84	-982.63	29.53	69.66	-1128.97	28.08	64.52	-1128.36	30.35	116.55	-1039.39	140.42	1112.77	0.00	0.00	0.00	-1081.94	91.38	1498.26	-1081.45	209.47	1498.18	-1243.32	96.58	1479.38	-1245.81	203.39	1471.16	711.24	-299.46	79.18	1311.84	-298.82	76.51	738.91
5.60000	-1196.26	177.13	21.96	-1229.03	174.07	32.15	-1389.74	235.77	23.21	-1365.70	232.66	75.27	-920.06	27.37	72.19	-946.94	26.87	70.38	-1092.35	24.94	54.68	-1095.31	27.04	107.09	-1031.55	139.71	1111.46	0.00	0.00	0.00	-1072.76	91.22	1497.08	-1073.12	208.74	1496.88	-1233.86	94.75	1477.96	-1237.09	203.52	1469.83	710.84	-299.52	78.87	1312.70	-298.73	76.57	738.91
5.61000	-1196.19	177.16	21.76	-1228.66	173.00	31.67	-1388.33	236.65	24.58	-1366.22	231.44	75.36	-889.21	23.96	76.01	-913.14	24.08	73.22	-1057.04	22.57	47.11	-1063.92	24.70	99.29	-1023.04	139.14	1110.12	0.00	0.00	0.00	-1064.65	90.90	1495.86	-1064.67	208.13	1495.40	-1226.07	95.05	1476.78	-1228.58	202.93	1468.43	710.88	-299.41	79.01	1312.22	-298.63	76.69	738.87
5.62000	-1195.96	177.02	21.59	-1228.11	172.88	31.52	-1388.44	235.72	25.27	-1365.82	231.39	76.04	-856.39	22.25	82.10	-881.58	22.28	77.19	-1024.62	22.57	41.13	-1033.30	22.45	93.94	-1013.60	138.10	1108.78	0.00	0.00	0.00	-1056.82	90.43	1494.57	-1055.97	207.82	1493.73	-1218.72	96.44	1475.83	-1220.82	201.31	1466.97	711.21	-299.48	79.10	1312.66	-298.90	76.70	738.83
5.63000	-1195.23	176.19	21.83	-1228.01	173.12	31.11	-1388.66	234.63	26.06	-1365.47	231.17	76.70	-825.89	20.95	89.26	-852.10	20.53	82.22	-992.80	20.41	38.18	-1005.08	21.45	90.07	-1004.49	137.03	1107.31	0.00	0.00	0.00	-1047.34	89.94	1493.02	-1047.41	207.32	1491.93	-1208.98	94.95	1474.48	-1212.22	200.82	1465.35	711.62	-299.27	79.20	1312.15	-299.27	76.50	738.83
5.64000	-1195.40	176.53	21.39	-1227.70	173.06	30.91	-1387.68	235.14	27.43	-1365.22	230.95	77.51	-798.74	20.67	96.08	-824.89	18.97	87.73	-963.89	19.17	36.36	-978.66	20.26	87.78	-997.13	136.64	1105.75	0.00	0.00	0.00	-1038.95	89.44	1491.53	-1038.83	206.77	1490.06	-1200.29	94.20	1472.92	-1203.20	200.46	1463.80	711.53	-299.50	79.04	1312.41	-298.55	76.61	738.88
5.65000	-1195.20	176.46	21.17	-1227.11	173.23	31.01	-1386.74	235.97	29.30	-1364.80	230.68	78.23	-772.84	18.72	102.17	-796.75	17.67	93.55	-938.35	18.81	35.17	-955.26	20.53	85.96	-988.49	135.52	1104.31	0.00	0.00	0.00	-1028.61	89.24	1489.88	-1030.19	206.25	1488.12	-1191.58	93.63	1471.77	-1194.62	199.41	1462.14	711.27	-299.73	79.03	1312.38	-298.92	76.58	738.90
5.66000	-1195.44	176.99	20.68	-1227.11	173.26	30.53	-1386.54	235.52	30.57	-1363.94	230.53	79.26	-752.35	19.43	107.24	-783.38	18.17	96.63	-915.76	19.30	34.44	-934.53	21.13	84.76	-980.88	134.54	1102.77	0.00	0.00	0.00	-1020.17	88.61	1488.29	-1021.59	205.62	1486.22	-1182.57	92.53	1470.47	-1185.83	198.23	1460.54	711.95	-299.10	79.40	1311.95	-298.75	76.79	738.89
5.67000	-1195.00	176.61	20.65	-1224.40	173.04	31.15	-1385.57	235.96	32.60	-1362.68	231.27	80.79	-734.01	20.55	111.58	-765.52	19.81	99.49	-895.86	19.73	34.14	-916.61	22.35	83.57	-971.43	133.45	1101.22	0.00	0.00	0.00	-1012.36	87.86	1486.83	-1012.93	204.66	1484.41	-1172.81	90.00	1468.86	-1176.95	197.44	1458.81	711.82	-299.19	79.28	1312.47	-298.52	76.97	738.81
5.68000	-1194.99	176.78	20.29	-1222.60	172.73	31.12	-1385.42	235.49	34.48	-1361.39	231.64	82.29	-718.34	22.81	114.61	-745.64	20.82	102.75	-878.35	21.04	33.27	-900.39	22.99	82.66	-960.42	132.55	1099.75	0.00	0.00	0.00	-1001.67	87.05	1485.28	-1006.73	202.66	1482.05	-1164.00	88.65	1467.44	-1168.12	196.15	1457.25	711.24	-299.27	79.09	1312.25	-298.57	76.70	738.90
5.69000	-1194.77	176.68	20.15	-1224.26	172.86	30.81	-1384.26	236.13	37.09	-1360.31	231.46	83.80	-705.43	23.17	115.86	-732.40	22.78	103.35	-863.75	22.03	32.46	-887.32	25.03	80.96	-950.92	132.08	1098.37	0.00	0.00	0.00	-992.44	86.12	1484.01	-998.23	201.57	1480.39	-1154.43	87.08	1466.25	-1159.23	194.50	1455.77	711.55	-299.35	79.20	1312.27	-298.66	76.71	738.85
5.70000	-1194.77	177.02	19.74	-1227.02	172.91	29.90	-1383.78	235.80	39.44	-1358.93	231.81	85.67	-695.56	25.39	114.62	-721.87	24.62	102.41	-853.38	24.80	30.27	-876.64	26.76	79.10	-941.11	130.83	1096.96	0.00	0.00	0.00	-983.56	84.71	1482.84	-989.95	200.14	1478.96	-1145.79	86.19	1464.95	-1150.56	192.43	1454.33	711.32	-299.44	79.13	1312.41	-298.47	76.77	738.84
5.71000	-1188.07	177.15	20.78	-1229.48	173.72	29.04	-1382.71	236.26	42.37	-1356.81	232.78	88.27	-687.27	27.48	112.22	-713.90	26.67	99.91	-845.42	27.44	27.70	-868.49	28.95	76.66	-932.00	129.94	1095.55	0.00	0.00	0.00	-974.52	83.42	1481.84	-978.42	199.36	1478.34	-1136.24	83.84	1463.79	-1141.82	189.96	1452.91	711.91	-299.23	79.20	1311.69	-298.55	76.62	738.87
5.72000	-1190.24	177.08	20.08	-1226.70	173.62	29.39	-1381.59	236.77	45.67	-1355.10	232.95	90.67	-681.30	29.12	107.51	-708.16	28.74	95.60	-840.93	29.91	26.33	-862.87	31.49	74.58	-921.91	129.10	1094.37	0.00	0.00	0.00	-965.24	81.86	1480.84	-969.07	197.78	1477.43	-1126.52	80.77	1462.51	-1132.73	187.77	1451.51	711.69	-299.56	79.12	1311.94	-298.85	76.66	738.84
5.73000	-1193.51	177.72	18.95	-1223.12	173.60	30.26	-1380.00	237.27	49.44	-1353.66	232.45	93.00	-677.46	31.98	100.64	-705.02	31.46	89.52	-838.97	31.11	25.36	-859.53	34.51	72.03	-912.22	127.86	1093.48	0.00	0.00	0.00	-955.96	80.17	1480.07	-960.11	196.08	1476.49	-1116.70	77.82	1461.21	-1124.09	184.91	1450.27	711.63	-299.58	79.12	1311.69	-298.59	76.68	738.84
5.74000	-1196.68	177.50	18.13	-1226.70	173.73	29.36	-1378.02	238.24	53.68	-1352.44	231.63	95.41	-674.77	34.20	93.58	-702.92	34.53	82.73	-838.67	32.79	23.59	-858.23	37.27	69.52	-900.34	126.45	1092.62	0.00	0.00	0.00	-946.34	78.03	1479.38	-953.88	193.25	1475.06	-1107.69	76.15	1460.19	-1114.79	182.78	1448.95	711.92	-299.52	79.06	1311.43	-298.57	76.52	738.90
5.75000	-1194.14	177.94	18.16	-1226.12	173.26	29.06	-1377.19	237.39	57.38	-1350.62	230.91	98.05	-673.76	36.21	84.02	-699.51	37.20	74.48	-837.20	33.27	23.66	-854.54	39.30	68.89	-891.00	125.46	1092.17	0.00	0.00	0.00	-936.80	75.81	1478.91	-945.57	191.02	1474.34	-1098.10	73.26	1459.08	-1105.62	180.16	1447.64	711.46	-299.28	79.04	1312.08	-298.30	76.77	738.88
5.76000	-1197.68	177.40	17.59	-1225.88	173.37	29.07	-1375.84	236.79	61.64	-1347.55	231.59	101.48	-665.24	36.35	75.59	-696.40	37.51	68.59	-835.74	33.34	23.93	-848.79	39.61	68.96	-880.42	124.39	1091.83	0.00	0.00	0.00	-928.85	73.47	1478.83	-936.92	188.69	1474.05	-1089.05	71.28	1458.18	-1096.54	177.14	1446.73	711.52	-299.20	79.16	1312.12	-298.30	76.77	738.88
5.77000	-1196.61	177.75	17.39	-1226.44	173.78	28.74	-1372.69	238.27	67.47	-1344.07	231.91	105.47	-661.51	38.32	67.78	-693.30	37.18	63.89	-834.95	33.41	23.93	-846.11	40.63	68.66	-868.92	122.51	1091.97	0.00	0.00	0.00	-919.58	71.04	1479.25	-926.82	186.02	1474.30	-1079.38	68.21	1457.69	-1086.91	174.34	1446.18	712.26	-299.29	79.31	1311.98	-298.61	76.54	738.87
5.78000	-1195.46	177.68	17.59	-1223.67	173.09	28.83	-1369.26	239.03	73.76	-1339.51	232.56	109.97	-656.97	40.40	60.48	-689.91	37.97	59.24	-834.59	33.49	24.66	-843.42	41.14	68.66	-859.63	121.17	1092.41	0.00	0.00	0.00	-908.81	68.45	1479.80	-914.93	184.13	1475.46	-1069.63	64.83	1457.60	-1076.93	172.01	1446.03	711.36	-299.10	79.10	1311.54	-298.59	76.59	738.89
5.79000	-1195.69	177.52	17.40	-1222.27	173.06	29.36	-1366.87	237.34	79.24	-1334.32	233.02	114.89	-655.11	42.61	53.70	-685.94	41.61	53.46	-833.96	32.88	25.51	-840.37	41.84	68.33	-849.19	119.99	1093.19	0.00	0.00	0.00	-899.88	65.83	1480.60	-904.90	181.64	1476.46	-1060.01	62.09	1457.77	-1067.53	168.61	1446.23	711.19	-299.45	79.22	1311.94	-298.64	76.84	738.91
5.80000	-1195.07	177.96	17.16	-1221.67	172.39	29.35	-1362.83	236.94	85.95	-1329.21	232.31	119.61	-652.93	43.87	48.38	-682.08	47.18	47.82	-833.47	33.19	25.99	-837.72	42.47	68.02	-837.55	118.45	1094.27	0.00	0.00	0.00	-888.86	63.05	1481.52	-895.32	178.91	1477.46	-1050.10	59.12	1458.02	-1058.20	164.89	1446.69	711.41	-299.45	79.26	1311.95	-298.74	76.71	738.92
5.81000	-1194.65	177.93	17.22	-1219.26	172.00	29.28	-1357.18	236.93	93.55	-1321.34	233.60	125.85	-647.95	43.68	44.90	-681.05	47.31	45.64	-832.92	33.18	26.58	-836.21	43.35	67.71	-827.37	116.26	1095.74	0.00	0.00	0.00	-878.29	60.32	1482.48	-885.66	176.03	1478.63	-1039.55	55.46	1458.54	-1048.42	162.11	1447.39	711.55	-299.40	79.20	1312.09	-298.80	76.68	739.00
5.82000	-1196.47	177.93	16.79	-1221.33	172.15	28.40	-1351.32	235.26	101.15	-1311.17	236.46	133.23	-650.27	43.73	40.56	-680.08	47.32	43.75	-832.58	33.63	26.86	-835.01	43.96	67.50	-816.01	114.89	1097.55	0.00	0.00	0.00	-868.69	57.66	1483.36	-875.83	173.23	1479.88	-1029.74	52.87	1459.12	-1038.87	158.74	1448.39	711.59	-299.28	79.14	1312.65	-298.67	76.92	738.91
5.83000	-1194.31	178.35	16.78	-1222.00	171.54	27.60	-1343.82	234.04	109.68	-1300.47	238.16	140.63	-647.04	43.22	38.31	-679.25	47.85	42.18	-832.18	33.61	27.27	-833.89	44.09	67.45	-806.52	112.67	1099.49	0.00	0.00	0.00	-858.53	54.63	1484.40	-866.06	170.31	1481.21	-1020.36	50.73	1459.97	-1028.87	156.18	1449.67	711.71	-299.04	79.11	1312.07	-298.47	76.74	738.85
5.84000	-1193.08	178.14	16.24	-1217.09	171.44	27.82	-1335.52	231.89	118.53	-1288.52	239.56	148.69	-645.80	43.10	35.89	-678.68	47.93	40.98	-832.20	34.15	27.13	-833.25	44.53	67.40	-794.34	110.65	1101.59	0.00	0.00	0.00	-848.53	52.09	1485.34	-856.36	167.47	1482.56	-1009.81	46.95	1461.16	-1019.21	153.27	1451.16	711.40	-298.94	79.20	1312.18	-298.52	76.74	738.88
5.85000	-1188.85	180.88	15.49	-1211.41	171.32	28.81	-1323.24	233.91	130.47	-1274.88	241.97	157.79	-645.91	43.34	34.67	-678.29	47.79	40.16	-831.51	33.45	27.73	-832.76	44.87	67.39	-785.83	108.66	1103.76	0.00	0.00	0.00	-839.83	49.39	1486.18	-846.68	164.85	1483.81	-1000.46	45.24	1462.40	-1009.36	150.75	1452.71	711.57	-299.30	79.16	1312.32	-298.66	76.62	738.94
5.86000	-1184.43	182.00	13.95	-1205.16	172.11	31.03	-1310.79	234.93	142.55	-1262.05	242.48	166.56	-646.01	43.05	33.14	-677.78	48.22	39.77	-831.66	33.91	27.56	-832.33	44.94	67.38	-775.87	107.16	1105.99	0.00	0.00	0.00	-830.51	46.90	1486.91	-836.94	162.34	1484.99	-990.40	42.05	1463.51	-999.85	148.33	1454.26	711.96	-299.40	79.09	1311.85	-298.71	76.65	738.86
5.87000	-1180.63	183.81	12.34	-1195.81	173.26	34.41	-1297.46	236.34	155.18	-1249.14	241.34	174.86	-645.88	43.92	32.52	-677.64	47.75	39.29	-831.44	33.76	27.80	-831.80	44.80	67.42	-765.99	105.48	1108.21	0.00	0.00	0.00	-819.50	44.60	1487.57	-827.23	159.98	1486.09	-980.90	39.72	1464.69	-990.05	146.44	1455.71	710.84	-299.62	78.76	1311.55	-298.77	76.71	738.88
5.88000	-1178.08	187.98	9.43	-1186.87	175.46	37.96	-1285.02	235.53	167.05	-1234.23	241.46	184.03	-644.37	43.66	32.23	-677.49	48.23	38.87	-831.38	33.99	27.70	-831.65	45.04	67.24	-757.23	104.52	1110.17	0.00	0.00	0.00	-810.54	42.27	1488.29	-817.54	157.67	1487.16	-970.86	37.13	1465.78	-980.76	143.85	1457.26	711.31	-299.48	79.11	1312.12	-298.77	76.70	738.86
5.89000	-1167.96	192.08	7.91	-1175.17	178.23	42.40	-1271.71	234.24	178.44	-1218.93	240.56	192.57	-643.23	43.69	31.93	-677.45	47.54	38.64	-831.50	34.24	27.56	-831.51	45.24	67.04	-749.01	103.26	1111.91	0.00	0.00	0.00	-799.96	40.15	1488.98	-807.95	155.54	1488.24	-961.89	35.94	1466.91	-971.56	141.36	1458.75	712.00	-299.26	79.37	1312.07	-298.99	76.56	738.86
5.90000	-1158.28	192.43	9.23	-1163.74	181.13	46.76	-1257.68	230.73	188.77	-1201.92	239.80	201.10	-644.78	43.77	31.34	-677.62	47.41	38.27	-831.55	34.41	27.50	-831.53	45.61	66.72	-738.52	102.47	1113.45	0.00	0.00	0.00	-790.88	38.39	1489.74	-798.32	153.83	1489.31	-952.45	34.50	1468.18	-961.72	140.21	1460.10	711.83	-299.17	79.23	1311.72	-298.94	76.54	738.90
5.91000	-1144.77	198.80	14.29	-1149.52	183.03	52.31	-1240.76	228.76	197.41	-1184.33	238.55	208.75	-646.03	43.78	30.46	-677.40	48.10	38.43	-831.47	34.51	27.51	-830.83	44.97	67.03	-729.76	101.70	1114.81	0.00	0.00	0.00	-780.98	36.59	1490.54	-789.01	152.03	1490.43	-943.24	33.19	1469.30	-952.31	138.47	1461.66	712.25	-299.42	79.28	1311.66	-298.67	76.49	738.91
5.92000	-1123.51	192.03	25.85	-1131.64	184.78	58.29	-1222.10	227.97	203.86	-1165.98	237.44	215.17	-647.78	43.27	29.79	-677.61	47.69	38.07	-831.24	34.21	27.70	-830.75	45.08	66.98	-720.72	101.85	1116.04	0.00	0.00	0.00	-773.14	35.19	1491.43	-781.35	149.44	1491.03	-934.05	31.97	1470.42	-942.93	137.22	1463.17	711.73	-299.73	79.05	1312.23	-298.61	76.58	738.82
5.93000	-1104.55	193.30	30.67	-1109.78	184.41	63.83	-1203.37	225.95	208.03	-1147.29	235.58	220.46	-644.27	43.39	30.35	-677.62	47.47	37.92	-831.00	33.76	27.86	-830.80	45.57	66.78	-712.38	101.81	1117.20	0.00	0.00	0.00	-763.87	33.92	1492.45	-773.33	148.21	1492.10	-924.57	30.47	1471.82	-933.74	136.02	1464.66	712.01	-299.44	79.25	1311.70	-298.85	76.56	738.90
5.94000	-1081.91	193.09	35.05	-1088.06	184.71	68.32	-1182.07	225.28	211.43	-1126.62	234.50	224.73	-644.03	43.68	30.28	-677.45	47.52	38.06	-831.39	34.31	27.67	-830.30	44.99	67.12	-703.38	102.20	1118.28	0.00	0.00	0.00	-755.25	32.59	1493.51	-764.44	146.92	1493.36	-915.30	29.55	1473.20	-924.35	135.29	1466.17	711.93	-299.51	79.02	1311.98	-298.78	76.84	738.88
5.95000	-1058.56	193.11	38.47	-1064.30	184.11	71.39	-1160.54	224.35	213.36	-1106.04	231.91	226.72	-645.06	44.19	30.06	-677.49	48.11	37.93	-831.17	34.41	27.66	-830.20	45.17	67.18	-693.98	102.52	1119.47	0.00	0.00	0.00	-745.42	31.72	1494.65	-755.40	146.27	1494.57	-906.03	28.41	1474.49	-915.03	134.77	1467.72	711.92	-299.46	79.23	1312.13	-298.81	76.68	738.93
5.96000	-1032.87	194.04	41.09	-1041.52	184.64	73.28	-1138.50	223.60	213.90	-1084.39	230.83	228.03	-643.94	44.32	30.11	-677.28	47.85	38.10	-830.84	33.84	27.94	-830.12	45.58	67.08	-685.97	103.14	1120.43	0.00	0.00	0.00	-736.77	31.05	1495.87	-746.52	145.69	1495.83	-897.16	28.39	1475.89	-905.84	134.28	1469.16	710.98	-299.40	79.12	1311.97	-298.51	76.68	738.94
5.97000	-1005.97	195.43	42.96	-1014.66	185.11	74.87	-1116.69	221.25	212.33	-1062.56	229.33	227.82	-642.84	44.19	30.47	-677.32	47.97	37.80	-830.91	34.39	27.80	-829.83	45.70	67.20	-677.00	103.88	1121.59	0.00	0.00	0.00	-727.62	30.54	1496.93	-737.22	145.21	1497.01	-888.07	28.27	1477.32	-896.48	134.10	1470.50	710.99	-299.60	78.87	1312.44	-298.50	76.79	738.87
5.98000	-978.61	196.50	43.93	-989.64	186.41	75.01	-1094.55	219.05	209.34	-1040.10	227.93	226.37	-643.09	44.47	29.93	-677.19	47.71	37.78	-831.01	34.63	27.71	-829.60	45.88	67.28	-667.68	104.61	1122.75	0.00	0.00	0.00	-718.71	30.36	1498.04	-727.57	144.91	1497.96	-878.79	27.86	1478.64	-887.29	133.76	1471.74	711.26	-299.90	78.85	1312.52	-298.42	76.88	738.97
5.99000	-949.41	194.96	43.77	-960.41	186.26	75.06	-1070.69	218.62	205.39	-1017.03	227.20	224.03	-643.36	44.79	29.99	-677.20	48.20	37.61	-830.56	34.36	27.94	-829.45	46.05	67.37	-658.12	105.08	1123.83	0.00	0.00	0.00	-709.19	30.32	1498.99	-719.34	144.90	1498.82	-869.45	27.58	1479.76	-878.55	132.92	1472.84	711.11	-299.97	78.73	1312.19	-298.83	76.80	738.95
6.00000	-917.89	200.71	43.07	-928.68	189.06	73.24	-1046.50	217.35	199.56	-993.87	225.28	219.95	-643.91	44.57	29.81	-677.21	48.48	37.59	-830.68	34.52	27.93	-829.26	46.37	67.50	-650.26	105.66	1124.81	0.00	0.00	0.00	-699.21	30.39	1499.79	-710.68	145.02	1499.49	-860.15	27.60	1480.90	-869.61	132.76	1473.89	711.79	-299.57	79.15	1312.19	-298.97	76.64	738.84
6.01000	-885.04	201.76	42.86	-900.05	189.63	71.56	-1021.86	216.69	192.41	-969.34	225.21	215.50	-641.98	44.45	30.38	-677.10	48.61	37.66	-830.57	34.77	27.90	-829.11	46.66	67.56	-641.50	105.97	1125.73	0.00	0.00	0.00	-689.41	30.69	1500.39	-698.07	146.06	1500.48	-851.32	28.16	1482.00	-860.62	132.83	1474.71	711.69	-299.62	78.96	1312.32	-298.95	76.64	738.92
6.02000	-848.34	203.90	42.91	-867.88	190.11	70.04	-996.24	216.05	184.33	-944.96	224.59	209.87	-644.71	44.68	29.70	-677.21	48.10	37.49	-830.15	34.34	28.23	-828.92	46.87	67.69	-633.93	106.10	1126.42	0.00	0.00	0.00	-679.83	31.24	1500.98	-688.20	146.62	1500.95	-842.23	28.39	1482.78	-851.62	132.87	1475.31	711.34	-299.45	78.98	1312.32	-298.57	76.86	738.88
6.03000	-815.07	202.74	42.65	-834.74	191.95	68.55	-969.16	216.79	175.42	-920.01	223.67	202.82	-645.65	44.91	29.58	-677.21	47.87	37.55	-829.89	34.11	28.39	-828.59	46.71	67.97	-625.95	106.14	1127.00	0.00	0.00	0.00	-670.56	31.77	1501.41	-678.98	147.42	1501.11	-832.69	28.06	1483.57	-842.66	132.81	1475.98	711.46	-299.41	79.02	1311.92	-298.46	76.61	738.93
6.04000	-780.92	204.46	41.36	-800.69	191.17	66.95	-942.19	216.92	165.52	-893.87	223.64	195.23	-642.38	44.94	30.66	-677.24	47.40	37.60	-829.94	34.47	28.32	-828.48	47.00	68.00	-617.99	106.36	1127.49	0.00	0.00	0.00	-661.24	32.43	1501.53	-670.00	147.91	1501.15	-823.24	27.96	1484.27	-833.64	132.81	1476.58	711.73	-299.59	79.15	1311.88	-298.71	76.54	738.90
6.05000	-747.30	206.13	39.41	-768.56	192.74	64.06	-914.16	216.49	154.33	-867.15	224.43	187.41	-643.78	44.41	30.30	-677.03	47.41	37.87	-830.19	35.06	28.06	-828.16	47.09	68.15	-609.49	106.48	1127.67	0.00	0.00	0.00	-651.76	33.11	1501.60	-661.02	148.43	1501.06	-813.85	27.94	1484.82	-824.64	132.60	1477.03	711.54	-299.48	79.13	1311.51	-298.78	76.35	738.84
6.06000	-716.60	209.24	37.21	-734.89	194.98	61.57	-885.90	215.92	142.33	-839.87	224.80	178.29	-643.59	44.18	30.91	-677.45	47.20	37.43	-830.26	35.39	27.94	-828.07	47.42	68.21	-602.88	106.17	1127.73	0.00	0.00	0.00	-642.98	33.83	1501.53	-652.03	149.08	1500.81	-804.25	27.71	1485.17	-815.47	133.06	1477.31	711.59	-299.51	78.95	1312.10	-298.75	76.74	738.87
6.07000	-674.28	212.63	37.81	-700.51	197.47	58.98	-856.54	215.88	130.03	-812.07	225.88	169.08	-646.42	43.79	30.41	-676.79	48.04	37.88	-829.99	35.06	28.34	-827.68	47.40	68.49	-594.06	106.27	1127.58	0.00	0.00	0.00	-633.81	34.44	1501.31	-643.02	149.84	1500.41	-794.93	28.39	1485.48	-806.55	133.20	1477.50	711.49	-299.42	79.05	1311.94	-298.74	76.67	738.94
6.08000	-642.17	214.15	36.01	-664.85	199.83	57.07	-826.31	215.90	117.42	-783.48	226.78	159.45	-644.17	43.94	31.33	-676.06	47.18	37.76	-830.02	35.63	28.17	-827.48	47.50	68.71	-587.37	106.33	1127.21	0.00	0.00	0.00	-622.67	35.46	1500.84	-633.98	150.52	1499.86	-785.87	29.02	1485.73	-797.67	133.21	1477.51	711.33	-299.52	79.07	1312.06	-298.43	76.77	738.91
6.09000	-602.06	217.27	36.56	-629.46	201.91	55.30	-794.89	216.71	104.58	-754.51	227.54	149.37	-646.79	43.10	31.02	-675.17	46.41	37.75	-829.61	35.38	28.48	-827.42	47.90	68.77	-578.62	106.23	1126.70	0.00	0.00	0.00	-614.10	36.46	1500.42	-624.95	151.18	1499.27	-776.61	29.46	1485.60	-788.86	133.14	1477.37	711.29	-299.21	79.20	1312.33	-298.66	76.76	738.90
6.10000	-568.34	219.41	36.93	-593.43	203.86	54.54	-761.01	221.46	93.72	-725.40	228.15	139.31	-637.81	43.05	32.79	-674.06	45.77	38.11	-829.73	35.66	28.45	-827.10	47.96	68.94	-568.93	106.18	1125.96	0.00	0.00	0.00	-604.29	37.50	1499.87	-615.78	152.16	1498.50	-767.18	29.77	1485.51	-779.48	133.94	1476.99	711.77	-299.02	79.29	1312.12	-298.97	76.61	738.87
6.11000	-531.16	221.94	38.79	-558.03	205.96	54.36	-728.24	222.78	81.73	-695.76	228.35	129.31	-640.88	42.78	31.76	-672.27	41.27	39.73	-829.69	35.93	28.51	-826.74	47.98	69.28	-560.18	105.96	1125.09	0.00	0.00	0.00	-595.21	38.46	1499.15	-606.68	153.01	1497.66	-757.70	30.21	1485.07	-770.40	134.23	1476.52	711.83	-299.14	79.16	1312.33	-298.86	76.70	738.89
6.12000	-493.55	223.47	41.90	-522.79	208.39	55.03	-693.90	226.24	71.59	-665.04	230.51	120.70	-639.96	40.21	33.72	-672.31	40.98	39.72	-829.46	35.75	28.79	-826.52	48.23	69.40	-554.22	106.03	1123.90	0.00	0.00	0.00	-586.05	39.33	1498.43	-597.67	153.94	1496.70	-747.92	30.00	1484.54	-761.41	134.58	1475.91	711.03	-299.43	78.80	1312.14	-298.46	76.60	738.82
6.13000	-457.02	224.79	45.39	-487.85	210.02	56.26	-660.34	228.55	62.03	-633.80	232.43	112.98	-640.57	40.61	32.78	-674.21	41.84	39.06	-829.43	36.19	28.74	-826.28	48.46	69.61	-544.95	105.65	1122.63	0.00	0.00	0.00	-575.92	40.55	1497.57	-588.69	154.92	1495.67	-738.85	30.89	1483.84	-752.35	135.09	1475.04	711.37	-299.38	79.05	1311.77	-298.59	76.54	738.81
6.14000	-422.23	225.80	49.55	-454.59	210.78	58.38	-626.03	231.71	54.18	-602.85	234.71	106.55	-639.23	39.51	33.33	-676.56	42.34	38.54	-829.23	36.42	28.80	-825.90	48.38	69.93	-536.42	105.66	1121.30	0.00	0.00	0.00	-568.05	41.66	1496.69	-579.77	155.68	1494.57	-729.63	32.25	1483.12	-743.16	136.08	1474.17	710.91	-299.26	79.12	1312.06	-298.51	76.67	738.80
6.15000	-388.64	226.13	54.25	-421.25	211.95	61.81	-592.07	235.28	47.77	-572.05	237.43	101.61	-641.10	39.25	32.51	-678.61	43.20	37.83	-829.02	36.43	29.04	-825.49	48.31	70.28	-527.20	105.83	1119.75	0.00	0.00	0.00	-557.21	43.01	1495.67	-570.72	156.75	1493.35	-720.16	32.84	1482.29	-734.23	136.55	1473.22	711.05	-299.28	79.03	1312.58	-298.40	76.93	738.89
6.16000	-356.96	224.66	60.91	-390.94	212.34	65.97	-559.35	238.23	42.75	-542.76	238.85	97.45	-641.33	40.23	32.36	-677.94	47.38	37.54	-829.06	37.10	28.98	-825.29	48.53	70.55	-518.04	105.85	1118.20	0.00	0.00	0.00	-547.35	44.36	1494.50	-561.59	157.92	1492.06	-710.73	33.50	1481.35	-725.31	137.02	1472.12	711.04	-299.16	78.91	1311.81	-298.68	76.68	738.97
6.17000	-325.39	224.06	68.42	-359.11	212.21	72.01	-528.08	240.86	39.27	-514.09	241.15	95.18	-645.65	42.43	29.75	-678.36	47.96	37.01	-828.72	36.87	29.39	-825.04	48.62	70.90	-508.38	106.27	1116.54	0.00	0.00	0.00	-537.90	45.66	1493.28	-552.39	159.02	1490.70	-701.19	34.06	1480.23	-716.35	137.75	1470.93	711.51	-299.45	78.94	1311.93	-298.82	76.57	738.87
6.18000	-295.26	223.37	76.51	-328.15	212.11	78.72	-497.92	243.63	37.41	-486.89	243.12	93.95	-645.37	42.58	29.46	-678.43	48.12	36.76	-828.68	37.09	29.63	-824.69	48.79	71.26	-500.11	105.74	1114.80	0.00	0.00	0.00	-529.96	46.93	1491.92	-543.26	160.04	1489.27	-692.23	35.22	1479.09	-707.22	138.43	1469.60	711.86	-299.28	79.19	1312.05	-298.81	76.53	738.91
6.19000	-270.50	222.29	83.64	-305.26	211.31	83.97	-470.28	245.59	36.34	-461.73	244.27	93.47	-644.45	42.65	29.65	-678.32	48.15	36.70	-828.67	37.62	29.66	-824.38	48.80	71.74	-491.51	106.48	1112.91	0.00	0.00	0.00	-519.40	48.17	1490.66	-534.83	160.69	1487.41	-682.92	36.08	1477.82	-698.22	138.96	1468.26	711.44	-299.14	79.13	1311.92	-298.70	76.64	738.95
6.20000	-246.52	221.19	90.82	-279.19	209.95	90.48	-444.73	246.84	36.01	-438.72	244.74	93.37	-644.09	42.54	29.50	-677.95	47.64	36.92	-828.76	38.12	29.84	-824.06	48.88	72.13	-481.31	106.50	1111.23	0.00	0.00	0.00	-508.55	49.72	1489.20	-525.87	161.91	1485.81	-673.53	37.12	1476.49	-688.91	140.12	1466.89	711.35	-299.44	79.02	1312.07	-298.45	76.73	738.88
6.21000	-223.82	219.22	97.57	-259.63	208.51	95.41	-421.34	247.77	36.06	-417.21	245.84	94.05	-647.49	41.93	28.48	-677.83	47.51	36.85	-828.49	38.21	30.29	-823.90	49.37	72.50	-474.10	106.65	1109.52	0.00	0.00	0.00	-502.36	50.95	1487.75	-516.53	163.27	1484.22	-664.50	39.00	1475.26	-679.65	141.34	1465.57	712.08	-299.17	79.27	1311.89	-298.37	76.71	738.87
6.22000	-202.94	217.02	103.60	-239.86	206.78	100.29	-399.99	248.26	36.41	-397.87	245.35	94.30	-643.54	42.32	29.49	-677.67	47.23	36.81	-828.16	38.03	30.99	-823.39	49.26	73.30	-465.48	106.70	1107.77	0.00	0.00	0.00	-492.95	52.65	1486.37	-508.45	164.61	1482.71	-654.76	39.41	1473.92	-670.49	142.40	1464.25	711.73	-299.23	79.19	1311.63	-298.18	76.67	738.86
6.23000	-185.86	213.67	108.40	-219.63	204.73	104.58	-380.89	247.71	36.46	-380.31	245.05	94.62	-641.49	42.32	29.82	-677.88	47.38	36.27	-828.39	38.91	31.30	-822.78	48.95	74.29	-455.53	107.43	1106.22	0.00	0.00	0.00	-483.13	54.35	1484.94	-498.66	166.05	1481.11	-645.42	40.54	1472.65	-661.24	143.83	1462.83	711.39	-299.33	79.09	1312.17	-298.46	76.68	738.92
6.24000	-174.74	211.97	110.11	-205.52	201.32	107.14	-364.30	246.37	35.90	-364.83	244.11	94.37	-640.27	42.46	29.89	-677.62	47.11	36.42	-827.86	38.88	32.15	-822.22	49.06	75.15	-446.70	107.92	1104.75	0.00	0.00	0.00	-472.80	55.86	1483.61	-490.35	167.63	1479.64	-636.29	42.02	1471.53	-652.10	144.76	1461.50	711.21	-299.27	79.00	1311.68	-298.51	76.60	738.93
6.25000	-161.70	208.40	111.88	-191.53	198.83	108.91	-350.15	244.73	34.88	-351.64	243.08	93.89	-643.55	42.36	29.20	-677.38	46.39	36.45	-827.84	39.55	32.84	-821.66	49.11	76.25	-437.58	107.90	1103.22	0.00	0.00	0.00	-467.71	57.37	1482.23	-480.37	169.18	1478.13	-627.28	43.94	1470.44	-642.79	146.08	1460.36	711.21	-299.55	78.92	1312.17	-298.24	76.73	738.92
6.26000	-150.80	205.28	111.69	-182.31	196.50	108.37	-338.71	242.01	33.11	-340.66	241.26	92.55	-643.28	41.65	29.20	-677.14	46.26	36.46	-827.58	39.34	34.19	-820.93	49.13	77.47	-428.67	108.69	1102.05	0.00	0.00	0.00	-455.27	58.94	1481.02	-470.93	170.59	1476.77	-617.93	45.49	1469.31	-633.35	147.73	1459.04	710.92	-299.32	78.94	1312.32	-298.44	76.72	738.93
6.27000	-141.90	201.24	110.17	-173.66	192.93	106.71	-329.63	239.17	30.86	-331.81	239.36	90.83	-644.36	41.73	28.80	-676.86	46.38	36.46	-827.39	39.85	35.29	-820.31	49.39	78.69	-419.69	108.79	1100.88	0.00	0.00	0.00	-444.18	60.34	1479.93	-461.71	172.27	1475.56	-608.35	46.74	1468.11	-624.06	148.88	1457.92	710.87	-299.35	79.01	1311.82	-298.67	76.58	738.88
6.28000	-135.05	197.69	106.77	-166.82	189.03	103.61	-322.79	237.16	28.65	-324.89	237.21	88.54	-643.97	41.79	28.32	-677.02	46.45	36.07	-826.85	39.71	36.96	-819.35	49.11	80.41	-410.24	109.28	1099.73	0.00	0.00	0.00	-436.45	61.72	1478.89	-451.40	173.63	1474.35	-598.62	47.89	1467.16	-614.46	150.81	1456.81	711.86	-299.45	79.22	1311.45	-298.12	76.70	738.87
6.29000	-129.77	193.13	102.42	-159.96	185.84	100.35	-318.37	234.00	25.61	-319.83	234.36	85.60	-645.84	41.05	27.97	-676.59	45.88	36.13	-826.08	39.24	38.97	-818.23	48.95	82.28	-400.27	109.77	1098.85	0.00	0.00	0.00	-427.19	63.44	1477.95	-442.70	175.25	1473.36	-589.15	49.56	1466.23	-604.92	152.73	1455.73	711.63	-299.32	79.12	1312.25	-298.35	76.87	738.82
6.30000	-126.34	188.10	96.68	-159.36	182.16	94.01	-315.61	231.57	24.95	-316.25	231.52	82.67	-643.08	41.47	28.16	-676.15	46.03	36.33	-825.79	39.57	40.88	-817.05	48.82	84.33	-391.29	110.41	1098.03	0.00	0.00	0.00	-419.12	65.00	1477.03	-432.97	176.86	1472.39	-579.80	51.79	1465.32	-595.44	154.49	1454.62	711.47	-299.43	79.09	1312.37	-298.28	76.85	738.84
6.31000	-119.50	183.00	90.62	-157.51	176.70	87.12	-314.51	229.47	24.94	-313.99	228.93	79.79	-641.84	41.20	28.54	-675.86	45.64	36.16	-825.32	39.88	42.96	-815.67	48.74	86.56	-381.82	110.96	1097.21	0.00	0.00	0.00	-406.51	66.72	1476.40	-423.20	178.55	1471.45	-570.30	53.61	1464.49	-585.92	156.29	1453.65	711.51	-299.56	78.97	1313.19	-298.51	76.94	738.85
6.32000	-120.14	177.69	83.25	-158.36	172.18	80.46	-313.55	228.26	24.27	-312.60	226.46	76.67	-642.22	40.15	28.18	-675.45	45.27	36.11	-824.41	39.63	45.60	-814.13	48.41	89.16	-371.58	111.56	1096.62	0.00	0.00	0.00	-397.04	68.24	1475.74	-413.19	180.06	1470.61	-560.81	55.31	1463.67	-576.43	157.92	1452.77	711.87	-299.45	79.06	1312.51	-298.62	76.81	738.89
6.33000	-117.45	173.04	75.93	-155.74	166.92	74.06	-312.38	227.42	24.11	-310.51	223.45	74.08	-640.56	40.54	28.45	-675.25	44.89	35.72	-823.57	39.64	48.31	-812.47	48.42	91.88	-361.66	112.69	1096.06	0.00	0.00	0.00	-387.64	69.84	1475.16	-404.00	181.66	1469.84	-551.47	57.33	1463.07	-566.58	160.27	1451.78	711.78	-299.40	79.13	1311.69	-298.65	76.57	738.88
6.34000	-115.62	169.72	65.83	-152.14	162.94	66.13	-311.14	227.11	24.86	-306.99	221.20	72.61	-641.97	39.73	27.91	-663.23	45.78	40.23	-822.02	38.69	51.92	-810.45	48.01	95.02	-351.72	113.47	1095.82	0.00	0.00	0.00	-380.59	71.55	1474.72	-394.24	183.35	1469.23	-542.08	59.78	1462.50	-556.85	162.14	1451.07	711.75	-299.42	79.09	1312.00	-298.82	76.68	738.88
6.35000	-114.40	168.49	56.98	-148.71	162.69	59.22	-310.22	226.77	25.47	-302.54	219.13	72.14	-641.44	40.06	28.05	-664.99	45.33	39.72	-820.84	38.82	55.45	-807.86	47.30	98.70	-340.74	114.45	1095.90	0.00	0.00	0.00	-371.01	73.19	1474.64	-384.30	184.90	1468.93	-532.54	61.68	1462.27	-546.86	164.51	1450.64	712.05	-299.00	79.28	1312.41	-298.47	76.92	738.86
6.36000	-114.90	167.09	50.18	-146.98	161.61	53.32	-309.88	226.11	25.57	-298.61	217.59	72.13	-642.06	39.90	27.43	-664.71	44.96	39.08	-818.61	38.00	60.02	-804.73	46.47	103.03	-330.49	115.44	1095.99	0.00	0.00	0.00	-361.34	74.75	1474.68	-373.51	186.64	1468.91	-523.19	64.45	1462.35	-536.77	166.86	1450.55	712.40	-298.96	79.45	1312.10	-298.32	76.92	738.88
6.37000	-109.98	165.07	45.04	-144.72	159.34	48.39	-309.35	225.75	25.79	-296.98	215.97	71.73	-639.89	39.66	27.79	-667.92	44.20	38.00	-816.42	37.79	64.81	-800.79	45.39	107.92	-320.44	116.01	1096.40	0.00	0.00	0.00	-351.72	76.31	1474.83	-362.77	188.99	1469.27	-513.22	65.75	1462.56	-526.66	169.04	1450.83	711.49	-299.50	79.15	1312.04	-298.52	76.72	738.88
6.38000	-110.23	162.24	39.43	-144.87	156.48	42.88	-308.94	225.23	25.98	-293.99	214.42	71.76	-641.20	39.29	27.55	-668.10	43.22	37.11	-813.62	37.88	70.07	-796.36	44.46	113.24	-309.38	116.99	1097.23	0.00	0.00	0.00	-342.67	77.88	1475.21	-352.53	190.51	1469.67	-503.69	68.28	1463.05	-516.52	171.42	1451.32	711.77	-299.61	79.13	1312.10	-298.75	76.59	738.80
6.39000	-108.14	162.17	37.57	-143.80	156.70	41.93	-308.61	224.74	26.17	-292.09	213.09	71.36	-640.95	39.29	27.52	-667.02	42.25	35.77	-810.14	38.01	75.96	-791.14	43.44	119.17	-298.52	118.11	1098.15	0.00	0.00	0.00	-333.32	79.27	1475.67	-342.33	192.02	1470.16	-494.30	70.97	1463.83	-506.34	173.94	1451.87	711.90	-299.64	79.16	1311.88	-298.56	76.60	738.87
6.40000	-109.03	162.04	35.14	-143.46	154.72	41.16	-308.33	224.86	26.35	-291.98	212.63	71.11	-638.28	39.81	28.21	-666.87	41.89	34.28	-805.69	37.60	82.72	-784.70	41.72	125.76	-288.66	119.08	1099.31	0.00	0.00	0.00	-324.16	80.84	1476.48	-332.05	193.55	1470.81	-484.75	73.42	1464.74	-496.11	176.36	1452.68	711.98	-299.38	79.19	1312.14	-298.94	76.83	738.91
6.41000	-109.05	161.51	33.93	-143.15	154.40	40.33	-308.30	224.43	26.25	-290.67	212.54	71.09	-639.17	39.07	28.38	-666.00	41.33	32.90	-799.97	36.69	90.34	-776.98	39.63	132.93	-277.86	120.67	1100.75	0.00	0.00	0.00	-314.31	82.23	1477.55	-321.81	195.00	1471.72	-474.91	75.53	1465.81	-486.09	178.25	1453.82	712.32	-299.27	79.28	1312.05	-298.98	76.85	738.89
6.42000	-108.60	161.66	33.03	-141.39	155.46	40.04	-308.04	224.90	26.53	-290.42	212.29	70.93	-639.11	39.56	28.70	-663.59	41.69	32.86	-793.26	36.78	98.02	-767.87	37.78	140.46	-265.59	121.61	1102.41	0.00	0.00	0.00	-304.76	83.71	1478.83	-311.76	196.28	1472.82	-465.27	77.92	1467.21	-475.85	180.47	1455.11	712.03	-298.95	79.29	1311.77	-298.66	76.70	738.85
6.43000	-108.52	161.88	32.25	-144.03	155.51	38.64	-308.04	224.62	26.42	-290.18	212.24	70.72	-639.54	39.41	28.84	-661.16	42.25	33.49	-784.69	36.32	106.64	-756.87	35.93	148.10	-256.65	122.61	1104.17	0.00	0.00	0.00	-295.37	85.14	1480.19	-301.77	197.50	1474.05	-455.75	80.43	1468.72	-465.77	182.51	1456.44	711.48	-299.07	79.21	1312.18	-298.34	76.75	738.90
6.44000	-107.49	161.93	31.91	-143.34	155.66	38.56	-308.02	224.78	26.49	-292.16	212.31	70.17	-641.61	39.29	28.24	-659.66	42.46	33.82	-774.37	34.99	116.07	-743.62	33.40	155.83	-247.47	123.45	1106.11	0.00	0.00	0.00	-285.06	86.39	1481.59	-291.79	198.71	1475.36	-445.98	81.68	1470.27	-455.91	183.99	1457.89	711.36	-299.38	78.91	1312.01	-298.25	76.73	738.89
6.45000	-108.24	161.82	31.29	-141.60	155.77	38.65	-307.93	224.98	26.57	-289.04	212.35	70.89	-638.17	38.26	28.07	-657.51	42.18	34.38	-763.26	33.82	125.88	-729.29	31.04	163.36	-237.50	124.27	1108.15	0.00	0.00	0.00	-275.56	87.47	1483.06	-281.91	199.69	1476.70	-436.45	83.55	1471.79	-446.16	185.62	1459.24	711.53	-299.01	79.13	1312.34	-298.54	76.69	738.85
6.46000	-108.17	161.89	30.94	-142.50	155.31	38.33	-307.90	224.90	26.46	-287.73	212.34	70.88	-636.63	37.36	26.68	-653.82	41.60	35.54	-750.92	31.81	136.57	-714.38	28.83	171.10	-228.13	125.24	1110.11	0.00	0.00	0.00	-265.93	88.76	1484.49	-272.07	200.73	1477.94	-427.10	85.31	1473.19	-436.49	186.99	1460.53	711.85	-299.49	79.09	1312.22	-298.91	76.62	738.84
6.47000	-107.98	161.70	30.75	-142.36	154.73	38.39	-307.91	224.50	26.30	-290.10	212.59	70.19	-630.41	36.08	26.19	-648.60	40.61	37.93	-737.94	30.12	147.17	-698.97	27.16	179.12	-219.44	125.80	1112.04	0.00	0.00	0.00	-256.47	89.90	1485.83	-262.32	201.72	1479.11	-417.64	86.48	1474.51	-426.94	188.52	1461.60	711.52	-299.44	78.99	1312.12	-298.63	76.72	738.90
6.48000	-107.99	161.84	30.48	-142.29	154.76	38.24	-307.79	224.79	26.47	-289.82	212.55	69.97	-625.44	34.44	25.26	-641.78	37.68	40.76	-724.55	28.48	157.50	-683.34	26.27	186.38	-210.01	126.28	1113.84	0.00	0.00	0.00	-247.67	90.69	1487.18	-252.80	202.49	1480.17	-408.57	88.04	1475.74	-417.43	189.96	1462.59	711.77	-299.45	78.98	1312.31	-298.86	76.62	738.85
6.49000	-107.96	161.81	30.24	-142.11	154.06	38.48	-307.80	224.82	26.46	-288.92	212.84	70.00	-614.72	31.91	27.12	-632.33	35.96	45.16	-710.70	27.51	166.16	-667.03	25.23	193.84	-201.13	126.22	1115.47	0.00	0.00	0.00	-238.65	91.57	1488.50	-243.46	203.22	1481.23	-399.71	89.73	1476.97	-408.09	190.93	1463.62	711.82	-299.62	79.04	1311.89	-298.84	76.44	738.86
6.50000	-107.93	161.83	30.00	-142.43	154.80	38.06	-307.73	224.59	26.34	-286.93	212.38	70.43	-598.30	30.54	33.39	-617.25	34.95	51.21	-694.76	26.85	173.09	-651.02	24.60	201.15	-192.58	126.49	1116.85	0.00	0.00	0.00	-229.91	92.14	1489.75	-234.29	203.73	1482.28	-390.60	90.27	1478.13	-398.79	191.99	1464.69	711.68	-299.71	79.03	1311.79	-298.73	76.58	738.92
6.51000	-107.95	161.57	29.92	-142.47	154.67	37.96	-307.63	224.73	26.52	-286.98	212.54	70.25	-580.49	29.32	37.95	-597.38	33.31	56.88	-677.01	26.57	178.80	-634.06	24.55	207.58	-183.52	125.94	1118.08	0.00	0.00	0.00	-221.17	92.71	1490.93	-225.15	204.22	1483.35	-381.94	91.35	1479.36	-389.68	192.84	1465.81	711.70	-299.45	79.03	1312.30	-298.63	76.78	738.92
6.52000	-107.98	161.80	29.63	-142.44	154.13	38.04	-307.53	224.91	26.66	-286.73	212.57	70.35	-558.08	27.20	42.22	-576.03	31.39	61.56	-657.29	25.67	183.05	-615.26	25.11	212.42	-175.27	125.58	1119.14	0.00	0.00	0.00	-212.30	92.91	1492.06	-216.15	204.22	1484.49	-373.31	92.10	1480.63	-380.80	193.14	1467.07	711.78	-299.07	79.12	1312.34	-298.41	76.83	738.89
6.53000	-108.00	161.78	29.50	-142.56	154.92	37.50	-307.52	224.75	26.59	-288.28	212.24	69.84	-534.31	25.17	45.98	-553.34	29.36	65.22	-636.42	24.64	186.15	-594.53	24.85	215.49	-166.34	124.54	1120.17	0.00	0.00	0.00	-202.99	92.88	1493.27	-207.20	204.43	1485.68	-364.52	92.41	1481.88	-371.69	194.15	1468.35	712.31	-299.15	79.39	1312.19	-298.49	76.73	738.93
6.54000	-107.92	161.61	29.40	-142.32	154.00	37.98	-307.34	224.95	26.78	-287.72	212.66	70.14	-512.44	22.16	48.02	-531.50	27.09	67.47	-615.27	24.79	187.60	-573.53	24.77	217.18	-157.81	123.62	1121.22	0.00	0.00	0.00	-194.14	92.82	1494.50	-198.30	204.36	1486.95	-355.97	92.82	1483.15	-362.83	194.30	1469.72	711.55	-299.12	79.08	1311.77	-298.73	76.64	738.88
6.55000	-107.90	161.52	29.35	-142.15	153.96	37.76	-307.33	224.66	26.74	-286.59	212.81	70.50	-491.10	19.10	49.53	-507.87	24.54	69.24	-593.39	24.55	188.04	-552.41	24.70	217.74	-149.26	122.93	1122.03	0.00	0.00	0.00	-185.43	92.43	1495.58	-189.45	204.19	1488.23	-347.49	93.12	1484.56	-354.08	194.35	1471.26	711.25	-299.67	78.88	1311.84	-298.68	76.69	738.91
6.56000	-107.85	161.41	29.22	-142.08	154.12	37.60	-307.33	224.54	26.77	-288.01	212.61	69.94	-464.60	15.93	51.05	-484.02	21.69	69.94	-571.33	24.13	187.08	-531.09	24.61	217.20	-141.28	122.06	1122.82	0.00	0.00	0.00	-177.23	91.97	1496.64	-180.81	203.67	1489.53	-339.12	93.42	1485.79	-345.50	194.09	1472.72	710.92	-299.36	78.90	1312.01	-298.95	76.55	738.96
6.57000	-107.83	161.48	29.11	-142.16	153.85	37.71	-307.25	224.63	26.93	-288.11	212.43	70.02	-439.01	12.78	51.64	-457.90	18.83	70.30	-548.99	24.61	184.43	-509.51	24.39	215.68	-132.59	121.20	1123.56	0.00	0.00	0.00	-169.24	91.60	1497.71	-172.23	203.15	1490.80	-330.37	92.78	1486.86	-336.81	194.34	1474.03	710.69	-299.38	78.79	1312.22	-298.89	76.63	738.97
6.58000	-107.09	161.49	28.79	-142.20	154.65	37.26	-307.33	224.17	26.75	-287.75	212.79	70.36	-411.06	9.55	51.63	-430.76	15.87	69.90	-525.83	24.86	180.41	-487.31	24.23	212.98	-123.07	120.06	1124.26	0.00	0.00	0.00	-160.99	90.68	1498.62	-163.74	202.60	1491.99	-322.06	92.85	1487.81	-328.20	194.07	1475.26	711.46	-299.17	79.12	1312.00	-298.73	76.60	739.00
6.59000	-108.52	161.84	28.16	-142.16	154.60	37.07	-307.14	224.43	27.04	-285.20	212.70	71.07	-381.95	4.88	51.93	-402.17	13.23	68.80	-501.57	24.04	175.50	-464.23	23.64	209.28	-115.65	118.98	1124.73	0.00	0.00	0.00	-152.85	89.88	1499.53	-155.25	201.79	1493.10	-313.89	92.71	1488.68	-319.73	193.54	1476.36	711.71	-299.42	79.07	1311.96	-298.63	76.54	738.96
6.60000	-107.31	162.07	28.28	-141.97	154.28	37.26	-307.07	224.36	27.12	-287.78	212.64	70.57	-352.24	2.33	51.03	-371.13	11.19	67.50	-476.97	24.21	168.85	-440.60	22.82	204.49	-106.41	118.59	1125.42	0.00	0.00	0.00	-144.69	88.83	1500.28	-146.77	200.83	1494.09	-305.71	92.20	1489.46	-311.34	193.02	1477.38	711.40	-299.55	78.92	1311.71	-298.88	76.49	738.96
6.61000	-109.67	161.71	27.63	-141.97	154.95	36.89	-307.05	224.46	27.30	-287.31	212.74	70.67	-320.01	1.11	50.35	-341.22	9.50	65.45	-450.99	23.16	161.51	-416.40	21.77	198.76	-98.26	117.65	1125.91	0.00	0.00	0.00	-136.44	87.73	1500.86	-138.27	199.94	1494.96	-297.36	91.38	1490.15	-302.95	192.47	1478.24	711.91	-299.30	79.17	1311.57	-298.94	76.33	739.03
6.62000	-108.58	161.91	27.92	-142.15	155.56	36.72	-306.90	224.13	27.23	-285.94	212.71	71.11	-289.00	-0.03	48.94	-309.98	7.71	63.32	-424.49	21.74	153.57	-391.79	20.38	192.32	-90.17	117.16	1126.26	0.00	0.00	0.00	-127.87	86.82	1501.34	-129.76	198.96	1495.67	-289.24	90.97	1490.67	-294.64	191.63	1479.01	711.77	-299.55	79.06	1311.70	-298.70	76.47	738.96
6.63000	-106.18	161.97	28.72	-141.93	155.20	36.92	-306.92	224.05	27.39	-286.07	212.59	71.38	-255.86	1.02	46.58	-278.82	6.44	60.84	-397.48	20.53	144.57	-366.89	18.88	185.14	-84.35	116.46	1126.67	0.00	0.00	0.00	-119.52	85.67	1501.75	-121.25	197.85	1496.26	-281.12	90.72	1491.09	-286.29	190.87	1479.61	711.40	-299.42	78.98	1312.36	-298.72	76.68	738.91
6.64000	-104.75	161.82	29.31	-142.05	155.57	36.82	-306.91	223.70	27.40	-284.89	212.51	71.54	-224.62	-0.69	45.14	-246.08	4.81	58.68	-369.89	19.09	135.15	-341.66	17.60	177.28	-76.54	115.67	1126.99	0.00	0.00	0.00	-111.97	84.49	1502.00	-112.80	196.80	1496.68	-272.94	90.01	1491.37	-277.79	190.36	1480.12	711.38	-298.98	79.11	1312.61	-298.87	76.73	738.97
6.65000	-107.90	162.11	28.43	-142.05	155.61	36.89	-306.72	223.92	27.76	-285.49	212.49	71.66	-190.74	-2.80	44.41	-213.39	2.59	56.63	-341.80	17.49	125.25	-315.55	16.09	169.07	-69.64	115.20	1127.33	0.00	0.00	0.00	-103.20	83.54	1502.03	-104.38	195.63	1496.95	-264.60	88.81	1491.58	-269.36	189.33	1480.53	711.79	-299.26	79.13	1312.55	-298.47	76.94	738.98
6.66000	-100.02	160.61	31.76	-141.55	154.72	37.09	-306.71	223.52	27.78	-284.78	212.38	71.85	-157.34	-5.67	43.68	-180.68	-0.03	54.55	-312.74	15.99	115.19	-289.11	14.47	160.74	-61.49	114.66	1127.56	0.00	0.00	0.00	-95.32	82.25	1501.93	-95.96	194.22	1497.11	-256.57	88.18	1491.65	-260.84	188.41	1480.74	711.24	-299.29	79.00	1312.58	-298.52	76.85	738.95
6.67000	-100.31	160.77	31.83	-141.44	155.06	36.71	-306.39	223.96	28.30	-285.38	212.54	71.83	-125.22	-9.17	43.05	-148.02	-3.17	52.81	-283.29	14.29	105.28	-262.18	12.44	152.45	-53.71	114.22	1127.77	0.00	0.00	0.00	-87.28	80.98	1501.73	-87.50	193.01	1497.06	-248.41	87.25	1491.47	-252.42	187.57	1480.88	711.59	-299.22	79.01	1311.99	-298.91	76.62	738.97
6.68000	-98.45	160.67	32.42	-141.25	155.22	36.72	-306.36	223.38	28.25	-284.88	212.29	72.10	-88.06	-12.64	44.00	-114.33	-6.23	51.83	-253.27	12.17	95.76	-234.90	10.67	144.11	-46.05	113.47	1127.71	0.00	0.00	0.00	-78.54	79.68	1501.39	-79.06	191.83	1496.84	-240.25	86.19	1491.36	-244.07	186.63	1480.86	711.18	-299.36	79.07	1311.78	-298.79	76.57	738.91
6.69000	-99.29	160.89	32.18	-141.59	156.04	36.23	-306.31	222.97	28.36	-282.85	212.33	72.69	-57.80	-16.09	43.94	-81.00	-9.37	51.22	-222.71	9.28	86.91	-207.27	8.53	135.99	-37.68	112.91	1127.45	0.00	0.00	0.00	-70.09	78.44	1500.85	-70.64	190.48	1496.49	-232.16	85.40	1491.11	-235.65	185.81	1480.72	711.76	-299.62	79.12	1311.65	-298.87	76.47	738.89
6.70000	-101.22	161.05	31.41	-127.91	155.80	42.88	-306.28	222.71	28.54	-283.78	212.33	72.57	-23.19	-20.28	45.66	-48.82	-12.86	51.12	-191.67	5.76	78.46	-178.93	6.30	128.12	-30.65	112.59	1127.07	0.00	0.00	0.00	-62.73	77.24	1500.29	-62.17	189.05	1496.00	-223.93	84.18	1490.57	-227.27	184.73	1480.38	711.68	-299.81	79.01	1312.23	-298.78	76.61	738.87
6.71000	-76.55	158.42	42.42	-115.95	155.86	48.62	-305.98	222.93	29.00	-284.89	212.42	72.47	9.61	-24.10	47.97	-13.59	-16.69	52.55	-160.22	2.71	70.41	-150.78	4.50	120.50	-23.83	111.86	1126.35	0.00	0.00	0.00	-54.02	75.98	1499.59	-53.75	187.61	1495.38	-215.69	83.37	1490.03	-218.81	183.78	1479.94	711.31	-299.79	78.97	1312.76	-298.55	76.88	738.84
6.72000	-79.88	159.23	40.04	-118.65	157.09	47.25	-305.91	222.77	29.23	-284.21	212.70	72.75	41.52	-28.10	50.97	21.58	-20.20	54.78	-128.95	-1.04	63.10	-122.41	1.83	113.69	-15.37	111.39	1125.50	0.00	0.00	0.00	-45.82	74.66	1498.69	-45.43	186.25	1494.62	-207.49	82.60	1489.26	-210.45	182.86	1479.28	711.66	-299.60	79.05	1312.60	-298.41	76.89	738.88
6.73000	-96.14	160.37	33.83	-120.64	157.59	45.39	-305.78	222.47	29.38	-284.47	212.52	72.95	74.73	-32.12	54.88	47.75	-25.86	54.28	-97.89	-3.35	55.66	-93.98	-1.15	107.48	-7.52	110.80	1124.52	0.00	0.00	0.00	-38.18	73.37	1497.74	-37.20	184.83	1493.74	-199.29	81.71	1488.38	-202.12	181.73	1478.52	711.75	-299.41	79.15	1311.53	-298.27	76.59	738.84
6.74000	-89.60	162.10	34.46	-122.33	158.69	44.77	-305.76	222.20	29.54	-283.75	212.56	73.13	105.25	-36.68	58.85	78.03	-30.10	56.70	-66.76	-7.24	49.83	-65.85	-4.80	102.03	1.41	110.54	1123.25	0.00	0.00	0.00	-29.83	72.14	1496.59	-28.95	183.28	1492.75	-190.91	80.06	1487.30	-193.70	180.43	1477.56	710.85	-299.64	78.79	1311.99	-298.73	76.60	738.89
6.75000	-88.45	163.08	34.23	-135.47	156.59	39.34	-305.59	222.32	29.93	-283.35	212.55	73.33	134.79	-40.56	63.78	109.09	-34.45	60.39	-35.56	-10.41	44.45	-37.39	-8.85	97.41	9.39	109.71	1121.99	0.00	0.00	0.00	-21.55	70.59	1495.42	-20.66	181.97	1491.62	-182.92	79.26	1486.17	-185.42	179.12	1476.51	710.66	-299.32	78.75	1311.82	-298.78	76.65	738.89
6.76000	-104.54	162.71	29.05	-135.14	156.55	39.26	-305.46	222.08	30.18	-281.92	212.48	73.86	164.37	-43.99	69.42	139.07	-38.41	64.66	-4.67	-14.53	40.38	-9.52	-12.92	93.52	18.70	109.06	1120.39	0.00	0.00	0.00	-12.23	69.16	1494.04	-12.27	180.40	1490.39	-174.55	77.64	1484.87	-177.14	177.71	1475.33	711.07	-299.32	78.94	1311.84	-298.91	76.49	738.87
6.77000	-104.78	162.51	29.03	-136.49	156.29	39.16	-305.30	221.59	30.46	-282.01	212.62	73.93	193.71	-46.79	76.14	167.92	-41.81	69.52	25.23	-18.81	37.44	17.44	-16.75	90.52	25.41	108.26	1118.80	0.00	0.00	0.00	-4.73	67.64	1492.74	-3.89	178.83	1489.05	-166.37	76.59	1483.44	-168.86	176.32	1473.97	710.81	-299.51	78.85	1312.24	-298.68	76.66	738.84
6.78000	-105.32	162.79	28.73	-137.80	156.69	38.45	-304.93	221.64	31.04	-284.24	212.65	73.79	220.25	-49.87	82.72	195.54	-45.28	75.16	53.98	-23.12	35.48	43.56	-20.63	88.40	34.37	107.46	1117.04	0.00	0.00	0.00	3.22	66.19	1491.34	4.55	177.07	1487.69	-157.95	74.84	1482.00	-160.58	174.95	1472.58	711.43	-299.49	79.07	1312.46	-298.23	76.75	738.82
6.79000	-106.15	163.27	28.20	-139.42	157.17	37.82	-304.82	221.21	31.36	-285.12	212.58	73.92	247.77	-52.28	89.89	221.92	-47.84	81.02	81.75	-27.70	34.79	68.55	-24.56	87.23	42.39	106.72	1115.13	0.00	0.00	0.00	11.80	64.59	1489.85	13.01	175.54	1486.27	-149.52	73.19	1480.53	-152.18	173.32	1471.13	711.37	-299.06	79.13	1311.78	-298.29	76.61	738.80
6.80000	-106.80	163.08	28.14	-139.82	156.98	37.73	-304.69	220.94	31.82	-282.24	212.81	74.89	271.21	-53.99	97.26	247.06	-50.21	87.30	108.30	-31.12	34.52	92.61	-28.12	86.64	51.30	105.26	1113.47	0.00	0.00	0.00	20.44	62.93	1488.34	21.42	174.01	1484.79	-141.25	71.65	1479.00	-143.82	171.52	1469.68	711.73	-299.34	79.27	1312.01	-298.88	76.42	738.83
6.81000	-105.78	163.30	28.16	-136.41	157.21	38.49	-304.40	221.04	32.64	-281.16	212.64	75.64	295.27	-55.58	104.88	270.22	-51.24	93.44	133.23	-34.82	35.20	115.63	-31.54	86.83	59.14	104.27	1111.50	0.00	0.00	0.00	28.51	61.16	1486.85	29.89	172.36	1483.36	-132.82	69.94	1477.43	-135.30	169.87	1468.17	711.69	-299.25	79.19	1312.14	-298.79	76.56	738.89
6.82000	-106.18	163.42	27.95	-138.72	157.70	37.53	-304.26	220.38	33.16	-281.67	212.61	75.95	316.81	-55.37	112.58	291.51	-52.15	99.89	156.28	-37.54	36.30	136.92	-34.20	87.32	67.31	102.93	1109.56	0.00	0.00	0.00	37.00	59.51	1485.36	38.36	170.65	1481.94	-124.30	67.79	1475.83	-126.78	167.99	1466.64	711.26	-299.54	79.15	1312.36	-298.69	76.77	738.86
6.83000	-106.79	163.34	27.65	-140.70	157.79	36.95	-303.86	220.96	34.41	-281.42	212.50	76.61	340.23	-54.13	120.73	310.91	-52.00	105.90	177.52	-39.76	37.69	156.54	-36.21	88.16	75.88	101.74	1107.66	0.00	0.00	0.00	45.24	57.62	1483.95	46.75	168.82	1480.58	-115.85	66.06	1474.28	-118.42	165.64	1465.18	711.61	-299.27	79.32	1312.27	-298.36	76.86	738.90
6.84000	-106.62	163.62	27.44	-139.36	157.88	37.16	-303.75	220.42	35.19	-279.40	212.45	77.86	352.83	-55.32	123.94	328.70	-51.38	111.20	196.93	-41.66	39.32	174.43	-37.89	89.17	84.98	100.55	1105.87	0.00	0.00	0.00	53.99	55.39	1482.52	55.14	166.69	1479.28	-107.28	63.84	1472.70	-109.92	163.85	1463.66	712.19	-299.20	79.28	1312.08	-298.52	76.71	738.78
6.85000	-105.34	163.34	27.71	-142.20	157.61	36.38	-303.44	220.42	36.39	-279.09	212.52	78.77	368.27	-53.51	128.38	344.61	-49.97	115.29	214.52	-42.90	40.58	190.47	-39.02	89.91	94.51	99.05	1104.14	0.00	0.00	0.00	62.53	53.47	1481.28	63.59	164.64	1478.04	-98.70	61.81	1471.18	-101.42	161.56	1462.22	712.05	-299.01	79.29	1311.76	-298.68	76.58	738.86
6.86000	-106.78	163.19	27.10	-140.32	157.23	36.99	-303.02	220.35	37.71	-277.37	212.24	80.15	381.96	-52.07	131.64	358.76	-48.64	118.27	229.88	-43.22	41.15	204.64	-39.66	90.21	103.45	97.89	1102.42	0.00	0.00	0.00	70.45	51.43	1480.09	72.13	162.48	1476.93	-89.96	59.07	1469.75	-92.91	158.76	1460.90	711.78	-299.41	79.19	1311.85	-298.64	76.62	738.90
6.87000	-105.94	163.57	27.08	-142.54	157.84	36.24	-302.61	220.57	39.36	-277.50	212.27	81.19	393.96	-49.77	133.55	371.01	-46.51	119.56	243.09	-41.74	40.52	216.86	-39.27	89.81	111.86	96.72	1100.92	0.00	0.00	0.00	79.67	49.29	1478.89	80.65	160.11	1475.91	-81.16	56.13	1468.34	-84.24	156.66	1459.62	712.12	-299.80	79.20	1312.23	-298.66	76.75	738.92
6.88000	-106.30	163.76	26.66	-142.21	158.01	36.20	-302.39	219.72	40.72	-277.24	211.79	82.23	404.02	-47.32	133.25	381.39	-44.10	119.36	253.92	-40.70	39.75	227.20	-38.31	88.88	120.19	95.27	1099.41	0.00	0.00	0.00	89.18	46.85	1477.87	89.20	157.90	1474.96	-72.39	54.06	1467.02	-75.59	153.95	1458.42	711.68	-299.25	79.17	1311.60	-298.75	76.61	738.88
6.89000	-106.00	163.69	26.58	-140.24	159.05	35.87	-301.82	219.81	42.66	-276.31	211.88	84.21	412.45	-44.83	131.46	389.79	-41.33	117.54	262.24	-38.73	38.02	235.55	-36.56	87.17	131.49	93.70	1098.12	0.00	0.00	0.00	98.00	44.44	1476.98	97.76	155.54	1474.14	-63.48	51.57	1465.80	-66.78	151.15	1457.24	711.90	-299.31	79.30	1311.46	-298.51	76.73	738.87
6.90000	-105.39	163.54	26.57	-140.22	158.76	35.79	-301.14	220.15	45.03	-275.68	212.02	85.99	419.17	-41.77	127.95	396.18	-38.49	114.21	268.28	-35.56	35.17	241.93	-33.71	84.54	140.18	92.01	1096.90	0.00	0.00	0.00	106.78	42.01	1476.12	106.38	153.13	1473.39	-54.29	48.41	1464.68	-58.02	148.52	1456.08	712.14	-299.41	79.29	1311.72	-298.71	76.71	738.90
6.91000	-105.79	163.66	26.30	-140.00	158.83	35.66	-300.39	220.29	47.48	-273.98	212.29	88.43	424.38	-38.34	123.10	401.06	-35.75	109.65	272.29	-31.84	31.67	246.51	-30.50	81.33	150.39	90.67	1095.88	0.00	0.00	0.00	116.13	39.28	1475.42	115.09	150.43	1472.68	-45.13	45.51	1463.53	-49.23	145.55	1455.02	711.59	-299.61	79.23	1311.97	-298.66	76.63	738.92
6.92000	-105.39	163.71	26.15	-139.71	158.85	35.64	-299.47	220.36	50.24	-270.97	212.58	91.22	428.34	-34.34	116.74	404.55	-32.06	103.78	274.90	-28.76	30.37	249.63	-26.93	78.81	159.01	88.85	1094.96	0.00	0.00	0.00	125.65	36.62	1474.73	123.93	147.65	1472.05	-35.98	42.25	1462.49	-40.46	142.47	1454.01	711.90	-299.23	79.20	1312.05	-298.40	76.81	738.96
6.93000	-104.65	163.75	26.14	-139.66	158.48	35.41	-297.79	220.19	53.16	-270.69	212.70	93.66	431.59	-29.43	110.47	407.50	-27.45	97.72	276.44	-26.07	28.38	252.06	-23.60	75.99	169.24	86.81	1094.36	0.00	0.00	0.00	133.89	34.04	1474.11	131.68	144.44	1471.38	-26.85	39.10	1461.56	-31.73	138.78	1453.07	711.12	-299.21	79.05	1311.38	-298.25	76.64	738.94
6.94000	-104.53	163.56	26.06	-138.84	158.35	35.64	-297.70	219.92	56.19	-267.80	212.63	96.78	439.93	-23.15	106.11	411.35	-22.49	91.69	278.23	-24.94	26.97	254.26	-21.29	73.79	178.24	85.11	1093.67	0.00	0.00	0.00	143.23	31.01	1473.47	140.05	141.52	1470.83	-17.61	36.15	1460.63	-22.88	135.36	1452.18	711.44	-299.30	79.11	1311.50	-298.59	76.59	738.96
6.95000	-105.10	163.56	25.69	-140.83	158.61	34.81	-296.08	220.35	60.12	-264.97	212.95	100.22	444.43	-19.88	95.44	417.73	-20.05	84.17	280.50	-24.22	26.53	260.16	-20.78	73.50	189.05	83.13	1093.45	0.00	0.00	0.00	152.59	28.14	1472.99	149.14	138.54	1470.37	-8.29	32.55	1459.77	-13.84	132.14	1451.42	711.77	-298.98	79.39	1311.62	-298.61	76.71	738.94
6.96000	-104.49	163.50	25.60	-138.07	158.20	35.84	-294.42	220.03	64.10	-262.69	213.02	103.72	451.76	-19.03	85.88	422.68	-19.02	76.52	282.22	-23.96	25.97	265.82	-20.90	73.38	198.87	80.89	1093.32	0.00	0.00	0.00	161.69	25.15	1472.82	159.66	135.76	1470.30	1.00	29.26	1459.25	-4.66	128.76	1450.96	711.59	-298.95	79.46	1312.20	-298.59	76.94	738.89
6.97000	-106.04	163.27	25.11	-139.22	158.29	35.32	-293.70	220.23	68.27	-259.27	212.56	107.52	455.07	-17.30	77.07	426.39	-17.94	69.47	283.19	-23.86	25.56	268.65	-20.20	72.82	209.62	78.46	1093.61	0.00	0.00	0.00	170.49	22.09	1472.94	167.54	132.33	1470.51	10.47	25.28	1459.12	4.56	124.91	1450.97	711.96	-299.38	79.36	1311.80	-298.59	76.77	738.93
6.98000	-104.42	163.35	25.19	-137.47	157.83	35.85	-289.38	220.21	74.10	-257.96	212.26	111.20	457.64	-17.10	68.44	429.28	-17.72	62.63	283.81	-24.08	25.04	271.46	-20.10	72.51	220.78	76.38	1093.99	0.00	0.00	0.00	180.34	18.86	1473.24	176.62	128.95	1470.95	19.96	21.61	1459.29	13.72	121.20	1451.33	712.23	-299.37	79.39	1311.92	-298.42	76.97	738.96
6.99000	-104.67	163.28	25.01	-136.95	157.65	35.87	-286.12	220.15	80.48	-250.94	212.69	117.11	461.32	-16.32	59.33	432.58	-16.45	55.08	284.25	-24.68	25.26	274.38	-20.27	72.21	230.17	73.44	1094.73	0.00	0.00	0.00	189.80	15.61	1473.69	185.61	125.71	1471.60	29.55	18.04	1459.72	22.90	117.28	1451.93	712.54	-299.32	79.49	1312.06	-298.88	76.86	738.95
7.00000	-103.58	163.08	25.16	-137.41	157.54	35.41	-283.21	218.57	86.54	-245.80	211.94	122.29	466.05	-15.04	52.60	435.55	-15.14	50.94	284.98	-25.08	26.11	277.56	-20.05	71.81	241.30	70.35	1095.69	0.00	0.00	0.00	199.36	12.45	1474.25	194.41	122.33	1472.31	39.10	13.95	1460.20	32.12	113.53	1452.60	711.14	-299.33	79.13	1312.14	-298.54	76.79	738.91
7.01000	-104.24	163.15	24.93	-135.08	156.79	35.51	-277.25	218.13	94.50	-236.45	211.28	128.65	467.05	-12.76	47.39	437.05	-13.90	48.05	285.44	-25.10	26.59	279.39	-19.59	71.61	251.90	67.48	1096.92	0.00	0.00	0.00	208.87	9.25	1474.94	205.05	119.38	1473.23	48.46	10.25	1460.87	41.14	109.50	1453.39	711.48	-299.24	79.28	1311.67	-298.69	76.72	738.92
7.02000	-104.49	163.01	24.98	-134.92	156.42	35.26	-270.95	216.73	102.84	-229.70	211.57	135.28	468.34	-12.10	43.93	437.69	-10.79	46.65	285.83	-25.14	26.94	280.33	-19.27	71.49	261.95	64.65	1098.28	0.00	0.00	0.00	219.03	5.97	1475.91	214.40	116.11	1474.38	57.88	6.52	1461.74	50.20	105.52	1454.41	711.42	-299.25	79.24	1311.74	-298.49	76.80	738.89
7.03000	-104.82	163.58	24.78	-132.84	155.12	35.07	-263.14	214.75	111.91	-219.44	211.80	142.59	470.66	-12.34	40.54	438.60	-11.02	44.67	286.17	-25.17	27.17	281.52	-19.24	71.24	271.93	61.34	1099.91	0.00	0.00	0.00	227.93	2.72	1477.04	223.34	112.90	1475.74	67.31	2.54	1462.83	59.28	101.62	1455.72	711.57	-299.29	79.27	1312.02	-298.52	76.71	738.86
7.04000	-103.45	163.57	24.76	-131.76	154.08	34.40	-251.92	213.26	122.32	-207.33	211.55	150.84	471.80	-11.88	38.71	438.49	-8.75	43.09	286.41	-25.11	27.26	282.23	-19.03	71.05	282.26	58.41	1101.69	0.00	0.00	0.00	237.43	-0.36	1478.32	232.21	109.69	1477.22	76.76	-1.19	1464.08	68.25	97.74	1457.18	711.60	-299.51	79.15	1311.83	-298.33	76.68	738.89
7.05000	-102.36	163.71	24.08	-129.29	154.32	34.71	-238.03	211.11	133.97	-196.49	212.20	159.46	471.81	-11.75	37.07	439.05	-7.83	42.44	286.61	-24.78	27.18	282.64	-19.08	71.11	290.93	55.02	1103.52	0.00	0.00	0.00	246.57	-3.30	1479.66	241.08	106.51	1478.75	86.17	-4.80	1465.33	77.11	94.07	1458.71	711.86	-299.27	79.50	1311.63	-298.28	76.70	738.82
7.06000	-99.38	164.39	22.79	-124.73	154.24	35.67	-227.45	210.93	146.22	-178.52	210.43	168.60	471.16	-11.12	36.32	439.32	-7.28	42.05	286.70	-24.85	27.36	283.15	-18.84	71.07	301.33	52.46	1105.56	0.00	0.00	0.00	255.49	-6.22	1480.93	249.78	103.59	1480.23	95.49	-8.56	1466.52	85.90	90.73	1460.14	712.15	-299.39	79.41	1311.52	-298.22	76.78	738.89
7.07000	-95.02	165.22	21.50	-118.12	154.69	38.61	-216.57	210.57	158.59	-167.02	210.06	177.57	471.43	-11.03	35.39	439.67	-8.58	40.82	286.84	-24.86	27.45	283.56	-18.71	71.02	304.81	47.01	1107.82	0.00	0.00	0.00	264.59	-9.11	1482.14	258.46	100.93	1481.64	104.62	-11.62	1467.70	94.55	87.62	1461.39	711.95	-299.37	79.38	1311.41	-298.58	76.52	738.87
7.08000	-90.31	165.81	20.18	-109.65	154.92	41.96	-203.43	208.75	171.01	-150.32	208.55	187.23	470.30	-10.98	34.34	449.39	-6.69	45.60	286.89	-24.92	27.57	283.91	-18.71	70.93	312.25	44.35	1109.76	0.00	0.00	0.00	273.29	-11.55	1483.35	267.13	98.14	1482.98	113.65	-15.06	1468.74	103.07	84.18	1462.58	712.24	-299.20	79.59	1311.84	-298.43	76.73	738.86
7.09000	-83.86	166.69	18.71	-97.83	156.53	46.00	-189.78	206.17	183.76	-134.69	206.81	196.89	471.92	-10.87	34.14	448.88	-6.49	45.41	287.00	-24.77	27.60	284.19	-18.48	70.72	321.45	42.45	1111.55	0.00	0.00	0.00	281.98	-13.98	1484.51	275.70	95.65	1484.26	122.48	-17.55	1469.72	111.62	81.25	1463.66	711.43	-299.45	79.18	1311.38	-298.77	76.46	738.84
7.10000	-76.80	166.00	19.71	-86.69	157.84	50.73	-173.87	202.75	196.70	-116.39	204.21	206.93	474.48	-11.03	34.30	445.37	-6.50	43.85	287.02	-24.94	27.73	284.46	-18.37	70.60	328.55	41.09	1113.25	0.00	0.00	0.00	291.01	-16.16	1485.65	284.25	93.45	1485.51	131.18	-20.10	1470.70	120.14	78.90	1464.75	711.54	-299.43	79.31	1311.61	-298.65	76.50	738.87
7.11000	-64.14	163.17	27.35	-72.34	155.25	58.78	-154.93	200.69	208.56	-99.31	202.94	216.84	472.70	-10.69	33.40	444.28	-7.06	42.99	287.11	-24.94	27.84	284.73	-18.24	70.53	334.90	39.95	1114.68	0.00	0.00	0.00	299.46	-18.13	1486.77	292.62	91.19	1486.79	139.76	-22.55	1471.70	128.55	76.29	1465.91	711.63	-299.66	79.26	1312.09	-298.73	76.62	738.91
7.12000	-45.54	159.24	37.39	-54.41	153.22	68.54	-135.63	198.32	218.45	-80.49	199.59	225.94	472.33	-10.89	32.93	443.36	-6.66	42.58	287.15	-24.92	27.90	285.02	-17.99	70.46	345.23	38.67	1115.84	0.00	0.00	0.00	307.73	-20.10	1487.91	300.91	89.23	1488.09	148.15	-24.82	1472.79	136.90	74.10	1467.13	711.88	-299.61	79.15	1311.95	-298.46	76.61	738.85
7.13000	-27.29	157.60	46.52	-35.57	150.14	78.04	-115.56	195.54	227.43	-61.00	197.16	235.33	471.99	-10.13	32.73	440.45	-7.45	40.12	287.21	-24.75	27.84	285.30	-17.88	70.44	353.02	37.84	1116.97	0.00	0.00	0.00	316.01	-21.70	1489.12	309.13	87.64	1489.41	156.49	-26.67	1474.00	145.16	71.96	1468.52	711.84	-299.81	79.14	1312.12	-298.58	76.65	738.91
7.14000	-5.25	153.87	56.20	-14.37	146.78	87.62	-94.18	192.76	236.50	-40.41	193.52	244.17	472.63	-10.50	32.65	440.14	-7.42	39.91	287.27	-24.89	27.97	285.54	-18.01	70.53	358.47	37.51	1117.94	0.00	0.00	0.00	323.36	-23.23	1490.43	317.18	86.11	1490.74	164.84	-28.66	1475.36	153.28	70.27	1470.03	711.16	-299.77	78.95	1311.92	-298.33	76.64	738.90
7.15000	16.24	153.42	64.97	6.63	144.51	96.52	-72.70	189.14	245.28	-19.49	190.14	252.74	472.93	-10.72	32.62	442.91	-7.18	41.72	287.24	-24.53	27.81	285.70	-17.94	70.48	366.33	36.96	1119.15	0.00	0.00	0.00	332.07	-24.66	1491.70	325.09	84.55	1492.14	173.01	-30.03	1476.76	161.33	68.41	1471.57	711.24	-300.06	78.70	1312.11	-298.01	76.82	738.88
7.16000	39.07	151.53	73.67	27.77	142.36	105.10	-50.80	185.90	253.92	1.83	186.82	260.86	473.50	-10.28	32.72	441.89	-6.82	41.54	287.21	-24.79	27.90	285.81	-17.97	70.54	378.33	36.90	1120.13	0.00	0.00	0.00	340.45	-25.88	1492.97	332.92	83.38	1493.55	181.12	-31.15	1478.17	169.19	67.03	1473.13	711.29	-299.96	78.86	1312.14	-298.27	76.71	738.93
7.17000	63.61	150.68	82.31	50.96	140.61	113.83	-29.51	182.30	261.64	23.77	184.76	269.15	473.30	-10.51	32.67	441.13	-6.58	41.33	287.26	-24.77	27.89	285.91	-17.84	70.48	380.70	36.62	1120.99	0.00	0.00	0.00	347.79	-26.85	1494.33	340.59	82.46	1494.95	189.16	-32.55	1479.59	176.96	65.67	1474.58	711.92	-299.92	79.18	1311.69	-298.99	76.31	738.85
7.18000	89.76	149.23	90.98	74.86	138.34	122.27	-8.13	179.45	268.80	45.62	181.45	276.63	472.64	-10.78	32.48	439.96	-7.27	40.01	287.27	-24.60	27.79	286.03	-18.06	70.56	390.46	36.58	1121.77	0.00	0.00	0.00	356.23	-27.74	1495.69	348.17	81.68	1496.35	197.11	-33.58	1480.90	184.64	64.28	1475.95	711.30	-299.89	79.07	1312.06	-298.98	76.39	738.90
7.19000	116.37	146.82	99.48	100.01	136.91	130.75	13.86	176.78	274.99	67.44	178.46	283.67	470.84	-10.51	31.82	439.90	-7.02	39.92	287.27	-24.52	27.69	286.04	-18.12	70.64	396.84	36.71	1122.88	0.00	0.00	0.00	364.85	-28.43	1497.05	355.59	81.09	1497.68	205.00	-34.53	1482.25	192.30	63.45	1477.22	710.93	-299.66	79.17	1312.53	-298.73	76.63	738.91
7.20000	143.00	143.75	107.91	126.60	133.51	139.15	36.16	174.00	280.24	89.51	175.48	290.05	473.83	-10.70	32.62	439.16	-6.99	40.42	287.27	-24.81	27.84	286.08	-18.16	70.72	405.38	36.80	1123.98	0.00	0.00	0.00	372.16	-28.85	1498.49	362.98	80.73	1498.94	212.85	-35.63	1483.50	199.82	62.47	1478.43	711.24	-299.97	79.05	1312.27	-298.67	76.57	738.91
7.21000	165.37	141.14	115.16	153.33	130.64	146.71	58.59	171.08	284.69	111.39	172.25	295.66	471.48	-10.44	32.15	439.93	-7.54	39.76	287.29	-24.87	27.88	286.06	-17.97	70.71	415.18	36.63	1124.91	0.00	0.00	0.00	380.23	-29.02	1499.85	370.30	80.06	1500.23	220.64	-36.15	1484.75	207.22	61.65	1479.57	712.04	-300.07	79.10	1312.03	-298.68	76.67	738.91
7.22000	194.16	137.73	123.12	178.90	127.30	153.88	81.16	168.43	288.40	133.48	169.56	300.70	472.41	-11.02	31.99	439.97	-7.99	39.43	287.35	-25.07	27.98	286.05	-17.94	70.90	419.75	36.34	1125.99	0.00	0.00	0.00	387.79	-29.40	1501.23	377.53	79.98	1501.41	228.48	-37.09	1485.92	214.57	60.79	1480.68	711.17	-300.44	78.86	1312.15	-298.53	76.66	738.90
7.23000	217.97	135.82	129.19	211.93	124.07	161.07	103.33	165.52	291.11	155.99	166.87	304.82	472.20	-10.34	32.22	439.85	-8.10	39.38	287.34	-24.76	27.75	286.04	-17.80	71.03	426.32	35.81	1126.74	0.00	0.00	0.00	395.17	-29.51	1502.50	384.75	79.93	1502.51	236.20	-37.48	1487.09	221.82	60.21	1481.68	711.74	-299.82	79.12	1312.36	-298.12	76.83	738.88
7.24000	245.67	133.00	135.56	236.92	123.07	168.41	125.59	162.08	292.76	178.50	163.72	307.99	472.22	-11.10	32.01	439.87	-6.90	40.06	287.32	-24.95	27.78	286.12	-17.86	71.22	434.59	35.51	1127.57	0.00	0.00	0.00	403.75	-29.58	1503.69	391.94	79.88	1503.51	243.94	-38.01	1488.17	229.05	59.56	1482.61	711.74	-299.74	79.31	1312.49	-298.32	76.72	738.94
7.25000	273.29	130.34	141.01	263.08	122.40	174.40	148.51	159.47	293.64	201.03	161.10	310.46	471.32	-10.59	31.98	439.66	-8.04	39.44	287.33	-24.83	27.68	286.25	-17.93	71.37	440.77	35.02	1128.49	0.00	0.00	0.00	414.57	-27.97	1504.88	399.12	79.93	1504.41	251.60	-38.34	1489.24	236.25	59.02	1483.55	711.77	-299.98	79.10	1311.79	-298.32	76.63	738.92
7.26000	301.92	128.70	146.40	288.09	120.88	177.78	171.79	156.91	293.50	223.57	158.41	312.01	473.30	-10.62	32.41	439.41	-8.21	39.29	287.36	-25.14	27.79	286.36	-17.82	71.46	445.93	34.52	1129.43	0.00	0.00	0.00	422.70	-27.42	1505.82	406.30	80.06	1505.19	259.24	-39.04	1490.20	243.32	58.23	1484.42	712.23	-299.55	79.36	1312.12	-298.48	76.65	738.86
7.27000	327.54	128.04	150.24	313.43	118.80	180.06	195.42	154.68	292.60	246.05	155.59	312.93	472.39	-10.41	32.41	439.31	-7.79	39.49	287.39	-25.21	27.79	286.48	-17.53	71.52	453.08	34.25	1130.01	0.00	0.00	0.00	430.10	-27.30	1506.64	413.44	80.28	1505.86	266.79	-39.45	1491.05	250.47	57.39	1485.19	711.86	-299.80	79.11	1312.32	-298.64	76.64	738.86
7.28000	365.37	126.66	154.88	346.22	115.81	182.09	219.21	152.07	290.55	268.06	153.13	312.67	472.59	-10.24	32.50	439.66	-8.07	38.97	287.43	-24.95	27.65	286.59	-17.66	71.79	460.59	33.86	1130.73	0.00	0.00	0.00	437.55	-27.56	1507.32	420.58	80.61	1506.43	274.29	-39.73	1491.81	257.66	57.09	1485.85	711.49	-299.68	78.90	1311.29	-298.41	76.49	738.89
7.29000	396.17	125.26	158.54	375.40	114.34	184.30	243.29	149.35	287.48	292.42	151.08	311.86	473.43	-10.20	32.60	439.91	-5.33	40.62	287.41	-24.91	27.66	286.78	-17.55	71.89	467.06	33.57	1131.19	0.00	0.00	0.00	444.91	-27.46	1507.90	427.75	80.70	1506.92	281.73	-40.25	1492.50	264.86	56.86	1486.40	711.76	-299.62	79.17	1312.25	-298.14	76.84	738.86
7.30000	427.03	123.59	161.82	404.57	112.83	186.37	267.86	146.74	283.31	317.42	148.69	310.09	473.22	-10.29	32.61	439.85	-4.34	41.27	287.52	-25.02	27.72	286.88	-17.49	72.07	472.07	32.80	1131.93	0.00	0.00	0.00	452.27	-27.37	1508.41	434.88	80.73	1507.34	289.19	-40.50	1493.09	271.97	56.29	1486.84	711.43	-300.17	79.02	1312.59	-298.17	76.88	738.86
7.31000	457.74	121.79	164.60	433.70	110.69	187.99	293.21	145.20	278.63	340.66	146.67	307.24	473.05	-9.97	32.53	439.71	-3.40	41.99	287.64	-25.21	27.86	287.03	-17.43	72.21	480.76	32.27	1132.14	0.00	0.00	0.00	459.60	-27.02	1508.77	441.95	80.85	1507.58	296.58	-40.69	1493.46	279.13	56.11	1487.20	711.69	-300.26	78.99	1311.58	-298.63	76.49	738.84
7.32000	489.02	118.76	167.43	464.53	107.75	189.78	319.38	143.42	272.83	364.86	144.71	303.59	473.40	-10.44	32.66	439.65	-3.85	41.93	287.61	-25.17	27.89	287.24	-17.48	72.48	487.98	31.78	1132.21	0.00	0.00	0.00	466.98	-26.93	1509.07	449.03	81.11	1507.75	303.99	-41.06	1493.77	286.37	55.79	1487.38	711.99	-300.13	79.15	1311.49	-298.81	76.56	738.83
7.33000	520.15	116.23	169.81	495.87	105.43	191.38	345.92	141.48	266.26	389.34	143.33	299.37	474.40	-10.84	32.92	439.41	-3.77	42.07	287.66	-24.89	27.80	287.31	-17.20	72.55	494.83	31.41	1132.29	0.00	0.00	0.00	474.33	-26.53	1509.21	456.05	81.22	1507.80	311.27	-41.25	1494.02	293.48	55.59	1487.49	711.81	-300.22	78.96	1311.82	-298.38	76.76	738.93
7.34000	552.00	113.02	172.33	525.76	102.44	192.34	372.49	139.44	258.87	414.24	141.28	294.25	473.92	-10.87	32.70	439.26	-3.68	42.10	287.71	-24.75	27.82	287.51	-17.15	72.79	501.84	30.93	1132.06	0.00	0.00	0.00	481.69	-25.95	1509.27	463.05	81.37	1507.70	318.55	-41.38	1494.17	300.58	55.08	1487.52	711.69	-300.14	78.98	1312.18	-298.54	76.75	738.87
7.35000	584.72	109.97	175.18	557.69	99.40	193.82	399.77	137.67	251.05	440.46	139.27	288.65	473.95	-11.60	32.48	439.00	-5.63	40.84	287.78	-24.61	27.80	287.68	-17.01	72.95	508.32	30.58	1131.94	0.00	0.00	0.00	489.08	-25.79	1509.17	470.06	81.65	1507.48	325.85	-41.38	1494.27	307.74	54.93	1487.48	711.57	-300.24	79.03	1312.37	-298.80	76.72	738.92
7.36000	616.57	107.17	177.68	589.39	97.13	195.16	428.04	135.99	242.99	467.05	137.93	282.80	473.36	-11.88	32.31	438.92	-5.15	41.00	287.90	-24.64	27.92	287.83	-16.93	73.12	515.41	29.94	1131.54	0.00	0.00	0.00	496.50	-25.33	1508.98	477.01	81.87	1507.16	333.08	-41.28	1494.26	314.78	54.84	1487.35	711.72	-300.38	79.09	1312.43	-299.06	76.52	738.93
7.37000	648.92	105.48	180.32	620.86	94.87	196.51	456.87	134.25	234.79	492.88	136.63	276.66	473.51	-11.28	32.72	439.19	-4.20	41.48	287.97	-24.47	27.95	288.01	-16.97	73.32	520.35	29.27	1130.92	0.00	0.00	0.00	503.90	-24.90	1508.69	484.00	81.92	1506.73	340.33	-41.47	1494.21	321.83	54.95	1487.16	711.51	-301.04	79.30	1311.80	-299.07	76.31	738.89
7.38000	680.64	104.41	182.92	651.11	93.83	197.71	485.75	132.75	226.57	519.06	135.22	270.21	473.08	-11.35	32.72	439.33	-2.67	42.22	288.10	-24.58	28.10	288.23	-17.14	73.66	528.42	28.84	1130.24	0.00	0.00	0.00	511.16	-24.49	1508.35	490.93	82.27	1506.21	347.66	-41.30	1494.13	328.91	54.80	1486.95	712.70	-301.06	79.72	1312.28	-298.67	76.51	738.90
7.39000	712.53	103.86	185.91	681.73	93.29	199.09	514.29	131.72	218.72	544.90	133.52	263.66	472.88	-11.55	32.76	439.43	-2.35	42.22	288.21	-24.48	28.24	288.44	-16.98	73.88	535.14	28.46	1129.66	0.00	0.00	0.00	518.41	-24.05	1507.91	497.83	82.61	1505.58	355.02	-40.97	1494.01	335.89	54.90	1486.61	711.49	-301.13	79.29	1312.20	-298.71	76.75	738.87
7.40000	743.50	103.53	187.53	711.97	92.85	200.26	542.84	130.35	210.84	572.27	131.75	257.46	474.36	-11.88	32.98	439.52	-1.33	42.85	288.29	-24.45	28.35	288.70	-17.09	74.22	543.36	27.87	1129.12	0.00	0.00	0.00	525.68	-23.35	1507.42	504.75	83.03	1504.92	362.36	-40.92	1493.86	342.78	54.77	1486.33	710.75	-301.02	79.13	1311.95	-298.71	76.70	738.88
7.41000	773.47	103.68	190.70	742.09	92.64	202.26	571.60	129.54	203.48	597.68	129.91	250.87	471.73	-11.46	32.34	439.35	-1.36	42.79	288.40	-24.21	28.48	289.00	-17.08	74.54	548.60	27.12	1128.34	0.00	0.00	0.00	532.85	-22.87	1506.86	511.65	83.52	1504.21	369.69	-40.73	1493.61	349.71	54.70	1485.98	711.43	-300.87	79.35	1312.49	-299.25	76.51	738.91
7.42000	803.10	104.82	193.76	771.03	93.03	203.81	600.27	128.38	196.26	624.36	129.35	245.46	473.37	-11.55	32.73	439.06	-2.53	42.15	288.61	-24.14	28.66	289.36	-17.20	74.97	554.58	26.52	1127.57	0.00	0.00	0.00	540.04	-22.07	1506.25	518.54	84.05	1503.44	377.01	-40.49	1493.27	356.66	54.85	1485.53	710.78	-301.01	79.37	1312.67	-299.08	76.60	738.85
7.43000	831.23	105.54	197.22	799.17	93.32	205.97	628.16	127.87	189.60	649.47	128.34	239.58	472.53	-12.25	32.17	438.95	-1.54	42.59	288.74	-23.76	28.84	289.73	-17.04	75.28	563.20	26.05	1127.15	0.00	0.00	0.00	547.14	-21.34	1505.58	525.47	84.53	1502.64	384.23	-39.94	1492.89	363.57	55.15	1485.01	712.16	-300.96	79.81	1311.90	-298.94	76.45	738.86
7.44000	858.33	106.39	202.40	827.15	93.66	208.07	655.15	128.34	183.86	675.59	127.83	234.76	472.33	-11.83	32.23	438.82	-2.23	42.03	288.95	-23.37	29.03	290.15	-17.18	75.79	568.73	25.43	1126.56	0.00	0.00	0.00	554.23	-20.81	1504.89	532.40	84.94	1501.82	391.45	-39.63	1492.38	370.51	55.37	1484.44	711.44	-301.02	79.69	1311.87	-299.01	76.33	738.89
7.45000	883.77	107.12	206.05	851.10	94.86	209.88	681.68	127.19	178.08	698.12	127.61	229.51	471.88	-12.07	31.77	438.79	-1.78	42.35	289.18	-23.21	29.37	290.56	-17.21	76.27	575.33	24.90	1125.83	0.00	0.00	0.00	561.32	-20.53	1504.12	539.39	85.35	1500.99	398.53	-39.36	1491.76	377.42	55.57	1483.77	711.90	-300.94	79.74	1311.18	-299.09	76.23	738.87
7.46000	909.17	108.45	209.80	876.70	95.94	212.59	707.34	127.35	173.10	721.37	127.41	225.24	470.87	-11.97	31.62	439.11	-3.39	41.57	289.41	-22.81	29.65	290.99	-17.17	76.76	582.06	24.32	1125.21	0.00	0.00	0.00	568.39	-19.36	1503.37	546.45	85.70	1500.15	405.59	-39.09	1491.09	384.38	55.75	1483.04	711.66	-300.76	79.59	1311.74	-299.01	76.41	738.87
7.47000	932.60	109.19	213.49	898.92	96.46	214.65	732.17	127.75	168.77	744.85	127.97	221.92	472.42	-12.48	31.80	439.45	-3.58	41.33	289.63	-22.41	30.02	291.46	-17.20	77.31	587.32	23.74	1124.54	0.00	0.00	0.00	575.43	-18.84	1502.56	553.54	86.09	1499.26	412.61	-38.53	1490.38	391.45	55.97	1482.20	711.20	-299.82	79.15	1311.44	-298.87	76.30	738.84
7.48000	953.50	110.06	216.87	922.17	96.96	217.60	755.48	128.12	164.89	765.22	128.38	218.37	471.72	-12.64	31.42	439.79	-4.40	40.98	289.83	-22.46	30.69	291.89	-17.15	77.90	595.75	23.16	1124.11	0.00	0.00	0.00	582.52	-18.55	1501.80	560.73	86.42	1498.36	419.73	-37.88	1489.61	398.57	56.49	1481.33	711.51	-300.10	78.95	1311.97	-298.93	76.45	738.80
7.49000	974.63	110.98	220.40	941.70	97.96	219.35	777.29	128.41	161.36	784.80	128.49	215.17	473.42	-12.46	31.81	440.04	-4.60	40.99	290.09	-22.15	31.23	292.37	-17.31	78.60	601.78	22.67	1123.51	0.00	0.00	0.00	589.59	-17.77	1500.97	568.00	87.01	1497.41	426.74	-37.50	1488.79	405.74	56.99	1480.38	712.39	-299.82	79.19	1311.96	-298.97	76.35	738.89
7.50000	994.44	111.46	223.55	961.46	98.55	221.60	797.93	129.00	158.27	802.90	129.63	212.59	473.94	-12.20	31.96	440.42	-3.95	41.27	290.33	-22.24	31.94	292.86	-17.47	79.37	607.93	22.12	1122.64	0.00	0.00	0.00	596.71	-17.25	1500.10	575.31	87.49	1496.42	433.79	-36.24	1488.02	413.01	57.65	1479.43	712.74	-299.57	79.27	1311.49	-298.87	76.52	738.94
7.51000	1011.76	112.03	225.91	978.36	98.32	222.83	817.04	129.75	155.47	821.00	130.54	209.97	474.51	-13.24	31.60	440.63	-4.54	41.00	290.57	-22.14	32.58	293.30	-17.53	80.09	617.02	21.61	1122.14	0.00	0.00	0.00	603.92	-16.50	1499.33	582.58	88.02	1495.47	440.92	-35.80	1487.20	420.30	58.09	1478.47	712.49	-299.87	79.13	1312.09	-298.70	76.75	738.94
7.52000	1028.13	112.51	228.14	993.89	98.68	224.12	834.72	130.63	153.01	837.30	130.80	207.68	474.04	-12.81	31.55	440.74	-3.58	41.55	290.76	-21.72	33.16	293.81	-17.66	80.91	624.77	21.02	1121.54	0.00	0.00	0.00	611.19	-16.00	1498.53	589.88	88.53	1494.49	448.00	-35.28	1486.32	427.74	58.85	1477.50	712.09	-299.83	79.14	1311.83	-298.89	76.46	738.91
7.53000	1043.42	112.53	230.32	1009.19	99.65	225.65	851.01	131.69	150.74	852.32	131.64	205.58	473.32	-13.13	31.26	440.79	-4.87	40.83	290.97	-21.62	33.95	294.32	-17.73	81.75	630.39	20.79	1120.76	0.00	0.00	0.00	618.56	-15.09	1497.80	597.20	89.06	1493.59	455.20	-34.46	1485.46	435.19	59.58	1476.50	712.23	-299.91	78.99	1311.41	-298.56	76.53	738.90
7.54000	1058.64	112.69	232.22	1023.03	99.66	226.48	865.97	133.25	148.68	866.23	132.63	203.66	474.94	-13.30	31.49	440.83	-3.92	41.49	291.18	-21.62	34.81	294.92	-17.84	82.63	637.59	20.46	1120.14	0.00	0.00	0.00	625.98	-14.30	1497.10	604.57	89.72	1492.70	462.55	-33.53	1484.57	442.66	60.23	1475.49	711.82	-299.66	79.08	1310.92	-298.74	76.41	738.88
7.55000	1066.46	113.89	228.96	1034.88	99.77	226.44	879.38	134.03	146.30	878.51	133.98	201.73	474.22	-13.47	31.01	441.07	-4.27	41.39	291.48	-21.80	35.84	295.50	-17.89	83.59	644.55	20.01	1119.54	0.00	0.00	0.00	633.60	-13.45	1496.50	612.08	90.29	1491.87	469.99	-32.62	1483.75	450.21	61.07	1474.42	711.58	-300.04	78.97	1311.80	-298.85	76.52	738.91
7.56000	1077.10	113.68	228.80	1046.14	100.32	225.88	890.98	135.92	144.21	889.32	135.58	199.76	472.55	-14.07	30.24	441.25	-4.45	41.18	291.75	-22.01	36.97	296.14	-18.23	84.76	653.27	19.55	1118.89	0.00	0.00	0.00	641.16	-12.64	1495.95	619.63	91.14	1491.10	477.53	-31.64	1482.96	457.92	61.98	1473.42	712.64	-299.59	79.18	1312.07	-298.61	76.69	738.89
7.57000	1086.61	113.97	227.57	1055.41	100.60	224.38	901.21	137.45	141.99	898.99	136.80	197.61	473.93	-14.64	30.33	441.51	-7.00	39.80	292.11	-22.04	38.04	296.80	-18.40	85.84	662.38	19.17	1118.28	0.00	0.00	0.00	648.67	-11.93	1495.47	627.35	92.08	1490.38	485.17	-30.44	1482.16	465.68	62.90	1472.40	711.69	-299.56	78.98	1311.40	-298.71	76.52	738.92
7.58000	1094.70	113.71	225.76	1063.11	101.15	221.86	909.83	138.93	139.58	907.28	137.93	195.22	474.91	-14.48	30.52	441.45	-5.78	40.61	292.40	-22.14	39.33	297.53	-18.74	87.16	670.22	18.74	1117.66	0.00	0.00	0.00	656.44	-10.69	1495.03	635.20	93.04	1489.74	492.98	-29.22	1481.35	473.53	63.94	1471.40	711.18	-299.61	78.79	1311.77	-298.79	76.59	738.90
7.59000	1101.93	114.20	222.96	1071.96	101.58	219.59	917.21	140.24	137.02	914.46	139.05	192.85	475.53	-14.57	30.73	441.66	-6.20	40.45	292.78	-22.21	40.70	298.33	-19.02	88.56	678.51	18.46	1117.05	0.00	0.00	0.00	664.13	-9.61	1494.78	643.18	93.93	1489.22	501.00	-28.33	1480.61	481.47	64.95	1470.46	711.72	-299.24	79.08	1311.75	-298.49	76.59	738.92
7.60000	1108.02	114.42	219.45	1078.08	102.05	216.01	923.26	141.64	134.34	920.47	139.86	190.14	474.46	-14.51	30.26	441.93	-5.45	40.86	293.23	-22.41	42.13	299.22	-19.33	90.07	687.60	18.39	1116.40	0.00	0.00	0.00	671.96	-8.81	1494.64	651.18	95.11	1488.80	509.07	-27.13	1479.92	489.54	66.18	1469.56	712.03	-299.62	79.14	1311.86	-298.74	76.47	738.94
7.61000	1113.45	115.06	214.93	1082.23	102.23	211.50	927.96	142.19	131.21	925.45	140.98	187.42	474.55	-14.56	30.08	442.09	-4.62	41.43	293.75	-23.10	43.98	300.10	-19.69	91.70	695.41	18.14	1115.73	0.00	0.00	0.00	680.13	-7.11	1494.67	659.33	96.39	1488.50	517.29	-25.84	1479.32	497.70	67.38	1468.67	712.25	-299.26	79.14	1312.18	-298.71	76.72	738.93
7.62000	1117.86	115.48	209.83	1085.77	103.17	206.08	931.70	142.42	127.75	929.51	141.38	184.17	473.11	-14.45	29.68	442.06	-4.53	41.57	294.34	-23.81	45.87	301.10	-19.96	93.33	705.62	18.05	1115.03	0.00	0.00	0.00	688.40	-6.37	1494.81	667.60	97.63	1488.37	525.70	-24.55	1478.76	506.02	68.53	1467.81	712.02	-299.59	79.04	1312.05	-298.82	76.78	738.93
7.63000	1126.67	115.01	208.42	1091.34	103.75	201.58	934.35	142.62	124.08	932.63	141.88	180.82	473.93	-15.05	29.56	442.45	-4.69	41.58	294.92	-24.12	47.73	302.19	-20.32	95.11	714.51	18.17	1114.38	0.00	0.00	0.00	696.83	-5.45	1495.18	676.00	99.34	1488.35	534.27	-23.02	1478.27	514.53	69.76	1467.01	712.03	-299.60	78.93	1311.91	-298.78	76.59	739.00
7.64000	1127.63	115.07	202.05	1093.70	103.86	195.96	935.99	143.36	120.56	935.10	142.48	177.47	474.71	-15.28	29.37	442.50	-3.56	42.20	295.60	-24.53	49.61	303.34	-20.58	96.90	722.38	17.98	1113.62	0.00	0.00	0.00	705.51	-3.50	1495.68	683.23	100.82	1488.80	543.03	-21.62	1477.85	523.12	71.07	1466.21	711.71	-299.43	78.96	1312.11	-298.48	76.74	738.98
7.65000	1130.41	114.85	195.92	1094.86	103.36	190.07	937.09	143.06	116.58	936.87	142.62	173.94	476.92	-15.77	29.58	442.65	-1.31	43.70	296.37	-24.96	51.67	304.59	-21.10	98.91	731.34	18.08	1113.05	0.00	0.00	0.00	714.36	-1.21	1496.27	691.07	102.61	1489.07	551.99	-19.94	1477.51	531.96	72.52	1465.51	712.21	-299.17	79.15	1312.17	-298.64	76.66	738.88
7.66000	1129.22	113.62	188.56	1096.18	103.05	184.17	937.74	142.71	112.67	938.18	142.35	170.19	474.85	-15.82	28.92	447.13	-2.56	45.94	297.20	-25.62	53.85	305.93	-21.68	101.03	742.02	18.22	1112.68	0.00	0.00	0.00	723.19	0.06	1497.05	700.06	104.66	1489.42	561.08	-18.31	1477.27	541.01	73.87	1464.84	712.08	-299.23	79.08	1312.28	-298.76	76.62	738.79
7.67000	1129.79	112.61	181.49	1096.80	102.15	177.56	937.67	142.94	109.04	939.13	141.71	166.29	476.96	-16.11	29.11	454.71	-8.15	47.90	298.18	-26.13	56.05	307.40	-22.16	103.16	751.69	18.18	1112.17	0.00	0.00	0.00	732.61	2.63	1497.92	709.10	106.64	1489.93	570.41	-16.38	1477.08	550.18	75.53	1464.29	711.65	-299.31	79.03	1312.21	-298.70	76.57	738.87
7.68000	1130.16	111.59	174.42	1097.70	100.41	171.34	937.24	142.46	105.01	938.86	141.40	162.63	473.80	-16.56	27.80	457.14	-12.43	47.86	299.12	-26.85	58.48	309.01	-22.51	105.32	762.49	18.48	1111.95	0.00	0.00	0.00	741.91	5.13	1498.87	718.01	108.89	1490.50	579.89	-14.42	1476.96	559.65	77.46	1463.75	712.02	-299.44	79.07	1311.45	-298.74	76.30	738.85
7.69000	1129.77	109.89	167.74	1096.90	98.76	164.91	937.36	141.52	103.81	938.52	140.73	158.55	475.65	-16.31	27.42	456.49	-13.94	47.28	300.26	-27.39	60.83	310.82	-23.46	107.82	774.06	19.09	1112.02	0.00	0.00	0.00	751.50	7.98	1499.87	727.76	111.41	1491.12	589.54	-12.45	1476.83	569.42	79.42	1463.33	711.70	-299.71	78.91	1311.44	-298.71	76.21	738.85
7.70000	1131.42	108.45	161.74	1097.87	97.42	159.24	937.90	141.19	102.09	938.73	140.10	155.00	476.55	-16.45	27.39	452.05	-14.42	45.22	301.55	-28.25	63.51	312.70	-24.25	110.33	783.39	19.26	1111.88	0.00	0.00	0.00	761.04	9.70	1501.11	738.86	113.76	1491.64	599.38	-10.06	1476.77	579.36	81.65	1462.90	712.55	-299.86	79.12	1311.92	-298.58	76.36	738.82
7.71000	1132.93	107.71	155.35	1100.10	96.61	153.53	939.22	140.42	101.59	940.54	138.46	151.67	476.97	-16.48	27.48	450.21	-14.84	44.00	302.88	-29.12	66.25	314.79	-25.30	113.04	795.97	19.87	1112.21	0.00	0.00	0.00	770.75	11.72	1502.36	748.89	116.02	1492.50	609.41	-7.45	1476.82	589.40	84.18	1462.59	711.44	-300.01	79.00	1312.22	-298.21	76.48	738.83
7.72000	1137.15	107.42	147.30	1103.86	95.75	146.98	940.65	139.64	101.76	946.28	136.89	151.16	476.17	-16.73	26.90	451.84	-15.43	43.78	304.43	-29.70	68.89	317.15	-26.32	115.80	806.96	20.45	1112.58	0.00	0.00	0.00	777.36	11.62	1504.10	756.97	118.85	1493.94	619.68	-4.65	1477.00	599.58	86.62	1462.50	711.58	-299.68	79.15	1312.11	-298.27	76.56	738.85
7.73000	1140.43	107.26	139.01	1106.43	95.41	141.81	941.77	139.29	101.73	948.66	136.29	150.27	475.71	-17.22	26.69	449.24	-16.10	41.84	306.09	-30.46	71.82	319.72	-27.18	118.63	817.25	21.14	1113.16	0.00	0.00	0.00	783.83	13.83	1506.22	767.13	121.71	1495.39	630.15	-1.94	1477.37	609.98	89.39	1462.58	711.49	-299.73	79.09	1311.54	-298.87	76.52	738.92
7.74000	1142.20	106.49	133.92	1108.51	93.95	137.90	942.36	139.57	101.68	949.96	136.47	149.57	478.36	-16.98	25.66	447.70	-16.65	39.95	308.07	-31.44	75.02	322.58	-28.37	121.78	828.66	21.86	1113.81	0.00	0.00	0.00	793.20	16.00	1507.97	776.93	124.69	1497.01	640.61	1.26	1477.93	620.58	92.39	1462.85	711.83	-299.67	79.41	1312.07	-298.42	76.63	738.90
7.75000	1142.21	104.39	131.72	1108.95	93.40	133.91	942.86	140.04	101.61	952.13	136.60	149.87	478.44	-16.88	25.82	445.99	-16.87	38.36	310.33	-32.75	78.57	325.70	-29.19	124.90	839.52	22.88	1114.58	0.00	0.00	0.00	802.72	18.53	1509.94	787.81	127.66	1498.69	651.10	4.73	1478.55	631.41	95.89	1463.19	712.01	-299.67	79.43	1312.46	-298.52	76.63	738.94
7.76000	1145.04	104.96	124.82	1111.26	92.68	130.53	943.36	139.94	101.19	953.67	136.58	149.62	478.19	-16.37	25.81	447.05	-16.97	37.67	312.78	-33.31	81.96	329.22	-30.34	128.36	851.95	24.19	1115.68	0.00	0.00	0.00	812.35	21.36	1512.11	798.06	130.62	1500.49	661.62	7.93	1479.19	642.53	99.12	1463.52	711.26	-299.30	79.34	1311.48	-298.81	76.17	738.93
7.77000	1146.14	103.17	122.53	1111.43	91.74	126.11	943.44	140.91	101.07	954.89	136.78	149.19	477.93	-17.21	26.14	445.49	-17.13	36.44	315.57	-33.84	85.60	333.19	-31.27	132.00	864.47	25.85	1116.58	0.00	0.00	0.00	822.10	24.45	1514.45	811.35	133.68	1501.93	672.26	11.57	1479.91	653.83	102.84	1463.89	711.67	-299.47	79.46	1311.08	-298.64	76.14	738.96
7.78000	1146.24	102.78	118.77	1112.00	91.28	123.36	943.81	141.31	101.01	957.00	136.68	149.04	475.80	-17.00	26.91	447.55	-17.08	36.57	318.84	-34.32	89.52	337.76	-32.09	135.86	875.91	27.46	1117.72	0.00	0.00	0.00	831.95	27.73	1516.93	823.06	137.07	1503.67	683.08	15.34	1480.82	665.19	106.60	1464.44	711.64	-299.93	79.39	1312.02	-298.59	76.56	738.96
7.79000	1147.01	102.10	115.94	1113.29	90.95	121.33	944.22	140.87	100.86	958.75	136.30	149.07	474.41	-16.91	27.17	447.52	-16.98	36.08	322.67	-34.91	93.85	343.06	-33.28	140.05	887.87	29.51	1118.77	0.00	0.00	0.00	841.89	31.14	1519.54	834.39	140.57	1505.55	693.94	19.20	1482.08	676.65	110.25	1465.28	711.49	-300.05	79.41	1312.13	-298.60	76.47	739.04
7.80000	1148.95	102.62	111.51	1114.08	90.68	119.31	944.45	141.00	100.97	959.79	136.15	148.83	474.18	-17.03	27.33	447.93	-16.62	35.69	327.12	-35.57	98.48	349.18	-34.42	144.37	899.90	31.93	1120.14	0.00	0.00	0.00	851.92	34.64	1522.24	845.93	143.90	1507.59	704.90	23.26	1483.73	688.12	114.49	1466.44	711.96	-300.18	79.62	1312.08	-298.63	76.57	739.07
7.81000	1149.37	102.47	109.89	1115.44	90.60	118.28	944.64	141.36	101.10	961.22	136.09	148.46	473.77	-16.45	28.51	448.80	-16.69	35.59	332.29	-36.12	103.34	356.25	-35.43	148.62	912.10	34.66	1121.89	0.00	0.00	0.00	862.02	38.16	1525.00	857.28	147.15	1509.67	715.77	27.05	1485.78	699.64	118.46	1468.04	711.74	-299.83	79.67	1312.02	-298.70	76.58	739.09
7.82000	1148.52	101.35	110.91	1115.72	90.67	117.49	944.95	140.51	100.80	962.11	135.78	148.02	474.06	-16.60	28.81	450.95	-16.46	36.41	338.15	-36.34	108.30	364.21	-36.56	152.96	924.36	37.51	1123.94	0.00	0.00	0.00	872.18	41.65	1527.82	868.46	150.55	1511.81	726.64	30.65	1488.26	711.17	122.03	1470.01	711.22	-299.91	79.40	1312.15	-298.93	76.46	739.08
7.83000	1149.58	101.81	107.72	1115.36	90.26	116.59	944.97	141.10	101.09	961.84	136.11	147.90	474.89	-16.73	27.80	453.48	-16.22	34.18	344.74	-36.69	113.74	373.18	-37.60	157.34	936.75	40.57	1126.44	0.00	0.00	0.00	882.39	45.06	1530.65	879.45	153.98	1514.03	737.48	34.11	1491.04	722.27	125.42	1472.32	711.26	-299.71	79.51	1311.58	-298.73	76.47	739.06
7.84000	1149.72	101.49	107.10	1116.31	90.43	116.45	945.13	140.62	100.84	963.16	135.82	147.88	478.60	-16.73	26.55	454.87	-16.40	34.34	352.09	-37.03	119.78	383.05	-38.87	162.00	947.45	43.49	1129.13	0.00	0.00	0.00	892.64	48.33	1533.47	890.32	156.99	1516.30	748.32	37.43	1493.93	733.13	128.64	1474.78	712.18	-299.65	79.88	1311.59	-298.80	76.43	739.08
7.85000	1149.80	101.53	106.31	1115.86	90.28	115.79	945.19	140.77	100.91	962.61	135.74	147.53	480.19	-17.25	25.82	457.46	-16.77	35.39	360.11	-37.43	126.78	393.51	-40.25	167.37	957.72	46.73	1132.12	0.00	0.00	0.00	902.93	51.39	1536.26	900.88	159.98	1518.50	759.07	40.01	1496.79	743.62	131.35	1477.25	711.32	-300.17	79.64	1311.87	-298.85	76.35	739.07
7.86000	1149.88	101.56	105.72	1115.46	90.36	115.02	945.32	140.58	100.86	962.95	135.41	147.45	482.79	-17.19	24.88	460.46	-17.03	36.38	368.88	-38.20	134.70	404.50	-41.77	173.70	968.07	49.71	1135.20	0.00	0.00	0.00	913.23	54.21	1538.99	911.15	163.12	1520.60	769.74	42.27	1499.57	753.90	133.87	1479.60	711.67	-300.09	79.61	1312.21	-298.55	76.52	739.08
7.87000	1149.93	101.31	105.33	1115.97	90.10	115.09	945.27	140.67	100.90	964.53	135.15	147.57	486.15	-18.11	24.07	465.32	-17.61	38.18	378.30	-38.91	143.40	416.09	-43.67	181.00	980.02	52.54	1138.37	0.00	0.00	0.00	923.55	56.71	1541.63	921.09	165.96	1522.65	780.27	44.32	1502.25	763.96	135.63	1481.81	712.31	-299.53	79.87	1311.51	-298.63	76.33	739.10
7.88000	1149.97	101.24	104.92	1116.02	90.22	114.67	945.36	140.46	100.85	964.17	135.08	147.45	490.34	-18.60	23.97	470.80	-18.65	41.23	388.52	-39.96	153.02	428.55	-46.37	189.43	989.00	55.31	1141.21	0.00	0.00	0.00	933.87	58.85	1544.17	930.67	168.50	1524.62	790.55	45.62	1504.68	773.82	136.99	1483.92	711.48	-299.54	79.71	1312.57	-298.30	76.72	739.10
7.89000	1150.08	101.21	104.47	1115.77	89.64	114.34	945.30	140.90	101.17	963.99	134.53	146.91	495.51	-21.17	25.28	476.91	-20.10	46.91	398.96	-40.45	163.69	441.54	-48.16	198.25	998.46	57.81	1143.81	0.00	0.00	0.00	944.17	60.57	1546.57	939.92	170.97	1526.60	800.69	46.44	1507.01	783.29	138.13	1485.98	711.02	-299.71	79.42	1312.59	-298.52	76.62	739.07
7.90000	1150.12	100.85	104.13	1114.20	89.66	113.70	945.50	140.14	100.91	965.34	134.33	147.29	497.93	-21.89	32.70	483.25	-21.71	55.56	409.91	-40.78	175.59	454.58	-48.43	207.55	1007.45	60.13	1146.40	0.00	0.00	0.00	954.06	62.53	1548.84	948.89	173.12	1528.58	810.63	47.14	1509.30	792.55	138.67	1488.08	710.25	-299.72	79.32	1312.32	-298.78	76.53	739.05
7.91000	1150.26	100.79	103.72	1115.00	89.96	113.65	945.41	140.69	101.35	964.84	133.84	146.81	504.40	-22.11	41.90	491.18	-22.30	65.89	421.95	-42.26	189.64	467.83	-48.15	218.12	1016.25	62.39	1148.79	0.00	0.00	0.00	963.21	64.50	1550.92	957.59	174.91	1530.58	820.46	47.40	1511.47	801.50	138.95	1490.15	710.90	-299.30	79.60	1312.31	-298.89	76.36	739.03
7.92000	1150.36	100.78	103.31	1115.84	89.67	113.24	945.42	140.16	101.22	966.10	133.06	146.94	514.99	-23.43	52.78	500.81	-22.30	76.72	435.25	-41.89	203.60	481.90	-46.60	229.71	1025.62	64.40	1150.81	0.00	0.00	0.00	972.42	65.91	1553.06	966.15	175.99	1532.65	830.24	47.55	1513.50	810.27	138.65	1492.32	711.69	-299.50	79.76	1311.75	-298.86	76.43	739.04
7.93000	1150.41	100.71	103.06	1114.85	89.13	112.92	945.56	140.05	101.24	965.35	132.74	146.56	525.73	-24.47	64.37	511.19	-22.24	88.04	449.65	-40.37	217.44	497.18	-45.41	242.19	1034.33	66.26	1152.60	0.00	0.00	0.00	981.26	67.05	1555.01	974.38	176.95	1534.79	839.77	46.95	1515.40	818.88	137.85	1494.48	711.47	-299.43	79.62	1312.32	-298.64	76.74	739.08
7.94000	1150.37	100.52	102.99	1115.38	89.36	113.20	945.53	140.03	101.30	966.46	132.86	146.76	537.19	-24.90	76.00	524.19	-21.92	100.12	465.17	-38.58	231.58	513.61	-43.88	254.99	1042.78	67.88	1154.33	0.00	0.00	0.00	989.23	67.77	1557.07	982.26	177.74	1536.96	849.14	45.99	1517.15	827.19	137.23	1496.53	711.77	-299.20	79.68	1313.03	-298.50	76.82	739.05
7.95000	1150.27	100.45	102.88	1114.81	89.12	112.83	945.52	139.99	101.30	966.16	132.81	146.47	550.12	-24.62	88.03	538.80	-21.80	112.77	481.85	-36.42	245.83	530.82	-41.63	267.82	1051.61	69.48	1156.02	0.00	0.00	0.00	998.51	68.19	1558.88	990.01	178.12	1539.20	858.39	44.92	1518.82	835.45	136.01	1498.61	711.03	-299.20	79.68	1312.57	-298.41	76.73	739.05
7.96000	1150.20	100.30	102.89	1113.65	89.28	112.75	945.34	140.26	101.39	967.01	132.79	146.69	564.96	-24.97	99.97	553.78	-21.38	125.09	499.86	-34.46	260.02	548.88	-39.29	280.69	1060.48	70.63	1157.38	0.00	0.00	0.00	1007.49	68.28	1560.71	997.73	177.99	1541.53	867.60	43.82	1520.50	843.76	134.11	1500.82	711.09	-299.34	79.44	1312.77	-298.52	76.73	739.04
7.97000	1150.19	100.48	102.75	1114.63	89.05	112.76	945.48	139.83	101.34	967.84	132.54	146.67	582.67	-25.00	112.23	571.01	-20.48	137.22	519.15	-32.40	273.66	568.01	-37.19	293.56	1068.54	71.83	1158.57	0.00	0.00	0.00	1016.83	68.03	1562.48	1003.56	177.59	1544.35	876.66	42.37	1522.08	851.93	132.67	1503.05	711.19	-299.37	79.58	1312.54	-298.53	76.77	739.03
7.98000	1150.15	100.39	102.72	1114.10	89.70	112.61	945.30	140.25	101.47	966.72	132.87	146.24	602.08	-24.12	123.99	586.87	-21.02	150.71	539.23	-30.65	286.39	588.17	-36.22	306.32	1076.91	72.84	1159.81	0.00	0.00	0.00	1024.65	67.39	1564.30	1010.36	176.92	1546.89	885.59	40.55	1523.69	859.89	130.81	1505.35	710.95	-299.17	79.37	1312.80	-298.67	76.79	739.02
7.99000	1150.12	100.23	102.72	1114.20	89.34	112.68	945.30	139.95	101.33	967.14	132.87	146.37	620.23	-23.37	134.88	606.68	-20.86	162.28	560.38	-30.11	298.46	609.29	-36.37	318.55	1085.06	73.81	1160.90	0.00	0.00	0.00	1033.85	66.42	1565.80	1018.52	176.01	1549.28	894.44	38.83	1525.25	867.74	129.04	1507.67	710.61	-299.22	79.50	1312.57	-298.47	76.75	738.95
8.00000	1150.02	100.03	102.79	1114.37	89.30	112.64	945.35	139.77	101.26	967.71	132.68	146.20	642.93	-22.94	145.45	628.98	-20.46	173.05	582.33	-30.36	309.28	631.27	-36.03	329.29	1092.12	74.44	1162.16	0.00	0.00	0.00	1043.31	65.18	1567.35	1026.30	174.66	1551.68	903.02	36.84	1526.77	875.61	127.15	1510.04	711.51	-299.56	79.55	1312.24	-298.99	76.71	738.96
8.01000	1149.89	100.08	102.77	1114.78	89.73	112.74	945.32	139.88	101.29	967.82	132.96	146.38	665.80	-23.10	154.15	654.93	-19.95	183.13	605.01	-30.94	318.69	653.74	-35.32	338.39	1100.12	75.27	1163.45	0.00	0.00	0.00	1050.70	63.57	1568.93	1034.39	173.22	1554.10	911.59	34.77	1528.23	883.41	125.32	1512.29	710.97	-299.81	79.48	1312.71	-298.55	76.94	738.99
8.02000	1149.93	100.27	102.73	1114.69	89.20	112.55	945.40	139.91	101.39	967.46	133.44	146.10	691.23	-22.84	162.17	680.16	-19.90	191.24	628.43	-31.18	326.05	676.34	-34.42	345.98	1108.95	75.84	1164.92	0.00	0.00	0.00	1058.20	61.96	1570.43	1042.05	171.37	1556.48	920.10	32.87	1529.65	891.43	122.83	1514.61	709.96	-300.32	79.54	1311.88	-298.56	76.63	738.96
8.03000	1149.69	99.99	102.85	1114.93	89.19	112.47	945.46	139.75	101.38	967.40	133.21	145.96	718.99	-23.31	168.93	705.90	-19.96	197.71	652.25	-30.72	331.32	699.40	-33.18	351.87	1116.53	76.24	1166.49	0.00	0.00	0.00	1067.15	60.01	1571.82	1049.56	169.68	1558.81	928.53	30.52	1530.99	899.27	121.00	1516.78	709.97	-300.27	79.57	1312.30	-298.60	76.78	738.96
8.04000	1149.79	100.38	102.70	1113.99	89.58	112.16	945.50	139.69	101.30	967.43	133.34	146.00	746.76	-23.42	174.34	733.98	-20.24	203.08	676.07	-30.05	334.69	722.87	-31.97	356.12	1123.95	76.50	1168.06	0.00	0.00	0.00	1074.91	58.24	1573.28	1057.30	167.61	1561.03	936.91	28.46	1532.29	907.23	118.49	1518.87	710.15	-300.32	79.61	1312.24	-298.75	76.75	738.99
8.05000	1149.72	100.47	102.62	1114.33	89.98	112.49	945.59	139.64	101.33	967.65	133.82	146.01	776.99	-24.46	178.62	763.98	-20.61	207.26	700.37	-28.89	336.00	746.61	-31.22	358.86	1132.34	76.94	1169.93	0.00	0.00	0.00	1082.73	56.23	1574.69	1065.08	165.61	1563.13	945.30	25.95	1533.51	915.30	116.18	1520.83	710.70	-299.65	79.46	1312.59	-298.91	76.76	738.99
8.06000	1149.70	100.54	102.64	1114.73	89.48	112.17	945.56	139.70	101.35	967.74	133.80	146.00	809.57	-23.60	179.83	793.36	-21.38	209.78	725.17	-28.34	335.79	770.87	-30.43	359.99	1140.84	76.98	1171.80	0.00	0.00	0.00	1091.45	54.29	1576.01	1072.35	163.54	1565.20	953.74	23.58	1534.68	923.27	113.75	1522.64	710.45	-299.39	79.48	1312.30	-298.41	76.91	738.95
8.07000	1149.67	100.60	102.56	1114.75	89.55	112.09	945.55	139.89	101.47	968.05	133.69	145.78	844.29	-24.42	181.93	822.60	-22.14	210.89	750.67	-27.43	333.49	795.30	-29.86	359.57	1147.48	76.91	1173.64	0.00	0.00	0.00	1099.70	52.44	1577.26	1080.40	161.49	1567.08	962.22	21.09	1535.72	931.22	111.39	1524.33	711.19	-299.75	79.40	1311.97	-298.71	76.67	738.92
8.08000	1149.74	100.78	102.31	1114.60	90.01	111.81	945.57	139.73	101.48	967.97	134.10	145.74	876.81	-24.57	182.72	851.27	-22.89	210.58	777.00	-27.23	329.68	819.96	-29.70	357.64	1154.94	76.91	1175.56	0.00	0.00	0.00	1107.86	50.58	1578.54	1088.48	159.55	1568.82	970.73	18.68	1536.68	939.33	108.65	1525.91	711.21	-299.64	79.51	1312.18	-298.71	76.85	738.93
8.09000	1149.85	101.10	102.04	1115.56	89.65	111.74	945.76	139.26	101.30	968.02	134.28	145.80	910.02	-25.62	183.32	885.94	-23.49	210.42	803.57	-26.69	324.06	845.24	-29.71	354.11	1163.39	76.65	1177.41	0.00	0.00	0.00	1117.13	48.75	1579.44	1096.49	157.63	1570.45	979.33	16.32	1537.57	947.30	106.21	1527.34	710.73	-299.88	79.27	1312.44	-298.70	76.83	738.96
8.10000	1149.90	101.26	101.84	1114.81	89.94	111.35	945.76	139.43	101.47	967.70	134.31	145.72	942.92	-27.14	183.46	917.93	-24.45	208.68	830.73	-26.92	317.15	870.84	-30.23	349.35	1169.59	76.37	1178.95	0.00	0.00	0.00	1125.87	46.95	1580.33	1104.18	155.74	1571.96	987.91	13.78	1538.34	955.31	103.88	1528.67	710.27	-299.89	79.11	1312.35	-298.96	76.71	738.90
8.11000	1149.91	101.00	101.79	1115.96	89.61	111.17	945.90	139.17	101.40	967.86	134.35	145.65	975.45	-26.96	182.42	951.36	-25.43	206.42	858.63	-27.33	309.01	897.16	-30.53	343.17	1178.20	76.13	1180.42	0.00	0.00	0.00	1134.32	45.32	1581.07	1112.03	153.62	1573.40	996.60	11.47	1538.97	963.42	101.34	1529.89	711.13	-299.23	79.50	1312.33	-298.66	76.78	738.98
8.12000	1149.98	101.29	101.53	1115.92	89.67	111.04	945.91	139.35	101.65	968.21	134.29	145.68	1005.45	-26.92	183.47	984.23	-26.76	203.57	887.12	-28.61	299.96	923.65	-31.06	335.95	1185.70	75.89	1181.79	0.00	0.00	0.00	1142.73	43.64	1581.82	1119.93	151.73	1574.71	1005.33	9.24	1539.53	971.58	98.78	1530.99	711.24	-299.57	79.41	1312.47	-298.94	76.65	738.98
8.13000	1149.91	101.20	101.34	1116.28	89.30	111.09	945.97	139.13	101.64	968.63	133.90	145.65	1041.46	-28.23	182.27	1019.65	-27.99	200.31	916.08	-30.28	290.03	950.41	-31.92	327.85	1194.26	75.79	1182.94	0.00	0.00	0.00	1150.95	42.00	1582.44	1127.61	150.10	1575.81	1014.06	7.13	1539.96	979.89	96.51	1531.91	711.23	-299.31	79.52	1312.86	-298.81	76.78	738.96
8.14000	1149.96	101.19	101.29	1115.74	89.00	114.00	946.11	139.09	101.71	968.93	134.03	145.79	1083.43	-32.47	179.02	1055.71	-29.80	196.93	945.39	-32.28	279.42	977.76	-33.01	318.95	1201.55	75.41	1183.81	0.00	0.00	0.00	1160.55	40.45	1582.84	1136.65	148.28	1576.66	1022.79	5.03	1540.28	988.18	94.25	1532.74	711.64	-299.19	79.50	1312.82	-298.89	76.70	739.00
8.15000	1149.93	101.10	101.17	1114.99	90.27	115.47	946.07	139.34	101.90	969.42	133.50	145.85	1121.14	-34.55	177.07	1090.88	-31.75	193.16	975.62	-33.93	268.10	1005.50	-34.81	309.56	1210.79	75.38	1184.55	0.00	0.00	0.00	1168.23	38.88	1583.15	1144.83	146.52	1577.49	1031.52	3.13	1540.47	996.55	92.23	1533.46	711.86	-299.35	79.62	1312.87	-298.75	76.72	738.90
8.16000	1149.85	100.88	101.16	1114.27	92.11	117.08	946.23	138.81	101.83	968.61	133.98	145.93	1157.72	-37.83	174.59	1127.79	-33.83	189.88	1006.46	-35.81	256.37	1033.78	-36.77	299.58	1218.81	75.23	1185.11	0.00	0.00	0.00	1176.63	37.15	1583.36	1152.79	144.63	1578.24	1040.06	1.17	1540.52	1004.85	90.46	1534.03	712.01	-299.59	79.64	1312.96	-298.36	76.80	738.91
8.17000	1149.77	100.60	101.19	1115.69	89.18	115.98	946.19	138.82	101.97	968.87	133.70	146.01	1195.34	-40.66	172.68	1163.49	-36.15	186.21	1038.04	-37.87	244.30	1062.34	-38.80	289.13	1227.29	75.25	1185.48	0.00	0.00	0.00	1184.50	35.43	1583.42	1160.79	142.96	1578.81	1048.71	-0.46	1540.47	1013.30	88.42	1534.53	712.23	-299.24	79.77	1313.00	-298.77	76.50	738.90
8.18000	1149.72	100.38	101.21	1114.61	89.90	115.46	946.33	138.75	102.04	968.58	133.67	145.98	1232.13	-43.34	169.58	1200.34	-38.79	183.13	1069.65	-40.09	232.09	1091.49	-40.35	278.25	1236.31	75.20	1185.56	0.00	0.00	0.00	1193.25	33.79	1583.29	1169.50	141.25	1579.10	1057.15	-2.02	1540.26	1021.75	87.00	1534.71	712.24	-299.36	79.84	1312.39	-298.57	76.72	738.89
8.19000	1149.75	100.29	101.17	1116.70	90.77	113.29	946.32	139.03	102.37	969.60	134.05	146.64	1268.76	-46.43	168.09	1235.59	-41.63	179.56	1101.89	-42.65	219.83	1120.82	-42.59	267.47	1244.46	75.27	1185.41	0.00	0.00	0.00	1201.69	32.02	1582.94	1178.33	139.41	1579.18	1065.68	-3.57	1539.91	1030.26	85.47	1534.78	711.36	-299.77	79.41	1313.50	-298.41	77.12	738.92
8.20000	1149.92	100.42	101.01	1116.84	93.40	114.09	946.42	138.66	102.41	969.05	133.75	146.48	1304.60	-49.32	166.12	1272.63	-44.36	176.59	1134.88	-44.56	207.42	1150.96	-44.50	256.37	1252.96	75.21	1185.10	0.00	0.00	0.00	1210.76	30.22	1582.47	1186.84	137.80	1579.07	1074.20	-5.01	1539.33	1038.89	83.72	1534.60	711.26	-299.73	79.43	1313.72	-298.18	76.99	738.95
8.21000	1150.26	101.01	100.62	1117.64	92.85	113.51	946.58	138.45	102.54	969.14	133.50	146.58	1340.02	-52.33	163.87	1308.13	-47.06	172.99	1168.14	-46.77	195.22	1181.04	-46.64	245.28	1260.27	75.30	1184.60	0.00	0.00	0.00	1219.37	28.54	1581.77	1195.24	136.18	1578.76	1082.79	-6.38	1538.56	1047.50	82.39	1534.18	711.33	-299.42	79.60	1313.41	-298.12	76.78	738.95
8.22000	1150.27	100.74	100.72	1117.39	92.40	113.00	946.59	138.63	102.83	969.13	133.28	146.51	1372.84	-54.40	161.44	1343.73	-49.16	168.89	1200.99	-49.77	183.61	1211.53	-49.12	234.44	1269.98	75.17	1183.93	0.00	0.00	0.00	1227.80	26.96	1580.93	1204.61	134.63	1578.08	1091.45	-7.51	1537.56	1056.14	81.36	1533.47	712.20	-299.26	79.87	1313.32	-297.98	76.74	738.95
8.23000	1150.31	100.80	100.60	1117.16	92.44	112.68	946.63	138.53	103.07	969.79	133.14	146.82	1407.09	-56.94	156.98	1377.32	-51.08	163.60	1233.49	-53.19	172.87	1242.23	-51.11	223.82	1278.58	75.17	1183.09	0.00	0.00	0.00	1236.00	25.37	1579.88	1212.37	133.33	1577.30	1100.15	-8.51	1536.36	1065.11	79.84	1532.49	711.67	-299.25	79.69	1313.00	-298.02	76.73	738.86
8.24000	1150.23	100.83	100.55	1117.34	92.03	112.66	946.75	138.59	103.46	969.80	133.52	147.07	1441.10	-58.84	151.22	1409.39	-52.90	156.76	1265.82	-56.76	163.02	1273.10	-53.44	213.84	1286.52	75.21	1181.96	0.00	0.00	0.00	1244.71	23.96	1578.55	1221.47	131.96	1576.15	1108.93	-9.38	1534.87	1073.86	78.86	1531.15	711.96	-299.63	79.69	1312.85	-297.84	76.71	738.86
8.25000	1150.17	101.35	100.17	1116.21	91.89	111.89	946.92	137.86	103.41	969.93	132.93	147.09	1471.86	-59.70	144.06	1441.82	-54.29	149.70	1297.22	-59.52	153.45	1303.63	-55.32	204.23	1294.97	75.17	1180.68	0.00	0.00	0.00	1253.44	22.69	1576.99	1230.56	130.60	1574.70	1117.71	-10.38	1533.14	1082.70	78.11	1529.49	712.43	-299.49	79.84	1312.58	-298.24	76.40	738.88
8.26000	1150.05	101.46	100.09	1115.64	91.97	111.80	946.96	138.03	103.82	969.95	133.00	147.47	1503.43	-59.09	135.27	1472.48	-55.32	141.91	1328.60	-61.12	144.05	1333.23	-58.64	195.89	1303.77	74.89	1179.08	0.00	0.00	0.00	1262.64	21.55	1575.29	1239.19	129.60	1572.99	1126.59	-11.23	1531.18	1091.70	77.08	1527.62	712.47	-299.18	79.85	1311.78	-298.49	76.31	738.90
8.27000	1150.24	101.53	100.03	1116.77	91.59	112.01	947.14	137.64	104.04	970.44	133.03	147.71	1533.36	-59.67	128.04	1501.58	-55.97	134.59	1358.51	-63.29	135.78	1362.13	-61.57	188.31	1312.68	74.73	1177.35	0.00	0.00	0.00	1272.14	20.52	1573.19	1248.99	128.59	1570.98	1135.59	-11.66	1529.07	1100.52	76.55	1525.43	712.16	-299.40	79.79	1311.43	-298.59	76.16	738.90
8.28000	1150.55	101.80	99.75	1116.32	91.71	111.69	947.38	137.22	104.22	970.19	132.58	147.79	1562.60	-59.14	121.91	1529.85	-56.10	128.05	1387.72	-65.50	128.69	1390.06	-64.93	181.95	1321.52	74.68	1175.36	0.00	0.00	0.00	1280.18	19.56	1571.02	1257.49	127.78	1568.69	1144.52	-12.19	1526.76	1109.50	75.67	1523.02	711.99	-299.29	79.63	1312.58	-298.78	76.39	738.89
8.29000	1150.71	101.74	99.69	1116.97	91.48	111.40	947.58	136.42	104.32	969.70	132.87	147.85	1589.75	-58.46	116.12	1560.49	-55.56	119.59	1415.13	-67.18	122.51	1416.63	-67.35	176.28	1330.16	74.57	1173.09	0.00	0.00	0.00	1288.86	18.79	1568.63	1266.96	127.06	1566.17	1153.39	-13.03	1524.26	1118.52	74.88	1520.39	712.55	-299.18	79.81	1312.64	-298.74	76.45	738.86
8.30000	1150.86	101.86	99.55	1116.77	91.62	111.45	947.76	136.31	104.85	970.80	132.64	148.17	1616.06	-57.33	111.87	1586.71	-54.98	114.69	1441.35	-68.32	117.37	1441.66	-70.19	171.89	1339.28	74.28	1170.67	0.00	0.00	0.00	1298.15	18.27	1566.10	1274.89	126.32	1563.49	1162.30	-13.80	1521.56	1127.75	73.69	1517.67	712.18	-299.07	79.73	1312.21	-298.72	76.22	738.85
8.31000	1152.28	101.71	102.60	1116.95	91.44	111.19	948.09	136.07	105.47	970.83	132.51	148.42	1640.68	-55.66	108.15	1611.21	-54.25	111.31	1465.45	-69.74	113.27	1465.07	-72.08	167.79	1348.26	73.87	1168.18	0.00	0.00	0.00	1307.38	17.76	1563.29	1284.38	125.50	1560.50	1171.45	-14.29	1518.78	1136.82	72.84	1514.74	711.83	-299.00	79.71	1312.51	-298.19	76.60	738.85
8.32000	1152.02	101.83	102.35	1116.92	92.08	111.24	948.44	135.36	105.96	971.72	132.62	148.91	1662.92	-55.03	105.87	1633.67	-53.21	108.66	1488.11	-70.32	109.14	1486.84	-73.19	163.91	1357.77	73.53	1165.65	0.00	0.00	0.00	1316.16	17.28	1560.48	1293.24	124.83	1557.36	1180.66	-14.85	1515.91	1145.93	72.03	1511.66	712.24	-298.74	79.78	1312.82	-298.30	76.63	738.86
8.33000	1151.92	101.99	102.11	1117.00	92.18	111.28	948.95	134.44	106.54	971.61	132.27	149.00	1684.15	-54.37	105.14	1654.13	-52.63	107.19	1509.04	-70.30	105.18	1506.27	-74.16	160.22	1367.30	73.19	1162.95	0.00	0.00	0.00	1325.36	16.94	1557.51	1302.17	124.19	1554.16	1189.91	-15.55	1512.95	1155.00	71.18	1508.50	711.91	-298.90	79.60	1312.12	-298.07	76.35	738.82
8.34000	1151.19	101.95	101.83	1118.16	91.92	111.15	949.46	133.67	107.44	972.30	132.07	149.47	1702.25	-53.69	104.92	1672.90	-52.12	106.20	1527.65	-69.44	100.85	1523.33	-74.11	156.10	1377.22	72.76	1160.29	0.00	0.00	0.00	1334.61	16.66	1554.44	1311.19	123.66	1550.82	1199.21	-16.26	1509.98	1164.16	70.45	1505.24	712.28	-298.79	79.79	1312.08	-298.30	76.38	738.78
8.35000	1150.63	102.23	101.33	1117.01	92.08	111.04	949.84	133.22	108.44	973.06	131.86	150.21	1718.43	-53.43	104.43	1689.66	-51.71	105.14	1543.98	-68.55	96.51	1538.39	-73.50	151.79	1387.25	72.20	1157.47	0.00	0.00	0.00	1344.00	16.26	1551.38	1320.92	123.15	1547.36	1208.55	-16.96	1506.99	1173.25	69.69	1501.97	711.38	-299.16	79.42	1312.28	-298.23	76.34	738.74
8.36000	1150.99	102.29	101.22	1118.01	92.33	111.16	950.15	132.95	109.58	972.98	131.49	150.76	1732.49	-54.08	103.89	1705.15	-51.30	103.59	1558.62	-67.05	91.86	1551.72	-72.58	147.21	1398.46	71.63	1154.86	0.00	0.00	0.00	1353.54	15.75	1548.22	1329.86	122.47	1543.91	1217.92	-17.81	1503.95	1182.49	68.41	1498.71	711.86	-299.13	79.66	1311.82	-297.76	76.33	738.73
8.37000	1149.66	102.31	100.54	1117.96	92.43	111.08	950.52	132.44	110.78	974.51	130.99	151.74	1745.06	-55.48	101.47	1717.44	-51.65	100.44	1571.31	-64.57	86.68	1563.09	-71.71	142.48	1408.50	70.86	1152.14	0.00	0.00	0.00	1363.95	15.29	1545.01	1339.35	121.42	1540.50	1227.42	-18.77	1500.91	1191.81	67.36	1495.43	711.68	-299.03	79.66	1311.69	-297.96	76.28	738.69
8.38000	1150.61	102.31	100.56	1116.96	92.31	110.67	950.88	132.59	112.54	974.56	131.03	152.78	1754.29	-56.15	96.52	1728.88	-51.28	95.73	1581.19	-61.81	81.06	1572.32	-70.99	137.40	1419.50	70.17	1149.51	0.00	0.00	0.00	1373.25	14.62	1541.87	1349.09	120.53	1537.10	1236.95	-19.75	1497.87	1201.27	66.00	1492.23	710.88	-299.04	79.38	1312.14	-297.79	76.52	738.67
8.39000	1150.34	102.46	100.22	1118.49	92.41	110.88	951.34	132.33	114.46	975.61	130.64	154.32	1761.13	-56.05	89.78	1738.14	-50.95	90.09	1588.43	-59.29	74.95	1579.77	-69.45	131.63	1430.39	69.16	1146.98	0.00	0.00	0.00	1382.45	13.79	1538.78	1360.23	119.26	1533.23	1246.62	-20.97	1494.83	1210.81	65.10	1489.08	710.82	-299.10	79.32	1312.10	-298.01	76.70	738.66
8.40000	1150.11	102.30	99.97	1119.11	92.56	110.87	952.00	131.83	116.53	976.82	130.39	156.15	1767.10	-54.82	82.10	1743.37	-48.91	82.12	1592.91	-57.82	68.89	1585.33	-67.15	125.15	1441.85	68.19	1144.54	0.00	0.00	0.00	1392.42	12.91	1535.72	1370.16	118.01	1529.93	1256.39	-22.08	1491.77	1220.42	63.71	1485.89	711.39	-298.93	79.63	1312.18	-297.62	76.74	738.64
8.41000	1150.73	102.49	99.81	1118.14	92.89	110.76	952.63	132.12	119.34	978.85	130.43	158.57	1769.46	-52.57	73.10	1746.85	-46.58	74.16	1595.52	-55.83	62.02	1588.83	-64.78	118.19	1453.02	67.11	1142.29	0.00	0.00	0.00	1402.50	11.83	1532.79	1377.68	117.12	1527.52	1266.23	-23.28	1488.70	1230.21	62.15	1482.72	711.79	-298.50	79.76	1312.15	-297.84	76.74	738.64
8.42000	1150.50	102.22	99.64	1119.05	92.86	110.60	953.69	131.48	122.20	979.78	130.25	160.90	1770.36	-47.98	63.28	1745.09	-42.84	63.38	1596.49	-52.39	54.04	1590.41	-62.26	110.83	1464.41	65.92	1140.19	0.00	0.00	0.00	1411.79	10.61	1530.01	1387.31	115.80	1524.69	1275.97	-25.07	1485.57	1239.90	60.81	1479.40	711.50	-298.80	79.55	1311.93	-297.78	76.56	738.66
8.43000	1150.25	102.54	99.24	1119.12	93.12	110.65	954.50	132.48	126.13	982.26	130.52	164.03	1769.78	-40.68	52.79	1743.45	-36.89	52.55	1595.16	-48.56	45.91	1590.65	-58.33	102.47	1476.77	64.61	1138.20	0.00	0.00	0.00	1421.29	9.35	1527.30	1396.34	114.52	1521.81	1285.86	-26.70	1482.45	1249.71	59.17	1476.08	710.99	-298.95	79.28	1312.30	-297.80	76.76	738.64
8.44000	1150.65	102.55	99.08	1120.09	92.69	110.89	955.67	133.19	130.43	984.23	130.83	167.41	1771.90	-28.62	45.79	1740.95	-25.80	46.89	1593.57	-46.94	40.40	1589.80	-52.59	94.68	1488.40	63.14	1136.44	0.00	0.00	0.00	1431.09	7.97	1524.60	1406.47	113.05	1518.91	1295.87	-28.29	1479.22	1259.81	57.29	1472.69	710.83	-299.11	79.32	1311.97	-297.69	76.68	738.65
8.45000	1150.56	102.62	98.82	1120.89	92.65	111.12	957.20	133.55	135.07	986.90	130.62	170.98	1772.87	-21.52	41.48	1740.88	-19.38	44.12	1592.62	-45.16	35.79	1589.79	-46.17	87.81	1501.21	61.56	1134.82	0.00	0.00	0.00	1440.55	6.46	1522.10	1415.63	111.50	1516.06	1305.82	-30.26	1475.99	1269.89	55.61	1469.25	711.92	-299.07	79.64	1311.78	-297.63	76.73	738.61
8.46000	1150.74	102.65	98.56	1120.56	92.77	111.18	959.28	133.32	139.89	990.92	131.10	175.52	1773.28	-20.72	39.20	1740.80	-18.58	41.58	1591.76	-41.94	32.04	1588.28	-39.33	82.07	1513.10	59.88	1133.42	0.00	0.00	0.00	1450.79	4.81	1519.65	1425.63	110.12	1513.43	1315.97	-31.85	1472.95	1279.98	54.21	1465.93	711.53	-299.01	79.69	1311.99	-297.49	76.70	738.60
8.47000	1150.97	102.70	98.43	1120.16	92.90	110.79	961.64	134.37	145.77	994.55	131.40	179.96	1773.74	-19.72	35.76	1741.49	-17.33	39.83	1591.68	-39.27	30.08	1587.50	-33.52	77.48	1525.24	58.07	1132.28	0.00	0.00	0.00	1460.86	3.17	1517.78	1435.53	108.37	1511.29	1326.15	-33.51	1470.19	1290.24	52.47	1463.02	711.87	-299.23	79.50	1312.20	-297.64	76.84	738.58
8.48000	1151.35	102.59	98.35	1121.29	92.89	111.04	964.83	134.83	152.05	998.20	132.23	185.20	1775.14	-19.32	34.11	1742.24	-15.67	38.99	1591.72	-36.73	28.39	1588.19	-29.17	74.43	1537.82	56.09	1131.38	0.00	0.00	0.00	1471.29	1.53	1516.26	1445.54	106.40	1509.57	1336.44	-35.36	1467.93	1300.45	50.86	1460.63	711.45	-299.09	79.31	1312.34	-297.63	76.82	738.59
8.49000	1151.04	102.49	98.13	1122.40	92.59	111.20	967.94	134.40	159.47	1004.38	132.62	190.95	1777.16	-18.62	31.82	1742.74	-15.39	37.48	1591.92	-34.17	26.12	1588.09	-25.54	70.71	1551.13	54.02	1130.73	0.00	0.00	0.00	1481.10	-0.48	1514.99	1456.31	104.52	1508.09	1346.93	-37.20	1466.05	1310.63	49.37	1458.70	711.44	-299.10	79.54	1312.55	-297.75	76.89	738.61
8.50000	1151.18	102.53	97.98	1122.48	92.61	111.03	973.63	133.88	166.46	1010.36	132.89	196.88	1777.28	-18.41	31.40	1743.27	-14.62	36.77	1591.62	-32.36	23.87	1587.64	-23.28	67.29	1564.00	51.85	1130.32	0.00	0.00	0.00	1491.75	-2.55	1513.74	1466.73	102.73	1506.85	1357.56	-38.95	1464.32	1321.12	47.42	1457.01	711.22	-299.25	79.44	1312.69	-297.83	76.92	738.61
8.51000	1151.25	102.38	98.11	1123.59	92.57	111.15	979.67	132.73	174.46	1017.77	133.00	203.28	1776.58	-17.73	30.46	1743.41	-14.33	36.59	1591.40	-31.59	23.34	1587.59	-21.64	64.11	1576.46	49.41	1129.90	0.00	0.00	0.00	1502.66	-4.68	1512.61	1476.66	100.30	1505.81	1368.00	-41.06	1462.63	1331.52	45.62	1455.45	711.43	-299.22	79.38	1312.66	-298.07	77.14	738.61
8.52000	1150.71	102.33	98.15	1124.43	91.98	111.25	987.26	131.62	183.39	1027.73	133.50	210.69	1777.54	-16.87	29.03	1743.30	-13.57	36.55	1591.07	-31.47	23.04	1588.08	-20.67	61.67	1588.51	46.86	1129.56	0.00	0.00	0.00	1512.94	-7.03	1511.65	1487.25	97.99	1504.95	1378.42	-43.04	1461.11	1342.18	44.09	1453.95	711.83	-298.96	79.46	1312.77	-298.14	77.29	738.61
8.53000	1151.98	102.68	98.29	1125.99	91.68	111.01	996.37	131.08	193.32	1039.59	133.63	217.68	1777.89	-16.81	28.72	1743.37	-13.07	36.20	1591.15	-31.18	22.89	1588.80	-19.91	60.50	1601.06	44.20	1129.25	0.00	0.00	0.00	1523.22	-9.48	1511.03	1498.35	95.78	1504.29	1388.89	-44.84	1459.81	1352.93	42.47	1452.65	711.84	-299.42	79.31	1312.41	-298.17	77.18	738.62
8.54000	1153.80	103.40	97.91	1128.78	91.43	111.54	1007.26	129.91	204.04	1052.10	132.93	225.43	1778.39	-16.67	28.38	1743.74	-13.55	36.17	1591.42	-30.74	22.90	1589.81	-20.34	61.07	1613.33	41.39	1129.06	0.00	0.00	0.00	1533.93	-11.90	1510.77	1509.14	93.59	1504.07	1399.43	-46.47	1458.91	1363.94	40.98	1451.84	711.50	-299.51	79.25	1311.37	-298.29	76.86	738.67
8.55000	1156.43	104.05	97.44	1133.29	92.07	112.88	1019.56	128.75	215.54	1065.97	133.20	234.38	1778.27	-16.43	28.50	1743.13	-12.68	36.55	1591.36	-30.96	22.90	1590.65	-20.63	61.35	1624.85	38.87	1129.00	0.00	0.00	0.00	1544.62	-14.33	1510.90	1520.78	91.24	1504.23	1410.04	-48.27	1458.47	1374.85	39.47	1451.48	711.93	-299.49	79.28	1311.56	-298.11	76.71	738.74
8.56000	1160.10	105.09	96.79	1139.40	92.76	115.78	1033.33	127.57	227.68	1081.14	133.80	243.91	1778.58	-16.51	28.16	1743.94	-12.53	36.42	1591.48	-30.95	22.85	1590.93	-21.19	61.69	1636.10	36.61	1128.99	0.00	0.00	0.00	1554.98	-16.82	1511.06	1531.56	88.85	1504.66	1420.62	-49.82	1458.31	1386.03	37.92	1451.55	711.88	-299.29	79.27	1312.19	-298.11	77.04	738.76
8.57000	1166.47	106.15	98.17	1149.31	94.65	119.89	1047.89	127.49	240.85	1098.01	134.22	253.99	1778.75	-16.89	27.98	1743.35	-12.13	36.68	1591.38	-31.21	22.92	1591.45	-21.12	61.76	1647.76	34.58	1129.10	0.00	0.00	0.00	1566.29	-19.41	1511.06	1543.10	86.48	1505.05	1430.95	-51.39	1458.19	1397.01	36.96	1451.81	712.13	-299.38	79.35	1312.26	-298.26	77.08	738.77
8.58000	1166.74	107.90	94.49	1159.81	97.16	125.08	1063.76	127.45	254.63	1115.79	135.32	264.70	1778.67	-16.65	27.96	1743.69	-12.64	36.19	1591.50	-30.98	22.85	1591.84	-21.21	61.71	1658.36	32.90	1129.15	0.00	0.00	0.00	1576.29	-21.99	1511.12	1554.68	84.07	1505.54	1441.32	-52.62	1458.09	1408.29	35.63	1452.04	712.40	-299.39	79.37	1311.64	-298.29	76.89	738.91
8.59000	1177.44	110.82	95.94	1172.94	100.63	130.28	1081.54	128.69	268.63	1135.47	136.19	275.42	1778.95	-16.40	27.87	1743.62	-12.22	36.75	1591.57	-30.92	22.84	1592.51	-20.84	61.37	1668.78	31.55	1129.11	0.00	0.00	0.00	1587.05	-24.50	1511.13	1565.79	81.96	1506.11	1451.58	-53.86	1457.98	1419.46	35.09	1452.27	712.46	-299.23	79.42	1311.77	-298.28	76.87	738.97
8.60000	1203.22	113.50	105.32	1187.85	102.78	136.77	1101.58	129.28	278.89	1156.35	137.04	284.93	1779.08	-16.83	27.65	1743.75	-11.56	36.56	1591.78	-30.58	22.73	1593.12	-20.46	61.09	1679.26	30.67	1129.04	0.00	0.00	0.00	1597.61	-26.88	1511.21	1577.13	79.86	1506.61	1462.08	-54.72	1457.94	1430.92	34.13	1452.71	712.28	-299.37	79.38	1311.57	-298.31	76.81	738.88
8.61000	1209.79	116.00	109.18	1206.17	104.86	143.23	1122.81	129.15	286.59	1177.40	137.01	292.25	1778.82	-16.74	27.70	1744.12	-11.69	36.34	1591.81	-30.67	22.91	1593.56	-20.10	60.89	1688.42	30.10	1128.97	0.00	0.00	0.00	1608.32	-29.05	1511.43	1588.72	78.04	1507.25	1472.74	-55.27	1458.12	1442.25	33.56	1453.29	711.47	-299.42	79.19	1310.91	-298.24	76.50	738.82
8.62000	1229.52	118.53	114.34	1226.45	107.09	148.21	1145.33	129.50	292.95	1199.51	137.32	298.25	1778.08	-16.05	28.46	1743.79	-11.76	36.22	1591.83	-30.55	22.95	1593.69	-19.86	61.03	1698.18	29.98	1128.95	0.00	0.00	0.00	1619.31	-31.01	1511.71	1600.46	76.31	1507.97	1483.24	-55.96	1458.64	1453.51	33.02	1454.23	711.44	-299.25	79.31	1311.43	-298.39	76.71	738.84
8.63000	1250.52	121.04	118.12	1248.50	109.26	152.10	1168.55	129.88	297.45	1222.46	137.59	302.61	1778.58	-16.20	28.54	1744.56	-11.13	36.56	1591.87	-30.51	22.87	1593.66	-19.54	61.18	1707.67	30.08	1129.02	0.00	0.00	0.00	1630.33	-32.64	1512.17	1612.46	74.78	1508.77	1493.78	-56.47	1459.51	1464.63	32.85	1455.39	711.96	-299.36	79.19	1311.60	-298.20	76.70	738.86
8.64000	1274.13	123.18	120.94	1272.28	111.11	154.79	1191.39	130.24	300.17	1245.91	137.10	304.93	1778.97	-16.12	28.66	1744.48	-11.16	36.63	1591.91	-30.48	22.91	1593.77	-19.09	61.20	1717.82	30.59	1129.30	0.00	0.00	0.00	1641.93	-33.77	1512.69	1623.92	73.88	1509.50	1504.59	-56.80	1460.73	1475.74	32.27	1456.90	712.39	-299.51	79.32	1311.28	-298.24	76.58	738.83
8.65000	1299.02	124.75	122.39	1295.39	112.48	155.59	1214.82	130.35	300.87	1269.53	137.34	305.96	1778.48	-15.48	28.97	1743.45	-10.79	38.78	1591.92	-30.52	22.91	1593.81	-19.03	61.34	1727.43	31.23	1129.67	0.00	0.00	0.00	1653.09	-34.39	1513.32	1638.35	72.79	1508.90	1515.56	-57.31	1462.25	1486.80	31.47	1458.53	712.59	-299.35	79.44	1312.12	-297.90	76.90	738.82
8.66000	1323.17	125.64	121.87	1321.41	113.05	155.75	1238.61	130.54	299.50	1293.13	137.78	305.49	1778.56	-16.01	28.72	1744.37	-12.04	38.49	1591.82	-30.71	23.01	1594.00	-18.86	61.38	1737.04	31.94	1130.13	0.00	0.00	0.00	1664.58	-34.42	1514.06	1650.10	72.52	1509.16	1526.63	-57.94	1463.92	1497.66	30.96	1460.16	712.43	-299.05	79.48	1312.12	-298.22	76.71	738.90
8.67000	1351.52	125.73	120.84	1348.87	113.26	154.58	1262.85	131.27	296.51	1316.59	138.52	303.46	1778.20	-16.35	28.40	1743.64	-11.46	38.72	1591.93	-30.53	22.86	1594.08	-19.02	61.54	1746.26	32.67	1130.64	0.00	0.00	0.00	1675.80	-33.89	1514.77	1660.87	72.64	1509.66	1537.90	-58.52	1465.68	1508.48	29.87	1461.81	712.57	-299.40	79.42	1312.32	-298.18	76.81	738.89
8.68000	1380.46	125.66	118.59	1376.21	113.29	151.93	1287.36	131.90	291.39	1340.95	138.29	299.56	1778.21	-16.85	27.49	1744.07	-11.52	38.85	1591.68	-31.17	23.22	1594.10	-19.40	61.84	1755.69	33.34	1131.23	0.00	0.00	0.00	1687.06	-32.90	1515.52	1671.33	73.41	1510.04	1549.24	-58.97	1467.49	1519.12	28.87	1463.25	712.65	-299.43	79.41	1312.07	-298.24	76.82	738.85
8.69000	1409.84	125.34	114.86	1404.64	113.16	148.15	1311.73	132.61	284.69	1365.43	139.09	294.49	1778.34	-16.09	27.56	1743.70	-12.38	38.28	1591.69	-31.15	23.18	1594.13	-19.58	62.11	1765.41	33.87	1131.85	0.00	0.00	0.00	1698.53	-31.55	1516.26	1681.60	74.53	1510.32	1560.75	-59.15	1469.20	1529.58	28.02	1464.59	712.61	-299.45	79.52	1311.16	-298.50	76.59	738.81
8.70000	1440.39	125.16	110.39	1433.68	113.02	143.24	1336.58	133.20	276.29	1390.66	138.60	287.68	1777.78	-16.45	27.92	1744.44	-13.07	38.12	1591.81	-30.92	22.99	1594.21	-19.54	62.27	1774.41	34.13	1132.48	0.00	0.00	0.00	1709.66	-30.05	1516.99	1691.87	75.64	1510.62	1572.43	-59.03	1470.80	1540.04	27.15	1465.84	712.45	-299.70	79.20	1311.44	-298.37	76.58	738.82
8.71000	1473.62	125.07	105.65	1463.73	112.98	137.42	1362.66	132.57	265.93	1415.94	138.88	279.91	1778.40	-16.57	27.68	1744.03	-12.60	38.29	1591.87	-30.96	23.06	1594.26	-19.48	62.55	1783.91	34.25	1133.04	0.00	0.00	0.00	1720.84	-28.62	1517.66	1702.08	76.59	1510.86	1583.87	-59.05	1472.26	1550.43	26.52	1467.00	712.38	-299.95	79.21	1311.61	-298.60	76.70	738.83
8.72000	1499.65	124.60	96.49	1494.26	112.82	130.63	1389.47	132.06	254.29	1442.24	137.45	270.12	1778.70	-16.69	27.73	1744.42	-12.86	38.22	1591.79	-31.15	23.20	1594.25	-19.40	62.85	1792.65	34.29	1133.53	0.00	0.00	0.00	1731.97	-27.25	1518.21	1712.25	77.56	1511.05	1595.07	-58.76	1473.53	1560.95	26.07	1468.11	712.30	-299.55	79.35	1312.16	-299.03	76.79	738.80
8.73000	1536.66	124.54	88.47	1526.80	112.90	123.52	1416.56	132.94	241.85	1468.57	137.38	259.77	1778.45	-16.62	27.72	1745.16	-13.45	37.87	1592.03	-30.66	23.03	1594.31	-19.19	63.14	1801.40	34.20	1133.86	0.00	0.00	0.00	1742.54	-26.10	1518.65	1722.42	78.38	1511.20	1606.01	-58.19	1474.62	1571.25	26.40	1468.99	711.37	-299.64	78.95	1311.97	-298.92	76.62	738.86
8.74000	1571.45	125.04	82.42	1560.69	112.71	116.11	1444.33	133.36	227.97	1495.47	137.69	248.53	1778.69	-16.29	27.65	1744.31	-12.74	37.69	1592.06	-30.89	23.18	1594.24	-19.25	63.62	1810.47	33.94	1134.10	0.00	0.00	0.00	1753.39	-25.19	1518.95	1732.78	79.29	1511.25	1616.40	-57.83	1475.44	1581.58	26.95	1469.68	711.37	-299.50	78.95	1311.54	-299.50	76.38	738.89
8.75000	1606.42	125.95	77.74	1596.79	112.69	109.09	1472.76	134.65	213.49	1522.95	138.32	236.43	1778.65	-16.33	27.54	1744.20	-12.33	37.68	1592.08	-30.86	23.29	1594.33	-19.10	63.98	1818.76	33.60	1134.16	0.00	0.00	0.00	1763.83	-24.68	1519.17	1743.32	79.90	1511.25	1626.80	-57.00	1476.03	1592.10	27.44	1470.15	711.13	-299.42	79.02	1311.24	-299.25	76.53	738.90
8.76000	1643.95	127.10	73.81	1633.33	113.45	101.90	1502.45	135.16	197.95	1551.36	138.98	223.92	1778.85	-16.04	27.45	1743.21	-10.54	38.63	1592.09	-30.96	23.47	1594.54	-18.96	64.36	1828.12	33.31	1133.99	0.00	0.00	0.00	1774.03	-24.38	1519.31	1754.06	80.32	1511.17	1636.87	-56.13	1476.40	1602.25	28.58	1470.36	711.31	-299.30	79.12	1311.60	-299.03	76.72	738.84
8.77000	1686.40	128.34	70.04	1671.99	114.48	95.00	1533.62	135.72	181.79	1579.93	139.98	210.74	1778.78	-14.10	29.38	1742.76	-10.03	38.25	1592.24	-30.66	23.58	1594.76	-18.95	64.79	1836.70	32.88	1133.65	0.00	0.00	0.00	1784.05	-24.24	1519.24	1764.85	80.50	1510.96	1646.75	-55.28	1476.48	1612.70	29.40	1470.38	711.26	-299.52	79.02	1312.21	-298.58	76.75	738.84
8.78000	1736.16	129.51	65.81	1711.74	115.49	88.49	1565.34	137.11	165.51	1608.07	141.60	198.72	1778.90	-13.71	29.70	1742.94	-9.57	38.29	1592.17	-30.92	23.96	1594.93	-19.08	65.31	1846.07	32.43	1133.04	0.00	0.00	0.00	1794.14	-24.16	1519.05	1775.57	80.76	1510.55	1656.50	-54.46	1476.37	1622.98	30.99	1470.11	711.99	-299.09	79.21	1312.04	-298.88	76.79	738.84
8.79000	1776.36	130.29	61.65	1750.78	116.40	82.45	1598.50	137.37	148.61	1639.28	142.30	185.39	1778.58	-13.70	29.87	1742.15	-9.29	38.13	1592.46	-30.29	23.95	1595.17	-19.15	65.79	1855.46	31.96	1132.11	0.00	0.00	0.00	1803.78	-24.12	1518.77	1786.21	81.03	1510.01	1666.18	-53.69	1476.12	1633.68	31.54	1469.70	711.58	-299.22	78.99	1311.81	-299.18	76.61	738.77
8.80000	1817.49	131.11	58.57	1791.25	117.28	77.56	1634.22	136.15	131.19	1669.64	142.60	171.12	1777.65	-13.76	29.78	1741.73	-9.46	38.49	1592.49	-30.49	24.43	1595.41	-19.09	66.31	1863.75	31.42	1131.03	0.00	0.00	0.00	1814.07	-23.91	1518.35	1796.89	81.21	1509.35	1676.28	-52.52	1475.76	1644.17	32.42	1469.13	711.47	-299.15	79.14	1312.24	-298.79	76.69	738.80
8.81000	1858.65	132.00	56.27	1832.19	118.67	72.28	1670.94	134.91	114.24	1702.80	142.86	157.87	1775.98	-14.37	29.71	1742.49	-9.81	39.24	1592.69	-30.33	24.97	1595.66	-19.03	66.92	1873.57	30.91	1129.67	0.00	0.00	0.00	1824.12	-23.50	1517.81	1807.28	81.82	1508.47	1686.46	-51.72	1475.31	1654.75	32.72	1468.44	711.06	-299.11	79.05	1312.04	-298.30	76.72	738.89
8.82000	1899.82	132.85	55.18	1873.28	119.41	69.45	1707.34	136.38	99.09	1736.97	142.52	144.70	1775.67	-14.85	29.72	1742.20	-10.69	39.31	1593.03	-29.75	25.37	1596.00	-18.95	67.59	1882.49	30.48	1128.02	0.00	0.00	0.00	1834.48	-22.82	1517.14	1817.62	82.28	1507.51	1696.73	-51.24	1474.67	1664.81	33.47	1467.53	710.91	-299.08	78.97	1311.58	-298.12	76.69	738.87
8.83000	1938.78	133.47	51.79	1913.02	119.32	67.49	1744.55	137.92	85.17	1772.66	142.61	132.90	1775.53	-16.11	30.11	1742.91	-11.09	38.93	1593.40	-29.11	25.92	1596.30	-18.84	68.37	1892.52	30.07	1126.22	0.00	0.00	0.00	1845.13	-21.82	1516.34	1827.78	83.01	1506.39	1707.20	-50.86	1473.88	1674.75	34.28	1466.38	711.51	-299.19	79.14	1311.63	-298.31	76.72	738.84
8.84000	1984.13	132.62	48.89	1953.03	119.18	66.90	1783.62	137.92	71.93	1808.81	141.58	121.85	1776.80	-17.80	28.04	1742.51	-12.44	39.03	1593.32	-29.40	26.86	1596.71	-18.56	69.08	1902.08	29.63	1124.22	0.00	0.00	0.00	1855.26	-20.52	1515.45	1837.45	84.16	1505.09	1717.73	-50.63	1472.92	1684.78	34.57	1465.08	711.88	-299.14	79.37	1311.68	-298.40	76.64	738.86
8.85000	2024.44	132.08	51.25	1991.93	118.09	67.77	1822.47	139.21	61.08	1844.29	142.56	113.07	1777.97	-17.45	27.70	1742.72	-12.59	38.02	1593.64	-28.96	27.44	1597.11	-18.48	69.93	1912.17	29.29	1122.06	0.00	0.00	0.00	1865.53	-19.00	1514.43	1846.94	85.61	1503.62	1728.55	-50.26	1471.78	1695.12	34.34	1463.69	712.00	-299.25	79.13	1311.80	-298.41	76.51	738.85
8.86000	2063.40	130.24	55.59	2029.37	116.20	70.33	1861.10	138.97	51.69	1880.15	141.99	105.64	1778.30	-17.99	27.29	1741.78	-13.06	37.50	1593.75	-28.83	28.20	1597.53	-18.40	70.78	1921.88	29.02	1119.85	0.00	0.00	0.00	1875.91	-17.33	1513.18	1856.43	86.77	1502.05	1739.39	-49.88	1470.51	1704.91	34.92	1462.06	711.87	-299.19	78.95	1312.03	-298.43	76.80	738.81
8.87000	2100.35	126.96	61.59	2065.63	113.27	74.44	1898.64	140.24	45.12	1915.04	142.19	100.59	1778.83	-17.76	27.13	1741.95	-12.55	38.15	1594.03	-28.53	28.96	1597.91	-18.38	71.67	1931.61	28.77	1117.45	0.00	0.00	0.00	1886.35	-15.53	1511.73	1866.01	88.07	1500.30	1750.15	-49.69	1469.00	1714.95	34.87	1460.35	712.53	-298.89	79.34	1311.83	-298.82	76.78	738.85
8.88000	2135.09	123.18	68.43	2100.25	109.79	78.69	1935.88	139.44	40.16	1948.69	141.57	97.08	1778.61	-16.90	26.66	1741.46	-12.70	37.81	1594.28	-28.14	29.59	1598.50	-18.17	72.51	1941.70	28.58	1115.09	0.00	0.00	0.00	1896.81	-13.78	1510.15	1875.67	89.52	1498.39	1761.01	-49.08	1467.32	1725.09	34.81	1458.49	712.03	-298.89	79.10	1311.89	-298.65	76.75	738.90
8.89000	2167.39	119.16	76.45	2132.34	106.42	85.31	1970.47	138.49	37.20	1979.12	141.35	95.46	1778.27	-17.61	26.55	1742.76	-13.99	37.51	1594.60	-27.73	30.37	1598.96	-18.42	73.65	1951.39	28.49	1112.64	0.00	0.00	0.00	1907.49	-12.21	1508.43	1885.39	91.08	1496.37	1771.44	-48.62	1465.49	1735.03	35.51	1456.52	712.04	-299.49	79.08	1311.88	-298.60	76.68	738.86
8.90000	2197.07	115.53	84.65	2162.66	102.86	91.37	2002.51	136.85	35.66	2008.99	139.71	94.90	1778.19	-17.38	26.30	1742.94	-14.38	37.20	1594.76	-27.61	31.23	1599.36	-18.73	74.81	1961.54	28.50	1110.15	0.00	0.00	0.00	1917.56	-10.88	1506.65	1895.58	91.97	1494.43	1781.76	-47.91	1463.61	1744.96	36.32	1454.54	711.80	-299.71	79.03	1312.23	-298.53	76.79	738.81
8.91000	2224.20	111.88	92.86	2189.04	99.44	98.29	2032.58	133.92	34.67	2035.46	137.14	94.41	1777.81	-17.43	26.13	1743.33	-15.59	36.52	1595.12	-27.28	32.20	1599.88	-18.97	76.00	1971.45	28.60	1107.63	0.00	0.00	0.00	1927.83	-9.75	1504.85	1905.97	92.71	1492.46	1791.99	-46.87	1461.66	1754.85	37.73	1452.56	711.79	-299.44	79.05	1312.27	-298.55	76.76	738.88
8.92000	2246.25	107.78	107.22	2214.44	96.06	104.56	2059.54	130.79	34.55	2058.92	134.33	94.36	1777.71	-17.50	26.55	1744.32	-16.52	36.12	1595.41	-27.22	33.27	1600.51	-19.10	77.23	1981.21	28.81	1105.25	0.00	0.00	0.00	1937.99	-8.95	1503.06	1916.32	93.59	1490.55	1802.17	-45.47	1459.75	1765.13	39.08	1450.67	711.47	-299.21	79.07	1311.72	-298.33	76.62	738.84
8.93000	2267.37	103.94	113.96	2236.24	92.97	110.29	2083.86	127.37	34.68	2081.15	130.70	94.56	1777.78	-17.34	26.47	1742.39	-14.85	38.07	1595.76	-27.03	34.41	1601.28	-19.18	78.55	1991.38	29.15	1102.91	0.00	0.00	0.00	1948.12	-8.32	1501.19	1927.01	94.34	1488.66	1812.24	-43.89	1457.83	1775.51	40.62	1448.79	711.77	-299.27	79.11	1312.09	-298.53	76.53	738.80
8.94000	2283.80	100.09	123.14	2255.04	89.74	114.54	2105.16	123.34	34.51	2101.16	127.56	95.27	1778.05	-18.06	26.46	1743.58	-14.76	38.89	1596.08	-27.08	35.77	1601.91	-19.65	80.17	2001.05	29.63	1100.79	0.00	0.00	0.00	1958.40	-7.96	1499.41	1937.81	95.23	1486.84	1821.96	-42.66	1455.92	1785.83	42.60	1446.94	711.55	-299.26	78.99	1312.25	-298.96	76.60	738.83
8.95000	2299.95	97.12	126.75	2271.45	86.73	117.74	2123.13	119.59	34.23	2116.95	124.41	94.85	1778.14	-18.41	27.20	1743.62	-15.10	38.78	1596.65	-26.79	37.19	1602.90	-19.88	81.81	2011.30	30.20	1098.89	0.00	0.00	0.00	1968.15	-7.71	1497.71	1948.89	95.80	1485.17	1831.69	-41.13	1454.05	1796.23	44.90	1445.16	711.82	-299.24	79.08	1312.03	-298.94	76.59	738.87
8.96000	2313.31	94.62	127.92	2285.93	82.91	121.26	2137.60	115.74	33.32	2130.71	120.74	93.67	1778.32	-18.30	27.32	1743.68	-15.37	38.64	1597.06	-27.01	38.93	1603.96	-20.19	83.67	2021.63	30.91	1097.18	0.00	0.00	0.00	1978.59	-7.54	1496.09	1959.99	96.34	1483.59	1841.41	-39.33	1452.37	1806.78	46.76	1443.56	711.61	-299.00	79.01	1311.31	-298.65	76.52	738.92
8.97000	2325.20	92.30	127.26	2296.47	80.59	120.14	2149.17	111.40	31.49	2141.99	116.87	91.81	1778.83	-18.59	27.46	1743.46	-15.71	38.57	1597.75	-27.11	40.93	1605.35	-20.21	85.54	2032.02	31.71	1095.75	0.00	0.00	0.00	1988.28	-7.34	1494.61	1971.25	96.65	1482.08	1851.16	-37.38	1450.78	1817.36	49.04	1442.10	711.48	-299.33	78.93	1311.39	-298.93	76.46	738.90
8.98000	2334.02	90.09	123.91	2305.98	77.75	117.25	2157.23	107.54	29.15	2150.82	112.65	89.13	1778.48	-18.73	27.23	1743.21	-16.08	38.19	1598.40	-27.33	43.10	1606.82	-20.61	87.83	2042.93	32.53	1094.58	0.00	0.00	0.00	1998.48	-7.01	1493.24	1982.28	97.43	1480.65	1860.87	-35.57	1449.33	1827.82	51.42	1440.64	711.08	-299.27	78.88	1311.32	-298.79	76.36	738.88
8.99000	2340.48	87.72	118.64	2310.18	77.25	115.26	2162.45	103.51	26.00	2157.07	108.62	85.64	1778.46	-19.09	26.97	1742.99	-16.38	37.83	1599.43	-27.28	45.52	1608.48	-21.15	90.47	2053.59	33.42	1093.56	0.00	0.00	0.00	2008.51	-6.42	1492.01	1993.43	98.12	1479.35	1870.61	-33.80	1447.98	1838.70	53.26	1439.35	711.88	-299.06	79.29	1311.99	-298.61	76.73	738.89
9.00000	2344.27	85.04	111.47	2314.42	74.44	108.86	2166.06	98.48	22.05	2160.58	105.36	82.06	1778.94	-19.37	26.99	1742.38	-16.75	37.34	1600.67	-27.33	48.19	1610.44	-21.63	93.24	2064.09	34.40	1092.80	0.00	0.00	0.00	2018.79	-5.62	1490.91	2004.59	98.99	1478.04	1880.54	-31.90	1446.83	1849.12	55.68	1438.08	711.56	-298.87	79.21	1311.92	-298.86	76.54	738.86
9.01000	2348.11	80.82	103.73	2316.50	70.26	100.56	2167.24	96.50	22.36	2162.39	102.11	78.26	1779.03	-19.05	27.12	1743.30	-17.07	37.39	1602.21	-27.01	50.91	1612.57	-22.44	96.40	2075.29	35.48	1092.28	0.00	0.00	0.00	2028.87	-4.56	1489.87	2015.40	100.32	1476.77	1890.81	-29.47	1445.84	1859.91	57.37	1436.89	711.05	-299.64	78.86	1311.71	-298.53	76.72	738.86
9.02000	2350.88	75.77	95.27	2318.88	65.25	92.51	2168.20	95.34	21.44	2165.02	98.63	74.50	1778.74	-19.42	26.87	1743.11	-17.38	37.02	1604.04	-26.95	54.01	1615.14	-23.31	99.78	2086.44	36.54	1092.05	0.00	0.00	0.00	2039.07	-3.25	1488.95	2026.30	101.65	1475.50	1900.96	-27.37	1444.93	1870.32	59.47	1435.63	711.44	-299.52	79.03	1312.21	-298.66	76.73	738.79
9.03000	2355.70	70.99	86.28	2323.62	60.82	84.83	2170.68	93.41	21.24	2168.62	96.18	72.02	1779.82	-19.34	25.59	1743.38	-17.98	36.64	1606.34	-26.52	57.21	1618.37	-24.02	103.26	2097.37	37.55	1091.94	0.00	0.00	0.00	2049.21	-1.69	1488.16	2031.33	104.84	1477.11	1911.06	-25.30	1444.12	1880.78	61.43	1434.64	711.39	-299.23	79.00	1312.38	-298.43	76.81	738.78
9.04000	2362.56	67.88	75.36	2329.97	56.76	74.12	2171.98	93.21	22.01	2174.18	94.13	71.48	1779.75	-19.52	25.54	1744.09	-18.45	36.32	1608.41	-27.58	61.44	1621.95	-25.65	107.37	2108.87	38.65	1092.17	0.00	0.00	0.00	2059.47	0.02	1487.66	2040.24	106.81	1477.07	1921.32	-23.19	1443.53	1891.47	63.30	1433.82	711.64	-299.13	78.92	1312.52	-298.13	76.93	738.81
9.05000	2369.03	63.96	61.93	2333.28	56.22	67.22	2173.01	93.25	22.60	2179.09	92.15	70.65	1779.14	-19.77	26.74	1743.31	-18.93	35.11	1610.78	-29.29	66.54	1626.55	-27.15	111.79	2120.76	39.74	1092.87	0.00	0.00	0.00	2069.87	1.86	1487.64	2050.85	108.75	1476.78	1931.42	-21.25	1443.25	1901.98	65.47	1433.35	711.67	-299.26	78.92	1312.41	-298.41	76.73	738.81
9.06000	2371.32	62.44	52.07	2336.16	55.91	58.82	2173.92	92.80	22.65	2180.97	91.59	69.42	1778.78	-19.75	26.93	1744.00	-19.27	34.49	1614.45	-30.17	71.84	1631.87	-29.22	117.07	2132.47	40.74	1093.81	0.00	0.00	0.00	2080.02	3.77	1488.01	2061.02	110.68	1476.84	1941.82	-18.93	1443.44	1912.41	67.80	1433.31	711.06	-299.28	78.95	1312.38	-298.80	76.56	738.82
9.07000	2371.51	62.16	45.18	2338.92	54.25	51.14	2174.44	92.97	22.78	2184.71	90.74	69.15	1779.13	-19.67	27.21	1745.17	-19.33	34.21	1619.38	-30.60	77.64	1638.56	-31.19	122.82	2144.52	41.71	1095.07	0.00	0.00	0.00	2090.79	5.76	1488.54	2077.71	111.28	1474.24	1952.21	-16.73	1443.86	1922.96	69.93	1433.65	711.01	-299.48	78.77	1311.83	-298.70	76.55	738.80
9.08000	2371.71	61.95	40.70	2339.67	52.01	46.03	2175.47	91.97	22.83	2188.00	88.91	68.47	1778.21	-20.83	26.73	1745.89	-19.37	33.62	1624.76	-32.66	84.89	1646.42	-33.69	129.30	2156.41	42.65	1096.54	0.00	0.00	0.00	2101.30	7.55	1489.22	2083.56	114.10	1477.21	1962.74	-14.18	1444.44	1933.45	72.34	1434.16	711.26	-299.48	78.97	1311.91	-298.70	76.48	738.78
9.09000	2372.27	61.44	37.99	2340.25	51.67	44.02	2175.68	91.88	23.30	2189.21	87.91	68.41	1778.86	-19.73	26.15	1747.68	-19.15	33.30	1632.10	-34.23	92.46	1656.43	-35.96	135.94	2168.01	43.52	1098.09	0.00	0.00	0.00	2111.64	9.32	1490.16	2099.16	114.67	1475.60	1973.18	-11.69	1445.16	1943.98	74.84	1434.87	711.05	-299.56	78.88	1312.15	-298.67	76.44	738.87
9.10000	2372.93	61.34	36.45	2340.67	51.68	42.73	2172.78	94.50	25.80	2190.17	86.90	67.78	1779.48	-19.68	26.34	1749.31	-19.05	33.09	1641.37	-35.46	100.32	1668.39	-38.77	142.88	2179.61	44.36	1099.83	0.00	0.00	0.00	2121.95	10.90	1491.26	2111.35	116.21	1475.95	1983.11	-9.56	1446.15	1954.75	77.13	1435.87	711.18	-299.26	78.97	1312.76	-298.65	76.66	738.85
9.11000	2372.73	61.11	35.34	2341.01	51.45	42.06	2172.58	94.08	25.63	2190.86	86.94	67.64	1779.89	-20.37	26.05	1749.63	-19.26	32.79	1651.93	-37.45	108.87	1682.22	-42.10	149.66	2190.94	45.12	1101.76	0.00	0.00	0.00	2132.33	12.33	1492.49	2122.07	117.97	1477.09	1993.39	-7.08	1447.28	1965.46	79.54	1437.01	711.17	-299.83	78.81	1312.47	-298.66	76.63	738.85
9.12000	2372.83	61.04	34.68	2341.11	51.45	41.53	2172.59	94.35	25.65	2191.12	87.41	67.83	1781.49	-21.35	25.69	1754.93	-19.62	34.89	1663.73	-39.16	117.89	1697.67	-45.24	156.06	2201.77	45.84	1103.73	0.00	0.00	0.00	2142.36	13.56	1493.75	2133.27	119.19	1478.31	2003.40	-4.66	1448.45	1975.96	82.25	1438.10	711.69	-299.78	78.89	1312.33	-299.26	76.53	738.84
9.13000	2372.79	61.00	34.25	2341.43	51.58	41.37	2173.46	94.42	26.11	2191.09	87.19	67.72	1784.38	-21.97	25.46	1759.18	-20.74	36.83	1676.75	-41.19	128.19	1713.54	-48.68	163.46	2212.70	46.50	1105.79	0.00	0.00	0.00	2152.39	14.69	1495.05	2144.07	120.69	1479.49	2013.42	-2.28	1449.69	1986.67	84.63	1439.25	710.98	-299.42	78.97	1312.66	-298.99	76.74	738.80
9.14000	2372.76	61.01	33.82	2341.32	51.53	41.01	2173.22	94.89	26.22	2191.23	87.48	67.85	1788.50	-25.33	26.34	1766.25	-22.81	40.20	1690.50	-43.75	139.01	1730.40	-51.60	171.31	2223.25	47.00	1107.88	0.00	0.00	0.00	2162.62	15.72	1496.40	2155.08	121.82	1480.66	2023.21	-0.14	1450.98	1997.27	86.82	1440.33	710.70	-299.24	78.87	1312.25	-298.51	76.59	738.80
9.15000	2373.03	61.12	33.67	2341.55	51.69	40.93	2172.83	94.58	25.80	2191.27	87.54	67.63	1795.63	-28.85	26.76	1775.80	-25.85	44.84	1704.59	-46.17	149.78	1748.45	-53.93	179.19	2233.74	47.47	1109.94	0.00	0.00	0.00	2172.88	16.68	1497.82	2165.76	123.05	1481.70	2033.08	1.94	1452.35	2007.91	88.89	1441.42	710.91	-299.44	78.93	1312.33	-298.64	76.57	738.85
9.16000	2373.07	61.12	33.45	2341.33	51.70	40.69	2173.31	94.42	25.74	2191.79	87.39	67.63	1808.13	-31.97	28.10	1787.72	-28.99	49.87	1719.46	-48.04	159.45	1766.18	-56.49	187.69	2243.76	47.79	1111.98	0.00	0.00	0.00	2182.90	17.62	1499.24	2176.63	123.95	1482.77	2042.62	3.45	1453.79	2018.83	90.19	1442.63	710.95	-299.24	78.97	1312.79	-298.75	76.75	738.87
9.17000	2373.30	61.02	33.42	2341.16	51.73	40.42	2173.74	94.66	26.02	2191.39	88.01	67.47	1823.04	-35.06	35.89	1804.95	-31.65	56.56	1737.73	-49.15	167.87	1784.87	-58.47	195.83	2253.44	47.91	1113.90	0.00	0.00	0.00	2192.83	18.53	1500.62	2186.98	125.19	1483.84	2052.25	5.22	1455.26	2029.07	92.30	1443.71	710.78	-299.41	78.88	1312.36	-298.75	76.70	738.89
9.18000	2373.38	61.08	33.29	2341.42	51.78	40.41	2173.57	94.29	25.54	2192.15	87.40	67.18	1844.01	-37.88	41.15	1826.01	-34.47	62.27	1758.85	-50.55	174.41	1805.60	-59.26	202.64	2263.48	47.78	1115.72	0.00	0.00	0.00	2202.66	19.38	1502.10	2197.76	125.80	1484.87	2062.06	7.30	1456.84	2039.43	94.06	1444.88	710.80	-299.59	78.80	1312.19	-298.79	76.63	738.90
9.19000	2374.08	61.15	33.48	2341.58	51.84	40.43	2173.14	94.57	25.48	2192.44	88.35	67.64	1867.85	-40.44	43.81	1848.84	-37.62	66.90	1781.46	-52.81	179.46	1827.79	-59.92	208.08	2272.99	47.40	1117.44	0.00	0.00	0.00	2213.18	20.25	1503.48	2208.00	126.90	1485.99	2071.50	8.49	1458.47	2049.60	95.62	1446.12	711.13	-299.14	78.95	1312.01	-298.87	76.52	738.96
9.20000	2373.88	61.17	33.22	2341.71	51.90	40.46	2173.25	94.45	25.35	2192.80	88.09	67.40	1890.46	-44.26	48.15	1872.61	-41.13	70.35	1805.16	-55.01	183.40	1850.72	-61.32	212.35	2282.65	46.80	1119.11	0.00	0.00	0.00	2224.17	21.23	1504.94	2218.80	126.96	1487.22	2081.24	10.04	1460.19	2059.91	96.71	1447.56	712.65	-299.33	78.94	1312.40	-298.58	76.72	738.90
9.21000	2373.99	61.23	33.24	2342.18	51.93	40.61	2173.84	94.39	25.54	2193.08	87.93	67.53	1915.66	-48.79	50.41	1897.84	-45.31	72.84	1829.51	-56.50	185.86	1874.59	-61.88	214.98	2292.26	46.00	1120.68	0.00	0.00	0.00	2234.86	22.02	1506.28	2220.89	130.20	1492.91	2090.97	11.19	1462.03	2070.20	97.53	1449.11	713.11	-299.27	79.00	1312.01	-298.88	76.48	738.84
9.22000	2374.49	61.28	33.43	2342.32	51.93	40.68	2173.71	94.05	25.42	2192.91	88.06	67.71	1942.32	-54.16	51.92	1923.56	-49.87	74.36	1853.83	-57.81	187.07	1898.44	-62.00	216.28	2301.49	45.08	1122.15	0.00	0.00	0.00	2245.27	22.63	1507.49	2228.67	131.68	1495.27	2100.74	12.45	1463.92	2080.17	98.43	1450.76	713.10	-299.27	79.08	1312.23	-298.88	76.60	738.87
9.23000	2374.18	61.28	33.23	2342.09	51.96	40.61	2173.44	93.93	25.09	2193.26	88.05	67.93	1970.73	-59.65	52.94	1951.75	-54.68	75.54	1878.38	-58.52	186.81	1922.01	-62.44	216.82	2310.91	44.01	1123.54	0.00	0.00	0.00	2255.42	23.08	1508.59	2238.49	132.40	1496.72	2110.66	13.66	1465.80	2090.07	99.25	1452.45	713.09	-299.09	79.17	1311.77	-298.77	76.47	738.84
9.24000	2374.48	61.40	33.44	2342.37	52.00	40.77	2173.37	94.52	25.53	2193.95	88.19	68.59	2000.24	-65.09	53.49	1981.11	-59.41	75.92	1903.09	-59.28	185.12	1945.92	-62.52	216.03	2320.47	42.96	1124.88	0.00	0.00	0.00	2265.34	23.35	1509.56	2248.54	132.76	1498.18	2120.00	14.04	1467.65	2099.64	99.94	1454.16	713.17	-299.59	78.90	1311.50	-298.58	76.35	738.80
9.25000	2374.60	61.47	33.56	2341.89	52.04	40.56	2173.91	94.04	25.39	2194.11	87.72	68.36	2031.59	-69.99	53.74	2011.52	-63.77	75.53	1929.09	-59.56	181.84	1970.73	-62.58	213.89	2329.77	41.97	1126.11	0.00	0.00	0.00	2275.03	23.47	1510.42	2258.39	132.85	1499.67	2129.56	14.54	1469.31	2109.90	99.31	1455.92	713.05	-299.57	78.98	1311.86	-298.51	76.49	738.85
9.26000	2374.43	61.44	33.51	2342.27	52.04	40.82	2173.47	94.47	25.61	2193.20	87.80	68.26	2064.94	-74.29	53.58	2043.77	-67.52	74.97	1955.68	-60.27	177.19	1995.83	-63.08	210.62	2339.08	41.03	1127.14	0.00	0.00	0.00	2284.53	23.44	1511.16	2268.01	132.82	1501.06	2139.12	14.95	1470.74	2119.41	99.70	1457.51	713.18	-299.96	78.81	1312.18	-298.36	76.71	738.86
9.27000	2374.38	61.40	33.51	2342.26	51.94	40.76	2172.80	94.76	25.51	2194.01	87.10	68.25	2098.96	-77.26	53.37	2076.90	-70.51	73.76	1983.35	-61.54	171.31	2021.79	-63.15	206.10	2348.15	40.16	1128.14	0.00	0.00	0.00	2293.85	23.26	1511.79	2277.87	132.55	1502.46	2148.46	15.00	1471.97	2129.12	99.71	1458.92	713.15	-299.74	78.97	1311.73	-298.59	76.57	738.85
9.28000	2374.14	61.33	33.39	2342.20	51.85	40.78	2172.97	94.34	25.37	2193.66	87.72	68.69	2134.37	-79.77	52.84	2111.49	-72.79	72.44	2011.75	-62.57	164.22	2048.42	-63.46	200.62	2357.01	39.46	1129.00	0.00	0.00	0.00	2303.00	22.95	1512.30	2287.33	132.02	1503.77	2157.61	14.90	1473.02	2138.85	99.55	1460.22	713.19	-299.94	79.05	1311.86	-299.00	76.45	738.82
9.29000	2373.98	61.26	33.25	2342.72	51.75	40.95	2173.97	94.03	25.67	2194.38	87.63	69.25	2170.30	-81.83	52.02	2146.53	-74.47	70.86	2040.46	-64.17	156.22	2075.25	-64.47	194.34	2365.76	38.82	1129.78	0.00	0.00	0.00	2312.02	22.51	1512.70	2296.58	131.54	1505.03	2166.75	14.64	1473.78	2148.58	99.44	1461.37	713.18	-300.01	78.90	1311.51	-298.98	76.28	738.85
9.30000	2373.57	61.15	32.91	2342.62	51.49	40.83	2174.17	94.03	25.97	2194.70	87.62	69.53	2206.14	-82.90	51.20	2181.50	-75.87	68.70	2069.80	-65.36	147.68	2103.00	-65.11	187.32	2374.38	38.36	1130.46	0.00	0.00	0.00	2320.92	21.95	1512.98	2306.30	130.67	1506.13	2166.75	14.64	1473.78	2157.88	99.86	1462.21	713.11	-300.03	78.84	1312.08	-298.66	76.55	738.86
9.31000	2373.68	60.90	32.72	2342.58	51.22	40.61	2173.57	94.34	26.17	2194.23	87.29	69.20	2241.94	-83.94	50.19	2217.15	-77.10	66.42	2099.78	-66.41	141.74	2130.91	-66.04	179.49	2382.89	38.04	1131.00	0.00	0.00	0.00	2329.72	21.28	1513.16	2316.06	129.86	1507.00	2166.75	14.64	1473.78	2168.10	99.07	1462.96	713.21	-299.97	78.75	1312.60	-298.67	76.71	738.84
9.32000	2373.89	60.64	32.48	2342.82	50.98	40.47	2173.81	94.54	26.60	2193.80	87.69	69.51	2277.64	-84.04	50.75	2253.19	-78.15	64.27	2129.41	-67.23	135.99	2130.91	-66.04	179.49	2391.59	37.85	1131.43	0.00	0.00	0.00	2338.43	20.50	1513.22	2325.75	128.84	1507.78	2166.75	14.64	1473.78	2177.59	99.25	1463.42	713.16	-299.46	78.83	1313.02	-298.50	76.84	738.78
9.33000	2374.13	60.33	32.31	2342.97	50.59	40.28	2173.50	94.05	26.06	2194.57	87.72	70.19	2314.26	-85.52	50.33	2289.02	-79.22	62.21	2158.66	-67.83	130.43	2130.91	-66.04	179.49	2400.11	37.83	1131.70	0.00	0.00	0.00	2347.09	19.62	1513.18	2343.54	125.56	1503.18	2166.75	14.64	1473.78	2187.25	99.08	1463.81	713.17	-299.53	78.90	1312.44	-298.66	76.75	738.84
9.34000	2374.66	59.98	32.34	2343.22	50.24	40.20	2177.81	90.98	23.90	2195.64	87.58	70.58	2349.66	-87.23	49.55	2325.19	-80.31	60.75	2187.52	-68.22	125.07	2130.91	-66.04	179.49	2408.66	37.99	1131.80	0.00	0.00	0.00	2355.70	18.64	1513.03	2355.42	124.39	1503.21	2166.75	14.64	1473.78	2196.83	99.16	1464.02	713.19	-299.84	78.78	1312.34	-298.78	76.75	738.88
9.35000	2374.97	59.39	32.41	2343.32	50.05	40.24	2177.99	90.84	24.05	2195.69	87.78	70.93	2385.77	-89.89	47.15	2361.43	-81.38	59.77	2215.97	-68.41	119.89	2130.91	-66.04	179.49	2417.35	38.24	1131.73	0.00	0.00	0.00	2364.29	17.59	1512.76	2366.61	123.31	1503.12	2166.75	14.64	1473.78	2206.71	98.93	1463.94	713.19	-299.73	78.77	1312.32	-298.81	76.62	738.85
9.36000	2375.10	59.02	32.41	2343.22	50.16	40.23	2178.78	89.74	23.75	2195.27	87.60	70.83	2424.45	-91.07	48.88	2397.35	-82.38	58.97	2243.99	-68.42	114.89	2130.91	-66.04	179.49	2426.07	38.54	1131.37	0.00	0.00	0.00	2372.88	16.45	1512.40	2377.19	122.30	1502.93	2166.75	14.64	1473.78	2216.21	99.07	1463.79	713.11	-299.59	79.01	1313.09	-298.18	76.97	738.85
9.37000	2374.98	59.08	32.48	2343.10	50.55	40.35	2178.13	90.53	24.39	2195.04	87.23	70.77	2461.61	-92.02	50.91	2433.11	-83.19	58.60	2271.58	-68.24	110.07	2130.91	-66.04	179.49	2434.85	38.97	1130.86	0.00	0.00	0.00	2381.49	15.25	1511.93	2387.23	121.35	1502.64	2166.75	14.64	1473.78	2226.10	98.94	1463.51	713.05	-299.48	79.12	1312.73	-298.36	76.99	738.82
9.38000	2374.65	59.30	32.76	2342.72	51.00	40.38	2178.47	90.15	24.46	2195.70	87.64	71.43	2496.95	-92.18	53.44	2468.86	-83.98	58.95	2298.70	-67.89	105.43	2130.91	-66.04	179.49	2443.76	39.39	1130.09	0.00	0.00	0.00	2390.13	13.98	1511.35	2396.78	120.45	1502.25	2166.75	14.64	1473.78	2235.82	98.91	1463.04	713.17	-299.98	79.02	1312.79	-298.91	76.81	738.85
9.39000	2375.05	59.57	33.12	2342.60	51.47	40.01	2178.61	89.83	24.67	2196.39	86.97	71.50	2532.30	-93.99	55.36	2503.70	-84.77	59.86	2325.35	-67.38	100.97	2130.91	-66.04	179.49	2452.93	39.91	1129.11	0.00	0.00	0.00	2398.83	12.66	1510.67	2405.91	119.60	1501.77	2166.75	14.64	1473.78	2245.44	98.89	1462.43	713.14	-299.82	78.94	1312.05	-298.68	76.65	738.87
9.40000	2375.33	60.02	32.74	2342.74	52.23	39.60	2178.72	89.82	25.01	2196.34	87.36	71.80	2566.87	-94.83	58.90	2538.24	-85.72	61.50	2351.50	-66.72	96.68	2130.91	-66.04	179.49	2461.79	40.36	1127.97	0.00	0.00	0.00	2407.61	11.29	1509.89	2414.70	118.77	1501.20	2166.75	14.64	1473.78	2255.56	98.28	1461.78	713.10	-299.92	78.99	1311.77	-298.91	76.53	738.87
9.41000	2375.59	60.86	32.16	2342.55	52.71	39.18	2178.88	89.64	25.40	2196.17	87.56	72.19	2599.45	-94.48	65.10	2572.09	-86.57	63.93	2377.15	-65.93	92.56	2130.91	-66.04	179.49	2470.94	40.80	1126.60	0.00	0.00	0.00	2416.49	9.88	1509.01	2423.20	117.96	1500.56	2166.75	14.64	1473.78	2265.14	98.29	1460.98	713.17	-299.92	79.00	1312.24	-298.60	76.64	738.83
9.42000	2375.38	61.47	31.70	2342.47	52.97	38.96	2178.66	89.84	25.97	2197.16	87.82	72.99	2632.48	-95.62	70.18	2609.53	-87.16	64.45	2402.26	-65.00	88.61	2130.91	-66.04	179.49	2480.05	41.28	1125.11	0.00	0.00	0.00	2425.48	8.43	1508.03	2431.49	117.17	1499.83	2166.75	14.64	1473.78	2275.07	97.67	1459.95	713.15	-299.68	79.00	1312.25	-298.52	76.77	738.84
9.43000	2375.01	61.88	31.35	2342.60	53.15	38.84	2175.73	91.62	28.45	2196.89	87.77	73.14	2665.31	-96.51	76.17	2644.54	-86.98	64.86	2426.83	-63.95	84.82	2130.91	-66.04	179.49	2489.24	41.63	1123.44	0.00	0.00	0.00	2434.61	6.96	1506.95	2439.62	116.37	1499.04	2166.75	14.64	1473.78	2284.66	97.49	1458.82	713.10	-299.26	79.12	1312.37	-298.52	76.65	738.87
9.44000	2375.01	62.12	31.21	2342.01	53.36	38.53	2175.62	91.94	29.59	2197.45	87.68	73.62	2696.43	-96.98	82.57	2677.22	-86.09	65.19	2450.84	-62.78	81.19	2130.91	-66.04	179.49	2498.64	41.92	1121.70	0.00	0.00	0.00	2443.90	5.47	1505.77	2447.67	115.55	1498.18	2166.75	14.64	1473.78	2294.29	97.13	1457.54	713.11	-299.12	78.93	1312.39	-298.64	76.71	738.88
9.45000	2374.70	62.29	30.93	2342.49	53.52	38.66	2176.27	91.87	30.51	2197.89	87.89	74.47	2726.88	-96.82	89.99	2707.63	-84.55	65.43	2474.27	-61.52	77.73	2130.91	-66.04	179.49	2507.89	42.06	1119.88	0.00	0.00	0.00	2453.36	3.96	1504.50	2455.70	114.72	1497.25	2166.75	14.64	1473.78	2303.99	96.74	1456.05	713.12	-299.79	79.06	1312.43	-298.59	76.74	738.87
9.46000	2374.66	62.46	30.79	2342.22	53.66	38.45	2176.44	91.90	31.26	2198.32	87.68	74.68	2755.18	-96.09	97.68	2735.88	-82.42	65.58	2497.10	-60.17	74.41	2130.91	-66.04	179.49	2517.10	42.17	1118.02	0.00	0.00	0.00	2463.01	2.45	1503.13	2463.78	113.85	1496.27	2166.75	14.64	1473.78	2313.33	96.57	1454.45	713.11	-300.28	78.92	1312.29	-298.78	76.56	738.82
9.47000	2374.39	62.52	30.53	2341.97	53.79	38.18	2176.66	91.57	31.78	2198.19	87.68	75.07	2782.42	-94.78	106.15	2762.02	-79.76	65.65	2519.32	-58.73	71.25	2130.91	-66.04	179.49	2526.28	42.10	1116.09	0.00	0.00	0.00	2472.88	0.95	1501.66	2471.97	112.93	1495.24	2166.75	14.64	1473.78	2323.10	95.91	1452.84	713.09	-299.97	79.05	1312.32	-298.83	76.66	738.82
9.48000	2374.13	62.61	30.23	2342.06	53.91	38.14	2177.40	91.45	32.92	2199.00	87.58	75.91	2807.55	-93.08	114.47	2786.15	-76.62	65.63	2540.91	-57.22	68.24	2130.91	-66.04	179.49	2535.73	41.96	1114.15	0.00	0.00	0.00	2482.99	-0.55	1500.10	2480.35	111.96	1494.15	2166.75	14.64	1473.78	2332.70	95.44	1451.12	713.08	-299.17	79.02	1311.97	-298.80	76.57	738.89
9.49000	2374.25	62.75	30.14	2342.37	53.97	38.15	2177.28	91.54	33.75	2199.63	87.64	76.54	2831.01	-90.66	122.83	2808.35	-73.06	65.54	2561.85	-55.65	65.38	2130.91	-66.04	179.49	2545.44	41.73	1112.21	0.00	0.00	0.00	2493.35	-2.02	1498.45	2488.97	110.92	1493.03	2166.75	14.64	1473.78	2342.31	94.80	1449.33	713.21	-299.72	78.95	1312.01	-298.56	76.54	738.86
9.50000	2374.53	62.83	30.08	2342.35	54.14	38.07	2177.95	91.42	34.85	2200.09	88.09	77.59	2852.93	-87.41	130.76	2828.70	-69.14	65.36	2582.13	-54.03	62.66	2130.91	-66.04	179.49	2555.12	41.36	1110.29	0.00	0.00	0.00	2503.99	-3.48	1496.71	2497.90	109.81	1491.87	2166.75	14.64	1473.78	2351.75	94.23	1447.61	713.09	-299.73	79.16	1311.86	-298.89	76.30	738.90
9.51000	2374.44	62.89	29.83	2342.52	54.23	37.93	2177.24	91.43	35.40	2200.43	88.04	78.28	2872.63	-83.31	137.65	2847.28	-64.92	65.12	2601.72	-52.37	60.09	2130.91	-66.04	179.49	2564.80	40.89	1108.39	0.00	0.00	0.00	2514.91	-4.90	1494.88	2507.22	108.60	1490.67	2166.75	14.64	1473.78	2361.39	93.55	1445.89	713.07	-299.63	79.01	1312.29	-298.87	76.55	738.86
9.52000	2374.44	62.95	29.63	2342.37	54.34	37.70	2177.93	91.83	37.18	2201.34	88.26	79.53	2891.32	-78.57	144.14	2864.16	-60.45	64.80	2620.62	-50.67	57.65	2130.91	-66.04	179.49	2574.76	40.32	1106.52	0.00	0.00	0.00	2524.78	-6.06	1492.85	2516.98	107.30	1489.45	2166.75	14.64	1473.78	2371.30	92.44	1444.26	713.10	-299.75	78.88	1312.10	-298.64	76.71	738.82
9.53000	2374.81	63.02	29.56	2342.87	54.41	37.84	2177.91	91.61	37.99	2201.95	88.65	80.87	2907.17	-73.65	148.75	2879.44	-55.80	64.40	2638.80	-48.95	55.35	2130.91	-66.04	179.49	2584.80	39.70	1104.75	0.00	0.00	0.00	2534.68	-7.21	1490.88	2527.25	105.89	1488.20	2166.75	14.64	1473.78	2381.50	91.01	1442.77	713.12	-299.83	78.94	1311.73	-298.77	76.54	738.79
9.54000	2374.74	63.10	29.31	2343.13	54.50	37.76	2179.44	91.49	39.95	2202.02	89.09	81.92	2920.60	-68.47	151.39	2893.20	-51.02	63.95	2656.24	-47.22	53.19	2130.91	-66.04	179.49	2594.85	38.98	1103.03	0.00	0.00	0.00	2544.65	-8.47	1489.03	2538.10	104.36	1486.93	2166.75	14.64	1473.78	2391.52	89.86	1441.26	713.17	-300.13	78.94	1311.59	-298.52	76.57	738.85
9.55000	2374.89	63.15	29.12	2343.22	54.50	37.61	2178.79	92.11	41.58	2203.82	88.81	83.34	2932.42	-63.21	152.21	2905.51	-46.16	63.42	2672.94	-45.48	51.15	2130.91	-66.04	179.49	2604.92	38.26	1101.40	0.00	0.00	0.00	2554.81	-9.71	1487.28	2548.14	103.08	1485.39	2166.75	14.64	1473.78	2391.52	89.86	1441.26	713.21	-299.51	78.87	1312.23	-298.59	76.74	738.85
9.56000	2375.02	63.17	28.95	2343.27	54.65	37.52	2180.49	92.37	43.98	2204.47	89.30	85.06	2941.88	-57.82	150.42	2916.45	-41.30	62.84	2688.87	-43.75	49.24	2130.91	-66.04	179.49	2615.43	37.49	1099.88	0.00	0.00	0.00	2564.85	-10.98	1485.70	2558.36	101.79	1483.94	2166.75	14.64	1473.78	2391.52	89.86	1441.26	713.13	-299.63	78.95	1312.29	-298.79	76.67	738.80
9.57000	2375.29	63.20	28.85	2343.55	54.72	37.45	2180.84	92.49	45.82	2205.62	89.58	86.83	2948.50	-52.79	146.03	2926.11	-36.48	62.19	2704.01	-42.04	47.46	2130.91	-66.04	179.49	2626.13	36.69	1098.49	0.00	0.00	0.00	2575.16	-12.32	1484.26	2568.56	100.39	1482.64	2166.75	14.64	1473.78	2391.52	89.86	1441.26	713.13	-299.92	78.99	1311.62	-298.67	76.49	738.84
9.58000	2375.38	63.04	28.67	2343.67	54.78	37.35	2181.85	91.98	47.73	2207.52	90.08	89.41	2953.84	-47.46	140.22	2934.57	-31.77	61.48	2718.35	-40.36	45.80	2130.91	-66.04	179.49	2636.96	35.88	1097.21	0.00	0.00	0.00	2585.52	-13.75	1482.95	2578.74	98.92	1481.48	2166.75	14.64	1473.78	2391.52	89.86	1441.26	713.10	-299.59	79.13	1312.00	-298.74	76.62	738.88
9.59000	2375.79	63.32	28.59	2343.79	54.85	37.21	2185.30	90.36	47.28	2208.60	90.48	91.37	2956.92	-41.95	132.28	2941.92	-27.21	60.72	2731.88	-38.71	44.26	2130.91	-66.04	179.49	2647.71	35.07	1096.14	0.00	0.00	0.00	2595.86	-15.24	1481.74	2588.93	97.50	1480.46	2166.75	14.64	1473.78	2391.52	89.86	1441.26	713.13	-299.56	79.08	1312.36	-298.66	76.78	738.86
9.60000	2375.99	63.34	28.44	2343.89	54.90	37.10	2187.23	89.32	49.48	2210.86	90.27	93.71	2959.56	-35.59	124.09	2948.22	-22.88	59.91	2744.56	-37.11	42.83	2130.91	-66.04	179.49	2658.61	34.22	1095.22	0.00	0.00	0.00	2606.28	-16.85	1480.61	2599.09	95.91	1479.60	2166.75	14.64	1473.78	2391.52	89.86	1441.26	713.19	-299.85	78.99	1313.77	-298.78	75.64	738.86
9.61000	2376.43	63.47	28.41	2344.17	54.88	37.04	2188.97	88.74	52.35	2212.97	90.75	96.77	2961.97	-28.35	116.24	2953.56	-18.82	59.04	2756.40	-35.56	41.52	2130.91	-66.04	179.49	2670.00	33.40	1094.51	0.00	0.00	0.00	2616.65	-18.53	1479.57	2609.16	94.22	1478.82	2166.75	14.64	1473.78	2391.52	89.86	1441.26	713.16	-299.88	78.92	1314.13	-298.67	75.37	738.81
9.62000	2376.52	63.43	28.21	2344.54	54.97	37.01	2189.87	89.67	55.80	2215.26	91.56	100.26	2967.43	-20.98	109.82	2958.03	-15.10	58.13	2767.36	-34.08	40.32	2130.91	-66.04	179.49	2681.65	32.52	1094.10	0.00	0.00	0.00	2626.90	-20.35	1478.57	2619.18	92.53	1478.11	2166.75	14.64	1473.78	2391.52	89.86	1441.26	713.14	-299.60	78.93	1314.23	-299.15	75.25	738.83
9.63000	2376.88	63.46	28.10	2344.99	54.98	37.01	2187.06	94.01	63.64	2218.25	91.78	103.49	2977.86	-16.85	98.95	2961.70	-11.77	57.16	2777.44	-32.68	39.23	2130.91	-66.04	179.49	2693.18	31.64	1093.93	0.00	0.00	0.00	2637.55	-22.15	1477.79	2629.39	90.70	1477.61	2166.75	14.64	1473.78	2391.52	89.86	1441.26	713.18	-299.81	78.92	1314.04	-298.67	75.31	738.86
9.64000	2377.08	63.37	27.90	2345.72	55.21	37.16	2188.45	94.69	67.60	2222.43	92.66	107.77	2984.68	-14.96	88.19	2964.66	-8.89	56.16	2786.61	-31.36	38.24	2130.91	-66.04	179.49	2705.08	30.74	1094.13	0.00	0.00	0.00	2648.90	-23.92	1476.73	2639.64	88.82	1477.58	2166.75	14.64	1473.78	2391.52	89.86	1441.26	713.15	-299.81	78.91	1314.18	-298.85	75.18	738.85
9.65000	2377.52	63.38	27.79	2346.71	55.51	37.35	2195.52	91.12	68.11	2226.44	93.53	112.11	2989.15	-12.74	77.92	2966.99	-6.52	55.11	2794.86	-30.13	37.36	2130.91	-66.04	179.49	2716.89	29.83	1094.68	0.00	0.00	0.00	2660.15	-25.71	1476.01	2649.98	86.88	1477.92	2166.75	14.64	1473.78	2391.52	89.86	1441.26	713.04	-299.40	79.12	1314.11	-298.88	75.29	738.80
9.66000	2377.86	63.32	27.59	2347.08	55.36	37.16	2198.49	91.22	73.07	2230.52	94.51	116.59	2992.66	-9.42	66.94	2968.76	-4.72	54.03	2802.17	-29.01	36.58	2130.91	-66.04	179.49	2728.89	28.85	1095.51	0.00	0.00	0.00	2671.29	-27.51	1475.63	2660.23	84.84	1478.53	2166.75	14.64	1473.78	2391.52	89.86	1441.26	713.13	-299.53	79.02	1314.12	-299.01	75.34	738.81
9.67000	2378.26	63.31	27.40	2346.66	54.61	36.45	2202.41	90.75	78.44	2233.42	95.84	120.77	2998.50	-5.30	58.93	2970.06	-3.54	52.90	2808.53	-28.01	35.89	2130.91	-66.04	179.49	2741.16	27.87	1096.55	0.00	0.00	0.00	2682.34	-29.31	1475.55	2670.66	82.77	1479.30	2166.75	14.64	1473.78	2391.52	89.86	1441.26	713.16	-299.55	79.00	1314.32	-298.97	75.11	738.83
9.68000	2378.74	63.26	27.33	2345.96	53.55	35.51	2206.20	91.51	84.85	2238.61	96.52	125.11	3002.99	-4.38	53.52	2970.98	-3.05	51.75	2813.91	-27.13	35.30	2130.91	-66.04	179.49	2753.34	26.82	1097.80	0.00	0.00	0.00	2693.28	-31.09	1475.77	2681.11	80.70	1480.31	2166.75	14.64	1473.78	2391.52	89.86	1441.26	713.13	-299.67	78.91	1314.16	-298.75	75.25	738.92
9.69000	2379.37	63.25	27.34	2345.46	52.46	34.62	2210.97	92.10	91.72	2245.55	97.82	130.65	3005.83	-4.92	48.95	2972.27	-3.36	49.34	2818.31	-26.39	34.80	2130.91	-66.04	179.49	2765.60	25.74	1099.26	0.00	0.00	0.00	2704.12	-32.86	1476.24	2691.64	78.60	1481.60	2166.75	14.64	1473.78	2391.52	89.86	1441.26	713.17	-299.89	78.75	1314.09	-298.54	75.27	738.86
9.70000	2379.58	63.31	27.24	2345.67	51.63	34.05	2217.52	91.64	99.31	2255.78	95.83	131.71	3007.73	-4.46	45.64	2973.31	-2.49	47.69	2821.70	-25.79	34.38	2130.91	-66.04	179.49	2777.68	24.55	1100.97	0.00	0.00	0.00	2714.86	-34.59	1476.97	2701.84	76.52	1483.20	2166.75	14.64	1473.78	2391.52	89.86	1441.26	713.18	-299.79	78.83	1314.05	-298.56	75.28	738.87
9.71000	2380.34	63.46	27.14	2347.09	51.36	34.09	2225.18	92.03	107.56	2264.50	98.53	138.61	3008.67	-4.28	43.57	2974.15	-2.31	46.62	2824.06	-25.35	34.06	2130.91	-66.04	179.49	2789.24	23.36	1102.88	0.00	0.00	0.00	2725.50	-36.29	1477.91	2712.26	74.48	1485.03	2166.75	14.64	1473.78	2391.52	89.86	1441.26	713.15	-299.72	78.91	1314.00	-298.60	75.41	738.85
9.72000	2381.07	63.72	26.59	2350.21	51.92	35.02	2233.82	93.10	117.15	2274.79	100.62	145.86	3009.22	-4.31	42.35	2974.74	-2.22	46.01	2825.38	-25.06	33.81	2130.91	-66.04	179.49	2800.41	22.15	1104.96	0.00	0.00	0.00	2736.05	-37.94	1479.05	2722.72	72.40	1487.07	2166.75	14.64	1473.78	2391.52	89.86	1441.26	713.16	-299.84	79.01	1313.95	-298.82	75.49	738.80
9.73000	2382.72	64.33	25.85	2355.52	53.61	37.10	2243.79	93.86	127.17	2286.55	102.20	153.02	3009.44	-4.22	41.47	2974.98	-2.17	45.50	2825.64	-24.96	33.65	2130.91	-66.04	179.49	2811.44	21.04	1107.18	0.00	0.00	0.00	2746.50	-39.54	1480.38	2732.86	70.47	1489.22	2166.75	14.64	1473.78	2391.52	89.86	1441.26	713.12	-299.41	78.96	1314.00	-298.59	75.45	738.85
9.74000	2385.01	65.53	24.75	2360.13	54.38	39.21	2253.01	96.92	138.83	2297.94	105.62	161.80	3009.72	-4.23	40.87	2975.19	-2.20	45.12	2826.18	-24.20	34.10	2130.91	-66.04	179.49	2822.05	20.03	1109.39	0.00	0.00	0.00	2756.85	-41.07	1481.85	2742.91	68.59	1491.35	2166.75	14.64	1473.78	2391.52	89.86	1441.26	713.10	-299.18	79.03	1314.16	-299.10	75.24	738.90
9.75000	2388.69	67.45	23.96	2365.49	56.27	41.72	2265.63	96.44	149.43	2312.12	107.03	170.15	3009.71	-4.20	40.24	2975.39	-2.20	44.86	2824.46	-24.93	33.03	2130.91	-66.04	179.49	2832.37	19.22	1111.55	0.00	0.00	0.00	2767.11	-42.53	1483.46	2753.20	66.91	1493.32	2166.75	14.64	1473.78	2391.52	89.86	1441.26	713.04	-299.61	78.91	1314.12	-298.60	75.22	738.85
9.76000	2393.30	74.06	22.45	2369.13	59.14	42.46	2276.86	98.72	161.25	2327.07	108.91	178.80	3009.95	-4.21	39.93	2975.60	-2.23	44.70	2823.34	-24.89	32.17	2130.91	-66.04	179.49	2842.30	18.61	1113.61	0.00	0.00	0.00	2777.28	-43.90	1485.18	2763.38	65.36	1495.15	2166.75	14.64	1473.78	2391.52	89.86	1441.26	712.97	-299.74	79.19	1314.02	-298.58	75.28	738.81
9.77000	2400.35	73.45	23.07	2380.01	63.45	47.08	2290.47	99.45	172.54	2342.43	111.90	187.78	3010.02	-4.25	39.59	2975.78	-2.31	44.61	2826.13	-24.57	34.38	2130.91	-66.04	179.49	2851.82	18.23	1115.52	0.00	0.00	0.00	2787.35	-45.18	1486.99	2773.11	63.96	1496.89	2166.75	14.64	1473.78	2391.52	89.86	1441.26	713.10	-299.73	79.05	1314.08	-299.09	75.17	738.83
9.78000	2379.29	75.36	5.91	2395.78	68.57	54.12	2305.36	100.90	184.03	2359.94	113.55	196.17	3010.11	-4.23	39.34	2975.78	-2.37	44.37	2824.72	-24.69	33.32	2130.91	-66.04	179.49	2861.37	18.15	1117.33	0.00	0.00	0.00	2797.33	-46.37	1488.87	2782.96	62.79	1498.55	2166.75	14.64	1473.78	2391.52	89.86	1441.26	713.09	-299.48	79.03	1314.28	-299.29	75.12	738.81
9.79000	2383.84	78.42	4.08	2413.23	71.66	61.58	2323.53	102.08	193.46	2375.39	115.78	204.13	3010.34	-4.25	39.23	2975.90	-2.39	44.29	2822.35	-24.95	31.71	2130.91	-66.04	179.49	2870.55	18.37	1118.95	0.00	0.00	0.00	2807.21	-47.44	1490.79	2792.84	61.78	1500.09	2166.75	14.64	1473.78	2391.52	89.86	1441.26	713.15	-300.02	78.91	1314.24	-299.41	75.10	738.82
9.80000	2425.07	81.89	26.10	2429.57	74.41	67.68	2342.39	104.60	201.10	2391.58	118.04	210.54	3010.45	-4.24	39.11	2975.82	-2.42	44.13	2824.50	-25.09	33.43	2130.91	-66.04	179.49	2879.87	18.95	1120.46	0.00	0.00	0.00	2817.01	-48.39	1492.74	2802.64	60.99	1501.52	2166.75	14.64	1473.78	2391.52	89.86	1441.26	713.18	-300.06	78.81	1314.15	-299.26	75.21	738.80
9.81000	2463.73	84.92	43.02	2448.91	76.87	73.35	2363.18	106.20	206.61	2408.51	120.32	215.47	3010.41	-4.22	38.98	2975.80	-2.45	44.02	2824.43	-25.11	32.84	2130.91	-66.04	179.49	2888.82	19.83	1121.79	0.00	0.00	0.00	2826.72	-49.21	1494.68	2812.01	60.36	1502.95	2166.75	14.64	1473.78	2391.52	89.86	1441.26	713.15	-300.10	78.96	1314.01	-298.99	75.42	738.85
9.82000	2478.63	88.24	45.40	2470.06	79.86	78.06	2384.98	108.37	211.26	2426.20	122.62	219.03	3010.21	-4.22	38.80	2975.78	-2.46	43.91	2824.59	-25.22	33.46	2130.91	-66.04	179.49	2897.75	21.01	1123.05	0.00	0.00	0.00	2836.34	-49.90	1496.61	2821.94	59.96	1504.37	2166.75	14.64	1473.78	2391.52	89.86	1441.26	713.11	-299.77	78.93	1314.03	-299.35	75.42	738.88
9.83000	2499.86	92.60	48.71	2492.32	83.83	81.49	2406.85	110.50	214.75	2444.65	124.91	221.28	3010.29	-4.24	38.78	2975.77	-2.47	43.86	2822.21	-25.11	31.82	2130.91	-66.04	179.49	2906.72	22.38	1124.22	0.00	0.00	0.00	2845.87	-50.44	1498.49	2831.29	59.71	1505.82	2166.75	14.64	1473.78	2391.52	89.86	1441.26	713.13	-299.94	78.82	1314.15	-299.60	75.26	738.79
9.84000	2523.53	97.73	51.47	2515.33	88.33	83.74	2406.85	110.50	214.75	2463.88	127.20	222.32	3010.27	-4.16	38.68	2975.84	-2.45	43.81	2822.69	-24.83	32.30	2130.91	-66.04	179.49	2915.72	23.92	1125.30	0.00	0.00	0.00	2855.31	-50.83	1500.31	2840.23	59.60	1507.27	2166.75	14.64	1473.78	2391.52	89.86	1441.26	713.16	-299.76	78.80	1314.12	-299.00	75.24	738.80
9.85000	2548.17	103.21	53.07	2539.83	93.15	85.15	2406.85	110.50	214.75	2483.87	129.47	222.23	3010.07	-4.18	38.57	2975.81	-2.42	43.71	2823.37	-24.69	32.25	2130.91	-66.04	179.49	2924.75	25.50	1126.33	0.00	0.00	0.00	2864.67	-51.05	1502.04	2849.39	59.67	1508.69	2166.75	14.64	1473.78	2391.52	89.86	1441.26	713.19	-299.59	78.80	1313.95	-299.15	75.40	738.87
9.86000	2574.82	108.55	54.21	2565.83	97.70	85.79	2406.85	110.50	214.75	2504.65	131.71	221.10	3009.93	-4.20	38.41	2975.75	-2.45	43.57	2823.65	-24.81	32.27	2130.91	-66.04	179.49	2933.78	27.07	1127.29	0.00	0.00	0.00	2873.94	-51.10	1503.66	2858.36	59.84	1510.10	2166.75	14.64	1473.78	2391.52	89.86	1441.26	713.16	-299.85	79.02	1314.07	-299.02	75.31	738.85
9.87000	2602.87	113.48	54.58	2592.91	101.98	85.65	2406.85	110.50	214.75	2526.23	133.91	219.00	3010.13	-4.19	38.42	2975.86	-2.46	43.51	2824.09	-25.07	33.00	2130.91	-66.04	179.49	2942.90	28.51	1128.21	0.00	0.00	0.00	2883.13	-50.97	1505.16	2867.00	60.16	1511.41	2166.75	14.64	1473.78	2391.52	89.86	1441.26	713.11	-300.26	78.92	1314.14	-299.08	75.29	738.87
9.88000	2632.47	117.94	54.48	2621.52	105.83	84.97	2406.85	110.50	214.75	2548.61	136.07	216.02	3010.19	-4.17	38.32	2975.90	-2.48	43.40	2824.79	-25.06	33.51	2130.91	-66.04	179.49	2951.91	29.87	1129.10	0.00	0.00	0.00	2892.23	-50.64	1506.49	2875.42	60.59	1512.69	2166.75	14.64	1473.78	2391.52	89.86	1441.26	713.09	-299.85	79.06	1314.19	-299.34	75.24	738.82
9.89000	2663.69	122.06	54.01	2651.46	109.41	83.79	2406.85	110.50	214.75	2571.79	138.16	212.25	3010.41	-4.20	38.38	2975.87	-2.49	43.25	2825.30	-24.91	33.52	2130.91	-66.04	179.49	2960.47	31.01	1129.94	0.00	0.00	0.00	2901.25	-50.12	1507.66	2883.64	61.11	1513.88	2166.75	14.64	1473.78	2391.52	89.86	1441.26	713.13	-299.85	78.86	1314.12	-299.31	75.37	738.84
9.90000	2695.86	125.78	53.06	2682.52	112.70	82.17	2406.85	110.50	214.75	2595.78	140.19	207.78	3010.43	-4.24	38.22	2975.77	-2.56	43.03	2823.78	-25.03	32.45	2130.91	-66.04	179.49	2968.79	31.90	1130.77	0.00	0.00	0.00	2910.19	-49.39	1508.62	2891.77	61.71	1514.97	2166.75	14.64	1473.78	2391.52	89.86	1441.26	713.11	-299.53	78.97	1314.20	-299.34	75.23	738.86
9.91000	2729.05	129.05	51.74	2714.47	115.64	80.20	2406.85	110.50	214.75	2620.60	142.15	202.67	3010.47	-4.33	38.11	2975.73	-2.60	42.85	2825.46	-24.54	33.49	2130.91	-66.04	179.49	2976.77	32.59	1131.52	0.00	0.00	0.00	2918.52	-48.72	1509.80	2899.86	62.37	1515.95	2166.75	14.64	1473.78	2391.52	89.86	1441.26	713.05	-299.38	79.06	1314.12	-299.12	75.25	738.83
9.92000	2762.94	131.82	50.15	2746.79	118.14	77.62	2406.85	110.50	214.75	2646.26	144.02	197.03	3010.44	-4.44	37.95	2975.85	-2.65	42.81	2823.35	-24.80	31.91	2130.91	-66.04	179.49	2984.44	33.05	1132.19	0.00	0.00	0.00	2926.76	-47.96	1510.87	2907.86	63.13	1516.82	2166.75	14.64	1473.78	2391.52	89.86	1441.26	713.11	-299.69	78.83	1314.18	-299.35	75.19	738.87
9.93000	2797.26	134.20	48.20	2779.79	120.27	74.79	2406.85	110.50	214.75	2672.74	145.79	190.93	3010.42	-4.55	37.76	2975.88	-2.74	42.75	2821.94	-25.44	30.85	2130.91	-66.04	179.49	2991.99	33.33	1132.78	0.00	0.00	0.00	2934.91	-47.19	1511.79	2915.80	63.84	1517.54	2166.75	14.64	1473.78	2391.52	89.86	1441.26	713.13	-299.93	78.81	1314.22	-298.94	75.25	738.90
9.94000	2831.92	136.31	46.25	2813.85	122.15	72.15	2406.85	110.50	214.75	2700.08	147.45	184.46	3010.66	-4.69	37.74	2975.85	-2.83	42.70	2822.90	-25.42	31.51	2130.91	-66.04	179.49	2999.44	33.43	1133.30	0.00	0.00	0.00	2943.00	-46.41	1512.58	2923.68	64.62	1518.11	2166.75	14.64	1473.78	2391.52	89.86	1441.26	713.16	-299.54	78.89	1314.25	-299.05	75.23	738.82
9.95000	2873.23	138.98	43.97	2847.90	123.95	69.41	2406.85	110.50	214.75	2728.26	149.00	177.71	3010.83	-4.82	37.73	2975.81	-2.94	42.70	2822.60	-25.35	31.38	2130.91	-66.04	179.49	3006.99	33.34	1133.76	0.00	0.00	0.00	2951.06	-45.59	1513.22	2931.49	65.39	1518.55	2166.75	14.64	1473.78	2391.52	89.86	1441.26	713.23	-299.70	78.79	1314.18	-299.04	75.33	738.82
9.96000	2907.49	140.93	42.24	2882.24	125.95	66.87	2406.85	110.50	214.75	2757.31	150.42	170.75	3011.19	-4.92	37.89	2975.73	-3.01	42.71	2822.60	-25.35	31.38	2130.91	-66.04	179.49	3014.53	33.09	1134.14	0.00	0.00	0.00	2959.06	-44.78	1513.71	2939.37	66.15	1518.87	2166.75	14.64	1473.78	2391.52	89.86	1441.26	713.16	-299.71	78.83	1314.22	-299.58	75.23	738.85
9.97000	2937.85	142.37	41.16	2916.48	127.87	64.42	2406.85	110.50	214.75	2787.22	151.71	163.67	3011.07	-5.09	37.87	2975.71	-3.10	42.71	2822.60	-25.35	31.38	2130.91	-66.04	179.49	3022.17	32.69	1134.43	0.00	0.00	0.00	2966.94	-43.97	1514.06	2947.04	66.94	1519.04	2166.75	14.64	1473.78	2391.52	89.86	1441.26	713.14	-299.73	78.83	1313.96	-298.78	75.55	738.87
9.98000	2967.46	143.48	40.83	2951.00	129.45	62.42	2406.85	110.50	214.75	2818.02	152.85	156.55	3010.69	-5.24	37.72	2975.85	-3.14	42.75	2822.60	-25.35	31.38	2130.91	-66.04	179.49	3029.73	32.19	1134.58	0.00	0.00	0.00	2974.63	-43.18	1514.30	2954.57	67.71	1519.04	2166.75	14.64	1473.78	2391.52	89.86	1441.26	712.98	-299.17	79.16	1314.04	-298.96	75.43	738.86
9.99000	2999.49	144.46	41.32	2984.98	130.68	60.47	2406.85	110.50	214.75	2849.69	153.84	149.49	3010.65	-5.31	37.68	2976.04	-3.13	42.73	2822.60	-25.35	31.38	2130.91	-66.04	179.49	3037.34	31.60	1134.64	0.00	0.00	0.00	2982.17	-42.40	1514.43	2961.93	68.46	1518.91	2166.75	14.64	1473.78	2391.52	89.86	1441.26	713.03	-299.39	79.06	1314.03	-298.57	75.38	738.90
10.00000	3037.08	145.49	42.75	3020.19	131.67	59.85	2406.85	110.50	214.75	2882.26	154.66	142.56	3010.70	-5.27	37.53	2976.17	-3.04	42.72	2822.60	-25.35	31.38	2130.91	-66.04	179.49	3044.94	30.91	1134.59	0.00	0.00	0.00	2989.74	-41.63	1514.48	2969.07	69.21	1518.63	2166.75	14.64	1473.78	2391.52	89.86	1441.26	713.10	-299.82	78.93	1314.08	-298.88	75.38	738.86
10.01000	3083.36	146.76	45.20	3055.74	132.59	60.18	2406.85	110.50	214.75	2915.72	155.30	135.85	3011.05	-5.14	37.63	2976.26	-2.90	42.77	2822.60	-25.35	31.38	2130.91	-66.04	179.49	3052.46	30.16	1134.38	0.00	0.00	0.00	2997.33	-40.86	1514.37	2976.32	69.94	1518.23	2166.75	14.64	1473.78	2391.52	89.86	1441.26	713.12	-299.57	79.00	1314.21	-299.10	75.19	738.85
10.02000	3117.49	147.78	46.54	3090.07	133.52	60.50	2406.85	110.50	214.75	2945.85	156.03	128.33	3011.15	-4.93	37.64	2976.24	-2.76	42.82	2822.60	-25.35	31.38	2130.91	-66.04	179.49	3059.93	29.38	1134.01	0.00	0.00	0.00	2997.33	-40.86	1514.37	2983.66	70.65	1517.69	2166.75	14.64	1473.78	2391.52	89.86	1441.26	713.14	-299.30	78.96	1314.06	-299.20	75.36	738.79
10.03000	3152.57	148.67	49.86	3123.44	134.32	61.34	2406.85	110.50	214.75	2976.13	156.61	121.68	3011.01	-4.75	37.56	2976.23	-2.65	42.76	2822.60	-25.35	31.38	2130.91	-66.04	179.49	3067.58	28.60	1133.45	0.00	0.00	0.00	2997.33	-40.86	1514.37	2990.91	71.39	1517.03	2166.75	14.64	1473.78	2391.52	89.86	1441.26	713.04	-299.55	79.03	1314.02	-299.50	75.47	738.84
10.04000	3152.57	148.67	49.86	3155.60	134.73	62.42	2406.85	110.50	214.75	3006.56	157.08	115.96	3011.03	-4.58	37.45	2976.21	-2.71	42.67	2822.60	-25.35	31.38	2130.91	-66.04	179.49	3075.19	27.83	1132.72	0.00	0.00	0.00	2997.33	-40.86	1514.37	2997.97	72.07	1516.22	2166.75	14.64	1473.78	2391.52	89.86	1441.26	713.17	-299.77	78.96	1314.15	-299.47	75.30	738.87
10.05000	3152.57	148.67	49.86	3188.11	134.69	65.88	2406.85	110.50	214.75	3035.43	157.55	110.74	3010.69	-4.60	36.98	2976.21	-2.82	42.57	2822.60	-25.35	31.38	2130.91	-66.04	179.49	3082.59	27.07	1131.83	0.00	0.00	0.00	2997.33	-40.86	1514.37	3004.86	72.77	1515.32	2166.75	14.64	1473.78	2391.52	89.86	1441.26	713.05	-299.27	78.96	1314.11	-299.61	75.30	738.79
10.06000	3152.57	148.67	49.86	3188.11	134.69	65.88	2406.85	110.50	214.75	3064.07	157.85	106.52	3010.46	-4.67	36.67	2976.20	-2.91	42.49	2822.60	-25.35	31.38	2130.91	-66.04	179.49	3089.89	26.33	1130.79	0.00	0.00	0.00	2997.33	-40.86	1514.37	3011.55	73.45	1514.28	2166.75	14.64	1473.78	2391.52	89.86	1441.26	713.00	-299.99	78.84	1314.24	-299.31	75.19	738.84
10.07000	3152.57	148.67	49.86	3188.11	134.69	65.88	2406.85	110.50	214.75	3092.56	157.91	104.06	3010.37	-4.77	36.53	2976.31	-3.00	42.51	2822.60	-25.35	31.38	2130.91	-66.04	179.49	3097.33	25.65	1129.60	0.00	0.00	0.00	2997.33	-40.86	1514.37	3018.54	74.14	1513.15	2166.75	14.64	1473.78	2391.52	89.86	1441.26	713.09	-300.08	78.86	1314.26	-299.22	75.16	738.84
10.08000	3152.57	148.67	49.86	3188.11	134.69	65.88	2406.85	110.50	214.75	3120.30	157.71	102.71	3010.18	-4.86	36.36	2976.47	-3.12	42.52	2822.60	-25.35	31.38	2130.91	-66.04	179.49	3105.05	25.04	1128.23	0.00	0.00	0.00	2997.33	-40.86	1514.37	3025.34	74.83	1511.91	2166.75	14.64	1473.78	2391.52	89.86	1441.26	713.24	-300.15	78.83	1314.19	-298.95	75.25	738.82
10.09000	3152.57	148.67	49.86	3188.11	134.69	65.88	2406.85	110.50	214.75	3145.64	157.48	100.75	3010.48	-4.97	36.48	2976.51	-3.27	42.45	2822.60	-25.35	31.38	2130.91	-66.04	179.49	3112.78	24.51	1126.76	0.00	0.00	0.00	2997.33	-40.86	1514.37	3032.17	75.53	1510.58	2166.75	14.64	1473.78	2391.52	89.86	1441.26	713.21	-299.39	78.85	1314.24	-299.25	75.12	738.86
10.10000	3152.57	148.67	49.86	3188.11	134.69	65.88	2406.85	110.50	214.75	3167.34	156.65	99.99	3010.43	-5.14	36.32	2976.69	-3.37	42.49	2822.60	-25.35	31.38	2130.91	-66.04	179.49	3120.38	24.13	1125.25	0.00	0.00	0.00	2997.33	-40.86	1514.37	3038.96	76.25	1509.20	2166.75	14.64	1473.78	2391.52	89.86	1441.26	713.14	-299.66	78.95	1314.08	-298.83	75.38	738.87
10.11000	3152.57	148.67	49.86	3188.11	134.69	65.88	2406.85	110.50	214.75	3191.33	155.81	99.75	3010.56	-5.31	36.26	2976.89	-3.52	42.48	2822.60	-25.35	31.38	2130.91	-66.04	179.49	3128.63	23.51	1123.91	0.00	0.00	0.00	2997.33	-40.86	1514.37	3045.97	77.04	1507.73	2166.75	14.64	1473.78	2391.52	89.86	1441.26	713.07	-299.70	79.09	1313.99	-298.91	75.34	738.88
10.12000	3152.57	148.67	49.86	3188.11	134.69	65.88	2406.85	110.50	214.75	3212.76	154.75	99.84	3010.74	-5.41	36.20	2976.96	-3.68	42.41	2822.60	-25.35	31.38	2130.91	-66.04	179.49	3136.77	23.01	1122.47	0.00	0.00	0.00	2997.33	-40.86	1514.37	3053.05	77.88	1506.23	2166.75	14.64	1473.78	2391.52	89.86	1441.26	713.16	-299.62	78.94	1314.15	-299.41	75.20	738.85
10.13000	3152.57	148.67	49.86	3188.11	134.69	65.88	2406.85	110.50	214.75	3233.85	153.43	101.17	3010.90	-5.59	36.14	2977.10	-3.79	42.39	2822.60	-25.35	31.38	2130.91	-66.04	179.49	3144.82	22.62	1120.96	0.00	0.00	0.00	2997.33	-40.86	1514.37	3060.08	78.75	1504.76	2166.75	14.64	1473.78	2391.52	89.86	1441.26	713.17	-300.28	78.67	1314.17	-299.24	75.19	738.84
10.14000	3152.57	148.67	49.86	3188.11	134.69	65.88	2406.85	110.50	214.75	3233.85	153.43	101.17	3011.08	-5.71	36.13	2977.30	-3.93	42.40	2822.60	-25.35	31.38	2130.91	-66.04	179.49	3152.80	22.36	1119.39	0.00	0.00	0.00	2997.33	-40.86	1514.37	3067.14	79.71	1503.30	2166.75	14.64	1473.78	2391.52	89.86	1441.26	713.14	-300.07	78.91	1314.01	-298.94	75.29	738.82
10.15000	3152.57	148.67	49.86	3188.11	134.69	65.88	2406.85	110.50	214.75	3233.85	153.43	101.17	3011.24	-5.88	36.03	2977.50	-4.08	42.38	2822.60	-25.35	31.38	2130.91	-66.04	179.49	3160.74	22.23	1117.80	0.00	0.00	0.00	2997.33	-40.86	1514.37	3074.20	80.71	1501.90	2166.75	14.64	1473.78	2391.52	89.86	1441.26	713.13	-300.13	78.92	1314.13	-299.04	75.24	738.81
10.16000	3152.57	148.67	49.86	3188.11	134.69	65.88	2406.85	110.50	214.75	3233.85	153.43	101.17	3011.40	-6.07	35.97	2977.65	-4.24	42.36	2822.60	-25.35	31.38	2130.91	-66.04	179.49	3168.67	22.22	1116.21	0.00	0.00	0.00	2997.33	-40.86	1514.37	3081.13	81.82	1500.56	2166.75	14.64	1473.78	2391.52	89.86	1441.26	713.04	-299.53	79.12	1314.24	-299.47	74.94	738.86
10.17000	3152.57	148.67	49.86	3188.11	134.69	65.88	2406.85	110.50	214.75	3233.85	153.43	101.17	3011.47	-6.24	35.86	2977.97	-4.37	42.44	2822.60	-25.35	31.38	2130.91	-66.04	179.49	3176.60	22.33	1114.63	0.00	0.00	0.00	2997.33	-40.86	1514.37	3088.19	83.00	1499.29	2166.75	14.64	1473.78	2391.52	89.86	1441.26	713.08	-299.48	79.08	1314.23	-298.91	75.13	738.82
10.18000	3152.57	148.67	49.86	3188.11	134.69	65.88	2406.85	110.50	214.75	3233.85	153.43	101.17	3011.78	-6.43	35.84	2978.10	-4.58	42.36	2822.60	-25.35	31.38	2130.91	-66.04	179.49	3184.56	22.57	1113.11	0.00	0.00	0.00	2997.33	-40.86	1514.37	3095.40	84.30	1498.06	2166.75	14.64	1473.78	2391.52	89.86	1441.26	713.13	-299.81	78.96	1314.20	-298.80	75.24	738.83
10.19000	3152.57	148.67	49.86	3188.11	134.69	65.88	2406.85	110.50	214.75	3233.85	153.43	101.17	3011.88	-6.62	35.66	2978.21	-4.80	42.29	2822.60	-25.35	31.38	2130.91	-66.04	179.49	3192.58	22.94	1111.65	0.00	0.00	0.00	2997.33	-40.86	1514.37	3102.42	85.59	1496.95	2166.75	14.64	1473.78	2391.52	89.86	1441.26	713.06	-299.90	78.92	1314.08	-299.06	75.26	738.84
10.20000	3152.57	148.67	49.86	3188.11	134.69	65.88	2406.85	110.50	214.75	3233.85	153.43	101.17	3012.12	-6.85	35.62	2978.45	-4.98	42.27	2822.60	-25.35	31.38	2130.91	-66.04	179.49	3200.69	23.44	1110.29	0.00	0.00	0.00	2997.33	-40.86	1514.37	3109.60	86.94	1495.91	2166.75	14.64	1473.78	2391.52	89.86	1441.26	713.08	-299.54	79.14	1314.12	-299.36	75.24	738.91
10.21000	3152.57	148.67	49.86	3188.11	134.69	65.88	2406.85	110.50	214.75	3233.85	153.43	101.17	3012.38	-6.99	35.54	2978.62	-5.19	42.20	2822.60	-25.35	31.38	2130.91	-66.04	179.49	3208.89	24.06	1109.05	0.00	0.00	0.00	2997.33	-40.86	1514.37	3116.90	88.31	1494.97	2166.75	14.64	1473.78	2391.52	89.86	1441.26	713.10	-299.58	79.00	1313.92	-299.33	75.37	738.82
10.22000	3152.57	148.67	49.86	3188.11	134.69	65.88	2406.85	110.50	214.75	3233.85	153.43	101.17	3012.68	-7.25	35.49	2978.71	-5.48	42.07	2822.60	-25.35	31.38	2130.91	-66.04	179.49	3217.23	24.82	1107.95	0.00	0.00	0.00	2997.33	-40.86	1514.37	3124.16	89.75	1494.14	2166.75	14.64	1473.78	2391.52	89.86	1441.26	713.14	-299.96	78.95	1313.97	-298.93	75.40	738.81
10.23000	3152.57	148.67	49.86	3188.11	134.69	65.88	2406.85	110.50	214.75	3233.85	153.43	101.17	3012.90	-7.47	35.38	2978.94	-5.72	42.03	2822.60	-25.35	31.38	2130.91	-66.04	179.49	3225.72	25.71	1107.03	0.00	0.00	0.00	2997.33	-40.86	1514.37	3131.52	91.15	1493.39	2166.75	14.64	1473.78	2391.52	89.86	1441.26	713.25	-300.09	78.96	1314.09	-298.63	75.35	738.86
10.24000	3152.57	148.67	49.86	3188.11	134.69	65.88	2406.85	110.50	214.75	3233.85	153.43	101.17	3013.18	-7.70	35.28	2979.17	-6.00	41.98	2822.60	-25.35	31.38	2130.91	-66.04	179.49	3234.39	26.74	1106.29	0.00	0.00	0.00	2997.33	-40.86	1514.37	3139.28	92.63	1492.69	2166.75	14.64	1473.78	2391.52	89.86	1441.26	713.17	-299.79	78.87	1314.35	-299.23	74.99	738.87
10.25000	3152.57	148.67	49.86	3188.11	134.69	65.88	2406.85	110.50	214.75	3233.85	153.43	101.17	3013.35	-7.96	35.09	2979.30	-6.32	41.79	2822.60	-25.35	31.38	2130.91	-66.04	179.49	3243.27	27.90	1105.78	0.00	0.00	0.00	2997.33	-40.86	1514.37	3147.05	94.12	1492.00	2166.75	14.64	1473.78	2391.52	89.86	1441.26	713.16	-299.60	78.88	1314.20	-298.94	75.22	738.82
10.26000	3152.57	148.67	49.86	3188.11	134.69	65.88	2406.85	110.50	214.75	3233.85	153.43	101.17	3013.68	-8.18	35.01	2979.51	-6.62	41.67	2822.60	-25.35	31.38	2130.91	-66.04	179.49	3252.37	29.19	1105.51	0.00	0.00	0.00	2997.33	-40.86	1514.37	3154.82	95.60	1491.33	2166.75	14.64	1473.78	2391.52	89.86	1441.26	713.13	-299.65	78.87	1313.95	-298.77	75.48	738.81
10.27000	3152.57	148.67	49.86	3188.11	134.69	65.88	2406.85	110.50	214.75	3233.85	153.43	101.17	3014.00	-8.42	34.93	2979.78	-6.95	41.50	2822.60	-25.35	31.38	2130.91	-66.04	179.49	3261.73	30.62	1105.50	0.00	0.00	0.00	2997.33	-40.86	1514.37	3162.82	97.15	1490.71	2166.75	14.64	1473.78	2391.52	89.86	1441.26	713.07	-299.16	79.14	1314.08	-298.67	75.29	738.86
10.28000	3152.57	148.67	49.86	3188.11	134.69	65.88	2406.85	110.50	214.75	3233.85	153.43	101.17	3014.41	-8.60	34.90	2980.10	-7.33	41.35	2822.60	-25.35	31.38	2130.91	-66.04	179.49	3271.36	32.19	1105.78	0.00	0.00	0.00	2997.33	-40.86	1514.37	3170.91	98.80	1490.35	2166.75	14.64	1473.78	2391.52	89.86	1441.26	713.06	-299.40	78.94	1314.20	-299.15	75.25	738.84
10.29000	3152.57	148.67	49.86	3188.11	134.69	65.88	2406.85	110.50	214.75	3233.85	153.43	101.17	3014.80	-8.76	34.91	2980.71	-7.72	41.29	2822.60	-25.35	31.38	2130.91	-66.04	179.49	3281.30	33.90	1106.39	0.00	0.00	0.00	2997.33	-40.86	1514.37	3179.37	100.55	1490.32	2166.75	14.64	1473.78	2391.52	89.86	1441.26	713.06	-299.61	79.13	1314.10	-298.96	75.24	738.85
10.30000	3152.57	148.67	49.86	3188.11	134.69	65.88	2406.85	110.50	214.75	3233.85	153.43	101.17	3014.95	-8.92	34.73	2981.42	-8.12	41.10	2822.60	-25.35	31.38	2130.91	-66.04	179.49	3291.56	35.75	1107.33	0.00	0.00	0.00	2997.33	-40.86	1514.37	3188.06	102.42	1490.48	2166.75	14.64	1473.78	2391.52	89.86	1441.26	713.14	-299.58	78.98	1313.97	-298.66	75.33	738.85
10.31000	3152.57	148.67	49.86	3188.11	134.69	65.88	2406.85	110.50	214.75	3233.85	153.43	101.17	3015.20	-9.08	34.73	2982.28	-8.52	40.68	2822.60	-25.35	31.38	2130.91	-66.04	179.49	3299.11	37.13	1108.06	0.00	0.00	0.00	2997.33	-40.86	1514.37	3196.29	104.42	1490.81	2166.75	14.64	1473.78	2391.52	89.86	1441.26	713.16	-299.80	78.85	1314.09	-298.78	75.31	738.78
10.32000	3152.57	148.67	49.86	3188.11	134.69	65.88	2406.85	110.50	214.75	3233.85	153.43	101.17	3015.24	-9.13	34.66	2983.17	-8.87	40.01	2822.60	-25.35	31.38	2130.91	-66.04	179.49	3308.97	38.77	1108.67	0.00	0.00	0.00	2997.33	-40.86	1514.37	3196.29	104.42	1490.81	2166.75	14.64	1473.78	2391.52	89.86	1441.26	713.13	-299.85	78.87	1313.97	-298.85	75.39	738.85
10.33000	3152.57	148.67	49.86	3188.11	134.69	65.88	2406.85	110.50	214.75	3233.85	153.43	101.17	3015.25	-9.23	34.71	2984.15	-9.06	39.74	2822.60	-25.35	31.38	2130.91	-66.04	179.49	3317.98	40.50	1109.64	0.00	0.00	0.00	2997.33	-40.86	1514.37	3196.29	104.42	1490.81	2166.75	14.64	1473.78	2391.52	89.86	1441.26	713.20	-299.98	78.77	1314.07	-298.70	75.29	738.78
10.34000	3152.57	148.67	49.86	3188.11	134.69	65.88	2406.85	110.50	214.75	3233.85	153.43	101.17	3015.27	-9.27	34.94	2985.13	-9.15	39.32	2822.60	-25.35	31.38	2130.91	-66.04	179.49	3328.71	42.45	1110.79	0.00	0.00	0.00	2997.33	-40.86	1514.37	3196.29	104.42	1490.81	2166.75	14.64	1473.78	2391.52	89.86	1441.26	713.13	-299.65	78.90	1314.23	-299.02	75.23	738.80
10.35000	3152.57	148.67	49.86	3188.11	134.69	65.88	2406.85	110.50	214.75	3233.85	153.43	101.17	3015.08	-9.37	35.08	2986.40	-9.17	38.85	2822.60	-25.35	31.38	2130.91	-66.04	179.49	3337.68	44.07	1112.32	0.00	0.00	0.00	2997.33	-40.86	1514.37	3196.29	104.42	1490.81	2166.75	14.64	1473.78	2391.52	89.86	1441.26	713.15	-299.86	78.92	1314.11	-298.71	75.43	738.83
10.36000	3152.57	148.67	49.86	3188.11	134.69	65.88	2406.85	110.50	214.75	3233.85	153.43	101.17	3015.27	-9.50	35.38	2988.00	-9.11	38.36	2822.60	-25.35	31.38	2130.91	-66.04	179.49	3347.65	46.12	1113.78	0.00	0.00	0.00	2997.33	-40.86	1514.37	3196.29	104.42	1490.81	2166.75	14.64	1473.78	2391.52	89.86	1441.26	713.20	-300.14	78.84	1314.12	-298.97	75.21	738.79
10.37000	3152.57	148.67	49.86	3188.11	134.69	65.88	2406.85	110.50	214.75	3233.85	153.43	101.17	3015.63	-9.61	35.52	2989.87	-9.02	38.32	2822.60	-25.35	31.38	2130.91	-66.04	179.49	3356.42	48.23	1115.48	0.00	0.00	0.00	2997.33	-40.86	1514.37	3196.29	104.42	1490.81	2166.75	14.64	1473.78	2391.52	89.86	1441.26	713.21	-299.85	78.83	1314.07	-299.08	75.20	738.84
10.38000	3152.57	148.67	49.86	3188.11	134.69	65.88	2406.85	110.50	214.75	3233.85	153.43	101.17	3016.68	-9.97	35.51	2992.10	-9.14	38.83	2822.60	-25.35	31.38	2130.91	-66.04	179.49	3356.42	48.23	1115.48	0.00	0.00	0.00	2997.33	-40.86	1514.37	3196.29	104.42	1490.81	2166.75	14.64	1473.78	2391.52	89.86	1441.26	713.13	-299.62	78.86	1313.92	-298.78	75.49	738.81
10.39000	3152.57	148.67	49.86	3188.11	134.69	65.88	2406.85	110.50	214.75	3233.85	153.43	101.17	3018.83	-10.81	35.03	2995.53	-9.77	39.97	2822.60	-25.35	31.38	2130.91	-66.04	179.49	3356.42	48.23	1115.48	0.00	0.00	0.00	2997.33	-40.86	1514.37	3196.29	104.42	1490.81	2166.75	14.64	1473.78	2391.52	89.86	1441.26	713.19	-299.84	78.87	1314.11	-299.29	75.28	738.83
10.40000	3152.57	148.67	49.86	3188.11	134.69	65.88	2406.85	110.50	214.75	3233.85	153.43	101.17	3022.42	-12.37	34.34	3000.12	-11.10	42.02	2822.60	-25.35	31.38	2130.91	-66.04	179.49	3356.42	48.23	1115.48	0.00	0.00	0.00	2997.33	-40.86	1514.37	3196.29	104.42	1490.81	2166.75	14.64	1473.78	2391.52	89.86	1441.26	713.16	-299.91	78.84	1314.24	-299.14	75.14	738.86
10.41000	3152.57	148.67	49.86	3188.11	134.69	65.88	2406.85	110.50	214.75	3233.85	153.43	101.17	3027.56	-15.23	33.81	3006.45	-13.45	45.19	2822.60	-25.35	31.38	2130.91	-66.04	179.49	3356.42	48.23	1115.48	0.00	0.00	0.00	2997.33	-40.86	1514.37	3196.29	104.42	1490.81	2166.75	14.64	1473.78	2391.52	89.86	1441.26	713.10	-299.96	78.93	1314.26	-299.41	75.19	738.88
10.42000	3152.57	148.67	49.86	3188.11	134.69	65.88	2406.85	110.50	214.75	3233.85	153.43	101.17	3035.35	-18.89	34.35	3014.87	-16.46	49.42	2822.60	-25.35	31.38	2130.91	-66.04	179.49	3356.42	48.23	1115.48	0.00	0.00	0.00	2997.33	-40.86	1514.37	3196.29	104.42	1490.81	2166.75	14.64	1473.78	2391.52	89.86	1441.26	713.20	-300.17	78.68	1314.26	-299.71	75.03	738.79
10.43000	3152.57	148.67	49.86	3188.11	134.69	65.88	2406.85	110.50	214.75	3233.85	153.43	101.17	3047.45	-22.83	38.01	3027.45	-19.83	54.92	2822.60	-25.35	31.38	2130.91	-66.04	179.49	3356.42	48.23	1115.48	0.00	0.00	0.00	2997.33	-40.86	1514.37	3196.29	104.42	1490.81	2166.75	14.64	1473.78	2391.52	89.86	1441.26	713.12	-299.44	78.96	1314.06	-299.14	75.36	738.81
10.44000	3152.57	148.67	49.86	3188.11	134.69	65.88	2406.85	110.50	214.75	3233.85	153.43	101.17	3063.77	-26.71	43.96	3043.64	-23.54	60.97	2822.60	-25.35	31.38	2130.91	-66.04	179.49	3356.42	48.23	1115.48	0.00	0.00	0.00	2997.33	-40.86	1514.37	3196.29	104.42	1490.81	2166.75	14.64	1473.78	2391.52	89.86	1441.26	713.04	-299.18	79.16	1314.11	-299.06	75.30	738.82
10.45000	3152.57	148.67	49.86	3188.11	134.69	65.88	2406.85	110.50	214.75	3233.85	153.43	101.17	3063.77	-26.71	43.96	3043.64	-23.54	60.97	2822.60	-25.35	31.38	2130.91	-66.04	179.49	3356.42	48.23	1115.48	0.00	0.00	0.00	2997.33	-40.86	1514.37	3196.29	104.42	1490.81	2166.75	14.64	1473.78	2391.52	89.86	1441.26	713.04	-299.18	79.16	1314.11	-299.06	75.30	738.82
[truncated: 35 more columns]
