# Supplementary material for: The impact of mobile phone use on where we look and how we walk when negotiating floor based obstacles
Source: PLoS One. 2017 Jun 30;12(6):e0179802. doi: 10.1371/journal.pone.0179802 (PMC5493336; doi:10.1371/journal.pone.0179802)
Supplement: S1 File — (ZIP) [file pone.0179802.s001.zip › Gait/PP10/SW obs write 1.txt]

CODAmotion Analysis Text
Codamotion Analysis Text Save of: SW obs write 1.mdf
Time	Markers
Time	1:LTOE.X	1:LTOE.Y	1:LTOE.Z	2:L2nd.X	2:L2nd.Y	2:L2nd.Z	3:LHEE.X	3:LHEE.Y	3:LHEE.Z	4:LANK.X	4:LANK.Y	4:LANK.Z	5:RTOE.X	5:RTOE.Y	5:RTOE.Z	6:R2nd.X	6:R2nd.Y	6:R2nd.Z	7:RHEE.X	7:RHEE.Y	7:RHEE.Z	8:RANK.X	8:RANK.Y	8:RANK.Z	9:STRN.X	9:STRN.Y	9:STRN.Z	10:Marker 10.X	10:Marker 10.Y	10:Marker 10.Z	11:FRHD.X	11:FRHD.Y	11:FRHD.Z	12:FLHD.X	12:FLHD.Y	12:FLHD.Z	13:BRHD.X	13:BRHD.Y	13:BRHD.Z	14:BLHD.X	14:BLHD.Y	14:BLHD.Z	15:BLSTEP.X	15:BLSTEP.Y	15:BLSTEP.Z	16:FLSTEP.X	16:FLSTEP.Y	16:FLSTEP.Z	17:BRSTEP.X
(s)	(mm)	(mm)	(mm)	(mm)	(mm)	(mm)	(mm)	(mm)	(mm)	(mm)	(mm)	(mm)	(mm)	(mm)	(mm)	(mm)	(mm)	(mm)	(mm)	(mm)	(mm)	(mm)	(mm)	(mm)	(mm)	(mm)	(mm)	(mm)	(mm)	(mm)	(mm)	(mm)	(mm)	(mm)	(mm)	(mm)	(mm)	(mm)	(mm)	(mm)	(mm)	(mm)	(mm)	(mm)	(mm)	(mm)	(mm)	(mm)	(mm)
0.00000	-3415.25	211.97	56.82	-3506.64	231.96	48.59	-3356.23	136.14	-1.21	-3480.19	223.91	107.76	-3414.08	25.62	27.05	-3814.74	110.71	38.65	-3170.13	334.13	-5.87	-2986.71	314.86	46.22	-3664.77	160.09	1110.00	0.00	0.00	0.00	-3627.36	139.22	1461.49	-3824.69	69.26	1461.73	-2773.71	229.60	1150.78	-2706.42	130.29	1129.20	542.17	-206.35	60.19	974.93	-197.14	56.78	513.06
0.01000	-3415.25	211.97	56.82	-3506.64	231.96	48.59	-3356.23	136.14	-1.21	-3480.19	223.91	107.76	-3414.08	25.62	27.05	-3814.74	110.71	38.65	-3170.13	334.13	-5.87	-2986.71	314.86	46.22	-3664.77	160.09	1110.00	0.00	0.00	0.00	-3627.36	139.22	1461.49	-3824.69	69.26	1461.73	-2773.71	229.60	1150.78	-2706.42	130.29	1129.20	542.17	-206.35	60.19	974.93	-197.14	56.78	513.06
0.02000	-3415.25	211.97	56.82	-3506.64	231.96	48.59	-3356.23	136.14	-1.21	-3480.19	223.91	107.76	-3414.08	25.62	27.05	-3814.74	110.71	38.65	-3170.13	334.13	-5.87	-2986.71	314.86	46.22	-3664.77	160.09	1110.00	0.00	0.00	0.00	-3627.36	139.22	1461.49	-3824.69	69.26	1461.73	-2774.43	229.64	1151.10	-2707.21	130.32	1129.53	542.34	-206.41	60.21	975.27	-197.21	56.80	513.06
0.03000	-3415.25	211.97	56.82	-3506.64	231.96	48.59	-3356.27	136.15	-1.19	-3480.19	223.91	107.76	-3414.08	25.62	27.05	-3814.74	110.71	38.65	-3170.42	334.17	-5.86	-2987.08	314.90	46.23	-3664.77	160.09	1110.00	0.00	0.00	0.00	-3627.36	139.22	1461.49	-3824.69	69.26	1461.73	-3486.60	270.89	1465.99	-3490.25	164.65	1462.50	713.15	-271.60	78.91	1314.00	-265.72	76.44	513.26
0.04000	-3415.25	211.97	56.82	-3506.64	231.96	48.59	-3401.94	143.74	12.63	-3480.19	223.91	107.76	-3414.08	25.62	27.05	-3814.74	110.71	38.65	-3456.84	373.59	5.49	-3357.55	356.40	57.35	-3664.77	160.09	1110.00	0.00	0.00	0.00	-3627.36	139.22	1461.49	-3824.69	69.26	1461.73	-3475.39	265.80	1468.40	-3491.07	165.25	1466.64	713.42	-271.55	79.05	1314.37	-265.56	76.70	708.27
0.05000	-3415.25	211.97	56.82	-3506.64	231.96	48.59	-3410.20	142.02	11.46	-3480.19	223.91	107.76	-3414.08	25.62	27.05	-3814.74	110.71	38.65	-3451.78	372.84	7.66	-3369.05	356.54	55.73	-3664.77	160.09	1110.00	0.00	0.00	0.00	-3627.36	139.22	1461.49	-3824.69	69.26	1461.73	-3480.87	267.26	1469.56	-3474.52	165.43	1467.84	713.20	-271.52	79.12	1314.04	-265.83	76.55	708.34
0.06000	-3415.25	211.97	56.82	-3506.64	231.96	48.59	-3426.73	144.35	8.55	-3480.19	223.91	107.76	-3414.08	25.62	27.05	-3814.74	110.71	38.65	-3456.72	373.50	6.92	-3384.99	356.69	53.50	-3664.77	160.09	1110.00	0.00	0.00	0.00	-3627.36	139.22	1461.49	-3824.69	69.26	1461.73	-3467.88	267.03	1469.38	-3479.52	166.26	1466.76	713.46	-271.51	79.16	1314.44	-266.04	76.65	708.36
0.07000	-3415.25	211.97	56.82	-3506.64	231.96	48.59	-3429.71	143.06	8.17	-3480.19	223.91	107.76	-3414.08	25.62	27.05	-3814.74	110.71	38.65	-3443.00	372.01	8.21	-3384.76	357.02	54.17	-3664.77	160.09	1110.00	0.00	0.00	0.00	-3627.36	139.22	1461.49	-3824.69	69.26	1461.73	-3493.16	266.46	1468.64	-3436.77	165.61	1464.91	713.14	-271.75	79.11	1314.06	-265.92	76.72	708.41
0.08000	-3415.25	211.97	56.82	-3506.64	231.96	48.59	-3391.43	144.45	14.12	-3480.19	223.91	107.76	-3414.08	25.62	27.05	-3814.74	110.71	38.65	-3434.77	372.89	8.41	-3381.65	356.22	54.65	-3664.77	160.09	1110.00	0.00	0.00	0.00	-3627.36	139.22	1461.49	-3824.69	69.26	1461.73	-3487.19	266.37	1469.80	-3456.15	165.22	1465.44	712.88	-271.96	78.82	1313.83	-266.07	76.64	708.21
0.09000	-3415.25	211.97	56.82	-3506.64	231.96	48.59	-3395.46	144.13	12.30	-3480.19	223.91	107.76	-3414.08	25.62	27.05	-3814.74	110.71	38.65	-3432.91	373.50	7.70	-3357.04	355.82	57.94	-3664.77	160.09	1110.00	0.00	0.00	0.00	-3627.36	139.22	1461.49	-3824.69	69.26	1461.73	-3507.32	268.89	1471.08	-3451.48	165.28	1465.56	713.83	-271.67	79.01	1314.24	-265.71	76.84	708.40
0.10000	-3415.25	211.97	56.82	-3506.64	231.96	48.59	-3416.32	145.00	9.45	-3480.19	223.91	107.76	-3414.08	25.62	27.05	-3814.74	110.71	38.65	-3449.60	375.58	7.68	-3368.38	355.52	56.37	-3664.77	160.09	1110.00	0.00	0.00	0.00	-3627.36	139.22	1461.49	-3824.69	69.26	1461.73	-3489.09	266.19	1469.96	-3438.86	165.92	1465.33	713.26	-271.90	78.98	1313.88	-265.46	76.76	708.45
0.11000	-3415.25	211.97	56.82	-3506.64	231.96	48.59	-3378.87	144.78	15.06	-3480.19	223.91	107.76	-3414.08	25.62	27.05	-3814.74	110.71	38.65	-3479.44	374.83	2.83	-3364.48	355.30	56.63	-3664.77	160.09	1110.00	0.00	0.00	0.00	-3627.36	139.22	1461.49	-3824.69	69.26	1461.73	-3478.31	265.24	1469.08	-3475.90	166.07	1467.14	713.96	-271.75	79.12	1313.95	-265.62	76.54	708.93
0.12000	-3415.25	211.97	56.82	-3506.64	231.96	48.59	-3391.79	144.18	13.90	-3480.19	223.91	107.76	-3414.08	25.62	27.05	-3814.74	110.71	38.65	-3463.65	374.26	4.60	-3382.99	357.41	54.71	-3664.77	160.09	1110.00	0.00	0.00	0.00	-3627.36	139.22	1461.49	-3824.69	69.26	1461.73	-3488.51	264.44	1468.15	-3443.83	164.65	1465.80	713.76	-271.61	79.12	1314.30	-265.98	76.55	708.71
0.13000	-3415.25	211.97	56.82	-3506.64	231.96	48.59	-3388.68	143.87	14.96	-3480.19	223.91	107.76	-3414.08	25.62	27.05	-3814.74	110.71	38.65	-3472.14	373.54	3.67	-3377.13	356.73	55.23	-3664.77	160.09	1110.00	0.00	0.00	0.00	-3627.36	139.22	1461.49	-3824.69	69.26	1461.73	-3474.30	267.81	1470.05	-3450.69	163.49	1465.54	714.11	-271.37	79.36	1314.76	-265.84	76.98	708.61
0.14000	-3415.25	211.97	56.82	-3506.64	231.96	48.59	-3435.27	143.39	7.77	-3480.19	223.91	107.76	-3414.08	25.62	27.05	-3814.74	110.71	38.65	-3451.74	374.24	7.24	-3369.47	356.71	56.05	-3664.77	160.09	1110.00	0.00	0.00	0.00	-3627.36	139.22	1461.49	-3824.69	69.26	1461.73	-3466.97	267.68	1470.10	-3469.28	163.98	1466.26	713.61	-271.77	79.15	1314.47	-265.50	76.90	708.43
0.15000	-3415.25	211.97	56.82	-3506.64	231.96	48.59	-3399.97	144.27	12.06	-3480.19	223.91	107.76	-3414.08	25.62	27.05	-3814.74	110.71	38.65	-3445.71	371.89	8.25	-3365.22	357.18	56.62	-3664.77	160.09	1110.00	0.00	0.00	0.00	-3627.36	139.22	1461.49	-3824.69	69.26	1461.73	-3476.99	267.35	1469.82	-3473.46	162.88	1466.41	713.44	-271.45	79.03	1314.14	-265.73	76.70	708.13
0.16000	-3415.25	211.97	56.82	-3506.64	231.96	48.59	-3393.96	144.30	13.69	-3480.19	223.91	107.76	-3414.08	25.62	27.05	-3814.74	110.71	38.65	-3439.93	371.75	9.19	-3362.06	357.06	57.20	-3664.77	160.09	1110.00	0.00	0.00	0.00	-3627.36	139.22	1461.49	-3824.69	69.26	1461.73	-3483.28	268.00	1469.61	-3453.26	164.40	1465.82	714.03	-271.43	79.49	1314.03	-265.31	76.89	708.29
0.17000	-3415.25	211.97	56.82	-3506.64	231.96	48.59	-3388.67	144.82	12.47	-3480.19	223.91	107.76	-3414.08	25.62	27.05	-3814.74	110.71	38.65	-3444.01	373.08	8.28	-3365.21	356.83	56.23	-3664.77	160.09	1110.00	0.00	0.00	0.00	-3627.36	139.22	1461.49	-3824.69	69.26	1461.73	-3457.11	266.17	1468.85	-3460.54	165.88	1466.78	713.69	-271.59	79.10	1314.50	-265.27	76.95	709.35
0.18000	-3415.25	211.97	56.82	-3506.64	231.96	48.59	-3367.87	145.64	16.89	-3480.19	223.91	107.76	-3414.08	25.62	27.05	-3814.74	110.71	38.65	-3431.37	372.65	10.76	-3386.47	357.59	53.42	-3664.77	160.09	1110.00	0.00	0.00	0.00	-3627.36	139.22	1461.49	-3824.69	69.26	1461.73	-3477.04	266.94	1469.71	-3475.27	164.62	1466.09	713.22	-271.42	79.03	1314.54	-265.42	76.80	709.07
0.19000	-3415.25	211.97	56.82	-3506.64	231.96	48.59	-3410.88	142.47	10.38	-3480.19	223.91	107.76	-3414.08	25.62	27.05	-3814.74	110.71	38.65	-3419.36	371.78	11.20	-3372.88	356.62	55.28	-3664.77	160.09	1110.00	0.00	0.00	0.00	-3627.36	139.22	1461.49	-3824.69	69.26	1461.73	-3500.15	267.92	1470.08	-3447.33	165.08	1465.63	713.95	-271.99	79.14	1314.51	-265.85	76.62	708.69
0.20000	-3415.25	211.97	56.82	-3506.64	231.96	48.59	-3411.52	145.16	10.46	-3480.19	223.91	107.76	-3414.08	25.62	27.05	-3814.74	110.71	38.65	-3464.94	373.98	4.07	-3384.91	356.63	54.05	-3664.77	160.09	1110.00	0.00	0.00	0.00	-3627.36	139.22	1461.49	-3824.69	69.26	1461.73	-3455.92	266.35	1470.13	-3427.04	164.75	1465.64	714.60	-271.60	79.47	1314.17	-266.04	76.42	708.56
0.21000	-3415.25	211.97	56.82	-3506.64	231.96	48.59	-3374.09	143.48	16.36	-3480.19	223.91	107.76	-3414.08	25.62	27.05	-3814.74	110.71	38.65	-3460.68	372.18	4.24	-3387.08	357.08	53.45	-3664.77	160.09	1110.00	0.00	0.00	0.00	-3627.36	139.22	1461.49	-3824.69	69.26	1461.73	-3490.46	265.66	1470.59	-3471.50	165.08	1465.96	713.80	-271.71	79.23	1314.05	-265.90	76.47	708.44
0.22000	-3415.25	211.97	56.82	-3506.64	231.96	48.59	-3389.72	142.41	13.25	-3480.19	223.91	107.76	-3414.08	25.62	27.05	-3814.74	110.71	38.65	-3427.46	371.32	10.16	-3367.35	355.86	56.50	-3664.77	160.09	1110.00	0.00	0.00	0.00	-3627.36	139.22	1461.49	-3824.69	69.26	1461.73	-3463.94	267.80	1468.50	-3451.76	163.97	1464.53	713.26	-271.91	79.02	1314.47	-265.63	76.77	708.97
0.23000	-3415.25	211.97	56.82	-3506.64	231.96	48.59	-3381.42	144.39	15.10	-3480.19	223.91	107.76	-3414.08	25.62	27.05	-3814.74	110.71	38.65	-3459.03	371.77	5.91	-3393.22	356.91	52.42	-3664.77	160.09	1110.00	0.00	0.00	0.00	-3627.36	139.22	1461.49	-3824.69	69.26	1461.73	-3433.79	265.88	1468.10	-3435.90	164.23	1464.98	713.52	-272.00	79.05	1314.43	-266.06	76.54	708.89
0.24000	-3415.25	211.97	56.82	-3506.64	231.96	48.59	-3416.28	144.46	9.01	-3480.19	223.91	107.76	-3414.08	25.62	27.05	-3814.74	110.71	38.65	-3462.33	371.50	3.08	-3378.89	356.04	54.82	-3664.77	160.09	1110.00	0.00	0.00	0.00	-3627.36	139.22	1461.49	-3824.69	69.26	1461.73	-3441.95	265.96	1468.75	-3455.13	163.88	1466.62	713.09	-271.67	79.07	1314.52	-265.76	76.65	708.42
0.25000	-3415.25	211.97	56.82	-3506.64	231.96	48.59	-3389.32	145.58	13.33	-3480.19	223.91	107.76	-3414.08	25.62	27.05	-3814.74	110.71	38.65	-3484.69	373.88	1.66	-3367.34	356.27	56.05	-3664.77	160.09	1110.00	0.00	0.00	0.00	-3627.36	139.22	1461.49	-3824.69	69.26	1461.73	-3494.26	265.89	1470.12	-3461.54	164.89	1464.92	713.12	-271.67	79.00	1314.30	-265.87	76.59	708.54
0.26000	-3415.25	211.97	56.82	-3506.64	231.96	48.59	-3404.94	143.99	11.42	-3480.19	223.91	107.76	-3414.08	25.62	27.05	-3814.74	110.71	38.65	-3417.69	371.85	10.68	-3373.52	355.95	55.53	-3664.77	160.09	1110.00	0.00	0.00	0.00	-3627.36	139.22	1461.49	-3824.69	69.26	1461.73	-3466.37	265.55	1470.20	-3468.60	164.31	1465.80	713.86	-271.82	79.19	1314.49	-265.69	76.62	708.84
0.27000	-3415.25	211.97	56.82	-3506.64	231.96	48.59	-3432.73	143.36	7.05	-3480.19	223.91	107.76	-3414.08	25.62	27.05	-3814.74	110.71	38.65	-3443.67	371.87	6.69	-3367.82	356.20	55.90	-3664.77	160.09	1110.00	0.00	0.00	0.00	-3627.36	139.22	1461.49	-3824.69	69.26	1461.73	-3474.96	266.74	1468.59	-3452.60	163.63	1466.27	714.31	-272.06	79.30	1314.08	-265.58	76.56	708.66
0.28000	-3415.25	211.97	56.82	-3506.64	231.96	48.59	-3405.27	144.08	11.95	-3480.19	223.91	107.76	-3414.08	25.62	27.05	-3814.74	110.71	38.65	-3432.45	371.07	8.79	-3372.52	356.45	55.24	-3664.77	160.09	1110.00	0.00	0.00	0.00	-3627.36	139.22	1461.49	-3824.69	69.26	1461.73	-3443.25	266.07	1466.94	-3465.72	161.93	1466.15	712.86	-272.26	78.69	1314.11	-265.47	76.74	708.43
0.29000	-3415.25	211.97	56.82	-3506.64	231.96	48.59	-3401.70	143.76	12.79	-3480.19	223.91	107.76	-3414.08	25.62	27.05	-3814.74	110.71	38.65	-3467.16	374.28	3.65	-3380.34	357.26	54.72	-3664.77	160.09	1110.00	0.00	0.00	0.00	-3627.36	139.22	1461.49	-3824.69	69.26	1461.73	-3461.64	266.50	1470.12	-3448.66	164.72	1465.20	713.16	-272.34	78.78	1313.88	-265.59	76.53	708.22
0.30000	-3415.25	211.97	56.82	-3506.64	231.96	48.59	-3392.90	143.87	14.23	-3480.19	223.91	107.76	-3414.08	25.62	27.05	-3814.74	110.71	38.65	-3443.90	373.42	7.65	-3373.82	356.71	55.56	-3664.77	160.09	1110.00	0.00	0.00	0.00	-3627.36	139.22	1461.49	-3824.69	69.26	1461.73	-3486.47	267.76	1470.29	-3482.63	164.17	1465.93	713.47	-271.84	78.93	1314.01	-265.92	76.50	709.08
0.31000	-3415.25	211.97	56.82	-3506.64	231.96	48.59	-3420.24	145.46	8.31	-3480.19	223.91	107.76	-3414.08	25.62	27.05	-3814.74	110.71	38.65	-3424.33	371.67	11.13	-3386.77	357.84	52.35	-3664.77	160.09	1110.00	0.00	0.00	0.00	-3627.36	139.22	1461.49	-3824.69	69.26	1461.73	-3497.84	267.33	1470.94	-3484.59	163.67	1466.46	713.15	-271.71	78.92	1313.46	-265.78	76.44	708.85
0.32000	-3415.25	211.97	56.82	-3506.64	231.96	48.59	-3430.22	143.40	7.87	-3480.19	223.91	107.76	-3414.08	25.62	27.05	-3814.74	110.71	38.65	-3438.62	372.69	8.61	-3371.22	357.18	54.81	-3664.77	160.09	1110.00	0.00	0.00	0.00	-3627.36	139.22	1461.49	-3824.69	69.26	1461.73	-3464.18	266.06	1469.37	-3464.22	164.79	1467.08	713.10	-271.87	78.84	1313.97	-265.52	76.61	709.81
0.33000	-3415.25	211.97	56.82	-3506.64	231.96	48.59	-3390.44	145.73	14.66	-3480.19	223.91	107.76	-3414.08	25.62	27.05	-3814.74	110.71	38.65	-3418.53	372.62	13.28	-3381.85	357.47	52.82	-3664.77	160.09	1110.00	0.00	0.00	0.00	-3627.36	139.22	1461.49	-3824.69	69.26	1461.73	-3456.29	266.18	1469.58	-3456.09	164.18	1465.98	713.38	-271.73	78.96	1314.67	-265.77	76.72	709.00
0.34000	-3415.25	211.97	56.82	-3506.64	231.96	48.59	-3382.79	144.07	13.30	-3480.19	223.91	107.76	-3414.08	25.62	27.05	-3814.74	110.71	38.65	-3436.77	374.06	8.16	-3366.84	356.90	55.61	-3664.77	160.09	1110.00	0.00	0.00	0.00	-3627.36	139.22	1461.49	-3824.69	69.26	1461.73	-3467.60	266.34	1469.25	-3471.27	165.75	1467.27	713.51	-271.77	79.07	1314.37	-265.68	76.63	708.85
0.35000	-3415.25	211.97	56.82	-3506.64	231.96	48.59	-3376.51	142.80	14.12	-3480.19	223.91	107.76	-3414.08	25.62	27.05	-3814.74	110.71	38.65	-3449.95	373.30	7.81	-3363.53	356.30	56.78	-3664.77	160.09	1110.00	0.00	0.00	0.00	-3627.36	139.22	1461.49	-3824.69	69.26	1461.73	-3464.46	266.76	1469.21	-3465.40	164.49	1466.85	712.94	-271.91	78.80	1314.49	-265.32	76.66	708.61
0.36000	-3415.25	211.97	56.82	-3506.64	231.96	48.59	-3427.15	146.50	6.93	-3480.19	223.91	107.76	-3414.08	25.62	27.05	-3814.74	110.71	38.65	-3442.42	373.12	7.04	-3374.49	356.43	54.91	-3664.77	160.09	1110.00	0.00	0.00	0.00	-3627.36	139.22	1461.49	-3824.69	69.26	1461.73	-3479.19	267.53	1469.06	-3475.58	164.75	1466.89	713.34	-272.08	78.92	1314.33	-265.93	76.65	708.31
0.37000	-3415.25	211.97	56.82	-3506.64	231.96	48.59	-3382.96	144.65	14.91	-3480.19	223.91	107.76	-3414.08	25.62	27.05	-3814.74	110.71	38.65	-3419.06	372.37	12.05	-3367.88	356.17	56.32	-3664.77	160.09	1110.00	0.00	0.00	0.00	-3627.36	139.22	1461.49	-3824.69	69.26	1461.73	-3453.93	266.98	1468.83	-3472.05	165.25	1466.45	713.06	-271.61	79.01	1314.36	-265.74	76.79	708.54
0.38000	-3415.25	211.97	56.82	-3506.64	231.96	48.59	-3421.59	144.05	9.54	-3480.19	223.91	107.76	-3414.08	25.62	27.05	-3814.74	110.71	38.65	-3458.55	373.83	5.97	-3377.11	356.33	55.61	-3664.77	160.09	1110.00	0.00	0.00	0.00	-3627.36	139.22	1461.49	-3824.69	69.26	1461.73	-3480.70	266.53	1469.62	-3479.32	164.77	1465.55	713.82	-271.80	79.23	1314.06	-265.58	76.83	708.74
0.39000	-3415.25	211.97	56.82	-3506.64	231.96	48.59	-3392.16	142.72	13.07	-3480.19	223.91	107.76	-3414.08	25.62	27.05	-3814.74	110.71	38.65	-3457.59	373.12	6.49	-3385.93	357.02	53.09	-3664.77	160.09	1110.00	0.00	0.00	0.00	-3627.36	139.22	1461.49	-3824.69	69.26	1461.73	-3447.89	267.07	1469.10	-3443.46	165.01	1466.22	713.34	-271.88	79.09	1314.04	-265.81	76.60	708.86
0.40000	-3415.25	211.97	56.82	-3506.64	231.96	48.59	-3436.34	143.96	5.31	-3480.19	223.91	107.76	-3414.08	25.62	27.05	-3814.74	110.71	38.65	-3461.37	372.84	6.32	-3380.06	357.64	53.76	-3664.77	160.09	1110.00	0.00	0.00	0.00	-3627.36	139.22	1461.49	-3824.69	69.26	1461.73	-3441.52	265.68	1468.60	-3473.42	164.76	1467.06	713.08	-271.91	78.95	1314.06	-265.80	76.60	708.46
0.41000	-3415.25	211.97	56.82	-3506.64	231.96	48.59	-3399.44	144.01	12.51	-3480.19	223.91	107.76	-3414.08	25.62	27.05	-3814.74	110.71	38.65	-3441.81	373.23	8.15	-3367.98	355.92	55.65	-3664.77	160.09	1110.00	0.00	0.00	0.00	-3627.36	139.22	1461.49	-3824.69	69.26	1461.73	-3481.20	267.31	1470.33	-3462.64	165.50	1466.75	714.06	-271.51	79.31	1314.12	-265.65	76.62	708.52
0.42000	-3415.25	211.97	56.82	-3506.64	231.96	48.59	-3389.81	143.81	14.82	-3480.19	223.91	107.76	-3414.08	25.62	27.05	-3814.74	110.71	38.65	-3475.03	374.12	2.51	-3366.21	356.87	57.01	-3664.77	160.09	1110.00	0.00	0.00	0.00	-3627.36	139.22	1461.49	-3824.69	69.26	1461.73	-3462.62	268.23	1468.80	-3467.66	164.86	1466.16	713.68	-271.62	78.97	1314.38	-265.85	76.77	708.93
0.43000	-3415.25	211.97	56.82	-3506.64	231.96	48.59	-3379.95	144.83	13.86	-3480.19	223.91	107.76	-3414.08	25.62	27.05	-3814.74	110.71	38.65	-3448.41	373.58	6.85	-3374.11	356.67	56.05	-3664.77	160.09	1110.00	0.00	0.00	0.00	-3627.36	139.22	1461.49	-3824.69	69.26	1461.73	-3460.69	267.18	1469.36	-3436.82	164.25	1466.04	714.20	-271.81	79.14	1314.39	-265.85	76.69	708.51
0.44000	-3415.25	211.97	56.82	-3506.64	231.96	48.59	-3387.77	143.24	14.80	-3480.19	223.91	107.76	-3414.08	25.62	27.05	-3814.74	110.71	38.65	-3425.61	373.22	11.07	-3365.36	356.04	55.87	-3664.77	160.09	1110.00	0.00	0.00	0.00	-3627.36	139.22	1461.49	-3824.69	69.26	1461.73	-3493.16	266.01	1470.23	-3465.69	166.05	1466.98	713.99	-271.86	79.16	1314.08	-265.77	76.53	709.09
0.45000	-3415.25	211.97	56.82	-3506.64	231.96	48.59	-3406.83	141.98	11.53	-3480.19	223.91	107.76	-3414.08	25.62	27.05	-3814.74	110.71	38.65	-3452.35	373.23	6.83	-3389.49	356.91	52.40	-3664.77	160.09	1110.00	0.00	0.00	0.00	-3627.36	139.22	1461.49	-3824.69	69.26	1461.73	-3469.37	266.87	1469.46	-3445.65	165.42	1466.02	713.84	-271.80	79.06	1314.11	-266.43	76.32	707.97
0.46000	-3415.25	211.97	56.82	-3506.64	231.96	48.59	-3381.71	142.80	14.92	-3480.19	223.91	107.76	-3414.08	25.62	27.05	-3814.74	110.71	38.65	-3432.18	374.05	10.37	-3387.72	356.77	53.54	-3664.77	160.09	1110.00	0.00	0.00	0.00	-3627.36	139.22	1461.49	-3824.69	69.26	1461.73	-3467.42	266.26	1469.80	-3483.19	163.74	1467.22	713.43	-271.96	78.93	1314.47	-266.18	76.66	707.94
0.47000	-3415.25	211.97	56.82	-3506.64	231.96	48.59	-3377.26	146.05	14.90	-3480.19	223.91	107.76	-3414.08	25.62	27.05	-3814.74	110.71	38.65	-3479.81	374.50	3.47	-3387.64	357.44	53.26	-3664.77	160.09	1110.00	0.00	0.00	0.00	-3627.36	139.22	1461.49	-3824.69	69.26	1461.73	-3444.90	266.70	1469.62	-3472.22	164.79	1466.79	714.23	-271.94	79.19	1313.93	-265.91	76.69	708.43
0.48000	-3415.25	211.97	56.82	-3506.64	231.96	48.59	-3375.47	144.11	15.88	-3480.19	223.91	107.76	-3414.08	25.62	27.05	-3814.74	110.71	38.65	-3469.17	374.83	3.86	-3389.32	357.60	52.97	-3664.77	160.09	1110.00	0.00	0.00	0.00	-3627.36	139.22	1461.49	-3824.69	69.26	1461.73	-3450.05	268.60	1469.68	-3467.12	165.08	1466.74	713.68	-271.83	79.15	1313.69	-265.76	76.79	707.83
0.49000	-3415.25	211.97	56.82	-3506.64	231.96	48.59	-3369.06	143.17	16.48	-3480.19	223.91	107.76	-3414.08	25.62	27.05	-3814.74	110.71	38.65	-3456.90	373.32	5.76	-3392.63	357.04	51.88	-3664.77	160.09	1110.00	0.00	0.00	0.00	-3627.36	139.22	1461.49	-3824.69	69.26	1461.73	-3481.13	268.21	1470.99	-3478.72	166.17	1466.74	714.14	-271.70	79.31	1313.75	-265.84	76.68	708.51
0.50000	-3415.25	211.97	56.82	-3506.64	231.96	48.59	-3352.53	144.59	20.00	-3480.19	223.91	107.76	-3414.08	25.62	27.05	-3814.74	110.71	38.65	-3464.81	374.22	4.75	-3378.26	356.42	54.07	-3664.77	160.09	1110.00	0.00	0.00	0.00	-3627.36	139.22	1461.49	-3824.69	69.26	1461.73	-3455.09	268.02	1468.59	-3483.44	165.75	1466.99	713.35	-272.04	78.96	1314.16	-265.91	76.72	708.90
0.51000	-3415.25	211.97	56.82	-3506.64	231.96	48.59	-3413.88	144.38	11.45	-3480.19	223.91	107.76	-3414.08	25.62	27.05	-3814.74	110.71	38.65	-3421.45	372.66	11.79	-3384.90	357.63	53.44	-3664.77	160.09	1110.00	0.00	0.00	0.00	-3627.36	139.22	1461.49	-3824.69	69.26	1461.73	-3484.33	266.74	1470.68	-3445.97	166.09	1465.99	714.08	-271.90	79.09	1314.03	-265.55	76.79	709.01
0.52000	-3415.25	211.97	56.82	-3506.64	231.96	48.59	-3373.78	145.75	15.98	-3480.19	223.91	107.76	-3414.08	25.62	27.05	-3814.74	110.71	38.65	-3478.34	374.18	1.94	-3380.87	356.94	54.48	-3664.77	160.09	1110.00	0.00	0.00	0.00	-3627.36	139.22	1461.49	-3824.69	69.26	1461.73	-3492.29	266.65	1470.13	-3438.93	166.48	1466.67	713.76	-271.85	79.04	1314.07	-265.79	76.65	708.68
0.53000	-3415.25	211.97	56.82	-3506.64	231.96	48.59	-3389.06	144.41	15.37	-3480.19	223.91	107.76	-3414.08	25.62	27.05	-3814.74	110.71	38.65	-3446.04	374.11	7.18	-3382.19	356.64	54.01	-3664.77	160.09	1110.00	0.00	0.00	0.00	-3627.36	139.22	1461.49	-3824.69	69.26	1461.73	-3477.62	268.19	1469.08	-3491.16	166.89	1467.40	712.98	-271.91	78.91	1313.86	-265.75	76.57	708.50
0.54000	-3415.25	211.97	56.82	-3506.64	231.96	48.59	-3413.44	143.63	9.79	-3480.19	223.91	107.76	-3414.08	25.62	27.05	-3814.74	110.71	38.65	-3451.26	372.75	7.83	-3395.42	357.31	52.14	-3664.77	160.09	1110.00	0.00	0.00	0.00	-3627.36	139.22	1461.49	-3824.69	69.26	1461.73	-3456.86	266.04	1470.06	-3452.87	166.23	1467.34	713.61	-271.86	79.07	1314.25	-265.68	76.62	708.18
0.55000	-3415.25	211.97	56.82	-3506.64	231.96	48.59	-3392.16	144.51	13.12	-3480.19	223.91	107.76	-3414.08	25.62	27.05	-3814.74	110.71	38.65	-3444.61	374.39	9.26	-3397.58	356.99	51.45	-3664.77	160.09	1110.00	0.00	0.00	0.00	-3627.36	139.22	1461.49	-3824.69	69.26	1461.73	-3454.83	266.92	1470.65	-3466.41	164.28	1467.34	713.68	-271.64	79.03	1314.55	-265.63	76.78	708.57
0.56000	-3415.25	211.97	56.82	-3506.64	231.96	48.59	-3419.22	145.01	10.47	-3480.19	223.91	107.76	-3414.08	25.62	27.05	-3814.74	110.71	38.65	-3439.88	373.19	8.61	-3381.31	356.72	53.78	-3664.77	160.09	1110.00	0.00	0.00	0.00	-3627.36	139.22	1461.49	-3824.69	69.26	1461.73	-3440.54	269.40	1468.98	-3457.24	165.18	1466.46	714.13	-271.78	79.33	1314.25	-265.82	76.48	708.79
0.57000	-3415.25	211.97	56.82	-3506.64	231.96	48.59	-3410.98	143.96	11.55	-3480.19	223.91	107.76	-3414.08	25.62	27.05	-3814.74	110.71	38.65	-3452.25	374.92	6.02	-3372.97	356.96	54.95	-3664.77	160.09	1110.00	0.00	0.00	0.00	-3627.36	139.22	1461.49	-3824.69	69.26	1461.73	-3459.59	269.14	1470.01	-3482.71	164.32	1466.71	713.87	-271.59	79.33	1313.76	-265.91	76.49	708.20
0.58000	-3415.25	211.97	56.82	-3506.64	231.96	48.59	-3400.58	145.71	12.61	-3480.19	223.91	107.76	-3414.08	25.62	27.05	-3814.74	110.71	38.65	-3461.26	373.52	6.25	-3380.83	356.96	54.41	-3664.77	160.09	1110.00	0.00	0.00	0.00	-3627.36	139.22	1461.49	-3824.69	69.26	1461.73	-3455.22	268.84	1468.89	-3452.55	164.10	1466.43	713.80	-271.71	79.27	1313.89	-265.85	76.59	708.38
0.59000	-3415.25	211.97	56.82	-3506.64	231.96	48.59	-3401.06	142.90	11.97	-3480.19	223.91	107.76	-3414.08	25.62	27.05	-3814.74	110.71	38.65	-3447.49	371.98	8.45	-3371.22	357.76	55.98	-3664.77	160.09	1110.00	0.00	0.00	0.00	-3627.36	139.22	1461.49	-3824.69	69.26	1461.73	-3478.44	268.09	1470.56	-3447.02	164.79	1465.75	714.31	-271.75	79.32	1313.94	-265.73	76.53	709.09
0.60000	-3415.25	211.97	56.82	-3506.64	231.96	48.59	-3406.52	144.29	11.50	-3480.19	223.91	107.76	-3414.08	25.62	27.05	-3814.74	110.71	38.65	-3448.49	373.40	7.37	-3374.98	356.56	54.57	-3664.77	160.09	1110.00	0.00	0.00	0.00	-3627.36	139.22	1461.49	-3824.69	69.26	1461.73	-3462.91	268.74	1469.04	-3469.44	165.30	1467.36	713.92	-271.77	79.15	1314.06	-265.94	76.42	708.75
0.61000	-3415.25	211.97	56.82	-3506.64	231.96	48.59	-3429.03	142.17	9.20	-3480.19	223.91	107.76	-3414.08	25.62	27.05	-3814.74	110.71	38.65	-3475.49	374.47	2.41	-3375.03	356.93	54.30	-3664.77	160.09	1110.00	0.00	0.00	0.00	-3627.36	139.22	1461.49	-3824.69	69.26	1461.73	-3481.84	268.75	1468.49	-3492.90	166.01	1468.49	714.01	-271.58	79.19	1314.43	-265.89	76.60	708.73
0.62000	-3415.25	211.97	56.82	-3506.64	231.96	48.59	-3411.65	144.02	11.69	-3480.19	223.91	107.76	-3414.08	25.62	27.05	-3814.74	110.71	38.65	-3424.31	373.12	11.23	-3366.72	356.93	56.56	-3664.77	160.09	1110.00	0.00	0.00	0.00	-3627.36	139.22	1461.49	-3824.69	69.26	1461.73	-3462.98	266.94	1469.49	-3485.37	167.12	1468.76	714.18	-271.75	79.16	1314.43	-265.83	76.73	708.84
0.63000	-3415.25	211.97	56.82	-3506.64	231.96	48.59	-3390.77	143.85	13.80	-3480.19	223.91	107.76	-3414.08	25.62	27.05	-3814.74	110.71	38.65	-3431.62	372.55	9.94	-3376.56	356.83	54.89	-3664.77	160.09	1110.00	0.00	0.00	0.00	-3627.36	139.22	1461.49	-3824.69	69.26	1461.73	-3488.54	267.61	1470.36	-3447.93	164.27	1468.18	713.85	-271.54	79.15	1313.93	-265.87	76.58	708.82
0.64000	-3415.25	211.97	56.82	-3506.64	231.96	48.59	-3417.34	144.50	9.20	-3480.19	223.91	107.76	-3414.08	25.62	27.05	-3814.74	110.71	38.65	-3460.42	374.31	4.35	-3381.69	357.15	53.19	-3664.77	160.09	1110.00	0.00	0.00	0.00	-3627.36	139.22	1461.49	-3824.69	69.26	1461.73	-3479.37	268.69	1468.39	-3460.52	165.58	1467.40	713.41	-271.54	79.21	1313.78	-265.81	76.49	708.93
0.65000	-3415.25	211.97	56.82	-3506.64	231.96	48.59	-3443.71	144.54	4.87	-3480.19	223.91	107.76	-3414.08	25.62	27.05	-3814.74	110.71	38.65	-3490.96	376.05	-0.01	-3389.32	356.99	52.27	-3664.77	160.09	1110.00	0.00	0.00	0.00	-3627.36	139.22	1461.49	-3824.69	69.26	1461.73	-3483.49	269.23	1469.66	-3475.41	166.82	1466.99	713.76	-271.68	79.01	1314.24	-265.57	76.84	709.21
0.66000	-3415.25	211.97	56.82	-3506.64	231.96	48.59	-3407.35	144.08	11.42	-3480.19	223.91	107.76	-3414.08	25.62	27.05	-3814.74	110.71	38.65	-3447.50	374.03	6.55	-3383.45	356.64	53.38	-3664.77	160.09	1110.00	0.00	0.00	0.00	-3627.36	139.22	1461.49	-3824.69	69.26	1461.73	-3488.72	267.73	1470.94	-3443.00	165.88	1465.83	713.55	-271.53	78.97	1314.23	-266.04	76.66	708.37
0.67000	-3415.25	211.97	56.82	-3506.64	231.96	48.59	-3391.77	143.44	11.97	-3480.19	223.91	107.76	-3414.08	25.62	27.05	-3814.74	110.71	38.65	-3440.16	371.89	8.26	-3372.20	357.15	55.50	-3664.77	160.09	1110.00	0.00	0.00	0.00	-3627.36	139.22	1461.49	-3824.69	69.26	1461.73	-3429.26	269.37	1468.19	-3450.23	166.18	1467.77	713.72	-271.87	79.28	1313.76	-265.90	76.45	708.22
0.68000	-3415.25	211.97	56.82	-3506.64	231.96	48.59	-3383.55	145.22	14.55	-3480.19	223.91	107.76	-3414.08	25.62	27.05	-3814.74	110.71	38.65	-3445.16	372.59	9.30	-3379.29	356.74	54.84	-3664.77	160.09	1110.00	0.00	0.00	0.00	-3627.36	139.22	1461.49	-3824.69	69.26	1461.73	-3464.78	269.71	1469.67	-3474.33	164.77	1467.34	713.12	-272.14	78.85	1314.19	-265.61	76.68	708.14
0.69000	-3415.25	211.97	56.82	-3506.64	231.96	48.59	-3395.44	143.73	13.13	-3480.19	223.91	107.76	-3414.08	25.62	27.05	-3814.74	110.71	38.65	-3462.40	374.13	4.81	-3382.02	356.89	53.66	-3664.77	160.09	1110.00	0.00	0.00	0.00	-3627.36	139.22	1461.49	-3824.69	69.26	1461.73	-3454.37	268.95	1469.19	-3484.66	166.01	1468.20	713.68	-272.16	78.85	1314.14	-265.52	76.75	709.33
0.70000	-3415.25	211.97	56.82	-3506.64	231.96	48.59	-3387.24	144.94	13.71	-3480.19	223.91	107.76	-3414.08	25.62	27.05	-3814.74	110.71	38.65	-3452.83	373.08	7.03	-3370.82	356.12	54.88	-3664.77	160.09	1110.00	0.00	0.00	0.00	-3627.36	139.22	1461.49	-3824.69	69.26	1461.73	-3500.91	270.00	1470.88	-3484.30	167.63	1467.71	713.42	-272.00	79.03	1314.42	-265.69	76.70	709.14
0.71000	-3415.25	211.97	56.82	-3506.64	231.96	48.59	-3410.58	142.96	11.49	-3480.19	223.91	107.76	-3414.08	25.62	27.05	-3814.74	110.71	38.65	-3462.32	372.08	5.28	-3385.52	357.08	53.06	-3664.77	160.09	1110.00	0.00	0.00	0.00	-3627.36	139.22	1461.49	-3824.69	69.26	1461.73	-3506.67	268.95	1469.96	-3489.03	166.51	1467.98	713.54	-271.97	79.04	1313.95	-266.25	76.37	708.84
0.72000	-3415.25	211.97	56.82	-3506.64	231.96	48.59	-3437.57	143.07	6.15	-3480.19	223.91	107.76	-3414.08	25.62	27.05	-3814.74	110.71	38.65	-3416.85	371.05	12.11	-3357.06	356.32	56.64	-3664.77	160.09	1110.00	0.00	0.00	0.00	-3627.36	139.22	1461.49	-3824.69	69.26	1461.73	-3470.85	269.17	1469.45	-3478.44	166.57	1468.21	713.67	-271.82	79.22	1313.98	-265.83	76.53	709.35
0.73000	-3415.25	211.97	56.82	-3506.64	231.96	48.59	-3383.46	142.55	13.59	-3480.19	223.91	107.76	-3414.08	25.62	27.05	-3814.74	110.71	38.65	-3435.43	373.21	8.29	-3365.04	357.05	56.14	-3664.77	160.09	1110.00	0.00	0.00	0.00	-3627.36	139.22	1461.49	-3824.69	69.26	1461.73	-3438.89	267.43	1468.77	-3458.50	167.65	1467.00	713.93	-272.09	79.25	1314.43	-265.83	76.69	709.18
0.74000	-3415.25	211.97	56.82	-3506.64	231.96	48.59	-3413.47	145.06	9.45	-3480.19	223.91	107.76	-3414.08	25.62	27.05	-3814.74	110.71	38.65	-3442.43	372.51	7.69	-3372.96	356.98	54.53	-3664.77	160.09	1110.00	0.00	0.00	0.00	-3627.36	139.22	1461.49	-3824.69	69.26	1461.73	-3457.40	268.85	1469.03	-3454.85	166.34	1465.74	713.53	-272.00	79.04	1314.47	-265.91	76.54	708.40
0.75000	-3415.25	211.97	56.82	-3506.64	231.96	48.59	-3419.18	143.69	9.29	-3480.19	223.91	107.76	-3414.08	25.62	27.05	-3814.74	110.71	38.65	-3454.89	373.21	5.44	-3369.48	355.52	54.57	-3664.77	160.09	1110.00	0.00	0.00	0.00	-3627.36	139.22	1461.49	-3824.69	69.26	1461.73	-3416.93	268.49	1468.36	-3476.32	166.49	1467.48	714.52	-271.69	79.26	1314.06	-265.69	76.66	708.33
0.76000	-3415.25	211.97	56.82	-3506.64	231.96	48.59	-3391.10	145.71	12.04	-3480.19	223.91	107.76	-3414.08	25.62	27.05	-3814.74	110.71	38.65	-3453.53	373.41	7.24	-3374.27	356.07	54.88	-3664.77	160.09	1110.00	0.00	0.00	0.00	-3627.36	139.22	1461.49	-3824.69	69.26	1461.73	-3466.14	269.42	1470.27	-3467.71	166.44	1466.74	714.79	-272.05	79.34	1314.58	-265.75	76.80	708.60
0.77000	-3415.25	211.97	56.82	-3506.64	231.96	48.59	-3368.31	143.74	17.11	-3480.19	223.91	107.76	-3414.08	25.62	27.05	-3814.74	110.71	38.65	-3436.52	373.79	8.79	-3366.94	356.42	56.38	-3664.77	160.09	1110.00	0.00	0.00	0.00	-3627.36	139.22	1461.49	-3824.69	69.26	1461.73	-3463.38	269.25	1470.77	-3449.03	167.14	1467.58	713.86	-271.74	79.17	1314.54	-265.68	76.73	708.60
0.78000	-3415.25	211.97	56.82	-3506.64	231.96	48.59	-3396.07	144.08	13.22	-3480.19	223.91	107.76	-3414.08	25.62	27.05	-3814.74	110.71	38.65	-3429.12	371.83	9.28	-3360.96	355.83	56.76	-3664.77	160.09	1110.00	0.00	0.00	0.00	-3627.36	139.22	1461.49	-3824.69	69.26	1461.73	-3473.74	267.85	1469.62	-3438.57	166.50	1466.26	713.28	-271.81	79.06	1314.07	-265.42	76.78	708.59
0.79000	-3415.25	211.97	56.82	-3506.64	231.96	48.59	-3383.78	141.62	14.32	-3480.19	223.91	107.76	-3414.08	25.62	27.05	-3814.74	110.71	38.65	-3435.27	372.08	9.63	-3372.40	356.74	54.73	-3664.77	160.09	1110.00	0.00	0.00	0.00	-3627.36	139.22	1461.49	-3824.69	69.26	1461.73	-3483.75	268.60	1469.42	-3481.23	166.81	1467.97	712.89	-271.57	79.04	1314.24	-265.86	76.69	708.86
0.80000	-3415.25	211.97	56.82	-3506.64	231.96	48.59	-3408.64	145.78	11.11	-3480.19	223.91	107.76	-3414.08	25.62	27.05	-3814.74	110.71	38.65	-3472.22	373.04	3.08	-3390.78	356.42	51.70	-3664.77	160.09	1110.00	0.00	0.00	0.00	-3627.36	139.22	1461.49	-3824.69	69.26	1461.73	-3496.54	269.39	1472.36	-3484.72	166.05	1468.22	713.82	-271.48	79.38	1314.04	-265.94	76.50	708.61
0.81000	-3415.25	211.97	56.82	-3506.64	231.96	48.59	-3424.36	142.68	9.54	-3480.19	223.91	107.76	-3414.08	25.62	27.05	-3814.74	110.71	38.65	-3456.30	374.89	6.25	-3390.01	357.25	52.45	-3664.77	160.09	1110.00	0.00	0.00	0.00	-3627.36	139.22	1461.49	-3824.69	69.26	1461.73	-3474.29	269.68	1470.98	-3464.32	166.03	1467.36	714.16	-271.46	79.40	1314.21	-266.21	76.39	708.33
0.82000	-3415.25	211.97	56.82	-3506.64	231.96	48.59	-3386.10	142.95	12.34	-3480.19	223.91	107.76	-3414.08	25.62	27.05	-3814.74	110.71	38.65	-3452.15	372.93	5.79	-3396.69	357.09	50.55	-3664.77	160.09	1110.00	0.00	0.00	0.00	-3627.36	139.22	1461.49	-3824.69	69.26	1461.73	-3464.24	267.79	1470.06	-3450.09	166.09	1467.74	713.23	-271.91	78.84	1314.35	-265.75	76.70	708.51
0.83000	-3415.25	211.97	56.82	-3506.64	231.96	48.59	-3348.28	144.21	20.23	-3480.19	223.91	107.76	-3414.08	25.62	27.05	-3814.74	110.71	38.65	-3471.79	373.03	3.83	-3377.10	356.20	54.18	-3664.77	160.09	1110.00	0.00	0.00	0.00	-3627.36	139.22	1461.49	-3824.69	69.26	1461.73	-3484.82	270.25	1471.42	-3477.80	166.71	1467.83	713.36	-271.61	78.94	1314.10	-265.24	76.81	708.67
0.84000	-3415.25	211.97	56.82	-3506.64	231.96	48.59	-3370.79	145.06	16.13	-3480.19	223.91	107.76	-3414.08	25.62	27.05	-3814.74	110.71	38.65	-3454.90	374.84	6.34	-3361.94	356.25	56.28	-3664.77	160.09	1110.00	0.00	0.00	0.00	-3627.36	139.22	1461.49	-3824.69	69.26	1461.73	-3474.29	268.35	1470.11	-3480.34	167.09	1467.94	713.82	-271.86	79.04	1314.29	-265.39	76.74	708.80
0.85000	-3415.25	211.97	56.82	-3506.64	231.96	48.59	-3406.31	143.12	10.61	-3480.19	223.91	107.76	-3414.08	25.62	27.05	-3814.74	110.71	38.65	-3459.29	373.67	5.57	-3377.82	357.20	52.75	-3664.77	160.09	1110.00	0.00	0.00	0.00	-3627.36	139.22	1461.49	-3824.69	69.26	1461.73	-3479.68	268.92	1472.83	-3479.48	168.10	1467.73	713.56	-272.02	78.95	1314.46	-265.73	76.70	708.22
0.86000	-3415.25	211.97	56.82	-3506.64	231.96	48.59	-3388.52	143.28	14.29	-3480.19	223.91	107.76	-3414.08	25.62	27.05	-3814.74	110.71	38.65	-3460.36	374.27	6.27	-3395.54	356.59	51.21	-3664.77	160.09	1110.00	0.00	0.00	0.00	-3627.36	139.22	1461.49	-3824.69	69.26	1461.73	-3446.96	269.41	1471.32	-3499.45	166.77	1468.72	713.24	-271.63	79.02	1314.10	-265.57	76.80	708.51
0.87000	-3415.25	211.97	56.82	-3506.64	231.96	48.59	-3371.74	142.70	17.43	-3480.19	223.91	107.76	-3414.08	25.62	27.05	-3814.74	110.71	38.65	-3460.69	374.50	5.54	-3374.92	356.74	54.83	-3664.77	160.09	1110.00	0.00	0.00	0.00	-3627.36	139.22	1461.49	-3824.69	69.26	1461.73	-3480.60	270.03	1470.60	-3463.12	165.96	1467.64	713.91	-271.45	79.25	1314.25	-265.79	76.68	709.00
0.88000	-3415.25	211.97	56.82	-3506.64	231.96	48.59	-3414.28	144.16	9.37	-3480.19	223.91	107.76	-3414.08	25.62	27.05	-3814.74	110.71	38.65	-3431.84	373.26	8.76	-3370.52	356.20	54.83	-3664.77	160.09	1110.00	0.00	0.00	0.00	-3627.36	139.22	1461.49	-3824.69	69.26	1461.73	-3475.87	268.56	1470.85	-3437.11	166.65	1466.86	714.05	-271.76	79.18	1313.85	-265.96	76.47	708.94
0.89000	-3415.25	211.97	56.82	-3506.64	231.96	48.59	-3387.96	143.90	13.98	-3480.19	223.91	107.76	-3414.08	25.62	27.05	-3814.74	110.71	38.65	-3440.79	372.82	9.26	-3385.58	357.18	53.05	-3664.77	160.09	1110.00	0.00	0.00	0.00	-3627.36	139.22	1461.49	-3824.69	69.26	1461.73	-3432.92	267.62	1469.20	-3443.90	168.24	1466.90	714.27	-271.89	79.31	1314.70	-265.60	76.74	708.47
0.90000	-3415.25	211.97	56.82	-3506.64	231.96	48.59	-3417.86	144.72	10.27	-3480.19	223.91	107.76	-3414.08	25.62	27.05	-3814.74	110.71	38.65	-3434.09	371.88	9.39	-3366.34	355.61	55.04	-3664.77	160.09	1110.00	0.00	0.00	0.00	-3627.36	139.22	1461.49	-3824.69	69.26	1461.73	-3474.89	268.33	1470.33	-3494.47	166.78	1468.73	713.34	-271.98	79.01	1314.25	-265.65	76.70	708.87
0.91000	-3415.25	211.97	56.82	-3506.64	231.96	48.59	-3418.68	144.43	8.41	-3480.19	223.91	107.76	-3414.08	25.62	27.05	-3814.74	110.71	38.65	-3451.51	372.30	6.52	-3375.71	355.57	53.42	-3664.77	160.09	1110.00	0.00	0.00	0.00	-3627.36	139.22	1461.49	-3824.69	69.26	1461.73	-3490.38	268.67	1469.78	-3466.79	168.32	1468.29	713.52	-271.90	79.18	1314.05	-265.94	76.49	709.35
0.92000	-3415.25	211.97	56.82	-3506.64	231.96	48.59	-3380.34	142.90	15.15	-3480.19	223.91	107.76	-3414.08	25.62	27.05	-3814.74	110.71	38.65	-3453.83	373.66	6.40	-3359.35	356.45	56.14	-3664.77	160.09	1110.00	0.00	0.00	0.00	-3627.36	139.22	1461.49	-3824.69	69.26	1461.73	-3506.07	268.56	1471.14	-3441.27	167.03	1466.97	713.30	-272.15	78.90	1314.06	-265.72	76.59	709.16
0.93000	-3415.25	211.97	56.82	-3506.64	231.96	48.59	-3389.26	142.38	13.13	-3480.19	223.91	107.76	-3414.08	25.62	27.05	-3814.74	110.71	38.65	-3424.38	372.57	11.17	-3364.38	356.12	55.82	-3664.77	160.09	1110.00	0.00	0.00	0.00	-3627.36	139.22	1461.49	-3824.69	69.26	1461.73	-3479.38	268.84	1472.16	-3429.49	166.29	1468.26	713.81	-271.67	79.08	1313.79	-265.64	76.45	709.55
0.94000	-3415.25	211.97	56.82	-3506.64	231.96	48.59	-3406.78	143.59	11.00	-3480.19	223.91	107.76	-3414.08	25.62	27.05	-3814.74	110.71	38.65	-3393.88	373.19	14.49	-3364.11	356.03	56.27	-3664.77	160.09	1110.00	0.00	0.00	0.00	-3627.36	139.22	1461.49	-3824.69	69.26	1461.73	-3461.85	268.99	1470.85	-3437.38	167.68	1466.92	713.65	-271.60	79.17	1314.60	-265.50	76.85	709.33
0.95000	-3415.25	211.97	56.82	-3506.64	231.96	48.59	-3385.80	143.99	14.42	-3480.19	223.91	107.76	-3414.08	25.62	27.05	-3814.74	110.71	38.65	-3434.21	373.09	8.71	-3354.73	356.28	57.36	-3664.77	160.09	1110.00	0.00	0.00	0.00	-3627.36	139.22	1461.49	-3824.69	69.26	1461.73	-3487.72	268.30	1470.92	-3443.38	166.77	1466.44	712.95	-271.97	78.98	1314.08	-265.69	76.64	708.69
0.96000	-3415.25	211.97	56.82	-3506.64	231.96	48.59	-3407.53	142.72	11.36	-3480.19	223.91	107.76	-3414.08	25.62	27.05	-3814.74	110.71	38.65	-3442.15	372.50	8.16	-3357.02	356.31	56.75	-3664.77	160.09	1110.00	0.00	0.00	0.00	-3627.36	139.22	1461.49	-3824.69	69.26	1461.73	-3499.53	267.29	1471.64	-3469.45	166.34	1468.51	713.62	-272.03	78.96	1313.58	-265.86	76.43	708.37
0.97000	-3415.25	211.97	56.82	-3506.64	231.96	48.59	-3404.52	145.13	11.53	-3480.19	223.91	107.76	-3414.08	25.62	27.05	-3814.74	110.71	38.65	-3463.72	374.05	4.80	-3376.66	357.80	53.58	-3664.77	160.09	1110.00	0.00	0.00	0.00	-3627.36	139.22	1461.49	-3824.69	69.26	1461.73	-3449.00	269.43	1470.10	-3475.95	167.08	1468.70	713.99	-271.58	79.31	1314.22	-265.82	76.68	708.81
0.98000	-3415.25	211.97	56.82	-3506.64	231.96	48.59	-3418.46	142.48	9.42	-3480.19	223.91	107.76	-3414.08	25.62	27.05	-3814.74	110.71	38.65	-3421.28	374.17	10.08	-3385.73	356.73	51.91	-3664.77	160.09	1110.00	0.00	0.00	0.00	-3627.36	139.22	1461.49	-3824.69	69.26	1461.73	-3471.98	269.38	1471.63	-3472.52	168.23	1469.32	713.07	-271.52	79.10	1314.30	-265.77	76.72	709.13
0.99000	-3415.25	211.97	56.82	-3506.64	231.96	48.59	-3395.82	144.49	12.86	-3480.19	223.91	107.76	-3414.08	25.62	27.05	-3814.74	110.71	38.65	-3430.71	374.75	9.69	-3366.59	356.48	54.65	-3664.77	160.09	1110.00	0.00	0.00	0.00	-3627.36	139.22	1461.49	-3824.69	69.26	1461.73	-3471.24	269.86	1470.81	-3454.56	166.99	1467.93	712.77	-271.69	78.93	1313.78	-266.14	76.41	708.90
1.00000	-3415.25	211.97	56.82	-3506.64	231.96	48.59	-3387.30	143.33	13.96	-3480.19	223.91	107.76	-3414.08	25.62	27.05	-3814.74	110.71	38.65	-3453.83	372.88	4.61	-3369.35	357.08	55.07	-3664.77	160.09	1110.00	0.00	0.00	0.00	-3627.36	139.22	1461.49	-3824.69	69.26	1461.73	-3471.87	269.12	1471.84	-3464.60	166.19	1468.00	713.97	-271.69	79.29	1314.10	-265.84	76.58	708.97
1.01000	-3415.25	211.97	56.82	-3506.64	231.96	48.59	-3399.26	143.20	13.14	-3480.19	223.91	107.76	-3414.08	25.62	27.05	-3814.74	110.71	38.65	-3449.68	374.56	6.47	-3377.39	357.15	54.04	-3664.77	160.09	1110.00	0.00	0.00	0.00	-3627.36	139.22	1461.49	-3824.69	69.26	1461.73	-3427.39	268.62	1469.98	-3436.27	166.74	1468.20	714.06	-271.59	79.19	1314.12	-266.33	76.47	707.99
1.02000	-3415.25	211.97	56.82	-3506.64	231.96	48.59	-3387.43	144.92	13.63	-3480.19	223.91	107.76	-3414.08	25.62	27.05	-3814.74	110.71	38.65	-3453.99	373.79	5.22	-3372.10	357.70	54.40	-3664.77	160.09	1110.00	0.00	0.00	0.00	-3627.36	139.22	1461.49	-3824.69	69.26	1461.73	-3436.66	269.31	1471.73	-3441.68	166.91	1468.00	713.88	-271.60	79.16	1314.20	-266.10	76.44	708.89
1.03000	-3415.25	211.97	56.82	-3506.64	231.96	48.59	-3410.26	143.17	10.95	-3480.19	223.91	107.76	-3414.08	25.62	27.05	-3814.74	110.71	38.65	-3434.89	371.80	9.02	-3359.29	355.81	56.35	-3664.77	160.09	1110.00	0.00	0.00	0.00	-3627.36	139.22	1461.49	-3824.69	69.26	1461.73	-3503.05	269.15	1472.89	-3446.73	166.71	1469.75	713.20	-271.87	79.04	1314.30	-265.92	76.50	709.18
1.04000	-3415.25	211.97	56.82	-3506.64	231.96	48.59	-3381.76	144.42	13.87	-3480.19	223.91	107.76	-3414.08	25.62	27.05	-3814.74	110.71	38.65	-3446.89	372.11	6.82	-3382.19	356.90	53.55	-3664.77	160.09	1110.00	0.00	0.00	0.00	-3627.36	139.22	1461.49	-3824.69	69.26	1461.73	-3515.53	270.15	1474.14	-3485.18	166.10	1470.71	713.58	-271.94	78.98	1314.55	-265.63	76.83	709.11
1.05000	-3415.25	211.97	56.82	-3506.64	231.96	48.59	-3397.76	143.81	13.34	-3480.19	223.91	107.76	-3414.08	25.62	27.05	-3814.74	110.71	38.65	-3480.45	374.69	1.83	-3362.24	357.00	55.61	-3664.77	160.09	1110.00	0.00	0.00	0.00	-3627.36	139.22	1461.49	-3824.69	69.26	1461.73	-3491.09	269.35	1472.15	-3480.35	167.06	1469.77	713.85	-271.58	79.14	1314.14	-265.69	76.59	709.17
1.06000	-3415.25	211.97	56.82	-3506.64	231.96	48.59	-3384.16	145.05	14.77	-3480.19	223.91	107.76	-3414.08	25.62	27.05	-3814.74	110.71	38.65	-3450.03	372.92	6.35	-3374.32	356.92	53.98	-3664.77	160.09	1110.00	0.00	0.00	0.00	-3627.36	139.22	1461.49	-3824.69	69.26	1461.73	-3469.56	269.39	1472.05	-3472.55	166.32	1470.12	714.09	-271.73	79.32	1314.38	-265.80	76.62	708.69
1.07000	-3415.25	211.97	56.82	-3506.64	231.96	48.59	-3405.88	145.73	12.33	-3480.19	223.91	107.76	-3414.08	25.62	27.05	-3814.74	110.71	38.65	-3444.04	373.82	7.38	-3378.77	357.23	53.25	-3664.77	160.09	1110.00	0.00	0.00	0.00	-3627.36	139.22	1461.49	-3824.69	69.26	1461.73	-3457.25	268.03	1471.61	-3469.59	167.25	1469.09	714.14	-271.55	79.40	1314.49	-265.64	76.76	708.44
1.08000	-3415.25	211.97	56.82	-3506.64	231.96	48.59	-3405.61	144.66	10.58	-3480.19	223.91	107.76	-3414.08	25.62	27.05	-3814.74	110.71	38.65	-3457.03	372.91	5.25	-3376.61	356.85	53.42	-3664.77	160.09	1110.00	0.00	0.00	0.00	-3627.36	139.22	1461.49	-3824.69	69.26	1461.73	-3456.07	270.07	1471.01	-3465.59	166.65	1469.36	713.68	-271.42	79.34	1314.33	-265.78	76.79	707.52
1.09000	-3415.25	211.97	56.82	-3506.64	231.96	48.59	-3403.87	144.42	11.51	-3480.19	223.91	107.76	-3414.08	25.62	27.05	-3814.74	110.71	38.65	-3445.01	373.65	7.37	-3370.84	356.27	54.27	-3664.77	160.09	1110.00	0.00	0.00	0.00	-3627.36	139.22	1461.49	-3824.69	69.26	1461.73	-3436.24	269.26	1471.38	-3480.91	165.99	1470.18	713.02	-271.83	78.97	1314.29	-265.58	76.74	708.75
1.10000	-3415.25	211.97	56.82	-3506.64	231.96	48.59	-3396.73	143.35	13.34	-3480.19	223.91	107.76	-3414.08	25.62	27.05	-3814.74	110.71	38.65	-3453.28	374.18	7.02	-3364.62	356.60	55.93	-3664.77	160.09	1110.00	0.00	0.00	0.00	-3627.36	139.22	1461.49	-3824.69	69.26	1461.73	-3461.54	269.35	1471.96	-3461.26	166.56	1468.57	713.73	-271.86	79.09	1313.98	-265.77	76.53	708.90
1.11000	-3415.25	211.97	56.82	-3506.64	231.96	48.59	-3404.49	145.97	12.44	-3480.19	223.91	107.76	-3414.08	25.62	27.05	-3814.74	110.71	38.65	-3429.62	372.71	9.78	-3381.30	357.30	53.04	-3664.77	160.09	1110.00	0.00	0.00	0.00	-3627.36	139.22	1461.49	-3824.69	69.26	1461.73	-3490.82	268.50	1472.77	-3458.85	164.51	1468.27	713.84	-271.86	79.26	1313.63	-265.50	76.65	708.71
1.12000	-3415.25	211.97	56.82	-3506.64	231.96	48.59	-3384.20	143.78	14.16	-3480.19	223.91	107.76	-3414.08	25.62	27.05	-3814.74	110.71	38.65	-3424.87	374.39	10.21	-3363.60	356.77	55.55	-3664.77	160.09	1110.00	0.00	0.00	0.00	-3627.36	139.22	1461.49	-3824.69	69.26	1461.73	-3484.58	267.88	1473.00	-3462.01	164.37	1468.96	714.18	-271.83	79.36	1313.70	-265.71	76.61	708.27
1.13000	-3415.25	211.97	56.82	-3506.64	231.96	48.59	-3404.38	144.41	12.29	-3480.19	223.91	107.76	-3414.08	25.62	27.05	-3814.74	110.71	38.65	-3434.86	373.81	11.10	-3379.74	357.72	53.23	-3664.77	160.09	1110.00	0.00	0.00	0.00	-3627.36	139.22	1461.49	-3824.69	69.26	1461.73	-3451.98	268.01	1471.84	-3465.92	166.38	1468.89	713.59	-272.06	79.11	1314.13	-265.82	76.75	708.35
1.14000	-3415.25	211.97	56.82	-3506.64	231.96	48.59	-3406.49	142.15	11.65	-3480.19	223.91	107.76	-3414.08	25.62	27.05	-3814.74	110.71	38.65	-3429.88	374.14	10.74	-3368.87	357.34	54.37	-3664.77	160.09	1110.00	0.00	0.00	0.00	-3627.36	139.22	1461.49	-3824.69	69.26	1461.73	-3464.95	268.47	1473.54	-3485.30	165.14	1469.44	713.47	-271.97	79.15	1314.19	-265.58	76.59	708.16
1.15000	-3415.25	211.97	56.82	-3506.64	231.96	48.59	-3398.08	143.71	11.76	-3480.19	223.91	107.76	-3414.08	25.62	27.05	-3814.74	110.71	38.65	-3411.71	373.61	12.68	-3354.94	356.63	56.58	-3664.77	160.09	1110.00	0.00	0.00	0.00	-3627.36	139.22	1461.49	-3824.69	69.26	1461.73	-3462.24	267.00	1471.93	-3462.18	164.24	1469.10	713.64	-271.73	79.18	1314.22	-265.86	76.54	708.93
1.16000	-3415.25	211.97	56.82	-3506.64	231.96	48.59	-3416.26	143.24	9.76	-3480.19	223.91	107.76	-3414.08	25.62	27.05	-3814.74	110.71	38.65	-3442.11	372.78	9.33	-3378.29	356.03	53.44	-3664.77	160.09	1110.00	0.00	0.00	0.00	-3627.36	139.22	1461.49	-3824.69	69.26	1461.73	-3454.35	266.50	1471.55	-3476.83	163.82	1468.79	713.43	-271.60	79.14	1314.16	-265.79	76.69	709.03
1.17000	-3415.25	211.97	56.82	-3506.64	231.96	48.59	-3418.17	145.72	9.48	-3480.19	223.91	107.76	-3414.08	25.62	27.05	-3814.74	110.71	38.65	-3434.97	373.21	9.18	-3377.74	356.87	53.92	-3664.77	160.09	1110.00	0.00	0.00	0.00	-3627.36	139.22	1461.49	-3824.69	69.26	1461.73	-3443.43	266.33	1471.35	-3487.44	164.77	1469.56	714.30	-271.66	79.31	1314.18	-265.55	76.77	709.06
1.18000	-3415.25	211.97	56.82	-3506.64	231.96	48.59	-3416.68	144.39	9.14	-3480.19	223.91	107.76	-3414.08	25.62	27.05	-3814.74	110.71	38.65	-3430.95	373.68	9.22	-3371.27	356.47	54.44	-3664.77	160.09	1110.00	0.00	0.00	0.00	-3627.36	139.22	1461.49	-3824.69	69.26	1461.73	-3454.12	265.15	1472.08	-3481.07	163.94	1468.53	713.58	-271.66	79.09	1314.57	-265.69	76.61	709.67
1.19000	-3415.25	211.97	56.82	-3506.64	231.96	48.59	-3422.12	140.56	7.42	-3480.19	223.91	107.76	-3414.08	25.62	27.05	-3814.74	110.71	38.65	-3436.97	373.45	9.83	-3376.24	356.48	54.15	-3664.77	160.09	1110.00	0.00	0.00	0.00	-3627.36	139.22	1461.49	-3824.69	69.26	1461.73	-3515.05	267.37	1473.83	-3466.57	164.94	1468.51	713.33	-271.63	79.26	1314.77	-265.91	76.49	708.83
1.20000	-3415.25	211.97	56.82	-3506.64	231.96	48.59	-3399.30	144.52	12.54	-3480.19	223.91	107.76	-3414.08	25.62	27.05	-3814.74	110.71	38.65	-3413.24	372.92	12.22	-3377.48	357.46	52.94	-3664.77	160.09	1110.00	0.00	0.00	0.00	-3627.36	139.22	1461.49	-3824.69	69.26	1461.73	-3475.33	266.40	1472.13	-3492.88	163.68	1470.69	713.73	-271.52	79.25	1314.86	-265.72	76.85	708.41
1.21000	-3415.25	211.97	56.82	-3506.64	231.96	48.59	-3404.15	142.14	11.24	-3480.19	223.91	107.76	-3414.08	25.62	27.05	-3814.74	110.71	38.65	-3463.82	374.32	5.38	-3384.37	357.65	52.94	-3664.77	160.09	1110.00	0.00	0.00	0.00	-3627.36	139.22	1461.49	-3824.69	69.26	1461.73	-3457.43	265.91	1472.48	-3477.93	164.83	1470.21	713.78	-271.81	79.11	1314.24	-265.76	76.61	708.54
1.22000	-3415.25	211.97	56.82	-3506.64	231.96	48.59	-3414.14	144.24	10.21	-3480.19	223.91	107.76	-3414.08	25.62	27.05	-3814.74	110.71	38.65	-3465.46	374.24	4.84	-3387.32	357.05	51.56	-3664.77	160.09	1110.00	0.00	0.00	0.00	-3627.36	139.22	1461.49	-3824.69	69.26	1461.73	-3483.63	266.58	1472.73	-3440.49	163.08	1468.36	713.50	-271.75	79.14	1314.22	-266.14	76.48	708.42
1.23000	-3415.25	211.97	56.82	-3506.64	231.96	48.59	-3430.90	145.30	7.08	-3480.19	223.91	107.76	-3414.08	25.62	27.05	-3814.74	110.71	38.65	-3447.52	373.93	7.28	-3380.28	357.64	52.35	-3664.77	160.09	1110.00	0.00	0.00	0.00	-3627.36	139.22	1461.49	-3824.69	69.26	1461.73	-3471.82	266.89	1473.09	-3473.73	162.84	1469.83	714.26	-271.45	79.25	1314.36	-266.05	76.53	708.40
1.24000	-3415.25	211.97	56.82	-3506.64	231.96	48.59	-3424.16	145.21	8.64	-3480.19	223.91	107.76	-3414.08	25.62	27.05	-3814.74	110.71	38.65	-3423.01	373.35	11.96	-3370.46	358.03	54.02	-3664.77	160.09	1110.00	0.00	0.00	0.00	-3627.36	139.22	1461.49	-3824.69	69.26	1461.73	-3479.95	266.43	1473.08	-3494.68	163.23	1470.04	713.28	-271.69	78.99	1314.08	-265.92	76.61	708.31
1.25000	-3415.25	211.97	56.82	-3506.64	231.96	48.59	-3429.55	143.17	8.38	-3480.19	223.91	107.76	-3414.08	25.62	27.05	-3814.74	110.71	38.65	-3445.16	373.63	6.90	-3371.92	357.44	54.57	-3664.77	160.09	1110.00	0.00	0.00	0.00	-3627.36	139.22	1461.49	-3824.69	69.26	1461.73	-3487.19	265.49	1471.70	-3482.54	162.13	1469.08	713.09	-271.86	78.95	1314.39	-265.95	76.69	708.43
1.26000	-3415.25	211.97	56.82	-3506.64	231.96	48.59	-3389.63	142.94	13.25	-3480.19	223.91	107.76	-3414.08	25.62	27.05	-3814.74	110.71	38.65	-3432.35	375.28	9.49	-3384.46	358.05	52.09	-3664.77	160.09	1110.00	0.00	0.00	0.00	-3627.36	139.22	1461.49	-3824.69	69.26	1461.73	-3498.00	264.11	1473.91	-3475.90	162.54	1469.41	713.66	-271.93	79.06	1314.58	-265.95	76.58	709.14
1.27000	-3415.25	211.97	56.82	-3506.64	231.96	48.59	-3419.33	142.42	9.13	-3480.19	223.91	107.76	-3414.08	25.62	27.05	-3814.74	110.71	38.65	-3468.60	374.81	3.31	-3367.02	356.45	55.07	-3664.77	160.09	1110.00	0.00	0.00	0.00	-3627.36	139.22	1461.49	-3824.69	69.26	1461.73	-3489.95	263.12	1473.51	-3491.60	162.35	1469.90	712.88	-271.67	79.00	1314.57	-266.05	76.69	709.36
1.28000	-3415.25	211.97	56.82	-3506.64	231.96	48.59	-3400.33	144.83	11.14	-3480.19	223.91	107.76	-3414.08	25.62	27.05	-3814.74	110.71	38.65	-3434.53	375.56	8.83	-3379.75	357.28	52.79	-3664.77	160.09	1110.00	0.00	0.00	0.00	-3627.36	139.22	1461.49	-3824.69	69.26	1461.73	-3503.97	264.30	1473.97	-3498.96	161.96	1469.94	713.55	-271.83	79.03	1314.10	-265.61	76.64	709.22
1.29000	-3415.25	211.97	56.82	-3506.64	231.96	48.59	-3405.20	143.92	11.77	-3480.19	223.91	107.76	-3414.08	25.62	27.05	-3814.74	110.71	38.65	-3444.28	373.26	7.61	-3389.03	357.93	51.06	-3664.77	160.09	1110.00	0.00	0.00	0.00	-3627.36	139.22	1461.49	-3824.69	69.26	1461.73	-3500.44	262.97	1474.96	-3469.29	162.55	1470.67	713.98	-271.78	79.18	1314.14	-265.72	76.55	709.09
1.30000	-3415.25	211.97	56.82	-3506.64	231.96	48.59	-3408.55	142.75	10.58	-3480.19	223.91	107.76	-3414.08	25.62	27.05	-3814.74	110.71	38.65	-3425.60	372.59	9.84	-3382.05	358.37	52.71	-3664.77	160.09	1110.00	0.00	0.00	0.00	-3627.36	139.22	1461.49	-3824.69	69.26	1461.73	-3496.40	261.40	1473.57	-3462.44	160.63	1470.41	714.59	-271.76	79.16	1314.18	-265.50	76.77	708.88
1.31000	-3415.25	211.97	56.82	-3506.64	231.96	48.59	-3395.07	145.22	13.67	-3480.19	223.91	107.76	-3414.08	25.62	27.05	-3814.74	110.71	38.65	-3436.67	371.91	9.50	-3386.36	358.91	53.21	-3664.77	160.09	1110.00	0.00	0.00	0.00	-3627.36	139.22	1461.49	-3824.69	69.26	1461.73	-3453.04	262.53	1472.46	-3478.08	159.34	1470.04	714.56	-271.88	79.15	1313.98	-265.67	76.72	709.08
1.32000	-3415.25	211.97	56.82	-3506.64	231.96	48.59	-3410.76	145.28	10.42	-3480.19	223.91	107.76	-3414.08	25.62	27.05	-3814.74	110.71	38.65	-3415.65	373.17	12.12	-3372.67	356.96	53.79	-3664.77	160.09	1110.00	0.00	0.00	0.00	-3627.36	139.22	1461.49	-3824.69	69.26	1461.73	-3514.81	262.55	1474.74	-3500.60	160.15	1472.19	713.60	-271.73	79.00	1313.89	-265.74	76.55	708.40
1.33000	-3415.25	211.97	56.82	-3506.64	231.96	48.59	-3385.94	143.68	13.62	-3480.19	223.91	107.76	-3414.08	25.62	27.05	-3814.74	110.71	38.65	-3421.89	373.90	9.87	-3374.73	357.64	54.62	-3664.77	160.09	1110.00	0.00	0.00	0.00	-3627.36	139.22	1461.49	-3824.69	69.26	1461.73	-3519.75	262.08	1475.75	-3475.30	158.04	1471.37	712.84	-271.60	78.86	1314.15	-265.79	76.74	708.49
1.34000	-3415.25	211.97	56.82	-3506.64	231.96	48.59	-3421.11	143.44	7.80	-3480.19	223.91	107.76	-3414.08	25.62	27.05	-3814.74	110.71	38.65	-3462.16	374.57	4.31	-3386.86	358.54	52.72	-3664.77	160.09	1110.00	0.00	0.00	0.00	-3627.36	139.22	1461.49	-3824.69	69.26	1461.73	-3490.25	258.92	1474.49	-3474.20	155.62	1470.41	713.09	-271.58	78.93	1314.03	-266.07	76.61	708.99
1.35000	-3415.25	211.97	56.82	-3506.64	231.96	48.59	-3373.84	144.50	15.78	-3480.19	223.91	107.76	-3414.08	25.62	27.05	-3814.74	110.71	38.65	-3397.25	372.97	16.35	-3388.40	358.76	52.43	-3664.77	160.09	1110.00	0.00	0.00	0.00	-3627.36	139.22	1461.49	-3824.69	69.26	1461.73	-3529.09	259.32	1473.53	-3481.54	154.59	1470.68	713.56	-271.72	79.15	1314.09	-266.20	76.58	708.51
1.36000	-3415.25	211.97	56.82	-3506.64	231.96	48.59	-3397.93	144.54	11.81	-3480.19	223.91	107.76	-3414.08	25.62	27.05	-3814.74	110.71	38.65	-3462.18	375.15	5.56	-3374.49	357.99	53.96	-3664.77	160.09	1110.00	0.00	0.00	0.00	-3627.36	139.22	1461.49	-3824.69	69.26	1461.73	-3513.92	258.17	1474.20	-3474.35	154.77	1470.27	713.87	-271.86	79.15	1314.16	-266.04	76.50	708.76
1.37000	-3415.25	211.97	56.82	-3506.64	231.96	48.59	-3364.58	146.33	17.38	-3480.19	223.91	107.76	-3414.08	25.62	27.05	-3814.74	110.71	38.65	-3437.87	372.36	8.64	-3389.96	359.04	52.62	-3664.77	160.09	1110.00	0.00	0.00	0.00	-3627.36	139.22	1461.49	-3824.69	69.26	1461.73	-3501.82	255.54	1474.64	-3505.57	154.55	1471.89	714.23	-271.99	79.08	1313.98	-265.43	76.60	708.91
1.38000	-3415.25	211.97	56.82	-3506.64	231.96	48.59	-3397.35	142.04	11.85	-3480.19	223.91	107.76	-3414.08	25.62	27.05	-3814.74	110.71	38.65	-3431.03	372.86	10.03	-3386.90	359.30	52.52	-3664.77	160.09	1110.00	0.00	0.00	0.00	-3627.36	139.22	1461.49	-3824.69	69.26	1461.73	-3498.35	254.22	1474.43	-3493.09	152.04	1471.06	713.83	-271.79	79.25	1314.57	-265.58	76.72	709.23
1.39000	-3415.25	211.97	56.82	-3506.64	231.96	48.59	-3380.60	143.20	14.09	-3480.19	223.91	107.76	-3414.08	25.62	27.05	-3814.74	110.71	38.65	-3420.52	375.07	10.11	-3371.16	358.03	55.30	-3664.77	160.09	1110.00	0.00	0.00	0.00	-3627.36	139.22	1461.49	-3824.69	69.26	1461.73	-3506.30	252.95	1473.76	-3479.21	151.53	1469.02	713.07	-271.82	79.04	1314.69	-265.91	76.75	709.43
1.40000	-3415.25	211.97	56.82	-3506.64	231.96	48.59	-3389.81	142.44	13.36	-3480.19	223.91	107.76	-3414.08	25.62	27.05	-3814.74	110.71	38.65	-3454.55	374.93	5.36	-3383.64	358.46	53.23	-3664.77	160.09	1110.00	0.00	0.00	0.00	-3627.36	139.22	1461.49	-3824.69	69.26	1461.73	-3481.30	249.78	1475.48	-3487.58	151.86	1469.74	713.34	-271.74	79.05	1313.81	-265.93	76.59	708.99
1.41000	-3415.25	211.97	56.82	-3506.64	231.96	48.59	-3403.74	143.09	11.72	-3480.19	223.91	107.76	-3414.08	25.62	27.05	-3814.74	110.71	38.65	-3442.26	373.71	7.51	-3379.93	358.37	54.11	-3664.77	160.09	1110.00	0.00	0.00	0.00	-3627.36	139.22	1461.49	-3824.69	69.26	1461.73	-3467.42	250.37	1473.52	-3509.85	148.94	1471.71	713.20	-271.80	78.98	1314.30	-266.06	76.59	708.42
1.42000	-3415.25	211.97	56.82	-3506.64	231.96	48.59	-3381.29	145.16	15.59	-3480.19	223.91	107.76	-3414.08	25.62	27.05	-3814.74	110.71	38.65	-3446.45	374.62	7.89	-3371.63	358.12	54.31	-3664.77	160.09	1110.00	0.00	0.00	0.00	-3627.36	139.22	1461.49	-3824.69	69.26	1461.73	-3471.16	250.88	1474.73	-3463.34	146.66	1470.48	713.43	-271.57	79.02	1314.90	-266.35	76.61	708.17
1.43000	-3415.25	211.97	56.82	-3506.64	231.96	48.59	-3364.38	144.48	16.77	-3480.19	223.91	107.76	-3414.08	25.62	27.05	-3814.74	110.71	38.65	-3429.75	373.78	9.98	-3393.04	358.17	52.18	-3664.77	160.09	1110.00	0.00	0.00	0.00	-3627.36	139.22	1461.49	-3824.69	69.26	1461.73	-3493.87	250.11	1474.15	-3490.00	146.97	1469.69	714.06	-271.79	79.05	1314.14	-265.92	76.51	708.59
1.44000	-3415.25	211.97	56.82	-3506.64	231.96	48.59	-3387.54	144.37	13.80	-3480.19	223.91	107.76	-3414.08	25.62	27.05	-3814.74	110.71	38.65	-3438.61	372.95	8.08	-3380.08	358.48	53.61	-3664.77	160.09	1110.00	0.00	0.00	0.00	-3627.36	139.22	1461.49	-3824.69	69.26	1461.73	-3505.14	248.95	1475.09	-3502.49	145.97	1469.36	714.04	-271.86	79.25	1314.31	-265.51	76.88	708.31
1.45000	-3415.25	211.97	56.82	-3506.64	231.96	48.59	-3395.71	141.57	11.84	-3480.19	223.91	107.76	-3414.08	25.62	27.05	-3814.74	110.71	38.65	-3434.89	374.75	7.58	-3370.81	358.05	55.60	-3664.77	160.09	1110.00	0.00	0.00	0.00	-3627.36	139.22	1461.49	-3824.69	69.26	1461.73	-3536.48	248.69	1474.73	-3488.78	145.85	1469.14	713.20	-271.76	79.04	1314.57	-265.75	76.90	708.21
1.46000	-3415.25	211.97	56.82	-3506.64	231.96	48.59	-3429.06	142.53	7.57	-3480.19	223.91	107.76	-3414.08	25.62	27.05	-3814.74	110.71	38.65	-3438.22	372.15	7.45	-3352.11	357.30	58.14	-3664.77	160.09	1110.00	0.00	0.00	0.00	-3627.36	139.22	1461.49	-3824.69	69.26	1461.73	-3531.74	245.79	1476.26	-3526.75	144.71	1470.06	713.73	-271.80	79.20	1313.45	-265.56	76.61	708.36
1.47000	-3415.25	211.97	56.82	-3506.64	231.96	48.59	-3435.37	144.71	6.22	-3480.19	223.91	107.76	-3414.08	25.62	27.05	-3814.74	110.71	38.65	-3471.92	375.76	2.72	-3370.74	357.89	56.00	-3664.77	160.09	1110.00	0.00	0.00	0.00	-3627.36	139.22	1461.49	-3824.69	69.26	1461.73	-3516.36	245.33	1474.47	-3492.15	143.98	1470.98	713.38	-271.65	79.04	1314.14	-265.58	76.73	708.88
1.48000	-3415.25	211.97	56.82	-3506.64	231.96	48.59	-3396.63	141.75	11.72	-3480.19	223.91	107.76	-3414.08	25.62	27.05	-3814.74	110.71	38.65	-3454.36	373.58	5.00	-3384.29	358.54	53.68	-3664.77	160.09	1110.00	0.00	0.00	0.00	-3627.36	139.22	1461.49	-3824.69	69.26	1461.73	-3513.15	243.59	1474.24	-3494.85	141.99	1471.04	713.56	-271.85	79.09	1314.74	-265.69	76.80	709.58
1.49000	-3415.25	211.97	56.82	-3506.64	231.96	48.59	-3393.42	143.95	11.61	-3480.19	223.91	107.76	-3414.08	25.62	27.05	-3814.74	110.71	38.65	-3429.76	373.29	9.69	-3366.07	358.55	56.49	-3664.77	160.09	1110.00	0.00	0.00	0.00	-3627.36	139.22	1461.49	-3824.69	69.26	1461.73	-3508.35	243.01	1474.05	-3512.10	141.00	1470.86	713.03	-272.03	79.06	1314.09	-265.68	76.65	708.47
1.50000	-3415.25	211.97	56.82	-3506.64	231.96	48.59	-3420.97	144.51	8.81	-3480.19	223.91	107.76	-3414.08	25.62	27.05	-3814.74	110.71	38.65	-3474.19	375.48	2.94	-3371.22	358.73	54.95	-3664.77	160.09	1110.00	0.00	0.00	0.00	-3627.36	139.22	1461.49	-3824.69	69.26	1461.73	-3516.20	241.91	1473.05	-3496.27	140.06	1469.94	712.92	-271.88	79.04	1314.16	-265.45	76.62	708.81
1.51000	-3415.25	211.97	56.82	-3506.64	231.96	48.59	-3409.34	143.67	9.53	-3480.19	223.91	107.76	-3414.08	25.62	27.05	-3814.74	110.71	38.65	-3465.61	374.55	4.21	-3386.70	358.85	53.24	-3664.77	160.09	1110.00	0.00	0.00	0.00	-3627.36	139.22	1461.49	-3824.69	69.26	1461.73	-3502.58	241.88	1473.69	-3462.25	138.90	1469.38	713.44	-272.06	79.16	1314.02	-265.36	76.68	709.03
1.52000	-3415.25	211.97	56.82	-3506.64	231.96	48.59	-3402.38	145.17	11.62	-3480.19	223.91	107.76	-3414.08	25.62	27.05	-3814.74	110.71	38.65	-3446.99	374.34	6.98	-3380.22	358.54	54.61	-3664.77	160.09	1110.00	0.00	0.00	0.00	-3627.36	139.22	1461.49	-3824.69	69.26	1461.73	-3489.67	239.22	1474.96	-3503.19	137.63	1469.81	713.90	-272.13	79.08	1314.27	-265.69	76.62	709.18
1.53000	-3415.25	211.97	56.82	-3506.64	231.96	48.59	-3418.84	143.35	9.26	-3480.19	223.91	107.76	-3414.08	25.62	27.05	-3814.74	110.71	38.65	-3423.64	372.58	10.41	-3366.56	358.85	56.46	-3664.77	160.09	1110.00	0.00	0.00	0.00	-3627.36	139.22	1461.49	-3824.69	69.26	1461.73	-3519.78	236.59	1474.07	-3535.34	136.40	1470.26	713.58	-271.72	79.13	1314.65	-265.50	76.82	708.75
1.54000	-3415.25	211.97	56.82	-3506.64	231.96	48.59	-3411.29	142.98	9.92	-3480.19	223.91	107.76	-3414.08	25.62	27.05	-3814.74	110.71	38.65	-3456.33	375.31	5.45	-3391.49	358.90	53.51	-3664.77	160.09	1110.00	0.00	0.00	0.00	-3627.36	139.22	1461.49	-3824.69	69.26	1461.73	-3521.54	237.84	1473.43	-3532.82	135.70	1469.89	713.24	-271.71	79.08	1314.71	-265.92	76.70	708.02
1.55000	-3415.25	211.97	56.82	-3506.64	231.96	48.59	-3432.25	142.54	6.95	-3480.19	223.91	107.76	-3414.08	25.62	27.05	-3814.74	110.71	38.65	-3461.99	377.05	4.92	-3388.31	358.66	54.24	-3664.77	160.09	1110.00	0.00	0.00	0.00	-3627.36	139.22	1461.49	-3824.69	69.26	1461.73	-3496.97	235.10	1474.05	-3481.70	135.96	1468.50	713.17	-271.69	79.00	1314.41	-266.22	76.43	708.29
1.56000	-3415.25	211.97	56.82	-3506.64	231.96	48.59	-3376.28	144.90	14.46	-3480.19	223.91	107.76	-3414.08	25.62	27.05	-3814.74	110.71	38.65	-3446.07	375.66	8.85	-3381.12	358.15	55.05	-3664.77	160.09	1110.00	0.00	0.00	0.00	-3627.36	139.22	1461.49	-3824.69	69.26	1461.73	-3526.16	234.41	1473.94	-3496.51	134.72	1469.21	712.84	-271.81	78.85	1314.54	-265.77	76.47	708.28
1.57000	-3415.25	211.97	56.82	-3506.64	231.96	48.59	-3367.74	142.71	16.39	-3480.19	223.91	107.76	-3414.08	25.62	27.05	-3814.74	110.71	38.65	-3422.12	373.99	10.97	-3380.86	358.88	55.82	-3664.77	160.09	1110.00	0.00	0.00	0.00	-3627.36	139.22	1461.49	-3824.69	69.26	1461.73	-3498.71	230.92	1473.02	-3527.17	132.36	1470.48	714.09	-271.75	79.30	1314.32	-265.39	76.65	707.53
1.58000	-3415.25	211.97	56.82	-3506.64	231.96	48.59	-3404.45	143.63	9.84	-3480.19	223.91	107.76	-3414.08	25.62	27.05	-3814.74	110.71	38.65	-3402.57	373.79	14.47	-3399.29	358.38	54.02	-3664.77	160.09	1110.00	0.00	0.00	0.00	-3627.36	139.22	1461.49	-3824.69	69.26	1461.73	-3523.42	231.08	1471.65	-3509.90	130.93	1468.80	713.80	-271.47	79.25	1314.29	-265.43	76.70	708.51
1.59000	-3415.25	211.97	56.82	-3506.64	231.96	48.59	-3420.24	142.73	7.72	-3480.19	223.91	107.76	-3414.08	25.62	27.05	-3814.74	110.71	38.65	-3429.26	372.90	9.41	-3403.44	359.40	52.89	-3664.77	160.09	1110.00	0.00	0.00	0.00	-3627.36	139.22	1461.49	-3824.69	69.26	1461.73	-3509.87	231.94	1473.24	-3529.01	132.45	1469.68	713.64	-271.92	79.08	1313.83	-265.62	76.45	708.94
1.60000	-3415.25	211.97	56.82	-3506.64	231.96	48.59	-3430.67	143.86	7.79	-3480.19	223.91	107.76	-3414.08	25.62	27.05	-3814.74	110.71	38.65	-3474.65	375.47	4.14	-3392.35	359.88	55.76	-3664.77	160.09	1110.00	0.00	0.00	0.00	-3627.36	139.22	1461.49	-3824.69	69.26	1461.73	-3514.74	230.33	1473.35	-3519.89	130.25	1469.58	713.78	-271.76	79.10	1313.80	-265.77	76.56	708.60
1.61000	-3415.25	211.97	56.82	-3506.64	231.96	48.59	-3402.33	142.43	11.71	-3480.19	223.91	107.76	-3414.08	25.62	27.05	-3814.74	110.71	38.65	-3459.81	375.55	6.17	-3387.75	359.97	56.14	-3664.77	160.09	1110.00	0.00	0.00	0.00	-3627.36	139.22	1461.49	-3824.69	69.26	1461.73	-3545.25	228.97	1473.87	-3484.99	128.11	1468.26	713.90	-271.57	79.22	1313.74	-265.75	76.55	708.43
1.62000	-3415.25	211.97	56.82	-3506.64	231.96	48.59	-3419.08	141.59	8.66	-3480.19	223.91	107.76	-3414.08	25.62	27.05	-3814.74	110.71	38.65	-3407.57	372.15	14.70	-3395.34	359.51	55.61	-3664.77	160.09	1110.00	0.00	0.00	0.00	-3627.36	139.22	1461.49	-3824.69	69.26	1461.73	-3519.72	228.81	1473.25	-3491.47	127.36	1467.04	713.26	-271.38	79.10	1314.03	-265.84	76.64	708.43
1.63000	-3415.25	211.97	56.82	-3506.64	231.96	48.59	-3394.71	143.23	13.51	-3480.19	223.91	107.76	-3414.08	25.62	27.05	-3814.74	110.71	38.65	-3438.33	372.90	8.75	-3378.75	358.01	58.64	-3664.77	160.09	1110.00	0.00	0.00	0.00	-3627.36	139.22	1461.49	-3824.69	69.26	1461.73	-3546.41	227.14	1473.89	-3511.61	126.82	1468.95	713.52	-271.41	79.23	1313.83	-265.72	76.61	708.69
1.64000	-3415.25	211.97	56.82	-3506.64	231.96	48.59	-3424.59	144.12	8.34	-3480.19	223.91	107.76	-3414.08	25.62	27.05	-3814.74	110.71	38.65	-3412.70	373.73	13.19	-3391.05	358.35	57.44	-3664.77	160.09	1110.00	0.00	0.00	0.00	-3627.36	139.22	1461.49	-3824.69	69.26	1461.73	-3533.49	225.63	1474.27	-3511.26	126.93	1468.53	713.18	-271.78	79.01	1314.63	-265.97	76.66	708.50
1.65000	-3415.25	211.97	56.82	-3506.64	231.96	48.59	-3384.43	146.74	15.20	-3480.19	223.91	107.76	-3414.08	25.62	27.05	-3814.74	110.71	38.65	-3464.13	374.21	5.57	-3398.03	359.37	57.28	-3664.77	160.09	1110.00	0.00	0.00	0.00	-3627.36	139.22	1461.49	-3824.69	69.26	1461.73	-3542.07	225.37	1474.12	-3558.07	125.35	1469.71	713.74	-271.77	79.12	1314.36	-265.80	76.77	708.26
1.66000	-3415.25	211.97	56.82	-3506.64	231.96	48.59	-3385.81	143.70	13.26	-3480.19	223.91	107.76	-3414.08	25.62	27.05	-3814.74	110.71	38.65	-3460.91	372.76	5.92	-3384.38	358.20	60.53	-3664.77	160.09	1110.00	0.00	0.00	0.00	-3627.36	139.22	1461.49	-3824.69	69.26	1461.73	-3526.42	223.93	1472.54	-3516.73	123.50	1468.31	713.81	-271.55	79.23	1314.36	-265.66	76.74	708.26
1.67000	-3415.25	211.97	56.82	-3506.64	231.96	48.59	-3446.75	142.24	3.31	-3480.19	223.91	107.76	-3414.08	25.62	27.05	-3814.74	110.71	38.65	-3432.87	372.83	11.19	-3413.90	360.10	56.58	-3664.77	160.09	1110.00	0.00	0.00	0.00	-3627.36	139.22	1461.49	-3824.69	69.26	1461.73	-3529.02	222.08	1471.23	-3515.40	122.04	1467.20	713.09	-271.73	79.02	1314.28	-265.87	76.60	708.89
1.68000	-3415.25	211.97	56.82	-3506.64	231.96	48.59	-3416.77	142.94	9.28	-3480.19	223.91	107.76	-3414.08	25.62	27.05	-3814.74	110.71	38.65	-3428.77	373.90	12.45	-3377.69	358.97	61.79	-3664.77	160.09	1110.00	0.00	0.00	0.00	-3627.36	139.22	1461.49	-3824.69	69.26	1461.73	-3534.00	221.93	1473.06	-3504.89	121.64	1467.00	713.71	-272.33	78.99	1314.10	-265.67	76.64	708.05
1.69000	-3415.25	211.97	56.82	-3506.64	231.96	48.59	-3410.97	142.49	10.36	-3480.19	223.91	107.76	-3414.08	25.62	27.05	-3814.74	110.71	38.65	-3432.35	374.71	12.25	-3380.88	358.67	61.82	-3664.77	160.09	1110.00	0.00	0.00	0.00	-3627.36	139.22	1461.49	-3824.69	69.26	1461.73	-3538.32	221.18	1473.42	-3487.43	121.32	1467.11	713.77	-271.68	79.09	1314.40	-265.54	76.51	708.29
1.70000	-3415.25	211.97	56.82	-3506.64	231.96	48.59	-3413.47	143.63	9.21	-3480.19	223.91	107.76	-3414.08	25.62	27.05	-3814.74	110.71	38.65	-3440.92	373.46	9.37	-3400.89	359.54	60.65	-3664.77	160.09	1110.00	0.00	0.00	0.00	-3627.36	139.22	1461.49	-3824.69	69.26	1461.73	-3537.02	219.84	1473.29	-3493.60	119.64	1466.76	713.77	-271.61	79.20	1314.58	-265.73	76.71	708.78
1.71000	-3415.25	211.97	56.82	-3506.64	231.96	48.59	-3415.50	141.61	8.66	-3480.19	223.91	107.76	-3414.08	25.62	27.05	-3814.74	110.71	38.65	-3428.72	374.12	13.06	-3389.62	359.83	63.56	-3664.77	160.09	1110.00	0.00	0.00	0.00	-3627.36	139.22	1461.49	-3824.69	69.26	1461.73	-3540.76	220.52	1472.90	-3499.23	118.77	1467.47	714.02	-271.59	79.27	1314.60	-265.28	77.10	708.11
1.72000	-3415.25	211.97	56.82	-3506.64	231.96	48.59	-3393.23	143.54	11.46	-3480.19	223.91	107.76	-3414.08	25.62	27.05	-3814.74	110.71	38.65	-3435.15	374.83	12.69	-3393.48	358.88	63.46	-3664.77	160.09	1110.00	0.00	0.00	0.00	-3627.36	139.22	1461.49	-3824.69	69.26	1461.73	-3536.21	218.79	1473.02	-3521.47	117.22	1467.17	713.20	-271.74	79.05	1314.37	-265.30	76.79	708.56
1.73000	-3415.25	211.97	56.82	-3506.64	231.96	48.59	-3431.67	144.30	6.46	-3480.19	223.91	107.76	-3414.08	25.62	27.05	-3814.74	110.71	38.65	-3413.03	372.99	16.06	-3397.77	359.60	64.12	-3664.77	160.09	1110.00	0.00	0.00	0.00	-3627.36	139.22	1461.49	-3824.69	69.26	1461.73	-3526.66	217.56	1472.42	-3506.76	117.37	1467.00	713.79	-271.66	79.16	1314.01	-265.58	76.65	708.72
1.74000	-3415.25	211.97	56.82	-3506.64	231.96	48.59	-3398.56	144.65	12.73	-3480.19	223.91	107.76	-3414.08	25.62	27.05	-3814.74	110.71	38.65	-3438.18	373.90	12.50	-3387.59	359.11	66.28	-3664.77	160.09	1110.00	0.00	0.00	0.00	-3627.36	139.22	1461.49	-3824.69	69.26	1461.73	-3495.63	215.39	1471.74	-3512.89	115.34	1466.92	713.57	-271.64	79.04	1314.28	-265.74	76.67	707.70
1.75000	-3415.25	211.97	56.82	-3506.64	231.96	48.59	-3412.96	142.88	10.88	-3480.19	223.91	107.76	-3414.08	25.62	27.05	-3814.74	110.71	38.65	-3456.03	373.38	11.51	-3409.73	360.74	65.27	-3664.77	160.09	1110.00	0.00	0.00	0.00	-3627.36	139.22	1461.49	-3824.69	69.26	1461.73	-3523.86	212.85	1472.79	-3523.85	114.76	1465.55	714.07	-271.81	79.15	1314.24	-265.77	76.66	708.35
1.76000	-3415.25	211.97	56.82	-3506.64	231.96	48.59	-3431.23	142.01	6.44	-3480.19	223.91	107.76	-3414.08	25.62	27.05	-3814.74	110.71	38.65	-3431.76	374.73	14.33	-3416.34	360.21	65.24	-3664.77	160.09	1110.00	0.00	0.00	0.00	-3627.36	139.22	1461.49	-3824.69	69.26	1461.73	-3528.28	214.45	1472.80	-3532.38	113.28	1466.65	713.84	-271.66	79.42	1314.24	-265.75	76.66	708.20
1.77000	-3415.25	211.97	56.82	-3506.64	231.96	48.59	-3412.29	142.84	7.82	-3480.19	223.91	107.76	-3414.08	25.62	27.05	-3814.74	110.71	38.65	-3413.15	372.23	18.07	-3408.54	361.27	67.64	-3664.77	160.09	1110.00	0.00	0.00	0.00	-3627.36	139.22	1461.49	-3824.69	69.26	1461.73	-3564.40	215.00	1473.07	-3502.05	113.50	1466.66	713.71	-271.85	79.34	1314.25	-265.82	76.43	708.27
1.78000	-3415.25	211.97	56.82	-3506.64	231.96	48.59	-3411.06	144.65	9.90	-3480.19	223.91	107.76	-3414.08	25.62	27.05	-3814.74	110.71	38.65	-3415.82	372.48	19.54	-3417.41	361.64	67.66	-3664.77	160.09	1110.00	0.00	0.00	0.00	-3627.36	139.22	1461.49	-3824.69	69.26	1461.73	-3532.91	212.56	1470.73	-3525.50	113.27	1466.73	713.71	-271.94	79.20	1314.28	-265.81	76.73	708.52
1.79000	-3415.25	211.97	56.82	-3506.64	231.96	48.59	-3421.10	141.90	7.84	-3480.19	223.91	107.76	-3414.08	25.62	27.05	-3814.74	110.71	38.65	-3433.01	374.89	17.85	-3409.15	360.44	70.53	-3664.77	160.09	1110.00	0.00	0.00	0.00	-3627.36	139.22	1461.49	-3824.69	69.26	1461.73	-3560.39	211.89	1472.81	-3525.13	111.40	1466.99	713.02	-271.94	78.94	1314.14	-265.87	76.79	708.71
1.80000	-3415.25	211.97	56.82	-3506.64	231.96	48.59	-3374.77	142.38	14.02	-3480.19	223.91	107.76	-3414.08	25.62	27.05	-3814.74	110.71	38.65	-3393.34	373.98	24.47	-3425.45	361.23	70.00	-3664.77	160.09	1110.00	0.00	0.00	0.00	-3627.36	139.22	1461.49	-3824.69	69.26	1461.73	-3546.20	209.63	1472.36	-3532.84	110.75	1467.13	713.15	-271.58	78.89	1313.86	-265.72	76.69	708.92
1.81000	-3415.25	211.97	56.82	-3506.64	231.96	48.59	-3442.78	141.84	5.49	-3480.19	223.91	107.76	-3414.08	25.62	27.05	-3814.74	110.71	38.65	-3416.15	373.33	22.49	-3458.23	361.84	67.35	-3664.77	160.09	1110.00	0.00	0.00	0.00	-3627.36	139.22	1461.49	-3824.69	69.26	1461.73	-3527.15	211.83	1470.95	-3533.95	111.94	1466.38	713.48	-271.81	78.98	1314.42	-265.81	76.75	708.92
1.82000	-3415.25	211.97	56.82	-3506.64	231.96	48.59	-3382.21	142.68	14.95	-3480.19	223.91	107.76	-3414.08	25.62	27.05	-3814.74	110.71	38.65	-3410.53	372.46	24.33	-3442.47	362.80	72.39	-3664.77	160.09	1110.00	0.00	0.00	0.00	-3627.36	139.22	1461.49	-3824.69	69.26	1461.73	-3525.06	211.58	1471.40	-3537.56	108.84	1466.72	713.44	-271.86	79.01	1314.49	-266.15	76.64	709.00
1.83000	-3415.25	211.97	56.82	-3506.64	231.96	48.59	-3359.83	143.11	16.64	-3480.19	223.91	107.76	-3414.08	25.62	27.05	-3814.74	110.71	38.65	-3407.81	372.97	26.20	-3447.32	363.32	73.12	-3664.77	160.09	1110.00	0.00	0.00	0.00	-3627.36	139.22	1461.49	-3824.69	69.26	1461.73	-3565.34	210.33	1472.80	-3558.99	109.04	1466.59	713.59	-271.68	79.08	1314.54	-265.94	76.73	708.63
1.84000	-3415.25	211.97	56.82	-3506.64	231.96	48.59	-3376.78	145.63	13.32	-3480.19	223.91	107.76	-3414.08	25.62	27.05	-3814.74	110.71	38.65	-3420.82	373.79	25.41	-3469.55	364.58	72.97	-3664.77	160.09	1110.00	0.00	0.00	0.00	-3627.36	139.22	1461.49	-3824.69	69.26	1461.73	-3540.01	207.84	1472.49	-3550.32	109.99	1466.15	713.37	-271.59	79.23	1314.43	-265.77	76.82	708.40
1.85000	-3415.25	211.97	56.82	-3506.64	231.96	48.59	-3394.59	142.15	12.14	-3480.19	223.91	107.76	-3414.08	25.62	27.05	-3814.74	110.71	38.65	-3374.37	372.52	35.89	-3482.64	364.52	73.97	-3664.77	160.09	1110.00	0.00	0.00	0.00	-3627.36	139.22	1461.49	-3824.69	69.26	1461.73	-3537.68	206.64	1471.70	-3541.80	108.02	1467.36	713.19	-271.67	79.10	1314.19	-265.76	76.72	708.70
1.86000	-3415.25	211.97	56.82	-3506.64	231.96	48.59	-3396.48	141.47	12.97	-3480.19	223.91	107.76	-3414.08	25.62	27.05	-3814.74	110.71	38.65	-3353.57	371.11	39.69	-3478.35	364.14	77.13	-3664.77	160.09	1110.00	0.00	0.00	0.00	-3627.36	139.22	1461.49	-3824.69	69.26	1461.73	-3562.01	209.16	1471.23	-3514.56	108.94	1467.20	712.59	-271.99	78.78	1314.13	-266.04	76.56	708.23
1.87000	-3415.25	211.97	56.82	-3506.64	231.96	48.59	-3421.72	143.15	6.99	-3480.19	223.91	107.76	-3414.08	25.62	27.05	-3814.74	110.71	38.65	-3376.64	373.61	38.32	-3483.02	366.63	80.66	-3664.77	160.09	1110.00	0.00	0.00	0.00	-3627.36	139.22	1461.49	-3824.69	69.26	1461.73	-3526.02	208.15	1471.70	-3518.57	108.14	1466.31	713.09	-271.89	79.06	1313.98	-265.87	76.44	708.20
1.88000	-3415.25	211.97	56.82	-3506.64	231.96	48.59	-3405.29	140.30	11.35	-3480.19	223.91	107.76	-3414.08	25.62	27.05	-3814.74	110.71	38.65	-3374.07	373.78	41.59	-3453.66	365.91	86.86	-3664.77	160.09	1110.00	0.00	0.00	0.00	-3627.36	139.22	1461.49	-3824.69	69.26	1461.73	-3560.50	204.48	1471.87	-3488.73	107.14	1464.78	714.05	-271.70	79.15	1314.33	-265.76	76.71	708.25
1.89000	-3415.25	211.97	56.82	-3506.64	231.96	48.59	-3423.90	143.89	7.47	-3480.19	223.91	107.76	-3414.08	25.62	27.05	-3814.74	110.71	38.65	-3380.58	370.62	45.07	-3478.76	364.65	86.81	-3664.77	160.09	1110.00	0.00	0.00	0.00	-3627.36	139.22	1461.49	-3824.69	69.26	1461.73	-3511.83	204.98	1470.19	-3520.52	107.49	1465.28	713.55	-271.95	79.00	1314.75	-265.61	76.97	707.99
1.90000	-3415.25	211.97	56.82	-3506.64	231.96	48.59	-3388.95	142.93	12.65	-3480.19	223.91	107.76	-3414.08	25.62	27.05	-3814.74	110.71	38.65	-3378.34	371.58	46.50	-3415.24	362.45	98.78	-3664.77	160.09	1110.00	0.00	0.00	0.00	-3627.36	139.22	1461.49	-3824.69	69.26	1461.73	-3511.62	204.38	1470.05	-3554.34	108.31	1466.82	713.20	-271.71	79.11	1314.76	-265.74	76.96	708.57
1.91000	-3415.25	211.97	56.82	-3506.64	231.96	48.59	-3419.59	142.82	7.92	-3480.19	223.91	107.76	-3414.08	25.62	27.05	-3814.74	110.71	38.65	-3381.30	371.19	51.56	-3472.86	365.37	93.86	-3664.77	160.09	1110.00	0.00	0.00	0.00	-3627.36	139.22	1461.49	-3824.69	69.26	1461.73	-3524.70	204.44	1469.98	-3527.69	106.70	1466.24	713.74	-271.79	79.01	1314.47	-265.90	76.86	708.98
1.92000	-3415.25	211.97	56.82	-3506.64	231.96	48.59	-3403.87	142.60	10.09	-3480.19	223.91	107.76	-3414.08	25.62	27.05	-3814.74	110.71	38.65	-3407.16	372.36	52.66	-3472.28	366.18	98.07	-3664.77	160.09	1110.00	0.00	0.00	0.00	-3627.36	139.22	1461.49	-3824.69	69.26	1461.73	-3526.62	204.70	1470.05	-3554.11	105.03	1465.96	713.89	-271.77	79.15	1314.08	-265.69	76.74	708.60
1.93000	-3415.25	211.97	56.82	-3506.64	231.96	48.59	-3423.70	141.83	7.28	-3480.19	223.91	107.76	-3414.08	25.62	27.05	-3814.74	110.71	38.65	-3411.45	372.37	55.71	-3472.72	363.43	102.09	-3664.77	160.09	1110.00	0.00	0.00	0.00	-3627.36	139.22	1461.49	-3824.69	69.26	1461.73	-3554.05	206.68	1471.20	-3541.33	105.25	1465.02	713.48	-271.49	79.26	1314.18	-265.66	76.65	708.17
1.94000	-3415.25	211.97	56.82	-3506.64	231.96	48.59	-3412.13	143.23	9.16	-3480.19	223.91	107.76	-3414.08	25.62	27.05	-3814.74	110.71	38.65	-3415.80	372.38	58.77	-3487.44	364.37	103.15	-3664.77	160.09	1110.00	0.00	0.00	0.00	-3627.36	139.22	1461.49	-3824.69	69.26	1461.73	-3562.44	204.38	1471.34	-3516.58	105.78	1466.25	713.71	-271.35	79.24	1314.29	-265.65	76.71	708.02
1.95000	-3415.25	211.97	56.82	-3506.64	231.96	48.59	-3408.47	143.09	10.14	-3480.19	223.91	107.76	-3414.08	25.62	27.05	-3814.74	110.71	38.65	-3420.19	372.40	61.86	-3491.37	364.29	106.37	-3664.77	160.09	1110.00	0.00	0.00	0.00	-3627.36	139.22	1461.49	-3824.69	69.26	1461.73	-3552.78	204.43	1472.17	-3522.59	106.03	1466.52	713.76	-271.82	79.11	1314.87	-265.78	76.79	708.68
1.96000	-3415.25	211.97	56.82	-3506.64	231.96	48.59	-3366.29	142.45	15.47	-3480.19	223.91	107.76	-3414.08	25.62	27.05	-3814.74	110.71	38.65	-3424.63	372.42	64.97	-3495.33	364.21	109.60	-3664.77	160.09	1110.00	0.00	0.00	0.00	-3627.36	139.22	1461.49	-3824.69	69.26	1461.73	-3500.09	205.58	1470.62	-3533.82	105.00	1466.02	713.60	-271.87	79.11	1314.29	-265.84	76.47	708.91
1.97000	-3415.25	211.97	56.82	-3506.64	231.96	48.59	-3383.02	143.12	14.40	-3480.19	223.91	107.76	-3414.08	25.62	27.05	-3814.74	110.71	38.65	-3429.11	372.46	68.09	-3499.34	364.14	112.84	-3664.77	160.09	1110.00	0.00	0.00	0.00	-3627.36	139.22	1461.49	-3824.69	69.26	1461.73	-3546.82	205.05	1473.21	-3509.69	105.22	1465.95	712.36	-271.86	78.92	1313.96	-265.66	76.55	707.92
1.98000	-3415.25	211.97	56.82	-3506.64	231.96	48.59	-3421.56	144.98	7.68	-3480.19	223.91	107.76	-3414.08	25.62	27.05	-3814.74	110.71	38.65	-3433.65	372.50	71.23	-3503.38	364.07	116.10	-3664.77	160.09	1110.00	0.00	0.00	0.00	-3627.36	139.22	1461.49	-3824.69	69.26	1461.73	-3516.55	202.77	1471.12	-3543.51	106.21	1465.44	712.97	-271.80	78.97	1314.11	-265.66	76.80	708.29
1.99000	-3415.25	211.97	56.82	-3506.64	231.96	48.59	-3422.94	144.14	6.41	-3480.19	223.91	107.76	-3414.08	25.62	27.05	-3814.74	110.71	38.65	-3438.23	372.54	74.39	-3507.47	364.00	119.37	-3664.77	160.09	1110.00	0.00	0.00	0.00	-3627.36	139.22	1461.49	-3824.69	69.26	1461.73	-3528.25	204.49	1471.61	-3515.79	105.77	1463.75	713.25	-272.03	78.96	1314.43	-265.83	76.84	708.74
2.00000	-3415.25	211.97	56.82	-3506.64	231.96	48.59	-3404.71	144.02	11.05	-3480.19	223.91	107.76	-3414.08	25.62	27.05	-3814.74	110.71	38.65	-3442.85	372.60	77.57	-3511.59	363.94	122.66	-3664.77	160.09	1110.00	0.00	0.00	0.00	-3627.36	139.22	1461.49	-3824.69	69.26	1461.73	-3527.75	204.44	1471.73	-3510.85	105.56	1465.76	713.41	-271.83	79.06	1314.39	-265.89	76.58	708.07
2.01000	-3415.25	211.97	56.82	-3506.64	231.96	48.59	-3423.72	143.78	8.23	-3480.19	223.91	107.76	-3414.08	25.62	27.05	-3814.74	110.71	38.65	-3447.52	372.66	80.76	-3515.75	363.89	125.96	-3664.77	160.09	1110.00	0.00	0.00	0.00	-3627.36	139.22	1461.49	-3824.69	69.26	1461.73	-3527.24	204.39	1471.86	-3554.58	106.52	1467.13	713.87	-271.63	79.10	1314.38	-265.74	76.58	708.32
2.02000	-3415.25	211.97	56.82	-3506.64	231.96	48.59	-3408.98	143.29	9.09	-3480.19	223.91	107.76	-3414.08	25.62	27.05	-3814.74	110.71	38.65	-3452.23	372.73	83.97	-3519.94	363.83	129.27	-3664.77	160.09	1110.00	0.00	0.00	0.00	-3627.36	139.22	1461.49	-3824.69	69.26	1461.73	-3526.72	204.35	1471.98	-3519.37	107.24	1466.30	713.82	-271.44	79.17	1314.12	-266.05	76.43	708.00
2.03000	-3415.25	211.97	56.82	-3506.64	231.96	48.59	-3404.50	142.44	10.54	-3480.19	223.91	107.76	-3414.08	25.62	27.05	-3814.74	110.71	38.65	-3456.99	372.80	87.20	-3524.18	363.78	132.60	-3664.77	160.09	1110.00	0.00	0.00	0.00	-3627.36	139.22	1461.49	-3824.69	69.26	1461.73	-3526.20	204.31	1472.12	-3524.73	105.36	1467.30	713.91	-271.70	79.26	1314.52	-266.02	76.64	708.64
2.04000	-3415.25	211.97	56.82	-3506.64	231.96	48.59	-3415.47	141.15	8.66	-3480.19	223.91	107.76	-3414.08	25.62	27.05	-3814.74	110.71	38.65	-3461.80	372.89	90.45	-3528.45	363.74	135.94	-3664.77	160.09	1110.00	0.00	0.00	0.00	-3627.36	139.22	1461.49	-3824.69	69.26	1461.73	-3525.68	204.28	1472.25	-3547.75	107.49	1467.91	713.85	-271.78	79.12	1314.49	-265.92	76.65	708.50
2.05000	-3415.25	211.97	56.82	-3506.64	231.96	48.59	-3400.16	141.98	10.69	-3480.19	223.91	107.76	-3414.08	25.62	27.05	-3814.74	110.71	38.65	-3466.65	372.97	93.71	-3532.76	363.69	139.29	-3664.77	160.09	1110.00	0.00	0.00	0.00	-3627.36	139.22	1461.49	-3824.69	69.26	1461.73	-3525.15	204.24	1472.38	-3547.72	107.84	1467.63	713.32	-271.82	79.03	1314.34	-265.82	76.68	708.40
2.06000	-3415.25	211.97	56.82	-3506.64	231.96	48.59	-3435.52	142.56	5.52	-3480.19	223.91	107.76	-3414.08	25.62	27.05	-3814.74	110.71	38.65	-3471.54	373.07	96.99	-3537.10	363.66	142.66	-3664.77	160.09	1110.00	0.00	0.00	0.00	-3627.36	139.22	1461.49	-3824.69	69.26	1461.73	-3524.61	204.22	1472.52	-3541.03	108.54	1468.08	713.41	-271.59	79.06	1314.27	-265.57	76.82	708.74
2.07000	-3415.25	211.97	56.82	-3506.64	231.96	48.59	-3394.17	143.70	11.64	-3480.19	223.91	107.76	-3414.08	25.62	27.05	-3814.74	110.71	38.65	-3476.47	373.17	100.29	-3541.48	363.62	146.04	-3664.77	160.09	1110.00	0.00	0.00	0.00	-3627.36	139.22	1461.49	-3824.69	69.26	1461.73	-3524.06	204.19	1472.66	-3548.50	107.71	1467.11	713.35	-271.99	79.01	1314.57	-265.37	76.83	708.56
2.08000	-3415.25	211.97	56.82	-3506.64	231.96	48.59	-3403.89	143.33	11.08	-3480.19	223.91	107.76	-3414.08	25.62	27.05	-3814.74	110.71	38.65	-3481.44	373.28	103.60	-3545.90	363.59	149.43	-3664.77	160.09	1110.00	0.00	0.00	0.00	-3627.36	139.22	1461.49	-3824.69	69.26	1461.73	-3523.51	204.17	1472.80	-3545.43	108.00	1467.84	713.32	-271.78	78.99	1314.18	-265.31	76.86	709.12
2.09000	-3415.25	211.97	56.82	-3506.64	231.96	48.59	-3457.78	141.18	2.16	-3480.19	223.91	107.76	-3414.08	25.62	27.05	-3814.74	110.71	38.65	-3486.46	373.40	106.93	-3550.35	363.56	152.84	-3664.77	160.09	1110.00	0.00	0.00	0.00	-3627.36	139.22	1461.49	-3824.69	69.26	1461.73	-3522.96	204.15	1472.94	-3547.52	108.20	1467.51	714.09	-271.86	79.20	1314.09	-265.77	76.72	709.23
2.10000	-3415.25	211.97	56.82	-3506.64	231.96	48.59	-3400.75	142.71	9.95	-3480.19	223.91	107.76	-3414.08	25.62	27.05	-3814.74	110.71	38.65	-3491.52	373.52	110.28	-3554.83	363.54	156.26	-3664.77	160.09	1110.00	0.00	0.00	0.00	-3627.36	139.22	1461.49	-3824.69	69.26	1461.73	-3522.40	204.13	1473.09	-3559.88	108.92	1468.02	713.64	-271.83	79.15	1314.27	-265.78	76.80	709.02
2.11000	-3415.25	211.97	56.82	-3506.64	231.96	48.59	-3407.79	141.58	12.16	-3480.19	223.91	107.76	-3414.08	25.62	27.05	-3814.74	110.71	38.65	-3496.62	373.65	113.64	-3559.35	363.52	159.69	-3664.77	160.09	1110.00	0.00	0.00	0.00	-3627.36	139.22	1461.49	-3824.69	69.26	1461.73	-3521.83	204.12	1473.24	-3536.21	109.94	1466.52	713.46	-271.68	79.00	1314.09	-265.85	76.72	708.17
2.12000	-3415.25	211.97	56.82	-3506.64	231.96	48.59	-3419.00	142.46	9.88	-3480.19	223.91	107.76	-3414.08	25.62	27.05	-3814.74	110.71	38.65	-3501.76	373.78	117.02	-3563.91	363.50	163.13	-3664.77	160.09	1110.00	0.00	0.00	0.00	-3627.36	139.22	1461.49	-3824.69	69.26	1461.73	-3521.26	204.11	1473.38	-3536.36	110.52	1466.80	713.59	-271.63	79.10	1314.34	-265.74	76.78	707.43
2.13000	-3415.25	211.97	56.82	-3506.64	231.96	48.59	-3419.01	145.25	8.61	-3480.19	223.91	107.76	-3414.08	25.62	27.05	-3814.74	110.71	38.65	-3506.94	373.93	120.41	-3568.49	363.49	166.59	-3664.77	160.09	1110.00	0.00	0.00	0.00	-3627.36	139.22	1461.49	-3824.69	69.26	1461.73	-3520.68	204.11	1473.54	-3546.36	111.49	1468.48	712.78	-271.50	79.02	1314.75	-265.36	76.86	707.87
2.14000	-3415.25	211.97	56.82	-3506.64	231.96	48.59	-3387.13	140.91	13.79	-3480.19	223.91	107.76	-3414.08	25.62	27.05	-3814.74	110.71	38.65	-3512.16	374.07	123.82	-3573.11	363.48	170.06	-3664.77	160.09	1110.00	0.00	0.00	0.00	-3627.36	139.22	1461.49	-3824.69	69.26	1461.73	-3520.09	204.10	1473.69	-3529.38	111.69	1468.00	713.21	-271.86	78.96	1314.64	-265.82	76.80	708.60
2.15000	-3415.25	211.97	56.82	-3506.64	231.96	48.59	-3396.55	143.78	12.13	-3480.19	223.91	107.76	-3414.08	25.62	27.05	-3814.74	110.71	38.65	-3517.42	374.23	127.24	-3577.76	363.47	173.54	-3664.77	160.09	1110.00	0.00	0.00	0.00	-3627.36	139.22	1461.49	-3824.69	69.26	1461.73	-3519.50	204.10	1473.84	-3547.37	110.80	1468.27	713.86	-272.02	79.30	1314.87	-265.76	76.78	708.08
2.16000	-3415.25	211.97	56.82	-3506.64	231.96	48.59	-3398.21	143.80	11.52	-3480.19	223.91	107.76	-3414.08	25.62	27.05	-3814.74	110.71	38.65	-3522.72	374.39	130.68	-3582.45	363.47	177.03	-3664.77	160.09	1110.00	0.00	0.00	0.00	-3627.36	139.22	1461.49	-3824.69	69.26	1461.73	-3518.90	204.11	1474.00	-3557.37	111.46	1467.88	713.12	-271.90	78.89	1314.39	-266.01	76.62	708.40
2.17000	-3415.25	211.97	56.82	-3506.64	231.96	48.59	-3386.47	143.92	13.82	-3480.19	223.91	107.76	-3414.08	25.62	27.05	-3814.74	110.71	38.65	-3528.06	374.56	134.14	-3587.16	363.47	180.53	-3664.77	160.09	1110.00	0.00	0.00	0.00	-3627.36	139.22	1461.49	-3824.69	69.26	1461.73	-3518.29	204.11	1474.16	-3543.81	113.52	1468.71	713.42	-271.88	79.20	1314.17	-265.82	76.57	708.11
2.18000	-3415.25	211.97	56.82	-3506.64	231.96	48.59	-3431.28	144.70	6.80	-3480.19	223.91	107.76	-3414.08	25.62	27.05	-3814.74	110.71	38.65	-3533.43	374.73	137.61	-3591.91	363.48	184.05	-3664.77	160.09	1110.00	0.00	0.00	0.00	-3627.36	139.22	1461.49	-3824.69	69.26	1461.73	-3517.68	204.12	1474.32	-3540.71	114.31	1468.99	713.47	-271.38	79.22	1313.73	-266.02	76.60	709.19
2.19000	-3415.25	211.97	56.82	-3506.64	231.96	48.59	-3403.81	143.55	12.10	-3480.19	223.91	107.76	-3414.08	25.62	27.05	-3814.74	110.71	38.65	-3538.84	374.91	141.09	-3596.69	363.48	187.57	-3664.77	160.09	1110.00	0.00	0.00	0.00	-3627.36	139.22	1461.49	-3824.69	69.26	1461.73	-3517.07	204.14	1474.49	-3545.69	114.69	1469.80	713.11	-271.68	79.04	1314.50	-265.74	76.89	708.86
2.20000	-3415.25	211.97	56.82	-3506.64	231.96	48.59	-3434.38	144.01	6.97	-3480.19	223.91	107.76	-3414.08	25.62	27.05	-3814.74	110.71	38.65	-3544.29	375.09	144.59	-3601.50	363.49	191.11	-3664.77	160.09	1110.00	0.00	0.00	0.00	-3627.36	139.22	1461.49	-3824.69	69.26	1461.73	-3516.44	204.15	1474.65	-3541.85	117.13	1468.60	713.98	-271.78	79.10	1314.28	-265.49	76.92	708.27
2.21000	-3415.25	211.97	56.82	-3506.64	231.96	48.59	-3378.70	142.77	15.23	-3480.19	223.91	107.76	-3414.08	25.62	27.05	-3814.74	110.71	38.65	-3549.78	375.28	148.10	-3606.34	363.51	194.66	-3664.77	160.09	1110.00	0.00	0.00	0.00	-3627.36	139.22	1461.49	-3824.69	69.26	1461.73	-3515.81	204.17	1474.82	-3546.03	117.07	1467.82	714.23	-271.17	79.29	1314.32	-265.78	76.84	708.73
2.22000	-3415.25	211.97	56.82	-3506.64	231.96	48.59	-3411.21	143.73	10.45	-3480.19	223.91	107.76	-3414.08	25.62	27.05	-3814.74	110.71	38.65	-3555.30	375.48	151.63	-3611.21	363.52	198.22	-3664.77	160.09	1110.00	0.00	0.00	0.00	-3627.36	139.22	1461.49	-3824.69	69.26	1461.73	-3515.18	204.19	1474.99	-3550.30	119.40	1468.68	713.95	-271.77	79.26	1314.69	-265.62	76.68	708.77
2.23000	-3415.25	211.97	56.82	-3506.64	231.96	48.59	-3402.32	143.50	11.87	-3480.19	223.91	107.76	-3414.08	25.62	27.05	-3814.74	110.71	38.65	-3560.86	375.68	155.17	-3616.11	363.54	201.79	-3664.77	160.09	1110.00	0.00	0.00	0.00	-3627.36	139.22	1461.49	-3824.69	69.26	1461.73	-3514.53	204.22	1475.16	-3583.86	120.67	1468.75	713.75	-271.71	79.21	1314.36	-265.76	76.68	709.14
2.24000	-3415.25	211.97	56.82	-3506.64	231.96	48.59	-3427.62	143.65	8.70	-3480.19	223.91	107.76	-3414.08	25.62	27.05	-3814.74	110.71	38.65	-3566.46	375.89	158.72	-3621.03	363.57	205.37	-3664.77	160.09	1110.00	0.00	0.00	0.00	-3627.36	139.22	1461.49	-3824.69	69.26	1461.73	-3513.89	204.25	1475.33	-3581.31	121.19	1469.75	713.87	-271.64	79.19	1314.42	-265.95	76.68	708.32
2.25000	-3415.25	211.97	56.82	-3506.64	231.96	48.59	-3384.34	144.24	13.84	-3480.19	223.91	107.76	-3414.08	25.62	27.05	-3814.74	110.71	38.65	-3572.08	376.11	162.29	-3625.99	363.59	208.96	-3664.77	160.09	1110.00	0.00	0.00	0.00	-3627.36	139.22	1461.49	-3824.69	69.26	1461.73	-3513.23	204.28	1475.50	-3568.80	122.62	1470.10	712.91	-271.87	78.86	1314.70	-265.79	76.62	708.27
2.26000	-3415.25	211.97	56.82	-3506.64	231.96	48.59	-3397.84	144.15	13.19	-3480.19	223.91	107.76	-3414.08	25.62	27.05	-3814.74	110.71	38.65	-3577.75	376.33	165.87	-3630.98	363.62	212.56	-3664.77	160.09	1110.00	0.00	0.00	0.00	-3627.36	139.22	1461.49	-3824.69	69.26	1461.73	-3512.57	204.31	1475.68	-3589.74	125.03	1470.40	713.84	-271.71	79.14	1314.27	-265.67	76.57	709.36
2.27000	-3415.25	211.97	56.82	-3506.64	231.96	48.59	-3416.86	145.69	10.45	-3480.19	223.91	107.76	-3414.08	25.62	27.05	-3814.74	110.71	38.65	-3583.45	376.55	169.47	-3635.99	363.65	216.17	-3664.77	160.09	1110.00	0.00	0.00	0.00	-3627.36	139.22	1461.49	-3824.69	69.26	1461.73	-3511.90	204.35	1475.86	-3577.15	124.17	1470.17	713.88	-271.55	79.21	1314.20	-265.69	76.65	709.16
2.28000	-3415.25	211.97	56.82	-3506.64	231.96	48.59	-3422.17	145.19	8.76	-3480.19	223.91	107.76	-3414.08	25.62	27.05	-3814.74	110.71	38.65	-3589.18	376.78	173.08	-3641.03	363.69	219.80	-3664.77	160.09	1110.00	0.00	0.00	0.00	-3627.36	139.22	1461.49	-3824.69	69.26	1461.73	-3511.23	204.39	1476.04	-3585.70	126.01	1469.81	713.57	-271.69	78.98	1314.20	-265.66	76.53	708.86
2.29000	-3415.25	211.97	56.82	-3506.64	231.96	48.59	-3416.92	146.08	9.45	-3480.19	223.91	107.76	-3414.08	25.62	27.05	-3814.74	110.71	38.65	-3594.94	377.02	176.70	-3646.10	363.73	223.43	-3664.77	160.09	1110.00	0.00	0.00	0.00	-3627.36	139.22	1461.49	-3824.69	69.26	1461.73	-3510.55	204.43	1476.22	-3572.19	128.12	1469.53	713.53	-271.71	79.05	1314.85	-265.96	76.56	708.51
2.30000	-3415.25	211.97	56.82	-3506.64	231.96	48.59	-3388.31	147.31	14.58	-3480.19	223.91	107.76	-3414.08	25.62	27.05	-3814.74	110.71	38.65	-3600.74	377.26	180.33	-3651.20	363.77	227.07	-3664.77	160.09	1110.00	0.00	0.00	0.00	-3627.36	139.22	1461.49	-3824.69	69.26	1461.73	-3509.86	204.47	1476.40	-3588.78	128.81	1470.07	713.69	-271.58	79.32	1314.31	-266.00	76.58	709.14
2.31000	-3415.25	211.97	56.82	-3506.64	231.96	48.59	-3425.68	145.58	9.12	-3480.19	223.91	107.76	-3414.08	25.62	27.05	-3814.74	110.71	38.65	-3606.57	377.51	183.98	-3656.32	363.81	230.72	-3664.77	160.09	1110.00	0.00	0.00	0.00	-3627.36	139.22	1461.49	-3824.69	69.26	1461.73	-3509.17	204.52	1476.59	-3596.30	130.39	1469.37	713.16	-271.89	78.93	1314.16	-265.82	76.48	708.94
2.32000	-3415.25	211.97	56.82	-3506.64	231.96	48.59	-3405.07	143.94	12.81	-3480.19	223.91	107.76	-3414.08	25.62	27.05	-3814.74	110.71	38.65	-3612.43	377.76	187.64	-3661.47	363.86	234.38	-3664.77	160.09	1110.00	0.00	0.00	0.00	-3627.36	139.22	1461.49	-3824.69	69.26	1461.73	-3508.47	204.57	1476.78	-3599.09	132.92	1468.27	713.59	-272.13	79.12	1313.99	-265.89	76.47	708.06
2.33000	-3415.25	211.97	56.82	-3506.64	231.96	48.59	-3400.90	145.44	13.50	-3480.19	223.91	107.76	-3414.08	25.62	27.05	-3814.74	110.71	38.65	-3618.32	378.02	191.31	-3666.64	363.91	238.05	-3664.77	160.09	1110.00	0.00	0.00	0.00	-3627.36	139.22	1461.49	-3824.69	69.26	1461.73	-3507.76	204.62	1476.96	-3619.93	134.34	1469.77	714.19	-271.98	79.16	1313.69	-265.67	76.56	708.68
2.34000	-3415.25	211.97	56.82	-3506.64	231.96	48.59	-3407.47	145.97	14.18	-3480.19	223.91	107.76	-3414.08	25.62	27.05	-3814.74	110.71	38.65	-3624.25	378.28	195.00	-3671.84	363.96	241.73	-3664.77	160.09	1110.00	0.00	0.00	0.00	-3627.36	139.22	1461.49	-3824.69	69.26	1461.73	-3507.04	204.68	1477.16	-3628.14	136.27	1470.63	714.06	-271.79	79.21	1313.87	-265.84	76.45	708.14
2.35000	-3415.25	211.97	56.82	-3506.64	231.96	48.59	-3413.65	146.96	12.16	-3480.19	223.91	107.76	-3414.08	25.62	27.05	-3814.74	110.71	38.65	-3630.20	378.55	198.69	-3677.06	364.02	245.42	-3664.77	160.09	1110.00	0.00	0.00	0.00	-3627.36	139.22	1461.49	-3824.69	69.26	1461.73	-3506.32	204.74	1477.35	-3619.82	137.81	1469.61	713.45	-271.67	79.17	1314.43	-265.92	76.65	708.34
2.36000	-3415.25	211.97	56.82	-3506.64	231.96	48.59	-3445.22	145.88	7.92	-3480.19	223.91	107.76	-3414.08	25.62	27.05	-3814.74	110.71	38.65	-3636.19	378.83	202.40	-3682.31	364.08	249.12	-3664.77	160.09	1110.00	0.00	0.00	0.00	-3627.36	139.22	1461.49	-3824.69	69.26	1461.73	-3505.60	204.80	1477.54	-3594.87	139.53	1467.78	713.97	-271.51	79.15	1314.24	-266.01	76.73	708.87
2.37000	-3415.25	211.97	56.82	-3506.64	231.96	48.59	-3406.18	146.24	13.65	-3480.19	223.91	107.76	-3414.08	25.62	27.05	-3814.74	110.71	38.65	-3642.20	379.11	206.12	-3687.59	364.14	252.82	-3664.77	160.09	1110.00	0.00	0.00	0.00	-3627.36	139.22	1461.49	-3824.69	69.26	1461.73	-3504.86	204.87	1477.74	-3599.77	141.40	1469.74	713.93	-271.75	79.22	1313.98	-265.84	76.62	708.55
2.38000	-3415.25	211.97	56.82	-3506.64	231.96	48.59	-3410.86	147.61	12.46	-3480.19	223.91	107.76	-3414.08	25.62	27.05	-3814.74	110.71	38.65	-3648.25	379.39	209.85	-3692.88	364.20	256.54	-3664.77	160.09	1110.00	0.00	0.00	0.00	-3627.36	139.22	1461.49	-3824.69	69.26	1461.73	-3504.12	204.93	1477.94	-3599.80	144.06	1469.04	713.87	-271.80	79.11	1313.89	-265.55	76.48	709.25
2.39000	-3415.25	211.97	56.82	-3506.64	231.96	48.59	-3411.98	144.93	12.75	-3480.19	223.91	107.76	-3414.08	25.62	27.05	-3814.74	110.71	38.65	-3654.32	379.68	213.60	-3698.20	364.27	260.26	-3664.77	160.09	1110.00	0.00	0.00	0.00	-3627.36	139.22	1461.49	-3824.69	69.26	1461.73	-3503.38	205.00	1478.13	-3631.32	145.22	1469.15	713.90	-271.73	79.16	1314.41	-265.74	76.53	709.02
2.40000	-3415.25	211.97	56.82	-3506.64	231.96	48.59	-3395.88	145.95	15.96	-3480.19	223.91	107.76	-3414.08	25.62	27.05	-3814.74	110.71	38.65	-3660.42	379.97	217.35	-3703.55	364.34	263.99	-3664.77	160.09	1110.00	0.00	0.00	0.00	-3627.36	139.22	1461.49	-3824.69	69.26	1461.73	-3502.62	205.07	1478.34	-3623.38	147.53	1469.18	713.75	-271.35	79.27	1314.22	-265.52	76.61	708.32
2.41000	-3415.25	211.97	56.82	-3506.64	231.96	48.59	-3440.99	147.87	9.29	-3480.19	223.91	107.76	-3414.08	25.62	27.05	-3814.74	110.71	38.65	-3666.55	380.27	221.12	-3708.91	364.41	267.73	-3664.77	160.09	1110.00	0.00	0.00	0.00	-3627.36	139.22	1461.49	-3824.69	69.26	1461.73	-3501.86	205.15	1478.54	-3641.34	151.29	1469.53	713.95	-271.51	79.21	1313.96	-265.70	76.59	708.54
2.42000	-3415.25	211.97	56.82	-3506.64	231.96	48.59	-3422.76	146.66	11.07	-3480.19	223.91	107.76	-3414.08	25.62	27.05	-3814.74	110.71	38.65	-3672.71	380.58	224.89	-3714.30	364.48	271.48	-3664.77	160.09	1110.00	0.00	0.00	0.00	-3627.36	139.22	1461.49	-3824.69	69.26	1461.73	-3501.10	205.23	1478.74	-3648.59	153.81	1470.24	713.89	-271.64	79.20	1314.42	-265.74	76.59	709.07
2.43000	-3415.25	211.97	56.82	-3506.64	231.96	48.59	-3415.29	148.02	14.50	-3480.19	223.91	107.76	-3414.08	25.62	27.05	-3814.74	110.71	38.65	-3678.89	380.89	228.68	-3719.71	364.56	275.23	-3664.77	160.09	1110.00	0.00	0.00	0.00	-3627.36	139.22	1461.49	-3824.69	69.26	1461.73	-3500.32	205.31	1478.95	-3647.22	155.03	1469.43	713.99	-271.59	79.11	1313.96	-266.02	76.48	708.92
2.44000	-3415.25	211.97	56.82	-3506.64	231.96	48.59	-3460.86	148.27	7.72	-3480.19	223.91	107.76	-3414.08	25.62	27.05	-3814.74	110.71	38.65	-3685.10	381.20	232.48	-3725.14	364.64	278.99	-3664.77	160.09	1110.00	0.00	0.00	0.00	-3627.36	139.22	1461.49	-3824.69	69.26	1461.73	-3499.54	205.39	1479.15	-3659.53	157.81	1470.60	713.85	-271.90	79.14	1314.10	-266.01	76.44	709.38
2.45000	-3415.25	211.97	56.82	-3506.64	231.96	48.59	-3425.83	148.59	14.60	-3480.19	223.91	107.76	-3414.08	25.62	27.05	-3814.74	110.71	38.65	-3691.34	381.52	236.29	-3730.60	364.72	282.77	-3664.77	160.09	1110.00	0.00	0.00	0.00	-3627.36	139.22	1461.49	-3824.69	69.26	1461.73	-3498.75	205.48	1479.36	-3640.31	159.91	1470.22	713.95	-271.92	79.18	1314.13	-265.66	76.57	708.73
2.46000	-3415.25	211.97	56.82	-3506.64	231.96	48.59	-3413.54	149.89	19.05	-3480.19	223.91	107.76	-3414.08	25.62	27.05	-3814.74	110.71	38.65	-3697.61	381.84	240.10	-3736.07	364.80	286.54	-3664.77	160.09	1110.00	0.00	0.00	0.00	-3627.36	139.22	1461.49	-3824.69	69.26	1461.73	-3497.96	205.56	1479.57	-3645.07	163.46	1470.86	712.98	-271.91	78.94	1313.85	-265.93	76.39	708.50
2.47000	-3415.25	211.97	56.82	-3506.64	231.96	48.59	-3473.77	151.99	9.14	-3480.19	223.91	107.76	-3414.08	25.62	27.05	-3814.74	110.71	38.65	-3703.89	382.17	243.93	-3741.57	364.89	290.33	-3664.77	160.09	1110.00	0.00	0.00	0.00	-3627.36	139.22	1461.49	-3824.69	69.26	1461.73	-3497.16	205.65	1479.79	-3674.91	165.49	1472.66	712.82	-271.52	79.12	1314.27	-265.82	76.55	708.86
2.48000	-3415.25	211.97	56.82	-3506.64	231.96	48.59	-3443.73	148.95	16.35	-3480.19	223.91	107.76	-3414.08	25.62	27.05	-3814.74	110.71	38.65	-3710.21	382.50	247.77	-3747.08	364.98	294.12	-3664.77	160.09	1110.00	0.00	0.00	0.00	-3627.36	139.22	1461.49	-3824.69	69.26	1461.73	-3496.35	205.75	1480.00	-3653.24	167.77	1474.20	713.36	-271.53	79.01	1314.40	-265.68	76.80	708.17
2.49000	-3415.25	211.97	56.82	-3506.64	231.96	48.59	-3413.40	149.52	21.46	-3480.19	223.91	107.76	-3414.08	25.62	27.05	-3814.74	110.71	38.65	-3716.55	382.83	251.62	-3752.61	365.07	297.92	-3664.77	160.09	1110.00	0.00	0.00	0.00	-3627.36	139.22	1461.49	-3824.69	69.26	1461.73	-3495.54	205.84	1480.22	-3665.26	171.31	1474.56	713.68	-271.63	79.12	1314.29	-265.82	76.62	708.84
2.50000	-3415.25	211.97	56.82	-3506.64	231.96	48.59	-3413.14	149.29	23.24	-3480.19	223.91	107.76	-3414.08	25.62	27.05	-3814.74	110.71	38.65	-3722.91	383.18	255.48	-3758.17	365.16	301.73	-3664.77	160.09	1110.00	0.00	0.00	0.00	-3627.36	139.22	1461.49	-3824.69	69.26	1461.73	-3494.71	205.94	1480.43	-3683.01	174.01	1476.94	713.29	-271.67	79.09	1314.15	-265.69	76.60	708.90
2.51000	-3415.25	211.97	56.82	-3506.64	231.96	48.59	-3380.53	149.01	30.72	-3480.19	223.91	107.76	-3414.08	25.62	27.05	-3814.74	110.71	38.65	-3729.30	383.52	259.35	-3763.74	365.26	305.54	-3664.77	160.09	1110.00	0.00	0.00	0.00	-3627.36	139.22	1461.49	-3824.69	69.26	1461.73	-3493.88	206.04	1480.65	-3672.60	177.01	1476.51	713.56	-271.85	78.98	1314.23	-265.68	76.59	708.79
2.52000	-3415.25	211.97	56.82	-3506.64	231.96	48.59	-3417.95	151.16	26.73	-3480.19	223.91	107.76	-3414.08	25.62	27.05	-3814.74	110.71	38.65	-3735.71	383.87	263.22	-3769.33	365.35	309.36	-3664.77	160.09	1110.00	0.00	0.00	0.00	-3627.36	139.22	1461.49	-3824.69	69.26	1461.73	-3493.05	206.14	1480.87	-3667.26	178.97	1477.34	713.29	-271.54	79.01	1313.91	-265.97	76.51	708.93
2.53000	-3415.25	211.97	56.82	-3506.64	231.96	48.59	-3345.65	148.18	39.14	-3480.19	223.91	107.76	-3414.08	25.62	27.05	-3814.74	110.71	38.65	-3742.14	384.22	267.11	-3774.94	365.45	313.19	-3664.77	160.09	1110.00	0.00	0.00	0.00	-3627.36	139.22	1461.49	-3824.69	69.26	1461.73	-3492.20	206.25	1481.09	-3683.06	182.79	1477.64	713.10	-271.71	78.96	1313.78	-266.05	76.54	708.68
2.54000	-3415.25	211.97	56.82	-3506.64	231.96	48.59	-3404.04	152.47	32.23	-3480.19	223.91	107.76	-3414.08	25.62	27.05	-3814.74	110.71	38.65	-3748.59	384.58	271.00	-3780.56	365.56	317.02	-3664.77	160.09	1110.00	0.00	0.00	0.00	-3627.36	139.22	1461.49	-3824.69	69.26	1461.73	-3491.35	206.36	1481.31	-3691.07	184.22	1478.91	712.92	-271.78	78.93	1314.27	-265.97	76.77	708.51
2.55000	-3415.25	211.97	56.82	-3506.64	231.96	48.59	-3403.98	151.24	33.77	-3480.19	223.91	107.76	-3414.08	25.62	27.05	-3814.74	110.71	38.65	-3755.07	384.94	274.91	-3786.21	365.66	320.86	-3664.77	160.09	1110.00	0.00	0.00	0.00	-3627.36	139.22	1461.49	-3824.69	69.26	1461.73	-3490.50	206.47	1481.54	-3676.13	185.74	1478.57	713.24	-271.53	79.07	1314.72	-265.70	76.78	709.32
2.56000	-3415.25	211.97	56.82	-3506.64	231.96	48.59	-3385.48	152.64	40.70	-3480.19	223.91	107.76	-3414.08	25.62	27.05	-3814.74	110.71	38.65	-3761.57	385.31	278.82	-3791.87	365.77	324.70	-3664.77	160.09	1110.00	0.00	0.00	0.00	-3627.36	139.22	1461.49	-3824.69	69.26	1461.73	-3489.63	206.58	1481.76	-3683.79	188.61	1479.66	713.09	-271.64	79.01	1314.01	-265.51	76.65	708.52
2.57000	-3415.25	211.97	56.82	-3506.64	231.96	48.59	-3421.13	152.78	36.83	-3480.19	223.91	107.76	-3414.08	25.62	27.05	-3814.74	110.71	38.65	-3768.09	385.68	282.74	-3797.54	365.88	328.55	-3664.77	160.09	1110.00	0.00	0.00	0.00	-3627.36	139.22	1461.49	-3824.69	69.26	1461.73	-3488.76	206.69	1481.99	-3680.85	190.72	1480.30	713.76	-271.80	79.21	1313.91	-265.65	76.49	708.25
2.58000	-3415.25	211.97	56.82	-3506.64	231.96	48.59	-3377.78	155.47	44.07	-3480.19	223.91	107.76	-3414.08	25.62	27.05	-3814.74	110.71	38.65	-3774.63	386.05	286.67	-3803.24	365.99	332.41	-3664.77	160.09	1110.00	0.00	0.00	0.00	-3627.36	139.22	1461.49	-3824.69	69.26	1461.73	-3487.88	206.81	1482.22	-3705.69	193.29	1481.45	713.79	-271.47	79.28	1314.17	-265.31	76.82	708.31
2.59000	-3415.25	211.97	56.82	-3506.64	231.96	48.59	-3375.68	155.80	48.87	-3480.19	223.91	107.76	-3414.08	25.62	27.05	-3814.74	110.71	38.65	-3781.19	386.43	290.61	-3808.95	366.10	336.27	-3664.77	160.09	1110.00	0.00	0.00	0.00	-3627.36	139.22	1461.49	-3824.69	69.26	1461.73	-3487.00	206.93	1482.45	-3705.18	194.67	1481.66	713.44	-271.72	79.05	1314.44	-265.51	76.85	708.56
2.60000	-3415.25	211.97	56.82	-3506.64	231.96	48.59	-3336.64	157.91	55.96	-3480.19	223.91	107.76	-3414.08	25.62	27.05	-3814.74	110.71	38.65	-3787.77	386.81	294.55	-3814.67	366.21	340.14	-3664.77	160.09	1110.00	0.00	0.00	0.00	-3627.36	139.22	1461.49	-3824.69	69.26	1461.73	-3486.10	207.05	1482.68	-3711.20	197.17	1482.66	713.64	-271.47	79.02	1314.39	-265.67	76.55	708.69
2.61000	-3415.25	211.97	56.82	-3506.64	231.96	48.59	-3360.28	160.38	56.51	-3480.19	223.91	107.76	-3414.08	25.62	27.05	-3814.74	110.71	38.65	-3794.37	387.20	298.51	-3820.41	366.33	344.01	-3664.77	160.09	1110.00	0.00	0.00	0.00	-3627.36	139.22	1461.49	-3824.69	69.26	1461.73	-3485.20	207.17	1482.91	-3729.35	200.96	1483.14	713.68	-271.67	79.08	1314.09	-265.35	76.66	708.37
2.62000	-3415.25	211.97	56.82	-3506.64	231.96	48.59	-3363.82	164.21	58.17	-3480.19	223.91	107.76	-3414.08	25.62	27.05	-3814.74	110.71	38.65	-3800.99	387.59	302.47	-3826.16	366.45	347.89	-3664.77	160.09	1110.00	0.00	0.00	0.00	-3627.36	139.22	1461.49	-3824.69	69.26	1461.73	-3484.29	207.30	1483.15	-3718.36	202.99	1482.90	713.48	-271.64	79.01	1314.23	-265.79	76.68	708.04
2.63000	-3415.25	211.97	56.82	-3506.64	231.96	48.59	-3383.14	167.47	57.89	-3480.19	223.91	107.76	-3414.08	25.62	27.05	-3814.74	110.71	38.65	-3807.63	387.98	306.44	-3831.93	366.57	351.77	-3664.77	160.09	1110.00	0.00	0.00	0.00	-3627.36	139.22	1461.49	-3824.69	69.26	1461.73	-3483.38	207.43	1483.38	-3742.11	205.97	1484.40	713.46	-271.50	79.18	1314.05	-265.48	76.89	708.26
2.64000	-3415.25	211.97	56.82	-3506.64	231.96	48.59	-3348.69	172.62	63.79	-3480.19	223.91	107.76	-3414.08	25.62	27.05	-3814.74	110.71	38.65	-3814.28	388.38	310.41	-3837.71	366.69	355.66	-3664.77	160.09	1110.00	0.00	0.00	0.00	-3627.36	139.22	1461.49	-3824.69	69.26	1461.73	-3482.46	207.56	1483.62	-3730.37	206.49	1484.72	713.40	-271.56	79.12	1313.77	-265.98	76.60	708.18
2.65000	-3415.25	211.97	56.82	-3506.64	231.96	48.59	-3351.70	177.68	65.10	-3480.19	223.91	107.76	-3414.08	25.62	27.05	-3814.74	110.71	38.65	-3820.96	388.78	314.39	-3843.51	366.81	359.55	-3664.77	160.09	1110.00	0.00	0.00	0.00	-3627.36	139.22	1461.49	-3824.69	69.26	1461.73	-3481.53	207.69	1483.86	-3724.15	209.20	1485.02	713.83	-271.59	79.17	1313.90	-266.22	76.36	708.88
2.66000	-3415.25	211.97	56.82	-3506.64	231.96	48.59	-3409.46	181.90	59.61	-3480.19	223.91	107.76	-3414.08	25.62	27.05	-3814.74	110.71	38.65	-3827.65	389.18	318.38	-3849.32	366.94	363.45	-3664.77	160.09	1110.00	0.00	0.00	0.00	-3627.36	139.22	1461.49	-3820.82	69.35	1458.81	-3480.59	207.82	1484.10	-3737.92	211.11	1484.65	714.07	-271.41	79.20	1314.21	-265.76	76.61	708.85
2.67000	-3415.25	211.97	56.82	-3506.64	231.96	48.59	-3355.94	187.38	69.69	-3480.19	223.91	107.76	-3414.08	25.62	27.05	-3814.74	110.71	38.65	-3834.35	389.59	322.38	-3855.14	367.06	367.35	-3664.77	160.09	1110.00	0.00	0.00	0.00	-3627.36	139.22	1461.49	-3823.76	69.69	1459.43	-3479.65	207.96	1484.34	-3762.63	213.65	1486.15	714.13	-271.61	79.25	1314.19	-265.76	76.64	709.11
2.68000	-3415.25	211.97	56.82	-3506.64	231.96	48.59	-3401.25	192.56	67.40	-3480.19	223.91	107.76	-3414.08	25.62	27.05	-3814.74	110.71	38.65	-3841.08	390.00	326.39	-3860.97	367.19	371.26	-3664.77	160.09	1110.00	0.00	0.00	0.00	-3627.36	139.22	1461.49	-3786.49	68.18	1456.67	-3478.70	208.10	1484.58	-3747.50	214.31	1486.32	713.10	-272.06	78.90	1314.24	-265.63	76.59	708.63
2.69000	-3415.25	211.97	56.82	-3506.64	231.96	48.59	-3387.44	199.92	69.89	-3480.19	223.91	107.76	-3414.08	25.62	27.05	-3814.74	110.71	38.65	-3847.82	390.41	330.40	-3866.82	367.32	375.17	-3664.77	160.09	1110.00	0.00	0.00	0.00	-3627.36	139.22	1461.49	-3829.54	71.17	1458.09	-3477.74	208.24	1484.82	-3747.20	216.12	1486.27	713.58	-271.83	79.06	1313.90	-265.43	76.47	708.65
2.70000	-3415.25	211.97	56.82	-3506.64	231.96	48.59	-3426.80	207.79	65.57	-3480.19	223.91	107.76	-3414.08	25.62	27.05	-3814.74	110.71	38.65	-3854.57	390.83	334.41	-3872.68	367.45	379.08	-3664.77	160.09	1110.00	0.00	0.00	0.00	-3627.36	139.22	1461.49	-3830.75	69.59	1456.49	-3476.77	208.38	1485.07	-3750.00	217.27	1486.21	713.75	-271.61	79.13	1313.54	-265.36	76.42	708.72
2.71000	-3415.25	211.97	56.82	-3506.64	231.96	48.59	-3435.15	213.20	67.70	-3480.19	223.91	107.76	-3414.08	25.62	27.05	-3814.74	110.71	38.65	-3861.34	391.25	338.44	-3878.55	367.59	383.00	-3664.77	160.09	1110.00	0.00	0.00	0.00	-3627.36	139.22	1461.49	-3813.31	70.40	1455.15	-3475.80	208.53	1485.31	-3759.88	219.46	1486.41	713.17	-271.50	79.06	1314.08	-265.92	76.49	708.67
2.72000	-3415.25	211.97	56.82	-3506.64	231.96	48.59	-3395.89	220.58	74.77	-3480.19	223.91	107.76	-3414.08	25.62	27.05	-3814.74	110.71	38.65	-3868.13	391.68	342.46	-3884.42	367.72	386.92	-3664.77	160.09	1110.00	0.00	0.00	0.00	-3627.36	139.22	1461.49	-3799.94	70.92	1455.63	-3474.81	208.67	1485.56	-3770.79	222.01	1487.48	713.56	-271.72	79.13	1314.24	-266.01	76.35	708.68
2.73000	-3415.25	211.97	56.82	-3506.64	231.96	48.59	-3391.12	224.59	77.42	-3480.19	223.91	107.76	-3414.08	25.62	27.05	-3814.74	110.71	38.65	-3874.92	392.10	346.50	-3890.31	367.86	390.85	-3664.77	160.09	1110.00	0.00	0.00	0.00	-3627.36	139.22	1461.49	-3809.25	70.85	1454.94	-3473.83	208.82	1485.81	-3736.86	222.95	1485.84	713.40	-271.71	79.05	1314.16	-266.07	76.53	709.10
2.74000	-3415.25	211.97	56.82	-3506.64	231.96	48.59	-3410.94	232.76	77.50	-3480.19	223.91	107.76	-3414.08	25.62	27.05	-3814.74	110.71	38.65	-3881.74	392.53	350.54	-3896.21	368.00	394.78	-3664.77	160.09	1110.00	0.00	0.00	0.00	-3627.36	139.22	1461.49	-3820.76	71.43	1454.09	-3472.83	208.97	1486.06	-3732.09	224.58	1486.44	713.82	-271.96	79.09	1313.99	-266.15	76.46	708.11
2.75000	-3415.25	211.97	56.82	-3506.64	231.96	48.59	-3438.25	238.92	73.91	-3480.16	223.92	107.77	-3414.08	25.62	27.05	-3814.74	110.71	38.65	-3888.56	392.97	354.59	-3902.12	368.14	398.71	-3664.77	160.09	1110.00	0.00	0.00	0.00	-3627.36	139.22	1461.49	-3819.89	71.73	1454.46	-3471.82	209.12	1486.31	-3770.59	225.53	1487.83	714.15	-271.99	79.20	1314.55	-265.67	76.64	708.16
2.76000	-3415.25	211.97	56.82	-3506.64	231.96	48.59	-3480.03	247.03	69.26	-3456.02	228.82	111.53	-3414.08	25.62	27.05	-3814.74	110.71	38.65	-3895.40	393.40	358.64	-3908.04	368.28	402.64	-3664.77	160.09	1110.00	0.00	0.00	0.00	-3627.36	139.22	1461.49	-3806.14	73.62	1454.47	-3470.81	209.28	1486.56	-3746.39	226.79	1486.49	713.42	-271.70	79.12	1314.68	-266.04	76.57	708.93
2.77000	-3415.25	211.97	56.82	-3506.64	231.96	48.59	-3438.56	253.78	75.58	-3449.30	234.14	114.17	-3414.08	25.62	27.05	-3814.74	110.71	38.65	-3902.25	393.84	362.69	-3913.97	368.42	406.58	-3664.77	160.09	1110.00	0.00	0.00	0.00	-3627.36	139.22	1461.49	-3833.39	72.48	1453.19	-3469.79	209.44	1486.81	-3760.99	227.78	1487.51	714.47	-271.68	79.28	1313.96	-266.04	76.37	709.95
2.78000	-3415.25	211.97	56.82	-3506.64	231.96	48.59	-3457.98	259.53	73.03	-3445.07	240.46	113.77	-3414.08	25.62	27.05	-3814.74	110.71	38.65	-3909.12	394.29	366.76	-3919.91	368.57	410.52	-3664.77	160.09	1110.00	0.00	0.00	0.00	-3627.36	139.22	1461.49	-3832.71	72.73	1453.70	-3468.77	209.59	1487.07	-3750.12	229.63	1487.31	713.27	-272.02	78.75	1313.96	-265.65	76.36	708.70
2.79000	-3415.25	211.97	56.82	-3506.64	231.96	48.59	-3430.66	264.85	77.85	-3460.25	244.40	112.59	-3414.08	25.62	27.05	-3814.74	110.71	38.65	-3915.99	394.73	370.82	-3925.85	368.71	414.47	-3664.77	160.09	1110.00	0.00	0.00	0.00	-3627.36	139.22	1461.49	-3805.78	72.66	1453.00	-3467.73	209.75	1487.32	-3756.76	230.47	1487.97	713.53	-271.97	78.94	1314.01	-265.60	76.54	708.27
2.80000	-3415.25	211.97	56.82	-3506.64	231.96	48.59	-3442.51	270.82	76.44	-3487.37	250.41	109.42	-3414.08	25.62	27.05	-3814.74	110.71	38.65	-3922.88	395.18	374.89	-3931.80	368.86	418.41	-3664.77	160.09	1110.00	0.00	0.00	0.00	-3627.36	139.22	1461.49	-3816.06	75.05	1451.85	-3466.69	209.92	1487.58	-3772.70	231.72	1487.83	713.72	-271.52	79.16	1314.12	-265.26	76.60	708.66
2.81000	-3415.25	211.97	56.82	-3506.64	231.96	48.59	-3496.11	277.44	70.48	-3471.03	255.12	112.72	-3414.08	25.62	27.05	-3814.74	110.71	38.65	-3929.78	395.63	378.97	-3937.76	369.01	422.36	-3664.77	160.09	1110.00	0.00	0.00	0.00	-3627.36	139.22	1461.49	-3811.36	75.46	1451.60	-3465.64	210.08	1487.84	-3797.45	232.26	1489.89	713.74	-271.58	79.23	1314.11	-265.63	76.65	708.84
2.82000	-3415.25	211.97	56.82	-3506.64	231.96	48.59	-3477.30	282.08	71.56	-3494.27	259.50	107.52	-3414.08	25.62	27.05	-3814.74	110.71	38.65	-3936.68	396.08	383.05	-3943.73	369.15	426.31	-3664.77	160.09	1110.00	0.00	0.00	0.00	-3627.36	139.22	1461.49	-3799.77	75.38	1451.31	-3464.58	210.25	1488.10	-3783.63	233.95	1488.76	713.92	-271.89	79.19	1314.67	-265.59	76.85	708.67
2.83000	-3415.25	211.97	56.82	-3506.64	231.96	48.59	-3454.65	287.76	74.51	-3497.07	262.00	107.73	-3414.08	25.62	27.05	-3814.74	110.71	38.65	-3943.60	396.54	387.14	-3949.70	369.30	430.27	-3664.77	160.09	1110.00	0.00	0.00	0.00	-3627.36	139.22	1461.49	-3812.41	76.56	1451.03	-3463.52	210.41	1488.36	-3790.25	235.21	1488.65	713.95	-272.05	79.03	1314.50	-265.62	76.92	708.45
2.84000	-3415.25	211.97	56.82	-3506.64	231.96	48.59	-3516.31	294.39	65.69	-3482.01	266.69	109.51	-3414.08	25.62	27.05	-3814.74	110.71	38.65	-3950.53	397.00	391.22	-3955.68	369.46	434.22	-3664.77	160.09	1110.00	0.00	0.00	0.00	-3627.36	139.22	1461.49	-3808.21	77.45	1451.40	-3462.44	210.58	1488.62	-3793.41	236.59	1489.24	713.97	-271.95	79.15	1314.16	-265.51	76.90	708.38
2.85000	-3415.25	211.97	56.82	-3506.64	231.96	48.59	-3453.57	297.91	73.93	-3473.03	270.74	111.36	-3414.08	25.62	27.05	-3814.74	110.71	38.65	-3957.46	397.46	395.32	-3961.66	369.61	438.18	-3664.77	160.09	1110.00	0.00	0.00	0.00	-3627.36	139.22	1461.49	-3800.97	78.58	1451.76	-3461.36	210.75	1488.88	-3791.05	237.74	1488.84	713.90	-271.99	79.00	1313.73	-265.68	76.60	708.52
2.86000	-3415.25	211.97	56.82	-3506.64	231.96	48.59	-3477.74	301.80	69.76	-3510.85	273.95	105.53	-3414.08	25.62	27.05	-3814.74	110.71	38.65	-3964.41	397.92	399.41	-3967.65	369.76	442.14	-3664.77	160.09	1110.00	0.00	0.00	0.00	-3627.36	139.22	1461.49	-3823.48	79.54	1450.94	-3460.27	210.93	1489.14	-3812.61	239.15	1488.91	712.99	-272.16	78.81	1314.07	-265.74	76.56	708.58
2.87000	-3415.25	211.97	56.82	-3506.64	231.96	48.59	-3477.69	305.56	68.94	-3509.00	277.72	104.45	-3414.08	25.62	27.05	-3814.74	110.71	38.65	-3971.36	398.39	403.51	-3973.65	369.92	446.10	-3664.77	160.09	1110.00	0.00	0.00	0.00	-3627.36	139.22	1461.49	-3810.70	79.28	1450.58	-3459.18	211.10	1489.41	-3765.54	239.73	1487.77	713.01	-271.82	79.05	1314.01	-265.68	76.59	709.13
2.88000	-3415.25	211.97	56.82	-3506.64	231.96	48.59	-3496.39	310.18	65.51	-3528.26	281.29	100.92	-3414.08	25.62	27.05	-3814.74	110.71	38.65	-3978.32	398.86	407.62	-3979.65	370.07	450.06	-3664.77	160.09	1110.00	0.00	0.00	0.00	-3627.36	139.22	1461.49	-3800.51	81.53	1450.17	-3458.07	211.28	1489.67	-3766.32	240.52	1488.18	713.08	-271.69	78.98	1314.23	-265.57	76.77	709.49
2.89000	-3415.25	211.97	56.82	-3506.64	231.96	48.59	-3507.46	313.08	63.40	-3517.82	285.46	102.70	-3414.08	25.62	27.05	-3814.74	110.71	38.65	-3985.29	399.33	411.73	-3985.65	370.23	454.02	-3664.77	160.09	1110.00	0.00	0.00	0.00	-3627.36	139.22	1461.49	-3795.45	82.10	1450.15	-3456.96	211.46	1489.94	-3772.06	242.34	1488.43	713.05	-271.58	79.00	1314.54	-265.89	76.84	709.45
2.90000	-3415.25	211.97	56.82	-3506.64	231.96	48.59	-3489.68	315.72	64.51	-3506.82	287.89	102.84	-3414.08	25.62	27.05	-3814.74	110.71	38.65	-3992.26	399.80	415.84	-3991.66	370.39	457.99	-3664.77	160.09	1110.00	0.00	0.00	0.00	-3627.36	139.22	1461.49	-3811.79	82.70	1450.87	-3455.84	211.64	1490.20	-3785.35	243.30	1487.62	713.66	-271.69	79.17	1314.07	-265.60	76.78	709.07
2.91000	-3415.25	211.97	56.82	-3506.64	231.96	48.59	-3497.48	318.23	62.28	-3506.55	290.94	102.88	-3414.08	25.62	27.05	-3814.74	110.71	38.65	-3999.24	400.28	419.95	-3997.67	370.55	461.95	-3664.77	160.09	1110.00	0.00	0.00	0.00	-3627.36	139.22	1461.49	-3792.29	85.24	1450.75	-3454.71	211.82	1490.47	-3792.76	244.95	1488.38	713.84	-271.75	79.09	1313.64	-265.64	76.47	708.34
2.92000	-3415.25	211.97	56.82	-3506.64	231.96	48.59	-3498.81	322.16	61.74	-3512.57	293.79	100.01	-3414.08	25.62	27.05	-3814.74	110.71	38.65	-4006.23	400.76	424.07	-4003.69	370.71	465.92	-3664.77	160.09	1110.00	0.00	0.00	0.00	-3627.36	139.22	1461.49	-3780.29	85.55	1450.76	-3453.58	212.00	1490.74	-3795.01	245.58	1487.40	713.80	-271.73	79.14	1314.16	-265.80	76.52	708.34
2.93000	-3415.25	211.97	56.82	-3506.64	231.96	48.59	-3533.15	325.69	55.86	-3533.70	298.32	97.10	-3414.08	25.62	27.05	-3814.74	110.71	38.65	-4013.22	401.24	428.18	-4009.71	370.87	469.88	-3664.77	160.09	1110.00	0.00	0.00	0.00	-3627.36	139.22	1461.49	-3806.51	87.25	1450.73	-3452.43	212.19	1491.01	-3827.06	247.52	1489.12	713.66	-271.86	79.17	1313.82	-265.91	76.48	707.77
2.94000	-3415.25	211.97	56.82	-3506.64	231.96	48.59	-3526.66	329.07	53.70	-3497.79	300.44	101.15	-3414.08	25.62	27.05	-3814.74	110.71	38.65	-4020.22	401.72	432.31	-4015.73	371.03	473.85	-3664.77	160.09	1110.00	0.00	0.00	0.00	-3627.36	139.22	1461.49	-3792.33	87.75	1451.08	-3451.28	212.37	1491.28	-3802.48	248.87	1487.84	713.68	-271.98	78.98	1314.13	-265.96	76.42	708.52
2.95000	-3415.25	211.97	56.82	-3506.64	231.96	48.59	-3529.78	331.64	52.06	-3514.40	303.48	96.88	-3414.08	25.62	27.05	-3814.74	110.71	38.65	-4027.22	402.20	436.43	-4021.75	371.19	477.82	-3664.77	160.09	1110.00	0.00	0.00	0.00	-3627.36	139.22	1461.49	-3804.08	88.88	1451.25	-3450.12	212.56	1491.55	-3818.61	251.34	1489.43	712.92	-271.91	78.89	1314.55	-265.71	76.82	708.92
2.96000	-3415.25	211.97	56.82	-3506.64	231.96	48.59	-3519.06	334.90	52.49	-3516.11	305.53	95.84	-3414.08	25.62	27.05	-3814.74	110.71	38.65	-4034.23	402.69	440.55	-4027.77	371.35	481.79	-3664.77	160.09	1110.00	0.00	0.00	0.00	-3627.36	139.22	1461.49	-3793.28	91.00	1451.12	-3448.95	212.75	1491.83	-3815.95	253.34	1487.50	713.38	-271.67	79.02	1314.27	-266.10	76.58	708.59
2.97000	-3415.25	211.97	56.82	-3506.64	231.96	48.59	-3525.43	338.33	50.08	-3497.29	309.50	97.31	-3414.08	25.62	27.05	-3814.74	110.71	38.65	-4041.24	403.17	444.68	-4033.80	371.52	485.76	-3664.77	160.09	1110.00	0.00	0.00	0.00	-3627.36	139.22	1461.49	-3803.15	91.82	1452.35	-3447.77	212.94	1492.10	-3813.90	253.99	1487.35	713.35	-271.67	79.21	1314.54	-265.98	76.59	709.04
2.98000	-3415.25	211.97	56.82	-3506.64	231.96	48.59	-3523.77	340.45	48.95	-3521.45	313.07	93.04	-3414.08	25.62	27.05	-3814.74	110.71	38.65	-4048.25	403.66	448.81	-4039.82	371.68	489.72	-3664.77	160.09	1110.00	0.00	0.00	0.00	-3627.36	139.22	1461.49	-3787.16	93.70	1452.24	-3446.59	213.13	1492.38	-3838.16	254.15	1488.04	713.11	-271.65	79.04	1314.63	-265.83	76.88	708.38
2.99000	-3415.25	211.97	56.82	-3506.64	231.96	48.59	-3500.43	341.80	52.07	-3517.25	316.28	92.92	-3414.08	25.62	27.05	-3814.74	110.71	38.65	-4055.27	404.15	452.94	-4045.85	371.85	493.69	-3664.77	160.09	1110.00	0.00	0.00	0.00	-3627.36	139.22	1461.49	-3772.10	95.50	1452.19	-3445.40	213.33	1492.65	-3809.14	256.61	1488.29	713.38	-271.54	79.12	1314.93	-265.76	76.90	707.51
3.00000	-3415.25	211.97	56.82	-3506.64	231.96	48.59	-3532.96	348.18	44.78	-3498.96	318.10	94.25	-3414.08	25.62	27.05	-3814.74	110.71	38.65	-4062.29	404.65	457.08	-4051.88	372.01	497.66	-3664.77	160.09	1110.00	0.00	0.00	0.00	-3627.36	139.22	1461.49	-3748.21	97.06	1451.72	-3444.20	213.52	1492.93	-3826.00	257.70	1487.49	713.82	-271.92	79.15	1314.45	-265.68	76.70	708.28
3.01000	-3415.25	211.97	56.82	-3506.64	231.96	48.59	-3542.33	352.45	42.53	-3519.22	321.39	89.84	-3414.08	25.62	27.05	-3814.74	110.71	38.65	-4069.31	405.14	461.21	-4057.90	372.18	501.63	-3664.77	160.09	1110.00	0.00	0.00	0.00	-3627.36	139.22	1461.49	-3750.61	98.81	1452.61	-3442.99	213.72	1493.20	-3815.96	258.48	1487.69	713.39	-271.81	78.86	1314.00	-265.91	76.47	708.50
3.02000	-3415.25	211.97	56.82	-3506.64	231.96	48.59	-3551.07	354.22	41.28	-3526.16	327.78	88.96	-3414.08	25.62	27.05	-3814.74	110.71	38.65	-4076.33	405.64	465.34	-4063.93	372.35	505.59	-3664.77	160.09	1110.00	0.00	0.00	0.00	-3627.36	139.22	1461.49	-3764.93	100.26	1453.07	-3441.77	213.92	1493.48	-3830.10	260.57	1487.33	713.26	-271.88	78.88	1314.45	-265.94	76.66	708.40
3.03000	-3415.25	211.97	56.82	-3506.64	231.96	48.59	-3543.73	358.73	42.34	-3534.78	331.11	87.06	-3414.08	25.62	27.05	-3814.74	110.71	38.65	-4083.35	406.14	469.48	-4069.95	372.51	509.56	-3664.77	160.09	1110.00	0.00	0.00	0.00	-3627.36	139.22	1461.49	-3769.45	101.46	1453.52	-3440.54	214.12	1493.76	-3806.41	262.28	1485.37	713.44	-272.01	79.05	1314.08	-265.95	76.49	708.42
3.04000	-3415.25	211.97	56.82	-3506.64	231.96	48.59	-3568.79	361.63	38.13	-3553.08	333.47	83.77	-3414.08	25.62	27.05	-3814.74	110.71	38.65	-4090.38	406.64	473.62	-4075.98	372.68	513.52	-3664.77	160.09	1110.00	0.00	0.00	0.00	-3627.36	139.22	1461.49	-3766.10	103.28	1454.09	-3439.31	214.32	1494.04	-3803.74	263.88	1484.84	713.79	-271.84	79.12	1313.62	-265.84	76.43	708.00
3.05000	-3415.25	211.97	56.82	-3506.64	231.96	48.59	-3580.68	364.57	34.75	-3566.05	338.62	81.29	-3414.08	25.62	27.05	-3814.74	110.71	38.65	-4097.40	407.14	477.76	-4082.00	372.85	517.49	-3664.77	160.09	1110.00	0.00	0.00	0.00	-3627.36	139.22	1461.49	-3763.39	106.35	1454.94	-3438.07	214.52	1494.32	-3801.08	265.48	1484.31	713.10	-271.60	78.91	1314.10	-265.97	76.56	709.14
3.06000	-3415.25	211.97	56.82	-3506.64	231.96	48.59	-3546.88	365.44	40.11	-3548.10	340.19	83.74	-3414.08	25.62	27.05	-3814.74	110.71	38.65	-4104.43	407.64	481.89	-4088.02	373.02	521.45	-3664.77	160.09	1110.00	0.00	0.00	0.00	-3627.36	139.22	1461.49	-3768.36	107.36	1455.48	-3436.82	214.72	1494.60	-3798.43	267.06	1483.78	713.50	-271.52	79.13	1314.43	-265.82	76.78	708.79
3.07000	-3415.25	211.97	56.82	-3506.64	231.96	48.59	-3612.96	370.01	26.99	-3548.83	342.52	83.06	-3414.08	25.62	27.05	-3814.74	110.71	38.65	-4111.45	408.14	486.03	-4094.03	373.19	525.41	-3664.77	160.09	1110.00	0.00	0.00	0.00	-3627.36	139.22	1461.49	-3760.94	109.37	1455.48	-3435.56	214.93	1494.89	-3795.78	268.64	1483.25	712.74	-271.80	79.04	1314.40	-265.90	76.81	708.90
3.08000	-3415.25	211.97	56.82	-3506.64	231.96	48.59	-3594.46	370.95	30.53	-3558.26	345.01	80.61	-3414.08	25.62	27.05	-3814.74	110.71	38.65	-4118.48	408.65	490.17	-4100.04	373.36	529.37	-3664.77	160.09	1110.00	0.00	0.00	0.00	-3627.36	139.22	1461.49	-3771.82	111.30	1456.70	-3434.29	215.13	1495.17	-3793.14	270.20	1482.71	712.66	-271.77	78.92	1313.96	-265.75	76.68	708.54
3.09000	-3415.25	211.97	56.82	-3506.64	231.96	48.59	-3588.52	371.20	31.02	-3574.69	346.36	77.87	-3414.08	25.62	27.05	-3814.74	110.71	38.65	-4125.50	409.15	494.31	-4106.05	373.53	533.33	-3664.77	160.09	1110.00	0.00	0.00	0.00	-3627.36	139.22	1461.49	-3757.99	112.94	1456.27	-3433.02	215.34	1495.45	-3790.51	271.76	1482.18	713.53	-271.84	79.06	1313.80	-265.37	76.76	709.02
3.10000	-3415.25	211.97	56.82	-3506.64	231.96	48.59	-3626.14	375.53	24.78	-3599.83	348.02	73.33	-3414.08	25.62	27.05	-3814.74	110.71	38.65	-4132.52	409.66	498.45	-4112.06	373.70	537.29	-3664.77	160.09	1110.00	0.00	0.00	0.00	-3627.36	139.22	1461.49	-3743.46	115.31	1456.76	-3431.73	215.55	1495.74	-3787.87	273.31	1481.65	713.34	-272.09	78.95	1314.12	-265.43	76.67	708.69
3.11000	-3415.25	211.97	56.82	-3506.64	231.96	48.59	-3601.41	376.62	28.21	-3570.70	349.75	74.85	-3414.08	25.62	27.05	-3814.74	110.71	38.65	-4139.54	410.17	502.59	-4118.06	373.87	541.24	-3664.77	160.09	1110.00	0.00	0.00	0.00	-3627.36	139.22	1461.49	-3763.48	117.28	1457.70	-3430.44	215.76	1496.02	-3785.25	274.85	1481.11	713.15	-271.85	79.03	1314.23	-265.83	76.59	709.47
3.12000	-3415.25	211.97	56.82	-3506.64	231.96	48.59	-3630.53	375.09	21.03	-3567.60	351.29	76.28	-3414.08	25.62	27.05	-3814.74	110.71	38.65	-4146.55	410.68	506.73	-4124.06	374.04	545.19	-3664.77	160.09	1110.00	0.00	0.00	0.00	-3627.36	139.22	1461.49	-3749.27	119.28	1457.56	-3429.14	215.97	1496.31	-3782.62	276.38	1480.58	713.52	-271.65	79.19	1314.57	-265.82	76.90	709.36
3.13000	-3415.25	211.97	56.82	-3506.64	231.96	48.59	-3652.16	377.31	19.80	-3565.23	352.55	75.30	-3414.08	25.62	27.05	-3814.74	110.71	38.65	-4153.57	411.19	510.86	-4130.05	374.21	549.14	-3664.77	160.09	1110.00	0.00	0.00	0.00	-3627.36	139.22	1461.49	-3737.51	120.66	1457.14	-3427.83	216.18	1496.59	-3780.01	277.91	1480.04	713.08	-271.68	79.05	1314.43	-265.73	76.80	708.62
3.14000	-3415.25	211.97	56.82	-3506.64	231.96	48.59	-3640.27	376.00	21.40	-3574.58	353.00	71.87	-3414.08	25.62	27.05	-3814.74	110.71	38.65	-4160.57	411.70	515.00	-4136.04	374.38	553.09	-3664.77	160.09	1110.00	0.00	0.00	0.00	-3627.36	139.22	1461.49	-3731.75	122.12	1457.07	-3426.51	216.40	1496.88	-3777.39	279.42	1479.50	714.23	-271.50	79.30	1314.22	-265.58	76.74	708.76
3.15000	-3415.25	211.97	56.82	-3506.64	231.96	48.59	-3625.24	376.16	23.80	-3621.33	356.28	66.50	-3414.08	25.62	27.05	-3814.74	110.71	38.65	-4167.58	412.21	519.14	-4142.02	374.55	557.04	-3664.77	160.09	1110.00	0.00	0.00	0.00	-3627.36	139.22	1461.49	-3734.47	123.90	1457.92	-3425.19	216.61	1497.17	-3774.79	280.93	1478.97	713.86	-271.92	79.19	1314.18	-265.90	76.58	708.82
3.16000	-3415.25	211.97	56.82	-3506.64	231.96	48.59	-3628.82	376.93	23.03	-3584.33	355.02	69.49	-3414.08	25.62	27.05	-3814.74	110.71	38.65	-4174.58	412.73	523.27	-4148.00	374.73	560.98	-3664.77	160.09	1110.00	0.00	0.00	0.00	-3627.36	139.22	1461.49	-3744.60	126.67	1458.33	-3423.85	216.83	1497.46	-3772.18	282.43	1478.43	713.40	-271.79	79.04	1314.87	-265.70	76.85	708.55
3.17000	-3415.25	211.97	56.82	-3506.64	231.96	48.59	-3632.45	377.69	22.38	-3597.90	356.64	66.49	-3414.08	25.62	27.05	-3814.74	110.71	38.65	-4181.58	413.24	527.41	-4153.97	374.90	564.92	-3664.77	160.09	1110.00	0.00	0.00	0.00	-3627.36	139.22	1461.49	-3739.42	129.03	1457.93	-3422.51	217.05	1497.75	-3769.58	283.92	1477.89	713.37	-271.88	79.07	1314.86	-265.55	77.05	708.61
3.18000	-3415.25	211.97	56.82	-3506.64	231.96	48.59	-3636.10	378.44	21.82	-3610.04	355.85	65.57	-3414.08	25.62	27.05	-3814.74	110.71	38.65	-4188.57	413.75	531.54	-4159.93	375.07	568.86	-3664.77	160.09	1110.00	0.00	0.00	0.00	-3627.36	139.22	1461.49	-3741.29	130.27	1457.92	-3421.16	217.27	1498.04	-3766.98	285.40	1477.35	713.89	-271.98	79.28	1314.60	-265.49	76.86	708.74
3.19000	-3415.25	211.97	56.82	-3506.64	231.96	48.59	-3639.79	379.18	21.36	-3648.79	356.43	58.30	-3414.08	25.62	27.05	-3814.74	110.71	38.65	-4195.55	414.27	535.67	-4165.88	375.24	572.79	-3664.77	160.09	1110.00	0.00	0.00	0.00	-3627.36	139.22	1461.49	-3738.13	131.42	1458.05	-3419.80	217.49	1498.33	-3764.39	286.88	1476.81	713.93	-271.76	79.25	1314.31	-265.70	76.68	707.97
3.20000	-3415.25	211.97	56.82	-3506.64	231.96	48.59	-3643.52	379.91	21.01	-3613.08	357.76	63.23	-3414.08	25.62	27.05	-3814.74	110.71	38.65	-4202.53	414.79	539.80	-4171.83	375.41	576.73	-3664.77	160.09	1110.00	0.00	0.00	0.00	-3627.36	139.22	1461.49	-3739.33	133.97	1458.21	-3418.43	217.71	1498.62	-3761.81	288.34	1476.27	713.61	-272.11	79.19	1314.73	-265.99	76.74	708.11
3.21000	-3415.25	211.97	56.82	-3506.64	231.96	48.59	-3647.28	380.62	20.76	-3602.88	354.87	63.42	-3414.08	25.62	27.05	-3814.74	110.71	38.65	-4209.50	415.30	543.92	-4177.77	375.58	580.65	-3664.77	160.09	1110.00	0.00	0.00	0.00	-3627.36	139.22	1461.49	-3716.49	135.97	1458.06	-3417.05	217.93	1498.91	-3759.22	289.80	1475.72	713.52	-271.90	79.13	1314.58	-266.27	76.48	708.98
3.22000	-3415.25	211.97	56.82	-3506.64	231.96	48.59	-3651.07	381.33	20.61	-3637.44	354.93	58.93	-3414.08	25.62	27.05	-3814.74	110.71	38.65	-4216.47	415.82	548.05	-4183.70	375.76	584.58	-3664.77	160.09	1110.00	0.00	0.00	0.00	-3627.36	139.22	1461.49	-3717.03	137.42	1457.25	-3415.67	218.15	1499.20	-3756.64	291.25	1475.18	714.34	-271.73	79.39	1314.06	-265.80	76.59	708.28
3.23000	-3415.25	211.97	56.82	-3506.64	231.96	48.59	-3654.89	382.03	20.55	-3640.89	354.64	57.43	-3414.08	25.62	27.05	-3814.74	110.71	38.65	-4223.42	416.34	552.17	-4189.62	375.93	588.50	-3664.77	160.09	1110.00	0.00	0.00	0.00	-3627.36	139.22	1461.49	-3712.36	139.45	1457.14	-3414.27	218.37	1499.50	-3754.06	292.69	1474.64	713.78	-271.62	79.28	1313.60	-265.69	76.58	708.04
3.24000	-3415.25	211.97	56.82	-3506.64	231.96	48.59	-3658.75	382.71	20.60	-3647.95	354.50	55.77	-3414.08	25.62	27.05	-3814.74	110.71	38.65	-4230.37	416.86	556.29	-4195.54	376.10	592.42	-3664.77	160.09	1110.00	0.00	0.00	0.00	-3627.36	139.22	1461.49	-3712.94	141.53	1457.14	-3412.87	218.60	1499.79	-3751.49	294.12	1474.10	714.02	-271.80	79.27	1314.12	-265.58	76.68	708.53
3.25000	-3415.25	211.97	56.82	-3506.64	231.96	48.59	-3662.64	383.38	20.74	-3655.00	354.37	54.19	-3414.08	25.62	27.05	-3814.74	110.71	38.65	-4237.32	417.38	560.41	-4201.44	376.27	596.33	-3664.77	160.09	1110.00	0.00	0.00	0.00	-3627.36	139.22	1461.49	-3717.64	143.00	1456.85	-3411.46	218.82	1500.08	-3748.92	295.54	1473.55	713.11	-271.85	78.93	1314.09	-265.56	76.53	709.08
3.26000	-3415.25	211.97	56.82	-3506.64	231.96	48.59	-3666.56	384.05	20.98	-3662.04	354.23	52.69	-3414.08	25.62	27.05	-3814.74	110.71	38.65	-4244.25	417.90	564.52	-4207.33	376.44	600.24	-3664.77	160.09	1110.00	0.00	0.00	0.00	-3627.36	139.22	1461.49	-3707.43	145.14	1456.10	-3410.04	219.05	1500.38	-3746.36	296.96	1473.01	713.61	-271.81	79.09	1313.89	-265.67	76.72	709.23
3.27000	-3415.25	211.97	56.82	-3506.64	231.96	48.59	-3670.51	384.70	21.32	-3669.06	354.09	51.27	-3414.08	25.62	27.05	-3814.74	110.71	38.65	-4251.17	418.41	568.64	-4213.22	376.61	604.14	-3664.77	160.09	1110.00	0.00	0.00	0.00	-3627.36	139.22	1461.49	-3716.94	146.81	1456.08	-3408.61	219.28	1500.67	-3743.79	298.36	1472.46	713.57	-272.01	79.03	1313.72	-265.77	76.65	708.91
3.28000	-3415.25	211.97	56.82	-3506.64	231.96	48.59	-3674.49	385.34	21.75	-3676.08	353.95	49.93	-3414.08	25.62	27.05	-3814.74	110.71	38.65	-4258.09	418.93	572.74	-4219.09	376.78	608.05	-3664.77	160.09	1110.00	0.00	0.00	0.00	-3627.36	139.22	1461.49	-3716.06	148.83	1455.28	-3407.17	219.51	1500.97	-3741.23	299.76	1471.92	713.54	-272.07	79.10	1314.13	-265.80	76.66	708.99
3.29000	-3415.25	211.97	56.82	-3506.64	231.96	48.59	-3678.51	385.97	22.28	-3683.08	353.81	48.66	-3414.08	25.62	27.05	-3814.74	110.71	38.65	-4264.99	419.45	576.85	-4224.95	376.95	611.94	-3664.77	160.09	1110.00	0.00	0.00	0.00	-3627.36	139.22	1461.49	-3707.31	150.89	1454.49	-3405.72	219.74	1501.26	-3738.68	301.15	1471.37	712.77	-272.23	78.68	1314.12	-265.92	76.63	709.25
3.30000	-3415.25	211.97	56.82	-3506.64	231.96	48.59	-3682.55	386.59	22.90	-3690.06	353.67	47.47	-3414.08	25.62	27.05	-3814.74	110.71	38.65	-4271.88	419.97	580.95	-4230.80	377.12	615.83	-3664.77	160.09	1110.00	0.00	0.00	0.00	-3627.36	139.22	1461.49	-3699.22	151.82	1453.56	-3404.26	219.97	1501.56	-3736.12	302.53	1470.82	712.90	-271.89	78.77	1314.24	-265.82	76.65	708.69
3.31000	-3415.25	211.97	56.82	-3506.64	231.96	48.59	-3686.62	387.20	23.62	-3697.04	353.53	46.36	-3414.08	25.62	27.05	-3814.74	110.71	38.65	-4278.77	420.49	585.05	-4236.64	377.29	619.72	-3664.77	160.09	1110.00	0.00	0.00	0.00	-3627.36	139.22	1461.49	-3700.72	153.94	1453.54	-3402.80	220.20	1501.86	-3733.57	303.90	1470.28	713.29	-271.64	79.16	1314.31	-265.53	76.85	708.45
3.32000	-3415.25	211.97	56.82	-3506.64	231.96	48.59	-3690.72	387.80	24.44	-3704.00	353.39	45.32	-3414.08	25.62	27.05	-3814.74	110.71	38.65	-4285.64	421.01	589.15	-4242.47	377.46	623.60	-3664.77	160.09	1110.00	0.00	0.00	0.00	-3627.36	139.22	1461.49	-3692.03	156.74	1453.79	-3401.32	220.43	1502.15	-3731.02	305.27	1469.73	713.77	-271.82	79.19	1314.63	-265.37	76.99	708.84
3.33000	-3415.25	211.97	56.82	-3506.64	231.96	48.59	-3694.85	388.39	25.34	-3710.95	353.25	44.36	-3414.08	25.62	27.05	-3814.74	110.71	38.65	-4292.50	421.53	593.24	-4248.28	377.63	627.48	-3664.77	160.09	1110.00	0.00	0.00	0.00	-3627.36	139.22	1461.49	-3702.16	158.77	1453.76	-3399.84	220.66	1502.45	-3728.48	306.62	1469.18	714.14	-271.76	79.18	1314.67	-265.20	76.91	708.99
3.34000	-3415.25	211.97	56.82	-3506.64	231.96	48.59	-3699.01	388.97	26.34	-3717.88	353.11	43.47	-3414.08	25.62	27.05	-3814.74	110.71	38.65	-4299.34	422.05	597.33	-4254.08	377.80	631.35	-3664.77	160.09	1110.00	0.00	0.00	0.00	-3627.36	139.22	1461.49	-3685.44	161.56	1453.06	-3398.35	220.90	1502.75	-3725.94	307.97	1468.63	713.56	-271.62	79.17	1315.08	-265.41	76.95	708.81
3.35000	-3415.25	211.97	56.82	-3506.64	231.96	48.59	-3703.19	389.54	27.43	-3724.80	352.97	42.65	-3414.08	25.62	27.05	-3814.74	110.71	38.65	-4306.18	422.57	601.41	-4259.87	377.97	635.22	-3664.77	160.09	1110.00	0.00	0.00	0.00	-3627.36	139.22	1461.49	-3683.91	163.73	1453.07	-3396.85	221.13	1503.05	-3723.40	309.31	1468.09	713.35	-271.76	78.99	1314.44	-265.53	76.93	709.02
3.36000	-3415.25	211.97	56.82	-3506.64	231.96	48.59	-3707.41	390.10	28.61	-3731.71	352.83	41.92	-3414.08	25.62	27.05	-3814.74	110.71	38.65	-4313.00	423.09	605.49	-4265.64	378.14	639.08	-3664.77	160.09	1110.00	0.00	0.00	0.00	-3627.36	139.22	1461.49	-3691.80	165.95	1453.11	-3395.34	221.37	1503.35	-3720.86	310.64	1467.54	713.61	-271.84	78.93	1313.98	-265.53	76.71	708.76
3.37000	-3415.25	211.97	56.82	-3506.64	231.96	48.59	-3711.64	390.64	29.88	-3738.60	352.69	41.25	-3414.08	25.62	27.05	-3814.74	110.71	38.65	-4319.81	423.61	609.56	-4271.40	378.30	642.93	-3664.77	160.09	1110.00	0.00	0.00	0.00	-3627.36	139.22	1461.49	-3677.24	169.09	1453.34	-3393.82	221.60	1503.65	-3718.32	311.96	1466.99	713.19	-271.92	78.98	1314.65	-265.72	76.88	708.76
3.38000	-3415.25	211.97	56.82	-3506.64	231.96	48.59	-3715.91	391.18	31.25	-3745.48	352.55	40.66	-3414.08	25.62	27.05	-3814.74	110.71	38.65	-4326.60	424.13	613.63	-4277.15	378.47	646.78	-3664.77	160.09	1110.00	0.00	0.00	0.00	-3627.36	139.22	1461.49	-3673.67	171.47	1453.04	-3392.29	221.84	1503.95	-3715.79	313.27	1466.44	712.89	-271.95	78.82	1313.64	-265.97	76.57	708.60
3.39000	-3415.25	211.97	56.82	-3506.64	231.96	48.59	-3720.20	391.71	32.70	-3752.34	352.41	40.14	-3414.08	25.62	27.05	-3814.74	110.71	38.65	-4333.38	424.65	617.70	-4282.88	378.63	650.63	-3664.77	160.09	1110.00	0.00	0.00	0.00	-3627.36	139.22	1461.49	-3669.13	173.17	1452.94	-3390.75	222.07	1504.25	-3713.26	314.58	1465.89	712.74	-271.56	78.89	1314.12	-265.62	76.64	708.44
3.40000	-3415.25	211.97	56.82	-3506.64	231.96	48.59	-3724.52	392.23	34.24	-3759.19	352.27	39.69	-3414.08	25.62	27.05	-3814.74	110.71	38.65	-4340.15	425.17	621.76	-4288.60	378.80	654.47	-3664.77	160.09	1110.00	0.00	0.00	0.00	-3627.36	139.22	1461.49	-3673.86	176.28	1452.36	-3389.21	222.31	1504.55	-3710.73	315.88	1465.34	713.81	-271.78	79.14	1314.64	-265.80	76.80	708.12
3.41000	-3415.25	211.97	56.82	-3506.64	231.96	48.59	-3728.86	392.73	35.87	-3766.02	352.13	39.32	-3414.08	25.62	27.05	-3814.74	110.71	38.65	-4346.90	425.69	625.81	-4294.30	378.96	658.30	-3664.77	160.09	1110.00	0.00	0.00	0.00	-3627.36	139.22	1461.49	-3661.77	177.82	1452.26	-3387.65	222.55	1504.85	-3708.20	317.16	1464.79	713.83	-271.76	79.10	1314.26	-265.78	76.58	708.41
3.42000	-3415.25	211.97	56.82	-3506.64	231.96	48.59	-3733.23	393.23	37.58	-3772.83	351.98	39.02	-3414.08	25.62	27.05	-3814.74	110.71	38.65	-4353.63	426.20	629.86	-4299.98	379.13	662.12	-3664.77	160.09	1110.00	0.00	0.00	0.00	-3627.36	139.22	1461.49	-3650.06	180.45	1452.08	-3386.09	222.79	1505.15	-3705.68	318.44	1464.24	713.23	-271.44	78.93	1314.33	-265.42	76.78	708.46
3.43000	-3415.25	211.97	56.82	-3506.64	231.96	48.59	-3737.62	393.72	39.39	-3779.63	351.84	38.78	-3414.08	25.62	27.05	-3814.74	110.71	38.65	-4360.35	426.72	633.91	-4305.65	379.29	665.94	-3664.77	160.09	1110.00	0.00	0.00	0.00	-3627.36	139.22	1461.49	-3652.27	182.09	1452.30	-3384.51	223.03	1505.45	-3703.15	319.72	1463.69	713.42	-271.74	79.01	1314.66	-266.03	76.52	708.37
3.44000	-3415.25	211.97	56.82	-3506.64	231.96	48.59	-3742.03	394.19	41.28	-3786.42	351.70	38.62	-3414.08	25.62	27.05	-3814.74	110.71	38.65	-4367.05	427.24	637.94	-4311.30	379.45	669.75	-3664.77	160.09	1110.00	0.00	0.00	0.00	-3627.36	139.22	1461.49	-3657.03	184.10	1452.75	-3382.93	223.27	1505.75	-3700.63	320.98	1463.14	713.37	-271.30	79.15	1314.30	-265.70	76.86	707.81
3.45000	-3415.25	211.97	56.82	-3506.64	231.96	48.59	-3746.47	394.66	43.26	-3793.19	351.56	38.53	-3414.08	25.62	27.05	-3814.74	110.71	38.65	-4373.74	427.75	641.98	-4316.93	379.61	673.56	-3664.77	160.09	1110.00	0.00	0.00	0.00	-3627.36	139.22	1461.49	-3643.48	187.22	1452.80	-3381.34	223.51	1506.05	-3698.11	322.24	1462.59	713.40	-271.66	79.08	1314.13	-265.99	76.69	707.66
3.46000	-3415.25	211.97	56.82	-3506.64	231.96	48.59	-3750.93	395.12	45.32	-3799.94	351.41	38.51	-3414.08	25.62	27.05	-3814.74	110.71	38.65	-4380.40	428.27	646.00	-4322.55	379.77	677.36	-3664.77	160.09	1110.00	0.00	0.00	0.00	-3627.36	139.22	1461.49	-3645.31	189.25	1453.18	-3379.74	223.75	1506.36	-3695.59	323.48	1462.04	713.59	-271.55	78.96	1313.88	-265.91	76.62	708.28
3.47000	-3415.25	211.97	56.82	-3506.64	231.96	48.59	-3755.41	395.57	47.46	-3806.67	351.27	38.55	-3414.08	25.62	27.05	-3814.74	110.71	38.65	-4387.05	428.78	650.02	-4328.14	379.93	681.15	-3664.77	160.09	1110.00	0.00	0.00	0.00	-3627.36	139.22	1461.49	-3634.05	191.18	1452.07	-3378.13	224.00	1506.66	-3693.07	324.72	1461.49	713.39	-271.41	78.94	1314.71	-265.70	76.74	708.79
3.48000	-3415.25	211.97	56.82	-3506.64	231.96	48.59	-3759.92	396.00	49.69	-3813.39	351.13	38.67	-3414.08	25.62	27.05	-3814.74	110.71	38.65	-4393.68	429.29	654.04	-4333.72	380.09	684.93	-3664.77	160.09	1110.00	0.00	0.00	0.00	-3627.36	139.22	1461.49	-3633.10	192.78	1451.84	-3376.51	224.24	1506.96	-3690.56	325.95	1460.94	713.15	-271.52	79.03	1315.04	-266.05	76.81	708.13
3.49000	-3415.25	211.97	56.82	-3506.64	231.96	48.59	-3764.45	396.43	52.01	-3820.09	350.98	38.85	-3414.08	25.62	27.05	-3814.74	110.71	38.65	-4400.30	429.81	658.05	-4339.28	380.25	688.71	-3664.77	160.09	1110.00	0.00	0.00	0.00	-3627.36	139.22	1461.49	-3640.49	195.12	1452.15	-3374.88	224.48	1507.26	-3688.04	327.17	1460.39	712.87	-271.61	79.00	1313.99	-265.96	76.51	708.38
3.50000	-3415.25	211.97	56.82	-3506.64	231.96	48.59	-3768.99	396.85	54.40	-3826.77	350.84	39.11	-3414.08	25.62	27.05	-3814.74	110.71	38.65	-4406.89	430.32	662.05	-4344.83	380.41	692.48	-3664.77	160.09	1110.00	0.00	0.00	0.00	-3627.36	139.22	1461.49	-3651.21	198.32	1452.05	-3373.24	224.73	1507.57	-3685.53	328.39	1459.84	713.78	-271.91	79.20	1313.83	-265.87	76.62	708.77
3.51000	-3415.25	211.97	56.82	-3506.64	231.96	48.59	-3773.56	397.26	56.88	-3833.43	350.70	39.43	-3414.08	25.62	27.05	-3814.74	110.71	38.65	-4413.46	430.83	666.04	-4350.35	380.56	696.24	-3664.77	160.09	1110.00	0.00	0.00	0.00	-3627.36	139.22	1461.49	-3642.39	200.71	1452.56	-3371.59	224.97	1507.87	-3683.02	329.59	1459.29	713.65	-271.95	79.13	1313.94	-265.68	76.67	708.51
3.52000	-3415.25	211.97	56.82	-3506.64	231.96	48.59	-3778.15	397.66	59.44	-3840.08	350.55	39.81	-3414.08	25.62	27.05	-3814.74	110.71	38.65	-4420.02	431.34	670.03	-4355.85	380.72	699.99	-3664.77	160.09	1110.00	0.00	0.00	0.00	-3627.36	139.22	1461.49	-3624.52	202.49	1452.12	-3369.93	225.21	1508.17	-3680.50	330.79	1458.74	713.29	-271.89	78.98	1314.05	-265.82	76.51	708.35
3.53000	-3415.25	211.97	56.82	-3506.64	231.96	48.59	-3782.76	398.05	62.09	-3846.70	350.41	40.27	-3414.08	25.62	27.05	-3814.74	110.71	38.65	-4426.55	431.85	674.01	-4361.33	380.87	703.74	-3664.77	160.09	1110.00	0.00	0.00	0.00	-3627.36	139.22	1461.49	-3618.48	203.57	1452.33	-3368.27	225.46	1508.48	-3677.99	331.98	1458.19	713.17	-272.00	78.89	1314.38	-265.71	76.73	708.44
3.54000	-3415.25	211.97	56.82	-3506.64	231.96	48.59	-3787.39	398.43	64.81	-3853.31	350.26	40.79	-3414.08	25.62	27.05	-3814.74	110.71	38.65	-4433.07	432.35	677.98	-4366.79	381.02	707.48	-3664.77	160.09	1110.00	0.00	0.00	0.00	-3627.36	139.22	1461.49	-3620.84	205.51	1452.44	-3366.59	225.71	1508.78	-3675.48	333.16	1457.64	713.70	-271.99	79.12	1314.70	-265.89	76.85	708.67
3.55000	-3415.25	211.97	56.82	-3506.64	231.96	48.59	-3792.03	398.80	67.61	-3859.90	350.12	41.37	-3414.08	25.62	27.05	-3814.74	110.71	38.65	-4439.56	432.86	681.95	-4372.23	381.17	711.21	-3664.77	160.09	1110.00	0.00	0.00	0.00	-3627.36	139.22	1461.49	-3618.14	209.75	1452.11	-3364.90	225.95	1509.09	-3672.97	334.33	1457.09	713.89	-272.05	79.11	1314.24	-266.02	76.63	708.77
3.56000	-3415.25	211.97	56.82	-3506.64	231.96	48.59	-3796.70	399.16	70.49	-3866.47	349.97	42.02	-3414.08	25.62	27.05	-3814.74	110.71	38.65	-4446.03	433.36	685.90	-4377.65	381.32	714.93	-3664.77	160.09	1110.00	0.00	0.00	0.00	-3627.36	139.22	1461.49	-3612.61	210.67	1451.93	-3363.21	226.20	1509.39	-3670.46	335.50	1456.53	713.45	-271.84	79.12	1314.83	-265.81	76.82	708.33
3.57000	-3415.25	211.97	56.82	-3506.64	231.96	48.59	-3801.38	399.51	73.45	-3873.02	349.83	42.74	-3414.08	25.62	27.05	-3814.74	110.71	38.65	-4452.47	433.87	689.86	-4383.05	381.47	718.64	-3664.77	160.09	1110.00	0.00	0.00	0.00	-3627.36	139.22	1461.49	-3616.38	212.15	1452.23	-3361.50	226.44	1509.70	-3667.95	336.65	1455.98	713.77	-271.74	79.24	1314.44	-265.81	76.71	708.24
3.58000	-3415.25	211.97	56.82	-3506.64	231.96	48.59	-3806.09	399.85	76.49	-3879.56	349.68	43.52	-3414.08	25.62	27.05	-3814.74	110.71	38.65	-4458.90	434.37	693.80	-4388.43	381.62	722.34	-3664.77	160.09	1110.00	0.00	0.00	0.00	-3627.36	139.22	1461.49	-3610.92	214.09	1452.33	-3359.79	226.69	1510.00	-3665.44	337.80	1455.43	713.96	-271.59	79.29	1314.89	-265.94	76.76	709.07
3.59000	-3415.25	211.97	56.82	-3506.64	231.96	48.59	-3810.80	400.18	79.60	-3886.07	349.53	44.36	-3414.08	25.62	27.05	-3814.74	110.71	38.65	-4465.30	434.87	697.73	-4393.78	381.76	726.04	-3664.75	160.09	1110.00	0.00	0.00	0.00	-3627.36	139.22	1461.49	-3601.03	216.43	1452.13	-3358.07	226.94	1510.30	-3662.93	338.94	1454.88	713.01	-271.63	79.10	1314.41	-265.62	76.75	709.08
3.60000	-3415.25	211.97	56.82	-3506.64	231.96	48.59	-3815.54	400.51	82.79	-3892.56	349.39	45.27	-3414.08	25.62	27.05	-3814.74	110.71	38.65	-4471.68	435.37	701.66	-4399.11	381.91	729.73	-3649.22	161.83	1108.95	0.00	0.00	0.00	-3627.36	139.22	1461.49	-3594.05	217.86	1451.63	-3356.33	227.19	1510.61	-3660.42	340.07	1454.34	712.77	-271.94	78.90	1313.78	-265.70	76.59	708.58
3.61000	-3415.25	211.97	56.82	-3506.64	231.96	48.59	-3820.29	400.82	86.06	-3899.03	349.24	46.24	-3414.08	25.62	27.05	-3814.74	110.71	38.65	-4478.03	435.86	705.58	-4404.42	382.05	733.40	-3641.45	162.38	1108.58	0.00	0.00	0.00	-3627.36	139.22	1461.49	-3592.23	220.55	1451.82	-3354.59	227.43	1510.91	-3657.91	341.19	1453.79	713.68	-271.97	79.03	1314.11	-265.84	76.59	708.77
3.62000	-3415.25	211.97	56.82	-3506.64	231.96	48.59	-3825.06	401.12	89.40	-3905.48	349.09	47.27	-3414.08	25.62	27.05	-3814.74	110.71	38.65	-4484.36	436.36	709.48	-4409.70	382.20	737.07	-3636.33	165.91	1108.31	0.00	0.00	0.00	-3627.36	139.22	1461.49	-3595.92	222.87	1451.82	-3352.84	227.68	1511.22	-3655.40	342.31	1453.24	713.46	-272.03	79.02	1314.53	-265.88	76.80	708.64
3.63000	-3415.25	211.97	56.82	-3506.64	231.96	48.59	-3829.84	401.42	92.82	-3911.91	348.95	48.36	-3414.08	25.62	27.05	-3814.74	110.71	38.65	-4490.67	436.85	713.38	-4414.96	382.34	740.73	-3635.99	168.02	1109.48	0.00	0.00	0.00	-3627.36	139.22	1461.49	-3588.96	224.80	1451.76	-3351.08	227.93	1511.52	-3652.89	343.41	1452.69	714.20	-271.75	79.25	1313.93	-265.91	76.60	708.88
3.64000	-3415.25	211.97	56.82	-3506.64	231.96	48.59	-3834.64	401.71	96.31	-3918.32	348.80	49.52	-3414.08	25.62	27.05	-3814.74	110.71	38.65	-4496.95	437.35	717.28	-4420.19	382.48	744.38	-3604.04	171.00	1109.99	0.00	0.00	0.00	-3627.36	139.22	1461.49	-3579.41	226.26	1451.40	-3349.31	228.18	1511.83	-3650.38	344.51	1452.14	714.36	-271.69	79.27	1314.17	-265.69	76.49	709.22
3.65000	-3415.25	211.97	56.82	-3506.64	231.96	48.59	-3839.45	401.98	99.88	-3924.71	348.65	50.74	-3414.08	25.62	27.05	-3814.74	110.71	38.65	-4503.21	437.84	721.16	-4425.40	382.61	748.02	-3574.30	170.73	1109.06	0.00	0.00	0.00	-3627.36	139.22	1461.49	-3578.28	228.52	1450.95	-3347.52	228.43	1512.13	-3647.87	345.60	1451.59	714.03	-271.80	79.29	1313.85	-265.57	76.52	708.95
3.66000	-3415.25	211.97	56.82	-3506.64	231.96	48.59	-3844.28	402.25	103.52	-3931.07	348.50	52.02	-3414.08	25.62	27.05	-3814.74	110.71	38.65	-4509.43	438.33	725.03	-4430.59	382.75	751.65	-3633.25	174.18	1107.98	0.00	0.00	0.00	-3627.38	139.22	1461.49	-3575.67	229.48	1450.83	-3345.73	228.68	1512.44	-3645.36	346.68	1451.04	713.52	-271.86	78.97	1313.73	-265.36	76.48	707.88
3.67000	-3415.25	211.97	56.82	-3506.64	231.96	48.59	-3849.12	402.51	107.23	-3937.42	348.35	53.35	-3414.08	25.62	27.05	-3814.74	110.71	38.65	-4515.64	438.81	728.90	-4435.74	382.88	755.27	-3680.93	176.75	1106.57	0.00	0.00	0.00	-3651.11	140.01	1461.65	-3576.06	231.13	1450.87	-3343.93	228.93	1512.74	-3642.85	347.75	1450.49	712.35	-271.82	78.70	1314.27	-265.85	76.69	708.04
3.68000	-3415.25	211.97	56.82	-3506.64	231.96	48.59	-3853.98	402.76	111.02	-3943.74	348.20	54.75	-3414.08	25.62	27.05	-3814.74	110.71	38.65	-4521.81	439.30	732.75	-4440.88	383.02	758.88	-3610.20	176.18	1107.88	0.00	0.00	0.00	-3670.92	141.87	1461.88	-3585.44	232.95	1451.28	-3342.12	229.17	1513.05	-3640.34	348.82	1449.95	713.34	-271.28	79.16	1314.17	-265.50	76.91	708.53
3.69000	-3415.25	211.97	56.82	-3506.64	231.96	48.59	-3858.84	403.00	114.87	-3950.04	348.05	56.21	-3414.08	25.62	27.05	-3814.74	110.71	38.65	-4527.96	439.78	736.59	-4445.98	383.15	762.48	-3574.82	176.70	1108.70	0.00	0.00	0.00	-3667.92	143.53	1461.32	-3576.57	234.52	1451.17	-3340.30	229.42	1513.35	-3637.82	349.88	1449.40	714.12	-271.55	79.35	1314.02	-265.99	76.62	707.46
3.70000	-3415.25	211.97	56.82	-3506.64	231.96	48.59	-3863.72	403.23	118.80	-3956.32	347.91	57.73	-3414.08	25.62	27.05	-3814.74	110.71	38.65	-4534.08	440.26	740.43	-4451.06	383.28	766.07	-3615.28	180.22	1106.61	0.00	0.00	0.00	-3684.55	142.88	1460.08	-3538.60	236.01	1450.02	-3338.47	229.67	1513.66	-3635.31	350.92	1448.85	712.55	-271.51	78.84	1313.70	-265.90	76.52	707.96
3.71000	-3415.25	211.97	56.82	-3506.64	231.96	48.59	-3868.62	403.46	122.79	-3962.57	347.76	59.30	-3414.08	25.62	27.05	-3814.74	110.71	38.65	-4540.17	440.74	744.25	-4456.12	383.41	769.65	-3601.89	181.69	1106.62	0.00	0.00	0.00	-3654.65	146.59	1460.01	-3539.87	236.25	1450.22	-3336.63	229.92	1513.96	-3632.79	351.96	1448.31	713.59	-271.63	79.09	1314.77	-265.49	76.93	708.51
3.72000	-3415.25	211.97	56.82	-3506.64	231.96	48.59	-3873.52	403.67	126.86	-3968.80	347.61	60.94	-3414.08	25.62	27.05	-3814.74	110.71	38.65	-4546.24	441.22	748.07	-4461.14	383.53	773.22	-3594.86	182.30	1106.16	0.00	0.00	0.00	-3647.94	146.29	1461.14	-3550.89	238.21	1450.58	-3334.78	230.17	1514.26	-3630.28	353.00	1447.76	714.53	-271.43	79.49	1314.53	-265.71	76.75	709.45
3.73000	-3415.25	211.97	56.82	-3506.64	231.96	48.59	-3878.44	403.88	130.99	-3975.01	347.46	62.63	-3414.08	25.62	27.05	-3814.74	110.71	38.65	-4552.27	441.69	751.87	-4466.14	383.66	776.77	-3591.88	183.68	1107.47	0.00	0.00	0.00	-3647.62	145.70	1459.86	-3557.94	239.14	1450.73	-3332.92	230.42	1514.57	-3627.76	354.02	1447.22	713.53	-271.68	79.03	1314.33	-265.77	76.61	709.18
3.74000	-3415.25	211.97	56.82	-3506.64	231.96	48.59	-3883.36	404.07	135.19	-3981.20	347.30	64.38	-3414.08	25.62	27.05	-3814.74	110.71	38.65	-4558.28	442.17	755.67	-4471.11	383.78	780.32	-3610.84	185.47	1107.60	0.00	0.00	0.00	-3639.70	145.93	1458.18	-3558.97	240.42	1450.68	-3331.05	230.67	1514.87	-3625.24	355.04	1446.67	713.48	-271.75	79.05	1314.06	-266.26	76.52	708.09
3.75000	-3415.25	211.97	56.82	-3506.64	231.96	48.59	-3888.30	404.26	139.46	-3987.36	347.15	66.19	-3414.08	25.62	27.05	-3814.74	110.71	38.65	-4564.25	442.64	759.45	-4476.05	383.90	783.85	-3562.70	184.91	1108.02	0.00	0.00	0.00	-3603.12	148.93	1459.34	-3558.66	242.69	1450.39	-3329.17	230.92	1515.18	-3622.72	356.04	1446.13	713.70	-271.90	79.11	1314.34	-266.09	76.64	708.02
3.76000	-3415.25	211.97	56.82	-3506.64	231.96	48.59	-3893.24	404.44	143.80	-3993.49	347.00	68.05	-3414.08	25.62	27.05	-3814.72	110.70	38.65	-4570.20	443.10	763.22	-4480.96	384.02	787.38	-3589.17	187.45	1109.94	0.00	0.00	0.00	-3602.64	149.37	1457.62	-3558.48	243.69	1451.16	-3327.28	231.17	1515.48	-3620.20	357.04	1445.58	713.61	-271.52	79.31	1314.57	-265.61	76.91	708.64
3.77000	-3415.25	211.97	56.82	-3506.64	231.96	48.59	-3898.20	404.61	148.20	-3999.61	346.85	69.97	-3414.08	25.62	27.05	-3801.30	107.95	41.56	-4576.11	443.57	766.98	-4485.84	384.14	790.89	-3609.26	186.15	1107.33	0.00	0.00	0.00	-3618.69	148.33	1458.15	-3557.16	244.59	1450.59	-3325.38	231.42	1515.79	-3617.67	358.04	1445.04	713.06	-271.87	79.00	1314.58	-265.71	76.64	708.41
3.78000	-3415.25	211.97	56.82	-3506.64	231.96	48.59	-3903.16	404.78	152.67	-4005.69	346.70	71.94	-3414.08	25.62	27.05	-3747.47	102.15	49.06	-4581.99	444.03	770.73	-4490.69	384.26	794.39	-3604.77	185.70	1106.97	0.00	0.00	0.00	-3581.75	149.26	1457.85	-3572.60	245.66	1450.50	-3323.47	231.67	1516.09	-3615.15	359.02	1444.50	713.97	-271.55	79.13	1313.59	-265.57	76.56	708.12
3.79000	-3415.25	211.97	56.82	-3506.64	231.96	48.59	-3908.13	404.93	157.21	-4011.76	346.55	73.97	-3414.08	25.62	27.05	-3711.66	97.46	52.21	-4587.84	444.49	774.47	-4495.51	384.37	797.88	-3569.15	187.68	1107.86	0.00	0.00	0.00	-3560.87	149.62	1457.66	-3569.66	246.25	1450.43	-3321.55	231.92	1516.39	-3612.62	359.99	1443.95	713.62	-271.88	79.08	1313.52	-265.50	76.50	708.16
3.80000	-3415.25	211.97	56.82	-3506.64	231.96	48.59	-3913.11	405.08	161.80	-4017.80	346.39	76.05	-3414.08	25.62	27.05	-3738.77	92.65	48.92	-4593.66	444.95	778.20	-4500.31	384.48	801.36	-3560.26	188.45	1107.85	0.00	0.00	0.00	-3585.13	147.69	1455.99	-3542.26	246.54	1450.66	-3319.62	232.17	1516.70	-3610.09	360.96	1443.41	712.89	-271.51	78.94	1314.53	-265.57	76.82	707.81
3.81000	-3415.25	211.97	56.82	-3506.64	231.96	48.59	-3918.10	405.21	166.47	-4023.81	346.24	78.19	-3414.08	25.62	27.05	-3731.73	86.30	47.98	-4599.45	445.41	781.91	-4505.07	384.59	804.83	-3567.73	189.18	1107.43	0.00	0.00	0.00	-3632.51	147.61	1459.10	-3520.76	246.85	1449.90	-3317.68	232.42	1517.00	-3607.56	361.92	1442.87	712.97	-271.48	79.04	1314.50	-265.47	76.78	708.11
3.82000	-3415.25	211.97	56.82	-3506.64	231.96	48.59	-3923.10	405.34	171.19	-4029.80	346.09	80.38	-3414.08	25.62	27.05	-3735.69	82.67	48.49	-4605.20	445.86	785.62	-4509.79	384.70	808.28	-3592.41	187.60	1107.02	0.00	0.00	0.00	-3628.60	148.80	1458.29	-3544.24	247.92	1450.65	-3315.73	232.67	1517.30	-3605.03	362.87	1442.33	714.11	-271.44	79.25	1314.16	-265.62	76.69	708.40
3.83000	-3415.25	211.97	56.82	-3506.64	231.96	48.59	-3928.10	405.46	175.98	-4035.76	345.93	82.62	-3414.08	25.62	27.05	-3681.17	76.12	53.03	-4610.92	446.31	789.31	-4514.49	384.80	811.72	-3582.72	187.75	1106.79	0.00	0.00	0.00	-3641.60	149.36	1458.91	-3546.44	247.95	1450.98	-3313.77	232.91	1517.60	-3602.49	363.81	1441.79	713.62	-271.82	79.08	1314.41	-265.70	76.88	709.22
3.84000	-3415.25	211.97	56.82	-3506.64	231.96	48.59	-3933.11	405.57	180.83	-4041.69	345.78	84.92	-3414.08	25.62	27.05	-3660.48	70.19	54.82	-4616.61	446.76	792.99	-4519.16	384.91	815.15	-3577.37	188.13	1107.91	0.00	0.00	0.00	-3633.43	148.80	1458.38	-3538.25	247.39	1450.69	-3311.80	233.16	1517.91	-3599.96	364.75	1441.25	713.41	-271.77	79.03	1314.31	-265.69	76.70	708.47
3.85000	-3415.25	211.97	56.82	-3506.64	231.96	48.59	-3938.13	405.68	185.75	-4047.60	345.63	87.27	-3414.08	25.62	27.05	-3640.31	64.40	56.60	-4622.26	447.20	796.66	-4523.79	385.01	818.57	-3559.82	188.15	1107.69	0.00	0.00	0.00	-3612.00	147.91	1456.81	-3539.14	247.84	1449.92	-3309.82	233.41	1518.21	-3597.42	365.67	1440.71	713.22	-271.64	79.01	1314.33	-265.63	76.80	708.97
3.86000	-3415.25	211.97	56.82	-3506.64	231.96	48.59	-3943.15	405.77	190.72	-4053.49	345.47	89.67	-3414.08	25.62	27.05	-3620.64	58.75	58.35	-4627.88	447.64	800.31	-4528.39	385.11	821.97	-3557.02	189.72	1107.82	0.00	0.00	0.00	-3609.76	147.54	1456.87	-3521.22	247.02	1449.79	-3307.83	233.66	1518.51	-3594.88	366.59	1440.18	713.34	-271.68	79.00	1314.20	-265.63	76.72	708.58
3.87000	-3415.25	211.97	56.82	-3506.64	231.96	48.59	-3948.17	405.86	195.75	-4059.34	345.32	92.13	-3414.08	25.62	27.05	-3601.46	53.24	60.08	-4633.46	448.08	803.95	-4532.96	385.21	825.36	-3558.45	189.05	1108.15	0.00	0.00	0.00	-3618.01	145.67	1459.04	-3531.53	247.73	1450.52	-3305.83	233.91	1518.81	-3592.33	367.50	1439.64	713.69	-271.80	79.11	1314.55	-265.71	76.72	708.88
3.88000	-3415.25	211.97	56.82	-3506.64	231.96	48.59	-3953.20	405.94	200.85	-4065.17	345.16	94.63	-3414.08	25.62	27.05	-3582.79	47.86	61.78	-4639.01	448.52	807.58	-4537.49	385.30	828.74	-3560.13	188.94	1106.01	0.00	0.00	0.00	-3597.52	145.84	1458.76	-3531.76	247.92	1450.65	-3303.82	234.16	1519.11	-3589.78	368.40	1439.10	713.62	-271.87	78.99	1314.54	-266.00	76.59	708.43
3.89000	-3415.25	211.97	56.82	-3506.64	231.96	48.59	-3958.24	406.01	206.00	-4070.97	345.01	97.19	-3414.08	25.62	27.05	-3564.60	42.63	63.47	-4644.52	448.95	811.20	-4541.99	385.39	832.10	-3555.54	187.94	1105.79	0.00	0.00	0.00	-3579.41	146.31	1457.29	-3536.53	247.61	1450.44	-3301.80	234.40	1519.42	-3587.23	369.30	1438.57	713.63	-271.61	79.14	1314.39	-265.51	76.77	708.66
3.90000	-3415.25	211.97	56.82	-3506.64	231.96	48.59	-3963.28	406.07	211.21	-4076.75	344.85	99.79	-3414.08	25.62	27.05	-3546.90	37.52	65.13	-4649.99	449.38	814.80	-4546.45	385.48	835.46	-3555.55	187.39	1105.90	0.00	0.00	0.00	-3592.34	144.43	1457.21	-3551.29	247.23	1450.67	-3299.77	234.65	1519.72	-3584.68	370.18	1438.03	714.13	-271.71	79.24	1314.64	-265.71	76.69	709.03
3.91000	-3415.25	211.97	56.82	-3506.64	231.96	48.59	-3968.32	406.13	216.48	-4082.50	344.70	102.45	-3414.08	25.62	27.05	-3529.68	32.55	66.77	-4655.43	449.81	818.39	-4550.88	385.57	838.79	-3572.02	188.60	1105.43	0.00	0.00	0.00	-3590.15	145.25	1456.99	-3542.53	246.57	1450.21	-3297.73	234.90	1520.02	-3582.12	371.06	1437.50	713.55	-271.69	79.12	1314.28	-265.70	76.61	708.86
3.92000	-3415.25	211.97	56.82	-3506.64	231.96	48.59	-3973.36	406.18	221.81	-4088.22	344.54	105.15	-3414.08	25.62	27.05	-3512.94	27.72	68.38	-4660.83	450.23	821.97	-4555.28	385.66	842.12	-3555.19	186.70	1105.71	0.00	0.00	0.00	-3596.75	143.15	1456.17	-3543.48	246.00	1449.29	-3295.68	235.14	1520.32	-3579.56	371.93	1436.97	713.26	-271.78	79.06	1314.18	-265.77	76.70	708.98
3.93000	-3415.25	211.97	56.82	-3506.64	231.96	48.59	-3978.41	406.21	227.19	-4093.91	344.38	107.90	-3414.08	25.62	27.05	-3496.67	23.01	69.97	-4666.19	450.65	825.53	-4559.64	385.74	845.43	-3562.90	187.89	1104.44	0.00	0.00	0.00	-3584.49	142.79	1455.69	-3528.82	245.20	1448.91	-3293.61	235.39	1520.62	-3577.00	372.79	1436.43	713.34	-271.91	78.94	1313.64	-265.80	76.40	709.08
3.94000	-3415.25	211.97	56.82	-3506.64	231.96	48.59	-3983.46	406.25	232.63	-4099.57	344.22	110.71	-3414.08	25.62	27.05	-3480.86	18.43	71.54	-4671.52	451.07	829.08	-4563.96	385.82	848.73	-3567.29	186.50	1104.81	0.00	0.00	0.00	-3573.99	142.55	1455.64	-3518.51	244.55	1448.89	-3291.54	235.63	1520.92	-3574.44	373.64	1435.90	712.92	-271.91	78.98	1314.06	-265.93	76.68	708.70
3.95000	-3415.25	211.97	56.82	-3506.64	231.96	48.59	-3988.51	406.27	238.12	-4105.20	344.07	113.55	-3414.08	25.62	27.05	-3465.51	13.98	73.09	-4676.80	451.48	832.62	-4568.24	385.90	852.01	-3553.64	187.37	1104.39	0.00	0.00	0.00	-3585.47	141.14	1455.40	-3509.47	243.77	1448.67	-3289.46	235.88	1521.22	-3571.87	374.49	1435.37	712.62	-271.51	78.97	1314.42	-265.79	76.65	708.23
3.96000	-3415.25	211.97	56.82	-3506.64	231.96	48.59	-3993.56	406.28	243.67	-4110.81	343.91	116.45	-3414.08	25.62	27.05	-3450.62	9.66	74.61	-4682.05	451.89	836.14	-4572.49	385.98	855.28	-3563.66	186.13	1104.93	0.00	0.00	0.00	-3580.50	141.05	1455.68	-3538.14	244.11	1448.24	-3287.37	236.13	1521.51	-3569.29	375.32	1434.84	713.40	-271.98	79.09	1314.41	-265.62	76.79	708.96
3.97000	-3415.25	211.97	56.82	-3506.64	231.96	48.59	-3998.62	406.29	249.27	-4116.38	343.75	119.40	-3414.08	25.62	27.05	-3436.18	5.46	76.11	-4687.26	452.30	839.64	-4576.71	386.05	858.54	-3553.78	185.73	1104.21	0.00	0.00	0.00	-3594.32	139.61	1456.02	-3524.66	242.16	1448.67	-3285.26	236.37	1521.81	-3566.72	376.15	1434.31	713.53	-271.94	78.91	1314.14	-265.75	76.68	708.73
3.98000	-3415.25	211.97	56.82	-3506.64	231.96	48.59	-4003.67	406.29	254.93	-4121.93	343.59	122.39	-3414.08	25.62	27.05	-3422.19	1.39	77.59	-4692.43	452.70	843.14	-4580.88	386.12	861.78	-3543.37	184.86	1103.05	0.00	0.00	0.00	-3591.15	139.37	1454.66	-3526.57	241.49	1448.45	-3283.15	236.61	1522.11	-3564.14	376.97	1433.79	713.89	-271.68	79.01	1314.11	-266.17	76.49	708.60
3.99000	-3415.25	211.97	56.82	-3506.64	231.96	48.59	-4008.72	406.28	260.64	-4127.45	343.43	125.42	-3414.08	25.62	27.05	-3408.63	-2.56	79.04	-4697.55	453.10	846.61	-4585.02	386.19	865.00	-3540.19	183.78	1103.34	0.00	0.00	0.00	-3572.60	138.51	1453.04	-3518.81	240.69	1447.85	-3281.02	236.86	1522.41	-3561.55	377.79	1433.26	713.94	-271.50	79.18	1314.93	-266.13	76.65	709.15
4.00000	-3415.25	211.97	56.82	-3506.64	231.96	48.59	-4013.78	406.27	266.40	-4132.93	343.27	128.51	-3414.08	25.62	27.05	-3395.51	-6.39	80.47	-4702.64	453.49	850.08	-4589.12	386.25	868.21	-3516.10	184.53	1104.14	0.00	0.00	0.00	-3555.92	136.72	1453.19	-3499.15	238.71	1447.59	-3278.89	237.10	1522.70	-3558.97	378.59	1432.74	713.71	-271.54	79.06	1314.25	-265.91	76.57	709.12
4.01000	-3415.25	211.97	56.82	-3506.64	231.96	48.59	-4018.83	406.24	272.22	-4138.39	343.12	131.63	-3414.08	25.62	27.05	-3382.83	-10.10	81.88	-4707.68	453.89	853.53	-4593.18	386.32	871.41	-3526.61	184.33	1103.76	0.00	0.00	0.00	-3550.43	134.88	1452.86	-3501.59	238.63	1446.99	-3276.74	237.34	1523.00	-3556.38	379.39	1432.21	713.89	-271.67	79.17	1314.03	-265.80	76.42	708.45
4.02000	-3415.25	211.97	56.82	-3506.64	231.96	48.59	-4023.88	406.21	278.08	-4143.82	342.96	134.81	-3414.08	25.62	27.05	-3370.57	-13.70	83.26	-4712.69	454.28	856.96	-4597.20	386.38	874.59	-3574.54	181.38	1103.09	0.00	0.00	0.00	-3579.97	133.07	1453.28	-3507.19	238.49	1447.22	-3274.58	237.59	1523.30	-3553.78	380.18	1431.69	713.54	-271.59	79.15	1314.59	-265.74	76.87	708.81
4.03000	-3415.25	211.97	56.82	-3506.64	231.96	48.59	-4028.93	406.18	284.00	-4149.21	342.79	138.02	-3414.08	25.62	27.05	-3358.73	-17.17	84.62	-4717.65	454.66	860.38	-4601.18	386.43	877.76	-3565.68	181.42	1102.70	0.00	0.00	0.00	-3590.79	132.27	1453.06	-3506.98	237.11	1447.64	-3272.42	237.83	1523.59	-3551.18	380.96	1431.16	712.91	-271.79	78.80	1314.09	-265.83	76.49	708.19
4.04000	-3415.25	211.97	56.82	-3506.64	231.96	48.59	-4033.97	406.13	289.97	-4154.58	342.63	141.29	-3414.08	25.62	27.05	-3347.30	-20.53	85.96	-4722.57	455.04	863.78	-4605.13	386.49	880.91	-3557.75	177.73	1102.44	0.00	0.00	0.00	-3568.00	131.43	1452.06	-3506.86	235.41	1447.42	-3270.24	238.07	1523.89	-3548.58	381.73	1430.64	713.98	-271.92	79.01	1314.02	-266.04	76.48	709.20
4.05000	-3415.25	211.97	56.82	-3506.64	231.96	48.59	-4039.02	406.08	295.98	-4159.91	342.47	144.59	-3414.08	25.62	27.05	-3336.29	-23.78	87.28	-4727.44	455.42	867.17	-4609.03	386.54	884.05	-3564.01	177.13	1103.60	0.00	0.00	0.00	-3519.28	129.44	1450.45	-3514.80	235.18	1446.32	-3268.05	238.31	1524.18	-3545.97	382.49	1430.12	713.60	-271.91	79.05	1314.55	-265.91	76.80	709.38
4.06000	-3415.25	211.97	56.82	-3506.64	231.96	48.59	-4044.06	406.02	302.05	-4165.21	342.31	147.94	-3414.08	25.62	27.05	-3325.68	-26.91	88.57	-4732.28	455.79	870.54	-4612.89	386.59	887.17	-3528.26	176.85	1104.01	0.00	0.00	0.00	-3535.98	127.86	1451.10	-3512.82	234.03	1445.77	-3265.85	238.55	1524.48	-3543.36	383.25	1429.60	713.89	-271.67	79.14	1313.81	-266.01	76.69	709.21
4.07000	-3415.25	211.97	56.82	-3506.64	231.96	48.59	-4049.09	405.95	308.16	-4170.48	342.15	151.33	-3414.08	25.62	27.05	-3315.47	-29.93	89.84	-4737.07	456.16	873.89	-4616.71	386.64	890.27	-3562.51	173.53	1101.70	0.00	0.00	0.00	-3546.04	127.64	1449.65	-3504.11	231.87	1446.05	-3263.64	238.79	1524.77	-3540.74	384.00	1429.09	714.64	-271.72	79.42	1313.77	-265.73	76.66	707.96
4.08000	-3415.25	211.97	56.82	-3506.64	231.96	48.59	-4054.13	405.87	314.32	-4175.72	341.99	154.76	-3414.08	25.62	27.05	-3305.66	-32.84	91.08	-4741.81	456.52	877.23	-4620.49	386.68	893.36	-3535.57	171.80	1102.45	0.00	0.00	0.00	-3548.74	126.94	1450.32	-3503.05	230.43	1446.05	-3261.42	239.02	1525.06	-3538.12	384.74	1428.57	713.23	-271.89	78.99	1314.76	-265.52	76.84	709.70
4.09000	-3415.25	211.97	56.82	-3506.64	231.96	48.59	-4059.16	405.79	320.52	-4180.93	341.83	158.24	-3414.08	25.62	27.05	-3296.24	-35.65	92.30	-4746.51	456.88	880.56	-4624.23	386.72	896.43	-3550.15	170.68	1103.31	0.00	0.00	0.00	-3544.99	124.68	1450.87	-3507.88	228.86	1445.55	-3259.19	239.26	1525.35	-3535.49	385.47	1428.05	712.55	-271.65	78.84	1314.63	-265.75	76.86	709.71
4.10000	-3415.25	211.97	56.82	-3506.64	231.96	48.59	-4064.18	405.70	326.78	-4186.10	341.66	161.75	-3414.08	25.62	27.05	-3287.21	-38.34	93.50	-4751.17	457.24	883.86	-4627.93	386.76	899.49	-3517.90	168.51	1103.51	0.00	0.00	0.00	-3539.38	121.32	1449.71	-3514.48	226.58	1444.71	-3256.95	239.50	1525.65	-3532.86	386.19	1427.54	712.54	-272.29	78.71	1313.86	-265.56	76.78	708.55
4.11000	-3415.25	211.97	56.82	-3506.64	231.96	48.59	-4069.20	405.60	333.08	-4191.24	341.50	165.31	-3414.08	25.62	27.05	-3278.56	-40.93	94.67	-4755.78	457.59	887.15	-4631.58	386.79	902.53	-3515.96	166.98	1103.01	0.00	0.00	0.00	-3561.65	119.77	1449.31	-3505.36	225.17	1444.44	-3254.70	239.74	1525.94	-3530.22	386.91	1427.03	712.64	-272.12	78.79	1313.93	-265.57	76.70	708.55
4.12000	-3415.25	211.97	56.82	-3506.64	231.96	48.59	-4074.21	405.50	339.42	-4196.35	341.34	168.91	-3414.08	25.62	27.05	-3270.28	-43.41	95.83	-4760.34	457.94	890.43	-4635.19	386.82	905.56	-3541.44	163.69	1102.25	0.00	0.00	0.00	-3530.46	118.34	1448.72	-3498.23	225.73	1444.47	-3252.43	239.97	1526.23	-3527.58	387.62	1426.51	713.77	-272.13	78.95	1313.93	-266.08	76.46	708.63
4.13000	-3415.25	211.97	56.82	-3506.64	231.96	48.59	-4079.22	405.39	345.81	-4201.43	341.17	172.54	-3414.08	25.62	27.05	-3262.38	-45.79	96.95	-4764.86	458.29	893.68	-4638.76	386.85	908.56	-3530.54	161.53	1102.25	0.00	0.00	0.00	-3518.71	115.72	1448.28	-3494.65	223.87	1444.09	-3250.16	240.21	1526.52	-3524.94	388.32	1426.00	713.19	-271.96	78.91	1314.44	-265.86	76.59	708.73
4.14000	-3415.25	211.97	56.82	-3506.64	231.96	48.59	-4084.22	405.27	352.24	-4206.47	341.01	176.22	-3414.08	25.62	27.05	-3254.84	-48.07	98.06	-4769.33	458.63	896.92	-4642.28	386.88	911.55	-3518.68	159.40	1103.67	0.00	0.00	0.00	-3519.78	113.18	1448.57	-3500.98	221.20	1443.58	-3247.87	240.44	1526.81	-3522.28	389.01	1425.49	713.29	-271.98	78.92	1314.53	-265.94	76.75	709.10
4.15000	-3415.25	211.97	56.82	-3506.64	231.96	48.59	-4089.21	405.14	358.72	-4211.48	340.84	179.94	-3414.08	25.62	27.05	-3247.66	-50.25	99.14	-4773.75	458.96	900.15	-4645.76	386.90	914.53	-3531.80	156.85	1102.81	0.00	0.00	0.00	-3538.25	112.12	1449.72	-3512.02	220.22	1442.90	-3245.58	240.67	1527.10	-3519.63	389.70	1424.99	713.41	-271.81	79.24	1314.31	-265.75	76.77	708.33
4.16000	-3415.25	211.97	56.82	-3506.64	231.96	48.59	-4094.20	405.01	365.23	-4216.45	340.68	183.69	-3414.08	25.62	27.05	-3240.84	-52.33	100.19	-4778.13	459.29	903.35	-4649.20	386.92	917.49	-3506.47	152.28	1103.47	0.00	0.00	0.00	-3512.43	110.17	1448.78	-3506.18	218.62	1443.48	-3243.27	240.91	1527.38	-3516.96	390.37	1424.48	714.06	-271.92	79.43	1314.19	-265.44	76.74	707.88
4.17000	-3415.25	211.97	56.82	-3506.64	231.96	48.59	-4099.18	404.87	371.79	-4221.39	340.51	187.48	-3414.08	25.62	27.05	-3234.38	-54.31	101.23	-4782.45	459.62	906.54	-4652.59	386.94	920.43	-3513.20	150.48	1104.08	0.00	0.00	0.00	-3507.95	109.09	1448.12	-3493.45	215.25	1444.37	-3240.95	241.14	1527.67	-3514.30	391.04	1423.97	713.54	-271.70	79.14	1314.14	-266.06	76.67	708.69
4.18000	-3415.25	211.97	56.82	-3506.64	231.96	48.59	-4104.14	404.73	378.40	-4226.30	340.34	191.31	-3414.08	25.62	27.05	-3228.25	-56.19	102.24	-4786.73	459.94	909.71	-4655.93	386.95	923.35	-3548.63	148.66	1103.40	0.00	0.00	0.00	-3514.37	106.29	1447.77	-3495.40	214.18	1443.08	-3238.62	241.37	1527.96	-3511.62	391.70	1423.47	713.86	-271.58	79.32	1313.53	-265.76	76.61	708.63
4.19000	-3415.25	211.97	56.82	-3506.64	231.96	48.59	-4109.11	404.57	385.04	-4231.17	340.18	195.18	-3414.08	25.62	27.05	-3222.47	-57.98	103.22	-4790.96	460.26	912.86	-4659.23	386.96	926.25	-3510.17	147.90	1103.09	0.00	0.00	0.00	-3524.34	103.29	1447.78	-3495.29	211.28	1443.71	-3236.28	241.60	1528.24	-3508.94	392.35	1422.97	713.34	-271.51	79.31	1313.79	-265.69	76.60	708.16
4.20000	-3415.25	211.97	56.82	-3506.64	231.96	48.59	-4114.06	404.41	391.72	-4236.01	340.01	199.09	-3414.08	25.62	27.05	-3217.03	-59.68	104.19	-4795.14	460.57	916.00	-4662.49	386.97	929.14	-3527.91	145.88	1102.86	0.00	0.00	0.00	-3533.51	101.71	1447.66	-3498.36	208.14	1443.46	-3233.93	241.83	1528.53	-3506.26	393.00	1422.47	714.04	-271.46	79.28	1314.56	-265.38	76.77	708.67
4.21000	-3415.25	211.97	56.82	-3506.64	231.96	48.59	-4119.00	404.24	398.44	-4240.81	339.84	203.03	-3414.08	25.62	27.05	-3211.92	-61.28	105.13	-4799.27	460.87	919.11	-4665.69	386.97	932.01	-3519.41	142.64	1103.53	0.00	0.00	0.00	-3534.68	99.30	1447.47	-3513.16	206.72	1443.29	-3231.57	242.06	1528.81	-3503.57	393.63	1421.97	714.07	-271.48	79.26	1313.96	-265.58	76.61	708.72
4.22000	-3415.25	211.97	56.82	-3506.64	231.96	48.59	-4123.93	404.07	405.20	-4245.58	339.68	207.01	-3414.08	25.62	27.05	-3207.13	-62.79	106.04	-4803.35	461.18	922.21	-4668.85	386.97	934.86	-3508.89	141.60	1104.59	0.00	0.00	0.00	-3520.44	96.29	1446.07	-3500.68	205.75	1442.47	-3229.20	242.28	1529.10	-3500.87	394.26	1421.47	713.52	-271.50	79.11	1314.13	-265.40	76.90	708.25
4.23000	-3415.25	211.97	56.82	-3506.64	231.96	48.59	-4128.85	403.89	412.00	-4250.31	339.51	211.02	-3414.08	25.62	27.05	-3202.67	-64.21	106.93	-4807.38	461.47	925.29	-4671.97	386.96	937.70	-3528.45	140.15	1103.79	0.00	0.00	0.00	-3502.90	94.19	1445.67	-3495.38	202.50	1442.49	-3226.82	242.51	1529.38	-3498.17	394.88	1420.97	713.25	-271.76	78.96	1314.09	-265.52	76.75	709.14
4.24000	-3415.25	211.97	56.82	-3506.64	231.96	48.59	-4133.76	403.70	418.84	-4255.01	339.34	215.07	-3414.08	25.62	27.05	-3198.52	-65.55	107.80	-4811.36	461.77	928.35	-4675.04	386.96	940.51	-3530.37	137.36	1104.57	0.00	0.00	0.00	-3504.28	91.26	1445.20	-3507.07	201.68	1442.14	-3224.42	242.73	1529.66	-3495.46	395.50	1420.48	712.98	-271.61	79.02	1314.11	-265.39	76.74	708.51
4.25000	-3415.25	211.97	56.82	-3506.64	231.96	48.59	-4138.66	403.51	425.72	-4259.67	339.17	219.15	-3414.08	25.62	27.05	-3194.68	-66.79	108.64	-4815.29	462.06	931.39	-4678.05	386.95	943.31	-3516.77	133.75	1104.05	0.00	0.00	0.00	-3505.83	91.29	1444.68	-3502.00	200.09	1441.29	-3222.02	242.96	1529.94	-3492.74	396.10	1419.98	713.16	-271.69	78.99	1313.71	-265.68	76.52	708.69
4.26000	-3415.25	211.97	56.82	-3506.64	231.96	48.59	-4143.55	403.31	432.63	-4264.29	339.00	223.27	-3414.08	25.62	27.05	-3191.15	-67.96	109.46	-4819.16	462.34	934.42	-4681.02	386.93	946.09	-3509.30	132.69	1103.01	0.00	0.00	0.00	-3502.84	89.10	1444.13	-3484.53	196.67	1440.62	-3219.60	243.18	1530.22	-3490.02	396.70	1419.49	713.42	-271.92	79.02	1314.51	-266.10	76.68	709.04
4.27000	-3415.25	211.97	56.82	-3506.64	231.96	48.59	-4148.42	403.10	439.57	-4268.87	338.83	227.42	-3414.08	25.62	27.05	-3187.92	-69.03	110.26	-4822.99	462.62	937.42	-4683.95	386.91	948.85	-3502.74	129.21	1101.71	0.00	0.00	0.00	-3499.29	86.95	1443.58	-3491.30	195.15	1441.05	-3217.17	243.40	1530.50	-3487.29	397.29	1419.00	713.55	-272.03	78.93	1314.73	-265.81	76.83	709.00
4.28000	-3415.25	211.97	56.82	-3506.64	231.96	48.59	-4153.29	402.89	446.56	-4273.42	338.66	231.60	-3414.08	25.62	27.05	-3184.99	-70.02	111.03	-4826.76	462.89	940.40	-4686.82	386.89	951.59	-3490.94	127.74	1102.88	0.00	0.00	0.00	-3495.25	84.84	1443.05	-3490.02	193.46	1440.89	-3214.73	243.63	1530.78	-3484.56	397.87	1418.51	713.33	-272.04	79.02	1314.82	-265.52	76.93	708.80
4.29000	-3415.25	211.97	56.82	-3506.64	231.96	48.59	-4158.14	402.67	453.57	-4277.94	338.49	235.82	-3414.08	25.62	27.05	-3182.35	-70.94	111.78	-4830.47	463.16	943.37	-4689.64	386.87	954.32	-3481.41	125.34	1102.46	0.00	0.00	0.00	-3490.78	82.77	1442.51	-3481.11	191.60	1440.63	-3212.28	243.85	1531.06	-3481.82	398.44	1418.02	713.15	-271.91	78.96	1314.70	-265.80	76.78	708.19
4.30000	-3415.25	211.97	56.82	-3506.64	231.96	48.59	-4162.97	402.44	460.63	-4282.41	338.32	240.07	-3414.08	25.62	27.05	-3180.00	-71.77	112.50	-4834.14	463.42	946.31	-4692.42	386.84	957.02	-3507.60	123.42	1100.72	0.00	0.00	0.00	-3485.96	80.74	1441.98	-3499.40	189.39	1440.19	-3209.82	244.07	1531.34	-3479.07	399.01	1417.54	713.24	-271.77	79.07	1313.78	-266.15	76.39	708.78
4.31000	-3415.25	211.97	56.82	-3506.64	231.96	48.59	-4167.79	402.21	467.71	-4286.85	338.15	244.35	-3414.08	25.62	27.05	-3177.93	-72.52	113.20	-4837.74	463.68	949.24	-4695.14	386.81	959.71	-3528.26	120.87	1100.75	0.00	0.00	0.00	-3480.85	78.76	1441.46	-3497.45	187.86	1439.32	-3207.34	244.28	1531.61	-3476.31	399.56	1417.05	713.27	-271.75	79.04	1314.04	-265.82	76.58	709.25
4.32000	-3415.25	211.97	56.82	-3506.64	231.96	48.59	-4172.60	401.97	474.83	-4291.25	337.98	248.66	-3414.08	25.62	27.05	-3176.14	-73.20	113.88	-4841.30	463.93	952.15	-4697.82	386.77	962.37	-3513.05	120.27	1101.01	0.00	0.00	0.00	-3475.51	76.81	1440.95	-3491.94	185.81	1438.02	-3204.86	244.50	1531.89	-3473.55	400.11	1416.57	713.62	-271.74	79.08	1314.53	-265.66	76.62	709.24
4.33000	-3415.25	211.97	56.82	-3506.64	231.96	48.59	-4177.39	401.73	481.98	-4295.61	337.81	253.01	-3414.08	25.62	27.05	-3174.62	-73.79	114.53	-4844.80	464.17	955.03	-4700.44	386.73	965.02	-3515.48	118.93	1099.65	0.00	0.00	0.00	-3470.02	74.89	1440.44	-3501.85	184.87	1439.04	-3202.36	244.72	1532.16	-3470.78	400.65	1416.09	713.61	-271.81	79.00	1314.57	-265.75	76.73	708.84
4.34000	-3415.25	211.97	56.82	-3506.64	231.96	48.59	-4182.17	401.48	489.16	-4299.94	337.63	257.38	-3414.08	25.62	27.05	-3173.36	-74.32	115.16	-4848.24	464.41	957.90	-4703.01	386.69	967.65	-3446.47	117.62	1101.40	0.00	0.00	0.00	-3464.43	73.02	1439.94	-3484.65	181.21	1438.58	-3199.86	244.93	1532.44	-3468.00	401.19	1415.61	713.39	-271.71	78.99	1314.03	-265.80	76.49	708.40
4.35000	-3415.25	211.97	56.82	-3506.64	231.96	48.59	-4186.93	401.22	496.37	-4304.22	337.46	261.79	-3414.08	25.62	27.05	-3172.37	-74.77	115.76	-4851.63	464.65	960.74	-4705.53	386.64	970.25	-3460.47	116.27	1100.75	0.00	0.00	0.00	-3458.81	71.17	1439.45	-3495.95	180.47	1438.00	-3197.34	245.14	1532.71	-3465.22	401.71	1415.13	714.64	-272.07	79.32	1313.67	-265.77	76.54	708.51
4.36000	-3415.25	211.97	56.82	-3506.64	231.96	48.59	-4191.68	400.95	503.62	-4308.47	337.29	266.22	-3414.08	25.62	27.05	-3171.64	-75.15	116.34	-4854.96	464.88	963.57	-4708.00	386.59	972.84	-3462.00	115.14	1100.08	0.00	0.00	0.00	-3453.24	69.36	1438.96	-3489.74	178.92	1436.61	-3194.81	245.36	1532.98	-3462.43	402.23	1414.66	713.87	-271.73	79.10	1314.29	-265.82	76.80	708.89
4.37000	-3415.25	211.97	56.82	-3506.64	231.96	48.59	-4196.41	400.68	510.89	-4312.68	337.11	270.69	-3414.08	25.62	27.05	-3171.15	-75.46	116.90	-4858.23	465.10	966.37	-4710.41	386.54	975.41	-3484.91	112.71	1099.04	0.00	0.00	0.00	-3447.77	67.59	1438.49	-3482.78	175.26	1437.29	-3192.27	245.57	1533.25	-3459.63	402.74	1414.18	712.81	-271.89	78.93	1314.52	-266.10	76.72	708.09
4.38000	-3415.25	211.97	56.82	-3506.64	231.96	48.59	-4201.12	400.41	518.19	-4316.85	336.94	275.18	-3414.08	25.62	27.05	-3170.92	-75.70	117.43	-4861.45	465.32	969.15	-4712.77	386.48	977.96	-3478.43	109.84	1098.58	0.00	0.00	0.00	-3442.47	65.84	1438.02	-3477.02	172.74	1436.87	-3189.72	245.78	1533.52	-3456.82	403.24	1413.71	713.29	-271.95	78.97	1314.35	-265.72	76.75	708.58
4.39000	-3415.25	211.97	56.82	-3506.64	231.96	48.59	-4205.81	400.13	525.53	-4320.98	336.76	279.70	-3414.08	25.62	27.05	-3170.92	-75.87	117.93	-4864.61	465.53	971.91	-4715.08	386.42	980.48	-3463.48	111.28	1099.65	0.00	0.00	0.00	-3437.41	64.13	1437.57	-3478.26	171.37	1436.26	-3187.15	245.99	1533.79	-3454.01	403.74	1413.24	713.01	-271.75	78.92	1314.24	-265.76	76.74	708.82
4.40000	-3415.25	211.97	56.82	-3506.64	231.96	48.59	-4210.49	399.84	532.88	-4325.07	336.59	284.25	-3414.08	25.62	27.05	-3171.17	-75.97	118.42	-4867.71	465.74	974.65	-4717.34	386.35	982.99	-3469.41	109.48	1098.93	0.00	0.00	0.00	-3432.65	62.45	1437.12	-3476.60	170.36	1435.83	-3184.58	246.19	1534.06	-3451.19	404.22	1412.77	713.81	-271.54	79.16	1314.36	-265.74	76.74	708.63
4.41000	-3415.25	211.97	56.82	-3506.65	231.96	48.59	-4215.15	399.54	540.27	-4329.11	336.41	288.83	-3414.08	25.62	27.05	-3171.64	-76.01	118.87	-4870.76	465.94	977.37	-4719.54	386.28	985.47	-3465.27	106.64	1099.21	0.00	0.00	0.00	-3428.27	60.79	1436.69	-3487.83	168.12	1435.86	-3181.99	246.40	1534.33	-3448.36	404.70	1412.30	713.40	-271.89	78.99	1314.62	-265.79	76.82	708.77
4.42000	-3415.25	211.97	56.82	-3520.18	231.21	48.23	-4219.79	399.24	547.68	-4333.12	336.24	293.43	-3414.08	25.62	27.05	-3172.34	-75.98	119.31	-4873.74	466.14	980.07	-4721.69	386.21	987.94	-3496.98	104.66	1099.43	0.00	0.00	0.00	-3424.32	59.16	1436.26	-3488.72	165.52	1434.81	-3179.39	246.60	1534.60	-3445.52	405.17	1411.84	714.30	-271.73	79.37	1314.41	-265.85	76.79	708.51
4.43000	-3415.25	211.97	56.82	-3575.73	231.48	39.68	-4224.41	398.94	555.12	-4337.09	336.06	298.07	-3414.08	25.62	27.05	-3173.27	-75.90	119.72	-4876.67	466.33	982.75	-4723.78	386.13	990.38	-3496.51	104.80	1099.78	0.00	0.00	0.00	-3420.87	57.56	1435.85	-3510.22	164.65	1434.77	-3176.78	246.81	1534.86	-3442.67	405.63	1411.37	714.11	-271.58	79.41	1314.55	-265.92	76.74	709.03
4.44000	-3415.30	211.97	56.81	-3517.60	231.36	46.54	-4229.01	398.63	562.59	-4341.02	335.88	302.72	-3414.08	25.62	27.05	-3174.41	-75.75	120.10	-4879.53	466.51	985.40	-4725.82	386.05	992.81	-3500.45	102.79	1098.61	0.00	0.00	0.00	-3418.00	55.98	1435.45	-3509.10	164.13	1434.36	-3174.16	247.01	1535.12	-3439.82	406.09	1410.91	713.67	-271.91	79.03	1314.26	-265.96	76.73	709.19
4.45000	-3458.30	213.04	50.05	-3561.66	231.53	42.00	-4233.59	398.31	570.08	-4344.91	335.70	307.41	-3414.08	25.62	27.05	-3175.77	-75.54	120.46	-4882.34	466.69	988.03	-4727.80	385.96	995.21	-3464.61	99.75	1099.07	0.00	0.00	0.00	-3415.75	54.43	1435.07	-3465.05	161.97	1432.97	-3171.53	247.21	1535.39	-3436.96	406.54	1410.45	713.56	-271.71	79.11	1313.99	-266.33	76.56	708.45
4.46000	-3491.04	214.00	44.58	-3542.16	231.55	45.31	-4238.15	397.99	577.60	-4348.75	335.53	312.12	-3414.08	25.62	27.05	-3177.33	-75.27	120.80	-4885.08	466.86	990.64	-4729.73	385.87	997.59	-3475.94	98.20	1098.60	0.00	0.00	0.00	-3414.21	52.90	1434.69	-3475.91	160.31	1432.21	-3168.88	247.41	1535.65	-3434.09	406.97	1410.00	712.96	-271.91	78.86	1313.95	-265.97	76.56	708.77
4.47000	-3435.24	213.95	51.96	-3574.04	229.20	41.16	-4242.69	397.66	585.13	-4352.56	335.35	316.85	-3414.08	25.62	27.05	-3179.10	-74.95	121.11	-4887.76	467.02	993.23	-4731.60	385.78	999.95	-3493.99	97.58	1098.76	0.00	0.00	0.00	-3413.44	51.39	1434.33	-3487.86	159.54	1434.11	-3166.23	247.61	1535.91	-3431.21	407.41	1409.54	713.30	-271.83	79.06	1314.19	-265.59	76.80	708.89
4.48000	-3506.18	213.60	42.28	-3574.72	229.19	44.56	-4247.21	397.32	592.70	-4356.32	335.17	321.61	-3414.08	25.62	27.05	-3181.06	-74.57	121.40	-4890.38	467.18	995.79	-4733.41	385.68	1002.29	-3478.47	95.94	1097.58	0.00	0.00	0.00	-3413.49	49.90	1433.99	-3496.66	158.29	1434.67	-3163.56	247.80	1536.17	-3428.32	407.83	1409.09	713.81	-271.81	79.09	1314.23	-265.70	76.69	708.69
4.49000	-3467.74	213.30	47.57	-3503.00	229.41	53.56	-4251.71	396.98	600.28	-4360.04	334.99	326.39	-3414.08	25.62	27.05	-3183.21	-74.13	121.66	-4892.94	467.34	998.34	-4735.17	385.58	1004.60	-3510.88	94.84	1097.56	0.00	0.00	0.00	-3414.45	48.43	1433.66	-3481.35	156.75	1433.51	-3160.88	248.00	1536.43	-3425.42	408.24	1408.64	713.67	-272.09	78.96	1314.05	-265.75	76.58	708.59
4.50000	-3438.53	214.52	50.01	-3510.43	230.99	49.66	-4256.18	396.64	607.89	-4363.72	334.81	331.20	-3414.08	25.62	27.05	-3185.56	-73.64	121.90	-4895.44	467.48	1000.86	-4736.86	385.47	1006.90	-3484.31	93.10	1098.11	0.00	0.00	0.00	-3416.37	46.98	1433.34	-3464.72	155.20	1432.45	-3158.19	248.19	1536.69	-3422.52	408.65	1408.19	713.84	-271.82	79.24	1314.46	-265.71	76.60	708.66
4.51000	-3477.73	216.42	42.31	-3469.98	227.24	59.12	-4260.63	396.28	615.51	-4367.36	334.63	336.03	-3414.08	25.62	27.05	-3188.08	-73.11	122.12	-4897.88	467.62	1003.35	-4738.51	385.36	1009.17	-3475.73	90.93	1097.72	0.00	0.00	0.00	-3419.33	45.55	1433.04	-3436.32	153.97	1430.71	-3155.48	248.38	1536.94	-3419.60	409.05	1407.74	713.61	-271.87	79.02	1314.64	-265.90	76.70	708.55
4.52000	-3522.17	217.91	34.30	-3540.39	228.69	47.56	-4265.06	395.93	623.16	-4370.95	334.45	340.88	-3414.08	25.62	27.05	-3190.78	-72.52	122.31	-4900.25	467.76	1005.82	-4740.09	385.24	1011.42	-3467.48	90.02	1097.96	0.00	0.00	0.00	-3423.38	44.13	1432.76	-3480.38	151.61	1431.48	-3152.77	248.57	1537.20	-3416.68	409.44	1407.29	713.54	-271.81	79.05	1315.05	-265.86	77.06	708.91
4.53000	-3505.54	218.72	36.10	-3548.30	230.64	42.44	-4269.47	395.56	630.83	-4374.50	334.27	345.75	-3414.08	25.62	27.05	-3193.66	-71.88	122.47	-4902.56	467.88	1008.27	-4741.61	385.12	1013.65	-3473.19	89.88	1097.06	0.00	0.00	0.00	-3428.61	42.73	1432.49	-3451.00	149.82	1430.89	-3150.04	248.76	1537.45	-3413.75	409.83	1406.85	712.98	-271.79	78.95	1314.33	-265.61	76.87	708.54
4.54000	-3499.00	216.38	36.40	-3561.52	229.58	42.40	-4273.85	395.20	638.52	-4378.01	334.09	350.65	-3414.08	25.62	27.05	-3196.70	-71.19	122.61	-4904.80	468.00	1010.70	-4743.08	385.00	1015.85	-3463.29	88.50	1097.07	0.00	0.00	0.00	-3451.36	41.17	1431.34	-3451.02	148.80	1430.04	-3147.30	248.95	1537.71	-3410.81	410.21	1406.41	713.88	-271.71	79.19	1314.04	-265.73	76.72	708.50
4.55000	-3505.04	218.93	34.62	-3529.95	229.45	45.32	-4278.21	394.82	646.23	-4381.47	333.90	355.56	-3414.08	25.62	27.05	-3199.91	-70.46	122.73	-4906.98	468.12	1013.10	-4744.49	384.87	1018.04	-3484.84	86.81	1095.56	0.00	0.00	0.00	-3469.83	39.30	1431.55	-3464.91	149.35	1430.50	-3144.55	249.13	1537.96	-3407.86	410.57	1405.97	713.73	-271.78	79.10	1314.28	-265.77	76.73	707.78
4.56000	-3495.63	219.73	35.66	-3548.46	232.02	40.78	-4282.54	394.44	653.95	-4384.89	333.72	360.50	-3414.08	25.62	27.05	-3203.27	-69.68	122.82	-4909.09	468.23	1015.48	-4745.83	384.74	1020.20	-3493.87	85.44	1096.85	0.00	0.00	0.00	-3449.84	39.36	1430.99	-3455.76	147.13	1430.78	-3141.79	249.32	1538.21	-3404.90	410.94	1405.53	714.15	-271.49	79.41	1314.23	-266.04	76.74	708.09
4.57000	-3518.20	222.85	30.67	-3540.07	229.94	40.12	-4286.84	394.06	661.70	-4388.27	333.54	365.46	-3414.08	25.62	27.05	-3206.79	-68.86	122.88	-4911.14	468.33	1017.83	-4747.12	384.60	1022.34	-3472.96	85.15	1096.72	0.00	0.00	0.00	-3457.47	36.53	1431.15	-3444.51	146.26	1429.80	-3139.02	249.50	1538.46	-3401.93	411.29	1405.10	713.87	-271.74	79.20	1314.24	-265.68	76.87	708.40
4.58000	-3494.19	221.67	31.92	-3543.00	229.89	39.03	-4291.13	393.67	669.46	-4391.60	333.36	370.44	-3414.08	25.62	27.05	-3210.45	-68.00	122.92	-4913.12	468.42	1020.17	-4748.34	384.46	1024.45	-3467.47	84.03	1096.27	0.00	0.00	0.00	-3467.42	35.67	1431.88	-3430.95	145.47	1429.42	-3136.23	249.68	1538.71	-3398.95	411.63	1404.67	713.89	-272.05	79.18	1313.91	-265.56	76.79	708.25
4.59000	-3536.18	222.73	23.40	-3550.26	228.35	36.22	-4295.38	393.28	677.23	-4394.89	333.17	375.44	-3414.08	25.62	27.05	-3214.26	-67.10	122.94	-4915.04	468.51	1022.47	-4749.51	384.31	1026.54	-3468.44	83.39	1096.14	0.00	0.00	0.00	-3469.78	33.93	1431.97	-3436.52	144.46	1429.95	-3133.44	249.86	1538.95	-3395.96	411.97	1404.24	713.24	-271.59	78.98	1314.24	-265.51	76.82	708.37
4.60000	-3520.19	224.10	24.02	-3521.26	230.40	39.30	-4299.61	392.88	685.02	-4398.14	332.99	380.46	-3414.08	25.62	27.05	-3218.21	-66.15	122.93	-4916.89	468.59	1024.75	-4750.61	384.16	1028.61	-3478.42	83.06	1096.77	0.00	0.00	0.00	-3461.88	34.12	1430.54	-3462.21	143.25	1431.15	-3130.63	250.04	1539.20	-3392.97	412.30	1403.81	713.23	-271.57	79.10	1314.64	-265.78	76.85	708.43
4.61000	-3524.89	225.09	20.84	-3515.09	229.55	38.88	-4303.81	392.47	692.83	-4401.33	332.80	385.49	-3414.08	25.62	27.05	-3222.28	-65.17	122.90	-4918.67	468.66	1027.01	-4751.66	384.00	1030.65	-3461.19	81.49	1097.43	0.00	0.00	0.00	-3458.98	33.64	1430.72	-3484.99	143.00	1430.89	-3127.80	250.21	1539.44	-3389.96	412.62	1403.38	713.84	-271.93	79.12	1314.58	-265.43	76.86	708.84
4.62000	-3552.57	226.04	15.02	-3586.05	227.16	27.64	-4307.99	392.06	700.66	-4404.49	332.62	390.55	-3414.08	25.62	27.05	-3226.49	-64.16	122.84	-4920.39	468.73	1029.24	-4752.64	383.84	1032.67	-3476.24	78.94	1096.85	0.00	0.00	0.00	-3440.68	32.59	1430.95	-3473.08	141.56	1431.59	-3124.97	250.39	1539.69	-3386.94	412.94	1402.96	713.60	-272.06	78.82	1314.30	-265.51	76.77	708.84
4.63000	-3526.61	228.26	16.83	-3559.86	226.77	31.62	-4312.13	391.65	708.49	-4407.60	332.43	395.62	-3414.08	25.62	27.05	-3230.82	-63.10	122.76	-4922.03	468.79	1031.45	-4753.55	383.67	1034.67	-3462.42	79.88	1096.47	0.00	0.00	0.00	-3449.47	31.31	1430.90	-3472.29	139.92	1430.60	-3122.12	250.56	1539.93	-3383.91	413.25	1402.54	713.78	-271.82	79.09	1314.43	-265.48	76.89	709.37
4.64000	-3513.76	227.46	19.20	-3560.54	228.33	30.35	-4316.25	391.23	716.34	-4410.66	332.24	400.71	-3414.08	25.62	27.05	-3235.27	-62.02	122.65	-4923.61	468.84	1033.63	-4754.41	383.50	1036.64	-3481.32	80.18	1096.61	0.00	0.00	0.00	-3462.87	30.15	1431.02	-3460.92	139.06	1430.20	-3119.27	250.73	1540.17	-3380.88	413.54	1402.12	713.87	-271.64	79.14	1314.66	-265.53	76.90	708.41
4.65000	-3506.74	228.04	18.31	-3544.43	226.71	32.87	-4320.34	390.80	724.20	-4413.68	332.06	405.82	-3414.08	25.62	27.05	-3239.83	-60.90	122.51	-4925.12	468.89	1035.79	-4755.20	383.33	1038.59	-3492.81	78.34	1097.00	0.00	0.00	0.00	-3459.60	28.90	1430.71	-3465.72	139.05	1430.40	-3116.40	250.90	1540.41	-3377.83	413.84	1401.70	714.10	-271.73	79.09	1313.91	-265.69	76.69	708.28
4.66000	-3498.43	228.82	17.90	-3531.56	225.39	33.40	-4324.40	390.37	732.08	-4416.65	331.87	410.94	-3414.08	25.62	27.05	-3244.50	-59.75	122.36	-4926.56	468.92	1037.92	-4755.93	383.15	1040.52	-3480.74	77.91	1097.22	0.00	0.00	0.00	-3433.74	29.28	1430.82	-3444.22	137.27	1430.55	-3113.52	251.07	1540.65	-3374.77	414.12	1401.29	713.78	-272.14	78.99	1313.66	-265.92	76.60	708.36
4.67000	-3514.20	227.77	15.65	-3549.31	224.56	30.46	-4328.43	389.94	739.97	-4419.57	331.68	416.08	-3414.08	25.62	27.05	-3249.27	-58.56	122.17	-4927.93	468.96	1040.02	-4756.59	382.97	1042.42	-3470.83	76.71	1097.34	0.00	0.00	0.00	-3449.04	28.04	1430.89	-3410.52	136.19	1430.00	-3110.62	251.23	1540.89	-3371.70	414.39	1400.87	713.75	-271.64	79.19	1314.20	-265.50	76.64	709.52
4.68000	-3495.83	227.51	17.64	-3553.29	223.77	29.10	-4332.43	389.50	747.86	-4422.45	331.49	421.24	-3414.08	25.62	27.05	-3254.14	-57.36	121.97	-4929.24	468.98	1042.10	-4757.20	382.78	1044.29	-3456.86	76.67	1097.64	0.00	0.00	0.00	-3445.96	27.35	1430.57	-3431.66	134.91	1430.54	-3107.72	251.39	1541.12	-3368.62	414.66	1400.46	713.79	-271.62	79.18	1314.16	-265.86	76.72	709.01
4.69000	-3512.83	226.04	15.40	-3522.84	222.05	33.71	-4336.40	389.05	755.77	-4425.28	331.30	426.41	-3414.08	25.62	27.05	-3259.10	-56.12	121.73	-4930.47	469.00	1044.16	-4757.73	382.58	1046.15	-3479.91	74.47	1095.78	0.00	0.00	0.00	-3439.75	26.15	1431.15	-3457.54	134.57	1430.64	-3104.80	251.56	1541.35	-3365.53	414.92	1400.06	713.36	-271.69	78.87	1314.72	-265.88	76.87	708.85
4.70000	-3476.93	225.22	20.57	-3521.45	220.35	34.53	-4340.34	388.60	763.69	-4428.06	331.11	431.59	-3414.08	25.62	27.05	-3264.15	-54.86	121.47	-4931.62	469.00	1046.19	-4758.20	382.38	1047.97	-3464.35	75.04	1096.98	0.00	0.00	0.00	-3450.30	24.81	1430.61	-3469.42	134.30	1430.95	-3101.87	251.72	1541.59	-3362.43	415.18	1399.65	713.29	-271.48	78.95	1314.95	-265.93	76.75	708.41
4.71000	-3484.18	223.19	19.98	-3545.66	215.75	31.55	-4344.25	388.15	771.62	-4430.80	330.92	436.79	-3414.08	25.62	27.05	-3269.29	-53.57	121.19	-4932.71	469.01	1048.19	-4758.61	382.18	1049.77	-3490.90	73.87	1095.73	0.00	0.00	0.00	-3446.28	25.28	1430.10	-3453.71	133.58	1429.94	-3098.93	251.87	1541.82	-3359.32	415.42	1399.25	713.27	-271.80	78.98	1314.11	-265.85	76.63	708.70
4.72000	-3542.71	221.80	10.64	-3524.80	214.93	35.26	-4348.13	387.69	779.55	-4433.49	330.73	442.01	-3414.08	25.62	27.05	-3274.50	-52.26	120.88	-4933.73	469.00	1050.16	-4758.95	381.97	1051.55	-3450.00	74.22	1096.53	0.00	0.00	0.00	-3467.29	23.46	1431.17	-3448.65	134.41	1430.40	-3095.97	252.03	1542.05	-3356.20	415.66	1398.85	714.16	-271.74	79.30	1314.97	-265.76	76.96	709.10
4.73000	-3496.84	218.71	18.34	-3517.95	211.72	36.43	-4351.97	387.23	787.50	-4436.13	330.54	447.23	-3414.08	25.62	27.05	-3279.79	-50.93	120.55	-4934.67	468.99	1052.11	-4759.22	381.76	1053.30	-3447.99	73.02	1097.11	0.00	0.00	0.00	-3451.68	24.21	1430.14	-3472.77	133.05	1430.22	-3093.00	252.18	1542.28	-3353.06	415.89	1398.45	712.99	-271.87	78.89	1314.13	-265.54	76.71	708.86
4.74000	-3494.16	217.03	19.34	-3474.53	207.72	43.25	-4355.79	386.76	795.45	-4438.72	330.35	452.47	-3414.08	25.62	27.05	-3285.14	-49.58	120.19	-4935.54	468.97	1054.03	-4759.43	381.54	1055.03	-3495.69	73.22	1095.81	0.00	0.00	0.00	-3458.30	22.77	1430.32	-3453.05	131.50	1430.53	-3090.02	252.34	1542.50	-3349.92	416.11	1398.06	713.12	-271.80	79.08	1314.29	-265.57	76.60	708.95
4.75000	-3468.43	214.82	22.59	-3497.46	205.60	39.69	-4359.56	386.29	803.40	-4441.27	330.16	457.73	-3414.08	25.62	27.05	-3290.56	-48.21	119.80	-4936.34	468.94	1055.93	-4759.57	381.31	1056.73	-3480.62	71.41	1095.74	0.00	0.00	0.00	-3447.58	22.09	1430.57	-3449.79	131.39	1430.46	-3087.03	252.49	1542.73	-3346.77	416.32	1397.67	713.96	-271.85	79.15	1314.13	-265.63	76.62	708.64
4.76000	-3431.05	212.25	27.49	-3507.01	203.93	36.85	-4363.31	385.81	811.37	-4443.76	329.97	462.99	-3414.08	25.62	27.05	-3296.04	-46.82	119.39	-4937.06	468.90	1057.79	-4759.64	381.08	1058.41	-3493.51	72.42	1095.41	0.00	0.00	0.00	-3436.61	21.84	1430.07	-3447.95	131.46	1430.22	-3084.03	252.63	1542.95	-3343.60	416.53	1397.28	713.79	-272.29	79.10	1314.06	-265.82	76.63	708.42
4.77000	-3472.89	210.41	18.59	-3481.14	200.64	41.82	-4367.02	385.33	819.34	-4446.21	329.77	468.27	-3414.08	25.62	27.05	-3301.57	-45.41	118.96	-4937.71	468.86	1059.63	-4759.64	380.85	1060.06	-3456.00	72.34	1095.90	0.00	0.00	0.00	-3446.15	21.03	1429.88	-3437.60	129.37	1430.04	-3081.01	252.78	1543.18	-3340.42	416.73	1396.89	713.93	-272.05	79.13	1314.14	-265.99	76.64	708.28
4.78000	-3454.50	208.14	20.09	-3504.25	197.02	37.09	-4370.70	384.84	827.31	-4448.61	329.58	473.55	-3414.08	25.62	27.05	-3307.14	-44.00	118.50	-4938.29	468.81	1061.45	-4759.58	380.61	1061.68	-3473.68	72.78	1095.95	0.00	0.00	0.00	-3447.07	20.66	1429.85	-3447.37	129.99	1429.84	-3077.98	252.92	1543.40	-3337.23	416.92	1396.50	712.87	-271.94	78.84	1314.94	-265.99	76.92	709.12
4.79000	-3458.79	203.27	17.53	-3460.00	195.70	42.99	-4374.34	384.35	835.29	-4450.96	329.39	478.85	-3414.08	25.62	27.05	-3312.77	-42.56	118.01	-4938.79	468.75	1063.23	-4759.45	380.36	1063.28	-3468.53	70.66	1095.54	0.00	0.00	0.00	-3461.53	21.18	1429.88	-3437.92	128.16	1430.07	-3074.94	253.07	1543.62	-3334.03	417.10	1396.12	712.97	-271.85	78.90	1313.92	-265.87	76.58	709.21
4.80000	-3436.06	202.84	19.99	-3462.41	194.40	41.01	-4377.95	383.86	843.27	-4453.26	329.19	484.16	-3414.08	25.62	27.05	-3318.43	-41.12	117.50	-4939.21	468.68	1064.99	-4759.25	380.11	1064.85	-3450.66	70.55	1097.53	0.00	0.00	0.00	-3435.92	21.22	1428.84	-3449.79	129.54	1430.21	-3071.89	253.21	1543.84	-3330.82	417.28	1395.74	713.44	-271.76	79.12	1314.40	-266.26	76.69	708.72
4.81000	-3427.98	201.16	20.91	-3482.19	191.62	36.76	-4381.52	383.36	851.26	-4455.51	329.00	489.48	-3414.08	25.62	27.05	-3324.12	-39.66	116.96	-4939.56	468.60	1066.72	-4758.98	379.86	1066.39	-3447.33	71.32	1097.25	0.00	0.00	0.00	-3447.56	20.21	1428.74	-3463.78	129.18	1430.03	-3068.82	253.34	1544.05	-3327.59	417.45	1395.37	713.63	-272.00	79.14	1314.21	-265.93	76.65	709.21
4.82000	-3422.18	196.78	21.97	-3459.85	188.43	38.08	-4385.06	382.86	859.25	-4457.71	328.80	494.81	-3414.08	25.62	27.05	-3329.85	-38.20	116.40	-4939.83	468.52	1068.42	-4758.64	379.60	1067.91	-3474.99	70.83	1096.56	0.00	0.00	0.00	-3442.75	19.93	1428.03	-3444.55	129.25	1429.52	-3065.75	253.48	1544.27	-3324.36	417.61	1394.99	713.33	-271.92	79.05	1314.06	-265.46	76.70	708.54
4.83000	-3409.05	193.65	23.48	-3487.11	185.06	30.69	-4388.56	382.35	867.24	-4459.86	328.61	500.14	-3414.08	25.62	27.05	-3335.59	-36.72	115.82	-4940.03	468.43	1070.09	-4758.23	379.33	1069.41	-3480.25	71.21	1095.38	0.00	0.00	0.00	-3451.95	19.01	1428.18	-3440.75	127.33	1429.18	-3062.66	253.61	1544.48	-3321.11	417.76	1394.62	712.77	-271.71	78.80	1314.26	-265.87	76.67	707.97
4.84000	-3395.42	191.50	24.70	-3418.98	184.54	40.78	-4392.02	381.84	875.23	-4461.96	328.41	505.49	-3414.08	25.62	27.05	-3341.36	-35.24	115.20	-4940.15	468.33	1071.74	-4757.75	379.06	1070.87	-3454.71	70.94	1097.53	0.00	0.00	0.00	-3437.33	19.34	1427.59	-3423.35	127.42	1429.21	-3059.55	253.74	1544.69	-3317.85	417.90	1394.25	712.97	-271.67	78.89	1313.95	-265.88	76.53	707.97
4.85000	-3382.42	189.89	25.67	-3428.81	179.62	36.00	-4395.44	381.32	883.22	-4464.01	328.21	510.84	-3414.08	25.62	27.05	-3347.14	-33.76	114.56	-4940.19	468.22	1073.36	-4757.19	378.78	1072.31	-3443.49	70.06	1097.59	0.00	0.00	0.00	-3444.82	18.45	1428.20	-3416.11	127.81	1429.46	-3056.44	253.87	1544.91	-3314.57	418.04	1393.89	713.40	-271.81	79.06	1314.31	-265.77	76.79	708.28
4.86000	-3371.18	188.37	26.41	-3423.33	178.93	36.73	-4398.83	380.80	891.21	-4466.00	328.01	516.20	-3414.08	25.62	27.05	-3352.93	-32.27	113.90	-4940.15	468.11	1074.94	-4756.57	378.50	1073.72	-3435.37	69.55	1097.30	0.00	0.00	0.00	-3445.44	17.31	1427.61	-3434.26	127.14	1430.55	-3053.31	254.00	1545.11	-3311.29	418.17	1393.52	713.48	-271.70	79.19	1313.99	-265.80	76.60	707.98
4.87000	-3362.84	186.50	26.96	-3397.06	176.25	41.31	-4402.18	380.28	899.20	-4467.95	327.82	521.57	-3414.08	25.62	27.05	-3358.72	-30.77	113.21	-4940.04	467.98	1076.50	-4755.88	378.22	1075.10	-3454.43	69.72	1095.74	0.00	0.00	0.00	-3451.75	17.76	1428.12	-3441.09	126.88	1430.04	-3050.17	254.13	1545.32	-3307.99	418.29	1393.16	713.31	-271.70	79.06	1314.29	-265.76	76.65	708.53
4.88000	-3358.53	183.83	27.35	-3366.65	172.81	45.13	-4405.49	379.75	907.19	-4469.84	327.62	526.95	-3414.08	25.62	27.05	-3364.51	-29.28	112.49	-4939.84	467.85	1078.03	-4755.11	377.92	1076.46	-3462.01	69.82	1095.96	0.00	0.00	0.00	-3430.89	17.18	1427.49	-3428.27	125.83	1429.82	-3047.01	254.25	1545.53	-3304.68	418.41	1392.80	713.10	-271.96	78.94	1314.07	-266.26	76.36	708.84
4.89000	-3366.61	180.75	26.24	-3360.44	169.71	45.03	-4408.76	379.22	915.18	-4471.69	327.42	532.33	-3414.08	25.62	27.05	-3370.30	-27.78	111.75	-4939.57	467.71	1079.53	-4754.27	377.62	1077.79	-3431.94	70.11	1096.27	0.00	0.00	0.00	-3419.05	16.17	1427.07	-3430.87	125.15	1431.03	-3043.85	254.37	1545.73	-3301.36	418.51	1392.45	713.11	-271.84	78.96	1314.25	-265.96	76.47	708.51
4.90000	-3357.43	177.76	27.79	-3387.12	165.97	41.12	-4411.99	378.68	923.16	-4473.48	327.22	537.72	-3414.08	25.62	27.05	-3376.07	-26.29	110.99	-4939.22	467.56	1081.00	-4753.36	377.32	1079.09	-3452.93	69.98	1096.54	0.00	0.00	0.00	-3439.89	16.76	1427.72	-3436.37	126.19	1430.67	-3040.67	254.49	1545.93	-3298.02	418.61	1392.10	713.73	-271.52	79.19	1314.13	-265.70	76.70	708.01
4.91000	-3342.75	178.52	29.48	-3372.39	168.73	43.10	-4415.18	378.14	931.15	-4475.22	327.02	543.11	-3414.08	25.62	27.05	-3381.83	-24.80	110.19	-4938.79	467.40	1082.45	-4752.38	377.01	1080.37	-3462.10	70.14	1095.77	0.00	0.00	0.00	-3442.30	16.86	1428.74	-3415.62	125.30	1430.86	-3037.48	254.60	1546.13	-3294.68	418.71	1391.75	713.91	-271.73	79.10	1314.40	-265.72	76.68	708.42
4.92000	-3306.07	173.89	36.54	-3334.60	165.22	46.38	-4418.33	377.60	939.13	-4476.90	326.82	548.51	-3414.08	25.62	27.05	-3387.56	-23.32	109.38	-4938.27	467.23	1083.86	-4751.32	376.69	1081.61	-3440.25	72.05	1094.68	0.00	0.00	0.00	-3430.91	17.00	1427.92	-3401.28	125.11	1429.87	-3034.28	254.72	1546.33	-3291.32	418.79	1391.40	712.98	-271.84	78.92	1314.32	-265.87	76.56	707.85
4.93000	-3285.42	174.23	40.64	-3331.17	163.53	48.22	-4421.44	377.05	947.10	-4478.54	326.61	553.91	-3414.08	25.62	27.05	-3393.28	-21.84	108.53	-4937.68	467.06	1085.24	-4750.19	376.37	1082.83	-3428.36	71.19	1096.73	0.00	0.00	0.00	-3417.66	16.15	1427.95	-3405.44	123.41	1430.93	-3031.06	254.83	1546.53	-3287.94	418.87	1391.06	713.05	-271.86	78.92	1314.60	-266.12	76.54	707.86
4.94000	-3299.42	172.10	38.82	-3320.07	160.77	51.01	-4424.51	376.50	955.07	-4480.12	326.41	559.32	-3414.08	25.62	27.05	-3398.96	-20.36	107.66	-4937.00	466.87	1086.59	-4748.98	376.05	1084.02	-3448.46	70.88	1095.24	0.00	0.00	0.00	-3412.15	15.87	1428.14	-3428.16	124.47	1430.43	-3027.83	254.94	1546.73	-3284.55	418.93	1390.72	713.19	-271.79	78.84	1314.36	-265.87	76.58	707.69
4.95000	-3319.24	169.74	38.93	-3272.33	158.86	55.73	-4427.54	375.94	963.04	-4481.64	326.21	564.73	-3414.08	25.62	27.05	-3404.60	-18.90	106.77	-4936.25	466.68	1087.91	-4747.70	375.71	1085.18	-3422.56	71.07	1095.07	0.00	0.00	0.00	-3406.69	15.53	1427.22	-3414.02	125.07	1430.75	-3024.59	255.04	1546.92	-3281.16	419.00	1390.38	713.75	-271.99	79.04	1314.52	-266.11	76.68	708.21
4.96000	-3287.21	169.14	45.13	-3312.11	158.96	51.46	-4430.53	375.39	970.99	-4483.12	326.01	570.14	-3414.08	25.62	27.05	-3410.20	-17.44	105.84	-4935.41	466.48	1089.21	-4746.35	375.38	1086.32	-3438.02	71.40	1094.21	0.00	0.00	0.00	-3422.19	15.58	1428.45	-3425.80	124.55	1431.36	-3021.33	255.15	1547.11	-3277.74	419.05	1390.05	713.41	-271.65	79.11	1314.31	-265.63	76.69	708.80
4.97000	-3234.93	167.83	55.03	-3304.62	157.24	52.43	-4433.47	374.82	978.95	-4484.54	325.80	575.56	-3414.08	25.62	27.05	-3415.76	-16.00	104.90	-4934.48	466.27	1090.47	-4744.92	375.03	1087.42	-3431.25	70.46	1093.93	0.00	0.00	0.00	-3413.58	16.09	1428.64	-3414.47	124.33	1430.96	-3018.06	255.25	1547.30	-3274.32	419.10	1389.71	713.35	-271.64	79.05	1314.00	-265.74	76.56	708.92
4.98000	-3289.72	167.03	46.86	-3299.78	155.72	52.94	-4436.37	374.26	986.89	-4485.90	325.60	580.97	-3414.08	25.62	27.05	-3421.27	-14.57	103.92	-4933.48	466.05	1091.70	-4743.41	374.68	1088.50	-3422.19	71.63	1094.37	0.00	0.00	0.00	-3401.82	15.62	1428.08	-3409.66	125.31	1431.61	-3014.78	255.35	1547.49	-3270.88	419.13	1389.39	713.66	-272.03	79.05	1314.30	-266.01	76.70	708.63
4.99000	-3256.99	165.14	54.29	-3297.41	154.38	53.01	-4439.23	373.69	994.83	-4487.22	325.39	586.39	-3414.08	25.62	27.05	-3426.72	-13.15	102.92	-4932.39	465.82	1092.90	-4741.83	374.33	1089.54	-3436.20	69.66	1093.03	0.00	0.00	0.00	-3409.39	15.09	1427.74	-3424.75	124.74	1431.41	-3011.49	255.45	1547.68	-3267.42	419.17	1389.06	713.15	-272.05	78.82	1314.13	-265.60	76.61	708.81
5.00000	-3238.13	164.37	56.47	-3297.31	153.23	52.68	-4442.04	373.11	1002.76	-4488.47	325.19	591.82	-3414.08	25.62	27.05	-3432.11	-11.75	101.90	-4931.22	465.59	1094.07	-4740.17	373.96	1090.56	-3422.35	71.26	1093.96	0.00	0.00	0.00	-3397.46	15.48	1427.33	-3418.08	125.47	1432.50	-3008.18	255.54	1547.87	-3263.96	419.19	1388.74	713.20	-271.77	79.09	1314.64	-265.65	76.70	708.14
5.01000	-3222.76	164.56	61.04	-3299.29	152.25	51.98	-4444.81	372.54	1010.68	-4489.68	324.98	597.24	-3414.08	25.62	27.05	-3437.44	-10.36	100.85	-4929.96	465.34	1095.20	-4738.43	373.60	1091.55	-3429.03	71.60	1093.04	0.00	0.00	0.00	-3398.08	16.20	1427.39	-3398.43	124.81	1430.68	-3004.86	255.63	1548.05	-3260.47	419.20	1388.42	713.37	-271.83	79.01	1313.94	-265.78	76.56	708.30
5.02000	-3250.41	165.50	58.84	-3303.18	151.42	50.93	-4447.53	371.96	1018.59	-4490.82	324.78	602.66	-3414.08	25.62	27.05	-3442.69	-8.99	99.77	-4928.61	465.09	1096.31	-4736.62	373.22	1092.51	-3424.86	71.51	1092.78	0.00	0.00	0.00	-3390.39	16.15	1428.11	-3427.18	124.39	1431.56	-3001.53	255.72	1548.23	-3256.98	419.21	1388.10	714.24	-271.44	79.45	1314.36	-266.53	76.53	707.90
5.03000	-3247.47	163.65	61.30	-3308.78	150.75	49.56	-4450.21	371.37	1026.48	-4491.92	324.57	608.09	-3414.08	25.62	27.05	-3447.87	-7.64	98.67	-4927.19	464.82	1097.39	-4734.73	372.84	1093.44	-3411.88	71.71	1092.39	0.00	0.00	0.00	-3387.11	15.80	1427.65	-3403.02	124.00	1430.45	-2998.19	255.81	1548.41	-3253.47	419.21	1387.79	713.37	-271.47	79.08	1314.24	-265.72	76.69	707.95
5.04000	-3190.13	164.73	70.73	-3315.89	150.22	47.92	-4452.84	370.79	1034.37	-4492.95	324.36	613.51	-3414.08	25.62	27.05	-3452.97	-6.31	97.54	-4925.67	464.55	1098.43	-4732.76	372.46	1094.34	-3426.43	73.17	1091.85	0.00	0.00	0.00	-3390.90	16.30	1427.13	-3373.70	125.34	1429.85	-2994.83	255.89	1548.59	-3249.95	419.21	1387.48	712.86	-271.79	78.77	1313.80	-265.65	76.84	708.14
5.05000	-3143.37	160.83	77.22	-3324.35	149.83	46.02	-4455.43	370.20	1042.25	-4493.94	324.15	618.93	-3414.08	25.62	27.05	-3457.98	-5.00	96.38	-4924.07	464.27	1099.44	-4730.71	372.07	1095.21	-3408.00	72.64	1090.92	0.00	0.00	0.00	-3382.10	15.87	1427.30	-3388.97	125.38	1431.27	-2991.46	255.97	1548.77	-3246.41	419.19	1387.17	713.08	-271.88	79.09	1313.64	-266.04	76.60	708.17
5.06000	-3174.68	159.45	72.86	-3333.94	149.55	43.90	-4457.97	369.60	1050.11	-4494.86	323.94	624.35	-3414.08	25.62	27.05	-3462.90	-3.72	95.20	-4922.39	463.97	1100.42	-4728.58	371.67	1096.05	-3407.42	73.73	1090.35	0.00	0.00	0.00	-3399.39	15.47	1426.96	-3396.15	124.55	1429.69	-2988.07	256.05	1548.94	-3242.86	419.17	1386.87	713.59	-271.99	78.94	1314.65	-265.90	76.79	709.22
5.07000	-3205.26	161.22	67.53	-3344.50	149.39	41.59	-4460.46	369.01	1057.97	-4495.73	323.73	629.77	-3414.08	25.62	27.05	-3467.73	-2.46	93.99	-4920.61	463.67	1101.37	-4726.38	371.27	1096.86	-3412.33	74.39	1090.34	0.00	0.00	0.00	-3374.73	17.00	1426.90	-3385.57	124.66	1429.36	-2984.68	256.13	1549.11	-3239.30	419.14	1386.57	713.66	-271.97	79.09	1314.28	-265.85	76.68	708.78
5.08000	-3115.14	162.15	85.79	-3355.82	149.33	39.11	-4462.91	368.41	1065.81	-4496.54	323.52	635.19	-3414.08	25.62	27.05	-3472.46	-1.22	92.76	-4918.75	463.36	1102.28	-4724.09	370.86	1097.64	-3414.16	72.75	1088.70	0.00	0.00	0.00	-3368.51	17.57	1426.09	-3379.62	124.84	1429.53	-2981.27	256.20	1549.28	-3235.72	419.10	1386.27	713.26	-272.04	78.97	1314.71	-265.86	76.89	707.89
5.09000	-3146.89	161.54	80.74	-3367.72	149.36	36.50	-4465.31	367.80	1073.63	-4497.30	323.31	640.61	-3414.08	25.62	27.05	-3477.08	-0.02	91.50	-4916.80	463.04	1103.16	-4721.73	370.44	1098.39	-3402.11	74.57	1088.90	0.00	0.00	0.00	-3367.48	17.87	1425.23	-3386.05	125.82	1430.12	-2977.84	256.28	1549.45	-3232.12	419.06	1385.98	713.62	-271.63	79.15	1314.82	-265.73	76.86	708.45
5.10000	-3151.88	159.11	79.54	-3380.02	149.48	33.79	-4467.66	367.20	1081.44	-4498.00	323.10	646.02	-3414.08	25.62	27.05	-3481.59	1.16	90.21	-4914.77	462.71	1104.01	-4719.28	370.02	1099.11	-3380.89	75.75	1087.88	0.00	0.00	0.00	-3354.78	18.21	1424.69	-3401.07	126.35	1430.13	-2974.41	256.34	1549.62	-3228.51	419.01	1385.68	713.86	-271.66	79.02	1314.65	-265.84	76.73	708.97
5.11000	-3143.98	158.44	81.43	-3392.52	149.67	31.01	-4469.96	366.59	1089.24	-4498.64	322.89	651.43	-3414.08	25.62	27.05	-3485.98	2.31	88.90	-4912.64	462.37	1104.83	-4716.76	369.59	1099.80	-3389.22	75.29	1088.09	0.00	0.00	0.00	-3369.02	19.07	1425.15	-3406.52	127.89	1429.55	-2970.96	256.41	1549.79	-3224.89	418.95	1385.40	714.18	-271.69	79.11	1314.32	-266.20	76.73	708.88
5.12000	-3136.85	157.89	82.97	-3405.03	149.93	28.19	-4472.21	365.98	1097.01	-4499.23	322.68	656.83	-3414.08	25.62	27.05	-3490.26	3.43	87.56	-4910.42	462.02	1105.61	-4714.15	369.15	1100.46	-3395.71	77.55	1087.42	0.00	0.00	0.00	-3370.76	19.63	1425.28	-3359.22	126.99	1429.70	-2967.49	256.47	1549.95	-3221.25	418.88	1385.11	713.87	-271.73	79.23	1314.16	-265.89	76.84	708.47
5.13000	-3130.46	157.46	84.20	-3417.37	150.24	25.36	-4474.42	365.36	1104.78	-4499.76	322.46	662.24	-3414.08	25.62	27.05	-3494.41	4.51	86.19	-4908.12	461.67	1106.37	-4711.46	368.71	1101.08	-3371.27	77.65	1087.18	0.00	0.00	0.00	-3368.59	20.53	1425.22	-3332.23	126.83	1429.03	-2964.02	256.54	1550.11	-3217.60	418.81	1384.83	713.89	-271.81	79.20	1314.37	-266.13	76.70	708.81
5.14000	-3124.75	157.13	85.11	-3429.35	150.60	22.54	-4476.57	364.74	1112.52	-4500.23	322.25	667.63	-3414.08	25.62	27.05	-3498.43	5.56	84.80	-4905.73	461.30	1107.08	-4708.69	368.26	1101.68	-3370.64	79.44	1086.09	0.00	0.00	0.00	-3354.73	21.49	1424.75	-3334.53	128.15	1428.20	-2960.53	256.59	1550.27	-3213.93	418.72	1384.55	713.66	-271.97	79.00	1314.00	-265.91	76.62	708.57
5.15000	-3119.68	156.90	85.71	-3440.78	150.99	19.78	-4478.67	364.12	1120.25	-4500.64	322.04	673.02	-3414.08	25.62	27.05	-3502.31	6.58	83.38	-4903.24	460.92	1107.77	-4705.83	367.81	1102.24	-3380.48	78.29	1086.01	0.00	0.00	0.00	-3337.22	22.37	1424.17	-3356.95	130.14	1427.77	-2957.03	256.65	1550.43	-3210.25	418.63	1384.28	713.35	-272.00	78.96	1313.86	-265.56	76.53	708.73
5.16000	-3115.20	156.75	86.02	-3451.47	151.41	17.10	-4480.72	363.50	1127.96	-4500.99	321.82	678.41	-3414.08	25.62	27.05	-3506.06	7.56	81.94	-4900.66	460.53	1108.42	-4702.90	367.35	1102.78	-3372.22	79.29	1084.54	0.00	0.00	0.00	-3343.23	22.84	1424.36	-3340.06	131.85	1427.74	-2953.51	256.70	1550.58	-3206.55	418.54	1384.01	713.70	-271.71	78.99	1314.19	-265.96	76.75	708.47
5.17000	-3111.26	156.68	86.04	-3461.23	151.85	14.52	-4482.72	362.87	1135.65	-4501.29	321.61	683.79	-3414.08	25.62	27.05	-3509.66	8.49	80.47	-4898.00	460.13	1109.04	-4699.88	366.88	1103.28	-3357.94	81.38	1084.68	0.00	0.00	0.00	-3339.16	23.56	1424.37	-3322.27	131.81	1427.90	-2949.98	256.75	1550.74	-3202.83	418.43	1383.74	714.10	-271.82	79.23	1313.96	-265.88	76.76	708.78
5.18000	-3107.82	156.68	85.80	-3469.88	152.30	12.09	-4484.67	362.24	1143.32	-4501.52	321.39	689.16	-3414.08	25.62	27.05	-3513.11	9.40	78.97	-4895.24	459.73	1109.62	-4696.78	366.41	1103.75	-3356.10	81.68	1084.88	0.00	0.00	0.00	-3357.59	24.30	1424.15	-3321.62	132.36	1427.98	-2946.44	256.80	1550.89	-3199.10	418.32	1383.48	713.43	-271.98	79.11	1314.37	-265.77	76.66	707.79
5.19000	-3104.83	156.73	85.29	-3477.23	152.74	9.83	-4486.57	361.61	1150.98	-4501.70	321.17	694.53	-3414.08	25.62	27.05	-3516.40	10.25	77.44	-4892.38	459.31	1110.17	-4693.59	365.93	1104.19	-3355.59	83.04	1083.38	0.00	0.00	0.00	-3359.98	25.60	1423.62	-3332.90	133.53	1427.70	-2942.88	256.84	1551.04	-3195.36	418.20	1383.21	713.20	-271.78	79.09	1314.23	-265.39	76.73	707.95
5.20000	-3102.24	156.82	84.53	-3483.09	153.17	7.77	-4488.42	360.97	1158.61	-4501.82	320.96	699.88	-3414.08	25.62	27.05	-3519.53	11.07	75.89	-4889.44	458.88	1110.68	-4690.32	365.44	1104.59	-3338.16	84.25	1083.59	0.00	0.00	0.00	-3330.94	27.36	1423.27	-3336.03	134.41	1427.84	-2939.32	256.88	1551.18	-3191.60	418.07	1382.96	713.68	-271.74	79.18	1314.70	-265.70	76.88	708.91
5.21000	-3100.01	156.95	83.53	-3487.26	153.58	5.94	-4490.21	360.34	1166.22	-4501.87	320.74	705.23	-3414.08	25.62	27.05	-3522.50	11.85	74.32	-4886.40	458.44	1111.16	-4686.96	364.95	1104.97	-3351.82	83.79	1083.63	0.00	0.00	0.00	-3322.75	27.92	1422.91	-3325.03	136.76	1426.42	-2935.73	256.92	1551.33	-3187.82	417.94	1382.70	713.19	-271.99	79.09	1314.33	-265.77	76.70	708.65
5.22000	-3098.08	157.10	82.29	-3489.57	153.96	4.37	-4491.95	359.69	1173.80	-4501.87	320.52	710.58	-3414.08	25.62	27.05	-3525.30	12.57	72.71	-4883.27	458.00	1111.61	-4683.52	364.45	1105.31	-3332.11	85.18	1083.33	0.00	0.00	0.00	-3322.13	28.43	1423.19	-3364.69	136.38	1427.14	-2932.14	256.96	1551.47	-3184.03	417.80	1382.45	713.04	-271.74	79.07	1314.46	-265.75	76.56	708.46
5.23000	-3096.42	157.27	80.84	-3489.82	154.30	3.10	-4493.63	359.05	1181.37	-4501.81	320.30	715.91	-3414.08	25.62	27.05	-3527.93	13.26	71.08	-4880.05	457.54	1112.02	-4680.00	363.95	1105.62	-3349.77	87.05	1082.18	0.00	0.00	0.00	-3323.33	28.88	1423.25	-3373.61	137.48	1427.05	-2928.53	256.99	1551.61	-3180.22	417.65	1382.21	712.62	-271.81	78.87	1314.36	-265.80	76.79	708.58
5.24000	-3094.97	157.44	79.18	-3487.82	154.59	2.14	-4495.26	358.41	1188.91	-4501.69	320.08	721.24	-3414.08	25.62	27.05	-3530.37	13.89	69.42	-4876.73	457.07	1112.40	-4676.39	363.43	1105.90	-3325.91	87.39	1082.22	0.00	0.00	0.00	-3317.31	30.71	1422.97	-3338.29	139.77	1427.06	-2924.91	257.02	1551.75	-3176.40	417.49	1381.96	714.05	-271.59	79.16	1314.54	-265.97	76.71	708.95
5.25000	-3093.68	157.61	77.33	-3483.40	154.82	1.54	-4496.84	357.76	1196.43	-4501.50	319.86	726.55	-3414.08	25.62	27.05	-3532.63	14.48	67.74	-4873.31	456.59	1112.74	-4672.69	362.91	1106.14	-3325.11	89.76	1081.75	0.00	0.00	0.00	-3295.44	33.10	1422.49	-3261.61	141.06	1427.05	-2921.27	257.05	1551.89	-3172.56	417.33	1381.72	713.31	-272.07	78.97	1314.08	-265.76	76.80	708.83
5.26000	-3092.52	157.76	75.28	-3476.35	154.98	1.33	-4498.36	357.11	1203.93	-4501.26	319.64	731.85	-3414.08	25.62	27.05	-3534.70	15.01	66.03	-4869.80	456.10	1113.04	-4668.90	362.39	1106.35	-3303.53	91.55	1082.15	0.00	0.00	0.00	-3300.96	35.39	1422.29	-3306.53	144.88	1427.52	-2917.62	257.07	1552.02	-3168.70	417.15	1381.49	713.34	-272.02	78.86	1314.82	-265.91	76.83	709.25
5.27000	-3091.43	157.88	73.06	-3466.49	155.06	1.52	-4499.82	356.45	1211.40	-4500.96	319.42	737.15	-3414.08	25.62	27.05	-3536.58	15.50	64.29	-4866.20	455.60	1113.31	-4665.03	361.85	1106.53	-3317.53	92.17	1081.01	0.00	0.00	0.00	-3299.45	35.76	1423.46	-3317.68	144.94	1426.86	-2913.96	257.09	1552.16	-3164.83	416.97	1381.25	713.26	-271.61	78.97	1314.56	-265.70	76.91	708.91
5.28000	-3090.37	157.98	70.67	-3453.63	155.06	2.16	-4501.23	355.80	1218.84	-4500.59	319.20	742.43	-3414.08	25.62	27.05	-3538.25	15.93	62.53	-4862.50	455.09	1113.55	-4661.08	361.31	1106.68	-3299.78	93.26	1080.72	0.00	0.00	0.00	-3293.20	36.09	1423.44	-3309.05	146.22	1426.34	-2910.28	257.11	1552.29	-3160.94	416.79	1381.02	713.41	-271.73	79.17	1314.12	-266.08	76.54	708.45
5.29000	-3089.28	158.02	68.13	-3437.59	154.96	3.27	-4502.58	355.14	1226.26	-4500.16	318.98	747.70	-3414.08	25.62	27.05	-3539.72	16.30	60.74	-4858.70	454.57	1113.75	-4657.03	360.77	1106.79	-3283.93	95.63	1081.38	0.00	0.00	0.00	-3285.46	37.80	1423.01	-3273.02	147.86	1426.28	-2906.59	257.12	1552.42	-3157.04	416.59	1380.80	713.75	-271.88	79.10	1313.81	-266.03	76.48	708.80
5.30000	-3088.13	158.01	65.44	-3418.17	154.74	4.89	-4503.88	354.48	1233.65	-4499.67	318.75	752.96	-3414.08	25.62	27.05	-3540.99	16.62	58.92	-4854.80	454.04	1113.91	-4652.90	360.21	1106.87	-3292.79	95.78	1080.63	0.00	0.00	0.00	-3299.05	41.35	1423.59	-3275.05	149.25	1426.47	-2902.89	257.13	1552.54	-3153.12	416.39	1380.58	714.09	-271.65	79.25	1314.17	-265.99	76.59	708.39
5.31000	-3086.86	157.93	62.62	-3395.18	154.42	7.04	-4505.11	353.82	1241.01	-4499.12	318.53	758.21	-3414.08	25.62	27.05	-3542.03	16.88	57.07	-4850.81	453.50	1114.04	-4648.67	359.65	1106.92	-3291.64	99.07	1080.71	0.00	0.00	0.00	-3268.25	42.75	1422.95	-3228.45	151.86	1427.08	-2899.17	257.14	1552.67	-3149.18	416.18	1380.36	713.34	-271.48	79.11	1313.92	-265.74	76.60	708.04
5.32000	-3085.43	157.78	59.68	-3368.45	153.96	9.75	-4506.30	353.16	1248.35	-4498.51	318.30	763.45	-3414.08	25.62	27.05	-3542.86	17.09	55.20	-4846.72	452.95	1114.13	-4644.36	359.09	1106.93	-3277.47	99.99	1079.75	0.00	0.00	0.00	-3269.54	44.55	1422.59	-3276.92	153.00	1426.56	-2895.44	257.15	1552.79	-3145.22	415.97	1380.14	713.53	-271.61	79.06	1314.23	-265.70	76.76	708.71
5.33000	-3083.79	157.54	56.62	-3337.78	153.37	13.06	-4507.42	352.49	1255.65	-4497.83	318.08	768.67	-3414.08	25.62	27.05	-3543.46	17.23	53.30	-4842.53	452.38	1114.19	-4639.96	358.51	1106.91	-3255.37	102.06	1081.39	0.00	0.00	0.00	-3265.34	46.22	1422.51	-3274.48	154.24	1426.29	-2891.69	257.15	1552.91	-3141.25	415.74	1379.93	713.67	-271.49	79.20	1314.38	-265.89	76.68	708.96
5.34000	-3081.82	157.20	53.47	-3302.97	152.64	17.00	-4508.48	351.82	1262.93	-4497.09	317.85	773.88	-3414.08	25.62	27.05	-3543.83	17.32	51.38	-4838.25	451.81	1114.20	-4635.47	357.93	1106.85	-3282.01	103.75	1082.07	0.00	0.00	0.00	-3261.09	48.06	1422.92	-3265.44	155.98	1426.13	-2887.94	257.15	1553.03	-3137.26	415.51	1379.73	714.02	-271.36	79.25	1313.98	-265.78	76.63	708.47
5.35000	-3011.28	153.00	60.90	-3263.85	151.75	21.59	-4509.49	351.15	1270.18	-4496.29	317.63	779.07	-3414.08	25.62	27.05	-3543.97	17.34	49.43	-4833.86	451.22	1114.19	-4630.89	357.34	1106.76	-3276.03	105.52	1081.76	0.00	0.00	0.00	-3253.29	49.80	1423.44	-3297.09	158.30	1426.50	-2884.16	257.15	1553.14	-3133.26	415.27	1379.52	713.31	-271.63	79.02	1314.50	-265.60	76.82	708.19
5.36000	-3088.86	157.35	44.68	-3220.23	150.69	26.86	-4510.43	350.48	1277.40	-4495.42	317.40	784.25	-3414.08	25.62	27.05	-3543.87	17.29	47.45	-4829.37	450.63	1114.13	-4626.22	356.75	1106.64	-3259.90	109.61	1082.44	0.00	0.00	0.00	-3240.49	51.98	1423.04	-3257.41	160.55	1425.77	-2880.38	257.14	1553.25	-3129.23	415.03	1379.32	713.51	-271.88	78.91	1314.42	-265.91	76.65	708.35
5.37000	-3138.37	154.56	30.14	-3171.91	149.46	32.85	-4511.32	349.80	1284.59	-4494.50	317.17	789.42	-3414.08	25.62	27.05	-3543.53	17.18	45.44	-4824.79	450.02	1114.04	-4621.46	356.14	1106.48	-3243.30	112.06	1083.18	0.00	0.00	0.00	-3249.89	53.59	1424.21	-3228.82	162.71	1426.48	-2876.58	257.13	1553.36	-3125.19	414.77	1379.13	714.36	-271.68	79.29	1314.51	-265.74	76.78	708.66
5.38000	-3060.35	155.17	40.28	-3118.74	148.05	39.59	-4512.14	349.13	1291.74	-4493.50	316.94	794.57	-3414.08	25.62	27.05	-3542.93	17.01	43.41	-4820.10	449.40	1113.91	-4616.61	355.53	1106.29	-3246.31	113.19	1084.28	0.00	0.00	0.00	-3249.76	54.77	1424.56	-3217.50	164.77	1426.55	-2872.76	257.11	1553.47	-3121.14	414.51	1378.94	713.61	-271.69	79.00	1313.88	-265.43	76.71	708.32
5.39000	-3047.49	156.08	39.69	-3090.88	147.30	43.15	-4512.91	348.45	1298.86	-4492.45	316.71	799.70	-3414.08	25.62	27.05	-3542.08	16.76	41.35	-4815.31	448.78	1113.74	-4611.67	354.92	1106.06	-3220.19	115.88	1084.45	0.00	0.00	0.00	-3237.39	56.56	1425.21	-3229.18	166.80	1427.46	-2868.94	257.10	1553.58	-3117.06	414.25	1378.75	713.88	-271.65	79.07	1314.27	-265.63	76.78	708.45
5.40000	-3059.64	155.34	36.41	-3049.56	146.26	48.16	-4513.61	347.77	1305.95	-4491.32	316.48	804.82	-3414.08	25.62	27.05	-3540.98	16.45	39.26	-4810.42	448.14	1113.54	-4606.63	354.29	1105.80	-3236.72	118.27	1085.47	0.00	0.00	0.00	-3222.36	59.22	1426.50	-3226.05	169.23	1428.98	-2865.10	257.08	1553.68	-3112.97	413.97	1378.56	713.12	-271.64	78.91	1314.46	-265.49	76.85	708.55
5.41000	-3067.78	154.23	33.18	-3010.59	145.21	52.97	-4514.25	347.08	1313.01	-4490.14	316.25	809.92	-3414.08	25.62	27.05	-3539.60	16.07	37.14	-4805.43	447.48	1113.30	-4601.50	353.66	1105.50	-3216.19	120.46	1086.41	0.00	0.00	0.00	-3209.39	61.74	1427.04	-3227.59	170.78	1429.95	-2861.24	257.05	1553.79	-3108.86	413.69	1378.38	713.33	-271.70	79.03	1314.29	-265.56	76.90	709.07
5.42000	-3080.89	155.18	31.07	-2973.93	144.14	57.58	-4514.83	346.40	1320.03	-4488.89	316.02	815.01	-3414.08	25.62	27.05	-3537.95	15.61	35.00	-4800.34	446.82	1113.02	-4596.28	353.02	1105.17	-3208.41	122.74	1088.06	0.00	0.00	0.00	-3208.37	63.32	1428.32	-3220.32	174.14	1430.62	-2857.37	257.03	1553.88	-3104.73	413.40	1378.21	713.16	-271.98	79.17	1314.08	-265.57	76.79	708.66
5.43000	-3100.25	155.80	25.53	-2939.52	143.05	62.00	-4515.35	345.71	1327.02	-4487.57	315.79	820.07	-3414.08	25.62	27.05	-3528.38	15.47	32.98	-4795.15	446.15	1112.70	-4590.97	352.38	1104.80	-3200.86	125.84	1089.81	0.00	0.00	0.00	-3202.31	65.17	1428.70	-3210.15	175.94	1431.46	-2853.49	257.00	1553.98	-3100.58	413.10	1378.03	713.70	-272.05	79.29	1313.81	-265.64	76.53	708.28
5.44000	-3062.07	156.13	32.28	-2907.31	141.95	66.23	-4515.80	345.03	1333.97	-4486.19	315.56	825.12	-3414.08	25.62	27.05	-3566.50	15.07	22.27	-4789.85	445.46	1112.34	-4585.56	351.72	1104.40	-3210.24	128.01	1091.00	0.00	0.00	0.00	-3201.06	67.42	1429.23	-3197.23	177.93	1432.14	-2849.59	256.97	1554.08	-3096.42	412.80	1377.86	713.58	-271.67	79.18	1313.81	-265.99	76.47	709.11
5.45000	-3068.00	156.10	31.86	-2877.25	140.84	70.27	-4516.19	344.34	1340.89	-4484.75	315.33	830.15	-3414.08	25.62	27.05	-3539.90	14.07	24.13	-4784.45	444.77	1111.95	-4580.06	351.06	1103.96	-3204.07	130.29	1092.02	0.00	0.00	0.00	-3199.60	69.78	1430.45	-3190.35	181.01	1432.78	-2845.68	256.93	1554.17	-3092.24	412.48	1377.70	713.62	-271.63	79.18	1313.82	-266.10	76.62	708.51
5.46000	-3061.64	154.79	31.39	-2849.29	139.72	74.13	-4516.52	343.65	1347.77	-4483.24	315.09	835.16	-3414.08	25.62	27.05	-3560.94	14.26	18.79	-4778.94	444.06	1111.52	-4574.47	350.40	1103.49	-3188.84	133.43	1093.52	0.00	0.00	0.00	-3206.81	72.34	1431.73	-3180.15	183.83	1433.16	-2841.76	256.89	1554.26	-3088.04	412.16	1377.54	713.12	-271.60	79.16	1313.71	-265.35	76.66	708.00
5.47000	-3048.03	154.65	34.43	-2823.37	138.59	77.81	-4516.78	342.95	1354.62	-4481.66	314.86	840.15	-3414.08	25.62	27.05	-3544.24	13.17	19.77	-4773.33	443.34	1111.05	-4568.78	349.72	1102.98	-3183.52	134.70	1095.43	0.00	0.00	0.00	-3170.19	73.85	1432.26	-3199.62	183.10	1434.51	-2837.82	256.85	1554.35	-3083.82	411.84	1377.38	713.08	-271.82	79.03	1314.29	-265.63	76.92	708.68
5.48000	-3049.79	156.58	35.17	-2799.44	137.46	81.31	-4516.98	342.26	1361.42	-4480.02	314.62	845.12	-3414.08	25.62	27.05	-3538.51	12.38	19.23	-4767.62	442.61	1110.54	-4562.99	349.04	1102.43	-3175.02	137.50	1097.27	0.00	0.00	0.00	-3166.45	76.03	1434.06	-3186.41	184.82	1434.89	-2833.87	256.80	1554.43	-3079.58	411.50	1377.23	714.03	-271.84	79.17	1314.78	-265.96	76.68	708.34
5.49000	-3049.05	155.70	33.75	-2777.46	136.32	84.64	-4517.11	341.56	1368.19	-4478.31	314.39	850.08	-3414.08	25.62	27.05	-3512.94	11.39	22.92	-4761.80	441.87	1109.99	-4557.11	348.35	1101.85	-3151.51	139.48	1099.04	0.00	0.00	0.00	-3164.40	78.29	1435.00	-3163.41	187.61	1435.17	-2829.90	256.75	1554.51	-3075.33	411.16	1377.08	713.69	-271.75	79.12	1313.81	-265.88	76.38	708.65
5.50000	-3061.48	156.97	31.79	-2757.36	135.18	87.79	-4517.18	340.87	1374.92	-4476.53	314.15	855.01	-3414.08	25.62	27.05	-3524.97	9.23	21.61	-4755.87	441.11	1109.40	-4551.14	347.65	1101.23	-3138.15	141.26	1100.68	0.00	0.00	0.00	-3144.28	80.41	1433.99	-3160.71	189.90	1436.42	-2825.92	256.70	1554.59	-3071.05	410.81	1376.94	713.39	-271.83	79.08	1314.18	-265.52	76.62	708.73
5.51000	-3052.73	154.96	34.55	-2739.11	134.04	90.78	-4517.18	340.17	1381.61	-4474.69	313.91	859.92	-3414.08	25.62	27.05	-3489.70	11.65	28.57	-4749.84	440.35	1108.77	-4545.07	346.94	1100.57	-3134.33	144.63	1100.37	0.00	0.00	0.00	-3125.28	82.11	1434.89	-3155.56	190.99	1436.64	-2821.93	256.64	1554.67	-3066.76	410.46	1376.80	713.64	-271.65	79.37	1314.24	-265.51	76.71	708.55
5.52000	-3058.64	156.88	32.61	-2722.63	132.90	93.61	-4517.12	339.47	1388.25	-4472.77	313.68	864.80	-3414.08	25.62	27.05	-3484.61	14.77	31.98	-4743.70	439.57	1108.11	-4538.90	346.23	1099.88	-3166.24	145.98	1100.15	0.00	0.00	0.00	-3121.45	83.69	1435.75	-3150.91	194.28	1437.24	-2817.92	256.58	1554.75	-3062.45	410.09	1376.66	712.73	-271.59	79.16	1314.30	-265.55	76.69	707.96
5.53000	-3076.43	156.02	30.24	-2707.89	131.77	96.27	-4516.99	338.77	1394.86	-4470.80	313.44	869.67	-3414.08	25.62	27.05	-3463.68	21.34	35.84	-4737.45	438.78	1107.40	-4532.63	345.51	1099.16	-3137.46	147.53	1101.62	0.00	0.00	0.00	-3110.33	85.68	1436.64	-3145.47	195.84	1437.69	-2813.90	256.51	1554.82	-3058.12	409.72	1376.53	713.11	-271.71	79.00	1314.23	-266.03	76.63	708.48
5.54000	-3068.16	155.98	31.17	-2694.84	130.64	98.78	-4516.79	338.06	1401.43	-4468.75	313.20	874.51	-3414.08	25.62	27.05	-3398.83	28.28	45.06	-4731.10	437.98	1106.65	-4526.27	344.78	1098.39	-3146.36	148.98	1101.55	0.00	0.00	0.00	-3097.41	87.33	1437.23	-3139.06	196.83	1438.45	-2809.86	256.45	1554.89	-3053.77	409.34	1376.40	713.65	-271.87	79.07	1313.96	-265.54	76.66	708.52
5.55000	-3020.79	155.15	39.08	-2683.41	129.52	101.14	-4516.52	337.36	1407.95	-4466.64	312.96	879.34	-3414.04	25.62	27.05	-3387.38	32.06	48.73	-4724.64	437.17	1105.87	-4519.81	344.05	1097.59	-3122.04	150.75	1102.62	0.00	0.00	0.00	-3076.38	88.29	1437.66	-3134.66	197.82	1439.42	-2805.81	256.38	1554.96	-3049.40	408.96	1376.27	714.47	-272.10	79.22	1314.79	-265.64	76.91	708.84
5.56000	-3044.55	156.27	35.20	-2673.56	128.41	103.34	-4516.19	336.65	1414.44	-4464.45	312.72	884.13	-3375.54	30.49	32.86	-3366.63	34.17	51.86	-4718.07	436.34	1105.04	-4513.26	343.30	1096.75	-3120.97	151.66	1102.11	0.00	0.00	0.00	-3084.62	89.88	1438.24	-3125.05	201.25	1440.18	-2801.74	256.30	1555.02	-3045.02	408.57	1376.16	713.50	-272.03	79.12	1314.62	-266.09	76.75	708.48
5.57000	-3068.93	156.27	31.78	-2665.24	127.32	105.39	-4515.78	335.95	1420.88	-4462.20	312.48	888.91	-3336.56	32.45	36.32	-3343.83	37.44	56.23	-4711.40	435.50	1104.17	-4506.60	342.55	1095.88	-3121.72	153.57	1103.05	0.00	0.00	0.00	-3067.69	91.15	1439.09	-3101.32	202.16	1439.63	-2797.66	256.22	1555.09	-3040.61	408.17	1376.04	713.69	-271.72	79.32	1314.14	-265.94	76.65	708.57
5.58000	-3014.84	155.75	40.50	-2658.39	126.24	107.31	-4515.31	335.24	1427.27	-4459.88	312.24	893.66	-3273.24	36.13	46.64	-3324.63	39.39	59.34	-4704.61	434.65	1103.27	-4499.84	341.79	1094.96	-3108.71	154.41	1103.96	0.00	0.00	0.00	-3047.68	92.59	1439.66	-3092.03	204.09	1439.41	-2793.57	256.14	1555.15	-3036.18	407.76	1375.93	714.39	-271.90	79.33	1314.15	-265.60	76.75	709.16
5.59000	-3005.75	155.65	41.96	-2652.96	125.17	109.08	-4514.77	334.53	1433.62	-4457.50	311.99	898.38	-3281.63	35.75	42.32	-3308.32	38.75	60.07	-4697.71	433.79	1102.32	-4492.99	341.02	1094.01	-3111.05	156.05	1104.13	0.00	0.00	0.00	-3037.70	94.06	1440.11	-3087.07	204.94	1440.13	-2789.46	256.06	1555.20	-3031.74	407.34	1375.82	713.63	-271.91	79.11	1314.59	-265.72	76.82	708.33
5.60000	-3077.22	155.15	29.22	-2648.91	124.13	110.71	-4514.16	333.82	1439.93	-4455.04	311.75	903.08	-3249.22	34.24	47.00	-3287.68	38.03	61.42	-4690.71	432.92	1101.33	-4486.04	340.25	1093.02	-3100.80	157.05	1105.08	0.00	0.00	0.00	-3037.30	95.67	1441.09	-3076.17	204.51	1441.98	-2785.34	255.97	1555.26	-3027.28	406.92	1375.72	713.21	-271.85	78.93	1314.24	-265.88	76.71	709.32
5.61000	-3048.88	156.35	35.15	-2646.17	123.10	112.21	-4513.47	333.11	1446.19	-4452.51	311.51	907.76	-3243.12	35.37	45.78	-3274.21	37.74	61.09	-4683.59	432.03	1100.30	-4478.98	339.47	1092.00	-3092.61	157.82	1105.23	0.00	0.00	0.00	-3052.59	96.72	1440.95	-3058.19	206.35	1441.68	-2781.20	255.87	1555.31	-3022.79	406.49	1375.62	713.67	-271.65	79.05	1314.57	-265.73	76.76	708.66
5.62000	-3056.89	153.91	34.23	-2644.70	122.10	113.58	-4512.72	332.40	1452.40	-4449.92	311.26	912.40	-3233.70	35.15	45.68	-3257.90	37.86	59.82	-4676.36	431.14	1099.23	-4471.83	338.68	1090.93	-3069.67	158.84	1105.56	0.00	0.00	0.00	-3052.77	97.35	1439.96	-3063.75	208.15	1441.17	-2777.05	255.78	1555.36	-3018.29	406.06	1375.52	713.63	-271.59	79.12	1314.39	-266.13	76.58	708.32
5.63000	-3058.44	155.16	33.50	-2644.44	121.12	114.82	-4511.90	331.69	1458.57	-4447.25	311.02	917.03	-3171.16	36.38	50.63	-3242.34	37.27	59.75	-4669.03	430.23	1098.12	-4464.58	337.88	1089.83	-3082.36	160.93	1107.17	0.00	0.00	0.00	-3047.61	98.50	1439.91	-3067.32	209.33	1441.60	-2772.88	255.68	1555.41	-3013.76	405.61	1375.43	712.86	-271.56	78.92	1314.19	-265.72	76.80	709.04
5.64000	-3065.28	153.02	34.13	-2645.35	120.17	115.93	-4511.00	330.98	1464.69	-4444.51	310.77	921.62	-3158.05	37.31	50.18	-3207.58	37.06	61.37	-4661.58	429.30	1096.97	-4457.22	337.07	1088.69	-3070.49	161.61	1107.41	0.00	0.00	0.00	-3032.39	99.73	1440.36	-3061.34	210.04	1441.56	-2768.70	255.57	1555.45	-3009.22	405.16	1375.35	713.40	-271.66	79.07	1313.88	-265.87	76.57	709.23
5.65000	-3041.31	152.91	39.89	-2647.37	119.25	116.93	-4510.04	330.26	1470.76	-4441.71	310.52	926.19	-3131.38	37.73	50.17	-3167.48	37.50	62.21	-4654.01	428.37	1095.78	-4449.76	336.26	1087.51	-3093.73	161.78	1106.74	0.00	0.00	0.00	-3022.38	100.58	1440.55	-3030.92	211.65	1440.25	-2764.51	255.47	1555.50	-3004.66	404.70	1375.27	712.76	-271.86	78.94	1313.59	-265.56	76.68	708.90
5.66000	-3070.72	153.29	35.61	-2650.45	118.36	117.81	-4508.99	329.55	1476.78	-4438.83	310.28	930.73	-3104.62	37.85	52.20	-3124.80	38.06	64.44	-4646.34	427.42	1094.54	-4442.20	335.43	1086.29	-3069.79	162.63	1107.74	0.00	0.00	0.00	-3017.78	101.46	1440.03	-3046.79	211.97	1439.69	-2760.30	255.36	1555.54	-3000.07	404.24	1375.19	713.02	-271.78	78.90	1313.95	-265.81	76.62	708.82
5.67000	-3037.11	152.22	43.40	-2654.53	117.50	118.57	-4507.88	328.83	1482.76	-4435.88	310.03	935.24	-3119.49	38.01	43.37	-3112.01	38.35	61.54	-4638.55	426.46	1093.26	-4434.54	334.60	1085.04	-3057.50	163.81	1108.76	0.00	0.00	0.00	-3024.57	101.76	1440.16	-3049.30	213.66	1440.90	-2756.08	255.24	1555.57	-2995.47	403.76	1375.12	713.27	-271.56	79.06	1313.84	-265.78	76.64	708.39
5.68000	-3039.93	149.14	41.91	-2659.57	116.68	119.22	-4506.70	328.11	1488.68	-4432.86	309.78	939.72	-3080.67	40.69	46.13	-3093.30	39.02	59.40	-4630.65	425.49	1091.94	-4426.78	333.76	1083.74	-3034.80	164.99	1109.35	0.00	0.00	0.00	-3017.07	102.15	1441.03	-3039.45	213.88	1441.12	-2751.84	255.12	1555.61	-2990.85	403.28	1375.05	713.93	-271.74	79.44	1313.93	-265.77	76.63	709.17
5.69000	-3046.93	150.05	40.04	-2665.52	115.89	119.77	-4505.44	327.40	1494.55	-4429.77	309.53	944.18	-2997.18	39.15	53.35	-3061.86	40.51	59.77	-4622.63	424.50	1090.58	-4418.91	332.92	1082.41	-3020.44	165.76	1110.14	0.00	0.00	0.00	-3000.82	103.22	1440.93	-3019.48	214.11	1440.47	-2747.59	255.00	1555.64	-2986.20	402.80	1374.99	713.24	-271.97	79.07	1313.70	-265.92	76.56	708.93
5.70000	-3053.07	150.91	38.81	-2672.31	115.14	120.21	-4504.10	326.68	1500.38	-4426.61	309.28	948.60	-3004.86	37.78	48.78	-3035.70	39.09	59.13	-4614.50	423.50	1089.18	-4410.94	332.06	1081.03	-3033.12	166.71	1109.65	0.00	0.00	0.00	-3000.15	104.75	1439.38	-3018.04	215.17	1440.29	-2743.32	254.87	1555.67	-2981.54	402.30	1374.93	713.78	-271.89	79.07	1314.01	-265.70	76.84	708.30
5.71000	-3048.98	151.27	37.62	-2679.91	114.43	120.55	-4502.69	325.96	1506.15	-4423.37	309.03	953.00	-2976.59	38.01	48.81	-3032.06	40.39	55.43	-4606.26	422.49	1087.73	-4402.87	331.20	1079.62	-3031.43	168.61	1108.47	0.00	0.00	0.00	-2975.31	105.88	1438.32	-3001.30	216.77	1439.03	-2739.04	254.74	1555.69	-2976.85	401.80	1374.87	713.02	-271.86	78.94	1314.37	-265.68	76.79	708.71
5.72000	-3067.93	153.39	31.31	-2688.26	113.77	120.79	-4501.21	325.24	1511.87	-4420.07	308.78	957.36	-2949.33	38.46	48.77	-3001.22	40.44	57.86	-4597.90	421.47	1086.24	-4394.69	330.33	1078.17	-3013.51	168.27	1108.10	0.00	0.00	0.00	-2975.04	106.46	1438.30	-3013.33	216.94	1438.61	-2734.75	254.61	1555.72	-2972.15	401.29	1374.82	714.05	-272.02	79.17	1314.34	-266.00	76.54	708.78
5.73000	-3046.91	154.71	32.18	-2697.30	113.15	120.94	-4499.65	324.52	1517.53	-4416.69	308.53	961.69	-2923.08	39.11	48.66	-2975.17	40.84	57.40	-4589.42	420.43	1084.71	-4386.41	329.45	1076.68	-3014.78	168.28	1107.38	0.00	0.00	0.00	-2973.64	107.23	1437.92	-3009.10	217.25	1438.05	-2730.43	254.47	1555.74	-2967.42	400.78	1374.78	713.49	-271.87	79.05	1314.22	-265.57	76.91	708.85
5.74000	-3041.59	158.38	31.31	-2706.98	112.58	120.99	-4498.02	323.80	1523.14	-4413.24	308.27	965.99	-2897.79	39.96	48.49	-2949.90	41.27	56.97	-4580.83	419.38	1083.13	-4378.02	328.56	1075.15	-2995.13	168.85	1107.14	0.00	0.00	0.00	-2970.01	107.67	1437.15	-2995.67	218.10	1437.41	-2726.11	254.33	1555.76	-2962.67	400.25	1374.74	713.34	-271.52	79.03	1314.27	-265.58	76.80	707.87
5.75000	-3058.00	160.46	26.85	-2717.26	112.05	120.96	-4496.30	323.08	1528.70	-4409.71	308.02	970.26	-2873.45	41.00	48.27	-2925.40	41.73	56.57	-4572.13	418.32	1081.51	-4369.53	327.66	1073.58	-2988.44	169.88	1106.19	0.00	0.00	0.00	-2958.44	107.88	1436.55	-2970.51	219.69	1436.88	-2721.77	254.18	1555.77	-2957.90	399.72	1374.70	713.84	-271.58	79.08	1314.06	-265.65	76.69	708.26
5.76000	-3071.02	160.15	23.35	-2728.08	111.58	120.84	-4494.52	322.36	1534.20	-4406.12	307.77	974.50	-2850.03	42.21	47.99	-2901.67	42.22	56.21	-4563.30	417.24	1079.85	-4360.93	326.76	1071.96	-2980.99	169.94	1105.91	0.00	0.00	0.00	-2947.30	108.41	1435.09	-2991.41	220.64	1435.53	-2717.42	254.03	1555.78	-2953.11	399.19	1374.67	713.94	-271.44	79.27	1314.14	-265.71	76.73	708.74
5.77000	-3019.76	160.18	31.68	-2739.39	111.16	120.64	-4492.65	321.64	1539.65	-4402.45	307.51	978.71	-2827.50	43.60	47.66	-2878.69	42.74	55.89	-4554.36	416.15	1078.14	-4352.23	325.84	1070.31	-2981.91	171.05	1103.88	0.00	0.00	0.00	-2943.71	109.45	1434.97	-2997.02	220.23	1435.51	-2713.05	253.88	1555.79	-2948.30	398.64	1374.64	713.50	-271.43	79.25	1314.45	-265.51	76.86	709.43
5.78000	-3051.98	161.19	27.09	-2751.13	110.80	120.37	-4490.71	320.92	1545.04	-4398.70	307.25	982.88	-2805.83	45.13	47.28	-2856.45	43.29	55.60	-4545.30	415.05	1076.40	-4343.42	324.92	1068.62	-2987.78	171.29	1102.69	0.00	0.00	0.00	-2948.18	109.91	1434.05	-2992.47	220.56	1434.88	-2708.66	253.72	1555.80	-2943.47	398.09	1374.62	713.39	-271.81	78.96	1313.92	-265.80	76.75	708.65
5.79000	-3057.50	161.92	25.93	-2763.26	110.49	120.02	-4488.69	320.20	1550.38	-4394.89	307.00	987.02	-2785.00	46.82	46.86	-2834.94	43.87	55.33	-4536.12	413.94	1074.60	-4334.50	323.99	1066.89	-2963.15	172.07	1101.93	0.00	0.00	0.00	-2946.89	109.62	1432.39	-2971.45	221.26	1433.17	-2704.26	253.56	1555.81	-2938.62	397.53	1374.60	713.50	-271.99	78.96	1314.26	-265.65	76.80	708.93
5.80000	-3088.11	161.78	21.76	-2775.72	110.24	119.59	-4486.59	319.48	1555.66	-4390.99	306.74	991.12	-2764.98	48.64	46.40	-2814.15	44.47	55.10	-4526.83	412.81	1072.77	-4325.48	323.05	1065.12	-2975.24	172.94	1100.74	0.00	0.00	0.00	-2928.63	108.94	1430.62	-2968.63	221.78	1431.20	-2699.85	253.39	1555.81	-2933.74	396.96	1374.59	713.81	-272.08	79.07	1314.17	-265.24	76.85	708.88
5.81000	-3067.10	161.90	23.16	-2788.46	110.05	119.10	-4484.41	318.75	1560.88	-4387.03	306.48	995.19	-2745.75	50.60	45.91	-2794.06	45.11	54.90	-4517.41	411.67	1070.88	-4316.34	322.10	1063.31	-2940.95	173.23	1098.98	0.00	0.00	0.00	-2923.80	109.88	1429.55	-2940.39	222.28	1429.43	-2695.42	253.22	1555.81	-2928.84	396.39	1374.58	713.57	-272.03	79.07	1314.13	-265.50	76.76	708.88
5.82000	-3061.18	163.14	24.06	-2801.44	109.93	118.55	-4482.15	318.03	1566.04	-4382.99	306.22	999.23	-2727.27	52.67	45.38	-2774.67	45.76	54.73	-4507.88	410.51	1068.96	-4307.10	321.15	1061.45	-2949.45	174.71	1097.83	0.00	0.00	0.00	-2925.20	110.50	1428.02	-2932.74	222.18	1428.05	-2690.98	253.05	1555.80	-2923.93	395.81	1374.57	713.55	-271.98	79.07	1314.26	-265.65	76.57	708.84
5.83000	-3075.11	161.78	22.01	-2814.59	109.87	117.93	-4479.81	317.31	1571.14	-4378.87	305.96	1003.23	-2709.53	54.84	44.83	-2755.97	46.44	54.59	-4498.22	409.34	1066.99	-4297.75	320.18	1059.56	-2948.21	174.19	1096.28	0.00	0.00	0.00	-2923.17	110.82	1426.92	-2938.25	222.77	1427.32	-2686.52	252.87	1555.79	-2918.99	395.22	1374.57	713.40	-271.55	79.06	1314.44	-265.58	76.62	708.74
5.84000	-3118.86	161.67	13.47	-2827.86	109.88	117.25	-4477.39	316.59	1576.18	-4374.68	305.70	1007.19	-2692.50	57.12	44.25	-2737.94	47.15	54.48	-4488.45	408.16	1064.97	-4288.30	319.21	1057.62	-2936.88	174.35	1094.33	0.00	0.00	0.00	-2914.99	110.71	1425.26	-2941.59	223.27	1426.13	-2682.05	252.69	1555.78	-2914.02	394.63	1374.58	713.32	-271.74	78.83	1313.98	-265.75	76.43	708.00
5.85000	-3079.32	162.36	20.29	-2841.21	109.96	116.52	-4474.90	315.86	1581.17	-4370.42	305.44	1011.12	-2676.14	59.48	43.66	-2720.56	47.88	54.39	-4478.55	406.96	1062.92	-4278.73	318.23	1055.64	-2919.78	173.43	1093.35	0.00	0.00	0.00	-2905.62	111.28	1422.73	-2920.71	223.94	1423.32	-2677.56	252.50	1555.77	-2909.04	394.02	1374.59	713.56	-271.92	78.92	1313.67	-265.81	76.42	708.80
5.86000	-3056.64	163.25	25.80	-2854.58	110.11	115.74	-4472.32	315.14	1586.09	-4366.07	305.18	1015.01	-2660.43	61.93	43.05	-2703.84	48.63	54.33	-4468.53	405.75	1060.81	-4269.06	317.24	1053.62	-2917.84	174.25	1091.78	0.00	0.00	0.00	-2897.68	110.62	1421.41	-2910.31	222.47	1422.52	-2673.06	252.31	1555.75	-2904.04	393.42	1374.60	713.65	-271.82	79.11	1313.90	-265.87	76.61	708.70
5.87000	-3069.78	162.24	21.95	-2867.93	110.33	114.91	-4469.65	314.42	1590.95	-4361.66	304.92	1018.87	-2645.36	64.44	42.43	-2687.76	49.40	54.29	-4458.39	404.53	1058.66	-4259.27	316.24	1051.56	-2910.65	174.95	1090.38	0.00	0.00	0.00	-2882.02	111.41	1420.50	-2903.90	223.01	1420.51	-2668.54	252.12	1555.74	-2899.01	392.80	1374.62	714.01	-271.50	79.27	1314.06	-265.66	76.63	709.19
5.88000	-3083.38	164.08	19.30	-2881.19	110.63	114.04	-4466.91	313.70	1595.75	-4357.16	304.66	1022.69	-2630.88	67.01	41.80	-2672.30	50.20	54.28	-4448.13	403.29	1056.47	-4249.37	315.23	1049.46	-2915.59	175.98	1088.93	0.00	0.00	0.00	-2863.31	111.51	1419.02	-2900.13	223.34	1419.35	-2664.01	251.92	1555.71	-2893.96	392.18	1374.65	713.56	-271.66	79.07	1314.24	-265.78	76.60	709.30
5.89000	-3077.15	164.65	20.65	-2894.31	111.00	113.12	-4464.08	312.97	1600.49	-4352.60	304.39	1026.47	-2616.97	69.63	41.16	-2657.46	51.01	54.30	-4437.75	402.04	1054.23	-4239.37	314.21	1047.32	-2891.99	176.44	1088.34	0.00	0.00	0.00	-2859.25	111.55	1416.90	-2895.05	223.70	1417.95	-2659.46	251.72	1555.69	-2888.88	391.54	1374.68	713.52	-271.65	79.12	1314.22	-265.89	76.58	708.88
5.90000	-3056.13	163.49	23.14	-2907.25	111.46	112.17	-4461.18	312.25	1605.16	-4347.95	304.13	1030.21	-2603.62	72.29	40.53	-2643.23	51.85	54.33	-4427.24	400.78	1051.94	-4229.25	313.19	1045.13	-2892.74	176.16	1085.88	0.00	0.00	0.00	-2863.13	111.31	1414.86	-2893.55	223.65	1416.28	-2654.90	251.51	1555.66	-2883.79	390.91	1374.71	713.02	-271.83	78.98	1314.72	-265.85	76.82	708.87
5.91000	-3090.06	163.32	18.02	-2919.96	111.99	111.17	-4458.18	311.53	1609.77	-4343.23	303.86	1033.91	-2590.78	74.97	39.90	-2629.59	52.70	54.39	-4416.61	399.50	1049.61	-4219.02	312.15	1042.91	-2884.51	176.08	1085.16	0.00	0.00	0.00	-2874.73	112.49	1413.23	-2868.01	223.52	1413.88	-2650.32	251.30	1555.63	-2878.67	390.26	1374.75	713.01	-271.81	78.82	1314.83	-265.60	76.87	708.32
5.92000	-3080.61	164.41	19.44	-2932.37	112.61	110.15	-4455.11	310.81	1614.31	-4338.43	303.60	1037.57	-2578.44	77.68	39.27	-2616.52	53.58	54.47	-4405.86	398.21	1047.23	-4208.68	311.11	1040.64	-2885.00	177.23	1083.18	0.00	0.00	0.00	-2853.94	110.72	1411.62	-2877.34	224.69	1413.33	-2645.73	251.08	1555.60	-2873.53	389.61	1374.80	713.25	-271.73	79.03	1314.40	-266.07	76.66	708.28
5.93000	-3106.53	164.24	16.04	-2944.44	113.32	109.10	-4451.95	310.09	1618.79	-4333.55	303.33	1041.19	-2566.56	80.40	38.66	-2604.03	54.47	54.56	-4394.98	396.90	1044.81	-4198.22	310.06	1038.32	-2854.31	176.08	1083.24	0.00	0.00	0.00	-2838.38	110.55	1410.19	-2861.95	224.62	1412.06	-2641.12	250.86	1555.56	-2868.37	388.95	1374.84	713.45	-271.95	79.03	1314.67	-265.81	76.75	708.16
5.94000	-3038.72	165.40	25.71	-2956.12	114.11	108.03	-4448.70	309.37	1623.20	-4328.60	303.06	1044.78	-2555.12	83.12	38.06	-2592.10	55.38	54.68	-4383.98	395.58	1042.34	-4187.66	309.00	1035.97	-2855.04	176.04	1080.45	0.00	0.00	0.00	-2824.56	111.27	1409.39	-2844.76	224.09	1410.78	-2636.50	250.64	1555.52	-2863.18	388.28	1374.90	712.85	-271.89	78.87	1313.87	-265.69	76.68	708.26
5.95000	-3068.77	164.07	20.78	-2967.36	114.99	106.93	-4445.37	308.65	1627.55	-4323.56	302.79	1048.32	-2544.10	85.82	37.49	-2580.72	56.30	54.82	-4372.85	394.25	1039.82	-4176.98	307.93	1033.57	-2856.22	177.42	1079.60	0.00	0.00	0.00	-2813.13	112.05	1408.84	-2840.90	224.07	1409.38	-2631.86	250.41	1555.48	-2857.97	387.61	1374.96	713.60	-271.83	79.22	1314.22	-265.86	76.63	708.44
5.96000	-3084.98	165.06	18.12	-2978.10	115.97	105.81	-4441.96	307.93	1631.83	-4318.45	302.52	1051.82	-2533.47	88.51	36.93	-2569.87	57.24	54.97	-4361.60	392.90	1037.26	-4166.19	306.85	1031.13	-2827.39	176.84	1080.09	0.00	0.00	0.00	-2813.06	111.66	1407.57	-2834.51	224.49	1408.68	-2627.21	250.18	1555.43	-2852.74	386.93	1375.02	713.50	-271.78	79.06	1314.44	-265.86	76.73	709.18
5.97000	-3042.91	164.76	24.56	-2988.28	117.03	104.68	-4438.46	307.21	1636.04	-4313.27	302.25	1055.28	-2523.20	91.17	36.40	-2559.54	58.20	55.14	-4350.22	391.54	1034.65	-4155.28	305.76	1028.65	-2841.71	178.02	1078.79	0.00	0.00	0.00	-2812.04	110.55	1406.70	-2820.40	224.49	1407.44	-2622.54	249.94	1555.38	-2847.49	386.24	1375.09	713.97	-271.54	79.19	1314.19	-265.70	76.73	708.65
5.98000	-3065.27	165.28	22.34	-2997.87	118.20	103.54	-4434.87	306.49	1640.19	-4308.00	301.98	1058.70	-2513.26	93.78	35.91	-2549.73	59.17	55.33	-4338.71	390.16	1031.99	-4144.26	304.66	1026.12	-2813.31	176.20	1077.70	0.00	0.00	0.00	-2800.44	110.62	1406.02	-2818.13	224.88	1406.76	-2617.86	249.70	1555.33	-2842.21	385.55	1375.17	713.27	-271.35	79.04	1314.05	-265.88	76.62	708.85
5.99000	-3054.28	164.01	24.32	-3006.81	119.46	102.38	-4431.20	305.77	1644.27	-4302.65	301.71	1062.07	-2503.64	96.35	35.44	-2540.42	60.15	55.53	-4327.08	388.77	1029.29	-4133.13	303.55	1023.55	-2792.84	177.25	1078.60	0.00	0.00	0.00	-2780.38	111.07	1405.55	-2810.32	224.34	1406.70	-2613.16	249.45	1555.28	-2836.91	384.85	1375.24	712.97	-271.98	78.85	1314.21	-265.73	76.74	708.53
6.00000	-3065.33	164.64	22.38	-3015.04	120.82	101.23	-4427.44	305.05	1648.27	-4297.23	301.44	1065.41	-2494.29	98.86	35.02	-2531.60	61.15	55.75	-4315.32	387.37	1026.54	-4121.88	302.44	1020.93	-2795.41	177.11	1078.18	0.00	0.00	0.00	-2761.54	111.04	1404.75	-2790.77	222.79	1406.01	-2608.45	249.20	1555.22	-2831.58	384.14	1375.33	713.77	-271.91	79.01	1314.18	-265.88	76.70	708.58
6.01000	-3065.39	164.65	22.51	-3022.52	122.28	100.07	-4423.59	304.34	1652.21	-4291.73	301.16	1068.69	-2485.20	101.30	34.64	-2523.26	62.16	55.98	-4303.43	385.95	1023.74	-4110.52	301.31	1018.28	-2797.91	175.54	1076.82	0.00	0.00	0.00	-2763.20	109.99	1404.22	-2773.05	222.61	1406.66	-2603.72	248.95	1555.16	-2826.23	383.42	1375.42	713.23	-271.91	78.95	1313.91	-265.63	76.79	708.66
6.02000	-3066.77	164.58	22.46	-3029.19	123.84	98.91	-4419.65	303.62	1656.07	-4286.14	300.89	1071.94	-2476.34	103.66	34.30	-2515.39	63.18	56.22	-4291.42	384.51	1020.89	-4099.03	300.18	1015.58	-2796.68	175.39	1076.82	0.00	0.00	0.00	-2758.55	110.38	1404.77	-2754.04	222.30	1406.19	-2598.97	248.69	1555.09	-2820.86	382.70	1375.51	713.77	-272.00	79.07	1313.90	-265.76	76.68	709.10
6.03000	-3069.23	164.47	22.26	-3034.99	125.51	97.75	-4415.62	302.90	1659.87	-4280.48	300.62	1075.14	-2467.68	105.93	34.01	-2507.98	64.21	56.48	-4279.27	383.07	1018.00	-4087.44	299.03	1012.83	-2776.58	175.82	1076.32	0.00	0.00	0.00	-2753.87	109.79	1403.77	-2736.52	221.63	1405.29	-2594.21	248.42	1555.03	-2815.47	381.97	1375.61	713.30	-271.45	78.97	1314.39	-265.83	76.67	708.50
6.04000	-3072.52	164.33	21.94	-3039.89	127.29	96.61	-4411.51	302.19	1663.59	-4274.74	300.34	1078.30	-2459.20	108.10	33.78	-2501.01	65.25	56.74	-4267.00	381.60	1015.06	-4075.73	297.88	1010.04	-2757.01	173.78	1077.02	0.00	0.00	0.00	-2744.00	109.28	1404.06	-2743.47	221.17	1404.75	-2589.44	248.16	1554.96	-2810.05	381.23	1375.72	713.13	-271.85	78.82	1314.10	-265.61	76.64	708.46
6.05000	-3076.40	164.20	21.52	-3043.82	129.18	95.47	-4407.31	301.47	1667.24	-4268.91	300.06	1081.41	-2450.87	110.17	33.61	-2494.47	66.30	57.02	-4254.60	380.13	1012.07	-4063.90	296.72	1007.21	-2748.65	172.95	1077.13	0.00	0.00	0.00	-2729.83	108.90	1402.99	-2749.93	221.18	1405.62	-2584.65	247.88	1554.88	-2804.60	380.49	1375.83	713.85	-271.92	79.18	1314.31	-265.63	76.73	708.06
6.06000	-3080.61	164.10	21.03	-3046.74	131.18	94.35	-4403.01	300.76	1670.82	-4263.01	299.79	1084.48	-2442.66	112.11	33.50	-2488.36	67.36	57.30	-4242.06	378.63	1009.03	-4051.95	295.55	1004.33	-2743.42	171.86	1076.15	0.00	0.00	0.00	-2724.11	107.67	1403.78	-2737.47	221.18	1405.17	-2579.84	247.61	1554.81	-2799.14	379.74	1375.94	713.60	-271.65	79.16	1314.05	-265.57	76.76	708.24
6.07000	-3084.91	164.05	20.51	-3048.59	133.30	93.25	-4398.63	300.05	1674.33	-4257.03	299.51	1087.50	-2434.55	113.93	33.45	-2482.65	68.43	57.59	-4229.40	377.13	1005.95	-4039.89	294.37	1001.41	-2731.17	171.68	1077.63	0.00	0.00	0.00	-2702.40	107.25	1403.79	-2724.57	219.78	1405.20	-2575.02	247.32	1554.73	-2793.65	378.98	1376.06	713.11	-272.00	78.95	1314.11	-265.61	76.69	708.35
6.08000	-3089.05	164.09	19.96	-3049.32	135.53	92.17	-4394.16	299.34	1677.76	-4250.96	299.23	1090.47	-2426.51	115.61	33.47	-2477.35	69.51	57.90	-4216.61	375.61	1002.81	-4027.70	293.18	998.45	-2707.87	170.36	1078.12	0.00	0.00	0.00	-2702.78	106.89	1405.09	-2708.13	219.77	1406.13	-2570.18	247.04	1554.64	-2788.13	378.21	1376.19	713.36	-271.89	78.93	1314.50	-265.70	76.77	707.79
6.09000	-3092.78	164.22	19.43	-3048.88	137.88	91.11	-4389.59	298.63	1681.11	-4244.82	298.95	1093.40	-2418.51	117.14	33.57	-2472.43	70.59	58.20	-4203.68	374.07	999.63	-4015.40	291.98	995.43	-2692.74	168.45	1080.01	0.00	0.00	0.00	-2684.94	105.67	1405.13	-2698.91	218.52	1406.65	-2565.33	246.75	1554.56	-2782.59	377.44	1376.32	713.51	-271.87	78.96	1314.31	-266.15	76.64	707.35
6.10000	-3095.85	164.49	18.94	-3047.22	140.34	90.08	-4384.93	297.92	1684.39	-4238.59	298.67	1096.28	-2410.53	118.52	33.74	-2467.89	71.68	58.52	-4190.63	372.52	996.40	-4002.99	290.77	992.38	-2691.33	167.96	1080.45	0.00	0.00	0.00	-2674.74	105.65	1406.63	-2687.96	218.14	1407.38	-2560.47	246.45	1554.47	-2777.03	376.66	1376.45	713.54	-271.71	79.10	1313.95	-266.08	76.49	708.58
6.11000	-3098.01	164.91	18.52	-3044.28	142.93	89.08	-4380.18	297.21	1687.59	-4232.28	298.39	1099.11	-2402.54	119.72	33.99	-2463.72	72.77	58.84	-4177.44	370.95	993.11	-3990.45	289.55	989.28	-2675.18	165.43	1082.17	0.00	0.00	0.00	-2661.61	106.27	1407.95	-2671.51	217.58	1408.27	-2555.58	246.15	1554.37	-2771.44	375.87	1376.60	713.56	-271.76	79.14	1313.76	-266.01	76.47	708.21
6.12000	-3099.02	165.51	18.19	-3040.01	145.65	88.12	-4375.34	296.50	1690.72	-4225.89	298.11	1101.90	-2394.51	120.75	34.33	-2459.89	73.87	59.16	-4164.12	369.37	989.78	-3977.79	288.32	986.13	-2663.21	164.15	1083.45	0.00	0.00	0.00	-2654.07	104.83	1409.26	-2666.81	216.81	1410.46	-2550.68	245.84	1554.28	-2765.82	375.08	1376.74	713.92	-271.61	79.30	1314.07	-266.20	76.44	709.21
6.13000	-3098.62	166.31	17.98	-3034.37	148.49	87.19	-4370.41	295.79	1693.77	-4219.42	297.83	1104.63	-2386.42	121.59	34.76	-2456.42	74.97	59.49	-4150.66	367.77	986.40	-3965.01	287.08	982.94	-2652.66	163.47	1084.71	0.00	0.00	0.00	-2640.04	103.75	1410.30	-2665.75	216.56	1411.62	-2545.77	245.54	1554.18	-2760.19	374.28	1376.89	713.33	-271.93	79.06	1314.33	-265.89	76.63	708.86
6.14000	-3096.56	167.35	17.92	-3027.29	151.46	86.30	-4365.38	295.09	1696.74	-4212.86	297.54	1107.32	-2378.24	122.23	35.28	-2453.27	76.08	59.81	-4137.08	366.16	982.98	-3952.12	285.84	979.70	-2631.67	160.83	1086.35	0.00	0.00	0.00	-2627.45	102.79	1411.92	-2659.21	216.11	1412.89	-2540.84	245.22	1554.08	-2754.52	373.47	1377.05	713.62	-271.83	79.25	1313.94	-265.67	76.53	709.52
6.15000	-3092.61	168.64	18.03	-3018.74	154.56	85.46	-4360.26	294.39	1699.64	-4206.22	297.26	1109.95	-2369.93	122.67	35.89	-2450.44	77.19	60.15	-4123.35	364.54	979.50	-3939.10	284.58	976.42	-2629.90	159.08	1087.59	0.00	0.00	0.00	-2613.81	102.44	1414.35	-2644.67	214.62	1415.08	-2535.89	244.90	1553.97	-2748.83	372.66	1377.21	714.44	-271.81	79.34	1314.53	-265.60	76.68	709.56
6.16000	-3086.50	170.21	18.35	-3008.65	157.79	84.67	-4355.05	293.68	1702.45	-4199.50	296.97	1112.54	-2340.40	123.75	37.25	-2447.92	78.30	60.48	-4109.50	362.89	975.97	-3925.96	283.31	973.09	-2631.71	157.98	1089.27	0.00	0.00	0.00	-2618.65	101.39	1415.72	-2625.98	214.73	1416.47	-2530.93	244.58	1553.86	-2743.12	371.84	1377.38	713.70	-271.73	79.06	1314.41	-265.47	76.89	708.78
6.17000	-3078.00	172.08	18.89	-2996.97	161.15	83.92	-4349.74	292.98	1705.18	-4192.70	296.69	1115.08	-2339.06	124.65	37.06	-2445.70	79.41	60.81	-4095.51	361.24	972.39	-3912.70	282.03	969.72	-2615.61	156.44	1090.74	0.00	0.00	0.00	-2593.47	101.75	1416.96	-2622.55	214.45	1418.03	-2525.96	244.25	1553.75	-2737.38	371.01	1377.56	713.41	-271.79	79.04	1314.41	-266.11	76.72	708.76
6.18000	-3066.85	174.28	19.69	-2983.66	164.65	83.23	-4344.33	292.28	1707.84	-4185.81	296.40	1117.57	-2311.50	123.90	43.03	-2443.76	80.52	61.14	-4081.39	359.57	968.76	-3899.32	280.75	966.30	-2601.49	155.13	1091.77	0.00	0.00	0.00	-2575.26	101.41	1418.51	-2613.91	214.43	1418.90	-2520.97	243.92	1553.63	-2731.62	370.17	1377.74	713.28	-271.69	78.89	1314.52	-265.91	76.76	708.72
6.19000	-3052.80	176.84	20.77	-2968.65	168.29	82.60	-4338.83	291.58	1710.41	-4178.84	296.11	1120.00	-2311.71	124.58	42.29	-2442.10	81.63	61.47	-4067.12	357.88	965.08	-3885.81	279.45	962.83	-2601.12	154.81	1093.38	0.00	0.00	0.00	-2565.71	101.04	1419.44	-2606.72	214.06	1419.66	-2515.96	243.58	1553.51	-2725.83	369.33	1377.92	713.06	-271.77	78.82	1315.31	-265.84	76.98	708.91
6.20000	-3035.61	179.78	22.17	-2951.90	172.07	82.03	-4333.24	290.89	1712.90	-4171.78	295.83	1122.38	-2319.94	123.70	41.28	-2440.70	82.74	61.80	-4052.73	356.17	961.35	-3872.18	278.15	959.32	-2595.97	154.31	1094.45	0.00	0.00	0.00	-2549.94	101.38	1419.85	-2594.03	213.41	1420.98	-2510.93	243.23	1553.39	-2720.02	368.48	1378.11	713.38	-271.81	79.16	1314.56	-265.55	76.94	708.17
6.21000	-3015.02	183.13	23.89	-2933.36	175.99	81.52	-4327.54	290.19	1715.31	-4164.64	295.54	1124.71	-2339.21	123.20	38.29	-2439.55	83.85	62.12	-4038.20	354.46	957.57	-3858.43	276.83	955.76	-2569.05	153.87	1096.07	0.00	0.00	0.00	-2570.65	100.27	1420.40	-2599.71	212.80	1422.46	-2505.89	242.89	1553.27	-2714.18	367.63	1378.31	713.23	-271.88	79.16	1314.70	-265.66	76.96	707.70
6.22000	-2990.79	186.90	25.99	-2912.98	180.06	81.08	-4321.75	289.50	1717.64	-4157.42	295.25	1126.99	-2334.35	124.72	37.03	-2438.65	84.95	62.44	-4023.53	352.72	953.74	-3844.56	275.50	952.16	-2590.03	154.33	1096.37	0.00	0.00	0.00	-2564.82	99.68	1421.82	-2582.01	212.41	1422.47	-2500.84	242.53	1553.14	-2708.31	366.76	1378.51	713.48	-272.08	79.02	1314.47	-265.95	76.69	708.32
6.23000	-2962.68	191.13	28.47	-2890.70	184.27	80.71	-4315.87	288.80	1719.88	-4150.11	294.96	1129.22	-2327.22	125.01	39.34	-2437.97	86.06	62.75	-4008.72	350.97	949.86	-3830.56	274.17	948.51	-2558.14	154.92	1096.79	0.00	0.00	0.00	-2558.36	99.37	1422.44	-2570.29	212.02	1423.25	-2495.77	242.18	1553.00	-2702.42	365.89	1378.71	713.35	-271.89	79.06	1314.08	-265.21	76.66	707.40
6.24000	-2930.42	195.84	31.38	-2866.47	188.63	80.41	-4309.88	288.11	1722.04	-4142.72	294.67	1131.39	-2342.44	125.22	36.01	-2437.50	87.16	63.06	-3993.78	349.21	945.92	-3816.44	272.82	944.81	-2559.64	155.06	1097.85	0.00	0.00	0.00	-2540.08	99.90	1423.36	-2560.39	212.25	1424.46	-2490.68	241.81	1552.87	-2696.51	365.01	1378.93	714.00	-271.76	79.26	1314.38	-265.52	76.72	708.23
6.25000	-2891.70	199.01	39.18	-2840.23	193.14	80.19	-4303.80	287.42	1724.12	-4135.24	294.37	1133.51	-2315.87	124.48	40.61	-2437.25	88.25	63.36	-3978.69	347.43	941.94	-3802.20	271.47	941.06	-2565.01	155.93	1098.36	0.00	0.00	0.00	-2531.94	100.34	1425.25	-2547.85	212.70	1425.48	-2485.58	241.45	1552.73	-2690.57	364.13	1379.14	714.45	-271.86	79.40	1314.21	-265.76	76.62	709.09
6.26000	-2855.93	202.86	43.63	-2811.98	197.80	80.05	-4297.62	286.73	1726.11	-4127.68	294.08	1135.57	-2334.14	122.75	37.61	-2437.19	89.34	63.66	-3963.47	345.63	937.90	-3787.83	270.10	937.27	-2542.17	156.33	1098.87	0.00	0.00	0.00	-2509.90	100.55	1426.05	-2550.50	212.85	1426.69	-2480.46	241.07	1552.59	-2684.60	363.24	1379.37	713.36	-271.87	79.01	1314.21	-265.77	76.67	708.51
6.27000	-2832.01	207.45	43.93	-2814.07	202.94	77.11	-4291.34	286.05	1728.01	-4120.03	293.79	1137.58	-2311.59	126.15	43.20	-2437.31	90.42	63.95	-3948.11	343.82	933.81	-3773.33	268.73	933.43	-2540.70	157.46	1100.25	0.00	0.00	0.00	-2498.22	99.14	1427.09	-2528.27	213.10	1426.94	-2475.33	240.70	1552.44	-2678.60	362.34	1379.60	712.92	-271.69	78.86	1314.60	-265.91	76.54	708.42
6.28000	-2797.02	213.25	47.15	-2742.21	205.76	85.03	-4284.97	285.36	1729.83	-4112.29	293.49	1139.54	-2306.61	124.88	43.63	-2437.60	91.50	64.22	-3932.61	341.99	929.68	-3758.71	267.34	929.54	-2525.46	157.42	1101.73	0.00	0.00	0.00	-2500.51	99.34	1427.95	-2529.32	212.88	1427.79	-2470.18	240.31	1552.29	-2672.58	361.44	1379.83	713.45	-271.86	78.99	1313.95	-265.72	76.55	709.40
6.29000	-2790.48	219.14	44.09	-2741.26	210.37	81.13	-4278.49	284.68	1731.56	-4104.47	293.20	1141.43	-2321.89	124.08	40.12	-2438.05	92.57	64.49	-3916.97	340.15	925.48	-3743.96	265.94	925.60	-2526.17	158.23	1102.28	0.00	0.00	0.00	-2505.72	100.14	1428.49	-2527.94	212.62	1428.89	-2465.01	239.93	1552.14	-2666.54	360.52	1380.07	713.82	-271.81	79.28	1314.42	-265.37	76.80	709.11
6.30000	-2753.69	223.93	45.27	-2720.16	214.78	79.84	-4271.91	284.00	1733.20	-4096.57	292.90	1143.28	-2322.07	124.76	42.07	-2438.66	93.63	64.75	-3901.19	338.29	921.24	-3729.09	264.54	921.62	-2516.88	158.33	1103.96	0.00	0.00	0.00	-2492.98	99.17	1428.96	-2505.29	212.74	1430.01	-2459.83	239.53	1551.98	-2660.46	359.61	1380.32	714.08	-271.59	79.29	1314.29	-265.53	76.65	708.26
6.31000	-2745.27	229.07	41.42	-2668.32	220.37	83.73	-4265.23	283.32	1734.76	-4088.57	292.60	1145.06	-2319.53	124.02	39.88	-2439.40	94.69	64.99	-3885.27	336.41	916.94	-3714.09	263.12	917.59	-2485.59	158.44	1104.50	0.00	0.00	0.00	-2484.80	100.87	1429.62	-2499.14	212.97	1430.47	-2454.63	239.14	1551.82	-2654.36	358.68	1380.57	713.53	-271.86	79.08	1314.31	-265.90	76.66	709.51
6.32000	-2676.28	230.69	46.17	-2646.33	225.12	81.92	-4258.45	282.65	1736.22	-4080.49	292.30	1146.79	-2332.06	125.21	40.22	-2440.26	95.73	65.22	-3869.21	334.52	912.60	-3698.96	261.70	913.51	-2485.41	158.65	1105.60	0.00	0.00	0.00	-2485.44	100.63	1430.96	-2498.94	213.30	1431.81	-2449.42	238.73	1551.66	-2648.24	357.75	1380.82	713.29	-271.75	78.96	1314.66	-265.96	76.74	708.72
6.33000	-2588.42	234.13	50.33	-2620.31	228.44	79.19	-4251.57	281.97	1737.60	-4072.32	292.01	1148.46	-2346.21	123.56	38.05	-2441.24	96.76	65.44	-3853.01	332.61	908.19	-3683.71	260.26	909.38	-2486.52	158.94	1105.84	0.00	0.00	0.00	-2480.38	101.02	1431.68	-2482.97	213.15	1431.97	-2444.19	238.33	1551.49	-2642.09	356.81	1381.09	714.31	-271.65	79.28	1314.48	-265.94	76.71	708.41
6.34000	-2544.40	239.67	48.97	-2594.13	232.52	77.78	-4244.58	281.30	1738.89	-4064.07	291.71	1150.07	-2386.24	124.75	31.86	-2442.33	97.79	65.65	-3836.66	330.69	903.74	-3668.33	258.81	905.21	-2474.36	159.02	1107.06	0.00	0.00	0.00	-2467.45	101.37	1431.67	-2467.50	213.43	1431.74	-2438.94	237.91	1551.32	-2635.91	355.86	1381.36	713.64	-271.73	79.26	1314.07	-265.77	76.67	708.77
6.35000	-2565.23	246.30	42.60	-2567.04	236.44	76.13	-4237.50	280.63	1740.08	-4055.73	291.40	1151.63	-2336.98	125.46	40.08	-2443.50	98.80	65.84	-3820.18	328.75	899.23	-3652.82	257.36	900.98	-2458.82	159.24	1108.34	0.00	0.00	0.00	-2452.65	101.26	1431.56	-2467.18	214.59	1432.34	-2433.68	237.50	1551.14	-2629.70	354.91	1381.63	713.88	-271.44	79.38	1314.26	-265.61	76.79	708.71
6.36000	-2552.38	249.89	38.95	-2539.25	238.24	73.81	-4230.31	279.96	1741.19	-4047.30	291.10	1153.13	-2321.98	126.79	43.16	-2444.76	99.80	66.01	-3803.55	326.79	894.67	-3637.18	255.89	896.71	-2459.06	159.36	1108.77	0.00	0.00	0.00	-2443.87	102.57	1432.20	-2463.22	214.89	1432.67	-2428.40	237.07	1550.97	-2623.47	353.95	1381.91	713.59	-271.86	79.11	1313.96	-265.23	76.59	709.57
6.37000	-2501.86	251.43	41.27	-2501.94	240.15	72.57	-4223.02	279.29	1742.20	-4038.78	290.80	1154.56	-2344.03	126.49	41.70	-2446.09	100.79	66.17	-3786.77	324.82	890.06	-3621.41	254.41	892.39	-2444.19	159.32	1109.57	0.00	0.00	0.00	-2436.23	101.20	1432.52	-2448.71	215.52	1433.16	-2423.11	236.65	1550.78	-2617.21	352.98	1382.20	713.65	-271.80	79.09	1314.12	-265.39	76.73	708.46
6.38000	-2466.97	251.08	41.64	-2455.36	240.73	73.33	-4215.62	278.63	1743.12	-4030.17	290.50	1155.94	-2329.88	128.28	44.00	-2447.47	101.76	66.31	-3769.86	322.83	885.40	-3605.51	252.92	888.02	-2446.40	158.87	1110.66	0.00	0.00	0.00	-2430.68	102.40	1432.65	-2439.30	215.63	1433.42	-2417.80	236.21	1550.60	-2610.92	352.01	1382.49	713.23	-271.69	78.91	1313.69	-265.91	76.53	708.48
6.39000	-2419.73	252.68	44.35	-2437.19	242.05	70.03	-4208.12	277.96	1743.95	-4021.48	290.19	1157.26	-2338.11	128.42	43.25	-2448.90	102.72	66.43	-3752.79	320.82	880.68	-3589.48	251.42	883.60	-2430.21	159.35	1111.15	0.00	0.00	0.00	-2420.95	103.44	1432.90	-2426.22	215.73	1433.32	-2412.47	235.78	1550.41	-2604.61	351.02	1382.79	713.79	-271.82	79.16	1313.50	-265.75	76.49	708.73
6.40000	-2379.56	253.76	44.91	-2422.62	242.23	66.79	-4200.52	277.30	1744.68	-4012.69	289.89	1158.51	-2350.04	128.47	42.41	-2450.37	103.66	66.53	-3735.59	318.80	875.90	-3573.32	249.91	879.13	-2434.53	158.30	1111.08	0.00	0.00	0.00	-2412.57	103.51	1433.02	-2437.64	217.32	1433.89	-2407.13	235.33	1550.22	-2598.26	350.04	1383.09	713.94	-271.83	79.21	1314.00	-265.71	76.60	708.85
6.41000	-2336.08	255.10	45.22	-2392.22	243.34	65.34	-4192.81	276.65	1745.32	-4003.82	289.58	1159.71	-2336.19	128.57	44.35	-2451.85	104.59	66.61	-3718.24	316.76	871.07	-3557.04	248.40	874.61	-2430.48	158.21	1110.61	0.00	0.00	0.00	-2419.69	104.05	1433.32	-2423.92	217.35	1433.52	-2401.77	234.88	1550.02	-2591.90	349.04	1383.40	713.45	-271.57	79.17	1314.36	-266.02	76.78	708.22
6.42000	-2311.68	256.22	43.59	-2358.26	243.17	66.20	-4185.00	275.99	1745.86	-3994.86	289.28	1160.84	-2304.44	129.90	51.94	-2453.36	105.50	66.67	-3700.74	314.70	866.19	-3540.62	246.86	870.04	-2414.95	158.05	1110.78	0.00	0.00	0.00	-2396.53	105.00	1432.98	-2403.74	217.72	1433.21	-2396.39	234.43	1549.82	-2585.50	348.04	1383.72	713.75	-271.59	79.13	1314.28	-265.91	76.71	708.86
6.43000	-2298.88	256.87	41.19	-2353.46	244.17	60.78	-4177.08	275.34	1746.31	-3985.80	288.97	1161.92	-2353.10	128.79	42.04	-2454.86	106.40	66.71	-3683.10	312.63	861.26	-3524.07	245.32	865.43	-2405.84	157.58	1111.28	0.00	0.00	0.00	-2392.73	105.63	1433.03	-2392.52	218.02	1433.16	-2391.00	233.97	1549.62	-2579.07	347.03	1384.04	713.61	-271.31	79.24	1313.86	-265.97	76.57	708.31
6.44000	-2290.19	256.79	39.16	-2297.85	244.52	64.37	-4169.05	274.69	1746.66	-3976.66	288.66	1162.93	-2330.01	128.13	47.86	-2456.35	107.27	66.73	-3665.31	310.54	856.27	-3507.38	243.77	860.76	-2404.61	157.50	1110.77	0.00	0.00	0.00	-2391.72	106.05	1432.76	-2387.79	218.61	1433.00	-2385.59	233.51	1549.41	-2572.62	346.02	1384.37	713.92	-271.21	79.33	1314.49	-265.42	76.95	708.77
6.45000	-2278.15	255.71	38.68	-2300.15	243.46	58.80	-4160.92	274.04	1746.92	-3967.43	288.35	1163.87	-2343.66	126.24	42.66	-2457.82	108.13	66.72	-3647.37	308.44	851.22	-3490.57	242.21	856.04	-2396.71	158.20	1110.60	0.00	0.00	0.00	-2376.04	106.49	1432.24	-2377.57	220.01	1432.65	-2380.17	233.04	1549.20	-2566.14	344.99	1384.70	713.39	-272.08	78.91	1314.38	-265.22	76.93	708.40
6.46000	-2255.29	253.37	40.88	-2276.27	243.31	59.49	-4152.68	273.39	1747.08	-3958.11	288.04	1164.76	-2308.06	127.97	49.62	-2459.26	108.97	66.69	-3629.29	306.32	846.12	-3473.62	240.64	851.28	-2393.57	157.26	1110.38	0.00	0.00	0.00	-2379.48	107.24	1431.63	-2369.95	219.13	1431.92	-2374.73	232.56	1548.99	-2559.63	343.96	1385.04	713.88	-271.80	79.14	1314.44	-265.55	76.71	709.80
6.47000	-2227.44	250.99	44.25	-2252.41	242.20	60.17	-4144.33	272.75	1747.14	-3948.70	287.73	1165.58	-2324.21	124.75	46.00	-2460.65	109.79	66.63	-3611.06	304.18	840.97	-3456.54	239.05	846.46	-2381.53	157.34	1110.01	0.00	0.00	0.00	-2366.23	107.32	1430.33	-2369.42	219.90	1431.46	-2369.27	232.08	1548.77	-2553.10	342.93	1385.39	714.12	-271.70	79.40	1314.16	-265.69	76.70	708.11
6.48000	-2216.82	248.81	45.20	-2221.96	240.23	63.55	-4135.87	272.11	1747.10	-3939.19	287.42	1166.33	-2324.74	124.86	43.70	-2461.99	110.59	66.55	-3592.68	302.02	835.76	-3439.33	237.46	841.59	-2393.06	157.04	1108.19	0.00	0.00	0.00	-2355.98	107.91	1429.75	-2368.71	220.75	1430.87	-2363.80	231.59	1548.55	-2546.53	341.89	1385.74	714.56	-271.66	79.44	1313.83	-265.66	76.72	708.87
6.49000	-2183.22	246.54	50.87	-2200.96	238.07	65.55	-4127.31	271.47	1746.96	-3929.60	287.11	1167.03	-2310.17	124.83	44.78	-2463.26	111.37	66.44	-3574.16	299.85	830.49	-3421.98	235.86	836.67	-2388.74	156.84	1107.61	0.00	0.00	0.00	-2348.74	108.88	1429.29	-2366.24	221.99	1430.15	-2358.31	231.10	1548.32	-2539.94	340.84	1386.10	714.09	-271.65	79.20	1314.68	-265.70	76.91	709.32
6.50000	-2166.67	245.96	53.86	-2179.82	237.71	67.30	-4118.63	270.84	1746.73	-3919.92	286.79	1167.65	-2324.12	123.26	43.36	-2464.45	112.12	66.30	-3555.48	297.66	825.17	-3404.50	234.24	831.71	-2384.12	156.67	1106.90	0.00	0.00	0.00	-2347.60	109.55	1428.11	-2358.05	222.51	1429.53	-2352.80	230.61	1548.09	-2533.32	339.78	1386.46	713.32	-272.07	79.17	1314.51	-265.43	76.80	708.80
6.51000	-2144.88	242.71	58.14	-2139.40	236.58	75.51	-4109.85	270.20	1746.39	-3910.14	286.48	1168.22	-2306.75	121.18	45.70	-2465.55	112.86	66.14	-3536.66	295.45	819.80	-3386.88	232.61	826.69	-2379.18	156.52	1106.06	0.00	0.00	0.00	-2338.85	110.63	1427.77	-2358.65	223.67	1428.55	-2347.28	230.10	1547.86	-2526.67	338.72	1386.83	714.37	-271.74	79.54	1314.61	-265.72	76.66	709.05
6.52000	-2094.23	241.64	68.07	-2119.05	235.24	77.56	-4100.96	269.57	1745.95	-3900.27	286.16	1168.71	-2321.97	121.67	42.41	-2466.55	113.57	65.94	-3517.68	293.23	814.37	-3369.13	230.98	821.62	-2373.93	156.41	1105.12	0.00	0.00	0.00	-2334.36	111.72	1427.04	-2345.58	223.74	1427.85	-2341.74	229.60	1547.62	-2520.00	337.65	1387.21	714.34	-271.99	79.30	1314.42	-265.93	76.52	708.76
6.53000	-2099.84	241.09	68.97	-2132.07	235.22	75.97	-4091.96	268.95	1745.41	-3890.31	285.85	1169.14	-2307.30	121.27	45.03	-2467.43	114.25	65.72	-3498.56	290.98	808.88	-3351.25	229.33	816.50	-2368.38	156.34	1104.08	0.00	0.00	0.00	-2325.81	112.35	1425.33	-2325.34	224.38	1425.79	-2336.19	229.08	1547.38	-2513.29	336.57	1387.59	713.82	-272.01	79.07	1314.29	-265.71	76.50	708.10
6.54000	-2060.76	239.42	79.01	-2079.65	232.38	85.72	-4082.85	268.32	1744.77	-3880.26	285.53	1169.50	-2344.50	120.68	39.35	-2468.19	114.91	65.46	-3479.28	288.73	803.34	-3333.23	227.67	811.32	-2362.52	156.31	1102.95	0.00	0.00	0.00	-2312.02	112.89	1424.76	-2320.71	225.26	1425.35	-2330.61	228.57	1547.14	-2506.55	335.48	1387.98	713.53	-271.75	79.04	1314.16	-265.39	76.83	708.61
6.55000	-2036.04	237.57	85.56	-2050.37	232.68	92.54	-4073.62	267.70	1744.02	-3870.11	285.21	1169.80	-2333.48	121.79	41.46	-2468.82	115.55	65.17	-3459.85	286.45	797.74	-3315.07	226.00	806.10	-2356.35	156.32	1101.76	0.00	0.00	0.00	-2300.81	114.40	1423.63	-2323.26	226.76	1424.19	-2325.03	228.04	1546.89	-2499.79	334.39	1388.37	713.37	-272.14	78.96	1314.49	-265.90	76.63	708.52
6.56000	-2026.73	239.99	92.47	-2027.93	232.08	99.01	-4064.29	267.08	1743.17	-3859.88	284.89	1170.03	-2323.88	119.91	42.79	-2469.30	116.16	64.85	-3440.27	284.16	792.08	-3296.78	224.32	800.82	-2349.87	156.39	1100.51	0.00	0.00	0.00	-2297.59	114.62	1422.40	-2309.82	227.34	1423.29	-2319.42	227.51	1546.64	-2493.00	333.30	1388.77	713.84	-272.00	79.12	1314.34	-266.15	76.66	708.57
6.57000	-2026.66	244.07	97.18	-1987.30	229.80	106.73	-4054.84	266.47	1742.22	-3849.55	284.57	1170.19	-2326.04	120.81	41.36	-2469.62	116.74	64.50	-3420.54	281.85	786.37	-3278.35	222.63	795.50	-2343.09	156.51	1099.22	0.00	0.00	0.00	-2296.26	115.90	1421.98	-2319.33	227.85	1422.39	-2313.80	226.98	1546.38	-2486.18	332.19	1389.18	713.76	-272.00	79.08	1314.01	-265.96	76.58	708.36
6.58000	-2010.60	245.88	101.51	-1967.36	230.97	112.94	-4045.28	265.85	1741.16	-3839.12	284.25	1170.28	-2313.97	120.79	45.08	-2469.77	117.29	64.11	-3400.66	279.52	780.60	-3259.78	220.92	790.12	-2336.00	156.69	1097.90	0.00	0.00	0.00	-2279.39	116.32	1420.61	-2302.11	229.42	1421.68	-2308.16	226.44	1546.12	-2479.33	331.08	1389.59	713.73	-271.71	79.10	1314.19	-265.83	76.73	709.70
6.59000	-1991.16	243.57	107.16	-1980.82	231.12	113.29	-4035.61	265.25	1740.00	-3828.60	283.93	1170.30	-2332.69	121.39	40.55	-2469.74	117.82	63.69	-3380.63	277.17	774.77	-3241.08	219.21	784.69	-2328.61	156.93	1096.56	0.00	0.00	0.00	-2268.64	117.71	1419.68	-2283.43	229.57	1420.70	-2302.51	225.89	1545.86	-2472.45	329.96	1390.01	713.62	-271.90	79.01	1314.11	-265.86	76.57	709.19
6.60000	-1974.22	242.02	112.05	-2004.72	231.71	110.41	-4025.82	264.64	1738.73	-3817.99	283.61	1170.25	-2301.44	121.92	47.35	-2469.52	118.32	63.23	-3360.44	274.81	768.89	-3222.23	217.48	779.21	-2320.91	157.25	1095.21	0.00	0.00	0.00	-2272.65	118.27	1419.21	-2277.30	230.68	1419.51	-2296.83	225.34	1545.59	-2465.54	328.84	1390.44	713.47	-271.91	79.03	1314.40	-265.90	76.74	708.56
6.61000	-1958.67	241.14	115.95	-1993.65	234.39	111.90	-4015.92	264.04	1737.36	-3807.29	283.29	1170.14	-2298.43	119.69	48.22	-2469.09	118.79	62.73	-3340.10	272.43	762.95	-3203.25	215.75	773.67	-2312.91	157.64	1093.88	0.00	0.00	0.00	-2261.60	119.38	1417.86	-2265.50	231.76	1418.28	-2291.15	224.78	1545.32	-2458.60	327.71	1390.87	713.31	-271.87	78.85	1314.10	-265.24	76.91	708.50
6.62000	-1944.19	239.92	119.72	-1977.17	230.80	116.16	-4005.91	263.44	1735.88	-3796.49	282.96	1169.95	-2296.31	120.41	48.53	-2468.45	119.23	62.20	-3319.60	270.03	756.95	-3184.14	214.00	768.09	-2304.60	158.10	1092.56	0.00	0.00	0.00	-2255.50	120.73	1417.42	-2273.63	233.31	1417.15	-2285.44	224.22	1545.05	-2451.63	326.57	1391.31	713.99	-271.73	79.21	1314.17	-265.44	76.78	708.67
6.63000	-1930.94	238.64	122.97	-1962.05	228.39	118.99	-3995.78	262.84	1734.29	-3785.60	282.64	1169.69	-2315.84	120.54	43.78	-2467.58	119.63	61.62	-3298.95	267.62	750.90	-3164.88	212.24	762.45	-2295.99	158.65	1091.29	0.00	0.00	0.00	-2242.18	122.01	1416.09	-2254.34	234.24	1415.86	-2279.72	223.65	1544.77	-2444.64	325.43	1391.76	713.60	-271.29	79.15	1314.13	-265.47	76.83	708.58
6.64000	-1918.68	237.52	125.18	-1950.42	228.10	120.51	-3985.54	262.24	1732.59	-3774.61	282.31	1169.36	-2333.36	121.23	41.57	-2466.47	120.01	61.01	-3278.14	265.18	744.79	-3145.48	210.47	756.75	-2287.07	159.29	1090.05	0.00	0.00	0.00	-2233.89	122.49	1415.90	-2243.77	235.28	1416.01	-2273.98	223.08	1544.48	-2437.61	324.27	1392.21	713.63	-271.67	79.08	1313.84	-265.70	76.60	708.99
6.65000	-1908.32	237.07	126.33	-1939.93	228.32	121.32	-3975.18	261.65	1730.78	-3763.53	281.98	1168.96	-2347.66	119.19	38.56	-2465.11	120.35	60.36	-3257.18	262.73	738.62	-3125.94	208.69	751.01	-2277.85	160.02	1088.88	0.00	0.00	0.00	-2229.47	124.25	1414.93	-2246.57	236.64	1415.07	-2268.22	222.50	1544.20	-2430.55	323.12	1392.67	713.38	-272.04	78.97	1313.92	-265.90	76.53	708.57
6.66000	-1898.00	235.61	127.11	-1928.80	226.09	122.25	-3964.71	261.07	1728.86	-3752.35	281.66	1168.49	-2316.58	120.32	45.10	-2463.50	120.66	59.66	-3236.06	260.26	732.39	-3106.26	206.89	745.21	-2268.33	160.85	1087.79	0.00	0.00	0.00	-2211.73	125.09	1414.23	-2238.76	238.51	1414.15	-2262.45	221.91	1543.91	-2423.46	321.95	1393.13	714.02	-271.70	79.11	1314.57	-265.73	76.79	708.07
6.67000	-1889.58	235.41	126.35	-1919.77	224.94	121.94	-3954.12	260.48	1726.84	-3741.07	281.33	1167.94	-2306.89	120.76	46.88	-2461.61	120.94	58.93	-3214.79	257.77	726.10	-3086.45	205.09	739.36	-2258.50	161.78	1086.78	0.00	0.00	0.00	-2198.87	126.54	1414.05	-2222.09	239.28	1413.44	-2256.66	221.32	1543.61	-2416.35	320.78	1393.60	713.74	-271.80	79.14	1314.06	-265.71	76.67	708.66
6.68000	-1879.77	232.02	126.23	-1912.78	225.10	120.09	-3943.41	259.90	1724.70	-3729.70	281.00	1167.33	-2299.37	120.23	48.97	-2459.43	121.18	58.15	-3193.36	255.27	719.76	-3066.49	203.27	733.46	-2248.38	162.81	1085.87	0.00	0.00	0.00	-2186.57	127.73	1413.34	-2227.52	239.90	1413.35	-2250.86	220.72	1543.31	-2409.20	319.60	1394.08	713.60	-271.51	79.17	1314.06	-265.61	76.77	708.48
6.69000	-1872.95	231.28	123.91	-1905.46	223.87	118.26	-3932.59	259.33	1722.45	-3718.24	280.67	1166.64	-2321.24	120.73	44.80	-2456.96	121.38	57.33	-3171.77	252.74	713.36	-3046.39	201.45	727.50	-2237.95	163.96	1085.07	0.00	0.00	0.00	-2185.06	129.40	1412.98	-2203.84	241.75	1412.01	-2245.04	220.12	1543.01	-2402.02	318.41	1394.56	713.50	-271.27	79.22	1314.33	-265.64	77.01	708.11
6.70000	-1865.26	228.43	122.27	-1899.27	222.65	115.85	-3921.65	258.75	1720.09	-3706.68	280.34	1165.87	-2308.13	119.71	45.56	-2454.19	121.55	56.46	-3150.03	250.20	706.89	-3026.15	199.61	721.49	-2227.21	165.22	1084.40	0.00	0.00	0.00	-2184.24	131.12	1413.01	-2187.89	244.04	1412.26	-2239.20	219.51	1542.70	-2394.82	317.22	1395.05	713.84	-271.58	79.11	1314.19	-265.50	76.93	708.84
6.71000	-1861.55	229.21	117.75	-1896.83	224.67	110.80	-3910.59	258.18	1717.62	-3695.02	280.00	1165.03	-2346.24	118.72	39.53	-2451.10	121.69	55.55	-3128.12	247.64	700.37	-3005.76	197.76	715.42	-2216.18	166.59	1083.87	0.00	0.00	0.00	-2166.17	132.93	1412.66	-2190.24	245.35	1411.55	-2233.34	218.89	1542.39	-2387.58	316.02	1395.55	713.68	-271.55	79.17	1314.45	-265.56	76.82	708.88
6.72000	-1857.30	228.50	113.18	-1890.60	221.42	107.51	-3899.41	257.62	1715.03	-3683.27	279.67	1164.12	-2337.71	120.04	42.09	-2447.67	121.78	54.59	-3106.06	245.07	693.80	-2985.24	195.90	709.30	-2204.85	168.10	1083.49	0.00	0.00	0.00	-2165.12	133.96	1412.59	-2180.39	246.64	1411.72	-2227.47	218.27	1542.08	-2380.31	314.82	1396.05	713.09	-271.75	79.07	1314.20	-265.77	76.64	708.87
6.73000	-1854.12	227.92	107.13	-1887.77	221.53	101.90	-3888.11	257.05	1712.33	-3671.42	279.34	1163.13	-2314.42	118.49	44.37	-2443.91	121.84	53.59	-3083.84	242.47	687.16	-2964.57	194.02	703.13	-2193.22	169.73	1083.28	0.00	0.00	0.00	-2139.25	136.33	1412.08	-2160.58	248.33	1411.67	-2221.58	217.65	1541.76	-2373.01	313.61	1396.56	713.52	-271.80	79.10	1313.87	-265.54	76.73	709.94
6.74000	-1850.85	226.15	101.22	-1884.08	219.14	96.92	-3876.70	256.49	1709.52	-3659.47	279.00	1162.06	-2353.22	118.07	38.14	-2439.80	121.86	52.54	-3061.46	239.86	680.46	-2943.75	192.14	696.91	-2181.28	171.50	1083.24	0.00	0.00	0.00	-2127.39	138.08	1411.84	-2166.57	250.07	1411.35	-2215.67	217.02	1541.44	-2365.68	312.39	1397.08	713.37	-271.81	79.05	1313.91	-265.73	76.68	709.17
6.75000	-1849.89	225.91	94.17	-1886.01	221.80	88.98	-3865.16	255.94	1706.59	-3647.42	278.67	1160.92	-2343.70	119.50	39.87	-2435.32	121.84	51.44	-3038.92	237.22	673.70	-2922.80	190.24	690.63	-2169.05	173.40	1083.40	0.00	0.00	0.00	-2116.19	139.81	1411.87	-2142.33	251.83	1410.92	-2209.74	216.38	1541.11	-2358.32	311.16	1397.60	713.73	-271.67	79.24	1314.60	-265.91	76.73	708.72
6.76000	-1846.33	224.39	85.23	-1864.59	216.82	82.87	-3853.51	255.39	1703.54	-3635.28	278.33	1159.70	-2311.03	119.67	45.64	-2430.47	121.78	50.29	-3016.22	234.57	666.89	-2901.70	188.34	684.29	-2156.52	175.44	1083.76	0.00	0.00	0.00	-2105.62	141.53	1412.15	-2130.87	252.62	1411.40	-2203.80	215.73	1540.78	-2350.93	309.93	1398.13	713.17	-271.94	79.19	1313.70	-265.74	76.54	708.62
6.77000	-1841.22	221.78	74.77	-1871.94	215.00	72.15	-3841.73	254.84	1700.38	-3623.04	277.99	1158.41	-2291.59	120.68	49.11	-2425.23	121.68	49.09	-2993.36	231.90	660.01	-2880.45	186.42	677.90	-2143.69	177.64	1084.33	0.00	0.00	0.00	-2095.62	143.22	1412.68	-2123.14	254.84	1410.59	-2197.84	215.08	1540.44	-2343.51	308.69	1398.67	713.75	-271.75	79.31	1313.63	-265.80	76.40	708.32
6.78000	-1838.16	218.77	66.01	-1858.73	213.12	65.56	-3829.83	254.30	1697.10	-3610.70	277.65	1157.04	-2315.07	120.34	44.22	-2419.59	121.54	47.83	-2970.34	229.21	653.07	-2859.06	184.49	671.46	-2130.56	179.98	1085.14	0.00	0.00	0.00	-2086.17	144.89	1413.43	-2114.69	256.26	1410.43	-2191.87	214.43	1540.10	-2336.06	307.44	1399.21	713.53	-272.00	79.13	1314.22	-265.60	76.55	707.66
6.79000	-1836.04	216.87	58.95	-1870.22	210.94	61.35	-3817.81	253.76	1693.71	-3598.26	277.31	1155.59	-2347.31	119.05	38.60	-2413.54	121.35	46.53	-2947.16	226.51	646.08	-2837.53	182.54	664.96	-2114.68	181.05	1085.31	0.00	0.00	0.00	-2077.20	146.53	1414.39	-2106.68	257.97	1411.25	-2185.88	213.77	1539.76	-2328.57	306.19	1399.76	712.76	-271.83	78.87	1314.14	-265.61	76.72	708.37
6.80000	-1834.77	216.73	52.46	-1868.47	209.87	56.29	-3805.67	253.22	1690.19	-3585.73	276.97	1154.06	-2348.89	117.42	40.54	-2405.34	120.95	43.32	-2923.82	223.78	639.02	-2815.85	180.59	658.40	-2100.24	184.04	1085.94	0.00	0.00	0.00	-2068.69	148.15	1415.54	-2095.31	260.21	1412.17	-2179.87	213.10	1539.41	-2321.06	304.93	1400.31	713.37	-271.94	79.03	1313.87	-265.56	76.77	708.37
6.81000	-1833.46	215.36	46.66	-1868.26	210.40	50.62	-3793.41	252.69	1686.56	-3573.09	276.63	1152.45	-2309.21	119.12	46.46	-2412.35	121.45	40.29	-2900.31	221.04	631.90	-2794.02	178.62	651.80	-2088.99	185.89	1086.34	0.00	0.00	0.00	-2060.58	149.73	1416.87	-2092.96	262.10	1413.11	-2173.84	212.42	1539.06	-2313.51	303.67	1400.88	713.58	-271.99	79.05	1313.88	-265.65	76.58	708.85
6.82000	-1832.34	212.89	41.82	-1865.37	206.64	47.09	-3781.03	252.16	1682.81	-3560.36	276.29	1150.77	-2319.12	117.78	45.94	-2397.87	120.43	40.68	-2876.64	218.28	624.73	-2772.05	176.64	645.13	-2076.34	187.55	1087.64	0.00	0.00	0.00	-2052.83	151.28	1418.35	-2084.77	263.29	1414.11	-2167.80	211.74	1538.70	-2305.93	302.39	1401.45	713.44	-271.43	79.23	1314.17	-265.61	76.80	709.37
6.83000	-1831.98	212.00	37.76	-1866.50	206.92	42.97	-3768.52	251.63	1678.94	-3547.52	275.94	1149.00	-2316.05	118.20	46.48	-2386.51	120.62	40.30	-2852.81	215.49	617.49	-2749.93	174.65	638.41	-2076.81	190.22	1088.09	0.00	0.00	0.00	-2045.40	152.80	1419.99	-2061.30	264.74	1415.24	-2161.73	211.06	1538.34	-2298.32	301.11	1402.02	713.26	-271.79	79.13	1313.63	-266.18	76.42	709.51
6.84000	-1831.62	212.26	35.04	-1863.91	205.22	41.77	-3755.88	251.11	1674.94	-3534.59	275.60	1147.16	-2327.33	118.30	41.96	-2392.23	119.98	37.50	-2828.81	212.69	610.19	-2727.67	172.65	631.64	-2058.03	192.87	1089.18	0.00	0.00	0.00	-2038.25	154.28	1421.75	-2059.33	267.10	1416.50	-2155.66	210.37	1537.98	-2290.68	299.83	1402.61	713.43	-271.56	79.24	1314.28	-265.86	76.78	709.00
6.85000	-1831.33	212.37	32.92	-1863.66	205.51	40.22	-3743.13	250.60	1670.83	-3521.56	275.25	1145.23	-2296.96	119.74	51.21	-2380.59	120.75	38.54	-2804.65	209.88	602.83	-2705.25	170.64	624.81	-2048.82	196.07	1091.14	0.00	0.00	0.00	-2031.32	155.72	1423.63	-2048.07	268.98	1417.55	-2149.56	209.67	1537.61	-2283.01	298.54	1403.20	713.02	-272.00	78.86	1314.04	-265.76	76.49	709.00
6.86000	-1831.19	212.36	31.52	-1864.11	206.06	38.94	-3730.25	250.09	1666.59	-3508.43	274.91	1143.23	-2347.97	120.06	41.07	-2382.19	120.42	37.58	-2780.33	207.04	595.41	-2682.69	168.61	617.92	-2047.21	198.39	1092.56	0.00	0.00	0.00	-2024.58	157.12	1425.61	-2042.46	270.19	1419.06	-2143.45	208.96	1537.24	-2275.31	297.24	1403.79	713.77	-271.75	78.98	1313.83	-265.76	76.64	709.24
6.87000	-1831.02	212.34	30.17	-1862.79	205.12	38.81	-3717.24	249.58	1662.24	-3495.19	274.56	1141.14	-2325.86	118.12	43.30	-2374.57	120.13	37.86	-2755.84	204.18	587.92	-2659.98	166.57	610.98	-2020.14	201.61	1094.63	0.00	0.00	0.00	-2017.98	158.47	1427.67	-2030.07	271.36	1420.91	-2137.32	208.25	1536.86	-2267.57	295.93	1404.40	713.48	-271.95	79.08	1313.97	-265.72	76.66	708.87
6.88000	-1830.49	211.76	29.53	-1864.36	206.83	37.40	-3704.11	249.08	1657.76	-3481.86	274.21	1138.97	-2341.04	117.22	38.41	-2363.98	119.77	38.53	-2731.18	201.30	580.38	-2637.13	164.52	603.98	-2010.51	203.24	1096.91	0.00	0.00	0.00	-2011.48	159.78	1429.80	-2014.23	272.46	1422.75	-2131.17	207.54	1536.48	-2259.80	294.62	1405.01	713.04	-271.73	79.07	1314.34	-266.02	76.56	709.79
6.89000	-1830.21	211.45	29.08	-1863.57	206.21	37.30	-3690.85	248.58	1653.15	-3468.43	273.86	1136.72	-2309.37	116.43	41.93	-2327.15	118.72	44.21	-2706.36	198.41	572.77	-2614.12	162.46	596.93	-2008.27	205.99	1098.84	0.00	0.00	0.00	-2005.04	161.03	1431.98	-2012.20	274.06	1424.66	-2125.00	206.81	1536.09	-2252.00	293.30	1405.63	713.31	-271.65	79.11	1314.26	-265.80	76.50	709.07
6.90000	-1829.70	211.22	28.78	-1863.77	206.33	37.02	-3677.47	248.08	1648.43	-3454.89	273.51	1134.38	-2307.27	113.39	37.65	-2318.14	117.43	46.65	-2681.37	195.49	565.11	-2590.96	160.39	589.81	-1996.18	209.01	1100.75	0.00	0.00	0.00	-1998.60	162.24	1434.20	-1993.09	274.89	1426.35	-2118.82	206.09	1535.70	-2244.17	291.97	1406.25	713.58	-271.91	79.09	1314.30	-265.57	76.59	708.99
6.91000	-1830.08	211.68	28.29	-1863.77	206.66	36.78	-3663.96	247.59	1643.57	-3441.25	273.16	1131.96	-2302.76	109.89	36.58	-2293.61	114.53	53.00	-2656.22	192.56	557.38	-2567.66	158.30	582.65	-2001.20	210.81	1101.83	0.00	0.00	0.00	-1992.14	163.39	1436.43	-1999.66	275.81	1428.88	-2112.62	205.35	1535.31	-2236.30	290.64	1406.88	713.29	-271.86	79.16	1314.04	-265.79	76.61	708.42
6.92000	-1829.66	211.52	28.17	-1865.18	208.40	35.85	-3650.33	247.10	1638.59	-3427.52	272.81	1129.46	-2276.09	108.34	42.01	-2285.58	112.71	59.39	-2630.90	189.61	549.58	-2544.20	156.20	575.42	-1974.42	211.20	1110.73	0.00	0.00	0.00	-1985.59	164.49	1438.68	-1988.70	276.89	1430.75	-2106.40	204.61	1534.91	-2228.40	289.30	1407.52	713.04	-271.82	79.11	1313.98	-265.89	76.68	708.09
6.93000	-1829.67	211.66	28.10	-1863.96	207.31	36.62	-3636.56	246.62	1633.49	-3413.68	272.46	1126.88	-2280.73	109.62	46.73	-2270.55	113.47	69.60	-2605.41	186.64	541.73	-2520.60	154.09	568.14	-1964.69	212.84	1113.55	0.00	0.00	0.00	-1978.93	165.52	1440.91	-1969.74	278.04	1432.24	-2100.17	203.86	1534.51	-2220.47	287.96	1408.17	714.22	-271.49	79.41	1314.13	-265.66	76.73	708.89
6.94000	-1830.04	212.29	27.61	-1862.85	206.24	36.92	-3622.67	246.15	1628.26	-3399.73	272.10	1124.21	-2255.83	110.46	57.95	-2263.03	115.83	78.27	-2579.75	183.64	533.81	-2496.84	151.97	560.80	-1956.72	214.60	1114.83	0.00	0.00	0.00	-1972.10	166.50	1443.11	-1974.81	278.67	1434.14	-2093.92	203.11	1534.10	-2212.51	286.60	1408.82	714.16	-271.38	79.28	1314.59	-265.93	76.78	708.68
6.95000	-1829.87	212.31	27.68	-1863.35	207.18	36.69	-3608.65	245.67	1622.90	-3385.69	271.75	1121.45	-2221.07	114.12	70.78	-2260.50	117.55	86.67	-2553.93	180.63	525.83	-2472.93	149.83	553.41	-1950.01	215.81	1115.99	0.00	0.00	0.00	-1965.06	167.41	1445.28	-1957.09	278.84	1435.98	-2087.65	202.35	1533.69	-2204.51	285.24	1409.48	714.29	-271.52	79.32	1314.30	-265.42	76.73	708.96
6.96000	-1829.77	212.23	27.59	-1863.53	207.49	36.62	-3594.50	245.20	1617.42	-3371.54	271.39	1118.61	-2234.86	115.60	74.48	-2264.85	117.67	93.33	-2527.93	177.60	517.79	-2448.87	147.68	545.96	-1938.31	216.32	1116.82	0.00	0.00	0.00	-1957.78	168.26	1447.38	-1950.27	279.57	1437.62	-2081.36	201.58	1533.27	-2196.49	283.88	1410.14	713.47	-271.67	79.03	1314.14	-265.29	76.75	708.97
6.97000	-1829.48	212.07	27.70	-1863.17	207.24	36.78	-3580.22	244.74	1611.80	-3357.30	271.03	1115.69	-2215.65	115.58	84.96	-2257.02	118.62	102.58	-2501.77	174.55	509.68	-2424.66	145.52	538.45	-1931.78	217.16	1117.88	0.00	0.00	0.00	-1950.19	169.03	1449.42	-1937.63	279.87	1439.38	-2075.06	200.81	1532.85	-2188.42	282.51	1410.82	713.19	-271.75	79.02	1313.55	-265.75	76.41	708.77
6.98000	-1829.90	212.65	27.47	-1863.59	207.64	36.58	-3565.82	244.28	1606.06	-3342.94	270.68	1112.67	-2213.55	114.34	93.15	-2249.89	117.42	111.78	-2475.44	171.48	501.52	-2400.29	143.35	530.88	-1919.60	217.89	1118.93	0.00	0.00	0.00	-1942.27	169.74	1451.36	-1930.35	280.90	1440.64	-2068.73	200.03	1532.43	-2180.33	281.13	1411.50	714.16	-272.04	79.15	1313.71	-265.68	76.57	709.18
6.99000	-1829.00	211.68	27.97	-1862.13	206.04	37.74	-3551.28	243.83	1600.19	-3328.49	270.32	1109.58	-2218.35	113.57	99.94	-2235.75	117.17	121.81	-2448.94	168.39	493.28	-2375.78	141.17	523.26	-1915.45	218.18	1119.57	0.00	0.00	0.00	-1933.96	170.38	1453.20	-1925.14	281.82	1441.80	-2062.39	199.24	1532.00	-2172.20	279.74	1412.18	714.01	-271.69	79.30	1313.87	-265.71	76.72	709.08
7.00000	-1829.67	212.61	27.59	-1863.06	206.98	37.27	-3536.61	243.38	1594.18	-3313.93	269.96	1106.39	-2201.25	113.30	109.43	-2222.75	116.85	132.00	-2422.26	165.29	484.99	-2351.11	138.97	515.57	-1906.34	218.99	1120.02	0.00	0.00	0.00	-1925.23	170.94	1454.92	-1923.86	282.33	1443.73	-2056.04	198.45	1531.57	-2164.04	278.35	1412.88	713.87	-271.81	79.26	1314.17	-265.81	76.69	709.04
7.01000	-1829.19	211.97	27.86	-1862.90	206.75	37.33	-3521.81	242.93	1588.05	-3299.27	269.60	1103.12	-2170.00	113.75	123.05	-2192.93	117.25	144.42	-2395.42	162.16	476.63	-2326.28	136.76	507.83	-1902.36	219.47	1120.62	0.00	0.00	0.00	-1916.02	171.42	1456.50	-1902.59	282.22	1444.66	-2049.66	197.65	1531.13	-2155.85	276.95	1413.58	713.99	-271.80	79.05	1314.45	-265.44	76.86	709.40
7.02000	-1829.20	212.18	27.82	-1861.59	205.77	38.03	-3506.88	242.49	1581.79	-3284.50	269.23	1099.76	-2159.26	113.42	131.27	-2173.26	117.26	155.42	-2368.40	159.01	468.21	-2301.30	134.54	500.03	-1894.28	219.53	1121.18	0.00	0.00	0.00	-1906.30	171.82	1457.94	-1898.87	282.81	1445.49	-2043.27	196.85	1530.69	-2147.62	275.55	1414.29	714.20	-271.87	79.25	1314.10	-265.56	76.60	708.65
7.03000	-1828.98	212.14	27.81	-1862.07	206.16	38.04	-3491.82	242.06	1575.39	-3269.63	268.87	1096.31	-2128.12	114.13	143.96	-2144.43	117.66	167.37	-2341.21	155.84	459.72	-2276.17	132.30	492.18	-1888.37	219.58	1122.01	0.00	0.00	0.00	-1896.02	172.14	1459.20	-1890.97	283.40	1446.27	-2036.86	196.04	1530.24	-2139.36	274.14	1415.01	714.09	-271.89	79.22	1314.04	-265.82	76.51	708.69
7.04000	-1829.06	212.31	27.81	-1861.09	205.26	38.62	-3476.62	241.63	1568.86	-3254.65	268.51	1092.77	-2102.79	115.50	154.31	-2120.60	118.48	177.75	-2313.85	152.65	451.17	-2250.88	130.06	484.26	-1876.36	218.98	1122.75	0.00	0.00	0.00	-1885.14	172.38	1460.28	-1883.02	283.73	1447.15	-2030.43	195.22	1529.79	-2131.07	272.72	1415.73	712.90	-271.82	78.90	1314.27	-265.69	76.77	708.94
7.05000	-1828.95	212.33	27.77	-1860.63	204.98	38.61	-3461.29	241.20	1562.20	-3239.57	268.14	1089.14	-2073.20	114.83	165.95	-2105.00	119.60	187.22	-2286.32	149.45	442.55	-2225.44	127.80	476.29	-1870.36	219.85	1123.32	0.00	0.00	0.00	-1875.88	172.41	1461.14	-1869.09	283.81	1448.12	-2023.98	194.40	1529.33	-2122.74	271.29	1416.46	713.12	-271.68	79.08	1313.86	-265.81	76.58	708.55
7.06000	-1829.40	212.90	27.41	-1861.81	206.44	38.01	-3445.83	240.78	1555.40	-3224.39	267.78	1085.42	-2063.15	113.82	175.03	-2086.98	119.42	196.47	-2258.62	146.22	433.87	-2199.84	125.52	468.26	-1864.61	219.54	1124.18	0.00	0.00	0.00	-1868.18	172.53	1461.77	-1868.08	283.71	1449.08	-2017.52	193.57	1528.87	-2114.38	269.86	1417.20	713.04	-271.67	78.98	1313.94	-265.40	76.74	708.37
7.07000	-1829.19	212.92	27.31	-1862.48	207.36	37.62	-3430.24	240.37	1548.47	-3209.10	267.41	1081.61	-2006.52	116.35	189.63	-2068.32	119.55	204.95	-2230.74	142.97	425.13	-2174.09	123.24	460.16	-1853.60	219.02	1125.34	0.00	0.00	0.00	-1860.99	173.07	1462.38	-1863.77	284.65	1449.82	-2011.04	192.73	1528.41	-2105.98	268.42	1417.94	713.51	-271.48	79.13	1313.67	-265.56	76.51	708.75
7.08000	-1828.19	212.07	27.64	-1861.69	207.03	37.66	-3414.51	239.96	1541.40	-3193.70	267.04	1077.72	-2017.62	117.12	192.41	-2074.36	115.70	217.84	-2202.68	139.70	416.32	-2148.18	120.94	452.01	-1843.18	219.48	1126.20	0.00	0.00	0.00	-1854.46	173.29	1462.87	-1851.41	284.26	1450.37	-2004.54	191.89	1527.94	-2097.55	266.98	1418.69	713.18	-271.40	79.09	1313.85	-265.73	76.53	708.48
7.09000	-1828.45	212.63	27.29	-1861.25	206.69	38.00	-3398.65	239.55	1534.20	-3178.20	266.67	1073.73	-2000.48	117.09	200.58	-2025.56	118.06	220.72	-2174.46	136.41	407.45	-2122.11	118.63	443.81	-1842.88	219.22	1126.96	0.00	0.00	0.00	-1847.31	173.25	1463.38	-1838.74	283.58	1450.84	-1998.02	191.04	1527.47	-2089.09	265.53	1419.45	713.71	-271.56	79.20	1314.33	-265.60	76.77	708.68
7.10000	-1828.51	213.02	27.07	-1861.08	206.90	38.03	-3382.65	239.15	1526.86	-3162.59	266.30	1069.64	-1959.71	116.94	210.58	-2000.22	117.40	226.19	-2146.05	133.10	398.51	-2095.89	116.31	435.54	-1837.88	218.74	1127.90	0.00	0.00	0.00	-1838.54	173.20	1464.08	-1836.07	284.19	1451.33	-1991.49	190.18	1526.99	-2080.59	264.07	1420.22	713.94	-271.48	79.38	1314.17	-265.93	76.56	708.78
7.11000	-1828.66	213.40	26.78	-1861.82	207.46	37.50	-3366.52	238.76	1519.38	-3146.88	265.93	1065.47	-1936.27	116.83	217.75	-1969.92	116.66	232.51	-2117.48	129.77	389.50	-2069.51	113.97	427.21	-1832.21	219.35	1128.85	0.00	0.00	0.00	-1831.49	173.41	1464.63	-1830.50	283.55	1452.49	-1984.94	189.32	1526.51	-2072.06	262.61	1421.00	713.58	-271.75	79.19	1314.98	-265.93	76.71	708.24
7.12000	-1828.15	212.83	27.01	-1861.57	207.37	37.82	-3350.25	238.37	1511.77	-3131.06	265.56	1061.21	-1911.94	115.60	224.29	-1937.46	115.20	237.94	-2088.72	126.43	380.43	-2042.97	111.62	418.82	-1821.89	218.79	1129.78	0.00	0.00	0.00	-1824.00	173.16	1465.18	-1825.24	284.17	1453.20	-1978.36	188.45	1526.02	-2063.49	261.14	1421.78	713.44	-271.63	79.08	1314.98	-265.89	76.75	708.14
7.13000	-1828.60	213.36	26.51	-1861.62	207.83	37.55	-3333.84	237.98	1504.02	-3115.13	265.19	1056.85	-1884.21	109.62	227.93	-1943.59	110.46	240.97	-2059.79	123.06	371.30	-2016.27	109.26	410.37	-1818.99	219.29	1130.45	0.00	0.00	0.00	-1817.55	172.98	1465.67	-1816.51	283.99	1453.37	-1971.78	187.57	1525.53	-2054.89	259.66	1422.57	713.25	-271.75	79.19	1315.00	-265.90	76.80	707.85
7.14000	-1827.97	213.00	26.81	-1860.07	206.24	38.49	-3317.30	237.60	1496.13	-3099.10	264.82	1052.40	-1844.95	107.85	233.82	-1880.90	110.75	248.15	-2030.69	119.67	362.09	-1989.42	106.88	401.87	-1806.84	218.99	1131.34	0.00	0.00	0.00	-1810.74	172.78	1466.09	-1808.16	283.61	1453.51	-1965.17	186.69	1525.03	-2046.25	258.18	1423.36	713.49	-271.39	79.16	1314.32	-266.08	76.50	708.18
7.15000	-1827.58	212.98	26.70	-1859.36	206.59	38.04	-3300.62	237.23	1488.10	-3082.96	264.44	1047.85	-1821.88	104.92	236.75	-1847.63	109.50	251.22	-2001.40	116.26	352.83	-1962.41	104.50	393.30	-1801.15	218.60	1132.11	0.00	0.00	0.00	-1802.52	172.65	1466.58	-1801.63	283.52	1454.15	-1958.55	185.80	1524.53	-2037.58	256.69	1424.17	713.64	-271.56	79.03	1314.42	-265.80	76.56	708.94
7.16000	-1827.30	213.17	26.60	-1858.18	206.08	38.63	-3283.81	236.86	1479.93	-3066.71	264.06	1043.21	-1797.88	103.58	238.68	-1818.36	108.05	253.11	-1971.94	112.82	343.49	-1935.23	102.10	384.67	-1795.98	218.27	1132.74	0.00	0.00	0.00	-1795.51	172.52	1466.95	-1800.12	283.51	1455.37	-1951.90	184.90	1524.02	-2028.88	255.19	1424.98	713.89	-271.61	79.19	1314.88	-266.01	76.74	708.94
7.17000	-1827.66	213.82	26.20	-1858.09	207.18	38.11	-3266.85	236.50	1471.62	-3050.35	263.69	1038.48	-1757.41	101.62	242.89	-1788.33	106.68	254.36	-1942.30	109.37	334.09	-1907.90	99.68	375.99	-1785.67	218.81	1133.55	0.00	0.00	0.00	-1788.61	172.41	1467.20	-1786.77	282.86	1455.59	-1945.24	184.00	1523.51	-2020.14	253.69	1425.80	713.74	-271.49	79.26	1314.39	-265.95	76.68	708.40
7.18000	-1828.00	214.45	25.68	-1859.43	208.67	37.28	-3249.76	236.14	1463.17	-3033.89	263.31	1033.65	-1728.48	100.02	244.21	-1765.60	104.06	254.21	-1912.48	105.90	324.63	-1880.40	97.26	367.24	-1782.42	218.47	1133.87	0.00	0.00	0.00	-1782.55	172.16	1467.42	-1779.96	282.60	1455.99	-1938.56	183.09	1523.00	-2011.36	252.18	1426.62	713.72	-271.49	79.18	1314.20	-265.75	76.71	708.46
7.19000	-1827.78	214.58	25.34	-1861.30	210.61	35.99	-3232.53	235.79	1454.58	-3017.32	262.93	1028.72	-1698.83	98.11	246.03	-1728.86	102.04	255.76	-1882.49	102.41	315.09	-1852.75	94.82	358.43	-1775.06	217.77	1134.38	0.00	0.00	0.00	-1776.07	171.76	1467.64	-1776.37	282.45	1456.16	-1931.87	182.17	1522.48	-2002.55	250.66	1427.46	712.65	-271.72	78.87	1314.04	-265.48	76.71	708.20
7.20000	-1827.39	214.16	25.33	-1859.79	208.54	36.83	-3215.16	235.44	1445.84	-3000.64	262.55	1023.70	-1668.14	98.64	246.06	-1696.47	99.21	256.09	-1852.31	98.89	305.50	-1824.94	92.37	349.56	-1770.29	218.08	1135.04	0.00	0.00	0.00	-1768.15	171.46	1467.97	-1773.12	282.11	1456.59	-1925.15	181.25	1521.95	-1993.71	249.14	1428.30	713.24	-271.58	79.16	1314.23	-265.63	76.70	708.69
7.21000	-1827.69	214.35	24.94	-1861.61	210.18	35.70	-3197.65	235.10	1436.97	-2983.85	262.17	1018.58	-1638.79	95.89	246.76	-1666.06	99.13	255.42	-1821.96	95.36	295.83	-1800.23	91.50	342.21	-1761.77	217.74	1135.68	0.00	0.00	0.00	-1761.55	171.11	1468.15	-1764.28	281.94	1456.49	-1918.42	180.32	1521.43	-1984.83	247.61	1429.15	713.79	-271.57	79.27	1314.35	-265.71	76.77	709.11
7.22000	-1827.14	213.68	25.02	-1860.60	208.73	36.20	-3180.00	234.77	1427.94	-2966.95	261.79	1013.37	-1610.06	92.57	246.98	-1636.80	96.68	254.29	-1792.04	91.44	288.31	-1774.81	89.47	334.66	-1751.92	217.24	1136.38	0.00	0.00	0.00	-1755.25	170.96	1468.41	-1760.74	281.71	1456.72	-1911.67	179.38	1520.89	-1975.91	246.07	1430.00	713.95	-271.73	79.30	1314.11	-265.52	76.66	708.40
7.23000	-1827.02	213.43	25.03	-1860.13	207.81	36.29	-3162.21	234.44	1418.78	-2949.94	261.41	1008.06	-1578.90	89.35	246.70	-1608.20	93.58	252.73	-1763.60	88.08	279.65	-1749.08	87.48	326.64	-1749.29	216.85	1136.92	0.00	0.00	0.00	-1749.48	170.49	1468.62	-1761.69	281.43	1457.02	-1904.90	178.43	1520.35	-1966.96	244.53	1430.87	713.18	-271.71	78.98	1314.40	-265.75	76.76	708.40
7.24000	-1826.42	212.71	25.25	-1861.49	209.17	35.39	-3144.28	234.11	1409.47	-2932.83	261.02	1002.65	-1551.07	86.71	244.39	-1577.41	90.35	250.37	-1737.11	87.25	270.46	-1723.52	85.39	318.35	-1740.10	217.17	1137.18	0.00	0.00	0.00	-1743.36	169.91	1468.81	-1756.11	280.69	1457.38	-1898.11	177.48	1519.81	-1957.97	242.98	1431.74	713.46	-271.91	78.92	1314.23	-265.61	76.61	708.65
7.25000	-1826.73	213.06	25.08	-1860.18	207.91	35.89	-3126.21	233.80	1400.01	-2915.60	260.64	997.14	-1520.49	83.48	242.25	-1550.13	87.74	246.99	-1708.89	83.88	261.05	-1697.15	82.14	310.20	-1730.65	216.10	1141.02	0.00	0.00	0.00	-1736.09	169.52	1469.05	-1739.00	280.13	1457.39	-1891.31	176.53	1519.26	-1948.95	241.43	1432.62	714.05	-271.66	79.32	1313.79	-265.44	76.29	708.43
7.26000	-1827.14	213.37	24.96	-1861.98	209.94	35.05	-3107.99	233.48	1390.41	-2898.26	260.25	991.54	-1497.83	81.27	236.61	-1520.46	85.58	242.30	-1681.36	79.94	252.33	-1673.01	80.71	301.22	-1723.47	214.89	1141.80	0.00	0.00	0.00	-1730.06	169.22	1469.16	-1731.23	278.78	1457.94	-1885.89	176.19	1519.09	-1939.89	239.87	1433.50	713.46	-272.13	79.01	1313.94	-266.12	76.40	708.41
7.27000	-1827.02	213.33	24.77	-1859.29	207.13	36.10	-3089.64	233.18	1380.66	-2880.82	259.86	985.83	-1464.75	79.94	231.27	-1492.03	81.22	236.13	-1653.36	75.37	243.47	-1646.92	76.70	292.70	-1717.04	214.37	1141.75	0.00	0.00	0.00	-1723.52	168.41	1469.12	-1725.59	278.13	1457.69	-1880.12	175.67	1518.66	-1930.80	238.30	1434.40	713.83	-271.37	79.36	1314.14	-265.58	76.72	709.27
7.28000	-1827.29	213.79	24.48	-1860.33	208.59	35.58	-3071.14	232.88	1370.76	-2863.26	259.48	980.03	-1441.31	79.55	222.81	-1468.20	79.76	227.65	-1626.79	71.58	234.43	-1621.57	73.16	283.82	-1711.29	214.61	1141.60	0.00	0.00	0.00	-1717.85	167.69	1469.11	-1721.34	277.83	1457.76	-1874.52	175.98	1518.54	-1921.67	236.72	1435.30	713.60	-271.60	79.20	1314.60	-265.53	76.80	708.34
7.29000	-1826.91	213.35	24.70	-1861.38	209.73	34.89	-3052.50	232.58	1360.72	-2845.59	259.09	974.12	-1417.14	79.36	212.85	-1447.73	79.53	217.17	-1602.91	69.77	224.26	-1595.82	68.35	275.20	-1705.29	214.71	1141.43	0.00	0.00	0.00	-1711.62	166.83	1468.74	-1715.11	277.33	1457.40	-1866.16	172.55	1517.88	-1912.50	235.14	1436.21	713.87	-271.70	79.23	1314.50	-265.45	76.84	709.25
7.30000	-1826.58	212.99	24.77	-1860.92	209.40	34.97	-3033.71	232.29	1350.53	-2827.82	258.70	968.12	-1391.32	79.96	202.93	-1417.27	79.93	207.93	-1577.74	66.13	214.48	-1572.54	65.77	265.67	-1698.77	213.94	1141.08	0.00	0.00	0.00	-1704.39	166.27	1468.32	-1707.97	276.53	1456.94	-1860.16	171.81	1517.38	-1903.30	233.56	1437.13	714.11	-271.74	79.20	1314.66	-265.41	76.75	709.29
7.31000	-1826.40	212.93	24.65	-1859.63	208.10	35.59	-3014.78	232.01	1340.18	-2809.93	258.31	962.01	-1366.86	81.46	193.18	-1397.57	80.11	197.13	-1553.59	62.89	204.88	-1549.31	62.32	256.72	-1692.26	213.19	1140.53	0.00	0.00	0.00	-1697.53	164.95	1467.73	-1695.32	274.64	1456.19	-1854.43	171.60	1516.69	-1894.06	231.96	1438.05	712.94	-271.78	78.88	1314.45	-265.77	76.63	709.15
7.32000	-1826.57	213.11	24.53	-1861.05	209.81	34.77	-2995.71	231.74	1329.69	-2791.93	257.91	955.80	-1345.38	82.33	182.48	-1374.02	79.95	187.40	-1530.96	60.43	195.08	-1527.87	59.63	247.69	-1686.25	213.18	1139.78	0.00	0.00	0.00	-1691.24	164.22	1466.86	-1698.91	274.13	1456.11	-1847.55	170.00	1515.60	-1884.79	230.36	1438.99	713.44	-271.50	79.06	1313.96	-265.87	76.64	708.36
7.33000	-1826.62	213.22	24.37	-1860.37	209.01	35.09	-2976.49	231.46	1319.05	-2773.82	257.52	949.50	-1321.50	83.97	173.50	-1354.78	80.24	177.85	-1510.71	59.28	185.43	-1506.76	56.40	239.26	-1680.04	212.98	1138.92	0.00	0.00	0.00	-1685.71	163.50	1466.17	-1695.79	273.78	1455.67	-1840.33	168.45	1514.82	-1875.47	228.76	1439.93	713.95	-271.79	79.12	1313.73	-265.73	76.46	708.66
7.34000	-1826.45	213.10	24.35	-1859.95	208.51	35.14	-2957.12	231.20	1308.26	-2755.59	257.13	943.08	-1304.36	84.35	164.21	-1336.40	80.64	168.48	-1491.02	57.83	176.33	-1488.18	54.95	230.55	-1673.01	211.92	1138.15	0.00	0.00	0.00	-1679.44	162.54	1464.93	-1687.00	272.97	1454.41	-1834.31	167.68	1513.81	-1866.13	227.14	1440.87	713.41	-271.69	78.95	1314.31	-265.64	76.56	708.55
7.35000	-1826.77	213.51	24.12	-1859.82	208.43	35.13	-2937.61	230.94	1297.31	-2737.26	256.73	936.57	-1286.01	84.11	155.24	-1318.85	80.30	160.04	-1472.59	56.23	168.05	-1471.24	53.88	222.28	-1665.33	210.25	1137.44	0.00	0.00	0.00	-1671.83	161.46	1463.47	-1674.99	271.19	1453.11	-1828.91	167.27	1512.65	-1856.74	225.52	1441.83	713.52	-271.70	78.93	1314.07	-265.85	76.63	708.90
7.36000	-1825.99	212.66	24.47	-1861.41	210.23	33.99	-2917.96	230.69	1286.22	-2718.81	256.33	929.95	-1273.83	83.71	146.66	-1302.95	80.09	152.24	-1455.89	55.21	160.25	-1454.20	51.19	215.00	-1658.81	209.94	1136.49	0.00	0.00	0.00	-1664.70	159.81	1461.90	-1670.88	270.03	1451.50	-1821.69	165.35	1511.41	-1847.32	223.90	1442.80	713.67	-272.09	78.91	1314.03	-265.29	76.78	709.20
7.37000	-1826.66	213.28	24.03	-1860.40	208.87	34.54	-2898.16	230.44	1274.97	-2700.25	255.94	923.23	-1251.17	82.84	141.65	-1285.70	78.13	146.12	-1439.74	53.22	153.04	-1439.74	49.81	207.53	-1652.22	209.80	1135.61	0.00	0.00	0.00	-1658.25	158.77	1460.40	-1665.83	269.07	1450.06	-1815.63	164.28	1509.82	-1837.86	222.27	1443.77	713.11	-271.58	79.00	1314.38	-265.23	76.64	709.45
7.38000	-1826.71	213.44	23.96	-1860.51	209.22	34.24	-2878.21	230.21	1263.57	-2681.58	255.54	916.41	-1245.45	80.96	133.94	-1271.33	75.65	140.52	-1425.65	52.08	146.14	-1426.67	48.17	200.57	-1644.43	208.77	1134.73	0.00	0.00	0.00	-1650.05	157.69	1457.94	-1661.68	268.20	1448.87	-1807.91	161.30	1507.76	-1828.37	220.63	1444.75	713.09	-271.69	79.11	1314.38	-265.48	76.68	708.88
7.39000	-1826.48	213.21	24.03	-1861.09	209.62	34.17	-2858.11	229.97	1252.01	-2662.79	255.14	909.48	-1229.65	77.17	129.91	-1260.77	73.50	135.10	-1412.72	50.95	139.59	-1414.84	46.68	193.96	-1643.47	208.82	1130.34	0.00	0.00	0.00	-1640.89	156.13	1454.93	-1652.82	266.74	1447.53	-1800.89	159.16	1505.71	-1818.84	218.98	1445.74	713.92	-271.81	79.32	1314.69	-265.65	76.77	708.03
7.40000	-1826.26	212.99	24.14	-1860.59	208.88	34.40	-2837.86	229.75	1240.30	-2643.89	254.74	902.45	-1218.90	74.52	125.30	-1246.46	70.88	131.41	-1399.88	48.35	133.93	-1405.20	45.94	187.20	-1636.81	208.47	1128.96	0.00	0.00	0.00	-1630.32	154.23	1452.51	-1639.74	264.77	1445.72	-1794.40	157.88	1503.77	-1809.27	217.33	1446.73	713.80	-271.58	79.21	1313.76	-265.71	76.53	708.60
7.41000	-1826.55	213.26	23.98	-1861.11	209.40	34.09	-2817.47	229.53	1228.43	-2624.88	254.34	895.31	-1209.49	71.47	121.26	-1238.77	67.85	126.74	-1389.25	46.38	128.37	-1395.58	43.89	181.03	-1629.79	208.08	1127.73	0.00	0.00	0.00	-1627.56	152.39	1450.66	-1632.91	263.25	1444.21	-1786.78	155.72	1501.93	-1799.66	215.67	1447.74	713.52	-271.77	79.18	1313.75	-265.79	76.45	708.76
7.42000	-1825.98	212.65	24.18	-1859.88	208.47	34.60	-2796.93	229.31	1216.41	-2605.75	253.93	888.07	-1196.82	67.35	117.81	-1230.25	64.80	122.54	-1381.76	46.50	122.22	-1388.88	43.86	174.50	-1622.19	207.74	1126.36	0.00	0.00	0.00	-1618.80	150.96	1448.93	-1620.12	262.36	1442.84	-1778.98	153.29	1500.15	-1790.02	214.01	1448.75	713.58	-271.68	79.19	1314.08	-265.64	76.73	709.57
7.43000	-1825.95	212.58	24.25	-1860.29	208.84	34.48	-2776.24	229.10	1204.23	-2586.51	253.53	880.72	-1189.39	64.06	113.49	-1223.26	61.45	118.02	-1373.68	44.30	117.02	-1383.03	43.56	168.11	-1613.54	207.50	1125.05	0.00	0.00	0.00	-1611.44	149.58	1447.51	-1611.99	260.92	1441.77	-1771.48	151.52	1498.18	-1780.34	212.34	1449.77	713.56	-271.56	79.24	1314.38	-265.63	76.85	709.62
7.44000	-1825.75	212.29	24.32	-1859.58	208.26	34.63	-2755.40	228.90	1191.89	-2567.15	253.12	873.26	-1188.25	60.38	107.11	-1218.17	58.88	112.75	-1367.10	42.59	111.73	-1377.27	42.09	162.12	-1608.15	207.48	1123.56	0.00	0.00	0.00	-1603.03	147.89	1446.14	-1605.51	258.84	1440.63	-1765.28	151.14	1496.06	-1770.62	210.66	1450.79	713.87	-271.57	79.30	1314.07	-265.47	76.78	708.12
7.45000	-1826.37	213.04	24.06	-1860.55	209.11	34.22	-2734.41	228.71	1179.40	-2547.68	252.72	865.70	-1185.45	58.13	100.85	-1211.08	56.86	107.37	-1362.82	41.99	105.88	-1367.65	40.92	155.08	-1600.22	206.81	1121.67	0.00	0.00	0.00	-1594.89	145.95	1444.29	-1603.89	257.05	1438.98	-1756.13	147.28	1494.30	-1760.86	208.98	1451.83	713.45	-271.54	79.29	1314.63	-265.27	76.94	708.88
7.46000	-1825.89	212.42	24.33	-1860.54	209.15	34.42	-2713.27	228.52	1166.75	-2528.10	252.31	858.02	-1179.65	56.39	94.94	-1211.90	55.65	99.84	-1359.68	41.44	99.90	-1358.58	39.84	148.31	-1590.24	206.65	1119.81	0.00	0.00	0.00	-1586.73	143.90	1442.89	-1581.29	254.83	1437.72	-1745.43	142.62	1492.69	-1751.07	207.29	1452.87	713.52	-271.56	79.15	1313.75	-265.51	76.69	708.85
7.47000	-1825.44	212.13	24.41	-1860.07	208.65	34.53	-2691.97	228.34	1153.94	-2508.40	251.90	850.24	-1175.90	53.93	88.14	-1209.03	54.29	93.37	-1356.13	39.67	94.11	-1350.05	38.86	141.82	-1579.19	209.17	1118.05	0.00	0.00	0.00	-1575.49	142.31	1441.55	-1575.54	252.91	1436.78	-1740.21	143.57	1490.99	-1741.24	205.59	1453.93	712.86	-271.80	79.04	1314.32	-265.81	76.85	709.01
7.48000	-1825.60	212.30	24.31	-1860.59	209.71	33.83	-2670.53	228.17	1140.97	-2488.58	251.49	842.36	-1175.23	52.78	80.89	-1208.65	53.11	86.26	-1352.73	38.21	87.61	-1342.04	37.96	135.60	-1567.12	209.51	1116.21	0.00	0.00	0.00	-1569.89	140.81	1440.44	-1566.95	252.23	1436.24	-1730.56	140.29	1489.39	-1731.37	203.89	1454.99	712.76	-271.68	79.09	1313.83	-265.73	76.79	709.01
7.49000	-1825.37	212.07	24.42	-1858.62	207.50	34.91	-2648.94	228.00	1127.84	-2468.65	251.08	834.36	-1178.50	52.51	75.56	-1206.64	53.34	80.57	-1351.82	37.65	83.42	-1334.55	37.15	129.64	-1558.68	208.27	1114.21	0.00	0.00	0.00	-1563.70	138.69	1439.69	-1567.60	254.24	1437.17	-1720.65	136.74	1488.00	-1721.46	202.18	1456.05	713.06	-271.43	79.26	1314.10	-265.54	76.78	708.55
7.50000	-1824.75	211.47	24.66	-1859.64	208.94	34.23	-2627.19	227.84	1114.55	-2448.61	250.67	826.25	-1174.89	52.25	71.29	-1204.23	53.26	75.91	-1351.95	37.57	78.17	-1327.55	36.43	123.95	-1549.04	206.99	1112.24	0.00	0.00	0.00	-1551.81	136.15	1438.75	-1565.98	255.89	1438.65	-1712.42	135.39	1486.60	-1711.52	200.47	1457.13	713.94	-271.73	79.36	1314.66	-265.65	76.87	708.43
7.51000	-1825.28	212.08	24.34	-1859.35	208.74	34.26	-2605.29	227.69	1101.10	-2428.44	250.26	818.04	-1180.45	52.06	65.60	-1206.37	53.40	70.72	-1351.70	37.57	68.50	-1321.04	35.79	118.51	-1539.18	205.44	1110.24	0.00	0.00	0.00	-1542.60	133.53	1437.96	-1550.60	254.18	1439.77	-1702.44	132.18	1485.27	-1701.53	198.75	1458.22	713.92	-271.77	79.33	1314.20	-265.70	76.86	709.15
7.52000	-1825.22	212.04	24.35	-1858.87	208.21	34.52	-2583.23	227.54	1087.48	-2408.17	249.85	809.71	-1176.35	52.65	62.48	-1208.66	54.11	65.41	-1350.36	36.79	59.43	-1315.01	35.23	113.32	-1529.74	203.84	1108.41	0.00	0.00	0.00	-1531.70	131.32	1437.16	-1537.55	251.98	1440.09	-1692.72	129.33	1484.17	-1691.51	197.02	1459.31	713.40	-271.56	79.19	1313.95	-265.46	76.84	708.63
7.53000	-1825.09	212.11	24.33	-1859.75	209.49	33.66	-2561.03	227.40	1073.71	-2387.77	249.43	801.28	-1173.79	57.55	58.19	-1206.43	53.54	61.48	-1351.18	38.16	51.59	-1309.43	34.75	108.38	-1519.58	201.70	1106.67	0.00	0.00	0.00	-1524.22	129.56	1436.60	-1527.83	249.93	1440.03	-1684.12	128.04	1483.16	-1681.45	195.29	1460.41	713.82	-271.45	79.44	1314.04	-265.39	77.05	708.14
7.54000	-1825.00	212.03	24.27	-1857.56	207.42	34.73	-2538.67	227.27	1059.77	-2367.26	249.02	792.73	-1183.13	53.08	50.62	-1207.38	53.11	55.74	-1353.69	41.20	42.92	-1304.31	34.34	103.68	-1508.72	199.78	1105.10	0.00	0.00	0.00	-1515.30	127.15	1436.14	-1519.69	247.22	1439.20	-1672.16	123.46	1482.32	-1671.35	193.54	1461.52	713.87	-271.71	79.38	1314.70	-265.61	77.01	709.24
7.55000	-1824.40	211.48	24.50	-1857.83	208.27	34.47	-2516.15	227.14	1045.67	-2346.63	248.60	784.07	-1181.54	57.12	46.63	-1209.24	56.62	50.49	-1356.63	44.68	35.80	-1299.63	34.01	99.22	-1495.59	197.44	1103.63	0.00	0.00	0.00	-1501.55	123.74	1435.38	-1507.35	244.30	1438.66	-1661.25	120.22	1481.49	-1661.22	191.80	1462.63	714.12	-271.81	79.36	1314.12	-265.67	76.76	708.62
7.56000	-1824.42	211.55	24.41	-1857.38	208.08	34.52	-2493.48	227.02	1031.40	-2325.88	248.18	775.30	-1182.59	63.49	45.56	-1210.26	62.97	48.44	-1359.63	47.74	30.23	-1295.37	33.76	94.99	-1485.66	194.49	1102.49	0.00	0.00	0.00	-1492.30	120.98	1434.91	-1496.88	241.40	1438.35	-1651.61	118.16	1480.59	-1651.04	190.05	1463.76	713.76	-271.92	79.27	1314.65	-265.41	76.97	709.28
7.57000	-1824.74	211.89	24.25	-1857.81	208.60	34.24	-2470.66	226.91	1016.97	-2305.02	247.76	766.42	-1184.33	70.47	42.18	-1210.92	68.40	45.68	-1362.45	49.77	26.88	-1291.52	33.57	90.98	-1474.03	192.76	1101.25	0.00	0.00	0.00	-1482.45	118.11	1434.47	-1486.18	238.39	1438.05	-1640.36	114.49	1479.56	-1640.83	188.29	1464.89	713.38	-272.02	79.03	1314.02	-265.64	76.91	709.29
7.58000	-1824.27	211.53	24.38	-1857.60	208.76	34.21	-2447.68	226.80	1002.37	-2284.04	247.34	757.42	-1180.90	75.15	41.39	-1211.42	70.19	44.29	-1364.17	51.63	23.94	-1288.08	33.45	87.20	-1457.92	189.97	1102.08	0.00	0.00	0.00	-1473.11	115.54	1434.06	-1477.21	235.67	1437.87	-1629.98	111.73	1478.60	-1630.57	186.52	1466.04	713.97	-271.58	79.29	1313.78	-265.83	76.71	709.41
7.59000	-1824.14	211.36	24.43	-1856.95	208.30	34.17	-2424.54	226.71	987.61	-2262.94	246.92	748.31	-1184.76	71.02	40.89	-1211.45	70.04	43.40	-1365.83	54.42	21.36	-1285.02	33.40	83.64	-1446.15	187.06	1101.40	0.00	0.00	0.00	-1460.53	112.43	1433.88	-1466.70	232.37	1437.97	-1618.00	107.21	1478.21	-1620.28	184.75	1467.19	714.30	-271.48	79.46	1313.75	-265.89	76.70	709.51
7.60000	-1824.01	211.26	24.36	-1857.20	209.11	33.71	-2401.25	226.62	972.68	-2241.72	246.50	739.09	-1187.24	71.88	39.86	-1211.93	71.35	42.96	-1366.16	55.85	19.86	-1282.34	33.41	80.28	-1434.43	184.09	1100.45	0.00	0.00	0.00	-1445.34	108.73	1433.64	-1453.33	228.56	1438.04	-1606.33	103.03	1477.70	-1609.95	182.97	1468.35	714.25	-271.81	79.34	1314.06	-265.41	76.92	708.77
7.61000	-1823.79	211.05	24.46	-1855.92	208.03	34.34	-2377.80	226.53	957.58	-2220.39	246.07	729.75	-1181.66	72.59	41.07	-1212.06	71.79	42.89	-1367.38	57.91	19.78	-1280.02	33.48	77.14	-1422.32	180.27	1099.81	0.00	0.00	0.00	-1433.82	105.47	1433.66	-1442.09	224.93	1438.18	-1594.12	98.21	1477.20	-1599.58	181.19	1469.51	714.11	-271.60	79.57	1313.98	-265.50	76.88	708.22
7.62000	-1823.50	210.78	24.53	-1856.65	209.15	33.58	-2354.19	226.46	942.31	-2198.93	245.65	720.30	-1182.78	72.51	40.40	-1212.09	72.33	42.38	-1366.82	57.76	20.61	-1278.06	33.62	74.20	-1409.98	176.47	1099.21	0.00	0.00	0.00	-1423.47	102.16	1433.77	-1431.10	220.95	1438.37	-1582.31	94.28	1476.88	-1589.17	179.40	1470.69	713.82	-271.46	79.56	1313.59	-265.81	76.62	708.41
7.63000	-1823.81	211.40	24.24	-1855.84	208.38	33.79	-2330.43	226.39	926.88	-2177.36	245.22	710.74	-1179.13	76.15	38.30	-1211.35	72.68	41.72	-1366.48	58.74	20.72	-1276.43	33.81	71.46	-1397.59	172.96	1098.60	0.00	0.00	0.00	-1414.23	99.06	1433.73	-1421.45	217.85	1438.49	-1571.67	91.25	1476.70	-1578.72	177.60	1471.87	713.11	-271.83	79.00	1313.98	-265.62	76.88	709.36
7.64000	-1823.63	211.34	24.41	-1855.48	208.62	33.44	-2306.50	226.33	911.27	-2155.67	244.80	701.06	-1184.24	73.91	37.15	-1211.21	73.64	40.84	-1366.33	59.34	20.96	-1275.13	34.05	68.91	-1385.08	169.02	1098.47	0.00	0.00	0.00	-1402.73	95.39	1434.33	-1410.20	214.50	1439.35	-1559.85	86.99	1476.85	-1568.23	175.80	1473.06	713.55	-271.93	79.03	1313.94	-265.37	76.82	709.47
7.65000	-1823.18	211.17	24.57	-1853.40	207.05	34.08	-2282.42	226.27	895.50	-2133.86	244.37	691.26	-1178.22	73.65	37.28	-1210.82	73.21	40.79	-1366.93	60.30	20.44	-1274.14	34.35	66.54	-1372.70	164.98	1098.44	0.00	0.00	0.00	-1388.16	91.19	1435.25	-1396.29	210.13	1440.52	-1548.10	83.14	1477.53	-1557.70	173.99	1474.26	713.93	-271.73	79.28	1314.90	-265.24	77.07	708.83
7.66000	-1822.48	210.98	24.75	-1852.01	207.16	33.83	-2258.18	226.23	879.56	-2111.92	243.94	681.34	-1183.17	73.30	35.76	-1210.05	77.18	39.96	-1366.34	59.47	20.96	-1273.46	34.70	64.37	-1360.07	160.47	1098.82	0.00	0.00	0.00	-1376.11	87.43	1436.21	-1384.53	206.25	1441.68	-1535.87	79.29	1478.64	-1547.13	172.17	1475.47	713.66	-271.71	79.25	1314.21	-265.45	76.76	708.58
7.67000	-1821.35	210.54	24.78	-1847.73	204.70	34.72	-2233.78	226.19	863.44	-2089.87	243.51	671.31	-1180.77	73.51	35.93	-1210.71	73.39	40.54	-1366.92	59.89	20.47	-1273.06	35.10	62.37	-1347.50	156.10	1099.48	0.00	0.00	0.00	-1362.30	83.73	1437.17	-1373.01	202.30	1442.92	-1522.83	73.88	1479.76	-1536.52	170.35	1476.69	713.28	-271.29	79.38	1314.05	-266.00	76.56	708.64
7.68000	-1819.51	210.15	24.56	-1845.04	205.39	34.95	-2209.22	226.16	847.16	-2067.70	243.08	661.17	-1179.11	74.72	34.51	-1211.32	73.57	40.20	-1366.13	58.40	20.92	-1272.94	35.55	60.54	-1335.82	151.78	1100.25	0.00	0.00	0.00	-1351.70	80.46	1438.11	-1363.13	198.88	1444.03	-1511.61	70.58	1480.76	-1525.88	168.52	1477.92	713.74	-271.00	79.34	1314.22	-265.71	76.73	709.37
7.69000	-1817.17	210.24	23.94	-1838.40	202.84	37.53	-2184.50	226.13	830.70	-2045.41	242.65	650.90	-1181.67	72.52	35.26	-1211.38	73.22	40.14	-1366.29	58.28	20.74	-1273.09	36.04	58.88	-1324.25	147.96	1101.16	0.00	0.00	0.00	-1342.26	77.19	1439.05	-1352.40	195.51	1445.15	-1499.79	66.15	1481.28	-1515.19	166.69	1479.15	713.80	-271.34	79.31	1314.22	-265.58	76.81	709.56
7.70000	-1813.91	210.68	22.94	-1833.62	203.43	40.09	-2159.61	226.12	814.07	-2023.00	242.21	640.52	-1179.76	72.34	35.90	-1211.37	72.95	40.25	-1366.65	58.28	20.54	-1273.49	36.57	57.39	-1313.93	143.46	1102.02	0.00	0.00	0.00	-1330.71	73.27	1440.11	-1338.79	191.43	1446.50	-1488.48	62.87	1482.12	-1504.46	164.84	1480.40	713.47	-271.22	79.12	1314.08	-265.47	76.73	708.84
7.71000	-1809.83	209.62	22.77	-1827.65	202.79	44.84	-2134.57	226.11	797.26	-2000.46	241.78	630.01	-1184.33	73.36	35.05	-1211.53	73.00	40.21	-1366.82	58.12	20.42	-1274.13	37.14	56.06	-1303.33	139.52	1102.94	0.00	0.00	0.00	-1318.82	69.95	1440.90	-1327.76	187.99	1447.51	-1478.06	60.60	1482.87	-1493.69	163.00	1481.65	714.34	-271.46	79.43	1313.94	-265.44	76.75	708.38
7.72000	-1804.91	206.62	24.57	-1824.69	205.53	51.11	-2109.37	226.11	780.28	-1977.81	241.34	619.39	-1183.87	73.19	34.78	-1211.50	72.80	40.22	-1366.42	57.79	20.36	-1274.99	37.75	54.88	-1293.60	136.32	1103.74	0.00	0.00	0.00	-1309.00	67.13	1441.54	-1316.95	184.91	1448.38	-1467.60	57.62	1483.65	-1482.88	161.14	1482.91	713.87	-271.56	79.40	1314.20	-265.50	76.90	708.02
7.73000	-1803.50	209.16	32.85	-1821.21	207.96	60.57	-2084.00	226.12	763.13	-1955.03	240.91	608.65	-1178.93	74.96	33.93	-1211.62	72.88	40.12	-1366.43	57.57	20.64	-1276.07	38.40	53.85	-1283.91	133.87	1104.50	0.00	0.00	0.00	-1299.90	64.51	1442.05	-1307.71	182.18	1449.10	-1456.37	54.27	1484.38	-1472.04	159.29	1484.18	713.80	-271.79	79.32	1314.71	-265.72	76.96	708.45
7.74000	-1799.95	210.95	44.00	-1810.80	209.38	70.63	-2058.47	226.13	745.80	-1932.13	240.47	597.79	-1183.08	74.40	33.93	-1211.63	72.66	40.22	-1367.11	58.33	20.16	-1277.36	39.08	52.97	-1275.27	131.06	1105.20	0.00	0.00	0.00	-1289.84	62.08	1442.33	-1297.99	179.79	1449.61	-1446.18	51.80	1485.14	-1461.15	157.42	1485.45	713.49	-271.72	79.25	1313.93	-265.81	76.77	708.81
7.75000	-1794.38	211.69	57.14	-1800.51	207.76	85.14	-2032.78	226.15	728.29	-1909.11	240.03	586.81	-1183.49	73.01	33.94	-1211.37	72.14	40.40	-1366.84	58.04	20.50	-1278.83	39.79	52.22	-1266.04	128.96	1105.76	0.00	0.00	0.00	-1277.01	59.00	1442.72	-1285.68	176.79	1450.32	-1435.78	49.22	1485.88	-1451.47	154.20	1486.38	714.59	-271.55	79.55	1314.46	-265.50	76.85	708.94
7.76000	-1786.29	210.27	71.96	-1783.95	205.02	102.08	-2006.92	226.18	710.61	-1885.97	239.59	575.71	-1183.96	73.52	33.66	-1211.79	72.53	40.20	-1366.29	57.28	20.85	-1280.48	40.53	51.61	-1257.35	127.16	1106.39	0.00	0.00	0.00	-1267.29	57.01	1443.05	-1275.69	174.50	1450.82	-1425.58	46.89	1486.83	-1440.27	152.95	1487.79	715.30	-271.71	79.64	1314.89	-265.27	76.99	708.71
7.77000	-1776.26	208.01	88.06	-1769.88	203.68	118.66	-1980.90	226.22	692.75	-1862.71	239.15	564.49	-1179.78	72.52	34.45	-1212.04	72.79	39.97	-1366.83	58.14	20.30	-1282.30	41.30	51.13	-1248.46	125.50	1106.95	0.00	0.00	0.00	-1256.88	55.14	1443.39	-1266.09	172.25	1451.34	-1415.79	44.90	1487.73	-1430.46	150.41	1488.81	714.53	-271.53	79.42	1314.21	-265.24	76.85	708.44
7.78000	-1765.88	206.56	104.18	-1764.93	202.03	133.32	-1954.72	226.27	674.72	-1839.32	238.71	553.14	-1178.21	74.83	33.40	-1212.30	72.69	40.00	-1366.29	57.26	20.85	-1284.27	42.09	50.78	-1239.95	124.37	1107.49	0.00	0.00	0.00	-1248.12	53.48	1443.67	-1257.70	170.57	1451.73	-1406.19	43.37	1488.76	-1420.06	149.11	1489.69	713.49	-271.34	79.27	1314.29	-265.41	76.63	709.14
7.79000	-1754.40	205.84	120.19	-1745.33	199.63	149.97	-1928.37	226.32	656.50	-1815.81	238.26	541.67	-1184.57	72.89	32.96	-1212.20	72.27	40.09	-1366.45	57.48	20.83	-1286.38	42.91	50.55	-1231.67	123.53	1108.05	0.00	0.00	0.00	-1240.00	51.97	1444.14	-1248.82	169.27	1452.29	-1396.93	42.36	1489.91	-1409.82	148.85	1490.98	714.17	-271.57	79.46	1313.44	-265.48	76.47	709.11
7.80000	-1737.80	205.52	132.48	-1731.02	199.84	165.60	-1901.85	226.39	638.11	-1792.18	237.82	530.09	-1183.69	72.70	33.30	-1212.14	71.77	40.25	-1366.82	57.85	20.57	-1288.62	43.75	50.43	-1222.58	122.92	1108.79	0.00	0.00	0.00	-1231.11	50.11	1444.71	-1237.83	167.25	1453.03	-1387.46	40.84	1491.02	-1400.57	147.65	1492.41	713.89	-271.14	79.41	1313.85	-265.42	76.74	708.95
7.81000	-1720.48	207.19	146.65	-1711.85	196.75	181.82	-1875.17	226.46	619.54	-1768.42	237.37	518.37	-1184.68	72.63	33.21	-1211.94	71.35	40.36	-1366.82	58.11	20.44	-1290.98	44.60	50.43	-1214.48	122.62	1109.59	0.00	0.00	0.00	-1220.90	48.66	1445.33	-1228.66	165.95	1453.72	-1378.39	39.67	1492.15	-1390.24	147.81	1493.59	713.63	-271.32	79.50	1313.76	-266.03	76.73	708.63
7.82000	-1703.25	206.76	160.85	-1697.91	195.03	196.21	-1848.32	226.53	600.78	-1744.54	236.92	506.54	-1183.25	71.79	33.10	-1212.37	71.89	39.96	-1366.95	58.25	20.30	-1293.44	45.48	50.53	-1206.06	122.48	1110.54	0.00	0.00	0.00	-1210.24	47.47	1446.04	-1219.52	164.91	1454.42	-1369.85	39.33	1493.57	-1383.45	143.83	1495.16	713.27	-271.54	79.24	1313.58	-265.73	76.55	708.83
7.83000	-1682.22	203.23	175.50	-1681.70	194.18	209.00	-1821.31	226.62	581.85	-1720.54	236.48	494.58	-1178.74	74.02	32.48	-1212.10	71.33	40.11	-1366.62	57.80	20.51	-1295.99	46.36	50.73	-1198.16	121.96	1111.64	0.00	0.00	0.00	-1202.07	46.58	1446.69	-1211.82	163.76	1455.08	-1360.10	37.93	1494.69	-1374.18	143.51	1496.33	713.38	-271.46	79.23	1314.05	-265.97	76.60	709.26
7.84000	-1663.66	202.81	186.73	-1666.53	191.66	220.62	-1794.13	226.72	562.73	-1696.41	236.03	482.49	-1186.15	72.15	32.43	-1212.02	70.92	40.28	-1366.25	57.17	20.69	-1298.63	47.26	51.03	-1190.32	121.28	1112.93	0.00	0.00	0.00	-1194.85	46.07	1447.52	-1203.67	163.00	1455.79	-1350.87	36.78	1495.89	-1365.51	142.45	1497.51	713.80	-271.39	79.17	1314.30	-265.71	76.82	708.68
7.85000	-1646.94	200.97	195.99	-1640.17	190.58	230.52	-1766.79	226.82	543.44	-1672.16	235.58	470.29	-1179.92	71.94	33.30	-1212.02	71.07	40.10	-1366.93	58.36	20.09	-1301.32	48.17	51.41	-1182.70	120.46	1114.38	0.00	0.00	0.00	-1185.28	45.10	1448.44	-1193.36	162.23	1456.65	-1342.35	36.44	1497.30	-1356.09	142.89	1498.91	713.59	-271.77	79.09	1314.47	-265.26	77.03	707.96
7.86000	-1622.62	199.07	204.86	-1619.70	189.22	238.17	-1739.27	226.93	523.96	-1647.78	235.12	457.95	-1184.80	72.44	32.31	-1211.95	70.94	39.96	-1366.25	57.44	20.64	-1304.08	49.09	51.89	-1175.33	120.13	1115.76	0.00	0.00	0.00	-1176.70	44.70	1449.33	-1184.78	161.91	1457.27	-1333.68	35.98	1498.73	-1347.52	142.61	1500.11	714.00	-271.67	79.29	1314.36	-265.74	76.76	708.36
7.87000	-1605.17	198.26	209.01	-1596.51	188.21	243.41	-1711.59	227.05	504.29	-1623.28	234.67	445.49	-1185.38	72.47	32.12	-1212.09	70.91	39.83	-1366.61	57.87	20.40	-1306.87	50.01	52.45	-1167.85	120.12	1117.29	0.00	0.00	0.00	-1168.64	44.27	1450.23	-1176.40	161.43	1457.94	-1325.27	35.70	1499.76	-1338.81	142.77	1501.04	713.30	-271.66	79.24	1314.22	-265.63	76.68	708.63
7.88000	-1577.46	201.12	214.87	-1573.38	190.14	246.28	-1683.74	227.18	484.45	-1598.66	234.22	432.91	-1178.10	74.78	31.59	-1211.76	70.79	39.72	-1366.86	58.43	20.21	-1309.70	50.94	53.08	-1160.45	118.99	1118.52	0.00	0.00	0.00	-1162.05	43.94	1451.03	-1169.22	160.99	1458.50	-1317.32	36.09	1500.88	-1330.48	142.98	1501.92	713.96	-271.55	79.30	1313.79	-265.43	76.75	709.44
7.89000	-1552.69	200.43	215.62	-1550.73	189.02	246.69	-1655.71	227.32	464.42	-1573.90	233.76	420.20	-1182.16	73.11	32.02	-1211.71	70.54	39.70	-1365.92	57.28	20.78	-1312.54	51.87	53.79	-1153.20	118.51	1119.84	0.00	0.00	0.00	-1154.58	43.82	1451.65	-1161.48	160.78	1458.92	-1308.15	34.85	1501.85	-1322.27	142.63	1502.95	713.67	-271.53	79.24	1314.08	-265.50	76.73	707.98
7.90000	-1526.64	200.07	214.12	-1522.20	188.52	245.54	-1627.53	227.46	444.20	-1549.03	233.31	407.36	-1181.96	72.98	31.71	-1212.02	70.89	39.41	-1366.27	57.92	20.47	-1315.38	52.80	54.57	-1145.95	117.29	1120.91	0.00	0.00	0.00	-1144.04	43.71	1452.40	-1151.80	160.50	1459.46	-1299.72	34.83	1502.89	-1312.57	144.59	1503.64	713.37	-271.48	79.10	1314.12	-265.67	76.75	708.03
7.91000	-1498.46	208.10	210.90	-1489.11	189.77	241.03	-1599.16	227.61	423.80	-1524.03	232.85	394.40	-1183.29	72.42	31.15	-1211.82	70.61	39.30	-1365.89	57.42	20.92	-1318.22	53.72	55.40	-1138.16	116.91	1121.87	0.00	0.00	0.00	-1136.92	43.55	1452.88	-1143.57	160.63	1459.79	-1291.94	35.31	1503.88	-1304.88	144.04	1504.25	713.94	-271.53	79.38	1313.86	-265.66	76.67	708.09
7.92000	-1470.58	206.03	205.15	-1465.96	191.02	235.44	-1570.63	227.78	403.21	-1503.22	231.74	387.75	-1184.96	72.76	30.63	-1212.05	70.92	38.97	-1365.82	57.68	20.72	-1321.04	54.64	56.30	-1130.99	115.76	1122.64	0.00	0.00	0.00	-1129.80	43.79	1453.24	-1135.40	160.86	1460.01	-1283.89	35.58	1504.56	-1297.65	142.82	1504.96	714.22	-271.47	79.50	1314.32	-265.81	76.68	708.40
7.93000	-1420.81	202.24	198.16	-1438.07	189.97	228.43	-1541.93	227.95	382.44	-1481.38	231.11	379.19	-1177.89	74.37	29.95	-1211.81	70.53	39.01	-1366.41	58.60	20.34	-1323.83	55.55	57.25	-1123.45	115.00	1123.33	0.00	0.00	0.00	-1122.57	43.81	1453.62	-1128.53	160.90	1460.21	-1276.11	36.10	1505.13	-1288.87	144.47	1505.60	714.04	-271.76	79.20	1314.19	-265.73	76.77	708.24
7.94000	-1394.16	201.07	189.78	-1405.87	190.04	220.62	-1513.07	228.12	361.48	-1459.44	230.91	368.74	-1181.43	73.54	31.24	-1211.57	70.06	39.12	-1365.51	57.57	21.02	-1326.57	56.46	58.24	-1115.79	114.72	1123.89	0.00	0.00	0.00	-1114.36	44.01	1453.82	-1121.23	160.99	1460.24	-1267.98	36.28	1505.68	-1281.55	143.64	1506.07	713.82	-271.63	79.25	1314.09	-265.61	76.69	709.05
7.95000	-1362.68	199.23	180.83	-1373.20	190.31	212.00	-1490.86	227.40	346.28	-1436.16	231.66	356.89	-1181.56	72.55	30.73	-1211.75	70.13	38.99	-1365.99	58.40	20.51	-1329.26	57.35	59.28	-1108.29	114.43	1124.21	0.00	0.00	0.00	-1105.52	44.36	1454.02	-1112.02	161.18	1460.34	-1260.04	36.61	1506.15	-1274.01	144.02	1506.37	713.82	-271.49	79.36	1314.34	-265.23	76.88	709.27
7.96000	-1336.65	200.83	172.04	-1345.59	189.39	201.26	-1466.87	227.74	329.35	-1413.79	230.53	342.59	-1181.21	72.87	30.15	-1211.80	70.07	38.98	-1365.97	58.20	20.71	-1331.87	58.23	60.36	-1100.75	114.30	1124.50	0.00	0.00	0.00	-1097.90	44.73	1454.17	-1104.16	161.56	1460.29	-1251.85	36.55	1506.45	-1266.98	143.00	1506.52	713.62	-271.23	79.44	1314.32	-265.35	76.82	708.99
7.97000	-1302.35	200.79	161.70	-1317.99	189.84	189.99	-1441.51	228.18	310.81	-1389.32	231.22	327.56	-1180.49	72.45	30.30	-1211.47	69.42	39.37	-1364.46	56.65	21.60	-1334.41	59.09	61.47	-1092.91	113.94	1124.61	0.00	0.00	0.00	-1089.59	45.18	1454.13	-1096.42	161.72	1460.18	-1244.49	37.36	1506.55	-1259.16	143.08	1506.83	714.18	-271.50	79.39	1314.03	-265.45	76.70	709.36
7.98000	-1270.55	199.94	150.06	-1285.31	190.05	178.35	-1415.39	228.55	290.78	-1365.25	230.40	310.53	-1177.26	73.94	28.72	-1211.28	68.97	39.40	-1364.62	57.18	21.48	-1336.85	59.94	62.61	-1085.02	113.04	1124.50	0.00	0.00	0.00	-1082.44	45.54	1454.16	-1089.70	162.01	1460.09	-1236.34	37.45	1506.59	-1250.16	145.10	1506.68	714.35	-271.52	79.43	1314.42	-265.48	76.83	708.46
7.99000	-1234.26	199.67	139.08	-1252.00	189.30	165.83	-1390.29	226.24	268.38	-1339.74	230.02	292.39	-1177.32	72.79	30.58	-1212.06	70.88	37.31	-1364.79	57.72	21.24	-1339.18	60.76	63.78	-1077.40	112.91	1124.28	0.00	0.00	0.00	-1074.76	45.92	1453.87	-1082.27	162.48	1459.71	-1228.36	37.92	1506.49	-1242.40	145.53	1506.36	714.09	-271.70	79.26	1314.84	-265.68	76.79	708.82
8.00000	-1200.09	197.70	127.66	-1219.43	188.33	153.21	-1361.12	226.89	246.35	-1313.18	229.28	273.14	-1179.72	73.91	30.43	-1211.96	70.57	36.29	-1365.16	58.65	20.90	-1341.40	61.56	64.96	-1069.71	113.34	1124.01	0.00	0.00	0.00	-1065.47	46.44	1453.49	-1073.07	162.92	1459.27	-1221.40	39.73	1506.33	-1235.00	145.23	1506.11	714.19	-271.79	79.16	1314.31	-265.68	76.70	708.98
8.01000	-1161.01	197.05	118.05	-1182.87	187.38	141.52	-1329.56	229.15	224.68	-1285.45	228.72	253.60	-1181.57	73.64	29.90	-1210.75	71.09	36.36	-1363.64	57.13	21.80	-1343.48	62.34	66.16	-1061.87	113.17	1123.68	0.00	0.00	0.00	-1057.70	46.76	1453.00	-1065.29	163.54	1458.72	-1213.09	39.64	1505.87	-1226.33	147.13	1505.63	713.33	-272.19	78.98	1313.93	-265.34	76.75	708.82
8.02000	-1121.27	195.67	109.27	-1147.49	185.62	130.30	-1296.98	230.18	202.45	-1254.95	230.36	234.94	-1179.73	72.16	29.84	-1209.20	69.36	38.59	-1363.56	57.33	22.00	-1345.42	63.09	67.37	-1054.25	112.85	1123.11	0.00	0.00	0.00	-1050.47	47.67	1452.39	-1057.55	164.16	1458.01	-1204.98	39.78	1505.28	-1218.94	147.06	1505.02	713.29	-272.13	79.13	1314.19	-265.34	76.73	708.87
8.03000	-1085.66	195.04	100.70	-1108.17	186.03	120.49	-1262.15	232.74	181.63	-1223.22	232.57	216.95	-1183.33	71.87	29.33	-1136.16	112.67	680.51	-1363.87	58.20	21.97	-1347.21	63.82	68.58	-1046.24	112.99	1122.46	0.00	0.00	0.00	-1043.62	48.24	1451.90	-1050.86	164.87	1457.44	-1197.79	41.22	1504.67	-1211.79	146.70	1504.35	713.68	-271.83	79.15	1314.36	-265.63	76.50	708.83
8.04000	-1044.50	194.87	93.98	-1072.62	185.66	111.41	-1227.93	233.36	161.22	-1192.24	232.56	199.05	-1184.89	71.78	28.97	-1201.30	72.35	98.62	-1362.63	57.35	23.15	-1348.83	64.51	69.79	-1038.46	113.20	1121.80	0.00	0.00	0.00	-1035.83	48.86	1451.00	-1043.41	165.57	1456.47	-1189.86	41.84	1503.82	-1203.49	148.37	1503.39	714.19	-271.41	79.45	1313.82	-265.49	76.58	708.39
8.05000	-1002.95	193.80	90.09	-1036.98	185.49	103.18	-1194.41	231.90	140.81	-1159.79	233.42	182.66	-1181.65	70.79	29.02	-1208.59	68.38	37.87	-1362.27	57.62	23.95	-1350.26	65.17	71.00	-1030.44	113.68	1121.03	0.00	0.00	0.00	-1026.26	49.72	1449.90	-1034.18	166.14	1455.26	-1182.67	43.69	1503.03	-1196.21	148.14	1502.75	713.44	-271.17	79.47	1314.51	-265.20	76.77	709.50
8.06000	-964.39	192.41	87.04	-995.49	185.24	97.89	-1160.64	229.96	121.71	-1127.36	234.28	167.51	-1178.19	70.33	28.89	-1209.31	68.35	37.51	-1361.72	58.38	24.83	-1351.51	65.80	72.19	-1022.50	113.63	1120.16	0.00	0.00	0.00	-1019.43	50.30	1448.73	-1026.29	166.82	1454.07	-1174.89	44.44	1501.86	-1187.92	149.84	1501.51	713.38	-271.35	79.36	1314.19	-265.55	76.83	709.01
8.07000	-926.54	192.49	84.37	-959.38	185.29	93.15	-1124.68	231.16	105.37	-1092.60	233.13	152.18	-1180.08	71.40	26.95	-1210.47	68.98	36.86	-1361.87	59.77	25.37	-1352.54	66.38	73.37	-1014.18	114.89	1119.19	0.00	0.00	0.00	-1011.97	51.12	1447.48	-1018.27	167.70	1452.72	-1166.95	45.40	1500.53	-1178.75	152.61	1499.90	713.83	-271.80	79.19	1314.43	-265.94	76.81	708.40
8.08000	-892.97	193.57	81.19	-926.23	185.38	89.63	-1088.66	232.47	90.99	-1068.25	233.19	138.50	-1178.62	72.57	26.09	-1210.85	69.68	36.02	-1361.17	60.35	26.38	-1353.36	66.93	74.53	-1006.07	114.81	1118.10	0.00	0.00	0.00	-1005.37	51.83	1446.42	-1011.39	168.46	1451.56	-1159.28	46.40	1498.92	-1171.86	151.78	1498.25	713.06	-271.66	79.15	1314.41	-265.51	76.87	708.04
8.09000	-855.53	193.91	82.30	-891.94	186.13	87.81	-1052.98	234.04	78.77	-1028.53	232.60	129.11	-1178.53	73.36	24.98	-1210.10	74.11	34.12	-1360.87	61.70	27.08	-1353.95	67.44	75.67	-997.97	115.57	1116.88	0.00	0.00	0.00	-997.27	52.75	1444.82	-1003.64	169.44	1449.83	-1151.37	47.39	1497.12	-1163.90	152.73	1496.37	713.06	-271.41	79.37	1313.92	-265.48	76.56	708.39
8.10000	-822.33	193.48	84.27	-852.91	186.36	89.29	-1018.52	234.53	68.11	-1004.17	234.58	119.06	-1182.31	73.45	22.55	-1201.89	75.95	36.24	-1360.30	62.35	28.06	-1354.30	67.90	76.78	-989.81	115.46	1115.38	0.00	0.00	0.00	-988.41	53.68	1442.84	-993.98	170.58	1447.74	-1143.17	48.40	1495.21	-1155.51	154.65	1494.38	713.97	-271.69	79.52	1313.42	-265.41	76.72	709.14
8.11000	-788.27	193.83	88.68	-822.02	186.27	90.88	-984.82	235.64	59.76	-969.56	235.68	113.25	-1180.56	73.45	22.38	-1208.22	76.27	33.82	-1359.69	62.94	28.90	-1354.40	68.32	77.85	-981.15	115.60	1113.85	0.00	0.00	0.00	-978.41	54.86	1441.00	-985.89	171.63	1445.75	-1135.60	50.35	1493.22	-1147.73	155.18	1492.25	713.53	-271.55	79.28	1314.09	-265.29	77.00	708.95
8.12000	-755.94	194.68	94.29	-791.85	187.13	94.54	-951.32	238.13	53.99	-939.81	236.48	107.60	-1179.42	73.78	23.04	-1208.57	76.12	33.47	-1359.35	63.66	29.34	-1354.22	68.69	78.89	-972.67	116.18	1112.05	0.00	0.00	0.00	-971.12	56.03	1439.16	-977.79	172.43	1443.71	-1127.93	52.25	1491.03	-1139.49	156.43	1489.83	713.93	-271.29	79.49	1314.26	-265.02	77.15	709.15
8.13000	-726.50	195.14	100.66	-758.93	188.23	99.38	-919.69	240.06	49.63	-911.06	238.84	104.33	-1020.83	67.94	1039.16	-1211.17	76.44	32.53	-1359.68	65.20	29.29	-1353.77	69.01	79.88	-964.09	117.50	1110.09	0.00	0.00	0.00	-964.17	56.87	1437.49	-970.76	173.32	1441.92	-1119.08	52.80	1488.89	-1131.14	158.01	1487.54	713.30	-271.47	79.33	1313.90	-265.29	76.86	708.78
8.14000	-701.46	196.78	106.82	-731.20	190.07	104.54	-889.37	242.25	46.86	-883.39	241.16	102.17	-1166.37	73.76	97.86	-1208.52	76.83	33.30	-1359.76	65.89	29.54	-1353.83	70.19	79.94	-955.40	116.72	1108.01	0.00	0.00	0.00	-956.25	57.91	1435.48	-962.31	174.66	1439.71	-1110.51	54.28	1486.49	-1123.13	158.86	1485.14	713.89	-271.26	79.32	1314.07	-265.71	76.84	708.36
8.15000	-672.14	198.56	113.87	-704.34	192.55	109.33	-860.44	244.64	45.27	-858.00	241.82	100.31	-1174.11	74.79	23.42	-1195.59	77.27	36.96	-1358.93	65.42	30.45	-1353.42	70.77	80.41	-945.97	117.09	1105.72	0.00	0.00	0.00	-946.54	59.48	1433.10	-951.86	176.16	1437.00	-1102.00	56.16	1484.28	-1114.63	160.11	1482.67	713.86	-271.46	79.34	1314.32	-265.48	76.83	708.55
8.16000	-648.22	200.11	119.75	-679.47	193.67	114.53	-834.28	244.80	43.95	-833.91	242.22	99.23	-1177.43	73.74	22.14	-1207.47	76.70	33.39	-1358.27	64.96	31.59	-1352.96	71.07	81.08	-937.23	117.76	1103.24	0.00	0.00	0.00	-937.50	60.66	1430.97	-942.79	177.62	1434.68	-1092.52	56.91	1481.90	-1105.86	161.37	1480.21	713.38	-271.74	79.28	1314.45	-265.02	76.91	709.12
8.17000	-625.58	201.14	125.03	-655.87	194.03	118.99	-809.39	246.37	43.81	-810.75	243.94	99.47	-1176.05	74.08	23.83	-1208.73	77.52	32.98	-1357.27	64.16	32.85	-1351.78	70.34	82.20	-927.58	118.30	1100.76	0.00	0.00	0.00	-927.94	62.18	1428.92	-933.55	179.05	1432.39	-1083.77	59.36	1479.68	-1096.69	163.26	1477.83	713.57	-271.79	79.18	1313.97	-264.81	76.91	708.76
8.18000	-604.29	202.27	129.34	-633.85	195.31	123.24	-786.12	247.83	44.24	-789.59	244.80	99.68	-985.85	73.98	1051.48	-1212.42	77.26	31.70	-1356.75	63.94	33.63	-1351.51	70.80	83.06	-918.12	118.82	1098.04	0.00	0.00	0.00	-920.05	63.45	1427.09	-925.65	180.36	1430.42	-1074.94	61.49	1477.49	-1086.80	165.63	1475.47	713.73	-271.25	79.36	1314.61	-265.02	77.11	709.18
8.19000	-584.79	203.31	133.51	-615.15	197.63	125.78	-764.41	249.29	44.80	-769.54	246.09	100.17	-1161.61	73.50	98.68	-1208.93	76.98	32.66	-1356.82	64.58	34.61	-1350.67	70.51	84.49	-908.03	119.34	1095.62	0.00	0.00	0.00	-911.27	65.17	1425.26	-916.23	182.16	1428.43	-1065.64	63.36	1475.58	-1076.69	168.50	1473.24	713.29	-271.59	79.11	1314.49	-265.50	77.02	709.08
8.20000	-566.72	203.59	137.68	-597.56	199.93	128.80	-744.70	250.65	45.07	-751.48	247.16	100.42	-1176.55	73.70	22.23	-1208.44	77.43	32.86	-1356.87	65.06	36.06	-1350.01	70.65	85.97	-897.49	120.46	1093.16	0.00	0.00	0.00	-900.47	67.31	1423.06	-904.46	184.38	1425.92	-1055.22	63.87	1473.51	-1067.33	170.01	1471.36	712.99	-271.56	79.17	1314.05	-265.44	76.85	709.17
8.21000	-550.55	205.02	140.85	-581.34	200.88	131.41	-727.12	251.77	45.00	-735.08	248.63	100.51	-1179.31	73.33	21.45	-1195.11	77.51	36.98	-1356.42	65.40	37.58	-1348.77	70.05	87.97	-887.14	120.85	1091.01	0.00	0.00	0.00	-890.37	69.08	1421.24	-894.35	186.28	1423.99	-1045.47	66.29	1471.72	-1057.11	172.28	1469.26	713.95	-271.41	79.41	1314.12	-265.44	76.87	708.35
8.22000	-535.85	206.47	143.01	-566.50	202.33	133.21	-711.09	253.21	44.68	-720.29	249.82	100.12	-1181.25	73.77	21.80	-1206.90	76.79	33.03	-1355.86	65.36	39.61	-1348.33	70.65	89.70	-876.67	122.09	1088.96	0.00	0.00	0.00	-879.34	70.76	1419.62	-881.26	187.30	1421.75	-1036.27	69.98	1470.16	-1047.64	173.44	1467.52	713.47	-271.88	79.26	1314.31	-265.24	77.07	709.15
8.23000	-522.48	207.66	143.87	-553.24	203.09	133.98	-696.81	254.64	43.92	-707.05	250.95	99.32	-953.06	78.84	1047.03	-1204.94	76.67	33.71	-1355.32	65.32	41.47	-1346.54	69.69	92.34	-865.79	122.95	1087.20	0.00	0.00	0.00	-869.61	72.24	1418.20	-872.05	188.53	1420.07	-1025.90	72.34	1468.74	-1037.16	174.97	1465.96	713.15	-271.44	79.17	1313.99	-265.69	76.70	708.22
8.24000	-510.69	209.07	143.09	-541.02	205.08	133.59	-684.26	255.93	42.68	-695.12	252.09	97.93	-1162.64	74.58	96.87	-1200.04	76.90	35.33	-1354.09	64.65	44.50	-1345.10	69.30	94.93	-855.06	124.09	1085.76	0.00	0.00	0.00	-859.02	74.26	1417.09	-862.42	190.55	1418.92	-1014.63	73.60	1467.17	-1026.24	177.74	1464.51	713.29	-271.49	79.32	1314.24	-265.18	76.90	709.10
8.25000	-500.27	209.65	141.27	-530.25	205.21	131.93	-673.60	257.15	40.67	-684.36	254.05	96.37	-1178.88	73.58	20.80	-1197.02	76.93	36.08	-1352.88	64.26	47.85	-1343.19	68.59	97.92	-844.19	126.21	1084.53	0.00	0.00	0.00	-847.01	76.85	1415.71	-849.28	193.03	1417.34	-1003.77	76.15	1466.02	-1014.78	180.32	1463.32	713.58	-271.33	79.43	1314.30	-265.14	77.01	709.18
8.26000	-491.15	209.69	138.32	-521.95	206.64	128.05	-664.67	258.14	38.10	-675.12	255.28	94.03	-1178.41	73.98	20.72	-1201.53	76.93	34.60	-1351.01	62.78	51.38	-1341.54	68.39	100.94	-832.95	128.08	1083.56	0.00	0.00	0.00	-835.41	78.93	1414.60	-837.65	195.15	1416.19	-993.14	79.25	1465.00	-1003.08	182.76	1462.10	713.81	-271.74	79.29	1313.88	-265.30	76.91	708.60
8.27000	-483.26	209.57	133.87	-514.14	205.12	123.95	-657.29	258.53	34.79	-667.68	255.93	91.05	-1175.26	74.13	21.44	-1200.69	76.45	34.33	-1349.54	62.34	54.78	-1339.93	68.37	103.94	-821.20	129.47	1082.82	0.00	0.00	0.00	-824.63	81.01	1413.73	-826.27	197.47	1415.18	-981.46	80.97	1463.99	-992.51	184.00	1461.19	713.45	-271.51	79.20	1313.90	-265.71	76.53	708.54
8.28000	-476.86	209.48	128.06	-507.60	204.38	118.48	-651.22	258.97	31.24	-661.22	256.08	87.42	-1176.47	72.78	21.03	-1201.17	75.75	33.87	-1347.52	61.27	58.74	-1337.15	67.21	107.59	-809.57	131.88	1082.23	0.00	0.00	0.00	-812.63	83.45	1413.01	-815.06	199.63	1414.30	-969.91	83.16	1463.19	-981.04	186.63	1460.27	713.42	-271.64	79.37	1313.68	-265.72	76.52	708.91
8.29000	-471.23	208.45	121.05	-502.09	204.68	112.24	-647.99	258.35	28.93	-656.15	255.78	83.74	-1172.83	73.31	21.31	-1201.89	75.50	33.24	-1345.54	60.33	63.11	-1333.93	65.81	111.57	-797.67	134.02	1081.83	0.00	0.00	0.00	-799.85	85.77	1412.27	-803.22	202.08	1413.47	-957.71	85.05	1462.49	-969.38	189.38	1459.47	714.13	-271.57	79.44	1313.36	-265.59	76.49	708.23
8.30000	-466.81	207.13	112.47	-498.32	202.38	104.24	-646.21	257.91	26.28	-652.64	254.83	79.15	-1176.13	73.08	21.33	-1201.32	75.09	32.68	-1343.45	59.54	67.45	-1330.34	64.29	115.83	-785.31	135.72	1081.68	0.00	0.00	0.00	-788.84	88.07	1411.77	-790.45	204.36	1412.92	-945.73	87.19	1461.77	-957.85	191.40	1458.81	713.77	-271.72	79.28	1313.64	-265.67	76.42	708.26
8.31000	-462.98	205.60	103.13	-494.75	199.71	95.75	-644.47	257.39	24.38	-650.10	253.68	74.76	-1176.46	73.77	21.02	-1203.44	74.40	31.15	-1341.59	58.94	71.43	-1326.52	63.12	120.02	-772.74	138.30	1081.68	0.00	0.00	0.00	-777.07	90.41	1411.32	-779.81	206.68	1412.34	-934.47	90.38	1461.10	-945.95	193.77	1457.97	713.59	-271.58	79.40	1314.20	-265.77	76.89	708.72
8.32000	-454.96	202.50	91.74	-490.88	197.23	85.80	-642.26	256.47	24.56	-644.88	251.61	73.28	-1176.35	72.19	21.44	-1201.25	73.92	30.59	-1338.04	57.95	76.77	-1321.86	61.58	124.35	-760.17	140.85	1081.70	0.00	0.00	0.00	-765.42	92.61	1411.08	-768.86	209.00	1411.88	-922.69	93.13	1460.57	-934.05	196.02	1457.29	713.46	-271.63	79.26	1314.21	-265.62	76.91	708.20
8.33000	-448.93	200.92	80.98	-485.12	195.56	76.84	-640.72	255.76	24.60	-640.28	250.20	71.95	-1179.75	72.14	20.52	-1203.53	73.51	29.05	-1333.44	55.95	83.20	-1316.69	60.20	129.06	-747.04	143.41	1082.02	0.00	0.00	0.00	-752.39	95.02	1411.16	-756.39	211.33	1411.94	-910.21	95.26	1460.38	-920.96	199.53	1457.09	714.12	-271.44	79.47	1313.80	-265.67	76.66	708.72
8.34000	-447.33	200.30	71.88	-480.66	194.79	70.14	-639.60	255.76	24.92	-635.81	248.94	71.56	-1176.41	71.90	21.34	-1200.98	74.10	28.86	-1329.65	55.87	88.83	-1309.72	57.87	134.60	-733.71	146.03	1082.59	0.00	0.00	0.00	-739.97	97.49	1411.60	-742.38	213.78	1412.42	-897.52	97.49	1460.85	-907.96	202.69	1457.60	714.05	-271.11	79.56	1314.13	-265.79	76.74	708.59
8.35000	-445.17	201.52	64.19	-478.01	195.60	64.57	-638.73	255.54	24.97	-633.37	248.61	71.58	-1175.76	72.09	21.64	-1198.92	73.98	28.32	-1323.80	54.54	95.63	-1301.94	56.43	140.25	-719.96	148.53	1083.38	0.00	0.00	0.00	-727.26	99.88	1412.33	-730.84	216.18	1413.03	-885.02	100.37	1461.71	-895.23	205.09	1458.33	713.45	-271.36	79.36	1313.84	-265.40	76.66	708.45
8.36000	-440.35	201.86	58.14	-476.62	196.24	58.61	-638.40	255.23	24.67	-630.69	249.06	71.30	-1174.98	71.85	22.22	-1197.78	73.97	27.86	-1316.62	54.04	102.52	-1292.36	55.08	146.16	-706.34	151.52	1084.31	0.00	0.00	0.00	-715.48	102.31	1413.20	-718.44	218.47	1413.80	-872.49	103.49	1462.75	-882.45	207.63	1459.42	713.83	-271.55	79.33	1314.02	-265.60	76.86	708.82
8.37000	-439.16	201.56	51.82	-474.35	195.78	53.99	-637.91	255.90	24.49	-628.03	249.58	70.88	-1178.80	71.80	21.68	-1196.15	74.64	27.93	-1308.11	53.27	110.01	-1280.51	53.41	152.35	-692.51	154.62	1085.44	0.00	0.00	0.00	-702.92	104.74	1414.14	-705.53	220.75	1414.82	-859.89	106.51	1463.93	-869.38	210.50	1460.52	713.40	-272.07	79.18	1314.70	-265.61	76.89	708.43
8.38000	-438.10	199.93	47.08	-471.92	195.06	50.29	-637.54	255.87	24.56	-625.94	249.23	70.62	-1178.00	71.58	21.81	-1194.66	74.70	27.87	-1298.26	52.56	118.22	-1266.69	51.82	158.61	-679.17	158.30	1086.77	0.00	0.00	0.00	-689.30	107.18	1415.28	-691.89	222.98	1415.96	-846.82	108.62	1464.97	-856.47	213.04	1461.76	714.01	-271.58	79.39	1313.77	-265.43	76.84	708.47
8.39000	-436.60	198.39	43.29	-471.12	193.37	47.01	-637.17	255.83	24.61	-624.66	248.84	70.47	-1174.34	71.78	21.16	-1191.70	74.75	28.41	-1286.52	51.76	127.42	-1251.52	50.30	165.33	-666.11	161.44	1088.28	0.00	0.00	0.00	-676.20	109.60	1416.49	-679.16	225.46	1417.16	-834.15	110.80	1466.24	-843.96	215.10	1462.98	714.55	-271.48	79.55	1313.82	-265.30	76.73	708.68
8.40000	-436.90	197.64	40.32	-470.74	192.68	44.63	-636.99	255.09	24.36	-623.44	248.24	69.97	-1170.01	70.26	20.09	-1186.98	73.85	29.48	-1273.94	50.57	137.84	-1235.55	48.71	172.78	-653.41	165.13	1089.95	0.00	0.00	0.00	-663.48	112.03	1417.71	-667.09	227.66	1418.36	-821.51	113.28	1467.61	-831.89	216.77	1464.27	714.01	-271.20	79.49	1314.07	-265.15	76.86	708.55
8.41000	-436.67	196.87	38.08	-470.47	192.34	42.68	-636.69	255.52	24.68	-622.52	247.90	69.58	-1163.18	67.83	18.96	-1179.23	71.01	32.31	-1260.11	49.24	149.38	-1218.01	46.12	181.38	-640.92	168.49	1091.71	0.00	0.00	0.00	-652.03	114.51	1418.96	-654.85	229.70	1419.59	-809.17	115.79	1468.96	-819.31	219.53	1465.61	713.25	-271.40	79.09	1313.82	-265.55	76.80	708.69
8.42000	-436.65	196.43	36.34	-470.39	192.01	41.38	-636.41	255.71	24.77	-621.84	248.08	69.73	-1158.51	64.28	17.81	-1171.06	66.48	35.99	-1245.90	47.87	160.62	-1199.36	43.96	190.13	-628.75	171.41	1093.48	0.00	0.00	0.00	-639.73	116.65	1420.25	-642.66	231.75	1420.91	-797.14	118.58	1470.42	-806.80	222.11	1467.02	713.67	-271.46	79.32	1313.88	-265.48	76.75	708.55
8.43000	-436.57	196.05	35.47	-470.49	191.49	40.44	-636.48	255.65	24.74	-621.29	248.31	69.69	-1144.84	62.65	20.36	-1158.06	62.60	43.45	-1231.63	48.19	171.17	-1179.99	42.30	198.69	-617.17	173.92	1095.18	0.00	0.00	0.00	-628.88	118.64	1421.61	-629.71	233.83	1422.20	-784.63	119.87	1472.01	-794.58	224.06	1468.66	713.23	-271.53	79.17	1314.41	-265.51	76.85	709.43
8.44000	-436.72	196.42	34.41	-471.66	191.10	39.61	-636.59	255.00	24.41	-620.96	248.25	69.58	-1127.74	63.69	29.27	-1143.91	63.05	50.68	-1213.53	48.41	180.32	-1160.06	41.32	207.23	-605.78	176.79	1096.91	0.00	0.00	0.00	-617.48	120.75	1423.00	-618.35	235.52	1423.58	-772.43	121.77	1473.61	-782.69	225.40	1470.31	713.90	-271.26	79.31	1314.08	-265.65	76.82	709.14
8.45000	-436.55	196.07	33.93	-472.73	191.81	38.49	-636.53	255.12	24.52	-620.64	248.36	69.45	-1108.90	64.26	34.72	-1123.50	65.58	57.44	-1191.20	46.50	188.45	-1138.49	40.72	215.18	-594.92	178.43	1098.60	0.00	0.00	0.00	-604.55	122.45	1424.27	-607.60	237.34	1425.06	-760.36	123.34	1475.33	-770.66	226.86	1472.12	713.84	-271.42	79.35	1314.22	-265.53	76.91	709.04
8.46000	-436.41	195.98	33.50	-472.26	191.49	38.55	-636.59	254.96	24.47	-617.71	248.71	69.59	-1086.27	66.00	39.92	-1100.50	67.32	63.33	-1167.86	46.16	194.34	-1115.16	41.20	221.00	-584.01	180.12	1100.44	0.00	0.00	0.00	-593.97	124.13	1425.85	-596.41	238.94	1426.58	-749.09	126.29	1477.15	-758.63	229.07	1473.93	714.29	-271.12	79.47	1314.32	-265.35	76.99	709.19
8.47000	-436.19	195.84	33.26	-469.45	191.72	38.95	-636.31	255.31	24.69	-619.38	248.18	69.08	-1063.87	67.92	44.09	-1076.21	68.46	68.21	-1143.50	46.26	199.11	-1090.29	41.78	225.42	-573.32	181.29	1102.10	0.00	0.00	0.00	-583.22	125.80	1427.41	-585.76	240.36	1428.26	-737.61	127.78	1479.27	-747.19	230.46	1476.04	713.80	-271.28	79.38	1314.12	-265.38	76.84	708.84
8.48000	-436.23	196.34	32.90	-472.77	191.72	38.09	-636.12	255.75	25.08	-620.08	248.89	68.80	-1036.95	67.43	47.62	-1051.58	68.91	71.83	-1118.31	46.46	202.96	-1065.91	43.12	228.78	-562.28	182.16	1104.01	0.00	0.00	0.00	-572.00	127.39	1429.12	-575.06	241.85	1430.14	-726.30	129.71	1481.33	-735.81	231.76	1478.28	713.09	-271.82	79.06	1314.25	-266.05	76.53	709.19
8.49000	-436.23	196.56	32.68	-471.39	191.93	38.20	-636.11	255.42	25.04	-619.40	249.55	69.25	-1011.75	66.64	50.14	-1025.58	68.53	74.61	-1093.47	47.90	205.53	-1041.32	44.40	231.56	-551.85	182.88	1105.86	0.00	0.00	0.00	-561.42	128.53	1430.92	-563.60	242.98	1432.07	-715.02	130.99	1483.54	-724.24	233.55	1480.60	713.14	-271.75	79.13	1313.95	-265.72	76.61	709.42
8.50000	-436.20	196.60	32.65	-471.48	192.26	38.30	-636.21	254.94	24.80	-621.97	249.29	68.29	-982.09	65.81	52.04	-996.93	68.17	76.53	-1068.62	49.90	206.72	-1016.53	45.97	233.47	-541.29	183.90	1107.75	0.00	0.00	0.00	-550.20	130.09	1432.86	-552.33	244.34	1434.04	-703.75	132.20	1485.63	-713.10	235.15	1482.93	714.05	-271.64	79.43	1313.79	-265.46	76.75	709.00
8.51000	-436.24	196.86	32.63	-472.05	193.01	38.16	-635.87	255.31	25.10	-620.27	249.81	68.73	-951.75	64.80	53.29	-966.57	67.50	77.77	-1042.53	51.51	206.56	-991.29	48.00	234.03	-531.14	184.65	1109.63	0.00	0.00	0.00	-539.35	131.47	1434.85	-542.01	245.45	1436.18	-692.89	133.51	1487.88	-702.22	236.13	1485.19	713.53	-271.42	79.25	1314.29	-265.37	76.88	708.81
8.52000	-436.17	196.87	32.69	-471.40	192.71	38.46	-635.93	255.16	25.06	-618.45	249.93	69.19	-918.46	64.31	53.93	-936.33	67.29	77.94	-1015.14	52.78	204.86	-965.24	50.27	233.34	-521.06	185.43	1111.61	0.00	0.00	0.00	-528.45	132.53	1437.03	-530.65	246.60	1438.36	-682.79	135.54	1489.93	-691.42	237.57	1487.48	714.29	-271.59	79.42	1314.49	-265.45	76.91	708.77
8.53000	-436.37	197.47	32.51	-470.63	192.87	38.47	-636.07	254.70	24.95	-623.49	250.35	68.13	-887.02	63.72	53.29	-901.86	67.83	77.89	-987.34	54.22	201.66	-938.95	52.52	231.50	-510.88	186.25	1113.67	0.00	0.00	0.00	-516.86	133.87	1439.13	-520.62	247.84	1440.59	-671.95	136.36	1492.11	-680.68	239.18	1489.54	714.29	-271.69	79.38	1314.72	-265.18	76.98	708.40
8.54000	-436.24	197.10	32.82	-471.00	192.90	38.79	-635.84	255.24	25.19	-621.42	250.34	68.31	-852.67	63.36	52.62	-867.24	67.81	77.39	-958.35	54.76	197.59	-912.19	54.59	228.52	-501.06	186.40	1115.59	0.00	0.00	0.00	-506.40	134.90	1441.14	-509.86	248.78	1442.62	-661.57	137.41	1494.07	-670.11	240.49	1491.53	714.22	-271.69	79.37	1314.10	-265.33	76.63	708.80
8.55000	-436.18	197.31	32.83	-470.84	192.89	39.02	-635.68	255.21	25.27	-620.87	250.80	68.76	-817.41	63.32	51.71	-833.84	68.33	75.67	-929.16	55.57	192.25	-884.43	56.10	224.64	-491.30	186.50	1117.38	0.00	0.00	0.00	-496.68	135.92	1443.15	-499.77	249.63	1444.60	-651.36	139.09	1496.01	-659.48	242.00	1493.49	714.23	-271.59	79.38	1313.73	-265.44	76.48	709.23
8.56000	-436.29	197.50	32.83	-471.37	193.46	38.86	-635.69	255.28	25.45	-619.84	251.10	69.13	-781.13	63.61	50.27	-799.79	68.93	73.93	-899.87	57.58	185.28	-856.93	58.29	219.49	-481.52	187.12	1119.16	0.00	0.00	0.00	-486.47	136.86	1444.93	-488.81	250.49	1446.32	-640.73	139.56	1497.79	-649.16	243.04	1495.33	714.31	-271.81	79.48	1313.81	-265.33	76.63	708.62
8.57000	-436.16	197.30	32.96	-471.07	193.30	39.00	-635.62	255.11	25.53	-618.36	251.04	69.76	-746.08	64.07	48.66	-765.09	69.25	71.36	-870.01	59.17	177.51	-828.90	60.50	213.42	-472.00	187.79	1120.79	0.00	0.00	0.00	-476.86	137.77	1446.57	-479.10	251.26	1447.93	-630.47	140.63	1499.37	-638.69	244.49	1496.99	714.15	-271.86	79.20	1314.14	-265.51	76.64	708.62
8.58000	-436.24	197.75	32.77	-469.65	193.50	39.34	-635.63	254.88	25.45	-618.37	250.96	69.75	-706.79	63.07	47.62	-730.20	67.84	68.39	-839.11	60.15	169.14	-800.46	62.41	206.69	-462.54	187.90	1122.27	0.00	0.00	0.00	-466.29	138.73	1448.01	-468.15	252.25	1449.26	-620.59	142.05	1500.91	-628.52	245.22	1498.56	714.08	-271.88	79.29	1314.15	-265.66	76.71	708.18
8.59000	-436.31	198.12	32.60	-470.32	194.09	39.26	-635.52	254.93	25.61	-617.79	250.27	69.71	-668.68	62.43	46.34	-690.90	68.00	65.86	-807.60	61.01	159.94	-771.65	64.28	199.17	-452.82	188.81	1123.61	0.00	0.00	0.00	-456.20	139.41	1449.19	-458.71	252.91	1450.45	-610.49	142.65	1502.26	-618.63	246.17	1499.90	713.90	-271.82	79.25	1314.70	-265.28	76.99	707.76
8.60000	-436.29	198.38	32.55	-470.79	193.22	39.21	-635.59	254.36	25.57	-618.56	250.84	69.97	-629.17	62.86	45.19	-653.09	68.35	62.90	-775.55	62.07	150.12	-741.63	65.38	191.16	-443.24	189.13	1124.67	0.00	0.00	0.00	-447.33	140.07	1450.26	-449.41	253.54	1451.49	-601.01	144.44	1503.52	-608.55	247.56	1501.08	713.74	-271.52	79.33	1314.59	-264.94	76.92	708.41
8.61000	-436.35	198.70	32.54	-470.42	194.95	39.30	-635.31	254.91	25.93	-617.54	250.65	70.39	-590.78	64.14	42.89	-616.06	69.51	59.26	-742.75	63.08	139.76	-711.35	66.67	182.46	-433.54	190.00	1125.70	0.00	0.00	0.00	-436.42	140.75	1451.19	-439.14	254.27	1452.35	-591.37	145.68	1504.62	-598.83	248.23	1502.03	713.72	-271.74	79.28	1313.80	-265.50	76.77	708.72
8.62000	-436.43	199.15	32.41	-470.77	196.08	39.46	-635.50	254.18	25.84	-618.43	250.28	70.44	-550.34	65.80	41.89	-580.01	70.06	56.18	-709.55	64.73	128.76	-680.32	67.51	173.53	-424.15	190.73	1126.38	0.00	0.00	0.00	-427.17	141.42	1451.99	-429.84	254.89	1452.97	-581.58	146.17	1505.42	-589.01	249.44	1502.80	713.51	-271.64	79.25	1314.09	-265.56	76.81	708.15
8.63000	-436.40	199.14	32.50	-471.11	195.77	39.80	-635.73	253.55	25.65	-618.60	250.26	70.50	-512.24	65.58	40.67	-540.92	70.13	54.37	-675.77	66.44	117.49	-649.32	68.40	164.31	-414.90	191.60	1126.94	0.00	0.00	0.00	-416.67	142.79	1453.58	-420.39	255.59	1453.49	-572.07	147.23	1506.01	-579.24	250.53	1503.30	714.01	-271.56	79.49	1314.13	-265.88	76.78	708.37
8.64000	-436.48	198.81	32.61	-470.89	196.08	40.40	-635.14	254.56	26.36	-619.23	250.43	70.53	-475.31	64.68	40.09	-504.40	69.57	52.31	-641.82	68.32	106.18	-617.30	68.96	155.23	-405.54	192.54	1127.29	0.00	0.00	0.00	-407.10	143.76	1454.29	-411.34	256.15	1453.90	-562.47	147.78	1506.45	-569.52	251.80	1503.61	713.42	-271.45	79.13	1314.63	-265.29	76.88	708.84
8.65000	-436.68	198.90	32.41	-469.82	193.48	41.98	-635.10	254.47	26.37	-619.76	250.13	71.01	-436.47	63.52	40.53	-463.41	68.73	51.94	-606.80	70.25	94.98	-585.43	70.11	146.01	-399.55	192.13	1126.91	0.00	0.00	0.00	-397.80	144.38	1454.68	-401.48	256.72	1454.18	-553.46	149.40	1506.72	-560.03	252.57	1503.70	713.26	-271.46	79.05	1314.23	-265.44	76.78	708.53
8.66000	-436.45	198.88	32.30	-468.41	194.96	43.23	-634.92	254.40	26.61	-617.73	249.84	71.42	-398.45	61.88	41.62	-425.09	67.92	51.54	-571.25	70.81	84.99	-553.40	71.51	137.06	-392.01	192.69	1126.74	0.00	0.00	0.00	-388.37	144.71	1454.88	-391.40	257.28	1454.19	-544.27	150.76	1506.90	-550.57	253.53	1503.61	713.07	-271.64	79.04	1313.81	-265.57	76.67	708.28
8.67000	-436.17	198.98	32.11	-464.52	199.78	47.91	-634.79	254.32	26.80	-617.34	249.47	71.78	-361.59	60.63	43.29	-387.04	66.69	52.37	-535.94	72.37	75.00	-521.45	72.89	128.42	-382.37	193.46	1126.58	0.00	0.00	0.00	-379.11	145.55	1454.96	-381.75	257.76	1454.16	-535.16	152.21	1506.80	-541.35	253.87	1503.39	713.07	-271.93	79.04	1314.16	-265.35	76.91	708.53
8.68000	-500.31	190.40	24.69	-462.80	201.35	48.26	-634.68	254.38	27.04	-618.21	249.15	72.34	-323.55	58.41	46.45	-352.33	65.39	52.95	-500.30	73.09	66.16	-489.30	74.34	120.32	-371.84	193.98	1126.27	0.00	0.00	0.00	-369.73	145.97	1454.84	-372.59	258.14	1453.83	-525.65	152.48	1506.43	-531.78	254.93	1502.93	713.14	-272.03	79.01	1314.36	-265.20	77.01	708.55
8.69000	-472.97	191.08	27.46	-462.38	202.41	46.43	-634.43	254.02	27.46	-618.14	248.24	72.52	-285.29	57.02	50.50	-314.60	64.53	55.07	-464.69	74.39	57.79	-457.26	75.78	112.71	-363.05	194.39	1125.74	0.00	0.00	0.00	-360.33	146.54	1454.57	-362.67	258.54	1453.32	-516.53	153.89	1505.97	-522.31	255.69	1502.36	713.09	-271.68	79.20	1314.63	-265.38	76.94	708.38
8.70000	-452.78	193.16	28.90	-462.50	201.87	43.17	-634.35	253.36	27.81	-617.73	247.77	73.00	-250.19	57.15	54.58	-277.28	64.03	58.06	-429.09	75.35	50.39	-425.08	76.61	106.00	-353.25	194.95	1125.04	0.00	0.00	0.00	-350.94	147.05	1454.14	-353.23	258.87	1452.74	-506.77	153.49	1505.36	-512.90	256.02	1501.65	713.70	-271.52	79.28	1313.86	-265.23	76.83	708.46
8.71000	-441.06	194.95	28.56	-463.68	201.82	40.44	-633.76	252.90	28.46	-617.33	247.12	73.47	-215.77	56.89	59.85	-237.93	64.03	63.05	-393.80	75.82	44.36	-393.54	77.25	100.14	-343.48	195.23	1124.15	0.00	0.00	0.00	-341.53	147.30	1453.51	-344.35	259.26	1452.02	-497.29	153.87	1504.63	-503.28	256.85	1500.62	713.67	-271.58	79.21	1314.05	-265.19	76.81	708.70
8.72000	-442.78	197.00	27.42	-468.73	197.13	38.18	-633.20	252.60	29.39	-616.97	246.26	73.95	-183.22	57.15	65.60	-210.34	62.98	65.16	-359.38	76.65	39.23	-362.63	78.00	95.24	-333.07	195.69	1123.14	0.00	0.00	0.00	-332.25	147.64	1452.71	-334.35	259.48	1451.10	-488.14	154.73	1503.63	-493.71	257.50	1499.52	713.85	-271.59	79.33	1314.10	-265.68	76.69	708.39
8.73000	-436.58	199.80	28.74	-469.33	195.97	37.36	-633.01	251.58	29.89	-616.61	245.44	74.37	-149.26	58.47	72.50	-178.21	64.00	69.89	-325.20	76.67	35.76	-331.87	77.94	91.66	-323.54	195.29	1121.91	0.00	0.00	0.00	-322.99	148.07	1451.81	-324.71	259.79	1450.04	-478.94	155.25	1502.50	-484.48	257.40	1498.29	713.94	-271.96	79.29	1314.33	-265.46	76.89	708.93
8.74000	-435.12	200.13	28.52	-469.18	195.47	36.90	-632.29	250.91	30.77	-616.11	244.89	74.95	-119.60	59.92	79.44	-147.10	64.78	75.48	-292.43	76.51	33.49	-302.46	78.22	89.00	-313.79	195.07	1120.74	0.00	0.00	0.00	-313.64	148.21	1450.78	-315.15	260.00	1448.82	-469.81	155.94	1501.31	-475.04	257.88	1496.86	712.84	-271.66	79.14	1314.30	-265.39	76.94	708.88
8.75000	-434.58	198.26	28.32	-468.33	195.78	36.45	-631.63	250.61	31.82	-616.55	244.69	75.00	-88.92	61.18	86.83	-118.11	66.43	80.80	-261.73	77.55	31.79	-274.57	78.48	87.29	-304.83	194.88	1119.44	0.00	0.00	0.00	-304.38	148.44	1449.64	-305.34	259.98	1447.49	-459.88	154.68	1500.01	-465.73	257.93	1495.39	713.52	-271.68	79.39	1314.06	-265.45	77.00	708.05
8.76000	-434.52	198.12	27.79	-468.84	194.74	35.87	-631.02	250.18	32.86	-617.29	244.04	75.28	-61.06	63.64	94.17	-91.45	67.39	86.54	-232.95	77.87	31.40	-248.66	79.08	86.25	-294.76	194.89	1118.13	0.00	0.00	0.00	-294.96	148.52	1448.40	-296.65	259.99	1446.13	-450.71	155.27	1498.60	-456.54	257.84	1493.82	714.02	-271.75	79.22	1314.26	-265.67	76.81	708.78
8.77000	-434.70	198.60	26.94	-468.63	194.66	35.21	-630.94	248.84	33.55	-615.57	243.99	76.38	-37.61	64.74	100.67	-67.13	68.83	92.04	-206.57	79.28	31.26	-224.81	80.26	85.70	-284.31	194.66	1116.79	0.00	0.00	0.00	-285.53	148.45	1447.14	-286.25	259.90	1444.74	-441.32	155.05	1497.11	-447.13	257.52	1492.26	713.93	-271.64	79.15	1313.88	-265.53	76.72	708.54
8.78000	-434.46	198.01	26.68	-468.22	194.32	34.89	-630.43	248.23	34.75	-615.17	243.37	76.98	-16.60	69.03	105.69	-44.75	70.44	97.12	-182.39	80.24	31.88	-202.59	81.57	85.62	-274.82	194.54	1115.22	0.00	0.00	0.00	-277.25	148.29	1446.01	-278.20	259.82	1443.50	-432.08	155.48	1495.59	-437.86	257.03	1490.64	713.71	-271.70	79.38	1314.35	-265.71	76.99	708.12
8.79000	-434.12	197.79	26.38	-467.58	194.37	35.07	-629.87	247.73	36.13	-611.71	243.35	78.63	6.55	68.66	112.70	-24.85	72.34	101.31	-161.02	81.59	32.47	-182.51	83.01	85.62	-265.20	194.01	1113.85	0.00	0.00	0.00	-267.95	147.69	1444.75	-269.37	259.42	1442.17	-422.57	155.22	1494.25	-428.51	256.57	1489.08	713.38	-271.67	79.15	1314.63	-265.41	77.17	708.62
8.80000	-434.12	197.99	25.87	-467.58	194.86	34.16	-629.12	247.52	37.80	-610.10	243.55	80.13	23.11	71.22	116.44	-7.50	74.64	104.35	-142.33	82.59	32.97	-164.84	84.31	85.54	-254.98	193.20	1112.64	0.00	0.00	0.00	-256.64	147.01	1443.24	-257.77	259.07	1440.56	-413.11	155.02	1492.88	-419.13	255.62	1487.64	713.31	-271.27	79.24	1313.65	-265.58	76.86	708.79
8.81000	-433.90	198.28	25.38	-466.99	194.51	34.28	-628.58	246.61	39.35	-609.56	243.62	81.36	34.83	73.63	117.79	7.60	76.21	106.56	-126.32	84.08	33.00	-149.67	86.07	84.97	-244.95	192.17	1111.27	0.00	0.00	0.00	-246.93	146.48	1441.99	-248.37	258.29	1439.26	-403.43	154.28	1491.50	-409.70	254.25	1486.28	712.87	-271.43	79.15	1314.10	-265.58	76.88	708.70
8.82000	-433.75	198.19	25.17	-466.57	194.26	34.01	-627.68	246.63	41.55	-607.17	243.62	83.25	48.09	76.04	118.50	20.08	78.83	106.68	-113.21	85.95	32.27	-136.66	87.37	84.21	-236.25	191.49	1109.95	0.00	0.00	0.00	-237.17	145.86	1440.78	-238.38	257.56	1438.01	-393.63	153.18	1490.17	-399.89	253.76	1484.82	712.72	-271.71	79.07	1313.54	-265.74	76.80	709.00
8.83000	-433.57	198.28	24.83	-460.49	195.03	35.97	-626.86	246.17	43.73	-608.83	244.00	84.43	57.80	78.79	115.73	30.32	80.47	105.42	-103.33	88.13	30.74	-126.24	89.30	82.69	-223.83	190.64	1108.80	0.00	0.00	0.00	-228.52	145.17	1439.73	-229.98	256.81	1436.87	-383.63	151.90	1488.92	-390.18	252.65	1483.53	713.45	-271.56	79.33	1314.04	-265.72	76.93	708.56
8.84000	-433.28	198.10	24.67	-463.72	195.18	34.90	-626.00	246.31	46.20	-606.00	243.81	86.57	66.00	79.43	113.97	38.11	82.08	102.31	-95.88	89.46	29.90	-118.06	91.08	80.71	-214.03	190.04	1107.65	0.00	0.00	0.00	-218.71	144.10	1438.79	-220.28	256.11	1435.95	-373.75	151.19	1487.79	-380.57	251.09	1482.26	713.76	-271.57	79.42	1313.81	-265.87	76.84	708.71
8.85000	-433.20	198.27	24.40	-464.76	195.36	34.15	-625.05	245.86	48.58	-603.95	244.22	88.86	72.33	80.25	108.75	43.86	83.16	97.59	-91.81	90.47	29.56	-112.05	93.21	78.45	-202.99	189.22	1106.81	0.00	0.00	0.00	-206.83	142.95	1437.64	-207.95	255.55	1434.94	-363.70	150.01	1486.72	-370.81	249.53	1481.18	713.92	-271.73	79.38	1313.54	-265.72	76.79	709.12
8.86000	-433.27	198.84	23.98	-465.28	195.46	33.80	-624.19	245.61	51.25	-602.63	244.56	91.26	72.43	80.11	100.74	47.54	83.55	91.88	-89.93	92.07	28.92	-108.54	95.60	75.08	-192.62	188.46	1106.03	0.00	0.00	0.00	-196.75	141.90	1436.76	-197.98	254.65	1434.07	-353.38	148.01	1485.60	-360.94	248.20	1480.10	714.42	-271.75	79.49	1314.22	-265.55	76.95	708.53
8.87000	-432.89	198.42	24.00	-467.46	195.49	32.99	-622.97	245.81	54.38	-601.78	244.75	93.68	77.72	80.50	94.82	49.41	84.42	85.25	-88.49	94.13	27.02	-106.68	98.03	71.39	-183.40	187.24	1105.53	0.00	0.00	0.00	-186.67	140.81	1435.96	-188.15	253.47	1433.29	-343.30	146.17	1484.50	-351.29	246.06	1479.12	714.10	-271.44	79.54	1314.06	-265.46	77.00	709.26
8.88000	-432.80	198.60	23.78	-465.19	195.51	33.49	-621.78	245.74	57.54	-597.71	245.31	96.83	79.76	81.41	86.39	51.48	84.73	78.86	-87.53	94.67	25.04	-105.10	99.81	68.58	-171.73	186.55	1105.01	0.00	0.00	0.00	-177.88	139.76	1435.09	-179.78	252.41	1432.46	-333.34	144.83	1483.54	-341.29	244.83	1478.11	713.64	-271.92	79.30	1314.05	-265.67	76.89	709.20
8.89000	-432.37	198.15	23.84	-467.77	196.18	32.64	-619.96	246.49	61.49	-595.40	246.35	100.10	85.68	78.84	78.01	55.91	84.28	71.27	-86.15	95.34	24.83	-100.39	100.43	68.23	-160.30	185.02	1104.74	0.00	0.00	0.00	-167.79	138.38	1434.80	-170.22	250.94	1432.34	-323.25	143.20	1482.63	-331.40	243.08	1477.37	712.76	-271.81	78.94	1314.18	-265.60	77.14	709.43
8.90000	-432.32	198.54	23.53	-464.09	195.95	32.99	-617.89	246.86	65.73	-591.90	247.85	104.27	90.09	79.60	69.04	60.11	86.77	64.38	-85.09	95.57	25.03	-95.71	100.97	68.13	-145.23	185.43	1105.12	0.00	0.00	0.00	-155.48	136.88	1434.62	-158.19	249.17	1432.34	-312.70	141.15	1482.24	-321.25	240.79	1477.18	713.64	-271.53	79.32	1314.47	-265.60	76.97	709.55
8.91000	-431.94	198.06	23.68	-465.31	196.71	32.69	-615.53	246.94	70.44	-587.66	249.30	108.64	93.71	82.41	62.64	63.53	89.69	58.74	-84.63	95.17	26.31	-92.87	101.63	67.68	-133.25	183.80	1105.56	0.00	0.00	0.00	-144.64	135.33	1434.84	-147.85	247.75	1432.75	-302.08	139.33	1482.35	-310.73	239.05	1477.39	713.59	-271.72	79.42	1315.22	-265.43	77.21	709.03
8.92000	-431.62	198.11	23.50	-464.23	196.39	32.78	-612.38	247.07	76.03	-586.92	250.49	112.93	95.89	84.62	57.76	65.85	91.51	54.63	-84.30	94.80	27.04	-90.23	102.32	67.76	-121.91	182.68	1106.06	0.00	0.00	0.00	-133.74	133.95	1435.18	-137.32	246.20	1433.21	-291.16	137.31	1482.73	-300.45	236.49	1477.93	713.44	-271.51	79.39	1314.91	-265.23	77.05	708.39
8.93000	-431.37	198.35	23.34	-464.15	196.59	32.55	-607.93	248.34	82.74	-578.95	251.33	118.75	97.65	85.89	51.59	67.52	91.67	51.91	-83.92	94.17	27.54	-87.91	102.52	68.05	-110.49	180.99	1106.86	0.00	0.00	0.00	-124.23	132.73	1435.53	-128.23	244.85	1433.64	-280.04	135.06	1483.21	-289.89	234.72	1478.52	713.68	-271.54	79.44	1314.44	-265.08	77.13	708.43
8.94000	-430.94	198.07	23.41	-462.02	196.85	32.78	-602.48	249.36	90.11	-571.30	252.95	125.38	99.12	86.17	49.00	68.99	93.51	49.33	-83.73	94.84	27.60	-85.84	103.23	68.01	-99.20	179.32	1107.80	0.00	0.00	0.00	-113.88	131.37	1436.15	-118.04	243.35	1434.32	-269.11	132.65	1483.67	-279.28	232.82	1479.08	713.36	-271.61	79.26	1313.93	-265.23	76.95	708.78
8.95000	-430.52	198.20	23.25	-462.38	196.62	32.39	-596.44	249.42	97.77	-561.89	254.86	132.42	102.26	86.46	46.10	70.09	94.24	47.39	-83.28	94.95	27.97	-84.14	103.52	68.02	-87.90	177.87	1108.94	0.00	0.00	0.00	-101.25	129.67	1436.81	-105.40	241.57	1435.12	-258.47	131.36	1484.16	-268.59	230.86	1479.66	712.93	-271.55	79.15	1314.07	-265.36	76.87	708.29
8.96000	-429.79	198.38	22.98	-460.31	196.40	32.55	-587.99	251.55	106.96	-553.10	257.02	139.45	103.42	86.76	43.45	71.18	94.57	45.74	-82.73	94.73	28.48	-82.83	103.76	68.05	-77.18	175.49	1110.09	0.00	0.00	0.00	-90.49	128.25	1437.41	-94.83	240.04	1435.81	-247.92	130.40	1484.80	-257.85	229.07	1480.36	714.39	-271.28	79.66	1313.97	-264.99	77.07	709.25
8.97000	-428.53	199.59	22.77	-457.04	196.39	33.41	-577.58	253.09	116.56	-539.75	260.11	148.03	103.11	88.54	40.19	74.73	95.32	45.74	-82.34	95.10	28.65	-81.80	104.27	67.84	-66.74	173.88	1111.17	0.00	0.00	0.00	-79.77	126.83	1437.98	-84.29	238.60	1436.47	-237.11	128.17	1485.45	-247.17	227.29	1481.14	714.39	-271.10	79.67	1314.22	-264.96	77.23	709.70
8.98000	-427.82	200.54	21.41	-452.11	197.23	34.89	-569.45	254.46	127.12	-527.31	263.18	156.86	105.09	87.71	37.51	72.34	92.95	43.83	-81.98	94.93	29.03	-81.08	104.71	67.65	-56.34	172.32	1112.18	0.00	0.00	0.00	-70.41	125.56	1438.45	-75.27	237.21	1437.02	-226.34	126.16	1486.25	-236.75	225.13	1482.02	713.54	-271.32	79.26	1314.42	-265.40	77.07	709.42
8.99000	-423.43	202.64	20.33	-446.98	198.68	37.16	-557.86	256.99	139.03	-513.96	266.36	166.06	108.96	88.20	37.65	75.06	95.42	43.56	-81.71	95.26	29.08	-80.50	104.89	67.61	-46.10	170.57	1113.38	0.00	0.00	0.00	-60.41	124.26	1439.03	-65.36	235.74	1437.72	-215.95	125.63	1487.10	-226.30	223.36	1482.99	713.43	-271.26	79.35	1314.09	-265.33	77.02	709.05
9.00000	-419.91	204.57	19.30	-438.92	200.80	39.70	-545.66	259.81	151.58	-499.09	269.47	175.61	107.75	87.70	36.47	75.35	95.75	43.05	-81.50	95.71	29.17	-80.10	105.08	67.60	-36.12	168.47	1114.50	0.00	0.00	0.00	-48.18	122.65	1439.78	-52.94	233.99	1438.63	-205.18	123.59	1488.09	-215.78	222.16	1484.05	713.35	-271.36	79.29	1314.43	-264.87	77.18	708.96
9.01000	-412.25	207.10	18.95	-431.24	203.87	42.90	-532.47	262.64	163.98	-483.04	271.93	185.20	106.04	87.69	34.93	76.55	95.84	42.90	-81.25	95.55	29.30	-79.76	105.10	67.61	-26.00	166.84	1115.45	0.00	0.00	0.00	-37.81	121.48	1440.54	-42.60	232.77	1439.47	-194.67	121.82	1489.02	-205.37	220.73	1485.13	713.33	-271.42	79.38	1313.99	-265.25	76.79	709.44
9.02000	-405.59	210.36	18.00	-418.93	207.18	47.80	-518.72	264.84	176.81	-465.38	273.72	194.78	106.15	87.80	34.34	75.93	95.92	42.40	-81.06	95.47	29.52	-79.48	105.47	67.53	-16.26	166.40	1116.46	0.00	0.00	0.00	-27.48	120.06	1441.37	-32.49	231.46	1440.35	-184.44	121.07	1489.96	-195.05	219.48	1486.18	713.41	-271.59	79.39	1313.67	-265.61	76.71	709.30
9.03000	-397.10	213.64	20.22	-407.46	210.59	52.10	-502.21	266.48	187.89	-447.23	274.53	202.98	107.11	88.05	33.03	73.34	92.91	41.68	-81.02	95.56	29.52	-79.24	105.73	67.42	-6.47	165.45	1117.20	0.00	0.00	0.00	-18.52	118.87	1442.12	-23.85	230.23	1441.14	-174.44	120.39	1490.93	-184.81	218.14	1487.17	712.98	-271.78	79.19	1313.66	-265.34	76.76	709.14
9.04000	-375.70	217.56	27.12	-388.75	213.78	58.52	-483.65	266.58	194.96	-428.58	275.32	210.07	107.42	89.19	33.53	74.96	95.67	41.84	-80.94	95.77	29.47	-78.92	105.71	67.47	3.07	164.30	1117.96	0.00	0.00	0.00	-8.90	117.95	1443.07	-14.35	229.09	1442.17	-164.15	118.79	1491.78	-174.77	216.97	1488.20	713.20	-271.91	79.27	1314.22	-265.39	76.86	709.19
9.05000	-356.73	222.07	32.10	-366.54	217.38	63.98	-463.89	267.82	200.41	-409.05	274.95	215.77	105.98	89.66	33.18	75.74	95.95	41.90	-80.76	95.65	29.53	-78.62	105.81	67.49	12.60	163.47	1118.52	0.00	0.00	0.00	2.94	116.84	1444.18	-2.39	227.81	1443.40	-154.10	117.79	1492.84	-164.82	215.86	1489.19	714.49	-271.57	79.53	1313.97	-265.35	76.79	708.07
9.06000	-334.54	226.35	35.86	-345.19	221.26	67.55	-442.54	269.14	204.12	-388.09	274.74	220.06	106.67	88.97	32.89	74.58	96.24	41.55	-80.76	96.19	29.39	-78.41	106.07	67.44	22.22	163.21	1119.02	0.00	0.00	0.00	12.92	116.11	1445.19	7.71	226.91	1444.47	-144.07	116.80	1493.85	-154.79	215.29	1490.25	714.00	-271.14	79.47	1314.50	-265.50	76.80	708.38
9.07000	-307.57	230.86	39.53	-320.40	224.19	70.74	-419.50	270.32	206.41	-365.76	274.63	222.80	108.11	89.54	33.49	74.71	96.34	41.46	-80.56	96.00	29.55	-78.16	106.01	67.53	31.79	163.13	1119.54	0.00	0.00	0.00	22.85	115.33	1446.22	17.83	225.99	1445.54	-134.00	115.89	1494.96	-144.67	214.43	1491.46	713.23	-271.63	79.20	1314.07	-265.66	76.88	709.00
9.08000	-279.96	234.06	41.89	-293.75	227.98	72.67	-395.92	271.63	207.06	-342.99	274.63	223.60	107.47	88.65	32.39	64.53	92.03	40.28	-80.46	95.66	29.72	-77.87	105.89	67.70	41.22	163.45	1119.88	0.00	0.00	0.00	31.51	114.58	1447.10	26.49	225.13	1446.47	-123.85	114.88	1496.15	-134.68	213.15	1492.73	713.85	-271.94	79.34	1313.74	-265.52	76.74	709.35
9.09000	-250.82	238.99	43.34	-267.74	231.82	73.06	-371.52	272.23	205.64	-319.33	275.46	223.18	104.07	89.05	32.06	74.19	96.30	41.38	-80.44	95.94	29.66	-77.67	105.83	67.87	50.67	163.34	1120.54	0.00	0.00	0.00	40.94	113.84	1447.93	35.91	224.35	1447.39	-113.84	113.95	1497.34	-124.57	212.18	1494.09	713.79	-271.66	79.37	1313.95	-265.39	76.79	708.85
9.10000	-220.12	243.61	44.03	-237.62	235.32	73.02	-346.33	273.37	202.45	-295.23	275.34	221.16	106.80	88.89	32.37	75.09	96.72	41.43	-80.43	96.30	29.48	-77.52	106.30	67.83	60.03	163.44	1121.10	0.00	0.00	0.00	52.46	113.11	1448.98	47.72	223.55	1448.52	-103.79	113.02	1498.53	-114.37	212.04	1495.30	713.94	-271.84	79.35	1314.61	-265.39	76.92	709.20
9.11000	-191.45	248.24	43.17	-206.24	237.36	72.24	-320.72	273.95	196.99	-263.80	275.14	218.69	107.14	88.91	32.31	74.25	96.84	40.99	-80.38	96.13	29.67	-77.35	106.24	68.04	69.27	163.82	1121.77	0.00	0.00	0.00	62.37	112.34	1449.75	57.53	222.78	1449.40	-93.98	112.71	1499.57	-104.51	211.34	1496.44	713.79	-271.55	79.49	1314.22	-265.52	76.80	709.11
9.12000	-157.46	251.13	42.87	-170.95	239.70	71.72	-294.04	275.61	190.24	-238.08	276.18	213.89	106.87	89.27	32.59	74.87	97.15	41.08	-80.35	96.38	29.70	-77.31	106.65	68.10	78.43	164.14	1122.45	0.00	0.00	0.00	72.08	111.88	1450.46	67.32	222.02	1450.17	-84.11	112.02	1500.64	-94.54	210.97	1497.52	713.16	-271.40	79.32	1314.02	-265.37	76.91	708.97
9.13000	-126.80	253.69	40.64	-137.96	242.51	69.34	-266.88	276.17	181.43	-216.39	276.95	207.00	102.35	88.08	31.97	73.46	97.26	41.09	-80.23	96.31	29.81	-77.16	106.84	68.28	87.21	164.09	1123.08	0.00	0.00	0.00	79.92	110.88	1450.88	75.77	221.51	1450.85	-74.34	111.75	1501.49	-84.71	210.21	1498.50	713.34	-271.59	79.28	1313.54	-265.44	76.87	708.80
9.14000	-88.61	253.85	40.13	-103.78	243.68	68.20	-238.59	276.45	171.12	-190.65	278.01	199.56	107.88	89.33	32.62	74.92	97.07	41.06	-80.17	96.49	29.81	-76.96	106.96	68.48	96.18	163.18	1123.82	0.00	0.00	0.00	87.86	109.84	1451.09	84.92	221.19	1451.27	-64.41	111.35	1502.37	-74.94	209.62	1499.42	713.36	-271.42	79.39	1313.47	-265.19	76.79	709.37
9.15000	-51.69	253.56	39.55	-69.76	244.48	66.02	-209.27	277.04	159.76	-162.35	278.49	191.23	106.44	89.47	32.19	75.35	97.09	41.39	-80.11	96.63	29.84	-76.84	107.31	68.58	104.70	163.59	1124.32	0.00	0.00	0.00	98.63	109.11	1451.57	96.30	220.63	1451.84	-54.63	110.93	1503.09	-65.30	208.80	1500.21	713.74	-271.41	79.39	1313.51	-265.49	76.69	709.03
9.16000	-10.93	253.95	38.70	-32.81	242.76	62.90	-179.14	277.20	147.28	-132.24	278.94	182.35	106.01	88.18	32.61	75.66	97.09	41.62	-80.07	96.76	29.94	-76.71	107.57	68.69	113.57	164.37	1124.96	0.00	0.00	0.00	106.83	108.69	1451.93	105.69	220.23	1452.15	-44.86	110.37	1503.69	-55.46	209.11	1500.80	713.56	-271.22	79.40	1313.69	-265.52	76.92	707.59
9.17000	27.89	253.97	37.51	4.37	243.09	60.26	-147.25	279.20	135.15	-104.15	279.04	172.07	105.95	87.75	33.12	75.40	97.61	41.95	-79.98	96.95	29.95	-76.49	107.55	68.85	122.05	164.01	1125.35	0.00	0.00	0.00	116.92	108.34	1452.12	115.09	219.91	1452.33	-35.11	109.56	1504.22	-45.89	208.72	1501.36	712.86	-271.66	79.22	1313.84	-265.54	76.79	708.05
9.18000	66.39	254.14	36.56	39.66	243.15	57.04	-115.08	279.30	122.08	-74.76	279.27	161.52	104.50	87.18	33.93	75.53	97.98	42.50	-79.82	96.86	30.04	-76.33	107.84	68.85	130.64	163.51	1125.58	0.00	0.00	0.00	125.44	108.00	1452.24	123.15	219.71	1452.46	-25.33	109.25	1504.62	-36.52	208.08	1501.75	713.40	-271.22	79.16	1313.76	-265.22	76.88	710.01
9.19000	105.76	253.71	36.59	78.68	242.83	55.42	-81.50	279.14	108.72	-43.80	279.12	150.88	106.22	87.07	34.61	77.54	97.56	42.88	-79.86	96.92	30.10	-76.19	107.76	69.04	139.32	163.34	1125.75	0.00	0.00	0.00	134.54	107.83	1452.09	132.05	219.60	1452.33	-15.86	108.87	1504.88	-27.15	207.98	1502.04	712.97	-271.08	79.14	1313.90	-265.43	76.76	710.64
9.20000	145.21	252.88	37.78	116.25	242.35	54.61	-46.87	279.94	96.09	-13.04	279.82	140.48	106.19	86.28	35.04	79.18	96.27	45.04	-79.80	97.16	30.04	-76.09	108.09	69.08	147.81	162.68	1125.82	0.00	0.00	0.00	145.36	107.59	1452.03	143.15	219.30	1452.21	-6.52	108.91	1505.07	-17.90	207.64	1502.17	714.15	-271.43	79.40	1314.02	-265.36	76.89	710.55
9.21000	183.18	252.08	39.45	154.13	240.93	54.74	-11.67	280.40	84.25	20.82	279.10	131.23	108.80	83.75	38.63	81.18	95.40	45.47	-79.73	97.24	30.05	-75.99	107.96	69.31	156.55	162.34	1125.53	0.00	0.00	0.00	154.41	107.62	1451.88	152.44	219.16	1452.01	3.01	108.43	1505.07	-8.64	207.30	1502.22	714.09	-271.34	79.35	1313.93	-265.34	76.85	710.46
9.22000	221.63	250.89	42.28	192.37	239.84	55.79	23.81	281.82	73.83	50.57	279.15	121.64	109.63	82.05	39.72	81.73	94.39	45.59	-79.75	97.16	30.16	-75.94	108.28	69.42	165.32	161.87	1125.19	0.00	0.00	0.00	163.81	107.43	1451.65	161.61	218.95	1451.76	12.41	107.79	1504.96	0.59	206.96	1502.07	713.48	-271.46	79.23	1313.75	-265.41	76.77	704.88
9.23000	258.66	249.13	45.92	229.38	237.82	57.71	59.29	281.89	64.20	85.28	278.79	114.36	110.15	80.82	40.43	81.84	93.49	45.29	-79.60	97.29	30.22	-75.84	108.42	69.62	174.27	161.31	1124.71	0.00	0.00	0.00	171.95	107.44	1451.45	169.51	218.92	1451.54	21.38	108.01	1504.64	9.83	206.83	1501.72	713.47	-271.62	79.09	1313.61	-265.78	76.69	707.70
9.24000	293.80	246.66	50.36	263.98	236.00	60.19	94.41	282.00	56.30	114.90	278.54	107.48	114.11	80.69	40.77	82.71	93.53	44.92	-79.53	97.46	30.39	-75.87	108.85	69.72	183.19	160.14	1124.14	0.00	0.00	0.00	180.57	107.55	1450.88	178.02	218.91	1451.04	30.45	107.72	1504.15	18.88	206.50	1501.31	714.71	-271.53	79.05	1313.49	-265.60	76.80	709.25
9.25000	331.65	243.08	57.05	296.87	233.36	63.80	128.51	282.01	50.12	146.62	278.66	102.66	111.37	79.77	39.75	81.63	93.66	44.35	-79.31	97.34	30.54	-75.74	108.77	70.04	192.17	159.93	1123.45	0.00	0.00	0.00	191.10	107.52	1450.24	188.62	218.65	1450.45	39.49	107.83	1503.52	27.77	205.86	1500.72	715.10	-271.46	79.27	1313.77	-265.38	76.77	709.12
9.26000	360.08	239.78	62.74	327.75	230.46	68.26	162.10	281.80	45.44	176.71	278.36	99.12	110.56	82.30	36.43	77.65	94.86	42.10	-79.20	97.93	30.45	-75.71	109.08	70.20	201.38	159.21	1122.56	0.00	0.00	0.00	199.85	107.60	1449.49	197.49	218.68	1449.76	48.45	107.60	1502.70	36.70	205.73	1499.94	710.35	-271.79	77.92	1313.72	-265.50	76.73	709.50
9.27000	392.70	236.06	70.59	356.78	227.57	73.69	194.37	281.87	42.36	206.71	277.89	97.23	105.66	86.97	32.57	77.75	94.92	42.05	-78.94	97.84	30.72	-75.60	109.20	70.50	210.40	158.30	1121.68	0.00	0.00	0.00	208.70	107.45	1448.60	206.33	218.73	1448.96	57.38	107.58	1501.74	45.60	205.59	1499.09	712.13	-271.91	78.44	1313.39	-265.47	76.59	709.24
9.28000	419.35	231.73	78.04	387.15	224.35	80.27	224.70	281.50	40.62	232.46	276.99	95.70	105.16	87.41	32.48	78.04	94.81	42.17	-78.83	98.35	30.76	-75.44	109.36	70.83	219.59	158.39	1120.58	0.00	0.00	0.00	216.47	107.45	1447.86	213.87	218.79	1448.25	66.19	107.76	1500.78	54.34	204.98	1498.20	713.33	-271.78	79.01	1313.36	-265.44	76.62	708.78
9.29000	446.74	227.87	86.03	412.30	220.67	86.30	252.80	280.25	39.67	258.01	275.87	95.31	104.72	87.19	31.94	77.27	94.58	41.89	-78.50	98.47	31.08	-75.19	109.49	71.18	228.75	158.12	1119.63	0.00	0.00	0.00	225.08	107.57	1446.79	222.12	218.93	1447.16	75.18	107.61	1499.69	63.12	205.21	1497.13	714.19	-271.86	79.16	1313.50	-265.56	76.60	708.93
9.30000	471.21	223.37	93.66	436.84	217.21	92.36	278.86	278.12	39.10	281.15	274.19	95.18	107.22	86.76	32.72	76.20	94.49	41.66	-78.41	99.78	30.90	-74.84	109.48	71.72	237.90	158.46	1118.44	0.00	0.00	0.00	235.50	107.71	1445.49	232.49	219.10	1445.86	83.98	107.67	1498.50	71.97	205.40	1496.00	713.96	-271.34	79.06	1313.72	-265.92	76.68	708.97
9.31000	491.59	218.84	100.17	457.24	214.15	97.32	302.79	275.92	38.94	304.09	272.16	95.57	108.92	86.91	32.80	76.61	94.59	41.51	-77.99	99.50	31.68	-74.47	109.72	72.28	247.00	158.55	1117.31	0.00	0.00	0.00	244.46	107.72	1444.26	241.15	219.24	1444.67	92.86	107.61	1497.25	80.66	205.38	1494.75	713.83	-271.49	79.06	1314.17	-265.32	76.94	708.95
9.32000	512.06	215.00	106.24	478.70	210.89	102.69	324.19	272.34	38.22	322.65	269.54	95.24	107.15	86.96	32.53	77.91	94.25	41.66	-77.77	99.85	32.14	-74.05	110.09	72.89	255.92	158.22	1116.18	0.00	0.00	0.00	253.03	107.82	1442.99	249.84	219.31	1443.45	101.52	107.92	1495.97	89.34	205.40	1493.44	714.43	-271.23	79.40	1313.47	-265.40	76.84	708.83
9.33000	527.07	212.75	109.13	495.72	208.65	106.27	342.92	268.64	37.29	341.55	266.91	95.28	107.25	85.89	32.15	78.50	93.95	41.65	-77.57	100.30	32.77	-73.57	110.20	73.76	264.95	158.54	1114.89	0.00	0.00	0.00	260.60	108.02	1441.90	257.29	219.32	1442.42	110.24	108.47	1494.62	97.93	205.79	1492.11	714.64	-271.73	79.44	1313.64	-265.59	76.65	709.18
9.34000	541.81	209.99	111.85	509.79	205.98	108.58	358.85	265.59	36.25	354.44	264.48	94.25	107.53	85.50	31.64	77.61	93.61	41.43	-77.50	101.07	33.27	-73.06	110.70	74.52	273.94	159.78	1113.65	0.00	0.00	0.00	268.93	108.18	1440.69	265.74	219.53	1441.21	118.86	108.74	1493.14	106.49	205.71	1490.70	714.40	-271.56	79.49	1313.79	-265.52	76.67	708.43
9.35000	554.09	207.92	112.56	523.20	204.31	109.38	371.86	262.34	34.63	369.17	262.36	93.80	106.69	85.37	31.34	76.28	93.73	40.99	-77.12	101.06	34.39	-72.42	111.27	75.42	282.91	159.41	1112.47	0.00	0.00	0.00	279.08	108.19	1439.24	276.29	220.05	1439.68	127.44	109.21	1491.69	115.16	205.98	1489.35	714.12	-271.75	79.38	1313.35	-265.55	76.62	708.75
9.36000	564.12	205.84	111.36	533.86	202.17	108.34	382.11	259.36	32.85	378.87	259.90	92.03	106.98	84.11	31.49	77.57	93.72	41.15	-76.78	101.25	35.52	-71.62	111.37	76.69	292.16	160.32	1111.25	0.00	0.00	0.00	287.95	108.27	1437.92	285.22	220.12	1438.44	136.01	109.57	1490.30	124.07	206.67	1488.00	715.02	-271.68	79.06	1314.01	-265.54	76.79	709.23
9.37000	571.91	204.83	107.83	538.04	200.24	104.38	389.55	257.59	30.99	387.46	257.30	90.13	108.48	83.18	31.71	79.29	93.46	41.37	-76.36	101.65	36.83	-70.72	111.54	78.12	301.25	159.81	1110.12	0.00	0.00	0.00	296.06	108.52	1436.64	294.19	220.30	1437.26	144.68	109.91	1488.89	132.94	207.41	1486.69	715.19	-270.94	79.18	1313.90	-265.55	76.85	708.55
9.38000	577.74	204.12	102.42	545.91	198.21	100.42	394.42	254.83	28.50	391.50	255.50	87.22	106.85	83.18	31.34	78.37	92.98	40.94	-75.90	101.80	38.40	-69.58	111.30	79.95	310.62	160.80	1109.00	0.00	0.00	0.00	302.94	108.72	1435.54	301.92	220.57	1436.20	153.26	110.63	1487.53	141.99	208.34	1485.44	715.16	-270.95	79.21	1313.81	-265.29	77.04	708.61
9.39000	584.60	201.73	97.38	548.55	196.97	93.88	396.66	252.79	28.78	394.25	252.82	84.07	108.33	83.61	31.54	77.98	93.25	40.77	-75.23	101.95	40.37	-68.35	111.13	82.02	319.65	161.84	1108.06	0.00	0.00	0.00	311.22	109.10	1434.55	310.50	221.02	1435.20	161.84	111.76	1486.29	150.96	208.96	1484.26	714.68	-271.68	79.24	1313.96	-265.45	76.81	708.94
9.40000	585.60	199.52	88.38	551.00	193.50	86.84	397.73	251.15	28.55	396.08	250.57	80.70	107.74	82.86	31.38	78.56	92.82	40.86	-74.45	101.88	42.68	-66.90	111.27	84.26	329.07	162.90	1107.21	0.00	0.00	0.00	322.38	109.52	1433.28	321.15	221.35	1433.97	170.32	112.82	1485.13	159.99	209.89	1483.09	714.66	-271.40	79.47	1314.18	-265.72	76.81	708.82
9.41000	587.42	194.71	81.53	551.34	189.25	79.93	398.37	250.38	27.71	397.55	248.08	77.49	107.78	82.80	30.88	78.97	92.78	40.89	-73.50	101.40	45.55	-65.18	110.86	87.04	338.55	163.62	1106.45	0.00	0.00	0.00	330.76	109.95	1432.38	330.17	221.87	1433.02	178.84	113.90	1483.98	169.02	210.69	1481.99	714.47	-271.27	79.46	1314.51	-265.43	77.06	708.44
9.42000	588.52	189.44	72.42	554.75	184.73	72.75	399.68	249.77	27.86	399.65	246.08	75.88	108.64	82.01	30.80	79.78	92.59	40.69	-72.54	101.82	48.53	-63.21	110.56	90.17	348.00	164.66	1105.68	0.00	0.00	0.00	342.60	111.50	1431.56	339.19	222.42	1432.17	187.38	114.73	1482.90	177.96	211.74	1480.92	714.15	-271.47	79.36	1313.88	-265.48	76.91	708.74
9.43000	592.08	185.53	62.82	556.89	181.01	65.06	400.84	249.45	28.65	406.08	244.02	75.50	108.75	79.66	30.84	79.42	92.47	40.49	-71.15	101.31	52.42	-60.72	109.79	93.95	357.86	165.54	1105.28	0.00	0.00	0.00	351.36	112.15	1430.94	347.24	222.94	1431.55	195.98	116.02	1482.09	187.04	213.01	1480.13	714.22	-271.94	79.35	1313.59	-265.53	76.67	708.98
9.44000	592.75	180.89	54.62	554.48	178.12	57.23	401.44	248.62	28.86	408.94	242.75	75.14	108.90	81.78	30.14	79.96	92.19	40.32	-69.37	100.38	57.27	-57.67	108.66	98.57	367.57	167.82	1105.19	0.00	0.00	0.00	359.61	112.34	1430.87	355.90	223.35	1431.59	204.90	117.32	1481.74	196.33	214.21	1479.91	714.32	-271.84	79.18	1313.32	-265.75	76.56	708.73
9.45000	595.41	180.65	48.93	560.42	176.85	54.22	401.90	248.49	29.19	410.33	241.68	74.95	109.31	81.24	30.06	80.60	91.67	40.43	-67.06	100.03	62.59	-53.93	107.44	104.05	377.54	169.23	1105.25	0.00	0.00	0.00	370.13	112.86	1430.67	367.00	223.89	1431.48	213.95	118.79	1481.69	205.79	215.48	1479.93	713.96	-271.71	79.16	1313.31	-265.03	76.81	709.34
9.46000	596.25	178.56	44.18	561.05	175.22	49.68	401.08	247.95	29.41	413.21	240.69	75.23	109.33	81.48	30.16	81.18	90.98	40.30	-64.02	99.56	68.78	-49.35	105.93	110.37	386.06	163.53	1106.33	0.00	0.00	0.00	379.15	113.54	1430.75	374.35	223.96	1431.71	222.93	120.66	1481.83	215.21	216.72	1480.06	713.96	-271.49	79.40	1313.93	-265.59	76.67	709.49
9.47000	596.95	177.55	39.84	561.39	173.95	45.80	401.72	248.02	29.81	413.95	239.78	74.71	108.53	81.33	29.79	82.02	90.21	39.65	-60.07	99.03	75.96	-43.63	104.12	117.73	395.78	163.42	1107.10	0.00	0.00	0.00	388.19	114.10	1430.99	382.68	224.50	1432.09	232.09	121.76	1482.07	224.64	218.43	1480.31	713.84	-271.72	79.28	1313.95	-265.45	76.77	709.39
9.48000	597.30	176.80	37.58	563.42	173.64	43.00	401.06	247.64	29.54	416.57	238.88	74.44	110.09	79.02	30.30	82.83	88.34	37.53	-54.78	98.17	84.53	-36.18	101.30	126.47	405.32	164.22	1107.87	0.00	0.00	0.00	396.06	114.58	1431.23	390.31	224.92	1432.39	241.27	123.05	1482.52	233.97	219.26	1480.81	713.44	-272.21	79.15	1313.63	-265.43	76.77	709.60
9.49000	597.68	176.87	35.57	563.78	173.62	41.90	401.58	247.74	29.85	415.97	238.92	74.54	108.23	80.77	30.53	84.83	87.85	36.29	-47.71	97.04	94.26	-26.69	98.62	136.01	414.60	165.46	1108.88	0.00	0.00	0.00	404.55	115.32	1431.78	399.77	225.59	1432.93	250.35	123.94	1483.15	243.35	220.47	1481.38	714.63	-271.98	79.39	1314.06	-265.60	76.72	707.93
9.50000	597.90	176.77	34.19	564.09	174.10	40.77	399.96	247.65	29.31	416.71	238.60	74.04	108.62	81.29	30.68	85.97	88.18	35.92	-38.66	96.29	104.81	-14.61	96.18	145.70	423.62	166.72	1111.18	0.00	0.00	0.00	414.94	116.31	1432.40	410.82	226.42	1433.56	259.24	125.60	1483.89	252.64	221.79	1482.16	714.27	-271.78	79.38	1313.91	-265.42	76.71	707.88
9.51000	598.21	176.73	33.07	564.52	173.48	39.85	400.90	247.38	29.54	416.15	238.45	73.49	110.23	81.31	30.73	89.06	87.89	36.47	-27.52	94.48	116.76	-0.08	93.29	155.48	427.00	168.13	1112.29	0.00	0.00	0.00	423.71	117.21	1432.97	420.04	226.89	1434.23	268.13	127.00	1484.66	261.93	223.05	1482.99	713.53	-271.94	79.19	1314.16	-265.26	76.74	709.57
9.52000	598.42	176.31	32.33	564.68	173.85	39.71	400.95	247.26	29.48	417.75	238.53	73.69	112.32	81.02	29.93	93.82	87.18	37.75	-15.06	92.44	129.80	15.93	90.69	165.41	434.21	169.21	1113.40	0.00	0.00	0.00	432.36	117.61	1433.51	429.55	227.52	1434.88	276.88	128.15	1485.45	271.12	223.99	1483.91	714.58	-271.60	78.92	1313.89	-265.49	76.61	708.86
9.53000	598.53	176.19	31.64	564.82	173.85	39.39	402.27	247.32	29.99	419.64	237.95	73.38	118.80	75.19	29.67	99.79	85.62	40.19	-1.90	90.25	143.13	32.40	87.68	176.21	443.90	170.21	1114.63	0.00	0.00	0.00	439.85	118.08	1434.01	437.45	227.87	1435.46	285.51	129.08	1486.15	280.25	224.82	1484.76	714.97	-271.76	78.78	1313.24	-265.54	76.57	708.31
9.54000	598.61	176.04	31.20	564.97	174.05	39.10	400.50	247.05	29.20	418.45	238.31	73.10	123.89	75.86	28.54	107.03	83.32	44.12	11.11	88.34	156.23	49.27	84.65	187.38	451.80	170.84	1115.64	0.00	0.00	0.00	447.71	118.52	1434.68	445.48	228.06	1436.29	293.86	129.87	1486.82	289.10	225.79	1485.55	714.91	-271.85	78.94	1313.57	-265.50	76.61	708.44
9.55000	598.68	176.10	30.79	564.95	173.93	39.10	400.68	247.55	29.35	419.11	238.18	72.87	132.62	74.31	28.62	117.81	82.44	51.31	24.62	87.62	169.58	66.34	82.12	199.12	459.86	171.40	1116.74	0.00	0.00	0.00	457.39	119.08	1435.48	455.61	228.43	1437.35	302.00	131.16	1487.49	297.81	226.54	1486.36	716.36	-271.35	79.66	1314.03	-265.69	76.75	709.10
9.56000	598.68	175.77	30.70	565.07	173.56	38.68	402.28	247.36	29.78	420.14	238.37	73.03	148.50	76.23	37.24	132.53	83.37	61.59	41.56	86.57	181.74	84.12	80.13	211.39	468.93	171.56	1117.74	0.00	0.00	0.00	465.61	119.55	1436.25	464.10	228.79	1438.19	310.19	131.74	1488.14	306.31	227.27	1487.16	714.66	-271.46	79.26	1313.70	-266.18	76.42	708.68
9.57000	598.73	175.61	30.58	565.05	172.99	38.90	401.76	247.51	29.93	419.78	238.06	72.54	168.34	79.72	47.94	151.71	86.27	73.22	60.23	84.15	192.67	103.27	77.64	222.55	475.84	171.58	1118.54	0.00	0.00	0.00	473.77	119.94	1437.02	472.61	229.00	1439.13	318.30	132.88	1488.99	314.72	227.55	1488.13	713.36	-271.52	79.06	1313.90	-265.68	76.46	709.15
9.58000	598.79	175.89	30.31	565.18	173.36	38.90	403.06	247.14	30.00	421.11	237.98	72.45	188.32	83.18	58.32	173.18	89.45	85.12	81.16	81.43	203.23	123.55	75.63	233.38	483.27	171.61	1119.22	0.00	0.00	0.00	479.36	119.58	1437.78	479.90	229.23	1439.94	326.28	133.17	1489.92	322.92	228.08	1489.17	713.49	-271.73	79.10	1314.21	-265.35	76.75	709.00
9.59000	598.79	175.81	30.26	565.13	173.57	38.63	400.63	247.20	29.37	420.20	238.23	72.55	210.01	86.16	69.20	193.67	91.34	95.76	103.22	79.23	214.05	144.55	74.65	243.91	492.06	171.74	1119.85	0.00	0.00	0.00	485.40	118.94	1438.84	487.72	229.32	1441.01	334.36	133.55	1490.98	331.17	228.37	1490.38	713.76	-271.94	79.02	1314.29	-265.77	76.57	708.76
9.60000	598.76	175.71	30.26	565.13	173.26	38.38	402.34	247.29	29.78	420.32	238.62	72.64	231.67	86.02	79.83	214.64	91.02	106.36	124.97	78.05	224.90	165.58	73.52	254.29	498.53	171.63	1120.34	0.00	0.00	0.00	494.66	119.03	1440.05	497.26	229.43	1442.30	342.47	134.32	1492.21	339.29	228.55	1491.66	713.54	-271.67	79.11	1313.99	-265.52	76.78	708.00
9.61000	598.76	175.69	30.19	564.97	173.43	38.54	400.90	247.22	29.46	421.05	238.44	72.76	253.34	83.60	89.96	236.39	88.60	117.07	146.19	77.74	235.38	186.55	72.93	264.33	505.67	171.03	1120.92	0.00	0.00	0.00	502.49	119.05	1441.14	505.76	229.45	1443.47	350.51	134.33	1493.49	347.28	228.84	1492.95	713.45	-271.65	79.01	1314.06	-265.38	76.79	708.94
9.62000	598.78	175.99	30.02	564.93	173.47	38.31	401.42	247.17	29.57	420.87	238.31	72.60	276.29	80.17	100.37	259.07	84.65	127.80	166.70	78.81	244.52	207.67	72.35	274.39	513.35	170.89	1121.54	0.00	0.00	0.00	509.60	119.12	1442.32	513.09	229.22	1444.74	358.39	134.68	1494.71	355.13	228.79	1494.25	713.87	-271.48	79.16	1314.56	-265.30	76.92	709.27
9.63000	598.76	175.95	29.97	565.09	173.50	38.11	401.03	247.35	29.50	422.14	238.41	72.63	305.02	76.80	109.78	283.23	80.77	138.40	187.89	78.81	252.93	229.28	71.45	283.67	521.01	170.32	1122.21	0.00	0.00	0.00	516.46	119.21	1443.33	519.93	229.10	1445.81	366.19	134.58	1495.96	362.83	228.95	1495.57	713.98	-271.38	79.06	1314.21	-265.39	76.84	709.20
9.64000	598.84	175.87	29.97	565.30	172.69	37.91	402.98	247.02	29.95	422.17	238.23	72.84	327.68	73.71	120.87	308.78	77.57	148.35	210.05	78.02	260.21	251.05	70.95	291.63	527.02	170.34	1122.84	0.00	0.00	0.00	523.89	119.14	1444.49	527.32	228.86	1447.02	373.88	134.78	1497.21	370.57	229.13	1496.85	714.08	-271.52	78.89	1314.18	-265.26	76.77	710.36
9.65000	598.97	176.12	29.78	565.52	173.09	37.54	401.06	247.08	29.60	422.27	238.51	73.05	354.91	71.25	130.25	335.24	74.69	157.45	233.21	76.94	265.92	273.05	70.07	298.18	534.62	169.97	1123.78	0.00	0.00	0.00	532.18	118.98	1445.91	536.07	228.57	1448.53	381.60	134.75	1498.52	378.21	228.77	1498.24	714.28	-271.29	79.24	1314.30	-265.20	76.85	709.70
9.66000	599.02	176.12	29.68	565.57	172.67	37.48	401.56	246.97	29.61	421.51	238.46	72.81	381.06	69.01	139.03	360.56	72.65	164.83	256.89	74.83	270.49	294.99	68.97	303.29	542.98	169.33	1124.98	0.00	0.00	0.00	539.99	118.86	1447.12	543.97	228.30	1449.75	389.12	134.74	1499.80	385.82	228.75	1499.62	714.72	-271.41	79.34	1314.16	-265.25	76.83	708.40
9.67000	599.11	176.05	29.61	565.53	173.10	37.38	401.40	247.16	29.76	421.57	238.20	72.64	407.80	66.09	147.76	388.19	70.86	171.63	280.40	72.71	273.33	317.07	67.21	307.35	549.13	168.29	1126.14	0.00	0.00	0.00	550.62	120.71	1447.95	551.35	227.92	1450.95	396.60	134.40	1501.06	393.48	228.63	1500.95	713.29	-271.81	78.86	1313.98	-265.35	76.97	709.00
9.68000	599.09	176.22	29.46	565.30	173.12	37.39	402.12	247.08	29.92	423.15	237.74	72.53	439.76	61.00	154.49	414.51	68.53	177.11	303.85	70.71	274.43	339.48	65.08	310.08	555.87	167.99	1127.37	0.00	0.00	0.00	558.22	121.15	1448.85	557.90	227.55	1451.98	404.06	134.19	1502.32	401.07	228.42	1502.23	713.86	-271.85	78.77	1313.82	-265.56	76.74	709.92
9.69000	599.02	176.29	29.29	565.43	173.22	37.30	402.10	246.85	29.91	421.11	237.79	72.53	465.27	59.91	162.06	442.81	65.53	182.22	327.86	68.41	274.09	362.44	62.36	311.68	561.69	167.50	1128.61	0.00	0.00	0.00	564.58	120.52	1449.78	565.01	226.97	1452.94	411.43	133.94	1503.56	408.67	228.13	1503.49	714.00	-271.90	78.88	1314.39	-265.81	76.77	710.20
9.70000	598.87	175.76	29.58	565.53	173.47	37.64	401.99	247.26	30.01	423.10	237.69	73.20	495.92	56.85	166.89	471.85	62.01	186.47	352.70	65.93	272.43	385.80	59.56	311.98	569.21	166.95	1129.92	0.00	0.00	0.00	573.05	120.28	1450.87	573.99	226.32	1454.12	418.73	133.47	1504.69	416.21	227.73	1504.71	714.18	-271.76	78.97	1314.66	-265.45	76.87	709.44
9.71000	598.96	176.27	29.39	565.57	171.87	37.78	402.24	247.18	30.16	423.67	237.17	73.33	527.12	52.17	172.15	502.70	57.92	190.39	378.27	63.29	269.68	409.19	56.66	311.01	575.96	166.46	1131.23	0.00	0.00	0.00	580.23	120.04	1451.70	580.92	225.79	1455.03	425.88	133.50	1505.83	423.66	227.32	1505.88	713.40	-271.30	78.75	1314.62	-265.28	77.07	709.04
9.72000	598.96	175.92	29.55	565.56	171.53	37.66	402.07	246.89	30.03	422.08	236.86	72.85	556.33	46.75	176.13	532.01	52.93	193.53	403.97	59.78	266.19	432.83	53.48	309.00	581.45	165.73	1132.31	0.00	0.00	0.00	587.28	119.67	1452.45	588.19	225.33	1455.78	433.03	132.91	1506.86	431.01	227.18	1506.91	713.54	-271.57	78.81	1313.90	-265.50	76.61	709.38
9.73000	599.03	176.19	29.41	565.24	171.36	37.22	401.95	247.03	30.27	423.53	236.68	72.99	589.01	37.18	180.21	562.45	47.71	196.40	430.05	56.22	261.61	456.80	50.06	306.00	588.99	165.03	1133.37	0.00	0.00	0.00	591.90	118.35	1453.26	594.10	224.85	1456.47	440.12	132.84	1507.80	438.23	226.78	1507.83	714.39	-271.63	78.86	1314.02	-265.34	76.81	709.75
9.74000	599.12	176.57	29.22	565.13	172.03	36.95	402.87	246.85	30.65	422.16	236.56	73.01	619.25	34.32	183.82	592.08	42.03	198.71	456.54	52.05	256.33	481.36	46.51	302.07	595.34	164.46	1134.27	0.00	0.00	0.00	596.60	116.50	1453.98	600.58	224.20	1457.04	447.10	132.28	1508.58	445.37	226.06	1508.71	714.31	-271.54	78.72	1314.31	-265.66	76.78	710.06
9.75000	599.15	176.40	29.22	565.22	171.45	36.23	400.42	246.70	29.77	422.46	236.65	73.41	650.41	29.59	186.81	623.73	36.25	200.90	483.78	46.73	250.76	506.63	43.36	296.96	602.24	164.03	1135.09	0.00	0.00	0.00	603.84	115.25	1454.74	608.89	223.51	1457.75	453.96	131.53	1509.38	452.35	225.70	1509.51	714.55	-271.52	79.03	1313.86	-266.02	76.52	710.04
9.76000	599.10	176.25	29.15	565.26	172.14	36.84	402.77	246.66	30.47	423.04	236.16	73.50	680.34	24.05	191.05	654.37	31.71	202.06	511.79	41.35	244.46	532.03	40.10	291.02	607.97	163.67	1135.69	0.00	0.00	0.00	611.01	114.65	1455.18	616.00	222.76	1458.23	460.96	131.28	1510.03	459.27	224.92	1510.22	713.82	-271.85	79.20	1313.76	-265.65	76.71	710.31
9.77000	599.06	176.44	28.99	565.63	172.15	36.74	401.33	246.67	30.29	422.30	236.10	73.35	711.34	18.39	194.51	684.04	26.74	206.01	539.91	35.29	237.98	557.47	36.39	284.68	615.29	163.03	1136.26	0.00	0.00	0.00	617.50	114.28	1455.65	622.63	222.17	1458.69	467.77	130.53	1510.53	466.14	224.30	1510.84	713.36	-272.00	79.26	1314.49	-265.72	76.90	710.69
9.78000	599.08	176.59	28.93	566.00	172.24	36.70	402.48	246.49	30.52	423.75	235.79	73.36	742.55	12.93	198.47	714.85	21.51	207.99	568.12	28.94	231.17	583.10	32.03	278.09	623.15	162.57	1136.55	0.00	0.00	0.00	623.51	113.65	1456.02	628.43	221.52	1459.11	474.58	129.83	1511.02	472.94	223.56	1511.27	714.55	-271.70	79.55	1314.72	-265.72	76.95	709.00
9.79000	599.07	176.47	28.98	566.12	171.46	36.93	403.81	246.54	31.10	422.79	236.11	73.72	772.49	8.43	200.74	744.31	16.79	209.26	596.47	22.71	224.20	608.92	27.44	271.46	627.33	162.45	1136.74	0.00	0.00	0.00	629.90	112.95	1456.14	634.94	220.76	1459.31	481.34	129.20	1511.32	479.60	222.92	1511.63	714.92	-271.80	79.80	1313.88	-265.85	76.61	708.84
9.80000	599.05	176.38	29.04	565.89	171.78	37.36	401.18	246.39	30.25	423.59	235.92	74.10	802.48	3.80	202.52	774.35	12.59	210.02	624.88	17.01	217.08	634.84	21.64	265.22	635.41	162.10	1136.87	0.00	0.00	0.00	637.10	112.45	1456.32	643.29	219.96	1459.54	488.07	128.86	1511.50	486.26	222.43	1511.88	714.65	-271.70	79.58	1314.10	-265.93	76.56	708.76
9.81000	599.06	176.19	29.12	565.85	172.70	37.36	402.21	246.43	30.70	422.41	235.50	73.73	829.33	0.02	203.31	802.57	8.43	209.55	652.93	11.27	210.19	660.23	15.34	259.16	641.28	161.85	1136.68	0.00	0.00	0.00	644.35	111.80	1456.33	649.80	219.17	1459.62	494.80	127.64	1511.59	492.90	221.55	1511.97	713.69	-271.62	79.34	1314.08	-265.57	76.75	709.14
9.82000	599.07	176.28	29.04	565.51	172.34	37.78	402.19	246.33	30.68	423.16	235.35	73.97	855.87	-3.94	202.68	825.67	4.66	207.74	679.59	5.85	203.37	684.74	9.28	253.10	647.83	161.45	1136.52	0.00	0.00	0.00	650.73	110.84	1456.27	656.24	218.32	1459.56	501.56	127.31	1511.57	499.53	220.66	1512.01	713.60	-271.59	79.17	1314.48	-265.91	76.72	709.68
9.83000	599.13	176.39	28.96	565.08	172.21	37.73	403.15	246.20	31.15	423.98	235.21	73.96	881.40	-6.98	202.54	856.21	1.89	206.84	705.41	0.16	197.06	708.70	3.34	247.34	654.68	161.15	1136.26	0.00	0.00	0.00	656.71	110.18	1456.18	661.73	217.59	1459.52	508.29	126.46	1511.43	506.18	219.94	1511.96	714.82	-271.56	79.56	1313.93	-266.43	76.46	709.98
9.84000	599.12	176.36	29.02	564.62	172.04	37.73	401.91	246.00	30.82	422.51	235.24	73.99	905.82	-7.77	199.50	881.56	-0.37	203.96	730.13	-5.31	190.96	731.85	-2.00	241.67	661.15	160.56	1135.92	0.00	0.00	0.00	662.98	109.48	1455.77	667.99	216.85	1459.18	514.96	125.48	1511.13	512.65	219.29	1511.72	714.22	-271.47	79.11	1313.52	-265.94	76.56	709.20
9.85000	599.10	176.29	28.98	564.17	172.78	38.17	402.55	245.97	31.22	423.95	235.32	74.75	932.41	-8.80	195.42	903.37	-2.46	199.85	753.66	-9.92	184.86	753.99	-7.17	236.39	668.40	160.46	1135.56	0.00	0.00	0.00	670.38	108.54	1455.36	675.96	215.95	1458.80	521.58	124.97	1510.82	519.18	218.34	1511.41	713.97	-271.59	78.85	1313.98	-265.62	76.92	710.10
9.86000	599.15	176.43	28.84	563.95	172.95	38.04	404.92	245.82	32.02	422.85	235.30	74.63	954.70	-9.44	191.51	925.50	-3.64	195.85	775.86	-13.68	178.79	774.84	-12.27	231.46	673.25	159.73	1135.16	0.00	0.00	0.00	676.73	107.69	1454.83	682.47	215.22	1458.36	528.09	124.09	1510.44	525.71	217.50	1511.03	714.16	-270.76	79.12	1313.89	-265.59	76.88	709.90
9.87000	599.15	176.17	28.93	563.84	172.87	38.15	405.27	245.37	32.28	423.30	234.89	75.04	974.41	-9.58	187.58	944.05	-4.68	191.70	796.17	-17.09	173.22	793.96	-16.33	226.66	679.92	159.08	1134.75	0.00	0.00	0.00	683.35	106.43	1454.21	688.98	214.27	1457.82	534.52	123.01	1509.85	532.29	216.41	1510.58	714.13	-271.18	78.97	1313.72	-265.59	76.78	710.06
9.88000	599.17	176.15	28.83	563.98	171.97	37.82	403.00	245.06	31.82	490.07	203.76	408.54	994.74	-9.93	183.12	962.11	-5.57	188.18	814.37	-20.69	168.31	811.15	-20.66	222.53	686.71	158.33	1134.49	0.00	0.00	0.00	689.27	105.67	1453.65	694.57	213.32	1457.36	540.93	122.09	1509.19	538.78	215.53	1510.03	714.72	-271.41	79.11	1314.02	-266.28	76.61	710.62
9.89000	599.22	176.13	28.78	564.06	173.21	37.94	402.04	244.99	31.87	427.56	233.33	93.66	1008.02	-9.32	181.13	975.74	-6.27	184.58	830.86	-23.91	163.92	826.65	-24.09	218.53	693.31	157.94	1134.05	0.00	0.00	0.00	695.41	104.76	1452.98	700.86	212.18	1456.84	547.43	121.00	1508.46	545.36	214.23	1509.49	713.80	-271.84	78.92	1314.76	-266.29	76.64	710.41
9.90000	599.24	176.31	28.59	564.31	173.29	37.91	404.01	244.75	32.75	423.09	234.73	75.44	1023.26	-9.33	179.14	990.29	-6.77	182.49	845.47	-27.01	160.02	840.28	-26.51	214.56	699.76	157.41	1133.63	0.00	0.00	0.00	702.39	103.30	1452.22	708.75	210.99	1456.21	553.82	119.97	1507.76	551.95	213.24	1508.87	714.40	-271.57	79.01	1314.12	-266.16	76.71	710.30
9.91000	599.29	176.19	28.50	564.43	173.40	37.88	403.88	243.85	32.97	422.60	234.64	75.61	1034.70	-9.73	177.04	1001.42	-7.78	180.16	857.80	-30.09	156.57	852.03	-28.85	210.98	706.00	156.48	1133.10	0.00	0.00	0.00	708.86	102.27	1451.59	715.32	210.06	1455.69	560.33	119.09	1507.00	558.59	212.13	1508.20	714.56	-271.62	79.23	1314.14	-266.14	76.62	710.59
9.92000	599.44	175.88	28.57	564.72	173.45	37.74	404.16	243.59	33.50	425.07	234.63	77.14	1044.56	-10.75	174.91	1014.64	-8.48	178.67	868.26	-32.22	153.20	861.96	-30.19	207.33	712.31	155.77	1132.52	0.00	0.00	0.00	715.44	101.26	1451.04	721.81	209.01	1455.16	566.88	117.75	1506.20	565.24	211.03	1507.53	714.79	-271.68	79.35	1314.50	-265.90	76.75	709.79
9.93000	599.46	176.06	28.38	564.86	173.69	37.94	406.58	242.37	34.34	525.82	190.49	530.80	1056.35	-11.23	170.67	1025.29	-9.80	177.06	876.83	-33.51	149.77	870.11	-31.34	203.90	719.85	155.71	1131.92	0.00	0.00	0.00	723.11	101.47	1450.25	727.42	208.09	1454.74	573.50	116.70	1505.50	571.86	209.81	1506.83	714.36	-271.65	79.11	1314.17	-265.73	76.69	710.46
9.94000	599.61	176.02	28.22	564.98	173.31	37.70	406.99	242.11	35.33	430.74	231.54	102.37	1060.44	-13.27	169.68	1029.65	-10.89	173.43	883.62	-34.76	146.52	876.70	-31.45	200.23	726.75	154.42	1131.38	0.00	0.00	0.00	732.13	101.64	1449.57	733.82	206.93	1454.45	580.21	115.84	1504.87	578.55	208.40	1506.18	714.43	-271.84	79.10	1313.91	-265.97	76.59	710.03
9.95000	599.71	175.99	28.14	565.22	173.05	37.66	407.34	241.71	36.19	426.33	233.41	78.38	1066.17	-14.27	166.65	1036.42	-11.40	165.86	888.79	-35.13	143.08	881.87	-31.30	196.63	733.51	154.04	1130.74	0.00	0.00	0.00	741.17	100.75	1449.01	741.89	205.45	1454.05	586.93	114.63	1504.32	585.21	207.28	1505.61	714.35	-271.78	79.25	1314.40	-265.97	76.77	709.11
9.96000	599.89	175.99	27.90	565.48	173.53	37.37	407.75	241.38	37.09	425.49	233.81	79.16	1069.74	-15.93	163.05	1040.12	-12.17	162.00	892.58	-34.64	139.43	885.71	-30.86	193.07	740.21	153.09	1130.04	0.00	0.00	0.00	748.13	99.36	1448.85	748.43	204.43	1453.81	593.90	113.65	1503.88	592.04	205.89	1505.12	713.62	-272.17	78.99	1314.32	-266.19	76.79	710.05
9.97000	600.05	176.44	27.59	565.75	173.84	37.30	405.71	241.33	37.91	428.18	233.63	81.15	1072.39	-16.19	159.37	1042.67	-12.55	158.55	894.94	-34.06	135.88	888.32	-30.03	189.49	747.48	151.75	1129.39	0.00	0.00	0.00	755.42	98.60	1448.81	755.86	203.23	1453.70	601.06	111.95	1503.59	598.95	204.71	1504.77	713.37	-272.23	78.92	1314.36	-266.08	76.63	710.42
9.98000	600.15	176.21	27.49	566.13	173.47	36.94	406.59	241.54	39.27	561.36	179.43	622.97	1076.67	-16.07	153.69	1043.30	-12.18	154.52	896.20	-32.91	132.28	889.93	-28.90	186.12	754.57	150.98	1128.73	0.00	0.00	0.00	761.75	97.79	1448.76	761.99	202.19	1453.58	608.33	110.45	1503.40	606.04	203.25	1504.60	714.15	-271.91	79.27	1314.05	-266.01	76.67	709.89
9.99000	600.35	176.23	27.33	566.24	174.04	37.28	407.36	241.66	40.73	436.33	230.58	112.30	1074.68	-14.94	151.01	1044.16	-11.44	151.14	896.64	-31.10	128.66	890.60	-27.38	182.75	762.85	149.46	1128.13	0.00	0.00	0.00	769.11	96.58	1449.06	768.91	201.02	1453.84	615.84	109.09	1503.39	613.28	201.69	1504.53	714.04	-271.98	79.23	1314.07	-266.08	76.50	710.28
10.00000	600.52	176.10	27.21	566.45	174.28	36.96	406.45	242.03	41.72	428.60	233.92	84.12	1073.78	-12.47	147.02	1044.12	-9.25	147.47	896.17	-29.14	125.25	890.50	-25.51	179.47	765.02	151.69	1128.83	0.00	0.00	0.00	778.01	94.99	1449.38	777.31	199.60	1454.14	623.52	107.61	1503.58	620.64	200.22	1504.62	713.65	-272.06	79.03	1313.29	-265.98	76.59	710.21
10.01000	600.68	176.18	27.02	566.76	174.03	36.67	408.56	242.21	43.73	429.76	234.52	85.90	1073.03	-9.70	143.11	1043.94	-6.45	144.16	895.25	-26.40	121.78	889.79	-23.33	176.27	771.91	150.62	1128.64	0.00	0.00	0.00	785.88	93.67	1449.93	784.98	198.48	1454.57	631.36	106.28	1503.90	628.14	198.84	1504.82	714.31	-271.62	79.47	1313.17	-265.90	76.63	710.25
10.02000	600.79	176.18	26.87	566.89	174.26	36.46	408.44	242.36	45.40	432.08	234.87	88.60	1072.28	-5.40	139.20	1042.31	-2.96	140.77	893.85	-23.68	118.45	888.66	-20.70	173.08	780.27	148.97	1128.66	0.00	0.00	0.00	793.78	92.54	1450.63	792.94	197.14	1455.11	639.33	104.66	1504.37	635.85	197.56	1505.10	714.28	-271.95	79.32	1313.96	-266.38	76.68	709.86
10.03000	600.89	175.95	26.85	567.25	174.72	36.46	409.03	242.67	47.26	593.92	172.06	681.43	1073.56	-1.87	133.61	1040.28	1.40	136.82	892.21	-20.35	115.06	887.41	-17.72	169.86	788.89	147.34	1128.77	0.00	0.00	0.00	800.75	91.62	1451.29	799.66	196.00	1455.65	647.47	103.36	1505.02	643.69	195.87	1505.56	714.30	-272.20	79.23	1315.01	-266.09	77.05	710.27
10.04000	601.07	175.92	26.74	567.40	174.94	36.75	409.77	243.11	49.16	441.68	232.62	124.09	1069.41	4.54	130.70	1038.10	6.02	132.98	890.21	-16.64	111.60	885.88	-14.84	166.74	794.96	145.34	1128.97	0.00	0.00	0.00	808.88	90.37	1452.43	807.37	194.60	1456.67	655.67	101.64	1505.75	651.63	194.07	1506.18	713.75	-272.19	79.12	1314.02	-265.99	76.79	710.25
10.05000	601.17	176.02	26.60	567.64	175.63	36.45	411.21	243.74	51.56	435.24	236.73	94.50	1068.71	11.37	127.37	1036.41	12.76	129.78	888.49	-13.41	109.94	884.04	-11.32	163.71	805.06	143.28	1129.26	0.00	0.00	0.00	818.73	88.73	1453.74	817.00	192.91	1457.82	663.98	100.02	1506.59	659.77	192.37	1506.92	713.76	-271.93	79.14	1313.24	-265.87	76.69	709.76
10.06000	601.41	176.41	26.34	567.91	175.01	36.68	411.58	243.91	53.71	436.15	237.49	96.71	1065.81	17.56	124.76	1034.69	18.96	128.22	887.64	-11.55	108.87	882.44	-7.50	161.02	814.87	141.12	1129.88	0.00	0.00	0.00	827.34	87.09	1454.97	825.35	191.43	1458.94	672.42	98.40	1507.63	668.08	190.78	1507.77	713.87	-271.91	79.23	1313.77	-266.38	76.56	708.76
10.07000	601.47	176.03	26.43	568.23	175.09	36.39	412.40	244.61	56.15	437.77	237.61	99.66	1064.68	22.02	124.10	1033.21	23.29	126.84	887.22	-10.66	108.31	881.50	-4.10	158.21	821.76	138.71	1130.41	0.00	0.00	0.00	836.12	85.79	1456.31	834.05	190.06	1460.13	681.00	96.60	1508.75	676.50	188.88	1508.82	713.76	-271.84	79.14	1313.83	-266.21	76.59	709.60
10.08000	601.62	176.35	26.21	568.52	175.72	36.12	413.98	245.13	58.79	621.33	169.00	706.79	1064.11	23.97	122.35	1033.86	24.65	125.49	886.93	-8.75	107.03	880.80	-1.10	155.02	828.50	136.36	1131.16	0.00	0.00	0.00	843.77	84.47	1457.48	841.33	188.76	1461.20	689.70	94.44	1510.04	685.11	186.80	1509.96	713.83	-272.00	79.11	1314.55	-266.06	76.87	709.54
10.09000	601.80	176.26	26.17	568.70	175.56	36.28	414.05	245.57	61.35	451.13	234.61	137.16	1065.31	22.66	119.76	1034.55	24.53	124.09	886.49	-7.24	104.58	880.87	1.53	151.14	838.60	134.09	1132.07	0.00	0.00	0.00	852.42	82.92	1459.00	849.72	187.11	1462.59	698.56	92.27	1511.37	693.79	185.21	1511.13	714.52	-271.96	79.31	1313.99	-266.22	76.71	709.77
10.10000	601.85	176.22	26.07	569.08	175.67	36.06	416.80	246.31	64.66	443.20	239.08	107.12	1065.47	23.44	117.51	1035.83	26.49	125.12	886.45	-6.50	103.47	881.53	3.75	147.07	848.59	131.51	1133.17	0.00	0.00	0.00	862.94	81.28	1460.87	860.36	185.14	1464.29	707.49	90.11	1512.78	702.53	183.51	1512.36	714.90	-271.96	79.51	1314.48	-266.02	76.84	709.56
10.11000	602.01	176.17	26.03	569.45	175.45	36.06	417.90	246.59	67.40	445.14	239.49	110.13	1067.08	23.88	114.68	1036.90	26.79	122.85	886.47	-5.97	103.00	882.21	5.68	143.74	856.56	129.08	1134.12	0.00	0.00	0.00	872.02	79.41	1462.46	869.23	183.40	1465.73	716.45	88.02	1514.24	711.24	181.32	1513.62	714.30	-271.94	79.20	1314.20	-265.76	77.03	708.82
10.12000	602.14	176.10	26.06	569.79	175.79	35.88	419.97	247.11	70.63	447.32	240.64	114.01	1067.00	25.21	112.61	1036.27	27.46	120.94	886.60	-5.67	103.07	882.87	6.86	142.13	866.08	126.61	1135.35	0.00	0.00	0.00	881.09	77.21	1464.19	878.21	181.73	1467.31	725.33	85.41	1515.76	719.85	178.96	1514.99	714.34	-271.83	79.40	1313.82	-266.00	76.97	709.61
10.13000	602.26	176.20	26.01	570.29	175.62	35.75	421.26	247.53	73.80	646.38	167.86	714.82	1067.58	25.79	110.47	1036.40	27.63	119.45	886.92	-5.68	103.19	883.64	7.17	142.70	874.20	124.10	1136.71	0.00	0.00	0.00	890.97	76.94	1465.48	886.74	180.29	1468.40	734.45	82.94	1517.54	728.51	176.78	1516.58	713.94	-271.91	79.42	1314.22	-265.85	76.81	710.45
10.14000	602.39	176.14	26.05	570.71	176.11	35.89	424.50	248.52	77.86	464.13	239.19	153.34	1068.35	25.55	109.32	1036.05	27.32	118.06	887.28	-5.47	103.26	884.86	6.92	143.33	882.24	121.69	1138.20	0.00	0.00	0.00	898.27	74.66	1467.95	896.27	178.42	1469.96	743.63	80.05	1519.51	737.23	174.44	1518.44	713.94	-271.86	79.26	1313.90	-265.84	76.71	710.24
10.15000	602.52	176.27	25.97	571.25	176.26	35.97	427.50	249.09	81.97	456.26	244.36	124.57	1069.71	25.35	108.20	1036.72	27.55	117.67	887.58	-5.37	103.32	885.48	6.91	143.88	893.39	119.33	1140.01	0.00	0.00	0.00	903.16	68.81	1471.62	907.26	176.06	1472.13	752.87	77.35	1521.64	745.93	172.20	1520.43	713.84	-271.77	79.21	1314.07	-265.98	76.71	709.78
10.16000	602.78	176.18	26.05	571.92	177.22	36.01	429.94	248.97	85.84	460.38	244.91	128.46	1069.27	25.63	107.44	1037.29	27.39	117.39	887.80	-5.30	103.33	885.85	7.00	144.28	902.20	116.69	1141.52	0.00	0.00	0.00	910.31	66.16	1474.11	916.10	173.98	1474.24	762.09	74.42	1523.81	754.68	169.71	1522.48	713.98	-271.82	79.28	1313.63	-265.82	76.56	709.33
10.17000	602.92	176.23	25.95	572.81	176.78	35.75	433.52	249.86	90.76	464.64	245.60	132.93	1070.25	26.04	107.32	1037.09	27.64	116.97	887.87	-5.54	103.40	886.39	6.88	144.12	911.64	114.29	1143.40	0.00	0.00	0.00	919.02	63.89	1476.44	924.90	171.95	1476.40	771.27	71.69	1526.03	763.37	167.39	1524.57	714.69	-272.00	79.52	1314.00	-266.17	76.56	709.33
10.18000	603.25	176.52	25.77	573.74	176.24	35.97	435.85	250.14	95.18	672.97	168.74	716.05	1071.54	25.69	107.03	1037.78	27.09	116.67	888.00	-5.62	103.32	886.94	6.50	143.81	920.17	111.64	1145.53	0.00	0.00	0.00	929.83	63.78	1478.02	932.49	170.11	1478.31	780.43	69.30	1528.40	772.20	164.87	1526.82	713.82	-271.81	79.17	1314.05	-266.13	76.66	708.93
10.19000	603.69	176.24	25.82	575.02	176.93	35.84	440.64	249.90	100.46	487.07	243.71	172.96	1071.79	25.19	106.64	1036.85	27.61	116.50	888.08	-5.46	103.17	887.45	6.34	143.37	928.17	108.74	1147.71	0.00	0.00	0.00	942.59	63.95	1479.62	940.66	167.96	1480.51	789.52	67.05	1530.99	780.88	162.75	1529.30	712.95	-272.14	78.90	1314.24	-265.99	76.64	709.20
10.20000	604.44	176.31	25.57	576.99	176.46	36.05	446.78	250.20	106.87	482.77	248.56	146.22	1069.75	25.12	105.68	1037.36	27.36	116.41	888.08	-5.73	103.20	887.86	6.35	143.05	936.34	106.01	1150.01	0.00	0.00	0.00	954.39	61.94	1482.09	950.83	165.31	1483.19	798.38	64.30	1533.57	789.46	160.03	1531.86	714.03	-271.97	79.19	1313.76	-265.84	76.56	709.87
10.21000	605.86	176.67	25.08	579.46	176.50	36.30	453.36	249.67	113.39	489.54	248.76	151.48	1071.20	25.74	106.25	1036.75	27.34	116.03	888.18	-5.69	103.15	888.02	6.40	142.97	945.07	103.14	1152.63	0.00	0.00	0.00	963.12	59.90	1484.42	959.20	163.19	1485.44	807.08	61.69	1536.13	797.97	157.75	1534.36	714.37	-271.92	79.35	1313.49	-265.83	76.60	709.50
10.22000	607.89	176.59	24.46	583.04	175.62	37.17	459.13	249.20	120.98	495.83	249.19	157.51	1070.31	25.60	105.78	1036.92	27.16	115.87	888.24	-5.52	103.07	888.02	6.22	143.11	953.94	100.35	1155.34	0.00	0.00	0.00	971.47	57.54	1486.65	967.51	161.00	1487.67	815.61	59.45	1538.64	806.25	155.35	1536.90	714.77	-272.60	79.88	1313.77	-266.09	76.63	708.71
10.23000	610.84	177.46	23.30	587.96	175.96	38.60	465.24	248.92	129.72	504.01	248.58	164.55	1070.94	25.36	105.72	1037.56	27.32	116.07	888.27	-5.40	102.94	888.05	6.26	142.99	961.79	97.83	1158.03	0.00	0.00	0.00	979.82	55.72	1488.87	975.50	159.01	1489.81	823.95	57.18	1541.04	814.31	152.97	1539.24	713.74	-272.52	79.51	1313.62	-266.23	76.64	708.53
10.24000	614.38	178.14	22.20	594.08	176.04	39.78	471.95	248.34	139.65	511.71	247.52	172.04	1069.65	25.53	105.40	1037.24	27.53	115.99	888.20	-5.85	103.08	888.08	6.20	142.87	969.63	95.34	1160.50	0.00	0.00	0.00	987.81	53.24	1490.96	983.32	156.81	1491.85	832.04	54.65	1543.20	822.10	150.74	1541.43	713.38	-272.58	79.35	1314.10	-266.23	76.83	708.78
10.25000	618.17	179.86	21.13	600.03	175.29	44.10	479.30	247.20	150.56	520.97	245.88	180.66	1070.55	25.63	105.47	1036.44	27.38	115.58	888.25	-5.65	102.86	888.18	6.08	142.74	975.22	92.98	1162.61	0.00	0.00	0.00	995.63	51.25	1492.92	990.83	154.66	1493.76	839.86	51.80	1545.24	829.75	148.07	1543.47	713.86	-272.62	79.47	1314.27	-266.11	76.78	707.93
10.26000	621.34	179.94	22.38	601.78	177.46	52.10	484.46	245.37	162.68	529.58	243.77	190.09	1070.21	25.23	105.10	1036.58	27.18	115.51	888.28	-5.60	102.81	888.27	5.71	142.70	981.81	90.98	1164.69	0.00	0.00	0.00	1003.24	49.19	1494.77	998.06	152.73	1495.57	847.49	49.58	1547.17	837.23	145.69	1545.37	714.87	-272.50	79.84	1314.11	-266.30	76.70	708.16
10.27000	624.44	179.56	28.23	603.87	175.98	58.10	491.97	242.22	175.42	538.81	240.46	200.37	1070.68	25.40	105.31	1035.81	27.60	115.53	888.31	-5.69	102.78	888.41	5.59	142.59	987.60	89.16	1166.68	0.00	0.00	0.00	1010.50	47.26	1496.49	1005.11	150.66	1497.29	854.86	47.83	1549.00	844.31	143.54	1547.11	714.64	-272.42	79.60	1314.04	-266.22	76.70	708.77
10.28000	630.29	178.11	37.61	609.62	175.27	68.61	500.49	238.72	188.66	549.97	236.53	212.24	1069.85	24.97	104.83	1036.25	27.22	115.45	888.34	-5.50	102.68	888.53	5.35	142.54	993.58	87.43	1168.31	0.00	0.00	0.00	1017.52	45.17	1497.99	1011.89	148.69	1498.83	861.87	45.25	1550.63	851.17	141.59	1548.79	713.73	-272.68	79.23	1313.70	-266.18	76.49	708.00
10.29000	636.27	176.44	48.10	616.91	172.15	80.13	509.85	234.44	201.39	557.90	232.27	223.80	1069.12	25.15	104.62	1035.63	26.79	114.92	888.29	-5.77	102.71	888.58	5.12	142.52	999.21	85.65	1169.65	0.00	0.00	0.00	1024.37	43.41	1499.37	1018.42	146.75	1500.35	868.74	43.15	1552.17	857.82	139.34	1550.38	712.86	-272.85	79.27	1313.78	-266.36	76.40	707.57
10.30000	637.31	173.57	60.83	623.16	169.57	91.09	519.00	228.75	214.70	568.67	227.81	236.26	1069.89	25.23	104.98	1035.21	26.75	114.76	888.34	-5.64	102.59	888.59	4.97	142.47	1006.32	83.39	1171.80	0.00	0.00	0.00	1031.05	41.96	1500.78	1024.75	144.86	1501.82	875.50	41.08	1553.61	864.20	137.28	1551.91	713.34	-272.82	79.46	1314.01	-266.74	76.47	707.38
10.31000	644.54	171.38	71.70	629.27	166.46	101.96	528.58	223.18	228.43	578.77	222.59	248.37	1070.40	25.41	105.27	1034.14	25.88	113.84	888.27	-5.86	102.68	888.59	4.78	142.46	1013.30	81.25	1173.86	0.00	0.00	0.00	1037.41	39.88	1502.03	1030.90	143.25	1503.20	882.09	39.46	1555.02	870.50	135.09	1553.39	713.49	-272.82	79.47	1313.53	-266.70	76.34	707.61
10.32000	654.98	169.20	83.25	637.51	163.32	113.66	538.86	217.74	241.98	590.29	218.23	261.24	1067.48	25.50	104.51	1034.83	25.85	113.92	888.25	-5.77	102.63	888.64	4.74	142.39	1020.16	79.22	1175.82	0.00	0.00	0.00	1043.67	38.07	1503.25	1037.08	141.26	1504.56	888.55	37.65	1556.36	876.56	133.33	1554.86	712.71	-272.77	79.19	1314.14	-266.70	76.49	707.10
10.33000	669.62	166.82	95.43	647.32	160.14	125.74	549.59	212.66	255.30	602.05	212.74	273.41	1069.12	24.87	104.66	1034.76	26.35	114.37	888.25	-5.70	102.57	888.63	4.62	142.37	1026.89	77.30	1177.69	0.00	0.00	0.00	1049.89	36.82	1504.44	1043.10	139.49	1505.90	894.84	36.12	1557.71	882.49	131.70	1556.27	713.86	-272.69	79.58	1313.83	-266.65	76.40	706.86
10.34000	675.78	165.11	103.53	656.99	156.43	136.65	561.59	206.52	267.37	612.85	207.87	284.76	1070.03	25.26	105.08	1034.76	25.58	113.90	888.29	-5.97	102.65	888.56	4.35	142.39	1033.50	75.48	1179.47	0.00	0.00	0.00	1055.68	34.81	1505.54	1048.98	138.00	1507.13	900.75	34.04	1559.00	888.38	129.77	1557.64	713.32	-272.58	79.38	1313.79	-266.54	76.43	706.87
10.35000	687.41	162.54	113.52	670.12	153.74	146.75	574.48	201.45	278.60	626.10	203.46	294.82	1069.55	24.55	104.76	1035.46	26.34	114.62	888.30	-5.80	102.49	888.56	4.21	142.39	1040.00	73.77	1181.17	0.00	0.00	0.00	1061.52	33.54	1506.67	1054.62	136.69	1508.32	906.67	32.59	1560.33	894.08	128.19	1559.05	712.92	-272.71	79.35	1313.65	-266.52	76.35	706.25
10.36000	706.88	159.99	125.05	681.44	151.89	154.86	587.89	197.23	288.42	639.38	198.89	304.09	1068.94	24.50	104.52	1032.91	26.29	114.00	888.30	-6.00	102.58	888.56	4.01	142.42	1046.38	72.16	1182.78	0.00	0.00	0.00	1067.34	32.37	1507.85	1060.23	135.08	1509.56	912.49	31.16	1561.63	899.68	126.65	1560.43	713.25	-272.78	79.57	1313.30	-266.48	76.29	704.43
10.37000	715.69	157.74	132.18	696.80	149.52	162.91	601.79	192.20	296.09	653.15	193.94	311.74	1069.80	24.88	105.01	1032.66	26.36	113.91	888.24	-6.30	102.69	888.57	3.64	142.56	1052.66	70.65	1184.31	0.00	0.00	0.00	1072.80	30.64	1508.98	1065.80	133.61	1510.73	918.13	29.61	1563.01	905.24	124.99	1561.80	713.03	-272.85	79.46	1313.93	-266.49	76.38	704.84
10.38000	732.08	156.39	139.01	713.87	148.08	169.31	615.90	187.58	301.95	667.39	189.27	317.75	1070.25	24.57	105.07	1032.59	26.40	114.08	888.29	-6.01	102.43	888.64	3.63	142.59	1058.83	69.23	1185.76	0.00	0.00	0.00	1078.39	29.63	1510.20	1071.10	132.51	1511.87	923.76	28.00	1564.32	910.62	123.57	1563.08	713.08	-273.18	79.73	1314.31	-266.53	76.49	706.58
10.39000	746.08	155.29	143.27	730.22	147.09	173.66	630.58	182.79	305.59	682.27	185.14	322.01	1067.77	24.43	104.38	1028.47	25.53	113.48	888.28	-6.36	102.56	888.63	3.36	142.79	1064.90	67.92	1187.13	0.00	0.00	0.00	1083.73	28.12	1511.31	1076.42	131.15	1513.02	929.19	26.61	1565.63	916.01	122.16	1564.38	712.57	-272.92	79.44	1314.41	-266.57	76.40	706.48
10.40000	764.54	154.54	147.06	748.72	145.21	177.21	645.68	178.26	307.35	697.63	180.69	324.27	1070.50	24.48	105.16	1028.36	25.43	113.41	888.35	-6.29	102.53	888.63	3.09	143.00	1070.87	66.70	1188.42	0.00	0.00	0.00	1089.27	27.24	1512.41	1081.52	130.17	1514.12	934.48	25.14	1566.92	921.35	120.35	1565.64	713.27	-272.81	79.63	1314.28	-266.22	76.51	707.67
10.41000	782.72	152.89	149.49	767.75	143.40	179.52	661.59	174.08	306.88	713.35	177.06	324.94	1068.88	24.14	104.60	1029.25	25.30	113.56	888.39	-6.50	102.62	888.63	2.99	143.16	1076.75	65.57	1189.64	0.00	0.00	0.00	1094.39	25.65	1513.45	1086.64	128.91	1515.20	939.79	23.66	1568.16	926.51	118.53	1566.92	714.72	-272.63	79.90	1313.84	-266.32	76.59	707.55
10.42000	803.92	151.72	151.02	788.13	141.15	180.64	678.11	170.87	304.63	729.64	173.82	323.85	1069.45	24.40	105.04	1030.03	25.14	113.66	888.41	-6.48	102.62	888.58	2.77	143.43	1082.54	64.54	1190.79	0.00	0.00	0.00	1099.80	25.04	1514.56	1091.76	127.49	1516.31	945.09	22.67	1569.39	931.52	117.20	1568.10	712.86	-273.00	79.55	1314.45	-266.58	76.66	707.84
10.43000	825.68	150.04	151.28	809.85	139.65	180.30	695.31	167.55	300.33	746.06	170.57	320.90	1069.63	24.01	104.78	1026.07	25.14	112.31	888.49	-6.31	102.55	888.53	2.65	143.65	1088.24	63.59	1191.86	0.00	0.00	0.00	1105.19	24.23	1515.56	1096.73	126.29	1517.33	950.27	21.33	1570.52	936.48	115.99	1569.23	712.58	-272.77	79.15	1313.57	-266.68	76.32	708.19
10.44000	848.27	147.52	150.75	831.74	137.07	179.10	713.50	164.46	294.21	763.00	168.07	316.56	1069.97	23.83	104.79	1028.50	25.14	112.96	888.58	-6.24	102.55	888.48	2.46	143.89	1093.86	62.73	1192.87	0.00	0.00	0.00	1110.27	22.77	1516.60	1101.61	125.18	1518.39	955.44	19.92	1571.65	941.41	114.45	1570.44	713.13	-272.73	79.08	1313.96	-266.69	76.54	708.63
10.45000	870.24	144.28	149.69	853.85	134.25	176.94	732.20	161.81	286.61	780.46	165.64	310.60	1069.75	23.84	104.85	1029.08	25.05	113.14	888.56	-6.59	102.78	888.41	2.19	144.22	1099.41	61.96	1193.81	0.00	0.00	0.00	1115.23	21.24	1517.62	1106.45	124.04	1519.42	960.47	18.44	1572.73	946.26	112.92	1571.60	714.44	-273.01	79.23	1313.68	-266.69	76.44	708.21
10.46000	895.40	140.99	148.08	875.27	130.74	174.79	751.34	159.26	277.29	798.74	162.38	303.03	1069.00	24.13	104.72	1027.28	25.28	112.35	888.57	-6.60	102.85	888.37	2.03	144.47	1104.88	61.27	1194.69	0.00	0.00	0.00	1120.33	20.20	1518.59	1111.32	122.93	1520.54	965.53	17.24	1573.73	951.15	111.25	1572.69	713.36	-272.82	79.15	1314.01	-266.81	76.41	709.09
10.47000	921.57	137.74	145.75	901.75	127.46	172.03	771.18	156.58	266.51	818.43	161.20	295.71	1070.67	23.95	105.23	1026.22	25.65	111.86	888.65	-6.24	102.73	888.31	1.70	144.81	1110.28	60.66	1195.51	0.00	0.00	0.00	1125.14	18.47	1519.39	1116.09	121.86	1521.53	970.45	15.90	1574.67	955.87	110.09	1573.68	712.93	-272.83	78.94	1314.12	-266.63	76.47	709.12
10.48000	950.13	134.82	143.65	928.00	123.44	167.71	792.49	155.08	255.70	836.79	159.11	286.04	1069.77	23.60	104.68	1030.17	25.85	113.19	888.59	-6.67	102.90	888.28	1.69	144.94	1115.61	60.14	1196.27	0.00	0.00	0.00	1130.26	18.03	1520.39	1120.86	120.65	1522.50	975.33	14.53	1575.61	960.65	108.67	1574.70	713.49	-272.78	79.03	1314.31	-266.72	76.60	709.34
10.49000	981.81	133.06	140.32	952.31	121.56	164.55	813.40	153.62	243.18	855.59	157.67	275.49	1070.17	23.43	104.70	1030.45	26.15	113.41	888.72	-6.43	102.80	888.16	1.28	145.24	1120.88	59.69	1196.97	0.00	0.00	0.00	1135.31	17.10	1521.27	1125.66	119.47	1523.42	980.27	13.49	1576.44	965.48	107.19	1575.62	713.71	-272.96	79.08	1314.26	-266.41	76.65	709.13
10.50000	1009.84	130.67	137.37	982.71	119.82	159.64	835.63	153.82	230.90	876.90	155.88	264.72	1068.94	24.23	104.62	1031.90	26.44	114.43	888.69	-6.66	102.92	888.04	1.06	145.43	1126.09	59.31	1197.62	0.00	0.00	0.00	1140.11	16.14	1521.96	1130.40	118.33	1524.34	985.16	12.54	1577.24	970.25	105.85	1576.53	713.52	-272.63	79.10	1313.84	-266.47	76.46	709.25
10.51000	1037.76	128.76	134.86	1011.96	117.24	155.89	857.05	152.65	217.25	897.04	154.88	253.74	1070.59	24.32	105.56	1031.51	26.51	114.88	888.75	-6.50	102.82	887.92	0.89	145.61	1131.24	59.01	1198.21	0.00	0.00	0.00	1145.03	15.15	1522.56	1135.09	117.26	1525.15	989.87	10.95	1577.88	975.02	104.38	1577.36	713.57	-272.35	79.14	1313.99	-266.57	76.35	708.62
10.52000	1065.42	127.28	132.88	1038.62	116.34	151.93	881.60	152.88	204.44	918.20	154.57	243.05	1069.58	28.30	108.28	1036.54	26.90	117.55	888.67	-6.84	103.04	887.82	0.92	145.68	1136.35	58.79	1198.75	0.00	0.00	0.00	1149.82	14.10	1523.07	1139.71	116.24	1525.86	994.67	9.65	1578.46	979.70	103.21	1578.02	713.97	-271.91	79.21	1314.83	-266.66	76.55	708.77
10.53000	1093.62	126.54	131.63	1065.30	115.27	148.84	904.87	153.01	192.34	938.60	155.15	232.71	1071.56	28.57	109.81	1035.66	26.62	118.16	888.66	-6.74	102.95	887.70	0.77	145.80	1141.40	58.63	1199.25	0.00	0.00	0.00	1154.85	13.33	1523.61	1144.38	115.14	1526.56	999.41	8.51	1578.89	984.44	101.87	1578.66	713.06	-272.29	78.87	1314.52	-266.38	76.64	708.34
10.54000	1120.29	126.15	130.63	1091.33	114.70	146.19	928.65	153.31	180.59	959.89	155.18	222.93	1069.46	28.23	109.49	1036.75	26.26	119.35	888.69	-6.41	102.76	887.55	0.61	145.88	1146.41	58.54	1199.69	0.00	0.00	0.00	1159.45	11.54	1524.08	1148.97	114.21	1527.10	1004.08	7.26	1579.24	989.14	100.55	1579.17	714.07	-272.26	79.08	1314.45	-266.50	76.57	708.34
10.55000	1146.23	126.03	130.24	1117.39	115.32	144.28	952.15	154.51	170.00	980.74	155.68	213.65	1070.97	27.76	110.59	1038.83	25.79	120.53	888.64	-6.66	102.83	887.43	0.69	145.82	1151.38	58.52	1200.10	0.00	0.00	0.00	1164.03	11.00	1524.21	1153.58	113.18	1527.54	1008.76	6.02	1579.47	993.70	99.45	1579.58	713.89	-272.39	79.18	1314.57	-266.63	76.40	708.82
10.56000	1174.93	127.88	128.15	1142.13	115.42	142.70	975.45	155.64	160.28	1002.01	156.02	205.39	1070.70	27.27	111.08	1037.20	24.77	120.10	888.50	-6.88	102.95	887.22	0.70	145.77	1156.31	58.56	1200.46	0.00	0.00	0.00	1168.53	9.67	1524.44	1158.06	112.34	1527.90	1013.32	5.10	1579.61	998.22	98.52	1579.88	713.70	-272.26	79.25	1314.56	-266.31	76.61	708.92
10.57000	1199.07	127.53	128.52	1165.80	116.20	141.69	998.46	156.44	151.50	1022.70	156.79	198.39	1069.58	26.30	110.67	1039.98	24.08	120.93	888.44	-6.67	102.85	886.98	0.79	145.64	1161.21	58.67	1200.78	0.00	0.00	0.00	1173.22	10.05	1524.58	1162.52	111.37	1528.14	1017.95	4.20	1579.65	1002.71	97.31	1580.04	713.92	-272.50	79.18	1315.08	-266.19	76.79	708.53
10.58000	1221.67	127.58	129.20	1187.93	115.62	141.26	1020.49	156.81	143.70	1042.66	157.36	192.13	1066.89	25.61	110.24	1039.69	23.17	120.69	888.42	-6.42	102.78	886.82	1.03	145.46	1166.08	58.84	1201.06	0.00	0.00	0.00	1177.51	9.03	1524.57	1166.87	110.66	1528.30	1022.43	3.26	1579.58	1007.10	96.36	1580.20	713.26	-272.23	79.22	1314.05	-266.63	76.19	708.68
10.59000	1240.61	121.61	132.47	1208.66	115.65	141.11	1041.24	157.18	136.99	1062.17	157.09	186.51	1066.60	25.10	109.74	1037.44	22.28	119.66	888.32	-6.48	102.81	886.68	1.15	145.33	1170.93	59.07	1201.30	0.00	0.00	0.00	1181.66	7.41	1524.51	1171.29	109.92	1528.42	1026.93	2.64	1579.48	1011.46	95.52	1580.19	713.41	-272.30	79.03	1313.81	-266.12	76.30	709.62
10.60000	1260.01	125.34	134.27	1227.93	115.29	141.52	1061.39	155.82	130.64	1079.10	157.49	181.84	1068.33	24.25	110.29	1037.36	22.04	119.48	888.24	-6.53	102.88	886.57	1.23	145.18	1175.75	59.35	1201.51	0.00	0.00	0.00	1186.45	8.11	1524.29	1175.69	109.38	1528.45	1031.23	1.72	1579.25	1015.68	95.00	1580.13	714.24	-272.09	79.20	1314.09	-266.19	76.28	709.84
10.61000	1280.88	127.05	133.60	1246.66	115.43	142.10	1079.77	155.82	126.03	1096.11	157.02	177.91	1067.02	24.02	109.49	1036.71	21.60	119.21	888.16	-6.44	102.84	886.49	1.51	144.96	1180.56	59.69	1201.69	0.00	0.00	0.00	1190.78	7.01	1524.27	1179.98	109.07	1528.45	1035.71	1.13	1578.92	1020.06	94.35	1579.97	714.02	-272.02	79.26	1313.71	-265.97	76.44	709.14
10.62000	1297.71	127.63	135.04	1263.37	115.63	142.78	1097.16	154.99	121.99	1111.70	157.33	174.91	1068.53	23.79	110.20	1036.01	21.42	118.79	888.18	-6.20	102.63	886.38	1.62	144.74	1185.35	60.09	1201.84	0.00	0.00	0.00	1194.92	5.77	1524.04	1184.44	108.38	1528.46	1040.08	0.76	1578.58	1024.49	93.65	1579.67	713.64	-272.24	79.09	1313.11	-266.25	76.39	708.90
10.63000	1311.76	126.77	139.03	1279.54	115.60	143.18	1113.19	153.88	118.60	1126.14	156.13	172.02	1068.95	21.76	107.32	1034.45	21.37	118.23	887.99	-6.40	102.68	886.36	1.85	144.49	1190.13	60.53	1201.96	0.00	0.00	0.00	1199.57	6.04	1523.81	1188.81	108.33	1528.41	1044.35	0.24	1578.06	1028.80	93.37	1579.26	713.75	-272.28	79.25	1313.90	-266.36	76.52	709.03
10.64000	1325.09	127.28	139.90	1292.84	116.56	143.23	1127.60	153.45	116.03	1139.90	155.48	169.85	1068.88	21.67	107.01	1036.09	21.40	118.93	888.00	-6.18	102.65	886.34	2.04	144.38	1194.91	61.03	1202.06	0.00	0.00	0.00	1204.03	5.76	1523.72	1193.46	107.85	1528.36	1048.58	-0.30	1577.42	1033.11	93.03	1578.73	713.57	-272.05	79.20	1314.10	-266.23	76.66	709.51
10.65000	1337.98	128.04	140.33	1305.78	116.75	142.89	1140.31	152.82	113.71	1151.04	154.79	167.63	1069.27	21.78	107.18	1036.46	21.42	119.02	888.11	-5.85	102.57	886.37	2.16	144.36	1199.68	61.57	1202.13	0.00	0.00	0.00	1208.61	6.18	1523.46	1197.99	107.73	1528.23	1052.95	-0.09	1576.68	1037.40	93.31	1578.05	714.11	-271.64	79.39	1314.26	-266.18	76.84	709.21
10.66000	1349.13	128.83	139.56	1316.10	117.73	141.60	1151.23	152.55	111.97	1161.17	154.32	166.06	1069.05	22.11	107.24	1035.30	21.55	118.61	888.06	-5.72	102.61	886.46	2.40	144.31	1204.45	62.16	1202.18	0.00	0.00	0.00	1213.45	6.55	1523.16	1197.29	107.80	1529.24	1057.24	-0.12	1575.85	1041.75	93.18	1577.36	713.50	-271.93	79.33	1315.13	-266.01	76.98	709.22
10.67000	1357.74	129.99	136.74	1326.01	119.07	139.70	1159.97	152.25	110.30	1169.76	154.32	164.79	1069.04	21.86	106.98	1036.03	21.39	118.75	888.12	-5.57	102.59	886.57	2.67	144.29	1209.23	62.79	1202.21	0.00	0.00	0.00	1218.21	7.11	1522.78	1201.13	107.81	1529.18	1061.67	-0.18	1575.03	1046.35	93.44	1576.60	713.40	-272.28	78.98	1314.86	-266.19	77.09	709.12
10.68000	1364.43	131.17	132.74	1333.10	119.51	136.21	1166.52	152.22	108.85	1177.17	154.55	163.67	1068.32	21.64	106.68	1037.00	21.34	118.98	888.09	-5.70	102.75	886.69	2.66	144.44	1214.02	63.47	1202.23	0.00	0.00	0.00	1222.45	5.38	1522.25	1205.76	107.86	1528.83	1066.21	-0.25	1574.27	1051.18	93.51	1575.99	714.17	-272.21	79.22	1313.97	-266.24	76.70	709.11
10.69000	1368.95	131.87	128.59	1337.63	120.30	132.72	1171.13	152.14	107.19	1181.86	154.64	161.97	1068.35	21.98	106.76	1038.26	21.49	119.36	888.11	-5.75	102.90	886.98	3.13	144.47	1218.81	64.19	1202.23	0.00	0.00	0.00	1227.20	5.43	1521.62	1210.30	108.12	1528.32	1070.95	0.14	1573.61	1056.01	93.64	1575.43	713.60	-271.64	79.23	1314.04	-265.88	76.40	709.36
10.70000	1372.85	132.25	124.99	1341.13	120.73	129.12	1174.06	151.18	105.16	1185.82	154.77	160.59	1069.00	21.69	107.01	1038.68	21.22	119.47	888.31	-5.20	102.81	887.24	3.13	144.79	1223.63	64.94	1202.21	0.00	0.00	0.00	1232.24	6.63	1521.12	1220.82	108.12	1526.60	1075.80	0.71	1573.09	1061.03	94.05	1574.92	713.98	-271.97	79.27	1314.79	-266.24	76.93	708.55
10.71000	1374.51	131.71	120.89	1343.05	119.51	125.86	1174.35	151.26	104.05	1186.80	154.13	158.80	1069.45	21.59	106.84	1038.41	21.49	119.54	888.50	-5.03	102.95	887.48	3.03	145.28	1228.46	65.73	1202.19	0.00	0.00	0.00	1237.16	6.99	1520.51	1227.19	108.24	1525.84	1080.89	1.62	1572.58	1066.05	94.70	1574.46	713.55	-272.20	78.97	1314.33	-266.06	76.65	708.60
10.72000	1377.38	131.21	114.66	1342.98	117.78	122.37	1174.77	150.48	104.22	1186.41	153.50	157.57	1069.37	22.22	107.14	1038.71	21.35	119.56	888.66	-4.83	103.19	887.88	3.17	145.75	1233.32	66.56	1202.15	0.00	0.00	0.00	1241.83	5.95	1519.96	1232.38	108.55	1525.38	1085.89	2.10	1572.09	1071.19	95.37	1574.01	713.83	-271.88	79.25	1314.03	-266.04	76.50	709.06
10.73000	1373.59	127.74	115.31	1342.76	115.84	120.76	1174.94	150.20	103.91	1187.82	152.14	156.01	1069.25	22.16	107.04	1038.57	21.44	119.48	888.81	-4.67	103.42	888.30	3.03	146.46	1238.21	67.42	1202.12	0.00	0.00	0.00	1246.39	6.80	1519.56	1236.95	108.95	1524.98	1090.90	2.46	1571.62	1076.43	95.89	1573.63	713.32	-272.20	78.96	1313.84	-266.50	76.75	708.39
10.74000	1376.94	127.36	111.33	1342.65	114.18	119.42	1175.04	149.88	103.54	1186.96	151.10	155.26	1069.56	21.62	106.95	1038.72	21.31	119.63	889.02	-4.25	103.63	888.75	3.08	147.17	1243.12	68.31	1202.07	0.00	0.00	0.00	1251.87	8.91	1519.34	1242.02	109.67	1524.82	1096.13	3.35	1571.18	1081.72	96.70	1573.24	713.13	-272.41	78.90	1313.75	-266.34	76.59	708.70
10.75000	1372.39	125.67	112.86	1341.68	114.08	118.56	1174.70	150.12	102.98	1187.25	150.25	154.26	1070.80	21.15	107.24	1037.60	21.13	119.12	889.30	-4.03	104.03	889.32	2.87	148.15	1248.08	69.23	1202.02	0.00	0.00	0.00	1258.07	10.28	1518.90	1248.57	110.36	1524.57	1101.40	4.31	1570.77	1087.18	97.45	1572.93	713.67	-272.27	79.08	1314.22	-265.96	76.55	708.44
10.76000	1372.97	126.03	111.74	1342.30	114.35	117.87	1174.86	149.73	102.87	1186.52	149.70	152.87	1070.32	21.33	107.09	1037.28	20.96	118.97	889.57	-3.88	104.65	889.98	2.76	149.19	1253.07	70.18	1201.98	0.00	0.00	0.00	1263.63	10.87	1518.73	1254.20	111.03	1524.39	1106.69	5.19	1570.36	1092.63	98.37	1572.56	713.82	-271.98	79.26	1314.82	-266.06	76.96	708.87
10.77000	1377.70	127.32	108.31	1342.31	114.20	116.80	1174.95	149.35	102.39	1186.74	148.89	151.35	1072.97	22.32	106.55	1034.09	20.82	117.57	889.98	-3.56	105.37	890.74	2.45	150.57	1258.10	71.15	1201.93	0.00	0.00	0.00	1269.54	12.45	1518.61	1259.98	111.54	1524.28	1112.14	6.24	1570.03	1098.21	99.35	1572.20	714.06	-272.07	79.26	1315.00	-266.25	77.12	708.99
10.78000	1378.03	127.16	107.11	1342.14	113.36	115.68	1174.94	149.28	102.41	1189.45	147.77	149.75	1077.96	24.56	105.65	1038.24	20.82	118.99	890.39	-3.36	106.50	891.59	2.17	152.10	1263.18	72.15	1201.89	0.00	0.00	0.00	1274.22	12.56	1518.47	1264.95	111.97	1524.19	1117.64	7.14	1569.80	1103.73	100.55	1571.94	714.28	-271.93	79.28	1313.98	-266.45	76.84	709.14
10.79000	1374.89	125.28	108.79	1342.82	113.28	115.08	1175.16	148.81	102.30	1188.78	147.28	149.56	1072.48	22.28	106.08	1037.62	20.71	118.55	890.82	-3.31	107.90	892.61	2.01	153.80	1268.31	73.17	1201.86	0.00	0.00	0.00	1279.18	12.32	1518.35	1270.49	112.79	1524.16	1123.24	8.27	1569.57	1109.55	101.37	1571.78	713.93	-271.96	79.13	1314.60	-266.24	76.98	709.11
10.80000	1378.44	126.63	105.02	1344.16	113.13	114.49	1175.20	148.69	102.31	1189.77	146.80	149.11	1070.77	22.09	104.93	1037.87	20.35	118.36	891.54	-3.00	109.55	893.73	1.18	156.09	1273.49	74.21	1201.83	0.00	0.00	0.00	1285.81	13.98	1518.23	1277.26	113.96	1524.08	1128.82	8.92	1569.42	1115.46	102.21	1571.72	713.55	-271.94	79.02	1314.42	-266.18	76.89	708.65
10.81000	1375.14	125.21	106.19	1344.19	112.70	113.98	1174.99	149.00	102.35	1189.20	146.48	148.29	1072.00	20.67	106.27	1038.49	20.00	117.98	892.11	-3.31	112.02	895.22	0.68	158.65	1278.73	75.26	1201.82	0.00	0.00	0.00	1290.97	12.93	1518.19	1283.11	114.86	1524.12	1134.65	10.25	1569.41	1121.40	103.39	1571.73	714.05	-272.01	79.17	1313.51	-266.31	76.60	709.02
[truncated: 336 more rows]
[truncated: 35 more columns]
