# Supplementary material for: The impact of mobile phone use on where we look and how we walk when negotiating floor based obstacles
Source: PLoS One. 2017 Jun 30;12(6):e0179802. doi: 10.1371/journal.pone.0179802 (PMC5493336; doi:10.1371/journal.pone.0179802)
Supplement: S1 File — (ZIP) [file pone.0179802.s001.zip › Gait/PP10/SW obs write 2.txt]

CODAmotion Analysis Text
Codamotion Analysis Text Save of: SW obs write 2.mdf
Time	Markers
Time	1:LTOE.X	1:LTOE.Y	1:LTOE.Z	2:L2nd.X	2:L2nd.Y	2:L2nd.Z	3:LHEE.X	3:LHEE.Y	3:LHEE.Z	4:LANK.X	4:LANK.Y	4:LANK.Z	5:RTOE.X	5:RTOE.Y	5:RTOE.Z	6:R2nd.X	6:R2nd.Y	6:R2nd.Z	7:RHEE.X	7:RHEE.Y	7:RHEE.Z	8:RANK.X	8:RANK.Y	8:RANK.Z	9:STRN.X	9:STRN.Y	9:STRN.Z	10:Marker 10.X	10:Marker 10.Y	10:Marker 10.Z	11:FRHD.X	11:FRHD.Y	11:FRHD.Z	12:FLHD.X	12:FLHD.Y	12:FLHD.Z	13:BRHD.X	13:BRHD.Y	13:BRHD.Z	14:BLHD.X	14:BLHD.Y	14:BLHD.Z	15:BLSTEP.X	15:BLSTEP.Y	15:BLSTEP.Z	16:FLSTEP.X	16:FLSTEP.Y	16:FLSTEP.Z	17:BRSTEP.X
(s)	(mm)	(mm)	(mm)	(mm)	(mm)	(mm)	(mm)	(mm)	(mm)	(mm)	(mm)	(mm)	(mm)	(mm)	(mm)	(mm)	(mm)	(mm)	(mm)	(mm)	(mm)	(mm)	(mm)	(mm)	(mm)	(mm)	(mm)	(mm)	(mm)	(mm)	(mm)	(mm)	(mm)	(mm)	(mm)	(mm)	(mm)	(mm)	(mm)	(mm)	(mm)	(mm)	(mm)	(mm)	(mm)	(mm)	(mm)	(mm)	(mm)
0.00000	-3532.53	273.68	29.93	-3590.24	286.70	33.46	-3479.81	92.97	-2.51	-3536.22	168.14	68.66	-3380.00	29.85	24.77	-3860.70	174.77	31.56	-3432.24	370.69	-4.78	-3309.68	351.76	33.01	-3599.84	250.79	1108.26	0.00	0.00	0.00	-3612.65	196.68	1458.02	-3887.20	71.06	1468.09	-2815.34	119.52	1146.74	-3652.65	24.30	1444.41	541.15	-218.54	60.11	974.55	-211.84	56.91	517.89
0.01000	-3532.53	273.68	29.93	-3590.24	286.70	33.46	-3479.81	92.97	-2.51	-3536.22	168.14	68.66	-3380.00	29.85	24.77	-3860.70	174.77	31.56	-3432.24	370.69	-4.78	-3309.68	351.76	33.01	-3599.84	250.79	1108.26	0.00	0.00	0.00	-3612.65	196.68	1458.02	-3887.20	71.06	1468.09	-2815.34	119.52	1146.74	-3652.65	24.30	1444.41	541.15	-218.54	60.11	974.55	-211.84	56.91	517.89
0.02000	-3532.53	273.68	29.93	-3590.24	286.70	33.46	-3479.81	92.97	-2.51	-3536.22	168.14	68.66	-3380.00	29.85	24.77	-3860.70	174.77	31.56	-3432.24	370.69	-4.78	-3309.68	351.76	33.01	-3599.84	250.79	1108.26	0.00	0.00	0.00	-3612.65	196.68	1458.02	-3887.20	71.06	1468.09	-2815.34	119.52	1146.74	-3652.65	24.30	1444.41	541.15	-218.54	60.11	974.55	-211.84	56.91	518.09
0.03000	-3532.53	273.68	29.93	-3590.24	286.70	33.46	-3479.85	92.98	-2.50	-3536.22	168.14	68.66	-3380.00	29.85	24.77	-3860.70	174.77	31.56	-3432.58	370.74	-4.77	-3310.14	351.81	33.01	-3599.84	250.79	1108.26	0.00	0.00	0.00	-3612.65	196.68	1458.02	-3887.20	71.06	1468.09	-2816.10	119.55	1147.03	-3652.65	24.30	1444.41	541.32	-218.60	60.13	974.89	-211.91	56.93	712.52
0.04000	-3532.53	273.68	29.93	-3590.24	286.70	33.46	-3522.42	99.44	10.21	-3536.22	168.14	68.66	-3380.00	29.85	24.77	-3860.70	174.77	31.56	-3768.91	413.44	4.67	-3770.22	399.98	36.51	-3599.84	250.79	1108.26	0.00	0.00	0.00	-3612.65	196.68	1458.02	-3887.20	71.06	1468.09	-3569.73	150.70	1445.72	-3652.65	24.30	1444.41	712.64	-287.81	79.08	1313.35	-285.31	76.77	711.73
0.05000	-3532.53	273.68	29.93	-3590.24	286.70	33.46	-3534.02	99.82	8.57	-3536.22	168.14	68.66	-3380.00	29.85	24.77	-3860.70	174.77	31.56	-3729.18	412.92	11.56	-3748.80	400.15	39.10	-3599.84	250.79	1108.26	0.00	0.00	0.00	-3612.65	196.68	1458.02	-3887.20	71.06	1468.09	-3587.44	152.32	1445.98	-3652.65	24.30	1444.41	712.49	-287.93	79.06	1313.57	-285.37	76.91	711.70
0.06000	-3532.53	273.68	29.93	-3590.24	286.70	33.46	-3542.45	101.40	8.68	-3536.22	168.14	68.66	-3380.00	29.85	24.77	-3860.70	174.77	31.56	-3739.08	412.68	9.85	-3741.53	399.41	40.82	-3599.84	250.79	1108.26	0.00	0.00	0.00	-3612.65	196.68	1458.02	-3887.20	71.06	1468.09	-3577.64	152.41	1444.95	-3652.65	24.30	1444.41	711.97	-288.36	78.77	1313.77	-285.66	76.82	711.88
0.07000	-3532.53	273.68	29.93	-3590.24	286.70	33.46	-3535.93	101.11	7.02	-3536.22	168.14	68.66	-3380.00	29.85	24.77	-3860.70	174.77	31.56	-3720.06	412.27	12.08	-3738.39	398.68	40.97	-3599.84	250.79	1108.26	0.00	0.00	0.00	-3612.65	196.68	1458.02	-3887.20	71.06	1468.09	-3587.79	151.93	1445.51	-3652.65	24.30	1444.41	711.65	-287.94	78.68	1313.13	-285.94	76.30	711.88
0.08000	-3532.53	273.68	29.93	-3590.24	286.70	33.46	-3499.45	99.29	14.19	-3536.22	168.14	68.66	-3380.00	29.85	24.77	-3860.70	174.77	31.56	-3739.96	412.99	9.71	-3745.36	399.70	39.88	-3599.84	250.79	1108.26	0.00	0.00	0.00	-3612.65	196.68	1458.02	-3887.20	71.06	1468.09	-3602.81	151.97	1445.81	-3652.65	24.30	1444.41	712.24	-287.91	78.90	1313.71	-285.85	76.58	711.73
0.09000	-3532.53	273.68	29.93	-3590.24	286.70	33.46	-3491.51	99.10	14.14	-3536.22	168.14	68.66	-3380.00	29.85	24.77	-3860.70	174.77	31.56	-3728.65	412.88	11.47	-3764.38	400.05	37.07	-3599.84	250.79	1108.26	0.00	0.00	0.00	-3612.65	196.68	1458.02	-3887.20	71.06	1468.09	-3601.17	151.21	1447.44	-3652.65	24.30	1444.41	712.14	-287.92	78.85	1313.56	-285.85	76.66	711.46
0.10000	-3532.53	273.68	29.93	-3590.24	286.70	33.46	-3525.27	101.01	10.54	-3536.22	168.14	68.66	-3380.00	29.85	24.77	-3860.70	174.77	31.56	-3738.40	412.78	9.54	-3761.11	400.32	37.04	-3599.84	250.79	1108.26	0.00	0.00	0.00	-3612.65	196.68	1458.02	-3887.20	71.06	1468.09	-3585.84	153.39	1446.53	-3652.65	24.30	1444.41	712.50	-288.05	78.97	1313.25	-285.87	76.54	711.88
0.11000	-3532.53	273.68	29.93	-3590.24	286.70	33.46	-3520.98	100.94	11.47	-3536.22	168.14	68.66	-3380.00	29.85	24.77	-3860.70	174.77	31.56	-3721.61	412.72	12.30	-3736.14	399.06	40.80	-3599.84	250.79	1108.26	0.00	0.00	0.00	-3612.65	196.68	1458.02	-3887.20	71.06	1468.09	-3581.97	152.52	1446.16	-3652.65	24.30	1444.41	712.93	-288.09	79.13	1313.22	-286.04	76.33	711.59
0.12000	-3532.53	273.68	29.93	-3590.24	286.70	33.46	-3526.55	102.05	9.88	-3536.22	168.14	68.66	-3380.00	29.85	24.77	-3860.70	174.77	31.56	-3753.38	413.48	8.06	-3760.21	400.06	37.37	-3599.84	250.79	1108.26	0.00	0.00	0.00	-3612.65	196.68	1458.02	-3887.20	71.06	1468.09	-3587.02	152.20	1446.63	-3652.65	24.30	1444.41	712.71	-287.95	78.96	1313.26	-285.90	76.47	712.30
0.13000	-3532.53	273.68	29.93	-3590.24	286.70	33.46	-3496.14	100.96	13.60	-3536.22	168.14	68.66	-3380.00	29.85	24.77	-3860.70	174.77	31.56	-3757.05	413.77	7.26	-3739.75	399.22	40.79	-3599.84	250.79	1108.26	0.00	0.00	0.00	-3612.65	196.68	1458.02	-3887.20	71.06	1468.09	-3610.16	151.89	1446.94	-3652.65	24.30	1444.41	712.77	-287.85	79.07	1313.52	-285.65	76.58	711.53
0.14000	-3532.53	273.68	29.93	-3590.24	286.70	33.46	-3514.84	100.09	13.20	-3536.22	168.14	68.66	-3380.00	29.85	24.77	-3860.70	174.77	31.56	-3754.14	414.10	8.28	-3749.33	399.94	38.76	-3599.84	250.79	1108.26	0.00	0.00	0.00	-3612.65	196.68	1458.02	-3887.20	71.06	1468.09	-3577.28	151.83	1445.60	-3652.65	24.30	1444.41	712.41	-287.87	79.02	1313.72	-285.65	76.71	711.13
0.15000	-3532.53	273.68	29.93	-3590.24	286.70	33.46	-3524.42	102.31	11.13	-3536.22	168.14	68.66	-3380.00	29.85	24.77	-3860.70	174.77	31.56	-3732.43	411.86	10.54	-3751.88	400.78	38.67	-3599.84	250.79	1108.26	0.00	0.00	0.00	-3612.65	196.68	1458.02	-3887.20	71.06	1468.09	-3594.22	151.87	1446.57	-3652.65	24.30	1444.41	712.33	-287.48	79.09	1313.58	-285.81	76.60	711.57
0.16000	-3532.53	273.68	29.93	-3590.24	286.70	33.46	-3514.21	100.12	11.16	-3536.22	168.14	68.66	-3380.00	29.85	24.77	-3860.70	174.77	31.56	-3729.42	412.53	10.93	-3752.21	399.89	38.16	-3599.84	250.79	1108.26	0.00	0.00	0.00	-3612.65	196.68	1458.02	-3887.20	71.06	1468.09	-3577.87	151.29	1446.52	-3652.65	24.30	1444.41	712.43	-287.93	79.05	1313.28	-285.80	76.55	711.74
0.17000	-3532.53	273.68	29.93	-3590.24	286.70	33.46	-3538.52	101.77	8.25	-3536.22	168.14	68.66	-3380.00	29.85	24.77	-3860.70	174.77	31.56	-3719.32	411.85	11.63	-3745.30	399.11	39.60	-3599.84	250.79	1108.26	0.00	0.00	0.00	-3612.65	196.68	1458.02	-3887.20	71.06	1468.09	-3573.66	151.28	1445.88	-3652.65	24.30	1444.41	712.42	-288.27	78.83	1313.50	-285.60	76.76	712.08
0.18000	-3532.53	273.68	29.93	-3590.24	286.70	33.46	-3539.63	100.57	7.83	-3536.22	168.14	68.66	-3380.00	29.85	24.77	-3860.70	174.77	31.56	-3726.46	411.54	11.05	-3763.68	400.14	36.82	-3599.84	250.79	1108.26	0.00	0.00	0.00	-3612.65	196.68	1458.02	-3887.20	71.06	1468.09	-3570.50	153.31	1446.71	-3652.65	24.30	1444.41	713.13	-287.83	79.04	1313.65	-285.74	76.68	711.71
0.19000	-3532.53	273.68	29.93	-3590.24	286.70	33.46	-3506.12	101.88	12.65	-3536.22	168.14	68.66	-3380.00	29.85	24.77	-3860.70	174.77	31.56	-3736.84	412.15	10.24	-3742.64	399.56	39.52	-3599.84	250.79	1108.26	0.00	0.00	0.00	-3612.65	196.68	1458.02	-3887.20	71.06	1468.09	-3545.58	152.98	1445.51	-3652.65	24.30	1444.41	712.61	-287.70	79.10	1313.26	-285.67	76.65	711.10
0.20000	-3532.53	273.68	29.93	-3590.24	286.70	33.46	-3488.13	100.59	15.30	-3536.22	168.14	68.66	-3380.00	29.85	24.77	-3860.70	174.77	31.56	-3757.09	413.77	7.34	-3737.15	399.35	40.36	-3599.84	250.79	1108.26	0.00	0.00	0.00	-3612.65	196.68	1458.02	-3887.20	71.06	1468.09	-3580.37	154.23	1445.82	-3652.65	24.30	1444.41	712.57	-287.71	78.96	1313.88	-285.93	76.71	710.83
0.21000	-3532.53	273.68	29.93	-3590.24	286.70	33.46	-3494.38	101.33	13.96	-3536.22	168.14	68.66	-3380.00	29.85	24.77	-3860.70	174.77	31.56	-3766.02	414.40	5.52	-3739.82	399.63	40.73	-3599.84	250.79	1108.26	0.00	0.00	0.00	-3612.65	196.68	1458.02	-3887.20	71.06	1468.09	-3586.99	153.32	1447.07	-3652.65	24.30	1444.41	712.49	-287.75	78.95	1313.84	-285.78	76.59	711.61
0.22000	-3532.53	273.68	29.93	-3590.24	286.70	33.46	-3529.45	100.01	10.26	-3536.22	168.14	68.66	-3380.00	29.85	24.77	-3860.70	174.77	31.56	-3739.58	412.61	9.61	-3760.31	399.82	37.75	-3599.84	250.79	1108.26	0.00	0.00	0.00	-3612.65	196.68	1458.02	-3887.20	71.06	1468.09	-3579.40	153.01	1446.21	-3652.65	24.30	1444.41	712.25	-287.62	79.00	1313.64	-285.85	76.43	711.36
0.23000	-3532.53	273.68	29.93	-3590.24	286.70	33.46	-3538.96	101.19	7.37	-3536.22	168.14	68.66	-3380.00	29.85	24.77	-3860.70	174.77	31.56	-3738.73	412.92	9.92	-3754.95	399.95	38.59	-3599.84	250.79	1108.26	0.00	0.00	0.00	-3612.65	196.68	1458.02	-3887.20	71.06	1468.09	-3571.32	152.94	1446.11	-3652.65	24.30	1444.41	712.02	-287.57	79.07	1314.19	-285.61	76.87	711.02
0.24000	-3532.53	273.68	29.93	-3590.24	286.70	33.46	-3492.49	101.04	14.34	-3536.22	168.14	68.66	-3380.00	29.85	24.77	-3860.70	174.77	31.56	-3743.33	413.54	9.06	-3751.92	399.59	39.26	-3599.84	250.79	1108.26	0.00	0.00	0.00	-3612.65	196.68	1458.02	-3887.20	71.06	1468.09	-3581.08	152.80	1446.04	-3652.65	24.30	1444.41	712.67	-287.90	79.13	1313.23	-285.84	76.48	711.83
0.25000	-3532.53	273.68	29.93	-3590.24	286.70	33.46	-3557.50	100.07	5.38	-3536.22	168.14	68.66	-3380.00	29.85	24.77	-3860.70	174.77	31.56	-3758.08	413.22	6.54	-3748.62	400.13	39.23	-3599.84	250.79	1108.26	0.00	0.00	0.00	-3612.65	196.68	1458.02	-3887.20	71.06	1468.09	-3589.74	151.68	1445.86	-3652.65	24.30	1444.41	712.36	-287.60	79.06	1312.67	-285.74	76.30	712.28
0.26000	-3532.53	273.68	29.93	-3590.24	286.70	33.46	-3512.03	103.80	12.34	-3536.22	168.14	68.66	-3380.00	29.85	24.77	-3860.70	174.77	31.56	-3745.35	412.59	8.57	-3760.08	400.12	37.52	-3599.84	250.79	1108.26	0.00	0.00	0.00	-3612.65	196.68	1458.02	-3887.20	71.06	1468.09	-3615.29	152.91	1446.36	-3652.65	24.30	1444.41	711.98	-287.69	78.93	1312.76	-285.61	76.51	711.78
0.27000	-3532.53	273.68	29.93	-3590.24	286.70	33.46	-3518.81	100.54	9.47	-3536.22	168.14	68.66	-3380.00	29.85	24.77	-3860.70	174.77	31.56	-3739.47	412.06	10.07	-3744.03	399.88	39.86	-3599.84	250.79	1108.26	0.00	0.00	0.00	-3612.65	196.68	1458.02	-3887.20	71.06	1468.09	-3594.34	152.45	1447.82	-3652.65	24.30	1444.41	712.10	-287.76	79.09	1314.15	-285.92	76.86	711.71
0.28000	-3532.53	273.68	29.93	-3590.24	286.70	33.46	-3556.76	99.21	5.66	-3536.22	168.14	68.66	-3380.00	29.85	24.77	-3860.70	174.77	31.56	-3730.65	412.03	11.44	-3764.93	400.13	36.70	-3599.84	250.79	1108.26	0.00	0.00	0.00	-3612.65	196.68	1458.02	-3887.20	71.06	1468.09	-3588.83	151.84	1447.46	-3652.65	24.30	1444.41	712.17	-287.73	79.00	1313.68	-285.92	76.54	711.39
0.29000	-3532.53	273.68	29.93	-3590.24	286.70	33.46	-3547.75	100.92	6.05	-3536.22	168.14	68.66	-3380.00	29.85	24.77	-3860.70	174.77	31.56	-3751.26	412.96	7.47	-3746.79	399.32	39.51	-3599.84	250.79	1108.26	0.00	0.00	0.00	-3612.65	196.68	1458.02	-3887.20	71.06	1468.09	-3583.50	152.15	1446.17	-3652.65	24.30	1444.41	712.42	-287.58	79.01	1313.30	-285.72	76.59	711.06
0.30000	-3532.53	273.68	29.93	-3590.24	286.70	33.46	-3527.97	99.53	7.82	-3536.22	168.14	68.66	-3380.00	29.85	24.77	-3860.70	174.77	31.56	-3725.25	411.85	11.58	-3756.27	399.30	37.91	-3599.84	250.79	1108.26	0.00	0.00	0.00	-3612.65	196.68	1458.02	-3887.20	71.06	1468.09	-3586.97	150.30	1445.31	-3652.65	24.30	1444.41	713.01	-287.61	79.10	1313.31	-285.72	76.56	710.81
0.31000	-3532.53	273.68	29.93	-3590.24	286.70	33.46	-3516.36	101.09	11.92	-3536.22	168.14	68.66	-3380.00	29.85	24.77	-3860.70	174.77	31.56	-3761.74	413.81	5.93	-3765.25	400.77	37.07	-3599.84	250.79	1108.26	0.00	0.00	0.00	-3612.65	196.68	1458.02	-3887.20	71.06	1468.09	-3611.17	153.14	1446.37	-3652.65	24.30	1444.41	712.99	-287.84	79.14	1313.73	-285.81	76.49	711.26
0.32000	-3532.53	273.68	29.93	-3590.24	286.70	33.46	-3525.27	100.58	9.17	-3536.22	168.14	68.66	-3380.00	29.85	24.77	-3860.70	174.77	31.56	-3754.20	412.05	7.84	-3739.27	399.74	40.83	-3599.84	250.79	1108.26	0.00	0.00	0.00	-3612.65	196.68	1458.02	-3887.20	71.06	1468.09	-3611.24	153.42	1447.68	-3652.65	24.30	1444.41	712.26	-287.72	79.00	1313.83	-285.72	76.59	711.17
0.33000	-3532.53	273.68	29.93	-3590.24	286.70	33.46	-3539.10	100.09	8.29	-3536.22	168.14	68.66	-3380.00	29.85	24.77	-3860.70	174.77	31.56	-3743.48	411.94	9.21	-3746.50	399.36	39.57	-3599.84	250.79	1108.26	0.00	0.00	0.00	-3612.65	196.68	1458.02	-3887.20	71.06	1468.09	-3586.60	154.10	1446.80	-3652.65	24.30	1444.41	711.71	-287.48	78.84	1313.35	-285.94	76.44	710.66
0.34000	-3532.53	273.68	29.93	-3590.24	286.70	33.46	-3525.60	101.17	11.37	-3536.22	168.14	68.66	-3380.00	29.85	24.77	-3860.70	174.77	31.56	-3738.63	412.73	9.60	-3739.84	398.61	40.06	-3599.84	250.79	1108.26	0.00	0.00	0.00	-3612.65	196.68	1458.02	-3887.20	71.06	1468.09	-3613.55	152.82	1447.09	-3652.65	24.30	1444.41	712.61	-287.88	78.85	1313.61	-285.85	76.59	711.37
0.35000	-3532.53	273.68	29.93	-3590.24	286.70	33.46	-3522.12	101.24	10.94	-3536.22	168.14	68.66	-3380.00	29.85	24.77	-3860.70	174.77	31.56	-3751.62	413.80	7.68	-3745.22	399.34	38.95	-3599.84	250.79	1108.26	0.00	0.00	0.00	-3612.65	196.68	1458.02	-3887.20	71.06	1468.09	-3599.99	152.36	1445.93	-3652.65	24.30	1444.41	712.56	-287.65	78.97	1313.81	-285.98	76.54	711.56
0.36000	-3532.53	273.68	29.93	-3590.24	286.70	33.46	-3510.71	100.38	12.17	-3536.22	168.14	68.66	-3380.00	29.85	24.77	-3860.70	174.77	31.56	-3748.28	412.31	7.96	-3733.66	399.06	41.24	-3599.84	250.79	1108.26	0.00	0.00	0.00	-3612.65	196.68	1458.02	-3887.20	71.06	1468.09	-3611.70	152.37	1447.13	-3652.65	24.30	1444.41	712.68	-287.77	78.99	1313.26	-285.97	76.32	711.51
0.37000	-3532.53	273.68	29.93	-3590.24	286.70	33.46	-3533.70	100.30	6.05	-3536.22	168.14	68.66	-3380.00	29.85	24.77	-3860.70	174.77	31.56	-3759.52	412.77	7.63	-3761.27	399.84	37.03	-3599.84	250.79	1108.26	0.00	0.00	0.00	-3612.65	196.68	1458.02	-3887.20	71.06	1468.09	-3595.78	152.22	1446.36	-3652.65	24.30	1444.41	713.02	-287.76	79.11	1312.94	-285.95	76.46	711.33
0.38000	-3532.53	273.68	29.93	-3590.24	286.70	33.46	-3502.43	100.70	12.79	-3536.22	168.14	68.66	-3380.00	29.85	24.77	-3860.70	174.77	31.56	-3751.84	412.08	7.73	-3749.22	399.16	38.85	-3599.84	250.79	1108.26	0.00	0.00	0.00	-3612.65	196.68	1458.02	-3887.20	71.06	1468.09	-3587.05	152.28	1447.27	-3652.65	24.30	1444.41	713.13	-287.96	79.16	1313.07	-285.75	76.67	711.63
0.39000	-3532.53	273.68	29.93	-3590.24	286.70	33.46	-3538.01	101.04	8.90	-3536.22	168.14	68.66	-3380.00	29.85	24.77	-3860.70	174.77	31.56	-3741.78	413.36	8.80	-3751.16	400.24	38.70	-3599.84	250.79	1108.26	0.00	0.00	0.00	-3612.65	196.68	1458.02	-3887.20	71.06	1468.09	-3612.82	151.34	1446.88	-3652.65	24.30	1444.41	712.97	-288.12	79.04	1313.52	-285.59	76.77	711.51
0.40000	-3532.53	273.68	29.93	-3590.24	286.70	33.46	-3516.98	102.04	11.64	-3536.22	168.14	68.66	-3380.00	29.85	24.77	-3860.70	174.77	31.56	-3739.50	413.42	9.18	-3754.22	399.98	38.33	-3599.84	250.79	1108.26	0.00	0.00	0.00	-3612.65	196.68	1458.02	-3887.20	71.06	1468.09	-3583.60	151.18	1445.81	-3652.65	24.30	1444.41	712.75	-287.95	79.01	1313.41	-285.61	76.70	711.52
0.41000	-3532.53	273.68	29.93	-3590.24	286.70	33.46	-3501.55	101.93	12.16	-3536.22	168.14	68.66	-3380.00	29.85	24.77	-3860.70	174.77	31.56	-3744.67	412.95	8.93	-3752.91	400.20	38.53	-3599.84	250.79	1108.26	0.00	0.00	0.00	-3612.65	196.68	1458.02	-3887.20	71.06	1468.09	-3564.71	152.62	1445.29	-3652.65	24.30	1444.41	712.62	-287.95	79.02	1313.33	-285.98	76.50	711.36
0.42000	-3532.53	273.68	29.93	-3590.24	286.70	33.46	-3496.40	101.01	14.33	-3536.22	168.14	68.66	-3380.00	29.85	24.77	-3860.70	174.77	31.56	-3735.23	412.65	9.34	-3755.68	399.54	38.53	-3599.84	250.79	1108.26	0.00	0.00	0.00	-3612.65	196.68	1458.02	-3887.20	71.06	1468.09	-3590.05	152.46	1446.19	-3652.65	24.30	1444.41	712.32	-287.91	78.91	1313.82	-285.63	76.88	712.27
0.43000	-3532.53	273.68	29.93	-3590.24	286.70	33.46	-3524.93	101.50	10.97	-3536.22	168.14	68.66	-3380.00	29.85	24.77	-3860.70	174.77	31.56	-3721.29	411.32	11.32	-3755.13	399.20	38.47	-3599.84	250.79	1108.26	0.00	0.00	0.00	-3612.65	196.68	1458.02	-3887.20	71.06	1468.09	-3545.11	153.44	1445.41	-3652.65	24.30	1444.41	712.49	-287.81	79.04	1313.10	-285.41	76.54	711.93
0.44000	-3532.53	273.68	29.93	-3590.24	286.70	33.46	-3517.26	102.17	11.51	-3536.22	168.14	68.66	-3380.00	29.85	24.77	-3860.70	174.77	31.56	-3717.94	411.92	12.73	-3744.57	398.66	39.61	-3599.84	250.79	1108.26	0.00	0.00	0.00	-3612.65	196.68	1458.02	-3887.20	71.06	1468.09	-3573.50	150.78	1446.33	-3652.65	24.30	1444.41	712.38	-288.04	79.02	1312.95	-285.57	76.51	711.43
0.45000	-3532.53	273.68	29.93	-3590.24	286.70	33.46	-3544.28	101.63	6.52	-3536.22	168.14	68.66	-3380.00	29.85	24.77	-3860.70	174.77	31.56	-3760.88	413.25	6.36	-3749.83	399.26	39.09	-3599.84	250.79	1108.26	0.00	0.00	0.00	-3612.65	196.68	1458.02	-3887.20	71.06	1468.09	-3590.14	153.24	1446.40	-3652.65	24.30	1444.41	712.04	-288.14	78.75	1312.75	-285.64	76.54	711.49
0.46000	-3532.53	273.68	29.93	-3590.24	286.70	33.46	-3531.75	100.63	9.40	-3536.22	168.14	68.66	-3380.00	29.85	24.77	-3860.70	174.77	31.56	-3747.10	412.38	8.44	-3754.33	399.50	37.98	-3599.84	250.79	1108.26	0.00	0.00	0.00	-3612.65	196.68	1458.02	-3887.20	71.06	1468.09	-3576.63	153.47	1446.26	-3652.65	24.30	1444.41	712.46	-287.96	78.94	1313.36	-285.63	76.61	711.34
0.47000	-3532.53	273.68	29.93	-3590.24	286.70	33.46	-3545.67	99.67	6.95	-3536.22	168.14	68.66	-3380.00	29.85	24.77	-3860.70	174.77	31.56	-3749.35	412.21	7.81	-3757.95	399.21	37.58	-3599.84	250.79	1108.26	0.00	0.00	0.00	-3612.65	196.68	1458.02	-3887.20	71.06	1468.09	-3599.51	152.01	1447.19	-3652.65	24.30	1444.41	712.67	-287.82	78.93	1313.53	-285.58	76.66	711.30
0.48000	-3532.53	273.68	29.93	-3590.24	286.70	33.46	-3491.30	100.25	17.03	-3536.22	168.14	68.66	-3380.00	29.85	24.77	-3860.70	174.77	31.56	-3751.63	414.21	7.65	-3763.79	400.30	37.28	-3599.84	250.79	1108.26	0.00	0.00	0.00	-3612.65	196.68	1458.02	-3887.20	71.06	1468.09	-3601.21	153.58	1448.12	-3652.65	24.30	1444.41	712.57	-288.07	78.88	1313.33	-286.17	76.29	711.53
0.49000	-3532.53	273.68	29.93	-3590.24	286.70	33.46	-3519.30	100.85	10.95	-3536.22	168.14	68.66	-3380.00	29.85	24.77	-3860.70	174.77	31.56	-3733.46	413.06	10.51	-3748.90	400.29	39.03	-3599.84	250.79	1108.26	0.00	0.00	0.00	-3612.65	196.68	1458.02	-3887.20	71.06	1468.09	-3613.27	153.25	1447.88	-3652.65	24.30	1444.41	712.24	-287.90	78.82	1313.68	-286.07	76.55	711.34
0.50000	-3532.53	273.68	29.93	-3590.24	286.70	33.46	-3505.64	103.16	11.95	-3536.22	168.14	68.66	-3380.00	29.85	24.77	-3860.70	174.77	31.56	-3734.66	412.36	9.83	-3750.29	400.56	38.15	-3599.84	250.79	1108.26	0.00	0.00	0.00	-3612.65	196.68	1458.02	-3887.20	71.06	1468.09	-3593.56	153.33	1447.27	-3652.65	24.30	1444.41	712.96	-287.67	79.06	1313.56	-285.93	76.63	711.86
0.51000	-3532.53	273.68	29.93	-3590.24	286.70	33.46	-3497.10	100.31	14.32	-3536.22	168.14	68.66	-3380.00	29.85	24.77	-3860.70	174.77	31.56	-3734.29	412.08	10.47	-3746.18	400.05	39.26	-3599.84	250.79	1108.26	0.00	0.00	0.00	-3612.65	196.68	1458.02	-3887.20	71.06	1468.09	-3584.92	152.12	1446.76	-3652.65	24.30	1444.41	712.40	-287.59	79.02	1313.38	-285.66	76.52	711.83
0.52000	-3532.53	273.68	29.93	-3590.24	286.70	33.46	-3502.17	100.14	14.51	-3536.22	168.14	68.66	-3380.00	29.85	24.77	-3860.70	174.77	31.56	-3742.61	413.10	9.94	-3746.46	398.76	39.56	-3599.84	250.79	1108.26	0.00	0.00	0.00	-3612.65	196.68	1458.02	-3887.20	71.06	1468.09	-3612.75	153.83	1447.27	-3652.65	24.30	1444.41	712.69	-287.78	79.08	1313.45	-285.73	76.53	711.59
0.53000	-3532.53	273.68	29.93	-3590.24	286.70	33.46	-3515.31	101.01	10.97	-3536.22	168.14	68.66	-3380.00	29.85	24.77	-3860.70	174.77	31.56	-3722.46	411.36	11.28	-3759.38	399.77	37.55	-3599.84	250.79	1108.26	0.00	0.00	0.00	-3612.65	196.68	1458.02	-3887.20	71.06	1468.09	-3577.72	152.96	1447.88	-3652.65	24.30	1444.41	712.33	-287.83	78.99	1314.09	-285.92	76.58	711.97
0.54000	-3532.53	273.68	29.93	-3590.24	286.70	33.46	-3538.46	99.45	7.77	-3536.22	168.14	68.66	-3380.00	29.85	24.77	-3860.70	174.77	31.56	-3729.92	412.11	10.88	-3757.65	400.04	38.20	-3599.84	250.79	1108.26	0.00	0.00	0.00	-3612.65	196.68	1458.02	-3887.20	71.06	1468.09	-3587.55	153.14	1446.42	-3652.65	24.30	1444.41	712.86	-287.77	79.31	1312.95	-286.12	76.28	711.88
0.55000	-3532.53	273.68	29.93	-3590.24	286.70	33.46	-3506.19	102.33	12.22	-3536.22	168.14	68.66	-3380.00	29.85	24.77	-3860.70	174.77	31.56	-3739.21	413.84	9.56	-3749.57	399.48	38.86	-3599.84	250.79	1108.26	0.00	0.00	0.00	-3612.65	196.68	1458.02	-3887.20	71.06	1468.09	-3579.71	152.31	1446.32	-3652.65	24.30	1444.41	712.20	-287.81	78.94	1313.21	-286.12	76.33	712.25
0.56000	-3532.53	273.68	29.93	-3590.24	286.70	33.46	-3504.08	100.43	11.87	-3536.22	168.14	68.66	-3380.00	29.85	24.77	-3860.70	174.77	31.56	-3733.44	412.34	10.07	-3743.11	399.18	39.72	-3599.84	250.79	1108.26	0.00	0.00	0.00	-3612.65	196.68	1458.02	-3887.20	71.06	1468.09	-3599.36	151.84	1446.97	-3652.65	24.30	1444.41	712.20	-287.87	78.81	1313.07	-285.95	76.42	712.18
0.57000	-3532.53	273.68	29.93	-3590.24	286.70	33.46	-3564.59	100.57	3.86	-3536.22	168.14	68.66	-3380.00	29.85	24.77	-3860.70	174.77	31.56	-3732.77	412.62	10.34	-3744.27	399.83	39.32	-3599.84	250.79	1108.26	0.00	0.00	0.00	-3612.65	196.68	1458.02	-3887.20	71.06	1468.09	-3607.49	152.91	1447.19	-3652.65	24.30	1444.41	712.33	-287.86	78.88	1312.36	-285.94	76.41	711.77
0.58000	-3532.53	273.68	29.93	-3590.24	286.70	33.46	-3519.51	99.23	11.82	-3536.22	168.14	68.66	-3380.00	29.85	24.77	-3860.70	174.77	31.56	-3715.50	411.28	12.77	-3746.58	400.02	39.77	-3599.84	250.79	1108.26	0.00	0.00	0.00	-3612.65	196.68	1458.02	-3887.20	71.06	1468.09	-3575.89	153.11	1445.99	-3652.65	24.30	1444.41	712.55	-287.93	78.92	1313.32	-285.49	76.62	711.35
0.59000	-3532.53	273.68	29.93	-3590.24	286.70	33.46	-3529.12	99.85	9.98	-3536.22	168.14	68.66	-3380.00	29.85	24.77	-3860.70	174.77	31.56	-3735.88	412.19	8.88	-3750.31	399.13	38.35	-3599.84	250.79	1108.26	0.00	0.00	0.00	-3612.65	196.68	1458.02	-3887.20	71.06	1468.09	-3551.47	153.59	1445.39	-3652.65	24.30	1444.41	711.83	-288.03	78.81	1313.27	-285.55	76.58	711.77
0.60000	-3532.53	273.68	29.93	-3590.24	286.70	33.46	-3519.19	98.15	11.99	-3536.22	168.14	68.66	-3380.00	29.85	24.77	-3860.70	174.77	31.56	-3738.95	412.59	10.11	-3745.90	399.04	39.58	-3599.84	250.79	1108.26	0.00	0.00	0.00	-3612.65	196.68	1458.02	-3887.20	71.06	1468.09	-3585.42	153.90	1446.15	-3652.65	24.30	1444.41	712.73	-287.92	79.09	1313.60	-285.40	76.67	711.85
0.61000	-3532.53	273.68	29.93	-3590.24	286.70	33.46	-3501.30	101.82	13.46	-3536.22	168.14	68.66	-3380.00	29.85	24.77	-3860.70	174.77	31.56	-3753.19	412.86	7.60	-3752.84	400.11	38.93	-3599.84	250.79	1108.26	0.00	0.00	0.00	-3612.65	196.68	1458.02	-3887.20	71.06	1468.09	-3608.94	152.76	1447.26	-3652.65	24.30	1444.41	712.89	-287.72	79.00	1313.72	-285.96	76.61	712.04
0.62000	-3532.53	273.68	29.93	-3590.24	286.70	33.46	-3550.80	99.26	4.87	-3536.22	168.14	68.66	-3380.00	29.85	24.77	-3860.70	174.77	31.56	-3725.64	412.27	10.98	-3758.96	400.04	37.25	-3599.84	250.79	1108.26	0.00	0.00	0.00	-3612.65	196.68	1458.02	-3887.20	71.06	1468.09	-3581.64	151.66	1446.78	-3652.65	24.30	1444.41	712.86	-287.60	79.09	1312.90	-285.95	76.30	711.40
0.63000	-3532.53	273.68	29.93	-3590.24	286.70	33.46	-3509.13	101.23	12.20	-3536.22	168.14	68.66	-3380.00	29.85	24.77	-3860.70	174.77	31.56	-3741.47	412.92	9.01	-3758.19	399.40	38.49	-3599.84	250.79	1108.26	0.00	0.00	0.00	-3612.65	196.68	1458.02	-3887.20	71.06	1468.09	-3564.46	152.65	1446.98	-3652.65	24.30	1444.41	712.85	-287.88	79.13	1313.29	-285.86	76.54	711.70
0.64000	-3532.53	273.68	29.93	-3590.24	286.70	33.46	-3508.94	100.44	11.42	-3536.22	168.14	68.66	-3380.00	29.85	24.77	-3860.70	174.77	31.56	-3719.25	411.90	12.71	-3746.89	399.67	39.36	-3599.84	250.79	1108.26	0.00	0.00	0.00	-3612.65	196.68	1458.02	-3887.20	71.06	1468.09	-3594.68	151.91	1448.69	-3652.65	24.30	1444.41	712.32	-288.02	78.98	1313.05	-285.87	76.62	711.62
0.65000	-3532.53	273.68	29.93	-3590.24	286.70	33.46	-3541.11	100.55	7.06	-3536.22	168.14	68.66	-3380.00	29.85	24.77	-3860.70	174.77	31.56	-3734.11	413.40	9.27	-3765.67	399.47	36.68	-3599.84	250.79	1108.26	0.00	0.00	0.00	-3612.65	196.68	1458.02	-3887.20	71.06	1468.09	-3584.36	152.40	1447.54	-3652.65	24.30	1444.41	712.62	-288.01	78.98	1313.09	-285.43	76.73	711.69
0.66000	-3532.53	273.68	29.93	-3590.24	286.70	33.46	-3517.24	99.93	11.68	-3536.22	168.14	68.66	-3380.00	29.85	24.77	-3860.70	174.77	31.56	-3763.24	414.79	5.77	-3748.23	399.29	39.15	-3599.84	250.79	1108.26	0.00	0.00	0.00	-3612.65	196.68	1458.02	-3887.20	71.06	1468.09	-3602.84	152.26	1448.79	-3652.65	24.30	1444.41	713.17	-287.82	79.11	1313.18	-285.59	76.59	711.78
0.67000	-3532.53	273.68	29.93	-3590.24	286.70	33.46	-3533.36	100.37	8.10	-3536.22	168.14	68.66	-3380.00	29.85	24.77	-3860.70	174.77	31.56	-3739.33	413.11	9.63	-3761.44	400.70	37.26	-3599.84	250.79	1108.26	0.00	0.00	0.00	-3612.65	196.68	1458.02	-3887.20	71.06	1468.09	-3605.98	152.35	1447.29	-3652.65	24.30	1444.41	712.59	-287.74	79.20	1313.28	-285.85	76.53	711.78
0.68000	-3532.53	273.68	29.93	-3590.24	286.70	33.46	-3502.01	100.89	13.81	-3536.22	168.14	68.66	-3380.00	29.85	24.77	-3860.70	174.77	31.56	-3756.99	414.24	6.75	-3761.30	400.32	37.29	-3599.84	250.79	1108.26	0.00	0.00	0.00	-3612.65	196.68	1458.02	-3887.20	71.06	1468.09	-3590.60	153.12	1447.09	-3652.65	24.30	1444.41	712.76	-287.66	79.33	1313.09	-285.83	76.44	711.26
0.69000	-3532.53	273.68	29.93	-3590.24	286.70	33.46	-3525.60	100.81	9.71	-3536.22	168.14	68.66	-3380.00	29.85	24.77	-3860.70	174.77	31.56	-3735.13	412.89	9.34	-3743.63	399.88	39.59	-3599.84	250.79	1108.26	0.00	0.00	0.00	-3612.65	196.68	1458.02	-3887.20	71.06	1468.09	-3595.77	154.37	1448.78	-3652.65	24.30	1444.41	712.55	-287.76	79.00	1312.72	-285.54	76.54	710.62
0.70000	-3532.53	273.68	29.93	-3590.24	286.70	33.46	-3526.45	100.00	9.45	-3536.22	168.14	68.66	-3380.00	29.85	24.77	-3860.70	174.77	31.56	-3765.47	414.15	5.87	-3754.39	399.80	38.37	-3599.84	250.79	1108.26	0.00	0.00	0.00	-3612.65	196.68	1458.02	-3887.20	71.06	1468.09	-3596.18	152.90	1446.79	-3652.65	24.30	1444.41	712.48	-287.67	79.02	1313.31	-285.58	76.51	711.04
0.71000	-3532.53	273.68	29.93	-3590.24	286.70	33.46	-3527.63	100.56	10.54	-3536.22	168.14	68.66	-3380.00	29.85	24.77	-3860.70	174.77	31.56	-3732.16	412.87	9.73	-3747.08	399.92	39.15	-3599.84	250.79	1108.26	0.00	0.00	0.00	-3612.65	196.68	1458.02	-3887.20	71.06	1468.09	-3594.72	152.58	1446.45	-3652.65	24.30	1444.41	713.36	-287.62	79.49	1313.07	-285.75	76.51	711.91
0.72000	-3532.53	273.68	29.93	-3590.24	286.70	33.46	-3532.48	101.25	9.14	-3536.22	168.14	68.66	-3380.00	29.85	24.77	-3860.70	174.77	31.56	-3731.95	412.82	10.38	-3742.55	399.05	39.88	-3599.84	250.79	1108.26	0.00	0.00	0.00	-3612.65	196.68	1458.02	-3887.20	71.06	1468.09	-3599.05	152.39	1446.61	-3652.65	24.30	1444.41	712.58	-287.46	79.25	1313.04	-285.98	76.46	711.89
0.73000	-3532.53	273.68	29.93	-3590.24	286.70	33.46	-3534.97	100.89	8.28	-3536.22	168.14	68.66	-3380.00	29.85	24.77	-3860.70	174.77	31.56	-3767.36	412.89	5.25	-3744.08	399.24	40.38	-3599.84	250.79	1108.26	0.00	0.00	0.00	-3612.65	196.68	1458.02	-3887.20	71.06	1468.09	-3573.36	152.96	1446.12	-3652.65	24.30	1444.41	712.78	-287.45	79.13	1312.95	-285.74	76.54	712.12
0.74000	-3532.53	273.68	29.93	-3590.24	286.70	33.46	-3516.22	100.55	11.03	-3536.22	168.14	68.66	-3380.00	29.85	24.77	-3860.70	174.77	31.56	-3738.11	412.85	9.35	-3756.53	400.41	38.06	-3599.84	250.79	1108.26	0.00	0.00	0.00	-3612.65	196.68	1458.02	-3887.20	71.06	1468.09	-3593.88	152.75	1447.19	-3652.65	24.30	1444.41	712.09	-287.49	78.95	1313.44	-285.78	76.63	711.75
0.75000	-3532.53	273.68	29.93	-3590.24	286.70	33.46	-3498.35	99.02	14.51	-3536.22	168.14	68.66	-3380.00	29.85	24.77	-3860.70	174.77	31.56	-3720.60	411.75	12.38	-3759.97	400.46	37.90	-3599.84	250.79	1108.26	0.00	0.00	0.00	-3612.65	196.68	1458.02	-3887.20	71.06	1468.09	-3600.68	153.12	1447.45	-3652.65	24.30	1444.41	712.17	-287.84	78.95	1313.69	-285.95	76.44	711.83
0.76000	-3532.53	273.68	29.93	-3590.24	286.70	33.46	-3523.54	101.38	11.16	-3536.22	168.14	68.66	-3380.00	29.85	24.77	-3860.70	174.77	31.56	-3726.09	412.39	10.84	-3754.86	400.41	38.83	-3599.84	250.79	1108.26	0.00	0.00	0.00	-3612.65	196.68	1458.02	-3887.20	71.06	1468.09	-3625.48	153.67	1448.30	-3652.65	24.30	1444.41	712.34	-287.70	79.01	1313.72	-286.02	76.60	711.64
0.77000	-3532.53	273.68	29.93	-3590.24	286.70	33.46	-3506.14	99.90	11.96	-3536.22	168.14	68.66	-3380.00	29.85	24.77	-3860.70	174.77	31.56	-3739.68	412.97	10.20	-3741.42	399.89	39.80	-3599.84	250.79	1108.26	0.00	0.00	0.00	-3612.65	196.68	1458.02	-3887.20	71.06	1468.09	-3598.25	153.46	1447.30	-3652.65	24.30	1444.41	712.45	-287.77	79.06	1313.52	-285.72	76.60	711.56
0.78000	-3532.53	273.68	29.93	-3590.24	286.70	33.46	-3552.66	101.50	6.54	-3536.22	168.14	68.66	-3380.00	29.85	24.77	-3860.70	174.77	31.56	-3723.10	412.28	12.04	-3750.74	400.43	38.63	-3599.84	250.79	1108.26	0.00	0.00	0.00	-3612.65	196.68	1458.02	-3887.20	71.06	1468.09	-3588.94	152.22	1447.49	-3652.65	24.30	1444.41	712.11	-287.94	78.92	1312.92	-285.57	76.45	711.30
0.79000	-3532.53	273.68	29.93	-3590.24	286.70	33.46	-3492.14	99.19	14.48	-3536.22	168.14	68.66	-3380.00	29.85	24.77	-3860.70	174.77	31.56	-3748.59	413.51	8.26	-3745.51	400.10	39.90	-3599.84	250.79	1108.26	0.00	0.00	0.00	-3612.65	196.68	1458.02	-3887.20	71.06	1468.09	-3575.07	152.01	1446.53	-3652.65	24.30	1444.41	712.19	-287.92	79.00	1313.50	-285.90	76.54	711.89
0.80000	-3532.53	273.68	29.93	-3590.24	286.70	33.46	-3521.06	99.66	10.38	-3536.22	168.14	68.66	-3380.00	29.85	24.77	-3860.70	174.77	31.56	-3746.00	413.62	8.48	-3732.18	400.13	40.91	-3599.84	250.79	1108.26	0.00	0.00	0.00	-3612.65	196.68	1458.02	-3887.20	71.06	1468.09	-3567.08	151.59	1447.19	-3652.65	24.30	1444.41	712.38	-287.99	79.03	1313.96	-285.45	76.94	712.29
0.81000	-3532.53	273.68	29.93	-3590.24	286.70	33.46	-3514.26	102.21	13.31	-3536.22	168.14	68.66	-3380.00	29.85	24.77	-3860.70	174.77	31.56	-3721.21	413.59	11.74	-3752.74	401.07	38.07	-3599.84	250.79	1108.26	0.00	0.00	0.00	-3612.65	196.68	1458.02	-3887.20	71.06	1468.09	-3592.74	153.32	1447.76	-3652.65	24.30	1444.41	712.71	-287.95	79.20	1313.63	-285.66	76.61	712.21
0.82000	-3532.53	273.68	29.93	-3590.24	286.70	33.46	-3489.76	99.88	14.51	-3536.22	168.14	68.66	-3380.00	29.85	24.77	-3860.70	174.77	31.56	-3752.20	413.12	7.65	-3743.89	400.43	39.81	-3599.84	250.79	1108.26	0.00	0.00	0.00	-3612.65	196.68	1458.02	-3887.20	71.06	1468.09	-3597.83	154.08	1447.80	-3652.65	24.30	1444.41	712.70	-287.67	79.28	1313.50	-285.63	76.60	712.12
0.83000	-3532.53	273.68	29.93	-3590.24	286.70	33.46	-3525.36	100.01	9.94	-3536.22	168.14	68.66	-3380.00	29.85	24.77	-3860.70	174.77	31.56	-3748.66	412.95	7.81	-3733.60	399.79	41.51	-3599.84	250.79	1108.26	0.00	0.00	0.00	-3612.65	196.68	1458.02	-3887.20	71.06	1468.09	-3564.30	152.46	1447.43	-3652.65	24.30	1444.41	712.44	-287.75	79.06	1313.31	-285.62	76.58	711.93
0.84000	-3532.53	273.68	29.93	-3590.24	286.70	33.46	-3508.70	99.44	13.25	-3536.22	168.14	68.66	-3380.00	29.85	24.77	-3860.70	174.77	31.56	-3746.30	412.46	8.23	-3744.90	400.20	39.37	-3599.84	250.79	1108.26	0.00	0.00	0.00	-3612.65	196.68	1458.02	-3887.20	71.06	1468.09	-3600.52	152.09	1447.52	-3652.65	24.30	1444.41	712.61	-287.92	78.97	1312.96	-286.21	76.32	711.73
0.85000	-3532.53	273.68	29.93	-3590.24	286.70	33.46	-3503.90	100.29	12.90	-3536.22	168.14	68.66	-3380.00	29.85	24.77	-3860.70	174.77	31.56	-3717.61	411.64	12.53	-3750.10	399.60	38.84	-3599.84	250.79	1108.26	0.00	0.00	0.00	-3612.65	196.68	1458.02	-3887.20	71.06	1468.09	-3580.13	150.88	1447.05	-3652.65	24.30	1444.41	711.95	-287.82	78.79	1313.35	-285.94	76.59	711.46
0.86000	-3532.53	273.68	29.93	-3590.24	286.70	33.46	-3487.62	100.38	13.81	-3536.22	168.14	68.66	-3380.00	29.85	24.77	-3860.70	174.77	31.56	-3742.82	412.65	8.89	-3763.23	401.56	37.45	-3599.84	250.79	1108.26	0.00	0.00	0.00	-3612.65	196.68	1458.02	-3887.20	71.06	1468.09	-3588.34	152.22	1447.17	-3652.65	24.30	1444.41	712.28	-288.23	78.77	1313.53	-285.73	76.63	711.40
0.87000	-3532.53	273.68	29.93	-3590.24	286.70	33.46	-3529.66	101.61	10.29	-3536.22	168.14	68.66	-3380.00	29.85	24.77	-3860.70	174.77	31.56	-3736.84	413.23	9.97	-3739.71	400.71	41.02	-3599.84	250.79	1108.26	0.00	0.00	0.00	-3612.65	196.68	1458.02	-3887.20	71.06	1468.09	-3592.69	152.98	1447.09	-3652.65	24.30	1444.41	712.50	-287.96	79.00	1314.11	-286.12	76.69	712.05
0.88000	-3532.53	273.68	29.93	-3590.24	286.70	33.46	-3529.25	100.15	9.33	-3536.22	168.14	68.66	-3380.00	29.85	24.77	-3860.70	174.77	31.56	-3733.01	412.33	10.35	-3745.24	400.39	39.75	-3599.84	250.79	1108.26	0.00	0.00	0.00	-3612.65	196.68	1458.02	-3887.20	71.06	1468.09	-3582.31	153.04	1446.82	-3652.65	24.30	1444.41	711.91	-287.92	78.95	1313.66	-286.19	76.58	711.72
0.89000	-3532.53	273.68	29.93	-3590.24	286.70	33.46	-3548.00	100.04	7.63	-3536.22	168.14	68.66	-3380.00	29.85	24.77	-3860.70	174.77	31.56	-3747.48	414.13	8.48	-3750.75	401.02	38.90	-3599.84	250.79	1108.26	0.00	0.00	0.00	-3612.65	196.68	1458.02	-3887.20	71.06	1468.09	-3607.90	152.72	1448.05	-3652.65	24.30	1444.41	712.11	-287.99	78.91	1313.19	-285.92	76.44	711.36
0.90000	-3532.53	273.68	29.93	-3590.24	286.70	33.46	-3545.03	100.95	8.10	-3536.22	168.14	68.66	-3380.00	29.85	24.77	-3860.70	174.77	31.56	-3735.95	412.42	9.18	-3760.89	400.64	37.78	-3599.84	250.79	1108.26	0.00	0.00	0.00	-3612.65	196.68	1458.02	-3887.20	71.06	1468.09	-3599.70	153.98	1447.64	-3652.65	24.30	1444.41	712.80	-287.72	79.13	1313.45	-285.81	76.59	710.68
0.91000	-3532.53	273.68	29.93	-3590.24	286.70	33.46	-3523.77	100.31	11.57	-3536.22	168.14	68.66	-3380.00	29.85	24.77	-3860.70	174.77	31.56	-3745.75	412.15	7.74	-3747.32	400.60	39.59	-3599.84	250.79	1108.26	0.00	0.00	0.00	-3612.65	196.68	1458.02	-3887.20	71.06	1468.09	-3579.32	151.99	1447.79	-3652.65	24.30	1444.41	712.81	-287.35	79.10	1313.84	-285.73	76.82	711.40
0.92000	-3532.53	273.68	29.93	-3590.24	286.70	33.46	-3511.05	100.14	10.84	-3536.22	168.14	68.66	-3380.00	29.85	24.77	-3860.70	174.77	31.56	-3743.14	411.52	7.97	-3754.35	401.25	38.99	-3599.84	250.79	1108.26	0.00	0.00	0.00	-3612.65	196.68	1458.02	-3887.20	71.06	1468.09	-3620.10	153.15	1449.17	-3652.65	24.30	1444.41	712.91	-287.66	79.11	1313.74	-285.81	76.71	711.78
0.93000	-3532.53	273.68	29.93	-3590.24	286.70	33.46	-3507.53	100.62	12.65	-3536.22	168.14	68.66	-3380.00	29.85	24.77	-3860.70	174.77	31.56	-3733.94	413.01	10.33	-3749.63	401.02	39.09	-3599.84	250.79	1108.26	0.00	0.00	0.00	-3612.65	196.68	1458.02	-3887.20	71.06	1468.09	-3617.10	154.04	1449.18	-3652.65	24.30	1444.41	712.47	-287.81	79.09	1313.47	-285.53	76.61	711.40
0.94000	-3532.53	273.68	29.93	-3590.24	286.70	33.46	-3503.16	100.95	13.54	-3536.22	168.14	68.66	-3380.00	29.85	24.77	-3860.70	174.77	31.56	-3751.98	413.14	7.83	-3755.33	400.55	38.61	-3599.84	250.79	1108.26	0.00	0.00	0.00	-3612.65	196.68	1458.02	-3887.20	71.06	1468.09	-3596.83	153.56	1448.40	-3652.65	24.30	1444.41	712.15	-287.65	79.00	1313.84	-285.84	76.68	711.37
0.95000	-3532.53	273.68	29.93	-3590.24	286.70	33.46	-3503.50	101.77	13.76	-3536.22	168.14	68.66	-3380.00	29.85	24.77	-3860.70	174.77	31.56	-3763.77	413.99	6.49	-3747.86	401.03	39.70	-3599.84	250.79	1108.26	0.00	0.00	0.00	-3612.65	196.68	1458.02	-3887.20	71.06	1468.09	-3593.39	151.98	1447.57	-3652.65	24.30	1444.41	713.15	-287.64	79.32	1313.55	-285.67	76.72	711.43
0.96000	-3532.53	273.68	29.93	-3590.24	286.70	33.46	-3500.38	100.27	14.59	-3536.22	168.14	68.66	-3380.00	29.85	24.77	-3860.70	174.77	31.56	-3752.62	414.53	6.06	-3762.11	401.55	37.32	-3599.84	250.79	1108.26	0.00	0.00	0.00	-3612.65	196.68	1458.02	-3887.20	71.06	1468.09	-3571.62	150.47	1448.64	-3652.65	24.30	1444.41	712.97	-288.12	78.99	1313.33	-285.40	76.69	711.54
0.97000	-3532.53	273.68	29.93	-3590.24	286.70	33.46	-3501.84	101.23	12.88	-3536.22	168.14	68.66	-3380.00	29.85	24.77	-3860.70	174.77	31.56	-3731.29	412.55	9.60	-3734.01	400.52	41.21	-3599.84	250.79	1108.26	0.00	0.00	0.00	-3612.65	196.68	1458.02	-3887.20	71.06	1468.09	-3586.58	153.18	1448.31	-3652.65	24.30	1444.41	711.75	-288.04	78.75	1313.97	-285.64	76.68	711.68
0.98000	-3532.53	273.68	29.93	-3590.24	286.70	33.46	-3526.97	100.46	10.27	-3536.22	168.14	68.66	-3380.00	29.85	24.77	-3860.70	174.77	31.56	-3757.20	413.37	6.36	-3747.69	401.28	39.57	-3599.84	250.79	1108.26	0.00	0.00	0.00	-3612.65	196.68	1458.02	-3887.20	71.06	1468.09	-3592.78	152.07	1448.28	-3652.65	24.30	1444.41	712.18	-287.80	78.84	1313.38	-285.97	76.53	711.18
0.99000	-3532.53	273.68	29.93	-3590.24	286.70	33.46	-3516.70	98.63	11.45	-3536.22	168.14	68.66	-3380.00	29.85	24.77	-3860.70	174.77	31.56	-3715.45	411.94	12.60	-3745.37	400.35	39.63	-3599.84	250.79	1108.26	0.00	0.00	0.00	-3612.65	196.68	1458.02	-3887.20	71.06	1468.09	-3583.47	152.51	1448.42	-3652.65	24.30	1444.41	712.44	-287.70	78.91	1313.21	-285.49	76.60	711.34
1.00000	-3532.53	273.68	29.93	-3590.24	286.70	33.46	-3544.79	100.79	7.13	-3536.22	168.14	68.66	-3380.00	29.85	24.77	-3860.70	174.77	31.56	-3711.40	412.75	12.92	-3763.50	400.89	37.59	-3599.84	250.79	1108.26	0.00	0.00	0.00	-3612.65	196.68	1458.02	-3887.20	71.06	1468.09	-3567.54	152.54	1446.24	-3652.65	24.30	1444.41	711.94	-287.74	78.86	1313.33	-285.56	76.58	711.55
1.01000	-3532.53	273.68	29.93	-3590.24	286.70	33.46	-3513.32	101.15	12.04	-3536.22	168.14	68.66	-3380.00	29.85	24.77	-3860.70	174.77	31.56	-3751.07	412.88	7.54	-3746.39	400.82	39.10	-3599.84	250.79	1108.26	0.00	0.00	0.00	-3612.65	196.68	1458.02	-3887.20	71.06	1468.09	-3581.37	151.42	1448.37	-3652.65	24.30	1444.41	712.85	-287.79	79.08	1313.12	-285.92	76.55	710.75
1.02000	-3532.53	273.68	29.93	-3590.24	286.70	33.46	-3537.36	101.26	8.68	-3536.22	168.14	68.66	-3380.00	29.85	24.77	-3860.70	174.77	31.56	-3745.35	413.79	8.52	-3762.40	401.75	37.27	-3599.84	250.79	1108.26	0.00	0.00	0.00	-3612.65	196.68	1458.02	-3887.20	71.06	1468.09	-3593.84	151.08	1447.65	-3652.65	24.30	1444.41	712.60	-287.95	79.00	1313.82	-285.74	76.57	711.45
1.03000	-3532.53	273.68	29.93	-3590.24	286.70	33.46	-3528.30	99.57	10.01	-3536.22	168.14	68.66	-3380.00	29.85	24.77	-3860.70	174.77	31.56	-3776.41	415.06	3.22	-3739.00	401.08	40.49	-3599.84	250.79	1108.26	0.00	0.00	0.00	-3612.65	196.68	1458.02	-3887.20	71.06	1468.09	-3595.64	149.99	1446.66	-3652.65	24.30	1444.41	712.55	-287.78	79.10	1313.65	-285.91	76.59	712.18
1.04000	-3532.53	273.68	29.93	-3590.24	286.70	33.46	-3510.43	101.47	12.80	-3536.22	168.14	68.66	-3380.00	29.85	24.77	-3860.70	174.77	31.56	-3734.62	413.22	10.70	-3732.84	401.17	40.85	-3599.84	250.79	1108.26	0.00	0.00	0.00	-3612.65	196.68	1458.02	-3887.20	71.06	1468.09	-3620.59	149.79	1448.18	-3652.65	24.30	1444.41	712.72	-287.59	79.14	1313.64	-285.62	76.65	711.16
1.05000	-3532.53	273.68	29.93	-3590.24	286.70	33.46	-3529.07	101.89	11.71	-3536.22	168.14	68.66	-3380.00	29.85	24.77	-3860.70	174.77	31.56	-3735.09	414.15	10.59	-3755.28	401.66	37.45	-3599.84	250.79	1108.26	0.00	0.00	0.00	-3612.65	196.68	1458.02	-3887.20	71.06	1468.09	-3594.16	150.10	1448.24	-3652.65	24.30	1444.41	712.47	-287.86	79.01	1313.42	-285.74	76.56	712.06
1.06000	-3532.53	273.68	29.93	-3590.24	286.70	33.46	-3485.02	101.12	14.91	-3536.22	168.14	68.66	-3380.00	29.85	24.77	-3860.70	174.77	31.56	-3744.44	414.33	8.90	-3770.18	401.44	35.66	-3599.84	250.79	1108.26	0.00	0.00	0.00	-3612.65	196.68	1458.02	-3887.20	71.06	1468.09	-3581.31	149.08	1446.90	-3652.65	24.30	1444.41	713.35	-287.69	79.39	1313.61	-285.80	76.72	712.03
1.07000	-3532.53	273.68	29.93	-3590.24	286.70	33.46	-3574.59	100.26	2.87	-3536.22	168.14	68.66	-3380.00	29.85	24.77	-3860.70	174.77	31.56	-3742.86	414.22	8.59	-3763.68	400.87	37.03	-3599.84	250.79	1108.26	0.00	0.00	0.00	-3612.65	196.68	1458.02	-3887.20	71.06	1468.09	-3588.79	149.29	1448.09	-3652.65	24.30	1444.41	713.34	-287.83	79.05	1313.68	-285.99	76.69	711.92
1.08000	-3532.53	273.68	29.93	-3590.24	286.70	33.46	-3544.99	99.88	8.40	-3536.22	168.14	68.66	-3380.00	29.85	24.77	-3860.70	174.77	31.56	-3745.43	413.92	8.43	-3761.26	401.28	36.98	-3599.84	250.79	1108.26	0.00	0.00	0.00	-3612.65	196.68	1458.02	-3887.20	71.06	1468.09	-3606.26	149.53	1449.83	-3652.65	24.30	1444.41	713.14	-287.99	79.13	1313.74	-285.83	76.65	711.78
1.09000	-3532.53	273.68	29.93	-3590.24	286.70	33.46	-3524.58	100.70	11.03	-3536.22	168.14	68.66	-3380.00	29.85	24.77	-3860.70	174.77	31.56	-3710.75	412.24	12.87	-3756.98	400.89	37.46	-3599.84	250.79	1108.26	0.00	0.00	0.00	-3612.65	196.68	1458.02	-3887.20	71.06	1468.09	-3621.03	147.98	1448.97	-3652.65	24.30	1444.41	713.29	-287.94	79.10	1314.29	-285.72	76.67	711.19
1.10000	-3532.53	273.68	29.93	-3590.24	286.70	33.46	-3528.67	98.09	9.86	-3536.22	168.14	68.66	-3380.00	29.85	24.77	-3860.70	174.77	31.56	-3730.11	414.10	10.23	-3748.97	401.37	38.98	-3599.84	250.79	1108.26	0.00	0.00	0.00	-3612.65	196.68	1458.02	-3887.20	71.06	1468.09	-3619.21	148.21	1449.92	-3652.65	24.30	1444.41	712.85	-287.85	79.07	1313.52	-285.65	76.47	711.84
1.11000	-3532.53	273.68	29.93	-3590.24	286.70	33.46	-3524.29	100.26	9.71	-3536.22	168.14	68.66	-3380.00	29.85	24.77	-3860.70	174.77	31.56	-3735.69	412.77	10.00	-3750.24	401.40	38.52	-3599.84	250.79	1108.26	0.00	0.00	0.00	-3612.65	196.68	1458.02	-3887.20	71.06	1468.09	-3596.18	148.23	1448.63	-3652.65	24.30	1444.41	712.53	-287.72	79.17	1313.66	-285.64	76.65	712.39
1.12000	-3532.53	273.68	29.93	-3590.24	286.70	33.46	-3512.52	102.05	12.70	-3536.22	168.14	68.66	-3380.00	29.85	24.77	-3860.70	174.77	31.56	-3737.93	412.49	8.96	-3753.50	401.95	38.32	-3599.84	250.79	1108.26	0.00	0.00	0.00	-3612.65	196.68	1458.02	-3887.20	71.06	1468.09	-3608.30	146.31	1448.54	-3652.65	24.30	1444.41	712.63	-287.86	79.08	1313.27	-285.74	76.58	712.18
1.13000	-3532.53	273.68	29.93	-3590.24	286.70	33.46	-3523.71	100.48	10.70	-3536.22	168.14	68.66	-3380.00	29.85	24.77	-3860.70	174.77	31.56	-3754.40	413.64	7.69	-3766.53	401.51	36.29	-3599.84	250.79	1108.26	0.00	0.00	0.00	-3612.65	196.68	1458.02	-3887.20	71.06	1468.09	-3611.60	147.40	1448.21	-3652.65	24.30	1444.41	712.97	-288.00	79.10	1313.27	-285.75	76.56	711.64
1.14000	-3532.53	273.68	29.93	-3590.24	286.70	33.46	-3493.66	98.50	16.01	-3536.22	168.14	68.66	-3380.00	29.85	24.77	-3860.70	174.77	31.56	-3751.99	414.01	8.17	-3756.93	401.37	37.82	-3599.84	250.79	1108.26	0.00	0.00	0.00	-3612.65	196.68	1458.02	-3887.20	71.06	1468.09	-3562.73	146.22	1447.67	-3652.65	24.30	1444.41	712.71	-287.87	78.98	1314.03	-285.83	76.63	711.60
1.15000	-3532.53	273.68	29.93	-3590.24	286.70	33.46	-3522.81	98.87	10.01	-3536.22	168.14	68.66	-3380.00	29.85	24.77	-3860.70	174.77	31.56	-3748.11	414.55	7.89	-3752.50	401.01	38.09	-3599.84	250.79	1108.26	0.00	0.00	0.00	-3612.65	196.68	1458.02	-3887.20	71.06	1468.09	-3611.52	146.57	1448.81	-3652.65	24.30	1444.41	712.38	-287.55	79.02	1313.47	-285.83	76.43	711.61
1.16000	-3532.53	273.68	29.93	-3590.24	286.70	33.46	-3526.50	102.18	8.39	-3536.22	168.14	68.66	-3380.00	29.85	24.77	-3860.70	174.77	31.56	-3730.34	412.82	10.47	-3756.95	401.81	37.99	-3599.84	250.79	1108.26	0.00	0.00	0.00	-3612.65	196.68	1458.02	-3887.20	71.06	1468.09	-3572.12	146.14	1448.85	-3652.65	24.30	1444.41	712.71	-288.26	78.81	1313.18	-285.60	76.59	711.61
1.17000	-3532.53	273.68	29.93	-3590.24	286.70	33.46	-3500.93	101.64	13.66	-3536.22	168.14	68.66	-3380.00	29.85	24.77	-3860.70	174.77	31.56	-3738.72	414.13	9.04	-3745.05	401.88	39.51	-3599.84	250.79	1108.26	0.00	0.00	0.00	-3612.65	196.68	1458.02	-3887.20	71.06	1468.09	-3605.04	145.40	1449.22	-3652.65	24.30	1444.41	712.49	-287.86	78.92	1313.30	-285.79	76.53	711.94
1.18000	-3532.53	273.68	29.93	-3590.24	286.70	33.46	-3482.02	101.46	17.04	-3536.22	168.14	68.66	-3380.00	29.85	24.77	-3860.70	174.77	31.56	-3764.32	414.18	5.40	-3749.40	401.37	38.38	-3599.84	250.79	1108.26	0.00	0.00	0.00	-3612.65	196.68	1458.02	-3887.20	71.06	1468.09	-3594.77	144.71	1448.31	-3652.65	24.30	1444.41	712.46	-287.68	79.15	1313.20	-285.93	76.46	711.99
1.19000	-3532.53	273.68	29.93	-3590.24	286.70	33.46	-3509.82	100.71	13.10	-3536.22	168.14	68.66	-3380.00	29.85	24.77	-3860.70	174.77	31.56	-3737.39	412.59	9.57	-3758.91	401.50	37.02	-3599.84	250.79	1108.26	0.00	0.00	0.00	-3612.65	196.68	1458.02	-3887.20	71.06	1468.09	-3603.90	145.46	1450.15	-3652.65	24.30	1444.41	712.05	-287.70	79.03	1313.32	-285.57	76.65	711.37
1.20000	-3532.53	273.68	29.93	-3590.24	286.70	33.46	-3504.06	99.92	14.26	-3536.22	168.14	68.66	-3380.00	29.85	24.77	-3860.70	174.77	31.56	-3740.46	413.23	8.37	-3750.18	401.64	38.39	-3599.84	250.79	1108.26	0.00	0.00	0.00	-3612.65	196.68	1458.02	-3887.20	71.06	1468.09	-3595.18	143.86	1448.78	-3652.65	24.30	1444.41	712.00	-288.02	78.96	1313.70	-285.64	76.75	711.22
1.21000	-3532.53	273.68	29.93	-3590.24	286.70	33.46	-3494.76	101.07	14.63	-3536.22	168.14	68.66	-3380.00	29.85	24.77	-3860.70	174.77	31.56	-3720.43	412.26	11.25	-3751.73	401.28	38.50	-3599.84	250.79	1108.26	0.00	0.00	0.00	-3612.65	196.68	1458.02	-3887.20	71.06	1468.09	-3620.15	143.49	1449.51	-3652.65	24.30	1444.41	712.54	-287.83	79.15	1313.48	-286.01	76.59	711.55
1.22000	-3532.53	273.68	29.93	-3590.24	286.70	33.46	-3545.90	100.42	6.98	-3536.22	168.14	68.66	-3380.00	29.85	24.77	-3860.70	174.77	31.56	-3738.79	412.60	8.29	-3761.37	400.78	36.97	-3599.84	250.79	1108.26	0.00	0.00	0.00	-3612.65	196.68	1458.02	-3887.20	71.06	1468.09	-3610.23	142.29	1449.01	-3652.65	24.30	1444.41	712.96	-287.84	79.38	1313.42	-285.67	76.65	711.32
1.23000	-3532.53	273.68	29.93	-3590.24	286.70	33.46	-3536.43	98.63	9.45	-3536.22	168.14	68.66	-3380.00	29.85	24.77	-3860.70	174.77	31.56	-3710.42	413.57	12.34	-3761.58	401.82	36.73	-3599.84	250.79	1108.26	0.00	0.00	0.00	-3612.65	196.68	1458.02	-3887.20	71.06	1468.09	-3630.14	140.77	1449.82	-3652.65	24.30	1444.41	712.96	-287.79	79.18	1313.46	-286.13	76.39	710.99
1.24000	-3532.53	273.68	29.93	-3590.24	286.70	33.46	-3530.08	99.77	9.62	-3536.22	168.14	68.66	-3380.00	29.85	24.77	-3860.70	174.77	31.56	-3735.99	413.58	8.75	-3767.72	402.15	36.42	-3599.84	250.79	1108.26	0.00	0.00	0.00	-3612.65	196.68	1458.02	-3887.20	71.06	1468.09	-3586.77	141.32	1448.70	-3652.65	24.30	1444.41	711.77	-287.99	78.83	1313.33	-286.25	76.27	711.53
1.25000	-3532.53	273.68	29.93	-3590.24	286.70	33.46	-3514.80	100.79	12.09	-3536.22	168.14	68.66	-3380.00	29.85	24.77	-3860.70	174.77	31.56	-3733.23	412.80	9.35	-3754.48	401.96	37.62	-3599.84	250.79	1108.26	0.00	0.00	0.00	-3612.65	196.68	1458.02	-3887.20	71.06	1468.09	-3588.97	139.27	1450.31	-3652.65	24.30	1444.41	712.17	-287.97	78.86	1313.69	-286.12	76.44	711.55
1.26000	-3532.53	273.68	29.93	-3590.24	286.70	33.46	-3495.83	99.53	14.99	-3536.22	168.14	68.66	-3380.00	29.85	24.77	-3860.70	174.77	31.56	-3712.56	412.99	12.31	-3758.89	401.47	37.29	-3599.84	250.79	1108.26	0.00	0.00	0.00	-3612.65	196.68	1458.02	-3887.20	71.06	1468.09	-3600.10	139.41	1450.19	-3652.65	24.30	1444.41	712.34	-288.08	78.82	1313.75	-285.95	76.58	711.97
1.27000	-3532.53	273.68	29.93	-3590.24	286.70	33.46	-3523.09	99.92	8.50	-3536.22	168.14	68.66	-3380.00	29.85	24.77	-3860.70	174.77	31.56	-3739.83	414.38	7.05	-3756.06	401.64	37.61	-3599.84	250.79	1108.26	0.00	0.00	0.00	-3612.65	196.68	1458.02	-3887.20	71.06	1468.09	-3611.43	138.35	1452.09	-3652.65	24.30	1444.41	713.14	-287.92	79.01	1313.35	-285.62	76.75	712.19
1.28000	-3532.53	273.68	29.93	-3590.24	286.70	33.46	-3530.67	100.81	8.85	-3536.22	168.14	68.66	-3380.00	29.85	24.77	-3860.70	174.77	31.56	-3737.97	412.61	7.41	-3753.52	401.05	38.01	-3599.84	250.79	1108.26	0.00	0.00	0.00	-3612.65	196.68	1458.02	-3887.20	71.06	1468.09	-3595.43	136.79	1450.14	-3652.65	24.30	1444.41	712.74	-287.88	79.13	1313.31	-285.95	76.53	711.28
1.29000	-3532.53	273.68	29.93	-3590.24	286.70	33.46	-3492.76	101.83	14.25	-3536.22	168.14	68.66	-3380.00	29.85	24.77	-3860.70	174.77	31.56	-3718.76	412.72	10.89	-3742.83	400.70	40.28	-3599.84	250.79	1108.26	0.00	0.00	0.00	-3612.65	196.68	1458.02	-3887.20	71.06	1468.09	-3583.81	137.28	1451.06	-3652.65	24.30	1444.41	712.52	-288.13	79.02	1313.68	-286.04	76.51	711.13
1.30000	-3532.53	273.68	29.93	-3590.24	286.70	33.46	-3503.10	100.06	12.76	-3536.22	168.14	68.66	-3380.00	29.85	24.77	-3860.70	174.77	31.56	-3731.10	412.28	8.51	-3751.83	401.29	38.49	-3599.84	250.79	1108.26	0.00	0.00	0.00	-3612.65	196.68	1458.02	-3887.20	71.06	1468.09	-3574.29	136.29	1450.43	-3652.65	24.30	1444.41	712.25	-287.83	79.10	1313.72	-285.87	76.62	711.62
1.31000	-3532.53	273.68	29.93	-3590.24	286.70	33.46	-3552.13	100.68	5.54	-3536.22	168.14	68.66	-3380.00	29.85	24.77	-3860.70	174.77	31.56	-3750.67	413.31	5.50	-3745.00	400.44	39.98	-3599.84	250.79	1108.26	0.00	0.00	0.00	-3612.65	196.68	1458.02	-3887.20	71.06	1468.09	-3598.52	136.69	1450.98	-3652.65	24.30	1444.41	712.40	-287.43	79.07	1313.70	-285.39	76.73	711.11
1.32000	-3532.53	273.68	29.93	-3590.24	286.70	33.46	-3520.08	99.89	11.63	-3536.22	168.14	68.66	-3380.00	29.85	24.77	-3860.70	174.77	31.56	-3733.59	413.84	8.23	-3743.38	400.76	39.75	-3599.84	250.79	1108.26	0.00	0.00	0.00	-3612.65	196.68	1458.02	-3887.20	71.06	1468.09	-3619.07	133.96	1452.18	-3652.65	24.30	1444.41	712.58	-287.95	79.04	1313.52	-285.85	76.68	711.60
1.33000	-3532.53	273.68	29.93	-3590.24	286.70	33.46	-3510.55	96.99	12.86	-3536.22	168.14	68.66	-3380.00	29.85	24.77	-3860.70	174.77	31.56	-3723.23	412.40	10.30	-3757.11	401.17	37.74	-3599.84	250.79	1108.26	0.00	0.00	0.00	-3612.65	196.68	1458.02	-3887.20	71.06	1468.09	-3598.10	133.86	1450.94	-3652.65	24.30	1444.41	712.77	-287.87	78.99	1313.64	-285.66	76.76	712.38
1.34000	-3532.53	273.68	29.93	-3590.24	286.70	33.46	-3529.12	101.77	8.78	-3536.22	168.14	68.66	-3380.00	29.85	24.77	-3860.70	174.77	31.56	-3731.81	411.89	7.68	-3744.57	400.91	39.78	-3599.84	250.79	1108.26	0.00	0.00	0.00	-3612.65	196.68	1458.02	-3887.20	71.06	1468.09	-3641.04	131.39	1451.56	-3652.65	24.30	1444.41	711.77	-287.93	78.75	1313.41	-285.71	76.65	711.57
1.35000	-3532.53	273.68	29.93	-3590.24	286.70	33.46	-3511.94	101.91	13.24	-3536.22	168.14	68.66	-3380.00	29.85	24.77	-3860.70	174.77	31.56	-3750.88	412.95	4.32	-3736.35	400.54	41.13	-3599.84	250.79	1108.26	0.00	0.00	0.00	-3612.65	196.68	1458.02	-3887.20	71.06	1468.09	-3638.10	131.83	1452.09	-3652.65	24.30	1444.41	712.40	-287.59	79.06	1313.79	-286.05	76.60	711.45
1.36000	-3532.53	273.68	29.93	-3590.24	286.70	33.46	-3521.09	98.24	9.61	-3536.22	168.14	68.66	-3380.00	29.85	24.77	-3860.70	174.77	31.56	-3749.81	413.24	5.23	-3742.54	400.82	39.89	-3599.84	250.79	1108.26	0.00	0.00	0.00	-3612.65	196.68	1458.02	-3887.20	71.06	1468.09	-3637.16	131.28	1450.59	-3652.65	24.30	1444.41	712.71	-287.76	79.03	1313.29	-285.84	76.43	711.53
1.37000	-3532.53	273.68	29.93	-3590.24	286.70	33.46	-3548.38	100.96	6.38	-3536.22	168.14	68.66	-3380.00	29.85	24.77	-3860.70	174.77	31.56	-3732.31	412.73	6.96	-3748.35	400.12	39.78	-3599.84	250.79	1108.26	0.00	0.00	0.00	-3612.65	196.68	1458.02	-3887.20	71.06	1468.09	-3643.28	130.16	1453.83	-3652.65	24.30	1444.41	711.81	-287.74	78.86	1313.60	-285.78	76.60	711.81
1.38000	-3532.53	273.68	29.93	-3590.24	286.70	33.46	-3564.83	99.34	3.33	-3536.22	168.14	68.66	-3380.00	29.85	24.77	-3860.70	174.77	31.56	-3727.70	411.08	8.28	-3745.87	400.54	40.41	-3599.84	250.79	1108.26	0.00	0.00	0.00	-3612.65	196.68	1458.02	-3887.20	71.06	1468.09	-3683.25	129.90	1454.04	-3652.65	24.30	1444.41	712.95	-287.58	79.22	1313.65	-285.53	76.57	712.08
1.39000	-3532.53	273.68	29.93	-3590.24	286.70	33.46	-3536.17	100.51	8.98	-3536.22	168.14	68.66	-3380.00	29.85	24.77	-3860.70	174.77	31.56	-3707.48	412.07	10.81	-3726.19	399.38	43.39	-3599.84	250.79	1108.26	0.00	0.00	0.00	-3612.65	196.68	1458.02	-3887.20	71.06	1468.09	-3639.46	127.95	1452.92	-3652.65	24.30	1444.41	712.82	-287.91	79.12	1313.72	-285.74	76.66	712.31
1.40000	-3532.53	273.68	29.93	-3590.24	286.70	33.46	-3538.36	100.75	7.67	-3536.22	168.14	68.66	-3380.00	29.85	24.77	-3860.70	174.77	31.56	-3729.68	413.34	8.13	-3747.94	400.00	39.86	-3599.84	250.79	1108.26	0.00	0.00	0.00	-3612.65	196.68	1458.02	-3887.20	71.06	1468.09	-3618.55	128.90	1451.05	-3652.65	24.30	1444.41	712.20	-288.00	78.94	1314.02	-285.66	76.70	712.17
1.41000	-3532.53	273.68	29.93	-3590.24	286.70	33.46	-3520.44	99.71	9.04	-3536.22	168.14	68.66	-3380.00	29.85	24.77	-3860.70	174.77	31.56	-3745.98	413.52	7.39	-3735.84	398.90	42.81	-3599.84	250.79	1108.26	0.00	0.00	0.00	-3612.65	196.68	1458.02	-3887.20	71.06	1468.09	-3584.07	128.49	1452.38	-3652.65	24.30	1444.41	712.33	-287.71	79.05	1313.89	-285.78	76.60	712.00
1.42000	-3532.53	273.68	29.93	-3590.24	286.70	33.46	-3529.47	99.74	9.13	-3536.22	168.14	68.66	-3380.00	29.85	24.77	-3860.70	174.77	31.56	-3772.01	413.03	4.12	-3742.68	400.05	41.50	-3599.84	250.79	1108.26	0.00	0.00	0.00	-3612.65	196.68	1458.02	-3887.20	71.06	1468.09	-3582.43	126.86	1453.40	-3652.65	24.30	1444.41	713.26	-287.91	79.04	1313.55	-285.72	76.65	711.85
1.43000	-3532.53	273.68	29.93	-3590.24	286.70	33.46	-3483.18	100.96	15.57	-3536.22	168.14	68.66	-3380.00	29.85	24.77	-3860.70	174.77	31.56	-3720.21	411.70	10.31	-3748.92	399.76	40.13	-3599.84	250.79	1108.26	0.00	0.00	0.00	-3612.65	196.68	1458.02	-3887.20	71.06	1468.09	-3584.22	126.48	1451.63	-3652.65	24.30	1444.41	712.52	-288.03	78.89	1313.67	-285.49	76.83	711.73
1.44000	-3532.53	273.68	29.93	-3590.24	286.70	33.46	-3550.53	100.88	7.22	-3536.22	168.14	68.66	-3380.00	29.85	24.77	-3860.70	174.77	31.56	-3738.99	412.10	7.75	-3769.60	400.07	37.55	-3599.84	250.79	1108.26	0.00	0.00	0.00	-3612.65	196.68	1458.02	-3887.20	71.06	1468.09	-3629.34	126.10	1453.67	-3652.65	24.30	1444.41	712.29	-288.00	78.90	1313.36	-285.71	76.69	711.02
1.45000	-3532.53	273.68	29.93	-3590.24	286.70	33.46	-3519.77	101.58	10.99	-3536.22	168.14	68.66	-3380.00	29.85	24.77	-3860.70	174.77	31.56	-3745.25	411.31	6.09	-3775.96	400.11	37.09	-3599.84	250.79	1108.26	0.00	0.00	0.00	-3612.65	196.68	1458.02	-3887.20	71.06	1468.09	-3598.97	125.32	1453.23	-3652.65	24.30	1444.41	712.69	-288.14	79.02	1313.36	-285.89	76.56	711.48
1.46000	-3532.53	273.68	29.93	-3590.24	286.70	33.46	-3521.04	101.58	11.22	-3536.22	168.14	68.66	-3380.00	29.85	24.77	-3860.70	174.77	31.56	-3800.21	414.25	-0.86	-3751.54	398.98	41.68	-3599.84	250.79	1108.26	0.00	0.00	0.00	-3612.65	196.68	1458.02	-3887.20	71.06	1468.09	-3640.62	124.46	1456.25	-3652.65	24.30	1444.41	713.00	-287.90	79.14	1312.77	-286.22	76.35	712.01
1.47000	-3532.53	273.68	29.93	-3590.24	286.70	33.46	-3519.02	100.77	11.46	-3536.22	168.14	68.66	-3380.00	29.85	24.77	-3860.70	174.77	31.56	-3757.52	411.63	5.45	-3768.09	398.95	38.76	-3599.84	250.79	1108.26	0.00	0.00	0.00	-3612.65	196.68	1458.02	-3887.20	71.06	1468.09	-3613.21	122.56	1455.80	-3652.65	24.30	1444.41	711.85	-287.58	78.82	1313.58	-285.92	76.59	711.52
1.48000	-3532.53	273.68	29.93	-3590.24	286.70	33.46	-3531.81	100.40	10.01	-3536.22	168.14	68.66	-3380.00	29.85	24.77	-3860.70	174.77	31.56	-3732.43	410.51	9.22	-3770.45	398.01	39.29	-3599.84	250.79	1108.26	0.00	0.00	0.00	-3612.65	196.68	1458.02	-3887.20	71.06	1468.09	-3576.58	121.14	1455.46	-3652.65	24.30	1444.41	712.41	-287.83	78.93	1313.73	-285.67	76.79	711.63
1.49000	-3532.53	273.68	29.93	-3590.24	286.70	33.46	-3510.02	101.36	11.55	-3536.22	168.14	68.66	-3380.00	29.85	24.77	-3860.70	174.77	31.56	-3735.48	409.92	8.49	-3744.53	397.31	43.50	-3599.84	250.79	1108.26	0.00	0.00	0.00	-3612.65	196.68	1458.02	-3887.20	71.06	1468.09	-3621.88	122.79	1456.13	-3652.64	24.30	1444.41	712.48	-288.06	78.79	1314.09	-285.89	76.76	712.11
1.50000	-3532.53	273.68	29.93	-3590.24	286.70	33.46	-3532.75	100.68	10.23	-3536.22	168.14	68.66	-3380.00	29.85	24.77	-3860.70	174.77	31.56	-3754.42	409.85	6.72	-3737.12	396.12	44.89	-3599.84	250.79	1108.26	0.00	0.00	0.00	-3612.65	196.68	1458.02	-3887.20	71.06	1468.09	-3657.25	121.62	1458.29	-3644.09	22.20	1442.74	712.58	-287.84	79.03	1313.68	-285.71	76.59	711.52
1.51000	-3532.53	273.68	29.93	-3590.24	286.70	33.46	-3555.25	100.73	6.60	-3536.22	168.14	68.66	-3380.00	29.85	24.77	-3860.70	174.77	31.56	-3762.69	409.93	7.16	-3746.62	395.54	42.73	-3599.84	250.79	1108.26	0.00	0.00	0.00	-3612.65	196.68	1458.02	-3887.20	71.06	1468.09	-3640.15	122.65	1457.23	-3613.18	20.45	1443.62	712.73	-288.13	78.99	1313.56	-285.75	76.53	711.87
1.52000	-3532.53	273.68	29.93	-3590.24	286.70	33.46	-3520.02	98.32	11.39	-3536.22	168.14	68.66	-3380.00	29.85	24.77	-3860.70	174.77	31.56	-3778.27	408.59	4.73	-3750.58	395.32	42.95	-3599.84	250.79	1108.26	0.00	0.00	0.00	-3612.65	196.68	1458.02	-3887.20	71.06	1468.09	-3644.08	121.63	1456.79	-3583.00	21.85	1444.76	712.02	-288.05	78.86	1313.45	-285.85	76.61	712.18
1.53000	-3532.53	273.68	29.93	-3590.24	286.70	33.46	-3563.23	99.61	5.10	-3536.22	168.14	68.66	-3380.00	29.85	24.77	-3860.70	174.77	31.56	-3754.84	407.41	9.47	-3758.01	394.17	42.13	-3599.84	250.79	1108.26	0.00	0.00	0.00	-3612.65	196.68	1458.02	-3887.20	71.06	1468.09	-3627.31	120.00	1456.48	-3591.30	21.75	1443.77	713.02	-288.04	78.96	1313.60	-285.83	76.69	711.79
1.54000	-3532.53	273.68	29.93	-3590.24	286.70	33.46	-3508.28	100.89	12.44	-3536.22	168.14	68.66	-3380.00	29.85	24.77	-3860.70	174.77	31.56	-3755.33	406.70	10.07	-3750.77	391.86	43.22	-3599.84	250.79	1108.26	0.00	0.00	0.00	-3612.65	196.68	1458.02	-3887.20	71.06	1468.09	-3628.18	119.47	1457.69	-3646.69	21.05	1444.22	712.53	-287.97	78.97	1313.15	-285.85	76.52	712.08
1.55000	-3532.53	273.68	29.93	-3590.24	286.70	33.46	-3556.70	102.60	6.08	-3536.22	168.14	68.66	-3380.00	29.85	24.77	-3860.70	174.77	31.56	-3755.88	406.00	10.70	-3756.75	390.18	41.71	-3599.84	250.79	1108.26	0.00	0.00	0.00	-3612.65	196.68	1458.02	-3887.20	71.06	1468.09	-3620.07	120.69	1457.15	-3662.51	21.68	1444.48	711.89	-287.98	78.79	1313.61	-285.68	76.70	711.58
1.56000	-3532.53	273.68	29.93	-3590.24	286.70	33.46	-3560.26	102.60	5.89	-3536.22	168.14	68.66	-3380.00	29.85	24.77	-3860.70	174.77	31.56	-3756.49	405.30	11.36	-3730.98	387.02	45.78	-3599.84	250.79	1108.26	0.00	0.00	0.00	-3612.65	196.68	1458.02	-3887.20	71.06	1468.09	-3628.19	122.27	1459.22	-3623.07	21.61	1443.76	712.39	-288.09	78.92	1313.80	-285.93	76.75	711.82
1.57000	-3532.53	273.68	29.93	-3590.24	286.70	33.46	-3528.50	101.01	8.31	-3536.22	168.14	68.66	-3380.00	29.85	24.77	-3860.70	174.77	31.56	-3757.15	404.62	12.04	-3752.29	385.81	43.98	-3599.84	250.79	1108.26	0.00	0.00	0.00	-3612.65	196.68	1458.02	-3887.20	71.06	1468.09	-3645.13	121.01	1460.44	-3622.33	20.70	1445.90	711.97	-287.99	78.77	1313.71	-285.78	76.66	711.20
1.58000	-3532.53	273.68	29.93	-3590.24	286.70	33.46	-3510.60	99.93	12.95	-3536.22	168.14	68.66	-3380.00	29.85	24.77	-3860.70	174.77	31.56	-3757.87	403.94	12.74	-3720.78	380.92	51.01	-3599.84	250.79	1108.26	0.00	0.00	0.00	-3612.65	196.68	1458.02	-3887.20	71.06	1468.09	-3652.36	120.33	1460.21	-3625.97	20.18	1447.24	712.21	-287.79	78.85	1312.97	-285.88	76.31	711.52
1.59000	-3532.53	273.68	29.93	-3590.24	286.70	33.46	-3494.26	100.33	15.99	-3536.22	168.14	68.66	-3380.00	29.85	24.77	-3860.70	174.77	31.56	-3758.65	403.27	13.47	-3750.21	380.88	48.94	-3599.84	250.79	1108.26	0.00	0.00	0.00	-3612.65	196.68	1458.02	-3887.20	71.06	1468.09	-3625.12	121.44	1460.06	-3649.49	19.95	1447.95	712.37	-287.70	79.01	1313.56	-286.13	76.46	711.73
1.60000	-3532.53	273.68	29.93	-3590.24	286.70	33.46	-3495.95	101.19	15.40	-3536.22	168.14	68.66	-3380.00	29.85	24.77	-3860.70	174.77	31.56	-3759.48	402.60	14.23	-3757.91	379.97	49.91	-3599.84	250.79	1108.26	0.00	0.00	0.00	-3612.65	196.68	1458.02	-3887.20	71.06	1468.09	-3627.68	119.11	1461.53	-3597.20	21.39	1446.32	712.52	-287.75	79.02	1313.52	-286.12	76.62	711.80
1.61000	-3532.53	273.68	29.93	-3590.24	286.70	33.46	-3587.02	101.44	1.13	-3536.22	168.14	68.66	-3380.00	29.85	24.77	-3860.70	174.77	31.56	-3760.37	401.95	15.01	-3760.43	378.02	50.96	-3599.84	250.79	1108.26	0.00	0.00	0.00	-3612.65	196.68	1458.02	-3887.20	71.06	1468.09	-3614.49	118.93	1460.21	-3606.53	20.59	1446.07	713.31	-287.53	79.28	1313.70	-286.09	76.43	711.87
1.62000	-3532.53	273.68	29.93	-3590.24	286.70	33.46	-3518.70	101.56	11.84	-3536.22	168.14	68.66	-3380.00	29.85	24.77	-3860.70	174.77	31.56	-3761.32	401.30	15.82	-3762.99	376.09	52.03	-3599.84	250.79	1108.26	0.00	0.00	0.00	-3612.65	196.68	1458.02	-3887.20	71.06	1468.09	-3614.85	118.20	1460.10	-3616.90	19.12	1446.31	712.63	-287.81	79.19	1313.35	-285.96	76.48	712.10
1.63000	-3532.53	273.68	29.93	-3590.24	286.70	33.46	-3514.67	99.77	11.72	-3536.22	168.14	68.66	-3380.00	29.85	24.77	-3860.70	174.77	31.56	-3762.32	400.66	16.65	-3765.59	374.17	53.12	-3599.84	250.79	1108.26	0.00	0.00	0.00	-3612.65	196.68	1458.02	-3887.20	71.06	1468.09	-3622.35	116.60	1460.90	-3633.49	18.56	1448.02	712.04	-287.85	78.91	1313.27	-285.84	76.50	712.03
1.64000	-3532.53	273.68	29.93	-3590.24	286.70	33.46	-3505.20	98.15	13.17	-3536.22	168.14	68.66	-3380.00	29.85	24.77	-3860.70	174.77	31.56	-3763.37	400.02	17.50	-3768.24	372.27	54.23	-3599.84	250.79	1108.26	0.00	0.00	0.00	-3612.65	196.68	1458.02	-3887.20	71.06	1468.09	-3635.80	117.75	1461.61	-3616.82	17.99	1447.25	712.21	-287.64	78.94	1312.98	-285.79	76.37	712.01
1.65000	-3532.53	273.68	29.93	-3590.24	286.70	33.46	-3520.81	100.87	9.58	-3536.22	168.14	68.66	-3380.00	29.85	24.77	-3860.70	174.77	31.56	-3764.48	399.39	18.38	-3770.93	370.38	55.36	-3599.84	250.79	1108.26	0.00	0.00	0.00	-3612.65	196.68	1458.02	-3887.20	71.06	1468.09	-3651.24	118.14	1462.30	-3615.98	18.14	1447.13	712.13	-287.74	78.87	1313.78	-285.57	76.70	711.91
1.66000	-3532.53	273.68	29.93	-3590.24	286.70	33.46	-3494.99	98.75	14.95	-3536.22	168.14	68.66	-3380.00	29.85	24.77	-3860.70	174.77	31.56	-3765.65	398.77	19.28	-3773.66	368.51	56.52	-3599.84	250.79	1108.26	0.00	0.00	0.00	-3612.65	196.68	1458.02	-3887.20	71.06	1468.09	-3641.63	119.44	1463.11	-3649.55	19.12	1447.85	713.06	-287.86	79.08	1314.19	-285.87	76.66	711.34
1.67000	-3532.53	273.68	29.93	-3590.24	286.70	33.46	-3519.73	100.25	10.45	-3536.22	168.14	68.66	-3380.00	29.85	24.77	-3860.70	174.77	31.56	-3766.87	398.16	20.21	-3776.43	366.66	57.69	-3599.84	250.79	1108.26	0.00	0.00	0.00	-3612.65	196.68	1458.02	-3887.20	71.06	1468.09	-3619.39	118.61	1462.89	-3637.36	19.03	1448.80	712.80	-287.97	78.96	1313.62	-285.77	76.68	711.54
1.68000	-3532.53	273.68	29.93	-3590.24	286.70	33.46	-3531.57	101.88	9.58	-3536.22	168.14	68.66	-3380.00	29.85	24.77	-3860.70	174.77	31.56	-3768.14	397.56	21.16	-3779.24	364.83	58.89	-3599.84	250.79	1108.26	0.00	0.00	0.00	-3612.65	196.68	1458.02	-3887.20	71.06	1468.09	-3616.57	118.84	1463.56	-3641.45	18.72	1449.59	712.52	-287.97	78.97	1313.61	-285.91	76.54	711.22
1.69000	-3532.53	273.68	29.93	-3590.24	286.70	33.46	-3503.48	100.35	15.80	-3536.22	168.14	68.66	-3380.00	29.85	24.77	-3860.70	174.77	31.56	-3769.46	396.96	22.13	-3782.09	363.01	60.10	-3599.84	250.79	1108.26	0.00	0.00	0.00	-3612.65	196.68	1458.02	-3887.20	71.06	1468.09	-3635.18	117.90	1464.00	-3622.71	20.16	1447.80	712.37	-287.98	78.95	1313.28	-286.04	76.45	711.45
1.70000	-3532.53	273.68	29.93	-3590.24	286.70	33.46	-3515.24	100.64	11.54	-3536.22	168.14	68.66	-3380.00	29.85	24.77	-3860.70	174.77	31.56	-3770.84	396.37	23.13	-3784.98	361.21	61.34	-3599.84	250.79	1108.26	0.00	0.00	0.00	-3612.65	196.68	1458.02	-3887.20	71.06	1468.09	-3635.41	118.11	1463.85	-3626.55	18.69	1447.59	712.13	-288.04	78.75	1313.06	-285.74	76.61	711.78
1.71000	-3532.53	273.68	29.93	-3590.24	286.70	33.46	-3515.02	100.25	12.63	-3536.22	168.14	68.66	-3380.00	29.85	24.77	-3860.70	174.77	31.56	-3772.27	395.78	24.15	-3787.91	359.43	62.60	-3599.84	250.79	1108.26	0.00	0.00	0.00	-3612.65	196.68	1458.02	-3887.20	71.06	1468.09	-3621.78	121.05	1464.82	-3616.36	19.75	1448.19	711.77	-287.74	78.76	1313.08	-285.71	76.66	712.12
1.72000	-3532.53	273.68	29.93	-3590.24	286.70	33.46	-3483.14	100.69	16.09	-3536.22	168.14	68.66	-3380.00	29.85	24.77	-3860.70	174.77	31.56	-3773.75	395.20	25.19	-3790.87	357.66	63.87	-3599.84	250.79	1108.26	0.00	0.00	0.00	-3612.65	196.68	1458.02	-3887.20	71.06	1468.09	-3664.30	120.57	1466.02	-3626.14	20.03	1449.40	711.97	-287.98	78.59	1313.08	-285.80	76.68	712.08
1.73000	-3532.53	273.68	29.93	-3590.24	286.70	33.46	-3523.35	98.90	8.84	-3536.22	168.14	68.66	-3380.00	29.85	24.77	-3860.70	174.77	31.56	-3775.28	394.63	26.26	-3793.88	355.91	65.17	-3599.84	250.79	1108.26	0.00	0.00	0.00	-3612.65	196.68	1458.02	-3887.20	71.06	1468.09	-3647.48	119.47	1465.90	-3660.29	20.73	1451.08	713.00	-287.95	78.89	1313.73	-285.85	76.85	711.37
1.74000	-3532.53	273.68	29.93	-3590.24	286.70	33.46	-3523.32	101.52	11.42	-3536.22	168.14	68.66	-3380.00	29.85	24.77	-3860.70	174.77	31.56	-3776.86	394.07	27.34	-3796.92	354.18	66.49	-3599.84	250.79	1108.26	0.00	0.00	0.00	-3612.65	196.68	1458.02	-3887.20	71.06	1468.09	-3678.04	119.41	1466.05	-3627.50	21.14	1450.86	713.04	-287.89	79.03	1313.27	-286.03	76.73	712.19
1.75000	-3532.53	273.68	29.93	-3590.24	286.70	33.46	-3500.21	99.22	13.60	-3536.22	168.14	68.66	-3380.00	29.85	24.77	-3860.70	174.77	31.56	-3778.49	393.51	28.46	-3800.01	352.46	67.83	-3599.84	250.79	1108.26	0.00	0.00	0.00	-3612.65	196.68	1458.02	-3887.20	71.06	1468.09	-3628.72	118.39	1465.00	-3598.43	22.57	1449.44	712.60	-288.19	78.96	1313.00	-286.06	76.54	711.94
1.76000	-3532.53	273.68	29.93	-3590.24	286.70	33.46	-3517.39	100.85	10.51	-3536.22	168.14	68.66	-3380.00	29.85	24.77	-3860.70	174.77	31.56	-3780.18	392.96	29.59	-3803.13	350.76	69.18	-3599.84	250.79	1108.26	0.00	0.00	0.00	-3612.65	196.68	1458.02	-3887.20	71.06	1468.09	-3661.74	120.07	1467.01	-3612.97	22.36	1450.15	711.96	-288.10	78.86	1313.50	-286.00	76.57	711.17
1.77000	-3532.53	273.68	29.93	-3590.24	286.70	33.46	-3508.26	100.46	11.90	-3536.22	168.14	68.66	-3380.00	29.85	24.77	-3860.70	174.77	31.56	-3781.91	392.42	30.75	-3806.28	349.07	70.56	-3599.84	250.79	1108.26	0.00	0.00	0.00	-3612.65	196.68	1458.02	-3887.20	71.06	1468.09	-3666.30	120.25	1467.51	-3632.14	21.04	1451.88	712.88	-287.77	79.23	1313.57	-286.00	76.64	711.89
1.78000	-3532.53	273.68	29.93	-3590.24	286.70	33.46	-3534.16	99.46	9.34	-3536.22	168.14	68.66	-3380.00	29.85	24.77	-3860.70	174.77	31.56	-3783.69	391.88	31.93	-3809.48	347.40	71.96	-3599.84	250.79	1108.26	0.00	0.00	0.00	-3612.65	196.68	1458.02	-3887.20	71.06	1468.09	-3670.82	120.43	1468.01	-3631.63	24.31	1450.91	712.58	-287.76	79.10	1313.82	-285.49	76.77	712.22
1.79000	-3532.53	273.68	29.93	-3590.24	286.70	33.46	-3495.28	99.19	14.36	-3536.22	168.14	68.66	-3380.00	29.85	24.77	-3860.70	174.77	31.56	-3785.53	391.35	33.13	-3812.71	345.75	73.37	-3599.84	250.79	1108.26	0.00	0.00	0.00	-3612.65	196.68	1458.02	-3887.20	71.06	1468.09	-3675.31	120.62	1468.51	-3622.88	25.14	1452.18	712.72	-287.76	78.94	1313.04	-285.61	76.68	712.00
1.80000	-3532.53	273.68	29.93	-3590.24	286.70	33.46	-3519.82	100.53	9.82	-3536.22	168.14	68.66	-3380.00	29.85	24.77	-3860.70	174.77	31.56	-3787.41	390.83	34.35	-3815.97	344.11	74.81	-3599.84	250.79	1108.26	0.00	0.00	0.00	-3612.65	196.68	1458.02	-3887.20	71.06	1468.09	-3679.77	120.81	1469.01	-3620.49	25.88	1452.06	712.73	-287.82	79.01	1313.41	-285.38	76.82	712.07
1.81000	-3532.53	273.68	29.93	-3590.24	286.70	33.46	-3511.88	100.25	12.05	-3536.22	168.14	68.66	-3380.00	29.85	24.77	-3860.70	174.77	31.56	-3789.33	390.32	35.60	-3819.27	342.49	76.26	-3599.84	250.79	1108.26	0.00	0.00	0.00	-3612.65	196.68	1458.02	-3887.20	71.06	1468.09	-3684.19	121.00	1469.51	-3637.27	27.41	1453.75	712.42	-288.03	78.89	1313.11	-285.83	76.64	712.53
1.82000	-3532.53	273.68	29.93	-3590.24	286.70	33.46	-3488.05	99.10	16.55	-3536.22	168.14	68.66	-3380.00	29.85	24.77	-3860.70	174.77	31.56	-3791.31	389.81	36.87	-3822.61	340.89	77.74	-3599.84	250.79	1108.26	0.00	0.00	0.00	-3612.65	196.68	1458.02	-3887.20	71.06	1468.09	-3688.57	121.20	1470.02	-3635.35	27.29	1452.36	712.45	-287.89	78.98	1313.11	-286.11	76.43	712.30
1.83000	-3532.53	273.68	29.93	-3590.24	286.70	33.46	-3543.23	99.96	7.84	-3536.22	168.14	68.66	-3380.00	29.85	24.77	-3860.70	174.77	31.56	-3793.33	389.30	38.16	-3825.98	339.30	79.23	-3599.84	250.79	1108.26	0.00	0.00	0.00	-3612.65	196.68	1458.02	-3887.20	71.06	1468.09	-3692.92	121.41	1470.52	-3636.28	29.04	1454.26	712.18	-287.89	78.88	1313.27	-286.17	76.51	712.26
1.84000	-3532.53	273.68	29.93	-3590.24	286.70	33.46	-3522.69	101.17	10.55	-3536.22	168.14	68.66	-3380.00	29.85	24.77	-3860.70	174.77	31.56	-3795.40	388.81	39.47	-3829.39	337.72	80.74	-3599.84	250.79	1108.26	0.00	0.00	0.00	-3612.65	196.68	1458.02	-3887.20	71.06	1468.09	-3697.23	121.61	1471.03	-3617.27	30.68	1453.78	712.28	-287.86	78.91	1313.48	-285.59	76.66	711.91
1.85000	-3532.53	273.68	29.93	-3590.24	286.70	33.46	-3544.26	101.53	6.33	-3536.22	168.14	68.66	-3380.00	29.85	24.77	-3860.70	174.77	31.56	-3797.52	388.32	40.80	-3832.83	336.17	82.27	-3599.84	250.79	1108.26	0.00	0.00	0.00	-3612.65	196.68	1458.02	-3887.20	71.06	1468.09	-3701.51	121.82	1471.54	-3597.69	32.86	1453.42	712.06	-287.98	78.69	1313.46	-285.49	76.54	711.63
1.86000	-3532.53	273.68	29.93	-3590.24	286.70	33.46	-3545.14	101.42	7.48	-3536.22	168.14	68.66	-3380.00	29.85	24.77	-3860.70	174.77	31.56	-3799.68	387.83	42.15	-3836.31	334.62	83.82	-3599.84	250.79	1108.26	0.00	0.00	0.00	-3612.65	196.68	1458.02	-3887.20	71.06	1468.09	-3705.75	122.04	1472.05	-3622.91	35.84	1454.10	712.60	-288.00	79.01	1313.72	-285.77	76.63	711.19
1.87000	-3532.53	273.68	29.93	-3590.24	286.70	33.46	-3495.71	101.14	15.49	-3536.22	168.14	68.66	-3380.00	29.85	24.77	-3860.70	174.77	31.56	-3801.89	387.35	43.53	-3839.81	333.10	85.39	-3599.84	250.79	1108.26	0.00	0.00	0.00	-3612.65	196.68	1458.02	-3887.20	71.06	1468.09	-3709.96	122.25	1472.56	-3629.37	36.16	1454.11	712.85	-287.76	79.08	1313.98	-285.60	76.76	711.24
1.88000	-3532.53	273.68	29.93	-3590.24	286.70	33.46	-3538.48	100.41	8.63	-3536.22	168.14	68.66	-3380.00	29.85	24.77	-3860.70	174.77	31.56	-3804.15	386.88	44.92	-3843.36	331.59	86.97	-3599.84	250.79	1108.26	0.00	0.00	0.00	-3612.65	196.68	1458.02	-3887.20	71.06	1468.09	-3714.13	122.48	1473.08	-3633.68	38.41	1455.02	711.87	-287.85	78.75	1314.12	-285.62	76.81	711.13
1.89000	-3532.53	273.68	29.93	-3590.24	286.70	33.46	-3532.85	99.39	7.74	-3536.22	168.14	68.66	-3380.00	29.85	24.77	-3860.70	174.77	31.56	-3806.45	386.42	46.34	-3846.93	330.09	88.57	-3599.84	250.79	1108.26	0.00	0.00	0.00	-3612.65	196.68	1458.02	-3887.20	71.06	1468.09	-3718.27	122.70	1473.59	-3627.96	39.69	1455.38	712.25	-287.76	78.98	1313.19	-285.73	76.71	711.81
1.90000	-3532.53	273.68	29.93	-3590.24	286.70	33.46	-3551.12	100.33	6.37	-3536.22	168.14	68.66	-3380.00	29.85	24.77	-3860.70	174.77	31.56	-3808.79	385.96	47.77	-3850.54	328.61	90.19	-3599.84	250.79	1108.26	0.00	0.00	0.00	-3612.65	196.68	1458.02	-3887.20	71.06	1468.09	-3722.37	122.93	1474.10	-3639.42	43.04	1456.21	712.79	-287.68	79.07	1313.14	-285.43	76.71	712.03
1.91000	-3532.53	273.68	29.93	-3590.24	286.70	33.46	-3550.16	103.14	6.76	-3536.22	168.14	68.66	-3380.00	29.85	24.77	-3860.70	174.77	31.56	-3811.18	385.51	49.23	-3854.18	327.14	91.83	-3599.84	250.79	1108.26	0.00	0.00	0.00	-3612.65	196.68	1458.02	-3887.20	71.06	1468.09	-3726.44	123.16	1474.62	-3608.09	45.12	1454.95	713.25	-287.82	79.07	1313.52	-285.78	76.66	711.64
1.92000	-3532.53	273.68	29.93	-3590.24	286.70	33.46	-3549.04	99.33	7.09	-3536.22	168.14	68.66	-3380.00	29.85	24.77	-3860.70	174.77	31.56	-3813.62	385.06	50.71	-3857.85	325.69	93.49	-3599.84	250.79	1108.26	0.00	0.00	0.00	-3612.65	196.68	1458.02	-3887.20	71.06	1468.09	-3730.47	123.40	1475.14	-3628.96	46.08	1457.29	713.16	-288.02	79.10	1313.85	-285.85	76.73	711.68
1.93000	-3532.53	273.68	29.93	-3590.24	286.70	33.46	-3556.15	98.58	6.53	-3536.22	168.14	68.66	-3380.00	29.85	24.77	-3860.70	174.77	31.56	-3816.09	384.62	52.20	-3861.55	324.26	95.16	-3599.84	250.79	1108.26	0.00	0.00	0.00	-3612.65	196.68	1458.02	-3887.20	71.06	1468.09	-3734.47	123.64	1475.66	-3659.10	48.77	1457.81	713.06	-287.94	78.99	1313.41	-285.58	76.65	711.84
1.94000	-3532.53	273.68	29.93	-3590.24	286.70	33.46	-3514.92	98.99	10.63	-3536.22	168.14	68.66	-3380.00	29.85	24.77	-3860.70	174.77	31.56	-3818.61	384.19	53.72	-3865.29	322.84	96.86	-3599.84	250.79	1108.26	0.00	0.00	0.00	-3612.65	196.68	1458.02	-3887.20	71.06	1468.09	-3738.44	123.88	1476.18	-3659.25	50.06	1457.36	712.17	-287.86	78.76	1313.77	-285.88	76.67	712.13
1.95000	-3532.53	273.68	29.93	-3590.24	286.70	33.46	-3514.67	99.39	12.05	-3536.22	168.14	68.66	-3380.00	29.85	24.77	-3860.70	174.77	31.56	-3821.17	383.76	55.26	-3869.05	321.43	98.57	-3599.84	250.79	1108.26	0.00	0.00	0.00	-3612.65	196.68	1458.02	-3887.20	71.06	1468.09	-3742.36	124.13	1476.70	-3659.03	52.16	1457.80	712.26	-288.21	78.85	1313.28	-285.55	76.70	711.86
1.96000	-3532.53	273.68	29.93	-3590.24	286.70	33.46	-3526.10	102.45	10.86	-3536.22	168.14	68.66	-3380.00	29.85	24.77	-3860.70	174.77	31.56	-3823.78	383.34	56.82	-3872.85	320.04	100.29	-3599.84	250.79	1108.26	0.00	0.00	0.00	-3612.65	196.68	1458.02	-3887.20	71.06	1468.09	-3746.26	124.38	1477.22	-3636.21	56.64	1457.89	712.58	-287.88	79.06	1313.01	-285.34	76.68	711.26
1.97000	-3532.53	273.68	29.93	-3590.24	286.70	33.46	-3553.26	101.64	6.40	-3536.22	168.14	68.66	-3380.00	29.85	24.77	-3860.70	174.77	31.56	-3826.43	382.92	58.39	-3876.67	318.67	102.03	-3599.84	250.79	1108.26	0.00	0.00	0.00	-3612.65	196.68	1458.02	-3887.20	71.06	1468.09	-3750.12	124.63	1477.74	-3648.28	56.92	1457.85	712.19	-287.68	79.00	1313.80	-285.21	76.85	711.37
1.98000	-3532.53	273.68	29.93	-3590.24	286.70	33.46	-3513.64	101.87	11.72	-3536.22	168.14	68.66	-3380.00	29.85	24.77	-3860.70	174.77	31.56	-3829.11	382.51	59.99	-3880.53	317.31	103.80	-3599.84	250.79	1108.26	0.00	0.00	0.00	-3612.65	196.68	1458.02	-3887.20	71.06	1468.09	-3753.94	124.89	1478.27	-3661.82	61.46	1458.86	712.24	-288.23	78.88	1313.77	-285.94	76.66	711.20
1.99000	-3532.53	273.68	29.93	-3590.24	286.70	33.46	-3529.07	100.55	9.78	-3536.22	168.14	68.66	-3380.00	29.85	24.77	-3860.70	174.77	31.56	-3831.84	382.11	61.61	-3884.41	315.96	105.57	-3599.84	250.79	1108.26	0.00	0.00	0.00	-3612.65	196.68	1458.02	-3887.20	71.06	1468.09	-3757.73	125.15	1478.79	-3660.96	65.66	1458.69	712.47	-287.97	78.98	1313.59	-286.01	76.53	710.96
2.00000	-3532.53	273.68	29.93	-3590.24	286.70	33.46	-3520.98	101.67	10.71	-3536.22	168.14	68.66	-3380.00	29.85	24.77	-3860.70	174.77	31.56	-3834.61	381.71	63.24	-3888.32	314.63	107.37	-3599.84	250.79	1108.26	0.00	0.00	0.00	-3612.65	196.68	1458.02	-3887.20	71.06	1468.09	-3761.49	125.41	1479.32	-3667.17	67.58	1458.95	713.03	-287.53	79.20	1313.89	-285.79	76.81	712.16
2.01000	-3532.53	273.68	29.93	-3590.24	286.70	33.46	-3549.23	103.34	6.90	-3536.22	168.14	68.66	-3380.00	29.85	24.77	-3860.70	174.77	31.56	-3837.42	381.32	64.90	-3892.27	313.32	109.18	-3599.84	250.79	1108.26	0.00	0.00	0.00	-3612.65	196.68	1458.02	-3887.20	71.06	1468.09	-3765.21	125.68	1479.84	-3656.04	72.02	1459.12	712.99	-287.84	79.03	1313.38	-285.89	76.56	712.52
2.02000	-3532.53	273.68	29.93	-3590.24	286.70	33.46	-3509.20	101.40	11.63	-3536.22	168.14	68.66	-3380.00	29.85	24.77	-3860.70	174.77	31.56	-3840.27	380.93	66.57	-3896.24	312.01	111.00	-3599.84	250.79	1108.26	0.00	0.00	0.00	-3612.65	196.68	1458.02	-3887.20	71.06	1468.09	-3768.90	125.95	1480.37	-3666.74	74.77	1460.22	712.48	-287.82	78.92	1313.58	-285.83	76.61	712.21
2.03000	-3532.53	273.68	29.93	-3590.24	286.70	33.46	-3522.81	101.24	10.84	-3536.22	168.14	68.66	-3380.00	29.85	24.77	-3860.70	174.77	31.56	-3843.16	380.55	68.26	-3900.23	310.73	112.85	-3599.84	250.79	1108.26	0.00	0.00	0.00	-3612.65	196.68	1458.02	-3887.20	71.06	1468.09	-3772.55	126.22	1480.90	-3678.00	76.57	1460.03	713.01	-287.67	79.18	1313.67	-285.50	76.66	711.72
2.04000	-3532.53	273.68	29.93	-3590.24	286.70	33.46	-3530.04	100.03	10.20	-3536.22	168.14	68.66	-3380.00	29.85	24.77	-3860.70	174.77	31.56	-3846.09	380.18	69.97	-3904.26	309.45	114.71	-3599.84	250.79	1108.26	0.00	0.00	0.00	-3612.65	196.68	1458.02	-3887.20	71.06	1468.09	-3776.17	126.50	1481.43	-3667.65	78.60	1459.81	712.78	-287.69	79.10	1313.61	-285.52	76.63	711.62
2.05000	-3532.53	273.68	29.93	-3590.24	286.70	33.46	-3546.67	99.66	6.34	-3536.22	168.14	68.66	-3380.00	29.85	24.77	-3860.70	174.77	31.56	-3849.06	379.81	71.70	-3908.31	308.19	116.58	-3599.84	250.79	1108.26	0.00	0.00	0.00	-3612.65	196.68	1458.02	-3887.20	71.06	1468.09	-3779.75	126.78	1481.96	-3667.15	81.32	1460.01	712.19	-287.71	78.95	1313.25	-285.97	76.59	711.91
2.06000	-3532.53	273.68	29.93	-3590.24	286.70	33.46	-3528.90	98.69	9.30	-3536.22	168.14	68.66	-3380.00	29.85	24.77	-3860.70	174.77	31.56	-3852.07	379.44	73.45	-3912.39	306.95	118.47	-3599.84	250.79	1108.26	0.00	0.00	0.00	-3612.65	196.68	1458.02	-3887.20	71.06	1468.09	-3783.30	127.06	1482.49	-3658.77	85.83	1459.53	712.59	-287.93	79.07	1313.28	-285.89	76.45	712.02
2.07000	-3532.53	273.68	29.93	-3590.24	286.70	33.46	-3528.65	98.45	10.23	-3536.22	168.14	68.66	-3380.00	29.85	24.77	-3860.70	174.77	31.56	-3855.11	379.08	75.22	-3916.50	305.72	120.38	-3599.84	250.79	1108.26	0.00	0.00	0.00	-3612.65	196.68	1458.02	-3887.20	71.06	1468.09	-3786.81	127.35	1483.03	-3661.10	90.45	1460.54	712.73	-287.90	79.01	1313.16	-285.51	76.63	711.94
2.08000	-3532.53	273.68	29.93	-3590.24	286.70	33.46	-3534.00	99.56	8.78	-3536.22	168.14	68.66	-3380.00	29.85	24.77	-3860.70	174.77	31.56	-3858.19	378.73	77.00	-3920.63	304.50	122.30	-3599.84	250.79	1108.26	0.00	0.00	0.00	-3612.65	196.68	1458.02	-3887.20	71.06	1468.09	-3790.29	127.64	1483.56	-3682.14	92.50	1460.17	712.23	-287.87	79.06	1313.21	-285.34	76.85	711.54
2.09000	-3532.53	273.68	29.93	-3590.24	286.70	33.46	-3499.70	103.32	13.98	-3536.22	168.14	68.66	-3380.00	29.85	24.77	-3860.70	174.77	31.56	-3861.31	378.38	78.80	-3924.79	303.30	124.24	-3599.84	250.79	1108.26	0.00	0.00	0.00	-3612.65	196.68	1458.02	-3887.20	71.06	1468.09	-3793.74	127.93	1484.09	-3668.12	96.35	1460.44	711.95	-287.76	78.95	1313.65	-285.92	76.82	712.02
2.10000	-3532.53	273.68	29.93	-3590.24	286.70	33.46	-3551.19	100.62	6.94	-3536.22	168.14	68.66	-3380.00	29.85	24.77	-3860.70	174.77	31.56	-3864.47	378.04	80.62	-3928.98	302.11	126.20	-3599.84	250.79	1108.26	0.00	0.00	0.00	-3612.65	196.68	1458.02	-3887.20	71.06	1468.09	-3797.15	128.23	1484.63	-3675.18	100.19	1460.70	712.30	-287.92	79.02	1313.54	-285.94	76.62	711.50
2.11000	-3532.53	273.68	29.93	-3590.24	286.70	33.46	-3542.77	101.31	7.36	-3536.22	168.14	68.66	-3380.00	29.85	24.77	-3860.70	174.77	31.56	-3867.66	377.71	82.46	-3933.19	300.94	128.16	-3599.84	250.79	1108.26	0.00	0.00	0.00	-3612.65	196.68	1458.02	-3887.20	71.06	1468.09	-3800.53	128.53	1485.16	-3675.24	104.02	1461.58	712.50	-287.76	79.11	1313.58	-285.92	76.60	711.81
2.12000	-3532.53	273.68	29.93	-3590.24	286.70	33.46	-3510.67	101.77	12.78	-3536.22	168.14	68.66	-3380.00	29.85	24.77	-3860.70	174.77	31.56	-3870.89	377.37	84.31	-3937.42	299.78	130.15	-3599.84	250.79	1108.26	0.00	0.00	0.00	-3612.65	196.68	1458.02	-3887.20	71.06	1468.09	-3803.87	128.83	1485.70	-3677.50	108.80	1462.86	713.33	-287.62	79.13	1314.00	-285.91	76.63	712.08
2.13000	-3532.53	273.68	29.93	-3590.24	286.70	33.46	-3537.26	100.46	8.01	-3536.22	168.14	68.66	-3380.00	29.85	24.77	-3860.70	174.77	31.56	-3874.16	377.05	86.19	-3941.68	298.63	132.15	-3599.84	250.79	1108.26	0.00	0.00	0.00	-3612.65	196.68	1458.02	-3887.20	71.06	1468.09	-3807.18	129.13	1486.24	-3678.72	110.80	1462.39	712.77	-287.79	79.12	1313.26	-286.05	76.40	712.32
2.14000	-3532.53	273.68	29.93	-3590.24	286.70	33.46	-3544.47	99.74	6.94	-3536.22	168.14	68.66	-3380.00	29.85	24.77	-3860.70	174.77	31.56	-3877.46	376.73	88.08	-3945.96	297.50	134.16	-3599.84	250.79	1108.26	0.00	0.00	0.00	-3612.65	196.68	1458.02	-3887.20	71.06	1468.09	-3810.46	129.44	1486.78	-3692.18	114.20	1463.15	712.98	-287.94	79.18	1313.19	-285.93	76.54	711.89
2.15000	-3532.53	273.68	29.93	-3590.24	286.70	33.46	-3546.09	101.82	8.21	-3536.22	168.14	68.66	-3380.00	29.85	24.77	-3860.70	174.77	31.56	-3880.79	376.41	89.98	-3950.27	296.38	136.19	-3599.84	250.79	1108.26	0.00	0.00	0.00	-3612.65	196.68	1458.02	-3887.20	71.06	1468.09	-3813.70	129.75	1487.32	-3672.15	117.32	1463.48	712.25	-287.97	78.90	1313.43	-285.71	76.65	711.53
2.16000	-3532.53	273.68	29.93	-3590.24	286.70	33.46	-3549.34	104.15	6.44	-3536.22	168.14	68.66	-3380.00	29.85	24.77	-3860.70	174.77	31.56	-3884.16	376.10	91.91	-3954.60	295.27	138.23	-3599.84	250.79	1108.26	0.00	0.00	0.00	-3612.65	196.68	1458.02	-3887.20	71.06	1468.09	-3816.91	130.07	1487.86	-3667.24	121.14	1462.84	712.39	-287.94	78.94	1313.82	-285.76	76.61	711.45
2.17000	-3532.53	273.68	29.93	-3590.24	286.70	33.46	-3534.06	100.86	8.06	-3536.22	168.14	68.66	-3380.00	29.85	24.77	-3860.70	174.77	31.56	-3887.56	375.80	93.85	-3958.96	294.18	140.29	-3599.84	250.79	1108.26	0.00	0.00	0.00	-3612.65	196.68	1458.02	-3887.20	71.06	1468.09	-3820.08	130.38	1488.40	-3679.47	124.97	1463.93	712.68	-287.81	78.88	1313.98	-285.65	76.71	711.62
2.18000	-3532.53	273.68	29.93	-3590.24	286.70	33.46	-3514.40	101.32	13.03	-3536.22	168.14	68.66	-3380.00	29.85	24.77	-3860.70	174.77	31.56	-3891.00	375.50	95.80	-3963.33	293.10	142.36	-3599.84	250.79	1108.26	0.00	0.00	0.00	-3612.65	196.68	1458.02	-3887.20	71.06	1468.09	-3823.23	130.70	1488.94	-3667.51	128.02	1463.78	713.36	-287.44	79.24	1313.63	-285.72	76.67	711.35
2.19000	-3532.53	273.68	29.93	-3590.24	286.70	33.46	-3572.83	102.70	3.21	-3536.22	168.14	68.66	-3380.00	29.85	24.77	-3860.70	174.77	31.56	-3894.47	375.20	97.78	-3967.73	292.04	144.45	-3599.84	250.79	1108.26	0.00	0.00	0.00	-3612.65	196.68	1458.02	-3887.20	71.06	1468.09	-3826.33	131.03	1489.48	-3704.14	131.70	1464.47	712.88	-287.68	79.25	1313.45	-285.88	76.51	710.97
2.20000	-3532.53	273.68	29.93	-3590.24	286.70	33.46	-3534.62	103.24	9.64	-3536.22	168.14	68.66	-3380.00	29.85	24.77	-3860.70	174.77	31.56	-3897.98	374.91	99.77	-3972.15	290.99	146.55	-3599.84	250.79	1108.26	0.00	0.00	0.00	-3612.65	196.68	1458.02	-3887.20	71.06	1468.09	-3829.41	131.35	1490.02	-3680.27	137.14	1463.52	712.54	-287.79	79.00	1313.55	-285.83	76.62	711.58
2.21000	-3532.53	273.68	29.93	-3590.24	286.70	33.46	-3530.46	103.58	11.30	-3536.22	168.14	68.66	-3380.00	29.85	24.77	-3860.70	174.77	31.56	-3901.51	374.63	101.78	-3976.59	289.95	148.67	-3599.84	250.79	1108.26	0.00	0.00	0.00	-3612.65	196.68	1458.02	-3887.20	71.06	1468.09	-3832.44	131.68	1490.57	-3684.59	140.92	1464.48	712.54	-287.76	78.99	1313.10	-286.05	76.47	711.61
2.22000	-3532.53	273.68	29.93	-3590.24	286.70	33.46	-3474.33	102.09	19.04	-3536.22	168.14	68.66	-3380.00	29.85	24.77	-3860.70	174.77	31.56	-3905.08	374.35	103.80	-3981.06	288.92	150.80	-3599.84	250.79	1108.26	0.00	0.00	0.00	-3612.65	196.68	1458.02	-3887.20	71.06	1468.09	-3835.45	132.01	1491.11	-3692.53	143.21	1465.93	712.13	-288.02	78.83	1313.68	-285.49	76.78	711.30
2.23000	-3532.53	273.68	29.93	-3590.24	286.70	33.46	-3535.64	102.79	11.57	-3536.22	168.14	68.66	-3380.00	29.85	24.77	-3860.70	174.77	31.56	-3908.68	374.07	105.84	-3985.54	287.91	152.94	-3599.84	250.79	1108.26	0.00	0.00	0.00	-3612.65	196.68	1458.02	-3887.20	71.06	1468.09	-3838.42	132.35	1491.66	-3718.74	147.03	1466.02	712.55	-287.98	79.03	1313.80	-285.48	76.74	711.47
2.24000	-3532.53	273.68	29.93	-3590.24	286.70	33.46	-3531.52	103.22	12.45	-3536.22	168.14	68.66	-3380.00	29.85	24.77	-3860.70	174.77	31.56	-3912.31	373.80	107.89	-3990.05	286.91	155.09	-3599.84	250.79	1108.26	0.00	0.00	0.00	-3612.65	196.68	1458.02	-3887.20	71.06	1468.09	-3841.36	132.69	1492.20	-3723.19	149.62	1466.61	712.67	-287.82	79.03	1313.35	-285.68	76.53	711.58
2.25000	-3532.53	273.68	29.93	-3590.24	286.70	33.46	-3521.75	103.75	13.43	-3536.22	168.14	68.66	-3380.00	29.85	24.77	-3860.70	174.77	31.56	-3915.97	373.54	109.96	-3994.57	285.92	157.26	-3599.84	250.79	1108.26	0.00	0.00	0.00	-3612.65	196.68	1458.02	-3887.20	71.06	1468.09	-3844.26	133.02	1492.75	-3715.31	152.65	1466.80	713.19	-287.50	79.30	1313.48	-285.61	76.63	711.13
2.26000	-3532.53	273.68	29.93	-3590.24	286.70	33.46	-3517.29	104.10	16.61	-3536.22	168.14	68.66	-3380.00	29.85	24.77	-3860.70	174.77	31.56	-3919.67	373.28	112.05	-3999.12	284.95	159.45	-3599.84	250.79	1108.26	0.00	0.00	0.00	-3612.65	196.68	1458.02	-3887.20	71.06	1468.09	-3847.14	133.37	1493.30	-3717.84	157.12	1467.77	712.36	-287.74	78.98	1313.68	-285.81	76.73	711.55
2.27000	-3532.53	273.68	29.93	-3590.24	286.70	33.46	-3547.48	105.24	13.31	-3536.22	168.14	68.66	-3380.00	29.85	24.77	-3860.70	174.77	31.56	-3923.39	373.02	114.15	-4003.68	283.99	161.64	-3599.84	250.79	1108.26	0.00	0.00	0.00	-3612.65	196.68	1458.02	-3887.20	71.06	1468.09	-3849.97	133.71	1493.84	-3733.73	160.76	1467.84	712.50	-287.94	78.89	1313.50	-285.79	76.57	711.22
2.28000	-3532.53	273.68	29.93	-3590.24	286.70	33.46	-3512.19	105.63	18.60	-3536.22	168.14	68.66	-3380.00	29.85	24.77	-3860.70	174.77	31.56	-3927.14	372.77	116.27	-4008.26	283.04	163.85	-3599.84	250.79	1108.26	0.00	0.00	0.00	-3612.65	196.68	1458.02	-3887.20	71.06	1468.09	-3852.78	134.06	1494.39	-3732.77	162.31	1468.12	712.38	-287.84	78.87	1313.18	-285.87	76.49	711.69
2.29000	-3532.53	273.68	29.93	-3590.24	286.70	33.46	-3524.41	104.41	18.32	-3536.22	168.14	68.66	-3380.00	29.85	24.77	-3860.70	174.77	31.56	-3930.93	372.53	118.40	-4012.87	282.11	166.07	-3599.84	250.79	1108.26	0.00	0.00	0.00	-3612.65	196.68	1458.02	-3887.20	71.06	1468.09	-3855.55	134.41	1494.94	-3747.02	166.32	1469.15	712.60	-287.73	79.09	1312.90	-285.91	76.39	712.30
2.30000	-3532.53	273.68	29.93	-3590.24	286.70	33.46	-3518.22	106.41	21.10	-3536.22	168.14	68.66	-3380.00	29.85	24.77	-3860.70	174.77	31.56	-3934.74	372.29	120.54	-4017.49	281.18	168.31	-3599.84	250.79	1108.26	0.00	0.00	0.00	-3612.65	196.68	1458.02	-3887.20	71.06	1468.09	-3858.29	134.76	1495.49	-3744.79	170.80	1469.60	712.19	-287.80	78.76	1313.89	-286.03	76.61	711.05
2.31000	-3532.53	273.68	29.93	-3590.24	286.70	33.46	-3573.15	105.37	14.72	-3536.22	168.14	68.66	-3380.00	29.85	24.77	-3860.70	174.77	31.56	-3938.58	372.05	122.71	-4022.13	280.27	170.55	-3599.84	250.79	1108.26	0.00	0.00	0.00	-3612.65	196.68	1458.02	-3887.20	71.06	1468.09	-3860.99	135.12	1496.04	-3741.49	174.35	1469.80	712.02	-287.90	78.77	1313.76	-286.19	76.66	711.34
2.32000	-3532.53	273.68	29.93	-3590.24	286.70	33.46	-3521.44	104.91	23.07	-3536.22	168.14	68.66	-3380.00	29.85	24.77	-3860.70	174.77	31.56	-3942.45	371.82	124.88	-4026.79	279.37	172.81	-3599.84	250.79	1108.26	0.00	0.00	0.00	-3612.65	196.68	1458.02	-3887.20	71.06	1468.09	-3863.66	135.48	1496.59	-3712.48	176.13	1469.15	711.90	-287.81	78.76	1313.34	-285.63	76.64	711.61
2.33000	-3532.53	273.68	29.93	-3590.24	286.70	33.46	-3514.84	108.63	24.96	-3536.22	168.14	68.66	-3380.00	29.85	24.77	-3860.70	174.77	31.56	-3946.34	371.59	127.07	-4031.46	278.49	175.09	-3599.84	250.79	1108.26	0.00	0.00	0.00	-3612.65	196.68	1458.02	-3887.20	71.06	1468.09	-3866.30	135.84	1497.14	-3713.88	178.40	1469.25	712.44	-287.65	78.90	1313.92	-285.62	76.71	711.39
2.34000	-3532.53	273.68	29.93	-3590.24	286.70	33.46	-3542.20	109.85	21.98	-3536.22	168.14	68.66	-3380.00	29.85	24.77	-3860.70	174.77	31.56	-3950.27	371.37	129.28	-4036.15	277.62	177.37	-3599.84	250.79	1108.26	0.00	0.00	0.00	-3612.65	196.68	1458.02	-3887.20	71.06	1468.09	-3868.90	136.20	1497.69	-3732.46	181.43	1470.17	712.52	-288.07	78.98	1313.60	-285.75	76.51	711.95
2.35000	-3532.53	273.68	29.93	-3590.24	286.70	33.46	-3526.86	114.43	23.06	-3536.22	168.14	68.66	-3380.00	29.85	24.77	-3860.70	174.77	31.56	-3954.22	371.15	131.50	-4040.86	276.76	179.67	-3599.84	250.79	1108.26	0.00	0.00	0.00	-3612.65	196.68	1458.02	-3887.20	71.06	1468.09	-3871.47	136.57	1498.24	-3721.15	183.95	1470.93	713.05	-288.07	79.02	1313.55	-285.99	76.53	712.42
2.36000	-3532.53	273.68	29.93	-3590.24	286.70	33.46	-3548.41	116.68	19.38	-3536.22	168.14	68.66	-3380.00	29.85	24.77	-3860.70	174.77	31.56	-3958.20	370.93	133.73	-4045.59	275.91	181.98	-3599.84	250.79	1108.26	0.00	0.00	0.00	-3612.65	196.68	1458.02	-3887.20	71.06	1468.09	-3874.01	136.94	1498.79	-3771.66	186.57	1471.91	713.43	-287.65	79.22	1313.59	-286.03	76.59	712.09
2.37000	-3532.53	273.68	29.93	-3590.24	286.70	33.46	-3564.44	117.88	19.85	-3536.22	168.14	68.66	-3380.00	29.85	24.77	-3860.70	174.77	31.56	-3962.20	370.72	135.98	-4050.33	275.07	184.30	-3599.84	250.79	1108.26	0.00	0.00	0.00	-3612.65	196.68	1458.02	-3887.20	71.06	1468.09	-3876.52	137.31	1499.34	-3750.36	188.69	1470.78	712.20	-287.66	78.97	1313.30	-286.19	76.34	711.29
2.38000	-3532.53	273.68	29.93	-3590.24	286.70	33.46	-3518.79	123.75	27.04	-3536.22	168.14	68.66	-3380.00	29.85	24.77	-3860.70	174.77	31.56	-3966.23	370.52	138.24	-4055.08	274.25	186.63	-3599.84	250.79	1108.26	0.00	0.00	0.00	-3612.65	196.68	1458.02	-3887.20	71.06	1468.09	-3878.99	137.68	1499.90	-3748.54	189.38	1471.50	712.24	-287.91	78.95	1313.39	-286.06	76.50	711.53
2.39000	-3532.53	273.68	29.93	-3590.24	286.70	33.46	-3533.98	128.90	23.73	-3536.22	168.14	68.66	-3380.00	29.85	24.77	-3860.70	174.77	31.56	-3970.29	370.32	140.52	-4059.85	273.44	188.97	-3599.84	250.79	1108.26	0.00	0.00	0.00	-3612.65	196.68	1458.02	-3887.20	71.06	1468.09	-3881.43	138.05	1500.45	-3776.74	192.72	1473.04	712.36	-287.67	78.95	1313.25	-285.67	76.60	711.59
2.40000	-3532.53	273.68	29.93	-3590.24	286.70	33.46	-3538.49	134.71	22.49	-3536.22	168.14	68.66	-3380.00	29.85	24.77	-3860.70	174.77	31.56	-3974.37	370.12	142.81	-4064.64	272.64	191.33	-3599.84	250.79	1108.26	0.00	0.00	0.00	-3612.65	196.68	1458.02	-3887.20	71.06	1468.09	-3883.84	138.43	1501.00	-3777.63	195.74	1473.21	711.75	-288.02	78.71	1312.59	-285.61	76.48	712.23
2.41000	-3532.53	273.68	29.93	-3590.24	286.70	33.46	-3550.15	141.64	22.42	-3536.22	168.14	68.66	-3380.00	29.85	24.77	-3860.70	174.77	31.56	-3978.47	369.92	145.11	-4069.44	271.85	193.70	-3599.84	250.79	1108.26	0.00	0.00	0.00	-3612.65	196.68	1458.02	-3887.20	71.06	1468.09	-3886.21	138.81	1501.56	-3771.35	197.01	1471.89	712.53	-288.08	78.88	1313.48	-285.69	76.60	712.35
2.42000	-3532.53	273.68	29.93	-3590.24	286.70	33.46	-3524.61	152.02	26.12	-3536.22	168.14	68.66	-3380.00	29.85	24.77	-3860.70	174.77	31.56	-3982.60	369.74	147.42	-4074.26	271.07	196.07	-3599.84	250.79	1108.26	0.00	0.00	0.00	-3612.65	196.68	1458.02	-3887.20	71.06	1468.09	-3888.55	139.19	1502.11	-3781.76	198.71	1471.61	712.13	-287.93	78.80	1313.67	-285.70	76.59	711.87
2.43000	-3532.53	273.68	29.93	-3590.24	286.70	33.46	-3513.27	159.49	28.35	-3536.22	168.14	68.66	-3380.00	29.85	24.77	-3860.70	174.77	31.56	-3986.75	369.55	149.75	-4079.09	270.31	198.46	-3599.84	250.79	1108.26	0.00	0.00	0.00	-3612.65	196.68	1458.02	-3887.20	71.06	1468.09	-3890.86	139.58	1502.66	-3758.94	201.28	1470.72	712.17	-287.92	78.86	1313.76	-285.80	76.60	711.52
2.44000	-3532.53	273.68	29.93	-3590.24	286.70	33.46	-3550.01	167.61	23.57	-3536.22	168.14	68.66	-3380.00	29.85	24.77	-3860.70	174.77	31.56	-3990.93	369.37	152.10	-4083.93	269.55	200.86	-3599.84	250.79	1108.26	0.00	0.00	0.00	-3612.65	196.68	1458.02	-3887.20	71.06	1468.09	-3893.13	139.97	1503.22	-3767.79	204.19	1472.71	711.61	-288.10	78.78	1313.13	-286.03	76.34	711.59
2.45000	-3532.53	273.68	29.93	-3590.24	286.70	33.46	-3551.68	179.03	22.78	-3536.23	168.15	68.66	-3380.00	29.85	24.77	-3860.70	174.77	31.56	-3995.13	369.19	154.45	-4088.79	268.81	203.28	-3599.84	250.79	1108.26	0.00	0.00	0.00	-3612.65	196.68	1458.02	-3887.20	71.06	1468.09	-3895.37	140.36	1503.77	-3770.54	205.81	1473.06	713.20	-287.79	79.32	1313.48	-285.87	76.54	712.10
2.46000	-3532.53	273.68	29.93	-3590.24	286.70	33.46	-3533.88	187.19	24.32	-3544.37	176.92	68.72	-3380.00	29.85	24.77	-3860.70	174.77	31.56	-3999.36	369.02	156.82	-4093.66	268.08	205.70	-3599.84	250.79	1108.26	0.00	0.00	0.00	-3612.65	196.68	1458.02	-3887.22	71.06	1468.09	-3897.58	140.75	1504.33	-3801.73	208.50	1472.78	712.92	-288.01	79.20	1313.70	-285.61	76.49	711.90
2.47000	-3532.53	273.68	29.93	-3590.24	286.70	33.46	-3521.63	198.73	28.69	-3517.96	187.96	72.20	-3380.00	29.85	24.77	-3860.70	174.77	31.56	-4003.60	368.85	159.20	-4098.54	267.36	208.13	-3599.84	250.79	1108.26	0.00	0.00	0.00	-3612.65	196.68	1458.02	-3903.93	72.72	1468.28	-3899.76	141.14	1504.88	-3801.83	210.13	1473.62	712.09	-288.06	79.03	1313.32	-285.89	76.45	711.23
2.48000	-3532.53	273.68	29.93	-3590.24	286.70	33.46	-3524.12	210.50	30.15	-3495.62	197.85	75.44	-3380.00	29.85	24.77	-3860.70	174.77	31.56	-4007.87	368.69	161.59	-4103.43	266.66	210.57	-3599.84	250.79	1108.26	0.00	0.00	0.00	-3612.65	196.68	1458.02	-3848.53	74.33	1465.57	-3901.90	141.54	1505.44	-3804.75	212.20	1473.47	712.57	-287.85	78.99	1313.04	-285.80	76.37	712.09
2.49000	-3532.53	273.68	29.93	-3590.24	286.70	33.46	-3546.34	221.78	26.50	-3507.50	207.52	75.58	-3380.00	29.85	24.77	-3860.70	174.77	31.56	-4012.16	368.53	164.00	-4108.34	265.96	213.03	-3599.84	250.79	1108.26	0.00	0.00	0.00	-3612.65	196.68	1458.02	-3829.89	74.01	1462.89	-3904.01	141.93	1505.99	-3761.19	212.70	1473.21	711.58	-288.06	78.62	1313.76	-285.81	76.69	712.57
2.50000	-3532.53	273.68	29.93	-3590.24	286.70	33.46	-3530.81	234.88	29.69	-3534.82	218.13	74.83	-3380.00	29.85	24.77	-3860.70	174.77	31.56	-4016.47	368.37	166.41	-4113.26	265.28	215.49	-3599.84	250.79	1108.26	0.00	0.00	0.00	-3612.65	196.68	1458.02	-3850.71	75.14	1463.12	-3906.09	142.33	1506.55	-3769.90	215.83	1474.24	712.22	-287.71	78.91	1313.15	-285.85	76.62	711.60
2.51000	-3532.53	273.68	29.93	-3590.24	286.70	33.46	-3545.62	246.97	29.18	-3524.55	231.21	74.65	-3380.00	29.85	24.77	-3860.70	174.77	31.56	-4020.80	368.22	168.84	-4118.19	264.60	217.97	-3599.84	250.79	1108.26	0.00	0.00	0.00	-3612.65	196.68	1458.02	-3874.15	76.18	1462.12	-3908.14	142.74	1507.11	-3736.85	216.88	1473.22	712.12	-287.87	78.87	1313.11	-286.04	76.38	711.46
2.52000	-3532.53	273.68	29.93	-3590.24	286.70	33.46	-3511.52	259.68	34.84	-3563.20	241.59	71.42	-3380.00	29.85	24.77	-3860.70	174.77	31.56	-4025.15	368.07	171.28	-4123.13	263.94	220.45	-3599.84	250.79	1108.26	0.00	0.00	0.00	-3612.65	196.68	1458.02	-3860.35	76.54	1460.81	-3910.15	143.14	1507.66	-3789.11	219.96	1473.46	712.15	-287.92	78.79	1313.64	-285.98	76.58	711.57
2.53000	-3532.53	273.68	29.93	-3590.24	286.70	33.46	-3536.57	273.71	32.74	-3507.75	252.95	80.97	-3380.00	29.85	24.77	-3860.70	174.77	31.56	-4029.52	367.92	173.74	-4128.08	263.29	222.94	-3599.84	250.79	1108.26	0.00	0.00	0.00	-3612.65	196.68	1458.02	-3885.87	78.34	1463.06	-3912.13	143.54	1508.22	-3764.25	222.12	1473.31	712.29	-287.84	79.00	1313.36	-285.92	76.56	711.65
2.54000	-3532.53	273.68	29.93	-3590.24	286.70	33.46	-3522.40	286.61	35.52	-3513.03	264.00	82.17	-3380.00	29.85	24.77	-3860.70	174.77	31.56	-4033.91	367.78	176.20	-4133.04	262.65	225.45	-3599.84	250.79	1108.26	0.00	0.00	0.00	-3612.65	196.68	1458.02	-3870.13	80.65	1459.78	-3914.08	143.95	1508.77	-3765.56	223.94	1473.64	712.39	-287.94	78.88	1313.32	-285.53	76.62	711.82
2.55000	-3532.53	273.68	29.93	-3590.24	286.70	33.46	-3500.21	299.65	40.84	-3531.20	276.59	80.10	-3380.00	29.85	24.77	-3860.70	174.77	31.56	-4038.33	367.64	178.68	-4138.00	262.02	227.96	-3599.84	250.79	1108.26	0.00	0.00	0.00	-3612.65	196.68	1458.02	-3869.12	80.79	1459.60	-3916.00	144.36	1509.33	-3794.24	225.99	1474.36	712.27	-287.74	78.86	1314.00	-286.02	76.75	711.62
2.56000	-3532.53	273.68	29.93	-3590.24	286.70	33.46	-3511.57	311.56	39.89	-3498.52	288.39	86.07	-3380.00	29.85	24.77	-3860.70	174.77	31.56	-4042.75	367.50	181.17	-4142.98	261.40	230.48	-3599.84	250.79	1108.26	0.00	0.00	0.00	-3612.65	196.68	1458.02	-3862.83	80.66	1459.42	-3917.88	144.77	1509.89	-3796.37	227.91	1475.04	712.69	-287.82	78.96	1314.10	-285.90	76.88	711.30
2.57000	-3532.53	273.68	29.93	-3590.24	286.70	33.46	-3530.08	323.01	39.48	-3499.07	298.64	88.25	-3380.00	29.85	24.77	-3860.70	174.77	31.56	-4047.20	367.37	183.66	-4147.97	260.80	233.01	-3599.84	250.79	1108.26	0.00	0.00	0.00	-3612.65	196.68	1458.02	-3880.38	80.93	1458.85	-3919.73	145.19	1510.44	-3788.46	228.87	1473.75	712.75	-288.00	78.94	1313.44	-286.07	76.50	712.03
2.58000	-3532.53	273.68	29.93	-3590.24	286.70	33.46	-3518.80	334.79	43.13	-3526.89	309.03	86.54	-3380.00	29.85	24.77	-3860.70	174.77	31.56	-4051.67	367.24	186.17	-4152.97	260.20	235.55	-3599.84	250.79	1108.26	0.00	0.00	0.00	-3612.65	196.68	1458.02	-3881.41	80.84	1459.41	-3921.55	145.60	1511.00	-3760.74	230.58	1473.23	712.58	-287.95	78.95	1313.73	-285.66	76.50	710.96
2.59000	-3532.53	273.68	29.93	-3590.24	286.70	33.46	-3527.27	346.04	45.11	-3541.56	320.03	86.46	-3380.00	29.85	24.77	-3860.70	174.77	31.56	-4056.15	367.12	188.70	-4157.97	259.61	238.10	-3599.84	250.79	1108.26	0.00	0.00	0.00	-3612.65	196.68	1458.02	-3868.33	84.09	1459.10	-3923.34	146.02	1511.56	-3766.44	232.01	1474.33	712.27	-287.84	78.94	1313.81	-285.81	76.68	711.52
2.60000	-3532.53	273.68	29.93	-3590.24	286.70	33.46	-3517.97	357.43	48.43	-3508.43	329.56	92.04	-3380.00	29.85	24.77	-3860.70	174.77	31.56	-4060.65	367.00	191.23	-4162.99	259.04	240.66	-3599.84	250.79	1108.26	0.00	0.00	0.00	-3612.65	196.68	1458.02	-3851.51	84.37	1458.08	-3925.09	146.44	1512.11	-3760.92	233.32	1473.64	712.48	-287.64	79.06	1313.55	-285.88	76.62	711.93
2.61000	-3532.53	273.68	29.93	-3590.24	286.70	33.46	-3539.73	367.57	47.13	-3526.86	339.67	91.67	-3380.00	29.85	24.77	-3860.70	174.77	31.56	-4065.17	366.88	193.77	-4168.01	258.47	243.23	-3599.84	250.79	1108.26	0.00	0.00	0.00	-3612.65	196.68	1458.02	-3850.88	85.12	1457.75	-3926.82	146.86	1512.67	-3808.17	236.05	1474.81	712.71	-287.72	79.03	1313.62	-285.81	76.62	711.71
2.62000	-3532.53	273.68	29.93	-3590.24	286.70	33.46	-3528.51	377.43	49.33	-3531.48	349.22	91.91	-3380.00	29.85	24.77	-3860.70	174.77	31.56	-4069.71	366.77	196.32	-4173.03	257.92	245.81	-3599.84	250.79	1108.26	0.00	0.00	0.00	-3612.65	196.68	1458.02	-3851.86	86.35	1457.81	-3928.51	147.28	1513.23	-3810.54	239.12	1475.82	712.31	-287.76	78.80	1313.69	-285.70	76.81	711.23
2.63000	-3532.53	273.68	29.93	-3590.24	286.70	33.46	-3538.10	384.29	48.38	-3531.63	355.65	95.09	-3380.00	29.85	24.77	-3860.70	174.77	31.56	-4074.26	366.65	198.88	-4178.07	257.37	248.39	-3599.84	250.79	1108.26	0.00	0.00	0.00	-3612.65	196.68	1458.02	-3854.62	87.17	1457.32	-3930.16	147.71	1513.79	-3797.36	240.66	1475.17	712.82	-287.51	79.16	1313.84	-285.70	76.67	711.46
2.64000	-3532.53	273.68	29.93	-3590.24	286.70	33.46	-3538.40	395.19	50.07	-3567.13	365.12	90.78	-3380.00	29.85	24.77	-3860.70	174.77	31.56	-4078.82	366.55	201.46	-4183.11	256.84	250.99	-3599.84	250.79	1108.26	0.00	0.00	0.00	-3612.65	196.68	1458.02	-3851.69	88.50	1458.16	-3931.79	148.14	1514.34	-3802.88	243.28	1473.23	712.68	-287.77	79.11	1314.15	-285.78	76.75	710.93
2.65000	-3532.53	273.68	29.93	-3590.24	286.70	33.46	-3570.85	403.22	47.41	-3531.23	371.60	96.77	-3380.00	29.85	24.77	-3860.70	174.77	31.56	-4083.41	366.44	204.04	-4188.16	256.32	253.59	-3599.84	250.79	1108.26	0.00	0.00	0.00	-3612.65	196.68	1458.02	-3856.30	90.12	1457.91	-3933.39	148.56	1514.90	-3778.30	245.99	1472.87	713.13	-287.69	79.18	1313.73	-285.60	76.86	711.44
2.66000	-3532.53	273.68	29.93	-3590.24	286.70	33.46	-3557.76	408.71	49.00	-3520.91	377.55	97.02	-3380.00	29.85	24.77	-3860.70	174.77	31.56	-4088.00	366.34	206.63	-4193.21	255.80	256.20	-3599.84	250.79	1108.26	0.00	0.00	0.00	-3612.65	196.68	1458.02	-3859.70	91.57	1457.19	-3934.95	148.99	1515.46	-3796.19	246.52	1473.88	712.72	-287.63	79.02	1313.47	-285.53	76.73	711.01
2.67000	-3532.53	273.68	29.93	-3590.24	286.70	33.46	-3604.53	418.10	45.29	-3551.94	385.22	94.10	-3380.00	29.85	24.77	-3860.70	174.77	31.56	-4092.61	366.24	209.24	-4198.27	255.30	258.81	-3599.84	250.79	1108.26	0.00	0.00	0.00	-3612.65	196.68	1458.02	-3850.36	92.13	1457.79	-3936.48	149.43	1516.01	-3786.89	249.09	1472.47	712.88	-287.73	79.00	1313.13	-285.92	76.48	711.30
2.68000	-3532.53	273.68	29.93	-3590.24	286.70	33.46	-3549.54	421.45	52.44	-3574.38	391.40	91.71	-3380.00	29.85	24.77	-3860.70	174.77	31.56	-4097.24	366.15	211.85	-4203.33	254.81	261.44	-3599.84	250.79	1108.26	0.00	0.00	0.00	-3612.65	196.68	1458.02	-3851.26	94.15	1458.45	-3937.98	149.86	1516.57	-3802.34	251.92	1473.27	712.53	-287.99	78.96	1313.61	-286.00	76.64	711.73
2.69000	-3532.53	273.68	29.93	-3590.24	286.70	33.46	-3615.92	428.96	42.58	-3557.35	395.14	93.98	-3380.00	29.85	24.77	-3860.70	174.77	31.56	-4101.88	366.05	214.47	-4208.40	254.33	264.07	-3599.84	250.79	1108.26	0.00	0.00	0.00	-3612.65	196.68	1458.02	-3810.01	95.59	1457.35	-3939.45	150.29	1517.12	-3796.54	253.91	1472.37	712.48	-287.93	79.02	1313.17	-285.62	76.62	712.23
2.70000	-3532.53	273.68	29.93	-3590.24	286.70	33.46	-3625.63	433.84	42.26	-3538.36	400.14	95.95	-3380.00	29.85	24.77	-3860.70	174.77	31.56	-4106.53	365.96	217.10	-4213.47	253.85	266.71	-3599.84	250.79	1108.26	0.00	0.00	0.00	-3612.65	196.68	1458.02	-3808.66	96.50	1456.92	-3940.88	150.73	1517.68	-3796.45	254.47	1471.72	712.57	-287.77	78.99	1313.28	-285.85	76.70	711.66
2.71000	-3532.53	273.68	29.93	-3590.24	286.70	33.46	-3670.29	439.39	36.54	-3588.31	406.03	91.74	-3380.00	29.85	24.77	-3860.70	174.77	31.56	-4111.20	365.88	219.75	-4218.55	253.39	269.36	-3599.84	250.79	1108.26	0.00	0.00	0.00	-3612.65	196.68	1458.02	-3806.29	97.59	1456.63	-3942.28	151.17	1518.24	-3798.18	257.49	1472.19	712.60	-287.83	78.96	1313.56	-285.81	76.60	711.31
2.72000	-3532.53	273.68	29.93	-3590.24	286.70	33.46	-3625.96	440.48	42.09	-3564.70	408.08	92.49	-3380.00	29.85	24.77	-3860.70	174.77	31.56	-4115.88	365.80	222.40	-4223.63	252.94	272.02	-3599.84	250.79	1108.26	0.00	0.00	0.00	-3612.65	196.68	1458.02	-3820.99	98.24	1457.84	-3943.66	151.61	1518.79	-3778.73	258.85	1471.94	712.12	-287.88	78.86	1313.21	-285.66	76.72	711.39
2.73000	-3532.53	273.68	29.93	-3590.24	286.70	33.46	-3634.00	444.26	41.77	-3594.70	412.33	87.77	-3380.00	29.85	24.77	-3860.70	174.77	31.56	-4120.57	365.71	225.05	-4228.72	252.49	274.68	-3599.84	250.79	1108.26	0.00	0.00	0.00	-3612.65	196.68	1458.02	-3814.96	99.34	1457.98	-3945.00	152.05	1519.35	-3766.34	259.98	1471.50	712.19	-288.06	78.86	1313.66	-286.02	76.54	711.61
2.74000	-3532.53	273.68	29.93	-3590.24	286.70	33.46	-3684.12	447.62	32.49	-3600.68	415.54	88.59	-3380.00	29.85	24.77	-3860.70	174.77	31.56	-4125.27	365.64	227.72	-4233.80	252.06	277.35	-3599.84	250.79	1108.26	0.00	0.00	0.00	-3612.65	196.68	1458.02	-3800.81	101.05	1457.70	-3946.30	152.49	1519.90	-3795.57	263.77	1472.01	712.76	-287.94	79.00	1313.68	-285.70	76.51	711.97
2.75000	-3532.53	273.68	29.93	-3590.24	286.70	33.46	-3707.76	451.39	30.28	-3607.33	419.87	85.62	-3380.00	29.85	24.77	-3860.70	174.77	31.56	-4129.98	365.56	230.40	-4238.89	251.63	280.03	-3599.84	250.79	1108.26	0.00	0.00	0.00	-3612.65	196.68	1458.02	-3790.70	100.43	1458.08	-3947.58	152.93	1520.46	-3798.31	265.02	1471.71	712.14	-287.54	78.93	1313.43	-285.89	76.61	711.72
2.76000	-3532.53	273.68	29.93	-3590.24	286.70	33.46	-3649.39	448.84	36.82	-3625.60	422.45	82.50	-3380.00	29.85	24.77	-3860.70	174.77	31.56	-4134.71	365.49	233.08	-4243.99	251.22	282.71	-3599.84	250.79	1108.26	0.00	0.00	0.00	-3612.65	196.68	1458.02	-3808.74	102.52	1458.06	-3948.83	153.38	1521.01	-3802.89	265.54	1472.10	712.42	-287.92	78.99	1313.81	-285.94	76.63	711.10
2.77000	-3532.53	273.68	29.93	-3590.24	286.70	33.46	-3685.60	454.05	30.54	-3583.69	421.39	86.53	-3380.00	29.85	24.77	-3860.70	174.77	31.56	-4139.45	365.42	235.78	-4249.08	250.81	285.41	-3599.84	250.79	1108.26	0.00	0.00	0.00	-3612.65	196.68	1458.02	-3782.57	104.55	1457.97	-3950.04	153.83	1521.57	-3796.94	266.33	1471.73	712.10	-288.35	78.88	1313.72	-286.15	76.59	711.16
2.78000	-3532.53	273.68	29.93	-3590.24	286.70	33.46	-3680.92	452.87	30.46	-3617.21	425.67	81.94	-3380.00	29.85	24.77	-3860.70	174.77	31.56	-4144.19	365.35	238.48	-4254.18	250.42	288.10	-3599.84	250.79	1108.26	0.00	0.00	0.00	-3612.65	196.68	1458.02	-3789.22	105.35	1457.69	-3951.22	154.27	1522.12	-3802.55	268.63	1471.98	711.86	-287.70	78.90	1313.64	-285.98	76.68	711.61
2.79000	-3532.53	273.68	29.93	-3590.24	286.70	33.46	-3682.92	457.32	29.46	-3577.41	422.58	85.59	-3380.00	29.85	24.77	-3860.70	174.77	31.56	-4148.95	365.29	241.19	-4259.27	250.03	290.81	-3599.84	250.79	1108.26	0.00	0.00	0.00	-3612.65	196.68	1458.02	-3796.72	106.75	1458.11	-3952.37	154.72	1522.68	-3799.71	270.87	1472.55	712.58	-287.66	79.00	1313.69	-285.61	76.85	711.57
2.80000	-3532.53	273.68	29.93	-3590.24	286.70	33.46	-3677.39	454.49	30.55	-3605.05	424.82	79.91	-3380.00	29.85	24.77	-3860.70	174.77	31.56	-4153.71	365.23	243.91	-4264.37	249.65	293.52	-3599.84	250.79	1108.26	0.00	0.00	0.00	-3612.65	196.68	1458.02	-3784.68	107.97	1457.41	-3953.49	155.17	1523.23	-3793.72	271.33	1472.65	712.60	-287.70	79.03	1313.74	-285.69	76.68	712.42
2.81000	-3532.53	273.68	29.93	-3590.24	286.70	33.46	-3682.42	455.83	26.43	-3648.07	429.40	73.38	-3380.00	29.85	24.77	-3860.70	174.77	31.56	-4158.49	365.17	246.63	-4269.47	249.28	296.23	-3599.84	250.79	1108.26	0.00	0.00	0.00	-3612.65	196.68	1458.02	-3788.93	108.11	1458.07	-3954.58	155.63	1523.79	-3796.70	275.05	1472.48	712.04	-287.65	78.84	1313.75	-285.91	76.59	711.46
2.82000	-3532.53	273.68	29.93	-3590.24	286.70	33.46	-3695.24	457.15	24.31	-3648.17	428.87	74.67	-3380.00	29.85	24.77	-3860.70	174.77	31.56	-4163.27	365.11	249.36	-4274.57	248.93	298.96	-3599.84	250.79	1108.26	0.00	0.00	0.00	-3612.65	196.68	1458.02	-3781.24	109.36	1457.06	-3955.64	156.08	1524.34	-3781.41	276.26	1472.72	712.39	-287.68	78.85	1313.60	-286.25	76.50	712.14
2.83000	-3532.53	273.68	29.93	-3590.24	286.70	33.46	-3701.90	454.72	22.39	-3593.69	426.55	80.25	-3380.00	29.85	24.77	-3860.70	174.77	31.56	-4168.06	365.06	252.10	-4279.67	248.58	301.68	-3599.84	250.79	1108.26	0.00	0.00	0.00	-3612.65	196.68	1458.02	-3784.16	111.96	1457.16	-3956.66	156.53	1524.89	-3781.92	276.91	1471.41	712.94	-287.59	79.13	1313.80	-285.91	76.58	711.83
2.84000	-3532.53	273.68	29.93	-3590.24	286.70	33.46	-3706.69	455.19	20.66	-3673.23	427.39	65.37	-3380.00	29.85	24.77	-3860.70	174.77	31.56	-4172.86	365.01	254.85	-4284.77	248.23	304.42	-3599.84	250.79	1108.26	0.00	0.00	0.00	-3612.65	196.68	1458.02	-3774.66	112.59	1457.21	-3957.66	156.99	1525.44	-3805.02	280.13	1472.37	712.29	-287.94	78.85	1313.80	-285.87	76.75	712.04
2.85000	-3532.53	273.68	29.93	-3590.24	286.70	33.46	-3711.49	455.63	19.03	-3616.82	426.62	74.71	-3380.00	29.85	24.77	-3860.70	174.77	31.56	-4177.67	364.96	257.61	-4289.86	247.90	307.16	-3599.84	250.79	1108.26	0.00	0.00	0.00	-3612.65	196.68	1458.02	-3775.52	113.83	1457.00	-3958.62	157.45	1526.00	-3793.87	281.23	1472.34	712.67	-287.93	79.15	1313.33	-286.20	76.51	711.57
2.86000	-3532.53	273.68	29.93	-3590.24	286.70	33.46	-3716.29	456.07	17.51	-3654.53	426.92	66.81	-3380.00	29.85	24.77	-3860.70	174.77	31.56	-4182.48	364.91	260.37	-4294.96	247.58	309.90	-3599.84	250.79	1108.26	0.00	0.00	0.00	-3612.65	196.68	1458.02	-3770.99	115.68	1456.74	-3959.55	157.90	1526.55	-3820.15	281.23	1472.12	712.03	-287.78	79.00	1313.14	-285.98	76.46	711.67
2.87000	-3532.53	273.68	29.93	-3590.24	286.70	33.46	-3721.09	456.49	16.10	-3679.75	428.02	61.52	-3380.00	29.85	24.77	-3860.70	174.77	31.56	-4187.30	364.87	263.14	-4300.06	247.26	312.66	-3599.84	250.79	1108.26	0.00	0.00	0.00	-3612.65	196.68	1458.02	-3761.64	117.46	1456.27	-3960.45	158.36	1527.10	-3792.93	283.85	1472.29	712.51	-287.91	78.96	1313.25	-285.99	76.44	711.93
2.88000	-3532.53	273.68	29.93	-3590.24	286.70	33.46	-3725.91	456.90	14.78	-3699.60	427.72	59.39	-3380.00	29.85	24.77	-3860.70	174.77	31.56	-4192.13	364.83	265.92	-4305.15	246.96	315.41	-3599.84	250.79	1108.26	0.00	0.00	0.00	-3612.65	196.68	1458.02	-3761.34	119.51	1456.75	-3961.32	158.82	1527.65	-3776.02	284.10	1472.53	712.33	-287.98	79.12	1313.30	-285.78	76.50	712.23
2.89000	-3532.53	273.68	29.93	-3590.24	286.70	33.46	-3730.72	457.29	13.57	-3656.13	424.45	65.76	-3380.00	29.85	24.77	-3860.70	174.77	31.56	-4196.96	364.79	268.70	-4310.24	246.66	318.17	-3599.84	250.79	1108.26	0.00	0.00	0.00	-3612.65	196.68	1458.02	-3774.26	120.93	1456.19	-3962.16	159.29	1528.20	-3782.34	286.53	1472.56	712.43	-288.08	78.92	1313.88	-285.60	76.75	711.84
2.90000	-3532.53	273.68	29.93	-3590.24	286.70	33.46	-3735.55	457.67	12.47	-3675.86	426.11	61.37	-3380.00	29.85	24.77	-3860.70	174.77	31.56	-4201.80	364.75	271.49	-4315.33	246.37	320.94	-3599.84	250.79	1108.26	0.00	0.00	0.00	-3612.65	196.68	1458.02	-3772.51	121.93	1455.89	-3962.97	159.75	1528.75	-3796.13	289.71	1472.25	712.25	-287.99	78.80	1313.55	-285.83	76.57	711.49
2.91000	-3532.53	273.68	29.93	-3590.24	286.70	33.46	-3740.37	458.04	11.46	-3624.48	424.20	65.45	-3380.00	29.85	24.77	-3860.70	174.77	31.56	-4206.65	364.71	274.28	-4320.41	246.09	323.71	-3599.84	250.79	1108.26	0.00	0.00	0.00	-3612.65	196.68	1458.02	-3761.64	124.01	1455.42	-3963.75	160.21	1529.30	-3778.29	290.11	1471.21	712.61	-287.91	78.86	1312.84	-286.19	76.18	711.65
2.92000	-3532.53	273.68	29.93	-3590.24	286.70	33.46	-3745.21	458.40	10.56	-3667.31	425.39	61.52	-3380.00	29.85	24.77	-3860.70	174.77	31.56	-4211.50	364.68	277.09	-4325.50	245.82	326.49	-3599.84	250.79	1108.26	0.00	0.00	0.00	-3612.65	196.68	1458.02	-3752.89	127.73	1454.62	-3964.49	160.68	1529.85	-3788.82	293.30	1472.38	712.28	-287.73	78.92	1312.77	-286.18	76.28	711.52
2.93000	-3532.53	273.68	29.93	-3590.24	286.70	33.46	-3750.04	458.74	9.75	-3651.73	422.71	61.49	-3380.00	29.85	24.77	-3860.70	174.77	31.56	-4216.35	364.65	279.89	-4330.57	245.56	329.27	-3599.84	250.79	1108.26	0.00	0.00	0.00	-3612.65	196.68	1458.02	-3759.40	129.49	1454.95	-3965.21	161.14	1530.40	-3811.92	294.98	1473.31	712.12	-287.83	78.87	1313.42	-285.82	76.51	711.11
2.94000	-3532.53	273.68	29.93	-3590.24	286.70	33.46	-3754.88	459.07	9.05	-3696.52	428.19	54.89	-3380.00	29.85	24.77	-3860.70	174.77	31.56	-4221.21	364.62	282.71	-4335.65	245.30	332.05	-3599.84	250.79	1108.26	0.00	0.00	0.00	-3612.65	196.68	1458.02	-3757.13	131.43	1453.81	-3965.89	161.61	1530.95	-3794.48	296.89	1472.75	712.08	-287.84	78.81	1313.66	-285.76	76.57	711.39
2.95000	-3532.53	273.68	29.93	-3590.24	286.70	33.46	-3759.73	459.38	8.45	-3676.60	426.24	54.90	-3380.00	29.85	24.77	-3860.70	174.77	31.56	-4226.07	364.59	285.53	-4340.72	245.05	334.84	-3599.84	250.79	1108.26	0.00	0.00	0.00	-3612.65	196.68	1458.02	-3759.14	133.77	1453.92	-3966.54	162.08	1531.49	-3768.00	297.69	1472.45	712.03	-288.04	78.83	1313.64	-285.92	76.47	711.38
2.96000	-3532.53	273.68	29.93	-3590.24	286.70	33.46	-3764.57	459.68	7.95	-3651.17	424.29	59.30	-3380.00	29.85	24.77	-3860.70	174.77	31.56	-4230.93	364.57	288.36	-4345.78	244.81	337.64	-3599.84	250.79	1108.26	0.00	0.00	0.00	-3612.65	196.68	1458.02	-3754.29	136.82	1454.14	-3967.17	162.54	1532.04	-3786.55	300.96	1472.77	712.70	-287.73	79.09	1312.97	-285.67	76.51	711.27
2.97000	-3532.53	273.68	29.93	-3590.24	286.70	33.46	-3769.42	459.97	7.54	-3678.78	426.13	54.45	-3380.00	29.85	24.77	-3860.70	174.77	31.56	-4235.80	364.54	291.19	-4350.84	244.58	340.44	-3599.84	250.79	1108.26	0.00	0.00	0.00	-3612.65	196.68	1458.02	-3752.15	139.76	1453.61	-3967.76	163.01	1532.59	-3767.38	301.60	1472.60	712.26	-287.61	78.88	1313.27	-285.79	76.51	712.11
2.98000	-3532.53	273.68	29.93	-3590.24	286.70	33.46	-3774.28	460.25	7.24	-3688.61	428.58	54.10	-3380.00	29.85	24.77	-3860.70	174.77	31.56	-4240.67	364.52	294.02	-4355.90	244.36	343.24	-3599.84	250.79	1108.26	0.00	0.00	0.00	-3612.65	196.68	1458.02	-3730.94	142.31	1453.13	-3968.32	163.48	1533.13	-3787.61	303.72	1473.19	712.71	-287.89	79.03	1313.18	-285.99	76.34	711.80
2.99000	-3532.53	273.68	29.93	-3590.24	286.70	33.46	-3779.13	460.51	7.03	-3657.16	426.20	56.80	-3380.00	29.85	24.77	-3860.70	174.77	31.56	-4245.54	364.50	296.87	-4360.95	244.15	346.05	-3599.84	250.79	1108.26	0.00	0.00	0.00	-3612.65	196.68	1458.02	-3731.06	144.48	1452.71	-3968.85	163.95	1533.68	-3773.12	307.63	1473.27	712.79	-287.58	79.06	1313.08	-285.97	76.51	711.84
3.00000	-3532.53	273.68	29.93	-3590.24	286.70	33.46	-3783.99	460.76	6.91	-3668.47	426.81	54.81	-3380.00	29.85	24.77	-3860.70	174.77	31.56	-4250.41	364.49	299.71	-4365.99	243.94	348.86	-3599.84	250.79	1108.26	0.00	0.00	0.00	-3612.65	196.68	1458.02	-3730.00	146.53	1452.18	-3969.35	164.43	1534.22	-3783.10	310.12	1473.25	711.94	-287.49	78.79	1313.39	-285.85	76.61	711.98
3.01000	-3532.53	273.68	29.93	-3590.24	286.70	33.46	-3788.85	461.00	6.90	-3672.95	428.11	53.78	-3380.00	29.85	24.77	-3860.70	174.77	31.56	-4255.29	364.47	302.57	-4371.03	243.74	351.67	-3599.84	250.79	1108.26	0.00	0.00	0.00	-3612.65	196.68	1458.02	-3730.67	149.29	1451.78	-3969.82	164.90	1534.76	-3797.94	312.47	1473.68	712.58	-287.82	79.02	1313.71	-285.68	76.73	711.97
3.02000	-3532.53	273.68	29.93	-3590.24	286.70	33.46	-3793.72	461.23	6.98	-3640.49	424.40	57.39	-3380.00	29.85	24.77	-3860.70	174.77	31.56	-4260.16	364.46	305.42	-4376.06	243.55	354.49	-3599.84	250.79	1108.26	0.00	0.00	0.00	-3612.65	196.68	1458.02	-3722.92	152.37	1451.40	-3970.26	165.37	1535.31	-3798.97	315.11	1473.02	712.84	-287.54	79.06	1313.29	-285.73	76.55	712.22
3.03000	-3532.53	273.68	29.93	-3590.24	286.70	33.46	-3798.58	461.44	7.15	-3680.91	427.77	49.93	-3380.00	29.85	24.77	-3860.70	174.77	31.56	-4265.04	364.44	308.28	-4381.08	243.37	357.31	-3599.84	250.79	1108.26	0.00	0.00	0.00	-3612.65	196.68	1458.02	-3724.37	155.96	1451.39	-3970.67	165.85	1535.85	-3813.10	318.36	1472.11	712.53	-287.67	78.91	1313.23	-286.07	76.37	711.98
3.04000	-3532.53	273.68	29.93	-3590.24	286.70	33.46	-3803.45	461.64	7.42	-3666.82	426.67	51.76	-3380.00	29.85	24.77	-3860.70	174.77	31.56	-4269.91	364.43	311.15	-4386.09	243.19	360.13	-3599.84	250.79	1108.26	0.00	0.00	0.00	-3612.65	196.68	1458.02	-3716.05	158.22	1451.17	-3971.04	166.32	1536.39	-3792.34	318.55	1472.41	712.46	-287.94	78.85	1313.63	-286.06	76.53	711.63
3.05000	-3532.53	273.68	29.93	-3590.24	286.70	33.46	-3808.32	461.83	7.79	-3661.91	427.89	52.11	-3380.00	29.85	24.77	-3860.70	174.77	31.56	-4274.79	364.42	314.02	-4391.10	243.02	362.96	-3599.84	250.79	1108.26	0.00	0.00	0.00	-3612.65	196.68	1458.02	-3714.38	160.84	1450.92	-3971.39	166.80	1536.93	-3781.68	320.01	1474.02	712.44	-287.75	79.04	1313.38	-285.97	76.66	711.59
3.06000	-3532.53	273.68	29.93	-3590.24	286.70	33.46	-3813.19	462.01	8.24	-3700.84	432.21	47.61	-3380.00	29.85	24.77	-3860.70	174.77	31.56	-4279.67	364.41	316.90	-4396.10	242.86	365.79	-3599.84	250.79	1108.26	0.00	0.00	0.00	-3612.65	196.68	1458.02	-3709.53	163.80	1450.51	-3971.71	167.27	1537.47	-3783.45	322.06	1473.50	712.52	-287.55	79.15	1313.61	-285.85	76.74	711.76
3.07000	-3532.53	273.68	29.93	-3590.24	286.70	33.46	-3818.05	462.17	8.79	-3709.92	431.43	43.69	-3380.00	29.85	24.77	-3860.70	174.77	31.56	-4284.54	364.41	319.78	-4401.09	242.71	368.62	-3599.84	250.79	1108.26	0.00	0.00	0.00	-3612.65	196.68	1458.02	-3703.25	166.75	1450.40	-3972.00	167.75	1538.01	-3776.39	325.18	1472.88	712.15	-287.89	78.89	1313.46	-285.73	76.52	711.34
3.08000	-3532.53	273.68	29.93	-3590.24	286.70	33.46	-3822.92	462.32	9.44	-3669.96	427.97	48.50	-3380.00	29.85	24.77	-3860.70	174.77	31.56	-4289.41	364.40	322.66	-4406.07	242.56	371.45	-3599.84	250.79	1108.26	0.00	0.00	0.00	-3612.65	196.68	1458.02	-3687.90	170.37	1449.59	-3972.25	168.23	1538.55	-3771.45	328.15	1473.78	711.69	-287.88	78.84	1313.42	-285.83	76.53	711.53
3.09000	-3532.53	273.68	29.93	-3590.24	286.70	33.46	-3827.79	462.46	10.17	-3702.78	430.69	43.17	-3380.00	29.85	24.77	-3860.70	174.77	31.56	-4294.28	364.40	325.55	-4411.04	242.42	374.29	-3599.84	250.79	1108.26	0.00	0.00	0.00	-3612.65	196.68	1458.02	-3699.84	172.96	1449.45	-3972.48	168.70	1539.09	-3781.91	329.76	1476.08	712.02	-287.58	78.86	1313.40	-285.86	76.69	711.46
3.10000	-3532.53	273.68	29.93	-3590.24	286.70	33.46	-3832.66	462.59	10.99	-3704.14	431.27	45.10	-3380.00	29.85	24.77	-3860.70	174.77	31.56	-4299.15	364.40	328.44	-4416.01	242.29	377.13	-3599.84	250.79	1108.26	0.00	0.00	0.00	-3612.65	196.68	1458.02	-3699.24	175.10	1449.37	-3972.67	169.18	1539.63	-3752.41	332.36	1475.19	712.59	-287.74	79.01	1313.41	-285.79	76.58	712.10
3.11000	-3532.53	273.68	29.93	-3590.24	286.70	33.46	-3837.53	462.70	11.91	-3693.61	430.12	44.59	-3380.00	29.85	24.77	-3860.70	174.77	31.56	-4304.02	364.40	331.33	-4420.96	242.17	379.98	-3599.84	250.79	1108.26	0.00	0.00	0.00	-3612.65	196.68	1458.02	-3691.97	177.84	1449.56	-3972.84	169.66	1540.16	-3713.15	333.46	1475.14	712.38	-288.08	79.00	1313.34	-285.60	76.66	711.86
3.12000	-3532.53	273.68	29.93	-3590.24	286.70	33.46	-3842.40	462.80	12.92	-3748.18	431.85	37.62	-3380.00	29.85	24.77	-3860.70	174.77	31.56	-4308.88	364.40	334.23	-4425.90	242.05	382.82	-3599.84	250.79	1108.26	0.00	0.00	0.00	-3612.65	196.68	1458.02	-3680.81	182.40	1449.59	-3972.98	170.14	1540.70	-3691.79	334.41	1474.93	712.66	-287.82	79.04	1313.87	-285.23	76.83	711.36
3.13000	-3532.53	273.68	29.93	-3590.24	286.70	33.46	-3847.27	462.90	14.01	-3767.33	433.47	35.31	-3380.00	29.85	24.77	-3860.70	174.77	31.56	-4313.74	364.40	337.13	-4430.83	241.94	385.67	-3599.84	250.79	1108.26	0.00	0.00	0.00	-3612.65	196.68	1458.02	-3684.97	184.42	1449.55	-3973.08	170.62	1541.23	-3695.83	336.13	1475.91	712.43	-287.95	78.91	1313.67	-285.93	76.78	711.67
3.14000	-3532.53	273.68	29.93	-3590.24	286.70	33.46	-3852.14	462.97	15.20	-3745.15	435.08	39.46	-3380.00	29.85	24.77	-3860.70	174.77	31.56	-4318.59	364.40	340.04	-4435.75	241.83	388.52	-3599.84	250.79	1108.26	0.00	0.00	0.00	-3612.65	196.68	1458.02	-3667.36	187.18	1449.20	-3973.16	171.10	1541.77	-3670.54	337.98	1477.00	712.29	-287.90	78.90	1313.49	-285.74	76.68	711.15
3.15000	-3532.53	273.68	29.93	-3590.24	286.70	33.46	-3857.00	463.04	16.47	-3709.89	435.33	44.99	-3380.00	29.85	24.77	-3860.70	174.77	31.56	-4323.44	364.41	342.95	-4440.66	241.74	391.37	-3599.84	250.79	1108.26	0.00	0.00	0.00	-3612.65	196.68	1458.02	-3662.64	189.12	1449.23	-3973.20	171.58	1542.30	-3658.75	340.83	1477.05	712.38	-288.19	78.78	1313.16	-285.69	76.55	712.11
3.16000	-3532.53	273.68	29.93	-3590.24	286.70	33.46	-3861.87	463.10	17.83	-3689.79	432.86	46.83	-3380.00	29.85	24.77	-3860.70	174.77	31.56	-4328.29	364.41	345.86	-4445.56	241.65	394.22	-3599.84	250.79	1108.26	0.00	0.00	0.00	-3612.65	196.68	1458.02	-3666.67	191.58	1449.50	-3973.22	172.06	1542.83	-3655.07	341.42	1477.85	712.23	-287.91	78.81	1313.33	-285.85	76.69	711.76
3.17000	-3532.53	273.68	29.93	-3590.24	286.70	33.46	-3866.73	463.14	19.28	-3688.23	430.72	46.00	-3380.00	29.85	24.77	-3860.70	174.77	31.56	-4333.13	364.42	348.77	-4450.45	241.56	397.07	-3599.84	250.79	1108.26	0.00	0.00	0.00	-3612.65	196.68	1458.02	-3669.34	194.31	1449.51	-3973.20	172.55	1543.36	-3662.81	344.44	1477.99	712.64	-287.66	79.04	1313.17	-285.92	76.35	711.43
3.18000	-3532.53	273.68	29.93	-3590.24	286.70	33.46	-3871.59	463.17	20.81	-3678.79	429.80	46.46	-3380.00	29.85	24.77	-3860.70	174.77	31.56	-4337.97	364.43	351.69	-4455.32	241.49	399.93	-3599.84	250.79	1108.26	0.00	0.00	0.00	-3612.65	196.68	1458.02	-3667.95	198.45	1449.74	-3973.16	173.03	1543.89	-3699.51	347.55	1480.36	712.41	-287.66	78.99	1313.72	-285.67	76.56	712.29
3.19000	-3532.53	273.68	29.93	-3590.24	286.70	33.46	-3876.45	463.19	22.43	-3674.10	432.09	47.23	-3380.00	29.85	24.77	-3860.70	174.77	31.56	-4342.80	364.43	354.60	-4460.18	241.42	402.78	-3599.84	250.79	1108.26	0.00	0.00	0.00	-3612.65	196.68	1458.02	-3666.80	201.14	1449.55	-3973.08	173.51	1544.42	-3719.83	349.35	1480.90	712.41	-287.85	78.85	1314.01	-285.66	76.78	711.94
3.20000	-3532.53	273.68	29.93	-3590.24	286.70	33.46	-3881.31	463.20	24.14	-3674.74	435.11	47.58	-3380.00	29.85	24.77	-3860.70	174.77	31.56	-4347.62	364.44	357.52	-4465.03	241.36	405.64	-3599.84	250.79	1108.26	0.00	0.00	0.00	-3612.65	196.68	1458.02	-3655.79	203.48	1449.18	-3972.98	173.99	1544.95	-3672.02	350.37	1478.11	713.17	-287.83	79.14	1313.23	-285.71	76.58	711.27
3.21000	-3532.53	273.68	29.93	-3590.24	286.70	33.46	-3886.16	463.20	25.93	-3681.31	436.35	46.84	-3380.00	29.85	24.77	-3860.70	174.77	31.56	-4352.44	364.45	360.45	-4469.86	241.30	408.50	-3599.84	250.79	1108.26	0.00	0.00	0.00	-3612.65	196.68	1458.02	-3651.86	205.81	1449.51	-3972.85	174.47	1545.48	-3661.00	352.33	1477.69	712.98	-287.99	79.01	1313.31	-285.86	76.44	711.89
3.22000	-3532.53	273.68	29.93	-3590.24	286.70	33.46	-3891.01	463.18	27.80	-3694.36	433.31	44.28	-3380.00	29.85	24.77	-3860.70	174.77	31.56	-4357.25	364.47	363.37	-4474.68	241.25	411.36	-3599.84	250.79	1108.26	0.00	0.00	0.00	-3612.65	196.68	1458.02	-3665.67	209.28	1450.70	-3972.68	174.96	1546.00	-3674.83	354.27	1478.39	712.35	-287.73	78.95	1313.74	-285.81	76.68	712.10
3.23000	-3532.53	273.68	29.93	-3590.24	286.70	33.46	-3895.86	463.15	29.76	-3702.61	430.30	42.44	-3380.00	29.85	24.77	-3860.70	174.77	31.56	-4362.06	364.48	366.30	-4479.49	241.20	414.22	-3599.84	250.79	1108.26	0.00	0.00	0.00	-3612.65	196.68	1458.02	-3662.61	211.79	1450.97	-3972.49	175.44	1546.53	-3695.36	357.91	1479.59	712.42	-287.88	78.75	1313.63	-285.76	76.55	711.57
3.24000	-3532.53	273.68	29.93	-3590.24	286.70	33.46	-3900.70	463.12	31.80	-3701.96	429.70	42.22	-3380.00	29.85	24.77	-3860.70	174.77	31.56	-4366.85	364.49	369.23	-4484.28	241.17	417.08	-3599.84	250.79	1108.26	0.00	0.00	0.00	-3612.65	196.68	1458.02	-3661.94	215.79	1450.86	-3972.27	175.92	1547.05	-3699.00	360.38	1479.88	712.32	-287.84	78.88	1312.98	-285.73	76.48	711.56
3.25000	-3532.53	273.68	29.93	-3590.24	286.70	33.46	-3905.54	463.07	33.93	-3699.33	429.16	42.35	-3380.00	29.85	24.77	-3860.70	174.77	31.56	-4371.64	364.51	372.16	-4489.06	241.13	419.94	-3599.84	250.79	1108.26	0.00	0.00	0.00	-3612.65	196.68	1458.02	-3653.05	218.29	1450.51	-3972.01	176.41	1547.57	-3702.59	362.84	1480.16	712.52	-287.73	78.89	1312.95	-285.66	76.57	711.92
3.26000	-3532.53	273.68	29.93	-3590.24	286.70	33.46	-3910.37	463.01	36.13	-3694.99	428.66	42.79	-3380.00	29.85	24.77	-3860.70	174.77	31.56	-4376.42	364.52	375.09	-4493.82	241.11	422.81	-3599.84	250.79	1108.26	0.00	0.00	0.00	-3612.65	196.68	1458.02	-3645.87	220.80	1450.52	-3971.73	176.89	1548.10	-3706.13	365.28	1480.42	712.40	-287.58	79.00	1312.98	-285.81	76.54	711.47
3.27000	-3532.53	273.68	29.93	-3590.24	286.70	33.46	-3915.20	462.94	38.42	-3689.22	428.23	43.49	-3380.00	29.85	24.77	-3860.70	174.77	31.56	-4381.19	364.53	378.02	-4498.56	241.09	425.67	-3599.84	250.79	1108.26	0.00	0.00	0.00	-3612.65	196.68	1458.02	-3652.75	224.62	1451.20	-3971.42	177.38	1548.62	-3709.63	367.70	1480.68	712.14	-287.87	79.02	1313.79	-285.75	76.67	711.39
3.28000	-3532.53	273.68	29.93	-3590.24	286.70	33.46	-3920.03	462.85	40.79	-3682.32	427.85	44.39	-3380.00	29.85	24.77	-3860.70	174.77	31.56	-4385.95	364.55	380.96	-4503.29	241.08	428.53	-3599.84	250.79	1108.26	0.00	0.00	0.00	-3612.65	196.68	1458.02	-3641.39	227.49	1451.40	-3971.08	177.86	1549.14	-3713.07	370.10	1480.92	712.14	-288.32	78.85	1313.43	-285.89	76.67	711.35
3.29000	-3532.53	273.68	29.93	-3590.24	286.70	33.46	-3924.85	462.76	43.24	-3674.57	427.54	45.46	-3380.00	29.85	24.77	-3860.70	174.77	31.56	-4390.70	364.57	383.89	-4508.00	241.07	431.39	-3599.84	250.79	1108.26	0.00	0.00	0.00	-3612.65	196.68	1458.02	-3643.34	229.62	1451.60	-3970.71	178.34	1549.66	-3716.47	372.49	1481.16	712.66	-287.98	78.95	1313.54	-285.77	76.71	711.79
3.30000	-3532.53	273.68	29.93	-3590.24	286.70	33.46	-3929.67	462.66	45.77	-3666.24	427.30	46.64	-3380.00	29.85	24.77	-3860.70	174.77	31.56	-4395.45	364.58	386.83	-4512.70	241.07	434.26	-3599.84	250.79	1108.26	0.00	0.00	0.00	-3612.65	196.68	1458.02	-3641.57	231.83	1451.82	-3970.31	178.83	1550.17	-3719.81	374.85	1481.39	712.88	-287.82	79.15	1313.73	-285.73	76.66	711.81
3.31000	-3532.53	273.68	29.93	-3590.24	286.70	33.46	-3934.48	462.54	48.38	-3657.63	427.12	47.88	-3380.00	29.85	24.77	-3860.70	174.77	31.56	-4400.18	364.60	389.77	-4517.38	241.07	437.12	-3599.84	250.79	1108.26	0.00	0.00	0.00	-3612.65	196.68	1458.02	-3642.10	234.50	1452.18	-3969.88	179.31	1550.69	-3723.11	377.19	1481.60	712.25	-287.95	79.07	1313.96	-285.82	76.75	711.75
3.32000	-3532.53	273.68	29.93	-3590.24	286.70	33.46	-3939.28	462.41	51.06	-3649.02	427.01	49.15	-3380.00	29.85	24.77	-3860.70	174.77	31.56	-4404.90	364.62	392.70	-4522.04	241.08	439.98	-3599.84	250.79	1108.26	0.00	0.00	0.00	-3612.65	196.68	1458.02	-3643.29	237.61	1452.57	-3969.42	179.80	1551.21	-3726.36	379.52	1481.81	712.22	-287.93	78.95	1314.00	-285.85	76.66	711.72
3.33000	-3532.53	273.68	29.93	-3590.24	286.70	33.46	-3944.08	462.28	53.83	-3640.70	426.98	50.39	-3380.00	29.85	24.77	-3860.70	174.77	31.56	-4409.61	364.64	395.64	-4526.69	241.10	442.84	-3599.84	250.79	1108.26	0.00	0.00	0.00	-3612.65	196.68	1458.02	-3642.60	240.33	1452.91	-3968.93	180.28	1551.72	-3729.55	381.82	1482.00	713.22	-287.61	79.16	1314.01	-286.25	76.69	711.49
3.34000	-3532.53	273.68	29.93	-3590.24	286.70	33.46	-3948.88	462.13	56.67	-3632.93	427.03	51.55	-3380.00	29.85	24.77	-3860.70	174.77	31.56	-4414.30	364.66	398.58	-4531.31	241.12	445.70	-3599.84	250.79	1108.26	0.00	0.00	0.00	-3612.65	196.68	1458.02	-3619.73	243.84	1452.10	-3968.41	180.76	1552.23	-3732.70	384.11	1482.19	712.97	-287.61	79.20	1313.62	-285.97	76.67	711.70
3.35000	-3532.53	273.68	29.93	-3590.24	286.70	33.46	-3953.66	461.97	59.59	-3626.02	427.16	52.59	-3380.00	29.85	24.77	-3860.70	174.77	31.56	-4418.99	364.68	401.52	-4535.92	241.15	448.56	-3599.84	250.79	1108.26	0.00	0.00	0.00	-3612.65	196.68	1458.02	-3630.43	246.88	1452.54	-3967.87	181.25	1552.74	-3735.80	386.38	1482.36	712.36	-287.91	78.88	1313.26	-286.01	76.75	711.34
3.36000	-3532.53	273.68	29.93	-3590.24	286.70	33.46	-3958.44	461.80	62.58	-3620.25	427.37	53.46	-3380.00	29.85	24.77	-3860.70	174.77	31.56	-4423.66	364.70	404.46	-4540.51	241.18	451.42	-3599.84	250.79	1108.26	0.00	0.00	0.00	-3612.65	196.68	1458.02	-3643.44	249.46	1453.27	-3967.29	181.73	1553.26	-3738.86	388.63	1482.53	712.91	-287.98	79.10	1313.08	-286.05	76.65	711.71
3.37000	-3532.53	273.68	29.93	-3590.24	286.70	33.46	-3963.22	461.62	65.65	-3615.89	427.67	54.11	-3380.00	29.85	24.77	-3860.70	174.77	31.56	-4428.32	364.72	407.40	-4545.08	241.21	454.28	-3599.84	250.79	1108.26	0.00	0.00	0.00	-3612.65	196.68	1458.02	-3638.85	252.24	1453.40	-3966.69	182.22	1553.76	-3741.86	390.86	1482.68	711.65	-287.92	78.97	1313.16	-286.34	76.49	711.60
3.38000	-3532.53	273.68	29.93	-3590.24	286.70	33.46	-3967.99	461.43	68.80	-3613.24	428.06	54.49	-3380.00	29.85	24.77	-3860.70	174.77	31.56	-4432.97	364.74	410.34	-4549.63	241.26	457.13	-3599.84	250.79	1108.26	0.00	0.00	0.00	-3612.65	196.68	1458.02	-3610.86	254.57	1453.07	-3966.05	182.70	1554.27	-3744.81	393.07	1482.83	712.53	-287.77	79.05	1313.55	-286.16	76.49	711.41
3.39000	-3532.53	273.68	29.93	-3590.24	286.70	33.46	-3972.74	461.23	72.02	-3612.58	428.54	54.56	-3380.00	29.85	24.77	-3860.70	174.77	31.56	-4437.60	364.76	413.27	-4554.16	241.31	459.99	-3599.84	250.79	1108.26	0.00	0.00	0.00	-3612.65	196.68	1458.02	-3636.84	258.16	1453.45	-3965.39	183.18	1554.78	-3747.72	395.26	1482.96	712.54	-287.94	78.95	1313.45	-285.86	76.71	711.68
3.40000	-3532.53	273.68	29.93	-3590.24	286.70	33.46	-3977.50	461.02	75.32	-3614.18	429.12	54.27	-3380.00	29.85	24.77	-3860.70	174.77	31.56	-4442.22	364.78	416.21	-4558.68	241.36	462.84	-3599.84	250.79	1108.26	0.00	0.00	0.00	-3612.65	196.68	1458.02	-3636.96	259.84	1453.39	-3964.70	183.67	1555.28	-3750.58	397.44	1483.09	713.15	-287.82	79.05	1313.75	-285.78	76.72	711.82
3.41000	-3532.53	273.68	29.93	-3590.24	286.70	33.46	-3982.24	460.80	78.68	-3618.35	429.79	53.57	-3380.00	29.85	24.77	-3860.70	174.77	31.56	-4446.83	364.80	419.15	-4563.17	241.42	465.69	-3599.84	250.79	1108.26	0.00	0.00	0.00	-3612.65	196.68	1458.02	-3616.57	262.51	1453.15	-3963.98	184.15	1555.79	-3753.38	399.59	1483.20	712.69	-287.76	79.07	1313.80	-285.84	76.67	711.47
3.42000	-3532.53	273.68	29.93	-3590.24	286.70	33.46	-3986.98	460.56	82.13	-3625.35	430.57	52.42	-3380.00	29.85	24.77	-3860.70	174.77	31.56	-4451.42	364.82	422.09	-4567.64	241.48	468.55	-3599.84	250.79	1108.26	0.00	0.00	0.00	-3612.65	196.68	1458.02	-3615.86	263.79	1453.66	-3963.23	184.63	1556.29	-3756.14	401.73	1483.31	712.38	-287.94	78.89	1312.87	-285.93	76.48	711.11
3.43000	-3532.53	273.68	29.93	-3590.24	286.70	33.46	-3991.70	460.32	85.64	-3635.55	431.46	50.75	-3380.00	29.85	24.77	-3860.70	174.77	31.56	-4455.99	364.84	425.02	-4572.08	241.55	471.39	-3599.84	250.79	1108.26	0.00	0.00	0.00	-3612.65	196.68	1458.02	-3620.95	266.56	1453.43	-3962.45	185.11	1556.79	-3758.86	403.85	1483.41	711.93	-287.99	78.89	1312.64	-285.96	76.26	711.33
3.44000	-3532.53	273.68	29.93	-3590.24	286.70	33.46	-3996.42	460.07	89.22	-3727.11	436.02	37.57	-3380.00	29.85	24.77	-3860.70	174.77	31.56	-4460.55	364.86	427.95	-4576.51	241.62	474.24	-3599.84	250.79	1108.26	0.00	0.00	0.00	-3612.65	196.68	1458.02	-3619.85	268.96	1452.94	-3961.64	185.60	1557.29	-3761.52	405.95	1483.50	712.06	-288.13	78.87	1313.45	-286.08	76.38	711.35
3.45000	-3532.53	273.68	29.93	-3590.24	286.70	33.46	-4001.13	459.80	92.88	-3707.81	435.55	39.37	-3380.00	29.85	24.77	-3860.70	174.77	31.56	-4465.09	364.88	430.89	-4580.91	241.70	477.09	-3599.84	250.79	1108.26	0.00	0.00	0.00	-3612.65	196.68	1458.02	-3621.25	271.66	1452.93	-3960.80	186.08	1557.79	-3764.14	408.03	1483.58	712.60	-287.89	79.01	1313.52	-285.31	76.66	711.96
3.46000	-3532.53	273.68	29.93	-3590.24	286.70	33.46	-4005.83	459.53	96.61	-3726.97	437.75	34.87	-3380.00	29.85	24.77	-3860.70	174.77	31.56	-4469.62	364.90	433.82	-4585.30	241.78	479.93	-3599.84	250.79	1108.26	0.00	0.00	0.00	-3612.65	196.68	1458.02	-3617.20	273.66	1453.24	-3959.94	186.56	1558.29	-3766.71	410.09	1483.65	712.75	-287.64	79.17	1313.93	-285.85	76.67	712.35
3.47000	-3532.53	273.68	29.93	-3590.24	286.70	33.46	-4010.53	459.25	100.40	-3675.33	436.20	43.83	-3380.00	29.85	24.77	-3860.70	174.77	31.56	-4474.13	364.92	436.75	-4589.66	241.87	482.77	-3599.84	250.79	1108.26	0.00	0.00	0.00	-3612.65	196.68	1458.02	-3611.48	275.36	1453.22	-3959.04	187.04	1558.78	-3769.23	412.14	1483.71	712.67	-287.61	79.06	1313.66	-285.87	76.67	711.91
3.48000	-3532.53	273.68	29.93	-3590.24	286.70	33.46	-4015.21	458.96	104.27	-3701.97	435.70	39.74	-3380.00	29.85	24.77	-3860.70	174.77	31.56	-4478.63	364.95	439.68	-4594.00	241.96	485.61	-3599.84	250.79	1108.26	0.00	0.00	0.00	-3612.65	196.68	1458.02	-3604.03	276.74	1453.33	-3958.12	187.52	1559.28	-3771.70	414.16	1483.76	712.26	-287.77	78.91	1314.03	-285.69	76.82	712.06
3.49000	-3532.53	273.68	29.93	-3590.24	286.70	33.46	-4019.88	458.65	108.21	-3694.42	437.10	40.85	-3380.00	29.85	24.77	-3860.70	174.77	31.56	-4483.10	364.97	442.61	-4598.31	242.06	488.44	-3599.84	250.79	1108.26	0.00	0.00	0.00	-3612.65	196.68	1458.02	-3594.71	279.67	1453.39	-3957.17	188.00	1559.77	-3774.12	416.17	1483.80	712.16	-288.07	78.91	1313.84	-285.72	76.61	711.74
3.50000	-3532.53	273.68	29.93	-3590.24	286.70	33.46	-4024.54	458.34	112.21	-3691.74	437.58	41.84	-3380.00	29.85	24.77	-3860.70	174.77	31.56	-4487.56	364.99	445.53	-4602.60	242.16	491.27	-3599.84	250.79	1108.26	0.00	0.00	0.00	-3612.65	196.68	1458.02	-3602.18	280.94	1453.27	-3956.19	188.48	1560.26	-3776.50	418.16	1483.83	712.55	-287.89	79.16	1313.85	-285.90	76.58	711.28
3.51000	-3532.53	273.68	29.93	-3590.24	286.70	33.46	-4029.19	458.02	116.28	-3679.58	435.72	43.68	-3380.00	29.85	24.77	-3860.70	174.77	31.56	-4492.00	365.01	448.45	-4606.86	242.27	494.10	-3599.84	250.79	1108.26	0.00	0.00	0.00	-3612.65	196.68	1458.02	-3615.86	282.62	1453.42	-3955.18	188.96	1560.75	-3778.83	420.13	1483.86	712.66	-287.93	79.07	1313.05	-285.82	76.56	711.75
3.52000	-3532.53	273.68	29.93	-3590.24	286.70	33.46	-4033.83	457.68	120.42	-3677.98	435.63	43.33	-3380.00	29.85	24.77	-3860.70	174.77	31.56	-4496.42	365.03	451.38	-4611.11	242.38	496.93	-3599.84	250.79	1108.26	0.00	0.00	0.00	-3612.65	196.68	1458.02	-3607.41	284.27	1453.32	-3954.14	189.44	1561.24	-3781.11	422.09	1483.87	712.60	-288.00	78.84	1313.19	-285.54	76.63	711.99
3.53000	-3532.53	273.68	29.93	-3590.24	286.70	33.46	-4038.46	457.34	124.62	-3660.71	434.07	46.18	-3380.00	29.85	24.77	-3860.70	174.77	31.56	-4500.82	365.04	454.29	-4615.32	242.49	499.75	-3599.84	250.79	1108.26	0.00	0.00	0.00	-3612.65	196.68	1458.02	-3606.93	285.79	1454.02	-3953.07	189.91	1561.73	-3783.34	424.02	1483.88	712.41	-287.75	78.80	1313.96	-285.89	76.84	711.03
3.54000	-3532.53	273.68	29.93	-3590.24	286.70	33.46	-4043.08	456.99	128.89	-3688.74	434.75	40.56	-3380.00	29.85	24.77	-3860.70	174.77	31.56	-4505.21	365.06	457.21	-4619.52	242.61	502.57	-3599.84	250.79	1108.26	0.00	0.00	0.00	-3612.65	196.68	1458.02	-3579.91	287.31	1453.57	-3951.98	190.39	1562.21	-3785.53	425.94	1483.88	711.91	-288.03	78.80	1313.91	-285.70	76.80	711.39
3.55000	-3532.53	273.68	29.93	-3590.24	286.70	33.46	-4047.69	456.63	133.23	-3710.29	438.72	38.15	-3380.00	29.85	24.77	-3860.70	174.77	31.56	-4509.57	365.08	460.12	-4623.68	242.74	505.39	-3599.84	250.79	1108.26	0.00	0.00	0.00	-3612.65	196.68	1458.02	-3601.51	290.22	1453.62	-3950.86	190.87	1562.70	-3787.67	427.84	1483.87	712.35	-288.04	79.05	1313.58	-285.85	76.71	711.91
3.56000	-3532.53	273.68	29.93	-3590.24	286.70	33.46	-4052.29	456.26	137.63	-3662.23	434.20	44.11	-3380.00	29.85	24.77	-3860.69	174.77	31.56	-4513.91	365.10	463.03	-4627.82	242.86	508.20	-3599.84	250.79	1108.26	0.00	0.00	0.00	-3612.65	196.68	1458.02	-3581.63	290.69	1453.69	-3949.71	191.34	1563.18	-3789.76	429.72	1483.85	712.21	-288.18	78.88	1313.05	-286.01	76.54	711.87
3.57000	-3532.53	273.68	29.93	-3590.24	286.70	33.46	-4056.87	455.88	142.10	-3681.83	437.27	42.92	-3380.00	29.85	24.77	-3854.13	175.27	31.93	-4518.23	365.12	465.94	-4631.94	242.99	511.01	-3599.84	250.79	1108.26	0.00	0.00	0.00	-3612.65	196.68	1458.02	-3590.94	291.24	1454.39	-3948.53	191.82	1563.66	-3791.80	431.58	1483.82	712.35	-288.16	78.83	1313.29	-285.89	76.43	711.05
3.58000	-3532.53	273.68	29.93	-3590.24	286.70	33.46	-4061.44	455.49	146.63	-3682.51	436.64	42.06	-3380.00	29.85	24.77	-3838.70	169.49	34.40	-4522.54	365.13	468.85	-4636.03	243.13	513.82	-3599.84	250.79	1108.26	0.00	0.00	0.00	-3612.65	196.68	1458.02	-3595.75	293.32	1454.52	-3947.32	192.29	1564.14	-3793.80	433.43	1483.78	711.52	-287.89	78.49	1313.18	-285.76	76.38	710.93
3.59000	-3532.53	273.68	29.93	-3590.24	286.70	33.46	-4066.00	455.09	151.22	-3700.23	437.85	38.71	-3380.00	29.85	24.77	-3836.67	167.77	35.12	-4526.82	365.15	471.75	-4640.09	243.27	516.62	-3599.84	250.79	1108.26	0.00	0.00	0.00	-3612.65	196.68	1458.02	-3588.03	294.27	1454.45	-3946.08	192.77	1564.62	-3795.75	435.25	1483.74	711.59	-287.93	78.57	1313.19	-285.81	76.43	711.43
3.60000	-3532.53	273.68	29.93	-3590.24	286.70	33.46	-4070.55	454.68	155.87	-3671.85	436.52	43.61	-3380.00	29.85	24.77	-3842.59	163.01	35.27	-4531.07	365.16	474.65	-4644.12	243.41	519.42	-3599.84	250.79	1108.26	0.00	0.00	0.00	-3612.65	196.68	1458.02	-3594.23	295.23	1454.64	-3944.82	193.24	1565.09	-3797.65	437.06	1483.68	712.41	-287.83	78.97	1313.16	-285.80	76.72	711.85
3.61000	-3532.53	273.68	29.93	-3590.24	286.70	33.46	-4075.09	454.26	160.59	-3696.51	435.36	39.12	-3380.00	29.85	24.77	-3847.32	159.98	32.75	-4535.31	365.18	477.54	-4648.13	243.56	522.21	-3599.84	250.79	1108.26	0.00	0.00	0.00	-3612.65	196.68	1458.02	-3598.71	296.02	1455.29	-3943.52	193.71	1565.57	-3799.51	438.85	1483.62	712.29	-288.05	78.96	1313.35	-285.88	76.67	712.03
3.62000	-3532.53	273.68	29.93	-3590.24	286.70	33.46	-4079.61	453.83	165.37	-3693.26	435.57	41.87	-3380.00	29.85	24.77	-3815.11	154.39	36.90	-4539.52	365.19	480.43	-4652.11	243.71	525.00	-3599.84	250.79	1108.26	0.00	0.00	0.00	-3612.65	196.68	1458.02	-3595.98	297.60	1456.77	-3942.20	194.19	1566.04	-3801.32	440.63	1483.55	712.17	-288.05	78.81	1313.12	-285.98	76.46	711.36
3.63000	-3532.53	273.68	29.93	-3590.24	286.70	33.46	-4084.11	453.40	170.21	-3695.05	438.05	39.66	-3380.00	29.85	24.77	-3807.56	147.99	36.99	-4543.71	365.21	483.32	-4656.06	243.86	527.79	-3599.84	250.79	1108.26	0.00	0.00	0.00	-3612.65	196.68	1458.02	-3583.91	297.72	1455.68	-3940.85	194.66	1566.51	-3803.08	442.38	1483.47	712.22	-287.83	78.93	1313.25	-285.86	76.59	711.88
3.64000	-3532.53	273.68	29.93	-3590.24	286.70	33.46	-4088.61	452.95	175.11	-3658.11	435.40	45.51	-3380.00	29.85	24.77	-3795.93	143.23	39.49	-4547.88	365.22	486.21	-4659.98	244.02	530.57	-3599.84	250.79	1108.26	0.00	0.00	0.00	-3612.65	196.68	1458.02	-3592.44	298.26	1456.82	-3939.48	195.13	1566.98	-3804.80	444.12	1483.39	712.55	-287.65	78.91	1313.44	-285.86	76.66	712.23
3.65000	-3532.53	273.68	29.93	-3590.24	286.70	33.46	-4093.09	452.50	180.07	-3642.29	435.99	46.32	-3380.00	29.85	24.77	-3783.27	138.74	39.30	-4552.02	365.23	489.09	-4663.87	244.18	533.35	-3599.84	250.79	1108.26	0.00	0.00	0.00	-3612.65	196.68	1458.02	-3590.62	298.43	1456.84	-3938.07	195.60	1567.45	-3806.47	445.84	1483.29	712.45	-287.98	78.80	1313.61	-285.96	76.61	711.54
3.66000	-3532.53	273.68	29.93	-3590.24	286.70	33.46	-4097.55	452.03	185.09	-3711.05	437.53	37.36	-3380.00	29.85	24.77	-3772.41	132.47	41.01	-4556.14	365.24	491.96	-4667.73	244.34	536.12	-3599.84	250.79	1108.26	0.00	0.00	0.00	-3612.65	196.68	1458.02	-3585.16	298.72	1456.63	-3936.64	196.07	1567.92	-3808.09	447.54	1483.19	712.60	-287.96	78.75	1314.17	-285.51	76.92	711.27
3.67000	-3532.53	273.68	29.93	-3590.24	286.70	33.46	-4102.01	451.56	190.16	-3693.92	436.58	37.86	-3380.00	29.85	24.77	-3774.54	126.21	41.46	-4560.23	365.25	494.83	-4671.57	244.51	538.88	-3599.85	250.79	1108.26	0.00	0.00	0.00	-3612.65	196.68	1458.02	-3579.14	299.26	1456.20	-3935.18	196.53	1568.38	-3809.67	449.23	1483.08	712.77	-287.66	79.01	1313.69	-285.65	76.58	711.23
3.68000	-3532.53	273.68	29.93	-3590.24	286.70	33.46	-4106.44	451.08	195.30	-3683.67	436.62	40.06	-3380.00	29.85	24.77	-3746.23	122.17	44.90	-4564.30	365.26	497.70	-4675.37	244.68	541.64	-3610.73	250.36	1106.61	0.00	0.00	0.00	-3612.65	196.68	1458.02	-3581.58	299.81	1457.30	-3933.69	197.00	1568.84	-3811.20	450.89	1482.96	712.87	-287.48	79.10	1313.29	-285.50	76.67	711.20
3.69000	-3532.53	273.68	29.93	-3590.24	286.70	33.46	-4110.86	450.59	200.49	-3710.57	437.40	38.20	-3380.00	29.85	24.77	-3758.43	113.69	43.02	-4568.35	365.27	500.56	-4679.15	244.86	544.40	-3582.54	248.11	1108.45	0.00	0.00	0.00	-3612.65	196.68	1458.02	-3581.25	301.37	1457.51	-3932.17	197.46	1569.30	-3812.68	452.54	1482.84	712.38	-287.89	78.95	1313.65	-285.64	76.63	711.60
3.70000	-3532.53	273.68	29.93	-3590.24	286.70	33.46	-4115.27	450.09	205.74	-3679.25	437.08	42.37	-3380.00	29.85	24.77	-3733.26	104.30	45.70	-4572.37	365.28	503.42	-4682.89	245.03	547.15	-3577.03	251.81	1108.79	0.00	0.00	0.00	-3612.65	196.68	1458.02	-3587.60	302.09	1457.68	-3930.62	197.93	1569.76	-3814.12	454.17	1482.71	712.41	-287.91	78.99	1313.32	-285.82	76.45	711.53
3.71000	-3532.53	273.68	29.93	-3590.24	286.70	33.46	-4119.66	449.58	211.05	-3700.74	437.13	40.45	-3380.00	29.85	24.77	-3688.38	98.42	54.63	-4576.36	365.28	506.27	-4686.60	245.21	549.90	-3594.77	252.43	1109.00	0.00	0.00	0.00	-3612.65	196.68	1458.02	-3590.90	301.72	1457.78	-3929.05	198.39	1570.22	-3815.51	455.79	1482.56	712.00	-287.83	78.91	1313.08	-286.05	76.35	712.08
3.72000	-3532.53	273.68	29.93	-3590.24	286.70	33.46	-4124.04	449.07	216.41	-3666.41	435.78	43.88	-3380.00	29.85	24.77	-3688.68	92.28	53.51	-4580.32	365.29	509.12	-4690.28	245.40	552.64	-3554.65	249.78	1107.80	0.00	0.00	0.00	-3612.65	196.68	1458.02	-3588.49	300.81	1458.26	-3927.45	198.86	1570.67	-3816.86	457.39	1482.42	712.61	-288.05	78.88	1312.92	-285.90	76.27	711.70
3.73000	-3532.53	273.68	29.93	-3590.24	286.70	33.46	-4128.40	448.54	221.83	-3684.45	437.19	42.71	-3380.00	29.85	24.77	-3673.10	85.20	55.73	-4584.26	365.29	511.96	-4693.93	245.58	555.37	-3586.08	250.56	1108.80	0.00	0.00	0.00	-3612.65	196.68	1458.02	-3582.95	301.92	1458.55	-3925.82	199.32	1571.13	-3818.16	458.97	1482.26	712.85	-287.79	79.01	1313.71	-285.52	76.62	711.79
3.74000	-3532.53	273.68	29.93	-3590.24	286.70	33.46	-4132.74	448.01	227.30	-3696.56	436.81	39.68	-3380.00	29.85	24.77	-3657.88	78.31	57.91	-4588.18	365.29	514.80	-4697.55	245.77	558.10	-3562.88	251.03	1107.15	0.00	0.00	0.00	-3612.65	196.68	1458.02	-3574.24	300.86	1458.65	-3924.17	199.78	1571.58	-3819.41	460.53	1482.10	712.80	-287.46	79.17	1313.83	-285.60	76.67	711.79
3.75000	-3532.53	273.68	29.93	-3590.24	286.70	33.46	-4137.07	447.47	232.82	-3666.74	435.03	44.77	-3380.00	29.85	24.77	-3643.03	71.61	60.06	-4592.06	365.29	517.63	-4701.13	245.97	560.82	-3558.44	248.98	1107.87	0.00	0.00	0.00	-3612.65	196.68	1458.02	-3570.00	300.96	1458.12	-3922.48	200.24	1572.03	-3820.62	462.07	1481.92	712.80	-287.85	79.10	1312.70	-285.74	76.43	711.06
3.76000	-3532.53	273.68	29.93	-3590.24	286.70	33.46	-4141.38	446.92	238.40	-3672.24	435.63	43.21	-3380.00	29.85	24.77	-3628.54	65.10	62.17	-4595.92	365.29	520.46	-4704.68	246.16	563.54	-3569.23	251.20	1106.73	0.00	0.00	0.00	-3612.65	196.68	1458.02	-3570.43	300.74	1457.85	-3920.77	200.69	1572.48	-3821.78	463.60	1481.75	712.77	-287.95	79.09	1312.97	-286.08	76.29	712.04
3.77000	-3532.53	273.68	29.93	-3590.24	286.70	33.46	-4145.68	446.36	244.03	-3691.62	434.70	39.34	-3380.00	29.85	24.77	-3614.41	58.78	64.24	-4599.74	365.29	523.28	-4708.20	246.36	566.25	-3588.02	251.55	1108.72	0.00	0.00	0.00	-3612.65	196.68	1458.02	-3562.72	299.75	1458.59	-3919.03	201.15	1572.92	-3822.90	465.11	1481.56	712.37	-287.80	78.86	1313.44	-286.06	76.25	711.56
3.78000	-3532.53	273.68	29.93	-3590.24	286.70	33.46	-4149.95	445.79	249.72	-3720.07	435.75	34.71	-3380.00	29.85	24.77	-3600.63	52.63	66.29	-4603.54	365.29	526.09	-4711.69	246.56	568.95	-3600.85	250.46	1107.08	0.00	0.00	0.00	-3612.65	196.68	1458.02	-3573.86	299.37	1458.61	-3917.27	201.61	1573.37	-3823.97	466.61	1481.37	711.99	-287.84	78.82	1313.91	-285.89	76.68	711.72
3.79000	-3532.53	273.68	29.93	-3590.24	286.70	33.46	-4154.21	445.22	255.45	-3656.38	434.52	45.66	-3380.00	29.85	24.77	-3587.20	46.67	68.29	-4607.31	365.28	528.90	-4715.14	246.76	571.65	-3557.49	247.07	1106.91	0.00	0.00	0.00	-3612.65	196.68	1458.02	-3567.40	300.24	1457.76	-3915.47	202.06	1573.81	-3824.99	468.08	1481.17	712.24	-287.87	78.86	1313.31	-285.93	76.56	711.65
3.80000	-3532.53	273.68	29.93	-3590.24	286.70	33.46	-4158.45	444.64	261.24	-3664.87	434.64	45.29	-3380.00	29.85	24.77	-3574.12	40.89	70.27	-4611.05	365.28	531.71	-4718.55	246.97	574.34	-3580.54	248.53	1106.30	0.00	0.00	0.00	-3612.65	196.68	1458.02	-3569.79	300.29	1457.61	-3913.65	202.52	1574.25	-3825.97	469.54	1480.96	712.27	-287.81	79.10	1313.21	-285.87	76.49	711.15
3.81000	-3532.53	273.68	29.93	-3590.24	286.70	33.46	-4162.68	444.04	267.07	-3699.38	437.60	38.64	-3380.00	29.85	24.77	-3561.37	35.29	72.20	-4614.76	365.27	534.50	-4721.94	247.17	577.02	-3550.49	248.78	1107.59	0.00	0.00	0.00	-3612.65	196.68	1458.02	-3570.45	299.46	1457.73	-3911.80	202.97	1574.69	-3826.90	470.98	1480.74	712.01	-288.07	78.89	1313.36	-285.65	76.57	711.32
3.82000	-3532.53	273.68	29.93	-3590.24	286.70	33.46	-4166.88	443.44	272.96	-3692.56	435.93	41.29	-3380.00	29.85	24.77	-3548.97	29.86	74.11	-4618.44	365.26	537.29	-4725.28	247.38	579.70	-3591.69	249.24	1106.63	0.00	0.00	0.00	-3612.65	196.68	1458.02	-3563.76	298.35	1457.50	-3909.93	203.42	1575.12	-3827.79	472.41	1480.52	712.42	-287.60	79.04	1313.18	-285.55	76.70	711.67
3.83000	-3532.53	273.68	29.93	-3590.24	286.70	33.46	-4171.07	442.84	278.90	-3690.79	437.06	40.96	-3380.00	29.85	24.77	-3536.91	24.60	75.98	-4622.09	365.25	540.08	-4728.59	247.60	582.37	-3557.73	250.00	1107.45	0.00	0.00	0.00	-3612.65	196.68	1458.02	-3568.46	298.40	1457.40	-3908.02	203.87	1575.55	-3828.64	473.82	1480.30	712.95	-287.77	79.16	1313.68	-285.75	76.67	711.96
3.84000	-3532.53	273.68	29.93	-3590.24	286.70	33.46	-4175.24	442.22	284.88	-3707.79	438.08	38.17	-3380.00	29.85	24.77	-3525.17	19.52	77.81	-4625.71	365.24	542.85	-4731.87	247.81	585.03	-3580.62	248.19	1105.67	0.00	0.00	0.00	-3612.65	196.68	1458.02	-3562.30	298.42	1456.90	-3906.09	204.32	1575.99	-3829.43	475.21	1480.06	711.79	-287.93	78.70	1313.20	-285.78	76.51	711.92
3.85000	-3532.53	273.68	29.93	-3590.24	286.70	33.46	-4179.39	441.60	290.92	-3670.18	434.29	43.00	-3380.00	29.85	24.77	-3513.76	14.60	79.61	-4629.29	365.23	545.62	-4735.11	248.03	587.69	-3580.37	245.73	1105.43	0.00	0.00	0.00	-3612.65	196.68	1458.02	-3554.24	297.52	1456.85	-3904.13	204.76	1576.42	-3830.19	476.58	1479.82	712.14	-287.58	79.03	1313.45	-285.93	76.65	712.17
3.86000	-3532.53	273.68	29.93	-3590.24	286.70	33.46	-4183.52	440.97	297.00	-3688.56	436.21	39.70	-3380.00	29.85	24.77	-3502.68	9.85	81.38	-4632.85	365.21	548.39	-4738.32	248.25	590.34	-3562.03	245.03	1106.48	0.00	0.00	0.00	-3612.65	196.68	1458.02	-3550.80	295.66	1457.06	-3902.15	205.21	1576.84	-3830.89	477.94	1479.57	712.35	-287.51	78.83	1313.35	-286.33	76.35	711.79
3.87000	-3532.53	273.68	29.93	-3590.24	286.70	33.46	-4187.63	440.33	303.13	-3707.36	434.72	37.78	-3380.00	29.85	24.77	-3491.92	5.26	83.11	-4636.37	365.19	551.14	-4741.48	248.47	592.98	-3550.81	242.98	1106.57	0.00	0.00	0.00	-3612.65	196.68	1458.02	-3550.79	294.16	1457.17	-3900.14	205.65	1577.27	-3831.56	479.28	1479.31	712.28	-287.82	78.85	1313.49	-286.09	76.58	711.91
3.88000	-3532.53	273.68	29.93	-3590.24	286.70	33.46	-4191.72	439.68	309.30	-3718.52	437.07	36.35	-3380.00	29.85	24.77	-3481.48	0.84	84.81	-4639.86	365.17	553.89	-4744.61	248.69	595.61	-3546.78	242.53	1106.25	0.00	0.00	0.00	-3612.67	196.68	1458.01	-3561.71	293.38	1456.91	-3898.10	206.09	1577.69	-3832.18	480.60	1479.05	712.18	-287.73	78.92	1313.69	-285.81	76.92	711.60
3.89000	-3532.53	273.68	29.93	-3590.24	286.70	33.46	-4195.79	439.03	315.52	-3682.82	435.50	42.61	-3380.00	29.85	24.77	-3471.36	-3.42	86.47	-4643.31	365.15	556.63	-4747.71	248.91	598.23	-3571.97	241.34	1105.53	0.00	0.00	0.00	-3632.48	197.87	1455.72	-3554.40	292.58	1456.66	-3896.03	206.53	1578.12	-3832.75	481.91	1478.79	712.10	-287.86	78.96	1312.99	-285.81	76.51	711.95
3.90000	-3532.53	273.68	29.93	-3590.24	286.70	33.46	-4199.84	438.37	321.79	-3692.27	435.87	40.20	-3380.00	29.85	24.77	-3461.54	-7.52	88.10	-4646.74	365.13	559.37	-4750.76	249.14	600.85	-3573.22	238.42	1104.48	0.00	0.00	0.00	-3650.28	199.77	1455.23	-3554.07	291.41	1456.94	-3893.94	206.97	1578.54	-3833.28	483.20	1478.51	712.36	-287.76	78.90	1313.13	-285.90	76.55	711.77
3.91000	-3532.53	273.68	29.93	-3590.24	286.70	33.46	-4203.87	437.70	328.10	-3698.76	436.05	39.65	-3380.00	29.85	24.77	-3452.03	-11.47	89.70	-4650.12	365.11	562.09	-4753.78	249.37	603.46	-3554.82	237.31	1105.26	0.00	0.00	0.00	-3633.52	196.86	1457.07	-3555.50	290.00	1457.20	-3891.82	207.41	1578.95	-3833.76	484.47	1478.23	712.18	-287.66	78.98	1313.03	-285.54	76.62	711.33
3.92000	-3532.53	273.68	29.93	-3590.24	286.70	33.46	-4207.88	437.02	334.46	-3695.01	437.83	41.64	-3380.00	29.85	24.77	-3442.83	-15.26	91.26	-4653.48	365.08	564.81	-4756.76	249.60	606.06	-3550.46	235.71	1105.52	0.00	0.00	0.00	-3627.31	191.51	1457.01	-3559.50	289.09	1457.14	-3889.67	207.85	1579.37	-3834.20	485.73	1477.94	712.20	-287.97	78.92	1313.39	-285.77	76.66	711.54
3.93000	-3532.53	273.68	29.93	-3590.24	286.70	33.46	-4211.87	436.34	340.86	-3690.26	435.30	41.38	-3380.00	29.85	24.77	-3433.92	-18.90	92.79	-4656.80	365.05	567.52	-4759.70	249.83	608.66	-3561.91	233.90	1105.34	0.00	0.00	0.00	-3580.54	187.68	1457.28	-3554.81	287.56	1456.39	-3887.49	208.28	1579.78	-3834.60	486.97	1477.65	712.14	-287.95	78.79	1313.65	-285.85	76.63	711.53
3.94000	-3532.53	273.68	29.93	-3590.24	286.70	33.46	-4215.84	435.65	347.30	-3706.80	438.05	38.99	-3380.00	29.85	24.77	-3425.31	-22.38	94.29	-4660.08	365.02	570.22	-4762.60	250.06	611.24	-3558.95	231.03	1106.27	0.00	0.00	0.00	-3639.89	186.62	1456.01	-3543.92	285.51	1455.96	-3885.29	208.72	1580.19	-3834.95	488.19	1477.35	712.56	-287.90	78.97	1313.96	-285.78	76.78	711.99
3.95000	-3532.53	273.68	29.93	-3590.24	286.70	33.46	-4219.79	434.95	353.78	-3645.29	434.46	47.74	-3380.00	29.85	24.77	-3417.00	-25.72	95.75	-4663.33	364.99	572.92	-4765.46	250.30	613.82	-3567.07	230.10	1104.80	0.00	0.00	0.00	-3693.00	186.41	1457.86	-3561.26	283.15	1456.22	-3883.06	209.15	1580.60	-3835.25	489.40	1477.04	712.43	-287.91	79.07	1313.17	-286.04	76.57	711.97
3.96000	-3532.53	273.68	29.93	-3590.24	286.70	33.46	-4223.71	434.24	360.31	-3655.22	432.61	46.76	-3380.00	29.85	24.77	-3408.98	-28.92	97.17	-4666.54	364.95	575.60	-4768.28	250.53	616.38	-3562.45	228.10	1104.62	0.00	0.00	0.00	-3625.51	184.54	1454.54	-3560.00	282.39	1455.95	-3880.81	209.58	1581.01	-3835.51	490.59	1476.73	712.84	-287.97	78.98	1313.78	-285.74	76.73	711.53
3.97000	-3532.53	273.68	29.93	-3590.24	286.70	33.46	-4227.61	433.53	366.88	-3703.20	436.63	38.13	-3380.00	29.85	24.77	-3401.24	-31.96	98.57	-4669.72	364.92	578.28	-4771.06	250.77	618.94	-3562.10	225.61	1104.41	0.00	0.00	0.00	-3612.57	181.17	1456.25	-3548.49	280.26	1456.31	-3878.53	210.01	1581.41	-3835.73	491.77	1476.41	712.03	-287.83	78.80	1313.87	-285.81	76.65	711.37
3.98000	-3532.53	273.68	29.93	-3590.24	286.70	33.46	-4231.49	432.81	373.49	-3692.10	436.76	42.09	-3380.00	29.85	24.77	-3393.78	-34.87	99.93	-4672.86	364.88	580.95	-4773.80	251.01	621.49	-3561.01	222.35	1103.63	0.00	0.00	0.00	-3643.66	178.63	1455.42	-3539.89	277.48	1455.80	-3876.22	210.43	1581.81	-3835.91	492.92	1476.09	712.93	-287.48	79.16	1313.67	-285.92	76.60	711.40
3.99000	-3532.53	273.68	29.93	-3590.24	286.70	33.46	-4235.35	432.08	380.14	-3698.94	436.73	40.40	-3380.00	29.85	24.77	-3386.61	-37.64	101.25	-4675.96	364.84	583.61	-4776.50	251.25	624.03	-3561.96	219.46	1104.86	0.00	0.00	0.00	-3613.40	176.81	1455.23	-3535.57	275.10	1455.44	-3873.88	210.86	1582.21	-3836.04	494.06	1475.76	712.42	-287.64	79.06	1313.35	-285.79	76.67	711.89
4.00000	-3532.53	273.68	29.93	-3590.24	286.70	33.46	-4239.19	431.35	386.83	-3682.84	434.65	44.35	-3380.00	29.85	24.77	-3379.71	-40.26	102.55	-4679.03	364.79	586.26	-4779.16	251.49	626.56	-3562.45	216.01	1103.24	0.00	0.00	0.00	-3608.29	173.52	1455.26	-3529.87	272.93	1455.34	-3871.52	211.28	1582.61	-3836.12	495.19	1475.42	712.45	-287.76	78.93	1313.65	-285.88	76.59	711.92
4.01000	-3532.53	273.68	29.93	-3590.24	286.70	33.46	-4243.00	430.61	393.55	-3709.47	435.92	40.64	-3380.00	29.85	24.77	-3373.08	-42.75	103.81	-4682.06	364.75	588.90	-4781.78	251.73	629.08	-3565.47	213.89	1103.65	0.00	0.00	0.00	-3615.60	170.24	1455.38	-3531.93	270.80	1455.55	-3869.13	211.70	1583.00	-3836.16	496.30	1475.08	712.33	-287.92	78.91	1313.62	-285.76	76.65	711.73
4.02000	-3532.53	273.68	29.93	-3590.24	286.70	33.46	-4246.79	429.86	400.32	-3712.60	437.99	40.23	-3380.00	29.85	24.77	-3366.72	-45.11	105.04	-4685.04	364.70	591.53	-4784.35	251.97	631.60	-3584.21	209.90	1102.87	0.00	0.00	0.00	-3631.17	168.85	1454.69	-3537.95	268.42	1456.14	-3866.72	212.12	1583.40	-3836.16	497.39	1474.73	712.82	-287.87	79.09	1313.61	-285.74	76.65	711.62
4.03000	-3532.53	273.68	29.93	-3590.24	286.70	33.46	-4250.55	429.10	407.13	-3721.25	436.30	38.64	-3380.00	29.85	24.77	-3360.63	-47.34	106.23	-4688.00	364.65	594.16	-4786.89	252.22	634.10	-3571.90	207.66	1104.25	0.00	0.00	0.00	-3620.18	165.53	1455.21	-3539.66	265.74	1454.97	-3864.27	212.54	1583.79	-3836.11	498.47	1474.38	712.61	-287.62	79.13	1313.80	-285.49	76.66	711.64
4.04000	-3532.53	273.68	29.93	-3590.24	286.70	33.46	-4254.30	428.34	413.97	-3695.06	436.28	43.45	-3380.00	29.85	24.77	-3354.80	-49.43	107.39	-4690.91	364.60	596.77	-4789.38	252.46	636.59	-3513.08	204.59	1104.09	0.00	0.00	0.00	-3580.96	162.35	1454.25	-3538.33	262.88	1455.47	-3861.80	212.95	1584.18	-3836.02	499.53	1474.02	712.36	-287.93	78.84	1313.91	-285.42	76.77	711.57
4.05000	-3532.53	273.68	29.93	-3590.24	286.70	33.46	-4258.01	427.57	420.85	-3663.56	432.65	46.54	-3380.00	29.85	24.77	-3349.23	-51.40	108.52	-4693.78	364.54	599.37	-4791.83	252.71	639.08	-3553.83	202.61	1104.17	0.00	0.00	0.00	-3547.96	242.18	1455.16	-3553.94	261.13	1455.91	-3859.31	213.37	1584.56	-3835.89	500.57	1473.66	712.70	-287.70	79.21	1313.88	-285.81	76.71	711.27
4.06000	-3532.53	273.68	29.93	-3590.24	286.70	33.46	-4261.71	426.80	427.76	-3693.44	433.34	42.32	-3380.00	29.85	24.77	-3343.91	-53.24	109.61	-4696.61	364.48	601.97	-4794.23	252.95	641.55	-3591.32	199.76	1104.67	0.00	0.00	0.00	-3609.93	173.03	1456.38	-3557.08	258.64	1456.09	-3856.79	213.78	1584.94	-3835.71	501.60	1473.29	712.82	-287.94	79.06	1313.94	-285.90	76.74	711.34
4.07000	-3532.53	273.68	29.93	-3590.24	286.70	33.46	-4265.38	426.01	434.71	-3638.42	429.38	50.44	-3380.00	29.85	24.77	-3338.84	-54.96	110.67	-4699.40	364.42	604.55	-4796.59	253.20	644.01	-3536.07	197.40	1105.21	0.00	0.00	0.00	-3601.17	154.16	1456.30	-3532.88	254.34	1455.28	-3854.24	214.19	1585.33	-3835.49	502.61	1472.91	712.20	-287.77	78.90	1313.28	-285.78	76.61	711.23
4.08000	-3532.53	273.68	29.93	-3590.24	286.70	33.46	-4269.02	425.22	441.70	-3678.64	431.98	47.11	-3380.00	29.85	24.77	-3334.02	-56.55	111.70	-4702.16	364.36	607.13	-4798.91	253.45	646.47	-3532.93	191.63	1104.86	0.00	0.00	0.00	-3599.03	148.06	1456.07	-3530.47	251.61	1455.72	-3851.67	214.60	1585.70	-3835.23	503.61	1472.53	712.13	-287.44	78.86	1313.90	-285.85	76.79	711.42
4.09000	-3532.53	273.68	29.93	-3590.24	286.70	33.46	-4272.64	424.43	448.72	-3713.25	433.21	41.69	-3380.00	29.85	24.77	-3329.45	-58.03	112.70	-4704.87	364.29	609.69	-4801.18	253.69	648.91	-3562.66	189.18	1104.55	0.00	0.00	0.00	-3598.97	146.02	1455.96	-3540.80	249.55	1456.45	-3849.07	215.00	1586.08	-3834.92	504.59	1472.15	712.50	-287.59	78.87	1313.86	-285.93	76.77	711.80
4.10000	-3532.53	273.68	29.93	-3590.24	286.70	33.46	-4276.24	423.63	455.78	-3687.82	431.01	45.63	-3380.00	29.85	24.77	-3325.11	-59.39	113.66	-4707.54	364.22	612.24	-4803.40	253.94	651.34	-3525.67	183.59	1105.81	0.00	0.00	0.00	-3560.31	227.31	1456.20	-3530.93	247.03	1456.38	-3846.44	215.41	1586.45	-3834.57	505.55	1471.76	712.58	-288.08	79.12	1313.57	-285.69	76.80	711.99
4.11000	-3532.53	273.68	29.93	-3590.24	286.70	33.46	-4279.81	422.82	462.86	-3687.70	432.18	43.62	-3380.00	29.85	24.77	-3321.01	-60.63	114.59	-4710.17	364.15	614.79	-4805.59	254.19	653.76	-3556.35	181.34	1105.67	0.00	0.00	0.00	-3565.87	157.47	1455.23	-3527.22	243.45	1456.04	-3843.79	215.81	1586.82	-3834.18	506.50	1471.36	712.67	-288.15	79.12	1313.54	-285.71	76.78	712.58
4.12000	-3532.53	273.68	29.93	-3590.24	286.70	33.46	-4283.35	422.01	469.98	-3713.87	433.99	40.32	-3380.00	29.85	24.77	-3317.15	-61.76	115.49	-4712.75	364.08	617.32	-4807.72	254.44	656.17	-3535.56	178.03	1105.44	0.00	0.00	0.00	-3570.68	137.66	1454.90	-3551.31	239.35	1456.89	-3841.11	216.21	1587.19	-3833.74	507.43	1470.96	712.79	-287.95	79.11	1313.67	-285.65	76.64	711.50
4.13000	-3532.53	273.68	29.93	-3590.24	286.70	33.46	-4286.87	421.18	477.14	-3737.56	434.18	39.60	-3380.00	29.85	24.77	-3313.52	-62.77	116.35	-4715.29	364.00	619.84	-4809.81	254.69	658.57	-3513.69	175.67	1105.48	0.00	0.00	0.00	-3592.56	135.50	1455.82	-3545.90	236.51	1455.94	-3838.40	216.61	1587.56	-3833.26	508.35	1470.55	712.49	-287.86	79.00	1313.30	-285.70	76.60	711.43
4.14000	-3532.53	273.68	29.93	-3590.24	286.70	33.46	-4290.36	420.36	484.32	-3710.25	432.12	41.81	-3380.00	29.85	24.77	-3310.11	-63.68	117.19	-4717.79	363.92	622.35	-4811.86	254.94	660.96	-3509.59	171.45	1105.81	0.00	0.00	0.00	-3587.26	130.94	1455.43	-3548.82	234.35	1456.21	-3835.67	217.00	1587.92	-3832.74	509.25	1470.14	712.86	-287.84	79.02	1313.61	-285.80	76.52	711.53
4.15000	-3532.53	273.68	29.93	-3590.24	286.70	33.46	-4293.82	419.52	491.54	-3744.44	431.89	38.42	-3380.00	29.85	24.77	-3306.92	-64.48	117.99	-4720.25	363.84	624.85	-4813.86	255.19	663.34	-3532.33	168.34	1105.48	0.00	0.00	0.00	-3596.60	127.85	1454.89	-3537.66	231.62	1455.54	-3832.91	217.40	1588.28	-3832.17	510.13	1469.73	712.58	-287.84	78.91	1313.22	-285.68	76.47	711.43
4.16000	-3532.53	273.68	29.93	-3590.24	286.70	33.46	-4297.26	418.69	498.79	-3710.44	429.20	43.98	-3380.00	29.85	24.77	-3303.96	-65.17	118.76	-4722.66	363.76	627.34	-4815.81	255.44	665.71	-3521.80	163.77	1105.44	0.00	0.00	0.00	-3577.44	124.33	1454.54	-3533.60	228.24	1455.53	-3830.13	217.79	1588.64	-3831.57	511.00	1469.31	711.88	-287.88	78.87	1313.55	-285.80	76.72	711.35
4.17000	-3532.53	273.68	29.93	-3590.24	286.70	33.46	-4300.67	417.84	506.06	-3686.89	428.61	48.27	-3380.00	29.85	24.77	-3301.21	-65.76	119.49	-4725.03	363.67	629.82	-4817.71	255.68	668.06	-3528.66	161.00	1104.56	0.00	0.00	0.00	-3560.80	121.14	1453.90	-3534.27	225.14	1455.24	-3827.32	218.18	1589.00	-3830.92	511.85	1468.88	711.98	-287.87	78.83	1313.51	-285.55	76.80	711.77
4.18000	-3532.53	273.68	29.93	-3590.24	286.70	33.46	-4304.05	416.99	513.37	-3692.85	427.09	47.18	-3380.00	29.85	24.77	-3298.68	-66.25	120.19	-4727.36	363.58	632.28	-4819.57	255.93	670.40	-3536.06	159.49	1103.99	0.00	0.00	0.00	-3580.27	117.72	1454.08	-3522.72	222.03	1455.33	-3824.48	218.56	1589.35	-3830.22	512.69	1468.45	712.76	-287.91	78.94	1313.50	-285.32	76.70	711.36
4.19000	-3532.53	273.68	29.93	-3590.24	286.70	33.46	-4307.41	416.13	520.70	-3669.60	427.73	50.98	-3380.00	29.85	24.77	-3296.35	-66.64	120.86	-4729.64	363.48	634.74	-4821.38	256.18	672.74	-3560.95	154.88	1102.74	0.00	0.00	0.00	-3575.70	113.31	1454.41	-3528.42	218.30	1454.80	-3821.62	218.95	1589.70	-3829.49	513.51	1468.02	712.24	-287.66	78.93	1313.68	-285.58	76.74	711.08
4.20000	-3532.53	273.68	29.93	-3590.24	286.70	33.46	-4310.74	415.27	528.07	-3662.47	424.03	55.35	-3380.00	29.85	24.77	-3294.23	-66.94	121.50	-4731.87	363.38	637.18	-4823.14	256.43	675.06	-3538.46	151.19	1102.30	0.00	0.00	0.00	-3561.03	109.48	1451.72	-3522.54	216.37	1453.84	-3818.73	219.33	1590.05	-3828.71	514.32	1467.58	712.67	-287.80	78.94	1313.81	-285.78	76.76	711.90
4.21000	-3532.53	273.68	29.93	-3590.24	286.70	33.46	-4314.04	414.40	535.46	-3657.06	424.45	58.57	-3380.00	29.85	24.77	-3292.31	-67.13	122.11	-4734.06	363.28	639.61	-4824.85	256.68	677.36	-3513.48	149.19	1102.97	0.00	0.00	0.00	-3557.88	107.11	1451.64	-3528.15	213.51	1454.05	-3815.82	219.71	1590.40	-3827.89	515.11	1467.14	711.95	-288.06	78.86	1312.97	-286.10	76.54	711.99
4.22000	-3532.53	273.68	29.93	-3590.24	286.70	33.46	-4317.31	413.53	542.87	-3663.34	422.40	58.06	-3380.00	29.85	24.77	-3290.59	-67.24	122.69	-4736.21	363.18	642.03	-4826.51	256.93	679.66	-3515.17	149.02	1102.84	0.00	0.00	0.00	-3556.95	104.12	1452.10	-3524.13	210.31	1454.32	-3812.88	220.09	1590.74	-3827.02	515.89	1466.69	712.16	-287.88	79.00	1313.60	-285.86	76.84	711.95
4.23000	-3532.53	273.68	29.93	-3590.24	286.70	33.46	-4320.55	412.64	550.32	-3676.81	422.04	58.70	-3380.00	29.85	24.77	-3289.06	-67.25	123.23	-4738.30	363.07	644.44	-4828.12	257.18	681.94	-3532.55	145.89	1102.13	0.00	0.00	0.00	-3544.53	101.61	1452.08	-3506.21	208.05	1453.43	-3809.92	220.46	1591.08	-3826.12	516.65	1466.24	712.30	-288.28	78.86	1313.80	-285.77	76.76	711.53
4.24000	-3532.53	273.68	29.93	-3590.24	286.70	33.46	-4323.77	411.76	557.79	-3634.01	416.98	69.39	-3380.00	29.85	24.77	-3287.73	-67.17	123.74	-4740.35	362.96	646.83	-4829.69	257.42	684.22	-3522.58	144.54	1101.52	0.00	0.00	0.00	-3537.56	98.86	1450.23	-3503.30	205.58	1453.16	-3806.93	220.84	1591.42	-3825.17	517.39	1465.78	711.81	-288.01	78.64	1313.03	-285.77	76.59	711.40
4.25000	-3532.53	273.68	29.93	-3590.24	286.70	33.46	-4326.96	410.87	565.28	-3667.18	417.69	65.54	-3380.00	29.85	24.77	-3286.58	-67.01	124.22	-4742.35	362.85	649.21	-4831.20	257.67	686.48	-3524.65	140.32	1100.52	0.00	0.00	0.00	-3547.56	96.45	1450.83	-3535.59	202.46	1454.59	-3803.91	221.21	1591.75	-3824.18	518.12	1465.32	712.75	-288.01	78.97	1313.76	-285.88	76.75	712.06
4.26000	-3532.53	273.68	29.93	-3590.24	286.70	33.46	-4330.11	409.97	572.80	-3626.35	414.41	75.97	-3380.00	29.85	24.77	-3285.62	-66.76	124.67	-4744.31	362.73	651.58	-4832.66	257.92	688.72	-3530.06	140.27	1100.16	0.00	0.00	0.00	-3526.95	93.73	1449.69	-3512.14	199.37	1453.09	-3800.87	221.58	1592.08	-3823.15	518.84	1464.85	712.10	-287.91	78.77	1313.43	-286.11	76.57	712.13
4.27000	-3532.53	273.68	29.93	-3590.24	286.70	33.46	-4333.24	409.07	580.35	-3617.39	412.53	82.98	-3380.00	29.85	24.77	-3284.84	-66.43	125.08	-4746.22	362.61	653.94	-4834.08	258.16	690.96	-3519.82	137.22	1101.85	0.00	0.00	0.00	-3533.90	89.71	1450.36	-3519.01	196.51	1451.67	-3797.80	221.94	1592.41	-3822.07	519.53	1464.39	711.87	-287.96	78.66	1313.46	-285.89	76.70	711.89
4.28000	-3532.53	273.68	29.93	-3590.24	286.70	33.46	-4336.34	408.16	587.92	-3591.48	406.51	87.91	-3380.00	29.85	24.77	-3284.23	-66.02	125.47	-4748.07	362.49	656.28	-4835.44	258.41	693.18	-3533.05	134.24	1100.70	0.00	0.00	0.00	-3547.12	87.91	1449.78	-3519.99	193.72	1452.38	-3794.71	222.30	1592.74	-3820.96	520.22	1463.91	712.60	-287.95	78.93	1313.06	-285.80	76.66	711.50
4.29000	-3532.53	273.68	29.93	-3590.24	286.70	33.46	-4339.40	407.25	595.51	-3638.47	408.45	87.32	-3380.00	29.85	24.77	-3283.80	-65.53	125.82	-4749.88	362.36	658.61	-4836.75	258.65	695.39	-3518.17	133.74	1102.13	0.00	0.00	0.00	-3544.91	85.80	1449.59	-3517.86	191.52	1451.73	-3791.59	222.67	1593.06	-3819.80	520.89	1463.43	712.50	-287.94	79.04	1313.16	-285.75	76.49	711.50
4.30000	-3532.53	273.68	29.93	-3590.24	286.70	33.46	-4342.44	406.33	603.12	-3632.04	404.27	90.52	-3380.00	29.85	24.77	-3283.54	-64.96	126.14	-4751.64	362.23	660.93	-4838.01	258.89	697.58	-3530.27	130.59	1102.04	0.00	0.00	0.00	-3560.10	83.09	1449.25	-3523.76	189.90	1451.75	-3788.44	223.02	1593.38	-3818.60	521.54	1462.95	711.66	-288.00	78.79	1313.66	-285.76	76.63	711.49
4.31000	-3532.53	273.68	29.93	-3590.24	286.70	33.46	-4345.45	405.40	610.76	-3608.99	399.41	96.70	-3380.00	29.85	24.77	-3283.45	-64.32	126.43	-4753.36	362.10	663.23	-4839.21	259.14	699.76	-3512.59	129.80	1101.90	0.00	0.00	0.00	-3542.63	82.01	1448.28	-3518.51	188.76	1451.29	-3785.27	223.38	1593.70	-3817.36	522.18	1462.47	712.62	-288.37	78.96	1313.36	-285.76	76.45	711.33
4.32000	-3532.53	273.68	29.93	-3590.24	286.70	33.46	-4348.42	404.47	618.42	-3643.21	398.15	95.94	-3380.00	29.85	24.77	-3283.52	-63.60	126.69	-4755.02	361.96	665.52	-4840.37	259.38	701.93	-3510.16	129.00	1102.01	0.00	0.00	0.00	-3531.64	77.79	1447.68	-3514.54	186.44	1451.91	-3782.08	223.73	1594.02	-3816.08	522.80	1461.98	712.83	-288.07	79.18	1313.89	-285.55	76.66	710.85
4.33000	-3532.53	273.68	29.93	-3590.24	286.70	33.46	-4351.37	403.54	626.10	-3623.23	394.48	105.21	-3380.00	29.85	24.77	-3283.75	-62.82	126.91	-4756.63	361.82	667.80	-4841.47	259.62	704.09	-3514.69	126.55	1102.55	0.00	0.00	0.00	-3555.25	75.64	1448.04	-3520.16	183.76	1451.04	-3778.86	224.08	1594.33	-3814.75	523.41	1461.49	713.21	-288.08	79.30	1313.45	-285.55	76.67	711.94
4.34000	-3532.53	273.68	29.93	-3590.24	286.70	33.46	-4354.28	402.60	633.79	-3621.18	391.39	110.05	-3380.00	29.85	24.77	-3284.13	-61.96	127.11	-4758.19	361.68	670.06	-4842.52	259.85	706.23	-3505.44	124.46	1102.25	0.00	0.00	0.00	-3549.52	75.54	1447.39	-3516.74	183.47	1450.47	-3775.61	224.43	1594.64	-3813.39	524.00	1460.99	712.80	-287.79	79.14	1312.99	-285.46	76.76	711.79
4.35000	-3532.55	273.68	29.93	-3590.24	286.70	33.46	-4357.16	401.65	641.51	-3619.17	388.32	114.92	-3380.00	29.85	24.77	-3284.67	-61.04	127.27	-4759.70	361.53	672.31	-4843.51	260.09	708.36	-3506.92	123.56	1102.88	0.00	0.00	0.00	-3507.05	73.43	1445.90	-3500.41	181.52	1449.61	-3772.34	224.78	1594.95	-3811.98	524.58	1460.49	712.29	-287.72	79.03	1313.51	-285.81	76.47	711.51
4.36000	-3546.35	275.79	24.61	-3590.24	286.70	33.46	-4360.01	400.71	649.25	-3617.19	385.27	119.83	-3380.00	29.85	24.77	-3285.36	-60.06	127.41	-4761.15	361.38	674.55	-4844.45	260.33	710.47	-3508.25	123.32	1103.39	0.00	0.00	0.00	-3518.16	71.44	1444.57	-3514.86	178.82	1449.80	-3769.05	225.12	1595.25	-3810.53	525.14	1459.99	712.53	-287.62	79.17	1313.84	-285.81	76.59	711.80
4.37000	-3509.90	274.45	29.26	-3588.19	284.10	33.44	-4362.83	399.75	657.01	-3615.25	382.26	124.78	-3380.00	29.85	24.77	-3286.20	-59.01	127.51	-4762.56	361.22	676.77	-4845.34	260.56	712.57	-3500.13	121.65	1103.42	0.00	0.00	0.00	-3501.59	70.24	1444.13	-3505.80	177.44	1449.76	-3765.72	225.46	1595.55	-3809.04	525.69	1459.48	712.13	-288.04	78.85	1313.34	-285.63	76.56	711.71
4.38000	-3532.15	274.38	24.44	-3586.01	281.73	34.54	-4365.62	398.79	664.78	-3613.35	379.27	129.76	-3380.00	29.85	24.77	-3287.17	-57.90	127.58	-4763.91	361.06	678.97	-4846.17	260.80	714.66	-3503.57	118.76	1103.96	0.00	0.00	0.00	-3530.03	67.64	1445.17	-3530.94	174.71	1449.44	-3762.38	225.80	1595.85	-3807.51	526.22	1458.97	712.35	-287.82	78.92	1313.25	-285.27	76.62	711.82
4.39000	-3529.03	271.22	25.20	-3584.08	281.14	35.94	-4368.37	397.83	672.57	-3611.49	376.31	134.77	-3380.00	29.85	24.77	-3288.29	-56.73	127.62	-4765.21	360.90	681.17	-4846.94	261.03	716.73	-3473.56	115.54	1104.39	0.00	0.00	0.00	-3523.39	65.66	1443.99	-3498.50	173.44	1448.78	-3759.01	226.13	1596.14	-3805.94	526.74	1458.46	712.09	-287.75	78.98	1313.32	-285.90	76.40	712.22
4.40000	-3568.09	272.00	20.26	-3590.53	277.35	35.92	-4371.09	396.86	680.38	-3609.66	373.37	139.81	-3380.00	29.85	24.77	-3289.54	-55.51	127.63	-4766.46	360.73	683.34	-4847.67	261.26	718.78	-3490.91	115.53	1103.88	0.00	0.00	0.00	-3523.10	63.51	1443.38	-3500.54	172.17	1447.66	-3755.61	226.46	1596.44	-3804.33	527.25	1457.94	712.48	-287.51	79.12	1313.34	-285.90	76.48	711.77
4.41000	-3554.98	268.76	22.06	-3566.35	273.97	38.57	-4373.78	395.88	688.20	-3607.87	370.47	144.89	-3380.00	29.85	24.77	-3290.92	-54.23	127.61	-4767.65	360.56	685.51	-4848.33	261.49	720.83	-3492.84	114.76	1103.92	0.00	0.00	0.00	-3513.99	62.08	1443.22	-3500.18	170.18	1447.88	-3752.19	226.79	1596.72	-3802.68	527.74	1457.42	712.52	-287.63	79.06	1313.13	-285.85	76.43	711.62
4.42000	-3545.98	265.23	22.92	-3556.56	273.40	43.06	-4376.43	394.91	696.04	-3606.11	367.59	150.00	-3380.00	29.85	24.77	-3292.43	-52.90	127.56	-4768.79	360.38	687.65	-4848.94	261.71	722.86	-3481.22	113.69	1104.26	0.00	0.00	0.00	-3509.83	59.32	1443.13	-3503.09	168.31	1447.62	-3748.74	227.12	1597.01	-3800.98	528.21	1456.90	712.48	-287.86	78.96	1314.16	-285.91	76.57	711.98
4.43000	-3520.79	262.04	27.22	-3530.06	267.20	44.87	-4379.05	393.92	703.90	-3604.39	364.74	155.14	-3380.00	29.85	24.77	-3294.06	-51.52	127.47	-4769.88	360.20	689.79	-4849.49	261.94	724.87	-3516.93	113.20	1104.30	0.00	0.00	0.00	-3511.09	57.28	1443.10	-3495.43	166.80	1446.84	-3745.27	227.44	1597.29	-3799.25	528.67	1456.37	712.63	-287.79	78.90	1313.57	-285.95	76.48	711.31
4.44000	-3512.55	259.58	26.72	-3581.78	264.80	37.46	-4381.64	392.94	711.77	-3602.70	361.91	160.32	-3380.00	29.85	24.77	-3295.82	-50.09	127.36	-4770.91	360.02	691.91	-4849.99	262.16	726.87	-3500.40	112.00	1104.03	0.00	0.00	0.00	-3505.00	57.16	1441.55	-3522.19	165.28	1447.28	-3741.77	227.76	1597.57	-3797.47	529.12	1455.84	712.71	-287.75	78.91	1313.57	-285.72	76.52	711.08
4.45000	-3525.43	259.35	24.48	-3535.66	260.88	43.19	-4384.19	391.94	719.65	-3601.04	359.11	165.52	-3380.00	29.85	24.77	-3297.69	-48.62	127.22	-4771.89	359.83	694.01	-4850.43	262.38	728.85	-3514.43	109.66	1102.89	0.00	0.00	0.00	-3509.14	56.82	1440.95	-3504.98	164.29	1446.13	-3738.25	228.08	1597.85	-3795.65	529.55	1455.31	712.44	-287.93	78.91	1313.62	-286.07	76.54	712.38
4.46000	-3508.72	254.22	25.96	-3507.90	255.50	47.36	-4386.71	390.95	727.55	-3599.42	356.34	170.75	-3380.00	29.85	24.77	-3299.68	-47.10	127.04	-4772.81	359.64	696.10	-4850.81	262.60	730.82	-3503.38	107.35	1104.50	0.00	0.00	0.00	-3513.69	54.56	1441.50	-3491.43	163.15	1445.94	-3734.70	228.39	1598.13	-3793.80	529.96	1454.78	712.37	-288.01	78.93	1313.49	-285.75	76.59	711.71
4.47000	-3506.83	251.34	24.91	-3488.56	249.65	50.14	-4389.20	389.95	735.46	-3597.83	353.59	176.02	-3380.00	29.85	24.77	-3301.78	-45.54	126.84	-4773.67	359.44	698.17	-4851.14	262.82	732.77	-3496.81	107.17	1103.16	0.00	0.00	0.00	-3495.51	53.15	1440.31	-3507.57	162.05	1446.25	-3731.13	228.70	1598.40	-3791.90	530.36	1454.24	712.60	-287.73	79.05	1314.19	-285.87	76.77	711.53
4.48000	-3501.16	246.03	26.63	-3533.67	247.93	41.20	-4391.65	388.94	743.38	-3596.28	350.87	181.31	-3380.00	29.85	24.77	-3303.98	-43.94	126.60	-4774.48	359.24	700.22	-4851.40	263.03	734.71	-3484.29	104.79	1104.51	0.00	0.00	0.00	-3492.07	51.33	1440.00	-3490.79	159.67	1444.96	-3727.54	229.01	1598.66	-3789.96	530.75	1453.70	712.65	-287.23	79.10	1313.05	-285.73	76.49	711.42
4.49000	-3467.37	243.42	29.50	-3513.95	244.16	44.91	-4394.06	387.93	751.31	-3594.75	348.17	186.63	-3380.00	29.85	24.77	-3306.29	-42.30	126.33	-4775.23	359.04	702.26	-4851.61	263.25	736.63	-3456.62	103.56	1105.05	0.00	0.00	0.00	-3526.27	50.26	1439.51	-3480.15	158.73	1444.92	-3723.91	229.32	1598.93	-3787.98	531.12	1453.16	712.70	-287.82	79.06	1313.67	-285.79	76.58	711.46
4.50000	-3494.10	239.41	24.85	-3508.83	239.21	44.36	-4396.44	386.92	759.26	-3593.26	345.51	191.98	-3380.00	29.85	24.77	-3308.70	-40.63	126.04	-4775.93	358.83	704.29	-4851.76	263.46	738.54	-3463.24	102.56	1105.52	0.00	0.00	0.00	-3497.45	138.86	1442.98	-3465.70	158.67	1444.33	-3720.27	229.62	1599.19	-3785.97	531.48	1452.61	712.24	-287.98	78.91	1313.62	-285.77	76.68	711.48
4.51000	-3463.57	236.93	27.78	-3483.40	236.38	45.19	-4398.78	385.90	767.21	-3591.79	342.86	197.36	-3380.00	29.85	24.77	-3311.21	-38.92	125.71	-4776.57	358.62	706.30	-4851.85	263.66	740.43	-3472.20	102.04	1105.35	0.00	0.00	0.00	-3503.96	66.27	1440.32	-3465.43	158.28	1443.62	-3716.60	229.92	1599.45	-3783.91	531.83	1452.06	712.47	-287.98	78.89	1313.54	-285.60	76.72	711.65
4.52000	-3479.33	232.32	24.45	-3490.87	231.42	43.52	-4401.09	384.88	775.18	-3590.36	340.25	202.76	-3380.00	29.85	24.77	-3313.80	-37.18	125.35	-4777.15	358.40	708.29	-4851.88	263.87	742.30	-3473.96	102.14	1104.16	0.00	0.00	0.00	-3460.95	47.40	1437.51	-3484.08	156.89	1442.95	-3712.90	230.21	1599.71	-3781.81	532.16	1451.51	712.57	-287.82	79.11	1313.62	-286.03	76.49	711.76
4.53000	-3481.41	230.89	22.40	-3494.34	228.45	41.82	-4403.36	383.86	783.15	-3588.95	337.65	208.19	-3380.00	29.85	24.77	-3316.49	-35.41	124.97	-4777.67	358.18	710.26	-4851.85	264.07	744.16	-3472.81	101.56	1104.90	0.00	0.00	0.00	-3481.24	47.03	1437.97	-3465.42	154.10	1442.43	-3709.18	230.51	1599.96	-3779.67	532.47	1450.96	712.74	-288.06	79.14	1313.79	-285.83	76.66	711.66
4.54000	-3431.92	223.64	26.27	-3435.19	222.61	49.91	-4405.60	382.83	791.14	-3587.58	335.09	213.65	-3380.00	29.85	24.77	-3319.26	-33.62	124.55	-4778.13	357.95	712.22	-4851.76	264.27	746.00	-3486.44	100.20	1104.67	0.00	0.00	0.00	-3491.01	45.74	1437.01	-3469.58	153.73	1442.99	-3705.44	230.80	1600.21	-3777.49	532.77	1450.40	712.44	-287.64	79.06	1313.55	-285.76	76.68	712.31
4.55000	-3460.59	221.59	21.26	-3464.71	219.23	45.64	-4407.80	381.79	799.13	-3586.23	332.55	219.13	-3380.00	29.85	24.77	-3322.12	-31.80	124.10	-4778.54	357.72	714.16	-4851.61	264.47	747.83	-3475.53	100.43	1104.73	0.00	0.00	0.00	-3477.33	45.21	1436.46	-3464.35	152.93	1441.10	-3701.67	231.08	1600.45	-3775.27	533.06	1449.84	712.53	-288.16	78.84	1313.67	-285.99	76.54	711.44
4.56000	-3444.72	218.93	23.36	-3473.21	213.66	42.58	-4409.96	380.76	807.13	-3584.91	330.03	224.64	-3380.00	29.85	24.77	-3325.05	-29.95	123.63	-4778.88	357.49	716.09	-4851.40	264.67	749.64	-3470.21	98.61	1105.34	0.00	0.00	0.00	-3494.09	43.61	1436.91	-3486.28	153.08	1441.95	-3697.88	231.37	1600.70	-3773.02	533.33	1449.28	712.34	-287.86	78.84	1313.70	-285.99	76.54	711.93
4.57000	-3427.46	215.15	24.79	-3444.17	211.66	46.18	-4412.08	379.72	815.13	-3583.62	327.54	230.17	-3380.00	29.85	24.77	-3328.06	-28.08	123.12	-4779.17	357.25	718.00	-4851.13	264.86	751.43	-3452.10	99.33	1105.45	0.00	0.00	0.00	-3468.07	43.45	1435.54	-3487.51	150.69	1441.09	-3694.06	231.65	1600.94	-3770.72	533.59	1448.72	712.06	-288.16	78.78	1313.63	-285.99	76.48	711.54
4.58000	-3376.82	212.30	32.70	-3404.88	206.46	49.24	-4414.17	378.67	823.15	-3582.35	325.08	235.72	-3380.00	29.85	24.77	-3331.15	-26.20	122.58	-4779.39	357.00	719.89	-4850.79	265.05	753.21	-3462.81	99.81	1103.88	0.00	0.00	0.00	-3460.69	43.35	1435.55	-3474.13	151.44	1440.51	-3690.22	231.92	1601.17	-3768.38	533.83	1448.15	713.50	-287.83	79.25	1313.65	-286.08	76.47	711.85
4.59000	-3424.71	208.45	24.62	-3410.04	206.29	44.14	-4416.22	377.62	831.16	-3581.11	322.64	241.30	-3380.00	29.85	24.77	-3334.30	-24.29	122.02	-4779.55	356.75	721.76	-4850.40	265.24	754.97	-3446.32	98.48	1104.13	0.00	0.00	0.00	-3436.08	41.46	1434.18	-3493.85	150.82	1441.20	-3686.35	232.20	1601.40	-3766.00	534.07	1447.59	713.39	-287.61	79.36	1313.56	-285.90	76.59	711.53
4.60000	-3356.20	205.14	36.39	-3431.86	201.07	40.13	-4418.23	376.57	839.19	-3579.90	320.22	246.91	-3380.00	29.85	24.77	-3337.51	-22.37	121.42	-4779.66	356.50	723.62	-4849.94	265.42	756.71	-3458.22	98.02	1104.24	0.00	0.00	0.00	-3461.11	40.34	1435.12	-3479.64	149.61	1440.01	-3682.46	232.47	1601.63	-3763.59	534.28	1447.02	712.77	-287.53	79.20	1313.33	-285.75	76.63	711.49
4.61000	-3342.57	201.46	36.89	-3410.56	200.68	40.14	-4420.20	375.52	847.22	-3578.71	317.83	252.53	-3380.00	29.85	24.77	-3340.79	-20.44	120.80	-4779.70	356.24	725.46	-4849.42	265.60	758.44	-3457.15	97.65	1103.71	0.00	0.00	0.00	-3462.35	39.65	1434.08	-3461.56	149.35	1438.87	-3678.55	232.74	1601.86	-3761.13	534.48	1446.45	712.57	-287.68	79.09	1314.01	-285.69	76.86	711.84
4.62000	-3355.12	197.41	35.07	-3402.09	197.32	39.22	-4422.14	374.46	855.25	-3577.55	315.47	258.18	-3380.00	29.85	24.77	-3344.12	-18.49	120.14	-4779.68	355.98	727.28	-4848.83	265.78	760.14	-3477.56	97.00	1103.23	0.00	0.00	0.00	-3456.07	39.15	1433.82	-3477.24	148.84	1440.24	-3674.61	233.00	1602.08	-3758.64	534.67	1445.87	711.99	-288.01	78.78	1313.69	-285.83	76.81	712.19
4.63000	-3343.98	195.83	37.51	-3393.78	194.06	38.34	-4424.04	373.39	863.29	-3576.41	313.12	263.85	-3380.00	29.85	24.77	-3347.51	-16.54	119.46	-4779.60	355.71	729.08	-4848.18	265.96	761.83	-3448.47	95.86	1102.80	0.00	0.00	0.00	-3457.23	38.57	1433.07	-3471.95	147.27	1438.92	-3670.64	233.26	1602.30	-3756.10	534.85	1445.30	712.18	-287.68	79.01	1313.76	-285.53	76.93	711.68
4.64000	-3364.35	194.16	31.44	-3385.61	190.89	37.48	-4425.90	372.33	871.33	-3575.29	310.81	269.54	-3380.00	29.85	24.77	-3350.95	-14.58	118.75	-4779.46	355.44	730.87	-4847.47	266.13	763.51	-3464.32	96.45	1101.46	0.00	0.00	0.00	-3481.31	39.03	1433.07	-3462.49	148.04	1438.32	-3666.66	233.52	1602.52	-3753.53	535.01	1444.72	711.83	-287.72	78.85	1313.67	-285.66	76.71	711.92
4.65000	-3357.73	193.19	32.48	-3377.58	187.82	36.67	-4427.71	371.26	879.37	-3574.20	308.51	275.25	-3380.00	29.85	24.77	-3354.44	-12.62	118.00	-4779.25	355.16	732.64	-4846.70	266.30	765.16	-3466.56	94.96	1101.77	0.00	0.00	0.00	-3449.63	38.74	1431.48	-3465.56	147.29	1438.49	-3662.65	233.77	1602.73	-3750.91	535.16	1444.15	711.89	-287.85	78.87	1313.52	-286.16	76.26	711.65
4.66000	-3275.59	192.46	45.22	-3369.71	184.85	35.88	-4429.49	370.19	887.41	-3573.13	306.25	280.98	-3380.00	29.85	24.77	-3357.97	-10.65	117.23	-4778.98	354.88	734.39	-4845.86	266.46	766.80	-3439.85	96.36	1101.88	0.00	0.00	0.00	-3430.74	37.57	1431.08	-3423.88	146.91	1436.67	-3658.61	234.02	1602.94	-3748.26	535.29	1443.57	712.47	-287.70	78.93	1313.73	-285.84	76.39	711.64
4.67000	-3255.41	190.16	47.84	-3361.97	181.96	35.13	-4431.23	369.11	895.46	-3572.08	304.00	286.73	-3380.00	29.85	24.77	-3361.54	-8.68	116.43	-4778.65	354.59	736.12	-4844.95	266.62	768.42	-3432.83	94.89	1100.59	0.00	0.00	0.00	-3448.19	37.39	1431.58	-3420.81	146.50	1436.70	-3654.55	234.27	1603.15	-3745.57	535.41	1442.98	712.46	-287.75	78.94	1313.63	-285.57	76.66	711.62
4.68000	-3236.36	187.96	50.24	-3354.38	179.17	34.42	-4432.94	368.03	903.51	-3571.05	301.78	292.50	-3380.00	29.85	24.77	-3365.15	-6.71	115.60	-4778.25	354.30	737.83	-4843.98	266.78	770.02	-3420.85	94.35	1101.02	0.00	0.00	0.00	-3446.60	36.87	1431.15	-3434.41	145.70	1437.32	-3650.47	234.51	1603.35	-3742.84	535.52	1442.40	712.79	-287.76	79.19	1313.10	-285.69	76.67	711.29
4.69000	-3218.41	185.85	52.42	-3346.93	176.47	33.73	-4434.60	366.95	911.55	-3570.05	299.58	298.28	-3380.00	29.85	24.77	-3368.79	-4.74	114.74	-4777.79	354.00	739.52	-4842.95	266.94	771.61	-3438.00	95.64	1099.56	0.00	0.00	0.00	-3445.07	36.40	1430.71	-3441.24	146.74	1436.99	-3646.36	234.75	1603.55	-3740.07	535.61	1441.82	712.73	-287.82	79.13	1313.60	-285.75	76.87	711.44
4.70000	-3201.54	183.84	54.39	-3339.62	173.85	33.07	-4436.22	365.87	919.60	-3569.07	297.41	304.09	-3380.00	29.85	24.77	-3372.46	-2.78	113.85	-4777.26	353.70	741.20	-4841.85	267.09	773.17	-3443.23	94.09	1099.14	0.00	0.00	0.00	-3443.60	35.99	1430.26	-3453.32	146.86	1436.98	-3642.23	234.99	1603.75	-3737.27	535.69	1441.23	712.31	-287.67	78.89	1314.41	-285.99	76.79	712.15
4.71000	-3185.70	181.93	56.15	-3332.45	171.33	32.45	-4437.80	364.78	927.65	-3568.10	295.26	309.91	-3380.00	29.85	24.77	-3376.15	-0.83	112.93	-4776.67	353.39	742.86	-4840.68	267.24	774.72	-3422.54	95.26	1099.24	0.00	0.00	0.00	-3442.18	35.63	1429.79	-3447.15	146.68	1436.46	-3638.07	235.22	1603.94	-3734.42	535.75	1440.65	712.70	-287.90	78.99	1313.95	-285.89	76.73	711.50
4.72000	-3170.88	180.10	57.72	-3325.41	168.89	31.86	-4439.33	363.69	935.69	-3567.16	293.13	315.75	-3380.00	29.85	24.77	-3379.87	1.12	111.99	-4776.01	353.07	744.49	-4839.45	267.38	776.25	-3411.87	95.13	1100.25	0.00	0.00	0.00	-3440.82	35.32	1429.31	-3437.27	146.93	1435.75	-3633.89	235.45	1604.13	-3731.54	535.81	1440.06	712.40	-287.85	78.97	1313.29	-285.84	76.56	711.72
4.73000	-3157.04	178.36	59.09	-3318.52	166.54	31.30	-4440.83	362.59	943.73	-3566.23	291.03	321.61	-3380.00	29.85	24.77	-3383.61	3.05	111.01	-4775.29	352.76	746.11	-4838.15	267.52	777.76	-3437.05	94.80	1098.12	0.00	0.00	0.00	-3439.51	35.07	1428.83	-3411.26	146.50	1435.08	-3629.69	235.67	1604.31	-3728.61	535.84	1439.47	711.50	-288.25	78.57	1313.44	-286.20	76.41	711.64
4.74000	-3144.17	176.71	60.27	-3311.75	164.27	30.76	-4442.29	361.50	951.77	-3565.32	288.95	327.48	-3380.00	29.85	24.77	-3387.37	4.97	110.01	-4774.50	352.43	747.71	-4836.78	267.66	779.25	-3410.21	94.91	1098.29	0.00	0.00	0.00	-3438.25	34.86	1428.33	-3425.26	146.21	1434.94	-3625.46	235.89	1604.50	-3725.65	535.87	1438.88	711.83	-288.06	78.96	1313.74	-285.91	76.60	711.76
4.75000	-3132.21	175.14	61.28	-3305.13	162.08	30.26	-4443.70	360.40	959.81	-3564.43	286.90	333.37	-3380.00	29.85	24.77	-3391.13	6.87	108.97	-4773.64	352.10	749.29	-4835.34	267.79	780.72	-3417.07	94.54	1097.61	0.00	0.00	0.00	-3437.03	34.70	1427.82	-3414.35	146.68	1434.85	-3621.21	236.11	1604.68	-3722.65	535.88	1438.29	712.93	-287.82	79.04	1313.38	-286.02	76.62	712.03
4.76000	-3121.16	173.66	62.12	-3298.63	159.98	29.78	-4445.07	359.30	967.84	-3563.56	284.86	339.28	-3380.00	29.85	24.77	-3394.91	8.76	107.91	-4772.72	351.77	750.85	-4833.84	267.92	782.18	-3438.11	94.71	1096.31	0.00	0.00	0.00	-3435.86	34.59	1427.30	-3408.93	147.32	1434.56	-3616.94	236.32	1604.85	-3719.61	535.88	1437.69	713.42	-287.66	79.18	1313.46	-285.97	76.52	711.55
4.77000	-3110.98	172.25	62.78	-3292.26	157.96	29.34	-4446.40	358.19	975.87	-3562.71	282.85	345.20	-3380.00	29.85	24.77	-3398.69	10.63	106.82	-4771.72	351.43	752.39	-4832.27	268.04	783.61	-3426.24	94.42	1096.26	0.00	0.00	0.00	-3434.72	34.53	1426.77	-3419.50	147.33	1433.60	-3612.64	236.54	1605.02	-3716.54	535.86	1437.10	712.34	-287.96	78.95	1313.77	-285.80	76.63	711.76
4.78000	-3101.64	170.93	63.29	-3286.03	156.02	28.92	-4447.69	357.09	983.89	-3561.87	280.86	351.13	-3380.00	29.85	24.77	-3402.47	12.47	105.70	-4770.66	351.08	753.91	-4830.63	268.16	785.03	-3414.14	94.55	1095.38	0.00	0.00	0.00	-3433.61	34.51	1426.24	-3422.21	147.02	1433.73	-3608.32	236.74	1605.19	-3713.42	535.84	1436.51	712.24	-287.70	78.95	1313.24	-285.72	76.70	711.32
4.79000	-3093.11	169.68	63.65	-3279.92	154.15	28.52	-4448.94	355.98	991.91	-3561.05	278.90	357.07	-3380.00	29.85	24.77	-3406.25	14.30	104.55	-4769.54	350.73	755.40	-4828.92	268.28	786.42	-3419.17	94.83	1094.70	0.00	0.00	0.00	-3432.54	34.54	1425.69	-3408.51	146.93	1432.02	-3603.97	236.94	1605.35	-3710.27	535.79	1435.91	713.12	-287.64	79.02	1313.73	-285.70	76.93	712.26
4.80000	-3085.36	168.50	63.85	-3273.94	152.37	28.16	-4450.14	354.86	999.92	-3560.24	276.95	363.03	-3380.00	29.85	24.77	-3410.02	16.09	103.38	-4768.34	350.38	756.88	-4827.14	268.39	787.80	-3405.13	96.11	1093.44	0.00	0.00	0.00	-3431.49	34.61	1425.14	-3407.29	146.55	1431.39	-3599.61	237.14	1605.51	-3707.08	535.74	1435.32	712.20	-287.78	78.79	1313.12	-286.06	76.53	712.20
4.81000	-3078.37	167.40	63.92	-3268.09	150.66	27.82	-4451.30	353.75	1007.92	-3559.45	275.03	369.01	-3380.00	29.85	24.77	-3413.78	17.86	102.18	-4767.08	350.01	758.34	-4825.29	268.49	789.15	-3410.00	93.53	1092.52	0.00	0.00	0.00	-3430.47	34.72	1424.57	-3403.72	147.31	1431.35	-3595.21	237.34	1605.67	-3703.85	535.67	1434.72	711.35	-288.03	78.82	1313.64	-285.65	76.82	711.17
4.82000	-3072.11	166.37	63.85	-3262.36	149.03	27.50	-4452.42	352.63	1015.92	-3558.67	273.14	374.99	-3380.00	29.85	24.77	-3417.54	19.60	100.94	-4765.74	349.65	759.78	-4823.38	268.60	790.49	-3415.43	94.40	1091.90	0.00	0.00	0.00	-3429.47	34.87	1424.00	-3367.13	148.86	1430.56	-3590.80	237.53	1605.82	-3700.59	535.59	1434.12	711.64	-288.04	78.76	1313.71	-285.74	76.73	711.73
4.83000	-3066.54	165.41	63.65	-3256.75	147.47	27.21	-4453.49	351.51	1023.91	-3557.90	271.26	380.99	-3380.00	29.85	24.77	-3421.27	21.31	99.68	-4764.33	349.27	761.20	-4821.39	268.69	791.81	-3409.31	95.39	1091.31	0.00	0.00	0.00	-3428.49	35.07	1423.43	-3406.34	149.84	1431.22	-3586.36	237.72	1605.97	-3697.28	535.50	1433.52	712.50	-287.81	78.91	1313.51	-285.67	76.64	711.37
4.84000	-3061.65	164.52	63.34	-3251.27	145.98	26.95	-4454.52	350.39	1031.89	-3557.15	269.41	386.99	-3380.00	29.85	24.77	-3424.99	22.98	98.39	-4762.86	348.89	762.60	-4819.33	268.79	793.10	-3372.66	95.46	1091.06	0.00	0.00	0.00	-3427.52	35.30	1422.84	-3356.50	148.66	1429.98	-3581.90	237.90	1606.12	-3693.94	535.39	1432.93	712.34	-288.02	78.91	1313.11	-286.00	76.55	711.09
4.85000	-3057.39	163.69	62.91	-3245.90	144.56	26.71	-4455.50	349.27	1039.87	-3556.41	267.57	393.01	-3380.00	29.85	24.77	-3428.68	24.62	97.08	-4761.31	348.51	763.97	-4817.20	268.88	794.38	-3413.24	95.02	1090.20	0.00	0.00	0.00	-3426.57	35.57	1422.25	-3343.10	148.47	1429.04	-3577.41	238.08	1606.26	-3690.56	535.27	1432.33	712.33	-287.97	78.92	1313.44	-285.95	76.45	710.68
4.86000	-3053.74	162.93	62.37	-3240.66	143.22	26.49	-4456.44	348.14	1047.83	-3555.69	265.76	399.04	-3380.00	29.85	24.77	-3432.35	26.22	95.73	-4759.70	348.12	765.33	-4815.00	268.96	795.64	-3397.81	93.29	1089.37	0.00	0.00	0.00	-3425.62	35.88	1421.65	-3356.46	149.43	1428.62	-3572.90	238.26	1606.40	-3687.14	535.13	1431.73	712.33	-287.76	78.91	1313.33	-286.16	76.46	711.45
4.87000	-3050.68	162.22	61.72	-3235.53	141.94	26.29	-4457.34	347.02	1055.78	-3554.97	263.98	405.07	-3380.00	29.85	24.77	-3435.99	27.78	94.36	-4758.01	347.72	766.66	-4812.72	269.04	796.87	-3385.64	95.91	1089.10	0.00	0.00	0.00	-3424.68	36.22	1421.05	-3383.01	151.12	1429.02	-3568.37	238.43	1606.54	-3683.69	534.99	1431.13	711.85	-287.65	78.84	1313.55	-285.83	76.67	711.48
4.88000	-3048.17	161.58	60.99	-3230.53	140.74	26.12	-4458.19	345.89	1063.72	-3554.27	262.21	411.12	-3380.00	29.85	24.77	-3439.59	29.30	92.96	-4756.25	347.32	767.97	-4810.38	269.12	798.09	-3367.88	95.69	1088.90	0.00	0.00	0.00	-3423.75	36.60	1420.44	-3376.41	150.93	1428.47	-3563.81	238.60	1606.67	-3680.20	534.83	1430.53	712.48	-287.59	79.09	1313.89	-285.67	76.79	711.15
4.89000	-3046.18	160.99	60.16	-3225.63	139.60	25.97	-4458.99	344.76	1071.66	-3553.58	260.46	417.17	-3380.00	29.85	24.77	-3443.16	30.77	91.53	-4754.42	346.91	769.26	-4807.96	269.19	799.28	-3390.38	97.43	1087.53	0.00	0.00	0.00	-3422.81	37.01	1419.82	-3344.13	151.05	1428.00	-3559.24	238.76	1606.79	-3676.67	534.66	1429.93	712.38	-287.96	78.98	1313.97	-285.85	76.70	711.27
4.90000	-3044.69	160.46	59.25	-3220.85	138.52	25.84	-4459.76	343.62	1079.57	-3552.89	258.74	423.24	-3380.00	29.85	24.77	-3446.68	32.20	90.07	-4752.51	346.50	770.53	-4805.47	269.25	800.45	-3364.81	97.73	1087.97	0.00	0.00	0.00	-3421.86	37.46	1419.21	-3329.76	151.27	1427.88	-3554.63	238.92	1606.92	-3673.10	534.47	1429.33	712.40	-287.68	79.07	1313.28	-285.90	76.40	711.88
4.91000	-3043.67	159.98	58.27	-3216.19	137.51	25.74	-4460.47	342.49	1087.48	-3552.22	257.04	429.31	-3380.00	29.85	24.77	-3450.16	33.58	88.59	-4750.53	346.08	771.78	-4802.90	269.31	801.61	-3361.09	97.30	1087.35	0.00	0.00	0.00	-3420.91	37.94	1418.58	-3333.34	152.12	1427.73	-3550.01	239.07	1607.04	-3669.50	534.28	1428.73	712.40	-287.89	78.93	1313.45	-285.87	76.40	711.61
4.92000	-3043.09	159.55	57.21	-3211.64	136.57	25.65	-4461.14	341.35	1095.38	-3551.56	255.35	435.38	-3380.00	29.85	24.77	-3453.60	34.91	87.08	-4748.48	345.65	773.01	-4800.26	269.36	802.74	-3369.98	97.93	1086.43	0.00	0.00	0.00	-3419.95	38.44	1417.95	-3341.79	152.10	1427.54	-3545.36	239.23	1607.15	-3665.86	534.07	1428.13	711.99	-288.11	78.77	1313.76	-285.73	76.60	711.68
4.93000	-3042.92	159.17	56.09	-3207.19	135.69	25.58	-4461.76	340.21	1103.26	-3550.90	253.69	441.47	-3380.00	29.85	24.77	-3456.98	36.19	85.54	-4746.36	345.22	774.21	-4797.55	269.41	803.85	-3378.95	98.27	1085.26	0.00	0.00	0.00	-3418.98	38.98	1417.32	-3325.55	154.72	1426.31	-3540.69	239.37	1607.27	-3662.18	533.84	1427.53	711.68	-287.96	78.78	1313.20	-285.95	76.40	711.78
4.94000	-3043.12	158.85	54.92	-3202.86	134.86	25.54	-4462.34	339.07	1111.12	-3550.26	252.05	447.56	-3380.00	29.85	24.77	-3460.31	37.41	83.97	-4744.16	344.78	775.39	-4794.77	269.46	804.94	-3350.85	97.17	1085.44	0.00	0.00	0.00	-3417.98	39.55	1416.69	-3314.95	154.77	1426.76	-3536.00	239.52	1607.37	-3658.47	533.61	1426.93	711.98	-288.01	78.79	1313.47	-285.86	76.44	711.55
4.95000	-3043.68	158.56	53.70	-3198.64	134.10	25.51	-4462.87	337.93	1118.97	-3549.62	250.44	453.65	-3380.00	29.85	24.77	-3463.58	38.58	82.38	-4741.88	344.34	776.55	-4791.90	269.50	806.00	-3363.49	99.81	1084.01	0.00	0.00	0.00	-3416.97	40.14	1416.05	-3320.40	156.47	1426.37	-3531.28	239.65	1607.48	-3654.71	533.36	1426.33	712.16	-288.07	78.89	1313.74	-285.69	76.78	711.27
4.96000	-3044.57	158.32	52.43	-3194.52	133.40	25.50	-4463.35	336.78	1126.81	-3548.98	248.84	459.76	-3380.00	29.85	24.77	-3466.79	39.69	80.76	-4739.53	343.89	777.69	-4788.97	269.53	807.05	-3370.53	100.59	1083.11	0.00	0.00	0.00	-3415.94	40.76	1415.40	-3324.58	157.56	1426.03	-3526.54	239.79	1607.58	-3650.93	533.10	1425.73	712.90	-287.76	79.07	1313.13	-285.79	76.62	710.90
4.97000	-3045.74	158.12	51.12	-3190.50	132.76	25.51	-4463.78	335.64	1134.63	-3548.36	247.26	465.86	-3380.00	29.85	24.77	-3469.93	40.74	79.11	-4737.11	343.43	778.80	-4785.96	269.56	808.07	-3323.45	101.35	1082.97	0.00	0.00	0.00	-3414.87	41.40	1414.76	-3322.60	157.51	1425.86	-3521.78	239.92	1607.68	-3647.10	532.83	1425.14	713.23	-287.70	79.18	1312.95	-285.66	76.59	711.63
4.98000	-3047.19	157.96	49.79	-3186.60	132.17	25.53	-4464.17	334.49	1142.44	-3547.74	245.70	471.97	-3380.00	29.85	24.77	-3473.00	41.72	77.43	-4734.61	342.97	779.89	-4782.87	269.58	809.08	-3352.01	100.32	1082.41	0.00	0.00	0.00	-3413.78	42.07	1414.11	-3283.98	157.89	1426.05	-3516.99	240.04	1607.77	-3643.24	532.54	1424.54	712.62	-287.61	78.99	1313.61	-285.75	76.67	711.61
4.99000	-3048.87	157.84	48.43	-3182.79	131.63	25.58	-4464.51	333.34	1150.22	-3547.12	244.17	478.08	-3380.00	29.85	24.77	-3476.00	42.65	75.73	-4732.03	342.50	780.96	-4779.71	269.60	810.06	-3337.70	101.13	1082.00	0.00	0.00	0.00	-3412.65	42.76	1413.47	-3315.77	159.71	1424.73	-3512.19	240.17	1607.86	-3639.34	532.24	1423.94	711.48	-287.82	78.74	1313.80	-285.65	76.78	711.37
5.00000	-3050.76	157.76	47.05	-3179.09	131.16	25.64	-4464.81	332.19	1157.99	-3546.51	242.65	484.20	-3380.00	29.85	24.77	-3478.93	43.50	74.00	-4729.38	342.03	782.01	-4776.47	269.61	811.01	-3331.44	101.89	1081.30	0.00	0.00	0.00	-3411.49	43.48	1412.82	-3324.43	159.72	1424.91	-3507.36	240.28	1607.94	-3635.41	531.93	1423.34	713.06	-287.86	79.09	1313.18	-285.78	76.59	711.63
5.01000	-3052.83	157.70	45.66	-3175.48	130.73	25.71	-4465.05	331.04	1165.75	-3545.91	241.15	490.32	-3380.00	29.85	24.77	-3481.78	44.29	72.24	-4726.65	341.55	783.03	-4773.15	269.61	811.95	-3310.62	102.31	1082.19	0.00	0.00	0.00	-3410.29	44.21	1412.17	-3318.09	160.35	1425.27	-3502.50	240.40	1608.02	-3631.44	531.61	1422.75	712.34	-287.84	78.76	1313.57	-285.85	76.62	711.17
5.02000	-3055.05	157.69	44.26	-3171.98	130.36	25.80	-4465.25	329.89	1173.48	-3545.31	239.68	496.44	-3380.00	29.85	24.77	-3484.54	45.00	70.45	-4723.84	341.06	784.03	-4769.76	269.61	812.86	-3300.90	104.08	1082.09	0.00	0.00	0.00	-3409.04	44.97	1411.51	-3290.82	163.05	1424.03	-3497.63	240.50	1608.10	-3627.43	531.27	1422.15	712.27	-287.97	78.89	1312.92	-285.88	76.43	711.21
5.03000	-3057.39	157.70	42.87	-3168.57	130.04	25.91	-4465.39	328.74	1181.19	-3544.71	238.22	502.56	-3380.00	29.85	24.77	-3487.22	45.64	68.64	-4720.96	340.56	785.00	-4766.29	269.61	813.75	-3319.10	104.97	1081.46	0.00	0.00	0.00	-3407.75	45.74	1410.86	-3310.33	164.07	1424.78	-3492.73	240.61	1608.17	-3623.39	530.92	1421.55	712.77	-287.99	78.99	1313.94	-286.06	76.54	711.56
5.04000	-3059.83	157.73	41.49	-3165.26	129.76	26.03	-4465.49	327.59	1188.89	-3544.11	236.78	508.68	-3380.00	29.85	24.77	-3489.80	46.21	66.80	-4717.99	340.06	785.96	-4762.74	269.60	814.62	-3311.80	105.12	1081.64	0.00	0.00	0.00	-3406.41	46.53	1410.21	-3272.86	163.27	1423.87	-3487.81	240.71	1608.24	-3619.31	530.56	1420.96	712.15	-287.96	78.91	1313.64	-285.81	76.62	711.32
5.05000	-3062.33	157.80	40.12	-3162.04	129.54	26.16	-4465.54	326.43	1196.56	-3543.52	235.36	514.81	-3380.00	29.85	24.77	-3492.30	46.70	64.94	-4714.95	339.56	786.89	-4759.11	269.58	815.47	-3299.05	106.16	1081.98	0.00	0.00	0.00	-3405.02	47.34	1409.56	-3280.68	164.40	1424.15	-3482.86	240.80	1608.31	-3615.19	530.19	1420.37	712.27	-287.89	78.85	1313.30	-285.74	76.54	712.21
5.06000	-3064.86	157.89	38.77	-3158.92	129.36	26.31	-4465.54	325.27	1204.21	-3542.93	233.97	520.93	-3380.00	29.85	24.77	-3494.70	47.12	63.04	-4711.83	339.04	787.79	-4755.41	269.56	816.29	-3280.75	106.15	1080.81	0.00	0.00	0.00	-3403.57	48.16	1408.91	-3290.27	166.49	1424.50	-3477.90	240.90	1608.37	-3611.04	529.81	1419.77	712.49	-287.98	78.89	1313.46	-286.02	76.44	711.81
5.07000	-3067.41	158.00	37.44	-3155.89	129.23	26.47	-4465.49	324.12	1211.85	-3542.34	232.59	527.06	-3380.00	29.85	24.77	-3496.99	47.45	61.12	-4708.63	338.52	788.67	-4751.63	269.53	817.09	-3299.01	107.92	1082.22	0.00	0.00	0.00	-3402.07	49.00	1408.26	-3281.47	168.18	1425.13	-3472.91	240.98	1608.42	-3606.85	529.41	1419.18	712.46	-287.76	79.04	1313.01	-286.14	76.43	711.63
5.08000	-3069.93	158.13	36.15	-3152.96	129.15	26.64	-4465.39	322.96	1219.46	-3541.75	231.23	533.18	-3380.00	29.85	24.77	-3499.19	47.70	59.18	-4705.35	337.99	789.53	-4747.76	269.49	817.86	-3290.20	109.64	1082.57	0.00	0.00	0.00	-3400.50	49.85	1407.61	-3250.73	168.06	1423.07	-3467.90	241.06	1608.48	-3602.63	529.00	1418.59	712.25	-287.66	79.06	1313.18	-286.03	76.50	711.87
5.09000	-3072.40	158.28	34.91	-3150.11	129.10	26.83	-4465.24	321.80	1227.04	-3541.16	229.89	539.30	-3380.00	29.85	24.77	-3501.27	47.86	57.21	-4701.99	337.46	790.36	-4743.82	269.45	818.62	-3274.42	110.86	1082.44	0.00	0.00	0.00	-3398.86	50.72	1406.96	-3241.13	170.69	1423.03	-3462.86	241.14	1608.53	-3598.37	528.58	1418.00	711.02	-287.80	78.77	1313.25	-285.71	76.67	711.52
5.10000	-3074.79	158.45	33.70	-3147.35	129.11	27.03	-4465.04	320.64	1234.61	-3540.58	228.57	545.42	-3380.00	29.85	24.77	-3503.25	47.94	55.21	-4698.55	336.92	791.17	-4739.80	269.40	819.34	-3279.80	113.59	1083.05	0.00	0.00	0.00	-3397.16	51.59	1406.32	-3217.11	172.20	1422.69	-3457.81	241.21	1608.57	-3594.07	528.15	1417.41	712.01	-287.74	78.88	1313.08	-285.61	76.60	711.54
5.11000	-3077.07	158.63	32.56	-3144.68	129.15	27.24	-4464.79	319.48	1242.15	-3539.99	227.27	551.54	-3380.00	29.85	24.77	-3505.10	47.92	53.18	-4695.03	336.37	791.95	-4735.70	269.34	820.05	-3272.07	112.52	1084.05	0.00	0.00	0.00	-3395.38	52.48	1405.68	-3222.99	173.39	1423.75	-3452.73	241.28	1608.61	-3589.74	527.71	1416.83	712.88	-287.29	79.13	1313.20	-285.42	76.59	711.15
5.12000	-3079.22	158.82	31.47	-3142.10	129.23	27.45	-4464.49	318.32	1249.66	-3539.40	225.98	557.65	-3380.00	29.85	24.77	-3506.85	47.82	51.13	-4691.43	335.82	792.71	-4731.51	269.28	820.73	-3259.07	114.66	1085.03	0.00	0.00	0.00	-3393.53	53.38	1405.04	-3258.33	174.36	1425.33	-3447.63	241.34	1608.65	-3585.38	527.25	1416.24	712.89	-287.62	79.10	1313.70	-285.47	76.68	711.42
5.13000	-3081.20	159.03	30.45	-3139.60	129.35	27.68	-4464.14	317.16	1257.15	-3538.80	224.72	563.76	-3380.00	29.85	24.77	-3508.47	47.62	49.05	-4687.75	335.26	793.44	-4727.25	269.21	821.39	-3254.33	116.01	1085.94	0.00	0.00	0.00	-3391.60	54.28	1404.40	-3257.23	176.28	1425.69	-3442.50	241.40	1608.68	-3580.97	526.78	1415.66	712.17	-287.52	79.06	1313.79	-285.69	76.65	711.46
5.14000	-3082.99	159.24	29.50	-3137.18	129.51	27.92	-4463.73	316.00	1264.62	-3538.21	223.47	569.87	-3380.00	29.85	24.77	-3509.96	47.33	46.95	-4683.98	334.69	794.15	-4722.90	269.14	822.02	-3265.10	116.87	1085.78	0.00	0.00	0.00	-3389.59	55.19	1403.77	-3241.64	177.62	1426.11	-3437.36	241.46	1608.71	-3576.54	526.30	1415.07	712.48	-287.66	79.13	1313.79	-285.45	76.83	711.24
5.15000	-3084.55	159.46	28.62	-3134.85	129.71	28.17	-4463.28	314.84	1272.05	-3537.61	222.25	575.97	-3380.00	29.85	24.77	-3511.33	46.94	44.81	-4680.13	334.11	794.83	-4718.48	269.06	822.63	-3248.18	119.24	1087.51	0.00	0.00	0.00	-3387.50	56.11	1403.14	-3243.03	178.95	1426.46	-3432.19	241.51	1608.73	-3572.06	525.81	1414.49	712.79	-287.69	79.12	1313.77	-285.76	76.58	711.58
5.16000	-3085.86	159.68	27.84	-3132.60	129.94	28.42	-4462.77	313.67	1279.47	-3537.01	221.04	582.07	-3380.00	29.85	24.77	-3512.56	46.45	42.66	-4676.20	333.53	795.49	-4713.97	268.97	823.22	-3228.71	121.03	1089.24	0.00	0.00	0.00	-3385.32	57.03	1402.51	-3240.47	180.25	1426.60	-3427.00	241.55	1608.75	-3567.55	525.30	1413.91	712.29	-287.90	79.00	1314.04	-285.69	76.76	711.51
5.17000	-3086.89	159.91	27.15	-3130.42	130.21	28.69	-4462.21	312.51	1286.85	-3536.40	219.85	588.16	-3380.00	29.85	24.77	-3513.66	45.86	40.47	-4672.19	332.94	796.12	-4709.38	268.87	823.78	-3220.09	122.52	1089.46	0.00	0.00	0.00	-3383.04	57.95	1401.89	-3230.01	182.43	1426.90	-3421.79	241.59	1608.77	-3563.01	524.79	1413.33	712.05	-287.89	78.92	1314.45	-285.61	76.98	711.43
5.18000	-3087.61	160.14	26.55	-3128.33	130.51	28.96	-4461.59	311.35	1294.21	-3535.79	218.67	594.25	-3380.00	29.85	24.77	-3514.60	45.17	38.27	-4668.09	332.35	796.73	-4704.70	268.77	824.32	-3220.20	125.71	1090.78	0.00	0.00	0.00	-3380.68	58.88	1401.28	-3202.87	182.56	1426.66	-3416.56	241.63	1608.78	-3558.43	524.26	1412.76	712.27	-288.00	78.92	1313.94	-285.82	76.73	711.81
5.19000	-3088.00	160.36	26.06	-3126.31	130.85	29.24	-4460.93	310.18	1301.54	-3535.18	217.52	600.33	-3380.00	29.85	24.77	-3488.43	43.94	41.63	-4663.91	331.74	797.31	-4699.95	268.66	824.83	-3205.65	126.56	1093.16	0.00	0.00	0.00	-3378.21	59.81	1400.67	-3204.85	184.83	1426.99	-3411.30	241.66	1608.78	-3553.82	523.72	1412.18	712.78	-287.97	79.09	1313.19	-285.89	76.64	711.56
5.20000	-3088.01	160.59	25.68	-3124.37	131.21	29.52	-4460.21	309.02	1308.84	-3534.56	216.38	606.40	-3380.00	29.85	24.77	-3502.54	43.63	37.02	-4659.64	331.13	797.87	-4695.11	268.55	825.32	-3218.12	127.76	1094.15	0.00	0.00	0.00	-3375.64	60.74	1400.06	-3204.41	185.69	1427.47	-3406.03	241.68	1608.79	-3549.17	523.17	1411.61	712.36	-287.88	78.83	1313.54	-285.64	76.67	711.97
5.21000	-3087.63	160.80	25.42	-3122.51	131.60	29.81	-4459.44	307.85	1316.11	-3533.93	215.26	612.47	-3380.00	29.85	24.77	-3527.63	42.60	28.86	-4655.29	330.51	798.39	-4690.18	268.42	825.78	-3195.72	129.19	1095.53	0.00	0.00	0.00	-3372.97	61.68	1399.46	-3209.99	186.43	1428.48	-3400.73	241.70	1608.79	-3544.49	522.61	1411.04	711.78	-287.78	78.63	1314.22	-285.70	76.87	712.06
5.22000	-3086.83	161.02	25.29	-3120.71	132.03	30.11	-4458.61	306.69	1323.35	-3533.30	214.16	618.53	-3380.00	29.85	24.77	-3537.39	41.27	24.99	-4650.85	329.89	798.90	-4685.17	268.29	826.22	-3188.08	131.10	1097.07	0.00	0.00	0.00	-3370.20	62.60	1398.87	-3220.55	187.80	1429.31	-3395.41	241.72	1608.78	-3539.77	522.03	1410.47	712.19	-288.07	78.69	1313.84	-285.54	76.87	710.90
5.23000	-3085.55	161.22	25.28	-3118.99	132.48	30.41	-4457.74	305.53	1330.56	-3532.66	213.08	624.57	-3380.00	29.85	24.77	-3534.12	42.48	23.58	-4646.33	329.26	799.38	-4680.08	268.16	826.63	-3173.44	130.96	1098.82	0.00	0.00	0.00	-3367.31	63.53	1398.28	-3200.25	189.22	1430.21	-3390.06	241.73	1608.77	-3535.02	521.45	1409.90	712.45	-288.01	78.82	1313.22	-285.76	76.57	711.48
5.24000	-3067.25	163.16	27.77	-3117.35	132.96	30.71	-4456.80	304.36	1337.73	-3532.01	212.01	630.61	-3380.00	29.85	24.77	-3531.57	41.17	22.81	-4641.73	328.62	799.83	-4674.90	268.01	827.02	-3150.50	132.20	1100.75	0.00	0.00	0.00	-3364.31	64.46	1397.70	-3206.39	190.91	1431.10	-3384.70	241.73	1608.75	-3530.23	520.85	1409.33	712.19	-287.80	78.85	1313.03	-285.75	76.42	711.30
5.25000	-3066.19	163.42	28.00	-3115.77	133.46	31.02	-4455.82	303.20	1344.88	-3531.36	210.96	636.65	-3380.00	29.85	24.77	-3517.56	41.46	24.22	-4637.03	327.97	800.25	-4669.64	267.86	827.38	-3168.58	135.64	1101.34	0.00	0.00	0.00	-3361.19	65.37	1397.13	-3192.95	192.23	1431.26	-3379.31	241.73	1608.73	-3525.41	520.24	1408.77	712.37	-287.78	78.97	1313.26	-285.59	76.71	712.46
5.26000	-3108.77	162.01	20.21	-3114.25	133.98	31.34	-4454.78	302.04	1352.00	-3530.70	209.93	642.67	-3380.00	29.85	24.77	-3517.87	40.25	23.69	-4632.25	327.32	800.65	-4664.29	267.70	827.72	-3161.50	136.09	1102.18	0.00	0.00	0.00	-3357.95	66.29	1396.57	-3176.25	193.12	1431.10	-3373.90	241.73	1608.71	-3520.55	519.62	1408.21	712.42	-288.25	78.92	1313.64	-285.55	76.73	711.36
5.27000	-3108.81	162.26	19.56	-3112.81	134.53	31.65	-4453.68	300.87	1359.08	-3530.02	208.92	648.68	-3380.00	29.85	24.77	-3523.66	38.56	21.69	-4627.38	326.66	801.02	-4658.86	267.54	828.03	-3151.48	137.68	1103.58	0.00	0.00	0.00	-3354.59	67.19	1396.01	-3159.06	194.00	1431.78	-3368.47	241.72	1608.68	-3515.66	518.99	1407.65	713.06	-288.17	79.03	1313.74	-285.53	76.75	711.61
5.28000	-3060.62	161.65	28.76	-3111.43	135.11	31.97	-4452.53	299.71	1366.12	-3529.34	207.92	654.68	-3380.00	29.85	24.77	-3509.97	39.06	23.03	-4622.43	325.99	801.36	-4653.34	267.36	828.31	-3163.15	138.42	1103.08	0.00	0.00	0.00	-3351.10	68.09	1395.46	-3172.36	195.33	1431.87	-3363.02	241.71	1608.65	-3510.73	518.35	1407.09	712.71	-288.13	78.91	1313.31	-285.62	76.60	712.02
5.29000	-3075.95	160.86	26.91	-3110.12	135.70	32.29	-4451.32	298.55	1373.14	-3528.65	206.94	660.67	-3380.00	29.85	24.77	-3515.66	36.67	22.54	-4617.39	325.31	801.68	-4647.73	267.18	828.57	-3151.60	140.37	1104.99	0.00	0.00	0.00	-3347.48	68.98	1394.92	-3151.65	195.87	1432.40	-3357.55	241.69	1608.61	-3505.77	517.70	1406.54	712.80	-287.69	79.03	1313.38	-285.61	76.65	711.47
5.30000	-3083.33	162.70	23.38	-3108.87	136.31	32.61	-4450.06	297.38	1380.12	-3527.95	205.98	666.64	-3380.00	29.85	24.77	-3503.41	34.75	24.21	-4612.26	324.63	801.97	-4642.04	266.99	828.81	-3158.15	143.72	1103.40	0.00	0.00	0.00	-3343.73	69.86	1394.39	-3142.96	196.72	1432.03	-3352.05	241.66	1608.57	-3500.78	517.03	1405.99	712.72	-287.69	79.03	1313.92	-285.79	76.52	711.37
5.31000	-3076.46	161.88	25.85	-3107.68	136.94	32.94	-4448.74	296.22	1387.06	-3527.23	205.03	672.61	-3380.00	29.85	24.77	-3497.47	32.75	25.20	-4607.04	323.94	802.23	-4636.26	266.79	829.01	-3151.52	143.61	1105.04	0.00	0.00	0.00	-3339.85	70.73	1393.87	-3140.96	197.81	1431.60	-3346.54	241.63	1608.53	-3495.75	516.35	1405.44	712.31	-287.72	78.84	1313.54	-285.62	76.62	711.51
5.32000	-3064.40	161.51	27.89	-3106.55	137.59	33.26	-4447.37	295.06	1393.97	-3526.50	204.10	678.56	-3380.00	29.85	24.77	-3500.45	31.44	26.31	-4601.73	323.24	802.46	-4630.39	266.59	829.19	-3126.56	142.99	1106.18	0.00	0.00	0.00	-3335.82	71.59	1393.36	-3153.52	198.93	1432.22	-3341.00	241.60	1608.48	-3490.69	515.67	1404.89	713.34	-287.88	79.08	1313.52	-285.81	76.66	712.11
5.33000	-3069.30	162.57	27.56	-3105.48	138.25	33.58	-4445.94	293.90	1400.84	-3525.77	203.18	684.50	-3380.00	29.85	24.77	-3481.97	32.07	30.94	-4596.33	322.53	802.67	-4624.43	266.38	829.35	-3115.14	145.80	1106.73	0.00	0.00	0.00	-3331.65	72.43	1392.86	-3127.00	200.05	1431.88	-3335.44	241.56	1608.42	-3485.59	514.97	1404.35	713.12	-288.15	79.07	1313.38	-285.70	76.73	711.73
5.34000	-3075.13	161.53	27.83	-3104.47	138.93	33.91	-4444.46	292.74	1407.67	-3525.02	202.29	690.42	-3380.00	29.85	24.77	-3456.01	33.83	34.90	-4590.84	321.82	802.85	-4618.39	266.16	829.48	-3125.84	147.57	1106.64	0.00	0.00	0.00	-3327.33	73.26	1392.37	-3133.22	200.29	1431.40	-3329.86	241.51	1608.36	-3480.46	514.26	1403.81	712.28	-288.07	78.89	1312.69	-285.76	76.51	711.56
5.35000	-3080.53	162.59	27.79	-3103.52	139.62	34.23	-4442.91	291.58	1414.47	-3524.25	201.40	696.33	-3380.00	29.85	24.77	-3426.14	35.10	39.08	-4585.26	321.09	803.00	-4612.25	265.93	829.58	-3128.79	148.39	1106.39	0.00	0.00	0.00	-3322.87	74.08	1391.89	-3139.43	200.93	1431.87	-3324.26	241.46	1608.30	-3475.30	513.54	1403.27	712.16	-287.78	78.95	1313.54	-285.91	76.61	711.00
5.36000	-3070.01	163.04	29.21	-3102.62	140.32	34.55	-4441.31	290.42	1421.23	-3523.47	200.54	702.22	-3380.00	29.85	24.77	-3380.44	38.61	45.49	-4579.59	320.36	803.12	-4606.03	265.69	829.65	-3118.43	148.17	1106.29	0.00	0.00	0.00	-3318.25	74.88	1391.42	-3142.95	202.03	1432.56	-3318.64	241.41	1608.23	-3470.10	512.81	1402.73	711.95	-287.71	78.87	1314.02	-285.98	76.61	711.52
5.37000	-3066.91	163.34	29.83	-3101.78	141.04	34.87	-4439.66	289.26	1427.95	-3522.68	199.69	708.10	-3379.94	29.85	24.78	-3354.83	38.44	48.39	-4573.83	319.63	803.22	-4599.72	265.44	829.70	-3099.92	148.92	1106.82	0.00	0.00	0.00	-3313.48	75.66	1390.96	-3130.30	203.26	1432.01	-3312.99	241.35	1608.16	-3464.87	512.06	1402.20	712.40	-287.61	79.14	1313.91	-286.06	76.65	712.07
5.38000	-3078.25	162.32	26.25	-3100.99	141.76	35.18	-4437.94	288.10	1434.63	-3521.87	198.85	713.97	-3322.46	29.93	31.16	-3327.96	37.86	51.44	-4567.98	318.88	803.28	-4593.32	265.19	829.72	-3093.74	149.56	1106.71	0.00	0.00	0.00	-3308.55	76.42	1390.51	-3130.80	204.27	1432.64	-3307.33	241.28	1608.08	-3459.60	511.31	1401.67	712.23	-287.71	78.96	1313.82	-285.82	76.66	712.45
5.39000	-3043.17	162.65	33.21	-3100.25	142.50	35.49	-4436.17	286.95	1441.27	-3521.05	198.04	719.81	-3315.41	29.90	31.87	-3304.13	37.03	53.98	-4562.04	318.13	803.32	-4586.82	264.93	829.71	-3098.06	150.08	1106.97	0.00	0.00	0.00	-3303.46	77.16	1390.08	-3109.12	204.10	1432.80	-3301.64	241.21	1608.00	-3454.30	510.55	1401.14	712.47	-287.71	78.92	1313.57	-286.05	76.64	712.02
5.40000	-3076.61	162.52	30.82	-3099.56	143.24	35.80	-4434.34	285.79	1447.87	-3520.21	197.23	725.64	-3304.20	28.67	33.18	-3298.43	36.53	53.02	-4556.00	317.37	803.33	-4580.24	264.66	829.68	-3087.59	148.85	1106.76	0.00	0.00	0.00	-3298.20	77.88	1389.66	-3092.75	203.83	1432.73	-3295.93	241.13	1607.92	-3448.97	509.77	1400.62	713.13	-287.74	79.12	1313.09	-285.98	76.45	711.46
5.41000	-3068.00	161.81	30.79	-3098.92	143.99	36.11	-4432.45	284.64	1454.43	-3519.36	196.45	731.45	-3250.89	29.19	40.11	-3272.28	35.38	56.79	-4549.87	316.60	803.31	-4573.57	264.38	829.62	-3091.55	149.76	1106.45	0.00	0.00	0.00	-3292.78	78.59	1389.25	-3091.95	204.01	1432.27	-3290.20	241.05	1607.82	-3443.60	508.99	1400.10	712.89	-288.02	79.08	1312.98	-285.91	76.47	711.11
5.42000	-3048.86	159.01	33.46	-3098.33	144.74	36.41	-4430.51	283.48	1460.95	-3518.48	195.67	737.25	-3235.17	25.96	40.98	-3271.74	33.64	55.73	-4543.65	315.82	803.26	-4566.80	264.10	829.53	-3106.60	152.32	1106.46	0.00	0.00	0.00	-3287.18	79.26	1388.86	-3096.82	204.96	1431.77	-3284.45	240.96	1607.73	-3438.20	508.19	1399.58	711.86	-287.70	78.82	1313.84	-285.58	76.62	711.89
5.43000	-3087.34	160.47	28.85	-3097.78	145.50	36.70	-4428.50	282.33	1467.42	-3517.60	194.92	743.03	-3270.91	22.55	33.20	-3243.33	31.63	57.58	-4537.34	315.03	803.18	-4559.95	263.80	829.41	-3111.98	153.38	1106.49	0.00	0.00	0.00	-3281.41	79.92	1388.48	-3106.51	205.48	1432.19	-3278.68	240.87	1607.63	-3432.77	507.38	1399.07	711.79	-288.02	78.75	1313.60	-285.73	76.75	710.76
5.44000	-3070.02	160.10	32.19	-3097.28	146.26	36.99	-4426.44	281.18	1473.86	-3516.69	194.18	748.78	-3231.42	25.38	39.18	-3215.63	29.83	59.27	-4530.93	314.24	803.08	-4553.00	263.50	829.27	-3114.28	153.86	1106.80	0.00	0.00	0.00	-3275.46	80.55	1388.11	-3079.16	206.33	1431.77	-3272.89	240.77	1607.52	-3427.31	506.56	1398.56	712.48	-287.88	79.04	1313.17	-286.32	76.20	710.98
5.45000	-3057.12	159.27	35.18	-3096.83	147.03	37.28	-4424.31	280.03	1480.25	-3515.76	193.45	754.52	-3154.74	21.22	46.63	-3204.16	27.90	59.41	-4524.43	313.44	802.94	-4545.96	263.18	829.09	-3113.53	153.88	1107.33	0.00	0.00	0.00	-3269.32	81.15	1387.75	-3075.15	207.09	1431.78	-3267.08	240.67	1607.41	-3421.81	505.73	1398.05	712.31	-288.07	78.84	1313.83	-286.16	76.53	711.58
5.46000	-3007.18	157.16	44.74	-3096.41	147.79	37.56	-4422.13	278.88	1486.59	-3514.82	192.74	760.24	-3132.13	19.31	48.47	-3174.10	25.70	60.55	-4517.83	312.63	802.77	-4538.83	262.86	828.89	-3109.72	153.54	1107.99	0.00	0.00	0.00	-3263.01	81.73	1387.42	-3073.88	206.92	1431.95	-3261.24	240.56	1607.30	-3416.27	504.89	1397.55	712.49	-288.05	78.94	1313.26	-285.81	76.54	711.72
5.47000	-3140.16	157.91	24.03	-3096.04	148.56	37.83	-4419.89	277.74	1492.90	-3513.85	192.04	765.94	-3114.94	21.20	48.10	-3153.37	25.12	59.62	-4511.14	311.81	802.58	-4531.60	262.53	828.66	-3102.89	152.95	1108.73	0.00	0.00	0.00	-3256.50	82.28	1387.09	-3045.06	206.28	1431.27	-3255.39	240.44	1607.18	-3410.71	504.04	1397.04	711.72	-288.14	78.70	1314.09	-285.84	76.76	711.07
5.48000	-3077.58	156.91	36.05	-3095.71	149.32	38.09	-4417.58	276.59	1499.15	-3512.87	191.36	771.61	-3092.13	19.07	47.32	-3134.26	23.15	59.48	-4504.35	310.98	802.35	-4524.29	262.19	828.41	-3093.03	152.22	1109.48	0.00	0.00	0.00	-3249.81	82.80	1386.78	-3068.81	206.09	1432.87	-3249.51	240.32	1607.06	-3405.11	503.18	1396.55	712.12	-287.85	78.81	1313.91	-285.85	76.73	711.53
5.49000	-3058.36	156.00	38.71	-3095.42	150.08	38.34	-4415.22	275.45	1505.36	-3511.86	190.69	777.27	-3047.88	19.17	51.45	-3116.98	22.46	57.57	-4497.47	310.15	802.10	-4516.87	261.85	828.12	-3080.17	151.45	1110.17	0.00	0.00	0.00	-3242.92	83.28	1386.49	-3063.58	206.37	1432.58	-3243.62	240.20	1606.93	-3399.48	502.31	1396.05	712.62	-287.68	79.14	1313.31	-285.92	76.41	711.83
5.50000	-3032.98	155.42	42.70	-3095.16	150.84	38.59	-4412.80	274.30	1511.53	-3510.84	190.04	782.90	-3015.79	18.22	53.50	-3073.43	23.54	60.83	-4490.49	309.30	801.81	-4509.37	261.49	827.81	-3064.33	150.75	1110.73	0.00	0.00	0.00	-3235.84	83.74	1386.22	-3063.62	205.94	1432.26	-3237.70	240.06	1606.79	-3393.82	501.43	1395.57	712.73	-287.94	79.08	1313.60	-285.86	76.45	711.71
5.51000	-3066.85	154.78	36.49	-3094.94	151.59	38.83	-4410.31	273.16	1517.65	-3509.79	189.40	788.51	-2984.47	17.42	55.41	-3064.47	21.97	59.81	-4483.42	308.45	801.50	-4501.77	261.12	827.46	-3045.52	150.24	1111.10	0.00	0.00	0.00	-3228.55	84.17	1385.96	-3051.58	205.40	1431.30	-3231.76	239.93	1606.66	-3388.12	500.54	1395.08	712.43	-288.06	78.79	1313.61	-286.16	76.49	712.18
5.52000	-3086.76	156.12	31.77	-3094.76	152.34	39.06	-4407.77	272.02	1523.72	-3508.72	188.78	794.10	-2953.91	16.75	57.19	-3026.99	23.37	62.77	-4476.24	307.59	801.15	-4494.07	260.75	827.09	-3034.00	149.49	1111.81	0.00	0.00	0.00	-3221.06	84.56	1385.71	-3033.18	205.25	1430.12	-3225.80	239.78	1606.51	-3382.39	499.64	1394.60	712.41	-288.23	78.93	1313.44	-285.52	76.69	711.51
5.53000	-3073.66	157.61	30.65	-3094.61	153.08	39.27	-4405.16	270.88	1529.74	-3507.63	188.17	799.67	-2924.11	16.21	58.85	-3004.36	22.48	64.59	-4468.97	306.72	800.77	-4486.28	260.36	826.69	-3008.91	148.93	1111.00	0.00	0.00	0.00	-3213.36	84.92	1385.49	-3034.93	205.53	1431.01	-3219.82	239.63	1606.37	-3376.63	498.72	1394.12	712.95	-287.68	79.25	1313.24	-286.01	76.42	711.92
5.54000	-3078.06	159.57	29.80	-3094.49	153.81	39.48	-4402.49	269.75	1535.72	-3506.51	187.57	805.21	-2895.06	15.79	60.38	-2962.96	22.75	70.31	-4461.61	305.85	800.37	-4478.40	259.97	826.26	-3002.30	150.53	1111.63	0.00	0.00	0.00	-3205.45	85.24	1385.28	-3042.39	206.23	1430.64	-3213.82	239.48	1606.21	-3370.84	497.80	1393.65	712.34	-287.86	78.80	1314.04	-286.13	76.69	711.44
5.55000	-3052.89	161.33	32.12	-3094.41	154.53	39.68	-4399.76	268.61	1541.64	-3505.37	186.99	810.72	-2866.77	15.49	61.80	-2932.66	22.40	72.27	-4454.14	304.96	799.93	-4470.42	259.57	825.80	-2987.54	150.30	1112.04	0.00	0.00	0.00	-3197.33	85.53	1385.09	-3038.08	206.10	1430.17	-3207.80	239.32	1606.06	-3365.01	496.87	1393.18	711.94	-288.11	78.68	1313.53	-285.88	76.72	711.84
5.56000	-3085.68	164.23	24.34	-3094.35	155.24	39.86	-4396.97	267.48	1547.52	-3504.21	186.42	816.21	-2839.23	15.30	63.10	-2903.27	22.08	74.18	-4446.58	304.07	799.46	-4462.34	259.15	825.31	-2972.96	150.07	1112.45	0.00	0.00	0.00	-3188.99	85.78	1384.91	-3015.63	205.41	1428.78	-3201.76	239.15	1605.89	-3359.16	495.92	1392.71	712.34	-287.97	79.03	1313.80	-286.02	76.86	711.59
5.57000	-3069.79	164.12	26.41	-3094.33	155.94	40.03	-4394.12	266.35	1553.35	-3503.02	185.86	821.68	-2812.45	15.22	64.28	-2874.77	21.79	76.05	-4438.92	303.16	798.96	-4454.17	258.73	824.79	-2958.58	149.85	1112.85	0.00	0.00	0.00	-3180.44	85.99	1384.76	-2985.26	204.91	1426.86	-3195.70	238.98	1605.73	-3353.27	494.97	1392.25	712.23	-288.19	78.91	1313.21	-285.86	76.58	711.03
5.58000	-3092.25	167.24	21.94	-3094.33	156.62	40.19	-4391.20	265.22	1559.12	-3501.81	185.32	827.12	-2786.42	15.25	65.35	-2847.15	21.52	77.86	-4431.15	302.25	798.43	-4445.90	258.30	824.24	-2944.39	149.64	1113.24	0.00	0.00	0.00	-3171.66	86.16	1384.62	-2990.15	205.37	1427.21	-3189.62	238.80	1605.55	-3347.34	494.01	1391.79	712.12	-288.06	78.85	1313.25	-286.06	76.43	711.78
5.59000	-3079.70	168.65	22.37	-3094.35	157.29	40.34	-4388.22	264.10	1564.85	-3500.57	184.79	832.53	-2761.15	15.37	66.31	-2820.41	21.27	79.63	-4423.29	301.33	797.87	-4437.53	257.86	823.67	-2930.38	149.44	1113.62	0.00	0.00	0.00	-3162.65	86.28	1384.51	-2988.23	204.02	1425.93	-3183.51	238.62	1605.38	-3341.39	493.03	1391.34	712.81	-287.87	79.07	1313.35	-285.91	76.39	712.27
5.60000	-3086.75	168.89	24.44	-3094.40	157.95	40.47	-4385.18	262.97	1570.52	-3499.30	184.28	837.92	-2736.63	15.59	67.16	-2794.53	21.04	81.35	-4415.33	300.40	797.27	-4429.07	257.41	823.06	-2916.57	149.24	1113.99	0.00	0.00	0.00	-3153.41	86.37	1384.41	-2981.83	204.16	1425.07	-3177.39	238.43	1605.20	-3335.40	492.05	1390.89	712.37	-287.90	78.85	1313.34	-285.91	76.57	712.20
5.61000	-3103.90	166.76	19.88	-3094.48	158.59	40.59	-4382.07	261.85	1576.14	-3498.01	183.78	843.28	-2712.86	15.90	67.92	-2769.50	20.84	83.02	-4407.27	299.46	796.65	-4420.50	256.95	822.42	-2902.93	149.05	1114.35	0.00	0.00	0.00	-3143.94	86.42	1384.33	-2976.90	204.59	1424.08	-3171.25	238.24	1605.01	-3329.38	491.05	1390.44	712.49	-287.99	78.88	1313.93	-285.82	76.77	711.50
5.62000	-3124.80	170.61	15.95	-3094.57	159.21	40.70	-4378.90	260.73	1581.71	-3496.69	183.29	848.61	-2689.83	16.29	68.56	-2745.30	20.67	84.65	-4399.11	298.52	795.99	-4411.84	256.48	821.75	-2889.48	148.87	1114.70	0.00	0.00	0.00	-3134.24	86.42	1384.28	-2971.67	203.43	1423.29	-3165.08	238.03	1604.82	-3323.33	490.05	1390.00	711.47	-287.95	78.71	1313.74	-285.84	76.73	711.21
5.63000	-3122.67	168.32	16.20	-3094.69	159.81	40.79	-4375.67	259.61	1587.22	-3495.34	182.81	853.91	-2667.56	16.76	69.11	-2721.93	20.51	86.23	-4390.84	297.56	795.30	-4403.08	255.99	821.05	-2876.21	148.70	1115.05	0.00	0.00	0.00	-3124.30	86.37	1384.24	-2989.09	204.71	1422.14	-3158.90	237.83	1604.62	-3317.25	489.03	1389.57	712.38	-287.84	78.95	1313.26	-286.11	76.47	711.73
5.64000	-3080.57	170.14	23.49	-3094.83	160.40	40.86	-4372.37	258.50	1592.68	-3493.97	182.35	859.19	-2646.04	17.30	69.57	-2699.37	20.38	87.76	-4382.48	296.60	794.58	-4394.23	255.50	820.33	-2863.11	148.53	1115.38	0.00	0.00	0.00	-3114.11	86.28	1384.22	-2996.35	203.09	1421.21	-3152.70	237.61	1604.42	-3311.14	488.01	1389.14	712.74	-287.87	78.95	1313.20	-286.07	76.32	711.68
5.65000	-3106.88	169.33	20.39	-3094.98	160.96	40.92	-4369.01	257.38	1598.09	-3492.56	181.90	864.43	-2625.26	17.91	69.93	-2677.61	20.27	89.25	-4374.01	295.62	793.83	-4385.27	255.00	819.57	-2850.19	148.38	1115.71	0.00	0.00	0.00	-3103.68	86.14	1384.23	-2987.94	202.20	1419.84	-3146.47	237.40	1604.21	-3304.99	486.98	1388.71	713.07	-287.69	79.06	1313.33	-285.60	76.48	711.42
5.66000	-3103.41	168.80	21.73	-3095.16	161.50	40.96	-4365.59	256.27	1603.43	-3491.13	181.46	869.65	-2605.23	18.58	70.20	-2656.63	20.18	90.69	-4365.44	294.64	793.04	-4376.21	254.49	818.78	-2837.45	148.22	1116.02	0.00	0.00	0.00	-3092.99	85.96	1384.26	-2966.85	201.76	1418.38	-3140.23	237.17	1604.00	-3298.81	485.93	1388.29	713.33	-287.65	79.22	1313.70	-285.59	76.81	711.47
5.67000	-3103.49	170.43	21.11	-3095.35	162.01	40.98	-4362.10	255.17	1608.73	-3489.67	181.04	874.83	-2585.95	19.32	70.38	-2636.44	20.11	92.09	-4356.77	293.65	792.22	-4367.06	253.97	817.96	-2824.88	148.08	1116.33	0.00	0.00	0.00	-3082.06	85.72	1384.31	-2957.54	201.73	1417.59	-3133.96	236.94	1603.78	-3292.61	484.88	1387.87	711.89	-287.91	78.79	1313.32	-285.99	76.55	711.59
5.68000	-3103.60	167.83	20.80	-3095.55	162.51	40.99	-4358.54	254.06	1613.97	-3488.17	180.62	879.99	-2567.41	20.10	70.48	-2617.00	20.06	93.44	-4347.99	292.65	791.37	-4357.80	253.44	817.10	-2812.48	147.94	1116.63	0.00	0.00	0.00	-3070.87	85.43	1384.38	-2957.32	201.67	1415.82	-3127.68	236.70	1603.56	-3286.37	483.82	1387.46	712.55	-287.78	78.89	1313.00	-286.14	76.30	711.67
5.69000	-3067.45	169.92	25.87	-3095.77	162.97	40.98	-4354.92	252.96	1619.15	-3486.65	180.22	885.11	-2549.61	20.94	70.49	-2598.32	20.03	94.74	-4339.12	291.64	790.49	-4348.44	252.90	816.22	-2800.25	147.81	1116.93	0.00	0.00	0.00	-3059.43	85.10	1384.47	-2924.33	199.62	1413.71	-3121.37	236.46	1603.33	-3280.10	482.74	1387.05	713.07	-287.97	79.06	1313.77	-285.83	76.73	711.64
5.70000	-3071.66	169.41	25.40	-3096.00	163.41	40.95	-4351.23	251.86	1624.27	-3485.09	179.83	890.20	-2532.56	21.82	70.43	-2580.38	20.02	96.00	-4330.13	290.62	789.57	-4338.98	252.35	815.31	-2788.18	147.69	1117.21	0.00	0.00	0.00	-3047.72	84.71	1384.59	-2919.04	199.00	1412.59	-3115.05	236.21	1603.10	-3273.79	481.66	1386.65	713.01	-287.85	79.25	1313.91	-285.67	76.57	711.78
5.71000	-3069.54	168.68	25.61	-3096.24	163.82	40.90	-4347.48	250.76	1629.33	-3483.50	179.46	895.26	-2516.25	22.73	70.29	-2563.17	20.02	97.22	-4321.05	289.59	788.62	-4329.42	251.79	814.36	-2776.28	147.58	1117.49	0.00	0.00	0.00	-3035.74	84.26	1384.73	-2928.16	199.07	1411.84	-3108.70	235.95	1602.86	-3267.46	480.57	1386.25	713.03	-287.71	79.03	1314.17	-285.59	76.64	711.26
5.72000	-3083.10	168.18	25.06	-3096.48	164.20	40.83	-4343.66	249.67	1634.34	-3481.88	179.09	900.28	-2500.68	23.68	70.07	-2546.67	20.05	98.39	-4311.85	288.55	787.64	-4319.76	251.21	813.38	-2764.54	147.47	1117.76	0.00	0.00	0.00	-3023.50	83.76	1384.89	-2933.32	198.81	1410.26	-3102.34	235.69	1602.62	-3261.10	479.47	1385.86	712.88	-287.84	79.16	1313.78	-285.62	76.71	711.27
5.73000	-3070.53	171.08	25.22	-3096.74	164.55	40.74	-4339.78	248.57	1639.29	-3480.22	178.74	905.27	-2485.85	24.66	69.78	-2530.88	20.09	99.52	-4302.56	287.51	786.62	-4310.00	250.63	812.38	-2752.96	147.36	1118.02	0.00	0.00	0.00	-3010.99	83.21	1385.08	-2914.45	197.93	1408.88	-3095.96	235.42	1602.37	-3254.70	478.36	1385.48	712.62	-288.14	78.90	1313.85	-285.48	76.75	711.28
5.74000	-3085.01	168.46	24.06	-3097.01	164.87	40.63	-4335.83	247.48	1644.17	-3478.53	178.40	910.23	-2471.76	25.66	69.42	-2515.77	20.15	100.60	-4293.15	286.45	785.57	-4300.13	250.04	811.34	-2741.54	147.27	1118.27	0.00	0.00	0.00	-2998.20	82.60	1385.30	-2893.04	195.94	1407.13	-3089.55	235.15	1602.12	-3248.27	477.23	1385.09	712.70	-288.22	79.02	1313.83	-285.76	76.76	711.47
5.75000	-3064.48	171.21	26.63	-3097.27	165.16	40.50	-4331.81	246.40	1649.00	-3476.81	178.07	915.15	-2458.40	26.68	69.00	-2501.35	20.23	101.64	-4283.65	285.39	784.49	-4290.16	249.43	810.26	-2730.27	147.18	1118.52	0.00	0.00	0.00	-2985.14	81.93	1385.53	-2893.79	194.65	1406.27	-3083.13	234.87	1601.86	-3241.82	476.10	1384.72	712.89	-287.73	79.21	1313.40	-285.99	76.51	711.31
5.76000	-3080.54	169.44	24.72	-3097.55	165.41	40.35	-4327.73	245.32	1653.77	-3475.06	177.75	920.04	-2445.79	27.71	68.51	-2487.60	20.32	102.64	-4274.03	284.31	783.37	-4280.09	248.82	809.16	-2719.16	147.09	1118.76	0.00	0.00	0.00	-2971.79	81.20	1385.80	-2902.37	194.07	1405.64	-3076.68	234.58	1601.60	-3235.33	474.96	1384.35	712.87	-287.81	79.11	1314.07	-285.79	76.66	712.00
5.77000	-3116.75	170.08	20.17	-3097.83	165.63	40.18	-4323.57	244.24	1658.47	-3473.26	177.45	924.90	-2433.91	28.76	67.97	-2474.50	20.43	103.59	-4264.31	283.23	782.22	-4269.92	248.19	808.02	-2708.20	147.02	1118.99	0.00	0.00	0.00	-2958.16	80.41	1386.08	-2891.99	192.79	1403.62	-3070.22	234.29	1601.33	-3228.81	473.81	1383.98	712.43	-287.98	78.87	1313.45	-286.00	76.52	711.92
5.78000	-3094.60	171.15	22.28	-3098.10	165.81	39.98	-4319.35	243.16	1663.11	-3471.44	177.15	929.71	-2422.77	29.80	67.36	-2462.04	20.56	104.50	-4254.48	282.13	781.04	-4259.64	247.55	806.86	-2697.40	146.94	1119.22	0.00	0.00	0.00	-2944.24	79.56	1386.40	-2882.47	193.27	1403.70	-3063.74	233.99	1601.06	-3222.26	472.66	1383.62	712.92	-288.07	78.95	1313.62	-285.86	76.62	711.25
5.79000	-3064.01	168.94	27.64	-3098.38	165.95	39.76	-4315.07	242.09	1667.69	-3469.57	176.87	934.49	-2412.36	30.84	66.70	-2450.22	20.70	105.37	-4244.55	281.03	779.82	-4249.26	246.90	805.65	-2686.74	146.88	1119.44	0.00	0.00	0.00	-2930.03	78.65	1386.74	-2880.77	190.52	1403.36	-3057.24	233.68	1600.78	-3215.68	471.49	1383.27	712.27	-288.12	78.94	1313.37	-286.03	76.40	710.97
5.80000	-3109.27	173.05	21.70	-3098.66	166.05	39.52	-4310.71	241.02	1672.21	-3467.67	176.59	939.24	-2402.69	31.88	65.98	-2439.01	20.85	106.20	-4234.50	279.92	778.57	-4238.77	246.25	804.42	-2676.23	146.82	1119.65	0.00	0.00	0.00	-2915.53	77.68	1387.10	-2884.43	189.33	1403.41	-3050.71	233.37	1600.49	-3209.07	470.31	1382.92	712.47	-287.63	79.15	1313.74	-285.85	76.45	711.63
5.81000	-3089.10	168.99	22.92	-3098.94	166.12	39.25	-4306.29	239.95	1676.66	-3465.73	176.33	943.94	-2393.74	32.90	65.22	-2428.41	21.02	106.98	-4224.35	278.79	777.28	-4228.18	245.57	803.16	-2665.86	146.77	1119.86	0.00	0.00	0.00	-2900.73	76.64	1387.50	-2872.81	188.12	1402.63	-3044.17	233.05	1600.20	-3202.43	469.12	1382.58	712.76	-287.85	79.06	1313.39	-286.04	76.37	711.72
5.82000	-3098.70	169.33	21.15	-3099.21	166.14	38.96	-4301.79	238.89	1681.05	-3463.76	176.08	948.61	-2385.54	33.91	64.40	-2418.41	21.20	107.73	-4214.09	277.66	775.96	-4217.48	244.89	801.86	-2655.64	146.72	1120.06	0.00	0.00	0.00	-2885.63	75.54	1387.92	-2859.41	186.52	1401.52	-3037.61	232.73	1599.91	-3195.76	467.93	1382.24	712.59	-288.06	78.94	1313.25	-285.79	76.58	711.44
5.83000	-3109.01	169.51	21.46	-3099.48	166.13	38.64	-4297.23	237.82	1685.37	-3461.74	175.84	953.24	-2378.06	34.89	63.55	-2408.99	21.40	108.43	-4203.72	276.52	774.60	-4206.68	244.20	800.53	-2645.55	146.67	1120.25	0.00	0.00	0.00	-2870.22	74.37	1388.37	-2812.05	184.69	1399.86	-3031.03	232.40	1599.61	-3189.05	466.72	1381.91	711.73	-287.86	78.77	1313.38	-285.91	76.34	711.37
5.84000	-3054.40	168.67	28.78	-3099.76	166.06	38.30	-4292.60	236.77	1689.63	-3459.69	175.61	957.83	-2371.31	35.85	62.65	-2400.15	21.61	109.09	-4193.24	275.37	773.21	-4195.77	243.50	799.16	-2635.61	146.64	1120.44	0.00	0.00	0.00	-2854.51	73.13	1388.84	-2803.03	184.47	1399.29	-3024.43	232.06	1599.30	-3182.32	465.51	1381.58	712.09	-287.86	78.85	1313.05	-286.07	76.54	711.32
5.85000	-3082.34	170.42	24.46	-3117.45	164.49	34.53	-4287.90	235.71	1693.82	-3457.60	175.39	962.39	-2365.29	36.78	61.71	-2391.86	21.83	109.71	-4182.65	274.21	771.78	-4184.75	242.78	797.76	-2625.80	146.61	1120.62	0.00	0.00	0.00	-2838.49	71.82	1389.35	-2794.33	183.68	1398.69	-3017.81	231.71	1598.99	-3175.56	464.29	1381.26	711.95	-287.64	78.98	1313.50	-285.52	76.76	711.47
5.86000	-3076.18	169.71	25.69	-3147.46	167.12	28.86	-4283.13	234.67	1697.94	-3455.47	175.18	966.90	-2360.00	37.67	60.73	-2384.12	22.06	110.29	-4171.95	273.04	770.32	-4173.63	242.05	796.33	-2616.13	146.58	1120.79	0.00	0.00	0.00	-2822.16	70.45	1389.88	-2799.41	182.06	1398.47	-3011.17	231.36	1598.68	-3168.77	463.05	1380.95	711.77	-287.81	78.71	1313.39	-285.71	76.59	711.30
5.87000	-3101.32	169.44	22.46	-3106.76	166.50	35.20	-4278.30	233.62	1702.00	-3453.29	174.98	971.37	-2355.44	38.51	59.72	-2376.91	22.30	110.83	-4161.15	271.85	768.82	-4162.40	241.32	794.87	-2606.59	146.56	1120.96	0.00	0.00	0.00	-2805.51	69.00	1390.44	-2790.95	180.28	1398.08	-3004.51	231.01	1598.36	-3161.95	461.81	1380.64	712.44	-287.67	78.97	1313.59	-285.76	76.69	711.67
5.88000	-3099.71	169.50	20.22	-3099.25	165.52	36.69	-4273.39	232.58	1705.99	-3451.08	174.79	975.80	-2351.61	39.32	58.68	-2370.23	22.56	111.33	-4150.23	270.66	767.29	-4151.07	240.57	793.37	-2597.18	146.54	1121.12	0.00	0.00	0.00	-2788.54	67.48	1391.03	-2797.69	178.31	1397.63	-2997.84	230.64	1598.03	-3155.10	460.56	1380.34	712.60	-287.60	79.22	1313.32	-285.81	76.65	711.21
5.89000	-3088.91	170.27	23.09	-3105.32	167.47	36.91	-4268.41	231.54	1709.91	-3448.83	174.61	980.19	-2348.50	40.06	57.61	-2364.06	22.82	111.79	-4139.19	269.46	765.72	-4139.62	239.80	791.84	-2587.90	146.53	1121.28	0.00	0.00	0.00	-2771.25	65.89	1391.65	-2794.74	176.77	1397.83	-2991.14	230.27	1597.70	-3148.21	459.30	1380.04	712.10	-288.04	78.91	1313.58	-285.71	76.57	711.44
5.90000	-3128.28	167.99	16.04	-3098.36	166.05	36.41	-4263.36	230.50	1713.76	-3446.53	174.44	984.54	-2346.11	40.75	56.52	-2358.39	23.10	112.21	-4128.05	268.25	764.12	-4128.07	239.03	790.27	-2578.75	146.52	1121.43	0.00	0.00	0.00	-2753.63	64.23	1392.31	-2789.34	176.22	1397.28	-2984.42	229.89	1597.36	-3141.30	458.04	1379.76	712.13	-287.92	78.82	1313.61	-285.82	76.76	712.40
5.91000	-3048.13	168.24	30.75	-3083.45	164.39	39.39	-4258.24	229.47	1717.54	-3444.19	174.28	988.84	-2344.45	41.38	55.40	-2353.20	23.38	112.59	-4116.79	267.03	762.48	-4116.41	238.24	788.67	-2569.72	146.52	1121.58	0.00	0.00	0.00	-2735.70	62.49	1392.99	-2770.83	175.00	1397.67	-2977.69	229.51	1597.02	-3134.36	456.76	1379.47	712.63	-287.99	78.81	1313.10	-285.46	76.69	713.14
5.92000	-3114.14	169.06	19.98	-3079.01	164.98	39.48	-4253.04	228.45	1721.25	-3441.81	174.13	993.10	-2343.52	41.95	54.26	-2348.50	23.67	112.94	-4105.43	265.80	760.80	-4104.64	237.45	787.04	-2560.81	146.53	1121.72	0.00	0.00	0.00	-2736.66	60.80	1393.03	-2751.95	171.75	1398.82	-2970.93	229.12	1596.67	-3127.39	455.47	1379.20	712.88	-287.54	79.01	1313.51	-285.87	76.55	711.79
5.93000	-3066.92	167.28	27.28	-3069.10	164.88	41.50	-4247.78	227.42	1724.89	-3439.39	173.99	997.32	-2343.30	42.44	53.10	-2344.25	23.97	113.24	-4093.95	264.56	759.09	-4092.76	236.64	785.37	-2552.03	146.53	1121.86	0.00	0.00	0.00	-2693.35	60.24	1393.94	-2738.12	170.55	1400.19	-2964.16	228.72	1596.31	-3120.39	454.18	1378.93	712.56	-287.75	78.93	1313.68	-285.78	76.58	711.86
5.94000	-3080.90	168.39	25.32	-3104.21	165.09	36.24	-4242.45	226.40	1728.46	-3436.92	173.86	1001.50	-2343.81	42.85	51.93	-2340.45	24.28	113.51	-4082.35	263.31	757.34	-4080.78	235.82	783.67	-2543.36	146.55	1121.99	0.00	0.00	0.00	-2695.51	58.43	1395.12	-2729.89	168.75	1400.46	-2957.37	228.32	1595.95	-3113.36	452.88	1378.66	712.80	-287.82	79.05	1313.44	-286.01	76.44	711.56
5.95000	-3080.56	169.31	26.01	-3090.72	164.28	35.56	-4237.04	225.39	1731.96	-3434.40	173.73	1005.63	-2345.03	43.18	50.75	-2337.10	24.60	113.73	-4070.64	262.05	755.56	-4068.68	234.98	781.93	-2534.82	146.56	1122.12	0.00	0.00	0.00	-2681.98	57.62	1395.47	-2730.48	168.02	1401.79	-2950.56	227.91	1595.59	-3106.30	451.56	1378.41	713.43	-287.86	79.17	1313.89	-285.64	76.65	711.28
5.96000	-3078.76	169.49	25.16	-3059.77	162.94	40.40	-4231.56	224.38	1735.39	-3431.84	173.62	1009.71	-2346.98	43.42	49.55	-2334.17	24.92	113.92	-4058.82	260.77	753.74	-4056.47	234.14	780.16	-2526.38	146.58	1122.24	0.00	0.00	0.00	-2675.41	56.34	1395.90	-2728.64	167.16	1403.05	-2943.73	227.49	1595.22	-3099.21	450.24	1378.16	712.58	-287.86	79.04	1313.94	-285.87	76.58	711.75
5.97000	-3060.23	167.15	28.66	-3022.85	162.02	46.95	-4226.01	223.37	1738.74	-3429.24	173.52	1013.75	-2349.64	43.57	48.35	-2331.65	25.25	114.08	-4046.88	259.49	751.88	-4044.16	233.28	778.36	-2518.06	146.61	1122.36	0.00	0.00	0.00	-2676.04	54.05	1396.92	-2712.31	165.76	1402.99	-2936.88	227.06	1594.84	-3092.10	448.91	1377.91	711.92	-287.72	78.82	1313.96	-285.83	76.81	711.96
5.98000	-3071.13	169.00	23.82	-3025.71	162.09	45.22	-4220.39	222.37	1742.02	-3426.59	173.42	1017.74	-2353.03	43.63	47.14	-2329.54	25.59	114.19	-4034.83	258.20	749.99	-4031.73	232.41	776.52	-2509.86	146.64	1122.47	0.00	0.00	0.00	-2663.63	52.58	1398.49	-2705.03	163.25	1404.67	-2930.01	226.63	1594.46	-3084.95	447.58	1377.68	712.73	-287.63	79.01	1313.38	-285.64	76.51	712.09
5.99000	-3077.56	168.57	20.73	-3054.35	162.94	35.62	-4214.69	221.37	1745.22	-3423.89	173.34	1021.69	-2357.13	43.58	45.94	-2327.82	25.93	114.27	-4022.67	256.90	748.06	-4019.19	231.53	774.64	-2501.76	146.67	1122.58	0.00	0.00	0.00	-2656.20	51.60	1399.81	-2686.34	162.69	1404.86	-2923.12	226.19	1594.07	-3077.77	446.23	1377.45	713.23	-287.59	79.09	1312.87	-285.47	76.48	712.03
6.00000	-3067.98	169.29	18.66	-3080.82	161.64	30.75	-4208.92	220.38	1748.35	-3421.15	173.26	1025.59	-2361.94	43.42	44.73	-2326.48	26.28	114.31	-4010.38	255.59	746.09	-4006.54	230.63	772.73	-2493.77	146.71	1122.69	0.00	0.00	0.00	-2644.49	50.90	1401.00	-2680.93	162.01	1405.77	-2916.22	225.75	1593.68	-3070.57	444.88	1377.22	712.98	-287.64	79.14	1313.06	-285.64	76.69	712.43
6.01000	-3058.62	168.54	16.55	-3059.19	161.58	33.04	-4203.08	219.39	1751.41	-3418.36	173.19	1029.45	-2367.49	43.16	43.52	-2325.50	26.63	114.32	-3997.99	254.26	744.08	-3993.78	229.73	770.79	-2485.88	146.75	1122.79	0.00	0.00	0.00	-2637.23	50.23	1401.96	-2680.00	161.07	1406.97	-2909.29	225.30	1593.28	-3063.34	443.51	1377.01	712.13	-287.87	78.90	1312.88	-286.02	76.44	711.62
6.02000	-3072.43	171.13	11.82	-3041.75	161.39	34.07	-4197.16	218.41	1754.39	-3415.52	173.13	1033.25	-2391.60	42.53	38.61	-2324.88	26.99	114.28	-3985.47	252.93	742.04	-3980.90	228.81	768.81	-2478.10	146.80	1122.88	0.00	0.00	0.00	-2632.36	49.23	1402.52	-2668.45	159.52	1408.34	-2902.35	224.84	1592.88	-3056.07	442.14	1376.80	712.34	-288.25	78.78	1313.43	-285.93	76.57	711.58
6.03000	-3033.73	172.81	15.40	-3032.15	162.78	36.19	-4191.17	217.43	1757.29	-3412.63	173.08	1037.01	-2383.24	42.13	39.83	-2324.61	27.35	114.22	-3972.84	251.58	739.96	-3967.91	227.88	766.79	-2470.41	146.85	1122.98	0.00	0.00	0.00	-2632.70	47.86	1404.70	-2664.86	157.88	1408.82	-2895.39	224.37	1592.47	-3048.78	440.76	1376.60	712.72	-287.87	79.02	1313.51	-285.70	76.63	711.84
6.04000	-3043.59	173.73	11.50	-3015.90	164.28	39.31	-4185.11	216.45	1760.12	-3409.69	173.03	1040.72	-2389.57	41.08	38.04	-2324.66	27.72	114.11	-3960.09	250.23	737.84	-3954.81	226.93	764.74	-2462.83	146.90	1123.07	0.00	0.00	0.00	-2608.67	46.81	1405.58	-2654.79	156.48	1410.28	-2888.41	223.90	1592.05	-3041.46	439.37	1376.40	711.84	-288.07	78.70	1313.90	-285.41	76.84	712.16
6.05000	-3035.13	174.83	10.49	-3002.39	166.01	42.63	-4178.97	215.48	1762.86	-3406.70	173.00	1044.38	-2419.80	41.45	33.75	-2325.03	28.08	113.97	-3947.22	248.86	735.68	-3941.60	225.97	762.65	-2455.35	146.95	1123.15	0.00	0.00	0.00	-2606.07	45.96	1406.97	-2645.14	156.04	1411.37	-2881.41	223.42	1591.63	-3034.12	437.98	1376.21	712.66	-287.83	79.06	1313.97	-286.01	76.67	711.71
6.06000	-2995.32	174.32	17.52	-2994.79	164.98	47.33	-4172.76	214.51	1765.53	-3403.66	172.97	1047.98	-2430.51	42.76	31.12	-2325.71	28.45	113.80	-3934.24	247.49	733.49	-3928.27	225.00	760.52	-2447.96	147.01	1123.24	0.00	0.00	0.00	-2605.53	45.30	1407.67	-2635.05	155.90	1412.26	-2874.39	222.93	1591.20	-3026.74	436.57	1376.03	712.25	-287.79	79.03	1313.26	-285.95	76.62	711.23
6.07000	-2995.25	171.67	18.42	-2961.07	164.30	55.27	-4166.47	213.55	1768.13	-3400.58	172.95	1051.54	-2368.12	41.50	44.09	-2326.68	28.82	113.59	-3921.14	246.10	731.26	-3914.83	224.02	758.37	-2440.66	147.07	1123.32	0.00	0.00	0.00	-2590.78	44.04	1407.60	-2629.38	155.45	1412.64	-2867.35	222.44	1590.77	-3019.33	435.16	1375.86	712.46	-287.86	79.06	1313.49	-285.75	76.67	710.92
6.08000	-2795.14	168.41	44.38	-2951.38	161.40	59.24	-4160.10	212.60	1770.64	-3397.44	172.93	1055.05	-2370.03	41.46	43.35	-2327.94	29.20	113.35	-3907.92	244.70	728.99	-3901.28	223.02	756.17	-2433.46	147.14	1123.39	0.00	0.00	0.00	-2580.89	43.79	1408.91	-2615.19	153.12	1414.44	-2860.30	221.94	1590.33	-3011.90	433.74	1375.70	712.33	-287.97	78.92	1313.12	-285.78	76.57	711.62
6.09000	-2950.35	167.32	28.69	-2915.94	158.55	66.42	-4153.67	211.64	1773.07	-3394.24	172.93	1058.51	-2418.37	41.66	32.52	-2329.46	29.57	113.07	-3894.58	243.29	726.68	-3887.61	222.01	753.94	-2426.35	147.21	1123.47	0.00	0.00	0.00	-2578.34	43.21	1410.04	-2595.37	153.54	1413.92	-2853.23	221.43	1589.89	-3004.44	432.31	1375.54	712.29	-288.18	78.72	1313.36	-285.73	76.55	712.14
6.10000	-2917.96	166.01	34.54	-2905.31	157.91	69.24	-4147.15	210.70	1775.42	-3391.00	172.93	1061.91	-2404.53	40.93	35.31	-2331.25	29.95	112.76	-3881.11	241.88	724.33	-3873.82	220.99	751.67	-2419.32	147.28	1123.54	0.00	0.00	0.00	-2582.24	42.46	1410.72	-2589.47	152.17	1414.82	-2846.13	220.91	1589.44	-2996.95	430.87	1375.39	712.45	-288.02	78.81	1312.87	-285.89	76.33	711.67
6.11000	-2796.76	165.18	49.66	-2878.60	157.82	74.86	-4140.56	209.76	1777.69	-3387.70	172.94	1065.26	-2393.20	39.81	38.65	-2333.28	30.32	112.41	-3867.53	240.45	721.94	-3859.92	219.96	749.36	-2412.38	147.35	1123.60	0.00	0.00	0.00	-2579.30	41.73	1411.17	-2593.62	151.55	1416.09	-2839.03	220.39	1588.98	-2989.43	429.42	1375.24	712.30	-287.92	78.91	1313.35	-285.78	76.60	712.11
6.12000	-2696.08	165.69	61.62	-2854.89	158.13	78.27	-4133.89	208.82	1779.88	-3384.35	172.96	1068.56	-2382.37	42.08	39.86	-2335.54	30.70	112.04	-3853.83	239.00	719.52	-3845.90	218.91	747.02	-2405.52	147.43	1123.67	0.00	0.00	0.00	-2567.07	41.19	1412.28	-2589.85	152.43	1416.97	-2831.90	219.86	1588.52	-2981.88	427.97	1375.11	712.41	-287.85	79.09	1313.92	-285.59	76.71	712.56
6.13000	-2523.29	164.68	81.09	-2853.93	158.36	77.51	-4127.15	207.89	1781.99	-3380.95	172.98	1071.81	-2394.30	40.26	37.95	-2338.03	31.07	111.62	-3840.01	237.55	717.05	-3831.77	217.85	744.64	-2398.75	147.51	1123.73	0.00	0.00	0.00	-2549.15	40.91	1412.75	-2583.82	152.17	1417.39	-2824.75	219.32	1588.06	-2974.31	426.51	1374.98	712.73	-287.92	79.13	1313.62	-285.68	76.59	711.42
6.14000	-2502.41	165.91	82.74	-2806.79	159.20	82.41	-4120.33	206.96	1784.01	-3377.49	173.02	1075.00	-2407.82	41.11	35.55	-2340.73	31.44	111.18	-3826.07	236.09	714.55	-3817.52	216.77	742.23	-2392.05	147.59	1123.79	0.00	0.00	0.00	-2552.04	40.72	1413.48	-2583.67	151.74	1418.28	-2817.59	218.78	1587.58	-2966.70	425.04	1374.86	712.14	-287.97	78.73	1313.61	-285.94	76.54	711.56
6.15000	-2637.18	168.82	64.93	-2767.97	160.02	85.37	-4113.44	206.04	1785.95	-3373.98	173.06	1078.14	-2401.80	42.83	37.12	-2343.62	31.81	110.70	-3812.01	234.62	712.01	-3803.16	215.68	739.78	-2385.43	147.68	1123.85	0.00	0.00	0.00	-2547.82	40.04	1413.94	-2567.48	151.45	1418.29	-2810.40	218.23	1587.10	-2959.07	423.56	1374.75	712.67	-288.05	78.83	1313.68	-285.81	76.53	712.07
6.16000	-2701.94	170.14	55.51	-2763.51	161.15	83.79	-4106.46	205.13	1787.81	-3370.41	173.10	1081.22	-2391.03	42.91	38.56	-2346.71	32.18	110.19	-3797.82	233.13	709.43	-3788.67	214.58	737.29	-2378.89	147.77	1123.91	0.00	0.00	0.00	-2537.96	39.48	1414.38	-2552.26	151.45	1418.85	-2803.20	217.67	1586.62	-2951.42	422.07	1374.65	712.91	-287.66	79.16	1313.10	-285.77	76.37	712.06
6.17000	-2749.30	172.69	47.30	-2723.14	162.23	84.90	-4099.41	204.22	1789.58	-3366.78	173.15	1084.24	-2396.66	41.28	39.83	-2349.96	32.55	109.65	-3783.51	231.64	706.81	-3774.07	213.46	734.76	-2372.42	147.86	1123.96	0.00	0.00	0.00	-2522.19	39.73	1415.35	-2558.99	151.20	1420.71	-2795.98	217.10	1586.13	-2943.73	420.58	1374.55	712.82	-287.43	79.09	1313.39	-286.19	76.31	712.10
6.18000	-2728.44	174.30	46.22	-2716.33	162.65	82.33	-4092.28	203.31	1791.27	-3363.10	173.21	1087.22	-2363.71	41.43	44.99	-2353.38	32.91	109.07	-3769.08	230.13	704.15	-3759.35	212.33	732.20	-2366.02	147.95	1124.01	0.00	0.00	0.00	-2518.97	39.07	1415.29	-2542.99	151.68	1421.43	-2788.75	216.53	1585.63	-2936.02	419.08	1374.46	712.56	-287.66	79.00	1313.77	-286.01	76.79	711.51
6.19000	-2689.96	175.52	47.61	-2681.37	163.23	81.76	-4085.08	202.41	1792.87	-3359.36	173.28	1090.13	-2425.30	39.48	37.19	-2356.95	33.27	108.47	-3754.53	228.61	701.45	-3744.52	211.19	729.59	-2359.70	148.04	1124.06	0.00	0.00	0.00	-2517.32	39.22	1416.74	-2547.37	151.23	1420.35	-2781.49	215.94	1585.13	-2928.27	417.57	1374.38	712.32	-287.95	78.82	1313.52	-285.84	76.56	711.44
6.20000	-2663.72	176.03	46.57	-2679.79	164.47	77.36	-4077.79	201.52	1794.39	-3355.57	173.35	1092.99	-2388.52	42.12	42.31	-2360.66	33.63	107.83	-3739.85	227.08	698.71	-3729.56	210.03	726.95	-2353.44	148.14	1124.11	0.00	0.00	0.00	-2503.63	39.12	1415.82	-2536.46	150.32	1420.45	-2774.22	215.36	1584.62	-2920.51	416.05	1374.31	712.21	-288.07	78.87	1312.57	-285.80	76.20	712.38
6.21000	-2644.22	177.17	44.50	-2648.45	164.32	75.29	-4070.43	200.63	1795.82	-3351.71	173.43	1095.79	-2380.51	43.31	43.62	-2364.49	33.98	107.16	-3725.05	225.54	695.93	-3714.49	208.86	724.28	-2347.25	148.23	1124.16	0.00	0.00	0.00	-2501.31	39.41	1416.41	-2542.44	150.27	1420.52	-2766.92	214.76	1584.11	-2912.71	414.53	1374.25	713.73	-288.19	79.27	1313.97	-285.66	76.63	712.03
6.22000	-2626.71	177.97	41.86	-2617.90	165.44	74.91	-4062.99	199.75	1797.16	-3347.80	173.51	1098.53	-2387.60	43.78	41.92	-2368.44	34.33	106.46	-3710.12	223.99	693.10	-3699.30	207.68	721.56	-2341.12	148.33	1124.20	0.00	0.00	0.00	-2508.71	38.99	1416.49	-2539.38	150.06	1420.85	-2759.62	214.16	1583.59	-2904.89	413.00	1374.19	712.72	-287.79	78.94	1313.47	-285.65	76.64	711.92
6.23000	-2602.02	179.61	40.89	-2581.15	166.40	75.25	-4055.47	198.87	1798.41	-3343.83	173.60	1101.21	-2387.98	42.63	44.27	-2372.49	34.67	105.73	-3695.07	222.43	690.24	-3683.98	206.48	718.81	-2335.05	148.44	1124.25	0.00	0.00	0.00	-2492.55	38.80	1416.88	-2527.41	150.22	1421.15	-2752.29	213.55	1583.06	-2897.04	411.46	1374.14	712.55	-287.62	78.88	1313.27	-286.06	76.43	711.79
6.24000	-2554.18	179.20	44.32	-2559.07	166.21	72.47	-4047.87	198.00	1799.58	-3339.80	173.70	1103.84	-2389.84	45.27	45.21	-2376.63	35.00	104.97	-3679.90	220.85	687.34	-3668.55	205.27	716.02	-2329.05	148.54	1124.29	0.00	0.00	0.00	-2482.12	38.52	1416.83	-2511.53	151.14	1420.81	-2744.94	212.93	1582.53	-2889.16	409.91	1374.10	712.36	-287.73	78.93	1313.70	-285.81	76.51	712.16
6.25000	-2547.32	181.10	40.48	-2532.97	165.73	70.15	-4040.19	197.13	1800.65	-3335.71	173.80	1106.41	-2400.65	46.04	44.60	-2380.85	35.33	104.18	-3664.60	219.27	684.40	-3653.00	204.04	713.19	-2323.10	148.64	1124.33	0.00	0.00	0.00	-2470.28	38.42	1416.60	-2483.83	150.16	1421.15	-2737.58	212.30	1581.99	-2881.25	408.36	1374.07	712.73	-287.63	78.93	1313.56	-285.97	76.60	711.63
6.26000	-2529.17	183.16	36.60	-2520.09	166.98	66.18	-4032.43	196.27	1801.64	-3331.56	173.91	1108.91	-2370.35	46.29	49.98	-2385.13	35.66	103.36	-3649.17	217.67	681.42	-3637.33	202.80	710.32	-2317.21	148.75	1124.38	0.00	0.00	0.00	-2464.10	39.29	1417.01	-2506.89	150.04	1421.30	-2730.20	211.67	1581.45	-2873.32	406.79	1374.05	712.20	-287.53	78.96	1313.08	-285.85	76.50	711.55
6.27000	-2477.90	183.76	39.55	-2483.07	168.02	66.91	-4024.60	195.42	1802.54	-3327.34	174.02	1111.36	-2385.62	47.40	48.42	-2389.47	35.97	102.51	-3633.62	216.06	678.39	-3621.53	201.54	707.41	-2311.37	148.86	1124.42	0.00	0.00	0.00	-2457.04	39.12	1417.19	-2498.09	150.29	1421.43	-2722.80	211.03	1580.89	-2865.36	405.22	1374.04	713.31	-287.90	79.06	1313.68	-285.72	76.68	711.73
6.28000	-2424.38	184.87	41.87	-2441.98	168.69	68.08	-4016.68	194.57	1803.34	-3323.07	174.14	1113.74	-2393.43	47.94	48.73	-2393.85	36.28	101.63	-3617.94	214.44	675.33	-3605.62	200.27	704.47	-2305.58	148.96	1124.46	0.00	0.00	0.00	-2443.39	39.66	1416.62	-2512.94	150.33	1421.66	-2715.39	210.38	1580.34	-2857.38	403.65	1374.04	712.85	-287.97	78.96	1313.98	-285.77	76.78	710.89
6.29000	-2396.06	185.59	41.78	-2415.77	170.12	66.15	-4008.68	193.73	1804.06	-3318.73	174.26	1116.06	-2410.46	49.64	45.39	-2398.26	36.58	100.72	-3602.13	212.81	672.22	-3589.58	198.99	701.48	-2299.85	149.07	1124.50	0.00	0.00	0.00	-2442.60	40.11	1416.51	-2480.79	150.87	1420.61	-2707.95	209.72	1579.78	-2849.36	402.06	1374.04	712.20	-287.75	79.03	1313.78	-285.72	76.69	711.45
6.30000	-2343.33	186.66	47.78	-2380.36	169.60	67.35	-4000.60	192.90	1804.68	-3314.33	174.39	1118.32	-2376.97	47.23	50.68	-2402.68	36.87	99.79	-3586.20	211.17	669.07	-3573.42	197.69	698.46	-2294.16	149.18	1124.54	0.00	0.00	0.00	-2432.98	38.76	1416.12	-2477.18	150.57	1420.48	-2700.50	209.06	1579.21	-2841.32	400.47	1374.05	712.57	-287.73	78.98	1313.73	-285.75	76.75	711.85
6.31000	-2301.85	187.61	50.24	-2392.58	172.11	59.94	-3992.44	192.07	1805.21	-3309.87	174.52	1120.52	-2380.99	48.22	48.34	-2407.12	37.15	98.82	-3570.14	209.51	665.89	-3557.14	196.38	695.40	-2288.52	149.30	1124.58	0.00	0.00	0.00	-2437.29	39.85	1416.40	-2457.43	151.74	1419.66	-2693.03	208.39	1578.63	-2833.26	398.87	1374.08	713.17	-287.52	79.20	1314.41	-285.61	76.97	711.81
6.32000	-2297.08	187.90	47.85	-2342.28	171.31	63.82	-3984.20	191.24	1805.65	-3305.34	174.66	1122.66	-2392.52	46.01	44.81	-2411.54	37.42	97.83	-3553.95	207.84	662.66	-3540.73	195.05	692.29	-2282.92	149.41	1124.62	0.00	0.00	0.00	-2419.69	40.16	1415.67	-2463.27	152.67	1419.27	-2685.54	207.71	1578.05	-2825.17	397.27	1374.11	712.66	-287.70	79.04	1313.96	-285.50	76.82	712.05
6.33000	-2308.05	187.95	43.78	-2366.58	171.77	57.79	-3975.87	190.43	1805.99	-3300.75	174.81	1124.73	-2392.73	44.29	45.14	-2415.95	37.69	96.81	-3537.63	206.17	659.38	-3524.20	193.71	689.15	-2277.37	149.52	1124.65	0.00	0.00	0.00	-2412.50	40.80	1415.30	-2471.70	152.35	1419.21	-2678.04	207.02	1577.47	-2817.05	395.65	1374.15	711.92	-288.11	78.80	1313.42	-285.57	76.66	711.59
6.34000	-2313.77	188.19	41.21	-2328.91	171.84	59.40	-3967.47	189.62	1806.24	-3296.09	174.96	1126.74	-2422.03	42.17	39.16	-2420.33	37.94	95.76	-3521.18	204.47	656.07	-3507.55	192.35	685.97	-2271.86	149.63	1124.69	0.00	0.00	0.00	-2416.03	40.35	1414.34	-2441.16	151.20	1418.21	-2670.52	206.32	1576.87	-2808.90	394.03	1374.20	712.08	-287.77	78.97	1313.54	-285.43	76.72	712.41
6.35000	-2293.28	189.06	43.31	-2289.71	172.31	61.99	-3958.98	188.81	1806.40	-3291.37	175.11	1128.68	-2361.50	42.06	48.00	-2424.66	38.18	94.68	-3504.61	202.77	652.71	-3490.78	190.98	682.75	-2266.38	149.75	1124.73	0.00	0.00	0.00	-2403.74	40.52	1413.53	-2444.87	152.97	1417.26	-2662.98	205.62	1576.27	-2800.73	392.40	1374.25	711.91	-287.75	79.01	1313.40	-285.44	76.63	711.58
6.36000	-2260.31	190.12	47.44	-2265.20	174.20	64.60	-3950.42	188.02	1806.46	-3286.59	175.27	1130.56	-2405.37	41.94	40.11	-2428.95	38.41	93.58	-3487.90	201.06	649.31	-3473.88	189.60	679.49	-2260.94	149.86	1124.77	0.00	0.00	0.00	-2401.81	40.43	1413.17	-2433.77	153.31	1416.39	-2655.42	204.91	1575.67	-2792.53	390.77	1374.32	712.79	-287.69	79.03	1313.49	-285.58	76.52	711.86
6.37000	-2245.13	190.65	50.15	-2261.70	174.56	64.65	-3941.76	187.22	1806.42	-3281.73	175.43	1132.38	-2384.16	40.41	43.08	-2433.16	38.62	92.45	-3471.06	199.33	645.87	-3456.85	188.19	676.19	-2255.54	149.98	1124.81	0.00	0.00	0.00	-2382.80	40.98	1412.21	-2421.63	153.67	1414.80	-2647.85	204.19	1575.06	-2784.31	389.13	1374.40	712.45	-287.81	78.86	1313.15	-285.57	76.53	711.35
6.38000	-2233.00	192.98	52.14	-2229.02	175.05	69.08	-3933.03	186.44	1806.29	-3276.81	175.60	1134.13	-2384.56	39.49	43.48	-2437.30	38.83	91.29	-3454.10	197.60	642.39	-3439.71	186.78	672.85	-2250.17	150.09	1124.86	0.00	0.00	0.00	-2386.45	41.92	1411.40	-2409.94	153.60	1413.99	-2640.26	203.47	1574.44	-2776.06	387.48	1374.48	713.05	-287.60	79.21	1313.19	-285.38	76.49	711.66
6.39000	-2228.37	192.59	52.28	-2244.13	177.06	64.98	-3924.21	185.66	1806.06	-3271.82	175.77	1135.81	-2377.74	39.39	44.55	-2441.34	39.02	90.11	-3437.00	195.85	638.86	-3422.43	185.35	669.47	-2244.83	150.21	1124.90	0.00	0.00	0.00	-2383.31	42.83	1410.44	-2415.17	153.30	1414.31	-2632.65	202.73	1573.81	-2767.78	385.82	1374.58	711.80	-287.69	78.88	1313.57	-285.48	76.69	712.07
6.40000	-2191.03	193.84	59.69	-2179.62	175.48	75.77	-3915.31	184.89	1805.73	-3266.77	175.94	1137.42	-2378.51	38.20	43.37	-2445.29	39.20	88.90	-3419.77	194.08	635.30	-3405.03	183.90	666.05	-2239.52	150.32	1124.94	0.00	0.00	0.00	-2366.37	43.57	1410.21	-2418.34	154.33	1412.60	-2625.03	201.99	1573.18	-2759.48	384.16	1374.68	712.19	-287.82	78.86	1313.55	-285.66	76.84	711.59
6.41000	-2122.78	194.80	73.19	-2155.06	179.64	80.65	-3906.33	184.13	1805.30	-3261.64	176.12	1138.97	-2422.57	38.10	35.94	-2449.11	39.37	87.66	-3402.41	192.31	631.68	-3387.51	182.44	662.59	-2234.23	150.44	1124.98	0.00	0.00	0.00	-2361.08	44.41	1409.07	-2403.53	155.52	1411.21	-2617.38	201.24	1572.55	-2751.15	382.49	1374.80	712.29	-287.79	78.88	1313.31	-285.94	76.53	711.34
6.42000	-2133.14	195.78	72.71	-2132.34	178.39	84.42	-3897.26	183.37	1804.78	-3256.45	176.30	1140.45	-2421.96	38.92	36.30	-2452.82	39.52	86.40	-3384.92	190.52	628.03	-3369.86	180.96	659.09	-2228.97	150.56	1125.03	0.00	0.00	0.00	-2369.32	44.01	1408.22	-2404.56	156.71	1410.23	-2609.72	200.48	1571.90	-2742.79	380.81	1374.92	712.41	-287.89	78.92	1313.02	-285.56	76.50	711.36
6.43000	-2095.15	194.09	82.66	-2144.62	181.48	83.48	-3888.11	182.62	1804.16	-3251.19	176.49	1141.86	-2377.24	39.90	42.65	-2456.38	39.66	85.12	-3367.29	188.73	624.33	-3352.08	179.47	655.55	-2223.73	150.67	1125.08	0.00	0.00	0.00	-2368.36	44.74	1407.12	-2387.07	156.80	1409.33	-2602.05	199.72	1571.25	-2734.41	379.13	1375.06	712.43	-287.66	78.91	1313.54	-285.57	76.68	710.94
6.44000	-2076.58	193.26	87.00	-2103.75	181.57	89.95	-3878.88	181.87	1803.43	-3245.86	176.68	1143.20	-2368.60	39.83	47.52	-2459.79	39.78	83.81	-3349.53	186.92	620.59	-3334.17	177.96	651.97	-2218.51	150.78	1125.12	0.00	0.00	0.00	-2342.86	45.78	1405.57	-2364.73	157.59	1407.85	-2594.35	198.94	1570.60	-2726.01	377.44	1375.20	712.24	-287.66	78.95	1313.74	-285.55	76.72	711.80
6.45000	-2036.59	193.00	97.15	-2079.95	182.65	94.68	-3869.56	181.14	1802.61	-3240.45	176.87	1144.47	-2391.45	39.27	39.88	-2463.04	39.88	82.47	-3331.64	185.09	616.81	-3316.14	176.44	648.34	-2213.31	150.90	1125.17	0.00	0.00	0.00	-2339.24	46.22	1404.97	-2365.54	158.23	1407.02	-2586.64	198.16	1569.94	-2717.58	375.74	1375.35	712.79	-287.95	79.04	1313.58	-286.38	76.50	712.23
6.46000	-2003.62	192.82	106.52	-2059.66	183.44	99.71	-3860.16	180.41	1801.68	-3234.98	177.07	1145.68	-2382.98	37.45	44.22	-2466.12	39.97	81.11	-3313.62	183.26	612.98	-3297.98	174.90	644.68	-2208.13	151.01	1125.23	0.00	0.00	0.00	-2337.11	46.48	1404.58	-2358.00	158.58	1406.57	-2578.91	197.37	1569.27	-2709.12	374.04	1375.51	712.43	-287.52	79.08	1313.89	-285.89	76.39	712.48
6.47000	-1987.87	193.79	113.21	-2042.52	183.95	104.85	-3850.67	179.68	1800.66	-3229.43	177.27	1146.81	-2385.59	38.81	43.43	-2469.01	40.05	79.73	-3295.46	181.41	609.11	-3279.69	173.35	640.97	-2202.97	151.13	1125.28	0.00	0.00	0.00	-2330.31	47.70	1402.84	-2357.59	159.47	1405.61	-2571.17	196.57	1568.59	-2700.64	372.33	1375.69	713.00	-287.54	79.25	1313.34	-285.79	76.39	711.57
6.48000	-1984.07	195.43	117.76	-2028.15	184.21	109.92	-3841.09	178.97	1799.53	-3223.81	177.47	1147.87	-2397.85	38.05	40.95	-2471.70	40.10	78.32	-3277.16	179.55	605.19	-3261.28	171.78	637.22	-2197.81	151.24	1125.33	0.00	0.00	0.00	-2318.04	48.57	1402.10	-2357.10	159.86	1404.86	-2563.41	195.76	1567.91	-2692.13	370.61	1375.87	712.80	-287.75	79.10	1313.36	-285.77	76.39	711.63
6.49000	-1986.99	197.27	120.75	-2016.17	184.23	114.74	-3831.43	178.26	1798.30	-3218.12	177.68	1148.86	-2388.11	38.01	41.94	-2474.17	40.14	76.89	-3258.74	177.68	601.23	-3242.73	170.19	633.44	-2192.67	151.35	1125.39	0.00	0.00	0.00	-2320.54	49.14	1401.53	-2345.37	161.05	1404.10	-2555.63	194.95	1567.23	-2683.60	368.89	1376.06	712.48	-287.95	78.88	1313.65	-285.47	76.71	712.17
6.50000	-1991.37	198.84	122.74	-2006.23	184.05	119.11	-3821.69	177.56	1796.96	-3212.36	177.89	1149.78	-2388.76	35.41	40.78	-2476.43	40.17	75.44	-3240.17	175.80	597.23	-3224.06	168.59	629.61	-2187.54	151.46	1125.45	0.00	0.00	0.00	-2310.74	50.42	1399.86	-2338.70	162.08	1403.30	-2547.83	194.13	1566.53	-2675.04	367.16	1376.26	712.68	-288.06	78.97	1314.02	-285.03	77.02	712.27
6.51000	-1991.95	199.67	124.28	-1997.94	183.67	122.84	-3811.86	176.86	1795.52	-3206.52	178.10	1150.62	-2398.44	36.98	40.75	-2478.45	40.17	73.96	-3221.47	173.90	593.18	-3205.25	166.97	625.73	-2182.41	151.57	1125.51	0.00	0.00	0.00	-2302.37	50.87	1399.33	-2317.02	162.68	1402.95	-2540.02	193.30	1565.83	-2666.45	365.42	1376.48	712.57	-287.83	78.85	1312.95	-285.77	76.57	712.32
6.52000	-1983.50	199.29	125.94	-1990.94	183.13	125.77	-3801.94	176.18	1793.98	-3200.61	178.32	1151.40	-2387.35	36.86	42.27	-2480.22	40.15	72.46	-3202.64	171.99	589.09	-3186.32	165.34	621.82	-2177.29	151.68	1125.57	0.00	0.00	0.00	-2291.22	52.42	1398.52	-2320.56	163.04	1402.03	-2532.19	192.46	1565.12	-2657.84	363.68	1376.70	713.29	-287.77	79.13	1312.96	-285.63	76.51	710.82
6.53000	-1973.18	200.20	127.18	-1984.86	182.43	127.69	-3791.94	175.50	1792.33	-3194.62	178.53	1152.10	-2400.67	37.86	40.51	-2481.74	40.12	70.93	-3183.67	170.07	584.95	-3167.26	163.69	617.86	-2172.17	151.79	1125.64	0.00	0.00	0.00	-2282.30	53.10	1397.55	-2311.45	165.37	1400.67	-2524.35	191.61	1564.41	-2649.21	361.93	1376.93	712.81	-288.13	78.92	1313.34	-285.86	76.58	711.57
6.54000	-1960.99	197.40	129.29	-1979.31	181.61	128.43	-3781.84	174.82	1790.58	-3188.56	178.75	1152.72	-2403.60	37.37	39.29	-2482.98	40.06	69.39	-3164.56	168.14	580.77	-3148.06	162.03	613.87	-2167.05	151.89	1125.71	0.00	0.00	0.00	-2280.22	54.12	1397.44	-2307.30	166.71	1400.15	-2516.48	190.75	1563.69	-2640.55	360.17	1377.18	712.36	-287.64	78.87	1313.46	-285.85	76.59	712.10
6.55000	-1950.07	195.09	129.95	-1973.94	180.69	127.79	-3771.67	174.16	1788.72	-3182.42	178.97	1153.27	-2381.96	36.29	43.25	-2483.95	39.99	67.82	-3145.31	166.19	576.54	-3128.74	160.34	609.83	-2161.93	152.00	1125.78	0.00	0.00	0.00	-2259.64	55.25	1396.59	-2293.47	167.09	1399.87	-2508.60	189.89	1562.97	-2631.87	358.41	1377.43	712.92	-287.68	79.01	1314.00	-285.88	76.60	711.88
6.56000	-1940.90	193.12	129.61	-1968.37	179.68	125.59	-3761.40	173.50	1786.75	-3176.21	179.20	1153.75	-2360.05	37.84	45.37	-2484.61	39.89	66.23	-3125.93	164.23	572.27	-3109.28	158.65	605.74	-2156.81	152.10	1125.86	0.00	0.00	0.00	-2250.07	56.98	1396.34	-2276.05	168.08	1398.87	-2500.71	189.02	1562.23	-2623.16	356.64	1377.69	712.87	-287.59	79.08	1314.29	-285.75	76.71	711.27
6.57000	-1932.53	190.58	128.38	-1962.23	178.61	121.66	-3751.05	172.85	1784.68	-3169.92	179.43	1154.15	-2405.92	37.18	39.22	-2484.97	39.78	64.62	-3106.41	162.26	567.95	-3089.69	156.93	601.62	-2151.68	152.20	1125.94	0.00	0.00	0.00	-2249.71	58.14	1396.41	-2278.65	170.26	1398.59	-2492.80	188.14	1561.49	-2614.43	354.87	1377.97	712.96	-287.61	78.99	1314.06	-286.00	76.78	711.97
6.58000	-1926.52	189.58	125.42	-1955.53	175.94	119.60	-3740.61	172.21	1782.49	-3163.55	179.65	1154.48	-2407.61	35.97	39.42	-2485.01	39.64	62.99	-3086.75	160.27	563.59	-3069.97	155.20	597.45	-2146.55	152.30	1126.02	0.00	0.00	0.00	-2243.32	59.01	1395.79	-2271.86	170.44	1398.74	-2484.87	187.25	1560.75	-2605.67	353.09	1378.25	712.99	-287.66	79.17	1313.06	-285.79	76.63	712.49
6.59000	-1919.22	186.24	122.55	-1955.10	179.59	113.78	-3730.08	171.58	1780.20	-3157.11	179.88	1154.72	-2397.72	37.94	40.72	-2484.72	39.48	61.34	-3066.95	158.27	559.18	-3050.12	153.46	593.24	-2141.41	152.40	1126.10	0.00	0.00	0.00	-2231.72	59.17	1395.81	-2281.44	172.34	1399.12	-2476.92	186.35	1560.00	-2596.89	351.30	1378.55	712.99	-287.84	79.08	1313.54	-285.63	76.71	711.75
6.60000	-1915.59	185.96	117.41	-1946.67	174.10	111.44	-3719.47	170.95	1777.80	-3150.58	180.12	1154.90	-2391.52	36.62	41.67	-2484.08	39.30	59.66	-3047.01	156.26	554.73	-3030.14	151.69	588.99	-2136.25	152.50	1126.19	0.00	0.00	0.00	-2220.48	60.23	1395.55	-2267.72	174.16	1398.71	-2468.96	185.44	1559.24	-2588.08	349.51	1378.86	712.64	-287.86	78.93	1313.60	-285.67	76.65	711.48
6.61000	-1912.45	185.54	110.78	-1943.34	173.51	105.38	-3708.76	170.33	1775.30	-3143.98	180.35	1154.99	-2419.91	35.78	34.92	-2483.09	39.09	57.97	-3026.94	154.24	550.23	-3010.02	149.91	584.69	-2131.09	152.59	1126.28	0.00	0.00	0.00	-2213.69	62.44	1395.40	-2241.74	175.36	1398.18	-2460.98	184.53	1558.47	-2579.25	347.71	1379.17	712.68	-287.77	79.07	1313.33	-285.75	76.52	711.96
6.62000	-1909.45	185.22	104.21	-1942.30	175.00	98.32	-3697.97	169.72	1772.68	-3137.30	180.58	1155.01	-2408.72	36.03	38.25	-2481.74	38.86	56.26	-3006.72	152.20	545.69	-2989.77	148.12	580.36	-2125.91	152.68	1126.38	0.00	0.00	0.00	-2206.65	64.85	1395.36	-2235.39	175.61	1399.38	-2452.99	183.60	1557.70	-2570.39	345.90	1379.50	712.54	-287.81	79.07	1313.21	-285.75	76.69	712.41
6.63000	-1906.43	185.91	96.36	-1912.56	173.80	93.68	-3687.09	169.12	1769.95	-3130.54	180.82	1154.94	-2402.86	34.64	38.96	-2480.00	38.61	54.52	-2986.37	150.16	541.10	-2969.38	146.31	575.97	-2120.71	152.77	1126.48	0.00	0.00	0.00	-2208.98	65.86	1395.34	-2211.27	176.64	1397.43	-2444.98	182.67	1556.92	-2561.51	344.09	1379.84	712.90	-287.87	79.11	1313.74	-285.74	76.54	711.56
6.64000	-1902.27	186.63	87.18	-1924.91	175.22	82.87	-3676.12	168.53	1767.10	-3123.69	181.06	1154.80	-2377.25	35.53	44.70	-2477.87	38.33	52.77	-2965.87	148.09	536.46	-2948.87	144.48	571.55	-2115.50	152.86	1126.58	0.00	0.00	0.00	-2200.27	66.91	1395.82	-2206.53	179.72	1398.55	-2436.95	181.73	1556.13	-2552.61	342.27	1380.19	712.50	-287.74	79.08	1313.33	-285.73	76.56	711.60
6.65000	-1898.67	184.50	78.83	-1909.26	173.37	77.91	-3665.06	167.94	1764.15	-3116.77	181.30	1154.58	-2356.67	35.24	47.47	-2475.34	38.03	51.00	-2945.23	146.02	531.78	-2928.21	142.63	567.08	-2110.26	152.95	1126.69	0.00	0.00	0.00	-2202.75	68.22	1395.97	-2204.03	181.58	1398.96	-2428.91	180.78	1555.34	-2543.68	340.45	1380.55	712.99	-288.14	79.07	1313.41	-285.61	76.67	712.15
6.66000	-1888.67	181.48	71.59	-1931.67	171.41	68.22	-3653.90	167.36	1761.09	-3109.76	181.54	1154.28	-2405.51	37.55	39.36	-2472.41	37.70	49.20	-2924.45	143.93	527.05	-2907.43	140.77	562.57	-2105.00	153.03	1126.80	0.00	0.00	0.00	-2184.31	70.63	1396.82	-2203.06	183.02	1399.71	-2420.85	179.83	1554.54	-2534.73	338.62	1380.92	713.19	-287.91	79.25	1313.49	-285.66	76.53	712.08
6.67000	-1894.66	181.51	66.83	-1918.15	170.56	64.67	-3642.66	166.79	1757.91	-3102.68	181.78	1153.90	-2367.88	36.23	46.76	-2482.88	36.68	42.67	-2903.53	141.83	522.27	-2886.50	138.89	558.01	-2099.72	153.11	1126.91	0.00	0.00	0.00	-2159.60	72.52	1397.75	-2185.51	184.92	1400.44	-2412.77	178.86	1553.74	-2525.75	336.78	1381.31	712.86	-287.85	79.02	1313.33	-285.76	76.71	712.09
6.68000	-1884.16	180.34	60.54	-1925.92	170.88	58.26	-3631.33	166.23	1754.61	-3095.51	182.02	1153.44	-2383.20	35.51	42.95	-2494.71	35.76	39.01	-2882.46	139.71	517.45	-2865.45	136.99	553.41	-2094.41	153.19	1127.03	0.00	0.00	0.00	-2148.51	74.27	1398.22	-2193.24	186.65	1400.60	-2404.68	177.89	1552.92	-2516.75	334.94	1381.70	713.05	-287.71	79.24	1313.63	-285.56	76.71	711.70
6.69000	-1889.28	180.19	56.08	-1926.53	173.76	55.31	-3619.91	165.68	1751.21	-3088.25	182.26	1152.90	-2362.04	36.54	46.48	-2469.82	36.77	41.39	-2861.26	137.59	512.58	-2844.25	135.07	548.76	-2089.07	153.26	1127.16	0.00	0.00	0.00	-2137.84	75.93	1398.85	-2185.40	188.50	1401.33	-2396.57	176.90	1552.11	-2507.73	333.10	1382.11	713.06	-287.56	79.18	1313.54	-285.51	76.80	711.27
6.70000	-1888.04	179.82	50.29	-1925.87	173.84	50.17	-3608.40	165.13	1747.69	-3080.92	182.51	1152.27	-2419.14	37.82	37.68	-2461.90	34.99	42.07	-2839.91	135.44	507.66	-2822.92	133.14	544.08	-2083.71	153.33	1127.29	0.00	0.00	0.00	-2127.59	77.52	1399.62	-2170.38	189.85	1402.35	-2388.45	175.91	1551.28	-2498.68	331.24	1382.53	712.32	-287.54	79.01	1313.39	-285.70	76.71	711.52
6.71000	-1888.05	178.98	45.15	-1925.75	173.03	45.72	-3596.80	164.60	1744.05	-3073.50	182.75	1151.57	-2423.06	37.73	36.51	-2454.03	36.13	40.67	-2818.41	133.29	502.70	-2801.46	131.19	539.34	-2078.31	153.40	1127.42	0.00	0.00	0.00	-2117.74	79.02	1400.54	-2151.09	190.93	1403.61	-2380.31	174.91	1550.45	-2489.61	329.38	1382.95	712.44	-287.62	79.14	1313.56	-285.76	76.70	712.00
6.72000	-1887.76	178.29	40.95	-1923.14	170.38	43.09	-3585.10	164.07	1740.30	-3065.99	183.00	1150.78	-2395.64	36.53	42.81	-2452.68	35.67	38.74	-2796.78	131.12	497.69	-2779.85	129.23	534.57	-2072.87	153.47	1127.56	0.00	0.00	0.00	-2108.26	80.44	1401.59	-2130.42	191.94	1405.08	-2372.15	173.90	1549.61	-2480.52	327.52	1383.39	713.23	-287.80	79.14	1313.55	-285.77	76.75	711.68
6.73000	-1885.73	176.73	38.59	-1923.42	171.33	40.57	-3573.32	163.55	1736.43	-3058.40	183.24	1149.90	-2366.06	35.14	47.79	-2441.09	36.10	39.87	-2775.00	128.94	492.63	-2758.11	127.25	529.74	-2067.40	153.53	1127.71	0.00	0.00	0.00	-2099.13	81.79	1402.76	-2111.29	193.12	1406.72	-2363.98	172.88	1548.76	-2471.40	325.65	1383.85	713.05	-287.82	79.05	1313.51	-285.85	76.59	712.25
6.74000	-1884.56	175.95	36.36	-1922.31	170.74	38.97	-3561.44	163.04	1732.44	-3050.73	183.48	1148.94	-2348.67	36.70	50.22	-2446.50	35.24	38.43	-2753.07	126.75	487.52	-2736.24	125.25	524.88	-2061.89	153.59	1127.86	0.00	0.00	0.00	-2090.35	83.06	1404.04	-2096.60	194.67	1408.51	-2355.79	171.86	1547.91	-2462.26	323.77	1384.31	712.81	-287.67	79.12	1313.56	-285.82	76.58	711.81
6.75000	-1884.12	176.01	34.16	-1920.88	169.85	38.06	-3549.47	162.54	1728.34	-3042.97	183.73	1147.90	-2389.19	33.58	43.60	-2439.52	35.90	38.67	-2731.00	124.54	482.37	-2714.22	123.23	519.97	-2056.34	153.65	1128.01	0.00	0.00	0.00	-2081.89	84.26	1405.44	-2089.25	196.81	1410.41	-2347.59	170.82	1547.05	-2453.09	321.89	1384.78	712.99	-287.98	79.16	1313.47	-285.75	76.71	711.21
6.76000	-1883.45	175.56	32.65	-1921.04	170.58	36.65	-3537.41	162.04	1724.12	-3035.12	183.97	1146.78	-2402.86	35.19	38.71	-2422.89	36.83	40.47	-2708.78	122.32	477.17	-2692.07	121.19	515.01	-2050.75	153.70	1128.17	0.00	0.00	0.00	-2073.73	85.39	1406.93	-2092.17	199.77	1412.39	-2339.37	169.78	1546.18	-2443.90	320.01	1385.27	712.53	-288.02	79.12	1313.90	-286.06	76.74	711.73
6.77000	-1883.10	175.27	31.60	-1921.22	171.19	35.53	-3525.25	161.56	1719.77	-3027.18	184.22	1145.56	-2377.50	33.22	40.42	-2408.71	35.73	42.77	-2686.42	120.08	471.92	-2669.77	119.14	510.01	-2045.11	153.75	1128.34	0.00	0.00	0.00	-2065.85	86.46	1408.50	-2111.05	202.72	1413.49	-2331.14	168.72	1545.31	-2434.69	318.11	1385.77	712.64	-287.68	79.17	1313.37	-285.83	76.64	711.14
6.78000	-1883.35	175.74	30.52	-1921.44	171.47	34.89	-3513.01	161.08	1715.31	-3019.16	184.46	1144.27	-2399.82	31.90	33.60	-2389.94	35.92	44.75	-2663.91	117.84	466.62	-2647.34	117.07	504.96	-2039.43	153.79	1128.51	0.00	0.00	0.00	-2058.24	87.45	1410.16	-2091.21	203.70	1415.30	-2322.88	167.66	1544.43	-2425.46	316.22	1386.28	712.88	-287.86	79.13	1313.24	-285.69	76.51	711.32
6.79000	-1883.02	175.45	29.95	-1921.51	171.79	34.59	-3500.67	160.62	1710.73	-3011.05	184.70	1142.88	-2382.13	31.58	33.71	-2366.45	33.42	49.41	-2641.26	115.57	461.28	-2624.77	114.98	499.87	-2033.70	153.84	1128.69	0.00	0.00	0.00	-2050.88	88.39	1411.89	-2087.83	205.75	1417.07	-2314.62	166.59	1543.54	-2416.20	314.31	1386.80	713.06	-287.63	79.15	1313.12	-285.73	76.55	711.92
6.80000	-1882.77	175.28	29.62	-1921.09	171.21	34.49	-3488.24	160.16	1706.03	-3002.85	184.95	1141.41	-2369.36	28.93	34.02	-2346.02	32.53	54.67	-2618.46	113.30	455.88	-2602.06	112.87	494.73	-2027.92	153.87	1128.87	0.00	0.00	0.00	-2043.74	89.26	1413.68	-2083.54	206.85	1418.39	-2306.34	165.51	1542.65	-2406.92	312.41	1387.34	712.59	-287.67	79.12	1313.51	-285.53	76.78	711.47
6.81000	-1882.87	175.28	29.25	-1921.07	171.49	34.35	-3475.71	159.71	1701.21	-2994.56	185.19	1139.85	-2344.68	30.64	38.48	-2331.11	34.16	62.30	-2595.51	111.01	450.44	-2579.21	110.75	489.55	-2022.09	153.91	1129.06	0.00	0.00	0.00	-2036.81	90.07	1415.52	-2078.04	207.30	1419.45	-2298.04	164.42	1541.75	-2397.62	310.49	1387.88	712.27	-288.10	78.90	1313.29	-285.78	76.67	711.64
6.82000	-1882.57	175.04	29.10	-1920.05	170.82	34.36	-3463.09	159.27	1696.27	-2986.18	185.43	1138.21	-2336.65	34.89	44.79	-2327.43	36.76	70.38	-2572.41	108.71	444.95	-2556.22	108.61	484.32	-2016.20	153.94	1129.26	0.00	0.00	0.00	-2030.08	90.83	1417.40	-2071.00	207.35	1420.46	-2289.72	163.32	1540.84	-2388.29	308.57	1388.44	712.26	-287.86	78.95	1313.16	-285.32	76.73	712.04
6.83000	-1883.36	176.11	28.29	-1920.69	171.67	34.07	-3450.37	158.84	1691.20	-2977.71	185.67	1136.47	-2309.33	37.41	55.91	-2320.55	40.09	77.50	-2549.17	106.39	439.41	-2533.09	106.45	479.05	-2010.26	153.97	1129.46	0.00	0.00	0.00	-2023.52	91.53	1419.32	-2062.12	207.30	1421.58	-2281.40	162.22	1539.92	-2378.94	306.65	1389.01	712.33	-287.92	79.03	1313.38	-285.67	76.66	711.95
6.84000	-1882.09	174.98	28.70	-1920.34	171.09	34.15	-3437.57	158.42	1686.02	-2969.15	185.91	1134.65	-2305.84	40.85	61.61	-2304.03	42.51	87.77	-2525.77	104.06	433.82	-2509.82	104.27	473.73	-2004.26	153.99	1129.67	0.00	0.00	0.00	-2017.11	92.18	1421.27	-2051.10	207.40	1423.02	-2273.05	161.10	1539.00	-2369.57	304.72	1389.59	712.35	-287.72	79.15	1313.02	-285.75	76.51	712.10
6.85000	-1881.40	174.46	28.78	-1920.52	171.66	33.90	-3424.66	158.01	1680.70	-2960.49	186.15	1132.73	-2301.25	41.82	69.87	-2310.11	43.88	93.61	-2502.23	101.72	428.18	-2486.41	102.07	468.36	-1998.20	154.01	1129.89	0.00	0.00	0.00	-2010.84	92.77	1423.23	-2037.61	207.94	1424.96	-2264.69	159.97	1538.07	-2360.17	302.79	1390.19	712.12	-287.46	79.14	1313.02	-285.98	76.32	711.52
6.86000	-1881.51	174.46	28.57	-1919.91	171.23	33.93	-3411.67	157.60	1675.27	-2951.75	186.39	1130.73	-2274.32	42.92	79.81	-2312.16	43.98	100.20	-2478.54	99.36	422.49	-2462.85	99.86	462.95	-1992.08	154.02	1130.11	0.00	0.00	0.00	-2004.68	93.32	1425.21	-2021.36	209.18	1427.59	-2256.32	158.84	1537.13	-2350.76	300.85	1390.80	712.92	-287.75	79.23	1313.17	-285.74	76.62	712.17
6.87000	-1881.98	175.04	28.24	-1919.50	170.76	34.00	-3398.57	157.21	1669.71	-2942.91	186.62	1128.64	-2269.65	42.12	87.48	-2296.02	43.87	109.48	-2454.70	96.99	416.76	-2439.15	97.62	457.49	-1985.89	154.03	1130.34	0.00	0.00	0.00	-1998.63	93.82	1427.18	-2006.20	211.05	1430.70	-2247.93	157.70	1536.19	-2341.32	298.90	1391.42	713.09	-287.95	79.25	1312.85	-285.82	76.61	712.30
6.88000	-1881.76	174.75	28.25	-1919.65	170.93	34.01	-3385.38	156.83	1664.02	-2933.98	186.86	1126.45	-2246.19	39.73	98.53	-2290.89	43.13	117.09	-2430.71	94.60	410.97	-2415.31	95.37	451.98	-1979.64	154.03	1130.58	0.00	0.00	0.00	-1992.65	94.28	1429.15	-1993.91	211.88	1432.64	-2239.52	156.54	1535.24	-2331.85	296.95	1392.05	712.87	-288.04	79.09	1313.52	-286.01	76.59	712.21
6.89000	-1881.60	174.70	28.08	-1920.59	171.38	33.61	-3372.10	156.45	1658.21	-2924.96	187.09	1124.18	-2257.49	40.88	102.00	-2269.01	42.91	127.15	-2406.57	92.20	405.14	-2391.33	93.10	446.43	-1973.32	154.03	1130.82	0.00	0.00	0.00	-1986.74	94.70	1431.09	-1984.17	212.22	1433.11	-2231.10	155.38	1534.28	-2322.37	295.00	1392.69	712.86	-287.91	79.22	1313.25	-285.96	76.61	711.32
6.90000	-1880.89	173.98	28.29	-1919.55	170.37	34.03	-3358.72	156.09	1652.28	-2915.84	187.32	1121.81	-2225.03	43.50	112.68	-2255.22	43.77	135.24	-2382.28	89.78	399.25	-2367.21	90.81	440.83	-1966.94	154.03	1131.07	0.00	0.00	0.00	-1980.87	95.07	1433.01	-1978.07	213.18	1434.25	-2222.66	154.21	1533.32	-2312.86	293.04	1393.35	711.84	-287.87	78.87	1313.33	-285.75	76.59	712.22
6.91000	-1881.00	174.19	27.98	-1920.60	171.34	33.38	-3345.25	155.73	1646.21	-2906.63	187.55	1119.35	-2204.17	43.64	122.16	-2242.23	44.96	144.06	-2357.83	87.36	393.31	-2342.94	88.51	435.19	-1960.48	154.01	1131.33	0.00	0.00	0.00	-1975.02	95.41	1434.90	-1973.71	213.55	1435.86	-2214.21	153.03	1532.35	-2303.34	291.07	1394.02	712.58	-287.82	79.14	1313.31	-285.44	76.68	712.61
6.92000	-1880.33	173.39	28.18	-1918.93	169.51	34.08	-3331.67	155.38	1640.02	-2897.33	187.78	1116.79	-2193.28	44.39	129.08	-2213.27	45.86	154.18	-2333.24	84.91	387.33	-2318.52	86.18	429.49	-1953.94	154.00	1131.60	0.00	0.00	0.00	-1969.19	95.71	1436.74	-1964.68	213.38	1437.92	-2205.74	151.84	1531.37	-2293.78	289.10	1394.70	712.35	-287.77	78.82	1313.54	-285.49	76.68	711.97
6.93000	-1879.91	172.84	28.36	-1918.39	168.61	34.35	-3318.01	155.05	1633.70	-2887.92	188.00	1114.15	-2157.60	45.97	140.04	-2184.00	47.38	163.17	-2308.49	82.46	381.29	-2293.97	83.84	423.75	-1947.33	153.98	1131.87	0.00	0.00	0.00	-1963.34	95.98	1438.53	-1957.96	212.86	1438.64	-2197.26	150.64	1530.38	-2284.21	287.13	1395.40	712.70	-288.02	79.08	1313.27	-285.71	76.44	711.88
6.94000	-1879.97	173.06	28.18	-1920.19	170.43	33.42	-3304.24	154.72	1627.26	-2878.43	188.23	1111.41	-2123.61	47.60	149.49	-2164.71	49.78	171.37	-2283.59	79.99	375.21	-2269.26	81.47	417.97	-1940.64	153.95	1132.15	0.00	0.00	0.00	-1957.46	96.22	1440.25	-1958.19	212.65	1438.90	-2188.76	149.43	1529.39	-2274.62	285.15	1396.11	712.18	-287.75	79.03	1312.99	-285.82	76.44	711.86
6.95000	-1879.74	172.71	28.29	-1919.43	169.38	33.93	-3290.38	154.40	1620.68	-2868.83	188.45	1108.57	-2115.44	48.77	155.40	-2139.53	51.20	179.07	-2258.54	77.50	369.07	-2244.42	79.09	412.13	-1933.88	153.92	1132.44	0.00	0.00	0.00	-1951.53	96.42	1441.91	-1961.16	212.62	1439.84	-2180.25	148.22	1528.39	-2265.00	283.16	1396.83	712.10	-288.01	79.04	1312.81	-285.99	76.34	711.48
6.96000	-1880.20	173.23	28.09	-1919.55	169.29	33.79	-3276.42	154.10	1613.97	-2859.14	188.67	1105.64	-2092.17	51.22	163.21	-2104.88	52.28	187.54	-2233.33	75.00	362.88	-2219.43	76.69	406.25	-1927.03	153.89	1132.74	0.00	0.00	0.00	-1945.53	96.60	1443.49	-1959.86	212.64	1441.17	-2171.72	146.99	1527.38	-2255.36	281.18	1397.56	712.47	-287.58	79.19	1313.58	-285.82	76.66	711.57
6.97000	-1879.55	172.50	28.40	-1919.01	168.86	33.89	-3262.36	153.80	1607.14	-2849.35	188.88	1102.62	-2053.91	52.07	172.02	-2085.44	52.78	194.06	-2207.97	72.49	356.64	-2194.29	74.27	400.32	-1920.10	153.85	1133.04	0.00	0.00	0.00	-1939.45	96.76	1444.97	-1955.67	212.70	1442.08	-2163.18	145.75	1526.37	-2245.70	279.18	1398.31	713.01	-287.59	79.30	1313.93	-285.61	76.81	711.90
6.98000	-1879.42	172.37	28.46	-1919.63	169.64	33.54	-3248.21	153.51	1600.17	-2839.46	189.10	1099.50	-2028.32	54.25	180.56	-2063.54	53.21	199.37	-2182.46	69.96	350.36	-2169.01	71.83	394.34	-1913.08	153.80	1133.36	0.00	0.00	0.00	-1933.26	96.89	1446.37	-1940.69	211.89	1443.09	-2154.62	144.51	1525.35	-2236.02	277.18	1399.07	712.82	-288.00	79.01	1313.10	-285.74	76.40	711.86
6.99000	-1879.64	172.53	28.35	-1919.35	169.72	33.77	-3233.96	153.24	1593.07	-2829.48	189.31	1096.28	-2003.56	55.14	187.61	-2029.34	53.06	205.96	-2156.79	67.42	344.02	-2143.58	69.37	388.32	-1905.97	153.74	1133.68	0.00	0.00	0.00	-1926.96	97.00	1447.65	-1938.20	212.14	1443.72	-2146.05	143.25	1524.32	-2226.32	275.18	1399.84	712.66	-288.08	78.95	1314.01	-285.93	76.61	712.19
7.00000	-1879.81	173.01	28.20	-1919.44	169.50	33.55	-3219.60	152.97	1585.84	-2819.39	189.51	1092.97	-1990.44	54.52	193.29	-2010.00	52.97	210.11	-2130.97	64.86	337.62	-2118.00	66.90	382.24	-1898.78	153.69	1134.01	0.00	0.00	0.00	-1920.51	97.09	1448.82	-1929.59	211.74	1444.42	-2137.47	141.99	1523.28	-2216.59	273.17	1400.63	712.52	-287.84	78.90	1313.93	-285.57	76.76	711.62
7.01000	-1880.30	173.37	28.06	-1918.68	168.80	33.92	-3205.16	152.71	1578.48	-2809.21	189.72	1089.55	-1963.39	54.16	198.04	-1977.79	52.86	215.34	-2104.99	62.29	331.18	-2092.28	64.40	376.12	-1892.18	152.90	1134.69	0.00	0.00	0.00	-1913.90	97.17	1449.87	-1921.27	211.19	1444.66	-2128.86	140.71	1522.24	-2206.85	271.16	1401.43	712.83	-287.84	78.95	1314.07	-285.54	76.87	712.23
7.02000	-1880.63	173.72	27.90	-1920.44	170.41	33.04	-3190.61	152.47	1570.98	-2798.92	189.92	1086.04	-1929.53	53.39	206.22	-1940.49	51.70	220.24	-2078.86	59.71	324.69	-2066.41	61.88	369.95	-1885.55	152.91	1135.07	0.00	0.00	0.00	-1907.11	97.23	1450.79	-1910.36	210.71	1444.86	-2120.25	139.43	1521.19	-2197.08	269.14	1402.24	712.71	-287.84	79.02	1313.27	-285.87	76.57	712.09
7.03000	-1881.00	173.78	27.81	-1920.09	169.98	33.29	-3175.96	152.23	1563.36	-2788.54	190.12	1082.44	-1879.75	53.17	213.51	-1918.31	50.54	222.70	-2052.57	57.11	318.14	-2040.39	59.35	363.73	-1878.56	152.54	1135.24	0.00	0.00	0.00	-1900.12	97.28	1451.56	-1913.37	210.80	1444.90	-2111.62	138.14	1520.13	-2187.29	267.12	1403.07	712.39	-287.65	79.07	1313.64	-286.03	76.73	711.31
7.04000	-1881.08	173.60	28.03	-1918.38	169.15	33.57	-3161.21	152.00	1555.59	-2778.05	190.32	1078.73	-1870.79	49.23	214.93	-1881.13	49.69	227.43	-2026.12	54.49	311.54	-2014.22	56.79	357.47	-1872.36	153.13	1135.45	0.00	0.00	0.00	-1892.92	97.32	1452.19	-1894.51	210.96	1444.49	-2102.97	136.83	1519.07	-2177.48	265.10	1403.91	712.78	-287.87	79.12	1313.45	-286.03	76.51	711.22
7.05000	-1881.60	174.33	27.70	-1917.47	168.85	33.89	-3146.37	151.79	1547.69	-2767.46	190.51	1074.92	-1826.78	48.92	221.13	-1846.51	48.49	231.42	-1999.52	51.86	304.89	-1987.91	54.22	351.15	-1865.80	153.77	1135.40	0.00	0.00	0.00	-1885.49	97.35	1452.65	-1880.89	210.47	1444.29	-2094.31	135.52	1517.99	-2167.65	263.07	1404.77	712.40	-287.84	78.95	1313.69	-285.74	76.66	711.71
7.06000	-1881.10	174.10	27.83	-1917.08	168.92	34.08	-3131.42	151.58	1539.66	-2756.77	190.70	1071.02	-1807.06	40.83	221.88	-1811.37	47.72	234.86	-1972.76	49.22	298.19	-1961.44	51.63	344.79	-1859.20	153.53	1135.77	0.00	0.00	0.00	-1877.81	97.38	1452.95	-1873.67	209.75	1444.52	-2085.63	134.20	1516.91	-2157.80	261.03	1405.63	712.28	-287.93	78.91	1313.70	-285.62	76.73	711.69
7.07000	-1881.25	174.50	27.71	-1917.68	169.92	33.76	-3116.38	151.39	1531.49	-2745.97	190.88	1067.01	-1782.21	39.46	224.45	-1795.92	42.61	237.24	-1945.85	46.56	291.44	-1934.83	49.01	338.37	-1852.64	153.39	1136.11	0.00	0.00	0.00	-1869.85	97.40	1453.08	-1872.59	209.70	1444.92	-2076.94	132.87	1515.83	-2147.92	259.00	1406.51	711.85	-287.87	78.86	1312.96	-285.24	76.47	711.40
7.08000	-1881.86	175.33	27.36	-1918.85	171.00	33.38	-3101.23	151.20	1523.18	-2735.08	191.06	1062.90	-1742.61	36.92	229.23	-1766.03	41.35	239.61	-1918.77	43.88	284.63	-1908.07	46.38	331.91	-1845.61	152.94	1136.37	0.00	0.00	0.00	-1861.61	97.42	1453.02	-1865.65	209.33	1445.06	-2068.24	131.53	1514.73	-2138.03	256.95	1407.41	712.92	-287.57	79.09	1312.95	-285.76	76.42	711.38
7.09000	-1881.24	174.89	27.40	-1916.78	168.78	34.41	-3085.98	151.03	1514.74	-2724.07	191.24	1058.69	-1709.60	39.48	232.28	-1736.88	39.75	241.37	-1891.54	41.20	277.78	-1881.16	43.73	325.40	-1840.08	154.14	1136.34	0.00	0.00	0.00	-1853.06	97.45	1452.76	-1855.09	208.54	1444.13	-2059.52	130.17	1513.63	-2128.11	254.91	1408.32	712.47	-287.53	79.09	1313.02	-285.95	76.41	711.34
7.10000	-1881.63	175.38	27.12	-1919.12	170.75	33.32	-3070.64	150.87	1506.16	-2712.97	191.41	1054.38	-1681.58	38.56	234.44	-1708.07	40.36	242.45	-1864.15	38.49	270.86	-1854.10	41.05	318.84	-1833.85	154.54	1136.41	0.00	0.00	0.00	-1844.18	97.47	1452.30	-1845.82	208.53	1443.57	-2050.79	128.81	1512.52	-2118.18	252.85	1409.24	712.53	-287.56	79.13	1313.42	-285.72	76.76	712.28
7.11000	-1881.56	175.38	27.04	-1919.12	170.40	33.48	-3055.19	150.72	1497.44	-2701.76	191.58	1049.97	-1649.91	37.16	236.97	-1679.31	39.18	243.43	-1836.60	35.77	263.90	-1826.88	38.36	312.23	-1827.05	153.96	1136.52	0.00	0.00	0.00	-1834.96	97.50	1451.63	-1843.00	209.02	1443.33	-2042.04	127.44	1511.40	-2108.22	250.80	1410.18	712.32	-287.71	78.84	1313.47	-285.56	76.82	711.89
7.12000	-1881.80	175.41	26.81	-1919.33	170.48	33.18	-3039.64	150.57	1488.58	-2690.44	191.74	1045.45	-1617.74	34.83	238.66	-1652.34	38.37	243.40	-1808.89	33.04	256.88	-1799.52	35.65	305.57	-1820.89	154.40	1136.35	0.00	0.00	0.00	-1827.09	97.30	1451.04	-1845.82	209.17	1443.57	-2033.28	126.06	1510.28	-2098.24	248.74	1411.13	712.69	-287.74	79.09	1313.68	-285.47	76.80	712.45
7.13000	-1881.63	175.30	26.92	-1918.53	169.42	33.84	-3023.99	150.44	1479.59	-2679.02	191.90	1040.83	-1592.93	32.63	237.94	-1621.12	35.98	242.52	-1781.02	30.29	249.81	-1772.01	32.92	298.86	-1814.11	153.91	1136.14	0.00	0.00	0.00	-1821.05	97.74	1450.47	-1837.88	208.92	1442.63	-2024.50	124.67	1509.15	-2088.25	246.68	1412.09	712.40	-287.81	79.09	1314.14	-285.44	76.97	711.92
7.14000	-1882.05	175.70	26.69	-1919.79	170.77	33.09	-3008.23	150.32	1470.45	-2667.49	192.06	1036.11	-1568.45	32.44	235.61	-1589.75	31.12	241.19	-1752.99	27.53	242.69	-1745.37	30.96	292.86	-1807.88	154.13	1135.81	0.00	0.00	0.00	-1814.44	97.61	1449.88	-1832.82	208.72	1441.84	-2015.71	123.27	1508.01	-2078.23	244.61	1413.07	712.73	-287.48	79.20	1313.77	-285.65	76.71	712.00
7.15000	-1882.23	175.98	26.48	-1919.41	170.26	33.41	-2992.38	150.22	1461.17	-2655.86	192.21	1031.28	-1540.61	30.34	231.74	-1559.06	29.86	238.20	-1724.01	24.29	236.67	-1717.81	27.44	287.14	-1802.24	155.00	1135.38	0.00	0.00	0.00	-1808.65	97.46	1449.33	-1821.59	208.51	1441.03	-2006.90	121.86	1506.86	-2068.19	242.54	1414.07	712.53	-287.74	79.08	1313.31	-285.87	76.67	712.15
7.16000	-1881.73	175.48	26.71	-1919.36	170.89	33.08	-2976.42	150.12	1451.75	-2644.11	192.36	1026.35	-1506.55	29.31	228.15	-1534.79	29.23	232.63	-1697.12	22.35	229.84	-1692.10	25.31	280.86	-1795.61	154.78	1134.80	0.00	0.00	0.00	-1802.34	97.27	1448.54	-1811.23	208.66	1440.49	-1998.08	120.44	1505.70	-2058.13	240.46	1415.07	712.32	-287.82	78.85	1313.48	-285.82	76.65	711.91
7.17000	-1881.81	175.85	26.49	-1919.23	170.56	33.34	-2960.36	150.03	1442.19	-2632.26	192.50	1021.31	-1485.38	29.24	220.60	-1505.18	28.71	226.50	-1670.37	19.76	223.08	-1666.23	22.62	274.48	-1788.64	154.14	1134.14	0.00	0.00	0.00	-1794.83	97.29	1447.66	-1797.74	209.41	1440.06	-1989.25	119.01	1504.54	-2048.05	238.38	1416.10	712.43	-287.45	79.20	1313.59	-285.86	76.55	711.67
7.18000	-1882.05	176.11	26.26	-1919.70	171.16	33.04	-2944.20	149.96	1432.49	-2620.30	192.64	1016.17	-1459.26	29.86	213.64	-1479.11	28.54	219.43	-1643.14	15.63	216.87	-1641.60	20.04	268.19	-1783.16	155.32	1133.40	0.00	0.00	0.00	-1788.54	97.32	1446.77	-1810.22	208.78	1439.49	-1980.40	117.57	1503.37	-2037.96	236.30	1417.13	712.94	-287.54	79.33	1313.59	-285.66	76.67	711.68
7.19000	-1881.82	175.83	26.41	-1919.98	171.53	32.84	-2927.93	149.89	1422.64	-2608.23	192.77	1010.92	-1439.68	29.22	205.02	-1461.28	28.24	211.01	-1618.79	13.62	209.79	-1618.59	18.12	261.54	-1776.17	154.78	1132.55	0.00	0.00	0.00	-1782.09	97.25	1445.77	-1794.19	208.56	1438.55	-1971.54	116.13	1502.20	-2027.84	234.21	1418.18	712.89	-287.88	79.14	1313.73	-285.66	76.81	711.94
7.20000	-1882.08	176.39	26.02	-1918.48	170.20	33.57	-2911.56	149.84	1412.65	-2596.06	192.89	1005.56	-1408.91	30.50	199.31	-1436.66	29.58	203.97	-1596.10	11.90	202.97	-1595.74	15.30	255.32	-1769.87	155.03	1131.55	0.00	0.00	0.00	-1776.42	97.14	1444.89	-1788.52	208.64	1437.73	-1962.67	114.67	1501.01	-2017.70	232.12	1419.25	712.90	-287.69	79.14	1313.56	-285.47	76.75	711.98
7.21000	-1881.62	176.06	26.15	-1919.23	170.91	33.09	-2895.09	149.80	1402.52	-2583.77	193.02	1000.10	-1384.89	32.41	193.08	-1417.81	29.88	196.37	-1574.09	9.84	196.70	-1574.14	12.71	249.56	-1763.17	154.83	1130.70	0.00	0.00	0.00	-1770.18	97.01	1443.72	-1782.37	208.59	1436.51	-1953.78	113.20	1499.82	-2007.54	230.03	1420.33	713.19	-287.76	79.10	1313.47	-285.48	76.65	711.91
7.22000	-1881.97	176.56	25.86	-1920.73	172.58	32.10	-2878.51	149.77	1392.24	-2571.37	193.13	994.52	-1367.72	34.42	185.96	-1397.43	30.01	190.33	-1552.75	7.59	190.63	-1554.09	10.75	243.73	-1756.45	154.76	1129.58	0.00	0.00	0.00	-1762.74	97.02	1442.36	-1774.78	207.59	1435.00	-1944.87	111.72	1498.62	-1997.36	227.93	1421.42	712.80	-287.61	79.07	1313.46	-285.37	76.61	711.92
7.23000	-1881.01	175.72	26.18	-1919.57	171.67	32.56	-2861.83	149.75	1381.82	-2558.86	193.24	988.84	-1348.31	36.21	179.95	-1376.24	31.40	184.52	-1533.98	7.24	183.99	-1534.93	8.78	238.17	-1749.59	154.29	1128.63	0.00	0.00	0.00	-1756.14	96.73	1441.04	-1768.49	208.01	1433.92	-1935.95	110.23	1497.41	-1987.16	225.82	1422.53	712.01	-287.62	78.82	1313.34	-285.38	76.56	712.44
7.24000	-1882.19	177.05	25.42	-1918.78	171.24	32.81	-2845.04	149.74	1371.25	-2546.24	193.35	983.05	-1330.87	35.82	174.69	-1363.58	31.65	177.67	-1514.06	4.53	178.91	-1517.35	7.27	232.61	-1743.82	155.11	1127.37	0.00	0.00	0.00	-1749.34	96.27	1439.66	-1751.72	207.91	1432.21	-1927.02	108.73	1496.20	-1976.94	223.72	1423.66	712.68	-287.49	79.11	1313.14	-285.11	76.75	712.41
7.25000	-1881.33	176.27	25.80	-1919.06	171.92	32.32	-2828.15	149.74	1360.54	-2533.50	193.45	977.15	-1313.33	36.03	169.55	-1346.43	31.03	173.04	-1498.72	4.97	172.37	-1501.38	5.78	227.65	-1737.02	154.68	1126.28	0.00	0.00	0.00	-1743.63	96.00	1438.44	-1744.95	208.61	1431.12	-1918.08	107.22	1494.97	-1966.71	221.61	1424.79	712.15	-287.66	78.90	1313.72	-285.49	76.65	711.83
7.26000	-1881.03	176.27	25.76	-1919.93	173.01	32.02	-2811.16	149.76	1349.68	-2520.65	193.54	971.15	-1304.10	35.60	163.38	-1333.49	30.09	167.92	-1484.77	6.01	165.72	-1489.33	5.63	221.92	-1730.59	155.06	1125.10	0.00	0.00	0.00	-1737.22	95.67	1436.97	-1742.52	208.08	1429.84	-1909.12	105.70	1493.74	-1956.45	219.50	1425.95	712.54	-287.42	79.13	1313.34	-285.41	76.67	711.25
7.27000	-1881.61	176.77	25.49	-1919.66	172.74	32.20	-2794.06	149.79	1338.67	-2507.69	193.63	965.03	-1286.01	34.86	159.93	-1317.96	29.17	163.38	-1471.64	6.31	159.38	-1475.73	5.93	215.02	-1723.42	154.35	1123.92	0.00	0.00	0.00	-1729.20	95.23	1435.20	-1733.86	206.20	1427.72	-1900.14	104.17	1492.51	-1946.17	217.38	1427.12	712.48	-287.63	78.94	1313.31	-285.49	76.87	711.94
7.28000	-1881.53	176.96	25.32	-1917.55	171.10	33.03	-2776.86	149.82	1327.51	-2494.62	193.71	958.80	-1272.92	32.41	154.86	-1306.61	28.89	158.06	-1459.84	6.98	153.16	-1464.29	5.62	209.03	-1717.47	155.04	1122.88	0.00	0.00	0.00	-1722.23	94.66	1433.67	-1728.70	205.25	1426.74	-1891.16	102.63	1491.26	-1935.88	215.26	1428.30	712.80	-287.61	79.04	1313.00	-285.74	76.43	711.83
7.29000	-1881.87	177.27	25.15	-1919.79	173.23	31.97	-2759.54	149.88	1316.21	-2481.43	193.78	952.45	-1265.43	30.74	150.32	-1296.80	27.78	152.61	-1449.21	7.72	147.05	-1454.41	5.99	202.71	-1709.80	154.02	1121.82	0.00	0.00	0.00	-1715.21	94.08	1432.08	-1728.16	205.87	1425.49	-1882.15	101.08	1490.01	-1925.56	213.14	1429.50	712.85	-287.65	79.03	1313.39	-285.96	76.45	711.26
7.30000	-1881.66	177.22	25.02	-1919.13	172.99	32.10	-2742.13	149.94	1304.76	-2468.13	193.85	946.00	-1252.28	31.12	143.41	-1289.13	27.41	146.25	-1440.21	8.16	141.04	-1445.41	6.09	197.01	-1703.82	155.08	1120.77	0.00	0.00	0.00	-1708.96	93.41	1430.68	-1714.87	205.64	1423.91	-1873.14	99.52	1488.74	-1915.23	211.01	1430.71	713.52	-287.99	79.24	1313.21	-285.89	76.51	711.28
7.31000	-1881.51	177.36	24.90	-1917.75	171.86	32.57	-2724.61	150.01	1293.15	-2454.71	193.91	939.43	-1249.01	31.04	136.01	-1279.27	27.31	140.32	-1431.41	7.88	135.45	-1438.06	5.30	190.97	-1696.04	154.09	1119.74	0.00	0.00	0.00	-1702.03	92.79	1429.21	-1702.14	204.89	1422.11	-1864.11	97.95	1487.48	-1904.87	208.88	1431.94	712.95	-287.66	79.27	1313.33	-285.80	76.70	711.89
7.32000	-1881.10	176.96	25.15	-1917.72	171.95	32.62	-2706.98	150.10	1281.40	-2441.18	193.97	932.75	-1243.54	31.86	129.07	-1273.22	27.61	133.60	-1424.17	7.68	129.65	-1429.21	4.29	184.06	-1688.08	153.37	1118.92	0.00	0.00	0.00	-1693.61	92.15	1427.44	-1698.56	203.82	1420.25	-1855.07	96.37	1486.20	-1894.50	206.75	1433.19	712.55	-287.82	79.06	1313.29	-285.69	76.75	711.50
7.33000	-1880.50	176.53	25.31	-1917.72	171.98	32.41	-2689.24	150.20	1269.49	-2427.53	194.02	925.96	-1234.72	31.90	122.42	-1267.31	27.41	126.70	-1417.93	7.23	123.95	-1422.34	3.19	177.88	-1680.46	153.17	1118.03	0.00	0.00	0.00	-1686.66	91.89	1426.06	-1701.68	204.20	1419.58	-1846.01	94.77	1484.91	-1884.11	204.61	1434.45	712.17	-287.54	79.20	1313.13	-285.70	76.62	711.17
7.34000	-1880.98	177.13	24.99	-1916.32	170.94	32.85	-2671.40	150.31	1257.44	-2413.76	194.06	919.06	-1229.18	32.23	115.76	-1259.90	28.21	120.23	-1411.94	6.04	118.57	-1417.12	2.94	171.51	-1672.90	153.11	1117.06	0.00	0.00	0.00	-1678.78	90.62	1424.65	-1701.92	203.21	1418.77	-1836.95	93.17	1483.62	-1873.70	202.47	1435.72	712.92	-287.49	79.45	1313.29	-285.69	76.57	712.15
7.35000	-1880.46	176.70	25.11	-1917.46	172.19	32.44	-2653.45	150.43	1245.23	-2399.87	194.09	912.04	-1230.10	32.83	107.34	-1255.80	28.39	113.07	-1406.12	4.20	113.31	-1411.85	2.11	165.96	-1663.94	151.78	1116.19	0.00	0.00	0.00	-1672.33	89.94	1423.48	-1693.92	202.56	1417.91	-1827.86	91.56	1482.32	-1863.27	200.32	1437.01	712.50	-287.64	79.11	1313.79	-285.47	76.90	711.64
7.36000	-1880.68	176.99	24.89	-1917.32	172.19	32.23	-2635.39	150.56	1232.87	-2385.87	194.12	904.90	-1222.28	32.63	100.62	-1254.66	28.52	105.09	-1401.77	3.19	107.53	-1408.17	1.30	160.16	-1656.07	151.69	1115.43	0.00	0.00	0.00	-1664.78	89.11	1422.56	-1677.52	201.52	1416.63	-1818.89	89.37	1480.91	-1852.82	198.18	1438.32	712.58	-287.58	79.27	1313.83	-285.24	77.02	711.65
7.37000	-1880.35	176.86	24.94	-1917.78	172.69	32.08	-2617.23	150.71	1220.36	-2371.75	194.14	897.65	-1216.86	32.15	93.70	-1253.22	28.38	97.31	-1397.89	2.00	101.74	-1403.92	0.34	153.30	-1647.96	151.60	1114.38	0.00	0.00	0.00	-1655.57	88.17	1421.38	-1666.46	200.53	1414.75	-1812.31	89.05	1479.87	-1842.35	196.03	1439.64	713.04	-287.80	79.32	1312.93	-284.94	76.87	712.65
7.38000	-1879.31	175.91	25.31	-1916.73	171.88	32.62	-2598.96	150.87	1207.69	-2357.51	194.16	890.28	-1216.11	30.64	85.68	-1248.35	27.58	90.88	-1395.24	1.41	95.49	-1401.53	0.79	147.10	-1638.99	150.89	1113.41	0.00	0.00	0.00	-1646.92	86.68	1420.52	-1658.55	199.28	1414.53	-1804.63	87.83	1478.19	-1831.86	193.88	1440.98	712.36	-287.88	79.10	1312.97	-285.20	76.81	712.22
7.39000	-1879.59	176.38	24.96	-1917.52	172.90	32.00	-2580.57	151.04	1194.87	-2343.15	194.16	882.80	-1217.56	28.20	78.29	-1248.42	25.92	83.89	-1392.50	0.38	90.00	-1399.41	0.83	140.93	-1630.04	150.29	1112.60	0.00	0.00	0.00	-1638.83	85.97	1419.79	-1628.56	198.41	1413.84	-1795.12	85.17	1477.02	-1821.36	191.72	1442.33	712.45	-287.79	79.16	1313.67	-285.32	77.05	711.75
7.40000	-1879.13	175.95	25.09	-1915.25	170.90	33.08	-2562.09	151.22	1181.89	-2328.67	194.16	875.20	-1218.57	25.62	71.76	-1247.58	23.67	77.62	-1390.53	-0.99	83.82	-1397.65	1.01	136.46	-1621.10	149.77	1111.69	0.00	0.00	0.00	-1631.43	85.04	1419.21	-1609.30	197.67	1413.30	-1788.62	85.51	1475.90	-1810.84	189.56	1443.70	712.82	-287.74	79.24	1313.67	-285.41	76.83	711.37
7.41000	-1879.66	176.79	24.60	-1915.70	171.52	32.79	-2543.49	151.42	1168.76	-2314.07	194.15	867.48	-1210.68	23.34	67.90	-1244.68	21.29	72.47	-1387.51	-3.24	77.08	-1396.64	0.76	129.27	-1611.02	153.92	1109.22	0.00	0.00	0.00	-1622.72	83.87	1418.90	-1600.89	197.88	1413.48	-1779.24	83.34	1475.01	-1800.30	187.40	1445.08	712.20	-287.56	79.02	1314.00	-285.39	76.90	711.70
7.42000	-1878.79	175.93	25.02	-1916.07	171.94	32.62	-2524.78	151.63	1155.47	-2299.35	194.14	859.65	-1216.52	20.00	60.97	-1240.39	18.96	67.56	-1387.44	-2.41	69.43	-1395.74	0.46	121.91	-1601.98	153.57	1107.97	0.00	0.00	0.00	-1612.37	82.66	1418.45	-1599.51	198.61	1414.15	-1770.61	82.11	1473.90	-1789.74	185.23	1446.48	713.01	-287.56	79.13	1314.46	-285.96	76.85	711.70
7.43000	-1878.89	176.25	24.79	-1915.70	171.85	32.73	-2505.97	151.85	1142.03	-2284.51	194.11	851.69	-1214.17	16.68	54.97	-1246.65	16.80	60.79	-1387.74	-2.01	61.99	-1394.42	0.53	114.84	-1592.13	152.70	1106.95	0.00	0.00	0.00	-1602.97	81.22	1418.13	-1601.33	199.45	1415.09	-1760.42	78.71	1473.12	-1779.16	183.07	1447.90	712.42	-287.79	79.01	1313.69	-285.89	76.91	711.31
7.44000	-1879.02	176.52	24.57	-1915.26	171.91	32.72	-2487.04	152.08	1128.43	-2269.54	194.08	843.62	-1219.08	14.95	48.22	-1245.88	15.68	54.83	-1388.62	-1.43	53.89	-1393.69	0.96	109.10	-1581.50	151.23	1106.04	0.00	0.00	0.00	-1593.61	80.00	1417.81	-1602.55	199.98	1416.06	-1751.20	77.12	1472.28	-1768.56	180.90	1449.33	712.10	-287.63	79.01	1313.67	-285.42	76.79	711.70
7.45000	-1878.64	176.30	24.72	-1915.16	171.90	32.76	-2468.01	152.33	1114.67	-2254.46	194.04	835.43	-1215.37	14.58	42.18	-1247.36	15.42	48.36	-1391.55	1.27	45.13	-1393.44	1.70	104.46	-1571.26	144.62	1106.57	0.00	0.00	0.00	-1585.33	78.84	1417.53	-1599.34	199.78	1416.85	-1743.14	76.53	1471.82	-1757.95	178.72	1450.78	712.17	-288.06	78.96	1312.91	-285.60	76.53	711.75
7.46000	-1878.09	175.86	24.84	-1915.35	172.48	32.30	-2448.86	152.59	1100.75	-2239.24	193.99	827.11	-1219.96	20.38	35.79	-1249.12	19.84	43.07	-1394.64	4.27	38.35	-1393.58	2.70	100.69	-1560.37	147.27	1104.47	0.00	0.00	0.00	-1575.79	77.27	1417.07	-1587.89	198.44	1417.23	-1731.73	72.37	1470.82	-1747.31	176.55	1452.25	712.32	-287.76	79.16	1312.94	-285.64	76.75	711.48
7.47000	-1878.17	176.14	24.56	-1914.53	171.99	32.57	-2429.61	152.86	1086.68	-2223.91	193.94	818.68	-1219.64	27.26	34.33	-1245.82	26.60	41.66	-1397.48	6.11	33.71	-1394.01	3.94	97.58	-1549.83	146.72	1103.29	0.00	0.00	0.00	-1564.26	75.33	1416.48	-1572.14	197.31	1417.67	-1721.84	70.21	1470.29	-1736.66	174.37	1453.73	712.61	-287.43	79.34	1312.30	-285.72	76.57	712.21
7.48000	-1878.20	176.33	24.34	-1913.74	171.25	32.80	-2410.24	153.14	1072.44	-2208.45	193.87	810.13	-1219.28	28.58	32.87	-1241.38	31.90	41.73	-1399.34	8.05	30.64	-1394.63	5.36	94.90	-1538.77	143.86	1102.55	0.00	0.00	0.00	-1554.22	73.73	1416.00	-1562.96	195.13	1417.32	-1710.33	66.32	1469.53	-1726.00	172.18	1455.22	713.05	-287.37	79.35	1312.83	-285.83	76.50	711.93
7.49000	-1877.81	176.08	24.41	-1912.73	170.31	33.26	-2390.77	153.44	1058.05	-2192.87	193.80	801.45	-1218.35	29.08	32.69	-1244.83	31.43	40.48	-1400.25	10.04	28.59	-1395.35	6.92	92.43	-1526.91	141.61	1101.96	0.00	0.00	0.00	-1543.64	71.65	1415.61	-1552.79	193.61	1417.15	-1699.90	63.69	1469.27	-1715.31	170.00	1456.74	712.57	-287.93	79.12	1313.09	-285.89	76.59	712.65
7.50000	-1877.80	176.13	24.26	-1914.30	172.22	32.18	-2371.18	153.75	1043.49	-2177.16	193.72	792.66	-1216.33	30.51	31.51	-1245.38	31.98	39.20	-1400.32	11.98	27.85	-1396.07	8.58	89.94	-1514.60	134.37	1103.11	0.00	0.00	0.00	-1533.79	70.38	1414.31	-1544.30	192.01	1417.04	-1689.78	61.23	1469.23	-1704.61	167.81	1458.27	712.63	-288.10	78.91	1312.99	-285.71	76.63	712.03
7.51000	-1877.50	176.00	24.14	-1914.10	172.02	32.06	-2351.49	154.07	1028.77	-2161.33	193.63	783.74	-1214.50	29.95	30.51	-1244.71	33.79	38.74	-1400.08	13.66	27.18	-1396.68	10.31	87.22	-1503.02	136.16	1101.61	0.00	0.00	0.00	-1522.81	68.77	1413.50	-1534.53	189.82	1417.69	-1679.71	59.45	1469.20	-1693.89	165.62	1459.82	712.43	-287.65	79.06	1313.12	-285.76	76.55	711.71
7.52000	-1877.43	176.04	24.19	-1912.77	171.13	32.32	-2331.68	154.41	1013.90	-2145.37	193.53	774.70	-1218.30	30.38	28.30	-1244.71	33.76	38.05	-1400.09	15.03	25.52	-1397.11	12.05	84.04	-1491.11	133.98	1101.28	0.00	0.00	0.00	-1510.61	66.17	1413.55	-1522.42	187.11	1418.45	-1669.45	57.28	1469.35	-1683.15	163.43	1461.38	712.31	-287.55	79.06	1313.70	-285.01	77.11	712.12
7.53000	-1877.12	175.74	24.36	-1910.98	169.28	32.95	-2311.76	154.76	998.86	-2129.28	193.42	765.53	-1213.15	30.77	28.65	-1244.72	34.72	37.35	-1400.48	16.05	24.07	-1397.24	13.77	80.18	-1479.36	131.41	1101.25	0.00	0.00	0.00	-1499.26	64.29	1414.16	-1511.97	184.97	1419.23	-1658.09	54.04	1469.68	-1672.39	161.24	1462.96	712.17	-287.58	78.97	1313.46	-285.44	76.95	712.04
7.54000	-1876.75	175.49	24.48	-1912.21	170.94	31.93	-2291.72	155.12	983.65	-2113.06	193.30	756.24	-1209.71	31.42	28.92	-1244.82	35.06	36.94	-1400.41	16.35	23.71	-1397.24	16.01	72.74	-1467.41	127.66	1101.22	0.00	0.00	0.00	-1489.24	62.25	1414.98	-1501.72	182.37	1420.11	-1647.21	51.02	1469.99	-1661.62	159.04	1464.56	712.63	-287.22	79.32	1312.96	-285.46	76.72	712.07
7.55000	-1877.08	176.04	24.38	-1910.50	169.16	32.30	-2271.58	155.50	968.28	-2096.72	193.17	746.83	-1214.62	32.21	26.99	-1244.75	35.16	36.59	-1401.33	17.60	23.13	-1396.21	15.15	71.65	-1455.60	124.51	1101.45	0.00	0.00	0.00	-1477.12	59.92	1415.82	-1496.36	178.84	1420.09	-1638.36	50.35	1470.24	-1650.82	156.84	1466.17	712.36	-287.69	79.16	1313.12	-286.08	76.73	711.59
7.56000	-1877.63	176.86	24.09	-1911.03	170.24	31.62	-2251.32	155.89	952.75	-2080.25	193.04	737.29	-1212.07	32.15	26.70	-1245.05	35.58	35.99	-1400.66	17.10	23.66	-1397.00	17.68	68.79	-1443.71	120.64	1101.91	0.00	0.00	0.00	-1467.38	57.59	1416.72	-1486.04	176.31	1420.85	-1626.88	47.18	1470.86	-1640.02	154.64	1467.80	712.46	-287.54	79.24	1313.41	-285.98	76.77	711.37
7.57000	-1876.91	176.48	24.29	-1908.81	168.67	32.04	-2230.95	156.29	937.06	-2063.65	192.89	727.63	-1213.46	32.34	25.73	-1244.32	36.05	36.03	-1400.48	17.24	23.76	-1397.97	20.59	67.10	-1432.42	116.47	1102.64	0.00	0.00	0.00	-1456.25	55.28	1417.83	-1471.09	174.87	1422.84	-1615.36	43.67	1471.88	-1629.19	152.43	1469.45	712.63	-287.90	79.23	1313.32	-285.12	76.98	711.56
7.58000	-1875.99	176.22	24.35	-1905.65	167.43	32.49	-2210.47	156.71	921.20	-2046.92	192.74	717.84	-1210.60	32.27	25.78	-1244.43	36.08	35.62	-1400.72	17.66	23.57	-1397.16	20.53	67.17	-1420.63	112.76	1103.86	0.00	0.00	0.00	-1445.40	53.45	1419.22	-1461.91	171.97	1423.38	-1603.07	40.02	1473.33	-1618.35	150.23	1471.11	712.87	-287.80	79.27	1313.54	-285.34	76.96	712.09
7.59000	-1874.78	176.31	23.76	-1902.36	167.20	33.01	-2189.88	157.14	905.17	-2030.07	192.57	707.92	-1209.29	32.83	25.55	-1244.60	35.77	35.20	-1401.15	18.44	23.18	-1396.62	20.36	67.13	-1409.46	109.44	1105.31	0.00	0.00	0.00	-1434.20	51.33	1420.65	-1452.51	169.43	1424.63	-1592.13	37.87	1475.15	-1607.49	148.02	1472.79	712.23	-287.66	79.15	1312.84	-285.55	76.66	711.78
7.60000	-1872.61	176.56	22.87	-1895.37	164.72	35.69	-2169.17	157.58	888.98	-2013.08	192.40	697.88	-1213.46	33.03	24.12	-1244.11	36.21	35.56	-1400.28	17.37	23.68	-1395.68	19.24	67.69	-1398.82	106.03	1107.19	0.00	0.00	0.00	-1425.08	49.35	1422.20	-1443.76	167.26	1426.07	-1582.79	36.92	1477.00	-1596.88	145.91	1474.63	712.41	-287.49	79.09	1312.85	-285.17	76.75	711.60
7.61000	-1868.23	176.07	22.16	-1886.22	161.22	39.62	-2148.34	158.04	872.62	-1995.96	192.21	687.71	-1214.80	33.32	23.26	-1244.30	35.91	35.16	-1400.31	17.39	23.64	-1395.04	18.53	67.94	-1388.51	102.10	1109.02	0.00	0.00	0.00	-1414.56	47.51	1423.98	-1433.15	165.09	1427.76	-1571.53	34.11	1478.53	-1586.04	144.25	1475.97	712.81	-287.42	79.28	1312.87	-285.47	76.79	711.70
7.62000	-1862.69	174.98	21.62	-1879.35	161.97	43.07	-2127.41	158.51	856.09	-1978.70	192.02	677.41	-1213.39	33.46	23.39	-1244.18	36.14	35.28	-1400.26	16.92	23.76	-1394.86	18.30	67.69	-1378.66	99.03	1110.80	0.00	0.00	0.00	-1403.58	45.46	1425.68	-1420.08	162.89	1429.38	-1560.62	31.29	1480.02	-1576.82	140.56	1477.48	712.90	-287.97	79.00	1312.95	-285.71	76.72	711.42
7.63000	-1856.24	171.65	21.68	-1871.58	162.06	48.43	-2106.36	158.99	839.40	-1961.32	191.82	666.98	-1211.49	33.43	23.81	-1244.34	35.85	35.13	-1400.38	17.25	23.58	-1394.43	17.75	67.91	-1369.76	96.15	1112.40	0.00	0.00	0.00	-1393.14	43.24	1427.46	-1411.25	161.25	1431.00	-1550.78	29.22	1481.56	-1566.58	138.91	1479.11	712.82	-287.90	79.15	1312.81	-285.71	76.63	711.73
7.64000	-1848.95	165.98	27.30	-1865.97	163.12	55.59	-2085.19	159.49	822.54	-1943.80	191.60	656.43	-1213.31	33.20	23.52	-1244.38	35.90	35.10	-1400.28	16.87	23.68	-1394.25	17.47	68.00	-1360.84	93.14	1113.73	0.00	0.00	0.00	-1382.56	41.49	1429.21	-1401.45	158.95	1432.66	-1542.62	29.10	1483.30	-1557.30	136.84	1480.62	713.25	-287.55	79.24	1313.01	-285.77	76.66	711.78
7.65000	-1842.75	166.69	38.02	-1847.79	168.82	65.02	-2063.91	160.00	805.50	-1926.16	191.38	645.74	-1209.87	33.24	24.18	-1244.20	36.33	35.23	-1400.48	17.38	23.52	-1393.94	17.15	68.17	-1351.86	91.39	1114.82	0.00	0.00	0.00	-1374.06	39.77	1430.76	-1390.87	157.32	1434.16	-1533.37	27.82	1484.79	-1547.07	136.26	1482.00	712.66	-287.43	79.21	1313.14	-285.66	76.58	711.82
7.66000	-1834.91	167.57	50.78	-1843.42	171.98	76.03	-2042.52	160.52	788.30	-1908.37	191.14	634.93	-1212.17	33.54	23.29	-1244.76	36.09	34.93	-1400.73	17.53	23.34	-1393.68	16.93	68.26	-1343.64	90.05	1115.76	0.00	0.00	0.00	-1365.39	38.18	1432.25	-1381.37	155.66	1435.47	-1524.22	26.30	1486.43	-1537.95	134.60	1483.41	712.39	-287.94	79.04	1313.02	-285.78	76.64	711.95
7.67000	-1832.27	173.78	62.16	-1835.83	169.89	89.46	-2021.01	161.06	770.93	-1890.46	190.89	623.98	-1210.53	33.78	23.90	-1244.76	35.85	34.74	-1401.01	17.82	23.25	-1394.05	17.42	68.00	-1335.44	87.90	1116.70	0.00	0.00	0.00	-1355.38	36.52	1433.80	-1372.52	153.90	1436.93	-1515.15	24.70	1487.96	-1529.67	132.00	1484.95	712.80	-287.84	79.27	1313.25	-285.30	76.87	712.23
7.68000	-1828.34	178.42	74.82	-1822.12	169.40	105.11	-1999.38	161.62	753.39	-1872.40	190.64	612.90	-1210.19	34.19	23.84	-1244.67	35.47	35.00	-1401.01	17.50	23.34	-1393.74	16.93	68.24	-1327.51	87.98	1117.41	0.00	0.00	0.00	-1346.94	35.47	1435.42	-1362.87	152.35	1438.26	-1506.07	23.10	1489.34	-1520.65	131.09	1486.41	713.00	-287.43	79.18	1313.56	-285.38	76.92	712.43
7.69000	-1818.10	176.38	90.78	-1812.80	167.92	120.21	-1977.64	162.18	735.67	-1854.22	190.37	601.70	-1214.72	33.04	22.99	-1244.78	35.66	34.93	-1400.65	17.00	23.56	-1393.86	17.13	68.26	-1319.44	86.34	1118.22	0.00	0.00	0.00	-1339.49	33.93	1436.73	-1355.78	150.80	1439.56	-1497.11	21.03	1490.87	-1512.50	129.26	1487.79	712.84	-287.86	79.23	1313.28	-285.80	76.59	711.92
7.70000	-1808.10	174.87	106.83	-1804.63	165.38	135.64	-1955.78	162.77	717.79	-1835.90	190.09	590.36	-1209.46	33.34	24.00	-1244.72	35.60	34.89	-1400.42	16.53	23.66	-1393.71	16.73	68.53	-1311.49	85.48	1119.05	0.00	0.00	0.00	-1331.20	32.82	1438.16	-1346.17	149.77	1440.74	-1488.88	20.04	1492.33	-1503.75	128.68	1489.13	713.05	-287.66	79.31	1313.35	-285.65	76.44	711.67
7.71000	-1796.34	171.83	123.73	-1787.81	162.28	152.67	-1933.81	163.36	699.73	-1817.44	189.80	578.89	-1214.96	33.19	23.02	-1244.60	34.84	35.08	-1400.60	16.58	23.71	-1393.44	16.23	68.93	-1303.87	84.90	1119.83	0.00	0.00	0.00	-1321.16	31.49	1439.46	-1339.61	148.38	1442.02	-1481.35	19.16	1493.78	-1495.69	127.82	1490.44	712.64	-287.87	78.98	1313.60	-285.63	76.61	711.36
7.72000	-1783.46	168.77	140.24	-1774.56	158.77	169.08	-1911.72	163.97	681.50	-1798.84	189.50	567.28	-1214.03	32.93	23.39	-1245.03	34.95	34.96	-1401.58	17.96	22.87	-1393.20	15.77	69.29	-1295.82	84.60	1120.72	0.00	0.00	0.00	-1314.06	30.47	1440.88	-1332.39	147.12	1443.38	-1472.95	17.54	1495.04	-1488.53	125.71	1491.70	713.17	-287.60	79.22	1312.86	-285.87	76.42	711.01
7.73000	-1773.45	167.18	151.00	-1756.51	156.62	185.39	-1889.52	164.59	663.09	-1780.11	189.19	555.54	-1214.69	32.41	23.44	-1245.23	34.39	34.92	-1401.07	17.09	23.17	-1393.75	15.96	69.40	-1288.44	84.05	1121.65	0.00	0.00	0.00	-1306.83	29.41	1442.25	-1324.89	146.04	1444.71	-1465.87	17.20	1496.49	-1480.47	125.22	1492.89	712.49	-287.53	79.05	1312.85	-285.70	76.67	711.26
7.74000	-1753.49	165.30	166.55	-1743.59	153.59	200.53	-1867.19	165.23	644.51	-1761.24	188.87	543.67	-1212.11	31.98	24.05	-1245.48	35.07	35.12	-1401.63	17.61	22.89	-1393.42	15.41	69.77	-1281.20	83.85	1122.58	0.00	0.00	0.00	-1300.10	28.67	1443.52	-1315.18	145.19	1445.93	-1458.52	16.00	1497.85	-1473.24	124.10	1494.32	712.74	-287.43	79.10	1313.03	-285.19	76.97	711.92
7.75000	-1733.20	162.82	181.46	-1728.99	149.88	214.93	-1844.75	165.89	625.76	-1742.23	188.53	531.66	-1209.59	31.78	25.00	-1245.19	34.82	35.50	-1401.56	17.37	22.86	-1393.71	15.47	69.84	-1274.76	83.85	1123.61	0.00	0.00	0.00	-1293.00	27.80	1444.90	-1310.11	143.95	1447.19	-1451.20	15.09	1499.09	-1466.28	122.94	1495.38	712.20	-287.57	79.03	1313.82	-285.44	76.89	711.75
7.76000	-1717.70	158.33	194.74	-1715.43	146.38	227.69	-1822.20	166.55	606.83	-1723.09	188.18	519.52	-1211.10	32.26	25.01	-1245.34	34.86	35.57	-1400.68	16.18	23.39	-1394.07	15.71	69.76	-1267.96	83.42	1124.78	0.00	0.00	0.00	-1286.07	26.69	1446.10	-1301.23	143.54	1448.39	-1444.08	14.33	1500.24	-1458.57	122.71	1496.48	713.24	-287.40	79.37	1313.66	-285.72	76.80	711.91
7.77000	-1703.43	154.71	206.36	-1692.96	144.97	239.85	-1799.52	167.23	587.72	-1703.80	187.83	507.25	-1215.53	32.09	23.99	-1245.50	34.71	35.50	-1400.69	16.09	23.36	-1394.07	15.66	69.84	-1262.01	82.83	1125.90	0.00	0.00	0.00	-1278.59	25.88	1447.40	-1295.40	142.47	1449.52	-1436.38	12.65	1501.48	-1452.01	121.23	1497.74	713.26	-287.91	79.32	1313.01	-285.79	76.49	711.77
7.78000	-1683.47	150.70	219.45	-1678.67	141.64	248.84	-1776.73	167.93	568.44	-1684.38	187.46	494.83	-1213.58	31.85	24.63	-1245.80	35.07	35.51	-1400.59	15.89	23.45	-1393.71	15.07	70.17	-1255.70	81.94	1127.15	0.00	0.00	0.00	-1272.24	25.10	1448.53	-1287.52	141.80	1450.53	-1428.08	10.42	1502.56	-1444.34	121.69	1498.74	712.65	-287.64	79.19	1313.52	-285.63	76.62	711.99
7.79000	-1662.92	148.37	227.29	-1654.99	140.41	256.61	-1753.82	168.64	548.98	-1664.81	187.07	482.28	-1214.83	31.69	24.78	-1245.68	34.50	35.63	-1400.46	15.94	23.53	-1394.18	15.50	70.03	-1249.72	80.74	1128.38	0.00	0.00	0.00	-1264.92	24.25	1449.57	-1281.06	140.72	1451.68	-1421.75	10.33	1503.63	-1437.96	120.19	1499.99	712.26	-287.73	79.08	1313.59	-286.15	76.55	711.42
7.80000	-1643.02	148.77	231.96	-1638.50	139.86	261.12	-1730.79	169.37	529.34	-1645.10	186.68	469.60	-1213.07	32.55	24.76	-1245.52	34.73	35.86	-1400.53	16.03	23.44	-1394.03	15.49	70.17	-1243.86	79.94	1129.58	0.00	0.00	0.00	-1257.92	23.71	1450.75	-1274.50	139.81	1452.79	-1415.76	10.27	1504.71	-1430.73	120.14	1500.73	712.45	-287.78	79.01	1313.22	-285.77	76.49	711.04
7.81000	-1620.53	151.95	233.89	-1615.42	142.72	264.70	-1707.64	170.11	509.52	-1625.25	186.27	456.77	-1214.94	31.08	24.71	-1245.18	34.46	35.97	-1400.86	16.31	23.23	-1394.00	15.54	70.31	-1237.91	79.16	1130.74	0.00	0.00	0.00	-1250.94	23.04	1451.83	-1267.65	139.16	1453.78	-1407.64	8.04	1505.41	-1424.16	119.43	1501.56	712.20	-287.35	79.01	1313.16	-286.12	76.49	711.39
7.82000	-1599.56	151.95	234.20	-1596.26	142.71	264.79	-1684.37	170.86	489.53	-1605.26	185.85	443.81	-1213.69	32.23	24.74	-1245.59	34.72	35.64	-1400.49	15.91	23.44	-1394.44	16.18	70.20	-1231.77	77.53	1131.77	0.00	0.00	0.00	-1243.15	22.15	1452.83	-1261.06	138.69	1454.62	-1401.67	8.13	1506.15	-1417.11	119.31	1502.28	713.00	-287.36	79.30	1312.83	-286.32	76.45	711.39
7.83000	-1577.21	153.03	232.60	-1572.89	143.64	263.46	-1660.98	171.63	469.36	-1585.13	185.42	430.71	-1211.16	31.78	25.06	-1245.32	35.00	35.91	-1400.28	15.75	23.58	-1394.09	15.85	70.47	-1225.79	76.62	1132.61	0.00	0.00	0.00	-1234.60	21.67	1453.47	-1252.67	138.41	1455.31	-1395.00	7.54	1506.75	-1410.86	118.36	1502.76	712.87	-287.62	79.27	1313.21	-285.55	76.84	711.86
7.84000	-1554.20	160.52	227.28	-1543.20	146.70	258.67	-1637.48	172.41	449.00	-1564.86	184.98	417.48	-1214.87	31.39	24.67	-1245.53	34.49	35.85	-1400.88	16.13	23.36	-1394.40	16.36	70.46	-1219.43	75.90	1133.47	0.00	0.00	0.00	-1229.74	21.06	1454.07	-1247.09	137.74	1456.01	-1388.03	6.55	1507.12	-1404.85	117.07	1503.32	712.44	-287.68	79.28	1313.25	-285.35	76.93	712.27
7.85000	-1510.78	160.55	221.81	-1523.29	147.64	252.33	-1613.85	173.21	428.47	-1547.85	183.39	410.71	-1215.98	31.37	23.88	-1245.58	34.61	35.90	-1400.74	16.07	23.41	-1394.21	16.26	70.72	-1213.13	71.55	1134.94	0.00	0.00	0.00	-1224.57	20.64	1454.60	-1240.72	137.35	1456.54	-1381.41	5.66	1507.42	-1398.47	116.15	1503.67	712.45	-287.94	79.11	1313.57	-285.46	76.79	711.91
7.86000	-1492.01	160.45	213.30	-1500.84	147.75	244.25	-1590.11	174.03	407.75	-1529.66	183.85	402.34	-1213.67	31.41	24.44	-1245.89	34.50	35.74	-1400.77	16.38	23.20	-1393.87	15.91	71.12	-1207.71	73.60	1134.44	0.00	0.00	0.00	-1218.61	20.32	1454.67	-1234.46	136.82	1456.61	-1375.45	5.91	1507.80	-1391.73	115.98	1503.93	713.28	-287.81	79.18	1313.52	-285.77	76.62	711.57
7.87000	-1461.95	161.65	205.36	-1467.16	148.31	236.44	-1566.24	174.86	386.86	-1513.12	181.96	391.15	-1213.41	31.53	24.60	-1245.86	34.33	35.89	-1400.18	15.73	23.50	-1393.79	15.86	71.32	-1201.68	73.14	1134.47	0.00	0.00	0.00	-1211.41	19.83	1454.75	-1227.69	136.00	1456.78	-1368.72	5.30	1508.05	-1384.58	116.25	1504.18	712.52	-287.63	79.04	1312.93	-285.65	76.55	711.86
7.88000	-1430.50	161.97	196.09	-1444.72	148.00	225.52	-1548.18	174.42	371.19	-1495.76	180.35	377.76	-1214.64	31.87	24.49	-1245.64	34.93	36.15	-1400.39	15.78	23.57	-1393.62	15.60	71.71	-1195.88	72.00	1134.43	0.00	0.00	0.00	-1204.39	19.52	1454.56	-1222.10	135.43	1456.67	-1362.35	4.95	1507.97	-1379.17	114.40	1504.33	712.62	-287.58	79.18	1312.94	-285.69	76.54	712.08
7.89000	-1404.12	161.46	185.49	-1417.77	148.24	214.37	-1527.77	176.26	354.53	-1476.42	181.41	363.82	-1215.27	31.87	24.29	-1246.03	34.95	36.05	-1399.52	14.88	23.89	-1393.73	15.53	71.90	-1189.31	71.78	1134.46	0.00	0.00	0.00	-1198.55	19.11	1454.34	-1214.41	135.36	1456.46	-1355.33	4.15	1508.01	-1372.41	114.25	1504.31	713.37	-287.53	79.36	1313.28	-285.51	76.67	712.18
7.90000	-1383.05	163.16	173.63	-1384.64	149.51	203.58	-1506.79	177.95	336.26	-1456.75	181.94	348.18	-1217.32	31.20	23.78	-1245.99	33.97	36.06	-1399.64	14.86	23.96	-1393.64	15.56	72.14	-1183.22	71.37	1134.21	0.00	0.00	0.00	-1193.39	18.73	1454.01	-1208.42	134.92	1456.29	-1348.63	3.51	1507.73	-1365.62	114.14	1504.30	712.78	-287.29	79.19	1312.92	-285.68	76.64	711.98
7.91000	-1352.48	164.41	162.22	-1360.96	150.86	190.80	-1485.55	178.33	316.04	-1435.58	183.34	331.59	-1214.41	31.74	24.41	-1246.20	34.03	35.99	-1400.32	15.86	23.45	-1393.56	15.43	72.48	-1176.89	70.67	1133.82	0.00	0.00	0.00	-1185.94	18.49	1453.57	-1202.49	134.57	1455.83	-1341.92	3.29	1507.48	-1358.70	114.45	1503.97	712.63	-287.27	79.08	1312.62	-285.63	76.58	712.42
7.92000	-1319.45	164.04	150.48	-1337.51	151.77	176.79	-1462.68	179.47	295.24	-1414.48	183.43	313.51	-1213.84	30.91	24.83	-1246.15	33.47	36.27	-1399.95	15.58	23.45	-1393.70	15.78	72.50	-1170.76	70.28	1133.31	0.00	0.00	0.00	-1181.03	18.51	1453.09	-1197.30	134.45	1455.40	-1335.75	3.41	1507.32	-1352.86	113.31	1503.80	713.08	-287.33	79.43	1312.14	-285.55	76.30	712.20
7.93000	-1289.02	164.41	138.17	-1303.14	152.59	164.75	-1438.38	180.92	273.82	-1392.04	184.03	294.84	-1213.69	30.56	25.20	-1246.42	32.71	36.12	-1400.23	15.84	23.30	-1393.52	15.52	72.75	-1164.65	69.96	1132.65	0.00	0.00	0.00	-1172.98	18.22	1452.36	-1189.32	134.15	1454.84	-1329.27	3.15	1507.08	-1347.01	112.28	1503.63	713.06	-287.55	79.33	1312.98	-285.45	76.66	712.18
7.94000	-1254.74	165.23	126.87	-1273.43	152.33	151.70	-1414.99	179.04	250.48	-1369.53	183.60	275.43	-1219.06	30.59	24.17	-1246.86	30.72	35.42	-1400.01	15.58	23.56	-1393.21	15.05	73.23	-1158.75	69.99	1131.98	0.00	0.00	0.00	-1168.28	18.08	1451.81	-1184.70	133.89	1454.28	-1322.80	2.83	1506.53	-1340.55	111.85	1503.36	712.51	-287.47	79.09	1313.44	-285.68	76.56	711.89
7.95000	-1223.06	165.46	115.55	-1245.58	153.45	138.43	-1389.78	178.70	228.03	-1345.74	183.09	255.70	-1217.70	30.80	24.68	-1246.29	29.67	35.26	-1399.62	14.74	23.80	-1393.31	15.15	73.40	-1151.70	66.80	1132.32	0.00	0.00	0.00	-1161.50	17.89	1451.16	-1178.40	133.55	1453.52	-1315.77	1.97	1506.01	-1333.76	112.13	1502.92	712.66	-287.64	79.06	1313.65	-286.20	76.48	712.39
7.96000	-1187.00	165.80	106.08	-1207.95	153.45	127.93	-1360.66	181.88	207.17	-1320.94	182.61	236.37	-1214.06	29.44	25.99	-1245.52	29.54	35.14	-1400.33	15.73	23.30	-1393.47	15.35	73.45	-1146.16	69.62	1130.81	0.00	0.00	0.00	-1154.21	17.84	1450.24	-1170.93	133.71	1452.84	-1309.82	2.62	1505.62	-1327.16	112.08	1502.27	712.20	-287.74	78.97	1313.81	-285.94	76.63	712.03
7.97000	-1154.02	165.44	96.89	-1178.00	153.87	116.47	-1331.30	183.44	186.39	-1293.60	184.48	218.81	-1207.14	30.57	28.98	-1244.35	26.82	36.72	-1399.63	15.03	23.70	-1393.12	14.88	73.75	-1140.39	69.95	1129.86	0.00	0.00	0.00	-1148.25	17.75	1449.27	-1163.19	134.19	1452.55	-1303.47	2.86	1505.00	-1319.89	112.66	1501.65	712.75	-287.42	79.18	1314.10	-285.73	76.64	712.57
7.98000	-1119.15	164.67	89.32	-1144.01	152.54	107.46	-1301.51	185.29	166.97	-1265.68	186.39	201.77	-1221.27	29.90	26.01	-1243.81	26.03	37.29	-1399.65	15.03	23.65	-1393.27	15.05	73.89	-1134.29	69.77	1129.09	0.00	0.00	0.00	-1140.67	17.88	1448.29	-1156.76	134.38	1451.79	-1296.56	2.32	1504.23	-1313.94	112.12	1501.09	713.16	-287.67	79.15	1313.13	-285.81	76.50	711.83
7.99000	-1084.77	164.03	83.04	-1114.16	152.56	98.59	-1271.30	186.22	148.50	-1238.36	187.29	185.50	-1209.66	29.49	28.72	-1243.32	25.28	37.91	-1400.00	15.50	23.49	-1393.00	14.80	74.19	-1128.11	69.96	1128.34	0.00	0.00	0.00	-1135.41	18.14	1447.37	-1150.23	134.62	1450.82	-1289.73	2.27	1503.53	-1306.81	113.20	1500.36	713.76	-287.41	79.62	1313.11	-285.40	76.68	712.05
8.00000	-1052.79	162.99	77.40	-1080.33	151.86	92.13	-1243.07	184.95	130.26	-1210.23	188.45	170.76	-1213.30	28.75	27.45	-1243.79	25.22	38.13	-1400.32	15.76	23.17	-1393.45	15.42	74.06	-1121.56	67.78	1128.76	0.00	0.00	0.00	-1129.43	18.24	1446.50	-1144.66	134.78	1450.05	-1284.02	3.47	1502.85	-1301.16	112.37	1499.67	712.87	-287.30	79.30	1312.95	-285.32	76.69	711.59
8.01000	-1018.61	162.15	74.20	-1047.85	150.37	87.00	-1214.29	183.32	113.30	-1183.46	187.77	156.70	-1210.99	28.99	27.95	-1245.52	26.14	37.56	-1399.66	15.19	23.53	-1393.32	15.64	74.14	-1115.60	70.46	1127.17	0.00	0.00	0.00	-1122.75	18.37	1445.44	-1138.47	134.96	1448.99	-1277.62	4.05	1501.93	-1294.59	112.85	1498.64	712.94	-287.66	79.26	1313.27	-285.23	76.89	711.57
8.02000	-987.33	161.25	72.17	-1017.57	150.37	83.11	-1185.93	181.61	97.93	-1156.54	187.75	144.31	-1218.59	28.10	26.15	-1246.22	25.35	37.77	-1399.89	15.45	23.52	-1392.66	15.17	74.53	-1109.34	71.12	1126.27	0.00	0.00	0.00	-1115.55	18.66	1444.25	-1130.78	135.12	1447.63	-1271.02	4.03	1500.81	-1287.85	113.83	1497.70	712.88	-287.50	79.28	1313.29	-285.31	76.89	712.41
8.03000	-953.09	159.55	74.44	-988.52	150.28	80.72	-1155.00	184.42	86.07	-1129.67	187.84	133.41	-1216.35	28.86	26.54	-1247.89	26.37	36.94	-1400.16	15.99	23.32	-1392.21	14.93	74.82	-1102.80	71.27	1125.37	0.00	0.00	0.00	-1109.07	18.88	1443.04	-1124.16	135.52	1446.41	-1264.70	4.96	1499.55	-1281.67	113.85	1496.45	713.32	-287.46	79.49	1313.84	-285.53	76.91	712.21
8.04000	-923.68	159.71	75.38	-960.27	150.68	80.20	-1125.98	185.11	75.37	-1104.14	187.78	124.40	-1212.35	29.03	27.41	-1248.71	27.10	36.28	-1399.45	15.35	23.76	-1392.17	15.00	74.90	-1096.18	71.79	1124.54	0.00	0.00	0.00	-1103.01	19.41	1441.85	-1117.64	135.78	1445.17	-1258.06	5.46	1498.29	-1274.32	115.83	1495.05	712.39	-287.58	79.24	1314.29	-285.62	76.87	711.59
8.05000	-903.45	160.86	75.32	-931.88	151.32	80.91	-1098.04	186.89	67.04	-1078.74	188.66	117.23	-1215.76	29.77	26.70	-1247.88	31.40	35.65	-1399.38	15.43	23.87	-1392.29	15.43	74.83	-1089.41	68.75	1124.54	0.00	0.00	0.00	-1097.79	19.80	1440.79	-1112.01	136.12	1444.07	-1252.00	6.78	1497.09	-1267.76	116.57	1493.70	712.88	-287.41	79.46	1314.01	-285.61	76.83	711.56
8.06000	-869.57	161.42	81.01	-905.89	152.31	82.65	-1071.47	187.91	60.23	-1055.57	188.36	111.03	-1214.88	29.95	24.28	-1248.00	31.94	35.15	-1398.87	15.03	24.28	-1392.36	16.31	74.69	-1083.09	71.59	1122.53	0.00	0.00	0.00	-1090.69	20.41	1439.55	-1105.46	136.88	1442.76	-1246.00	8.27	1495.82	-1261.33	116.76	1492.55	712.67	-287.32	79.24	1313.53	-285.51	76.82	711.74
8.07000	-848.42	161.83	84.18	-882.65	151.79	85.18	-1046.10	189.62	55.33	-1033.61	188.51	106.45	-1214.91	29.48	24.13	-1247.66	32.40	35.17	-1399.47	16.16	23.93	-1392.33	16.87	74.61	-1076.29	72.13	1121.09	0.00	0.00	0.00	-1080.99	21.00	1438.05	-1097.32	137.70	1441.17	-1240.30	10.32	1494.49	-1254.11	118.46	1491.11	713.03	-287.39	79.45	1312.89	-285.82	76.43	711.32
8.08000	-827.51	161.43	88.66	-859.88	151.92	88.77	-1022.83	191.82	51.96	-1012.20	190.58	103.72	-1215.44	29.88	23.63	-1247.55	32.22	35.04	-1398.71	15.47	24.47	-1392.09	17.13	74.64	-1069.63	72.80	1119.76	0.00	0.00	0.00	-1074.26	21.96	1436.75	-1090.27	138.63	1439.81	-1232.84	10.43	1493.03	-1247.37	119.50	1489.72	713.04	-287.64	79.26	1312.41	-285.61	76.53	711.53
8.09000	-803.88	161.18	94.34	-836.44	152.16	93.03	-1000.71	194.22	49.40	-992.79	191.60	101.16	-1215.24	29.75	23.73	-1247.69	32.12	34.72	-1399.31	16.53	24.26	-1391.67	16.78	74.90	-1062.80	72.91	1118.30	0.00	0.00	0.00	-1067.77	22.77	1435.58	-1083.47	139.22	1438.48	-1226.29	11.68	1491.57	-1241.05	120.02	1488.21	711.37	-287.65	78.89	1313.65	-285.56	76.87	712.32
8.10000	-785.57	160.46	99.03	-818.19	151.42	96.09	-980.83	196.10	47.30	-975.13	192.92	99.25	-1211.17	30.46	24.38	-1247.25	33.18	34.95	-1399.20	16.76	24.24	-1391.56	17.17	75.22	-1055.88	73.62	1116.71	0.00	0.00	0.00	-1060.56	23.90	1434.46	-1076.47	140.18	1437.12	-1220.21	13.92	1490.27	-1234.02	121.41	1486.69	712.11	-287.68	79.09	1313.31	-285.58	76.83	711.67
8.11000	-771.19	160.29	102.84	-802.19	151.81	100.15	-963.54	196.92	45.40	-958.61	194.66	97.96	-1218.87	30.39	22.17	-1247.29	32.50	34.77	-1398.61	16.57	24.63	-1391.67	17.76	75.37	-1048.33	74.08	1115.12	0.00	0.00	0.00	-1056.10	25.09	1434.77	-1069.11	141.58	1435.73	-1213.66	15.87	1488.79	-1226.92	122.91	1485.31	712.91	-287.53	79.25	1313.22	-285.18	76.95	711.85
8.12000	-754.50	160.50	107.31	-789.39	151.41	102.95	-946.89	199.46	44.72	-943.81	195.76	96.89	-1214.94	30.09	23.42	-1247.37	32.39	34.58	-1398.95	17.37	24.68	-1391.61	18.14	75.51	-1040.76	74.93	1113.57	0.00	0.00	0.00	-1049.49	26.08	1433.89	-1061.85	142.78	1434.42	-1205.75	16.12	1487.48	-1219.81	124.42	1483.82	712.69	-287.77	79.13	1313.68	-285.53	76.92	711.85
8.13000	-741.37	160.05	110.43	-774.47	151.17	105.69	-932.14	200.95	43.75	-930.28	197.10	96.11	-1216.43	30.09	22.90	-1247.60	32.92	34.31	-1398.66	17.95	24.68	-1391.67	18.54	75.54	-1033.23	75.58	1111.92	0.00	0.00	0.00	-1042.34	27.24	1432.74	-1054.49	144.02	1433.14	-1198.28	17.53	1486.23	-1212.32	126.35	1482.50	712.57	-287.64	79.15	1314.20	-285.51	77.17	711.96
8.14000	-729.71	159.65	112.72	-763.31	151.27	107.28	-919.15	202.33	42.98	-918.33	198.11	95.36	-1214.52	30.81	23.05	-1247.31	33.10	34.45	-1398.55	18.46	24.90	-1391.79	18.95	75.54	-1025.75	76.35	1110.38	0.00	0.00	0.00	-1035.05	28.64	1431.65	-1046.71	145.64	1431.88	-1190.96	19.35	1484.93	-1205.00	128.02	1481.14	712.54	-287.28	79.17	1313.57	-285.63	76.81	711.13
8.15000	-719.65	159.60	113.77	-753.64	152.45	107.68	-908.24	203.36	42.02	-907.70	199.63	94.72	-1216.51	31.01	22.66	-1247.38	32.74	34.42	-1398.23	18.93	25.44	-1391.91	19.34	75.62	-1018.05	77.50	1108.87	0.00	0.00	0.00	-1027.42	29.78	1430.61	-1038.99	147.11	1430.69	-1183.80	21.54	1484.08	-1197.53	129.74	1479.95	712.42	-287.50	79.20	1313.28	-285.29	76.61	710.85
8.16000	-710.90	159.66	113.73	-741.37	153.14	108.24	-898.91	204.23	40.82	-898.73	200.38	93.61	-1211.27	30.23	23.84	-1246.98	32.92	34.60	-1398.27	19.48	25.83	-1391.97	19.70	75.87	-1010.11	79.03	1107.50	0.00	0.00	0.00	-1019.86	31.33	1429.69	-1031.15	148.53	1429.61	-1176.19	23.24	1482.99	-1189.15	132.28	1478.83	712.21	-287.92	79.10	1312.65	-285.51	76.51	711.42
8.17000	-703.49	160.28	112.38	-735.19	151.84	106.55	-890.89	205.71	39.82	-891.62	200.39	91.96	-1214.78	30.41	22.84	-1247.70	32.65	33.84	-1397.71	19.60	26.65	-1391.92	20.02	76.36	-1002.44	79.94	1106.19	0.00	0.00	0.00	-1012.19	33.16	1428.83	-1023.04	150.18	1428.62	-1168.38	24.94	1482.04	-1181.54	133.56	1477.93	712.41	-287.83	79.19	1313.18	-285.62	76.57	711.78
8.18000	-697.03	160.78	110.23	-729.67	152.07	104.13	-885.00	205.73	37.78	-885.52	200.57	90.13	-1215.28	30.42	22.71	-1247.03	32.89	34.32	-1396.98	19.46	27.71	-1391.71	20.28	77.20	-994.61	81.41	1105.06	0.00	0.00	0.00	-1004.27	34.81	1428.13	-1014.88	151.85	1427.71	-1160.64	27.49	1481.32	-1173.62	135.38	1477.01	712.70	-287.20	79.21	1313.86	-285.10	76.89	711.82
8.19000	-691.64	160.96	107.56	-722.55	152.83	101.72	-879.56	206.53	35.92	-879.83	201.77	88.45	-1216.41	30.08	22.79	-1247.12	32.99	33.97	-1396.27	19.22	29.13	-1391.26	20.47	78.47	-986.49	82.13	1104.18	0.00	0.00	0.00	-996.21	36.52	1427.49	-1006.61	153.61	1426.90	-1152.85	29.72	1480.73	-1164.75	138.49	1476.00	712.74	-287.44	79.13	1313.89	-285.19	76.92	711.98
8.20000	-686.90	160.54	104.49	-723.87	153.23	97.26	-876.03	206.08	33.39	-876.15	201.36	85.82	-1211.03	29.66	23.45	-1246.59	33.35	34.17	-1395.69	19.17	30.44	-1390.53	20.57	80.26	-978.14	83.84	1103.40	0.00	0.00	0.00	-988.02	38.20	1426.92	-998.19	155.45	1426.18	-1144.94	32.29	1480.03	-1156.67	140.07	1475.29	711.74	-287.62	78.86	1313.63	-285.61	76.89	712.27
8.21000	-683.43	160.61	100.29	-715.68	154.05	94.21	-873.76	205.49	30.57	-873.12	201.37	83.24	-1214.86	30.48	22.40	-1246.61	32.60	33.85	-1394.88	18.98	32.21	-1389.45	20.56	82.67	-969.82	85.39	1102.67	0.00	0.00	0.00	-979.72	40.02	1426.44	-989.73	157.28	1425.58	-1136.79	34.72	1479.53	-1148.62	141.75	1474.59	711.53	-287.56	78.92	1313.71	-285.34	76.78	712.10
8.22000	-681.27	161.43	94.98	-714.99	153.84	89.88	-871.78	205.29	29.12	-870.64	201.55	80.88	-1215.79	30.62	21.87	-1246.16	32.31	33.92	-1393.88	18.36	34.64	-1387.98	20.43	85.79	-961.46	86.54	1102.13	0.00	0.00	0.00	-971.28	41.88	1426.04	-981.10	159.13	1425.03	-1128.40	36.63	1478.93	-1140.51	143.26	1474.04	712.08	-287.37	79.16	1313.33	-285.41	76.82	711.56
8.23000	-679.41	161.06	89.35	-719.61	154.23	82.39	-870.78	205.09	28.30	-869.56	200.58	78.17	-1218.55	29.69	21.04	-1245.70	32.74	33.92	-1392.71	17.84	37.12	-1386.56	20.62	89.23	-952.95	87.84	1101.79	0.00	0.00	0.00	-962.84	43.93	1425.71	-972.45	160.99	1424.54	-1119.43	38.51	1478.44	-1131.52	145.99	1473.33	712.50	-287.48	79.23	1313.41	-285.64	76.89	711.69
8.24000	-677.88	160.88	83.98	-708.92	152.59	79.42	-869.36	205.59	27.50	-868.17	199.91	75.43	-1213.48	29.63	22.13	-1245.43	32.29	33.75	-1391.10	16.79	40.24	-1385.57	20.70	91.57	-944.01	89.12	1101.42	0.00	0.00	0.00	-954.10	45.78	1425.36	-963.68	162.78	1424.11	-1111.53	41.60	1478.02	-1122.81	148.13	1472.79	712.40	-287.77	79.11	1313.19	-285.70	76.67	711.55
8.25000	-674.84	160.80	77.28	-710.70	152.61	73.09	-868.53	204.80	26.84	-865.84	199.10	73.75	-1232.11	29.93	17.53	-1234.38	31.61	37.11	-1390.92	17.38	42.51	-1384.17	20.38	94.16	-934.95	90.94	1101.20	0.00	0.00	0.00	-945.35	47.77	1425.14	-954.58	164.89	1423.77	-1102.29	42.94	1477.58	-1113.85	150.52	1472.31	712.62	-287.86	79.19	1312.89	-285.32	76.78	711.62
8.26000	-673.54	160.76	69.59	-703.32	152.90	67.61	-867.51	204.47	26.83	-862.57	198.42	73.06	-1214.55	29.41	21.83	-1235.82	31.89	36.54	-1388.99	15.73	46.33	-1381.92	19.05	97.42	-925.85	92.38	1101.03	0.00	0.00	0.00	-936.47	49.82	1425.10	-945.42	166.91	1423.64	-1093.59	45.93	1477.53	-1104.44	153.51	1472.00	712.46	-287.70	79.15	1313.72	-285.26	76.92	711.60
8.27000	-671.14	161.11	63.18	-703.46	152.90	62.32	-867.23	203.46	26.29	-860.07	198.27	72.47	-1212.85	29.09	22.01	-1238.11	31.28	35.69	-1387.75	15.31	49.74	-1380.54	18.98	100.28	-916.63	94.04	1101.10	0.00	0.00	0.00	-927.49	51.94	1425.27	-936.03	168.91	1423.75	-1084.62	48.48	1477.51	-1095.21	155.79	1472.08	712.67	-287.92	79.15	1313.61	-285.64	76.82	711.73
8.28000	-670.48	161.21	57.82	-701.64	153.28	58.21	-866.36	204.12	26.72	-858.64	197.86	72.04	-1214.48	30.05	21.95	-1239.71	30.96	34.64	-1386.07	14.41	53.61	-1378.24	18.37	103.76	-906.83	96.00	1101.39	0.00	0.00	0.00	-918.39	54.05	1425.57	-926.58	171.01	1423.97	-1075.41	50.77	1477.90	-1085.77	158.21	1472.43	712.39	-287.44	79.18	1313.43	-285.81	76.76	711.77
8.29000	-668.69	161.89	52.69	-707.92	153.80	52.75	-865.74	204.61	26.88	-857.18	197.59	71.60	-1214.00	30.53	21.93	-1240.93	30.52	33.69	-1383.65	13.00	58.26	-1375.92	18.13	107.22	-897.20	97.85	1101.79	0.00	0.00	0.00	-909.19	56.32	1425.99	-917.13	173.03	1424.29	-1066.44	53.59	1478.25	-1076.24	160.60	1472.66	712.35	-287.60	79.13	1313.05	-285.42	76.70	711.60
8.30000	-665.35	161.88	48.17	-698.59	154.14	50.07	-865.67	204.59	26.56	-855.47	197.51	70.97	-1213.99	29.29	22.05	-1243.85	32.49	32.29	-1381.14	11.65	63.18	-1372.09	16.46	111.70	-887.36	99.75	1102.32	0.00	0.00	0.00	-899.73	58.37	1426.51	-907.64	175.04	1424.76	-1057.46	56.38	1478.80	-1066.70	162.97	1472.97	712.10	-287.55	79.03	1313.38	-285.21	76.89	711.95
8.31000	-663.92	160.94	43.58	-696.93	153.63	46.87	-865.64	204.41	26.13	-853.08	198.66	71.10	-1208.18	30.11	23.14	-1242.26	30.27	31.89	-1377.96	9.92	68.90	-1368.24	15.51	116.19	-877.57	102.00	1102.96	0.00	0.00	0.00	-890.37	60.60	1427.12	-898.01	177.26	1425.24	-1047.52	57.81	1479.07	-1056.95	166.02	1473.29	712.99	-287.69	79.36	1313.18	-285.82	76.89	712.05
8.32000	-663.14	159.79	40.26	-697.37	151.85	42.79	-865.25	204.54	26.18	-852.02	197.39	70.36	-1215.52	29.97	21.84	-1240.28	29.29	31.41	-1374.99	9.32	74.65	-1363.19	13.79	121.24	-867.86	103.93	1103.57	0.00	0.00	0.00	-880.78	62.51	1427.75	-888.39	179.31	1425.83	-1038.10	60.28	1479.57	-1047.41	168.23	1473.71	713.53	-287.78	79.31	1312.99	-285.91	76.68	712.32
8.33000	-662.78	159.67	37.33	-695.85	152.42	41.34	-865.10	204.66	26.31	-850.60	197.86	70.45	-1214.75	31.16	22.13	-1238.40	29.69	31.16	-1371.21	8.82	80.86	-1356.99	11.74	126.86	-858.36	106.68	1104.33	0.00	0.00	0.00	-871.28	64.57	1428.42	-878.70	181.51	1426.52	-1028.81	63.05	1480.18	-1038.51	169.64	1474.33	712.14	-288.05	78.90	1313.14	-285.64	76.82	712.34
8.34000	-662.30	159.48	35.24	-695.85	153.00	39.44	-865.14	204.10	26.01	-849.57	197.59	70.05	-1215.25	29.53	22.16	-1236.83	29.89	30.57	-1367.09	8.74	87.18	-1349.13	9.08	133.12	-848.97	109.12	1105.15	0.00	0.00	0.00	-861.97	66.83	1429.17	-869.15	183.34	1427.26	-1019.21	65.01	1480.95	-1028.78	172.03	1475.07	712.43	-287.70	79.11	1312.95	-285.90	76.54	711.55
8.35000	-662.10	159.29	33.79	-695.35	152.21	38.51	-864.86	204.69	26.28	-849.05	197.01	69.48	-1212.53	29.15	22.96	-1236.00	30.14	29.88	-1360.48	7.04	94.77	-1339.81	6.53	139.68	-839.21	111.24	1106.17	0.00	0.00	0.00	-852.64	68.99	1429.95	-859.66	185.06	1428.02	-1010.01	67.71	1481.72	-1018.91	174.58	1475.83	712.98	-287.74	79.23	1313.56	-285.43	76.77	711.65
8.36000	-661.77	158.93	32.92	-699.77	151.08	36.20	-864.54	205.02	26.39	-848.66	196.93	69.26	-1211.94	28.55	22.78	-1233.96	30.36	29.32	-1353.50	6.36	102.52	-1329.49	4.68	146.11	-829.58	113.04	1107.32	0.00	0.00	0.00	-843.31	70.96	1430.72	-850.00	187.32	1428.80	-1001.03	70.64	1482.72	-1009.43	176.89	1476.81	712.95	-287.31	79.34	1313.21	-285.37	77.02	711.39
8.37000	-661.70	158.63	32.19	-699.36	152.03	35.71	-864.39	205.36	26.56	-848.00	197.14	69.21	-1210.64	29.03	22.50	-1232.08	30.68	29.11	-1344.58	5.02	110.92	-1317.55	3.16	152.69	-820.47	116.34	1108.50	0.00	0.00	0.00	-834.09	72.98	1431.51	-840.62	189.17	1429.62	-991.52	72.37	1483.75	-1000.11	178.78	1477.91	711.73	-287.47	79.03	1313.29	-285.61	76.81	711.63
8.38000	-661.65	158.79	31.46	-697.08	151.96	36.07	-864.45	205.02	26.50	-847.61	197.14	69.01	-1208.86	28.93	22.30	-1230.17	30.97	29.21	-1335.07	3.78	119.88	-1303.84	1.00	159.87	-811.50	118.54	1109.55	0.00	0.00	0.00	-824.89	74.86	1432.28	-831.32	190.89	1430.48	-982.08	74.44	1484.70	-990.14	181.78	1478.82	712.83	-287.76	79.27	1313.36	-285.54	76.88	712.43
8.39000	-661.67	158.92	30.94	-699.97	151.79	35.06	-864.37	204.77	26.37	-847.36	197.18	68.88	-1207.79	27.77	20.56	-1226.97	30.41	29.83	-1325.13	3.16	129.10	-1289.17	-1.56	167.74	-802.45	120.09	1110.71	0.00	0.00	0.00	-815.77	76.57	1433.06	-821.93	192.70	1431.32	-972.93	76.43	1485.57	-981.42	183.08	1479.78	712.49	-287.70	79.15	1313.69	-285.79	76.76	712.09
8.40000	-661.48	158.58	30.66	-694.85	152.34	35.95	-863.97	205.23	26.55	-847.12	197.33	68.71	-1199.92	26.72	20.19	-1220.38	29.01	31.74	-1313.68	1.63	139.11	-1275.41	-2.32	175.36	-793.41	122.48	1111.81	0.00	0.00	0.00	-806.66	78.12	1433.85	-812.78	194.23	1432.21	-963.92	78.66	1486.39	-972.14	184.90	1480.74	712.57	-287.53	79.19	1313.56	-285.65	76.75	712.01
8.41000	-661.49	158.74	30.32	-697.83	151.85	35.07	-864.30	205.05	26.44	-846.94	197.18	68.36	-1196.11	24.86	18.75	-1215.00	26.86	33.51	-1301.68	0.24	149.22	-1260.46	-3.80	183.43	-784.99	124.42	1112.92	0.00	0.00	0.00	-797.72	79.69	1434.62	-803.57	195.71	1433.05	-955.12	80.76	1487.08	-963.08	186.81	1481.60	712.70	-287.27	79.28	1313.41	-285.60	76.62	711.66
8.42000	-661.41	158.68	30.11	-697.48	151.94	34.77	-864.46	204.89	26.29	-846.55	197.69	68.32	-1188.65	21.22	18.30	-1207.31	23.09	37.11	-1290.00	-0.42	159.00	-1245.42	-4.53	191.15	-776.44	126.44	1113.84	0.00	0.00	0.00	-789.00	81.43	1435.37	-794.38	197.19	1433.86	-946.82	83.79	1488.07	-953.77	188.86	1482.49	713.20	-287.63	79.39	1313.78	-285.28	77.05	712.21
8.43000	-661.09	158.22	30.16	-695.77	152.06	35.08	-863.39	206.03	26.88	-846.43	197.54	68.02	-1182.80	17.61	17.95	-1196.04	20.55	42.88	-1276.76	-0.87	168.28	-1229.29	-4.37	198.64	-767.95	128.99	1114.68	0.00	0.00	0.00	-780.18	82.64	1436.09	-785.33	198.52	1434.63	-937.25	84.10	1488.70	-944.63	190.78	1483.30	713.01	-287.57	79.39	1313.51	-285.45	76.91	712.10
8.44000	-661.34	158.73	29.83	-694.65	152.68	35.18	-863.94	205.32	26.53	-846.49	197.64	67.97	-1164.61	16.74	25.29	-1179.22	20.00	50.16	-1262.55	1.07	174.60	-1213.19	-4.20	206.19	-759.73	130.11	1115.49	0.00	0.00	0.00	-771.35	83.92	1436.75	-776.29	200.05	1435.37	-929.14	86.69	1489.74	-935.88	192.08	1484.12	713.30	-287.19	79.45	1312.99	-285.96	76.72	712.21
8.45000	-661.30	158.81	29.74	-697.82	152.30	34.41	-864.23	204.73	26.22	-846.12	198.10	68.12	-1140.78	21.67	34.16	-1160.01	20.16	56.41	-1243.95	0.52	180.16	-1195.40	-3.53	211.96	-751.42	130.97	1116.29	0.00	0.00	0.00	-762.78	85.26	1437.44	-767.50	201.29	1436.10	-919.78	87.15	1490.51	-927.28	192.81	1485.17	712.50	-287.59	79.09	1313.11	-285.69	76.84	711.94
8.46000	-661.40	158.92	29.68	-699.14	152.48	33.99	-863.50	205.58	26.67	-846.27	197.90	67.97	-1124.79	21.48	37.86	-1142.14	20.99	60.46	-1223.95	0.16	184.26	-1176.09	-2.48	215.97	-743.36	132.06	1117.13	0.00	0.00	0.00	-754.24	86.51	1438.13	-758.74	202.46	1436.83	-910.98	88.47	1491.48	-918.29	194.27	1486.28	712.46	-287.48	79.08	1313.26	-285.68	76.57	712.52
8.47000	-661.46	159.00	29.62	-695.06	152.72	35.49	-863.60	205.83	26.74	-846.22	198.16	67.99	-1103.18	20.95	41.37	-1120.18	20.83	64.30	-1203.50	0.34	187.49	-1155.73	-1.40	218.92	-735.19	132.74	1117.87	0.00	0.00	0.00	-745.46	87.24	1438.85	-750.08	203.37	1437.58	-902.36	89.94	1492.65	-909.24	195.97	1487.29	712.51	-287.79	79.18	1312.85	-285.20	76.66	712.35
8.48000	-661.32	158.60	29.85	-695.12	152.55	35.67	-864.08	204.76	26.27	-846.29	198.10	67.95	-1082.68	20.09	43.53	-1098.47	19.73	66.99	-1182.79	0.87	189.90	-1135.25	-0.19	221.04	-727.26	134.10	1118.61	0.00	0.00	0.00	-737.08	88.57	1439.55	-741.44	204.38	1438.35	-893.35	90.79	1493.79	-900.28	197.62	1488.42	712.47	-287.67	79.16	1313.31	-285.22	76.82	711.92
8.49000	-661.65	159.32	29.56	-695.03	152.82	35.80	-863.86	205.30	26.47	-846.32	198.10	67.90	-1058.05	17.40	46.14	-1074.24	17.66	69.37	-1162.12	2.94	190.69	-1115.38	2.13	222.31	-719.48	134.42	1119.28	0.00	0.00	0.00	-728.63	89.55	1440.31	-732.83	205.21	1439.16	-884.57	91.83	1494.89	-891.63	198.63	1489.73	712.30	-287.60	79.01	1313.28	-285.12	76.72	712.26
8.50000	-661.57	159.06	29.77	-695.01	153.11	35.74	-863.65	205.40	26.53	-845.94	198.98	68.39	-1033.93	14.42	47.44	-1050.56	15.81	70.71	-1140.83	5.04	190.37	-1094.82	4.19	222.72	-711.81	135.21	1120.01	0.00	0.00	0.00	-720.31	90.50	1441.05	-724.19	206.35	1439.88	-875.94	93.12	1496.07	-883.18	199.24	1490.97	712.49	-287.79	79.12	1313.45	-285.16	76.88	711.77
8.51000	-661.53	159.36	29.72	-695.00	153.09	35.74	-863.41	205.91	26.80	-846.21	198.46	68.19	-1006.93	12.64	48.79	-1023.72	16.17	72.49	-1118.95	7.18	188.48	-1073.69	6.58	221.91	-704.38	135.48	1120.83	0.00	0.00	0.00	-712.02	91.46	1441.73	-715.78	207.00	1440.62	-867.81	94.45	1497.08	-874.54	200.23	1492.15	713.41	-287.38	79.24	1313.18	-285.46	76.75	711.58
8.52000	-661.42	159.05	29.98	-695.03	152.58	35.83	-863.94	204.84	26.24	-846.20	198.57	68.34	-978.55	8.26	49.92	-996.58	14.94	72.63	-1095.51	8.54	185.63	-1052.08	9.00	219.94	-696.80	136.11	1121.61	0.00	0.00	0.00	-703.82	92.36	1442.34	-707.40	207.84	1441.32	-859.38	95.22	1498.21	-865.62	201.70	1493.23	712.12	-287.34	78.98	1313.27	-285.53	76.60	711.17
8.53000	-661.60	159.77	29.77	-695.04	153.19	35.93	-864.11	204.64	26.18	-846.07	198.91	68.63	-951.24	6.80	50.15	-970.22	12.46	71.95	-1072.02	10.72	181.14	-1029.78	11.03	216.99	-689.53	136.90	1122.38	0.00	0.00	0.00	-695.63	93.03	1442.96	-698.62	207.67	1441.56	-850.83	95.78	1499.10	-856.92	202.91	1494.27	712.82	-287.25	79.28	1313.25	-285.44	76.66	711.87
8.54000	-661.51	159.50	29.98	-694.78	154.01	36.34	-863.55	205.46	26.55	-845.93	199.31	68.84	-922.04	6.37	49.42	-941.24	12.19	71.11	-1046.93	10.77	176.36	-1006.94	13.13	213.01	-682.44	137.45	1123.06	0.00	0.00	0.00	-687.56	93.80	1443.44	-690.86	208.15	1442.07	-842.94	97.26	1500.03	-848.81	203.44	1495.32	713.22	-287.26	79.30	1313.10	-285.59	76.71	712.20
8.55000	-661.51	159.74	30.00	-694.88	154.47	36.41	-863.58	205.50	26.65	-846.03	199.06	68.93	-894.18	6.71	48.25	-910.55	12.79	69.97	-1022.02	11.86	170.26	-986.43	15.25	209.17	-674.78	134.77	1124.57	0.00	0.00	0.00	-680.52	94.38	1443.87	-683.93	208.46	1442.50	-834.55	97.74	1500.75	-840.71	204.15	1496.10	712.69	-287.13	79.21	1313.38	-285.54	76.71	711.92
8.56000	-661.68	160.33	29.79	-695.16	154.91	36.31	-863.50	205.66	26.75	-845.87	199.20	69.18	-859.15	10.35	46.74	-882.18	13.26	67.80	-997.05	13.97	162.94	-963.31	16.87	202.89	-667.61	138.30	1124.68	0.00	0.00	0.00	-673.02	94.77	1444.16	-676.38	208.98	1442.93	-826.25	98.09	1501.40	-832.62	204.69	1496.92	713.04	-287.33	79.16	1312.91	-285.65	76.64	712.36
8.57000	-661.74	160.68	29.70	-695.33	154.65	36.12	-863.63	205.17	26.57	-845.59	199.47	69.44	-826.15	11.81	45.68	-851.42	15.38	65.19	-971.13	15.36	155.17	-936.30	18.35	195.99	-660.78	139.36	1125.21	0.00	0.00	0.00	-663.82	95.31	1444.54	-666.83	209.58	1443.41	-818.32	98.70	1501.94	-824.48	205.53	1497.54	712.53	-287.34	79.06	1313.21	-285.44	76.66	712.84
8.58000	-661.62	160.73	29.73	-695.22	156.09	36.46	-863.19	205.70	26.91	-845.61	199.56	69.64	-793.50	12.65	44.76	-820.50	17.12	62.87	-944.32	16.48	147.06	-911.91	19.63	189.07	-653.22	140.78	1125.82	0.00	0.00	0.00	-656.10	95.73	1444.78	-659.10	210.00	1443.68	-810.51	99.53	1502.40	-816.40	206.36	1497.95	712.98	-287.43	79.31	1313.07	-285.08	76.90	712.12
8.59000	-661.96	161.52	29.38	-695.81	156.44	36.35	-863.36	205.56	26.91	-845.60	199.24	69.64	-763.93	14.69	42.73	-790.92	18.56	60.16	-917.65	18.29	138.10	-887.05	21.13	181.70	-645.86	140.87	1126.35	0.00	0.00	0.00	-648.33	96.18	1444.96	-651.72	210.45	1443.87	-802.62	99.68	1502.69	-808.61	206.49	1498.32	713.58	-287.24	79.50	1313.07	-285.48	76.92	712.19
8.60000	-661.70	160.81	29.75	-696.00	156.07	36.64	-863.30	205.31	26.96	-845.49	199.29	69.82	-734.36	15.04	40.86	-759.07	19.35	58.10	-890.63	20.83	128.64	-864.41	22.46	174.88	-638.30	138.45	1127.33	0.00	0.00	0.00	-641.57	96.52	1445.12	-645.24	210.81	1444.05	-795.20	100.72	1502.72	-800.34	207.65	1498.45	713.40	-287.18	79.40	1312.83	-285.81	76.74	711.62
8.61000	-661.91	160.87	29.67	-695.28	156.47	37.46	-863.57	204.63	26.69	-845.34	199.13	69.98	-699.85	15.42	40.55	-727.82	20.02	56.06	-862.75	22.94	119.22	-839.44	24.21	167.07	-631.02	141.76	1126.79	0.00	0.00	0.00	-634.17	97.00	1445.00	-638.15	211.16	1443.90	-787.57	101.88	1502.76	-792.28	208.59	1498.39	712.82	-287.63	79.19	1312.81	-285.73	76.53	712.55
8.62000	-661.98	160.70	29.52	-694.49	157.22	38.00	-863.58	204.43	26.70	-844.96	199.54	70.35	-667.81	15.92	40.14	-696.18	20.46	54.41	-834.99	25.54	109.49	-810.62	26.19	158.24	-623.73	143.66	1126.58	0.00	0.00	0.00	-625.15	97.68	1444.88	-629.69	211.57	1443.77	-779.79	102.55	1502.74	-784.45	208.82	1498.33	712.02	-287.55	79.07	1312.47	-285.49	76.52	712.30
8.63000	-662.01	160.77	29.44	-693.43	158.20	38.67	-862.89	205.33	27.27	-844.92	199.23	70.35	-637.76	15.84	39.49	-664.41	21.37	53.31	-806.30	27.33	100.54	-784.83	28.26	150.29	-616.33	144.21	1126.34	0.00	0.00	0.00	-617.41	98.18	1444.61	-621.69	211.97	1443.40	-772.16	103.47	1502.51	-776.29	210.01	1498.03	712.92	-287.31	79.37	1313.23	-285.53	76.67	712.88
8.64000	-661.79	160.96	29.29	-691.61	159.99	40.41	-863.03	204.81	27.26	-844.55	199.65	70.77	-605.82	15.75	39.96	-633.44	20.83	52.36	-778.00	29.31	91.74	-758.97	30.14	142.67	-608.91	144.49	1125.81	0.00	0.00	0.00	-609.60	98.44	1444.21	-614.17	212.37	1442.93	-764.27	103.85	1502.15	-768.45	210.56	1497.56	712.71	-287.60	79.16	1313.76	-285.52	76.83	712.01
8.65000	-661.47	160.86	29.36	-686.35	167.44	45.24	-862.90	204.67	27.43	-843.89	200.35	71.32	-574.47	16.87	40.61	-602.36	21.47	52.02	-748.94	30.93	83.38	-735.34	32.09	135.56	-601.62	142.25	1125.80	0.00	0.00	0.00	-602.88	98.90	1443.85	-607.46	212.78	1442.51	-756.51	104.58	1501.71	-760.62	211.13	1497.02	712.99	-287.40	79.29	1313.91	-285.54	77.03	711.79
8.66000	-661.31	161.01	29.26	-684.06	167.97	46.40	-862.63	204.84	27.66	-844.17	199.63	71.13	-546.45	17.68	41.29	-571.38	22.82	51.84	-720.47	33.54	74.97	-709.73	33.62	128.78	-594.34	146.06	1124.16	0.00	0.00	0.00	-595.54	99.26	1443.00	-599.74	213.11	1441.59	-748.90	105.45	1501.07	-752.79	211.70	1496.37	712.52	-287.45	79.16	1313.42	-285.56	76.92	711.92
8.67000	-661.39	161.30	29.07	-682.79	167.46	45.59	-862.78	204.40	27.61	-843.93	199.46	71.28	-512.57	19.39	43.73	-541.58	24.16	52.16	-691.21	34.34	67.65	-680.25	35.35	120.95	-587.14	147.51	1122.95	0.00	0.00	0.00	-586.48	99.52	1442.02	-590.25	213.38	1440.51	-741.07	106.05	1500.44	-745.09	211.78	1495.64	712.65	-287.09	79.29	1312.39	-285.75	76.46	711.69
8.68000	-661.61	161.67	28.83	-683.84	165.65	42.93	-862.62	204.17	27.91	-843.84	199.49	71.45	-482.02	20.96	46.04	-511.97	25.70	52.92	-661.89	35.02	60.77	-653.82	36.04	114.73	-579.85	147.58	1121.74	0.00	0.00	0.00	-578.74	99.64	1440.98	-582.17	213.68	1439.41	-733.14	106.28	1499.62	-737.39	211.84	1494.79	712.85	-287.32	79.28	1312.82	-284.96	76.64	711.72
8.69000	-661.87	162.00	28.58	-686.58	164.37	40.31	-862.25	204.10	28.15	-843.18	200.00	71.82	-453.40	23.05	48.63	-482.96	27.29	54.33	-633.58	36.90	53.80	-628.20	37.82	108.40	-572.02	148.13	1120.46	0.00	0.00	0.00	-571.10	100.05	1439.87	-573.66	213.73	1438.16	-725.29	106.42	1498.77	-729.44	212.40	1493.79	712.90	-287.62	79.21	1313.27	-285.30	76.73	712.48
8.70000	-662.06	162.20	28.36	-690.02	163.53	38.06	-862.46	203.51	28.17	-843.66	198.98	71.64	-422.80	24.38	52.32	-451.83	28.66	56.85	-604.22	37.29	48.00	-604.25	38.56	102.99	-564.85	145.10	1119.80	0.00	0.00	0.00	-564.35	100.17	1438.87	-566.92	213.88	1437.14	-717.77	107.20	1497.66	-721.69	212.53	1492.73	712.62	-287.55	79.31	1313.62	-285.69	76.86	711.80
8.71000	-662.08	162.19	28.21	-694.60	156.41	36.49	-862.39	202.94	28.20	-842.86	199.91	72.38	-394.39	26.00	56.42	-424.89	28.67	58.48	-575.08	36.68	43.43	-579.31	38.37	99.19	-557.11	147.45	1117.89	0.00	0.00	0.00	-556.89	100.15	1437.52	-560.11	213.94	1435.81	-709.72	107.00	1496.59	-714.04	212.35	1491.52	713.31	-287.31	79.56	1314.15	-285.27	76.94	711.87
8.72000	-661.84	161.86	28.16	-695.27	156.97	36.16	-862.15	202.38	28.54	-842.62	199.98	72.70	-367.73	26.92	60.40	-397.81	29.82	61.29	-546.98	37.15	39.01	-550.75	38.35	94.72	-549.51	146.95	1116.40	0.00	0.00	0.00	-547.87	100.44	1435.94	-551.41	213.99	1434.10	-701.77	106.70	1495.41	-706.01	212.80	1490.24	712.67	-287.48	79.21	1313.56	-285.38	76.88	711.95
8.73000	-661.23	161.07	28.40	-695.36	156.52	36.02	-861.32	202.81	29.36	-842.30	199.82	73.04	-341.68	26.79	65.33	-371.56	30.70	64.74	-519.44	36.96	35.68	-526.31	38.91	91.25	-542.06	147.39	1115.00	0.00	0.00	0.00	-540.11	100.26	1434.46	-543.37	213.91	1432.64	-694.03	106.79	1494.11	-698.25	212.92	1488.93	712.60	-287.56	79.29	1313.87	-285.66	77.03	712.13
8.74000	-661.27	161.30	28.10	-695.30	156.46	35.96	-861.29	201.96	29.39	-841.82	199.93	73.51	-314.46	27.69	71.66	-346.32	30.68	69.08	-492.85	36.68	33.35	-502.45	38.73	88.78	-534.42	146.66	1113.59	0.00	0.00	0.00	-532.44	100.24	1432.97	-535.35	213.67	1431.15	-686.44	106.94	1492.78	-690.74	212.29	1487.58	713.29	-287.41	79.59	1313.36	-285.74	76.89	711.97
8.75000	-661.18	160.89	28.04	-695.18	156.68	35.71	-860.63	202.26	30.27	-841.42	199.81	73.89	-293.21	27.54	77.16	-321.97	30.42	73.79	-467.05	36.53	31.61	-480.63	38.80	86.51	-526.85	143.25	1113.00	0.00	0.00	0.00	-525.74	100.13	1431.62	-529.06	213.53	1429.88	-678.60	106.61	1491.16	-683.10	211.84	1486.06	712.33	-287.55	79.18	1313.69	-285.49	76.96	712.23
8.76000	-654.54	162.29	28.93	-695.20	156.51	35.18	-860.64	201.49	30.53	-841.26	199.49	74.09	-268.43	27.48	83.77	-298.77	29.64	78.82	-442.29	36.06	30.91	-459.65	38.96	85.70	-519.23	144.75	1111.12	0.00	0.00	0.00	-518.28	99.76	1430.10	-521.89	213.23	1428.41	-671.18	107.16	1489.63	-675.24	211.56	1484.54	712.34	-287.61	79.23	1313.57	-285.43	76.89	712.23
8.77000	-655.30	162.35	28.50	-695.12	156.07	34.84	-859.94	201.75	31.32	-840.81	199.45	74.60	-247.40	26.21	89.68	-276.99	29.14	83.79	-419.02	36.48	30.25	-435.45	39.13	84.62	-511.36	144.66	1109.65	0.00	0.00	0.00	-509.12	99.32	1428.29	-512.17	212.83	1426.54	-663.32	106.35	1488.07	-667.38	211.35	1483.01	712.37	-287.37	79.34	1313.54	-285.25	76.97	711.30
8.78000	-657.09	162.69	27.64	-694.92	155.81	34.63	-859.60	201.71	32.14	-840.23	199.71	75.20	-225.12	25.88	96.76	-251.05	28.90	88.49	-396.53	35.70	30.80	-415.03	39.42	84.16	-503.22	144.57	1108.37	0.00	0.00	0.00	-501.30	98.95	1426.77	-504.02	212.44	1425.05	-655.80	106.56	1486.68	-659.67	210.41	1481.46	711.88	-287.42	79.13	1313.28	-285.44	77.00	711.02
8.79000	-659.74	162.69	26.61	-694.37	156.38	35.05	-859.77	200.55	32.35	-840.14	199.13	75.47	-207.75	24.64	102.56	-228.09	28.38	92.99	-375.26	35.24	31.46	-395.57	39.88	84.06	-495.27	143.71	1106.99	0.00	0.00	0.00	-493.40	98.51	1425.27	-496.21	211.91	1423.57	-647.59	105.37	1484.98	-651.66	210.10	1479.99	712.22	-287.79	79.14	1313.30	-285.12	77.13	712.35
8.80000	-659.17	162.79	26.60	-686.61	157.21	36.91	-859.17	201.09	33.50	-839.59	199.35	76.17	-184.77	23.82	110.31	-207.88	27.66	97.20	-355.19	35.50	32.17	-377.90	39.73	84.18	-487.35	140.55	1106.35	0.00	0.00	0.00	-486.51	98.07	1423.94	-488.98	211.45	1422.29	-639.53	104.15	1483.36	-643.61	209.54	1478.47	712.97	-287.71	79.28	1313.16	-285.46	77.11	711.57
8.81000	-660.07	162.92	26.15	-689.81	157.20	35.75	-859.02	200.65	34.09	-839.09	199.38	76.80	-171.68	21.94	115.31	-190.21	26.78	101.06	-336.10	35.82	32.79	-362.08	39.26	84.66	-478.94	142.45	1104.49	0.00	0.00	0.00	-478.66	97.20	1422.64	-481.37	210.68	1421.03	-631.25	103.08	1481.96	-635.64	208.78	1477.05	712.03	-287.66	78.99	1312.75	-285.68	76.94	711.75
8.82000	-659.77	162.87	26.02	-690.41	157.66	35.58	-858.63	200.70	35.15	-838.78	199.09	77.40	-159.10	21.30	119.39	-174.86	25.80	104.47	-318.24	35.41	33.73	-343.82	39.39	84.88	-470.41	142.84	1103.04	0.00	0.00	0.00	-469.03	96.15	1421.03	-472.65	209.73	1419.43	-623.43	102.79	1480.54	-627.69	207.68	1475.69	712.72	-287.38	79.27	1313.65	-285.78	76.97	712.32
8.83000	-658.80	162.91	26.13	-690.66	156.72	35.11	-858.46	200.73	36.14	-837.85	199.95	78.51	-143.16	19.63	124.00	-161.60	24.78	107.38	-301.91	34.87	34.63	-328.40	38.97	85.24	-462.07	142.14	1101.66	0.00	0.00	0.00	-460.80	95.30	1419.82	-464.77	208.94	1418.29	-615.07	101.96	1479.26	-619.66	206.36	1474.32	712.83	-287.44	79.29	1313.83	-285.98	77.03	712.68
8.84000	-661.21	162.83	25.32	-693.24	157.41	34.63	-858.29	200.29	37.08	-837.34	199.99	79.49	-131.16	17.75	127.04	-150.21	23.78	109.69	-287.30	34.48	35.17	-314.49	38.56	85.44	-453.23	141.79	1100.45	0.00	0.00	0.00	-452.46	94.16	1418.71	-456.12	208.10	1417.15	-606.72	100.72	1478.02	-611.54	205.17	1473.11	712.64	-287.69	79.24	1313.67	-285.60	77.16	711.74
8.85000	-659.73	163.05	25.32	-691.96	157.58	34.68	-858.31	199.92	38.04	-836.61	200.39	80.60	-117.83	17.80	130.33	-140.47	22.86	111.32	-274.07	33.47	35.66	-301.85	38.10	85.67	-444.35	137.85	1099.90	0.00	0.00	0.00	-445.27	93.30	1417.76	-449.29	207.35	1416.26	-598.60	99.89	1476.73	-603.19	203.97	1471.92	712.16	-287.48	79.23	1312.97	-285.82	76.71	711.74
8.86000	-661.38	163.23	24.69	-694.12	157.38	33.88	-857.83	200.03	39.35	-836.15	200.43	81.63	-106.82	17.14	131.31	-132.16	22.06	112.21	-262.70	32.74	35.43	-292.47	37.73	84.88	-435.35	139.27	1098.27	0.00	0.00	0.00	-436.98	92.19	1416.93	-441.38	206.19	1415.51	-590.20	98.87	1475.61	-594.89	202.52	1470.81	712.29	-287.72	79.21	1313.22	-285.62	76.84	711.93
8.87000	-660.70	163.36	24.68	-690.83	158.30	34.64	-857.31	200.24	40.71	-835.79	199.86	82.72	-95.20	17.27	131.33	-125.07	21.46	112.28	-253.28	32.93	34.31	-281.42	37.38	83.96	-426.26	138.60	1097.05	0.00	0.00	0.00	-426.80	90.78	1415.86	-431.11	204.79	1414.46	-581.58	97.23	1474.51	-586.34	201.06	1469.77	712.45	-287.64	79.26	1313.62	-285.44	76.85	712.25
8.88000	-659.21	163.07	25.22	-693.55	157.62	34.03	-857.10	199.82	42.13	-834.70	200.69	84.52	-91.32	15.49	128.00	-118.96	21.11	111.44	-245.23	32.44	33.11	-273.35	37.25	82.52	-416.89	137.99	1096.22	0.00	0.00	0.00	-417.92	89.42	1415.05	-422.11	203.50	1413.74	-572.93	96.15	1473.60	-577.74	199.63	1468.91	712.95	-287.91	79.39	1313.09	-285.75	76.84	711.72
8.89000	-660.82	163.21	24.68	-692.09	157.76	34.07	-856.38	200.41	44.06	-833.60	201.16	86.19	-74.75	17.79	126.90	-113.62	21.06	109.62	-239.23	33.84	31.16	-266.79	37.80	80.38	-407.49	136.71	1095.41	0.00	0.00	0.00	-409.04	88.17	1414.33	-413.29	202.13	1413.07	-563.92	94.22	1472.71	-568.99	198.24	1468.01	712.59	-287.31	79.48	1312.98	-285.58	76.81	711.53
8.90000	-662.54	163.30	24.05	-693.64	158.02	33.68	-855.80	200.49	45.85	-832.67	201.40	87.94	-71.25	18.66	121.81	-108.82	21.37	106.74	-235.48	34.37	30.15	-262.59	42.28	76.79	-397.58	135.85	1093.63	0.00	0.00	0.00	-401.19	86.99	1413.67	-405.71	200.99	1412.50	-554.84	92.09	1471.78	-560.46	196.09	1467.19	713.02	-287.32	79.38	1313.30	-285.67	76.87	712.03
8.91000	-660.54	163.26	24.56	-694.09	157.62	33.56	-855.14	200.78	47.94	-831.64	201.58	89.12	-67.56	19.75	115.67	-104.35	22.11	102.73	-233.19	35.48	28.84	-257.62	39.91	75.75	-388.25	135.23	1094.04	0.00	0.00	0.00	-392.34	85.46	1413.12	-396.99	199.58	1412.05	-545.67	90.43	1470.93	-551.38	194.60	1466.39	712.99	-287.71	79.31	1312.86	-285.64	76.80	712.06
8.92000	-661.16	163.30	24.29	-693.33	158.20	33.31	-854.37	200.88	50.01	-833.91	201.20	90.43	-66.45	21.88	108.67	-99.98	23.32	97.50	-231.53	36.90	26.35	-255.18	40.84	72.60	-378.27	134.47	1093.78	0.00	0.00	0.00	-381.62	83.57	1412.45	-385.59	197.83	1411.46	-536.53	88.45	1470.07	-542.27	192.80	1465.73	712.54	-287.67	79.20	1312.75	-285.71	76.70	711.99
8.93000	-660.88	163.23	24.18	-691.15	158.03	33.97	-853.16	201.96	52.74	-831.34	201.53	92.89	-66.67	23.98	100.89	-95.50	25.08	90.99	-230.14	36.85	24.57	-253.46	42.74	69.11	-368.22	132.89	1093.53	0.00	0.00	0.00	-372.42	82.04	1411.94	-377.18	196.21	1411.08	-527.78	87.15	1469.26	-533.14	191.04	1465.00	712.15	-287.79	79.02	1313.00	-285.57	76.66	711.79
8.94000	-658.28	163.30	24.62	-693.18	158.67	33.29	-852.12	202.34	55.30	-830.76	202.29	95.11	-61.91	24.65	91.92	-90.74	27.83	83.37	-228.22	37.76	24.30	-249.22	44.02	68.35	-357.84	131.57	1093.45	0.00	0.00	0.00	-363.12	80.58	1411.54	-368.20	194.67	1410.82	-518.20	84.73	1468.48	-524.06	188.77	1464.43	712.44	-287.44	79.29	1313.11	-285.63	76.71	711.47
8.95000	-661.26	163.34	23.93	-691.16	158.70	33.44	-851.00	202.95	58.28	-827.09	203.28	98.32	-56.30	25.87	82.90	-85.55	29.13	76.03	-226.73	38.65	24.43	-243.60	45.70	67.96	-347.25	130.62	1093.07	0.00	0.00	0.00	-354.98	79.21	1411.23	-360.05	193.24	1410.62	-508.76	83.00	1468.03	-514.63	187.02	1464.06	712.62	-287.45	79.43	1312.72	-285.77	76.57	712.16
8.96000	-659.97	163.03	24.08	-691.75	158.72	33.48	-849.70	203.33	61.31	-824.79	203.73	101.30	-52.14	27.16	74.70	-81.66	30.65	69.12	-225.56	38.93	24.67	-240.02	45.71	67.97	-336.86	129.38	1093.80	0.00	0.00	0.00	-345.41	77.48	1411.50	-349.88	191.60	1411.01	-499.01	81.01	1468.01	-505.15	185.08	1464.13	712.54	-287.35	79.42	1312.51	-285.79	76.87	712.32
8.97000	-660.57	162.81	24.03	-691.24	158.96	33.42	-848.01	204.07	64.99	-820.88	205.31	105.02	-49.37	28.32	66.59	-78.40	31.37	62.93	-224.91	38.51	25.24	-237.31	46.28	68.01	-326.20	127.26	1094.34	0.00	0.00	0.00	-333.69	75.41	1411.77	-337.94	189.67	1411.44	-489.18	79.21	1468.39	-495.36	183.37	1464.48	712.98	-287.43	79.41	1312.77	-285.55	76.92	711.58
8.98000	-659.90	162.92	23.98	-692.00	159.03	32.93	-846.13	204.32	68.88	-821.64	205.56	107.99	-47.68	29.31	59.32	-75.15	34.71	57.22	-224.65	38.22	26.13	-234.48	46.63	67.94	-315.35	125.56	1095.13	0.00	0.00	0.00	-323.63	73.68	1412.30	-327.40	187.94	1412.03	-479.27	77.53	1468.82	-485.72	181.22	1464.99	712.00	-287.42	79.08	1312.81	-285.37	77.02	711.46
8.99000	-656.67	163.16	24.52	-692.13	158.82	32.53	-843.45	205.25	73.38	-814.49	206.22	112.28	-42.69	31.34	53.56	-72.85	35.50	51.82	-224.23	38.21	26.92	-231.55	46.78	67.71	-304.66	123.57	1096.09	0.00	0.00	0.00	-313.60	72.23	1413.05	-317.77	186.28	1412.90	-469.24	75.71	1469.41	-475.89	179.24	1465.63	712.50	-287.32	79.27	1312.96	-285.46	76.94	711.95
9.00000	-660.09	163.18	23.50	-686.50	159.28	33.84	-840.66	205.97	78.14	-812.41	207.61	116.22	-40.47	32.63	48.49	-67.28	38.11	49.48	-223.90	38.72	27.27	-229.32	47.87	67.22	-293.38	121.34	1097.07	0.00	0.00	0.00	-304.84	70.92	1413.74	-309.28	185.23	1413.67	-458.96	73.34	1470.08	-466.24	176.91	1466.39	712.70	-287.46	79.25	1313.00	-285.34	77.01	712.24
9.01000	-657.75	162.03	24.16	-689.04	158.92	33.21	-836.75	207.34	83.79	-804.37	210.22	122.28	-38.19	33.01	44.42	-64.77	38.51	47.96	-223.44	38.89	27.80	-227.64	47.88	67.28	-282.69	119.45	1098.48	0.00	0.00	0.00	-295.17	69.43	1414.87	-299.91	183.99	1414.87	-449.02	71.62	1470.95	-456.51	175.00	1467.21	712.91	-287.50	79.26	1313.16	-285.28	76.98	712.12
9.02000	-659.70	163.36	23.46	-687.09	159.00	33.18	-832.55	208.47	89.80	-797.86	213.22	127.80	-38.46	32.34	40.76	-63.77	38.77	46.29	-222.68	38.44	28.45	-226.22	47.96	67.26	-272.22	117.44	1099.93	0.00	0.00	0.00	-283.34	67.46	1416.16	-288.21	181.96	1416.28	-439.08	69.99	1471.98	-446.68	172.94	1468.21	712.73	-287.31	79.37	1312.87	-285.58	76.85	711.12
9.03000	-658.26	163.41	23.37	-687.67	159.05	32.98	-827.73	209.47	96.16	-790.67	216.02	133.48	-35.00	32.92	38.97	-63.28	39.20	44.94	-222.35	38.73	28.65	-225.11	48.00	67.19	-261.81	115.71	1101.66	0.00	0.00	0.00	-273.27	66.04	1417.40	-278.23	180.21	1417.55	-429.09	68.33	1473.05	-436.80	170.87	1469.48	712.88	-287.32	79.49	1312.49	-285.70	76.80	711.77
9.04000	-656.62	163.67	23.30	-685.89	159.57	32.80	-821.90	211.28	103.30	-782.84	218.73	139.29	-35.62	32.96	36.80	-64.04	39.29	43.39	-222.02	39.13	28.77	-224.28	47.90	67.29	-251.94	113.16	1103.37	0.00	0.00	0.00	-263.13	64.34	1418.58	-268.28	178.44	1418.83	-418.76	65.91	1474.33	-426.78	169.34	1470.82	712.97	-287.52	79.45	1313.01	-285.61	76.88	711.57
9.05000	-655.71	164.05	22.85	-682.96	159.91	33.26	-815.41	213.07	111.30	-774.36	221.36	145.65	-34.72	32.40	35.60	-64.26	39.20	42.37	-221.79	39.09	29.03	-223.58	48.42	67.12	-241.56	111.38	1105.20	0.00	0.00	0.00	-254.33	62.97	1419.60	-259.71	177.00	1419.91	-408.85	64.55	1475.71	-416.93	167.36	1472.26	713.14	-287.80	79.42	1312.70	-285.41	76.87	711.79
9.06000	-654.25	165.70	21.72	-679.46	160.45	34.37	-808.08	215.17	120.09	-765.21	224.23	152.82	-33.87	33.63	34.60	-64.66	39.29	41.59	-221.52	39.31	29.06	-223.03	48.57	67.10	-231.85	109.47	1107.21	0.00	0.00	0.00	-245.11	61.60	1420.70	-250.60	175.45	1421.07	-398.92	62.96	1477.04	-407.16	165.45	1473.78	712.67	-287.48	79.41	1313.24	-285.54	76.84	712.30
9.07000	-653.85	167.08	20.49	-676.18	161.56	35.95	-799.24	218.49	130.12	-755.11	226.77	160.19	-33.71	32.98	33.87	-63.07	39.59	41.78	-221.48	39.78	29.02	-222.53	48.76	67.08	-222.25	107.42	1109.05	0.00	0.00	0.00	-233.86	60.00	1422.06	-239.28	173.35	1422.51	-388.93	60.64	1478.44	-397.36	163.84	1475.25	712.04	-287.26	79.15	1313.13	-285.30	77.03	712.04
9.08000	-649.04	167.95	20.28	-672.38	163.08	37.73	-789.24	222.15	140.69	-744.08	229.69	168.19	-33.78	33.26	33.27	-63.49	39.71	41.26	-221.26	39.50	29.33	-222.03	48.69	67.15	-212.87	105.51	1110.95	0.00	0.00	0.00	-224.34	58.44	1423.22	-229.90	171.83	1423.74	-379.57	59.59	1479.93	-387.86	162.26	1476.68	711.47	-287.59	78.94	1313.68	-285.51	76.95	711.84
9.09000	-646.74	168.90	18.76	-666.77	165.06	40.28	-778.76	224.42	151.15	-732.35	231.50	175.99	-32.49	33.66	33.19	-63.88	40.06	40.92	-221.07	39.15	29.61	-221.84	49.10	66.96	-203.63	104.21	1112.74	0.00	0.00	0.00	-215.05	57.20	1424.41	-220.63	170.41	1424.98	-370.37	58.37	1481.23	-378.48	160.82	1478.08	712.76	-287.40	79.31	1313.44	-285.64	76.89	711.83
9.10000	-643.80	170.68	17.72	-659.31	166.88	43.18	-767.19	226.82	161.85	-719.21	233.73	184.17	-32.03	33.25	33.05	-63.74	40.04	40.86	-221.05	39.21	29.65	-221.52	49.22	66.94	-194.67	102.31	1114.20	0.00	0.00	0.00	-206.89	55.97	1425.47	-212.65	169.18	1426.06	-361.12	56.93	1482.47	-369.33	159.43	1479.39	713.17	-287.62	79.38	1312.98	-285.21	76.83	712.42
9.11000	-639.39	172.43	16.81	-650.60	169.24	46.86	-754.59	228.94	172.99	-705.45	234.44	191.96	-32.76	33.25	32.45	-62.83	40.01	41.00	-220.98	39.32	29.64	-221.28	49.29	66.92	-186.05	100.84	1115.75	0.00	0.00	0.00	-198.34	54.89	1426.72	-204.32	167.95	1427.28	-352.15	55.86	1483.74	-360.39	158.08	1480.63	712.49	-287.47	79.18	1313.25	-285.07	76.86	712.09
9.12000	-632.72	174.34	17.21	-643.36	171.90	49.87	-741.03	229.93	183.08	-690.20	235.33	199.62	-32.37	33.33	32.55	-62.56	39.90	40.87	-221.08	39.52	29.49	-221.12	49.23	66.94	-177.46	99.99	1116.92	0.00	0.00	0.00	-187.86	53.76	1428.24	-193.89	166.40	1428.79	-343.22	54.05	1485.00	-351.68	156.60	1481.88	712.42	-287.36	79.22	1313.30	-285.22	76.96	712.09
9.13000	-621.09	177.32	21.89	-629.75	174.63	54.87	-726.12	230.69	190.88	-674.94	236.37	206.67	-32.81	33.49	32.09	-62.72	39.79	40.62	-221.13	39.61	29.49	-220.91	49.15	67.03	-169.14	99.24	1118.04	0.00	0.00	0.00	-179.11	52.64	1429.55	-185.42	165.16	1430.06	-334.50	52.99	1486.23	-343.08	155.35	1483.11	712.24	-287.46	79.06	1312.82	-285.54	76.71	711.86
9.14000	-602.63	180.52	28.63	-613.37	177.07	60.56	-710.87	230.22	196.93	-659.32	236.06	212.67	-32.82	33.30	32.04	-63.25	40.09	40.36	-221.05	39.44	29.51	-220.91	49.17	67.04	-160.87	98.98	1118.97	0.00	0.00	0.00	-170.57	51.56	1430.81	-177.11	164.05	1431.30	-325.85	52.03	1487.52	-334.66	154.18	1484.29	712.50	-287.39	79.19	1312.98	-285.51	76.73	712.36
9.15000	-589.11	183.98	31.40	-598.45	179.32	64.63	-693.50	230.60	202.27	-641.80	236.53	217.95	-30.56	33.50	32.75	-63.91	39.93	40.20	-224.29	34.04	31.46	-220.87	49.19	67.04	-152.48	97.98	1119.78	0.00	0.00	0.00	-165.29	50.14	1431.56	-170.03	162.99	1432.40	-317.49	50.99	1488.77	-326.46	152.89	1485.56	712.55	-287.36	79.35	1313.60	-285.53	76.73	712.04
9.16000	-568.47	186.80	36.05	-579.75	181.26	68.39	-675.80	230.71	206.34	-624.04	236.22	221.68	-31.25	33.62	32.48	-63.50	39.83	40.36	-221.39	38.53	29.78	-220.91	49.29	66.99	-144.37	98.17	1120.57	0.00	0.00	0.00	-159.26	48.95	1432.50	-162.44	162.10	1433.63	-309.23	49.90	1490.13	-318.41	151.89	1486.83	712.75	-287.39	79.31	1313.40	-285.71	76.63	712.05
9.17000	-548.75	188.72	39.67	-560.12	182.41	71.35	-657.15	230.86	209.36	-605.49	236.40	224.71	-30.96	33.89	32.29	-62.94	39.85	40.37	-221.16	39.22	29.52	-220.85	48.92	67.18	-136.25	98.18	1121.33	0.00	0.00	0.00	-150.92	47.57	1433.89	-152.86	161.09	1435.12	-300.89	48.49	1491.43	-310.56	150.58	1488.16	712.38	-287.78	78.99	1313.65	-285.32	76.92	712.42
9.18000	-527.37	189.95	42.50	-539.86	184.35	73.85	-638.17	230.56	210.91	-586.46	236.50	226.92	-33.56	33.51	31.69	-62.91	39.95	40.41	-221.17	39.52	29.30	-220.73	48.72	67.36	-128.27	97.47	1122.13	0.00	0.00	0.00	-138.80	48.00	1435.77	-144.92	160.31	1436.36	-292.93	47.91	1492.80	-302.76	149.45	1489.49	711.91	-287.48	78.98	1313.67	-285.09	77.12	711.74
9.19000	-505.38	190.95	44.41	-518.76	184.96	75.42	-618.21	231.02	211.61	-566.97	236.28	228.07	-34.74	33.58	31.27	-64.13	39.72	39.93	-221.01	38.99	29.56	-220.70	48.70	67.39	-120.47	96.73	1122.95	0.00	0.00	0.00	-130.07	47.54	1437.14	-137.19	159.41	1437.55	-285.05	46.76	1494.00	-294.91	148.75	1490.69	712.01	-287.80	79.15	1313.07	-285.37	76.80	711.21
9.20000	-482.51	191.64	46.07	-495.77	185.85	77.13	-597.89	231.48	211.09	-546.92	236.33	228.23	-32.23	33.31	32.04	-64.78	39.68	39.87	-221.04	39.12	29.45	-220.59	48.65	67.47	-112.91	96.44	1123.81	0.00	0.00	0.00	-122.51	47.12	1438.33	-130.52	158.67	1438.60	-277.39	45.88	1495.22	-287.26	147.70	1491.85	712.29	-287.73	79.11	1312.89	-285.30	76.60	711.94
9.21000	-460.95	193.54	45.80	-472.87	186.75	77.59	-576.62	232.24	209.63	-526.69	235.80	227.38	-32.32	33.01	31.78	-64.18	39.71	39.92	-221.09	39.37	29.32	-220.47	48.48	67.57	-105.68	95.74	1124.72	0.00	0.00	0.00	-116.14	46.41	1439.17	-123.53	157.94	1439.54	-269.91	45.56	1496.35	-279.66	147.08	1492.91	712.15	-287.81	79.06	1312.61	-286.13	76.47	711.90
9.22000	-438.49	194.60	45.75	-448.84	187.14	77.66	-555.49	232.46	206.99	-507.93	235.02	225.28	-32.66	33.50	31.83	-64.25	40.07	39.92	-220.97	39.11	29.48	-220.31	48.31	67.73	-98.89	95.69	1125.57	0.00	0.00	0.00	-107.36	45.83	1440.35	-114.80	156.92	1440.73	-262.24	44.29	1497.33	-272.17	146.33	1493.95	712.33	-287.76	79.23	1313.36	-285.78	76.78	712.21
9.23000	-411.68	195.26	45.60	-424.94	188.40	76.66	-534.26	232.01	203.10	-487.90	235.19	222.52	-31.93	33.65	31.81	-63.12	40.18	40.22	-221.00	39.39	29.40	-220.24	48.51	67.75	-92.16	94.85	1126.50	0.00	0.00	0.00	-100.04	45.32	1441.24	-107.62	156.39	1441.58	-254.78	43.29	1498.24	-264.87	145.55	1494.91	712.63	-287.65	79.20	1313.46	-285.57	76.77	712.49
9.24000	-385.46	197.00	45.02	-398.23	189.52	76.12	-511.91	232.56	199.00	-464.64	234.85	219.85	-30.71	33.52	31.84	-64.00	39.78	39.82	-220.96	39.38	29.33	-220.17	48.64	67.79	-85.65	93.94	1127.33	0.00	0.00	0.00	-92.86	44.86	1442.01	-100.49	155.94	1442.30	-247.40	42.57	1499.12	-257.70	145.10	1495.73	712.57	-287.63	79.29	1313.28	-285.47	76.73	711.63
9.25000	-357.23	198.45	44.47	-372.98	191.01	74.32	-489.65	232.43	193.72	-443.20	234.11	215.91	-32.10	33.80	31.68	-64.14	39.80	39.61	-220.96	39.42	29.28	-220.09	48.92	67.79	-79.11	93.95	1128.02	0.00	0.00	0.00	-86.56	44.33	1442.68	-94.40	155.51	1442.92	-240.31	42.20	1499.97	-250.63	144.63	1496.44	712.67	-287.65	79.35	1313.18	-285.62	76.81	711.92
9.26000	-329.06	199.84	43.63	-344.68	191.07	73.11	-467.21	232.53	187.75	-419.34	233.76	211.77	-32.49	33.34	31.43	-65.23	39.81	39.32	-220.96	39.31	29.33	-219.97	48.72	68.01	-72.65	93.18	1128.82	0.00	0.00	0.00	-79.93	44.00	1443.12	-88.00	155.10	1443.30	-233.07	41.07	1500.65	-243.82	143.45	1497.16	712.28	-287.42	79.21	1313.51	-285.74	76.90	712.48
9.27000	-300.75	200.48	42.81	-315.50	191.49	71.49	-444.38	232.19	181.03	-398.81	233.54	206.29	-32.93	33.40	31.31	-64.05	39.98	39.73	-220.98	39.21	29.38	-219.83	48.77	68.09	-66.39	92.55	1129.45	0.00	0.00	0.00	-71.86	43.76	1443.71	-79.98	154.59	1443.81	-226.12	40.80	1501.30	-237.11	142.70	1497.78	711.74	-287.22	79.18	1313.61	-285.56	76.93	711.82
9.28000	-279.19	201.75	39.23	-288.96	192.53	68.63	-421.05	232.30	173.90	-376.41	233.23	200.87	-34.76	33.19	30.83	-65.64	40.03	39.25	-220.90	39.09	29.46	-219.89	49.03	68.12	-59.83	91.62	1130.00	0.00	0.00	0.00	-64.98	43.58	1444.05	-73.32	154.28	1444.11	-219.20	40.14	1501.92	-230.34	142.48	1498.27	712.18	-287.47	79.22	1313.31	-285.36	77.02	711.55
9.29000	-248.16	201.64	38.49	-257.78	193.30	67.99	-397.86	231.49	165.92	-351.92	232.95	195.05	-33.12	33.69	31.35	-64.85	39.84	39.40	-221.00	39.36	29.27	-219.90	49.14	68.28	-53.50	91.08	1130.48	0.00	0.00	0.00	-58.15	43.18	1444.29	-66.75	153.87	1444.36	-212.49	39.58	1502.38	-223.65	141.81	1498.72	712.29	-287.60	79.19	1313.14	-285.79	76.77	711.91
9.30000	-216.85	201.64	38.51	-233.35	193.19	65.33	-372.53	230.16	157.48	-329.76	232.69	188.80	-33.19	33.59	31.50	-63.71	39.63	39.66	-220.96	39.21	29.36	-219.95	49.66	68.29	-47.33	90.43	1130.83	0.00	0.00	0.00	-52.24	43.04	1444.50	-61.12	153.45	1444.61	-205.56	38.68	1502.65	-217.13	141.02	1499.14	712.65	-287.43	79.41	1313.95	-285.45	77.04	711.53
9.31000	-183.68	201.99	38.89	-204.51	193.24	64.00	-348.77	229.33	149.22	-306.96	231.89	182.14	-33.27	33.75	31.53	-63.43	39.86	40.06	-220.90	39.13	29.42	-219.77	49.22	68.69	-40.84	89.42	1131.15	0.00	0.00	0.00	-45.99	42.92	1444.56	-55.16	153.17	1444.71	-198.88	38.14	1502.92	-210.64	140.31	1499.44	713.18	-287.20	79.46	1313.48	-285.17	77.14	711.56
9.32000	-153.89	202.20	38.24	-177.44	192.74	61.75	-325.99	228.16	140.50	-280.20	231.42	176.38	-34.44	33.61	31.42	-65.41	39.84	39.83	-220.91	39.57	29.19	-219.72	49.32	68.83	-34.62	89.13	1131.27	0.00	0.00	0.00	-38.28	42.68	1444.67	-47.67	153.08	1444.81	-192.23	37.53	1503.00	-204.13	139.97	1499.60	712.73	-286.78	79.58	1313.32	-285.43	77.00	711.74
9.33000	-123.36	202.72	37.88	-150.20	192.72	59.72	-301.61	226.80	131.75	-256.97	229.98	169.63	-33.08	33.21	32.21	-67.17	37.66	38.84	-220.89	39.38	29.25	-219.71	49.95	68.77	-28.43	88.40	1131.35	0.00	0.00	0.00	-31.81	42.31	1444.66	-41.49	152.75	1444.84	-185.69	37.09	1503.10	-197.83	139.57	1499.66	712.28	-287.42	79.32	1313.16	-285.54	76.90	712.32
9.34000	-95.79	203.10	37.27	-120.32	192.73	58.85	-276.99	226.15	123.39	-237.04	228.79	161.98	-34.15	32.68	32.47	-67.41	37.82	39.07	-220.84	39.11	29.37	-219.53	49.80	69.01	-22.19	88.03	1131.18	0.00	0.00	0.00	-25.36	42.03	1444.55	-35.30	152.62	1444.79	-179.22	36.86	1503.09	-191.67	138.96	1499.69	711.86	-287.49	79.10	1313.32	-285.46	76.92	712.17
9.35000	-66.14	203.27	37.35	-94.87	192.38	56.85	-251.96	225.36	115.23	-211.41	227.71	155.72	-35.07	32.86	32.49	-67.67	37.86	38.69	-220.84	39.18	29.35	-219.45	50.02	69.17	-16.07	87.67	1130.91	0.00	0.00	0.00	-19.72	41.76	1444.48	-30.03	152.36	1444.77	-172.88	36.55	1502.97	-185.46	138.53	1499.62	712.05	-287.66	79.18	1313.21	-285.45	76.87	711.75
9.36000	-39.49	202.57	37.30	-65.95	191.66	56.42	-226.70	224.67	107.22	-187.51	226.44	149.16	-35.38	32.73	32.50	-67.68	37.55	38.55	-220.84	39.42	29.25	-219.38	49.98	69.20	-10.05	87.00	1130.61	0.00	0.00	0.00	-13.65	41.58	1444.20	-24.14	152.07	1444.51	-166.36	35.74	1502.76	-179.30	137.93	1499.47	712.48	-287.48	79.24	1313.41	-285.48	76.97	710.82
9.37000	-9.17	201.77	38.54	-38.39	190.59	55.85	-201.57	223.60	99.30	-164.76	224.76	142.44	-33.50	32.00	33.63	-67.51	37.37	38.41	-220.78	39.51	29.22	-219.19	49.93	69.31	-4.00	87.09	1130.27	0.00	0.00	0.00	-6.26	41.38	1443.88	-16.75	151.80	1444.20	-159.99	35.31	1502.51	-173.10	137.65	1499.28	712.62	-287.36	79.21	1313.72	-285.55	76.98	711.72
9.38000	17.54	200.42	39.29	-10.63	189.42	55.85	-176.26	222.63	91.81	-142.69	222.73	135.90	-34.66	31.58	33.27	-67.49	34.77	38.90	-220.74	39.36	29.27	-219.10	50.06	69.29	2.28	86.52	1129.80	0.00	0.00	0.00	0.02	41.25	1443.48	-10.52	151.64	1443.82	-153.63	34.96	1502.17	-166.86	137.31	1498.93	712.07	-287.33	79.04	1312.73	-285.51	76.67	711.78
9.39000	45.85	198.73	41.06	15.44	187.53	55.86	-151.10	221.74	84.72	-117.02	221.68	130.41	-33.43	31.14	33.98	-66.50	34.32	39.10	-220.80	39.45	29.19	-219.05	50.08	69.27	8.32	86.10	1129.21	0.00	0.00	0.00	6.29	40.89	1442.99	-4.28	151.26	1443.34	-147.38	34.76	1501.77	-160.72	136.66	1498.54	712.46	-287.62	79.17	1312.91	-285.55	76.72	712.22
9.40000	73.46	196.89	42.81	43.06	185.78	56.78	-125.81	220.66	77.88	-96.79	220.54	124.32	-32.11	30.39	36.02	-65.31	33.82	39.39	-220.64	38.97	29.43	-218.90	50.15	69.29	14.44	85.82	1128.65	0.00	0.00	0.00	11.75	40.66	1442.56	1.11	151.04	1442.92	-141.26	34.81	1501.34	-154.45	136.51	1498.07	712.43	-287.60	79.24	1313.29	-285.79	76.75	712.05
9.41000	101.07	194.67	45.18	68.67	184.45	57.51	-100.55	218.61	71.08	-74.43	219.18	118.99	-31.80	30.52	35.90	-64.36	33.47	39.71	-220.52	38.72	29.58	-218.78	50.00	69.37	20.55	85.60	1128.12	0.00	0.00	0.00	17.65	40.55	1441.85	7.13	151.02	1442.20	-135.01	34.40	1500.77	-148.18	136.07	1497.56	712.97	-287.55	79.34	1312.97	-285.56	76.69	712.26
9.42000	126.01	192.12	47.47	95.73	181.60	59.13	-75.40	217.47	65.32	-51.56	217.77	113.99	-30.18	29.32	36.36	-52.70	36.77	44.48	-220.65	39.13	29.38	-218.60	49.64	69.53	26.72	85.57	1127.44	0.00	0.00	0.00	24.90	40.35	1440.99	14.60	151.02	1441.33	-128.89	34.53	1500.18	-141.83	135.96	1496.93	713.09	-287.31	79.32	1312.95	-285.44	76.79	711.33
9.43000	151.31	189.46	50.55	120.06	178.94	60.85	-50.17	216.32	60.01	-29.14	216.26	109.46	-29.45	28.60	36.61	-53.16	37.20	44.39	-220.71	39.27	29.36	-218.64	49.90	69.41	32.83	85.34	1126.86	0.00	0.00	0.00	31.02	40.33	1440.20	20.87	150.92	1440.51	-122.69	34.67	1499.54	-135.49	136.06	1496.23	712.80	-287.60	79.24	1312.90	-285.80	76.72	711.64
9.44000	175.96	187.55	53.47	144.96	176.80	63.25	-25.20	215.55	55.43	-6.60	215.54	105.85	-29.07	29.40	36.12	-51.89	37.05	44.76	-220.59	39.16	29.48	-218.55	49.94	69.44	39.17	85.31	1126.17	0.00	0.00	0.00	37.20	40.21	1439.32	27.18	150.93	1439.65	-116.52	35.11	1498.78	-129.08	136.32	1495.50	712.97	-287.76	79.32	1312.45	-285.64	76.74	711.43
9.45000	200.51	184.95	57.34	169.02	174.16	65.99	-0.68	214.92	51.50	15.69	214.25	102.38	-29.35	29.98	35.58	-50.38	37.41	45.30	-220.63	39.31	29.45	-218.44	50.19	69.44	45.43	85.37	1125.49	0.00	0.00	0.00	42.57	40.17	1438.56	32.58	150.86	1438.89	-110.32	35.44	1498.01	-122.73	136.44	1494.67	712.94	-287.93	79.20	1313.33	-285.35	76.93	711.78
9.46000	224.66	182.85	61.36	192.86	172.28	68.86	23.75	213.66	47.84	39.45	213.15	100.09	-32.06	30.02	34.75	-56.71	38.44	42.75	-220.68	39.51	29.37	-218.39	50.49	69.42	51.65	85.73	1124.77	0.00	0.00	0.00	48.50	40.22	1437.68	38.61	150.83	1437.98	-103.97	35.25	1497.15	-116.43	136.63	1493.82	712.20	-287.71	79.02	1313.24	-285.40	76.97	711.47
9.47000	248.03	181.12	65.69	215.79	170.57	72.17	47.72	213.02	45.05	62.08	212.18	97.89	-32.41	30.73	33.07	-58.00	38.56	42.46	-220.66	39.80	29.25	-218.16	50.48	69.49	57.86	85.42	1123.99	0.00	0.00	0.00	55.75	40.15	1436.62	46.15	150.77	1436.86	-97.71	35.33	1496.28	-110.06	136.70	1492.98	712.94	-287.31	79.25	1313.16	-285.15	76.97	711.30
9.48000	270.43	179.39	70.38	237.81	168.65	75.61	70.95	211.92	42.67	82.24	210.88	95.97	-33.30	31.41	32.91	-59.14	38.78	42.08	-220.50	39.39	29.49	-218.02	50.65	69.59	64.15	86.35	1123.24	0.00	0.00	0.00	61.96	40.44	1435.69	52.55	150.95	1435.92	-91.62	35.99	1495.38	-103.74	136.81	1492.08	712.91	-287.13	79.26	1312.97	-285.31	76.74	711.48
9.49000	291.87	177.83	75.37	259.37	167.18	79.77	93.73	211.44	40.99	102.17	210.24	94.53	-34.54	31.21	32.25	-59.19	38.71	42.10	-220.42	39.72	29.42	-217.85	50.88	69.64	70.66	86.31	1122.25	0.00	0.00	0.00	68.29	40.56	1434.84	59.00	151.28	1434.99	-85.46	36.66	1494.49	-97.25	137.23	1491.12	712.51	-287.47	79.25	1313.00	-285.42	76.69	711.75
9.50000	315.11	175.70	82.08	279.54	165.80	83.74	115.59	210.31	39.66	121.81	208.97	93.43	-33.54	31.10	32.52	-59.13	38.76	42.31	-220.43	39.93	29.37	-217.74	51.12	69.76	77.04	86.30	1121.27	0.00	0.00	0.00	73.78	40.83	1434.05	64.55	151.51	1434.19	-79.20	37.18	1493.49	-90.75	137.90	1490.12	712.96	-287.49	79.27	1312.51	-285.56	76.62	711.54
9.51000	334.34	174.29	87.26	301.21	164.36	88.42	136.71	209.27	38.87	142.16	208.05	93.20	-34.96	31.38	32.35	-60.13	39.02	41.90	-220.47	40.05	29.39	-217.54	51.21	69.95	83.52	86.76	1120.35	0.00	0.00	0.00	80.02	41.11	1433.16	70.88	151.89	1433.30	-72.77	37.49	1492.51	-84.20	138.44	1489.07	712.41	-287.32	79.16	1312.71	-285.68	76.46	711.79
9.52000	353.84	172.82	93.15	319.54	163.41	92.91	157.45	207.97	38.35	160.95	207.05	93.22	-35.38	31.63	32.00	-60.03	39.00	41.98	-220.39	39.86	29.58	-217.35	51.38	70.13	90.25	87.49	1119.35	0.00	0.00	0.00	87.65	41.36	1432.12	78.74	152.46	1432.16	-66.26	37.93	1491.53	-77.59	138.99	1488.10	712.38	-287.71	79.17	1312.75	-285.60	76.79	712.04
9.53000	371.78	171.20	98.93	338.14	161.83	97.81	177.26	207.01	38.52	177.82	206.12	93.19	-33.70	31.97	32.21	-58.28	38.77	42.41	-220.32	40.16	29.58	-217.14	51.59	70.31	96.92	87.20	1118.35	0.00	0.00	0.00	94.29	41.48	1431.22	85.41	152.72	1431.23	-59.70	38.66	1490.54	-70.86	139.67	1487.08	712.66	-287.25	79.22	1313.25	-285.43	76.75	711.45
9.54000	388.81	169.62	104.73	355.02	161.03	102.63	195.82	206.36	39.00	196.14	204.99	93.72	-34.99	31.86	31.96	-58.19	38.53	42.54	-220.20	40.62	29.51	-216.81	51.46	70.70	103.81	88.05	1117.33	0.00	0.00	0.00	100.96	41.92	1430.27	92.10	153.00	1430.27	-53.09	39.47	1489.49	-64.09	140.27	1486.02	712.76	-287.60	79.24	1313.62	-285.67	76.78	711.43
9.55000	404.88	167.56	110.59	369.33	159.54	106.79	213.25	205.37	39.42	212.23	204.41	94.48	-34.33	31.83	32.23	-68.10	37.73	38.55	-220.08	40.88	29.51	-216.49	51.66	71.00	110.82	88.01	1116.09	0.00	0.00	0.00	106.79	42.20	1429.47	97.85	153.47	1429.43	-46.43	40.36	1488.42	-57.32	141.12	1484.88	713.11	-287.40	79.39	1313.22	-285.77	76.64	712.45
9.56000	421.26	165.55	116.26	385.48	157.06	111.35	229.47	204.37	39.93	227.06	203.54	95.08	-36.26	31.45	31.53	-56.75	38.89	42.89	-219.86	40.96	29.74	-216.10	51.93	71.28	118.01	87.87	1114.92	0.00	0.00	0.00	113.39	42.70	1428.56	104.53	154.24	1428.46	-39.63	41.40	1487.33	-50.52	141.81	1483.81	713.08	-287.08	79.25	1313.43	-285.88	76.89	712.33
9.57000	430.36	163.52	118.71	400.35	157.17	115.28	244.21	203.62	40.55	240.88	203.21	95.90	-35.34	31.77	31.93	-67.71	38.06	38.64	-219.59	41.03	30.04	-215.73	51.98	71.70	125.04	88.31	1113.85	0.00	0.00	0.00	121.45	43.25	1427.43	112.87	154.94	1427.29	-32.81	42.13	1486.19	-43.62	142.68	1482.66	712.71	-286.98	79.12	1313.07	-285.60	76.77	712.21
9.58000	442.50	161.46	121.97	410.76	154.73	117.53	257.79	203.63	41.27	253.62	203.08	96.56	-34.92	31.24	32.07	-68.87	38.09	38.27	-219.38	41.35	30.17	-215.36	52.12	72.12	132.17	88.49	1112.63	0.00	0.00	0.00	128.38	44.05	1426.45	119.99	155.61	1426.28	-25.80	42.83	1485.03	-36.60	143.47	1481.53	712.57	-287.27	79.19	1312.93	-285.49	76.69	712.05
9.59000	453.62	159.65	124.00	422.14	153.41	119.12	269.87	203.60	41.69	265.07	202.52	96.74	-36.10	31.17	31.84	-57.85	39.03	42.65	-219.17	41.79	30.35	-214.86	52.40	72.86	139.60	89.59	1111.57	0.00	0.00	0.00	135.39	44.79	1425.53	127.28	156.42	1425.30	-18.76	44.21	1483.93	-29.44	144.51	1480.37	712.94	-287.26	79.37	1312.64	-285.40	76.76	712.14
9.60000	463.50	157.75	125.13	431.45	152.10	119.76	280.85	203.68	41.74	275.63	202.47	96.71	-33.92	31.22	32.12	-56.71	39.07	43.09	-218.89	41.90	30.57	-131.38	78.30	394.12	147.13	90.09	1110.47	0.00	0.00	0.00	141.55	45.45	1424.72	133.58	157.03	1424.45	-11.60	45.18	1482.77	-22.20	145.53	1479.20	713.22	-287.17	79.45	1312.84	-285.50	76.73	712.39
9.61000	472.38	156.21	125.05	439.23	150.88	119.55	290.49	203.69	41.32	286.03	202.37	96.68	-33.23	31.73	32.30	-67.54	37.82	38.55	-218.58	42.10	31.08	-202.68	56.28	117.55	154.56	90.44	1109.31	0.00	0.00	0.00	148.62	46.30	1423.87	140.92	157.92	1423.58	-4.43	46.26	1481.62	-14.80	146.86	1478.06	712.63	-287.35	79.20	1313.44	-285.47	76.86	712.38
9.62000	480.29	154.82	123.88	447.68	149.31	118.50	298.87	203.73	40.40	293.65	202.55	95.75	-33.80	30.95	32.06	-68.53	37.74	38.12	-218.36	42.82	31.52	-213.49	52.70	74.38	162.12	90.99	1108.03	0.00	0.00	0.00	157.19	47.34	1422.83	149.97	159.11	1422.50	2.77	47.70	1480.61	-7.24	148.02	1476.95	712.05	-287.71	78.88	1313.54	-285.35	76.92	712.48
9.63000	487.08	153.52	121.61	455.14	148.36	116.60	305.86	204.33	39.33	301.42	202.71	94.73	-34.48	31.30	31.87	-68.37	38.00	38.12	-218.05	42.92	32.35	-213.00	52.89	75.16	169.75	92.02	1106.77	0.00	0.00	0.00	164.68	48.24	1421.98	157.70	160.13	1421.62	10.17	48.87	1479.52	0.46	149.20	1475.85	712.91	-287.51	79.26	1313.15	-285.51	76.68	712.98
9.64000	492.90	152.92	118.04	460.87	147.63	113.34	311.76	205.36	37.93	306.52	202.95	92.95	-34.96	31.49	31.28	-68.24	37.74	38.07	-217.28	42.74	34.50	-212.22	52.80	76.66	177.66	93.47	1105.64	0.00	0.00	0.00	168.34	48.28	1420.84	165.51	161.22	1420.79	17.71	50.37	1478.44	8.19	150.28	1474.82	713.92	-287.06	79.33	1313.44	-285.29	76.93	712.81
9.65000	497.84	152.62	113.60	467.21	146.30	110.13	316.37	206.15	36.20	313.29	203.22	91.29	-35.74	31.16	31.27	-68.18	37.70	37.93	133.21	45.43	1274.28	-87.97	88.83	507.73	185.58	94.39	1104.32	0.00	0.00	0.00	175.31	49.31	1420.16	172.19	161.99	1420.09	25.29	52.00	1477.44	16.08	151.98	1473.74	705.48	-287.94	76.49	1313.17	-285.27	76.80	712.65
9.66000	501.88	152.37	108.47	469.98	145.79	105.22	319.84	207.12	34.59	316.74	203.53	88.93	-35.10	31.69	31.46	-67.85	37.73	38.20	-176.81	43.72	178.08	-193.98	57.82	137.58	193.61	95.22	1103.15	0.00	0.00	0.00	185.54	51.24	1419.80	179.85	163.05	1419.48	32.98	53.27	1476.53	23.97	153.34	1472.74	709.91	-287.98	78.15	1312.98	-285.67	76.84	712.20
9.67000	505.01	152.50	102.29	472.80	145.18	99.98	321.48	207.20	33.12	320.39	203.57	86.92	-34.77	30.64	31.29	-56.18	38.82	42.77	-216.76	43.65	36.75	-210.04	52.85	80.20	202.02	96.45	1102.14	0.00	0.00	0.00	195.53	52.85	1419.11	189.41	164.58	1418.68	40.75	54.49	1475.62	31.95	154.73	1471.81	712.75	-287.67	79.15	1312.73	-285.71	76.56	712.10
9.68000	507.25	152.48	96.06	473.85	145.29	92.54	322.67	207.72	31.50	321.52	203.46	84.01	-35.45	30.41	30.99	-55.82	38.72	42.88	-216.50	44.23	38.12	-209.15	53.00	81.76	210.45	98.26	1101.01	0.00	0.00	0.00	203.44	54.18	1418.60	197.56	165.84	1418.10	48.60	55.99	1474.71	40.12	156.62	1470.90	712.89	-287.73	79.21	1313.05	-285.44	76.77	712.36
9.69000	509.15	152.26	90.12	475.56	145.72	87.06	323.52	207.73	30.14	323.69	203.00	81.54	-34.93	30.76	30.67	-55.21	38.60	42.98	-215.79	43.77	40.29	-208.03	52.65	83.77	219.22	99.46	1100.09	0.00	0.00	0.00	211.51	55.54	1418.12	205.83	167.17	1417.62	56.50	57.55	1473.87	48.14	158.02	1470.05	713.07	-287.50	79.40	1313.27	-285.70	76.82	711.90
9.70000	516.84	150.89	86.65	478.41	143.97	81.19	324.57	206.88	29.66	324.08	201.89	79.45	-33.26	30.69	31.02	-56.57	38.39	42.43	-215.31	43.63	42.06	-206.85	52.68	85.84	228.14	100.86	1099.34	0.00	0.00	0.00	218.56	56.67	1417.68	212.88	168.18	1417.18	64.52	59.08	1473.13	56.41	159.94	1469.26	713.51	-287.63	79.44	1313.18	-285.85	76.95	712.48
9.71000	515.77	149.93	76.85	481.82	143.53	75.37	325.72	206.26	29.67	327.99	200.12	78.56	-33.53	30.30	30.48	-57.37	37.87	41.75	-214.51	43.28	44.73	-205.39	52.17	88.35	237.09	103.40	1098.86	0.00	0.00	0.00	226.70	57.91	1417.60	221.08	169.44	1417.12	72.70	61.00	1472.65	64.87	161.50	1468.75	712.91	-287.51	79.28	1312.60	-285.71	76.76	713.11
9.72000	516.59	148.12	70.41	484.34	141.81	69.76	326.96	205.44	29.51	330.04	199.41	77.63	-32.77	30.24	30.39	-57.45	37.70	41.56	-213.57	42.76	47.83	-203.58	51.46	91.34	246.33	105.39	1098.32	0.00	0.00	0.00	236.62	59.47	1417.54	231.34	171.24	1417.06	81.12	62.51	1472.36	73.53	163.61	1468.49	712.30	-287.51	79.10	1312.59	-285.68	76.84	712.29
9.73000	520.52	146.39	64.15	486.02	140.67	65.28	327.78	205.06	29.46	333.02	198.98	77.24	-34.14	29.65	30.19	-59.22	37.49	40.83	-212.49	42.66	50.95	-201.66	51.13	94.49	254.50	99.92	1098.89	0.00	0.00	0.00	245.17	60.81	1417.63	240.11	172.55	1417.18	89.62	64.50	1472.26	82.27	165.23	1468.46	713.75	-287.36	79.12	1312.53	-285.58	76.81	711.84
9.74000	522.07	144.90	59.21	487.60	138.53	60.92	328.57	205.52	29.71	336.45	198.31	77.18	-33.62	29.30	29.60	-60.12	37.23	40.14	-211.17	42.33	54.57	-199.21	50.41	98.17	263.72	100.46	1098.99	0.00	0.00	0.00	253.78	62.34	1417.89	249.00	174.17	1417.42	98.17	66.66	1472.32	91.03	167.26	1468.48	713.25	-288.33	79.29	1312.72	-285.91	76.55	712.24
9.75000	523.57	144.21	54.22	486.62	138.47	57.12	329.21	205.01	29.44	336.27	198.27	76.20	-32.62	29.76	29.40	-59.54	36.84	40.15	-209.55	42.16	58.66	-196.18	49.13	102.46	272.89	102.10	1099.30	0.00	0.00	0.00	262.41	63.99	1418.30	257.98	175.46	1417.86	106.70	68.83	1472.48	99.85	169.47	1468.59	713.04	-287.76	79.36	1313.05	-285.86	76.60	713.14
9.76000	524.99	143.81	48.81	489.80	138.19	53.17	329.61	205.89	29.33	339.08	198.56	75.88	-31.85	29.05	29.46	-60.12	36.25	39.55	-207.55	41.84	63.22	-192.81	48.23	107.03	281.98	103.61	1099.79	0.00	0.00	0.00	271.08	65.29	1418.77	267.04	176.90	1418.35	115.33	70.82	1472.66	108.69	171.29	1468.87	712.81	-287.62	79.36	1313.20	-285.70	76.65	712.87
9.77000	525.55	142.71	45.83	491.48	137.64	48.99	329.92	206.20	29.22	340.49	198.06	75.22	-31.94	28.95	29.40	-59.39	35.72	39.61	-205.00	41.37	68.53	-188.71	46.94	112.26	291.09	105.82	1100.35	0.00	0.00	0.00	279.68	66.92	1419.33	276.22	178.44	1418.89	123.88	73.05	1473.05	117.64	173.36	1469.19	713.28	-287.45	79.52	1313.08	-285.56	76.71	712.39
9.78000	525.93	141.49	42.20	492.05	135.82	46.12	326.79	205.69	28.59	341.99	197.89	75.27	-32.85	28.94	29.05	-59.78	33.56	37.74	-201.57	40.26	74.73	-183.79	45.30	118.13	300.27	107.12	1101.18	0.00	0.00	0.00	288.28	68.29	1419.96	285.40	179.88	1419.57	132.51	74.80	1473.51	126.70	175.67	1469.68	713.51	-287.89	79.53	1312.93	-285.45	76.94	713.27
9.79000	525.73	140.98	39.37	492.51	135.80	43.70	327.23	205.81	28.65	342.12	196.91	74.49	-33.73	28.93	28.98	-58.17	33.00	36.69	-197.35	39.29	81.60	-177.78	43.25	124.75	309.28	109.14	1102.21	0.00	0.00	0.00	296.89	69.88	1420.71	294.58	181.35	1420.34	141.10	77.00	1474.21	135.90	177.56	1470.48	712.89	-287.93	79.49	1312.93	-285.62	76.66	712.96
9.80000	525.74	141.02	37.66	492.90	135.70	42.43	327.78	205.74	28.90	342.73	196.71	74.10	-31.95	28.47	29.64	-57.80	32.79	35.33	-191.62	38.21	89.31	-170.05	40.38	132.51	318.23	110.86	1103.42	0.00	0.00	0.00	305.52	71.43	1421.54	303.69	182.76	1421.26	149.82	79.44	1475.24	145.12	179.53	1471.51	713.00	-287.92	79.27	1312.84	-285.79	76.77	712.37
9.81000	527.40	140.67	36.03	493.13	136.35	41.64	328.35	205.72	28.82	344.93	196.87	74.33	-34.51	28.53	29.22	-55.56	32.83	34.93	-184.46	37.21	97.89	-160.47	37.56	140.88	327.22	111.77	1104.98	0.00	0.00	0.00	314.04	72.99	1422.52	312.79	184.04	1422.29	158.46	81.50	1476.48	154.36	181.53	1472.79	713.11	-287.95	79.15	1312.98	-285.89	76.72	711.94
9.82000	527.55	140.49	35.15	493.42	136.69	41.00	328.94	206.02	29.01	345.00	196.70	74.01	-32.11	28.62	30.21	-53.76	33.12	35.33	-175.28	35.93	107.64	-148.50	34.88	149.52	336.04	114.11	1106.59	0.00	0.00	0.00	322.50	74.46	1423.61	321.73	185.41	1423.44	167.07	83.53	1477.86	163.43	183.52	1474.26	712.93	-287.81	79.22	1313.25	-285.60	76.97	711.91
9.83000	527.71	140.71	34.26	493.59	136.70	40.47	327.65	205.68	28.65	344.40	196.67	73.56	-32.15	28.37	29.20	-51.25	32.87	35.94	-164.52	34.69	118.36	-134.49	32.34	158.21	344.79	115.84	1108.54	0.00	0.00	0.00	330.86	75.70	1424.75	330.56	186.74	1424.71	175.58	85.33	1479.25	172.43	185.29	1475.80	712.64	-288.19	79.18	1312.46	-285.52	76.72	711.08
9.84000	527.85	140.47	33.83	493.82	136.72	40.25	327.67	205.81	28.54	346.74	197.18	74.01	-27.15	27.45	28.48	-47.01	32.29	36.82	-152.10	32.80	131.45	-118.81	29.64	167.95	353.24	117.49	1110.43	0.00	0.00	0.00	334.98	76.51	1426.12	339.26	188.11	1426.10	183.81	87.85	1480.62	181.21	187.17	1477.31	713.20	-287.98	79.34	1312.62	-285.65	76.48	711.05
9.85000	527.98	140.51	33.30	493.86	136.47	40.22	328.68	206.21	28.81	346.53	197.35	73.55	-22.50	26.09	26.50	-40.52	30.96	38.59	275.47	70.77	1293.66	109.52	103.69	766.86	361.47	119.53	1112.24	0.00	0.00	0.00	338.96	77.18	1427.38	346.68	189.08	1427.32	191.91	89.83	1481.91	189.78	189.00	1478.69	712.91	-287.84	79.16	1312.92	-285.27	76.53	711.21
9.86000	528.01	140.37	33.06	493.90	136.99	39.71	327.59	205.84	28.50	346.24	197.70	73.14	-15.37	23.98	25.71	-31.65	28.79	42.09	-77.24	32.73	288.38	-56.76	34.45	268.04	369.54	120.65	1113.98	0.00	0.00	0.00	348.08	78.55	1428.79	354.51	189.90	1428.83	199.88	91.43	1483.07	198.12	190.48	1479.96	712.96	-287.58	79.29	1313.01	-285.27	76.70	710.96
9.87000	528.03	140.45	32.82	494.02	136.09	39.36	327.42	206.25	28.55	346.48	197.96	72.87	-5.87	21.78	26.69	-21.88	27.27	48.55	-110.51	27.00	168.06	-68.25	20.94	198.14	377.42	122.47	1115.48	0.00	0.00	0.00	362.23	80.72	1430.32	364.35	191.06	1430.67	207.65	93.14	1484.17	206.34	192.33	1481.10	712.57	-287.95	79.02	1313.10	-285.49	76.72	711.02
9.88000	528.03	140.28	32.70	495.18	137.29	40.94	327.81	206.42	28.51	347.62	198.27	73.01	8.63	23.47	34.57	-6.56	28.26	57.89	-93.33	25.57	179.32	-49.25	18.64	209.25	385.01	124.00	1116.94	0.00	0.00	0.00	371.07	82.02	1431.72	372.48	192.19	1432.19	215.38	94.94	1485.21	214.40	194.00	1482.19	713.10	-288.03	79.03	1313.19	-285.61	76.60	711.86
9.89000	527.98	140.53	32.47	494.04	137.07	40.74	328.61	206.35	28.75	347.64	198.34	72.59	28.42	28.26	44.26	13.43	31.27	68.32	-74.28	24.29	189.38	-29.66	17.49	219.92	392.29	124.18	1118.17	0.00	0.00	0.00	378.75	83.03	1433.10	380.46	192.91	1433.65	222.98	96.38	1486.24	222.23	195.22	1483.34	713.19	-287.89	79.06	1313.52	-285.60	76.73	711.39
9.90000	527.93	140.49	32.44	494.06	137.53	40.63	328.19	206.23	28.50	346.64	198.76	72.58	47.97	31.57	53.31	33.48	34.91	77.97	-55.34	22.06	198.86	171.88	97.77	779.32	399.64	125.27	1119.07	0.00	0.00	0.00	385.57	83.84	1434.30	387.93	193.71	1434.85	230.55	97.86	1487.36	230.01	196.69	1484.51	713.20	-288.14	78.88	1313.46	-285.51	76.61	711.29
9.91000	527.84	140.22	32.53	493.59	137.12	40.52	329.50	206.04	28.80	346.90	199.08	72.27	70.73	34.20	62.67	55.41	37.08	87.61	-32.21	21.29	207.99	38.20	27.95	313.47	406.80	125.22	1120.08	0.00	0.00	0.00	392.45	84.73	1435.50	394.68	194.34	1436.07	238.02	99.42	1488.66	237.81	198.06	1485.85	712.77	-287.78	79.13	1313.72	-285.48	76.70	711.09
9.92000	527.86	140.25	32.57	495.15	137.51	40.92	328.65	206.02	28.60	347.09	199.44	72.36	93.25	34.23	71.78	77.46	37.70	96.67	-7.34	21.55	218.54	35.81	17.32	247.04	414.00	125.43	1121.01	0.00	0.00	0.00	401.03	85.97	1436.98	401.53	194.94	1437.73	245.45	101.20	1490.16	245.57	199.37	1487.27	713.42	-287.78	79.16	1313.75	-285.23	76.87	711.37
9.93000	527.78	140.44	32.55	493.58	137.42	40.43	328.03	205.92	28.15	346.69	199.83	72.25	115.80	32.56	80.51	100.65	36.59	105.74	14.95	22.92	227.48	57.90	17.91	255.88	421.02	125.52	1121.69	0.00	0.00	0.00	408.25	87.14	1438.21	408.98	195.60	1438.95	252.83	102.60	1491.69	253.16	200.57	1488.73	713.23	-287.52	79.19	1313.56	-285.11	76.94	710.54
9.94000	527.72	140.61	32.62	493.63	137.00	40.66	328.26	205.68	28.33	346.96	200.19	72.25	139.40	30.45	88.86	124.99	35.29	114.51	37.12	25.33	235.39	80.27	18.82	264.34	428.03	125.56	1122.36	0.00	0.00	0.00	415.44	87.97	1439.39	416.01	196.27	1440.14	260.19	103.81	1493.17	260.77	201.60	1490.21	712.78	-287.65	78.99	1313.19	-285.31	76.81	710.41
9.95000	527.66	140.39	32.89	494.23	137.46	40.56	331.31	205.50	28.81	347.71	200.37	72.41	165.27	29.00	97.63	149.09	33.81	122.62	60.00	27.10	242.41	103.09	20.51	271.81	434.91	125.72	1123.09	0.00	0.00	0.00	422.48	88.83	1440.56	423.44	196.92	1441.33	267.45	104.94	1494.64	268.26	202.76	1491.65	712.18	-287.34	78.75	1313.36	-285.45	76.73	710.82
9.96000	527.64	141.19	32.67	492.10	137.59	40.62	331.37	205.77	28.95	346.74	200.67	72.20	193.25	28.40	105.20	175.34	32.86	130.19	84.05	28.07	248.31	126.53	21.80	278.26	441.44	125.37	1123.83	0.00	0.00	0.00	429.39	89.67	1441.72	431.17	197.42	1442.47	274.56	106.19	1496.14	275.75	203.65	1493.07	712.49	-287.52	78.94	1313.65	-285.52	76.75	710.87
9.97000	527.57	141.08	32.89	493.12	137.67	40.47	331.45	206.15	29.04	346.77	201.09	72.27	221.82	28.11	112.53	202.62	32.31	137.17	108.84	29.00	252.66	149.99	22.59	283.58	447.67	125.39	1124.56	0.00	0.00	0.00	436.31	90.48	1442.90	437.99	197.93	1443.64	281.63	106.80	1497.62	283.07	204.64	1494.51	712.10	-287.26	78.86	1313.80	-285.18	76.88	711.02
9.98000	527.57	140.93	33.09	492.83	137.53	40.36	331.39	205.88	28.90	347.47	201.17	72.63	251.48	27.71	119.27	232.03	32.17	143.68	133.73	29.37	255.83	173.45	23.24	287.81	453.75	124.84	1125.43	0.00	0.00	0.00	443.06	91.02	1444.03	444.91	198.50	1444.79	288.51	107.82	1499.00	290.29	205.43	1495.92	712.59	-287.26	78.91	1313.34	-285.52	76.60	711.48
9.99000	527.59	141.29	33.08	492.83	137.93	40.26	331.45	205.54	28.81	348.05	201.30	72.92	280.70	28.30	125.38	260.89	31.80	149.17	158.58	29.72	257.54	197.06	23.72	290.91	459.73	124.62	1126.52	0.00	0.00	0.00	449.68	91.63	1445.17	452.44	199.14	1445.86	295.36	108.71	1500.38	297.42	206.30	1497.31	712.02	-287.23	78.77	1312.68	-285.48	76.44	711.95
10.00000	527.64	141.26	33.21	492.94	137.49	40.29	331.50	205.83	28.86	347.26	201.34	72.68	311.26	27.87	131.52	289.75	31.22	153.99	183.62	30.47	257.73	221.05	24.36	292.61	465.64	124.79	1127.53	0.00	0.00	0.00	456.26	92.20	1446.25	458.98	199.50	1446.95	301.90	109.69	1501.69	304.41	206.98	1498.63	713.26	-287.43	79.16	1313.37	-285.54	76.71	711.51
10.01000	527.68	141.62	33.11	492.45	137.76	40.53	331.47	205.91	28.92	347.82	201.31	72.76	340.46	27.50	136.65	318.78	30.16	158.11	209.08	30.94	256.70	245.58	24.42	293.38	471.48	124.69	1128.75	0.00	0.00	0.00	462.74	92.76	1447.29	465.65	199.82	1447.99	308.41	110.56	1503.02	311.23	208.01	1499.81	712.63	-287.60	78.96	1313.14	-285.42	76.86	711.77
10.02000	527.65	141.67	33.10	492.92	137.85	40.58	331.57	205.90	28.98	347.51	201.86	72.68	372.08	26.66	141.57	349.99	28.81	162.02	235.36	31.16	254.67	270.12	24.40	293.05	477.40	124.94	1130.07	0.00	0.00	0.00	469.07	93.45	1448.30	471.87	200.17	1448.94	314.85	111.33	1504.19	317.90	208.55	1500.96	713.27	-287.63	79.14	1312.78	-285.08	76.72	711.72
10.03000	527.43	141.65	32.99	493.18	138.47	40.34	331.56	205.29	28.77	347.83	201.81	72.77	404.28	24.74	145.54	380.94	27.10	165.39	262.22	31.18	251.68	294.71	24.30	291.69	483.42	124.92	1131.31	0.00	0.00	0.00	475.36	93.93	1449.20	478.81	200.42	1449.81	321.18	112.36	1505.25	324.44	209.11	1502.03	712.73	-287.53	79.01	1313.31	-285.31	76.65	711.42
10.04000	527.33	141.24	33.02	493.73	138.12	40.79	331.56	205.39	28.93	348.68	201.23	72.84	436.16	22.87	149.64	413.57	25.26	168.52	289.31	30.61	247.95	319.64	24.59	289.23	489.61	125.51	1132.43	0.00	0.00	0.00	481.60	94.49	1450.09	485.27	200.72	1450.63	327.43	112.47	1506.21	330.89	209.87	1502.94	713.03	-287.15	79.17	1313.40	-285.41	76.65	712.34
10.05000	527.29	141.29	32.69	494.78	137.15	40.99	331.63	205.14	28.98	348.33	201.04	72.97	469.51	19.48	153.55	445.85	22.98	171.31	316.88	29.64	243.53	345.31	24.40	286.05	492.34	126.64	1134.00	0.00	0.00	0.00	487.75	95.14	1450.88	491.36	200.95	1451.46	333.48	113.64	1507.08	337.17	210.34	1503.74	712.89	-287.36	78.92	1313.23	-285.55	76.59	712.39
10.06000	527.36	141.39	32.20	494.16	138.64	40.72	331.60	205.33	29.13	348.24	199.85	72.67	501.79	16.76	157.06	477.71	20.48	173.65	345.32	27.94	238.71	371.78	24.15	282.02	501.34	126.17	1134.61	0.00	0.00	0.00	493.88	95.28	1451.58	497.63	201.11	1452.09	339.55	114.38	1507.73	343.30	210.66	1504.37	712.76	-287.79	78.79	1313.07	-285.60	76.69	711.87
10.07000	527.46	141.26	31.77	494.37	137.04	39.28	331.55	205.33	29.15	348.30	199.59	72.98	536.72	13.54	161.04	510.90	17.92	176.11	374.47	26.53	233.20	398.34	23.58	277.42	507.97	126.38	1135.34	0.00	0.00	0.00	499.91	95.32	1452.13	503.48	201.24	1452.63	345.60	114.67	1508.22	349.35	211.13	1504.81	713.17	-287.75	78.91	1313.14	-285.65	76.54	712.12
10.08000	527.59	140.93	31.59	495.93	136.97	39.52	328.00	205.19	28.42	347.12	198.43	72.38	569.00	10.90	164.53	543.07	15.18	178.29	403.75	24.30	227.39	424.99	22.77	272.35	513.97	126.38	1135.88	0.00	0.00	0.00	505.89	95.71	1452.57	509.05	201.52	1453.02	351.51	115.00	1508.48	355.22	211.67	1505.02	713.68	-287.49	78.94	1313.28	-285.45	76.58	712.24
10.09000	527.64	140.81	31.38	495.27	136.38	39.43	329.35	205.40	29.02	349.39	198.14	72.85	603.63	7.62	168.48	575.61	12.67	180.32	433.25	21.74	221.34	451.95	21.18	267.14	520.17	126.66	1136.13	0.00	0.00	0.00	511.83	95.92	1452.86	515.26	201.51	1453.24	357.49	115.13	1508.56	361.04	211.73	1505.13	712.68	-287.55	78.59	1313.58	-285.39	76.84	712.35
10.10000	527.63	141.02	31.06	494.85	136.98	39.21	327.68	205.29	28.71	349.87	197.62	72.75	636.34	4.74	172.44	608.94	10.16	182.79	463.02	19.31	214.98	479.31	18.97	261.85	526.10	127.22	1136.20	0.00	0.00	0.00	517.66	96.00	1453.05	521.44	201.70	1453.36	363.25	115.53	1508.61	366.85	212.13	1505.04	712.56	-287.47	78.71	1312.81	-285.72	76.48	711.92
10.11000	527.60	140.86	31.05	496.42	137.69	40.10	328.25	205.32	28.94	349.07	197.58	72.62	667.65	1.95	176.27	641.49	7.54	185.23	493.46	16.12	208.76	507.25	16.19	256.53	531.87	127.55	1136.04	0.00	0.00	0.00	523.53	96.11	1453.06	526.94	201.80	1453.40	369.19	116.24	1508.57	372.73	212.16	1504.98	712.85	-288.15	78.90	1312.89	-285.49	76.41	711.49
10.12000	527.59	140.76	31.04	495.70	137.73	39.90	327.45	205.06	28.58	349.21	197.43	72.55	699.96	-1.02	180.57	673.20	5.40	187.61	524.16	12.86	202.72	534.93	13.43	251.08	537.81	127.88	1135.72	0.00	0.00	0.00	529.33	96.18	1452.96	532.88	201.70	1453.27	375.15	116.06	1508.42	378.64	212.49	1504.77	713.98	-288.12	79.24	1313.11	-285.43	76.67	712.65
10.13000	527.57	140.53	31.08	496.63	137.50	40.79	327.12	205.51	28.54	349.18	197.65	72.72	731.44	-3.54	184.81	704.22	2.84	190.01	554.25	9.99	196.59	562.21	10.27	245.86	543.74	127.55	1135.35	0.00	0.00	0.00	535.14	96.13	1452.67	539.09	201.69	1452.97	381.07	115.99	1508.11	384.52	212.61	1504.49	714.20	-288.06	79.34	1313.53	-285.57	76.62	712.54
10.14000	527.57	140.63	30.97	496.39	137.14	40.48	327.54	205.55	28.70	348.97	197.51	72.61	761.44	-6.36	188.88	735.17	0.54	192.52	584.10	6.04	191.25	589.30	6.87	240.86	549.79	128.07	1134.69	0.00	0.00	0.00	540.89	95.97	1452.27	544.89	201.68	1452.53	386.93	116.30	1507.86	390.47	212.63	1504.18	713.50	-288.04	79.26	1313.41	-285.78	76.57	712.39
10.15000	527.57	140.81	30.88	496.05	137.52	40.87	329.04	205.42	29.21	349.42	197.83	72.87	787.72	-9.02	192.43	766.47	-1.94	195.66	613.58	3.15	185.80	616.27	3.56	236.06	556.05	128.36	1134.07	0.00	0.00	0.00	546.73	96.06	1451.74	550.40	201.66	1452.01	392.86	116.13	1507.51	396.48	212.62	1503.80	713.08	-288.18	79.37	1313.47	-285.70	76.61	710.99
10.16000	527.74	140.46	30.99	495.30	137.66	40.61	328.92	205.33	29.07	349.54	197.49	72.70	818.69	-11.26	196.85	792.46	-4.86	195.79	643.04	1.00	180.17	643.05	1.05	231.21	561.96	127.94	1133.40	0.00	0.00	0.00	552.54	95.92	1451.08	556.96	201.57	1451.32	398.83	116.20	1507.09	402.47	212.64	1503.39	712.88	-288.15	79.34	1313.43	-285.92	76.58	709.94
10.17000	527.76	140.55	30.96	496.22	137.90	41.13	328.50	205.19	28.73	349.68	197.65	72.81	846.50	-13.25	201.25	819.73	-7.39	198.27	671.38	-1.52	175.07	668.83	-1.97	226.79	568.05	128.30	1132.83	0.00	0.00	0.00	558.38	95.92	1450.31	562.60	201.47	1450.59	404.79	116.00	1506.59	408.38	212.44	1502.88	712.49	-288.03	79.11	1313.46	-285.63	76.47	710.17
10.18000	527.66	140.16	31.06	494.57	138.22	40.73	329.34	205.29	29.19	349.87	197.16	72.74	875.42	-15.49	204.16	846.52	-9.24	200.92	698.77	-3.83	170.47	693.64	-4.75	222.57	574.11	128.56	1132.32	0.00	0.00	0.00	564.19	95.57	1449.45	568.22	201.43	1449.74	410.66	115.99	1505.98	414.29	212.25	1502.27	712.65	-287.94	79.22	1313.68	-285.75	76.44	710.71
10.19000	527.60	140.36	30.82	494.20	138.45	40.48	328.50	205.25	29.04	350.04	197.27	72.90	904.63	-15.76	210.12	872.00	-10.57	203.48	725.32	-6.69	166.67	717.77	-7.47	218.96	580.06	127.57	1131.99	0.00	0.00	0.00	570.08	95.24	1448.54	573.89	201.31	1448.82	416.48	115.53	1505.22	420.14	211.65	1501.57	712.20	-287.85	78.89	1313.28	-285.85	76.53	711.91
10.20000	527.65	140.56	30.59	494.92	138.07	40.76	329.08	205.06	29.22	349.63	197.32	72.89	928.14	-17.43	214.52	896.11	-12.19	206.28	750.72	-9.78	163.59	740.78	-10.30	215.74	586.05	127.23	1131.68	0.00	0.00	0.00	575.93	95.08	1447.60	579.54	201.05	1447.89	422.30	115.29	1504.32	425.96	211.09	1500.73	712.25	-287.24	78.72	1313.16	-285.82	76.57	712.64
10.21000	527.64	140.27	30.53	494.46	138.28	40.55	328.11	205.07	29.04	351.60	197.11	73.32	947.28	-18.95	217.95	918.71	-13.60	208.99	774.98	-12.93	161.06	762.73	-13.14	213.00	591.81	126.46	1131.30	0.00	0.00	0.00	581.73	94.41	1446.59	585.22	200.65	1446.97	428.07	114.78	1503.34	431.71	210.55	1499.81	712.75	-287.33	78.82	1313.41	-286.13	76.47	712.85
10.22000	527.73	140.49	30.26	493.99	138.04	39.92	330.25	204.91	29.85	351.41	196.82	73.26	966.92	-20.62	221.74	939.52	-15.33	211.86	797.55	-15.86	158.97	783.43	-15.76	210.56	597.56	126.50	1131.04	0.00	0.00	0.00	587.56	93.88	1445.58	591.07	200.31	1446.03	433.95	113.65	1502.28	437.41	209.86	1498.78	712.69	-287.66	78.85	1313.41	-286.13	76.53	712.40
10.23000	527.84	140.38	30.18	494.72	138.47	40.53	327.83	205.18	29.32	350.69	196.68	72.95	985.87	-22.38	225.50	959.06	-16.91	214.62	818.45	-18.91	157.37	802.62	-18.19	208.48	603.42	125.55	1130.67	0.00	0.00	0.00	593.48	93.55	1444.53	596.80	199.82	1445.08	439.72	113.04	1501.08	443.10	209.06	1497.70	713.01	-287.66	78.76	1313.18	-286.08	76.30	712.11
10.24000	527.91	140.36	30.08	494.57	138.06	40.11	328.98	204.60	29.64	351.12	196.68	73.14	1003.57	-23.79	228.86	977.15	-18.26	217.22	838.11	-21.96	156.20	820.49	-20.72	206.87	609.38	126.20	1130.23	0.00	0.00	0.00	599.48	92.74	1443.45	602.36	199.30	1444.09	445.54	112.14	1499.91	448.79	208.21	1496.54	713.19	-287.40	78.87	1313.20	-285.82	76.70	712.37
10.25000	528.02	140.22	30.02	494.47	137.74	39.91	331.98	204.58	30.43	351.30	196.42	73.19	1019.43	-24.64	231.91	993.74	-20.03	219.87	856.22	-24.77	155.29	837.27	-22.86	205.37	615.50	126.11	1129.63	0.00	0.00	0.00	605.57	92.16	1442.37	607.95	198.59	1443.13	451.50	111.55	1498.65	454.51	207.26	1495.34	713.40	-287.49	79.05	1312.61	-286.21	76.43	712.50
10.26000	528.14	140.17	29.91	495.19	138.18	40.12	332.27	204.40	30.75	351.92	196.05	73.34	1036.86	-25.34	235.48	1009.08	-20.80	221.84	872.84	-27.55	154.63	852.73	-24.84	204.13	621.76	125.71	1128.98	0.00	0.00	0.00	611.72	91.23	1441.29	613.85	197.94	1442.20	457.51	110.54	1497.37	460.28	206.02	1494.20	712.73	-287.65	78.81	1313.02	-286.05	76.48	712.65
10.27000	528.14	140.38	29.72	494.41	137.93	39.56	332.45	204.06	30.93	351.92	196.24	73.53	1049.35	-25.60	237.41	1023.06	-21.59	223.62	888.17	-29.80	153.94	866.95	-26.44	202.85	628.18	125.77	1128.15	0.00	0.00	0.00	618.02	90.30	1440.22	619.92	197.41	1441.27	463.67	109.59	1496.06	466.19	204.67	1493.08	712.66	-287.83	78.80	1313.10	-285.75	76.80	712.42
10.28000	528.27	140.05	29.78	495.39	137.83	39.94	332.67	203.71	31.31	352.30	196.04	73.74	1063.08	-25.99	239.24	1035.79	-22.23	224.99	902.18	-31.80	153.25	879.82	-28.06	201.66	634.81	125.39	1127.10	0.00	0.00	0.00	624.47	89.44	1439.18	625.88	196.48	1440.36	469.97	108.47	1494.91	472.19	203.44	1491.96	713.05	-287.83	78.77	1313.16	-285.97	76.58	712.62
10.29000	528.31	140.40	29.53	494.87	138.09	39.54	332.91	203.15	31.65	352.74	196.09	74.10	1074.06	-26.52	240.55	1047.26	-22.73	225.84	914.88	-33.09	152.16	891.84	-28.92	200.20	641.72	125.58	1126.01	0.00	0.00	0.00	631.12	88.45	1438.15	632.18	195.57	1439.49	476.41	106.89	1493.72	478.24	202.29	1490.84	713.23	-287.63	78.88	1313.27	-285.62	76.54	711.61
10.30000	528.40	140.20	29.54	495.86	138.13	39.47	333.16	202.75	32.22	352.68	196.12	74.39	1083.16	-26.66	240.45	1057.82	-22.76	225.97	926.07	-34.71	151.18	902.70	-29.70	198.71	648.76	125.16	1124.82	0.00	0.00	0.00	637.82	87.35	1437.20	638.64	194.59	1438.62	483.01	105.38	1492.55	484.43	200.84	1489.79	713.15	-287.97	78.91	1312.98	-285.50	76.53	711.46
10.31000	528.49	140.19	29.50	494.35	138.42	39.20	333.54	202.11	32.80	352.86	195.83	74.76	1093.61	-26.40	240.58	1067.35	-22.52	225.40	936.32	-35.44	149.79	912.46	-30.41	197.15	656.11	125.02	1123.52	0.00	0.00	0.00	644.68	86.24	1436.30	644.51	193.52	1437.83	489.76	104.13	1491.43	490.76	199.12	1488.83	713.24	-287.82	79.08	1312.98	-285.66	76.59	712.30
10.32000	528.58	140.23	29.41	495.69	138.29	39.54	333.85	201.37	33.49	353.42	195.97	75.48	1102.60	-26.58	239.72	1076.01	-22.51	224.44	945.32	-36.43	148.34	921.23	-30.94	195.44	663.36	124.77	1122.24	0.00	0.00	0.00	651.56	85.44	1435.46	651.17	192.53	1437.09	496.73	102.37	1490.44	497.23	197.57	1487.95	712.91	-287.75	78.97	1313.22	-285.55	76.86	712.18
10.33000	528.70	140.38	29.19	495.23	138.38	39.00	334.29	200.62	34.33	353.07	195.91	75.94	1110.13	-25.90	238.20	1083.95	-22.45	222.78	953.38	-37.06	146.61	929.01	-31.20	193.55	671.00	124.82	1120.97	0.00	0.00	0.00	658.64	84.37	1434.73	657.72	191.43	1436.46	503.93	100.79	1489.53	503.84	196.08	1487.14	712.66	-287.54	79.02	1313.71	-285.90	76.69	712.04
10.34000	528.85	140.34	29.11	495.74	138.22	39.14	334.67	200.17	35.46	353.27	196.04	76.85	1118.03	-26.27	235.91	1091.21	-22.57	220.56	960.57	-37.48	144.66	936.11	-31.28	191.48	678.61	124.24	1119.81	0.00	0.00	0.00	665.90	83.16	1434.06	664.78	190.19	1435.92	511.23	99.27	1488.75	510.68	194.18	1486.47	712.99	-287.56	79.03	1313.21	-285.85	76.55	712.22
10.35000	528.99	140.46	28.96	496.07	138.68	39.33	335.01	199.83	36.68	355.03	195.19	78.08	1126.20	-25.76	233.36	1097.83	-22.53	217.66	966.88	-37.63	142.40	942.40	-31.47	189.38	686.14	123.18	1118.69	0.00	0.00	0.00	673.32	82.01	1433.51	674.98	189.30	1435.02	518.57	97.23	1488.07	517.71	192.37	1485.92	712.63	-287.60	78.87	1313.12	-285.54	76.48	712.79
10.36000	529.18	140.34	28.88	496.09	138.63	38.89	335.42	199.53	37.94	355.79	194.72	79.16	1130.58	-25.86	229.18	1103.97	-22.62	214.41	972.52	-37.59	139.84	948.16	-31.44	187.06	693.97	122.56	1117.76	0.00	0.00	0.00	680.95	80.65	1433.10	683.04	188.02	1434.66	526.15	95.12	1487.49	524.86	190.28	1485.48	712.41	-287.65	78.78	1313.04	-285.61	76.53	712.91
10.37000	529.34	140.49	28.69	496.33	138.46	39.23	335.79	199.56	39.41	355.54	195.08	80.39	1137.26	-25.28	225.37	1109.39	-22.89	210.97	977.45	-37.52	137.20	953.34	-31.26	184.59	701.65	121.32	1116.92	0.00	0.00	0.00	688.86	79.55	1432.82	690.64	186.66	1434.52	533.99	92.99	1487.05	532.31	188.43	1485.17	713.68	-287.49	79.10	1312.58	-286.08	76.42	712.26
10.38000	529.50	140.55	28.52	496.38	138.44	38.87	336.26	199.19	40.83	356.30	194.83	81.71	1142.74	-25.14	221.34	1114.42	-22.21	206.84	981.89	-36.52	134.08	957.99	-30.79	181.91	709.81	120.43	1116.17	0.00	0.00	0.00	696.95	77.95	1432.69	698.50	185.09	1434.51	541.97	91.66	1486.79	539.97	186.51	1485.02	713.94	-287.62	79.16	1313.60	-285.81	76.91	712.15
10.39000	529.62	140.44	28.47	495.84	138.76	38.38	336.65	199.24	42.46	357.49	194.91	83.37	1145.05	-24.73	216.07	1118.94	-21.37	202.51	985.55	-36.44	131.25	962.06	-30.45	179.21	717.77	119.55	1115.48	0.00	0.00	0.00	705.31	76.67	1432.67	706.51	183.52	1434.63	550.20	89.63	1486.60	547.94	184.20	1485.00	712.76	-287.48	78.92	1314.33	-285.63	77.29	711.93
10.40000	529.80	140.70	28.23	495.98	138.66	38.48	337.28	199.24	44.20	358.98	195.31	85.21	1150.04	-24.07	211.47	1122.91	-20.66	197.99	988.74	-35.77	128.09	965.77	-29.82	176.27	726.12	118.76	1115.05	0.00	0.00	0.00	713.83	74.79	1432.73	714.60	182.07	1434.85	558.54	87.41	1486.49	556.12	182.20	1485.02	713.03	-287.52	79.05	1313.66	-285.96	76.77	712.33
10.41000	530.04	140.44	28.31	496.39	138.82	38.57	337.90	199.94	46.35	359.39	195.32	86.81	1153.12	-23.72	206.43	1126.53	-19.53	193.07	991.39	-35.28	124.87	968.96	-29.17	173.26	734.14	116.77	1114.75	0.00	0.00	0.00	722.62	73.60	1432.92	722.93	180.46	1435.15	567.12	85.50	1486.51	564.59	180.05	1485.16	713.57	-287.71	79.19	1313.31	-285.86	76.35	712.59
10.42000	530.08	140.53	28.18	495.73	139.02	38.14	338.57	199.64	48.04	359.62	195.70	88.64	1156.43	-22.54	201.24	1129.68	-18.42	188.00	993.62	-34.12	121.30	971.66	-28.50	170.18	742.51	116.54	1114.39	0.00	0.00	0.00	731.58	71.89	1433.17	731.42	178.79	1435.55	575.98	83.40	1486.62	573.19	177.96	1485.43	712.99	-287.68	79.21	1313.08	-286.26	76.48	712.40
10.43000	530.27	140.52	28.11	497.58	139.11	38.51	336.61	200.15	49.89	362.09	196.02	90.95	1157.27	-21.67	195.45	1132.19	-17.52	182.95	995.25	-33.79	118.03	973.85	-28.03	167.07	751.23	114.53	1114.17	0.00	0.00	0.00	740.74	70.24	1433.49	740.09	177.23	1436.01	585.06	81.20	1486.80	581.90	175.70	1485.72	713.51	-287.27	79.27	1313.49	-285.81	76.46	712.00
10.44000	530.39	140.43	28.06	497.10	139.84	38.32	336.46	200.05	51.61	363.15	196.56	93.06	1160.93	-20.75	190.31	1134.36	-16.47	177.75	996.57	-32.81	114.33	975.62	-27.66	163.96	760.21	113.28	1113.61	0.00	0.00	0.00	750.08	68.60	1433.81	748.98	175.51	1436.50	594.30	79.28	1487.10	590.73	173.60	1486.11	713.41	-287.41	79.24	1313.71	-285.63	76.81	712.34
10.45000	530.55	140.54	27.95	497.08	139.48	38.27	338.24	200.52	54.03	365.61	196.90	95.55	1163.99	-19.99	184.74	1136.08	-15.51	172.39	997.62	-32.00	110.75	977.17	-27.03	160.63	769.11	112.04	1113.06	0.00	0.00	0.00	760.35	67.77	1433.83	756.63	174.12	1436.93	603.71	76.60	1487.47	599.83	171.21	1486.59	712.93	-287.36	79.25	1313.28	-285.93	76.66	712.16
10.46000	530.74	140.61	27.76	496.73	139.54	37.85	340.06	201.13	56.85	365.36	197.39	97.50	1164.09	-19.05	178.78	1137.44	-14.60	167.04	997.96	-31.00	107.26	978.31	-26.62	157.34	777.94	110.81	1112.52	0.00	0.00	0.00	767.72	65.51	1434.66	765.67	172.36	1437.50	613.43	74.81	1487.86	609.06	168.91	1487.06	712.62	-287.82	79.05	1313.54	-285.77	76.74	712.11
10.47000	530.88	140.66	27.70	497.92	139.55	38.25	342.06	201.03	59.48	368.25	197.93	100.10	1166.42	-17.70	173.46	1138.37	-14.34	161.94	998.38	-30.02	103.07	979.27	-26.11	153.96	786.70	109.60	1112.00	0.00	0.00	0.00	771.84	61.38	1436.33	776.87	170.07	1438.22	623.23	71.99	1488.31	618.49	166.40	1487.59	712.62	-287.62	79.11	1312.99	-285.80	76.59	711.83
10.48000	531.08	140.81	27.53	497.36	139.51	37.94	341.81	201.35	61.82	368.75	198.16	102.16	1167.16	-17.11	167.94	1139.17	-14.19	156.97	999.00	-28.91	101.20	979.95	-25.59	150.75	795.40	108.39	1111.48	0.00	0.00	0.00	779.78	58.93	1437.18	786.45	168.13	1438.82	633.34	69.81	1488.75	628.00	164.19	1488.09	713.35	-287.34	79.22	1312.55	-285.52	76.51	712.63
10.49000	531.29	140.56	27.54	497.84	139.23	37.71	343.26	201.52	64.68	370.74	198.67	104.91	1167.72	-17.09	162.79	1140.44	-14.39	152.54	999.56	-28.68	99.61	981.21	-25.26	148.24	804.02	107.20	1110.97	0.00	0.00	0.00	790.23	57.17	1437.71	796.11	166.24	1439.42	643.41	67.72	1489.24	637.68	161.97	1488.57	712.98	-287.40	79.20	1312.23	-285.74	76.36	712.62
10.50000	531.35	140.79	27.33	497.31	140.02	37.41	344.92	201.61	67.64	372.50	198.63	107.30	1170.05	-17.17	157.88	1141.91	-14.75	148.14	1000.21	-28.29	98.17	982.90	-24.41	145.02	812.57	106.02	1110.48	0.00	0.00	0.00	799.08	55.55	1438.10	804.37	164.47	1439.86	653.47	65.16	1489.69	647.46	159.34	1489.10	712.93	-287.50	79.16	1312.75	-286.04	76.36	711.58
10.51000	531.51	140.53	27.37	497.87	140.09	37.65	346.80	202.20	70.73	374.39	199.21	110.00	1174.64	-18.27	151.14	1144.65	-16.00	142.36	1001.04	-28.03	97.99	986.09	-22.73	143.53	821.05	104.85	1110.00	0.00	0.00	0.00	809.58	53.68	1438.83	814.05	162.42	1440.66	663.68	62.54	1490.25	657.32	156.89	1489.65	713.55	-287.22	79.29	1312.68	-285.63	76.40	711.83
10.52000	531.63	140.28	27.40	498.17	139.37	37.63	350.37	202.51	74.35	376.68	199.58	112.87	1177.19	-19.04	144.40	1147.04	-15.42	137.91	1002.01	-27.51	97.81	989.88	-22.22	143.80	829.46	103.70	1109.52	0.00	0.00	0.00	821.91	51.13	1439.91	826.13	160.15	1441.69	674.12	59.76	1491.15	667.50	154.06	1490.55	713.45	-287.64	79.24	1313.18	-285.67	76.69	712.28
10.53000	531.71	140.43	27.25	497.96	139.39	37.54	351.75	202.63	77.18	378.27	200.02	115.51	1178.25	-18.26	140.41	1148.77	-12.42	137.04	1002.55	-27.47	98.20	991.76	-21.45	143.57	837.80	102.55	1109.06	0.00	0.00	0.00	832.67	49.21	1441.05	836.59	157.93	1442.84	684.82	57.25	1492.28	677.88	151.37	1491.70	712.82	-287.52	79.18	1312.66	-286.06	76.33	712.41
10.54000	531.86	140.50	27.10	498.63	138.86	37.71	353.78	202.75	80.58	379.94	200.32	118.34	1178.46	-15.92	137.95	1150.02	-8.25	138.13	1002.81	-27.62	98.74	993.07	-20.70	143.50	846.07	101.42	1108.61	0.00	0.00	0.00	843.92	46.95	1442.29	847.23	155.71	1444.14	695.66	54.26	1493.45	688.50	148.66	1492.94	713.27	-287.36	79.39	1312.30	-285.74	76.39	712.39
10.55000	531.91	140.04	27.22	498.50	138.96	37.28	354.27	203.47	84.32	383.70	200.89	121.97	1180.04	-14.16	135.59	1150.95	-4.14	139.57	1003.05	-27.85	99.15	994.39	-20.49	143.73	854.27	100.30	1108.17	0.00	0.00	0.00	851.80	44.48	1443.77	855.36	153.66	1445.62	706.69	51.59	1494.61	699.27	145.67	1494.15	713.67	-287.63	79.47	1313.65	-285.89	76.78	712.17
10.56000	531.98	139.83	27.21	498.40	138.67	37.28	357.30	203.40	88.18	386.95	200.55	125.32	1182.03	-13.52	131.69	1151.73	-1.34	139.74	1003.25	-27.90	99.25	995.87	-20.42	143.74	862.40	99.19	1107.74	0.00	0.00	0.00	864.41	43.02	1444.95	864.32	151.24	1447.53	717.74	48.52	1495.96	710.24	142.65	1495.47	713.26	-287.95	79.17	1313.55	-285.90	76.80	712.01
10.57000	532.05	139.99	27.07	499.13	138.46	37.46	361.69	203.34	92.33	393.39	200.45	129.54	1183.45	-12.83	129.39	1152.52	-1.10	137.02	1003.60	-27.71	99.31	997.30	-20.18	143.63	870.47	98.09	1107.32	0.00	0.00	0.00	884.14	42.86	1445.52	876.35	148.45	1449.50	729.00	45.47	1497.36	721.13	139.96	1496.88	712.97	-287.69	79.27	1313.35	-285.93	76.56	712.61
10.58000	532.08	139.92	27.07	499.44	137.67	37.16	365.03	203.62	96.88	397.44	200.52	133.41	1184.48	-12.50	126.68	1152.85	-2.44	132.20	1003.86	-27.63	99.43	998.45	-20.10	143.52	878.47	97.00	1106.91	0.00	0.00	0.00	896.80	40.83	1446.80	887.35	145.83	1451.08	740.32	42.12	1498.91	732.06	137.06	1498.47	712.29	-287.89	79.08	1313.71	-285.92	76.66	712.76
10.59000	532.12	139.86	27.08	499.62	137.78	37.32	368.89	203.28	101.55	401.46	200.42	137.30	1184.94	-11.53	124.51	1153.45	-3.55	129.60	1003.96	-28.07	99.83	999.51	-19.72	143.37	886.39	95.93	1106.51	0.00	0.00	0.00	908.16	38.53	1448.38	898.57	143.17	1452.76	751.85	39.45	1500.74	743.08	133.98	1500.35	712.57	-287.54	79.20	1314.82	-285.75	75.70	712.33
10.60000	532.16	139.81	27.08	499.75	137.17	37.14	373.07	203.75	106.82	406.82	200.82	141.78	1184.28	-11.23	122.55	1155.12	-3.78	128.10	1004.22	-27.81	99.91	1000.53	-19.40	143.26	894.26	94.86	1106.12	0.00	0.00	0.00	918.24	36.60	1449.69	907.90	140.90	1454.19	763.44	36.25	1502.77	754.22	130.99	1502.42	713.58	-287.75	79.46	1315.25	-285.74	75.43	711.10
10.61000	532.29	139.92	27.06	499.81	136.79	36.99	376.27	202.69	111.62	412.93	200.52	146.12	1186.63	-10.75	121.22	1155.80	-4.90	126.11	1004.51	-27.34	99.90	1001.35	-19.11	143.14	902.05	93.81	1105.74	0.00	0.00	0.00	929.01	34.39	1451.53	918.39	138.41	1456.10	774.99	32.96	1505.01	765.42	127.97	1504.78	713.38	-287.62	79.26	1314.77	-285.81	76.72	711.79
10.62000	532.38	140.05	27.01	500.65	136.64	37.39	380.46	202.53	116.46	417.61	200.43	149.87	1187.56	-10.60	118.87	1157.44	-4.46	125.47	1004.68	-27.53	100.22	1002.17	-18.69	142.97	909.78	92.77	1105.37	0.00	0.00	0.00	942.33	31.69	1453.75	931.90	135.31	1458.44	786.44	29.63	1507.44	776.72	124.86	1507.33	712.86	-287.70	79.13	1313.27	-285.78	76.69	711.46
10.63000	532.59	140.09	27.00	500.51	136.46	37.35	388.89	202.25	122.37	425.08	200.38	154.07	1189.08	-9.92	117.27	1157.52	-4.63	124.23	1004.96	-27.12	100.17	1002.87	-18.50	142.90	917.44	91.74	1105.01	0.00	0.00	0.00	953.75	29.35	1455.88	942.99	132.65	1460.56	797.94	26.68	1510.02	787.85	122.09	1509.97	713.28	-287.90	79.35	1313.39	-285.83	76.64	711.91
10.64000	532.80	140.00	27.02	501.83	135.94	37.48	395.25	202.33	127.48	432.05	200.96	158.28	1188.84	-9.52	115.71	1158.53	-5.06	123.22	1004.98	-27.57	100.55	1003.41	-18.37	142.84	925.03	90.72	1104.66	0.00	0.00	0.00	965.04	26.95	1458.04	953.14	130.06	1462.76	809.32	23.55	1512.78	798.87	119.30	1512.69	713.29	-288.22	79.47	1313.42	-285.97	76.51	711.97
10.65000	533.36	140.22	26.79	503.29	135.71	37.34	402.00	202.29	132.97	441.83	201.18	162.83	1189.06	-9.79	114.65	1158.44	-5.09	121.94	1005.13	-27.27	100.53	1003.89	-18.34	142.79	932.56	89.71	1104.33	0.00	0.00	0.00	974.84	24.78	1459.93	962.10	127.83	1464.68	820.46	20.50	1515.53	809.76	116.35	1515.51	712.50	-288.18	79.14	1313.28	-286.01	76.48	711.55
10.66000	534.40	140.01	26.62	506.34	136.38	38.40	409.11	203.26	139.27	449.25	202.33	167.08	1188.85	-9.94	113.98	1159.87	-5.09	121.80	1005.34	-26.79	100.32	1004.30	-18.10	142.64	940.02	88.71	1104.00	0.00	0.00	0.00	985.14	22.47	1462.33	972.05	125.54	1467.21	831.55	17.70	1518.26	820.53	113.44	1518.30	712.61	-287.92	79.07	1313.32	-286.37	76.26	712.24
10.67000	535.85	140.06	26.12	508.61	136.26	38.71	416.72	205.05	146.31	457.75	203.32	172.09	1189.20	-9.40	113.46	1159.75	-4.60	121.23	1005.61	-26.46	100.19	1004.62	-18.10	142.56	947.41	87.72	1103.68	0.00	0.00	0.00	997.91	19.90	1465.35	984.51	122.69	1470.33	842.39	15.06	1520.96	831.10	110.83	1521.05	712.89	-287.79	79.20	1313.32	-286.31	76.18	711.83
10.68000	537.76	140.77	25.27	511.83	136.88	39.99	425.10	206.14	153.37	469.73	205.01	178.43	1190.02	-9.43	112.77	1158.86	-4.91	120.19	1005.60	-26.83	100.40	1004.93	-18.07	142.46	954.74	86.75	1103.37	0.00	0.00	0.00	1008.35	17.32	1467.80	994.93	120.38	1473.05	852.84	12.13	1523.56	841.55	108.22	1523.86	713.06	-287.96	79.19	1313.21	-286.29	76.37	711.46
10.69000	540.17	140.85	24.81	514.63	136.98	41.70	431.92	207.21	160.74	479.40	205.86	183.95	1189.26	-9.76	111.85	1157.82	-5.00	119.60	1005.62	-26.91	100.43	1005.16	-18.05	142.29	962.01	85.79	1103.07	0.00	0.00	0.00	1018.51	14.48	1470.35	1005.56	117.81	1475.73	863.20	9.44	1526.13	851.88	105.50	1526.61	713.09	-287.91	79.28	1313.44	-285.74	76.82	711.22
10.70000	543.43	141.04	24.14	520.91	138.02	43.79	442.36	208.59	169.29	491.45	206.42	190.05	1190.18	-9.55	111.53	1158.38	-5.06	119.53	1005.82	-26.30	100.12	1005.29	-18.46	142.31	969.21	84.83	1102.78	0.00	0.00	0.00	1028.56	12.45	1472.93	1015.30	115.47	1478.42	873.30	6.95	1528.66	861.88	103.11	1529.32	713.58	-288.49	79.63	1313.58	-286.25	76.67	711.86
10.71000	547.49	141.90	23.04	527.76	138.92	46.67	452.27	208.94	177.89	502.06	206.51	196.42	1189.14	-9.10	111.02	1159.11	-5.14	119.52	1005.79	-26.65	100.28	1005.50	-18.72	142.25	976.34	83.89	1102.50	0.00	0.00	0.00	1038.35	10.31	1475.33	1024.87	113.33	1480.99	883.15	4.75	1531.17	871.45	101.20	1531.91	713.24	-288.36	79.24	1313.60	-286.05	76.64	711.01
10.72000	552.22	142.73	21.30	535.86	139.29	50.61	460.65	209.02	187.19	514.50	206.76	203.97	1189.18	-9.05	110.96	1158.30	-4.98	119.12	1005.86	-26.38	100.10	1005.72	-18.76	142.11	983.41	82.96	1102.23	0.00	0.00	0.00	1047.88	8.43	1477.73	1033.98	111.34	1483.52	892.79	2.95	1533.59	880.87	98.98	1534.43	713.72	-288.51	79.47	1313.44	-286.34	76.51	710.72
10.73000	556.36	142.35	21.53	543.22	139.61	55.66	476.18	208.38	198.04	527.05	205.80	211.71	1189.41	-9.16	110.59	1158.58	-5.01	118.94	1005.87	-26.54	100.16	1005.92	-18.86	141.99	990.42	82.04	1101.97	0.00	0.00	0.00	1057.01	6.28	1480.05	1043.02	109.45	1485.88	902.18	1.11	1535.91	890.04	97.05	1536.85	712.87	-288.58	79.35	1313.38	-286.38	76.52	711.20
10.74000	563.62	140.73	29.42	552.53	139.96	63.15	489.62	207.08	208.32	538.83	205.06	220.08	1189.55	-9.17	110.45	1158.33	-5.29	118.67	1005.88	-26.43	100.05	1006.07	-19.14	141.98	997.36	81.13	1101.72	0.00	0.00	0.00	1065.97	4.27	1482.24	1052.20	107.42	1488.18	911.14	-1.28	1538.14	898.99	95.45	1539.10	713.22	-288.63	79.25	1313.54	-286.38	76.39	711.04
10.75000	573.77	142.02	37.85	562.66	139.57	72.45	500.97	205.90	219.02	554.00	204.16	229.76	1189.63	-9.12	110.04	1157.51	-5.52	118.20	1004.36	-27.26	100.76	1006.16	-19.18	141.89	1004.24	80.23	1101.48	0.00	0.00	0.00	1073.83	2.71	1484.21	1060.02	105.86	1490.13	920.03	-3.03	1540.36	907.80	93.66	1541.34	713.04	-288.62	79.21	1313.75	-286.36	76.20	710.77
10.76000	586.71	142.07	47.17	574.77	139.58	82.27	514.95	204.17	229.69	567.81	202.53	240.07	1189.16	-8.70	109.98	1158.62	-4.78	118.80	1005.72	-26.74	100.24	1006.25	-19.37	141.88	1011.06	79.34	1101.25	0.00	0.00	0.00	1082.06	1.55	1486.03	1068.10	104.53	1491.95	928.72	-4.56	1542.47	916.55	92.11	1543.43	712.84	-288.66	79.22	1313.30	-286.39	76.14	711.08
10.77000	600.49	140.21	58.04	587.47	140.34	92.12	528.47	201.31	241.34	583.05	200.54	250.85	1189.71	-8.83	109.11	1157.86	-4.90	118.40	1005.83	-26.62	100.12	1006.39	-19.21	141.70	1017.81	78.46	1101.03	0.00	0.00	0.00	1092.24	0.18	1488.23	1078.11	102.77	1494.30	937.15	-6.24	1544.45	925.05	90.69	1545.51	712.61	-288.78	79.26	1313.32	-286.34	76.32	710.79
10.78000	614.68	140.51	68.12	600.16	140.04	102.53	543.27	198.16	253.53	599.24	198.56	262.16	1190.33	-8.23	108.69	1156.49	-4.97	117.65	1005.94	-26.45	100.10	1006.45	-19.18	141.66	1024.50	77.59	1100.82	0.00	0.00	0.00	1100.37	-1.66	1489.86	1086.54	101.27	1496.02	945.60	-7.31	1546.40	933.41	89.37	1547.40	713.00	-288.72	79.39	1313.82	-286.81	76.30	710.74
10.79000	616.38	143.24	79.28	614.62	140.79	113.16	558.95	195.31	266.15	614.06	195.59	272.78	1190.41	-7.82	108.21	1156.37	-5.07	117.28	1006.04	-26.42	100.14	1006.63	-19.05	141.57	1031.12	76.73	1100.61	0.00	0.00	0.00	1108.70	-2.77	1491.62	1094.64	99.85	1497.70	953.78	-8.53	1548.26	941.73	88.21	1549.21	713.08	-288.84	79.45	1313.77	-286.86	76.30	710.47
10.80000	625.66	146.56	90.50	628.00	140.03	124.07	575.50	192.83	279.11	629.91	193.95	283.67	1190.40	-8.11	107.61	1156.50	-5.25	116.85	1006.28	-25.92	100.10	1006.72	-19.20	141.64	1037.69	75.89	1100.42	0.00	0.00	0.00	1116.02	-3.67	1493.08	1101.43	98.62	1499.13	961.87	-9.76	1550.03	949.72	87.29	1550.97	712.82	-288.50	79.18	1313.69	-286.65	76.44	709.75
10.81000	616.37	145.87	92.45	641.20	137.74	135.45	592.60	190.56	291.75	646.64	191.67	295.11	1190.76	-8.22	107.44	1156.63	-5.30	116.55	1006.20	-26.19	100.15	1006.85	-19.06	141.55	1044.19	75.05	1100.24	0.00	0.00	0.00	1123.46	-4.59	1494.38	1108.13	97.71	1500.36	969.81	-10.58	1551.75	957.58	86.40	1552.58	712.99	-288.59	79.30	1313.46	-286.18	76.44	709.41
10.82000	638.88	144.86	105.52	657.89	135.55	147.10	609.98	188.31	303.89	663.80	189.43	306.48	1191.24	-8.45	107.01	1155.86	-5.49	116.08	1006.16	-26.40	100.25	1006.97	-19.06	141.51	1050.63	74.23	1100.06	0.00	0.00	0.00	1132.35	-6.24	1496.02	1116.59	96.67	1501.91	977.54	-11.86	1553.35	965.37	85.45	1554.20	713.09	-288.49	79.42	1313.43	-286.66	76.24	709.07
10.83000	658.66	143.50	117.32	676.48	134.48	158.39	627.77	185.63	315.14	681.45	187.24	317.61	1191.14	-8.61	106.71	1156.02	-5.55	115.81	1006.30	-26.36	100.22	1007.08	-18.92	141.38	1057.01	73.41	1099.89	0.00	0.00	0.00	1139.84	-7.05	1497.24	1123.96	95.72	1503.07	985.20	-12.46	1554.95	973.03	84.72	1555.68	711.70	-288.41	78.90	1313.30	-286.33	76.40	708.51
10.84000	679.93	141.91	130.84	695.01	133.49	168.70	645.54	183.30	325.60	699.59	184.04	327.84	1191.67	-8.95	106.35	1157.58	-5.92	115.94	1006.38	-26.14	100.08	1007.11	-19.11	141.44	1063.33	72.61	1099.74	0.00	0.00	0.00	1147.44	-7.57	1498.50	1130.92	94.84	1504.24	992.84	-12.64	1556.57	980.71	83.69	1557.21	711.91	-288.19	78.90	1313.06	-286.31	76.28	707.83
10.85000	701.81	140.26	143.14	717.37	131.69	179.86	663.60	180.36	334.91	718.23	181.45	337.77	1191.60	-8.90	106.20	1155.86	-5.96	115.35	1006.65	-26.17	100.13	1007.16	-19.28	141.50	1069.58	71.81	1099.59	0.00	0.00	0.00	1154.06	-7.85	1499.59	1139.54	93.94	1504.82	1000.27	-13.48	1558.08	988.06	83.40	1558.58	712.20	-288.13	79.02	1313.72	-286.34	76.55	707.84
10.86000	724.74	138.67	154.17	736.64	130.52	188.98	681.90	177.97	343.23	736.75	178.88	346.72	1191.04	-9.49	105.72	1156.06	-6.26	115.19	1006.43	-26.34	100.15	1007.18	-19.33	141.57	1075.78	71.03	1099.45	0.00	0.00	0.00	1160.75	-8.39	1500.62	1149.35	93.26	1505.24	1007.55	-13.87	1559.59	995.40	82.82	1559.95	712.42	-287.97	78.81	1313.16	-286.08	76.53	709.78
[truncated: 771 more rows]
[truncated: 35 more columns]
