# Supplementary material for: The impact of mobile phone use on where we look and how we walk when negotiating floor based obstacles
Source: PLoS One. 2017 Jun 30;12(6):e0179802. doi: 10.1371/journal.pone.0179802 (PMC5493336; doi:10.1371/journal.pone.0179802)
Supplement: S1 File — (ZIP) [file pone.0179802.s001.zip › Gait/PP10/SW obs write 3.txt]

CODAmotion Analysis Text
Codamotion Analysis Text Save of: SW obs write 3.mdf
Time	Markers
Time	1:LTOE.X	1:LTOE.Y	1:LTOE.Z	2:L2nd.X	2:L2nd.Y	2:L2nd.Z	3:LHEE.X	3:LHEE.Y	3:LHEE.Z	4:LANK.X	4:LANK.Y	4:LANK.Z	5:RTOE.X	5:RTOE.Y	5:RTOE.Z	6:R2nd.X	6:R2nd.Y	6:R2nd.Z	7:RHEE.X	7:RHEE.Y	7:RHEE.Z	8:RANK.X	8:RANK.Y	8:RANK.Z	9:STRN.X	9:STRN.Y	9:STRN.Z	10:Marker 10.X	10:Marker 10.Y	10:Marker 10.Z	11:FRHD.X	11:FRHD.Y	11:FRHD.Z	12:FLHD.X	12:FLHD.Y	12:FLHD.Z	13:BRHD.X	13:BRHD.Y	13:BRHD.Z	14:BLHD.X	14:BLHD.Y	14:BLHD.Z	15:BLSTEP.X	15:BLSTEP.Y	15:BLSTEP.Z	16:FLSTEP.X	16:FLSTEP.Y	16:FLSTEP.Z	17:BRSTEP.X
(s)	(mm)	(mm)	(mm)	(mm)	(mm)	(mm)	(mm)	(mm)	(mm)	(mm)	(mm)	(mm)	(mm)	(mm)	(mm)	(mm)	(mm)	(mm)	(mm)	(mm)	(mm)	(mm)	(mm)	(mm)	(mm)	(mm)	(mm)	(mm)	(mm)	(mm)	(mm)	(mm)	(mm)	(mm)	(mm)	(mm)	(mm)	(mm)	(mm)	(mm)	(mm)	(mm)	(mm)	(mm)	(mm)	(mm)	(mm)	(mm)	(mm)
0.00000	-3263.89	232.22	26.02	-3329.07	243.76	35.23	-3269.82	92.51	-0.25	-3197.87	92.78	36.42	-2990.71	39.36	36.00	648.03	-220.52	72.38	1173.19	-219.77	67.77	-3186.24	297.15	37.92	-3345.81	186.98	1107.10	0.00	0.00	0.00	-3347.57	167.65	1463.72	-3546.90	10.45	1472.33	-2693.44	107.19	1144.21	557.91	278.63	61.59	997.18	268.84	56.28	973.30	-181.63	56.99	518.56
0.01000	-3263.89	232.22	26.02	-3329.07	243.76	35.23	-3269.82	92.51	-0.25	-3197.87	92.78	36.42	-2990.71	39.36	36.00	648.03	-220.52	72.38	1173.19	-219.77	67.77	-3186.24	297.15	37.92	-3345.81	186.98	1107.10	0.00	0.00	0.00	-3347.57	167.65	1463.72	-3546.90	10.45	1472.33	-2693.44	107.19	1144.21	557.91	278.63	61.59	997.18	268.84	56.28	973.30	-181.63	56.99	518.56
0.02000	-3263.89	232.22	26.02	-3329.07	243.76	35.23	-3269.82	92.51	-0.25	-3197.87	92.78	36.42	-2990.71	39.36	36.00	648.03	-220.52	72.38	1168.80	-219.26	67.70	-3186.24	297.15	37.92	-3345.81	186.98	1107.10	0.00	0.00	0.00	-3347.57	167.65	1463.72	-3546.90	10.45	1472.33	-2693.44	107.19	1144.21	554.88	278.45	62.66	997.04	268.47	56.30	973.30	-181.63	56.99	518.56
0.03000	-3263.89	232.22	26.02	-3329.07	243.76	35.23	-3269.88	92.52	-0.24	-3197.87	92.78	36.42	-2990.71	39.36	36.00	647.94	-220.51	72.38	-3216.52	288.63	0.96	-3186.68	297.19	37.93	-3345.81	186.98	1107.10	0.00	0.00	0.00	-3347.57	167.65	1463.72	-3546.90	10.45	1472.33	-2694.15	107.22	1144.51	-2471.72	104.56	1133.29	854.62	-98.16	77.74	973.64	-181.69	57.01	518.75
0.04000	-3263.89	232.22	26.02	-3329.07	243.76	35.23	-3328.70	100.43	10.26	-3197.87	92.78	36.42	-2990.71	39.36	36.00	647.65	-220.47	72.37	-3692.77	353.61	0.20	-3625.64	336.36	42.51	-3345.81	186.98	1107.10	0.00	0.00	0.00	-3347.57	167.65	1463.72	-3546.90	10.45	1472.33	-3401.74	136.24	1443.09	-3422.16	32.77	1437.55	709.66	-241.07	79.30	1310.85	-244.71	76.90	714.51
0.05000	-3263.89	232.22	26.02	-3329.07	243.76	35.23	-3306.56	99.65	12.42	-3197.85	92.75	36.42	-2990.71	39.36	36.00	647.16	-220.40	72.36	-3632.36	350.63	9.48	-3619.13	337.36	42.42	-3345.81	186.98	1107.10	0.00	0.00	0.00	-3347.57	167.65	1463.72	-3546.90	10.45	1472.33	-3389.83	136.65	1442.21	-3444.48	34.50	1438.95	709.48	-241.11	79.17	1310.23	-244.51	76.64	714.42
0.06000	-3263.89	232.22	26.02	-3329.07	243.76	35.23	-3315.69	101.82	11.65	-3197.77	92.67	36.44	-2990.71	39.36	36.00	646.49	-220.30	72.35	-3652.17	352.21	6.73	-3619.63	337.23	42.34	-3345.81	186.98	1107.10	0.00	0.00	0.00	-3347.57	167.65	1463.72	-3546.90	10.45	1472.33	-3393.83	135.96	1440.72	-3410.20	33.46	1437.35	709.76	-241.16	79.18	1310.02	-244.80	76.44	714.32
0.07000	-3263.89	232.22	26.02	-3329.07	243.76	35.23	-3338.85	99.87	8.64	-3197.64	92.54	36.46	-2990.71	39.36	36.00	645.63	-220.17	72.33	-3645.62	350.89	8.20	-3614.23	337.13	43.52	-3345.81	186.98	1107.10	0.00	0.00	0.00	-3347.57	167.65	1463.72	-3546.90	10.45	1472.33	-3422.77	134.92	1441.42	-3381.17	34.27	1436.89	709.55	-241.17	79.12	1310.72	-244.38	76.70	713.76
0.08000	-3263.89	232.22	26.02	-3329.07	243.76	35.23	-3331.55	100.52	10.12	-3197.46	92.36	36.49	-2990.71	39.36	36.00	644.57	-220.01	72.32	-3640.06	350.14	7.24	-3613.22	336.74	43.88	-3345.81	186.98	1107.10	0.00	0.00	0.00	-3347.57	167.65	1463.72	-3546.90	10.45	1472.33	-3384.30	135.48	1442.53	-3395.81	33.09	1436.90	709.75	-240.96	79.20	1310.91	-244.81	76.63	714.43
0.09000	-3263.89	232.22	26.02	-3329.07	243.76	35.23	-3308.38	99.82	14.00	-3197.23	92.13	36.54	-2990.71	39.36	36.00	643.33	-219.83	72.29	-3679.67	353.21	2.62	-3609.33	337.41	45.06	-3345.81	186.98	1107.10	0.00	0.00	0.00	-3347.57	167.65	1463.72	-3546.90	10.45	1472.33	-3387.97	136.03	1441.60	-3383.53	34.16	1437.51	710.10	-240.63	79.37	1310.31	-244.92	76.39	714.23
0.10000	-3263.89	232.22	26.02	-3329.07	243.76	35.23	-3313.46	100.85	13.36	-3196.95	91.85	36.59	-2990.71	39.36	36.00	641.90	-219.62	72.27	-3671.05	351.96	5.61	-3608.99	337.12	44.31	-3345.81	186.98	1107.10	0.00	0.00	0.00	-3347.57	167.65	1463.72	-3546.90	10.45	1472.33	-3382.40	135.25	1442.28	-3384.12	36.40	1438.20	710.11	-241.11	79.17	1310.72	-244.66	76.52	714.62
0.11000	-3263.89	232.22	26.02	-3329.07	243.76	35.23	-3316.40	101.50	11.54	-3196.62	91.53	36.64	-2990.71	39.36	36.00	640.29	-219.39	72.24	-3626.92	350.53	12.27	-3623.90	337.59	42.10	-3345.81	186.98	1107.10	0.00	0.00	0.00	-3347.57	167.65	1463.72	-3546.90	10.45	1472.33	-3399.32	135.62	1443.51	-3397.29	33.39	1437.70	710.27	-241.30	79.27	1310.70	-244.82	76.59	714.52
0.12000	-3263.89	232.22	26.02	-3329.07	243.76	35.23	-3308.94	99.82	13.21	-3196.24	91.15	36.71	-2990.71	39.36	36.00	638.49	-219.12	72.21	-3636.43	349.88	9.45	-3637.67	338.23	40.05	-3345.81	186.98	1107.10	0.00	0.00	0.00	-3347.57	167.65	1463.72	-3546.90	10.45	1472.33	-3411.19	135.87	1443.58	-3388.73	34.86	1437.19	709.81	-240.99	79.30	1310.44	-244.84	76.51	714.66
0.13000	-3263.89	232.22	26.02	-3329.07	243.76	35.23	-3334.69	100.71	8.26	-3195.82	90.72	36.79	-2990.71	39.36	36.00	636.51	-218.83	72.17	-3648.12	350.55	6.09	-3620.56	337.50	42.68	-3345.81	186.98	1107.10	0.00	0.00	0.00	-3347.57	167.65	1463.72	-3546.90	10.45	1472.33	-3376.20	135.99	1442.00	-3370.70	35.40	1437.80	709.84	-240.82	79.35	1310.21	-244.79	76.69	715.09
0.14000	-3263.89	232.22	26.02	-3329.07	243.76	35.23	-3331.38	100.20	9.03	-3195.34	90.25	36.88	-2990.71	39.36	36.00	634.34	-218.51	72.13	-3696.54	352.76	0.56	-3634.84	338.29	40.21	-3345.81	186.98	1107.10	0.00	0.00	0.00	-3347.57	167.65	1463.72	-3546.90	10.45	1472.33	-3326.26	137.08	1441.13	-3407.75	35.08	1437.18	710.08	-240.98	79.36	1310.10	-244.81	76.55	715.52
0.15000	-3263.89	232.22	26.02	-3329.07	243.76	35.23	-3299.81	100.75	15.44	-3194.82	89.72	36.97	-2990.71	39.36	36.00	631.99	-218.17	72.09	-3657.71	352.06	5.53	-3641.75	337.37	39.70	-3345.81	186.98	1107.10	0.00	0.00	0.00	-3347.57	167.65	1463.72	-3546.90	10.45	1472.33	-3379.26	136.28	1442.43	-3374.70	34.48	1435.26	709.94	-240.98	79.27	1310.60	-244.69	76.62	714.86
0.16000	-3263.89	232.22	26.02	-3329.07	243.76	35.23	-3315.37	101.19	11.72	-3194.25	89.16	37.07	-2990.71	39.36	36.00	629.47	-217.80	72.05	-3616.17	349.44	11.77	-3625.00	336.25	41.54	-3345.81	186.98	1107.10	0.00	0.00	0.00	-3347.57	167.65	1463.72	-3546.90	10.45	1472.33	-3377.06	135.70	1441.45	-3360.23	37.36	1436.50	709.61	-240.95	79.23	1310.36	-244.76	76.50	714.83
0.17000	-3263.89	232.22	26.02	-3329.07	243.76	35.23	-3314.89	101.86	11.79	-3193.64	88.54	37.18	-2990.71	39.36	36.00	626.76	-217.40	72.00	-3662.77	350.33	6.22	-3598.67	336.21	45.08	-3345.81	186.98	1107.10	0.00	0.00	0.00	-3347.57	167.65	1463.72	-3546.90	10.45	1472.33	-3379.39	137.60	1442.23	-3385.35	37.73	1438.08	709.52	-240.99	79.19	1310.68	-244.98	76.51	714.80
0.18000	-3263.89	232.22	26.02	-3329.07	243.76	35.23	-3291.61	100.79	16.10	-3192.98	87.88	37.30	-2990.71	39.36	36.00	623.87	-216.98	71.95	-3656.78	351.35	5.71	-3617.61	338.28	43.14	-3345.81	186.98	1107.10	0.00	0.00	0.00	-3347.57	167.65	1463.72	-3546.90	10.45	1472.33	-3351.07	137.68	1442.39	-3390.02	36.60	1438.45	709.89	-240.90	79.22	1310.90	-245.01	76.64	714.33
0.19000	-3263.89	232.22	26.02	-3329.07	243.76	35.23	-3326.88	99.52	10.32	-3192.27	87.17	37.43	-2990.71	39.36	36.00	620.80	-216.53	71.89	-3635.65	352.00	7.75	-3628.24	337.81	41.42	-3345.81	186.98	1107.10	0.00	0.00	0.00	-3347.57	167.65	1463.72	-3546.90	10.45	1472.33	-3431.11	138.22	1443.24	-3343.47	36.11	1436.83	710.12	-240.66	79.35	1310.98	-244.78	76.71	714.12
0.20000	-3263.89	232.22	26.02	-3329.07	243.76	35.23	-3327.15	99.66	10.19	-3191.52	86.42	37.57	-2990.71	39.36	36.00	617.56	-216.05	71.84	-3647.38	350.51	6.99	-3617.52	337.49	42.43	-3345.81	186.98	1107.10	0.00	0.00	0.00	-3347.57	167.65	1463.72	-3546.90	10.45	1472.33	-3394.98	138.55	1442.87	-3338.97	36.50	1437.62	709.53	-241.03	79.21	1310.17	-244.85	76.48	713.65
0.21000	-3263.89	232.22	26.02	-3329.07	243.76	35.23	-3312.37	101.31	12.47	-3190.72	85.62	37.71	-2990.71	39.36	36.00	614.15	-215.55	71.77	-3614.85	351.13	13.90	-3623.28	336.64	41.83	-3345.81	186.98	1107.10	0.00	0.00	0.00	-3347.57	167.65	1463.72	-3546.90	10.45	1472.33	-3427.85	138.35	1443.19	-3390.97	36.24	1437.29	709.69	-240.89	79.18	1310.62	-244.75	76.49	714.25
0.22000	-3263.89	232.22	26.02	-3329.07	243.76	35.23	-3342.78	100.23	7.76	-3189.88	84.78	37.86	-2990.71	39.36	36.00	610.55	-215.03	71.71	-3635.61	351.35	11.66	-3600.17	336.50	45.99	-3345.81	186.98	1107.10	0.00	0.00	0.00	-3347.57	167.65	1463.72	-3546.90	10.45	1472.33	-3395.41	137.05	1442.65	-3349.32	36.92	1436.93	709.57	-240.82	79.18	1311.27	-244.51	76.79	715.20
0.23000	-3263.89	232.22	26.02	-3329.07	243.76	35.23	-3325.27	100.24	10.23	-3189.00	83.90	38.02	-2990.71	39.36	36.00	606.79	-214.48	71.64	-3648.58	352.52	7.55	-3633.93	337.00	39.79	-3345.81	186.98	1107.10	0.00	0.00	0.00	-3347.57	167.65	1463.72	-3546.90	10.45	1472.33	-3390.72	137.55	1441.52	-3356.96	36.17	1436.72	709.62	-240.76	79.25	1310.90	-244.15	76.85	714.77
0.24000	-3263.89	232.22	26.02	-3329.07	243.76	35.23	-3318.07	98.58	10.71	-3188.07	82.97	38.19	-2990.71	39.36	36.00	602.85	-213.90	71.57	-3650.02	351.80	6.87	-3621.12	336.86	42.75	-3345.81	186.98	1107.10	0.00	0.00	0.00	-3347.57	167.65	1463.72	-3546.90	10.45	1472.33	-3384.18	138.32	1442.44	-3406.99	36.02	1437.94	709.91	-240.86	79.42	1310.61	-244.40	76.66	714.72
0.25000	-3263.89	232.22	26.02	-3329.07	243.76	35.23	-3335.57	101.62	7.74	-3187.10	82.00	38.37	-2990.71	39.36	36.00	598.74	-213.30	71.50	-3671.90	353.64	2.98	-3615.09	336.38	42.74	-3345.81	186.98	1107.10	0.00	0.00	0.00	-3347.57	167.65	1463.72	-3546.90	10.45	1472.33	-3428.38	136.76	1442.76	-3372.31	36.04	1436.17	709.73	-240.94	79.30	1310.54	-244.49	76.79	714.67
0.26000	-3263.89	232.22	26.02	-3329.07	243.76	35.23	-3314.20	99.50	11.98	-3186.09	80.99	38.55	-2990.71	39.36	36.00	594.46	-212.68	71.43	-3688.72	352.63	-1.55	-3623.69	336.77	41.45	-3345.81	186.98	1107.10	0.00	0.00	0.00	-3347.57	167.65	1463.72	-3546.90	10.45	1472.33	-3401.12	137.98	1443.11	-3420.07	35.13	1438.23	709.69	-240.53	79.23	1310.89	-244.47	76.79	714.98
0.27000	-3263.89	232.22	26.02	-3329.07	243.76	35.23	-3309.37	101.49	14.08	-3185.03	79.93	38.74	-2990.71	39.36	36.00	590.01	-212.03	71.35	-3667.77	351.24	2.32	-3618.76	337.47	42.52	-3345.81	186.98	1107.10	0.00	0.00	0.00	-3347.57	167.65	1463.72	-3546.90	10.45	1472.33	-3394.95	137.57	1442.28	-3377.24	35.43	1435.85	709.57	-241.06	79.09	1311.02	-244.78	76.69	714.75
0.28000	-3263.89	232.22	26.02	-3329.07	243.76	35.23	-3323.16	97.90	10.97	-3183.94	78.84	38.94	-2990.71	39.36	36.00	585.39	-211.35	71.27	-3641.30	351.60	8.61	-3617.28	336.99	42.03	-3345.81	186.98	1107.10	0.00	0.00	0.00	-3347.57	167.65	1463.72	-3546.90	10.45	1472.33	-3394.08	138.90	1441.96	-3341.81	38.34	1436.65	709.19	-241.37	79.04	1310.70	-244.20	76.73	714.57
0.29000	-3263.89	232.22	26.02	-3329.07	243.76	35.23	-3312.11	100.01	12.08	-3182.80	77.70	39.15	-2990.71	39.36	36.00	580.61	-210.66	71.18	-3660.24	351.79	6.58	-3611.43	336.27	43.80	-3345.81	186.98	1107.10	0.00	0.00	0.00	-3347.57	167.65	1463.72	-3546.90	10.45	1472.33	-3388.20	138.56	1441.45	-3378.65	37.53	1438.88	709.19	-241.10	79.09	1310.77	-244.23	76.84	714.84
0.30000	-3263.89	232.22	26.02	-3329.07	243.76	35.23	-3320.31	99.21	10.22	-3181.62	76.52	39.36	-2990.71	39.36	36.00	575.66	-209.93	71.09	-3669.05	350.99	4.29	-3625.74	336.77	42.38	-3345.81	186.98	1107.10	0.00	0.00	0.00	-3347.57	167.65	1463.72	-3546.90	10.45	1472.33	-3421.87	138.30	1444.38	-3376.36	37.10	1438.70	709.29	-241.02	79.02	1310.46	-244.59	76.61	715.53
0.31000	-3263.89	232.22	26.02	-3329.07	243.76	35.23	-3309.45	100.21	13.02	-3180.41	75.30	39.58	-2990.71	39.36	36.00	570.54	-209.19	71.00	-3640.48	349.85	8.13	-3638.22	336.36	40.32	-3345.81	186.98	1107.10	0.00	0.00	0.00	-3347.57	167.65	1463.72	-3546.90	10.45	1472.33	-3403.39	138.88	1443.83	-3389.33	36.42	1438.72	709.93	-241.12	79.33	1310.13	-244.92	76.45	714.87
0.32000	-3263.89	232.22	26.02	-3329.07	243.76	35.23	-3318.18	100.30	10.69	-3179.15	74.05	39.81	-2990.71	39.36	36.00	565.26	-208.42	70.91	-3633.19	349.90	8.20	-3608.41	336.66	43.36	-3345.81	186.98	1107.10	0.00	0.00	0.00	-3347.57	167.65	1463.72	-3546.90	10.45	1472.33	-3384.21	138.24	1443.45	-3363.96	38.54	1437.83	709.32	-241.02	79.20	1310.51	-244.61	76.61	714.65
0.33000	-3263.89	232.22	26.02	-3329.07	243.76	35.23	-3303.22	98.97	14.21	-3177.86	72.75	40.05	-2990.71	39.36	36.00	559.81	-207.63	70.81	-3649.60	352.01	4.72	-3613.32	337.46	43.35	-3345.81	186.98	1107.10	0.00	0.00	0.00	-3347.57	167.65	1463.72	-3546.90	10.45	1472.33	-3388.24	139.01	1442.92	-3426.65	36.78	1437.16	709.32	-240.92	79.27	1311.07	-244.63	76.70	714.82
0.34000	-3263.89	232.22	26.02	-3329.07	243.76	35.23	-3318.70	100.31	10.46	-3176.52	71.42	40.29	-2990.71	39.36	36.00	554.21	-206.81	70.72	-3674.66	354.47	0.23	-3616.88	337.62	42.43	-3345.81	186.98	1107.10	0.00	0.00	0.00	-3347.57	167.65	1463.72	-3546.90	10.45	1472.33	-3398.00	139.06	1443.95	-3407.74	37.82	1437.82	709.38	-240.92	79.06	1310.76	-244.68	76.70	714.27
0.35000	-3263.89	232.22	26.02	-3329.07	243.76	35.23	-3330.93	102.03	9.99	-3175.15	70.04	40.54	-2990.71	39.36	36.00	548.44	-205.97	70.61	-3693.35	355.56	-2.71	-3613.56	336.86	43.94	-3345.81	186.98	1107.10	0.00	0.00	0.00	-3347.57	167.65	1463.72	-3546.90	10.45	1472.33	-3395.06	139.56	1442.39	-3403.12	36.40	1437.82	710.06	-240.70	79.44	1310.72	-244.33	76.89	714.17
0.36000	-3263.89	232.22	26.02	-3329.07	243.76	35.23	-3331.82	99.66	8.89	-3173.74	68.63	40.80	-2990.71	39.36	36.00	542.51	-205.11	70.51	-3690.67	353.59	-1.57	-3614.17	337.42	43.52	-3345.81	186.98	1107.10	0.00	0.00	0.00	-3347.57	167.65	1463.72	-3546.90	10.45	1472.33	-3379.20	138.25	1443.28	-3381.38	37.19	1437.80	709.67	-240.49	79.34	1310.44	-244.23	76.87	714.56
0.37000	-3263.89	232.22	26.02	-3329.07	243.76	35.23	-3318.43	100.20	11.26	-3172.30	67.19	41.06	-2990.71	39.36	36.00	536.42	-204.22	70.40	-3681.49	351.56	0.44	-3634.24	338.39	40.18	-3345.81	186.98	1107.10	0.00	0.00	0.00	-3347.57	167.65	1463.72	-3546.90	10.45	1472.33	-3408.02	138.84	1443.49	-3350.80	37.33	1437.86	709.29	-240.60	79.15	1310.66	-244.24	76.80	714.09
0.38000	-3263.89	232.22	26.02	-3329.07	243.76	35.23	-3293.27	99.63	15.32	-3170.82	65.70	41.33	-2990.71	39.36	36.00	530.18	-203.32	70.29	-3683.83	350.53	0.77	-3589.41	336.30	47.10	-3345.81	186.98	1107.10	0.00	0.00	0.00	-3347.57	167.65	1463.72	-3546.90	10.45	1472.33	-3387.21	139.69	1442.23	-3391.83	36.39	1438.78	709.74	-241.07	79.13	1310.81	-244.58	76.69	714.20
0.39000	-3263.89	232.22	26.02	-3329.07	243.76	35.23	-3314.84	100.97	11.07	-3169.30	64.18	41.61	-2990.71	39.36	36.00	523.78	-202.39	70.18	-3685.97	349.80	1.41	-3620.29	336.48	43.19	-3345.81	186.98	1107.10	0.00	0.00	0.00	-3347.57	167.65	1463.72	-3546.90	10.45	1472.33	-3354.40	141.02	1442.04	-3335.30	38.23	1437.33	709.87	-241.14	79.15	1311.14	-244.74	76.68	713.52
0.40000	-3263.89	232.22	26.02	-3329.07	243.76	35.23	-3303.14	99.23	14.38	-3167.74	62.63	41.89	-2990.71	39.36	36.00	517.22	-201.44	70.07	-3687.25	349.34	2.25	-3624.01	337.53	42.32	-3345.81	186.98	1107.10	0.00	0.00	0.00	-3347.57	167.65	1463.72	-3546.90	10.45	1472.33	-3396.61	138.25	1442.93	-3352.82	37.54	1436.52	710.51	-240.89	79.36	1310.25	-244.73	76.59	713.82
0.41000	-3263.89	232.22	26.02	-3329.07	243.76	35.23	-3310.30	99.81	11.31	-3166.16	61.04	42.18	-2990.71	39.36	36.00	510.50	-200.46	69.95	-3687.03	349.15	3.19	-3608.90	337.04	43.82	-3345.81	186.98	1107.10	0.00	0.00	0.00	-3347.57	167.65	1463.72	-3546.90	10.45	1472.33	-3407.92	139.65	1444.20	-3404.72	39.48	1437.92	710.43	-240.82	79.44	1310.59	-244.61	76.79	714.38
0.42000	-3263.89	232.22	26.02	-3329.07	243.76	35.23	-3332.43	100.02	9.38	-3164.53	59.41	42.48	-2990.71	39.36	36.00	503.64	-199.47	69.83	-3684.65	349.22	4.12	-3616.97	336.64	43.69	-3345.81	186.98	1107.10	0.00	0.00	0.00	-3347.57	167.65	1463.72	-3546.90	10.45	1472.33	-3393.00	138.82	1443.74	-3356.50	37.17	1437.60	709.54	-240.79	79.37	1310.48	-244.70	76.53	714.42
0.43000	-3263.89	232.22	26.02	-3329.07	243.76	35.23	-3317.93	99.87	12.13	-3162.87	57.75	42.78	-2990.71	39.36	36.00	496.62	-198.45	69.71	-3679.45	349.53	4.94	-3617.25	337.32	43.01	-3345.81	186.98	1107.10	0.00	0.00	0.00	-3347.57	167.65	1463.72	-3546.90	10.45	1472.33	-3361.19	140.72	1442.39	-3415.20	36.50	1438.73	710.16	-240.99	79.28	1310.74	-244.79	76.59	714.21
0.44000	-3263.89	232.22	26.02	-3329.07	243.76	35.23	-3330.45	100.10	10.37	-3161.18	56.05	43.09	-2990.71	39.36	36.00	489.44	-197.41	69.58	-3670.78	350.09	5.54	-3615.42	336.84	43.36	-3345.81	186.98	1107.10	0.00	0.00	0.00	-3347.57	167.65	1463.72	-3546.90	10.45	1472.33	-3384.66	140.32	1442.48	-3414.90	38.92	1439.55	709.83	-240.92	79.27	1310.65	-244.81	76.55	714.59
0.45000	-3263.89	232.22	26.02	-3329.07	243.76	35.23	-3321.62	98.82	10.51	-3159.46	54.33	43.41	-2990.71	39.36	36.00	482.12	-196.35	69.45	-3658.00	350.87	5.80	-3618.49	337.20	42.40	-3345.81	186.98	1107.10	0.00	0.00	0.00	-3347.57	167.65	1463.72	-3546.90	10.45	1472.33	-3387.18	141.24	1442.39	-3394.84	39.14	1436.93	710.04	-240.96	79.37	1310.68	-245.00	76.59	714.65
0.46000	-3263.89	232.22	26.02	-3329.07	243.76	35.23	-3304.91	99.81	13.55	-3157.70	52.57	43.73	-2990.71	39.36	36.00	474.65	-195.27	69.32	-3666.71	351.75	2.77	-3612.11	337.57	44.01	-3345.81	186.98	1107.10	0.00	0.00	0.00	-3347.57	167.65	1463.72	-3546.90	10.45	1472.33	-3383.35	140.46	1441.35	-3360.36	38.63	1435.53	709.61	-241.18	79.17	1310.77	-244.56	76.76	714.25
0.47000	-3263.89	232.22	26.02	-3329.07	243.76	35.23	-3319.93	100.35	10.86	-3155.91	50.77	44.06	-2990.71	39.36	36.00	467.03	-194.16	69.19	-3619.07	351.76	8.99	-3593.48	336.42	47.40	-3345.81	186.98	1107.10	0.00	0.00	0.00	-3347.57	167.65	1463.72	-3546.90	10.45	1472.33	-3378.68	140.55	1442.28	-3409.20	40.57	1437.62	709.69	-241.00	79.36	1310.64	-244.65	76.57	714.34
0.48000	-3263.89	232.22	26.02	-3329.07	243.76	35.23	-3298.85	100.75	13.92	-3154.09	48.95	44.40	-2990.71	39.36	36.00	459.26	-193.04	69.05	-3607.24	352.07	10.18	-3623.38	338.23	42.07	-3345.81	186.98	1107.10	0.00	0.00	0.00	-3347.57	167.65	1463.72	-3546.90	10.45	1472.33	-3388.53	138.22	1442.96	-3393.98	40.29	1437.60	709.26	-241.18	79.06	1310.68	-244.59	76.65	714.11
0.49000	-3263.89	232.22	26.02	-3329.07	243.76	35.23	-3294.07	100.85	15.17	-3152.23	47.09	44.74	-2990.71	39.36	36.00	451.34	-191.90	68.91	-3595.52	352.38	11.38	-3617.51	337.14	42.71	-3345.81	186.98	1107.10	0.00	0.00	0.00	-3347.57	167.65	1463.72	-3546.90	10.45	1472.33	-3367.17	139.31	1442.72	-3375.49	39.27	1437.60	709.55	-241.06	79.23	1310.80	-244.42	76.68	714.80
0.50000	-3263.89	232.22	26.02	-3329.07	243.76	35.23	-3330.05	99.85	9.59	-3150.35	45.20	45.08	-2990.71	39.36	36.00	443.28	-190.73	68.77	-3583.93	352.68	12.60	-3623.31	337.63	41.64	-3345.81	186.98	1107.10	0.00	0.00	0.00	-3347.57	167.65	1463.72	-3546.90	10.45	1472.33	-3398.81	139.83	1444.65	-3391.26	37.53	1438.94	709.45	-241.30	79.12	1310.93	-244.61	76.52	713.58
0.51000	-3263.89	232.22	26.02	-3329.07	243.76	35.23	-3328.01	100.95	9.57	-3148.43	43.29	45.43	-2990.71	39.36	36.00	435.07	-189.55	68.63	-3572.45	352.98	13.84	-3607.48	337.60	44.45	-3345.81	186.98	1107.10	0.00	0.00	0.00	-3347.57	167.65	1463.72	-3546.90	10.45	1472.33	-3381.51	140.71	1443.48	-3355.47	38.78	1438.36	709.06	-241.28	78.98	1310.26	-244.57	76.39	713.73
0.52000	-3263.89	232.22	26.02	-3329.07	243.76	35.23	-3302.54	100.89	13.36	-3146.49	41.34	45.79	-2990.71	39.36	36.00	426.72	-188.34	68.48	-3561.09	353.27	15.09	-3630.28	337.24	41.84	-3345.81	186.98	1107.10	0.00	0.00	0.00	-3347.57	167.65	1463.72	-3546.90	10.45	1472.33	-3413.83	139.58	1444.11	-3375.52	37.78	1438.94	709.92	-240.87	79.35	1310.36	-244.74	76.66	714.57
0.53000	-3263.89	232.22	26.02	-3329.07	243.76	35.23	-3324.12	100.26	11.41	-3144.51	39.36	46.16	-2990.71	39.36	36.00	418.23	-187.12	68.34	-3549.84	353.56	16.37	-3623.97	337.14	41.86	-3345.81	186.98	1107.10	0.00	0.00	0.00	-3347.57	167.65	1463.72	-3546.90	10.45	1472.33	-3385.27	139.05	1443.31	-3354.41	40.07	1438.36	709.68	-240.73	79.27	1310.31	-244.59	76.64	715.14
0.54000	-3263.89	232.22	26.02	-3329.07	243.76	35.23	-3318.37	100.17	11.05	-3142.51	37.35	46.52	-2990.71	39.36	36.00	409.60	-185.87	68.19	-3538.70	353.85	17.66	-3617.97	337.39	42.97	-3345.81	186.98	1107.10	0.00	0.00	0.00	-3347.57	167.65	1463.72	-3546.90	10.45	1472.33	-3383.94	139.55	1443.48	-3399.94	39.17	1439.41	709.71	-240.76	79.33	1310.86	-244.76	76.65	715.09
0.55000	-3263.89	232.22	26.02	-3329.07	243.76	35.23	-3314.13	99.47	13.56	-3140.48	35.32	46.90	-2990.71	39.36	36.00	400.82	-184.61	68.03	-3527.68	354.13	18.97	-3628.31	337.68	41.86	-3345.81	186.98	1107.10	0.00	0.00	0.00	-3347.57	167.65	1463.72	-3546.90	10.45	1472.33	-3355.27	140.53	1441.37	-3392.50	39.86	1437.05	709.54	-240.95	79.21	1310.04	-244.77	76.40	715.44
0.56000	-3263.89	232.22	26.02	-3329.07	243.76	35.23	-3322.70	99.97	11.17	-3138.42	33.25	47.28	-2990.71	39.36	36.00	391.91	-183.32	67.88	-3516.78	354.40	20.30	-3623.05	337.13	42.22	-3345.81	186.98	1107.10	0.00	0.00	0.00	-3347.57	167.65	1463.72	-3546.90	10.45	1472.33	-3370.51	141.28	1443.82	-3382.21	39.59	1435.95	709.93	-240.77	79.56	1310.06	-244.65	76.59	714.68
0.57000	-3263.89	232.22	26.02	-3329.07	243.76	35.23	-3300.63	100.28	13.55	-3136.33	31.16	47.66	-2990.71	39.36	36.00	382.86	-182.02	67.72	-3505.99	354.67	21.65	-3640.90	338.70	38.70	-3345.81	186.98	1107.10	0.00	0.00	0.00	-3347.57	167.65	1463.72	-3546.90	10.45	1472.33	-3401.65	142.30	1444.09	-3415.42	39.30	1438.38	709.45	-241.09	79.18	1310.51	-244.63	76.64	714.45
0.58000	-3263.89	232.22	26.02	-3329.07	243.76	35.23	-3342.89	102.00	8.68	-3134.22	29.04	48.06	-2990.71	39.36	36.00	373.67	-180.70	67.56	-3495.31	354.94	23.01	-3605.38	337.04	44.86	-3345.81	186.98	1107.10	0.00	0.00	0.00	-3347.57	167.65	1463.72	-3546.90	10.45	1472.33	-3411.11	142.21	1443.84	-3407.19	38.51	1438.58	709.74	-241.08	79.34	1310.74	-244.60	76.63	714.49
0.59000	-3263.89	232.22	26.02	-3329.07	243.76	35.23	-3306.39	101.31	12.43	-3132.08	26.89	48.45	-2990.71	39.36	36.00	364.34	-179.36	67.40	-3484.75	355.20	24.39	-3633.70	337.56	40.23	-3345.81	186.98	1107.10	0.00	0.00	0.00	-3347.57	167.65	1463.72	-3546.90	10.45	1472.33	-3407.61	140.14	1444.59	-3405.83	37.60	1438.40	709.71	-240.71	79.16	1309.65	-244.64	76.50	713.97
0.60000	-3263.89	232.22	26.02	-3329.07	243.76	35.23	-3296.16	99.99	14.17	-3129.91	24.72	48.85	-2990.71	39.36	36.00	354.88	-178.00	67.24	-3474.30	355.45	25.79	-3628.54	337.34	41.63	-3345.81	186.98	1107.10	0.00	0.00	0.00	-3347.57	167.65	1463.72	-3546.90	10.45	1472.33	-3406.90	141.63	1443.54	-3398.77	38.08	1438.19	709.63	-240.99	79.10	1310.41	-244.86	76.51	714.48
0.61000	-3263.89	232.22	26.02	-3329.07	243.76	35.23	-3338.64	99.05	8.61	-3127.72	22.52	49.26	-2990.71	39.36	36.00	345.28	-176.62	67.07	-3463.96	355.71	27.21	-3609.41	336.61	44.48	-3345.81	186.98	1107.10	0.00	0.00	0.00	-3347.57	167.65	1463.72	-3546.90	10.45	1472.33	-3403.10	141.37	1443.11	-3388.98	39.47	1438.15	709.22	-240.80	79.14	1310.83	-244.65	76.67	713.75
0.62000	-3263.89	232.22	26.02	-3329.07	243.76	35.23	-3324.39	101.00	10.51	-3125.50	20.30	49.67	-2990.71	39.36	36.00	335.55	-175.22	66.90	-3453.73	355.95	28.64	-3604.83	336.43	44.86	-3345.81	186.98	1107.10	0.00	0.00	0.00	-3347.57	167.65	1463.72	-3546.90	10.45	1472.33	-3412.04	140.38	1444.10	-3373.38	40.23	1438.37	710.40	-240.93	79.39	1311.27	-244.61	76.92	714.19
0.63000	-3263.89	232.22	26.02	-3329.07	243.76	35.23	-3292.84	98.99	15.40	-3123.25	18.05	50.08	-2990.71	39.36	36.00	325.69	-173.81	66.73	-3443.61	356.19	30.10	-3612.32	336.49	43.40	-3345.81	186.98	1107.10	0.00	0.00	0.00	-3347.57	167.65	1463.72	-3546.90	10.45	1472.33	-3419.30	141.41	1445.22	-3404.85	40.85	1437.13	709.81	-241.07	79.16	1310.88	-244.70	76.78	714.72
0.64000	-3263.89	232.22	26.02	-3329.07	243.76	35.23	-3301.17	100.25	13.39	-3120.99	15.78	50.51	-2990.71	39.36	36.00	315.70	-172.37	66.56	-3433.61	356.43	31.57	-3588.40	337.16	46.32	-3345.81	186.98	1107.10	0.00	0.00	0.00	-3347.57	167.65	1463.72	-3546.90	10.45	1472.33	-3422.97	141.99	1445.09	-3375.69	39.90	1436.90	709.67	-240.67	79.23	1310.50	-244.85	76.46	714.54
0.65000	-3263.89	232.22	26.02	-3329.07	243.76	35.23	-3308.44	101.15	13.22	-3118.70	13.48	50.93	-2990.71	39.36	36.00	305.58	-170.92	66.38	-3423.71	356.67	33.05	-3599.72	336.86	44.82	-3345.81	186.98	1107.10	0.00	0.00	0.00	-3347.57	167.65	1463.72	-3546.90	10.45	1472.33	-3415.69	140.30	1443.80	-3398.05	37.93	1437.77	709.35	-240.37	79.22	1310.38	-244.68	76.65	714.32
0.66000	-3263.89	232.22	26.02	-3329.07	243.76	35.23	-3320.08	100.83	11.56	-3116.38	11.16	51.36	-2990.71	39.36	36.00	295.33	-169.45	66.21	-3413.93	356.89	34.55	-3622.49	337.69	41.40	-3345.81	186.98	1107.10	0.00	0.00	0.00	-3347.57	167.65	1463.72	-3546.90	10.45	1472.33	-3405.49	140.26	1444.22	-3385.98	41.12	1438.49	709.19	-241.03	78.96	1310.42	-244.83	76.53	714.76
0.67000	-3263.89	232.22	26.02	-3329.07	243.76	35.23	-3302.52	100.12	14.13	-3114.04	8.82	51.79	-2990.71	39.36	36.00	284.95	-167.97	66.03	-3404.26	357.12	36.07	-3600.70	336.61	45.70	-3345.81	186.98	1107.10	0.00	0.00	0.00	-3347.57	167.65	1463.72	-3546.90	10.45	1472.33	-3386.30	142.40	1443.10	-3388.43	39.45	1439.65	709.57	-241.10	79.23	1310.43	-244.69	76.58	714.60
0.68000	-3263.89	232.22	26.02	-3329.07	243.76	35.23	-3317.54	99.87	10.59	-3111.68	6.45	52.23	-2990.71	39.36	36.00	274.44	-166.46	65.85	-3394.69	357.34	37.61	-3623.92	337.31	41.81	-3345.81	186.98	1107.10	0.00	0.00	0.00	-3347.57	167.65	1463.72	-3546.90	10.45	1472.33	-3399.52	142.43	1444.04	-3405.93	39.13	1440.79	709.97	-240.81	79.41	1310.42	-244.57	76.49	714.93
0.69000	-3263.89	232.22	26.02	-3329.07	243.76	35.23	-3303.68	98.58	13.94	-3109.30	4.06	52.68	-2990.71	39.36	36.00	263.81	-164.94	65.66	-3385.23	357.55	39.16	-3615.22	337.92	42.32	-3345.81	186.98	1107.10	0.00	0.00	0.00	-3347.57	167.65	1463.72	-3546.90	10.45	1472.33	-3416.31	141.47	1443.77	-3394.33	39.60	1438.95	709.59	-241.07	79.19	1310.64	-244.72	76.53	714.22
0.70000	-3263.89	232.22	26.02	-3329.07	243.76	35.23	-3319.04	100.24	12.04	-3106.90	1.65	53.12	-2990.71	39.36	36.00	253.05	-163.40	65.48	-3375.89	357.76	40.73	-3581.63	335.89	47.88	-3345.81	186.98	1107.10	0.00	0.00	0.00	-3347.57	167.65	1463.72	-3546.90	10.45	1472.33	-3384.97	141.31	1443.51	-3388.81	40.63	1438.21	709.19	-241.00	79.17	1310.87	-244.75	76.70	713.93
0.71000	-3263.89	232.22	26.02	-3329.07	243.76	35.23	-3303.45	99.84	14.02	-3104.47	-0.78	53.58	-2990.71	39.36	36.00	242.17	-161.85	65.29	-3366.65	357.97	42.32	-3602.40	336.41	45.71	-3345.81	186.98	1107.10	0.00	0.00	0.00	-3347.57	167.65	1463.72	-3546.90	10.45	1472.33	-3387.50	141.28	1444.79	-3394.15	39.13	1438.09	708.56	-240.76	78.86	1310.59	-244.49	76.64	713.80
0.72000	-3263.89	232.22	26.02	-3329.07	243.76	35.23	-3305.03	98.84	13.36	-3102.03	-3.23	54.03	-2990.71	39.36	36.00	231.16	-160.28	65.10	-3357.52	358.17	43.92	-3626.60	337.38	41.21	-3345.81	186.98	1107.10	0.00	0.00	0.00	-3347.57	167.65	1463.72	-3546.90	10.45	1472.33	-3406.37	141.88	1444.10	-3421.68	39.26	1437.78	709.23	-240.72	79.00	1310.44	-244.38	76.68	714.52
0.73000	-3263.89	232.22	26.02	-3329.07	243.76	35.23	-3332.01	99.95	9.78	-3099.57	-5.71	54.49	-2990.71	39.36	36.00	220.03	-158.69	64.91	-3348.49	358.37	45.54	-3628.35	337.45	41.07	-3345.81	186.98	1107.10	0.00	0.00	0.00	-3347.57	167.65	1463.72	-3546.90	10.45	1472.33	-3368.88	140.75	1443.52	-3422.77	38.69	1436.87	709.61	-240.79	79.23	1310.65	-244.55	76.66	714.17
0.74000	-3263.89	232.22	26.02	-3329.07	243.76	35.23	-3312.47	98.84	11.82	-3097.08	-8.20	54.96	-2990.71	39.36	36.00	208.79	-157.08	64.72	-3339.57	358.56	47.18	-3611.89	337.14	44.16	-3345.81	186.98	1107.10	0.00	0.00	0.00	-3347.57	167.65	1463.72	-3546.90	10.45	1472.33	-3381.62	142.08	1443.81	-3397.87	37.94	1435.40	709.55	-241.05	79.21	1310.32	-244.56	76.60	714.25
0.75000	-3263.89	232.22	26.02	-3329.07	243.76	35.23	-3305.83	101.01	13.26	-3094.58	-10.71	55.43	-2990.71	39.36	36.00	197.42	-155.46	64.52	-3330.76	358.75	48.83	-3608.60	337.64	44.62	-3345.81	186.98	1107.10	0.00	0.00	0.00	-3347.57	167.65	1463.72	-3546.90	10.45	1472.33	-3378.16	143.15	1443.36	-3363.12	37.38	1433.99	709.84	-241.23	79.28	1310.33	-244.46	76.60	714.04
0.76000	-3263.89	232.22	26.02	-3329.07	243.76	35.23	-3325.39	101.12	11.04	-3092.06	-13.24	55.90	-2990.71	39.36	36.00	185.93	-153.83	64.33	-3322.06	358.93	50.50	-3629.23	337.57	40.43	-3345.81	186.98	1107.10	0.00	0.00	0.00	-3347.57	167.65	1463.72	-3546.90	10.45	1472.33	-3363.13	142.79	1443.35	-3334.65	37.38	1433.24	709.55	-240.85	79.32	1310.32	-244.48	76.64	714.17
0.77000	-3263.89	232.22	26.02	-3329.07	243.76	35.23	-3327.22	99.53	9.22	-3089.52	-15.79	56.37	-2990.71	39.36	36.00	174.33	-152.18	64.13	-3313.46	359.11	52.18	-3604.12	336.82	44.50	-3345.81	186.98	1107.10	0.00	0.00	0.00	-3347.57	167.65	1463.72	-3546.90	10.45	1472.33	-3383.21	142.58	1443.59	-3328.62	38.30	1433.78	709.49	-241.23	79.12	1311.05	-244.67	76.56	714.55
0.78000	-3263.89	232.22	26.02	-3329.07	243.76	35.23	-3293.50	99.21	15.20	-3086.96	-18.36	56.85	-2990.71	39.36	36.00	162.61	-150.51	63.93	-3304.97	359.28	53.88	-3593.00	336.72	46.48	-3345.81	186.98	1107.10	0.00	0.00	0.00	-3347.57	167.65	1463.72	-3546.90	10.45	1472.33	-3381.86	142.37	1444.47	-3361.10	40.51	1436.22	709.44	-241.28	79.07	1310.54	-244.42	76.55	714.80
0.79000	-3263.89	232.22	26.02	-3329.07	243.76	35.23	-3279.15	99.08	16.61	-3084.38	-20.94	57.34	-2990.71	39.36	36.00	150.77	-148.82	63.72	-3296.58	359.45	55.59	-3609.42	337.11	44.17	-3345.81	186.98	1107.10	0.00	0.00	0.00	-3347.57	167.65	1463.72	-3546.90	10.45	1472.33	-3392.66	144.72	1443.63	-3389.65	41.99	1438.01	709.92	-240.83	79.35	1310.12	-244.46	76.37	714.42
0.80000	-3263.89	232.22	26.02	-3329.07	243.76	35.23	-3315.16	99.46	9.89	-3081.79	-23.54	57.82	-2990.71	39.36	36.00	138.82	-147.12	63.52	-3288.30	359.62	57.33	-3590.66	336.74	45.85	-3345.81	186.98	1107.10	0.00	0.00	0.00	-3347.57	167.65	1463.72	-3546.90	10.45	1472.33	-3359.70	142.97	1442.87	-3391.08	42.61	1438.38	710.00	-240.90	79.34	1310.43	-244.69	76.56	714.62
0.81000	-3263.89	232.22	26.02	-3329.07	243.76	35.23	-3303.25	99.01	13.02	-3079.18	-26.16	58.31	-2990.71	39.36	36.00	126.75	-145.41	63.31	-3280.12	359.78	59.07	-3616.64	336.14	44.00	-3345.81	186.98	1107.10	0.00	0.00	0.00	-3347.57	167.65	1463.72	-3546.90	10.45	1472.33	-3364.29	142.18	1443.12	-3391.83	43.22	1438.77	709.42	-240.87	79.45	1310.09	-244.72	76.58	714.99
0.82000	-3263.89	232.22	26.02	-3329.07	243.76	35.23	-3293.57	101.05	14.41	-3076.56	-28.79	58.81	-2990.71	39.36	36.00	114.58	-143.68	63.11	-3272.04	359.93	60.83	-3617.86	337.28	42.97	-3345.81	186.98	1107.10	0.00	0.00	0.00	-3347.57	167.65	1463.72	-3546.90	10.45	1472.33	-3374.20	143.13	1442.98	-3391.91	43.82	1439.19	708.62	-241.08	79.09	1310.31	-244.51	76.56	714.25
0.83000	-3263.89	232.22	26.02	-3329.07	243.76	35.23	-3322.51	100.61	10.90	-3073.92	-31.44	59.30	-2990.71	39.36	36.00	102.29	-141.94	62.90	-3264.07	360.09	62.61	-3612.46	336.76	43.71	-3345.81	186.98	1107.10	0.00	0.00	0.00	-3347.57	167.65	1463.72	-3546.90	10.45	1472.33	-3405.66	143.82	1444.86	-3391.38	44.41	1439.62	708.98	-240.79	79.18	1310.43	-244.80	76.66	714.62
0.84000	-3263.89	232.22	26.02	-3329.07	243.76	35.23	-3311.44	99.92	12.00	-3071.26	-34.11	59.80	-2990.71	39.36	36.00	89.89	-140.18	62.69	-3256.20	360.23	64.40	-3612.89	337.80	43.27	-3345.81	186.98	1107.10	0.00	0.00	0.00	-3347.57	167.65	1463.72	-3546.90	10.45	1472.33	-3426.06	144.39	1443.52	-3390.25	44.99	1440.08	709.72	-240.71	79.24	1311.18	-244.37	76.80	715.02
0.85000	-3263.89	232.22	26.02	-3329.07	243.76	35.23	-3313.53	100.31	12.07	-3068.60	-36.79	60.31	-2990.71	39.36	36.00	77.38	-138.41	62.47	-3248.43	360.38	66.21	-3614.93	338.25	42.90	-3345.81	186.98	1107.10	0.00	0.00	0.00	-3347.57	167.65	1463.72	-3546.90	10.45	1472.33	-3400.15	142.50	1443.26	-3388.55	45.56	1440.56	709.20	-240.94	79.13	1310.92	-244.40	76.57	714.05
0.86000	-3263.89	232.22	26.02	-3329.07	243.76	35.23	-3342.69	99.81	8.52	-3065.91	-39.48	60.81	-2990.71	39.36	36.00	64.76	-136.62	62.26	-3240.77	360.52	68.03	-3619.78	336.97	41.91	-3345.81	186.98	1107.10	0.00	0.00	0.00	-3347.57	167.65	1463.72	-3546.90	10.45	1472.33	-3420.01	141.90	1443.32	-3386.33	46.12	1441.06	709.11	-240.85	79.17	1310.95	-244.77	76.66	714.55
0.87000	-3263.89	232.22	26.02	-3329.07	243.76	35.23	-3319.21	99.76	11.04	-3063.22	-42.19	61.32	-2990.71	39.36	36.00	52.04	-134.82	62.04	-3233.20	360.65	69.87	-3621.52	336.70	42.32	-3345.81	186.98	1107.10	0.00	0.00	0.00	-3347.57	167.65	1463.72	-3546.90	10.45	1472.33	-3402.63	143.28	1443.11	-3383.61	46.67	1441.57	709.62	-241.24	79.22	1310.56	-244.98	76.68	715.27
0.88000	-3263.89	232.22	26.02	-3329.07	243.76	35.23	-3313.68	100.84	12.10	-3060.51	-44.91	61.84	-2990.71	39.36	36.00	39.21	-133.00	61.82	-3225.74	360.78	71.73	-3616.95	337.31	42.67	-3345.81	186.98	1107.10	0.00	0.00	0.00	-3347.57	167.65	1463.72	-3546.90	10.45	1472.33	-3365.78	143.60	1442.41	-3380.42	47.21	1442.10	709.20	-241.07	79.17	1310.62	-245.16	76.72	715.49
0.89000	-3263.89	232.22	26.02	-3329.07	243.76	35.23	-3299.05	99.20	15.34	-3057.79	-47.64	62.35	-2990.71	39.36	36.00	26.27	-131.18	61.60	-3218.38	360.91	73.59	-3603.75	337.89	44.56	-3345.81	186.98	1107.10	0.00	0.00	0.00	-3347.57	167.65	1463.72	-3546.90	10.45	1472.33	-3376.39	144.10	1442.35	-3376.80	47.73	1442.63	709.47	-241.09	79.21	1310.49	-244.85	76.51	714.99
0.90000	-3263.89	232.22	26.02	-3329.07	243.76	35.23	-3315.61	99.00	12.57	-3055.05	-50.39	62.87	-2990.71	39.36	36.00	13.23	-129.33	61.38	-3211.12	361.03	75.48	-3618.04	337.73	42.23	-3345.81	186.98	1107.10	0.00	0.00	0.00	-3347.57	167.65	1463.72	-3546.90	10.45	1472.33	-3404.08	144.08	1444.15	-3372.77	48.24	1443.18	709.50	-240.52	79.35	1310.29	-244.51	76.50	715.03
0.91000	-3263.89	232.22	26.02	-3329.07	243.76	35.23	-3343.92	99.98	8.41	-3052.31	-53.15	63.39	-2990.71	39.36	36.00	0.08	-127.48	61.16	-3203.96	361.14	77.37	-3604.84	337.23	45.11	-3345.81	186.98	1107.10	0.00	0.00	0.00	-3347.57	167.65	1463.72	-3546.90	10.45	1472.33	-3362.74	144.55	1441.91	-3368.36	48.74	1443.73	709.80	-240.62	79.33	1310.58	-244.50	76.63	714.94
0.92000	-3263.89	232.22	26.02	-3329.07	243.76	35.23	-3324.91	100.33	10.29	-3049.55	-55.91	63.91	-2990.71	39.36	36.00	-13.16	-125.61	60.94	-3196.90	361.26	79.28	-3624.27	336.70	41.02	-3345.81	186.98	1107.10	0.00	0.00	0.00	-3347.57	167.65	1463.72	-3546.90	10.45	1472.33	-3374.12	145.25	1443.08	-3363.62	49.22	1444.29	709.29	-240.96	79.19	1310.70	-244.55	76.65	714.49
0.93000	-3263.89	232.22	26.02	-3329.07	243.76	35.23	-3325.64	99.89	10.69	-3046.79	-58.69	64.44	-2990.71	39.36	36.00	-26.51	-123.73	60.71	-3189.94	361.36	81.21	-3607.01	337.63	43.18	-3345.81	186.98	1107.10	0.00	0.00	0.00	-3347.57	167.65	1463.72	-3546.90	10.45	1472.33	-3404.38	144.96	1444.89	-3358.56	49.69	1444.86	709.61	-241.09	79.06	1310.95	-244.92	76.59	715.29
0.94000	-3263.89	232.22	26.02	-3329.07	243.76	35.23	-3317.64	99.99	10.81	-3044.01	-61.48	64.97	-2990.71	39.36	36.00	-39.96	-121.83	60.48	-3183.07	361.47	83.15	-3610.27	337.59	43.68	-3345.81	186.98	1107.10	0.00	0.00	0.00	-3347.57	167.65	1463.72	-3546.90	10.45	1472.33	-3394.24	146.09	1443.04	-3353.23	50.14	1445.42	709.60	-241.10	79.21	1310.69	-244.74	76.71	714.99
0.95000	-3263.89	232.22	26.02	-3329.07	243.76	35.23	-3339.87	99.05	8.07	-3041.22	-64.28	65.50	-2990.71	39.36	36.00	-53.50	-119.93	60.26	-3176.31	361.57	85.11	-3599.18	337.06	44.73	-3345.81	186.98	1107.10	0.00	0.00	0.00	-3347.57	167.65	1463.72	-3546.90	10.45	1472.33	-3388.15	146.99	1443.50	-3347.65	50.58	1445.99	710.01	-240.90	79.25	1310.88	-244.43	76.68	714.81
0.96000	-3263.89	232.22	26.02	-3329.07	243.76	35.23	-3323.63	98.74	11.23	-3038.43	-67.09	66.03	-2990.71	39.36	36.00	-67.15	-118.01	60.02	-3169.64	361.66	87.07	-3644.79	337.18	38.43	-3345.81	186.98	1107.10	0.00	0.00	0.00	-3347.57	167.65	1463.72	-3546.90	10.45	1472.33	-3390.10	145.00	1444.01	-3341.85	51.00	1446.56	710.17	-241.19	79.28	1310.52	-244.92	76.53	714.46
0.97000	-3263.89	232.22	26.02	-3329.07	243.76	35.23	-3299.49	99.61	13.84	-3035.62	-69.91	66.57	-2990.71	39.36	36.00	-80.89	-116.07	59.79	-3163.08	361.76	89.06	-3623.74	336.93	41.61	-3345.81	186.98	1107.10	0.00	0.00	0.00	-3347.57	167.65	1463.72	-3546.90	10.45	1472.33	-3372.98	143.38	1442.93	-3335.87	51.41	1447.12	709.50	-241.15	79.27	1310.58	-244.83	76.69	714.47
0.98000	-3263.89	232.22	26.02	-3329.07	243.76	35.23	-3315.05	99.44	10.18	-3032.81	-72.74	67.11	-2990.71	39.36	36.00	-94.73	-114.13	59.56	-3156.60	361.84	91.05	-3590.94	337.07	45.74	-3345.81	186.98	1107.10	0.00	0.00	0.00	-3347.57	167.65	1463.72	-3546.90	10.45	1472.33	-3398.23	144.91	1443.68	-3329.74	51.80	1447.68	709.53	-240.92	79.29	1310.49	-244.66	76.51	714.02
0.99000	-3263.89	232.22	26.02	-3329.07	243.76	35.23	-3319.11	100.26	11.51	-3029.99	-75.58	67.65	-2990.71	39.36	36.00	-108.66	-112.17	59.33	-3150.23	361.93	93.06	-3602.76	336.72	44.42	-3345.81	186.98	1107.10	0.00	0.00	0.00	-3347.57	167.65	1463.72	-3546.90	10.45	1472.33	-3398.30	146.07	1444.22	-3323.49	52.18	1448.23	709.82	-240.98	79.21	1310.57	-244.75	76.61	714.20
1.00000	-3263.89	232.22	26.02	-3329.07	243.76	35.23	-3314.08	99.35	11.55	-3027.16	-78.42	68.19	-2990.71	39.36	36.00	-122.69	-110.20	59.09	-3143.95	362.00	95.09	-3615.29	337.14	42.89	-3345.81	186.98	1107.10	0.00	0.00	0.00	-3347.57	167.65	1463.72	-3546.90	10.45	1472.33	-3401.49	146.04	1444.04	-3317.14	52.53	1448.77	709.52	-241.05	79.20	1310.67	-244.64	76.68	714.26
1.01000	-3263.89	232.22	26.02	-3329.07	243.76	35.23	-3311.72	100.22	12.77	-3024.33	-81.27	68.73	-2990.71	39.36	36.00	-136.81	-108.22	58.85	-3137.77	362.08	97.13	-3627.30	338.64	40.74	-3345.81	186.98	1107.10	0.00	0.00	0.00	-3347.57	167.65	1463.72	-3546.90	10.45	1472.33	-3379.06	145.58	1443.67	-3310.74	52.87	1449.31	708.98	-240.97	78.98	1310.85	-244.66	76.61	714.12
1.02000	-3263.89	232.22	26.02	-3329.07	243.76	35.23	-3329.47	99.79	10.02	-3021.49	-84.13	69.28	-2990.71	39.36	36.00	-151.02	-106.23	58.61	-3131.68	362.15	99.18	-3607.23	336.96	43.50	-3345.81	186.98	1107.10	0.00	0.00	0.00	-3347.57	167.65	1463.72	-3546.90	10.45	1472.33	-3389.81	146.53	1442.67	-3304.31	53.19	1449.83	709.63	-240.96	79.22	1310.75	-244.64	76.52	714.38
1.03000	-3263.89	232.22	26.02	-3329.07	243.76	35.23	-3309.50	99.71	12.58	-3018.64	-86.99	69.82	-2990.71	39.36	36.00	-165.32	-104.23	58.37	-3125.69	362.21	101.24	-3625.35	337.00	41.93	-3345.81	186.98	1107.10	0.00	0.00	0.00	-3347.57	167.65	1463.72	-3546.90	10.45	1472.33	-3422.95	146.23	1443.16	-3297.88	53.50	1450.33	710.14	-240.89	79.37	1310.45	-244.54	76.58	714.38
1.04000	-3263.89	232.22	26.02	-3329.07	243.76	35.23	-3327.72	99.06	9.75	-3015.79	-89.86	70.37	-2990.71	39.36	36.00	-179.72	-102.22	58.13	-3119.80	362.28	103.32	-3626.79	337.99	41.12	-3345.81	186.98	1107.10	0.00	0.00	0.00	-3347.57	167.65	1463.72	-3546.90	10.45	1472.33	-3394.30	147.43	1443.39	-3291.49	53.78	1450.82	710.75	-240.86	79.39	1310.70	-244.62	76.68	714.77
1.05000	-3263.89	232.22	26.02	-3329.07	243.76	35.23	-3332.32	99.63	8.91	-3012.93	-92.73	70.92	-2990.71	39.36	36.00	-194.20	-100.19	57.89	-3114.00	362.33	105.42	-3637.50	337.17	40.01	-3345.81	186.98	1107.10	0.00	0.00	0.00	-3347.57	167.65	1463.72	-3546.90	10.45	1472.33	-3386.49	146.65	1442.90	-3285.17	54.04	1451.30	709.85	-241.25	79.16	1310.47	-244.55	76.59	714.72
1.06000	-3263.89	232.22	26.02	-3329.07	243.76	35.23	-3309.53	99.37	12.73	-3010.07	-95.61	71.47	-2990.71	39.36	36.00	-208.77	-98.15	57.65	-3108.29	362.39	107.52	-3622.73	337.12	41.94	-3345.81	186.98	1107.10	0.00	0.00	0.00	-3347.57	167.65	1463.72	-3546.90	10.45	1472.33	-3400.54	144.39	1444.16	-3278.95	54.29	1451.75	709.62	-240.93	79.21	1310.67	-244.54	76.55	714.08
1.07000	-3263.89	232.22	26.02	-3329.07	243.76	35.23	-3305.69	98.16	12.96	-3007.21	-98.49	72.03	-2990.71	39.36	36.00	-223.42	-96.11	57.40	-3102.68	362.44	109.64	-3630.86	337.64	40.67	-3345.81	186.98	1107.10	0.00	0.00	0.00	-3347.57	167.65	1463.72	-3546.90	10.45	1472.33	-3378.78	146.46	1444.31	-3272.86	54.51	1452.18	710.18	-240.91	79.42	1310.75	-244.64	76.62	714.05
1.08000	-3263.89	232.22	26.02	-3329.07	243.76	35.23	-3320.23	99.06	10.58	-3004.34	-101.38	72.58	-2990.71	39.36	36.00	-238.17	-94.05	57.16	-3097.16	362.48	111.77	-3618.25	337.49	42.51	-3345.81	186.98	1107.10	0.00	0.00	0.00	-3347.57	167.65	1463.72	-3546.90	10.45	1472.33	-3389.85	146.31	1444.34	-3266.93	54.72	1452.59	710.00	-240.97	79.20	1310.53	-244.88	76.41	714.76
1.09000	-3263.89	232.22	26.02	-3329.07	243.76	35.23	-3329.97	99.53	9.20	-3001.47	-104.27	73.14	-2990.71	39.36	36.00	-252.99	-91.98	56.91	-3091.73	362.52	113.92	-3612.85	336.49	43.27	-3345.81	186.98	1107.10	0.00	0.00	0.00	-3347.57	167.65	1463.72	-3546.90	10.45	1472.33	-3387.58	147.12	1443.76	-3261.19	54.90	1452.97	709.86	-240.85	79.24	1310.89	-244.38	76.81	715.04
1.10000	-3263.89	232.22	26.02	-3329.07	243.76	35.23	-3309.90	99.99	12.87	-2998.59	-107.16	73.70	-2990.71	39.36	36.00	-267.90	-89.91	56.66	-3086.39	362.56	116.07	-3624.73	337.56	41.65	-3345.81	186.98	1107.10	0.00	0.00	0.00	-3347.57	167.65	1463.72	-3546.90	10.45	1472.33	-3378.38	147.10	1442.20	-3255.68	55.06	1453.33	709.31	-240.71	79.15	1310.79	-244.57	76.48	714.67
1.11000	-3263.89	232.22	26.02	-3329.07	243.76	35.23	-3319.40	101.16	12.43	-2995.72	-110.06	74.26	-2990.71	39.36	36.00	-282.90	-87.82	56.41	-3081.15	362.59	118.24	-3618.39	337.38	42.70	-3345.81	186.98	1107.10	0.00	0.00	0.00	-3347.57	167.65	1463.72	-3546.90	10.45	1472.33	-3394.40	147.47	1443.29	-3250.42	55.19	1453.66	709.35	-240.71	79.21	1310.73	-244.76	76.56	715.08
1.12000	-3263.89	232.22	26.02	-3329.07	243.76	35.23	-3304.42	100.20	13.01	-2992.84	-112.96	74.81	-2990.71	39.36	36.00	-297.97	-85.72	56.16	-3076.00	362.62	120.43	-3632.71	337.10	40.53	-3345.81	186.98	1107.10	0.00	0.00	0.00	-3347.57	167.65	1463.72	-3546.90	10.45	1472.33	-3368.65	147.68	1443.10	-3245.45	55.31	1453.95	710.20	-240.70	79.30	1311.09	-244.56	76.79	714.89
1.13000	-3263.89	232.22	26.02	-3329.07	243.76	35.23	-3330.65	99.39	8.80	-2989.96	-115.86	75.38	-2990.71	39.36	36.00	-313.12	-83.62	55.91	-3070.94	362.64	122.62	-3625.48	337.47	41.41	-3345.81	186.98	1107.10	0.00	0.00	0.00	-3347.57	167.65	1463.72	-3546.90	10.45	1472.33	-3409.72	146.29	1444.35	-3240.81	55.40	1454.22	709.75	-240.95	79.20	1310.31	-244.86	76.52	715.35
1.14000	-3263.89	232.22	26.02	-3329.07	243.76	35.23	-3308.02	100.56	12.55	-2987.08	-118.76	75.94	-2990.71	39.36	36.00	-328.36	-81.50	55.66	-3065.97	362.66	124.83	-3618.04	337.17	41.89	-3345.81	186.98	1107.10	0.00	0.00	0.00	-3347.57	167.65	1463.72	-3546.90	10.45	1472.33	-3385.13	146.28	1442.92	-3236.51	55.47	1454.45	709.75	-241.16	79.15	1310.45	-244.69	76.65	715.35
1.15000	-3263.89	232.22	26.02	-3329.07	243.76	35.23	-3338.19	100.39	7.83	-2984.20	-121.66	76.50	-2990.71	39.36	36.00	-343.67	-79.38	55.40	-3061.09	362.68	127.05	-3604.11	336.64	44.06	-3345.81	186.98	1107.10	0.00	0.00	0.00	-3347.57	167.65	1463.72	-3546.90	10.45	1472.33	-3402.23	147.33	1443.30	-3232.59	55.51	1454.64	709.54	-241.26	79.15	1310.47	-244.36	76.66	714.95
1.16000	-3263.89	232.22	26.02	-3329.07	243.76	35.23	-3293.06	98.72	15.62	-2981.32	-124.56	77.06	-2990.71	39.36	36.00	-359.06	-77.24	55.15	-3056.30	362.69	129.28	-3601.06	336.69	44.94	-3345.81	186.98	1107.10	0.00	0.00	0.00	-3347.57	167.65	1463.72	-3546.90	10.45	1472.33	-3407.05	147.53	1444.57	-3229.09	55.53	1454.80	708.94	-240.82	79.04	1310.65	-244.57	76.73	714.57
1.17000	-3263.89	232.22	26.02	-3329.07	243.76	35.23	-3287.51	101.28	16.35	-2978.44	-127.46	77.63	-2990.71	39.36	36.00	-374.53	-75.10	54.89	-3051.60	362.70	131.53	-3604.97	336.69	44.45	-3345.81	186.98	1107.10	0.00	0.00	0.00	-3347.57	167.65	1463.72	-3546.90	10.45	1472.33	-3383.34	146.55	1443.57	-3226.03	55.53	1454.91	709.42	-241.03	79.20	1311.15	-244.31	76.83	714.17
1.18000	-3263.89	232.22	26.02	-3329.07	243.76	35.23	-3301.41	100.21	13.08	-2975.56	-130.36	78.19	-2990.71	39.36	36.00	-390.07	-72.95	54.64	-3046.99	362.70	133.79	-3604.36	336.47	45.07	-3345.81	186.98	1107.10	0.00	0.00	0.00	-3347.57	167.65	1463.72	-3546.90	10.45	1472.33	-3392.58	148.07	1443.15	-3223.45	55.50	1454.99	709.63	-241.00	79.24	1311.19	-244.58	76.77	714.33
1.19000	-3263.89	232.22	26.02	-3329.07	243.76	35.23	-3316.31	100.45	11.73	-2972.68	-133.26	78.76	-2990.71	39.36	36.00	-405.69	-70.79	54.38	-3042.47	362.70	136.05	-3605.29	336.61	44.21	-3345.81	186.98	1107.10	0.00	0.00	0.00	-3347.57	167.65	1463.72	-3546.90	10.45	1472.33	-3401.90	148.96	1442.80	-3221.38	55.44	1455.02	709.60	-240.99	79.19	1310.61	-244.21	76.86	714.47
1.20000	-3263.89	232.22	26.02	-3329.07	243.76	35.23	-3299.93	101.56	14.14	-2969.81	-136.16	79.32	-2990.71	39.36	36.00	-421.38	-68.62	54.12	-3038.04	362.70	138.34	-3605.45	335.98	44.31	-3345.81	186.98	1107.10	0.00	0.00	0.00	-3347.57	167.65	1463.72	-3546.90	10.45	1472.33	-3394.91	146.80	1442.18	-3219.85	55.36	1455.00	709.85	-240.88	79.33	1310.95	-244.56	76.78	714.60
1.21000	-3263.89	232.22	26.02	-3329.07	243.76	35.23	-3321.45	100.25	11.74	-2966.94	-139.05	79.89	-2990.71	39.36	36.00	-437.14	-66.44	53.86	-3033.69	362.69	140.63	-3602.51	336.96	45.42	-3345.81	186.98	1107.10	0.00	0.00	0.00	-3347.57	167.65	1463.72	-3546.90	10.45	1472.33	-3397.47	148.14	1442.96	-3218.89	55.25	1454.94	710.08	-240.83	79.25	1310.87	-244.79	76.83	714.41
1.22000	-3263.89	232.22	26.02	-3329.07	243.76	35.23	-3308.12	99.32	13.26	-2964.07	-141.94	80.45	-2990.71	39.36	36.00	-452.97	-64.26	53.60	-3029.43	362.68	142.93	-3600.46	337.28	45.34	-3345.81	186.98	1107.10	0.00	0.00	0.00	-3347.57	167.65	1463.72	-3546.90	10.45	1472.33	-3393.07	146.75	1443.11	-3218.53	55.12	1454.83	709.46	-240.62	79.29	1310.62	-244.71	76.76	714.18
1.23000	-3263.89	232.22	26.02	-3329.07	243.76	35.23	-3310.08	100.24	13.33	-2961.20	-144.83	81.02	-2990.71	39.36	36.00	-468.87	-62.06	53.34	-3025.26	362.66	145.25	-3623.72	337.31	41.60	-3345.81	186.98	1107.10	0.00	0.00	0.00	-3347.57	167.65	1463.72	-3546.90	10.45	1472.33	-3396.79	146.32	1443.28	-3218.80	54.95	1454.67	709.35	-240.53	79.33	1311.12	-244.65	76.78	714.22
1.24000	-3263.89	232.22	26.02	-3329.07	243.76	35.23	-3324.36	99.34	10.45	-2958.34	-147.72	81.59	-2990.71	39.36	36.00	-484.85	-59.86	53.08	-3021.18	362.64	147.58	-3623.08	337.50	41.89	-3345.81	186.98	1107.10	0.00	0.00	0.00	-3347.57	167.65	1463.72	-3546.90	10.45	1472.33	-3401.28	147.27	1443.56	-3219.75	54.76	1454.46	709.42	-240.97	79.32	1310.62	-244.66	76.44	714.25
1.25000	-3263.89	232.22	26.02	-3329.07	243.76	35.23	-3328.14	98.91	10.50	-2955.49	-150.60	82.15	-2990.71	39.36	36.00	-500.89	-57.66	52.81	-3017.18	362.62	149.92	-3622.41	337.60	42.27	-3345.81	186.98	1107.10	0.00	0.00	0.00	-3347.57	167.65	1463.72	-3546.90	10.45	1472.33	-3407.79	147.67	1442.38	-3221.38	54.54	1454.19	708.88	-240.88	79.10	1310.77	-245.04	76.46	714.58
1.26000	-3263.89	232.22	26.02	-3329.07	243.76	35.23	-3296.01	98.86	14.64	-2952.64	-153.47	82.72	-2990.71	39.36	36.00	-516.99	-55.44	52.55	-3013.27	362.59	152.27	-3632.11	338.24	40.22	-3345.81	186.98	1107.10	0.00	0.00	0.00	-3347.57	167.65	1463.72	-3546.90	10.45	1472.33	-3386.97	146.67	1443.16	-3223.75	54.29	1453.86	710.11	-240.88	79.41	1310.23	-244.65	76.46	714.64
1.27000	-3263.89	232.22	26.02	-3329.07	243.76	35.23	-3328.51	99.49	9.14	-2949.79	-156.35	83.29	-2990.71	39.36	36.00	-533.17	-53.22	52.29	-3009.45	362.56	154.63	-3644.37	337.95	38.43	-3345.81	186.98	1107.10	0.00	0.00	0.00	-3347.57	167.65	1463.72	-3546.90	10.45	1472.33	-3388.68	146.13	1444.51	-3226.88	54.01	1453.48	710.31	-240.94	79.29	1310.09	-244.38	76.73	714.55
1.28000	-3263.89	232.22	26.02	-3329.07	243.76	35.23	-3321.86	100.09	10.75	-2946.95	-159.21	83.85	-2990.71	39.36	36.00	-549.41	-50.99	52.02	-3005.71	362.52	157.00	-3624.83	337.69	41.28	-3345.81	186.98	1107.10	0.00	0.00	0.00	-3347.57	167.65	1463.72	-3546.90	10.45	1472.33	-3402.24	147.64	1443.17	-3230.79	53.71	1453.04	709.28	-240.78	79.10	1310.74	-244.46	76.64	714.15
1.29000	-3263.89	232.22	26.02	-3329.07	243.76	35.23	-3313.36	99.88	11.52	-2944.12	-162.07	84.42	-2990.71	39.36	36.00	-565.71	-48.75	51.75	-3002.05	362.48	159.39	-3610.18	336.87	44.14	-3345.81	186.98	1107.10	0.00	0.00	0.00	-3347.57	167.65	1463.72	-3546.90	10.45	1472.33	-3385.52	148.33	1442.68	-3235.53	53.37	1452.53	709.31	-241.13	79.10	1310.46	-244.74	76.46	714.54
1.30000	-3263.89	232.22	26.02	-3329.07	243.76	35.23	-3320.47	100.65	11.17	-2941.29	-164.93	84.98	-2990.71	39.36	36.00	-582.08	-46.51	51.49	-2998.48	362.44	161.78	-3597.40	336.20	45.43	-3345.81	186.98	1107.10	0.00	0.00	0.00	-3347.57	167.65	1463.72	-3546.90	10.45	1472.33	-3380.02	148.77	1444.42	-3241.13	53.00	1451.96	709.35	-241.25	79.23	1310.38	-244.74	76.38	714.77
1.31000	-3263.89	232.22	26.02	-3329.07	243.76	35.23	-3323.22	99.79	10.90	-2938.47	-167.77	85.55	-2990.71	39.36	36.00	-598.50	-44.26	51.22	-2994.99	362.39	164.19	-3608.08	336.73	44.03	-3345.81	186.98	1107.10	0.00	0.00	0.00	-3347.57	167.65	1463.72	-3546.90	10.45	1472.33	-3373.70	148.83	1443.16	-3247.61	52.60	1451.33	708.54	-241.03	79.01	1310.65	-244.79	76.62	714.69
1.32000	-3263.89	232.22	26.02	-3329.07	243.76	35.23	-3332.63	100.09	9.73	-2935.66	-170.61	86.11	-2990.71	39.36	36.00	-614.99	-42.01	50.95	-2991.59	362.34	166.60	-3619.10	337.59	41.58	-3345.81	186.98	1107.10	0.00	0.00	0.00	-3347.57	167.65	1463.72	-3546.90	10.45	1472.33	-3370.40	148.71	1442.31	-3255.00	52.17	1450.63	709.38	-240.90	79.20	1310.74	-244.83	76.61	715.26
1.33000	-3263.89	232.22	26.02	-3329.07	243.76	35.23	-3332.73	100.23	9.42	-2932.86	-173.44	86.68	-2990.71	39.36	36.00	-631.54	-39.74	50.68	-2988.27	362.28	169.03	-3614.78	337.43	42.42	-3345.81	186.98	1107.10	0.00	0.00	0.00	-3347.57	167.65	1463.72	-3546.90	10.45	1472.33	-3378.61	148.83	1443.77	-3263.35	51.71	1449.86	709.48	-241.01	79.13	1310.47	-244.59	76.64	714.71
1.34000	-3263.89	232.22	26.02	-3329.07	243.76	35.23	-3310.68	99.55	11.83	-2930.06	-176.27	87.24	-2990.71	39.36	36.00	-648.15	-37.48	50.41	-2985.03	362.22	171.47	-3606.99	336.30	44.53	-3345.81	186.98	1107.10	0.00	0.00	0.00	-3347.57	167.65	1463.72	-3546.90	10.45	1472.33	-3411.47	147.88	1443.88	-3272.68	51.21	1449.01	709.74	-240.89	79.29	1310.55	-244.67	76.50	714.10
1.35000	-3263.89	232.22	26.02	-3329.07	243.76	35.23	-3343.74	98.53	6.19	-2927.28	-179.08	87.80	-2990.71	39.36	36.00	-664.81	-35.20	50.14	-2981.87	362.16	173.92	-3606.67	336.19	44.44	-3345.81	186.98	1107.10	0.00	0.00	0.00	-3347.57	167.65	1463.72	-3546.90	10.45	1472.33	-3407.31	147.68	1443.62	-3283.01	50.68	1448.10	709.90	-240.67	79.50	1310.54	-244.73	76.55	714.71
1.36000	-3263.89	232.22	26.02	-3329.07	243.76	35.23	-3322.27	100.73	9.72	-2924.50	-181.89	88.37	-2990.71	39.36	36.00	-681.53	-32.92	49.87	-2978.80	362.09	176.38	-3608.68	337.64	44.05	-3345.81	186.98	1107.10	0.00	0.00	0.00	-3347.57	167.65	1463.72	-3546.90	10.45	1472.33	-3393.39	147.67	1442.64	-3294.40	50.12	1447.11	708.86	-240.85	79.12	1310.43	-244.57	76.60	714.86
1.37000	-3263.89	232.22	26.02	-3329.07	243.76	35.23	-3298.17	100.31	13.80	-2921.74	-184.68	88.93	-2990.71	39.36	36.00	-698.31	-30.64	49.60	-2975.81	362.02	178.85	-3637.51	337.59	39.41	-3345.81	186.98	1107.10	0.00	0.00	0.00	-3347.57	167.65	1463.72	-3546.90	10.45	1472.33	-3397.59	146.34	1443.04	-3306.85	49.53	1446.04	709.61	-240.98	79.29	1310.95	-244.87	76.55	714.83
1.38000	-3263.89	232.22	26.02	-3329.07	243.76	35.23	-3336.49	99.51	8.07	-2918.98	-187.47	89.49	-2990.71	39.36	36.00	-715.14	-28.35	49.33	-2972.90	361.94	181.33	-3605.93	338.01	43.40	-3345.81	186.98	1107.10	0.00	0.00	0.00	-3347.57	167.65	1463.72	-3546.90	10.45	1472.33	-3390.28	147.18	1443.16	-3320.41	48.90	1444.90	710.22	-240.70	79.44	1310.72	-244.48	76.77	715.00
1.39000	-3263.89	232.22	26.02	-3329.07	243.76	35.23	-3330.33	98.53	9.19	-2916.24	-190.24	90.05	-2990.71	39.36	36.00	-732.03	-26.06	49.06	-2970.07	361.87	183.82	-3621.85	337.35	42.06	-3345.81	186.98	1107.10	0.00	0.00	0.00	-3347.57	167.65	1463.72	-3546.90	10.45	1472.33	-3361.58	148.00	1442.23	-3335.11	48.23	1443.68	709.54	-240.52	79.35	1310.62	-244.44	76.71	715.13
1.40000	-3263.89	232.22	26.02	-3329.07	243.76	35.23	-3334.10	99.93	8.60	-2913.51	-193.01	90.61	-2990.71	39.36	36.00	-748.97	-23.76	48.78	-2967.32	361.78	186.32	-3621.13	337.41	42.52	-3345.81	186.98	1107.10	0.00	0.00	0.00	-3347.57	167.65	1463.72	-3546.90	10.45	1472.33	-3376.62	148.36	1442.91	-3350.98	47.53	1442.37	709.51	-240.81	79.33	1310.63	-244.51	76.51	715.15
1.41000	-3263.89	232.22	26.02	-3329.07	243.76	35.23	-3334.36	99.73	8.34	-2910.79	-195.76	91.16	-2990.71	39.36	36.00	-765.96	-21.45	48.51	-2964.65	361.70	188.83	-3628.13	336.49	40.98	-3345.81	186.98	1107.10	0.00	0.00	0.00	-3347.57	167.65	1463.72	-3546.90	10.45	1472.33	-3374.80	148.17	1444.13	-3368.05	46.80	1440.98	710.15	-240.62	79.51	1310.69	-244.46	76.72	714.78
1.42000	-3263.89	232.22	26.02	-3329.07	243.76	35.23	-3315.36	99.51	11.58	-2908.08	-198.50	91.72	-2990.71	39.36	36.00	-783.00	-19.14	48.24	-2962.06	361.61	191.35	-3625.28	337.00	40.72	-3345.81	186.98	1107.10	0.00	0.00	0.00	-3347.57	167.65	1463.72	-3546.90	10.45	1472.33	-3385.42	147.59	1443.88	-3384.12	46.26	1439.30	709.90	-240.76	79.35	1310.77	-244.80	76.69	714.75
1.43000	-3263.89	232.22	26.02	-3329.07	243.76	35.23	-3311.62	100.57	12.85	-2905.38	-201.22	92.27	-2990.71	39.36	36.00	-800.09	-16.83	47.96	-2959.55	361.51	193.88	-3628.45	337.58	41.67	-3345.81	186.98	1107.10	0.00	0.00	0.00	-3347.57	167.65	1463.72	-3546.90	10.45	1472.33	-3382.53	147.14	1443.54	-3387.32	45.83	1439.79	709.80	-240.90	79.32	1310.42	-244.58	76.60	714.18
1.44000	-3263.89	232.22	26.02	-3329.07	243.76	35.23	-3320.27	101.99	11.14	-2902.70	-203.94	92.83	-2990.71	39.36	36.00	-817.23	-14.51	47.69	-2957.11	361.41	196.42	-3608.98	336.57	43.89	-3345.81	186.98	1107.10	0.00	0.00	0.00	-3347.57	167.65	1463.72	-3546.90	10.45	1472.33	-3370.28	146.25	1442.77	-3400.87	45.19	1438.75	709.55	-241.27	79.09	1310.73	-244.80	76.65	714.21
1.45000	-3263.89	232.22	26.02	-3329.07	243.76	35.23	-3339.03	99.03	8.24	-2900.04	-206.64	93.38	-2990.71	39.36	36.00	-834.41	-12.19	47.41	-2954.76	361.31	198.96	-3624.29	337.72	41.72	-3345.81	186.98	1107.10	0.00	0.00	0.00	-3347.57	167.65	1463.72	-3546.90	10.45	1472.33	-3385.75	147.12	1443.43	-3413.76	44.59	1437.75	710.22	-240.88	79.41	1310.29	-244.51	76.73	714.60
1.46000	-3263.89	232.22	26.02	-3329.07	243.76	35.23	-3301.85	99.89	13.78	-2897.38	-209.33	93.93	-2990.71	39.36	36.00	-851.64	-9.86	47.14	-2952.48	361.21	201.52	-3587.67	336.30	47.34	-3345.81	186.98	1107.10	0.00	0.00	0.00	-3347.57	167.65	1463.72	-3546.90	10.45	1472.33	-3385.54	147.59	1443.15	-3426.00	44.04	1436.80	709.57	-241.01	79.35	1310.14	-244.50	76.74	715.05
1.47000	-3263.89	232.22	26.02	-3329.07	243.76	35.23	-3332.41	101.06	8.79	-2894.75	-212.00	94.48	-2990.71	39.36	36.00	-868.92	-7.54	46.86	-2950.28	361.10	204.09	-3603.55	336.66	44.34	-3345.81	186.98	1107.10	0.00	0.00	0.00	-3347.57	167.65	1463.72	-3546.90	10.45	1472.33	-3418.24	148.52	1443.49	-3437.62	43.52	1435.89	709.50	-240.86	79.26	1310.17	-244.61	76.56	714.81
1.48000	-3263.89	232.22	26.02	-3329.07	243.76	35.23	-3336.31	100.23	8.38	-2892.12	-214.66	95.02	-2990.71	39.36	36.00	-886.24	-5.20	46.59	-2948.16	360.98	206.67	-3619.89	337.20	41.38	-3345.81	186.98	1107.10	0.00	0.00	0.00	-3347.57	167.65	1463.72	-3546.90	10.45	1472.33	-3377.00	148.42	1442.84	-3448.61	43.03	1435.03	709.25	-240.64	79.14	1310.13	-244.65	76.38	714.66
1.49000	-3263.89	232.22	26.02	-3329.07	243.76	35.23	-3324.09	99.56	10.63	-2889.52	-217.30	95.57	-2990.71	39.36	36.00	-903.61	-2.87	46.31	-2946.12	360.87	209.25	-3613.03	335.91	43.47	-3345.81	186.98	1107.10	0.00	0.00	0.00	-3347.57	167.65	1463.72	-3546.90	10.45	1472.33	-3368.55	147.74	1443.80	-3458.99	42.58	1434.21	709.15	-240.73	79.14	1309.64	-244.73	76.17	714.85
1.50000	-3263.89	232.22	26.02	-3329.07	243.76	35.23	-3317.18	99.20	11.64	-2886.93	-219.93	96.11	-2990.71	39.36	36.00	-921.02	-0.53	46.03	-2944.15	360.75	211.85	-3619.90	337.05	42.23	-3345.81	186.98	1107.10	0.00	0.00	0.00	-3347.57	167.65	1463.72	-3546.90	10.45	1472.33	-3415.13	147.53	1444.56	-3468.78	42.17	1433.43	709.88	-240.98	79.38	1310.47	-245.10	76.33	714.41
1.51000	-3263.89	232.22	26.02	-3329.07	243.76	35.23	-3317.87	101.00	11.89	-2884.35	-222.54	96.65	-2990.71	39.36	36.00	-938.47	1.81	45.76	-2942.25	360.62	214.45	-3599.31	337.04	45.44	-3345.81	186.98	1107.10	0.00	0.00	0.00	-3347.57	167.65	1463.72	-3546.90	10.45	1472.33	-3408.51	147.42	1444.12	-3477.98	41.79	1432.70	710.37	-240.87	79.47	1311.01	-244.72	76.60	714.52
1.52000	-3263.89	232.22	26.02	-3329.07	243.76	35.23	-3322.30	99.87	10.13	-2881.80	-225.13	97.19	-2990.71	39.36	36.00	-955.96	4.16	45.48	-2940.44	360.49	217.07	-3619.17	337.78	42.35	-3345.81	186.98	1107.10	0.00	0.00	0.00	-3347.57	167.65	1463.72	-3546.90	10.45	1472.33	-3370.78	148.60	1443.17	-3486.60	41.44	1432.01	710.00	-240.90	79.27	1310.66	-244.26	76.58	714.51
1.53000	-3263.89	232.22	26.02	-3329.07	243.76	35.23	-3331.16	99.57	9.68	-2879.26	-227.71	97.73	-2990.71	39.36	36.00	-973.48	6.51	45.20	-2938.69	360.36	219.69	-3601.67	336.64	44.80	-3345.81	186.98	1107.10	0.00	0.00	0.00	-3347.57	167.65	1463.72	-3546.90	10.45	1472.33	-3402.15	147.99	1443.37	-3494.67	41.13	1431.36	709.25	-241.16	78.97	1311.00	-244.36	76.69	714.63
1.54000	-3263.89	232.22	26.02	-3329.07	243.76	35.23	-3315.49	101.60	11.67	-2876.74	-230.26	98.26	-2990.71	39.36	36.00	-991.05	8.86	44.93	-2937.03	360.23	222.32	-3616.67	337.00	42.27	-3345.81	186.98	1107.10	0.00	0.00	0.00	-3347.57	167.65	1463.72	-3546.90	10.45	1472.33	-3385.06	147.26	1442.58	-3502.18	40.85	1430.75	709.41	-241.08	79.27	1310.64	-244.55	76.73	714.75
1.55000	-3263.89	232.22	26.02	-3329.07	243.76	35.23	-3328.65	100.72	9.60	-2874.24	-232.80	98.79	-2990.71	39.36	36.00	-1008.65	11.21	44.65	-2935.43	360.09	224.96	-3630.15	337.56	41.00	-3345.81	186.98	1107.10	0.00	0.00	0.00	-3347.57	167.65	1463.72	-3546.90	10.45	1472.33	-3396.73	147.68	1442.41	-3509.16	40.60	1430.18	709.13	-240.78	79.12	1310.28	-244.93	76.59	714.92
1.56000	-3263.89	232.22	26.02	-3329.07	243.76	35.23	-3314.20	101.51	12.57	-2871.76	-235.33	99.32	-2990.71	39.36	36.00	-1026.29	13.56	44.37	-2933.91	359.94	227.61	-3619.99	336.98	41.71	-3345.81	186.98	1107.10	0.00	0.00	0.00	-3347.57	167.65	1463.72	-3546.90	10.45	1472.33	-3391.36	147.78	1443.39	-3515.61	40.37	1429.64	709.70	-240.81	79.31	1310.72	-244.86	76.62	714.63
1.57000	-3263.89	232.22	26.02	-3329.07	243.76	35.23	-3318.30	99.78	11.48	-2869.29	-237.83	99.85	-2990.71	39.36	36.00	-1043.97	15.92	44.09	-2932.47	359.80	230.27	-3631.47	337.25	40.88	-3345.81	186.98	1107.10	0.00	0.00	0.00	-3347.57	167.65	1463.72	-3546.90	10.45	1472.33	-3373.06	147.65	1443.44	-3521.55	40.18	1429.15	709.50	-240.64	79.28	1310.74	-244.53	76.70	714.48
1.58000	-3263.89	232.22	26.02	-3329.07	243.76	35.23	-3318.62	99.30	10.60	-2866.85	-240.31	100.38	-2990.71	39.36	36.00	-1061.68	18.28	43.81	-2931.09	359.65	232.93	-3637.71	338.56	40.87	-3345.81	186.98	1107.10	0.00	0.00	0.00	-3347.57	167.65	1463.72	-3546.90	10.45	1472.33	-3366.98	147.46	1442.68	-3526.99	40.02	1428.69	710.03	-241.26	79.30	1310.46	-244.64	76.49	715.07
1.59000	-3263.89	232.22	26.02	-3329.07	243.76	35.23	-3300.13	101.01	14.06	-2864.43	-242.77	100.90	-2990.71	39.36	36.00	-1079.42	20.64	43.53	-2929.79	359.49	235.60	-3624.39	337.21	43.01	-3345.81	186.98	1107.10	0.00	0.00	0.00	-3347.57	167.65	1463.72	-3546.90	10.45	1472.33	-3377.53	148.14	1443.68	-3531.93	39.88	1428.26	709.57	-241.34	79.27	1310.43	-244.72	76.55	715.09
1.60000	-3263.89	232.22	26.02	-3329.07	243.76	35.23	-3313.89	100.86	12.87	-2862.03	-245.22	101.42	-2990.71	39.36	36.00	-1097.19	23.00	43.26	-2928.56	359.34	238.29	-3600.71	336.54	45.59	-3345.81	186.98	1107.10	0.00	0.00	0.00	-3347.57	167.65	1463.72	-3546.90	10.45	1472.33	-3377.80	146.78	1444.04	-3536.40	39.77	1427.87	710.12	-240.90	79.49	1310.45	-244.52	76.57	714.41
1.61000	-3263.89	232.22	26.02	-3329.07	243.76	35.23	-3348.28	100.13	6.27	-2859.65	-247.64	101.94	-2990.71	39.36	36.00	-1115.00	25.36	42.98	-2927.41	359.18	240.98	-3607.22	336.78	44.29	-3345.81	186.98	1107.10	0.00	0.00	0.00	-3347.57	167.65	1463.72	-3546.90	10.45	1472.33	-3415.93	148.24	1443.60	-3540.41	39.68	1427.52	710.03	-241.14	79.40	1310.50	-244.38	76.78	714.73
1.62000	-3263.89	232.22	26.02	-3329.07	243.76	35.23	-3336.00	98.44	9.37	-2857.29	-250.04	102.45	-2990.71	39.36	36.00	-1132.83	27.73	42.70	-2926.32	359.01	243.67	-3627.95	338.50	41.83	-3345.81	186.98	1107.10	0.00	0.00	0.00	-3347.57	167.65	1463.72	-3546.90	10.45	1472.33	-3394.99	148.52	1442.50	-3543.96	39.62	1427.20	709.33	-241.19	79.12	1310.51	-244.72	76.60	714.77
1.63000	-3263.89	232.22	26.02	-3329.07	243.76	35.23	-3307.59	100.06	13.14	-2854.96	-252.42	102.96	-2990.71	39.36	36.00	-1150.70	30.09	42.42	-2925.31	358.84	246.38	-3624.48	337.07	40.93	-3345.81	186.98	1107.10	0.00	0.00	0.00	-3347.57	167.65	1463.72	-3546.90	10.45	1472.33	-3426.99	149.09	1444.58	-3547.07	39.59	1426.91	709.48	-241.07	79.02	1310.26	-244.69	76.44	715.01
1.64000	-3263.89	232.22	26.02	-3329.07	243.76	35.23	-3321.13	99.24	10.50	-2852.64	-254.77	103.47	-2990.71	39.36	36.00	-1168.59	32.46	42.14	-2924.36	358.67	249.09	-3612.17	338.21	43.79	-3345.81	186.98	1107.10	0.00	0.00	0.00	-3347.57	167.65	1463.72	-3546.90	10.45	1472.33	-3398.85	149.23	1445.06	-3549.75	39.57	1426.65	708.76	-240.96	78.83	1310.62	-244.67	76.39	714.46
1.65000	-3263.89	232.22	26.02	-3329.07	243.76	35.23	-3310.52	100.07	11.47	-2850.36	-257.11	103.98	-2990.71	39.36	36.00	-1186.50	34.82	41.86	-2923.49	358.50	251.81	-3612.68	337.79	43.33	-3345.81	186.98	1107.10	0.00	0.00	0.00	-3347.57	167.65	1463.72	-3546.90	10.45	1472.33	-3390.24	148.20	1443.58	-3552.01	39.58	1426.43	709.20	-240.82	79.14	1310.61	-244.60	76.47	715.21
1.66000	-3263.89	232.22	26.02	-3329.07	243.76	35.23	-3318.26	99.28	12.02	-2848.09	-259.42	104.48	-2990.71	39.36	36.00	-1204.45	37.19	41.59	-2922.69	358.32	254.54	-3608.79	336.95	43.77	-3345.81	186.98	1107.10	0.00	0.00	0.00	-3347.57	167.65	1463.72	-3546.90	10.45	1472.33	-3372.95	149.07	1442.50	-3553.86	39.61	1426.24	709.64	-240.81	79.19	1310.59	-244.82	76.30	714.27
1.67000	-3263.89	232.22	26.02	-3329.07	243.76	35.23	-3341.69	99.09	9.16	-2845.85	-261.70	104.98	-2990.71	39.36	36.00	-1222.42	39.56	41.31	-2921.95	358.14	257.28	-3622.48	337.36	42.45	-3345.81	186.98	1107.10	0.00	0.00	0.00	-3347.57	167.65	1463.72	-3546.90	10.45	1472.33	-3408.14	148.48	1444.33	-3555.33	39.67	1426.07	709.85	-240.75	79.30	1310.41	-244.47	76.33	715.01
1.68000	-3263.89	232.22	26.02	-3329.07	243.76	35.23	-3331.24	101.22	8.86	-2843.64	-263.96	105.47	-2990.71	39.36	36.00	-1240.41	41.92	41.03	-2921.29	357.95	260.02	-3627.48	338.16	40.85	-3345.81	186.98	1107.10	0.00	0.00	0.00	-3347.57	167.65	1463.72	-3546.90	10.45	1472.33	-3376.13	148.74	1442.39	-3556.41	39.74	1425.94	710.56	-241.01	79.43	1310.29	-244.80	76.40	714.28
1.69000	-3263.89	232.22	26.02	-3329.07	243.76	35.23	-3329.11	98.91	9.21	-2841.44	-266.20	105.97	-2990.71	39.36	36.00	-1258.42	44.29	40.75	-2920.69	357.76	262.77	-3625.28	337.32	41.56	-3345.81	186.98	1107.10	0.00	0.00	0.00	-3347.57	167.65	1463.72	-3546.90	10.45	1472.33	-3354.09	147.66	1442.78	-3557.12	39.83	1425.83	709.78	-241.06	79.18	1310.55	-244.74	76.53	714.75
1.70000	-3263.89	232.22	26.02	-3329.07	243.76	35.23	-3315.37	98.24	11.73	-2839.28	-268.41	106.46	-2990.71	39.36	36.00	-1276.46	46.65	40.47	-2920.16	357.57	265.53	-3626.59	338.09	40.86	-3345.81	186.98	1107.10	0.00	0.00	0.00	-3347.57	167.65	1463.72	-3546.90	10.45	1472.33	-3382.43	148.70	1443.44	-3557.47	39.94	1425.75	709.74	-240.68	79.37	1310.50	-244.48	76.73	714.82
1.71000	-3263.89	232.22	26.02	-3329.07	243.76	35.23	-3338.12	99.47	7.81	-2837.14	-270.60	106.94	-2990.71	39.36	36.00	-1294.51	49.02	40.20	-2919.70	357.37	268.30	-3620.53	336.76	42.68	-3345.81	186.98	1107.10	0.00	0.00	0.00	-3347.57	167.65	1463.72	-3546.90	10.45	1472.33	-3372.26	148.41	1442.91	-3557.48	40.07	1425.69	709.43	-241.03	79.24	1310.84	-244.66	76.71	714.70
1.72000	-3263.89	232.22	26.02	-3329.07	243.76	35.23	-3328.45	99.32	10.40	-2835.03	-272.76	107.42	-2990.71	39.36	36.00	-1312.59	51.39	39.92	-2919.31	357.17	271.07	-3620.36	336.56	42.57	-3345.81	186.98	1107.10	0.00	0.00	0.00	-3347.57	167.65	1463.72	-3546.90	10.45	1472.33	-3366.14	148.32	1444.07	-3557.15	40.21	1425.66	709.94	-241.29	79.27	1310.86	-244.72	76.68	714.48
1.73000	-3263.89	232.22	26.02	-3329.07	243.76	35.23	-3305.46	99.73	13.12	-2832.95	-274.89	107.90	-2990.71	39.36	36.00	-1330.69	53.75	39.64	-2918.98	356.97	273.85	-3640.50	337.17	39.83	-3345.81	186.98	1107.10	0.00	0.00	0.00	-3347.57	167.65	1463.72	-3546.90	10.45	1472.33	-3408.15	149.56	1444.22	-3556.51	40.37	1425.66	710.08	-241.04	79.41	1310.66	-245.02	76.56	714.07
1.74000	-3263.89	232.22	26.02	-3329.07	243.76	35.23	-3313.64	100.27	11.51	-2830.89	-277.00	108.38	-2990.71	39.36	36.00	-1348.80	56.11	39.37	-2918.72	356.76	276.64	-3635.63	336.86	40.16	-3345.81	186.98	1107.10	0.00	0.00	0.00	-3347.57	167.65	1463.72	-3546.90	10.45	1472.33	-3370.25	149.04	1444.06	-3555.55	40.55	1425.68	709.42	-241.00	79.10	1310.47	-244.73	76.64	714.23
1.75000	-3263.89	232.22	26.02	-3329.07	243.76	35.23	-3319.81	98.78	11.94	-2828.86	-279.08	108.85	-2990.71	39.36	36.00	-1366.93	58.48	39.09	-2918.53	356.55	279.43	-3621.58	336.04	42.48	-3345.81	186.98	1107.10	0.00	0.00	0.00	-3347.57	167.65	1463.72	-3546.90	10.45	1472.33	-3365.18	148.68	1443.66	-3554.30	40.74	1425.73	710.02	-241.07	79.24	1310.94	-244.30	76.86	714.50
1.76000	-3263.89	232.22	26.02	-3329.07	243.76	35.23	-3314.55	100.32	12.58	-2826.86	-281.13	109.31	-2990.71	39.36	36.00	-1385.07	60.84	38.81	-2918.40	356.34	282.23	-3604.85	336.50	44.67	-3345.81	186.98	1107.10	0.00	0.00	0.00	-3347.57	167.65	1463.72	-3546.90	10.45	1472.33	-3366.49	148.07	1444.04	-3552.76	40.94	1425.79	709.69	-240.89	79.13	1310.86	-244.51	76.84	714.44
1.77000	-3263.89	232.22	26.02	-3329.07	243.76	35.23	-3317.93	100.48	12.14	-2824.89	-283.15	109.78	-2990.71	39.36	36.00	-1403.23	63.20	38.54	-2918.34	356.12	285.03	-3623.32	336.65	41.97	-3345.81	186.98	1107.10	0.00	0.00	0.00	-3347.57	167.65	1463.72	-3546.90	10.45	1472.33	-3400.30	148.62	1444.24	-3550.94	41.15	1425.88	709.76	-240.81	79.29	1310.81	-244.53	76.64	714.96
1.78000	-3263.89	232.22	26.02	-3329.07	243.76	35.23	-3320.17	99.51	10.65	-2822.95	-285.14	110.24	-2990.71	39.36	36.00	-1421.40	65.55	38.26	-2918.34	355.90	287.85	-3620.35	337.34	42.32	-3345.81	186.98	1107.10	0.00	0.00	0.00	-3347.57	167.65	1463.72	-3546.90	10.45	1472.33	-3379.98	148.57	1443.00	-3548.87	41.38	1425.99	709.70	-241.24	79.26	1310.64	-244.56	76.66	714.31
1.79000	-3263.89	232.22	26.02	-3329.07	243.76	35.23	-3333.19	100.08	7.84	-2821.04	-287.11	110.69	-2990.71	39.36	36.00	-1439.59	67.91	37.98	-2918.41	355.67	290.67	-3619.82	337.29	42.37	-3345.81	186.98	1107.10	0.00	0.00	0.00	-3347.57	167.65	1463.72	-3546.90	10.45	1472.33	-3402.41	149.15	1443.62	-3546.54	41.62	1426.12	709.46	-241.17	79.09	1310.28	-244.47	76.59	715.44
1.80000	-3263.89	232.22	26.02	-3329.07	243.76	35.23	-3293.54	99.91	15.55	-2819.16	-289.04	111.14	-2990.71	39.36	36.00	-1457.78	70.26	37.71	-2918.54	355.44	293.49	-3619.08	338.02	42.18	-3345.81	186.98	1107.10	0.00	0.00	0.00	-3347.57	167.65	1463.72	-3546.90	10.45	1472.33	-3392.45	148.69	1444.61	-3543.98	41.87	1426.27	709.22	-240.96	78.95	1310.36	-244.74	76.51	714.85
1.81000	-3263.89	232.22	26.02	-3329.07	243.76	35.23	-3333.88	99.92	8.98	-2817.31	-290.95	111.59	-2990.71	39.36	36.00	-1475.99	72.61	37.43	-2918.74	355.21	296.33	-3598.89	337.28	45.61	-3345.81	186.98	1107.10	0.00	0.00	0.00	-3347.57	167.65	1463.72	-3546.90	10.45	1472.33	-3388.80	148.29	1444.22	-3541.19	42.13	1426.43	709.79	-241.11	79.13	1310.23	-244.97	76.64	714.53
1.82000	-3263.89	232.22	26.02	-3329.07	243.76	35.23	-3310.35	99.02	11.42	-2815.49	-292.82	112.03	-2990.71	39.36	36.00	-1494.20	74.96	37.16	-2919.00	354.98	299.16	-3640.65	337.94	40.10	-3345.81	186.98	1107.10	0.00	0.00	0.00	-3347.57	167.65	1463.72	-3546.90	10.45	1472.33	-3377.53	146.30	1443.63	-3538.19	42.39	1426.62	710.11	-240.58	79.33	1310.52	-244.72	76.77	714.44
1.83000	-3263.89	232.22	26.02	-3329.07	243.76	35.23	-3319.49	100.04	9.50	-2813.70	-294.66	112.47	-2990.71	39.36	36.00	-1512.42	77.31	36.89	-2919.32	354.74	302.01	-3619.43	336.62	42.78	-3345.81	186.98	1107.10	0.00	0.00	0.00	-3347.57	167.65	1463.72	-3546.90	10.45	1472.33	-3368.27	148.41	1444.84	-3534.98	42.67	1426.82	710.05	-240.83	79.39	1310.76	-245.03	76.64	715.08
1.84000	-3263.89	232.22	26.02	-3329.07	243.76	35.23	-3350.35	99.22	6.64	-2811.95	-296.47	112.90	-2990.71	39.36	36.00	-1530.65	79.65	36.61	-2919.70	354.50	304.86	-3624.80	337.33	42.03	-3345.81	186.98	1107.10	0.00	0.00	0.00	-3347.57	167.65	1463.72	-3546.90	10.45	1472.33	-3388.38	149.81	1444.57	-3531.59	42.95	1427.04	709.84	-240.86	79.33	1311.06	-244.84	76.82	714.70
1.85000	-3263.89	232.22	26.02	-3329.07	243.76	35.23	-3312.11	100.91	12.16	-2810.23	-298.25	113.33	-2990.71	39.36	36.00	-1548.89	82.00	36.34	-2920.15	354.26	307.71	-3629.03	336.91	40.93	-3345.81	186.98	1107.10	0.00	0.00	0.00	-3347.57	167.65	1463.72	-3546.90	10.45	1472.33	-3376.51	148.98	1444.04	-3528.02	43.23	1427.27	708.70	-241.14	78.94	1310.44	-244.87	76.59	714.97
1.86000	-3263.89	232.22	26.02	-3329.07	243.76	35.23	-3328.16	100.03	10.78	-2808.54	-299.99	113.75	-2990.71	39.36	36.00	-1567.13	84.33	36.07	-2920.66	354.01	310.58	-3648.24	338.78	39.05	-3345.81	186.98	1107.10	0.00	0.00	0.00	-3347.57	167.65	1463.72	-3546.90	10.45	1472.33	-3372.65	148.73	1443.40	-3524.28	43.53	1427.52	709.84	-240.77	79.19	1310.68	-244.80	76.60	714.55
1.87000	-3263.89	232.22	26.02	-3329.07	243.76	35.23	-3314.44	99.50	12.03	-2806.88	-301.71	114.17	-2990.71	39.36	36.00	-1585.38	86.67	35.80	-2921.23	353.76	313.44	-3643.02	338.54	39.36	-3345.81	186.98	1107.10	0.00	0.00	0.00	-3347.57	167.65	1463.72	-3546.90	10.45	1472.33	-3402.86	149.81	1443.67	-3520.39	43.82	1427.79	709.96	-240.74	79.22	1310.57	-244.79	76.49	714.87
1.88000	-3263.89	232.22	26.02	-3329.07	243.76	35.23	-3344.72	100.35	8.04	-2805.26	-303.38	114.59	-2990.71	39.36	36.00	-1603.62	89.00	35.52	-2921.86	353.50	316.32	-3642.12	337.66	38.54	-3345.81	186.98	1107.10	0.00	0.00	0.00	-3347.57	167.65	1463.72	-3546.90	10.45	1472.33	-3393.82	150.13	1444.24	-3516.36	44.12	1428.06	709.54	-240.77	79.13	1310.68	-244.57	76.57	714.49
1.89000	-3263.89	232.22	26.02	-3329.07	243.76	35.23	-3336.98	100.61	9.08	-2803.68	-305.03	114.99	-2990.71	39.36	36.00	-1621.87	91.33	35.25	-2922.55	353.24	319.19	-3636.95	338.18	41.03	-3345.81	186.98	1107.10	0.00	0.00	0.00	-3347.57	167.65	1463.72	-3546.90	10.45	1472.33	-3393.43	149.89	1444.02	-3512.20	44.43	1428.35	710.24	-240.97	79.36	1310.62	-244.79	76.44	714.98
1.90000	-3263.89	232.22	26.02	-3329.07	243.76	35.23	-3316.70	100.29	10.68	-2802.13	-306.64	115.40	-2990.71	39.36	36.00	-1640.12	93.65	34.98	-2923.30	352.98	322.08	-3627.24	337.08	41.50	-3345.81	186.98	1107.10	0.00	0.00	0.00	-3347.57	167.65	1463.72	-3546.90	10.45	1472.33	-3406.79	150.22	1444.79	-3507.92	44.73	1428.65	709.48	-241.02	79.22	1310.60	-244.89	76.65	714.71
1.91000	-3263.89	232.22	26.02	-3329.07	243.76	35.23	-3326.07	99.97	8.76	-2800.61	-308.21	115.80	-2990.71	39.36	36.00	-1658.38	95.97	34.71	-2924.11	352.72	324.97	-3610.28	337.30	43.29	-3345.81	186.98	1107.10	0.00	0.00	0.00	-3347.57	167.65	1463.72	-3546.90	10.45	1472.33	-3395.78	151.25	1443.48	-3503.53	45.04	1428.96	710.06	-240.64	79.41	1310.53	-244.26	76.78	714.82
1.92000	-3263.89	232.22	26.02	-3329.07	243.76	35.23	-3320.82	99.78	10.44	-2799.14	-309.75	116.19	-2990.71	39.36	36.00	-1676.63	98.29	34.44	-2924.98	352.45	327.86	-3617.16	338.11	43.30	-3345.81	186.98	1107.10	0.00	0.00	0.00	-3347.57	167.65	1463.72	-3546.90	10.45	1472.33	-3411.73	149.56	1442.69	-3499.05	45.34	1429.28	709.66	-241.23	79.08	1310.70	-244.48	76.87	714.89
1.93000	-3263.89	232.22	26.02	-3329.07	243.76	35.23	-3300.07	100.12	13.57	-2797.69	-311.25	116.58	-2990.71	39.36	36.00	-1694.87	100.60	34.18	-2925.91	352.18	330.76	-3610.05	336.76	45.03	-3345.81	186.98	1107.10	0.00	0.00	0.00	-3347.57	167.65	1463.72	-3546.90	10.45	1472.33	-3363.33	150.47	1442.58	-3494.49	45.65	1429.61	709.58	-241.07	79.18	1310.12	-244.67	76.68	714.50
1.94000	-3263.89	232.22	26.02	-3329.07	243.76	35.23	-3320.94	100.68	10.28	-2796.29	-312.72	116.96	-2990.71	39.36	36.00	-1713.12	102.91	33.91	-2926.90	351.90	333.66	-3625.79	337.29	41.37	-3345.81	186.98	1107.10	0.00	0.00	0.00	-3347.57	167.65	1463.72	-3546.90	10.45	1472.33	-3400.92	150.42	1444.26	-3489.86	45.96	1429.94	709.81	-240.70	79.39	1310.42	-244.73	76.47	715.00
1.95000	-3263.89	232.22	26.02	-3329.07	243.76	35.23	-3335.71	100.16	7.64	-2794.92	-314.15	117.34	-2990.71	39.36	36.00	-1731.36	105.21	33.64	-2927.94	351.62	336.57	-3599.75	337.49	45.59	-3345.81	186.98	1107.10	0.00	0.00	0.00	-3347.57	167.65	1463.72	-3546.90	10.45	1472.33	-3372.98	150.72	1444.64	-3485.17	46.26	1430.29	710.42	-241.00	79.42	1310.60	-244.69	76.74	715.18
1.96000	-3263.89	232.22	26.02	-3329.07	243.76	35.23	-3312.37	99.03	12.83	-2793.59	-315.54	117.72	-2990.71	39.36	36.00	-1749.59	107.51	33.37	-2929.04	351.34	339.49	-3631.98	337.94	41.09	-3345.81	186.98	1107.10	0.00	0.00	0.00	-3347.57	167.65	1463.72	-3546.90	10.45	1472.33	-3384.57	150.07	1443.70	-3480.44	46.56	1430.64	709.93	-240.76	79.33	1311.14	-244.41	76.93	714.51
1.97000	-3263.89	232.22	26.02	-3329.07	243.76	35.23	-3309.55	99.14	12.84	-2792.30	-316.90	118.08	-2990.71	39.36	36.00	-1767.82	109.80	33.11	-2930.21	351.06	342.41	-3630.93	338.10	42.00	-3345.81	186.98	1107.10	0.00	0.00	0.00	-3347.57	167.65	1463.72	-3546.90	10.45	1472.33	-3377.31	148.96	1443.58	-3475.67	46.85	1431.00	709.55	-240.79	79.24	1310.45	-244.15	76.75	714.01
1.98000	-3263.89	232.22	26.02	-3329.07	243.76	35.23	-3319.13	99.59	11.22	-2791.05	-318.21	118.44	-2990.71	39.36	36.00	-1786.04	112.09	32.84	-2931.42	350.77	345.33	-3633.80	337.29	39.75	-3345.81	186.98	1107.10	0.00	0.00	0.00	-3347.57	167.65	1463.72	-3546.90	10.45	1472.33	-3400.63	149.57	1445.25	-3470.88	47.15	1431.36	709.81	-240.85	79.36	1310.72	-244.40	76.92	714.49
1.99000	-3263.89	232.22	26.02	-3329.07	243.76	35.23	-3329.51	102.80	8.75	-2789.84	-319.49	118.80	-2990.71	39.36	36.00	-1804.25	114.37	32.58	-2932.70	350.48	348.26	-3621.70	335.75	41.61	-3345.81	186.98	1107.10	0.00	0.00	0.00	-3347.57	167.65	1463.72	-3546.90	10.45	1472.33	-3395.10	150.93	1444.88	-3466.08	47.43	1431.73	709.75	-240.65	79.35	1310.86	-244.69	76.74	715.29
2.00000	-3263.89	232.22	26.02	-3329.07	243.76	35.23	-3309.39	100.03	11.83	-2788.67	-320.73	119.15	-2990.71	39.36	36.00	-1822.46	116.65	32.32	-2934.03	350.19	351.19	-3617.75	336.55	42.57	-3345.81	186.98	1107.10	0.00	0.00	0.00	-3347.57	167.65	1463.72	-3546.90	10.45	1472.33	-3381.47	150.74	1443.37	-3461.29	47.71	1432.10	709.39	-240.83	79.20	1310.64	-244.44	76.63	714.55
2.01000	-3263.89	232.22	26.02	-3329.07	243.76	35.23	-3328.76	99.35	10.23	-2787.54	-321.93	119.49	-2990.71	39.36	36.00	-1840.65	118.92	32.05	-2935.41	349.89	354.13	-3616.21	336.78	42.63	-3345.81	186.98	1107.10	0.00	0.00	0.00	-3347.57	167.65	1463.72	-3546.90	10.45	1472.33	-3411.13	150.96	1444.02	-3456.51	47.98	1432.48	709.79	-240.74	79.20	1310.49	-244.62	76.57	713.62
2.02000	-3263.89	232.22	26.02	-3329.07	243.76	35.23	-3327.74	99.87	10.25	-2786.45	-323.09	119.83	-2990.71	39.36	36.00	-1858.83	121.18	31.79	-2936.85	349.59	357.07	-3632.80	337.25	40.57	-3345.81	186.98	1107.10	0.00	0.00	0.00	-3347.57	167.65	1463.72	-3546.90	10.45	1472.33	-3372.99	149.39	1442.97	-3451.75	48.25	1432.85	709.61	-241.14	79.16	1310.58	-244.46	76.60	714.17
2.03000	-3263.89	232.22	26.02	-3329.07	243.76	35.23	-3310.04	98.46	12.62	-2785.40	-324.20	120.17	-2990.71	39.36	36.00	-1877.00	123.44	31.53	-2938.35	349.29	360.01	-3608.83	337.30	44.39	-3345.81	186.98	1107.10	0.00	0.00	0.00	-3347.57	167.65	1463.72	-3546.90	10.45	1472.33	-3392.48	150.24	1443.80	-3447.03	48.51	1433.23	709.79	-241.02	79.25	1310.65	-244.48	76.80	714.81
2.04000	-3263.89	232.22	26.02	-3329.07	243.76	35.23	-3327.22	99.80	9.87	-2784.39	-325.28	120.49	-2990.71	39.36	36.00	-1895.16	125.70	31.27	-2939.90	348.98	362.96	-3605.68	337.56	44.60	-3345.81	186.98	1107.10	0.00	0.00	0.00	-3347.57	167.65	1463.72	-3546.90	10.45	1472.33	-3398.89	149.78	1443.55	-3442.36	48.75	1433.61	710.19	-240.69	79.50	1310.23	-244.93	76.59	714.77
2.05000	-3263.89	232.22	26.02	-3329.07	243.76	35.23	-3322.27	99.44	9.77	-2783.42	-326.32	120.81	-2990.71	39.36	36.00	-1913.30	127.94	31.01	-2941.50	348.67	365.92	-3629.37	338.39	41.76	-3345.81	186.98	1107.10	0.00	0.00	0.00	-3347.57	167.65	1463.72	-3546.90	10.45	1472.33	-3406.99	150.14	1443.81	-3437.76	48.99	1433.98	709.63	-240.81	79.14	1310.04	-244.34	76.37	714.28
2.06000	-3263.89	232.22	26.02	-3329.07	243.76	35.23	-3326.86	98.20	10.46	-2782.50	-327.31	121.13	-2990.71	39.36	36.00	-1931.42	130.18	30.75	-2943.16	348.36	368.87	-3638.12	338.98	40.43	-3345.81	186.98	1107.10	0.00	0.00	0.00	-3347.57	167.65	1463.72	-3546.90	10.45	1472.33	-3401.99	150.24	1444.33	-3433.23	49.21	1434.36	709.55	-240.55	79.20	1310.86	-244.63	76.58	714.71
2.07000	-3263.89	232.22	26.02	-3329.07	243.76	35.23	-3267.00	98.86	20.08	-2781.62	-328.26	121.43	-2990.71	39.36	36.00	-1949.53	132.42	30.50	-2944.87	348.04	371.84	-3632.12	338.55	41.14	-3345.81	186.98	1107.10	0.00	0.00	0.00	-3347.57	167.65	1463.72	-3546.90	10.45	1472.33	-3378.72	152.47	1444.95	-3428.78	49.43	1434.74	708.95	-241.17	78.82	1310.82	-244.88	76.47	715.34
2.08000	-3263.89	232.22	26.02	-3329.07	243.76	35.23	-3292.58	101.38	15.27	-2780.79	-329.17	121.74	-2990.71	39.36	36.00	-1967.62	134.65	30.24	-2946.64	347.72	374.80	-3628.50	338.26	41.54	-3345.81	186.98	1107.10	0.00	0.00	0.00	-3347.57	167.65	1463.72	-3546.90	10.45	1472.33	-3408.71	150.94	1445.20	-3424.43	49.63	1435.11	709.32	-240.89	79.08	1310.35	-244.80	76.53	714.42
2.09000	-3263.89	232.22	26.02	-3329.07	243.76	35.23	-3335.56	101.62	8.74	-2780.00	-330.03	122.03	-2990.71	39.36	36.00	-1985.69	136.86	29.99	-2948.45	347.40	377.77	-3619.25	337.55	43.20	-3345.81	186.98	1107.10	0.00	0.00	0.00	-3347.57	167.65	1463.72	-3546.90	10.45	1472.33	-3399.97	150.56	1443.45	-3420.20	49.81	1435.48	709.37	-240.83	79.30	1310.15	-244.79	76.46	714.17
2.10000	-3263.89	232.22	26.02	-3329.07	243.76	35.23	-3306.24	100.28	13.72	-2779.25	-330.85	122.32	-2990.71	39.36	36.00	-2003.75	139.08	29.73	-2950.32	347.07	380.74	-3606.51	336.46	44.37	-3345.81	186.98	1107.10	0.00	0.00	0.00	-3347.57	167.65	1463.72	-3546.90	10.45	1472.33	-3400.47	150.99	1444.79	-3416.08	49.99	1435.84	709.71	-241.01	79.31	1310.68	-244.81	76.45	714.26
2.11000	-3263.89	232.22	26.02	-3329.07	243.76	35.23	-3309.01	101.65	14.30	-2778.55	-331.63	122.60	-2990.71	39.36	36.00	-2021.78	141.28	29.48	-2952.24	346.74	383.72	-3598.19	336.91	45.36	-3345.81	186.98	1107.10	0.00	0.00	0.00	-3347.57	167.65	1463.72	-3546.90	10.45	1472.33	-3420.79	150.92	1445.56	-3412.10	50.14	1436.20	710.37	-240.91	79.52	1311.10	-245.13	76.61	714.08
2.12000	-3263.89	232.22	26.02	-3329.07	243.76	35.23	-3305.62	100.58	14.06	-2777.89	-332.36	122.88	-2990.71	39.36	36.00	-2039.79	143.48	29.23	-2954.21	346.41	386.69	-3619.88	338.35	42.52	-3345.81	186.98	1107.10	0.00	0.00	0.00	-3347.57	167.65	1463.72	-3546.90	10.45	1472.33	-3424.73	150.38	1445.23	-3408.27	50.29	1436.55	709.77	-241.11	79.25	1310.83	-244.67	76.62	714.32
2.13000	-3263.89	232.22	26.02	-3329.07	243.76	35.23	-3324.93	101.34	10.97	-2777.28	-333.04	123.14	-2990.71	39.36	36.00	-2057.77	145.67	28.98	-2956.24	346.08	389.68	-3588.96	336.64	47.16	-3345.81	186.98	1107.10	0.00	0.00	0.00	-3347.57	167.65	1463.72	-3546.90	10.45	1472.33	-3388.89	149.28	1443.98	-3404.59	50.41	1436.90	709.14	-240.92	79.14	1310.58	-244.81	76.56	715.14
2.14000	-3263.89	232.22	26.02	-3329.07	243.76	35.23	-3314.28	100.38	11.58	-2776.72	-333.68	123.41	-2990.71	39.36	36.00	-2075.74	147.85	28.73	-2958.31	345.74	392.66	-3597.00	337.53	46.82	-3345.81	186.98	1107.10	0.00	0.00	0.00	-3347.57	167.65	1463.72	-3546.90	10.45	1472.33	-3395.99	150.43	1443.91	-3401.09	50.52	1437.24	709.61	-240.95	79.25	1310.87	-244.86	76.66	715.08
2.15000	-3263.89	232.22	26.02	-3329.07	243.76	35.23	-3329.22	99.87	9.89	-2776.20	-334.28	123.66	-2990.71	39.36	36.00	-2093.67	150.03	28.48	-2960.43	345.40	395.65	-3605.10	337.39	44.19	-3345.81	186.98	1107.10	0.00	0.00	0.00	-3347.57	167.65	1463.72	-3546.90	10.45	1472.33	-3398.19	149.60	1443.58	-3397.76	50.61	1437.57	708.96	-240.61	79.22	1310.58	-244.74	76.73	714.80
2.16000	-3263.89	232.22	26.02	-3329.07	243.76	35.23	-3322.10	100.75	11.08	-2775.73	-334.82	123.91	-2990.71	39.36	36.00	-2111.59	152.19	28.23	-2962.60	345.05	398.64	-3625.35	337.77	41.30	-3345.81	186.98	1107.10	0.00	0.00	0.00	-3347.57	167.65	1463.72	-3546.90	10.45	1472.33	-3385.29	147.84	1444.60	-3394.63	50.67	1437.89	709.61	-240.90	79.17	1310.59	-244.65	76.54	715.05
2.17000	-3263.89	232.22	26.02	-3329.07	243.76	35.23	-3325.70	99.96	11.26	-2775.31	-335.32	124.15	-2990.71	39.36	36.00	-2129.47	154.35	27.98	-2964.83	344.71	401.63	-3608.07	337.96	45.15	-3345.81	186.98	1107.10	0.00	0.00	0.00	-3347.57	167.65	1463.72	-3546.90	10.45	1472.33	-3384.45	149.09	1443.61	-3391.71	50.72	1438.21	709.17	-241.09	79.02	1310.41	-244.50	76.74	714.91
2.18000	-3263.89	232.22	26.02	-3329.07	243.76	35.23	-3309.64	102.03	12.03	-2774.94	-335.77	124.38	-2990.71	39.36	36.00	-2147.33	156.50	27.74	-2967.10	344.36	404.63	-3621.75	338.78	42.87	-3345.81	186.98	1107.10	0.00	0.00	0.00	-3347.57	167.65	1463.72	-3546.90	10.45	1472.33	-3429.68	150.69	1445.27	-3389.01	50.75	1438.51	709.63	-241.14	79.11	1311.20	-244.72	76.77	714.44
2.19000	-3263.89	232.22	26.02	-3329.07	243.76	35.23	-3332.69	100.60	7.69	-2774.62	-336.18	124.61	-2990.71	39.36	36.00	-2165.16	158.64	27.49	-2969.42	344.00	407.63	-3622.03	338.10	43.24	-3345.81	186.98	1107.10	0.00	0.00	0.00	-3347.57	167.65	1463.72	-3546.90	10.45	1472.33	-3403.02	150.28	1444.29	-3386.53	50.76	1438.80	709.44	-240.93	79.17	1310.52	-244.66	76.42	714.41
2.20000	-3263.89	232.22	26.02	-3329.07	243.76	35.23	-3308.79	100.23	12.06	-2774.34	-336.53	124.83	-2990.71	39.36	36.00	-2182.95	160.77	27.25	-2971.78	343.65	410.63	-3593.54	338.07	46.97	-3345.81	186.98	1107.10	0.00	0.00	0.00	-3347.57	167.65	1463.72	-3546.90	10.45	1472.33	-3378.66	149.32	1443.46	-3384.30	50.74	1439.08	709.80	-240.93	79.30	1310.28	-244.71	76.29	714.69
2.21000	-3263.89	232.22	26.02	-3329.07	243.76	35.23	-3303.16	99.85	13.79	-2774.12	-336.84	125.04	-2990.71	39.36	36.00	-2200.72	162.89	27.01	-2974.20	343.29	413.64	-3635.93	338.74	40.07	-3345.81	186.98	1107.10	0.00	0.00	0.00	-3347.57	167.65	1463.72	-3546.90	10.45	1472.33	-3380.03	150.27	1444.38	-3382.32	50.70	1439.34	709.88	-241.05	79.26	1310.43	-244.33	76.61	714.91
2.22000	-3263.89	232.22	26.02	-3329.07	243.76	35.23	-3341.31	100.52	7.51	-2773.94	-337.09	125.24	-2990.71	39.36	36.00	-2218.45	165.00	26.77	-2976.66	342.92	416.64	-3637.34	339.40	40.21	-3345.81	186.98	1107.10	0.00	0.00	0.00	-3347.57	167.65	1463.72	-3546.90	10.45	1472.33	-3402.97	149.87	1445.51	-3380.61	50.64	1439.59	710.11	-240.88	79.27	1310.92	-244.71	76.69	714.66
2.23000	-3263.89	232.22	26.02	-3329.07	243.76	35.23	-3314.23	99.38	10.71	-2773.82	-337.30	125.44	-2990.71	39.36	36.00	-2236.16	167.11	26.53	-2979.17	342.56	419.65	-3606.22	338.61	44.89	-3345.81	186.98	1107.10	0.00	0.00	0.00	-3347.57	167.65	1463.72	-3546.90	10.45	1472.33	-3407.86	149.32	1445.61	-3379.17	50.55	1439.83	709.81	-240.71	79.33	1310.42	-244.72	76.53	714.74
2.24000	-3263.89	232.22	26.02	-3329.07	243.76	35.23	-3328.16	98.60	10.16	-2773.75	-337.46	125.63	-2990.71	39.36	36.00	-2253.82	169.20	26.29	-2981.72	342.19	422.66	-3611.02	338.85	45.31	-3345.81	186.98	1107.10	0.00	0.00	0.00	-3347.57	167.65	1463.72	-3546.90	10.45	1472.33	-3385.08	150.21	1444.24	-3378.03	50.43	1440.06	709.23	-241.09	79.20	1310.53	-244.76	76.51	714.48
2.25000	-3263.89	232.22	26.02	-3329.07	243.76	35.23	-3323.52	99.71	8.97	-2773.73	-337.56	125.81	-2990.71	39.36	36.00	-2271.45	171.28	26.06	-2984.32	341.82	425.68	-3612.77	338.88	43.64	-3345.81	186.98	1107.10	0.00	0.00	0.00	-3347.57	167.65	1463.72	-3546.90	10.45	1472.33	-3372.40	149.44	1443.61	-3377.19	50.29	1440.26	708.82	-241.00	78.96	1310.80	-244.77	76.59	714.06
2.26000	-3263.89	232.22	26.02	-3329.07	243.76	35.23	-3291.85	100.04	15.55	-2773.76	-337.61	125.98	-2990.71	39.36	36.00	-2289.05	173.36	25.82	-2986.97	341.45	428.69	-3606.26	338.68	44.85	-3345.81	186.98	1107.10	0.00	0.00	0.00	-3347.57	167.65	1463.72	-3546.90	10.45	1472.33	-3386.30	149.48	1444.00	-3376.66	50.12	1440.45	709.46	-241.11	79.23	1309.90	-244.68	76.52	714.49
2.27000	-3263.89	232.22	26.02	-3329.07	243.76	35.23	-3304.80	101.34	14.29	-2773.84	-337.61	126.15	-2990.71	39.36	36.00	-2306.61	175.42	25.59	-2989.66	341.07	431.71	-3601.66	339.85	46.23	-3345.81	186.98	1107.10	0.00	0.00	0.00	-3347.57	167.65	1463.72	-3546.90	10.45	1472.33	-3414.51	149.79	1444.41	-3376.46	49.92	1440.62	709.59	-240.86	79.29	1310.15	-244.83	76.45	714.13
2.28000	-3263.89	232.22	26.02	-3329.07	243.76	35.23	-3349.67	99.10	6.53	-2773.98	-337.56	126.31	-2990.71	39.36	36.00	-2324.13	177.47	25.36	-2992.40	340.69	434.73	-3607.59	338.14	44.14	-3345.81	186.98	1107.10	0.00	0.00	0.00	-3347.57	167.65	1463.72	-3546.90	10.45	1472.33	-3422.85	149.89	1445.98	-3376.59	49.69	1440.78	709.93	-240.84	79.30	1310.59	-244.54	76.65	713.92
2.29000	-3263.89	232.22	26.02	-3329.07	243.76	35.23	-3319.61	99.59	10.62	-2774.17	-337.46	126.45	-2990.71	39.36	36.00	-2341.61	179.52	25.13	-2995.18	340.31	437.75	-3619.44	339.91	43.45	-3345.81	186.98	1107.10	0.00	0.00	0.00	-3347.57	167.65	1463.72	-3546.90	10.45	1472.33	-3418.39	150.56	1444.73	-3377.08	49.44	1440.91	709.58	-240.93	79.31	1310.78	-244.54	76.78	714.23
2.30000	-3263.89	232.22	26.02	-3329.07	243.76	35.23	-3314.30	98.56	11.68	-2774.42	-337.30	126.60	-2990.71	39.36	36.00	-2359.05	181.55	24.90	-2998.00	339.92	440.77	-3609.02	339.49	44.53	-3345.81	186.98	1107.10	0.00	0.00	0.00	-3347.57	167.65	1463.72	-3546.90	10.45	1472.33	-3413.72	149.64	1444.90	-3377.93	49.15	1441.03	709.42	-240.86	79.14	1310.66	-245.18	76.58	714.47
2.31000	-3263.89	232.22	26.02	-3329.07	243.76	35.23	-3321.63	100.08	11.00	-2774.72	-337.09	126.73	-2990.71	39.36	36.00	-2376.45	183.57	24.67	-3000.87	339.53	443.80	-3608.34	339.71	45.21	-3345.81	186.98	1107.10	0.00	0.00	0.00	-3347.57	167.65	1463.72	-3546.90	10.45	1472.33	-3378.45	147.11	1445.02	-3379.15	48.83	1441.12	709.55	-241.20	79.14	1310.74	-244.51	76.55	714.53
2.32000	-3263.89	232.22	26.02	-3329.07	243.76	35.23	-3328.46	100.57	10.12	-2775.07	-336.83	126.85	-2990.71	39.36	36.00	-2393.80	185.58	24.44	-3003.78	339.14	446.82	-3601.06	339.49	46.77	-3345.81	186.98	1107.10	0.00	0.00	0.00	-3347.57	167.65	1463.72	-3546.90	10.45	1472.33	-3383.45	146.74	1444.44	-3380.77	48.48	1441.19	710.12	-240.79	79.32	1310.49	-244.60	76.61	714.35
2.33000	-3263.89	232.22	26.02	-3329.07	243.76	35.23	-3316.86	100.90	10.95	-2775.49	-336.51	126.97	-2990.71	39.36	36.00	-2411.11	187.58	24.22	-3006.74	338.74	449.85	-3615.85	339.03	44.33	-3345.81	186.98	1107.10	0.00	0.00	0.00	-3347.57	167.65	1463.72	-3546.90	10.45	1472.33	-3407.76	149.85	1445.02	-3386.53	47.87	1441.08	709.92	-241.12	79.24	1310.72	-244.61	76.68	714.39
2.34000	-3263.89	232.22	26.02	-3329.07	243.76	35.23	-3320.41	98.99	10.97	-2775.95	-336.13	127.08	-2990.71	39.36	36.00	-2428.38	189.56	23.99	-3009.73	338.35	452.88	-3624.41	339.88	43.16	-3345.81	186.98	1107.10	0.00	0.00	0.00	-3347.57	167.65	1463.72	-3546.90	10.45	1472.33	-3389.67	148.17	1442.53	-3407.34	46.35	1441.85	709.57	-240.90	79.26	1310.59	-244.92	76.68	714.36
2.35000	-3263.89	232.22	26.02	-3329.07	243.76	35.23	-3320.00	98.71	11.39	-2776.48	-335.70	127.18	-2990.71	39.36	36.00	-2445.60	191.54	23.77	-3012.77	337.95	455.91	-3595.59	339.00	47.75	-3345.81	186.98	1107.10	0.00	0.00	0.00	-3347.57	167.65	1463.72	-3546.90	10.45	1472.33	-3398.47	148.62	1443.45	-3385.75	47.59	1439.99	709.07	-240.87	79.09	1310.86	-244.56	76.86	714.62
2.36000	-3263.89	232.22	26.02	-3329.07	243.76	35.23	-3345.12	99.72	6.26	-2777.06	-335.21	127.27	-2990.71	39.36	36.00	-2462.78	193.50	23.55	-3015.85	337.54	458.94	-3641.61	339.84	40.88	-3345.81	186.98	1107.10	0.00	0.00	0.00	-3347.57	167.65	1463.72	-3546.90	10.45	1472.33	-3394.20	147.74	1443.91	-3396.22	46.85	1442.09	709.30	-240.78	79.22	1310.83	-244.70	76.66	714.98
2.37000	-3263.89	232.22	26.02	-3329.07	243.76	35.23	-3322.75	100.23	11.55	-2777.69	-334.67	127.35	-2990.71	39.36	36.00	-2479.91	195.46	23.33	-3018.97	337.14	461.97	-3626.05	340.01	43.62	-3345.81	186.98	1107.10	0.00	0.00	0.00	-3347.57	167.65	1463.72	-3546.90	10.45	1472.33	-3404.96	148.23	1445.27	-3397.27	47.67	1441.25	709.04	-241.02	79.19	1310.49	-244.73	76.63	715.13
2.38000	-3263.89	232.22	26.02	-3329.07	243.76	35.23	-3327.92	100.62	10.77	-2778.39	-334.07	127.43	-2990.71	39.36	36.00	-2496.99	197.40	23.12	-3022.13	336.73	465.00	-3606.31	339.51	45.96	-3345.81	186.98	1107.10	0.00	0.00	0.00	-3347.57	167.65	1463.72	-3546.90	10.45	1472.33	-3409.17	148.08	1445.90	-3355.17	47.81	1441.79	709.20	-241.05	79.22	1310.93	-244.70	76.78	714.55
2.39000	-3263.89	232.22	26.02	-3329.07	243.76	35.23	-3331.47	100.09	9.33	-2779.14	-333.41	127.49	-2990.71	39.36	36.00	-2514.02	199.32	22.90	-3025.34	336.32	468.03	-3623.33	340.20	42.92	-3345.81	186.98	1107.10	0.00	0.00	0.00	-3347.57	167.65	1463.72	-3546.90	10.45	1472.33	-3382.03	148.35	1445.87	-3392.23	46.26	1441.79	709.28	-240.94	79.20	1310.69	-244.64	76.71	715.39
2.40000	-3263.89	232.22	26.02	-3329.07	243.76	35.23	-3326.12	99.86	10.84	-2779.95	-332.70	127.55	-2990.71	39.36	36.00	-2530.99	201.24	22.69	-3028.58	335.90	471.07	-3623.92	340.77	43.84	-3345.81	186.98	1107.10	0.00	0.00	0.00	-3347.57	167.65	1463.72	-3546.90	10.45	1472.33	-3430.06	148.13	1446.12	-3375.69	46.14	1440.63	709.84	-240.78	79.39	1311.01	-244.32	76.77	714.74
2.41000	-3263.89	232.22	26.02	-3329.07	243.76	35.23	-3353.19	99.76	6.51	-2780.83	-331.92	127.60	-2990.71	39.36	36.00	-2547.92	203.14	22.48	-3031.86	335.49	474.10	-3601.32	340.11	46.40	-3345.81	186.98	1107.10	0.00	0.00	0.00	-3347.57	167.65	1463.72	-3546.90	10.45	1472.33	-3400.65	148.42	1445.92	-3404.40	44.76	1441.61	709.39	-240.87	79.19	1310.88	-244.39	76.75	714.30
2.42000	-3263.89	232.22	26.02	-3329.07	243.76	35.23	-3321.24	101.40	10.87	-2781.76	-331.09	127.64	-2990.71	39.36	36.00	-2564.80	205.03	22.27	-3035.18	335.07	477.14	-3581.28	339.98	49.57	-3345.81	186.98	1107.10	0.00	0.00	0.00	-3347.57	167.65	1463.72	-3546.90	10.45	1472.33	-3383.30	147.75	1446.48	-3397.30	45.05	1442.89	710.05	-241.10	79.14	1310.84	-244.51	76.75	714.23
2.43000	-3263.89	232.22	26.02	-3329.07	243.76	35.23	-3326.57	101.11	11.19	-2782.75	-330.20	127.66	-2990.71	39.36	36.00	-2581.62	206.91	22.06	-3038.54	334.64	480.17	-3595.83	341.14	47.65	-3345.81	186.98	1107.10	0.00	0.00	0.00	-3347.57	167.65	1463.72	-3546.90	10.45	1472.33	-3420.52	146.18	1446.61	-3407.15	45.58	1443.83	709.19	-241.16	79.01	1310.44	-244.94	76.65	714.53
2.44000	-3263.89	232.22	26.02	-3329.07	243.76	35.23	-3341.06	100.20	8.05	-2783.80	-329.24	127.68	-2990.71	39.36	36.00	-2598.38	208.77	21.85	-3041.94	334.22	483.21	-3595.07	340.83	47.48	-3345.81	186.98	1107.10	0.00	0.00	0.00	-3347.57	167.65	1463.72	-3546.90	10.45	1472.33	-3399.72	147.49	1447.01	-3435.86	46.35	1443.32	709.65	-241.18	79.23	1310.76	-244.28	76.78	714.53
2.45000	-3263.89	232.22	26.02	-3329.07	243.76	35.23	-3328.71	102.31	10.11	-2784.92	-328.23	127.70	-2990.71	39.36	36.00	-2615.09	210.63	21.65	-3045.38	333.79	486.24	-3597.46	342.14	46.80	-3345.81	186.98	1107.10	0.00	0.00	0.00	-3347.57	167.65	1463.72	-3546.90	10.45	1472.33	-3405.15	146.67	1446.93	-3422.52	46.25	1442.87	709.47	-241.03	79.09	1310.54	-244.49	76.70	714.21
2.46000	-3263.89	232.22	26.02	-3329.07	243.76	35.23	-3313.15	99.08	12.33	-2786.09	-327.16	127.70	-2990.71	39.36	36.00	-2631.74	212.46	21.44	-3048.85	333.36	489.28	-3608.85	342.07	44.39	-3345.81	186.98	1107.10	0.00	0.00	0.00	-3347.57	167.65	1463.72	-3546.90	10.45	1472.33	-3407.04	147.51	1447.86	-3382.36	45.64	1441.87	709.75	-241.07	79.24	1310.32	-244.87	76.57	714.67
2.47000	-3263.89	232.22	26.02	-3329.07	243.76	35.23	-3309.21	99.17	12.66	-2787.33	-326.02	127.69	-2990.71	39.36	36.00	-2648.34	214.29	21.24	-3052.36	332.92	492.32	-3602.19	343.23	45.70	-3345.81	186.98	1107.10	0.00	0.00	0.00	-3347.57	167.65	1463.72	-3546.90	10.45	1472.33	-3367.62	147.69	1447.26	-3381.00	47.12	1443.58	709.06	-241.62	78.92	1310.45	-244.74	76.53	714.42
2.48000	-3263.89	232.22	26.02	-3329.07	243.76	35.23	-3313.40	102.31	12.66	-2788.63	-324.83	127.67	-2990.71	39.36	36.00	-2664.87	216.10	21.04	-3055.91	332.49	495.35	-3612.13	342.28	44.50	-3345.81	186.98	1107.10	0.00	0.00	0.00	-3347.57	167.65	1463.72	-3546.90	10.45	1472.33	-3413.38	147.72	1448.98	-3368.53	46.91	1442.59	709.57	-241.28	79.14	1310.63	-244.82	76.77	714.65
2.49000	-3263.89	232.22	26.02	-3329.07	243.76	35.23	-3302.58	99.25	14.25	-2789.99	-323.57	127.65	-2990.71	39.36	36.00	-2681.35	217.89	20.85	-3059.49	332.05	498.39	-3607.80	342.91	46.89	-3345.81	186.98	1107.10	0.00	0.00	0.00	-3347.57	167.65	1463.72	-3546.90	10.45	1472.33	-3424.52	147.13	1448.24	-3406.88	45.70	1443.23	709.18	-240.98	79.11	1310.47	-244.61	76.71	714.45
2.50000	-3263.89	232.22	26.02	-3329.07	243.76	35.23	-3341.64	99.38	7.87	-2791.42	-322.24	127.61	-2990.71	39.36	36.00	-2697.76	219.67	20.65	-3063.11	331.61	501.42	-3606.30	343.36	46.97	-3345.81	186.98	1107.10	0.00	0.00	0.00	-3347.57	167.65	1463.72	-3546.90	10.45	1472.33	-3404.81	147.51	1450.38	-3373.18	46.70	1443.98	709.27	-240.84	79.14	1310.93	-244.93	76.75	713.79
2.51000	-3263.89	232.22	26.02	-3329.07	243.76	35.23	-3316.85	99.16	12.55	-2792.91	-320.86	127.56	-2990.71	39.36	36.00	-2714.11	221.44	20.46	-3066.76	331.16	504.46	-3593.50	343.03	49.40	-3345.81	186.98	1107.10	0.00	0.00	0.00	-3347.57	167.65	1463.72	-3546.90	10.45	1472.33	-3397.77	144.92	1449.19	-3366.49	46.52	1444.02	709.36	-241.01	79.10	1310.49	-244.53	76.60	714.28
2.52000	-3263.89	232.22	26.02	-3329.07	243.76	35.23	-3336.54	98.62	8.37	-2794.46	-319.41	127.51	-2990.71	39.36	36.00	-2730.40	223.20	20.26	-3070.45	330.71	507.49	-3612.37	343.85	46.87	-3345.81	186.98	1107.10	0.00	0.00	0.00	-3347.57	167.65	1463.72	-3546.90	10.45	1472.33	-3370.30	147.23	1449.30	-3353.22	46.40	1443.35	709.47	-240.83	79.20	1310.47	-244.50	76.64	714.36
2.53000	-3263.89	232.22	26.02	-3329.07	243.76	35.23	-3325.75	100.79	10.53	-2796.08	-317.90	127.44	-2990.71	39.36	36.00	-2746.63	224.93	20.07	-3074.18	330.26	510.53	-3603.48	343.51	48.24	-3345.81	186.98	1107.10	0.00	0.00	0.00	-3347.57	167.65	1463.72	-3546.90	10.45	1472.33	-3405.77	145.58	1450.01	-3394.84	45.70	1443.15	709.41	-240.96	79.09	1311.01	-244.63	76.68	714.07
2.54000	-3263.89	232.22	26.02	-3329.07	243.76	35.23	-3313.33	99.65	13.20	-2797.77	-316.32	127.36	-2990.71	39.36	36.00	-2762.79	226.66	19.89	-3077.94	329.81	513.56	-3601.24	343.33	49.43	-3345.81	186.98	1107.10	0.00	0.00	0.00	-3347.57	167.65	1463.72	-3546.90	10.45	1472.33	-3393.88	146.91	1450.33	-3404.73	46.56	1444.27	708.87	-241.07	78.98	1310.71	-244.84	76.56	713.88
2.55000	-3263.89	232.22	26.02	-3329.07	243.76	35.23	-3318.45	98.65	10.92	-2799.52	-314.68	127.28	-2990.71	39.36	36.00	-2778.88	228.37	19.70	-3081.73	329.36	516.60	-3612.72	345.09	47.32	-3345.81	186.98	1107.10	0.00	0.00	0.00	-3347.57	167.65	1463.72	-3546.90	10.45	1472.33	-3377.79	147.55	1450.21	-3391.44	46.74	1445.51	709.59	-240.98	79.21	1310.46	-244.52	76.64	714.77
2.56000	-3263.89	232.22	26.02	-3329.07	243.76	35.23	-3288.04	100.05	16.20	-2801.34	-312.97	127.18	-2990.71	39.36	36.00	-2794.90	230.06	19.52	-3085.56	328.90	519.63	-3614.37	345.50	47.42	-3345.81	186.98	1107.10	0.00	0.00	0.00	-3347.57	167.65	1463.72	-3546.90	10.45	1472.33	-3373.46	144.77	1451.60	-3386.60	45.64	1445.49	709.94	-241.05	79.27	1311.24	-244.46	76.81	715.36
2.57000	-3263.89	232.22	26.02	-3329.07	243.76	35.23	-3365.42	99.20	5.17	-2803.22	-311.20	127.08	-2990.71	39.36	36.00	-2810.86	231.74	19.33	-3089.41	328.44	522.66	-3616.06	345.91	47.55	-3345.81	186.98	1107.10	0.00	0.00	0.00	-3347.57	167.65	1463.72	-3546.90	10.45	1472.33	-3393.18	146.57	1453.16	-3389.56	47.24	1446.11	709.44	-240.67	79.25	1310.89	-244.62	76.63	714.94
2.58000	-3263.89	232.22	26.02	-3329.07	243.76	35.23	-3304.92	101.26	13.93	-2805.18	-309.36	126.96	-2990.71	39.36	36.00	-2826.75	233.40	19.15	-3093.31	327.97	525.69	-3617.78	346.31	47.71	-3345.81	186.98	1107.10	0.00	0.00	0.00	-3347.57	167.65	1463.72	-3546.90	10.45	1472.33	-3377.00	147.47	1453.00	-3374.16	47.52	1445.11	709.49	-240.62	79.25	1310.63	-244.62	76.53	714.49
2.59000	-3263.89	232.22	26.02	-3329.07	243.76	35.23	-3307.44	99.42	13.33	-2807.20	-307.45	126.83	-2990.71	39.36	36.00	-2842.57	235.05	18.98	-3097.23	327.51	528.72	-3619.52	346.69	47.92	-3345.81	186.98	1107.10	0.00	0.00	0.00	-3347.57	167.65	1463.72	-3546.90	10.45	1472.33	-3436.90	147.52	1454.51	-3369.65	47.88	1444.68	709.37	-240.80	79.26	1310.92	-244.67	76.74	715.06
2.60000	-3263.89	232.22	26.02	-3329.07	243.76	35.23	-3302.40	99.23	14.79	-2809.28	-305.48	126.70	-2990.71	39.36	36.00	-2858.31	236.68	18.80	-3101.19	327.04	531.75	-3621.30	347.07	48.15	-3345.81	186.98	1107.10	0.00	0.00	0.00	-3347.57	167.65	1463.72	-3546.90	10.45	1472.33	-3445.86	147.71	1455.30	-3389.75	47.94	1444.35	709.64	-240.81	79.21	1310.25	-244.58	76.43	714.69
2.61000	-3263.89	232.22	26.02	-3329.07	243.76	35.23	-3320.34	101.05	10.53	-2811.44	-303.44	126.55	-2990.71	39.36	36.00	-2873.99	238.29	18.63	-3105.17	326.57	534.78	-3623.11	347.43	48.42	-3345.81	186.98	1107.10	0.00	0.00	0.00	-3347.57	167.65	1463.72	-3546.90	10.45	1472.33	-3454.72	147.90	1456.09	-3402.10	47.71	1444.90	708.97	-241.21	78.99	1310.27	-244.64	76.51	715.13
2.62000	-3263.89	232.22	26.02	-3329.07	243.76	35.23	-3304.46	99.93	13.93	-2813.67	-301.32	126.39	-2990.71	39.36	36.00	-2889.58	239.89	18.46	-3109.19	326.09	537.80	-3624.94	347.79	48.72	-3345.81	186.98	1107.10	0.00	0.00	0.00	-3347.57	167.65	1463.72	-3546.90	10.45	1472.33	-3463.48	148.08	1456.88	-3386.96	48.49	1445.90	709.10	-241.16	79.07	1310.33	-244.86	76.60	714.43
2.63000	-3263.89	232.22	26.02	-3329.07	243.76	35.23	-3331.37	99.94	9.88	-2815.96	-299.15	126.22	-2990.71	39.36	36.00	-2905.11	241.47	18.29	-3113.24	325.62	540.83	-3626.81	348.13	49.06	-3345.81	186.98	1107.10	0.00	0.00	0.00	-3347.57	167.65	1463.72	-3546.90	10.45	1472.33	-3472.14	148.26	1457.66	-3394.07	49.63	1446.58	709.38	-241.02	79.12	1310.84	-244.83	76.60	714.18
2.64000	-3263.89	232.22	26.02	-3329.07	243.76	35.23	-3328.22	100.12	9.21	-2818.33	-296.90	126.04	-2990.71	39.36	36.00	-2920.56	243.04	18.12	-3117.32	325.14	543.85	-3628.70	348.47	49.43	-3345.81	186.98	1107.10	0.00	0.00	0.00	-3347.57	167.65	1463.72	-3546.90	10.45	1472.33	-3480.71	148.44	1458.44	-3376.35	51.10	1446.86	709.64	-240.79	79.16	1310.79	-244.86	76.59	714.31
2.65000	-3263.89	232.22	26.02	-3329.07	243.76	35.23	-3321.08	98.30	9.90	-2820.77	-294.58	125.85	-2990.71	39.36	36.00	-2935.93	244.59	17.96	-3121.43	324.66	546.87	-3630.62	348.79	49.83	-3345.81	186.98	1107.10	0.00	0.00	0.00	-3347.57	167.65	1463.72	-3546.90	10.45	1472.33	-3489.18	148.61	1459.22	-3381.63	50.62	1446.91	709.41	-241.01	79.12	1310.69	-244.52	76.66	715.24
2.66000	-3263.89	232.22	26.02	-3329.07	243.76	35.23	-3324.53	101.60	10.22	-2823.27	-292.19	125.65	-2990.71	39.36	36.00	-2951.23	246.12	17.79	-3125.57	324.17	549.89	-3632.57	349.11	50.27	-3345.81	186.98	1107.10	0.00	0.00	0.00	-3347.57	167.65	1463.72	-3546.90	10.45	1472.33	-3497.55	148.78	1460.00	-3380.60	51.76	1445.99	709.75	-240.76	79.43	1310.66	-244.54	76.60	715.39
2.67000	-3263.89	232.22	26.02	-3329.07	243.76	35.23	-3330.67	100.38	8.57	-2825.85	-289.73	125.44	-2990.71	39.36	36.00	-2966.45	247.63	17.63	-3129.74	323.69	552.91	-3634.55	349.41	50.74	-3345.81	186.98	1107.10	0.00	0.00	0.00	-3347.57	167.65	1463.72	-3546.90	10.45	1472.33	-3505.82	148.95	1460.77	-3392.06	52.41	1446.98	709.34	-240.93	79.26	1311.01	-244.63	76.71	715.07
2.68000	-3263.89	232.22	26.02	-3329.07	243.76	35.23	-3321.40	99.72	10.94	-2828.50	-287.20	125.22	-2990.71	39.36	36.00	-2981.58	249.13	17.47	-3133.93	323.20	555.92	-3636.55	349.70	51.24	-3345.81	186.98	1107.10	0.00	0.00	0.00	-3347.57	167.65	1463.72	-3546.90	10.45	1472.33	-3514.00	149.11	1461.54	-3427.63	52.74	1447.40	709.47	-240.70	79.26	1310.58	-244.61	76.72	715.02
2.69000	-3263.89	232.22	26.02	-3329.07	243.76	35.23	-3326.72	99.71	9.61	-2831.23	-284.60	124.98	-2990.71	39.36	36.00	-2996.64	250.61	17.32	-3138.16	322.71	558.94	-3638.59	349.99	51.77	-3345.81	186.98	1107.10	0.00	0.00	0.00	-3347.57	167.65	1463.72	-3546.90	10.45	1472.33	-3522.08	149.27	1462.30	-3399.65	52.93	1446.22	709.68	-240.68	79.28	1310.80	-244.66	76.64	714.90
2.70000	-3263.89	232.22	26.02	-3329.07	243.76	35.23	-3303.23	100.45	12.89	-2834.02	-281.93	124.74	-2990.71	39.36	36.00	-3011.61	252.08	17.16	-3142.41	322.21	561.95	-3640.65	350.26	52.34	-3345.81	186.98	1107.10	0.00	0.00	0.00	-3347.57	167.65	1463.72	-3546.90	10.45	1472.33	-3530.07	149.43	1463.07	-3371.43	53.44	1446.81	709.70	-240.84	79.21	1310.47	-244.53	76.54	714.64
2.71000	-3263.89	232.22	26.02	-3329.07	243.76	35.23	-3310.50	99.43	12.72	-2836.89	-279.18	124.48	-2990.71	39.36	36.00	-3026.50	253.52	17.01	-3146.69	321.72	564.96	-3642.73	350.52	52.93	-3345.81	186.98	1107.10	0.00	0.00	0.00	-3347.57	167.65	1463.72	-3546.90	10.45	1472.33	-3537.96	149.59	1463.83	-3379.31	55.85	1447.20	709.45	-240.72	79.26	1310.26	-244.39	76.54	714.33
2.72000	-3263.89	232.22	26.02	-3329.07	243.76	35.23	-3315.40	99.65	12.19	-2839.84	-276.36	124.21	-2990.71	39.36	36.00	-3041.31	254.95	16.87	-3151.00	321.22	567.97	-3644.84	350.78	53.56	-3345.81	186.98	1107.10	0.00	0.00	0.00	-3347.57	167.65	1463.72	-3546.90	10.45	1472.33	-3545.75	149.74	1464.59	-3393.33	58.46	1446.86	709.31	-240.78	79.30	1310.14	-244.91	76.37	714.42
2.73000	-3263.89	232.22	26.02	-3329.07	243.76	35.23	-3306.52	99.78	13.31	-2842.86	-273.47	123.93	-2990.71	39.36	36.00	-3056.04	256.36	16.72	-3155.33	320.72	570.97	-3646.98	351.02	54.22	-3345.81	186.98	1107.10	0.00	0.00	0.00	-3347.57	167.65	1463.72	-3546.90	10.45	1472.33	-3553.45	149.89	1465.34	-3375.41	59.65	1446.61	709.48	-240.89	79.16	1309.69	-244.98	76.13	714.45
2.74000	-3263.89	232.22	26.02	-3329.07	243.76	35.23	-3343.65	99.04	8.25	-2845.95	-270.50	123.64	-2990.71	39.36	36.00	-3070.67	257.75	16.57	-3159.69	320.21	573.97	-3649.14	351.26	54.92	-3345.81	186.98	1107.10	0.00	0.00	0.00	-3347.57	167.65	1463.72	-3546.90	10.45	1472.33	-3561.06	150.03	1466.10	-3372.52	59.93	1447.88	710.04	-240.95	79.25	1310.26	-244.82	76.51	714.61
2.75000	-3263.89	232.22	26.02	-3329.07	243.76	35.23	-3311.53	99.67	12.16	-2849.12	-267.46	123.34	-2990.71	39.36	36.00	-3085.22	259.12	16.43	-3164.07	319.71	576.97	-3651.32	351.48	55.64	-3345.81	186.98	1107.10	0.00	0.00	0.00	-3347.57	167.65	1463.72	-3546.90	10.45	1472.33	-3568.57	150.17	1466.85	-3393.01	61.00	1447.84	709.92	-240.92	79.30	1310.53	-244.70	76.64	714.54
2.76000	-3263.89	232.22	26.02	-3329.07	243.76	35.23	-3322.53	98.39	10.80	-2852.36	-264.34	123.02	-2990.71	39.36	36.00	-3099.68	260.47	16.29	-3168.48	319.20	579.97	-3653.53	351.69	56.39	-3345.81	186.98	1107.10	0.00	0.00	0.00	-3347.57	167.65	1463.72	-3546.90	10.45	1472.33	-3575.98	150.31	1467.59	-3387.59	63.11	1448.28	709.05	-240.89	79.19	1310.35	-244.88	76.49	714.59
2.77000	-3263.89	232.22	26.02	-3329.07	243.76	35.23	-3302.72	101.27	13.37	-2855.69	-261.15	122.70	-2990.71	39.36	36.00	-3114.06	261.81	16.16	-3172.92	318.69	582.96	-3655.77	351.90	57.17	-3345.81	186.98	1107.10	0.00	0.00	0.00	-3347.57	167.65	1463.72	-3546.90	10.45	1472.33	-3583.30	150.45	1468.34	-3415.36	64.45	1448.31	709.08	-240.80	79.15	1310.72	-244.83	76.58	714.93
2.78000	-3263.89	232.22	26.02	-3329.07	243.76	35.23	-3337.72	97.85	7.28	-2859.08	-257.89	122.36	-2990.71	39.36	36.00	-3128.34	263.12	16.02	-3177.38	318.17	585.96	-3658.03	352.09	57.99	-3345.81	186.98	1107.10	0.00	0.00	0.00	-3347.57	167.65	1463.72	-3546.90	10.45	1472.33	-3590.53	150.58	1469.08	-3407.66	66.11	1447.84	709.55	-241.18	79.16	1310.49	-244.64	76.60	714.70
2.79000	-3263.89	232.22	26.02	-3329.07	243.76	35.23	-3319.40	98.02	9.83	-2862.56	-254.54	122.01	-2990.71	39.36	36.00	-3142.53	264.42	15.89	-3181.86	317.66	588.94	-3660.31	352.28	58.83	-3345.81	186.98	1107.10	0.00	0.00	0.00	-3347.57	167.65	1463.72	-3546.90	10.45	1472.33	-3597.67	150.71	1469.82	-3414.37	68.71	1448.66	709.05	-240.94	79.12	1310.74	-244.36	76.70	714.49
2.80000	-3263.89	232.22	26.02	-3329.07	243.76	35.23	-3344.42	101.00	7.61	-2866.11	-251.12	121.65	-2990.71	39.36	36.00	-3156.63	265.69	15.76	-3186.37	317.14	591.93	-3662.61	352.45	59.71	-3345.81	186.98	1107.10	0.00	0.00	0.00	-3347.57	167.65	1463.72	-3546.90	10.45	1472.33	-3604.71	150.84	1470.55	-3411.91	69.92	1448.13	709.32	-241.08	79.08	1310.67	-244.63	76.57	714.65
2.81000	-3263.89	232.22	26.02	-3329.07	243.76	35.23	-3299.30	102.34	14.11	-2869.74	-247.62	121.27	-2990.71	39.36	36.00	-3170.64	266.95	15.64	-3190.90	316.62	594.91	-3664.94	352.62	60.61	-3345.81	186.98	1107.10	0.00	0.00	0.00	-3347.57	167.65	1463.72	-3546.90	10.45	1472.33	-3611.66	150.96	1471.29	-3385.46	70.39	1447.72	710.27	-241.01	79.44	1311.17	-244.87	76.71	715.02
2.82000	-3263.89	232.22	26.02	-3329.07	243.76	35.23	-3321.35	101.64	10.26	-2873.45	-244.05	120.89	-2990.71	39.36	36.00	-3184.55	268.19	15.51	-3195.46	316.09	597.89	-3667.29	352.77	61.55	-3345.81	186.98	1107.10	0.00	0.00	0.00	-3347.57	167.65	1463.72	-3546.90	10.45	1472.33	-3618.51	151.08	1472.02	-3393.03	73.49	1448.30	709.77	-240.94	79.31	1311.02	-244.48	76.61	714.95
2.83000	-3263.89	232.22	26.02	-3329.07	243.76	35.23	-3337.46	100.06	6.92	-2877.24	-240.40	120.49	-2990.71	39.36	36.00	-3198.37	269.41	15.39	-3200.04	315.57	600.87	-3669.66	352.92	62.51	-3345.81	186.98	1107.10	0.00	0.00	0.00	-3347.57	167.65	1463.72	-3546.90	10.45	1472.33	-3625.28	151.20	1472.74	-3379.01	75.91	1447.44	709.18	-241.12	78.97	1310.78	-244.80	76.73	714.88
2.84000	-3263.89	232.22	26.02	-3329.07	243.76	35.23	-3302.90	99.20	13.48	-2881.11	-236.66	120.08	-2990.71	39.36	36.00	-3212.09	270.61	15.27	-3204.63	315.04	603.84	-3672.05	353.06	63.50	-3345.81	186.98	1107.10	0.00	0.00	0.00	-3347.57	167.65	1463.72	-3546.90	10.45	1472.33	-3631.95	151.32	1473.47	-3400.86	78.66	1447.69	709.61	-240.93	79.37	1310.02	-244.68	76.58	714.73
2.85000	-3263.89	232.22	26.02	-3329.07	243.76	35.23	-3338.45	99.30	7.67	-2885.06	-232.85	119.66	-2990.71	39.36	36.00	-3225.71	271.78	15.16	-3209.26	314.51	606.81	-3674.46	353.18	64.52	-3345.81	186.98	1107.10	0.00	0.00	0.00	-3347.57	167.65	1463.72	-3546.90	10.45	1472.33	-3638.53	151.43	1474.19	-3389.62	79.83	1447.57	709.76	-240.83	79.41	1310.53	-244.59	76.52	715.22
2.86000	-3263.89	232.22	26.02	-3329.07	243.76	35.23	-3293.15	99.84	15.55	-2889.08	-228.96	119.22	-2990.71	39.36	36.00	-3239.24	272.94	15.04	-3213.90	313.98	609.77	-3676.90	353.30	65.57	-3345.81	186.98	1107.10	0.00	0.00	0.00	-3347.57	167.65	1463.72	-3546.90	10.45	1472.33	-3645.02	151.54	1474.91	-3401.95	81.54	1447.77	709.67	-241.07	79.19	1310.52	-244.55	76.55	715.35
2.87000	-3263.89	232.22	26.02	-3329.07	243.76	35.23	-3314.42	99.50	12.14	-2893.19	-224.99	118.78	-2990.71	39.36	36.00	-3252.66	274.08	14.93	-3218.56	313.44	612.74	-3679.35	353.41	66.65	-3345.81	186.98	1107.10	0.00	0.00	0.00	-3347.57	167.65	1463.72	-3546.90	10.45	1472.33	-3651.41	151.64	1475.63	-3404.51	85.22	1448.00	709.90	-240.72	79.38	1310.65	-244.69	76.70	714.90
2.88000	-3263.89	232.22	26.02	-3329.07	243.76	35.23	-3318.40	101.17	11.65	-2897.39	-220.94	118.32	-2990.71	39.36	36.00	-3265.99	275.19	14.82	-3223.25	312.91	615.69	-3681.83	353.51	67.75	-3345.81	186.98	1107.10	0.00	0.00	0.00	-3347.57	167.65	1463.72	-3546.90	10.45	1472.33	-3657.72	151.75	1476.34	-3414.66	87.62	1447.49	709.64	-240.95	79.17	1310.20	-244.65	76.62	714.77
2.89000	-3263.89	232.22	26.02	-3329.07	243.76	35.23	-3333.23	100.01	8.53	-2901.66	-216.81	117.84	-2990.71	39.36	36.00	-3279.21	276.29	14.72	-3227.95	312.37	618.65	-3684.32	353.60	68.89	-3345.81	186.98	1107.10	0.00	0.00	0.00	-3347.57	167.65	1463.72	-3546.90	10.45	1472.33	-3663.94	151.85	1477.05	-3378.45	91.23	1447.37	709.32	-240.72	79.17	1310.19	-244.70	76.51	714.75
2.90000	-3263.89	232.22	26.02	-3329.07	243.76	35.23	-3312.56	100.48	12.59	-2906.01	-212.60	117.36	-2990.71	39.36	36.00	-3292.33	277.36	14.62	-3232.67	311.82	621.60	-3686.83	353.68	70.05	-3345.81	186.98	1107.10	0.00	0.00	0.00	-3347.57	167.65	1463.72	-3546.90	10.45	1472.33	-3670.06	151.94	1477.76	-3405.56	91.12	1447.01	709.44	-240.76	79.13	1310.32	-244.68	76.40	714.21
2.91000	-3263.89	232.22	26.02	-3329.07	243.76	35.23	-3335.49	98.82	8.57	-2910.45	-208.30	116.86	-2990.71	39.36	36.00	-3305.35	278.42	14.52	-3237.42	311.28	624.54	-3689.37	353.75	71.24	-3345.81	186.98	1107.10	0.00	0.00	0.00	-3347.57	167.65	1463.72	-3546.90	10.45	1472.33	-3676.10	152.04	1478.46	-3415.81	94.34	1447.26	709.16	-241.05	79.10	1309.76	-244.55	76.38	714.30
2.92000	-3263.89	232.22	26.02	-3329.07	243.76	35.23	-3330.26	101.24	10.97	-2914.97	-203.92	116.35	-2990.71	39.36	36.00	-3318.26	279.45	14.42	-3242.18	310.73	627.49	-3691.92	353.81	72.46	-3345.81	186.98	1107.10	0.00	0.00	0.00	-3347.57	167.65	1463.72	-3546.90	10.45	1472.33	-3682.05	152.13	1479.16	-3419.09	97.91	1447.19	710.06	-240.88	79.34	1309.80	-244.43	76.52	714.00
2.93000	-3263.89	232.22	26.02	-3329.07	243.76	35.23	-3355.25	100.47	5.39	-2919.58	-199.46	115.82	-2990.71	39.36	36.00	-3331.07	280.46	14.32	-3246.96	310.18	630.42	-3694.49	353.87	73.70	-3345.81	186.98	1107.10	0.00	0.00	0.00	-3347.57	167.65	1463.72	-3546.90	10.45	1472.33	-3687.91	152.22	1479.86	-3386.67	101.14	1446.48	710.32	-240.64	79.35	1310.85	-244.69	76.83	713.70
2.94000	-3263.89	232.22	26.02	-3329.07	243.76	35.23	-3319.57	100.51	11.02	-2924.27	-194.92	115.29	-2990.71	39.36	36.00	-3343.77	281.45	14.23	-3251.76	309.63	633.36	-3697.07	353.91	74.97	-3345.81	186.98	1107.10	0.00	0.00	0.00	-3347.57	167.65	1463.72	-3546.90	10.45	1472.33	-3693.67	152.30	1480.56	-3402.58	103.83	1447.11	710.02	-240.99	79.26	1310.86	-244.77	76.78	714.19
2.95000	-3263.89	232.22	26.02	-3329.07	243.76	35.23	-3320.98	99.66	12.19	-2929.05	-190.29	114.74	-2990.71	39.36	36.00	-3356.37	282.41	14.14	-3256.57	309.08	636.29	-3699.68	353.94	76.27	-3345.81	186.98	1107.10	0.00	0.00	0.00	-3347.57	167.65	1463.72	-3546.90	10.45	1472.33	-3699.35	152.39	1481.25	-3401.02	106.46	1447.18	709.37	-240.81	79.08	1310.19	-244.64	76.50	714.51
2.96000	-3263.89	232.22	26.02	-3329.07	243.76	35.23	-3335.51	101.25	7.77	-2933.91	-185.58	114.17	-2990.71	39.36	36.00	-3368.85	283.36	14.06	-3261.41	308.52	639.21	-3702.30	353.97	77.59	-3345.81	186.98	1107.10	0.00	0.00	0.00	-3347.57	167.65	1463.72	-3546.90	10.45	1472.33	-3704.95	152.47	1481.94	-3409.15	109.67	1447.55	709.41	-240.96	79.16	1310.63	-244.60	76.71	714.35
2.97000	-3263.89	232.22	26.02	-3329.07	243.76	35.23	-3338.44	98.72	8.02	-2938.85	-180.78	113.60	-2990.71	39.36	36.00	-3381.22	284.28	13.98	-3266.26	307.97	642.13	-3704.94	353.98	78.94	-3345.81	186.98	1107.10	0.00	0.00	0.00	-3347.57	167.65	1463.72	-3546.90	10.45	1472.33	-3710.45	152.54	1482.63	-3419.48	112.90	1447.83	710.08	-240.85	79.44	1310.74	-244.49	76.87	714.45
2.98000	-3263.89	232.22	26.02	-3329.07	243.76	35.23	-3305.06	100.82	12.40	-2943.88	-175.90	113.00	-2990.71	39.36	36.00	-3393.49	285.18	13.90	-3271.13	307.41	645.04	-3707.59	353.99	80.32	-3345.81	186.98	1107.10	0.00	0.00	0.00	-3347.57	167.65	1463.72	-3546.90	10.45	1472.33	-3715.86	152.62	1483.32	-3437.29	115.35	1448.25	710.52	-240.86	79.63	1310.84	-244.23	76.76	714.07
2.99000	-3263.89	232.22	26.02	-3329.07	243.76	35.23	-3306.14	101.21	14.26	-2949.00	-170.94	112.40	-2990.71	39.36	36.00	-3405.64	286.05	13.82	-3276.01	306.85	647.95	-3710.26	353.99	81.72	-3345.81	186.98	1107.10	0.00	0.00	0.00	-3347.57	167.65	1463.72	-3546.90	10.45	1472.33	-3721.19	152.69	1484.00	-3429.65	119.71	1448.21	709.58	-240.93	79.23	1310.71	-244.41	76.75	714.08
3.00000	-3263.89	232.22	26.02	-3329.07	243.76	35.23	-3312.29	100.94	12.43	-2954.21	-165.88	111.78	-2990.71	39.36	36.00	-3417.68	286.91	13.75	-3280.91	306.28	650.86	-3712.95	353.98	83.15	-3345.81	186.98	1107.10	0.00	0.00	0.00	-3347.57	167.65	1463.72	-3546.90	10.45	1472.33	-3726.43	152.76	1484.68	-3422.59	121.92	1448.20	709.73	-240.76	79.31	1310.14	-244.39	76.52	714.47
3.01000	-3263.89	232.22	26.02	-3329.07	243.76	35.23	-3336.99	99.07	9.03	-2959.50	-160.74	111.15	-2990.71	39.36	36.00	-3429.61	287.74	13.68	-3285.82	305.71	653.76	-3715.65	353.96	84.61	-3345.81	186.98	1107.10	0.00	0.00	0.00	-3347.57	167.65	1463.72	-3546.90	10.45	1472.33	-3731.59	152.83	1485.36	-3428.05	125.37	1448.50	709.15	-240.95	79.01	1310.19	-244.45	76.46	714.99
3.02000	-3263.89	232.22	26.02	-3329.07	243.76	35.23	-3306.50	99.57	13.51	-2964.88	-155.52	110.51	-2990.71	39.36	36.00	-3441.42	288.55	13.61	-3290.75	305.15	656.66	-3718.36	353.93	86.08	-3345.81	186.98	1107.10	0.00	0.00	0.00	-3347.57	167.65	1463.72	-3546.90	10.45	1472.33	-3736.65	152.89	1486.03	-3435.42	128.67	1448.95	709.79	-240.75	79.17	1310.66	-244.74	76.52	714.93
3.03000	-3263.89	232.22	26.02	-3329.07	243.76	35.23	-3277.06	102.13	18.10	-2970.36	-150.20	109.85	-2990.71	39.36	36.00	-3453.11	289.33	13.54	-3295.69	304.57	659.55	-3721.09	353.89	87.59	-3345.81	186.98	1107.10	0.00	0.00	0.00	-3347.57	167.65	1463.72	-3546.90	10.45	1472.33	-3741.63	152.95	1486.70	-3425.26	133.39	1449.08	709.65	-241.13	79.23	1310.58	-244.56	76.71	714.87
3.04000	-3263.89	232.22	26.02	-3329.07	243.76	35.23	-3323.26	100.75	10.68	-2975.91	-144.80	109.18	-2990.71	39.36	36.00	-3464.69	290.09	13.48	-3300.65	304.00	662.43	-3723.84	353.85	89.12	-3345.81	186.98	1107.10	0.00	0.00	0.00	-3347.57	167.65	1463.72	-3546.90	10.45	1472.33	-3746.53	153.01	1487.37	-3432.12	137.12	1449.33	709.70	-241.15	79.16	1310.29	-244.81	76.54	714.66
3.05000	-3263.89	232.22	26.02	-3329.07	243.76	35.23	-3316.68	100.84	10.93	-2981.56	-139.31	108.49	-2990.71	39.36	36.00	-3476.15	290.83	13.42	-3305.62	303.43	665.31	-3726.60	353.79	90.67	-3345.81	186.98	1107.10	0.00	0.00	0.00	-3347.57	167.65	1463.72	-3546.90	10.45	1472.33	-3751.34	153.06	1488.03	-3434.53	140.78	1450.11	709.34	-240.99	79.01	1310.18	-245.11	76.53	714.51
3.06000	-3263.89	232.22	26.02	-3329.07	243.76	35.23	-3297.25	100.19	14.83	-2987.30	-133.73	107.79	-2990.71	39.36	36.00	-3487.49	291.54	13.37	-3310.61	302.85	668.18	-3729.37	353.73	92.25	-3345.81	186.98	1107.10	0.00	0.00	0.00	-3347.57	167.65	1463.72	-3546.90	10.45	1472.33	-3756.06	153.12	1488.70	-3454.80	143.24	1451.41	709.09	-241.03	79.12	1310.67	-244.57	76.81	714.58
3.07000	-3263.89	232.22	26.02	-3329.07	243.76	35.23	-3328.65	101.48	10.16	-2993.13	-128.06	107.08	-2990.71	39.36	36.00	-3498.71	292.23	13.31	-3315.60	302.27	671.05	-3732.15	353.65	93.85	-3345.81	186.98	1107.10	0.00	0.00	0.00	-3347.57	167.65	1463.72	-3546.90	10.46	1472.33	-3760.70	153.17	1489.36	-3443.67	145.92	1451.51	709.11	-240.70	78.99	1310.58	-245.02	76.55	714.91
3.08000	-3263.89	232.22	26.02	-3329.07	243.76	35.23	-3337.90	99.86	8.32	-2999.05	-122.30	106.35	-2990.71	39.36	36.00	-3509.81	292.90	13.26	-3320.61	301.69	673.91	-3734.95	353.57	95.48	-3345.81	186.98	1107.10	0.00	0.00	0.00	-3347.57	167.65	1463.72	-3545.43	12.21	1470.67	-3765.25	153.21	1490.01	-3430.96	150.25	1451.49	709.21	-240.64	79.14	1310.87	-244.26	76.72	714.35
3.09000	-3263.89	232.22	26.02	-3329.07	243.76	35.23	-3303.70	100.80	14.33	-3005.06	-116.45	105.61	-2990.71	39.36	36.00	-3520.79	293.54	13.22	-3325.64	301.10	676.77	-3737.76	353.48	97.13	-3345.81	186.98	1107.10	0.00	0.00	0.00	-3347.57	167.65	1463.72	-3529.28	13.15	1468.42	-3769.72	153.26	1490.67	-3451.85	154.19	1452.18	709.42	-241.06	79.25	1310.81	-244.52	76.69	714.70
3.10000	-3263.89	232.22	26.02	-3329.07	243.76	35.23	-3313.57	101.74	11.48	-3011.17	-110.51	104.85	-2990.71	39.36	36.00	-3531.65	294.15	13.18	-3330.67	300.52	679.62	-3740.58	353.38	98.80	-3345.81	186.98	1107.10	0.00	0.00	0.00	-3347.57	167.65	1463.72	-3530.33	14.90	1469.60	-3774.10	153.30	1491.32	-3460.83	157.63	1452.94	709.32	-240.89	79.14	1310.73	-244.64	76.67	715.01
3.11000	-3263.89	232.22	26.02	-3329.07	243.76	35.23	-3313.26	102.25	11.71	-3017.36	-104.48	104.08	-2990.71	39.36	36.00	-3542.38	294.74	13.14	-3335.72	299.93	682.47	-3743.42	353.28	100.50	-3345.81	186.98	1107.10	0.00	0.00	0.00	-3347.57	167.65	1463.72	-3542.21	16.68	1470.13	-3778.40	153.34	1491.97	-3498.43	161.18	1454.09	709.70	-240.88	79.19	1310.44	-244.41	76.66	714.42
3.12000	-3263.89	232.22	26.02	-3329.07	243.76	35.23	-3307.49	101.26	12.14	-3023.65	-98.35	103.30	-2990.71	39.36	36.00	-3552.98	295.31	13.10	-3340.77	299.34	685.31	-3746.26	353.16	102.22	-3345.81	186.98	1107.10	0.00	0.00	0.00	-3347.57	167.65	1463.72	-3537.04	18.51	1469.74	-3782.62	153.38	1492.61	-3485.60	164.54	1455.69	709.72	-240.76	79.27	1310.28	-244.56	76.49	714.58
3.13000	-3263.89	232.22	26.02	-3329.07	243.76	35.23	-3310.29	101.64	13.89	-3030.03	-92.14	102.50	-2990.71	39.36	36.00	-3563.46	295.85	13.07	-3345.84	298.75	688.14	-3749.12	353.04	103.96	-3345.81	186.98	1107.10	0.00	0.00	0.00	-3347.57	167.65	1463.72	-3537.41	19.57	1469.72	-3786.75	153.41	1493.26	-3467.24	167.18	1455.23	709.26	-241.09	79.19	1310.78	-245.15	76.33	714.83
3.14000	-3263.89	232.22	26.02	-3329.07	243.76	35.23	-3320.73	101.40	11.67	-3036.51	-85.83	101.68	-2990.71	39.36	36.00	-3573.81	296.37	13.04	-3350.91	298.16	690.97	-3751.98	352.90	105.73	-3345.81	186.98	1107.10	0.00	0.00	0.00	-3347.57	167.65	1463.72	-3526.94	22.62	1469.62	-3790.80	153.44	1493.90	-3500.39	171.98	1455.39	708.97	-240.94	79.10	1310.91	-245.05	76.52	714.08
3.15000	-3263.89	232.22	26.02	-3329.07	243.76	35.23	-3337.79	101.91	8.72	-3043.08	-79.43	100.85	-2990.71	39.36	36.00	-3584.04	296.86	13.01	-3356.00	297.56	693.79	-3754.86	352.76	107.52	-3345.81	186.98	1107.10	0.00	0.00	0.00	-3347.57	167.65	1463.72	-3516.90	23.51	1470.55	-3794.77	153.47	1494.53	-3443.53	174.62	1454.36	709.36	-241.16	79.32	1311.24	-245.03	76.68	714.60
3.16000	-3263.89	232.22	26.02	-3329.07	243.76	35.23	-3334.55	100.32	9.23	-3049.74	-72.93	100.01	-2990.71	39.36	36.00	-3594.13	297.33	12.99	-3361.09	296.96	696.60	-3757.74	352.61	109.33	-3345.81	186.98	1107.10	0.00	0.00	0.00	-3347.57	167.65	1463.72	-3522.63	25.70	1470.56	-3798.65	153.50	1495.17	-3452.29	178.00	1455.07	709.72	-240.95	79.37	1310.89	-244.79	76.48	714.49
3.17000	-3263.89	232.22	26.02	-3329.07	243.76	35.23	-3323.55	101.38	11.23	-3056.50	-66.34	99.15	-2990.71	39.36	36.00	-3604.09	297.77	12.97	-3366.20	296.36	699.41	-3760.64	352.46	111.16	-3345.81	186.98	1107.10	0.00	0.00	0.00	-3347.57	167.65	1463.72	-3531.52	27.70	1471.54	-3802.46	153.52	1495.80	-3475.10	179.97	1455.71	710.36	-240.81	79.45	1310.91	-244.72	76.71	714.56
3.18000	-3263.89	232.22	26.02	-3329.07	243.76	35.23	-3311.82	101.47	12.44	-3063.36	-59.66	98.27	-2990.71	39.36	36.00	-3613.92	298.18	12.95	-3371.31	295.76	702.21	-3763.54	352.29	113.01	-3345.81	186.98	1107.10	0.00	0.00	0.00	-3347.57	167.65	1463.72	-3520.35	31.26	1471.93	-3806.18	153.55	1496.43	-3482.26	182.65	1455.67	709.08	-240.71	79.11	1310.79	-244.83	76.66	714.40
3.19000	-3263.89	232.22	26.02	-3329.07	243.76	35.23	-3357.99	102.45	6.55	-3070.31	-52.88	97.39	-2990.71	39.36	36.00	-3623.62	298.57	12.94	-3376.43	295.16	705.01	-3766.46	352.12	114.89	-3345.81	186.98	1107.10	0.00	0.00	0.00	-3347.57	167.65	1463.72	-3517.41	32.50	1472.71	-3809.81	153.56	1497.05	-3466.43	186.03	1455.48	709.82	-241.19	79.15	1310.45	-244.54	76.70	714.79
3.20000	-3263.89	232.22	26.02	-3329.07	243.76	35.23	-3349.18	103.20	7.71	-3077.36	-46.01	96.48	-2990.71	39.36	36.00	-3633.19	298.93	12.93	-3381.56	294.55	707.79	-3769.38	351.93	116.79	-3345.81	186.98	1107.10	0.00	0.00	0.00	-3347.57	167.65	1463.72	-3538.66	33.22	1473.08	-3813.37	153.58	1497.67	-3474.42	187.85	1456.14	710.44	-241.01	79.42	1310.35	-244.61	76.53	715.07
3.21000	-3263.89	232.22	26.02	-3329.07	243.76	35.23	-3297.82	103.83	15.38	-3084.51	-39.04	95.56	-2990.71	39.36	36.00	-3642.62	299.26	12.92	-3386.69	293.94	710.57	-3772.31	351.74	118.71	-3345.81	186.98	1107.10	0.00	0.00	0.00	-3347.57	167.65	1463.72	-3536.62	35.97	1473.40	-3816.85	153.60	1498.29	-3476.75	191.11	1456.85	710.29	-240.97	79.40	1310.02	-244.79	76.38	714.32
3.22000	-3263.89	232.22	26.02	-3329.07	243.76	35.23	-3318.00	104.97	13.56	-3091.75	-31.97	94.63	-2990.71	39.36	36.00	-3651.92	299.57	12.92	-3391.84	293.33	713.35	-3775.24	351.54	120.65	-3345.81	186.98	1107.10	0.00	0.00	0.00	-3347.57	167.65	1463.72	-3525.32	37.23	1473.50	-3820.24	153.61	1498.91	-3487.59	192.49	1457.20	709.55	-240.99	79.24	1310.66	-244.56	76.64	714.55
3.23000	-3263.89	232.22	26.02	-3329.07	243.76	35.23	-3297.82	102.82	16.22	-3099.09	-24.81	93.68	-2990.71	39.36	36.00	-3661.08	299.85	12.92	-3396.98	292.72	716.11	-3778.19	351.34	122.61	-3345.81	186.98	1107.10	0.00	0.00	0.00	-3347.57	167.65	1463.72	-3528.50	40.04	1473.64	-3823.56	153.62	1499.53	-3509.74	196.51	1456.71	709.14	-240.74	79.10	1310.80	-244.57	76.48	714.39
3.24000	-3263.89	232.22	26.02	-3329.07	243.76	35.23	-3345.96	100.73	9.94	-3106.53	-17.55	92.71	-2990.71	39.36	36.00	-3670.10	300.11	12.92	-3402.14	292.11	718.87	-3781.14	351.12	124.59	-3345.81	186.98	1107.10	0.00	0.00	0.00	-3347.57	167.65	1463.72	-3529.45	41.35	1474.22	-3826.79	153.62	1500.14	-3488.08	198.45	1455.61	709.00	-240.91	79.08	1310.58	-244.66	76.47	714.19
3.25000	-3263.89	232.22	26.02	-3329.07	243.76	35.23	-3337.60	102.37	12.03	-3114.07	-10.19	91.73	-2990.71	39.36	36.00	-3678.98	300.33	12.93	-3407.30	291.49	721.63	-3784.10	350.90	126.59	-3345.81	186.98	1107.10	0.00	0.00	0.00	-3347.57	167.65	1463.72	-3527.45	42.94	1474.55	-3829.94	153.63	1500.75	-3508.94	200.67	1455.41	709.03	-241.08	79.15	1310.81	-244.73	76.67	714.17
3.26000	-3263.89	232.22	26.02	-3329.07	243.76	35.23	-3343.79	103.74	10.83	-3121.70	-2.73	90.74	-2990.71	39.36	36.00	-3687.73	300.53	12.94	-3412.46	290.87	724.37	-3787.06	350.67	128.61	-3345.81	186.98	1107.10	0.00	0.00	0.00	-3347.57	167.65	1463.72	-3527.06	43.98	1474.32	-3833.02	153.63	1501.35	-3537.47	202.82	1457.12	709.37	-241.06	79.10	1310.68	-244.68	76.57	714.28
3.27000	-3263.89	232.22	26.02	-3329.07	243.76	35.23	-3344.94	103.22	12.03	-3129.44	4.82	89.73	-2990.71	39.36	36.00	-3696.33	300.71	12.95	-3417.63	290.25	727.11	-3790.03	350.43	130.66	-3345.81	186.98	1107.10	0.00	0.00	0.00	-3347.57	167.65	1463.72	-3519.41	46.08	1473.97	-3836.01	153.63	1501.96	-3527.23	204.90	1457.08	709.71	-241.16	79.21	1310.69	-244.80	76.42	714.81
3.28000	-3263.89	232.22	26.02	-3329.07	243.76	35.23	-3315.97	105.55	16.09	-3137.28	12.48	88.70	-2990.71	39.36	36.00	-3704.79	300.85	12.97	-3422.81	289.63	729.84	-3793.01	350.18	132.72	-3345.81	186.98	1107.10	0.00	0.00	0.00	-3347.57	167.65	1463.72	-3522.54	48.07	1473.73	-3838.93	153.62	1502.56	-3509.57	206.45	1456.04	710.01	-240.89	79.31	1310.71	-244.54	76.46	715.62
3.29000	-3263.89	232.22	26.02	-3329.07	243.76	35.23	-3345.00	105.66	11.16	-3145.22	20.23	87.66	-2990.71	39.36	36.00	-3713.11	300.97	12.99	-3427.99	289.01	732.56	-3795.99	349.92	134.80	-3345.81	186.98	1107.10	0.00	0.00	0.00	-3347.57	167.65	1463.72	-3519.39	48.80	1473.72	-3841.77	153.62	1503.15	-3502.84	208.95	1456.85	709.93	-240.83	79.29	1310.75	-244.24	76.80	714.79
3.30000	-3263.89	232.22	26.02	-3329.07	243.76	35.23	-3315.89	106.17	17.88	-3153.26	28.09	86.60	-2990.71	39.36	36.00	-3721.28	301.06	13.02	-3433.17	288.38	735.28	-3798.97	349.66	136.90	-3345.81	186.98	1107.10	0.00	0.00	0.00	-3347.57	167.65	1463.72	-3531.76	50.27	1473.30	-3844.52	153.61	1503.75	-3503.06	210.83	1456.01	709.35	-240.96	79.12	1311.27	-244.34	76.94	714.87
3.31000	-3263.89	232.22	26.02	-3329.07	243.76	35.23	-3287.53	104.99	22.38	-3161.40	36.04	85.52	-2990.71	39.36	36.00	-3729.31	301.12	13.05	-3438.35	287.75	737.98	-3801.96	349.39	139.02	-3345.81	186.98	1107.10	0.00	0.00	0.00	-3347.57	167.65	1463.72	-3539.34	52.13	1473.13	-3847.20	153.60	1504.34	-3517.66	212.13	1456.90	709.77	-240.66	79.21	1310.69	-244.53	76.53	713.77
3.32000	-3263.89	232.22	26.02	-3329.07	243.76	35.23	-3332.27	106.88	15.14	-3169.65	44.10	84.43	-2990.71	39.36	36.00	-3737.20	301.15	13.08	-3443.54	287.12	740.68	-3804.95	349.11	141.16	-3345.81	186.98	1107.10	0.00	0.00	0.00	-3347.57	167.65	1463.72	-3526.55	53.31	1472.06	-3849.81	153.59	1504.93	-3541.23	214.91	1457.81	709.34	-240.58	79.22	1311.05	-244.70	76.66	714.23
3.33000	-3263.89	232.22	26.02	-3329.07	243.76	35.23	-3305.52	106.90	21.05	-3177.99	52.26	83.33	-2990.71	39.36	36.00	-3744.93	301.16	13.12	-3448.73	286.49	743.37	-3807.95	348.83	143.32	-3345.81	186.98	1107.10	0.00	0.00	0.00	-3347.57	167.65	1463.72	-3550.99	54.79	1471.80	-3852.33	153.57	1505.51	-3538.30	218.42	1458.24	709.87	-240.72	79.35	1311.37	-244.74	76.60	714.37
3.34000	-3263.89	232.22	26.02	-3329.07	243.76	35.23	-3352.04	106.59	12.50	-3186.44	60.52	82.20	-2990.71	39.36	36.00	-3752.52	301.13	13.16	-3453.92	285.86	746.06	-3810.95	348.53	145.49	-3345.81	186.98	1107.10	0.00	0.00	0.00	-3347.57	167.65	1463.72	-3521.78	57.28	1471.32	-3854.78	153.56	1506.10	-3542.70	219.50	1458.32	709.08	-240.97	78.96	1310.38	-244.62	76.33	714.74
3.35000	-3263.89	232.22	26.02	-3329.07	243.76	35.23	-3313.66	109.31	20.06	-3195.00	68.88	81.06	-2990.71	39.36	36.00	-3759.96	301.08	13.20	-3459.12	285.23	748.73	-3813.95	348.23	147.69	-3345.81	186.98	1107.10	0.00	0.00	0.00	-3347.57	167.65	1463.72	-3530.07	58.28	1471.11	-3857.15	153.54	1506.68	-3536.04	221.52	1457.25	709.64	-240.93	79.22	1310.57	-244.45	76.61	714.52
3.36000	-3263.89	232.22	26.02	-3329.07	243.76	35.23	-3356.62	114.14	12.03	-3203.66	77.35	79.91	-2990.71	39.36	36.00	-3767.25	301.00	13.25	-3464.31	284.59	751.40	-3816.96	347.92	149.90	-3345.81	186.98	1107.10	0.00	0.00	0.00	-3347.57	167.65	1463.72	-3531.28	60.27	1470.75	-3859.44	153.52	1507.25	-3553.99	222.30	1456.98	709.41	-240.90	79.27	1310.51	-244.63	76.61	714.75
3.37000	-3263.89	232.22	26.02	-3329.07	243.76	35.23	-3337.25	116.51	16.00	-3212.42	85.92	78.74	-2990.71	39.36	36.00	-3774.39	300.88	13.30	-3469.51	283.95	754.06	-3819.96	347.60	152.13	-3345.81	186.98	1107.10	0.00	0.00	0.00	-3347.57	167.65	1463.72	-3504.31	62.83	1470.08	-3861.66	153.49	1507.83	-3528.84	223.19	1457.80	709.59	-240.99	79.31	1310.56	-244.54	76.66	714.87
3.38000	-3263.89	232.22	26.02	-3329.07	243.76	35.23	-3329.29	119.27	15.91	-3221.29	94.59	77.55	-2990.71	39.36	36.00	-3781.37	300.74	13.35	-3474.71	283.31	756.71	-3822.97	347.28	154.38	-3345.81	186.98	1107.10	0.00	0.00	0.00	-3347.57	167.65	1463.72	-3527.14	64.51	1469.95	-3863.80	153.46	1508.40	-3532.42	224.63	1457.76	709.33	-240.99	79.14	1310.63	-244.17	76.71	714.80
3.39000	-3263.89	232.22	26.02	-3329.07	243.76	35.23	-3314.10	124.67	18.29	-3230.26	103.37	76.34	-2990.71	39.36	36.00	-3788.21	300.57	13.41	-3479.90	282.67	759.35	-3825.98	346.95	156.64	-3345.81	186.98	1107.10	0.00	0.00	0.00	-3347.57	167.65	1463.72	-3523.47	65.46	1469.20	-3865.87	153.44	1508.97	-3565.51	225.63	1458.75	709.82	-240.68	79.28	1310.45	-244.45	76.59	714.87
3.40000	-3263.89	232.22	26.02	-3329.07	243.76	35.23	-3328.54	129.29	16.02	-3239.34	112.25	75.12	-2990.71	39.36	36.00	-3794.89	300.37	13.48	-3485.10	282.02	761.98	-3828.99	346.61	158.92	-3345.81	186.98	1107.10	0.00	0.00	0.00	-3347.57	167.65	1463.72	-3518.99	67.34	1468.61	-3867.86	153.41	1509.54	-3558.23	227.54	1458.98	709.97	-240.72	79.29	1310.82	-244.59	76.45	714.60
3.41000	-3263.89	232.22	26.02	-3329.07	243.76	35.23	-3322.57	135.74	16.36	-3248.53	121.24	73.88	-2990.71	39.36	36.00	-3801.41	300.14	13.54	-3490.29	281.38	764.60	-3832.00	346.26	161.22	-3345.81	186.98	1107.10	0.00	0.00	0.00	-3347.57	167.65	1463.72	-3515.53	68.65	1467.93	-3869.77	153.37	1510.10	-3549.04	227.98	1457.87	709.52	-240.73	79.16	1310.96	-244.73	76.71	714.85
3.42000	-3263.89	232.22	26.02	-3329.07	243.76	35.23	-3309.34	141.15	19.61	-3257.82	130.33	72.63	-2990.71	39.36	36.00	-3807.78	299.88	13.61	-3495.48	280.73	767.22	-3835.02	345.90	163.54	-3345.81	186.98	1107.10	0.00	0.00	0.00	-3347.57	167.65	1463.72	-3525.12	71.01	1467.65	-3871.61	153.34	1510.66	-3579.89	229.64	1459.15	709.50	-240.96	79.14	1311.02	-244.53	76.72	715.33
3.43000	-3263.89	232.22	26.02	-3329.07	243.76	35.23	-3316.75	148.72	18.28	-3267.22	139.53	71.36	-2990.71	39.36	36.00	-3813.99	299.59	13.69	-3500.68	280.08	769.83	-3838.03	345.54	165.87	-3345.81	186.98	1107.10	0.00	0.00	0.00	-3347.57	167.65	1463.72	-3506.54	72.04	1466.98	-3873.37	153.30	1511.22	-3545.93	230.61	1458.57	709.68	-240.93	79.26	1311.16	-244.33	76.83	714.61
3.44000	-3263.89	232.22	26.02	-3329.07	243.76	35.23	-3331.01	157.05	16.17	-3276.74	148.84	70.07	-2990.71	39.36	36.00	-3820.04	299.27	13.76	-3505.87	279.43	772.42	-3841.04	345.17	168.22	-3345.81	186.98	1107.10	0.00	0.00	0.00	-3347.57	167.65	1463.72	-3506.05	74.20	1466.66	-3875.06	153.26	1511.77	-3551.11	233.10	1458.85	709.86	-241.20	79.26	1311.24	-244.38	76.77	714.44
3.45000	-3263.89	232.22	26.02	-3329.07	243.76	35.23	-3333.11	164.25	15.15	-3296.36	158.30	66.18	-2990.71	39.36	36.00	-3825.93	298.92	13.85	-3511.05	278.78	775.01	-3844.05	344.79	170.59	-3345.81	186.98	1107.10	0.00	0.00	0.00	-3347.57	167.65	1463.72	-3516.08	75.85	1466.93	-3876.68	153.22	1512.32	-3567.92	235.66	1458.76	710.16	-240.75	79.35	1310.74	-244.64	76.71	713.89
3.46000	-3263.89	232.22	26.02	-3329.07	243.76	35.23	-3336.37	174.02	15.99	-3324.17	163.35	62.39	-2990.71	39.36	36.00	-3831.67	298.54	13.93	-3516.24	278.13	777.59	-3847.06	344.41	172.97	-3345.81	186.98	1107.10	0.00	0.00	0.00	-3347.57	167.65	1463.72	-3526.01	76.74	1466.84	-3878.22	153.17	1512.87	-3554.81	234.95	1457.94	709.99	-241.09	79.21	1310.46	-244.58	76.60	714.52
3.47000	-3263.89	232.22	26.02	-3329.07	243.76	35.23	-3330.82	181.77	16.02	-3316.60	172.98	64.38	-2990.71	39.36	36.00	-3837.24	298.12	14.02	-3521.42	277.47	780.16	-3850.07	344.02	175.36	-3345.81	186.98	1107.10	0.00	0.00	0.00	-3347.57	167.65	1463.72	-3524.20	77.89	1466.27	-3879.69	153.13	1513.42	-3568.88	236.01	1459.11	709.65	-240.73	79.32	1310.09	-244.75	76.61	714.75
3.48000	-3263.89	232.22	26.02	-3329.07	243.76	35.23	-3336.84	192.90	15.77	-3340.24	180.53	60.26	-2990.71	39.36	36.00	-3842.65	297.68	14.12	-3526.60	276.81	782.72	-3853.07	343.62	177.78	-3345.81	186.98	1107.10	0.00	0.00	0.00	-3347.57	167.65	1463.72	-3516.11	79.06	1465.69	-3881.09	153.08	1513.96	-3549.03	237.35	1458.37	709.40	-240.66	79.17	1310.17	-244.66	76.69	714.94
3.49000	-3263.89	232.22	26.02	-3329.07	243.76	35.23	-3338.98	201.56	15.98	-3320.86	190.96	64.10	-2990.71	39.36	36.00	-3847.89	297.20	14.22	-3531.77	276.15	785.27	-3856.08	343.21	180.20	-3345.81	186.98	1107.10	0.00	0.00	0.00	-3347.57	167.65	1463.72	-3510.43	80.88	1464.91	-3882.41	153.03	1514.50	-3547.79	238.56	1458.51	709.60	-240.97	79.18	1310.35	-244.77	76.55	714.45
3.50000	-3263.89	232.22	26.02	-3329.07	243.76	35.23	-3328.59	211.19	17.98	-3327.21	200.00	62.01	-2990.71	39.36	36.00	-3852.97	296.70	14.32	-3536.94	275.49	787.81	-3859.08	342.80	182.65	-3345.81	186.98	1107.10	0.00	0.00	0.00	-3347.57	167.65	1463.72	-3512.19	82.62	1464.86	-3883.66	152.98	1515.04	-3567.28	239.00	1458.87	709.81	-240.75	79.15	1310.90	-244.63	76.66	714.43
3.51000	-3263.89	232.22	26.02	-3329.07	243.76	35.23	-3326.48	222.01	16.97	-3352.45	209.37	59.57	-2990.71	39.36	36.00	-3857.89	296.16	14.42	-3542.10	274.83	790.34	-3862.08	342.38	185.11	-3345.81	186.98	1107.10	0.00	0.00	0.00	-3347.57	167.65	1463.72	-3510.72	83.73	1464.89	-3884.84	152.92	1515.57	-3573.88	239.63	1459.37	709.58	-240.71	79.10	1310.45	-245.03	76.37	714.98
3.52000	-3263.89	232.22	26.02	-3329.07	243.76	35.23	-3302.47	232.57	21.75	-3322.50	216.83	64.77	-2990.71	39.36	36.00	-3862.63	295.59	14.53	-3547.26	274.16	792.86	-3865.07	341.95	187.58	-3345.81	186.98	1107.10	0.00	0.00	0.00	-3347.57	167.65	1463.72	-3515.15	85.18	1464.47	-3885.94	152.87	1516.11	-3573.06	241.12	1460.09	709.80	-240.85	79.12	1310.06	-245.41	76.30	714.74
3.53000	-3263.89	232.22	26.02	-3329.07	243.76	35.23	-3334.67	242.19	16.74	-3320.95	227.19	66.32	-2990.71	39.36	36.00	-3867.21	294.98	14.65	-3552.41	273.50	795.38	-3868.06	341.52	190.07	-3345.81	186.98	1107.10	0.00	0.00	0.00	-3347.57	167.65	1463.72	-3514.75	87.17	1464.82	-3886.98	152.81	1516.63	-3559.20	241.28	1460.66	709.60	-241.19	79.14	1310.45	-245.12	76.54	715.05
3.54000	-3263.89	232.22	26.02	-3329.07	243.76	35.23	-3323.92	254.02	20.07	-3324.00	236.85	65.85	-2990.71	39.36	36.00	-3871.63	294.35	14.77	-3557.56	272.83	797.88	-3871.05	341.08	192.57	-3345.81	186.98	1107.10	0.00	0.00	0.00	-3347.57	167.65	1463.72	-3510.09	89.61	1464.35	-3887.94	152.75	1517.16	-3534.28	240.85	1459.74	709.65	-240.97	79.19	1310.41	-244.67	76.70	714.80
3.55000	-3263.89	232.22	26.02	-3329.07	243.76	35.23	-3312.68	264.61	22.31	-3343.89	246.42	62.84	-2990.71	39.36	36.00	-3875.87	293.68	14.89	-3562.70	272.16	800.37	-3874.03	340.63	195.08	-3345.81	186.98	1107.10	0.00	0.00	0.00	-3347.57	167.65	1463.72	-3506.63	90.25	1463.51	-3888.83	152.68	1517.68	-3547.27	241.86	1460.25	709.26	-240.88	79.09	1311.08	-244.64	76.68	714.14
3.56000	-3263.89	232.22	26.02	-3329.07	243.76	35.23	-3314.37	274.61	23.50	-3313.53	256.72	69.79	-2990.71	39.36	36.00	-3879.94	292.98	15.02	-3567.83	271.49	802.85	-3877.01	340.17	197.61	-3345.81	186.98	1107.10	0.00	0.00	0.00	-3347.57	167.65	1463.72	-3504.13	92.88	1463.62	-3889.65	152.62	1518.20	-3585.99	245.36	1461.99	709.41	-240.91	79.20	1310.95	-244.78	76.55	714.16
3.57000	-3263.89	232.22	26.02	-3329.07	243.76	35.23	-3329.90	284.43	22.07	-3343.03	264.14	65.75	-2990.71	39.36	36.00	-3883.84	292.25	15.15	-3572.96	270.82	805.32	-3879.98	339.71	200.15	-3345.81	186.98	1107.10	0.00	0.00	0.00	-3347.57	167.65	1463.72	-3503.13	94.87	1464.06	-3890.40	152.55	1518.72	-3551.81	245.46	1461.41	709.14	-241.11	78.90	1310.36	-245.09	76.38	713.77
3.58000	-3263.89	232.22	26.02	-3329.07	243.76	35.23	-3305.39	294.19	25.60	-3333.00	273.13	67.95	-2990.71	39.36	36.00	-3887.57	291.49	15.28	-3578.08	270.14	807.78	-3882.95	339.24	202.71	-3345.81	186.98	1107.10	0.00	0.00	0.00	-3347.57	167.65	1463.72	-3495.83	96.06	1463.55	-3891.08	152.48	1519.24	-3559.15	248.21	1462.02	708.82	-241.15	78.83	1310.59	-244.67	76.57	713.77
3.59000	-3263.89	232.22	26.02	-3329.07	243.76	35.23	-3308.94	302.44	25.86	-3335.76	281.59	68.24	-2990.71	39.36	36.00	-3891.12	290.69	15.42	-3583.19	269.47	810.23	-3885.91	338.77	205.28	-3345.81	186.98	1107.10	0.00	0.00	0.00	-3347.57	167.65	1463.72	-3502.33	98.82	1463.64	-3891.69	152.41	1519.75	-3576.42	248.57	1462.01	709.26	-241.24	79.17	1309.68	-244.32	76.49	714.62
3.60000	-3263.89	232.22	26.02	-3329.07	243.76	35.23	-3332.76	311.88	22.93	-3373.40	292.37	63.90	-2990.71	39.36	36.00	-3894.50	289.86	15.57	-3588.29	268.79	812.67	-3888.87	338.28	207.86	-3345.81	186.98	1107.10	0.00	0.00	0.00	-3347.57	167.65	1463.72	-3491.78	100.53	1463.55	-3892.23	152.34	1520.26	-3582.24	250.23	1462.74	709.02	-240.92	79.29	1310.23	-244.44	76.68	714.90
3.61000	-3263.89	232.22	26.02	-3329.07	243.76	35.23	-3316.58	321.69	27.66	-3341.39	300.50	69.74	-2990.71	39.36	36.00	-3897.70	288.99	15.72	-3593.38	268.11	815.10	-3891.82	337.79	210.46	-3345.81	186.98	1107.10	0.00	0.00	0.00	-3347.57	167.65	1463.72	-3498.71	102.69	1463.63	-3892.69	152.26	1520.76	-3586.08	251.64	1463.16	709.58	-241.18	79.13	1310.54	-244.38	76.90	714.96
3.62000	-3263.89	232.22	26.02	-3329.07	243.76	35.23	-3329.68	330.04	25.53	-3323.18	307.18	74.20	-2990.71	39.36	36.00	-3900.73	288.09	15.87	-3598.47	267.43	817.52	-3894.76	337.30	213.06	-3345.81	186.98	1107.10	0.00	0.00	0.00	-3347.57	167.65	1463.72	-3487.17	105.21	1462.71	-3893.10	152.19	1521.27	-3589.87	253.03	1463.56	709.35	-241.03	79.18	1310.44	-244.54	76.86	715.01
3.63000	-3263.89	232.22	26.02	-3329.07	243.76	35.23	-3356.60	339.31	23.55	-3327.67	315.23	74.56	-2990.71	39.36	36.00	-3903.58	287.16	16.03	-3603.54	266.75	819.93	-3897.69	336.79	215.68	-3345.81	186.98	1107.10	0.00	0.00	0.00	-3347.57	167.65	1463.72	-3471.68	107.40	1463.33	-3893.43	152.11	1521.77	-3593.58	254.40	1463.97	708.78	-240.91	79.09	1310.57	-244.54	76.76	714.74
3.64000	-3263.89	232.22	26.02	-3329.07	243.76	35.23	-3367.05	346.37	22.92	-3331.66	322.17	75.08	-2990.71	39.36	36.00	-3906.24	286.19	16.19	-3608.60	266.06	822.33	-3900.62	336.28	218.32	-3345.81	186.98	1107.10	0.00	0.00	0.00	-3347.57	167.65	1463.72	-3481.42	109.56	1462.94	-3893.69	152.03	1522.26	-3597.24	255.76	1464.36	709.67	-240.57	79.38	1310.43	-244.69	76.50	714.14
3.65000	-3263.89	232.22	26.02	-3329.07	243.76	35.23	-3304.88	351.39	34.07	-3333.93	329.48	74.80	-2990.71	39.36	36.00	-3908.73	285.19	16.35	-3613.66	265.38	824.71	-3903.54	335.77	220.96	-3345.81	186.98	1107.10	0.00	0.00	0.00	-3347.57	167.65	1463.72	-3478.62	111.93	1462.57	-3893.89	151.94	1522.76	-3600.82	257.10	1464.74	709.97	-240.89	79.42	1310.08	-244.43	76.61	714.30
3.66000	-3263.89	232.22	26.02	-3329.07	243.76	35.23	-3320.06	358.20	32.13	-3358.89	336.27	72.60	-2990.71	39.36	36.00	-3911.04	284.16	16.52	-3618.70	264.69	827.09	-3906.44	335.24	223.62	-3345.81	186.98	1107.10	0.00	0.00	0.00	-3347.57	167.65	1463.72	-3473.20	114.10	1462.22	-3894.01	151.86	1523.25	-3604.35	258.42	1465.12	710.53	-240.88	79.56	1310.40	-244.34	76.62	714.89
3.67000	-3263.89	232.22	26.02	-3329.07	243.76	35.23	-3350.50	366.79	28.17	-3358.23	341.26	73.65	-2990.71	39.36	36.00	-3913.17	283.09	16.70	-3623.73	264.00	829.45	-3909.35	334.72	226.28	-3345.81	186.98	1107.10	0.00	0.00	0.00	-3347.57	167.65	1463.72	-3484.75	116.38	1463.10	-3894.07	151.77	1523.74	-3607.81	259.73	1465.49	709.82	-240.81	79.33	1310.05	-244.85	76.42	714.95
3.68000	-3263.89	232.22	26.02	-3329.07	243.76	35.23	-3310.25	369.25	35.65	-3355.05	345.04	74.20	-2990.71	39.36	36.00	-3915.11	281.99	16.88	-3628.75	263.31	831.81	-3912.24	334.18	228.96	-3345.81	186.98	1107.10	0.00	0.00	0.00	-3347.57	167.65	1463.72	-3480.91	118.98	1463.02	-3894.06	151.69	1524.22	-3611.20	261.01	1465.86	709.68	-241.24	79.00	1310.27	-244.78	76.57	714.43
3.69000	-3263.89	232.22	26.02	-3329.07	243.76	35.23	-3353.88	374.73	28.46	-3365.60	349.86	73.01	-2990.71	39.36	36.00	-3916.87	280.85	17.06	-3633.75	262.62	834.15	-3915.12	333.64	231.65	-3345.81	186.98	1107.10	0.00	0.00	0.00	-3347.57	167.65	1463.72	-3476.76	121.44	1462.23	-3893.99	151.59	1524.71	-3614.54	262.28	1466.21	710.27	-240.85	79.26	1310.80	-244.57	76.85	713.62
3.70000	-3263.89	232.22	26.02	-3329.07	243.76	35.23	-3350.38	377.50	29.99	-3368.91	354.26	73.09	-2990.71	39.36	36.00	-3918.44	279.68	17.25	-3638.75	261.93	836.48	-3917.99	333.09	234.35	-3345.81	186.98	1107.10	0.00	0.00	0.00	-3347.57	167.65	1463.72	-3473.84	125.65	1461.63	-3893.85	151.50	1525.19	-3617.81	263.54	1466.56	709.30	-241.01	79.14	1310.44	-244.46	76.72	713.37
3.71000	-3263.89	232.22	26.02	-3329.07	243.76	35.23	-3360.92	381.06	28.95	-3380.53	358.17	71.58	-2990.71	39.36	36.00	-3919.83	278.47	17.44	-3643.73	261.24	838.80	-3920.85	332.53	237.06	-3345.81	186.98	1107.10	0.00	0.00	0.00	-3347.57	167.65	1463.72	-3456.41	126.96	1461.77	-3893.64	151.41	1525.67	-3621.01	264.78	1466.90	710.17	-241.11	79.29	1309.99	-244.60	76.55	714.52
3.72000	-3263.89	232.22	26.02	-3329.07	243.76	35.23	-3375.92	383.67	26.16	-3362.62	359.31	73.43	-2990.71	39.36	36.00	-3921.03	277.23	17.64	-3648.70	260.54	841.10	-3923.70	331.97	239.79	-3345.81	186.98	1107.10	0.00	0.00	0.00	-3347.57	167.65	1463.72	-3465.58	129.90	1461.67	-3893.36	151.31	1526.14	-3624.15	266.00	1467.23	709.92	-240.79	79.28	1311.17	-244.87	76.86	714.78
3.73000	-3263.89	232.22	26.02	-3329.07	243.76	35.23	-3378.60	385.56	25.67	-3366.42	362.40	72.44	-2990.71	39.36	36.00	-3922.04	275.95	17.84	-3653.65	259.84	843.40	-3926.54	331.40	242.52	-3345.81	186.98	1107.10	0.00	0.00	0.00	-3347.57	167.65	1463.72	-3451.68	133.07	1461.41	-3893.02	151.22	1526.61	-3627.23	267.20	1467.56	708.95	-240.77	79.13	1310.84	-244.69	76.51	715.20
3.74000	-3263.89	232.22	26.02	-3329.07	243.76	35.23	-3388.20	386.29	24.45	-3375.25	363.64	71.64	-2990.71	39.36	36.00	-3922.86	274.63	18.04	-3658.59	259.15	845.68	-3929.37	330.83	245.26	-3345.81	186.98	1107.10	0.00	0.00	0.00	-3347.57	167.65	1463.72	-3457.03	136.80	1461.26	-3892.62	151.12	1527.08	-3630.25	268.39	1467.88	709.70	-241.09	79.16	1310.98	-244.50	76.89	714.38
3.75000	-3263.89	232.22	26.02	-3329.07	243.76	35.23	-3391.18	386.03	22.77	-3368.61	364.02	71.92	-2990.71	39.36	36.00	-3923.49	273.28	18.25	-3663.51	258.45	847.95	-3932.19	330.25	248.01	-3345.81	186.98	1107.10	0.00	0.00	0.00	-3347.57	167.65	1463.72	-3435.48	138.94	1461.05	-3892.14	151.02	1527.55	-3633.20	269.56	1468.19	709.52	-241.07	79.07	1310.48	-244.26	76.88	714.16
3.76000	-3263.89	232.22	26.02	-3329.07	243.76	35.23	-3379.38	386.90	25.20	-3377.68	365.85	70.54	-2990.71	39.36	36.00	-3923.93	271.90	18.47	-3668.42	257.74	850.21	-3934.99	329.66	250.77	-3345.81	186.98	1107.10	0.00	0.00	0.00	-3347.57	167.65	1463.72	-3443.57	143.16	1461.31	-3891.61	150.91	1528.01	-3636.09	270.71	1468.50	710.23	-240.65	79.43	1310.71	-244.40	76.74	714.02
3.77000	-3263.89	232.22	26.02	-3329.07	243.76	35.23	-3440.49	390.35	13.70	-3358.07	365.69	73.13	-2990.71	39.36	36.00	-3924.18	270.48	18.69	-3673.32	257.04	852.46	-3937.79	329.07	253.54	-3345.81	186.98	1107.10	0.00	0.00	0.00	-3347.57	167.65	1463.72	-3440.26	145.68	1460.89	-3891.00	150.81	1528.47	-3638.92	271.85	1468.79	710.09	-240.48	79.41	1310.27	-244.64	76.61	713.62
3.78000	-3263.89	232.22	26.02	-3329.07	243.76	35.23	-3413.48	389.03	19.20	-3360.09	366.71	72.21	-2990.71	39.36	36.00	-3924.23	269.02	18.91	-3678.20	256.34	854.69	-3940.57	328.47	256.32	-3345.81	186.98	1107.10	0.00	0.00	0.00	-3347.57	167.65	1463.72	-3450.05	148.95	1460.34	-3890.34	150.70	1528.93	-3641.68	272.97	1469.08	710.15	-240.75	79.46	1310.63	-244.38	76.75	713.93
3.79000	-3263.89	232.22	26.02	-3329.07	243.76	35.23	-3394.49	388.64	20.79	-3364.86	365.31	71.51	-2990.71	39.36	36.00	-3924.09	267.52	19.14	-3683.06	255.63	856.92	-3943.33	327.86	259.11	-3345.81	186.98	1107.10	0.00	0.00	0.00	-3347.57	167.65	1463.72	-3435.13	151.25	1460.71	-3889.61	150.59	1529.38	-3644.38	274.08	1469.37	710.49	-240.90	79.53	1311.04	-244.34	76.77	714.56
3.80000	-3263.89	232.22	26.02	-3329.07	243.76	35.23	-3399.46	390.10	21.78	-3365.76	366.48	70.39	-2990.71	39.36	36.00	-3923.76	265.99	19.38	-3687.91	254.93	859.13	-3946.09	327.25	261.91	-3345.81	186.98	1107.10	0.00	0.00	0.00	-3347.57	167.65	1463.72	-3429.76	155.64	1460.12	-3888.81	150.48	1529.83	-3647.02	275.17	1469.65	710.22	-241.02	79.28	1310.64	-244.38	76.67	714.03
3.81000	-3263.89	232.22	26.02	-3329.07	243.76	35.23	-3401.89	391.00	21.44	-3365.29	368.50	69.54	-2990.71	39.36	36.00	-3923.22	264.42	19.62	-3692.74	254.22	861.32	-3948.82	326.64	264.71	-3345.81	186.98	1107.10	0.00	0.00	0.00	-3347.57	167.65	1463.72	-3436.44	159.63	1459.86	-3887.96	150.37	1530.28	-3649.60	276.24	1469.92	710.29	-240.73	79.27	1310.80	-244.79	76.53	715.04
3.82000	-3263.89	232.22	26.02	-3329.07	243.76	35.23	-3404.32	391.89	21.17	-3403.40	369.63	64.92	-2990.71	39.36	36.00	-3922.49	262.82	19.86	-3697.55	253.51	863.51	-3951.55	326.01	267.53	-3345.81	186.98	1107.10	0.00	0.00	0.00	-3347.57	167.65	1463.72	-3428.11	162.57	1460.22	-3887.03	150.26	1530.73	-3652.12	277.30	1470.18	710.14	-240.78	79.38	1310.98	-244.62	76.62	714.04
3.83000	-3263.89	232.22	26.02	-3329.07	243.76	35.23	-3406.76	392.76	20.99	-3417.73	370.74	61.68	-2990.71	39.36	36.00	-3921.56	261.17	20.11	-3702.34	252.80	865.68	-3954.26	325.38	270.35	-3345.81	186.98	1107.10	0.00	0.00	0.00	-3347.57	167.65	1463.72	-3398.79	165.84	1459.48	-3886.05	150.14	1531.17	-3654.57	278.34	1470.44	709.71	-240.75	79.26	1310.58	-244.53	76.67	714.03
3.84000	-3263.89	232.22	26.02	-3329.07	243.76	35.23	-3409.20	393.60	20.88	-3398.40	368.17	64.51	-2990.71	39.36	36.00	-3920.44	259.50	20.36	-3707.12	252.08	867.84	-3956.95	324.75	273.18	-3345.81	186.98	1107.10	0.00	0.00	0.00	-3347.57	167.65	1463.72	-3416.44	168.49	1459.68	-3885.00	150.03	1531.61	-3656.97	279.36	1470.68	709.92	-240.39	79.43	1310.19	-244.44	76.53	713.78
3.85000	-3263.89	232.22	26.02	-3329.07	243.76	35.23	-3411.64	394.42	20.85	-3402.24	368.55	61.63	-2990.71	39.36	36.00	-3919.11	257.78	20.62	-3711.87	251.37	869.99	-3959.63	324.11	276.02	-3345.81	186.98	1107.10	0.00	0.00	0.00	-3347.57	167.65	1463.72	-3413.71	171.98	1459.49	-3883.89	149.91	1532.05	-3659.30	280.37	1470.93	709.82	-240.65	79.26	1310.74	-244.59	76.75	714.40
3.86000	-3263.89	232.22	26.02	-3329.07	243.76	35.23	-3414.08	395.23	20.89	-3408.91	368.41	61.40	-2990.71	39.36	36.00	-3917.58	256.02	20.88	-3716.61	250.66	872.12	-3962.30	323.46	278.87	-3345.81	186.98	1107.10	0.00	0.00	0.00	-3347.57	167.65	1463.72	-3417.18	175.46	1459.76	-3882.72	149.79	1532.48	-3661.57	281.36	1471.16	709.87	-240.97	79.19	1310.54	-244.67	76.64	714.93
3.87000	-3263.89	232.22	26.02	-3329.07	243.76	35.23	-3416.52	396.01	21.01	-3386.92	367.63	62.69	-2990.71	39.36	36.00	-3915.84	254.23	21.15	-3721.33	249.94	874.24	-3964.94	322.81	281.72	-3345.81	186.98	1107.10	0.00	0.00	0.00	-3347.57	167.65	1463.72	-3409.35	179.96	1459.44	-3881.49	149.67	1532.91	-3663.78	282.34	1471.39	709.53	-240.91	79.14	1310.63	-244.38	76.75	715.53
3.88000	-3263.89	232.22	26.02	-3329.07	243.76	35.23	-3418.97	396.77	21.20	-3383.82	363.23	62.74	-2990.71	39.36	36.00	-3913.90	252.40	21.42	-3726.03	249.22	876.35	-3967.58	322.15	284.58	-3345.81	186.98	1107.10	0.00	0.00	0.00	-3347.57	167.65	1463.72	-3413.28	182.83	1459.56	-3880.19	149.55	1533.34	-3665.93	283.30	1471.62	709.62	-240.96	78.94	1310.74	-244.41	76.56	714.81
3.89000	-3263.89	232.22	26.02	-3329.07	243.76	35.23	-3421.41	397.51	21.47	-3413.45	364.51	58.02	-2990.71	39.36	36.00	-3911.76	250.53	21.70	-3730.71	248.50	878.45	-3970.19	321.48	287.45	-3345.81	186.98	1107.10	0.00	0.00	0.00	-3347.57	167.65	1463.72	-3389.52	185.84	1459.28	-3878.84	149.42	1533.77	-3668.02	284.25	1471.83	709.06	-241.12	78.87	1310.78	-244.71	76.61	714.87
3.90000	-3263.89	232.22	26.02	-3329.07	243.76	35.23	-3423.85	398.22	21.82	-3386.91	361.67	61.37	-2990.71	39.36	36.00	-3909.41	248.62	21.98	-3735.37	247.78	880.53	-3972.79	320.81	290.32	-3345.81	186.98	1107.10	0.00	0.00	0.00	-3347.57	167.65	1463.72	-3398.38	189.18	1459.60	-3877.42	149.29	1534.19	-3670.04	285.18	1472.04	709.47	-240.91	79.08	1311.43	-244.81	76.68	715.04
3.91000	-3263.89	232.22	26.02	-3329.07	243.76	35.23	-3426.30	398.92	22.23	-3389.06	364.72	59.43	-2990.71	39.36	36.00	-3906.86	246.67	22.27	-3740.00	247.06	882.60	-3975.37	320.14	293.20	-3345.81	186.98	1107.10	0.00	0.00	0.00	-3347.57	167.65	1463.72	-3403.52	191.39	1459.72	-3875.94	149.17	1534.61	-3672.01	286.09	1472.25	709.58	-240.80	79.30	1310.92	-244.99	76.50	714.83
3.92000	-3263.89	232.22	26.02	-3329.07	243.76	35.23	-3428.74	399.60	22.72	-3422.22	364.12	53.31	-2990.71	39.36	36.00	-3904.10	244.69	22.56	-3744.62	246.34	884.65	-3977.93	319.46	296.08	-3345.81	186.98	1107.10	0.00	0.00	0.00	-3347.57	167.65	1463.72	-3401.12	195.50	1460.32	-3874.40	149.04	1535.03	-3673.92	286.99	1472.44	709.88	-240.97	79.30	1310.58	-244.39	76.63	714.53
3.93000	-3263.89	232.22	26.02	-3329.07	243.76	35.23	-3431.19	400.26	23.28	-3401.20	365.06	55.45	-2990.71	39.36	36.00	-3901.12	242.67	22.86	-3749.21	245.62	886.69	-3980.47	318.77	298.98	-3345.81	186.98	1107.10	0.00	0.00	0.00	-3347.57	167.65	1463.72	-3408.34	198.61	1459.71	-3872.80	148.91	1535.44	-3675.77	287.88	1472.63	709.49	-240.69	79.33	1311.32	-244.54	76.81	714.52
3.94000	-3263.89	232.22	26.02	-3329.07	243.76	35.23	-3433.63	400.89	23.92	-3331.07	364.14	65.50	-2990.71	39.36	36.00	-3897.94	240.60	23.16	-3753.78	244.89	888.72	-3982.99	318.08	301.87	-3345.81	186.98	1107.10	0.00	0.00	0.00	-3347.57	167.65	1463.72	-3405.02	201.35	1459.69	-3871.15	148.77	1535.85	-3677.55	288.75	1472.82	709.71	-241.03	79.20	1311.30	-244.69	76.79	714.51
3.95000	-3263.89	232.22	26.02	-3329.07	243.76	35.23	-3436.07	401.51	24.63	-3376.65	366.07	56.47	-2990.71	39.36	36.00	-3894.55	238.50	23.46	-3758.33	244.16	890.73	-3985.50	317.38	304.78	-3345.81	186.98	1107.10	0.00	0.00	0.00	-3347.57	167.65	1463.72	-3398.76	204.67	1459.74	-3869.43	148.64	1536.26	-3679.28	289.60	1472.99	709.86	-240.94	79.34	1311.00	-244.77	76.58	714.65
3.96000	-3263.89	232.22	26.02	-3329.07	243.76	35.23	-3438.51	402.11	25.40	-3386.33	366.08	56.42	-2990.71	39.36	36.00	-3890.94	236.36	23.78	-3762.85	243.44	892.73	-3987.99	316.67	307.69	-3345.81	186.98	1107.10	0.00	0.00	0.00	-3347.57	167.65	1463.72	-3392.52	207.57	1459.81	-3867.65	148.50	1536.67	-3680.95	290.44	1473.17	710.01	-240.65	79.43	1310.50	-244.86	76.56	714.49
3.97000	-3263.89	232.22	26.02	-3329.07	243.76	35.23	-3440.95	402.69	26.25	-3380.18	366.75	56.82	-2990.71	39.36	36.00	-3887.13	234.18	24.09	-3767.36	242.71	894.72	-3990.45	315.96	310.60	-3345.81	186.98	1107.10	0.00	0.00	0.00	-3347.57	167.65	1463.72	-3372.26	209.61	1459.67	-3865.82	148.37	1537.07	-3682.56	291.26	1473.33	710.30	-240.82	79.61	1310.38	-244.88	76.48	714.56
3.98000	-3263.89	232.22	26.02	-3329.07	243.76	35.23	-3443.39	403.24	27.17	-3411.07	366.04	49.57	-2990.71	39.36	36.00	-3883.09	231.96	24.42	-3771.84	241.98	896.69	-3992.90	315.25	313.52	-3345.81	186.98	1107.10	0.00	0.00	0.00	-3347.57	167.65	1463.72	-3360.38	212.02	1459.42	-3863.92	148.23	1537.47	-3684.11	292.07	1473.49	710.43	-240.80	79.49	1310.38	-244.54	76.66	715.35
3.99000	-3263.89	232.22	26.02	-3329.07	243.76	35.23	-3445.82	403.78	28.15	-3396.57	367.66	53.92	-2990.71	39.36	36.00	-3878.85	229.70	24.74	-3776.29	241.25	898.65	-3995.32	314.53	316.44	-3345.81	186.98	1107.10	0.00	0.00	0.00	-3347.57	167.65	1463.72	-3375.01	215.74	1459.64	-3861.97	148.09	1537.87	-3685.60	292.87	1473.64	710.23	-241.20	79.51	1310.49	-244.62	76.51	714.79
4.00000	-3263.89	232.22	26.02	-3329.07	243.76	35.23	-3448.26	404.30	29.21	-3404.31	367.79	53.59	-2990.71	39.36	36.00	-3874.38	227.39	25.08	-3780.72	240.51	900.59	-3997.73	313.80	319.37	-3345.81	186.98	1107.10	0.00	0.00	0.00	-3347.57	167.65	1463.72	-3367.24	218.92	1459.80	-3859.96	147.95	1538.26	-3687.03	293.65	1473.79	710.25	-241.17	79.36	1311.39	-244.67	76.80	714.43
4.01000	-3263.89	232.22	26.02	-3329.07	243.76	35.23	-3450.69	404.80	30.33	-3364.95	366.65	58.54	-2990.71	39.36	36.00	-3869.70	225.05	25.41	-3785.12	239.78	902.52	-4000.11	313.07	322.30	-3345.81	186.98	1107.10	0.00	0.00	0.00	-3347.57	167.65	1463.72	-3370.54	221.78	1459.88	-3857.89	147.80	1538.65	-3688.40	294.41	1473.93	710.11	-240.95	79.37	1310.96	-244.44	76.83	714.64
4.02000	-3263.89	232.22	26.02	-3329.07	243.76	35.23	-3453.12	405.28	31.53	-3376.48	366.95	55.13	-2990.71	39.36	36.00	-3864.80	222.67	25.76	-3789.50	239.05	904.43	-4002.47	312.34	325.24	-3345.81	186.98	1107.10	0.00	0.00	0.00	-3347.57	167.65	1463.72	-3359.34	223.38	1459.28	-3855.76	147.66	1539.04	-3689.72	295.16	1474.07	709.94	-240.82	79.12	1310.68	-244.46	76.61	714.73
4.03000	-3263.89	232.22	26.02	-3329.07	243.76	35.23	-3455.54	405.74	32.78	-3365.53	366.13	58.60	-2990.71	39.36	36.00	-3859.68	220.25	26.10	-3793.85	238.31	906.33	-4004.81	311.60	328.18	-3345.81	186.98	1107.10	0.00	0.00	0.00	-3347.57	167.65	1463.72	-3362.59	225.66	1458.71	-3853.58	147.51	1539.43	-3690.97	295.90	1474.20	709.97	-240.92	79.35	1311.03	-244.55	76.66	714.08
4.04000	-3263.89	232.22	26.02	-3329.07	243.76	35.23	-3457.97	406.18	34.11	-3445.66	368.17	45.36	-2990.71	39.36	36.00	-3854.35	217.79	26.46	-3798.18	237.57	908.22	-4007.13	310.85	331.12	-3345.81	186.98	1107.10	0.00	0.00	0.00	-3347.57	167.65	1463.72	-3353.21	228.23	1458.79	-3851.34	147.37	1539.81	-3692.17	296.62	1474.32	709.32	-240.73	79.21	1311.08	-244.85	76.60	714.30
4.05000	-3263.89	232.22	26.02	-3329.07	243.76	35.23	-3460.39	406.60	35.50	-3389.49	366.64	54.84	-2990.71	39.36	36.00	-3848.78	215.28	26.82	-3802.48	236.84	910.09	-4009.43	310.10	334.07	-3345.81	186.98	1107.10	0.00	0.00	0.00	-3347.57	167.65	1463.72	-3345.29	229.86	1457.67	-3849.04	147.22	1540.19	-3693.31	297.32	1474.44	710.08	-240.71	79.37	1310.74	-244.82	76.62	714.48
4.06000	-3263.89	232.22	26.02	-3329.07	243.76	35.23	-3462.80	407.00	36.96	-3383.17	365.79	55.59	-2990.71	39.36	36.00	-3843.00	212.74	27.18	-3806.75	236.10	911.94	-4011.70	309.34	337.02	-3345.81	186.98	1107.10	0.00	0.00	0.00	-3347.57	167.65	1463.72	-3336.28	231.82	1456.96	-3846.69	147.07	1540.56	-3694.39	298.02	1474.55	709.99	-241.00	79.28	1310.81	-244.26	76.75	714.88
4.07000	-3263.89	232.22	26.02	-3329.07	243.76	35.23	-3465.22	407.39	38.49	-3382.81	366.89	56.19	-2990.71	39.36	36.00	-3837.00	210.15	27.55	-3811.00	235.36	913.78	-4013.95	308.58	339.97	-3345.81	186.98	1107.10	0.00	0.00	0.00	-3347.57	167.65	1463.72	-3337.54	234.57	1456.41	-3844.28	146.92	1540.94	-3695.41	298.69	1474.65	709.89	-240.98	79.24	1310.33	-244.47	76.67	714.54
4.08000	-3263.89	232.22	26.02	-3329.07	243.76	35.23	-3467.62	407.75	40.08	-3341.11	365.42	60.44	-2990.71	39.36	36.00	-3830.77	207.52	27.92	-3815.21	234.62	915.61	-4016.17	307.81	342.93	-3345.81	186.98	1107.10	0.00	0.00	0.00	-3347.57	167.65	1463.72	-3349.35	235.80	1456.27	-3841.81	146.77	1541.31	-3696.38	299.36	1474.75	710.15	-240.76	79.43	1310.90	-244.72	76.80	713.90
4.09000	-3263.89	232.22	26.02	-3329.07	243.76	35.23	-3470.03	408.10	41.73	-3397.91	367.25	52.71	-2990.71	39.36	36.00	-3824.31	204.85	28.30	-3819.40	233.87	917.42	-4018.37	307.04	345.89	-3345.81	186.98	1107.10	0.00	0.00	0.00	-3347.57	167.65	1463.72	-3356.76	237.86	1456.40	-3839.29	146.61	1541.68	-3697.29	300.01	1474.85	709.08	-240.99	78.99	1310.53	-244.45	76.61	714.84
4.10000	-3263.89	232.22	26.02	-3329.07	243.76	35.23	-3472.43	408.43	43.45	-3348.92	368.41	59.47	-2990.71	39.36	36.00	-3817.63	202.14	28.69	-3823.56	233.13	919.21	-4020.55	306.26	348.85	-3345.81	186.98	1107.10	0.00	0.00	0.00	-3347.57	167.65	1463.72	-3337.38	241.20	1454.89	-3836.72	146.46	1542.04	-3698.14	300.64	1474.94	709.39	-241.07	79.11	1310.75	-244.49	76.63	714.70
4.11000	-3263.89	232.22	26.02	-3329.07	243.76	35.23	-3474.82	408.74	45.23	-3381.18	367.20	56.80	-2990.71	39.36	36.00	-3810.72	199.38	29.08	-3827.69	232.38	920.99	-4022.70	305.48	351.82	-3345.81	186.98	1107.10	0.00	0.00	0.00	-3347.57	167.65	1463.72	-3338.67	242.07	1454.28	-3834.09	146.30	1542.40	-3698.93	301.26	1475.02	709.72	-241.11	79.15	1310.26	-244.64	76.46	714.57
4.12000	-3263.89	232.22	26.02	-3329.07	243.76	35.23	-3477.21	409.03	47.07	-3391.54	367.00	51.86	-2990.71	39.36	36.00	-3803.58	196.59	29.48	-3831.79	231.64	922.76	-4024.82	304.69	354.78	-3345.81	186.98	1107.10	0.00	0.00	0.00	-3347.57	167.65	1463.72	-3341.87	244.01	1454.31	-3831.40	146.14	1542.76	-3699.67	301.87	1475.10	709.56	-240.92	79.25	1310.76	-244.79	76.52	714.45
4.13000	-3263.89	232.22	26.02	-3329.07	243.76	35.23	-3479.60	409.30	48.97	-3357.72	368.22	58.03	-2990.71	39.36	36.00	-3796.21	193.75	29.88	-3835.86	230.89	924.51	-4026.92	303.90	357.75	-3345.81	186.98	1107.10	0.00	0.00	0.00	-3347.57	167.65	1463.72	-3335.57	244.68	1453.77	-3828.66	145.98	1543.12	-3700.35	302.46	1475.17	708.85	-241.02	79.14	1311.00	-245.05	76.66	714.55
4.14000	-3263.89	232.22	26.02	-3329.07	243.76	35.23	-3481.98	409.56	50.94	-3362.40	367.12	57.50	-2990.71	39.36	36.00	-3788.61	190.87	30.28	-3839.90	230.14	926.24	-4029.00	303.10	360.72	-3345.81	186.98	1107.10	0.00	0.00	0.00	-3347.57	167.65	1463.72	-3332.30	246.67	1453.54	-3825.87	145.82	1543.47	-3700.97	303.04	1475.23	709.68	-240.89	79.22	1311.38	-244.38	76.99	714.65
4.15000	-3263.89	232.22	26.02	-3329.07	243.76	35.23	-3484.35	409.80	52.97	-3402.46	369.72	50.96	-2990.71	39.36	36.00	-3780.78	187.95	30.70	-3843.91	229.40	927.96	-4031.04	302.30	363.69	-3345.81	186.98	1107.10	0.00	0.00	0.00	-3347.57	167.65	1463.72	-3341.43	248.16	1453.67	-3823.02	145.66	1543.82	-3701.54	303.61	1475.29	709.99	-241.10	79.27	1311.09	-244.99	76.78	714.63
4.16000	-3263.89	232.22	26.02	-3329.07	243.76	35.23	-3486.72	410.01	55.06	-3393.88	370.40	53.30	-2990.71	39.36	36.00	-3772.71	184.98	31.11	-3847.89	228.65	929.66	-4033.06	301.50	366.66	-3345.81	186.98	1107.10	0.00	0.00	0.00	-3347.57	167.65	1463.72	-3347.72	249.27	1453.16	-3820.12	145.50	1544.17	-3702.05	304.16	1475.35	710.32	-241.05	79.37	1310.36	-245.16	76.32	714.51
4.17000	-3263.89	232.22	26.02	-3329.07	243.76	35.23	-3489.08	410.22	57.21	-3381.50	368.75	54.90	-2990.71	39.36	36.00	-3764.42	181.97	31.54	-3851.84	227.90	931.35	-4035.06	300.69	369.63	-3345.81	186.98	1107.10	0.00	0.00	0.00	-3347.57	167.65	1463.72	-3324.49	250.47	1452.30	-3817.17	145.33	1544.52	-3702.50	304.70	1475.40	709.78	-240.84	79.17	1310.37	-244.88	76.25	714.77
4.18000	-3263.89	232.22	26.02	-3329.07	243.76	35.23	-3491.43	410.40	59.42	-3388.75	368.56	51.67	-2990.71	39.36	36.00	-3755.88	178.92	31.97	-3855.76	227.14	933.02	-4037.03	299.87	372.60	-3345.81	186.98	1107.10	0.00	0.00	0.00	-3347.57	167.65	1463.72	-3327.66	252.10	1452.64	-3814.16	145.17	1544.86	-3702.90	305.22	1475.45	709.38	-241.14	79.02	1310.43	-244.61	76.43	714.29
4.19000	-3263.89	232.22	26.02	-3329.07	243.76	35.23	-3493.78	410.57	61.68	-3400.45	368.25	51.52	-2990.71	39.36	36.00	-3747.12	175.82	32.40	-3859.64	226.39	934.67	-4038.96	299.05	375.58	-3345.81	186.98	1107.10	0.00	0.00	0.00	-3347.57	167.65	1463.72	-3326.14	254.29	1452.84	-3811.10	145.00	1545.20	-3703.24	305.73	1475.48	709.67	-241.06	79.24	1310.51	-244.44	76.44	714.15
4.20000	-3263.89	232.22	26.02	-3329.07	243.76	35.23	-3496.12	410.72	64.01	-3406.54	369.63	50.18	-2990.71	39.36	36.00	-3738.11	172.68	32.84	-3863.49	225.64	936.31	-4040.87	298.22	378.55	-3345.81	186.98	1107.10	0.00	0.00	0.00	-3347.57	167.65	1463.72	-3324.96	255.01	1452.41	-3807.99	144.83	1545.53	-3703.53	306.23	1475.52	709.63	-240.54	79.27	1310.28	-244.41	76.57	714.61
4.21000	-3263.89	232.22	26.02	-3329.07	243.76	35.23	-3498.46	410.85	66.40	-3382.35	369.84	51.87	-2990.71	39.36	36.00	-3728.87	169.50	33.28	-3867.31	224.88	937.93	-4042.76	297.39	381.52	-3345.81	186.98	1107.10	0.00	0.00	0.00	-3347.57	167.65	1463.72	-3322.10	256.41	1452.17	-3804.83	144.66	1545.87	-3703.76	306.72	1475.55	710.02	-240.70	79.30	1310.17	-244.79	76.66	714.75
4.22000	-3263.89	232.22	26.02	-3329.07	243.76	35.23	-3500.78	410.96	68.84	-3344.99	367.02	57.45	-2990.71	39.36	36.00	-3719.39	166.27	33.74	-3871.09	224.13	939.54	-4044.61	296.56	384.50	-3345.81	186.98	1107.10	0.00	0.00	0.00	-3347.57	167.65	1463.72	-3323.92	258.23	1452.50	-3801.61	144.49	1546.20	-3703.93	307.19	1475.57	709.76	-240.92	79.29	1310.51	-244.83	76.56	714.22
4.23000	-3263.89	232.22	26.02	-3329.07	243.76	35.23	-3503.10	411.06	71.34	-3373.27	367.27	54.13	-2990.71	39.36	36.00	-3709.66	163.00	34.19	-3874.84	223.37	941.13	-4046.43	295.72	387.47	-3345.81	186.98	1107.10	0.00	0.00	0.00	-3347.57	167.65	1463.72	-3321.35	259.46	1452.05	-3798.35	144.32	1546.52	-3704.05	307.65	1475.59	709.05	-241.10	78.98	1311.05	-245.12	76.47	714.06
4.24000	-3263.89	232.22	26.02	-3329.07	243.76	35.23	-3505.41	411.14	73.89	-3411.22	367.35	47.08	-2990.71	39.36	36.00	-3699.70	159.68	34.65	-3878.56	222.61	942.70	-4048.23	294.88	390.44	-3345.81	186.98	1107.10	0.00	0.00	0.00	-3347.63	167.65	1463.72	-3318.77	260.58	1452.58	-3795.03	144.15	1546.85	-3704.12	308.09	1475.60	709.50	-240.96	79.11	1311.16	-244.68	76.64	714.32
4.25000	-3263.89	232.22	26.02	-3329.07	243.76	35.23	-3507.72	411.21	76.51	-3351.38	368.70	56.58	-2990.71	39.36	36.00	-3689.49	156.32	35.12	-3882.24	221.86	944.26	-4049.99	294.03	393.42	-3345.81	186.98	1107.10	0.00	0.00	0.00	-3407.34	167.33	1466.83	-3309.23	261.89	1452.01	-3791.66	143.98	1547.17	-3704.13	308.52	1475.61	710.17	-240.89	79.43	1310.85	-244.55	76.90	714.42
4.26000	-3263.89	232.22	26.02	-3329.07	243.76	35.23	-3510.01	411.25	79.17	-3359.50	369.27	55.56	-2990.71	39.36	36.00	-3679.05	152.92	35.60	-3885.88	221.10	945.80	-4051.73	293.18	396.39	-3345.81	186.98	1107.10	0.00	0.00	0.00	-3367.59	169.56	1464.73	-3319.34	262.53	1452.85	-3788.24	143.80	1547.49	-3704.08	308.94	1475.62	710.81	-240.72	79.61	1310.28	-244.43	76.54	714.88
4.27000	-3263.89	232.22	26.02	-3329.07	243.76	35.23	-3512.30	411.28	81.90	-3385.86	367.63	51.41	-2990.71	39.36	36.00	-3668.35	149.47	36.08	-3889.49	220.34	947.32	-4053.43	292.32	399.36	-3345.81	186.98	1107.10	0.00	0.00	0.00	-3375.37	171.59	1463.44	-3312.14	263.85	1452.99	-3784.78	143.63	1547.81	-3703.98	309.35	1475.62	709.87	-240.53	79.42	1311.11	-244.36	76.79	715.20
4.28000	-3263.89	232.22	26.02	-3329.07	243.76	35.23	-3514.57	411.30	84.67	-3341.64	366.78	57.46	-2990.71	39.36	36.00	-3657.42	145.97	36.56	-3893.06	219.58	948.83	-4055.10	291.46	402.33	-3343.51	188.06	1105.78	0.00	0.00	0.00	-3382.13	170.68	1462.95	-3301.88	265.80	1453.12	-3781.26	143.45	1548.12	-3703.83	309.74	1475.61	709.08	-240.50	79.15	1311.02	-244.52	76.81	714.77
4.29000	-3263.89	232.22	26.02	-3329.07	243.76	35.23	-3516.84	411.29	87.51	-3363.25	368.18	54.16	-2990.71	39.36	36.00	-3646.23	142.43	37.05	-3896.60	218.81	950.32	-4056.74	290.59	405.29	-3337.80	190.47	1106.05	0.00	0.00	0.00	-3428.17	172.61	1464.95	-3310.59	266.91	1452.99	-3777.69	143.27	1548.43	-3703.62	310.12	1475.60	709.63	-240.81	79.16	1310.75	-244.94	76.63	715.60
4.30000	-3263.89	232.22	26.02	-3329.07	243.76	35.23	-3519.10	411.27	90.39	-3370.38	369.20	54.12	-2990.71	39.36	36.00	-3634.80	138.85	37.55	-3900.10	218.05	951.79	-4058.35	289.72	408.26	-3317.14	191.51	1105.71	0.00	0.00	0.00	-3390.55	172.02	1462.32	-3314.03	268.48	1453.85	-3774.07	143.09	1548.74	-3703.36	310.49	1475.58	710.31	-240.68	79.67	1310.41	-244.52	76.57	714.87
4.31000	-3263.89	232.22	26.02	-3329.07	243.76	35.23	-3521.35	411.24	93.33	-3374.39	368.95	52.53	-2990.71	39.36	36.00	-3623.12	135.21	38.05	-3903.57	217.29	953.24	-4059.93	288.85	411.22	-3360.01	193.34	1105.04	0.00	0.00	0.00	-3404.15	172.45	1463.14	-3294.39	268.87	1453.65	-3770.41	142.91	1549.04	-3703.04	310.85	1475.56	709.96	-240.70	79.42	1310.53	-244.87	76.60	714.55
4.32000	-3263.89	232.22	26.02	-3329.07	243.76	35.23	-3523.59	411.19	96.32	-3391.02	369.33	49.97	-2990.71	39.36	36.00	-3611.22	131.54	38.56	-3906.99	216.52	954.68	-4061.47	287.97	414.18	-3335.84	195.81	1105.39	0.00	0.00	0.00	-3393.45	173.02	1462.86	-3294.62	269.47	1454.16	-3766.69	142.73	1549.34	-3702.67	311.19	1475.54	709.92	-241.09	79.21	1310.81	-244.72	76.77	714.87
4.33000	-3263.89	232.22	26.02	-3329.07	243.76	35.23	-3525.81	411.12	99.36	-3385.10	369.23	52.15	-2990.71	39.36	36.00	-3628.79	130.99	36.55	-3910.38	215.76	956.10	-4062.98	287.09	417.14	-3334.47	195.53	1105.02	0.00	0.00	0.00	-3391.52	173.36	1463.51	-3307.12	270.53	1453.75	-3762.93	142.55	1549.64	-3702.24	311.52	1475.51	710.13	-241.18	79.31	1310.54	-244.49	76.69	713.90
4.34000	-3263.89	232.22	26.02	-3329.07	243.76	35.23	-3528.03	411.04	102.46	-3379.84	368.77	52.19	-2990.71	39.36	36.00	-3618.51	128.71	36.99	-3913.73	214.99	957.50	-4064.46	286.20	420.09	-3318.44	196.60	1106.07	0.00	0.00	0.00	-3368.76	172.66	1462.61	-3307.52	272.61	1453.96	-3759.12	142.37	1549.94	-3701.77	311.84	1475.47	709.83	-240.91	79.28	1310.53	-244.73	76.42	714.38
4.35000	-3263.89	232.22	26.02	-3329.07	243.76	35.23	-3530.24	410.94	105.60	-3375.32	369.59	53.53	-2990.71	39.36	36.00	-3565.12	123.12	42.77	-3917.04	214.22	958.89	-4065.90	285.31	423.05	-3331.16	199.01	1106.68	0.00	0.00	0.00	-3354.46	173.00	1462.53	-3289.79	273.44	1453.94	-3755.26	142.18	1550.23	-3701.23	312.14	1475.44	709.68	-240.69	79.37	1310.38	-244.76	76.44	715.61
4.36000	-3263.89	232.22	26.02	-3329.07	243.76	35.23	-3532.44	410.82	108.80	-3381.15	369.53	51.43	-2990.71	39.36	36.00	-3605.67	119.35	35.77	-3920.31	213.46	960.26	-4067.31	284.42	425.99	-3336.21	201.93	1105.09	0.00	0.00	0.00	-3371.05	174.50	1461.58	-3302.80	273.48	1454.68	-3751.35	142.00	1550.52	-3700.65	312.44	1475.39	709.55	-240.81	79.34	1311.00	-244.25	76.86	714.94
4.37000	-3263.89	232.22	26.02	-3329.07	243.76	35.23	-3534.62	410.69	112.04	-3401.57	368.49	49.33	-2990.71	39.36	36.00	-3561.65	116.84	42.73	-3923.54	212.69	961.61	-4068.69	283.52	428.94	-3334.39	201.53	1105.05	0.00	0.00	0.00	-3358.89	176.09	1461.90	-3298.25	273.40	1454.30	-3747.39	141.81	1550.80	-3700.01	312.72	1475.34	710.79	-240.99	79.47	1310.71	-244.71	76.66	713.85
4.38000	-3263.89	232.22	26.02	-3329.07	243.76	35.23	-3536.80	410.54	115.34	-3363.82	369.25	55.53	-2990.71	39.36	36.00	-3569.37	112.64	38.11	-3926.73	211.92	962.94	-4070.03	282.62	431.88	-3316.48	204.17	1104.84	0.00	0.00	0.00	-3359.44	175.21	1461.90	-3280.53	274.14	1453.53	-3743.39	141.62	1551.09	-3699.32	312.99	1475.29	709.79	-241.09	79.41	1310.80	-244.24	76.87	714.55
4.39000	-3263.89	232.22	26.02	-3329.07	243.76	35.23	-3538.96	410.38	118.68	-3362.45	369.61	55.46	-2990.71	39.36	36.00	-3464.43	109.02	51.95	-3929.88	211.15	964.25	-4071.34	281.71	434.82	-3327.15	204.93	1105.02	0.00	0.00	0.00	-3344.92	176.00	1460.17	-3284.95	275.93	1453.50	-3739.35	141.44	1551.37	-3698.58	313.24	1475.23	709.28	-241.06	79.26	1310.80	-244.58	76.58	714.26
4.40000	-3263.89	232.22	26.02	-3329.07	243.76	35.23	-3541.11	410.21	122.07	-3392.43	368.55	51.39	-2990.71	39.36	36.00	-3518.70	102.57	40.15	-3932.99	210.38	965.55	-4072.61	280.80	437.76	-3337.53	203.84	1104.30	0.00	0.00	0.00	-3334.17	174.53	1459.82	-3275.07	275.13	1453.30	-3735.25	141.25	1551.65	-3697.78	313.49	1475.17	708.98	-240.79	79.16	1310.64	-244.25	76.79	714.14
4.41000	-3263.89	232.22	26.02	-3329.07	243.76	35.23	-3543.25	410.01	125.51	-3384.25	368.93	51.65	-2990.71	39.36	36.00	-3498.39	95.40	42.23	-3936.06	209.61	966.83	-4073.84	279.89	440.69	-3305.80	205.45	1103.75	0.00	0.00	0.00	-3342.47	175.69	1459.66	-3288.68	276.08	1453.76	-3731.11	141.06	1551.92	-3696.93	313.72	1475.11	709.18	-240.93	79.04	1311.40	-244.30	77.04	714.42
4.42000	-3263.89	232.22	26.02	-3329.07	243.76	35.23	-3545.38	409.81	129.00	-3342.37	368.18	58.83	-2990.71	39.36	36.00	-3478.55	91.78	43.93	-3939.09	208.83	968.09	-4075.04	278.97	443.61	-3304.66	207.08	1104.21	0.00	0.00	0.00	-3360.22	174.61	1460.06	-3302.36	276.93	1454.16	-3726.92	140.87	1552.20	-3696.03	313.94	1475.04	710.02	-241.03	79.25	1310.51	-244.60	76.61	715.02
4.43000	-3263.89	232.22	26.02	-3329.07	243.76	35.23	-3547.49	409.58	132.53	-3374.56	368.90	53.47	-2990.71	39.36	36.00	-3410.89	86.42	52.37	-3942.08	208.06	969.33	-4076.20	278.05	446.54	-3290.16	207.68	1104.70	0.00	0.00	0.00	-3349.60	175.23	1459.20	-3288.31	277.66	1453.87	-3722.69	140.67	1552.46	-3695.08	314.15	1474.96	709.89	-240.82	79.25	1310.63	-244.72	76.48	714.33
4.44000	-3263.89	232.22	26.02	-3329.07	243.76	35.23	-3549.60	409.35	136.11	-3374.16	368.88	53.51	-2990.71	39.36	36.00	-3431.49	82.93	48.51	-3945.02	207.29	970.55	-4077.33	277.12	449.45	-3290.17	209.87	1104.47	0.00	0.00	0.00	-3349.27	173.39	1459.25	-3288.42	276.76	1453.22	-3718.42	140.48	1552.73	-3694.08	314.35	1474.89	708.96	-241.14	78.97	1310.77	-244.93	76.58	714.35
4.45000	-3263.89	232.22	26.02	-3329.07	243.76	35.23	-3551.68	409.10	139.74	-3373.87	368.85	53.51	-2990.71	39.36	36.00	-3411.20	73.31	49.61	-3947.92	206.51	971.76	-4078.41	276.19	452.36	-3283.05	209.07	1102.94	0.00	0.00	0.00	-3301.14	175.18	1458.33	-3279.50	277.67	1452.72	-3714.09	140.29	1552.99	-3693.02	314.53	1474.80	709.41	-240.93	79.21	1310.73	-244.81	76.51	714.07
4.46000	-3263.89	232.22	26.02	-3329.07	243.76	35.23	-3553.76	408.83	143.41	-3373.68	368.82	53.47	-2990.71	39.36	36.00	-3369.83	69.84	53.70	-3950.77	205.74	972.95	-4079.46	275.26	455.27	-3297.57	210.65	1101.93	0.00	0.00	0.00	-3314.09	174.55	1458.07	-3269.09	277.63	1452.87	-3709.73	140.09	1553.26	-3691.91	314.71	1474.72	709.07	-241.15	79.06	1310.48	-244.50	76.59	714.41
4.47000	-3263.89	232.22	26.02	-3329.07	243.76	35.23	-3555.82	408.55	147.13	-3373.59	368.78	53.40	-2990.71	39.36	36.00	-3345.17	64.10	55.50	-3953.59	204.96	974.11	-4080.48	274.32	458.17	-3267.83	212.29	1102.44	0.00	0.00	0.00	-3299.08	175.56	1457.76	-3264.73	276.98	1452.44	-3705.32	139.90	1553.51	-3690.75	314.87	1474.63	709.95	-241.02	79.27	1310.53	-244.63	76.59	714.37
4.48000	-3263.89	232.22	26.02	-3329.07	243.76	35.23	-3557.87	408.25	150.89	-3373.60	368.74	53.29	-2990.71	39.36	36.00	-3321.29	58.53	57.26	-3956.36	204.19	975.26	-4081.45	273.38	461.07	-3279.27	211.74	1100.83	0.00	0.00	0.00	-3318.12	174.73	1457.93	-3267.08	277.15	1452.51	-3700.86	139.70	1553.77	-3689.54	315.02	1474.53	709.69	-240.91	79.23	1310.03	-244.76	76.44	713.98
4.49000	-3263.89	232.22	26.02	-3329.07	243.76	35.23	-3559.90	407.94	154.69	-3373.70	368.70	53.17	-2990.71	39.36	36.00	-3298.16	53.14	58.96	-3959.08	203.41	976.39	-4082.38	272.44	463.96	-3291.82	213.41	1100.81	0.00	0.00	0.00	-3307.82	174.48	1456.86	-3257.36	276.95	1452.26	-3696.36	139.51	1554.02	-3688.28	315.16	1474.43	709.74	-238.98	79.05	1309.93	-244.74	76.47	714.11
4.50000	-3263.89	232.22	26.02	-3329.07	243.76	35.23	-3561.92	407.62	158.54	-3373.90	368.66	53.02	-2990.71	39.36	36.00	-3275.79	47.92	60.61	-3961.76	202.63	977.50	-4083.28	271.49	466.84	-3294.33	215.36	1100.20	0.00	0.00	0.00	-3296.04	173.68	1455.50	-3251.07	276.75	1451.75	-3691.82	139.31	1554.27	-3686.96	315.29	1474.33	709.53	-240.06	79.37	1310.38	-244.63	76.56	714.13
4.51000	-3263.89	232.22	26.02	-3329.07	243.76	35.23	-3563.93	407.28	162.43	-3374.19	368.62	52.86	-2990.71	39.36	36.00	-3254.15	42.88	62.21	-3964.39	201.85	978.60	-4084.14	270.54	469.72	-3287.78	213.68	1100.70	0.00	0.00	0.00	-3278.32	172.36	1454.54	-3259.84	276.82	1451.01	-3687.24	139.11	1554.51	-3685.60	315.41	1474.22	709.27	-240.57	79.17	1310.72	-244.47	76.39	714.47
4.52000	-3263.89	232.22	26.02	-3329.07	243.76	35.23	-3565.92	406.93	166.36	-3374.57	368.59	52.69	-2990.71	39.36	36.00	-3233.24	38.00	63.75	-3966.98	201.07	979.67	-4084.95	269.58	472.59	-3258.18	213.85	1100.21	0.00	0.00	0.00	-3330.99	172.17	1455.34	-3256.34	276.35	1451.12	-3682.61	138.91	1554.76	-3684.19	315.52	1474.11	709.19	-241.15	79.07	1311.27	-244.85	76.69	714.70
4.53000	-3263.89	232.22	26.02	-3329.07	243.76	35.23	-3567.90	406.56	170.34	-3375.03	368.55	52.51	-2990.71	39.36	36.00	-3213.05	33.29	65.25	-3969.53	200.29	980.72	-4085.73	268.62	475.45	-3278.77	214.94	1099.20	0.00	0.00	0.00	-3285.82	170.41	1454.30	-3249.39	276.51	1450.48	-3677.94	138.71	1555.00	-3682.72	315.61	1474.00	709.35	-241.02	79.17	1310.95	-244.92	76.67	714.68
4.54000	-3263.89	232.22	26.02	-3329.07	243.76	35.23	-3569.86	406.18	174.35	-3375.57	368.52	52.33	-2990.71	39.36	36.00	-3193.56	28.75	66.70	-3972.02	199.51	981.76	-4086.46	267.66	478.31	-3300.76	216.31	1097.15	0.00	0.00	0.00	-3267.39	169.33	1453.29	-3241.01	276.40	1449.66	-3673.22	138.51	1555.24	-3681.20	315.70	1473.88	709.76	-241.06	79.31	1310.19	-243.50	76.33	714.39
4.55000	-3263.89	232.22	26.02	-3329.07	243.76	35.23	-3571.80	405.79	178.41	-3376.19	368.49	52.15	-2990.71	39.36	36.00	-3174.78	24.37	68.10	-3974.47	198.73	982.77	-4087.16	266.70	481.16	-3265.94	216.86	1097.84	0.00	0.00	0.00	-3267.06	169.48	1452.37	-3238.39	276.17	1449.45	-3668.47	138.31	1555.47	-3679.64	315.77	1473.76	709.78	-240.65	79.24	1310.64	-244.27	76.62	714.12
4.56000	-3263.89	232.22	26.02	-3329.07	243.76	35.23	-3573.73	405.38	182.51	-3376.89	368.47	51.98	-2990.71	39.36	36.00	-3156.68	20.15	69.45	-3976.87	197.95	983.77	-4087.81	265.73	484.00	-3270.73	215.52	1098.01	0.00	0.00	0.00	-3278.23	170.82	1452.35	-3248.49	275.94	1450.46	-3663.67	138.11	1555.70	-3678.02	315.83	1473.63	709.65	-240.68	79.37	1310.70	-244.50	76.64	714.16
4.57000	-3263.89	232.22	26.02	-3329.07	243.76	35.23	-3575.65	404.96	186.64	-3377.66	368.45	51.82	-2990.71	39.36	36.00	-3139.27	16.10	70.75	-3979.23	197.17	984.74	-4088.42	264.76	486.84	-3298.24	216.31	1097.84	0.00	0.00	0.00	-3290.68	169.36	1451.44	-3233.90	275.81	1449.75	-3658.83	137.90	1555.93	-3676.36	315.88	1473.50	709.27	-240.89	79.19	1310.83	-244.57	76.89	714.39
4.58000	-3263.89	232.22	26.02	-3329.07	243.76	35.23	-3577.55	404.53	190.82	-3378.50	368.44	51.68	-2990.71	39.36	36.00	-3122.52	12.19	72.01	-3981.53	196.38	985.70	-4088.99	263.78	489.66	-3313.28	217.67	1096.15	0.00	0.00	0.00	-3279.42	167.69	1450.30	-3235.87	275.92	1450.20	-3653.96	137.70	1556.16	-3674.64	315.93	1473.37	710.01	-241.23	79.25	1311.16	-244.66	76.85	714.24
4.59000	-3263.89	232.22	26.02	-3329.07	243.76	35.23	-3579.43	404.08	195.03	-3379.41	368.44	51.56	-2990.71	39.36	36.00	-3106.43	8.45	73.22	-3983.79	195.60	986.64	-4089.52	262.80	492.48	-3277.21	216.59	1096.41	0.00	0.00	0.00	-3264.02	166.85	1450.39	-3240.32	275.68	1450.47	-3649.04	137.50	1556.38	-3672.88	315.96	1473.24	710.02	-239.15	79.07	1315.59	-244.25	75.57	714.50
4.60000	-3263.89	232.22	26.02	-3329.07	243.76	35.23	-3581.29	403.62	199.28	-3380.38	368.45	51.46	-2990.71	39.36	36.00	-3090.98	4.85	74.38	-3986.00	194.82	987.55	-4090.01	261.82	495.29	-3262.47	216.19	1096.13	0.00	0.00	0.00	-3259.55	166.64	1450.70	-3241.52	275.03	1450.03	-3644.07	137.29	1556.60	-3671.06	315.98	1473.10	710.40	-240.25	79.24	1312.23	-244.60	76.07	714.53
4.61000	-3263.89	232.22	26.02	-3329.07	243.76	35.23	-3583.14	403.15	203.57	-3381.42	368.47	51.40	-2990.71	39.36	36.00	-3076.18	1.41	75.49	-3988.16	194.03	988.45	-4090.45	260.84	498.10	-3261.13	216.89	1095.13	0.00	0.00	0.00	-3287.36	166.08	1450.13	-3219.80	273.47	1449.00	-3639.07	137.09	1556.81	-3669.20	315.99	1472.95	710.28	-240.74	79.29	1310.85	-244.91	76.65	714.22
4.62000	-3263.89	232.22	26.02	-3329.07	243.76	35.23	-3584.97	402.66	207.90	-3382.51	368.49	51.37	-2990.71	39.36	36.00	-3062.01	-1.89	76.56	-3990.27	193.25	989.33	-4090.84	259.85	500.89	-3271.90	217.15	1094.29	0.00	0.00	0.00	-3265.29	164.92	1449.01	-3239.68	275.04	1448.40	-3634.03	136.88	1557.03	-3667.28	315.98	1472.81	709.20	-241.00	79.13	1311.02	-244.93	76.74	715.00
4.63000	-3263.89	232.22	26.02	-3329.07	243.76	35.23	-3586.78	402.16	212.26	-3383.66	368.53	51.38	-2990.71	39.36	36.00	-3048.45	-5.04	77.59	-3992.33	192.46	990.19	-4091.20	258.86	503.67	-3252.91	215.56	1094.78	0.00	0.00	0.00	-3258.74	163.58	1449.98	-3218.71	272.83	1447.82	-3628.95	136.67	1557.24	-3665.32	315.97	1472.66	709.44	-240.95	79.13	1311.31	-244.47	76.95	714.75
4.64000	-3263.89	232.22	26.02	-3329.07	243.76	35.23	-3588.58	401.65	216.66	-3384.87	368.58	51.43	-2990.71	39.36	36.00	-3035.50	-8.05	78.57	-3994.33	191.68	991.02	-4091.51	257.87	506.45	-3234.55	214.50	1094.26	0.00	0.00	0.00	-3242.64	162.98	1448.72	-3208.48	271.32	1447.51	-3623.83	136.47	1557.45	-3663.31	315.95	1472.50	709.50	-240.93	79.11	1310.41	-244.55	76.55	714.06
4.65000	-3263.89	232.22	26.02	-3329.07	243.76	35.23	-3590.36	401.13	221.09	-3386.08	368.64	51.54	-2990.71	39.36	36.00	-3023.16	-10.92	79.51	-3996.29	190.89	991.84	-4091.77	256.87	509.22	-3230.77	213.13	1094.71	0.00	0.00	0.00	-3246.23	160.96	1449.63	-3213.24	270.39	1448.23	-3618.67	136.26	1557.65	-3661.25	315.92	1472.35	708.88	-241.04	79.03	1310.35	-244.84	76.46	714.79
4.66000	-3263.89	232.22	26.02	-3329.07	243.76	35.23	-3592.12	400.59	225.56	-3342.77	367.26	58.36	-2990.71	39.36	36.00	-3011.40	-13.64	80.40	-3998.20	190.10	992.63	-4091.99	255.87	511.97	-3224.24	213.07	1095.05	0.00	0.00	0.00	-3263.63	160.03	1449.83	-3221.51	270.63	1447.85	-3613.48	136.05	1557.86	-3659.14	315.88	1472.19	709.28	-241.05	79.23	1310.92	-244.47	76.74	715.08
4.67000	-3263.89	232.22	26.02	-3329.07	243.76	35.23	-3593.86	400.04	230.07	-3407.01	369.79	50.07	-2990.71	39.36	36.00	-3000.22	-16.24	81.25	-4000.05	189.31	993.41	-4092.17	254.87	514.72	-3226.04	212.10	1094.33	0.00	0.00	0.00	-3243.53	158.71	1448.09	-3208.26	269.81	1447.71	-3608.24	135.84	1558.05	-3656.99	315.83	1472.02	709.93	-240.82	79.17	1310.82	-244.90	76.63	714.73
4.68000	-3263.89	232.22	26.02	-3329.07	243.76	35.23	-3595.58	399.48	234.61	-3373.46	368.99	55.26	-2990.71	39.36	36.00	-2989.60	-18.69	82.06	-4001.86	188.53	994.16	-4092.30	253.86	517.46	-3223.26	210.74	1094.18	0.00	0.00	0.00	-3227.85	157.67	1448.30	-3205.15	268.01	1447.45	-3602.96	135.63	1558.25	-3654.78	315.76	1471.86	709.74	-240.66	79.19	1310.86	-244.96	76.62	715.41
4.69000	-3263.89	232.22	26.02	-3329.07	243.76	35.23	-3597.28	398.90	239.18	-3405.90	368.78	50.18	-2990.71	39.36	36.00	-2979.55	-21.01	82.83	-4003.61	187.74	994.90	-4092.38	252.85	520.19	-3255.43	210.19	1092.02	0.00	0.00	0.00	-3264.68	155.85	1448.15	-3210.55	265.87	1447.68	-3597.65	135.42	1558.44	-3652.53	315.69	1471.69	710.40	-240.83	79.44	1311.08	-245.00	76.53	714.94
4.70000	-3263.89	232.22	26.02	-3329.07	243.76	35.23	-3598.97	398.32	243.78	-3411.20	371.72	47.98	-2990.71	39.36	36.00	-2970.05	-23.21	83.55	-4005.30	186.95	995.61	-4092.42	251.84	522.91	-3211.67	206.07	1093.78	0.00	0.00	0.00	-3257.99	154.80	1448.70	-3203.67	264.54	1447.23	-3592.30	135.21	1558.64	-3650.23	315.61	1471.52	709.41	-240.87	79.18	1310.70	-244.50	76.53	714.10
4.71000	-3263.89	232.22	26.02	-3329.07	243.76	35.23	-3600.64	397.72	248.42	-3401.89	369.31	52.54	-2990.71	39.36	36.00	-2961.08	-25.27	84.24	-4006.95	186.16	996.30	-4092.41	250.83	525.61	-3220.45	205.72	1093.10	0.00	0.00	0.00	-3261.15	152.79	1448.81	-3206.94	264.02	1446.84	-3586.91	135.00	1558.82	-3647.88	315.52	1471.34	709.64	-240.94	79.28	1310.48	-244.24	76.56	714.55
4.72000	-3263.89	232.22	26.02	-3329.07	243.76	35.23	-3602.28	397.11	253.09	-3383.03	368.08	54.27	-2990.71	39.36	36.00	-2952.64	-27.21	84.88	-4008.54	185.37	996.97	-4092.35	249.81	528.31	-3223.77	205.21	1094.14	0.00	0.00	0.00	-3233.87	150.17	1448.27	-3186.09	261.90	1446.25	-3581.49	134.79	1559.01	-3645.49	315.42	1471.16	710.13	-240.77	79.43	1310.49	-244.59	76.53	714.18
4.73000	-3263.89	232.22	26.02	-3329.07	243.76	35.23	-3603.91	396.49	257.79	-3411.01	367.32	48.37	-2990.71	39.36	36.00	-2944.72	-29.02	85.48	-4010.07	184.58	997.62	-4092.25	248.79	530.99	-3201.11	202.51	1092.99	0.00	0.00	0.00	-3233.20	147.80	1447.45	-3200.97	259.86	1446.44	-3576.03	134.57	1559.19	-3643.05	315.31	1470.98	709.97	-241.06	79.20	1310.45	-244.80	76.52	714.09
4.74000	-3263.89	232.22	26.02	-3329.07	243.76	35.23	-3605.51	395.85	262.52	-3375.88	368.12	55.65	-2990.71	39.36	36.00	-2937.32	-30.71	86.05	-4011.55	183.79	998.25	-4092.09	247.77	533.67	-3194.76	201.47	1094.24	0.00	0.00	0.00	-3217.55	146.31	1447.33	-3209.50	258.35	1447.78	-3570.53	134.36	1559.37	-3640.56	315.19	1470.80	709.63	-241.03	79.02	1310.86	-244.51	76.85	714.82
4.75000	-3263.89	232.22	26.02	-3329.07	243.76	35.23	-3607.10	395.21	267.28	-3413.31	370.55	48.87	-2990.71	39.36	36.00	-2930.40	-32.29	86.58	-4012.98	183.00	998.86	-4091.89	246.74	536.33	-3205.82	199.58	1093.67	0.00	0.00	0.00	-3222.73	144.49	1446.95	-3192.04	255.38	1447.00	-3565.00	134.15	1559.54	-3638.02	315.06	1470.61	709.64	-240.94	79.19	1311.07	-244.65	76.72	714.66
4.76000	-3263.89	232.22	26.02	-3329.07	243.76	35.23	-3608.67	394.55	272.07	-3411.94	369.11	50.91	-2990.71	39.36	36.00	-2923.98	-33.74	87.06	-4014.35	182.21	999.45	-4091.64	245.71	538.98	-3201.54	197.48	1094.18	0.00	0.00	0.00	-3220.09	141.58	1447.13	-3189.01	254.69	1446.93	-3559.43	133.93	1559.72	-3635.44	314.92	1470.42	709.85	-240.77	79.30	1310.93	-244.93	76.65	714.55
4.77000	-3263.89	232.22	26.02	-3329.07	243.76	35.23	-3610.21	393.89	276.89	-3377.60	367.42	54.07	-2990.71	39.36	36.00	-2918.04	-35.08	87.51	-4015.66	181.41	1000.01	-4091.34	244.68	541.62	-3186.99	193.62	1094.34	0.00	0.00	0.00	-3224.00	139.37	1446.30	-3181.82	251.24	1447.96	-3553.82	133.72	1559.89	-3632.80	314.77	1470.23	709.79	-240.74	79.54	1310.65	-244.46	76.61	714.47
4.78000	-3263.89	232.22	26.02	-3329.07	243.76	35.23	-3611.73	393.21	281.74	-3348.63	367.23	59.48	-2990.71	39.36	36.00	-2912.56	-36.31	87.93	-4016.92	180.62	1000.56	-4091.00	243.65	544.25	-3184.93	190.93	1094.51	0.00	0.00	0.00	-3215.07	137.26	1446.35	-3188.52	249.55	1447.65	-3548.18	133.50	1560.05	-3630.13	314.61	1470.03	709.66	-240.66	79.45	1310.61	-244.67	76.60	715.01
4.79000	-3263.89	232.22	26.02	-3329.07	243.76	35.23	-3613.24	392.52	286.62	-3376.69	368.37	55.47	-2990.71	39.36	36.00	-2907.55	-37.42	88.30	-4018.13	179.83	1001.08	-4090.60	242.61	546.86	-3211.04	190.29	1093.37	0.00	0.00	0.00	-3218.21	135.67	1446.34	-3181.61	248.07	1447.50	-3542.51	133.29	1560.22	-3627.40	314.44	1469.83	709.54	-238.80	79.26	1313.32	-244.69	75.70	714.83
4.80000	-3263.89	232.22	26.02	-3329.07	243.76	35.23	-3614.72	391.82	291.53	-3409.64	369.98	53.10	-2990.71	39.36	36.00	-2902.98	-38.43	88.64	-4019.27	179.04	1001.58	-4090.15	241.58	549.46	-3204.95	188.11	1093.46	0.00	0.00	0.00	-3213.95	133.51	1446.72	-3174.76	245.71	1447.67	-3536.80	133.07	1560.38	-3624.63	314.26	1469.63	709.49	-240.68	79.21	1311.90	-244.90	76.27	714.42
4.81000	-3263.89	232.22	26.02	-3329.07	243.76	35.23	-3616.18	391.10	296.46	-3398.56	368.95	52.87	-2990.71	39.36	36.00	-2898.85	-39.33	88.95	-4020.36	178.24	1002.05	-4089.65	240.54	552.05	-3189.98	184.93	1094.88	0.00	0.00	0.00	-3192.75	130.76	1446.68	-3183.20	241.85	1448.33	-3531.05	132.86	1560.54	-3621.82	314.08	1469.43	709.60	-241.08	79.24	1310.53	-244.40	76.73	714.56
4.82000	-3263.89	232.22	26.02	-3329.07	243.76	35.23	-3617.62	390.38	301.42	-3380.88	366.82	57.27	-2990.71	39.36	36.00	-2895.16	-40.13	89.22	-4021.39	177.45	1002.51	-4089.11	239.49	554.63	-3177.36	182.19	1094.75	0.00	0.00	0.00	-3191.63	127.54	1447.60	-3172.69	239.26	1448.73	-3525.27	132.64	1560.69	-3618.96	313.88	1469.22	709.76	-240.83	79.31	1310.62	-244.34	76.84	714.19
4.83000	-3263.89	232.22	26.02	-3329.07	243.76	35.23	-3619.03	389.65	306.41	-3371.51	367.83	58.17	-2990.71	39.36	36.00	-2891.88	-40.82	89.45	-4022.36	176.65	1002.95	-4088.51	238.45	557.20	-3184.13	180.51	1095.66	0.00	0.00	0.00	-3182.86	125.77	1447.43	-3181.75	236.84	1448.92	-3519.46	132.42	1560.85	-3616.05	313.68	1469.01	709.76	-240.68	79.17	1310.89	-244.69	76.63	714.24
4.84000	-3263.89	232.22	26.02	-3329.07	243.76	35.23	-3620.42	388.90	311.42	-3419.07	366.34	54.38	-2990.71	39.36	36.00	-2889.01	-41.42	89.65	-4023.27	175.86	1003.36	-4087.85	237.40	559.75	-3176.90	177.43	1095.68	0.00	0.00	0.00	-3178.67	124.01	1447.73	-3177.71	234.94	1449.31	-3513.61	132.21	1561.00	-3613.10	313.47	1468.80	709.57	-238.36	79.36	1313.12	-244.44	75.49	714.75
4.85000	-3263.89	232.22	26.02	-3329.07	243.76	35.23	-3621.79	388.15	316.45	-3440.91	367.87	52.07	-2990.71	39.36	36.00	-2886.53	-41.92	89.82	-4024.13	175.07	1003.75	-4087.15	236.35	562.28	-3188.67	175.35	1095.60	0.00	0.00	0.00	-3175.79	121.59	1447.98	-3173.19	232.70	1449.71	-3507.73	131.99	1561.14	-3610.10	313.25	1468.59	709.67	-240.10	79.37	1311.55	-244.49	76.33	714.43
4.86000	-3263.89	232.22	26.02	-3329.07	243.76	35.23	-3623.14	387.38	321.52	-3383.36	363.99	62.25	-2990.71	39.36	36.00	-2884.45	-42.32	89.95	-4024.92	174.27	1004.12	-4086.40	235.30	564.81	-3184.94	173.03	1095.97	0.00	0.00	0.00	-3183.78	117.66	1448.34	-3183.62	229.21	1450.08	-3501.82	131.77	1561.29	-3607.05	313.02	1468.37	709.60	-240.78	79.32	1310.59	-244.46	76.82	714.15
4.87000	-3263.89	232.22	26.02	-3329.07	243.76	35.23	-3624.46	386.61	326.60	-3389.79	363.76	63.67	-2990.71	39.36	36.00	-2882.75	-42.63	90.05	-4025.66	173.48	1004.46	-4085.59	234.24	567.32	-3163.54	170.39	1097.26	0.00	0.00	0.00	-3154.33	116.07	1448.00	-3168.28	227.47	1450.13	-3495.88	131.55	1561.43	-3603.96	312.78	1468.15	709.46	-240.99	79.13	1310.29	-244.84	76.56	714.03
4.88000	-3263.89	232.22	26.02	-3329.07	243.76	35.23	-3625.76	385.82	331.71	-3386.57	361.56	66.51	-2990.71	39.36	36.00	-2881.41	-42.84	90.12	-4026.33	172.68	1004.78	-4084.73	233.19	569.81	-3178.67	167.74	1097.21	0.00	0.00	0.00	-3197.32	113.63	1450.10	-3165.02	224.63	1450.17	-3489.90	131.34	1561.56	-3600.83	312.53	1467.93	710.12	-240.89	79.33	1310.68	-244.95	76.54	714.36
4.89000	-3263.89	232.22	26.02	-3329.07	243.76	35.23	-3627.04	385.03	336.84	-3371.11	361.20	72.76	-2990.71	39.36	36.00	-2880.43	-42.97	90.16	-4026.95	171.88	1005.08	-4083.81	232.13	572.29	-3149.00	164.23	1097.50	0.00	0.00	0.00	-3192.32	112.37	1450.30	-3165.20	222.57	1450.43	-3483.89	131.12	1561.70	-3597.65	312.27	1467.71	709.92	-240.03	78.75	1305.21	-247.65	75.02	714.57
4.90000	-3263.89	232.22	26.02	-3329.07	243.76	35.23	-3628.29	384.22	342.00	-3394.12	359.60	72.43	-2990.71	39.36	36.00	-2879.81	-43.01	90.16	-4027.50	171.09	1005.36	-4082.84	231.07	574.76	-3148.58	163.55	1097.45	0.00	0.00	0.00	-3167.73	110.37	1449.76	-3160.68	219.90	1451.59	-3477.85	130.90	1561.83	-3594.43	312.01	1467.49	708.93	-240.72	78.81	1308.53	-245.59	76.05	714.39
4.91000	-3263.89	232.22	26.02	-3329.07	243.76	35.23	-3629.52	383.41	347.18	-3351.76	358.07	82.08	-2990.71	39.36	36.00	-2879.52	-42.97	90.14	-4027.99	170.29	1005.62	-4081.82	230.01	577.21	-3144.69	160.21	1098.04	0.00	0.00	0.00	-3163.03	106.95	1450.18	-3150.51	217.43	1452.52	-3471.78	130.68	1561.96	-3591.16	311.74	1467.26	709.46	-240.88	79.09	1310.96	-244.54	76.66	714.99
4.92000	-3263.89	232.22	26.02	-3329.07	243.76	35.23	-3630.73	382.58	352.38	-3393.87	356.98	81.32	-2990.71	39.36	36.00	-2879.56	-42.84	90.08	-4028.42	169.50	1005.85	-4080.74	228.94	579.65	-3150.43	158.02	1099.28	0.00	0.00	0.00	-3150.46	104.39	1450.21	-3146.14	214.81	1453.09	-3465.67	130.46	1562.09	-3587.85	311.46	1467.03	709.96	-241.06	79.31	1310.97	-244.60	76.75	715.08
4.93000	-3263.89	232.22	26.02	-3329.09	243.76	35.23	-3631.91	381.75	357.60	-3394.85	355.64	84.75	-2990.71	39.36	36.00	-2879.92	-42.64	90.00	-4028.79	168.70	1006.06	-4079.61	227.87	582.07	-3137.53	156.81	1098.97	0.00	0.00	0.00	-3152.22	101.76	1450.99	-3142.08	212.34	1453.68	-3459.54	130.24	1562.21	-3584.49	311.17	1466.80	709.97	-240.97	79.31	1310.71	-244.86	76.61	714.31
4.94000	-3263.89	232.22	26.02	-3348.76	243.14	31.75	-3633.06	380.90	362.84	-3395.81	354.30	88.18	-2990.71	39.36	36.00	-2880.59	-42.35	89.88	-4029.09	167.90	1006.24	-4078.43	226.80	584.48	-3117.84	153.82	1100.36	0.00	0.00	0.00	-3154.56	99.72	1451.85	-3138.32	210.01	1454.30	-3453.37	130.02	1562.33	-3581.09	310.87	1466.56	710.86	-239.12	78.97	1312.78	-244.78	75.72	713.84
4.95000	-3263.89	232.22	26.02	-3330.14	241.58	32.65	-3634.19	380.05	368.10	-3396.74	352.98	91.61	-2990.71	39.36	36.00	-2881.55	-41.99	89.74	-4029.33	167.10	1006.40	-4077.18	225.73	586.87	-3118.50	151.56	1102.12	0.00	0.00	0.00	-3147.36	97.73	1452.22	-3134.84	207.83	1454.95	-3447.18	129.80	1562.45	-3577.64	310.56	1466.33	709.72	-240.14	79.15	1310.87	-244.48	76.45	714.38
4.96000	-3263.89	232.22	26.02	-3279.26	240.33	40.84	-3635.30	379.19	373.38	-3397.65	351.66	95.03	-2990.71	39.36	36.00	-2882.81	-41.56	89.57	-4029.51	166.31	1006.54	-4075.89	224.66	589.24	-3135.18	149.49	1101.92	0.00	0.00	0.00	-3128.68	95.07	1452.14	-3131.64	205.80	1455.62	-3440.95	129.58	1562.56	-3574.16	310.25	1466.09	709.37	-240.78	79.26	1310.41	-244.68	76.70	714.10
4.97000	-3263.89	232.22	26.02	-3320.64	238.87	35.84	-3636.38	378.32	378.68	-3398.54	350.34	98.45	-2990.71	39.36	36.00	-2884.35	-41.06	89.37	-4029.63	165.51	1006.66	-4074.53	223.59	591.60	-3140.47	148.29	1101.67	0.00	0.00	0.00	-3118.92	92.77	1451.95	-3128.70	203.91	1456.31	-3434.69	129.36	1562.67	-3570.62	309.93	1465.85	709.50	-240.89	79.16	1310.06	-244.59	76.62	714.34
4.98000	-3263.89	232.22	26.02	-3301.88	237.48	37.45	-3637.43	377.44	384.00	-3399.41	349.04	101.87	-2990.71	39.36	36.00	-2886.15	-40.48	89.15	-4029.68	164.71	1006.75	-4073.12	222.51	593.94	-3143.40	147.59	1102.20	0.00	0.00	0.00	-3136.03	91.07	1452.36	-3126.02	202.15	1457.02	-3428.41	129.14	1562.78	-3567.05	309.60	1465.61	709.30	-240.83	79.14	1310.15	-244.94	76.55	714.59
4.99000	-3263.90	232.22	26.02	-3298.26	237.08	38.47	-3638.46	376.55	389.34	-3400.25	347.74	105.29	-2990.71	39.36	36.00	-2888.21	-39.84	88.90	-4029.66	163.91	1006.82	-4071.65	221.43	596.27	-3136.77	145.13	1101.73	0.00	0.00	0.00	-3141.13	89.40	1452.89	-3123.59	200.52	1457.74	-3422.09	128.92	1562.88	-3563.43	309.26	1465.37	711.75	-238.65	79.24	1312.72	-244.69	75.58	714.98
5.00000	-3275.02	232.55	21.18	-3301.52	236.95	37.11	-3639.46	375.65	394.69	-3401.06	346.44	108.71	-2990.71	39.36	36.00	-2890.53	-39.13	88.62	-4029.58	163.12	1006.87	-4070.13	220.35	598.58	-3107.32	143.85	1103.07	0.00	0.00	0.00	-3133.32	87.57	1453.31	-3121.39	199.03	1458.49	-3415.75	128.70	1562.99	-3559.77	308.92	1465.12	710.83	-239.92	79.40	1311.11	-244.28	76.22	714.33
5.01000	-3250.97	231.39	25.11	-3325.80	235.68	36.41	-3640.43	374.74	400.06	-3401.86	345.16	112.12	-2990.71	39.36	36.00	-2893.08	-38.37	88.32	-4029.44	162.32	1006.89	-4068.54	219.27	600.87	-3105.07	141.26	1103.14	0.00	0.00	0.00	-3127.21	85.17	1453.04	-3119.41	197.66	1459.25	-3409.38	128.47	1563.09	-3556.06	308.56	1464.88	709.68	-240.83	79.28	1310.31	-244.46	76.58	714.14
5.02000	-3240.91	231.86	28.79	-3264.16	233.57	48.24	-3641.38	373.82	405.45	-3402.62	343.88	115.53	-2990.71	39.36	36.00	-2895.86	-37.54	87.99	-4029.23	161.52	1006.89	-4066.90	218.19	603.15	-3100.14	140.22	1103.11	0.00	0.00	0.00	-3112.22	83.70	1453.76	-3117.65	196.41	1460.03	-3402.98	128.25	1563.18	-3552.32	308.20	1464.63	709.68	-241.20	79.26	1310.00	-244.92	76.38	714.49
5.03000	-3241.37	229.90	29.28	-3251.87	230.20	52.17	-3642.30	372.90	410.85	-3403.37	342.60	118.93	-2990.71	39.36	36.00	-2898.86	-36.65	87.64	-4028.95	160.72	1006.86	-4065.20	217.10	605.40	-3117.55	139.01	1102.89	0.00	0.00	0.00	-3121.98	81.54	1454.51	-3116.08	195.29	1460.81	-3396.55	128.03	1563.28	-3548.53	307.84	1464.38	710.04	-240.83	79.31	1310.58	-245.03	76.52	714.03
5.04000	-3228.27	229.44	32.75	-3246.69	230.15	53.77	-3643.19	371.96	416.27	-3404.09	341.34	122.33	-2990.71	39.36	36.00	-2902.07	-35.70	87.27	-4028.60	159.92	1006.81	-4063.44	216.01	607.64	-3093.49	136.99	1102.43	0.00	0.00	0.00	-3118.84	79.71	1454.54	-3114.72	194.29	1461.62	-3390.10	127.81	1563.37	-3544.69	307.46	1464.13	710.97	-239.83	78.77	1312.77	-244.88	75.74	714.33
5.05000	-3218.38	229.58	34.55	-3252.59	226.76	54.88	-3644.06	371.02	421.71	-3404.78	340.08	125.73	-2990.71	39.36	36.00	-2905.48	-34.71	86.87	-4028.19	159.12	1006.74	-4061.63	214.93	609.87	-3085.33	135.88	1103.19	0.00	0.00	0.00	-3109.53	78.72	1454.18	-3113.53	193.40	1462.43	-3383.61	127.59	1563.46	-3540.82	307.08	1463.87	709.14	-240.40	78.82	1311.26	-244.88	76.30	714.39
5.06000	-3219.28	230.24	34.27	-3236.47	225.97	56.84	-3644.89	370.07	427.16	-3405.45	338.82	129.13	-2990.71	39.36	36.00	-2909.08	-33.66	86.44	-4027.71	158.33	1006.64	-4059.75	213.84	612.07	-3088.71	134.98	1103.27	0.00	0.00	0.00	-3109.66	78.34	1454.56	-3112.51	192.62	1463.25	-3377.10	127.37	1563.54	-3536.90	306.69	1463.62	708.66	-240.96	78.84	1310.12	-244.83	76.64	714.46
5.07000	-3199.25	228.42	36.78	-3226.53	223.72	59.25	-3645.70	369.11	432.62	-3406.09	337.58	132.52	-2990.71	39.36	36.00	-2912.85	-32.56	86.00	-4027.17	157.53	1006.52	-4057.81	212.74	614.26	-3071.79	132.02	1103.13	0.00	0.00	0.00	-3089.21	76.73	1454.46	-3111.66	191.95	1464.08	-3370.57	127.15	1563.62	-3532.94	306.29	1463.36	709.42	-240.97	79.01	1310.26	-244.92	76.68	715.34
5.08000	-3211.37	225.62	35.45	-3195.11	221.97	63.10	-3646.49	368.15	438.09	-3406.71	336.34	135.91	-2990.71	39.36	36.00	-2916.80	-31.41	85.53	-4026.55	156.73	1006.37	-4055.82	211.65	616.43	-3096.50	131.54	1103.95	0.00	0.00	0.00	-3111.66	74.73	1455.45	-3110.95	191.38	1464.92	-3364.00	126.92	1563.70	-3528.94	305.89	1463.10	710.22	-240.60	79.42	1310.72	-244.51	76.72	715.04
5.09000	-3196.96	223.69	36.89	-3196.47	218.98	62.84	-3647.24	367.17	443.58	-3407.30	335.11	139.29	-2990.71	39.36	36.00	-2920.90	-30.22	85.05	-4025.87	155.93	1006.20	-4053.76	210.56	618.58	-3084.59	131.61	1103.84	0.00	0.00	0.00	-3105.38	73.99	1455.65	-3110.39	190.92	1465.76	-3357.41	126.70	1563.78	-3524.90	305.47	1462.84	709.46	-239.20	79.10	1312.92	-244.49	75.63	714.00
5.10000	-3171.37	221.94	39.62	-3205.97	214.98	59.62	-3647.96	366.19	449.09	-3407.87	333.88	142.67	-2990.71	39.36	36.00	-2925.16	-28.98	84.54	-4025.12	155.13	1006.01	-4051.64	209.46	620.71	-3071.13	129.88	1104.37	0.00	0.00	0.00	-3091.49	72.81	1455.43	-3109.95	190.56	1466.61	-3350.80	126.48	1563.85	-3520.82	305.06	1462.58	709.67	-240.44	79.18	1311.33	-244.77	76.20	714.78
5.11000	-3174.99	218.16	37.74	-3169.31	211.71	64.39	-3648.66	365.20	454.60	-3408.41	332.66	146.05	-2990.71	39.36	36.00	-2929.55	-27.71	84.01	-4024.29	154.33	1005.79	-4049.46	208.36	622.82	-3071.33	129.06	1103.71	0.00	0.00	0.00	-3098.43	69.58	1455.85	-3109.64	190.29	1467.46	-3344.16	126.26	1563.92	-3516.69	304.63	1462.32	710.09	-240.81	79.44	1309.92	-244.52	76.49	715.08
5.12000	-3164.56	217.80	38.26	-3156.04	209.57	65.02	-3649.32	364.20	460.12	-3408.92	331.45	149.42	-2990.71	39.36	36.00	-2934.08	-26.39	83.46	-4023.40	153.53	1005.54	-4047.22	207.27	624.91	-3066.80	127.93	1104.07	0.00	0.00	0.00	-3078.41	68.65	1455.12	-3109.43	190.12	1468.31	-3337.49	126.04	1563.99	-3512.52	304.20	1462.06	710.28	-241.32	79.22	1310.65	-244.37	76.77	714.85
5.13000	-3127.27	215.46	40.87	-3145.62	206.72	65.05	-3649.96	363.20	465.66	-3409.40	330.24	152.79	-2990.71	39.36	36.00	-2938.72	-25.04	82.89	-4022.44	152.73	1005.27	-4044.91	206.17	626.99	-3096.77	125.77	1103.54	0.00	0.00	0.00	-3086.02	68.76	1455.81	-3109.32	190.03	1469.16	-3330.80	125.82	1564.05	-3508.32	303.76	1461.79	709.98	-241.05	79.27	1311.08	-244.50	76.71	714.81
5.14000	-3106.44	213.88	43.22	-3130.49	204.90	64.31	-3650.57	362.19	471.20	-3409.86	329.04	156.15	-2990.71	39.36	36.00	-2943.47	-23.66	82.31	-4021.41	151.93	1004.98	-4042.54	205.06	629.04	-3089.68	125.05	1104.36	0.00	0.00	0.00	-3095.27	67.76	1455.94	-3109.29	190.04	1470.01	-3324.08	125.59	1564.11	-3504.07	303.31	1461.53	708.86	-238.98	79.00	1312.97	-244.39	75.59	714.74
5.15000	-3110.99	212.19	39.82	-3127.70	201.63	60.77	-3651.14	361.17	476.76	-3410.29	327.85	159.51	-2990.71	39.36	36.00	-2948.32	-22.24	81.70	-4020.30	151.14	1004.66	-4040.11	203.96	631.07	-3072.78	124.07	1104.05	0.00	0.00	0.00	-3086.16	65.98	1455.37	-3109.35	190.12	1470.86	-3317.34	125.37	1564.17	-3499.78	302.86	1461.26	709.08	-240.36	78.86	1311.55	-244.42	76.21	713.95
5.16000	-3083.38	210.82	42.99	-3073.08	198.99	65.16	-3651.69	360.14	482.32	-3410.70	326.66	162.86	-2990.71	39.36	36.00	-2953.26	-20.79	81.08	-4019.13	150.34	1004.31	-4037.62	202.86	633.09	-3054.97	122.60	1104.67	0.00	0.00	0.00	-3044.89	64.31	1453.81	-3109.47	190.29	1471.71	-3310.57	125.15	1564.23	-3495.45	302.40	1460.99	708.94	-240.70	79.03	1310.65	-244.58	76.70	714.68
5.17000	-3090.58	209.36	38.76	-3089.95	197.78	57.78	-3652.21	359.11	487.90	-3411.07	325.48	166.21	-2990.71	39.36	36.00	-2958.28	-19.32	80.44	-4017.88	149.54	1003.94	-4035.07	201.75	635.08	-3080.08	122.93	1103.53	0.00	0.00	0.00	-3049.29	63.85	1454.84	-3109.65	190.53	1472.55	-3303.78	124.93	1564.28	-3491.08	301.93	1460.73	709.20	-240.97	79.04	1311.27	-244.61	76.91	714.55
5.18000	-3047.72	207.17	40.14	-3076.67	195.59	57.11	-3652.69	358.07	493.48	-3411.42	324.31	169.55	-2990.71	39.36	36.00	-2963.37	-17.81	79.78	-4016.56	148.74	1003.55	-4032.45	200.65	637.05	-3053.87	122.98	1104.61	0.00	0.00	0.00	-3068.60	63.52	1454.22	-3109.87	190.85	1473.38	-3296.97	124.71	1564.33	-3486.67	301.46	1460.46	710.05	-240.80	79.30	1311.01	-244.55	76.76	714.08
5.19000	-3015.89	205.61	41.91	-3034.13	195.76	61.62	-3653.15	357.02	499.07	-3411.74	323.14	172.89	-2990.71	39.36	36.00	-2968.51	-16.29	79.11	-4015.17	147.94	1003.13	-4029.76	199.54	639.01	-3050.11	122.34	1105.09	0.00	0.00	0.00	-3062.48	63.20	1454.42	-3110.13	191.24	1474.21	-3290.14	124.49	1564.37	-3482.22	300.98	1460.19	708.84	-239.43	78.83	1312.68	-244.80	75.79	713.91
5.20000	-2995.03	203.38	43.10	-3032.40	191.42	59.17	-3653.57	355.97	504.67	-3412.03	321.98	176.22	-2990.71	39.36	36.00	-2973.71	-14.74	78.42	-4013.70	147.14	1002.68	-4027.01	198.43	640.94	-3078.81	122.63	1103.54	0.00	0.00	0.00	-3045.66	62.26	1454.40	-3110.41	191.70	1475.03	-3283.28	124.26	1564.42	-3477.73	300.50	1459.91	709.96	-240.17	79.35	1311.57	-244.57	76.46	714.47
5.21000	-2975.22	200.26	45.10	-3029.68	189.85	55.64	-3653.96	354.91	510.27	-3412.30	320.83	179.55	-2990.71	39.36	36.00	-2978.95	-13.18	77.72	-4012.16	146.34	1002.21	-4024.20	197.33	642.85	-3061.58	121.99	1102.67	0.00	0.00	0.00	-3053.68	60.23	1454.44	-3110.71	192.22	1475.84	-3276.39	124.04	1564.46	-3473.20	300.01	1459.64	709.91	-240.79	79.22	1311.31	-244.61	76.79	714.72
5.22000	-2957.35	197.07	46.01	-2997.09	188.76	58.87	-3654.32	353.84	515.88	-3412.53	319.68	182.87	-2990.71	39.36	36.00	-2984.21	-11.60	77.00	-4010.55	145.54	1001.71	-4021.32	196.22	644.74	-3050.43	121.09	1102.06	0.00	0.00	0.00	-3037.74	60.76	1453.26	-3111.01	192.81	1476.63	-3269.49	123.82	1564.50	-3468.63	299.51	1459.37	709.91	-240.98	79.29	1310.69	-244.58	76.71	714.71
5.23000	-2953.08	195.64	45.53	-2939.23	186.14	64.45	-3654.65	352.76	521.50	-3412.74	318.54	186.18	-2990.71	39.36	36.00	-2989.50	-10.00	76.27	-4008.86	144.75	1001.19	-4018.37	195.10	646.60	-3026.55	120.13	1101.80	0.00	0.00	0.00	-3042.25	60.40	1452.99	-3111.30	193.45	1477.42	-3262.56	123.60	1564.53	-3464.02	299.01	1459.09	709.70	-241.12	79.28	1310.71	-244.78	76.69	714.95
5.24000	-2945.70	195.51	46.61	-2936.45	185.48	64.85	-3654.95	351.68	527.12	-3412.91	317.40	189.49	-2990.71	39.36	36.00	-2994.79	-8.39	75.52	-4007.10	143.95	1000.64	-4015.36	193.99	648.45	-3037.43	120.16	1102.07	0.00	0.00	0.00	-3028.79	60.33	1452.38	-3111.58	194.15	1478.19	-3255.62	123.38	1564.56	-3459.37	298.50	1458.82	710.24	-239.92	78.74	1307.89	-245.83	75.81	714.90
5.25000	-2918.56	196.19	52.20	-2950.73	186.02	61.94	-3655.21	350.60	532.74	-3413.06	316.28	192.80	-2990.71	39.36	36.00	-3000.09	-6.78	74.76	-4005.26	143.15	1000.07	-4012.28	192.88	650.27	-3039.98	121.10	1101.16	0.00	0.00	0.00	-3022.03	59.70	1452.01	-3111.83	194.90	1478.94	-3248.65	123.16	1564.59	-3454.69	297.98	1458.54	709.55	-240.52	79.20	1310.00	-244.90	76.58	714.41
5.26000	-2886.60	197.55	57.95	-2940.60	185.96	63.20	-3655.44	349.51	538.37	-3413.18	315.15	196.09	-2990.71	39.36	36.00	-3005.37	-5.15	73.99	-4003.34	142.35	999.47	-4009.14	191.77	652.07	-3056.50	119.74	1100.39	0.00	0.00	0.00	-3031.15	58.57	1451.74	-3112.04	195.70	1479.68	-3241.65	122.94	1564.62	-3449.96	297.46	1458.26	709.71	-240.61	79.59	1310.72	-244.80	76.76	714.96
5.27000	-2865.32	196.65	64.12	-2895.68	185.52	69.06	-3655.64	348.41	544.01	-3413.26	314.04	199.38	-2990.71	39.36	36.00	-3010.63	-3.52	73.20	-4001.36	141.55	998.84	-4005.93	190.65	653.85	-3020.16	119.18	1100.40	0.00	0.00	0.00	-3032.78	58.39	1451.52	-3112.20	196.55	1480.40	-3234.64	122.72	1564.64	-3445.20	296.93	1457.99	709.36	-240.69	79.31	1310.28	-244.83	76.42	715.11
5.28000	-2814.98	195.49	72.95	-2841.49	186.45	79.33	-3655.80	347.30	549.64	-3413.32	312.93	202.67	-2990.71	39.36	36.00	-3015.86	-1.88	72.41	-3999.29	140.75	998.19	-4002.65	189.54	655.61	-3025.90	119.37	1099.18	0.00	0.00	0.00	-3020.13	59.18	1450.50	-3112.30	197.44	1481.10	-3227.61	122.50	1564.66	-3440.39	296.40	1457.71	709.39	-240.98	79.18	1310.68	-244.51	76.60	714.90
5.29000	-2840.17	195.13	72.91	-2866.18	186.73	76.00	-3655.94	346.19	555.28	-3413.35	311.83	205.94	-2990.71	39.36	36.00	-3021.06	-0.24	71.60	-3997.15	139.96	997.51	-3999.30	188.42	657.34	-3027.36	119.04	1097.11	0.00	0.00	0.00	-3009.68	59.25	1449.68	-3112.33	198.38	1481.78	-3220.56	122.28	1564.67	-3435.55	295.86	1457.43	708.67	-238.80	79.23	1312.84	-244.38	75.56	714.87
5.30000	-2821.92	194.50	77.08	-2847.83	186.45	78.37	-3656.03	345.08	560.92	-3413.34	310.73	209.21	-2990.71	39.36	36.00	-3026.20	1.40	70.78	-3994.93	139.16	996.80	-3995.88	187.31	659.05	-3008.79	118.65	1097.65	0.00	0.00	0.00	-3004.24	58.91	1448.99	-3112.29	199.34	1482.44	-3213.48	122.06	1564.69	-3430.67	295.31	1457.15	709.25	-240.35	79.06	1311.49	-244.56	76.25	714.44
5.31000	-2804.21	193.88	81.06	-2830.21	186.17	80.63	-3656.10	343.96	566.56	-3413.31	309.64	212.48	-2990.71	39.36	36.00	-3031.28	3.03	69.95	-3992.63	138.36	996.07	-3992.40	186.19	660.74	-3014.21	118.68	1096.42	0.00	0.00	0.00	-3004.43	59.02	1448.19	-3112.15	200.35	1483.08	-3206.39	121.84	1564.70	-3425.75	294.76	1456.87	710.05	-241.05	79.15	1310.43	-244.87	76.49	713.49
5.32000	-2787.02	193.29	84.84	-2813.31	185.89	82.76	-3656.13	342.83	572.21	-3413.25	308.56	215.74	-2990.71	39.36	36.00	-3036.29	4.66	69.12	-3990.25	137.56	995.31	-3988.84	185.07	662.41	-3011.94	118.39	1094.91	0.00	0.00	0.00	-3000.41	58.55	1448.02	-3111.91	201.38	1483.69	-3199.28	121.62	1564.71	-3420.79	294.21	1456.59	709.09	-241.14	79.13	1310.36	-244.75	76.33	713.68
5.33000	-2770.36	192.71	88.44	-2797.10	185.61	84.78	-3656.12	341.70	577.85	-3413.15	307.48	218.98	-2990.71	39.36	36.00	-3041.22	6.28	68.27	-3987.80	136.77	994.52	-3985.22	183.95	664.05	-3010.53	119.90	1093.99	0.00	0.00	0.00	-2992.51	58.52	1446.09	-3111.56	202.44	1484.28	-3192.15	121.40	1564.71	-3415.80	293.65	1456.31	710.00	-241.14	79.39	1310.76	-244.52	76.67	714.27
5.34000	-2754.21	192.15	91.85	-2781.58	185.34	86.69	-3656.09	340.56	583.50	-3413.02	306.41	222.23	-2990.71	39.36	36.00	-3046.05	7.90	67.42	-3985.27	135.97	993.71	-3981.53	182.83	665.66	-2984.06	118.36	1094.53	0.00	0.00	0.00	-2978.97	58.47	1444.87	-3111.09	203.53	1484.84	-3184.99	121.19	1564.71	-3410.77	293.08	1456.03	709.67	-239.89	78.74	1309.51	-245.62	76.15	715.04
5.35000	-2738.58	191.61	95.09	-2766.74	185.07	88.48	-3656.01	339.42	589.14	-3412.86	305.35	225.46	-2990.71	39.36	36.00	-3050.79	9.50	66.55	-3982.66	135.17	992.87	-3977.77	181.72	667.25	-2984.63	119.06	1093.64	0.00	0.00	0.00	-2968.25	59.09	1444.01	-3110.48	204.63	1485.37	-3177.82	120.97	1564.71	-3405.70	292.51	1455.75	709.19	-240.59	79.01	1310.21	-244.94	76.55	714.74
5.36000	-2723.44	191.08	98.14	-2752.56	184.80	90.16	-3655.90	338.27	594.78	-3412.67	304.29	228.69	-2990.71	39.36	36.00	-3055.42	11.09	65.68	-3979.96	134.38	992.01	-3973.93	180.60	668.82	-2988.90	117.75	1091.35	0.00	0.00	0.00	-2960.96	60.43	1442.62	-3109.74	205.76	1485.87	-3170.64	120.75	1564.71	-3400.59	291.93	1455.47	709.78	-240.60	79.34	1310.92	-244.48	76.74	714.82
5.37000	-2708.81	190.57	101.01	-2739.03	184.53	91.73	-3655.76	337.12	600.43	-3412.45	303.24	231.91	-2990.71	39.36	36.00	-3059.93	12.66	64.81	-3977.19	133.58	991.11	-3970.03	179.48	670.37	-3006.77	117.47	1090.93	0.00	0.00	0.00	-2967.05	59.94	1442.78	-3108.83	206.90	1486.34	-3163.43	120.53	1564.70	-3395.45	291.35	1455.19	709.23	-240.82	79.03	1310.64	-244.80	76.52	714.52
5.38000	-2694.67	190.08	103.71	-2726.13	184.27	93.20	-3655.58	335.96	606.07	-3412.19	302.19	235.12	-2990.71	39.36	36.00	-3064.30	14.21	63.92	-3974.34	132.78	990.19	-3966.05	178.36	671.88	-2981.38	118.52	1090.14	0.00	0.00	0.00	-2965.05	60.08	1441.62	-3107.77	208.06	1486.77	-3156.21	120.32	1564.69	-3390.26	290.76	1454.91	709.34	-240.93	79.05	1310.67	-244.82	76.62	713.86
5.39000	-2681.01	189.61	106.24	-2713.86	184.01	94.56	-3655.37	334.80	611.70	-3411.90	301.15	238.32	-2990.71	39.36	36.00	-3068.54	15.74	63.03	-3971.41	131.99	989.24	-3962.01	177.23	673.38	-2962.26	118.26	1089.51	0.00	0.00	0.00	-2956.37	60.35	1441.13	-3106.53	209.22	1487.18	-3148.97	120.10	1564.68	-3385.05	290.17	1454.63	710.86	-238.96	79.13	1312.77	-244.64	75.69	714.28
5.40000	-2667.83	189.15	108.61	-2702.20	183.75	95.82	-3655.12	333.63	617.34	-3411.58	300.12	241.52	-2990.71	39.36	36.00	-3072.62	17.26	62.14	-3968.39	131.19	988.27	-3957.89	176.11	674.85	-2947.67	119.55	1088.00	0.00	0.00	0.00	-2944.73	61.45	1440.16	-3105.11	210.39	1487.55	-3141.71	119.88	1564.66	-3379.79	289.57	1454.35	709.69	-240.24	79.16	1311.45	-244.70	76.21	715.31
5.41000	-2655.12	188.71	110.81	-2691.14	183.49	96.98	-3654.83	332.46	622.97	-3411.23	299.10	244.71	-2990.71	39.36	36.00	-3076.55	18.74	61.24	-3965.30	130.40	987.27	-3953.69	174.99	676.29	-2964.53	120.17	1087.29	0.00	0.00	0.00	-2938.22	62.12	1438.65	-3103.49	211.56	1487.88	-3134.43	119.67	1564.64	-3374.50	288.97	1454.06	709.63	-241.08	79.29	1310.51	-244.70	76.61	715.16
5.42000	-2642.88	188.29	112.85	-2680.66	183.24	98.04	-3654.50	331.28	628.59	-3410.85	298.07	247.89	-2990.71	39.36	36.00	-3080.30	20.20	60.33	-3962.12	129.60	986.24	-3949.43	173.87	677.71	-2952.61	120.42	1086.10	0.00	0.00	0.00	-2941.44	63.95	1437.63	-3101.66	212.73	1488.18	-3127.14	119.45	1564.62	-3369.17	288.37	1453.78	709.44	-241.10	79.09	1310.38	-244.58	76.63	714.18
5.43000	-2631.10	187.88	114.73	-2670.75	182.99	99.00	-3654.14	330.10	634.22	-3410.43	297.06	251.06	-2990.71	39.36	36.00	-3083.88	21.63	59.42	-3958.86	128.81	985.18	-3945.09	172.75	679.10	-2939.66	120.88	1085.41	0.00	0.00	0.00	-2942.88	63.98	1437.08	-3099.62	213.90	1488.43	-3119.83	119.24	1564.60	-3363.81	287.75	1453.50	709.46	-240.83	79.13	1310.21	-244.58	76.57	715.01
5.44000	-2619.78	187.48	116.45	-2661.41	182.74	99.87	-3653.75	328.92	639.83	-3409.97	296.05	254.22	-2990.71	39.36	36.00	-3087.26	23.03	58.51	-3955.52	128.01	984.09	-3940.68	171.63	680.47	-2969.37	121.26	1084.12	0.00	0.00	0.00	-2940.48	64.17	1436.42	-3097.35	215.06	1488.65	-3112.51	119.02	1564.57	-3358.41	287.14	1453.22	709.88	-240.79	79.31	1312.50	-244.82	75.79	714.39
5.45000	-2608.90	187.11	118.03	-2652.61	182.50	100.65	-3653.31	327.73	645.44	-3409.49	295.05	257.37	-2990.71	39.36	36.00	-3090.45	24.40	57.60	-3952.09	127.22	982.98	-3936.20	170.50	681.81	-2940.18	121.71	1082.70	0.00	0.00	0.00	-2927.05	65.16	1435.73	-3094.84	216.21	1488.82	-3105.17	118.81	1564.54	-3352.97	286.52	1452.94	710.02	-240.85	79.41	1310.93	-244.64	76.26	714.06
5.46000	-2598.46	186.75	119.45	-2644.35	182.26	101.33	-3652.84	326.54	651.05	-3408.96	294.06	260.52	-2990.71	39.36	36.00	-3093.42	25.73	56.68	-3948.58	126.42	981.84	-3931.64	169.38	683.12	-2925.97	123.45	1082.52	0.00	0.00	0.00	-2914.09	67.51	1434.86	-3092.09	217.35	1488.96	-3097.81	118.59	1564.51	-3347.50	285.89	1452.66	709.85	-240.85	79.30	1310.91	-244.53	76.76	714.41
5.47000	-2588.46	186.40	120.73	-2636.60	182.03	101.93	-3652.33	325.34	656.65	-3408.41	293.07	263.65	-2990.71	39.36	36.00	-3096.17	27.02	55.76	-3944.99	125.63	980.67	-3927.01	168.26	684.41	-2928.55	124.25	1080.89	0.00	0.00	0.00	-2901.92	67.94	1434.36	-3089.08	218.48	1489.04	-3090.44	118.38	1564.47	-3341.99	285.26	1452.38	708.96	-240.75	79.09	1310.97	-244.62	76.87	714.90
5.48000	-2578.88	186.07	121.87	-2629.37	181.79	102.44	-3651.78	324.14	662.24	-3407.82	292.08	266.78	-2990.71	39.36	36.00	-3098.69	28.27	54.84	-3941.31	124.84	979.47	-3922.30	167.14	685.67	-2924.17	124.36	1080.32	0.00	0.00	0.00	-2891.12	67.76	1433.83	-3085.80	219.58	1489.09	-3083.06	118.17	1564.43	-3336.45	284.63	1452.09	709.99	-240.62	79.35	1310.67	-244.61	76.59	715.09
5.49000	-2569.73	185.75	122.87	-2622.63	181.57	102.87	-3651.20	322.94	667.82	-3407.20	291.11	269.89	-2990.71	39.36	36.00	-3100.98	29.48	53.92	-3937.55	124.04	978.25	-3917.52	166.01	686.90	-2931.03	126.89	1079.41	0.00	0.00	0.00	-2886.67	68.67	1433.40	-3082.24	220.66	1489.08	-3075.66	117.96	1564.39	-3330.87	283.99	1451.81	711.11	-239.26	79.00	1312.83	-244.29	75.44	714.07
5.50000	-2560.99	185.45	123.73	-2616.38	181.34	103.22	-3650.57	321.73	673.40	-3406.54	290.13	273.00	-2990.71	39.36	36.00	-3103.01	30.65	53.00	-3933.70	123.25	976.99	-3912.66	164.89	688.11	-2920.82	127.03	1078.85	0.00	0.00	0.00	-2890.57	70.68	1432.92	-3078.39	221.72	1489.03	-3068.24	117.74	1564.34	-3325.25	283.35	1451.53	710.10	-240.38	79.13	1311.11	-244.38	76.36	714.34
5.51000	-2552.67	185.17	124.45	-2610.59	181.12	103.48	-3649.91	320.52	678.97	-3405.84	289.17	276.10	-2990.71	39.36	36.00	-3104.78	31.77	52.08	-3929.76	122.46	975.71	-3907.72	163.77	689.28	-2913.14	127.73	1078.09	0.00	0.00	0.00	-2884.04	72.63	1432.32	-3074.24	222.75	1488.93	-3060.81	117.53	1564.29	-3319.60	282.70	1451.25	709.62	-240.96	79.10	1310.55	-244.49	76.84	714.07
5.52000	-2544.75	184.90	125.05	-2605.27	180.91	103.67	-3649.21	319.31	684.52	-3405.11	288.21	279.19	-2990.71	39.36	36.00	-3106.28	32.84	51.16	-3925.74	121.67	974.40	-3902.71	162.65	690.43	-2900.56	128.95	1077.88	0.00	0.00	0.00	-2896.80	73.22	1431.79	-3069.78	223.75	1488.78	-3053.37	117.32	1564.24	-3313.92	282.05	1450.98	709.68	-240.81	79.29	1310.44	-244.47	76.70	714.38
5.53000	-2537.22	184.64	125.52	-2600.39	180.69	103.78	-3648.47	318.09	690.07	-3404.35	287.26	282.26	-2990.71	39.36	36.00	-3107.50	33.86	50.24	-3921.64	120.88	973.06	-3897.62	161.52	691.56	-2881.97	130.37	1077.51	0.00	0.00	0.00	-2865.09	75.56	1431.19	-3065.00	224.71	1488.58	-3045.92	117.11	1564.19	-3308.20	281.40	1450.70	709.54	-240.84	79.15	1310.69	-244.55	76.73	714.24
5.54000	-2530.09	184.40	125.87	-2595.94	180.49	103.82	-3647.68	316.87	695.61	-3403.55	286.31	285.33	-2990.71	39.36	36.00	-3108.43	34.82	49.32	-3917.44	120.09	971.70	-3892.46	160.40	692.65	-2873.91	131.67	1076.77	0.00	0.00	0.00	-2854.13	77.44	1430.65	-3059.89	225.64	1488.32	-3038.45	116.90	1564.13	-3302.45	280.74	1450.42	711.10	-238.35	79.36	1312.84	-244.54	75.64	714.75
5.55000	-2523.34	184.17	126.09	-2591.91	180.28	103.78	-3646.86	315.65	701.14	-3402.71	285.37	288.39	-2990.71	39.36	36.00	-3109.06	35.73	48.40	-3913.16	119.30	970.30	-3887.22	159.28	693.72	-2882.50	132.59	1076.45	0.00	0.00	0.00	-2853.66	78.90	1430.37	-3054.44	226.53	1488.01	-3030.97	116.69	1564.07	-3296.66	280.08	1450.14	709.49	-240.01	79.23	1311.03	-244.75	76.18	714.87
5.56000	-2516.96	183.96	126.20	-2588.28	180.09	103.68	-3646.00	314.42	706.65	-3401.84	284.44	291.44	-2990.71	39.36	36.00	-3109.38	36.59	47.49	-3908.79	118.51	968.87	-3881.90	158.16	694.75	-2873.73	134.54	1076.46	0.00	0.00	0.00	-2857.10	80.13	1430.07	-3048.63	227.37	1487.64	-3023.47	116.49	1564.01	-3290.84	279.41	1449.86	709.25	-240.97	79.11	1310.72	-244.71	76.60	714.50
5.57000	-2510.96	183.76	126.19	-2585.05	179.89	103.51	-3645.10	313.20	712.16	-3400.93	283.51	294.47	-2990.71	39.36	36.00	-3109.38	37.38	46.58	-3904.34	117.72	967.42	-3876.50	157.04	695.76	-2864.41	135.30	1077.67	0.00	0.00	0.00	-2841.54	81.28	1429.99	-3042.46	228.17	1487.22	-3015.97	116.28	1563.94	-3284.99	278.74	1449.59	710.76	-240.79	79.59	1310.45	-244.47	76.59	714.21
5.58000	-2505.33	183.57	126.07	-2582.20	179.70	103.27	-3644.16	311.97	717.65	-3399.99	282.58	297.50	-2990.71	39.36	36.00	-3109.05	38.11	45.68	-3899.79	116.93	965.94	-3871.02	155.92	696.74	-2847.68	136.98	1077.89	0.00	0.00	0.00	-2839.93	83.13	1429.97	-3035.92	228.91	1486.74	-3008.45	116.07	1563.87	-3279.10	278.07	1449.31	709.50	-240.76	79.23	1310.69	-244.69	76.53	714.02
5.59000	-2500.06	183.39	125.84	-2579.72	179.52	102.96	-3643.18	310.73	723.13	-3399.00	281.67	300.52	-2990.71	39.36	36.00	-3108.38	38.78	44.77	-3895.16	116.14	964.42	-3865.47	154.80	697.69	-2832.72	139.08	1077.17	0.00	0.00	0.00	-2835.08	84.54	1430.05	-3028.99	229.61	1486.20	-3000.92	115.86	1563.80	-3273.17	277.39	1449.04	710.19	-238.84	79.14	1312.88	-244.41	75.47	714.50
5.60000	-2495.13	183.23	125.50	-2577.59	179.34	102.60	-3642.16	309.49	728.59	-3397.99	280.76	303.52	-2990.71	39.36	36.00	-3107.36	39.38	43.88	-3890.43	115.35	962.88	-3859.83	153.68	698.62	-2828.27	140.72	1078.28	0.00	0.00	0.00	-2831.26	85.62	1431.07	-3021.67	230.24	1485.59	-2993.38	115.66	1563.72	-3267.22	276.71	1448.76	710.20	-240.41	79.24	1311.22	-244.51	76.16	714.71
5.61000	-2490.56	183.09	125.06	-2575.81	179.17	102.17	-3641.10	308.26	734.04	-3396.93	279.85	306.52	-2990.71	39.36	36.00	-3105.98	39.92	42.99	-3885.62	114.56	961.31	-3854.12	152.56	699.51	-2821.57	142.42	1079.41	0.00	0.00	0.00	-2826.45	86.19	1432.40	-3013.94	230.82	1484.93	-2985.83	115.45	1563.64	-3261.23	276.02	1448.49	709.61	-241.11	79.12	1310.42	-244.93	76.57	715.01
5.62000	-2486.33	182.95	124.53	-2574.36	179.00	101.69	-3639.99	307.01	739.48	-3395.84	278.95	309.50	-2990.71	39.36	36.00	-3104.23	40.38	42.10	-3880.72	113.77	959.71	-3848.32	151.44	700.37	-2797.48	145.34	1082.09	0.00	0.00	0.00	-2821.38	88.67	1433.36	-3005.80	231.33	1484.20	-2978.26	115.25	1563.56	-3255.20	275.34	1448.22	710.15	-240.95	79.37	1310.49	-244.74	76.72	715.32
5.63000	-2482.43	182.83	123.89	-2573.22	178.84	101.15	-3638.85	305.77	744.90	-3394.70	278.06	312.47	-2990.71	39.36	36.00	-3102.09	40.77	41.22	-3875.72	112.99	958.08	-3842.45	150.32	701.20	-2796.81	146.46	1082.81	0.00	0.00	0.00	-2797.43	90.52	1434.27	-2997.23	231.78	1483.40	-2970.69	115.04	1563.48	-3249.15	274.65	1447.95	709.85	-240.94	79.33	1310.86	-244.44	76.70	714.93
5.64000	-2478.86	182.72	123.16	-2572.39	178.68	100.56	-3637.66	304.53	750.31	-3393.53	277.17	315.43	-2990.71	39.36	36.00	-3099.60	41.09	40.34	-3870.64	112.20	956.42	-3836.49	149.20	702.00	-2791.68	148.54	1084.75	0.00	0.00	0.00	-2786.60	91.97	1434.56	-2988.23	232.17	1482.54	-2963.11	114.84	1563.39	-3243.06	273.95	1447.67	709.68	-240.75	79.22	1310.37	-244.73	76.46	714.53
5.65000	-2475.61	182.62	122.34	-2571.85	178.53	99.92	-3636.43	303.28	755.70	-3392.33	276.29	318.38	-2990.71	39.36	36.00	-3127.02	40.65	32.97	-3865.46	111.42	954.73	-3830.46	148.08	702.77	-2784.23	151.08	1086.43	0.00	0.00	0.00	-2785.06	93.14	1435.29	-2978.78	232.48	1481.62	-2955.52	114.64	1563.30	-3236.93	273.25	1447.40	710.11	-240.80	79.29	1310.62	-244.87	76.70	714.70
5.66000	-2472.67	182.54	121.43	-2571.59	178.38	99.23	-3635.16	302.03	761.08	-3391.08	275.42	321.32	-2990.71	39.36	36.00	-3099.51	40.53	35.04	-3860.19	110.63	953.01	-3824.34	146.97	703.51	-2776.73	152.18	1088.39	0.00	0.00	0.00	-2779.76	95.22	1436.93	-2968.87	232.71	1480.62	-2947.91	114.44	1563.21	-3230.78	272.55	1447.14	710.07	-240.52	79.35	1310.80	-244.89	76.47	715.00
5.67000	-2470.05	182.47	120.44	-2571.59	178.25	98.49	-3633.84	300.78	766.44	-3389.80	274.55	324.25	-2990.71	39.36	36.00	-3134.58	40.40	28.17	-3854.83	109.85	951.27	-3818.14	145.85	704.22	-2770.38	153.15	1092.19	0.00	0.00	0.00	-2774.65	96.08	1438.16	-2958.50	232.87	1479.55	-2940.30	114.24	1563.11	-3224.59	271.85	1446.87	709.87	-240.66	79.40	1310.19	-244.61	76.56	714.83
5.68000	-2467.73	182.41	119.37	-2571.85	178.11	97.70	-3632.48	299.53	771.78	-3388.47	273.69	327.16	-2990.71	39.36	36.00	-3133.18	42.39	28.10	-3849.38	109.06	949.49	-3811.86	144.73	704.90	-2757.52	155.12	1094.14	0.00	0.00	0.00	-2769.17	96.97	1438.19	-2947.64	232.94	1478.42	-2932.68	114.03	1563.01	-3218.37	271.14	1446.60	709.82	-240.82	79.34	1309.56	-244.57	76.26	714.55
5.69000	-2465.70	182.36	118.22	-2572.34	177.98	96.87	-3631.08	298.27	777.10	-3387.11	272.83	330.06	-2990.71	39.36	36.00	-3117.34	41.53	28.85	-3843.84	108.28	947.68	-3805.49	143.62	705.55	-2735.72	156.57	1095.73	0.00	0.00	0.00	-2765.57	97.69	1439.22	-2936.30	232.94	1477.21	-2925.05	113.84	1562.91	-3212.12	270.44	1446.34	699.92	-243.11	76.51	1312.18	-244.40	76.92	714.76
5.70000	-2463.97	182.32	116.99	-2573.07	177.86	96.00	-3629.64	297.02	782.40	-3385.71	271.98	332.95	-2990.71	39.36	36.00	-3109.09	41.64	29.80	-3838.20	107.49	945.84	-3799.04	142.50	706.17	-2738.90	158.64	1097.11	0.00	0.00	0.00	-2755.12	98.66	1440.13	-2924.46	232.84	1475.92	-2917.41	113.64	1562.80	-3205.84	269.72	1446.07	706.16	-241.93	78.13	1311.16	-244.38	76.91	715.22
5.71000	-2462.52	182.29	115.69	-2574.01	177.75	95.09	-3628.15	295.76	787.69	-3384.27	271.13	335.83	-2990.71	39.36	36.00	-3057.31	41.91	37.84	-3832.47	106.71	943.97	-3792.51	141.39	706.75	-2741.27	158.54	1098.37	0.00	0.00	0.00	-2728.37	99.63	1440.20	-2912.11	232.66	1474.56	-2909.76	113.44	1562.70	-3199.52	269.01	1445.81	709.15	-241.24	79.01	1310.37	-244.20	76.65	714.99
5.72000	-2461.34	182.28	114.33	-2575.15	177.64	94.14	-3626.62	294.50	792.95	-3382.79	270.29	338.69	-2990.71	39.36	36.00	-3046.04	43.02	41.86	-3826.64	105.93	942.07	-3785.90	140.28	707.30	-2741.18	159.97	1098.79	0.00	0.00	0.00	-2738.51	101.33	1440.91	-2899.24	232.38	1473.12	-2902.11	113.24	1562.58	-3193.17	268.29	1445.55	709.79	-240.71	79.28	1310.52	-244.38	76.58	714.97
5.73000	-2460.44	182.27	112.89	-2576.48	177.54	93.15	-3625.04	293.25	798.20	-3381.27	269.46	341.55	-2990.72	39.36	36.00	-3027.75	45.28	46.75	-3820.72	105.15	940.14	-3779.20	139.17	707.82	-2736.13	160.19	1100.52	0.00	0.00	0.00	-2724.90	100.55	1440.58	-2885.84	232.00	1471.61	-2894.45	113.04	1562.47	-3186.80	267.57	1445.29	709.40	-240.58	79.17	1310.60	-244.33	76.64	714.97
5.74000	-2459.81	182.28	111.39	-2577.99	177.44	92.14	-3623.42	291.99	803.42	-3379.71	268.63	344.39	-3007.00	43.05	34.58	-3007.81	47.37	50.69	-3814.70	104.37	938.18	-3772.42	138.06	708.31	-2722.71	161.77	1101.70	0.00	0.00	0.00	-2716.46	101.04	1441.10	-2871.90	231.53	1470.02	-2886.78	112.85	1562.35	-3180.39	266.85	1445.03	709.56	-239.83	78.69	1314.52	-243.98	78.25	714.94
5.75000	-2459.43	182.30	109.84	-2579.66	177.36	91.09	-3621.76	290.73	808.63	-3378.11	267.81	347.21	-2961.57	44.04	42.02	-2999.31	48.82	52.88	-3808.59	103.59	936.19	-3765.55	136.95	708.77	-2715.70	161.34	1102.55	0.00	0.00	0.00	-2706.49	101.81	1441.57	-2857.40	230.95	1468.34	-2879.10	112.65	1562.23	-3173.94	266.13	1444.77	709.85	-240.70	79.08	1312.18	-244.38	77.48	714.57
5.76000	-2459.30	182.33	108.22	-2581.48	177.28	90.01	-3620.05	289.46	813.81	-3376.47	266.99	350.03	-2936.97	44.21	46.11	-2972.96	49.41	57.41	-3802.38	102.81	934.17	-3758.60	135.84	709.19	-2726.98	162.54	1102.66	0.00	0.00	0.00	-2695.81	102.20	1441.55	-2842.35	230.27	1466.58	-2871.42	112.46	1562.11	-3167.47	265.40	1444.52	709.77	-240.98	79.29	1310.96	-244.54	76.85	714.82
5.77000	-2459.43	182.36	106.56	-2583.44	177.20	88.90	-3618.30	288.20	818.97	-3374.79	266.18	352.83	-2931.49	43.80	44.70	-2962.28	48.71	58.56	-3796.08	102.03	932.12	-3751.56	134.73	709.58	-2708.64	161.92	1103.19	0.00	0.00	0.00	-2693.97	102.64	1441.45	-2826.72	229.48	1464.74	-2863.73	112.27	1561.98	-3160.97	264.67	1444.26	709.53	-240.92	79.33	1310.56	-244.76	76.60	714.46
5.78000	-2459.79	182.41	104.84	-2585.53	177.14	87.77	-3616.50	286.94	824.11	-3373.07	265.37	355.62	-2907.04	44.58	49.30	-2931.38	49.27	62.00	-3789.68	101.25	930.03	-3744.44	133.62	709.93	-2688.68	162.37	1104.32	0.00	0.00	0.00	-2692.12	102.60	1441.49	-2810.51	228.57	1462.82	-2856.04	112.07	1561.85	-3154.43	263.94	1444.01	709.42	-240.68	79.23	1310.52	-244.57	76.64	714.32
5.79000	-2460.38	182.47	103.07	-2587.73	177.08	86.62	-3614.65	285.68	829.23	-3371.31	264.58	358.39	-2904.48	43.58	46.71	-2893.34	48.80	65.61	-3783.18	100.47	927.92	-3737.23	132.52	710.26	-2683.74	162.56	1105.48	0.00	0.00	0.00	-2684.44	103.04	1441.61	-2793.70	227.55	1460.81	-2848.34	111.88	1561.72	-3147.87	263.20	1443.76	709.58	-239.18	79.03	1312.80	-244.47	75.57	714.68
5.80000	-2461.21	182.54	101.26	-2590.02	177.02	85.44	-3612.76	284.41	834.32	-3369.50	263.78	361.15	-2905.48	42.43	43.82	-2875.73	48.15	65.78	-3776.59	99.70	925.77	-3729.93	131.41	710.55	-2680.77	162.63	1106.12	0.00	0.00	0.00	-2676.35	103.42	1441.58	-2776.29	226.42	1458.71	-2840.63	111.69	1561.59	-3141.28	262.47	1443.51	709.61	-239.95	79.44	1311.41	-244.42	76.47	714.41
5.81000	-2462.25	182.62	99.41	-2592.41	176.98	84.25	-3610.83	283.15	839.38	-3367.66	262.99	363.90	-2841.14	40.61	49.94	-2862.50	46.66	64.85	-3769.89	98.92	923.60	-3722.55	130.31	710.80	-2671.59	162.10	1106.83	0.00	0.00	0.00	-2667.89	103.73	1441.41	-2758.27	225.16	1456.53	-2832.92	111.50	1561.45	-3134.65	261.73	1443.26	709.45	-241.06	79.15	1310.78	-244.66	76.84	714.88
5.82000	-2463.51	182.70	97.52	-2594.87	176.94	83.03	-3608.84	281.89	844.43	-3365.77	262.21	366.63	-2851.27	41.67	45.63	-2835.04	45.46	65.26	-3763.10	98.15	921.39	-3715.08	129.21	711.02	-2664.35	160.47	1107.38	0.00	0.00	0.00	-2659.09	103.98	1441.10	-2739.62	223.78	1454.25	-2825.20	111.31	1561.31	-3127.99	260.99	1443.01	709.46	-240.87	79.23	1310.92	-244.43	76.84	714.69
5.83000	-2464.98	182.80	95.59	-2597.39	176.91	81.81	-3606.82	280.62	849.44	-3363.84	261.43	369.35	-2794.82	42.44	48.61	-2825.87	44.50	62.05	-3756.21	97.37	919.15	-3707.52	128.10	711.21	-2668.97	161.60	1107.34	0.00	0.00	0.00	-2649.99	104.16	1440.67	-2720.34	222.26	1451.88	-2817.48	111.13	1561.16	-3121.31	260.25	1442.77	709.46	-240.76	79.20	1311.15	-244.94	76.58	714.24
5.84000	-2466.65	182.90	93.63	-2599.96	176.89	80.56	-3604.74	279.36	854.44	-3361.87	260.66	372.06	-2770.41	41.57	49.02	-2790.22	43.58	63.25	-3749.23	96.60	916.88	-3699.87	127.01	711.36	-2647.52	161.10	1108.75	0.00	0.00	0.00	-2640.62	104.26	1440.12	-2700.41	220.62	1449.42	-2809.75	110.94	1561.02	-3114.59	259.50	1442.53	710.42	-238.42	79.32	1312.95	-244.65	75.55	714.44
5.85000	-2468.52	183.02	91.64	-2602.56	176.88	79.31	-3602.62	278.09	859.40	-3359.85	259.90	374.75	-2724.78	40.21	52.71	-2773.52	42.51	60.00	-3742.14	95.82	914.58	-3692.14	125.91	711.48	-2660.44	160.50	1108.01	0.00	0.00	0.00	-2631.01	104.29	1439.47	-2679.82	218.85	1446.87	-2802.02	110.75	1560.87	-3107.85	258.76	1442.29	709.99	-239.93	79.34	1311.13	-244.56	76.27	714.53
5.86000	-2470.58	183.14	89.63	-2605.19	176.87	78.05	-3600.45	276.83	864.34	-3357.80	259.14	377.43	-2698.20	38.80	51.55	-2749.22	41.80	59.34	-3734.95	95.05	912.24	-3684.31	124.81	711.56	-2624.01	160.36	1109.83	0.00	0.00	0.00	-2621.21	104.24	1438.73	-2658.57	216.94	1444.22	-2794.29	110.57	1560.71	-3101.08	258.01	1442.05	708.98	-240.72	79.14	1310.88	-244.58	76.85	714.80
5.87000	-2472.82	183.27	87.59	-2607.83	176.88	76.78	-3598.23	275.57	869.25	-3355.70	258.38	380.09	-2680.38	39.15	50.55	-2723.83	40.22	58.04	-3727.66	94.28	909.88	-3676.40	123.71	711.61	-2639.31	160.14	1109.15	0.00	0.00	0.00	-2611.24	104.10	1437.90	-2636.66	214.89	1441.48	-2786.55	110.39	1560.56	-3094.27	257.26	1441.81	709.54	-240.82	79.18	1310.19	-244.44	76.59	714.93
5.88000	-2475.23	183.41	85.53	-2610.47	176.89	75.51	-3595.97	274.31	874.14	-3353.55	257.64	382.74	-2638.35	37.61	51.79	-2693.13	38.50	58.39	-3720.28	93.51	907.48	-3668.40	122.62	711.62	-2646.06	161.05	1109.06	0.00	0.00	0.00	-2601.14	103.89	1436.99	-2625.52	213.83	1440.09	-2778.81	110.20	1560.40	-3087.44	256.51	1441.58	709.38	-241.30	79.16	1310.00	-244.45	76.39	714.73
5.89000	-2477.82	183.56	83.45	-2613.09	176.91	74.24	-3593.65	273.04	878.99	-3351.37	256.89	385.37	-2619.48	34.63	49.54	-2679.11	36.55	54.75	-3712.79	92.74	905.05	-3660.31	121.53	711.60	-2631.45	160.03	1109.61	0.00	0.00	0.00	-2590.94	103.58	1436.01	-2614.30	213.22	1439.00	-2771.07	110.02	1560.24	-3080.58	255.76	1441.34	710.79	-240.11	78.70	1312.61	-244.56	75.63	715.43
5.90000	-2480.58	183.72	81.36	-2615.68	176.94	72.96	-3591.29	271.78	883.82	-3349.14	256.16	387.99	-2588.13	33.39	49.59	-2646.13	33.09	55.89	-3705.20	91.97	902.59	-3652.12	120.43	711.54	-2615.70	159.12	1109.24	0.00	0.00	0.00	-2580.68	103.18	1434.98	-2608.36	213.12	1438.63	-2763.32	109.84	1560.07	-3073.69	255.01	1441.11	709.32	-240.61	78.95	1311.08	-244.61	76.29	714.43
5.91000	-2483.49	183.88	79.26	-2618.23	176.97	71.68	-3588.89	270.52	888.62	-3346.86	255.42	390.60	-2558.61	32.12	49.57	-2628.75	30.43	55.33	-3697.50	91.20	900.09	-3643.85	119.34	711.45	-2615.24	158.78	1109.70	0.00	0.00	0.00	-2570.39	102.69	1433.90	-2603.01	213.12	1437.47	-2755.58	109.66	1559.90	-3066.77	254.25	1440.88	709.31	-240.93	79.14	1310.19	-244.53	76.53	713.98
5.92000	-2486.55	184.05	77.15	-2620.73	177.02	70.41	-3586.43	269.26	893.39	-3344.55	254.70	393.18	-2530.86	30.84	49.46	-2603.38	28.30	54.39	-3689.71	90.43	897.57	-3635.49	118.26	711.32	-2607.83	158.39	1109.23	0.00	0.00	0.00	-2560.11	102.10	1432.78	-2590.66	210.95	1437.14	-2747.83	109.48	1559.73	-3059.82	253.50	1440.66	709.30	-241.05	79.09	1311.09	-244.51	76.79	714.99
5.93000	-2489.76	184.23	75.04	-2623.16	177.08	69.14	-3583.92	268.01	898.12	-3342.19	253.98	395.76	-2504.80	29.55	49.27	-2578.91	26.26	53.48	-3681.81	89.66	895.01	-3627.03	117.17	711.15	-2603.78	157.37	1108.16	0.00	0.00	0.00	-2549.87	101.41	1431.63	-2583.50	210.30	1436.33	-2740.08	109.30	1559.56	-3052.85	252.74	1440.43	709.29	-240.82	79.11	1311.07	-244.31	76.70	714.89
5.94000	-2493.11	184.42	72.92	-2625.52	177.14	67.88	-3581.37	266.75	902.83	-3339.78	253.26	398.32	-2480.38	28.25	49.02	-2555.31	24.30	52.62	-3673.81	88.90	892.42	-3618.49	116.08	710.95	-2591.02	155.68	1107.91	0.00	0.00	0.00	-2539.71	100.61	1430.46	-2582.69	209.89	1435.69	-2732.32	109.13	1559.38	-3045.84	251.98	1440.21	716.67	-237.29	82.28	1305.07	-246.62	74.97	715.05
5.95000	-2496.60	184.61	70.81	-2627.78	177.21	66.63	-3578.76	265.49	907.51	-3337.33	252.55	400.86	-2457.53	26.95	48.71	-2532.57	22.43	51.80	-3665.71	88.13	889.80	-3609.85	115.00	710.71	-2587.68	155.32	1106.75	0.00	0.00	0.00	-2529.66	99.71	1429.28	-2583.61	209.28	1435.18	-2724.57	108.95	1559.20	-3038.81	251.22	1439.99	711.10	-240.07	79.92	1308.36	-245.26	76.16	714.76
5.96000	-2500.21	184.81	68.70	-2629.94	177.30	65.39	-3576.11	264.24	912.15	-3334.83	251.85	403.39	-2436.18	25.66	48.33	-2510.68	20.64	51.01	-3657.50	87.37	887.14	-3601.12	113.92	710.43	-2571.85	154.55	1106.98	0.00	0.00	0.00	-2519.76	98.70	1428.10	-2582.32	208.41	1435.33	-2716.81	108.78	1559.02	-3031.75	250.46	1439.77	710.24	-240.47	79.36	1309.98	-244.47	76.50	714.78
5.97000	-2503.94	185.02	66.60	-2631.97	177.39	64.16	-3573.40	262.99	916.76	-3332.29	251.15	405.90	-2416.26	24.36	47.90	-2489.63	18.92	50.27	-3649.19	86.60	884.45	-3592.29	112.84	710.11	-2561.05	152.99	1106.20	0.00	0.00	0.00	-2510.03	97.58	1426.93	-2565.18	205.86	1433.59	-2709.06	108.60	1558.83	-3024.66	249.70	1439.56	710.16	-240.61	79.47	1310.44	-244.67	76.41	714.66
5.98000	-2507.78	185.24	64.51	-2633.88	177.49	62.95	-3570.65	261.74	921.34	-3329.71	250.46	408.39	-2397.72	23.08	47.43	-2469.39	17.29	49.57	-3640.77	85.84	881.73	-3583.38	111.76	709.76	-2553.90	150.58	1105.18	0.00	0.00	0.00	-2500.52	96.34	1425.77	-2562.89	204.02	1432.78	-2701.30	108.43	1558.64	-3017.55	248.94	1439.34	708.82	-240.77	79.01	1310.71	-244.96	76.42	714.98
5.99000	-2511.74	185.46	62.43	-2635.65	177.60	61.76	-3567.84	260.49	925.89	-3327.08	249.77	410.87	-2380.47	21.81	46.91	-2449.96	15.73	48.90	-3632.25	85.08	878.98	-3574.37	110.68	709.37	-2551.48	149.64	1105.37	0.00	0.00	0.00	-2491.26	94.99	1424.64	-2560.77	202.70	1432.49	-2693.55	108.26	1558.45	-3010.41	248.18	1439.13	709.39	-240.69	78.46	1313.11	-244.14	75.25	714.36
6.00000	-2515.79	185.68	60.36	-2637.26	177.72	60.58	-3564.99	259.24	930.40	-3324.40	249.09	413.33	-2364.47	20.56	46.35	-2431.32	14.24	48.27	-3623.62	84.32	876.19	-3565.26	109.61	708.94	-2530.11	147.70	1104.92	0.00	0.00	0.00	-2482.28	93.51	1423.55	-2551.97	201.67	1432.06	-2685.79	108.09	1558.26	-3003.24	247.41	1438.93	709.33	-240.80	78.89	1311.46	-244.02	76.14	714.32
6.01000	-2519.94	185.92	58.32	-2638.70	177.85	59.43	-3562.08	257.99	934.88	-3321.68	248.41	415.78	-2349.64	19.34	45.76	-2413.45	12.83	47.68	-3614.89	83.56	873.37	-3556.06	108.53	708.48	-2531.24	147.01	1103.58	0.00	0.00	0.00	-2473.62	91.91	1422.50	-2535.62	199.82	1430.84	-2678.04	107.92	1558.06	-2996.04	246.65	1438.72	709.69	-240.87	79.38	1310.75	-244.33	76.79	714.20
6.02000	-2524.18	186.16	56.30	-2639.96	177.99	58.30	-3559.13	256.75	939.32	-3318.91	247.74	418.21	-2335.91	18.14	45.14	-2396.35	11.50	47.12	-3606.05	82.80	870.52	-3546.77	107.46	707.97	-2516.27	144.87	1102.75	0.00	0.00	0.00	-2465.32	90.17	1421.51	-2519.85	198.41	1429.33	-2670.28	107.76	1557.86	-2988.81	245.89	1438.52	710.04	-240.86	79.39	1310.27	-244.64	76.43	714.35
6.03000	-2528.51	186.40	54.31	-2641.03	178.14	57.20	-3556.12	255.51	943.73	-3316.10	247.07	420.62	-2323.23	16.97	44.50	-2379.99	10.23	46.60	-3597.11	82.04	867.63	-3537.38	106.39	707.43	-2502.88	143.34	1102.00	0.00	0.00	0.00	-2457.40	88.31	1420.58	-2514.64	196.85	1428.51	-2662.53	107.59	1557.65	-2981.56	245.12	1438.32	709.53	-240.95	79.14	1310.38	-244.73	76.63	714.82
6.04000	-2532.91	186.65	52.34	-2641.89	178.30	56.12	-3553.06	254.27	948.10	-3313.23	246.41	423.02	-2311.52	15.84	43.84	-2364.36	9.03	46.10	-3588.05	81.28	864.71	-3527.90	105.33	706.85	-2514.66	141.66	1100.39	0.00	0.00	0.00	-2449.90	86.32	1419.73	-2501.78	194.78	1427.88	-2654.78	107.42	1557.44	-2974.29	244.36	1438.12	709.35	-241.76	78.12	1312.70	-244.79	75.76	714.78
6.05000	-2537.38	186.91	50.41	-2642.53	178.48	55.07	-3549.95	253.03	952.43	-3310.33	245.76	425.40	-2300.72	14.75	43.18	-2349.45	7.90	45.65	-3578.89	80.52	861.76	-3518.32	104.26	706.23	-2524.09	140.98	1098.58	0.00	0.00	0.00	-2442.86	84.19	1418.96	-2496.75	192.07	1427.39	-2647.03	107.26	1557.23	-2966.98	243.59	1437.93	709.94	-241.08	79.04	1311.64	-244.46	76.35	715.04
6.06000	-2541.91	187.17	48.51	-2642.94	178.66	54.05	-3546.78	251.80	956.73	-3307.37	245.11	427.76	-2290.76	13.71	42.50	-2335.25	6.84	45.22	-3569.62	79.77	858.78	-3508.65	103.20	705.57	-2493.68	138.12	1098.70	0.00	0.00	0.00	-2436.31	81.92	1418.28	-2502.72	190.51	1426.63	-2639.28	107.10	1557.02	-2959.65	242.82	1437.73	709.44	-241.09	79.28	1310.10	-244.40	76.51	714.80
6.07000	-2546.51	187.44	46.65	-2643.10	178.85	53.07	-3543.57	250.56	960.99	-3304.37	244.46	430.11	-2281.57	12.71	41.83	-2321.73	5.84	44.82	-3560.25	79.01	855.76	-3498.87	102.14	704.87	-2482.55	136.61	1097.06	0.00	0.00	0.00	-2430.28	79.50	1417.71	-2495.85	186.49	1425.58	-2631.54	106.94	1556.81	-2952.30	242.06	1437.54	709.41	-241.19	79.34	1310.90	-244.82	76.63	714.54
6.08000	-2551.15	187.71	44.83	-2643.00	179.05	52.12	-3540.30	249.34	965.21	-3301.32	243.82	432.44	-2273.10	11.76	41.16	-2308.88	4.90	44.46	-3550.76	78.26	852.70	-3489.01	101.08	704.13	-2487.62	133.05	1095.57	0.00	0.00	0.00	-2424.82	76.94	1417.24	-2469.76	184.22	1424.26	-2623.80	106.78	1556.59	-2944.92	241.29	1437.36	710.21	-241.02	79.51	1311.19	-244.67	76.88	714.41
6.09000	-2555.84	187.99	43.05	-2642.64	179.27	51.21	-3536.98	248.11	969.40	-3298.22	243.19	434.75	-2265.27	10.88	40.50	-2296.70	4.02	44.12	-3541.17	77.50	849.61	-3479.04	100.02	703.36	-2471.17	132.52	1094.82	0.00	0.00	0.00	-2419.95	74.23	1416.90	-2459.35	181.88	1423.72	-2616.06	106.62	1556.36	-2937.51	240.53	1437.17	710.16	-242.15	78.12	1313.00	-244.40	75.63	714.22
6.10000	-2560.57	188.27	41.33	-2641.99	179.49	50.35	-3533.60	246.89	973.54	-3295.08	242.56	437.04	-2258.03	10.05	39.85	-2285.16	3.21	43.82	-3531.46	76.75	846.49	-3468.98	98.97	702.54	-2469.86	130.86	1093.94	0.00	0.00	0.00	-2415.71	71.37	1416.69	-2457.88	179.57	1423.95	-2608.32	106.46	1556.14	-2930.07	239.76	1436.99	709.40	-241.23	78.76	1311.13	-244.82	76.13	714.49
6.11000	-2565.33	188.55	39.65	-2641.04	179.73	49.52	-3530.18	245.66	977.64	-3291.89	241.94	439.32	-2251.29	9.29	39.22	-2274.25	2.45	43.54	-3521.65	76.00	843.34	-3458.82	97.92	701.68	-2478.79	128.51	1092.21	0.00	0.00	0.00	-2412.13	68.36	1416.62	-2445.96	176.83	1423.75	-2600.59	106.30	1555.91	-2922.62	238.99	1436.82	709.22	-240.77	79.10	1310.52	-244.81	76.55	714.47
6.12000	-2570.12	188.84	38.02	-2639.78	179.97	48.73	-3526.69	244.45	981.71	-3288.64	241.32	441.58	-2245.00	8.60	38.62	-2263.95	1.75	43.28	-3511.72	75.25	840.15	-3448.56	96.87	700.78	-2463.54	127.39	1090.36	0.00	0.00	0.00	-2409.25	65.18	1416.70	-2446.57	173.89	1423.60	-2592.86	106.15	1555.68	-2915.13	238.23	1436.64	709.68	-240.63	79.26	1310.88	-244.77	76.66	714.54
6.13000	-2574.93	189.14	36.45	-2638.21	180.23	47.99	-3523.16	243.23	985.73	-3285.35	240.71	443.82	-2239.09	7.98	38.05	-2254.25	1.10	43.05	-3501.69	74.50	836.92	-3438.20	95.82	699.84	-2437.88	125.89	1090.70	0.00	0.00	0.00	-2407.11	61.85	1416.93	-2443.27	171.60	1422.74	-2585.13	106.00	1555.44	-2907.62	237.46	1436.47	708.49	-240.95	79.09	1310.48	-244.60	76.72	715.08
6.14000	-2579.80	189.44	34.94	-2636.30	180.50	47.30	-3519.57	242.02	989.72	-3282.02	240.10	446.04	-2233.50	7.45	37.51	-2245.15	0.51	42.85	-3491.54	73.75	833.67	-3427.74	94.77	698.86	-2430.49	123.48	1090.20	0.00	0.00	0.00	-2405.73	58.35	1417.34	-2440.05	169.01	1422.43	-2577.41	105.84	1555.21	-2900.09	236.70	1436.30	709.83	-240.54	78.58	1312.83	-244.27	75.46	714.91
6.15000	-2629.78	190.90	25.56	-2634.04	180.78	46.66	-3515.93	240.81	993.66	-3278.63	239.50	448.25	-2228.16	6.99	37.02	-2236.61	-0.03	42.67	-3481.29	73.01	830.37	-3417.19	93.73	697.84	-2426.54	120.88	1089.42	0.00	0.00	0.00	-2405.15	54.68	1417.92	-2428.98	166.18	1422.70	-2569.70	105.69	1554.97	-2892.53	235.93	1436.14	709.57	-241.04	78.95	1311.18	-244.77	76.12	714.73
6.16000	-2602.19	189.93	29.33	-2631.42	181.07	46.07	-3512.23	239.61	997.56	-3275.19	238.90	450.43	-2223.00	6.62	36.57	-2228.63	-0.51	42.52	-3470.92	72.26	827.05	-3406.53	92.69	696.78	-2414.12	117.71	1088.91	0.00	0.00	0.00	-2400.68	51.56	1417.69	-2413.57	163.12	1422.65	-2561.99	105.54	1554.72	-2884.94	235.17	1435.97	710.34	-241.02	79.47	1310.27	-244.78	76.46	714.69
6.17000	-2614.25	190.44	27.45	-2628.42	181.38	45.54	-3508.48	238.41	1001.42	-3271.71	238.31	452.60	-2217.95	6.35	36.17	-2221.19	-0.95	42.38	-3460.44	71.52	823.69	-3395.78	91.65	695.68	-2394.99	115.46	1088.43	0.00	0.00	0.00	-2411.61	48.82	1419.18	-2406.94	160.75	1423.14	-2554.28	105.40	1554.48	-2877.34	234.40	1435.82	710.23	-240.83	79.54	1310.11	-244.95	76.44	714.87
6.18000	-2596.64	190.46	29.69	-2625.05	181.69	45.06	-3504.67	237.21	1005.23	-3268.17	237.72	454.75	-2212.96	6.17	35.83	-2214.28	-1.35	42.27	-3449.84	70.77	820.29	-3384.92	90.61	694.53	-2396.85	113.86	1089.08	0.00	0.00	0.00	-2402.43	46.80	1419.93	-2391.12	158.05	1422.95	-2546.58	105.25	1554.23	-2869.70	233.64	1435.66	709.78	-241.04	79.25	1310.67	-244.76	76.71	714.82
6.19000	-2615.08	190.87	25.78	-2621.28	182.02	44.63	-3500.81	236.02	1009.00	-3264.59	237.14	456.88	-2207.96	6.09	35.56	-2207.89	-1.69	42.18	-3439.13	70.03	816.86	-3373.97	89.58	693.34	-2394.11	110.11	1089.13	0.00	0.00	0.00	-2397.61	44.90	1420.34	-2380.02	155.89	1423.28	-2538.89	105.10	1553.98	-2862.05	232.88	1435.51	710.28	-241.67	78.09	1312.91	-244.38	75.61	714.58
6.20000	-2604.80	192.09	26.91	-2629.44	183.73	43.59	-3496.90	234.83	1012.73	-3260.95	236.57	458.99	-2202.87	6.11	35.34	-2201.99	-1.99	42.11	-3428.31	69.29	813.39	-3362.91	88.55	692.11	-2374.81	108.82	1090.68	0.00	0.00	0.00	-2385.18	42.54	1420.89	-2376.48	153.66	1424.49	-2531.20	104.96	1553.72	-2854.37	232.11	1435.36	709.60	-241.16	78.74	1311.19	-244.72	76.34	714.62
6.21000	-2590.93	191.27	28.49	-2610.40	184.43	46.66	-3492.92	233.64	1016.41	-3257.27	235.99	461.08	-2197.63	6.24	35.21	-2196.58	-2.25	42.06	-3417.38	68.55	809.89	-3351.75	87.52	690.84	-2376.25	105.21	1091.51	0.00	0.00	0.00	-2373.97	39.75	1422.43	-2376.10	150.30	1426.00	-2523.52	104.82	1553.46	-2846.66	231.35	1435.21	710.04	-240.89	79.21	1310.54	-244.56	76.77	714.99
6.22000	-2590.60	191.29	28.53	-2587.49	184.52	49.82	-3488.89	232.46	1020.05	-3253.53	235.43	463.15	-2182.13	7.45	35.80	-2191.64	-2.47	42.02	-3406.33	67.81	806.36	-3340.49	86.50	689.53	-2350.82	102.04	1093.27	0.00	0.00	0.00	-2358.47	36.70	1422.88	-2368.83	148.93	1426.57	-2515.85	104.68	1553.20	-2838.93	230.59	1435.07	710.03	-241.06	79.26	1310.72	-244.18	76.75	714.34
6.23000	-2600.65	190.13	26.55	-2635.46	184.04	39.78	-3484.81	231.29	1023.64	-3249.74	234.87	465.21	-2179.65	6.25	33.95	-2187.15	-2.64	42.01	-3395.16	67.07	802.79	-3329.12	85.47	688.17	-2347.71	100.00	1094.79	0.00	0.00	0.00	-2349.74	34.83	1423.88	-2365.21	146.36	1427.75	-2508.18	104.54	1552.94	-2831.18	229.83	1434.93	709.79	-240.92	79.29	1310.75	-244.59	76.65	714.74
6.24000	-2593.89	191.96	27.23	-2623.34	182.30	40.32	-3480.67	230.11	1027.18	-3245.91	234.31	467.24	-2177.62	6.04	34.41	-2183.11	-2.78	42.01	-3383.88	66.33	799.18	-3317.66	84.45	686.77	-2329.87	97.70	1096.94	0.00	0.00	0.00	-2345.08	32.54	1424.97	-2357.76	143.75	1428.56	-2500.52	104.40	1552.67	-2823.40	229.07	1434.80	710.18	-241.75	78.19	1312.61	-244.96	75.77	714.91
6.25000	-2594.81	192.08	26.02	-2601.96	182.00	41.41	-3476.47	228.95	1030.68	-3242.02	233.76	469.25	-2166.82	6.94	35.59	-2179.49	-2.88	42.02	-3372.49	65.60	795.54	-3306.09	83.44	685.33	-2336.83	94.87	1098.57	0.00	0.00	0.00	-2340.07	30.94	1426.50	-2350.33	141.25	1429.36	-2492.87	104.26	1552.40	-2815.60	228.32	1434.66	709.73	-241.36	78.81	1311.35	-244.64	76.36	715.07
6.26000	-2605.70	192.18	21.81	-2608.35	183.01	37.49	-3472.22	227.78	1034.13	-3238.08	233.22	471.25	-2197.68	6.42	28.56	-2176.28	-2.95	42.05	-3360.98	64.86	791.87	-3294.42	82.42	683.84	-2340.32	92.44	1100.44	0.00	0.00	0.00	-2324.64	29.82	1427.99	-2342.92	138.88	1430.16	-2485.22	104.13	1552.12	-2807.78	227.56	1434.54	710.46	-240.90	79.42	1310.67	-244.65	76.63	715.01
6.27000	-2593.30	193.43	20.86	-2589.88	183.47	39.36	-3467.91	226.62	1037.53	-3234.09	232.68	473.22	-2193.02	6.61	30.63	-2173.47	-2.98	42.10	-3349.35	64.13	788.15	-3282.64	81.41	682.31	-2344.74	90.86	1102.27	0.00	0.00	0.00	-2321.21	28.09	1429.20	-2335.54	136.62	1430.95	-2477.59	103.99	1551.85	-2799.94	226.81	1434.41	709.90	-240.72	79.34	1311.00	-244.38	76.76	714.98
6.28000	-2576.45	194.83	18.65	-2570.23	184.11	42.79	-3463.54	225.47	1040.89	-3230.04	232.14	475.18	-2165.08	7.76	34.30	-2171.04	-2.98	42.16	-3337.61	63.39	784.41	-3270.76	80.40	680.74	-2312.85	89.76	1104.83	0.00	0.00	0.00	-2309.84	26.20	1430.77	-2328.18	134.47	1431.74	-2469.96	103.86	1551.57	-2792.07	226.05	1434.29	709.70	-240.99	79.22	1311.07	-244.57	76.86	714.53
6.29000	-2575.90	196.96	16.87	-2557.08	185.26	45.53	-3459.11	224.32	1044.19	-3225.95	231.61	477.11	-2113.04	9.61	45.41	-2168.98	-2.95	42.23	-3325.74	62.66	780.62	-3258.78	79.40	679.12	-2310.50	87.16	1106.75	0.00	0.00	0.00	-2298.02	24.70	1431.93	-2320.85	132.44	1432.51	-2462.34	103.73	1551.29	-2784.18	225.30	1434.18	709.61	-238.60	79.21	1305.43	-245.46	75.33	714.72
6.30000	-2570.43	198.97	14.06	-2539.45	186.69	49.39	-3454.63	223.18	1047.45	-3221.80	231.09	479.03	-2177.86	6.28	31.66	-2167.28	-2.89	42.31	-3313.77	61.93	776.80	-3246.69	78.39	677.46	-2298.47	86.19	1107.31	0.00	0.00	0.00	-2287.65	23.62	1433.20	-2313.53	130.52	1433.29	-2454.73	103.60	1551.00	-2776.26	224.55	1434.06	709.43	-240.26	79.05	1309.31	-245.03	76.29	714.90
6.31000	-2549.30	200.41	18.63	-2514.64	186.61	56.01	-3450.08	222.04	1050.65	-3217.60	230.57	480.92	-2157.14	8.46	36.70	-2165.91	-2.80	42.40	-3301.67	61.20	772.95	-3234.49	77.39	675.75	-2291.64	86.16	1107.83	0.00	0.00	0.00	-2277.99	22.59	1434.75	-2306.24	128.72	1434.05	-2447.13	103.48	1550.71	-2768.33	223.80	1433.95	710.07	-240.84	79.34	1311.00	-244.42	76.83	714.70
6.32000	-2529.85	199.83	25.51	-2504.30	186.80	62.01	-3445.48	220.90	1053.81	-3213.35	230.05	482.80	-2184.74	9.52	30.46	-2164.87	-2.68	42.50	-3289.45	60.47	769.06	-3222.19	76.40	674.00	-2279.15	84.68	1109.07	0.00	0.00	0.00	-2276.97	20.85	1436.42	-2298.98	127.02	1434.81	-2439.54	103.35	1550.42	-2760.37	223.05	1433.85	709.55	-240.83	79.19	1310.38	-244.12	76.80	714.77
6.33000	-2509.24	198.64	31.08	-2484.21	185.56	67.98	-3440.82	219.78	1056.92	-3209.05	229.54	484.65	-2165.31	8.20	32.45	-2164.13	-2.54	42.61	-3277.12	59.75	765.13	-3209.79	75.40	672.21	-2282.13	83.73	1109.16	0.00	0.00	0.00	-2268.85	18.97	1438.27	-2291.73	125.42	1435.56	-2431.96	103.23	1550.13	-2752.39	222.31	1433.75	710.06	-240.88	79.39	1310.13	-244.22	76.59	714.90
6.34000	-2468.70	198.85	39.65	-2458.01	185.12	73.39	-3436.10	218.65	1059.97	-3204.69	229.04	486.48	-2173.96	7.62	33.69	-2163.69	-2.38	42.73	-3264.67	59.02	761.17	-3197.27	74.41	670.37	-2273.59	82.08	1109.43	0.00	0.00	0.00	-2263.40	17.79	1439.23	-2284.51	123.94	1436.31	-2424.39	103.10	1549.83	-2744.39	221.56	1433.65	710.31	-243.11	77.69	1312.81	-244.18	75.41	714.47
6.35000	-2442.83	198.37	44.02	-2460.07	184.07	72.78	-3431.33	217.54	1062.97	-3200.28	228.54	488.30	-2193.42	6.89	29.18	-2163.54	-2.20	42.85	-3252.09	58.30	757.17	-3184.66	73.42	668.48	-2274.05	82.16	1110.38	0.00	0.00	0.00	-2253.97	17.64	1439.89	-2277.31	122.55	1437.05	-2416.83	102.98	1549.53	-2736.37	220.82	1433.55	710.73	-241.67	79.07	1311.94	-244.53	76.32	714.22
6.36000	-2408.82	197.43	48.19	-2422.86	183.33	78.54	-3426.49	216.42	1065.92	-3195.81	228.04	490.09	-2180.31	7.84	33.22	-2163.65	-1.99	42.98	-3239.40	57.57	753.14	-3171.93	72.44	666.55	-2262.91	81.97	1110.62	0.00	0.00	0.00	-2244.08	17.44	1441.54	-2270.13	121.27	1437.78	-2409.28	102.86	1549.22	-2728.32	220.08	1433.47	709.90	-241.04	79.39	1310.67	-244.73	76.59	714.69
6.37000	-2377.05	196.26	52.42	-2395.20	182.54	81.32	-3421.60	215.32	1068.82	-3191.30	227.55	491.86	-2162.20	10.04	35.16	-2164.01	-1.77	43.12	-3226.59	56.85	749.06	-3159.10	71.46	664.57	-2250.99	81.90	1110.30	0.00	0.00	0.00	-2230.64	16.45	1442.37	-2262.97	120.09	1438.50	-2401.74	102.74	1548.92	-2720.26	219.34	1433.38	709.51	-241.00	79.27	1310.54	-244.58	76.53	714.20
6.38000	-2364.14	194.58	52.80	-2371.46	179.96	82.18	-3416.64	214.22	1071.66	-3186.72	227.07	493.60	-2147.47	9.28	38.64	-2164.61	-1.53	43.26	-3213.65	56.13	744.96	-3146.16	70.48	662.55	-2247.68	81.01	1110.97	0.00	0.00	0.00	-2214.97	15.85	1442.77	-2255.83	119.01	1439.22	-2394.22	102.63	1548.61	-2712.17	218.60	1433.30	710.01	-240.85	79.41	1310.75	-244.68	76.67	714.66
6.39000	-2342.03	191.36	52.40	-2368.20	177.79	79.08	-3411.62	213.12	1074.45	-3182.10	226.59	495.33	-2185.63	8.12	31.52	-2165.43	-1.28	43.41	-3200.60	55.41	740.81	-3133.11	69.50	660.48	-2232.85	81.33	1110.83	0.00	0.00	0.00	-2211.21	15.47	1443.34	-2248.71	118.02	1439.93	-2386.70	102.51	1548.29	-2704.06	217.87	1433.22	710.21	-242.70	77.74	1312.80	-244.56	75.63	714.23
6.40000	-2315.54	188.78	52.90	-2330.40	174.15	81.00	-3406.55	212.04	1077.19	-3177.42	226.11	497.04	-2163.17	8.16	36.56	-2166.46	-1.01	43.55	-3187.42	54.69	736.63	-3119.95	68.53	658.36	-2228.38	82.16	1110.70	0.00	0.00	0.00	-2209.45	15.21	1444.13	-2241.62	117.13	1440.63	-2379.20	102.40	1547.98	-2695.93	217.13	1433.15	709.27	-241.44	78.64	1311.62	-244.67	76.38	714.29
6.41000	-2314.29	186.33	48.20	-2332.01	172.10	75.35	-3401.41	210.96	1079.87	-3172.68	225.64	498.72	-2160.98	8.56	38.07	-2167.68	-0.72	43.70	-3174.12	53.98	732.41	-3106.68	67.56	656.20	-2214.25	81.83	1111.05	0.00	0.00	0.00	-2200.26	14.78	1444.77	-2234.54	116.34	1441.32	-2371.71	102.29	1547.66	-2687.78	216.40	1433.08	709.38	-241.08	79.22	1310.40	-244.73	76.47	714.81
6.42000	-2294.77	183.05	46.06	-2304.46	169.87	74.05	-3396.22	209.88	1082.49	-3167.89	225.18	500.38	-2163.18	11.90	37.97	-2169.08	-0.43	43.85	-3160.70	53.26	728.16	-3093.31	66.60	653.99	-2226.58	81.41	1110.89	0.00	0.00	0.00	-2191.40	14.23	1445.61	-2227.48	115.63	1442.01	-2364.23	102.18	1547.34	-2679.61	215.67	1433.02	709.24	-240.99	79.12	1310.13	-244.61	76.41	714.75
6.43000	-2275.71	180.12	43.40	-2295.95	166.70	68.29	-3390.96	208.81	1085.06	-3163.05	224.72	502.02	-2136.04	11.39	43.76	-2170.65	-0.13	44.01	-3147.16	52.55	723.86	-3079.82	65.63	651.74	-2216.39	80.49	1111.06	0.00	0.00	0.00	-2182.75	13.79	1446.33	-2220.45	115.02	1442.69	-2356.76	102.07	1547.01	-2671.42	214.95	1432.96	709.38	-241.02	79.18	1310.15	-244.25	76.58	714.37
6.44000	-2262.14	178.28	39.72	-2271.69	164.59	65.55	-3385.64	207.75	1087.57	-3158.15	224.26	503.64	-2165.77	10.72	38.87	-2172.36	0.18	44.16	-3133.49	51.84	719.53	-3066.23	64.68	649.43	-2199.97	80.83	1111.40	0.00	0.00	0.00	-2174.30	13.46	1446.94	-2213.43	114.49	1443.36	-2349.31	101.97	1546.68	-2663.21	214.23	1432.90	710.77	-245.13	76.88	1312.63	-244.44	75.65	714.83
6.45000	-2231.73	177.49	38.49	-2255.27	162.07	61.55	-3380.26	206.69	1090.03	-3153.19	223.81	505.23	-2154.12	13.36	41.57	-2174.21	0.50	44.31	-3119.70	51.12	715.17	-3052.52	63.72	647.08	-2191.57	80.30	1111.61	0.00	0.00	0.00	-2166.05	13.24	1447.45	-2206.43	114.05	1444.02	-2341.87	101.86	1546.35	-2654.98	213.50	1432.85	710.29	-242.15	78.54	1311.06	-244.74	76.32	714.48
6.46000	-2215.85	175.40	34.25	-2225.67	160.50	60.01	-3374.82	205.64	1092.43	-3148.18	223.36	506.81	-2154.68	12.53	43.33	-2176.18	0.82	44.45	-3105.78	50.41	710.76	-3038.71	62.77	644.69	-2170.86	80.71	1112.36	0.00	0.00	0.00	-2157.99	13.13	1447.85	-2199.45	113.70	1444.67	-2334.45	101.76	1546.02	-2646.73	212.79	1432.80	709.86	-240.80	79.37	1310.58	-244.67	76.73	714.86
6.47000	-2189.30	174.85	33.42	-2211.28	159.88	55.14	-3369.31	204.60	1094.77	-3143.12	222.92	508.36	-2205.25	11.98	33.78	-2178.26	1.14	44.60	-3091.74	49.70	706.32	-3024.78	61.82	642.24	-2190.12	80.24	1111.38	0.00	0.00	0.00	-2150.11	13.12	1448.16	-2192.49	113.43	1445.31	-2327.04	101.66	1545.68	-2638.46	212.07	1432.76	709.84	-240.72	79.41	1311.07	-244.50	76.97	714.67
6.48000	-2168.75	174.25	31.53	-2203.08	158.52	49.64	-3363.74	203.56	1097.05	-3137.99	222.49	509.88	-2147.58	12.51	44.13	-2180.43	1.47	44.74	-3077.58	49.00	701.84	-3010.74	60.88	639.75	-2178.96	80.47	1111.01	0.00	0.00	0.00	-2142.40	13.22	1448.38	-2185.55	113.24	1445.95	-2319.64	101.56	1545.34	-2630.17	211.36	1432.72	709.38	-240.73	79.23	1310.59	-244.61	76.73	714.97
6.49000	-2142.40	173.82	32.14	-2174.04	157.62	48.78	-3358.12	202.54	1099.27	-3132.81	222.05	511.39	-2142.52	10.28	46.57	-2182.68	1.80	44.87	-3063.29	48.29	697.33	-2996.59	59.94	637.20	-2165.69	80.17	1110.93	0.00	0.00	0.00	-2134.86	13.41	1448.51	-2178.63	113.13	1446.58	-2312.26	101.47	1545.00	-2621.86	210.65	1432.69	711.64	-241.96	79.63	1310.57	-244.14	76.75	714.45
6.50000	-2103.96	171.93	34.34	-2135.65	157.11	51.27	-3352.42	201.51	1101.43	-3127.58	221.63	512.87	-2154.02	12.34	42.11	-2184.99	2.12	45.00	-3048.87	47.59	692.78	-2982.33	59.00	634.61	-2161.35	79.67	1110.33	0.00	0.00	0.00	-2127.47	13.69	1448.56	-2171.72	113.10	1447.20	-2304.89	101.37	1544.65	-2613.53	209.94	1432.66	711.12	-241.40	79.55	1310.80	-244.42	76.71	713.87
6.51000	-2056.95	169.76	36.06	-2107.68	155.38	49.21	-3346.67	200.50	1103.53	-3122.29	221.20	514.33	-2131.18	11.46	45.46	-2187.34	2.44	45.13	-3034.33	46.88	688.18	-2967.96	58.06	631.98	-2154.84	79.48	1109.87	0.00	0.00	0.00	-2120.22	14.07	1448.53	-2164.83	113.14	1447.81	-2297.54	101.28	1544.30	-2605.18	209.23	1432.64	710.30	-240.77	79.51	1310.48	-244.68	76.51	714.91
6.52000	-2018.53	167.68	37.19	-2046.88	154.88	57.22	-3340.85	199.49	1105.58	-3116.94	220.79	515.77	-2156.50	10.37	40.19	-2189.73	2.76	45.24	-3019.67	46.18	683.55	-2953.47	57.13	629.29	-2146.39	79.39	1108.70	0.00	0.00	0.00	-2113.12	14.53	1448.43	-2157.96	113.26	1448.41	-2290.21	101.19	1543.95	-2596.81	208.53	1432.62	709.56	-240.55	79.24	1310.35	-244.74	76.67	714.35
6.53000	-1987.82	165.98	39.22	-2065.91	153.45	48.84	-3334.97	198.49	1107.56	-3111.53	220.37	517.18	-2165.15	7.60	37.36	-2192.14	3.07	45.35	-3004.87	45.48	678.89	-2938.87	56.21	626.55	-2131.91	78.90	1108.06	0.00	0.00	0.00	-2106.14	15.09	1448.27	-2151.11	113.46	1449.00	-2282.89	101.10	1543.60	-2588.42	207.83	1432.60	709.75	-240.88	79.36	1310.20	-244.89	76.43	714.30
6.54000	-1963.93	164.97	43.64	-2003.50	152.49	56.13	-3329.03	197.50	1109.48	-3106.07	219.97	518.57	-2183.33	5.91	33.28	-2194.56	3.38	45.45	-2989.95	44.78	674.18	-2924.15	55.29	623.76	-2144.54	79.23	1107.34	0.00	0.00	0.00	-2099.29	15.73	1448.05	-2144.27	113.72	1449.58	-2275.58	101.01	1543.24	-2580.02	207.14	1432.59	711.75	-241.82	79.59	1310.13	-244.93	76.34	714.70
6.55000	-1946.02	164.96	51.92	-1970.90	153.15	61.84	-3323.02	196.52	1111.33	-3100.55	219.56	519.93	-2166.45	3.74	35.17	-2196.96	3.67	45.54	-2974.90	44.08	669.44	-2909.33	54.37	620.93	-2124.24	79.50	1106.35	0.00	0.00	0.00	-2092.54	16.45	1447.77	-2137.46	114.06	1450.15	-2268.30	100.92	1542.88	-2571.60	206.45	1432.59	709.93	-241.06	79.27	1310.37	-244.45	76.72	715.14
6.56000	-1941.98	166.54	59.77	-1954.84	151.75	64.28	-3316.95	195.54	1113.13	-3094.97	219.17	521.27	-2167.94	6.27	33.81	-2199.34	3.96	45.62	-2959.72	43.39	664.66	-2894.38	53.45	618.04	-2112.44	78.38	1105.35	0.00	0.00	0.00	-2085.91	17.24	1447.44	-2130.65	114.46	1450.72	-2261.03	100.84	1542.51	-2563.15	205.76	1432.59	709.91	-240.88	79.40	1309.92	-244.84	76.31	714.98
6.57000	-1919.53	164.53	65.49	-1952.10	149.88	63.13	-3310.81	194.57	1114.86	-3089.33	218.77	522.59	-2181.83	2.62	32.06	-2201.68	4.23	45.68	-2944.41	42.69	659.84	-2879.33	52.54	615.11	-2110.28	79.48	1104.11	0.00	0.00	0.00	-2079.36	18.12	1447.06	-2123.87	114.93	1451.27	-2253.77	100.76	1542.14	-2554.69	205.07	1432.59	709.36	-241.29	79.10	1310.23	-244.68	76.45	715.10
6.58000	-1891.77	164.67	72.70	-1924.36	151.22	73.74	-3304.61	193.61	1116.52	-3083.63	218.38	523.89	-2170.21	2.89	34.61	-2203.97	4.49	45.74	-2928.98	42.00	654.98	-2864.16	51.63	612.12	-2103.95	80.04	1102.33	0.00	0.00	0.00	-2072.91	19.07	1446.65	-2117.10	115.47	1451.81	-2246.53	100.68	1541.77	-2546.22	204.39	1432.60	709.55	-241.32	79.10	1310.78	-244.85	76.51	714.99
6.59000	-1872.07	164.57	78.73	-1894.16	151.13	80.42	-3298.34	192.66	1118.13	-3077.88	218.00	525.16	-2132.50	5.37	40.64	-2206.18	4.74	45.78	-2913.42	41.31	650.08	-2848.87	50.73	609.09	-2085.76	80.85	1101.06	0.00	0.00	0.00	-2066.53	20.08	1446.20	-2110.35	116.06	1452.35	-2239.32	100.60	1541.40	-2537.72	203.71	1432.62	711.72	-242.14	79.64	1310.53	-244.82	76.63	714.89
6.60000	-1857.64	165.50	85.72	-1868.80	151.52	87.26	-3292.01	191.72	1119.67	-3072.07	217.62	526.40	-2146.56	4.20	39.41	-2208.32	4.96	45.80	-2897.72	40.62	645.15	-2833.47	49.83	606.00	-2093.21	80.55	1100.17	0.00	0.00	0.00	-2060.22	21.17	1445.71	-2103.61	116.72	1452.87	-2232.11	100.52	1541.02	-2529.21	203.04	1432.64	710.22	-241.45	79.30	1310.34	-244.82	76.48	714.95
6.61000	-1836.11	163.38	93.12	-1859.42	149.06	90.20	-3285.61	190.78	1121.14	-3066.20	217.24	527.62	-2164.71	4.53	33.98	-2210.35	5.17	45.82	-2881.90	39.93	640.18	-2817.95	48.94	602.86	-2095.51	81.79	1097.61	0.00	0.00	0.00	-2053.98	22.32	1445.21	-2096.88	117.44	1453.39	-2224.93	100.45	1540.64	-2520.67	202.37	1432.67	709.11	-241.16	79.16	1309.82	-244.72	76.31	715.13
6.62000	-1817.06	162.11	99.84	-1827.55	149.43	99.58	-3279.15	189.85	1122.55	-3060.27	216.87	528.82	-2137.68	4.21	40.96	-2212.28	5.36	45.81	-2865.94	39.24	635.16	-2802.31	48.05	599.67	-2087.39	82.65	1096.67	0.00	0.00	0.00	-2047.79	23.54	1444.68	-2090.18	118.22	1453.89	-2217.77	100.38	1540.26	-2512.13	201.70	1432.70	708.88	-240.82	79.09	1310.25	-244.53	76.53	714.25
6.63000	-1800.45	162.32	105.06	-1821.58	146.36	101.44	-3272.62	188.94	1123.89	-3054.28	216.51	529.99	-2178.65	3.12	33.96	-2214.08	5.53	45.79	-2849.86	38.56	630.11	-2786.56	47.16	596.43	-2069.27	83.32	1095.94	0.00	0.00	0.00	-2041.64	24.81	1444.14	-2083.49	119.06	1454.38	-2210.62	100.31	1539.88	-2503.56	201.03	1432.73	709.30	-240.94	79.08	1310.69	-244.28	76.81	714.17
6.64000	-1784.82	161.44	109.97	-1816.42	149.17	105.21	-3266.03	188.03	1125.16	-3048.23	216.15	531.14	-2162.42	3.98	36.27	-2215.73	5.68	45.75	-2833.64	37.87	625.02	-2770.69	46.28	593.14	-2057.59	83.78	1094.71	0.00	0.00	0.00	-2035.53	26.14	1443.59	-2076.81	119.95	1454.86	-2203.49	100.24	1539.49	-2494.98	200.37	1432.77	711.63	-242.33	79.76	1311.16	-244.42	76.94	714.78
6.65000	-1770.16	160.13	113.91	-1782.88	145.14	111.79	-3259.37	187.12	1126.37	-3042.12	215.79	532.26	-2159.78	2.35	35.27	-2217.24	5.80	45.70	-2817.29	37.19	619.89	-2754.70	45.40	589.80	-2064.41	84.45	1093.58	0.00	0.00	0.00	-2029.45	27.53	1443.03	-2070.14	120.89	1455.34	-2196.39	100.17	1539.10	-2486.38	199.72	1432.82	709.52	-241.52	79.28	1310.94	-244.81	76.69	714.00
6.66000	-1757.70	158.84	116.71	-1789.00	147.41	111.32	-3252.64	186.23	1127.51	-3035.95	215.44	533.36	-2174.93	3.36	33.17	-2218.57	5.90	45.62	-2800.81	36.51	614.72	-2738.60	44.52	586.40	-2047.92	86.64	1092.95	0.00	0.00	0.00	-2023.38	28.96	1442.48	-2063.50	121.88	1455.80	-2189.30	100.11	1538.70	-2477.76	199.06	1432.87	709.44	-240.72	79.28	1310.36	-244.47	76.60	714.32
6.67000	-1746.92	157.48	118.12	-1778.70	146.41	112.11	-3245.85	185.35	1128.58	-3029.72	215.09	534.43	-2144.49	3.11	39.09	-2219.71	5.97	45.53	-2784.20	35.83	609.52	-2722.37	43.65	582.96	-2044.31	86.71	1091.70	0.00	0.00	0.00	-2017.33	30.45	1441.92	-2056.86	122.93	1456.25	-2182.23	100.05	1538.30	-2469.13	198.42	1432.93	709.95	-240.71	79.39	1310.51	-244.48	76.70	715.05
6.68000	-1738.06	156.45	118.01	-1771.43	147.06	111.26	-3238.98	184.47	1129.58	-3023.43	214.75	535.48	-2168.13	3.25	35.27	-2220.66	6.01	45.41	-2767.45	35.15	604.27	-2706.03	42.79	579.46	-2036.87	87.57	1090.48	0.00	0.00	0.00	-2011.28	31.98	1441.38	-2050.24	124.02	1456.69	-2175.18	99.98	1537.90	-2460.48	197.77	1432.99	710.33	-240.56	79.53	1310.35	-244.49	76.58	714.53
6.69000	-1730.88	156.06	116.01	-1759.28	141.17	111.98	-3232.06	183.61	1130.52	-3017.08	214.41	536.50	-2166.14	2.61	35.88	-2221.39	6.01	45.27	-2750.57	34.47	598.98	-2689.57	41.93	575.91	-2029.45	88.41	1089.32	0.00	0.00	0.00	-2005.22	33.56	1440.86	-2043.63	125.15	1457.11	-2168.15	99.93	1537.50	-2451.81	197.13	1433.06	709.33	-240.85	79.18	1310.69	-244.46	76.83	714.47
6.70000	-1724.56	154.49	113.14	-1755.75	143.20	107.37	-3225.06	182.75	1131.38	-3010.67	214.07	537.49	-2176.05	3.81	34.05	-2221.90	5.99	45.11	-2733.56	33.80	593.66	-2672.99	41.07	572.30	-2022.03	89.22	1088.19	0.00	0.00	0.00	-1999.14	35.17	1440.35	-2037.04	126.34	1457.53	-2161.15	99.87	1537.09	-2443.13	196.50	1433.13	709.62	-240.63	79.18	1309.93	-244.90	76.55	714.87
6.71000	-1719.24	152.52	109.20	-1749.80	139.90	104.57	-3218.00	181.91	1132.17	-3004.20	213.74	538.46	-2171.96	5.03	32.78	-2222.16	5.94	44.93	-2716.41	33.13	588.29	-2656.29	40.22	568.65	-2014.62	90.01	1087.12	0.00	0.00	0.00	-1993.05	36.83	1439.87	-2030.46	127.56	1457.94	-2154.16	99.82	1536.68	-2434.43	195.86	1433.21	709.16	-241.00	79.03	1310.15	-244.74	76.53	714.80
6.72000	-1714.68	149.45	103.83	-1749.72	141.68	97.55	-3210.87	181.07	1132.89	-2997.67	213.42	539.41	-2128.85	10.47	42.16	-2222.16	5.85	44.72	-2699.13	32.45	582.89	-2639.47	39.37	564.94	-2007.22	90.78	1086.09	0.00	0.00	0.00	-1986.92	38.52	1439.43	-2023.89	128.83	1458.33	-2147.20	99.76	1536.27	-2425.72	195.24	1433.29	709.37	-240.89	79.21	1309.42	-244.66	76.35	714.94
6.73000	-1713.80	148.42	96.15	-1745.02	136.49	92.36	-3203.67	180.24	1133.54	-2991.07	213.10	540.32	-2151.03	2.50	38.22	-2221.90	5.72	44.48	-2681.71	31.78	577.44	-2622.53	38.53	561.17	-1999.83	91.52	1085.11	0.00	0.00	0.00	-1980.75	40.24	1439.01	-2017.33	130.13	1458.71	-2140.25	99.72	1535.85	-2416.99	194.61	1433.38	709.64	-240.77	79.20	1310.11	-244.28	76.45	714.25
6.74000	-1710.17	144.26	89.53	-1733.96	131.48	87.05	-3196.40	179.42	1134.12	-2984.42	212.78	541.21	-2175.82	4.69	34.77	-2221.34	5.55	44.22	-2664.16	31.12	571.96	-2605.47	37.69	557.36	-1992.45	92.25	1084.18	0.00	0.00	0.00	-1974.54	41.99	1438.64	-2010.79	131.48	1459.08	-2133.33	99.67	1535.43	-2408.24	194.00	1433.48	711.72	-241.98	79.64	1310.75	-244.44	76.70	714.86
6.75000	-1704.77	140.27	81.56	-1737.39	129.39	79.62	-3189.06	178.62	1134.63	-2977.70	212.47	542.08	-2148.29	3.86	37.47	-2220.48	5.35	43.94	-2646.47	30.45	566.43	-2588.29	36.85	553.49	-1985.09	92.95	1083.29	0.00	0.00	0.00	-1968.26	43.77	1438.31	-2004.26	132.86	1459.44	-2126.44	99.62	1535.01	-2399.48	193.38	1433.58	710.40	-241.29	79.39	1310.66	-244.65	76.61	714.89
6.76000	-1699.37	137.60	75.97	-1734.74	127.92	72.35	-3181.66	177.82	1135.06	-2970.92	212.16	542.92	-2165.36	2.21	36.30	-2219.31	5.10	43.62	-2628.65	29.78	560.87	-2570.98	36.02	549.56	-1977.73	93.63	1082.44	0.00	0.00	0.00	-1961.92	45.58	1438.04	-1997.74	134.27	1459.79	-2119.56	99.58	1534.58	-2390.70	192.77	1433.69	709.00	-241.14	79.18	1311.06	-244.76	76.83	714.66
6.77000	-1694.33	134.99	70.36	-1732.16	126.80	65.65	-3174.18	177.03	1135.42	-2964.07	211.86	543.73	-2161.74	3.85	35.68	-2217.81	4.81	43.28	-2610.69	29.12	555.26	-2553.55	35.20	545.58	-1970.38	94.29	1081.64	0.00	0.00	0.00	-1955.51	47.40	1437.82	-1991.23	135.72	1460.13	-2112.71	99.54	1534.16	-2381.91	192.17	1433.80	709.27	-240.96	79.10	1310.98	-244.80	76.72	714.29
6.78000	-1689.63	132.46	64.74	-1728.41	124.51	59.24	-3166.64	176.25	1135.71	-2957.17	211.56	544.52	-2132.85	1.93	42.54	-2215.96	4.48	42.91	-2592.59	28.46	549.62	-2536.01	34.38	541.55	-1963.04	94.93	1080.88	0.00	0.00	0.00	-1949.01	49.25	1437.66	-1984.74	137.20	1460.45	-2105.88	99.50	1533.72	-2373.11	191.57	1433.92	709.64	-240.72	79.37	1310.63	-244.56	76.70	714.74
6.79000	-1685.27	129.99	59.11	-1724.91	122.30	52.81	-3159.02	175.48	1135.92	-2950.20	211.27	545.28	-2190.94	2.29	31.97	-2213.76	4.10	42.50	-2574.35	27.80	543.93	-2518.33	33.56	537.46	-1955.71	95.55	1080.17	0.00	0.00	0.00	-1942.43	51.11	1437.57	-1978.25	138.71	1460.76	-2099.07	99.46	1533.29	-2364.29	190.98	1434.05	711.73	-242.05	79.73	1310.54	-244.80	76.57	715.04
6.80000	-1681.24	127.59	53.48	-1721.67	120.17	46.37	-3151.34	174.73	1136.05	-2943.17	210.98	546.01	-2155.61	2.47	37.94	-2211.18	3.68	42.07	-2555.98	27.14	538.21	-2500.54	32.75	533.32	-1948.40	96.15	1079.49	0.00	0.00	0.00	-1935.74	52.99	1437.55	-1971.78	140.25	1461.06	-2092.29	99.43	1532.85	-2355.45	190.39	1434.18	710.34	-241.41	79.49	1310.45	-244.90	76.71	714.56
6.81000	-1677.53	125.26	47.83	-1718.67	118.12	39.90	-3143.58	173.98	1136.11	-2936.08	210.69	546.71	-2150.73	1.64	39.04	-2208.21	3.20	41.60	-2537.47	26.48	532.44	-2482.62	31.94	529.12	-1941.09	96.72	1078.86	0.00	0.00	0.00	-1928.94	54.87	1437.60	-1965.31	141.81	1461.34	-2085.53	99.40	1532.41	-2346.60	189.80	1434.31	709.47	-240.95	79.30	1310.66	-244.30	76.91	714.54
6.82000	-1674.14	123.00	42.19	-1715.92	116.15	33.43	-3135.76	173.24	1136.10	-2928.92	210.41	547.39	-2154.01	0.20	38.60	-2209.20	2.93	39.60	-2518.82	25.83	526.63	-2464.58	31.14	524.87	-1933.79	97.28	1078.27	0.00	0.00	0.00	-1922.03	56.77	1437.74	-1958.86	143.39	1461.62	-2078.79	99.36	1531.97	-2337.74	189.22	1434.45	709.72	-240.86	79.36	1311.18	-244.31	76.78	714.97
6.83000	-1671.06	120.80	36.55	-1713.40	114.25	26.95	-3127.86	172.52	1136.01	-2921.70	210.14	548.04	-2150.50	-1.25	38.72	-2197.35	2.18	39.98	-2500.03	25.17	520.79	-2446.42	30.34	520.56	-1926.51	97.82	1077.72	0.00	0.00	0.00	-1914.99	58.67	1437.96	-1952.41	145.00	1461.88	-2072.08	99.34	1531.52	-2328.86	188.65	1434.60	709.73	-241.00	79.31	1310.51	-244.53	76.69	714.95
6.84000	-1668.28	118.67	30.91	-1711.11	112.43	20.46	-3119.90	171.80	1135.84	-2914.41	209.86	548.66	-2177.73	-0.01	33.69	-2205.40	1.61	36.66	-2481.10	24.52	514.90	-2428.13	29.55	516.20	-1919.23	98.34	1077.20	0.00	0.00	0.00	-1907.82	60.57	1438.27	-1945.98	146.63	1462.12	-2065.40	99.31	1531.07	-2319.97	188.08	1434.76	711.76	-241.86	79.54	1310.54	-244.49	76.68	714.39
6.85000	-1665.79	116.60	25.28	-1709.04	110.69	13.98	-3111.86	171.10	1135.59	-2907.06	209.60	549.26	-2169.59	-0.08	35.61	-2199.98	1.70	35.97	-2462.03	23.87	508.97	-2409.71	28.76	511.78	-1911.96	98.83	1076.73	0.00	0.00	0.00	-1900.51	62.47	1438.68	-1939.56	148.28	1462.36	-2058.74	99.29	1530.62	-2311.06	187.52	1434.92	710.82	-240.98	79.63	1310.07	-244.45	76.60	714.50
6.86000	-1663.60	114.60	19.66	-1707.20	109.02	7.50	-3103.75	170.41	1135.26	-2899.65	209.33	549.82	-2148.76	0.83	39.10	-2212.00	1.73	32.91	-2442.83	23.23	503.00	-2391.17	27.98	507.30	-1904.71	99.31	1076.30	0.00	0.00	0.00	-1893.05	64.37	1439.20	-1933.14	149.95	1462.58	-2052.10	99.27	1530.16	-2302.15	186.96	1435.09	709.06	-240.76	79.30	1310.17	-244.44	76.66	714.74
6.87000	-1661.68	112.66	14.05	-1705.56	107.42	1.03	-3095.57	169.72	1134.86	-2892.17	209.07	550.36	-2152.11	-1.00	36.46	-2196.30	1.81	35.48	-2423.48	22.58	496.99	-2372.50	27.20	502.77	-1897.46	99.77	1075.90	0.00	0.00	0.00	-1885.43	66.27	1439.82	-1926.74	151.64	1462.79	-2045.49	99.25	1529.70	-2293.21	186.41	1435.26	709.86	-240.77	79.41	1310.16	-244.61	76.62	714.65
6.88000	-1660.04	110.78	8.47	-1704.14	105.90	-5.42	-3087.32	169.05	1134.38	-2884.63	208.82	550.88	-2155.71	-1.87	34.32	-2200.92	0.34	34.56	-2403.99	21.93	490.93	-2353.71	26.43	498.18	-1890.22	100.22	1075.54	0.00	0.00	0.00	-1877.64	68.15	1440.55	-1920.34	153.33	1462.98	-2038.91	99.23	1529.24	-2284.27	185.86	1435.44	710.15	-240.63	79.58	1310.91	-244.92	76.51	715.21
6.89000	-1658.67	108.97	2.90	-1702.92	104.44	-11.86	-3078.99	168.39	1133.82	-2877.02	208.57	551.36	-2169.97	-4.44	27.93	-2164.52	-0.37	41.80	-2384.36	21.29	484.84	-2334.79	25.66	493.54	-1883.00	100.64	1075.22	0.00	0.00	0.00	-1869.67	70.03	1441.39	-1913.96	155.04	1463.16	-2032.35	99.22	1528.78	-2275.31	185.32	1435.63	711.83	-241.99	79.80	1311.02	-244.59	76.72	714.78
6.90000	-1657.56	107.22	-2.65	-1701.90	103.06	-18.28	-3070.60	167.75	1133.17	-2869.35	208.32	551.81	-2142.07	-7.03	29.42	-2164.01	-2.00	45.31	-2364.58	20.65	478.70	-2315.75	24.90	488.84	-1875.78	101.04	1074.93	0.00	0.00	0.00	-1861.52	71.89	1442.36	-1907.58	156.77	1463.33	-2025.82	99.21	1528.31	-2266.34	184.78	1435.82	710.37	-241.17	79.53	1310.96	-244.65	76.82	714.92
6.91000	-1656.70	105.53	-8.17	-1701.07	101.75	-24.68	-3062.13	167.11	1132.45	-2861.61	208.08	552.24	-2121.14	-5.57	34.80	-2174.06	-2.85	49.70	-2344.67	20.01	472.53	-2296.58	24.14	484.08	-1868.58	101.43	1074.68	0.00	0.00	0.00	-1853.18	73.74	1443.46	-1901.21	158.50	1463.48	-2019.32	99.20	1527.84	-2257.35	184.25	1436.02	710.29	-240.62	79.47	1310.68	-244.60	76.59	714.43
6.92000	-1656.09	103.90	-13.66	-1700.42	100.50	-31.05	-3053.59	166.48	1131.65	-2853.81	207.84	552.64	-2140.94	-2.84	38.89	-2163.35	-0.68	59.86	-2324.61	19.37	466.31	-2277.28	23.39	479.26	-1861.39	101.80	1074.46	0.00	0.00	0.00	-1844.63	75.57	1444.69	-1894.84	160.24	1463.62	-2012.84	99.19	1527.36	-2248.36	183.73	1436.22	710.02	-240.79	79.46	1310.45	-244.54	76.65	714.60
6.93000	-1655.72	102.33	-19.12	-1699.96	99.32	-37.38	-3044.97	165.87	1130.76	-2845.94	207.61	553.01	-2141.35	-0.86	47.19	-2146.80	1.46	70.98	-2304.41	18.74	460.05	-2257.85	22.64	474.39	-1854.20	102.15	1074.28	0.00	0.00	0.00	-1835.88	77.37	1446.06	-1888.49	161.98	1463.75	-2006.40	99.18	1526.89	-2239.35	183.21	1436.43	709.95	-240.81	79.36	1310.55	-244.49	76.77	714.55
6.94000	-1655.58	100.82	-24.54	-1699.67	98.21	-43.68	-3036.28	165.27	1129.79	-2838.00	207.38	553.35	-2090.86	0.97	63.30	-2128.19	3.65	82.09	-2284.07	18.11	453.75	-2238.30	21.90	469.45	-1847.03	102.49	1074.13	0.00	0.00	0.00	-1826.90	79.15	1447.56	-1882.14	163.73	1463.86	-1999.97	99.18	1526.41	-2230.32	182.70	1436.65	711.72	-242.16	79.76	1310.35	-244.30	76.59	714.68
6.95000	-1655.67	99.37	-29.92	-1699.55	97.16	-49.94	-3027.52	164.68	1128.74	-2830.00	207.15	553.66	-2090.28	3.32	70.24	-2110.12	5.05	92.25	-2263.58	17.47	447.40	-2218.61	21.16	464.47	-1839.87	102.80	1074.02	0.00	0.00	0.00	-1817.71	80.91	1449.22	-1875.80	165.48	1463.95	-1993.58	99.18	1525.92	-2221.29	182.19	1436.88	711.25	-241.14	79.68	1310.50	-244.35	76.76	714.19
6.96000	-1655.97	97.98	-35.27	-1699.60	96.18	-56.15	-3018.68	164.10	1127.61	-2821.93	206.93	553.94	-2060.64	4.69	82.21	-2093.26	4.81	102.57	-2242.95	16.84	441.02	-2198.80	20.43	459.42	-1832.71	103.10	1073.93	0.00	0.00	0.00	-1809.92	82.25	1450.56	-1869.47	167.23	1464.04	-1987.22	99.19	1525.44	-2212.24	181.69	1437.11	709.54	-240.83	79.46	1310.66	-244.36	76.83	714.72
6.97000	-1656.49	96.65	-40.57	-1699.80	95.26	-62.32	-3009.77	163.54	1126.39	-2813.80	206.71	554.19	-2051.15	3.26	91.26	-2072.21	5.27	113.98	-2222.17	16.22	434.59	-2178.86	19.71	454.31	-1825.57	103.39	1073.88	0.00	0.00	0.00	-1803.78	83.61	1451.82	-1863.14	168.98	1464.11	-1980.88	99.19	1524.95	-2203.18	181.20	1437.35	709.65	-240.89	79.38	1310.35	-244.53	76.53	715.01
6.98000	-1657.22	95.37	-45.82	-1700.16	94.40	-68.43	-3000.79	162.98	1125.09	-2805.59	206.50	554.42	-2010.97	2.78	106.00	-2050.78	5.26	125.21	-2201.25	15.59	428.12	-2158.79	18.99	449.15	-1818.44	103.65	1073.86	0.00	0.00	0.00	-1797.49	84.69	1453.06	-1856.83	170.73	1464.16	-1974.58	99.20	1524.45	-2194.11	180.71	1437.59	709.90	-240.83	79.29	1310.25	-244.90	76.43	714.67
6.99000	-1658.14	94.16	-51.02	-1700.67	93.61	-74.49	-2991.73	162.44	1123.70	-2797.33	206.29	554.61	-2000.22	2.88	114.37	-2031.19	5.00	136.10	-2180.18	14.96	421.61	-2138.58	18.27	443.92	-1811.32	103.91	1073.87	0.00	0.00	0.00	-1792.05	85.69	1454.11	-1850.51	172.48	1464.20	-1968.30	99.21	1523.96	-2185.03	180.23	1437.84	711.77	-241.96	79.63	1310.39	-244.94	76.57	714.65
7.00000	-1659.26	92.99	-56.17	-1701.32	92.87	-80.49	-2982.60	161.92	1122.23	-2788.99	206.08	554.78	-1974.94	3.74	124.88	-2013.97	5.87	145.68	-2158.97	14.34	415.05	-2118.25	17.56	438.64	-1804.21	104.14	1073.91	0.00	0.00	0.00	-1786.11	86.26	1455.09	-1844.21	174.21	1464.22	-1962.05	99.22	1523.46	-2175.94	179.75	1438.10	710.51	-241.10	79.46	1310.51	-244.41	76.69	714.88
7.01000	-1660.56	91.89	-61.26	-1702.10	92.20	-86.42	-2973.39	161.40	1120.67	-2780.59	205.88	554.91	-1954.15	3.83	135.58	-1986.17	7.10	157.52	-2137.61	13.72	408.46	-2097.79	16.86	433.30	-1797.11	104.36	1073.98	0.00	0.00	0.00	-1778.91	87.03	1456.35	-1837.90	175.95	1464.23	-1955.83	99.23	1522.96	-2166.84	179.28	1438.36	710.37	-240.72	79.46	1310.58	-244.47	76.72	714.62
7.02000	-1662.04	90.84	-66.29	-1703.02	91.58	-92.29	-2964.10	160.90	1119.03	-2772.11	205.69	555.02	-1937.86	6.54	144.38	-1969.58	9.14	166.61	-2116.10	13.10	401.82	-2077.20	16.16	427.89	-1790.02	104.57	1074.08	0.00	0.00	0.00	-1772.60	87.31	1457.25	-1831.61	177.67	1464.23	-1949.64	99.25	1522.45	-2157.72	178.82	1438.64	709.91	-240.73	79.35	1311.05	-244.32	76.99	714.70
7.03000	-1663.69	89.84	-71.26	-1704.06	91.02	-98.08	-2954.75	160.41	1117.30	-2763.57	205.49	555.09	-1933.21	8.50	150.28	-1953.23	10.40	174.84	-2094.45	12.49	395.14	-2056.47	15.47	422.43	-1782.94	104.75	1074.21	0.00	0.00	0.00	-1766.67	87.81	1458.07	-1825.32	179.38	1464.20	-1943.49	99.27	1521.94	-2148.60	178.37	1438.91	710.38	-241.10	79.47	1310.76	-244.28	76.89	714.30
7.04000	-1665.50	88.90	-76.16	-1705.23	90.51	-103.80	-2945.31	159.93	1115.48	-2754.97	205.31	555.13	-1886.41	9.26	164.95	-1927.60	11.70	184.18	-2072.65	11.87	388.41	-2035.61	14.78	416.91	-1775.87	104.93	1074.36	0.00	0.00	0.00	-1761.31	88.04	1458.73	-1819.03	181.08	1464.17	-1937.36	99.29	1521.43	-2139.46	177.92	1439.20	711.94	-241.68	79.45	1310.23	-244.56	76.56	713.91
7.05000	-1667.47	88.01	-80.99	-1706.51	90.06	-109.44	-2935.80	159.47	1113.57	-2746.29	205.12	555.15	-1873.54	11.99	172.25	-1911.78	12.21	191.15	-2050.70	11.26	381.64	-2014.63	14.10	411.33	-1768.81	105.09	1074.54	0.00	0.00	0.00	-1756.07	88.56	1459.23	-1812.75	182.76	1464.12	-1931.26	99.32	1520.92	-2130.31	177.47	1439.49	710.25	-241.16	79.23	1310.45	-244.75	76.71	714.80
7.06000	-1669.59	87.17	-85.75	-1707.90	89.66	-115.00	-2926.21	159.02	1111.58	-2737.55	204.94	555.13	-1858.55	14.74	179.17	-1889.45	12.74	198.56	-2028.60	10.65	374.83	-1993.50	13.42	405.69	-1761.77	105.23	1074.75	0.00	0.00	0.00	-1749.94	89.58	1459.94	-1806.48	184.43	1464.05	-1925.20	99.35	1520.40	-2121.15	177.04	1439.79	709.79	-240.89	79.33	1310.92	-244.55	76.74	714.45
7.07000	-1671.85	86.39	-90.44	-1709.39	89.32	-120.47	-2916.55	158.58	1109.50	-2728.73	204.76	555.08	-1853.25	15.12	183.28	-1865.68	13.79	204.99	-2006.36	10.04	367.98	-1972.25	12.75	399.99	-1754.73	105.36	1074.99	0.00	0.00	0.00	-1744.55	89.98	1460.40	-1800.21	186.08	1463.97	-1919.17	99.38	1519.88	-2111.99	176.61	1440.10	709.53	-240.87	79.22	1310.59	-244.54	76.52	713.93
7.08000	-1674.25	85.66	-95.05	-1710.98	89.03	-125.85	-2906.81	158.16	1107.32	-2719.85	204.59	555.01	-1829.14	15.03	191.11	-1839.50	14.24	211.38	-1983.96	9.43	361.09	-1950.86	12.08	394.22	-1747.71	105.48	1075.25	0.00	0.00	0.00	-1738.92	90.16	1460.83	-1793.94	187.71	1463.87	-1913.16	99.41	1519.36	-2102.81	176.19	1440.41	709.59	-240.63	79.29	1309.95	-244.57	76.49	714.34
7.09000	-1676.78	84.98	-99.57	-1712.67	88.79	-131.13	-2896.99	157.74	1105.06	-2710.90	204.42	554.90	-1797.02	16.60	198.66	-1821.05	14.21	216.05	-1961.42	8.83	354.15	-1929.34	11.42	388.40	-1740.69	105.58	1075.53	0.00	0.00	0.00	-1734.23	90.41	1461.22	-1787.68	189.32	1463.75	-1907.20	99.44	1518.83	-2093.62	175.77	1440.74	711.68	-241.93	79.61	1310.63	-244.50	76.60	714.10
7.10000	-1679.43	84.35	-104.02	-1714.44	88.60	-136.31	-2887.10	157.35	1102.71	-2701.88	204.26	554.76	-1774.63	9.28	205.30	-1795.58	13.70	220.45	-1938.72	8.22	347.16	-1907.69	10.77	382.52	-1733.69	105.67	1075.84	0.00	0.00	0.00	-1729.20	90.64	1461.57	-1781.42	190.90	1463.62	-1901.26	99.48	1518.30	-2084.42	175.37	1441.06	710.38	-240.72	79.41	1310.77	-244.13	76.77	713.66
7.11000	-1682.20	83.77	-108.37	-1716.29	88.46	-141.39	-2877.12	156.96	1100.27	-2692.79	204.10	554.59	-1744.66	7.19	211.08	-1775.02	10.55	227.29	-1915.88	7.62	340.14	-1885.90	10.12	376.57	-1726.69	105.75	1076.17	0.00	0.00	0.00	-1722.89	90.92	1461.98	-1775.17	192.47	1463.47	-1895.36	99.52	1517.77	-2075.21	174.97	1441.40	709.72	-240.62	79.31	1310.72	-244.39	76.76	715.22
7.12000	-1685.07	83.24	-112.64	-1718.22	88.37	-146.37	-2867.07	156.59	1097.73	-2683.62	203.94	554.39	-1720.53	10.41	214.08	-1755.48	10.81	229.65	-1892.88	7.02	333.07	-1863.97	9.48	370.56	-1719.71	105.81	1076.52	0.00	0.00	0.00	-1717.51	91.01	1462.33	-1768.91	194.00	1463.31	-1889.48	99.57	1517.23	-2066.00	174.57	1441.74	709.21	-240.81	79.27	1310.67	-244.62	76.64	715.05
7.13000	-1688.05	82.76	-116.81	-1720.23	88.33	-151.23	-2856.95	156.24	1095.10	-2674.39	203.79	554.15	-1700.76	10.06	216.10	-1728.08	12.43	232.51	-1869.74	6.43	325.96	-1841.91	8.85	364.49	-1712.74	105.86	1076.90	0.00	0.00	0.00	-1712.66	91.54	1462.65	-1762.66	195.51	1463.13	-1883.65	99.61	1516.70	-2056.77	174.19	1442.09	709.34	-240.59	79.06	1310.36	-244.37	76.62	714.92
7.14000	-1691.12	82.32	-120.88	-1722.30	88.33	-155.98	-2846.74	155.90	1092.38	-2665.09	203.64	553.89	-1675.06	9.99	219.28	-1703.22	12.42	234.62	-1846.44	5.83	318.80	-1819.72	8.22	358.36	-1705.78	105.90	1077.30	0.00	0.00	0.00	-1708.29	91.85	1462.89	-1756.42	196.99	1462.93	-1877.84	99.66	1516.15	-2047.54	173.81	1442.45	711.62	-242.14	79.70	1310.30	-244.52	76.60	714.40
7.15000	-1694.28	81.94	-124.86	-1724.42	88.37	-160.61	-2836.46	155.57	1089.57	-2655.72	203.50	553.59	-1646.20	8.43	223.12	-1677.62	12.52	236.56	-1822.99	5.24	311.60	-1797.39	7.59	352.17	-1698.83	105.92	1077.72	0.00	0.00	0.00	-1703.55	92.09	1462.95	-1750.17	198.44	1462.72	-1872.07	99.71	1515.61	-2038.29	173.44	1442.82	710.69	-240.92	79.48	1310.17	-244.56	76.43	714.22
7.16000	-1697.52	81.60	-128.73	-1726.61	88.46	-165.11	-2826.09	155.25	1086.66	-2646.28	203.35	553.26	-1626.90	8.92	224.06	-1653.48	11.98	237.52	-1799.39	4.65	304.36	-1774.92	6.97	345.91	-1691.89	105.93	1078.16	0.00	0.00	0.00	-1697.47	92.13	1463.05	-1743.93	199.85	1462.49	-1866.34	99.76	1515.06	-2029.04	173.07	1443.19	710.09	-240.47	79.40	1310.36	-244.54	76.52	714.78
7.17000	-1700.84	81.31	-132.50	-1728.84	88.60	-169.49	-2815.65	154.96	1083.66	-2636.76	203.22	552.90	-1602.19	9.70	225.30	-1627.37	11.91	238.44	-1775.63	4.06	297.07	-1752.32	6.36	339.59	-1684.96	105.93	1078.61	0.00	0.00	0.00	-1693.06	92.94	1463.11	-1737.69	201.23	1462.25	-1860.64	99.82	1514.51	-2019.78	172.72	1443.57	709.49	-240.97	79.15	1310.21	-244.32	76.53	714.22
7.18000	-1704.22	81.06	-136.16	-1731.12	88.77	-173.74	-2805.13	154.67	1080.57	-2627.18	203.08	552.51	-1573.84	8.75	226.98	-1604.10	11.47	238.39	-1751.73	3.47	289.74	-1731.79	6.19	334.76	-1678.04	105.92	1079.09	0.00	0.00	0.00	-1688.06	93.00	1463.09	-1731.45	202.58	1461.98	-1854.97	99.88	1513.96	-2010.51	172.37	1443.96	709.30	-240.96	79.17	1309.98	-244.45	76.44	715.19
7.19000	-1707.66	80.86	-139.71	-1733.43	88.99	-177.86	-2794.53	154.40	1077.38	-2617.52	202.95	552.09	-1548.75	8.54	227.49	-1578.82	10.81	238.41	-1729.82	3.44	283.42	-1710.70	5.31	329.66	-1671.13	105.90	1079.59	0.00	0.00	0.00	-1683.79	93.11	1463.03	-1725.22	203.89	1461.70	-1849.34	99.94	1513.40	-2001.23	172.03	1444.35	711.63	-242.01	79.63	1310.17	-244.50	76.49	715.18
7.20000	-1711.15	80.71	-143.14	-1735.78	89.25	-181.83	-2783.85	154.14	1074.09	-2607.79	202.83	551.63	-1525.26	6.92	227.83	-1556.13	10.12	237.38	-1707.21	3.08	276.86	-1689.73	4.59	324.07	-1664.24	105.87	1080.11	0.00	0.00	0.00	-1679.26	93.30	1462.92	-1718.98	205.15	1461.40	-1843.74	100.01	1512.84	-1991.94	171.70	1444.75	709.87	-241.20	79.17	1310.07	-244.31	76.49	714.51
7.21000	-1714.70	80.59	-146.45	-1738.15	89.54	-185.67	-2773.09	153.90	1070.71	-2597.99	202.71	551.14	-1499.20	6.06	227.60	-1531.40	9.15	236.24	-1686.86	4.18	269.56	-1669.68	4.87	317.91	-1657.35	105.82	1080.64	0.00	0.00	0.00	-1673.82	93.64	1462.89	-1712.75	206.38	1461.09	-1838.18	100.07	1512.27	-1982.64	171.37	1445.16	708.94	-241.16	78.98	1310.62	-244.45	76.59	714.66
7.22000	-1718.28	80.53	-149.65	-1740.55	89.88	-189.36	-2762.25	153.68	1067.23	-2588.12	202.59	550.62	-1477.20	5.04	225.55	-1509.52	7.98	233.93	-1662.71	1.70	263.60	-1648.29	3.52	312.08	-1650.48	105.76	1081.19	0.00	0.00	0.00	-1669.31	94.14	1462.84	-1706.52	207.56	1460.75	-1832.66	100.14	1511.71	-1973.34	171.05	1445.58	709.50	-241.43	79.04	1310.55	-244.32	76.84	715.11
7.23000	-1721.89	80.50	-152.71	-1742.96	90.25	-192.89	-2751.33	153.47	1063.66	-2578.18	202.48	550.06	-1454.06	3.52	223.26	-1484.72	7.66	231.25	-1641.95	2.13	256.36	-1627.81	2.79	305.66	-1643.62	105.70	1081.75	0.00	0.00	0.00	-1664.67	94.42	1462.64	-1700.28	208.70	1460.40	-1827.17	100.21	1511.14	-1964.03	170.74	1446.01	710.21	-241.12	79.32	1310.48	-244.75	76.56	715.15
7.24000	-1725.53	80.52	-155.66	-1745.39	90.66	-196.28	-2740.33	153.27	1059.98	-2568.16	202.37	549.48	-1436.90	3.25	219.22	-1463.10	6.64	227.46	-1619.46	-0.09	250.14	-1608.05	2.79	298.83	-1636.76	105.62	1082.33	0.00	0.00	0.00	-1660.51	94.61	1462.54	-1694.05	209.79	1460.04	-1821.72	100.29	1510.57	-1954.71	170.44	1446.44	711.83	-242.07	79.71	1310.15	-244.54	76.33	714.42
7.25000	-1729.19	80.58	-158.47	-1747.82	91.10	-199.50	-2729.25	153.09	1056.21	-2558.07	202.26	548.85	-1414.44	4.46	214.75	-1443.71	7.40	222.83	-1597.79	-1.34	243.24	-1587.39	1.46	292.23	-1629.92	105.53	1082.93	0.00	0.00	0.00	-1655.96	94.78	1462.33	-1687.82	210.83	1459.65	-1816.30	100.37	1509.99	-1945.39	170.15	1446.88	710.30	-241.01	79.27	1310.35	-244.21	76.66	713.96
7.26000	-1732.86	80.68	-161.15	-1750.25	91.58	-202.57	-2718.08	152.92	1052.34	-2547.91	202.16	548.20	-1396.40	3.92	209.41	-1422.01	8.50	217.51	-1578.03	-1.25	235.86	-1567.32	0.69	285.32	-1623.09	105.44	1083.54	0.00	0.00	0.00	-1650.73	95.29	1462.03	-1681.59	211.83	1459.25	-1810.92	100.45	1509.41	-1936.05	169.87	1447.33	709.49	-240.78	79.18	1310.27	-244.65	76.52	714.30
7.27000	-1736.53	80.82	-163.69	-1752.67	92.09	-205.46	-2706.84	152.77	1048.37	-2537.67	202.06	547.51	-1369.55	5.03	204.43	-1402.22	9.01	211.28	-1557.38	-2.40	228.79	-1548.84	0.96	277.88	-1616.27	105.33	1084.17	0.00	0.00	0.00	-1645.81	95.26	1461.73	-1675.36	212.77	1458.82	-1805.58	100.53	1508.83	-1926.71	169.59	1447.79	709.16	-240.49	79.07	1310.46	-244.43	76.68	714.84
7.28000	-1740.20	81.01	-166.09	-1755.08	92.63	-208.19	-2695.52	152.64	1044.31	-2527.36	201.96	546.79	-1350.38	6.34	197.96	-1378.80	9.80	205.40	-1536.88	-4.00	221.88	-1529.78	0.29	270.88	-1609.47	105.21	1084.80	0.00	0.00	0.00	-1641.28	95.65	1461.34	-1669.12	213.66	1458.38	-1800.28	100.62	1508.25	-1917.37	169.32	1448.26	708.98	-240.66	79.00	1310.22	-244.18	76.59	714.48
7.29000	-1743.87	81.23	-168.35	-1757.48	93.20	-210.74	-2684.11	152.52	1040.14	-2516.98	201.87	546.04	-1328.83	8.34	191.16	-1362.18	10.55	197.37	-1518.05	-3.71	213.94	-1511.35	-0.26	263.61	-1602.67	105.09	1085.46	0.00	0.00	0.00	-1637.16	95.82	1461.02	-1662.89	214.49	1457.93	-1795.02	100.71	1507.66	-1908.01	169.06	1448.73	711.58	-241.79	79.49	1310.22	-244.30	76.78	714.74
7.30000	-1747.51	81.49	-170.47	-1759.85	93.80	-213.12	-2672.62	152.41	1035.87	-2506.52	201.78	545.25	-1313.05	10.41	183.53	-1345.36	9.63	189.53	-1498.86	-4.55	206.51	-1493.73	-0.74	256.55	-1595.88	104.95	1086.12	0.00	0.00	0.00	-1632.71	96.08	1460.53	-1656.65	215.27	1457.45	-1789.29	99.52	1507.16	-1898.65	168.81	1449.21	710.53	-241.00	79.48	1310.57	-244.64	76.61	714.47
7.31000	-1751.14	81.79	-172.44	-1762.20	94.43	-215.31	-2661.05	152.33	1031.50	-2495.99	201.70	544.43	-1299.76	12.69	175.08	-1326.75	9.67	182.62	-1481.85	-3.50	198.05	-1476.50	-1.66	249.33	-1589.11	104.81	1086.79	0.00	0.00	0.00	-1627.35	96.47	1459.91	-1650.42	215.99	1456.95	-1785.09	100.49	1506.97	-1889.28	168.57	1449.70	709.73	-240.94	79.36	1310.56	-244.72	76.47	714.87
7.32000	-1754.73	82.13	-174.25	-1764.51	95.09	-217.32	-2649.39	152.25	1027.02	-2485.39	201.62	543.57	-1280.17	14.58	168.91	-1311.94	11.57	175.36	-1464.95	-3.54	190.15	-1460.75	-1.78	241.83	-1582.34	104.66	1087.48	0.00	0.00	0.00	-1622.76	96.80	1459.40	-1644.18	216.65	1456.44	-1780.65	101.23	1506.13	-1879.91	168.33	1450.20	709.45	-240.79	79.24	1310.84	-244.40	76.80	714.32
7.33000	-1758.29	82.50	-175.91	-1766.79	95.78	-219.14	-2637.65	152.20	1022.45	-2474.71	201.54	542.68	-1266.30	15.35	161.58	-1294.28	13.06	168.96	-1448.62	-3.81	182.23	-1444.92	-2.89	235.01	-1575.59	104.50	1088.17	0.00	0.00	0.00	-1618.01	97.08	1458.78	-1637.94	217.25	1455.90	-1775.29	100.52	1505.71	-1870.53	168.11	1450.71	709.78	-240.67	79.25	1310.58	-244.44	76.64	715.08
7.34000	-1761.80	82.92	-177.42	-1769.02	96.49	-220.77	-2625.83	152.16	1017.77	-2463.96	201.47	541.76	-1250.63	17.27	155.20	-1280.39	14.67	162.41	-1434.09	-2.32	174.26	-1431.24	-2.22	227.64	-1568.85	104.33	1088.88	0.00	0.00	0.00	-1614.04	97.49	1458.27	-1631.70	217.78	1455.35	-1769.72	99.61	1505.03	-1861.15	167.89	1451.22	711.67	-242.40	79.88	1310.61	-244.57	76.83	714.93
7.35000	-1765.27	83.36	-178.76	-1771.20	97.23	-222.20	-2613.93	152.13	1012.99	-2453.13	201.40	540.80	-1236.64	21.28	149.42	-1267.01	16.45	156.14	-1417.64	-4.36	167.86	-1418.13	-2.09	220.63	-1562.12	104.16	1089.59	0.00	0.00	0.00	-1609.55	97.76	1457.60	-1625.46	218.26	1454.78	-1766.86	102.22	1504.79	-1851.75	167.68	1451.74	710.41	-241.30	79.52	1310.56	-244.69	76.68	714.92
7.36000	-1768.68	83.85	-179.94	-1773.33	97.99	-223.42	-2601.94	152.13	1008.11	-2442.22	201.33	539.81	-1222.74	23.63	143.98	-1253.42	18.99	150.15	-1405.81	-2.42	160.30	-1406.01	-1.88	213.69	-1555.40	103.97	1090.31	0.00	0.00	0.00	-1603.84	97.83	1456.78	-1619.21	218.66	1454.19	-1761.83	101.62	1504.01	-1842.36	167.49	1452.27	709.46	-240.76	79.36	1310.47	-244.42	76.77	714.79
7.37000	-1772.02	84.37	-180.95	-1775.39	98.78	-224.45	-2589.87	152.14	1003.12	-2431.24	201.27	538.78	-1210.14	25.02	138.34	-1240.30	20.81	144.91	-1393.27	-1.81	153.72	-1394.07	-2.30	207.40	-1548.69	103.78	1091.04	0.00	0.00	0.00	-1599.03	98.05	1456.03	-1612.96	218.99	1453.58	-1756.38	100.79	1503.44	-1832.95	167.30	1452.81	709.86	-240.50	79.47	1310.94	-244.49	76.88	715.31
7.38000	-1775.29	84.92	-181.79	-1777.39	99.58	-225.26	-2577.72	152.16	998.02	-2420.19	201.21	537.72	-1201.25	27.45	132.52	-1230.45	22.02	139.08	-1381.64	-1.82	147.89	-1383.16	-2.73	201.41	-1542.00	103.58	1091.78	0.00	0.00	0.00	-1594.55	98.61	1455.30	-1606.71	219.26	1452.95	-1752.87	101.97	1502.50	-1823.55	167.12	1453.36	709.63	-240.53	79.37	1310.62	-244.99	76.73	714.31
7.39000	-1778.48	85.51	-182.46	-1779.32	100.41	-225.86	-2565.48	152.20	992.83	-2409.06	201.16	536.62	-1189.93	30.22	128.05	-1220.64	23.44	133.85	-1371.40	-1.07	141.95	-1373.79	-2.48	195.16	-1535.31	103.38	1092.53	0.00	0.00	0.00	-1590.53	98.88	1454.65	-1600.45	219.46	1452.30	-1749.92	103.68	1501.34	-1814.13	166.94	1453.92	711.65	-241.83	79.65	1311.15	-244.49	76.85	714.13
7.40000	-1781.59	86.13	-182.95	-1781.18	101.26	-226.24	-2553.16	152.26	987.52	-2397.85	201.11	535.49	-1183.22	30.15	122.07	-1212.32	25.02	128.39	-1362.58	0.25	136.13	-1364.64	-2.93	189.41	-1528.64	103.17	1093.28	0.00	0.00	0.00	-1585.88	98.98	1453.91	-1594.20	219.58	1451.64	-1744.41	102.71	1500.28	-1804.72	166.78	1454.48	710.67	-241.05	79.60	1310.71	-244.75	76.70	714.56
7.41000	-1784.60	86.78	-183.26	-1782.95	102.13	-226.40	-2540.75	152.34	982.11	-2386.57	201.06	534.32	-1172.47	30.69	117.30	-1202.98	26.19	123.43	-1354.70	1.21	130.42	-1356.74	-3.12	183.77	-1521.97	102.95	1094.03	0.00	0.00	0.00	-1580.34	99.37	1452.98	-1587.93	219.62	1450.95	-1739.72	102.71	1499.34	-1795.29	166.63	1455.06	709.74	-240.85	79.40	1310.45	-244.46	76.46	715.61
7.42000	-1787.52	87.47	-183.39	-1784.63	103.01	-226.34	-2528.26	152.43	976.59	-2375.21	201.01	533.12	-1168.37	31.56	111.63	-1196.91	26.70	117.95	-1348.44	2.60	124.68	-1350.13	-2.97	178.15	-1515.32	102.73	1094.79	0.00	0.00	0.00	-1575.16	99.22	1452.21	-1581.67	219.59	1450.24	-1733.31	100.98	1498.60	-1785.86	166.49	1455.64	709.55	-240.97	79.36	1310.76	-244.49	76.54	714.82
7.43000	-1790.33	88.18	-183.34	-1786.22	103.91	-226.05	-2515.68	152.54	970.97	-2363.77	200.97	531.88	-1162.76	31.76	106.69	-1190.66	27.54	112.63	-1341.78	2.60	119.69	-1344.67	-2.67	172.53	-1508.68	102.50	1095.56	0.00	0.00	0.00	-1569.66	98.71	1451.41	-1575.40	219.48	1449.51	-1727.53	99.39	1497.40	-1776.43	166.35	1456.23	709.80	-240.68	79.46	1310.94	-244.38	76.91	714.27
7.44000	-1793.03	88.93	-183.10	-1787.71	104.83	-225.52	-2503.01	152.67	965.23	-2352.26	200.94	530.61	-1157.31	31.42	100.57	-1188.75	28.05	106.59	-1336.87	2.81	114.39	-1339.17	-3.54	167.43	-1502.05	102.26	1096.32	0.00	0.00	0.00	-1565.35	98.83	1450.75	-1569.12	219.29	1448.76	-1724.05	100.52	1496.36	-1767.00	166.23	1456.83	711.80	-241.66	79.61	1310.19	-244.50	76.57	714.06
7.45000	-1795.61	89.71	-182.66	-1789.09	105.76	-224.76	-2490.27	152.81	959.39	-2340.67	200.90	529.30	-1157.43	32.03	94.33	-1185.06	28.20	101.10	-1333.22	3.26	108.95	-1335.77	-2.99	161.88	-1495.44	102.02	1097.10	0.00	0.00	0.00	-1560.57	99.10	1450.10	-1562.84	219.02	1448.00	-1720.08	101.63	1495.38	-1757.55	166.11	1457.43	710.57	-240.98	79.60	1310.79	-244.73	76.56	713.83
7.46000	-1798.06	90.52	-182.04	-1790.37	106.71	-223.76	-2477.43	152.98	953.44	-2329.00	200.87	527.95	-1149.90	31.80	89.66	-1182.22	28.45	95.61	-1330.08	2.99	103.86	-1332.74	-2.53	156.61	-1488.83	101.77	1097.87	0.00	0.00	0.00	-1554.36	99.00	1449.29	-1556.94	218.90	1447.12	-1712.57	99.02	1494.23	-1748.11	166.00	1458.05	709.39	-240.96	79.39	1310.29	-245.01	76.35	714.11
7.47000	-1800.38	91.36	-181.21	-1791.53	107.67	-222.51	-2464.51	153.16	947.38	-2317.26	200.85	526.57	-1149.12	31.81	84.17	-1182.82	28.60	89.34	-1326.73	1.84	99.07	-1330.09	-2.58	151.67	-1482.24	101.52	1098.65	0.00	0.00	0.00	-1548.74	98.56	1448.59	-1551.64	218.86	1446.37	-1707.49	98.70	1493.09	-1738.66	165.91	1458.68	709.08	-241.17	79.14	1310.09	-244.66	76.60	714.98
7.48000	-1802.56	92.23	-180.18	-1792.57	108.64	-221.02	-2451.50	153.35	941.21	-2305.43	200.82	525.16	-1147.49	31.90	78.75	-1178.52	28.51	84.40	-1324.17	0.71	94.38	-1328.66	-1.74	146.62	-1475.65	101.27	1099.42	0.00	0.00	0.00	-1543.28	98.45	1447.94	-1546.27	218.72	1445.70	-1702.48	98.30	1492.26	-1729.21	165.82	1459.31	709.63	-241.22	79.25	1310.46	-244.43	76.83	714.53
7.49000	-1804.59	93.12	-178.96	-1793.48	109.63	-219.27	-2438.41	153.57	934.93	-2293.53	200.80	523.70	-1146.82	31.28	73.41	-1174.82	26.98	81.33	-1321.95	-0.99	90.00	-1327.36	-1.44	141.99	-1469.08	101.00	1100.20	0.00	0.00	0.00	-1537.79	98.42	1447.30	-1540.89	218.23	1445.06	-1696.45	97.29	1491.23	-1719.75	165.75	1459.95	709.57	-240.87	79.23	1310.51	-244.45	76.74	714.89
7.50000	-1806.46	94.04	-177.52	-1794.26	110.62	-217.27	-2425.23	153.80	928.54	-2281.56	200.79	522.21	-1146.63	30.83	67.65	-1176.31	27.59	74.31	-1321.73	-0.73	84.82	-1326.54	-0.93	137.34	-1462.52	100.74	1100.98	0.00	0.00	0.00	-1531.80	97.87	1446.70	-1535.21	217.87	1444.43	-1692.63	98.52	1490.48	-1710.29	165.68	1460.61	710.09	-240.41	79.61	1310.28	-244.38	76.68	714.71
7.51000	-1808.18	94.99	-175.87	-1794.91	111.62	-215.00	-2411.96	154.05	922.03	-2269.50	200.77	520.69	-1147.70	29.41	62.51	-1174.96	27.31	69.35	-1321.58	-0.91	79.74	-1326.69	0.34	132.48	-1455.97	100.47	1101.76	0.00	0.00	0.00	-1525.41	96.90	1446.18	-1529.51	217.28	1443.89	-1685.35	96.12	1489.66	-1700.83	165.62	1461.27	710.59	-240.72	79.71	1310.39	-244.36	76.66	715.28
7.52000	-1809.73	95.97	-174.01	-1795.41	112.63	-212.48	-2398.60	154.32	915.42	-2257.36	200.76	519.12	-1149.74	28.16	57.29	-1178.13	26.31	64.05	-1322.21	-0.71	74.55	-1327.93	2.39	127.20	-1449.43	100.20	1102.53	0.00	0.00	0.00	-1519.27	96.43	1445.71	-1523.71	216.46	1443.45	-1678.78	94.58	1488.90	-1691.36	165.58	1461.94	710.32	-240.60	79.72	1310.35	-244.80	76.58	714.79
7.53000	-1811.10	96.97	-171.94	-1795.76	113.64	-209.68	-2385.16	154.61	908.69	-2245.15	200.76	517.52	-1149.09	27.13	53.59	-1178.48	25.73	59.93	-1323.19	-0.03	69.05	-1328.14	2.33	122.82	-1442.91	99.92	1103.31	0.00	0.00	0.00	-1512.94	96.01	1445.28	-1517.54	215.85	1443.03	-1673.11	94.38	1488.01	-1681.89	165.54	1462.62	709.86	-240.60	79.59	1310.49	-244.89	76.64	714.58
7.54000	-1812.29	98.00	-169.64	-1795.97	114.67	-206.61	-2371.63	154.91	901.85	-2232.86	200.76	515.89	-1150.44	26.06	50.22	-1179.46	24.85	56.29	-1324.35	0.79	63.19	-1330.30	4.06	117.33	-1436.39	99.64	1104.08	0.00	0.00	0.00	-1507.28	95.37	1444.92	-1512.28	215.20	1442.68	-1668.00	94.36	1487.35	-1672.42	165.51	1463.30	711.66	-242.06	79.76	1310.75	-244.80	76.60	714.65
7.55000	-1813.29	99.05	-167.13	-1796.01	115.69	-203.27	-2358.01	155.23	894.90	-2220.48	200.76	514.21	-1152.85	24.44	47.58	-1184.18	24.40	52.31	-1326.72	2.79	56.25	-1330.85	5.26	111.89	-1429.89	99.36	1104.85	0.00	0.00	0.00	-1500.41	94.30	1444.75	-1505.96	214.25	1442.54	-1660.70	92.62	1487.01	-1662.95	165.50	1464.00	710.87	-241.31	79.60	1310.57	-244.43	76.63	714.76
7.56000	-1814.10	100.12	-164.39	-1795.88	116.73	-199.64	-2344.30	155.58	887.83	-2208.03	200.76	512.50	-1153.56	23.60	44.50	-1185.78	24.39	49.13	-1329.37	5.44	48.84	-1331.59	6.56	106.69	-1423.40	99.07	1105.61	0.00	0.00	0.00	-1492.20	93.24	1444.53	-1498.09	213.24	1442.37	-1651.15	88.51	1486.13	-1653.47	165.49	1464.71	710.50	-240.66	79.55	1311.05	-244.26	77.00	714.49
7.57000	-1814.70	101.22	-161.42	-1795.59	117.76	-195.73	-2330.50	155.94	880.65	-2195.50	200.77	510.75	-1156.07	26.67	41.53	-1187.71	26.20	46.12	-1332.43	9.04	42.29	-1332.48	7.95	101.77	-1416.92	98.78	1106.38	0.00	0.00	0.00	-1484.92	92.27	1444.39	-1491.38	211.97	1442.27	-1644.69	87.74	1485.70	-1643.99	165.50	1465.42	709.82	-240.53	79.41	1311.03	-244.17	76.87	714.81
7.58000	-1815.09	102.35	-158.22	-1795.12	118.80	-191.54	-2316.62	156.31	873.35	-2182.89	200.78	508.97	-1155.18	29.99	41.51	-1185.08	30.23	46.20	-1335.31	11.94	37.55	-1333.48	9.42	97.11	-1410.45	98.49	1107.13	0.00	0.00	0.00	-1477.49	91.16	1444.28	-1484.27	210.85	1442.24	-1638.44	87.68	1485.34	-1634.51	165.51	1466.15	710.29	-240.47	79.58	1311.27	-244.51	76.77	714.84
7.59000	-1815.27	103.49	-154.79	-1794.47	119.83	-187.05	-2302.65	156.71	865.93	-2170.20	200.79	507.14	-1160.70	34.83	39.30	-1184.59	34.12	45.84	-1337.36	13.20	34.41	-1334.56	10.93	92.75	-1404.00	98.20	1107.88	0.00	0.00	0.00	-1470.94	90.09	1444.18	-1478.24	209.81	1442.22	-1629.38	84.23	1484.91	-1625.02	165.54	1466.88	706.76	-241.77	78.57	1310.69	-244.16	76.75	715.25
7.60000	-1815.22	104.66	-151.11	-1793.63	120.87	-182.27	-2288.58	157.13	858.40	-2157.43	200.81	505.28	-1158.69	36.94	39.69	-1186.20	35.21	45.95	-1338.93	14.81	31.74	-1335.68	12.48	88.69	-1397.55	97.90	1108.63	0.00	0.00	0.00	-1463.27	88.75	1444.20	-1470.86	208.42	1442.37	-1621.93	82.87	1484.55	-1615.54	165.58	1467.63	708.62	-241.13	79.10	1310.39	-244.44	76.71	714.98
7.61000	-1814.95	105.85	-147.20	-1792.60	121.90	-177.19	-2274.43	157.56	850.76	-2144.57	200.83	503.38	-1159.13	37.02	39.86	-1186.84	35.63	45.87	-1339.96	15.98	29.14	-1336.79	14.06	84.95	-1391.12	97.60	1109.37	0.00	0.00	0.00	-1454.01	87.22	1444.23	-1461.77	206.60	1442.55	-1614.22	81.60	1484.36	-1606.05	165.62	1468.38	709.87	-240.96	79.30	1310.94	-244.33	76.87	714.21
7.62000	-1814.43	107.06	-143.05	-1791.38	122.94	-171.80	-2260.19	158.02	842.99	-2131.64	200.85	501.45	-1157.48	36.95	40.22	-1187.09	35.88	45.24	-1340.18	16.65	27.77	-1337.87	15.64	81.54	-1384.70	97.30	1110.10	0.00	0.00	0.00	-1445.95	85.96	1444.30	-1453.63	205.33	1442.75	-1607.24	81.06	1484.27	-1596.56	165.68	1469.14	709.62	-240.63	79.27	1310.49	-244.40	76.90	714.89
7.63000	-1813.67	108.28	-138.65	-1789.95	123.97	-166.11	-2245.85	158.49	835.11	-2118.63	200.88	499.47	-1156.05	37.30	40.16	-1187.12	36.23	44.74	-1341.10	19.23	26.20	-1338.88	17.21	78.46	-1378.29	97.00	1110.82	0.00	0.00	0.00	-1437.47	84.28	1444.42	-1445.52	203.72	1443.06	-1598.45	79.04	1484.26	-1587.07	165.75	1469.92	709.48	-240.36	79.42	1310.51	-244.77	76.68	714.42
7.64000	-1812.66	109.53	-133.99	-1788.31	125.00	-160.10	-2231.43	158.99	827.11	-2105.53	200.91	497.46	-1161.68	37.29	38.11	-1186.93	36.56	44.33	-1341.45	20.76	25.39	-1339.77	18.76	75.74	-1371.89	96.70	1111.54	0.00	0.00	0.00	-1429.91	82.65	1444.58	-1438.43	202.52	1443.34	-1589.97	77.14	1484.37	-1577.60	165.85	1470.70	693.61	-243.44	73.79	1310.50	-244.55	76.67	714.28
7.65000	-1811.40	110.80	-129.09	-1786.46	126.02	-153.78	-2216.92	159.50	819.00	-2092.35	200.94	495.40	-1159.55	36.81	38.80	-1187.28	37.26	43.70	-1341.56	21.95	24.60	-1340.51	20.26	73.39	-1365.50	96.40	1112.25	0.00	0.00	0.00	-1421.53	81.12	1444.76	-1430.14	200.90	1443.59	-1581.64	75.54	1484.06	-1591.72	185.16	1478.18	704.96	-241.39	77.61	1310.35	-244.50	76.74	714.45
7.66000	-1809.86	112.09	-123.93	-1784.39	127.03	-147.14	-2202.31	160.03	810.76	-2079.10	200.98	493.31	-1154.04	38.87	39.00	-1187.39	37.52	43.33	-1340.99	22.09	23.93	-1341.06	21.70	71.41	-1359.13	96.09	1112.95	0.00	0.00	0.00	-1411.61	79.55	1444.93	-1420.00	198.72	1443.88	-1571.72	72.67	1483.82	-1582.66	183.55	1478.25	709.48	-240.64	79.09	1310.07	-244.23	76.66	714.59
7.67000	-1808.06	113.39	-118.51	-1782.09	128.04	-140.18	-2187.62	160.58	802.40	-2065.75	201.02	491.18	-1155.66	38.42	38.56	-1187.81	38.32	42.70	-1341.98	24.37	22.22	-1341.39	23.08	69.83	-1352.77	95.79	1113.63	0.00	0.00	0.00	-1403.12	78.40	1444.98	-1411.15	196.95	1444.02	-1563.48	71.14	1483.56	-1573.43	182.47	1478.19	709.67	-240.54	79.41	1309.95	-244.61	76.51	714.76
7.68000	-1805.98	114.71	-112.83	-1779.57	129.04	-132.89	-2172.83	161.16	793.92	-2052.33	201.07	489.02	-1158.83	38.50	37.39	-1187.96	38.72	42.26	-1341.54	24.26	22.80	-1341.45	24.36	68.65	-1346.41	95.49	1114.31	0.00	0.00	0.00	-1393.89	76.30	1444.90	-1402.07	195.39	1444.03	-1555.57	71.15	1483.65	-1564.89	180.18	1478.17	709.74	-240.36	79.47	1310.75	-244.33	76.88	714.89
7.69000	-1803.61	116.05	-106.89	-1776.80	130.03	-125.27	-2157.95	161.75	785.33	-2038.83	201.11	486.81	-1162.92	39.47	34.80	-1187.54	41.03	40.61	-1341.95	25.22	22.56	-1341.21	25.53	67.89	-1340.08	95.18	1114.97	0.00	0.00	0.00	-1386.19	74.80	1444.74	-1394.42	193.83	1443.92	-1546.56	69.38	1483.50	-1470.21	127.14	1461.32	711.70	-241.91	79.71	1310.41	-244.11	77.08	714.83
7.70000	-1800.95	117.40	-100.67	-1773.80	131.01	-117.32	-2142.98	162.36	776.61	-2025.24	201.16	484.56	-1161.39	40.73	32.97	-1186.00	42.89	40.14	-1342.13	26.27	22.47	-1340.63	26.59	67.56	-1333.75	94.88	1115.63	0.00	0.00	0.00	-1377.57	73.16	1444.71	-1385.80	191.99	1443.90	-1538.37	68.75	1483.66	-1521.47	163.08	1473.17	710.12	-241.33	79.37	1310.57	-244.20	76.92	714.81
7.71000	-1797.99	118.77	-94.19	-1770.55	131.98	-109.02	-2127.92	162.99	767.77	-2011.57	201.21	482.28	-1151.64	42.55	32.05	-1185.69	43.73	38.15	-1341.53	26.54	22.58	-1341.18	30.84	66.01	-1327.43	94.58	1116.27	0.00	0.00	0.00	-1366.81	70.97	1444.73	-1374.98	189.92	1443.99	-1528.36	66.59	1483.97	-1536.52	176.73	1478.48	709.10	-240.93	79.30	1310.66	-244.33	76.80	714.79
7.72000	-1794.72	120.15	-87.43	-1767.05	132.94	-100.39	-2112.77	163.64	758.80	-1997.82	201.27	479.95	-1155.68	42.19	28.81	-1184.69	44.61	37.56	-1341.24	26.40	23.09	-1339.88	31.55	66.26	-1321.13	94.27	1116.90	0.00	0.00	0.00	-1357.70	69.42	1445.09	-1365.77	188.06	1444.32	-1519.53	65.55	1484.59	-1527.08	175.62	1479.09	709.28	-240.56	79.38	1310.75	-244.48	76.81	715.35
7.73000	-1791.14	121.55	-80.40	-1763.28	133.88	-91.40	-2097.52	164.31	749.72	-1983.98	201.33	477.59	-1149.32	42.25	28.58	-1184.28	45.09	36.65	-1340.78	26.50	23.30	-1338.68	31.61	66.74	-1314.84	93.97	1117.51	0.00	0.00	0.00	-1348.41	67.69	1445.45	-1356.23	186.49	1444.70	-1509.60	63.67	1485.60	-1517.49	174.04	1479.87	709.40	-240.25	79.37	1310.53	-244.42	76.74	715.65
7.74000	-1787.24	122.96	-73.08	-1759.26	134.81	-82.07	-2082.18	165.01	740.51	-1970.06	201.39	475.19	-1154.81	43.83	26.29	-1180.52	46.43	37.02	-1340.82	26.87	23.23	-1337.40	31.01	67.41	-1308.56	93.67	1118.11	0.00	0.00	0.00	-1340.40	66.33	1445.80	-1347.39	185.05	1445.06	-1499.31	61.08	1486.31	-1415.67	114.55	1461.56	711.59	-241.99	79.85	1310.61	-244.20	76.81	714.39
7.75000	-1783.01	124.39	-65.49	-1754.97	135.73	-72.38	-2066.75	165.72	731.17	-1956.06	201.46	472.74	-1151.74	44.22	26.27	-1183.32	46.15	35.83	-1340.61	27.16	23.05	-1336.67	30.54	67.57	-1302.29	93.37	1118.69	0.00	0.00	0.00	-1331.66	64.98	1446.44	-1339.19	183.35	1445.62	-1490.30	59.93	1487.17	-1472.62	153.83	1476.18	709.95	-241.20	79.52	1310.71	-244.41	76.58	714.29
7.76000	-1778.45	125.83	-57.60	-1750.40	136.62	-62.33	-2051.22	166.45	721.72	-1941.97	201.53	470.26	-1151.53	43.61	25.82	-1183.67	46.49	35.19	-1340.89	27.53	22.97	-1335.86	29.85	67.74	-1296.03	93.08	1119.26	0.00	0.00	0.00	-1320.81	63.10	1447.21	-1327.93	181.60	1446.33	-1481.38	58.76	1488.32	-1489.50	169.69	1482.62	709.14	-240.58	79.51	1310.50	-244.25	76.90	714.35
7.77000	-1773.54	127.28	-49.43	-1745.55	137.51	-51.92	-2035.60	167.21	712.13	-1927.80	201.60	467.74	-1150.99	44.04	24.91	-1184.46	47.19	34.78	-1340.60	27.23	23.20	-1335.65	29.59	67.65	-1289.79	92.78	1119.82	0.00	0.00	0.00	-1311.91	61.87	1447.95	-1324.71	179.07	1446.82	-1471.18	56.29	1489.15	-1479.86	168.75	1483.52	709.03	-240.84	79.23	1310.64	-244.53	76.86	714.37
7.78000	-1768.29	128.74	-40.96	-1740.42	138.37	-41.15	-2019.89	167.98	702.43	-1913.55	201.67	465.17	-1151.76	43.91	24.74	-1183.20	46.01	35.34	-1340.05	26.57	23.54	-1335.41	29.32	67.51	-1283.56	92.49	1120.35	0.00	0.00	0.00	-1302.79	60.39	1448.77	-1311.21	178.28	1447.66	-1462.61	56.00	1490.26	-1471.29	166.99	1484.53	710.05	-240.81	79.44	1310.59	-244.43	76.74	714.59
7.79000	-1762.69	130.21	-32.20	-1735.00	139.21	-30.00	-2004.09	168.78	692.59	-1899.21	201.75	462.57	-1152.20	43.75	24.35	-1185.31	46.96	34.48	-1340.39	27.07	23.29	-1334.82	28.76	67.73	-1277.34	92.20	1120.87	0.00	0.00	0.00	-1294.83	59.02	1449.47	-1302.29	177.26	1448.28	-1455.17	56.62	1491.60	-1367.07	105.40	1465.12	711.85	-242.05	79.77	1310.51	-244.35	76.75	714.48
7.80000	-1756.72	131.69	-23.14	-1729.28	140.04	-18.48	-1988.19	169.60	682.63	-1884.79	201.83	459.93	-1150.44	43.78	24.38	-1183.28	46.37	35.05	-1340.98	27.88	22.79	-1334.56	28.83	67.62	-1271.13	91.91	1121.37	0.00	0.00	0.00	-1286.68	57.97	1450.31	-1293.71	176.26	1448.98	-1445.53	54.53	1492.69	-1426.38	147.10	1480.72	710.24	-240.97	79.38	1310.42	-244.02	76.79	714.14
7.81000	-1750.38	133.19	-13.78	-1723.26	140.84	-6.58	-1972.19	170.43	672.54	-1870.28	201.91	457.24	-1150.69	43.72	24.18	-1182.88	46.55	35.13	-1341.10	27.86	22.79	-1334.50	28.68	67.70	-1264.93	91.62	1121.86	0.00	0.00	0.00	-1276.74	56.82	1451.33	-1283.51	174.71	1449.87	-1436.32	53.04	1493.49	-1445.60	163.23	1487.61	709.44	-240.46	79.29	1310.20	-244.55	76.57	714.97
7.82000	-1743.67	134.69	-4.11	-1716.93	141.62	5.70	-1956.10	171.29	662.33	-1855.68	202.00	454.51	-1150.95	43.88	24.21	-1182.42	47.16	34.61	-1340.04	26.76	23.36	-1333.58	27.84	68.10	-1258.75	91.34	1122.32	0.00	0.00	0.00	-1268.78	56.16	1452.15	-1275.07	173.72	1450.58	-1428.67	52.69	1494.47	-1437.58	161.56	1488.38	709.83	-240.69	79.32	1310.66	-244.77	76.74	714.54
7.83000	-1736.58	136.20	5.86	-1710.29	142.38	18.36	-1939.92	172.17	651.99	-1841.00	202.09	451.75	-1152.68	44.53	23.47	-1183.07	47.02	34.37	-1340.70	27.30	23.11	-1334.13	28.50	67.69	-1252.58	91.06	1122.76	0.00	0.00	0.00	-1260.59	55.16	1452.94	-1267.09	172.63	1451.26	-1420.35	51.76	1495.38	-1428.69	161.62	1489.18	710.14	-240.67	79.47	1310.67	-244.62	76.87	714.78
7.84000	-1729.09	137.71	16.15	-1703.33	143.11	31.42	-1923.64	173.08	641.52	-1826.24	202.18	448.94	-1151.60	44.09	23.58	-1182.74	46.43	35.01	-1341.00	27.90	22.69	-1333.94	28.46	67.66	-1246.42	90.79	1123.19	0.00	0.00	0.00	-1253.52	54.30	1453.58	-1260.18	171.75	1451.82	-1412.22	50.65	1496.19	-1420.94	160.57	1489.85	740.67	-238.08	89.76	1309.78	-244.66	76.57	714.87
7.85000	-1721.21	139.24	26.75	-1696.05	143.82	44.87	-1907.26	174.00	630.92	-1811.39	202.28	446.09	-1148.82	43.80	23.97	-1183.27	47.07	34.43	-1340.24	26.94	23.28	-1334.13	28.81	67.50	-1240.27	90.51	1123.59	0.00	0.00	0.00	-1246.20	53.58	1454.08	-1253.19	171.17	1452.21	-1405.08	50.49	1497.00	-1413.34	159.75	1490.51	720.13	-239.83	82.87	1310.62	-244.54	76.84	714.91
7.86000	-1712.93	140.77	37.66	-1688.43	144.50	58.72	-1890.79	174.95	620.19	-1796.45	202.38	443.20	-1147.78	44.25	24.40	-1181.08	47.46	34.97	-1340.67	27.55	22.89	-1333.94	28.59	67.49	-1234.13	90.25	1123.97	0.00	0.00	0.00	-1237.23	52.79	1454.78	-1244.33	170.56	1452.72	-1396.83	49.00	1497.73	-1405.76	159.16	1491.22	710.22	-240.49	79.49	1310.45	-244.67	76.70	715.12
7.87000	-1704.23	142.31	48.90	-1680.49	145.15	72.97	-1874.22	175.91	609.33	-1781.43	202.48	440.27	-1153.71	44.48	23.35	-1181.71	47.70	34.82	-1340.49	27.36	23.06	-1334.02	28.78	67.53	-1228.01	89.98	1124.33	0.00	0.00	0.00	-1229.84	52.29	1455.25	-1237.35	169.73	1453.09	-1389.56	48.85	1498.48	-1398.65	158.39	1491.76	710.53	-240.64	79.61	1309.66	-244.46	76.44	714.86
7.88000	-1695.12	143.86	60.45	-1672.21	145.78	87.62	-1857.56	176.90	598.34	-1766.32	202.58	437.30	-1150.22	44.56	23.91	-1182.63	46.58	34.84	-1340.56	27.26	23.13	-1333.44	28.17	67.74	-1221.90	89.72	1124.67	0.00	0.00	0.00	-1222.57	51.69	1455.66	-1230.34	169.20	1453.43	-1382.12	47.81	1499.21	-1391.96	157.06	1492.40	710.00	-240.38	79.50	1310.23	-244.51	76.63	715.22
7.89000	-1685.59	145.41	72.34	-1670.52	148.04	99.18	-1840.80	177.91	587.22	-1751.13	202.69	434.29	-1150.87	44.57	23.48	-1181.65	47.98	34.86	-1340.35	27.08	23.11	-1333.72	28.47	67.53	-1215.80	89.47	1124.98	0.00	0.00	0.00	-1216.35	51.29	1456.03	-1224.28	168.82	1453.66	-1375.17	47.15	1499.84	-1384.91	156.74	1493.03	720.88	-240.12	83.01	1311.11	-244.41	76.83	715.04
7.90000	-1675.62	146.96	84.55	-1656.01	146.97	112.18	-1823.95	178.95	575.96	-1735.85	202.80	431.23	-1147.95	44.56	24.29	-1181.91	48.11	34.78	-1340.65	27.53	22.97	-1333.29	28.22	67.60	-1209.71	89.22	1125.27	0.00	0.00	0.00	-1210.10	51.07	1456.36	-1218.02	168.53	1453.93	-1368.27	46.73	1500.44	-1377.98	156.18	1493.58	712.45	-240.48	80.37	1311.15	-244.36	76.95	714.93
7.91000	-1665.22	148.52	97.10	-1647.87	146.80	126.13	-1807.00	180.00	564.58	-1720.48	202.91	428.13	-1153.70	44.45	23.16	-1183.36	47.89	34.42	-1340.63	27.43	23.04	-1332.86	27.53	68.07	-1203.64	88.98	1125.53	0.00	0.00	0.00	-1202.37	50.82	1456.79	-1210.27	167.96	1454.35	-1361.41	46.04	1501.14	-1371.28	155.57	1494.21	709.87	-240.49	79.75	1310.01	-244.42	76.74	714.80
7.92000	-1654.37	150.08	109.98	-1641.75	147.10	141.21	-1789.95	181.08	553.06	-1705.02	203.03	424.99	-1154.05	44.14	23.02	-1182.69	47.34	35.15	-1340.89	27.99	22.83	-1333.08	27.84	67.97	-1197.57	88.74	1125.77	0.00	0.00	0.00	-1195.76	50.31	1457.11	-1203.92	167.62	1454.70	-1354.10	44.63	1501.62	-1364.63	155.12	1494.92	709.34	-240.75	79.24	1310.92	-244.39	76.93	714.61
7.93000	-1646.37	148.97	125.43	-1631.29	147.28	156.61	-1772.80	182.18	541.41	-1689.48	203.15	421.81	-1149.46	44.52	23.95	-1182.82	47.36	34.98	-1340.34	27.38	23.19	-1333.30	28.15	67.79	-1191.52	88.50	1125.99	0.00	0.00	0.00	-1189.38	50.04	1457.47	-1197.71	167.23	1455.08	-1347.57	44.15	1502.40	-1358.21	154.47	1495.65	710.21	-240.12	79.68	1310.63	-244.30	76.82	714.17
7.94000	-1640.58	151.45	138.71	-1629.21	147.33	170.27	-1755.56	183.30	529.63	-1673.84	203.27	418.59	-1153.37	44.40	23.13	-1182.96	47.54	34.92	-1340.63	27.54	23.02	-1333.79	28.77	67.46	-1185.49	88.28	1126.18	0.00	0.00	0.00	-1183.74	49.68	1457.78	-1192.41	166.87	1455.45	-1341.94	44.59	1503.03	-1252.17	92.17	1473.51	711.91	-241.79	79.85	1310.73	-244.90	76.74	714.45
7.95000	-1633.53	153.94	151.27	-1619.59	151.88	185.84	-1738.21	184.45	517.71	-1658.12	203.40	415.32	-1149.72	44.43	23.67	-1184.53	47.74	34.16	-1340.44	27.53	23.05	-1333.82	28.97	67.40	-1179.46	88.05	1126.34	0.00	0.00	0.00	-1177.84	49.48	1458.14	-1186.78	166.60	1455.83	-1333.85	41.80	1503.52	-1317.21	135.69	1490.38	710.55	-241.13	79.43	1310.53	-244.26	76.81	715.27
7.96000	-1620.67	159.60	163.89	-1612.00	151.38	198.32	-1720.77	185.62	505.65	-1642.32	203.52	412.01	-1154.11	45.21	22.91	-1183.24	47.25	34.71	-1340.51	27.71	23.10	-1333.57	28.82	67.54	-1173.45	87.84	1126.47	0.00	0.00	0.00	-1170.72	49.40	1458.58	-1179.65	166.34	1456.26	-1328.10	41.85	1504.20	-1339.87	152.97	1497.64	709.59	-240.87	79.32	1311.02	-244.31	76.94	714.70
7.97000	-1608.92	159.72	175.86	-1599.92	150.13	209.98	-1703.24	186.81	493.47	-1626.42	203.65	408.66	-1148.82	44.59	24.05	-1182.96	47.78	34.90	-1340.19	27.23	23.38	-1333.86	29.16	67.50	-1167.44	87.63	1126.57	0.00	0.00	0.00	-1164.59	49.18	1458.91	-1173.79	166.12	1456.56	-1322.56	41.97	1504.82	-1334.57	151.58	1498.27	710.39	-240.76	79.50	1310.84	-244.37	76.99	714.66
7.98000	-1596.49	160.21	186.30	-1590.91	151.45	219.47	-1685.60	188.02	481.14	-1610.44	203.79	405.26	-1156.07	43.82	22.48	-1182.84	48.04	34.89	-1340.37	27.25	23.30	-1333.65	29.21	67.58	-1161.46	87.43	1126.65	0.00	0.00	0.00	-1158.54	48.91	1459.21	-1167.95	166.15	1456.83	-1316.50	41.80	1505.32	-1328.48	151.48	1498.69	710.27	-240.31	79.72	1310.10	-244.28	76.71	714.85
7.99000	-1583.24	159.97	194.71	-1578.52	150.56	227.44	-1667.86	189.26	468.68	-1594.36	203.92	401.82	-1153.96	44.11	22.98	-1182.88	48.04	34.90	-1340.10	27.04	23.36	-1333.92	29.75	67.53	-1155.48	87.23	1126.70	0.00	0.00	0.00	-1153.31	48.83	1459.49	-1162.87	166.16	1457.07	-1310.99	42.01	1505.83	-1222.49	91.03	1475.81	711.82	-241.75	79.76	1310.38	-244.44	76.61	714.71
8.00000	-1569.05	160.12	201.30	-1563.52	151.36	233.86	-1650.03	190.52	456.09	-1578.20	204.06	398.34	-1152.93	44.06	22.99	-1183.03	48.12	34.70	-1340.64	28.05	22.81	-1333.80	29.62	67.64	-1149.52	87.04	1126.72	0.00	0.00	0.00	-1147.93	48.84	1459.68	-1157.60	165.98	1457.22	-1304.24	40.78	1506.42	-1287.77	133.95	1492.97	710.54	-241.17	79.56	1310.35	-244.65	76.68	714.74
8.01000	-1553.49	162.16	206.11	-1550.78	152.39	237.96	-1632.09	191.80	443.35	-1561.95	204.20	394.83	-1155.89	44.20	22.39	-1183.29	48.24	34.56	-1340.37	27.79	22.91	-1332.43	28.02	68.85	-1143.56	86.86	1126.70	0.00	0.00	0.00	-1141.22	48.64	1459.90	-1151.04	165.70	1457.41	-1298.61	40.73	1506.91	-1310.86	150.88	1500.13	709.64	-240.90	79.20	1310.11	-244.81	76.53	714.66
8.02000	-1537.67	162.82	208.63	-1533.43	153.61	240.75	-1614.06	193.11	430.48	-1547.59	203.97	397.42	-1149.91	44.22	23.62	-1183.20	48.02	34.60	-1340.53	27.93	22.93	-1333.54	29.72	68.00	-1137.62	86.69	1126.66	0.00	0.00	0.00	-1135.80	48.61	1460.05	-1145.80	165.32	1457.53	-1293.29	40.85	1507.27	-1305.44	150.52	1500.55	709.60	-240.85	79.23	1310.62	-244.70	76.55	715.31
8.03000	-1521.50	164.34	208.84	-1516.41	154.79	241.51	-1595.93	194.44	417.47	-1533.24	203.31	397.78	-1151.98	44.23	22.90	-1183.44	47.98	34.34	-1341.00	28.65	22.54	-1333.92	30.51	67.65	-1131.70	86.53	1126.58	0.00	0.00	0.00	-1130.23	48.48	1460.16	-1140.37	165.16	1457.66	-1287.08	39.84	1507.49	-1299.48	150.53	1500.80	709.99	-240.76	79.35	1310.28	-244.63	76.44	715.13
8.04000	-1502.02	172.38	207.45	-1499.58	156.07	240.03	-1577.70	195.79	404.32	-1518.17	204.11	396.64	-1149.17	43.86	23.34	-1182.96	47.88	34.85	-1339.60	26.87	23.49	-1333.76	30.59	67.74	-1125.78	86.37	1126.47	0.00	0.00	0.00	-1125.41	48.33	1460.27	-1135.74	165.02	1457.77	-1281.68	39.60	1507.62	-1194.17	90.29	1476.91	711.80	-241.94	79.77	1310.52	-244.22	76.83	715.31
8.05000	-1482.37	175.40	204.95	-1477.33	159.21	235.31	-1559.37	197.17	391.04	-1503.74	204.13	393.14	-1154.73	44.36	22.11	-1182.24	48.47	34.74	-1340.50	28.00	22.89	-1334.29	31.57	67.33	-1119.88	86.22	1126.33	0.00	0.00	0.00	-1120.27	48.18	1460.31	-1130.72	164.96	1457.78	-1276.55	39.81	1508.09	-1260.63	131.97	1494.28	710.11	-241.11	79.46	1310.32	-244.37	76.71	714.78
8.06000	-1445.80	172.88	199.37	-1459.45	160.45	230.73	-1544.60	197.30	384.11	-1489.65	203.34	387.49	-1153.15	43.35	22.69	-1183.14	48.13	34.65	-1340.43	28.00	22.96	-1334.46	31.99	67.30	-1113.99	86.08	1126.16	0.00	0.00	0.00	-1114.02	48.09	1460.34	-1124.49	164.78	1457.80	-1270.51	38.91	1508.24	-1283.79	149.41	1501.40	710.09	-240.45	79.60	1311.03	-244.46	76.80	715.19
8.07000	-1430.35	174.72	192.27	-1435.43	162.63	225.39	-1530.03	197.09	375.13	-1474.97	203.31	380.11	-1154.87	43.44	22.32	-1180.97	48.49	35.34	-1339.91	27.57	23.27	-1334.11	32.06	67.46	-1108.11	85.95	1125.95	0.00	0.00	0.00	-1108.66	47.95	1460.35	-1119.26	164.74	1457.73	-1265.68	39.21	1508.10	-1278.77	149.19	1501.31	710.18	-240.37	79.48	1310.97	-244.56	76.78	714.48
8.08000	-1407.06	176.86	185.33	-1414.70	164.14	217.39	-1513.64	198.84	364.40	-1459.18	204.58	371.43	-1153.77	43.70	22.59	-1183.26	48.25	34.54	-1340.17	28.00	23.17	-1333.64	31.92	67.65	-1102.25	85.83	1125.71	0.00	0.00	0.00	-1103.28	47.84	1460.27	-1114.15	164.50	1457.68	-1260.61	39.47	1508.13	-1273.81	148.45	1501.13	709.98	-240.70	79.43	1310.54	-244.40	76.81	714.88
8.09000	-1382.81	174.25	173.44	-1386.96	166.76	209.78	-1495.80	202.09	352.78	-1443.08	205.86	361.23	-1151.98	43.87	22.93	-1183.26	48.22	34.67	-1339.80	27.66	23.42	-1333.91	32.72	67.50	-1096.40	85.72	1125.43	0.00	0.00	0.00	-1098.71	47.84	1460.25	-1109.72	164.41	1457.59	-1255.07	38.68	1507.99	-1176.12	93.53	1478.90	711.79	-241.70	79.59	1310.37	-244.56	76.63	714.96
8.10000	-1353.16	175.56	165.43	-1368.71	168.73	199.45	-1479.04	203.27	338.37	-1425.93	207.92	349.61	-1151.27	44.07	23.14	-1183.31	47.95	34.64	-1340.00	28.15	23.29	-1333.95	33.13	67.41	-1090.56	85.61	1125.11	0.00	0.00	0.00	-1093.76	47.85	1460.07	-1104.79	164.32	1457.32	-1250.22	39.03	1507.82	-1237.07	132.11	1494.52	710.35	-241.21	79.44	1310.72	-244.50	76.74	714.99
8.11000	-1336.97	179.54	158.77	-1342.83	171.15	189.57	-1461.40	205.00	322.55	-1409.13	208.66	336.00	-1157.01	43.41	21.63	-1183.56	48.37	34.56	-1339.68	27.85	23.56	-1333.84	33.42	67.32	-1084.73	85.52	1124.76	0.00	0.00	0.00	-1087.53	47.66	1459.84	-1098.68	164.07	1457.02	-1244.60	38.17	1507.69	-1258.13	148.08	1500.54	709.86	-240.76	79.52	1311.06	-244.29	76.68	714.80
8.12000	-1309.91	181.22	148.63	-1322.05	170.83	178.07	-1442.04	207.92	305.55	-1391.51	209.43	321.21	-1156.88	44.17	21.91	-1183.36	48.34	34.76	-1339.91	28.40	23.36	-1333.81	33.82	67.30	-1080.30	86.67	1124.26	0.00	0.00	0.00	-1082.34	47.71	1459.54	-1093.41	164.03	1456.67	-1239.27	37.71	1507.32	-1252.79	148.33	1500.22	709.84	-240.85	79.24	1310.76	-244.40	76.79	714.19
8.13000	-1285.22	182.10	137.37	-1298.46	173.47	166.75	-1422.86	209.19	286.83	-1372.60	211.51	305.55	-1153.21	43.61	22.76	-1183.60	47.40	34.68	-1339.30	28.04	23.72	-1333.59	34.11	67.31	-1074.53	85.84	1124.03	0.00	0.00	0.00	-1076.99	47.45	1459.17	-1088.15	163.94	1456.30	-1233.80	37.27	1506.93	-1247.42	148.27	1499.88	709.37	-240.87	79.07	1311.33	-244.36	76.78	714.67
8.14000	-1255.72	182.85	126.08	-1269.97	173.48	155.55	-1402.65	210.33	266.92	-1353.21	213.14	288.84	-1153.26	44.05	22.96	-1183.56	47.18	34.80	-1338.90	27.77	23.92	-1334.24	35.17	66.89	-1069.17	85.41	1123.69	0.00	0.00	0.00	-1072.31	47.17	1458.83	-1083.67	163.81	1455.96	-1228.54	37.58	1506.66	-1145.65	90.59	1476.41	711.50	-242.60	79.99	1310.86	-244.08	76.89	715.14
8.15000	-1228.61	184.78	114.71	-1244.55	175.23	142.96	-1382.42	210.15	245.83	-1333.45	213.38	270.94	-1150.70	43.89	23.67	-1183.85	46.48	34.63	-1338.70	27.68	24.07	-1334.38	35.79	66.79	-1063.80	85.21	1123.43	0.00	0.00	0.00	-1067.21	47.00	1458.29	-1078.63	163.62	1455.43	-1222.99	37.30	1506.31	-1208.98	131.58	1492.51	710.10	-241.65	79.57	1310.61	-244.29	76.80	714.96
8.16000	-1198.98	185.71	104.27	-1217.25	176.19	131.10	-1357.44	214.63	226.57	-1312.65	213.75	252.84	-1155.49	43.38	22.43	-1183.59	45.99	34.57	-1338.76	28.04	24.13	-1334.11	35.88	66.84	-1058.36	84.97	1123.14	0.00	0.00	0.00	-1061.14	47.09	1457.67	-1072.22	163.54	1454.78	-1218.28	37.95	1505.96	-1231.94	147.14	1498.82	709.92	-240.80	79.37	1309.95	-244.39	76.68	714.52
8.17000	-1167.87	187.36	94.79	-1188.68	176.86	119.67	-1332.24	217.47	206.55	-1289.12	216.57	235.75	-1149.29	43.06	24.33	-1183.19	45.19	34.21	-1338.75	28.37	24.12	-1334.15	36.19	66.82	-1052.69	84.41	1122.82	0.00	0.00	0.00	-1055.73	46.80	1457.07	-1067.05	163.19	1454.22	-1212.75	37.74	1505.46	-1226.92	146.53	1498.31	709.22	-240.59	79.27	1310.01	-244.32	76.65	714.42
8.18000	-1134.86	187.87	86.49	-1157.00	177.94	109.31	-1306.05	219.85	186.98	-1264.71	219.44	219.16	-1151.15	43.42	24.04	-1182.07	45.55	34.23	-1339.44	29.54	23.80	-1333.61	35.76	67.17	-1047.70	84.94	1122.47	0.00	0.00	0.00	-1050.50	46.85	1456.45	-1061.80	162.95	1453.60	-1207.14	37.23	1504.86	-1221.10	146.75	1497.75	710.08	-240.56	79.41	1309.97	-244.65	76.52	714.21
8.19000	-1103.07	188.46	78.73	-1128.50	179.27	99.57	-1278.93	222.96	168.45	-1239.51	222.46	203.46	-1149.75	43.65	24.42	-1181.24	44.88	34.46	-1339.29	29.67	23.85	-1333.82	36.38	67.04	-1042.08	84.57	1122.17	0.00	0.00	0.00	-1045.87	46.81	1455.90	-1057.31	162.74	1453.10	-1201.49	37.11	1504.12	-1124.38	92.94	1475.02	711.95	-241.67	79.61	1310.31	-244.56	76.51	714.21
8.20000	-1070.89	188.97	72.01	-1098.92	179.13	91.36	-1252.04	223.98	149.97	-1214.84	223.97	187.73	-1150.76	41.32	24.08	-1179.82	39.22	36.50	-1338.53	29.41	24.31	-1333.69	36.30	67.34	-1036.69	84.44	1121.78	0.00	0.00	0.00	-1040.63	46.85	1455.26	-1052.05	162.86	1452.46	-1196.47	37.57	1503.64	-1184.03	131.36	1490.14	710.62	-240.98	79.51	1310.34	-244.58	76.64	714.66
8.21000	-1038.51	189.35	66.70	-1065.27	179.50	84.70	-1225.19	224.06	132.00	-1189.71	224.72	172.62	-1153.54	39.09	26.31	-1180.09	38.70	36.65	-1338.50	29.60	24.54	-1333.69	36.65	67.38	-1030.97	84.32	1121.34	0.00	0.00	0.00	-1034.24	46.89	1454.48	-1045.46	163.10	1451.65	-1191.93	38.76	1503.01	-1205.04	146.67	1495.92	709.48	-240.75	79.49	1310.80	-244.51	76.81	714.65
8.22000	-1007.66	188.73	62.34	-1038.11	179.43	78.03	-1198.56	223.58	114.92	-1163.59	226.83	159.07	-1149.59	37.98	27.68	-1180.49	37.43	37.37	-1338.32	29.89	24.69	-1332.84	35.84	68.04	-1025.15	83.71	1120.87	0.00	0.00	0.00	-1028.74	46.95	1453.78	-1039.94	163.08	1450.95	-1186.32	38.78	1502.35	-1199.34	146.84	1495.28	709.62	-240.84	79.26	1310.48	-244.36	76.75	715.00
8.23000	-977.19	187.62	59.11	-1007.76	178.82	73.74	-1170.64	224.14	99.52	-1139.30	226.00	145.42	-1147.41	39.32	27.40	-1182.57	38.06	37.14	-1338.52	30.45	24.49	-1332.85	35.90	68.25	-1020.23	84.62	1120.22	0.00	0.00	0.00	-1023.13	46.99	1453.00	-1034.36	163.06	1450.21	-1180.31	38.01	1501.32	-1193.90	146.89	1494.29	709.69	-240.74	79.17	1310.16	-244.35	76.80	714.27
8.24000	-945.62	186.27	58.81	-978.66	178.70	70.29	-1141.81	226.68	86.57	-1113.53	227.20	134.27	-1152.17	38.83	26.55	-1184.29	37.80	36.92	-1338.08	30.13	24.68	-1332.75	36.05	68.58	-1014.39	84.45	1119.56	0.00	0.00	0.00	-1018.13	46.81	1452.32	-1029.52	163.20	1449.54	-1174.77	38.15	1500.39	-1093.31	91.45	1470.45	711.59	-242.28	79.80	1310.56	-244.59	76.84	714.39
8.25000	-916.81	185.75	58.72	-950.07	178.21	68.98	-1113.70	228.26	75.36	-1089.45	226.25	123.67	-1154.43	38.65	26.24	-1186.71	39.19	35.91	-1337.81	29.88	25.00	-1332.45	35.76	69.03	-1008.41	84.11	1118.86	0.00	0.00	0.00	-1012.58	46.80	1451.45	-1024.04	163.39	1448.69	-1169.96	39.49	1499.55	-1155.57	130.89	1485.99	710.20	-241.05	79.46	1310.37	-244.28	76.89	714.73
8.26000	-883.63	185.42	61.42	-921.47	178.19	68.46	-1086.51	229.38	65.57	-1064.57	227.54	115.69	-1153.28	40.27	25.89	-1187.63	39.79	35.42	-1338.22	30.53	24.76	-1332.11	35.66	69.37	-1002.71	84.29	1118.00	0.00	0.00	0.00	-1006.00	47.07	1450.41	-1017.33	163.33	1447.69	-1164.05	39.24	1498.69	-1177.15	147.32	1491.71	709.88	-240.45	79.47	1309.92	-244.28	76.74	714.50
8.27000	-859.77	185.00	64.10	-893.61	178.74	70.25	-1059.67	230.70	57.91	-1041.08	227.60	108.72	-1152.28	39.69	25.94	-1188.58	41.23	34.41	-1337.92	30.24	25.09	-1331.92	35.68	69.70	-997.09	84.50	1117.24	0.00	0.00	0.00	-1000.25	47.31	1449.48	-1011.50	163.61	1446.76	-1158.16	39.47	1497.75	-1171.24	147.94	1490.65	710.30	-240.85	79.59	1309.68	-244.47	76.68	714.68
8.28000	-834.53	185.37	67.35	-868.71	178.56	71.77	-1034.24	231.23	51.47	-1018.40	227.84	103.14	-1161.16	40.33	24.02	-1186.05	45.18	33.77	-1337.25	29.60	25.61	-1330.92	34.40	70.79	-991.09	84.70	1116.31	0.00	0.00	0.00	-994.60	47.59	1448.60	-1005.72	163.68	1445.91	-1152.26	39.69	1496.75	-1165.48	147.85	1489.77	709.78	-240.25	79.57	1310.39	-244.48	76.80	715.49
8.29000	-810.46	185.45	71.37	-845.22	178.22	74.15	-1009.70	232.16	46.71	-996.03	229.14	99.35	-1157.33	40.82	24.25	-1185.11	45.64	34.06	-1338.12	30.64	25.18	-1331.13	34.98	70.90	-984.49	84.29	1115.44	0.00	0.00	0.00	-989.54	47.73	1447.78	-1000.71	163.82	1445.14	-1147.57	40.29	1495.90	-1160.69	147.91	1489.03	709.96	-240.46	79.67	1310.24	-244.39	76.84	714.65
8.30000	-791.39	185.56	74.11	-822.62	178.41	77.33	-986.34	233.04	43.25	-974.97	229.67	96.22	-1152.93	41.23	23.28	-1185.45	45.86	33.66	-1337.93	30.64	25.47	-1330.64	34.67	71.47	-978.22	84.23	1114.48	0.00	0.00	0.00	-983.75	48.08	1446.93	-994.82	164.21	1444.31	-1142.40	41.53	1494.94	-1154.94	148.45	1488.12	709.44	-240.96	79.36	1310.28	-244.58	76.74	714.67
8.31000	-768.88	185.38	78.67	-804.27	178.37	79.56	-964.51	233.90	40.65	-955.53	229.81	94.03	-1154.30	42.35	22.92	-1185.65	45.77	33.44	-1338.01	30.99	25.43	-1329.79	33.82	72.58	-971.86	84.27	1113.52	0.00	0.00	0.00	-976.83	48.76	1445.97	-987.50	164.65	1443.28	-1135.50	42.58	1493.72	-1147.47	149.12	1486.85	709.22	-240.64	79.23	1310.67	-244.11	76.97	714.70
8.32000	-748.02	184.74	83.08	-785.00	178.01	82.28	-944.11	234.76	38.97	-937.28	230.23	92.60	-1152.31	42.53	23.36	-1185.01	46.12	33.77	-1338.21	31.45	25.69	-1329.59	34.01	73.04	-965.39	84.75	1112.56	0.00	0.00	0.00	-970.66	49.04	1445.10	-981.20	165.17	1442.44	-1129.68	43.66	1492.72	-1141.17	150.12	1485.86	709.59	-240.59	79.43	1310.42	-244.30	76.72	714.42
8.33000	-733.86	183.71	85.59	-765.30	177.72	84.87	-925.04	235.51	38.14	-920.06	230.52	91.77	-1154.61	41.45	22.56	-1185.27	46.04	33.47	-1337.60	30.95	26.37	-1329.62	34.33	73.60	-958.75	84.84	1111.60	0.00	0.00	0.00	-964.29	49.29	1444.24	-974.77	165.55	1441.62	-1123.06	43.72	1491.77	-1134.80	150.59	1484.91	709.63	-240.82	79.30	1310.27	-244.10	76.73	714.61
8.34000	-717.07	182.56	88.23	-748.73	176.53	87.46	-908.64	234.16	36.60	-904.57	229.61	90.76	-1156.73	42.15	21.93	-1185.23	45.98	33.40	-1337.42	30.80	27.12	-1328.97	34.13	74.68	-952.26	85.43	1110.72	0.00	0.00	0.00	-958.82	49.67	1443.50	-969.34	165.78	1440.89	-1116.95	44.60	1490.76	-1031.16	93.44	1460.75	711.61	-242.85	80.14	1310.47	-244.25	76.90	714.96
8.35000	-701.71	181.46	90.56	-737.89	175.65	87.93	-893.24	233.77	36.00	-890.30	229.58	90.43	-1156.47	41.71	21.88	-1185.06	45.73	33.34	-1336.99	30.80	28.02	-1328.27	33.88	75.78	-945.41	85.72	1109.92	0.00	0.00	0.00	-952.54	50.21	1442.67	-962.96	166.17	1440.07	-1110.17	44.98	1489.74	-1093.56	135.91	1476.30	710.39	-241.17	79.75	1309.94	-244.60	76.56	714.88
8.36000	-689.95	180.47	92.62	-720.43	174.50	91.16	-880.26	232.18	34.78	-878.51	228.06	89.53	-1151.22	41.77	22.97	-1185.08	44.98	33.22	-1336.01	30.20	29.16	-1327.50	33.64	77.02	-938.48	86.27	1109.13	0.00	0.00	0.00	-944.86	50.71	1441.64	-954.90	166.84	1439.06	-1103.00	44.96	1488.92	-1114.76	153.84	1482.07	710.08	-240.59	79.61	1310.32	-244.20	76.80	715.13
8.37000	-677.22	178.94	94.85	-713.39	172.43	91.61	-868.15	231.54	34.19	-867.75	227.02	88.78	-1153.28	41.82	22.48	-1184.92	45.91	33.20	-1335.88	30.63	30.17	-1327.07	33.93	78.22	-931.21	86.26	1108.52	0.00	0.00	0.00	-938.13	51.09	1440.77	-947.98	167.44	1438.24	-1096.26	45.83	1488.26	-1108.24	153.90	1481.37	710.01	-240.69	79.51	1310.72	-244.29	76.93	714.59
8.38000	-667.81	176.88	95.02	-702.58	171.47	92.20	-859.10	228.49	32.30	-858.55	226.11	87.95	-1154.60	41.67	22.02	-1184.53	45.22	33.39	-1335.55	30.87	31.41	-1326.76	34.44	79.44	-924.79	89.53	1106.98	0.00	0.00	0.00	-931.55	51.91	1439.93	-941.06	168.04	1437.43	-1089.60	47.04	1487.53	-1101.07	155.01	1480.76	709.63	-240.25	79.55	1310.37	-244.61	76.64	715.26
8.39000	-660.22	174.49	94.20	-697.38	168.73	90.42	-850.93	226.80	30.97	-851.16	223.87	86.33	-1158.12	41.00	21.04	-1184.42	45.28	33.29	-1334.51	30.22	33.14	-1326.15	34.68	80.84	-917.93	90.40	1106.25	0.00	0.00	0.00	-924.64	52.23	1439.17	-933.96	168.65	1436.68	-1082.56	47.55	1486.72	-1094.09	156.01	1480.02	710.02	-240.48	79.59	1310.70	-244.20	77.00	715.04
8.40000	-654.20	171.35	92.08	-687.60	166.98	89.65	-844.57	224.57	29.10	-845.10	221.81	84.62	-1154.76	40.37	21.62	-1184.43	45.45	33.07	-1333.76	29.40	35.32	-1325.69	35.09	82.36	-910.57	90.94	1105.92	0.00	0.00	0.00	-917.97	53.17	1438.44	-926.90	169.25	1436.00	-1075.87	49.16	1486.13	-1087.23	156.54	1479.56	710.19	-240.48	79.71	1310.42	-244.37	76.90	715.21
8.41000	-649.00	168.97	90.14	-685.97	164.30	86.80	-839.97	222.13	27.05	-840.03	220.29	82.77	-1152.53	40.15	22.06	-1168.54	45.71	38.15	-1332.55	28.67	37.60	-1324.82	35.10	84.23	-903.57	91.40	1105.57	0.00	0.00	0.00	-910.99	53.81	1437.83	-919.68	170.15	1435.40	-1069.30	50.62	1485.59	-1079.54	158.40	1478.96	709.73	-240.53	79.48	1310.57	-244.31	76.88	715.25
8.42000	-645.57	166.31	86.79	-681.28	162.40	83.90	-836.13	220.64	26.69	-836.71	217.58	80.50	-1156.55	39.93	21.15	-1170.45	45.22	37.77	-1332.22	29.08	39.50	-1323.77	34.99	86.31	-896.10	92.59	1105.45	0.00	0.00	0.00	-904.02	54.57	1437.27	-912.41	170.99	1434.87	-1062.18	51.08	1484.96	-1071.86	160.08	1478.39	709.59	-240.70	79.34	1310.64	-244.37	76.81	715.08
8.43000	-645.97	163.54	80.72	-681.67	159.44	78.68	-835.12	217.45	26.10	-834.20	215.05	78.35	-1153.84	40.68	21.75	-1182.03	44.60	33.77	-1330.87	28.16	42.37	-1322.23	34.38	88.78	-888.55	93.01	1105.41	0.00	0.00	0.00	-896.80	55.13	1436.81	-905.26	171.67	1434.42	-1055.19	52.14	1484.44	-1065.18	160.42	1477.89	710.78	-240.65	79.57	1310.39	-244.12	76.83	714.72
8.44000	-644.06	160.98	75.26	-678.50	155.83	74.07	-833.82	216.62	26.29	-832.91	213.09	75.77	-1154.03	39.85	21.36	-1171.92	44.77	36.95	-1329.94	28.14	44.87	-1320.75	34.12	91.23	-880.91	94.52	1105.36	0.00	0.00	0.00	-890.60	55.73	1436.36	-899.08	172.32	1434.02	-1049.21	55.11	1483.87	-1057.80	161.94	1477.19	718.68	-240.88	82.46	1310.25	-244.12	76.93	715.14
8.45000	-644.47	158.03	69.35	-676.12	153.83	69.35	-833.34	216.05	25.74	-832.00	211.20	73.44	-1151.21	40.25	22.01	-1171.95	44.84	36.97	-1328.79	27.57	48.02	-1318.92	33.75	94.02	-873.14	95.96	1105.43	0.00	0.00	0.00	-883.85	56.63	1436.12	-892.03	173.22	1433.86	-1041.77	55.25	1483.32	-1050.67	163.00	1476.80	712.28	-240.97	80.32	1310.41	-244.54	76.76	714.81
8.46000	-640.87	156.05	63.21	-673.86	151.91	64.41	-832.23	215.99	25.93	-830.07	209.30	72.01	-1149.46	38.85	22.08	-1170.54	44.23	36.93	-1326.93	26.49	51.73	-1317.12	33.73	96.87	-865.27	96.28	1105.46	0.00	0.00	0.00	-875.62	57.78	1435.81	-883.25	174.37	1433.60	-1034.95	56.56	1482.87	-1043.91	163.50	1476.46	710.58	-240.73	79.75	1310.21	-244.31	76.56	714.47
8.47000	-635.94	155.25	56.93	-671.77	151.13	58.53	-831.84	215.40	26.05	-826.75	208.40	71.55	-1153.14	39.80	21.28	-1171.99	44.15	36.42	-1323.96	24.00	56.27	-1314.70	32.93	100.25	-857.26	97.16	1105.73	0.00	0.00	0.00	-868.41	58.59	1435.76	-875.72	175.26	1433.67	-1027.95	58.14	1482.54	-1036.41	164.89	1476.16	709.63	-240.67	79.42	1310.05	-244.18	76.68	714.56
8.48000	-635.77	155.69	51.84	-672.79	150.36	53.45	-831.46	215.16	26.29	-824.60	208.21	71.27	-1156.17	38.81	20.37	-1174.24	43.47	35.55	-1322.19	23.44	60.37	-1312.24	32.60	103.81	-849.40	98.34	1105.99	0.00	0.00	0.00	-861.12	59.69	1435.91	-868.06	176.21	1433.98	-1020.32	59.05	1482.44	-1029.00	165.77	1476.25	709.68	-240.69	79.52	1310.72	-244.48	76.80	714.58
8.49000	-636.62	154.45	47.04	-669.10	149.17	50.99	-831.19	215.08	26.49	-823.57	206.53	70.71	-1147.90	38.83	21.98	-1176.72	43.07	34.50	-1320.35	23.54	64.41	-1309.14	31.96	107.82	-840.79	99.45	1106.42	0.00	0.00	0.00	-854.74	60.45	1436.04	-861.51	176.96	1434.25	-1012.98	60.44	1482.50	-926.70	106.97	1453.69	711.70	-242.32	80.00	1310.67	-244.58	76.76	715.07
8.50000	-633.79	152.79	43.87	-668.25	148.36	47.24	-830.96	214.83	26.46	-821.81	206.06	70.53	-1152.82	38.50	21.46	-1177.87	42.17	33.49	-1318.25	23.61	68.96	-1305.41	30.91	112.31	-832.38	100.85	1106.87	0.00	0.00	0.00	-847.51	61.33	1436.54	-854.15	177.84	1434.81	-1005.15	61.16	1482.48	-986.23	151.53	1470.01	710.08	-240.82	79.58	1310.18	-244.14	76.91	715.20
8.51000	-633.26	151.21	39.88	-666.85	146.98	43.23	-830.37	215.60	26.81	-819.73	205.92	70.65	-1150.59	38.37	21.49	-1177.48	41.09	31.58	-1314.93	22.74	74.42	-1301.05	29.83	117.05	-823.69	101.91	1107.42	0.00	0.00	0.00	-838.74	62.61	1437.13	-844.96	178.99	1435.45	-998.08	63.13	1482.65	-1005.95	170.15	1476.81	710.34	-240.44	79.74	1310.35	-244.49	76.74	714.97
8.52000	-631.92	150.62	36.72	-667.13	146.56	41.15	-830.81	214.20	26.19	-818.21	205.17	70.42	-1151.77	37.93	21.11	-1176.43	40.25	30.51	-1311.16	21.68	80.22	-1295.83	28.04	122.21	-815.02	103.56	1108.22	0.00	0.00	0.00	-831.13	63.54	1437.66	-837.20	180.00	1436.05	-990.62	64.37	1482.95	-998.03	171.78	1477.10	709.55	-240.79	79.42	1309.94	-244.55	76.66	715.04
8.53000	-632.34	149.88	34.88	-669.53	145.89	38.40	-830.19	214.83	26.55	-817.01	204.93	70.29	-1150.67	37.89	21.80	-1175.60	40.95	30.11	-1307.99	22.34	85.47	-1289.80	26.10	127.70	-806.28	105.30	1109.24	0.00	0.00	0.00	-823.47	64.60	1438.24	-829.33	181.11	1436.65	-982.69	65.36	1483.31	-990.29	173.29	1477.47	708.84	-240.94	79.24	1310.24	-244.56	76.69	714.25
8.54000	-631.85	149.49	33.17	-666.96	144.94	37.54	-830.11	214.70	26.56	-816.02	204.27	69.91	-1152.11	37.71	21.65	-1174.96	40.90	29.03	-1303.79	22.43	91.21	-1283.09	24.25	133.44	-797.89	106.88	1110.20	0.00	0.00	0.00	-816.81	65.62	1438.78	-822.65	181.95	1437.17	-976.54	66.93	1483.70	-983.82	174.60	1477.77	710.16	-240.85	79.56	1310.10	-243.84	76.83	715.14
8.55000	-630.63	149.46	31.50	-666.06	145.65	36.92	-829.89	214.76	26.68	-813.32	203.90	69.44	-1152.18	36.89	21.68	-1172.74	40.91	28.88	-1298.21	22.02	97.51	-1275.49	22.72	139.00	-789.68	108.44	1111.31	0.00	0.00	0.00	-809.56	66.82	1439.50	-815.18	182.90	1437.92	-969.69	68.78	1484.48	-976.67	175.51	1478.52	709.99	-240.59	79.50	1310.53	-243.83	77.03	714.73
8.56000	-632.83	149.50	29.83	-667.93	145.85	35.92	-829.77	214.82	26.76	-813.42	203.54	69.16	-1152.48	37.22	21.61	-1171.34	41.36	28.91	-1291.27	21.43	104.24	-1266.46	21.06	144.88	-781.62	110.23	1112.58	0.00	0.00	0.00	-800.70	68.22	1440.34	-805.70	184.31	1438.83	-960.66	70.62	1485.41	-967.46	176.60	1479.50	709.89	-240.47	79.37	1310.43	-244.40	76.80	715.27
8.57000	-632.48	149.38	29.11	-666.23	145.59	35.43	-829.83	214.51	26.64	-814.30	203.62	68.77	-1150.70	37.14	21.89	-1170.04	41.47	29.35	-1283.36	20.51	111.34	-1255.82	19.10	150.97	-773.56	111.48	1114.04	0.00	0.00	0.00	-793.14	69.22	1441.09	-797.96	185.17	1439.71	-952.61	71.25	1486.16	-959.82	177.45	1480.41	709.25	-240.46	79.49	1310.38	-244.34	76.89	713.67
8.58000	-631.35	149.57	28.55	-664.96	145.83	36.28	-829.74	214.55	26.68	-815.25	202.95	68.07	-1155.48	36.21	20.70	-1168.55	41.28	29.73	-1275.22	19.80	118.76	-1244.02	16.98	157.20	-765.80	113.87	1115.38	0.00	0.00	0.00	-785.54	70.02	1441.86	-790.27	186.04	1440.65	-945.22	72.81	1487.08	-952.14	178.36	1481.55	709.81	-240.94	79.53	1310.47	-244.37	76.93	714.14
8.59000	-630.43	149.17	28.51	-665.08	145.52	35.85	-829.68	214.51	26.68	-815.93	203.16	67.73	-1148.45	35.73	21.22	-1166.27	40.93	30.42	-1265.55	18.35	126.89	-1232.38	15.98	163.34	-758.01	115.63	1116.98	0.00	0.00	0.00	-778.96	70.79	1442.55	-783.65	186.87	1441.46	-939.02	74.03	1487.94	-945.68	179.29	1482.46	710.67	-240.79	79.65	1310.50	-244.36	76.81	714.45
8.60000	-633.87	149.48	27.23	-664.77	144.98	35.79	-829.67	214.57	26.62	-811.40	203.15	68.35	-1146.94	35.32	20.62	-1162.38	40.24	31.62	-1254.53	15.65	136.21	-1220.07	14.94	169.92	-750.40	117.56	1118.39	0.00	0.00	0.00	-771.95	71.60	1443.44	-776.51	187.65	1442.57	-932.07	74.61	1488.79	-938.36	180.47	1483.49	710.18	-240.64	79.57	1310.72	-244.29	76.81	715.03
8.61000	-630.91	148.99	27.74	-664.28	144.76	36.15	-829.34	214.97	26.84	-812.59	203.73	68.32	-1142.76	33.72	20.08	-1157.29	38.85	33.15	-1243.83	14.89	144.70	-1207.28	14.14	176.50	-742.80	119.11	1119.80	0.00	0.00	0.00	-763.33	72.58	1444.49	-767.62	188.50	1443.93	-922.78	74.79	1489.61	-928.80	181.88	1484.81	709.48	-240.62	79.35	1310.15	-244.30	76.64	715.53
8.62000	-630.43	149.54	27.41	-664.66	145.26	35.67	-829.35	214.74	26.69	-812.57	203.80	68.19	-1138.06	31.48	19.11	-1152.04	36.29	35.34	-1232.69	13.97	153.12	-1193.63	13.04	183.10	-735.12	120.94	1121.22	0.00	0.00	0.00	-756.12	73.39	1445.47	-760.15	189.25	1445.16	-915.47	75.58	1490.49	-921.47	182.72	1485.79	709.64	-240.58	79.46	1310.50	-244.34	76.69	715.50
8.63000	-630.64	149.13	27.30	-664.70	145.78	35.48	-829.54	214.28	26.48	-812.38	203.95	68.09	-1124.89	31.17	21.67	-1143.64	33.06	38.89	-1221.10	12.55	161.31	-1179.66	12.25	189.30	-728.21	122.59	1122.32	0.00	0.00	0.00	-748.89	74.13	1446.42	-752.80	189.88	1446.42	-908.18	76.18	1491.30	-914.31	183.35	1486.78	709.56	-240.67	79.29	1310.12	-244.79	76.51	715.14
8.64000	-632.02	149.47	26.76	-665.06	145.11	34.89	-829.38	214.61	26.53	-812.11	203.87	68.06	-1118.77	28.94	23.06	-1134.18	30.33	43.10	-1209.94	13.01	167.73	-1165.89	12.20	195.36	-720.73	123.39	1123.39	0.00	0.00	0.00	-742.55	74.66	1447.24	-746.53	190.38	1447.47	-902.28	77.26	1491.87	-908.36	183.86	1487.58	710.13	-240.79	79.51	1310.08	-244.33	76.76	715.26
8.65000	-631.24	149.53	26.68	-664.98	145.18	35.07	-829.56	214.08	26.35	-811.84	204.02	68.07	-1104.73	27.86	27.22	-1119.36	29.98	47.95	-1197.71	15.52	171.95	-1152.10	12.24	201.06	-713.21	124.16	1124.36	0.00	0.00	0.00	-735.75	75.09	1448.07	-739.73	190.82	1448.54	-895.78	78.26	1492.50	-901.60	184.51	1488.50	709.71	-240.76	79.36	1310.39	-244.47	76.75	715.00
8.66000	-630.89	149.48	26.79	-664.75	145.57	35.20	-829.41	214.55	26.68	-811.55	204.26	68.21	-1085.75	27.83	31.36	-1100.65	29.47	52.32	-1182.27	15.98	175.68	-1137.52	13.01	205.76	-706.20	125.36	1125.12	0.00	0.00	0.00	-727.56	75.83	1449.12	-731.16	191.41	1449.90	-887.26	78.95	1493.47	-892.71	185.48	1489.69	709.10	-240.48	79.45	1310.76	-244.42	76.85	715.12
8.67000	-630.66	149.51	26.58	-664.71	145.84	35.34	-829.18	214.71	26.76	-811.60	203.71	68.00	-1067.68	27.05	33.58	-1082.67	29.36	55.32	-1164.47	15.42	178.13	-1121.02	14.06	208.47	-699.25	126.17	1125.89	0.00	0.00	0.00	-720.47	76.22	1449.98	-723.94	191.95	1450.98	-879.99	79.18	1494.24	-885.59	186.20	1490.73	709.67	-240.50	79.35	1310.38	-244.40	76.66	714.73
8.68000	-630.72	149.58	26.42	-664.94	144.59	34.79	-829.17	214.74	26.76	-811.24	204.08	68.22	-1045.41	26.37	36.36	-1062.47	29.86	57.43	-1145.87	15.26	179.47	-1102.52	14.33	209.68	-692.09	126.53	1126.57	0.00	0.00	0.00	-713.67	76.96	1450.90	-716.88	192.41	1452.02	-872.78	79.31	1495.08	-878.58	186.48	1491.75	710.26	-240.69	79.53	1310.35	-244.59	76.59	715.01
8.69000	-632.03	149.52	26.01	-664.89	145.62	34.85	-829.12	214.57	26.80	-810.95	204.34	68.39	-1023.31	24.77	38.00	-1040.81	28.69	59.22	-1127.13	15.67	179.72	-1084.35	15.11	209.99	-685.10	126.66	1127.23	0.00	0.00	0.00	-707.57	77.35	1451.67	-710.47	192.91	1453.06	-738.46	84.87	1467.62	-872.78	186.63	1492.65	709.86	-240.52	79.41	1310.53	-244.37	76.71	714.77
8.70000	-631.69	149.40	25.99	-664.84	145.19	34.74	-829.04	214.82	26.96	-810.92	204.10	68.42	-1002.90	23.02	38.67	-1020.66	27.50	59.98	-1108.45	16.73	178.67	-1066.51	16.34	209.51	-678.07	126.84	1127.88	0.00	0.00	0.00	-700.96	77.67	1452.40	-704.22	193.13	1453.79	-826.16	82.35	1489.39	-866.16	187.04	1493.56	709.67	-240.54	79.46	1310.62	-244.44	76.69	715.27
8.71000	-629.52	149.67	26.37	-664.29	145.82	34.93	-828.94	214.69	26.98	-810.88	203.87	68.49	-979.26	20.82	39.62	-998.20	25.66	60.53	-1089.20	17.38	176.58	-1048.66	17.41	208.30	-671.02	126.74	1128.38	0.00	0.00	0.00	-693.01	78.26	1453.31	-697.19	193.19	1454.39	-852.17	81.34	1497.61	-857.37	188.05	1494.69	709.71	-240.56	79.47	1310.06	-244.49	76.65	714.07
8.72000	-629.49	149.33	26.32	-664.39	144.94	34.80	-828.85	214.43	26.97	-810.42	204.39	68.84	-953.63	18.49	40.52	-973.40	23.44	60.83	-1069.16	18.16	173.37	-1030.51	18.70	206.15	-664.13	127.33	1128.94	0.00	0.00	0.00	-686.25	78.74	1454.02	-690.56	193.36	1455.10	-845.67	82.40	1498.43	-850.54	188.37	1495.56	710.88	-240.83	79.72	1310.50	-244.33	76.88	715.05
8.73000	-629.75	148.83	27.16	-664.45	145.44	34.57	-828.78	214.39	27.21	-810.39	203.88	68.81	-930.29	13.26	41.00	-948.09	21.89	60.73	-1048.94	18.87	169.17	-1011.20	19.35	203.35	-657.77	127.33	1129.30	0.00	0.00	0.00	-679.29	78.83	1454.61	-684.28	193.44	1455.77	-838.73	82.47	1499.15	-843.70	188.65	1496.40	710.21	-240.60	79.68	1310.66	-244.11	76.89	715.36
8.74000	-631.26	149.64	25.85	-664.21	145.12	34.83	-828.50	214.76	27.50	-810.31	203.60	68.92	-899.92	11.14	42.35	-922.31	18.24	60.17	-1027.62	19.29	163.98	-991.69	20.40	199.32	-651.29	127.72	1129.72	0.00	0.00	0.00	-673.36	79.14	1455.13	-679.26	193.54	1456.28	-832.98	83.11	1499.79	-838.06	188.84	1497.16	709.60	-240.66	79.40	1311.12	-244.06	77.04	715.09
8.75000	-631.77	149.79	25.55	-663.87	145.62	34.99	-828.79	213.80	27.29	-810.38	203.07	68.74	-870.64	10.04	42.76	-896.16	16.80	59.09	-1005.71	19.60	157.96	-971.47	20.79	194.69	-645.15	128.62	1130.02	0.00	0.00	0.00	-667.11	79.44	1455.48	-672.55	193.79	1456.75	-826.50	83.56	1500.32	-831.59	189.35	1497.76	709.88	-240.95	79.28	1310.69	-244.26	76.97	714.94
8.76000	-628.91	149.78	26.23	-663.96	145.75	34.64	-828.64	213.76	27.38	-810.39	202.62	68.73	-843.52	8.44	42.40	-869.57	15.37	57.71	-983.38	19.48	151.38	-950.56	20.70	189.44	-639.02	128.09	1130.30	0.00	0.00	0.00	-659.32	79.49	1455.93	-663.84	193.95	1457.28	-818.40	84.00	1501.02	-822.98	190.38	1498.45	709.85	-240.58	79.52	1310.29	-244.24	76.88	714.80
8.77000	-628.69	149.86	26.14	-663.82	145.58	34.83	-828.27	214.11	27.80	-809.90	203.36	69.09	-817.31	9.37	40.47	-843.12	13.93	56.02	-960.71	19.49	144.25	-929.33	20.36	183.68	-632.83	129.33	1130.64	0.00	0.00	0.00	-652.99	80.02	1456.23	-655.36	194.61	1458.15	-811.32	83.54	1501.41	-816.39	190.49	1498.99	709.79	-240.33	79.53	1310.85	-244.09	76.94	714.66
8.78000	-629.52	149.54	26.65	-664.12	146.58	34.57	-828.23	213.84	27.96	-809.79	203.14	69.20	-787.52	6.66	40.78	-814.56	13.36	54.44	-937.71	19.36	136.48	-908.29	20.20	177.28	-626.70	129.78	1130.82	0.00	0.00	0.00	-646.45	80.02	1456.46	-648.39	194.78	1458.56	-804.99	84.24	1501.93	-809.83	190.29	1499.58	710.36	-240.47	79.72	1310.34	-244.44	76.78	714.53
8.79000	-627.03	150.00	26.64	-664.18	147.01	34.79	-828.26	213.66	28.05	-809.40	203.57	69.56	-762.04	4.80	39.90	-787.31	11.39	53.19	-914.73	19.48	128.15	-886.84	19.98	170.43	-620.79	129.91	1131.16	0.00	0.00	0.00	-640.81	80.11	1456.64	-642.41	194.97	1458.89	-799.20	84.06	1502.24	-804.15	190.67	1500.00	709.78	-240.87	79.32	1310.05	-244.71	76.73	714.29
8.80000	-629.17	149.91	26.33	-655.43	146.75	37.98	-828.12	213.53	28.24	-809.35	203.39	69.68	-738.26	2.40	38.99	-760.03	9.02	51.75	-890.92	19.01	119.68	-864.84	19.37	163.55	-614.66	130.78	1131.29	0.00	0.00	0.00	-634.67	80.20	1456.74	-636.59	195.04	1458.87	-793.05	84.04	1502.50	-797.78	191.29	1500.22	709.32	-240.73	79.33	1310.82	-244.49	76.76	715.01
8.81000	-627.16	149.90	27.02	-653.87	146.67	38.27	-828.05	213.17	28.30	-809.15	203.33	69.78	-707.95	-0.60	39.38	-733.38	6.70	50.32	-866.70	18.41	111.27	-843.09	19.29	156.22	-608.61	130.70	1131.34	0.00	0.00	0.00	-627.17	80.42	1456.91	-628.92	195.25	1459.00	-785.68	84.87	1502.98	-789.72	191.58	1500.61	709.54	-240.62	79.36	1310.63	-244.47	76.69	714.70
8.82000	-627.98	149.44	27.26	-656.17	146.49	38.38	-828.24	212.46	28.22	-808.92	203.23	69.96	-679.71	-2.99	39.36	-704.77	3.80	49.59	-842.59	18.20	102.68	-820.89	19.11	148.96	-602.67	131.55	1131.49	0.00	0.00	0.00	-620.72	80.49	1456.98	-622.54	195.36	1459.03	-779.22	84.79	1503.22	-783.33	191.69	1500.79	709.17	-240.79	79.22	1310.58	-244.70	76.71	714.55
8.83000	-626.66	148.99	27.78	-657.06	146.16	38.41	-828.00	212.52	28.58	-808.88	203.08	70.02	-651.14	-5.75	39.91	-677.48	0.78	49.00	-817.88	17.08	94.72	-798.40	18.61	141.78	-596.96	132.21	1131.40	0.00	0.00	0.00	-614.46	80.69	1456.99	-616.28	195.33	1459.03	-772.82	85.07	1503.43	-776.80	192.29	1500.81	709.28	-240.65	79.27	1310.23	-244.69	76.71	714.83
8.84000	-626.70	148.81	27.95	-654.87	146.98	39.50	-827.76	212.38	28.94	-808.89	202.69	70.02	-625.48	-8.46	40.38	-650.37	-1.37	48.57	-793.01	16.17	86.89	-776.06	18.35	134.63	-591.15	132.12	1131.16	0.00	0.00	0.00	-608.12	80.82	1456.95	-610.01	195.46	1458.94	-766.52	85.15	1503.36	-770.47	192.35	1500.93	709.41	-240.83	79.31	1310.80	-244.20	77.05	714.20
8.85000	-628.91	148.89	27.37	-656.05	147.94	39.63	-827.86	212.11	29.07	-808.61	202.99	70.21	-598.70	-11.01	41.54	-624.10	-2.93	48.81	-768.53	15.63	79.15	-753.50	17.96	127.74	-585.18	132.41	1130.84	0.00	0.00	0.00	-601.76	80.78	1456.85	-603.83	195.55	1458.82	-760.33	85.44	1503.39	-764.33	192.18	1500.86	709.39	-240.85	79.16	1310.34	-244.18	76.80	714.12
8.86000	-627.76	148.86	27.69	-658.04	148.99	39.44	-827.77	211.55	29.10	-808.32	203.05	70.43	-574.54	-13.22	42.54	-597.24	-4.83	49.24	-743.18	14.47	72.08	-730.82	17.53	121.19	-579.41	133.08	1130.50	0.00	0.00	0.00	-595.55	80.93	1456.70	-597.74	195.28	1458.66	-753.85	85.09	1503.27	-758.54	191.42	1500.86	709.91	-240.71	79.49	1310.62	-244.13	77.09	714.76
8.87000	-628.66	148.92	27.37	-648.74	153.42	43.94	-827.45	211.90	29.62	-808.43	202.66	70.31	-545.61	-14.63	44.92	-569.49	-5.36	50.77	-718.22	13.78	65.23	-708.53	17.29	114.85	-573.68	132.94	1130.09	0.00	0.00	0.00	-589.37	80.89	1456.45	-591.61	195.35	1458.39	-747.71	85.40	1503.25	-752.31	191.51	1500.65	709.78	-240.98	79.46	1309.97	-244.43	76.74	714.87
8.88000	-630.20	149.31	26.61	-654.91	153.95	42.29	-827.45	211.52	29.75	-808.15	202.58	70.55	-520.19	-15.15	47.24	-543.81	-8.67	51.81	-693.21	12.19	59.16	-686.09	16.56	109.12	-567.95	132.97	1129.56	0.00	0.00	0.00	-583.37	81.17	1456.18	-585.54	195.51	1458.07	-741.50	85.08	1502.99	-746.29	191.23	1500.55	709.13	-240.62	79.38	1310.62	-244.64	76.68	715.31
8.89000	-624.69	147.99	28.31	-651.84	153.64	42.43	-827.57	210.74	29.64	-808.14	202.41	70.46	-493.72	-15.74	49.71	-516.70	-9.26	53.96	-668.56	11.30	53.37	-663.70	15.44	104.12	-562.14	133.19	1129.04	0.00	0.00	0.00	-577.99	81.11	1455.90	-580.36	195.55	1457.80	-736.46	85.28	1502.85	-741.19	191.18	1500.40	709.49	-240.48	79.44	1310.00	-244.43	76.54	714.74
8.90000	-617.69	148.84	29.26	-651.54	153.11	40.99	-827.28	211.30	30.26	-807.81	202.65	70.70	-469.47	-16.58	53.33	-496.47	-11.99	54.34	-644.23	9.69	48.67	-641.98	14.56	99.54	-556.49	133.23	1128.44	0.00	0.00	0.00	-572.17	80.87	1455.45	-574.77	195.30	1457.39	-730.79	85.10	1502.54	-735.54	190.88	1500.07	709.39	-240.72	79.32	1310.46	-244.37	76.71	714.68
8.91000	-626.99	149.68	26.39	-657.74	153.12	38.29	-827.43	210.48	30.10	-810.12	201.81	69.84	-445.81	-16.14	56.89	-473.36	-12.53	56.42	-620.57	8.23	44.54	-620.82	13.64	95.61	-550.90	133.58	1127.86	0.00	0.00	0.00	-565.22	80.93	1454.93	-567.78	195.09	1456.89	-723.20	84.26	1502.16	-728.25	190.27	1499.69	709.12	-240.63	79.25	1309.91	-244.57	76.53	715.31
8.92000	-634.44	151.21	24.07	-653.91	152.35	38.23	-827.27	210.29	30.26	-807.75	202.57	70.87	-424.14	-16.85	60.01	-450.60	-12.46	59.05	-597.39	7.33	40.80	-599.83	12.58	92.34	-544.84	132.43	1127.21	0.00	0.00	0.00	-559.14	80.61	1454.47	-561.93	194.77	1456.42	-717.34	84.10	1501.70	-722.32	189.99	1499.32	709.71	-241.22	79.12	1310.51	-244.67	76.84	715.06
8.93000	-627.34	152.17	24.81	-656.89	152.27	36.62	-827.13	210.25	30.52	-807.22	202.96	71.10	-402.74	-15.56	63.82	-428.88	-11.90	61.77	-574.56	5.54	38.37	-579.58	11.36	89.73	-539.19	132.53	1126.52	0.00	0.00	0.00	-553.14	80.36	1453.97	-556.06	194.53	1455.96	-711.13	83.60	1501.23	-716.51	189.33	1498.86	709.31	-240.77	79.18	1310.54	-244.45	76.82	714.41
8.94000	-629.63	153.45	23.33	-662.79	147.75	35.39	-826.74	210.50	30.99	-807.13	202.90	71.22	-381.86	-14.94	68.25	-407.93	-11.58	65.18	-553.26	4.43	36.21	-560.08	9.80	87.88	-533.58	132.23	1125.91	0.00	0.00	0.00	-547.93	80.19	1453.53	-551.03	194.26	1455.54	-578.52	87.68	1469.43	-711.72	188.85	1498.48	708.77	-240.71	79.02	1310.93	-244.29	76.75	714.49
8.95000	-637.77	154.28	21.60	-661.32	148.22	35.66	-826.78	210.00	31.11	-807.01	202.85	71.29	-361.40	-14.24	72.90	-388.25	-11.45	68.80	-532.74	3.43	34.65	-541.71	8.86	86.30	-527.97	131.40	1125.31	0.00	0.00	0.00	-542.22	79.78	1453.01	-545.43	193.84	1455.00	-666.47	83.75	1492.16	-706.32	188.27	1497.95	709.81	-240.85	79.26	1311.22	-244.48	77.02	714.30
8.96000	-630.71	151.08	25.26	-660.66	147.52	35.66	-827.06	208.95	31.12	-807.17	202.36	71.33	-343.68	-14.28	77.59	-369.61	-11.72	72.68	-513.24	1.86	33.96	-524.13	7.61	85.30	-522.02	131.07	1124.56	0.00	0.00	0.00	-535.12	79.15	1452.38	-538.45	193.42	1454.34	-693.66	82.02	1499.73	-699.20	187.69	1497.27	708.90	-240.89	79.23	1310.24	-244.80	76.81	714.53
8.97000	-629.63	150.91	25.63	-661.78	146.82	35.03	-826.66	208.94	31.60	-806.71	202.76	71.68	-324.46	-13.82	82.58	-352.52	-12.15	76.51	-495.38	0.89	33.45	-507.61	6.62	84.50	-516.35	130.34	1123.93	0.00	0.00	0.00	-529.20	78.61	1451.86	-532.61	192.87	1453.77	-687.49	81.19	1499.27	-693.42	186.87	1496.74	709.74	-240.81	79.50	1310.54	-244.61	76.71	714.53
8.98000	-629.34	151.20	25.61	-664.51	146.99	34.77	-826.35	209.05	32.19	-806.63	202.50	71.84	-307.03	-14.27	87.43	-331.97	-12.81	81.24	-478.66	0.40	33.01	-492.09	5.60	84.16	-510.54	129.67	1123.28	0.00	0.00	0.00	-523.35	78.23	1451.32	-529.61	191.76	1452.86	-681.43	80.41	1498.71	-687.75	185.73	1496.20	709.66	-240.36	79.51	1310.86	-244.33	76.70	714.50
8.99000	-630.77	151.43	25.06	-662.51	146.89	34.76	-826.03	209.11	32.76	-806.53	202.33	72.13	-292.18	-14.43	91.65	-317.21	-13.82	85.31	-462.84	-0.63	33.06	-477.51	4.69	83.91	-504.57	129.43	1122.59	0.00	0.00	0.00	-518.23	77.83	1450.85	-524.46	191.25	1452.43	-676.55	79.89	1498.25	-587.34	187.84	1460.09	709.93	-240.28	79.51	1310.64	-244.29	76.83	714.65
9.00000	-630.62	151.80	24.92	-663.21	146.83	34.77	-826.13	208.29	33.03	-806.30	202.38	72.51	-278.81	-13.84	95.31	-306.47	-14.86	88.73	-447.52	-2.50	33.75	-463.54	3.38	84.01	-498.76	128.84	1121.96	0.00	0.00	0.00	-512.53	76.98	1450.39	-517.08	190.82	1452.24	-671.20	79.20	1497.73	-649.22	184.36	1484.87	709.41	-240.56	79.40	1310.52	-244.36	76.82	714.70
9.01000	-630.90	151.59	24.97	-662.51	147.09	34.70	-826.18	207.76	33.32	-806.18	202.03	72.74	-265.99	-14.51	98.49	-297.98	-15.60	91.53	-433.79	-3.78	34.14	-450.96	2.67	83.94	-493.05	127.90	1121.31	0.00	0.00	0.00	-505.51	75.82	1449.84	-509.58	190.08	1451.74	-664.08	78.32	1497.10	-670.49	182.90	1494.52	709.83	-240.81	79.27	1310.68	-244.62	76.88	714.33
9.02000	-629.84	150.36	26.06	-661.11	146.60	35.12	-825.56	208.53	34.28	-805.69	202.55	73.40	-256.17	-13.26	101.65	-289.96	-15.74	93.73	-421.30	-5.16	34.64	-439.23	1.37	84.17	-487.00	127.16	1120.71	0.00	0.00	0.00	-499.64	75.08	1449.43	-503.83	189.12	1451.32	-658.15	77.03	1496.55	-664.75	181.78	1494.01	709.48	-240.61	79.29	1310.91	-244.67	76.82	715.44
9.03000	-629.98	150.69	25.81	-664.08	146.83	34.21	-825.54	208.06	34.73	-806.31	201.70	73.23	-244.89	-12.47	104.34	-280.65	-14.95	95.35	-409.97	-6.35	35.02	-428.75	0.41	84.14	-481.02	126.06	1120.14	0.00	0.00	0.00	-493.67	74.16	1449.03	-498.03	188.27	1450.93	-652.00	75.38	1496.02	-659.06	180.28	1493.44	709.85	-240.80	79.37	1310.55	-244.16	76.82	715.00
9.04000	-629.82	150.41	25.99	-662.00	147.18	34.73	-825.45	207.66	35.17	-806.55	201.62	73.62	-234.91	-10.94	106.51	-268.26	-12.92	96.44	-399.94	-7.47	35.16	-419.16	-1.03	84.25	-475.01	125.54	1119.58	0.00	0.00	0.00	-488.44	73.32	1448.71	-493.07	187.48	1450.60	-647.14	74.52	1495.54	-654.26	179.31	1492.97	709.89	-240.40	79.61	1310.68	-244.68	76.85	714.79
9.05000	-629.80	150.40	25.98	-663.54	147.45	34.33	-825.06	207.93	36.08	-806.54	201.95	74.22	-224.35	-9.63	107.95	-253.47	-10.21	97.85	-391.35	-8.54	35.23	-410.84	-1.95	84.05	-468.70	125.36	1119.13	0.00	0.00	0.00	-482.56	72.18	1448.46	-487.48	186.33	1450.36	-641.79	73.70	1495.08	-648.75	178.06	1492.51	709.75	-240.45	79.50	1310.34	-244.56	76.76	715.22
9.06000	-629.92	150.71	25.76	-664.41	146.75	34.16	-824.77	207.97	36.96	-804.68	201.76	75.29	-217.11	-7.94	107.87	-246.10	-8.76	97.89	-384.10	-9.01	34.70	-403.42	-3.28	83.89	-462.86	124.59	1118.59	0.00	0.00	0.00	-475.41	70.83	1448.16	-480.51	184.95	1450.07	-634.72	72.17	1494.49	-641.72	176.20	1491.95	709.99	-240.82	79.49	1310.12	-244.18	76.67	714.49
9.07000	-629.81	150.60	25.76	-664.92	147.40	33.90	-824.79	207.35	37.63	-807.43	201.49	75.57	-211.65	-6.58	107.42	-239.96	-7.41	97.24	-378.16	-9.37	33.96	-397.47	-3.92	83.26	-456.48	123.90	1118.06	0.00	0.00	0.00	-469.28	69.72	1447.91	-474.60	183.62	1449.79	-628.63	70.81	1494.05	-635.82	174.69	1491.50	710.43	-240.44	79.81	1310.39	-243.94	76.96	714.67
9.08000	-625.03	151.85	25.80	-665.09	147.67	33.63	-824.57	207.19	38.66	-805.04	201.64	76.58	-205.56	-4.61	106.36	-235.09	-5.54	95.83	-373.33	-10.13	33.25	-392.47	-4.58	82.46	-450.30	122.26	1117.74	0.00	0.00	0.00	-463.19	68.46	1447.65	-468.69	182.30	1449.54	-622.44	69.18	1493.67	-629.78	173.35	1491.05	709.37	-240.41	79.47	1310.70	-244.29	76.89	714.69
9.09000	-629.29	151.89	24.94	-664.87	147.36	33.73	-824.15	207.07	39.88	-803.36	201.23	77.92	-204.05	-2.38	103.23	-231.20	-3.81	93.73	-369.82	-10.29	31.94	-388.69	-4.61	81.14	-444.02	121.49	1117.39	0.00	0.00	0.00	-457.78	67.33	1447.44	-463.50	181.30	1449.32	-617.44	68.36	1493.30	-624.82	172.11	1490.69	710.05	-240.42	79.70	1310.82	-244.43	76.98	714.77
9.10000	-630.57	151.82	24.64	-662.11	147.28	34.59	-823.67	207.17	41.24	-804.27	201.20	78.90	-200.76	-0.85	100.07	-228.29	-2.28	91.01	-367.60	-9.75	30.23	-385.94	-4.72	79.70	-437.69	119.96	1116.96	0.00	0.00	0.00	-451.75	65.89	1447.22	-457.70	179.92	1449.10	-611.52	66.89	1492.88	-619.15	170.34	1490.35	709.71	-240.43	79.47	1310.66	-244.64	76.68	714.74
9.11000	-624.72	151.81	25.63	-663.75	147.43	34.02	-823.28	207.03	42.61	-800.98	201.33	80.72	-196.86	1.36	96.89	-226.38	-0.67	87.51	-366.08	-9.72	29.69	-383.95	-4.67	78.44	-431.36	119.42	1116.74	0.00	0.00	0.00	-444.47	64.17	1446.94	-450.64	177.92	1448.84	-603.67	64.20	1492.44	-611.75	168.09	1489.93	709.02	-240.45	79.28	1310.02	-244.38	76.67	714.52
9.12000	-623.31	151.94	25.58	-665.31	147.42	33.82	-823.11	206.54	43.86	-800.17	201.12	82.05	-198.44	3.20	91.70	-225.12	1.01	83.56	-365.38	-9.13	28.91	-382.76	-4.41	76.98	-425.12	117.91	1116.55	0.00	0.00	0.00	-438.27	62.77	1446.67	-444.57	176.41	1448.60	-597.24	62.35	1491.96	-605.68	166.30	1489.55	709.31	-240.62	79.27	1310.34	-244.03	76.80	714.00
9.13000	-607.43	151.74	28.46	-664.12	147.04	33.74	-822.70	206.40	45.48	-799.07	201.31	83.68	-193.97	4.73	89.11	-224.19	2.73	79.95	-364.37	-8.57	27.80	-381.96	-4.04	75.11	-418.55	116.46	1116.45	0.00	0.00	0.00	-431.96	61.05	1446.35	-438.51	174.92	1448.33	-591.38	61.34	1491.53	-599.53	164.80	1489.15	708.69	-240.95	79.14	1311.10	-244.31	77.08	713.89
9.14000	-618.08	151.90	26.53	-663.91	147.54	33.96	-822.19	206.43	47.34	-797.61	200.87	85.62	-192.29	6.25	85.10	-222.63	3.60	76.83	-363.74	-8.06	26.68	-380.84	-3.19	73.32	-411.85	115.06	1116.41	0.00	0.00	0.00	-426.55	59.63	1446.06	-433.35	173.49	1448.05	-586.02	59.70	1491.21	-594.51	163.46	1488.74	709.12	-240.88	79.30	1310.68	-244.31	76.77	714.09
9.15000	-619.80	151.82	26.09	-662.67	147.41	34.51	-821.54	206.48	49.15	-798.34	200.73	86.84	-189.57	6.44	80.34	-220.72	4.54	72.88	-362.91	-7.79	26.31	-378.57	-2.54	72.22	-405.22	114.67	1116.41	0.00	0.00	0.00	-420.50	58.06	1445.82	-427.47	171.77	1447.85	-579.84	57.59	1490.98	-588.80	161.53	1488.46	709.43	-241.08	79.34	1309.89	-244.38	76.75	714.51
9.16000	-612.87	151.85	27.46	-662.25	147.46	34.16	-820.87	206.34	51.01	-796.79	201.12	89.12	-189.13	5.61	74.21	-218.29	4.64	68.38	-361.83	-7.90	26.27	-375.92	-2.07	71.72	-398.64	113.01	1116.38	0.00	0.00	0.00	-413.09	56.22	1445.52	-420.06	169.81	1447.63	-572.51	56.05	1490.59	-581.31	158.96	1488.15	709.27	-240.34	79.53	1309.89	-244.24	76.84	715.48
9.17000	-628.52	150.37	25.35	-661.48	147.43	34.62	-819.83	207.03	53.55	-798.05	201.34	90.68	-187.27	5.78	68.89	-216.30	4.52	64.13	-361.29	-7.84	26.13	-373.84	-1.63	71.23	-391.78	110.99	1116.64	0.00	0.00	0.00	-406.55	54.47	1445.43	-413.76	168.07	1447.58	-565.70	53.31	1490.43	-575.14	156.92	1488.12	709.07	-240.65	79.30	1310.13	-244.11	76.76	715.69
9.18000	-624.49	151.52	25.14	-661.02	147.65	34.56	-818.98	206.98	55.97	-794.77	201.35	93.29	-185.73	5.55	63.91	-214.54	4.55	60.41	-361.40	-7.51	25.95	-372.20	-1.27	70.82	-384.99	109.70	1116.87	0.00	0.00	0.00	-400.05	52.82	1445.48	-407.45	166.50	1447.60	-559.50	51.77	1490.46	-568.86	154.82	1488.18	709.64	-240.37	79.46	1310.09	-244.34	76.60	714.88
9.19000	-629.48	151.40	24.26	-661.34	147.77	34.66	-817.58	207.41	58.96	-795.74	201.08	95.61	-181.04	6.22	60.50	-212.91	5.55	57.01	-360.91	-8.37	26.73	-370.71	-1.01	70.46	-378.07	108.41	1117.34	0.00	0.00	0.00	-394.37	51.27	1445.51	-401.99	165.17	1447.63	-554.11	50.62	1490.56	-563.64	153.08	1488.23	710.36	-240.36	79.70	1310.53	-244.33	76.79	714.70
9.20000	-628.09	151.68	24.28	-659.65	147.40	35.07	-816.21	207.25	62.13	-791.20	201.57	99.38	-179.09	7.32	57.12	-211.13	10.13	55.24	-360.65	-8.82	27.18	-369.21	-0.76	70.13	-371.21	106.61	1117.86	0.00	0.00	0.00	-388.02	49.63	1445.89	-395.84	163.48	1448.00	-547.77	48.82	1490.93	-557.44	151.22	1488.53	709.48	-240.67	79.45	1310.59	-244.78	76.61	715.46
9.21000	-626.71	151.66	24.55	-659.11	147.33	34.71	-814.27	208.01	65.93	-785.41	201.93	103.08	-181.52	7.97	53.25	-210.35	10.36	52.71	-360.63	-8.47	27.19	-368.10	-0.54	70.04	-364.15	104.88	1118.56	0.00	0.00	0.00	-380.24	47.73	1446.32	-388.24	161.30	1448.44	-539.61	45.79	1491.26	-549.46	148.70	1488.90	710.10	-240.64	79.52	1310.79	-244.24	76.92	715.07
9.22000	-628.29	151.36	24.05	-658.79	147.35	34.80	-814.38	206.95	68.81	-784.87	201.99	106.01	-178.29	9.06	51.17	-209.65	10.71	50.62	-360.39	-8.84	27.48	-367.08	-0.34	69.96	-357.26	102.76	1119.33	0.00	0.00	0.00	-373.63	46.12	1446.88	-381.78	159.42	1448.94	-532.90	43.51	1491.62	-542.75	147.00	1489.31	709.49	-240.63	79.40	1310.49	-244.18	76.93	714.37
9.23000	-627.31	151.33	24.21	-657.79	147.26	35.16	-808.89	206.49	73.55	-779.77	202.20	110.02	-178.21	9.83	48.74	-209.05	10.74	49.34	-360.14	-8.90	27.68	-366.11	-0.29	69.88	-350.23	100.20	1120.21	0.00	0.00	0.00	-366.97	44.31	1447.45	-375.29	157.54	1449.51	-526.03	41.36	1492.08	-536.31	144.82	1489.78	709.74	-240.60	79.54	1310.69	-244.10	76.81	714.98
9.24000	-627.68	151.24	24.04	-656.25	147.12	35.12	-808.68	206.86	77.78	-779.67	202.65	113.29	-177.09	9.52	46.44	-208.60	11.45	48.12	-360.07	-8.62	27.72	-365.36	-0.17	69.77	-343.63	98.88	1121.20	0.00	0.00	0.00	-361.14	42.73	1447.98	-369.70	156.00	1450.02	-520.33	39.44	1492.46	-530.89	143.06	1490.15	709.40	-240.54	79.35	1311.12	-244.18	76.93	715.05
9.25000	-627.37	151.34	23.96	-655.32	146.66	35.39	-804.79	207.37	83.41	-775.39	203.18	117.57	-177.02	9.81	44.46	-208.27	11.35	46.79	-359.85	-8.92	28.00	-364.79	0.14	69.62	-337.15	96.43	1122.18	0.00	0.00	0.00	-354.85	41.24	1448.60	-363.51	154.37	1450.62	-514.13	37.63	1493.02	-524.74	141.31	1490.64	710.46	-240.36	79.46	1310.52	-244.17	76.82	715.21
9.26000	-626.17	151.38	24.30	-658.76	146.93	34.34	-801.02	207.34	89.01	-768.73	203.86	122.82	-177.28	9.72	42.38	-207.92	10.55	45.44	-359.70	-9.05	28.31	-364.17	0.20	69.53	-330.41	94.50	1123.25	0.00	0.00	0.00	-347.21	39.56	1449.34	-355.78	152.31	1451.32	-506.26	35.67	1493.76	-516.78	139.09	1491.28	710.56	-240.46	79.74	1310.16	-244.26	76.64	714.58
9.27000	-627.65	151.26	23.88	-655.89	146.17	34.55	-797.00	206.37	94.58	-759.12	205.12	128.96	-175.59	10.15	40.91	-207.41	11.27	44.52	-359.61	-8.72	28.29	-363.67	0.40	69.44	-323.74	92.48	1124.27	0.00	0.00	0.00	-340.68	38.06	1449.92	-349.39	150.48	1451.89	-499.57	33.50	1494.24	-510.20	137.55	1491.81	710.28	-240.57	79.74	1310.82	-243.96	76.91	714.54
9.28000	-626.14	151.45	24.11	-654.79	146.02	34.37	-791.92	206.24	101.01	-756.43	205.24	133.23	-175.25	9.74	39.35	-207.19	11.10	43.54	-359.43	-8.81	28.45	-363.19	0.50	69.35	-317.31	90.75	1125.37	0.00	0.00	0.00	-334.16	36.46	1450.43	-343.02	148.82	1452.35	-492.74	31.27	1494.88	-503.75	135.59	1492.44	710.53	-240.20	79.67	1310.73	-243.93	76.87	714.37
9.29000	-627.16	151.89	23.58	-653.70	145.68	34.02	-786.08	206.00	107.85	-748.05	204.88	138.95	-174.70	10.31	37.95	-206.68	11.21	42.84	-359.40	-8.44	28.38	-362.79	0.59	69.28	-311.05	88.36	1126.34	0.00	0.00	0.00	-328.44	35.04	1450.86	-337.54	147.37	1452.73	-486.56	30.19	1495.43	-497.57	133.48	1492.94	713.62	-240.92	80.61	1310.90	-244.27	76.69	714.83
9.30000	-625.09	151.74	23.66	-653.00	145.25	33.93	-780.27	204.57	114.87	-742.89	205.74	144.60	-174.38	10.35	37.11	-206.38	11.66	42.19	-359.18	-8.63	28.56	-362.47	0.83	69.11	-304.64	85.97	1127.34	0.00	0.00	0.00	-322.35	33.57	1451.23	-331.75	145.95	1453.02	-480.21	28.64	1496.04	-491.21	132.26	1493.46	711.12	-240.63	79.74	1310.52	-244.08	76.75	715.34
9.31000	-625.37	151.90	22.77	-651.27	145.26	33.99	-773.09	205.36	123.04	-733.72	205.98	150.69	-172.38	10.43	36.31	-206.17	11.66	41.39	-359.10	-8.68	28.70	-362.27	1.10	68.99	-298.17	84.22	1128.24	0.00	0.00	0.00	-314.89	31.83	1451.70	-324.53	144.15	1453.41	-473.72	26.55	1496.59	-485.13	130.58	1493.95	710.15	-240.26	79.51	1310.09	-244.22	76.71	714.98
9.32000	-623.47	152.47	22.00	-649.38	145.60	34.43	-765.12	206.06	131.57	-723.76	205.82	157.61	-170.80	10.69	35.82	-205.99	11.38	40.84	-359.05	-8.52	28.69	-361.93	1.07	68.93	-291.93	82.38	1129.04	0.00	0.00	0.00	-308.77	30.48	1452.08	-318.65	142.70	1453.73	-467.43	24.84	1497.06	-479.14	128.84	1494.36	709.57	-240.71	79.48	1310.02	-244.02	76.79	714.83
9.33000	-620.29	154.14	21.61	-644.91	146.19	35.84	-762.43	204.89	138.21	-716.12	206.50	163.73	-171.29	12.89	34.32	-205.74	11.61	40.77	-358.94	-8.58	28.81	-361.81	1.22	68.82	-286.17	80.57	1129.54	0.00	0.00	0.00	-302.67	29.14	1452.51	-312.78	141.27	1454.07	-461.30	23.41	1497.53	-473.24	127.25	1494.73	710.77	-240.48	79.75	1310.04	-244.39	76.69	715.18
9.34000	-619.40	154.76	20.41	-642.65	146.61	36.80	-749.68	205.34	147.56	-707.55	205.50	169.49	-173.15	13.39	33.55	-205.74	11.87	40.59	-358.88	-8.38	28.67	-361.60	0.97	68.90	-280.19	78.93	1130.08	0.00	0.00	0.00	-297.37	28.02	1452.90	-307.72	140.08	1454.38	-456.16	22.18	1497.93	-468.40	125.92	1495.03	709.90	-240.70	79.49	1310.55	-244.33	76.64	715.25
9.35000	-616.78	155.80	19.57	-637.93	147.14	39.20	-740.87	205.20	155.44	-695.24	204.87	175.95	-172.00	14.07	33.63	-205.82	11.43	40.26	-358.98	-8.16	28.63	-361.53	0.96	68.83	-274.19	77.55	1130.41	0.00	0.00	0.00	-291.83	26.97	1453.34	-302.23	138.90	1454.74	-450.66	21.07	1498.32	-463.09	124.62	1495.37	709.54	-240.52	79.32	1310.71	-244.27	76.69	714.88
9.36000	-612.35	158.05	19.42	-631.17	148.70	42.22	-732.83	204.19	162.46	-685.70	204.61	181.82	-173.75	12.96	32.76	-205.78	11.43	40.23	-358.77	-8.66	28.88	-361.43	0.91	68.78	-268.67	76.59	1130.59	0.00	0.00	0.00	-285.05	25.65	1453.86	-295.43	137.40	1455.16	-443.58	19.58	1498.87	-456.07	122.85	1495.84	709.59	-240.54	79.22	1310.62	-244.32	76.70	714.91
9.37000	-607.04	159.72	19.72	-624.09	150.48	45.68	-725.15	202.10	168.87	-675.08	204.36	187.74	-175.03	13.50	32.23	-205.84	11.80	40.17	-358.84	-8.59	28.76	-361.35	0.88	68.74	-263.08	75.06	1130.67	0.00	0.00	0.00	-279.31	24.57	1454.31	-289.74	136.18	1455.52	-437.78	18.49	1499.19	-450.37	121.66	1496.18	709.81	-240.64	79.30	1310.22	-244.25	76.46	715.43
9.38000	-599.30	162.41	22.34	-614.99	151.95	49.07	-716.94	199.13	174.03	-664.81	203.06	192.93	-171.71	13.48	32.84	-205.90	11.86	40.10	-358.83	-8.70	28.85	-361.24	0.73	68.74	-257.35	73.92	1130.69	0.00	0.00	0.00	-273.62	23.40	1454.70	-284.13	135.10	1455.85	-431.87	16.84	1499.56	-444.78	120.41	1496.51	710.23	-240.64	79.53	1310.25	-244.37	76.45	715.49
9.39000	-587.65	163.84	26.10	-603.12	153.24	53.09	-706.74	197.27	178.72	-654.16	202.12	197.90	-170.61	13.58	33.08	-205.92	12.03	40.04	-358.93	-8.41	28.69	-361.16	0.73	68.67	-252.00	73.30	1130.86	0.00	0.00	0.00	-268.69	22.54	1455.05	-279.28	134.23	1456.14	-427.03	15.72	1499.90	-440.19	119.25	1496.75	710.32	-240.32	79.65	1310.10	-244.43	76.66	715.07
9.40000	-574.73	163.99	29.77	-588.99	153.17	57.19	-694.83	194.64	181.84	-642.13	200.92	201.95	-172.34	13.60	32.53	-206.06	11.95	39.87	-358.86	-8.46	28.59	-361.02	0.53	68.66	-246.28	73.13	1130.93	0.00	0.00	0.00	-263.42	21.77	1455.41	-274.03	133.36	1456.44	-421.84	14.86	1500.37	-435.04	118.23	1497.10	709.50	-240.49	79.29	1310.40	-244.11	76.71	715.32
9.41000	-560.88	163.61	32.71	-576.34	152.92	59.76	-681.41	193.58	184.52	-629.10	199.85	204.83	-171.78	13.47	32.48	-206.21	11.59	39.56	-358.84	-8.64	28.69	-360.94	0.42	68.71	-240.99	71.67	1131.03	0.00	0.00	0.00	-256.90	20.57	1455.85	-267.51	132.07	1456.84	-415.11	13.52	1500.89	-428.24	117.04	1497.60	709.72	-240.50	79.52	1310.34	-244.17	76.78	715.09
9.42000	-546.48	163.18	34.98	-561.18	152.21	62.21	-667.14	192.62	186.20	-616.01	197.57	206.18	-170.79	14.30	33.26	-206.11	11.63	39.59	-358.88	-8.51	28.63	-360.73	0.25	68.75	-235.68	71.42	1131.17	0.00	0.00	0.00	-251.47	19.92	1456.19	-262.04	131.26	1457.14	-409.63	12.82	1501.44	-422.67	116.31	1498.05	709.92	-240.58	79.52	1310.58	-244.25	76.88	715.10
9.43000	-529.35	164.21	37.29	-547.12	152.30	63.76	-653.08	190.62	186.45	-602.15	196.41	207.14	-171.87	14.35	32.85	-206.17	11.58	39.48	-358.91	-8.44	28.57	-360.62	0.30	68.75	-230.58	70.27	1131.36	0.00	0.00	0.00	-246.01	19.12	1456.49	-256.68	130.27	1457.39	-404.02	11.84	1501.90	-417.14	115.37	1498.56	710.42	-240.87	79.51	1311.14	-244.54	77.04	714.33
9.44000	-510.78	164.63	39.23	-527.87	152.29	65.56	-639.04	189.33	186.00	-588.24	195.24	207.45	-173.92	13.85	31.84	-206.23	12.13	39.55	-358.70	-8.71	28.68	-360.56	0.41	68.67	-225.74	69.02	1131.72	0.00	0.00	0.00	-241.25	18.40	1456.75	-252.10	129.50	1457.62	-399.35	10.93	1502.28	-412.56	114.65	1498.96	709.93	-240.61	79.46	1310.78	-244.57	76.85	714.51
9.45000	-492.92	166.02	40.26	-510.63	152.99	65.89	-624.72	187.27	184.27	-574.01	194.05	206.84	-171.99	13.43	32.34	-206.25	11.81	39.47	-358.78	-8.75	28.68	-360.33	-0.12	68.96	-220.97	68.72	1132.00	0.00	0.00	0.00	-236.16	17.79	1456.96	-247.10	128.96	1457.78	-394.24	10.16	1502.73	-407.53	114.06	1499.39	709.49	-240.53	79.41	1310.22	-244.45	76.54	714.64
9.46000	-472.52	167.33	41.21	-491.41	153.89	66.25	-609.17	186.18	182.01	-559.51	192.17	205.19	-173.01	13.43	32.24	-206.21	11.45	39.52	-358.96	-8.39	28.49	-360.35	0.16	68.86	-216.19	68.15	1132.22	0.00	0.00	0.00	-229.95	17.12	1457.24	-240.78	128.29	1458.01	-387.68	9.45	1503.41	-400.98	113.34	1499.96	709.63	-240.68	79.40	1310.29	-244.59	76.60	715.19
9.47000	-455.98	166.90	38.61	-470.30	154.19	66.36	-592.97	185.00	178.63	-544.42	190.81	202.78	-175.27	13.39	31.70	-206.45	11.38	39.20	-358.94	-8.51	28.49	-360.26	-0.06	68.95	-211.26	67.77	1132.62	0.00	0.00	0.00	-224.76	16.60	1457.41	-235.53	127.80	1458.14	-382.33	8.72	1503.87	-395.66	112.68	1500.40	710.36	-240.52	79.62	1310.49	-244.26	76.78	714.45
9.48000	-441.99	167.91	37.25	-451.59	155.55	64.64	-576.72	183.53	174.13	-528.82	189.21	199.62	-174.26	13.93	32.25	-206.48	11.28	39.25	-358.80	-8.69	28.53	-360.14	-0.32	69.07	-206.76	66.72	1132.94	0.00	0.00	0.00	-219.58	16.22	1457.61	-230.39	127.20	1458.28	-377.24	8.57	1504.34	-390.36	112.24	1500.80	709.80	-240.71	79.42	1310.54	-244.20	76.70	714.75
9.49000	-406.14	174.27	43.10	-428.22	155.95	64.31	-560.33	181.65	168.59	-512.90	187.26	195.52	-171.67	13.93	33.10	-206.59	11.14	39.23	-358.69	-8.89	28.57	-360.10	-0.24	69.06	-202.28	66.11	1133.25	0.00	0.00	0.00	-215.07	15.87	1457.76	-225.96	126.66	1458.39	-372.70	8.30	1504.70	-384.64	108.59	1504.03	710.05	-240.67	79.44	1310.90	-244.47	76.87	714.23
9.50000	-384.36	176.45	43.53	-407.01	157.51	63.59	-542.87	180.82	162.81	-496.80	186.51	191.10	-173.94	13.77	32.65	-206.74	11.02	39.29	-358.73	-8.95	28.58	-360.06	-0.42	69.16	-197.61	65.78	1133.58	0.00	0.00	0.00	-210.19	15.54	1457.79	-221.16	126.32	1458.44	-367.61	7.82	1505.00	-379.79	110.45	1502.39	709.70	-240.69	79.29	1311.08	-244.42	76.69	715.05
9.51000	-360.09	177.16	43.61	-384.94	158.32	62.48	-524.79	180.40	156.33	-480.32	185.47	186.02	-174.41	13.46	32.81	-206.74	10.69	39.40	-358.90	-8.64	28.40	-359.99	-0.54	69.24	-193.01	64.96	1133.80	0.00	0.00	0.00	-204.19	15.07	1457.83	-215.13	126.06	1458.51	-361.32	7.17	1505.40	-374.76	110.93	1501.90	709.69	-240.49	79.49	1310.76	-243.98	76.80	715.53
9.52000	-339.96	173.08	41.01	-366.66	158.49	59.99	-506.60	179.52	149.05	-463.09	185.38	180.65	-171.30	11.36	34.07	-206.86	10.86	39.46	-358.63	-9.25	28.72	-360.02	-0.40	69.21	-188.55	63.90	1133.97	0.00	0.00	0.00	-199.15	14.85	1457.84	-210.15	125.68	1458.54	-356.18	6.62	1505.71	-369.73	110.33	1502.24	709.91	-240.60	79.39	1310.07	-244.37	76.63	715.00
9.53000	-316.94	173.12	39.92	-341.80	157.79	59.01	-488.06	178.56	141.08	-445.80	184.95	174.59	-172.78	10.87	33.99	-206.87	10.11	39.61	-358.83	-8.84	28.48	-359.90	-0.62	69.34	-184.00	63.89	1134.00	0.00	0.00	0.00	-194.02	14.60	1457.75	-205.17	125.56	1458.44	-351.10	6.15	1505.92	-364.69	109.98	1502.49	709.80	-240.48	79.55	1310.63	-244.33	76.95	714.89
9.54000	-295.60	172.83	38.13	-320.69	158.03	56.94	-468.89	178.38	133.08	-428.34	184.08	167.98	-172.60	10.53	34.45	-206.89	10.49	39.81	-358.72	-9.04	28.51	-359.81	-0.66	69.44	-179.59	63.10	1134.04	0.00	0.00	0.00	-189.54	14.26	1457.67	-200.96	125.31	1458.39	-346.75	5.63	1506.10	-360.63	109.43	1502.73	710.11	-240.70	79.57	1310.43	-244.36	76.94	714.93
9.55000	-272.83	172.69	37.02	-297.66	158.00	55.22	-449.90	177.11	124.36	-410.40	184.04	161.46	-174.48	9.36	34.82	-206.92	10.19	40.07	-358.76	-8.98	28.46	-359.78	-0.50	69.38	-174.98	63.22	1133.96	0.00	0.00	0.00	-184.73	14.09	1457.43	-196.41	125.10	1458.18	-341.96	5.45	1506.18	-355.99	109.09	1502.83	709.65	-240.38	79.49	1310.43	-244.52	76.70	715.33
9.56000	-250.48	172.91	36.16	-275.14	158.28	53.98	-430.22	176.72	115.91	-392.17	183.65	154.58	-172.28	9.44	35.60	-206.98	10.75	40.30	-358.74	-8.96	28.51	-359.61	-0.76	69.51	-170.65	62.45	1133.68	0.00	0.00	0.00	-178.94	14.16	1457.14	-190.70	124.91	1457.92	-335.94	5.56	1506.37	-349.80	108.74	1503.00	710.02	-240.50	79.42	1310.33	-244.36	76.81	714.58
9.57000	-227.54	173.21	35.42	-253.62	159.15	52.41	-410.75	175.55	107.27	-373.85	183.40	147.74	-176.56	9.30	35.29	-207.16	11.38	40.38	-358.78	-8.93	28.48	-359.49	-1.07	69.73	-166.06	62.55	1133.53	0.00	0.00	0.00	-173.94	14.00	1456.82	-185.87	124.84	1457.63	-330.91	5.22	1506.34	-344.77	109.00	1502.99	709.72	-240.45	79.31	1310.49	-244.33	76.78	714.51
9.58000	-203.17	173.81	35.91	-231.34	159.29	51.10	-390.46	175.68	99.19	-355.49	183.35	141.12	-174.66	9.06	36.46	-207.24	10.87	40.21	-358.80	-8.88	28.45	-359.49	-0.75	69.63	-161.61	62.02	1133.23	0.00	0.00	0.00	-169.09	14.10	1456.43	-181.07	124.75	1457.25	-325.87	5.16	1506.26	-339.92	108.77	1502.94	709.54	-240.30	79.36	1310.57	-244.01	76.86	715.12
9.59000	-179.94	173.30	36.02	-209.79	159.52	50.26	-370.17	176.41	91.55	-336.98	183.74	134.86	-177.23	13.85	33.82	-207.31	10.49	39.74	-358.68	-9.22	28.61	-359.44	-0.68	69.61	-157.24	61.56	1132.83	0.00	0.00	0.00	-164.84	14.16	1456.08	-177.36	124.49	1456.85	-321.58	5.05	1506.17	-335.78	108.84	1502.91	709.65	-240.72	79.24	1310.61	-243.92	76.73	714.60
9.60000	-156.80	172.14	35.93	-185.84	159.64	50.17	-350.03	176.52	84.08	-318.72	183.40	128.61	-177.65	14.56	33.72	-207.10	9.70	39.72	-358.57	-9.14	28.59	-359.40	-0.70	69.70	-152.72	61.85	1132.45	0.00	0.00	0.00	-160.20	14.17	1455.50	-173.62	124.23	1456.20	-316.84	5.17	1505.96	-331.18	108.74	1502.77	709.89	-240.69	79.41	1310.23	-244.29	76.63	714.73
9.61000	-134.23	174.22	38.95	-163.34	159.71	50.20	-329.68	177.75	77.29	-300.50	183.33	122.72	-175.87	13.92	34.18	-206.78	9.57	39.44	-358.64	-8.97	28.46	-359.21	-0.80	69.74	-148.27	61.92	1131.88	0.00	0.00	0.00	-154.48	14.04	1454.82	-168.45	124.14	1455.48	-310.83	5.23	1505.75	-325.27	108.43	1502.58	710.01	-240.55	79.52	1310.12	-244.26	76.64	714.13
9.62000	-112.98	174.97	40.48	-143.07	160.40	50.53	-309.76	178.64	70.89	-282.52	183.03	117.19	-175.38	14.16	34.05	-206.28	9.21	39.36	-358.47	-9.34	28.70	-359.24	-0.46	69.65	-144.07	61.57	1131.42	0.00	0.00	0.00	-149.67	14.13	1454.17	-164.25	124.06	1454.86	-305.92	5.53	1505.51	-320.49	108.12	1502.39	710.18	-240.57	79.59	1310.57	-244.18	76.79	714.78
9.63000	-89.90	174.72	42.92	-123.19	160.82	50.72	-290.03	179.80	65.12	-264.25	183.37	112.41	-176.31	14.42	33.93	-205.61	7.31	39.74	-358.51	-9.26	28.69	-359.21	-0.23	69.59	-139.64	61.77	1130.98	0.00	0.00	0.00	-144.91	14.33	1453.50	-160.13	124.30	1454.19	-300.91	5.49	1505.19	-315.43	108.41	1502.02	709.63	-240.34	79.43	1310.63	-244.03	76.88	714.92
9.64000	-71.35	176.60	44.25	-103.18	161.79	51.65	-270.71	180.57	59.72	-246.24	184.08	108.12	-175.84	17.11	37.38	-204.71	6.93	39.87	-358.49	-9.01	28.63	-358.98	-0.43	69.75	-135.34	61.89	1130.33	0.00	0.00	0.00	-140.75	14.55	1452.89	-156.33	124.48	1453.55	-296.66	5.49	1504.91	-215.76	118.08	1462.98	710.10	-240.57	79.40	1310.74	-244.28	76.82	714.39
9.65000	-57.28	175.96	45.70	-81.77	161.58	53.26	-250.81	182.73	55.30	-228.43	185.63	104.43	-180.95	17.20	35.69	-203.87	6.87	39.95	-358.58	-8.82	28.55	-358.89	-0.23	69.72	-131.01	62.09	1129.88	0.00	0.00	0.00	-136.22	14.86	1452.16	-151.04	124.85	1452.86	-292.09	5.81	1504.52	-278.28	111.97	1490.21	710.16	-240.87	79.39	1310.60	-244.38	76.71	714.34
9.66000	-31.87	177.40	49.13	-62.36	162.39	54.97	-231.73	184.60	51.21	-211.07	186.82	101.11	-179.19	16.14	35.06	-203.26	6.94	39.88	-358.58	-8.74	28.66	-358.79	-0.00	69.71	-126.85	62.56	1129.25	0.00	0.00	0.00	-130.69	15.23	1451.31	-145.54	125.05	1452.03	-286.35	6.47	1504.10	-300.67	109.59	1500.96	709.76	-240.56	79.30	1311.09	-244.42	76.72	714.55
9.67000	-13.15	177.72	51.88	-43.15	162.82	56.83	-213.31	186.34	47.64	-194.06	188.02	98.09	-175.87	15.86	36.12	-202.98	7.42	39.59	-358.54	-8.65	28.68	-358.66	0.18	69.74	-122.54	62.61	1128.65	0.00	0.00	0.00	-125.95	15.38	1450.54	-138.14	125.76	1451.49	-281.55	6.65	1503.63	-295.73	110.08	1500.53	709.27	-240.49	79.26	1310.44	-244.45	76.57	714.27
9.68000	5.89	177.60	55.29	-24.87	163.96	59.23	-195.21	187.55	44.17	-177.51	189.22	95.53	-173.88	15.16	35.62	-202.78	7.35	39.59	-358.40	-8.88	28.77	-358.49	0.42	69.72	-118.10	63.27	1128.07	0.00	0.00	0.00	-121.26	15.75	1449.77	-132.70	126.34	1450.78	-276.77	7.28	1503.12	-290.85	110.61	1500.03	710.52	-240.61	79.47	1310.25	-244.36	76.75	714.98
9.69000	22.25	177.69	58.33	-8.06	164.14	61.29	-177.49	189.83	41.58	-161.74	190.07	93.24	-179.08	14.98	33.63	-202.94	7.59	39.44	-358.50	-8.39	28.58	-358.47	0.94	69.58	-113.63	63.53	1127.51	0.00	0.00	0.00	-117.19	16.18	1449.09	-128.13	126.64	1450.18	-272.73	7.69	1502.66	-286.77	111.05	1499.61	709.98	-241.05	79.27	1310.23	-244.30	76.73	714.28
9.70000	38.62	178.37	61.53	6.85	164.99	62.94	-160.71	190.94	39.11	-146.30	191.70	91.56	-175.20	14.44	34.04	-203.31	7.70	39.28	-358.43	-8.38	28.62	-358.31	1.05	69.61	-109.28	64.23	1126.88	0.00	0.00	0.00	-112.73	16.74	1448.36	-124.10	126.98	1449.43	-268.37	8.56	1502.12	-282.18	111.68	1499.08	709.49	-241.06	79.37	1310.06	-244.63	76.51	714.11
9.71000	54.72	178.76	65.06	21.52	165.27	65.56	-144.43	192.99	37.50	-131.58	192.56	90.01	-181.94	14.10	32.24	-205.01	10.38	38.92	-358.28	-8.65	28.86	-358.24	1.34	69.57	-104.85	64.86	1126.16	0.00	0.00	0.00	-107.19	17.15	1447.48	-118.42	127.74	1448.52	-262.95	9.97	1501.52	-276.19	112.47	1498.42	709.26	-240.56	79.30	1310.12	-244.03	76.70	714.53
9.72000	71.13	179.42	68.90	39.35	165.24	68.85	-128.87	194.59	36.17	-117.31	193.64	88.94	-175.71	13.55	33.41	-205.54	11.06	38.80	-358.37	-8.28	28.69	-358.18	1.67	69.56	-100.40	64.68	1125.46	0.00	0.00	0.00	-102.55	17.75	1446.73	-113.71	128.21	1447.81	-258.13	10.44	1500.90	-271.41	113.26	1497.89	709.76	-240.81	79.22	1310.04	-244.27	76.53	714.44
9.73000	84.82	180.07	71.95	53.34	166.19	71.61	-114.10	195.66	34.99	-103.92	194.56	88.14	-173.84	13.51	33.27	-205.88	10.84	38.76	-358.26	-8.49	28.89	-358.00	1.66	69.63	-96.07	65.46	1124.79	0.00	0.00	0.00	-97.88	18.33	1446.03	-108.86	129.03	1447.09	-253.38	11.29	1500.42	-266.66	113.98	1497.37	710.05	-240.61	79.36	1310.44	-244.33	76.77	715.24
9.74000	98.83	180.42	75.35	63.88	166.63	73.50	-100.28	196.45	34.08	-91.31	195.58	87.62	-173.79	12.36	31.67	-206.36	11.08	38.42	-358.16	-8.28	28.84	-357.78	1.56	69.79	-91.41	65.73	1124.05	0.00	0.00	0.00	-93.83	18.87	1445.42	-104.71	129.71	1446.50	-249.43	11.98	1499.94	-262.71	114.28	1496.95	709.89	-240.51	79.39	1310.34	-244.43	76.69	715.50
9.75000	110.37	180.68	77.99	78.08	167.00	76.39	-87.44	197.05	33.32	-79.49	196.06	87.10	-174.42	12.09	31.60	-206.66	11.05	38.33	-358.09	-8.34	28.87	-357.61	1.53	69.89	-86.77	66.94	1123.38	0.00	0.00	0.00	-89.40	19.68	1444.84	-100.10	130.55	1445.94	-245.07	13.15	1499.39	-258.15	115.20	1496.44	709.06	-240.80	79.23	1310.62	-244.03	76.98	714.91
9.76000	120.88	180.72	80.34	89.72	166.92	78.44	-75.22	198.79	33.28	-68.20	197.14	87.05	-175.02	12.26	31.39	-206.80	11.37	38.48	-358.16	-8.13	28.80	-357.53	1.81	69.84	-82.10	67.72	1122.57	0.00	0.00	0.00	-83.97	20.63	1444.11	-94.41	131.47	1445.20	-239.50	14.70	1498.78	-252.21	116.88	1495.76	709.70	-240.42	79.38	1310.69	-244.33	77.05	714.79
9.77000	133.83	179.59	83.55	100.81	167.32	80.44	-64.07	199.63	32.97	-57.96	197.54	86.72	-171.77	12.58	32.20	-206.98	11.65	38.45	-358.14	-8.11	28.84	-357.41	1.98	69.87	-77.50	68.28	1121.91	0.00	0.00	0.00	-79.28	21.57	1443.55	-89.54	132.37	1444.65	-234.71	15.71	1498.21	-247.34	118.26	1495.20	709.63	-240.35	79.34	1310.26	-244.02	76.80	714.58
9.78000	143.82	179.31	85.40	109.54	166.44	81.88	-54.02	200.25	32.51	-48.33	198.47	86.71	-172.39	12.37	32.02	-207.15	11.60	38.39	-358.10	-8.15	28.92	-357.19	2.04	69.94	-72.64	69.54	1121.25	0.00	0.00	0.00	-74.61	22.69	1442.99	-84.66	133.39	1444.08	-230.01	16.84	1497.73	-242.57	118.93	1494.71	709.78	-240.27	79.53	1310.80	-244.43	76.96	713.97
9.79000	153.00	177.78	87.10	117.96	165.00	82.90	-44.77	201.66	32.61	-39.89	198.99	86.53	-174.59	11.75	31.34	-207.28	11.68	38.46	-358.04	-8.00	28.87	-356.99	2.29	69.94	-67.76	70.61	1120.73	0.00	0.00	0.00	-70.49	23.46	1442.50	-80.44	134.31	1443.59	-225.98	17.60	1497.29	-238.46	119.89	1494.27	710.14	-240.27	79.62	1310.76	-244.44	77.05	714.54
9.80000	158.55	176.50	87.00	126.51	164.94	83.61	-36.79	202.62	32.56	-32.32	199.72	86.41	-176.03	11.87	30.90	-207.44	11.35	38.43	-358.01	-8.05	29.01	-356.82	2.39	70.02	-62.95	71.23	1120.08	0.00	0.00	0.00	-65.83	24.38	1441.96	-75.66	135.51	1443.06	-221.47	18.89	1496.77	-233.72	121.31	1493.76	710.57	-240.53	79.49	1310.80	-244.22	77.08	714.75
9.81000	165.81	175.01	86.97	131.61	163.16	83.12	-30.13	203.50	32.32	-25.78	200.09	86.00	-173.15	11.60	31.57	-207.40	11.14	38.48	-357.99	-7.50	28.82	-356.56	2.51	70.11	-58.01	72.38	1119.49	0.00	0.00	0.00	-60.17	25.63	1441.31	-69.73	136.90	1442.41	-215.80	20.97	1496.08	-227.71	122.92	1493.12	710.25	-240.59	79.44	1309.60	-244.22	76.53	715.29
9.82000	170.89	173.56	86.47	137.90	162.44	82.77	-24.53	204.30	31.97	-20.22	200.44	85.42	-173.21	11.68	31.44	-207.54	11.56	38.34	-357.92	-7.39	28.91	-356.34	2.53	70.29	-53.09	73.75	1118.94	0.00	0.00	0.00	-55.31	26.92	1440.74	-64.73	138.18	1441.81	-210.97	22.24	1495.55	-222.76	124.28	1492.60	710.16	-240.47	79.58	1310.19	-244.35	76.83	715.09
9.83000	175.30	172.39	85.33	142.33	161.14	82.26	-20.15	205.18	31.44	-13.07	200.96	85.28	-174.68	11.85	31.34	-207.56	11.89	38.51	-357.91	-7.23	28.96	-356.11	2.61	70.50	-48.11	75.13	1118.40	0.00	0.00	0.00	-50.42	28.27	1440.17	-59.72	139.46	1441.24	-206.06	23.91	1495.05	-217.82	125.57	1492.07	710.18	-240.56	79.54	1310.73	-244.19	76.78	715.04
9.84000	179.78	171.00	84.20	145.17	160.14	80.13	-16.98	205.72	31.04	-10.73	200.96	84.03	-172.60	11.95	31.74	-207.62	11.37	38.47	-357.62	-7.40	29.18	-355.86	2.72	70.65	-43.19	76.30	1117.86	0.00	0.00	0.00	-46.16	29.52	1439.68	-55.43	140.61	1440.73	-201.94	25.24	1494.60	-213.65	126.68	1491.64	710.55	-240.78	79.58	1310.82	-244.46	76.79	714.79
9.85000	180.42	169.61	81.25	146.94	159.48	77.70	-14.83	205.89	30.61	-9.99	201.38	82.76	-174.45	11.99	31.08	-207.78	11.82	38.26	-357.66	-7.05	29.16	-355.68	2.95	70.82	-38.08	77.56	1117.37	0.00	0.00	0.00	-41.46	30.99	1439.18	-50.68	142.12	1440.19	-197.26	26.78	1494.09	-208.81	128.41	1491.14	710.54	-240.56	79.64	1310.96	-244.41	76.91	715.27
9.86000	181.65	169.26	77.82	148.26	158.67	74.81	-14.02	205.50	29.93	-7.59	201.09	81.50	-172.62	11.65	31.65	-207.71	11.31	38.47	-357.61	-6.57	29.07	-355.47	3.12	71.00	-32.89	78.63	1116.88	0.00	0.00	0.00	-35.68	32.61	1438.56	-44.70	144.08	1439.53	-191.32	28.81	1493.48	-202.54	130.84	1490.50	709.09	-240.74	79.42	1310.64	-244.23	76.68	715.19
9.87000	182.84	168.51	74.63	149.98	157.93	72.26	-13.92	205.90	30.09	-6.96	200.98	79.98	-174.13	11.85	31.56	-207.88	11.41	38.21	-357.43	-6.60	29.32	-355.23	3.19	71.25	-27.58	80.42	1116.52	0.00	0.00	0.00	-30.84	34.17	1438.08	-39.75	145.44	1439.00	-186.32	30.22	1492.90	-197.55	132.43	1489.90	710.21	-240.40	79.74	1310.33	-244.46	76.76	714.74
9.88000	182.69	167.63	71.81	150.16	157.26	69.35	-14.13	205.90	29.72	-6.78	200.04	78.32	-173.20	11.55	31.28	-207.76	11.54	38.63	-357.36	-6.48	29.38	-355.09	3.57	71.35	-22.26	82.23	1116.15	0.00	0.00	0.00	-25.90	35.74	1437.58	-34.82	146.87	1438.48	-181.35	32.17	1492.34	-192.56	134.39	1489.30	709.79	-240.78	79.33	1309.82	-244.70	76.60	715.10
9.89000	183.53	167.58	69.19	150.58	156.97	67.03	-14.19	205.39	29.15	-6.46	199.28	76.80	-170.68	11.46	32.16	-207.90	11.59	38.34	-357.19	-6.16	29.43	-354.75	3.52	71.77	-16.86	83.81	1115.90	0.00	0.00	0.00	-21.19	37.22	1437.23	-25.60	57.25	1436.93	-102.99	91.76	1464.95	-187.72	136.15	1488.72	709.65	-241.04	79.26	1309.87	-244.41	76.70	714.81
9.90000	183.92	168.07	65.75	150.97	157.70	64.44	-13.79	206.07	29.37	-3.47	198.57	76.54	-174.69	11.91	31.32	-207.89	11.76	38.45	-357.13	-5.71	29.49	-354.44	3.71	72.07	-11.32	85.68	1115.67	0.00	0.00	0.00	-16.88	38.63	1436.87	-23.70	128.87	1437.43	-152.67	51.25	1484.30	-182.70	138.10	1488.18	710.00	-240.91	79.50	1310.21	-244.29	76.81	715.46
9.91000	185.44	168.00	62.61	151.42	157.76	60.90	-13.56	205.71	29.23	-4.50	198.17	75.50	-173.41	11.28	31.65	-207.97	11.71	38.34	-356.91	-5.53	29.73	-354.07	3.85	72.58	-5.92	87.26	1115.49	0.00	0.00	0.00	-13.93	39.61	1435.99	-19.51	151.91	1437.43	-166.96	38.39	1490.94	-177.65	139.98	1487.85	710.36	-240.74	79.56	1310.60	-244.16	76.87	714.65
9.92000	185.28	168.05	58.97	147.77	157.31	58.72	-13.31	205.56	29.22	-2.52	197.87	75.49	-176.14	12.30	31.01	-207.76	11.28	38.45	-356.34	-5.64	30.35	-353.62	3.97	73.22	-0.38	88.19	1115.37	0.00	0.00	0.00	-6.69	42.07	1436.27	-14.24	153.56	1437.30	-162.02	40.39	1490.73	-172.52	141.79	1487.69	710.05	-240.82	79.43	1311.01	-244.45	76.89	714.93
9.93000	186.21	167.59	56.47	148.97	156.37	56.53	-13.05	205.43	29.12	-2.50	197.48	74.77	-176.90	11.56	30.66	-207.74	11.31	38.40	-356.09	-5.14	30.82	-353.01	4.07	74.07	5.28	89.62	1115.33	0.00	0.00	0.00	-1.15	44.15	1436.30	-8.96	155.27	1437.26	-157.02	42.50	1490.53	-167.22	144.02	1487.50	709.46	-240.59	79.38	1310.31	-244.62	76.49	715.44
9.94000	187.08	167.60	53.82	153.90	156.62	54.48	-12.78	205.78	29.25	-1.26	197.36	74.53	-172.64	12.12	31.75	-207.40	12.00	38.49	-355.74	-4.71	31.60	-352.38	4.32	75.12	11.07	91.93	1115.37	0.00	0.00	0.00	3.59	45.82	1436.30	-4.40	156.65	1437.22	-152.82	44.21	1490.35	-162.89	145.57	1487.33	709.76	-240.47	79.45	1310.47	-244.27	76.60	715.47
9.95000	187.86	167.57	51.11	154.68	157.40	52.56	-12.65	205.41	28.86	0.36	197.57	74.47	-171.14	11.93	31.81	-207.15	11.79	38.42	-355.48	-3.90	32.51	-351.64	4.76	76.34	16.60	93.48	1115.40	0.00	0.00	0.00	8.01	47.26	1436.39	0.76	158.28	1437.38	-148.16	46.30	1490.30	-157.94	147.46	1487.30	710.50	-240.71	79.64	1310.57	-244.20	76.65	714.81
9.96000	188.86	166.36	49.33	155.38	156.96	50.48	-12.50	205.89	28.87	2.45	197.72	74.27	-172.50	11.47	31.34	-206.87	10.99	38.20	-354.82	-4.15	34.27	-350.72	5.00	77.96	22.28	95.42	1115.49	0.00	0.00	0.00	13.94	49.29	1436.58	7.18	160.39	1437.55	-142.23	49.04	1490.23	-151.53	150.14	1487.27	710.33	-240.44	79.57	1309.80	-244.80	76.44	713.27
9.97000	189.15	166.81	46.92	155.75	156.46	49.09	-12.25	206.54	29.10	2.33	197.80	73.89	-173.58	10.79	30.30	-206.45	11.19	38.29	-354.41	-3.51	35.80	-349.61	5.00	80.07	27.85	97.34	1115.74	0.00	0.00	0.00	19.08	50.95	1436.85	12.57	162.20	1437.79	-137.31	51.28	1490.27	-146.14	152.40	1487.31	709.46	-240.59	79.16	1310.27	-244.58	76.82	712.31
9.98000	189.48	166.59	45.51	156.06	156.14	48.42	-12.38	206.20	28.87	0.84	197.94	73.14	-175.46	10.48	29.67	-205.96	10.97	38.22	-353.68	-3.42	38.21	-348.31	4.99	82.51	33.33	98.88	1115.95	0.00	0.00	0.00	24.16	52.82	1437.20	17.98	163.97	1438.11	-132.23	53.52	1490.52	-140.75	154.61	1487.43	710.14	-240.80	79.45	1310.46	-244.35	76.97	711.60
9.99000	189.67	165.78	44.53	159.64	153.70	49.07	-12.18	206.20	28.77	2.62	198.09	73.28	-170.60	11.02	30.83	-196.46	11.67	42.05	-352.71	-3.65	41.00	-346.71	5.00	85.41	38.95	100.25	1116.37	0.00	0.00	0.00	28.64	54.34	1437.50	22.62	165.45	1438.38	-127.89	55.22	1490.70	-136.29	156.38	1487.56	709.46	-240.50	79.34	1310.70	-244.51	76.87	710.22
10.00000	190.25	166.07	43.07	156.91	156.15	46.43	-12.04	206.81	29.01	4.17	198.28	73.29	-170.54	11.19	30.57	-198.10	11.83	41.46	-351.63	-3.59	44.17	-344.77	4.75	88.78	44.39	102.38	1116.77	0.00	0.00	0.00	33.56	56.04	1437.95	27.80	167.02	1438.80	-122.92	57.09	1491.17	-131.18	158.24	1488.02	708.21	-240.70	78.99	1309.91	-244.30	76.54	708.76
10.01000	190.48	166.42	41.92	157.29	156.36	45.42	-12.03	206.36	28.71	2.58	198.37	72.73	-168.37	10.83	30.83	-198.60	11.16	40.86	-350.41	-3.53	47.75	-342.42	4.33	92.61	49.71	104.52	1117.27	0.00	0.00	0.00	39.54	58.23	1438.50	34.27	168.98	1439.30	-116.75	59.82	1491.72	-124.54	160.61	1488.58	708.74	-240.86	79.01	1310.09	-244.34	76.68	708.25
10.02000	190.86	166.27	41.19	157.49	155.52	45.46	-11.96	206.29	28.63	3.65	198.62	72.75	-170.60	7.63	30.67	-199.96	10.75	40.30	-348.95	-3.42	51.91	-339.73	4.05	96.83	55.00	106.79	1117.94	0.00	0.00	0.00	44.68	59.99	1438.99	39.70	170.79	1439.81	-111.55	61.76	1492.29	-119.01	162.97	1489.11	709.25	-240.91	78.98	1310.82	-244.42	76.73	707.89
10.03000	192.42	165.94	41.33	160.52	154.92	46.15	-11.83	206.24	28.57	2.42	198.60	72.20	-170.49	6.53	29.53	-199.77	10.27	39.50	-346.92	-3.70	56.59	-336.60	3.61	101.50	60.28	108.69	1118.60	0.00	0.00	0.00	49.85	61.48	1439.52	45.05	172.51	1440.36	-106.24	63.43	1492.83	-113.73	164.48	1489.78	708.33	-241.21	78.80	1310.69	-244.35	76.82	708.25
10.04000	191.17	166.80	39.68	161.23	154.91	46.11	-11.78	206.77	28.79	3.39	198.97	72.33	-171.80	8.96	30.07	-200.39	7.87	37.78	-344.60	-4.00	61.77	-332.84	2.82	106.75	65.31	109.63	1119.21	0.00	0.00	0.00	54.29	62.91	1439.98	49.65	173.93	1440.83	-101.28	65.91	1493.50	-108.43	166.36	1490.45	708.28	-241.12	78.86	1310.17	-244.46	76.93	709.27
10.05000	191.42	166.38	39.34	162.64	155.32	46.12	-11.70	206.68	28.68	3.98	199.24	72.36	-170.44	8.21	30.34	-199.40	7.46	36.68	-341.79	-4.07	67.38	-328.43	1.92	112.47	70.28	112.02	1119.94	0.00	0.00	0.00	59.02	64.49	1440.51	54.60	175.30	1441.45	-96.24	67.84	1494.12	-103.12	168.14	1491.12	708.63	-240.90	78.94	1310.27	-244.69	76.78	708.75
10.06000	191.55	166.54	38.70	160.48	155.73	45.09	-11.67	206.92	28.74	5.11	199.63	72.58	-171.69	7.50	29.81	-198.22	7.44	36.44	-338.46	-4.37	73.44	-323.30	1.07	118.30	75.41	113.03	1120.69	0.00	0.00	0.00	64.84	66.55	1441.16	60.82	177.12	1442.19	-91.30	69.45	1494.74	-97.88	169.80	1491.81	708.65	-240.53	79.02	1309.78	-244.33	76.50	708.89
10.07000	191.64	166.39	38.42	163.29	155.77	45.45	-11.60	206.89	28.68	4.67	199.33	72.05	-171.79	7.72	29.99	-197.48	7.31	35.87	-334.38	-5.01	80.02	-317.33	-0.07	124.55	80.26	114.69	1121.47	0.00	0.00	0.00	69.83	67.79	1441.69	65.93	178.48	1442.89	-86.22	70.85	1495.34	-92.70	171.80	1492.50	707.28	-240.76	78.59	1309.58	-244.62	76.37	713.92
10.08000	191.69	166.46	38.01	160.15	156.15	44.34	-11.60	206.88	28.57	6.15	199.69	72.41	-171.71	7.59	30.21	-196.17	7.72	35.13	-329.91	-4.67	86.58	-310.62	-1.01	130.88	85.06	116.35	1122.17	0.00	0.00	0.00	74.64	69.33	1442.24	71.06	179.89	1443.56	-81.46	72.77	1495.88	-87.61	173.72	1493.14	707.17	-240.84	78.37	1309.88	-244.64	76.55	715.44
10.09000	191.73	166.68	37.59	160.32	156.28	43.91	-11.72	206.44	28.26	4.60	199.72	71.82	-170.77	7.19	30.40	-193.64	9.77	35.79	-324.79	-4.20	93.27	-303.07	-1.79	137.26	89.66	117.64	1122.88	0.00	0.00	0.00	78.86	70.67	1442.73	75.43	181.09	1444.17	-76.75	74.67	1496.41	-82.59	175.43	1493.82	706.99	-240.99	78.30	1310.19	-244.54	76.59	715.03
10.10000	191.76	166.56	37.40	160.49	156.51	43.69	-11.68	206.29	28.19	4.73	199.77	71.67	-171.07	6.85	30.10	-192.24	9.30	35.79	-318.93	-3.95	100.25	-294.82	-2.35	143.62	94.38	119.78	1123.52	0.00	0.00	0.00	83.27	72.00	1443.22	80.06	182.39	1444.80	-72.00	75.90	1496.77	-77.66	177.16	1494.39	706.41	-241.23	78.20	1310.46	-244.44	76.81	714.99
10.11000	191.77	166.49	37.26	158.38	155.80	43.20	-11.65	206.56	28.22	5.38	200.06	71.89	-170.10	6.13	29.57	-190.54	10.05	36.61	-312.70	-3.49	107.50	-286.33	-2.33	149.77	99.00	121.28	1124.05	0.00	0.00	0.00	88.70	73.53	1443.77	85.89	184.03	1445.54	-67.48	77.88	1497.17	-72.85	178.54	1494.93	705.91	-241.12	78.08	1310.90	-244.35	77.00	714.67
10.12000	191.85	166.46	37.00	158.34	155.70	42.98	-11.53	207.07	28.42	2.29	200.27	70.86	-167.56	5.55	28.87	-188.06	7.85	37.29	-305.97	-3.31	115.18	-277.36	-2.68	156.32	103.43	122.43	1124.47	0.00	0.00	0.00	93.28	74.77	1444.25	90.70	185.34	1446.15	-62.90	79.09	1497.52	-68.02	180.18	1495.42	706.29	-241.14	78.18	1310.77	-244.37	76.75	715.12
10.13000	191.80	166.45	36.75	158.21	156.42	42.46	-11.56	206.41	28.03	4.24	200.47	71.30	-163.81	4.61	28.71	-186.09	7.24	38.36	-299.17	-2.88	122.81	-268.62	-2.16	162.62	107.97	124.21	1124.79	0.00	0.00	0.00	94.16	75.38	1444.46	95.39	186.52	1446.72	-58.29	80.54	1497.82	-63.33	181.73	1495.87	706.98	-240.93	78.45	1310.02	-244.56	76.53	714.84
10.14000	191.76	166.45	36.58	158.42	156.13	42.45	-11.51	206.45	28.02	4.13	200.21	71.18	-160.15	4.05	28.21	-181.17	6.65	40.69	-292.50	-2.71	130.48	-260.10	-1.62	168.98	112.44	126.14	1125.01	0.00	0.00	0.00	95.61	76.05	1444.78	99.44	187.59	1447.20	58.24	76.22	1455.15	-59.38	182.97	1496.24	708.79	-241.08	78.94	1310.56	-244.20	76.84	715.28
10.15000	191.81	166.28	36.58	158.46	155.85	42.63	-11.55	206.68	28.08	3.83	200.79	71.13	-154.10	2.24	28.63	-176.13	5.79	43.45	-286.15	-1.17	137.40	-251.29	-1.24	175.79	116.71	127.01	1125.13	0.00	0.00	0.00	100.13	77.13	1445.22	103.79	188.59	1447.59	-20.45	82.41	1487.22	-55.00	184.40	1496.57	710.11	-240.69	79.50	1311.01	-244.54	76.81	714.78
10.16000	191.84	166.27	36.53	158.57	156.37	42.32	-11.50	206.59	28.02	5.34	200.85	71.34	-146.57	2.67	30.78	-168.48	6.14	47.19	-277.96	0.33	143.40	-242.44	-0.54	182.15	120.94	128.20	1125.26	0.00	0.00	0.00	104.76	78.36	1445.70	109.21	189.69	1448.10	-45.25	85.13	1498.72	-49.34	186.32	1497.01	710.00	-240.80	79.49	1310.53	-244.49	76.81	714.58
10.17000	191.74	166.60	36.38	158.43	155.98	42.55	-11.61	206.52	27.96	3.37	200.98	70.78	-137.96	4.45	34.01	-158.69	7.88	51.35	-268.01	1.24	148.62	-232.55	0.48	187.17	125.13	129.68	1125.32	0.00	0.00	0.00	114.15	80.00	1446.10	113.81	190.86	1448.45	-40.97	86.87	1499.06	-44.74	187.98	1497.36	709.61	-241.01	79.40	1310.30	-244.43	76.62	714.55
10.18000	191.78	166.34	36.50	158.49	155.94	42.56	-11.60	206.47	27.84	7.41	201.29	71.81	-127.91	6.94	36.71	-148.20	9.85	54.90	-256.63	1.78	152.72	-221.40	1.27	191.14	129.45	131.56	1125.31	0.00	0.00	0.00	119.49	81.20	1446.43	118.34	191.87	1448.80	-36.59	87.77	1499.39	-40.24	189.24	1497.74	709.90	-241.04	79.43	1309.92	-244.78	76.44	715.83
10.19000	191.75	166.42	36.50	158.31	156.09	42.49	-11.57	206.51	27.84	5.64	201.21	71.34	-114.92	9.75	39.46	-136.19	12.22	57.71	-244.48	2.37	155.87	-209.51	2.18	194.06	133.56	132.71	1125.37	0.00	0.00	0.00	124.09	82.26	1446.74	122.28	192.82	1449.09	-32.98	88.83	1499.70	-36.47	190.32	1498.05	710.21	-240.98	79.64	1310.18	-244.41	76.68	714.77
10.20000	191.76	166.42	36.58	158.37	155.98	42.56	-11.58	206.48	27.84	4.03	201.36	70.88	-99.88	11.91	41.68	-123.37	14.26	59.86	-231.88	2.71	158.18	-197.26	3.19	196.03	137.56	133.26	1125.46	0.00	0.00	0.00	127.26	83.03	1447.07	126.62	193.68	1449.40	-28.86	90.15	1500.17	-32.25	191.38	1498.48	710.14	-240.71	79.57	1309.91	-244.34	76.66	714.47
10.21000	191.71	166.69	36.52	158.22	156.57	41.53	-11.57	206.85	27.86	4.78	201.17	70.89	-86.15	13.07	42.95	-109.93	15.61	61.44	-219.44	4.00	159.37	-184.73	4.52	197.19	141.62	134.95	1125.61	0.00	0.00	0.00	132.31	84.02	1447.45	132.02	194.69	1449.81	-23.53	91.86	1500.72	-26.75	192.96	1499.07	709.43	-240.57	79.47	1310.11	-244.21	76.69	714.72
10.22000	191.66	166.95	36.54	158.19	157.49	41.59	-11.56	206.89	27.88	3.44	201.59	70.83	-72.54	14.09	43.84	-95.20	16.39	62.68	-206.59	5.49	159.59	-171.95	5.73	197.68	145.32	135.32	1125.84	0.00	0.00	0.00	136.56	84.85	1447.79	136.52	195.48	1450.18	-19.11	93.02	1501.22	-22.33	193.88	1499.57	709.85	-240.65	79.40	1309.86	-244.48	76.63	714.99
10.23000	191.70	166.62	36.81	158.28	157.08	42.04	-11.65	206.40	27.55	5.60	201.66	71.36	-57.51	13.22	45.35	-80.61	16.95	63.26	-193.28	7.48	158.72	-158.99	7.32	197.29	149.33	136.14	1126.19	0.00	0.00	0.00	140.82	85.51	1448.11	141.08	196.19	1450.51	-14.71	93.53	1501.67	-17.80	194.81	1500.07	710.31	-240.81	79.61	1309.84	-244.54	76.66	715.24
10.24000	191.62	166.95	36.88	158.18	157.71	41.94	-11.65	207.19	27.86	7.23	201.64	71.41	-40.65	13.99	45.99	-63.73	17.31	63.83	-179.18	9.70	156.84	-145.72	9.32	195.96	153.30	138.77	1126.46	0.00	0.00	0.00	144.53	86.21	1448.41	144.99	196.93	1450.81	-11.04	94.32	1502.05	-14.07	195.50	1500.50	709.27	-240.83	79.34	1310.03	-244.40	76.58	715.00
10.25000	191.55	167.31	36.93	158.13	158.05	42.16	-11.68	206.95	27.68	4.88	202.09	71.12	-24.66	14.60	46.03	-48.37	17.86	63.38	-164.42	10.92	154.46	-131.92	11.09	193.95	157.30	139.35	1126.80	0.00	0.00	0.00	148.53	86.97	1448.75	149.22	197.60	1451.20	-7.06	95.31	1502.49	-9.83	196.40	1501.02	709.60	-240.65	79.49	1310.15	-244.53	76.50	714.04
10.26000	191.55	167.36	37.18	158.01	158.20	42.35	-11.70	206.94	27.55	4.88	202.94	71.35	-6.99	14.80	46.42	-29.90	18.60	63.07	-149.22	12.46	151.05	-117.65	12.95	191.07	161.18	140.50	1127.11	0.00	0.00	0.00	153.38	87.87	1449.15	154.47	198.23	1451.70	-1.92	96.30	1503.05	-4.36	197.71	1501.69	708.65	-240.82	79.12	1309.90	-244.68	76.44	714.91
10.27000	191.53	167.57	37.32	158.00	158.36	42.63	-11.73	207.44	27.74	4.40	202.67	71.13	10.57	15.84	46.01	-10.89	19.19	62.61	-133.46	13.91	146.96	-103.03	14.38	187.66	165.21	141.15	1127.67	0.00	0.00	0.00	157.58	88.42	1449.51	158.86	198.90	1452.10	2.29	97.31	1503.57	0.14	198.67	1502.18	709.32	-241.34	79.23	1310.75	-244.41	76.84	714.84
10.28000	191.55	167.82	37.54	157.98	158.79	42.94	-11.68	207.34	27.53	3.80	203.36	70.98	32.27	17.09	46.44	6.36	19.68	61.37	-117.21	15.07	142.13	-88.24	15.85	183.65	169.34	144.19	1128.00	0.00	0.00	0.00	161.68	89.12	1449.90	163.21	199.44	1452.50	6.40	98.29	1504.07	4.60	199.70	1502.65	709.64	-241.04	79.38	1309.94	-244.22	76.88	714.70
10.29000	191.47	167.84	37.85	157.95	158.81	43.42	-11.78	207.18	27.43	1.78	203.48	70.54	52.32	17.73	45.36	27.42	20.36	60.74	-100.77	16.84	136.38	-73.30	17.24	179.04	173.05	139.84	1129.04	0.00	0.00	0.00	165.26	89.72	1450.22	166.97	199.91	1452.85	9.95	99.35	1504.46	8.32	200.66	1503.05	709.38	-240.81	79.41	1310.05	-244.43	76.86	714.58
10.30000	191.29	168.11	38.01	157.77	158.69	43.81	-11.70	207.18	27.37	2.71	203.92	70.89	72.11	18.23	44.66	45.94	21.03	59.41	-83.92	17.90	130.44	-57.80	18.54	173.99	177.11	139.13	1129.47	0.00	0.00	0.00	169.19	90.36	1450.56	171.07	200.40	1453.18	13.95	100.15	1504.83	12.40	201.37	1503.42	709.16	-240.85	79.27	1310.25	-244.15	76.94	715.04
10.31000	191.31	167.90	38.41	157.44	159.39	44.27	-11.73	207.33	27.36	3.76	203.78	71.06	91.24	17.97	44.00	65.94	21.34	58.18	-66.72	19.42	123.94	-41.86	20.02	168.53	181.00	139.98	1129.83	0.00	0.00	0.00	174.01	91.15	1450.96	176.15	200.98	1453.58	18.99	100.70	1505.34	17.68	202.00	1503.95	709.50	-240.76	79.34	1310.46	-243.55	76.98	714.46
10.32000	191.13	168.04	38.53	157.14	159.14	44.52	-11.82	207.48	27.41	3.17	204.19	71.00	113.13	18.13	44.02	86.69	21.42	56.99	-48.82	20.18	117.58	-25.60	21.01	163.02	184.86	140.94	1130.06	0.00	0.00	0.00	178.11	91.72	1451.31	180.40	201.69	1453.89	23.12	101.52	1505.71	21.98	202.83	1504.25	709.34	-240.65	79.37	1309.85	-244.29	76.76	714.59
10.33000	190.98	167.87	38.73	156.80	159.33	44.49	-11.81	207.79	27.48	1.99	204.25	70.63	132.70	18.00	43.58	107.94	21.46	55.92	-30.56	21.42	110.94	-9.15	22.15	157.27	188.80	141.47	1130.15	0.00	0.00	0.00	182.25	92.38	1451.68	184.64	202.28	1454.16	27.45	101.90	1505.97	26.22	203.63	1504.49	709.07	-240.40	79.28	1310.29	-244.10	76.80	714.33
10.34000	190.89	167.81	38.86	156.33	159.74	44.53	-11.76	208.36	27.73	3.15	204.15	70.83	155.65	17.43	44.12	127.61	21.24	54.77	-12.18	22.20	104.49	7.39	22.96	151.64	192.69	142.07	1130.22	0.00	0.00	0.00	185.86	92.92	1451.96	186.88	113.21	1452.42	110.59	153.11	1480.17	30.47	204.16	1504.71	709.76	-240.74	79.45	1310.75	-244.06	77.07	714.76
10.35000	190.69	168.02	38.84	156.01	160.23	44.87	-11.92	207.31	27.23	4.24	204.16	71.22	174.72	16.56	43.58	148.49	20.52	54.27	6.25	22.73	98.25	24.08	23.90	146.01	196.84	142.52	1130.19	0.00	0.00	0.00	189.87	93.45	1452.15	192.65	182.47	1454.13	56.12	116.77	1499.61	34.71	204.81	1504.82	709.75	-240.92	79.57	1309.72	-244.54	76.64	714.45
10.36000	190.65	168.37	38.69	155.94	161.47	45.50	-11.88	207.30	27.23	2.56	204.54	70.97	196.71	16.05	44.19	168.50	20.25	53.52	24.93	23.53	91.99	40.87	24.77	140.32	201.07	142.77	1130.03	0.00	0.00	0.00	194.74	94.24	1452.43	197.38	203.73	1454.76	39.64	104.32	1506.48	38.98	205.43	1504.87	709.72	-240.52	79.54	1309.86	-244.49	76.65	714.63
10.37000	190.70	168.58	38.52	156.20	162.48	46.74	-11.79	207.69	27.48	2.27	204.76	70.85	215.27	15.24	44.08	188.94	19.94	53.09	43.78	23.35	86.21	57.68	25.67	134.71	204.97	143.38	1129.82	0.00	0.00	0.00	198.96	94.54	1452.54	201.63	204.13	1454.82	43.81	105.24	1506.53	43.26	205.91	1504.86	709.28	-240.88	79.26	1309.84	-244.54	76.68	714.87
10.38000	190.88	168.36	38.49	155.09	171.18	52.27	-11.80	207.32	27.38	5.74	204.29	71.61	236.82	14.38	45.14	209.01	19.50	52.98	62.61	23.07	80.58	74.71	26.41	129.28	209.11	143.65	1129.49	0.00	0.00	0.00	203.24	95.08	1452.59	205.89	204.45	1454.81	48.19	105.21	1506.44	47.54	206.47	1504.72	709.50	-241.10	79.24	1310.28	-244.42	76.77	714.51
10.39000	191.02	168.32	38.27	156.47	173.52	54.53	-11.89	207.21	27.42	4.01	204.27	71.14	257.80	14.46	46.41	231.00	19.13	53.47	81.59	23.24	74.94	92.06	27.31	123.91	213.16	143.96	1129.14	0.00	0.00	0.00	206.94	95.55	1452.63	208.03	115.82	1452.91	138.69	159.72	1478.15	51.79	206.90	1504.55	709.70	-241.16	79.41	1310.73	-244.82	76.62	714.68
10.40000	191.09	168.35	38.08	158.37	177.08	57.24	-11.83	206.90	27.38	3.12	203.75	70.78	277.26	13.95	47.57	249.50	18.89	53.42	100.85	23.54	69.50	109.48	27.60	118.99	217.29	144.93	1128.71	0.00	0.00	0.00	211.13	95.90	1452.42	213.95	184.52	1454.11	79.01	120.34	1498.82	55.98	207.03	1504.28	710.29	-241.05	79.59	1310.47	-244.60	76.78	714.95
10.41000	191.11	168.39	37.85	172.12	156.89	53.32	-11.76	207.00	27.65	4.90	203.22	71.11	298.59	13.08	49.46	270.12	18.82	54.38	120.02	23.26	64.66	126.77	27.77	114.38	221.60	145.32	1128.21	0.00	0.00	0.00	216.28	96.20	1452.17	218.76	205.67	1454.25	60.94	106.34	1505.80	60.28	207.43	1503.95	709.40	-240.95	79.20	1310.48	-244.48	76.85	715.18
10.42000	191.09	168.41	37.59	173.67	157.10	52.79	-11.59	207.27	27.92	4.36	202.78	70.89	316.86	13.11	51.00	288.97	18.75	55.05	138.97	23.28	59.95	143.69	28.00	110.02	225.72	144.99	1127.68	0.00	0.00	0.00	220.77	96.51	1451.84	223.04	205.87	1453.91	65.42	106.08	1505.37	64.54	207.55	1503.50	709.42	-240.84	79.32	1310.07	-244.40	76.70	715.49
10.43000	191.04	168.43	37.32	174.88	157.93	52.07	-11.67	206.58	27.68	3.45	202.74	70.68	335.61	12.98	53.18	308.06	18.62	56.50	157.44	23.20	55.68	160.50	27.92	106.12	230.02	144.96	1127.08	0.00	0.00	0.00	225.29	96.61	1451.45	227.37	206.01	1453.52	69.68	106.99	1504.87	68.90	207.63	1503.01	710.16	-240.49	79.60	1310.47	-244.35	76.69	714.99
10.44000	190.97	168.44	37.05	168.60	159.23	49.56	-11.57	206.57	27.75	5.30	202.38	70.96	354.16	13.02	55.97	328.51	18.51	58.66	175.80	22.99	51.97	177.00	27.70	102.64	234.35	145.44	1126.34	0.00	0.00	0.00	229.21	96.74	1451.14	231.10	206.19	1453.19	74.17	106.41	1504.36	73.35	207.51	1502.52	710.15	-240.53	79.58	1311.06	-244.63	76.72	715.02
10.45000	190.90	168.42	36.79	170.21	159.00	49.69	-11.61	206.53	27.79	3.24	202.56	70.53	372.32	12.47	58.87	350.00	17.98	61.87	193.82	22.78	48.65	193.21	27.25	99.68	238.70	145.68	1125.74	0.00	0.00	0.00	233.71	96.80	1450.67	235.43	206.22	1452.73	78.85	106.81	1503.88	77.84	207.45	1502.08	710.53	-240.83	79.52	1310.27	-244.78	76.44	715.38
10.46000	190.84	168.38	36.55	170.04	160.06	48.92	-11.56	206.67	27.96	5.10	202.78	71.04	389.30	12.15	61.63	361.42	15.74	61.63	211.50	22.18	46.00	209.14	27.06	96.95	243.19	145.82	1124.97	0.00	0.00	0.00	239.21	97.03	1450.06	240.80	206.20	1452.17	83.67	106.20	1503.44	82.36	207.19	1501.62	709.26	-240.62	79.29	1310.35	-244.84	76.62	714.88
10.47000	190.79	168.32	36.34	160.90	158.83	44.73	-11.55	206.81	27.95	4.24	202.37	70.58	406.09	11.80	65.14	377.92	15.39	63.61	228.96	21.18	43.99	224.91	26.50	94.77	247.90	145.60	1124.21	0.00	0.00	0.00	244.02	96.85	1449.53	245.44	206.13	1451.65	88.41	106.03	1502.89	87.04	207.06	1501.07	709.91	-240.69	79.41	1309.95	-244.23	76.64	714.92
10.48000	190.79	168.22	36.18	161.48	159.13	44.47	-11.49	207.12	28.16	4.49	202.31	70.66	421.89	11.64	68.63	394.18	14.70	66.33	245.85	20.54	42.11	240.24	25.81	93.05	252.48	145.76	1123.46	0.00	0.00	0.00	248.80	96.89	1448.96	250.09	206.00	1451.09	93.20	106.03	1502.31	91.70	206.87	1500.51	709.99	-240.82	79.24	1310.00	-244.08	76.80	714.76
10.49000	190.83	168.08	36.08	160.71	159.26	44.16	-11.51	206.58	27.91	2.91	202.33	70.13	438.09	10.82	72.41	409.59	14.30	68.98	261.98	19.65	40.85	254.99	25.26	91.52	257.20	145.55	1122.77	0.00	0.00	0.00	253.00	96.76	1448.45	254.02	117.26	1448.77	181.36	158.88	1474.57	96.38	206.60	1499.96	709.43	-240.97	79.18	1309.96	-244.44	76.83	714.85
10.50000	190.91	167.63	36.19	160.67	159.33	44.11	-11.40	207.08	28.11	4.68	202.44	70.61	453.44	10.82	76.04	424.31	13.93	71.79	277.33	19.27	39.64	269.01	24.79	90.32	262.05	144.60	1122.10	0.00	0.00	0.00	257.79	96.47	1447.88	259.40	185.04	1449.49	124.65	119.47	1494.17	101.13	206.11	1499.39	709.21	-240.99	79.42	1309.79	-244.49	76.68	715.35
10.51000	190.88	168.02	35.95	160.83	159.15	44.01	-11.45	206.60	27.88	5.10	202.91	70.80	466.08	10.67	79.77	438.37	13.36	74.77	291.95	18.99	38.78	282.36	24.23	89.46	266.83	144.65	1121.37	0.00	0.00	0.00	263.62	96.29	1447.19	264.45	205.52	1449.29	108.06	105.24	1500.70	105.86	205.44	1498.85	709.90	-240.76	79.58	1309.66	-244.55	76.54	714.78
10.52000	191.03	167.56	36.01	160.02	159.26	43.62	-11.43	206.62	28.05	6.15	202.51	70.81	477.72	11.01	83.03	451.70	13.75	77.35	305.90	18.28	38.40	295.15	23.68	89.01	271.70	144.25	1120.71	0.00	0.00	0.00	268.72	95.93	1446.63	269.40	205.21	1448.69	113.09	104.34	1500.07	110.73	205.00	1498.22	710.19	-240.73	79.79	1310.40	-244.83	76.45	714.77
10.53000	191.03	167.69	35.79	158.66	159.53	43.13	-11.38	206.66	28.10	5.82	202.61	70.76	491.20	10.38	86.34	464.23	13.58	80.20	319.27	17.32	38.45	307.27	23.17	88.73	276.57	143.67	1120.04	0.00	0.00	0.00	273.79	95.57	1446.04	274.39	204.76	1448.08	118.14	104.35	1499.49	115.58	204.25	1497.62	710.35	-240.75	79.68	1310.37	-244.57	76.60	715.15
10.54000	191.10	167.57	35.62	160.24	159.63	43.14	-11.46	205.97	27.92	6.14	202.19	70.80	504.70	10.37	90.43	476.19	13.59	82.98	331.66	17.38	38.09	318.74	22.68	88.56	281.54	143.88	1119.28	0.00	0.00	0.00	278.96	94.94	1445.47	279.40	204.35	1447.49	123.20	104.03	1498.88	120.52	203.29	1496.96	710.37	-240.64	79.67	1310.17	-244.68	76.49	714.71
10.55000	191.08	167.78	35.19	159.75	159.60	42.73	-11.24	206.59	28.37	6.19	201.96	70.93	514.26	11.30	93.03	487.40	13.93	85.46	343.42	16.78	38.12	329.54	22.08	88.45	286.60	143.76	1118.61	0.00	0.00	0.00	284.16	94.60	1444.95	284.52	203.93	1446.91	128.37	103.10	1498.18	125.58	202.96	1496.24	710.06	-240.85	79.60	1309.87	-244.69	76.50	715.19
10.56000	191.10	167.76	34.87	161.64	159.14	43.22	-11.19	206.01	28.29	6.45	201.78	70.99	526.53	11.83	95.99	497.91	14.49	87.71	354.71	16.20	38.24	339.80	21.22	88.49	291.85	143.32	1117.76	0.00	0.00	0.00	289.42	94.01	1444.37	289.65	203.35	1446.30	133.64	102.45	1497.51	130.61	202.04	1495.56	710.63	-240.70	79.72	1309.80	-244.54	76.67	715.12
10.57000	191.11	167.49	34.79	160.51	159.41	42.69	-11.15	205.67	28.32	3.47	201.06	69.95	534.96	13.30	98.50	507.67	15.33	89.59	365.06	15.50	38.25	349.38	20.57	88.34	297.26	142.78	1117.04	0.00	0.00	0.00	294.79	93.34	1443.77	294.81	202.82	1445.70	138.90	101.36	1496.72	135.78	201.17	1494.77	710.73	-240.60	79.78	1310.01	-244.44	76.74	715.06
10.58000	191.08	167.67	34.53	161.70	159.20	43.01	-11.07	205.88	28.54	7.75	200.60	71.04	542.94	13.71	100.17	516.76	15.73	91.25	374.63	14.27	38.46	358.33	19.52	88.37	302.56	141.58	1116.22	0.00	0.00	0.00	300.20	92.72	1443.21	300.10	202.12	1445.12	144.26	101.07	1496.04	141.07	200.19	1493.93	711.34	-240.82	80.06	1310.54	-244.62	76.80	715.28
10.59000	191.12	167.54	34.40	159.33	159.51	41.98	-11.11	205.48	28.54	7.37	200.19	70.89	551.78	14.73	101.72	524.81	16.24	92.40	383.26	13.88	38.24	366.61	18.77	88.15	308.11	141.53	1115.31	0.00	0.00	0.00	304.92	92.17	1442.72	305.62	112.30	1442.96	230.27	152.64	1469.05	146.40	198.93	1493.17	711.46	-241.07	79.85	1310.30	-244.77	76.59	715.10
10.60000	191.03	167.67	34.25	160.07	159.40	42.04	-11.00	205.35	28.62	6.62	200.61	70.94	558.59	15.21	102.46	532.32	16.75	93.06	391.09	13.21	37.97	374.17	17.97	87.90	313.75	141.28	1114.33	0.00	0.00	0.00	310.40	91.27	1442.14	311.03	179.59	1443.65	176.27	112.19	1487.61	151.87	197.87	1492.45	710.29	-241.00	79.71	1309.95	-245.09	76.60	714.82
10.61000	191.06	167.76	34.13	159.64	159.25	41.87	-10.91	205.79	28.86	8.28	200.34	71.37	565.77	15.93	103.20	538.92	17.23	93.29	398.03	12.23	37.74	380.99	17.38	87.48	320.06	145.15	1112.69	0.00	0.00	0.00	317.12	90.25	1441.43	316.55	199.34	1443.49	160.96	97.25	1493.66	157.43	196.76	1491.74	710.21	-240.95	79.59	1310.03	-244.11	76.78	713.98
10.62000	191.14	167.14	34.31	160.71	159.45	42.11	-10.84	205.02	28.69	8.27	200.37	71.48	571.34	16.35	102.71	544.96	17.69	93.07	404.31	12.01	37.07	387.17	16.99	86.87	325.98	144.79	1111.82	0.00	0.00	0.00	322.96	89.01	1440.80	322.21	198.20	1442.95	166.73	96.18	1492.88	163.13	195.52	1491.03	710.29	-241.23	79.54	1310.30	-244.45	76.56	713.89
10.63000	191.08	167.82	33.87	161.24	159.36	42.28	-10.74	205.22	28.91	8.95	199.93	71.58	576.46	16.36	102.32	550.46	17.43	92.91	409.86	11.80	36.31	392.74	16.59	86.24	332.10	143.81	1110.80	0.00	0.00	0.00	328.87	87.98	1440.21	328.03	197.02	1442.39	172.73	94.76	1492.12	168.98	194.16	1490.42	710.65	-240.83	79.82	1310.36	-244.56	76.72	715.06
10.64000	191.14	167.90	33.63	159.50	159.13	41.90	-10.61	205.19	29.06	7.48	199.66	71.25	581.17	16.74	101.49	555.44	17.63	92.13	414.83	11.78	35.46	397.77	16.14	85.60	338.36	142.22	1109.86	0.00	0.00	0.00	334.75	87.05	1439.64	334.73	107.54	1440.00	267.44	152.00	1463.10	174.84	192.73	1489.78	710.35	-241.06	79.78	1309.74	-244.45	76.78	715.67
10.65000	191.18	167.62	33.59	163.01	159.49	42.63	-10.43	205.18	29.38	7.68	199.87	71.65	585.36	16.60	100.40	559.97	18.09	91.07	419.32	12.23	34.21	402.29	15.93	84.79	344.23	137.10	1109.53	0.00	0.00	0.00	340.00	85.62	1439.12	340.04	174.15	1440.91	207.75	107.15	1483.37	180.78	191.16	1489.18	711.31	-241.11	79.90	1310.30	-244.44	76.84	715.70
10.66000	191.28	167.83	33.23	164.62	159.37	42.95	-10.22	205.09	29.65	9.96	199.68	72.34	590.14	17.21	99.40	563.97	18.17	89.94	423.27	12.42	33.16	406.36	16.09	83.79	350.49	136.09	1108.80	0.00	0.00	0.00	342.45	83.14	1438.62	345.87	193.53	1440.83	190.88	90.05	1490.13	186.82	189.61	1488.57	710.76	-240.96	79.88	1310.32	-244.43	76.94	715.46
10.67000	191.43	167.67	33.00	168.15	159.16	44.03	-10.03	204.51	29.83	11.05	199.22	72.92	594.19	17.74	98.05	567.65	18.76	88.42	426.72	12.90	31.87	410.02	16.13	82.79	357.08	135.08	1108.09	0.00	0.00	0.00	352.70	82.81	1438.00	351.96	192.24	1440.35	197.10	89.22	1489.44	192.97	188.16	1487.96	710.59	-241.32	79.73	1310.13	-244.18	76.91	715.09
10.68000	191.54	167.99	32.54	158.35	158.46	39.69	-9.76	204.40	30.19	10.73	199.22	73.13	597.64	18.06	96.32	570.90	18.85	87.03	429.88	13.67	30.47	413.23	16.44	81.67	363.66	133.03	1107.34	0.00	0.00	0.00	360.13	81.38	1437.49	358.13	190.73	1439.91	203.47	87.76	1488.89	199.19	186.36	1487.43	710.94	-241.00	79.91	1310.36	-244.35	76.75	715.16
10.69000	191.63	168.19	32.14	158.33	158.32	39.62	-9.42	204.75	30.84	11.46	199.06	73.85	600.93	19.06	94.05	573.71	19.69	84.95	432.56	14.16	29.93	416.08	17.16	80.37	370.39	132.28	1106.72	0.00	0.00	0.00	366.50	80.38	1437.06	366.37	100.75	1437.47	285.59	137.05	1464.29	205.46	185.01	1486.79	710.22	-241.00	79.72	1310.30	-244.63	76.56	714.78
10.70000	191.86	168.12	31.80	158.45	158.94	39.08	-8.93	204.45	31.42	13.30	198.74	74.58	604.36	19.86	91.58	576.19	20.43	82.59	434.45	14.83	29.55	418.71	17.93	79.25	377.16	131.33	1106.20	0.00	0.00	0.00	372.10	78.72	1436.66	371.18	167.10	1438.65	236.01	97.52	1481.30	211.67	183.23	1486.18	710.41	-240.99	79.78	1310.59	-244.72	76.55	715.57
10.71000	191.98	167.94	31.50	158.83	158.35	39.23	-8.53	204.00	31.84	12.63	198.85	75.06	606.63	20.86	88.38	578.04	21.73	79.82	435.85	15.52	29.31	420.76	18.80	77.89	383.88	129.72	1105.69	0.00	0.00	0.00	379.82	76.58	1436.15	377.06	186.03	1438.72	222.84	82.36	1486.83	217.98	181.52	1485.51	711.79	-241.04	80.22	1310.34	-244.60	76.88	715.89
10.72000	192.15	168.17	31.06	158.94	158.79	38.99	-8.04	203.99	32.80	12.03	198.83	75.49	606.75	22.32	84.71	579.43	22.98	76.87	436.92	16.72	28.85	422.06	19.72	76.41	390.69	128.80	1105.13	0.00	0.00	0.00	386.40	74.95	1435.68	383.47	184.31	1438.33	229.43	80.62	1486.12	224.31	179.52	1484.85	710.58	-240.81	79.98	1310.02	-244.41	76.81	714.99
10.73000	194.69	168.68	31.66	159.22	157.92	39.34	-7.62	203.47	33.51	13.78	199.02	76.60	608.55	24.10	81.18	580.61	24.30	73.91	437.94	17.82	28.12	423.11	20.41	74.97	397.69	127.20	1104.55	0.00	0.00	0.00	392.99	73.13	1435.22	389.92	182.64	1437.87	236.06	79.18	1485.33	230.68	177.85	1484.13	709.59	-240.82	79.61	1309.68	-244.45	76.67	714.82
10.74000	192.73	168.73	30.67	170.03	159.25	43.70	-7.11	203.90	34.88	16.59	198.59	77.86	609.81	25.90	77.09	582.18	26.11	70.36	438.66	18.23	27.46	424.49	21.10	73.81	404.79	125.37	1104.03	0.00	0.00	0.00	398.70	71.58	1434.75	399.06	92.39	1435.25	322.80	131.99	1459.94	237.00	175.94	1483.35	709.72	-241.13	79.69	1310.06	-244.47	76.77	715.66
10.75000	194.05	168.70	30.81	165.59	159.88	41.70	-6.73	203.71	36.10	15.50	199.56	78.96	612.00	28.46	71.67	583.25	39.47	70.47	439.39	18.27	27.26	426.86	21.67	73.26	412.00	123.97	1103.57	0.00	0.00	0.00	405.14	69.90	1434.42	403.66	158.59	1436.55	269.99	89.54	1477.45	243.44	173.77	1482.64	709.92	-240.98	79.92	1309.94	-244.55	76.39	715.47
10.76000	193.90	168.79	30.36	163.13	160.16	40.66	-6.21	204.25	37.95	15.97	199.66	80.15	614.08	29.21	66.20	585.68	35.28	62.98	439.96	18.05	27.25	429.29	21.99	72.96	419.30	122.82	1103.12	0.00	0.00	0.00	413.06	67.85	1434.10	409.78	177.43	1436.82	255.76	73.65	1483.30	250.02	171.94	1482.16	709.97	-241.29	79.64	1310.39	-244.33	76.57	714.33
10.77000	194.32	168.90	30.05	163.87	159.94	40.64	-5.67	204.25	39.89	19.39	200.09	82.61	614.54	29.35	60.87	587.18	37.40	60.21	440.27	18.02	27.11	431.15	22.06	72.56	426.90	120.84	1102.98	0.00	0.00	0.00	419.96	66.12	1433.93	416.60	175.54	1436.65	262.63	71.78	1482.96	256.74	170.10	1481.82	709.88	-241.24	79.74	1310.13	-244.59	76.45	714.51
10.78000	193.83	169.11	29.51	162.08	160.34	40.00	-4.97	204.40	42.35	20.56	200.52	84.71	617.19	29.63	56.77	589.16	34.28	54.78	440.31	17.40	27.44	432.72	21.98	72.15	434.71	120.02	1102.73	0.00	0.00	0.00	426.89	64.59	1433.84	423.50	173.51	1436.56	269.64	69.77	1482.76	263.57	167.82	1481.65	709.55	-241.06	79.55	1310.42	-244.48	76.47	714.29
10.79000	194.24	169.58	28.96	163.25	160.50	40.00	-4.17	205.01	45.47	22.74	201.01	87.11	621.93	27.70	53.27	592.48	36.01	55.70	440.45	16.95	27.70	434.08	21.74	71.94	442.37	116.81	1102.78	0.00	0.00	0.00	432.95	62.89	1433.76	433.23	83.13	1434.36	347.17	116.03	1461.49	270.53	165.83	1481.57	710.04	-240.92	79.84	1310.14	-244.08	76.59	714.08
10.80000	194.29	169.46	28.85	162.80	160.58	39.81	-3.16	204.76	48.70	24.64	201.50	90.21	623.56	27.89	50.58	591.77	34.28	50.68	440.67	16.45	27.99	435.10	21.52	71.83	450.07	114.78	1103.02	0.00	0.00	0.00	439.73	60.91	1434.04	438.11	148.99	1436.24	301.88	78.10	1477.40	277.51	163.74	1481.74	710.54	-241.33	79.85	1310.18	-244.01	76.73	714.66
10.81000	195.00	169.62	28.63	162.05	160.52	39.41	-1.86	204.63	52.69	26.39	201.89	93.64	624.65	27.63	48.25	591.90	35.89	49.94	440.81	16.31	28.18	435.98	21.19	71.86	457.97	113.54	1103.22	0.00	0.00	0.00	448.04	58.78	1434.34	444.52	167.80	1437.08	290.61	63.52	1483.23	284.58	161.36	1482.12	710.38	-241.35	79.85	1309.84	-244.06	76.61	713.97
10.82000	196.07	169.54	28.69	162.99	160.71	38.57	-0.15	204.75	57.48	28.52	202.26	97.61	625.50	28.78	46.21	592.54	35.15	48.68	441.03	16.30	28.23	436.65	21.06	71.75	465.51	111.19	1103.85	0.00	0.00	0.00	455.12	57.05	1434.84	451.54	165.70	1437.55	297.81	61.35	1483.73	291.70	159.44	1482.57	709.81	-240.87	79.72	1310.04	-244.32	76.53	714.27
10.83000	194.96	169.76	27.91	163.94	160.81	38.40	1.96	204.24	62.67	31.39	202.51	102.23	626.29	27.57	44.28	592.90	35.41	47.76	441.09	16.27	28.31	437.12	20.99	71.66	473.08	108.45	1104.79	0.00	0.00	0.00	462.31	55.28	1435.49	458.57	163.46	1438.18	304.96	59.48	1484.36	298.81	157.23	1483.23	709.84	-241.22	79.79	1310.41	-244.12	76.79	715.13
10.84000	195.75	169.61	28.04	164.69	160.26	38.46	4.97	205.45	69.55	36.85	203.36	107.96	626.58	28.83	41.72	593.34	35.29	46.78	441.19	16.06	28.47	437.53	20.76	71.62	480.37	105.72	1106.00	0.00	0.00	0.00	468.57	53.79	1436.09	468.81	74.03	1436.80	389.36	110.27	1461.89	306.00	155.13	1484.03	709.97	-241.24	79.79	1310.38	-244.06	76.78	714.59
10.85000	195.78	169.58	27.79	166.18	160.23	38.41	8.74	205.97	77.18	41.49	204.49	114.48	627.11	28.21	39.78	593.82	34.26	45.51	441.34	16.08	28.44	437.87	20.78	71.46	487.48	103.00	1107.34	0.00	0.00	0.00	475.48	52.02	1437.06	472.05	138.96	1439.49	339.40	69.23	1480.27	313.09	153.23	1484.99	710.41	-240.69	79.98	1310.67	-243.92	76.89	713.87
10.86000	197.12	169.62	27.73	166.79	160.10	38.69	13.69	205.81	85.49	48.25	205.16	121.52	628.40	28.79	39.69	594.28	33.00	44.18	441.37	15.95	28.58	438.14	20.77	71.36	494.56	100.22	1108.79	0.00	0.00	0.00	483.94	49.81	1438.17	477.89	157.59	1441.05	326.47	53.35	1487.49	320.08	151.12	1486.09	710.19	-241.07	79.90	1310.54	-243.99	76.67	714.56
10.87000	197.29	169.35	27.77	166.53	159.66	38.21	19.89	206.44	95.08	57.05	205.80	129.72	628.92	29.55	38.59	594.47	33.52	43.72	441.52	16.07	28.56	438.37	20.86	71.18	501.58	97.61	1110.29	0.00	0.00	0.00	491.09	47.82	1439.22	484.76	155.61	1442.12	333.48	51.80	1488.68	327.02	148.85	1487.29	710.13	-241.13	79.81	1309.86	-244.08	76.51	714.65
10.88000	197.59	169.18	27.71	168.83	159.28	38.57	27.63	206.18	105.31	65.24	206.98	138.06	629.38	29.04	37.79	594.71	33.18	42.98	441.58	16.24	28.50	438.53	20.91	71.05	508.54	94.06	1111.98	0.00	0.00	0.00	492.09	44.83	1440.77	491.20	153.76	1443.15	340.49	49.83	1489.84	333.88	146.79	1488.47	710.15	-241.06	79.82	1309.92	-244.01	76.74	713.73
10.89000	199.35	169.67	27.10	170.46	159.18	38.64	36.58	206.08	116.62	78.05	208.06	147.59	629.67	29.42	36.89	594.77	34.54	43.21	441.67	16.34	28.43	438.69	20.62	71.08	515.24	91.56	1113.77	0.00	0.00	0.00	496.09	42.85	1441.90	496.38	152.07	1444.16	347.41	47.77	1490.95	340.54	144.88	1489.53	709.49	-241.01	79.65	1310.24	-244.03	76.79	714.11
[truncated: 520 more rows]
[truncated: 35 more columns]
