# Supplementary material for: The impact of mobile phone use on where we look and how we walk when negotiating floor based obstacles
Source: PLoS One. 2017 Jun 30;12(6):e0179802. doi: 10.1371/journal.pone.0179802 (PMC5493336; doi:10.1371/journal.pone.0179802)
Supplement: S1 File — (ZIP) [file pone.0179802.s001.zip › Gait/PP11/JS no obs no phone 1.txt]

CODAmotion Analysis Text
Codamotion Analysis Text Save of: JS2 no phone no obs 1.mdf
Time	Markers
Time	1:LTOE.X	1:LTOE.Y	1:LTOE.Z	2:L2nd.X	2:L2nd.Y	2:L2nd.Z	3:LHEE.X	3:LHEE.Y	3:LHEE.Z	4:LANK.X	4:LANK.Y	4:LANK.Z	5:RTOE.X	5:RTOE.Y	5:RTOE.Z	6:R2nd.X	6:R2nd.Y	6:R2nd.Z	7:RHEE.X	7:RHEE.Y	7:RHEE.Z	8:RANK.X	8:RANK.Y	8:RANK.Z	9:STRN.X	9:STRN.Y	9:STRN.Z	10:Marker 10.X	10:Marker 10.Y	10:Marker 10.Z	11:FRHD.X	11:FRHD.Y	11:FRHD.Z	12:FLHD.X	12:FLHD.Y	12:FLHD.Z	13:BRHD.X	13:BRHD.Y	13:BRHD.Z	14:BLHD.X	14:BLHD.Y	14:BLHD.Z	15:BLSTEP.X	15:BLSTEP.Y	15:BLSTEP.Z	16:FLSTEP.X	16:FLSTEP.Y	16:FLSTEP.Z	17:BRSTEP.X
(s)	(mm)	(mm)	(mm)	(mm)	(mm)	(mm)	(mm)	(mm)	(mm)	(mm)	(mm)	(mm)	(mm)	(mm)	(mm)	(mm)	(mm)	(mm)	(mm)	(mm)	(mm)	(mm)	(mm)	(mm)	(mm)	(mm)	(mm)	(mm)	(mm)	(mm)	(mm)	(mm)	(mm)	(mm)	(mm)	(mm)	(mm)	(mm)	(mm)	(mm)	(mm)	(mm)	(mm)	(mm)	(mm)	(mm)	(mm)	(mm)	(mm)
0.00000	-3352.97	51.51	-4.62	-3684.84	-161.12	34.99	-3441.11	0.99	1.89	-3339.65	-6.28	47.10	-3742.93	-267.54	1.21	-3747.54	-236.39	23.23	-1692.11	-97.57	58.32	-1698.83	-97.76	99.68	-3720.46	-169.35	1346.53	0.00	0.00	0.00	-3483.69	-246.18	1697.34	-3674.91	-212.66	1763.29	-2831.83	104.61	1343.17	-2804.22	27.13	1333.09	-108.05	967.26	55.25	299.36	773.00	54.74	59.63
0.01000	-3352.97	51.51	-4.62	-3684.84	-161.12	34.99	-3441.11	0.99	1.89	-3339.65	-6.28	47.10	-3742.93	-267.54	1.21	-3747.54	-236.39	23.23	-1692.11	-97.57	58.32	-1698.83	-97.76	99.68	-3720.46	-169.35	1346.53	0.00	0.00	0.00	-3483.69	-246.18	1697.34	-3674.91	-212.66	1763.29	-2831.83	104.61	1343.17	-2804.22	27.13	1333.09	-108.05	967.26	55.25	299.36	773.00	54.74	59.63
0.02000	-3352.97	51.51	-4.62	-3684.84	-161.12	34.99	-3441.11	0.99	1.89	-3339.65	-6.28	47.10	-3742.93	-267.54	1.21	-3747.54	-236.39	23.23	-1692.11	-97.57	58.32	-1698.83	-97.76	99.68	-3720.46	-169.35	1346.53	0.00	0.00	0.00	-3483.69	-246.18	1697.34	-3674.91	-212.66	1763.29	-2831.83	104.61	1343.17	-2804.22	27.13	1333.09	-108.09	967.57	55.27	299.46	773.27	54.76	59.63
0.03000	-3352.97	51.51	-4.62	-3684.84	-161.12	34.99	-3441.25	0.99	1.89	-3339.83	-6.28	47.10	-3742.93	-267.54	1.21	-3747.54	-236.39	23.23	-1692.11	-97.57	58.32	-1698.83	-97.76	99.68	-3720.46	-169.35	1346.53	0.00	0.00	0.00	-3483.69	-246.18	1697.34	-3674.91	-212.66	1763.29	-2832.57	104.64	1343.52	-2805.05	27.14	1333.47	-142.38	1274.72	72.85	403.98	1042.11	73.71	59.65
0.04000	-3352.97	51.51	-4.62	-3684.84	-161.12	34.99	-3582.76	0.98	-0.49	-3529.11	-6.41	47.27	-3742.93	-267.54	1.21	-3747.54	-236.39	23.23	-1692.11	-97.57	58.32	-1698.83	-97.76	99.68	-3720.46	-169.35	1346.53	0.00	0.00	0.00	-3483.69	-246.18	1697.34	-3674.91	-212.66	1763.29	-3575.52	131.15	1692.11	-3638.91	33.74	1718.01	-142.68	1273.85	72.74	404.21	1042.21	73.68	84.76
0.05000	-3352.97	51.51	-4.62	-3684.84	-161.12	34.99	-3574.36	0.88	0.17	-3521.20	-6.01	48.33	-3742.93	-267.54	1.21	-3747.54	-236.39	23.23	-1692.11	-97.57	58.32	-1698.83	-97.76	99.68	-3720.46	-169.35	1346.53	0.00	0.00	0.00	-3483.69	-246.18	1697.34	-3674.91	-212.66	1763.29	-3599.07	129.87	1693.17	-3647.87	31.58	1718.63	-142.99	1273.39	72.72	403.45	1042.23	73.56	81.11
0.06000	-3352.97	51.51	-4.62	-3684.84	-161.12	34.99	-3562.71	1.71	2.77	-3524.91	-6.61	48.42	-3742.93	-267.54	1.21	-3747.54	-236.39	23.23	-1692.11	-97.57	58.32	-1698.83	-97.76	99.68	-3720.46	-169.35	1346.53	0.00	0.00	0.00	-3483.69	-246.18	1697.34	-3674.91	-212.66	1763.29	-3619.04	128.39	1692.36	-3672.02	31.51	1718.32	-142.65	1273.95	72.89	403.37	1042.45	73.43	82.36
0.07000	-3352.97	51.51	-4.62	-3684.84	-161.12	34.99	-3567.48	0.89	1.22	-3513.39	-6.21	49.62	-3742.93	-267.54	1.21	-3747.54	-236.39	23.23	-1692.11	-97.57	58.32	-1698.83	-97.76	99.68	-3720.46	-169.35	1346.53	0.00	0.00	0.00	-3483.69	-246.18	1697.34	-3674.91	-212.66	1763.29	-3643.63	127.36	1692.25	-3669.64	30.18	1718.82	-142.85	1275.05	72.59	403.82	1041.97	73.69	83.30
0.08000	-3352.97	51.51	-4.62	-3684.84	-161.12	34.99	-3569.26	0.45	1.57	-3515.30	-6.94	49.45	-3742.93	-267.54	1.21	-3747.54	-236.39	23.23	-1692.11	-97.57	58.32	-1698.83	-97.76	99.68	-3720.46	-169.35	1346.53	0.00	0.00	0.00	-3483.69	-246.18	1697.34	-3674.91	-212.66	1763.29	-3642.51	126.60	1692.07	-3655.86	29.54	1718.67	-141.34	1274.29	73.07	404.52	1042.06	73.89	85.05
0.09000	-3352.97	51.51	-4.62	-3684.84	-161.12	34.99	-3569.96	1.05	0.93	-3508.80	-6.59	50.49	-3742.93	-267.54	1.21	-3747.54	-236.39	23.23	-1692.11	-97.57	58.32	-1698.83	-97.76	99.68	-3720.46	-169.35	1346.53	0.00	0.00	0.00	-3483.69	-246.18	1697.34	-3674.91	-212.66	1763.29	-3634.73	126.08	1692.01	-3669.55	26.64	1718.62	-141.39	1273.59	73.05	404.19	1042.11	73.81	83.73
0.10000	-3352.97	51.51	-4.62	-3684.84	-161.12	34.99	-3570.32	1.27	1.04	-3512.54	-6.05	49.85	-3742.93	-267.54	1.21	-3747.54	-236.39	23.23	-1692.11	-97.57	58.32	-1698.83	-97.76	99.68	-3720.46	-169.35	1346.53	0.00	0.00	0.00	-3483.69	-246.18	1697.34	-3674.91	-212.66	1763.29	-3618.58	125.13	1691.32	-3654.66	25.35	1717.84	-145.35	1274.15	72.26	403.24	1042.10	73.59	85.13
0.11000	-3352.97	51.51	-4.62	-3684.84	-161.12	34.99	-3564.91	1.09	2.00	-3515.63	-6.28	49.81	-3742.93	-267.54	1.21	-3747.54	-236.39	23.23	-1692.11	-97.57	58.32	-1698.83	-97.76	99.68	-3720.46	-169.35	1346.53	0.00	0.00	0.00	-3483.69	-246.18	1697.34	-3674.91	-212.66	1763.29	-3622.55	124.52	1691.48	-3617.67	25.49	1715.71	-146.87	1273.89	72.06	403.98	1042.11	73.70	81.34
0.12000	-3352.97	51.51	-4.62	-3684.84	-161.12	34.99	-3575.18	1.20	0.36	-3519.87	-6.09	48.49	-3742.93	-267.54	1.21	-3747.54	-236.39	23.23	-1692.11	-97.57	58.32	-1698.83	-97.76	99.68	-3720.46	-169.35	1346.53	0.00	0.00	0.00	-3483.69	-246.18	1697.34	-3674.91	-212.66	1763.29	-3644.79	122.87	1692.14	-3627.60	24.26	1715.73	-144.52	1273.17	72.76	403.53	1042.11	73.62	81.72
0.13000	-3352.97	51.51	-4.62	-3684.84	-161.12	34.99	-3565.23	0.85	2.43	-3522.98	-6.05	48.24	-3742.93	-267.54	1.21	-3747.54	-236.39	23.23	-1692.11	-97.57	58.32	-1698.83	-97.76	99.68	-3720.46	-169.35	1346.53	0.00	0.00	0.00	-3483.69	-246.18	1697.34	-3674.91	-212.66	1763.29	-3650.98	122.11	1692.99	-3625.58	22.08	1715.87	-141.40	1272.82	73.68	403.60	1041.96	73.65	82.27
0.14000	-3352.97	51.51	-4.62	-3684.84	-161.12	34.99	-3567.87	0.55	1.40	-3514.99	-6.82	49.01	-3742.93	-267.54	1.21	-3747.54	-236.39	23.23	-1692.11	-97.57	58.32	-1698.83	-97.76	99.68	-3720.46	-169.35	1346.53	0.00	0.00	0.00	-3483.69	-246.18	1697.34	-3674.91	-212.66	1763.29	-3645.62	120.91	1692.87	-3637.71	21.22	1715.51	-139.97	1273.27	73.69	404.07	1042.26	73.63	80.89
0.15000	-3352.97	51.51	-4.62	-3684.84	-161.12	34.99	-3573.55	0.84	0.82	-3497.84	-5.88	52.02	-3742.93	-267.54	1.21	-3747.54	-236.39	23.23	-1692.11	-97.57	58.32	-1698.83	-97.76	99.68	-3720.46	-169.35	1346.53	0.00	0.00	0.00	-3483.69	-246.18	1697.34	-3674.91	-212.66	1763.29	-3647.06	120.15	1693.07	-3649.52	21.15	1715.26	-144.40	1275.03	72.18	404.17	1042.17	73.71	84.81
0.16000	-3352.97	51.51	-4.62	-3684.84	-161.12	34.99	-3581.98	1.05	-0.17	-3509.00	-6.79	50.19	-3742.93	-267.54	1.21	-3747.54	-236.39	23.23	-1692.11	-97.57	58.32	-1698.83	-97.76	99.68	-3720.46	-169.35	1346.53	0.00	0.00	0.00	-3483.69	-246.18	1697.34	-3674.91	-212.66	1763.29	-3637.40	118.93	1692.70	-3672.58	19.35	1716.99	-146.58	1274.79	71.72	404.19	1042.24	73.70	82.58
0.17000	-3352.97	51.51	-4.62	-3684.84	-161.12	34.99	-3572.49	1.13	0.96	-3518.59	-6.45	49.07	-3742.93	-267.54	1.21	-3747.54	-236.39	23.23	-1692.11	-97.57	58.32	-1698.83	-97.76	99.68	-3720.46	-169.35	1346.53	0.00	0.00	0.00	-3483.69	-246.18	1697.34	-3674.91	-212.66	1763.29	-3632.87	117.35	1692.77	-3651.39	19.16	1716.46	-143.08	1273.19	72.79	404.24	1041.88	73.82	83.94
0.18000	-3352.97	51.51	-4.62	-3684.84	-161.12	34.99	-3576.61	0.98	0.19	-3508.17	-6.15	50.29	-3742.93	-267.54	1.21	-3747.54	-236.39	23.23	-1692.11	-97.57	58.32	-1698.83	-97.76	99.68	-3720.46	-169.35	1346.53	0.00	0.00	0.00	-3483.69	-246.18	1697.34	-3674.91	-212.66	1763.29	-3640.66	116.21	1692.15	-3652.94	16.74	1716.50	-140.97	1272.81	73.24	404.22	1042.04	73.84	83.67
0.19000	-3352.97	51.51	-4.62	-3684.84	-161.12	34.99	-3583.86	1.42	-0.34	-3498.52	-5.78	50.91	-3742.93	-267.54	1.21	-3747.54	-236.39	23.23	-1692.11	-97.57	58.32	-1698.83	-97.76	99.68	-3720.46	-169.35	1346.53	0.00	0.00	0.00	-3483.69	-246.18	1697.34	-3674.91	-212.66	1763.29	-3630.01	114.77	1692.34	-3656.40	14.68	1717.19	-141.63	1273.20	73.20	404.15	1041.98	73.84	83.69
0.20000	-3352.97	51.51	-4.62	-3684.84	-161.12	34.99	-3569.83	1.30	1.71	-3513.51	-6.06	49.05	-3742.93	-267.54	1.21	-3747.54	-236.39	23.23	-1692.11	-97.57	58.32	-1698.83	-97.76	99.68	-3720.46	-169.35	1346.53	0.00	0.00	0.00	-3483.69	-246.18	1697.34	-3674.91	-212.66	1763.29	-3640.43	113.04	1692.27	-3655.14	13.44	1716.68	-143.52	1272.83	72.91	404.33	1041.94	73.90	83.15
0.21000	-3352.97	51.51	-4.62	-3684.84	-161.12	34.99	-3571.20	1.29	1.44	-3534.59	-6.24	46.26	-3742.93	-267.54	1.21	-3747.54	-236.39	23.23	-1692.11	-97.57	58.32	-1698.83	-97.76	99.68	-3720.46	-169.35	1346.53	0.00	0.00	0.00	-3483.69	-246.18	1697.34	-3674.91	-212.66	1763.29	-3624.36	112.10	1691.93	-3646.73	12.38	1715.20	-140.34	1272.77	73.53	404.06	1041.99	73.74	79.46
0.22000	-3352.97	51.51	-4.62	-3684.84	-161.12	34.99	-3574.91	1.33	0.67	-3512.46	-6.91	49.30	-3742.93	-267.54	1.21	-3747.54	-236.39	23.23	-1692.11	-97.57	58.32	-1698.83	-97.76	99.68	-3720.46	-169.35	1346.53	0.00	0.00	0.00	-3483.69	-246.18	1697.34	-3674.91	-212.66	1763.29	-3636.79	111.61	1692.12	-3687.19	11.11	1717.47	-144.51	1273.98	72.36	403.92	1041.98	73.78	81.64
0.23000	-3352.97	51.51	-4.62	-3684.84	-161.12	34.99	-3571.68	1.38	1.74	-3520.59	-5.89	48.69	-3742.93	-267.54	1.21	-3747.54	-236.39	23.23	-1692.11	-97.57	58.32	-1698.83	-97.76	99.68	-3720.46	-169.35	1346.53	0.00	0.00	0.00	-3483.69	-246.18	1697.34	-3674.91	-212.66	1763.29	-3649.49	110.90	1693.23	-3642.30	9.96	1715.60	-144.55	1273.94	72.42	404.12	1042.04	73.79	82.70
0.24000	-3352.97	51.51	-4.62	-3684.84	-161.12	34.99	-3578.79	0.41	0.11	-3528.52	-6.78	47.33	-3742.93	-267.54	1.21	-3747.54	-236.39	23.23	-1692.11	-97.57	58.32	-1698.83	-97.76	99.68	-3720.46	-169.35	1346.53	0.00	0.00	0.00	-3483.69	-246.18	1697.34	-3674.91	-212.66	1763.29	-3640.88	109.43	1692.71	-3624.85	7.70	1713.59	-142.42	1273.47	73.20	404.14	1041.96	73.77	84.27
0.25000	-3352.97	51.51	-4.62	-3684.84	-161.12	34.99	-3564.94	0.95	2.27	-3522.88	-6.94	47.36	-3742.93	-267.54	1.21	-3747.54	-236.39	23.23	-1692.11	-97.57	58.32	-1698.83	-97.76	99.68	-3720.46	-169.35	1346.53	0.00	0.00	0.00	-3483.69	-246.18	1697.34	-3674.91	-212.66	1763.29	-3643.46	108.07	1692.68	-3641.67	8.09	1714.77	-143.64	1272.91	73.02	404.57	1042.17	73.85	84.92
0.26000	-3352.97	51.51	-4.62	-3684.84	-161.12	34.99	-3573.50	1.31	0.97	-3530.10	-6.56	46.20	-3742.93	-267.54	1.21	-3747.54	-236.39	23.23	-1692.11	-97.57	58.32	-1698.83	-97.76	99.68	-3720.46	-169.35	1346.53	0.00	0.00	0.00	-3483.69	-246.18	1697.34	-3674.91	-212.66	1763.29	-3631.42	106.32	1692.60	-3646.92	8.56	1714.92	-144.79	1274.96	72.12	404.71	1042.11	73.89	82.60
0.27000	-3352.97	51.51	-4.62	-3684.84	-161.12	34.99	-3563.40	1.23	2.20	-3534.47	-6.41	46.06	-3742.93	-267.54	1.21	-3747.54	-236.39	23.23	-1692.11	-97.57	58.32	-1698.83	-97.76	99.68	-3720.46	-169.35	1346.53	0.00	0.00	0.00	-3483.69	-246.18	1697.34	-3674.91	-212.66	1763.29	-3639.01	106.02	1693.39	-3665.63	6.86	1715.33	-143.54	1274.95	72.44	404.21	1042.13	73.82	84.55
0.28000	-3352.97	51.51	-4.62	-3684.84	-161.12	34.99	-3575.17	0.88	0.67	-3521.52	-5.85	48.47	-3742.93	-267.54	1.21	-3747.54	-236.39	23.23	-1692.11	-97.57	58.32	-1698.83	-97.76	99.68	-3720.46	-169.35	1346.53	0.00	0.00	0.00	-3483.69	-246.18	1697.34	-3674.91	-212.66	1763.29	-3646.09	105.52	1693.43	-3662.27	3.82	1715.53	-146.10	1274.84	72.03	403.80	1041.69	73.85	83.61
0.29000	-3352.97	51.51	-4.62	-3684.84	-161.12	34.99	-3591.82	1.03	-2.16	-3521.42	-6.97	48.05	-3742.93	-267.54	1.21	-3747.54	-236.39	23.23	-1692.11	-97.57	58.32	-1698.83	-97.76	99.68	-3720.46	-169.35	1346.53	0.00	0.00	0.00	-3483.69	-246.18	1697.34	-3674.91	-212.66	1763.29	-3632.22	104.64	1693.24	-3644.01	4.51	1714.57	-143.03	1273.22	72.98	404.40	1041.74	73.90	82.10
0.30000	-3352.97	51.51	-4.62	-3684.84	-161.12	34.99	-3585.11	1.34	-0.95	-3526.40	-6.32	47.06	-3742.93	-267.54	1.21	-3747.54	-236.39	23.23	-1692.11	-97.57	58.32	-1698.83	-97.76	99.68	-3720.46	-169.35	1346.53	0.00	0.00	0.00	-3483.69	-246.18	1697.34	-3674.91	-212.66	1763.29	-3634.98	103.26	1693.48	-3646.57	2.62	1714.55	-141.06	1272.60	73.53	403.66	1042.12	73.64	83.24
0.31000	-3352.97	51.51	-4.62	-3684.84	-161.12	34.99	-3572.36	1.59	0.98	-3526.41	-6.77	47.50	-3742.93	-267.54	1.21	-3747.54	-236.39	23.23	-1692.11	-97.57	58.32	-1698.83	-97.76	99.68	-3720.46	-169.35	1346.53	0.00	0.00	0.00	-3483.69	-246.18	1697.34	-3674.91	-212.66	1763.29	-3627.78	102.31	1693.84	-3650.24	1.27	1715.96	-142.05	1273.15	73.21	403.94	1042.29	73.57	85.31
0.32000	-3352.97	51.51	-4.62	-3684.84	-161.12	34.99	-3564.46	0.82	2.48	-3531.52	-7.04	46.00	-3742.93	-267.54	1.21	-3747.54	-236.39	23.23	-1692.11	-97.57	58.32	-1698.83	-97.76	99.68	-3720.46	-169.35	1346.53	0.00	0.00	0.00	-3483.69	-246.18	1697.34	-3674.91	-212.66	1763.29	-3612.17	102.13	1693.10	-3659.89	2.00	1716.07	-144.20	1273.59	72.75	404.21	1042.10	73.64	87.59
0.33000	-3352.97	51.51	-4.62	-3684.84	-161.12	34.99	-3575.45	1.30	0.69	-3548.20	-7.36	43.95	-3742.93	-267.54	1.21	-3747.54	-236.39	23.23	-1692.11	-97.57	58.32	-1698.83	-97.76	99.68	-3720.46	-169.35	1346.53	0.00	0.00	0.00	-3483.69	-246.18	1697.34	-3674.91	-212.66	1763.29	-3614.14	100.75	1693.10	-3631.78	0.93	1714.21	-146.48	1274.37	72.11	403.92	1042.16	73.66	82.24
0.34000	-3352.97	51.51	-4.62	-3684.84	-161.12	34.99	-3571.50	1.25	1.02	-3525.72	-6.66	47.01	-3742.93	-267.54	1.21	-3747.54	-236.39	23.23	-1692.11	-97.57	58.32	-1698.83	-97.76	99.68	-3720.46	-169.35	1346.53	0.00	0.00	0.00	-3483.69	-246.18	1697.34	-3674.91	-212.66	1763.29	-3617.31	100.61	1693.97	-3668.15	0.38	1715.04	-143.29	1273.64	72.84	404.22	1042.05	73.81	85.32
0.35000	-3352.97	51.51	-4.62	-3684.84	-161.12	34.99	-3578.07	1.47	0.05	-3520.79	-6.42	48.13	-3742.93	-267.54	1.21	-3747.54	-236.39	23.23	-1692.11	-97.57	58.32	-1698.83	-97.76	99.68	-3720.46	-169.35	1346.53	0.00	0.00	0.00	-3483.69	-246.18	1697.34	-3674.91	-212.66	1763.29	-3603.44	99.99	1693.95	-3642.35	-0.89	1713.17	-142.49	1273.69	73.10	404.55	1041.82	73.88	83.30
0.36000	-3352.97	51.51	-4.62	-3684.84	-161.12	34.99	-3579.75	1.11	0.21	-3538.00	-7.19	44.52	-3742.93	-267.54	1.21	-3747.54	-236.39	23.23	-1692.11	-97.57	58.32	-1698.83	-97.76	99.68	-3720.46	-169.35	1346.53	0.00	0.00	0.00	-3483.69	-246.18	1697.34	-3674.91	-212.66	1763.29	-3595.90	99.51	1693.71	-3653.79	-1.93	1712.96	-140.79	1272.89	73.36	404.58	1042.06	73.89	82.59
0.37000	-3352.97	51.51	-4.62	-3684.84	-161.12	34.99	-3572.55	1.14	0.82	-3521.72	-6.70	47.53	-3742.93	-267.54	1.21	-3747.54	-236.39	23.23	-1692.11	-97.57	58.32	-1698.83	-97.76	99.68	-3720.46	-169.35	1346.53	0.00	0.00	0.00	-3483.69	-246.18	1697.34	-3674.91	-212.66	1763.29	-3608.80	98.35	1693.60	-3645.94	-1.81	1713.20	-143.51	1273.12	72.74	404.30	1041.85	73.89	84.31
0.38000	-3352.97	51.51	-4.62	-3684.84	-161.12	34.99	-3556.84	1.09	3.73	-3527.61	-7.27	47.12	-3742.93	-267.54	1.21	-3747.54	-236.39	23.23	-1692.11	-97.57	58.32	-1698.83	-97.76	99.68	-3720.46	-169.35	1346.53	0.00	0.00	0.00	-3483.69	-246.18	1697.34	-3674.91	-212.66	1763.29	-3606.74	98.46	1694.04	-3640.18	-2.36	1713.29	-145.97	1273.33	72.45	403.77	1041.95	73.69	85.85
0.39000	-3352.97	51.51	-4.62	-3684.84	-161.12	34.99	-3571.65	2.01	1.44	-3516.52	-6.89	47.84	-3742.93	-267.54	1.21	-3747.54	-236.39	23.23	-1692.11	-97.57	58.32	-1698.83	-97.76	99.68	-3720.46	-169.35	1346.53	0.00	0.00	0.00	-3483.69	-246.18	1697.34	-3674.91	-212.66	1763.29	-3575.66	97.83	1693.24	-3659.23	-2.76	1713.54	-145.16	1274.33	72.21	403.93	1042.14	73.65	83.87
0.40000	-3352.97	51.51	-4.62	-3684.84	-161.12	34.99	-3574.16	1.17	1.17	-3537.62	-6.57	45.62	-3742.93	-267.54	1.21	-3747.54	-236.39	23.23	-1692.11	-97.57	58.32	-1698.83	-97.76	99.68	-3720.46	-169.35	1346.53	0.00	0.00	0.00	-3483.69	-246.18	1697.34	-3674.91	-212.66	1763.29	-3599.67	97.16	1693.77	-3641.97	-3.98	1712.23	-144.84	1274.88	72.02	403.74	1042.38	73.55	81.89
0.41000	-3352.97	51.51	-4.62	-3684.84	-161.12	34.99	-3573.65	1.62	0.60	-3532.20	-7.05	45.63	-3742.93	-267.54	1.21	-3747.54	-236.39	23.23	-1692.11	-97.57	58.32	-1698.83	-97.76	99.68	-3720.46	-169.35	1346.53	0.00	0.00	0.00	-3483.69	-246.18	1697.34	-3674.91	-212.66	1763.29	-3601.75	96.69	1693.85	-3645.77	-4.76	1713.13	-142.21	1273.89	72.91	403.35	1042.43	73.48	81.26
0.42000	-3352.97	51.51	-4.62	-3684.84	-161.12	34.99	-3580.53	1.04	0.17	-3514.35	-6.45	48.47	-3742.93	-267.54	1.21	-3747.54	-236.39	23.23	-1692.11	-97.57	58.32	-1698.83	-97.76	99.68	-3720.46	-169.35	1346.53	0.00	0.00	0.00	-3483.69	-246.18	1697.34	-3674.91	-212.66	1763.29	-3614.93	96.20	1694.12	-3635.73	-5.06	1712.57	-142.66	1274.52	72.72	403.84	1042.07	73.69	83.72
0.43000	-3352.97	51.51	-4.62	-3684.84	-161.12	34.99	-3581.02	0.23	-0.39	-3533.50	-7.47	45.19	-3742.93	-267.54	1.21	-3747.54	-236.39	23.23	-1692.11	-97.57	58.32	-1698.83	-97.76	99.68	-3720.46	-169.35	1346.53	0.00	0.00	0.00	-3483.69	-246.18	1697.34	-3674.91	-212.66	1763.29	-3612.53	95.48	1694.41	-3608.21	-6.03	1711.29	-141.19	1272.52	73.49	404.06	1042.17	73.76	82.45
0.44000	-3352.97	51.51	-4.62	-3684.84	-161.12	34.99	-3578.04	0.93	0.30	-3512.07	-6.26	49.24	-3742.93	-267.54	1.21	-3747.54	-236.39	23.23	-1692.11	-97.57	58.32	-1698.83	-97.76	99.68	-3720.46	-169.35	1346.53	0.00	0.00	0.00	-3483.69	-246.18	1697.34	-3674.91	-212.66	1763.29	-3600.58	94.67	1694.08	-3642.10	-7.42	1711.72	-141.66	1271.73	73.67	403.70	1042.30	73.61	81.74
0.45000	-3352.97	51.51	-4.62	-3684.84	-161.12	34.99	-3569.75	1.72	1.71	-3524.85	-6.51	47.00	-3742.93	-267.54	1.21	-3747.54	-236.39	23.23	-1692.11	-97.57	58.32	-1698.83	-97.76	99.68	-3720.46	-169.35	1346.53	0.00	0.00	0.00	-3483.69	-246.18	1697.34	-3674.91	-212.66	1763.29	-3618.82	93.68	1694.39	-3643.09	-8.06	1712.91	-142.59	1272.63	73.22	403.56	1042.32	73.63	83.08
0.46000	-3352.97	51.51	-4.62	-3684.84	-161.12	34.99	-3564.63	1.11	2.34	-3524.33	-6.63	46.96	-3742.93	-267.54	1.21	-3747.54	-236.39	23.23	-1692.11	-97.57	58.32	-1698.83	-97.76	99.68	-3720.46	-169.35	1346.53	0.00	0.00	0.00	-3483.69	-246.18	1697.34	-3674.91	-212.66	1763.29	-3625.92	93.91	1694.15	-3652.00	-7.58	1711.11	-142.19	1273.10	73.36	403.45	1042.28	73.58	84.57
0.47000	-3352.97	51.51	-4.62	-3684.84	-161.12	34.99	-3572.56	1.21	1.44	-3516.90	-6.74	47.99	-3742.93	-267.54	1.21	-3747.54	-236.39	23.23	-1692.11	-97.57	58.32	-1698.83	-97.76	99.68	-3720.46	-169.35	1346.53	0.00	0.00	0.00	-3483.69	-246.18	1697.34	-3674.91	-212.66	1763.29	-3607.33	93.46	1694.00	-3595.85	-7.49	1710.92	-142.36	1273.43	73.04	404.03	1042.14	73.68	83.18
0.48000	-3352.97	51.51	-4.62	-3684.84	-161.12	34.99	-3569.07	1.62	1.83	-3535.79	-6.64	45.39	-3742.93	-267.54	1.21	-3747.54	-236.39	23.23	-1692.11	-97.57	58.32	-1698.83	-97.76	99.68	-3720.46	-169.35	1346.53	0.00	0.00	0.00	-3483.69	-246.18	1697.34	-3674.91	-212.66	1763.29	-3595.37	92.15	1693.36	-3605.32	-7.96	1710.45	-142.96	1274.77	72.62	404.13	1041.98	73.75	87.17
0.49000	-3352.97	51.51	-4.62	-3684.84	-161.12	34.99	-3567.16	1.33	1.95	-3514.72	-6.88	48.30	-3742.93	-267.54	1.21	-3747.54	-236.39	23.23	-1692.11	-97.57	58.32	-1698.83	-97.76	99.68	-3720.46	-169.35	1346.53	0.00	0.00	0.00	-3483.69	-246.18	1697.34	-3674.91	-212.66	1763.29	-3603.05	91.74	1693.37	-3644.73	-9.18	1712.72	-141.82	1273.77	73.05	403.77	1042.05	73.63	82.36
0.50000	-3352.97	51.51	-4.62	-3684.84	-161.12	34.99	-3575.92	1.49	0.50	-3523.58	-7.02	46.51	-3742.93	-267.54	1.21	-3747.54	-236.39	23.23	-1692.11	-97.57	58.32	-1698.83	-97.76	99.68	-3720.46	-169.35	1346.53	0.00	0.00	0.00	-3483.69	-246.18	1697.34	-3674.91	-212.66	1763.29	-3605.89	91.51	1693.05	-3645.45	-8.19	1712.44	-141.87	1272.48	73.58	404.02	1042.17	73.73	80.84
0.51000	-3352.97	51.51	-4.62	-3684.84	-161.12	34.99	-3580.86	2.02	-0.61	-3523.72	-7.24	47.46	-3742.93	-267.54	1.21	-3747.54	-236.39	23.23	-1692.11	-97.57	58.32	-1698.83	-97.76	99.68	-3720.46	-169.35	1346.53	0.00	0.00	0.00	-3483.69	-246.18	1697.34	-3674.91	-212.66	1763.29	-3606.85	89.79	1692.71	-3650.05	-10.01	1712.90	-141.07	1272.74	73.50	404.52	1041.97	73.87	80.52
0.52000	-3352.97	51.51	-4.62	-3684.84	-161.12	34.99	-3568.64	1.52	2.02	-3538.59	-6.77	44.96	-3742.93	-267.54	1.21	-3747.54	-236.39	23.23	-1692.11	-97.57	58.32	-1698.83	-97.76	99.68	-3720.46	-169.35	1346.53	0.00	0.00	0.00	-3483.69	-246.18	1697.34	-3674.91	-212.66	1763.29	-3599.64	89.11	1692.57	-3648.13	-11.33	1712.01	-141.25	1272.79	73.38	404.64	1041.84	74.00	83.20
0.53000	-3352.97	51.51	-4.62	-3684.84	-161.12	34.99	-3571.97	1.35	1.15	-3528.25	-6.58	47.19	-3742.93	-267.54	1.21	-3747.54	-236.39	23.23	-1692.11	-97.57	58.32	-1698.83	-97.76	99.68	-3720.46	-169.35	1346.53	0.00	0.00	0.00	-3483.69	-246.18	1697.34	-3674.91	-212.66	1763.29	-3599.22	89.26	1692.80	-3636.55	-10.39	1711.59	-142.85	1272.36	73.41	404.32	1041.83	73.89	84.08
0.54000	-3352.97	51.51	-4.62	-3684.84	-161.12	34.99	-3578.69	1.25	0.12	-3522.62	-7.16	47.18	-3742.93	-267.54	1.21	-3747.54	-236.39	23.23	-1692.11	-97.57	58.32	-1698.83	-97.76	99.68	-3720.46	-169.35	1346.53	0.00	0.00	0.00	-3483.69	-246.18	1697.34	-3674.91	-212.66	1763.29	-3602.75	88.45	1692.55	-3635.54	-13.32	1710.75	-142.29	1273.45	73.04	404.12	1042.04	73.70	82.22
0.55000	-3352.97	51.51	-4.62	-3684.84	-161.12	34.99	-3580.77	0.89	-0.29	-3526.25	-6.84	46.21	-3742.93	-267.54	1.21	-3747.54	-236.39	23.23	-1692.11	-97.57	58.32	-1698.83	-97.76	99.68	-3720.46	-169.35	1346.53	0.00	0.00	0.00	-3483.69	-246.18	1697.34	-3674.91	-212.66	1763.29	-3602.97	88.57	1692.40	-3650.69	-13.59	1711.38	-144.36	1273.04	72.64	404.01	1041.94	73.72	81.30
0.56000	-3352.97	51.51	-4.62	-3684.84	-161.12	34.99	-3575.19	1.17	1.08	-3511.82	-7.22	48.81	-3742.93	-267.54	1.21	-3747.54	-236.39	23.23	-1692.11	-97.57	58.32	-1698.83	-97.76	99.68	-3720.46	-169.35	1346.53	0.00	0.00	0.00	-3483.69	-246.18	1697.34	-3674.91	-212.66	1763.29	-3594.79	87.44	1692.02	-3617.69	-12.76	1709.81	-143.06	1273.23	72.91	403.64	1042.22	73.63	83.04
0.57000	-3352.97	51.51	-4.62	-3684.84	-161.12	34.99	-3565.86	1.07	2.68	-3516.18	-6.75	47.54	-3742.93	-267.54	1.21	-3747.54	-236.39	23.23	-1692.11	-97.57	58.32	-1698.83	-97.76	99.68	-3720.46	-169.35	1346.53	0.00	0.00	0.00	-3483.69	-246.18	1697.34	-3674.91	-212.66	1763.29	-3579.80	86.63	1691.39	-3619.38	-14.24	1710.44	-143.71	1273.15	72.98	404.01	1042.03	73.74	83.89
0.58000	-3352.97	51.51	-4.62	-3684.84	-161.12	34.99	-3569.44	1.41	1.56	-3523.01	-7.06	47.51	-3742.93	-267.54	1.21	-3747.54	-236.39	23.23	-1692.11	-97.57	58.32	-1698.83	-97.76	99.68	-3720.46	-169.35	1346.53	0.00	0.00	0.00	-3483.69	-246.18	1697.34	-3674.91	-212.66	1763.29	-3594.38	85.83	1692.37	-3631.55	-13.94	1710.78	-144.92	1273.74	72.32	404.31	1041.95	73.88	83.41
0.59000	-3352.97	51.51	-4.62	-3684.84	-161.12	34.99	-3568.56	1.64	1.47	-3522.38	-6.76	46.69	-3742.93	-267.54	1.21	-3747.54	-236.39	23.23	-1692.11	-97.57	58.32	-1698.83	-97.76	99.68	-3720.46	-169.35	1346.53	0.00	0.00	0.00	-3483.69	-246.18	1697.34	-3674.91	-212.66	1763.29	-3588.09	85.04	1691.64	-3658.52	-15.33	1711.92	-140.25	1273.56	73.53	404.32	1041.92	73.86	81.83
0.60000	-3352.97	51.51	-4.62	-3684.84	-161.12	34.99	-3558.94	1.54	3.88	-3548.04	-7.07	43.41	-3742.93	-267.54	1.21	-3747.54	-236.39	23.23	-1692.11	-97.57	58.32	-1698.83	-97.76	99.68	-3720.46	-169.35	1346.53	0.00	0.00	0.00	-3483.69	-246.18	1697.34	-3674.91	-212.66	1763.29	-3577.82	85.10	1691.75	-3638.70	-16.12	1709.93	-142.73	1274.37	73.01	403.73	1042.13	73.65	81.33
0.61000	-3352.97	51.51	-4.62	-3684.84	-161.12	34.99	-3581.50	0.37	0.02	-3514.39	-7.08	48.51	-3742.93	-267.54	1.21	-3747.54	-236.39	23.23	-1692.11	-97.57	58.32	-1698.83	-97.76	99.68	-3720.46	-169.35	1346.53	0.00	0.00	0.00	-3483.69	-246.18	1697.34	-3674.91	-212.66	1763.29	-3599.26	84.22	1692.51	-3631.84	-15.76	1709.30	-142.67	1273.22	73.18	404.68	1041.99	73.88	81.37
0.62000	-3352.97	51.51	-4.62	-3684.84	-161.12	34.99	-3566.48	1.15	2.15	-3536.82	-8.06	44.34	-3742.93	-267.54	1.21	-3747.54	-236.39	23.23	-1692.11	-97.57	58.32	-1698.83	-97.76	99.68	-3720.46	-169.35	1346.53	0.00	0.00	0.00	-3483.69	-246.18	1697.34	-3674.91	-212.66	1763.29	-3593.11	83.73	1691.88	-3637.09	-16.00	1709.81	-144.71	1274.95	72.16	404.47	1041.89	73.93	84.70
0.63000	-3352.97	51.51	-4.62	-3684.84	-161.12	34.99	-3560.68	1.01	2.68	-3505.68	-6.67	49.26	-3742.93	-267.54	1.21	-3747.54	-236.39	23.23	-1692.11	-97.57	58.32	-1698.83	-97.76	99.68	-3720.46	-169.35	1346.53	0.00	0.00	0.00	-3483.69	-246.18	1697.34	-3674.91	-212.66	1763.29	-3592.62	83.20	1691.98	-3602.83	-16.06	1707.53	-144.58	1274.20	72.31	404.87	1041.96	73.91	83.38
0.64000	-3352.97	51.51	-4.62	-3684.84	-161.12	34.99	-3564.30	1.65	2.39	-3536.14	-7.24	44.76	-3742.93	-267.54	1.21	-3747.54	-236.39	23.23	-1692.11	-97.57	58.32	-1698.83	-97.76	99.68	-3720.46	-169.35	1346.53	0.00	0.00	0.00	-3483.69	-246.18	1697.34	-3674.91	-212.66	1763.29	-3579.50	83.23	1690.84	-3616.04	-18.36	1708.38	-143.90	1272.89	72.78	404.66	1041.91	73.94	84.96
0.65000	-3352.97	51.51	-4.62	-3684.84	-161.12	34.99	-3565.36	1.03	2.17	-3536.96	-7.32	45.18	-3742.93	-267.54	1.21	-3747.54	-236.39	23.23	-1692.11	-97.57	58.32	-1698.83	-97.76	99.68	-3720.46	-169.35	1346.53	0.00	0.00	0.00	-3483.69	-246.18	1697.34	-3674.91	-212.66	1763.29	-3597.73	82.71	1691.69	-3602.52	-18.57	1707.93	-143.71	1273.63	72.78	403.77	1042.03	73.67	83.24
0.66000	-3352.97	51.51	-4.62	-3684.84	-161.12	34.99	-3572.59	0.44	1.16	-3522.19	-7.13	46.47	-3742.93	-267.54	1.21	-3747.54	-236.39	23.23	-1692.11	-97.57	58.32	-1698.83	-97.76	99.68	-3720.46	-169.35	1346.53	0.00	0.00	0.00	-3483.69	-246.18	1697.34	-3674.91	-212.66	1763.29	-3598.05	82.21	1691.70	-3617.90	-17.77	1708.72	-144.12	1273.39	72.82	403.81	1042.19	73.54	82.75
0.67000	-3352.97	51.51	-4.62	-3684.84	-161.12	34.99	-3572.66	0.36	1.01	-3531.29	-7.37	45.58	-3742.93	-267.54	1.21	-3747.54	-236.39	23.23	-1692.11	-97.57	58.32	-1698.83	-97.76	99.68	-3720.46	-169.35	1346.53	0.00	0.00	0.00	-3483.69	-246.18	1697.34	-3674.91	-212.66	1763.29	-3581.35	82.43	1691.10	-3616.23	-19.20	1709.93	-143.21	1273.40	72.96	403.79	1041.97	73.65	84.50
0.68000	-3352.97	51.51	-4.62	-3684.84	-161.12	34.99	-3562.70	1.19	2.68	-3525.59	-6.74	46.37	-3742.93	-267.54	1.21	-3747.54	-236.39	23.23	-1692.11	-97.57	58.32	-1698.83	-97.76	99.68	-3720.46	-169.35	1346.53	0.00	0.00	0.00	-3483.69	-246.18	1697.34	-3674.91	-212.66	1763.29	-3581.97	82.12	1691.56	-3632.66	-20.85	1709.99	-143.36	1273.73	72.88	404.43	1042.02	73.88	84.23
0.69000	-3352.97	51.51	-4.62	-3684.84	-161.12	34.99	-3582.71	1.30	-0.44	-3525.66	-6.60	46.32	-3742.93	-267.54	1.21	-3747.54	-236.39	23.23	-1692.11	-97.57	58.32	-1698.83	-97.76	99.68	-3720.46	-169.35	1346.53	0.00	0.00	0.00	-3483.69	-246.18	1697.34	-3674.91	-212.66	1763.29	-3589.74	81.62	1691.87	-3631.74	-19.72	1709.79	-143.34	1272.89	72.94	404.50	1041.97	73.87	82.52
0.70000	-3352.97	51.51	-4.62	-3684.84	-161.12	34.99	-3564.61	1.09	2.38	-3527.57	-6.94	45.76	-3742.93	-267.54	1.21	-3747.54	-236.39	23.23	-1692.11	-97.57	58.32	-1698.83	-97.76	99.68	-3720.46	-169.35	1346.53	0.00	0.00	0.00	-3483.69	-246.18	1697.34	-3674.91	-212.66	1763.29	-3585.49	81.28	1691.02	-3625.09	-20.14	1709.83	-141.08	1273.53	73.04	404.33	1042.01	73.78	84.29
0.71000	-3352.97	51.51	-4.62	-3684.84	-161.12	34.99	-3581.01	1.44	0.20	-3517.49	-7.07	47.77	-3742.93	-267.54	1.21	-3747.54	-236.39	23.23	-1692.11	-97.57	58.32	-1698.83	-97.76	99.68	-3720.46	-169.35	1346.53	0.00	0.00	0.00	-3483.69	-246.18	1697.34	-3674.91	-212.66	1763.29	-3581.67	80.70	1691.49	-3614.83	-20.39	1709.18	-143.83	1274.28	72.40	404.05	1041.94	73.76	83.49
0.72000	-3352.97	51.51	-4.62	-3684.84	-161.12	34.99	-3569.03	1.29	1.54	-3547.71	-7.36	42.76	-3742.93	-267.54	1.21	-3747.54	-236.39	23.23	-1692.11	-97.57	58.32	-1698.83	-97.76	99.68	-3720.46	-169.35	1346.53	0.00	0.00	0.00	-3483.69	-246.18	1697.34	-3674.91	-212.66	1763.29	-3580.51	80.24	1691.45	-3621.55	-21.74	1709.68	-141.40	1273.45	73.03	403.85	1042.38	73.62	83.40
0.73000	-3352.97	51.51	-4.62	-3684.84	-161.12	34.99	-3564.00	1.76	2.25	-3524.70	-7.12	46.30	-3742.93	-267.54	1.21	-3747.54	-236.39	23.23	-1692.11	-97.57	58.32	-1698.83	-97.76	99.68	-3720.46	-169.35	1346.53	0.00	0.00	0.00	-3483.69	-246.18	1697.34	-3674.91	-212.66	1763.29	-3573.91	80.36	1690.84	-3600.17	-20.14	1708.41	-142.12	1273.60	72.97	403.64	1042.12	73.57	82.77
0.74000	-3352.97	51.51	-4.62	-3684.84	-161.12	34.99	-3555.27	0.78	3.95	-3530.76	-7.33	45.59	-3742.93	-267.54	1.21	-3747.54	-236.39	23.23	-1692.11	-97.57	58.32	-1698.83	-97.76	99.68	-3720.46	-169.35	1346.53	0.00	0.00	0.00	-3483.69	-246.18	1697.34	-3674.91	-212.66	1763.29	-3574.92	79.73	1691.31	-3625.75	-21.02	1709.03	-141.29	1272.44	73.42	403.57	1042.03	73.60	84.52
0.75000	-3352.97	51.51	-4.62	-3684.84	-161.12	34.99	-3566.31	1.51	2.35	-3527.66	-7.65	45.86	-3742.93	-267.54	1.21	-3747.54	-236.39	23.23	-1692.11	-97.57	58.32	-1698.83	-97.76	99.68	-3720.46	-169.35	1346.53	0.00	0.00	0.00	-3483.69	-246.18	1697.34	-3674.91	-212.66	1763.29	-3568.67	79.02	1690.93	-3613.18	-21.16	1708.99	-142.21	1273.21	73.09	403.73	1042.06	73.63	85.62
0.76000	-3352.97	51.51	-4.62	-3684.84	-161.12	34.99	-3585.23	0.79	-0.64	-3527.26	-6.82	46.25	-3742.93	-267.54	1.21	-3747.54	-236.39	23.23	-1692.11	-97.57	58.32	-1698.83	-97.76	99.68	-3720.46	-169.35	1346.53	0.00	0.00	0.00	-3483.69	-246.18	1697.34	-3674.91	-212.66	1763.29	-3566.27	78.83	1690.83	-3605.38	-22.05	1708.19	-143.41	1273.80	72.57	404.27	1041.71	73.89	82.76
0.77000	-3352.97	51.51	-4.62	-3684.84	-161.12	34.99	-3576.00	0.32	0.97	-3516.59	-7.36	47.79	-3742.93	-267.54	1.21	-3747.54	-236.39	23.23	-1692.11	-97.57	58.32	-1698.83	-97.76	99.68	-3720.46	-169.35	1346.53	0.00	0.00	0.00	-3483.69	-246.18	1697.34	-3674.91	-212.66	1763.29	-3573.30	78.69	1691.21	-3653.02	-24.02	1711.53	-140.23	1272.04	73.59	404.03	1041.73	73.81	80.43
0.78000	-3352.97	51.51	-4.62	-3684.84	-161.12	34.99	-3581.71	1.03	-0.26	-3526.57	-7.67	46.29	-3742.93	-267.54	1.21	-3747.54	-236.39	23.23	-1692.11	-97.57	58.32	-1698.83	-97.76	99.68	-3720.46	-169.35	1346.53	0.00	0.00	0.00	-3483.69	-246.18	1697.34	-3674.91	-212.66	1763.29	-3565.41	77.34	1690.90	-3615.52	-23.47	1709.34	-142.28	1273.04	72.99	404.32	1041.99	73.82	81.55
0.79000	-3352.97	51.51	-4.62	-3684.84	-161.12	34.99	-3552.27	1.30	4.14	-3535.26	-7.78	44.83	-3742.93	-267.54	1.21	-3747.54	-236.39	23.23	-1692.11	-97.57	58.32	-1698.83	-97.76	99.68	-3720.46	-169.35	1346.53	0.00	0.00	0.00	-3483.69	-246.18	1697.34	-3674.91	-212.66	1763.29	-3578.71	77.38	1691.35	-3615.89	-23.00	1709.18	-143.03	1272.89	73.08	404.34	1042.08	73.84	83.57
0.80000	-3352.97	51.51	-4.62	-3684.84	-161.12	34.99	-3562.22	0.73	3.10	-3523.14	-8.09	46.90	-3742.93	-267.54	1.21	-3747.54	-236.39	23.23	-1692.11	-97.57	58.32	-1698.83	-97.76	99.68	-3720.46	-169.35	1346.53	0.00	0.00	0.00	-3483.69	-246.18	1697.34	-3674.91	-212.66	1763.29	-3567.70	76.35	1690.69	-3623.18	-24.19	1709.50	-143.64	1273.64	72.57	403.97	1042.38	73.66	82.84
0.81000	-3352.97	51.51	-4.62	-3684.84	-161.12	34.99	-3570.51	0.28	1.36	-3515.08	-7.76	48.20	-3742.93	-267.54	1.21	-3747.54	-236.39	23.23	-1692.11	-97.57	58.32	-1698.83	-97.76	99.68	-3720.46	-169.35	1346.53	0.00	0.00	0.00	-3483.69	-246.18	1697.34	-3674.91	-212.66	1763.29	-3570.64	76.91	1690.96	-3661.60	-25.83	1711.96	-143.59	1273.04	73.11	404.46	1041.95	73.88	83.08
0.82000	-3352.97	51.51	-4.62	-3684.84	-161.12	34.99	-3564.78	1.24	1.53	-3531.42	-6.78	44.76	-3742.93	-267.54	1.21	-3747.54	-236.39	23.23	-1692.11	-97.57	58.32	-1698.83	-97.76	99.68	-3720.46	-169.35	1346.53	0.00	0.00	0.00	-3483.69	-246.18	1697.34	-3674.91	-212.66	1763.29	-3568.94	75.91	1690.83	-3623.28	-24.74	1710.51	-141.36	1272.98	73.39	404.25	1042.12	73.73	84.45
0.83000	-3352.97	51.51	-4.62	-3684.84	-161.12	34.99	-3588.18	0.69	-1.56	-3531.38	-6.63	45.57	-3742.93	-267.54	1.21	-3747.54	-236.39	23.23	-1692.11	-97.57	58.32	-1698.83	-97.76	99.68	-3720.46	-169.35	1346.53	0.00	0.00	0.00	-3483.69	-246.18	1697.34	-3674.91	-212.66	1763.29	-3569.62	74.99	1690.52	-3597.95	-24.64	1707.88	-142.16	1272.93	73.08	404.00	1042.01	73.71	83.89
0.84000	-3352.97	51.51	-4.62	-3684.84	-161.12	34.99	-3562.04	1.78	3.61	-3533.55	-6.89	45.24	-3742.93	-267.54	1.21	-3747.54	-236.39	23.23	-1692.11	-97.57	58.32	-1698.83	-97.76	99.68	-3720.46	-169.35	1346.53	0.00	0.00	0.00	-3483.69	-246.18	1697.34	-3674.91	-212.66	1763.29	-3570.95	74.68	1690.40	-3600.12	-27.37	1708.04	-143.32	1273.87	72.69	403.91	1042.22	73.64	82.99
0.85000	-3352.97	51.51	-4.62	-3684.84	-161.12	34.99	-3575.98	0.81	1.08	-3532.49	-7.47	45.51	-3742.93	-267.54	1.21	-3747.54	-236.39	23.23	-1692.11	-97.57	58.32	-1698.83	-97.76	99.68	-3720.46	-169.35	1346.53	0.00	0.00	0.00	-3483.69	-246.18	1697.34	-3674.91	-212.66	1763.29	-3584.44	74.11	1691.18	-3619.46	-27.66	1708.86	-143.79	1274.52	72.32	403.98	1042.08	73.70	82.22
0.86000	-3352.97	51.51	-4.62	-3684.84	-161.12	34.99	-3582.41	0.94	-0.15	-3528.36	-7.44	45.77	-3742.93	-267.54	1.21	-3747.54	-236.39	23.23	-1692.11	-97.57	58.32	-1698.83	-97.76	99.68	-3720.46	-169.35	1346.53	0.00	0.00	0.00	-3483.69	-246.18	1697.34	-3674.91	-212.66	1763.29	-3579.98	73.60	1691.14	-3629.29	-27.51	1709.97	-143.26	1273.50	72.92	403.64	1042.05	73.63	83.17
0.87000	-3352.97	51.51	-4.62	-3684.84	-161.12	34.99	-3580.40	1.53	0.42	-3520.84	-7.40	46.52	-3742.93	-267.54	1.21	-3747.54	-236.39	23.23	-1692.11	-97.57	58.32	-1698.83	-97.76	99.68	-3720.46	-169.35	1346.53	0.00	0.00	0.00	-3483.69	-246.18	1697.34	-3674.91	-212.66	1763.29	-3592.57	73.83	1691.41	-3615.76	-28.91	1709.82	-142.59	1273.02	73.16	403.88	1042.03	73.71	83.43
0.88000	-3352.97	51.51	-4.62	-3684.84	-161.12	34.99	-3573.10	1.42	0.82	-3528.71	-6.89	45.55	-3742.93	-267.54	1.21	-3747.54	-236.39	23.23	-1692.11	-97.57	58.32	-1698.83	-97.76	99.68	-3720.46	-169.35	1346.53	0.00	0.00	0.00	-3483.69	-246.18	1697.34	-3674.91	-212.66	1763.29	-3576.60	73.45	1690.81	-3592.55	-27.48	1708.42	-142.32	1273.26	73.09	403.81	1042.06	73.78	83.56
0.89000	-3352.97	51.51	-4.62	-3684.84	-161.12	34.99	-3584.13	1.06	-0.32	-3534.20	-7.27	44.25	-3742.93	-267.54	1.21	-3747.54	-236.39	23.23	-1692.11	-97.57	58.32	-1698.83	-97.76	99.68	-3720.46	-169.35	1346.53	0.00	0.00	0.00	-3483.69	-246.18	1697.34	-3674.91	-212.66	1763.29	-3575.75	72.12	1690.61	-3614.92	-28.48	1709.72	-142.84	1275.10	72.40	403.43	1042.21	73.52	84.33
0.90000	-3352.97	51.51	-4.62	-3684.84	-161.12	34.99	-3585.14	0.52	-0.32	-3532.62	-7.42	45.09	-3742.93	-267.54	1.21	-3747.54	-236.39	23.23	-1692.11	-97.57	58.32	-1698.83	-97.76	99.68	-3720.46	-169.35	1346.53	0.00	0.00	0.00	-3483.69	-246.18	1697.34	-3674.91	-212.66	1763.29	-3578.83	72.35	1690.90	-3568.01	-28.69	1707.46	-144.99	1275.10	72.01	403.52	1042.19	73.50	82.99
0.91000	-3352.97	51.51	-4.62	-3684.84	-161.12	34.99	-3582.90	1.23	-0.14	-3523.53	-7.78	46.82	-3742.93	-267.54	1.21	-3747.54	-236.39	23.23	-1692.11	-97.57	58.32	-1698.83	-97.76	99.68	-3720.46	-169.35	1346.53	0.00	0.00	0.00	-3483.69	-246.18	1697.34	-3674.91	-212.66	1763.29	-3585.71	71.89	1690.71	-3622.50	-31.36	1709.83	-144.89	1274.08	72.61	403.84	1042.18	73.65	85.17
0.92000	-3352.97	51.51	-4.62	-3684.84	-161.12	34.99	-3553.94	0.72	4.24	-3511.78	-7.87	48.63	-3742.93	-267.54	1.21	-3747.54	-236.39	23.23	-1692.11	-97.57	58.32	-1698.83	-97.76	99.68	-3720.46	-169.35	1346.53	0.00	0.00	0.00	-3483.69	-246.18	1697.34	-3674.91	-212.66	1763.29	-3566.52	70.55	1690.25	-3626.35	-30.52	1710.64	-142.47	1273.56	72.99	404.10	1042.40	73.69	83.18
0.93000	-3352.97	51.51	-4.62	-3684.84	-161.12	34.99	-3586.73	0.24	-1.77	-3522.94	-7.57	46.40	-3742.93	-267.54	1.21	-3747.54	-236.39	23.23	-1692.11	-97.57	58.32	-1698.83	-97.76	99.68	-3720.46	-169.35	1346.53	0.00	0.00	0.00	-3483.69	-246.18	1697.34	-3674.91	-212.66	1763.29	-3582.27	70.13	1691.01	-3631.00	-30.09	1710.41	-144.23	1274.32	72.51	403.57	1042.13	73.57	84.98
0.94000	-3352.97	51.51	-4.62	-3684.84	-161.12	34.99	-3571.50	0.87	1.68	-3543.92	-8.15	42.63	-3742.93	-267.54	1.21	-3747.54	-236.39	23.23	-1692.11	-97.57	58.32	-1698.83	-97.76	99.68	-3720.46	-169.35	1346.53	0.00	0.00	0.00	-3483.69	-246.18	1697.34	-3674.91	-212.66	1763.29	-3580.45	69.69	1690.90	-3604.71	-30.46	1709.22	-144.52	1274.61	72.27	403.91	1042.03	73.75	86.17
0.95000	-3352.97	51.51	-4.62	-3684.84	-161.12	34.99	-3567.73	1.14	1.74	-3528.94	-6.92	45.24	-3742.93	-267.54	1.21	-3747.54	-236.39	23.23	-1692.11	-97.57	58.32	-1698.83	-97.76	99.68	-3720.46	-169.35	1346.53	0.00	0.00	0.00	-3483.69	-246.18	1697.34	-3674.91	-212.66	1763.29	-3559.77	69.56	1689.86	-3610.47	-30.43	1709.24	-145.37	1273.65	72.53	403.76	1042.22	73.61	84.01
0.96000	-3352.97	51.51	-4.62	-3684.84	-161.12	34.99	-3575.19	0.62	1.07	-3532.52	-7.53	45.08	-3742.93	-267.54	1.21	-3747.54	-236.39	23.23	-1692.11	-97.57	58.32	-1698.83	-97.76	99.68	-3720.46	-169.35	1346.53	0.00	0.00	0.00	-3483.69	-246.18	1697.34	-3674.91	-212.66	1763.29	-3558.94	68.94	1689.66	-3606.94	-33.47	1708.37	-142.42	1273.27	73.17	403.92	1042.17	73.66	84.03
0.97000	-3352.97	51.51	-4.62	-3684.84	-161.12	34.99	-3574.74	1.16	0.82	-3533.82	-7.06	45.42	-3742.93	-267.54	1.21	-3747.54	-236.39	23.23	-1692.11	-97.57	58.32	-1698.83	-97.76	99.68	-3720.46	-169.35	1346.53	0.00	0.00	0.00	-3483.69	-246.18	1697.34	-3674.91	-212.66	1763.29	-3570.78	68.99	1689.59	-3591.08	-33.85	1707.85	-142.70	1273.72	73.10	403.65	1042.10	73.67	83.76
0.98000	-3352.97	51.51	-4.62	-3684.84	-161.12	34.99	-3556.29	1.09	4.09	-3521.48	-7.87	46.29	-3742.93	-267.54	1.21	-3747.54	-236.39	23.23	-1692.11	-97.57	58.32	-1698.83	-97.76	99.68	-3720.46	-169.35	1346.53	0.00	0.00	0.00	-3483.69	-246.18	1697.34	-3674.91	-212.66	1763.29	-3575.20	68.45	1689.82	-3580.99	-31.92	1707.11	-144.39	1274.43	72.72	404.04	1042.18	73.72	84.26
0.99000	-3352.97	51.51	-4.62	-3684.84	-161.12	34.99	-3566.46	1.00	2.77	-3507.59	-7.27	47.99	-3742.93	-267.54	1.21	-3747.54	-236.39	23.23	-1692.11	-97.57	58.32	-1698.83	-97.76	99.68	-3720.46	-169.35	1346.53	0.00	0.00	0.00	-3483.69	-246.18	1697.34	-3674.91	-212.66	1763.29	-3584.15	66.22	1690.27	-3592.99	-32.47	1707.74	-144.34	1273.80	72.70	404.16	1042.09	73.72	86.26
1.00000	-3352.97	51.51	-4.62	-3684.84	-161.12	34.99	-3564.41	0.99	2.61	-3532.74	-7.17	44.81	-3742.93	-267.54	1.21	-3747.54	-236.39	23.23	-1692.11	-97.57	58.32	-1698.83	-97.76	99.68	-3720.46	-169.35	1346.53	0.00	0.00	0.00	-3483.69	-246.18	1697.34	-3674.91	-212.66	1763.29	-3580.83	66.30	1689.75	-3585.93	-34.37	1706.73	-143.17	1274.25	72.86	404.05	1041.96	73.73	83.62
1.01000	-3352.97	51.51	-4.62	-3684.84	-161.12	34.99	-3578.94	1.52	-0.17	-3527.41	-7.14	45.88	-3742.93	-267.54	1.21	-3747.54	-236.39	23.23	-1692.11	-97.57	58.32	-1698.83	-97.76	99.68	-3720.46	-169.35	1346.53	0.00	0.00	0.00	-3483.69	-246.18	1697.34	-3674.91	-212.66	1763.29	-3587.78	65.63	1689.89	-3613.04	-36.32	1709.03	-143.74	1274.09	72.55	404.48	1041.82	73.92	81.33
1.02000	-3352.97	51.51	-4.62	-3684.84	-161.12	34.99	-3589.69	0.25	-1.11	-3512.62	-7.08	47.29	-3742.93	-267.54	1.21	-3747.54	-236.39	23.23	-1692.11	-97.57	58.32	-1698.83	-97.76	99.68	-3720.46	-169.35	1346.53	0.00	0.00	0.00	-3483.69	-246.18	1697.34	-3674.91	-212.66	1763.29	-3579.78	64.53	1689.30	-3587.70	-36.76	1707.08	-142.14	1272.76	73.20	404.51	1041.81	73.91	83.36
1.03000	-3352.97	51.51	-4.62	-3684.84	-161.12	34.99	-3575.93	0.43	0.37	-3516.19	-6.50	46.86	-3742.93	-267.54	1.21	-3747.54	-236.39	23.23	-1692.11	-97.57	58.32	-1698.83	-97.76	99.68	-3720.46	-169.35	1346.53	0.00	0.00	0.00	-3483.69	-246.18	1697.34	-3674.91	-212.66	1763.29	-3577.43	63.31	1689.35	-3586.43	-37.63	1707.30	-140.95	1273.23	73.32	404.39	1041.91	73.82	82.88
1.04000	-3352.97	51.51	-4.62	-3684.84	-161.12	34.99	-3581.96	0.26	-0.01	-3530.59	-7.58	44.97	-3742.93	-267.54	1.21	-3747.54	-236.39	23.23	-1692.11	-97.57	58.32	-1698.83	-97.76	99.68	-3720.46	-169.35	1346.53	0.00	0.00	0.00	-3483.69	-246.18	1697.34	-3674.91	-212.66	1763.29	-3577.38	62.50	1688.95	-3600.51	-37.68	1707.31	-146.17	1274.13	72.22	403.95	1041.97	73.81	85.79
1.05000	-3352.97	51.51	-4.62	-3684.84	-161.12	34.99	-3568.23	0.44	1.61	-3515.56	-7.77	46.96	-3742.93	-267.54	1.21	-3747.54	-236.39	23.23	-1692.11	-97.57	58.32	-1698.83	-97.76	99.68	-3720.46	-169.35	1346.53	0.00	0.00	0.00	-3483.69	-246.18	1697.34	-3674.91	-212.66	1763.29	-3582.70	61.81	1689.45	-3572.67	-39.32	1705.16	-144.36	1273.57	72.58	404.01	1041.92	73.83	84.93
1.06000	-3352.97	51.51	-4.62	-3684.84	-161.12	34.99	-3564.31	0.97	2.01	-3533.56	-7.61	43.88	-3742.93	-267.54	1.21	-3747.54	-236.39	23.23	-1692.11	-97.57	58.32	-1698.83	-97.76	99.68	-3720.46	-169.35	1346.53	0.00	0.00	0.00	-3483.69	-246.18	1697.34	-3674.91	-212.66	1763.29	-3581.17	61.52	1689.60	-3603.52	-43.16	1706.74	-142.15	1274.95	72.58	404.31	1042.02	73.80	82.44
1.07000	-3352.97	51.51	-4.62	-3684.84	-161.12	34.99	-3573.56	0.70	1.09	-3513.75	-7.35	47.35	-3742.93	-267.54	1.21	-3747.54	-236.39	23.23	-1692.11	-97.57	58.32	-1698.83	-97.76	99.68	-3720.46	-169.35	1346.53	0.00	0.00	0.00	-3483.69	-246.18	1697.34	-3674.91	-212.66	1763.29	-3569.36	60.40	1688.72	-3600.82	-41.00	1707.35	-141.25	1273.37	72.97	404.13	1041.97	73.84	82.40
1.08000	-3352.97	51.51	-4.62	-3684.84	-161.12	34.99	-3586.60	0.51	-0.76	-3524.36	-8.07	45.52	-3742.93	-267.54	1.21	-3747.54	-236.39	23.23	-1692.11	-97.57	58.32	-1698.83	-97.76	99.68	-3720.46	-169.35	1346.53	0.00	0.00	0.00	-3483.69	-246.18	1697.34	-3674.91	-212.66	1763.29	-3564.60	59.30	1688.40	-3602.12	-43.26	1708.60	-141.86	1274.15	72.85	404.24	1041.86	73.83	83.42
1.09000	-3352.97	51.51	-4.62	-3684.84	-161.12	34.99	-3579.25	1.45	0.18	-3527.44	-8.11	45.62	-3742.93	-267.54	1.21	-3747.54	-236.39	23.23	-1692.11	-97.57	58.32	-1698.83	-97.76	99.68	-3720.46	-169.35	1346.53	0.00	0.00	0.00	-3483.69	-246.18	1697.34	-3674.91	-212.66	1763.29	-3580.43	58.32	1688.92	-3577.16	-43.11	1706.58	-142.08	1273.18	73.33	404.48	1042.02	73.81	84.49
1.10000	-3352.97	51.51	-4.62	-3684.84	-161.12	34.99	-3592.42	0.77	-2.09	-3526.07	-6.92	46.08	-3742.93	-267.54	1.21	-3747.54	-236.39	23.23	-1692.11	-97.57	58.32	-1698.83	-97.76	99.68	-3720.46	-169.35	1346.53	0.00	0.00	0.00	-3483.69	-246.18	1697.34	-3674.91	-212.66	1763.29	-3588.35	57.49	1688.64	-3609.08	-43.75	1707.42	-142.80	1274.18	72.70	403.98	1042.06	73.67	84.10
1.11000	-3352.97	51.51	-4.62	-3684.84	-161.12	34.99	-3565.24	1.25	2.35	-3516.20	-7.60	46.97	-3742.93	-267.54	1.21	-3747.54	-236.39	23.23	-1692.11	-97.57	58.32	-1698.83	-97.76	99.68	-3720.46	-169.35	1346.53	0.00	0.00	0.00	-3483.69	-246.18	1697.34	-3674.91	-212.66	1763.29	-3599.22	56.40	1689.09	-3613.17	-43.87	1708.88	-142.03	1273.32	73.09	403.34	1042.13	73.65	84.19
1.12000	-3352.97	51.51	-4.62	-3684.84	-161.12	34.99	-3590.89	0.36	-1.92	-3526.59	-7.61	45.72	-3742.93	-267.54	1.21	-3747.54	-236.39	23.23	-1692.11	-97.57	58.32	-1698.83	-97.76	99.68	-3720.46	-169.35	1346.53	0.00	0.00	0.00	-3483.69	-246.18	1697.34	-3674.91	-212.66	1763.29	-3585.66	56.99	1688.42	-3570.97	-44.65	1705.21	-144.17	1274.61	72.31	403.80	1042.18	73.70	83.75
1.13000	-3352.97	51.51	-4.62	-3684.84	-161.12	34.99	-3563.36	0.85	2.56	-3516.16	-8.22	46.67	-3742.93	-267.54	1.21	-3747.54	-236.39	23.23	-1692.11	-97.57	58.32	-1698.83	-97.76	99.68	-3720.46	-169.35	1346.53	0.00	0.00	0.00	-3483.69	-246.18	1697.34	-3674.91	-212.66	1763.29	-3589.47	55.77	1688.72	-3588.53	-46.78	1705.84	-142.97	1273.07	72.98	403.99	1042.30	73.68	85.70
1.14000	-3352.97	51.51	-4.62	-3684.84	-161.12	34.99	-3574.85	0.52	1.24	-3510.08	-7.03	47.60	-3742.93	-267.54	1.21	-3747.54	-236.39	23.23	-1692.11	-97.57	58.32	-1698.83	-97.76	99.68	-3720.46	-169.35	1346.53	0.00	0.00	0.00	-3483.69	-246.18	1697.34	-3674.91	-212.66	1763.29	-3592.38	54.57	1688.80	-3583.58	-46.00	1704.73	-141.81	1273.11	73.18	404.40	1041.99	73.72	85.10
1.15000	-3352.97	51.51	-4.62	-3684.84	-161.12	34.99	-3566.00	0.51	2.18	-3523.09	-6.92	45.03	-3742.93	-267.54	1.21	-3747.54	-236.39	23.23	-1692.11	-97.57	58.32	-1698.83	-97.76	99.68	-3720.46	-169.35	1346.53	0.00	0.00	0.00	-3483.69	-246.18	1697.34	-3674.91	-212.66	1763.29	-3588.95	53.47	1688.43	-3593.27	-46.42	1705.80	-142.83	1271.63	73.30	404.57	1041.78	73.96	80.45
1.16000	-3352.97	51.51	-4.62	-3684.84	-161.12	34.99	-3575.20	0.52	0.82	-3514.77	-7.04	46.93	-3742.93	-267.54	1.21	-3747.54	-236.39	23.23	-1692.11	-97.57	58.32	-1698.83	-97.76	99.68	-3720.46	-169.35	1346.53	0.00	0.00	0.00	-3483.69	-246.18	1697.34	-3674.91	-212.66	1763.29	-3590.46	52.45	1688.69	-3602.50	-49.29	1707.16	-140.43	1268.71	74.71	404.31	1042.02	73.77	83.18
1.17000	-3352.97	51.51	-4.62	-3684.84	-161.12	34.99	-3563.97	1.67	3.10	-3531.64	-8.10	44.68	-3742.93	-267.54	1.21	-3747.54	-236.39	23.23	-1692.11	-97.57	58.32	-1698.83	-97.76	99.68	-3720.46	-169.35	1346.53	0.00	0.00	0.00	-3483.69	-246.18	1697.34	-3674.91	-212.66	1763.29	-3602.45	52.05	1689.25	-3589.38	-49.66	1705.57	-143.14	1273.33	73.00	404.06	1041.96	73.73	82.04
1.18000	-3352.97	51.51	-4.62	-3684.84	-161.12	34.99	-3574.84	0.72	1.03	-3515.21	-7.13	46.82	-3742.93	-267.54	1.21	-3747.54	-236.39	23.23	-1692.11	-97.57	58.32	-1698.83	-97.76	99.68	-3720.46	-169.35	1346.53	0.00	0.00	0.00	-3483.69	-246.18	1697.34	-3674.91	-212.66	1763.29	-3594.33	51.96	1688.99	-3568.78	-50.04	1704.23	-142.51	1274.35	72.65	404.07	1041.59	73.87	84.99
1.19000	-3352.97	51.51	-4.62	-3684.84	-161.12	34.99	-3582.01	0.67	-0.13	-3509.49	-6.74	47.98	-3742.93	-267.54	1.21	-3747.54	-236.39	23.23	-1692.11	-97.57	58.32	-1698.83	-97.76	99.68	-3720.46	-169.35	1346.53	0.00	0.00	0.00	-3483.69	-246.18	1697.34	-3674.91	-212.66	1763.29	-3584.38	51.13	1688.84	-3570.57	-50.98	1703.76	-141.27	1272.88	73.46	403.85	1041.96	73.71	82.72
1.20000	-3352.97	51.51	-4.62	-3684.84	-161.12	34.99	-3570.95	1.16	1.42	-3519.64	-7.64	45.95	-3742.93	-267.54	1.21	-3747.54	-236.39	23.23	-1692.11	-97.57	58.32	-1698.83	-97.76	99.68	-3720.46	-169.35	1346.53	0.00	0.00	0.00	-3483.69	-246.18	1697.34	-3674.91	-212.66	1763.29	-3613.86	50.07	1690.20	-3580.73	-53.74	1707.07	-140.97	1273.17	73.46	403.70	1042.10	73.71	82.25
1.21000	-3352.97	51.51	-4.62	-3684.84	-161.12	34.99	-3572.63	0.67	0.95	-3519.58	-8.02	45.76	-3742.93	-267.54	1.21	-3747.54	-236.39	23.23	-1692.11	-97.57	58.32	-1698.83	-97.76	99.68	-3720.46	-169.35	1346.53	0.00	0.00	0.00	-3483.69	-246.18	1697.34	-3674.91	-212.66	1763.29	-3602.25	49.52	1689.16	-3575.01	-53.68	1705.64	-143.25	1269.70	74.50	403.82	1041.86	73.84	83.76
1.22000	-3352.97	51.51	-4.62	-3684.84	-161.12	34.99	-3571.59	1.64	1.56	-3508.85	-8.22	47.27	-3742.93	-267.54	1.21	-3747.54	-236.39	23.23	-1692.11	-97.57	58.32	-1698.83	-97.76	99.68	-3720.46	-169.35	1346.53	0.00	0.00	0.00	-3483.69	-246.18	1697.34	-3674.91	-212.66	1763.29	-3582.14	47.87	1688.05	-3584.26	-54.43	1705.14	-141.63	1271.42	73.93	403.84	1042.04	73.76	81.99
1.23000	-3352.97	51.51	-4.62	-3684.84	-161.12	34.99	-3561.53	1.50	2.58	-3533.82	-8.07	43.43	-3742.93	-267.54	1.21	-3747.54	-236.39	23.23	-1692.11	-97.57	58.32	-1698.83	-97.76	99.68	-3720.46	-169.35	1346.53	0.00	0.00	0.00	-3483.69	-246.18	1697.34	-3674.91	-212.66	1763.29	-3586.14	46.86	1688.27	-3549.63	-52.24	1703.19	-143.11	1274.17	72.76	403.09	1042.22	73.48	84.47
1.24000	-3352.97	51.51	-4.62	-3684.84	-161.12	34.99	-3571.23	1.36	1.61	-3521.47	-7.45	45.34	-3742.93	-267.54	1.21	-3747.54	-236.39	23.23	-1692.11	-97.57	58.32	-1698.83	-97.76	99.68	-3720.46	-169.35	1346.53	0.00	0.00	0.00	-3483.69	-246.18	1697.34	-3674.91	-212.66	1763.29	-3585.06	46.67	1688.42	-3571.25	-55.91	1704.43	-144.53	1273.98	72.28	403.65	1042.44	73.62	82.80
1.25000	-3352.97	51.51	-4.62	-3684.84	-161.12	34.99	-3578.33	1.64	1.15	-3527.01	-7.73	44.56	-3742.93	-267.54	1.21	-3747.54	-236.39	23.23	-1692.11	-97.57	58.32	-1698.83	-97.76	99.68	-3720.46	-169.35	1346.53	0.00	0.00	0.00	-3483.69	-246.18	1697.34	-3674.91	-212.66	1763.29	-3570.98	46.12	1687.17	-3592.50	-57.21	1705.93	-145.01	1273.70	72.17	404.44	1042.08	73.90	84.01
1.26000	-3352.97	51.51	-4.62	-3684.84	-161.12	34.99	-3573.41	0.80	1.25	-3519.55	-7.73	45.85	-3742.93	-267.54	1.21	-3747.54	-236.39	23.23	-1692.11	-97.57	58.32	-1698.83	-97.76	99.68	-3720.46	-169.35	1346.53	0.00	0.00	0.00	-3483.69	-246.18	1697.34	-3674.91	-212.66	1763.29	-3579.04	44.74	1688.46	-3588.61	-58.79	1704.89	-143.05	1274.80	72.31	404.17	1042.04	73.82	86.43
1.27000	-3352.97	51.51	-4.62	-3684.84	-161.12	34.99	-3572.19	0.56	1.09	-3519.58	-8.06	44.82	-3742.93	-267.54	1.21	-3747.54	-236.39	23.23	-1692.11	-97.57	58.32	-1698.83	-97.76	99.68	-3720.46	-169.35	1346.53	0.00	0.00	0.00	-3483.69	-246.18	1697.34	-3674.91	-212.66	1763.29	-3572.89	43.80	1687.77	-3586.41	-60.24	1704.54	-138.87	1273.82	73.45	404.30	1041.88	73.82	84.31
1.28000	-3352.97	51.51	-4.62	-3684.84	-161.12	34.99	-3559.11	0.90	3.46	-3517.29	-7.25	46.18	-3742.93	-267.54	1.21	-3747.54	-236.39	23.23	-1692.11	-97.57	58.32	-1698.83	-97.76	99.68	-3720.46	-169.35	1346.53	0.00	0.00	0.00	-3483.69	-246.18	1697.34	-3674.91	-212.66	1763.29	-3579.20	43.24	1687.75	-3587.29	-59.92	1704.58	-139.44	1272.92	73.74	404.40	1041.87	73.96	82.19
1.29000	-3352.97	51.51	-4.62	-3684.84	-161.12	34.99	-3570.39	0.93	1.61	-3520.73	-7.41	45.67	-3742.93	-267.54	1.21	-3747.54	-236.39	23.23	-1692.11	-97.57	58.32	-1698.83	-97.76	99.68	-3720.46	-169.35	1346.53	0.00	0.00	0.00	-3483.69	-246.18	1697.34	-3674.91	-212.66	1763.29	-3578.58	41.48	1687.52	-3594.23	-62.26	1704.66	-143.69	1274.49	72.31	404.79	1041.67	74.10	83.56
1.30000	-3352.97	51.51	-4.62	-3684.84	-161.12	34.99	-3569.17	1.01	2.07	-3510.52	-6.84	46.64	-3742.93	-267.54	1.21	-3747.54	-236.39	23.23	-1692.11	-97.57	58.32	-1698.83	-97.76	99.68	-3720.46	-169.35	1346.53	0.00	0.00	0.00	-3483.69	-246.18	1697.34	-3674.91	-212.66	1763.29	-3581.85	40.58	1688.16	-3581.01	-63.48	1703.62	-143.16	1273.00	72.84	404.50	1041.99	73.87	82.27
1.31000	-3352.97	51.51	-4.62	-3684.84	-161.12	34.99	-3573.02	0.97	1.45	-3538.64	-7.52	42.63	-3742.93	-267.54	1.21	-3747.54	-236.39	23.23	-1692.11	-97.57	58.32	-1698.83	-97.76	99.68	-3720.46	-169.35	1346.53	0.00	0.00	0.00	-3483.69	-246.18	1697.34	-3674.91	-212.66	1763.29	-3582.88	39.48	1688.37	-3578.91	-63.76	1703.75	-141.80	1273.74	72.97	404.24	1042.31	73.64	81.91
1.32000	-3352.97	51.51	-4.62	-3684.84	-161.12	34.99	-3570.91	0.59	1.55	-3503.65	-6.88	48.05	-3742.93	-267.54	1.21	-3747.54	-236.39	23.23	-1692.11	-97.57	58.32	-1698.83	-97.76	99.68	-3720.46	-169.35	1346.53	0.00	0.00	0.00	-3483.69	-246.18	1697.34	-3674.91	-212.66	1763.29	-3563.40	38.30	1687.35	-3553.94	-64.80	1702.70	-143.05	1273.31	72.89	404.62	1042.12	73.90	82.37
1.33000	-3352.97	51.51	-4.62	-3684.84	-161.12	34.99	-3576.25	2.14	0.71	-3525.82	-7.87	44.28	-3742.93	-267.54	1.21	-3747.54	-236.39	23.23	-1692.11	-97.57	58.32	-1698.83	-97.76	99.68	-3720.46	-169.35	1346.53	0.00	0.00	0.00	-3483.69	-246.18	1697.34	-3674.91	-212.66	1763.29	-3575.33	36.39	1687.94	-3583.47	-65.09	1703.18	-141.35	1272.20	73.64	404.20	1042.00	73.78	83.72
1.34000	-3352.97	51.51	-4.62	-3684.84	-161.12	34.99	-3584.51	1.62	-0.17	-3524.23	-7.40	44.76	-3742.93	-267.54	1.21	-3747.54	-236.39	23.23	-1692.11	-97.57	58.32	-1698.83	-97.76	99.68	-3720.46	-169.35	1346.53	0.00	0.00	0.00	-3483.69	-246.18	1697.34	-3674.91	-212.66	1763.29	-3596.02	34.79	1688.64	-3583.98	-66.90	1704.56	-142.53	1272.99	73.10	403.80	1042.07	73.78	82.76
1.35000	-3352.97	51.51	-4.62	-3684.84	-161.12	34.99	-3577.72	0.84	0.80	-3514.03	-7.35	46.08	-3742.93	-267.54	1.21	-3747.54	-236.39	23.23	-1692.11	-97.57	58.32	-1698.83	-97.76	99.68	-3720.46	-169.35	1346.53	0.00	0.00	0.00	-3483.69	-246.18	1697.34	-3674.91	-212.66	1763.29	-3577.70	34.15	1687.94	-3588.38	-69.14	1704.70	-145.50	1274.40	72.04	403.90	1041.82	73.79	85.38
1.36000	-3352.97	51.51	-4.62	-3684.84	-161.12	34.99	-3570.82	1.79	2.08	-3526.85	-8.17	44.40	-3742.93	-267.54	1.21	-3747.54	-236.39	23.23	-1692.11	-97.57	58.32	-1698.83	-97.76	99.68	-3720.46	-169.35	1346.53	0.00	0.00	0.00	-3483.69	-246.18	1697.34	-3674.91	-212.66	1763.29	-3575.04	33.12	1688.40	-3570.91	-70.55	1702.34	-145.87	1275.11	71.82	404.26	1041.69	73.97	86.16
1.37000	-3352.97	51.51	-4.62	-3684.84	-161.12	34.99	-3583.80	0.91	-0.54	-3504.88	-7.46	47.52	-3742.93	-267.54	1.21	-3747.54	-236.39	23.23	-1692.11	-97.57	58.32	-1698.83	-97.76	99.68	-3720.46	-169.35	1346.53	0.00	0.00	0.00	-3483.69	-246.18	1697.34	-3674.91	-212.66	1763.29	-3578.41	31.20	1688.06	-3588.63	-71.26	1703.11	-146.27	1275.21	71.90	404.56	1041.78	73.94	84.74
1.38000	-3352.97	51.51	-4.62	-3684.84	-161.12	34.99	-3576.09	1.29	1.12	-3514.58	-7.49	45.03	-3742.93	-267.54	1.21	-3747.54	-236.39	23.23	-1692.11	-97.57	58.32	-1698.83	-97.76	99.68	-3720.46	-169.35	1346.53	0.00	0.00	0.00	-3483.69	-246.18	1697.34	-3674.91	-212.66	1763.29	-3579.43	30.47	1687.42	-3607.42	-74.18	1702.43	-145.93	1274.47	72.10	403.52	1041.92	73.68	81.05
1.39000	-3352.97	51.51	-4.62	-3684.84	-161.12	34.99	-3566.10	1.33	3.38	-3521.16	-7.62	45.00	-3742.93	-267.54	1.21	-3747.54	-236.39	23.23	-1692.11	-97.57	58.32	-1698.83	-97.76	99.68	-3720.46	-169.35	1346.53	0.00	0.00	0.00	-3483.69	-246.18	1697.34	-3674.91	-212.66	1763.29	-3576.51	29.54	1687.96	-3567.49	-75.52	1701.23	-143.01	1273.68	72.97	403.44	1041.99	73.63	80.77
1.40000	-3352.97	51.51	-4.62	-3684.84	-161.12	34.99	-3565.71	1.20	2.72	-3519.85	-7.29	45.19	-3742.93	-267.54	1.21	-3747.54	-236.39	23.23	-1692.11	-97.57	58.32	-1698.83	-97.76	99.68	-3720.46	-169.35	1346.53	0.00	0.00	0.00	-3483.69	-246.18	1697.34	-3674.91	-212.66	1763.29	-3560.33	29.21	1687.70	-3588.35	-76.06	1701.87	-139.85	1272.09	73.95	404.00	1042.10	73.78	84.28
1.41000	-3352.97	51.51	-4.62	-3684.84	-161.12	34.99	-3575.92	1.19	1.71	-3512.88	-7.35	46.18	-3742.93	-267.54	1.21	-3747.54	-236.39	23.23	-1692.11	-97.57	58.32	-1698.83	-97.76	99.68	-3720.46	-169.35	1346.53	0.00	0.00	0.00	-3483.69	-246.18	1697.34	-3674.91	-212.66	1763.29	-3578.08	27.11	1688.06	-3591.71	-76.77	1702.23	-138.62	1271.42	74.28	403.85	1041.85	73.87	83.53
1.42000	-3352.97	51.51	-4.62	-3684.84	-161.12	34.99	-3575.96	0.63	0.62	-3520.69	-7.66	45.01	-3742.93	-267.54	1.21	-3747.54	-236.39	23.23	-1692.11	-97.57	58.32	-1698.83	-97.76	99.68	-3720.46	-169.35	1346.53	0.00	0.00	0.00	-3483.69	-246.18	1697.34	-3674.91	-212.66	1763.29	-3567.29	26.21	1687.50	-3623.14	-79.33	1702.87	-140.94	1273.19	73.42	404.32	1042.00	73.95	85.09
1.43000	-3352.97	51.51	-4.62	-3684.84	-161.12	34.99	-3565.54	0.15	3.00	-3527.53	-7.89	43.88	-3742.93	-267.54	1.21	-3747.54	-236.39	23.23	-1692.11	-97.57	58.32	-1698.83	-97.76	99.68	-3720.46	-169.35	1346.53	0.00	0.00	0.00	-3483.69	-246.18	1697.34	-3674.91	-212.66	1763.29	-3568.29	24.56	1688.03	-3596.21	-80.80	1702.34	-142.02	1273.51	73.13	404.14	1042.03	73.92	87.11
1.44000	-3352.97	51.51	-4.62	-3684.84	-161.12	34.99	-3584.16	0.34	-0.32	-3523.34	-8.02	44.85	-3742.93	-267.54	1.21	-3747.54	-236.39	23.23	-1692.11	-97.57	58.32	-1698.83	-97.76	99.68	-3720.46	-169.35	1346.53	0.00	0.00	0.00	-3483.69	-246.18	1697.34	-3674.91	-212.66	1763.29	-3570.71	23.17	1688.22	-3593.21	-80.91	1700.90	-140.62	1273.15	73.48	404.00	1042.22	73.75	86.90
1.45000	-3352.97	51.51	-4.62	-3684.84	-161.12	34.99	-3561.71	1.66	3.79	-3532.35	-9.04	42.85	-3742.93	-267.54	1.21	-3747.54	-236.39	23.23	-1692.11	-97.57	58.32	-1698.83	-97.76	99.68	-3720.46	-169.35	1346.53	0.00	0.00	0.00	-3483.69	-246.18	1697.34	-3674.91	-212.66	1763.29	-3576.90	22.05	1688.13	-3584.25	-82.46	1700.18	-143.65	1270.65	73.83	404.24	1042.21	73.70	85.04
1.46000	-3352.97	51.51	-4.62	-3684.84	-161.12	34.99	-3572.09	0.88	2.21	-3525.10	-8.40	43.48	-3742.93	-267.54	1.21	-3747.54	-236.39	23.23	-1692.11	-97.57	58.32	-1698.83	-97.76	99.68	-3720.46	-169.35	1346.53	0.00	0.00	0.00	-3483.69	-246.18	1697.34	-3674.91	-212.66	1763.29	-3564.74	20.87	1687.76	-3598.87	-83.34	1700.14	-141.52	1272.33	73.31	404.35	1042.05	73.80	85.94
1.47000	-3352.97	51.51	-4.62	-3684.84	-161.12	34.99	-3586.44	0.47	-0.12	-3521.49	-8.16	44.19	-3742.93	-267.54	1.21	-3747.54	-236.39	23.23	-1692.11	-97.57	58.32	-1698.83	-97.76	99.68	-3720.46	-169.35	1346.53	0.00	0.00	0.00	-3483.69	-246.18	1697.34	-3674.91	-212.66	1763.29	-3561.20	19.76	1687.63	-3594.04	-84.15	1699.07	-144.56	1273.75	72.41	404.10	1041.96	73.74	85.59
1.48000	-3352.97	51.51	-4.62	-3684.84	-161.12	34.99	-3573.99	1.26	1.26	-3519.12	-8.42	44.39	-3742.93	-267.54	1.21	-3747.54	-236.39	23.23	-1692.11	-97.57	58.32	-1698.83	-97.76	99.68	-3720.46	-169.35	1346.53	0.00	0.00	0.00	-3483.69	-246.18	1697.34	-3674.91	-212.66	1763.29	-3560.58	18.22	1687.77	-3568.85	-85.98	1698.00	-144.70	1274.42	72.25	404.07	1041.98	73.74	83.66
1.49000	-3352.97	51.51	-4.62	-3684.84	-161.12	34.99	-3562.76	1.25	3.19	-3514.92	-8.61	45.22	-3742.93	-267.54	1.21	-3747.54	-236.39	23.23	-1692.11	-97.57	58.32	-1698.83	-97.76	99.68	-3720.46	-169.35	1346.53	0.00	0.00	0.00	-3483.69	-246.18	1697.34	-3674.91	-212.66	1763.29	-3571.11	16.78	1688.11	-3564.12	-86.64	1697.51	-140.34	1269.98	74.92	403.91	1042.27	73.69	81.31
1.50000	-3352.97	51.51	-4.62	-3684.84	-161.12	34.99	-3561.62	1.57	3.91	-3518.16	-9.00	44.58	-3742.93	-267.54	1.21	-3747.54	-236.39	23.23	-1692.11	-97.57	58.32	-1698.83	-97.76	99.68	-3720.46	-169.35	1346.53	0.00	0.00	0.00	-3483.69	-246.18	1697.34	-3674.91	-212.66	1763.29	-3570.67	15.96	1688.45	-3600.38	-88.83	1699.35	-141.38	1272.25	73.60	404.19	1042.27	73.78	80.75
1.51000	-3352.97	51.51	-4.62	-3684.84	-161.12	34.99	-3582.21	0.81	0.31	-3544.94	-9.47	41.37	-3742.93	-267.54	1.21	-3747.54	-236.39	23.23	-1692.11	-97.57	58.32	-1698.83	-97.76	99.68	-3720.46	-169.35	1346.53	0.00	0.00	0.00	-3483.69	-246.18	1697.34	-3674.91	-212.66	1763.29	-3564.81	15.09	1687.90	-3614.03	-91.48	1699.56	-141.49	1273.56	73.06	404.14	1041.92	73.73	81.52
1.52000	-3352.97	51.51	-4.62	-3684.84	-161.12	34.99	-3587.08	1.07	-0.07	-3511.55	-8.95	45.73	-3742.93	-267.54	1.21	-3747.54	-236.39	23.23	-1692.11	-97.57	58.32	-1698.83	-97.76	99.68	-3720.46	-169.35	1346.53	0.00	0.00	0.00	-3483.69	-246.18	1697.34	-3674.91	-212.66	1763.29	-3552.46	14.81	1687.16	-3628.30	-92.43	1699.35	-142.74	1273.78	72.82	404.04	1041.84	73.81	83.15
1.53000	-3352.97	51.51	-4.62	-3684.84	-161.12	34.99	-3589.14	0.40	-0.53	-3515.17	-8.89	44.86	-3742.93	-267.54	1.21	-3747.54	-236.39	23.23	-1692.11	-97.57	58.32	-1698.83	-97.76	99.68	-3720.46	-169.35	1346.53	0.00	0.00	0.00	-3483.69	-246.18	1697.34	-3674.91	-212.66	1763.29	-3556.18	13.41	1687.99	-3580.72	-93.29	1695.91	-143.24	1274.34	72.65	403.99	1041.81	73.80	85.70
1.54000	-3352.97	51.51	-4.62	-3684.84	-161.12	34.99	-3577.38	0.58	1.22	-3520.93	-8.58	44.61	-3742.93	-267.54	1.21	-3747.54	-236.39	23.23	-1692.11	-97.57	58.32	-1698.83	-97.76	99.68	-3720.46	-169.35	1346.53	0.00	0.00	0.00	-3483.69	-246.18	1697.34	-3674.91	-212.66	1763.29	-3563.26	11.43	1688.65	-3586.76	-92.62	1696.18	-144.02	1274.27	72.54	403.53	1042.34	73.52	86.91
1.55000	-3352.97	51.51	-4.62	-3684.84	-161.12	34.99	-3578.35	0.89	0.96	-3523.94	-8.66	43.45	-3742.93	-267.54	1.21	-3747.54	-236.39	23.23	-1692.11	-97.57	58.32	-1698.83	-97.76	99.68	-3720.46	-169.35	1346.53	0.00	0.00	0.00	-3483.69	-246.18	1697.34	-3674.91	-212.66	1763.29	-3574.85	10.39	1689.26	-3613.20	-94.75	1698.80	-143.75	1273.81	72.68	404.22	1042.06	73.83	85.88
1.56000	-3352.97	51.51	-4.62	-3684.84	-161.12	34.99	-3556.83	0.67	3.88	-3518.31	-8.90	44.81	-3742.93	-267.54	1.21	-3747.54	-236.39	23.23	-1692.11	-97.57	58.32	-1698.83	-97.76	99.68	-3720.46	-169.35	1346.53	0.00	0.00	0.00	-3483.69	-246.18	1697.34	-3674.91	-212.66	1763.29	-3565.40	9.55	1687.95	-3549.97	-95.66	1694.13	-144.48	1273.70	72.55	403.61	1042.20	73.60	84.99
1.57000	-3352.97	51.51	-4.62	-3684.84	-161.12	34.99	-3569.72	0.63	2.87	-3526.08	-9.23	43.57	-3742.93	-267.54	1.21	-3747.54	-236.39	23.23	-1692.11	-97.57	58.32	-1698.83	-97.76	99.68	-3720.46	-169.35	1346.53	0.00	0.00	0.00	-3483.69	-246.18	1697.34	-3674.91	-212.66	1763.29	-3567.51	8.90	1688.53	-3591.41	-99.02	1695.23	-144.55	1273.98	72.46	403.66	1042.43	73.43	85.24
1.58000	-3352.97	51.51	-4.62	-3684.84	-161.12	34.99	-3570.72	1.65	2.47	-3527.13	-8.65	42.98	-3742.93	-267.54	1.21	-3747.54	-236.39	23.23	-1692.11	-97.57	58.32	-1698.83	-97.76	99.68	-3720.46	-169.35	1346.53	0.00	0.00	0.00	-3483.69	-246.18	1697.34	-3674.91	-212.66	1763.29	-3568.74	7.70	1689.02	-3616.81	-98.33	1695.22	-144.59	1273.98	72.65	404.23	1042.07	73.67	85.12
1.59000	-3352.97	51.51	-4.62	-3684.84	-161.12	34.99	-3590.43	0.84	-1.30	-3518.69	-9.10	44.38	-3742.93	-267.54	1.21	-3747.54	-236.39	23.23	-1692.11	-97.57	58.32	-1698.83	-97.76	99.68	-3720.46	-169.35	1346.53	0.00	0.00	0.00	-3483.69	-246.18	1697.34	-3674.91	-212.66	1763.29	-3579.01	6.13	1689.15	-3614.27	-99.13	1694.20	-143.54	1275.29	72.34	404.11	1041.96	73.81	84.13
1.60000	-3352.97	51.51	-4.62	-3684.84	-161.12	34.99	-3586.81	0.10	-0.41	-3528.77	-8.88	42.77	-3742.93	-267.54	1.21	-3747.54	-236.39	23.23	-1692.11	-97.57	58.32	-1698.83	-97.76	99.68	-3720.46	-169.35	1346.53	0.00	0.00	0.00	-3483.69	-246.18	1697.34	-3674.91	-212.66	1763.29	-3580.02	5.83	1689.24	-3596.88	-99.30	1693.99	-146.61	1275.70	71.51	404.35	1041.88	73.78	83.43
1.61000	-3352.97	51.51	-4.62	-3684.84	-161.12	34.99	-3561.98	1.27	3.83	-3519.80	-9.65	43.99	-3742.93	-267.54	1.21	-3747.54	-236.39	23.23	-1692.11	-97.57	58.32	-1698.83	-97.76	99.68	-3720.46	-169.35	1346.53	0.00	0.00	0.00	-3483.69	-246.18	1697.34	-3674.91	-212.66	1763.29	-3570.41	3.89	1688.52	-3579.79	-100.92	1692.92	-145.00	1273.60	72.52	403.92	1042.05	73.69	81.24
1.62000	-3352.97	51.51	-4.62	-3684.84	-161.12	34.99	-3563.34	1.30	2.66	-3517.48	-9.23	44.48	-3742.93	-267.54	1.21	-3747.54	-236.39	23.23	-1692.11	-97.57	58.32	-1698.83	-97.76	99.68	-3720.46	-169.35	1346.53	0.00	0.00	0.00	-3483.69	-246.18	1697.34	-3674.91	-212.66	1763.29	-3574.46	3.58	1689.02	-3582.10	-101.11	1692.85	-144.62	1274.10	72.50	404.08	1042.08	73.79	82.03
1.63000	-3352.97	51.51	-4.62	-3684.84	-161.12	34.99	-3566.07	0.63	2.18	-3508.39	-9.57	45.66	-3742.93	-267.54	1.21	-3747.54	-236.39	23.23	-1692.11	-97.57	58.32	-1698.83	-97.76	99.68	-3720.46	-169.35	1346.53	0.00	0.00	0.00	-3483.69	-246.18	1697.34	-3674.91	-212.66	1763.29	-3562.82	2.91	1688.59	-3584.19	-101.43	1692.20	-142.83	1274.36	72.78	403.55	1041.99	73.66	83.07
1.64000	-3352.97	51.51	-4.62	-3684.84	-161.12	34.99	-3586.88	0.09	-0.72	-3530.90	-9.80	42.10	-3742.93	-267.54	1.21	-3747.54	-236.39	23.23	-1692.11	-97.57	58.32	-1698.83	-97.76	99.68	-3720.46	-169.35	1346.53	0.00	0.00	0.00	-3483.69	-246.18	1697.34	-3674.91	-212.66	1763.29	-3551.93	2.59	1688.32	-3570.43	-101.76	1691.21	-143.03	1273.43	72.84	404.41	1042.13	73.76	82.19
1.65000	-3352.97	51.51	-4.62	-3684.84	-161.12	34.99	-3579.43	0.91	0.16	-3521.23	-9.35	43.71	-3742.93	-267.54	1.21	-3747.54	-236.39	23.23	-1692.11	-97.57	58.32	-1698.83	-97.76	99.68	-3720.46	-169.35	1346.53	0.00	0.00	0.00	-3483.69	-246.18	1697.34	-3674.91	-212.66	1763.29	-3560.11	1.19	1688.35	-3590.00	-104.68	1691.01	-141.97	1273.61	72.95	404.50	1041.72	73.90	81.11
1.66000	-3352.97	51.51	-4.62	-3684.84	-161.12	34.99	-3578.07	0.86	0.25	-3520.15	-9.55	43.74	-3742.93	-267.54	1.21	-3747.54	-236.39	23.23	-1692.11	-97.57	58.32	-1698.83	-97.76	99.68	-3720.46	-169.35	1346.53	0.00	0.00	0.00	-3483.69	-246.18	1697.34	-3674.91	-212.66	1763.29	-3563.39	0.27	1689.47	-3593.83	-104.94	1691.11	-142.41	1273.03	73.08	404.02	1041.76	73.87	84.36
1.67000	-3352.97	51.51	-4.62	-3684.84	-161.12	34.99	-3578.59	1.16	0.63	-3524.88	-9.86	42.14	-3742.93	-267.54	1.21	-3747.54	-236.39	23.23	-1692.11	-97.57	58.32	-1698.83	-97.76	99.68	-3720.46	-169.35	1346.53	0.00	0.00	0.00	-3483.69	-246.18	1697.34	-3674.91	-212.66	1763.29	-3555.53	0.04	1689.08	-3561.51	-105.32	1689.57	-148.12	1271.37	72.55	404.38	1042.04	73.85	85.61
1.68000	-3352.97	51.51	-4.62	-3684.84	-161.12	34.99	-3570.09	1.05	1.79	-3535.26	-10.14	40.17	-3742.93	-267.54	1.21	-3747.54	-236.39	23.23	-1692.11	-97.57	58.32	-1698.83	-97.76	99.68	-3720.46	-169.35	1346.53	0.00	0.00	0.00	-3483.69	-246.18	1697.34	-3674.91	-212.66	1763.29	-3564.67	-0.73	1689.45	-3554.59	-107.09	1688.99	-142.91	1272.79	73.21	403.92	1042.17	73.72	82.74
1.69000	-3352.97	51.51	-4.62	-3684.84	-161.12	34.99	-3564.78	0.64	3.26	-3527.27	-10.35	42.15	-3742.93	-267.54	1.21	-3747.54	-236.39	23.23	-1692.11	-97.57	58.32	-1698.83	-97.76	99.68	-3720.46	-169.35	1346.53	0.00	0.00	0.00	-3483.69	-246.18	1697.34	-3674.91	-212.66	1763.29	-3556.14	-1.46	1689.20	-3526.16	-105.44	1687.18	-141.75	1272.97	73.38	403.82	1042.12	73.68	82.43
1.70000	-3352.97	51.51	-4.62	-3684.84	-161.12	34.99	-3575.22	0.21	0.72	-3524.16	-9.89	42.64	-3742.93	-267.54	1.21	-3747.54	-236.39	23.23	-1692.11	-97.57	58.32	-1698.83	-97.76	99.68	-3720.46	-169.35	1346.53	0.00	0.00	0.00	-3483.69	-246.18	1697.34	-3674.91	-212.66	1763.29	-3555.91	-3.05	1689.07	-3550.45	-106.10	1687.13	-141.52	1273.39	73.18	404.04	1042.05	73.69	82.47
1.71000	-3352.97	51.51	-4.62	-3684.84	-161.12	34.99	-3575.66	0.74	0.25	-3536.52	-11.42	40.15	-3742.93	-267.54	1.21	-3747.54	-236.39	23.23	-1692.11	-97.57	58.32	-1698.83	-97.76	99.68	-3720.46	-169.35	1346.53	0.00	0.00	0.00	-3483.69	-246.18	1697.34	-3674.91	-212.66	1763.29	-3552.36	-3.59	1688.93	-3563.03	-108.09	1687.34	-147.17	1270.94	72.78	404.01	1042.16	73.70	84.86
1.72000	-3352.97	51.51	-4.62	-3684.84	-161.12	34.99	-3568.18	-0.26	1.77	-3511.60	-10.74	44.70	-3742.93	-267.54	1.21	-3747.54	-236.39	23.23	-1692.11	-97.57	58.32	-1698.83	-97.76	99.68	-3720.46	-169.35	1346.53	0.00	0.00	0.00	-3483.69	-246.18	1697.34	-3674.91	-212.66	1763.29	-3562.17	-4.46	1689.74	-3562.66	-108.34	1686.46	-143.75	1272.79	72.90	404.10	1042.18	73.66	84.67
1.73000	-3352.97	51.51	-4.62	-3684.84	-161.12	34.99	-3573.19	0.34	1.32	-3512.81	-10.42	43.52	-3742.93	-267.54	1.21	-3747.54	-236.39	23.23	-1692.11	-97.57	58.32	-1698.83	-97.76	99.68	-3720.46	-169.35	1346.53	0.00	0.00	0.00	-3483.69	-246.18	1697.34	-3674.91	-212.66	1763.29	-3565.30	-5.22	1690.28	-3558.07	-107.42	1686.79	-143.97	1274.13	72.41	403.89	1042.30	73.58	84.25
1.74000	-3352.97	51.51	-4.62	-3684.84	-161.12	34.99	-3574.89	-0.22	0.68	-3513.97	-11.14	43.04	-3742.93	-267.54	1.21	-3747.54	-236.39	23.23	-1692.11	-97.57	58.32	-1698.83	-97.76	99.68	-3720.46	-169.35	1346.53	0.00	0.00	0.00	-3483.69	-246.18	1697.34	-3674.91	-212.66	1763.29	-3544.09	-5.00	1689.46	-3582.43	-111.18	1688.43	-142.04	1274.32	72.77	403.89	1042.01	73.67	83.79
1.75000	-3352.97	51.51	-4.62	-3684.84	-161.12	34.99	-3572.32	0.25	1.56	-3518.24	-10.19	42.84	-3742.93	-267.54	1.21	-3747.54	-236.39	23.23	-1692.11	-97.57	58.32	-1698.83	-97.76	99.68	-3720.46	-169.35	1346.53	0.00	0.00	0.00	-3483.69	-246.18	1697.34	-3674.91	-212.66	1763.29	-3547.06	-5.71	1689.95	-3557.85	-111.55	1687.10	-141.79	1273.59	73.19	404.09	1041.95	73.81	80.57
1.76000	-3352.97	51.51	-4.62	-3684.84	-161.12	34.99	-3563.24	1.25	2.99	-3526.17	-11.51	41.45	-3742.93	-267.54	1.21	-3747.54	-236.39	23.23	-1692.11	-97.57	58.32	-1698.83	-97.76	99.68	-3720.46	-169.35	1346.53	0.00	0.00	0.00	-3483.69	-246.18	1697.34	-3674.91	-212.66	1763.29	-3560.41	-5.97	1690.69	-3559.12	-113.39	1686.16	-142.32	1273.20	73.36	404.46	1042.05	73.89	84.05
1.77000	-3352.97	51.51	-4.62	-3684.84	-161.12	34.99	-3560.20	0.27	3.01	-3525.21	-10.26	41.86	-3742.93	-267.54	1.21	-3747.54	-236.39	23.23	-1692.11	-97.57	58.32	-1698.83	-97.76	99.68	-3720.46	-169.35	1346.53	0.00	0.00	0.00	-3483.69	-246.18	1697.34	-3674.91	-212.66	1763.29	-3569.36	-6.82	1691.02	-3558.58	-112.92	1686.69	-141.79	1273.03	73.40	404.30	1041.97	73.81	84.94
1.78000	-3352.97	51.51	-4.62	-3684.84	-161.12	34.99	-3578.13	0.76	0.59	-3513.16	-10.26	43.12	-3742.93	-267.54	1.21	-3747.54	-236.39	23.23	-1692.11	-97.57	58.32	-1698.83	-97.76	99.68	-3720.46	-169.35	1346.53	0.00	0.00	0.00	-3483.69	-246.18	1697.34	-3674.91	-212.66	1763.29	-3569.64	-7.75	1691.48	-3583.19	-113.51	1686.82	-141.37	1272.72	73.35	403.99	1041.99	73.88	81.29
1.79000	-3352.97	51.51	-4.62	-3684.84	-161.12	34.99	-3583.03	0.46	-0.97	-3514.81	-10.29	42.99	-3742.93	-267.54	1.21	-3747.54	-236.39	23.23	-1692.11	-97.57	58.32	-1698.83	-97.76	99.68	-3720.46	-169.35	1346.53	0.00	0.00	0.00	-3483.69	-246.18	1697.34	-3674.91	-212.66	1763.29	-3570.39	-7.03	1691.93	-3575.35	-112.84	1686.78	-141.52	1272.88	73.36	404.13	1042.03	73.85	82.86
1.80000	-3352.97	51.51	-4.62	-3684.84	-161.12	34.99	-3599.08	0.23	-3.05	-3506.27	-10.59	44.10	-3742.93	-267.54	1.21	-3747.54	-236.39	23.23	-1692.11	-97.57	58.32	-1698.83	-97.76	99.68	-3720.46	-169.35	1346.53	0.00	0.00	0.00	-3483.69	-246.18	1697.34	-3674.91	-212.66	1763.29	-3558.58	-7.47	1691.47	-3575.68	-113.12	1687.96	-143.99	1273.91	72.53	404.53	1042.36	73.76	85.14
1.81000	-3352.97	51.51	-4.62	-3684.84	-161.12	34.99	-3581.87	0.32	-0.18	-3514.25	-10.91	42.71	-3742.93	-267.54	1.21	-3747.54	-236.39	23.23	-1692.11	-97.57	58.32	-1698.83	-97.76	99.68	-3720.46	-169.35	1346.53	0.00	0.00	0.00	-3483.69	-246.18	1697.34	-3674.91	-212.66	1763.29	-3569.30	-8.02	1692.41	-3554.43	-111.13	1686.71	-144.65	1273.54	72.48	404.22	1042.40	73.62	84.43
1.82000	-3352.97	51.51	-4.62	-3684.84	-161.12	34.99	-3578.34	-0.28	0.77	-3530.51	-10.39	39.71	-3742.93	-267.54	1.21	-3747.54	-236.39	23.23	-1692.11	-97.57	58.32	-1698.83	-97.76	99.68	-3720.46	-169.35	1346.53	0.00	0.00	0.00	-3483.69	-246.18	1697.34	-3674.91	-212.66	1763.29	-3571.96	-6.55	1692.83	-3565.64	-112.61	1686.20	-145.22	1274.02	72.13	403.70	1042.24	73.70	82.30
1.83000	-3352.97	51.51	-4.62	-3684.84	-161.12	34.99	-3577.95	0.39	0.88	-3521.47	-10.81	42.24	-3742.93	-267.54	1.21	-3747.54	-236.39	23.23	-1692.11	-97.57	58.32	-1698.83	-97.76	99.68	-3720.46	-169.35	1346.53	0.00	0.00	0.00	-3483.69	-246.18	1697.34	-3674.91	-212.66	1763.29	-3553.62	-7.03	1692.39	-3563.90	-111.53	1685.64	-142.64	1273.82	72.93	404.81	1041.80	73.97	83.17
1.84000	-3352.97	51.51	-4.62	-3684.84	-161.12	34.99	-3567.64	0.62	2.13	-3517.74	-11.19	42.09	-3742.93	-267.54	1.21	-3747.54	-236.39	23.23	-1692.11	-97.57	58.32	-1698.83	-97.76	99.68	-3720.46	-169.35	1346.53	0.00	0.00	0.00	-3483.69	-246.18	1697.34	-3674.91	-212.66	1763.29	-3549.58	-6.34	1692.95	-3577.22	-111.24	1687.07	-142.35	1272.47	73.51	404.38	1042.04	73.88	84.54
1.85000	-3352.97	51.51	-4.62	-3684.84	-161.12	34.99	-3569.33	0.30	2.62	-3504.35	-11.26	44.38	-3742.93	-267.54	1.21	-3747.54	-236.39	23.23	-1692.11	-97.57	58.32	-1698.83	-97.76	99.68	-3720.46	-169.35	1346.53	0.00	0.00	0.00	-3483.69	-246.18	1697.34	-3674.91	-212.66	1763.29	-3562.96	-6.64	1693.95	-3565.21	-110.85	1686.50	-141.34	1273.77	73.12	403.46	1042.21	73.64	80.78
1.86000	-3352.97	51.51	-4.62	-3684.84	-161.12	34.99	-3576.14	0.48	1.14	-3523.33	-10.94	41.38	-3742.93	-267.54	1.21	-3747.54	-236.39	23.23	-1692.11	-97.57	58.32	-1698.83	-97.76	99.68	-3720.46	-169.35	1346.53	0.00	0.00	0.00	-3483.69	-246.18	1697.34	-3674.91	-212.66	1763.29	-3559.97	-5.48	1694.07	-3550.55	-108.68	1686.62	-140.32	1274.75	72.94	403.69	1042.29	73.66	83.16
1.87000	-3352.97	51.51	-4.62	-3684.84	-161.12	34.99	-3579.31	-0.36	0.18	-3501.84	-10.49	44.21	-3742.93	-267.54	1.21	-3747.54	-236.39	23.23	-1692.11	-97.57	58.32	-1698.83	-97.76	99.68	-3720.46	-169.35	1346.53	0.00	0.00	0.00	-3483.69	-246.18	1697.34	-3674.91	-212.66	1763.29	-3569.76	-5.14	1694.54	-3554.10	-108.32	1686.32	-141.94	1273.22	73.29	403.29	1042.12	73.52	83.10
1.88000	-3352.97	51.51	-4.62	-3684.84	-161.12	34.99	-3565.66	0.23	3.09	-3519.97	-10.39	41.63	-3742.93	-267.54	1.21	-3747.54	-236.39	23.23	-1692.11	-97.57	58.32	-1698.83	-97.76	99.68	-3720.46	-169.35	1346.53	0.00	0.00	0.00	-3483.69	-246.18	1697.34	-3674.91	-212.66	1763.29	-3574.03	-4.24	1696.33	-3562.38	-108.64	1686.91	-141.47	1273.20	73.17	403.86	1042.20	73.73	85.66
1.89000	-3352.97	51.51	-4.62	-3684.84	-161.12	34.99	-3569.48	0.18	2.23	-3523.11	-11.24	41.44	-3742.93	-267.54	1.21	-3747.54	-236.39	23.23	-1692.11	-97.57	58.32	-1698.83	-97.76	99.68	-3720.46	-169.35	1346.53	0.00	0.00	0.00	-3483.69	-246.18	1697.34	-3674.91	-212.66	1763.29	-3560.28	-2.10	1696.47	-3529.86	-105.42	1686.48	-142.70	1274.27	72.82	403.57	1042.37	73.50	81.60
1.90000	-3352.97	51.51	-4.62	-3684.84	-161.12	34.99	-3567.90	0.67	2.70	-3504.99	-10.35	43.91	-3742.93	-267.54	1.21	-3747.54	-236.39	23.23	-1692.11	-97.57	58.32	-1698.83	-97.76	99.68	-3720.46	-169.35	1346.53	0.00	0.00	0.00	-3483.69	-246.18	1697.34	-3674.91	-212.66	1763.29	-3568.17	-0.93	1698.00	-3527.01	-104.69	1686.72	-142.96	1273.72	72.78	403.33	1042.06	73.57	82.33
1.91000	-3352.97	51.51	-4.62	-3684.84	-161.12	34.99	-3577.65	1.06	1.69	-3509.68	-10.41	42.76	-3742.93	-267.54	1.21	-3747.54	-236.39	23.23	-1692.11	-97.57	58.32	-1698.83	-97.76	99.68	-3720.46	-169.35	1346.53	0.00	0.00	0.00	-3483.69	-246.18	1697.34	-3674.91	-212.66	1763.29	-3555.18	-0.13	1698.19	-3535.16	-103.51	1687.45	-142.53	1273.64	73.06	403.78	1042.10	73.65	81.44
1.92000	-3352.97	51.51	-4.62	-3684.84	-161.12	34.99	-3579.51	-0.03	0.82	-3499.41	-10.79	45.57	-3742.93	-267.54	1.21	-3747.54	-236.39	23.23	-1692.11	-97.57	58.32	-1698.83	-97.76	99.68	-3720.46	-169.35	1346.53	0.00	0.00	0.00	-3483.69	-246.18	1697.34	-3674.91	-212.66	1763.29	-3560.76	0.52	1698.30	-3526.01	-100.75	1687.66	-141.46	1272.26	73.52	404.31	1041.89	73.89	84.64
1.93000	-3352.97	51.51	-4.62	-3684.84	-161.12	34.99	-3581.74	0.57	0.35	-3535.18	-11.10	39.81	-3742.93	-267.54	1.21	-3747.54	-236.39	23.23	-1692.11	-97.57	58.32	-1698.83	-97.76	99.68	-3720.46	-169.35	1346.53	0.00	0.00	0.00	-3483.69	-246.18	1697.34	-3674.91	-212.66	1763.29	-3552.95	0.98	1698.77	-3510.49	-98.75	1686.63	-141.56	1273.19	73.22	403.96	1041.91	73.84	84.13
1.94000	-3352.97	51.51	-4.62	-3684.84	-161.12	34.99	-3581.69	-0.04	0.87	-3510.25	-11.03	42.36	-3742.93	-267.54	1.21	-3747.54	-236.39	23.23	-1692.11	-97.57	58.32	-1698.83	-97.76	99.68	-3720.46	-169.35	1346.53	0.00	0.00	0.00	-3483.69	-246.18	1697.34	-3674.91	-212.66	1763.29	-3549.89	2.15	1700.03	-3527.07	-97.99	1687.36	-143.84	1274.93	72.41	404.43	1041.75	73.95	82.22
1.95000	-3352.97	51.51	-4.62	-3684.84	-161.12	34.99	-3574.46	0.92	1.71	-3497.22	-10.68	44.60	-3742.93	-267.54	1.21	-3747.54	-236.39	23.23	-1692.11	-97.57	58.32	-1698.83	-97.76	99.68	-3720.46	-169.35	1346.53	0.00	0.00	0.00	-3483.69	-246.18	1697.34	-3674.91	-212.66	1763.29	-3604.89	1.98	1702.17	-3544.52	-94.82	1689.32	-143.86	1274.70	72.42	404.18	1041.99	73.71	82.84
1.96000	-3352.97	51.51	-4.62	-3684.84	-161.12	34.99	-3578.00	1.09	1.59	-3527.18	-10.92	40.26	-3742.93	-267.54	1.21	-3747.54	-236.39	23.23	-1692.11	-97.57	58.32	-1698.83	-97.76	99.68	-3720.46	-169.35	1346.53	0.00	0.00	0.00	-3483.69	-246.18	1697.34	-3674.91	-212.66	1763.29	-3611.49	2.67	1703.10	-3520.82	-92.66	1689.05	-143.79	1274.21	72.78	403.72	1042.21	73.54	83.67
1.97000	-3352.97	51.51	-4.62	-3684.84	-161.12	34.99	-3567.87	0.05	2.61	-3514.32	-10.21	42.46	-3742.93	-267.54	1.21	-3747.54	-236.39	23.23	-1692.11	-97.57	58.32	-1698.83	-97.76	99.68	-3720.46	-169.35	1346.53	0.00	0.00	0.00	-3483.69	-246.18	1697.34	-3674.91	-212.66	1763.29	-3620.61	3.44	1704.17	-3536.64	-91.35	1689.54	-141.86	1271.83	73.50	403.60	1042.02	73.62	82.58
1.98000	-3352.97	51.51	-4.62	-3684.84	-161.12	34.99	-3564.89	1.28	3.57	-3504.95	-10.55	43.95	-3742.93	-267.54	1.21	-3747.54	-236.39	23.23	-1692.11	-97.57	58.32	-1698.83	-97.76	99.68	-3720.46	-169.35	1346.53	0.00	0.00	0.00	-3483.69	-246.18	1697.34	-3674.91	-212.66	1763.29	-3629.63	4.20	1705.23	-3520.93	-89.97	1689.53	-143.48	1272.80	73.07	403.92	1041.91	73.75	82.90
1.99000	-3352.97	51.51	-4.62	-3684.84	-161.12	34.99	-3564.55	1.36	3.31	-3512.51	-11.20	43.28	-3742.93	-267.54	1.21	-3747.54	-236.39	23.23	-1692.11	-97.57	58.32	-1698.83	-97.76	99.68	-3720.46	-169.35	1346.53	0.00	0.00	0.00	-3483.69	-246.18	1697.34	-3674.91	-212.66	1763.29	-3638.54	4.94	1706.27	-3534.48	-87.56	1691.45	-141.77	1273.32	73.45	404.00	1041.93	73.77	82.67
2.00000	-3352.97	51.51	-4.62	-3684.84	-161.12	34.99	-3575.58	1.14	1.14	-3503.86	-11.13	44.22	-3742.93	-267.54	1.21	-3747.54	-236.39	23.23	-1692.11	-97.57	58.32	-1698.83	-97.76	99.68	-3720.46	-169.35	1346.53	0.00	0.00	0.00	-3483.69	-246.18	1697.34	-3674.91	-212.66	1763.29	-3647.34	5.66	1707.30	-3543.61	-84.22	1692.77	-142.90	1271.95	73.27	404.25	1041.89	73.83	84.99
2.01000	-3352.97	51.51	-4.62	-3684.84	-161.12	34.99	-3544.52	0.47	6.48	-3507.86	-10.45	42.92	-3742.93	-267.54	1.21	-3747.54	-236.39	23.23	-1692.11	-97.57	58.32	-1698.83	-97.76	99.68	-3720.46	-169.35	1346.53	0.00	0.00	0.00	-3483.69	-246.18	1697.34	-3674.91	-212.66	1763.29	-3656.03	6.37	1708.31	-3541.63	-82.62	1692.55	-142.42	1272.07	73.18	404.07	1042.23	73.67	81.31
2.02000	-3352.97	51.51	-4.62	-3684.84	-161.12	34.99	-3577.67	0.28	1.85	-3514.74	-11.02	41.65	-3742.93	-267.54	1.21	-3747.54	-236.39	23.23	-1692.11	-97.57	58.32	-1698.83	-97.76	99.68	-3720.46	-169.35	1346.53	0.00	0.00	0.00	-3483.69	-246.18	1697.34	-3674.91	-212.66	1763.29	-3664.61	7.06	1709.31	-3543.50	-81.14	1694.00	-141.76	1273.54	73.09	403.84	1042.35	73.61	81.10
2.03000	-3352.97	51.51	-4.62	-3684.84	-161.12	34.99	-3585.53	-0.01	-0.16	-3510.32	-10.55	42.91	-3742.93	-267.54	1.21	-3747.54	-236.39	23.23	-1692.11	-97.57	58.32	-1698.83	-97.76	99.68	-3720.46	-169.35	1346.53	0.00	0.00	0.00	-3483.69	-246.18	1697.34	-3674.91	-212.66	1763.29	-3673.09	7.74	1710.29	-3534.66	-78.16	1694.00	-144.26	1274.03	72.58	403.97	1042.23	73.65	83.53
2.04000	-3352.97	51.51	-4.62	-3684.84	-161.12	34.99	-3557.77	0.49	4.88	-3515.67	-10.37	41.84	-3742.93	-267.54	1.21	-3747.54	-236.39	23.23	-1692.11	-97.57	58.32	-1698.83	-97.76	99.68	-3720.46	-169.35	1346.53	0.00	0.00	0.00	-3483.69	-246.18	1697.34	-3674.91	-212.66	1763.29	-3681.46	8.40	1711.25	-3540.79	-76.24	1695.22	-141.39	1271.87	73.75	404.60	1041.81	73.90	87.28
2.05000	-3352.97	51.51	-4.62	-3684.84	-161.12	34.99	-3593.75	0.58	-1.86	-3508.71	-11.19	42.22	-3742.93	-267.54	1.21	-3747.54	-236.39	23.23	-1692.11	-97.57	58.32	-1698.83	-97.76	99.68	-3720.46	-169.35	1346.53	0.00	0.00	0.00	-3483.69	-246.18	1697.34	-3674.91	-212.66	1763.29	-3689.72	9.04	1712.20	-3542.46	-73.48	1695.83	-140.85	1274.06	73.16	404.32	1042.03	73.78	83.31
2.06000	-3352.97	51.51	-4.62	-3684.84	-161.12	34.99	-3579.23	0.65	0.88	-3506.01	-11.03	42.70	-3742.93	-267.54	1.21	-3747.54	-236.39	23.23	-1692.11	-97.57	58.32	-1698.83	-97.76	99.68	-3720.46	-169.35	1346.53	0.00	0.00	0.00	-3483.69	-246.18	1697.34	-3674.91	-212.66	1763.29	-3697.88	9.67	1713.14	-3520.95	-71.61	1694.81	-143.91	1275.13	72.16	404.19	1042.00	73.71	82.88
2.07000	-3352.97	51.51	-4.62	-3684.84	-161.12	34.99	-3568.59	0.33	2.87	-3501.02	-11.00	43.53	-3742.93	-267.54	1.21	-3747.54	-236.39	23.23	-1692.11	-97.57	58.32	-1698.83	-97.76	99.68	-3720.46	-169.35	1346.53	0.00	0.00	0.00	-3483.69	-246.18	1697.34	-3674.91	-212.66	1763.29	-3705.93	10.28	1714.05	-3537.28	-70.04	1696.29	-142.44	1274.36	72.53	404.49	1041.69	73.81	83.63
2.08000	-3352.97	51.51	-4.62	-3684.84	-161.12	34.99	-3576.15	0.11	1.92	-3514.17	-11.42	41.26	-3742.93	-267.54	1.21	-3747.54	-236.39	23.23	-1692.11	-97.57	58.32	-1698.83	-97.76	99.68	-3720.46	-169.35	1346.53	0.00	0.00	0.00	-3483.69	-246.18	1697.34	-3674.91	-212.66	1763.29	-3713.87	10.88	1714.96	-3518.27	-67.28	1695.65	-139.44	1269.15	74.76	404.84	1041.76	73.91	82.90
2.09000	-3352.97	51.51	-4.62	-3684.84	-161.12	34.99	-3572.52	0.78	1.74	-3501.58	-10.37	43.78	-3742.93	-267.54	1.21	-3747.54	-236.39	23.23	-1692.11	-97.57	58.32	-1698.83	-97.76	99.68	-3720.46	-169.35	1346.53	0.00	0.00	0.00	-3483.69	-246.18	1697.34	-3674.91	-212.66	1763.29	-3721.71	11.47	1715.85	-3515.45	-64.79	1695.76	-143.25	1272.85	72.92	403.89	1042.00	73.62	84.75
2.10000	-3352.97	51.51	-4.62	-3684.84	-161.12	34.99	-3565.06	0.83	2.81	-3516.05	-10.84	41.86	-3742.93	-267.54	1.21	-3747.54	-236.39	23.23	-1692.11	-97.57	58.32	-1698.83	-97.76	99.68	-3720.46	-169.35	1346.53	0.00	0.00	0.00	-3483.69	-246.18	1697.34	-3674.91	-212.66	1763.29	-3729.44	12.03	1716.72	-3509.50	-62.33	1696.63	-141.93	1272.68	73.28	403.64	1042.19	73.56	84.16
2.11000	-3352.97	51.51	-4.62	-3684.84	-161.12	34.99	-3573.02	0.60	2.26	-3512.50	-10.94	41.50	-3742.93	-267.54	1.21	-3747.54	-236.39	23.23	-1692.11	-97.57	58.32	-1698.83	-97.76	99.68	-3720.46	-169.35	1346.53	0.00	0.00	0.00	-3483.69	-246.18	1697.34	-3674.91	-212.66	1763.29	-3737.07	12.58	1717.58	-3528.12	-61.20	1698.11	-143.16	1273.00	72.77	404.06	1041.81	73.77	81.70
2.12000	-3352.97	51.51	-4.62	-3684.84	-161.12	34.99	-3582.28	0.37	0.86	-3507.08	-10.63	42.19	-3742.93	-267.54	1.21	-3747.54	-236.39	23.23	-1692.11	-97.57	58.32	-1698.83	-97.76	99.68	-3720.46	-169.35	1346.53	0.00	0.00	0.00	-3483.69	-246.18	1697.34	-3674.91	-212.66	1763.29	-3744.60	13.12	1718.42	-3518.68	-59.52	1697.53	-142.19	1273.05	73.13	404.50	1041.75	73.89	82.21
2.13000	-3352.97	51.51	-4.62	-3684.84	-161.12	34.99	-3585.69	0.66	0.93	-3494.73	-10.42	44.25	-3742.93	-267.54	1.21	-3747.54	-236.39	23.23	-1692.11	-97.57	58.32	-1698.83	-97.76	99.68	-3720.46	-169.35	1346.53	0.00	0.00	0.00	-3483.69	-246.18	1697.34	-3674.98	-212.67	1763.29	-3752.01	13.64	1719.25	-3529.53	-58.44	1699.12	-143.44	1274.11	72.54	404.62	1041.67	73.92	81.55
2.14000	-3352.97	51.51	-4.62	-3684.84	-161.12	34.99	-3560.64	0.37	3.64	-3508.29	-11.23	42.10	-3742.93	-267.54	1.21	-3747.54	-236.39	23.23	-1692.11	-97.57	58.32	-1698.83	-97.76	99.68	-3720.46	-169.35	1346.53	0.00	0.00	0.00	-3483.69	-246.18	1697.34	-3743.63	-217.27	1767.65	-3759.33	14.15	1720.07	-3547.79	-57.71	1699.66	-143.25	1273.33	72.85	404.89	1041.88	73.96	82.56
2.15000	-3352.97	51.51	-4.62	-3684.84	-161.12	34.99	-3574.53	0.80	2.07	-3502.84	-11.11	43.48	-3742.93	-267.54	1.21	-3747.54	-236.39	23.23	-1692.11	-97.57	58.32	-1698.83	-97.76	99.68	-3720.46	-169.35	1346.53	0.00	0.00	0.00	-3483.69	-246.18	1697.34	-3698.64	-219.69	1765.35	-3766.54	14.64	1720.87	-3544.46	-57.32	1699.30	-143.43	1272.92	72.78	404.80	1041.93	73.96	84.54
2.16000	-3352.97	51.51	-4.62	-3684.84	-161.12	34.99	-3584.03	0.89	0.50	-3504.21	-10.60	42.34	-3742.93	-267.54	1.21	-3747.54	-236.39	23.23	-1692.11	-97.57	58.32	-1698.83	-97.76	99.68	-3720.46	-169.35	1346.53	0.00	0.00	0.00	-3483.69	-246.18	1697.34	-3655.84	-216.44	1763.55	-3773.64	15.12	1721.65	-3522.10	-54.51	1700.38	-143.93	1274.31	72.56	403.98	1042.11	73.71	82.84
2.17000	-3352.97	51.51	-4.62	-3684.84	-161.12	34.99	-3559.95	0.38	4.73	-3514.46	-11.04	40.95	-3742.93	-267.54	1.21	-3747.54	-236.39	23.23	-1692.11	-97.57	58.32	-1698.83	-97.76	99.68	-3720.46	-169.35	1346.53	0.00	0.00	0.00	-3483.69	-246.18	1697.34	-3692.54	-217.18	1764.13	-3780.64	15.59	1722.43	-3517.99	-53.40	1699.90	-143.62	1273.82	72.53	403.50	1042.29	73.65	83.38
2.18000	-3352.97	51.51	-4.62	-3684.84	-161.12	34.99	-3575.51	0.68	1.19	-3497.64	-10.54	43.83	-3742.93	-267.54	1.21	-3747.54	-236.39	23.23	-1692.11	-97.57	58.32	-1698.83	-97.76	99.68	-3720.46	-169.35	1346.53	0.00	0.00	0.00	-3483.69	-246.18	1697.34	-3665.34	-218.89	1763.93	-3787.54	16.03	1723.18	-3524.25	-52.21	1699.76	-147.02	1270.91	73.37	403.76	1042.26	73.70	83.92
2.19000	-3352.97	51.51	-4.62	-3684.84	-161.12	34.99	-3579.06	0.35	1.09	-3509.98	-9.49	41.51	-3742.93	-267.54	1.21	-3747.54	-236.39	23.23	-1692.11	-97.57	58.32	-1698.83	-97.76	99.68	-3720.46	-169.35	1346.53	0.00	0.00	0.00	-3483.69	-246.18	1697.34	-3649.12	-216.73	1762.15	-3794.34	16.47	1723.93	-3545.18	-51.12	1701.80	-143.40	1271.30	73.80	404.34	1042.06	73.73	83.02
2.20000	-3352.97	51.51	-4.62	-3684.84	-161.12	34.99	-3579.71	0.80	1.41	-3510.20	-10.07	41.81	-3742.93	-267.54	1.21	-3747.54	-236.39	23.23	-1692.11	-97.57	58.32	-1698.83	-97.76	99.68	-3720.46	-169.35	1346.53	0.00	0.00	0.00	-3483.69	-246.18	1697.34	-3646.93	-218.81	1763.02	-3801.03	16.89	1724.65	-3552.55	-47.97	1702.06	-144.55	1273.93	72.64	404.08	1042.01	73.76	82.80
2.21000	-3352.97	51.51	-4.62	-3684.84	-161.12	34.99	-3571.92	0.69	1.85	-3521.42	-9.76	40.24	-3742.93	-267.54	1.21	-3747.54	-236.39	23.23	-1692.11	-97.57	58.32	-1698.83	-97.76	99.68	-3720.46	-169.35	1346.53	0.00	0.00	0.00	-3483.69	-246.18	1697.34	-3599.55	-217.03	1760.41	-3807.62	17.29	1725.37	-3549.85	-46.86	1702.78	-143.58	1273.40	72.89	403.52	1042.43	73.51	83.55
2.22000	-3352.97	51.51	-4.62	-3684.84	-161.12	34.99	-3574.55	0.51	1.17	-3519.70	-10.08	40.02	-3742.93	-267.54	1.21	-3747.54	-236.39	23.23	-1692.11	-97.57	58.32	-1698.83	-97.76	99.68	-3720.46	-169.35	1346.53	0.00	0.00	0.00	-3483.69	-246.18	1697.34	-3625.26	-217.12	1760.28	-3814.11	17.68	1726.07	-3525.50	-46.48	1701.84	-142.91	1273.51	72.96	403.85	1042.30	73.62	83.21
2.23000	-3352.97	51.51	-4.62	-3684.84	-161.12	34.99	-3580.87	0.56	0.11	-3514.14	-10.05	41.05	-3742.93	-267.54	1.21	-3747.54	-236.39	23.23	-1692.11	-97.57	58.32	-1698.83	-97.76	99.68	-3720.46	-169.35	1346.53	0.00	0.00	0.00	-3483.69	-246.18	1697.34	-3617.19	-218.95	1760.05	-3820.50	18.06	1726.76	-3530.51	-44.49	1702.66	-141.38	1274.16	72.87	404.67	1042.04	73.86	83.43
2.24000	-3352.97	51.51	-4.62	-3684.84	-161.12	34.99	-3562.23	0.06	3.14	-3523.77	-9.99	39.43	-3742.93	-267.54	1.21	-3747.54	-236.39	23.23	-1692.11	-97.57	58.32	-1698.83	-97.76	99.68	-3720.46	-169.35	1346.53	0.00	0.00	0.00	-3483.69	-246.18	1697.34	-3670.32	-221.15	1762.34	-3826.78	18.42	1727.43	-3534.93	-43.00	1703.40	-140.97	1273.59	73.16	404.00	1042.06	73.75	82.71
2.25000	-3352.97	51.51	-4.62	-3684.84	-161.12	34.99	-3598.38	0.35	-2.36	-3499.20	-9.31	43.40	-3742.93	-267.54	1.21	-3747.54	-236.39	23.23	-1692.11	-97.57	58.32	-1698.83	-97.76	99.68	-3720.46	-169.35	1346.53	0.00	0.00	0.00	-3483.69	-246.18	1697.34	-3652.07	-221.67	1762.54	-3832.97	18.77	1728.09	-3544.45	-41.99	1703.82	-143.44	1274.57	72.57	403.78	1041.97	73.76	82.33
2.26000	-3352.97	51.51	-4.62	-3684.84	-161.12	34.99	-3571.83	0.78	1.85	-3504.78	-9.87	41.89	-3742.93	-267.54	1.21	-3747.54	-236.39	23.23	-1692.11	-97.57	58.32	-1698.83	-97.76	99.68	-3720.46	-169.35	1346.53	0.00	0.00	0.00	-3483.69	-246.18	1697.34	-3611.78	-219.37	1761.94	-3839.05	19.11	1728.73	-3543.81	-40.55	1704.33	-143.69	1273.16	72.77	404.89	1041.73	74.07	81.28
2.27000	-3352.97	51.51	-4.62	-3684.84	-161.12	34.99	-3568.53	0.86	2.02	-3519.41	-9.66	40.29	-3742.93	-267.54	1.21	-3747.54	-236.39	23.23	-1692.11	-97.57	58.32	-1698.83	-97.76	99.68	-3720.46	-169.35	1346.53	0.00	0.00	0.00	-3483.69	-246.18	1697.34	-3618.27	-218.55	1761.81	-3845.03	19.43	1729.36	-3556.12	-39.15	1705.13	-145.29	1274.31	72.10	404.24	1042.02	73.74	83.50
2.28000	-3352.97	51.51	-4.62	-3684.84	-161.12	34.99	-3571.59	-0.41	1.24	-3513.50	-9.69	40.87	-3742.93	-267.54	1.21	-3747.54	-236.39	23.23	-1692.11	-97.57	58.32	-1698.83	-97.76	99.68	-3720.46	-169.35	1346.53	0.00	0.00	0.00	-3483.69	-246.18	1697.34	-3634.04	-219.13	1761.55	-3850.91	19.74	1729.98	-3560.42	-38.44	1705.39	-141.74	1273.90	72.99	404.45	1042.09	73.88	81.77
2.29000	-3352.97	51.51	-4.62	-3684.84	-161.12	34.99	-3588.37	0.11	-1.08	-3527.62	-9.84	38.46	-3742.93	-267.54	1.21	-3747.54	-236.39	23.23	-1692.11	-97.57	58.32	-1698.83	-97.76	99.68	-3720.46	-169.35	1346.53	0.00	0.00	0.00	-3483.69	-246.18	1697.34	-3622.07	-219.25	1760.18	-3856.69	20.03	1730.59	-3557.72	-37.62	1705.32	-142.25	1273.89	72.97	403.99	1041.96	73.70	83.89
2.30000	-3352.97	51.51	-4.62	-3684.84	-161.12	34.99	-3568.18	0.89	1.75	-3511.77	-10.13	40.94	-3742.93	-267.54	1.21	-3747.54	-236.39	23.23	-1692.11	-97.57	58.32	-1698.83	-97.76	99.68	-3720.46	-169.35	1346.53	0.00	0.00	0.00	-3483.69	-246.18	1697.34	-3637.56	-219.19	1760.79	-3862.37	20.31	1731.18	-3570.76	-36.31	1707.21	-144.63	1274.48	72.47	404.08	1041.61	73.91	85.24
2.31000	-3352.97	51.51	-4.62	-3684.84	-161.12	34.99	-3576.92	0.90	0.23	-3513.25	-8.86	41.43	-3742.93	-267.54	1.21	-3747.54	-236.39	23.23	-1692.11	-97.57	58.32	-1698.83	-97.76	99.68	-3720.46	-169.35	1346.53	0.00	0.00	0.00	-3483.69	-246.18	1697.34	-3621.38	-219.02	1760.06	-3867.96	20.58	1731.76	-3566.84	-36.09	1707.28	-143.11	1273.87	72.85	404.28	1041.95	73.88	83.69
2.32000	-3352.97	51.51	-4.62	-3684.84	-161.12	34.99	-3573.68	0.84	1.09	-3506.40	-8.78	42.33	-3742.93	-267.54	1.21	-3747.54	-236.39	23.23	-1692.11	-97.57	58.32	-1698.83	-97.76	99.68	-3720.46	-169.35	1346.53	0.00	0.00	0.00	-3483.69	-246.18	1697.34	-3594.06	-218.24	1759.82	-3873.44	20.83	1732.32	-3572.93	-35.31	1707.91	-141.73	1275.19	72.54	404.08	1042.28	73.65	81.98
2.33000	-3352.97	51.51	-4.62	-3684.84	-161.12	34.99	-3582.65	0.21	-0.50	-3508.35	-9.32	42.49	-3742.93	-267.54	1.21	-3747.54	-236.39	23.23	-1692.11	-97.57	58.32	-1698.83	-97.76	99.68	-3720.46	-169.35	1346.53	0.00	0.00	0.00	-3483.69	-246.18	1697.34	-3614.05	-217.56	1760.79	-3878.82	21.07	1732.87	-3571.18	-33.94	1707.22	-145.10	1273.90	72.37	404.13	1041.96	73.70	82.19
2.34000	-3352.97	51.51	-4.62	-3684.84	-161.12	34.99	-3579.50	1.06	-0.04	-3509.64	-8.94	42.63	-3742.93	-267.54	1.21	-3747.54	-236.39	23.23	-1692.11	-97.57	58.32	-1698.83	-97.76	99.68	-3720.46	-169.35	1346.53	0.00	0.00	0.00	-3483.69	-246.18	1697.34	-3609.88	-215.56	1760.03	-3884.10	21.30	1733.41	-3587.98	-34.90	1708.49	-143.86	1272.84	72.92	404.16	1042.13	73.65	83.29
2.35000	-3352.97	51.51	-4.62	-3684.84	-161.12	34.99	-3569.12	1.22	1.36	-3505.57	-8.71	42.91	-3742.93	-267.54	1.21	-3747.54	-236.39	23.23	-1692.11	-97.57	58.32	-1698.83	-97.76	99.68	-3720.46	-169.35	1346.53	0.00	0.00	0.00	-3483.69	-246.18	1697.34	-3595.34	-215.71	1758.03	-3889.29	21.52	1733.93	-3607.13	-34.71	1709.51	-141.61	1274.34	73.05	404.31	1041.89	73.80	81.43
2.36000	-3352.97	51.51	-4.62	-3684.84	-161.12	34.99	-3572.33	0.51	1.08	-3501.02	-9.00	43.79	-3742.93	-267.54	1.21	-3747.54	-236.39	23.23	-1692.11	-97.57	58.32	-1698.83	-97.76	99.68	-3720.46	-169.35	1346.53	0.00	0.00	0.00	-3483.69	-246.18	1697.34	-3621.08	-216.92	1759.01	-3894.37	21.72	1734.45	-3617.25	-33.79	1709.92	-143.79	1274.53	72.67	404.62	1041.55	73.98	82.12
2.37000	-3352.97	51.51	-4.62	-3684.84	-161.12	34.99	-3585.61	0.86	-0.82	-3489.46	-8.71	45.89	-3742.93	-267.54	1.21	-3747.54	-236.39	23.23	-1692.11	-97.57	58.32	-1698.83	-97.76	99.68	-3720.46	-169.35	1346.53	0.00	0.00	0.00	-3483.69	-246.18	1697.34	-3595.31	-214.10	1758.65	-3899.36	21.91	1734.95	-3600.95	-33.49	1708.92	-146.72	1274.83	71.90	404.48	1041.98	73.88	83.53
2.38000	-3352.97	51.51	-4.62	-3684.84	-161.12	34.99	-3576.85	0.61	0.14	-3515.38	-9.12	41.31	-3742.93	-267.54	1.21	-3747.54	-236.39	23.23	-1692.11	-97.57	58.32	-1698.83	-97.76	99.68	-3720.46	-169.35	1346.53	0.00	0.00	0.00	-3483.69	-246.18	1697.34	-3584.92	-211.61	1756.15	-3904.25	22.08	1735.43	-3598.48	-33.50	1709.73	-142.06	1272.69	73.39	404.25	1042.01	73.85	81.16
2.39000	-3352.97	51.51	-4.62	-3684.84	-161.12	34.99	-3581.84	0.75	-0.26	-3488.03	-8.41	45.96	-3742.93	-267.54	1.21	-3747.54	-236.39	23.23	-1692.11	-97.57	58.32	-1698.83	-97.76	99.68	-3720.46	-169.35	1346.53	0.00	0.00	0.00	-3483.69	-246.18	1697.34	-3585.96	-211.25	1757.16	-3909.05	22.25	1735.91	-3603.68	-33.09	1709.99	-145.81	1273.78	72.45	403.98	1042.20	73.65	81.90
2.40000	-3352.97	51.51	-4.62	-3684.84	-161.12	34.99	-3591.98	0.51	-1.91	-3501.16	-8.81	43.87	-3742.93	-267.54	1.21	-3747.54	-236.39	23.23	-1692.11	-97.57	58.32	-1698.83	-97.76	99.68	-3720.46	-169.35	1346.53	0.00	0.00	0.00	-3483.69	-246.18	1697.34	-3583.48	-210.40	1756.85	-3913.74	22.40	1736.37	-3617.83	-35.31	1710.55	-143.65	1274.07	72.39	404.46	1042.07	73.87	81.85
2.41000	-3352.97	51.51	-4.62	-3684.84	-161.12	34.99	-3598.21	0.66	-3.31	-3505.39	-8.15	43.94	-3742.93	-267.54	1.21	-3747.54	-236.39	23.23	-1692.11	-97.57	58.32	-1698.83	-97.76	99.68	-3720.46	-169.35	1346.53	0.00	0.00	0.00	-3483.69	-246.18	1697.34	-3605.84	-210.49	1757.47	-3918.34	22.53	1736.82	-3596.50	-36.68	1710.43	-142.94	1274.84	72.54	405.02	1041.41	74.12	81.69
2.42000	-3352.97	51.51	-4.62	-3684.84	-161.12	34.99	-3575.92	0.77	0.28	-3489.91	-8.26	45.63	-3742.93	-267.54	1.21	-3747.54	-236.39	23.23	-1692.11	-97.57	58.32	-1698.83	-97.76	99.68	-3720.46	-169.35	1346.53	0.00	0.00	0.00	-3483.69	-246.18	1697.34	-3597.69	-209.90	1756.27	-3922.84	22.66	1737.25	-3596.90	-37.14	1710.73	-144.89	1274.00	72.46	404.35	1042.16	73.79	81.42
2.43000	-3352.97	51.51	-4.62	-3684.84	-161.12	34.99	-3576.16	0.86	-0.62	-3502.33	-8.05	44.05	-3742.93	-267.54	1.21	-3747.54	-236.39	23.23	-1692.11	-97.57	58.32	-1698.83	-97.76	99.68	-3720.46	-169.35	1346.53	0.00	0.00	0.00	-3483.69	-246.18	1697.34	-3583.93	-209.90	1754.66	-3927.25	22.77	1737.68	-3597.25	-37.58	1711.02	-144.13	1273.74	72.60	404.27	1041.95	73.78	82.70
2.44000	-3352.97	51.51	-4.62	-3684.84	-161.12	34.99	-3584.49	-0.07	-1.29	-3500.87	-8.01	43.22	-3742.93	-267.54	1.21	-3747.54	-236.39	23.23	-1692.11	-97.57	58.32	-1698.83	-97.76	99.68	-3720.46	-169.35	1346.53	0.00	0.00	0.00	-3483.69	-246.18	1697.34	-3598.36	-209.17	1755.27	-3931.56	22.87	1738.09	-3597.56	-38.03	1711.31	-144.17	1271.83	73.35	404.12	1042.26	73.63	83.29
2.45000	-3352.97	51.51	-4.62	-3684.84	-161.12	34.99	-3581.79	0.57	-0.78	-3499.62	-7.71	44.90	-3742.93	-267.54	1.21	-3747.54	-236.39	23.23	-1692.11	-97.57	58.32	-1698.83	-97.76	99.68	-3720.46	-169.35	1346.53	0.00	0.00	0.00	-3483.69	-246.18	1697.34	-3602.17	-208.49	1755.19	-3935.77	22.96	1738.49	-3597.83	-38.47	1711.60	-141.44	1272.16	73.74	403.95	1042.11	73.66	85.09
2.46000	-3352.97	51.51	-4.62	-3684.84	-161.12	34.99	-3569.19	0.92	1.08	-3499.45	-7.18	45.00	-3742.93	-267.54	1.21	-3747.54	-236.39	23.23	-1692.11	-97.57	58.32	-1698.83	-97.76	99.68	-3720.46	-169.35	1346.53	0.00	0.00	0.00	-3483.69	-246.18	1697.34	-3592.59	-207.10	1752.75	-3939.89	23.04	1738.87	-3598.06	-38.91	1711.89	-139.65	1272.97	73.73	403.68	1042.03	73.62	84.28
2.47000	-3352.97	51.51	-4.62	-3684.84	-161.12	34.99	-3567.59	0.48	0.47	-3501.50	-7.28	44.89	-3742.93	-267.54	1.21	-3747.54	-236.39	23.23	-1692.11	-97.57	58.32	-1698.83	-97.76	99.68	-3720.46	-169.35	1346.53	0.00	0.00	0.00	-3483.69	-246.18	1697.34	-3610.95	-207.19	1754.12	-3943.91	23.10	1739.25	-3598.25	-39.34	1712.18	-142.99	1273.93	72.69	404.08	1042.11	73.65	82.98
2.48000	-3352.97	51.51	-4.62	-3684.84	-161.12	34.99	-3574.67	0.11	-0.35	-3517.52	-7.36	43.21	-3742.93	-267.54	1.21	-3747.54	-236.39	23.23	-1692.11	-97.57	58.32	-1698.83	-97.76	99.68	-3720.46	-169.35	1346.53	0.00	0.00	0.00	-3483.69	-246.18	1697.34	-3583.41	-202.94	1752.07	-3947.84	23.16	1739.61	-3598.40	-39.77	1712.47	-144.05	1274.33	72.67	403.87	1042.05	73.63	83.31
2.49000	-3352.97	51.51	-4.62	-3684.84	-161.12	34.99	-3581.23	-0.06	-0.91	-3503.44	-6.81	45.47	-3742.93	-267.54	1.21	-3747.54	-236.39	23.23	-1692.11	-97.57	58.32	-1698.83	-97.76	99.68	-3720.46	-169.35	1346.53	0.00	0.00	0.00	-3483.69	-246.18	1697.34	-3602.28	-203.38	1752.70	-3951.67	23.20	1739.96	-3598.51	-40.20	1712.75	-145.25	1274.08	72.11	404.72	1041.70	73.97	79.94
2.50000	-3352.97	51.51	-4.62	-3684.84	-161.12	34.99	-3574.09	0.23	-0.01	-3512.39	-6.82	43.71	-3742.93	-267.54	1.21	-3747.54	-236.39	23.23	-1692.11	-97.57	58.32	-1698.83	-97.76	99.68	-3720.46	-169.35	1346.53	0.00	0.00	0.00	-3483.69	-246.18	1697.34	-3594.38	-203.67	1751.46	-3955.41	23.23	1740.30	-3598.57	-40.62	1713.03	-144.10	1273.97	72.43	403.74	1041.82	73.60	83.03
2.51000	-3352.97	51.51	-4.62	-3684.84	-161.12	34.99	-3560.48	1.40	2.17	-3521.44	-6.26	43.80	-3742.93	-267.54	1.21	-3747.54	-236.39	23.23	-1692.11	-97.57	58.32	-1698.83	-97.76	99.68	-3720.46	-169.35	1346.53	0.00	0.00	0.00	-3483.69	-246.18	1697.34	-3597.12	-203.05	1750.61	-3959.06	23.24	1740.63	-3598.60	-41.04	1713.32	-142.98	1273.98	72.82	404.20	1042.22	73.64	86.78
2.52000	-3352.97	51.51	-4.62	-3684.84	-161.12	34.99	-3550.78	1.66	4.57	-3518.92	-5.97	44.99	-3742.93	-267.54	1.21	-3747.54	-236.39	23.23	-1692.11	-97.57	58.32	-1698.83	-97.76	99.68	-3720.46	-169.35	1346.53	0.00	0.00	0.00	-3483.69	-246.18	1697.34	-3608.61	-201.99	1751.13	-3962.61	23.25	1740.95	-3598.58	-41.45	1713.60	-143.30	1269.94	74.27	404.50	1042.44	73.69	85.07
2.53000	-3352.97	51.51	-4.62	-3684.84	-161.12	34.99	-3574.66	2.05	1.85	-3512.63	-5.11	46.29	-3742.93	-267.54	1.21	-3747.54	-236.39	23.23	-1692.11	-97.57	58.32	-1698.83	-97.76	99.68	-3720.46	-169.35	1346.53	0.00	0.00	0.00	-3483.69	-246.18	1697.34	-3576.67	-199.62	1748.52	-3966.06	23.24	1741.25	-3598.52	-41.86	1713.88	-144.46	1272.06	73.07	403.97	1042.31	73.66	82.39
2.54000	-3352.97	51.51	-4.62	-3684.84	-161.12	34.99	-3550.71	2.76	5.98	-3524.26	-5.19	45.51	-3742.93	-267.54	1.21	-3747.54	-236.39	23.23	-1692.11	-97.57	58.32	-1698.83	-97.76	99.68	-3720.46	-169.35	1346.53	0.00	0.00	0.00	-3483.69	-246.18	1697.34	-3579.54	-198.34	1747.26	-3969.42	23.23	1741.54	-3598.42	-42.27	1714.16	-144.70	1274.14	72.55	404.27	1042.12	73.74	84.60
2.55000	-3352.97	51.51	-4.62	-3684.84	-161.12	34.99	-3559.17	2.36	5.26	-3507.43	-4.52	49.20	-3742.93	-267.54	1.21	-3747.54	-236.39	23.23	-1692.11	-97.57	58.32	-1698.83	-97.76	99.68	-3720.46	-169.35	1346.53	0.00	0.00	0.00	-3483.69	-246.18	1697.34	-3581.06	-199.19	1746.95	-3972.69	23.20	1741.82	-3598.28	-42.67	1714.43	-141.05	1272.97	73.52	404.20	1042.36	73.67	82.95
2.56000	-3352.97	51.51	-4.62	-3684.84	-161.12	34.99	-3569.27	3.26	3.88	-3510.09	-4.61	49.94	-3742.93	-267.54	1.21	-3747.54	-236.39	23.23	-1692.11	-97.57	58.32	-1698.83	-97.76	99.68	-3720.46	-169.35	1346.53	0.00	0.00	0.00	-3483.69	-246.18	1697.34	-3578.97	-198.18	1745.67	-3975.87	23.16	1742.09	-3598.10	-43.07	1714.71	-142.69	1272.84	73.22	404.25	1042.11	73.76	83.04
2.57000	-3352.97	51.51	-4.62	-3684.84	-161.12	34.99	-3559.32	3.44	6.39	-3510.09	-3.74	50.63	-3742.93	-267.54	1.21	-3747.54	-236.39	23.23	-1692.11	-97.57	58.32	-1698.83	-97.76	99.68	-3720.46	-169.35	1346.53	0.00	0.00	0.00	-3483.69	-246.18	1697.34	-3588.50	-197.50	1746.20	-3978.95	23.11	1742.35	-3597.88	-43.47	1714.98	-144.67	1273.31	72.66	404.64	1041.89	73.92	85.19
2.58000	-3352.97	51.51	-4.62	-3684.84	-161.12	34.99	-3572.63	4.05	3.43	-3507.28	-3.76	50.85	-3742.93	-267.54	1.21	-3747.54	-236.39	23.23	-1692.11	-97.57	58.32	-1698.83	-97.76	99.68	-3716.34	-169.58	1345.90	0.00	0.00	0.00	-3483.69	-246.18	1697.34	-3584.58	-196.10	1745.02	-3981.95	23.05	1742.60	-3597.62	-43.86	1715.25	-143.90	1274.88	72.27	404.36	1042.03	73.78	84.40
2.59000	-3352.97	51.51	-4.62	-3684.84	-161.12	34.99	-3570.57	3.91	4.22	-3494.79	-2.98	53.69	-3742.93	-267.54	1.21	-3747.54	-236.39	23.23	-1692.11	-97.57	58.32	-1698.83	-97.76	99.68	-3719.67	-170.67	1347.02	0.00	0.00	0.00	-3483.69	-246.18	1697.34	-3585.84	-194.03	1744.87	-3984.84	22.97	1742.83	-3597.31	-44.25	1715.52	-141.13	1273.90	73.26	404.39	1042.12	73.72	85.06
2.60000	-3352.97	51.51	-4.62	-3684.84	-161.12	34.99	-3553.63	5.04	7.34	-3512.14	-2.47	51.79	-3742.93	-267.54	1.21	-3747.54	-236.39	23.23	-1692.11	-97.57	58.32	-1698.83	-97.76	99.68	-3718.25	-171.37	1346.57	0.00	0.00	0.00	-3483.69	-246.18	1697.34	-3587.12	-194.63	1744.68	-3987.65	22.89	1743.06	-3596.97	-44.63	1715.79	-143.52	1272.62	72.94	404.86	1041.72	73.90	83.30
2.61000	-3352.97	51.51	-4.62	-3684.84	-161.12	34.99	-3550.76	5.56	7.56	-3514.19	-3.16	52.18	-3742.93	-267.54	1.21	-3747.54	-236.39	23.23	-1692.11	-97.57	58.32	-1698.83	-97.76	99.68	-3720.25	-172.73	1346.29	0.00	0.00	0.00	-3483.69	-246.18	1697.34	-3585.90	-195.47	1744.07	-3990.37	22.80	1743.27	-3596.58	-45.01	1716.06	-143.96	1272.41	72.92	404.97	1041.90	74.02	85.40
2.62000	-3352.97	51.51	-4.62	-3684.84	-161.12	34.99	-3562.93	7.40	6.34	-3507.39	-2.06	55.13	-3742.93	-267.54	1.21	-3747.54	-236.39	23.23	-1692.11	-97.57	58.32	-1698.83	-97.76	99.68	-3726.86	-172.20	1347.12	0.00	0.00	0.00	-3483.69	-246.18	1697.34	-3583.58	-194.81	1742.44	-3992.99	22.69	1743.47	-3596.16	-45.39	1716.33	-144.16	1274.18	72.44	404.40	1041.86	73.90	86.07
2.63000	-3352.97	51.51	-4.62	-3684.84	-161.12	34.99	-3581.14	6.54	3.79	-3510.09	-1.48	54.99	-3742.93	-267.54	1.21	-3747.54	-236.39	23.23	-1692.11	-97.57	58.32	-1698.83	-97.76	99.68	-3745.83	-173.21	1346.88	0.00	0.00	0.00	-3483.69	-246.18	1697.34	-3586.67	-195.55	1742.60	-3995.53	22.58	1743.67	-3595.69	-45.76	1716.60	-143.92	1273.57	72.79	404.01	1042.01	73.78	84.80
2.64000	-3352.97	51.51	-4.62	-3684.84	-161.12	34.99	-3579.70	7.14	4.31	-3497.09	-0.15	58.04	-3742.93	-267.54	1.21	-3747.54	-236.39	23.23	-1692.11	-97.57	58.32	-1698.83	-97.76	99.68	-3732.57	-173.92	1345.76	0.00	0.00	0.00	-3483.69	-246.18	1697.34	-3596.96	-194.88	1741.61	-3997.97	22.45	1743.85	-3595.19	-46.13	1716.86	-142.99	1272.55	73.13	403.44	1042.32	73.51	83.09
2.65000	-3352.97	51.51	-4.62	-3684.84	-161.12	34.99	-3573.82	9.24	5.12	-3511.40	1.40	57.01	-3742.93	-267.54	1.21	-3747.54	-236.39	23.23	-1692.11	-97.57	58.32	-1698.83	-97.76	99.68	-3714.74	-174.32	1346.17	0.00	0.00	0.00	-3483.69	-246.18	1697.34	-3543.51	-192.73	1738.97	-4000.32	22.31	1744.02	-3594.64	-46.50	1717.12	-143.40	1273.44	72.73	404.04	1042.26	73.65	83.96
2.66000	-3352.97	51.51	-4.62	-3684.84	-161.12	34.99	-3578.36	10.21	5.46	-3533.76	1.80	54.40	-3742.93	-267.54	1.21	-3747.54	-236.39	23.23	-1692.11	-97.57	58.32	-1698.83	-97.76	99.68	-3713.37	-174.94	1345.24	0.00	0.00	0.00	-3483.69	-246.18	1697.34	-3550.48	-190.63	1739.20	-4002.59	22.17	1744.18	-3594.05	-46.86	1717.38	-141.88	1273.00	73.28	403.86	1042.48	73.60	79.98
2.67000	-3352.97	51.51	-4.62	-3684.84	-161.12	34.99	-3582.93	11.29	5.62	-3523.33	2.79	57.56	-3742.93	-267.54	1.21	-3747.54	-236.39	23.23	-1692.11	-97.57	58.32	-1698.83	-97.76	99.68	-3717.48	-175.70	1345.87	0.00	0.00	0.00	-3483.69	-246.18	1697.34	-3583.86	-190.94	1740.45	-4004.76	22.01	1744.33	-3593.42	-47.22	1717.64	-142.76	1273.12	72.90	404.16	1042.25	73.64	80.10
2.68000	-3352.97	51.51	-4.62	-3684.84	-161.12	34.99	-3557.64	13.09	10.54	-3528.74	4.05	58.31	-3742.93	-267.54	1.21	-3747.54	-236.39	23.23	-1692.11	-97.57	58.32	-1698.83	-97.76	99.68	-3701.77	-174.69	1344.33	0.00	0.00	0.00	-3483.69	-246.18	1697.34	-3590.25	-190.78	1739.40	-4006.84	21.84	1744.47	-3592.75	-47.58	1717.90	-142.22	1273.65	72.80	403.98	1042.03	73.72	79.16
2.69000	-3352.97	51.51	-4.62	-3684.84	-161.12	34.99	-3570.93	14.12	9.08	-3520.02	6.36	59.54	-3742.93	-267.54	1.21	-3747.54	-236.39	23.23	-1692.11	-97.57	58.32	-1698.83	-97.76	99.68	-3719.94	-176.54	1344.25	0.00	0.00	0.00	-3483.69	-246.18	1697.34	-3594.33	-190.71	1738.59	-4008.83	21.66	1744.59	-3592.04	-47.93	1718.16	-143.60	1273.44	72.80	403.44	1042.06	73.53	84.00
2.70000	-3352.97	51.51	-4.62	-3684.84	-161.12	34.99	-3576.82	16.48	8.04	-3536.66	7.59	58.42	-3742.93	-267.54	1.21	-3747.54	-236.39	23.23	-1692.11	-97.57	58.32	-1698.83	-97.76	99.68	-3709.83	-177.12	1344.61	0.00	0.00	0.00	-3483.69	-246.18	1697.34	-3597.80	-191.20	1738.28	-4010.74	21.48	1744.71	-3591.29	-48.28	1718.42	-146.31	1274.84	72.04	403.62	1042.03	73.56	83.89
2.71000	-3352.97	51.51	-4.62	-3684.84	-161.12	34.99	-3596.07	17.48	4.38	-3537.31	8.82	59.41	-3742.93	-267.54	1.21	-3747.54	-236.39	23.23	-1692.11	-97.57	58.32	-1698.83	-97.76	99.68	-3714.20	-176.95	1343.70	0.00	0.00	0.00	-3483.69	-246.18	1697.34	-3603.94	-189.49	1737.25	-4012.55	21.28	1744.82	-3590.50	-48.62	1718.67	-144.81	1273.63	72.56	403.72	1042.07	73.54	82.05
2.72000	-3352.97	51.51	-4.62	-3684.84	-161.12	34.99	-3608.70	18.83	3.63	-3530.92	9.72	61.27	-3742.93	-267.54	1.21	-3747.54	-236.39	23.23	-1692.11	-97.57	58.32	-1698.83	-97.76	99.68	-3706.26	-176.67	1342.42	0.00	0.00	0.00	-3483.69	-246.18	1697.34	-3593.24	-188.90	1736.27	-4014.28	21.07	1744.92	-3589.67	-48.96	1718.92	-143.57	1272.77	72.89	404.27	1041.94	73.75	80.12
2.73000	-3352.97	51.51	-4.62	-3684.84	-161.12	34.99	-3610.22	19.56	3.28	-3540.54	11.59	60.42	-3742.93	-267.54	1.21	-3747.54	-236.39	23.23	-1692.11	-97.57	58.32	-1698.83	-97.76	99.68	-3710.47	-178.38	1342.88	0.00	0.00	0.00	-3483.69	-246.18	1697.34	-3599.34	-188.30	1734.95	-4015.92	20.86	1745.01	-3588.80	-49.30	1719.18	-144.60	1274.20	72.36	403.81	1042.10	73.64	81.94
2.74000	-3352.97	51.51	-4.62	-3684.84	-161.12	34.99	-3595.39	20.72	6.26	-3563.00	12.77	58.28	-3742.93	-267.54	1.21	-3747.54	-236.39	23.23	-1692.11	-97.57	58.32	-1698.83	-97.76	99.68	-3714.45	-178.17	1343.05	0.00	0.00	0.00	-3483.69	-246.18	1697.34	-3617.95	-189.06	1735.92	-4017.47	20.63	1745.08	-3587.89	-49.63	1719.43	-143.20	1274.67	72.48	404.38	1042.01	73.77	84.20
2.75000	-3352.97	51.51	-4.62	-3684.84	-161.12	34.99	-3598.75	22.20	5.95	-3580.52	14.20	56.52	-3742.93	-267.54	1.21	-3747.54	-236.39	23.23	-1692.11	-97.57	58.32	-1698.83	-97.76	99.68	-3720.76	-178.30	1341.83	0.00	0.00	0.00	-3483.69	-246.18	1697.34	-3576.85	-187.02	1732.77	-4018.93	20.39	1745.15	-3586.94	-49.96	1719.68	-140.32	1273.80	73.21	404.60	1041.82	74.04	85.07
2.76000	-3352.97	51.51	-4.62	-3684.83	-161.12	34.99	-3616.12	22.69	2.60	-3582.81	15.85	56.06	-3742.93	-267.54	1.21	-3747.54	-236.39	23.23	-1692.11	-97.57	58.32	-1698.83	-97.76	99.68	-3720.15	-177.26	1341.81	0.00	0.00	0.00	-3483.69	-246.18	1697.34	-3582.63	-187.36	1731.13	-4020.31	20.15	1745.21	-3585.95	-50.29	1719.93	-142.88	1273.23	72.85	404.41	1041.98	73.84	83.27
2.77000	-3352.97	51.51	-4.62	-3674.20	-168.55	35.12	-3629.14	23.40	1.47	-3601.01	17.07	53.18	-3742.93	-267.54	1.21	-3747.54	-236.39	23.23	-1692.11	-97.57	58.32	-1698.83	-97.76	99.68	-3715.50	-177.93	1341.72	0.00	0.00	0.00	-3483.69	-246.18	1697.34	-3555.53	-184.73	1728.97	-4021.60	19.89	1745.26	-3584.92	-50.61	1720.17	-143.23	1274.29	72.70	403.76	1042.15	73.62	85.43
2.78000	-3352.97	51.51	-4.62	-3620.69	-167.36	45.40	-3618.08	24.50	3.49	-3594.64	18.70	54.86	-3742.93	-267.54	1.21	-3747.54	-236.39	23.23	-1692.11	-97.57	58.32	-1698.83	-97.76	99.68	-3708.75	-177.66	1341.90	0.00	0.00	0.00	-3483.69	-246.18	1697.34	-3581.69	-186.28	1730.33	-4022.80	19.63	1745.29	-3583.85	-50.93	1720.42	-143.44	1274.84	72.37	404.10	1042.33	73.60	82.93
2.79000	-3352.97	51.51	-4.62	-3628.03	-170.11	45.82	-3630.52	24.17	1.95	-3600.45	19.46	53.81	-3742.93	-267.54	1.21	-3747.54	-236.39	23.23	-1692.11	-97.57	58.32	-1698.83	-97.76	99.68	-3698.71	-176.62	1341.32	0.00	0.00	0.00	-3483.69	-246.18	1697.34	-3585.00	-183.78	1730.03	-4023.92	19.36	1745.32	-3582.74	-51.24	1720.66	-143.46	1272.97	73.14	404.63	1042.13	73.82	81.81
2.80000	-3352.97	51.51	-4.62	-3648.73	-172.79	41.49	-3641.62	24.16	0.85	-3582.74	20.68	56.78	-3742.93	-267.54	1.21	-3747.54	-236.39	23.23	-1692.11	-97.57	58.32	-1698.83	-97.76	99.68	-3689.70	-176.28	1340.83	0.00	0.00	0.00	-3483.69	-246.18	1697.34	-3587.88	-183.02	1729.79	-4024.94	19.07	1745.34	-3581.59	-51.55	1720.90	-143.21	1273.05	72.99	404.72	1042.01	73.89	82.07
2.81000	-3352.97	51.51	-4.62	-3624.01	-172.42	45.71	-3628.99	24.67	2.97	-3599.45	21.77	54.41	-3742.93	-267.54	1.21	-3747.54	-236.39	23.23	-1692.11	-97.57	58.32	-1698.83	-97.76	99.68	-3693.20	-176.52	1341.53	0.00	0.00	0.00	-3483.69	-246.18	1697.34	-3609.06	-185.68	1728.73	-4025.89	18.78	1745.35	-3580.40	-51.86	1721.15	-145.22	1275.37	71.81	404.00	1041.89	73.79	81.84
2.82000	-3352.97	51.51	-4.62	-3615.45	-171.03	48.29	-3637.27	24.99	2.74	-3606.22	23.98	54.13	-3742.93	-267.54	1.21	-3747.54	-236.39	23.23	-1692.11	-97.57	58.32	-1698.83	-97.76	99.68	-3703.54	-176.82	1341.23	0.00	0.00	0.00	-3483.69	-246.18	1697.34	-3626.25	-183.64	1728.47	-4026.74	18.48	1745.35	-3579.17	-52.16	1721.39	-146.16	1275.05	71.83	402.93	1042.41	73.38	82.35
2.83000	-3352.97	51.51	-4.62	-3650.80	-170.82	41.48	-3636.45	25.83	2.61	-3602.93	24.42	55.09	-3742.93	-267.54	1.21	-3747.54	-236.39	23.23	-1692.11	-97.57	58.32	-1698.83	-97.76	99.68	-3690.84	-175.43	1341.25	0.00	0.00	0.00	-3483.69	-246.18	1697.34	-3584.35	-181.54	1725.39	-4027.51	18.17	1745.34	-3577.90	-52.47	1721.62	-143.85	1272.69	73.03	404.20	1042.20	73.69	82.13
2.84000	-3352.97	51.51	-4.62	-3631.94	-169.47	44.58	-3644.58	26.21	1.66	-3599.67	26.06	56.10	-3742.93	-267.54	1.21	-3747.54	-236.39	23.23	-1692.11	-97.57	58.32	-1698.83	-97.76	99.68	-3687.39	-174.63	1340.40	0.00	0.00	0.00	-3483.69	-246.18	1697.34	-3589.97	-180.10	1724.74	-4028.20	17.86	1745.32	-3576.59	-52.76	1721.86	-144.83	1273.75	72.50	404.68	1041.90	73.78	81.62
2.85000	-3352.97	51.51	-4.62	-3588.33	-167.63	53.10	-3636.77	26.84	3.16	-3599.54	28.26	55.51	-3742.93	-267.54	1.21	-3747.54	-236.39	23.23	-1692.11	-97.57	58.32	-1698.83	-97.76	99.68	-3676.61	-174.33	1340.93	0.00	0.00	0.00	-3483.69	-246.18	1697.34	-3597.91	-179.42	1724.06	-4028.80	17.53	1745.30	-3575.24	-53.05	1722.10	-143.49	1273.39	72.58	404.04	1041.86	73.73	83.25
2.86000	-3352.97	51.51	-4.62	-3557.94	-164.17	57.38	-3631.77	28.53	4.34	-3616.68	29.50	53.78	-3742.93	-267.54	1.21	-3747.54	-236.39	23.23	-1692.11	-97.57	58.32	-1698.83	-97.76	99.68	-3692.20	-174.81	1341.22	0.00	0.00	0.00	-3483.69	-246.18	1697.34	-3584.88	-178.80	1723.20	-4029.32	17.19	1745.26	-3573.85	-53.34	1722.33	-142.27	1272.79	73.15	403.55	1042.13	73.64	84.76
2.87000	-3352.97	51.51	-4.62	-3613.57	-158.73	47.05	-3649.81	29.85	2.29	-3635.04	31.81	51.72	-3742.93	-267.54	1.21	-3747.54	-236.39	23.23	-1692.11	-97.57	58.32	-1698.83	-97.76	99.68	-3680.43	-173.85	1340.23	0.00	0.00	0.00	-3483.69	-246.18	1697.34	-3581.29	-176.00	1722.03	-4029.75	16.85	1745.21	-3572.42	-53.63	1722.57	-143.60	1273.36	73.03	403.95	1042.04	73.83	87.45
2.88000	-3352.97	51.51	-4.62	-3611.01	-156.29	47.29	-3649.08	31.90	3.35	-3632.00	33.40	52.87	-3742.93	-267.54	1.21	-3747.54	-236.39	23.23	-1692.11	-97.57	58.32	-1698.83	-97.76	99.68	-3678.62	-174.55	1340.66	0.00	0.00	0.00	-3483.69	-246.18	1697.34	-3587.74	-174.42	1722.67	-4030.10	16.50	1745.16	-3570.95	-53.91	1722.80	-143.13	1273.00	73.14	404.96	1041.97	74.06	84.80
2.89000	-3352.97	51.51	-4.62	-3607.55	-153.29	47.52	-3663.26	33.24	2.65	-3639.67	35.17	51.84	-3742.93	-267.54	1.21	-3747.54	-236.39	23.23	-1692.11	-97.57	58.32	-1698.83	-97.76	99.68	-3693.50	-174.54	1341.51	0.00	0.00	0.00	-3483.69	-246.18	1697.34	-3585.35	-174.44	1721.20	-4030.36	16.14	1745.10	-3569.44	-54.19	1723.03	-142.09	1268.92	74.32	404.02	1042.00	73.79	83.65
2.90000	-3352.97	51.51	-4.62	-3603.25	-149.75	47.74	-3628.42	34.86	7.69	-3638.05	37.50	52.68	-3742.93	-267.54	1.21	-3747.54	-236.39	23.23	-1692.11	-97.57	58.32	-1698.83	-97.76	99.68	-3700.36	-174.60	1341.17	0.00	0.00	0.00	-3483.69	-246.18	1697.34	-3578.91	-171.92	1720.93	-4030.54	15.77	1745.02	-3567.89	-54.47	1723.26	-141.46	1271.96	73.80	403.89	1042.22	73.54	81.26
2.91000	-3352.97	51.51	-4.62	-3598.16	-145.72	47.94	-3664.73	37.70	1.86	-3635.20	39.53	53.94	-3742.93	-267.54	1.21	-3747.54	-236.39	23.23	-1692.11	-97.57	58.32	-1698.83	-97.76	99.68	-3700.14	-173.73	1341.40	0.00	0.00	0.00	-3483.69	-246.18	1697.34	-3548.29	-169.56	1719.55	-4030.64	15.39	1744.94	-3566.30	-54.74	1723.49	-142.20	1272.85	73.34	403.67	1042.34	73.48	84.37
2.92000	-3352.97	51.51	-4.62	-3592.35	-141.22	48.13	-3640.48	39.34	7.69	-3634.23	40.90	53.58	-3742.93	-267.54	1.21	-3747.54	-236.39	23.23	-1692.11	-97.57	58.32	-1698.83	-97.76	99.68	-3685.54	-173.06	1341.58	0.00	0.00	0.00	-3483.69	-246.18	1697.34	-3545.39	-166.96	1718.66	-4030.65	15.01	1744.85	-3564.68	-55.00	1723.72	-142.97	1271.89	73.33	403.74	1042.20	73.60	83.20
2.93000	-3352.97	51.51	-4.62	-3585.88	-136.30	48.31	-3664.82	42.00	3.51	-3645.68	42.68	51.98	-3742.93	-267.54	1.21	-3747.54	-236.39	23.23	-1692.11	-97.57	58.32	-1698.83	-97.76	99.68	-3698.63	-172.78	1341.51	0.00	0.00	0.00	-3483.69	-246.18	1697.34	-3598.24	-166.12	1720.35	-4030.58	14.62	1744.75	-3563.01	-55.27	1723.94	-143.13	1273.17	73.00	404.03	1041.91	73.78	82.39
2.94000	-3352.97	51.51	-4.62	-3578.81	-130.98	48.46	-3638.54	44.41	10.12	-3652.48	45.46	52.01	-3742.93	-267.54	1.21	-3747.54	-236.39	23.23	-1692.11	-97.57	58.32	-1698.83	-97.76	99.68	-3684.76	-171.30	1341.59	0.00	0.00	0.00	-3483.69	-246.18	1697.34	-3573.50	-165.33	1718.02	-4030.43	14.22	1744.65	-3561.30	-55.53	1724.17	-143.12	1272.75	73.22	404.09	1042.33	73.64	82.50
2.95000	-3352.97	51.51	-4.62	-3571.19	-125.30	48.60	-3676.32	47.52	3.00	-3625.70	49.49	55.42	-3742.93	-267.54	1.21	-3747.54	-236.39	23.23	-1692.11	-97.57	58.32	-1698.83	-97.76	99.68	-3684.48	-171.29	1341.56	0.00	0.00	0.00	-3483.69	-246.18	1697.34	-3567.73	-162.26	1716.33	-4030.19	13.81	1744.53	-3559.56	-55.79	1724.39	-141.47	1272.84	73.32	404.12	1042.28	73.62	81.94
2.96000	-3352.97	51.51	-4.62	-3563.09	-119.29	48.71	-3677.20	50.15	3.84	-3633.34	51.68	54.14	-3742.93	-267.54	1.21	-3747.54	-236.39	23.23	-1692.11	-97.57	58.32	-1698.83	-97.76	99.68	-3677.20	-171.19	1341.75	0.00	0.00	0.00	-3483.69	-246.18	1697.34	-3562.48	-158.71	1716.03	-4029.88	13.39	1744.41	-3557.77	-56.04	1724.61	-141.31	1269.59	74.49	404.11	1041.98	73.71	83.71
2.97000	-3352.97	51.51	-4.62	-3554.57	-113.00	48.80	-3653.43	53.40	7.92	-3653.66	54.55	50.87	-3742.93	-267.54	1.21	-3747.54	-236.39	23.23	-1692.11	-97.57	58.32	-1698.83	-97.76	99.68	-3688.99	-169.75	1340.87	0.00	0.00	0.00	-3483.69	-246.18	1697.34	-3570.72	-157.38	1717.87	-4029.48	12.97	1744.28	-3555.95	-56.29	1724.83	-140.69	1272.11	73.88	404.62	1041.81	73.87	82.21
2.98000	-3352.97	51.51	-4.62	-3545.69	-106.44	48.86	-3643.26	56.18	11.03	-3657.42	57.17	51.70	-3742.93	-267.54	1.21	-3747.54	-236.39	23.23	-1692.11	-97.57	58.32	-1698.83	-97.76	99.68	-3684.85	-169.14	1340.88	0.00	0.00	0.00	-3483.69	-246.18	1697.34	-3578.77	-155.30	1718.04	-4029.00	12.54	1744.14	-3554.09	-56.54	1725.05	-142.43	1274.60	72.74	404.18	1041.87	73.84	82.35
2.99000	-3352.97	51.51	-4.62	-3536.50	-99.67	48.90	-3679.91	58.39	3.56	-3650.14	60.68	52.01	-3742.93	-267.54	1.21	-3747.54	-236.39	23.23	-1692.11	-97.57	58.32	-1698.83	-97.76	99.68	-3676.97	-168.09	1341.24	0.00	0.00	0.00	-3483.69	-246.18	1697.34	-3534.48	-151.98	1716.81	-4028.44	12.10	1743.99	-3552.18	-56.78	1725.27	-142.51	1273.09	73.13	404.40	1042.02	73.89	83.24
3.00000	-3352.97	51.51	-4.62	-3527.08	-92.71	48.91	-3690.77	61.99	2.76	-3645.49	64.66	52.74	-3742.93	-267.54	1.21	-3747.54	-236.39	23.23	-1692.11	-97.57	58.32	-1698.83	-97.76	99.68	-3673.77	-167.23	1341.20	0.00	0.00	0.00	-3483.69	-246.18	1697.34	-3554.14	-151.53	1718.89	-4027.80	11.65	1743.83	-3550.24	-57.02	1725.49	-141.66	1272.92	73.41	404.20	1042.01	73.86	83.05
3.01000	-3352.97	51.51	-4.62	-3517.47	-85.59	48.89	-3659.12	64.72	9.55	-3651.93	66.95	51.49	-3742.93	-267.54	1.21	-3747.54	-236.39	23.23	-1692.11	-97.57	58.32	-1698.83	-97.76	99.68	-3662.89	-166.22	1340.67	0.00	0.00	0.00	-3483.69	-246.18	1697.34	-3539.19	-147.48	1718.19	-4027.08	11.20	1743.67	-3548.26	-57.25	1725.70	-143.44	1274.29	72.66	404.16	1042.27	73.67	84.48
3.02000	-3352.97	51.51	-4.62	-3507.73	-78.35	48.84	-3672.47	68.88	8.45	-3649.90	71.70	52.03	-3742.93	-267.54	1.21	-3747.54	-236.39	23.23	-1692.11	-97.57	58.32	-1698.83	-97.76	99.68	-3657.40	-166.09	1340.96	0.00	0.00	0.00	-3483.69	-246.18	1697.34	-3547.11	-143.39	1716.64	-4026.28	10.74	1743.50	-3546.24	-57.48	1725.92	-140.99	1274.24	73.08	404.58	1041.76	73.85	83.77
3.03000	-3352.97	51.51	-4.62	-3497.94	-71.03	48.75	-3674.53	72.27	8.91	-3626.34	74.80	55.25	-3742.93	-267.54	1.21	-3747.54	-236.39	23.23	-1692.11	-97.57	58.32	-1698.83	-97.76	99.68	-3673.62	-165.42	1341.10	0.00	0.00	0.00	-3483.69	-246.18	1697.34	-3546.93	-143.44	1718.17	-4025.39	10.27	1743.32	-3544.18	-57.71	1726.13	-142.96	1273.01	73.05	404.50	1041.65	73.93	82.89
3.04000	-3352.97	51.51	-4.62	-3488.14	-63.66	48.63	-3676.68	75.61	9.44	-3632.77	77.36	53.36	-3742.93	-267.54	1.21	-3747.54	-236.39	23.23	-1692.11	-97.57	58.32	-1698.83	-97.76	99.68	-3675.32	-164.33	1340.29	0.00	0.00	0.00	-3483.69	-246.18	1697.34	-3553.65	-140.17	1717.67	-4024.43	9.80	1743.13	-3542.08	-57.94	1726.34	-143.59	1272.36	73.16	404.48	1041.88	73.89	81.06
3.05000	-3352.97	51.51	-4.62	-3478.41	-56.27	48.47	-3678.93	78.89	10.02	-3622.71	79.51	54.31	-3742.93	-267.54	1.21	-3747.54	-236.39	23.23	-1692.11	-97.57	58.32	-1698.83	-97.76	99.68	-3665.86	-162.78	1340.69	0.00	0.00	0.00	-3483.69	-246.18	1697.34	-3538.62	-138.87	1717.71	-4023.39	9.32	1742.94	-3539.95	-58.16	1726.55	-142.23	1272.66	73.15	404.21	1042.03	73.73	80.91
3.06000	-3352.97	51.51	-4.62	-3468.79	-48.90	48.28	-3681.26	82.13	10.67	-3628.69	83.38	53.60	-3742.93	-267.54	1.21	-3747.54	-236.39	23.23	-1692.11	-97.57	58.32	-1698.83	-97.76	99.68	-3674.23	-162.48	1340.64	0.00	0.00	0.00	-3483.72	-246.18	1697.35	-3519.83	-133.92	1716.49	-4022.27	8.83	1742.74	-3537.77	-58.38	1726.76	-142.36	1273.62	72.92	404.16	1041.87	73.81	83.92
3.07000	-3352.97	51.51	-4.62	-3459.34	-41.59	48.04	-3683.67	85.32	11.38	-3605.11	86.77	56.75	-3742.93	-267.54	1.21	-3747.54	-236.39	23.23	-1692.11	-97.57	58.32	-1698.83	-97.76	99.68	-3659.87	-160.71	1340.39	0.00	0.00	0.00	-3511.90	-244.15	1698.40	-3527.91	-132.45	1717.70	-4021.07	8.33	1742.53	-3535.56	-58.59	1726.97	-143.45	1274.72	72.50	404.52	1041.98	73.93	80.24
3.08000	-3352.97	51.51	-4.62	-3450.14	-34.36	47.76	-3686.18	88.46	12.15	-3631.57	88.63	53.99	-3742.93	-267.54	1.21	-3747.54	-236.39	23.23	-1692.11	-97.57	58.32	-1698.83	-97.76	99.68	-3658.93	-160.27	1340.32	0.00	0.00	0.00	-3490.31	-238.80	1698.65	-3517.14	-129.54	1715.89	-4019.79	7.83	1742.31	-3533.30	-58.80	1727.18	-140.93	1273.76	73.09	404.57	1042.09	73.87	81.66
3.09000	-3352.97	51.51	-4.62	-3441.23	-27.25	47.44	-3688.76	91.55	12.98	-3625.97	91.43	54.22	-3742.93	-267.54	1.21	-3747.54	-236.39	23.23	-1692.11	-97.57	58.32	-1698.83	-97.76	99.68	-3658.80	-158.86	1340.50	0.00	0.00	0.00	-3521.10	-237.89	1701.20	-3486.06	-125.46	1715.85	-4018.43	7.32	1742.08	-3531.01	-59.01	1727.38	-143.02	1273.55	72.86	403.79	1042.04	73.77	83.33
3.10000	-3352.97	51.51	-4.62	-3432.68	-20.30	47.07	-3691.43	94.60	13.87	-3629.13	93.90	53.00	-3742.93	-267.54	1.21	-3747.54	-236.39	23.23	-1692.11	-97.57	58.32	-1698.83	-97.76	99.68	-3650.87	-156.93	1339.93	0.00	0.00	0.00	-3509.51	-234.64	1701.24	-3526.51	-124.60	1718.31	-4017.00	6.81	1741.85	-3528.68	-59.21	1727.59	-144.14	1274.65	72.32	403.54	1042.31	73.55	82.73
3.11000	-3352.97	51.51	-4.62	-3424.55	-13.54	46.66	-3694.17	97.59	14.82	-3650.42	96.21	49.23	-3742.93	-267.54	1.21	-3747.54	-236.39	23.23	-1692.11	-97.57	58.32	-1698.83	-97.76	99.68	-3652.02	-155.96	1339.55	0.00	0.00	0.00	-3497.30	-231.49	1701.94	-3534.56	-120.48	1718.95	-4015.48	6.29	1741.61	-3526.31	-59.41	1727.79	-144.13	1273.28	72.74	403.90	1041.99	73.73	81.91
3.12000	-3352.97	51.51	-4.62	-3416.89	-7.00	46.19	-3696.99	100.54	15.83	-3637.97	99.61	52.38	-3742.93	-267.54	1.21	-3747.54	-236.39	23.23	-1692.11	-97.57	58.32	-1698.83	-97.76	99.68	-3631.61	-154.89	1340.43	0.00	0.00	0.00	-3537.44	-230.69	1704.88	-3532.91	-116.04	1720.19	-4013.89	5.76	1741.37	-3523.90	-59.61	1727.99	-143.53	1272.82	73.02	403.58	1042.04	73.55	82.89
3.13000	-3352.97	51.51	-4.62	-3409.78	-0.72	45.68	-3699.89	103.44	16.89	-3604.39	102.63	58.76	-3742.93	-267.54	1.21	-3747.54	-236.39	23.23	-1692.11	-97.57	58.32	-1698.83	-97.76	99.68	-3648.28	-153.26	1339.59	0.00	0.00	0.00	-3533.32	-228.36	1704.71	-3525.39	-113.04	1719.65	-4012.23	5.23	1741.11	-3521.45	-59.80	1728.20	-144.95	1273.48	72.80	403.72	1042.04	73.59	84.16
3.14000	-3352.97	51.51	-4.62	-3403.26	5.26	45.12	-3702.87	106.29	18.01	-3599.55	105.70	59.81	-3742.93	-267.54	1.21	-3747.54	-236.39	23.23	-1692.11	-97.57	58.32	-1698.83	-97.76	99.68	-3649.87	-151.93	1339.19	0.00	0.00	0.00	-3510.03	-224.26	1704.54	-3516.27	-109.89	1719.31	-4010.48	4.69	1740.86	-3518.97	-59.99	1728.39	-143.81	1273.27	73.13	404.12	1041.99	73.71	86.22
3.15000	-3352.97	51.51	-4.62	-3397.40	10.92	44.50	-3705.91	109.10	19.18	-3594.87	108.72	60.92	-3742.93	-267.54	1.21	-3747.54	-236.39	23.23	-1692.11	-97.57	58.32	-1698.83	-97.76	99.68	-3644.58	-150.27	1339.15	0.00	0.00	0.00	-3486.31	-221.70	1703.61	-3513.49	-106.68	1719.79	-4008.66	4.14	1740.59	-3516.44	-60.18	1728.59	-143.04	1274.65	72.69	404.51	1041.98	73.87	86.28
3.16000	-3352.97	51.51	-4.62	-3392.25	16.21	43.82	-3709.03	111.85	20.41	-3590.37	111.69	62.07	-3742.93	-267.54	1.21	-3747.54	-236.39	23.23	-1692.11	-97.57	58.32	-1698.83	-97.76	99.68	-3648.99	-149.58	1339.27	0.00	0.00	0.00	-3502.02	-216.72	1706.16	-3475.99	-103.40	1718.95	-4006.76	3.59	1740.31	-3513.88	-60.36	1728.79	-143.36	1273.84	72.73	404.40	1041.96	73.81	87.10
3.17000	-3352.97	51.51	-4.62	-3387.89	21.11	43.09	-3712.22	114.57	21.69	-3586.03	114.61	63.26	-3742.93	-267.54	1.21	-3747.54	-236.39	23.23	-1692.11	-97.57	58.32	-1698.83	-97.76	99.68	-3644.68	-147.60	1339.53	0.00	0.00	0.00	-3476.34	-213.29	1704.63	-3460.90	-97.96	1718.28	-4004.79	3.03	1740.03	-3511.28	-60.54	1728.99	-143.20	1273.84	72.85	403.82	1041.89	73.69	85.94
3.18000	-3352.97	51.51	-4.62	-3384.36	25.57	42.30	-3715.47	117.23	23.03	-3581.87	117.49	64.51	-3742.93	-267.54	1.21	-3747.54	-236.39	23.23	-1692.11	-97.57	58.32	-1698.83	-97.76	99.68	-3643.57	-145.39	1339.03	0.00	0.00	0.00	-3491.58	-211.49	1708.17	-3501.48	-93.06	1721.16	-4002.73	2.47	1739.75	-3508.64	-60.71	1729.18	-142.11	1274.00	72.77	404.40	1041.81	73.82	81.93
3.19000	-3352.97	51.51	-4.62	-3381.73	29.57	41.45	-3718.79	119.85	24.42	-3577.86	120.31	65.80	-3742.93	-267.54	1.21	-3747.54	-236.39	23.23	-1692.11	-97.57	58.32	-1698.83	-97.76	99.68	-3637.09	-143.97	1338.87	0.00	0.00	0.00	-3502.80	-209.18	1709.51	-3515.67	-93.05	1721.81	-4000.61	1.90	1739.45	-3505.96	-60.88	1729.37	-141.56	1272.99	73.19	404.02	1042.02	73.69	81.11
3.20000	-3352.97	51.51	-4.62	-3380.05	33.07	40.54	-3722.18	122.42	25.87	-3574.02	123.09	67.13	-3742.93	-267.54	1.21	-3747.54	-236.39	23.23	-1692.11	-97.57	58.32	-1698.83	-97.76	99.68	-3637.19	-142.65	1339.19	0.00	0.00	0.00	-3499.91	-204.64	1710.11	-3485.64	-90.67	1719.24	-3998.41	1.33	1739.15	-3503.24	-61.05	1729.57	-143.56	1273.62	72.49	403.34	1042.36	73.39	84.86
3.21000	-3352.97	51.51	-4.62	-3379.40	36.04	39.56	-3725.63	124.95	27.36	-3570.34	125.82	68.51	-3742.93	-267.54	1.21	-3747.54	-236.39	23.23	-1692.11	-97.57	58.32	-1698.83	-97.76	99.68	-3624.20	-140.35	1339.15	0.00	0.00	0.00	-3501.29	-202.27	1712.07	-3479.66	-87.53	1720.63	-3996.13	0.75	1738.85	-3500.48	-61.22	1729.76	-143.56	1273.22	72.64	403.69	1042.30	73.50	84.74
3.22000	-3352.97	51.51	-4.62	-3379.82	38.43	38.52	-3729.14	127.44	28.91	-3566.81	128.51	69.93	-3742.93	-267.54	1.21	-3747.54	-236.39	23.23	-1692.11	-97.57	58.32	-1698.83	-97.76	99.68	-3641.60	-138.64	1339.28	0.00	0.00	0.00	-3511.70	-198.34	1710.37	-3505.58	-83.46	1722.82	-3993.78	0.16	1738.54	-3497.69	-61.38	1729.95	-142.37	1271.51	73.47	403.93	1042.35	73.57	84.75
3.23000	-3352.97	51.51	-4.62	-3381.38	40.23	37.41	-3732.71	129.87	30.50	-3563.44	131.15	71.40	-3742.93	-267.54	1.21	-3747.54	-236.39	23.23	-1692.11	-97.57	58.32	-1698.83	-97.76	99.68	-3620.53	-136.26	1338.41	0.00	0.00	0.00	-3507.76	-195.51	1712.58	-3510.80	-80.28	1723.58	-3991.35	-0.43	1738.22	-3494.86	-61.53	1730.14	-142.71	1273.13	73.37	403.78	1042.22	73.56	81.66
3.24000	-3352.97	51.51	-4.62	-3384.14	41.38	36.23	-3736.33	132.27	32.15	-3560.23	133.74	72.91	-3742.93	-267.54	1.21	-3747.54	-236.39	23.23	-1692.11	-97.57	58.32	-1698.83	-97.76	99.68	-3626.46	-134.23	1338.77	0.00	0.00	0.00	-3506.92	-192.09	1714.74	-3513.94	-77.84	1724.05	-3988.85	-1.02	1737.89	-3491.99	-61.69	1730.33	-140.36	1273.71	73.28	404.08	1042.24	73.65	81.35
3.25000	-3352.97	51.51	-4.62	-3388.15	41.87	34.98	-3740.02	134.62	33.84	-3557.16	136.28	74.46	-3742.93	-267.54	1.21	-3747.54	-236.39	23.23	-1692.11	-97.57	58.32	-1698.83	-97.76	99.68	-3625.76	-131.04	1339.41	0.00	0.00	0.00	-3467.57	-189.17	1712.87	-3515.18	-75.98	1724.28	-3986.27	-1.62	1737.56	-3489.08	-61.84	1730.51	-141.89	1273.02	73.28	403.75	1042.09	73.67	82.23
3.26000	-3352.97	51.51	-4.62	-3393.49	41.64	33.66	-3743.75	136.93	35.58	-3554.25	138.78	76.06	-3742.93	-267.54	1.21	-3747.54	-236.39	23.23	-1692.11	-97.57	58.32	-1698.83	-97.76	99.68	-3615.42	-128.69	1338.70	0.00	0.00	0.00	-3479.84	-186.42	1714.17	-3514.70	-74.53	1724.34	-3983.62	-2.23	1737.22	-3486.13	-61.99	1730.70	-142.46	1273.54	73.16	404.17	1042.10	73.79	82.89
3.27000	-3352.97	51.51	-4.62	-3407.29	39.42	31.59	-3747.54	139.19	37.37	-3551.48	141.24	77.69	-3742.93	-267.54	1.21	-3747.54	-236.39	23.23	-1692.11	-97.57	58.32	-1698.83	-97.76	99.68	-3613.97	-127.16	1338.17	0.00	0.00	0.00	-3469.53	-182.73	1715.05	-3512.70	-73.32	1724.29	-3980.90	-2.84	1736.88	-3483.15	-62.13	1730.88	-142.31	1274.51	72.65	404.13	1042.19	73.72	82.01
3.28000	-3352.97	51.51	-4.62	-3439.38	38.05	25.18	-3751.38	141.41	39.21	-3548.86	143.64	79.37	-3742.93	-267.54	1.21	-3747.54	-236.39	23.23	-1692.11	-97.57	58.32	-1698.83	-97.76	99.68	-3606.42	-124.78	1337.66	0.00	0.00	0.00	-3480.40	-181.37	1716.39	-3509.35	-72.19	1724.19	-3978.11	-3.46	1736.53	-3480.13	-62.27	1731.06	-144.06	1274.00	72.74	404.50	1041.98	73.85	81.41
3.29000	-3352.97	51.51	-4.62	-3381.79	38.34	34.71	-3755.27	143.58	41.10	-3546.38	146.01	81.08	-3742.93	-267.54	1.21	-3747.54	-236.39	23.23	-1692.11	-97.57	58.32	-1698.83	-97.76	99.68	-3602.61	-122.09	1337.67	0.00	0.00	0.00	-3484.12	-178.27	1717.59	-3504.86	-70.96	1724.11	-3975.24	-4.08	1736.18	-3477.07	-62.41	1731.25	-144.21	1274.67	72.40	404.21	1042.06	73.71	83.94
3.30000	-3352.97	51.51	-4.62	-3435.18	39.79	25.00	-3759.21	145.72	43.03	-3544.04	148.33	82.84	-3742.93	-267.54	1.21	-3747.54	-236.39	23.23	-1692.11	-97.57	58.32	-1698.83	-97.76	99.68	-3588.71	-119.56	1337.76	0.00	0.00	0.00	-3496.28	-175.14	1719.37	-3499.41	-69.48	1724.10	-3972.30	-4.70	1735.82	-3473.97	-62.54	1731.43	-141.70	1273.78	73.11	403.95	1042.32	73.63	82.22
3.31000	-3352.97	51.51	-4.62	-3440.15	37.46	25.59	-3763.20	147.81	45.00	-3541.85	150.60	84.63	-3742.93	-267.54	1.21	-3747.54	-236.39	23.23	-1692.11	-97.57	58.32	-1698.83	-97.76	99.68	-3589.00	-117.14	1337.47	0.00	0.00	0.00	-3484.91	-171.25	1719.27	-3493.18	-67.57	1724.23	-3969.28	-5.33	1735.45	-3470.83	-62.67	1731.61	-143.76	1273.74	72.73	404.20	1041.69	73.85	81.92
3.32000	-3352.97	51.51	-4.62	-3479.68	38.20	17.62	-3767.23	149.86	47.02	-3539.78	152.83	86.47	-3742.93	-267.54	1.21	-3747.54	-236.39	23.23	-1692.11	-97.57	58.32	-1698.83	-97.76	99.68	-3588.70	-114.67	1337.81	0.00	0.00	0.00	-3481.99	-168.55	1719.90	-3486.37	-65.07	1724.57	-3966.20	-5.97	1735.08	-3467.66	-62.80	1731.78	-143.67	1274.65	72.35	404.61	1041.86	73.91	85.32
3.33000	-3352.97	51.51	-4.62	-3427.63	39.33	24.16	-3771.30	151.86	49.08	-3537.85	155.02	88.34	-3742.93	-267.54	1.21	-3747.54	-236.39	23.23	-1692.11	-97.57	58.32	-1698.83	-97.76	99.68	-3580.68	-112.09	1338.20	0.00	0.00	0.00	-3474.04	-164.46	1720.51	-3479.17	-61.81	1725.17	-3963.04	-6.60	1734.70	-3464.44	-62.92	1731.96	-143.15	1274.39	72.45	404.57	1041.81	73.97	86.68
3.34000	-3352.97	51.51	-4.62	-3435.40	37.98	23.82	-3775.41	153.83	51.19	-3536.06	157.16	90.25	-3742.93	-267.54	1.21	-3747.54	-236.39	23.23	-1692.11	-97.57	58.32	-1698.83	-97.76	99.68	-3581.30	-109.32	1337.85	0.00	0.00	0.00	-3473.62	-163.68	1722.37	-3471.76	-57.62	1726.09	-3959.81	-7.25	1734.32	-3461.19	-63.04	1732.14	-144.36	1273.72	72.84	404.28	1042.08	73.84	82.83
3.35000	-3352.97	51.51	-4.62	-3400.29	39.81	29.88	-3779.56	155.75	53.33	-3534.39	159.26	92.19	-3742.93	-267.54	1.21	-3747.54	-236.39	23.23	-1692.11	-97.57	58.32	-1698.83	-97.76	99.68	-3587.94	-106.74	1338.11	0.00	0.00	0.00	-3483.27	-160.95	1722.98	-3464.33	-52.34	1727.41	-3956.51	-7.89	1733.93	-3457.90	-63.15	1732.31	-144.13	1273.68	72.61	403.67	1042.36	73.57	81.89
3.36000	-3352.97	51.51	-4.62	-3388.55	38.74	31.20	-3783.75	157.63	55.52	-3532.86	161.32	94.17	-3742.93	-267.54	1.21	-3747.54	-236.39	23.23	-1692.11	-97.57	58.32	-1698.83	-97.76	99.68	-3573.88	-104.13	1337.61	0.00	0.00	0.00	-3451.48	-157.35	1722.39	-3461.20	-43.04	1730.15	-3953.14	-8.55	1733.54	-3454.58	-63.27	1732.48	-140.97	1274.05	72.94	403.16	1042.24	73.52	82.23
3.37000	-3352.97	51.51	-4.62	-3415.06	39.71	26.92	-3787.98	159.47	57.75	-3531.44	163.33	96.19	-3742.93	-267.54	1.21	-3747.54	-236.39	23.23	-1692.11	-97.57	58.32	-1698.83	-97.76	99.68	-3560.44	-101.17	1338.81	0.00	0.00	0.00	-3478.67	-154.14	1723.39	-3468.06	-40.25	1732.33	-3949.69	-9.20	1733.14	-3451.21	-63.38	1732.66	-143.44	1274.20	72.52	403.38	1042.33	73.46	81.47
3.38000	-3352.97	51.51	-4.62	-3374.71	38.36	33.06	-3792.24	161.28	60.02	-3530.16	165.31	98.24	-3742.93	-267.54	1.21	-3747.54	-236.39	23.23	-1692.11	-97.57	58.32	-1698.83	-97.76	99.68	-3553.72	-99.08	1338.35	0.00	0.00	0.00	-3443.62	-150.63	1723.51	-3418.10	-36.13	1731.26	-3946.18	-9.86	1732.74	-3447.81	-63.48	1732.83	-142.46	1272.80	73.25	404.04	1042.39	73.69	81.38
3.39000	-3352.97	51.51	-4.62	-3390.07	39.13	32.59	-3796.53	163.04	62.33	-3528.99	167.24	100.32	-3742.93	-267.54	1.21	-3747.54	-236.39	23.23	-1692.11	-97.57	58.32	-1698.83	-97.76	99.68	-3556.26	-95.78	1337.76	0.00	0.00	0.00	-3436.53	-147.25	1724.13	-3427.28	-31.73	1732.26	-3942.60	-10.53	1732.33	-3444.37	-63.58	1733.00	-140.55	1271.71	73.74	404.00	1042.31	73.74	83.76
3.40000	-3352.97	51.51	-4.62	-3401.28	40.50	26.95	-3800.86	164.76	64.68	-3527.95	169.12	102.44	-3742.93	-267.54	1.21	-3747.54	-236.39	23.23	-1692.11	-97.57	58.32	-1698.83	-97.76	99.68	-3538.30	-92.61	1337.47	0.00	0.00	0.00	-3429.39	-143.87	1724.75	-3428.02	-29.11	1731.68	-3938.94	-11.19	1731.92	-3440.90	-63.68	1733.17	-141.12	1272.30	73.53	403.49	1042.48	73.54	81.81
3.41000	-3352.97	51.51	-4.62	-3381.81	39.65	30.81	-3805.21	166.44	67.07	-3527.02	170.97	104.59	-3742.93	-267.54	1.21	-3747.54	-236.39	23.23	-1692.11	-97.57	58.32	-1698.83	-97.76	99.68	-3559.12	-89.87	1337.84	0.00	0.00	0.00	-3422.19	-140.48	1725.38	-3450.47	-28.05	1734.34	-3935.22	-11.86	1731.50	-3437.38	-63.78	1733.34	-143.53	1274.24	72.58	404.09	1042.08	73.79	81.94
3.42000	-3352.97	51.51	-4.62	-3403.98	39.22	27.29	-3809.59	168.08	69.50	-3526.21	172.78	106.77	-3742.93	-267.54	1.21	-3747.54	-236.39	23.23	-1692.11	-97.57	58.32	-1698.83	-97.76	99.68	-3550.52	-86.61	1337.74	0.00	0.00	0.00	-3414.95	-137.10	1726.01	-3437.32	-23.07	1735.99	-3931.43	-12.54	1731.08	-3433.83	-63.87	1733.50	-142.85	1273.53	72.92	404.65	1041.85	73.93	82.24
3.43000	-3352.97	51.51	-4.62	-3417.67	39.90	24.82	-3814.00	169.68	71.96	-3525.51	174.54	108.99	-3742.93	-267.54	1.21	-3747.54	-236.39	23.23	-1692.11	-97.57	58.32	-1698.83	-97.76	99.68	-3536.68	-84.34	1337.89	0.00	0.00	0.00	-3407.67	-133.73	1726.64	-3453.01	-20.10	1736.86	-3927.56	-13.22	1730.65	-3430.24	-63.96	1733.67	-143.44	1274.54	72.44	404.28	1042.15	73.77	86.51
3.44000	-3352.97	51.51	-4.62	-3417.10	39.90	24.61	-3818.43	171.25	74.46	-3524.92	176.27	111.24	-3742.93	-267.54	1.21	-3747.54	-236.39	23.23	-1692.11	-97.57	58.32	-1698.83	-97.76	99.68	-3553.93	-80.90	1337.71	0.00	0.00	0.00	-3400.37	-130.37	1727.27	-3415.92	-15.89	1735.64	-3923.63	-13.90	1730.22	-3426.61	-64.04	1733.83	-147.00	1274.86	71.68	404.22	1042.10	73.77	86.27
3.45000	-3352.97	51.51	-4.62	-3423.95	38.16	23.39	-3822.88	172.77	76.99	-3524.44	177.95	113.51	-3742.93	-267.54	1.21	-3747.54	-236.39	23.23	-1692.11	-97.57	58.32	-1698.83	-97.76	99.68	-3539.28	-77.25	1338.11	0.00	0.00	0.00	-3393.05	-127.02	1727.89	-3422.58	-13.57	1735.88	-3919.63	-14.58	1729.78	-3422.95	-64.12	1734.00	-143.81	1273.20	72.77	403.62	1042.09	73.58	84.62
3.46000	-3352.97	51.51	-4.62	-3410.89	39.48	24.54	-3827.36	174.26	79.56	-3524.07	179.59	115.82	-3742.93	-267.54	1.21	-3747.54	-236.39	23.23	-1692.11	-97.57	58.32	-1698.83	-97.76	99.68	-3519.49	-73.85	1337.87	0.00	0.00	0.00	-3385.71	-123.69	1728.52	-3450.13	-12.89	1739.03	-3915.57	-15.27	1729.34	-3419.25	-64.20	1734.16	-144.44	1273.12	72.95	403.89	1042.04	73.65	81.51
3.47000	-3352.97	51.51	-4.62	-3415.32	39.51	25.07	-3831.85	175.71	82.16	-3523.80	181.20	118.16	-3742.93	-267.54	1.21	-3747.54	-236.39	23.23	-1692.11	-97.57	58.32	-1698.83	-97.76	99.68	-3519.49	-70.88	1337.89	0.00	0.00	0.00	-3378.37	-120.38	1729.14	-3408.84	-9.06	1737.24	-3911.43	-15.96	1728.90	-3415.51	-64.27	1734.32	-144.73	1270.48	73.92	404.25	1041.92	73.81	82.80
3.48000	-3352.97	51.51	-4.62	-3420.37	40.17	23.54	-3836.37	177.12	84.80	-3523.63	182.76	120.53	-3742.93	-267.54	1.21	-3747.54	-236.39	23.23	-1692.11	-97.57	58.32	-1698.83	-97.76	99.68	-3517.43	-66.72	1338.13	0.00	0.00	0.00	-3371.04	-117.10	1729.75	-3397.80	-5.26	1737.35	-3907.23	-16.66	1728.45	-3411.73	-64.35	1734.48	-141.35	1273.29	73.41	403.80	1042.18	73.58	85.38
3.49000	-3352.97	51.51	-4.62	-3383.00	40.70	30.25	-3840.89	178.49	87.47	-3523.57	184.29	122.92	-3742.93	-267.54	1.21	-3747.54	-236.39	23.23	-1692.11	-97.57	58.32	-1698.83	-97.76	99.68	-3524.78	-63.96	1338.56	0.00	0.00	0.00	-3363.72	-113.84	1730.36	-3407.82	-2.86	1738.27	-3902.96	-17.36	1727.99	-3407.92	-64.41	1734.64	-144.93	1274.00	72.57	403.23	1042.53	73.37	86.18
3.50000	-3352.97	51.51	-4.62	-3389.69	43.04	28.82	-3845.44	179.83	90.17	-3523.60	185.78	125.34	-3742.93	-267.54	1.21	-3747.54	-236.39	23.23	-1692.11	-97.57	58.32	-1698.83	-97.76	99.68	-3501.83	-59.55	1337.93	0.00	0.00	0.00	-3356.43	-110.61	1730.96	-3417.87	1.22	1740.03	-3898.62	-18.06	1727.53	-3404.07	-64.48	1734.80	-143.98	1273.69	72.84	404.12	1042.22	73.65	84.07
3.51000	-3352.97	51.51	-4.62	-3431.23	41.06	20.87	-3849.99	181.13	92.91	-3523.73	187.23	127.79	-3742.93	-267.54	1.21	-3747.54	-236.39	23.23	-1692.11	-97.57	58.32	-1698.83	-97.76	99.68	-3507.10	-56.59	1338.67	0.00	0.00	0.00	-3349.16	-107.42	1731.56	-3401.93	4.45	1739.67	-3894.21	-18.76	1727.07	-3400.18	-64.54	1734.95	-144.63	1273.27	72.65	404.38	1042.33	73.65	85.10
3.52000	-3352.97	51.51	-4.62	-3410.67	40.66	24.01	-3854.56	182.40	95.67	-3523.96	188.64	130.27	-3742.93	-267.54	1.21	-3747.54	-236.39	23.23	-1692.11	-97.57	58.32	-1698.83	-97.76	99.68	-3509.01	-53.72	1339.12	0.00	0.00	0.00	-3341.93	-104.26	1732.14	-3416.82	6.08	1740.53	-3889.74	-19.47	1726.61	-3396.26	-64.60	1735.11	-145.20	1273.85	72.46	403.93	1042.25	73.68	81.88
3.53000	-3352.97	51.51	-4.62	-3424.60	40.24	22.46	-3859.14	183.62	98.47	-3524.28	190.01	132.77	-3742.93	-267.54	1.21	-3747.54	-236.39	23.23	-1692.11	-97.57	58.32	-1698.83	-97.76	99.68	-3488.52	-49.61	1338.98	0.00	0.00	0.00	-3334.75	-101.14	1732.71	-3405.18	10.92	1740.84	-3885.20	-20.18	1726.14	-3392.29	-64.65	1735.26	-142.78	1273.24	73.12	403.82	1042.18	73.63	82.26
3.54000	-3352.97	51.51	-4.62	-3382.21	42.58	29.34	-3863.72	184.82	101.29	-3524.68	191.34	135.30	-3742.93	-267.54	1.21	-3747.54	-236.39	23.23	-1692.11	-97.57	58.32	-1698.83	-97.76	99.68	-3500.93	-46.73	1339.72	0.00	0.00	0.00	-3327.62	-98.07	1733.27	-3422.02	12.50	1741.91	-3880.60	-20.89	1725.66	-3388.30	-64.70	1735.41	-143.10	1273.53	72.76	403.94	1041.80	73.71	81.35
3.55000	-3352.97	51.51	-4.62	-3400.10	39.74	26.09	-3868.31	185.97	104.14	-3525.18	192.64	137.86	-3742.93	-267.54	1.21	-3747.54	-236.39	23.23	-1692.11	-97.57	58.32	-1698.83	-97.76	99.68	-3488.41	-42.64	1338.95	0.00	0.00	0.00	-3320.55	-95.05	1733.82	-3412.42	13.70	1743.15	-3875.93	-21.60	1725.18	-3384.26	-64.75	1735.57	-140.96	1273.96	73.18	403.81	1042.02	73.68	85.79
3.56000	-3352.97	51.51	-4.62	-3421.24	40.83	24.70	-3872.90	187.09	107.03	-3525.76	193.90	140.43	-3742.93	-267.54	1.21	-3747.54	-236.39	23.23	-1692.11	-97.57	58.32	-1698.83	-97.76	99.68	-3477.39	-39.95	1338.89	0.00	0.00	0.00	-3313.56	-92.07	1734.36	-3406.59	16.69	1743.40	-3871.19	-22.32	1724.70	-3380.19	-64.79	1735.72	-142.84	1273.74	73.03	403.82	1042.23	73.62	85.72
3.57000	-3352.97	51.51	-4.62	-3391.54	42.07	25.43	-3877.50	188.18	109.94	-3526.42	195.12	143.04	-3742.93	-267.54	1.21	-3747.54	-236.39	23.23	-1692.11	-97.57	58.32	-1698.83	-97.76	99.68	-3474.21	-36.51	1338.87	0.00	0.00	0.00	-3306.64	-89.15	1734.88	-3394.82	20.40	1743.51	-3866.39	-23.04	1724.22	-3376.08	-64.83	1735.87	-143.91	1273.75	72.86	404.18	1042.13	73.82	84.17
3.58000	-3352.97	51.51	-4.62	-3449.16	40.79	18.48	-3882.10	189.23	112.87	-3527.17	196.31	145.66	-3742.87	-267.53	1.22	-3747.51	-236.39	23.24	-1692.11	-97.57	58.32	-1698.83	-97.76	99.68	-3477.13	-32.79	1339.18	0.00	0.00	0.00	-3299.81	-86.29	1735.38	-3387.32	24.19	1743.49	-3861.52	-23.76	1723.73	-3371.93	-64.87	1736.02	-145.63	1273.91	72.46	403.61	1041.97	73.64	83.28
3.59000	-3352.97	51.51	-4.62	-3400.95	40.26	27.16	-3886.69	190.24	115.84	-3527.99	197.46	148.31	-3687.38	-257.42	9.08	-3720.19	-229.92	25.91	-1692.11	-97.57	58.32	-1698.83	-97.76	99.68	-3470.96	-30.19	1338.86	0.00	0.00	0.00	-3293.07	-83.48	1735.87	-3381.35	25.74	1744.56	-3856.59	-24.48	1723.24	-3367.75	-64.90	1736.16	-142.41	1273.34	72.92	404.26	1041.98	73.79	82.37
3.60000	-3352.97	51.51	-4.62	-3399.30	39.14	26.64	-3891.29	191.23	118.82	-3528.90	198.58	150.98	-3663.39	-247.68	13.24	-3737.56	-222.60	22.77	-1692.11	-97.57	58.32	-1698.83	-97.76	99.68	-3469.80	-27.90	1338.65	0.00	0.00	0.00	-3286.44	-80.74	1736.33	-3377.38	26.85	1744.61	-3851.59	-25.21	1722.74	-3363.52	-64.93	1736.31	-142.31	1273.31	72.95	404.60	1041.90	73.89	82.35
3.61000	-3352.97	51.51	-4.62	-3411.78	40.53	23.37	-3895.88	192.17	121.84	-3529.87	199.66	153.67	-3633.82	-236.07	16.60	-3734.80	-212.18	20.79	-1692.11	-97.57	58.32	-1698.83	-97.76	99.68	-3466.46	-25.96	1338.93	0.00	0.00	0.00	-3279.92	-78.07	1736.78	-3349.35	31.01	1743.93	-3846.53	-25.93	1722.24	-3359.27	-64.96	1736.46	-143.19	1273.17	72.94	404.52	1042.18	73.83	80.89
3.62000	-3352.97	51.51	-4.62	-3438.30	39.03	18.84	-3900.46	193.09	124.87	-3530.92	200.70	156.38	-3687.71	-224.82	6.09	-3715.53	-202.66	19.94	-1692.11	-97.57	58.32	-1698.83	-97.76	99.68	-3471.29	-24.35	1337.99	0.00	0.00	0.00	-3273.52	-75.47	1737.21	-3372.98	34.12	1745.85	-3841.41	-26.66	1721.74	-3354.97	-64.98	1736.60	-143.18	1275.23	72.39	403.35	1042.64	73.37	80.95
3.63000	-3352.97	51.51	-4.62	-3425.06	40.38	22.83	-3905.04	193.97	127.94	-3532.05	201.71	159.11	-3668.79	-209.41	4.90	-3702.05	-192.05	20.78	-1692.11	-97.57	58.32	-1698.83	-97.76	99.68	-3449.44	-22.15	1337.65	0.00	0.00	0.00	-3267.25	-72.94	1737.62	-3332.56	37.80	1745.20	-3836.22	-27.39	1721.24	-3350.64	-65.00	1736.75	-141.80	1273.09	73.23	403.10	1042.50	73.36	82.35
3.64000	-3352.97	51.51	-4.62	-3406.58	40.91	25.60	-3909.61	194.82	131.02	-3533.24	202.68	161.86	-3656.20	-198.18	5.54	-3692.71	-181.15	20.70	-1692.11	-97.57	58.32	-1698.83	-97.76	99.68	-3449.57	-20.60	1337.96	0.00	0.00	0.00	-3261.12	-70.49	1738.00	-3368.64	39.44	1746.99	-3830.97	-28.13	1720.73	-3346.27	-65.02	1736.89	-141.12	1272.03	73.64	403.71	1042.30	73.63	82.56
3.65000	-3352.97	51.51	-4.62	-3399.93	41.18	26.92	-3914.17	195.63	134.13	-3534.49	203.62	164.63	-3630.25	-185.09	4.77	-3688.29	-171.52	20.19	-1692.11	-97.57	58.32	-1698.83	-97.76	99.68	-3436.70	-18.55	1337.86	0.00	0.00	0.00	-3255.12	-68.12	1738.36	-3340.38	41.63	1746.11	-3825.66	-28.86	1720.22	-3341.87	-65.03	1737.03	-139.69	1271.95	74.08	403.98	1042.20	73.76	80.36
3.66000	-3352.97	51.51	-4.62	-3403.13	40.68	25.44	-3918.71	196.41	137.25	-3535.82	204.53	167.42	-3571.56	-170.43	12.49	-3674.24	-162.83	23.46	-1692.11	-97.57	58.32	-1698.83	-97.76	99.68	-3437.29	-16.23	1337.65	0.00	0.00	0.00	-3249.29	-65.84	1738.69	-3315.19	43.05	1746.47	-3820.28	-29.60	1719.70	-3337.43	-65.04	1737.17	-145.06	1274.19	72.40	403.71	1041.85	73.81	80.53
3.67000	-3352.97	51.51	-4.62	-3417.83	41.38	24.98	-3923.24	197.16	140.40	-3537.20	205.40	170.23	-3584.60	-160.71	11.73	-3648.88	-151.78	27.62	-1692.11	-97.57	58.32	-1698.83	-97.76	99.68	-3440.08	-14.37	1337.71	0.00	0.00	0.00	-3243.61	-63.64	1739.00	-3365.85	44.75	1750.59	-3814.84	-30.33	1719.19	-3332.95	-65.05	1737.31	-143.86	1273.55	72.76	403.31	1042.15	73.60	83.24
3.68000	-3352.97	51.51	-4.62	-3409.55	41.13	27.19	-3927.76	197.88	143.57	-3538.64	206.24	173.06	-3587.73	-148.48	12.19	-3659.94	-142.27	25.93	-1692.11	-97.57	58.32	-1698.83	-97.76	99.68	-3425.90	-13.50	1337.95	0.00	0.00	0.00	-3238.10	-61.53	1739.28	-3362.52	46.35	1749.92	-3809.34	-31.07	1718.67	-3328.44	-65.05	1737.45	-142.27	1273.44	73.18	403.79	1041.93	73.69	82.48
3.69000	-3352.97	51.51	-4.62	-3401.03	40.06	27.26	-3932.26	198.57	146.76	-3540.15	207.04	175.90	-3571.13	-137.64	14.01	-3628.24	-132.91	31.54	-1692.11	-97.57	58.32	-1698.83	-97.76	99.68	-3416.57	-11.60	1338.10	0.00	0.00	0.00	-3232.77	-59.52	1739.53	-3327.02	50.36	1749.67	-3803.77	-31.81	1718.14	-3323.89	-65.05	1737.58	-141.54	1273.46	73.19	403.89	1042.17	73.64	84.73
3.70000	-3352.97	51.51	-4.62	-3443.68	41.62	19.96	-3936.74	199.22	149.97	-3541.70	207.81	178.76	-3568.73	-125.86	14.40	-3607.05	-123.70	36.64	-1692.11	-97.57	58.32	-1698.83	-97.76	99.68	-3414.45	-10.35	1338.09	0.00	0.00	0.00	-3227.62	-57.60	1739.75	-3327.21	53.09	1749.90	-3798.15	-32.55	1717.62	-3319.30	-65.05	1737.72	-140.82	1272.16	73.84	404.39	1042.10	73.78	85.17
3.71000	-3352.97	51.51	-4.62	-3400.05	41.19	28.97	-3941.20	199.85	153.19	-3543.32	208.55	181.63	-3489.91	-114.69	28.41	-3578.85	-114.63	40.36	-1692.11	-97.57	58.32	-1698.83	-97.76	99.68	-3407.16	-8.37	1337.61	0.00	0.00	0.00	-3222.66	-55.79	1739.94	-3298.81	52.40	1747.29	-3792.46	-33.29	1717.09	-3314.68	-65.04	1737.85	-141.52	1272.86	73.56	404.19	1042.32	73.61	84.48
3.72000	-3352.97	51.51	-4.62	-3389.36	40.79	31.32	-3945.63	200.44	156.44	-3544.98	209.26	184.52	-3507.01	-104.75	25.44	-3591.59	-105.45	37.09	-1692.11	-97.57	58.32	-1698.83	-97.76	99.68	-3402.83	-7.31	1337.73	0.00	0.00	0.00	-3217.91	-54.08	1740.10	-3291.40	55.81	1748.77	-3786.71	-34.04	1716.56	-3310.02	-65.03	1737.99	-143.63	1274.08	72.59	403.81	1042.49	73.39	81.75
3.73000	-3352.97	51.51	-4.62	-3418.45	41.91	26.70	-3950.05	201.00	159.70	-3546.70	209.94	187.42	-3535.05	-97.25	21.76	-3568.89	-96.79	40.30	-1692.11	-97.57	58.32	-1698.83	-97.76	99.68	-3406.50	-6.35	1337.36	0.00	0.00	0.00	-3213.37	-52.47	1740.23	-3277.14	56.87	1749.97	-3780.90	-34.78	1716.03	-3305.32	-65.02	1738.12	-142.44	1273.88	73.06	403.17	1042.66	73.36	81.91
3.74000	-3352.97	51.51	-4.62	-3407.91	41.76	27.78	-3954.43	201.53	162.97	-3548.46	210.58	190.34	-3500.32	-89.89	25.53	-3536.79	-91.14	45.60	-1692.11	-97.57	58.32	-1698.83	-97.76	99.68	-3399.97	-5.00	1336.95	0.00	0.00	0.00	-3209.04	-50.98	1740.32	-3309.93	56.70	1750.68	-3775.03	-35.53	1715.49	-3300.59	-65.00	1738.25	-140.99	1272.27	73.73	403.92	1042.30	73.59	82.53
3.75000	-3352.97	51.51	-4.62	-3399.81	41.88	31.07	-3958.79	202.04	166.27	-3550.26	211.19	193.27	-3533.83	-83.00	19.77	-3545.37	-85.42	44.90	-1692.11	-97.57	58.32	-1698.83	-97.76	99.68	-3400.77	-3.97	1336.64	0.00	0.00	0.00	-3204.95	-49.60	1740.38	-3307.87	58.71	1750.25	-3769.10	-36.27	1714.96	-3295.82	-64.98	1738.38	-142.87	1273.61	72.84	403.91	1042.09	73.74	84.19
3.76000	-3352.97	51.51	-4.62	-3409.20	40.39	31.79	-3963.12	202.51	169.57	-3552.11	211.77	196.21	-3480.75	-73.92	31.80	-3535.90	-77.78	47.14	-1692.11	-97.57	58.32	-1698.83	-97.76	99.68	-3402.64	-3.42	1336.57	0.00	0.00	0.00	-3201.08	-48.34	1740.40	-3319.32	60.23	1750.99	-3763.11	-37.02	1714.42	-3291.02	-64.96	1738.51	-143.02	1273.61	73.09	403.68	1042.25	73.68	82.40
3.77000	-3352.97	51.51	-4.62	-3405.00	40.75	32.19	-3967.42	202.95	172.90	-3554.01	212.32	199.17	-3422.55	-68.55	39.29	-3514.66	-72.97	50.17	-1692.11	-97.57	58.32	-1698.83	-97.76	99.68	-3393.68	-1.92	1335.72	0.00	0.00	0.00	-3197.46	-47.19	1740.39	-3300.15	60.67	1750.07	-3757.05	-37.77	1713.88	-3286.18	-64.93	1738.64	-143.25	1273.01	73.20	404.77	1041.95	73.90	84.52
3.78000	-3352.97	51.51	-4.62	-3448.53	40.48	23.79	-3971.69	203.36	176.23	-3555.94	212.84	202.13	-3415.77	-62.01	38.64	-3485.33	-66.44	53.88	-1692.11	-97.57	58.32	-1698.83	-97.76	99.68	-3377.04	-0.86	1334.83	0.00	0.00	0.00	-3194.09	-46.18	1740.33	-3290.90	63.03	1749.03	-3750.94	-38.51	1713.33	-3281.30	-64.90	1738.77	-149.72	1271.85	72.21	404.55	1041.90	73.92	83.93
3.79000	-3352.97	51.51	-4.62	-3452.52	40.63	24.65	-3975.92	203.75	179.58	-3557.90	213.33	205.11	-3422.16	-58.84	38.83	-3468.63	-63.01	53.85	-1692.11	-97.57	58.32	-1698.83	-97.76	99.68	-3367.65	-0.09	1334.94	0.00	0.00	0.00	-3190.98	-45.29	1740.24	-3331.03	64.53	1750.55	-3744.77	-39.26	1712.79	-3276.39	-64.87	1738.90	-144.22	1272.32	72.95	404.11	1041.98	73.78	83.75
3.80000	-3352.97	51.51	-4.62	-3407.17	41.05	33.71	-3980.12	204.11	182.94	-3559.91	213.78	208.10	-3416.56	-50.87	37.34	-3442.79	-56.94	58.19	-1692.11	-97.57	58.32	-1698.83	-97.76	99.68	-3372.36	1.08	1333.93	0.00	0.00	0.00	-3188.13	-44.53	1740.10	-3286.60	64.85	1749.20	-3738.55	-40.01	1712.24	-3271.44	-64.83	1739.02	-145.01	1275.51	72.20	403.90	1042.17	73.69	84.17
3.81000	-3352.97	51.51	-4.62	-3420.77	41.07	30.81	-3984.28	204.43	186.31	-3561.94	214.21	211.10	-3360.20	-45.74	48.51	-3414.79	-49.95	61.73	-1692.11	-97.57	58.32	-1698.83	-97.76	99.68	-3368.78	1.33	1333.68	0.00	0.00	0.00	-3185.56	-43.90	1739.93	-3237.31	66.81	1747.29	-3732.26	-40.76	1711.69	-3266.45	-64.79	1739.15	-139.78	1272.81	74.00	404.00	1041.86	73.76	83.78
3.82000	-3352.97	51.51	-4.62	-3418.22	40.76	29.61	-3988.40	204.73	189.69	-3564.01	214.61	214.10	-3337.82	-39.14	51.97	-3435.42	-46.30	55.99	-1692.11	-97.57	58.32	-1698.83	-97.76	99.68	-3359.93	2.25	1333.01	0.00	0.00	0.00	-3183.27	-43.41	1739.71	-3283.87	67.26	1750.08	-3725.91	-41.50	1711.14	-3261.43	-64.75	1739.27	-143.89	1272.10	73.18	403.88	1041.77	73.81	82.04
3.83000	-3352.97	51.51	-4.62	-3412.47	42.28	30.46	-3992.48	205.01	193.09	-3566.10	214.98	217.12	-3315.55	-33.17	55.22	-3371.12	-40.56	66.87	-1692.11	-97.57	58.32	-1698.83	-97.76	99.68	-3364.88	3.38	1332.90	0.00	0.00	0.00	-3181.28	-43.07	1739.45	-3274.61	68.45	1749.81	-3719.51	-42.25	1710.59	-3256.37	-64.70	1739.39	-143.14	1272.49	73.18	404.07	1042.08	73.79	80.73
3.84000	-3352.97	51.51	-4.62	-3402.09	43.95	31.58	-3996.52	205.25	196.49	-3568.22	215.32	220.14	-3293.42	-27.82	58.26	-3350.88	-35.55	67.25	-1692.11	-97.57	58.32	-1698.83	-97.76	99.68	-3353.31	4.51	1332.45	0.00	0.00	0.00	-3179.58	-42.86	1739.14	-3266.30	70.06	1749.15	-3713.04	-43.00	1710.04	-3251.28	-64.65	1739.52	-146.05	1274.05	72.17	403.82	1042.29	73.64	79.16
3.85000	-3352.97	51.51	-4.62	-3453.18	42.21	22.67	-4000.51	205.47	199.90	-3570.37	215.64	223.17	-3271.45	-23.06	61.09	-3339.11	-27.71	68.64	-1692.11	-97.57	58.32	-1698.83	-97.76	99.68	-3328.76	5.08	1331.93	0.00	0.00	0.00	-3178.20	-42.81	1738.78	-3213.77	71.44	1747.32	-3706.52	-43.75	1709.48	-3246.15	-64.60	1739.64	-140.89	1273.10	73.33	403.89	1042.18	73.79	82.47
3.86000	-3352.97	51.51	-4.62	-3443.55	45.54	22.39	-4004.46	205.66	203.32	-3572.53	215.92	226.21	-3249.65	-18.86	63.72	-3315.47	-21.67	71.09	-1692.11	-97.57	58.32	-1698.83	-97.76	99.68	-3323.71	5.98	1331.10	0.00	0.00	0.00	-3177.17	-42.90	1738.38	-3225.92	70.84	1746.99	-3699.94	-44.50	1708.93	-3240.99	-64.54	1739.76	-139.75	1271.83	73.97	403.52	1041.84	73.57	85.00
3.87000	-3352.97	51.51	-4.62	-3408.27	46.91	28.58	-4008.36	205.83	206.74	-3574.72	216.18	229.26	-3228.05	-15.21	66.15	-3291.55	-16.27	73.40	-1692.11	-97.57	58.32	-1698.83	-97.76	99.68	-3332.60	6.45	1329.54	0.00	0.00	0.00	-3219.27	-43.58	1740.28	-3244.59	70.25	1747.69	-3693.31	-45.24	1708.37	-3235.79	-64.48	1739.87	-143.68	1273.79	72.55	404.16	1042.02	73.72	79.04
3.88000	-3352.97	51.51	-4.62	-3396.69	46.75	29.40	-4012.21	205.96	210.18	-3576.93	216.40	232.31	-3206.67	-12.09	68.38	-3267.40	-11.48	75.57	-1692.11	-97.57	58.32	-1698.83	-97.76	99.68	-3329.11	7.48	1328.65	0.00	0.00	0.00	-3174.08	-43.88	1738.09	-3279.12	70.15	1748.58	-3686.62	-45.99	1707.81	-3230.55	-64.42	1739.99	-145.01	1274.99	71.91	403.82	1042.20	73.64	80.94
3.89000	-3352.97	51.51	-4.62	-3436.56	46.44	21.44	-4016.01	206.08	213.62	-3579.15	216.60	235.36	-3185.52	-9.47	70.41	-3243.06	-7.27	77.59	-1692.11	-97.57	58.32	-1698.83	-97.76	99.68	-3309.31	9.21	1327.72	0.00	0.00	0.00	-3169.23	-43.25	1738.83	-3221.70	70.15	1746.09	-3679.87	-46.74	1707.25	-3225.28	-64.35	1740.11	-144.87	1270.77	73.36	403.94	1042.20	73.76	83.55
3.90000	-3352.97	51.51	-4.62	-3402.55	48.23	26.57	-4019.76	206.16	217.06	-3581.38	216.78	238.42	-3164.63	-7.33	72.25	-3218.60	-3.63	79.46	-1692.11	-97.57	58.32	-1698.83	-97.76	99.68	-3301.43	9.91	1327.85	0.00	0.00	0.00	-3174.57	-43.24	1736.35	-3201.08	70.42	1744.44	-3673.06	-47.48	1706.69	-3219.97	-64.28	1740.22	-143.11	1271.86	73.45	403.95	1042.14	73.79	85.76
3.91000	-3352.97	51.51	-4.62	-3402.52	48.36	27.65	-4023.45	206.22	220.52	-3583.63	216.93	241.49	-3144.02	-5.64	73.90	-3194.07	-0.52	81.19	-1692.11	-97.57	58.32	-1698.83	-97.76	99.68	-3290.02	11.50	1326.50	0.00	0.00	0.00	-3177.52	-44.40	1737.07	-3246.71	69.41	1746.71	-3666.20	-48.23	1706.13	-3214.63	-64.21	1740.34	-143.24	1273.14	73.09	403.72	1042.03	73.86	84.88
3.92000	-3352.97	51.51	-4.62	-3381.73	48.89	32.33	-4027.09	206.26	223.97	-3585.88	217.05	244.56	-3123.70	-4.40	75.36	-3169.51	2.07	82.77	-1692.11	-97.57	58.32	-1698.83	-97.76	99.68	-3299.58	11.84	1325.28	0.00	0.00	0.00	-3152.52	-42.56	1734.76	-3187.01	69.40	1744.03	-3659.29	-48.97	1705.56	-3209.25	-64.13	1740.45	-140.14	1272.94	73.63	404.85	1041.95	73.98	84.10
3.93000	-3352.97	51.51	-4.62	-3410.13	48.92	25.76	-4030.67	206.27	227.43	-3588.15	217.14	247.63	-3103.70	-3.56	76.63	-3144.98	4.16	84.21	-1692.11	-97.57	58.32	-1698.83	-97.76	99.68	-3298.63	12.53	1324.20	0.00	0.00	0.00	-3161.56	-42.48	1734.36	-3193.46	70.29	1744.87	-3652.31	-49.72	1705.00	-3203.84	-64.06	1740.56	-144.04	1274.61	72.37	404.35	1042.12	73.79	82.66
3.94000	-3352.97	51.51	-4.62	-3425.07	49.37	24.52	-4034.19	206.26	230.89	-3590.41	217.21	250.70	-3084.03	-3.12	77.72	-3120.53	5.78	85.51	-1692.11	-97.57	58.32	-1698.83	-97.76	99.68	-3284.76	12.42	1324.03	0.00	0.00	0.00	-3169.03	-44.56	1734.49	-3213.54	69.36	1744.34	-3645.29	-50.46	1704.44	-3198.39	-63.97	1740.68	-141.50	1272.67	73.17	403.65	1042.47	73.56	83.03
3.95000	-3352.97	51.51	-4.62	-3414.13	51.53	26.16	-4037.65	206.22	234.35	-3592.69	217.25	253.77	-3064.72	-3.05	78.62	-3096.21	6.95	86.67	-1692.11	-97.57	58.32	-1698.83	-97.76	99.68	-3279.73	13.57	1323.27	0.00	0.00	0.00	-3166.18	-45.17	1734.82	-3169.98	68.97	1740.94	-3638.20	-51.20	1703.87	-3192.90	-63.89	1740.79	-142.54	1272.17	73.26	403.22	1042.58	73.36	83.21
3.96000	-3352.97	51.51	-4.62	-3447.80	50.67	18.72	-4041.05	206.16	237.82	-3594.96	217.27	256.85	-3045.79	-3.33	79.35	-3072.08	7.70	87.68	-1692.11	-97.57	58.32	-1698.83	-97.76	99.68	-3268.00	14.14	1322.17	0.00	0.00	0.00	-3161.72	-44.49	1733.48	-3155.41	69.76	1739.48	-3631.07	-51.94	1703.31	-3187.38	-63.80	1740.90	-143.64	1274.46	72.44	403.72	1042.28	73.55	81.72
3.97000	-3352.97	51.51	-4.62	-3438.02	47.82	19.24	-4044.38	206.07	241.28	-3597.23	217.26	259.93	-3027.26	-3.94	79.90	-3048.18	8.04	88.55	-1692.11	-97.57	58.32	-1698.83	-97.76	99.68	-3274.17	15.28	1320.75	0.00	0.00	0.00	-3169.92	-43.95	1733.03	-3160.60	69.95	1739.33	-3623.88	-52.68	1702.74	-3181.83	-63.70	1741.00	-143.32	1272.81	73.04	403.88	1042.18	73.70	81.98
3.98000	-3352.97	51.51	-4.62	-3435.78	47.07	22.51	-4047.65	205.96	244.75	-3599.50	217.23	263.00	-3009.14	-4.85	80.28	-3024.58	8.01	89.27	-1692.11	-97.57	58.32	-1698.83	-97.76	99.68	-3265.59	15.24	1320.59	0.00	0.00	0.00	-3142.93	-45.78	1730.55	-3131.59	68.76	1738.57	-3616.63	-53.42	1702.17	-3176.24	-63.61	1741.11	-146.19	1274.30	72.20	404.49	1042.18	73.86	83.12
3.99000	-3352.97	51.51	-4.62	-3424.97	49.38	22.19	-4050.85	205.83	248.21	-3601.76	217.17	266.08	-2991.45	-6.04	80.49	-3001.32	7.61	89.85	-1692.11	-97.57	58.32	-1698.83	-97.76	99.68	-3252.40	16.35	1319.32	0.00	0.00	0.00	-3157.43	-45.01	1731.70	-3142.29	68.12	1739.91	-3609.33	-54.16	1701.60	-3170.61	-63.51	1741.22	-145.04	1274.33	72.40	403.77	1042.23	73.58	82.67
4.00000	-3352.97	51.51	-4.62	-3380.64	51.19	31.48	-4053.98	205.67	251.68	-3604.01	217.09	269.15	-2974.23	-7.49	80.52	-2978.45	6.89	90.30	-1692.11	-97.57	58.32	-1698.83	-97.76	99.68	-3257.91	16.14	1318.08	0.00	0.00	0.00	-3130.86	-46.96	1728.99	-3177.18	66.70	1741.38	-3601.98	-54.89	1701.04	-3164.95	-63.41	1741.32	-141.99	1272.90	73.22	404.06	1042.12	73.76	82.38
4.01000	-3352.97	51.51	-4.62	-3412.83	50.41	26.38	-4057.04	205.50	255.14	-3606.26	216.98	272.23	-2957.48	-9.18	80.40	-2956.03	5.85	90.60	-1692.11	-97.57	58.32	-1698.83	-97.76	99.68	-3244.06	15.97	1317.20	0.00	0.00	0.00	-3154.82	-47.73	1730.50	-3141.71	66.19	1739.22	-3594.57	-55.63	1700.47	-3159.25	-63.30	1741.43	-141.73	1273.56	73.17	404.21	1042.26	73.73	84.51
4.02000	-3352.97	51.51	-4.62	-3445.84	47.97	19.70	-4060.03	205.30	258.60	-3608.49	216.85	275.30	-2941.23	-11.08	80.10	-2934.10	4.52	90.76	-1692.11	-97.57	58.32	-1698.83	-97.76	99.68	-3231.52	16.11	1316.37	0.00	0.00	0.00	-3122.43	-49.26	1728.23	-3129.76	63.42	1739.01	-3587.11	-56.36	1699.90	-3153.52	-63.19	1741.53	-144.08	1273.92	72.63	404.04	1042.10	73.68	82.02
4.03000	-3352.97	51.51	-4.62	-3400.40	49.87	28.36	-4062.95	205.07	262.06	-3610.71	216.70	278.36	-2925.49	-13.18	79.65	-2912.73	2.92	90.77	-1692.11	-97.57	58.32	-1698.83	-97.76	99.68	-3235.92	16.11	1315.02	0.00	0.00	0.00	-3111.99	-49.92	1728.47	-3123.53	62.28	1737.70	-3579.60	-57.09	1699.33	-3147.75	-63.08	1741.64	-142.34	1273.20	73.14	403.52	1042.10	73.56	85.23
4.04000	-3352.97	51.51	-4.62	-3447.29	49.87	20.36	-4065.78	204.83	265.51	-3612.91	216.53	281.43	-2910.29	-15.46	79.03	-2891.96	1.08	90.65	-1692.11	-97.57	58.32	-1698.83	-97.76	99.68	-3225.11	16.48	1314.25	0.00	0.00	0.00	-3132.78	-51.56	1729.95	-3130.40	63.18	1739.14	-3572.03	-57.82	1698.77	-3141.95	-62.97	1741.74	-143.97	1275.03	72.34	404.09	1041.73	73.85	83.42
4.05000	-3352.97	51.51	-4.62	-3408.54	51.50	27.27	-4068.54	204.57	268.96	-3615.10	216.33	284.49	-2895.65	-17.88	78.26	-2871.84	-0.97	90.39	-1692.11	-97.57	58.32	-1698.83	-97.76	99.68	-3220.04	16.42	1313.31	0.00	0.00	0.00	-3109.44	-52.23	1727.92	-3144.14	62.12	1737.95	-3564.42	-58.55	1698.20	-3136.11	-62.85	1741.84	-143.52	1274.54	72.77	404.23	1042.29	73.72	87.11
4.06000	-3352.97	51.51	-4.62	-3392.36	49.49	30.93	-4071.23	204.28	272.40	-3617.26	216.11	287.54	-2881.58	-20.43	77.34	-2852.44	-3.23	89.99	-1692.11	-97.57	58.32	-1698.83	-97.76	99.68	-3210.62	15.59	1311.37	0.00	0.00	0.00	-3078.73	-52.42	1727.07	-3121.49	60.54	1737.14	-3556.75	-59.27	1697.63	-3130.24	-62.72	1741.94	-141.94	1273.20	73.26	404.17	1042.26	73.76	81.75
4.07000	-3352.97	51.51	-4.62	-3362.49	50.90	37.71	-4073.83	203.97	275.84	-3619.40	215.87	290.59	-2868.11	-23.08	76.26	-2833.79	-5.66	89.45	-1692.11	-97.57	58.32	-1698.83	-97.76	99.68	-3208.81	15.07	1311.35	0.00	0.00	0.00	-3082.43	-54.06	1726.28	-3116.15	59.41	1738.93	-3549.03	-59.99	1697.06	-3124.33	-62.60	1742.04	-143.20	1272.67	73.17	404.36	1041.93	73.87	77.39
4.08000	-3352.97	51.51	-4.62	-3381.69	51.63	32.77	-4076.34	203.64	279.27	-3621.52	215.60	293.64	-2855.26	-25.82	75.04	-2815.95	-8.24	88.76	-1692.11	-97.57	58.32	-1698.83	-97.76	99.68	-3194.45	15.13	1310.57	0.00	0.00	0.00	-3105.65	-56.37	1727.63	-3102.12	57.80	1737.36	-3541.25	-60.71	1696.50	-3118.39	-62.47	1742.14	-141.71	1273.26	73.00	403.63	1042.01	73.66	81.60
4.09000	-3352.97	51.51	-4.62	-3458.98	50.96	19.43	-4078.78	203.30	282.70	-3623.61	215.32	296.67	-2843.04	-28.62	73.67	-2798.98	-10.95	87.94	-1692.11	-97.57	58.32	-1698.83	-97.76	99.68	-3180.26	14.18	1310.50	0.00	0.00	0.00	-3094.45	-58.01	1727.03	-3081.39	56.70	1736.69	-3533.43	-61.43	1695.93	-3112.41	-62.34	1742.23	-141.79	1273.21	73.27	403.91	1042.21	73.67	80.64
4.10000	-3352.97	51.51	-4.62	-3470.67	51.16	17.85	-4081.13	202.93	286.11	-3625.67	215.01	299.70	-2831.48	-31.46	72.15	-2782.92	-13.77	86.99	-1692.11	-97.57	58.32	-1698.83	-97.76	99.68	-3178.91	13.22	1309.57	0.00	0.00	0.00	-3065.05	-59.87	1724.72	-3081.36	54.57	1737.62	-3525.56	-62.15	1695.36	-3106.40	-62.21	1742.33	-142.28	1274.51	72.79	404.06	1042.51	73.53	82.41
4.11000	-3352.97	51.51	-4.62	-3479.60	51.35	17.29	-4083.39	202.54	289.52	-3627.70	214.68	302.73	-2820.60	-34.32	70.49	-2767.83	-16.67	85.89	-1692.11	-97.57	58.32	-1698.83	-97.76	99.68	-3165.98	13.05	1309.53	0.00	0.00	0.00	-3040.56	-60.61	1723.54	-3096.37	52.63	1737.87	-3517.63	-62.86	1694.80	-3100.35	-62.07	1742.42	-144.86	1274.46	72.19	404.31	1042.10	73.70	83.55
4.12000	-3352.97	51.51	-4.62	-3486.02	51.55	17.57	-4085.56	202.13	292.92	-3629.70	214.33	305.74	-2810.41	-37.18	68.70	-2753.76	-19.63	84.65	-1692.11	-97.57	58.32	-1698.83	-97.76	99.68	-3161.50	12.09	1309.43	0.00	0.00	0.00	-3046.64	-63.36	1724.20	-3066.98	50.46	1736.92	-3509.65	-63.57	1694.23	-3094.27	-61.93	1742.52	-145.88	1274.33	72.16	404.11	1042.10	73.75	82.17
4.13000	-3352.97	51.51	-4.62	-3490.13	51.73	18.54	-4087.64	201.71	296.31	-3631.67	213.96	308.75	-2800.94	-40.01	66.77	-2740.76	-22.62	83.28	-1692.11	-97.57	58.32	-1698.83	-97.76	99.68	-3147.95	11.70	1309.21	0.00	0.00	0.00	-3061.91	-65.74	1726.29	-3045.02	49.33	1737.54	-3501.63	-64.28	1693.67	-3088.16	-61.78	1742.61	-145.28	1274.77	72.02	403.67	1041.99	73.69	79.62
4.14000	-3352.97	51.51	-4.62	-3492.16	51.88	20.05	-4089.63	201.26	299.69	-3633.59	213.57	311.74	-2792.21	-42.79	64.70	-2728.89	-25.64	81.77	-1692.11	-97.57	58.32	-1698.83	-97.76	99.68	-3140.64	11.09	1309.14	0.00	0.00	0.00	-3031.66	-67.44	1725.27	-3058.59	46.75	1738.44	-3493.55	-64.99	1693.10	-3082.01	-61.63	1742.70	-144.43	1274.50	72.51	403.29	1042.37	73.37	81.14
4.15000	-3352.97	51.51	-4.62	-3492.33	52.01	21.93	-4091.52	200.80	303.05	-3635.48	213.16	314.73	-2784.23	-45.50	62.50	-2718.20	-28.64	80.12	-1692.11	-97.57	58.32	-1698.83	-97.76	99.68	-3133.37	10.51	1309.36	0.00	0.00	0.00	-3044.57	-69.72	1726.01	-3041.37	45.52	1739.30	-3485.43	-65.69	1692.54	-3075.82	-61.48	1742.80	-141.90	1272.38	73.73	403.64	1042.18	73.68	82.03
4.16000	-3352.97	51.51	-4.62	-3490.87	52.10	24.04	-4093.32	200.31	306.41	-3637.32	212.73	317.71	-2777.03	-48.11	60.17	-2708.73	-31.61	78.34	-1692.11	-97.57	58.32	-1698.83	-97.76	99.68	-3112.66	9.39	1310.19	0.00	0.00	0.00	-3031.94	-70.82	1726.10	-3040.17	46.00	1740.39	-3477.26	-66.39	1691.98	-3069.60	-61.33	1742.89	-142.77	1273.32	72.90	404.86	1042.00	73.81	83.11
4.17000	-3352.97	51.51	-4.62	-3487.99	52.13	26.22	-4095.02	199.81	309.75	-3639.13	212.29	320.67	-2770.62	-50.62	57.72	-2700.54	-34.53	76.42	-1692.11	-97.57	58.32	-1698.83	-97.76	99.68	-3110.52	8.41	1310.50	0.00	0.00	0.00	-3023.54	-74.44	1726.12	-3063.05	42.74	1742.37	-3469.03	-67.09	1691.42	-3063.34	-61.17	1742.98	-142.51	1273.56	73.05	404.39	1042.20	73.63	81.38
4.18000	-3352.97	51.51	-4.62	-3483.93	52.11	28.30	-4096.62	199.29	313.08	-3640.88	211.82	323.62	-2765.03	-52.98	55.14	-2693.69	-37.37	74.36	-1692.11	-97.57	58.32	-1698.83	-97.76	99.68	-3101.72	7.00	1311.27	0.00	0.00	0.00	-3015.23	-76.93	1727.23	-3027.34	38.81	1741.33	-3460.76	-67.78	1690.86	-3057.05	-61.01	1743.06	-141.22	1271.87	73.64	404.15	1042.25	73.56	81.84
4.19000	-3352.97	51.51	-4.62	-3478.89	52.02	30.14	-4098.12	198.76	316.40	-3642.59	211.33	326.57	-2760.28	-55.19	52.44	-2688.23	-40.12	72.17	-1692.11	-97.57	58.32	-1698.83	-97.76	99.68	-3099.71	6.75	1312.14	0.00	0.00	0.00	-3010.52	-79.01	1727.91	-2994.55	37.15	1740.91	-3452.44	-68.47	1690.30	-3050.73	-60.85	1743.15	-142.88	1273.82	73.16	403.83	1041.88	73.66	80.31
4.20000	-3352.97	51.51	-4.62	-3473.11	51.86	31.57	-4099.52	198.21	319.70	-3644.25	210.83	329.49	-2756.39	-57.22	49.62	-2684.20	-42.74	69.84	-1692.11	-97.57	58.32	-1698.83	-97.76	99.68	-3079.37	4.90	1312.85	0.00	0.00	0.00	-2973.90	-79.95	1726.39	-3010.12	34.13	1744.17	-3444.07	-69.16	1689.74	-3044.37	-60.68	1743.24	-142.92	1273.79	72.87	404.35	1041.90	73.79	82.87
4.21000	-3352.97	51.51	-4.62	-3466.81	51.61	32.45	-4100.81	197.64	322.99	-3645.85	210.31	332.41	-2753.37	-59.04	46.69	-2681.66	-45.21	67.37	-1692.11	-97.57	58.32	-1698.83	-97.76	99.68	-3069.87	3.72	1314.22	0.00	0.00	0.00	-2995.76	-81.94	1730.45	-3021.04	33.03	1745.82	-3435.66	-69.84	1689.19	-3037.98	-60.51	1743.33	-141.99	1272.39	73.28	403.89	1042.25	73.55	83.88
4.22000	-3352.97	51.51	-4.62	-3460.20	51.27	32.61	-4102.00	197.05	326.26	-3647.41	209.77	335.31	-2751.24	-60.64	43.64	-2680.66	-47.52	64.78	-1692.11	-97.57	58.32	-1698.83	-97.76	99.68	-3052.21	2.39	1314.98	0.00	0.00	0.00	-2979.65	-84.70	1732.57	-2992.58	31.42	1746.30	-3427.19	-70.53	1688.63	-3031.55	-60.34	1743.41	-141.00	1272.57	73.54	404.32	1042.29	73.62	83.95
4.23000	-3352.97	51.51	-4.62	-3453.52	50.82	31.90	-4103.08	196.45	329.51	-3648.90	209.21	338.20	-2750.04	-62.00	40.48	-2681.26	-49.64	62.04	-1692.11	-97.57	58.32	-1698.83	-97.76	99.68	-3047.11	1.08	1316.71	0.00	0.00	0.00	-2975.27	-88.61	1732.63	-2945.24	30.36	1747.44	-3418.68	-71.20	1688.08	-3025.09	-60.16	1743.49	-142.43	1273.11	73.13	403.70	1042.23	73.56	82.74
4.24000	-3352.97	51.51	-4.62	-3446.98	50.27	30.16	-4104.05	195.83	332.75	-3650.34	208.64	341.07	-2749.77	-63.08	37.21	-2683.51	-51.54	59.18	-1692.11	-97.57	58.32	-1698.83	-97.76	99.68	-3045.17	-0.90	1318.79	0.00	0.00	0.00	-2960.58	-89.94	1733.57	-2967.48	26.59	1750.75	-3410.12	-71.88	1687.53	-3018.59	-59.98	1743.58	-141.36	1272.17	73.46	403.05	1042.23	73.53	81.34
4.25000	-3352.97	51.51	-4.62	-3440.79	49.59	27.24	-4104.91	195.19	335.96	-3651.71	208.04	343.92	-2750.46	-63.88	33.83	-2687.45	-53.20	56.17	-1692.11	-97.57	58.32	-1698.83	-97.76	99.68	-3032.99	-2.49	1320.84	0.00	0.00	0.00	-2937.04	-91.89	1735.38	-2938.50	23.07	1750.64	-3401.52	-72.55	1686.98	-3012.06	-59.80	1743.66	-143.21	1273.62	72.69	403.06	1042.64	73.37	82.25
4.26000	-3352.97	51.51	-4.62	-3418.26	51.09	28.57	-4105.66	194.54	339.17	-3653.03	207.44	346.76	-2752.12	-64.36	30.35	-2693.14	-54.61	53.04	-1692.11	-97.57	58.32	-1698.83	-97.76	99.68	-3025.00	-3.34	1322.15	0.00	0.00	0.00	-2933.40	-93.97	1736.94	-2929.20	21.13	1753.25	-3392.87	-73.21	1686.43	-3005.50	-59.62	1743.74	-146.51	1273.97	72.21	403.59	1042.32	73.62	84.83
4.27000	-3352.97	51.51	-4.62	-3460.00	48.91	14.25	-4106.30	193.88	342.35	-3654.28	206.81	349.58	-2754.79	-64.51	26.76	-2700.64	-55.73	49.77	-1692.11	-97.57	58.32	-1698.83	-97.76	99.68	-3011.42	-5.57	1323.68	0.00	0.00	0.00	-2929.36	-97.82	1739.51	-2942.33	19.47	1756.10	-3384.17	-73.88	1685.88	-2998.90	-59.43	1743.82	-145.08	1274.07	72.46	403.86	1041.87	73.84	83.71
4.28000	-3352.97	51.51	-4.62	-3445.69	46.71	9.97	-4106.81	193.20	345.51	-3655.46	206.17	352.39	-2774.71	-65.92	19.55	-2709.99	-56.55	46.37	-1692.11	-97.57	58.32	-1698.83	-97.76	99.68	-2998.12	-7.14	1325.11	0.00	0.00	0.00	-2943.15	-100.10	1743.29	-2927.04	17.19	1758.25	-3375.43	-74.53	1685.34	-2992.27	-59.23	1743.90	-144.24	1273.45	72.70	403.94	1041.82	73.83	84.33
4.29000	-3352.97	51.51	-4.62	-3431.79	45.95	8.42	-4107.21	192.50	348.65	-3656.57	205.52	355.18	-2799.15	-66.11	10.53	-2721.26	-57.04	42.83	-1692.11	-97.57	58.32	-1698.83	-97.76	99.68	-2995.40	-9.04	1326.41	0.00	0.00	0.00	-2955.28	-102.41	1744.22	-2910.96	15.89	1757.88	-3366.64	-75.19	1684.80	-2985.60	-59.04	1743.98	-141.83	1272.93	73.35	404.49	1041.90	73.89	80.99
4.30000	-3352.97	51.51	-4.62	-3424.40	45.46	7.62	-4107.49	191.79	351.77	-3657.61	204.84	357.94	-2756.94	-62.30	15.73	-2734.47	-57.18	39.17	-1692.11	-97.57	58.32	-1698.83	-97.76	99.68	-2991.92	-10.59	1327.98	0.00	0.00	0.00	-2917.66	-105.58	1744.22	-2914.51	12.85	1760.59	-3357.80	-75.84	1684.26	-2978.90	-58.84	1744.06	-143.38	1273.31	73.06	404.51	1041.95	73.88	81.28
4.31000	-3352.97	51.51	-4.62	-3405.02	45.25	8.70	-4107.65	191.07	354.87	-3658.58	204.16	360.69	-2774.52	-65.16	10.16	-2749.70	-56.95	35.37	-1692.11	-97.57	58.32	-1698.83	-97.76	99.68	-2972.96	-12.10	1329.46	0.00	0.00	0.00	-2901.72	-107.83	1745.93	-2880.34	10.31	1761.39	-3348.92	-76.49	1683.72	-2972.16	-58.64	1744.14	-141.75	1272.64	73.29	403.84	1042.12	73.71	83.62
4.32000	-3352.97	51.51	-4.62	-3385.63	44.69	11.82	-4107.69	190.33	357.94	-3659.47	203.46	363.42	-2801.42	-64.46	0.72	-2757.82	-56.74	33.44	-1692.11	-97.57	58.32	-1698.83	-97.76	99.68	-2968.64	-13.51	1330.89	0.00	0.00	0.00	-2909.18	-108.72	1747.79	-2882.25	10.18	1763.35	-3340.00	-77.13	1683.18	-2965.39	-58.43	1744.21	-145.52	1273.86	72.29	403.41	1042.28	73.50	82.18
4.33000	-3352.97	51.51	-4.62	-3366.23	45.05	14.29	-4107.60	189.58	360.99	-3660.29	202.74	366.13	-2758.45	-63.89	9.07	-2766.51	-56.57	30.40	-1692.11	-97.57	58.32	-1698.83	-97.76	99.68	-2961.17	-14.68	1331.66	0.00	0.00	0.00	-2888.84	-111.71	1748.05	-2857.22	8.28	1764.40	-3331.03	-77.77	1682.65	-2958.59	-58.23	1744.29	-142.90	1273.60	72.88	403.80	1041.94	73.84	81.47
4.34000	-3352.97	51.51	-4.62	-3357.53	44.57	15.84	-4107.39	188.82	364.02	-3661.03	202.01	368.82	-2738.70	-63.83	11.29	-2766.30	-56.76	28.59	-1692.11	-97.57	58.32	-1698.83	-97.76	99.68	-2937.03	-14.76	1333.25	0.00	0.00	0.00	-2865.06	-113.44	1749.18	-2869.18	5.06	1765.14	-3322.02	-78.40	1682.11	-2951.75	-58.02	1744.36	-142.55	1273.93	72.73	404.52	1041.72	73.92	83.90
4.35000	-3344.64	51.57	-6.84	-3337.53	44.92	18.02	-4107.05	188.04	367.02	-3661.68	201.27	371.49	-2739.39	-63.64	9.24	-2765.02	-57.36	27.48	-1692.11	-97.57	58.32	-1698.83	-97.76	99.68	-2932.74	-15.66	1334.08	0.00	0.00	0.00	-2851.39	-114.37	1748.93	-2856.77	2.70	1767.84	-3312.96	-79.03	1681.58	-2944.88	-57.80	1744.44	-144.52	1273.66	72.57	404.95	1041.97	73.96	81.11
4.36000	-3340.27	52.19	-9.94	-3340.90	45.77	18.70	-4106.58	187.25	370.00	-3662.25	200.51	374.13	-2786.04	-64.95	-1.37	-2770.45	-58.43	26.51	-1692.11	-97.57	58.32	-1698.83	-97.76	99.68	-2927.60	-16.40	1335.36	0.00	0.00	0.00	-2861.09	-117.21	1751.41	-2842.34	0.43	1768.90	-3303.86	-79.65	1681.06	-2937.98	-57.58	1744.51	-147.05	1274.95	71.67	403.75	1042.27	73.59	83.77
4.37000	-3351.70	51.34	-12.95	-3334.85	45.40	20.48	-4105.98	186.45	372.96	-3662.74	199.74	376.75	-2776.60	-63.51	1.15	-2774.74	-59.50	26.45	-1692.11	-97.57	58.32	-1698.83	-97.76	99.68	-2921.26	-16.92	1336.01	0.00	0.00	0.00	-2865.59	-119.13	1752.59	-2831.67	-1.79	1769.31	-3294.71	-80.27	1680.53	-2931.04	-57.36	1744.58	-145.68	1274.96	71.88	403.44	1042.11	73.57	82.96
4.38000	-3327.63	53.80	-11.13	-3336.27	46.86	21.01	-4105.25	185.64	375.88	-3663.13	198.95	379.35	-2751.63	-65.85	4.94	-2788.95	-60.02	24.43	-1692.11	-97.57	58.32	-1698.83	-97.76	99.68	-2915.23	-18.40	1336.85	0.00	0.00	0.00	-2842.12	-119.08	1752.66	-2836.25	-2.57	1772.16	-3285.52	-80.89	1680.01	-2924.07	-57.14	1744.65	-145.14	1274.57	72.15	404.12	1041.98	73.82	82.38
4.39000	-3317.89	55.35	-8.80	-3335.82	49.90	24.01	-4104.38	184.81	378.78	-3663.44	198.16	381.92	-2767.83	-66.64	3.97	-2779.39	-61.40	25.25	-1692.11	-97.57	58.32	-1698.83	-97.76	99.68	-2920.02	-17.94	1338.15	0.00	0.00	0.00	-2858.19	-122.84	1755.79	-2836.71	-3.06	1773.75	-3276.29	-81.50	1679.49	-2917.06	-56.91	1744.72	-142.48	1273.62	73.14	403.77	1042.11	73.69	83.28
4.40000	-3256.41	59.14	-0.47	-3325.93	51.30	26.94	-4103.37	183.98	381.65	-3663.65	197.35	384.47	-2733.21	-65.21	6.85	-2716.89	-58.15	35.95	-1692.11	-97.57	58.32	-1698.83	-97.76	99.68	-2901.65	-18.47	1338.76	0.00	0.00	0.00	-2845.83	-124.48	1756.12	-2808.01	-3.43	1773.26	-3267.02	-82.10	1678.98	-2910.02	-56.68	1744.79	-147.36	1275.01	71.70	404.02	1042.26	73.68	80.87
4.41000	-3245.69	60.67	1.75	-3300.70	53.81	29.94	-4102.23	183.13	384.49	-3663.77	196.52	387.00	-2777.62	-65.78	0.15	-2750.38	-58.74	30.26	-1692.11	-97.57	58.32	-1698.83	-97.76	99.68	-2886.38	-18.87	1339.81	0.00	0.00	0.00	-2832.58	-124.75	1756.94	-2802.94	-6.87	1774.48	-3257.70	-82.70	1678.46	-2902.95	-56.45	1744.86	-143.77	1273.69	72.66	403.58	1042.47	73.51	81.89
4.42000	-3247.28	64.42	1.61	-3289.59	54.91	31.06	-4100.95	182.27	387.31	-3663.79	195.69	389.50	-2819.46	-67.85	-7.83	-2772.93	-57.53	25.58	-1692.11	-97.57	58.32	-1698.83	-97.76	99.68	-2872.13	-19.70	1340.84	0.00	0.00	0.00	-2813.31	-125.80	1756.89	-2818.20	-7.10	1775.71	-3248.34	-83.30	1677.95	-2895.84	-56.22	1744.93	-143.89	1272.83	73.14	404.79	1041.98	73.88	83.69
4.43000	-3253.33	65.61	-1.49	-3267.20	57.22	32.19	-4099.53	181.40	390.09	-3663.72	194.84	391.97	-2800.56	-66.45	-4.11	-2788.00	-62.35	23.43	-1692.11	-97.57	58.32	-1698.83	-97.76	99.68	-2871.96	-20.04	1341.63	0.00	0.00	0.00	-2832.46	-126.96	1758.25	-2827.39	-6.48	1778.05	-3238.94	-83.88	1677.44	-2888.70	-55.98	1745.00	-141.71	1272.20	73.50	404.55	1042.03	73.92	81.66
4.44000	-3221.79	66.87	-0.32	-3229.26	58.20	35.06	-4097.97	180.52	392.84	-3663.54	193.99	394.42	-2775.47	-65.81	-1.67	-2745.84	-59.49	29.84	-1692.11	-97.57	58.32	-1698.83	-97.76	99.68	-2856.45	-20.23	1342.87	0.00	0.00	0.00	-2806.19	-127.20	1758.35	-2783.62	-8.48	1777.60	-3229.50	-84.47	1676.94	-2881.52	-55.73	1745.06	-147.17	1274.45	71.78	404.32	1042.17	73.76	82.24
4.45000	-3182.01	69.05	3.05	-3215.39	60.05	34.06	-4096.26	179.63	395.56	-3663.26	193.12	396.84	-2754.91	-65.63	1.99	-2796.97	-60.01	22.50	-1692.11	-97.57	58.32	-1698.83	-97.76	99.68	-2842.91	-20.46	1344.01	0.00	0.00	0.00	-2799.02	-127.98	1760.48	-2780.58	-8.57	1777.91	-3220.02	-85.05	1676.44	-2874.32	-55.49	1745.13	-146.16	1274.44	71.94	404.43	1042.06	73.75	84.98
4.46000	-3158.89	70.40	1.17	-3163.00	60.57	37.80	-4094.40	178.73	398.25	-3662.87	192.24	399.23	-2767.46	-66.29	-0.84	-2774.26	-60.27	25.21	-1692.11	-97.57	58.32	-1698.83	-97.76	99.68	-2838.05	-20.95	1344.92	0.00	0.00	0.00	-2777.09	-127.71	1759.58	-2765.86	-6.97	1779.21	-3210.49	-85.62	1675.94	-2867.07	-55.24	1745.19	-145.93	1272.41	72.58	404.45	1042.15	73.77	84.11
4.47000	-3125.62	71.88	2.06	-3138.62	61.56	36.82	-4092.40	177.82	400.91	-3662.38	191.35	401.59	-2777.54	-66.86	-2.36	-2755.71	-60.75	28.40	-1692.11	-97.57	58.32	-1698.83	-97.76	99.68	-2834.45	-21.72	1345.91	0.00	0.00	0.00	-2763.07	-126.69	1760.56	-2741.90	-9.06	1778.65	-3200.93	-86.19	1675.45	-2859.80	-54.99	1745.25	-143.24	1272.68	72.95	404.51	1041.80	73.93	82.67
4.48000	-3138.62	71.56	-4.74	-3109.00	61.77	36.46	-4090.25	176.90	403.53	-3661.78	190.45	403.92	-2761.48	-67.26	0.87	-2774.41	-60.88	26.50	-1692.11	-97.57	58.32	-1698.83	-97.76	99.68	-2832.53	-22.95	1346.66	0.00	0.00	0.00	-2764.50	-126.67	1762.58	-2779.66	-11.03	1782.52	-3191.32	-86.75	1674.96	-2852.49	-54.73	1745.32	-145.27	1273.14	72.25	404.23	1041.81	73.92	80.17
4.49000	-3038.69	71.55	7.32	-3077.86	61.57	35.98	-4087.95	175.98	406.12	-3661.06	189.54	406.23	-2782.39	-65.78	-2.45	-2784.07	-61.07	23.18	-1692.11	-97.57	58.32	-1698.83	-97.76	99.68	-2822.35	-22.98	1347.30	0.00	0.00	0.00	-2749.58	-127.58	1761.89	-2752.04	-9.63	1781.11	-3181.68	-87.30	1674.47	-2845.15	-54.48	1745.38	-144.94	1274.62	71.96	403.83	1042.32	73.51	79.50
4.50000	-3033.58	71.78	1.75	-3055.11	60.82	33.69	-4085.49	175.04	408.68	-3660.24	188.63	408.50	-2786.95	-67.21	-3.27	-2780.04	-60.50	24.04	-1692.11	-97.57	58.32	-1698.83	-97.76	99.68	-2806.86	-23.21	1347.74	0.00	0.00	0.00	-2758.87	-126.32	1763.63	-2744.80	-8.37	1783.25	-3171.99	-87.85	1673.98	-2837.78	-54.22	1745.44	-147.17	1274.75	71.58	403.42	1042.18	73.55	83.19
4.51000	-2970.95	69.34	7.86	-3042.41	60.09	29.50	-4082.88	174.09	411.20	-3659.30	187.70	410.74	-2755.45	-64.64	1.38	-2744.50	-59.14	30.41	-1692.11	-97.57	58.32	-1698.83	-97.76	99.68	-2807.56	-24.40	1348.05	0.00	0.00	0.00	-2746.18	-126.28	1764.92	-2702.33	-7.14	1779.79	-3162.26	-88.40	1673.50	-2830.37	-53.95	1745.50	-147.29	1274.91	71.51	403.66	1042.02	73.69	83.16
4.52000	-2943.44	69.84	7.32	-3008.32	59.57	28.06	-4080.12	173.14	413.68	-3658.23	186.76	412.95	-2783.25	-65.72	-4.98	-2758.85	-59.50	27.52	-1692.11	-97.57	58.32	-1698.83	-97.76	99.68	-2799.36	-25.24	1348.58	0.00	0.00	0.00	-2735.26	-126.28	1765.39	-2717.18	-8.22	1781.96	-3152.50	-88.94	1673.03	-2822.93	-53.69	1745.56	-147.41	1276.43	71.26	403.69	1042.22	73.60	84.70
4.53000	-2920.93	67.74	6.57	-2972.84	58.25	28.40	-4077.20	172.18	416.13	-3657.05	185.82	415.13	-2738.54	-64.21	5.72	-2746.68	-58.88	31.49	-1692.11	-97.57	58.32	-1698.83	-97.76	99.68	-2784.85	-25.85	1348.58	0.00	0.00	0.00	-2718.38	-125.11	1764.27	-2725.41	-6.56	1783.36	-3142.70	-89.47	1672.55	-2815.45	-53.42	1745.62	-146.83	1274.44	72.00	403.95	1041.83	73.79	85.39
4.54000	-2904.85	66.74	4.88	-2945.32	57.20	26.95	-4074.11	171.21	418.54	-3655.75	184.86	417.28	-2750.63	-65.62	0.99	-2765.58	-58.89	26.24	-1692.11	-97.57	58.32	-1698.83	-97.76	99.68	-2780.39	-26.17	1349.00	0.00	0.00	0.00	-2709.20	-124.18	1765.38	-2720.56	-4.48	1783.96	-3132.85	-89.99	1672.08	-2807.95	-53.14	1745.68	-147.00	1275.08	71.87	403.87	1042.22	73.59	83.99
4.55000	-2874.29	64.38	3.88	-2917.51	57.33	24.96	-4070.87	170.24	420.91	-3654.33	183.90	419.39	-2751.97	-63.81	-0.27	-2764.09	-57.95	28.29	-1692.11	-97.57	58.32	-1698.83	-97.76	99.68	-2770.69	-27.07	1348.67	0.00	0.00	0.00	-2688.95	-124.01	1765.12	-2704.47	-5.86	1783.87	-3122.97	-90.51	1671.62	-2800.40	-52.87	1745.73	-144.86	1274.06	72.37	404.06	1042.23	73.64	83.07
4.56000	-2846.72	63.16	3.36	-2863.94	55.32	27.33	-4067.46	169.26	423.25	-3652.77	182.93	421.47	-2774.10	-63.14	-1.74	-2755.64	-58.84	30.29	-1692.11	-97.57	58.32	-1698.83	-97.76	99.68	-2767.21	-28.50	1348.14	0.00	0.00	0.00	-2687.92	-123.15	1765.77	-2691.98	-4.66	1782.93	-3113.05	-91.03	1671.16	-2792.83	-52.59	1745.79	-145.92	1273.86	72.36	403.80	1042.45	73.58	85.09
4.57000	-2806.18	61.65	4.76	-2819.96	54.97	28.61	-4063.89	168.27	425.54	-3651.09	181.95	423.52	-2778.44	-63.42	-2.21	-2780.24	-59.20	27.09	-1692.11	-97.57	58.32	-1698.83	-97.76	99.68	-2754.42	-28.05	1348.10	0.00	0.00	0.00	-2686.67	-121.87	1766.86	-2688.84	-4.99	1781.88	-3103.09	-91.53	1670.70	-2785.22	-52.30	1745.84	-143.80	1274.22	72.66	404.31	1041.99	73.93	86.18
4.58000	-2771.17	60.97	4.89	-2794.51	52.91	26.35	-4060.16	167.27	427.80	-3649.28	180.97	425.53	-2720.44	-61.80	7.25	-2757.92	-57.24	32.46	-1692.11	-97.57	58.32	-1698.83	-97.76	99.68	-2745.02	-28.98	1347.22	0.00	0.00	0.00	-2673.49	-121.25	1766.41	-2671.29	-3.37	1780.07	-3093.10	-92.03	1670.25	-2777.58	-52.02	1745.90	-143.50	1273.45	72.69	404.03	1041.91	73.80	85.93
4.59000	-2751.67	59.65	3.73	-2764.23	51.15	24.14	-4056.25	166.27	430.01	-3647.34	179.98	427.50	-2754.46	-61.59	2.16	-2767.69	-57.09	28.95	-1692.11	-97.57	58.32	-1698.83	-97.76	99.68	-2737.96	-30.04	1346.83	0.00	0.00	0.00	-2668.98	-121.37	1766.76	-2659.70	-2.79	1781.13	-3083.06	-92.53	1669.80	-2769.91	-51.73	1745.95	-145.12	1273.71	72.21	403.71	1042.21	73.56	83.37
4.60000	-2679.55	57.50	8.05	-2736.32	48.10	22.87	-4052.18	165.26	432.19	-3645.26	178.98	429.44	-2767.52	-62.47	-0.27	-2758.37	-58.22	30.20	-1692.11	-97.57	58.32	-1698.83	-97.76	99.68	-2730.99	-30.21	1346.21	0.00	0.00	0.00	-2671.04	-120.51	1766.55	-2685.04	-2.48	1782.34	-3072.99	-93.01	1669.35	-2762.21	-51.44	1746.01	-145.47	1274.55	72.16	404.01	1042.08	73.73	83.25
4.61000	-2639.76	55.92	8.67	-2715.00	46.90	20.54	-4047.94	164.25	434.32	-3643.04	177.97	431.34	-2787.10	-63.69	-2.89	-2797.95	-60.04	23.10	-1692.11	-97.57	58.32	-1698.83	-97.76	99.68	-2713.95	-30.54	1345.14	0.00	0.00	0.00	-2655.85	-121.29	1765.65	-2652.24	-1.30	1780.79	-3062.88	-93.49	1668.91	-2754.47	-51.14	1746.06	-144.18	1275.14	72.34	404.83	1041.93	73.98	85.33
4.62000	-2601.51	54.39	9.27	-2673.86	45.20	24.45	-4043.52	163.23	436.41	-3640.68	176.96	433.21	-2749.34	-63.12	3.03	-2790.08	-60.67	24.04	-1692.11	-97.57	58.32	-1698.83	-97.76	99.68	-2710.64	-31.49	1344.44	0.00	0.00	0.00	-2647.17	-119.23	1764.69	-2661.18	0.24	1780.37	-3052.74	-93.97	1668.48	-2746.70	-50.85	1746.11	-141.81	1273.14	73.25	404.19	1042.16	73.68	82.42
4.63000	-2564.75	52.92	9.84	-2623.62	43.95	29.46	-4038.93	162.21	438.45	-3638.19	175.94	435.04	-2715.92	-62.65	7.83	-2756.93	-61.29	29.43	-1692.11	-97.57	58.32	-1698.83	-97.76	99.68	-2704.17	-31.15	1343.85	0.00	0.00	0.00	-2627.34	-117.89	1763.58	-2629.75	0.60	1778.20	-3042.56	-94.43	1668.05	-2738.89	-50.55	1746.16	-141.53	1272.59	73.44	403.97	1042.27	73.68	81.83
4.64000	-2529.48	51.50	10.40	-2579.68	43.08	34.95	-4034.16	161.18	440.45	-3635.55	174.92	436.83	-2733.63	-64.71	1.94	-2769.42	-61.11	25.71	-1692.11	-97.57	58.32	-1698.83	-97.76	99.68	-2695.01	-31.90	1342.99	0.00	0.00	0.00	-2622.61	-118.00	1763.59	-2636.09	-0.67	1778.31	-3032.34	-94.89	1667.62	-2731.06	-50.24	1746.21	-141.46	1273.27	73.26	404.07	1042.04	73.79	84.47
4.65000	-2495.65	50.13	10.93	-2537.92	39.56	39.97	-4029.21	160.15	442.41	-3632.76	173.90	438.58	-2716.57	-65.33	6.03	-2754.58	-62.55	26.80	-1692.11	-97.57	58.32	-1698.83	-97.76	99.68	-2690.80	-32.42	1341.72	0.00	0.00	0.00	-2637.79	-117.83	1763.55	-2634.89	1.95	1777.87	-3022.09	-95.34	1667.20	-2723.19	-49.94	1746.26	-141.51	1273.14	73.57	404.30	1041.70	73.79	84.07
4.66000	-2463.26	48.82	11.44	-2477.99	40.52	48.44	-4024.09	159.12	444.32	-3629.83	172.86	440.29	-2735.03	-67.69	0.75	-2782.98	-65.86	22.76	-1692.11	-97.57	58.32	-1698.83	-97.76	99.68	-2664.59	-31.91	1340.48	0.00	0.00	0.00	-2597.55	-116.47	1760.47	-2614.86	1.80	1775.81	-3011.80	-95.79	1666.78	-2715.28	-49.63	1746.31	-144.71	1273.62	72.52	403.67	1042.02	73.55	84.87
4.67000	-2432.26	47.55	11.93	-2433.41	39.04	52.22	-4018.78	158.08	446.19	-3626.75	171.83	441.96	-2744.34	-68.89	0.38	-2791.72	-65.47	21.67	-1692.11	-97.57	58.32	-1698.83	-97.76	99.68	-2668.80	-32.35	1339.81	0.00	0.00	0.00	-2582.51	-116.33	1759.40	-2595.34	1.91	1772.64	-3001.48	-96.22	1666.37	-2707.35	-49.31	1746.35	-146.15	1274.86	71.97	404.32	1042.08	73.82	82.62
4.68000	-2402.64	46.33	12.40	-2392.71	37.63	55.36	-4013.30	157.03	448.01	-3623.51	170.79	443.59	-2749.66	-69.34	-2.33	-2814.74	-64.85	15.23	-1692.11	-97.57	58.32	-1698.83	-97.76	99.68	-2667.32	-32.23	1338.62	0.00	0.00	0.00	-2605.66	-117.06	1759.22	-2591.72	3.31	1772.30	-2991.12	-96.65	1665.96	-2699.38	-49.00	1746.40	-143.63	1273.96	72.67	403.99	1042.10	73.75	81.79
4.69000	-2374.37	45.16	12.85	-2355.73	36.29	57.89	-4007.62	155.99	449.78	-3620.13	169.74	445.17	-2754.92	-68.45	-2.91	-2821.34	-64.78	15.05	-1692.11	-97.57	58.32	-1698.83	-97.76	99.68	-2657.57	-32.45	1337.07	0.00	0.00	0.00	-2597.59	-114.43	1758.00	-2590.96	2.73	1771.75	-2980.73	-97.07	1665.56	-2691.38	-48.68	1746.45	-145.76	1273.27	72.49	403.69	1042.10	73.58	81.95
4.70000	-2347.43	44.03	13.28	-2322.29	35.03	59.86	-4001.77	154.94	451.50	-3616.58	168.69	446.72	-2756.75	-68.72	-2.84	-2796.95	-65.88	19.31	-1692.11	-97.57	58.32	-1698.83	-97.76	99.68	-2636.79	-31.95	1336.01	0.00	0.00	0.00	-2577.04	-113.22	1756.92	-2584.13	3.64	1770.19	-2970.30	-97.49	1665.16	-2683.35	-48.36	1746.49	-146.59	1274.56	72.07	403.95	1042.21	73.69	81.01
4.71000	-2321.78	42.96	13.69	-2292.22	33.83	61.29	-3995.72	153.89	453.18	-3612.88	167.64	448.22	-2765.43	-68.61	-4.81	-2768.79	-65.05	25.38	-1692.11	-97.57	58.32	-1698.83	-97.76	99.68	-2622.77	-31.73	1334.25	0.00	0.00	0.00	-2555.33	-112.07	1753.77	-2558.92	4.62	1766.37	-2959.84	-97.89	1664.77	-2675.29	-48.03	1746.54	-141.15	1272.82	73.31	404.17	1041.89	73.84	82.93
4.72000	-2297.41	41.93	14.08	-2265.34	32.69	62.22	-3989.48	152.83	454.80	-3609.02	166.58	449.68	-2756.43	-68.70	-2.06	-2757.13	-64.47	26.86	-1692.11	-97.57	58.32	-1698.83	-97.76	99.68	-2626.99	-32.07	1332.68	0.00	0.00	0.00	-2563.35	-111.86	1754.35	-2549.53	5.53	1765.67	-2949.34	-98.29	1664.39	-2667.19	-47.70	1746.58	-143.54	1272.44	73.08	404.18	1042.09	73.71	81.59
4.73000	-2274.28	40.94	14.45	-2241.49	31.63	62.69	-3983.06	151.77	456.38	-3604.99	165.52	451.10	-2754.19	-69.67	-1.78	-2789.93	-65.70	21.59	-1692.11	-97.57	58.32	-1698.83	-97.76	99.68	-2617.14	-31.35	1331.09	0.00	0.00	0.00	-2566.47	-111.24	1753.47	-2543.78	5.17	1764.57	-2938.81	-98.68	1664.01	-2659.06	-47.37	1746.62	-143.18	1272.75	73.19	403.56	1042.09	73.65	83.06
4.74000	-2252.37	40.00	14.80	-2220.50	30.63	62.73	-3976.44	150.72	457.90	-3600.81	164.46	452.47	-2737.24	-69.85	1.15	-2794.92	-64.21	20.43	-1692.11	-97.57	58.32	-1698.83	-97.76	99.68	-2619.14	-31.68	1329.37	0.00	0.00	0.00	-2527.01	-110.33	1749.26	-2543.02	8.07	1763.25	-2928.25	-99.07	1663.63	-2650.90	-47.04	1746.67	-143.32	1272.83	73.24	404.25	1041.78	73.84	81.04
4.75000	-2231.66	39.10	15.13	-2202.19	29.70	62.39	-3969.62	149.66	459.38	-3596.45	163.40	453.80	-2778.21	-70.24	-5.64	-2767.78	-64.58	25.20	-1692.11	-97.57	58.32	-1698.83	-97.76	99.68	-2612.51	-30.74	1328.09	0.00	0.00	0.00	-2516.46	-108.83	1748.05	-2533.37	8.41	1762.11	-2917.65	-99.44	1663.26	-2642.70	-46.70	1746.71	-143.39	1272.81	72.86	404.11	1041.97	73.79	82.38
4.76000	-2212.12	38.24	15.45	-2186.39	28.83	61.69	-3962.61	148.59	460.80	-3591.93	162.34	455.09	-2784.16	-71.42	-7.25	-2758.91	-65.14	27.31	-1692.11	-97.57	58.32	-1698.83	-97.76	99.68	-2593.38	-29.82	1326.86	0.00	0.00	0.00	-2500.29	-109.25	1746.86	-2520.87	8.35	1760.42	-2907.02	-99.81	1662.89	-2634.47	-46.36	1746.75	-142.74	1272.86	72.96	404.37	1041.92	73.96	84.36
4.77000	-2193.72	37.43	15.74	-2172.93	28.03	60.67	-3955.40	147.53	462.17	-3587.23	161.27	456.32	-2757.55	-69.11	-1.27	-2748.66	-63.42	29.54	-1692.11	-97.57	58.32	-1698.83	-97.76	99.68	-2586.90	-30.27	1325.63	0.00	0.00	0.00	-2520.72	-109.18	1746.70	-2504.20	9.00	1759.68	-2896.36	-100.17	1662.54	-2626.22	-46.02	1746.79	-142.72	1272.98	73.00	403.39	1042.15	73.65	80.60
4.78000	-2176.45	36.65	16.02	-2161.64	27.29	59.36	-3948.00	146.47	463.49	-3582.36	160.20	457.51	-2755.97	-69.61	-2.55	-2770.92	-65.16	25.64	-1692.11	-97.57	58.32	-1698.83	-97.76	99.68	-2582.39	-30.04	1324.12	0.00	0.00	0.00	-2495.08	-107.59	1743.75	-2502.94	10.56	1759.04	-2885.67	-100.52	1662.18	-2617.92	-45.67	1746.83	-142.40	1272.75	73.15	403.66	1042.10	73.64	82.96
4.79000	-2160.26	35.92	16.28	-2152.35	26.61	57.81	-3940.39	145.41	464.75	-3577.32	159.13	458.66	-2707.01	-69.63	7.89	-2792.71	-64.74	21.04	-1692.11	-97.57	58.32	-1698.83	-97.76	99.68	-2570.31	-29.32	1323.26	0.00	0.00	0.00	-2475.57	-105.79	1742.92	-2495.05	10.85	1756.73	-2874.94	-100.86	1661.83	-2609.60	-45.33	1746.87	-145.76	1273.43	72.30	403.10	1042.40	73.40	86.53
4.80000	-2145.14	35.23	16.52	-2144.88	26.00	56.05	-3932.58	144.34	465.96	-3572.10	158.06	459.75	-2767.59	-69.94	-2.42	-2797.20	-66.45	21.36	-1692.11	-97.57	58.32	-1698.83	-97.76	99.68	-2567.80	-28.46	1322.01	0.00	0.00	0.00	-2480.50	-105.34	1742.85	-2483.86	12.23	1756.22	-2864.18	-101.19	1661.49	-2601.25	-44.97	1746.90	-142.41	1272.74	73.37	403.27	1042.25	73.53	83.51
4.81000	-2131.06	34.57	16.74	-2139.07	25.44	54.12	-3924.56	143.28	467.11	-3566.70	156.99	460.80	-2770.96	-70.25	-4.66	-2754.29	-65.81	29.00	-1692.11	-97.57	58.32	-1698.83	-97.76	99.68	-2556.14	-28.59	1321.29	0.00	0.00	0.00	-2473.50	-104.49	1742.29	-2473.72	13.87	1754.41	-2853.39	-101.52	1661.16	-2592.86	-44.62	1746.94	-143.71	1272.59	72.91	404.28	1041.89	73.92	82.29
4.82000	-2118.00	33.96	16.94	-2134.73	24.94	52.04	-3916.34	142.22	468.21	-3561.12	155.92	461.80	-2767.71	-70.14	-3.79	-2778.28	-66.19	25.40	-1692.11	-97.57	58.32	-1698.83	-97.76	99.68	-2536.96	-27.58	1320.62	0.00	0.00	0.00	-2433.22	-101.51	1740.03	-2466.43	13.99	1754.93	-2842.57	-101.83	1660.83	-2584.44	-44.26	1746.98	-141.15	1272.67	73.55	404.29	1042.00	73.75	83.05
4.83000	-2105.93	33.38	17.13	-2131.71	24.50	49.86	-3907.91	141.16	469.25	-3555.35	154.85	462.75	-2781.51	-68.84	-5.77	-2734.96	-64.95	32.02	-1692.11	-97.57	58.32	-1698.83	-97.76	99.68	-2522.52	-26.46	1319.98	0.00	0.00	0.00	-2450.68	-100.91	1741.68	-2471.69	14.78	1754.46	-2831.72	-102.14	1660.50	-2575.99	-43.90	1747.01	-143.44	1269.63	74.11	404.00	1042.16	73.63	81.62
4.84000	-2094.82	32.83	17.30	-2129.83	24.12	47.61	-3899.27	140.09	470.23	-3549.40	153.78	463.65	-2764.11	-70.05	-2.41	-2753.31	-65.26	29.66	-1692.11	-97.57	58.32	-1698.83	-97.76	99.68	-2517.52	-25.84	1319.88	0.00	0.00	0.00	-2444.11	-98.74	1741.04	-2439.94	16.46	1752.59	-2820.84	-102.44	1660.19	-2567.50	-43.54	1747.05	-146.01	1272.55	72.57	404.06	1041.97	73.67	84.47
4.85000	-2084.65	32.33	17.46	-2128.91	23.80	45.34	-3890.42	139.03	471.15	-3543.27	152.71	464.49	-2731.43	-69.70	3.57	-2779.31	-64.33	27.08	-1692.11	-97.57	58.32	-1698.83	-97.76	99.68	-2503.39	-24.85	1319.81	0.00	0.00	0.00	-2421.78	-98.50	1741.12	-2422.37	19.22	1751.85	-2809.93	-102.73	1659.88	-2558.99	-43.17	1747.08	-142.43	1272.58	73.18	404.17	1042.22	73.63	78.99
4.86000	-2075.39	31.85	17.60	-2128.80	23.53	43.06	-3881.36	137.98	472.02	-3536.94	151.64	465.29	-2737.76	-70.32	4.19	-2728.28	-64.21	39.89	-1692.11	-97.57	58.32	-1698.83	-97.76	99.68	-2494.96	-23.13	1320.14	0.00	0.00	0.00	-2424.96	-97.52	1741.01	-2432.11	18.24	1752.58	-2798.98	-103.01	1659.57	-2550.44	-42.80	1747.11	-144.27	1271.99	72.80	403.76	1042.39	73.42	82.70
4.87000	-2067.02	31.42	17.72	-2129.30	23.32	40.82	-3872.08	136.92	472.83	-3530.42	150.57	466.04	-2781.42	-72.56	-4.76	-2730.03	-64.94	39.98	-1692.11	-97.57	58.32	-1698.83	-97.76	99.68	-2489.83	-21.78	1320.40	0.00	0.00	0.00	-2420.21	-95.91	1742.10	-2424.73	21.90	1753.54	-2788.01	-103.28	1659.27	-2541.86	-42.43	1747.15	-142.21	1272.56	73.00	403.37	1042.22	73.52	84.69
4.88000	-2059.51	31.01	17.82	-2130.26	23.16	38.66	-3862.59	135.87	473.57	-3523.70	149.51	466.73	-2758.64	-71.29	-0.90	-2707.97	-65.14	46.15	-1692.11	-97.57	58.32	-1698.83	-97.76	99.68	-2479.32	-20.72	1320.82	0.00	0.00	0.00	-2388.23	-93.83	1741.53	-2410.49	23.39	1754.95	-2777.01	-103.54	1658.98	-2533.25	-42.05	1747.18	-142.39	1273.18	72.96	403.94	1042.21	73.63	84.37
4.89000	-2052.84	30.64	17.91	-2131.50	23.05	36.62	-3852.88	134.81	474.26	-3516.79	148.44	467.37	-2752.89	-69.04	1.23	-2692.30	-64.73	50.80	-1692.11	-97.57	58.32	-1698.83	-97.76	99.68	-2469.65	-19.40	1322.15	0.00	0.00	0.00	-2378.18	-91.63	1742.89	-2379.61	24.82	1753.90	-2765.98	-103.79	1658.69	-2524.61	-41.67	1747.21	-146.90	1274.82	71.79	403.92	1042.32	73.62	84.84
4.90000	-2046.97	30.30	17.99	-2132.85	23.00	34.71	-3842.95	133.77	474.89	-3509.68	147.38	467.96	-2751.59	-70.49	1.59	-2687.52	-64.21	52.61	-1692.11	-97.57	58.32	-1698.83	-97.76	99.68	-2461.64	-18.70	1323.20	0.00	0.00	0.00	-2379.32	-91.73	1745.94	-2397.23	26.14	1756.89	-2754.91	-104.03	1658.42	-2515.93	-41.29	1747.24	-143.94	1273.04	72.99	403.21	1042.39	73.35	81.95
4.91000	-2041.89	29.99	18.05	-2134.14	22.99	33.00	-3832.80	132.72	475.45	-3502.38	146.32	468.49	-2722.06	-71.65	5.74	-2698.12	-64.07	50.27	-1692.11	-97.57	58.32	-1698.83	-97.76	99.68	-2437.23	-17.69	1324.56	0.00	0.00	0.00	-2373.96	-88.92	1747.38	-2388.13	26.62	1759.19	-2743.83	-104.27	1658.14	-2507.23	-40.91	1747.27	-149.67	1276.15	71.27	403.56	1042.12	73.52	82.62
4.92000	-2037.57	29.70	18.09	-2135.19	23.04	31.50	-3822.42	131.68	475.95	-3494.86	145.26	468.97	-2764.41	-70.75	-3.08	-2728.60	-64.81	42.46	-1692.11	-97.57	58.32	-1698.83	-97.76	99.68	-2433.71	-16.07	1326.21	0.00	0.00	0.00	-2357.89	-87.56	1748.74	-2381.83	29.59	1759.63	-2732.71	-104.49	1657.88	-2498.49	-40.52	1747.30	-144.71	1274.44	72.43	403.92	1042.24	73.63	81.58
4.93000	-2033.98	29.45	18.12	-2135.84	23.14	30.25	-3811.82	130.64	476.39	-3487.15	144.21	469.39	-2760.19	-71.62	-0.85	-2762.36	-65.04	35.23	-1692.11	-97.57	58.32	-1698.83	-97.76	99.68	-2419.91	-15.43	1327.84	0.00	0.00	0.00	-2345.90	-85.57	1750.20	-2352.05	31.33	1759.87	-2721.56	-104.71	1657.62	-2489.72	-40.13	1747.33	-143.57	1272.65	72.83	404.26	1042.18	73.77	82.12
4.94000	-2031.10	29.23	18.14	-2135.91	23.29	29.30	-3801.00	129.60	476.76	-3479.22	143.16	469.76	-2760.82	-70.07	-1.09	-2778.63	-67.26	27.73	-1692.11	-97.57	58.32	-1698.83	-97.76	99.68	-2406.30	-13.91	1329.64	0.00	0.00	0.00	-2348.33	-84.36	1752.13	-2334.75	33.48	1761.58	-2710.39	-104.91	1657.37	-2480.92	-39.74	1747.36	-143.72	1273.21	72.78	403.55	1042.24	73.61	83.76
4.95000	-2028.90	29.04	18.14	-2135.24	23.48	28.67	-3789.95	128.57	477.07	-3471.09	142.11	470.07	-2791.98	-70.64	-6.04	-2819.45	-67.13	16.76	-1692.11	-97.57	58.32	-1698.83	-97.76	99.68	-2399.33	-13.76	1331.75	0.00	0.00	0.00	-2356.38	-83.42	1755.57	-2336.35	33.30	1764.15	-2699.19	-105.11	1657.12	-2472.09	-39.34	1747.38	-146.82	1274.47	71.94	403.94	1042.02	73.83	86.13
4.96000	-2027.35	28.87	18.12	-2133.62	23.72	28.41	-3778.66	127.55	477.31	-3462.75	141.07	470.32	-2745.20	-70.42	0.43	-2791.63	-66.46	17.39	-1692.11	-97.57	58.32	-1698.83	-97.76	99.68	-2393.05	-13.00	1333.67	0.00	0.00	0.00	-2324.92	-81.96	1755.97	-2310.24	35.88	1764.11	-2687.96	-105.29	1656.89	-2463.22	-38.94	1747.41	-145.12	1273.91	72.38	403.80	1042.18	73.63	83.58
4.97000	-2026.43	28.73	18.09	-2107.40	23.66	32.33	-3767.15	126.52	477.49	-3454.19	140.03	470.52	-2761.44	-71.64	-3.81	-2773.43	-66.74	15.75	-1692.11	-97.57	58.32	-1698.83	-97.76	99.68	-2376.43	-11.71	1334.90	0.00	0.00	0.00	-2320.34	-80.43	1757.86	-2311.05	38.62	1765.05	-2676.70	-105.47	1656.66	-2454.33	-38.54	1747.43	-144.55	1273.37	72.68	403.33	1042.21	73.59	83.94
4.98000	-2026.12	28.61	18.05	-2151.50	23.44	24.27	-3755.41	125.51	477.60	-3445.42	138.99	470.66	-2750.07	-70.91	-3.36	-2771.93	-66.74	12.84	-1692.11	-97.57	58.32	-1698.83	-97.76	99.68	-2371.49	-10.72	1336.39	0.00	0.00	0.00	-2310.82	-78.96	1758.80	-2306.13	39.30	1766.81	-2665.42	-105.63	1656.43	-2445.40	-38.13	1747.46	-144.77	1273.04	72.80	403.41	1042.23	73.57	86.04
4.99000	-2026.38	28.52	18.00	-2133.42	23.75	26.72	-3743.42	124.50	477.64	-3436.43	137.96	470.74	-2727.45	-71.04	-0.66	-2754.32	-66.48	14.43	-1692.11	-97.57	58.32	-1698.83	-97.76	99.68	-2353.56	-9.04	1337.85	0.00	0.00	0.00	-2289.40	-76.85	1759.94	-2283.18	40.12	1767.86	-2654.11	-105.79	1656.22	-2436.44	-37.72	1747.48	-144.09	1273.64	72.65	403.46	1042.26	73.53	83.43
5.00000	-2027.20	28.45	17.93	-2132.30	24.93	26.26	-3731.21	123.49	477.62	-3427.22	136.94	470.76	-2694.15	-70.26	0.31	-2746.75	-66.62	14.93	-1692.11	-97.57	58.32	-1698.83	-97.76	99.68	-2342.93	-8.84	1339.52	0.00	0.00	0.00	-2282.16	-74.61	1762.14	-2267.68	41.05	1769.37	-2642.77	-105.93	1656.01	-2427.45	-37.31	1747.51	-143.96	1272.72	72.98	403.89	1041.95	73.77	82.59
5.01000	-2028.55	28.41	17.85	-2118.68	25.61	28.70	-3718.75	122.49	477.52	-3417.79	135.92	470.72	-2718.93	-72.92	-7.69	-2726.43	-68.42	17.92	-1692.11	-97.57	58.32	-1698.83	-97.76	99.68	-2333.82	-7.90	1340.82	0.00	0.00	0.00	-2271.48	-74.02	1762.89	-2287.66	42.00	1772.39	-2631.41	-106.06	1655.81	-2418.43	-36.90	1747.53	-144.58	1272.30	72.89	403.92	1042.15	73.69	80.90
5.02000	-2030.39	28.38	17.75	-2108.96	25.34	31.08	-3706.06	121.50	477.36	-3408.13	134.91	470.62	-2707.77	-74.26	-8.70	-2729.66	-70.34	17.37	-1692.11	-97.57	58.32	-1698.83	-97.76	99.68	-2320.07	-7.82	1341.67	0.00	0.00	0.00	-2259.14	-73.71	1764.85	-2258.99	43.22	1772.90	-2620.02	-106.19	1655.62	-2409.38	-36.48	1747.55	-144.20	1274.06	72.41	403.95	1042.01	73.64	80.91
5.03000	-2032.71	28.38	17.65	-2116.06	25.81	28.51	-3693.12	120.51	477.13	-3398.25	133.90	470.45	-2693.69	-75.60	-9.11	-2719.55	-72.17	16.83	-1692.11	-97.57	58.32	-1698.83	-97.76	99.68	-2317.41	-7.51	1342.80	0.00	0.00	0.00	-2239.92	-72.39	1765.56	-2254.35	44.18	1774.27	-2608.61	-106.30	1655.43	-2400.29	-36.06	1747.57	-142.42	1272.46	73.19	403.37	1042.46	73.41	81.94
5.04000	-2035.48	28.40	17.53	-2126.96	26.30	26.41	-3679.95	119.53	476.82	-3388.14	132.90	470.23	-2682.94	-77.15	-6.88	-2694.25	-72.88	23.41	-1692.11	-97.57	58.32	-1698.83	-97.76	99.68	-2294.27	-6.75	1343.96	0.00	0.00	0.00	-2252.58	-72.24	1768.00	-2234.82	43.78	1775.39	-2597.17	-106.40	1655.25	-2391.18	-35.64	1747.60	-142.42	1272.28	73.28	403.59	1042.22	73.60	82.29
5.05000	-2038.67	28.44	17.39	-2114.70	25.80	28.84	-3666.52	118.55	476.45	-3377.80	131.90	469.95	-2659.09	-78.67	-1.82	-2677.82	-73.66	28.68	-1692.11	-97.57	58.32	-1698.83	-97.76	99.68	-2295.60	-6.11	1345.12	0.00	0.00	0.00	-2241.39	-72.45	1769.35	-2227.32	45.22	1776.50	-2585.70	-106.50	1655.08	-2382.03	-35.22	1747.62	-147.78	1270.94	73.19	404.22	1041.78	73.83	85.45
5.06000	-2042.27	28.50	17.25	-2120.91	25.84	27.36	-3652.85	117.59	476.00	-3367.23	130.91	469.60	-2639.93	-79.51	2.26	-2661.27	-74.91	32.63	-1692.11	-97.57	58.32	-1698.83	-97.76	99.68	-2274.74	-5.75	1346.16	0.00	0.00	0.00	-2213.56	-70.37	1769.69	-2214.59	46.33	1777.39	-2574.21	-106.58	1654.92	-2372.86	-34.79	1747.64	-143.99	1271.89	73.47	404.04	1042.06	73.73	82.21
5.07000	-2046.23	28.58	17.10	-2119.72	26.26	26.99	-3638.94	116.63	475.48	-3356.42	129.93	469.19	-2619.78	-81.96	5.55	-2631.43	-75.59	37.86	-1692.11	-97.57	58.32	-1698.83	-97.76	99.68	-2265.31	-5.65	1347.48	0.00	0.00	0.00	-2216.31	-71.26	1771.87	-2221.07	46.49	1779.79	-2562.70	-106.65	1654.77	-2363.65	-34.36	1747.65	-141.70	1272.05	73.40	404.23	1041.88	73.83	82.62
5.08000	-2050.54	28.67	16.93	-2120.03	27.68	26.62	-3624.77	115.68	474.89	-3345.38	128.96	468.71	-2602.76	-82.10	6.99	-2612.68	-75.70	40.35	-1692.11	-97.57	58.32	-1698.83	-97.76	99.68	-2256.61	-5.22	1348.38	0.00	0.00	0.00	-2209.48	-70.51	1773.61	-2193.32	47.18	1778.70	-2551.17	-106.71	1654.62	-2354.41	-33.92	1747.67	-143.45	1269.44	74.07	403.82	1042.19	73.66	83.61
5.09000	-2055.17	28.78	16.75	-2123.44	26.62	26.39	-3610.35	114.73	474.23	-3334.10	127.99	468.17	-2568.71	-80.52	9.33	-2583.91	-75.49	43.28	-1692.11	-97.57	58.32	-1698.83	-97.76	99.68	-2243.64	-5.11	1349.11	0.00	0.00	0.00	-2206.90	-69.49	1775.27	-2185.65	48.31	1780.55	-2539.60	-106.75	1654.48	-2345.14	-33.48	1747.69	-145.37	1272.34	72.80	403.72	1042.16	73.61	83.29
5.10000	-2060.10	28.91	16.56	-2128.33	27.02	25.32	-3595.68	113.80	473.48	-3322.58	127.03	467.57	-2550.04	-81.91	8.81	-2560.05	-76.26	43.10	-1692.11	-97.57	58.32	-1698.83	-97.76	99.68	-2236.22	-4.77	1350.56	0.00	0.00	0.00	-2194.12	-68.70	1775.57	-2152.68	49.95	1780.05	-2528.02	-106.79	1654.35	-2335.84	-33.04	1747.71	-145.13	1273.12	72.62	403.45	1042.25	73.55	84.95
5.11000	-2065.29	29.05	16.36	-2125.71	26.83	25.78	-3580.76	112.87	472.67	-3310.81	126.08	466.89	-2529.33	-84.19	7.65	-2538.43	-77.37	41.31	-1692.11	-97.57	58.32	-1698.83	-97.76	99.68	-2220.52	-4.10	1351.15	0.00	0.00	0.00	-2166.02	-67.99	1775.38	-2158.43	49.16	1782.21	-2516.41	-106.82	1654.23	-2326.51	-32.60	1747.72	-144.39	1271.04	73.26	404.09	1041.85	73.79	84.23
5.12000	-2070.74	29.21	16.16	-2087.50	27.68	32.91	-3565.58	111.96	471.77	-3298.80	125.14	466.16	-2492.84	-85.71	9.49	-2487.09	-78.99	45.08	-1692.11	-97.57	58.32	-1698.83	-97.76	99.68	-2214.67	-3.94	1352.38	0.00	0.00	0.00	-2167.75	-68.33	1777.40	-2155.19	47.77	1783.25	-2504.78	-106.83	1654.12	-2317.14	-32.16	1747.74	-143.30	1272.34	73.08	404.11	1042.11	73.71	84.46
5.13000	-2076.39	29.38	15.94	-2110.14	27.49	29.43	-3550.14	111.05	470.81	-3286.55	124.21	465.35	-2439.76	-87.66	13.91	-2461.49	-82.06	42.93	-1692.11	-97.57	58.32	-1698.83	-97.76	99.68	-2209.76	-3.73	1353.19	0.00	0.00	0.00	-2173.38	-68.82	1778.90	-2155.25	48.45	1784.89	-2493.13	-106.83	1654.01	-2307.75	-31.71	1747.76	-144.13	1273.72	72.62	404.30	1042.01	73.78	82.56
5.14000	-2082.24	29.57	15.70	-2110.67	26.77	28.70	-3534.44	110.15	469.76	-3274.04	123.28	464.48	-2415.46	-91.29	11.54	-2432.18	-84.64	41.56	-1692.11	-97.57	58.32	-1698.83	-97.76	99.68	-2207.21	-3.80	1354.15	0.00	0.00	0.00	-2142.03	-68.73	1777.59	-2142.82	49.38	1785.61	-2481.45	-106.83	1653.92	-2298.32	-31.26	1747.77	-145.21	1273.50	72.59	404.49	1041.83	73.88	87.17
5.15000	-2088.26	29.76	15.47	-2129.66	26.87	25.49	-3518.48	109.26	468.63	-3261.28	122.37	463.54	-2376.31	-94.77	11.32	-2401.31	-87.59	39.71	-1692.11	-97.57	58.32	-1698.83	-97.76	99.68	-2191.40	-3.21	1354.62	0.00	0.00	0.00	-2142.28	-68.15	1778.76	-2131.16	49.06	1787.18	-2469.75	-106.81	1653.83	-2288.87	-30.80	1747.78	-146.81	1273.40	72.53	404.40	1041.87	73.89	87.39
5.16000	-2094.42	29.97	15.22	-2110.45	26.78	29.14	-3502.26	108.39	467.43	-3248.27	121.46	462.53	-2351.88	-99.27	7.91	-2382.31	-91.40	35.13	-1692.11	-97.57	58.32	-1698.83	-97.76	99.68	-2180.34	-2.50	1355.23	0.00	0.00	0.00	-2142.35	-68.05	1780.59	-2114.96	48.64	1786.65	-2458.03	-106.77	1653.75	-2279.38	-30.34	1747.80	-143.17	1272.85	73.08	404.18	1042.06	73.85	86.49
5.17000	-2100.69	30.18	14.96	-2091.43	27.20	33.53	-3485.77	107.52	466.15	-3235.00	120.57	461.46	-2320.61	-101.88	6.45	-2361.75	-95.16	30.18	-1692.11	-97.57	58.32	-1698.83	-97.76	99.68	-2165.86	-2.08	1355.57	0.00	0.00	0.00	-2132.30	-68.86	1779.87	-2123.45	47.95	1787.84	-2446.29	-106.73	1653.68	-2269.87	-29.88	1747.81	-138.95	1272.62	73.96	403.26	1042.12	73.61	82.40
5.18000	-2107.05	30.41	14.69	-2109.07	25.04	30.42	-3469.02	106.66	464.79	-3221.48	119.69	460.31	-2295.17	-104.38	4.70	-2318.45	-97.86	29.65	-1692.11	-97.57	58.32	-1698.83	-97.76	99.68	-2158.84	-1.88	1355.94	0.00	0.00	0.00	-2121.51	-69.42	1779.85	-2086.53	48.71	1787.05	-2434.53	-106.67	1653.62	-2260.32	-29.42	1747.82	-143.33	1273.13	72.74	403.85	1042.24	73.75	83.58
5.19000	-2113.48	30.65	14.41	-2114.15	25.49	30.64	-3452.00	105.82	463.34	-3207.69	118.81	459.09	-2236.54	-107.72	7.28	-2273.03	-100.67	29.10	-1692.11	-97.57	58.32	-1698.83	-97.76	99.68	-2152.78	-1.55	1356.42	0.00	0.00	0.00	-2112.09	-69.61	1781.31	-2091.25	48.63	1787.08	-2422.74	-106.61	1653.57	-2250.74	-28.95	1747.83	-144.22	1274.37	72.32	404.38	1041.81	74.04	83.62
5.20000	-2119.94	30.89	14.13	-2123.19	23.54	29.90	-3434.71	104.98	461.82	-3193.65	117.95	457.81	-2176.24	-109.24	11.00	-2240.41	-103.08	26.80	-1692.11	-97.57	58.32	-1698.83	-97.76	99.68	-2144.88	-0.89	1356.54	0.00	0.00	0.00	-2089.09	-70.28	1780.49	-2087.00	47.12	1788.44	-2410.94	-106.53	1653.52	-2241.13	-28.49	1747.84	-145.82	1274.38	71.98	403.96	1042.04	73.72	83.79
5.21000	-2126.42	31.14	13.83	-2116.84	23.81	31.73	-3417.15	104.16	460.21	-3179.34	117.10	456.45	-2167.25	-111.53	4.98	-2195.34	-104.26	26.26	-1692.11	-97.57	58.32	-1698.83	-97.76	99.68	-2132.14	-0.57	1356.28	0.00	0.00	0.00	-2073.12	-69.70	1778.90	-2082.14	47.15	1789.83	-2399.11	-106.44	1653.49	-2231.49	-28.01	1747.85	-145.35	1273.58	72.52	403.92	1042.09	73.83	81.62
5.22000	-2132.88	31.40	13.53	-2119.02	24.63	32.27	-3399.31	103.35	458.52	-3164.76	116.26	455.01	-2112.52	-111.66	7.47	-2169.12	-105.99	22.68	-1692.11	-97.57	58.32	-1698.83	-97.76	99.68	-2123.99	-0.31	1355.97	0.00	0.00	0.00	-2070.16	-70.81	1779.53	-2057.75	46.29	1788.92	-2387.27	-106.33	1653.46	-2221.83	-27.54	1747.86	-142.31	1273.26	73.09	404.30	1041.83	74.07	83.66
5.23000	-2139.31	31.66	13.22	-2092.70	24.07	36.95	-3381.20	102.55	456.75	-3149.91	115.43	453.51	-2083.09	-112.09	5.31	-2134.24	-105.34	21.13	-1692.11	-97.57	58.32	-1698.83	-97.76	99.68	-2116.58	0.30	1355.48	0.00	0.00	0.00	-2048.82	-70.82	1778.05	-2048.33	45.54	1788.97	-2375.40	-106.22	1653.44	-2212.13	-27.06	1747.87	-144.56	1273.67	72.46	404.31	1041.85	73.91	82.52
5.24000	-2145.66	31.93	12.90	-2104.27	24.27	34.94	-3362.82	101.76	454.89	-3134.80	114.61	451.93	-2063.95	-112.57	2.67	-2102.16	-105.44	19.59	-1692.11	-97.57	58.32	-1698.83	-97.76	99.68	-2103.17	1.08	1355.09	0.00	0.00	0.00	-2054.42	-71.69	1778.39	-2044.20	45.18	1788.59	-2363.51	-106.09	1653.44	-2202.40	-26.58	1747.88	-143.79	1273.11	72.82	404.08	1042.17	73.75	83.36
5.25000	-2151.93	32.21	12.58	-2084.05	24.34	38.25	-3344.15	100.99	452.95	-3119.41	113.81	450.28	-2015.05	-111.52	6.44	-2066.04	-104.94	19.67	-1692.11	-97.57	58.32	-1698.83	-97.76	99.68	-2102.98	1.32	1353.98	0.00	0.00	0.00	-2042.40	-71.22	1777.79	-2037.14	44.48	1789.06	-2351.61	-105.95	1653.44	-2192.63	-26.10	1747.89	-143.85	1272.59	73.11	404.01	1042.02	73.77	82.37
5.26000	-2158.08	32.48	12.24	-2102.81	25.97	32.92	-3325.21	100.23	450.92	-3103.74	113.02	448.55	-1966.47	-109.49	10.60	-2025.61	-104.33	21.20	-1692.11	-97.57	58.32	-1698.83	-97.76	99.68	-2086.64	1.80	1353.34	0.00	0.00	0.00	-2040.48	-72.71	1778.13	-2014.82	44.14	1788.59	-2339.68	-105.79	1653.45	-2182.84	-25.61	1747.90	-144.93	1273.29	72.66	403.57	1042.17	73.52	85.28
5.27000	-2164.09	32.76	11.91	-2112.00	28.45	30.44	-3305.99	99.48	448.81	-3087.80	112.24	446.75	-1950.04	-109.74	7.92	-1974.25	-103.36	26.90	-1692.11	-97.57	58.32	-1698.83	-97.76	99.68	-2074.68	1.94	1352.29	0.00	0.00	0.00	-2016.58	-74.30	1776.54	-2021.18	43.11	1788.97	-2327.74	-105.63	1653.47	-2173.02	-25.12	1747.90	-146.41	1273.55	72.28	403.21	1042.22	73.53	83.15
5.28000	-2169.94	33.04	11.56	-2118.27	28.61	28.13	-3286.48	98.74	446.61	-3071.59	111.48	444.88	-1907.02	-109.10	11.43	-1936.87	-102.33	30.07	-1692.11	-97.57	58.32	-1698.83	-97.76	99.68	-2063.68	2.51	1351.51	0.00	0.00	0.00	-2006.28	-74.04	1775.71	-2002.36	42.99	1787.65	-2315.78	-105.45	1653.50	-2163.17	-24.63	1747.91	-143.80	1272.47	72.92	403.91	1042.27	73.63	85.04
5.29000	-2175.58	33.32	11.21	-2108.50	29.54	29.41	-3266.69	98.02	444.32	-3055.08	110.72	442.92	-1845.60	-106.99	21.54	-1902.31	-100.81	32.56	-1692.11	-97.57	58.32	-1698.83	-97.76	99.68	-2057.43	2.45	1350.47	0.00	0.00	0.00	-1998.79	-74.18	1773.88	-1982.11	41.71	1786.62	-2303.80	-105.26	1653.54	-2153.29	-24.14	1747.91	-142.34	1271.52	73.33	403.80	1042.42	73.57	84.01
5.30000	-2181.01	33.61	10.85	-2112.36	31.33	28.46	-3246.61	97.32	441.95	-3038.30	109.99	440.89	-1796.84	-106.88	29.47	-1842.01	-100.45	42.23	-1692.11	-97.57	58.32	-1698.83	-97.76	99.68	-2046.33	2.69	1349.09	0.00	0.00	0.00	-1985.54	-74.00	1772.84	-1986.21	41.07	1786.97	-2291.80	-105.05	1653.59	-2143.38	-23.64	1747.92	-146.72	1273.31	72.13	404.28	1042.20	73.74	82.84
5.31000	-2186.20	33.89	10.48	-2117.84	30.84	26.62	-3226.24	96.62	439.49	-3021.23	109.26	438.79	-1774.26	-105.35	33.25	-1831.87	-99.38	40.51	-1692.11	-97.57	58.32	-1698.83	-97.76	99.68	-2038.55	2.50	1347.45	0.00	0.00	0.00	-1982.82	-75.80	1772.27	-1992.03	39.48	1786.87	-2279.78	-104.84	1653.65	-2133.44	-23.14	1747.92	-147.06	1273.17	72.12	404.76	1041.80	73.96	80.25
5.32000	-2191.11	34.17	10.11	-2117.48	31.54	27.45	-3205.59	95.95	436.93	-3003.88	108.55	436.60	-1746.15	-102.45	48.81	-1745.42	-97.35	55.55	-1692.11	-97.57	58.32	-1698.83	-97.76	99.68	-2023.03	2.84	1346.04	0.00	0.00	0.00	-1968.88	-76.84	1769.97	-1955.77	38.95	1784.71	-2267.75	-104.61	1653.72	-2123.46	-22.64	1747.93	-149.01	1271.37	72.48	404.34	1042.05	73.87	83.40
5.33000	-2195.73	34.45	9.73	-2106.87	32.01	28.51	-3184.64	95.28	434.29	-2986.23	107.86	434.34	-1704.76	-99.63	63.78	-1733.80	-94.09	65.13	-1692.11	-97.57	58.32	-1698.83	-97.76	99.68	-2013.00	3.00	1344.24	0.00	0.00	0.00	-1969.23	-78.31	1768.56	-1958.26	37.54	1784.13	-2255.69	-104.36	1653.80	-2113.46	-22.13	1747.93	-145.70	1272.31	72.69	404.68	1041.88	73.95	80.72
5.34000	-2200.02	34.72	9.35	-2116.79	32.99	26.88	-3163.40	94.64	431.56	-2968.29	107.18	432.00	-1669.56	-97.89	74.07	-1705.04	-91.84	76.91	-1692.11	-97.57	58.32	-1698.83	-97.76	99.68	-2006.45	2.65	1342.46	0.00	0.00	0.00	-1947.54	-78.79	1766.33	-1948.96	36.32	1782.69	-2243.63	-104.10	1653.89	-2103.43	-21.63	1747.93	-142.36	1272.44	73.40	404.06	1042.20	73.69	83.28
5.35000	-2203.97	34.99	8.96	-2133.83	32.06	23.69	-3141.87	94.01	428.73	-2950.06	106.51	429.58	-1636.73	-95.64	84.76	-1675.02	-90.11	84.71	-1692.11	-97.57	58.32	-1698.83	-97.76	99.68	-1995.01	2.62	1340.17	0.00	0.00	0.00	-1943.42	-80.96	1765.33	-1938.26	35.26	1782.01	-2231.54	-103.83	1653.99	-2093.37	-21.11	1747.93	-144.21	1273.98	72.41	403.94	1041.94	73.70	81.75
5.36000	-2207.54	35.26	8.57	-2112.94	31.75	27.55	-3120.04	93.39	425.81	-2931.53	105.87	427.07	-1607.75	-94.74	96.07	-1644.77	-89.53	93.72	-1692.11	-97.57	58.32	-1698.83	-97.76	99.68	-1985.92	2.78	1338.70	0.00	0.00	0.00	-1944.98	-82.18	1762.31	-1934.28	34.38	1779.80	-2219.44	-103.55	1654.10	-2083.28	-20.60	1747.93	-143.27	1271.92	73.24	404.74	1041.92	73.78	80.63
5.37000	-2210.71	35.52	8.17	-2121.84	32.11	26.88	-3097.91	92.79	422.80	-2912.71	105.23	424.49	-1580.65	-94.19	108.54	-1620.81	-87.59	100.55	-1692.11	-97.57	58.32	-1698.83	-97.76	99.68	-1980.23	2.47	1336.97	0.00	0.00	0.00	-1931.41	-83.69	1760.93	-1918.83	33.05	1779.10	-2207.32	-103.25	1654.22	-2073.15	-20.08	1747.93	-141.26	1273.07	73.59	404.63	1042.41	73.80	80.98
5.38000	-2213.46	35.78	7.77	-2117.07	33.10	27.14	-3075.48	92.21	419.70	-2893.58	104.62	421.83	-1560.31	-93.26	115.75	-1594.73	-87.54	110.32	-1692.11	-97.57	58.32	-1698.83	-97.76	99.68	-1966.71	2.46	1334.89	0.00	0.00	0.00	-1921.28	-84.62	1757.95	-1899.90	32.52	1775.70	-2195.18	-102.94	1654.35	-2063.00	-19.56	1747.93	-142.67	1272.98	73.10	404.09	1042.03	73.69	84.47
5.39000	-2215.76	36.03	7.36	-2136.10	32.27	23.60	-3052.75	91.64	416.50	-2874.15	104.02	419.08	-1533.31	-94.53	128.78	-1570.02	-87.70	119.87	-1692.11	-97.57	58.32	-1698.83	-97.76	99.68	-1954.50	2.03	1333.09	0.00	0.00	0.00	-1895.98	-86.06	1755.37	-1894.02	30.94	1774.43	-2183.04	-102.62	1654.49	-2052.82	-19.04	1747.93	-140.77	1272.36	73.61	404.52	1042.12	73.78	81.80
5.40000	-2217.58	36.27	6.95	-2115.29	31.11	27.44	-3029.72	91.09	413.21	-2854.42	103.43	416.25	-1512.04	-93.46	137.77	-1548.88	-86.38	127.53	-1692.11	-97.57	58.32	-1698.83	-97.76	99.68	-1948.35	1.87	1331.45	0.00	0.00	0.00	-1897.23	-87.85	1754.82	-1875.77	28.94	1772.58	-2170.87	-102.28	1654.65	-2042.61	-18.52	1747.93	-143.10	1273.12	72.99	404.68	1042.23	73.90	80.59
5.41000	-2218.90	36.50	6.54	-2128.55	32.74	25.48	-3006.38	90.56	409.82	-2834.38	102.87	413.34	-1492.60	-92.38	145.07	-1529.72	-85.83	134.07	-1692.11	-97.57	58.32	-1698.83	-97.76	99.68	-1936.93	1.67	1329.48	0.00	0.00	0.00	-1881.14	-89.17	1752.23	-1868.23	27.40	1771.23	-2158.69	-101.93	1654.81	-2032.37	-17.99	1747.93	-142.83	1272.79	73.23	404.45	1042.01	74.01	81.70
5.42000	-2219.69	36.73	6.12	-2126.48	33.08	25.82	-2982.74	90.04	406.34	-2814.03	102.32	410.34	-1476.30	-92.40	150.48	-1512.60	-85.90	139.10	-1692.09	-97.57	58.31	-1698.83	-97.76	99.68	-1926.41	1.13	1327.89	0.00	0.00	0.00	-1866.91	-89.92	1749.69	-1864.75	25.95	1770.97	-2146.49	-101.56	1654.98	-2022.10	-17.46	1747.93	-141.43	1273.60	73.24	403.44	1042.52	73.61	82.50
5.43000	-2219.93	36.94	5.70	-2095.08	34.09	32.10	-2958.79	89.55	402.76	-2793.38	101.79	407.26	-1461.19	-91.24	154.35	-1498.06	-85.37	141.78	-1676.67	-95.45	57.89	-1698.82	-97.76	99.68	-1911.69	0.68	1326.15	0.00	0.00	0.00	-1857.07	-91.60	1747.09	-1847.34	28.44	1775.69	-2134.28	-101.18	1655.16	-2011.80	-16.92	1747.93	-147.64	1271.04	72.91	403.56	1042.58	73.44	83.57
5.44000	-2219.59	37.15	5.27	-2106.19	33.80	28.71	-2934.53	89.07	399.08	-2772.40	101.27	404.10	-1449.74	-88.77	154.47	-1486.98	-83.11	141.19	-1662.59	-94.49	57.09	-1686.00	-96.30	98.93	-1898.87	0.25	1324.76	0.00	0.00	0.00	-1837.65	-92.28	1744.30	-1834.58	27.82	1775.57	-2122.06	-100.79	1655.36	-2001.47	-16.39	1747.92	-148.03	1273.44	72.18	403.96	1042.17	73.69	82.40
5.45000	-2218.64	37.34	4.85	-2122.02	32.65	27.09	-2909.96	88.61	395.31	-2751.12	100.78	400.85	-1439.05	-89.59	152.39	-1474.54	-83.86	140.29	-1652.70	-92.44	54.95	-1675.52	-94.92	97.60	-1892.27	-0.24	1323.58	0.00	0.00	0.00	-1843.90	-94.81	1743.74	-1821.39	26.16	1773.92	-2109.82	-100.38	1655.56	-1991.11	-15.85	1747.92	-144.16	1274.57	72.45	404.27	1042.01	73.91	80.62
5.46000	-2217.06	37.52	4.42	-2117.24	34.38	27.79	-2885.07	88.17	391.43	-2729.51	100.30	397.51	-1430.85	-87.52	147.31	-1466.73	-80.60	135.28	-1644.54	-91.08	52.55	-1667.01	-93.50	95.43	-1876.03	-0.41	1322.47	0.00	0.00	0.00	-1825.46	-95.44	1741.37	-1812.58	25.29	1773.37	-2097.57	-99.95	1655.78	-1980.72	-15.31	1747.92	-142.13	1271.83	73.40	404.27	1042.57	73.70	81.35
5.47000	-2214.83	37.69	3.98	-2111.63	34.89	30.39	-2859.87	87.74	387.46	-2707.59	99.84	394.09	-1424.42	-84.54	140.64	-1459.81	-78.24	129.71	-1639.79	-89.79	51.79	-1659.93	-92.42	93.48	-1864.79	-1.70	1321.51	0.00	0.00	0.00	-1808.55	-96.66	1739.67	-1795.45	23.49	1771.69	-2085.30	-99.52	1656.01	-1970.30	-14.76	1747.91	-143.85	1271.99	73.13	404.09	1042.13	73.81	81.16
5.48000	-2211.91	37.84	3.55	-2103.58	34.76	33.49	-2834.35	87.34	383.38	-2685.35	99.40	390.58	-1420.12	-79.19	129.95	-1455.30	-74.10	121.72	-1636.81	-87.85	50.36	-1655.22	-90.81	90.99	-1857.42	-2.68	1320.77	0.00	0.00	0.00	-1791.17	-97.63	1738.20	-1781.81	22.97	1770.80	-2073.03	-99.06	1656.24	-1959.85	-14.21	1747.91	-144.36	1273.62	72.61	403.77	1041.95	73.76	83.00
5.49000	-2208.29	37.98	3.11	-2112.66	35.32	32.17	-2808.52	86.95	379.21	-2662.78	98.98	386.98	-1414.06	-74.95	123.66	-1451.80	-69.67	113.39	-1633.75	-85.62	49.39	-1652.10	-88.57	88.27	-1841.58	-3.14	1320.38	0.00	0.00	0.00	-1789.38	-99.19	1737.81	-1773.15	20.34	1770.27	-2060.73	-98.60	1656.49	-1949.37	-13.66	1747.90	-142.47	1273.53	73.12	403.64	1042.07	73.69	84.30
5.50000	-2203.93	38.10	2.67	-2117.43	34.02	31.34	-2782.37	86.59	374.93	-2639.89	98.58	383.30	-1409.79	-71.52	116.35	-1448.30	-66.16	106.65	-1631.17	-83.67	47.02	-1648.14	-87.47	86.55	-1830.19	-4.38	1320.25	0.00	0.00	0.00	-1770.46	-101.04	1736.09	-1767.45	19.73	1770.27	-2048.43	-98.12	1656.75	-1938.87	-13.11	1747.89	-143.00	1272.81	73.18	403.83	1042.41	73.68	82.99
5.51000	-2198.81	38.21	2.24	-2104.02	34.66	32.68	-2755.89	86.25	370.56	-2616.67	98.20	379.52	-1403.35	-65.69	108.62	-1444.25	-62.15	99.52	-1628.48	-81.95	44.78	-1643.46	-85.94	85.05	-1820.43	-0.35	1326.71	0.00	0.00	0.00	-1755.13	-103.39	1735.06	-1747.99	17.40	1769.02	-2036.11	-97.62	1657.03	-1928.33	-12.55	1747.89	-142.88	1272.65	72.93	404.12	1042.24	73.76	83.99
5.52000	-2192.91	38.30	1.79	-2113.34	34.97	32.15	-2729.09	85.92	366.08	-2593.11	97.84	375.66	-1397.23	-62.27	97.40	-1438.56	-59.22	92.11	-1625.24	-81.06	43.28	-1637.25	-86.00	84.45	-1811.06	-0.14	1327.69	0.00	0.00	0.00	-1744.09	-104.36	1736.56	-1743.01	14.57	1768.99	-2023.78	-97.11	1657.31	-1917.76	-12.00	1747.88	-143.97	1273.47	72.62	404.08	1042.42	73.66	85.41
5.53000	-2186.19	38.37	1.35	-2106.98	34.87	32.56	-2701.97	85.62	361.49	-2569.23	97.50	371.70	-1391.25	-60.25	88.34	-1434.19	-57.07	84.56	-1623.23	-79.67	42.20	-1633.06	-85.17	82.98	-1797.47	-1.43	1328.10	0.00	0.00	0.00	-1739.29	-107.05	1736.00	-1730.46	13.60	1769.44	-2011.44	-96.58	1657.60	-1907.17	-11.44	1747.87	-144.80	1272.50	72.74	404.34	1042.29	73.94	85.22
5.54000	-2178.64	38.42	0.91	-2098.75	34.65	35.31	-2674.52	85.34	356.80	-2545.01	97.18	367.66	-1388.54	-58.63	79.43	-1431.59	-55.17	76.88	-1621.14	-79.59	42.24	-1629.00	-86.08	82.33	-1783.62	-2.67	1329.00	0.00	0.00	0.00	-1718.81	-101.70	1745.76	-1717.34	11.18	1769.68	-1999.09	-96.04	1657.91	-1896.55	-10.87	1747.86	-144.22	1273.92	72.48	403.95	1042.68	73.66	83.12
5.55000	-2170.23	38.46	0.46	-2106.76	33.31	34.76	-2646.74	85.07	352.01	-2520.46	96.89	363.52	-1386.23	-60.01	72.24	-1428.21	-56.28	71.19	-1619.60	-79.58	42.35	-1626.29	-86.26	81.81	-1772.13	-3.80	1329.77	0.00	0.00	0.00	-1707.02	-101.87	1748.60	-1707.36	8.65	1770.78	-1986.73	-95.49	1658.23	-1885.89	-10.30	1747.85	-144.51	1273.35	72.83	403.26	1042.51	73.42	83.80
5.56000	-2160.93	38.47	0.02	-2107.05	33.68	34.75	-2618.64	84.83	347.11	-2495.57	96.61	359.29	-1382.28	-61.21	65.19	-1425.61	-57.20	65.73	-1618.54	-79.41	43.07	-1624.42	-86.01	81.04	-1759.22	-4.27	1331.04	0.00	0.00	0.00	-1696.55	-103.94	1749.62	-1696.49	7.40	1772.15	-1974.35	-94.92	1658.56	-1875.21	-9.74	1747.84	-144.07	1272.98	72.80	402.83	1042.28	73.41	84.84
5.57000	-2150.71	38.47	-0.42	-2094.28	33.44	36.53	-2590.20	84.62	342.11	-2470.34	96.36	354.97	-1385.73	-61.89	56.93	-1421.86	-58.25	61.25	-1616.55	-80.41	44.18	-1621.70	-86.59	80.60	-1744.96	-5.72	1332.22	0.00	0.00	0.00	-1681.91	-105.76	1750.31	-1681.34	6.08	1773.42	-1961.97	-94.33	1658.90	-1864.50	-9.16	1747.83	-144.87	1272.64	72.77	403.26	1042.31	73.54	82.73
5.58000	-2139.56	38.44	-0.87	-2116.40	32.86	31.72	-2561.43	84.42	337.00	-2444.76	96.12	350.56	-1375.09	-62.17	51.90	-1418.80	-57.81	54.75	-1615.47	-80.58	44.14	-1618.00	-88.18	80.77	-1734.13	-6.49	1333.47	0.00	0.00	0.00	-1673.37	-107.62	1751.77	-1673.49	3.57	1774.26	-1949.57	-93.73	1659.25	-1853.76	-8.59	1747.82	-142.56	1272.37	73.32	403.48	1042.28	73.63	80.91
5.59000	-2126.73	37.78	1.77	-2121.38	30.59	27.94	-2532.32	84.25	331.78	-2418.84	95.91	346.05	-1378.01	-61.34	44.47	-1416.97	-57.18	49.75	-1615.54	-80.02	42.66	-1615.38	-88.18	80.53	-1724.04	-7.07	1335.03	0.00	0.00	0.00	-1662.41	-109.67	1752.88	-1660.38	1.12	1775.86	-1937.17	-93.11	1659.62	-1842.99	-8.01	1747.81	-142.45	1272.91	73.25	403.43	1042.11	73.65	79.77
5.60000	-2104.86	38.27	3.85	-2128.79	31.02	21.23	-2502.88	84.10	326.45	-2392.58	95.73	341.45	-1380.08	-60.04	38.18	-1416.80	-56.04	45.55	-1615.25	-80.29	42.03	-1614.07	-87.19	80.08	-1713.51	-8.11	1336.36	0.00	0.00	0.00	-1654.60	-111.46	1754.03	-1650.15	-0.17	1777.03	-1924.75	-92.48	1660.00	-1832.19	-7.43	1747.80	-144.00	1273.50	72.65	403.87	1042.01	73.83	81.51
5.61000	-2100.18	36.68	3.38	-2130.40	30.32	17.40	-2473.10	83.97	321.02	-2365.96	95.56	336.75	-1382.27	-60.80	34.94	-1416.68	-56.58	43.57	-1615.73	-79.46	41.17	-1613.41	-86.20	79.69	-1701.17	-8.53	1337.80	0.00	0.00	0.00	-1640.54	-112.82	1755.01	-1636.97	-0.86	1781.51	-1912.32	-91.83	1660.39	-1821.36	-6.85	1747.79	-145.85	1274.37	72.34	403.62	1042.14	73.60	80.45
5.62000	-2079.73	37.50	3.31	-2122.72	30.33	16.89	-2442.98	83.86	315.47	-2339.00	95.42	331.96	-1377.95	-60.28	33.94	-1416.85	-57.41	42.46	-1615.58	-79.39	40.94	-1612.11	-86.74	79.93	-1689.50	-9.90	1339.21	0.00	0.00	0.00	-1629.28	-114.30	1756.31	-1627.12	-2.16	1783.66	-1899.89	-91.17	1660.79	-1810.51	-6.26	1747.78	-145.13	1273.73	72.43	403.56	1042.19	73.59	82.37
5.63000	-2091.53	37.25	-4.30	-2105.43	29.89	19.43	-2412.52	83.78	309.82	-2311.68	95.30	327.07	-1376.08	-60.39	33.01	-1414.49	-56.84	42.14	-1615.09	-79.78	40.99	-1611.69	-86.79	80.03	-1676.45	-10.30	1340.52	0.00	0.00	0.00	-1619.27	-115.88	1757.65	-1613.64	-3.32	1785.21	-1887.44	-90.49	1661.20	-1799.62	-5.67	1747.76	-149.92	1271.71	72.45	403.38	1042.55	73.59	83.80
5.64000	-2080.90	36.54	-5.31	-2102.19	30.28	20.38	-2381.71	83.73	304.05	-2284.00	95.21	322.09	-1378.18	-60.94	31.60	-1414.30	-57.28	41.61	-1614.83	-79.92	41.03	-1611.11	-87.11	80.21	-1668.68	-10.49	1341.78	0.00	0.00	0.00	-1610.11	-117.00	1759.03	-1604.56	-5.08	1787.04	-1874.99	-89.79	1661.63	-1788.71	-5.08	1747.75	-147.13	1272.21	72.44	403.55	1042.46	73.53	84.03
5.65000	-2072.07	37.33	-7.05	-2076.44	30.91	24.25	-2350.56	83.69	298.17	-2255.97	95.14	317.01	-1376.55	-61.03	31.32	-1415.17	-57.55	40.61	-1615.17	-79.48	40.65	-1611.04	-87.06	80.19	-1652.50	-10.60	1343.01	0.00	0.00	0.00	-1597.76	-118.31	1760.35	-1595.50	-7.11	1788.87	-1862.53	-89.08	1662.07	-1777.76	-4.49	1747.74	-144.83	1273.11	72.74	403.70	1042.33	73.62	83.05
5.66000	-2054.62	39.16	-7.03	-2065.11	32.63	25.22	-2319.07	83.68	292.18	-2227.58	95.09	311.83	-1375.16	-61.20	31.04	-1415.98	-57.08	40.41	-1615.15	-79.59	40.60	-1612.25	-85.95	79.59	-1637.10	-11.43	1348.69	0.00	0.00	0.00	-1582.53	-119.41	1761.72	-1586.01	-7.95	1790.68	-1850.06	-88.35	1662.52	-1766.79	-3.89	1747.72	-143.34	1273.47	72.73	403.89	1042.42	73.66	80.78
5.67000	-2054.19	40.34	-10.27	-2054.43	34.87	26.65	-2287.23	83.70	286.08	-2198.82	95.07	306.55	-1374.11	-60.72	30.86	-1422.16	-57.60	38.68	-1615.43	-79.27	40.39	-1611.71	-86.42	80.02	-1626.57	-11.59	1350.87	0.00	0.00	0.00	-1575.28	-120.38	1763.43	-1574.17	-9.10	1792.33	-1837.58	-87.61	1662.98	-1755.79	-3.29	1747.71	-142.77	1273.81	72.75	404.19	1042.00	73.75	79.84
5.68000	-2049.21	41.58	-9.22	-2028.58	36.53	32.83	-2255.03	83.74	279.87	-2169.71	95.08	301.17	-1379.35	-61.07	29.46	-1417.95	-57.49	39.29	-1615.11	-79.55	40.42	-1611.16	-86.68	80.25	-1614.78	-11.73	1352.44	0.00	0.00	0.00	-1565.64	-121.42	1764.84	-1565.03	-10.20	1794.53	-1825.10	-86.85	1663.46	-1744.76	-2.69	1747.69	-141.12	1272.46	73.18	403.36	1042.02	73.56	82.46
5.69000	-2012.18	44.40	-1.15	-2006.51	38.26	39.67	-2222.49	83.81	273.54	-2140.22	95.10	295.70	-1378.97	-61.30	29.00	-1414.34	-57.35	39.90	-1614.77	-79.91	40.56	-1611.31	-86.46	80.17	-1603.23	-11.32	1353.96	0.00	0.00	0.00	-1551.52	-122.22	1766.12	-1555.55	-11.19	1796.20	-1812.60	-86.07	1663.95	-1733.70	-2.08	1747.68	-141.19	1273.45	73.07	403.22	1041.99	73.58	86.09
5.70000	-1986.04	46.49	2.63	-1983.75	40.31	43.37	-2189.59	83.90	267.09	-2110.37	95.16	290.12	-1375.49	-61.26	29.42	-1415.04	-57.75	39.63	-1615.01	-79.68	40.37	-1610.92	-86.64	80.22	-1594.50	-11.17	1355.64	0.00	0.00	0.00	-1542.80	-123.20	1767.73	-1544.19	-11.17	1797.68	-1800.10	-85.28	1664.45	-1722.62	-1.48	1747.66	-143.87	1273.72	72.76	403.51	1042.50	73.55	84.53
5.71000	-1965.51	48.77	4.76	-1948.84	41.91	48.76	-2156.34	84.01	260.53	-2080.15	95.24	284.45	-1377.97	-61.40	28.63	-1416.64	-57.91	39.07	-1614.94	-79.80	40.42	-1612.09	-85.32	79.78	-1580.59	-12.42	1356.88	0.00	0.00	0.00	-1534.75	-123.54	1769.14	-1530.63	-11.05	1799.20	-1787.59	-84.47	1664.97	-1711.50	-0.87	1747.64	-146.03	1272.82	72.55	403.91	1042.04	73.77	84.40
5.72000	-1931.39	50.65	7.65	-1918.82	42.95	51.70	-2122.73	84.16	253.86	-2049.56	95.35	278.67	-1375.99	-60.97	29.06	-1415.27	-57.89	39.22	-1615.02	-79.79	40.25	-1611.12	-86.27	80.35	-1571.54	-11.32	1358.81	0.00	0.00	0.00	-1523.27	-123.52	1770.49	-1522.25	-11.74	1800.87	-1775.08	-83.64	1665.49	-1700.36	-0.25	1747.63	-143.89	1273.13	72.85	403.99	1041.94	73.70	78.09
5.73000	-1903.76	57.03	23.86	-1889.00	43.66	54.25	-2088.76	84.33	247.06	-2018.59	95.48	272.79	-1376.02	-61.08	28.70	-1414.10	-57.45	39.54	-1614.93	-79.93	40.33	-1611.51	-85.59	80.38	-1561.13	-11.14	1360.56	0.00	0.00	0.00	-1509.89	-123.18	1771.65	-1509.86	-11.66	1802.17	-1762.56	-82.80	1666.04	-1689.19	0.36	1747.61	-140.51	1272.71	73.58	403.86	1041.93	73.70	80.29
5.74000	-1859.69	58.04	27.50	-1865.80	47.50	71.62	-2054.44	84.52	240.15	-1987.24	95.64	266.81	-1375.71	-61.41	28.69	-1415.92	-57.74	38.84	-1615.26	-79.48	39.96	-1610.60	-86.51	80.91	-1551.12	-11.01	1362.20	0.00	0.00	0.00	-1502.20	-122.65	1773.44	-1499.60	-10.99	1803.65	-1750.03	-81.94	1666.59	-1677.99	0.98	1747.59	-146.09	1273.71	72.22	403.97	1042.43	73.48	84.46
5.75000	-1829.15	58.99	27.87	-1828.60	47.97	73.39	-2019.75	84.75	233.12	-1955.52	95.82	260.73	-1376.82	-62.23	27.55	-1416.08	-57.89	38.62	-1615.13	-79.63	39.97	-1611.33	-85.46	80.67	-1539.74	-11.05	1363.85	0.00	0.00	0.00	-1488.23	-122.37	1774.56	-1488.50	-10.33	1805.06	-1737.50	-81.06	1667.16	-1666.76	1.60	1747.57	-143.90	1274.35	72.51	404.48	1042.05	73.79	83.23
5.76000	-1790.06	58.45	29.75	-1796.03	48.72	72.84	-1984.70	85.00	225.98	-1923.42	96.04	254.54	-1373.75	-61.93	27.87	-1416.00	-57.65	38.35	-1614.80	-79.94	40.13	-1611.50	-84.96	80.54	-1529.56	-11.01	1365.58	0.00	0.00	0.00	-1477.88	-121.67	1776.19	-1478.08	-10.08	1806.08	-1724.96	-80.17	1667.74	-1655.50	2.22	1747.55	-142.87	1273.14	73.05	404.71	1041.97	73.97	84.12
5.77000	-1752.84	58.61	30.90	-1760.85	49.62	72.10	-1949.28	85.27	218.71	-1890.93	96.28	248.25	-1378.45	-61.61	27.06	-1416.55	-57.23	38.11	-1615.08	-79.57	39.86	-1611.54	-84.86	80.55	-1516.70	-11.13	1367.02	0.00	0.00	0.00	-1468.14	-120.80	1777.84	-1467.86	-9.20	1807.26	-1712.42	-79.26	1668.33	-1644.22	2.85	1747.53	-144.27	1273.33	72.67	404.41	1041.93	73.85	83.89
5.78000	-1713.54	54.51	17.54	-1708.88	47.01	59.02	-1913.50	85.58	211.32	-1858.06	96.55	241.85	-1376.47	-61.53	26.84	-1417.20	-57.23	37.96	-1614.73	-80.02	40.07	-1611.66	-84.59	80.64	-1507.93	-11.44	1368.40	0.00	0.00	0.00	-1455.81	-120.03	1779.17	-1456.67	-7.40	1808.22	-1699.87	-78.33	1668.94	-1632.90	3.48	1747.51	-145.96	1274.08	72.21	403.67	1042.13	73.65	81.63
5.79000	-1682.40	54.87	16.97	-1668.75	47.35	59.95	-1877.35	85.91	203.82	-1824.80	96.85	235.35	-1374.93	-61.31	27.24	-1415.33	-57.39	38.05	-1614.84	-79.75	39.96	-1610.53	-85.65	81.42	-1498.04	-11.65	1369.48	0.00	0.00	0.00	-1442.95	-118.89	1780.44	-1448.85	-6.02	1809.37	-1687.32	-77.38	1669.56	-1621.56	4.11	1747.49	-145.45	1273.92	72.44	403.49	1042.18	73.60	81.16
5.80000	-1638.08	54.67	19.89	-1632.18	47.32	59.99	-1840.83	86.27	196.19	-1791.15	97.17	228.74	-1373.09	-60.90	27.37	-1416.72	-57.21	37.61	-1614.74	-79.84	39.99	-1611.41	-84.58	81.26	-1487.62	-11.65	1370.50	0.00	0.00	0.00	-1434.33	-117.47	1782.10	-1436.17	-5.40	1809.98	-1674.76	-76.42	1670.19	-1610.19	4.75	1747.47	-144.43	1273.50	72.69	404.23	1042.00	73.87	84.88
5.81000	-1589.15	56.22	37.27	-1609.16	51.14	69.02	-1803.94	86.67	188.44	-1757.11	97.53	222.03	-1377.35	-61.16	26.25	-1418.15	-57.47	37.37	-1614.81	-79.71	39.90	-1611.51	-84.29	81.24	-1477.33	-11.59	1371.09	0.00	0.00	0.00	-1426.01	-115.61	1783.61	-1427.10	-3.66	1810.71	-1662.20	-75.44	1670.84	-1599.86	5.14	1747.82	-143.32	1272.95	72.96	404.52	1041.86	73.88	84.78
5.82000	-1547.62	58.61	40.75	-1572.77	50.75	71.76	-1766.67	87.08	180.56	-1722.68	97.91	215.21	-1376.85	-61.14	26.52	-1416.84	-57.30	37.62	-1614.59	-79.88	40.00	-1611.64	-83.91	81.36	-1468.47	-11.55	1371.67	0.00	0.00	0.00	-1414.20	-114.55	1784.64	-1415.58	-2.16	1811.19	-1649.63	-74.45	1671.50	-1589.19	6.34	1748.18	-144.19	1272.99	72.76	404.43	1041.80	73.94	80.76
5.83000	-1508.61	58.20	41.28	-1535.90	50.71	70.07	-1729.03	87.53	172.57	-1687.85	98.32	208.28	-1374.43	-60.32	26.84	-1413.66	-57.02	38.16	-1614.36	-80.01	40.08	-1611.54	-83.91	81.70	-1457.25	-11.54	1372.16	0.00	0.00	0.00	-1405.67	-113.30	1785.74	-1405.22	-1.11	1811.42	-1637.06	-73.43	1672.18	-1579.93	5.69	1748.44	-146.77	1270.49	73.15	403.51	1042.16	73.53	82.08
5.84000	-1469.61	57.45	42.18	-1496.52	49.67	69.43	-1691.02	88.01	164.44	-1652.62	98.76	201.25	-1375.19	-60.40	26.72	-1413.89	-57.34	38.20	-1614.14	-80.10	40.17	-1611.15	-84.16	82.03	-1448.12	-11.66	1372.48	0.00	0.00	0.00	-1395.11	-111.91	1786.52	-1394.32	0.41	1811.53	-1624.49	-72.40	1672.87	-1569.00	7.06	1748.42	-141.28	1271.30	73.85	403.76	1041.89	73.76	80.98
5.85000	-1426.82	56.97	44.07	-1458.11	49.01	68.73	-1652.62	88.52	156.20	-1617.00	99.24	194.10	-1377.09	-61.31	26.49	-1414.67	-57.32	37.90	-1614.38	-79.80	40.09	-1611.00	-84.16	82.19	-1439.38	-11.93	1372.55	0.00	0.00	0.00	-1384.40	-110.50	1787.38	-1385.99	2.90	1811.72	-1611.91	-71.35	1673.57	-1558.52	7.65	1748.17	-142.93	1272.31	73.25	404.39	1042.14	73.80	79.74
5.86000	-1381.57	57.82	46.29	-1420.06	49.51	67.47	-1613.85	89.06	147.83	-1580.97	99.74	186.85	-1375.07	-60.80	26.83	-1415.48	-57.84	37.86	-1614.56	-79.52	39.93	-1609.99	-84.90	82.84	-1428.92	-11.76	1372.35	0.00	0.00	0.00	-1372.14	-108.73	1787.73	-1374.43	4.47	1811.22	-1599.33	-70.28	1674.29	-1548.76	6.96	1747.96	-143.99	1273.37	72.58	404.19	1042.30	73.70	81.29
5.87000	-1344.84	57.41	47.09	-1381.87	50.12	66.41	-1574.69	89.63	139.33	-1544.54	100.27	179.48	-1373.90	-60.65	27.21	-1415.14	-58.43	37.96	-1614.28	-79.70	40.09	-1610.75	-84.05	82.82	-1418.32	-11.72	1371.87	0.00	0.00	0.00	-1364.11	-107.04	1788.50	-1365.51	6.59	1811.16	-1586.75	-69.19	1675.02	-1538.54	7.65	1747.59	-145.75	1273.57	72.16	403.96	1041.94	73.76	83.04
5.88000	-1302.43	58.15	48.60	-1346.46	50.80	64.69	-1535.16	90.22	130.70	-1507.70	100.84	172.01	-1371.09	-61.76	27.98	-1414.60	-58.47	38.61	-1614.40	-79.47	40.08	-1610.88	-83.51	82.78	-1408.37	-11.86	1371.28	0.00	0.00	0.00	-1352.08	-105.11	1788.54	-1353.88	8.41	1810.66	-1574.17	-68.09	1675.77	-1527.63	8.93	1746.86	-144.69	1272.53	72.90	403.12	1042.29	73.50	82.31
5.89000	-1268.59	58.99	49.41	-1307.75	51.60	64.00	-1495.24	90.85	121.95	-1470.45	101.43	164.42	-1372.61	-60.49	27.71	-1417.23	-58.31	37.56	-1613.63	-80.03	40.61	-1611.61	-82.45	82.48	-1396.95	-11.91	1370.59	0.00	0.00	0.00	-1339.82	-103.83	1788.43	-1341.65	10.46	1809.69	-1561.58	-66.97	1676.53	-1515.53	12.02	1745.50	-143.32	1272.29	73.02	404.09	1042.00	73.78	82.03
5.90000	-1224.58	60.66	52.50	-1267.79	52.83	64.38	-1459.06	91.27	111.34	-1436.66	101.55	155.03	-1370.33	-60.61	28.02	-1414.02	-59.07	37.99	-1613.71	-79.66	40.51	-1609.76	-84.22	83.80	-1386.40	-12.23	1369.86	0.00	0.00	0.00	-1329.01	-101.95	1788.48	-1333.39	12.25	1809.06	-1549.00	-65.83	1677.30	-1505.75	11.78	1744.71	-142.11	1271.54	73.74	404.08	1041.84	73.85	81.26
5.91000	-1188.62	62.19	54.47	-1228.25	54.45	65.24	-1422.58	91.60	101.49	-1402.02	102.69	146.77	-1372.55	-60.76	27.56	-1414.01	-59.16	37.87	-1614.13	-78.84	40.33	-1611.02	-82.45	83.35	-1375.70	-12.11	1368.91	0.00	0.00	0.00	-1313.61	-99.87	1787.67	-1319.01	13.44	1807.72	-1536.41	-64.67	1678.09	-1494.77	12.82	1743.60	-141.53	1271.98	73.60	404.73	1042.02	73.93	80.57
5.92000	-1145.12	64.40	59.52	-1189.05	56.56	67.03	-1384.52	93.66	93.05	-1366.56	104.41	139.41	-1372.84	-61.00	26.51	-1412.16	-59.38	37.70	-1613.08	-79.58	41.13	-1610.68	-82.38	83.69	-1365.84	-11.95	1367.76	0.00	0.00	0.00	-1305.39	-98.31	1787.57	-1306.14	14.22	1805.55	-1523.82	-63.49	1678.89	-1484.57	13.08	1742.58	-143.36	1273.74	72.75	404.02	1042.29	73.68	81.01
5.93000	-1107.82	66.49	64.22	-1149.98	58.90	69.71	-1347.57	94.08	84.97	-1331.87	105.41	132.58	-1369.51	-62.06	27.08	-1413.60	-59.41	37.04	-1613.16	-79.12	41.37	-1610.30	-82.51	84.32	-1354.52	-11.66	1366.50	0.00	0.00	0.00	-1294.83	-96.57	1786.93	-1299.14	15.84	1804.31	-1511.22	-62.30	1679.71	-1473.62	13.96	1741.26	-143.51	1272.68	73.05	403.26	1042.24	73.59	83.97
5.94000	-1066.02	69.26	70.10	-1110.08	61.02	73.38	-1310.95	94.01	77.19	-1297.42	105.75	126.08	-1375.68	-61.70	24.81	-1412.55	-59.24	37.05	-1613.25	-78.40	41.51	-1611.33	-81.30	84.08	-1342.94	-11.60	1365.31	0.00	0.00	0.00	-1283.88	-94.87	1786.26	-1290.14	17.51	1803.16	-1498.63	-61.08	1680.55	-1462.49	15.59	1739.67	-142.18	1271.84	73.32	403.77	1041.94	73.77	81.76
5.95000	-1029.45	72.25	77.11	-1075.74	63.13	77.08	-1273.99	95.16	71.06	-1263.84	105.48	120.31	-1373.42	-61.56	24.47	-1412.83	-59.55	37.74	-1612.63	-78.31	42.24	-1610.87	-81.46	84.94	-1332.57	-11.37	1363.92	0.00	0.00	0.00	-1271.85	-93.01	1785.14	-1275.99	19.80	1801.22	-1486.04	-59.85	1681.39	-1451.55	16.44	1738.19	-148.57	1270.51	72.40	403.66	1041.99	73.67	82.15
5.96000	-993.95	75.92	85.20	-1036.68	65.84	83.59	-1238.61	94.20	64.91	-1231.00	104.27	115.10	-1373.92	-63.97	25.12	-1414.51	-59.87	37.14	-1612.22	-77.99	42.97	-1610.88	-80.75	85.47	-1322.55	-10.83	1362.32	0.00	0.00	0.00	-1258.48	-90.95	1783.74	-1261.13	21.63	1799.22	-1473.45	-58.60	1682.26	-1439.64	18.22	1736.47	-143.59	1273.97	72.43	403.73	1042.26	73.59	81.46
5.97000	-959.77	79.08	93.06	-1001.33	68.47	90.31	-1203.94	94.13	60.39	-1198.98	104.12	111.16	-1373.81	-63.32	25.35	-1414.68	-59.53	37.03	-1612.01	-77.40	43.77	-1610.56	-80.33	86.15	-1311.39	-10.35	1360.69	0.00	0.00	0.00	-1248.19	-89.21	1782.68	-1249.50	23.77	1797.57	-1460.86	-57.33	1683.13	-1428.43	19.43	1734.64	-142.71	1270.39	74.24	403.44	1042.27	73.55	86.45
5.98000	-926.66	81.17	103.14	-968.36	71.89	98.21	-1169.22	95.57	57.76	-1167.12	104.81	108.50	-1373.95	-63.25	25.20	-1413.05	-60.16	37.12	-1611.15	-77.51	44.92	-1609.73	-80.51	87.01	-1300.09	-9.82	1358.94	0.00	0.00	0.00	-1236.11	-87.23	1781.22	-1244.19	25.06	1796.08	-1448.26	-56.04	1684.02	-1416.54	21.50	1732.49	-142.85	1272.15	73.30	403.65	1042.35	73.58	85.42
5.99000	-896.52	85.01	113.36	-936.99	73.94	106.76	-1136.15	97.13	56.59	-1136.52	106.33	107.31	-1372.39	-63.41	25.19	-1413.75	-59.68	36.99	-1611.02	-76.86	45.62	-1608.78	-80.71	88.31	-1291.44	-9.23	1357.00	0.00	0.00	0.00	-1226.51	-84.91	1779.80	-1229.50	27.21	1793.77	-1435.67	-54.73	1684.93	-1404.97	23.06	1730.30	-143.46	1274.22	72.54	403.20	1042.16	73.54	82.75
6.00000	-868.13	88.41	124.34	-908.64	76.51	115.05	-1104.95	98.37	56.21	-1107.67	107.37	106.89	-1374.88	-63.17	24.58	-1412.74	-59.46	37.40	-1610.47	-76.67	46.82	-1608.71	-80.12	88.87	-1278.71	-8.35	1354.93	0.00	0.00	0.00	-1212.53	-83.10	1777.72	-1215.64	29.88	1791.04	-1423.08	-53.41	1685.85	-1394.17	23.70	1728.30	-143.43	1273.28	72.66	403.54	1042.05	73.57	80.66
6.01000	-843.44	90.52	133.37	-881.99	77.97	123.44	-1075.94	99.71	56.70	-1080.52	108.76	107.36	-1372.66	-63.38	25.22	-1412.56	-59.72	37.49	-1610.16	-76.23	48.11	-1608.59	-79.38	89.55	-1269.54	-7.79	1352.74	0.00	0.00	0.00	-1198.33	-81.43	1775.81	-1205.26	31.83	1788.92	-1410.49	-52.06	1686.79	-1383.73	23.94	1726.48	-144.62	1273.21	72.75	404.76	1041.93	73.99	81.31
6.02000	-819.13	92.25	142.84	-857.81	79.45	131.02	-1049.26	101.21	57.82	-1055.51	110.38	108.39	-1371.79	-62.83	25.16	-1416.16	-59.40	36.48	-1610.24	-75.38	49.27	-1608.81	-78.35	90.42	-1258.62	-6.70	1350.55	0.00	0.00	0.00	-1192.49	-79.65	1774.75	-1194.06	34.16	1786.94	-1397.91	-50.69	1687.74	-1371.67	26.33	1723.96	-142.18	1273.40	72.97	403.53	1042.32	73.52	80.88
6.03000	-796.70	93.24	151.70	-836.07	80.18	137.81	-1025.22	102.07	58.99	-1032.68	111.34	109.31	-1371.66	-62.71	25.28	-1413.68	-59.74	36.91	-1609.67	-75.32	50.99	-1608.55	-77.85	91.73	-1247.06	-5.65	1348.29	0.00	0.00	0.00	-1179.70	-77.36	1772.91	-1184.23	36.07	1785.02	-1385.32	-49.31	1688.71	-1359.69	28.49	1721.60	-145.55	1274.30	72.22	403.48	1042.40	73.49	82.13
6.04000	-778.52	93.80	156.45	-816.33	80.62	142.89	-1003.47	103.46	60.31	-1012.08	112.28	110.17	-1372.75	-63.42	24.95	-1412.76	-59.77	37.11	-1609.65	-74.65	52.57	-1607.66	-77.85	93.24	-1236.57	-4.68	1345.99	0.00	0.00	0.00	-1167.49	-75.50	1771.23	-1172.21	38.24	1782.83	-1372.74	-47.91	1689.70	-1347.68	30.61	1719.22	-145.57	1274.00	72.33	404.00	1042.36	73.65	82.65
6.05000	-760.18	93.57	161.70	-798.86	80.34	146.31	-984.33	104.61	61.07	-994.19	112.86	110.55	-1373.94	-63.31	24.72	-1414.75	-60.05	36.67	-1609.48	-74.37	54.65	-1607.11	-77.34	95.02	-1225.31	-3.41	1343.84	0.00	0.00	0.00	-1155.32	-73.37	1769.65	-1159.49	40.28	1780.84	-1360.16	-46.48	1690.69	-1335.92	32.30	1717.15	-144.47	1272.26	72.81	404.12	1042.11	73.67	83.40
6.06000	-745.44	92.71	163.42	-783.60	79.24	148.06	-968.03	105.11	60.74	-978.54	113.31	110.21	-1371.67	-63.76	25.24	-1412.85	-59.56	37.04	-1608.93	-74.41	57.03	-1606.39	-77.26	96.97	-1213.86	-2.09	1341.83	0.00	0.00	0.00	-1141.52	-70.96	1768.16	-1149.53	41.87	1779.29	-1347.58	-45.04	1691.71	-1324.17	34.18	1715.07	-144.77	1273.74	72.05	403.33	1042.37	73.45	82.60
6.07000	-733.11	89.64	162.38	-770.93	78.69	147.45	-954.66	105.52	59.42	-965.16	113.83	109.01	-1375.12	-62.74	24.14	-1412.82	-60.05	37.08	-1608.03	-75.00	59.71	-1605.74	-76.89	98.81	-1202.17	-1.03	1340.12	0.00	0.00	0.00	-1132.33	-69.15	1767.06	-1136.01	44.52	1777.24	-1335.00	-43.58	1692.74	-1311.88	36.70	1713.14	-143.09	1273.28	72.86	403.55	1042.45	73.53	81.12
6.08000	-722.34	89.93	160.04	-760.17	76.76	145.26	-943.96	106.18	57.35	-954.12	114.63	107.16	-1374.65	-63.54	24.46	-1411.95	-60.04	37.28	-1606.79	-76.21	62.83	-1604.81	-76.66	101.07	-1190.12	0.25	1338.62	0.00	0.00	0.00	-1119.31	-67.23	1765.69	-1123.29	46.54	1775.49	-1322.43	-42.09	1693.78	-1300.18	38.44	1711.46	-141.08	1273.41	73.18	403.64	1042.39	73.53	82.60
6.09000	-713.65	85.72	155.36	-751.48	74.20	141.08	-936.29	106.56	54.45	-945.62	115.08	104.54	-1372.28	-63.23	25.17	-1413.20	-60.29	36.84	-1605.67	-77.20	65.87	-1602.82	-78.02	104.32	-1179.00	1.40	1337.25	0.00	0.00	0.00	-1107.50	-65.37	1764.41	-1113.85	48.33	1774.59	-1309.86	-40.59	1694.85	-1288.23	40.06	1710.02	-142.92	1273.85	72.93	403.98	1042.20	73.63	83.44
6.10000	-706.45	83.76	148.83	-745.18	72.30	134.49	-931.00	106.27	53.13	-939.20	115.23	101.50	-1375.30	-62.63	24.25	-1414.52	-59.93	36.74	-1604.68	-78.01	68.99	-1601.22	-78.62	107.31	-1167.79	2.76	1336.03	0.00	0.00	0.00	-1096.38	-63.42	1763.44	-1100.93	49.88	1773.28	-1297.29	-39.07	1695.92	-1276.05	42.43	1708.64	-143.88	1275.28	72.17	403.52	1042.02	73.70	80.02
6.11000	-701.03	81.59	139.08	-740.71	71.23	125.26	-927.72	104.99	51.39	-935.01	114.65	97.93	-1372.89	-62.55	24.61	-1415.37	-60.41	36.36	-1603.68	-78.61	72.34	-1599.02	-79.16	110.87	-1155.72	4.38	1335.18	0.00	0.00	0.00	-1083.54	-61.46	1762.42	-1089.63	51.76	1772.41	-1284.73	-37.53	1697.02	-1263.95	44.51	1707.76	-144.78	1274.69	72.26	403.39	1042.14	73.59	79.90
6.12000	-697.03	79.81	127.13	-736.54	70.27	115.12	-925.46	103.19	50.27	-932.62	113.43	95.19	-1374.37	-63.38	24.34	-1413.46	-59.48	36.03	-1602.96	-78.69	75.83	-1596.67	-79.86	114.34	-1143.19	6.05	1334.55	0.00	0.00	0.00	-1069.51	-59.28	1761.40	-1079.42	54.41	1771.45	-1272.18	-35.96	1698.13	-1252.64	45.80	1707.17	-142.99	1273.92	72.65	402.88	1042.22	73.49	83.90
6.13000	-690.97	77.38	115.61	-731.02	70.35	104.60	-922.64	102.32	48.69	-927.95	112.91	93.94	-1374.74	-63.04	24.25	-1414.41	-59.48	35.73	-1601.68	-79.18	79.96	-1594.93	-79.50	117.94	-1130.21	7.96	1334.23	0.00	0.00	0.00	-1059.74	-56.94	1761.42	-1064.66	56.31	1770.80	-1259.62	-34.38	1699.25	-1240.66	48.24	1706.67	-144.57	1273.77	72.55	403.38	1042.22	73.57	83.37
6.14000	-684.51	78.02	103.56	-725.07	71.05	95.83	-918.54	102.76	47.08	-921.69	112.69	92.68	-1372.93	-62.91	24.50	-1415.03	-57.51	36.49	-1599.08	-80.61	85.19	-1590.90	-81.01	123.08	-1118.80	9.65	1334.26	0.00	0.00	0.00	-1047.48	-55.02	1761.55	-1056.78	58.07	1771.24	-1247.08	-32.78	1700.40	-1229.05	50.20	1706.77	-145.69	1273.82	72.39	404.04	1042.23	73.72	81.33
6.15000	-678.65	77.63	93.82	-719.51	71.91	89.19	-915.51	103.31	45.53	-916.24	113.21	91.34	-1373.54	-63.35	24.24	-1405.46	-58.70	38.67	-1595.83	-81.99	90.70	-1585.83	-82.83	128.63	-1105.97	11.45	1334.77	0.00	0.00	0.00	-1034.19	-53.38	1762.16	-1042.85	60.04	1771.58	-1234.53	-31.15	1701.55	-1217.10	52.13	1707.39	-145.25	1274.14	72.29	404.18	1042.06	73.76	83.34
6.16000	-675.86	78.12	84.11	-716.71	69.85	80.46	-913.76	103.90	44.93	-912.58	113.77	90.35	-1374.65	-63.50	23.96	-1415.64	-57.20	36.79	-1592.27	-82.79	96.63	-1579.74	-84.81	134.76	-1092.58	13.47	1335.71	0.00	0.00	0.00	-1023.93	-51.48	1763.09	-1030.69	62.10	1772.37	-1221.99	-29.51	1702.73	-1204.68	55.02	1707.96	-142.14	1273.05	73.31	404.21	1042.07	73.82	84.29
6.17000	-672.83	77.17	76.69	-714.16	69.40	74.16	-912.39	104.08	44.53	-910.09	113.91	89.52	-1372.10	-63.31	24.41	-1404.31	-56.29	42.06	-1588.18	-83.10	103.17	-1573.70	-85.67	141.20	-1080.96	15.20	1336.91	0.00	0.00	0.00	-1013.93	-49.47	1764.34	-1018.68	64.37	1773.48	-1209.46	-27.84	1703.92	-1192.24	57.71	1708.77	-142.17	1272.76	73.43	403.72	1042.21	73.69	86.16
6.18000	-670.44	76.92	70.82	-711.95	68.80	69.24	-911.16	104.47	44.46	-907.59	113.90	89.04	-1374.07	-63.22	24.33	-1404.29	-56.27	42.28	-1582.92	-83.45	110.38	-1566.63	-85.84	147.77	-1067.85	16.98	1338.38	0.00	0.00	0.00	-1002.64	-47.33	1766.07	-1006.61	66.74	1774.49	-1196.94	-26.16	1705.13	-1180.09	60.14	1709.59	-140.97	1271.88	73.95	404.12	1042.36	73.73	84.82
6.19000	-667.80	76.01	65.12	-709.79	68.80	64.80	-910.34	104.94	44.31	-904.83	114.14	88.65	-1372.17	-63.44	24.77	-1407.54	-56.94	41.31	-1576.65	-83.38	118.03	-1558.20	-86.27	155.00	-1054.54	18.60	1340.03	0.00	0.00	0.00	-990.52	-45.54	1767.71	-995.88	68.53	1776.08	-1184.42	-24.45	1706.35	-1168.30	62.47	1710.84	-143.45	1273.32	72.86	404.05	1042.53	73.78	82.89
6.20000	-669.85	75.72	58.31	-707.89	67.72	60.10	-909.49	105.88	44.37	-902.37	114.64	88.11	-1375.95	-63.76	23.92	-1410.40	-58.55	40.19	-1568.88	-82.97	126.54	-1547.66	-87.40	163.43	-1041.67	20.13	1341.86	0.00	0.00	0.00	-977.54	-43.00	1769.53	-983.51	70.82	1777.79	-1171.90	-22.73	1707.59	-1156.80	64.44	1712.33	-144.01	1273.83	72.67	404.27	1042.32	73.82	82.22
6.21000	-663.53	75.66	53.44	-704.82	67.68	55.87	-909.01	106.15	44.08	-900.22	115.04	87.58	-1373.78	-63.21	24.51	-1413.84	-58.94	39.60	-1559.69	-82.29	135.86	-1535.78	-87.82	172.08	-1028.08	21.87	1343.94	0.00	0.00	0.00	-965.39	-41.28	1771.36	-972.58	72.40	1779.64	-1159.40	-20.98	1708.85	-1145.53	65.96	1714.03	-141.22	1272.90	73.39	403.90	1042.59	73.50	84.21
6.22000	-665.10	76.48	47.63	-706.62	67.53	50.69	-908.43	106.62	43.73	-898.05	115.47	87.31	-1370.26	-63.66	24.41	-1410.86	-58.84	40.20	-1549.61	-80.76	145.92	-1523.95	-86.72	180.78	-1015.10	23.41	1345.99	0.00	0.00	0.00	-954.19	-39.25	1773.42	-960.42	74.95	1781.57	-1146.90	-19.21	1710.12	-1133.14	69.39	1715.32	-145.58	1274.36	72.11	403.33	1042.48	73.45	83.42
6.23000	-666.09	75.90	42.60	-706.45	67.24	46.75	-907.81	107.19	43.50	-896.29	115.31	86.88	-1372.46	-63.48	22.91	-1404.98	-59.01	41.26	-1538.06	-79.53	157.19	-1510.58	-86.12	190.64	-1001.39	24.94	1348.03	0.00	0.00	0.00	-942.03	-37.30	1775.41	-946.81	77.09	1782.91	-1134.40	-17.42	1711.42	-1121.60	71.59	1716.75	-145.20	1272.64	72.70	403.07	1042.56	73.47	80.62
6.24000	-663.79	75.41	40.25	-704.27	66.59	45.13	-907.38	107.33	43.22	-894.96	114.95	86.49	-1373.47	-63.28	21.33	-1397.51	-58.13	42.21	-1524.85	-78.58	169.60	-1496.41	-84.55	200.93	-989.02	26.53	1349.99	0.00	0.00	0.00	-931.60	-35.30	1777.43	-938.23	78.88	1784.96	-1121.92	-15.61	1712.72	-1110.42	73.37	1718.00	-143.88	1273.24	72.58	404.12	1042.17	73.70	81.52
6.25000	-660.81	75.32	39.85	-706.81	66.55	43.81	-907.41	107.11	43.11	-894.36	115.07	86.51	-1365.77	-62.65	20.63	-1390.73	-57.54	43.40	-1510.49	-77.16	182.03	-1481.42	-82.83	211.12	-976.81	27.79	1351.85	0.00	0.00	0.00	-921.09	-33.57	1779.52	-924.84	81.12	1786.40	-1109.44	-13.78	1714.05	-1099.31	75.18	1719.40	-142.61	1272.94	72.94	403.82	1042.13	73.68	81.53
6.26000	-660.80	75.30	38.77	-703.98	66.99	43.72	-907.30	107.07	42.93	-894.23	115.04	86.25	-1363.48	-62.01	17.95	-1380.14	-57.43	46.26	-1496.43	-74.02	193.58	-1465.49	-80.84	221.21	-963.49	28.98	1353.50	0.00	0.00	0.00	-913.28	-31.59	1781.71	-916.39	82.84	1788.37	-1097.22	-12.53	1715.10	-1088.19	77.06	1720.64	-141.09	1273.70	73.21	403.90	1042.22	73.68	83.52
6.27000	-663.77	75.72	36.98	-705.94	66.90	42.49	-907.11	107.32	42.84	-893.86	115.27	86.22	-1354.31	-62.31	16.44	-1370.47	-57.75	48.72	-1480.52	-71.99	205.27	-1447.14	-80.44	231.37	-951.23	30.08	1355.16	0.00	0.00	0.00	-900.22	-29.91	1783.51	-905.20	84.52	1790.07	-1086.50	-10.10	1716.56	-1076.93	79.13	1721.94	-143.39	1274.44	72.54	403.86	1042.44	73.60	85.24
6.28000	-661.93	76.42	36.61	-707.29	67.04	41.82	-907.00	107.40	42.78	-893.53	115.78	86.30	-1351.24	-63.32	13.33	-1358.54	-59.01	51.14	-1463.91	-70.15	216.63	-1428.01	-78.82	240.30	-938.85	30.84	1356.69	0.00	0.00	0.00	-889.62	-27.97	1785.83	-894.00	85.96	1791.95	-1075.13	-8.55	1717.95	-1065.92	80.41	1723.39	-144.16	1274.12	72.50	404.37	1042.09	73.80	84.06
6.29000	-662.88	75.55	36.17	-704.60	66.86	42.06	-906.91	107.42	42.74	-893.54	115.63	86.12	-1342.91	-64.16	11.36	-1346.29	-60.14	53.04	-1444.77	-69.10	227.52	-1407.00	-78.33	249.08	-927.04	31.42	1358.19	0.00	0.00	0.00	-877.29	-26.44	1787.60	-882.65	87.48	1793.84	-1063.42	-7.97	1718.73	-1054.51	82.29	1724.57	-141.04	1273.37	73.43	404.17	1041.88	73.91	84.74
6.30000	-663.69	75.67	35.02	-705.32	67.13	41.74	-906.83	107.43	42.69	-893.48	115.40	85.95	-1328.40	-64.51	16.70	-1332.20	-59.76	59.66	-1423.95	-67.49	236.39	-1386.19	-76.74	256.26	-915.37	32.47	1359.47	0.00	0.00	0.00	-868.80	-25.11	1789.69	-870.91	89.11	1795.64	-1052.98	-5.08	1720.13	-1042.87	84.62	1725.49	-144.81	1272.42	72.91	404.64	1041.85	73.99	83.83
6.31000	-659.67	75.59	35.62	-706.22	67.20	41.11	-906.88	107.27	42.58	-893.41	115.57	85.96	-1306.82	-64.68	25.39	-1314.74	-59.98	66.90	-1402.87	-66.75	243.72	-1364.67	-75.89	263.35	-902.33	33.35	1360.74	0.00	0.00	0.00	-857.08	-23.92	1791.56	-859.32	90.17	1797.32	-1041.97	-2.85	1721.33	-1031.09	86.79	1726.45	-145.43	1272.85	72.66	404.13	1041.98	73.88	82.01
6.32000	-663.93	76.08	34.32	-704.94	67.22	41.36	-906.83	107.35	42.60	-893.25	115.61	85.97	-1284.44	-64.50	33.01	-1293.36	-59.15	73.34	-1381.36	-66.21	249.55	-1342.46	-75.10	269.74	-892.30	34.16	1361.95	0.00	0.00	0.00	-846.94	-22.88	1793.28	-850.63	91.35	1799.14	-1029.44	-3.11	1722.05	-1019.48	88.50	1727.46	-143.13	1273.54	73.06	403.91	1041.97	73.81	81.38
6.33000	-661.32	76.34	34.61	-705.20	67.44	40.97	-906.68	107.60	42.65	-893.24	115.54	85.95	-1257.20	-64.34	39.94	-1268.84	-57.73	78.74	-1358.40	-65.71	253.87	-1319.74	-74.30	274.92	-881.16	35.33	1363.18	0.00	0.00	0.00	-835.52	-22.03	1794.98	-836.45	92.22	1800.37	-1018.52	-1.12	1723.47	-1008.40	89.58	1728.67	-142.98	1272.61	73.04	403.66	1042.15	73.58	80.41
6.34000	-657.83	76.29	35.13	-705.07	67.48	40.64	-906.69	107.59	42.67	-893.16	115.60	86.01	-1229.17	-62.53	45.56	-1243.00	-55.60	82.75	-1334.22	-65.60	256.75	-1296.16	-73.55	278.47	-869.74	36.16	1364.59	0.00	0.00	0.00	-825.67	-20.93	1796.79	-825.50	92.91	1802.01	-1008.28	2.02	1725.22	-996.74	91.29	1730.13	-142.80	1272.23	73.03	403.61	1042.44	73.54	80.79
6.35000	-658.61	76.18	34.69	-704.49	67.47	40.56	-906.64	107.58	42.62	-892.99	115.76	86.12	-1202.93	-61.04	48.85	-1213.07	-54.25	86.08	-1309.52	-65.60	258.06	-1271.74	-72.72	280.51	-859.48	36.78	1366.01	0.00	0.00	0.00	-813.40	-20.67	1798.01	-817.75	93.49	1804.02	-997.32	3.69	1726.64	-985.22	92.73	1731.71	-143.84	1272.25	73.14	403.38	1042.36	73.52	81.67
6.36000	-660.82	76.51	33.76	-707.07	67.36	39.67	-906.66	107.66	42.59	-893.13	115.40	86.01	-1167.78	-58.00	54.02	-1184.42	-52.26	88.34	-1284.31	-65.20	257.75	-1247.38	-71.61	281.03	-847.19	37.70	1367.53	0.00	0.00	0.00	-803.67	-20.51	1799.35	-804.53	93.99	1805.41	-986.74	5.95	1728.28	-973.12	94.66	1733.24	-143.44	1272.80	73.16	403.91	1041.89	73.85	81.54
6.37000	-659.27	76.61	33.84	-704.35	67.57	40.21	-906.53	107.94	42.71	-892.94	115.70	86.21	-1138.10	-56.83	55.98	-1153.44	-50.72	90.16	-1258.66	-64.78	256.04	-1222.82	-69.94	279.92	-836.86	38.73	1369.15	0.00	0.00	0.00	-791.14	-20.28	1800.50	-792.81	94.40	1806.88	-976.09	8.02	1730.07	-961.37	96.51	1734.87	-144.21	1272.96	73.04	403.93	1041.90	73.84	80.89
6.38000	-662.25	76.08	32.72	-704.98	67.57	39.89	-906.49	107.94	42.70	-892.86	115.78	86.38	-1104.70	-55.90	57.57	-1121.62	-49.62	91.07	-1232.37	-64.40	253.02	-1196.58	-70.00	278.28	-825.44	39.71	1370.74	0.00	0.00	0.00	-781.15	-20.29	1801.72	-779.84	94.43	1808.12	-965.90	10.86	1731.90	-949.61	98.14	1736.50	-144.93	1272.77	72.91	403.33	1042.25	73.46	81.83
6.39000	-661.15	76.25	32.43	-704.69	67.74	39.63	-906.39	108.15	42.80	-892.72	115.92	86.56	-1074.83	-55.24	57.59	-1090.13	-48.91	90.95	-1206.13	-62.90	248.35	-1170.59	-69.55	275.24	-815.38	40.63	1372.21	0.00	0.00	0.00	-768.62	-20.30	1802.43	-767.42	94.29	1809.23	-955.23	12.25	1733.31	-938.04	99.50	1738.20	-146.44	1272.76	72.72	404.21	1041.90	73.79	80.13
6.40000	-661.90	76.70	32.34	-704.82	67.89	39.45	-906.38	108.01	42.78	-892.77	115.69	86.67	-1038.80	-54.16	58.16	-1058.52	-48.21	89.90	-1179.37	-61.68	242.55	-1144.39	-67.98	270.55	-802.45	41.80	1373.60	0.00	0.00	0.00	-759.62	-20.26	1803.18	-756.39	93.84	1810.53	-943.48	14.42	1734.94	-927.01	99.81	1739.91	-141.22	1271.77	73.67	403.70	1041.85	73.81	82.17
6.41000	-659.42	76.40	32.48	-703.91	67.83	39.57	-906.19	108.33	42.95	-892.81	115.49	86.80	-1006.83	-53.63	55.83	-1025.19	-47.67	88.60	-1151.34	-60.70	235.90	-1118.15	-66.07	264.89	-791.52	43.02	1374.74	0.00	0.00	0.00	-747.14	-20.61	1803.41	-745.69	93.77	1811.57	-931.76	16.46	1736.43	-915.45	100.73	1741.46	-143.85	1273.75	72.86	404.06	1042.08	73.90	83.55
6.42000	-658.76	76.46	32.32	-704.57	67.62	39.14	-906.10	108.23	42.99	-892.77	115.43	87.04	-970.02	-52.07	54.90	-993.21	-47.29	84.71	-1121.43	-59.91	227.56	-1090.64	-64.81	258.44	-781.37	44.56	1375.59	0.00	0.00	0.00	-737.16	-21.05	1803.82	-733.62	93.26	1812.42	-920.08	18.37	1737.77	-903.84	102.03	1742.83	-140.64	1273.61	73.43	403.57	1042.17	73.66	82.35
6.43000	-659.35	76.37	32.12	-705.11	67.78	38.85	-906.18	107.90	42.88	-892.92	114.95	87.11	-933.16	-51.26	53.55	-956.13	-47.23	82.50	-1094.43	-59.98	218.78	-1063.11	-62.43	250.58	-771.26	45.67	1376.23	0.00	0.00	0.00	-726.58	-21.52	1803.95	-722.70	92.57	1813.32	-908.42	20.16	1738.98	-891.94	103.38	1743.98	-144.66	1274.41	72.48	404.33	1041.94	73.86	84.11
6.44000	-660.30	75.89	31.78	-703.00	67.87	39.38	-906.00	108.19	43.09	-892.88	114.85	87.39	-893.22	-50.36	52.82	-919.61	-46.41	79.76	-1062.82	-58.57	210.61	-1034.57	-61.37	242.39	-760.50	46.77	1376.66	0.00	0.00	0.00	-712.65	-21.79	1803.68	-710.78	91.55	1814.06	-896.80	21.82	1740.05	-880.14	104.65	1744.95	-146.08	1275.14	72.12	404.37	1042.25	73.86	83.25
6.45000	-659.32	76.17	31.61	-705.05	67.73	39.01	-905.84	108.31	43.23	-892.76	114.82	87.73	-853.46	-50.91	52.72	-881.13	-45.96	78.03	-1031.39	-58.44	200.93	-1005.65	-59.40	233.08	-750.65	48.27	1377.01	0.00	0.00	0.00	-703.65	-22.54	1803.72	-698.50	91.26	1814.20	-885.20	23.37	1740.99	-868.78	105.35	1745.84	-142.56	1273.02	73.04	404.22	1041.91	73.89	81.85
6.46000	-659.53	76.24	31.47	-702.97	68.42	39.56	-905.78	108.14	43.31	-892.88	114.35	87.89	-815.93	-49.93	51.20	-845.30	-45.38	74.69	-999.68	-57.73	190.17	-975.03	-59.53	223.83	-740.04	50.19	1377.08	0.00	0.00	0.00	-691.56	-23.12	1803.07	-684.50	90.64	1814.36	-873.63	24.80	1741.81	-857.35	106.00	1746.47	-142.51	1272.89	73.10	404.02	1041.92	73.80	83.04
6.47000	-658.89	76.98	32.31	-703.56	68.45	39.35	-905.64	108.05	43.48	-892.91	113.94	88.11	-774.46	-48.09	50.00	-806.41	-43.92	71.75	-967.39	-56.99	178.84	-943.58	-59.44	214.09	-730.67	51.93	1376.95	0.00	0.00	0.00	-682.44	-23.67	1802.62	-674.35	90.43	1814.65	-862.09	26.12	1742.51	-845.64	107.17	1746.77	-142.26	1273.54	73.06	403.44	1042.47	73.50	84.74
6.48000	-656.95	77.20	31.96	-702.62	68.85	39.74	-905.63	107.65	43.66	-892.93	113.60	88.41	-737.04	-45.73	48.14	-770.58	-42.23	68.38	-933.95	-56.55	167.16	-911.89	-59.31	203.62	-720.85	53.69	1376.70	0.00	0.00	0.00	-672.09	-24.37	1802.16	-664.11	89.60	1814.82	-850.57	27.33	1743.10	-833.77	108.48	1746.89	-145.43	1274.88	72.01	402.90	1042.63	73.30	82.65
6.49000	-660.23	76.85	31.74	-700.77	68.60	40.46	-905.40	107.27	43.96	-892.90	113.32	88.74	-698.34	-42.41	46.70	-730.00	-39.59	65.93	-899.79	-56.37	155.37	-879.47	-58.77	192.74	-710.16	55.07	1376.20	0.00	0.00	0.00	-662.24	-24.89	1801.39	-654.52	88.69	1814.87	-839.07	28.43	1743.58	-822.13	109.16	1746.95	-143.64	1273.28	72.73	403.59	1042.23	73.50	83.23
6.50000	-657.99	77.25	32.59	-702.01	68.79	40.86	-905.11	106.91	44.45	-892.94	112.68	88.98	-656.72	-39.23	46.45	-690.52	-36.32	63.55	-864.66	-56.00	143.26	-846.50	-58.29	181.79	-700.16	56.42	1375.56	0.00	0.00	0.00	-651.15	-25.49	1800.47	-641.11	88.18	1814.48	-827.60	29.44	1743.94	-810.36	110.04	1746.72	-141.03	1272.30	73.69	403.66	1042.30	73.62	84.17
6.51000	-658.78	76.99	32.95	-701.20	70.00	41.80	-904.92	106.35	44.84	-892.92	112.38	89.33	-616.21	-34.86	46.74	-651.46	-33.00	61.79	-828.89	-55.69	131.21	-812.84	-57.87	170.73	-688.99	57.75	1374.65	0.00	0.00	0.00	-638.66	-26.15	1799.06	-631.25	87.22	1814.30	-816.15	30.35	1744.21	-798.95	110.42	1746.40	-143.71	1273.02	72.81	403.72	1042.12	73.69	82.43
6.52000	-659.36	78.22	33.57	-698.54	71.41	45.14	-904.58	106.02	45.42	-892.84	111.97	89.69	-576.23	-31.03	46.98	-610.57	-29.32	60.88	-792.75	-54.44	119.15	-778.30	-57.68	160.06	-679.00	59.39	1373.61	0.00	0.00	0.00	-627.56	-26.64	1797.82	-620.22	86.49	1813.75	-804.72	31.17	1744.38	-787.27	111.17	1745.86	-143.72	1272.20	73.16	404.08	1042.07	73.74	85.03
6.53000	-657.43	79.50	36.73	-697.50	73.07	46.29	-904.51	105.27	45.85	-892.62	111.90	90.15	-532.64	-26.58	49.30	-570.59	-25.26	60.32	-755.84	-53.54	108.01	-743.43	-57.05	149.75	-668.65	60.44	1372.45	0.00	0.00	0.00	-614.97	-27.24	1796.37	-605.56	86.02	1812.63	-793.30	31.90	1744.46	-775.57	111.82	1745.19	-141.49	1273.29	73.51	403.77	1042.41	73.55	84.07
6.54000	-655.59	81.75	38.11	-695.66	74.03	46.82	-904.11	104.91	46.44	-892.58	111.41	90.48	-493.57	-23.05	51.45	-531.16	-21.89	60.43	-718.45	-52.18	97.45	-708.38	-55.75	139.70	-656.91	61.67	1371.13	0.00	0.00	0.00	-607.00	-27.87	1795.02	-593.31	85.29	1811.57	-781.91	32.54	1744.45	-763.66	112.52	1744.37	-144.43	1275.90	72.05	404.36	1042.11	73.78	84.50
6.55000	-652.71	81.55	38.31	-698.14	73.30	44.87	-903.93	104.26	47.00	-892.41	111.25	90.96	-453.04	-19.85	54.30	-492.16	-19.32	61.14	-680.06	-51.82	88.30	-673.08	-53.63	130.21	-646.68	62.82	1369.81	0.00	0.00	0.00	-595.80	-28.34	1793.44	-581.74	84.43	1810.77	-770.53	33.10	1744.35	-752.05	112.44	1743.56	-144.57	1274.05	72.49	404.22	1042.07	73.70	82.10
6.56000	-652.44	80.58	36.65	-697.59	71.91	43.10	-903.70	103.77	47.64	-892.22	111.07	91.40	-413.65	-17.98	57.53	-453.90	-17.13	62.28	-642.29	-49.92	79.53	-637.96	-51.04	121.48	-635.11	63.93	1368.36	0.00	0.00	0.00	-583.97	-28.72	1791.62	-572.20	84.06	1809.75	-759.16	33.58	1744.18	-740.13	112.95	1742.56	-143.42	1272.85	73.16	404.15	1041.67	73.88	85.08
6.57000	-653.98	79.53	34.17	-699.10	70.46	40.84	-903.44	103.41	48.40	-892.00	110.79	91.90	-374.75	-16.11	61.13	-413.20	-15.35	64.78	-604.04	-47.97	72.13	-602.02	-48.76	114.09	-624.56	64.80	1366.89	0.00	0.00	0.00	-571.92	-29.08	1789.79	-558.69	83.62	1808.05	-747.81	33.99	1743.93	-728.34	113.20	1741.56	-142.33	1270.48	73.85	404.51	1041.90	73.86	83.24
6.58000	-657.59	78.63	31.72	-700.06	70.29	40.23	-903.23	103.13	49.18	-891.74	110.79	92.50	-336.60	-15.47	65.57	-375.07	-13.69	67.68	-566.32	-45.35	65.80	-566.35	-46.53	107.93	-612.94	65.66	1365.32	0.00	0.00	0.00	-558.72	-29.57	1787.74	-547.92	83.08	1806.82	-736.47	34.33	1743.61	-716.27	113.99	1740.30	-143.75	1271.57	73.33	404.12	1041.95	73.79	83.31
6.59000	-658.63	78.18	31.08	-701.83	70.25	39.65	-903.01	102.70	49.98	-891.49	110.63	93.16	-296.65	-14.16	71.59	-337.42	-12.64	71.49	-529.29	-42.28	60.60	-531.31	-43.61	102.83	-601.75	66.36	1363.74	0.00	0.00	0.00	-547.71	-30.25	1785.83	-537.85	82.15	1805.49	-725.15	34.59	1743.22	-703.91	114.89	1738.92	-142.20	1272.26	73.57	403.40	1042.15	73.58	83.37
6.60000	-658.33	78.19	31.24	-701.37	70.33	39.64	-902.59	102.73	51.01	-891.18	110.63	93.98	-260.46	-13.68	78.35	-299.01	-11.71	77.13	-492.99	-39.41	56.91	-497.14	-40.97	99.02	-590.09	67.11	1362.02	0.00	0.00	0.00	-536.89	-30.83	1783.75	-523.21	81.13	1803.61	-713.83	34.80	1742.77	-691.78	115.25	1737.55	-145.91	1273.67	72.52	403.66	1042.39	73.52	82.64
6.61000	-660.14	78.15	30.61	-702.26	70.13	39.26	-902.47	102.24	51.82	-890.71	110.84	94.94	-227.16	-13.96	86.43	-264.08	-10.61	83.95	-457.73	-36.23	54.34	-463.79	-38.31	96.58	-579.03	67.61	1360.28	0.00	0.00	0.00	-526.64	-31.43	1781.65	-512.91	80.45	1802.06	-702.52	34.94	1742.27	-679.49	115.74	1736.00	-146.61	1270.59	72.91	403.43	1041.96	73.67	81.82
6.62000	-658.78	77.96	30.88	-701.81	70.08	38.92	-902.34	101.77	52.70	-890.44	110.47	95.77	-196.21	-12.87	95.77	-229.82	-9.68	92.53	-423.74	-32.83	52.94	-431.85	-35.80	95.31	-568.72	68.23	1358.37	0.00	0.00	0.00	-515.29	-31.87	1779.51	-500.17	80.03	1800.08	-691.22	35.03	1741.71	-667.35	115.95	1734.30	-144.19	1271.83	73.20	404.76	1042.03	73.84	84.67
6.63000	-658.67	77.65	30.45	-702.97	70.35	38.69	-902.12	101.50	53.73	-889.82	110.91	97.02	-164.45	-11.79	106.96	-201.30	-9.01	100.43	-391.55	-29.38	52.78	-401.67	-33.06	95.13	-556.59	68.83	1356.41	0.00	0.00	0.00	-503.53	-32.30	1777.27	-488.56	79.24	1798.18	-679.93	35.07	1741.10	-655.19	116.14	1732.55	-146.58	1273.83	72.33	404.66	1041.78	73.87	84.63
6.64000	-658.34	78.11	30.18	-702.62	70.46	38.50	-901.93	101.05	54.70	-889.33	110.86	98.12	-137.17	-10.75	117.67	-173.25	-7.23	109.84	-361.34	-26.55	54.29	-373.60	-30.03	95.77	-544.63	69.23	1354.37	0.00	0.00	0.00	-491.40	-32.37	1775.21	-478.14	78.71	1796.29	-668.64	35.05	1740.45	-642.86	116.45	1730.67	-146.40	1272.81	72.70	404.44	1041.64	73.96	83.07
6.65000	-656.21	77.69	31.14	-701.72	70.56	38.68	-901.50	101.11	56.09	-888.58	111.08	99.54	-112.68	-8.87	127.75	-147.58	-5.74	119.02	-332.87	-23.63	55.82	-347.31	-27.11	96.92	-533.83	69.61	1352.31	0.00	0.00	0.00	-481.16	-32.99	1773.11	-464.55	78.43	1793.97	-657.36	34.99	1739.76	-630.34	117.15	1728.76	-142.92	1272.34	73.21	404.13	1041.95	73.79	84.07
6.66000	-661.03	77.68	29.77	-701.98	70.71	38.33	-901.16	101.08	57.62	-887.71	111.50	101.13	-87.93	-8.32	138.27	-124.43	-4.07	127.83	-307.12	-20.49	57.49	-323.45	-23.99	98.20	-521.69	69.99	1350.17	0.00	0.00	0.00	-467.50	-33.70	1770.80	-452.52	77.75	1792.02	-646.07	34.89	1739.04	-617.85	117.32	1726.92	-143.13	1272.41	73.11	403.99	1041.87	73.79	83.90
6.67000	-660.78	78.44	29.42	-701.87	70.55	38.30	-900.85	100.75	59.14	-886.87	111.59	102.75	-68.79	-6.67	146.91	-103.81	-2.41	135.52	-284.23	-16.96	59.05	-302.16	-20.59	99.21	-511.11	70.32	1348.17	0.00	0.00	0.00	-456.05	-34.27	1768.84	-440.49	76.75	1790.20	-634.80	34.75	1738.28	-605.44	117.16	1725.14	-144.70	1273.38	72.82	404.60	1041.97	73.91	83.19
6.68000	-657.78	77.87	30.19	-700.27	70.95	38.46	-900.36	100.87	60.98	-885.91	111.78	104.50	-49.07	-5.18	154.11	-85.63	0.65	141.96	-264.29	-13.54	60.10	-283.49	-17.22	99.92	-499.53	70.55	1346.29	0.00	0.00	0.00	-443.59	-34.70	1766.86	-427.84	76.50	1788.14	-623.52	34.58	1737.50	-593.03	117.17	1723.47	-144.56	1272.57	72.89	404.81	1042.06	73.94	82.39
6.69000	-658.23	78.19	29.91	-699.81	71.12	38.26	-900.03	100.83	62.78	-884.57	112.61	106.57	-37.53	-2.89	157.64	-70.34	2.89	145.85	-247.63	-9.91	60.04	-267.82	-13.68	99.68	-488.12	70.62	1344.53	0.00	0.00	0.00	-432.36	-35.43	1765.12	-414.37	75.73	1786.23	-612.24	34.37	1736.70	-580.53	117.22	1721.83	-143.03	1272.40	73.18	405.07	1041.93	74.01	84.57
6.70000	-657.77	77.72	29.93	-701.01	71.23	37.84	-899.08	101.80	65.09	-883.27	113.44	108.72	-22.61	0.57	159.60	-57.64	6.90	147.36	-234.11	-6.66	58.98	-254.68	-11.12	98.91	-475.38	70.62	1342.92	0.00	0.00	0.00	-419.68	-35.84	1763.29	-402.44	75.02	1784.60	-600.96	34.14	1735.88	-568.00	117.44	1720.20	-142.80	1271.53	73.54	404.40	1042.06	73.82	85.40
6.71000	-658.95	78.25	29.62	-702.12	71.39	37.33	-898.26	102.51	67.51	-881.66	114.51	111.20	-13.23	4.67	157.53	-47.28	11.73	145.91	-223.69	-3.46	56.86	-244.32	-8.77	97.28	-463.58	70.50	1341.60	0.00	0.00	0.00	-405.93	-36.59	1761.51	-390.83	74.45	1783.08	-589.67	33.88	1735.05	-555.59	117.03	1718.87	-144.92	1271.96	72.95	404.36	1041.99	73.66	82.25
6.72000	-659.25	78.58	29.42	-701.06	71.54	37.25	-897.03	103.96	70.42	-879.63	116.22	113.97	-4.65	9.81	152.73	-39.19	16.35	141.23	-216.80	-0.78	56.72	-236.30	-5.52	94.94	-451.64	70.37	1340.33	0.00	0.00	0.00	-396.33	-37.37	1760.28	-375.93	73.07	1781.41	-578.38	33.60	1734.21	-543.11	116.96	1717.72	-143.51	1271.62	73.30	404.29	1041.99	73.76	80.84
6.73000	-656.84	78.21	29.99	-699.90	71.46	37.27	-895.91	105.11	73.39	-877.28	118.29	117.07	2.97	17.09	144.46	-33.15	21.37	133.63	-212.09	1.70	55.76	-230.32	-3.74	92.66	-440.24	70.23	1339.19	0.00	0.00	0.00	-383.87	-38.34	1758.84	-366.62	72.37	1780.42	-567.09	33.31	1733.36	-530.78	116.77	1716.67	-141.31	1272.60	73.42	404.61	1041.78	73.92	81.46
6.74000	-660.58	77.90	28.88	-699.99	70.53	37.51	-894.37	106.75	76.88	-874.76	120.13	120.34	6.81	23.78	133.94	-28.94	27.47	123.76	-209.03	4.47	53.71	-226.31	-1.81	90.05	-426.50	70.16	1338.30	0.00	0.00	0.00	-373.12	-39.26	1757.68	-355.71	71.41	1779.32	-555.79	33.00	1732.52	-518.45	116.56	1715.75	-143.12	1271.88	73.49	404.76	1042.16	73.89	82.57
6.75000	-656.99	78.37	29.51	-700.14	70.42	37.16	-892.63	108.20	80.68	-871.72	122.30	123.98	17.20	31.39	126.57	-26.13	32.20	114.47	-206.01	6.76	51.75	-222.68	0.79	87.73	-414.82	69.84	1337.58	0.00	0.00	0.00	-360.17	-40.09	1756.52	-342.98	70.60	1778.25	-544.48	32.68	1731.68	-506.12	115.97	1715.10	-142.59	1272.83	73.47	403.97	1042.31	73.71	82.90
6.76000	-657.99	77.92	29.88	-700.17	70.38	36.91	-890.38	109.87	85.04	-868.39	124.25	127.89	23.35	37.19	116.84	-20.60	37.04	106.72	-201.96	8.25	50.29	-217.02	2.74	86.62	-401.92	69.56	1337.03	0.00	0.00	0.00	-347.89	-40.96	1755.75	-328.83	69.35	1777.67	-533.16	32.36	1730.85	-493.69	115.52	1714.71	-141.47	1273.04	73.52	404.14	1042.28	73.68	82.16
6.77000	-657.80	77.30	29.95	-699.99	70.40	36.75	-887.78	111.47	89.93	-864.24	126.64	132.39	28.78	41.02	106.47	-14.24	41.30	99.29	-197.84	9.13	48.94	-210.09	3.13	86.09	-389.77	69.50	1336.82	0.00	0.00	0.00	-337.02	-41.99	1755.42	-315.65	68.58	1777.17	-521.83	32.04	1730.04	-481.19	115.11	1714.75	-143.44	1272.45	73.41	403.96	1042.17	73.61	84.74
6.78000	-658.02	77.57	29.48	-699.76	70.61	36.66	-884.25	113.59	95.57	-859.32	129.08	137.49	33.32	43.80	97.11	-8.98	44.87	92.27	-194.91	9.64	48.12	-204.85	3.36	85.04	-376.92	69.48	1337.02	0.00	0.00	0.00	-323.17	-43.17	1755.09	-304.26	67.19	1777.34	-510.49	31.72	1729.24	-468.82	114.38	1715.12	-141.27	1271.59	73.84	404.51	1041.79	73.82	83.83
6.79000	-657.70	77.23	29.43	-699.45	70.45	36.51	-879.72	116.24	102.07	-853.81	130.98	142.88	33.87	45.08	87.63	-5.83	45.80	84.60	-193.02	9.36	47.81	-201.74	3.50	84.20	-364.41	69.50	1337.56	0.00	0.00	0.00	-310.99	-44.21	1755.33	-293.00	66.03	1778.08	-499.14	31.40	1728.47	-456.63	113.49	1715.72	-143.83	1272.13	73.27	404.84	1041.87	73.94	83.45
6.80000	-657.88	77.10	28.99	-698.80	70.74	36.47	-874.76	118.06	108.82	-847.26	133.27	148.89	37.13	44.32	80.31	-3.61	44.23	77.89	-191.53	8.95	47.79	-199.43	3.25	83.59	-351.84	69.50	1338.39	0.00	0.00	0.00	-299.47	-45.33	1755.82	-280.50	65.10	1778.74	-487.77	31.09	1727.72	-444.39	112.68	1716.53	-144.97	1272.36	73.10	404.56	1041.54	73.99	81.06
6.81000	-657.24	76.82	29.15	-698.00	70.84	36.21	-868.49	120.52	116.56	-839.70	135.44	155.25	39.98	42.04	73.40	-0.70	41.56	71.69	-190.40	8.56	48.28	-197.07	2.48	83.31	-338.78	69.37	1339.59	0.00	0.00	0.00	-288.47	-46.53	1756.56	-271.02	63.62	1780.00	-476.39	30.80	1727.01	-432.30	112.00	1717.53	-142.39	1271.43	73.75	404.13	1041.96	73.77	81.66
6.82000	-657.67	77.14	28.44	-696.93	71.40	36.30	-861.43	122.60	124.70	-831.28	137.30	161.88	42.65	40.49	66.37	4.36	41.59	67.60	-189.31	8.11	49.00	-194.78	2.43	82.65	-326.52	69.35	1340.91	0.00	0.00	0.00	-276.75	-47.49	1757.41	-258.68	62.77	1781.03	-464.99	30.52	1726.33	-420.25	111.23	1718.72	-141.16	1270.59	74.23	403.56	1042.17	73.57	82.73
6.83000	-657.49	76.82	28.54	-696.86	71.19	37.69	-853.17	124.46	133.34	-821.50	139.49	168.93	46.41	40.97	59.94	8.96	41.55	62.65	-188.26	7.80	49.23	-192.34	1.93	82.20	-313.58	69.28	1342.35	0.00	0.00	0.00	-264.70	-48.42	1758.33	-248.15	61.37	1782.43	-453.57	30.26	1725.69	-408.35	110.63	1720.04	-142.11	1271.50	73.68	404.67	1042.11	73.96	81.15
6.84000	-657.00	77.25	28.65	-695.54	70.73	38.70	-843.73	125.88	142.78	-810.25	141.61	176.40	46.47	42.82	53.48	9.54	43.69	57.73	-187.48	7.88	48.56	-189.93	2.24	81.83	-301.59	69.30	1343.96	0.00	0.00	0.00	-254.05	-49.36	1759.47	-233.92	60.29	1783.51	-442.14	30.02	1725.10	-396.75	109.86	1721.46	-143.15	1272.34	73.26	404.52	1042.05	73.88	82.10
6.85000	-656.45	77.47	27.72	-691.18	71.78	39.76	-833.27	127.09	152.91	-797.82	143.40	184.29	48.50	44.54	48.92	9.62	45.16	53.77	-187.17	8.08	47.67	-187.87	2.81	81.86	-289.50	69.38	1345.60	0.00	0.00	0.00	-242.85	-50.22	1760.57	-221.05	59.71	1784.71	-430.68	29.81	1724.56	-385.16	109.27	1722.91	-147.80	1270.51	72.71	403.87	1042.57	73.51	83.75
6.86000	-655.00	77.95	26.70	-694.80	72.17	39.44	-821.88	128.07	163.97	-784.33	145.42	193.06	49.51	44.61	45.74	10.57	45.48	51.64	-187.01	8.21	47.09	-186.83	3.55	81.74	-276.92	69.83	1347.17	0.00	0.00	0.00	-229.89	-50.71	1761.54	-210.81	58.99	1786.25	-419.20	29.63	1724.07	-373.76	108.61	1724.35	-143.50	1271.60	73.65	403.61	1042.19	73.65	81.66
6.87000	-651.95	77.79	26.14	-689.20	72.99	42.40	-809.63	128.99	175.69	-770.08	147.18	202.43	48.13	44.69	43.00	11.37	45.54	50.07	-186.69	8.34	46.58	-186.32	4.24	81.53	-264.85	70.09	1348.76	0.00	0.00	0.00	-220.77	-51.40	1762.89	-200.38	58.39	1787.84	-407.70	29.49	1723.64	-362.35	108.36	1725.74	-143.12	1272.52	73.39	404.22	1041.99	73.89	84.11
6.88000	-648.30	78.90	25.48	-684.21	73.81	45.82	-795.50	131.13	188.34	-754.49	148.85	212.22	50.47	44.94	42.49	11.73	46.03	49.48	-186.47	8.25	46.52	-185.93	4.69	81.47	-252.79	70.28	1350.27	0.00	0.00	0.00	-209.59	-51.70	1764.31	-189.26	58.21	1789.41	-396.18	29.39	1723.28	-350.98	108.11	1727.10	-143.43	1272.14	73.56	403.75	1041.92	73.79	84.62
6.89000	-643.62	79.48	24.89	-676.29	74.97	50.07	-779.71	133.38	201.04	-737.27	149.95	221.74	50.01	44.87	41.85	12.07	45.79	49.11	-186.36	8.40	46.32	-185.86	4.88	81.55	-241.40	70.64	1351.75	0.00	0.00	0.00	-196.81	-51.99	1765.63	-179.18	57.57	1791.21	-384.63	29.32	1722.98	-339.83	107.67	1728.56	-141.65	1272.83	73.57	404.34	1042.00	73.88	83.25
6.90000	-637.92	80.77	24.65	-668.32	76.56	52.85	-762.20	135.46	213.33	-718.35	151.34	230.97	50.83	45.02	41.04	13.16	45.79	48.90	-186.30	8.44	46.16	-185.61	4.62	81.69	-228.89	71.14	1353.28	0.00	0.00	0.00	-186.22	-52.38	1767.20	-167.46	57.82	1792.74	-373.06	29.30	1722.75	-328.59	107.62	1729.95	-143.83	1272.81	73.44	403.65	1042.40	73.62	83.39
6.91000	-633.64	82.47	22.03	-657.96	78.52	55.55	-742.31	138.37	225.16	-697.99	152.77	239.50	49.83	44.98	40.04	12.36	45.74	48.10	-186.25	8.37	46.10	-185.43	4.57	81.79	-216.54	71.89	1354.86	0.00	0.00	0.00	-175.25	-52.22	1768.80	-156.60	57.68	1794.50	-361.46	29.33	1722.60	-317.39	108.04	1731.24	-144.95	1274.19	72.52	403.75	1042.13	73.63	81.55
6.92000	-628.80	84.30	20.40	-645.81	81.45	58.30	-721.33	140.99	235.74	-676.53	154.41	247.26	51.55	44.87	40.26	11.35	45.23	47.49	-186.19	8.39	45.92	-185.24	4.50	81.86	-204.58	72.50	1356.42	0.00	0.00	0.00	-164.02	-52.06	1770.34	-143.43	57.81	1796.06	-349.83	29.42	1722.53	-306.27	108.19	1732.62	-143.46	1273.08	72.94	403.38	1042.06	73.51	77.64
6.93000	-619.66	87.21	22.08	-631.51	84.85	61.92	-700.07	143.07	244.79	-654.31	156.47	254.13	50.58	44.91	39.46	12.39	45.37	47.44	-186.15	8.24	45.90	-185.15	4.55	81.79	-193.34	73.19	1357.96	0.00	0.00	0.00	-154.18	-51.96	1772.03	-133.90	58.10	1797.76	-338.17	29.56	1722.55	-295.19	108.70	1733.97	-142.40	1273.12	73.20	404.12	1042.05	73.76	81.18
6.94000	-601.29	92.47	27.98	-616.47	88.88	67.18	-678.02	144.26	252.55	-632.34	158.58	260.42	50.28	44.36	38.93	12.58	45.24	47.17	-186.05	8.05	45.92	-185.02	4.88	81.73	-181.63	74.13	1359.57	0.00	0.00	0.00	-144.49	-51.50	1773.75	-124.17	58.34	1799.54	-326.48	29.76	1722.65	-284.24	108.89	1735.47	-139.83	1271.86	74.01	404.43	1041.97	73.85	80.28
6.95000	-579.09	98.82	33.48	-593.17	94.42	72.81	-655.93	145.06	258.93	-610.14	160.54	266.59	50.54	44.84	38.58	12.15	45.27	46.73	-186.04	8.05	45.84	-184.81	4.53	81.97	-170.28	75.06	1361.16	0.00	0.00	0.00	-132.13	-51.01	1775.01	-112.92	58.71	1801.14	-314.76	30.02	1722.85	-273.31	109.52	1736.93	-142.23	1273.72	73.39	403.84	1041.91	73.73	82.88
6.96000	-554.40	105.40	37.13	-566.91	100.42	76.81	-633.33	147.07	264.09	-586.99	162.58	272.10	51.43	44.81	38.26	12.13	45.08	46.22	-186.00	8.02	45.79	-184.62	4.62	82.07	-158.97	75.94	1362.71	0.00	0.00	0.00	-121.46	-50.50	1776.50	-101.58	59.07	1802.50	-303.00	30.35	1723.15	-262.52	110.32	1738.38	-144.16	1273.70	72.85	404.15	1041.70	73.90	84.39
6.97000	-526.19	111.90	40.71	-540.19	106.19	79.72	-609.70	148.82	267.28	-563.34	164.44	276.25	50.59	44.76	37.58	11.48	45.11	45.96	-185.92	8.07	45.72	-184.34	4.34	82.33	-148.38	76.79	1364.33	0.00	0.00	0.00	-110.67	-49.74	1778.03	-90.89	60.22	1804.01	-291.21	30.75	1723.55	-251.76	111.14	1739.93	-143.84	1273.96	72.77	403.96	1042.13	73.81	83.51
6.98000	-497.70	117.74	43.09	-510.64	110.72	82.40	-585.06	150.77	268.64	-538.94	166.24	278.87	49.78	44.70	37.16	11.73	44.89	45.94	-185.85	7.91	45.78	-184.38	4.98	82.24	-137.93	77.67	1365.90	0.00	0.00	0.00	-99.32	-48.81	1779.47	-80.07	60.98	1805.56	-279.38	31.23	1724.06	-240.99	112.23	1741.46	-143.81	1273.17	72.86	403.53	1042.11	73.64	81.96
6.99000	-464.30	122.48	45.40	-479.15	115.30	84.06	-559.71	152.85	268.33	-513.99	167.93	279.93	51.84	44.68	37.57	12.39	45.19	46.18	-185.77	7.92	45.73	-184.15	5.10	82.37	-127.23	78.70	1367.46	0.00	0.00	0.00	-88.85	-47.85	1781.08	-69.40	62.29	1806.89	-267.52	31.78	1724.68	-230.16	113.13	1743.06	-144.32	1272.24	73.25	403.53	1041.92	73.69	83.05
7.00000	-433.31	126.79	45.48	-447.74	118.90	84.41	-533.53	155.12	266.34	-488.35	169.92	279.47	51.28	44.78	37.54	11.61	45.13	45.78	-185.69	7.88	45.73	-183.96	5.23	82.52	-116.32	79.42	1369.01	0.00	0.00	0.00	-77.78	-46.51	1782.64	-59.73	63.42	1808.41	-255.62	32.42	1725.42	-219.33	114.52	1744.53	-145.65	1273.94	72.51	403.25	1042.15	73.52	83.40
7.01000	-397.23	130.50	46.50	-414.88	122.68	84.20	-507.16	157.28	262.76	-461.95	171.80	277.47	50.76	44.99	37.29	12.22	45.22	45.99	-185.63	7.90	45.71	-183.91	5.47	82.65	-105.66	80.31	1370.50	0.00	0.00	0.00	-67.60	-45.29	1784.30	-47.58	64.94	1809.70	-243.68	33.14	1726.28	-208.60	115.75	1745.92	-145.03	1275.15	72.41	403.56	1042.18	73.59	82.51
7.02000	-362.01	134.91	46.35	-381.12	126.16	82.94	-479.90	160.06	257.87	-435.26	173.98	274.24	52.05	44.61	37.62	12.37	45.20	45.99	-185.55	7.90	45.69	-183.75	5.47	82.93	-95.88	80.99	1371.95	0.00	0.00	0.00	-56.50	-43.54	1785.91	-37.35	66.89	1810.94	-231.70	33.95	1727.26	-198.02	117.16	1747.19	-146.13	1274.03	72.65	403.98	1041.88	73.79	82.63
7.03000	-324.26	138.58	45.73	-345.69	129.51	81.28	-452.06	162.66	251.56	-408.32	175.86	269.62	50.72	44.79	36.98	12.81	45.11	45.94	-185.53	7.77	45.73	-183.74	5.43	83.08	-85.62	81.38	1373.36	0.00	0.00	0.00	-46.23	-41.99	1787.66	-24.85	69.14	1811.84	-220.91	34.78	1728.71	-187.57	118.08	1748.39	-143.91	1272.33	73.24	404.13	1042.00	73.85	82.65
7.04000	-284.27	141.86	45.21	-306.98	132.33	79.47	-423.84	165.57	244.09	-380.84	178.09	263.98	52.47	44.67	37.75	12.10	45.17	45.62	-185.51	7.90	45.68	-183.68	5.61	83.33	-75.84	82.02	1374.47	0.00	0.00	0.00	-34.67	-40.07	1789.30	-14.78	70.77	1813.02	-209.61	34.41	1729.70	-176.98	119.84	1749.25	-148.13	1271.05	72.89	404.54	1042.09	73.86	80.75
7.05000	-244.50	145.23	45.16	-268.38	134.83	77.67	-394.80	168.72	235.60	-352.82	180.55	257.53	51.79	44.74	37.38	11.38	45.22	45.34	-185.51	7.89	45.70	-183.65	5.81	83.40	-64.55	82.60	1375.56	0.00	0.00	0.00	-24.29	-37.92	1791.01	-5.80	72.80	1814.02	-198.75	34.60	1730.61	-166.39	121.28	1750.00	-141.76	1269.19	74.41	403.97	1042.37	73.59	80.64
7.06000	-202.60	147.61	45.67	-230.81	136.69	75.94	-365.13	171.85	226.15	-323.84	183.29	250.34	51.27	44.95	36.93	12.13	45.20	45.38	-185.42	7.78	45.77	-183.56	5.96	83.68	-55.32	83.29	1376.40	0.00	0.00	0.00	-12.90	-36.02	1792.42	5.41	75.16	1814.82	-187.90	35.66	1731.72	-155.80	122.83	1750.55	-147.45	1270.66	73.19	403.98	1042.16	73.68	85.73
7.07000	-162.03	149.82	45.36	-191.44	139.87	74.29	-334.25	175.43	216.03	-294.25	186.40	242.49	52.48	45.07	37.25	11.71	44.60	44.99	-185.36	7.71	45.86	-183.58	6.08	83.86	-45.30	83.78	1377.10	0.00	0.00	0.00	-2.25	-34.13	1793.76	16.35	77.79	1815.46	-177.22	37.43	1732.74	-145.17	124.51	1750.90	-146.31	1269.98	74.17	405.14	1041.65	74.15	82.17
7.08000	-122.35	150.98	44.46	-152.58	142.83	72.36	-302.71	178.36	204.95	-264.20	189.19	233.81	51.69	44.66	36.78	11.07	44.68	44.66	-185.29	7.84	45.85	-183.45	6.15	84.12	-34.62	84.38	1377.53	0.00	0.00	0.00	7.89	-31.73	1795.10	26.79	79.97	1816.00	-166.40	38.91	1733.53	-134.55	126.27	1751.06	-147.69	1270.49	73.68	404.17	1042.10	73.75	81.05
7.09000	-78.34	154.27	44.73	-110.16	145.93	71.05	-270.14	182.00	193.53	-233.52	192.26	224.55	52.06	44.99	36.83	11.78	44.14	44.59	-185.29	8.11	45.83	-183.48	6.65	84.26	-25.05	85.00	1377.80	0.00	0.00	0.00	18.77	-29.50	1796.20	38.67	82.29	1816.12	-155.36	39.71	1733.97	-123.96	128.13	1751.04	-143.18	1268.84	74.30	403.73	1042.36	73.52	82.00
7.10000	-36.54	156.28	44.65	-69.41	148.46	69.48	-236.89	185.30	181.46	-201.77	195.08	214.66	51.44	44.99	37.07	11.70	44.28	44.94	-185.18	8.23	45.91	-183.49	7.12	84.44	-15.09	85.57	1377.95	0.00	0.00	0.00	29.53	-27.45	1797.04	49.32	84.57	1816.35	-144.50	40.99	1734.40	-113.43	129.50	1750.92	-140.03	1268.21	75.39	404.10	1042.29	73.67	79.92
7.11000	5.90	158.89	44.72	-30.44	151.15	67.17	-202.45	188.86	169.23	-169.26	197.84	204.32	52.15	44.75	37.51	10.96	44.24	44.98	-185.06	8.36	46.06	-183.52	7.50	84.61	-5.42	86.44	1377.88	0.00	0.00	0.00	40.71	-25.01	1797.81	59.96	87.30	1816.33	-133.58	42.01	1734.70	-102.63	131.25	1750.59	-145.05	1269.66	73.82	403.65	1041.96	73.75	81.85
7.12000	47.74	161.32	44.64	10.81	153.66	65.47	-167.41	191.33	156.51	-136.06	201.45	194.17	51.36	44.62	38.12	11.80	44.26	45.58	-184.94	8.58	46.33	-183.42	7.57	85.07	5.06	87.01	1377.61	0.00	0.00	0.00	51.27	-22.70	1798.54	70.60	89.80	1816.25	-122.62	43.73	1734.92	-91.72	133.11	1750.07	-143.82	1269.26	74.17	403.95	1042.16	73.78	83.56
7.13000	91.33	164.15	45.56	51.91	156.20	63.98	-131.90	193.09	143.63	-102.42	204.68	183.85	51.76	44.38	38.78	12.95	44.41	47.20	-184.84	8.95	46.58	-183.45	8.24	85.24	15.23	87.78	1377.27	0.00	0.00	0.00	63.66	-20.48	1798.86	80.91	92.30	1815.79	-111.59	45.54	1735.04	-80.67	134.99	1749.40	-144.37	1269.26	74.20	404.13	1042.35	73.75	80.52
7.14000	132.50	167.06	46.82	93.39	159.02	62.99	-95.79	194.91	131.08	-68.26	207.43	173.57	55.39	43.02	42.52	13.41	43.71	47.84	-184.64	9.18	47.02	-183.41	8.34	85.74	24.66	88.25	1376.68	0.00	0.00	0.00	75.38	-17.77	1799.13	91.16	94.94	1815.24	-100.14	46.58	1734.80	-69.61	136.78	1748.54	-145.12	1269.79	73.83	403.99	1042.13	73.76	81.93
7.15000	174.17	170.11	48.61	133.34	162.27	62.21	-58.62	197.76	119.40	-33.63	209.59	163.29	56.64	41.86	43.72	15.66	42.91	48.70	-184.56	9.76	47.40	-183.32	8.52	86.25	34.14	88.98	1376.03	0.00	0.00	0.00	85.98	-15.49	1799.23	102.57	97.48	1814.44	-88.90	48.41	1734.58	-58.55	138.66	1747.50	-146.32	1269.43	73.90	403.44	1042.04	73.62	84.69
7.16000	212.94	173.99	50.33	175.25	165.75	62.83	-21.16	200.70	108.32	1.27	211.41	153.22	57.50	40.74	44.09	14.66	42.53	48.20	-184.43	10.32	47.83	-183.35	8.93	86.75	45.57	89.95	1375.19	0.00	0.00	0.00	97.46	-12.88	1799.11	115.01	100.28	1813.19	-77.51	49.89	1734.16	-47.43	140.72	1746.30	-144.58	1269.41	74.40	404.09	1041.95	73.84	82.34
7.17000	255.23	178.28	53.87	216.41	169.30	63.89	16.73	203.26	97.84	36.31	213.17	143.62	59.16	40.18	44.21	16.11	42.61	48.17	-184.28	10.77	48.43	-183.17	9.35	87.23	55.96	90.51	1374.11	0.00	0.00	0.00	108.43	-10.47	1798.75	125.29	103.01	1812.08	-66.06	51.19	1733.65	-36.27	142.52	1745.01	-145.06	1273.16	72.67	404.74	1041.95	73.95	79.00
7.18000	293.91	181.16	57.19	254.21	172.94	65.08	54.54	206.19	88.44	71.90	216.30	135.31	58.35	40.88	42.51	15.08	42.65	47.42	-184.12	11.05	49.15	-182.95	9.60	87.86	65.36	91.35	1372.96	0.00	0.00	0.00	120.46	-7.90	1798.27	136.18	105.96	1810.67	-54.70	53.00	1733.13	-25.11	144.32	1743.60	-143.63	1271.72	73.45	404.44	1042.15	73.81	79.04
7.19000	336.35	184.56	62.58	295.81	176.17	68.17	93.05	209.11	79.99	107.90	219.37	127.80	57.45	41.34	41.14	13.01	43.37	45.98	-183.97	11.48	49.86	-183.06	10.29	88.43	77.10	92.44	1371.63	0.00	0.00	0.00	132.09	-5.43	1797.64	148.59	108.70	1808.99	-43.31	54.61	1732.38	-13.79	146.15	1742.08	-145.11	1271.11	73.44	404.91	1041.66	74.03	71.91
7.20000	374.17	187.11	67.73	334.03	179.04	71.27	131.36	212.55	72.97	143.50	222.33	121.34	55.05	42.56	38.65	13.28	43.28	45.84	-183.80	11.65	50.72	-182.96	10.88	88.99	78.93	92.53	1370.10	0.00	0.00	0.00	143.74	-2.67	1796.81	160.14	111.65	1807.08	-31.73	56.41	1731.63	-2.40	148.07	1740.42	-144.11	1269.30	74.06	404.56	1041.64	74.03	76.49
7.21000	413.00	190.22	74.56	375.54	181.44	75.90	169.05	216.47	67.52	178.43	225.54	116.24	52.32	42.77	37.55	12.39	43.22	45.66	-183.63	12.17	51.45	-182.76	10.93	89.89	89.32	93.48	1368.66	0.00	0.00	0.00	155.19	0.23	1795.83	172.28	114.54	1804.94	-20.13	57.92	1730.67	8.96	150.12	1738.61	-143.64	1269.24	74.21	404.12	1041.87	73.80	76.85
7.22000	448.02	191.63	81.99	407.79	184.12	78.69	205.82	220.15	63.51	212.88	228.53	112.48	52.28	43.08	37.38	12.37	43.50	45.76	-183.47	12.49	52.41	-182.54	11.11	90.80	100.32	94.48	1367.18	0.00	0.00	0.00	166.77	3.03	1794.56	185.00	117.13	1802.55	-8.61	59.54	1729.59	20.26	152.01	1736.66	-145.01	1269.35	73.88	403.47	1042.29	73.58	75.07
7.23000	483.17	193.41	90.94	445.64	186.37	87.12	241.58	223.77	61.11	246.17	231.63	110.22	52.06	42.88	37.14	11.97	43.74	45.73	-183.30	12.77	53.41	-182.47	11.74	91.58	109.81	95.53	1365.42	0.00	0.00	0.00	178.46	6.01	1793.13	195.30	119.80	1800.29	2.99	61.17	1728.46	31.54	153.75	1734.60	-146.18	1269.84	73.78	404.43	1042.14	73.80	79.27
7.24000	515.45	196.41	99.43	474.66	189.93	92.06	275.16	227.10	59.94	277.40	234.42	109.10	52.23	42.68	37.17	12.58	43.51	45.49	-183.07	13.11	54.38	-182.07	11.76	92.70	119.21	96.88	1363.53	0.00	0.00	0.00	191.70	8.73	1791.45	205.74	122.82	1797.93	14.86	62.69	1727.16	42.98	155.84	1732.45	-145.10	1269.80	74.30	404.34	1042.09	73.74	83.25
7.25000	547.43	197.29	112.35	504.23	190.42	101.63	306.28	230.11	59.75	306.27	237.08	109.00	52.61	43.01	37.03	12.83	43.67	45.61	-182.80	13.27	55.54	-181.61	11.73	93.95	130.81	98.02	1361.62	0.00	0.00	0.00	203.66	11.80	1789.76	218.70	125.79	1795.11	27.51	64.49	1726.21	54.64	157.79	1730.29	-146.56	1270.49	73.79	403.95	1042.47	73.57	83.91
7.26000	571.20	198.48	122.49	531.21	191.45	111.63	335.34	232.61	60.17	332.93	239.20	109.49	52.68	43.26	36.83	13.04	43.64	45.41	-182.47	13.40	56.83	-181.17	11.64	95.28	141.64	99.22	1359.61	0.00	0.00	0.00	214.90	14.47	1788.04	231.39	128.76	1792.45	39.99	66.37	1725.43	66.33	159.87	1728.13	-145.29	1269.99	74.25	403.71	1042.76	73.29	75.64
7.27000	595.30	201.54	131.71	555.73	192.28	121.48	362.36	234.57	61.06	357.81	241.24	110.47	52.45	42.87	36.87	12.98	43.23	45.22	-182.04	13.05	58.64	-180.65	12.32	96.49	152.28	100.55	1357.67	0.00	0.00	0.00	229.32	17.46	1786.11	242.02	131.53	1789.96	52.31	68.32	1724.81	77.92	161.95	1726.05	-142.15	1269.33	74.89	403.69	1042.42	73.37	77.49
7.28000	617.32	204.35	140.51	577.93	193.84	129.73	386.63	235.88	62.26	380.36	242.64	111.58	51.69	43.36	36.42	12.39	43.20	44.97	-181.64	13.01	60.43	-179.75	11.74	98.45	162.88	101.91	1355.83	0.00	0.00	0.00	240.15	20.45	1784.44	253.83	134.66	1787.41	64.48	70.33	1724.33	89.60	164.41	1724.02	-147.27	1270.56	73.63	403.48	1042.05	73.55	78.60
7.29000	636.88	206.84	147.80	597.86	196.36	135.80	407.95	236.54	63.32	400.22	243.22	112.42	52.79	43.26	36.68	11.39	43.20	44.68	-181.16	12.70	62.48	-178.78	11.54	100.41	174.51	103.23	1354.03	0.00	0.00	0.00	250.97	23.47	1782.88	266.05	137.41	1784.89	76.49	72.41	1724.00	101.28	166.80	1722.09	-143.90	1269.50	74.26	404.15	1041.92	73.71	81.57
7.30000	653.78	209.31	152.85	615.43	198.51	140.16	426.29	236.67	63.79	417.49	243.52	112.76	51.10	43.21	36.30	11.17	43.41	44.86	-180.63	12.51	64.53	-177.54	11.28	102.55	185.71	104.68	1352.48	0.00	0.00	0.00	263.62	26.47	1781.28	278.54	140.19	1782.65	88.36	74.54	1723.81	112.86	169.13	1720.38	-144.62	1269.82	74.19	404.96	1041.65	73.90	81.37
7.31000	668.16	211.43	155.83	630.12	199.54	142.95	441.83	236.32	63.19	432.17	243.56	112.29	48.41	43.31	35.47	9.75	42.93	44.18	-179.97	11.93	66.89	-176.36	10.94	105.00	196.70	106.00	1351.19	0.00	0.00	0.00	276.06	29.30	1779.66	291.30	142.80	1780.34	100.09	76.73	1723.74	124.49	171.49	1718.82	-149.60	1270.92	72.74	403.54	1042.45	73.60	80.55
7.32000	680.02	211.95	156.59	642.15	199.99	143.64	454.47	235.86	61.63	444.25	243.26	110.84	49.19	43.34	35.63	10.39	41.70	43.56	-179.27	11.45	69.36	-174.77	10.61	107.62	207.30	107.70	1349.99	0.00	0.00	0.00	288.14	31.98	1778.26	302.21	145.39	1778.37	111.69	78.97	1723.80	136.11	173.77	1717.45	-144.07	1268.87	74.66	402.71	1042.86	73.32	78.90
7.33000	689.69	212.23	154.75	651.66	200.39	141.71	464.33	235.26	59.30	453.94	242.60	108.59	49.01	43.12	35.46	9.68	42.88	44.27	-178.45	11.03	72.01	-172.91	9.76	110.68	217.99	109.40	1349.11	0.00	0.00	0.00	299.84	34.92	1776.87	314.33	148.23	1776.49	123.17	81.25	1723.97	147.60	176.17	1716.30	-143.49	1269.22	74.66	403.26	1042.62	73.53	78.46
7.34000	697.12	211.45	150.71	659.15	199.70	137.63	471.33	234.27	56.82	461.41	241.96	105.84	49.53	43.15	35.84	10.29	42.93	44.28	-177.40	10.48	75.01	-170.93	8.83	114.00	228.70	111.43	1348.13	0.00	0.00	0.00	312.13	37.77	1775.55	325.85	150.77	1774.87	134.52	83.57	1724.25	159.00	178.63	1715.35	-147.05	1271.02	73.30	403.75	1042.55	73.74	80.12
7.35000	703.10	209.09	143.05	664.21	197.44	131.56	475.29	233.08	56.67	467.13	241.12	103.19	49.99	43.17	35.58	11.17	42.84	44.32	-176.12	10.11	78.25	-168.64	8.18	117.43	240.42	113.60	1347.42	0.00	0.00	0.00	323.15	40.43	1774.52	337.40	153.44	1773.47	145.77	85.92	1724.64	170.32	181.25	1714.53	-143.41	1269.90	73.95	403.39	1042.50	73.53	78.43
7.36000	707.83	206.13	132.14	668.31	199.07	121.86	477.51	231.12	55.07	470.89	240.09	100.01	48.22	42.78	35.19	11.71	43.26	44.02	-174.57	9.55	81.96	-166.14	7.76	121.02	251.79	115.88	1346.84	0.00	0.00	0.00	335.37	43.43	1773.52	349.21	156.22	1772.19	156.90	88.30	1725.12	181.73	183.85	1713.87	-147.54	1270.43	73.53	403.31	1042.50	73.64	74.09
7.37000	712.00	203.44	120.85	672.32	196.47	110.36	480.01	229.49	53.22	473.80	239.20	97.73	48.24	43.02	35.21	13.03	42.95	44.71	-172.81	9.26	85.84	-163.20	7.08	125.08	263.89	118.19	1346.56	0.00	0.00	0.00	346.20	46.09	1772.93	361.78	158.90	1771.18	167.93	90.71	1725.69	193.26	186.40	1713.41	-138.32	1268.58	75.86	403.97	1042.38	73.81	78.07
7.38000	716.82	201.56	110.32	678.01	195.37	100.09	483.90	229.18	51.50	479.62	238.67	96.35	49.28	42.57	35.33	12.14	43.10	44.43	-170.58	8.65	90.23	-159.63	5.82	129.76	274.96	120.73	1346.40	0.00	0.00	0.00	357.74	48.52	1772.56	372.30	161.13	1770.95	178.87	93.14	1726.35	204.82	189.16	1713.17	-144.39	1270.23	74.40	404.24	1042.38	73.85	87.13
7.39000	725.34	201.45	98.75	684.44	194.77	91.89	487.98	230.04	50.08	486.95	238.86	95.08	48.06	42.51	34.82	13.12	44.22	45.45	-167.96	8.15	95.02	-155.78	5.41	134.54	286.82	123.31	1346.57	0.00	0.00	0.00	368.73	51.11	1772.79	383.89	163.70	1771.01	189.72	95.58	1727.07	216.35	191.95	1713.30	-147.09	1270.28	73.26	403.82	1042.51	73.74	77.84
7.40000	729.24	201.39	88.21	689.16	194.43	84.38	490.79	230.54	49.38	492.69	239.55	93.63	46.16	42.96	34.41	12.72	44.31	45.52	-164.78	7.85	100.33	-151.23	5.01	139.78	299.34	125.84	1346.93	0.00	0.00	0.00	379.53	53.56	1773.30	395.88	166.07	1771.51	200.48	98.03	1727.87	227.91	194.83	1713.67	-142.03	1269.22	74.89	403.31	1042.67	73.63	76.40
7.41000	734.33	201.48	79.86	692.11	194.32	76.35	492.55	230.86	49.29	496.03	239.99	92.47	48.08	42.92	34.91	11.89	43.95	45.61	-160.94	7.45	106.27	-145.82	4.19	145.75	312.26	128.46	1347.67	0.00	0.00	0.00	390.50	56.09	1774.11	405.62	168.76	1772.57	211.17	100.49	1728.73	239.42	197.73	1714.24	-144.76	1269.38	74.36	403.51	1042.53	73.61	79.06
7.42000	734.29	202.32	71.54	693.14	194.60	71.20	493.80	231.20	49.33	498.32	240.67	91.83	47.59	43.14	34.74	11.35	43.42	45.69	-157.81	7.10	112.30	-139.58	3.69	152.01	323.96	130.97	1348.58	0.00	0.00	0.00	401.92	58.47	1775.22	416.72	171.17	1773.78	221.78	102.96	1729.65	250.93	200.68	1714.95	-143.77	1268.83	74.46	403.97	1042.41	73.78	76.50
7.43000	736.05	203.64	64.92	694.46	195.32	66.21	494.84	231.93	49.34	500.93	240.90	91.06	47.23	42.89	34.62	11.41	43.77	45.85	-152.41	6.96	119.49	-132.41	3.77	158.49	335.99	133.45	1350.04	0.00	0.00	0.00	413.99	60.87	1776.45	428.02	173.81	1775.31	232.33	105.42	1730.61	262.44	203.66	1715.87	-148.38	1270.57	73.06	404.25	1042.32	73.87	75.33
7.44000	738.05	203.81	59.18	696.53	195.59	61.80	495.55	232.80	49.01	503.31	241.40	90.62	48.11	42.91	34.87	11.12	43.37	45.89	-144.49	7.56	127.64	-124.33	4.01	165.54	347.47	135.82	1351.37	0.00	0.00	0.00	424.62	63.51	1778.01	440.09	176.10	1776.81	242.82	107.87	1731.62	273.87	206.54	1716.98	-144.96	1269.92	74.11	403.66	1042.55	73.70	74.94
7.45000	739.43	203.16	54.10	697.11	195.07	57.53	496.23	233.28	48.34	505.36	241.65	90.21	47.69	42.93	34.51	11.79	43.80	46.43	-136.90	8.40	136.31	-115.12	4.68	173.11	360.57	138.03	1352.86	0.00	0.00	0.00	436.00	65.80	1779.67	450.38	178.82	1778.61	253.26	110.31	1732.66	285.22	209.31	1718.21	-143.20	1269.48	74.61	403.64	1042.60	73.62	76.45
7.46000	739.94	202.99	49.16	698.08	194.50	53.76	496.77	233.57	47.77	507.16	241.81	90.01	48.03	43.16	34.23	13.55	44.13	47.40	-129.39	9.63	145.27	-104.67	4.91	181.40	371.95	140.21	1354.66	0.00	0.00	0.00	446.20	68.48	1781.38	461.57	181.21	1780.31	263.65	112.73	1733.73	296.49	211.97	1719.56	-136.94	1268.18	76.01	403.30	1042.65	73.50	76.71
7.47000	741.42	201.61	45.35	698.56	193.66	50.60	497.28	233.91	47.47	508.77	241.79	89.88	50.17	43.25	34.23	15.00	44.73	47.93	-119.60	11.08	155.39	-93.33	5.41	190.30	383.76	142.38	1356.43	0.00	0.00	0.00	456.92	70.78	1782.99	473.69	183.37	1781.77	273.99	115.13	1734.82	307.69	214.48	1720.94	-143.91	1269.39	74.26	404.10	1042.42	73.69	71.37
7.48000	741.70	200.71	42.85	699.16	193.04	48.67	497.63	233.83	47.16	510.01	241.26	89.65	50.47	43.27	33.22	18.19	45.16	48.59	-111.21	12.93	165.36	-80.87	6.03	199.63	395.87	144.36	1358.20	0.00	0.00	0.00	467.85	73.12	1784.64	485.09	186.03	1783.32	284.31	117.51	1735.93	318.98	217.37	1722.18	-153.10	1271.72	71.83	404.85	1041.35	74.01	77.56
7.49000	741.84	200.92	41.78	699.64	192.48	47.84	497.80	233.69	47.01	510.51	241.23	89.64	53.80	43.36	32.70	22.51	45.38	49.39	-98.12	14.20	176.94	-67.40	6.39	209.39	406.80	146.27	1359.79	0.00	0.00	0.00	478.54	75.14	1786.22	495.68	188.29	1784.99	294.59	119.85	1737.05	330.33	219.83	1723.48	-146.92	1269.99	73.61	404.10	1041.51	73.91	79.49
7.50000	741.52	200.85	40.95	700.62	192.47	47.21	497.93	233.78	46.95	510.68	241.15	89.50	57.63	43.21	31.80	29.23	45.45	51.59	-85.14	15.63	188.00	-52.93	6.96	219.15	418.62	148.21	1361.28	0.00	0.00	0.00	489.33	77.15	1787.84	506.64	190.59	1786.61	304.85	122.16	1738.16	341.64	222.28	1724.83	-143.99	1269.41	74.75	403.51	1041.84	73.69	78.22
7.51000	743.76	201.19	40.70	699.83	192.69	46.72	498.00	233.89	46.88	510.81	241.44	89.46	62.69	43.49	30.72	36.38	45.91	54.94	-71.02	16.27	199.36	-37.21	8.11	228.66	430.83	149.83	1362.90	0.00	0.00	0.00	499.76	79.24	1789.52	517.97	192.58	1788.24	315.09	124.43	1739.27	353.03	224.95	1726.10	-143.21	1271.75	73.93	403.18	1042.52	73.56	81.51
7.52000	743.12	201.19	40.39	699.74	192.30	46.33	498.05	233.94	46.88	510.77	241.64	89.38	69.85	42.90	29.82	45.76	45.11	57.72	-55.92	16.87	210.92	-20.34	9.35	238.10	441.06	151.31	1364.37	0.00	0.00	0.00	509.79	81.34	1791.27	528.04	194.79	1789.92	325.32	126.65	1740.37	364.38	227.47	1727.30	-141.18	1271.92	74.22	403.48	1042.58	73.58	80.15
7.53000	742.47	200.90	39.75	700.09	192.25	46.05	498.09	233.97	46.80	510.71	241.77	89.32	76.20	42.08	27.94	57.02	43.94	59.95	-39.48	17.41	222.57	-2.39	10.76	247.23	453.49	152.51	1365.89	0.00	0.00	0.00	520.68	83.29	1792.90	538.38	196.48	1791.62	335.55	128.83	1741.45	375.67	229.86	1728.43	-139.92	1272.14	74.09	403.20	1042.51	73.57	86.10
7.54000	742.33	201.22	39.59	699.65	192.32	45.82	498.09	234.12	46.81	510.61	242.05	89.36	86.31	41.32	29.71	69.58	43.65	63.54	-20.90	18.58	232.96	16.51	11.30	255.90	464.49	153.82	1367.27	0.00	0.00	0.00	531.66	85.21	1794.43	549.33	198.49	1793.08	345.78	130.95	1742.51	386.96	232.36	1729.48	-138.89	1272.77	74.04	402.94	1042.70	73.57	84.97
7.55000	741.85	201.22	39.27	699.50	192.79	45.79	498.14	234.07	46.79	510.49	242.18	89.37	99.96	42.02	34.56	84.35	44.62	69.09	-1.26	19.71	241.11	36.26	12.22	262.99	476.11	155.01	1368.55	0.00	0.00	0.00	542.35	87.10	1796.09	560.10	200.46	1794.46	356.01	133.01	1743.53	398.13	234.51	1730.51	-139.53	1272.51	74.10	404.08	1042.38	73.76	83.50
7.56000	741.20	201.31	39.03	699.34	192.45	45.50	498.12	234.06	46.76	510.40	242.16	89.30	122.65	43.33	41.47	102.29	45.96	75.00	17.85	20.81	247.28	56.35	13.40	269.09	487.17	156.21	1369.78	0.00	0.00	0.00	553.57	88.54	1797.35	571.43	202.27	1795.81	366.26	135.01	1744.51	409.25	236.71	1731.53	-142.46	1274.09	73.06	403.55	1042.47	73.67	77.27
7.57000	741.98	201.18	38.74	699.44	193.09	45.60	498.14	234.27	46.83	510.35	242.27	89.32	145.18	44.98	47.09	131.64	47.79	82.02	37.98	21.76	252.04	76.93	14.50	274.39	498.43	157.32	1371.01	0.00	0.00	0.00	564.30	90.19	1798.84	582.63	204.02	1797.03	376.52	136.94	1745.45	420.28	238.73	1732.63	-140.80	1272.74	73.74	403.48	1042.60	73.63	82.58
7.58000	741.02	201.40	38.22	699.84	192.87	45.44	498.16	234.26	46.80	510.35	242.47	89.39	171.06	47.41	52.19	158.87	50.23	87.46	59.89	22.76	255.39	98.23	15.78	278.35	509.64	158.60	1372.31	0.00	0.00	0.00	574.93	91.70	1800.24	593.78	205.71	1798.25	386.81	138.80	1746.34	431.28	240.81	1733.77	-143.39	1274.60	72.60	403.72	1042.39	73.67	83.83
7.59000	740.85	201.12	38.09	698.60	193.38	45.14	498.17	234.31	46.80	510.38	242.31	89.37	194.62	50.66	55.34	185.13	52.97	91.18	82.61	23.76	257.34	120.21	17.15	280.80	518.90	159.93	1373.68	0.00	0.00	0.00	585.21	92.92	1801.51	604.95	207.04	1799.52	397.13	140.58	1747.16	442.27	242.64	1735.04	-141.06	1273.01	73.84	403.25	1042.37	73.38	83.19
7.60000	741.88	201.19	38.22	699.07	193.11	45.37	498.19	234.23	46.74	510.40	242.24	89.41	222.81	53.44	58.35	212.68	56.07	93.94	105.70	24.99	257.79	142.61	18.66	281.82	528.87	161.31	1375.14	0.00	0.00	0.00	596.00	94.23	1802.76	615.59	208.40	1800.72	407.49	142.28	1747.92	453.23	244.06	1736.45	-139.78	1272.21	74.41	403.13	1042.54	73.39	84.94
7.61000	740.23	201.75	37.44	699.58	193.02	45.56	498.24	234.53	46.83	510.41	242.38	89.54	251.11	56.15	60.23	240.58	58.59	95.54	129.01	26.29	256.83	165.61	20.21	281.55	539.46	162.62	1376.46	0.00	0.00	0.00	606.77	95.69	1803.85	626.24	209.70	1801.88	417.89	143.89	1748.61	464.10	245.61	1737.90	-142.34	1275.44	72.86	403.71	1042.48	73.61	83.38
7.62000	740.39	202.07	37.52	699.07	193.31	45.24	498.26	234.54	46.84	510.42	242.44	89.65	273.11	57.88	59.83	271.71	60.80	96.94	152.79	27.74	254.55	189.27	21.89	280.08	549.33	163.99	1377.93	0.00	0.00	0.00	617.57	96.57	1804.80	637.28	211.25	1802.93	428.34	145.42	1749.22	474.93	246.89	1739.43	-141.74	1274.03	73.33	404.35	1042.28	73.76	86.27
7.63000	741.77	201.33	37.76	698.44	193.64	45.06	498.33	234.48	46.79	510.43	242.44	89.72	302.90	59.49	60.31	292.46	62.41	95.21	177.20	29.28	251.07	213.32	23.89	277.40	560.28	165.51	1379.33	0.00	0.00	0.00	628.64	97.63	1805.57	648.54	212.22	1803.93	438.85	146.84	1749.74	485.62	247.98	1740.96	-142.39	1273.56	73.38	403.37	1042.52	73.52	81.82
7.64000	740.56	201.99	37.21	698.67	193.62	45.01	498.36	234.47	46.81	510.46	242.43	89.82	334.79	61.03	60.02	310.40	64.09	92.17	202.44	31.07	246.38	237.56	26.20	273.59	571.85	166.77	1380.56	0.00	0.00	0.00	639.29	98.19	1806.14	657.98	212.99	1805.07	449.41	148.17	1750.17	496.05	248.85	1742.49	-139.49	1272.73	73.94	403.88	1042.39	73.70	80.85
7.65000	742.22	201.55	37.45	698.88	193.88	44.81	498.42	234.50	46.82	510.50	242.36	89.92	366.94	62.36	58.72	338.90	65.40	90.08	228.03	32.83	240.72	262.04	28.38	268.82	580.62	168.40	1381.77	0.00	0.00	0.00	648.68	98.97	1806.79	668.66	213.88	1806.13	460.05	149.39	1750.50	506.35	249.77	1743.95	-142.19	1274.35	73.17	403.33	1042.45	73.51	81.40
7.66000	742.28	201.56	37.35	699.02	193.66	44.82	498.45	234.74	46.92	510.51	242.20	90.02	400.55	63.41	57.24	374.28	66.81	88.85	251.37	34.79	233.81	287.13	30.98	263.09	591.00	169.96	1382.78	0.00	0.00	0.00	660.11	99.86	1807.03	678.65	214.75	1807.23	470.75	150.50	1750.72	516.45	250.37	1745.38	-138.45	1272.20	74.54	403.76	1042.43	73.66	80.96
7.67000	741.90	201.10	36.72	699.56	193.79	44.62	498.53	234.73	46.96	510.55	242.12	90.13	435.70	64.69	56.15	412.84	66.04	87.98	278.83	36.80	226.50	313.14	33.37	256.58	600.46	171.65	1383.76	0.00	0.00	0.00	670.37	100.45	1807.29	689.42	215.41	1808.21	481.54	151.50	1750.83	526.43	250.94	1746.71	-138.91	1272.77	73.96	404.15	1042.35	73.84	81.39
7.68000	741.81	201.57	36.36	699.23	193.85	44.08	498.63	234.63	46.92	510.61	241.83	90.21	468.49	65.20	55.45	445.69	65.20	86.49	307.14	38.90	218.38	339.83	35.94	249.26	611.37	173.41	1384.38	0.00	0.00	0.00	681.98	101.06	1807.14	698.31	215.93	1809.32	492.41	152.38	1750.82	536.29	251.44	1747.89	-143.32	1270.41	74.30	403.97	1042.37	73.85	84.02
7.69000	741.35	201.73	35.62	699.05	194.00	43.65	498.69	234.67	46.96	510.67	241.88	90.45	502.20	65.97	53.90	478.82	66.47	83.32	336.04	40.66	209.56	366.83	38.32	241.31	621.12	175.07	1384.74	0.00	0.00	0.00	691.06	101.47	1807.14	708.57	216.33	1810.35	503.37	153.14	1750.68	546.07	251.77	1749.00	-144.73	1273.96	72.77	402.92	1042.58	73.50	84.09
7.70000	741.37	201.72	35.22	698.91	193.71	43.23	498.78	234.71	47.02	510.76	241.71	90.62	538.25	67.50	52.11	508.74	71.99	78.04	366.45	43.05	199.53	394.30	40.45	232.74	631.09	176.84	1384.91	0.00	0.00	0.00	702.16	101.85	1806.87	718.89	217.19	1811.12	514.43	153.76	1750.41	555.77	251.88	1749.99	-142.19	1274.02	73.21	404.13	1042.09	73.85	84.82
7.71000	742.34	201.08	35.12	699.38	193.66	43.11	498.87	234.63	47.04	510.84	241.64	90.87	575.00	69.26	50.05	542.86	73.60	74.43	396.34	44.59	189.49	422.44	42.68	223.52	640.75	178.61	1385.14	0.00	0.00	0.00	712.53	102.06	1806.45	729.55	217.73	1811.81	525.59	154.26	1750.00	565.47	251.89	1750.82	-144.42	1275.21	72.43	403.77	1042.10	73.66	84.52
7.72000	743.24	201.67	35.32	699.60	193.89	43.17	498.95	234.76	47.19	510.86	241.23	91.01	612.23	71.42	47.64	581.51	75.04	70.94	426.90	47.22	178.45	451.57	44.94	213.77	650.39	180.38	1385.09	0.00	0.00	0.00	723.30	102.54	1805.88	739.31	218.09	1812.61	536.86	154.61	1749.44	575.14	251.93	1751.53	-139.58	1273.16	73.54	403.05	1042.40	73.39	87.85
7.73000	741.48	201.97	34.81	699.29	194.37	43.33	499.08	234.60	47.23	510.92	241.12	91.30	652.63	72.01	45.31	618.34	76.79	67.97	458.63	49.49	167.12	481.57	47.28	203.61	660.85	182.08	1384.90	0.00	0.00	0.00	734.32	103.10	1805.05	748.55	218.65	1813.28	548.24	154.83	1748.73	584.88	251.67	1752.09	-140.03	1272.80	73.67	403.92	1042.22	73.78	83.44
7.74000	744.39	201.35	35.85	699.62	193.94	43.75	499.19	234.50	47.32	510.97	240.80	91.51	691.66	74.00	44.48	657.91	77.43	64.84	491.14	54.59	153.92	511.63	49.57	193.27	669.67	183.62	1384.67	0.00	0.00	0.00	745.44	103.58	1804.28	758.24	219.14	1813.79	559.75	154.90	1747.85	594.70	251.36	1752.48	-140.93	1273.86	73.26	404.02	1042.28	73.78	85.20
7.75000	743.24	201.36	35.48	699.59	194.10	43.67	499.29	234.49	47.48	511.03	240.51	91.81	730.89	75.74	44.21	696.07	79.76	63.53	524.00	58.76	141.03	542.31	52.31	182.51	679.81	185.24	1384.23	0.00	0.00	0.00	756.07	103.91	1803.28	768.39	219.49	1814.02	571.38	154.81	1746.81	604.59	250.98	1752.68	-141.46	1273.64	73.27	403.80	1042.18	73.75	83.08
7.76000	742.85	201.98	35.80	697.90	196.04	45.66	499.44	234.30	47.65	511.10	240.18	92.12	770.01	79.17	45.08	734.59	82.88	62.24	557.70	62.30	128.76	573.86	55.33	171.65	690.05	186.68	1383.60	0.00	0.00	0.00	766.65	104.40	1802.15	779.04	219.87	1814.13	583.15	154.58	1745.60	614.48	250.52	1752.72	-142.89	1274.00	72.87	403.25	1042.14	73.58	83.85
7.77000	742.07	204.20	38.42	697.31	198.55	47.97	499.55	234.19	47.93	511.13	240.00	92.51	809.75	82.78	46.81	773.60	86.68	62.11	592.53	65.02	117.38	606.45	59.53	160.18	700.37	188.13	1383.03	0.00	0.00	0.00	777.99	104.86	1800.87	788.41	220.57	1814.19	595.06	154.18	1744.20	624.29	250.04	1752.61	-141.09	1272.68	73.70	403.48	1042.34	73.64	83.05
7.78000	738.16	206.68	39.40	698.10	201.60	50.88	499.73	233.86	48.18	511.22	239.58	92.79	849.54	87.23	49.26	812.01	91.26	62.45	627.93	67.65	106.52	639.19	63.61	148.99	709.64	189.45	1382.20	0.00	0.00	0.00	788.39	105.41	1799.57	798.19	220.98	1813.97	607.11	153.61	1742.62	634.04	249.48	1752.35	-143.29	1273.11	73.18	404.67	1041.95	73.93	80.59
7.79000	741.31	206.92	41.24	698.94	203.81	52.61	499.87	233.42	48.50	511.25	239.43	93.23	888.68	92.14	52.39	850.97	95.86	63.67	663.61	70.29	96.37	672.76	67.84	138.45	719.25	190.62	1381.28	0.00	0.00	0.00	799.94	106.06	1798.10	808.17	221.72	1813.57	619.31	152.88	1740.84	643.79	248.78	1751.90	-142.90	1272.42	73.64	404.40	1041.90	73.89	86.64
7.80000	740.14	208.15	41.25	700.34	203.30	52.15	500.08	233.04	48.91	511.35	239.13	93.59	928.04	97.36	55.93	889.46	100.80	65.29	699.98	73.39	86.71	706.81	71.87	128.90	730.11	191.79	1380.27	0.00	0.00	0.00	811.35	106.69	1796.41	818.32	222.25	1813.02	631.67	151.97	1738.87	653.63	247.67	1751.40	-140.66	1272.57	73.88	403.96	1041.96	73.73	86.04
7.81000	744.25	207.97	41.61	701.45	201.84	50.51	500.26	232.60	49.33	511.36	238.89	93.97	966.59	102.13	60.05	927.64	105.37	67.57	736.94	76.63	78.15	741.30	75.30	120.65	740.18	192.83	1379.07	0.00	0.00	0.00	822.63	107.21	1794.67	828.43	222.75	1812.41	644.19	150.88	1736.68	663.49	246.75	1750.70	-142.28	1272.81	73.42	403.57	1041.77	73.71	85.30
7.82000	743.90	206.89	39.56	702.33	198.93	46.38	500.43	232.11	49.76	511.43	238.49	94.34	1004.20	107.04	64.93	965.68	109.84	70.85	773.78	80.74	70.43	775.66	78.91	113.43	750.50	193.68	1377.76	0.00	0.00	0.00	834.02	108.32	1793.02	839.55	223.53	1811.42	655.41	149.71	1734.92	673.36	245.82	1749.85	-138.30	1271.80	74.39	403.72	1041.98	73.75	83.49
7.83000	744.70	204.40	35.73	702.64	197.33	45.06	500.62	231.77	50.29	511.53	238.42	94.83	1042.15	111.13	70.81	1003.09	114.44	74.59	810.45	85.17	64.06	809.87	82.93	107.39	761.29	194.51	1376.50	0.00	0.00	0.00	845.67	109.05	1791.25	849.16	224.38	1810.57	666.72	148.91	1733.12	683.36	244.63	1748.83	-142.69	1272.76	73.16	403.82	1041.91	73.89	84.06
7.84000	744.99	203.67	35.07	702.40	196.16	44.49	500.84	231.40	50.88	511.64	238.14	95.27	1078.46	115.26	77.29	1039.20	118.26	79.30	846.84	89.99	58.98	843.94	87.18	102.61	771.29	195.35	1375.05	0.00	0.00	0.00	857.87	110.15	1789.26	859.50	225.20	1809.50	678.10	147.86	1731.14	693.30	243.83	1747.60	-137.67	1268.88	75.57	403.42	1042.08	73.66	86.50
7.85000	745.63	203.87	34.69	701.52	196.08	44.17	501.05	230.87	51.45	511.80	238.14	95.91	1111.89	119.19	84.06	1074.20	122.07	84.40	882.81	95.13	55.30	877.67	91.48	99.16	782.37	196.14	1373.48	0.00	0.00	0.00	868.78	111.20	1787.33	869.16	226.45	1808.29	689.57	146.82	1729.05	703.45	242.59	1746.25	-139.59	1270.44	74.76	403.87	1041.87	73.75	84.52
7.86000	744.64	203.07	34.16	700.77	195.77	43.71	501.29	230.43	52.15	511.97	238.04	96.53	1145.90	122.54	92.19	1108.32	124.90	90.94	917.40	100.01	53.20	910.08	95.81	97.11	792.62	196.84	1371.78	0.00	0.00	0.00	880.21	112.20	1785.33	881.04	227.24	1806.74	701.15	145.79	1726.81	713.58	241.69	1744.72	-142.95	1274.89	72.79	404.60	1041.99	73.95	86.63
7.87000	743.79	202.89	33.74	700.21	195.75	43.27	501.53	230.22	53.07	512.18	237.71	97.10	1177.78	124.84	100.88	1140.21	127.66	97.98	950.75	104.68	52.51	941.34	100.16	96.15	802.78	197.46	1369.95	0.00	0.00	0.00	891.67	113.16	1783.27	890.76	227.94	1805.51	712.85	144.57	1724.43	723.90	240.73	1742.98	-141.76	1273.97	73.04	403.17	1042.26	73.48	85.18
7.88000	743.60	203.32	33.45	700.47	196.05	43.03	501.79	229.80	53.90	512.43	237.55	97.77	1207.22	126.33	110.38	1170.38	130.37	106.17	982.59	109.05	53.04	971.00	104.23	96.35	812.86	198.10	1367.98	0.00	0.00	0.00	903.37	114.34	1781.11	900.81	228.98	1803.94	724.64	143.38	1722.00	734.42	239.64	1741.13	-143.83	1273.55	72.81	403.63	1041.97	73.65	82.00
7.89000	743.90	202.76	33.80	701.59	196.32	43.23	502.04	229.63	54.90	512.76	237.56	98.57	1234.57	128.21	119.80	1197.29	132.73	114.08	1012.40	113.13	54.52	998.91	108.17	97.37	823.95	198.70	1366.10	0.00	0.00	0.00	915.38	115.52	1778.99	911.80	229.69	1802.21	736.32	142.18	1719.49	745.05	238.50	1739.15	-142.72	1272.17	73.41	404.42	1041.89	73.84	81.55
7.90000	743.53	202.63	33.53	703.51	195.49	41.81	502.30	229.51	55.92	513.17	237.63	99.46	1260.01	130.14	130.35	1224.44	133.78	121.12	1039.93	117.16	56.57	1024.59	111.41	99.07	835.02	199.23	1364.02	0.00	0.00	0.00	926.77	116.43	1776.96	921.99	230.69	1800.66	747.93	140.86	1716.92	755.71	237.46	1737.08	-142.40	1272.99	73.35	403.79	1041.74	73.86	83.34
7.91000	743.50	203.18	33.59	703.72	195.49	41.65	502.56	229.27	56.90	513.70	237.73	100.48	1282.38	131.74	139.91	1247.26	135.93	129.40	1064.65	120.76	59.17	1048.06	115.69	100.69	845.82	199.70	1361.92	0.00	0.00	0.00	938.04	117.03	1774.82	932.36	231.24	1799.05	759.60	139.73	1714.37	766.31	236.42	1735.00	-140.21	1273.64	73.40	403.88	1041.99	73.82	85.48
7.92000	745.83	202.17	32.15	703.96	195.86	41.56	502.85	229.04	57.87	514.31	237.80	101.57	1302.40	133.99	148.61	1267.56	138.67	136.78	1086.94	124.80	61.51	1068.89	119.72	102.29	856.80	200.10	1359.84	0.00	0.00	0.00	950.48	117.87	1772.69	943.32	231.57	1797.37	771.36	138.86	1711.88	776.99	235.27	1732.97	-142.63	1274.38	73.02	404.38	1041.97	73.86	86.94
7.93000	745.77	202.34	32.41	704.16	196.37	41.24	503.12	229.00	58.99	515.03	238.11	102.82	1320.07	136.49	155.79	1285.11	141.15	142.83	1106.37	128.78	63.08	1087.06	123.23	103.44	868.20	200.40	1357.75	0.00	0.00	0.00	961.56	118.54	1770.83	953.43	232.12	1795.82	783.22	137.91	1709.46	787.72	234.29	1730.91	-142.41	1273.89	73.11	403.98	1042.15	73.72	83.57
7.94000	745.81	202.22	32.21	704.09	196.23	41.24	503.46	228.80	60.05	515.88	238.68	104.20	1333.58	139.60	159.98	1299.45	144.04	147.06	1122.70	132.87	63.13	1102.49	127.31	103.18	879.21	200.68	1355.82	0.00	0.00	0.00	973.53	118.97	1768.97	964.48	232.80	1794.20	795.11	136.83	1707.07	798.57	233.22	1728.91	-140.92	1271.68	73.85	403.91	1042.30	73.65	82.35
7.95000	745.91	202.10	32.33	704.23	196.81	40.64	503.82	228.87	61.30	516.88	239.29	105.69	1345.64	142.47	162.03	1311.44	147.75	148.38	1135.95	136.79	61.75	1115.13	130.71	102.05	890.79	200.92	1353.99	0.00	0.00	0.00	985.54	119.33	1767.15	975.36	232.80	1792.80	806.88	135.85	1704.83	809.51	232.48	1726.94	-143.41	1272.97	73.06	404.21	1042.00	73.78	87.57
7.96000	745.84	202.25	32.03	704.00	197.57	40.55	504.26	229.62	62.96	518.00	240.22	107.41	1356.18	147.33	160.94	1321.36	151.79	146.46	1146.12	140.03	59.44	1125.17	133.67	100.16	901.85	200.97	1352.35	0.00	0.00	0.00	996.88	119.56	1765.47	985.91	232.75	1791.50	818.75	134.92	1702.73	820.50	231.75	1725.11	-142.20	1273.42	73.10	403.98	1042.10	73.67	84.03
7.97000	745.88	202.16	31.95	703.97	197.80	40.28	504.86	230.37	64.85	519.37	241.26	109.34	1363.17	152.38	156.01	1329.19	156.79	142.07	1153.56	142.87	56.33	1132.84	135.24	98.01	913.17	201.09	1350.87	0.00	0.00	0.00	1007.93	119.76	1764.05	996.51	232.60	1790.40	830.60	133.78	1700.74	831.50	230.89	1723.42	-143.33	1273.28	73.04	404.17	1042.09	73.69	81.40
7.98000	746.02	201.98	31.77	703.89	197.95	39.96	505.88	230.92	67.07	520.94	242.62	111.57	1369.34	159.29	149.53	1335.11	162.81	135.81	1158.53	144.93	52.89	1138.96	137.61	94.76	925.11	201.11	1349.55	0.00	0.00	0.00	1020.06	119.53	1762.56	1007.75	232.09	1789.34	842.57	132.76	1698.86	842.60	230.04	1721.89	-141.87	1272.71	73.42	404.42	1042.23	73.75	82.03
7.99000	746.02	201.85	31.66	703.81	197.73	39.43	507.03	231.69	69.69	522.76	243.79	114.06	1372.99	166.05	141.02	1339.09	168.76	127.95	1160.02	145.59	52.12	1143.16	138.98	91.73	936.56	201.20	1348.42	0.00	0.00	0.00	1031.85	119.12	1761.16	1019.25	231.98	1788.25	854.43	131.87	1697.24	853.80	228.90	1720.60	-139.06	1271.00	74.47	404.39	1041.93	73.84	83.76
8.00000	746.05	202.30	31.90	703.77	197.46	38.90	508.33	232.83	72.98	524.89	245.26	116.99	1375.59	172.26	132.73	1342.10	173.66	119.05	1161.98	148.09	50.31	1145.91	141.15	88.30	948.18	201.22	1347.57	0.00	0.00	0.00	1043.48	119.03	1759.98	1030.05	231.34	1787.43	866.08	130.80	1695.76	865.03	227.81	1719.51	-143.65	1272.41	73.24	404.59	1041.93	73.88	82.35
8.01000	746.08	201.61	31.67	703.75	197.62	38.59	509.93	233.67	76.50	527.42	246.64	120.24	1380.54	176.69	126.48	1344.83	178.00	112.31	1164.58	150.95	48.27	1148.79	144.04	85.58	960.35	201.23	1346.87	0.00	0.00	0.00	1053.92	118.51	1758.95	1042.41	230.44	1786.60	877.67	129.75	1694.56	876.32	226.89	1718.67	-145.50	1274.16	72.31	403.72	1042.00	73.66	84.53
8.02000	746.32	201.57	31.39	703.65	197.73	38.25	511.87	234.79	80.58	530.25	248.47	124.06	1385.39	179.31	118.10	1349.96	180.35	106.87	1168.09	153.35	46.47	1153.75	146.92	84.08	972.42	201.20	1346.50	0.00	0.00	0.00	1065.76	117.89	1758.11	1052.82	229.55	1786.33	889.18	128.66	1693.74	887.55	225.67	1718.21	-144.36	1273.42	72.64	403.94	1042.10	73.73	84.44
8.03000	746.45	201.93	31.02	703.86	197.67	37.92	514.31	235.95	85.18	533.72	250.35	128.32	1392.99	181.67	108.19	1357.04	182.66	99.76	1171.59	155.00	44.76	1160.44	148.48	83.43	983.99	201.22	1346.50	0.00	0.00	0.00	1078.01	117.55	1757.78	1062.70	228.81	1786.53	900.65	127.57	1693.37	898.70	224.25	1718.29	-143.36	1273.63	72.80	404.76	1041.98	73.91	86.14
8.04000	746.47	201.79	31.17	704.10	197.64	37.66	517.24	237.59	90.51	537.80	252.42	133.14	1398.77	183.35	97.19	1362.03	184.79	93.17	1174.37	155.35	44.05	1166.16	149.47	82.47	996.44	201.36	1346.96	0.00	0.00	0.00	1089.18	116.67	1757.77	1074.64	228.15	1786.90	912.19	126.25	1693.37	909.74	222.93	1718.69	-143.34	1272.65	73.12	404.02	1042.14	73.66	87.10
8.05000	746.76	201.32	30.93	704.53	197.89	37.66	520.81	239.23	96.42	542.68	254.77	138.58	1402.62	184.73	87.40	1364.92	185.85	85.30	1176.25	154.93	43.83	1170.09	150.22	81.32	1008.98	201.51	1347.80	0.00	0.00	0.00	1101.29	115.86	1758.09	1085.44	227.05	1787.73	923.73	124.80	1693.64	920.83	221.45	1719.39	-144.42	1273.30	72.81	404.16	1041.70	73.85	87.28
8.06000	746.89	202.14	30.57	705.18	198.05	37.70	525.20	241.28	103.00	548.48	257.26	144.41	1405.08	186.84	79.83	1366.22	186.82	80.19	1177.86	154.91	44.11	1172.74	150.67	80.60	1022.84	201.67	1349.02	0.00	0.00	0.00	1112.47	114.98	1758.87	1096.62	226.18	1788.89	935.34	123.52	1694.20	931.81	220.00	1720.30	-141.74	1272.75	73.34	403.89	1042.05	73.65	86.49
8.07000	747.37	201.63	30.33	706.09	198.18	37.65	530.64	243.34	110.18	555.34	260.02	150.71	1406.89	188.29	73.63	1368.27	188.50	75.41	1179.12	154.83	45.16	1175.13	151.25	80.09	1034.96	201.81	1350.56	0.00	0.00	0.00	1123.92	114.08	1760.01	1107.57	225.14	1790.46	946.98	122.22	1694.99	942.94	218.59	1721.42	-142.94	1273.12	73.14	403.81	1041.96	73.70	83.58
8.08000	747.41	202.37	30.11	707.16	198.67	37.71	537.06	245.68	117.96	563.52	263.22	157.48	1409.68	189.34	68.19	1371.80	189.72	69.29	1180.37	154.86	46.68	1176.89	150.59	80.19	1048.02	201.89	1352.26	0.00	0.00	0.00	1135.17	113.33	1761.45	1118.77	224.24	1792.08	958.56	120.90	1695.94	954.08	217.06	1722.71	-141.66	1271.78	73.82	403.30	1041.86	73.57	81.94
8.09000	747.76	202.11	29.80	707.96	198.74	38.11	544.73	248.62	126.44	573.10	266.72	164.62	1410.17	191.32	62.75	1372.88	191.26	64.75	1181.80	155.26	47.76	1178.99	150.85	79.79	1060.76	202.02	1354.17	0.00	0.00	0.00	1145.92	112.60	1763.12	1128.80	223.21	1794.11	970.11	119.48	1696.94	965.13	215.43	1724.09	-146.90	1273.26	72.36	404.37	1041.90	73.79	82.50
8.10000	747.98	202.67	29.48	708.54	198.46	39.71	553.59	251.19	135.17	584.18	270.39	171.91	1412.43	191.97	57.73	1373.85	192.45	60.27	1183.00	155.84	47.76	1181.13	151.37	79.25	1072.93	202.05	1356.02	0.00	0.00	0.00	1157.53	111.64	1764.53	1139.61	222.69	1795.83	981.58	118.05	1697.84	976.01	213.94	1725.34	-145.63	1273.72	72.38	404.14	1041.85	73.83	82.27
8.11000	748.46	201.49	29.04	709.95	198.18	41.07	563.31	254.05	144.64	596.56	274.00	179.39	1413.36	192.50	52.24	1375.29	192.77	56.34	1183.83	156.16	46.93	1183.14	151.78	78.88	1084.90	202.14	1357.73	0.00	0.00	0.00	1168.12	110.99	1765.93	1149.63	221.87	1797.54	992.88	116.86	1698.63	986.88	212.39	1726.45	-140.23	1271.84	73.95	404.10	1041.68	73.78	81.36
8.12000	749.73	201.27	28.49	712.73	198.67	42.64	573.77	257.48	155.18	609.85	278.04	187.61	1414.69	193.61	47.83	1376.87	193.82	53.48	1184.36	156.26	46.08	1184.71	151.73	78.77	1097.84	202.20	1359.28	0.00	0.00	0.00	1179.31	110.62	1767.17	1160.02	220.81	1799.06	1004.14	115.87	1699.31	997.46	211.10	1727.37	-139.31	1271.25	74.30	403.21	1042.16	73.36	83.45
8.13000	751.94	202.14	27.59	716.43	200.05	45.24	585.21	261.04	166.56	623.99	281.60	196.25	1415.36	194.30	44.55	1377.81	194.69	51.16	1184.78	156.18	45.51	1185.99	152.14	78.59	1109.33	202.33	1360.61	0.00	0.00	0.00	1189.96	110.45	1768.40	1170.65	220.44	1800.44	1015.23	114.68	1699.85	1008.12	209.71	1728.22	-140.53	1271.61	73.97	402.95	1042.32	73.28	78.76
8.14000	755.12	202.80	27.10	721.40	201.19	48.37	598.09	265.24	178.67	638.99	285.54	205.58	1416.55	194.74	42.40	1378.62	194.83	49.70	1185.18	156.33	45.14	1186.81	152.71	78.30	1120.52	202.59	1361.86	0.00	0.00	0.00	1200.87	110.19	1769.67	1180.41	220.31	1801.92	1026.22	113.54	1700.45	1018.75	208.53	1729.07	-141.33	1272.35	73.81	403.99	1042.11	73.60	80.70
8.15000	759.09	203.62	26.47	724.96	202.33	51.81	613.14	269.82	191.25	655.41	288.73	214.84	1416.70	194.43	40.59	1379.03	194.20	48.48	1185.43	156.27	44.89	1187.25	152.55	78.32	1131.70	202.94	1363.00	0.00	0.00	0.00	1211.81	109.91	1770.96	1191.29	219.63	1803.40	1037.35	112.59	1701.13	1029.27	207.36	1730.00	-146.05	1273.77	72.52	403.86	1041.99	73.62	81.41
8.16000	763.39	204.41	25.97	727.27	203.56	55.80	630.18	274.52	203.67	673.43	292.10	224.06	1416.70	194.21	39.38	1379.22	195.21	48.43	1185.65	156.31	44.70	1187.49	152.36	78.40	1143.94	203.22	1364.20	0.00	0.00	0.00	1222.19	110.06	1772.39	1200.96	219.34	1804.95	1048.39	111.79	1701.90	1039.69	206.32	1730.98	-143.43	1271.41	73.51	403.04	1042.19	73.38	81.12
8.17000	768.41	206.02	25.52	729.96	205.12	60.13	648.76	279.03	215.30	692.82	294.95	232.46	1417.43	194.04	38.65	1379.49	195.18	48.07	1185.89	156.48	44.52	1187.80	152.54	78.28	1154.77	203.66	1365.45	0.00	0.00	0.00	1232.51	110.11	1773.89	1211.11	219.21	1806.46	1059.50	110.86	1702.66	1050.24	204.96	1731.97	-142.63	1273.34	73.12	403.67	1041.84	73.68	79.02
8.18000	774.81	207.99	23.98	734.70	207.25	64.62	668.72	283.84	225.96	713.51	297.72	240.07	1417.59	194.33	38.17	1379.11	194.43	48.60	1185.98	156.39	44.39	1188.01	152.68	78.28	1166.21	204.07	1366.74	0.00	0.00	0.00	1244.08	109.85	1775.08	1221.03	219.04	1807.96	1070.56	110.00	1703.41	1060.66	204.09	1732.95	-143.25	1272.19	73.19	403.78	1042.10	73.63	83.87
8.19000	781.58	210.76	24.38	743.14	210.20	69.06	689.55	287.56	234.82	735.16	300.77	246.84	1417.89	194.13	37.31	1379.36	194.09	48.46	1186.09	156.46	44.22	1188.10	152.38	78.42	1177.48	204.45	1367.99	0.00	0.00	0.00	1255.48	109.96	1776.25	1231.99	218.93	1809.49	1081.72	109.50	1704.20	1071.19	203.39	1733.90	-142.88	1272.45	73.07	403.80	1041.98	73.72	83.52
8.20000	788.76	214.62	27.48	756.93	214.21	73.27	710.52	291.24	242.61	757.24	304.11	252.60	1417.58	194.20	36.75	1378.68	194.02	47.86	1186.06	156.15	44.31	1188.28	152.67	78.38	1189.12	204.91	1369.25	0.00	0.00	0.00	1264.97	110.17	1777.70	1241.83	218.96	1810.92	1092.99	109.28	1705.03	1081.86	202.70	1734.92	-141.46	1272.41	73.41	404.02	1041.59	73.84	83.39
8.21000	799.04	219.59	32.20	777.72	219.52	77.05	732.07	293.39	248.84	778.70	307.28	257.84	1417.99	193.89	36.51	1379.44	193.97	47.81	1186.24	156.28	44.12	1188.40	152.62	78.55	1200.38	205.55	1370.61	0.00	0.00	0.00	1276.68	110.13	1778.63	1253.07	219.18	1812.10	1104.17	108.94	1705.88	1092.53	202.37	1736.00	-143.61	1272.57	73.00	404.11	1041.52	73.95	81.79
8.22000	815.05	225.66	37.43	807.15	226.38	80.19	753.73	295.97	254.04	799.98	309.99	262.65	1417.75	193.85	36.01	1378.93	193.93	47.27	1186.33	156.31	44.07	1188.58	152.55	78.72	1210.94	206.17	1372.04	0.00	0.00	0.00	1287.30	110.37	1779.73	1263.35	219.19	1813.44	1115.21	108.75	1706.87	1103.27	201.87	1737.28	-143.56	1273.43	73.09	403.63	1041.78	73.79	80.37
8.23000	839.48	232.82	42.09	833.19	232.96	83.48	775.47	298.31	257.63	821.99	312.38	266.85	1417.93	194.01	35.87	1379.26	193.85	47.07	1186.41	156.35	43.98	1188.59	152.33	78.92	1221.73	206.89	1373.51	0.00	0.00	0.00	1297.62	111.07	1780.83	1274.27	219.70	1814.56	1126.10	108.62	1707.98	1113.97	201.67	1738.58	-142.12	1272.20	73.62	403.82	1041.54	73.86	82.70
8.24000	874.96	241.07	45.07	859.73	238.97	85.26	797.86	301.08	259.71	844.84	314.81	269.90	1418.33	193.83	35.50	1378.84	193.70	46.78	1186.41	156.16	44.02	1188.84	152.93	78.81	1232.23	207.56	1374.97	0.00	0.00	0.00	1320.14	111.89	1778.05	1285.68	220.12	1815.55	1136.97	108.83	1709.31	1124.62	201.64	1740.01	-141.24	1272.33	73.50	403.43	1041.74	73.69	80.90
8.25000	905.23	247.89	46.84	889.73	244.79	86.78	821.51	303.69	260.09	868.41	316.98	271.56	1418.14	193.79	35.52	1379.75	193.60	46.99	1186.42	156.07	44.02	1188.97	153.09	78.97	1242.64	208.26	1376.53	0.00	0.00	0.00	1333.58	112.65	1777.96	1295.40	220.50	1816.74	1147.72	108.92	1710.75	1135.14	201.83	1741.50	-143.47	1274.31	72.71	403.48	1041.68	73.72	83.87
8.26000	936.55	254.32	47.76	920.47	250.52	87.37	846.02	306.55	259.13	892.68	318.97	271.92	1417.91	193.70	34.91	1379.11	193.56	46.60	1186.45	155.88	44.04	1188.92	152.59	79.26	1252.78	208.91	1377.98	0.00	0.00	0.00	1344.67	113.41	1778.59	1306.06	221.24	1817.50	1158.35	108.71	1712.25	1145.80	201.85	1743.10	-144.03	1272.63	73.04	403.92	1041.58	73.85	84.59
8.27000	971.73	260.54	48.59	953.38	256.03	87.14	871.35	309.14	256.64	917.05	321.24	271.09	1418.01	193.54	34.96	1379.15	193.34	46.49	1186.56	155.94	43.96	1189.09	152.94	79.31	1262.98	209.57	1379.50	0.00	0.00	0.00	1346.30	113.98	1782.54	1318.24	222.08	1818.10	1169.12	108.87	1713.84	1156.46	201.78	1744.68	-143.20	1271.71	73.52	403.86	1041.99	73.76	84.90
8.28000	1005.38	266.37	48.03	986.38	261.25	86.19	897.24	312.11	252.92	942.21	323.41	268.81	1418.09	193.97	35.10	1379.15	193.48	46.21	1186.59	155.65	44.05	1189.14	152.92	79.55	1272.83	210.23	1380.80	0.00	0.00	0.00	1356.60	115.19	1783.86	1328.86	222.91	1818.83	1179.77	108.91	1715.42	1166.89	202.19	1746.15	-142.84	1273.36	72.76	403.66	1042.21	73.59	83.45
8.29000	1041.33	271.85	45.30	1019.85	266.54	84.35	923.25	314.39	247.62	967.85	325.63	265.41	1417.43	193.57	34.52	1379.25	193.19	46.30	1186.67	155.70	44.01	1189.53	153.85	79.38	1283.00	210.87	1381.96	0.00	0.00	0.00	1367.23	116.31	1784.74	1339.30	224.14	1819.36	1190.55	109.09	1716.97	1177.25	202.72	1747.40	-143.57	1272.78	72.75	403.84	1041.84	73.76	79.93
8.30000	1078.39	276.99	44.88	1056.08	271.41	83.05	949.84	317.14	241.37	993.98	328.08	260.95	1418.04	193.49	34.67	1379.29	192.94	46.30	1186.81	155.76	43.93	1189.44	153.51	79.78	1292.93	211.55	1382.93	0.00	0.00	0.00	1378.66	116.95	1785.41	1351.01	225.44	1819.82	1201.18	109.18	1718.40	1187.81	202.71	1748.67	-142.85	1272.10	73.21	404.01	1041.65	73.83	84.41
8.31000	1115.36	281.89	44.00	1091.29	276.17	80.68	977.07	319.80	233.99	1020.65	330.39	255.47	1418.70	193.66	34.71	1379.57	193.08	46.19	1186.89	155.76	43.96	1189.30	153.27	80.19	1302.78	212.15	1383.79	0.00	0.00	0.00	1389.95	118.73	1786.42	1361.76	227.05	1820.25	1211.99	109.45	1719.69	1198.28	203.01	1749.67	-147.10	1274.02	71.96	404.15	1041.83	73.87	81.62
8.32000	1154.07	287.21	45.10	1127.99	280.20	78.52	1005.19	322.07	225.35	1047.53	332.28	248.90	1418.92	193.59	34.81	1379.00	192.98	45.80	1186.93	155.64	44.05	1189.32	153.44	80.44	1313.14	212.49	1384.57	0.00	0.00	0.00	1400.14	119.46	1787.20	1378.88	229.96	1816.78	1223.00	109.88	1720.85	1208.76	203.54	1750.45	-146.95	1274.53	71.93	402.83	1042.03	73.44	80.26
8.33000	1192.94	290.86	44.57	1166.98	283.20	77.10	1033.95	324.08	215.78	1075.10	334.44	241.85	1418.80	193.74	34.62	1379.49	192.81	45.82	1187.01	155.68	44.06	1189.16	153.46	80.70	1323.05	212.70	1385.11	0.00	0.00	0.00	1413.82	120.51	1787.58	1391.27	231.55	1816.09	1234.05	110.51	1721.91	1219.47	203.93	1751.12	-143.21	1273.30	72.86	403.81	1041.94	73.69	82.51
8.34000	1234.03	293.48	44.92	1205.81	285.52	75.59	1063.49	326.06	205.37	1103.50	336.22	233.85	1418.58	193.30	34.39	1379.74	193.07	45.53	1187.13	155.97	43.97	1189.35	154.22	80.70	1332.62	212.89	1385.55	0.00	0.00	0.00	1431.68	122.78	1784.72	1402.20	232.63	1816.18	1245.02	111.01	1722.81	1230.11	204.58	1751.59	-145.30	1273.80	72.33	404.11	1041.72	73.90	83.12
8.35000	1274.13	296.17	45.02	1243.50	288.22	73.63	1094.12	328.34	194.34	1132.77	337.99	225.23	1419.60	194.36	34.85	1380.13	193.12	45.37	1187.18	155.75	44.17	1189.26	153.92	81.22	1342.46	213.01	1385.82	0.00	0.00	0.00	1443.72	123.83	1784.24	1413.02	234.15	1815.96	1255.85	111.41	1723.56	1240.96	205.10	1751.92	-143.18	1273.53	72.89	403.45	1041.84	73.65	81.48
8.36000	1315.79	298.37	45.56	1283.64	290.65	72.24	1126.15	329.88	182.43	1162.72	339.38	215.86	1418.90	194.66	34.50	1380.81	193.30	45.54	1187.27	155.82	44.30	1189.33	154.11	81.56	1352.57	213.20	1385.88	0.00	0.00	0.00	1454.79	125.36	1784.44	1423.91	235.67	1815.57	1266.69	111.79	1724.16	1251.76	205.74	1752.12	-146.01	1274.88	72.34	403.55	1042.00	73.67	79.31
8.37000	1358.26	298.83	43.76	1322.45	292.45	70.58	1158.85	331.51	170.38	1193.18	341.04	206.05	1419.66	194.70	34.36	1381.13	193.32	45.65	1187.44	156.04	44.39	1189.20	153.76	82.11	1363.09	213.39	1385.76	0.00	0.00	0.00	1465.94	126.51	1784.25	1434.95	236.40	1815.11	1277.74	112.48	1724.70	1262.73	206.45	1752.20	-143.74	1273.71	72.93	403.72	1042.18	73.61	82.27
8.38000	1398.74	299.94	43.85	1361.30	293.83	68.79	1192.30	332.46	157.78	1224.53	342.33	195.67	1420.07	194.59	34.50	1381.26	193.83	45.52	1187.51	155.97	44.76	1189.34	154.40	82.31	1372.87	213.56	1385.51	0.00	0.00	0.00	1477.51	127.75	1783.97	1445.91	237.82	1814.28	1288.77	113.14	1725.09	1273.75	207.25	1752.18	-142.33	1273.84	73.21	404.15	1041.77	73.80	79.96
8.39000	1439.93	300.77	44.46	1401.19	294.65	67.44	1226.66	333.15	145.11	1257.14	342.90	184.81	1418.86	194.58	37.96	1380.83	193.51	45.92	1187.63	156.19	45.08	1189.33	154.50	82.83	1383.10	213.59	1385.12	0.00	0.00	0.00	1488.59	128.27	1783.30	1457.31	238.81	1813.32	1299.81	113.74	1725.36	1285.00	207.99	1752.05	-146.08	1272.68	72.65	403.62	1042.08	73.59	80.56
8.40000	1480.79	301.54	44.76	1440.68	295.27	66.00	1261.85	334.26	132.78	1289.84	343.64	174.18	1418.35	194.12	39.07	1379.95	192.35	46.93	1187.84	156.70	45.43	1189.34	154.33	83.42	1393.78	213.58	1384.58	0.00	0.00	0.00	1500.36	129.78	1782.61	1468.80	240.32	1812.02	1310.81	114.52	1725.56	1296.24	208.93	1751.80	-145.77	1271.91	72.99	403.45	1042.03	73.60	78.14
8.41000	1520.87	301.59	45.59	1480.06	295.89	64.82	1297.14	335.13	120.61	1323.55	343.38	163.24	1417.43	192.77	40.03	1378.98	191.05	47.69	1188.02	157.22	45.80	1189.55	154.88	83.78	1404.11	213.66	1383.92	0.00	0.00	0.00	1512.20	131.88	1781.73	1473.26	239.62	1814.91	1321.88	115.42	1725.69	1307.45	209.95	1751.48	-144.33	1271.36	73.37	403.24	1042.24	73.47	81.52
8.42000	1560.43	301.89	46.53	1519.41	296.31	64.13	1333.14	336.01	109.10	1357.79	343.15	152.64	1417.31	191.75	40.54	1379.65	189.85	48.58	1188.20	157.62	46.31	1189.56	155.28	84.21	1413.84	213.77	1383.12	0.00	0.00	0.00	1523.52	132.50	1780.39	1482.96	240.37	1814.39	1332.87	116.03	1725.72	1318.71	211.00	1751.09	-143.20	1272.13	73.28	403.79	1042.06	73.62	82.21
8.43000	1601.26	301.98	49.05	1559.31	296.25	61.64	1369.96	336.53	98.12	1392.42	343.48	142.72	1415.98	190.05	40.74	1379.07	189.32	47.96	1188.37	157.91	46.85	1189.76	155.52	84.87	1424.67	213.84	1382.23	0.00	0.00	0.00	1534.46	132.18	1778.57	1493.77	241.43	1812.70	1344.20	117.03	1725.75	1330.21	211.93	1750.68	-140.60	1272.27	73.60	403.56	1041.79	73.78	80.01
8.44000	1639.71	301.72	51.19	1598.51	295.64	62.41	1407.20	336.98	87.90	1427.09	343.61	133.34	1418.60	189.71	41.00	1379.79	189.47	47.36	1188.52	158.20	47.38	1189.84	155.47	85.55	1434.60	213.98	1381.22	0.00	0.00	0.00	1546.48	133.59	1776.89	1505.56	242.86	1810.53	1355.61	117.90	1725.69	1341.82	213.28	1750.16	-143.59	1272.75	73.02	403.38	1041.85	73.65	83.03
8.45000	1680.76	302.42	52.68	1637.10	295.38	63.52	1444.98	336.23	77.98	1462.18	343.74	124.69	1419.27	191.40	35.81	1381.34	189.73	46.93	1188.69	158.35	47.99	1190.02	155.52	86.24	1445.47	214.18	1380.16	0.00	0.00	0.00	1558.45	134.18	1774.77	1517.53	243.62	1808.30	1367.00	118.91	1725.63	1353.70	214.35	1749.67	-144.17	1273.74	72.59	403.23	1041.93	73.57	81.09
8.46000	1719.77	301.26	57.62	1676.17	294.67	65.65	1482.72	336.33	69.58	1497.48	344.19	117.24	1420.32	192.02	34.57	1381.20	190.43	45.87	1188.88	158.59	48.64	1190.29	156.05	86.73	1455.77	214.49	1379.01	0.00	0.00	0.00	1560.61	133.57	1776.98	1530.19	244.40	1805.74	1378.35	119.87	1725.53	1365.55	215.83	1749.03	-143.78	1273.79	72.49	403.20	1042.02	73.54	78.24
8.47000	1758.55	299.75	62.52	1714.31	293.95	68.51	1520.49	336.61	62.51	1532.35	344.79	110.95	1420.64	191.59	34.14	1380.97	190.42	45.48	1189.08	158.70	49.41	1190.49	156.17	87.47	1466.54	214.80	1377.72	0.00	0.00	0.00	1570.12	134.54	1775.60	1542.79	245.47	1802.81	1389.84	121.00	1725.44	1377.72	216.97	1748.46	-143.46	1273.67	72.68	403.95	1041.76	73.86	82.06
8.48000	1795.41	298.59	67.91	1751.42	292.64	72.50	1557.12	337.18	56.95	1567.10	344.73	105.59	1420.55	191.79	33.59	1380.09	190.72	45.03	1189.33	159.10	50.09	1190.72	156.19	88.39	1476.58	215.19	1376.37	0.00	0.00	0.00	1581.19	135.35	1772.92	1556.21	246.63	1799.51	1401.27	121.97	1725.24	1389.89	218.24	1747.80	-141.28	1271.91	73.60	404.04	1042.09	73.70	84.00
8.49000	1831.34	297.58	75.36	1786.98	291.54	77.58	1593.28	337.57	52.67	1601.16	344.65	101.52	1419.61	191.91	33.34	1379.99	190.75	44.98	1189.48	158.96	51.13	1191.07	156.17	89.40	1487.46	215.58	1374.96	0.00	0.00	0.00	1594.57	135.86	1769.82	1568.72	247.61	1796.29	1412.95	123.04	1725.03	1402.26	219.59	1747.11	-141.28	1272.69	73.48	404.07	1041.95	73.79	80.78
8.50000	1864.88	296.15	83.05	1821.73	290.99	82.38	1628.31	337.80	49.75	1634.01	344.96	98.90	1419.01	191.79	33.39	1379.53	190.89	44.73	1189.75	158.99	52.21	1191.42	156.44	90.42	1498.58	216.05	1373.42	0.00	0.00	0.00	1607.35	136.68	1766.65	1581.34	248.41	1792.85	1424.67	124.20	1724.78	1414.82	220.89	1746.37	-141.16	1272.57	73.50	403.55	1041.97	73.70	84.72
8.51000	1897.06	294.47	92.45	1854.09	289.48	89.70	1661.75	337.45	47.88	1664.70	345.19	97.59	1418.78	191.66	33.00	1379.73	190.79	44.73	1190.01	159.01	53.35	1192.02	156.56	91.54	1508.67	216.70	1371.75	0.00	0.00	0.00	1620.17	137.53	1763.23	1594.66	249.16	1788.94	1436.38	125.32	1724.51	1427.22	222.29	1745.53	-141.73	1271.35	73.88	403.76	1041.98	73.74	82.51
8.52000	1927.19	294.21	102.34	1883.72	288.11	98.16	1692.98	336.69	47.06	1693.27	344.75	97.12	1418.79	192.10	33.25	1379.95	190.96	44.51	1190.29	158.74	54.68	1192.63	156.73	92.68	1519.59	217.25	1370.03	0.00	0.00	0.00	1633.30	138.48	1759.63	1607.55	250.44	1785.06	1448.05	126.36	1724.17	1439.45	223.98	1744.61	-143.83	1272.54	73.08	403.90	1041.82	73.79	83.26
8.53000	1952.37	291.46	113.14	1910.69	286.95	106.23	1721.89	335.61	47.11	1719.45	343.96	97.47	1419.06	191.82	33.16	1379.89	190.64	44.53	1190.69	158.81	56.05	1193.02	155.96	94.32	1530.34	217.85	1368.29	0.00	0.00	0.00	1644.63	139.09	1756.08	1621.09	251.80	1780.98	1459.88	127.47	1723.84	1452.06	225.07	1743.84	-142.74	1272.78	73.16	404.05	1041.98	73.81	83.49
8.54000	1976.60	289.48	123.80	1934.93	285.32	114.72	1748.33	334.08	47.78	1743.50	342.58	98.14	1418.99	191.63	32.92	1380.10	190.86	44.22	1191.08	158.48	57.75	1193.87	155.76	95.92	1541.18	218.51	1366.51	0.00	0.00	0.00	1656.87	140.47	1752.60	1633.99	252.81	1776.96	1471.97	128.61	1723.46	1464.65	226.64	1742.87	-141.90	1273.12	73.16	404.01	1042.05	73.62	80.80
8.55000	1998.18	288.89	133.65	1959.74	281.42	118.39	1772.36	331.63	48.65	1765.32	340.49	98.83	1419.55	191.83	33.01	1381.07	190.52	44.61	1191.51	158.09	59.59	1194.96	155.78	97.71	1551.57	219.24	1364.77	0.00	0.00	0.00	1670.00	141.18	1749.02	1647.22	253.72	1773.12	1484.29	130.02	1723.10	1477.38	228.15	1741.93	-143.32	1272.03	73.23	403.98	1042.04	73.70	81.76
8.56000	2016.30	288.01	141.03	1978.74	280.32	124.50	1792.99	328.92	49.36	1784.13	338.51	99.57	1419.90	192.32	33.08	1380.99	190.64	44.21	1192.10	157.75	61.65	1195.99	155.17	99.96	1562.33	219.90	1363.12	0.00	0.00	0.00	1682.51	142.45	1745.68	1660.08	254.93	1769.38	1496.47	131.27	1722.69	1490.24	229.51	1741.05	-142.95	1272.95	73.02	403.97	1041.94	73.75	84.11
8.57000	2031.99	286.93	145.83	1994.96	279.45	129.03	1810.40	326.06	49.54	1800.37	336.05	99.61	1419.48	192.14	32.93	1380.54	190.58	43.86	1192.85	157.43	63.94	1197.22	154.68	102.34	1572.76	220.63	1361.57	0.00	0.00	0.00	1694.83	143.58	1742.48	1673.76	256.14	1765.58	1508.56	132.65	1722.24	1502.95	231.25	1740.12	-141.74	1271.86	73.52	403.67	1042.30	73.53	82.18
8.58000	2045.67	286.15	147.97	2009.10	278.07	130.92	1824.77	323.10	48.89	1813.98	333.54	99.03	1419.34	191.87	32.72	1381.03	190.45	43.69	1193.51	156.69	66.24	1198.71	153.61	105.15	1584.03	221.41	1360.16	0.00	0.00	0.00	1706.60	144.07	1739.32	1686.63	256.91	1762.35	1520.61	134.15	1721.84	1515.55	233.17	1739.17	-144.84	1274.11	72.31	403.52	1042.52	73.42	78.98
8.59000	2057.58	285.36	147.98	2020.35	276.85	130.57	1836.46	319.75	47.12	1825.29	330.67	97.41	1419.80	191.96	32.99	1381.23	190.48	43.20	1194.45	156.13	68.69	1200.37	152.50	108.08	1595.38	222.24	1358.93	0.00	0.00	0.00	1721.03	145.50	1736.54	1699.84	258.23	1759.08	1532.70	135.83	1721.48	1528.39	234.94	1738.37	-142.51	1272.45	73.04	403.99	1042.11	73.65	79.81
8.60000	2066.35	284.39	144.99	2029.46	276.10	127.94	1844.90	316.47	44.83	1834.00	327.93	95.07	1419.58	192.12	32.49	1381.20	190.36	42.87	1195.60	155.56	71.42	1202.24	151.11	111.34	1606.98	223.08	1357.85	0.00	0.00	0.00	1731.62	146.86	1734.15	1712.38	259.54	1756.18	1544.81	137.55	1721.22	1541.21	236.71	1737.66	-143.93	1274.82	72.33	404.42	1042.24	73.67	84.54
8.61000	2073.68	281.43	139.76	2035.85	273.52	123.29	1850.09	312.72	45.35	1840.74	324.81	92.54	1419.52	191.68	32.25	1381.20	190.03	42.51	1197.00	154.74	74.57	1204.61	150.34	114.58	1618.68	224.10	1357.02	0.00	0.00	0.00	1743.57	147.78	1731.79	1725.19	260.79	1753.48	1556.76	139.38	1721.08	1553.47	239.03	1736.95	-144.48	1272.91	72.60	404.21	1041.88	73.76	85.70
8.62000	2078.35	278.70	130.48	2041.15	270.11	115.33	1852.78	309.75	44.74	1845.35	321.80	89.65	1419.43	192.03	32.33	1381.72	189.74	42.41	1198.70	153.91	78.07	1207.39	149.51	118.01	1630.36	225.13	1356.33	0.00	0.00	0.00	1756.07	148.68	1729.59	1738.05	261.90	1750.91	1568.66	141.44	1721.06	1565.64	241.23	1736.41	-143.82	1273.54	72.67	403.39	1042.11	73.41	84.14
8.63000	2082.01	274.00	118.92	2037.40	267.00	108.96	1854.54	307.02	43.12	1848.10	319.22	87.08	1420.22	191.75	32.22	1381.60	189.72	42.07	1200.52	152.34	82.27	1210.35	148.35	121.89	1642.79	226.28	1355.85	0.00	0.00	0.00	1766.36	150.19	1727.85	1749.43	263.65	1748.79	1580.29	143.48	1721.12	1577.83	243.14	1736.06	-142.76	1272.67	73.19	403.43	1042.19	73.46	83.21
8.64000	2086.05	267.95	108.43	2043.51	262.86	100.30	1857.51	305.61	41.87	1852.15	316.74	85.53	1420.21	191.84	32.23	1381.62	189.61	41.90	1202.87	151.17	86.64	1213.78	146.90	126.27	1655.29	227.43	1355.49	0.00	0.00	0.00	1776.50	151.47	1726.43	1762.10	265.07	1746.77	1591.96	145.48	1721.36	1589.98	245.54	1735.80	-143.02	1272.71	72.85	404.09	1042.20	73.60	80.55
8.65000	2092.61	264.08	97.13	2050.01	259.53	92.86	1861.64	305.21	40.90	1859.19	315.72	84.75	1419.52	191.37	32.21	1381.37	189.56	41.64	1205.78	150.01	91.36	1217.72	144.98	131.13	1667.25	228.73	1355.44	0.00	0.00	0.00	1787.90	152.70	1725.29	1774.47	266.44	1745.22	1603.56	147.36	1721.91	1602.33	247.64	1735.92	-138.70	1268.67	75.28	403.86	1042.14	73.63	83.09
8.66000	2098.67	261.59	86.71	2055.13	257.34	86.16	1865.18	305.54	40.53	1865.78	315.90	83.86	1419.22	191.41	32.08	1381.44	189.84	41.30	1209.32	148.83	96.56	1222.36	142.86	136.54	1679.20	230.09	1355.65	0.00	0.00	0.00	1798.84	153.83	1724.69	1786.59	267.76	1744.40	1615.38	149.36	1722.79	1614.74	249.63	1736.48	-139.53	1270.30	74.53	403.40	1042.16	73.49	86.15
8.67000	2101.69	260.17	77.32	2057.81	256.00	78.03	1867.22	305.64	40.68	1870.15	315.89	82.70	1419.43	191.45	31.68	1381.11	189.94	41.19	1211.60	148.25	103.06	1228.24	142.20	141.80	1691.40	231.42	1356.17	0.00	0.00	0.00	1810.96	155.15	1724.37	1798.41	269.25	1743.86	1627.24	151.70	1723.89	1626.87	252.19	1737.16	-146.28	1272.56	72.47	403.64	1042.33	73.46	84.30
8.68000	2103.40	260.59	69.06	2060.66	256.05	71.50	1868.11	306.34	41.19	1872.91	316.09	81.99	1419.19	191.43	31.60	1381.66	189.81	41.80	1218.20	146.62	108.68	1234.56	140.60	148.00	1703.41	232.60	1356.97	0.00	0.00	0.00	1822.19	156.53	1724.43	1810.62	270.74	1743.61	1638.98	154.09	1725.07	1639.28	254.29	1738.02	-145.08	1273.72	72.37	403.66	1042.19	73.64	83.40
8.69000	2106.02	261.46	62.67	2062.21	256.80	66.33	1869.18	306.80	40.95	1875.41	316.13	81.79	1419.16	191.72	31.76	1381.83	191.33	41.88	1222.39	146.14	116.30	1241.98	139.09	154.64	1715.29	233.63	1358.01	0.00	0.00	0.00	1833.93	157.95	1724.91	1822.59	272.48	1743.75	1650.62	156.51	1726.34	1651.58	256.86	1738.83	-139.11	1271.71	74.14	403.22	1042.05	73.50	82.70
8.70000	2107.03	262.23	56.87	2063.35	257.93	61.25	1870.10	307.41	40.36	1877.88	316.37	81.73	1419.70	191.34	31.85	1383.04	192.36	43.06	1230.83	145.07	122.93	1250.44	137.31	161.93	1727.40	234.57	1359.22	0.00	0.00	0.00	1846.10	159.63	1725.58	1835.26	273.99	1743.97	1662.09	158.73	1727.67	1663.69	259.38	1739.74	-141.90	1271.70	73.42	403.37	1042.17	73.49	80.05
8.71000	2108.26	261.63	51.84	2063.43	257.71	59.46	1870.82	308.21	39.72	1880.65	316.14	81.38	1420.02	190.92	31.97	1382.03	191.25	47.64	1237.20	145.41	131.09	1260.66	136.37	169.20	1739.61	235.59	1360.50	0.00	0.00	0.00	1858.19	160.92	1726.28	1846.33	275.93	1744.25	1673.61	160.80	1729.06	1675.58	261.80	1740.70	-143.71	1271.99	73.31	403.54	1042.08	73.58	83.07
8.72000	2109.29	259.86	47.40	2064.17	255.03	55.71	1871.57	308.36	38.95	1882.92	315.79	81.20	1419.77	191.03	31.73	1382.39	191.50	47.60	1248.12	145.32	139.41	1272.30	135.43	176.70	1751.82	236.59	1361.81	0.00	0.00	0.00	1870.50	162.45	1727.04	1858.08	277.54	1744.63	1685.23	163.14	1730.53	1687.36	263.99	1741.65	-145.21	1273.00	72.50	403.82	1042.35	73.62	82.88
8.73000	2109.45	258.92	44.09	2065.36	254.65	53.43	1872.07	308.21	38.55	1884.68	314.90	81.09	1420.05	191.02	31.08	1383.03	191.70	48.65	1258.44	145.54	148.73	1284.95	134.15	184.73	1764.11	237.48	1363.20	0.00	0.00	0.00	1881.13	163.85	1727.87	1869.23	279.21	1745.11	1696.42	164.89	1731.93	1698.99	266.06	1742.58	-145.16	1274.25	72.21	403.20	1042.44	73.37	80.85
8.74000	2109.69	259.13	43.23	2065.69	254.34	52.54	1872.35	308.07	38.42	1885.78	313.93	80.95	1421.70	191.56	30.98	1384.29	193.03	51.54	1269.53	145.44	159.18	1298.30	132.24	193.68	1776.47	238.26	1364.53	0.00	0.00	0.00	1892.91	165.64	1728.74	1880.97	280.86	1745.47	1707.65	166.86	1733.34	1710.36	268.36	1743.43	-145.20	1274.29	72.03	403.51	1042.06	73.58	81.61
8.75000	2109.81	258.33	42.41	2065.47	254.32	51.52	1872.54	308.13	38.36	1886.06	313.76	80.93	1425.37	191.70	30.58	1389.47	193.02	54.44	1282.07	145.33	170.12	1312.62	130.54	203.19	1788.82	238.86	1365.85	0.00	0.00	0.00	1903.43	167.28	1729.87	1892.74	282.55	1745.91	1718.85	168.94	1734.75	1721.87	270.21	1744.36	-144.66	1273.47	72.08	403.75	1042.30	73.59	82.68
8.76000	2110.40	258.62	41.29	2065.90	254.10	51.41	1872.54	308.19	38.37	1886.26	313.50	80.88	1428.96	190.85	30.48	1395.99	192.76	57.31	1295.94	144.53	181.99	1328.68	129.41	212.98	1801.26	239.43	1367.11	0.00	0.00	0.00	1914.31	168.77	1731.12	1903.83	283.93	1746.62	1729.94	170.60	1736.17	1733.13	272.03	1745.35	-144.18	1275.11	71.80	403.53	1042.43	73.55	80.79
8.77000	2110.30	258.87	41.06	2065.56	254.39	50.77	1872.67	308.26	38.34	1886.38	313.50	80.77	1434.54	190.63	30.08	1404.03	191.86	60.09	1311.27	143.01	194.49	1346.47	128.74	222.98	1813.27	239.77	1368.30	0.00	0.00	0.00	1926.36	170.24	1732.27	1914.69	285.54	1747.40	1741.17	172.36	1737.63	1744.35	273.78	1746.32	-143.48	1275.00	72.03	404.37	1042.06	73.76	78.79
8.78000	2110.56	258.97	40.92	2065.70	254.31	50.70	1872.69	308.42	38.34	1886.53	313.46	80.62	1438.83	190.82	30.02	1414.78	190.31	62.69	1328.46	140.86	207.16	1365.50	128.19	233.12	1824.77	239.94	1369.51	0.00	0.00	0.00	1936.53	171.36	1733.59	1925.76	286.92	1748.35	1752.44	173.95	1738.97	1755.50	275.69	1747.26	-146.40	1275.76	71.53	404.70	1041.64	73.99	83.67
8.79000	2110.53	258.84	40.03	2065.53	253.90	50.79	1873.05	308.04	38.15	1886.68	313.51	80.52	1444.69	189.50	28.91	1426.28	188.16	64.28	1347.46	138.73	219.49	1385.96	128.30	242.49	1836.01	239.83	1370.74	0.00	0.00	0.00	1946.57	172.53	1734.88	1937.01	288.29	1749.20	1763.72	175.55	1740.27	1766.67	277.31	1748.23	-144.39	1275.54	71.89	404.37	1041.81	74.00	77.56
8.80000	2109.83	258.90	39.90	2065.74	254.23	50.62	1872.98	308.26	38.19	1886.71	313.75	80.52	1453.04	187.85	29.24	1438.88	185.91	66.40	1368.73	136.79	231.26	1407.79	128.59	250.99	1846.96	239.54	1371.92	0.00	0.00	0.00	1956.17	173.45	1736.17	1947.76	289.19	1750.36	1774.80	177.00	1741.48	1778.11	278.46	1749.23	-145.41	1274.86	71.92	404.04	1042.11	73.74	79.09
8.81000	2110.50	259.19	40.00	2065.86	254.35	50.47	1873.09	308.33	38.17	1886.93	313.86	80.49	1465.20	185.43	33.65	1454.63	183.99	72.21	1392.21	136.22	240.64	1429.81	128.00	258.54	1857.44	239.29	1373.03	0.00	0.00	0.00	1967.13	174.68	1737.52	1959.37	290.04	1751.28	1785.66	178.01	1742.63	1789.12	279.96	1750.10	-143.80	1274.52	72.26	403.69	1041.99	73.74	81.06
8.82000	2110.60	258.74	39.71	2066.25	254.38	50.39	1873.20	308.39	38.11	1887.13	313.92	80.47	1484.38	182.72	40.16	1472.16	181.59	78.28	1415.31	136.33	248.37	1452.24	127.58	265.27	1868.06	239.32	1374.01	0.00	0.00	0.00	1978.27	175.22	1738.82	1970.26	290.94	1752.26	1796.60	179.10	1743.86	1800.12	281.16	1751.00	-142.03	1273.87	72.64	402.83	1041.99	73.39	83.79
8.83000	2110.43	259.21	39.74	2066.20	254.66	50.17	1873.32	308.41	38.04	1887.27	314.06	80.51	1506.81	179.04	45.80	1494.59	178.65	83.89	1436.40	136.87	254.06	1473.87	127.55	271.55	1878.23	239.53	1374.93	0.00	0.00	0.00	1989.14	175.80	1739.97	1981.49	291.44	1753.21	1807.52	179.97	1745.12	1811.17	282.13	1752.07	-145.26	1274.09	71.90	403.80	1041.88	73.65	82.20
8.84000	2110.77	259.46	39.23	2066.13	254.78	49.82	1873.35	308.63	38.05	1887.34	314.34	80.59	1533.64	174.80	51.03	1519.89	175.47	89.05	1458.50	137.04	258.56	1496.12	127.90	277.09	1888.01	239.90	1375.96	0.00	0.00	0.00	1998.78	176.50	1741.04	1992.22	292.04	1754.11	1818.35	180.63	1746.41	1822.28	282.89	1753.26	-144.40	1274.74	71.97	403.37	1042.05	73.58	82.13
8.85000	2110.65	259.50	39.09	2066.29	255.07	49.59	1873.57	308.57	37.97	1887.68	314.31	80.61	1562.58	170.97	55.86	1547.86	172.36	93.63	1481.48	136.97	261.55	1519.20	127.98	281.12	1898.68	240.12	1377.14	0.00	0.00	0.00	2009.80	176.62	1741.92	2002.74	292.47	1755.16	1829.26	181.35	1747.83	1833.47	283.36	1754.62	-142.16	1274.39	72.60	403.55	1042.06	73.67	83.84
8.86000	2110.42	259.16	38.38	2066.36	255.00	49.66	1873.30	309.18	38.10	1887.75	314.59	80.79	1591.45	167.56	58.97	1576.14	169.59	96.58	1505.35	137.02	263.01	1543.11	128.13	283.71	1909.12	240.25	1378.56	0.00	0.00	0.00	2020.53	176.72	1742.83	2013.85	292.45	1755.97	1839.95	181.93	1749.32	1844.53	283.90	1756.05	-144.03	1275.44	71.96	403.87	1042.20	73.50	81.97
8.87000	2110.87	259.17	38.37	2066.51	255.21	49.37	1873.56	309.07	37.95	1887.93	314.57	80.92	1622.82	164.27	61.66	1606.34	167.09	99.01	1530.28	137.05	262.99	1566.94	128.02	284.80	1919.53	240.39	1380.07	0.00	0.00	0.00	2030.56	176.45	1743.59	2024.64	292.38	1756.96	1850.62	182.40	1750.86	1855.34	284.56	1757.59	-144.26	1273.66	72.33	404.24	1041.89	73.72	80.67
8.88000	2110.98	259.10	38.29	2066.61	255.11	49.58	1873.60	309.24	38.02	1888.03	314.48	81.08	1653.96	161.75	63.38	1637.09	164.88	100.27	1555.80	137.26	261.54	1591.84	128.35	284.38	1930.33	240.58	1381.65	0.00	0.00	0.00	2041.92	176.06	1744.16	2035.16	292.12	1757.93	1860.99	182.55	1752.34	1866.27	284.77	1759.22	-141.40	1272.94	73.16	403.85	1041.96	73.59	80.71
8.89000	2111.40	259.03	38.07	2066.35	255.07	49.31	1873.65	309.39	38.05	1888.01	314.44	81.33	1685.89	158.92	64.00	1668.42	162.70	100.46	1581.57	137.13	258.98	1617.20	129.15	282.49	1940.62	240.90	1383.19	0.00	0.00	0.00	2052.39	176.03	1744.83	2045.78	291.72	1758.90	1871.48	182.82	1753.77	1877.20	284.86	1760.88	-144.15	1274.51	72.13	403.23	1042.46	73.43	83.65
8.90000	2110.09	259.39	37.66	2066.51	255.22	49.22	1873.68	309.42	38.12	1888.07	314.26	81.50	1719.34	156.26	64.02	1701.08	160.56	100.10	1608.12	136.84	255.08	1642.94	129.39	279.57	1950.80	241.20	1384.71	0.00	0.00	0.00	2062.35	175.42	1745.44	2056.26	291.28	1759.94	1881.93	183.07	1755.07	1887.88	285.22	1762.42	-146.30	1275.14	71.55	403.44	1042.20	73.52	80.59
8.91000	2110.99	259.32	37.69	2066.00	255.21	48.91	1873.77	309.54	38.20	1887.93	314.31	81.85	1754.20	153.90	63.69	1734.69	158.53	99.12	1634.53	135.96	250.23	1669.20	129.72	275.47	1960.86	241.56	1386.18	0.00	0.00	0.00	2072.60	174.72	1746.00	2066.82	290.80	1760.89	1892.25	183.12	1756.25	1898.37	285.60	1763.84	-145.27	1275.77	71.74	403.54	1042.14	73.64	79.11
8.92000	2110.80	259.08	37.57	2066.41	255.38	48.92	1873.83	309.57	38.27	1887.89	314.42	82.21	1789.45	151.89	62.84	1768.38	156.59	97.34	1662.19	135.73	244.06	1695.83	130.32	270.24	1970.78	242.02	1387.55	0.00	0.00	0.00	2081.96	174.02	1746.54	2077.92	289.67	1761.93	1902.46	183.35	1757.30	1908.96	285.79	1765.19	-140.49	1273.49	73.42	404.24	1042.15	73.80	81.09
8.93000	2110.75	258.95	37.60	2065.16	256.97	50.94	1873.86	309.60	38.41	1887.90	314.27	82.47	1826.08	149.82	61.74	1803.65	154.74	95.32	1689.88	135.25	236.65	1722.20	129.18	264.48	1980.76	242.59	1388.80	0.00	0.00	0.00	2091.10	173.09	1747.02	2088.14	288.98	1763.05	1912.37	183.21	1758.10	1919.29	285.97	1766.30	-140.62	1272.50	73.56	403.78	1042.08	73.72	80.73
8.94000	2110.28	258.91	37.40	2064.50	256.99	50.61	1873.83	309.73	38.68	1887.90	314.18	82.83	1862.69	147.62	60.17	1839.21	153.13	92.74	1718.48	134.93	228.27	1749.40	129.17	257.40	1991.04	243.24	1389.88	0.00	0.00	0.00	2100.64	172.23	1747.55	2098.57	287.74	1764.16	1922.20	183.02	1758.71	1929.51	286.11	1767.36	-145.34	1275.06	71.83	403.88	1042.00	73.75	80.55
8.95000	2110.66	259.02	37.29	2064.36	256.93	50.52	1874.13	309.22	38.85	1887.98	313.89	83.13	1899.83	145.75	58.14	1875.81	151.53	90.09	1747.89	134.91	218.76	1777.13	128.39	249.62	2000.97	243.97	1390.75	0.00	0.00	0.00	2110.19	171.34	1747.88	2109.37	286.57	1765.05	1932.16	183.02	1759.21	1939.95	285.94	1768.28	-140.16	1273.37	73.29	404.06	1042.12	73.82	82.13
8.96000	2110.38	258.84	37.25	2064.29	256.78	50.46	1874.03	309.19	39.42	1888.09	313.51	83.46	1937.04	144.28	58.26	1912.92	149.73	87.16	1778.14	134.70	208.60	1805.85	128.37	240.79	2010.97	244.71	1391.43	0.00	0.00	0.00	2120.21	170.20	1748.18	2119.42	285.85	1765.91	1941.99	182.87	1759.53	1950.46	285.53	1769.12	-139.54	1273.97	73.32	403.95	1042.31	73.67	80.84
8.97000	2110.51	259.15	37.53	2064.63	256.65	50.54	1874.27	308.61	39.83	1887.94	313.44	83.97	1975.59	142.77	56.41	1950.17	148.21	83.84	1809.16	134.53	197.60	1834.82	128.11	231.17	2020.93	245.44	1391.90	0.00	0.00	0.00	2128.29	169.49	1748.59	2129.38	284.82	1766.77	1951.92	182.86	1759.69	1960.89	285.33	1769.69	-141.86	1274.74	72.64	404.23	1041.96	73.81	83.02
8.98000	2110.90	258.83	37.45	2064.86	256.36	50.50	1874.27	308.23	40.44	1887.96	313.13	84.40	2014.96	141.34	54.74	1988.32	146.97	80.96	1840.63	133.88	186.32	1865.14	128.42	220.86	2030.65	246.18	1392.21	0.00	0.00	0.00	2138.04	168.56	1748.78	2139.28	283.89	1767.44	1961.75	182.69	1759.67	1971.05	285.29	1770.05	-146.16	1275.26	71.57	404.13	1042.47	73.70	80.99
8.99000	2109.87	260.30	38.97	2065.87	256.01	50.91	1874.69	307.27	40.92	1888.02	312.70	84.88	2056.05	139.87	51.20	2026.51	146.04	78.01	1870.89	134.90	177.43	1895.78	128.25	210.12	2040.35	246.87	1392.29	0.00	0.00	0.00	2148.00	167.30	1748.80	2149.67	282.76	1768.02	1971.51	182.45	1759.43	1981.34	285.08	1770.22	-150.25	1271.54	72.26	404.38	1042.11	73.81	82.01
9.00000	2110.59	260.23	39.75	2065.99	255.77	50.98	1874.76	306.80	41.76	1888.10	312.29	85.37	2097.01	138.53	49.86	2065.50	145.21	75.43	1904.64	134.89	165.11	1927.22	128.13	198.99	2050.05	247.53	1392.14	0.00	0.00	0.00	2157.59	166.43	1748.86	2159.94	281.58	1768.47	1981.43	182.47	1759.03	1991.66	284.75	1770.26	-144.22	1272.69	73.07	404.55	1042.00	73.92	82.47
9.01000	2110.02	260.74	40.52	2067.04	255.43	51.52	1874.97	306.15	42.54	1888.18	311.95	85.93	2137.57	137.69	49.35	2104.61	144.49	73.00	1939.72	134.59	152.52	1958.77	127.25	187.80	2060.03	248.14	1391.82	0.00	0.00	0.00	2167.63	165.14	1748.56	2170.50	280.20	1768.79	1991.23	182.13	1758.45	2002.02	284.31	1770.09	-140.79	1271.91	73.59	404.17	1042.50	73.61	84.89
9.02000	2110.24	260.96	41.44	2067.36	255.55	51.81	1875.31	305.38	43.28	1888.10	311.83	86.56	2179.46	136.60	49.41	2144.65	143.82	71.22	1976.16	133.48	136.83	1992.27	128.02	175.78	2069.84	248.71	1391.35	0.00	0.00	0.00	2177.62	163.92	1748.22	2180.04	279.17	1769.10	2001.33	182.07	1757.75	2012.20	284.21	1769.69	-141.64	1271.95	73.42	403.91	1042.36	73.69	79.33
9.03000	2109.24	261.76	42.10	2067.63	255.91	51.95	1875.42	304.99	44.16	1888.42	311.33	87.01	2220.96	135.59	50.38	2184.81	142.95	70.15	2010.49	130.80	125.12	2026.26	128.86	164.05	2079.71	249.14	1390.72	0.00	0.00	0.00	2183.94	162.91	1749.79	2190.68	277.99	1769.00	2011.33	181.85	1756.84	2022.56	283.95	1769.14	-139.23	1271.89	73.94	404.13	1042.20	73.80	79.49
9.04000	2107.86	263.36	42.81	2067.61	256.39	51.92	1875.64	304.47	44.95	1888.56	311.00	87.55	2262.09	134.45	52.11	2225.39	141.83	69.96	2046.75	130.18	113.31	2059.52	127.91	153.39	2089.63	249.54	1389.93	0.00	0.00	0.00	2193.18	161.86	1749.57	2201.08	276.89	1768.70	2021.36	181.57	1755.77	2032.61	284.01	1768.37	-143.93	1274.70	72.15	404.17	1041.90	73.87	81.25
9.05000	2108.23	263.92	43.20	2053.00	277.66	63.09	1875.73	304.14	45.78	1888.67	310.83	88.16	2302.91	132.60	54.28	2265.00	140.38	70.03	2084.23	131.13	101.61	2093.78	127.88	142.94	2099.85	249.86	1388.97	0.00	0.00	0.00	2203.35	161.12	1748.74	2211.29	276.02	1768.31	2031.30	181.36	1754.55	2043.35	283.33	1767.62	-141.43	1273.06	73.11	403.57	1041.98	73.84	82.67
9.06000	2109.30	263.63	42.66	2066.46	257.92	50.99	1876.09	303.55	46.38	1889.06	310.45	88.64	2342.83	130.34	56.98	2305.12	138.46	71.34	2121.04	130.81	91.20	2126.96	125.95	133.93	2109.87	250.14	1387.86	0.00	0.00	0.00	2213.34	160.16	1747.84	2221.79	274.94	1767.64	2041.23	180.92	1753.22	2053.74	282.87	1766.63	-142.23	1272.55	72.97	403.61	1042.14	73.68	81.68
9.07000	2110.92	261.42	39.27	2066.67	257.93	50.62	1876.43	303.02	46.98	1889.21	310.35	89.31	2382.31	127.78	60.96	2343.36	136.27	72.91	2158.83	131.64	81.38	2161.81	125.95	124.74	2119.95	250.31	1386.61	0.00	0.00	0.00	2223.48	159.38	1746.69	2231.97	273.76	1766.99	2051.42	180.83	1751.83	2064.44	282.14	1765.57	-145.00	1273.58	72.40	404.10	1042.29	73.58	84.79
9.08000	2112.66	260.52	38.16	2067.26	257.99	50.81	1876.56	302.79	47.73	1889.31	310.37	90.01	2421.16	125.20	66.38	2382.07	134.01	76.22	2197.63	131.36	68.81	2197.51	125.62	113.79	2130.27	250.43	1385.24	0.00	0.00	0.00	2233.34	158.55	1745.49	2242.61	272.76	1766.04	2061.53	180.47	1750.32	2075.00	281.61	1764.33	-146.75	1274.71	71.72	404.58	1042.15	73.68	84.27
9.09000	2112.75	259.50	37.28	2067.22	258.07	50.76	1876.89	302.41	48.35	1889.49	310.31	90.74	2458.68	122.54	72.49	2420.19	131.83	81.07	2234.68	131.01	56.43	2231.17	125.39	103.80	2140.49	250.52	1383.77	0.00	0.00	0.00	2243.18	157.63	1744.17	2252.76	271.79	1764.97	2071.85	180.19	1748.69	2085.71	280.93	1762.99	-143.79	1273.52	72.96	403.69	1042.10	73.67	82.82
9.10000	2112.53	259.88	37.14	2067.21	258.23	50.62	1877.30	301.89	49.06	1889.77	310.23	91.49	2492.96	120.81	84.63	2456.15	129.95	86.97	2270.01	130.61	44.24	2262.84	125.26	94.72	2150.61	250.56	1382.19	0.00	0.00	0.00	2253.62	156.84	1742.71	2263.73	270.53	1763.81	2082.22	179.77	1746.88	2096.49	280.34	1761.51	-147.45	1274.41	71.91	404.08	1041.93	73.73	79.76
9.11000	2113.02	259.70	37.01	2067.52	258.27	50.67	1877.35	301.88	49.96	1890.25	309.88	92.19	2527.44	119.13	94.48	2491.16	128.48	94.63	2303.66	130.16	32.25	2292.58	125.23	86.52	2161.03	250.54	1380.49	0.00	0.00	0.00	2263.92	155.94	1741.12	2274.15	269.59	1762.52	2092.63	179.56	1745.01	2106.71	280.32	1759.78	-141.39	1272.51	73.37	404.03	1041.88	73.78	80.50
9.12000	2113.46	259.13	37.11	2069.03	257.44	47.28	1877.74	301.45	50.68	1890.62	309.77	93.07	2560.18	117.99	105.12	2523.76	127.52	103.17	2335.66	129.66	20.46	2320.44	125.29	79.17	2171.32	250.49	1378.71	0.00	0.00	0.00	2274.23	155.12	1739.48	2284.74	268.60	1761.11	2102.76	178.93	1742.98	2117.46	279.72	1758.06	-144.23	1274.10	72.45	403.95	1041.98	73.72	81.01
9.13000	2112.47	259.81	36.95	2069.42	257.83	47.61	1877.96	301.31	51.62	1890.87	309.96	94.10	2590.45	116.84	115.43	2554.58	126.89	112.54	2366.04	129.10	8.87	2346.50	125.44	72.63	2181.59	250.37	1376.82	0.00	0.00	0.00	2284.61	153.98	1737.80	2295.11	267.49	1759.83	2113.24	178.54	1740.89	2128.20	278.97	1756.21	-143.51	1273.46	72.97	404.65	1041.94	73.88	79.16
9.14000	2113.17	259.63	36.88	2069.63	257.70	47.34	1878.21	301.18	52.64	1891.50	309.63	94.94	2616.91	117.33	127.45	2585.86	126.74	123.51	2394.84	128.50	-2.51	2370.80	125.67	66.87	2192.33	250.18	1374.85	0.00	0.00	0.00	2292.74	153.23	1736.41	2305.63	266.55	1758.42	2123.68	178.01	1738.78	2138.80	278.42	1754.31	-144.81	1273.71	72.51	404.13	1042.13	73.80	82.97
9.15000	2113.38	259.65	36.68	2069.78	257.42	46.91	1878.46	301.24	53.73	1892.27	309.44	95.95	2646.23	117.91	140.47	2609.13	127.23	132.30	2422.09	127.86	-13.68	2393.41	125.97	61.86	2202.93	249.99	1372.81	0.00	0.00	0.00	2293.47	153.21	1736.13	2316.49	265.34	1756.99	2134.32	177.56	1736.57	2149.26	277.89	1752.29	-143.06	1272.42	73.13	404.10	1041.83	73.89	84.24
9.16000	2113.86	259.35	36.75	2069.85	257.97	47.01	1878.69	301.37	55.00	1892.91	309.62	97.17	2672.31	119.36	152.46	2633.73	128.58	141.93	2447.83	127.17	-24.63	2414.39	126.35	57.55	2213.44	249.78	1370.76	0.00	0.00	0.00	2292.64	153.34	1736.11	2322.69	264.13	1758.36	2144.94	176.91	1734.36	2160.02	277.21	1750.28	-146.57	1273.62	72.09	404.45	1041.82	73.91	83.19
9.17000	2113.73	259.67	36.64	2070.35	257.94	46.85	1878.94	301.63	56.44	1893.77	309.74	98.48	2692.89	122.21	162.28	2654.68	130.96	150.36	2472.08	126.45	-35.37	2433.79	126.80	53.93	2224.21	249.53	1368.71	0.00	0.00	0.00	2296.06	153.01	1735.54	2332.47	263.02	1757.62	2155.44	176.09	1732.16	2170.91	276.18	1748.32	-146.40	1275.37	71.51	404.39	1041.89	73.81	85.00
9.18000	2114.19	259.93	36.90	2070.67	257.78	46.53	1879.40	301.87	57.94	1894.69	310.18	100.04	2710.46	126.04	170.22	2672.60	134.44	157.01	2494.89	125.68	-45.89	2451.68	127.31	50.94	2234.81	249.29	1366.75	0.00	0.00	0.00	2309.59	151.64	1733.60	2343.09	261.91	1756.28	2166.00	175.27	1730.03	2182.11	274.85	1746.47	-146.92	1270.56	72.88	404.06	1042.02	73.74	82.47
9.19000	2113.57	260.04	36.53	2070.61	258.06	46.16	1880.02	302.14	59.56	1895.78	310.73	101.72	2725.43	130.98	175.84	2688.65	138.54	162.11	2516.28	124.89	-56.18	2468.11	127.88	48.56	2245.62	249.02	1364.88	0.00	0.00	0.00	2339.02	148.63	1729.46	2354.06	260.73	1754.99	2176.88	174.68	1728.03	2192.54	274.26	1744.57	-145.43	1272.40	72.68	404.96	1041.53	74.18	83.09
9.20000	2114.38	259.81	36.33	2071.16	257.80	45.64	1880.73	302.54	61.31	1897.11	311.28	103.45	2738.22	136.14	178.66	2708.24	142.92	168.33	2536.29	124.06	-66.24	2483.14	128.50	46.76	2256.45	248.69	1363.13	0.00	0.00	0.00	2358.69	146.61	1726.71	2364.85	259.51	1753.81	2187.43	173.45	1726.11	2203.30	273.43	1742.91	-145.11	1274.01	72.12	404.61	1041.77	73.89	82.31
9.21000	2113.86	260.00	36.06	2071.41	257.98	45.38	1881.56	303.05	63.19	1898.59	312.09	105.29	2748.10	141.47	177.74	2721.77	147.68	170.62	2554.96	123.20	-76.07	2496.83	129.17	45.49	2267.33	248.28	1361.61	0.00	0.00	0.00	2374.16	144.99	1724.55	2375.99	258.20	1752.71	2198.48	172.78	1724.46	2214.52	272.09	1741.40	-144.72	1274.61	72.31	404.09	1042.09	73.67	83.55
9.22000	2113.33	260.23	36.08	2071.24	258.13	44.75	1882.32	304.06	65.44	1900.33	313.01	107.30	2756.84	146.98	173.41	2730.50	152.65	169.43	2572.31	122.31	-85.67	2509.25	129.88	44.74	2278.47	247.82	1360.26	0.00	0.00	0.00	2387.86	143.44	1722.79	2387.13	256.89	1751.73	2198.48	172.78	1724.46	2224.92	271.70	1739.85	-142.03	1274.54	72.78	403.14	1042.43	73.35	83.36
9.23000	2114.48	259.90	35.96	2071.47	258.00	44.18	1883.45	304.86	67.87	1902.35	313.95	109.57	2761.21	153.03	164.94	2735.71	157.64	165.24	2588.38	121.40	-95.03	2520.44	130.64	44.45	2289.57	247.28	1359.10	0.00	0.00	0.00	2400.04	141.95	1721.42	2398.05	255.52	1750.86	2198.48	172.78	1724.46	2235.63	270.93	1738.45	-146.00	1274.05	72.04	403.22	1041.93	73.54	85.65
9.24000	2114.48	260.08	35.91	2071.35	258.33	43.76	1884.79	305.80	70.80	1904.57	315.17	112.30	2765.12	159.59	154.90	2738.64	162.47	158.50	2603.21	120.47	-104.14	2530.48	131.43	44.60	2300.99	246.68	1358.15	0.00	0.00	0.00	2410.94	140.52	1720.42	2408.54	254.12	1750.14	2198.48	172.78	1724.46	2246.60	269.79	1737.19	-145.28	1274.80	71.93	403.71	1041.91	73.71	82.36
9.25000	2114.53	259.20	36.05	2071.48	258.47	43.47	1886.32	306.83	74.19	1907.36	316.09	115.18	2769.65	165.81	146.34	2740.59	166.95	149.68	2616.83	119.51	-113.01	2539.41	132.25	45.15	2312.38	246.01	1357.35	0.00	0.00	0.00	2420.80	139.13	1719.77	2419.66	252.75	1749.46	2198.48	172.78	1724.46	2257.47	268.73	1736.23	-144.90	1273.26	72.47	403.55	1042.22	73.63	82.98
9.26000	2113.80	259.47	35.83	2071.25	258.47	42.93	1888.27	307.82	77.96	1910.58	317.05	118.51	2773.75	170.45	138.90	2742.81	170.91	139.26	2629.27	118.54	-121.64	2547.30	133.10	46.07	2323.83	245.25	1356.73	0.00	0.00	0.00	2429.85	137.78	1719.47	2430.57	251.26	1748.98	2198.48	172.78	1724.46	2267.90	268.05	1735.33	-144.15	1273.67	72.46	403.87	1041.68	73.88	83.52
9.27000	2114.08	260.16	35.47	2071.78	258.56	43.06	1890.38	309.46	82.37	1913.85	318.51	122.44	2781.40	173.49	130.51	2746.56	174.16	127.69	2640.56	117.55	-130.01	2554.21	133.97	47.32	2335.45	244.53	1356.44	0.00	0.00	0.00	2438.33	136.45	1719.49	2441.33	249.76	1748.79	2198.48	172.78	1724.46	2278.94	266.62	1734.80	-145.04	1274.35	72.16	403.94	1041.89	73.73	82.98
9.28000	2115.00	259.99	35.96	2071.73	258.66	42.96	1893.28	310.77	87.06	1917.96	319.66	126.63	2789.02	176.06	120.43	2750.68	178.36	115.44	2650.75	116.55	-138.12	2560.19	134.85	48.87	2347.46	243.87	1356.48	0.00	0.00	0.00	2446.49	135.13	1719.82	2452.46	248.22	1748.89	2198.48	172.78	1724.46	2290.17	265.00	1734.86	-144.65	1273.91	72.14	404.40	1042.21	73.77	84.35
9.29000	2113.49	260.28	38.33	2072.04	258.61	43.19	1896.79	312.19	92.52	1922.29	321.49	131.64	2794.29	177.59	110.51	2755.00	180.05	106.69	2659.86	115.54	-145.98	2565.31	135.75	50.69	2359.35	243.25	1356.94	0.00	0.00	0.00	2454.56	133.82	1720.44	2463.47	246.64	1749.25	2198.48	172.78	1724.46	2300.94	263.76	1735.19	-146.07	1273.83	72.08	404.80	1041.65	73.89	83.43
9.30000	2113.54	260.18	38.20	2072.17	258.69	43.54	1901.26	312.63	98.16	1927.56	322.95	136.99	2798.07	178.28	101.94	2758.49	180.53	99.39	2667.92	114.52	-153.57	2569.62	136.66	52.74	2371.27	242.59	1357.77	0.00	0.00	0.00	2462.79	132.51	1721.34	2474.62	245.08	1749.91	2198.48	172.78	1724.46	2312.24	261.98	1735.78	-146.14	1275.07	71.61	405.15	1041.76	74.06	82.15
9.31000	2113.65	260.07	38.11	2074.15	258.72	44.50	1906.05	313.67	104.57	1933.87	323.85	142.57	2800.99	178.10	94.48	2761.66	180.34	93.35	2674.98	113.49	-160.89	2573.19	137.56	54.99	2383.19	241.85	1358.90	0.00	0.00	0.00	2471.41	131.18	1722.49	2485.06	243.57	1750.94	2198.48	172.78	1724.46	2322.99	260.80	1736.52	-144.66	1275.18	72.00	404.58	1041.89	73.96	82.42
9.32000	2114.05	260.21	37.93	2072.18	259.04	43.71	1911.96	314.47	111.60	1940.77	325.30	148.90	2803.94	177.47	87.94	2764.09	179.94	87.66	2681.06	112.46	-167.95	2576.07	138.47	57.40	2394.94	241.10	1360.24	0.00	0.00	0.00	2480.67	129.83	1723.90	2495.99	242.04	1752.13	2198.48	172.78	1724.46	2333.65	259.66	1737.51	-142.42	1274.79	72.37	404.68	1041.91	73.86	83.99
9.33000	2113.56	259.83	37.86	2074.03	259.23	44.55	1919.13	314.46	118.93	1948.12	327.47	156.06	2805.88	177.33	81.23	2766.70	179.84	82.48	2686.20	111.43	-174.73	2578.32	139.37	59.94	2406.63	240.43	1361.75	0.00	0.00	0.00	2490.80	128.45	1725.53	2506.44	240.58	1753.69	2198.48	172.78	1724.46	2344.28	258.42	1738.61	-146.17	1274.83	71.64	404.84	1041.56	73.99	83.83
9.34000	2114.25	260.38	37.48	2075.01	259.03	46.40	1926.78	314.97	127.29	1957.31	329.03	163.40	2808.30	177.97	75.07	2769.16	180.34	77.59	2690.43	110.40	-181.24	2580.00	140.26	62.57	2418.11	239.80	1363.43	0.00	0.00	0.00	2502.05	127.02	1727.38	2516.83	239.13	1755.44	2198.48	172.78	1724.46	2344.28	258.42	1738.61	-145.31	1273.82	72.26	404.61	1041.75	73.86	84.47
9.35000	2114.87	260.33	37.74	2072.78	259.62	50.80	1936.01	314.60	136.03	1967.85	330.28	170.97	2810.11	179.05	69.16	2770.63	181.36	72.62	2693.78	109.38	-187.47	2581.18	141.13	65.26	2429.74	239.21	1365.17	0.00	0.00	0.00	2514.64	125.55	1729.42	2527.56	237.71	1757.28	2198.48	172.78	1724.46	2344.28	258.42	1738.61	-146.80	1274.41	71.92	404.39	1041.68	73.92	84.06
9.36000	2115.36	260.16	37.76	2074.57	259.36	51.58	1945.59	314.90	145.81	1979.39	331.61	178.96	2811.41	180.28	63.93	2772.14	182.54	68.47	2696.30	108.36	-193.41	2581.90	141.98	67.98	2441.43	238.71	1366.86	0.00	0.00	0.00	2524.95	124.24	1731.28	2537.85	236.44	1759.27	2198.48	172.78	1724.46	2344.28	258.42	1738.61	-146.89	1274.63	71.65	404.89	1041.54	74.07	82.29
9.37000	2116.77	260.64	37.43	2077.14	258.99	52.96	1956.38	315.03	156.63	1992.72	332.05	187.10	2812.52	181.04	59.78	2773.38	183.39	65.36	2698.01	107.34	-199.07	2582.23	142.81	70.70	2453.31	238.31	1368.43	0.00	0.00	0.00	2535.92	123.02	1732.84	2547.81	235.25	1761.35	2198.48	172.78	1724.46	2344.28	258.42	1738.61	-148.98	1274.44	71.32	404.35	1041.82	73.78	82.58
9.38000	2118.23	262.67	39.19	2081.18	258.65	55.23	1967.83	316.16	168.69	2006.63	333.04	196.35	2813.09	181.17	57.08	2774.30	183.55	63.65	2698.95	106.34	-204.43	2582.23	143.61	73.36	2465.13	237.99	1369.84	0.00	0.00	0.00	2546.99	121.93	1734.42	2557.93	234.13	1763.33	2198.48	172.78	1724.46	2344.28	258.42	1738.61	-146.28	1274.96	71.59	403.99	1042.24	73.57	83.37
9.39000	2121.12	262.50	38.20	2087.03	258.32	58.51	1981.46	316.18	180.69	2021.62	333.68	205.74	2813.67	181.22	55.30	2774.67	183.56	62.31	2699.14	105.35	-209.51	2581.95	144.37	75.96	2476.61	237.82	1371.07	0.00	0.00	0.00	2557.53	120.92	1736.23	2568.15	233.03	1765.36	2198.48	172.78	1724.46	2344.28	258.42	1738.61	-147.52	1274.25	71.87	404.41	1042.17	73.71	85.23
9.40000	2125.41	262.55	37.51	2093.18	258.23	62.22	1995.53	317.85	193.73	2037.89	334.36	215.49	2814.05	181.26	54.07	2774.81	183.60	61.31	2698.63	104.38	-214.28	2581.46	145.09	78.44	2488.01	237.83	1372.23	0.00	0.00	0.00	2568.84	119.75	1738.10	2577.96	232.17	1767.54	2198.48	172.78	1724.46	2344.28	258.42	1738.61	-144.92	1273.39	72.48	405.06	1041.70	74.09	83.38
9.41000	2129.37	262.94	36.35	2101.53	258.77	65.88	2012.51	318.65	206.03	2055.38	335.23	224.81	2814.08	181.24	53.00	2775.00	183.54	60.66	2697.45	103.43	-218.76	2580.82	145.77	80.78	2499.27	238.03	1373.35	0.00	0.00	0.00	2573.97	119.18	1739.05	2588.15	231.33	1769.59	2198.48	172.78	1724.46	2344.28	258.42	1738.61	-144.18	1274.66	72.34	404.93	1041.64	74.09	82.90
9.42000	2134.84	263.76	35.48	2111.36	259.81	68.48	2030.85	320.83	218.12	2074.92	335.30	233.30	2814.39	181.16	52.36	2775.31	183.46	60.27	2695.63	102.49	-222.93	2580.08	146.40	82.93	2510.36	238.36	1374.51	0.00	0.00	0.00	2577.93	118.91	1739.81	2598.21	230.61	1771.64	2198.48	172.78	1724.46	2344.28	258.42	1738.61	-145.75	1273.57	72.05	404.48	1041.74	73.91	83.57
9.43000	2141.06	265.14	34.53	2122.39	261.62	70.78	2051.30	321.79	228.81	2095.26	335.97	241.07	2814.49	181.19	51.79	2775.33	183.37	59.83	2693.21	101.58	-226.79	2579.31	146.98	84.88	2521.37	238.77	1375.70	0.00	0.00	0.00	2585.71	118.68	1741.15	2608.40	230.04	1773.61	2198.48	172.78	1724.46	2344.28	258.42	1738.61	-145.98	1273.20	72.45	404.78	1041.80	73.98	83.67
9.44000	2148.80	266.97	34.31	2133.48	264.06	73.14	2071.92	323.11	238.15	2116.26	336.79	248.02	2814.49	181.13	51.21	2775.40	183.31	59.50	2690.22	100.69	-230.34	2578.55	147.50	86.57	2532.35	239.08	1376.97	0.00	0.00	0.00	2602.32	118.22	1743.82	2618.44	229.63	1775.50	2198.48	172.78	1724.46	2344.28	258.42	1738.61	-146.53	1274.47	71.73	404.01	1041.76	73.81	83.72
9.45000	2160.79	269.97	38.07	2147.56	266.44	77.75	2093.40	322.88	245.94	2138.65	336.19	253.64	2814.74	181.09	50.98	2775.39	183.25	59.20	2686.69	99.83	-233.58	2577.88	147.96	87.99	2543.17	239.41	1378.20	0.00	0.00	0.00	2619.83	117.53	1746.68	2628.48	229.43	1777.31	2198.48	172.78	1724.46	2344.28	258.42	1738.61	-145.72	1274.67	72.12	405.00	1041.65	74.03	80.74
9.46000	2178.44	273.51	43.80	2164.48	269.29	83.30	2114.80	322.18	252.37	2160.38	336.38	259.06	2814.82	181.06	50.66	2775.68	183.17	59.09	2682.65	99.00	-236.49	2577.35	148.35	89.09	2553.87	239.85	1379.38	0.00	0.00	0.00	2630.15	117.54	1748.13	2638.63	229.43	1779.00	2198.48	172.78	1724.46	2344.28	258.42	1738.61	-146.06	1275.25	71.81	403.94	1042.40	73.66	80.29
9.47000	2199.38	277.35	48.13	2185.88	272.59	87.78	2135.83	322.07	257.68	2181.51	336.79	264.30	2814.92	181.09	50.33	2775.76	183.18	58.91	2678.15	98.20	-239.09	2577.02	148.67	89.83	2564.36	240.40	1380.52	0.00	0.00	0.00	2640.51	117.79	1749.54	2648.67	229.63	1780.52	2198.48	172.78	1724.46	2344.28	258.42	1738.61	-146.57	1274.28	72.07	404.71	1042.31	73.81	77.35
9.48000	2224.28	281.43	51.76	2211.08	275.92	91.42	2157.83	321.92	261.40	2203.28	336.75	268.77	2815.01	181.14	50.12	2775.80	183.14	58.72	2673.21	97.44	-241.36	2576.95	148.92	90.20	2574.47	240.94	1381.64	0.00	0.00	0.00	2650.78	118.26	1750.94	2658.78	230.05	1781.96	2198.48	172.78	1724.46	2344.28	258.42	1738.61	-147.51	1273.11	72.11	404.50	1042.17	73.80	80.62
9.49000	2252.03	284.92	54.58	2240.49	278.76	95.29	2180.33	322.10	263.33	2225.66	336.78	272.05	2815.24	181.12	49.98	2775.99	183.11	58.70	2667.87	96.71	-243.31	2573.73	149.61	88.46	2584.21	241.49	1382.82	0.00	0.00	0.00	2661.01	118.94	1752.27	2668.64	230.81	1783.35	2198.48	172.78	1724.46	2344.28	258.42	1738.61	-146.98	1273.95	72.00	404.61	1041.99	73.84	80.97
9.50000	2282.25	287.83	57.21	2270.81	281.07	98.12	2203.23	322.79	263.65	2248.21	337.19	273.99	2815.00	181.11	49.62	2776.00	183.10	58.54	2662.16	96.03	-244.92	2574.94	149.96	89.03	2593.90	242.01	1384.04	0.00	0.00	0.00	2671.08	119.87	1753.67	2678.52	231.71	1784.61	2198.48	172.78	1724.46	2344.28	258.42	1738.61	-148.06	1275.36	71.62	404.16	1041.86	73.75	82.38
9.51000	2313.21	290.54	58.46	2300.80	283.38	99.26	2227.19	323.26	262.28	2271.79	337.26	274.28	2815.23	181.12	49.61	2776.05	183.08	58.46	2656.11	95.38	-246.20	2576.01	149.68	90.01	2603.39	242.57	1385.27	0.00	0.00	0.00	2681.34	121.07	1755.02	2688.44	232.93	1785.80	2198.48	172.78	1724.46	2344.28	258.42	1738.61	-144.23	1274.16	72.68	405.13	1041.62	74.10	81.83
9.52000	2345.45	293.18	58.91	2333.53	285.45	100.67	2250.70	324.81	259.71	2295.37	338.25	273.41	2815.39	181.09	49.53	2776.19	183.01	58.44	2649.77	94.78	-247.13	2578.48	149.32	91.51	2612.64	243.10	1386.54	0.00	0.00	0.00	2691.56	122.49	1756.43	2698.39	234.44	1786.91	2198.48	172.78	1724.46	2344.28	258.42	1738.61	-145.67	1273.50	72.55	404.78	1042.06	73.87	83.68
9.53000	2376.90	295.57	57.69	2362.55	287.57	98.26	2275.25	325.46	255.47	2295.37	338.25	273.41	2815.25	181.11	49.33	2776.23	183.00	58.32	2643.15	94.22	-247.73	2577.98	149.65	91.40	2621.64	243.58	1387.83	0.00	0.00	0.00	2701.68	124.06	1757.90	2708.15	236.16	1787.91	2198.48	172.78	1724.46	2344.28	258.42	1738.61	-148.34	1273.36	72.11	404.43	1042.13	73.71	82.75
9.54000	2414.38	297.39	58.49	2394.34	289.62	96.38	2300.74	326.04	250.00	2295.37	338.25	273.41	2815.30	181.08	49.24	2776.27	182.97	58.26	2636.31	93.72	-247.98	2579.07	149.83	91.82	2630.57	243.97	1389.11	0.00	0.00	0.00	2712.47	125.62	1759.46	2717.99	238.09	1788.88	2198.48	172.78	1724.46	2344.28	258.42	1738.61	-148.82	1274.54	71.58	404.89	1041.66	74.01	82.49
9.55000	2450.34	299.48	58.73	2430.82	291.27	95.87	2300.74	326.04	250.00	2295.37	338.25	273.41	2815.30	181.09	49.12	2776.43	182.93	58.24	2629.26	93.26	-247.88	2576.88	150.08	90.58	2639.45	244.27	1390.30	0.00	0.00	0.00	2719.05	126.67	1760.51	2727.55	240.20	1789.87	2198.48	172.78	1724.46	2344.28	258.42	1738.61	-147.77	1273.84	72.14	405.32	1041.79	74.05	80.94
9.56000	2485.52	301.56	57.57	2466.19	292.94	94.46	2300.74	326.04	250.00	2295.37	338.25	273.41	2815.27	181.06	49.06	2776.46	182.85	58.15	2622.05	92.86	-247.43	2577.61	150.36	91.40	2648.31	244.51	1391.35	0.00	0.00	0.00	2723.50	127.55	1761.31	2737.11	242.44	1790.77	2198.48	172.78	1724.46	2344.28	258.42	1738.61	-151.44	1271.08	72.44	404.44	1042.02	73.79	79.83
9.57000	2522.38	303.22	56.70	2501.04	294.55	92.37	2300.74	326.04	250.00	2295.37	338.25	273.41	2815.10	181.02	48.82	2776.56	182.79	58.10	2614.71	92.52	-246.62	2579.37	150.48	92.68	2657.03	244.72	1392.25	0.00	0.00	0.00	2727.86	128.64	1762.13	2746.51	244.76	1791.66	2198.48	172.78	1724.46	2344.28	258.42	1738.61	-148.22	1273.62	72.55	404.25	1042.18	73.69	85.85
9.58000	2561.36	304.42	56.67	2536.89	295.93	90.31	2300.74	326.04	250.00	2295.37	338.25	273.41	2815.25	180.95	48.83	2776.81	182.72	58.15	2607.27	92.23	-245.45	2579.44	150.39	93.10	2665.79	244.94	1392.93	0.00	0.00	0.00	2734.18	130.30	1763.23	2756.09	247.21	1792.46	2198.48	172.78	1724.46	2344.28	258.42	1738.61	-147.49	1275.03	71.91	404.19	1042.19	73.61	86.47
9.59000	2600.32	305.64	56.60	2573.67	297.05	88.39	2300.74	326.04	250.00	2295.37	338.25	273.41	2815.22	180.90	48.68	2776.85	182.65	58.05	2599.76	92.00	-243.92	2576.42	150.64	91.31	2674.32	245.21	1393.45	0.00	0.00	0.00	2744.51	132.88	1764.88	2765.47	249.70	1793.26	2198.48	172.78	1724.46	2344.28	258.42	1738.61	-149.68	1276.16	71.10	405.07	1041.97	73.99	88.52
9.60000	2639.73	307.02	56.70	2611.41	298.43	86.90	2300.74	326.04	250.00	2295.37	338.25	273.41	2815.53	180.85	48.79	2776.91	182.57	58.02	2592.22	91.84	-242.02	2577.74	150.89	92.48	2683.08	245.59	1393.75	0.00	0.00	0.00	2760.91	136.76	1767.33	2774.80	252.26	1793.93	2198.48	172.78	1724.46	2344.28	258.42	1738.61	-140.76	1273.71	73.32	405.05	1041.79	74.04	86.10
9.61000	2679.63	308.57	57.07	2649.18	300.16	85.20	2300.74	326.04	250.00	2295.37	338.25	273.41	2815.63	180.79	48.71	2776.64	182.49	57.80	2584.69	91.74	-239.75	2578.97	151.07	93.65	2692.06	245.99	1393.89	0.00	0.00	0.00	2781.15	141.30	1770.44	2784.15	254.80	1794.51	2198.48	172.78	1724.46	2344.28	258.42	1738.61	-142.40	1273.14	73.19	405.65	1041.64	74.14	85.99
9.62000	2719.87	310.06	57.64	2686.36	301.91	83.06	2300.74	326.04	250.00	2295.37	338.25	273.41	2815.74	180.75	48.73	2776.47	182.41	57.68	2577.19	91.71	-237.11	2579.09	151.56	93.95	2701.42	246.31	1393.93	0.00	0.00	0.00	2791.11	143.71	1771.78	2793.41	257.38	1794.99	2198.48	172.78	1724.46	2344.28	258.42	1738.61	-145.71	1273.46	72.78	405.01	1042.06	74.00	86.22
9.63000	2759.61	311.89	58.04	2724.53	303.72	81.45	2300.74	326.04	250.00	2295.37	338.25	273.41	2815.72	180.66	48.69	2776.40	182.31	57.58	2569.76	91.75	-234.10	2579.11	151.58	93.93	2710.96	246.52	1393.88	0.00	0.00	0.00	2800.93	146.14	1772.98	2802.90	260.02	1795.24	2198.48	172.78	1724.46	2344.28	258.42	1738.61	-146.19	1273.32	72.64	405.13	1041.96	74.05	85.76
9.64000	2799.75	314.00	58.93	2763.42	305.81	80.21	2300.74	326.04	250.00	2295.37	338.25	273.41	2815.55	180.59	48.59	2776.33	182.25	57.55	2562.44	91.86	-230.70	2577.36	151.75	93.00	2720.55	246.71	1393.71	0.00	0.00	0.00	2810.94	148.57	1774.00	2812.27	262.69	1795.39	2198.48	172.78	1724.46	2344.28	258.42	1738.61	-147.74	1275.07	71.83	404.66	1042.06	73.86	84.44
9.65000	2839.05	316.78	59.42	2801.68	308.54	78.77	2300.74	326.04	250.00	2295.37	338.25	273.41	2815.45	180.51	48.54	2775.99	182.20	57.34	2555.25	92.05	-226.92	2577.70	151.83	93.06	2730.12	246.90	1393.33	0.00	0.00	0.00	2820.67	151.10	1774.86	2821.57	265.37	1795.40	2198.48	172.78	1724.46	2344.28	258.42	1738.61	-147.01	1276.24	71.72	404.63	1042.04	73.88	82.32
9.66000	2878.55	320.19	60.55	2840.10	311.69	77.71	2300.74	326.04	250.00	2295.37	338.25	273.41	2815.39	180.41	48.45	2776.07	182.17	57.42	2548.23	92.32	-222.75	2576.01	152.03	91.89	2739.62	247.19	1392.78	0.00	0.00	0.00	2830.23	153.65	1775.69	2831.30	267.96	1795.16	2198.48	172.78	1724.46	2344.28	258.42	1738.61	-146.99	1275.76	71.75	404.37	1041.99	73.77	83.56
9.67000	2917.21	324.10	61.99	2877.77	315.56	76.55	2300.74	326.04	250.00	2295.37	338.25	273.41	2815.60	180.32	48.57	2776.32	182.13	57.58	2541.42	92.66	-218.19	2575.51	152.26	91.68	2749.18	247.53	1392.08	0.00	0.00	0.00	2839.74	156.19	1776.38	2840.66	270.62	1794.89	2198.48	172.78	1724.46	2344.28	258.42	1738.61	-142.32	1272.27	73.75	404.43	1042.01	73.74	83.30
9.68000	2955.67	328.66	63.92	2915.54	319.66	76.28	2300.74	326.04	250.00	2295.37	338.25	273.41	2815.63	180.28	48.61	2776.47	182.15	57.67	2534.85	93.09	-213.23	2577.12	152.31	93.34	2758.71	247.95	1391.29	0.00	0.00	0.00	2849.41	158.75	1776.78	2850.06	273.28	1794.42	2198.48	172.78	1724.46	2344.28	258.42	1738.61	-143.23	1273.97	73.03	404.48	1042.03	73.79	84.84
9.69000	2994.25	333.27	66.61	2953.81	324.04	77.20	2300.74	326.04	250.00	2295.37	338.25	273.41	2815.90	180.28	48.85	2776.78	182.16	57.77	2528.55	93.60	-207.88	2577.52	152.55	94.06	2768.24	248.47	1390.43	0.00	0.00	0.00	2859.57	161.27	1776.76	2859.68	275.85	1793.76	2198.48	172.78	1724.46	2344.28	258.42	1738.61	-143.83	1274.55	72.59	405.02	1041.75	73.94	82.96
9.70000	3032.43	337.82	70.30	2991.04	328.38	78.13	2300.74	326.04	250.00	2295.37	338.25	273.41	2816.11	180.28	48.87	2776.68	182.18	57.56	2522.56	94.20	-202.13	2581.75	152.34	96.64	2777.71	249.09	1389.44	0.00	0.00	0.00	2870.00	163.93	1777.06	2869.34	278.42	1792.94	2198.48	172.78	1724.46	2344.28	258.42	1738.61	-143.34	1274.02	73.07	404.90	1041.72	73.91	80.81
9.71000	3069.23	342.67	74.02	3028.66	332.80	80.51	2300.74	326.04	250.00	2295.37	338.25	273.41	2816.04	180.31	48.55	2776.32	182.22	57.24	2516.91	94.89	-195.97	2580.34	152.54	95.77	2787.23	249.81	1388.34	0.00	0.00	0.00	2877.54	165.78	1777.12	2878.91	280.98	1792.01	2198.48	172.78	1724.46	2344.28	258.42	1738.61	-143.86	1273.49	73.15	405.54	1041.62	74.17	81.74
9.72000	3106.86	346.88	80.01	3064.83	337.15	83.19	2300.74	326.04	250.00	2295.37	338.25	273.41	2815.90	180.31	48.26	2775.94	182.22	56.94	2511.63	95.67	-189.40	2581.42	153.03	96.54	2796.76	250.64	1387.10	0.00	0.00	0.00	2883.44	167.15	1776.88	2888.55	283.56	1790.83	2198.48	172.78	1724.46	2344.28	258.42	1738.61	-146.03	1274.34	72.32	405.48	1041.82	74.06	85.33
9.73000	3143.11	350.88	86.61	3100.07	341.39	86.84	2300.74	326.04	250.00	2295.37	338.25	273.41	2815.15	180.38	47.76	2775.78	182.18	56.85	2506.76	96.54	-182.43	2578.48	152.95	95.52	2806.25	251.60	1385.75	0.00	0.00	0.00	2888.96	168.37	1776.29	2898.00	286.17	1789.60	2198.48	172.78	1724.46	2344.28	258.42	1738.61	-147.49	1270.84	73.08	405.18	1041.81	74.10	82.27
9.74000	3177.19	354.95	93.34	3135.42	345.31	92.63	2300.74	326.04	250.00	2295.37	338.25	273.41	2815.11	180.34	47.76	2775.99	182.14	56.95	2502.33	97.51	-175.03	2579.91	153.00	96.58	2815.69	252.60	1384.28	0.00	0.00	0.00	2895.34	169.76	1775.31	2907.72	288.67	1788.12	2198.48	172.78	1724.46	2344.28	258.42	1738.61	-145.78	1273.65	72.64	405.09	1042.07	74.00	85.84
9.75000	3177.19	354.95	93.34	3135.42	345.31	92.63	2300.74	326.04	250.00	2295.37	338.25	273.41	2815.15	180.36	47.84	2776.01	182.10	56.96	2498.37	98.58	-167.22	2581.64	153.43	97.98	2825.11	253.67	1382.66	0.00	0.00	0.00	2903.82	171.64	1773.89	2917.58	291.23	1786.52	2198.48	172.78	1724.46	2344.28	258.42	1738.61	-143.60	1273.69	72.99	404.49	1041.91	73.90	84.06
9.76000	3177.19	354.95	93.34	3135.42	345.31	92.63	2300.74	326.04	250.00	2295.37	338.25	273.41	2815.36	180.38	47.92	2776.13	182.07	56.96	2494.93	99.75	-158.99	2576.28	153.80	95.13	2834.33	254.86	1380.92	0.00	0.00	0.00	2915.65	174.36	1771.98	2927.38	293.78	1784.79	2198.48	172.78	1724.46	2344.28	258.42	1738.61	-142.23	1273.80	73.16	404.06	1042.00	73.80	82.90
9.77000	3177.19	354.95	93.34	3135.42	345.31	92.63	2300.74	326.04	250.00	2295.37	338.25	273.41	2815.78	180.37	48.13	2776.13	182.07	56.94	2492.02	101.03	-150.33	2575.57	153.98	95.19	2843.59	256.11	1379.05	0.00	0.00	0.00	2932.08	178.22	1769.54	2937.01	296.33	1782.94	2198.48	172.78	1724.46	2344.28	258.42	1738.61	-146.87	1270.87	73.57	404.46	1041.66	74.02	81.17
9.78000	3177.19	354.95	93.34	3135.42	345.31	92.63	2300.74	326.04	250.00	2295.37	338.25	273.41	2815.80	180.35	48.08	2776.30	182.07	56.99	2489.70	102.41	-141.25	2577.19	154.79	96.22	2852.99	257.39	1377.08	0.00	0.00	0.00	2955.04	183.72	1766.67	2946.61	298.83	1781.03	2198.48	172.78	1724.46	2344.28	258.42	1738.61	-147.01	1274.55	72.07	403.75	1042.13	73.67	82.67
9.79000	3177.19	354.95	93.34	3135.42	345.31	92.63	2300.74	326.04	250.00	2295.37	338.25	273.41	2815.65	180.35	47.91	2776.28	182.11	56.87	2487.98	103.89	-131.73	2577.66	155.37	97.00	2862.33	258.74	1375.08	0.00	0.00	0.00	2965.27	186.12	1764.93	2956.25	301.28	1779.10	2198.48	172.78	1724.46	2344.28	258.42	1738.61	-144.71	1273.78	72.77	405.26	1041.80	72.99	80.02
9.80000	3177.19	354.95	93.34	3135.42	345.31	92.63	2300.74	326.04	250.00	2295.37	338.25	273.41	2815.98	180.37	48.01	2776.53	182.16	56.93	2486.90	105.49	-121.77	2575.33	155.45	96.32	2871.63	260.10	1373.13	0.00	0.00	0.00	2975.50	188.51	1763.20	2966.16	303.72	1777.12	2198.48	172.78	1724.46	2344.28	258.42	1738.61	-146.72	1274.18	72.33	405.87	1041.16	72.94	80.92
9.81000	3177.19	354.95	93.34	3135.42	345.31	92.63	2300.74	326.04	250.00	2295.37	338.25	273.41	2815.90	180.39	47.85	2776.59	182.21	56.84	2486.51	107.21	-111.38	2576.78	155.90	98.54	2880.86	261.49	1371.28	0.00	0.00	0.00	2985.58	190.89	1761.54	2976.19	306.10	1775.24	2198.48	172.78	1724.46	2344.28	258.42	1738.61	-144.69	1272.07	73.35	405.88	1041.83	72.83	81.79
9.82000	3177.19	354.95	93.34	3135.42	345.31	92.63	2300.74	326.04	250.00	2295.37	338.25	273.41	2815.88	180.39	47.75	2776.63	182.18	56.76	2486.82	109.03	-100.54	2581.10	156.36	102.23	2890.24	262.94	1369.54	0.00	0.00	0.00	2995.56	193.26	1759.92	2986.29	308.40	1773.43	2198.48	172.78	1724.46	2344.28	258.42	1738.61	-142.87	1272.74	73.46	405.88	1041.81	72.77	79.67
9.83000	3177.19	354.95	93.34	3135.42	345.31	92.63	2300.74	326.04	250.00	2295.37	338.25	273.41	2815.81	180.42	47.62	2776.89	182.17	56.84	2487.88	110.98	-89.26	2582.65	156.85	104.14	2899.87	264.42	1367.94	0.00	0.00	0.00	3005.41	195.60	1758.39	2996.29	310.67	1771.76	2198.48	172.78	1724.46	2344.28	258.42	1738.61	-145.58	1274.16	72.38	405.86	1041.67	72.85	80.13
9.84000	3177.19	354.95	93.34	3135.42	345.31	92.63	2300.74	326.04	250.00	2295.37	338.25	273.41	2815.86	180.45	47.58	2777.03	182.15	56.82	2489.72	113.05	-77.53	2582.14	156.67	105.50	2909.30	266.01	1366.53	0.00	0.00	0.00	3015.17	197.87	1757.04	3006.31	312.96	1770.23	2198.48	172.78	1724.46	2344.28	258.42	1738.61	-145.09	1275.25	72.43	405.86	1041.61	72.86	80.75
9.85000	3177.19	354.95	93.34	3135.42	345.31	92.63	2300.74	326.04	250.00	2295.37	338.25	273.41	2815.85	180.40	47.50	2777.01	182.09	56.77	2492.37	115.23	-65.34	2585.73	156.10	109.37	2918.93	267.73	1365.27	0.00	0.00	0.00	3025.12	200.15	1755.75	3016.46	315.31	1768.78	2198.48	172.78	1724.46	2344.28	258.42	1738.61	-143.20	1274.16	72.97	405.85	1041.50	72.88	80.49
9.86000	3177.19	354.95	93.34	3135.42	345.31	92.63	2300.74	326.04	250.00	2295.37	338.25	273.41	2815.67	180.43	47.38	2776.99	182.04	56.64	2495.87	117.55	-52.70	2586.53	155.37	111.21	2928.55	269.57	1364.21	0.00	0.00	0.00	3034.81	202.48	1754.61	3026.37	317.58	1767.57	2198.48	172.78	1724.46	2344.28	258.42	1738.61	-144.11	1275.56	72.57	405.85	1041.51	72.86	84.53
9.87000	3177.19	354.95	93.34	3135.42	345.31	92.63	2300.74	326.04	250.00	2295.37	338.25	273.41	2816.12	180.36	47.64	2777.05	181.97	56.65	2500.24	119.99	-39.60	2589.51	154.89	115.01	2938.48	271.46	1363.30	0.00	0.00	0.00	3044.39	204.80	1753.63	3036.25	319.82	1766.44	2198.48	172.78	1724.46	2344.28	258.42	1738.61	-143.84	1273.57	73.06	405.87	1041.78	72.79	79.75
9.88000	3177.19	354.95	93.34	3135.42	345.31	92.63	2300.74	326.04	250.00	2295.37	338.25	273.41	2816.05	180.33	47.54	2777.20	181.87	56.63	2505.53	122.56	-26.03	2591.61	154.49	118.42	2948.68	273.47	1362.56	0.00	0.00	0.00	3053.78	207.06	1752.81	3045.88	322.20	1765.51	2198.48	172.78	1724.46	2344.28	258.42	1738.61	-143.47	1273.84	72.78	405.86	1041.86	72.82	78.39
9.89000	3177.19	354.95	93.34	3135.42	345.31	92.63	2300.74	326.04	250.00	2295.37	338.25	273.41	2816.13	180.30	47.55	2777.22	181.76	56.50	2511.77	125.26	-12.00	2592.96	153.81	121.67	2959.17	275.56	1361.95	0.00	0.00	0.00	3063.41	209.27	1752.15	3055.44	324.58	1764.80	2198.48	172.78	1724.46	2344.28	258.42	1738.61	-142.44	1276.54	72.25	405.87	1041.95	72.77	82.23
9.90000	3177.19	354.95	93.34	3135.42	345.31	92.63	2300.74	326.04	250.00	2295.37	338.25	273.41	2815.96	180.30	47.34	2777.32	181.68	56.39	2518.98	128.10	2.50	2594.56	153.13	124.97	2969.68	277.85	1361.56	0.00	0.00	0.00	3072.66	211.59	1751.87	3064.96	326.94	1764.43	2198.48	172.78	1724.46	2344.28	258.42	1738.61	-141.91	1278.13	71.68	405.84	1042.21	72.72	80.40
9.91000	3177.19	354.95	93.34	3135.42	345.31	92.63	2300.74	326.04	250.00	2295.37	338.25	273.41	2816.18	180.18	47.37	2777.50	181.61	56.27	2527.22	131.08	17.48	2597.07	152.37	129.12	2980.21	280.36	1361.47	0.00	0.00	0.00	3081.77	213.98	1752.05	3074.25	329.34	1764.56	2198.48	172.78	1724.46	2344.28	258.42	1738.61	-141.76	1276.97	71.74	405.88	1041.96	72.77	79.98
9.92000	3177.19	354.95	93.34	3135.42	345.31	92.63	2300.74	326.04	250.00	2295.37	338.25	273.41	2816.18	180.20	47.27	2777.56	181.58	56.08	2536.50	134.19	32.93	2602.46	151.90	134.79	2990.60	282.98	1361.78	0.00	0.00	0.00	3090.91	216.37	1752.62	3083.57	331.77	1765.16	2198.48	172.78	1724.46	2344.28	258.42	1738.61	-141.95	1278.24	71.56	405.87	1041.82	72.76	78.95
9.93000	3177.19	354.95	93.34	3135.42	345.31	92.63	2300.74	326.04	250.00	2295.37	338.25	273.41	2816.21	180.16	47.21	2777.56	181.63	56.16	2546.86	137.45	48.87	2604.06	151.12	139.20	3000.92	285.70	1362.42	0.00	0.00	0.00	3099.75	218.72	1753.57	3092.79	334.25	1766.03	2198.48	172.78	1724.46	2344.28	258.42	1738.61	-141.65	1277.66	71.69	405.95	1041.81	72.81	80.54
9.94000	3177.19	354.95	93.34	3135.42	345.31	92.63	2300.74	326.04	250.00	2295.37	338.25	273.41	2816.11	180.15	47.09	2777.61	181.77	56.42	2558.34	140.85	65.29	2608.73	150.69	145.39	3011.33	288.46	1363.35	0.00	0.00	0.00	3108.64	221.13	1754.89	3101.69	336.83	1767.37	2198.48	172.78	1724.46	2344.28	258.42	1738.61	-141.51	1275.73	72.42	405.87	1041.84	72.71	81.09
9.95000	3177.19	354.95	93.34	3135.42	345.31	92.63	2300.74	326.04	250.00	2295.37	338.25	273.41	2816.12	180.07	47.04	2777.75	181.99	56.99	2570.97	144.39	82.19	2613.61	150.30	151.72	3021.44	291.21	1364.45	0.00	0.00	0.00	3108.64	221.13	1754.89	3110.95	339.45	1768.92	2198.48	172.78	1724.46	2344.28	258.42	1738.61	-141.34	1273.98	73.28	405.89	1041.94	72.77	77.78
9.96000	3177.19	354.95	93.34	3135.42	345.31	92.63	2300.74	326.04	250.00	2295.37	338.25	273.41	2816.06	180.06	46.94	2778.15	182.07	57.71	2584.78	148.09	99.59	2620.01	150.56	159.09	3031.09	293.89	1365.67	0.00	0.00	0.00	3108.64	221.13	1754.89	3119.90	342.22	1770.63	2198.48	172.78	1724.46	2344.28	258.42	1738.61	-141.68	1275.64	72.20	405.85	1041.79	72.91	79.68
9.97000	3177.19	354.95	93.34	3135.42	345.31	92.63	2300.74	326.04	250.00	2295.37	338.25	273.41	2815.75	180.06	46.75	2778.93	182.09	58.50	2599.80	151.94	117.48	2626.83	151.38	166.37	3040.91	296.42	1367.07	0.00	0.00	0.00	3108.64	221.13	1754.89	3128.83	345.11	1772.44	2198.48	172.78	1724.46	2344.28	258.42	1738.61	-141.82	1276.80	71.77	405.87	1041.76	72.78	80.04
9.98000	3177.19	354.95	93.34	3135.42	345.31	92.63	2300.74	326.04	250.00	2295.37	338.25	273.41	2815.80	180.11	46.77	2779.32	182.35	58.83	2616.08	155.93	135.86	2626.83	151.38	166.37	3051.24	298.91	1368.65	0.00	0.00	0.00	3108.64	221.13	1754.89	3137.35	348.18	1774.34	2198.48	172.78	1724.46	2344.28	258.42	1738.61	-141.85	1276.08	72.03	405.89	1041.58	72.87	77.14
9.99000	3177.19	354.95	93.34	3135.42	345.31	92.63	2300.74	326.04	250.00	2295.37	338.25	273.41	2816.04	180.15	46.71	2780.21	182.63	59.42	2624.52	157.97	145.17	2626.83	151.38	166.37	3061.58	301.27	1370.25	0.00	0.00	0.00	3108.64	221.13	1754.89	3145.43	351.43	1776.30	2198.48	172.78	1724.46	2344.28	258.42	1738.61	-141.72	1276.08	72.37	405.89	1041.87	72.84	78.20
10.00000	3177.19	354.95	93.34	3135.42	345.31	92.63	2300.74	326.04	250.00	2295.37	338.25	273.41	2816.75	180.27	46.70	2781.21	183.14	60.00	2624.52	157.97	145.17	2626.83	151.38	166.37	3071.79	303.44	1371.77	0.00	0.00	0.00	3108.64	221.13	1754.89	3153.60	354.69	1778.16	2198.48	172.78	1724.46	2344.28	258.42	1738.61	-142.02	1277.46	71.85	405.89	1041.37	72.93	78.91
10.01000	3177.19	354.95	93.34	3135.42	345.31	92.63	2300.74	326.04	250.00	2295.37	338.25	273.41	2817.97	180.56	46.42	2783.29	183.92	60.95	2624.52	157.97	145.17	2626.83	151.38	166.37	3082.27	305.51	1373.26	0.00	0.00	0.00	3108.64	221.13	1754.89	3161.69	358.06	1779.90	2198.48	172.78	1724.46	2344.28	258.42	1738.61	-141.79	1276.27	72.15	405.85	1041.89	72.82	79.18
10.02000	3177.19	354.95	93.34	3135.42	345.31	92.63	2300.74	326.04	250.00	2295.37	338.25	273.41	2819.83	181.06	45.76	2786.48	184.90	62.19	2624.52	157.97	145.17	2626.83	151.38	166.37	3092.89	307.59	1374.69	0.00	0.00	0.00	3108.64	221.13	1754.89	3170.20	361.22	1781.54	2198.48	172.78	1724.46	2344.28	258.42	1738.61	-142.01	1278.01	71.84	405.90	1042.02	72.79	80.42
10.03000	3177.19	354.95	93.34	3135.42	345.31	92.63	2300.74	326.04	250.00	2295.37	338.25	273.41	2823.13	181.67	45.16	2791.54	186.04	63.78	2624.52	157.97	145.17	2626.83	151.38	166.37	3103.15	309.61	1375.95	0.00	0.00	0.00	3108.64	221.13	1754.89	3178.37	364.38	1783.23	2198.48	172.78	1724.46	2344.28	258.42	1738.61	-142.04	1278.98	71.45	405.92	1041.48	72.97	77.03
10.04000	3177.19	354.95	93.34	3135.42	345.31	92.63	2300.74	326.04	250.00	2295.37	338.25	273.41	2827.25	182.26	44.11	2798.21	187.08	65.97	2624.52	157.97	145.17	2626.83	151.38	166.37	3113.28	311.43	1377.11	0.00	0.00	0.00	3108.64	221.13	1754.89	3186.34	367.73	1784.94	2198.48	172.78	1724.46	2344.28	258.42	1738.61	-141.29	1275.35	72.52	405.87	1041.61	72.81	76.99
10.05000	3177.19	354.95	93.34	3135.42	345.31	92.63	2300.74	326.04	250.00	2295.37	338.25	273.41	2832.06	182.42	42.83	2806.31	187.59	68.52	2624.52	157.97	145.17	2626.83	151.38	166.37	3123.29	313.16	1378.22	0.00	0.00	0.00	3108.64	221.13	1754.89	3186.34	367.73	1784.94	2198.48	172.78	1724.46	2344.28	258.42	1738.61	-142.08	1278.46	71.51	405.81	1041.37	72.96	78.02
10.06000	3177.19	354.95	93.34	3135.42	345.31	92.63	2300.74	326.04	250.00	2295.37	338.25	273.41	2837.15	182.15	41.27	2815.41	187.45	70.77	2624.52	157.97	145.17	2626.83	151.38	166.37	3132.67	314.90	1379.24	0.00	0.00	0.00	3108.64	221.13	1754.89	3186.34	367.73	1784.94	2198.48	172.78	1724.46	2344.28	258.42	1738.61	-142.48	1279.90	71.03	405.82	1041.31	73.02	79.10
10.07000	3177.19	354.95	93.34	3135.42	345.31	92.63	2300.74	326.04	250.00	2295.37	338.25	273.41	2842.72	181.64	39.56	2824.83	187.05	72.72	2624.52	157.97	145.17	2626.83	151.38	166.37	3141.65	316.46	1380.22	0.00	0.00	0.00	3108.64	221.13	1754.89	3186.34	367.73	1784.94	2198.48	172.78	1724.46	2344.28	258.42	1738.61	-142.13	1279.92	71.14	405.85	1041.47	72.96	79.28
10.08000	3177.19	354.95	93.34	3135.42	345.31	92.63	2300.74	326.04	250.00	2295.37	338.25	273.41	2850.76	181.11	41.34	2835.66	186.95	76.30	2624.52	157.97	145.17	2626.83	151.38	166.37	3150.49	317.77	1381.17	0.00	0.00	0.00	3108.64	221.13	1754.89	3186.34	367.73	1784.94	2198.48	172.78	1724.46	2344.28	258.42	1738.61	-141.69	1277.45	71.57	405.92	1041.33	73.00	81.41
10.09000	3177.19	354.95	93.34	3135.42	345.31	92.63	2300.74	326.04	250.00	2295.37	338.25	273.41	2850.76	181.11	41.34	2835.66	186.95	76.30	2624.52	157.97	145.17	2626.83	151.38	166.37	3150.49	317.77	1381.17	0.00	0.00	0.00	3108.64	221.13	1754.89	3186.34	367.73	1784.94	2198.48	172.78	1724.46	2344.28	258.42	1738.61	-141.69	1277.45	71.57	405.92	1041.33	73.00	81.41
[truncated: 35 more columns]
