# Supplementary material for: The impact of mobile phone use on where we look and how we walk when negotiating floor based obstacles
Source: PLoS One. 2017 Jun 30;12(6):e0179802. doi: 10.1371/journal.pone.0179802 (PMC5493336; doi:10.1371/journal.pone.0179802)
Supplement: S1 File — (ZIP) [file pone.0179802.s001.zip › Gait/PP11/JS no obs no phone 2.txt]

CODAmotion Analysis Text
Codamotion Analysis Text Save of: JS no phone no obs 2.mdf
Time	Markers
Time	1:LTOE.X	1:LTOE.Y	1:LTOE.Z	2:L2nd.X	2:L2nd.Y	2:L2nd.Z	3:LHEE.X	3:LHEE.Y	3:LHEE.Z	4:LANK.X	4:LANK.Y	4:LANK.Z	5:RTOE.X	5:RTOE.Y	5:RTOE.Z	6:R2nd.X	6:R2nd.Y	6:R2nd.Z	7:RHEE.X	7:RHEE.Y	7:RHEE.Z	8:RANK.X	8:RANK.Y	8:RANK.Z	9:STRN.X	9:STRN.Y	9:STRN.Z	10:Marker 10.X	10:Marker 10.Y	10:Marker 10.Z	11:FRHD.X	11:FRHD.Y	11:FRHD.Z	12:FLHD.X	12:FLHD.Y	12:FLHD.Z	13:BRHD.X	13:BRHD.Y	13:BRHD.Z	14:BLHD.X	14:BLHD.Y	14:BLHD.Z	15:BLSTEP.X	15:BLSTEP.Y	15:BLSTEP.Z	16:FLSTEP.X	16:FLSTEP.Y	16:FLSTEP.Z	17:BRSTEP.X
(s)	(mm)	(mm)	(mm)	(mm)	(mm)	(mm)	(mm)	(mm)	(mm)	(mm)	(mm)	(mm)	(mm)	(mm)	(mm)	(mm)	(mm)	(mm)	(mm)	(mm)	(mm)	(mm)	(mm)	(mm)	(mm)	(mm)	(mm)	(mm)	(mm)	(mm)	(mm)	(mm)	(mm)	(mm)	(mm)	(mm)	(mm)	(mm)	(mm)	(mm)	(mm)	(mm)	(mm)	(mm)	(mm)	(mm)	(mm)	(mm)	(mm)
0.00000	-3376.49	95.64	-3.36	-3424.25	85.77	36.07	-3495.70	96.98	4.64	-141.32	1209.98	67.78	375.69	970.35	68.36	-3886.07	-97.27	15.06	-1771.33	-0.87	50.89	-1747.17	-3.37	96.51	-3821.41	-61.70	1349.52	0.00	0.00	0.00	-3602.32	-83.57	1711.95	-3820.62	-99.91	1796.17	-2895.51	146.81	1323.59	-2824.72	63.87	1308.28	-109.42	965.87	55.79	299.76	772.75	54.76	58.47
0.01000	-3376.49	95.64	-3.36	-3424.25	85.77	36.07	-3495.70	96.98	4.64	-141.32	1209.98	67.78	375.69	970.35	68.36	-3886.07	-97.27	15.06	-1771.33	-0.87	50.89	-1747.17	-3.37	96.51	-3821.41	-61.70	1349.52	0.00	0.00	0.00	-3602.32	-83.57	1711.95	-3820.62	-99.91	1796.17	-2895.51	146.81	1323.59	-2824.72	63.87	1308.28	-109.42	965.87	55.79	299.76	772.75	54.76	58.47
0.02000	-3376.49	95.64	-3.36	-3424.25	85.77	36.07	-3495.70	96.98	4.64	-144.63	1208.93	67.75	375.69	970.35	68.36	-3886.07	-97.27	15.06	-1771.33	-0.87	50.89	-1747.17	-3.37	96.51	-3821.41	-61.70	1349.52	0.00	0.00	0.00	-3602.32	-83.57	1711.95	-3820.62	-99.91	1796.17	-2895.51	146.81	1323.59	-2824.72	63.87	1308.28	-109.42	965.87	55.79	299.76	772.75	54.76	58.47
0.03000	-3376.49	95.64	-3.36	-3424.25	85.77	36.07	-3495.80	96.99	4.64	-3459.57	151.68	38.04	375.53	970.30	68.36	-3886.07	-97.27	15.06	-1771.33	-0.87	50.89	-1747.17	-3.37	96.51	-3821.41	-61.70	1349.52	0.00	0.00	0.00	-3602.32	-83.57	1711.95	-3820.62	-99.91	1796.17	-2896.28	146.85	1323.94	-2825.55	63.88	1308.66	-109.46	966.18	55.81	299.86	773.02	54.78	58.49
0.04000	-3376.49	95.64	-3.36	-3424.25	85.77	36.07	-3596.51	100.41	8.28	-3617.59	93.86	41.51	375.05	970.15	68.35	-3886.07	-97.27	15.06	-1771.33	-0.87	50.89	-1747.17	-3.37	96.51	-3821.41	-61.70	1349.52	0.00	0.00	0.00	-3602.32	-83.57	1711.95	-3820.62	-99.91	1796.17	-3667.00	184.36	1668.87	-3658.66	81.87	1686.05	-142.96	1273.89	72.93	403.78	1042.03	73.64	82.75
0.05000	-3376.49	95.64	-3.36	-3424.25	85.77	36.07	-3628.05	101.08	4.28	-3591.91	93.68	44.67	374.25	969.90	68.34	-3886.07	-97.27	15.06	-1771.33	-0.87	50.89	-1747.17	-3.37	96.51	-3821.41	-61.70	1349.52	0.00	0.00	0.00	-3602.32	-83.57	1711.95	-3820.62	-99.91	1796.17	-3706.60	185.26	1670.53	-3631.76	83.32	1683.75	-144.30	1273.69	72.47	403.48	1042.19	73.55	83.04
0.06000	-3376.49	95.64	-3.36	-3424.25	85.77	36.07	-3608.59	100.57	6.47	-3589.87	93.45	45.67	373.14	969.56	68.32	-3886.07	-97.27	15.06	-1771.33	-0.87	50.89	-1747.17	-3.37	96.51	-3821.41	-61.70	1349.52	0.00	0.00	0.00	-3602.32	-83.57	1711.95	-3820.62	-99.91	1796.17	-3684.30	185.99	1669.97	-3640.02	83.21	1684.99	-140.74	1273.08	73.33	404.35	1042.08	73.75	81.81
0.07000	-3376.49	95.64	-3.36	-3424.25	85.77	36.07	-3629.16	100.24	3.77	-3601.64	93.71	43.58	371.72	969.11	68.30	-3886.07	-97.27	15.06	-1771.33	-0.87	50.89	-1747.17	-3.37	96.51	-3821.41	-61.70	1349.52	0.00	0.00	0.00	-3602.32	-83.57	1711.95	-3820.62	-99.91	1796.17	-3691.02	184.43	1669.41	-3665.82	83.26	1686.02	-138.98	1272.57	73.78	404.52	1041.90	73.87	82.56
0.08000	-3376.49	95.64	-3.36	-3424.25	85.77	36.07	-3607.72	101.17	6.11	-3592.61	93.39	45.30	369.99	968.58	68.27	-3886.07	-97.27	15.06	-1771.33	-0.87	50.89	-1747.17	-3.37	96.51	-3821.41	-61.70	1349.52	0.00	0.00	0.00	-3602.32	-83.57	1711.95	-3820.62	-99.91	1796.17	-3668.34	186.48	1668.64	-3672.39	83.73	1686.56	-140.74	1273.19	73.37	403.71	1041.95	73.64	81.76
0.09000	-3376.49	95.64	-3.36	-3424.25	85.77	36.07	-3644.71	99.05	1.02	-3581.96	93.55	47.82	367.95	967.94	68.23	-3886.07	-97.27	15.06	-1771.33	-0.87	50.89	-1747.17	-3.37	96.51	-3821.41	-61.70	1349.52	0.00	0.00	0.00	-3602.32	-83.57	1711.95	-3820.62	-99.91	1796.17	-3671.37	187.15	1669.12	-3681.00	82.67	1686.89	-141.91	1272.75	73.08	403.33	1042.18	73.53	80.28
0.10000	-3376.49	95.64	-3.36	-3424.25	85.77	36.07	-3608.53	99.89	5.92	-3590.18	93.67	45.14	365.61	967.22	68.19	-3886.07	-97.27	15.06	-1771.33	-0.87	50.89	-1747.17	-3.37	96.51	-3821.41	-61.70	1349.52	0.00	0.00	0.00	-3602.32	-83.57	1711.95	-3820.62	-99.91	1796.17	-3664.86	186.92	1669.01	-3658.49	83.72	1686.03	-142.34	1274.39	72.52	403.71	1042.21	73.63	86.22
0.11000	-3376.49	95.64	-3.36	-3424.25	85.77	36.07	-3620.37	99.45	4.23	-3596.82	93.52	44.37	362.96	966.39	68.15	-3886.07	-97.27	15.06	-1771.33	-0.87	50.89	-1747.17	-3.37	96.51	-3821.41	-61.70	1349.52	0.00	0.00	0.00	-3602.32	-83.57	1711.95	-3820.62	-99.91	1796.17	-3663.48	186.24	1669.44	-3625.83	84.08	1683.65	-145.43	1274.76	71.98	404.14	1041.91	73.70	86.42
0.12000	-3376.49	95.64	-3.36	-3424.25	85.77	36.07	-3610.22	100.33	5.91	-3614.61	92.81	42.52	360.01	965.48	68.10	-3886.07	-97.27	15.06	-1771.33	-0.87	50.89	-1747.17	-3.37	96.51	-3821.41	-61.70	1349.52	0.00	0.00	0.00	-3602.32	-83.57	1711.95	-3820.62	-99.91	1796.17	-3684.85	188.52	1670.29	-3663.77	85.33	1685.92	-144.75	1274.07	72.30	403.67	1042.13	73.68	81.18
0.13000	-3376.49	95.64	-3.36	-3424.25	85.77	36.07	-3615.39	100.33	5.23	-3581.61	93.16	46.66	356.76	964.47	68.04	-3886.07	-97.27	15.06	-1771.33	-0.87	50.89	-1747.17	-3.37	96.51	-3821.41	-61.70	1349.52	0.00	0.00	0.00	-3602.32	-83.57	1711.95	-3820.62	-99.91	1796.17	-3667.35	187.83	1669.98	-3683.09	85.93	1688.01	-143.10	1273.76	72.83	403.85	1042.11	73.68	79.09
0.14000	-3376.49	95.64	-3.36	-3424.25	85.77	36.07	-3606.86	99.48	6.88	-3579.58	93.75	46.76	353.22	963.37	67.98	-3886.07	-97.27	15.06	-1771.33	-0.87	50.89	-1747.17	-3.37	96.51	-3821.41	-61.70	1349.52	0.00	0.00	0.00	-3602.32	-83.57	1711.95	-3820.62	-99.91	1796.17	-3683.76	188.36	1670.30	-3694.91	86.62	1688.51	-142.97	1273.92	72.86	403.48	1042.46	73.41	82.01
0.15000	-3376.49	95.64	-3.36	-3424.25	85.77	36.07	-3611.88	100.55	6.34	-3582.88	94.37	47.43	349.38	962.18	67.91	-3886.07	-97.27	15.06	-1771.33	-0.87	50.89	-1747.17	-3.37	96.51	-3821.41	-61.70	1349.52	0.00	0.00	0.00	-3602.32	-83.57	1711.95	-3820.62	-99.91	1796.17	-3685.29	188.08	1670.32	-3663.40	87.13	1687.50	-141.33	1272.68	73.43	403.88	1042.21	73.59	81.42
0.16000	-3376.49	95.64	-3.36	-3424.25	85.77	36.07	-3624.96	99.92	4.80	-3577.84	94.30	47.27	345.25	960.90	67.84	-3886.07	-97.27	15.06	-1771.33	-0.87	50.89	-1747.17	-3.37	96.51	-3821.41	-61.70	1349.52	0.00	0.00	0.00	-3602.32	-83.57	1711.95	-3820.62	-99.91	1796.17	-3662.42	188.21	1668.63	-3660.88	88.11	1687.69	-142.94	1272.78	73.17	404.48	1041.73	73.94	82.76
0.17000	-3376.49	95.64	-3.36	-3424.25	85.77	36.07	-3611.59	100.88	6.15	-3590.59	93.69	45.61	340.84	959.53	67.77	-3886.07	-97.27	15.06	-1771.33	-0.87	50.89	-1747.17	-3.37	96.51	-3821.41	-61.70	1349.52	0.00	0.00	0.00	-3602.32	-83.57	1711.95	-3820.62	-99.91	1796.17	-3667.75	189.64	1668.51	-3645.91	87.15	1687.16	-145.86	1273.63	72.68	404.38	1041.58	74.04	81.29
0.18000	-3376.49	95.64	-3.36	-3424.25	85.77	36.07	-3617.51	101.44	6.17	-3584.22	94.16	47.00	336.13	958.07	67.69	-3886.07	-97.27	15.06	-1771.33	-0.87	50.89	-1747.17	-3.37	96.51	-3821.41	-61.70	1349.52	0.00	0.00	0.00	-3602.32	-83.57	1711.95	-3820.62	-99.91	1796.17	-3685.68	189.63	1669.48	-3645.27	88.83	1687.87	-148.45	1274.41	71.73	404.51	1041.65	73.99	81.86
0.19000	-3376.49	95.64	-3.36	-3424.25	85.77	36.07	-3607.61	100.29	7.55	-3604.37	93.42	42.57	331.14	956.53	67.60	-3886.07	-97.27	15.06	-1771.33	-0.87	50.89	-1747.17	-3.37	96.51	-3821.41	-61.70	1349.52	0.00	0.00	0.00	-3602.32	-83.57	1711.95	-3820.62	-99.91	1796.17	-3638.06	189.54	1667.44	-3634.56	89.41	1685.62	-145.42	1273.70	72.31	404.09	1041.50	74.02	82.03
0.20000	-3376.49	95.64	-3.36	-3424.25	85.77	36.07	-3618.16	101.29	5.26	-3593.12	93.85	45.17	325.86	954.89	67.51	-3886.07	-97.27	15.06	-1771.33	-0.87	50.89	-1747.17	-3.37	96.51	-3821.41	-61.70	1349.52	0.00	0.00	0.00	-3602.32	-83.57	1711.95	-3820.62	-99.91	1796.17	-3660.92	190.33	1669.14	-3655.69	91.68	1686.92	-143.89	1273.86	72.86	404.13	1041.82	73.80	82.13
0.21000	-3376.49	95.64	-3.36	-3424.25	85.77	36.07	-3627.98	101.11	3.68	-3597.07	93.78	44.92	320.30	953.17	67.42	-3886.07	-97.27	15.06	-1771.33	-0.87	50.89	-1747.17	-3.37	96.51	-3821.41	-61.70	1349.52	0.00	0.00	0.00	-3602.32	-83.57	1711.95	-3820.62	-99.91	1796.17	-3669.40	191.04	1670.39	-3673.17	91.16	1687.69	-141.71	1273.55	73.26	404.35	1041.78	73.83	81.74
0.22000	-3376.49	95.64	-3.36	-3424.25	85.77	36.07	-3611.41	100.50	6.00	-3592.47	93.18	44.89	314.47	951.36	67.32	-3886.07	-97.27	15.06	-1771.33	-0.87	50.89	-1747.17	-3.37	96.51	-3821.41	-61.70	1349.52	0.00	0.00	0.00	-3602.32	-83.57	1711.95	-3820.62	-99.91	1796.17	-3664.55	191.36	1669.45	-3650.60	89.30	1686.84	-140.67	1271.31	73.86	404.47	1041.71	73.92	81.22
0.23000	-3376.49	95.64	-3.36	-3424.25	85.77	36.07	-3600.91	101.42	7.94	-3583.04	94.34	46.74	308.36	949.47	67.21	-3886.07	-97.27	15.06	-1771.33	-0.87	50.89	-1747.17	-3.37	96.51	-3821.41	-61.70	1349.52	0.00	0.00	0.00	-3602.32	-83.57	1711.95	-3820.62	-99.91	1796.17	-3678.35	193.35	1668.98	-3660.92	88.66	1685.77	-142.39	1272.98	73.19	404.52	1041.87	73.94	82.18
0.24000	-3376.49	95.64	-3.36	-3424.25	85.77	36.07	-3612.59	100.06	5.13	-3585.10	93.79	46.10	301.97	947.50	67.11	-3886.07	-97.27	15.06	-1771.33	-0.87	50.89	-1747.17	-3.37	96.51	-3821.41	-61.70	1349.52	0.00	0.00	0.00	-3602.32	-83.57	1711.95	-3820.62	-99.91	1796.17	-3706.54	192.47	1671.09	-3633.00	88.95	1685.58	-142.37	1273.39	73.07	403.44	1042.26	73.60	82.98
0.25000	-3376.49	95.64	-3.36	-3424.25	85.77	36.07	-3605.92	100.12	6.95	-3594.20	94.55	45.00	295.31	945.43	66.99	-3886.07	-97.27	15.06	-1771.33	-0.87	50.89	-1747.17	-3.37	96.51	-3821.41	-61.70	1349.52	0.00	0.00	0.00	-3602.32	-83.57	1711.95	-3820.62	-99.91	1796.17	-3691.32	191.11	1669.62	-3677.11	89.37	1688.67	-141.60	1273.32	73.27	403.29	1042.24	73.50	83.33
0.26000	-3376.49	95.64	-3.36	-3424.25	85.77	36.07	-3621.30	100.49	4.24	-3583.91	94.21	47.31	288.39	943.29	66.87	-3886.07	-97.27	15.06	-1771.33	-0.87	50.89	-1747.17	-3.37	96.51	-3821.41	-61.70	1349.52	0.00	0.00	0.00	-3602.32	-83.57	1711.95	-3820.62	-99.91	1796.17	-3680.77	192.50	1669.00	-3645.74	90.62	1686.40	-143.89	1274.10	72.76	403.66	1042.29	73.59	82.59
0.27000	-3376.49	95.64	-3.36	-3424.25	85.77	36.07	-3602.74	101.35	8.10	-3613.17	94.01	42.81	281.19	941.06	66.75	-3886.07	-97.27	15.06	-1771.33	-0.87	50.89	-1747.17	-3.37	96.51	-3821.41	-61.70	1349.52	0.00	0.00	0.00	-3602.32	-83.57	1711.95	-3820.62	-99.91	1796.17	-3668.98	192.89	1668.88	-3657.48	90.88	1686.23	-144.25	1274.19	72.29	404.03	1042.29	73.66	83.47
0.28000	-3376.49	95.64	-3.36	-3424.25	85.77	36.07	-3608.41	99.70	6.86	-3601.67	93.50	44.87	273.73	938.76	66.62	-3886.07	-97.27	15.06	-1771.33	-0.87	50.89	-1747.17	-3.37	96.51	-3821.41	-61.70	1349.52	0.00	0.00	0.00	-3602.32	-83.57	1711.95	-3820.62	-99.91	1796.17	-3684.57	191.63	1669.22	-3684.59	89.86	1688.31	-143.24	1274.36	72.52	404.16	1042.14	73.69	85.45
0.29000	-3376.49	95.64	-3.36	-3424.25	85.77	36.07	-3600.36	100.27	7.49	-3606.88	93.91	43.29	266.01	936.37	66.49	-3886.07	-97.27	15.06	-1771.33	-0.87	50.89	-1747.17	-3.37	96.51	-3821.41	-61.70	1349.52	0.00	0.00	0.00	-3602.32	-83.57	1711.95	-3820.62	-99.91	1796.17	-3693.29	191.56	1669.90	-3676.60	90.93	1689.00	-147.61	1271.11	73.04	404.50	1042.13	73.81	83.93
0.30000	-3376.49	95.64	-3.36	-3424.25	85.77	36.07	-3616.14	100.48	5.84	-3608.24	93.58	44.24	258.02	933.90	66.36	-3886.07	-97.27	15.06	-1771.33	-0.87	50.89	-1747.17	-3.37	96.51	-3821.41	-61.70	1349.52	0.00	0.00	0.00	-3602.32	-83.57	1711.95	-3820.62	-99.91	1796.17	-3678.04	194.62	1669.90	-3646.66	92.36	1687.22	-144.87	1272.25	72.96	404.52	1042.05	73.89	85.37
0.31000	-3376.49	95.64	-3.36	-3424.25	85.77	36.07	-3623.54	101.09	4.22	-3590.40	94.44	46.05	249.78	931.35	66.22	-3886.07	-97.27	15.06	-1771.33	-0.87	50.89	-1747.17	-3.37	96.51	-3821.41	-61.70	1349.52	0.00	0.00	0.00	-3602.32	-83.57	1711.95	-3820.62	-99.91	1796.17	-3666.76	192.72	1669.74	-3651.65	91.29	1688.14	-144.35	1273.15	72.49	404.15	1042.03	73.76	83.95
0.32000	-3376.49	95.64	-3.36	-3424.25	85.77	36.07	-3633.07	99.93	2.44	-3599.74	94.98	45.86	241.28	928.72	66.07	-3886.07	-97.27	15.06	-1771.33	-0.87	50.89	-1747.17	-3.37	96.51	-3821.41	-61.70	1349.52	0.00	0.00	0.00	-3602.32	-83.57	1711.95	-3820.62	-99.91	1796.17	-3665.83	193.01	1669.90	-3645.07	92.55	1686.92	-145.21	1273.25	72.73	404.42	1042.17	73.78	85.07
0.33000	-3376.49	95.64	-3.36	-3424.25	85.77	36.07	-3606.90	99.88	7.49	-3602.22	93.68	44.99	232.52	926.02	65.92	-3886.07	-97.27	15.06	-1771.33	-0.87	50.89	-1747.17	-3.37	96.51	-3821.41	-61.70	1349.52	0.00	0.00	0.00	-3602.32	-83.57	1711.95	-3820.62	-99.91	1796.17	-3679.42	193.27	1670.39	-3665.35	91.54	1687.89	-144.42	1272.01	73.23	404.80	1041.87	73.97	84.08
0.34000	-3376.49	95.64	-3.36	-3424.25	85.77	36.07	-3615.84	100.23	5.61	-3580.60	94.09	47.95	223.51	923.23	65.77	-3886.07	-97.27	15.06	-1771.33	-0.87	50.89	-1747.17	-3.37	96.51	-3821.41	-61.70	1349.52	0.00	0.00	0.00	-3602.32	-83.57	1711.95	-3820.62	-99.91	1796.17	-3681.17	192.64	1670.13	-3659.42	91.60	1689.51	-143.90	1274.43	72.37	404.27	1042.01	73.80	84.80
0.35000	-3376.49	95.64	-3.36	-3424.25	85.77	36.07	-3607.79	101.38	7.65	-3615.77	93.97	42.20	214.26	920.37	65.61	-3886.07	-97.27	15.06	-1771.33	-0.87	50.89	-1747.17	-3.37	96.51	-3821.41	-61.70	1349.52	0.00	0.00	0.00	-3602.32	-83.57	1711.95	-3820.62	-99.91	1796.17	-3677.45	193.64	1671.31	-3672.20	92.03	1691.22	-142.83	1273.59	72.98	403.68	1041.99	73.75	82.87
0.36000	-3376.49	95.64	-3.36	-3424.25	85.77	36.07	-3625.02	99.56	4.96	-3596.50	94.78	44.84	204.75	917.44	65.45	-3886.07	-97.27	15.06	-1771.33	-0.87	50.89	-1747.17	-3.37	96.51	-3821.41	-61.70	1349.52	0.00	0.00	0.00	-3602.32	-83.57	1711.95	-3820.62	-99.91	1796.17	-3652.63	193.51	1669.48	-3664.44	91.63	1688.88	-144.13	1274.47	72.55	404.12	1042.10	73.74	84.17
0.37000	-3376.49	95.64	-3.36	-3424.25	85.77	36.07	-3600.19	100.38	8.17	-3594.90	93.81	46.00	195.00	914.43	65.28	-3886.07	-97.27	15.06	-1771.33	-0.87	50.89	-1747.17	-3.37	96.51	-3821.41	-61.70	1349.52	0.00	0.00	0.00	-3602.32	-83.57	1711.95	-3820.62	-99.91	1796.17	-3683.06	192.51	1671.49	-3698.60	91.91	1691.60	-146.55	1275.78	71.53	404.93	1041.81	73.99	82.76
0.38000	-3376.49	95.64	-3.36	-3424.25	85.77	36.07	-3614.71	99.68	6.08	-3578.37	94.64	48.27	185.01	911.34	65.11	-3886.07	-97.27	15.06	-1771.33	-0.87	50.89	-1747.17	-3.37	96.51	-3821.41	-61.70	1349.52	0.00	0.00	0.00	-3602.32	-83.57	1711.95	-3820.62	-99.91	1796.17	-3682.60	194.51	1671.16	-3680.54	92.99	1691.10	-145.99	1276.36	71.58	404.38	1042.19	73.65	80.80
0.39000	-3376.49	95.64	-3.36	-3424.25	85.77	36.07	-3600.83	100.37	7.88	-3597.94	94.72	44.27	174.77	908.19	64.94	-3886.07	-97.27	15.06	-1771.33	-0.87	50.89	-1747.17	-3.37	96.51	-3821.41	-61.70	1349.52	0.00	0.00	0.00	-3602.32	-83.57	1711.95	-3820.62	-99.91	1796.17	-3659.02	193.14	1670.68	-3687.95	92.87	1690.27	-142.91	1274.62	72.80	404.57	1042.20	73.72	83.47
0.40000	-3376.49	95.64	-3.36	-3424.25	85.77	36.07	-3610.49	100.26	6.88	-3595.78	94.30	45.56	164.30	904.95	64.76	-3886.07	-97.27	15.06	-1771.33	-0.87	50.89	-1747.17	-3.37	96.51	-3821.41	-61.70	1349.52	0.00	0.00	0.00	-3602.32	-83.57	1711.95	-3820.62	-99.91	1796.17	-3670.85	194.33	1670.62	-3671.48	92.57	1688.53	-143.70	1274.57	72.52	405.16	1042.06	73.95	85.48
0.41000	-3376.49	95.64	-3.36	-3424.25	85.77	36.07	-3614.22	100.62	6.77	-3600.22	93.31	44.30	153.59	901.65	64.58	-3886.07	-97.27	15.06	-1771.33	-0.87	50.89	-1747.17	-3.37	96.51	-3821.41	-61.70	1349.52	0.00	0.00	0.00	-3602.32	-83.57	1711.95	-3820.62	-99.91	1796.17	-3715.31	194.03	1672.65	-3671.30	93.00	1690.10	-141.57	1272.81	73.67	404.35	1041.97	73.87	84.01
0.42000	-3376.49	95.64	-3.36	-3424.25	85.77	36.07	-3611.58	100.80	5.77	-3594.66	93.57	44.77	142.65	898.28	64.39	-3886.07	-97.27	15.06	-1771.33	-0.87	50.89	-1747.17	-3.37	96.51	-3821.41	-61.70	1349.52	0.00	0.00	0.00	-3602.32	-83.57	1711.95	-3820.62	-99.91	1796.17	-3695.73	193.80	1670.82	-3674.17	90.58	1691.30	-140.45	1271.59	73.91	404.27	1041.90	73.93	79.50
0.43000	-3376.49	95.64	-3.36	-3424.25	85.77	36.07	-3599.83	99.31	8.37	-3583.89	94.47	46.73	131.47	894.83	64.20	-3886.07	-97.27	15.06	-1771.33	-0.87	50.89	-1747.17	-3.37	96.51	-3821.41	-61.70	1349.52	0.00	0.00	0.00	-3602.32	-83.57	1711.95	-3820.62	-99.91	1796.17	-3652.70	194.77	1670.14	-3663.98	93.42	1690.86	-144.48	1275.92	71.90	404.05	1041.94	73.83	80.73
0.44000	-3376.49	95.64	-3.36	-3424.25	85.77	36.07	-3621.37	101.02	4.10	-3585.53	94.75	47.13	120.06	891.31	64.01	-3886.07	-97.27	15.06	-1771.33	-0.87	50.89	-1747.17	-3.37	96.51	-3821.41	-61.70	1349.52	0.00	0.00	0.00	-3602.32	-83.57	1711.95	-3820.62	-99.91	1796.17	-3671.06	194.46	1670.12	-3687.80	93.47	1690.47	-143.93	1275.38	72.13	404.12	1042.00	73.75	79.77
0.45000	-3376.49	95.64	-3.36	-3424.25	85.77	36.07	-3634.32	99.84	2.61	-3582.13	93.79	47.41	108.43	887.73	63.81	-3886.07	-97.27	15.06	-1771.33	-0.87	50.89	-1747.17	-3.37	96.51	-3821.41	-61.70	1349.52	0.00	0.00	0.00	-3602.32	-83.57	1711.95	-3820.62	-99.91	1796.17	-3684.87	193.92	1671.60	-3701.26	93.56	1690.73	-142.53	1274.77	72.46	404.82	1041.75	74.06	82.62
0.46000	-3376.49	95.64	-3.36	-3424.25	85.77	36.07	-3622.20	99.17	4.47	-3593.44	93.00	44.97	96.57	884.07	63.61	-3886.07	-97.27	15.06	-1771.33	-0.87	50.89	-1747.17	-3.37	96.51	-3821.41	-61.70	1349.52	0.00	0.00	0.00	-3602.32	-83.57	1711.95	-3820.62	-99.91	1796.17	-3679.94	193.80	1671.00	-3686.93	91.77	1689.77	-142.35	1274.53	72.76	404.92	1041.67	74.05	82.50
0.47000	-3376.49	95.64	-3.36	-3424.25	85.77	36.07	-3599.60	101.11	7.67	-3574.27	94.32	48.20	84.49	880.35	63.40	-3886.07	-97.27	15.06	-1771.33	-0.87	50.89	-1747.17	-3.37	96.51	-3821.41	-61.70	1349.52	0.00	0.00	0.00	-3602.32	-83.57	1711.95	-3820.62	-99.91	1796.17	-3684.51	192.72	1671.56	-3684.17	91.55	1691.20	-143.85	1270.71	74.23	404.55	1041.64	73.88	82.96
0.48000	-3376.49	95.64	-3.36	-3424.25	85.77	36.07	-3626.68	100.54	3.72	-3596.65	93.54	45.43	72.18	876.56	63.19	-3886.07	-97.27	15.06	-1771.33	-0.87	50.89	-1747.17	-3.37	96.51	-3821.41	-61.70	1349.52	0.00	0.00	0.00	-3602.32	-83.57	1711.95	-3820.62	-99.91	1796.17	-3681.70	192.91	1672.47	-3710.55	92.78	1692.55	-143.53	1272.36	73.33	404.38	1041.79	73.82	83.90
0.49000	-3376.49	95.64	-3.36	-3424.25	85.77	36.07	-3615.45	100.09	5.73	-3594.73	93.16	45.91	59.66	872.70	62.98	-3886.07	-97.27	15.06	-1771.33	-0.87	50.89	-1747.17	-3.37	96.51	-3821.41	-61.70	1349.52	0.00	0.00	0.00	-3602.32	-83.57	1711.95	-3820.62	-99.91	1796.17	-3678.57	193.17	1671.23	-3692.48	91.43	1691.37	-143.13	1273.70	72.86	403.79	1042.06	73.66	85.59
0.50000	-3376.49	95.64	-3.36	-3424.25	85.77	36.07	-3611.45	100.68	6.37	-3577.04	94.44	48.14	46.92	868.78	62.76	-3886.07	-97.27	15.06	-1771.33	-0.87	50.89	-1747.17	-3.37	96.51	-3821.41	-61.70	1349.52	0.00	0.00	0.00	-3602.32	-83.57	1711.95	-3820.62	-99.91	1796.17	-3687.46	193.80	1672.78	-3685.71	91.27	1691.50	-142.55	1273.20	72.98	403.75	1042.42	73.57	86.68
0.51000	-3376.49	95.64	-3.36	-3424.25	85.77	36.07	-3606.95	102.01	6.77	-3593.29	94.56	45.38	33.96	864.80	62.54	-3886.07	-97.27	15.06	-1771.33	-0.87	50.89	-1747.17	-3.37	96.51	-3821.41	-61.70	1349.52	0.00	0.00	0.00	-3602.32	-83.57	1711.95	-3820.62	-99.91	1796.17	-3671.71	193.35	1672.01	-3688.40	91.95	1691.25	-140.69	1272.93	73.34	403.67	1042.03	73.61	86.30
0.52000	-3376.49	95.64	-3.36	-3424.25	85.77	36.07	-3627.03	100.79	3.92	-3587.96	94.28	46.36	20.80	860.74	62.32	-3886.07	-97.27	15.06	-1771.33	-0.87	50.89	-1747.17	-3.37	96.51	-3821.41	-61.70	1349.52	0.00	0.00	0.00	-3602.32	-83.57	1711.95	-3820.62	-99.91	1796.17	-3717.53	192.17	1673.49	-3681.47	91.32	1690.76	-142.30	1273.13	73.30	404.14	1041.91	73.86	82.55
0.53000	-3376.49	95.64	-3.36	-3424.25	85.77	36.07	-3636.72	101.02	2.50	-3591.28	94.84	45.79	7.42	856.63	62.09	-3886.07	-97.27	15.06	-1771.33	-0.87	50.89	-1747.17	-3.37	96.51	-3821.41	-61.70	1349.52	0.00	0.00	0.00	-3602.32	-83.57	1711.95	-3820.62	-99.91	1796.17	-3694.25	192.50	1672.44	-3662.92	91.77	1692.48	-142.18	1274.27	72.98	403.74	1042.03	73.63	83.56
0.54000	-3376.49	95.64	-3.36	-3424.25	85.77	36.07	-3602.54	101.10	7.48	-3586.01	93.75	46.25	-6.16	852.45	61.86	-3886.07	-97.27	15.06	-1771.33	-0.87	50.89	-1747.17	-3.37	96.51	-3821.41	-61.70	1349.52	0.00	0.00	0.00	-3602.32	-83.57	1711.95	-3820.62	-99.91	1796.17	-3701.64	193.73	1673.04	-3639.22	91.52	1691.20	-142.57	1273.00	73.12	404.56	1041.97	73.78	80.58
0.55000	-3376.49	95.64	-3.36	-3424.25	85.77	36.07	-3620.96	100.41	4.91	-3580.66	94.70	46.98	-19.95	848.21	61.62	-3886.07	-97.27	15.06	-1771.33	-0.87	50.89	-1747.17	-3.37	96.51	-3821.41	-61.70	1349.52	0.00	0.00	0.00	-3602.32	-83.57	1711.95	-3820.62	-99.91	1796.17	-3710.00	192.52	1673.37	-3688.31	91.38	1692.40	-143.09	1274.05	72.64	404.31	1042.09	73.73	79.72
0.56000	-3376.49	95.64	-3.36	-3424.25	85.77	36.07	-3638.84	101.41	1.86	-3594.90	93.12	44.75	-33.95	843.91	61.38	-3886.07	-97.27	15.06	-1771.33	-0.87	50.89	-1747.17	-3.37	96.51	-3821.41	-61.70	1349.52	0.00	0.00	0.00	-3602.32	-83.57	1711.95	-3820.62	-99.91	1796.17	-3676.18	191.92	1672.88	-3653.66	92.23	1691.54	-142.67	1274.77	72.57	405.14	1041.90	74.01	80.27
0.57000	-3376.49	95.64	-3.36	-3424.25	85.77	36.07	-3629.00	99.91	3.94	-3588.69	93.35	46.49	-48.14	839.55	61.14	-3886.07	-97.27	15.06	-1771.33	-0.87	50.89	-1747.17	-3.37	96.51	-3821.41	-61.70	1349.52	0.00	0.00	0.00	-3602.32	-83.57	1711.95	-3820.62	-99.91	1796.17	-3686.57	192.31	1673.31	-3673.68	90.61	1692.68	-142.65	1274.02	72.84	404.45	1042.08	73.84	82.91
0.58000	-3376.49	95.64	-3.36	-3424.25	85.77	36.07	-3604.89	100.32	6.89	-3597.99	93.50	45.04	-62.54	835.13	60.90	-3886.07	-97.27	15.06	-1771.33	-0.87	50.89	-1747.17	-3.37	96.51	-3821.41	-61.70	1349.52	0.00	0.00	0.00	-3602.32	-83.57	1711.95	-3820.62	-99.91	1796.17	-3697.17	192.01	1673.06	-3687.47	89.81	1693.47	-141.09	1273.27	73.28	404.83	1041.63	74.11	84.58
0.59000	-3376.49	95.64	-3.36	-3424.25	85.77	36.07	-3610.92	100.28	6.36	-3574.06	93.73	47.94	-77.13	830.64	60.65	-3886.07	-97.27	15.06	-1771.33	-0.87	50.89	-1747.17	-3.37	96.51	-3821.41	-61.70	1349.52	0.00	0.00	0.00	-3602.32	-83.57	1711.95	-3820.62	-99.91	1796.17	-3666.77	192.40	1672.06	-3670.95	91.11	1692.48	-143.53	1273.69	73.07	404.53	1041.94	73.80	82.39
0.60000	-3376.49	95.64	-3.36	-3424.25	85.77	36.07	-3612.08	99.97	5.86	-3575.23	94.16	47.29	-91.91	826.10	60.40	-3886.07	-97.27	15.06	-1771.33	-0.87	50.89	-1747.17	-3.37	96.51	-3821.41	-61.70	1349.52	0.00	0.00	0.00	-3602.32	-83.57	1711.95	-3820.62	-99.91	1796.17	-3667.84	191.41	1673.31	-3660.63	93.10	1690.36	-143.47	1273.16	73.04	404.15	1042.02	73.78	85.22
0.61000	-3376.49	95.64	-3.36	-3424.25	85.77	36.07	-3614.20	101.05	6.19	-3583.40	93.87	46.82	-106.89	821.51	60.14	-3886.07	-97.27	15.06	-1771.33	-0.87	50.89	-1747.17	-3.37	96.51	-3821.41	-61.70	1349.52	0.00	0.00	0.00	-3602.32	-83.57	1711.95	-3820.62	-99.91	1796.17	-3688.36	191.55	1673.19	-3660.73	91.04	1691.54	-145.46	1273.62	72.48	403.97	1042.12	73.68	85.35
0.62000	-3376.49	95.64	-3.36	-3424.25	85.77	36.07	-3612.07	100.67	6.24	-3578.18	93.61	47.93	-122.06	816.85	59.89	-3886.07	-97.27	15.06	-1771.33	-0.87	50.89	-1747.17	-3.37	96.51	-3821.41	-61.70	1349.52	0.00	0.00	0.00	-3602.32	-83.57	1711.95	-3820.62	-99.91	1796.17	-3680.70	191.13	1672.70	-3651.93	89.26	1692.39	-143.51	1272.82	72.99	404.60	1041.64	74.02	83.07
0.63000	-3376.49	95.64	-3.36	-3424.25	85.77	36.07	-3612.82	99.01	6.06	-3580.37	92.63	48.01	-137.41	812.14	59.63	-3886.07	-97.27	15.06	-1771.33	-0.87	50.89	-1747.17	-3.37	96.51	-3821.41	-61.70	1349.52	0.00	0.00	0.00	-3602.32	-83.57	1711.95	-3820.62	-99.91	1796.17	-3689.32	190.62	1673.38	-3683.09	90.15	1694.01	-144.41	1272.50	72.83	404.81	1041.89	74.08	83.09
0.64000	-3376.49	95.64	-3.36	-3424.25	85.77	36.07	-3593.23	100.63	9.16	-3589.30	92.47	45.28	-152.95	807.37	59.36	-3886.07	-97.27	15.06	-1771.33	-0.87	50.89	-1747.17	-3.37	96.51	-3821.41	-61.70	1349.52	0.00	0.00	0.00	-3602.32	-83.57	1711.95	-3820.62	-99.91	1796.17	-3705.24	190.77	1673.99	-3682.51	89.81	1692.55	-142.44	1271.67	73.48	404.47	1041.74	73.96	85.71
0.65000	-3376.49	95.64	-3.36	-3424.25	85.77	36.07	-3634.83	100.32	2.63	-3593.16	93.98	45.03	-168.68	802.55	59.09	-3886.07	-97.27	15.06	-1771.33	-0.87	50.89	-1747.17	-3.37	96.51	-3821.41	-61.70	1349.52	0.00	0.00	0.00	-3602.32	-83.57	1711.95	-3820.62	-99.91	1796.17	-3678.45	189.06	1672.88	-3690.50	88.45	1693.44	-140.70	1272.98	73.33	404.86	1041.82	73.99	83.71
0.66000	-3376.49	95.64	-3.36	-3424.25	85.77	36.07	-3615.92	100.88	5.39	-3595.96	93.46	44.47	-184.58	797.68	58.82	-3886.07	-97.27	15.06	-1771.33	-0.87	50.89	-1747.17	-3.37	96.51	-3821.41	-61.70	1349.52	0.00	0.00	0.00	-3602.32	-83.57	1711.95	-3820.62	-99.91	1796.17	-3663.68	188.80	1672.18	-3665.48	87.58	1691.46	-141.65	1273.22	73.33	404.25	1041.92	73.85	81.00
0.67000	-3376.49	95.64	-3.36	-3424.25	85.77	36.07	-3617.30	99.23	5.61	-3609.53	93.64	42.75	-200.67	792.75	58.55	-3886.07	-97.27	15.06	-1771.33	-0.87	50.89	-1747.17	-3.37	96.51	-3821.41	-61.70	1349.52	0.00	0.00	0.00	-3602.32	-83.57	1711.95	-3820.62	-99.91	1796.17	-3685.42	190.08	1673.53	-3653.28	87.01	1692.03	-144.00	1275.07	72.16	403.80	1041.91	73.68	83.23
0.68000	-3376.49	95.64	-3.36	-3424.25	85.77	36.07	-3609.05	101.19	6.51	-3597.10	93.16	44.23	-216.93	787.76	58.27	-3886.07	-97.27	15.06	-1771.33	-0.87	50.89	-1747.17	-3.37	96.51	-3821.41	-61.70	1349.52	0.00	0.00	0.00	-3602.32	-83.57	1711.95	-3820.62	-99.91	1796.17	-3707.41	190.50	1673.97	-3694.69	85.83	1694.79	-146.24	1275.33	71.92	403.97	1042.09	73.73	85.58
0.69000	-3376.49	95.64	-3.36	-3424.25	85.77	36.07	-3605.48	100.08	7.69	-3587.22	93.11	45.93	-233.37	782.73	57.99	-3886.07	-97.27	15.06	-1771.33	-0.87	50.89	-1747.17	-3.37	96.51	-3821.41	-61.70	1349.52	0.00	0.00	0.00	-3602.32	-83.57	1711.95	-3820.62	-99.91	1796.17	-3688.51	189.29	1672.80	-3682.09	87.01	1693.63	-146.39	1273.76	72.24	404.50	1042.29	73.84	82.47
0.70000	-3376.49	95.64	-3.36	-3424.25	85.77	36.07	-3612.69	100.95	5.86	-3581.48	94.07	47.47	-249.98	777.64	57.71	-3886.07	-97.27	15.06	-1771.33	-0.87	50.89	-1747.17	-3.37	96.51	-3821.41	-61.70	1349.52	0.00	0.00	0.00	-3602.32	-83.57	1711.95	-3820.62	-99.91	1796.17	-3679.47	188.36	1673.24	-3671.42	85.82	1692.85	-144.61	1273.14	72.97	405.67	1041.73	74.13	81.58
0.71000	-3376.49	95.64	-3.36	-3424.25	85.77	36.07	-3627.75	100.38	3.71	-3583.24	93.43	46.16	-266.76	772.51	57.43	-3886.07	-97.27	15.06	-1771.33	-0.87	50.89	-1747.17	-3.37	96.51	-3821.41	-61.70	1349.52	0.00	0.00	0.00	-3602.32	-83.57	1711.95	-3820.62	-99.91	1796.17	-3684.16	187.54	1673.96	-3664.60	85.88	1691.66	-144.62	1273.35	72.75	405.10	1041.53	74.09	82.89
0.72000	-3376.49	95.64	-3.36	-3424.25	85.77	36.07	-3615.27	100.50	5.87	-3599.88	93.12	44.07	-283.70	767.32	57.14	-3886.07	-97.27	15.06	-1771.33	-0.87	50.89	-1747.17	-3.37	96.51	-3821.41	-61.70	1349.52	0.00	0.00	0.00	-3602.32	-83.57	1711.95	-3820.62	-99.91	1796.17	-3686.25	186.55	1673.88	-3667.88	85.74	1692.17	-144.27	1273.82	72.65	404.47	1041.87	73.90	81.00
0.73000	-3376.49	95.64	-3.36	-3424.25	85.77	36.07	-3604.49	100.98	7.20	-3594.61	93.63	45.76	-300.81	762.08	56.85	-3886.07	-97.27	15.06	-1771.33	-0.87	50.89	-1747.17	-3.37	96.51	-3821.41	-61.70	1349.52	0.00	0.00	0.00	-3602.32	-83.57	1711.95	-3820.62	-99.91	1796.17	-3699.51	185.19	1674.72	-3631.35	84.96	1690.34	-144.36	1273.37	72.88	404.22	1041.96	73.77	80.65
0.74000	-3376.49	95.64	-3.36	-3424.25	85.77	36.07	-3593.81	100.22	8.79	-3591.08	93.21	45.31	-318.09	756.80	56.56	-3886.07	-97.27	15.06	-1771.33	-0.87	50.89	-1747.17	-3.37	96.51	-3821.41	-61.70	1349.52	0.00	0.00	0.00	-3602.32	-83.57	1711.95	-3820.62	-99.91	1796.17	-3665.69	185.82	1672.48	-3679.80	86.07	1692.51	-143.31	1274.33	72.67	404.13	1042.10	73.73	82.90
0.75000	-3376.49	95.64	-3.36	-3424.25	85.77	36.07	-3615.11	100.33	6.06	-3589.68	93.23	45.01	-335.53	751.47	56.26	-3886.07	-97.27	15.06	-1771.33	-0.87	50.89	-1747.17	-3.37	96.51	-3821.41	-61.70	1349.52	0.00	0.00	0.00	-3602.32	-83.57	1711.95	-3820.62	-99.91	1796.17	-3664.50	185.08	1672.61	-3663.44	83.84	1692.29	-144.14	1274.89	72.27	403.86	1042.11	73.66	81.29
0.76000	-3376.49	95.64	-3.36	-3424.25	85.77	36.07	-3601.83	100.52	7.62	-3611.46	93.46	41.79	-353.12	746.09	55.96	-3886.07	-97.27	15.06	-1771.33	-0.87	50.89	-1747.17	-3.37	96.51	-3821.41	-61.70	1349.52	0.00	0.00	0.00	-3602.32	-83.57	1711.95	-3820.62	-99.91	1796.17	-3684.92	184.63	1674.37	-3680.37	83.67	1691.85	-144.47	1273.91	72.30	404.06	1042.18	73.64	80.35
0.77000	-3376.49	95.64	-3.36	-3424.25	85.77	36.07	-3615.91	99.96	5.39	-3589.26	92.99	45.95	-370.88	740.67	55.66	-3886.07	-97.27	15.06	-1771.33	-0.87	50.89	-1747.17	-3.37	96.51	-3821.41	-61.70	1349.52	0.00	0.00	0.00	-3602.32	-83.57	1711.95	-3820.62	-99.91	1796.17	-3677.40	184.86	1673.95	-3668.87	83.60	1690.76	-143.18	1272.94	73.06	404.33	1041.88	73.83	84.57
0.78000	-3376.49	95.64	-3.36	-3424.25	85.77	36.07	-3612.57	100.49	5.73	-3562.92	94.08	49.70	-388.79	735.19	55.36	-3886.07	-97.27	15.06	-1771.33	-0.87	50.89	-1747.17	-3.37	96.51	-3821.41	-61.70	1349.52	0.00	0.00	0.00	-3602.32	-83.57	1711.95	-3820.62	-99.91	1796.17	-3670.86	184.77	1673.50	-3661.61	82.00	1691.89	-143.52	1273.75	72.60	404.22	1042.11	73.65	84.07
0.79000	-3376.49	95.64	-3.36	-3424.25	85.77	36.07	-3617.25	99.89	5.65	-3601.54	93.64	44.09	-406.85	729.68	55.05	-3886.07	-97.27	15.06	-1771.33	-0.87	50.89	-1747.17	-3.37	96.51	-3821.41	-61.70	1349.52	0.00	0.00	0.00	-3602.32	-83.57	1711.95	-3820.62	-99.91	1796.17	-3661.92	183.43	1672.56	-3687.16	80.49	1693.24	-143.59	1273.77	72.61	404.65	1041.96	73.87	83.78
0.80000	-3376.49	95.64	-3.36	-3424.25	85.77	36.07	-3600.12	100.88	7.67	-3629.16	91.60	40.30	-425.06	724.12	54.74	-3886.07	-97.27	15.06	-1771.33	-0.87	50.89	-1747.17	-3.37	96.51	-3821.41	-61.70	1349.52	0.00	0.00	0.00	-3602.32	-83.57	1711.95	-3820.62	-99.91	1796.17	-3663.25	181.80	1672.60	-3684.89	80.00	1691.10	-147.92	1274.33	71.73	404.03	1042.27	73.67	81.48
0.81000	-3376.49	95.64	-3.36	-3424.25	85.77	36.07	-3611.24	100.45	6.15	-3595.81	92.55	45.55	-443.42	718.52	54.43	-3886.07	-97.27	15.06	-1771.33	-0.87	50.89	-1747.17	-3.37	96.51	-3821.41	-61.70	1349.52	0.00	0.00	0.00	-3602.32	-83.57	1711.95	-3820.62	-99.91	1796.17	-3686.03	181.25	1675.04	-3644.08	81.26	1691.31	-143.58	1273.87	72.57	404.18	1042.38	73.64	82.52
0.82000	-3376.49	95.64	-3.36	-3424.25	85.77	36.07	-3622.64	100.11	4.39	-3605.30	91.51	43.51	-461.92	712.87	54.12	-3886.07	-97.27	15.06	-1771.33	-0.87	50.89	-1747.17	-3.37	96.51	-3821.41	-61.70	1349.52	0.00	0.00	0.00	-3602.32	-83.57	1711.95	-3820.62	-99.91	1796.17	-3683.78	181.13	1675.02	-3687.63	78.47	1692.44	-142.55	1273.96	72.98	404.58	1041.92	73.86	85.25
0.83000	-3376.49	95.64	-3.36	-3424.25	85.77	36.07	-3616.47	99.91	4.69	-3586.05	92.12	45.50	-480.57	707.18	53.80	-3886.07	-97.27	15.06	-1771.33	-0.87	50.89	-1747.17	-3.37	96.51	-3821.41	-61.70	1349.52	0.00	0.00	0.00	-3602.32	-83.57	1711.95	-3820.62	-99.91	1796.17	-3667.06	180.13	1674.58	-3652.40	79.17	1689.85	-142.91	1273.14	73.23	403.98	1041.90	73.84	84.92
0.84000	-3376.49	95.64	-3.36	-3424.25	85.77	36.07	-3606.22	99.41	6.37	-3584.99	92.59	45.84	-499.36	701.45	53.48	-3886.07	-97.27	15.06	-1771.33	-0.87	50.89	-1747.17	-3.37	96.51	-3821.41	-61.70	1349.52	0.00	0.00	0.00	-3602.32	-83.57	1711.95	-3820.62	-99.91	1796.17	-3666.36	180.58	1673.84	-3637.71	78.00	1689.68	-142.45	1272.90	73.22	403.81	1041.80	73.92	80.24
0.85000	-3376.49	95.64	-3.36	-3424.25	85.77	36.07	-3616.93	100.01	5.13	-3594.32	92.37	44.41	-518.29	695.68	53.16	-3886.07	-97.27	15.06	-1771.33	-0.87	50.89	-1747.17	-3.37	96.51	-3821.41	-61.70	1349.52	0.00	0.00	0.00	-3602.32	-83.57	1711.95	-3820.62	-99.91	1796.17	-3642.66	178.70	1672.81	-3662.03	78.23	1690.47	-142.61	1274.66	72.80	403.99	1041.98	73.75	81.50
0.86000	-3376.49	95.64	-3.36	-3424.25	85.77	36.07	-3612.79	101.71	6.35	-3602.58	92.07	42.80	-537.35	689.88	52.84	-3886.07	-97.27	15.06	-1771.33	-0.87	50.89	-1747.17	-3.37	96.51	-3821.41	-61.70	1349.52	0.00	0.00	0.00	-3602.32	-83.57	1711.95	-3820.62	-99.91	1796.17	-3680.78	176.67	1674.81	-3676.04	76.76	1692.85	-140.45	1272.66	73.67	404.21	1041.91	73.90	81.79
0.87000	-3376.49	95.64	-3.36	-3424.25	85.77	36.07	-3621.02	99.94	4.89	-3576.17	92.25	47.66	-556.55	684.03	52.51	-3886.07	-97.27	15.06	-1771.33	-0.87	50.89	-1747.17	-3.37	96.51	-3821.41	-61.70	1349.52	0.00	0.00	0.00	-3602.32	-83.57	1711.95	-3820.62	-99.91	1796.17	-3687.10	178.39	1674.60	-3669.89	73.89	1692.48	-142.28	1273.79	72.95	405.45	1041.82	74.14	81.24
0.88000	-3376.49	95.64	-3.36	-3424.25	85.77	36.07	-3606.04	100.79	7.32	-3593.65	91.50	44.63	-575.89	678.14	52.18	-3886.07	-97.27	15.06	-1771.33	-0.87	50.89	-1747.17	-3.37	96.51	-3821.41	-61.70	1349.52	0.00	0.00	0.00	-3602.32	-83.57	1711.95	-3820.62	-99.91	1796.17	-3683.14	176.48	1675.28	-3696.18	72.57	1691.87	-142.98	1275.17	72.38	404.20	1042.03	73.73	82.79
0.89000	-3376.49	95.64	-3.36	-3424.25	85.77	36.07	-3615.96	99.89	5.06	-3612.68	91.89	41.89	-595.35	672.22	51.85	-3886.07	-97.27	15.06	-1771.33	-0.87	50.89	-1747.17	-3.37	96.51	-3821.41	-61.70	1349.52	0.00	0.00	0.00	-3602.32	-83.57	1711.95	-3820.62	-99.91	1796.17	-3665.10	174.47	1674.12	-3680.10	71.82	1692.23	-139.29	1273.84	73.43	404.26	1042.05	73.67	82.78
0.90000	-3376.49	95.64	-3.36	-3424.25	85.77	36.07	-3608.62	99.43	6.35	-3593.82	92.00	44.03	-614.94	666.26	51.52	-3886.07	-97.27	15.06	-1771.33	-0.87	50.89	-1747.17	-3.37	96.51	-3821.41	-61.70	1349.52	0.00	0.00	0.00	-3602.32	-83.57	1711.95	-3820.62	-99.91	1796.17	-3662.46	173.31	1673.83	-3668.82	70.37	1691.64	-140.97	1273.77	73.21	403.99	1041.87	73.77	79.57
0.91000	-3376.49	95.64	-3.36	-3424.25	85.77	36.07	-3605.70	99.88	6.94	-3584.62	91.99	44.42	-634.66	660.26	51.19	-3886.07	-97.27	15.06	-1771.33	-0.87	50.89	-1747.17	-3.37	96.51	-3821.41	-61.70	1349.52	0.00	0.00	0.00	-3602.32	-83.57	1711.95	-3820.62	-99.91	1796.17	-3678.35	172.81	1675.14	-3684.91	70.28	1692.71	-144.46	1274.08	72.51	403.93	1041.99	73.75	83.04
0.92000	-3376.49	95.64	-3.36	-3424.25	85.77	36.07	-3624.87	100.25	3.95	-3591.21	92.05	44.25	-654.50	654.23	50.85	-3886.07	-97.27	15.06	-1771.33	-0.87	50.89	-1747.17	-3.37	96.51	-3821.41	-61.70	1349.52	0.00	0.00	0.00	-3602.32	-83.57	1711.95	-3820.62	-99.91	1796.17	-3657.35	171.97	1673.53	-3668.77	70.30	1692.32	-146.76	1274.45	71.79	403.60	1041.89	73.64	83.19
0.93000	-3376.49	95.64	-3.36	-3424.25	85.77	36.07	-3621.29	100.41	5.34	-3596.60	91.82	43.31	-674.46	648.16	50.51	-3886.07	-97.27	15.06	-1771.33	-0.87	50.89	-1747.17	-3.37	96.51	-3821.41	-61.70	1349.52	0.00	0.00	0.00	-3602.32	-83.57	1711.95	-3820.62	-99.91	1796.17	-3674.74	170.62	1674.33	-3653.61	68.14	1691.00	-144.67	1274.46	72.16	404.20	1042.12	73.70	85.06
0.94000	-3376.49	95.64	-3.36	-3424.25	85.77	36.07	-3618.78	99.95	5.50	-3602.82	92.45	42.01	-694.54	642.06	50.17	-3886.07	-97.27	15.06	-1771.33	-0.87	50.89	-1747.17	-3.37	96.51	-3821.41	-61.70	1349.52	0.00	0.00	0.00	-3602.32	-83.57	1711.95	-3820.62	-99.91	1796.17	-3682.08	169.70	1674.36	-3676.95	67.41	1692.65	-146.14	1274.38	72.23	403.97	1042.06	73.69	85.90
0.95000	-3376.49	95.64	-3.36	-3424.25	85.77	36.07	-3621.32	100.74	4.78	-3622.86	92.25	38.44	-714.74	635.92	49.83	-3886.07	-97.27	15.06	-1771.33	-0.87	50.89	-1747.17	-3.37	96.51	-3821.41	-61.70	1349.52	0.00	0.00	0.00	-3602.32	-83.57	1711.95	-3820.62	-99.91	1796.17	-3672.25	167.89	1673.75	-3665.40	67.13	1691.25	-141.64	1273.62	72.98	404.56	1041.78	73.82	81.56
0.96000	-3376.49	95.64	-3.36	-3424.25	85.77	36.07	-3589.02	100.43	10.45	-3588.01	91.35	44.02	-735.05	629.75	49.49	-3886.07	-97.27	15.06	-1771.33	-0.87	50.89	-1747.17	-3.37	96.51	-3821.41	-61.70	1349.52	0.00	0.00	0.00	-3602.32	-83.57	1711.95	-3820.62	-99.91	1796.17	-3680.24	166.91	1675.36	-3649.74	64.31	1689.99	-140.93	1272.86	73.34	405.03	1041.97	73.96	84.13
0.97000	-3376.49	95.64	-3.36	-3424.25	85.77	36.07	-3624.94	99.77	4.86	-3578.28	91.15	44.91	-755.48	623.55	49.14	-3886.07	-97.27	15.06	-1771.33	-0.87	50.89	-1747.17	-3.37	96.51	-3821.41	-61.70	1349.52	0.00	0.00	0.00	-3602.32	-83.57	1711.95	-3820.62	-99.91	1796.17	-3692.97	165.90	1675.94	-3662.26	64.74	1691.37	-144.77	1274.17	72.32	404.80	1041.99	74.00	84.99
0.98000	-3376.49	95.64	-3.36	-3424.25	85.77	36.07	-3623.25	99.25	4.83	-3580.03	91.56	45.00	-776.02	617.32	48.79	-3886.07	-97.27	15.06	-1771.33	-0.87	50.89	-1747.17	-3.37	96.51	-3821.41	-61.70	1349.52	0.00	0.00	0.00	-3602.32	-83.57	1711.95	-3820.62	-99.91	1796.17	-3665.64	165.31	1674.66	-3683.34	62.96	1693.41	-142.98	1274.44	72.67	403.93	1041.96	73.77	85.27
0.99000	-3376.49	95.64	-3.36	-3424.25	85.77	36.07	-3610.74	100.30	5.84	-3580.71	91.68	45.39	-796.66	611.06	48.44	-3886.07	-97.27	15.06	-1771.33	-0.87	50.89	-1747.17	-3.37	96.51	-3821.41	-61.70	1349.52	0.00	0.00	0.00	-3602.32	-83.57	1711.95	-3820.62	-99.91	1796.17	-3664.42	163.06	1675.27	-3684.49	62.21	1692.59	-144.33	1274.07	72.64	404.22	1041.87	73.89	86.04
1.00000	-3376.49	95.64	-3.36	-3424.25	85.77	36.07	-3595.60	100.48	7.97	-3573.09	90.79	45.67	-817.41	604.77	48.09	-3886.07	-97.27	15.06	-1771.33	-0.87	50.89	-1747.17	-3.37	96.51	-3821.41	-61.70	1349.52	0.00	0.00	0.00	-3602.32	-83.57	1711.95	-3820.62	-99.91	1796.17	-3698.05	163.23	1677.31	-3664.88	63.68	1692.07	-142.69	1274.36	72.71	404.08	1041.53	73.89	79.56
1.01000	-3376.49	95.64	-3.36	-3424.25	85.77	36.07	-3601.74	100.13	7.02	-3598.78	91.88	42.24	-838.26	598.45	47.74	-3886.07	-97.27	15.06	-1771.33	-0.87	50.89	-1747.17	-3.37	96.51	-3821.41	-61.70	1349.52	0.00	0.00	0.00	-3602.32	-83.57	1711.95	-3820.62	-99.91	1796.17	-3668.42	161.20	1675.93	-3687.09	60.78	1692.91	-141.11	1272.65	73.72	404.48	1041.49	73.98	81.19
1.02000	-3376.49	95.64	-3.36	-3424.25	85.77	36.07	-3612.02	99.92	6.03	-3594.14	91.09	43.54	-859.22	592.11	47.38	-3886.07	-97.27	15.06	-1771.33	-0.87	50.89	-1747.17	-3.37	96.51	-3821.41	-61.70	1349.52	0.00	0.00	0.00	-3602.32	-83.57	1711.95	-3820.62	-99.91	1796.17	-3640.97	158.08	1674.52	-3685.58	56.41	1691.47	-144.26	1273.50	72.56	403.78	1041.98	73.72	83.39
1.03000	-3376.49	95.64	-3.36	-3424.25	85.77	36.07	-3622.46	100.17	4.38	-3608.25	90.05	40.81	-880.27	585.73	47.03	-3886.07	-97.27	15.06	-1771.33	-0.87	50.89	-1747.17	-3.37	96.51	-3821.41	-61.70	1349.52	0.00	0.00	0.00	-3602.32	-83.57	1711.95	-3820.62	-99.91	1796.17	-3659.22	157.43	1674.39	-3682.26	57.07	1692.10	-142.39	1273.40	72.98	403.89	1041.93	73.74	82.43
1.04000	-3376.49	95.64	-3.36	-3424.25	85.77	36.07	-3617.19	99.87	5.57	-3583.98	90.84	44.32	-901.43	579.33	46.67	-3886.07	-97.27	15.06	-1771.33	-0.87	50.89	-1747.17	-3.37	96.51	-3821.41	-61.70	1349.52	0.00	0.00	0.00	-3602.32	-83.57	1711.95	-3820.62	-99.91	1796.17	-3667.64	156.40	1675.69	-3648.24	54.11	1691.51	-143.10	1274.32	72.58	404.36	1041.92	73.90	85.08
1.05000	-3376.49	95.64	-3.36	-3424.25	85.77	36.07	-3618.34	100.03	4.88	-3593.48	89.84	43.26	-922.67	572.90	46.31	-3886.07	-97.27	15.06	-1771.33	-0.87	50.89	-1747.17	-3.37	96.51	-3821.41	-61.70	1349.52	0.00	0.00	0.00	-3602.32	-83.57	1711.95	-3820.62	-99.91	1796.17	-3658.84	155.71	1675.95	-3649.57	51.95	1693.07	-144.22	1273.57	72.78	404.04	1041.94	73.66	85.83
1.06000	-3376.49	95.64	-3.36	-3424.25	85.77	36.07	-3617.40	99.92	5.53	-3608.42	90.59	40.04	-944.01	566.45	45.95	-3886.07	-97.27	15.06	-1771.33	-0.87	50.89	-1747.17	-3.37	96.51	-3821.41	-61.70	1349.52	0.00	0.00	0.00	-3602.32	-83.57	1711.95	-3820.62	-99.91	1796.17	-3675.04	155.11	1676.81	-3650.64	51.20	1692.95	-143.36	1270.43	73.95	403.50	1041.88	73.63	84.72
1.07000	-3376.49	95.64	-3.36	-3424.25	85.77	36.07	-3602.72	99.79	7.86	-3606.67	90.57	40.17	-965.44	559.97	45.59	-3886.07	-97.27	15.06	-1771.33	-0.87	50.89	-1747.17	-3.37	96.51	-3821.41	-61.70	1349.52	0.00	0.00	0.00	-3602.32	-83.57	1711.95	-3820.62	-99.91	1796.17	-3678.15	152.62	1676.59	-3639.43	50.99	1690.68	-142.92	1272.80	73.35	404.45	1041.76	73.86	81.87
1.08000	-3376.49	95.64	-3.36	-3424.25	85.77	36.07	-3603.52	99.65	7.21	-3604.81	89.90	40.72	-986.96	553.47	45.22	-3886.07	-97.27	15.06	-1771.33	-0.87	50.89	-1747.17	-3.37	96.51	-3821.41	-61.70	1349.52	0.00	0.00	0.00	-3602.32	-83.57	1711.95	-3820.62	-99.91	1796.17	-3638.42	150.69	1675.39	-3650.06	49.03	1690.27	-145.12	1273.86	72.61	404.23	1041.95	73.81	82.71
1.09000	-3376.49	95.64	-3.36	-3424.25	85.77	36.07	-3617.27	99.45	4.55	-3581.63	89.68	44.02	-1008.56	546.94	44.86	-3886.07	-97.27	15.06	-1771.33	-0.87	50.89	-1747.17	-3.37	96.51	-3821.41	-61.70	1349.52	0.00	0.00	0.00	-3602.32	-83.57	1711.95	-3820.62	-99.91	1796.17	-3682.06	148.69	1677.51	-3658.96	48.00	1692.61	-142.64	1273.98	72.89	404.62	1041.50	74.00	82.40
1.10000	-3376.49	95.64	-3.36	-3424.25	85.77	36.07	-3618.27	99.70	4.54	-3590.47	90.28	42.79	-1030.25	540.39	44.49	-3886.07	-97.27	15.06	-1771.33	-0.87	50.89	-1747.17	-3.37	96.51	-3821.41	-61.70	1349.52	0.00	0.00	0.00	-3602.32	-83.57	1711.95	-3820.62	-99.91	1796.17	-3648.15	148.78	1675.92	-3645.62	45.77	1692.48	-144.44	1275.53	72.15	403.64	1042.09	73.63	83.54
1.11000	-3376.49	95.64	-3.36	-3424.25	85.77	36.07	-3588.18	100.41	9.63	-3576.66	88.66	45.25	-1052.02	533.83	44.12	-3886.07	-97.27	15.06	-1771.33	-0.87	50.89	-1747.17	-3.37	96.51	-3821.41	-61.70	1349.52	0.00	0.00	0.00	-3602.32	-83.57	1711.95	-3820.62	-99.91	1796.17	-3644.15	147.48	1676.93	-3647.06	45.89	1692.24	-143.91	1274.82	72.38	403.88	1042.15	73.63	84.59
1.12000	-3376.49	95.64	-3.36	-3424.25	85.77	36.07	-3609.48	99.17	6.16	-3604.83	89.99	41.17	-1073.87	527.23	43.76	-3886.07	-97.27	15.06	-1771.33	-0.87	50.89	-1747.17	-3.37	96.51	-3821.41	-61.70	1349.52	0.00	0.00	0.00	-3602.32	-83.57	1711.95	-3820.62	-99.91	1796.17	-3641.31	146.96	1676.80	-3649.44	43.56	1691.68	-142.62	1274.44	72.53	403.75	1042.16	73.52	86.54
1.13000	-3376.49	95.64	-3.36	-3424.25	85.77	36.07	-3615.45	99.20	6.71	-3598.22	89.78	41.78	-1095.79	520.62	43.38	-3886.07	-97.27	15.06	-1771.33	-0.87	50.89	-1747.17	-3.37	96.51	-3821.41	-61.70	1349.52	0.00	0.00	0.00	-3602.32	-83.57	1711.95	-3820.62	-99.91	1796.17	-3638.01	145.11	1676.47	-3612.71	43.26	1690.80	-141.01	1273.84	73.24	404.27	1041.94	73.64	83.58
1.14000	-3376.49	95.64	-3.36	-3424.25	85.77	36.07	-3625.91	99.20	4.36	-3607.11	90.35	39.78	-1117.79	513.99	43.01	-3886.07	-97.27	15.06	-1771.33	-0.87	50.89	-1747.17	-3.37	96.51	-3821.41	-61.70	1349.52	0.00	0.00	0.00	-3602.32	-83.57	1711.95	-3820.62	-99.91	1796.17	-3662.06	144.27	1677.90	-3623.84	40.87	1691.79	-143.30	1272.89	73.01	404.90	1041.58	73.97	86.29
1.15000	-3376.49	95.64	-3.36	-3424.25	85.77	36.07	-3598.11	100.20	8.86	-3611.86	89.90	39.87	-1139.87	507.34	42.64	-3886.07	-97.27	15.06	-1771.33	-0.87	50.89	-1747.17	-3.37	96.51	-3821.41	-61.70	1349.52	0.00	0.00	0.00	-3602.32	-83.57	1711.95	-3820.62	-99.91	1796.17	-3660.75	142.36	1677.81	-3651.69	39.14	1692.23	-143.76	1274.07	72.70	404.60	1041.78	73.91	84.46
1.16000	-3376.49	95.64	-3.36	-3424.25	85.77	36.07	-3614.34	100.26	5.56	-3589.20	89.31	42.26	-1162.01	500.68	42.27	-3886.07	-97.27	15.06	-1771.33	-0.87	50.89	-1747.17	-3.37	96.51	-3821.41	-61.70	1349.52	0.00	0.00	0.00	-3602.32	-83.57	1711.95	-3820.62	-99.91	1796.17	-3679.55	140.16	1678.12	-3645.79	40.51	1692.14	-141.88	1272.47	73.45	403.62	1042.19	73.50	84.81
1.17000	-3376.49	95.64	-3.36	-3424.25	85.77	36.07	-3601.26	100.03	7.57	-3592.04	89.73	42.51	-1184.22	493.99	41.89	-3886.07	-97.27	15.06	-1771.33	-0.87	50.89	-1747.17	-3.37	96.51	-3821.41	-61.70	1349.52	0.00	0.00	0.00	-3602.32	-83.57	1711.95	-3820.62	-99.91	1796.17	-3653.38	139.67	1677.72	-3655.62	35.99	1691.41	-141.92	1272.08	73.58	403.06	1042.45	73.33	81.60
1.18000	-3376.49	95.64	-3.36	-3424.25	85.77	36.07	-3615.74	100.12	5.73	-3608.20	89.68	39.46	-1206.50	487.29	41.52	-3886.07	-97.27	15.06	-1771.33	-0.87	50.89	-1747.17	-3.37	96.51	-3821.41	-61.70	1349.52	0.00	0.00	0.00	-3602.32	-83.57	1711.95	-3820.62	-99.91	1796.17	-3649.77	139.19	1677.95	-3632.34	36.35	1690.55	-141.01	1273.70	73.30	404.02	1042.43	73.54	82.57
1.19000	-3376.49	95.64	-3.36	-3424.25	85.77	36.07	-3612.06	99.53	6.08	-3561.57	89.58	46.41	-1228.84	480.57	41.14	-3886.07	-97.27	15.06	-1771.33	-0.87	50.89	-1747.17	-3.37	96.51	-3821.41	-61.70	1349.52	0.00	0.00	0.00	-3602.32	-83.57	1711.95	-3820.62	-99.91	1796.17	-3631.43	136.24	1678.73	-3681.21	33.56	1692.45	-143.09	1274.86	72.37	404.42	1042.12	73.74	83.06
1.20000	-3376.49	95.64	-3.36	-3424.25	85.77	36.07	-3618.40	99.91	4.99	-3583.64	89.93	42.63	-1251.25	473.84	40.76	-3886.07	-97.27	15.06	-1771.33	-0.87	50.89	-1747.17	-3.37	96.51	-3821.41	-61.70	1349.52	0.00	0.00	0.00	-3602.32	-83.57	1711.95	-3820.62	-99.91	1796.17	-3620.37	134.65	1679.02	-3631.15	34.05	1690.71	-141.72	1274.03	73.20	404.59	1041.83	73.84	80.58
1.21000	-3376.49	95.64	-3.36	-3424.25	85.77	36.07	-3654.00	99.00	-0.56	-3613.28	89.03	37.88	-1273.71	467.09	40.38	-3886.07	-97.27	15.06	-1771.33	-0.87	50.89	-1747.17	-3.37	96.51	-3821.41	-61.70	1349.52	0.00	0.00	0.00	-3602.32	-83.57	1711.95	-3820.62	-99.91	1796.17	-3615.66	133.81	1679.10	-3623.67	30.76	1690.89	-138.95	1272.33	74.02	403.80	1042.36	73.51	80.30
1.22000	-3376.49	95.64	-3.36	-3424.25	85.77	36.07	-3607.50	99.45	7.66	-3596.68	89.25	40.50	-1296.23	460.33	40.00	-3886.07	-97.27	15.06	-1771.33	-0.87	50.89	-1747.17	-3.37	96.51	-3821.41	-61.70	1349.52	0.00	0.00	0.00	-3602.32	-83.57	1711.95	-3820.62	-99.91	1796.17	-3615.95	133.47	1679.00	-3686.72	29.26	1693.38	-143.13	1274.33	72.69	404.17	1042.28	73.64	82.70
1.23000	-3376.49	95.64	-3.36	-3424.25	85.77	36.07	-3614.74	98.77	5.80	-3609.20	89.32	38.41	-1318.81	453.56	39.62	-3886.07	-97.27	15.06	-1771.33	-0.87	50.89	-1747.17	-3.37	96.51	-3821.41	-61.70	1349.52	0.00	0.00	0.00	-3602.32	-83.57	1711.95	-3820.62	-99.91	1796.17	-3619.85	133.40	1678.76	-3671.89	28.44	1691.44	-143.91	1274.25	72.36	403.89	1041.98	73.62	84.47
1.24000	-3376.49	95.64	-3.36	-3424.25	85.77	36.07	-3625.43	99.40	3.08	-3590.81	88.75	41.68	-1341.43	446.77	39.24	-3886.07	-97.27	15.06	-1771.33	-0.87	50.89	-1747.17	-3.37	96.51	-3821.41	-61.70	1349.52	0.00	0.00	0.00	-3602.32	-83.57	1711.95	-3820.62	-99.91	1796.17	-3626.00	133.35	1678.43	-3643.47	28.66	1689.33	-142.89	1274.64	72.54	404.01	1041.93	73.66	83.76
1.25000	-3376.49	95.64	-3.36	-3424.25	85.77	36.07	-3605.24	100.69	7.26	-3596.17	89.52	40.92	-1364.11	439.98	38.86	-3886.07	-97.27	15.06	-1771.33	-0.87	50.89	-1747.17	-3.37	96.51	-3821.41	-61.70	1349.52	0.00	0.00	0.00	-3602.32	-83.57	1711.95	-3820.62	-99.91	1796.17	-3633.03	133.07	1678.04	-3673.99	26.85	1690.94	-145.04	1275.52	71.72	404.50	1041.67	73.86	82.76
1.26000	-3376.49	95.64	-3.36	-3424.25	85.77	36.07	-3615.39	99.18	5.91	-3602.78	89.34	40.26	-1386.84	433.17	38.47	-3886.07	-97.27	15.06	-1771.33	-0.87	50.89	-1747.17	-3.37	96.51	-3821.41	-61.70	1349.52	0.00	0.00	0.00	-3602.32	-83.57	1711.95	-3820.62	-99.91	1796.17	-3639.56	132.33	1677.64	-3681.63	23.60	1691.13	-143.97	1274.55	72.22	404.09	1042.11	73.64	80.21
1.27000	-3376.49	95.64	-3.36	-3424.25	85.77	36.07	-3621.16	99.20	5.31	-3611.74	89.24	39.02	-1409.61	426.35	38.09	-3886.07	-97.27	15.06	-1771.33	-0.87	50.89	-1747.17	-3.37	96.51	-3821.41	-61.70	1349.52	0.00	0.00	0.00	-3602.32	-83.57	1711.95	-3820.62	-99.91	1796.17	-3644.23	130.87	1677.26	-3660.47	21.09	1689.78	-141.73	1272.85	73.31	403.48	1042.15	73.64	79.86
1.28000	-3376.49	95.64	-3.36	-3424.25	85.77	36.07	-3634.04	100.01	2.80	-3593.69	89.54	41.34	-1432.43	419.52	37.71	-3886.07	-97.27	15.06	-1771.33	-0.87	50.89	-1747.17	-3.37	96.51	-3821.41	-61.70	1349.52	0.00	0.00	0.00	-3602.32	-83.57	1711.95	-3820.62	-99.91	1796.17	-3645.65	128.45	1676.95	-3660.18	20.17	1690.19	-142.81	1274.57	72.74	403.97	1042.01	73.71	83.58
1.29000	-3376.49	95.64	-3.36	-3424.25	85.77	36.07	-3608.50	100.72	6.49	-3603.65	89.23	40.20	-1455.29	412.68	37.32	-3886.07	-97.27	15.06	-1771.33	-0.87	50.89	-1747.17	-3.37	96.51	-3821.41	-61.70	1349.52	0.00	0.00	0.00	-3602.32	-83.57	1711.95	-3820.62	-99.91	1796.17	-3636.11	123.89	1675.48	-3662.44	19.49	1689.84	-143.13	1274.60	72.67	404.01	1041.90	73.77	84.36
1.30000	-3376.49	95.64	-3.36	-3424.25	85.77	36.07	-3615.70	99.62	5.52	-3578.92	88.72	43.21	-1478.18	405.84	36.94	-3886.07	-97.27	15.06	-1771.33	-0.87	50.89	-1747.17	-3.37	96.51	-3821.41	-61.70	1349.52	0.00	0.00	0.00	-3602.32	-83.57	1711.95	-3820.62	-99.91	1796.17	-3667.54	123.09	1677.43	-3658.77	18.65	1689.73	-143.20	1273.73	72.79	404.15	1041.68	73.86	82.49
1.31000	-3376.49	95.64	-3.36	-3424.25	85.77	36.07	-3611.83	99.87	6.98	-3605.16	89.32	39.19	-1501.12	398.98	36.55	-3886.07	-97.27	15.06	-1771.33	-0.87	50.89	-1747.17	-3.37	96.51	-3821.41	-61.70	1349.52	0.00	0.00	0.00	-3602.32	-83.57	1711.95	-3820.62	-99.91	1796.17	-3644.39	122.01	1676.79	-3672.59	17.06	1691.23	-141.53	1272.81	73.57	404.45	1041.79	73.78	84.65
1.32000	-3376.49	95.64	-3.36	-3424.25	85.77	36.07	-3613.29	99.93	5.72	-3605.93	88.22	39.98	-1524.09	392.12	36.16	-3886.07	-97.27	15.06	-1771.33	-0.87	50.89	-1747.17	-3.37	96.51	-3821.41	-61.70	1349.52	0.00	0.00	0.00	-3602.32	-83.57	1711.95	-3820.62	-99.91	1796.17	-3629.41	121.08	1676.03	-3639.86	16.62	1688.67	-141.04	1271.85	73.88	404.81	1042.00	73.84	83.27
1.33000	-3376.49	95.64	-3.36	-3424.25	85.77	36.07	-3605.57	99.64	7.28	-3608.79	87.54	38.59	-1547.09	385.26	35.78	-3886.07	-97.27	15.06	-1771.33	-0.87	50.89	-1747.17	-3.37	96.51	-3821.41	-61.70	1349.52	0.00	0.00	0.00	-3602.32	-83.57	1711.95	-3820.62	-99.91	1796.17	-3636.25	119.58	1676.81	-3635.89	17.20	1687.32	-144.38	1274.04	72.40	404.41	1041.82	73.83	83.00
1.34000	-3376.49	95.64	-3.36	-3424.25	85.77	36.07	-3609.20	98.82	5.79	-3608.81	89.10	38.54	-1570.13	378.39	35.39	-3886.07	-97.27	15.06	-1771.33	-0.87	50.89	-1747.17	-3.37	96.51	-3821.41	-61.70	1349.52	0.00	0.00	0.00	-3602.32	-83.57	1711.95	-3820.62	-99.91	1796.17	-3639.62	119.95	1676.27	-3647.61	15.18	1688.61	-142.73	1273.28	73.00	404.20	1041.87	73.69	84.15
1.35000	-3376.49	95.64	-3.36	-3424.25	85.77	36.07	-3612.73	99.51	5.26	-3591.76	89.57	41.61	-1593.19	371.51	35.00	-3886.07	-97.27	15.06	-1771.33	-0.87	50.89	-1747.17	-3.37	96.51	-3821.41	-61.70	1349.52	0.00	0.00	0.00	-3602.32	-83.57	1711.95	-3820.62	-99.91	1796.17	-3637.32	118.92	1676.23	-3647.26	13.95	1688.66	-145.93	1274.55	72.07	404.23	1041.66	73.73	83.34
1.36000	-3376.49	95.64	-3.36	-3424.25	85.77	36.07	-3600.55	99.90	7.65	-3592.92	88.42	41.66	-1616.28	364.64	34.61	-3886.07	-97.27	15.06	-1771.33	-0.87	50.89	-1747.17	-3.37	96.51	-3821.41	-61.70	1349.52	0.00	0.00	0.00	-3602.32	-83.57	1711.95	-3820.62	-99.91	1796.17	-3635.63	117.20	1676.39	-3657.26	13.20	1689.08	-143.45	1274.94	72.32	404.59	1042.10	73.90	88.37
1.37000	-3376.49	95.64	-3.36	-3424.25	85.77	36.07	-3619.17	99.39	5.89	-3600.66	88.75	40.68	-1639.39	357.75	34.22	-3886.07	-97.27	15.06	-1771.33	-0.87	50.89	-1747.17	-3.37	96.51	-3821.41	-61.70	1349.52	0.00	0.00	0.00	-3602.32	-83.57	1711.95	-3820.62	-99.91	1796.17	-3646.43	116.65	1677.03	-3611.66	12.11	1686.31	-144.18	1274.92	72.33	404.73	1042.25	73.78	86.41
1.38000	-3376.49	95.64	-3.36	-3424.25	85.77	36.07	-3631.56	100.24	3.26	-3603.72	87.84	39.64	-1662.52	350.87	33.83	-3886.07	-97.27	15.06	-1771.33	-0.87	50.89	-1747.17	-3.37	96.51	-3821.41	-61.70	1349.52	0.00	0.00	0.00	-3602.32	-83.57	1711.95	-3820.62	-99.91	1796.17	-3646.84	115.79	1676.96	-3635.12	12.02	1685.89	-141.73	1274.03	73.00	404.30	1042.24	73.63	86.57
1.39000	-3376.49	95.64	-3.36	-3424.25	85.77	36.07	-3607.21	98.68	6.79	-3585.16	87.92	42.15	-1685.67	343.99	33.44	-3886.07	-97.27	15.06	-1771.33	-0.87	50.89	-1747.17	-3.37	96.51	-3821.41	-61.70	1349.52	0.00	0.00	0.00	-3602.32	-83.57	1711.95	-3820.62	-99.91	1796.17	-3656.50	114.10	1677.39	-3659.64	9.95	1687.13	-140.70	1273.08	73.50	404.67	1042.36	73.69	88.82
1.40000	-3376.49	95.64	-3.36	-3424.25	85.77	36.07	-3615.92	99.52	6.24	-3602.62	88.80	39.61	-1708.85	337.10	33.06	-3886.07	-97.27	15.06	-1771.33	-0.87	50.89	-1747.17	-3.37	96.51	-3821.41	-61.70	1349.52	0.00	0.00	0.00	-3602.32	-83.57	1711.95	-3820.62	-99.91	1796.17	-3639.56	114.02	1676.53	-3662.95	9.81	1688.58	-142.60	1273.72	73.02	404.03	1042.13	73.64	84.17
1.41000	-3376.49	95.64	-3.36	-3424.25	85.77	36.07	-3630.66	99.19	2.83	-3605.01	88.38	39.19	-1732.03	330.21	32.67	-3886.07	-97.27	15.06	-1771.33	-0.87	50.89	-1747.17	-3.37	96.51	-3821.41	-61.70	1349.52	0.00	0.00	0.00	-3602.32	-83.57	1711.95	-3820.62	-99.91	1796.17	-3633.44	112.81	1676.47	-3687.65	8.66	1688.61	-143.56	1274.55	72.41	404.33	1042.20	73.66	81.43
1.42000	-3376.49	95.64	-3.36	-3424.25	85.77	36.07	-3623.32	100.30	3.95	-3588.86	88.37	41.44	-1755.23	323.33	32.28	-3886.07	-97.27	15.06	-1771.33	-0.87	50.89	-1747.17	-3.37	96.51	-3821.41	-61.70	1349.52	0.00	0.00	0.00	-3602.32	-83.57	1711.95	-3820.62	-99.91	1796.17	-3635.71	111.80	1676.29	-3669.18	7.57	1687.77	-143.93	1274.89	72.46	404.38	1041.65	73.91	83.33
1.43000	-3376.49	95.64	-3.36	-3424.25	85.77	36.07	-3615.93	98.50	6.45	-3590.87	87.83	41.35	-1778.44	316.44	31.89	-3886.07	-97.27	15.06	-1771.33	-0.87	50.89	-1747.17	-3.37	96.51	-3821.41	-61.70	1349.52	0.00	0.00	0.00	-3602.32	-83.57	1711.95	-3820.62	-99.91	1796.17	-3649.47	111.73	1676.92	-3664.19	4.87	1686.33	-140.60	1273.02	73.58	404.44	1041.74	73.90	83.86
1.44000	-3376.49	95.64	-3.36	-3424.25	85.77	36.07	-3624.87	100.84	4.73	-3604.46	88.90	38.92	-1801.66	309.56	31.50	-3886.07	-97.27	15.06	-1771.33	-0.87	50.89	-1747.17	-3.37	96.51	-3821.41	-61.70	1349.52	0.00	0.00	0.00	-3602.32	-83.57	1711.95	-3820.62	-99.91	1796.17	-3652.89	109.16	1675.76	-3644.95	5.39	1686.05	-141.45	1274.07	72.92	404.16	1041.69	73.79	84.37
1.45000	-3376.49	95.64	-3.36	-3424.25	85.77	36.07	-3624.55	98.27	4.64	-3603.26	88.44	39.94	-1824.88	302.68	31.11	-3886.07	-97.27	15.06	-1771.33	-0.87	50.89	-1747.17	-3.37	96.51	-3821.41	-61.70	1349.52	0.00	0.00	0.00	-3602.32	-83.57	1711.95	-3820.62	-99.91	1796.17	-3633.33	109.60	1675.58	-3631.09	6.91	1685.16	-140.01	1274.46	73.21	404.07	1041.70	73.82	83.66
1.46000	-3376.49	95.64	-3.36	-3424.25	85.77	36.07	-3609.62	99.09	5.79	-3582.45	88.32	42.68	-1848.11	295.81	30.72	-3886.07	-97.27	15.06	-1771.33	-0.87	50.89	-1747.17	-3.37	96.51	-3821.41	-61.70	1349.52	0.00	0.00	0.00	-3602.32	-83.57	1711.95	-3820.62	-99.91	1796.17	-3637.99	108.39	1676.59	-3635.79	5.73	1685.62	-143.10	1274.11	73.07	403.97	1042.00	73.80	84.23
1.47000	-3376.49	95.64	-3.36	-3424.25	85.77	36.07	-3600.89	100.10	7.28	-3588.91	87.78	41.28	-1871.34	288.94	30.33	-3886.07	-97.27	15.06	-1771.33	-0.87	50.89	-1747.17	-3.37	96.51	-3821.41	-61.70	1349.52	0.00	0.00	0.00	-3602.32	-83.57	1711.95	-3820.62	-99.91	1796.17	-3652.01	108.35	1675.67	-3676.88	3.43	1686.28	-143.51	1274.53	72.54	404.02	1042.14	73.74	81.75
1.48000	-3376.49	95.64	-3.36	-3424.25	85.77	36.07	-3613.94	98.52	5.70	-3594.01	87.52	40.80	-1894.57	282.07	29.94	-3886.07	-97.27	15.06	-1771.33	-0.87	50.89	-1747.17	-3.37	96.51	-3821.41	-61.70	1349.52	0.00	0.00	0.00	-3602.32	-83.57	1711.95	-3820.62	-99.91	1796.17	-3675.65	107.23	1675.75	-3652.37	2.29	1685.50	-143.29	1272.95	73.12	404.64	1041.81	73.81	82.08
1.49000	-3376.49	95.64	-3.36	-3424.25	85.77	36.07	-3620.44	98.95	3.75	-3594.76	87.81	40.13	-1917.79	275.21	29.55	-3886.07	-97.27	15.06	-1771.33	-0.87	50.89	-1747.17	-3.37	96.51	-3821.41	-61.70	1349.52	0.00	0.00	0.00	-3602.32	-83.57	1711.95	-3820.62	-99.91	1796.17	-3649.98	105.60	1674.35	-3662.30	1.72	1684.21	-145.63	1274.64	72.27	403.62	1042.14	73.54	79.53
1.50000	-3376.49	95.64	-3.36	-3424.25	85.77	36.07	-3613.18	99.44	6.63	-3604.20	88.34	38.56	-1941.02	268.35	29.16	-3886.07	-97.27	15.06	-1771.33	-0.87	50.89	-1747.17	-3.37	96.51	-3821.41	-61.70	1349.52	0.00	0.00	0.00	-3602.32	-83.57	1711.95	-3820.62	-99.91	1796.17	-3651.56	105.05	1674.62	-3660.75	1.32	1685.30	-144.31	1274.44	72.55	403.85	1041.92	73.74	82.72
1.51000	-3376.49	95.64	-3.36	-3424.25	85.77	36.07	-3615.26	98.89	6.41	-3609.05	87.22	38.33	-1964.23	261.51	28.77	-3886.07	-97.27	15.06	-1771.33	-0.87	50.89	-1747.17	-3.37	96.51	-3821.41	-61.70	1349.52	0.00	0.00	0.00	-3602.32	-83.57	1711.95	-3820.62	-99.91	1796.17	-3639.78	103.65	1673.92	-3649.94	0.22	1684.47	-143.18	1273.67	73.06	404.65	1041.97	73.80	84.92
1.52000	-3376.49	95.64	-3.36	-3424.25	85.77	36.07	-3606.22	98.39	6.98	-3596.66	88.45	41.03	-1987.44	254.67	28.38	-3886.07	-97.27	15.06	-1771.33	-0.87	50.89	-1747.17	-3.37	96.51	-3821.41	-61.70	1349.52	0.00	0.00	0.00	-3602.32	-83.57	1711.95	-3820.62	-99.91	1796.17	-3642.23	103.35	1672.95	-3644.25	-1.55	1683.81	-144.56	1274.16	72.23	403.97	1042.16	73.57	83.66
1.53000	-3376.49	95.64	-3.36	-3424.25	85.77	36.07	-3606.88	99.18	7.28	-3608.03	87.53	38.25	-2010.63	247.84	27.99	-3886.07	-97.27	15.06	-1771.33	-0.87	50.89	-1747.17	-3.37	96.51	-3821.41	-61.70	1349.52	0.00	0.00	0.00	-3602.32	-83.57	1711.95	-3820.62	-99.91	1796.17	-3664.94	102.25	1673.38	-3639.13	-2.15	1683.41	-142.89	1273.31	72.83	404.79	1041.73	73.98	85.12
1.54000	-3376.49	95.64	-3.36	-3424.25	85.77	36.07	-3625.32	99.03	4.55	-3585.76	87.29	40.51	-2033.81	241.02	27.60	-3886.07	-97.27	15.06	-1771.33	-0.87	50.89	-1747.17	-3.37	96.51	-3821.41	-61.70	1349.52	0.00	0.00	0.00	-3602.32	-83.57	1711.95	-3820.62	-99.91	1796.17	-3651.73	101.97	1673.60	-3610.68	-2.59	1681.61	-143.95	1274.01	72.79	404.00	1041.54	73.90	86.04
1.55000	-3376.49	95.64	-3.36	-3424.25	85.77	36.07	-3615.89	99.20	5.72	-3602.34	87.42	38.33	-2056.97	234.20	27.22	-3886.07	-97.27	15.06	-1771.33	-0.87	50.89	-1747.17	-3.37	96.51	-3821.41	-61.70	1349.52	0.00	0.00	0.00	-3602.32	-83.57	1711.95	-3820.62	-99.91	1796.17	-3629.94	100.70	1671.74	-3634.04	-3.76	1683.10	-142.30	1274.40	72.99	403.90	1041.87	73.58	86.57
1.56000	-3376.49	95.64	-3.36	-3424.25	85.77	36.07	-3597.24	98.88	9.26	-3608.17	87.19	37.80	-2080.12	227.40	26.83	-3886.07	-97.27	15.06	-1771.33	-0.87	50.89	-1747.17	-3.37	96.51	-3821.41	-61.70	1349.52	0.00	0.00	0.00	-3602.32	-83.57	1711.95	-3820.62	-99.91	1796.17	-3618.21	99.16	1671.02	-3659.28	-5.64	1685.13	-145.09	1273.28	72.70	404.63	1041.93	73.82	84.61
1.57000	-3376.49	95.64	-3.36	-3424.25	85.77	36.07	-3613.00	97.83	4.83	-3598.53	87.67	40.18	-2103.25	220.61	26.44	-3886.07	-97.27	15.06	-1771.33	-0.87	50.89	-1747.17	-3.37	96.51	-3821.41	-61.70	1349.52	0.00	0.00	0.00	-3602.32	-83.57	1711.95	-3820.62	-99.91	1796.17	-3622.24	98.86	1670.64	-3629.71	-5.47	1680.94	-146.00	1272.98	72.67	404.78	1041.72	73.91	83.38
1.58000	-3376.49	95.64	-3.36	-3424.25	85.77	36.07	-3604.21	100.16	7.73	-3601.52	86.76	39.19	-2126.35	213.84	26.05	-3886.07	-97.27	15.06	-1771.33	-0.87	50.89	-1747.17	-3.37	96.51	-3821.41	-61.70	1349.52	0.00	0.00	0.00	-3602.32	-83.57	1711.95	-3820.62	-99.91	1796.17	-3637.18	98.28	1670.96	-3593.77	-7.33	1679.08	-144.81	1273.79	72.61	404.47	1041.83	73.81	86.04
1.59000	-3376.49	95.64	-3.36	-3424.25	85.77	36.07	-3613.89	98.17	5.69	-3594.34	86.38	40.41	-2149.43	207.07	25.67	-3886.07	-97.27	15.06	-1771.33	-0.87	50.89	-1747.17	-3.37	96.51	-3821.41	-61.70	1349.52	0.00	0.00	0.00	-3602.32	-83.57	1711.95	-3820.62	-99.91	1796.17	-3643.11	95.25	1670.69	-3624.12	-7.47	1682.50	-142.89	1273.20	73.06	404.27	1041.97	73.69	84.36
1.60000	-3376.49	95.64	-3.36	-3424.25	85.77	36.07	-3598.17	98.98	8.96	-3586.26	85.98	40.64	-2172.48	200.32	25.28	-3886.07	-97.27	15.06	-1771.33	-0.87	50.89	-1747.17	-3.37	96.51	-3821.41	-61.70	1349.52	0.00	0.00	0.00	-3602.32	-83.57	1711.95	-3820.62	-99.91	1796.17	-3634.83	95.47	1669.44	-3641.15	-8.16	1682.85	-143.48	1276.32	71.94	404.55	1042.10	73.81	82.94
1.61000	-3376.49	95.64	-3.36	-3424.25	85.77	36.07	-3604.91	97.41	7.41	-3604.41	86.35	38.76	-2195.50	193.59	24.90	-3886.07	-97.27	15.06	-1771.33	-0.87	50.89	-1747.17	-3.37	96.51	-3821.41	-61.70	1349.52	0.00	0.00	0.00	-3602.32	-83.57	1711.95	-3820.62	-99.91	1796.17	-3636.55	94.84	1669.53	-3644.33	-10.01	1683.41	-144.11	1273.79	72.88	404.83	1041.97	73.80	83.43
1.62000	-3376.49	95.64	-3.36	-3424.25	85.77	36.07	-3602.91	98.72	7.28	-3585.70	87.01	40.85	-2218.49	186.86	24.51	-3886.07	-97.27	15.06	-1771.33	-0.87	50.89	-1747.17	-3.37	96.51	-3821.41	-61.70	1349.52	0.00	0.00	0.00	-3602.32	-83.57	1711.95	-3820.62	-99.91	1796.17	-3624.02	94.73	1668.41	-3658.97	-11.45	1683.98	-141.87	1273.15	73.25	404.11	1042.12	73.59	85.77
1.63000	-3376.49	95.64	-3.36	-3424.25	85.77	36.07	-3592.26	98.18	9.04	-3602.66	86.83	38.42	-2241.45	180.16	24.13	-3886.07	-97.27	15.06	-1771.33	-0.87	50.89	-1747.17	-3.37	96.51	-3821.41	-61.70	1349.52	0.00	0.00	0.00	-3602.32	-83.57	1711.95	-3820.62	-99.91	1796.17	-3619.86	92.68	1668.25	-3641.52	-11.05	1682.88	-141.17	1272.76	73.42	404.07	1041.62	73.72	84.14
1.64000	-3376.49	95.64	-3.36	-3424.25	85.77	36.07	-3614.40	97.91	6.13	-3584.12	86.06	41.20	-2264.37	173.47	23.75	-3886.07	-97.27	15.06	-1771.33	-0.87	50.89	-1747.17	-3.37	96.51	-3821.41	-61.70	1349.52	0.00	0.00	0.00	-3602.32	-83.57	1711.95	-3820.62	-99.91	1796.17	-3619.57	92.24	1667.26	-3624.84	-11.64	1681.60	-144.13	1275.14	72.25	404.76	1041.40	74.04	86.35
1.65000	-3376.49	95.64	-3.36	-3424.25	85.77	36.07	-3607.53	98.80	6.66	-3595.14	86.06	38.75	-2287.26	166.80	23.37	-3886.07	-97.27	15.06	-1771.33	-0.87	50.89	-1747.17	-3.37	96.51	-3821.41	-61.70	1349.52	0.00	0.00	0.00	-3602.32	-83.57	1711.95	-3820.62	-99.91	1796.17	-3608.25	91.34	1667.02	-3637.43	-12.80	1683.69	-142.47	1273.74	73.07	404.52	1041.71	73.97	85.54
1.66000	-3376.49	95.64	-3.36	-3424.25	85.77	36.07	-3622.95	97.59	3.84	-3593.85	86.80	39.18	-2310.10	160.15	22.98	-3886.07	-97.27	15.06	-1771.33	-0.87	50.89	-1747.17	-3.37	96.51	-3821.41	-61.70	1349.52	0.00	0.00	0.00	-3602.32	-83.57	1711.95	-3820.62	-99.91	1796.17	-3635.15	90.13	1668.81	-3667.35	-10.65	1683.82	-140.83	1272.86	73.29	403.58	1042.14	73.54	85.87
1.67000	-3376.49	95.64	-3.36	-3424.25	85.77	36.07	-3601.55	98.76	6.89	-3596.29	85.49	39.18	-2332.90	153.51	22.60	-3886.07	-97.27	15.06	-1771.33	-0.87	50.89	-1747.17	-3.37	96.51	-3821.41	-61.70	1349.52	0.00	0.00	0.00	-3602.32	-83.57	1711.95	-3820.62	-99.91	1796.17	-3647.40	90.81	1668.36	-3642.70	-12.55	1682.70	-142.65	1274.57	72.42	403.81	1042.19	73.56	85.58
1.68000	-3376.49	95.64	-3.36	-3424.25	85.77	36.07	-3605.86	97.52	7.58	-3594.44	86.27	39.55	-2355.65	146.89	22.22	-3886.07	-97.27	15.06	-1771.33	-0.87	50.89	-1747.17	-3.37	96.51	-3821.41	-61.70	1349.52	0.00	0.00	0.00	-3602.32	-83.57	1711.95	-3820.62	-99.91	1796.17	-3654.34	91.09	1667.85	-3648.70	-13.50	1682.37	-141.61	1273.96	73.09	404.15	1042.27	73.71	86.21
1.69000	-3376.49	95.64	-3.36	-3424.25	85.77	36.07	-3614.12	96.86	4.79	-3590.23	85.68	41.69	-2378.36	140.30	21.85	-3886.07	-97.27	15.06	-1771.33	-0.87	50.89	-1747.17	-3.37	96.51	-3821.41	-61.70	1349.52	0.00	0.00	0.00	-3602.32	-83.57	1711.95	-3820.62	-99.91	1796.17	-3629.61	89.82	1666.25	-3644.88	-14.51	1682.70	-143.52	1274.08	72.70	404.70	1042.00	73.80	83.49
1.70000	-3376.49	95.64	-3.36	-3424.25	85.77	36.07	-3621.28	97.07	4.62	-3581.89	85.42	41.30	-2401.02	133.72	21.47	-3886.07	-97.27	15.06	-1771.33	-0.87	50.89	-1747.17	-3.37	96.51	-3821.41	-61.70	1349.52	0.00	0.00	0.00	-3602.32	-83.57	1711.95	-3820.62	-99.91	1796.17	-3625.99	89.11	1664.23	-3640.40	-14.35	1682.38	-141.04	1269.37	74.28	404.52	1042.21	73.76	83.89
1.71000	-3376.49	95.64	-3.36	-3424.25	85.77	36.07	-3598.72	98.93	8.04	-3568.21	85.33	43.50	-2423.63	127.17	21.09	-3886.07	-97.27	15.06	-1771.33	-0.87	50.89	-1747.17	-3.37	96.51	-3821.41	-61.70	1349.52	0.00	0.00	0.00	-3602.32	-83.57	1711.95	-3820.62	-99.91	1796.17	-3651.38	88.51	1666.96	-3643.59	-14.05	1682.05	-143.76	1272.06	73.27	403.74	1042.36	73.56	86.03
1.72000	-3376.49	95.64	-3.36	-3424.25	85.77	36.07	-3615.82	98.81	5.43	-3606.52	85.98	37.08	-2446.19	120.64	20.72	-3886.07	-97.27	15.06	-1771.33	-0.87	50.89	-1747.17	-3.37	96.51	-3821.41	-61.70	1349.52	0.00	0.00	0.00	-3602.32	-83.57	1711.95	-3820.62	-99.91	1796.17	-3624.38	88.60	1666.03	-3621.72	-15.13	1680.86	-143.41	1273.83	72.74	403.98	1042.13	73.70	82.78
1.73000	-3376.49	95.64	-3.36	-3424.25	85.77	36.07	-3607.12	98.29	6.45	-3585.23	85.23	40.51	-2468.69	114.13	20.34	-3886.07	-97.27	15.06	-1771.33	-0.87	50.89	-1747.17	-3.37	96.51	-3821.41	-61.70	1349.52	0.00	0.00	0.00	-3602.32	-83.57	1711.95	-3820.62	-99.91	1796.17	-3626.03	88.65	1665.74	-3581.51	-14.61	1678.77	-141.04	1272.69	73.56	403.55	1041.96	73.69	85.68
1.74000	-3376.49	95.64	-3.36	-3424.25	85.77	36.07	-3585.11	98.10	9.65	-3601.17	85.31	39.85	-2491.13	107.65	19.97	-3886.07	-97.27	15.06	-1771.33	-0.87	50.89	-1747.17	-3.37	96.51	-3821.41	-61.70	1349.52	0.00	0.00	0.00	-3602.32	-83.57	1711.95	-3820.62	-99.91	1796.17	-3637.70	88.28	1665.76	-3611.77	-12.81	1680.41	-140.96	1272.12	73.57	403.90	1042.16	73.63	84.57
1.75000	-3376.49	95.64	-3.36	-3424.25	85.77	36.07	-3608.35	98.24	7.12	-3604.03	85.92	38.40	-2513.51	101.19	19.60	-3886.07	-97.27	15.06	-1771.33	-0.87	50.89	-1747.17	-3.37	96.51	-3821.41	-61.70	1349.52	0.00	0.00	0.00	-3602.32	-83.57	1711.95	-3820.62	-99.91	1796.17	-3634.20	89.02	1666.34	-3655.26	-13.06	1682.09	-141.27	1273.68	73.14	404.80	1041.90	73.88	80.35
1.76000	-3376.49	95.64	-3.36	-3424.25	85.77	36.07	-3622.10	98.34	3.56	-3566.68	86.30	43.06	-2535.83	94.76	19.22	-3886.07	-97.27	15.06	-1771.33	-0.87	50.89	-1747.17	-3.37	96.51	-3821.41	-61.70	1349.52	0.00	0.00	0.00	-3602.32	-83.57	1711.95	-3820.62	-99.91	1796.17	-3624.34	88.57	1666.45	-3652.79	-14.64	1682.90	-142.23	1273.00	73.26	404.19	1042.17	73.67	81.32
1.77000	-3376.49	95.64	-3.36	-3424.25	85.77	36.07	-3609.88	98.94	5.86	-3590.78	85.63	40.02	-2558.08	88.35	18.85	-3886.07	-97.27	15.06	-1771.33	-0.87	50.89	-1747.17	-3.37	96.51	-3821.41	-61.70	1349.52	0.00	0.00	0.00	-3602.32	-83.57	1711.95	-3820.62	-99.91	1796.17	-3637.57	90.76	1666.43	-3609.31	-13.39	1679.54	-143.74	1273.33	72.82	404.73	1041.92	73.89	80.89
1.78000	-3376.49	95.64	-3.36	-3424.25	85.77	36.07	-3610.11	98.39	5.95	-3609.67	85.09	38.16	-2580.27	81.96	18.49	-3886.07	-97.27	15.06	-1771.33	-0.87	50.89	-1747.17	-3.37	96.51	-3821.41	-61.70	1349.52	0.00	0.00	0.00	-3602.32	-83.57	1711.95	-3820.62	-99.91	1796.17	-3620.01	91.64	1666.53	-3664.03	-12.09	1683.30	-141.86	1272.49	73.39	404.09	1042.38	73.57	84.60
1.79000	-3376.49	95.64	-3.36	-3424.25	85.77	36.07	-3620.55	99.29	4.10	-3580.16	86.10	41.55	-2602.38	75.61	18.12	-3886.07	-97.27	15.06	-1771.33	-0.87	50.89	-1747.17	-3.37	96.51	-3821.41	-61.70	1349.52	0.00	0.00	0.00	-3602.32	-83.57	1711.95	-3820.62	-99.91	1796.17	-3612.52	92.07	1667.10	-3635.20	-11.85	1681.66	-140.93	1271.83	73.90	403.98	1042.02	73.71	85.37
1.80000	-3376.49	95.64	-3.36	-3424.25	85.77	36.07	-3625.03	98.96	3.04	-3597.92	86.06	38.14	-2624.43	69.28	17.75	-3886.07	-97.27	15.06	-1771.33	-0.87	50.89	-1747.17	-3.37	96.51	-3821.41	-61.70	1349.52	0.00	0.00	0.00	-3602.32	-83.57	1711.95	-3820.62	-99.91	1796.17	-3631.97	91.61	1668.86	-3650.79	-9.80	1681.85	-143.50	1273.76	72.50	404.08	1042.07	73.65	82.46
1.81000	-3376.49	95.64	-3.36	-3424.25	85.77	36.07	-3613.83	98.48	4.93	-3597.49	86.06	38.85	-2646.40	62.99	17.39	-3886.07	-97.27	15.06	-1771.33	-0.87	50.89	-1747.17	-3.37	96.51	-3821.41	-61.70	1349.52	0.00	0.00	0.00	-3602.32	-83.57	1711.95	-3820.62	-99.91	1796.17	-3675.41	93.64	1670.53	-3652.16	-9.45	1682.45	-146.06	1274.90	71.81	403.73	1042.15	73.55	83.01
1.82000	-3376.49	95.64	-3.36	-3424.25	85.77	36.07	-3618.53	97.72	4.54	-3573.90	84.31	42.40	-2668.30	56.72	17.03	-3886.07	-97.27	15.06	-1771.33	-0.87	50.89	-1747.17	-3.37	96.51	-3821.41	-61.70	1349.52	0.00	0.00	0.00	-3602.32	-83.57	1711.95	-3820.62	-99.91	1796.17	-3685.82	94.58	1672.14	-3658.92	-8.64	1682.38	-144.85	1274.81	72.31	404.67	1041.86	73.86	83.06
1.83000	-3376.49	95.64	-3.36	-3424.25	85.77	36.07	-3614.44	98.59	5.13	-3585.95	84.67	40.59	-2690.12	50.48	16.66	-3886.07	-97.27	15.06	-1771.33	-0.87	50.89	-1747.17	-3.37	96.51	-3821.41	-61.70	1349.52	0.00	0.00	0.00	-3602.32	-83.57	1711.95	-3820.62	-99.91	1796.17	-3664.33	95.45	1672.44	-3613.46	-7.75	1682.05	-144.88	1274.82	72.22	404.74	1041.84	73.90	82.43
1.84000	-3376.49	95.64	-3.36	-3424.25	85.77	36.07	-3616.56	98.60	5.67	-3576.37	84.47	42.53	-2711.86	44.27	16.30	-3886.07	-97.27	15.06	-1771.33	-0.87	50.89	-1747.17	-3.37	96.51	-3821.41	-61.70	1349.52	0.00	0.00	0.00	-3602.32	-83.57	1711.95	-3820.62	-99.91	1796.17	-3655.99	96.88	1671.80	-3629.08	-6.15	1681.54	-143.34	1273.66	72.85	404.46	1041.97	73.77	83.05
1.85000	-3376.49	95.64	-3.36	-3424.25	85.77	36.07	-3601.10	97.96	7.91	-3592.94	85.95	39.72	-2733.51	38.10	15.94	-3886.07	-97.27	15.06	-1771.33	-0.87	50.89	-1747.17	-3.37	96.51	-3821.41	-61.70	1349.52	0.00	0.00	0.00	-3602.32	-83.57	1711.95	-3820.62	-99.91	1796.17	-3658.68	97.93	1672.51	-3657.80	-5.70	1683.54	-143.09	1273.61	72.97	405.00	1041.76	73.99	85.36
1.86000	-3376.49	95.64	-3.36	-3424.25	85.77	36.07	-3607.37	97.74	6.30	-3569.17	85.72	43.04	-2755.09	31.96	15.59	-3886.07	-97.27	15.06	-1771.33	-0.87	50.89	-1747.17	-3.37	96.51	-3821.41	-61.70	1349.52	0.00	0.00	0.00	-3602.32	-83.57	1711.95	-3820.62	-99.91	1796.17	-3661.32	98.97	1673.23	-3670.11	-3.37	1685.27	-143.98	1274.27	72.59	404.34	1041.87	73.87	81.41
1.87000	-3376.49	95.64	-3.36	-3424.25	85.77	36.07	-3605.32	97.40	6.38	-3571.29	85.58	43.23	-2776.57	25.85	15.23	-3886.07	-97.27	15.06	-1771.33	-0.87	50.89	-1747.17	-3.37	96.51	-3821.41	-61.70	1349.52	0.00	0.00	0.00	-3602.32	-83.57	1711.95	-3820.62	-99.91	1796.17	-3663.92	99.99	1673.95	-3669.84	-1.18	1685.20	-143.10	1274.47	72.69	404.24	1041.87	73.83	83.62
1.88000	-3376.49	95.64	-3.36	-3424.25	85.77	36.07	-3616.06	97.47	4.48	-3596.80	85.91	39.33	-2797.97	19.77	14.88	-3886.07	-97.27	15.06	-1771.33	-0.87	50.89	-1747.17	-3.37	96.51	-3821.41	-61.70	1349.52	0.00	0.00	0.00	-3602.32	-83.57	1711.95	-3820.62	-99.91	1796.17	-3666.45	101.00	1674.67	-3653.74	0.52	1684.13	-143.76	1273.56	72.68	404.86	1041.89	73.90	82.08
1.89000	-3376.49	95.64	-3.36	-3424.25	85.77	36.07	-3609.71	97.29	6.29	-3575.23	85.00	42.55	-2819.27	13.73	14.53	-3886.07	-97.27	15.06	-1771.33	-0.87	50.89	-1747.17	-3.37	96.51	-3821.41	-61.70	1349.52	0.00	0.00	0.00	-3602.32	-83.57	1711.95	-3820.62	-99.91	1796.17	-3668.94	101.99	1675.40	-3627.82	2.55	1684.78	-142.64	1273.49	73.04	404.96	1041.90	73.94	81.87
1.90000	-3376.49	95.64	-3.36	-3424.25	85.77	36.07	-3612.97	96.66	6.09	-3578.89	84.66	41.45	-2840.48	7.72	14.17	-3886.07	-97.27	15.06	-1771.33	-0.87	50.89	-1747.17	-3.37	96.51	-3821.41	-61.70	1349.52	0.00	0.00	0.00	-3602.32	-83.57	1711.95	-3820.62	-99.91	1796.17	-3671.38	102.96	1676.14	-3625.95	6.57	1684.49	-143.49	1273.49	73.02	404.43	1041.75	73.91	85.58
1.91000	-3376.49	95.64	-3.36	-3424.25	85.77	36.07	-3621.66	98.67	3.43	-3609.44	84.34	37.02	-2861.60	1.75	13.83	-3886.07	-97.27	15.06	-1771.33	-0.87	50.89	-1747.17	-3.37	96.51	-3821.41	-61.70	1349.52	0.00	0.00	0.00	-3602.32	-83.57	1711.95	-3820.62	-99.91	1796.17	-3673.76	103.92	1676.88	-3653.06	8.89	1686.23	-145.82	1274.31	72.12	404.52	1041.61	73.90	83.94
1.92000	-3376.49	95.64	-3.36	-3424.25	85.77	36.07	-3627.02	97.61	2.80	-3574.79	85.59	42.41	-2882.62	-4.18	13.48	-3886.07	-97.27	15.06	-1771.33	-0.87	50.89	-1747.17	-3.37	96.51	-3821.41	-61.70	1349.52	0.00	0.00	0.00	-3602.32	-83.57	1711.95	-3820.62	-99.91	1796.17	-3676.10	104.86	1677.62	-3666.29	10.44	1687.96	-147.40	1275.69	71.43	405.01	1041.73	74.04	84.91
1.93000	-3376.49	95.64	-3.36	-3424.25	85.77	36.07	-3602.25	97.86	6.66	-3579.69	84.95	41.52	-2903.53	-10.08	13.13	-3886.07	-97.27	15.06	-1771.33	-0.87	50.89	-1747.17	-3.37	96.51	-3821.41	-61.70	1349.52	0.00	0.00	0.00	-3602.32	-83.57	1711.95	-3820.62	-99.91	1796.17	-3678.38	105.78	1678.37	-3654.96	12.77	1687.79	-144.65	1274.54	72.29	404.64	1041.92	73.89	82.28
1.94000	-3376.49	95.64	-3.36	-3424.25	85.77	36.07	-3615.96	97.27	4.38	-3590.52	85.67	39.86	-2924.35	-15.93	12.79	-3886.07	-97.27	15.06	-1771.33	-0.87	50.89	-1747.17	-3.37	96.51	-3821.41	-61.70	1349.52	0.00	0.00	0.00	-3602.32	-83.57	1711.95	-3820.62	-99.91	1796.17	-3680.61	106.69	1679.13	-3641.60	16.63	1687.30	-143.75	1270.42	73.81	404.30	1041.82	73.76	79.72
1.95000	-3376.49	95.64	-3.36	-3424.25	85.77	36.07	-3616.64	99.06	4.09	-3592.40	84.96	39.03	-2945.06	-21.75	12.45	-3886.07	-97.27	15.06	-1771.33	-0.87	50.89	-1747.17	-3.37	96.51	-3821.41	-61.70	1349.52	0.00	0.00	0.00	-3602.32	-83.57	1711.95	-3820.62	-99.91	1796.17	-3682.79	107.58	1679.88	-3641.99	19.07	1689.15	-140.85	1270.79	74.30	404.40	1041.82	73.82	78.42
1.96000	-3376.49	95.64	-3.36	-3424.25	85.77	36.07	-3618.41	98.19	4.91	-3571.05	85.41	42.81	-2965.67	-27.53	12.11	-3886.07	-97.27	15.06	-1771.33	-0.87	50.89	-1747.17	-3.37	96.51	-3821.41	-61.70	1349.52	0.00	0.00	0.00	-3602.32	-83.57	1711.95	-3820.62	-99.91	1796.17	-3684.92	108.45	1680.65	-3629.30	22.65	1687.77	-142.89	1272.42	73.25	404.71	1041.89	73.81	82.61
1.97000	-3376.49	95.64	-3.36	-3424.25	85.77	36.07	-3601.46	96.70	6.73	-3587.60	85.66	40.19	-2986.16	-33.27	11.77	-3886.07	-97.27	15.06	-1771.33	-0.87	50.89	-1747.17	-3.37	96.51	-3821.41	-61.70	1349.52	0.00	0.00	0.00	-3602.32	-83.57	1711.95	-3820.62	-99.91	1796.17	-3687.00	109.31	1681.41	-3640.69	26.57	1689.27	-142.11	1272.65	73.53	404.16	1041.82	73.72	82.52
1.98000	-3376.49	95.64	-3.36	-3424.25	85.77	36.07	-3600.19	97.74	6.89	-3594.57	85.12	38.51	-3006.54	-38.97	11.44	-3886.07	-97.27	15.06	-1771.33	-0.87	50.89	-1747.17	-3.37	96.51	-3821.41	-61.70	1349.52	0.00	0.00	0.00	-3602.32	-83.57	1711.95	-3820.62	-99.91	1796.17	-3689.02	110.16	1682.18	-3625.88	30.87	1689.54	-145.06	1273.07	72.62	403.50	1042.00	73.55	84.66
1.99000	-3376.49	95.64	-3.36	-3424.25	85.77	36.07	-3607.96	97.70	6.73	-3584.77	84.48	40.78	-3026.82	-44.63	11.10	-3886.07	-97.27	15.06	-1771.33	-0.87	50.89	-1747.17	-3.37	96.51	-3821.41	-61.70	1349.52	0.00	0.00	0.00	-3602.32	-83.57	1711.95	-3820.62	-99.91	1796.17	-3691.00	110.98	1682.96	-3614.79	34.12	1690.42	-143.96	1273.46	72.68	403.57	1042.18	73.50	84.25
2.00000	-3376.49	95.64	-3.36	-3424.25	85.77	36.07	-3603.23	97.80	6.13	-3579.58	86.33	40.79	-3046.97	-50.24	10.77	-3886.07	-97.27	15.06	-1771.33	-0.87	50.89	-1747.17	-3.37	96.51	-3821.41	-61.70	1349.52	0.00	0.00	0.00	-3602.32	-83.57	1711.95	-3820.62	-99.91	1796.17	-3692.92	111.80	1683.74	-3606.59	38.41	1691.98	-141.39	1273.47	73.10	404.55	1041.88	73.87	82.74
2.01000	-3376.49	95.64	-3.36	-3424.25	85.77	36.07	-3594.98	97.87	8.97	-3569.00	85.17	43.51	-3067.01	-55.81	10.44	-3886.07	-97.27	15.06	-1771.33	-0.87	50.89	-1747.17	-3.37	96.51	-3821.41	-61.70	1349.52	0.00	0.00	0.00	-3602.32	-83.57	1711.95	-3820.62	-99.91	1796.17	-3694.79	112.59	1684.52	-3620.77	40.43	1693.07	-143.98	1274.23	72.51	403.59	1042.10	73.65	81.39
2.02000	-3376.49	95.64	-3.36	-3424.25	85.77	36.07	-3612.07	97.84	4.69	-3590.41	86.41	39.71	-3086.92	-61.34	10.12	-3886.07	-97.27	15.06	-1771.33	-0.87	50.89	-1747.17	-3.37	96.51	-3821.41	-61.70	1349.52	0.00	0.00	0.00	-3602.32	-83.57	1711.95	-3820.62	-99.91	1796.17	-3696.61	113.37	1685.31	-3640.96	43.32	1694.83	-141.83	1274.21	73.00	403.71	1041.90	73.71	81.74
2.03000	-3376.49	95.64	-3.36	-3424.25	85.77	36.07	-3622.40	97.87	3.68	-3599.82	85.51	38.49	-3106.72	-66.82	9.79	-3886.07	-97.27	15.06	-1771.33	-0.87	50.89	-1747.17	-3.37	96.51	-3821.41	-61.70	1349.52	0.00	0.00	0.00	-3602.32	-83.57	1711.95	-3820.62	-99.91	1796.17	-3698.38	114.14	1686.10	-3631.61	46.86	1695.01	-143.67	1274.71	72.24	404.39	1042.07	73.74	84.22
2.04000	-3376.49	95.64	-3.36	-3424.25	85.77	36.07	-3610.60	97.57	5.26	-3583.61	86.20	41.36	-3126.39	-72.25	9.47	-3886.07	-97.27	15.06	-1771.33	-0.87	50.89	-1747.17	-3.37	96.51	-3821.41	-61.70	1349.52	0.00	0.00	0.00	-3602.32	-83.57	1711.95	-3820.59	-99.91	1796.16	-3700.10	114.89	1686.89	-3663.81	48.55	1697.33	-145.45	1273.11	72.84	404.47	1041.63	73.84	83.61
2.05000	-3376.49	95.64	-3.36	-3424.25	85.77	36.07	-3589.69	98.45	8.54	-3586.67	85.56	39.89	-3145.93	-77.64	9.15	-3886.07	-97.27	15.06	-1771.33	-0.87	50.89	-1747.17	-3.37	96.51	-3821.41	-61.70	1349.52	0.00	0.00	0.00	-3602.32	-83.57	1711.95	-3785.67	-99.65	1793.73	-3701.77	115.62	1687.69	-3661.77	52.41	1697.33	-146.27	1273.67	72.50	403.94	1042.03	73.65	84.68
2.06000	-3376.49	95.64	-3.36	-3424.25	85.77	36.07	-3599.77	98.26	6.48	-3595.56	85.61	39.20	-3165.35	-82.99	8.83	-3886.07	-97.27	15.06	-1771.33	-0.87	50.89	-1747.17	-3.37	96.51	-3821.41	-61.70	1349.52	0.00	0.00	0.00	-3602.32	-83.57	1711.95	-3765.82	-101.86	1790.42	-3703.38	116.34	1688.49	-3641.39	54.78	1697.62	-140.08	1273.83	73.46	403.58	1042.11	73.64	86.43
2.07000	-3376.49	95.64	-3.36	-3424.25	85.77	36.07	-3610.43	97.40	5.41	-3598.07	86.53	40.03	-3184.63	-88.28	8.52	-3886.07	-97.27	15.06	-1771.33	-0.87	50.89	-1747.17	-3.37	96.51	-3821.41	-61.70	1349.52	0.00	0.00	0.00	-3602.32	-83.57	1711.95	-3787.95	-101.17	1792.21	-3704.95	117.05	1689.29	-3660.47	56.56	1698.92	-144.13	1274.66	72.46	404.32	1042.04	73.77	83.74
2.08000	-3376.49	95.64	-3.36	-3424.25	85.77	36.07	-3621.35	98.30	3.67	-3589.25	86.53	39.80	-3203.78	-93.53	8.20	-3886.07	-97.27	15.06	-1771.33	-0.87	50.89	-1747.17	-3.37	96.51	-3821.41	-61.70	1349.52	0.00	0.00	0.00	-3602.32	-83.57	1711.95	-3784.09	-101.86	1792.13	-3706.46	117.74	1690.10	-3702.47	57.99	1700.25	-144.35	1273.53	72.66	403.65	1042.18	73.60	81.53
2.09000	-3376.49	95.64	-3.36	-3424.25	85.77	36.07	-3593.07	98.23	8.19	-3582.70	87.38	41.67	-3222.80	-98.73	7.89	-3886.07	-97.27	15.06	-1771.33	-0.87	50.89	-1747.17	-3.37	96.51	-3821.41	-61.70	1349.52	0.00	0.00	0.00	-3602.32	-83.57	1711.95	-3726.62	-104.48	1787.29	-3707.93	118.41	1690.91	-3692.50	61.65	1700.59	-145.81	1273.22	72.44	403.54	1042.27	73.51	83.87
2.10000	-3376.49	95.64	-3.36	-3424.25	85.77	36.07	-3605.83	97.25	6.10	-3577.56	85.83	41.65	-3241.67	-103.88	7.58	-3886.07	-97.27	15.06	-1771.33	-0.87	50.89	-1747.17	-3.37	96.51	-3821.41	-61.70	1349.52	0.00	0.00	0.00	-3602.32	-83.57	1711.95	-3815.71	-106.68	1789.46	-3709.34	119.07	1691.73	-3690.43	62.44	1700.85	-144.26	1274.23	72.82	404.37	1041.80	73.86	84.16
2.11000	-3376.49	95.64	-3.36	-3424.25	85.77	36.07	-3612.98	97.34	4.39	-3587.50	87.85	41.30	-3260.41	-108.98	7.28	-3886.07	-97.27	15.06	-1771.33	-0.87	50.89	-1747.17	-3.37	96.51	-3821.41	-61.70	1349.52	0.00	0.00	0.00	-3602.32	-83.57	1711.95	-3744.67	-104.68	1785.67	-3710.70	119.72	1692.55	-3701.59	64.58	1701.77	-142.87	1273.87	72.74	404.03	1042.07	73.69	83.56
2.12000	-3376.49	95.64	-3.36	-3424.25	85.77	36.07	-3601.53	98.35	6.90	-3585.17	88.18	41.75	-3279.00	-114.02	6.98	-3886.07	-97.27	15.06	-1771.33	-0.87	50.89	-1747.17	-3.37	96.51	-3821.41	-61.70	1349.52	0.00	0.00	0.00	-3602.32	-83.57	1711.95	-3761.36	-104.88	1785.72	-3712.01	120.35	1693.37	-3725.49	64.62	1703.24	-145.43	1273.21	72.76	404.59	1041.93	73.86	85.03
2.13000	-3376.49	95.64	-3.36	-3424.25	85.77	36.07	-3594.30	97.17	7.10	-3600.08	87.40	39.31	-3297.45	-119.02	6.68	-3886.07	-97.27	15.06	-1771.33	-0.87	50.89	-1747.17	-3.37	96.51	-3821.41	-61.70	1349.52	0.00	0.00	0.00	-3602.32	-83.57	1711.95	-3786.03	-106.26	1785.63	-3713.27	120.96	1694.19	-3727.41	66.41	1703.31	-142.26	1273.52	73.42	404.79	1042.09	73.79	84.86
2.14000	-3376.49	95.64	-3.36	-3424.25	85.77	36.07	-3629.59	98.92	2.63	-3620.39	87.02	35.94	-3315.76	-123.96	6.38	-3886.07	-97.27	15.06	-1771.33	-0.87	50.89	-1747.17	-3.37	96.51	-3821.41	-61.70	1349.52	0.00	0.00	0.00	-3602.32	-83.57	1711.95	-3747.90	-104.26	1783.90	-3714.48	121.56	1695.02	-3734.57	66.99	1703.68	-145.36	1274.15	72.39	403.70	1042.37	73.44	84.46
2.15000	-3376.49	95.64	-3.36	-3424.25	85.77	36.07	-3602.77	97.75	6.21	-3588.03	88.69	41.00	-3333.91	-128.85	6.08	-3886.07	-97.27	15.06	-1771.33	-0.87	50.89	-1747.17	-3.37	96.51	-3821.41	-61.70	1349.52	0.00	0.00	0.00	-3602.32	-83.57	1711.95	-3710.13	-103.24	1779.12	-3715.64	122.15	1695.85	-3714.83	67.60	1703.96	-146.84	1273.86	72.39	404.06	1042.15	73.64	84.07
2.16000	-3376.49	95.64	-3.36	-3424.25	85.77	36.07	-3595.44	99.45	7.38	-3584.32	88.28	42.39	-3351.92	-133.69	5.79	-3886.07	-97.27	15.06	-1771.33	-0.87	50.89	-1747.17	-3.37	96.51	-3821.41	-61.70	1349.52	0.00	0.00	0.00	-3602.32	-83.57	1711.95	-3752.01	-105.67	1781.23	-3716.75	122.72	1696.69	-3659.56	67.92	1703.49	-143.97	1273.01	72.73	404.85	1041.79	73.92	83.34
2.17000	-3376.49	95.64	-3.36	-3424.25	85.77	36.07	-3620.00	99.18	3.72	-3603.31	88.99	39.53	-3369.77	-138.47	5.50	-3886.07	-97.27	15.06	-1771.33	-0.87	50.89	-1747.17	-3.37	96.51	-3821.41	-61.70	1349.52	0.00	0.00	0.00	-3602.32	-83.57	1711.95	-3752.85	-105.76	1781.67	-3717.80	123.28	1697.52	-3657.32	67.82	1704.75	-143.13	1273.32	72.74	404.42	1041.67	73.93	81.22
2.18000	-3376.49	95.64	-3.36	-3424.25	85.77	36.07	-3610.46	100.10	5.69	-3598.30	88.82	40.54	-3387.46	-143.19	5.21	-3886.07	-97.27	15.06	-1771.33	-0.87	50.89	-1747.17	-3.37	96.51	-3821.41	-61.70	1349.52	0.00	0.00	0.00	-3602.32	-83.57	1711.95	-3738.48	-102.87	1778.88	-3718.81	123.82	1698.36	-3648.63	68.64	1705.29	-142.75	1274.33	72.62	404.09	1041.93	73.81	81.69
2.19000	-3376.49	95.64	-3.36	-3424.25	85.77	36.07	-3617.91	99.85	4.19	-3595.12	89.48	42.03	-3405.00	-147.86	4.93	-3886.07	-97.27	15.06	-1771.33	-0.87	50.89	-1747.17	-3.37	96.51	-3821.41	-61.70	1349.52	0.00	0.00	0.00	-3602.32	-83.57	1711.95	-3780.75	-104.40	1780.88	-3719.76	124.35	1699.20	-3640.00	69.45	1705.83	-144.21	1273.84	72.44	404.41	1041.92	73.81	79.90
2.20000	-3376.49	95.64	-3.36	-3424.25	85.77	36.07	-3592.02	100.17	8.78	-3584.36	91.37	43.80	-3422.38	-152.47	4.65	-3886.07	-97.27	15.06	-1771.33	-0.87	50.89	-1747.17	-3.37	96.51	-3821.41	-61.70	1349.52	0.00	0.00	0.00	-3602.32	-83.57	1711.95	-3733.08	-101.39	1779.89	-3720.67	124.87	1700.05	-3631.44	70.25	1706.36	-141.08	1271.45	73.98	404.99	1041.73	74.00	79.38
2.21000	-3376.49	95.64	-3.36	-3424.25	85.77	36.07	-3618.84	102.22	5.49	-3609.98	91.11	41.02	-3439.59	-157.03	4.37	-3886.07	-97.27	15.06	-1771.33	-0.87	50.89	-1747.17	-3.37	96.51	-3821.41	-61.70	1349.52	0.00	0.00	0.00	-3602.32	-83.57	1711.95	-3749.61	-103.26	1779.39	-3721.52	125.37	1700.90	-3622.94	71.04	1706.88	-143.52	1273.40	73.19	404.40	1041.85	73.84	83.08
2.22000	-3376.49	95.64	-3.36	-3424.25	85.77	36.07	-3610.57	102.26	8.20	-3613.07	92.11	40.99	-3456.64	-161.52	4.10	-3886.07	-97.27	15.06	-1771.33	-0.87	50.89	-1747.17	-3.37	96.51	-3821.41	-61.70	1349.52	0.00	0.00	0.00	-3602.32	-83.57	1711.95	-3770.33	-102.92	1779.76	-3722.33	125.85	1701.75	-3614.50	71.81	1707.40	-146.53	1273.60	72.27	403.82	1042.05	73.57	83.03
2.23000	-3376.49	95.64	-3.36	-3424.25	85.77	36.07	-3629.31	103.25	4.85	-3601.20	93.02	43.63	-3473.53	-165.96	3.82	-3886.07	-97.27	15.06	-1771.33	-0.87	50.89	-1747.17	-3.37	96.51	-3821.41	-61.70	1349.52	0.00	0.00	0.00	-3602.32	-83.57	1711.95	-3764.51	-103.07	1778.36	-3723.08	126.33	1702.60	-3606.12	72.57	1707.90	-147.09	1274.81	71.87	404.16	1041.90	73.60	84.93
2.24000	-3376.49	95.64	-3.36	-3424.25	85.77	36.07	-3613.96	103.80	7.81	-3571.53	94.43	48.54	-3490.24	-170.34	3.56	-3886.07	-97.27	15.06	-1771.33	-0.87	50.89	-1747.17	-3.37	96.51	-3821.41	-61.70	1349.52	0.00	0.00	0.00	-3602.32	-83.57	1711.95	-3804.33	-103.26	1779.50	-3723.78	126.79	1703.46	-3597.80	73.32	1708.40	-141.78	1272.68	73.47	404.60	1041.90	73.77	83.56
2.25000	-3376.49	95.64	-3.36	-3424.25	85.77	36.07	-3632.60	104.65	6.48	-3580.36	94.79	48.02	-3506.79	-174.65	3.29	-3886.07	-97.27	15.06	-1771.33	-0.87	50.89	-1747.17	-3.37	96.51	-3821.41	-61.70	1349.52	0.00	0.00	0.00	-3602.32	-83.57	1711.95	-3763.71	-102.63	1776.93	-3724.43	127.23	1704.31	-3589.54	74.06	1708.89	-142.79	1273.36	72.73	404.43	1042.23	73.77	81.67
2.26000	-3376.49	95.64	-3.36	-3424.25	85.77	36.07	-3617.82	105.83	8.03	-3610.58	96.55	46.42	-3523.16	-178.91	3.03	-3886.07	-97.27	15.06	-1771.33	-0.87	50.89	-1747.17	-3.37	96.51	-3821.41	-61.70	1349.52	0.00	0.00	0.00	-3602.32	-83.57	1711.95	-3753.98	-102.31	1776.84	-3725.03	127.66	1705.17	-3581.34	74.79	1709.37	-142.68	1273.10	72.99	403.47	1041.94	73.66	82.33
2.27000	-3376.49	95.64	-3.36	-3424.25	85.77	36.07	-3626.96	107.97	7.99	-3601.35	98.37	47.82	-3539.35	-183.10	2.77	-3886.07	-97.27	15.06	-1771.33	-0.87	50.89	-1747.17	-3.37	96.51	-3821.41	-61.70	1349.52	0.00	0.00	0.00	-3602.32	-83.57	1711.95	-3774.61	-102.54	1777.29	-3725.58	128.08	1706.03	-3573.20	75.50	1709.85	-142.66	1273.71	72.89	404.06	1042.06	73.75	82.70
2.28000	-3376.49	95.64	-3.36	-3424.25	85.77	36.07	-3634.49	111.38	7.30	-3590.71	101.10	50.86	-3555.37	-187.23	2.51	-3886.07	-97.27	15.06	-1771.33	-0.87	50.89	-1747.17	-3.37	96.51	-3821.41	-61.70	1349.52	0.00	0.00	0.00	-3602.32	-83.57	1711.95	-3765.18	-102.79	1777.44	-3726.08	128.49	1706.90	-3565.12	76.21	1710.32	-142.52	1273.19	73.04	404.53	1042.13	73.76	81.90
2.29000	-3376.49	95.64	-3.36	-3424.25	85.77	36.07	-3640.95	113.71	7.31	-3591.80	102.86	52.13	-3571.21	-191.30	2.26	-3886.07	-97.27	15.06	-1771.33	-0.87	50.89	-1747.17	-3.37	96.51	-3821.41	-61.70	1349.52	0.00	0.00	0.00	-3602.32	-83.57	1711.95	-3760.43	-101.08	1775.44	-3726.53	128.88	1707.76	-3557.10	76.90	1710.78	-143.83	1273.52	72.75	404.50	1041.70	73.88	83.13
2.30000	-3376.49	95.64	-3.36	-3424.25	85.77	36.07	-3647.22	116.92	5.64	-3611.47	106.54	50.85	-3586.87	-195.30	2.01	-3886.07	-97.27	15.06	-1771.33	-0.87	50.89	-1747.17	-3.37	96.51	-3821.41	-61.70	1349.52	0.00	0.00	0.00	-3602.32	-83.57	1711.95	-3766.70	-100.11	1775.88	-3726.93	129.26	1708.63	-3549.13	77.58	1711.23	-145.04	1273.79	72.52	404.83	1041.64	74.07	84.63
2.31000	-3376.49	95.64	-3.36	-3424.25	85.77	36.07	-3652.49	120.94	5.95	-3623.02	110.59	50.04	-3602.34	-199.24	1.76	-3886.07	-97.27	15.06	-1771.33	-0.87	50.89	-1747.17	-3.37	96.51	-3821.41	-61.70	1349.52	0.00	0.00	0.00	-3602.32	-83.57	1711.95	-3781.14	-101.79	1777.47	-3727.28	129.62	1709.50	-3541.23	78.25	1711.68	-146.61	1275.30	71.71	404.23	1041.91	73.78	85.66
2.32000	-3376.49	95.64	-3.36	-3424.25	85.77	36.07	-3643.02	125.20	8.44	-3616.73	113.77	51.86	-3617.62	-203.11	1.52	-3886.07	-97.27	15.06	-1771.33	-0.87	50.89	-1747.17	-3.37	96.51	-3821.41	-61.70	1349.52	0.00	0.00	0.00	-3602.32	-83.57	1711.95	-3793.02	-100.55	1776.47	-3727.58	129.97	1710.38	-3533.38	78.91	1712.12	-145.97	1273.54	72.32	403.58	1042.31	73.53	83.63
2.33000	-3376.49	95.64	-3.36	-3424.25	85.77	36.07	-3655.69	128.89	7.92	-3652.55	117.67	48.08	-3632.72	-206.92	1.28	-3886.07	-97.27	15.06	-1771.33	-0.87	50.89	-1747.17	-3.37	96.51	-3821.41	-61.70	1349.52	0.00	0.00	0.00	-3602.32	-83.57	1711.95	-3765.87	-99.04	1774.06	-3727.83	130.31	1711.25	-3525.58	79.55	1712.55	-142.83	1274.53	72.79	404.01	1041.87	73.75	83.79
2.34000	-3376.49	95.64	-3.36	-3424.25	85.77	36.07	-3653.18	133.07	9.45	-3634.96	121.93	51.70	-3647.63	-210.66	1.04	-3886.07	-97.27	15.06	-1771.33	-0.87	50.89	-1747.17	-3.37	96.51	-3821.41	-61.70	1349.52	0.00	0.00	0.00	-3602.32	-83.57	1711.95	-3744.16	-98.30	1773.27	-3728.03	130.64	1712.12	-3517.84	80.19	1712.97	-141.20	1274.55	73.01	404.18	1041.81	73.88	84.64
2.35000	-3376.49	95.64	-3.36	-3424.25	85.77	36.07	-3653.52	137.29	9.69	-3668.81	126.15	48.99	-3662.34	-214.33	0.81	-3886.07	-97.27	15.06	-1771.33	-0.87	50.89	-1747.17	-3.37	96.51	-3821.41	-61.70	1349.52	0.00	0.00	0.00	-3602.32	-83.57	1711.95	-3762.09	-98.97	1773.72	-3728.17	130.95	1713.00	-3510.16	80.81	1713.39	-145.23	1275.09	72.23	403.70	1042.42	73.63	84.30
2.36000	-3376.49	95.64	-3.36	-3424.25	85.77	36.07	-3682.43	140.31	5.76	-3661.93	129.74	50.79	-3676.86	-217.93	0.58	-3886.07	-97.27	15.06	-1771.33	-0.87	50.89	-1747.17	-3.37	96.51	-3821.41	-61.70	1349.52	0.00	0.00	0.00	-3602.32	-83.57	1711.95	-3772.36	-96.56	1774.51	-3728.27	131.25	1713.88	-3502.53	81.42	1713.80	-145.29	1274.24	72.39	403.22	1042.50	73.38	85.77
2.37000	-3376.49	95.64	-3.36	-3424.25	85.77	36.07	-3658.97	144.70	11.17	-3660.88	133.15	51.95	-3691.18	-221.46	0.35	-3886.07	-97.27	15.06	-1771.33	-0.87	50.89	-1747.17	-3.37	96.51	-3821.41	-61.70	1349.52	0.00	0.00	0.00	-3602.32	-83.57	1711.95	-3791.14	-97.63	1774.01	-3728.32	131.53	1714.76	-3494.96	82.03	1714.20	-143.46	1274.29	72.76	404.04	1042.21	73.63	83.19
2.38000	-3376.49	95.64	-3.36	-3424.25	85.77	36.07	-3680.37	148.98	9.54	-3681.40	136.84	50.74	-3705.30	-224.93	0.13	-3886.07	-97.27	15.06	-1771.33	-0.87	50.89	-1747.17	-3.37	96.51	-3821.41	-61.70	1349.52	0.00	0.00	0.00	-3602.32	-83.57	1711.95	-3795.86	-95.10	1773.54	-3728.31	131.81	1715.64	-3487.44	82.62	1714.60	-143.91	1273.83	72.76	403.85	1042.24	73.63	82.93
2.39000	-3376.49	95.64	-3.36	-3424.25	85.77	36.07	-3690.25	152.98	8.55	-3679.59	139.94	53.00	-3719.21	-228.32	-0.09	-3886.07	-97.27	15.06	-1771.33	-0.87	50.89	-1747.17	-3.37	96.51	-3821.44	-61.70	1349.52	0.00	0.00	0.00	-3602.32	-83.57	1711.95	-3753.26	-94.48	1770.33	-3728.26	132.07	1716.53	-3479.98	83.20	1714.99	-143.37	1272.23	73.40	403.22	1042.30	73.48	80.93
2.40000	-3376.49	95.64	-3.36	-3424.25	85.77	36.07	-3685.47	155.95	10.54	-3675.16	143.09	53.19	-3732.93	-231.64	-0.31	-3886.07	-97.27	15.06	-1771.33	-0.87	50.89	-1747.17	-3.37	96.51	-3856.24	-61.41	1350.85	0.00	0.00	0.00	-3602.32	-83.57	1711.95	-3758.88	-92.70	1771.70	-3728.16	132.32	1717.41	-3472.56	83.77	1715.37	-147.52	1270.77	73.09	404.00	1042.16	73.70	82.22
2.41000	-3376.49	95.64	-3.36	-3424.25	85.77	36.07	-3692.38	159.06	9.30	-3688.85	146.01	53.11	-3746.44	-234.89	-0.52	-3886.07	-97.27	15.06	-1771.33	-0.87	50.89	-1747.17	-3.37	96.51	-3865.58	-61.61	1348.75	0.00	0.00	0.00	-3602.32	-83.57	1711.95	-3752.55	-91.38	1770.58	-3728.00	132.55	1718.30	-3465.20	84.32	1715.75	-145.23	1273.26	72.80	403.84	1042.37	73.57	84.81
2.42000	-3376.49	95.64	-3.36	-3424.25	85.77	36.07	-3680.21	160.21	11.70	-3711.99	149.32	51.11	-3759.73	-238.07	-0.73	-3886.07	-97.27	15.06	-1771.33	-0.87	50.89	-1747.17	-3.37	96.51	-3847.59	-63.29	1348.98	0.00	0.00	0.00	-3602.32	-83.57	1711.95	-3774.77	-92.88	1771.81	-3727.80	132.78	1719.18	-3457.90	84.87	1716.12	-144.57	1274.05	72.73	403.77	1042.22	73.71	85.95
2.43000	-3376.49	95.64	-3.36	-3424.25	85.77	36.07	-3703.44	163.19	9.61	-3721.42	151.70	49.83	-3772.82	-241.17	-0.93	-3886.07	-97.27	15.06	-1771.33	-0.87	50.89	-1747.17	-3.37	96.51	-3871.07	-61.11	1349.91	0.00	0.00	0.00	-3602.32	-83.57	1711.95	-3751.36	-90.19	1769.45	-3727.54	132.99	1720.07	-3450.64	85.41	1716.48	-145.39	1274.04	72.28	403.98	1042.05	73.77	86.97
2.44000	-3376.49	95.64	-3.36	-3424.25	85.77	36.07	-3701.32	165.60	10.95	-3695.10	154.98	55.65	-3785.70	-244.20	-1.13	-3886.07	-97.27	15.06	-1771.33	-0.87	50.89	-1747.17	-3.37	96.51	-3853.67	-61.57	1349.43	0.00	0.00	0.00	-3602.32	-83.57	1711.95	-3766.26	-88.71	1769.64	-3727.24	133.19	1720.96	-3443.43	85.93	1716.84	-141.63	1272.48	73.70	403.67	1042.14	73.65	82.34
2.45000	-3376.49	95.64	-3.36	-3424.25	85.77	36.07	-3711.42	167.56	9.95	-3700.66	157.61	54.68	-3798.36	-247.15	-1.33	-3886.07	-97.27	15.06	-1771.33	-0.87	50.89	-1747.17	-3.37	96.51	-3843.46	-60.90	1349.75	0.00	0.00	0.00	-3602.32	-83.57	1711.95	-3758.43	-86.77	1769.25	-3726.89	133.37	1721.85	-3436.28	86.45	1717.18	-141.92	1272.70	73.67	404.07	1042.11	73.69	81.21
2.46000	-3376.49	95.64	-3.36	-3424.25	85.77	36.07	-3721.33	169.07	8.85	-3700.81	160.69	56.15	-3810.80	-250.03	-1.52	-3886.07	-97.27	15.06	-1771.33	-0.87	50.89	-1747.17	-3.37	96.51	-3835.90	-60.04	1349.48	0.00	0.00	0.00	-3602.32	-83.57	1711.95	-3770.75	-85.99	1770.26	-3726.48	133.55	1722.74	-3429.18	86.95	1717.53	-139.68	1273.09	73.65	403.98	1042.19	73.72	82.80
2.47000	-3376.49	95.64	-3.36	-3424.25	85.77	36.07	-3737.54	170.98	6.47	-3717.43	162.51	52.72	-3823.02	-252.83	-1.71	-3886.07	-97.27	15.06	-1771.33	-0.87	50.89	-1747.17	-3.37	96.51	-3854.73	-59.75	1348.03	0.00	0.00	0.00	-3602.32	-83.57	1711.95	-3779.07	-84.67	1770.44	-3726.03	133.71	1723.64	-3422.12	87.45	1717.86	-144.26	1274.42	72.28	403.55	1042.55	73.51	82.33
2.48000	-3376.49	95.64	-3.36	-3424.25	85.77	36.07	-3744.34	172.63	6.03	-3729.18	165.05	51.28	-3835.02	-255.56	-1.90	-3886.07	-97.27	15.06	-1771.33	-0.87	50.89	-1747.17	-3.37	96.51	-3830.64	-58.32	1347.79	0.00	0.00	0.00	-3602.32	-83.57	1711.95	-3794.06	-84.33	1772.19	-3725.53	133.86	1724.53	-3415.12	87.93	1718.19	-144.05	1273.83	72.84	404.18	1041.89	73.84	83.83
2.49000	-3376.49	95.64	-3.36	-3424.25	85.77	36.07	-3764.95	174.63	4.30	-3728.55	166.04	53.13	-3846.80	-258.20	-2.08	-3886.07	-97.27	15.06	-1771.33	-0.87	50.89	-1747.17	-3.37	96.51	-3845.37	-57.99	1348.76	0.00	0.00	0.00	-3602.32	-83.57	1711.95	-3753.18	-80.81	1769.21	-3724.97	134.00	1725.42	-3408.16	88.41	1718.52	-143.72	1272.91	73.19	404.14	1041.84	73.74	84.00
2.50000	-3376.49	95.64	-3.36	-3424.25	85.77	36.07	-3761.13	175.91	4.69	-3710.38	168.39	55.20	-3858.34	-260.77	-2.25	-3886.07	-97.27	15.06	-1771.33	-0.87	50.89	-1747.17	-3.37	96.51	-3814.30	-56.71	1348.81	0.00	0.00	0.00	-3602.32	-83.57	1711.95	-3739.04	-79.13	1768.50	-3724.37	134.13	1726.32	-3401.25	88.87	1718.83	-143.08	1272.84	72.99	403.92	1042.18	73.67	84.04
2.51000	-3376.49	95.64	-3.36	-3424.25	85.77	36.07	-3763.30	177.29	5.95	-3760.68	170.55	48.85	-3869.67	-263.26	-2.43	-3886.07	-97.27	15.06	-1771.33	-0.87	50.89	-1747.17	-3.37	96.51	-3819.32	-55.61	1348.74	0.00	0.00	0.00	-3602.32	-83.57	1711.95	-3767.98	-79.09	1770.56	-3723.71	134.24	1727.21	-3394.39	89.33	1719.14	-137.78	1271.74	74.32	404.07	1042.21	73.71	84.96
2.52000	-3376.49	95.64	-3.36	-3424.25	85.77	36.07	-3768.40	178.42	5.61	-3747.74	172.11	50.98	-3880.76	-265.67	-2.59	-3886.07	-97.27	15.06	-1771.33	-0.87	50.89	-1747.17	-3.37	96.51	-3809.31	-53.61	1348.67	0.00	0.00	0.00	-3602.32	-83.57	1711.95	-3776.89	-76.19	1771.03	-3723.01	134.35	1728.11	-3387.58	89.77	1719.45	-144.60	1274.31	72.18	403.40	1041.98	73.60	84.63
2.53000	-3376.49	95.64	-3.36	-3424.25	85.77	36.07	-3761.18	179.60	7.07	-3754.33	174.95	50.82	-3891.61	-268.00	-2.76	-3886.07	-97.27	15.06	-1771.33	-0.87	50.89	-1747.17	-3.37	96.51	-3810.11	-53.61	1348.54	0.00	0.00	0.00	-3602.32	-83.57	1711.95	-3786.19	-73.31	1771.43	-3722.26	134.44	1729.00	-3380.81	90.20	1719.74	-146.45	1275.17	71.69	403.66	1042.37	73.50	83.14
2.54000	-3376.49	95.64	-3.36	-3424.25	85.77	36.07	-3745.54	181.22	9.71	-3762.91	176.37	49.24	-3902.23	-270.24	-2.92	-3886.07	-97.27	15.06	-1771.33	-0.87	50.89	-1747.17	-3.37	96.51	-3838.37	-53.90	1348.55	0.00	0.00	0.00	-3602.32	-83.57	1711.95	-3753.66	-69.82	1769.55	-3721.45	134.52	1729.90	-3374.09	90.63	1720.04	-142.48	1273.20	73.40	404.36	1042.05	73.76	81.85
2.55000	-3376.49	95.64	-3.36	-3424.25	85.77	36.07	-3734.97	181.71	11.31	-3767.46	177.80	48.87	-3912.62	-272.41	-3.08	-3886.07	-97.27	15.06	-1771.33	-0.87	50.89	-1747.17	-3.37	96.51	-3867.08	-52.37	1348.77	0.00	0.00	0.00	-3602.32	-83.57	1711.95	-3777.66	-67.86	1772.13	-3720.60	134.59	1730.80	-3367.42	91.04	1720.32	-142.00	1273.12	73.07	404.35	1041.81	73.84	84.75
2.56000	-3376.49	95.64	-3.36	-3424.25	85.77	36.07	-3780.95	183.20	4.42	-3739.83	180.59	53.15	-3922.76	-274.49	-3.23	-3886.07	-97.27	15.06	-1771.33	-0.87	50.89	-1747.17	-3.37	96.51	-3835.30	-51.23	1349.11	0.00	0.00	0.00	-3602.32	-83.57	1711.95	-3763.98	-66.49	1769.89	-3719.70	134.64	1731.69	-3360.79	91.45	1720.60	-143.88	1274.38	72.48	403.47	1042.05	73.51	83.75
2.57000	-3376.49	95.64	-3.36	-3424.25	85.77	36.07	-3770.48	186.11	6.96	-3758.00	181.63	50.60	-3932.67	-276.48	-3.37	-3886.07	-97.27	15.06	-1771.33	-0.87	50.89	-1747.17	-3.37	96.51	-3817.40	-50.17	1348.73	0.00	0.00	0.00	-3602.32	-83.57	1711.95	-3751.04	-62.68	1770.41	-3718.75	134.69	1732.59	-3354.21	91.84	1720.87	-145.82	1274.14	72.24	404.49	1042.20	73.78	82.25
2.58000	-3376.49	95.64	-3.36	-3424.25	85.77	36.07	-3769.46	187.87	8.95	-3785.71	184.33	48.10	-3942.32	-278.40	-3.52	-3886.07	-97.27	15.06	-1771.33	-0.87	50.89	-1747.17	-3.37	96.51	-3812.73	-49.24	1349.44	0.00	0.00	0.00	-3602.32	-83.57	1711.95	-3725.52	-60.84	1767.96	-3717.75	134.72	1733.49	-3347.67	92.23	1721.14	-140.27	1273.05	73.68	404.00	1042.09	73.76	82.79
2.59000	-3376.49	95.64	-3.36	-3424.25	85.77	36.07	-3749.26	188.70	12.16	-3782.50	186.32	48.29	-3951.74	-280.23	-3.66	-3886.07	-97.27	15.06	-1771.33	-0.87	50.89	-1747.17	-3.37	96.51	-3828.68	-48.43	1348.55	0.00	0.00	0.00	-3602.32	-83.57	1711.95	-3749.04	-59.45	1770.09	-3716.69	134.75	1734.38	-3341.18	92.60	1721.40	-140.59	1271.64	73.99	403.64	1041.82	73.67	78.91
2.60000	-3376.49	95.64	-3.36	-3424.25	85.77	36.07	-3759.69	193.31	10.63	-3767.85	188.84	49.81	-3960.90	-281.97	-3.79	-3886.07	-97.27	15.06	-1771.33	-0.87	50.89	-1747.17	-3.37	96.51	-3811.92	-45.81	1348.32	0.00	0.00	0.00	-3602.32	-83.57	1711.95	-3794.29	-58.03	1772.46	-3715.59	134.76	1735.28	-3334.73	92.97	1721.66	-143.39	1272.91	73.04	404.12	1041.88	73.80	82.06
2.61000	-3376.49	95.64	-3.36	-3424.25	85.77	36.07	-3782.00	195.46	7.74	-3769.35	191.65	50.11	-3969.81	-283.62	-3.92	-3886.07	-97.27	15.06	-1771.33	-0.87	50.89	-1747.17	-3.37	96.51	-3815.72	-45.39	1348.01	0.00	0.00	0.00	-3602.32	-83.57	1711.95	-3795.20	-55.30	1771.91	-3714.44	134.76	1736.18	-3328.32	93.33	1721.91	-146.18	1273.98	72.02	403.61	1042.06	73.59	85.51
2.62000	-3376.49	95.64	-3.36	-3424.25	85.77	36.07	-3757.18	196.68	11.90	-3768.46	194.15	51.28	-3978.47	-285.19	-4.05	-3886.07	-97.27	15.06	-1771.33	-0.87	50.89	-1747.17	-3.37	96.51	-3811.19	-44.05	1348.22	0.00	0.00	0.00	-3602.32	-83.57	1711.95	-3761.27	-50.61	1770.30	-3713.24	134.75	1737.08	-3321.96	93.67	1722.15	-143.12	1271.94	73.10	403.63	1042.24	73.53	84.20
2.63000	-3376.49	95.64	-3.36	-3424.25	85.77	36.07	-3754.19	200.14	13.41	-3767.84	196.24	50.23	-3986.88	-286.67	-4.17	-3886.07	-97.27	15.06	-1771.33	-0.87	50.89	-1747.17	-3.37	96.51	-3811.63	-41.91	1347.86	0.00	0.00	0.00	-3602.32	-83.57	1711.95	-3751.34	-46.94	1768.57	-3711.99	134.73	1737.97	-3315.63	94.01	1722.39	-144.29	1272.33	72.96	403.85	1041.90	73.64	84.10
2.64000	-3376.49	95.64	-3.36	-3424.25	85.77	36.07	-3781.86	200.85	9.48	-3771.27	197.80	51.12	-3995.03	-288.07	-4.28	-3886.07	-97.27	15.06	-1771.33	-0.87	50.89	-1747.17	-3.37	96.51	-3814.62	-40.38	1347.13	0.00	0.00	0.00	-3602.32	-83.57	1711.95	-3735.88	-45.92	1767.18	-3710.69	134.70	1738.87	-3309.35	94.34	1722.62	-144.60	1272.75	73.05	403.70	1042.28	73.58	86.22
2.65000	-3376.49	95.64	-3.36	-3424.25	85.77	36.07	-3749.85	201.90	15.51	-3779.23	200.06	49.40	-4002.91	-289.37	-4.40	-3886.07	-97.27	15.06	-1771.33	-0.87	50.89	-1747.17	-3.37	96.51	-3793.07	-38.41	1347.15	0.00	0.00	0.00	-3602.32	-83.57	1711.95	-3764.03	-41.14	1768.86	-3709.34	134.66	1739.77	-3303.11	94.66	1722.85	-144.11	1273.73	72.95	404.03	1041.98	73.82	83.42
2.66000	-3376.49	95.64	-3.36	-3424.25	85.77	36.07	-3784.30	204.08	8.84	-3767.65	200.74	51.94	-4010.54	-290.58	-4.50	-3886.07	-97.27	15.06	-1771.33	-0.87	50.89	-1747.17	-3.37	96.51	-3794.90	-37.40	1347.00	0.00	0.00	0.00	-3602.32	-83.57	1711.95	-3750.42	-39.08	1766.13	-3707.95	134.61	1740.66	-3296.92	94.97	1723.07	-145.00	1275.24	72.22	404.36	1041.88	73.91	81.23
2.67000	-3376.49	95.64	-3.36	-3424.25	85.77	36.07	-3725.33	204.75	19.27	-3759.95	202.62	52.34	-4017.90	-291.70	-4.61	-3886.07	-97.27	15.06	-1771.33	-0.87	50.89	-1747.17	-3.37	96.51	-3801.60	-36.20	1346.83	0.00	0.00	0.00	-3602.32	-83.57	1711.95	-3760.94	-35.69	1766.70	-3706.50	134.55	1741.56	-3290.76	95.27	1723.29	-141.38	1274.49	73.19	404.25	1042.26	73.68	82.01
2.68000	-3376.49	95.64	-3.36	-3424.25	85.77	36.07	-3786.88	206.82	10.08	-3745.85	203.35	55.25	-4025.00	-292.73	-4.70	-3886.07	-97.27	15.06	-1771.33	-0.87	50.89	-1747.17	-3.37	96.51	-3804.79	-34.63	1346.55	0.00	0.00	0.00	-3602.32	-83.57	1711.95	-3763.38	-33.11	1766.26	-3705.00	134.47	1742.45	-3284.64	95.57	1723.50	-141.76	1273.13	73.20	404.12	1042.10	73.77	84.07
2.69000	-3376.49	95.64	-3.36	-3424.25	85.77	36.07	-3763.21	209.38	15.49	-3780.17	205.18	50.09	-4031.82	-293.67	-4.80	-3886.07	-97.27	15.06	-1771.33	-0.87	50.89	-1747.17	-3.37	96.51	-3791.69	-31.69	1347.10	0.00	0.00	0.00	-3602.32	-83.57	1711.95	-3745.62	-28.99	1765.87	-3703.45	134.39	1743.35	-3278.56	95.85	1723.70	-144.09	1273.15	72.81	404.03	1041.95	73.76	80.66
2.70000	-3376.49	95.64	-3.36	-3424.25	85.77	36.07	-3758.92	208.94	16.40	-3755.66	205.22	53.28	-4038.38	-294.51	-4.88	-3886.07	-97.27	15.06	-1771.33	-0.87	50.89	-1747.17	-3.37	96.51	-3792.05	-30.39	1347.00	0.00	0.00	0.00	-3602.32	-83.57	1711.95	-3775.93	-27.92	1766.56	-3701.86	134.30	1744.24	-3272.52	96.13	1723.90	-145.64	1273.81	72.54	404.03	1041.92	73.71	84.15
2.71000	-3376.49	95.64	-3.36	-3424.25	85.77	36.07	-3694.38	207.77	26.27	-3777.79	207.08	49.91	-4044.66	-295.26	-4.97	-3886.07	-97.27	15.06	-1771.33	-0.87	50.89	-1747.17	-3.37	96.51	-3784.35	-28.61	1347.24	0.00	0.00	0.00	-3602.32	-83.57	1711.95	-3745.79	-25.38	1763.36	-3700.21	134.19	1745.13	-3266.52	96.39	1724.10	-145.51	1273.69	72.59	403.63	1042.20	73.56	85.21
2.72000	-3376.49	95.64	-3.36	-3424.25	85.77	36.07	-3751.23	208.82	19.14	-3752.91	206.54	53.57	-4050.67	-295.92	-5.05	-3886.07	-97.27	15.06	-1771.33	-0.87	50.89	-1747.17	-3.37	96.51	-3782.64	-27.67	1347.41	0.00	0.00	0.00	-3602.32	-83.57	1711.95	-3759.88	-24.77	1761.78	-3698.52	134.08	1746.03	-3260.55	96.65	1724.28	-146.77	1274.23	72.20	404.21	1042.26	73.68	78.67
2.73000	-3376.49	95.64	-3.36	-3424.25	85.77	36.07	-3764.27	207.58	14.51	-3763.49	208.43	50.42	-4056.40	-296.48	-5.12	-3886.07	-97.27	15.06	-1771.33	-0.87	50.89	-1747.17	-3.37	96.51	-3783.50	-25.79	1346.78	0.00	0.00	0.00	-3602.32	-83.57	1711.95	-3672.35	-21.00	1755.70	-3696.78	133.96	1746.92	-3254.63	96.90	1724.47	-145.39	1274.12	72.40	403.79	1042.35	73.56	81.20
2.74000	-3376.49	95.64	-3.36	-3424.25	85.77	36.07	-3766.17	208.03	14.39	-3755.78	209.71	53.18	-4061.85	-296.95	-5.19	-3886.07	-97.27	15.06	-1771.33	-0.87	50.89	-1747.17	-3.37	96.51	-3784.30	-23.77	1346.80	0.00	0.00	0.00	-3602.32	-83.57	1711.95	-3704.64	-17.38	1757.29	-3694.98	133.82	1747.81	-3248.74	97.14	1724.65	-142.26	1274.08	72.62	404.39	1041.92	73.84	81.60
2.75000	-3376.49	95.64	-3.36	-3424.25	85.77	36.07	-3768.16	208.50	14.36	-3744.64	208.36	54.65	-4067.02	-297.31	-5.25	-3886.07	-97.27	15.06	-1771.33	-0.87	50.89	-1747.17	-3.37	96.51	-3793.45	-21.87	1347.38	0.00	0.00	0.00	-3602.32	-83.57	1711.95	-3708.73	-15.62	1758.48	-3693.14	133.68	1748.70	-3242.89	97.37	1724.82	-142.12	1273.30	73.16	404.21	1041.99	73.73	83.73
2.76000	-3376.49	95.64	-3.36	-3424.25	85.77	36.07	-3770.24	208.97	14.43	-3740.44	207.82	54.32	-4071.91	-297.59	-5.31	-3886.07	-97.27	15.06	-1771.33	-0.87	50.89	-1747.17	-3.37	96.51	-3774.80	-20.38	1346.72	0.00	0.00	0.00	-3602.32	-83.57	1711.95	-3709.43	-11.75	1755.85	-3691.25	133.52	1749.58	-3237.07	97.59	1724.99	-141.91	1269.71	74.47	404.45	1041.85	73.83	82.84
2.77000	-3376.49	95.64	-3.36	-3424.25	85.77	36.07	-3772.40	209.46	14.59	-3776.32	206.86	48.18	-4076.51	-297.76	-5.36	-3886.07	-97.27	15.06	-1771.33	-0.87	50.89	-1747.17	-3.37	96.51	-3787.95	-18.85	1346.42	0.00	0.00	0.00	-3602.32	-83.57	1711.95	-3699.41	-7.89	1753.86	-3689.31	133.36	1750.47	-3231.29	97.81	1725.15	-144.40	1272.30	73.18	404.12	1041.97	73.74	80.26
2.78000	-3376.49	95.64	-3.36	-3424.25	85.77	36.07	-3774.66	209.97	14.85	-3733.36	206.00	54.60	-4080.82	-297.83	-5.41	-3886.07	-97.27	15.06	-1771.33	-0.87	50.89	-1747.17	-3.37	96.51	-3771.89	-16.25	1346.70	0.00	0.00	0.00	-3602.32	-83.57	1711.95	-3716.87	-4.89	1752.37	-3687.32	133.19	1751.36	-3225.54	98.02	1725.31	-142.98	1272.45	73.15	403.98	1041.94	73.84	81.90
2.79000	-3376.49	95.64	-3.36	-3424.25	85.77	36.07	-3776.99	210.48	15.20	-3745.20	205.94	52.79	-4084.84	-297.81	-5.45	-3886.07	-97.27	15.06	-1771.33	-0.87	50.89	-1747.17	-3.37	96.51	-3774.79	-15.47	1346.48	0.00	0.00	0.00	-3602.32	-83.57	1711.95	-3671.44	-2.94	1747.84	-3685.28	133.00	1752.24	-3219.83	98.21	1725.46	-146.25	1274.00	72.11	404.43	1041.93	73.82	84.91
2.80000	-3376.49	95.64	-3.36	-3424.25	85.77	36.07	-3779.41	211.00	15.64	-3720.36	205.09	56.59	-4088.57	-297.68	-5.49	-3886.07	-97.27	15.06	-1771.33	-0.87	50.89	-1747.17	-3.37	96.51	-3775.74	-14.33	1347.24	0.00	0.00	0.00	-3602.32	-83.57	1711.95	-3657.13	-0.91	1745.51	-3683.19	132.81	1753.13	-3214.16	98.40	1725.61	-146.09	1274.00	72.28	403.88	1042.05	73.65	84.77
2.81000	-3376.49	95.64	-3.36	-3424.25	85.77	36.07	-3781.91	211.54	16.18	-3709.42	203.59	57.03	-4092.00	-297.45	-5.53	-3886.07	-97.27	15.06	-1771.33	-0.87	50.89	-1747.17	-3.37	96.51	-3773.21	-11.58	1347.38	0.00	0.00	0.00	-3602.32	-83.57	1711.95	-3694.59	3.20	1745.97	-3681.06	132.61	1754.01	-3208.51	98.59	1725.75	-144.22	1273.03	72.97	403.27	1041.74	73.59	80.50
2.82000	-3376.49	95.64	-3.36	-3424.25	85.77	36.07	-3784.49	212.09	16.80	-3744.19	202.79	50.08	-4095.14	-297.13	-5.55	-3886.07	-97.27	15.06	-1771.33	-0.87	50.89	-1747.17	-3.37	96.51	-3764.28	-10.87	1346.83	0.00	0.00	0.00	-3602.32	-83.57	1711.95	-3726.89	5.62	1748.05	-3678.87	132.40	1754.89	-3202.90	98.76	1725.89	-143.21	1273.06	72.87	404.26	1042.06	73.77	80.93
2.83000	-3376.49	95.64	-3.36	-3424.25	85.77	36.07	-3787.14	212.64	17.52	-3710.78	200.87	53.39	-4097.97	-296.70	-5.58	-3886.07	-97.27	15.06	-1771.33	-0.87	50.89	-1747.17	-3.37	96.51	-3768.54	-8.45	1346.28	0.00	0.00	0.00	-3602.32	-83.57	1711.95	-3694.96	7.09	1744.73	-3676.63	132.18	1755.77	-3197.33	98.93	1726.03	-142.08	1271.79	73.56	404.63	1042.23	73.81	80.73
2.84000	-3376.49	95.64	-3.36	-3424.25	85.77	36.07	-3789.87	213.21	18.32	-3704.37	199.77	53.47	-4100.51	-296.16	-5.59	-3886.07	-97.27	15.06	-1771.33	-0.87	50.89	-1747.17	-3.37	96.51	-3767.66	-7.35	1346.58	0.00	0.00	0.00	-3602.32	-83.57	1711.95	-3660.61	12.79	1741.52	-3674.35	131.95	1756.64	-3191.78	99.09	1726.16	-141.53	1272.73	73.47	404.32	1041.95	73.77	81.72
2.85000	-3376.49	95.64	-3.36	-3424.25	85.77	36.07	-3792.68	213.79	19.21	-3698.16	198.70	53.66	-4102.74	-295.52	-5.60	-3886.07	-97.27	15.06	-1771.33	-0.87	50.89	-1747.17	-3.37	96.51	-3758.58	-6.27	1346.35	0.00	0.00	0.00	-3602.32	-83.57	1711.95	-3688.65	16.59	1740.16	-3672.02	131.71	1757.52	-3186.27	99.24	1726.28	-140.69	1274.23	73.47	403.63	1042.07	73.62	83.48
2.86000	-3376.49	95.64	-3.36	-3424.25	85.77	36.07	-3795.55	214.38	20.18	-3692.15	197.66	53.93	-4104.66	-294.78	-5.61	-3886.07	-97.27	15.06	-1771.33	-0.87	50.89	-1747.17	-3.37	96.51	-3755.08	-5.24	1345.73	0.00	0.00	0.00	-3602.32	-83.57	1711.95	-3695.89	19.26	1739.33	-3669.64	131.46	1758.39	-3180.79	99.38	1726.40	-142.36	1273.43	73.06	404.01	1042.17	73.69	83.48
2.87000	-3376.49	95.64	-3.36	-3424.25	85.77	36.07	-3798.49	214.98	21.25	-3686.34	196.66	54.29	-4106.28	-293.93	-5.61	-3886.07	-97.27	15.06	-1771.33	-0.87	50.89	-1747.17	-3.37	96.51	-3762.86	-3.38	1346.02	0.00	0.00	0.00	-3602.32	-83.57	1711.95	-3662.93	21.24	1736.72	-3667.20	131.20	1759.26	-3175.33	99.52	1726.51	-141.90	1273.34	73.07	404.24	1042.17	73.69	81.14
2.88000	-3376.49	95.64	-3.36	-3424.25	85.77	36.07	-3801.51	215.59	22.39	-3680.72	195.68	54.75	-4107.58	-292.98	-5.61	-3886.07	-97.27	15.06	-1771.33	-0.87	50.89	-1747.17	-3.37	96.51	-3764.18	-1.57	1346.51	0.00	0.00	0.00	-3602.32	-83.57	1711.95	-3624.53	24.11	1731.74	-3664.72	130.94	1760.13	-3169.91	99.64	1726.63	-140.80	1272.51	73.53	404.74	1041.88	73.87	82.84
2.89000	-3376.49	95.64	-3.36	-3424.25	85.77	36.07	-3804.58	216.21	23.62	-3675.29	194.73	55.29	-4108.57	-291.92	-5.60	-3886.07	-97.27	15.06	-1771.33	-0.87	50.89	-1747.17	-3.37	96.51	-3759.03	0.45	1346.02	0.00	0.00	0.00	-3602.31	-83.57	1711.95	-3627.48	29.09	1733.07	-3662.20	130.66	1761.00	-3164.52	99.76	1726.73	-142.54	1273.38	72.88	404.09	1041.84	73.81	82.27
2.90000	-3376.49	95.64	-3.36	-3424.25	85.77	36.07	-3807.72	216.83	24.93	-3670.04	193.81	55.92	-4109.25	-290.75	-5.58	-3886.07	-97.27	15.06	-1771.33	-0.87	50.89	-1747.17	-3.37	96.51	-3743.45	1.44	1345.52	0.00	0.00	0.00	-3597.68	-81.13	1712.34	-3629.68	32.30	1733.14	-3659.62	130.38	1761.87	-3159.16	99.88	1726.83	-144.62	1274.00	72.33	404.20	1042.11	73.70	85.45
2.91000	-3376.49	95.64	-3.36	-3424.25	85.77	36.07	-3810.92	217.47	26.32	-3664.99	192.92	56.64	-4109.61	-289.48	-5.56	-3886.07	-97.27	15.06	-1771.33	-0.87	50.89	-1747.17	-3.37	96.51	-3739.93	1.33	1345.70	0.00	0.00	0.00	-3606.03	-77.82	1712.92	-3629.04	34.62	1730.30	-3656.99	130.09	1762.73	-3153.83	99.98	1726.93	-145.27	1273.99	72.34	404.80	1041.91	74.00	87.88
2.92000	-3376.49	95.64	-3.36	-3424.25	85.77	36.07	-3814.19	218.12	27.79	-3660.11	192.06	57.45	-4109.65	-288.09	-5.53	-3886.07	-97.27	15.06	-1771.33	-0.87	50.89	-1747.17	-3.37	96.51	-3751.01	2.32	1345.36	0.00	0.00	0.00	-3592.80	-74.44	1710.67	-3615.25	38.33	1728.86	-3654.32	129.79	1763.59	-3148.53	100.08	1727.02	-143.82	1273.47	73.08	404.79	1041.94	73.96	84.92
2.93000	-3376.49	95.64	-3.36	-3424.25	85.77	36.07	-3817.51	218.78	29.34	-3655.42	191.22	58.34	-4109.37	-286.60	-5.50	-3886.07	-97.27	15.06	-1771.33	-0.87	50.89	-1747.17	-3.37	96.51	-3736.10	3.90	1344.61	0.00	0.00	0.00	-3608.10	-71.37	1711.13	-3631.09	42.64	1728.73	-3651.59	129.48	1764.45	-3143.25	100.17	1727.11	-143.96	1273.95	72.48	404.74	1042.01	73.89	81.17
2.94000	-3376.49	95.64	-3.36	-3424.25	85.77	36.07	-3820.88	219.44	30.97	-3650.90	190.42	59.31	-4108.77	-284.99	-5.46	-3886.07	-97.27	15.06	-1771.33	-0.87	50.89	-1747.17	-3.37	96.51	-3739.26	4.34	1344.30	0.00	0.00	0.00	-3603.33	-70.04	1710.22	-3618.86	44.60	1727.95	-3648.82	129.16	1765.31	-3138.00	100.25	1727.20	-145.13	1274.86	71.96	405.07	1041.82	74.04	80.88
2.95000	-3376.49	95.64	-3.36	-3424.25	85.77	36.07	-3824.32	220.11	32.68	-3646.56	189.64	60.37	-4107.84	-283.28	-5.41	-3886.07	-97.27	15.06	-1771.33	-0.87	50.89	-1747.17	-3.37	96.51	-3733.05	5.56	1344.11	0.00	0.00	0.00	-3599.53	-65.78	1710.06	-3657.91	47.25	1729.43	-3646.00	128.83	1766.17	-3132.78	100.33	1727.28	-146.30	1274.47	72.22	404.47	1041.84	73.83	84.84
2.96000	-3376.49	95.64	-3.36	-3424.25	85.77	36.07	-3827.80	220.80	34.46	-3642.40	188.90	61.51	-4106.58	-281.45	-5.36	-3886.07	-97.27	15.06	-1771.33	-0.87	50.89	-1747.17	-3.37	96.51	-3731.74	6.84	1343.44	0.00	0.00	0.00	-3552.75	-63.25	1707.23	-3614.20	51.24	1725.96	-3643.13	128.50	1767.02	-3127.59	100.40	1727.35	-144.36	1273.32	72.85	404.41	1042.21	73.63	81.70
2.97000	-3376.49	95.64	-3.36	-3424.25	85.77	36.07	-3831.33	221.49	36.32	-3638.40	188.18	62.73	-4104.99	-279.51	-5.31	-3886.07	-97.27	15.06	-1771.33	-0.87	50.89	-1747.17	-3.37	96.51	-3728.41	8.45	1343.33	0.00	0.00	0.00	-3551.49	-59.78	1706.28	-3586.71	56.75	1725.72	-3640.21	128.16	1767.87	-3122.42	100.46	1727.43	-135.44	1267.95	75.69	404.78	1042.25	73.87	81.47
2.98000	-3376.49	95.64	-3.36	-3424.25	85.77	36.07	-3834.92	222.19	38.25	-3634.57	187.48	64.03	-4103.06	-277.45	-5.25	-3886.07	-97.27	15.06	-1771.33	-0.87	50.89	-1747.17	-3.37	96.51	-3718.87	9.52	1342.60	0.00	0.00	0.00	-3564.49	-57.23	1708.17	-3555.85	57.92	1722.38	-3637.25	127.80	1768.72	-3117.28	100.52	1727.50	-141.38	1271.11	73.99	404.59	1042.07	73.89	84.15
2.99000	-3376.49	95.64	-3.36	-3424.25	85.77	36.07	-3838.55	222.89	40.25	-3630.91	186.82	65.40	-4100.81	-275.29	-5.18	-3886.07	-97.27	15.06	-1771.33	-0.87	50.89	-1747.17	-3.37	96.51	-3704.77	10.77	1343.14	0.00	0.00	0.00	-3590.41	-56.78	1708.05	-3616.95	57.55	1724.84	-3634.23	127.45	1769.56	-3112.16	100.56	1727.56	-142.34	1272.39	73.43	404.08	1042.17	73.64	84.56
3.00000	-3376.49	95.64	-3.36	-3424.25	85.77	36.07	-3842.22	223.61	42.32	-3627.41	186.18	66.86	-4098.21	-273.00	-5.11	-3886.07	-97.27	15.06	-1771.33	-0.87	50.89	-1747.17	-3.37	96.51	-3708.84	12.06	1342.77	0.00	0.00	0.00	-3565.56	-52.85	1707.38	-3602.64	62.89	1724.87	-3631.17	127.08	1770.40	-3107.07	100.61	1727.62	-142.75	1272.34	73.27	403.93	1042.18	73.67	82.47
3.01000	-3376.49	95.64	-3.36	-3424.25	85.77	36.07	-3845.94	224.33	44.47	-3624.07	185.57	68.39	-4095.28	-270.61	-5.03	-3886.07	-97.27	15.06	-1771.33	-0.87	50.89	-1747.17	-3.37	96.51	-3697.88	12.43	1342.28	0.00	0.00	0.00	-3595.34	-50.23	1709.12	-3570.32	63.65	1721.95	-3628.05	126.70	1771.24	-3102.00	100.64	1727.68	-141.80	1274.00	73.12	404.59	1042.25	73.81	81.56
3.02000	-3376.49	95.64	-3.36	-3424.25	85.77	36.07	-3849.70	225.06	46.69	-3620.89	184.98	70.00	-4092.00	-268.09	-4.94	-3886.07	-97.27	15.06	-1771.33	-0.87	50.89	-1747.17	-3.37	96.51	-3686.96	13.79	1342.78	0.00	0.00	0.00	-3570.93	-47.10	1707.78	-3566.16	65.66	1721.37	-3624.89	126.32	1772.08	-3096.96	100.67	1727.73	-145.62	1274.21	72.27	404.43	1042.31	73.78	81.23
3.03000	-3376.49	95.64	-3.36	-3424.25	85.77	36.07	-3853.51	225.79	48.97	-3617.86	184.42	71.69	-4088.38	-265.46	-4.85	-3886.07	-97.27	15.06	-1771.33	-0.87	50.89	-1747.17	-3.37	96.51	-3694.70	14.84	1341.54	0.00	0.00	0.00	-3559.00	-43.23	1708.32	-3582.58	67.29	1724.51	-3621.68	125.93	1772.91	-3091.94	100.69	1727.78	-143.32	1273.03	73.06	403.65	1042.49	73.45	83.56
3.04000	-3376.49	95.64	-3.36	-3424.25	85.77	36.07	-3857.34	226.54	51.32	-3614.99	183.89	73.44	-4084.42	-262.71	-4.75	-3886.07	-97.27	15.06	-1771.33	-0.87	50.89	-1747.17	-3.37	96.51	-3671.95	15.20	1340.85	0.00	0.00	0.00	-3562.77	-40.70	1706.63	-3600.00	70.91	1724.59	-3618.42	125.53	1773.74	-3086.94	100.71	1727.82	-141.30	1272.48	73.50	403.91	1042.15	73.63	84.32
3.05000	-3376.49	95.64	-3.36	-3424.25	85.77	36.07	-3861.22	227.29	53.74	-3612.26	183.38	75.27	-4080.10	-259.85	-4.65	-3886.07	-97.27	15.06	-1771.33	-0.87	50.89	-1747.17	-3.37	96.51	-3677.61	15.64	1340.26	0.00	0.00	0.00	-3570.57	-38.02	1707.89	-3580.00	74.10	1721.97	-3615.12	125.13	1774.57	-3081.96	100.71	1727.86	-142.81	1272.59	73.42	404.74	1041.76	73.87	83.42
3.06000	-3376.49	95.64	-3.36	-3424.25	85.77	36.07	-3865.13	228.05	56.23	-3609.69	182.90	77.17	-4075.44	-256.86	-4.54	-3886.07	-97.27	15.06	-1771.33	-0.87	50.89	-1747.17	-3.37	96.51	-3678.61	16.60	1340.68	0.00	0.00	0.00	-3536.97	-35.77	1707.88	-3584.37	77.38	1720.99	-3611.76	124.71	1775.40	-3077.01	100.72	1727.90	-142.88	1273.68	73.03	403.78	1042.00	73.63	82.10
3.07000	-3376.49	95.64	-3.36	-3424.25	85.77	36.07	-3869.07	228.81	58.78	-3607.26	182.44	79.15	-4070.42	-253.76	-4.42	-3886.07	-97.27	15.06	-1771.33	-0.87	50.89	-1747.17	-3.37	96.51	-3675.09	17.46	1340.40	0.00	0.00	0.00	-3499.57	-35.57	1706.61	-3603.29	78.34	1722.10	-3608.36	124.29	1776.22	-3072.08	100.71	1727.94	-142.50	1272.77	73.25	403.95	1042.07	73.60	85.82
3.08000	-3376.49	95.64	-3.36	-3424.25	85.77	36.07	-3873.04	229.58	61.39	-3604.97	182.01	81.19	-4065.05	-250.53	-4.30	-3886.07	-97.27	15.06	-1771.33	-0.87	50.89	-1747.17	-3.37	96.51	-3686.43	18.94	1340.21	0.00	0.00	0.00	-3528.47	-32.67	1707.71	-3611.72	78.72	1723.68	-3604.91	123.86	1777.04	-3067.16	100.70	1727.97	-142.71	1272.97	72.82	405.34	1041.80	74.03	82.42
3.09000	-3376.49	95.64	-3.36	-3424.25	85.77	36.07	-3877.04	230.36	64.07	-3602.82	181.60	83.30	-4059.32	-247.18	-4.17	-3886.07	-97.27	15.06	-1771.33	-0.87	50.89	-1747.17	-3.37	96.51	-3670.97	20.81	1339.94	0.00	0.00	0.00	-3538.11	-30.89	1710.52	-3584.64	80.23	1724.09	-3601.41	123.43	1777.85	-3062.27	100.68	1728.00	-142.56	1272.02	73.49	404.76	1041.91	73.91	83.50
3.10000	-3376.49	95.64	-3.36	-3424.25	85.77	36.07	-3881.06	231.14	66.80	-3600.81	181.21	85.48	-4053.23	-243.71	-4.03	-3886.07	-97.27	15.06	-1771.33	-0.87	50.89	-1747.17	-3.37	96.51	-3670.02	21.11	1338.83	0.00	0.00	0.00	-3520.49	-27.90	1709.68	-3558.08	81.55	1723.72	-3597.86	122.99	1778.66	-3057.40	100.66	1728.02	-145.28	1275.02	72.06	404.07	1041.79	73.78	83.98
3.11000	-3376.49	95.64	-3.36	-3424.25	85.77	36.07	-3885.12	231.93	69.60	-3598.94	180.85	87.72	-4046.78	-240.12	-3.89	-3886.07	-97.27	15.06	-1771.33	-0.87	50.89	-1747.17	-3.37	96.51	-3642.20	22.54	1339.28	0.00	0.00	0.00	-3534.36	-27.41	1711.83	-3566.87	82.51	1724.37	-3594.26	122.54	1779.47	-3052.55	100.63	1728.04	-143.81	1272.90	72.96	405.35	1041.59	74.17	83.33
3.12000	-3376.49	95.64	-3.36	-3424.25	85.77	36.07	-3889.19	232.72	72.46	-3597.20	180.52	90.03	-4039.97	-236.41	-3.74	-3886.07	-97.27	15.06	-1771.33	-0.87	50.89	-1747.17	-3.37	96.51	-3650.82	23.36	1339.39	0.00	0.00	0.00	-3496.07	-26.89	1711.76	-3573.39	85.07	1725.74	-3590.62	122.08	1780.28	-3047.72	100.60	1728.06	-146.52	1273.38	72.24	404.49	1041.81	73.91	83.84
3.13000	-3376.49	95.64	-3.36	-3424.25	85.77	36.07	-3893.29	233.52	75.38	-3595.59	180.21	92.40	-4032.79	-232.57	-3.59	-3886.07	-97.27	15.06	-1771.33	-0.87	50.89	-1747.17	-3.37	96.51	-3635.11	24.86	1339.24	0.00	0.00	0.00	-3515.23	-24.34	1714.64	-3544.93	88.93	1726.04	-3586.93	121.62	1781.08	-3042.90	100.56	1728.07	-145.07	1273.80	72.44	403.57	1041.97	73.65	83.37
3.14000	-3376.49	95.64	-3.36	-3424.25	85.77	36.06	-3897.40	234.32	78.35	-3594.11	179.92	94.84	-4025.24	-228.61	-3.43	-3886.07	-97.27	15.06	-1771.33	-0.87	50.89	-1747.17	-3.37	96.51	-3630.46	25.44	1338.35	0.00	0.00	0.00	-3492.36	-22.33	1714.33	-3512.66	91.70	1727.99	-3583.18	121.15	1781.87	-3038.11	100.51	1728.08	-141.36	1272.48	73.48	403.06	1041.99	73.54	82.90
3.15000	-3376.49	95.64	-3.36	-3429.79	86.44	31.33	-3901.53	235.13	81.38	-3592.75	179.65	97.34	-4017.33	-224.52	-3.26	-3886.07	-97.27	15.06	-1771.33	-0.87	50.89	-1747.17	-3.37	96.51	-3646.57	26.49	1338.27	0.00	0.00	0.00	-3528.99	-22.00	1717.99	-3563.92	92.79	1730.41	-3579.39	120.67	1782.67	-3033.33	100.46	1728.09	-144.31	1272.75	72.89	404.26	1041.85	73.81	81.68
3.16000	-3376.49	95.64	-3.36	-3441.39	85.94	27.66	-3905.68	235.94	84.47	-3591.51	179.40	99.90	-4009.04	-220.30	-3.08	-3886.07	-97.27	15.06	-1771.33	-0.87	50.89	-1747.17	-3.37	96.51	-3642.57	28.62	1338.16	0.00	0.00	0.00	-3547.66	-19.78	1720.88	-3547.39	94.29	1731.02	-3575.56	120.18	1783.46	-3028.57	100.40	1728.09	-144.06	1273.25	72.78	404.55	1041.77	73.97	79.93
3.17000	-3376.49	95.64	-3.36	-3456.70	84.49	27.78	-3909.84	236.76	87.61	-3590.40	179.18	102.53	-4000.37	-215.96	-2.90	-3886.07	-97.27	15.06	-1771.33	-0.87	50.89	-1747.17	-3.37	96.51	-3625.62	30.78	1337.58	0.00	0.00	0.00	-3513.93	-17.71	1721.69	-3497.89	94.78	1730.72	-3571.67	119.69	1784.24	-3023.83	100.34	1728.09	-141.55	1273.76	73.17	404.32	1041.78	73.89	81.59
3.18000	-3376.49	95.64	-3.36	-3518.35	84.20	18.06	-3914.01	237.59	90.80	-3589.40	178.98	105.21	-3991.33	-211.49	-2.71	-3886.07	-97.27	15.06	-1771.33	-0.87	50.89	-1747.17	-3.37	96.51	-3628.25	31.57	1337.42	0.00	0.00	0.00	-3487.37	-18.22	1722.74	-3515.24	95.42	1732.52	-3567.74	119.19	1785.03	-3019.10	100.27	1728.09	-141.66	1272.50	73.83	404.70	1041.85	73.92	85.42
3.19000	-3376.49	95.64	-3.36	-3431.63	83.62	33.83	-3918.20	238.41	94.05	-3588.52	178.81	107.95	-3981.91	-206.89	-2.52	-3886.07	-97.27	15.06	-1771.33	-0.87	50.89	-1747.17	-3.37	96.51	-3626.29	32.03	1336.34	0.00	0.00	0.00	-3511.88	-14.12	1725.27	-3575.74	97.33	1738.09	-3563.76	118.69	1785.80	-3014.39	100.19	1728.09	-145.74	1273.51	72.48	404.38	1042.00	73.76	83.54
3.20000	-3376.49	95.64	-3.36	-3428.86	86.01	31.71	-3922.39	239.24	97.35	-3587.75	178.65	110.74	-3972.10	-202.16	-2.32	-3886.07	-97.27	15.06	-1771.33	-0.87	50.89	-1747.17	-3.37	96.51	-3618.69	34.49	1337.07	0.00	0.00	0.00	-3510.21	-12.23	1727.19	-3508.77	98.62	1738.19	-3559.73	118.18	1786.58	-3009.69	100.11	1728.08	-143.06	1273.10	72.84	404.60	1041.62	73.93	81.40
3.21000	-3376.49	95.64	-3.36	-3449.34	86.04	27.57	-3926.58	240.08	100.70	-3587.10	178.51	113.60	-3961.92	-197.30	-2.11	-3886.07	-97.27	15.06	-1771.33	-0.87	50.89	-1747.17	-3.37	96.51	-3608.38	36.58	1337.10	0.00	0.00	0.00	-3507.49	-10.39	1729.09	-3484.77	99.79	1739.87	-3555.65	117.66	1787.35	-3005.01	100.03	1728.07	-144.33	1274.75	72.13	404.54	1041.73	73.94	82.60
3.22000	-3376.49	95.64	-3.36	-3442.13	86.51	27.93	-3930.79	240.92	104.09	-3586.55	178.40	116.50	-3951.34	-192.32	-1.90	-3886.07	-97.27	15.06	-1771.33	-0.87	50.89	-1747.17	-3.37	96.51	-3609.91	38.12	1337.45	0.00	0.00	0.00	-3503.81	-8.60	1730.96	-3501.98	103.60	1741.66	-3551.52	117.14	1788.11	-3000.34	99.93	1728.05	-143.12	1274.98	72.38	404.02	1042.25	73.70	82.03
3.23000	-3376.49	95.64	-3.36	-3435.19	86.28	29.07	-3934.99	241.76	107.54	-3586.10	178.31	119.47	-3940.38	-187.20	-1.68	-3886.07	-97.27	15.06	-1771.33	-0.87	50.89	-1747.17	-3.37	96.51	-3580.74	41.28	1337.05	0.00	0.00	0.00	-3499.27	-6.87	1732.81	-3523.85	103.08	1745.88	-3547.35	116.61	1788.88	-2995.69	99.84	1728.04	-141.63	1274.04	72.94	403.85	1042.08	73.58	82.39
3.24000	-3376.49	95.64	-3.36	-3429.95	85.72	30.47	-3939.20	242.61	111.03	-3585.76	178.23	122.48	-3929.03	-181.94	-1.45	-3886.07	-97.27	15.06	-1771.33	-0.87	50.89	-1747.17	-3.37	96.51	-3586.84	42.67	1337.93	0.00	0.00	0.00	-3493.97	-5.20	1734.63	-3506.09	103.57	1746.57	-3543.13	116.07	1789.63	-2991.05	99.74	1728.02	-143.30	1274.17	72.95	403.52	1042.22	73.51	78.28
3.25000	-3376.49	95.64	-3.36	-3427.83	85.23	31.62	-3943.40	243.46	114.57	-3585.52	178.18	125.55	-3917.29	-176.56	-1.21	-3886.07	-97.27	15.06	-1771.33	-0.87	50.89	-1747.17	-3.37	96.51	-3573.24	44.50	1339.25	0.00	0.00	0.00	-3487.98	-3.59	1736.42	-3488.03	106.04	1747.70	-3538.86	115.53	1790.39	-2986.42	99.63	1728.00	-142.36	1273.26	73.09	404.02	1042.20	73.69	79.92
3.26000	-3376.49	95.64	-3.36	-3430.27	85.19	31.99	-3947.60	244.31	118.16	-3585.38	178.15	128.67	-3905.15	-171.04	-0.97	-3886.07	-97.27	15.06	-1771.33	-0.87	50.89	-1747.17	-3.37	96.51	-3578.69	46.22	1339.04	0.00	0.00	0.00	-3481.42	-2.04	1738.17	-3508.22	106.02	1751.62	-3534.54	114.98	1791.14	-2981.80	99.52	1727.97	-138.45	1272.15	74.19	404.10	1041.97	73.74	81.26
3.27000	-3376.49	95.64	-3.36	-3438.68	85.99	31.07	-3951.80	245.16	121.79	-3585.33	178.14	131.84	-3892.62	-165.39	-0.72	-3886.07	-97.27	15.06	-1771.33	-0.87	50.89	-1747.17	-3.37	96.51	-3578.41	47.64	1339.90	0.00	0.00	0.00	-3474.37	-0.55	1739.89	-3522.99	107.07	1754.46	-3530.18	114.43	1791.88	-2977.20	99.40	1727.95	-141.75	1270.90	74.22	404.01	1042.22	73.60	84.72
3.28000	-3376.49	95.64	-3.36	-3444.63	86.66	30.21	-3955.99	246.02	125.46	-3585.37	178.15	135.06	-3879.68	-159.60	-0.46	-3886.07	-97.27	15.06	-1771.33	-0.87	50.89	-1747.17	-3.37	96.51	-3557.45	50.28	1340.80	0.00	0.00	0.00	-3466.93	0.88	1741.57	-3442.82	109.00	1752.63	-3525.76	113.87	1792.62	-2972.61	99.28	1727.92	-143.16	1273.14	73.26	404.64	1042.05	73.84	82.26
3.29000	-3376.49	95.64	-3.36	-3458.88	87.01	27.71	-3960.17	246.88	129.18	-3585.51	178.17	138.32	-3866.35	-153.68	-0.20	-3886.07	-97.27	15.06	-1771.33	-0.87	50.89	-1747.17	-3.37	96.51	-3553.70	51.32	1340.69	0.00	0.00	0.00	-3459.19	2.25	1743.21	-3464.90	112.13	1755.67	-3521.30	113.30	1793.35	-2968.03	99.15	1727.88	-142.62	1273.89	73.12	404.46	1042.10	73.81	80.70
3.30000	-3376.49	95.64	-3.36	-3471.76	86.53	25.10	-3964.34	247.75	132.93	-3585.73	178.22	141.63	-3852.61	-147.62	0.07	-3886.07	-97.27	15.06	-1771.33	-0.87	50.89	-1747.17	-3.37	96.51	-3557.59	53.31	1341.11	0.00	0.00	0.00	-3451.25	3.55	1744.82	-3456.33	113.21	1756.69	-3516.79	112.73	1794.08	-2963.46	99.02	1727.85	-141.99	1272.69	73.39	403.72	1042.41	73.58	82.83
3.31000	-3376.49	95.64	-3.36	-3468.87	86.09	25.73	-3968.50	248.61	136.73	-3586.04	178.28	144.99	-3838.46	-141.43	0.35	-3886.07	-97.27	15.06	-1771.33	-0.87	50.89	-1747.17	-3.37	96.51	-3534.32	55.31	1341.70	0.00	0.00	0.00	-3443.19	4.79	1746.37	-3487.47	113.91	1760.84	-3512.24	112.16	1794.81	-2958.90	98.89	1727.81	-150.98	1271.91	72.12	404.30	1042.35	73.69	84.91
3.32000	-3376.49	95.64	-3.36	-3439.55	87.14	32.04	-3972.64	249.48	140.56	-3586.43	178.36	148.40	-3823.92	-135.10	0.63	-3886.07	-97.27	15.06	-1771.33	-0.87	50.89	-1747.17	-3.37	96.51	-3536.56	58.35	1341.21	0.00	0.00	0.00	-3435.12	5.96	1747.88	-3470.04	116.50	1760.77	-3507.63	111.57	1795.53	-2954.35	98.75	1727.77	-144.82	1273.57	72.47	404.26	1041.89	73.82	84.33
3.33000	-3376.49	95.64	-3.36	-3467.15	84.76	26.17	-3976.77	250.34	144.44	-3586.90	178.46	151.84	-3823.22	-132.36	-0.61	-3886.07	-97.27	15.06	-1771.33	-0.87	50.89	-1747.17	-3.37	96.51	-3529.46	58.72	1341.88	0.00	0.00	0.00	-3427.12	7.07	1749.35	-3497.34	116.87	1763.91	-3502.98	110.99	1796.25	-2949.81	98.60	1727.73	-143.21	1273.38	72.92	404.55	1041.81	73.89	82.74
3.34000	-3376.49	95.64	-3.36	-3408.70	84.76	37.52	-3980.88	251.21	148.35	-3587.45	178.58	155.34	-3792.01	-126.54	2.82	-3886.05	-97.27	15.07	-1771.33	-0.87	50.89	-1747.17	-3.37	96.51	-3517.02	60.71	1341.67	0.00	0.00	0.00	-3419.30	8.11	1750.76	-3456.69	118.17	1765.58	-3498.28	110.39	1796.96	-2945.28	98.45	1727.69	-144.03	1272.91	72.89	404.85	1041.85	73.93	84.19
3.35000	-3376.49	95.64	-3.36	-3402.41	84.34	36.94	-3984.97	252.09	152.30	-3588.07	178.72	158.87	-3796.94	-121.84	-0.62	-3867.15	-95.40	16.23	-1771.33	-0.87	50.89	-1747.17	-3.37	96.51	-3511.68	62.66	1341.73	0.00	0.00	0.00	-3411.73	9.08	1752.13	-3461.36	119.77	1766.22	-3493.54	109.79	1797.66	-2940.75	98.30	1727.64	-143.88	1273.05	72.84	403.21	1042.32	73.47	83.87
3.36000	-3376.49	95.64	-3.36	-3442.83	84.93	28.92	-3989.04	252.96	156.28	-3588.77	178.87	162.44	-3750.33	-112.71	5.45	-3811.94	-89.25	21.21	-1771.33	-0.87	50.89	-1747.17	-3.37	96.51	-3515.39	64.54	1341.06	0.00	0.00	0.00	-3404.53	9.98	1753.44	-3471.39	122.13	1768.36	-3488.74	109.19	1798.36	-2936.24	98.14	1727.59	-140.92	1272.71	73.45	403.92	1042.12	73.67	81.76
3.37000	-3376.49	95.64	-3.36	-3486.63	87.09	23.53	-3993.08	253.83	160.29	-3589.53	179.04	166.05	-3743.65	-106.13	3.53	-3814.61	-82.43	17.02	-1771.33	-0.87	50.89	-1747.17	-3.37	96.51	-3505.88	65.75	1341.04	0.00	0.00	0.00	-3397.78	10.81	1754.69	-3429.55	121.55	1767.18	-3483.90	108.58	1799.06	-2931.73	97.97	1727.54	-140.22	1272.17	73.75	403.71	1042.03	73.60	83.99
3.38000	-3376.49	95.64	-3.36	-3496.50	84.43	21.40	-3997.10	254.71	164.34	-3590.37	179.23	169.71	-3777.61	-98.43	-3.29	-3802.91	-76.57	18.41	-1771.33	-0.87	50.89	-1747.17	-3.37	96.51	-3508.03	67.19	1340.80	0.00	0.00	0.00	-3391.57	11.57	1755.88	-3403.86	122.24	1766.26	-3479.01	107.97	1799.75	-2927.23	97.81	1727.49	-144.55	1273.47	72.71	404.11	1042.05	73.68	84.34
3.39000	-3376.49	95.64	-3.36	-3383.18	86.19	39.46	-4001.10	255.58	168.42	-3591.27	179.43	173.40	-3725.71	-91.70	2.09	-3785.76	-70.85	19.68	-1771.33	-0.87	50.89	-1747.17	-3.37	96.51	-3490.24	68.85	1341.13	0.00	0.00	0.00	-3386.00	12.26	1757.02	-3403.63	125.26	1768.76	-3474.07	107.35	1800.43	-2922.73	97.64	1727.44	-143.43	1273.45	72.68	404.40	1041.69	73.85	83.10
3.40000	-3376.49	95.64	-3.36	-3357.83	88.01	43.04	-4005.06	256.46	172.54	-3592.23	179.66	177.12	-3684.03	-84.32	7.40	-3750.30	-67.47	24.00	-1771.33	-0.87	50.89	-1747.17	-3.37	96.51	-3491.38	70.36	1340.90	0.00	0.00	0.00	-3381.17	12.88	1758.09	-3420.87	123.32	1772.43	-3469.09	106.72	1801.11	-2918.24	97.46	1727.38	-144.37	1272.68	72.84	404.95	1041.81	73.96	81.53
3.41000	-3376.49	95.64	-3.36	-3431.36	90.81	31.00	-4008.99	257.33	176.68	-3593.25	179.89	180.88	-3728.27	-81.44	-1.87	-3751.42	-62.31	23.60	-1771.33	-0.87	50.89	-1747.17	-3.37	96.51	-3476.62	70.98	1341.17	0.00	0.00	0.00	-3377.16	13.43	1759.10	-3417.31	124.62	1772.39	-3464.06	106.09	1801.79	-2913.76	97.28	1727.32	-144.08	1273.55	72.80	404.01	1042.37	73.55	82.72
3.42000	-3376.49	95.64	-3.36	-3503.28	91.94	20.04	-4012.89	258.21	180.85	-3594.34	180.14	184.68	-3679.43	-75.32	5.84	-3706.27	-58.52	28.71	-1771.33	-0.87	50.89	-1747.17	-3.37	96.51	-3478.81	71.61	1341.84	0.00	0.00	0.00	-3374.08	13.90	1760.04	-3406.71	127.87	1773.11	-3458.98	105.46	1802.46	-2909.28	97.10	1727.26	-145.94	1274.36	72.11	404.57	1042.30	73.73	82.95
3.43000	-3376.49	95.64	-3.36	-3473.30	88.75	26.86	-4016.76	259.08	185.05	-3595.47	180.41	188.51	-3676.28	-74.30	4.64	-3687.06	-55.92	30.27	-1771.33	-0.87	50.89	-1747.17	-3.37	96.51	-3463.94	72.54	1341.67	0.00	0.00	0.00	-3372.01	14.29	1760.92	-3410.97	127.92	1773.85	-3453.85	104.82	1803.12	-2904.80	96.91	1727.20	-144.39	1273.64	72.41	403.97	1042.15	73.59	80.37
3.44000	-3376.49	95.64	-3.36	-3416.13	85.63	37.49	-4020.59	259.96	189.28	-3596.66	180.69	192.37	-3643.98	-71.05	8.54	-3661.92	-53.93	33.36	-1771.33	-0.87	50.89	-1747.17	-3.37	96.51	-3468.08	74.02	1341.63	0.00	0.00	0.00	-3378.53	14.86	1762.77	-3377.85	128.50	1774.22	-3448.67	104.18	1803.78	-2900.33	96.72	1727.14	-144.10	1273.09	72.64	404.68	1041.63	73.99	81.02
3.45000	-3376.49	95.64	-3.36	-3410.43	83.93	40.17	-4024.38	260.83	193.53	-3597.90	180.99	196.27	-3600.98	-67.08	15.18	-3670.54	-52.95	29.45	-1771.33	-0.87	50.89	-1747.17	-3.37	96.51	-3466.98	74.57	1342.67	0.00	0.00	0.00	-3348.54	15.62	1760.32	-3401.40	130.03	1775.88	-3443.45	103.53	1804.43	-2895.86	96.52	1727.07	-142.88	1272.72	73.18	404.30	1041.99	73.69	80.59
3.46000	-3376.49	95.64	-3.36	-3415.93	82.97	41.24	-4028.13	261.71	197.80	-3599.19	181.31	200.19	-3644.21	-65.87	5.40	-3635.54	-52.60	32.75	-1771.33	-0.87	50.89	-1747.17	-3.37	96.51	-3465.83	75.40	1342.60	0.00	0.00	0.00	-3357.44	17.68	1763.07	-3373.48	128.34	1774.71	-3438.18	102.88	1805.07	-2891.40	96.32	1727.00	-145.47	1272.75	72.46	402.74	1042.19	73.33	83.13
3.47000	-3376.49	95.64	-3.36	-3428.68	82.62	41.13	-4031.84	262.58	202.10	-3600.52	181.63	204.15	-3564.18	-64.21	13.79	-3595.31	-51.37	37.50	-1771.33	-0.87	50.89	-1747.17	-3.37	96.51	-3444.36	75.43	1342.05	0.00	0.00	0.00	-3371.54	16.78	1764.19	-3358.17	128.60	1774.13	-3432.87	102.22	1805.71	-2886.93	96.12	1726.93	-144.26	1272.14	73.22	403.32	1042.07	73.53	85.65
3.48000	-3376.49	95.64	-3.36	-3444.74	82.74	40.25	-4035.51	263.46	206.43	-3601.89	181.97	208.13	-3584.34	-63.02	6.93	-3590.11	-50.47	36.67	-1771.33	-0.87	50.89	-1747.17	-3.37	96.51	-3457.42	75.95	1342.48	0.00	0.00	0.00	-3371.43	16.74	1765.19	-3336.04	127.87	1775.21	-3427.50	101.56	1806.35	-2882.47	95.92	1726.86	-142.32	1272.33	73.37	403.94	1042.04	73.68	83.21
3.49000	-3376.49	95.64	-3.36	-3460.14	83.19	39.04	-4039.13	264.33	210.77	-3603.31	182.33	212.14	-3552.72	-64.73	12.54	-3522.63	-48.94	43.88	-1771.33	-0.87	50.89	-1747.17	-3.37	96.51	-3443.50	76.89	1342.09	0.00	0.00	0.00	-3351.26	16.62	1764.21	-3357.98	130.01	1777.74	-3422.09	100.90	1806.97	-2878.02	95.71	1726.79	-144.00	1273.03	72.69	403.97	1042.05	73.75	81.01
3.50000	-3376.49	95.64	-3.36	-3470.94	83.83	37.92	-4042.70	265.20	215.14	-3604.76	182.70	216.18	-3505.83	-61.01	16.71	-3519.39	-48.84	43.04	-1771.33	-0.87	50.89	-1747.17	-3.37	96.51	-3439.80	77.21	1342.18	0.00	0.00	0.00	-3362.61	16.38	1766.13	-3345.81	131.03	1776.46	-3416.63	100.23	1807.60	-2873.56	95.49	1726.72	-144.29	1274.06	72.59	404.12	1041.90	73.79	79.39
3.51000	-3376.49	95.64	-3.36	-3473.17	84.53	37.32	-4046.22	266.07	219.52	-3606.25	183.08	220.24	-3488.64	-60.34	18.36	-3540.25	-50.46	35.44	-1771.33	-0.87	50.89	-1747.17	-3.37	96.51	-3423.74	78.57	1341.60	0.00	0.00	0.00	-3362.93	16.51	1767.98	-3355.90	129.71	1778.49	-3411.13	99.56	1808.21	-2869.10	95.28	1726.64	-140.74	1273.26	73.61	403.68	1042.23	73.55	79.29
3.52000	-3376.49	95.64	-3.36	-3462.90	85.14	37.65	-4049.69	266.93	223.93	-3607.77	183.48	224.33	-3492.71	-59.15	14.45	-3474.23	-49.09	44.58	-1771.33	-0.87	50.89	-1747.17	-3.37	96.51	-3414.34	78.66	1341.15	0.00	0.00	0.00	-3380.74	14.74	1769.33	-3338.09	129.62	1777.24	-3405.58	98.88	1808.82	-2864.64	95.06	1726.57	-141.56	1273.13	73.36	403.93	1042.15	73.72	81.25
3.53000	-3376.49	95.64	-3.36	-3449.26	85.68	36.32	-4053.11	267.80	228.35	-3609.32	183.88	228.44	-3424.53	-56.55	22.00	-3509.27	-48.66	37.91	-1771.33	-0.87	50.89	-1747.17	-3.37	96.51	-3402.86	79.31	1340.60	0.00	0.00	0.00	-3358.36	14.81	1767.99	-3335.38	128.80	1778.02	-3399.98	98.20	1809.43	-2860.19	94.83	1726.49	-144.30	1273.78	72.53	403.54	1042.09	73.68	84.14
3.54000	-3376.49	95.64	-3.36	-3420.71	85.82	43.50	-4056.48	268.66	232.79	-3610.90	184.30	232.57	-3405.17	-56.50	23.01	-3502.05	-47.23	38.20	-1771.33	-0.87	50.89	-1747.17	-3.37	96.51	-3398.80	80.11	1339.85	0.00	0.00	0.00	-3341.81	14.65	1767.93	-3305.95	129.21	1777.26	-3394.33	97.51	1810.02	-2855.73	94.61	1726.41	-144.53	1275.16	72.01	403.68	1042.21	73.64	82.26
3.55000	-3376.49	95.64	-3.36	-3427.78	87.22	38.01	-4059.78	269.52	237.25	-3612.50	184.74	236.73	-3326.75	-57.31	32.11	-3466.76	-45.93	39.98	-1771.33	-0.87	50.89	-1747.17	-3.37	96.51	-3397.76	79.93	1338.65	0.00	0.00	0.00	-3347.55	14.70	1768.11	-3307.37	129.85	1777.86	-3388.64	96.82	1810.61	-2851.27	94.38	1726.33	-145.69	1274.85	72.04	404.49	1041.89	73.91	79.70
3.56000	-3376.49	95.64	-3.36	-3411.18	86.01	40.34	-4063.03	270.38	241.71	-3614.13	185.18	240.90	-3318.66	-55.34	33.36	-3394.29	-43.46	49.60	-1771.33	-0.87	50.89	-1747.17	-3.37	96.51	-3371.44	81.08	1337.16	0.00	0.00	0.00	-3342.02	15.08	1767.27	-3292.27	127.61	1776.31	-3382.89	96.13	1811.20	-2846.81	94.15	1726.25	-143.58	1273.19	72.92	404.06	1042.15	73.75	83.47
3.57000	-3376.49	95.64	-3.36	-3430.77	88.82	35.01	-4066.22	271.23	246.20	-3615.77	185.64	245.09	-3318.41	-47.94	29.95	-3329.25	-36.96	58.31	-1771.33	-0.87	50.89	-1747.17	-3.37	96.51	-3375.88	81.46	1337.16	0.00	0.00	0.00	-3348.54	14.34	1767.66	-3309.12	124.60	1776.78	-3377.11	95.44	1811.78	-2842.35	93.91	1726.17	-144.18	1273.20	72.75	403.68	1042.16	73.64	83.39
3.58000	-3376.49	95.64	-3.36	-3427.54	90.84	33.65	-4069.35	272.09	250.69	-3617.44	186.11	249.30	-3372.81	-45.92	22.91	-3293.64	-34.69	61.66	-1771.33	-0.87	50.89	-1747.17	-3.37	96.51	-3365.38	81.71	1335.98	0.00	0.00	0.00	-3311.47	14.04	1765.00	-3284.03	126.27	1777.18	-3371.27	94.74	1812.35	-2837.88	93.67	1726.08	-145.40	1273.37	72.32	403.04	1042.27	73.53	81.30
3.59000	-3376.49	95.64	-3.36	-3424.09	91.78	32.81	-4072.41	272.94	255.20	-3619.12	186.59	253.53	-3327.31	-42.57	27.37	-3259.66	-32.50	64.64	-1771.33	-0.87	50.89	-1747.17	-3.37	96.51	-3351.10	81.78	1334.61	0.00	0.00	0.00	-3316.40	13.19	1764.54	-3272.73	125.87	1776.01	-3365.39	94.03	1812.91	-2833.41	93.43	1726.00	-145.34	1274.22	72.47	403.85	1041.87	73.78	81.99
3.60000	-3376.49	95.64	-3.36	-3457.13	92.01	25.59	-4075.40	273.78	259.72	-3620.81	187.08	257.78	-3308.58	-39.83	28.30	-3227.26	-30.37	67.27	-1771.33	-0.87	50.89	-1747.17	-3.37	96.51	-3344.77	82.21	1333.62	0.00	0.00	0.00	-3302.88	11.16	1764.69	-3310.35	125.94	1777.86	-3359.46	93.33	1813.47	-2828.94	93.19	1725.91	-142.88	1273.88	72.85	403.90	1041.71	73.72	75.44
3.61000	-3376.49	95.64	-3.36	-3412.53	91.65	33.86	-4078.33	274.63	264.24	-3622.51	187.58	262.04	-3289.74	-37.19	29.14	-3196.40	-28.32	69.58	-1771.33	-0.87	50.89	-1747.17	-3.37	96.51	-3352.79	82.89	1332.75	0.00	0.00	0.00	-3299.30	11.87	1764.22	-3278.25	124.87	1776.97	-3353.48	92.62	1814.02	-2824.47	92.94	1725.83	-141.91	1274.37	72.89	403.98	1042.24	73.67	79.13
3.62000	-3376.49	95.64	-3.36	-3455.77	92.26	25.26	-4081.19	275.47	268.78	-3624.22	188.09	266.31	-3270.80	-34.64	29.90	-3167.05	-26.33	71.56	-1771.33	-0.87	50.89	-1747.17	-3.37	96.51	-3331.04	82.88	1331.40	0.00	0.00	0.00	-3280.82	10.58	1760.71	-3253.63	122.59	1775.92	-3347.46	91.90	1814.56	-2819.99	92.69	1725.74	-148.13	1274.30	71.70	403.98	1042.17	73.75	85.99
3.63000	-3376.49	95.64	-3.36	-3455.74	94.00	26.47	-4083.97	276.30	273.32	-3625.94	188.62	270.60	-3251.81	-32.19	30.57	-3139.16	-24.40	73.23	-1771.33	-0.87	50.89	-1747.17	-3.37	96.51	-3324.03	83.29	1329.48	0.00	0.00	0.00	-3278.51	9.39	1761.23	-3276.85	123.02	1776.07	-3341.39	91.19	1815.10	-2815.50	92.44	1725.65	-145.47	1272.64	72.58	404.21	1041.78	73.80	85.75
3.64000	-3376.49	95.64	-3.36	-3454.45	95.49	28.03	-4086.69	277.13	277.87	-3627.65	189.15	274.90	-3232.79	-29.82	31.17	-3112.70	-22.54	74.60	-1771.33	-0.87	50.89	-1747.17	-3.37	96.51	-3324.16	84.07	1328.24	0.00	0.00	0.00	-3252.93	9.35	1759.34	-3240.75	123.55	1773.76	-3335.27	90.47	1815.63	-2811.01	92.19	1725.56	-144.23	1273.92	72.60	403.86	1041.72	73.72	80.11
3.65000	-3376.49	95.64	-3.36	-3503.97	97.15	19.79	-4089.32	277.96	282.43	-3629.37	189.69	279.21	-3213.76	-27.54	31.68	-3087.62	-20.75	75.69	-1771.33	-0.87	50.89	-1747.17	-3.37	96.51	-3310.99	84.20	1326.48	0.00	0.00	0.00	-3289.52	8.08	1759.12	-3253.74	119.41	1772.92	-3329.11	89.75	1816.15	-2806.51	91.93	1725.47	-143.87	1273.64	72.61	403.53	1042.03	73.59	80.46
3.66000	-3376.49	95.64	-3.36	-3441.37	93.70	28.86	-4091.88	278.79	286.99	-3631.09	190.24	283.53	-3194.75	-25.35	32.12	-3063.88	-19.02	76.51	-1771.33	-0.87	50.89	-1747.17	-3.37	96.51	-3304.19	85.01	1325.13	0.00	0.00	0.00	-3254.64	6.88	1756.43	-3256.94	119.93	1773.80	-3322.90	89.02	1816.67	-2802.01	91.67	1725.38	-142.13	1272.15	73.30	404.43	1041.66	73.84	81.87
3.67000	-3376.49	95.64	-3.36	-3395.13	95.98	36.40	-4094.36	279.60	291.55	-3632.80	190.80	287.86	-3175.79	-23.25	32.49	-3041.45	-17.35	77.07	-1771.33	-0.87	50.89	-1747.17	-3.37	96.51	-3290.85	85.52	1323.15	0.00	0.00	0.00	-3267.62	4.96	1756.19	-3215.71	117.08	1771.65	-3316.64	88.29	1817.18	-2797.50	91.41	1725.29	-142.81	1273.14	73.13	403.95	1041.86	73.82	84.42
3.68000	-3376.49	95.64	-3.36	-3479.97	96.13	23.56	-4096.76	280.42	296.12	-3634.50	191.37	292.20	-3156.92	-21.24	32.78	-3020.29	-15.74	77.38	-1771.33	-0.87	50.89	-1747.17	-3.37	96.51	-3307.15	85.87	1322.37	0.00	0.00	0.00	-3248.94	3.70	1754.11	-3234.28	115.11	1771.59	-3310.34	87.56	1817.68	-2792.98	91.15	1725.20	-142.19	1273.66	73.00	404.24	1041.88	73.83	84.88
3.69000	-3376.49	95.64	-3.36	-3456.87	94.94	25.89	-4099.08	281.23	300.68	-3636.19	191.95	296.54	-3138.14	-19.30	33.00	-3000.34	-14.19	77.46	-1771.33	-0.87	50.89	-1747.17	-3.37	96.51	-3291.39	85.91	1319.63	0.00	0.00	0.00	-3208.22	1.19	1751.33	-3212.97	114.01	1769.16	-3303.99	86.83	1818.18	-2788.45	90.88	1725.11	-144.19	1274.79	72.26	404.03	1042.33	73.60	84.13
3.70000	-3376.49	95.64	-3.36	-3465.61	95.54	25.75	-4101.31	282.03	305.25	-3637.87	192.54	300.89	-3119.50	-17.46	33.15	-2981.58	-12.71	77.32	-1771.33	-0.87	50.89	-1747.17	-3.37	96.51	-3276.30	86.04	1317.85	0.00	0.00	0.00	-3227.80	-1.61	1750.82	-3220.25	112.93	1771.44	-3297.59	86.09	1818.66	-2783.92	90.61	1725.02	-143.77	1274.67	72.53	403.78	1042.27	73.64	83.74
3.71000	-3376.49	95.64	-3.36	-3457.04	96.44	28.51	-4103.46	282.83	309.82	-3639.54	193.13	305.25	-3101.02	-15.69	33.23	-2963.97	-11.28	76.96	-1771.33	-0.87	50.89	-1747.17	-3.37	96.51	-3279.50	87.01	1316.82	0.00	0.00	0.00	-3227.00	-2.57	1750.83	-3233.02	111.02	1772.73	-3291.15	85.35	1819.14	-2779.38	90.34	1724.92	-147.35	1274.21	71.95	403.84	1042.07	73.79	80.79
3.72000	-3376.49	95.64	-3.36	-3460.60	96.00	27.08	-4105.52	283.63	314.38	-3641.19	193.73	309.61	-3082.73	-14.01	33.24	-2947.46	-9.90	76.41	-1771.33	-0.87	50.89	-1747.17	-3.37	96.51	-3252.01	86.80	1314.70	0.00	0.00	0.00	-3225.85	-3.72	1747.95	-3228.64	109.49	1769.82	-3284.66	84.61	1819.61	-2774.83	90.07	1724.83	-142.56	1272.86	73.42	403.41	1042.13	73.57	82.09
3.73000	-3376.49	95.64	-3.36	-3422.84	95.85	33.34	-4107.48	284.42	318.94	-3642.82	194.35	313.97	-3064.65	-12.40	33.19	-2932.02	-8.59	75.68	-1771.33	-0.87	50.89	-1747.17	-3.37	96.51	-3245.65	86.90	1312.77	0.00	0.00	0.00	-3195.92	-5.95	1744.44	-3199.18	106.93	1766.48	-3278.12	83.87	1820.08	-2770.26	89.80	1724.74	-142.24	1272.27	73.59	404.38	1042.03	73.79	81.60
3.74000	-3376.49	95.64	-3.36	-3464.02	96.04	25.54	-4109.36	285.20	323.50	-3644.42	194.96	318.33	-3046.81	-10.88	33.07	-2917.60	-7.33	74.77	-1771.33	-0.87	50.89	-1747.17	-3.37	96.51	-3244.00	87.26	1311.12	0.00	0.00	0.00	-3203.17	-8.07	1742.01	-3202.77	107.01	1766.53	-3271.54	83.12	1820.53	-2765.69	89.52	1724.64	-143.08	1272.36	73.35	403.71	1042.17	73.67	82.85
3.75000	-3376.49	95.64	-3.36	-3415.26	95.08	35.46	-4111.14	285.98	328.05	-3646.01	195.59	322.70	-3029.25	-9.43	32.89	-2904.17	-6.13	73.70	-1771.33	-0.87	50.89	-1747.17	-3.37	96.51	-3228.34	87.66	1309.72	0.00	0.00	0.00	-3192.18	-7.21	1741.56	-3205.05	103.20	1765.46	-3264.91	82.37	1820.98	-2761.11	89.25	1724.55	-148.46	1271.12	72.82	404.19	1041.97	73.84	83.75
3.76000	-3376.49	95.64	-3.36	-3440.39	95.38	30.55	-4112.83	286.75	332.60	-3647.56	196.22	327.06	-3011.98	-8.06	32.64	-2891.68	-4.98	72.49	-1771.33	-0.87	50.89	-1747.17	-3.37	96.51	-3240.92	88.12	1308.28	0.00	0.00	0.00	-3156.63	-8.23	1739.03	-3177.07	101.59	1764.55	-3258.23	81.62	1821.42	-2756.52	88.97	1724.45	-144.27	1272.54	73.26	405.30	1041.50	74.21	81.05
3.77000	-3376.49	95.64	-3.36	-3484.79	96.24	21.82	-4114.42	287.51	337.14	-3649.08	196.86	331.42	-2995.04	-6.76	32.34	-2880.09	-3.88	71.14	-1771.33	-0.87	50.89	-1747.17	-3.37	96.51	-3233.73	87.62	1307.05	0.00	0.00	0.00	-3154.87	-11.20	1739.74	-3183.84	101.33	1763.19	-3251.51	80.87	1821.86	-2751.91	88.69	1724.36	-143.47	1273.23	73.05	404.99	1041.63	74.08	82.35
3.78000	-3376.49	95.64	-3.36	-3426.38	94.34	30.59	-4115.90	288.27	341.67	-3650.58	197.50	335.78	-2978.46	-5.54	31.98	-2869.37	-2.84	69.67	-1771.33	-0.87	50.89	-1747.17	-3.37	96.51	-3202.07	87.62	1305.49	0.00	0.00	0.00	-3174.90	-13.18	1737.48	-3160.99	98.36	1762.02	-3244.74	80.12	1822.28	-2747.29	88.40	1724.27	-142.89	1273.97	72.98	405.07	1041.92	74.04	84.10
3.79000	-3376.49	95.64	-3.36	-3431.66	99.65	29.95	-4117.29	289.02	346.20	-3652.03	198.15	340.14	-2962.25	-4.40	31.56	-2859.48	-1.85	68.09	-1771.33	-0.87	50.89	-1747.17	-3.37	96.51	-3200.11	86.85	1304.72	0.00	0.00	0.00	-3141.88	-14.31	1734.50	-3141.06	96.94	1761.93	-3237.92	79.36	1822.70	-2742.66	88.12	1724.17	-142.56	1273.11	73.25	404.13	1041.97	73.75	82.12
3.80000	-3376.49	95.64	-3.36	-3456.51	96.85	27.37	-4118.58	289.77	350.71	-3653.45	198.81	344.49	-2946.45	-3.32	31.09	-2850.37	-0.90	66.42	-1771.33	-0.87	50.89	-1747.17	-3.37	96.51	-3201.44	85.71	1303.65	0.00	0.00	0.00	-3137.16	-16.10	1733.47	-3148.99	95.63	1761.26	-3231.06	78.60	1823.11	-2738.02	87.84	1724.08	-144.23	1274.99	72.43	403.85	1042.30	73.49	81.31
3.81000	-3376.49	95.64	-3.36	-3449.85	97.07	28.80	-4119.76	290.50	355.22	-3654.83	199.47	348.84	-2931.09	-2.32	30.56	-2842.01	-0.01	64.66	-1771.33	-0.87	50.89	-1747.17	-3.37	96.51	-3185.78	85.31	1303.21	0.00	0.00	0.00	-3138.19	-18.47	1732.32	-3125.83	92.00	1759.68	-3224.15	77.84	1823.51	-2733.36	87.55	1723.98	-141.52	1274.02	73.06	404.17	1042.13	73.76	81.76
3.82000	-3376.49	95.64	-3.36	-3421.73	97.20	34.00	-4120.83	291.23	359.71	-3656.17	200.13	353.18	-2916.19	-1.38	29.98	-2834.35	0.83	62.82	-1771.33	-0.87	50.89	-1747.17	-3.37	96.51	-3180.97	84.93	1302.92	0.00	0.00	0.00	-3115.66	-20.19	1730.16	-3100.35	90.30	1759.31	-3217.19	77.08	1823.90	-2728.69	87.26	1723.89	-144.31	1275.09	72.24	404.29	1041.94	73.86	79.26
3.83000	-3376.49	95.64	-3.36	-3380.11	97.26	41.54	-4121.79	291.96	364.19	-3657.46	200.80	357.52	-2901.78	-0.52	29.35	-2827.35	1.63	60.93	-1771.33	-0.87	50.89	-1747.17	-3.37	96.51	-3175.76	83.52	1302.23	0.00	0.00	0.00	-3076.02	-21.04	1729.33	-3069.16	89.15	1756.97	-3210.19	76.31	1824.29	-2724.01	86.97	1723.79	-144.49	1273.63	72.66	404.79	1041.38	74.07	83.15
3.84000	-3376.49	95.64	-3.36	-3332.92	97.29	50.01	-4122.64	292.67	368.65	-3658.71	201.48	361.84	-2887.88	0.28	28.67	-2820.99	2.37	58.99	-1771.33	-0.87	50.89	-1747.17	-3.37	96.51	-3166.25	83.44	1302.16	0.00	0.00	0.00	-3122.04	-23.76	1732.74	-3087.53	86.85	1758.44	-3203.14	75.55	1824.66	-2719.31	86.68	1723.70	-144.23	1275.01	72.20	404.46	1041.77	73.87	82.39
3.85000	-3376.49	95.64	-3.36	-3288.11	97.33	58.00	-4123.39	293.38	373.10	-3659.90	202.16	366.16	-2874.54	1.01	27.94	-2815.21	3.08	57.01	-1771.33	-0.87	50.89	-1747.17	-3.37	96.51	-3149.70	81.64	1302.34	0.00	0.00	0.00	-3107.01	-26.51	1731.84	-3036.47	84.23	1755.44	-3196.05	74.78	1825.03	-2714.59	86.39	1723.60	-143.16	1273.97	72.56	404.12	1042.15	73.72	82.46
3.86000	-3376.49	95.64	-3.36	-3253.61	97.39	64.09	-4124.01	294.08	377.53	-3661.04	202.85	370.46	-2861.77	1.67	27.17	-2809.97	3.74	55.02	-1771.33	-0.87	50.89	-1747.17	-3.37	96.51	-3124.16	81.15	1302.13	0.00	0.00	0.00	-3091.54	-27.95	1731.71	-3078.58	81.99	1759.30	-3188.91	74.01	1825.39	-2709.86	86.10	1723.51	-141.59	1271.20	73.84	404.23	1041.99	73.80	85.77
3.87000	-3376.49	95.64	-3.36	-3237.37	97.53	66.88	-4124.52	294.77	381.95	-3662.13	203.53	374.76	-2849.59	2.28	26.35	-2805.24	4.35	53.01	-1771.33	-0.87	50.89	-1747.17	-3.37	96.51	-3119.09	80.29	1303.52	0.00	0.00	0.00	-3085.02	-30.39	1731.72	-3048.51	79.24	1758.48	-3181.72	73.25	1825.74	-2705.11	85.81	1723.42	-140.78	1271.89	74.00	403.60	1042.38	73.55	83.89
3.88000	-3376.49	95.64	-3.36	-3247.33	97.76	64.93	-4124.91	295.45	386.35	-3663.16	204.23	379.04	-2838.05	2.81	25.49	-2800.98	4.92	51.01	-1771.33	-0.87	50.89	-1747.17	-3.37	96.51	-3112.91	78.82	1303.66	0.00	0.00	0.00	-3031.97	-32.10	1729.95	-3038.93	76.92	1760.51	-3174.49	72.47	1826.08	-2700.35	85.51	1723.32	-143.19	1273.06	73.21	403.46	1042.32	73.47	82.98
3.89000	-3376.49	95.64	-3.36	-3291.43	98.12	56.84	-4125.19	296.13	390.73	-3664.13	204.92	383.30	-2827.16	3.29	24.59	-2797.14	5.45	49.02	-1771.33	-0.87	50.89	-1747.17	-3.37	96.51	-3098.00	77.73	1305.02	0.00	0.00	0.00	-3038.35	-34.34	1730.77	-3029.19	75.19	1760.97	-3167.21	71.70	1826.42	-2695.57	85.22	1723.23	-144.56	1274.87	72.41	403.99	1042.00	73.61	78.14
3.90000	-3376.49	95.64	-3.36	-3377.54	98.65	41.21	-4125.34	296.80	395.09	-3665.04	205.62	387.56	-2816.96	3.71	23.65	-2793.68	5.93	47.06	-1771.33	-0.87	50.89	-1747.17	-3.37	96.51	-3094.48	77.49	1305.99	0.00	0.00	0.00	-3014.50	-36.44	1731.47	-3008.23	73.77	1761.49	-3159.88	70.93	1826.74	-2690.77	84.92	1723.14	-144.34	1274.93	72.34	403.61	1042.10	73.53	81.56
3.91000	-3376.49	95.64	-3.36	-3432.45	98.96	31.27	-4125.36	297.45	399.42	-3665.88	206.32	391.79	-2807.46	4.06	22.67	-2790.58	6.38	45.14	-1771.33	-0.87	50.89	-1747.17	-3.37	96.51	-3075.65	76.37	1307.85	0.00	0.00	0.00	-3030.43	-39.17	1735.82	-2997.53	70.03	1763.38	-3152.51	70.16	1827.06	-2685.95	84.63	1723.05	-145.45	1273.60	72.62	403.92	1042.17	73.58	85.03
3.92000	-3376.49	95.64	-3.36	-3494.14	99.17	21.26	-4125.27	298.10	403.74	-3666.66	207.02	396.01	-2798.71	4.36	21.65	-2787.78	6.78	43.27	-1771.33	-0.87	50.89	-1747.17	-3.37	96.51	-3058.10	74.16	1310.15	0.00	0.00	0.00	-3006.11	-41.90	1735.61	-2976.94	69.07	1765.51	-3145.09	69.38	1827.37	-2681.11	84.33	1722.96	-142.40	1274.42	72.87	404.67	1041.77	74.00	81.13
3.93000	-3376.49	95.64	-3.36	-3517.91	98.86	19.55	-4125.04	298.74	408.03	-3667.36	207.73	400.22	-2790.72	4.60	20.60	-2785.24	7.15	41.47	-1771.33	-0.87	50.89	-1747.17	-3.37	96.51	-3049.15	73.13	1311.83	0.00	0.00	0.00	-2976.41	-45.38	1735.01	-2972.61	64.22	1768.73	-3137.63	68.61	1827.66	-2676.26	84.03	1722.87	-145.18	1274.60	72.19	404.36	1041.83	73.84	81.32
3.94000	-3376.49	95.64	-3.36	-3515.68	98.14	22.56	-4124.69	299.37	412.30	-3668.00	208.44	404.40	-2783.52	4.78	19.51	-2782.93	7.48	39.74	-1771.33	-0.87	50.89	-1747.17	-3.37	96.51	-3021.50	72.79	1314.24	0.00	0.00	0.00	-2974.20	-48.80	1737.29	-2966.81	62.28	1769.83	-3130.12	67.83	1827.95	-2671.38	83.73	1722.78	-145.85	1273.82	72.38	404.32	1042.27	73.68	84.74
3.95000	-3376.49	95.64	-3.36	-3499.42	97.16	26.72	-4124.20	299.99	416.55	-3668.55	209.15	408.56	-2777.15	4.91	18.39	-2780.81	7.77	38.11	-1771.33	-0.87	50.89	-1747.17	-3.37	96.51	-3017.49	71.55	1316.25	0.00	0.00	0.00	-2993.85	-50.43	1741.59	-2947.36	60.87	1770.35	-3122.56	67.05	1828.23	-2666.49	83.44	1722.69	-142.21	1272.68	73.38	404.62	1042.20	73.85	85.06
3.96000	-3376.49	95.64	-3.36	-3481.06	96.05	28.42	-4123.58	300.60	420.76	-3669.03	209.86	412.71	-2771.62	4.98	17.24	-2778.84	8.03	36.58	-1771.33	-0.87	50.89	-1747.17	-3.37	96.51	-3008.78	70.38	1318.53	0.00	0.00	0.00	-2956.84	-52.77	1741.89	-2955.64	58.04	1773.44	-3114.96	66.27	1828.50	-2661.57	83.14	1722.60	-145.33	1273.67	72.62	404.02	1041.72	73.86	84.59
3.97000	-3376.49	95.64	-3.36	-3472.56	94.94	24.10	-4122.83	301.20	424.95	-3669.43	210.57	416.83	-2766.97	5.00	16.06	-2776.97	8.25	35.16	-1771.33	-0.87	50.89	-1747.17	-3.37	96.51	-2994.26	69.15	1320.36	0.00	0.00	0.00	-2971.98	-55.77	1745.22	-2944.03	55.32	1777.12	-3107.31	65.50	1828.77	-2656.64	82.84	1722.51	-144.07	1274.94	72.10	403.36	1041.75	73.63	85.83
3.98000	-3376.49	95.64	-3.36	-3509.10	93.74	8.30	-4121.94	301.79	429.11	-3669.75	211.29	420.93	-2763.25	4.97	14.85	-2775.17	8.44	33.87	-1771.33	-0.87	50.89	-1747.17	-3.37	96.51	-2971.80	67.81	1322.80	0.00	0.00	0.00	-2962.93	-55.76	1745.20	-2936.54	53.92	1779.03	-3099.62	64.72	1829.02	-2651.68	82.54	1722.42	-146.06	1273.86	72.02	403.39	1042.23	73.47	82.52
3.99000	-3376.49	95.64	-3.36	-3467.72	93.63	11.67	-4120.91	302.37	433.25	-3669.98	212.00	425.00	-2780.51	4.75	9.78	-2773.39	8.59	32.72	-1771.33	-0.87	50.89	-1747.17	-3.37	96.51	-2979.24	66.70	1324.63	0.00	0.00	0.00	-2934.76	-56.60	1746.19	-2891.98	52.75	1776.42	-3091.88	63.94	1829.26	-2646.70	82.24	1722.34	-146.61	1273.56	72.31	404.27	1041.90	73.84	83.59
4.00000	-3376.49	95.64	-3.36	-3442.30	92.66	14.05	-4119.74	302.94	437.35	-3670.13	212.71	429.05	-2757.20	7.43	9.84	-2771.60	8.71	31.73	-1771.33	-0.87	50.89	-1747.17	-3.37	96.51	-2965.44	65.63	1326.09	0.00	0.00	0.00	-2913.11	-60.07	1748.43	-2876.34	49.42	1778.74	-3084.09	63.16	1829.50	-2641.69	81.94	1722.25	-147.83	1275.24	71.45	403.81	1042.02	73.73	79.84
4.01000	-3376.49	95.64	-3.36	-3438.28	92.47	14.55	-4118.43	303.50	441.42	-3670.19	213.43	433.07	-2722.91	3.76	15.73	-2769.76	8.80	30.90	-1771.33	-0.87	50.89	-1747.17	-3.37	96.51	-2954.28	65.21	1327.95	0.00	0.00	0.00	-2913.71	-59.83	1749.00	-2878.45	49.91	1780.69	-3076.26	62.38	1829.72	-2636.67	81.64	1722.17	-144.06	1273.13	72.94	404.01	1042.21	73.59	79.84
4.02000	-3376.54	95.64	-3.37	-3406.99	92.69	18.17	-4116.98	304.05	445.46	-3670.15	214.14	437.07	-2762.13	5.69	9.01	-2767.82	8.86	30.24	-1771.33	-0.87	50.89	-1747.17	-3.37	96.51	-2939.49	63.94	1329.92	0.00	0.00	0.00	-2895.72	-60.93	1751.91	-2892.12	49.19	1785.30	-3068.38	61.60	1829.94	-2631.62	81.34	1722.09	-141.00	1272.40	73.67	403.99	1041.96	73.62	80.18
4.03000	-3422.70	95.53	-15.54	-3387.60	92.58	20.04	-4115.38	304.59	449.46	-3670.02	214.86	441.04	-2703.57	5.80	16.20	-2765.75	8.89	29.78	-1771.33	-0.87	50.89	-1747.17	-3.37	96.51	-2936.00	63.98	1331.83	0.00	0.00	0.00	-2909.85	-62.99	1754.20	-2870.58	49.20	1786.18	-3060.46	60.82	1830.14	-2626.55	81.04	1722.01	-142.41	1273.02	73.01	403.31	1042.00	73.56	86.01
4.04000	-3374.40	97.89	-11.69	-3399.81	93.27	18.18	-4113.63	305.11	453.43	-3669.79	215.57	444.98	-2768.91	5.05	4.62	-2763.51	8.89	29.52	-1771.33	-0.87	50.89	-1747.17	-3.37	96.51	-2915.97	63.18	1333.29	0.00	0.00	0.00	-2900.26	-62.69	1756.09	-2856.81	47.72	1787.60	-3052.49	60.04	1830.34	-2621.45	80.74	1721.93	-141.19	1273.12	73.24	403.82	1041.83	73.69	86.43
4.05000	-3360.68	101.56	-10.32	-3349.37	97.70	24.00	-4111.73	305.63	457.37	-3669.46	216.28	448.89	-2769.94	3.64	2.01	-2761.07	8.86	29.47	-1771.33	-0.87	50.89	-1747.17	-3.37	96.51	-2915.87	62.53	1334.36	0.00	0.00	0.00	-2901.36	-65.75	1759.23	-2863.66	47.31	1788.83	-3044.47	59.26	1830.52	-2616.33	80.44	1721.85	-143.64	1273.89	72.79	403.51	1042.02	73.60	82.47
4.06000	-3375.36	104.55	-12.97	-3347.85	99.45	26.72	-4109.68	306.13	461.27	-3669.03	217.00	452.77	-2731.82	3.85	7.81	-2768.71	9.45	28.59	-1771.33	-0.87	50.89	-1747.17	-3.37	96.51	-2902.90	61.90	1336.14	0.00	0.00	0.00	-2869.75	-65.16	1759.43	-2843.32	46.45	1790.22	-3036.41	58.48	1830.70	-2611.18	80.14	1721.77	-143.72	1274.02	72.63	404.04	1042.05	73.66	83.78
4.07000	-3365.42	108.25	-12.77	-3324.96	103.33	31.91	-4107.48	306.62	465.13	-3668.49	217.71	456.61	-2753.74	3.33	3.66	-2760.11	10.00	29.22	-1771.33	-0.87	50.89	-1747.17	-3.37	96.51	-2893.27	62.25	1338.23	0.00	0.00	0.00	-2882.99	-65.43	1762.21	-2826.03	47.17	1791.47	-3028.31	57.70	1830.86	-2606.00	79.85	1721.69	-144.21	1273.73	72.74	403.63	1042.36	73.48	82.86
4.08000	-3276.97	111.19	-0.46	-3331.55	105.19	30.47	-4105.12	307.10	468.95	-3667.84	218.41	460.43	-2717.20	3.64	8.94	-2753.41	8.83	28.68	-1771.33	-0.87	50.89	-1747.17	-3.37	96.51	-2878.36	60.98	1339.42	0.00	0.00	0.00	-2866.52	-65.68	1763.89	-2850.38	46.83	1796.35	-3020.15	56.92	1831.02	-2600.80	79.55	1721.62	-143.74	1273.70	72.85	404.55	1041.94	73.82	82.39
4.09000	-3261.50	115.54	1.44	-3303.89	108.07	32.82	-4102.61	307.57	472.73	-3667.09	219.12	464.21	-2732.52	3.98	5.62	-2704.47	9.19	38.97	-1771.33	-0.87	50.89	-1747.17	-3.37	96.51	-2861.87	60.91	1340.52	0.00	0.00	0.00	-2849.18	-64.15	1764.55	-2831.65	47.74	1796.31	-3011.96	56.14	1831.17	-2595.58	79.25	1721.54	-143.32	1273.91	72.65	404.28	1042.11	73.76	82.17
4.10000	-3253.62	115.71	-0.30	-3274.16	109.85	35.06	-4099.93	308.02	476.48	-3666.22	219.82	467.95	-2787.04	2.68	-6.00	-2741.77	10.21	31.18	-1771.33	-0.87	50.89	-1747.17	-3.37	96.51	-2864.80	60.39	1341.97	0.00	0.00	0.00	-2821.19	-65.62	1765.96	-2819.05	46.84	1797.31	-3003.71	55.36	1831.30	-2590.32	78.96	1721.47	-144.29	1274.58	72.32	403.59	1042.17	73.62	82.38
4.11000	-3251.94	119.86	-4.80	-3254.72	111.03	33.82	-4097.10	308.46	480.18	-3665.24	220.53	471.66	-2769.77	2.66	-2.86	-2727.15	10.26	32.32	-1771.33	-0.87	50.89	-1747.17	-3.37	96.51	-2839.63	60.19	1343.58	0.00	0.00	0.00	-2825.95	-66.91	1768.29	-2793.93	47.55	1797.18	-2995.42	54.58	1831.43	-2585.04	78.66	1721.40	-142.36	1273.49	72.93	404.82	1041.70	74.05	83.99
4.12000	-3182.71	121.17	3.28	-3220.37	112.35	34.94	-4094.10	308.89	483.84	-3664.14	221.23	475.33	-2775.25	3.14	-5.35	-2782.13	7.28	23.87	-1771.33	-0.87	50.89	-1747.17	-3.37	96.51	-2825.61	59.85	1345.61	0.00	0.00	0.00	-2790.73	-63.81	1769.57	-2768.08	50.11	1799.72	-2987.09	53.80	1831.54	-2579.73	78.36	1721.33	-141.32	1273.14	73.37	404.41	1041.66	73.87	81.01
4.13000	-3169.38	121.26	0.56	-3164.50	113.92	37.78	-4090.94	309.31	487.45	-3662.92	221.92	478.96	-2672.55	3.66	11.38	-2758.23	6.37	26.94	-1771.33	-0.87	50.89	-1747.17	-3.37	96.51	-2816.92	59.12	1347.14	0.00	0.00	0.00	-2783.97	-62.11	1770.78	-2782.85	50.97	1803.41	-2978.71	53.03	1831.65	-2574.40	78.07	1721.27	-146.49	1274.44	71.85	403.67	1042.17	73.56	84.61
4.14000	-3127.97	121.65	0.78	-3138.08	114.38	36.70	-4087.62	309.71	491.02	-3661.58	222.61	482.55	-2725.68	3.54	4.21	-2754.64	7.39	26.92	-1771.33	-0.87	50.89	-1747.17	-3.37	96.51	-2801.10	59.33	1348.74	0.00	0.00	0.00	-2800.02	-63.03	1774.73	-2773.79	51.08	1803.99	-2970.28	52.25	1831.74	-2569.03	77.78	1721.20	-147.11	1274.19	71.93	403.60	1042.27	73.59	82.87
4.15000	-3094.85	122.88	0.53	-3090.74	114.91	38.63	-4084.12	310.10	494.55	-3660.11	223.30	486.11	-2751.88	2.16	-0.35	-2731.21	7.57	31.28	-1771.33	-0.87	50.89	-1747.17	-3.37	96.51	-2793.47	59.16	1350.08	0.00	0.00	0.00	-2773.61	-61.17	1774.66	-2757.81	52.31	1805.09	-2961.81	51.48	1831.83	-2563.63	77.48	1721.14	-142.85	1272.23	73.48	403.70	1042.30	73.59	83.73
4.16000	-3093.24	123.73	-4.45	-3065.49	115.76	36.12	-4080.46	310.48	498.02	-3658.52	223.99	489.62	-2749.84	3.84	0.22	-2732.27	9.40	28.98	-1771.33	-0.87	50.89	-1747.17	-3.37	96.51	-2789.59	58.60	1350.81	0.00	0.00	0.00	-2760.16	-59.37	1776.20	-2737.75	53.43	1805.58	-2953.30	50.70	1831.90	-2558.20	77.19	1721.07	-144.87	1272.94	72.85	403.77	1042.19	73.63	80.35
4.17000	-3044.99	123.71	-3.78	-3044.99	115.48	32.28	-4076.62	310.85	501.45	-3656.79	224.67	493.09	-2759.18	2.51	-0.60	-2737.03	8.36	29.23	-1771.33	-0.87	50.89	-1747.17	-3.37	96.51	-2778.74	58.90	1352.20	0.00	0.00	0.00	-2754.89	-59.08	1777.40	-2736.98	53.78	1808.93	-2944.73	49.93	1831.97	-2552.75	76.90	1721.01	-143.74	1273.35	72.87	404.32	1042.06	73.80	79.95
4.18000	-2972.66	124.35	1.27	-3036.29	115.66	25.62	-4072.61	311.20	504.83	-3654.93	225.35	496.51	-2746.45	3.74	-0.08	-2732.81	8.85	30.97	-1771.33	-0.87	50.89	-1747.17	-3.37	96.51	-2788.80	57.81	1353.33	0.00	0.00	0.00	-2733.94	-57.91	1779.88	-2735.71	56.02	1808.39	-2936.13	49.15	1832.02	-2547.26	76.61	1720.95	-142.86	1274.35	72.74	403.81	1042.05	73.64	83.11
4.19000	-2941.77	122.92	-0.42	-2987.62	115.77	25.77	-4068.42	311.53	508.17	-3652.94	226.02	499.89	-2743.66	2.80	0.62	-2730.18	9.45	32.58	-1771.33	-0.87	50.89	-1747.17	-3.37	96.51	-2759.66	58.28	1353.69	0.00	0.00	0.00	-2731.37	-56.67	1782.27	-2726.58	55.88	1807.78	-2927.47	48.38	1832.06	-2541.74	76.32	1720.90	-145.44	1275.75	71.77	403.85	1041.94	73.76	86.19
4.20000	-2903.53	120.72	-0.33	-2950.50	114.45	23.81	-4064.06	311.85	511.45	-3650.81	226.69	503.23	-2730.32	4.57	3.08	-2760.61	10.29	26.42	-1771.33	-0.87	50.89	-1747.17	-3.37	96.51	-2758.62	58.11	1354.49	0.00	0.00	0.00	-2721.14	-55.34	1782.32	-2694.94	58.10	1808.05	-2918.77	47.61	1832.09	-2536.19	76.04	1720.84	-141.22	1272.83	73.49	404.77	1041.48	74.03	83.16
4.21000	-2865.26	120.07	-0.55	-2883.06	113.85	26.62	-4059.52	312.16	514.68	-3648.54	227.35	506.52	-2749.55	6.46	-0.22	-2722.90	10.10	33.70	-1771.33	-0.87	50.89	-1747.17	-3.37	96.51	-2745.15	57.56	1354.51	0.00	0.00	0.00	-2716.69	-55.36	1783.56	-2683.05	60.33	1809.14	-2910.03	46.84	1832.11	-2530.60	75.75	1720.79	-139.23	1272.28	73.95	404.49	1041.97	73.91	82.41
4.22000	-2823.75	120.94	0.41	-2860.57	113.87	22.11	-4054.79	312.45	517.85	-3646.13	228.01	509.76	-2714.16	4.84	6.10	-2751.69	11.02	29.95	-1771.33	-0.87	50.89	-1747.17	-3.37	96.51	-2726.38	57.33	1354.32	0.00	0.00	0.00	-2706.09	-52.07	1784.35	-2695.76	60.98	1810.68	-2901.24	46.08	1832.12	-2524.99	75.47	1720.74	-143.25	1273.11	72.94	404.31	1042.06	73.85	85.02
4.23000	-2809.76	119.54	-5.96	-2818.72	114.48	22.35	-4049.89	312.73	520.98	-3643.57	228.66	512.95	-2715.56	6.48	6.38	-2727.68	11.23	33.30	-1771.33	-0.87	50.89	-1747.17	-3.37	96.51	-2724.08	57.38	1354.64	0.00	0.00	0.00	-2699.35	-53.43	1786.34	-2680.05	61.97	1810.25	-2892.41	45.31	1832.12	-2519.34	75.18	1720.69	-144.39	1273.11	72.73	404.18	1041.83	73.96	85.43
4.24000	-2749.14	119.71	-2.71	-2795.21	113.80	17.22	-4044.80	312.99	524.04	-3640.86	229.30	516.09	-2728.56	7.78	4.52	-2716.66	10.28	37.22	-1771.33	-0.87	50.89	-1747.17	-3.37	96.51	-2717.27	57.29	1353.95	0.00	0.00	0.00	-2683.24	-51.00	1786.36	-2701.31	64.60	1811.93	-2883.53	44.55	1832.11	-2513.65	74.90	1720.64	-144.25	1273.84	72.63	404.24	1041.71	73.88	87.44
4.25000	-2696.88	118.54	-0.52	-2731.71	112.57	20.16	-4039.52	313.24	527.06	-3638.01	229.94	519.19	-2775.73	6.91	-3.23	-2772.59	9.69	26.87	-1771.33	-0.87	50.89	-1747.17	-3.37	96.51	-2695.14	57.73	1353.64	0.00	0.00	0.00	-2692.81	-49.31	1787.08	-2660.29	66.97	1808.20	-2874.60	43.78	1832.09	-2507.93	74.62	1720.60	-145.86	1273.49	72.33	404.26	1042.21	73.62	89.76
4.26000	-2645.70	116.98	1.45	-2702.39	110.97	16.90	-4034.05	313.48	530.01	-3635.00	230.57	522.23	-2726.25	7.22	3.28	-2714.77	10.07	35.93	-1771.33	-0.87	50.89	-1747.17	-3.37	96.51	-2689.96	57.39	1352.74	0.00	0.00	0.00	-2680.26	-47.62	1787.82	-2654.37	68.25	1807.87	-2865.63	43.02	1832.05	-2502.18	74.34	1720.56	-144.16	1272.84	72.73	404.44	1042.35	73.67	86.99
4.27000	-2630.70	116.31	-0.05	-2662.56	110.20	17.24	-4028.39	313.69	532.91	-3631.84	231.20	525.22	-2737.08	5.64	2.15	-2766.32	8.80	25.51	-1771.33	-0.87	50.89	-1747.17	-3.37	96.51	-2683.26	57.19	1351.49	0.00	0.00	0.00	-2656.03	-45.61	1786.36	-2654.67	68.35	1807.82	-2856.62	42.26	1832.00	-2496.39	74.07	1720.52	-142.93	1273.55	72.93	404.51	1041.92	73.91	83.05
4.28000	-2606.28	117.22	-2.85	-2624.13	109.12	17.45	-4022.55	313.90	535.75	-3628.52	231.82	528.15	-2687.44	3.12	10.16	-2732.03	6.76	29.45	-1771.33	-0.87	50.89	-1747.17	-3.37	96.51	-2670.87	57.37	1350.99	0.00	0.00	0.00	-2654.02	-44.27	1786.64	-2641.32	70.74	1807.30	-2847.56	41.50	1831.95	-2490.57	73.79	1720.48	-142.41	1273.61	73.04	404.24	1042.03	73.80	82.97
4.29000	-2567.53	116.66	-3.26	-2590.36	109.05	18.28	-4016.50	314.08	538.52	-3625.03	232.43	531.03	-2739.75	2.36	-2.36	-2757.12	5.18	23.79	-1771.33	-0.87	50.89	-1747.17	-3.37	96.51	-2657.97	57.10	1349.64	0.00	0.00	0.00	-2667.47	-43.62	1788.11	-2656.85	71.83	1809.13	-2838.45	40.75	1831.88	-2484.71	73.52	1720.45	-140.85	1273.77	73.28	404.67	1042.03	73.94	84.22
4.30000	-2530.34	116.08	-3.65	-2516.39	107.78	27.81	-4010.26	314.25	541.24	-3621.39	233.04	533.86	-2730.86	0.94	0.29	-2734.55	4.73	28.42	-1771.33	-0.87	50.89	-1747.17	-3.37	96.51	-2651.55	57.23	1348.29	0.00	0.00	0.00	-2624.96	-42.78	1784.86	-2625.07	72.44	1806.01	-2829.30	39.99	1831.80	-2478.81	73.25	1720.41	-141.48	1273.23	73.29	403.94	1041.92	73.76	84.84
4.31000	-2494.67	115.48	-4.02	-2477.38	106.97	32.43	-4003.83	314.41	543.90	-3617.58	233.63	536.62	-2742.33	-1.12	-3.41	-2749.67	4.27	23.61	-1771.33	-0.87	50.89	-1747.17	-3.37	96.51	-2652.88	57.05	1346.69	0.00	0.00	0.00	-2598.52	-41.04	1783.23	-2621.92	74.25	1805.40	-2820.11	39.24	1831.71	-2472.88	72.98	1720.38	-138.70	1272.58	74.13	403.77	1042.18	73.66	82.77
4.32000	-2460.49	114.88	-4.37	-2430.95	106.06	34.64	-3997.19	314.55	546.49	-3613.61	234.22	539.33	-2683.08	-0.86	7.76	-2771.16	5.46	19.22	-1771.33	-0.87	50.89	-1747.17	-3.37	96.51	-2641.36	57.16	1345.19	0.00	0.00	0.00	-2611.37	-39.38	1784.01	-2621.60	73.82	1804.16	-2810.86	38.49	1831.61	-2466.91	72.72	1720.36	-141.16	1273.30	73.13	404.88	1041.63	73.99	84.02
4.33000	-2427.78	114.26	-4.70	-2387.99	105.17	36.56	-3990.35	314.67	549.02	-3609.46	234.80	541.98	-2710.08	-0.17	2.31	-2773.93	3.85	20.14	-1771.33	-0.87	50.89	-1747.17	-3.37	96.51	-2622.70	57.18	1343.55	0.00	0.00	0.00	-2574.39	-37.94	1781.32	-2582.09	77.19	1800.71	-2801.58	37.74	1831.49	-2460.90	72.45	1720.33	-145.32	1273.27	72.55	404.42	1041.79	73.83	82.63
4.34000	-2396.51	113.62	-5.00	-2348.37	104.31	38.19	-3983.31	314.77	551.48	-3605.14	235.37	544.58	-2687.77	-0.75	6.59	-2766.41	4.36	21.02	-1771.33	-0.87	50.89	-1747.17	-3.37	96.51	-2612.16	57.60	1341.52	0.00	0.00	0.00	-2566.72	-37.37	1779.91	-2543.31	77.57	1797.29	-2792.25	37.00	1831.36	-2454.85	72.19	1720.31	-144.43	1273.11	72.89	404.72	1041.62	74.01	85.06
4.35000	-2366.64	112.98	-5.29	-2311.96	103.46	39.55	-3976.06	314.86	553.88	-3600.65	235.93	547.11	-2731.10	-2.60	-0.95	-2779.78	3.25	19.18	-1771.33	-0.87	50.89	-1747.17	-3.37	96.51	-2602.04	57.89	1339.21	0.00	0.00	0.00	-2581.89	-36.45	1778.33	-2563.91	79.33	1796.94	-2782.87	36.26	1831.23	-2448.76	71.93	1720.29	-143.49	1273.09	72.95	404.50	1041.86	73.90	85.57
4.36000	-2338.16	112.33	-5.56	-2278.62	102.65	40.66	-3968.61	314.93	556.21	-3595.97	236.49	549.57	-2755.48	-3.22	-5.09	-2762.06	3.35	21.76	-1771.33	-0.87	50.89	-1747.17	-3.37	96.51	-2591.99	57.56	1337.13	0.00	0.00	0.00	-2564.95	-35.24	1776.79	-2559.13	80.48	1794.80	-2773.45	35.51	1831.08	-2442.63	71.67	1720.27	-144.46	1273.43	72.75	403.93	1041.92	73.80	82.78
4.37000	-2311.03	111.67	-5.80	-2248.23	101.86	41.54	-3960.95	314.98	558.47	-3591.12	237.03	551.98	-2733.68	-1.94	-2.09	-2770.20	3.88	21.48	-1771.33	-0.87	50.89	-1747.17	-3.37	96.51	-2575.98	58.14	1334.66	0.00	0.00	0.00	-2547.69	-32.88	1774.27	-2547.94	83.32	1792.94	-2763.99	34.78	1830.92	-2436.47	71.42	1720.26	-143.82	1272.68	72.81	403.88	1041.97	73.76	84.09
4.38000	-2285.23	111.00	-6.03	-2220.63	101.09	42.19	-3953.08	315.02	560.66	-3586.09	237.57	554.32	-2733.35	-1.15	-3.33	-2762.72	4.45	23.04	-1771.33	-0.87	50.89	-1747.17	-3.37	96.51	-2572.80	58.31	1332.54	0.00	0.00	0.00	-2550.00	-31.32	1772.84	-2541.55	83.35	1791.84	-2754.47	34.04	1830.74	-2430.26	71.16	1720.25	-145.08	1273.67	72.38	404.25	1041.77	73.87	83.15
4.39000	-2260.72	110.32	-6.24	-2195.70	100.36	42.63	-3944.99	315.04	562.78	-3580.87	238.09	556.60	-2721.84	0.04	0.64	-2769.78	3.60	20.05	-1771.33	-0.87	50.89	-1747.17	-3.37	96.51	-2561.81	58.95	1330.58	0.00	0.00	0.00	-2502.58	-29.84	1770.23	-2527.48	84.46	1790.47	-2744.92	33.31	1830.56	-2424.01	70.91	1720.24	-142.80	1273.48	73.07	405.06	1041.49	74.10	82.17
4.40000	-2237.49	109.64	-6.44	-2173.31	99.66	42.88	-3936.69	315.04	564.83	-3575.46	238.61	558.81	-2730.94	-1.16	-1.60	-2764.38	2.00	21.46	-1771.33	-0.87	50.89	-1747.17	-3.37	96.51	-2549.40	58.88	1328.04	0.00	0.00	0.00	-2523.23	-29.97	1769.76	-2504.16	85.08	1787.03	-2735.32	32.58	1830.36	-2417.72	70.67	1720.23	-145.44	1273.54	72.57	404.17	1041.97	73.83	79.88
4.41000	-2215.50	108.95	-6.61	-2153.31	99.00	42.95	-3928.17	315.02	566.81	-3569.86	239.11	560.95	-2756.47	-1.97	-4.85	-2772.54	4.11	21.28	-1771.33	-0.87	50.89	-1747.17	-3.37	96.51	-2542.87	59.92	1325.76	0.00	0.00	0.00	-2510.78	-27.70	1766.55	-2496.97	87.75	1785.70	-2725.67	31.85	1830.15	-2411.39	70.42	1720.23	-143.86	1273.72	72.65	403.58	1042.18	73.59	80.16
4.42000	-2194.72	108.25	-6.77	-2135.57	98.37	42.86	-3919.44	314.99	568.72	-3564.07	239.60	563.03	-2750.68	-0.90	-4.26	-2769.63	4.13	22.85	-1771.33	-0.87	50.89	-1747.17	-3.37	96.51	-2530.82	60.56	1324.28	0.00	0.00	0.00	-2505.45	-26.55	1766.01	-2456.93	88.04	1781.85	-2715.98	31.13	1829.93	-2405.02	70.18	1720.23	-142.37	1272.62	73.65	404.06	1041.91	73.85	80.64
4.43000	-2175.13	107.55	-6.91	-2119.97	97.77	42.62	-3910.48	314.93	570.55	-3558.09	240.09	565.03	-2720.31	-0.12	1.94	-2759.60	4.55	25.14	-1771.33	-0.87	50.89	-1747.17	-3.37	96.51	-2524.40	60.99	1322.83	0.00	0.00	0.00	-2483.14	-25.76	1764.26	-2470.09	90.56	1782.32	-2706.25	30.40	1829.69	-2398.60	69.94	1720.24	-140.73	1273.38	73.64	404.11	1041.86	74.02	79.84
4.44000	-2156.70	106.85	-7.03	-2106.35	97.22	42.24	-3901.31	314.86	572.31	-3551.90	240.56	566.97	-2717.05	0.34	1.44	-2757.03	3.79	26.84	-1771.33	-0.87	50.89	-1747.17	-3.37	96.51	-2511.14	61.67	1321.39	0.00	0.00	0.00	-2474.64	-24.28	1763.77	-2490.92	88.96	1781.97	-2696.47	29.69	1829.45	-2392.14	69.70	1720.24	-143.49	1273.51	73.00	403.74	1042.25	73.59	84.00
4.45000	-2139.39	106.15	-7.14	-2094.59	96.71	41.74	-3891.91	314.77	573.99	-3545.52	241.02	568.84	-2752.90	-2.56	-2.82	-2726.56	3.77	31.48	-1771.33	-0.87	50.89	-1747.17	-3.37	96.51	-2499.37	62.62	1319.50	0.00	0.00	0.00	-2455.83	-25.06	1761.90	-2469.52	90.12	1781.86	-2686.65	28.97	1829.19	-2385.64	69.47	1720.25	-140.35	1272.80	73.64	403.78	1042.15	73.61	84.18
4.46000	-2123.20	105.44	-7.23	-2084.56	96.24	41.13	-3882.28	314.66	575.59	-3538.93	241.46	570.63	-2776.63	-2.59	-7.06	-2727.73	2.93	30.69	-1771.33	-0.87	50.89	-1747.17	-3.37	96.51	-2492.78	63.84	1319.41	0.00	0.00	0.00	-2455.76	-22.81	1761.56	-2448.33	92.00	1780.49	-2676.78	28.26	1828.91	-2379.09	69.24	1720.27	-142.56	1274.55	72.82	404.54	1041.96	73.81	79.79
4.47000	-2108.07	104.74	-7.31	-2076.11	95.81	40.43	-3872.43	314.53	577.11	-3532.14	241.90	572.35	-2694.28	-0.60	6.88	-2725.96	1.82	33.76	-1771.33	-0.87	50.89	-1747.17	-3.37	96.51	-2471.19	65.25	1318.60	0.00	0.00	0.00	-2428.45	-21.36	1759.90	-2430.39	92.92	1777.74	-2666.86	27.55	1828.63	-2372.50	69.01	1720.28	-145.65	1274.06	72.35	404.44	1041.68	73.92	82.45
4.48000	-2094.00	104.03	-7.37	-2069.11	95.43	39.66	-3862.35	314.38	578.56	-3525.14	242.32	573.99	-2742.05	-0.53	-1.30	-2699.33	3.12	41.03	-1771.33	-0.87	50.89	-1747.17	-3.37	96.51	-2453.06	66.17	1318.47	0.00	0.00	0.00	-2425.33	-19.89	1759.60	-2414.53	94.79	1777.94	-2656.91	26.84	1828.33	-2365.86	68.79	1720.30	-143.12	1273.56	72.88	404.16	1041.93	73.75	82.15
4.49000	-2080.94	103.33	-7.41	-2063.44	95.10	38.82	-3852.03	314.22	579.92	-3517.93	242.73	575.56	-2751.11	-0.25	-2.55	-2688.52	3.03	45.87	-1771.33	-0.87	50.89	-1747.17	-3.37	96.51	-2441.44	67.97	1318.58	0.00	0.00	0.00	-2396.34	-18.99	1757.72	-2406.25	96.52	1778.19	-2646.90	26.14	1828.02	-2359.18	68.56	1720.33	-144.74	1273.57	72.47	404.30	1041.63	73.95	81.07
4.50000	-2068.87	102.63	-7.44	-2058.94	94.81	37.94	-3841.49	314.03	581.21	-3510.51	243.13	577.06	-2733.20	-1.50	2.23	-2690.17	2.52	48.39	-1771.33	-0.87	50.89	-1747.17	-3.37	96.51	-2448.39	69.46	1318.61	0.00	0.00	0.00	-2385.10	-17.72	1758.29	-2392.84	98.49	1778.25	-2636.86	25.44	1827.70	-2352.45	68.35	1720.35	-145.46	1274.28	72.14	404.86	1041.73	74.05	82.28
4.51000	-2057.77	101.93	-7.46	-2055.49	94.58	37.02	-3830.70	313.82	582.41	-3502.88	243.52	578.47	-2715.86	-2.02	4.97	-2700.57	1.84	48.75	-1771.33	-0.87	50.89	-1747.17	-3.37	96.51	-2416.35	71.24	1319.33	0.00	0.00	0.00	-2369.68	-15.34	1759.13	-2388.05	98.16	1778.00	-2626.77	24.75	1827.37	-2345.67	68.13	1720.38	-145.84	1274.87	72.23	404.62	1041.99	73.89	82.76
4.52000	-2047.60	101.23	-7.47	-2052.95	94.40	36.09	-3819.69	313.60	583.52	-3495.02	243.89	579.81	-2725.90	-3.12	3.27	-2716.01	1.21	47.09	-1771.33	-0.87	50.89	-1747.17	-3.37	96.51	-2406.40	73.42	1321.02	0.00	0.00	0.00	-2374.40	-14.55	1760.29	-2350.59	98.90	1778.62	-2616.63	24.06	1827.02	-2338.85	67.92	1720.42	-141.82	1274.79	72.55	404.69	1042.13	73.84	83.59
4.53000	-2038.34	100.54	-7.46	-2051.19	94.27	35.15	-3808.43	313.35	584.56	-3486.95	244.25	581.07	-2734.47	-2.53	2.92	-2732.80	0.87	43.56	-1771.33	-0.87	50.89	-1747.17	-3.37	96.51	-2384.48	74.37	1322.20	0.00	0.00	0.00	-2378.73	-14.01	1762.34	-2355.79	99.90	1780.18	-2606.45	23.37	1826.66	-2331.98	67.71	1720.45	-143.47	1273.48	72.52	404.46	1041.76	73.86	85.26
4.54000	-2029.96	99.85	-7.43	-2050.08	94.20	34.23	-3796.93	313.08	585.50	-3478.65	244.59	582.25	-2751.12	-2.62	-0.05	-2747.24	1.04	38.30	-1771.33	-0.87	50.89	-1747.17	-3.37	96.51	-2377.83	75.65	1323.72	0.00	0.00	0.00	-2361.18	-12.54	1765.02	-2343.09	102.52	1781.66	-2596.22	22.69	1826.28	-2325.06	67.51	1720.49	-144.10	1272.84	73.03	403.97	1041.97	73.80	84.81
4.55000	-2022.43	99.17	-7.40	-2049.47	94.19	33.33	-3785.19	312.79	586.36	-3470.13	244.92	583.35	-2786.46	-2.77	-5.40	-2755.63	1.98	31.46	-1771.33	-0.87	50.89	-1747.17	-3.37	96.51	-2373.86	76.73	1325.99	0.00	0.00	0.00	-2321.44	-9.57	1764.43	-2333.34	102.15	1784.90	-2585.95	22.01	1825.89	-2318.10	67.31	1720.54	-147.50	1273.05	72.24	403.94	1041.90	73.76	83.24
4.56000	-2015.73	98.50	-7.35	-2049.23	94.24	32.47	-3773.21	312.49	587.14	-3461.38	245.24	584.36	-2777.12	-3.40	-3.48	-2762.88	4.27	26.27	-1771.33	-0.87	50.89	-1747.17	-3.37	96.51	-2359.98	77.12	1327.77	0.00	0.00	0.00	-2332.39	-8.86	1767.31	-2314.68	103.87	1785.23	-2575.64	21.33	1825.49	-2311.08	67.11	1720.59	-144.18	1272.61	72.77	404.61	1042.23	73.74	79.98
4.57000	-2009.82	97.84	-7.29	-2049.23	94.35	31.66	-3760.98	312.16	587.82	-3452.39	245.54	585.29	-2707.06	-1.17	6.02	-2756.30	4.08	20.94	-1771.33	-0.87	50.89	-1747.17	-3.37	96.51	-2346.35	78.75	1329.94	0.00	0.00	0.00	-2301.54	-8.39	1766.96	-2307.12	107.33	1787.42	-2565.28	20.66	1825.08	-2304.02	66.92	1720.64	-144.61	1273.88	72.50	405.08	1042.02	73.82	81.96
4.58000	-2004.68	97.18	-7.22	-2049.33	94.52	30.93	-3748.50	311.81	588.42	-3443.18	245.83	586.14	-2728.02	-0.68	1.73	-2766.22	3.81	13.04	-1771.33	-0.87	50.89	-1747.17	-3.37	96.51	-2324.31	79.73	1331.80	0.00	0.00	0.00	-2275.52	-7.50	1767.62	-2299.46	106.95	1789.04	-2554.88	19.99	1824.65	-2296.90	66.73	1720.69	-142.25	1272.43	73.55	404.13	1042.20	73.62	82.10
4.59000	-2000.28	96.54	-7.14	-2049.40	94.75	30.27	-3735.77	311.43	588.92	-3433.73	246.10	586.90	-2724.49	-1.80	-0.56	-2749.49	4.10	12.07	-1771.33	-0.87	50.89	-1747.17	-3.37	96.51	-2322.35	80.86	1333.48	0.00	0.00	0.00	-2290.06	-5.66	1772.10	-2285.61	108.42	1790.66	-2544.43	19.33	1824.21	-2289.74	66.54	1720.75	-144.84	1274.08	72.44	404.44	1042.15	73.80	85.09
4.60000	-1996.59	95.90	-7.04	-2053.54	96.09	29.11	-3722.79	311.04	589.33	-3424.05	246.35	587.57	-2673.75	-1.32	4.74	-2758.46	3.76	9.59	-1771.33	-0.87	50.89	-1747.17	-3.37	96.51	-2301.78	80.66	1335.20	0.00	0.00	0.00	-2281.27	-5.02	1774.17	-2262.54	111.00	1791.33	-2533.94	18.67	1823.76	-2282.52	66.36	1720.82	-143.80	1273.40	72.77	404.66	1042.17	73.84	83.05
4.61000	-1993.58	95.28	-6.94	-2049.31	95.83	28.43	-3709.56	310.63	589.65	-3414.12	246.59	588.16	-2727.19	-3.60	-8.54	-2741.13	3.56	11.91	-1771.33	-0.87	50.89	-1747.17	-3.37	96.51	-2295.20	81.25	1337.27	0.00	0.00	0.00	-2285.68	-3.80	1775.62	-2281.61	109.69	1794.90	-2523.40	18.01	1823.29	-2275.25	66.19	1720.89	-146.28	1273.75	72.35	404.59	1041.75	74.01	83.63
4.62000	-1991.24	94.67	-6.82	-2043.33	94.71	28.84	-3696.07	310.19	589.88	-3403.95	246.82	588.66	-2695.40	-3.36	-6.20	-2716.15	2.34	15.46	-1771.33	-0.87	50.89	-1747.17	-3.37	96.51	-2280.33	81.76	1339.10	0.00	0.00	0.00	-2265.69	-2.20	1776.74	-2240.74	111.79	1795.02	-2512.82	17.36	1822.81	-2267.94	66.01	1720.96	-143.12	1273.42	72.81	404.45	1041.89	73.84	81.48
4.63000	-1989.52	94.07	-6.70	-2023.66	94.32	32.42	-3682.33	309.73	590.01	-3393.54	247.02	589.07	-2697.39	-4.29	-10.20	-2707.10	0.71	17.00	-1771.33	-0.87	50.89	-1747.17	-3.37	96.51	-2268.20	82.25	1340.70	0.00	0.00	0.00	-2277.86	-2.29	1779.52	-2240.56	112.84	1796.46	-2502.20	16.71	1822.32	-2260.56	65.84	1721.03	-144.14	1273.76	72.63	403.88	1042.07	73.65	80.60
4.64000	-1988.40	93.48	-6.57	-2044.25	96.35	26.87	-3668.33	309.25	590.05	-3382.87	247.22	589.39	-2680.00	-4.07	-7.93	-2700.75	0.78	19.74	-1771.33	-0.87	50.89	-1747.17	-3.37	96.51	-2264.95	82.10	1342.35	0.00	0.00	0.00	-2233.21	-1.15	1779.40	-2235.56	112.75	1797.86	-2491.53	16.07	1821.81	-2253.14	65.68	1721.11	-145.29	1273.32	72.71	403.84	1042.17	73.62	80.18
4.65000	-1987.85	92.91	-6.43	-2041.78	96.48	28.25	-3654.06	308.75	589.99	-3371.96	247.39	589.61	-2660.64	-4.00	-3.16	-2680.74	1.43	26.76	-1771.33	-0.87	50.89	-1747.17	-3.37	96.51	-2241.46	81.67	1343.72	0.00	0.00	0.00	-2228.19	-1.03	1782.20	-2222.11	112.58	1800.51	-2480.82	15.44	1821.29	-2245.66	65.52	1721.20	-142.99	1272.27	73.21	403.71	1042.11	73.69	82.27
4.66000	-1987.85	92.36	-6.28	-2065.42	96.38	23.33	-3639.53	308.22	589.83	-3360.80	247.55	589.75	-2652.72	-2.65	0.93	-2646.88	1.75	35.66	-1771.33	-0.87	50.89	-1747.17	-3.37	96.51	-2232.51	81.43	1345.09	0.00	0.00	0.00	-2221.06	0.28	1783.31	-2220.68	114.44	1803.10	-2470.06	14.80	1820.75	-2238.13	65.36	1721.29	-142.86	1272.67	73.23	404.02	1042.01	73.75	84.36
4.67000	-1988.36	91.82	-6.12	-2056.77	96.72	25.79	-3624.74	307.67	589.57	-3349.37	247.69	589.79	-2616.92	-0.87	7.13	-2641.42	4.28	37.83	-1771.33	-0.87	50.89	-1747.17	-3.37	96.51	-2224.47	81.19	1346.93	0.00	0.00	0.00	-2193.32	0.35	1783.82	-2178.82	114.83	1802.18	-2459.26	14.18	1820.20	-2230.55	65.21	1721.38	-140.65	1274.01	73.07	404.13	1042.04	73.73	79.63
4.68000	-1989.37	91.30	-5.95	-2068.54	96.91	22.23	-3609.68	307.10	589.21	-3337.70	247.81	589.73	-2597.22	2.21	10.23	-2608.66	6.40	43.94	-1771.33	-0.87	50.89	-1747.17	-3.37	96.51	-2215.39	80.95	1348.30	0.00	0.00	0.00	-2203.73	0.17	1787.45	-2180.35	114.99	1803.85	-2448.42	13.55	1819.64	-2222.91	65.06	1721.47	-143.51	1273.03	72.97	404.45	1041.98	73.88	84.88
4.69000	-1990.83	90.80	-5.77	-2047.69	97.07	27.31	-3594.36	306.51	588.75	-3325.76	247.91	589.58	-2601.00	4.89	7.66	-2582.27	8.63	46.58	-1771.33	-0.87	50.89	-1747.17	-3.37	96.51	-2197.84	81.85	1349.87	0.00	0.00	0.00	-2173.85	0.98	1786.61	-2180.81	114.06	1806.13	-2437.53	12.94	1819.06	-2215.21	64.92	1721.58	-143.34	1272.48	73.39	403.97	1041.96	73.77	83.13
4.70000	-1992.73	90.32	-5.59	-2045.89	96.93	27.37	-3578.76	305.89	588.19	-3313.56	248.00	589.33	-2550.72	8.32	13.82	-2541.55	11.56	51.94	-1771.33	-0.87	50.89	-1747.17	-3.37	96.51	-2187.28	81.44	1351.36	0.00	0.00	0.00	-2137.68	-0.11	1786.14	-2161.56	114.96	1807.00	-2426.59	12.32	1818.47	-2207.46	64.78	1721.68	-142.21	1271.78	73.23	403.41	1041.96	73.69	84.95
4.71000	-1995.03	89.86	-5.40	-2031.25	96.97	29.39	-3562.89	305.25	587.53	-3301.09	248.07	588.99	-2516.78	10.44	15.92	-2528.01	13.42	50.78	-1771.33	-0.87	50.89	-1747.17	-3.37	96.51	-2174.79	81.53	1353.02	0.00	0.00	0.00	-2151.24	-0.39	1789.26	-2154.13	114.93	1809.57	-2415.62	11.72	1817.86	-2199.66	64.65	1721.79	-144.77	1274.43	72.36	403.69	1042.19	73.66	84.45
4.72000	-1997.71	89.41	-5.21	-2064.42	97.27	23.71	-3546.75	304.59	586.77	-3288.35	248.12	588.54	-2497.79	12.98	14.95	-2499.24	14.67	50.94	-1771.33	-0.87	50.89	-1747.17	-3.37	96.51	-2162.99	81.78	1354.74	0.00	0.00	0.00	-2142.63	-0.60	1790.81	-2150.66	113.93	1811.04	-2404.60	11.11	1817.24	-2191.80	64.52	1721.91	-141.86	1272.51	73.47	404.44	1041.94	73.85	86.57
4.73000	-2000.74	88.99	-5.01	-2052.06	97.03	25.31	-3530.33	303.90	585.89	-3275.35	248.15	588.00	-2446.14	14.09	19.49	-2451.77	15.75	53.61	-1771.33	-0.87	50.89	-1747.17	-3.37	96.51	-2151.54	81.70	1355.66	0.00	0.00	0.00	-2112.71	-0.49	1790.50	-2111.31	112.80	1811.11	-2393.53	10.52	1816.60	-2183.88	64.40	1722.02	-142.68	1274.48	72.87	403.77	1041.99	73.70	83.80
4.74000	-2004.09	88.60	-4.80	-2050.19	97.17	24.81	-3513.64	303.19	584.92	-3262.07	248.16	587.35	-2400.14	15.49	20.40	-2429.05	16.48	51.15	-1771.33	-0.87	50.89	-1747.17	-3.37	96.51	-2147.78	82.20	1357.52	0.00	0.00	0.00	-2120.03	-1.79	1792.76	-2087.64	112.55	1809.84	-2382.42	9.93	1815.96	-2175.90	64.28	1722.15	-144.78	1273.50	72.64	403.58	1042.41	73.53	81.32
4.75000	-2007.74	88.22	-4.59	-2037.69	96.30	27.95	-3496.66	302.45	583.83	-3248.52	248.15	586.61	-2368.49	14.81	20.01	-2408.63	16.54	46.60	-1771.33	-0.87	50.89	-1747.17	-3.37	96.51	-2140.23	82.49	1359.19	0.00	0.00	0.00	-2121.69	-2.43	1794.11	-2089.37	112.60	1812.93	-2371.27	9.34	1815.29	-2167.86	64.16	1722.28	-144.89	1272.77	72.74	404.14	1042.31	73.74	85.68
4.76000	-2011.65	87.87	-4.37	-2062.50	96.92	24.83	-3479.41	301.69	582.64	-3234.69	248.12	585.76	-2332.08	14.36	17.74	-2372.13	16.08	45.13	-1771.33	-0.87	50.89	-1747.17	-3.37	96.51	-2120.92	82.95	1359.98	0.00	0.00	0.00	-2115.90	-4.54	1795.58	-2086.87	111.58	1814.85	-2360.07	8.76	1814.61	-2159.77	64.05	1722.41	-141.74	1272.65	73.57	404.07	1042.15	73.76	85.11
4.77000	-2015.80	87.55	-4.15	-2061.38	97.22	24.01	-3461.87	300.90	581.34	-3220.58	248.08	584.80	-2315.71	13.45	13.27	-2328.40	15.47	43.81	-1771.33	-0.87	50.89	-1747.17	-3.37	96.51	-2113.09	82.59	1361.46	0.00	0.00	0.00	-2097.14	-4.65	1795.18	-2086.87	110.64	1815.61	-2348.83	8.18	1813.92	-2151.62	63.95	1722.55	-143.65	1273.19	72.91	403.46	1042.39	73.51	84.18
4.78000	-2020.16	87.25	-3.92	-2081.49	96.91	20.06	-3444.04	300.09	579.93	-3206.18	248.01	583.74	-2249.90	12.72	16.00	-2293.61	14.95	41.13	-1771.33	-0.87	50.89	-1747.17	-3.37	96.51	-2103.90	83.38	1362.63	0.00	0.00	0.00	-2071.23	-6.44	1793.54	-2065.50	109.04	1815.19	-2337.55	7.61	1813.21	-2143.41	63.85	1722.69	-143.56	1272.25	73.29	403.81	1042.51	73.57	80.59
4.79000	-2024.70	86.97	-3.69	-2058.34	96.99	24.56	-3425.93	299.26	578.40	-3191.50	247.92	582.58	-2242.11	11.27	9.87	-2244.21	14.16	40.77	-1771.33	-0.87	50.89	-1747.17	-3.37	96.51	-2088.49	83.66	1363.25	0.00	0.00	0.00	-2053.57	-6.29	1792.03	-2059.96	107.49	1816.39	-2326.22	7.05	1812.49	-2135.14	63.76	1722.84	-145.49	1274.12	72.25	403.56	1042.08	73.61	81.28
4.80000	-2029.39	86.73	-3.46	-2035.14	97.34	29.78	-3407.53	298.40	576.77	-3176.54	247.81	581.31	-2178.43	10.63	12.42	-2213.02	12.35	36.53	-1771.33	-0.87	50.89	-1747.17	-3.37	96.51	-2080.88	84.99	1363.99	0.00	0.00	0.00	-2063.83	-7.08	1794.97	-2044.21	107.05	1816.62	-2314.85	6.49	1811.76	-2126.81	63.67	1722.99	-146.82	1275.28	71.43	403.72	1042.16	73.56	83.20
4.81000	-2034.21	86.51	-3.22	-2062.00	95.17	24.41	-3388.84	297.51	575.02	-3161.28	247.68	579.93	-2142.28	9.09	10.44	-2166.53	11.07	35.01	-1771.33	-0.87	50.89	-1747.17	-3.37	96.51	-2073.02	85.34	1364.34	0.00	0.00	0.00	-2053.52	-7.96	1794.16	-2028.86	106.22	1817.22	-2303.43	5.94	1811.00	-2118.41	63.59	1723.15	-145.47	1275.32	71.73	403.43	1042.18	73.64	81.24
4.82000	-2039.13	86.33	-2.98	-2044.11	94.83	29.11	-3369.86	296.60	573.16	-3145.73	247.53	578.44	-2098.60	7.69	10.04	-2131.63	9.13	31.70	-1771.33	-0.87	50.89	-1747.17	-3.37	96.51	-2061.68	86.31	1364.21	0.00	0.00	0.00	-2058.94	-10.62	1795.70	-2002.32	104.08	1817.15	-2291.97	5.39	1810.24	-2109.96	63.51	1723.31	-145.92	1273.49	72.12	403.63	1042.10	73.58	81.37
4.83000	-2044.12	86.17	-2.74	-2029.66	95.54	33.27	-3350.58	295.67	571.18	-3129.88	247.36	576.84	-2059.70	7.27	8.73	-2092.76	8.50	29.60	-1771.33	-0.87	50.89	-1747.17	-3.37	96.51	-2042.50	86.92	1364.29	0.00	0.00	0.00	-2035.38	-11.17	1793.34	-2013.58	102.87	1819.25	-2280.47	4.85	1809.46	-2101.45	63.44	1723.48	-145.54	1272.62	72.77	403.77	1042.10	73.54	80.42
4.84000	-2049.15	86.04	-2.49	-2050.23	95.55	29.55	-3331.01	294.70	569.09	-3113.74	247.16	575.12	-2014.40	6.68	7.48	-2047.82	8.38	28.25	-1771.33	-0.87	50.89	-1747.17	-3.37	96.51	-2034.39	87.74	1364.20	0.00	0.00	0.00	-2019.85	-11.55	1792.79	-2004.28	100.47	1817.76	-2268.92	4.32	1808.66	-2092.87	63.37	1723.65	-141.56	1272.55	73.46	403.99	1042.10	73.63	78.63
4.85000	-2054.20	85.95	-2.25	-2036.17	95.11	33.18	-3311.14	293.72	566.88	-3097.30	246.94	573.30	-1979.47	6.66	7.39	-2019.40	7.89	24.88	-1771.33	-0.87	50.89	-1747.17	-3.37	96.51	-2018.73	88.38	1364.07	0.00	0.00	0.00	-2008.99	-13.13	1791.35	-2006.41	99.55	1818.25	-2257.33	3.79	1807.85	-2084.23	63.31	1723.83	-142.38	1273.17	73.23	403.96	1041.91	73.77	81.92
4.86000	-2059.23	85.89	-2.00	-2017.10	96.13	36.07	-3290.97	292.70	564.55	-3080.55	246.70	571.36	-1923.48	7.29	10.64	-1970.25	8.57	26.49	-1771.33	-0.87	50.89	-1747.17	-3.37	96.51	-2015.84	88.81	1363.47	0.00	0.00	0.00	-1983.25	-13.90	1789.13	-1980.06	97.63	1817.96	-2245.70	3.27	1807.02	-2075.53	63.25	1724.01	-139.91	1271.94	73.78	403.38	1042.18	73.62	80.09
4.87000	-2064.22	85.86	-1.75	-2027.67	98.12	32.13	-3270.50	291.66	562.10	-3063.50	246.44	569.31	-1887.02	9.24	11.73	-1926.57	9.17	27.52	-1771.33	-0.87	50.89	-1747.17	-3.37	96.51	-2003.48	89.77	1362.85	0.00	0.00	0.00	-1989.54	-15.16	1789.57	-1972.73	96.70	1818.07	-2234.02	2.75	1806.18	-2066.76	63.21	1724.20	-142.76	1271.96	73.39	404.28	1042.22	73.65	82.85
4.88000	-2069.14	85.87	-1.50	-2041.18	99.41	27.51	-3249.72	290.59	559.53	-3046.14	246.16	567.15	-1861.08	12.13	21.51	-1903.62	10.63	24.74	-1771.33	-0.87	50.89	-1747.17	-3.37	96.51	-1989.04	90.46	1361.85	0.00	0.00	0.00	-1974.08	-16.81	1787.76	-1962.16	94.74	1816.63	-2222.30	2.24	1805.32	-2057.93	63.16	1724.39	-144.61	1274.05	72.70	404.32	1042.07	73.85	84.70
4.89000	-2073.96	85.91	-1.25	-2041.23	100.59	27.46	-3228.64	289.50	556.84	-3028.47	245.85	564.87	-1807.71	12.89	28.82	-1845.35	15.75	41.14	-1771.33	-0.87	50.89	-1747.17	-3.37	96.51	-1981.27	90.94	1360.89	0.00	0.00	0.00	-1959.32	-17.96	1786.37	-1932.39	93.68	1814.71	-2210.53	1.74	1804.45	-2049.04	63.12	1724.59	-144.46	1273.08	73.03	404.33	1042.00	73.77	84.10
4.90000	-2078.66	85.99	-1.00	-2049.69	100.83	25.47	-3207.25	288.38	554.03	-3010.49	245.52	562.47	-1776.05	13.29	30.56	-1807.58	17.06	44.12	-1771.33	-0.87	50.89	-1747.17	-3.37	96.51	-1975.88	91.47	1359.66	0.00	0.00	0.00	-1948.49	-18.46	1785.08	-1939.98	93.39	1814.99	-2198.72	1.25	1803.56	-2040.08	63.09	1724.79	-143.45	1273.46	72.94	404.25	1042.00	73.76	80.90
4.91000	-2083.21	86.10	-0.75	-2065.77	102.00	21.28	-3185.55	287.23	551.10	-2992.19	245.16	559.95	-1723.45	12.83	39.78	-1767.76	18.09	48.24	-1771.33	-0.87	50.89	-1747.17	-3.37	96.51	-1968.23	91.56	1358.39	0.00	0.00	0.00	-1955.93	-20.11	1785.04	-1926.43	91.82	1813.99	-2186.87	0.76	1802.66	-2031.05	63.07	1725.00	-143.80	1272.38	72.98	403.91	1042.02	73.78	83.34
4.92000	-2087.58	86.26	-0.50	-2049.38	102.14	24.74	-3163.54	286.06	548.04	-2973.57	244.79	557.31	-1681.71	13.88	46.75	-1724.71	18.59	53.63	-1771.33	-0.87	50.89	-1747.17	-3.37	96.51	-1951.97	92.07	1356.95	0.00	0.00	0.00	-1934.65	-21.75	1782.61	-1922.76	90.94	1813.29	-2174.98	0.27	1801.74	-2021.96	63.05	1725.22	-143.90	1272.72	72.82	403.86	1042.01	73.81	81.88
4.93000	-2091.73	86.45	-0.26	-2054.51	102.47	24.38	-3141.22	284.85	544.85	-2954.64	244.38	554.55	-1647.36	15.86	54.56	-1686.33	19.06	60.00	-1771.33	-0.87	50.89	-1747.17	-3.37	96.51	-1939.05	92.03	1355.94	0.00	0.00	0.00	-1912.30	-22.47	1780.06	-1907.49	94.04	1819.41	-2163.04	-0.20	1800.80	-2012.80	63.03	1725.44	-141.73	1273.61	73.24	404.02	1042.16	73.72	81.81
4.94000	-2095.65	86.68	-0.01	-2042.98	102.22	25.99	-3118.59	283.62	541.54	-2935.38	243.95	551.67	-1604.80	14.38	69.10	-1647.67	19.36	68.11	-1771.33	-0.87	50.89	-1747.17	-3.37	96.51	-1926.01	92.39	1354.05	0.00	0.00	0.00	-1897.16	-24.56	1778.88	-1893.63	93.72	1818.92	-2151.05	-0.67	1799.85	-2003.58	63.03	1725.66	-144.79	1274.21	72.76	404.50	1042.01	73.83	79.60
4.95000	-2099.31	86.95	0.23	-2043.25	103.26	25.14	-3095.64	282.37	538.10	-2915.79	243.50	548.67	-1573.95	15.26	80.22	-1608.29	18.82	79.85	-1771.33	-0.87	50.89	-1747.17	-3.37	96.51	-1915.67	97.17	1360.47	0.00	0.00	0.00	-1891.18	-24.97	1775.92	-1872.59	92.76	1816.63	-2139.03	-1.13	1798.88	-1994.29	63.03	1725.89	-141.54	1272.22	73.75	404.08	1042.34	73.72	79.59
4.96000	-2102.67	87.26	0.47	-2071.04	103.46	20.84	-3072.37	281.08	534.54	-2895.88	243.02	545.54	-1539.48	15.79	92.39	-1576.43	19.67	90.96	-1771.29	-0.87	50.89	-1747.17	-3.37	96.51	-1902.87	97.73	1360.01	0.00	0.00	0.00	-1901.45	-26.21	1776.41	-1875.85	90.86	1816.05	-2126.96	-1.59	1797.90	-1984.93	63.03	1726.13	-142.76	1273.05	73.07	403.84	1042.37	73.49	80.37
4.97000	-2105.72	87.62	0.71	-2032.59	104.45	27.92	-3048.78	279.77	530.84	-2875.64	242.52	542.29	-1510.91	18.06	104.29	-1545.61	20.66	101.52	-1738.23	0.38	51.30	-1747.14	-3.37	96.51	-1894.39	97.93	1358.02	0.00	0.00	0.00	-1878.39	-27.36	1774.63	-1862.37	88.72	1814.11	-2114.85	-2.03	1796.90	-1975.50	63.04	1726.37	-145.09	1273.07	72.49	404.29	1042.42	73.60	83.16
4.98000	-2108.41	88.02	0.95	-2054.12	103.26	23.23	-3024.86	278.42	527.01	-2855.06	241.99	538.92	-1477.94	19.49	117.50	-1516.33	21.94	112.67	-1705.24	0.11	53.23	-1718.27	-2.25	97.36	-1880.97	97.53	1355.87	0.00	0.00	0.00	-1867.25	-27.64	1771.94	-1842.36	88.40	1812.04	-2102.69	-2.48	1795.89	-1966.00	63.06	1726.62	-144.39	1272.87	72.97	403.72	1042.08	73.66	82.78
4.99000	-2110.73	88.46	1.18	-2032.81	103.74	29.07	-3000.63	277.05	523.06	-2834.15	241.44	535.41	-1454.31	19.43	131.08	-1492.24	23.49	121.33	-1677.11	2.35	55.20	-1691.12	-1.10	98.77	-1868.83	97.25	1353.87	0.00	0.00	0.00	-1860.33	-29.59	1769.63	-1841.22	88.65	1810.76	-2090.49	-2.91	1794.86	-1956.44	63.09	1726.88	-141.32	1272.70	73.47	403.90	1042.15	73.70	80.76
5.00000	-2112.64	88.95	1.41	-2030.63	104.04	29.25	-2976.06	275.65	518.97	-2812.90	240.86	531.78	-1431.85	22.38	141.01	-1469.08	24.46	130.52	-1650.90	3.84	57.66	-1667.30	0.93	100.21	-1857.36	97.19	1351.65	0.00	0.00	0.00	-1833.42	-31.49	1766.63	-1827.47	85.52	1808.49	-2078.25	-3.33	1793.81	-1946.80	63.12	1727.14	-145.09	1273.88	72.56	403.97	1041.80	73.81	81.71
5.01000	-2114.13	89.48	1.64	-2028.48	104.96	27.65	-2951.17	274.22	514.74	-2791.31	240.25	528.03	-1411.73	22.41	149.13	-1447.24	25.07	138.27	-1626.54	5.05	60.52	-1645.81	2.81	101.63	-1845.62	97.12	1349.46	0.00	0.00	0.00	-1832.49	-32.44	1765.71	-1811.98	83.97	1806.41	-2065.97	-3.75	1792.75	-1937.09	63.16	1727.40	-143.26	1272.61	73.29	403.59	1042.01	73.67	82.79
5.02000	-2115.15	90.06	1.86	-2025.76	105.22	28.67	-2925.95	272.77	510.38	-2769.38	239.62	524.14	-1393.79	23.44	154.99	-1429.16	25.58	143.61	-1610.16	7.24	61.33	-1627.05	4.98	102.28	-1832.88	96.76	1347.20	0.00	0.00	0.00	-1839.79	-33.97	1765.31	-1805.59	82.06	1805.24	-2053.64	-4.16	1791.67	-1927.32	63.20	1727.68	-143.67	1273.62	72.84	403.61	1042.33	73.57	80.04
5.03000	-2115.68	90.68	2.07	-2026.22	104.05	28.85	-2900.40	271.28	505.89	-2747.10	238.96	520.12	-1379.17	24.08	158.06	-1413.30	25.30	146.75	-1592.40	10.65	61.17	-1611.33	6.70	102.60	-1823.75	96.14	1345.19	0.00	0.00	0.00	-1802.44	-29.50	1771.33	-1790.17	79.87	1803.74	-2041.27	-4.57	1790.57	-1917.47	63.26	1727.96	-144.57	1275.00	72.16	403.87	1042.07	73.67	81.50
5.04000	-2115.70	91.36	2.29	-2035.69	105.00	27.36	-2874.52	269.76	501.26	-2724.48	238.28	515.97	-1365.65	23.66	158.81	-1401.01	26.45	146.27	-1579.32	12.91	60.14	-1598.27	8.75	101.88	-1812.24	95.28	1343.59	0.00	0.00	0.00	-1777.57	-28.81	1770.51	-1782.66	77.87	1802.31	-2028.85	-4.96	1789.46	-1907.55	63.32	1728.24	-143.96	1274.38	72.22	404.21	1042.23	73.66	82.81
5.05000	-2115.18	92.08	2.49	-2069.75	104.68	20.58	-2848.30	268.22	496.49	-2701.50	237.56	511.68	-1355.83	23.01	155.29	-1391.82	28.52	142.73	-1565.60	15.15	58.17	-1588.05	10.69	100.28	-1798.68	94.43	1342.02	0.00	0.00	0.00	-1769.89	-30.89	1769.18	-1766.38	76.05	1801.07	-2016.39	-5.35	1788.33	-1897.56	63.38	1728.53	-143.84	1273.53	72.62	403.50	1042.01	73.60	80.75
5.06000	-2114.08	92.85	2.69	-2027.90	103.87	29.40	-2821.74	266.64	491.58	-2678.17	236.82	507.27	-1347.25	26.96	149.47	-1383.43	29.53	137.30	-1562.25	15.94	55.24	-1580.08	12.10	97.94	-1785.32	93.97	1340.90	0.00	0.00	0.00	-1757.77	-32.54	1767.68	-1755.48	74.51	1799.96	-2003.89	-5.73	1787.19	-1887.50	63.45	1728.83	-143.13	1272.69	73.08	403.51	1042.11	73.60	79.86
5.07000	-2112.39	93.68	2.88	-2046.87	105.56	25.72	-2794.85	265.03	486.53	-2654.49	236.05	502.71	-1341.28	29.08	141.91	-1376.69	30.59	130.38	-1560.21	18.31	52.52	-1574.44	13.52	95.12	-1774.27	92.74	1339.66	0.00	0.00	0.00	-1743.98	-34.57	1766.21	-1741.10	72.67	1798.91	-1991.35	-6.11	1786.03	-1877.36	63.53	1729.13	-144.49	1274.21	72.47	403.34	1042.14	73.55	84.68
5.08000	-2110.06	94.55	3.07	-2048.39	106.33	24.61	-2767.61	263.40	481.35	-2630.44	235.25	498.02	-1336.85	30.21	131.90	-1372.35	33.49	122.07	-1557.15	21.31	51.30	-1570.83	15.42	92.10	-1761.86	91.80	1338.57	0.00	0.00	0.00	-1730.92	-36.59	1764.99	-1735.32	71.46	1798.18	-1978.76	-6.47	1784.85	-1867.15	63.62	1729.44	-144.12	1274.45	72.51	404.20	1042.24	73.68	81.86
5.09000	-2107.09	95.48	3.25	-2008.49	105.64	33.33	-2740.04	261.73	476.02	-2606.04	234.43	493.20	-1332.81	34.28	123.36	-1368.85	36.80	113.33	-1554.42	23.67	49.21	-1567.21	15.74	89.40	-1750.02	90.70	1337.92	0.00	0.00	0.00	-1716.90	-38.01	1763.76	-1719.46	68.93	1797.27	-1966.13	-6.83	1783.65	-1856.87	63.72	1729.76	-140.14	1272.72	73.52	404.00	1042.19	73.67	80.95
5.10000	-2103.43	96.46	3.42	-2055.49	105.60	23.37	-2712.11	260.03	470.54	-2581.28	233.57	488.24	-1329.10	36.73	115.43	-1364.85	38.66	107.45	-1551.12	24.96	45.89	-1563.72	17.48	86.88	-1736.27	89.27	1337.34	0.00	0.00	0.00	-1707.20	-40.28	1763.00	-1703.44	67.54	1795.80	-1953.46	-7.18	1782.44	-1846.51	63.82	1730.08	-141.97	1272.55	73.35	403.09	1042.21	73.39	79.74
5.11000	-2099.05	97.49	3.59	-2010.49	105.93	31.79	-2683.85	258.31	464.93	-2556.15	232.69	483.13	-1326.32	38.91	104.96	-1359.61	41.50	100.48	-1547.52	25.53	43.28	-1556.76	17.21	86.04	-1725.86	87.63	1337.06	0.00	0.00	0.00	-1691.16	-42.08	1761.98	-1695.46	65.30	1795.69	-1940.74	-7.52	1781.21	-1836.07	63.93	1730.41	-145.51	1274.62	72.34	403.96	1042.16	73.59	84.07
5.12000	-2093.94	98.58	3.74	-2037.11	106.21	26.36	-2655.23	256.55	459.17	-2530.65	231.77	477.89	-1316.10	40.08	93.52	-1354.45	44.84	91.25	-1544.04	25.96	41.93	-1550.41	17.57	84.70	-1712.10	86.30	1336.97	0.00	0.00	0.00	-1679.36	-44.16	1761.76	-1672.53	62.69	1795.26	-1927.98	-7.85	1779.97	-1825.56	64.04	1730.74	-143.71	1273.33	72.80	404.63	1042.19	73.76	83.20
5.13000	-2088.06	99.73	3.89	-2052.26	105.37	22.12	-2626.26	254.76	453.26	-2504.78	230.83	472.51	-1311.46	42.52	83.15	-1350.13	47.29	81.93	-1542.62	27.09	40.81	-1545.85	17.88	83.20	-1699.91	84.67	1337.44	0.00	0.00	0.00	-1666.38	-46.13	1761.82	-1663.04	60.09	1795.60	-1915.18	-8.17	1778.70	-1814.98	64.17	1731.08	-143.54	1273.03	72.92	403.62	1042.04	73.65	80.31
5.14000	-2081.39	100.93	4.03	-2034.84	104.92	24.15	-2596.95	252.94	447.21	-2478.53	229.86	466.98	-1311.79	43.71	73.40	-1347.45	48.87	73.88	-1540.25	26.94	41.05	-1542.60	17.28	82.34	-1683.07	83.56	1338.04	0.00	0.00	0.00	-1655.38	-48.49	1762.12	-1655.28	57.55	1796.76	-1902.34	-8.49	1777.43	-1804.32	64.30	1731.43	-142.13	1272.64	73.17	404.45	1041.95	73.77	80.87
5.15000	-2073.90	102.19	4.16	-2051.18	105.72	19.03	-2567.27	251.08	441.01	-2451.91	228.86	461.31	-1307.27	45.21	65.55	-1344.62	49.60	67.46	-1538.10	27.28	42.18	-1541.14	18.54	80.80	-1669.76	82.03	1339.16	0.00	0.00	0.00	-1641.10	-50.17	1762.84	-1645.49	56.42	1798.66	-1889.45	-8.79	1776.13	-1793.58	64.44	1731.78	-144.69	1273.81	72.20	404.67	1041.91	73.85	81.30
5.16000	-2065.55	103.51	4.28	-2041.73	105.92	22.65	-2537.25	249.20	434.66	-2424.92	227.82	455.50	-1303.01	45.15	59.06	-1341.35	48.74	62.29	-1536.66	27.94	43.05	-1538.79	18.06	80.19	-1659.08	80.62	1340.55	0.00	0.00	0.00	-1627.30	-52.01	1763.76	-1634.19	54.66	1800.27	-1876.52	-9.09	1774.81	-1782.77	64.59	1732.15	-146.61	1273.12	72.23	403.14	1042.36	73.39	82.20
5.17000	-2056.32	104.89	4.40	-2030.93	104.72	25.90	-2506.86	247.28	428.16	-2397.54	226.76	449.55	-1301.38	43.40	52.20	-1342.27	47.02	54.79	-1535.25	27.86	43.33	-1535.30	16.12	80.37	-1643.78	79.44	1342.13	0.00	0.00	0.00	-1615.70	-53.74	1764.94	-1613.26	54.10	1800.45	-1863.54	-9.38	1773.48	-1771.87	64.74	1732.51	-143.79	1272.48	72.88	403.62	1042.30	73.49	82.45
5.18000	-2046.19	106.32	4.50	-2037.34	104.70	21.83	-2476.12	245.33	421.50	-2369.78	225.67	443.44	-1297.72	42.61	45.89	-1339.84	47.19	50.01	-1534.77	27.85	42.23	-1533.83	16.83	79.70	-1633.31	78.14	1343.77	0.00	0.00	0.00	-1604.25	-55.62	1766.19	-1607.49	51.20	1802.74	-1850.53	-9.66	1772.13	-1760.90	64.90	1732.89	-145.55	1273.07	72.27	404.20	1042.34	73.63	82.84
5.19000	-2035.12	107.82	4.59	-2027.62	104.39	23.04	-2445.02	243.35	414.70	-2341.64	224.54	437.19	-1299.74	42.88	40.10	-1336.51	47.65	46.41	-1534.60	27.21	41.41	-1531.90	16.58	79.70	-1616.62	77.07	1345.67	0.00	0.00	0.00	-1596.08	-58.22	1767.51	-1586.65	49.80	1806.14	-1837.47	-9.93	1770.77	-1749.85	65.08	1733.27	-144.72	1273.43	72.59	404.51	1042.32	73.69	85.57
5.20000	-2018.92	107.79	7.67	-2006.03	104.16	27.22	-2413.55	241.34	407.75	-2313.11	223.38	430.79	-1297.93	43.92	35.98	-1338.84	48.60	42.97	-1534.30	26.95	40.86	-1530.16	16.40	79.81	-1603.44	75.89	1347.36	0.00	0.00	0.00	-1582.16	-59.30	1768.74	-1576.87	47.96	1808.12	-1824.37	-10.20	1769.39	-1738.72	65.25	1733.66	-142.90	1272.56	73.31	404.30	1042.19	73.77	79.83
5.21000	-2017.95	107.72	4.00	-1997.26	104.54	30.16	-2381.72	239.30	400.64	-2284.18	222.20	424.24	-1296.58	43.52	33.35	-1333.71	48.67	42.24	-1534.28	27.25	40.28	-1530.59	18.02	79.10	-1591.03	74.88	1348.86	0.00	0.00	0.00	-1566.48	-61.43	1769.11	-1565.87	46.89	1809.20	-1811.22	-10.45	1767.98	-1727.52	65.44	1734.05	-140.37	1271.01	74.08	404.31	1042.31	73.66	81.06
5.22000	-2006.63	106.94	2.27	-1997.00	105.01	31.49	-2349.52	237.22	393.37	-2254.87	220.98	417.55	-1294.20	43.44	31.86	-1334.53	48.73	40.57	-1533.95	27.01	40.09	-1529.06	17.12	79.69	-1575.95	73.83	1352.82	0.00	0.00	0.00	-1553.63	-63.23	1769.94	-1556.67	45.55	1810.92	-1798.04	-10.70	1766.57	-1716.23	65.64	1734.46	-141.02	1272.02	73.78	403.68	1042.14	73.55	83.94
5.23000	-1998.29	108.33	0.30	-1988.02	106.06	34.31	-2316.95	235.11	385.95	-2225.15	219.72	410.70	-1297.49	43.81	30.06	-1334.20	48.48	39.86	-1533.75	26.85	40.09	-1528.99	17.42	79.42	-1563.63	72.97	1354.60	0.00	0.00	0.00	-1543.14	-64.56	1771.24	-1541.15	43.59	1811.98	-1784.81	-10.93	1765.13	-1704.86	65.84	1734.86	-142.99	1272.93	73.19	404.56	1042.20	73.69	78.98
5.24000	-1983.23	108.29	-2.06	-1980.23	107.07	36.20	-2284.02	232.96	378.37	-2195.04	218.44	403.69	-1302.81	43.62	27.79	-1335.45	48.47	38.94	-1533.41	26.58	40.11	-1528.39	16.76	79.83	-1551.80	72.29	1356.02	0.00	0.00	0.00	-1532.74	-65.45	1772.73	-1529.31	43.08	1813.54	-1771.54	-11.16	1763.68	-1693.41	66.05	1735.28	-143.00	1273.26	73.33	403.99	1042.26	73.55	78.43
5.25000	-1982.67	110.17	-6.41	-1969.01	109.42	37.39	-2250.71	230.79	370.64	-2164.53	217.12	396.54	-1301.35	43.14	27.27	-1337.20	48.41	38.18	-1533.46	26.79	39.92	-1528.12	16.69	79.97	-1540.27	71.75	1357.38	0.00	0.00	0.00	-1518.69	-66.35	1773.87	-1515.05	41.96	1814.67	-1758.22	-11.38	1762.20	-1681.88	66.27	1735.70	-142.24	1272.68	73.31	404.53	1042.05	73.88	80.68
5.26000	-1979.68	113.29	-8.23	-1967.04	112.08	36.32	-2217.02	228.58	362.74	-2133.62	215.77	389.23	-1300.36	42.92	27.25	-1332.95	48.09	38.63	-1533.44	26.81	39.83	-1527.88	16.44	80.02	-1528.31	71.51	1358.86	0.00	0.00	0.00	-1509.03	-67.45	1775.56	-1507.61	40.63	1816.67	-1744.86	-11.59	1760.71	-1670.26	66.50	1736.13	-144.71	1274.15	72.54	404.67	1042.09	73.92	80.81
5.27000	-1955.26	125.65	10.01	-1956.41	117.62	57.20	-2182.96	226.33	354.69	-2102.30	214.39	381.76	-1295.12	42.45	27.48	-1334.96	48.33	37.95	-1533.72	27.03	39.61	-1528.08	16.83	79.97	-1516.70	71.35	1360.37	0.00	0.00	0.00	-1491.98	-67.51	1776.96	-1495.16	40.33	1818.11	-1731.46	-11.79	1759.21	-1658.57	66.73	1736.57	-144.71	1273.60	72.47	403.96	1042.08	73.69	82.33
5.28000	-1929.87	131.36	18.02	-1933.15	122.68	64.97	-2148.53	224.05	346.47	-2070.58	212.97	374.14	-1296.74	42.63	26.63	-1333.28	47.71	37.92	-1533.48	26.83	39.61	-1527.56	16.21	80.28	-1504.46	70.87	1361.90	0.00	0.00	0.00	-1481.36	-67.62	1778.82	-1484.84	39.64	1819.98	-1718.02	-11.98	1757.68	-1646.79	66.98	1737.02	-144.65	1273.75	72.25	404.34	1042.02	73.76	83.51
5.29000	-1901.69	135.13	24.57	-1903.76	126.73	71.33	-2113.71	221.74	338.09	-2038.44	211.52	366.36	-1299.38	43.14	25.55	-1336.23	48.12	37.08	-1533.41	26.68	39.62	-1528.33	17.39	79.74	-1493.57	70.47	1363.64	0.00	0.00	0.00	-1468.33	-67.75	1780.38	-1468.71	39.66	1821.61	-1704.54	-12.16	1756.14	-1634.93	67.23	1737.47	-142.51	1273.14	72.83	404.35	1041.81	73.82	83.89
5.30000	-1870.83	139.20	30.18	-1875.64	131.41	75.86	-2078.51	219.39	329.55	-2005.89	210.04	358.43	-1291.37	43.22	26.99	-1334.03	48.24	37.35	-1533.92	27.42	39.21	-1527.43	16.34	80.50	-1480.39	70.19	1365.20	0.00	0.00	0.00	-1461.12	-68.86	1782.47	-1464.14	40.00	1823.60	-1691.01	-12.33	1754.58	-1622.98	67.50	1737.93	-141.81	1272.03	73.37	404.28	1041.78	73.75	85.17
5.31000	-1840.73	143.58	35.47	-1842.71	134.50	81.20	-2042.93	217.01	320.85	-1972.92	208.52	350.33	-1293.68	43.13	26.36	-1336.17	47.90	36.64	-1533.60	26.99	39.33	-1528.07	17.58	79.90	-1469.49	69.65	1366.95	0.00	0.00	0.00	-1449.36	-68.43	1784.13	-1446.86	39.35	1824.85	-1677.44	-12.49	1753.00	-1610.95	67.77	1738.40	-136.40	1267.78	76.05	403.74	1042.12	73.54	82.21
5.32000	-1803.36	146.11	40.60	-1809.55	136.77	85.55	-2006.97	214.60	311.97	-1939.54	206.97	342.07	-1300.30	43.18	24.84	-1335.01	47.73	36.71	-1533.46	26.76	39.38	-1527.71	17.31	80.29	-1458.61	69.64	1368.60	0.00	0.00	0.00	-1437.43	-68.09	1785.95	-1436.56	39.83	1826.34	-1663.83	-12.64	1751.40	-1598.83	68.05	1738.87	-139.20	1269.62	74.91	404.59	1042.34	73.65	82.76
5.33000	-1772.03	147.63	43.61	-1779.29	141.46	86.24	-1970.61	212.15	302.94	-1905.73	205.38	333.65	-1296.31	42.40	25.19	-1336.47	47.65	36.06	-1533.65	27.07	39.14	-1527.44	16.88	80.73	-1447.77	69.01	1370.27	0.00	0.00	0.00	-1426.03	-67.57	1787.95	-1426.78	40.92	1828.25	-1650.18	-12.78	1749.78	-1586.63	68.33	1739.35	-140.12	1271.88	73.82	403.52	1042.50	73.45	82.92
5.34000	-1734.47	151.00	46.28	-1748.67	143.27	87.42	-1933.87	209.66	293.73	-1871.51	203.75	325.07	-1298.45	42.88	24.36	-1334.55	47.98	36.60	-1533.50	26.84	39.21	-1528.01	17.66	80.69	-1436.42	68.97	1372.00	0.00	0.00	0.00	-1411.91	-66.40	1789.76	-1415.02	41.85	1829.57	-1636.48	-12.91	1748.15	-1574.35	68.63	1739.84	-141.21	1273.12	73.14	404.63	1042.29	73.79	82.77
5.35000	-1695.84	152.85	48.94	-1712.01	144.78	88.66	-1896.74	207.14	284.36	-1836.85	202.10	316.33	-1294.93	42.76	25.21	-1335.06	47.68	36.35	-1533.28	26.57	39.33	-1527.57	16.95	81.21	-1425.13	68.49	1373.48	0.00	0.00	0.00	-1404.35	-65.99	1792.05	-1404.35	42.29	1830.96	-1622.74	-13.03	1746.49	-1561.97	68.94	1740.34	-142.95	1273.95	72.62	403.88	1042.16	73.58	82.89
5.36000	-1655.90	154.43	50.48	-1672.94	145.62	89.79	-1859.22	204.59	274.82	-1801.77	200.40	307.42	-1294.01	42.65	25.30	-1333.47	47.69	36.55	-1533.56	26.72	39.16	-1527.35	17.03	81.66	-1413.14	67.94	1374.88	0.00	0.00	0.00	-1392.77	-65.59	1793.88	-1390.72	44.55	1832.12	-1608.96	-13.14	1744.82	-1549.52	69.25	1740.84	-142.72	1274.73	72.82	404.14	1042.31	73.58	83.41
5.37000	-1611.91	151.20	39.47	-1619.46	141.89	80.75	-1821.30	201.99	265.11	-1766.26	198.67	298.34	-1295.40	42.63	24.89	-1335.94	47.92	35.87	-1533.21	26.34	39.34	-1527.16	16.98	81.99	-1402.87	67.16	1376.12	0.00	0.00	0.00	-1377.93	-63.84	1795.56	-1379.85	45.07	1833.11	-1595.13	-13.25	1743.13	-1538.72	69.08	1741.94	-143.47	1274.01	72.95	403.51	1042.16	73.59	82.82
5.38000	-1565.44	150.00	42.80	-1575.90	141.78	82.15	-1782.98	199.37	255.22	-1730.32	196.91	289.10	-1291.15	42.80	25.83	-1334.11	47.56	36.13	-1533.62	26.96	39.11	-1528.14	18.28	81.78	-1393.03	66.32	1377.17	0.00	0.00	0.00	-1365.35	-62.94	1797.44	-1367.94	46.40	1834.14	-1581.27	-13.34	1741.42	-1527.01	69.64	1742.84	-143.54	1272.72	73.11	403.76	1042.11	73.64	81.66
5.39000	-1528.45	148.39	45.89	-1542.18	140.72	82.27	-1744.27	196.71	245.17	-1693.94	195.10	279.69	-1292.83	43.11	25.34	-1333.53	47.74	36.51	-1533.44	26.79	39.32	-1527.54	17.81	82.33	-1383.35	65.65	1378.13	0.00	0.00	0.00	-1356.18	-61.39	1799.24	-1355.55	47.95	1834.85	-1567.36	-13.42	1739.69	-1516.23	69.20	1743.63	-147.63	1272.86	72.33	404.52	1042.04	73.80	80.08
5.40000	-1491.30	152.67	60.62	-1516.27	143.02	91.95	-1705.15	194.01	234.94	-1657.12	193.26	270.11	-1298.11	42.94	24.36	-1332.17	47.62	36.69	-1533.39	27.03	39.34	-1527.32	17.57	82.79	-1371.36	64.81	1378.81	0.00	0.00	0.00	-1345.60	-60.51	1800.76	-1344.91	48.71	1835.42	-1553.41	-13.49	1737.94	-1503.75	71.00	1743.87	-145.53	1273.35	72.55	403.84	1042.15	73.72	80.88
5.41000	-1449.95	151.88	61.42	-1476.23	142.39	91.18	-1665.64	191.27	224.53	-1619.86	191.39	260.36	-1295.16	43.55	25.05	-1330.02	47.86	37.22	-1532.75	26.56	39.79	-1527.94	18.57	82.78	-1360.24	64.15	1379.22	0.00	0.00	0.00	-1331.09	-59.34	1802.08	-1333.29	50.11	1836.07	-1539.42	-13.55	1736.18	-1492.65	71.22	1744.18	-142.62	1273.72	72.63	403.54	1042.50	73.56	80.81
5.42000	-1409.71	149.41	61.91	-1437.85	141.19	89.72	-1625.72	188.50	213.95	-1582.16	189.48	250.44	-1292.35	43.39	25.47	-1330.63	47.50	37.23	-1532.54	26.83	39.88	-1527.97	18.82	83.28	-1349.97	63.12	1379.44	0.00	0.00	0.00	-1318.61	-58.04	1803.14	-1321.52	51.26	1836.42	-1525.38	-13.59	1734.39	-1481.91	70.67	1744.27	-143.58	1274.65	72.44	403.83	1042.44	73.49	83.32
5.43000	-1367.19	147.50	62.38	-1397.74	139.04	88.49	-1585.39	185.69	203.20	-1544.01	187.53	240.35	-1292.79	43.76	25.61	-1333.51	47.17	36.39	-1532.59	27.39	40.00	-1527.86	19.30	83.63	-1336.62	62.22	1379.44	0.00	0.00	0.00	-1309.80	-56.52	1804.37	-1309.13	51.74	1835.43	-1511.31	-13.63	1732.59	-1470.01	71.24	1744.10	-145.12	1273.48	72.66	403.53	1042.62	73.32	84.03
5.44000	-1324.91	144.94	62.45	-1358.93	136.83	86.17	-1544.66	182.85	192.26	-1505.41	185.54	230.09	-1293.11	43.27	25.92	-1331.38	47.36	37.40	-1532.44	27.76	40.39	-1527.89	19.50	84.14	-1326.96	61.25	1379.25	0.00	0.00	0.00	-1294.32	-55.16	1805.11	-1299.10	53.34	1835.13	-1497.19	-13.66	1730.77	-1458.52	71.57	1743.76	-146.00	1273.78	72.44	404.31	1042.12	73.78	81.86
5.45000	-1285.32	142.30	61.91	-1319.36	134.74	83.88	-1503.52	179.97	181.15	-1466.37	183.51	219.65	-1291.67	43.24	27.11	-1332.96	47.26	37.49	-1532.38	28.29	40.64	-1527.37	19.45	84.83	-1314.74	60.50	1378.73	0.00	0.00	0.00	-1283.91	-54.16	1805.92	-1281.80	54.58	1834.14	-1483.03	-13.68	1728.92	-1446.00	72.91	1743.01	-144.22	1274.01	72.58	404.19	1042.24	73.72	84.08
5.46000	-1239.62	139.45	62.72	-1280.18	132.35	81.55	-1461.97	177.05	169.86	-1426.87	181.45	209.04	-1289.17	42.98	27.79	-1331.32	46.86	37.89	-1532.21	28.55	41.01	-1527.11	19.28	85.60	-1303.92	59.52	1378.12	0.00	0.00	0.00	-1272.12	-52.92	1806.26	-1273.56	56.09	1833.83	-1468.82	-13.68	1727.06	-1435.23	72.03	1742.25	-143.84	1274.01	72.35	404.36	1042.31	73.74	87.45
5.47000	-1202.95	136.49	61.72	-1238.62	129.80	79.58	-1420.01	174.09	158.39	-1392.40	179.38	197.97	-1290.24	43.91	28.23	-1331.57	45.87	38.48	-1531.81	28.69	41.46	-1527.84	20.47	85.59	-1292.32	58.88	1377.07	0.00	0.00	0.00	-1258.76	-51.50	1806.22	-1258.90	57.93	1832.55	-1454.58	-13.68	1725.18	-1422.70	73.12	1741.02	-143.65	1273.29	72.53	403.60	1042.21	73.58	83.02
5.48000	-1159.44	133.72	62.87	-1196.75	126.61	78.37	-1383.30	170.83	145.22	-1355.95	179.30	187.85	-1283.46	42.65	30.16	-1327.53	44.49	40.07	-1531.97	29.37	41.53	-1526.87	19.54	86.54	-1282.17	57.87	1375.75	0.00	0.00	0.00	-1244.31	-50.46	1805.81	-1250.35	59.98	1831.75	-1440.29	-13.66	1723.28	-1410.83	73.42	1739.54	-139.62	1272.58	73.85	404.14	1042.02	73.75	79.50
5.49000	-1117.10	130.29	64.32	-1156.61	123.63	77.29	-1344.90	169.16	133.43	-1319.21	178.28	177.60	-1287.38	42.44	29.43	-1326.52	44.27	40.33	-1531.03	28.63	42.33	-1526.56	19.63	86.97	-1270.48	57.30	1374.36	0.00	0.00	0.00	-1235.30	-48.60	1805.89	-1232.77	61.52	1829.98	-1425.97	-13.64	1721.36	-1399.19	73.34	1737.97	-144.06	1273.90	72.54	404.65	1042.20	73.77	81.08
5.50000	-1074.69	127.98	65.27	-1113.91	121.18	76.64	-1306.06	166.78	122.11	-1282.24	177.17	167.91	-1288.22	41.02	29.72	-1327.99	45.07	38.96	-1531.09	29.04	42.62	-1527.82	21.23	86.77	-1260.06	56.58	1372.81	0.00	0.00	0.00	-1220.76	-47.41	1805.18	-1225.07	62.59	1828.69	-1411.59	-13.60	1719.42	-1386.73	73.75	1736.10	-146.56	1272.29	72.50	404.45	1042.00	73.82	81.90
5.51000	-1029.85	124.28	67.27	-1073.41	118.37	75.53	-1266.54	164.88	111.88	-1245.07	175.35	158.57	-1288.36	42.80	27.64	-1331.11	45.98	37.09	-1531.33	29.78	42.55	-1527.48	21.29	87.26	-1249.00	55.43	1370.99	0.00	0.00	0.00	-1208.98	-46.17	1804.19	-1211.94	64.55	1826.90	-1397.18	-13.55	1717.47	-1374.23	74.70	1733.95	-143.42	1272.72	72.98	404.70	1042.02	73.90	82.31
5.52000	-987.91	122.54	68.22	-1031.47	115.30	74.95	-1228.14	161.14	101.62	-1209.65	170.40	148.45	-1287.73	43.17	26.16	-1329.35	46.24	36.64	-1530.92	29.52	43.17	-1527.92	21.88	87.36	-1236.26	54.81	1368.98	0.00	0.00	0.00	-1195.65	-45.11	1802.95	-1197.91	65.91	1824.51	-1382.73	-13.49	1715.49	-1361.78	75.13	1731.85	-140.94	1271.99	73.53	404.00	1042.23	73.59	83.38
5.53000	-949.56	118.43	69.71	-992.29	112.32	74.72	-1188.61	158.33	92.44	-1172.93	167.24	139.64	-1291.59	44.64	24.16	-1332.70	46.12	36.38	-1530.94	30.01	43.45	-1527.75	21.68	88.05	-1224.67	54.36	1366.76	0.00	0.00	0.00	-1183.54	-43.62	1801.49	-1190.02	67.21	1822.89	-1368.23	-13.42	1713.49	-1349.53	75.12	1729.55	-142.53	1273.91	72.95	404.13	1042.46	73.56	82.37
5.54000	-908.12	115.08	73.48	-953.16	109.29	76.36	-1150.02	155.01	83.94	-1136.54	164.56	132.08	-1291.95	42.40	25.18	-1332.04	46.16	36.58	-1530.72	30.09	44.06	-1526.39	20.64	89.08	-1212.92	53.50	1364.31	0.00	0.00	0.00	-1169.74	-42.29	1800.16	-1173.57	68.71	1820.22	-1353.69	-13.33	1711.47	-1337.56	75.10	1727.07	-142.84	1272.89	73.21	404.26	1042.16	73.75	82.47
5.55000	-873.74	112.52	78.60	-914.54	105.75	80.30	-1111.43	152.27	77.06	-1101.46	161.02	125.33	-1292.34	41.26	25.14	-1331.71	46.45	36.62	-1530.23	30.09	44.76	-1526.95	21.66	89.23	-1201.31	52.77	1361.82	0.00	0.00	0.00	-1156.54	-40.91	1798.23	-1163.32	69.99	1817.47	-1339.11	-13.24	1709.43	-1324.77	75.31	1724.41	-144.08	1274.39	72.66	404.09	1042.28	73.68	80.44
5.56000	-835.27	108.14	86.31	-875.02	102.95	86.48	-1074.18	148.53	71.14	-1066.98	157.58	119.99	-1295.39	41.94	24.13	-1331.79	46.43	36.54	-1529.98	30.32	45.51	-1527.93	23.08	89.25	-1189.24	52.35	1359.08	0.00	0.00	0.00	-1145.49	-39.80	1796.50	-1151.51	71.18	1815.02	-1324.49	-13.13	1707.38	-1311.81	75.61	1721.69	-143.16	1273.32	72.97	403.61	1042.15	73.63	80.96
5.57000	-797.38	104.96	96.65	-839.72	99.22	93.71	-1038.29	145.27	66.97	-1033.43	155.42	116.56	-1294.39	41.79	24.10	-1330.47	46.41	36.53	-1529.71	30.58	46.43	-1528.36	24.06	89.67	-1177.71	51.55	1356.34	0.00	0.00	0.00	-1134.10	-38.99	1794.68	-1137.70	72.41	1811.97	-1309.83	-13.01	1705.30	-1299.10	75.91	1718.63	-142.39	1269.78	74.14	403.50	1042.70	73.48	84.74
5.58000	-765.77	100.24	105.53	-807.15	94.68	101.19	-1003.94	142.06	64.09	-1001.88	152.49	113.94	-1292.67	41.82	24.71	-1334.09	46.00	35.65	-1528.88	30.15	47.92	-1526.44	21.97	91.62	-1167.04	50.90	1353.46	0.00	0.00	0.00	-1119.12	-37.67	1792.42	-1122.32	74.56	1808.75	-1295.13	-12.88	1703.20	-1285.97	76.87	1715.57	-141.77	1271.45	73.53	403.81	1042.26	73.65	84.77
5.59000	-736.18	96.99	115.60	-777.07	91.52	109.77	-972.30	138.61	62.12	-972.71	149.62	112.26	-1293.59	42.52	24.51	-1331.74	45.80	35.93	-1528.34	29.84	49.46	-1526.21	22.20	92.50	-1153.88	50.34	1350.57	0.00	0.00	0.00	-1107.65	-36.61	1790.42	-1110.70	75.42	1805.82	-1282.01	-12.89	1701.07	-1272.74	77.76	1712.51	-140.86	1272.97	73.13	404.06	1042.24	73.70	83.64
5.60000	-710.14	93.70	125.73	-750.57	88.51	117.90	-943.18	134.64	60.66	-945.85	146.62	111.39	-1293.05	41.82	24.72	-1332.19	46.68	37.25	-1527.97	29.50	50.86	-1525.96	22.21	93.51	-1143.47	49.91	1347.71	0.00	0.00	0.00	-1093.82	-35.66	1788.15	-1099.78	77.15	1803.01	-1268.81	-12.87	1699.07	-1259.70	77.79	1709.48	-138.83	1272.84	73.55	404.27	1042.16	73.75	81.25
5.61000	-686.91	90.02	135.07	-727.18	85.33	125.49	-916.85	131.60	60.14	-921.83	143.60	110.91	-1295.37	41.92	23.99	-1332.10	46.25	37.38	-1527.64	29.07	52.54	-1524.91	21.18	95.19	-1130.01	49.55	1344.87	0.00	0.00	0.00	-1079.04	-34.05	1786.03	-1084.57	78.16	1799.74	-1255.59	-12.38	1696.79	-1246.37	78.40	1706.58	-141.53	1272.57	73.51	403.46	1042.23	73.62	81.88
5.62000	-666.27	87.57	143.01	-706.10	81.95	132.75	-893.54	127.91	59.83	-900.56	140.51	110.62	-1296.21	41.87	23.81	-1334.80	45.04	35.11	-1527.09	28.43	54.37	-1525.21	22.20	96.13	-1118.65	49.22	1342.17	0.00	0.00	0.00	-1065.92	-33.42	1783.72	-1070.92	79.68	1796.99	-1241.25	-13.28	1694.44	-1233.52	78.16	1703.94	-144.18	1273.07	72.72	403.47	1042.18	73.54	82.67
5.63000	-648.62	82.73	148.91	-686.93	82.36	138.97	-873.37	124.13	59.56	-881.79	136.76	109.95	-1295.15	43.00	25.95	-1333.92	44.53	34.83	-1526.60	27.64	56.41	-1523.70	20.87	98.59	-1106.92	49.00	1339.75	0.00	0.00	0.00	-1053.24	-32.34	1781.73	-1058.23	80.28	1794.42	-1228.38	-12.13	1692.59	-1220.02	79.16	1701.22	-144.12	1272.40	72.94	403.38	1042.35	73.53	83.11
5.64000	-633.36	80.14	152.80	-670.16	77.87	143.81	-856.57	120.18	58.71	-865.73	133.16	108.95	-1294.50	43.39	26.42	-1332.95	47.54	36.14	-1526.51	27.31	58.47	-1521.51	18.71	101.68	-1094.28	48.90	1337.52	0.00	0.00	0.00	-1039.06	-31.07	1779.92	-1044.24	81.50	1792.05	-1214.64	-12.32	1690.83	-1206.12	80.82	1698.78	-143.80	1273.86	72.51	403.32	1042.44	73.49	83.50
5.65000	-621.06	76.26	153.67	-656.05	71.19	144.91	-842.81	116.31	57.09	-852.61	129.42	107.15	-1294.67	42.94	26.29	-1332.71	47.48	36.14	-1525.99	26.22	61.10	-1521.56	19.43	103.85	-1083.00	48.72	1335.52	0.00	0.00	0.00	-1025.38	-30.48	1778.23	-1030.86	82.48	1789.55	-1201.61	-11.65	1689.45	-1192.72	81.23	1696.83	-141.23	1273.41	73.15	404.20	1042.26	73.70	82.40
5.66000	-610.68	72.38	152.61	-649.31	65.61	139.42	-832.06	112.67	54.66	-842.26	125.56	104.49	-1294.67	42.95	26.35	-1333.14	47.86	35.46	-1524.94	24.79	64.25	-1520.58	19.24	106.43	-1069.37	48.70	1333.99	0.00	0.00	0.00	-1012.64	-29.69	1776.87	-1017.58	82.96	1787.98	-1187.92	-11.84	1688.16	-1179.47	81.29	1695.36	-141.21	1273.12	73.32	403.60	1042.39	73.43	85.25
5.67000	-602.47	69.49	148.87	-639.47	68.81	138.86	-824.40	108.53	51.00	-834.52	121.46	100.95	-1294.82	42.78	26.21	-1332.75	47.12	35.37	-1523.55	22.88	67.95	-1519.37	18.65	109.71	-1055.77	48.86	1332.75	0.00	0.00	0.00	-998.16	-28.66	1775.58	-1005.96	83.92	1786.53	-1174.08	-11.64	1687.36	-1166.42	81.60	1694.32	-140.31	1272.88	73.77	403.87	1042.35	73.46	84.44
5.68000	-596.72	65.59	142.11	-635.96	58.22	129.47	-819.82	104.78	51.44	-828.71	118.13	97.60	-1295.51	42.93	25.81	-1333.03	47.47	34.62	-1521.94	21.43	71.82	-1517.01	17.11	113.55	-1043.40	49.06	1331.91	0.00	0.00	0.00	-983.41	-27.51	1774.46	-994.11	85.01	1785.22	-1160.67	-11.02	1686.91	-1153.22	82.25	1693.56	-141.38	1272.46	73.67	403.77	1042.85	73.40	79.31
5.69000	-592.54	59.00	131.23	-632.75	53.30	120.21	-817.92	101.23	50.02	-825.14	114.58	94.02	-1295.14	43.21	26.18	-1333.45	47.80	33.94	-1519.69	19.61	76.33	-1515.18	16.39	117.10	-1030.34	49.41	1331.47	0.00	0.00	0.00	-970.97	-26.54	1773.64	-980.76	86.19	1784.02	-1147.36	-10.81	1686.65	-1139.62	83.93	1692.92	-145.36	1273.27	72.34	403.73	1042.77	73.41	84.20
5.70000	-588.83	51.60	119.15	-628.32	51.25	110.52	-815.81	98.98	48.47	-822.44	111.16	91.31	-1295.28	43.19	26.10	-1333.22	47.39	33.74	-1517.14	17.84	81.28	-1511.51	13.93	121.52	-1015.44	50.14	1331.16	0.00	0.00	0.00	-956.52	-25.47	1772.62	-964.81	87.19	1782.96	-1134.56	-9.82	1686.94	-1126.85	84.02	1693.09	-141.20	1272.97	73.23	403.80	1042.36	73.59	83.89
5.71000	-583.11	46.43	105.86	-623.47	43.07	98.63	-811.82	97.05	47.32	-816.50	108.43	90.39	-1295.54	43.12	25.65	-1333.35	47.48	33.36	-1514.82	16.55	86.15	-1508.09	12.37	125.91	-1001.28	50.59	1331.17	0.00	0.00	0.00	-942.05	-24.55	1772.06	-950.87	87.82	1782.36	-1121.38	-8.97	1687.56	-1113.70	84.61	1693.44	-141.43	1273.86	72.81	403.61	1042.41	73.36	82.06
5.72000	-575.82	42.34	92.78	-616.90	39.62	89.55	-807.00	96.69	46.59	-808.10	107.49	89.70	-1295.76	42.95	25.51	-1333.46	47.27	33.21	-1511.39	14.37	91.81	-1503.12	9.73	131.04	-988.73	50.87	1331.64	0.00	0.00	0.00	-932.71	-23.70	1772.60	-939.07	88.70	1782.34	-1108.41	-7.78	1688.59	-1100.22	86.02	1694.11	-143.79	1272.57	73.01	404.57	1042.30	73.70	79.01
5.73000	-570.53	39.42	81.89	-612.74	38.65	80.35	-803.83	96.54	46.14	-802.25	106.97	88.19	-1295.68	43.06	25.73	-1333.47	46.88	33.29	-1507.37	12.17	97.76	-1497.53	7.21	136.79	-973.76	51.26	1332.49	0.00	0.00	0.00	-917.64	-22.71	1773.09	-925.37	90.02	1782.97	-1094.82	-7.72	1689.75	-1087.39	86.59	1695.38	-143.51	1272.74	73.15	404.02	1042.23	73.73	79.53
5.74000	-567.84	39.50	71.56	-610.15	38.15	71.11	-802.31	96.71	46.34	-799.25	106.69	87.13	-1295.86	43.35	25.46	-1333.97	47.20	33.26	-1502.37	9.85	104.22	-1491.04	4.66	142.94	-960.42	51.67	1333.72	0.00	0.00	0.00	-905.51	-21.75	1774.41	-910.51	91.29	1783.81	-1081.79	-6.70	1691.16	-1074.10	87.97	1696.51	-150.00	1270.81	72.77	403.48	1042.34	73.53	79.54
5.75000	-563.63	41.46	64.69	-607.80	38.38	63.79	-800.96	97.40	46.57	-797.14	106.61	86.52	-1296.44	43.00	25.14	-1333.31	46.54	33.81	-1496.70	7.95	111.04	-1483.88	2.54	149.26	-946.45	51.98	1335.20	0.00	0.00	0.00	-891.33	-20.86	1775.69	-899.54	91.89	1784.97	-1068.91	-5.72	1692.54	-1060.73	89.32	1697.76	-146.24	1273.63	72.41	403.16	1042.62	73.32	82.17
5.76000	-559.80	42.95	58.19	-605.58	39.60	58.53	-800.14	97.87	46.18	-794.77	106.73	86.26	-1296.39	43.98	25.32	-1331.69	46.71	35.24	-1489.99	5.99	118.48	-1474.26	-1.53	156.91	-932.42	51.94	1336.97	0.00	0.00	0.00	-879.28	-19.77	1777.50	-887.23	92.69	1786.63	-1056.15	-4.55	1694.06	-1047.63	89.99	1698.98	-144.12	1274.25	72.51	403.86	1042.46	73.60	85.55
5.77000	-567.73	41.81	49.15	-604.05	39.25	53.75	-799.45	98.57	45.60	-792.06	106.80	86.05	-1296.21	42.62	25.32	-1329.90	45.99	36.73	-1482.18	4.48	126.51	-1463.09	-4.89	164.79	-918.73	51.90	1338.72	0.00	0.00	0.00	-867.33	-19.20	1779.46	-874.11	94.03	1788.10	-1042.91	-3.62	1695.55	-1034.55	90.64	1700.16	-144.34	1274.00	72.55	404.04	1042.32	73.78	85.17
5.78000	-559.25	39.58	45.96	-604.65	36.65	48.75	-799.07	99.05	44.85	-789.58	106.51	85.89	-1296.34	42.78	24.37	-1327.20	45.55	38.67	-1472.28	2.24	135.88	-1451.03	-7.64	173.21	-903.13	52.09	1340.53	0.00	0.00	0.00	-852.98	-17.80	1781.29	-858.59	95.35	1789.61	-1029.62	-3.10	1696.95	-1021.70	90.94	1701.37	-142.48	1272.59	73.12	403.72	1042.39	73.58	81.08
5.79000	-559.63	38.43	41.72	-603.94	35.87	45.93	-798.78	99.07	44.27	-787.67	105.73	85.83	-1294.83	42.96	23.98	-1325.23	45.29	39.77	-1461.46	0.50	146.38	-1437.03	-10.77	182.43	-890.95	52.01	1342.24	0.00	0.00	0.00	-841.87	-16.60	1783.29	-846.25	95.77	1791.13	-1016.27	-3.27	1698.24	-1009.31	91.19	1702.60	-143.51	1273.51	72.70	403.20	1042.27	73.51	82.78
5.80000	-558.54	38.61	39.63	-604.49	35.82	44.03	-798.56	98.99	43.95	-786.56	105.24	85.71	-1292.49	42.93	23.45	-1321.62	44.64	41.60	-1449.35	-1.09	158.00	-1422.30	-13.00	192.14	-877.87	51.96	1343.94	0.00	0.00	0.00	-826.57	-15.55	1784.86	-838.85	97.27	1792.68	-1003.44	-2.82	1699.70	-996.50	92.05	1703.62	-142.63	1273.66	72.78	403.43	1042.25	73.55	84.97
5.81000	-559.52	38.25	37.67	-604.20	35.30	42.78	-798.18	99.22	43.78	-785.80	105.10	85.57	-1288.58	41.72	22.53	-1315.57	43.10	44.76	-1436.30	-2.10	170.20	-1407.10	-14.05	202.18	-863.75	51.58	1345.58	0.00	0.00	0.00	-812.31	-14.75	1786.40	-823.30	98.51	1793.85	-990.93	-1.99	1701.46	-983.68	92.92	1704.65	-140.23	1272.10	73.57	404.28	1042.14	73.85	85.02
5.82000	-560.94	38.15	35.95	-604.24	35.15	42.13	-798.14	99.06	43.57	-785.48	104.91	85.53	-1283.02	41.24	21.60	-1307.31	40.54	48.18	-1420.85	-4.39	183.20	-1389.33	-17.08	213.34	-850.67	51.39	1347.17	0.00	0.00	0.00	-802.33	-13.81	1788.51	-811.18	99.44	1795.24	-978.07	-1.82	1702.99	-971.35	93.16	1706.11	-140.83	1272.74	73.56	403.39	1042.15	73.67	83.07
5.83000	-557.46	38.20	35.91	-603.13	35.51	41.87	-798.04	99.15	43.54	-785.28	105.04	85.53	-1276.90	38.67	19.57	-1295.66	37.87	52.06	-1404.68	-6.86	196.19	-1370.21	-19.82	224.68	-837.05	50.97	1348.60	0.00	0.00	0.00	-789.39	-13.12	1790.32	-800.55	100.17	1796.81	-965.65	-1.24	1704.87	-959.05	93.42	1707.53	-142.94	1273.61	73.07	403.66	1041.95	73.75	81.61
5.84000	-555.47	37.83	35.89	-604.51	35.33	41.09	-798.00	99.03	43.42	-785.32	104.64	85.28	-1269.38	36.32	17.46	-1282.85	34.41	54.88	-1386.11	-11.16	209.58	-1349.24	-23.20	235.88	-825.10	50.65	1350.28	0.00	0.00	0.00	-776.21	-12.52	1791.95	-787.74	100.99	1798.26	-953.64	-0.49	1706.83	-947.00	93.56	1709.09	-139.29	1272.49	74.20	403.98	1041.90	73.78	81.98
5.85000	-561.76	38.28	33.70	-602.96	35.56	41.19	-798.04	98.73	43.24	-785.08	104.79	85.35	-1261.41	33.31	16.33	-1271.25	29.03	55.74	-1366.33	-14.43	221.78	-1327.58	-25.31	245.64	-810.74	50.03	1352.00	0.00	0.00	0.00	-766.26	-12.06	1793.96	-774.90	101.51	1799.47	-941.20	-0.80	1708.60	-934.84	93.75	1710.69	-141.61	1272.66	73.66	403.59	1042.04	73.70	83.46
5.86000	-558.72	38.13	34.04	-602.21	35.65	40.95	-797.85	99.05	43.34	-785.11	104.57	85.27	-1247.51	28.73	22.98	-1255.99	25.23	62.17	-1342.93	-17.61	233.51	-1304.01	-28.65	254.80	-798.55	49.20	1353.75	0.00	0.00	0.00	-755.06	-11.47	1795.91	-761.55	101.77	1800.99	-928.94	-0.93	1710.39	-922.83	93.77	1712.36	-144.35	1273.94	72.35	403.97	1042.03	73.70	81.17
5.87000	-555.57	38.56	34.45	-603.15	35.40	40.51	-797.87	98.86	43.29	-785.04	104.63	85.30	-1228.16	24.07	31.59	-1239.04	22.47	68.73	-1320.21	-19.64	243.12	-1280.25	-31.98	263.54	-785.92	48.34	1355.51	0.00	0.00	0.00	-741.50	-11.26	1797.36	-748.83	101.95	1802.23	-916.99	-0.85	1712.17	-910.65	93.94	1713.98	-144.46	1273.85	72.46	404.13	1041.79	73.86	79.53
5.88000	-555.52	38.33	34.21	-602.78	35.61	40.35	-797.77	99.03	43.30	-784.91	104.59	85.32	-1204.88	18.82	39.51	-1216.04	18.50	75.47	-1297.69	-21.48	250.97	-1256.87	-34.23	271.79	-774.57	47.21	1357.25	0.00	0.00	0.00	-730.44	-11.32	1799.09	-737.84	101.80	1803.86	-905.20	-0.38	1714.14	-898.38	94.33	1715.59	-140.77	1271.90	73.81	404.83	1041.91	73.93	84.64
5.89000	-559.83	38.15	32.69	-603.36	35.49	39.94	-797.72	99.15	43.33	-784.84	104.64	85.39	-1179.34	14.71	45.72	-1191.57	13.32	82.08	-1273.75	-24.07	257.67	-1232.58	-36.11	278.98	-761.83	46.34	1358.96	0.00	0.00	0.00	-717.23	-11.15	1800.65	-725.18	101.80	1805.24	-893.19	-0.65	1716.09	-886.69	93.74	1717.43	-140.57	1272.36	73.81	404.53	1041.79	73.88	84.05
5.90000	-557.10	38.27	33.09	-603.79	35.67	39.87	-797.59	99.40	43.40	-784.65	104.90	85.48	-1150.69	8.49	51.94	-1164.56	8.01	87.87	-1248.66	-26.07	262.60	-1207.69	-38.14	284.80	-749.55	45.70	1360.78	0.00	0.00	0.00	-705.24	-11.79	1802.14	-713.28	101.13	1806.52	-881.28	-0.91	1718.03	-874.98	93.18	1719.39	-142.59	1273.79	73.04	403.95	1041.99	73.84	83.87
5.91000	-556.29	38.78	33.02	-602.26	35.96	40.02	-797.48	99.66	43.45	-784.59	104.98	85.53	-1124.30	2.77	56.08	-1135.95	3.27	92.32	-1222.27	-28.81	266.34	-1181.54	-40.58	289.14	-737.17	45.02	1362.60	0.00	0.00	0.00	-694.11	-12.50	1803.46	-703.66	100.87	1808.16	-869.31	-1.92	1719.92	-863.42	92.68	1721.48	-142.26	1273.73	73.12	403.01	1042.02	73.60	81.98
5.92000	-555.84	38.51	32.83	-601.49	36.10	39.91	-797.39	99.70	43.41	-784.61	104.87	85.57	-1094.95	-1.87	59.16	-1105.34	-1.02	95.92	-1195.63	-31.29	268.49	-1155.58	-41.98	291.78	-726.60	44.18	1364.55	0.00	0.00	0.00	-683.05	-13.02	1804.95	-690.10	100.35	1809.26	-858.08	-1.78	1722.09	-851.44	93.07	1723.48	-141.10	1274.33	73.17	403.85	1041.95	73.83	81.88
5.93000	-555.11	38.96	32.37	-601.98	36.20	39.62	-797.36	99.71	43.37	-784.45	104.98	85.81	-1064.62	-7.12	61.42	-1074.71	-4.90	98.21	-1168.37	-33.86	269.22	-1128.52	-44.76	293.32	-714.02	43.37	1366.43	0.00	0.00	0.00	-670.41	-13.63	1806.03	-676.95	99.23	1810.69	-846.93	-1.66	1724.20	-840.03	92.16	1725.71	-141.01	1273.34	73.39	403.51	1042.09	73.64	83.31
5.94000	-556.16	39.27	32.02	-601.76	36.29	39.28	-797.24	99.80	43.43	-784.26	105.14	86.14	-1030.61	-11.92	63.07	-1043.85	-9.29	99.24	-1140.89	-36.21	268.48	-1101.70	-46.48	293.22	-701.82	42.92	1368.48	0.00	0.00	0.00	-657.58	-14.38	1806.95	-666.85	98.43	1812.22	-835.23	-2.45	1726.16	-828.49	91.79	1727.93	-139.34	1272.87	73.85	403.27	1042.01	73.58	83.59
5.95000	-557.68	39.07	31.27	-601.74	36.24	39.26	-797.10	99.92	43.61	-784.12	105.24	86.57	-1001.00	-17.27	63.46	-1011.28	-13.34	99.78	-1113.02	-38.46	266.26	-1075.04	-47.30	291.60	-689.05	42.35	1370.39	0.00	0.00	0.00	-645.84	-15.73	1807.82	-651.89	98.31	1813.03	-823.94	-2.82	1728.21	-816.85	91.31	1730.14	-140.27	1272.29	74.15	403.11	1042.30	73.48	80.28
5.96000	-558.46	39.18	30.64	-600.82	36.09	39.33	-796.88	100.08	43.79	-784.10	104.87	86.83	-964.23	-22.17	64.18	-978.89	-17.77	99.11	-1084.43	-40.81	262.77	-1047.57	-49.28	289.08	-677.99	41.92	1372.27	0.00	0.00	0.00	-636.27	-16.95	1808.65	-640.86	97.13	1814.35	-812.66	-3.29	1729.95	-805.53	90.82	1732.30	-144.10	1274.23	72.67	403.58	1042.35	73.60	81.13
5.97000	-554.39	39.00	31.48	-601.28	36.13	39.08	-796.83	99.88	43.92	-784.08	104.51	87.19	-929.96	-25.98	63.26	-944.20	-22.07	98.02	-1055.72	-42.97	257.90	-1019.98	-50.38	285.15	-665.61	41.78	1373.83	0.00	0.00	0.00	-622.87	-17.86	1809.02	-627.27	95.67	1815.14	-801.55	-3.64	1731.70	-794.02	90.27	1734.35	-142.74	1273.45	73.16	403.77	1041.73	73.72	79.89
5.98000	-556.50	38.90	30.71	-600.01	35.74	39.21	-796.70	99.69	44.11	-784.02	104.26	87.64	-892.51	-30.38	62.36	-909.61	-25.85	96.10	-1026.27	-45.19	251.89	-991.28	-52.39	280.34	-653.35	41.88	1375.21	0.00	0.00	0.00	-611.26	-19.38	1809.21	-615.71	94.41	1816.13	-790.30	-4.60	1733.10	-782.91	88.99	1736.46	-141.10	1272.54	73.98	403.22	1041.92	73.69	80.64
5.99000	-556.07	38.39	30.44	-601.38	35.75	38.77	-796.59	99.55	44.47	-783.80	104.15	88.09	-854.60	-33.02	59.54	-874.81	-29.36	92.29	-996.57	-46.79	244.45	-962.60	-53.69	274.04	-641.77	42.02	1376.35	0.00	0.00	0.00	-600.20	-20.57	1809.41	-604.76	92.82	1817.09	-779.09	-5.18	1734.35	-771.22	88.74	1738.24	-143.58	1273.53	73.12	404.14	1041.92	73.93	83.82
6.00000	-555.75	38.05	30.68	-599.09	35.78	39.36	-796.43	99.20	44.90	-783.63	104.21	88.69	-818.04	-36.79	57.38	-836.62	-33.28	89.52	-965.99	-48.77	236.20	-933.24	-55.25	266.82	-631.38	42.37	1377.40	0.00	0.00	0.00	-586.79	-21.91	1809.24	-590.84	91.59	1817.45	-767.48	-6.41	1735.35	-759.52	88.38	1739.84	-139.57	1272.35	73.72	404.37	1041.88	73.85	81.90
6.01000	-555.25	37.49	30.69	-601.08	35.39	38.89	-796.25	98.79	45.39	-783.55	103.84	89.16	-774.79	-40.96	56.34	-798.00	-37.06	86.36	-934.13	-51.41	227.19	-903.11	-57.19	258.96	-620.10	42.63	1378.18	0.00	0.00	0.00	-575.37	-23.53	1808.90	-581.22	89.92	1818.23	-756.35	-6.67	1736.36	-748.01	87.62	1741.35	-141.22	1273.28	73.37	403.63	1042.06	73.68	80.82
6.02000	-553.94	37.65	31.31	-600.90	35.65	38.90	-796.10	98.32	45.99	-783.45	103.64	89.80	-736.81	-45.06	53.95	-758.63	-40.94	83.99	-901.64	-54.52	217.50	-873.25	-57.30	249.36	-610.07	43.26	1378.85	0.00	0.00	0.00	-564.56	-25.09	1808.49	-567.57	88.32	1818.37	-744.96	-7.56	1737.07	-736.47	86.70	1742.76	-145.37	1273.40	72.67	404.36	1041.94	73.92	81.43
6.03000	-553.77	37.91	31.18	-599.46	35.94	39.22	-795.79	98.05	46.88	-783.29	103.44	90.56	-695.84	-49.75	52.20	-721.13	-44.99	80.17	-868.09	-57.63	207.01	-841.32	-60.20	240.21	-597.79	43.36	1379.36	0.00	0.00	0.00	-550.86	-26.39	1807.77	-558.27	86.90	1818.98	-733.28	-8.71	1737.51	-725.24	85.50	1743.97	-145.35	1273.10	72.91	403.85	1041.50	73.89	84.43
6.04000	-556.27	38.19	30.82	-598.67	36.30	39.66	-795.69	97.20	47.64	-783.14	103.09	91.33	-653.96	-52.41	49.90	-681.54	-48.60	76.46	-834.33	-59.94	195.50	-808.85	-62.57	230.13	-586.76	43.87	1379.55	0.00	0.00	0.00	-538.60	-27.83	1807.07	-545.16	85.28	1819.04	-721.62	-9.99	1737.77	-713.73	84.63	1744.90	-142.91	1272.42	73.23	403.36	1042.01	73.64	83.20
6.05000	-552.34	38.76	32.26	-598.33	35.97	40.11	-795.30	96.83	48.76	-782.97	102.75	92.15	-612.79	-55.73	47.79	-640.17	-51.19	73.26	-799.62	-61.98	183.42	-775.83	-64.71	219.26	-576.24	43.97	1379.63	0.00	0.00	0.00	-527.52	-29.33	1806.32	-531.61	83.73	1818.88	-709.81	-11.19	1737.86	-702.07	83.55	1745.63	-138.96	1271.46	73.88	403.33	1042.19	73.56	81.99
6.06000	-553.15	39.15	32.85	-599.49	35.76	40.68	-795.06	96.03	49.72	-782.86	102.39	93.07	-570.31	-58.60	45.83	-598.81	-53.50	69.68	-764.45	-63.67	170.72	-742.23	-66.33	207.99	-565.69	44.25	1379.51	0.00	0.00	0.00	-515.32	-30.58	1805.17	-519.32	82.82	1818.55	-698.21	-11.98	1737.82	-690.42	82.43	1746.24	-141.99	1271.68	73.55	403.37	1042.44	73.47	84.54
6.07000	-555.36	38.54	33.34	-597.79	36.61	42.13	-794.92	95.09	50.74	-782.63	102.12	94.03	-527.01	-60.51	44.87	-557.37	-55.07	66.79	-727.86	-65.75	158.03	-707.79	-68.40	196.39	-553.92	44.72	1379.19	0.00	0.00	0.00	-504.35	-32.14	1804.20	-509.07	81.18	1818.37	-686.31	-13.19	1737.45	-678.78	81.30	1746.51	-143.58	1272.65	73.01	404.05	1042.44	73.57	84.95
6.08000	-551.17	43.03	37.96	-595.50	39.67	46.48	-794.66	94.38	51.79	-782.26	102.04	95.03	-481.88	-61.97	44.78	-514.71	-56.68	64.41	-690.65	-67.57	145.07	-673.09	-69.45	184.38	-542.44	44.60	1378.85	0.00	0.00	0.00	-492.62	-33.68	1803.00	-499.22	79.66	1818.12	-674.68	-13.94	1737.09	-666.99	80.33	1746.58	-142.57	1272.87	73.02	403.67	1042.07	73.64	84.56
6.09000	-549.48	44.32	39.23	-594.31	42.00	48.07	-794.31	93.90	52.83	-782.07	101.65	95.88	-440.61	-63.13	44.23	-472.08	-57.76	62.39	-653.28	-68.02	131.62	-637.45	-70.99	172.48	-531.60	44.32	1378.30	0.00	0.00	0.00	-480.50	-34.99	1801.53	-483.57	78.15	1817.11	-661.88	-15.04	1737.18	-655.40	78.74	1746.59	-142.94	1273.64	72.91	403.26	1042.30	73.44	83.11
6.10000	-544.19	46.94	41.63	-593.49	42.61	48.37	-794.05	93.50	53.82	-781.84	101.47	96.79	-393.76	-64.08	45.83	-429.10	-58.38	61.35	-614.78	-69.29	118.91	-601.22	-72.15	160.70	-520.17	44.30	1377.58	0.00	0.00	0.00	-467.73	-36.32	1800.12	-473.38	76.21	1816.51	-649.09	-16.20	1737.22	-643.32	78.02	1746.22	-145.73	1274.08	72.42	403.97	1042.25	73.57	83.37
6.11000	-544.71	47.52	41.65	-592.24	41.11	46.26	-793.79	93.10	54.75	-781.53	101.43	97.75	-346.66	-64.49	48.46	-385.84	-58.80	61.09	-574.82	-71.58	107.28	-564.41	-72.93	149.11	-508.67	43.85	1376.65	0.00	0.00	0.00	-455.80	-37.90	1798.42	-460.77	75.31	1815.43	-636.33	-17.41	1737.19	-631.18	76.86	1745.76	-142.79	1272.55	73.47	404.75	1041.97	73.78	81.95
6.12000	-549.01	45.99	37.74	-593.34	38.72	42.78	-793.58	92.56	55.68	-781.22	101.28	98.67	-304.95	-65.20	50.82	-343.53	-59.32	61.69	-534.53	-73.00	96.12	-527.60	-72.40	137.56	-497.18	43.83	1375.67	0.00	0.00	0.00	-442.80	-39.20	1796.52	-449.02	73.47	1814.51	-623.58	-18.67	1737.11	-619.04	75.84	1745.16	-143.40	1272.71	73.39	403.85	1041.85	73.72	81.61
6.13000	-550.67	44.37	34.28	-596.96	37.32	40.30	-793.25	92.35	56.72	-781.01	100.93	99.55	-262.61	-66.25	55.23	-301.00	-60.08	63.46	-494.01	-73.88	85.76	-489.66	-73.37	127.74	-486.10	43.60	1374.40	0.00	0.00	0.00	-431.29	-40.69	1794.56	-438.40	71.65	1813.47	-610.85	-19.96	1736.98	-607.05	74.54	1744.54	-142.76	1271.55	73.72	404.03	1041.36	73.89	82.78
6.14000	-551.46	39.63	31.48	-599.36	37.46	39.42	-793.10	91.71	57.66	-780.80	100.67	100.53	-218.03	-65.88	60.02	-258.21	-60.43	66.63	-453.36	-73.64	76.32	-451.25	-74.43	119.16	-473.25	43.59	1373.03	0.00	0.00	0.00	-419.24	-42.25	1792.54	-426.50	69.79	1812.12	-598.13	-21.30	1736.81	-594.70	73.82	1743.56	-142.27	1271.58	73.67	404.54	1041.51	74.01	84.62
6.15000	-553.40	39.90	30.82	-598.16	37.65	39.54	-792.75	91.42	58.77	-780.30	100.84	101.78	-178.86	-66.48	66.05	-216.22	-60.29	70.61	-413.02	-73.34	68.49	-413.16	-75.25	111.92	-462.39	43.45	1371.54	0.00	0.00	0.00	-407.15	-43.87	1790.40	-411.27	68.52	1810.42	-585.42	-22.67	1736.59	-582.42	72.58	1742.43	-145.75	1272.67	73.04	404.29	1041.60	73.92	79.17
6.16000	-551.66	39.71	31.57	-598.64	37.64	39.29	-792.33	91.41	60.06	-779.91	100.63	102.90	-138.49	-64.80	74.24	-175.61	-59.30	76.18	-373.39	-72.70	62.24	-375.85	-75.63	106.01	-450.81	43.01	1369.82	0.00	0.00	0.00	-394.26	-45.21	1788.21	-400.87	66.98	1808.97	-572.73	-24.07	1736.32	-570.06	71.14	1741.27	-143.43	1272.89	73.35	404.78	1041.54	74.07	81.72
6.17000	-555.55	39.62	30.02	-597.55	37.57	39.47	-792.17	90.88	61.14	-779.51	100.43	104.11	-102.56	-62.87	82.52	-138.43	-57.41	83.12	-334.26	-71.74	57.72	-339.12	-75.31	101.43	-440.41	42.99	1367.45	0.00	0.00	0.00	-381.14	-46.78	1785.88	-388.21	64.99	1807.35	-560.06	-25.50	1736.03	-557.63	69.77	1739.95	-144.77	1271.87	73.35	405.18	1041.54	74.04	83.48
6.18000	-551.71	39.70	31.17	-598.95	37.89	38.69	-791.76	90.71	62.49	-778.97	100.45	105.54	-65.74	-60.28	92.89	-101.03	-55.72	91.68	-296.03	-71.07	55.14	-303.62	-74.89	98.55	-429.86	42.54	1365.36	0.00	0.00	0.00	-369.26	-48.43	1783.51	-374.07	63.62	1805.47	-547.39	-26.95	1735.70	-545.21	68.71	1738.37	-143.86	1271.87	73.65	405.28	1041.60	73.95	81.50
6.19000	-553.03	39.29	30.53	-597.81	37.70	38.95	-791.37	90.53	63.89	-778.21	100.71	107.08	-32.31	-57.69	104.47	-68.23	-53.98	100.24	-259.65	-69.71	53.88	-269.56	-74.28	97.19	-417.34	42.42	1363.25	0.00	0.00	0.00	-357.02	-49.88	1781.20	-362.18	61.60	1803.81	-534.73	-28.42	1735.33	-532.55	67.50	1736.58	-141.89	1272.40	74.04	404.96	1041.35	74.01	84.91
6.20000	-551.48	39.74	30.88	-597.54	37.75	38.83	-790.84	90.61	65.41	-777.32	101.02	108.72	-2.85	-54.82	115.98	-36.92	-50.83	109.95	-225.65	-68.17	54.70	-238.07	-72.62	96.90	-405.29	42.16	1360.93	0.00	0.00	0.00	-343.37	-51.53	1778.66	-349.17	60.02	1802.02	-522.08	-29.90	1734.94	-519.56	66.66	1734.51	-142.83	1272.66	73.59	404.13	1041.53	73.85	85.16
6.21000	-555.89	39.61	29.62	-597.68	37.90	38.44	-790.23	90.97	67.16	-776.17	101.53	110.43	25.56	-51.36	127.54	-8.70	-48.16	119.69	-194.09	-66.68	55.97	-208.83	-71.47	97.75	-394.30	41.51	1358.55	0.00	0.00	0.00	-331.96	-53.17	1776.27	-337.93	58.33	1800.13	-509.44	-31.40	1734.53	-506.43	65.60	1732.48	-140.46	1271.99	73.95	403.84	1042.02	73.66	79.49
6.22000	-551.79	39.65	30.74	-596.74	38.02	38.40	-789.55	91.09	68.92	-774.87	102.27	112.35	50.28	-47.83	138.42	16.29	-43.82	129.39	-165.52	-65.10	57.27	-182.23	-70.29	99.09	-379.91	41.73	1356.02	0.00	0.00	0.00	-317.69	-54.74	1773.64	-324.44	56.58	1798.05	-496.81	-32.90	1734.10	-493.17	64.26	1730.43	-144.75	1270.17	74.14	404.23	1041.67	73.76	81.72
6.23000	-552.50	39.56	30.21	-598.18	38.14	37.68	-788.99	90.96	70.77	-773.57	102.46	114.24	72.98	-43.30	148.88	38.33	-40.56	137.53	-140.17	-63.37	58.75	-158.78	-68.61	100.20	-368.10	41.01	1353.61	0.00	0.00	0.00	-304.53	-56.31	1771.13	-311.31	54.69	1795.96	-484.18	-34.41	1733.65	-479.94	63.19	1728.37	-142.53	1272.74	73.94	403.85	1042.13	73.56	82.47
6.24000	-553.65	40.34	30.15	-596.97	38.33	37.87	-788.13	91.26	72.95	-771.89	103.22	116.47	91.16	-39.90	156.48	57.49	-37.32	143.91	-118.41	-61.28	60.15	-138.41	-66.96	101.05	-358.12	40.87	1351.02	0.00	0.00	0.00	-292.67	-58.18	1768.78	-298.11	52.73	1794.10	-471.56	-35.91	1733.19	-466.54	62.28	1726.31	-143.80	1272.88	73.23	403.66	1042.35	73.47	86.18
6.25000	-553.94	39.59	30.27	-597.95	37.95	37.32	-787.22	91.70	75.24	-769.90	104.31	118.88	106.10	-37.41	160.86	73.60	-33.89	147.95	-100.69	-58.94	60.31	-121.44	-64.65	100.83	-345.43	39.93	1348.84	0.00	0.00	0.00	-280.40	-59.98	1766.53	-285.34	50.89	1792.34	-458.94	-37.41	1732.71	-453.16	61.02	1724.46	-143.55	1272.29	73.33	404.03	1041.97	73.57	87.36
6.26000	-554.93	39.28	29.56	-598.62	38.18	37.05	-785.99	92.62	77.89	-767.73	105.36	121.38	121.39	-34.95	162.25	86.59	-30.29	148.90	-87.35	-56.09	60.01	-108.23	-61.94	99.49	-331.16	39.60	1346.74	0.00	0.00	0.00	-265.98	-61.88	1763.87	-271.28	48.98	1790.36	-446.33	-38.91	1732.23	-439.55	60.28	1722.64	-143.81	1272.71	73.08	404.58	1041.87	73.75	84.76
6.27000	-553.70	39.55	30.04	-597.91	37.87	37.06	-784.58	93.69	80.81	-765.16	106.91	124.22	134.28	-31.29	158.95	96.71	-28.38	144.67	-77.99	-53.11	59.66	-97.99	-59.47	97.62	-319.52	38.71	1344.94	0.00	0.00	0.00	-252.18	-63.54	1761.62	-257.16	47.17	1788.36	-433.72	-40.39	1731.75	-426.07	58.88	1721.21	-144.88	1272.92	73.04	404.33	1041.60	73.87	81.11
6.28000	-555.07	39.38	29.65	-599.18	38.21	36.07	-782.90	94.83	84.06	-762.45	108.01	127.08	141.25	-28.64	149.18	104.54	-26.05	137.08	-71.48	-49.78	58.36	-90.96	-56.42	94.56	-305.86	37.87	1343.42	0.00	0.00	0.00	-239.41	-65.52	1759.47	-243.45	45.15	1786.77	-421.11	-41.85	1731.26	-412.48	57.66	1719.97	-139.83	1271.74	74.46	404.12	1041.70	73.78	81.43
6.29000	-553.92	40.65	29.87	-596.88	38.61	36.77	-780.55	96.76	87.99	-759.09	109.62	130.45	146.49	-24.48	136.56	110.49	-22.77	125.66	-67.52	-47.00	55.31	-86.09	-54.65	91.55	-291.79	36.65	1342.18	0.00	0.00	0.00	-225.66	-67.40	1757.30	-230.37	43.08	1785.38	-408.49	-43.30	1730.78	-398.85	56.46	1718.96	-144.26	1273.45	73.02	404.17	1041.98	73.64	82.31
6.30000	-556.16	39.28	28.95	-596.64	38.67	36.49	-778.01	98.21	92.11	-755.46	111.04	134.06	153.20	-20.58	124.10	115.88	-18.18	115.14	-64.41	-45.59	52.40	-82.17	-52.82	88.91	-279.23	35.43	1341.10	0.00	0.00	0.00	-212.06	-69.24	1755.31	-215.88	41.46	1783.74	-395.88	-44.72	1730.31	-385.36	54.48	1718.31	-144.92	1274.88	72.20	403.96	1041.94	73.66	82.55
6.31000	-552.97	39.08	29.64	-600.26	38.37	35.39	-774.88	99.94	96.78	-750.89	112.91	138.18	158.58	-19.68	110.44	123.01	-19.96	104.17	-59.70	-45.54	50.01	-75.26	-51.88	87.42	-265.30	33.87	1340.43	0.00	0.00	0.00	-198.08	-71.21	1753.62	-202.22	39.15	1782.65	-383.27	-46.11	1729.85	-371.61	53.24	1717.99	-141.43	1271.49	73.84	404.46	1041.79	73.86	83.86
6.32000	-554.26	39.68	29.51	-597.67	38.58	35.71	-771.38	101.28	101.79	-745.96	114.43	142.65	166.22	-19.52	98.52	130.59	-17.58	96.08	-55.73	-46.28	48.45	-67.59	-52.41	86.38	-252.77	32.17	1339.99	0.00	0.00	0.00	-185.21	-73.14	1752.51	-187.51	36.98	1781.80	-370.65	-47.47	1729.40	-358.00	51.21	1718.22	-140.77	1270.29	74.31	404.42	1042.02	73.74	80.63
6.33000	-553.72	38.47	29.22	-598.02	38.37	35.49	-766.99	102.91	107.60	-740.19	115.81	147.51	173.19	-19.53	89.48	134.71	-18.09	87.50	-53.49	-47.18	47.91	-63.23	-52.54	84.81	-239.73	30.84	1339.86	0.00	0.00	0.00	-170.87	-74.92	1751.75	-173.99	34.75	1781.45	-358.03	-48.80	1728.96	-344.18	49.60	1718.77	-145.44	1272.46	72.81	404.40	1041.73	73.90	83.27
6.34000	-552.65	38.39	29.48	-598.35	38.56	34.99	-761.42	104.86	114.26	-733.57	116.81	152.80	175.06	-19.57	80.56	137.34	-18.54	79.84	-52.04	-47.23	47.56	-61.19	-53.31	84.14	-226.55	29.50	1340.13	0.00	0.00	0.00	-156.82	-76.78	1751.42	-160.38	33.24	1781.48	-345.41	-50.09	1728.55	-330.53	47.63	1719.74	-143.67	1271.72	73.51	404.07	1042.06	73.75	83.49
6.35000	-555.04	38.91	28.79	-599.15	38.47	34.23	-754.94	106.45	121.43	-725.67	118.09	158.71	175.92	-21.38	73.20	142.67	-19.58	75.86	-50.95	-47.28	47.44	-59.20	-53.96	83.69	-213.69	28.48	1340.88	0.00	0.00	0.00	-141.58	-78.55	1751.34	-146.19	31.15	1781.68	-332.78	-51.33	1728.16	-316.68	46.05	1720.89	-146.11	1271.93	73.23	404.31	1041.89	73.75	81.98
6.36000	-554.39	39.06	28.57	-597.90	36.61	36.45	-747.51	107.55	129.08	-716.80	118.92	164.89	180.04	-22.12	66.98	144.76	-20.59	69.41	-49.96	-48.04	48.16	-56.76	-54.58	83.32	-203.83	24.90	1341.66	0.00	0.00	0.00	-127.93	-80.37	1751.59	-133.53	29.52	1782.54	-320.14	-52.53	1727.80	-303.02	44.07	1722.25	-140.99	1273.59	73.71	404.29	1041.73	73.73	84.89
6.37000	-556.37	39.08	28.24	-596.30	38.06	37.00	-738.84	108.61	137.51	-706.52	119.91	171.67	182.78	-22.15	60.13	145.38	-20.80	63.51	-49.31	-48.88	48.67	-53.95	-55.53	82.90	-190.24	23.50	1343.11	0.00	0.00	0.00	-114.55	-82.24	1752.10	-120.10	27.57	1783.31	-307.49	-53.67	1727.46	-289.49	41.97	1723.85	-143.29	1274.37	73.19	404.32	1041.88	73.73	84.58
6.38000	-556.36	39.00	27.79	-596.83	38.28	36.10	-729.10	108.67	146.44	-694.87	120.35	178.67	184.71	-21.21	53.30	147.40	-20.26	58.13	-48.74	-49.51	48.46	-51.29	-55.43	82.30	-175.87	22.43	1344.76	0.00	0.00	0.00	-101.51	-84.19	1752.70	-103.98	25.58	1783.99	-294.84	-54.77	1727.17	-276.09	40.42	1725.45	-142.67	1271.60	73.76	404.82	1041.66	74.05	82.68
6.39000	-553.34	38.94	27.77	-592.84	38.09	37.14	-718.12	108.43	156.26	-681.56	121.00	186.44	184.15	-19.04	47.59	148.78	-18.24	54.06	-48.25	-49.40	47.68	-48.90	-54.88	82.05	-163.24	21.40	1346.60	0.00	0.00	0.00	-87.80	-85.90	1753.16	-91.15	23.46	1785.07	-282.17	-55.80	1726.90	-262.74	38.91	1727.15	-143.24	1272.58	73.22	404.93	1041.60	73.98	83.94
6.40000	-552.12	39.07	26.85	-590.31	38.08	38.72	-705.89	108.04	167.24	-667.31	121.07	194.82	186.12	-18.86	44.47	149.32	-17.60	51.99	-47.88	-49.41	47.30	-47.64	-54.17	82.07	-149.09	20.52	1348.47	0.00	0.00	0.00	-73.98	-87.19	1753.77	-79.11	22.04	1786.27	-269.50	-56.77	1726.68	-249.55	37.24	1728.90	-143.22	1273.56	73.14	404.57	1041.49	73.96	84.68
6.41000	-551.70	38.88	25.26	-586.18	38.39	41.39	-692.59	107.83	179.19	-652.33	120.91	203.97	187.94	-19.05	42.54	148.57	-17.93	49.96	-47.52	-49.41	47.04	-46.99	-53.79	82.08	-138.31	19.72	1350.28	0.00	0.00	0.00	-61.09	-88.46	1754.46	-64.96	20.83	1787.38	-256.81	-57.67	1726.51	-236.30	35.96	1730.61	-139.79	1273.10	74.04	404.40	1041.54	73.88	84.15
6.42000	-546.40	39.07	24.45	-581.54	38.70	44.78	-677.80	107.50	191.78	-636.12	120.29	213.53	188.22	-18.74	40.89	151.02	-17.80	49.49	-47.26	-49.28	46.79	-46.50	-53.48	81.94	-122.14	19.21	1351.87	0.00	0.00	0.00	-47.93	-89.68	1755.23	-51.18	19.41	1788.46	-244.11	-58.50	1726.38	-223.29	34.71	1732.45	-142.95	1273.05	73.20	404.88	1041.48	74.04	83.91
6.43000	-541.58	39.70	23.37	-572.74	38.77	49.64	-660.84	107.64	204.58	-617.78	120.00	223.26	188.14	-18.41	39.89	150.03	-17.42	48.33	-47.03	-49.28	46.68	-46.29	-53.24	82.04	-111.88	18.88	1353.48	0.00	0.00	0.00	-35.08	-90.55	1756.23	-39.09	18.39	1789.98	-231.40	-59.26	1726.30	-210.57	33.83	1734.16	-143.37	1274.46	72.52	404.72	1041.54	73.95	84.59
6.44000	-538.25	40.14	22.02	-563.17	39.20	52.94	-641.64	107.66	216.94	-597.46	119.69	232.43	187.97	-18.26	38.53	150.85	-17.51	48.08	-46.86	-49.23	46.54	-46.15	-53.20	82.09	-98.96	18.86	1355.05	0.00	0.00	0.00	-22.86	-91.39	1757.41	-26.82	17.41	1791.54	-218.67	-59.94	1726.27	-197.89	33.09	1735.80	-143.83	1272.76	73.11	403.71	1041.88	73.67	80.63
6.45000	-531.22	40.98	20.93	-551.54	40.92	55.79	-619.90	108.34	228.59	-575.16	119.83	240.84	187.00	-18.32	37.78	149.88	-17.69	47.32	-46.79	-49.13	46.42	-46.03	-53.09	82.08	-85.00	18.76	1356.73	0.00	0.00	0.00	-9.93	-91.96	1758.79	-12.50	17.16	1792.90	-205.93	-60.54	1726.30	-185.35	32.31	1737.44	-142.77	1272.45	73.51	403.14	1041.92	73.59	84.66
6.46000	-523.64	42.95	19.44	-539.96	42.77	57.87	-596.70	109.24	239.16	-551.32	120.30	248.32	186.78	-18.39	37.26	150.12	-17.37	47.26	-46.70	-49.21	46.36	-45.89	-53.17	82.11	-73.01	18.57	1358.19	0.00	0.00	0.00	2.65	-92.39	1760.41	-2.72	16.39	1794.65	-193.17	-61.05	1726.39	-172.90	31.75	1739.02	-142.96	1272.60	73.32	404.41	1041.71	73.89	81.88
6.47000	-514.48	45.15	21.47	-524.69	44.88	61.82	-572.55	110.25	248.50	-526.86	120.99	254.94	188.82	-18.41	37.19	151.10	-18.44	46.93	-46.61	-49.29	46.31	-45.73	-53.23	82.16	-61.84	18.80	1359.78	0.00	0.00	0.00	14.94	-92.67	1762.12	10.62	16.01	1796.41	-180.39	-61.47	1726.55	-160.45	31.31	1740.40	-143.17	1272.42	73.36	404.60	1041.96	73.87	79.51
6.48000	-498.02	47.88	27.05	-507.28	47.33	68.10	-547.85	110.31	256.61	-502.32	121.81	261.07	187.46	-18.81	36.57	151.23	-17.41	47.11	-46.56	-49.41	46.34	-45.68	-53.38	82.25	-50.42	18.62	1361.33	0.00	0.00	0.00	26.80	-92.77	1763.90	23.63	16.13	1798.06	-167.59	-61.80	1726.77	-148.28	31.07	1741.84	-148.26	1270.91	73.36	404.89	1041.82	74.05	80.25
6.49000	-473.98	51.63	32.73	-483.98	50.17	73.74	-523.61	110.04	263.27	-477.78	122.28	267.06	187.66	-18.98	36.28	150.38	-18.16	46.46	-46.55	-49.29	46.23	-45.45	-53.55	82.38	-37.53	18.64	1362.88	0.00	0.00	0.00	39.45	-92.63	1765.56	34.12	16.47	1799.87	-154.77	-62.03	1727.07	-136.20	31.29	1743.28	-147.77	1269.45	73.49	404.96	1041.73	74.03	83.92
6.50000	-447.82	55.44	36.07	-457.41	53.38	77.37	-498.95	110.20	268.49	-453.14	122.18	272.41	187.88	-19.31	36.21	150.81	-18.05	46.37	-46.52	-49.51	46.27	-45.45	-53.33	82.37	-23.16	18.78	1364.40	0.00	0.00	0.00	51.37	-92.37	1767.33	46.05	16.81	1801.55	-141.94	-62.16	1727.44	-124.24	31.39	1744.68	-141.34	1268.55	75.06	404.05	1042.23	73.63	84.69
6.51000	-419.56	59.28	38.91	-426.62	56.26	80.51	-473.56	110.35	271.71	-427.65	122.36	276.77	189.39	-19.27	36.31	150.27	-18.32	46.16	-46.40	-49.71	46.32	-45.32	-53.35	82.53	-13.82	18.94	1366.05	0.00	0.00	0.00	64.23	-91.69	1769.01	59.28	17.73	1803.02	-129.08	-62.19	1727.88	-112.34	31.06	1746.17	-137.77	1267.97	76.15	404.08	1042.05	73.74	85.03
6.52000	-383.06	62.07	42.30	-394.92	58.65	82.61	-447.64	110.89	273.14	-401.64	122.84	279.98	188.53	-19.39	35.92	149.58	-18.81	45.60	-46.41	-49.60	46.19	-45.23	-53.28	82.63	-1.92	19.11	1367.68	0.00	0.00	0.00	75.62	-91.16	1770.87	73.03	18.08	1804.43	-116.20	-62.10	1728.41	-100.21	31.96	1747.60	-147.44	1270.15	74.08	404.41	1041.54	73.93	86.40
6.53000	-349.07	64.48	44.08	-361.90	59.96	83.78	-420.90	111.47	272.78	-375.30	123.07	281.54	187.98	-19.01	35.69	150.34	-18.20	46.09	-46.29	-49.70	46.21	-45.11	-53.46	82.89	11.34	19.50	1369.38	0.00	0.00	0.00	87.08	-90.52	1772.64	84.88	19.19	1806.01	-103.29	-61.90	1729.02	-88.34	32.31	1749.26	-147.26	1269.70	73.72	404.92	1041.74	74.02	86.73
6.54000	-310.81	65.78	45.70	-325.72	61.16	84.75	-393.36	112.64	271.00	-347.90	123.56	281.52	188.96	-18.98	35.85	150.73	-17.87	46.26	-46.26	-49.72	46.20	-45.01	-53.47	83.07	22.39	19.93	1371.12	0.00	0.00	0.00	99.22	-89.53	1774.47	94.76	20.26	1807.75	-90.36	-61.59	1729.72	-76.62	32.90	1750.81	-152.95	1270.82	72.01	404.37	1041.88	73.87	85.65
6.55000	-273.89	67.29	45.78	-290.62	62.22	84.33	-365.28	113.34	267.49	-319.87	124.04	279.91	186.46	-19.37	35.03	149.63	-17.77	46.14	-46.18	-49.85	46.25	-45.00	-52.90	83.05	31.91	20.42	1372.90	0.00	0.00	0.00	112.29	-88.59	1776.09	104.40	21.49	1809.47	-77.41	-61.15	1730.51	-64.95	33.55	1752.37	-151.89	1270.72	72.81	404.24	1041.35	74.03	85.46
6.56000	-235.26	68.91	45.44	-253.84	63.74	83.34	-336.47	113.79	262.45	-291.52	124.15	276.75	187.61	-19.27	35.21	150.42	-18.15	46.03	-46.06	-49.87	46.26	-44.74	-53.42	83.57	43.50	20.52	1374.31	0.00	0.00	0.00	123.63	-87.26	1778.06	118.58	23.11	1810.62	-64.42	-60.59	1731.39	-53.46	34.17	1753.88	-148.00	1270.01	73.86	404.20	1041.79	73.83	83.42
6.57000	-193.97	70.13	44.66	-215.82	65.56	81.30	-306.95	114.35	256.17	-262.48	124.69	272.46	188.58	-19.35	35.17	150.06	-17.67	46.15	-45.99	-49.93	46.33	-44.78	-53.07	83.65	54.05	20.49	1375.84	0.00	0.00	0.00	135.18	-85.58	1780.02	128.69	24.76	1811.91	-51.42	-59.90	1732.37	-41.96	34.98	1755.18	-149.82	1270.89	72.76	404.06	1041.64	73.93	85.27
6.58000	-145.39	71.47	44.64	-175.26	66.93	79.11	-277.08	114.28	248.53	-233.14	124.84	266.92	187.51	-19.34	34.82	149.93	-18.83	45.59	-45.95	-49.84	46.35	-44.82	-52.90	83.93	66.94	20.47	1377.27	0.00	0.00	0.00	147.07	-84.13	1781.87	139.16	26.66	1813.37	-38.38	-59.08	1733.46	-30.38	36.00	1756.36	-146.13	1269.83	73.86	403.64	1041.96	73.71	83.01
6.59000	-93.67	72.01	45.74	-135.65	68.04	76.53	-246.53	114.37	239.99	-202.73	124.90	260.52	188.62	-19.24	35.09	149.18	-19.06	44.70	-45.82	-49.86	46.43	-44.95	-52.54	84.24	77.78	20.47	1378.50	0.00	0.00	0.00	158.29	-82.61	1783.79	150.94	28.26	1814.40	-26.63	-58.37	1735.01	-18.93	36.98	1757.23	-143.53	1268.68	74.21	404.55	1041.85	73.87	81.73
6.60000	-52.17	73.65	46.30	-72.30	75.82	84.21	-214.63	115.09	230.70	-172.22	124.89	253.36	188.20	-19.19	34.53	150.47	-19.68	44.36	-45.79	-49.74	46.49	-44.99	-52.34	84.57	88.30	19.92	1379.68	0.00	0.00	0.00	170.55	-81.07	1785.48	163.73	30.53	1815.29	-14.80	-57.77	1736.43	-7.61	37.69	1758.04	-145.29	1269.13	73.83	405.06	1041.66	74.06	84.43
6.61000	-11.95	74.63	45.13	-34.74	78.15	82.02	-182.17	115.84	220.62	-140.91	124.76	245.47	188.40	-19.27	34.53	150.42	-21.17	43.33	-45.67	-49.70	46.65	-44.90	-52.39	84.98	98.54	19.60	1380.53	0.00	0.00	0.00	182.48	-79.28	1787.22	173.94	32.01	1816.44	-3.03	-56.86	1737.70	3.73	38.70	1758.54	-153.17	1271.34	72.08	404.30	1041.72	73.88	80.38
6.62000	26.62	75.60	43.07	8.16	73.28	76.33	-148.64	117.07	209.90	-109.27	124.74	236.89	188.79	-19.51	34.36	150.48	-21.15	43.30	-45.54	-49.65	46.84	-44.85	-52.44	85.52	109.38	19.62	1381.35	0.00	0.00	0.00	195.35	-77.35	1788.67	186.55	34.32	1816.96	8.75	-56.20	1738.72	15.11	39.83	1758.83	-145.23	1269.62	74.22	404.26	1042.07	73.69	79.20
6.63000	76.58	76.10	42.92	42.60	66.91	68.01	-114.35	118.40	198.65	-76.41	125.32	227.86	187.89	-19.47	33.93	150.24	-21.72	43.02	-45.40	-49.46	47.08	-44.81	-52.23	85.95	121.52	19.19	1381.84	0.00	0.00	0.00	206.73	-75.75	1790.08	197.24	36.48	1817.56	20.53	-55.23	1739.60	26.66	40.98	1758.94	-145.86	1269.56	74.14	403.85	1041.93	73.65	78.62
6.64000	118.35	77.37	42.13	88.11	72.29	69.20	-79.05	118.94	186.55	-42.80	126.11	218.24	189.39	-19.24	34.44	150.61	-20.61	43.86	-45.22	-49.28	47.42	-44.70	-51.95	86.40	134.57	19.03	1382.09	0.00	0.00	0.00	217.71	-73.78	1791.54	209.56	38.52	1817.83	32.46	-54.53	1740.24	38.43	41.97	1758.80	-137.83	1267.66	75.63	403.63	1042.13	73.52	81.58
6.65000	161.79	77.96	42.70	130.02	73.00	67.50	-42.70	119.67	174.31	-8.36	127.02	208.27	188.57	-19.13	34.88	150.44	-19.57	45.09	-45.05	-48.88	47.80	-44.60	-51.62	87.01	146.71	18.80	1382.13	0.00	0.00	0.00	230.05	-71.99	1792.58	221.26	40.25	1818.10	44.54	-53.52	1740.68	50.28	43.18	1758.46	-146.97	1269.68	73.62	404.46	1041.57	73.90	80.44
6.66000	209.54	79.17	43.75	170.75	73.12	65.43	-5.53	120.03	161.75	26.39	127.76	198.01	189.27	-18.88	35.81	151.56	-19.55	46.04	-44.78	-48.75	48.43	-44.46	-51.96	87.85	157.59	18.31	1382.02	0.00	0.00	0.00	241.37	-70.02	1793.54	231.52	42.46	1818.13	56.77	-52.35	1740.97	62.17	44.07	1757.97	-153.04	1271.55	71.78	404.63	1041.27	73.99	78.08
6.67000	257.57	79.97	45.42	214.46	73.43	64.40	32.09	120.41	149.18	62.09	127.98	187.41	186.98	-20.53	37.85	151.41	-20.51	46.81	-44.58	-48.49	49.05	-44.41	-51.46	88.38	169.47	17.80	1381.61	0.00	0.00	0.00	254.01	-68.30	1794.14	242.97	44.40	1817.95	69.00	-51.29	1741.05	74.15	45.45	1757.13	-144.68	1269.39	73.79	404.01	1041.09	73.88	75.15
6.68000	297.32	79.65	46.08	261.87	73.84	64.45	70.91	120.89	136.84	98.60	128.50	177.13	189.96	-21.88	40.18	152.75	-21.85	48.08	-44.44	-47.97	49.56	-44.27	-51.14	89.05	181.07	17.50	1381.02	0.00	0.00	0.00	265.59	-66.40	1794.74	255.38	46.60	1817.43	81.28	-50.23	1740.89	86.16	46.69	1756.07	-141.08	1268.85	75.06	404.34	1041.06	73.97	76.54
6.69000	338.34	80.79	47.33	303.70	73.91	64.15	110.20	120.05	124.26	135.46	128.60	166.74	191.30	-23.65	41.39	154.62	-22.82	48.97	-44.23	-47.56	50.20	-44.12	-51.20	89.85	192.71	17.28	1380.14	0.00	0.00	0.00	277.96	-64.80	1794.95	267.38	48.66	1816.64	93.58	-49.25	1740.50	98.12	47.57	1754.89	-145.44	1269.61	73.95	404.24	1041.29	73.97	77.49
6.70000	382.95	81.24	50.24	342.20	74.58	63.37	150.00	119.36	112.27	172.49	128.88	156.78	192.47	-24.87	41.95	154.25	-23.06	48.46	-44.04	-47.39	50.96	-43.90	-50.91	90.57	202.84	16.99	1379.22	0.00	0.00	0.00	290.58	-63.13	1794.90	280.73	50.97	1815.36	105.92	-48.14	1739.96	110.31	48.89	1753.40	-137.27	1268.24	75.61	404.54	1041.22	74.12	81.22
6.71000	426.11	82.22	53.64	385.35	75.29	64.49	190.05	118.80	101.14	210.35	128.64	147.03	191.42	-24.54	40.69	153.97	-22.51	47.54	-43.81	-47.08	51.68	-43.75	-50.41	91.19	216.59	16.83	1378.16	0.00	0.00	0.00	303.71	-61.29	1794.54	292.84	53.12	1814.01	118.31	-47.19	1739.20	122.53	50.17	1751.63	-143.41	1269.46	74.63	404.04	1041.40	73.84	85.46
6.72000	469.21	82.74	58.16	427.52	76.07	66.42	231.22	118.48	90.95	248.50	128.62	138.09	191.08	-23.49	38.51	153.57	-22.10	46.69	-43.63	-46.75	52.40	-43.61	-49.95	91.80	229.83	16.69	1376.64	0.00	0.00	0.00	316.23	-59.16	1794.00	303.20	54.94	1812.69	130.81	-46.34	1738.23	134.71	50.74	1749.83	-146.48	1269.19	74.23	403.67	1041.65	73.65	80.49
6.73000	511.72	84.49	63.41	471.71	76.90	69.90	272.19	118.27	81.98	286.43	128.20	129.88	190.61	-22.20	35.52	152.84	-21.91	46.28	-43.44	-46.39	53.09	-43.41	-49.85	92.56	242.88	16.74	1374.85	0.00	0.00	0.00	328.53	-57.42	1793.20	314.65	57.12	1810.93	143.42	-45.45	1737.06	146.92	51.76	1747.81	-149.33	1270.61	73.52	404.11	1041.76	73.83	75.19
6.74000	554.77	85.00	70.05	511.32	77.66	73.13	312.76	118.35	74.31	324.15	128.40	122.98	190.08	-21.60	34.80	151.02	-21.97	45.68	-43.24	-46.17	53.83	-43.22	-49.59	93.37	254.13	16.95	1373.14	0.00	0.00	0.00	340.66	-55.90	1792.13	327.90	59.20	1808.89	156.12	-44.60	1735.76	159.28	52.83	1745.61	-145.99	1269.98	74.38	403.89	1042.21	73.74	71.23
6.75000	595.43	86.15	77.24	552.93	78.41	78.35	353.48	117.63	67.79	362.24	128.11	117.11	189.42	-22.27	34.57	151.35	-21.86	45.63	-43.04	-45.88	54.58	-42.90	-49.83	94.30	264.79	17.12	1371.26	0.00	0.00	0.00	354.75	-53.78	1790.74	341.19	61.43	1806.48	169.07	-43.55	1734.31	171.92	54.08	1743.21	-139.98	1268.21	75.31	403.59	1042.47	73.56	74.41
6.76000	635.14	86.17	85.38	592.88	78.48	84.30	393.52	117.57	63.17	399.59	128.05	112.79	188.78	-22.16	33.95	151.06	-22.00	45.32	-42.78	-45.85	55.56	-42.47	-49.77	95.30	277.44	17.44	1369.05	0.00	0.00	0.00	365.88	-51.68	1789.56	354.88	63.32	1803.81	182.19	-42.71	1732.64	184.70	55.03	1740.75	-143.93	1269.08	73.97	403.24	1042.45	73.43	78.11
6.77000	672.97	85.98	94.35	630.55	78.46	90.87	431.72	117.45	60.15	435.25	127.85	109.89	189.21	-21.89	34.02	151.83	-21.87	45.42	-42.54	-45.46	56.40	-42.17	-49.76	96.31	288.31	17.67	1366.82	0.00	0.00	0.00	379.60	-49.92	1787.67	366.34	64.71	1801.38	195.35	-41.69	1730.84	197.50	55.77	1738.13	-144.83	1269.50	74.08	403.46	1042.40	73.56	77.78
6.78000	706.96	84.80	103.46	667.38	78.75	96.97	468.39	117.39	58.59	469.43	127.57	108.36	187.88	-21.82	33.69	151.41	-22.06	45.16	-42.21	-45.50	57.51	-41.81	-49.42	97.23	299.79	18.00	1364.32	0.00	0.00	0.00	392.43	-47.86	1785.71	378.17	66.91	1798.58	208.50	-40.96	1728.83	210.26	56.64	1735.35	-144.70	1270.03	74.25	403.58	1042.58	73.58	77.37
6.79000	738.51	85.16	113.69	699.81	78.78	105.54	503.44	117.51	58.24	502.04	127.76	108.15	188.76	-21.87	33.83	151.82	-22.18	45.13	-41.86	-45.47	58.68	-41.34	-49.38	98.39	313.38	18.68	1361.68	0.00	0.00	0.00	405.57	-45.97	1783.47	391.62	69.03	1795.43	221.61	-40.24	1726.64	223.07	58.10	1732.26	-150.72	1270.77	72.58	402.69	1042.68	73.36	82.66
6.80000	770.20	84.39	123.87	729.62	77.71	114.35	535.76	117.80	58.71	531.93	127.77	108.61	188.97	-22.02	33.59	152.44	-22.16	45.09	-41.54	-45.23	59.95	-40.63	-49.60	99.82	324.20	19.12	1358.93	0.00	0.00	0.00	419.76	-44.06	1781.02	404.09	71.19	1792.40	234.64	-39.22	1724.41	235.89	59.01	1729.32	-143.89	1269.20	74.50	404.04	1042.44	73.71	84.08
6.81000	796.24	82.66	134.90	756.44	76.47	123.50	565.13	117.85	59.44	558.99	127.91	109.44	190.22	-21.97	33.82	152.87	-22.19	45.13	-41.14	-45.46	61.55	-39.87	-49.64	101.24	336.75	19.67	1356.10	0.00	0.00	0.00	436.70	-41.81	1778.52	416.91	72.90	1789.31	247.69	-38.21	1722.12	248.77	60.04	1726.25	-142.35	1268.86	75.12	403.81	1042.42	73.61	82.04
6.82000	819.43	80.05	144.48	779.89	74.66	131.91	591.40	117.95	60.63	583.32	127.77	110.39	190.03	-21.42	33.76	152.04	-22.45	44.83	-40.65	-45.83	63.39	-38.80	-50.53	103.37	349.29	20.30	1353.28	0.00	0.00	0.00	450.84	-39.31	1776.21	430.04	74.64	1786.35	260.78	-37.13	1719.85	261.63	60.75	1723.33	-142.64	1268.46	75.14	402.41	1042.61	73.22	78.67
6.83000	839.52	78.63	152.94	800.74	72.67	138.29	614.76	117.72	61.92	604.99	127.48	111.33	189.24	-22.19	33.27	153.38	-22.51	45.05	-40.09	-46.43	65.51	-37.75	-50.60	105.34	361.37	20.90	1350.52	0.00	0.00	0.00	464.13	-37.18	1773.94	443.23	76.80	1783.34	273.94	-36.20	1717.59	274.46	61.85	1720.53	-143.54	1268.79	74.51	403.82	1042.51	73.56	85.75
6.84000	857.62	75.81	157.70	818.70	69.60	143.09	635.02	116.95	62.73	624.26	126.60	111.73	190.53	-22.13	33.39	152.17	-22.60	44.57	-39.30	-47.42	68.15	-36.41	-50.96	107.67	372.50	21.46	1348.05	0.00	0.00	0.00	473.88	-36.03	1771.82	456.06	78.60	1780.46	287.23	-35.17	1715.49	287.45	63.09	1717.89	-142.28	1269.24	75.04	404.27	1041.44	73.94	84.64
6.85000	872.98	74.04	160.19	834.29	67.61	144.75	651.97	115.84	62.51	640.73	125.53	111.29	189.93	-21.95	33.10	152.20	-22.71	44.42	-38.36	-48.33	70.87	-34.70	-51.73	110.56	386.28	22.13	1345.83	0.00	0.00	0.00	486.17	-34.21	1769.71	468.44	80.34	1777.97	300.68	-34.04	1713.56	300.32	64.37	1715.44	-146.03	1270.13	73.75	403.55	1041.69	73.71	80.12
6.86000	886.00	71.91	159.23	847.37	66.06	143.81	665.35	114.18	60.61	654.05	123.81	109.34	189.97	-21.81	32.91	152.59	-22.78	44.18	-37.37	-49.17	73.65	-32.72	-52.95	113.73	398.20	22.74	1343.81	0.00	0.00	0.00	499.13	-31.97	1767.97	482.68	81.99	1775.58	314.18	-32.97	1711.81	313.41	65.73	1713.27	-142.55	1268.95	74.32	404.51	1041.41	74.01	84.07
6.87000	896.20	70.85	155.89	857.75	64.17	140.53	675.42	112.44	57.22	664.41	122.32	106.27	189.88	-22.22	32.59	152.59	-23.02	43.93	-36.14	-50.24	76.81	-30.49	-54.11	117.16	410.94	23.39	1342.15	0.00	0.00	0.00	512.27	-29.90	1766.15	495.14	84.21	1773.48	327.54	-31.80	1710.32	326.63	66.69	1711.45	-141.75	1268.95	74.87	404.08	1041.25	74.01	81.56
6.88000	904.21	68.15	149.07	864.85	65.57	136.11	681.88	109.77	55.49	672.08	120.20	102.29	190.43	-22.31	32.27	152.36	-23.26	43.49	-34.57	-51.59	80.39	-27.95	-55.28	120.69	424.03	24.09	1340.87	0.00	0.00	0.00	525.51	-27.71	1764.69	508.89	85.71	1771.49	340.73	-30.59	1709.02	339.81	68.27	1709.81	-145.37	1269.86	74.01	404.54	1041.42	73.96	81.92
6.89000	909.90	66.02	138.45	870.62	59.93	126.06	685.44	107.79	53.80	677.60	118.25	98.62	189.75	-22.28	31.85	153.02	-23.66	43.38	-32.76	-52.67	84.16	-25.03	-56.38	124.58	437.00	24.97	1339.70	0.00	0.00	0.00	538.38	-25.54	1763.17	521.69	87.53	1769.80	353.78	-29.27	1707.94	352.89	69.52	1708.54	-141.14	1268.93	75.42	404.18	1041.22	73.98	79.92
6.90000	915.51	61.74	124.56	875.18	57.12	114.31	688.27	105.31	51.04	681.22	116.76	95.17	189.30	-22.45	31.44	153.01	-24.00	43.19	-30.45	-54.21	88.57	-21.62	-57.64	128.82	450.98	26.00	1338.98	0.00	0.00	0.00	552.09	-23.94	1761.62	534.09	89.31	1768.26	366.69	-27.80	1707.14	365.85	71.24	1707.45	-138.88	1267.85	76.14	403.95	1041.14	73.94	76.57
6.91000	921.80	57.15	110.27	881.12	53.25	100.77	692.10	104.24	49.07	686.47	115.14	93.20	188.61	-22.65	31.10	151.86	-24.30	42.74	-27.65	-56.21	93.56	-17.74	-59.25	133.49	465.30	27.11	1338.33	0.00	0.00	0.00	564.12	-22.04	1760.76	546.81	91.08	1767.12	379.42	-26.11	1706.71	378.70	72.49	1706.85	-140.31	1268.23	75.71	404.31	1041.21	74.03	84.61
6.92000	928.71	56.02	97.65	888.63	51.94	90.50	696.98	104.37	47.40	694.73	114.88	92.15	189.21	-22.58	31.02	153.55	-24.44	43.00	-24.24	-58.27	98.96	-13.03	-60.87	138.54	478.46	28.37	1338.15	0.00	0.00	0.00	577.49	-20.08	1760.29	560.54	92.75	1766.40	392.20	-24.56	1706.73	391.45	74.31	1706.65	-142.54	1269.30	74.88	404.19	1041.53	73.90	86.59
6.93000	936.26	56.23	86.91	894.39	51.73	82.47	700.55	105.03	46.74	701.78	114.85	90.38	189.59	-22.62	31.19	152.73	-24.55	42.68	-20.17	-60.03	104.81	-7.48	-62.67	144.06	493.23	29.45	1338.47	0.00	0.00	0.00	591.18	-18.10	1760.48	573.60	95.00	1766.31	405.03	-22.99	1707.16	404.14	75.96	1706.89	-143.85	1273.43	73.11	404.37	1041.16	74.07	83.39
6.94000	938.98	55.78	76.52	897.86	52.75	73.78	702.38	105.27	46.76	705.82	115.14	89.00	189.07	-22.98	31.07	152.73	-24.40	42.94	-15.31	-61.58	111.25	-0.88	-64.57	150.26	505.17	30.85	1339.22	0.00	0.00	0.00	603.16	-16.35	1761.22	586.13	96.77	1766.86	417.89	-21.08	1707.83	416.74	77.67	1707.35	-142.03	1273.13	73.56	403.65	1042.31	73.71	79.88
6.95000	940.55	57.56	66.40	900.32	53.81	67.15	703.53	106.03	47.11	708.44	115.65	88.19	189.28	-22.72	31.15	152.36	-24.19	43.82	-9.46	-62.89	118.27	6.83	-66.27	156.87	519.62	31.87	1340.37	0.00	0.00	0.00	614.78	-14.77	1762.50	596.72	98.74	1768.04	430.80	-19.24	1708.66	429.42	79.65	1707.98	-143.94	1274.83	72.71	403.26	1042.68	73.52	81.52
6.96000	944.84	59.25	59.64	901.75	54.47	60.97	704.51	106.87	46.96	711.04	115.80	87.56	190.70	-23.12	31.56	153.57	-23.26	45.62	-4.39	-63.97	125.15	15.71	-68.02	164.13	534.29	32.98	1341.75	0.00	0.00	0.00	627.86	-12.99	1764.08	610.56	100.51	1769.19	443.76	-17.49	1709.66	442.03	81.70	1708.73	-143.87	1275.95	72.19	403.14	1042.69	73.42	76.59
6.97000	946.62	58.16	53.11	902.99	54.33	56.01	705.29	107.73	46.23	714.25	116.04	87.41	190.00	-23.26	31.31	154.07	-23.11	46.91	5.09	-64.15	133.65	26.35	-69.73	171.93	547.48	33.98	1343.39	0.00	0.00	0.00	640.59	-10.83	1766.08	624.34	102.67	1770.58	456.59	-15.74	1710.81	454.73	83.53	1709.58	-144.90	1276.45	71.68	403.19	1042.67	73.45	74.37
6.98000	946.50	57.52	47.01	901.84	52.62	51.51	706.06	108.42	45.29	717.07	115.91	87.21	189.53	-23.29	31.14	154.52	-22.76	48.07	15.21	-63.19	142.48	38.59	-71.03	180.03	561.29	34.91	1345.12	0.00	0.00	0.00	653.44	-8.90	1768.08	634.48	104.82	1772.55	469.20	-13.99	1712.03	467.39	85.36	1710.39	-144.82	1277.25	71.42	403.71	1042.57	73.68	76.88
6.99000	947.52	57.25	43.57	905.75	51.58	48.88	706.62	108.64	44.91	719.12	115.18	86.97	190.54	-23.34	31.12	155.83	-22.56	48.86	26.24	-62.46	152.34	52.24	-71.66	188.58	574.72	35.93	1346.98	0.00	0.00	0.00	665.71	-7.04	1770.24	647.02	106.92	1774.15	481.64	-12.17	1713.34	479.96	86.95	1711.22	-143.77	1276.94	71.45	403.64	1042.54	73.63	76.20
7.00000	948.36	56.96	41.93	904.87	52.37	48.62	706.95	108.53	44.71	719.96	114.76	86.91	189.73	-23.03	29.82	158.42	-21.81	49.50	38.47	-62.04	163.55	67.45	-72.23	197.90	586.61	36.77	1348.68	0.00	0.00	0.00	676.07	-5.28	1772.78	657.96	108.92	1775.83	493.96	-10.70	1714.64	492.45	88.27	1712.10	-139.55	1274.81	72.69	403.26	1042.62	73.55	80.39
7.01000	949.75	57.21	40.96	906.80	50.84	46.55	707.21	108.72	44.65	720.56	114.80	86.89	195.25	-22.57	29.45	162.34	-22.39	49.87	52.42	-61.94	176.00	83.90	-72.90	208.16	600.63	37.70	1350.41	0.00	0.00	0.00	690.31	-3.49	1774.62	670.46	110.90	1777.36	506.24	-9.35	1716.04	504.77	89.51	1713.03	-142.22	1276.29	72.15	404.49	1042.37	73.87	85.08
7.02000	949.71	57.06	40.08	906.27	50.60	45.50	707.34	108.50	44.47	720.83	114.41	86.75	198.73	-21.41	28.15	169.16	-22.05	51.66	68.21	-62.28	188.93	101.75	-74.01	219.02	614.16	38.61	1352.23	0.00	0.00	0.00	701.86	-1.55	1777.13	681.57	112.58	1779.18	518.52	-7.94	1717.53	516.96	90.66	1714.02	-145.16	1277.55	71.29	404.23	1042.48	73.86	84.75
7.03000	949.12	57.11	39.35	906.22	51.07	45.49	707.46	108.36	44.39	720.96	114.42	86.72	202.54	-21.14	26.24	176.73	-22.00	53.70	85.80	-62.69	201.72	121.02	-74.56	229.45	627.35	39.16	1354.03	0.00	0.00	0.00	713.93	-0.14	1779.32	694.47	114.08	1780.85	530.72	-6.78	1719.07	529.11	91.90	1715.05	-147.08	1278.96	70.35	403.92	1042.61	73.77	85.51
7.04000	949.10	57.64	39.05	906.83	50.88	45.29	707.52	108.57	44.41	721.01	114.44	86.69	209.05	-21.42	24.62	189.40	-22.92	56.28	105.27	-64.38	214.59	142.10	-75.41	239.41	640.84	39.48	1355.78	0.00	0.00	0.00	723.93	1.26	1782.06	705.59	115.75	1782.58	542.99	-5.72	1720.69	541.09	92.86	1716.15	-143.90	1277.71	71.19	403.97	1042.48	73.69	83.08
7.05000	948.79	57.45	38.36	906.14	51.25	44.96	707.60	108.58	44.38	721.19	114.32	86.60	214.96	-22.86	22.80	199.69	-24.48	57.12	126.19	-66.23	226.80	164.66	-76.11	248.51	652.33	39.76	1357.62	0.00	0.00	0.00	736.28	2.33	1784.28	717.83	117.12	1784.31	555.23	-4.68	1722.34	553.08	93.73	1717.34	-144.58	1275.82	71.71	403.19	1042.60	73.43	79.39
7.06000	949.85	57.58	38.36	906.29	51.30	44.61	707.69	108.40	44.28	721.30	114.33	86.58	223.03	-24.80	22.64	213.03	-27.32	60.04	149.06	-68.36	238.40	188.33	-76.62	256.60	666.75	39.98	1359.40	0.00	0.00	0.00	747.00	3.47	1786.89	730.13	118.29	1786.04	567.43	-3.92	1723.92	565.10	94.84	1718.46	-140.95	1273.24	73.46	403.44	1042.59	73.48	84.86
7.07000	949.24	56.99	37.75	906.93	51.12	44.48	707.69	108.69	44.37	721.38	114.31	86.50	236.10	-26.12	27.12	228.24	-28.47	65.51	173.73	-68.92	247.72	212.99	-77.15	263.61	678.57	39.88	1361.20	0.00	0.00	0.00	759.64	3.92	1788.80	740.73	119.06	1787.91	579.59	-3.15	1725.54	577.02	95.58	1719.71	-143.26	1274.66	72.53	404.63	1042.40	73.82	83.57
7.08000	950.04	57.16	37.28	906.11	50.77	43.80	707.80	108.70	44.34	721.51	114.41	86.51	257.72	-27.86	34.20	250.79	-29.88	72.79	197.88	-69.40	255.27	237.76	-78.26	270.16	690.30	39.84	1362.96	0.00	0.00	0.00	771.57	4.69	1790.91	752.89	119.79	1789.56	591.52	-2.54	1727.18	589.05	96.26	1721.05	-143.77	1273.42	72.69	403.49	1042.52	73.49	81.28
7.09000	950.63	57.40	37.21	906.36	51.03	43.88	707.87	108.62	44.30	721.70	114.56	86.55	282.55	-29.11	40.52	275.56	-31.22	79.30	221.50	-69.36	261.03	261.90	-78.84	276.43	702.12	39.86	1364.74	0.00	0.00	0.00	783.23	5.02	1792.84	765.03	120.45	1791.31	603.21	-2.11	1728.90	601.02	96.91	1722.48	-141.07	1273.83	73.39	404.16	1042.41	73.77	83.27
7.10000	950.46	57.10	36.57	906.35	51.33	43.74	707.96	108.80	44.33	721.79	114.73	86.61	312.17	-30.24	46.07	303.14	-31.72	84.47	245.87	-69.62	265.41	286.53	-79.12	281.97	713.79	39.85	1366.60	0.00	0.00	0.00	794.40	5.36	1794.95	778.27	120.71	1792.86	614.69	-1.99	1730.69	613.09	97.14	1724.14	-139.28	1272.46	74.10	404.00	1042.45	73.72	82.81
7.11000	949.41	57.36	36.21	905.82	51.94	43.99	708.02	108.90	44.33	721.85	114.90	86.73	343.32	-30.29	50.85	332.27	-31.78	88.53	271.22	-70.10	268.22	312.44	-79.19	285.87	725.63	39.81	1368.64	0.00	0.00	0.00	805.13	5.17	1796.99	789.02	120.55	1794.78	626.22	-1.88	1732.53	625.12	97.24	1725.99	-141.08	1273.73	73.16	404.09	1042.41	73.67	81.57
7.12000	948.91	57.54	35.83	906.41	51.69	44.00	708.08	108.94	44.35	721.95	114.99	86.82	374.69	-30.48	53.92	364.68	-31.39	91.72	297.87	-70.76	269.58	339.14	-79.28	288.11	736.75	39.94	1370.68	0.00	0.00	0.00	816.20	4.51	1798.85	802.19	120.06	1796.55	637.72	-1.52	1734.45	636.99	97.68	1727.97	-142.34	1273.76	73.13	404.02	1042.46	73.61	83.14
7.13000	949.51	57.34	35.57	906.21	52.56	43.83	708.13	109.17	44.40	722.03	115.20	86.96	406.20	-30.19	55.96	395.49	-30.82	93.17	325.44	-71.34	269.48	366.02	-79.45	288.91	749.23	40.22	1372.78	0.00	0.00	0.00	827.32	3.93	1800.45	812.73	119.38	1798.65	649.07	-1.25	1736.38	648.72	97.58	1730.22	-142.66	1274.28	73.13	403.57	1042.59	73.59	79.79
7.14000	949.41	57.83	35.52	906.73	52.70	44.32	708.20	109.16	44.40	722.05	115.17	87.15	438.94	-29.16	57.08	427.63	-30.12	94.34	353.52	-71.67	267.97	393.26	-79.58	288.51	761.40	40.52	1375.11	0.00	0.00	0.00	840.59	2.90	1801.56	824.19	118.62	1800.61	660.16	-1.28	1738.22	660.21	97.94	1732.49	-142.06	1274.18	73.06	404.80	1041.93	74.07	82.41
7.15000	949.57	58.14	35.42	907.08	52.97	44.37	708.29	109.22	44.48	722.11	114.81	87.28	472.08	-29.21	57.32	458.48	-29.50	94.77	381.61	-72.14	265.32	420.68	-79.82	287.01	774.06	40.84	1377.46	0.00	0.00	0.00	851.83	1.85	1802.81	836.92	117.11	1802.59	671.26	-1.26	1739.91	671.79	97.30	1734.91	-141.73	1273.55	73.15	404.83	1041.57	74.14	84.18
7.16000	949.74	57.79	35.80	906.27	52.79	44.19	708.35	109.12	44.53	722.11	114.66	87.56	506.95	-29.46	56.85	489.74	-29.54	93.12	409.97	-72.76	261.57	448.62	-79.92	284.40	786.62	41.42	1379.66	0.00	0.00	0.00	863.49	0.21	1803.79	848.60	115.97	1804.67	682.19	-1.41	1741.41	683.19	97.11	1737.27	-140.99	1273.30	73.40	404.31	1041.87	73.93	82.09
7.17000	950.87	57.50	36.06	906.65	52.84	44.31	708.45	109.08	44.64	722.11	114.60	87.92	544.52	-29.88	55.71	526.55	-30.04	92.05	438.87	-72.74	256.42	477.09	-79.30	280.60	798.56	42.37	1381.67	0.00	0.00	0.00	872.84	-1.08	1805.12	859.08	114.23	1806.85	693.12	-1.41	1742.71	694.49	97.27	1739.43	-143.91	1274.80	72.44	404.42	1041.98	73.93	81.55
7.18000	950.58	57.24	35.73	907.01	53.24	44.54	708.55	109.03	44.79	722.07	114.32	88.29	582.05	-29.88	54.23	561.49	-30.52	89.68	468.70	-72.54	250.26	505.37	-79.09	276.01	810.03	43.43	1383.37	0.00	0.00	0.00	883.28	-3.12	1805.91	870.48	112.76	1808.82	704.01	-1.67	1743.74	705.77	97.26	1741.50	-143.05	1275.07	72.39	404.19	1042.04	73.79	82.99
7.19000	951.16	57.20	35.81	906.82	52.80	44.16	708.66	108.78	44.98	722.07	114.05	88.66	625.16	-30.12	53.22	597.80	-31.08	87.06	498.65	-72.71	243.21	534.16	-78.82	270.49	821.31	44.79	1384.78	0.00	0.00	0.00	894.15	-5.08	1806.55	882.25	110.35	1810.72	714.76	-1.98	1744.55	717.11	96.85	1743.53	-142.04	1275.19	72.44	404.26	1042.57	73.69	84.37
7.20000	950.39	57.37	35.44	907.81	52.10	43.94	708.77	108.71	45.31	722.10	113.68	88.99	664.92	-30.81	51.49	638.15	-31.65	84.91	529.23	-72.44	235.16	563.56	-78.09	263.90	831.91	46.32	1386.06	0.00	0.00	0.00	905.34	-6.99	1806.83	893.66	108.39	1812.59	725.36	-2.28	1745.13	728.41	96.52	1745.37	-143.55	1275.03	72.21	403.60	1042.43	73.58	83.87
7.21000	951.20	57.10	35.40	907.03	52.15	43.26	708.87	108.32	45.63	722.03	113.67	89.52	704.82	-31.46	50.74	677.51	-31.93	82.11	560.55	-72.18	226.22	593.68	-77.14	256.42	843.11	47.72	1387.20	0.00	0.00	0.00	914.88	-9.30	1807.23	903.93	106.58	1814.36	735.91	-2.62	1745.50	739.69	96.44	1746.96	-143.42	1273.85	72.58	403.25	1042.47	73.53	85.95
7.22000	951.11	56.93	35.13	908.37	52.50	43.19	709.04	107.81	45.99	722.05	113.48	90.01	744.39	-32.12	48.04	716.00	-32.36	78.74	591.58	-71.16	216.36	624.09	-76.04	247.82	853.71	48.99	1388.05	0.00	0.00	0.00	925.72	-11.55	1807.23	916.73	104.22	1815.64	746.54	-2.77	1745.68	751.02	95.86	1748.48	-142.45	1274.57	72.58	404.37	1042.37	73.75	83.35
7.23000	951.77	57.66	35.00	908.05	52.41	43.07	709.15	107.33	46.54	722.04	113.10	90.49	787.78	-33.04	45.87	756.14	-33.42	75.20	624.62	-69.27	205.23	655.07	-75.00	238.47	864.64	50.42	1388.76	0.00	0.00	0.00	936.46	-13.56	1806.92	928.20	101.91	1816.96	757.20	-3.22	1745.58	762.45	95.51	1749.77	-146.06	1276.82	71.36	403.72	1042.29	73.54	84.05
7.24000	952.29	57.16	34.98	908.64	52.36	43.30	709.36	106.51	47.14	722.02	112.68	91.02	830.18	-34.54	43.62	799.39	-34.71	72.58	658.92	-66.78	193.07	686.79	-73.87	228.39	875.45	51.74	1389.19	0.00	0.00	0.00	947.40	-15.78	1806.41	938.54	99.91	1818.24	767.91	-3.65	1745.28	773.90	95.08	1750.86	-146.04	1275.67	71.78	403.97	1042.32	73.65	83.74
7.25000	951.91	56.45	35.03	908.25	52.71	44.05	709.57	105.67	47.82	722.03	112.16	91.64	873.86	-37.19	41.07	840.50	-35.65	69.50	692.87	-65.53	180.54	719.28	-71.98	217.42	886.38	53.00	1389.43	0.00	0.00	0.00	957.70	-17.95	1805.75	949.08	97.38	1819.24	778.65	-3.95	1744.80	785.24	94.40	1751.80	-144.09	1275.32	72.25	404.48	1041.76	73.96	84.58
7.26000	952.01	56.66	35.55	907.30	52.99	44.54	709.73	105.05	48.73	722.05	111.50	92.21	917.85	-39.21	40.48	882.54	-36.47	67.24	729.05	-65.23	168.10	752.51	-69.13	205.53	898.01	54.24	1389.46	0.00	0.00	0.00	968.71	-20.05	1804.76	960.86	95.30	1819.73	789.37	-4.40	1744.08	796.36	94.23	1752.40	-141.70	1273.48	73.44	403.75	1042.29	73.57	85.03
7.27000	950.95	57.54	36.22	904.54	57.35	47.96	709.98	103.99	49.50	722.08	111.03	92.87	962.88	-40.66	40.46	926.73	-36.90	65.85	764.76	-65.15	155.98	786.11	-67.14	193.71	909.88	55.42	1389.36	0.00	0.00	0.00	979.23	-22.36	1803.55	972.43	93.01	1820.04	800.22	-4.77	1743.18	807.59	93.54	1752.90	-141.77	1273.44	73.25	404.26	1042.19	73.70	84.33
7.28000	948.11	60.60	39.86	904.58	61.70	52.23	710.20	103.47	50.51	722.15	110.68	93.60	1006.90	-41.90	41.27	969.99	-37.02	64.65	801.65	-63.91	143.42	820.50	-66.05	182.17	920.31	56.43	1388.98	0.00	0.00	0.00	989.57	-24.49	1802.28	983.94	90.68	1820.25	811.22	-5.19	1742.12	818.85	93.29	1753.05	-141.64	1273.09	73.54	403.85	1042.37	73.57	83.75
7.29000	947.82	64.62	43.33	904.38	65.70	55.39	710.41	102.58	51.33	722.23	110.20	94.24	1050.54	-42.36	42.06	1013.20	-37.26	63.91	839.51	-62.39	130.87	855.73	-65.24	170.97	931.07	57.31	1388.43	0.00	0.00	0.00	1000.52	-26.59	1800.67	994.53	88.23	1820.51	822.27	-5.60	1740.86	830.26	92.46	1753.19	-139.78	1272.22	74.00	404.57	1041.91	73.92	84.18
7.30000	947.41	66.93	45.03	906.34	67.19	56.71	710.59	102.15	52.24	722.38	109.86	94.88	1094.03	-43.04	43.49	1057.30	-38.12	61.53	877.89	-61.20	118.70	891.37	-64.35	159.86	942.41	58.01	1387.72	0.00	0.00	0.00	1011.57	-28.47	1798.85	1007.11	86.07	1820.00	833.31	-6.24	1739.39	841.69	91.90	1753.04	-140.25	1272.89	73.86	403.97	1042.04	73.78	83.34
7.31000	947.61	68.09	44.97	908.00	65.82	55.18	710.79	101.54	52.95	722.52	109.57	95.48	1138.09	-43.32	45.81	1100.48	-38.55	61.73	916.82	-59.66	106.84	927.85	-62.83	148.93	953.02	58.59	1386.75	0.00	0.00	0.00	1022.68	-30.49	1796.94	1016.94	83.98	1819.78	844.38	-6.71	1737.78	853.12	91.81	1752.58	-142.74	1274.54	73.06	403.95	1041.81	73.95	84.56
7.32000	950.51	67.67	44.43	907.81	62.94	51.48	710.98	100.98	53.61	722.68	109.53	96.15	1181.35	-43.82	48.86	1142.85	-39.07	62.41	956.28	-58.50	95.98	964.76	-61.52	138.56	964.19	59.12	1385.62	0.00	0.00	0.00	1033.47	-32.40	1794.97	1029.44	81.76	1818.88	855.54	-7.02	1736.06	864.77	90.93	1752.02	-142.96	1273.77	73.23	403.81	1042.03	73.75	85.25
7.33000	950.86	65.11	41.12	909.53	57.15	46.26	711.15	100.94	54.38	722.87	109.34	96.78	1223.89	-45.19	52.58	1186.02	-39.01	63.50	996.28	-56.41	85.59	1001.83	-59.81	128.79	974.60	59.62	1384.38	0.00	0.00	0.00	1044.63	-34.19	1792.77	1040.76	79.85	1818.07	866.70	-7.46	1734.17	876.45	90.29	1751.22	-142.87	1272.96	73.13	403.76	1041.91	73.86	83.37
7.34000	952.77	59.97	36.20	908.61	55.51	44.94	711.32	100.80	55.13	723.06	109.56	97.57	1265.79	-45.66	57.67	1227.89	-39.83	65.33	1036.20	-54.26	76.27	1038.93	-58.27	120.03	986.10	59.97	1382.95	0.00	0.00	0.00	1056.40	-35.91	1790.52	1052.14	77.75	1817.03	878.02	-7.90	1732.11	888.23	89.87	1750.20	-144.28	1272.72	73.11	403.96	1041.87	73.85	84.69
7.35000	952.24	59.19	35.07	907.28	54.43	44.48	711.47	100.71	55.84	723.27	109.48	98.31	1307.65	-46.47	64.22	1268.48	-39.92	69.30	1076.19	-52.09	68.29	1075.98	-57.19	112.70	996.63	60.42	1381.33	0.00	0.00	0.00	1067.26	-37.69	1788.19	1063.86	76.13	1815.64	889.52	-8.33	1729.92	900.29	89.17	1748.98	-142.93	1273.69	73.03	404.10	1041.76	73.84	83.04
7.36000	949.60	58.63	34.52	906.36	54.17	43.85	711.62	100.53	56.57	723.53	109.41	99.07	1347.79	-45.46	71.25	1309.05	-38.78	74.72	1116.08	-50.49	62.22	1113.34	-55.48	106.48	1008.08	60.58	1379.54	0.00	0.00	0.00	1078.67	-39.23	1785.76	1075.06	74.10	1814.38	901.13	-8.70	1727.62	912.54	88.40	1747.56	-142.98	1273.80	72.54	404.37	1042.11	73.80	83.16
7.37000	950.44	58.27	34.58	907.19	54.40	44.03	711.86	100.22	57.28	723.79	109.52	99.94	1385.74	-44.50	79.25	1346.71	-38.15	80.48	1154.88	-49.47	58.09	1149.71	-54.26	102.00	1019.34	60.68	1377.57	0.00	0.00	0.00	1090.05	-40.77	1783.34	1087.17	71.90	1812.93	912.88	-8.92	1725.21	924.68	87.94	1745.92	-144.41	1274.76	72.13	403.66	1042.07	73.77	82.57
7.38000	949.71	58.13	34.18	906.71	54.32	43.44	712.07	100.09	58.09	724.18	109.43	100.86	1422.07	-42.87	88.43	1384.16	-37.04	87.62	1192.52	-48.44	55.58	1184.92	-53.22	99.16	1031.45	60.57	1375.54	0.00	0.00	0.00	1101.90	-42.29	1780.75	1098.96	69.89	1811.31	924.85	-9.18	1722.64	936.79	87.61	1744.05	-141.30	1272.98	73.63	403.13	1042.33	73.69	84.29
7.39000	949.75	58.47	34.29	907.75	54.49	43.49	712.23	100.13	59.06	724.53	109.71	101.95	1455.31	-40.75	97.46	1418.63	-34.69	95.25	1229.18	-46.90	54.36	1219.27	-51.82	97.64	1042.23	60.37	1373.24	0.00	0.00	0.00	1113.59	-43.77	1778.13	1111.30	68.49	1809.30	936.90	-9.60	1719.87	949.10	86.71	1742.05	-141.15	1273.87	73.18	403.91	1042.03	73.83	83.67
7.40000	949.87	58.58	34.22	907.54	54.57	43.21	712.51	100.11	60.05	725.03	109.73	102.98	1488.01	-38.33	107.60	1450.63	-32.73	103.33	1263.24	-45.63	54.57	1251.58	-50.39	97.38	1055.38	60.08	1370.85	0.00	0.00	0.00	1124.98	-45.41	1775.53	1123.09	66.58	1807.46	949.09	-9.98	1717.08	961.38	86.48	1739.78	-139.44	1272.71	73.75	404.13	1042.34	73.65	80.95
7.41000	950.08	58.52	34.36	906.88	54.57	42.85	712.83	100.14	61.14	725.68	110.29	104.30	1517.95	-36.42	117.05	1481.43	-30.72	112.02	1295.29	-44.00	55.58	1281.66	-49.28	98.44	1067.34	59.85	1368.33	0.00	0.00	0.00	1137.22	-47.15	1772.81	1135.28	64.72	1805.53	961.39	-10.34	1714.23	973.91	85.97	1737.39	-142.67	1273.95	73.07	404.03	1041.99	73.70	82.65
7.42000	949.24	58.52	33.95	908.00	55.11	42.99	713.29	100.09	62.35	726.48	110.29	105.60	1544.45	-32.11	127.34	1507.56	-26.78	120.74	1324.45	-42.60	57.39	1308.84	-48.57	100.27	1079.14	59.43	1365.77	0.00	0.00	0.00	1149.86	-48.62	1770.11	1148.05	62.84	1803.43	973.80	-10.90	1711.33	986.53	85.72	1734.97	-140.63	1274.03	73.28	404.09	1041.79	73.91	78.01
7.43000	949.00	58.41	33.97	907.24	54.96	42.74	713.76	100.26	63.91	727.38	110.57	107.11	1568.19	-27.70	137.79	1533.63	-23.41	127.21	1351.06	-40.90	59.46	1333.51	-47.24	102.08	1091.25	59.01	1363.23	0.00	0.00	0.00	1162.06	-50.04	1767.49	1160.54	60.83	1801.43	986.25	-11.57	1708.48	999.32	85.35	1732.53	-144.90	1275.22	72.22	404.59	1041.84	73.94	81.17
7.44000	949.36	58.68	33.66	906.89	55.23	42.39	714.31	100.25	65.46	728.52	111.18	108.91	1587.65	-23.70	147.24	1553.83	-19.72	135.55	1374.06	-38.74	61.28	1354.86	-45.00	103.34	1103.16	58.48	1360.79	0.00	0.00	0.00	1174.60	-51.70	1764.95	1173.08	58.89	1799.45	998.84	-12.03	1705.81	1012.31	84.61	1730.20	-142.39	1274.03	72.84	404.81	1041.49	74.11	85.33
7.45000	950.30	58.05	34.20	906.14	57.15	42.08	714.98	100.72	67.33	729.85	112.03	110.78	1603.63	-19.05	155.23	1570.04	-15.62	142.36	1393.14	-36.23	62.34	1372.25	-42.57	103.74	1115.65	58.00	1358.41	0.00	0.00	0.00	1187.23	-53.36	1762.49	1186.05	57.14	1797.47	1011.48	-12.84	1703.18	1025.37	83.87	1727.98	-139.09	1272.19	74.08	403.58	1041.84	73.80	86.31
7.46000	950.16	58.68	34.24	906.40	57.16	41.70	715.81	101.56	69.43	731.41	113.17	112.88	1616.70	-14.63	160.48	1582.97	-11.00	146.17	1408.18	-33.37	62.32	1386.21	-39.74	103.08	1127.61	57.44	1356.18	0.00	0.00	0.00	1199.71	-55.15	1760.12	1199.32	55.32	1795.63	1024.35	-13.48	1700.77	1038.57	83.08	1725.96	-143.60	1274.10	72.67	404.35	1041.79	73.96	82.18
7.47000	950.00	58.56	33.63	906.43	57.28	41.36	716.81	102.72	71.80	733.12	114.70	115.22	1627.70	-10.96	161.01	1593.40	-6.99	146.14	1419.19	-30.44	60.84	1397.08	-36.73	101.28	1139.91	56.71	1354.26	0.00	0.00	0.00	1212.36	-56.78	1758.02	1211.42	53.44	1793.98	1037.30	-14.14	1698.59	1051.95	82.31	1724.07	-142.04	1273.21	73.40	403.44	1041.97	73.66	83.67
7.48000	950.17	58.33	34.20	906.35	57.40	40.97	718.00	103.68	74.29	735.24	116.28	117.74	1635.30	-6.84	156.75	1601.72	-3.63	142.03	1426.75	-27.35	57.78	1405.56	-33.23	98.24	1152.58	55.97	1352.41	0.00	0.00	0.00	1225.11	-58.55	1756.05	1225.23	51.91	1792.21	1050.33	-15.18	1696.61	1065.34	81.38	1722.34	-141.33	1272.56	73.45	403.53	1041.96	73.69	84.75
7.49000	949.41	58.89	33.73	906.31	57.67	40.66	719.37	105.22	77.32	737.72	117.93	120.51	1642.21	-2.81	148.95	1608.03	-0.03	134.70	1431.36	-24.78	53.86	1411.63	-30.29	94.49	1165.51	55.23	1350.81	0.00	0.00	0.00	1237.50	-60.13	1754.40	1238.27	49.95	1790.83	1063.53	-16.31	1694.85	1078.63	80.21	1720.83	-144.40	1272.66	72.76	403.64	1042.20	73.64	83.50
7.50000	949.75	58.56	33.55	906.53	57.50	40.23	721.06	106.78	80.79	740.48	119.77	123.73	1646.81	1.83	138.81	1612.60	4.31	125.05	1433.31	-22.22	54.28	1415.89	-27.67	91.02	1178.72	54.41	1349.47	0.00	0.00	0.00	1251.53	-62.01	1752.57	1251.72	47.74	1789.54	1076.74	-17.41	1693.30	1091.76	79.35	1719.33	-145.00	1270.52	73.79	404.30	1042.06	73.84	82.92
7.51000	950.38	58.86	33.58	906.44	57.84	40.03	723.15	108.27	84.65	743.64	121.79	127.44	1650.87	7.15	128.19	1616.99	8.76	114.52	1435.64	-19.63	52.21	1418.65	-25.14	87.50	1192.12	53.44	1348.40	0.00	0.00	0.00	1264.11	-63.54	1751.18	1264.33	46.09	1788.36	1089.83	-18.82	1691.90	1105.00	77.80	1718.09	-141.42	1272.33	73.83	405.02	1041.85	74.15	83.06
7.52000	949.80	58.33	33.50	905.89	57.88	39.50	725.63	110.36	89.38	747.26	123.77	131.56	1654.80	12.02	119.82	1620.77	12.18	106.74	1439.05	-17.48	49.02	1422.58	-22.27	84.63	1205.16	52.50	1347.47	0.00	0.00	0.00	1277.30	-65.24	1749.83	1277.57	44.38	1787.11	1102.86	-20.22	1690.73	1118.24	76.02	1717.13	-141.57	1272.35	73.53	404.44	1041.88	73.96	86.20
7.53000	949.46	58.23	33.54	907.04	57.99	39.69	728.64	112.01	94.42	751.58	125.66	136.06	1661.98	15.06	112.00	1626.87	14.67	102.56	1443.20	-16.45	46.10	1429.46	-20.32	83.00	1218.85	51.56	1346.84	0.00	0.00	0.00	1290.27	-66.76	1748.85	1290.92	42.54	1786.24	1115.90	-21.79	1689.88	1131.42	74.83	1716.43	-147.64	1274.66	71.45	404.57	1041.94	73.97	82.18
7.54000	949.65	58.09	32.83	907.54	58.05	39.53	732.24	114.18	100.23	756.63	127.58	141.12	1669.66	16.63	100.17	1634.43	17.70	97.74	1447.38	-16.09	44.64	1437.59	-19.27	81.81	1232.91	50.66	1346.55	0.00	0.00	0.00	1303.16	-68.66	1748.19	1304.68	40.72	1785.79	1128.97	-23.37	1689.52	1144.58	73.17	1716.32	-143.47	1272.11	73.14	404.26	1041.91	73.87	85.19
7.55000	950.60	58.75	32.85	908.07	58.16	39.47	736.74	116.01	106.55	762.68	129.39	146.53	1675.16	18.83	88.19	1637.76	20.32	87.81	1450.22	-16.39	44.61	1443.13	-19.25	80.56	1246.34	49.86	1346.69	0.00	0.00	0.00	1316.06	-70.40	1747.88	1317.42	38.76	1785.91	1141.99	-25.12	1689.69	1157.75	71.48	1716.70	-142.75	1272.51	73.08	403.74	1041.80	73.87	83.94
7.56000	951.43	58.15	33.26	908.27	58.10	39.17	742.25	117.79	113.49	769.76	130.94	152.43	1678.74	20.34	77.99	1640.52	20.43	79.50	1452.20	-16.64	44.75	1446.45	-19.18	79.31	1260.23	49.13	1347.37	0.00	0.00	0.00	1329.53	-72.34	1747.93	1330.15	37.05	1786.37	1154.98	-26.95	1690.20	1170.90	69.54	1717.46	-138.12	1271.29	74.72	404.32	1041.70	73.89	81.98
7.57000	951.13	58.09	32.60	909.26	58.28	39.06	748.72	119.59	121.26	778.03	132.74	158.86	1681.20	20.41	68.79	1643.31	20.44	72.53	1454.26	-16.23	46.48	1448.96	-19.80	78.55	1274.41	48.39	1348.36	0.00	0.00	0.00	1342.79	-74.25	1748.41	1343.19	34.99	1787.10	1168.11	-28.67	1690.88	1183.92	67.60	1718.35	-139.49	1272.44	73.86	403.98	1042.06	73.68	82.27
7.58000	951.46	58.18	32.67	909.37	58.56	40.03	756.43	121.00	129.51	787.56	134.37	165.70	1684.48	19.56	61.07	1644.73	20.10	66.16	1456.05	-15.62	46.97	1451.95	-19.77	78.01	1287.91	47.63	1349.65	0.00	0.00	0.00	1355.54	-76.10	1749.05	1356.42	33.05	1788.04	1181.21	-30.73	1691.56	1196.98	65.55	1719.30	-141.62	1274.92	72.70	403.85	1042.13	73.64	84.82
7.59000	951.30	58.43	32.40	910.36	58.38	41.41	765.97	122.11	138.26	798.88	135.77	172.70	1686.12	20.03	54.45	1646.05	20.64	60.70	1456.88	-15.96	46.21	1454.37	-20.39	77.99	1301.77	46.99	1351.10	0.00	0.00	0.00	1367.83	-78.03	1749.93	1369.71	30.98	1789.18	1194.19	-32.69	1692.24	1209.95	63.44	1720.33	-143.19	1274.22	72.51	403.20	1042.49	73.45	82.94
7.60000	952.68	58.28	32.47	911.00	57.90	41.54	777.07	122.62	147.35	811.70	137.90	180.05	1688.42	21.84	48.97	1647.88	22.59	56.38	1457.56	-16.12	45.09	1456.75	-20.05	77.84	1315.96	46.38	1352.60	0.00	0.00	0.00	1380.37	-79.72	1750.88	1381.75	28.96	1790.55	1206.99	-34.55	1692.83	1222.61	61.74	1721.33	-142.97	1274.24	72.52	402.96	1042.53	73.36	83.04
7.61000	952.79	58.17	31.29	912.83	57.71	42.74	789.22	123.41	157.32	825.97	139.74	187.56	1688.52	23.27	43.81	1649.12	24.21	53.00	1458.17	-16.10	44.45	1459.15	-18.93	77.61	1329.56	45.91	1354.12	0.00	0.00	0.00	1392.79	-81.61	1751.65	1394.03	26.67	1791.94	1219.66	-36.16	1693.35	1234.98	60.21	1722.24	-139.15	1272.96	73.83	404.17	1041.97	73.80	81.14
7.62000	955.01	59.03	30.89	915.63	57.76	45.13	802.20	124.23	168.37	841.31	141.20	195.79	1689.51	22.90	41.24	1649.67	24.34	51.11	1458.60	-16.11	44.15	1460.18	-18.40	77.59	1342.67	45.50	1355.57	0.00	0.00	0.00	1405.39	-83.42	1752.28	1406.45	24.83	1793.10	1232.18	-37.67	1693.78	1247.30	58.27	1723.21	-139.66	1273.88	73.17	404.30	1041.89	73.81	81.15
7.63000	956.95	58.97	29.91	920.25	58.22	49.12	815.90	126.06	180.74	857.40	142.92	205.10	1689.93	22.83	39.55	1650.06	24.33	50.01	1458.93	-16.10	43.93	1460.67	-18.12	77.55	1355.86	45.18	1356.93	0.00	0.00	0.00	1417.35	-85.04	1752.91	1418.24	23.10	1794.32	1244.47	-39.12	1694.15	1259.51	56.62	1724.23	-138.98	1272.76	73.72	403.75	1041.99	73.65	84.09
7.64000	961.07	59.79	29.65	923.81	59.98	55.30	831.33	127.91	193.63	874.70	144.32	214.81	1690.20	23.32	38.57	1650.19	24.58	49.03	1459.09	-16.04	43.84	1461.02	-17.82	77.51	1368.93	45.09	1358.12	0.00	0.00	0.00	1428.56	-86.64	1753.63	1429.86	21.20	1795.78	1256.51	-40.52	1694.57	1271.62	55.07	1725.34	-137.95	1273.49	73.72	404.05	1042.49	73.65	83.40
7.65000	965.03	60.49	30.57	933.50	61.12	60.72	849.21	130.42	206.75	893.98	145.17	224.35	1690.47	23.23	37.68	1650.67	24.39	48.72	1459.46	-15.65	43.55	1461.29	-17.38	77.53	1380.89	45.15	1359.32	0.00	0.00	0.00	1440.69	-88.23	1754.35	1441.97	19.20	1797.19	1268.44	-41.71	1695.11	1283.58	53.78	1726.60	-142.80	1275.13	72.45	404.25	1041.86	73.86	82.09
7.66000	970.10	61.76	29.35	943.85	62.47	63.94	869.48	132.58	219.12	915.23	146.71	233.56	1690.68	23.29	37.21	1651.55	24.27	48.72	1459.45	-15.79	43.60	1461.32	-17.48	77.57	1393.27	45.49	1360.54	0.00	0.00	0.00	1452.87	-89.49	1755.13	1453.56	17.84	1798.72	1280.45	-42.60	1695.83	1295.65	52.44	1728.00	-142.51	1272.33	73.19	404.15	1041.82	73.94	85.34
7.67000	975.81	64.49	27.49	955.35	64.60	66.49	891.71	135.02	230.52	937.76	148.12	241.89	1690.96	23.48	37.11	1651.09	24.23	48.17	1459.51	-15.88	43.59	1461.65	-17.00	77.42	1405.78	46.10	1361.82	0.00	0.00	0.00	1464.36	-90.73	1756.16	1465.41	16.40	1800.38	1292.53	-43.35	1696.64	1307.50	51.39	1729.42	-141.98	1272.69	73.34	404.03	1042.33	73.73	82.25
7.68000	981.84	67.37	28.70	968.54	67.52	68.98	915.15	137.88	240.82	961.11	149.33	249.19	1690.66	23.59	36.31	1651.36	24.30	47.92	1459.57	-15.88	43.52	1461.49	-17.51	77.71	1418.35	46.67	1363.33	0.00	0.00	0.00	1475.20	-91.90	1757.33	1476.89	14.98	1802.10	1304.50	-43.90	1697.57	1319.30	50.79	1730.90	-143.44	1274.19	72.75	403.75	1042.23	73.57	84.02
7.69000	991.09	70.62	31.68	983.26	70.81	73.27	938.90	139.88	249.78	985.20	151.12	255.90	1690.80	23.54	36.25	1651.42	24.30	47.72	1459.74	-15.76	43.41	1461.79	-17.26	77.69	1430.43	47.28	1364.98	0.00	0.00	0.00	1486.88	-92.68	1758.61	1488.15	14.12	1803.96	1316.36	-44.16	1698.61	1331.20	50.18	1732.41	-141.94	1274.83	72.54	403.39	1042.06	73.45	83.04
7.70000	1010.24	75.14	38.12	1000.03	74.98	79.70	962.64	141.12	257.58	1009.06	153.26	262.15	1691.17	23.36	36.25	1651.70	24.04	47.67	1459.77	-15.81	43.44	1461.69	-17.55	77.87	1442.26	47.86	1366.73	0.00	0.00	0.00	1498.47	-93.48	1759.97	1499.97	13.32	1805.65	1328.01	-44.38	1699.74	1342.98	49.89	1733.98	-142.09	1274.61	72.67	403.86	1042.39	73.59	80.88
7.71000	1030.85	80.41	43.09	1021.31	79.37	84.71	986.55	142.33	264.27	1032.79	154.75	268.14	1690.98	23.57	35.79	1652.01	23.89	47.61	1459.83	-15.78	43.36	1461.79	-17.69	78.06	1454.82	48.53	1368.62	0.00	0.00	0.00	1509.97	-93.73	1761.32	1510.92	12.54	1807.56	1339.55	-44.52	1701.02	1354.59	49.71	1735.67	-141.25	1274.40	73.14	403.82	1042.22	73.74	80.89
7.72000	1056.44	86.30	46.69	1047.09	84.05	88.16	1010.62	144.08	269.58	1057.14	156.33	273.69	1691.03	23.58	35.55	1651.68	23.86	47.25	1459.87	-15.94	43.42	1462.01	-17.37	78.01	1467.16	48.96	1370.56	0.00	0.00	0.00	1521.66	-93.90	1762.77	1522.18	12.14	1809.45	1351.06	-44.64	1702.46	1365.96	49.71	1737.36	-142.03	1274.11	72.86	404.05	1041.95	73.76	86.40
7.73000	1085.16	91.32	49.22	1076.49	88.45	91.03	1035.39	145.70	272.98	1081.85	157.55	277.96	1691.21	23.38	35.39	1652.03	23.87	47.14	1459.93	-15.93	43.41	1462.17	-17.18	78.11	1477.91	49.36	1372.50	0.00	0.00	0.00	1532.57	-93.51	1764.52	1533.69	12.26	1811.13	1362.35	-44.73	1704.08	1377.31	49.64	1739.25	-143.53	1273.49	72.43	404.50	1042.05	73.78	83.69
7.74000	1117.90	96.23	52.31	1107.78	92.55	93.42	1060.92	147.18	274.63	1106.78	158.72	281.03	1691.23	23.73	35.40	1651.28	23.88	46.70	1459.95	-16.05	43.42	1462.22	-17.11	78.21	1489.17	49.71	1374.42	0.00	0.00	0.00	1543.86	-93.32	1766.20	1545.24	12.89	1812.73	1373.56	-44.46	1705.96	1388.57	49.54	1741.19	-144.14	1274.17	72.07	403.01	1042.10	73.46	82.48
7.75000	1149.37	100.63	53.28	1138.16	96.25	94.31	1086.46	148.74	274.81	1132.30	159.82	282.82	1690.69	23.71	35.03	1651.81	23.77	46.80	1460.04	-15.97	43.36	1462.37	-16.98	78.35	1500.05	49.84	1376.38	0.00	0.00	0.00	1555.83	-92.57	1767.86	1556.08	13.21	1814.64	1384.68	-44.32	1707.93	1399.57	50.03	1743.12	-142.57	1273.14	72.76	403.41	1042.34	73.41	83.45
7.76000	1186.06	104.50	54.88	1170.91	99.65	94.52	1112.53	150.11	273.46	1158.33	160.88	283.20	1691.54	23.17	34.92	1652.03	23.69	46.72	1460.06	-16.02	43.40	1462.24	-17.07	78.60	1510.69	49.87	1378.28	0.00	0.00	0.00	1566.97	-91.58	1769.86	1567.04	14.06	1816.46	1395.82	-44.00	1710.02	1410.69	50.40	1745.03	-143.59	1273.20	72.74	403.95	1042.40	73.59	86.28
7.77000	1222.57	108.18	55.54	1205.67	102.74	94.46	1139.62	151.09	270.51	1184.98	161.71	282.14	1691.38	23.41	35.02	1651.80	23.31	46.64	1460.06	-16.21	43.48	1462.13	-17.16	78.86	1521.43	49.69	1380.22	0.00	0.00	0.00	1577.87	-90.60	1772.10	1578.16	15.89	1818.09	1407.16	-43.56	1712.20	1421.69	50.92	1746.89	-147.77	1277.01	70.66	404.29	1042.06	73.87	84.77
7.78000	1258.12	111.52	54.68	1241.84	105.62	93.83	1166.94	151.96	266.23	1212.02	162.44	279.78	1690.70	23.41	34.72	1652.16	23.33	46.69	1460.22	-16.01	43.38	1462.18	-17.12	79.10	1532.32	49.33	1382.00	0.00	0.00	0.00	1588.82	-89.20	1774.38	1588.89	17.49	1819.83	1418.37	-43.15	1714.33	1432.58	51.55	1748.57	-149.35	1275.36	71.11	403.46	1042.10	73.59	84.53
7.79000	1296.73	114.36	54.12	1277.12	108.25	91.87	1195.16	152.37	260.57	1239.25	163.13	276.15	1690.49	23.56	34.52	1651.90	23.14	46.63	1460.16	-16.36	43.54	1462.19	-17.09	79.38	1543.42	48.91	1383.71	0.00	0.00	0.00	1600.58	-87.59	1776.68	1599.58	19.38	1821.45	1429.55	-42.58	1716.44	1443.43	52.31	1750.00	-148.57	1275.52	71.15	403.50	1042.48	73.44	82.82
7.80000	1335.54	117.04	52.87	1315.46	110.54	90.24	1223.45	153.31	253.96	1267.40	163.43	271.20	1690.47	23.53	34.60	1651.99	23.10	46.69	1460.20	-16.43	43.64	1462.30	-16.57	79.50	1554.10	48.45	1385.18	0.00	0.00	0.00	1611.21	-85.84	1779.31	1610.39	21.44	1823.09	1440.67	-41.92	1718.43	1454.21	53.24	1751.16	-145.18	1274.80	72.27	403.78	1042.25	73.50	84.19
7.81000	1375.94	119.00	51.76	1352.46	112.34	87.49	1252.10	154.18	246.17	1295.94	163.84	265.33	1690.99	23.55	34.32	1651.93	23.37	46.39	1460.25	-16.50	43.72	1462.32	-16.52	79.78	1564.90	47.92	1386.46	0.00	0.00	0.00	1622.41	-83.98	1781.69	1621.88	23.53	1824.45	1451.79	-41.51	1720.21	1465.22	53.82	1752.17	-146.02	1272.87	72.68	403.19	1042.40	73.39	81.47
7.82000	1416.23	120.27	50.21	1399.94	107.30	85.67	1281.73	155.11	237.52	1325.20	163.99	258.54	1691.62	23.28	34.77	1651.89	23.33	46.39	1460.49	-16.15	43.66	1462.31	-16.30	80.01	1575.28	47.27	1387.50	0.00	0.00	0.00	1634.55	-82.10	1783.89	1632.84	25.99	1825.71	1462.99	-40.97	1721.84	1476.29	54.66	1752.94	-143.16	1272.40	73.17	403.30	1042.04	73.56	80.47
7.83000	1457.85	121.21	49.29	1437.40	108.62	82.30	1311.75	156.64	228.09	1354.44	164.42	251.10	1691.19	23.54	34.64	1651.96	23.38	46.44	1460.60	-15.99	43.72	1462.22	-16.16	80.41	1586.23	46.75	1388.34	0.00	0.00	0.00	1645.45	-80.17	1786.21	1643.47	28.32	1826.79	1474.37	-40.16	1723.31	1487.30	55.68	1753.40	-146.45	1275.53	71.86	403.17	1042.32	73.52	81.45
7.84000	1499.36	121.51	48.39	1472.76	114.39	80.36	1342.85	157.61	217.71	1384.09	165.06	242.97	1691.27	23.48	34.56	1652.73	23.60	46.45	1460.65	-15.94	43.93	1462.14	-16.16	80.86	1597.61	46.08	1388.95	0.00	0.00	0.00	1656.62	-78.18	1788.31	1653.71	31.09	1827.65	1485.82	-39.22	1724.56	1498.17	56.94	1753.63	-144.32	1274.19	72.87	403.78	1041.87	73.75	78.29
7.85000	1542.05	122.09	47.62	1512.93	115.32	77.83	1374.23	158.92	206.66	1414.51	165.80	234.18	1691.64	23.68	34.39	1652.93	23.63	46.32	1460.64	-15.86	44.24	1462.17	-15.80	81.15	1608.60	45.39	1389.40	0.00	0.00	0.00	1667.66	-76.15	1790.38	1664.45	33.62	1828.36	1497.01	-38.61	1725.52	1509.13	58.06	1753.60	-144.59	1275.53	71.89	403.42	1041.90	73.64	80.21
7.86000	1584.03	122.40	46.81	1555.11	116.08	75.92	1406.82	159.92	195.07	1445.25	167.12	225.01	1691.62	24.05	34.96	1652.74	23.75	46.14	1460.85	-15.42	44.44	1462.08	-15.67	81.52	1620.40	44.63	1389.60	0.00	0.00	0.00	1678.76	-74.03	1792.08	1675.63	35.93	1828.79	1508.56	-37.73	1726.36	1520.14	59.09	1753.32	-144.96	1274.17	72.30	403.09	1042.33	73.38	82.77
7.87000	1629.25	121.81	44.86	1595.51	116.49	73.59	1440.62	160.53	182.72	1477.04	167.89	215.16	1691.82	24.23	34.90	1653.36	23.82	46.38	1460.96	-15.04	44.70	1462.18	-15.24	81.87	1631.56	43.85	1389.60	0.00	0.00	0.00	1689.74	-72.02	1793.70	1686.77	38.78	1828.98	1520.17	-37.04	1726.94	1531.42	59.93	1752.84	-144.55	1274.04	72.66	402.48	1042.40	73.28	79.43
7.88000	1671.59	121.52	44.43	1636.66	116.49	71.62	1474.99	161.56	170.32	1509.41	168.21	204.64	1690.31	24.70	37.67	1653.28	23.79	46.57	1461.13	-14.60	45.02	1462.16	-15.15	82.43	1643.35	43.17	1389.40	0.00	0.00	0.00	1700.88	-70.09	1795.04	1698.32	41.49	1828.87	1531.95	-36.27	1727.29	1542.48	61.53	1752.05	-141.66	1274.29	72.94	403.18	1042.41	73.32	78.21
7.89000	1715.14	120.91	44.84	1677.29	116.18	69.29	1509.96	161.93	157.46	1542.60	168.63	194.07	1689.77	24.59	38.35	1652.79	23.76	46.63	1461.31	-14.09	45.39	1462.23	-14.90	82.92	1654.56	42.56	1389.01	0.00	0.00	0.00	1713.25	-67.62	1796.11	1709.49	43.76	1828.68	1543.72	-35.40	1727.49	1553.86	62.65	1751.15	-141.28	1274.00	72.97	403.66	1042.65	73.55	81.35
7.90000	1757.87	120.21	45.28	1719.13	115.78	67.60	1546.27	161.85	144.41	1576.27	169.30	183.45	1689.03	23.65	39.46	1651.65	22.22	47.81	1461.50	-13.61	45.80	1462.26	-14.64	83.45	1665.83	41.97	1388.37	0.00	0.00	0.00	1724.58	-65.40	1797.04	1720.50	46.19	1828.27	1555.45	-34.58	1727.48	1565.43	63.60	1750.08	-141.26	1274.28	73.09	403.40	1042.18	73.56	84.18
7.91000	1801.60	119.93	45.70	1760.75	115.29	66.13	1584.16	160.02	130.84	1611.01	169.22	172.52	1687.97	21.98	40.35	1650.95	20.19	49.01	1461.69	-13.19	46.19	1462.30	-14.48	84.00	1677.03	41.54	1387.50	0.00	0.00	0.00	1735.81	-63.34	1797.70	1731.95	48.71	1827.59	1567.20	-33.80	1727.26	1576.70	65.01	1748.73	-143.10	1273.69	73.03	403.77	1041.86	73.60	81.56
7.92000	1843.43	119.60	46.40	1803.31	114.86	65.22	1622.20	159.08	118.15	1646.07	168.77	161.52	1687.26	20.65	40.72	1650.47	19.03	49.27	1461.78	-13.03	46.74	1462.28	-14.60	84.64	1688.58	41.24	1386.43	0.00	0.00	0.00	1747.33	-61.25	1798.13	1743.76	51.54	1826.45	1579.28	-32.80	1726.89	1588.16	66.33	1747.20	-144.69	1274.71	72.16	404.56	1042.36	73.69	82.88
7.93000	1886.83	118.82	48.26	1845.22	114.38	64.71	1660.80	157.63	105.67	1681.99	168.06	150.75	1687.93	19.61	40.82	1650.87	18.73	48.90	1461.94	-12.74	47.20	1462.27	-14.60	85.26	1699.86	40.94	1385.19	0.00	0.00	0.00	1759.13	-58.83	1798.34	1755.44	54.18	1825.19	1591.30	-32.12	1726.34	1599.71	67.65	1745.50	-141.58	1273.31	73.27	404.44	1042.28	73.79	80.76
7.94000	1928.96	117.75	50.87	1886.49	113.80	64.74	1699.87	156.80	94.10	1719.24	166.46	140.03	1689.59	19.73	40.44	1652.29	19.39	48.13	1462.08	-12.48	47.70	1462.41	-14.54	85.90	1711.11	40.73	1383.81	0.00	0.00	0.00	1770.75	-56.90	1798.21	1766.38	56.73	1823.98	1603.35	-31.24	1725.66	1611.40	69.20	1743.65	-144.74	1273.88	72.53	403.87	1042.03	73.78	82.90
7.95000	1971.26	116.52	53.96	1929.11	111.30	63.89	1739.36	156.54	83.63	1756.33	165.74	130.24	1691.60	21.71	35.94	1653.59	20.62	46.99	1462.24	-12.22	48.17	1462.85	-14.08	86.30	1722.23	40.64	1382.27	0.00	0.00	0.00	1783.21	-54.38	1797.90	1778.55	59.06	1822.28	1615.46	-30.36	1724.87	1623.44	70.14	1741.77	-142.10	1272.59	73.43	403.81	1042.00	73.70	84.59
7.96000	2013.49	114.74	58.39	1970.47	109.46	65.57	1778.76	156.45	74.33	1793.87	164.66	121.31	1692.55	21.63	34.90	1653.02	20.96	46.06	1462.36	-12.12	48.75	1463.00	-14.02	86.88	1733.19	40.67	1380.64	0.00	0.00	0.00	1795.84	-52.22	1797.34	1790.49	61.42	1820.56	1627.75	-29.46	1723.96	1635.30	71.41	1739.68	-142.98	1272.91	73.31	403.81	1042.05	73.72	82.40
7.97000	2053.23	112.13	62.95	2010.97	107.34	68.16	1819.16	155.49	65.87	1831.80	163.39	113.43	1692.87	22.05	34.39	1652.89	21.31	45.76	1462.53	-11.91	49.31	1462.95	-14.59	87.92	1744.40	40.83	1378.88	0.00	0.00	0.00	1807.06	-50.34	1796.69	1801.90	63.94	1818.65	1640.18	-28.61	1722.90	1647.16	72.44	1737.62	-143.87	1274.74	72.41	403.99	1042.04	73.74	84.46
7.98000	2093.34	108.68	69.88	2050.07	104.25	72.45	1858.64	155.64	59.49	1869.25	162.99	107.29	1693.04	22.03	33.95	1652.55	21.33	45.53	1462.74	-11.77	49.97	1463.00	-15.01	88.86	1755.99	41.01	1376.96	0.00	0.00	0.00	1819.41	-48.26	1795.77	1814.16	66.05	1816.65	1652.72	-27.78	1721.78	1658.84	73.92	1735.36	-144.92	1273.08	72.67	403.66	1042.08	73.60	85.85
7.99000	2131.38	105.01	78.39	2088.65	101.40	78.33	1897.76	155.55	54.66	1905.31	162.96	102.90	1691.97	22.01	34.07	1652.78	21.31	45.52	1462.98	-11.59	50.69	1463.28	-14.93	89.67	1767.43	41.30	1375.05	0.00	0.00	0.00	1832.10	-45.89	1794.68	1826.63	68.63	1814.22	1665.18	-26.92	1720.51	1670.80	75.34	1732.99	-143.03	1274.12	72.77	403.95	1042.15	73.64	83.05
8.00000	2167.66	101.38	88.08	2124.80	98.15	86.19	1935.66	154.84	51.28	1940.41	162.60	100.11	1691.78	22.31	33.84	1652.49	21.31	45.14	1463.29	-11.33	51.45	1463.86	-14.55	90.48	1778.51	41.64	1373.04	0.00	0.00	0.00	1845.03	-43.62	1793.42	1839.01	71.08	1811.87	1677.62	-26.05	1719.12	1683.23	76.13	1730.64	-144.91	1274.35	72.19	403.59	1042.15	73.57	79.52
8.01000	2201.43	98.63	99.19	2158.41	95.31	95.24	1971.59	154.37	49.78	1973.47	162.06	98.92	1692.31	22.44	33.86	1653.09	21.31	45.17	1463.64	-11.17	52.35	1464.16	-14.84	91.63	1789.89	42.08	1370.87	0.00	0.00	0.00	1857.39	-41.29	1792.02	1851.16	73.41	1809.18	1690.18	-25.17	1717.59	1695.45	77.29	1727.96	-142.47	1273.78	72.92	403.02	1041.95	73.53	80.39
8.02000	2231.60	97.57	112.44	2189.48	92.65	105.55	2005.55	153.42	49.57	2004.52	161.19	99.03	1691.65	22.47	33.68	1653.39	21.12	45.21	1463.99	-11.14	53.35	1464.80	-14.81	92.66	1801.05	42.54	1368.63	0.00	0.00	0.00	1870.26	-39.00	1790.30	1863.40	75.66	1806.49	1702.79	-24.37	1715.88	1707.80	78.24	1725.29	-141.76	1272.54	73.16	403.73	1041.63	73.84	81.06
8.03000	2259.29	95.08	125.75	2214.51	93.10	121.11	2036.65	152.15	50.52	2032.62	160.14	100.22	1692.28	22.56	33.53	1653.35	21.33	44.78	1464.39	-10.97	54.53	1465.36	-15.25	94.13	1812.42	43.03	1366.22	0.00	0.00	0.00	1882.84	-37.03	1788.53	1875.34	77.97	1803.72	1715.45	-23.47	1714.10	1719.97	79.67	1722.52	-141.68	1272.97	73.34	403.78	1041.96	73.73	82.52
8.04000	2283.93	93.19	138.82	2241.42	89.53	126.16	2064.56	150.52	52.35	2057.79	158.65	101.91	1693.07	22.86	33.82	1653.69	21.14	44.90	1464.76	-11.31	56.17	1466.19	-15.34	95.56	1823.67	43.53	1363.79	0.00	0.00	0.00	1895.41	-35.05	1786.71	1887.98	80.50	1800.79	1728.10	-22.52	1712.33	1732.39	80.79	1719.91	-144.16	1273.38	72.63	404.01	1041.78	73.83	80.32
8.05000	2306.62	90.69	149.18	2270.42	87.90	126.57	2089.26	148.52	54.59	2080.64	156.34	103.56	1693.09	22.41	33.96	1653.90	21.07	44.83	1465.43	-11.23	58.29	1467.16	-15.69	97.58	1835.21	43.99	1361.43	0.00	0.00	0.00	1908.12	-32.89	1784.99	1900.85	82.52	1798.10	1740.76	-21.42	1710.63	1744.92	81.98	1717.49	-142.04	1273.89	72.79	404.50	1042.14	73.87	81.31
8.06000	2325.50	90.62	157.74	2291.38	85.29	132.85	2111.11	145.12	55.95	2100.90	153.08	104.45	1692.45	22.57	33.79	1653.39	20.91	44.56	1465.99	-11.33	60.12	1468.21	-15.85	99.70	1846.90	44.38	1359.21	0.00	0.00	0.00	1920.79	-30.80	1783.20	1913.64	84.39	1795.56	1753.67	-20.09	1709.08	1757.48	83.04	1715.20	-144.50	1274.31	72.40	404.18	1042.23	73.71	85.65
8.07000	2341.51	90.50	162.14	2308.51	84.60	137.53	2128.98	141.67	56.09	2117.72	150.08	104.46	1692.64	22.48	33.70	1653.97	20.73	44.66	1466.68	-11.57	62.27	1469.54	-16.51	102.26	1858.70	44.90	1357.11	0.00	0.00	0.00	1933.79	-28.82	1781.35	1925.97	86.60	1793.11	1766.53	-18.88	1707.63	1770.01	84.13	1713.08	-145.07	1275.52	72.08	404.02	1041.96	73.74	82.04
8.08000	2356.88	90.96	164.28	2322.83	84.94	139.32	2143.14	138.10	54.78	2130.97	147.18	103.43	1692.56	22.78	33.66	1653.80	20.83	44.16	1467.41	-12.27	64.72	1471.01	-17.27	104.85	1870.50	45.32	1355.30	0.00	0.00	0.00	1947.07	-26.55	1779.79	1938.60	88.77	1790.68	1779.39	-17.55	1706.34	1782.24	85.59	1711.10	-147.32	1274.86	71.75	404.21	1042.05	73.75	78.67
8.09000	2366.41	92.65	162.39	2333.83	86.15	138.76	2154.00	133.98	52.13	2141.70	143.50	100.91	1692.54	22.32	33.27	1654.07	20.64	44.00	1468.24	-13.22	67.46	1472.91	-17.85	107.52	1882.52	45.84	1353.78	0.00	0.00	0.00	1959.54	-24.66	1778.15	1950.93	90.82	1788.50	1792.02	-16.12	1705.20	1794.43	87.13	1709.35	-144.75	1273.38	72.67	403.50	1042.10	73.55	83.90
8.10000	2376.13	94.99	159.32	2342.50	86.43	134.70	2161.09	129.45	49.87	2149.20	140.24	97.60	1692.94	22.61	33.52	1653.85	20.38	43.55	1469.42	-14.22	70.44	1474.82	-19.28	110.86	1894.91	46.45	1352.46	0.00	0.00	0.00	1971.71	-22.82	1776.62	1963.80	92.44	1786.51	1804.41	-14.83	1704.19	1806.71	88.72	1707.90	-144.23	1273.70	72.75	403.98	1042.18	73.70	81.52
8.11000	2383.58	93.65	151.43	2348.39	85.56	127.68	2164.42	125.83	50.20	2154.75	136.70	94.39	1692.60	22.75	33.05	1653.83	20.05	43.35	1470.93	-15.27	73.74	1477.16	-20.60	114.28	1907.18	47.14	1351.34	0.00	0.00	0.00	1984.25	-20.80	1775.26	1976.09	94.61	1784.70	1816.94	-13.21	1703.39	1819.04	90.43	1706.63	-145.34	1274.93	72.06	403.98	1042.06	73.77	84.03
8.12000	2388.65	90.64	138.86	2351.92	85.13	117.43	2166.37	123.14	48.25	2159.01	133.25	90.90	1692.43	22.26	32.93	1654.48	20.18	42.97	1472.69	-16.60	77.49	1480.09	-21.77	117.81	1919.76	47.90	1350.42	0.00	0.00	0.00	1996.62	-18.75	1774.00	1988.64	96.67	1782.90	1829.33	-11.58	1702.75	1831.49	91.55	1705.64	-142.22	1274.54	72.71	404.02	1041.94	73.73	86.02
8.13000	2394.62	85.97	124.39	2359.48	78.61	102.15	2169.38	121.63	46.23	2162.93	131.45	89.04	1693.04	21.96	32.96	1653.72	19.94	42.44	1474.75	-18.04	81.59	1483.46	-23.12	121.78	1932.54	48.77	1349.70	0.00	0.00	0.00	2009.17	-16.90	1772.90	2001.24	98.45	1781.37	1841.59	-10.00	1702.23	1843.45	93.30	1704.68	-144.10	1275.22	72.44	404.13	1041.70	73.84	85.85
8.14000	2402.60	83.73	111.28	2361.63	77.96	103.01	2174.43	121.32	44.58	2170.56	130.93	88.07	1692.61	22.51	32.96	1654.00	19.69	42.28	1477.18	-19.87	86.19	1487.24	-24.86	126.16	1945.72	49.79	1349.19	0.00	0.00	0.00	2021.33	-14.94	1772.26	2013.53	100.39	1780.26	1853.60	-8.52	1701.97	1855.46	95.03	1704.17	-143.92	1274.91	72.22	403.53	1042.01	73.69	84.34
8.15000	2410.47	81.16	99.09	2367.29	76.64	95.16	2179.61	121.68	43.29	2179.09	131.44	86.70	1693.18	21.77	32.89	1653.86	19.57	42.02	1479.99	-22.30	91.55	1491.28	-27.18	131.12	1958.87	50.91	1349.00	0.00	0.00	0.00	2033.60	-13.14	1772.08	2025.83	102.51	1779.80	1865.73	-6.76	1702.10	1867.42	97.03	1703.93	-144.89	1274.04	72.46	403.91	1041.84	73.82	82.09
8.16000	2414.62	79.42	88.30	2370.50	75.61	86.80	2182.74	121.97	43.03	2185.03	131.83	84.94	1692.28	22.30	32.86	1653.97	19.68	41.80	1483.79	-24.02	97.12	1496.34	-29.07	136.37	1971.54	52.16	1349.18	0.00	0.00	0.00	2045.60	-11.21	1772.44	2037.53	104.24	1779.87	1877.77	-5.11	1702.43	1879.54	98.93	1703.97	-144.27	1274.66	72.55	403.49	1041.86	73.69	81.01
8.17000	2417.52	78.91	78.04	2373.81	74.62	77.89	2183.90	122.70	43.57	2188.62	132.27	83.77	1693.07	21.89	32.93	1653.57	19.60	41.85	1488.09	-25.76	103.32	1502.42	-30.60	142.02	1984.46	53.39	1349.70	0.00	0.00	0.00	2053.90	-9.39	1774.73	2049.57	106.32	1780.36	1889.94	-3.25	1702.89	1891.51	101.06	1704.10	-145.72	1275.21	72.01	403.50	1041.93	73.68	79.40
8.18000	2419.46	80.95	69.85	2375.96	76.00	71.13	2185.47	122.95	43.32	2190.84	133.15	83.23	1692.92	21.84	32.94	1654.23	19.92	41.89	1493.47	-26.94	109.94	1509.37	-32.48	148.45	1997.29	54.53	1350.53	0.00	0.00	0.00	2065.27	-7.48	1776.17	2061.38	108.15	1781.36	1902.16	-1.17	1703.53	1903.53	102.99	1704.47	-145.71	1273.81	72.25	403.99	1042.11	73.69	80.16
8.19000	2419.90	83.03	66.37	2376.50	77.91	68.50	2186.34	124.12	42.76	2194.02	133.40	82.92	1692.58	22.05	33.01	1654.00	20.38	42.70	1500.13	-27.71	117.01	1517.69	-34.52	155.61	2009.86	55.54	1351.63	0.00	0.00	0.00	2077.36	-5.47	1777.63	2073.03	110.47	1782.41	1914.13	0.72	1704.31	1915.40	105.04	1704.90	-144.63	1274.08	72.42	403.58	1042.20	73.66	82.51
8.20000	2421.62	83.16	60.04	2378.86	77.92	64.02	2187.24	125.02	41.76	2196.95	133.52	82.72	1692.57	22.02	32.59	1654.61	22.52	43.86	1507.99	-28.23	124.88	1527.52	-36.23	163.10	2022.45	56.39	1352.89	0.00	0.00	0.00	2089.08	-3.41	1779.31	2085.07	112.31	1783.73	1925.99	2.50	1705.26	1927.23	106.86	1705.52	-146.16	1275.29	72.02	404.17	1041.85	73.79	84.63
8.21000	2421.69	81.33	54.65	2379.45	76.21	59.86	2187.85	125.69	41.12	2199.83	133.11	82.39	1692.92	21.49	32.39	1653.79	23.29	49.18	1517.21	-28.26	133.43	1538.87	-37.58	170.87	2034.50	57.13	1354.30	0.00	0.00	0.00	2100.84	-1.27	1781.15	2096.10	114.64	1784.95	1937.82	4.31	1706.32	1939.30	108.41	1706.13	-142.73	1274.05	72.51	404.00	1041.91	73.76	85.06
8.22000	2423.09	81.00	52.68	2380.53	75.62	58.63	2188.33	125.53	40.84	2201.10	132.90	82.61	1693.28	21.57	32.95	1653.86	23.00	50.49	1527.86	-27.58	142.51	1552.08	-37.78	178.61	2047.19	57.80	1355.77	0.00	0.00	0.00	2112.19	0.78	1782.98	2107.69	116.89	1786.10	1949.52	5.88	1707.49	1951.08	110.09	1706.75	-143.00	1272.89	73.11	405.07	1041.79	73.92	84.34
8.23000	2423.26	81.32	50.80	2380.96	75.82	57.62	2188.79	125.38	40.57	2201.44	132.95	82.78	1694.35	21.47	32.17	1656.72	23.18	51.92	1539.20	-27.68	153.05	1566.23	-38.87	187.31	2059.85	58.37	1357.31	0.00	0.00	0.00	2123.83	2.92	1784.86	2118.96	119.10	1787.27	1961.31	7.42	1708.80	1962.42	111.96	1707.42	-145.50	1273.69	72.60	403.77	1042.26	73.46	85.59
8.24000	2424.13	81.10	49.97	2381.29	75.52	56.94	2188.61	125.75	40.66	2202.30	132.27	82.55	1696.92	21.74	32.22	1660.66	23.37	53.61	1551.65	-27.95	164.77	1581.85	-39.31	196.69	2072.69	58.78	1358.84	0.00	0.00	0.00	2135.50	5.06	1786.70	2130.21	120.91	1788.48	1972.84	8.62	1710.16	1973.85	113.31	1708.21	-142.34	1273.48	73.19	403.24	1042.31	73.36	82.23
8.25000	2424.09	81.03	49.25	2381.47	75.37	56.60	2188.71	125.74	40.64	2202.56	131.90	82.43	1700.30	21.44	31.69	1666.81	23.30	56.61	1565.58	-27.64	176.80	1598.19	-39.64	207.02	2085.44	58.99	1360.39	0.00	0.00	0.00	2146.90	7.18	1788.55	2141.61	122.98	1789.53	1984.15	9.58	1711.59	1985.33	114.36	1709.06	-142.70	1273.22	73.11	403.79	1041.96	73.79	82.14
8.26000	2424.72	81.04	49.10	2381.39	75.39	56.19	2189.15	125.25	40.41	2202.39	131.85	82.40	1704.67	22.28	32.67	1674.30	22.64	59.78	1581.28	-27.60	189.49	1615.33	-40.20	217.92	2097.72	59.12	1361.94	0.00	0.00	0.00	2157.94	9.06	1790.50	2152.41	125.09	1790.66	1995.57	10.72	1713.14	1996.48	115.96	1709.89	-145.55	1274.24	72.55	403.81	1042.17	73.64	82.60
8.27000	2424.61	81.00	48.70	2381.60	75.35	56.04	2189.17	125.31	40.39	2202.24	131.99	82.47	1710.01	21.69	31.98	1685.07	21.28	63.04	1598.58	-28.28	202.51	1633.85	-41.36	229.16	2109.83	59.06	1363.50	0.00	0.00	0.00	2169.44	10.84	1792.37	2163.47	126.75	1791.90	2007.01	11.87	1714.82	2007.75	117.02	1710.89	-145.88	1275.38	71.66	403.99	1042.15	73.64	82.64
8.28000	2424.34	81.01	48.26	2381.53	75.39	55.80	2189.13	125.53	40.49	2202.26	131.91	82.38	1717.17	20.13	31.21	1697.10	19.26	65.22	1617.05	-29.66	215.42	1653.50	-42.79	239.98	2121.60	58.88	1365.07	0.00	0.00	0.00	2180.45	12.44	1794.29	2174.68	128.57	1793.09	2018.33	12.75	1716.50	2019.50	117.36	1712.12	-143.68	1274.94	72.21	403.60	1042.23	73.48	81.04
8.29000	2424.58	81.04	48.17	2381.62	75.39	55.70	2188.84	125.80	40.57	2202.58	131.61	82.22	1722.64	18.54	31.54	1708.79	16.34	66.55	1636.33	-32.33	228.18	1675.09	-42.73	249.43	2133.27	58.59	1366.66	0.00	0.00	0.00	2191.86	13.82	1796.10	2185.77	129.93	1794.31	2029.49	13.51	1718.15	2030.67	118.18	1713.30	-144.76	1274.99	72.19	403.89	1042.29	73.55	83.66
8.30000	2424.13	81.22	47.76	2381.32	75.44	55.41	2189.12	125.58	40.45	2202.73	131.45	82.10	1732.26	16.14	35.58	1723.29	13.96	72.50	1658.44	-32.94	238.98	1697.15	-44.29	258.17	2145.16	58.18	1368.25	0.00	0.00	0.00	2203.01	15.09	1797.97	2197.14	131.10	1795.51	2040.51	14.11	1719.78	2041.98	118.73	1714.48	-141.63	1273.58	73.30	404.36	1042.21	73.69	86.37
8.31000	2424.53	81.18	47.82	2381.07	75.54	55.18	2189.29	125.47	40.40	2202.43	132.03	82.33	1749.63	13.32	42.93	1740.12	11.69	79.52	1681.76	-33.88	248.53	1719.52	-45.46	266.36	2156.64	57.75	1369.88	0.00	0.00	0.00	2214.19	15.99	1799.65	2208.14	132.20	1796.72	2051.64	14.77	1721.46	2053.12	119.35	1715.67	-145.80	1274.15	72.28	403.47	1042.12	73.59	84.62
8.32000	2424.03	81.12	47.45	2381.18	75.60	55.11	2189.22	125.60	40.38	2202.69	131.85	82.19	1770.92	10.30	49.80	1760.72	9.16	86.41	1703.27	-34.06	256.09	1741.93	-45.88	274.02	2167.56	57.40	1371.54	0.00	0.00	0.00	2225.62	16.80	1801.31	2219.34	133.12	1797.83	2062.81	15.64	1723.24	2064.16	120.02	1716.94	-145.62	1274.08	72.56	402.65	1042.27	73.29	81.24
8.33000	2424.26	81.20	47.26	2381.38	75.65	55.03	2189.06	125.94	40.49	2202.69	132.12	82.37	1796.16	6.91	56.66	1786.13	6.51	93.25	1725.29	-34.38	262.34	1764.54	-45.81	281.08	2178.38	57.02	1373.24	0.00	0.00	0.00	2236.57	17.38	1803.00	2230.62	133.40	1799.09	2073.67	16.00	1725.05	2075.02	120.79	1718.34	-144.47	1275.48	71.98	404.34	1042.26	73.60	84.87
8.34000	2424.22	81.26	47.14	2381.23	75.71	54.83	2189.50	125.42	40.28	2202.56	132.42	82.42	1823.91	3.88	62.77	1813.23	4.00	99.31	1748.82	-34.99	267.17	1787.96	-45.68	286.69	2189.08	56.65	1375.02	0.00	0.00	0.00	2247.26	17.63	1804.60	2241.59	133.71	1800.31	2084.58	16.32	1726.92	2085.87	121.18	1719.91	-145.18	1274.34	72.38	404.40	1042.18	73.66	87.01
8.35000	2424.73	81.39	47.18	2381.40	75.84	54.82	2189.34	125.82	40.40	2202.59	132.55	82.48	1853.37	1.22	68.04	1841.44	1.65	104.13	1773.29	-35.46	270.44	1812.29	-45.48	290.93	2199.98	56.35	1376.87	0.00	0.00	0.00	2257.78	17.58	1806.09	2251.70	133.99	1801.81	2095.31	16.44	1728.78	2096.63	121.52	1721.54	-144.71	1275.37	72.12	404.55	1042.02	73.81	82.02
8.36000	2424.23	81.25	46.86	2381.68	75.92	54.81	2189.36	125.86	40.39	2202.54	132.70	82.58	1883.68	-1.15	72.12	1871.18	-0.31	108.12	1798.18	-36.30	272.37	1836.59	-45.38	293.67	2210.91	56.12	1378.81	0.00	0.00	0.00	2269.25	17.42	1807.44	2262.83	133.50	1803.19	2095.31	16.44	1728.78	2107.14	121.92	1723.28	-143.79	1273.84	72.71	404.29	1042.20	73.70	81.33
8.37000	2423.72	81.43	46.57	2381.65	75.98	54.73	2189.49	125.82	40.33	2202.84	132.28	82.56	1913.99	-3.59	74.86	1900.32	-2.36	110.47	1823.74	-37.00	272.83	1861.51	-45.61	294.95	2221.72	55.99	1380.78	0.00	0.00	0.00	2279.54	16.96	1808.82	2274.17	133.02	1804.54	2095.31	16.44	1728.78	2117.90	121.86	1725.24	-144.80	1275.23	72.29	403.39	1042.46	73.45	84.10
8.38000	2424.33	81.52	46.82	2381.55	76.11	54.61	2189.40	125.98	40.42	2202.54	132.58	82.78	1945.25	-5.83	76.64	1931.51	-4.23	112.37	1849.56	-37.63	271.99	1886.53	-45.99	294.89	2232.74	55.99	1382.74	0.00	0.00	0.00	2289.99	16.26	1810.03	2284.65	132.48	1805.99	2095.31	16.44	1728.78	2128.67	121.33	1727.28	-146.26	1275.59	71.88	403.94	1041.93	73.67	84.59
8.39000	2424.72	81.51	46.83	2381.69	76.20	54.60	2189.60	125.76	40.37	2202.19	132.80	83.07	1978.01	-8.11	77.92	1963.29	-6.09	113.18	1875.77	-38.29	269.90	1912.08	-46.50	293.68	2243.56	56.14	1384.61	0.00	0.00	0.00	2300.67	15.37	1811.04	2295.64	131.53	1807.50	2095.31	16.44	1728.78	2139.41	120.91	1729.33	-149.08	1275.76	71.41	404.03	1042.06	73.69	84.15
8.40000	2424.66	81.51	46.65	2381.56	76.20	54.47	2189.85	125.42	40.29	2202.71	131.79	82.87	2011.72	-10.39	78.49	1995.56	-7.99	113.09	1902.23	-38.73	266.42	1938.03	-46.65	291.20	2253.74	56.59	1386.30	0.00	0.00	0.00	2310.85	14.25	1811.99	2306.26	130.43	1808.97	2095.31	16.44	1728.78	2149.82	120.60	1731.34	-147.96	1273.00	72.38	404.78	1042.03	73.80	87.30
8.41000	2425.34	81.58	46.99	2381.89	76.15	54.64	2189.53	125.88	40.59	2202.76	131.42	82.94	2045.32	-12.57	78.02	2027.93	-9.84	111.93	1929.59	-38.66	261.58	1964.54	-46.61	287.44	2263.94	57.41	1387.76	0.00	0.00	0.00	2321.20	13.01	1812.73	2316.46	129.16	1810.65	2095.31	16.44	1728.78	2160.73	119.47	1733.40	-146.62	1274.14	72.30	404.59	1042.20	73.68	85.43
8.42000	2424.41	81.47	46.38	2381.47	76.14	54.37	2189.81	125.50	40.40	2202.54	131.35	83.18	2079.75	-14.50	77.07	2061.30	-11.57	110.21	1956.49	-40.06	256.05	1990.44	-47.78	282.92	2273.72	58.51	1389.03	0.00	0.00	0.00	2331.63	11.68	1813.28	2327.02	127.57	1812.10	2095.31	16.44	1728.78	2171.26	118.58	1735.27	-146.08	1274.57	72.09	404.88	1042.37	73.67	83.88
8.43000	2424.81	81.47	46.46	2381.28	76.10	54.27	2189.54	125.96	40.70	2202.43	131.18	83.37	2115.50	-16.22	75.65	2096.28	-13.04	108.35	1984.83	-40.30	248.95	2017.63	-47.86	277.14	2283.11	59.55	1390.15	0.00	0.00	0.00	2341.83	10.09	1813.70	2337.26	126.04	1813.52	2095.31	16.44	1728.78	2181.77	117.48	1736.97	-146.48	1275.46	71.73	405.25	1041.96	73.89	83.75
8.44000	2424.39	81.42	46.26	2381.37	76.06	54.31	2189.94	125.38	40.41	2202.35	131.16	83.57	2151.85	-17.61	73.88	2131.24	-14.24	105.71	2012.53	-42.14	241.21	2045.24	-48.28	270.19	2292.81	60.41	1391.22	0.00	0.00	0.00	2351.81	8.38	1814.01	2347.66	124.63	1814.70	2095.31	16.44	1728.78	2191.84	116.73	1738.53	-144.15	1273.16	72.74	404.24	1041.76	73.86	84.45
8.45000	2424.63	81.35	46.32	2381.09	76.04	54.20	2189.72	125.72	40.65	2202.38	130.99	83.63	2189.02	-18.74	71.93	2167.80	-15.23	103.13	2042.42	-42.21	231.82	2072.93	-49.08	262.84	2302.47	61.23	1392.09	0.00	0.00	0.00	2361.73	6.72	1814.13	2358.03	122.74	1815.95	2095.31	16.44	1728.78	2201.59	116.41	1739.85	-146.10	1273.81	72.02	404.56	1041.90	73.85	85.92
8.46000	2424.76	81.25	46.35	2380.96	76.03	54.19	2189.74	125.76	40.70	2202.43	130.80	83.80	2226.65	-19.83	69.79	2205.26	-16.29	100.47	2072.59	-43.06	221.64	2100.93	-50.05	254.17	2312.56	62.02	1392.79	0.00	0.00	0.00	2371.61	4.93	1814.09	2368.02	120.82	1817.18	2095.31	16.44	1728.78	2212.02	115.16	1741.12	-148.58	1274.58	71.39	404.31	1042.08	73.73	84.35
8.47000	2424.58	81.22	46.13	2380.86	75.94	54.17	2189.60	125.97	40.89	2202.45	130.57	83.94	2265.15	-20.90	67.70	2243.80	-17.63	98.02	2102.51	-44.73	211.31	2100.93	-50.05	254.17	2322.58	62.75	1393.31	0.00	0.00	0.00	2381.34	3.02	1813.86	2378.07	118.94	1818.22	2095.31	16.44	1728.78	2222.27	114.14	1742.23	-146.72	1275.35	71.73	404.29	1042.08	73.71	84.91
8.48000	2424.37	81.02	46.03	2380.46	75.78	53.95	2189.57	126.00	41.01	2202.15	130.71	84.30	2304.67	-22.20	65.70	2280.83	-18.88	94.39	2102.51	-44.73	211.31	2100.93	-50.05	254.17	2332.50	63.51	1393.66	0.00	0.00	0.00	2391.40	1.12	1813.42	2388.24	117.05	1818.95	2095.31	16.44	1728.78	2231.98	113.57	1743.07	-145.63	1273.97	72.07	404.64	1041.74	73.86	80.70
8.49000	2424.27	80.86	46.04	2380.82	75.64	54.19	2189.83	125.61	40.96	2202.33	130.09	84.41	2343.30	-23.44	63.07	2317.85	-19.97	90.39	2102.51	-44.73	211.31	2100.93	-50.05	254.17	2342.11	64.17	1393.86	0.00	0.00	0.00	2401.51	-0.83	1812.75	2398.52	114.90	1819.67	2095.31	16.44	1728.78	2242.25	112.30	1743.94	-148.56	1275.42	71.38	403.80	1042.00	73.55	82.81
8.50000	2424.20	80.61	46.14	2381.50	75.41	54.60	2190.02	125.19	41.08	2202.22	129.76	84.68	2384.42	-24.87	59.18	2355.04	-20.90	86.15	2102.51	-44.73	211.31	2100.93	-50.05	254.17	2352.12	64.74	1393.84	0.00	0.00	0.00	2411.38	-2.80	1811.97	2408.74	112.67	1820.28	2095.31	16.44	1728.78	2252.20	111.31	1744.40	-150.46	1276.40	70.63	403.48	1042.05	73.58	84.32
8.51000	2424.15	80.23	46.21	2382.01	75.03	55.02	2189.90	125.20	41.44	2202.65	128.80	84.69	2426.41	-25.68	57.93	2394.35	-21.62	82.60	2102.51	-44.73	211.31	2100.93	-50.05	254.17	2362.22	65.22	1393.63	0.00	0.00	0.00	2421.57	-4.88	1810.96	2418.58	110.53	1820.83	2095.31	16.44	1728.78	2262.10	110.42	1744.73	-151.72	1277.58	69.95	404.64	1041.98	73.78	82.27
8.52000	2424.81	79.92	46.54	2382.85	74.87	55.57	2190.10	124.64	41.72	2202.25	128.85	85.19	2468.43	-26.92	56.77	2434.56	-22.30	79.69	2102.51	-44.73	211.31	2100.93	-50.05	254.17	2372.28	65.66	1393.23	0.00	0.00	0.00	2431.46	-7.00	1809.85	2428.54	108.36	1821.04	2095.31	16.44	1728.78	2272.50	108.96	1744.97	-152.65	1276.46	70.24	404.30	1041.66	73.68	83.23
8.53000	2425.47	79.87	46.94	2383.21	75.02	55.79	2190.44	123.93	41.99	2202.13	128.57	85.48	2509.54	-27.65	56.19	2474.31	-23.10	76.81	2102.51	-44.73	211.31	2100.93	-50.05	254.17	2382.28	65.96	1392.72	0.00	0.00	0.00	2441.43	-9.15	1808.54	2438.99	105.81	1821.14	2095.31	16.44	1728.78	2282.92	107.24	1745.05	-149.38	1274.69	71.53	404.19	1042.09	73.60	83.73
8.54000	2426.03	80.11	47.26	2383.46	75.42	55.88	2190.33	123.61	42.46	2202.51	127.69	85.57	2550.69	-28.46	55.90	2514.64	-23.96	74.76	2102.51	-44.73	211.31	2100.93	-50.05	254.17	2392.33	66.20	1392.04	0.00	0.00	0.00	2451.43	-11.30	1807.04	2449.52	103.33	1820.95	2095.31	16.44	1728.78	2293.07	106.06	1744.93	-146.60	1274.12	72.44	404.29	1042.04	73.58	84.00
8.55000	2425.91	80.28	47.15	2370.41	91.20	64.21	2190.69	122.69	42.66	2202.42	127.48	85.90	2592.28	-29.77	56.65	2555.12	-25.15	73.57	2102.51	-44.73	211.31	2100.93	-50.05	254.17	2402.60	66.39	1391.20	0.00	0.00	0.00	2461.52	-13.53	1805.35	2456.29	100.45	1823.36	2095.31	16.44	1728.78	2303.49	104.54	1744.66	-144.12	1273.15	72.83	404.39	1042.15	73.64	81.88
8.56000	2425.92	80.51	47.00	2371.07	90.11	62.38	2190.95	121.95	43.00	2202.31	127.38	86.28	2631.25	-30.71	60.92	2595.35	-26.68	73.09	2102.51	-44.73	211.31	2100.93	-50.05	254.17	2412.76	66.53	1390.20	0.00	0.00	0.00	2471.42	-15.78	1803.62	2465.67	97.93	1823.54	2095.31	16.44	1728.78	2313.12	104.01	1743.90	-142.86	1272.35	73.14	404.25	1042.48	73.62	83.01
8.57000	2425.75	80.89	46.57	2370.64	91.75	62.42	2190.48	122.20	43.84	2202.39	126.90	86.56	2670.97	-32.94	63.31	2634.95	-28.71	73.25	2102.51	-44.73	211.31	2100.93	-50.05	254.17	2423.00	66.63	1389.04	0.00	0.00	0.00	2481.71	-18.01	1801.60	2475.90	95.38	1822.93	2095.31	16.44	1728.78	2323.59	102.37	1743.24	-144.64	1274.21	72.52	403.80	1042.41	73.60	84.90
8.58000	2425.18	81.54	45.99	2381.49	77.19	54.23	2190.76	121.35	44.16	2202.48	126.50	86.83	2710.40	-36.01	66.50	2673.81	-31.47	74.20	2102.51	-44.73	211.31	2100.93	-50.05	254.17	2433.18	66.68	1387.74	0.00	0.00	0.00	2491.54	-20.44	1799.51	2486.00	92.80	1822.20	2095.31	16.44	1728.78	2333.56	101.26	1742.21	-144.95	1273.53	72.95	404.63	1041.91	73.88	83.80
8.59000	2424.81	81.69	45.63	2381.84	77.11	54.14	2190.67	121.07	44.90	2202.74	125.82	87.12	2750.10	-39.86	71.89	2712.43	-34.96	76.91	2102.51	-44.73	211.31	2100.93	-50.05	254.17	2443.54	66.64	1386.31	0.00	0.00	0.00	2501.84	-22.72	1797.25	2496.52	90.15	1821.21	2095.31	16.44	1728.78	2344.20	99.44	1741.26	-151.44	1276.68	70.75	404.81	1041.99	73.85	86.05
8.60000	2424.55	81.90	45.42	2381.63	77.14	53.97	2190.86	120.43	45.48	2202.75	125.63	87.57	2788.37	-44.33	79.39	2750.34	-39.03	81.85	2102.51	-44.73	211.31	2100.93	-50.05	254.17	2454.15	66.52	1384.76	0.00	0.00	0.00	2512.05	-25.06	1794.93	2506.87	87.52	1820.11	2095.31	16.44	1728.78	2354.78	97.70	1740.10	-150.25	1275.43	71.21	404.80	1041.69	73.91	83.91
8.61000	2424.75	82.01	45.53	2381.62	77.13	53.90	2190.87	119.88	46.21	2202.70	125.45	88.15	2824.80	-49.27	89.03	2786.69	-43.24	88.89	2102.51	-44.73	211.31	2100.93	-50.05	254.17	2464.79	66.26	1383.10	0.00	0.00	0.00	2522.30	-27.40	1792.48	2517.35	84.90	1818.84	2095.31	16.44	1728.78	2365.37	95.99	1738.65	-151.29	1275.55	70.91	405.52	1041.87	74.02	86.36
8.62000	2424.85	81.90	45.47	2381.98	77.19	54.01	2190.64	119.84	47.23	2203.37	124.44	88.43	2859.05	-53.99	100.21	2820.93	-47.35	97.64	2102.51	-44.73	211.31	2100.93	-50.05	254.17	2475.59	65.96	1381.31	0.00	0.00	0.00	2532.80	-29.70	1789.96	2527.88	82.34	1817.39	2095.31	16.44	1728.78	2375.65	94.69	1736.94	-150.38	1275.43	71.27	405.03	1042.28	73.86	83.68
8.63000	2424.36	81.91	45.16	2381.75	77.26	53.79	2190.73	119.35	48.01	2203.39	124.39	89.13	2891.23	-57.90	112.47	2853.23	-50.72	107.59	2102.51	-44.73	211.31	2100.93	-50.05	254.17	2486.48	65.54	1379.41	0.00	0.00	0.00	2543.28	-32.10	1787.49	2538.33	79.69	1815.87	2095.31	16.44	1728.78	2386.46	92.79	1735.23	-147.40	1274.26	71.98	404.37	1042.39	73.66	81.99
8.64000	2424.78	81.96	45.34	2381.83	77.29	53.75	2191.17	118.54	48.57	2203.70	124.20	89.88	2920.33	-60.95	124.32	2883.22	-53.39	117.83	2102.51	-44.73	211.31	2100.93	-50.05	254.17	2497.39	65.04	1377.39	0.00	0.00	0.00	2553.69	-34.47	1785.04	2548.82	77.13	1814.35	2095.31	16.44	1728.78	2397.19	90.92	1733.29	-147.04	1274.22	72.23	405.06	1042.16	73.87	79.91
8.65000	2424.38	81.92	45.16	2381.90	77.39	53.67	2191.16	118.49	49.46	2203.98	124.22	90.72	2947.16	-62.82	135.31	2910.65	-54.93	127.47	2102.51	-44.73	211.31	2100.93	-50.05	254.17	2508.10	64.46	1375.29	0.00	0.00	0.00	2564.28	-36.80	1782.64	2559.69	74.53	1812.71	2095.31	16.44	1728.78	2407.41	89.72	1731.22	-147.44	1274.77	72.08	405.24	1042.00	73.96	81.74
8.66000	2424.47	82.02	45.03	2382.32	77.48	53.76	2191.46	118.25	50.31	2204.45	124.26	91.71	2971.16	-63.41	145.87	2935.20	-55.34	136.72	2102.51	-44.73	211.31	2100.93	-50.05	254.17	2518.92	63.83	1373.06	0.00	0.00	0.00	2575.04	-39.15	1780.28	2570.18	72.00	1811.17	2095.31	16.44	1728.78	2418.20	88.00	1729.16	-147.46	1275.83	71.30	404.46	1041.94	73.74	83.59
8.67000	2424.34	82.14	44.94	2382.32	77.54	53.62	2191.76	117.93	51.26	2205.04	124.48	92.95	2992.97	-62.73	155.48	2957.47	-54.76	145.18	2102.51	-44.73	211.31	2100.93	-50.05	254.17	2529.77	63.18	1370.81	0.00	0.00	0.00	2585.94	-41.54	1777.98	2581.03	69.38	1809.60	2095.31	16.44	1728.78	2428.89	86.43	1727.09	-146.61	1275.53	71.73	404.17	1042.07	73.64	79.75
8.68000	2424.45	82.05	44.93	2382.43	77.64	53.56	2192.48	117.27	52.22	2205.36	125.28	94.49	3012.22	-61.04	163.33	2976.54	-53.40	151.65	2102.51	-44.73	211.31	2100.93	-50.05	254.17	2540.55	62.46	1368.60	0.00	0.00	0.00	2596.77	-43.99	1775.83	2592.11	66.80	1808.06	2095.31	16.44	1728.78	2440.03	84.44	1725.03	-148.55	1275.41	71.83	404.33	1042.04	73.80	80.27
8.69000	2425.26	82.11	45.41	2382.90	77.71	53.65	2192.93	117.40	53.51	2206.47	125.59	95.94	3028.39	-58.65	168.43	2993.02	-51.47	156.13	2102.51	-44.73	211.31	2100.93	-50.05	254.17	2551.62	61.67	1366.49	0.00	0.00	0.00	2607.62	-46.46	1773.85	2602.81	64.13	1806.71	2095.31	16.44	1728.78	2451.79	81.75	1723.24	-146.95	1274.27	71.97	404.50	1042.03	73.85	85.02
8.70000	2424.22	82.09	44.80	2383.12	77.86	53.56	2193.49	117.61	54.89	2207.64	126.19	97.60	3041.61	-55.69	170.58	3006.98	-48.81	158.17	2102.51	-44.73	211.31	2100.93	-50.05	254.17	2562.72	60.69	1364.52	0.00	0.00	0.00	2618.54	-48.99	1771.97	2613.93	61.53	1805.36	2095.31	16.44	1728.78	2462.85	80.13	1721.23	-148.95	1275.63	71.39	404.41	1041.90	73.83	84.12
8.71000	2425.03	82.08	45.33	2382.98	77.99	53.20	2193.86	118.50	56.73	2208.85	127.32	99.46	3052.45	-51.95	169.03	3018.22	-45.81	157.05	2102.51	-44.73	211.31	2100.93	-50.05	254.17	2573.78	59.56	1362.80	0.00	0.00	0.00	2629.79	-51.56	1770.21	2625.26	58.80	1804.10	2095.31	16.44	1728.78	2474.45	77.80	1719.51	-148.96	1276.18	71.28	404.01	1042.16	73.69	80.47
8.72000	2425.03	82.12	45.23	2384.78	77.01	50.26	2194.57	119.35	58.60	2210.02	128.98	101.73	3061.57	-47.75	163.22	3026.06	-42.41	151.71	2102.51	-44.73	211.31	2100.93	-50.05	254.17	2585.07	58.30	1361.31	0.00	0.00	0.00	2641.06	-54.10	1768.60	2636.71	56.14	1802.89	2095.31	16.44	1728.78	2485.81	75.85	1717.97	-147.72	1275.13	71.69	403.76	1042.30	73.61	81.14
8.73000	2424.44	82.11	44.90	2384.33	77.82	50.04	2195.51	120.23	60.86	2211.67	130.66	104.24	3068.25	-43.48	153.28	3031.65	-38.66	143.06	2102.51	-44.73	211.31	2100.93	-50.05	254.17	2596.48	57.00	1360.04	0.00	0.00	0.00	2652.58	-56.66	1767.11	2648.33	53.41	1801.83	2095.31	16.44	1728.78	2497.52	73.51	1716.67	-147.87	1275.53	71.80	404.08	1042.28	73.76	78.44
8.74000	2424.62	82.02	44.97	2384.69	77.86	49.45	2196.13	121.89	63.99	2213.69	132.08	107.12	3073.25	-39.42	142.24	3036.05	-35.04	132.22	2102.51	-44.73	211.31	2100.93	-50.05	254.17	2608.08	55.61	1359.01	0.00	0.00	0.00	2663.73	-59.31	1765.82	2659.62	50.63	1800.96	2095.31	16.44	1728.78	2497.52	73.51	1716.67	-148.11	1274.03	72.04	404.54	1041.94	73.97	77.90
8.75000	2425.31	81.97	45.16	2384.88	77.96	48.67	2197.60	122.98	67.34	2216.15	133.59	110.46	3078.77	-36.32	131.75	3040.75	-32.43	122.74	2102.51	-44.73	211.31	2100.93	-50.05	254.17	2619.72	54.09	1358.28	0.00	0.00	0.00	2675.48	-61.97	1764.60	2671.26	47.89	1800.20	2095.31	16.44	1728.78	2497.52	73.51	1716.67	-145.88	1273.96	72.51	405.01	1042.12	73.90	75.21
8.76000	2424.73	82.04	44.65	2384.70	78.09	48.12	2199.53	124.12	71.28	2219.04	135.04	114.16	3085.69	-34.93	120.84	3047.59	-31.06	115.06	2102.51	-44.73	211.31	2100.93	-50.05	254.17	2631.56	52.46	1357.88	0.00	0.00	0.00	2686.91	-64.61	1763.71	2682.73	45.08	1799.75	2095.31	16.44	1728.78	2497.52	73.51	1716.67	-146.20	1275.53	72.22	404.45	1042.17	73.79	77.49
8.77000	2424.52	82.00	44.45	2385.13	78.15	47.73	2201.79	125.39	75.92	2222.82	135.96	118.31	3092.02	-34.40	110.75	3053.41	-30.36	107.80	2102.51	-44.73	211.31	2100.93	-50.05	254.17	2643.64	50.77	1357.87	0.00	0.00	0.00	2698.27	-67.34	1763.08	2694.35	42.20	1799.56	2095.31	16.44	1728.78	2497.52	73.51	1716.67	-147.05	1273.88	72.27	404.46	1041.84	73.92	78.86
8.78000	2425.22	82.05	44.56	2385.44	78.34	47.52	2204.77	126.67	81.28	2226.77	137.44	123.16	3095.76	-33.87	101.20	3057.45	-29.81	100.11	2102.51	-44.73	211.31	2100.93	-50.05	254.17	2655.79	49.08	1358.27	0.00	0.00	0.00	2710.01	-70.01	1762.74	2706.15	39.36	1799.67	2095.31	16.44	1728.78	2497.52	73.51	1716.67	-144.93	1274.70	72.14	404.72	1042.11	73.76	79.90
8.79000	2426.03	81.96	44.64	2385.62	78.60	47.36	2208.58	127.21	87.05	2230.81	139.61	128.88	3098.30	-33.45	92.21	3060.33	-29.45	92.62	2102.51	-44.73	211.31	2100.93	-50.05	254.17	2667.81	47.37	1359.05	0.00	0.00	0.00	2721.64	-72.80	1762.73	2718.13	36.49	1800.03	2095.31	16.44	1728.78	2497.52	73.51	1716.67	-144.47	1275.32	72.51	404.49	1042.21	73.65	79.59
8.80000	2425.57	81.85	44.12	2386.12	78.40	47.13	2212.56	128.44	93.89	2235.46	141.89	135.32	3099.91	-33.75	84.23	3062.76	-29.80	86.62	2102.51	-44.73	211.31	2100.93	-50.05	254.17	2680.05	45.62	1360.21	0.00	0.00	0.00	2733.04	-75.51	1763.02	2729.76	33.64	1800.67	2095.31	16.44	1728.78	2497.52	73.51	1716.67	-145.67	1274.68	72.68	404.87	1042.12	73.96	79.14
8.81000	2426.23	81.93	44.16	2386.33	78.87	47.59	2217.11	129.88	101.26	2242.14	142.60	141.75	3102.48	-34.33	77.90	3064.57	-30.32	80.88	2102.51	-44.73	211.31	2100.93	-50.05	254.17	2692.31	43.87	1361.68	0.00	0.00	0.00	2744.37	-78.15	1763.56	2741.49	30.88	1801.56	2095.31	16.44	1728.78	2497.52	73.51	1716.67	-146.30	1274.39	72.47	404.08	1041.93	73.81	77.36
8.82000	2426.72	81.87	43.99	2386.82	78.94	47.61	2222.19	131.49	109.59	2249.52	143.42	148.58	3104.71	-34.54	71.97	3066.40	-30.42	75.78	2102.51	-44.73	211.31	2100.93	-50.05	254.17	2704.64	42.14	1363.39	0.00	0.00	0.00	2755.77	-80.78	1764.33	2752.91	28.12	1802.65	2095.31	16.44	1728.78	2497.52	73.51	1716.67	-147.13	1274.15	72.41	405.17	1041.74	74.04	80.69
8.83000	2427.20	81.98	43.94	2387.27	79.00	48.06	2229.12	131.87	118.18	2257.32	145.13	156.45	3107.39	-33.60	66.58	3067.97	-29.64	70.67	2102.51	-44.73	211.31	2100.93	-50.05	254.17	2716.93	40.47	1365.21	0.00	0.00	0.00	2767.00	-83.38	1765.19	2764.32	25.41	1803.90	2095.31	16.44	1728.78	2497.52	73.51	1716.67	-149.07	1274.40	72.11	405.44	1041.74	74.12	84.10
8.84000	2428.09	82.01	44.05	2386.77	79.21	52.05	2237.13	132.46	127.48	2267.89	145.01	164.09	3109.06	-32.36	61.35	3069.51	-28.42	66.59	2102.51	-44.73	211.31	2100.93	-50.05	254.17	2729.17	38.88	1367.07	0.00	0.00	0.00	2777.93	-85.90	1766.12	2775.39	22.77	1805.28	2095.31	16.44	1728.78	2497.52	73.51	1716.67	-147.09	1276.36	71.67	404.53	1042.01	73.78	80.97
8.85000	2428.20	82.05	43.79	2388.04	78.63	52.54	2246.87	131.55	137.29	2279.39	145.43	171.90	3110.32	-32.27	58.75	3070.59	-28.23	64.79	2102.51	-44.73	211.31	2100.93	-50.05	254.17	2741.41	37.41	1368.90	0.00	0.00	0.00	2789.01	-88.21	1767.08	2786.30	20.24	1806.73	2095.31	16.44	1728.78	2497.52	73.51	1716.67	-145.74	1274.67	72.57	404.33	1042.32	73.66	79.97
8.86000	2429.20	82.06	43.53	2390.25	78.05	52.85	2257.32	131.28	147.69	2292.50	145.24	179.85	3110.98	-32.38	56.95	3071.27	-28.29	63.63	2102.51	-44.73	211.31	2100.93	-50.05	254.17	2753.39	36.05	1370.66	0.00	0.00	0.00	2799.78	-90.40	1768.12	2796.96	17.88	1808.22	2095.31	16.44	1728.78	2497.52	73.51	1716.67	-145.07	1274.64	72.07	404.99	1042.15	73.91	83.19
8.87000	2431.25	82.06	43.00	2393.31	77.77	54.50	2268.68	130.81	159.20	2306.29	145.11	188.60	3111.36	-32.28	55.57	3071.75	-28.19	62.82	2102.51	-44.73	211.31	2100.93	-50.05	254.17	2765.20	34.86	1372.28	0.00	0.00	0.00	2810.28	-92.55	1769.23	2807.62	15.60	1809.73	2095.31	16.44	1728.78	2497.52	73.51	1716.67	-143.90	1272.47	73.29	405.02	1041.67	74.10	87.12
8.88000	2433.43	81.89	41.84	2396.87	77.46	56.78	2280.94	130.85	171.54	2321.08	144.56	197.88	3111.65	-32.30	54.63	3072.04	-28.17	62.22	2102.51	-44.73	211.31	2100.93	-50.05	254.17	2776.88	33.86	1373.78	0.00	0.00	0.00	2820.83	-94.57	1770.35	2818.07	13.44	1811.23	2095.31	16.44	1728.78	2497.52	73.51	1716.67	-142.76	1274.15	73.03	404.30	1041.88	73.88	82.94
8.89000	2436.44	81.73	40.56	2401.83	77.07	60.29	2295.36	129.94	183.96	2336.75	144.03	207.74	3111.69	-32.31	53.89	3072.12	-28.22	61.69	2102.51	-44.73	211.31	2100.93	-50.05	254.17	2788.43	33.04	1375.17	0.00	0.00	0.00	2830.90	-96.56	1771.60	2828.23	11.41	1812.85	2095.31	16.44	1728.78	2497.52	73.51	1716.67	-143.51	1274.68	72.84	404.70	1042.13	73.87	81.80
8.90000	2440.82	81.83	39.48	2409.40	76.85	65.38	2311.00	129.89	196.72	2353.52	143.64	217.76	3111.95	-32.33	53.45	3072.32	-28.27	61.39	2102.51	-44.73	211.31	2100.93	-50.05	254.17	2799.90	32.39	1376.44	0.00	0.00	0.00	2840.94	-98.31	1772.95	2838.32	9.50	1814.54	2095.31	16.44	1728.78	2497.52	73.51	1716.67	-143.15	1274.25	73.36	403.67	1041.95	73.69	82.01
8.91000	2444.67	82.24	37.66	2418.84	77.27	69.17	2328.87	129.53	209.15	2372.31	142.57	227.00	3112.16	-32.31	53.10	3072.50	-28.35	61.14	2102.51	-44.73	211.31	2100.93	-50.05	254.17	2811.12	31.89	1377.65	0.00	0.00	0.00	2851.07	-99.94	1774.30	2847.91	7.75	1816.34	2095.31	16.44	1728.78	2497.52	73.51	1716.67	-144.66	1275.11	72.45	404.66	1041.94	73.95	80.12
8.92000	2451.20	83.07	36.61	2429.36	78.24	72.18	2348.13	129.38	220.82	2392.12	141.82	235.63	3111.99	-32.42	52.59	3072.47	-28.41	60.85	2102.51	-44.73	211.31	2100.93	-50.05	254.17	2822.28	31.55	1378.83	0.00	0.00	0.00	2861.09	-101.40	1775.65	2857.89	6.14	1818.08	2095.31	16.44	1728.78	2497.52	73.51	1716.67	-146.70	1274.41	72.41	403.99	1042.28	73.64	83.02
8.93000	2456.44	84.47	34.98	2440.18	79.98	74.86	2367.60	130.26	231.84	2412.11	142.18	243.74	3112.23	-32.46	52.43	3072.53	-28.51	60.62	2102.51	-44.73	211.31	2100.93	-50.05	254.17	2833.27	31.32	1379.96	0.00	0.00	0.00	2871.11	-102.67	1777.00	2867.62	4.70	1819.76	2095.31	16.44	1728.78	2497.52	73.51	1716.67	-144.08	1272.75	73.32	403.60	1042.32	73.57	83.39
8.94000	2464.42	86.95	35.58	2451.72	82.11	78.39	2388.58	129.41	240.93	2433.85	141.35	250.65	3112.15	-32.43	52.09	3072.53	-28.56	60.37	2102.51	-44.73	211.31	2100.93	-50.05	254.17	2844.16	31.12	1381.05	0.00	0.00	0.00	2881.18	-103.72	1778.33	2877.62	3.57	1821.39	2095.31	16.44	1728.78	2497.52	73.51	1716.67	-145.20	1273.49	72.81	404.52	1042.28	73.69	78.98
8.95000	2483.92	89.80	45.87	2465.04	84.46	83.91	2409.90	128.18	249.16	2454.87	141.58	257.30	3112.14	-32.49	51.84	3072.68	-28.61	60.26	2102.51	-44.73	211.31	2100.93	-50.05	254.17	2855.04	30.97	1382.13	0.00	0.00	0.00	2891.10	-104.55	1779.65	2887.74	2.61	1822.96	2095.31	16.44	1728.78	2497.52	73.51	1716.67	-145.19	1274.16	72.72	404.76	1042.03	73.67	77.66
8.96000	2496.62	93.29	50.02	2482.02	87.06	89.55	2430.22	128.00	256.38	2454.87	141.58	257.30	3112.23	-32.52	51.69	3072.71	-28.69	60.11	2102.51	-44.73	211.31	2100.93	-50.05	254.17	2865.56	30.88	1383.20	0.00	0.00	0.00	2901.33	-105.06	1780.91	2897.57	1.91	1824.57	2095.31	16.44	1728.78	2497.52	73.51	1716.67	-145.38	1274.65	72.81	404.63	1041.76	73.80	82.42
8.97000	2515.63	97.12	54.01	2502.40	90.07	93.80	2452.06	126.97	262.09	2454.87	141.58	257.30	3112.12	-32.55	51.45	3072.77	-28.73	59.99	2102.51	-44.73	211.31	2100.93	-50.05	254.17	2875.61	30.78	1384.29	0.00	0.00	0.00	2911.27	-105.39	1782.21	2907.83	1.52	1825.98	2095.31	16.44	1728.78	2497.52	73.51	1716.67	-142.77	1271.49	74.04	405.41	1041.85	74.00	82.75
8.98000	2538.32	100.75	57.45	2525.92	92.96	97.37	2474.77	125.84	266.16	2454.87	141.58	257.30	3112.22	-32.53	51.40	3072.84	-28.75	59.91	2102.51	-44.73	211.31	2100.93	-50.05	254.17	2885.41	30.67	1385.40	0.00	0.00	0.00	2921.09	-105.44	1783.53	2917.74	1.44	1827.42	2095.31	16.44	1728.78	2497.52	73.51	1716.67	-139.45	1270.81	74.41	404.50	1042.06	73.65	85.02
8.99000	2564.17	103.78	60.64	2551.99	95.36	100.52	2474.77	125.84	266.16	2454.87	141.58	257.30	3112.36	-32.51	51.35	3072.77	-28.79	59.73	2102.51	-44.73	211.31	2100.93	-50.05	254.17	2895.06	30.48	1386.55	0.00	0.00	0.00	2931.35	-105.15	1784.84	2927.89	1.74	1828.73	2095.31	16.44	1728.78	2497.52	73.51	1716.67	-146.41	1274.00	72.29	404.11	1042.05	73.61	80.06
9.00000	2592.29	106.18	63.11	2579.32	97.27	102.55	2474.77	125.84	266.16	2454.87	141.58	257.30	3112.44	-32.52	51.31	3072.83	-28.80	59.70	2102.51	-44.73	211.31	2100.93	-50.05	254.17	2904.62	30.22	1387.75	0.00	0.00	0.00	2941.66	-104.56	1786.16	2938.04	2.32	1829.95	2095.31	16.44	1728.78	2497.52	73.51	1716.67	-142.49	1273.68	73.11	404.57	1041.95	73.74	80.94
9.01000	2621.54	108.02	64.47	2608.45	98.88	103.97	2474.77	125.84	266.16	2454.87	141.58	257.30	3112.60	-32.50	51.33	3072.87	-28.82	59.65	2102.51	-44.73	211.31	2100.93	-50.05	254.17	2913.82	29.85	1388.95	0.00	0.00	0.00	2951.73	-103.75	1787.66	2948.06	3.28	1831.15	2095.31	16.44	1728.78	2497.52	73.51	1716.67	-142.44	1273.24	73.54	403.39	1042.11	73.49	85.20
9.02000	2652.07	109.44	65.11	2638.15	100.07	104.23	2474.77	125.84	266.16	2454.87	141.58	257.30	3112.39	-32.50	51.11	3073.01	-28.83	59.67	2102.51	-44.73	211.31	2100.93	-50.05	254.17	2922.69	29.37	1390.12	0.00	0.00	0.00	2962.07	-102.66	1789.25	2958.23	4.58	1832.25	2095.31	16.44	1728.78	2497.52	73.51	1716.67	-144.02	1274.03	72.74	403.37	1042.17	73.51	81.66
9.03000	2683.33	110.42	65.03	2668.49	100.85	103.80	2474.77	125.84	266.16	2454.87	141.58	257.30	3112.27	-32.54	50.97	3072.96	-28.87	59.60	2102.51	-44.73	211.31	2100.93	-50.05	254.17	2931.41	28.72	1391.29	0.00	0.00	0.00	2972.64	-101.28	1790.85	2968.13	6.14	1833.25	2095.31	16.44	1728.78	2497.52	73.51	1716.67	-144.12	1274.22	72.72	404.32	1041.99	73.90	82.19
9.04000	2715.52	110.94	64.24	2699.48	101.33	102.56	2474.77	125.84	266.16	2454.87	141.58	257.30	3112.33	-32.53	50.96	3073.00	-28.91	59.60	2102.51	-44.73	211.31	2100.93	-50.05	254.17	2940.20	28.04	1392.46	0.00	0.00	0.00	2983.32	-99.70	1792.48	2978.12	7.99	1834.16	2095.31	16.44	1728.78	2497.52	73.51	1716.67	-143.34	1273.27	73.10	404.99	1041.89	74.04	84.77
9.05000	2748.21	111.11	62.59	2730.94	101.51	100.46	2474.77	125.84	266.16	2454.87	141.58	257.30	3112.31	-32.55	50.89	3072.96	-28.95	59.55	2102.51	-44.73	211.31	2100.93	-50.05	254.17	2948.94	27.32	1393.60	0.00	0.00	0.00	2993.98	-97.91	1794.06	2988.15	10.08	1834.95	2095.31	16.44	1728.78	2497.52	73.51	1716.67	-147.82	1273.56	72.02	405.14	1041.97	73.94	84.99
9.06000	2781.79	110.92	60.49	2763.56	101.39	98.00	2474.77	125.84	266.16	2454.87	141.58	257.30	3112.22	-32.54	50.81	3072.95	-28.96	59.52	2102.51	-44.73	211.31	2100.93	-50.05	254.17	2957.54	26.62	1394.61	0.00	0.00	0.00	3004.78	-95.98	1795.60	2997.99	12.32	1835.62	2095.31	16.44	1728.78	2497.52	73.51	1716.67	-147.80	1275.11	71.63	405.50	1041.68	74.09	82.67
9.07000	2816.90	110.48	58.59	2796.96	101.05	95.21	2474.77	125.84	266.16	2454.87	141.58	257.30	3112.22	-32.62	50.81	3072.95	-29.02	59.51	2102.51	-44.73	211.31	2100.93	-50.05	254.17	2966.08	26.01	1395.45	0.00	0.00	0.00	3015.11	-93.97	1797.17	3007.71	14.69	1836.21	2095.31	16.44	1728.78	2497.52	73.51	1716.67	-148.40	1275.51	71.37	405.19	1041.68	74.12	83.25
9.08000	2853.67	109.88	57.19	2830.89	100.57	92.18	2474.77	125.84	266.16	2454.87	141.58	257.30	3112.09	-32.65	50.72	3072.88	-29.08	59.44	2102.51	-44.73	211.31	2100.93	-50.05	254.17	2974.71	25.48	1396.14	0.00	0.00	0.00	3025.50	-91.86	1798.73	3017.37	17.17	1836.65	2095.31	16.44	1728.78	2497.52	73.51	1716.67	-144.48	1274.52	72.26	404.69	1041.79	74.01	85.15
9.09000	2891.96	109.17	56.61	2866.49	99.96	89.55	2474.77	125.84	266.16	2454.87	141.58	257.30	3111.95	-32.71	50.63	3072.96	-29.14	59.48	2102.51	-44.73	211.31	2100.93	-50.05	254.17	2983.64	24.98	1396.70	0.00	0.00	0.00	3035.78	-89.67	1800.19	3026.85	19.68	1836.97	2095.31	16.44	1728.78	2497.52	73.51	1716.67	-144.25	1272.68	72.85	404.31	1041.97	73.74	81.69
9.10000	2930.24	108.32	55.85	2902.75	99.25	86.89	2474.77	125.84	266.16	2454.87	141.58	257.30	3111.93	-32.82	50.58	3073.04	-29.21	59.49	2102.51	-44.73	211.31	2100.93	-50.05	254.17	2992.75	24.35	1397.18	0.00	0.00	0.00	3046.26	-87.35	1801.46	3036.63	22.30	1837.13	2095.31	16.44	1728.78	2497.52	73.51	1716.67	-145.85	1274.73	71.70	402.23	1041.20	75.56	78.74
9.11000	2968.69	107.21	54.58	2939.25	98.53	84.13	2474.77	125.84	266.16	2454.87	141.58	257.30	3111.94	-32.88	50.57	3073.18	-29.29	59.54	2102.51	-44.73	211.31	2100.93	-50.05	254.17	3001.95	23.72	1397.52	0.00	0.00	0.00	3056.76	-85.00	1802.62	3046.15	24.95	1837.20	2095.31	16.44	1728.78	2497.52	73.51	1716.67	-149.63	1276.34	70.61	403.12	1041.71	74.22	80.20
9.12000	3008.36	105.88	54.01	2976.82	97.54	81.86	2474.77	125.84	266.16	2454.87	141.58	257.30	3112.01	-32.97	50.62	3073.23	-29.37	59.54	2102.51	-44.73	211.31	2100.93	-50.05	254.17	3011.28	22.97	1397.73	0.00	0.00	0.00	3066.92	-82.67	1803.72	3055.65	27.60	1837.12	2095.31	16.44	1728.78	2497.52	73.51	1716.67	-148.97	1276.69	70.96	404.02	1042.18	73.53	82.74
9.13000	3047.39	104.50	53.09	3014.55	96.47	79.29	2474.77	125.84	266.16	2454.87	141.58	257.30	3112.20	-33.08	50.73	3073.15	-29.50	59.46	2102.51	-44.73	211.31	2100.93	-50.05	254.17	3020.58	22.21	1397.78	0.00	0.00	0.00	3077.16	-80.26	1804.68	3065.33	30.28	1836.91	2095.31	16.44	1728.78	2497.52	73.51	1716.67	-147.42	1274.17	71.83	404.52	1042.02	73.77	80.17
9.14000	3087.28	103.20	53.23	3052.33	95.51	76.88	2474.77	125.84	266.16	2454.87	141.58	257.30	3112.38	-33.13	50.83	3072.97	-29.65	59.30	2102.51	-44.73	211.31	2100.93	-50.05	254.17	3029.88	21.66	1397.65	0.00	0.00	0.00	3086.89	-77.86	1805.65	3074.96	32.88	1836.58	2095.31	16.44	1728.78	2497.52	73.51	1716.67	-148.65	1276.53	70.87	404.81	1041.74	74.00	77.83
9.15000	3126.76	102.05	53.17	3090.02	94.71	74.49	2474.77	125.84	266.16	2454.87	141.58	257.30	3112.24	-33.27	50.70	3072.73	-29.73	59.16	2102.51	-44.73	211.31	2100.93	-50.05	254.17	3039.31	21.19	1397.34	0.00	0.00	0.00	3096.72	-75.46	1806.42	3084.65	35.47	1836.04	2095.31	16.44	1728.78	2497.52	73.51	1716.67	-148.42	1274.73	71.45	404.84	1042.17	73.92	84.23
9.16000	3166.16	101.17	53.77	3128.82	94.11	73.40	2474.77	125.84	266.16	2454.87	141.58	257.30	3112.04	-33.30	50.53	3072.77	-29.84	59.20	2102.51	-44.73	211.31	2100.93	-50.05	254.17	3048.73	20.80	1396.89	0.00	0.00	0.00	3106.88	-73.02	1806.98	3094.13	38.10	1835.45	2095.31	16.44	1728.78	2497.52	73.51	1716.67	-148.52	1274.43	71.45	405.00	1041.88	74.02	80.40
9.17000	3166.16	101.17	53.77	3128.82	94.11	73.40	2474.77	125.84	266.16	2454.87	141.58	257.30	3112.05	-33.37	50.52	3072.82	-29.82	59.26	2102.51	-44.73	211.31	2100.93	-50.05	254.17	3058.12	20.51	1396.28	0.00	0.00	0.00	3116.67	-70.59	1807.43	3103.55	40.75	1834.70	2095.31	16.44	1728.78	2497.52	73.51	1716.67	-148.32	1275.26	71.57	404.97	1041.80	74.06	83.93
9.18000	3166.16	101.17	53.77	3128.82	94.11	73.40	2474.77	125.84	266.16	2454.87	141.58	257.30	3111.89	-33.31	50.42	3072.97	-29.77	59.40	2102.51	-44.73	211.31	2100.93	-50.05	254.17	3067.48	20.29	1395.47	0.00	0.00	0.00	3126.94	-68.11	1807.67	3112.90	43.41	1833.84	2095.31	16.44	1728.78	2497.52	73.51	1716.67	-158.16	1273.26	70.27	404.80	1042.06	73.80	82.64
9.19000	3166.16	101.17	53.77	3128.82	94.11	73.40	2474.77	125.84	266.16	2454.87	141.58	257.30	3111.66	-33.27	50.30	3073.24	-29.66	59.57	2102.51	-44.73	211.31	2100.93	-50.05	254.17	3076.87	20.12	1394.55	0.00	0.00	0.00	3137.36	-65.62	1807.75	3122.35	46.00	1832.84	2095.31	16.44	1728.78	2497.52	73.51	1716.67	-148.76	1274.42	71.63	403.50	1042.30	73.50	81.81
9.20000	3166.16	101.17	53.77	3128.82	94.11	73.40	2474.77	125.84	266.16	2454.87	141.58	257.30	3111.93	-33.16	50.50	3073.42	-29.58	59.61	2102.51	-44.73	211.31	2100.93	-50.05	254.17	3086.26	20.08	1393.51	0.00	0.00	0.00	3147.68	-63.16	1807.65	3131.93	48.54	1831.69	2095.31	16.44	1728.78	2497.52	73.51	1716.67	-143.56	1274.54	72.49	404.34	1042.27	73.71	83.22
9.21000	3166.16	101.17	53.77	3128.82	94.11	73.40	2474.77	125.84	266.16	2454.87	141.58	257.30	3112.27	-32.99	50.66	3073.20	-29.55	59.41	2102.51	-44.73	211.31	2100.93	-50.05	254.17	3095.62	20.11	1392.40	0.00	0.00	0.00	3157.83	-60.70	1807.39	3141.55	51.01	1830.36	2095.31	16.44	1728.78	2497.52	73.51	1716.67	-144.56	1274.11	72.31	403.86	1042.24	73.69	79.81
9.22000	3166.16	101.17	53.77	3128.82	94.11	73.40	2474.77	125.84	266.16	2454.87	141.58	257.30	3112.26	-32.89	50.59	3072.95	-29.57	59.23	2102.51	-44.73	211.31	2100.93	-50.05	254.17	3104.96	20.15	1391.20	0.00	0.00	0.00	3167.91	-58.25	1806.95	3151.43	53.50	1828.86	2095.31	16.44	1728.78	2497.52	73.51	1716.67	-147.04	1272.98	72.07	404.59	1041.93	73.94	83.35
9.23000	3166.16	101.17	53.77	3128.82	94.11	73.40	2474.77	125.84	266.16	2454.87	141.58	257.30	3112.27	-32.87	50.60	3073.15	-29.58	59.35	2102.51	-44.73	211.31	2100.93	-50.05	254.17	3114.44	20.25	1389.88	0.00	0.00	0.00	3178.24	-55.76	1806.30	3161.25	56.05	1827.23	2095.31	16.44	1728.78	2497.52	73.51	1716.67	-147.07	1274.10	71.73	404.73	1041.79	74.04	78.91
9.24000	3166.16	101.17	53.77	3128.82	94.11	73.40	2474.77	125.84	266.16	2454.87	141.58	257.30	3112.21	-32.87	50.55	3073.15	-29.64	59.29	2102.51	-44.73	211.31	2100.93	-50.05	254.17	3124.15	20.43	1388.44	0.00	0.00	0.00	3188.46	-53.27	1805.49	3170.94	58.58	1825.46	2095.31	16.44	1728.78	2497.52	73.51	1716.67	-149.17	1274.55	71.33	404.28	1042.08	73.86	78.68
9.25000	3166.16	101.17	53.77	3128.82	94.11	73.40	2474.77	125.84	266.16	2454.87	141.58	257.30	3112.42	-32.87	50.65	3073.04	-29.71	59.16	2102.51	-44.73	211.31	2100.93	-50.05	254.17	3134.09	20.69	1386.83	0.00	0.00	0.00	3198.80	-50.82	1804.53	3180.46	61.12	1823.57	2095.31	16.44	1728.78	2497.52	73.51	1716.67	-144.52	1274.72	72.18	403.70	1042.15	73.57	79.58
9.26000	3166.16	101.17	53.77	3128.82	94.11	73.40	2474.77	125.84	266.16	2454.87	141.58	257.30	3112.33	-32.94	50.54	3072.94	-29.75	59.00	2102.51	-44.73	211.31	2100.93	-50.05	254.17	3143.92	21.04	1385.14	0.00	0.00	0.00	3198.80	-50.82	1804.53	3189.93	63.59	1821.63	2095.31	16.44	1728.78	2497.52	73.51	1716.67	-147.10	1275.01	71.71	403.28	1041.93	73.55	78.98
9.27000	3166.16	101.17	53.77	3128.82	94.11	73.40	2474.77	125.84	266.16	2454.87	141.58	257.30	3112.36	-32.96	50.49	3072.98	-29.77	58.94	2102.51	-44.73	211.31	2100.93	-50.05	254.17	3153.68	21.40	1383.35	0.00	0.00	0.00	3198.80	-50.82	1804.53	3189.93	63.59	1821.63	2095.31	16.44	1728.78	2497.52	73.51	1716.67	-143.25	1273.47	72.51	403.40	1042.15	73.61	81.74
9.28000	3166.16	101.17	53.77	3128.82	94.11	73.40	2474.77	125.84	266.16	2454.87	141.58	257.30	3112.45	-32.93	50.41	3073.01	-29.82	58.84	2102.51	-44.73	211.31	2100.93	-50.05	254.17	3163.58	21.81	1381.45	0.00	0.00	0.00	3198.80	-50.82	1804.53	3189.93	63.59	1821.63	2095.31	16.44	1728.78	2497.52	73.51	1716.67	-140.45	1272.01	73.57	403.85	1041.85	73.78	78.19
9.29000	3166.16	101.17	53.77	3128.82	94.11	73.40	2474.77	125.84	266.16	2454.87	141.58	257.30	3112.55	-32.95	50.36	3073.11	-29.84	58.81	2102.51	-44.73	211.31	2100.93	-50.05	254.17	3173.34	22.21	1379.54	0.00	0.00	0.00	3198.80	-50.82	1804.53	3189.93	63.59	1821.63	2095.31	16.44	1728.78	2497.52	73.51	1716.67	-143.20	1272.78	72.75	403.26	1042.12	73.54	78.80
9.30000	3166.16	101.17	53.77	3128.82	94.11	73.40	2474.77	125.84	266.16	2454.87	141.58	257.30	3112.51	-32.95	50.23	3073.22	-29.86	58.78	2102.51	-44.73	211.31	2100.93	-50.05	254.17	3182.67	22.60	1377.70	0.00	0.00	0.00	3198.80	-50.82	1804.53	3189.93	63.59	1821.63	2095.31	16.44	1728.78	2497.52	73.51	1716.67	-145.02	1273.85	72.20	402.88	1042.46	73.35	80.86
9.31000	3166.16	101.17	53.77	3128.82	94.11	73.40	2474.77	125.84	266.16	2454.87	141.58	257.30	3112.59	-32.94	50.17	3073.26	-29.91	58.70	2102.51	-44.73	211.31	2100.93	-50.05	254.17	3192.17	23.02	1375.87	0.00	0.00	0.00	3198.80	-50.82	1804.53	3189.93	63.59	1821.63	2095.31	16.44	1728.78	2497.52	73.51	1716.67	-141.54	1272.99	72.96	403.41	1042.22	73.58	82.70
9.32000	3166.16	101.17	53.77	3128.82	94.11	73.40	2474.77	125.84	266.16	2454.87	141.58	257.30	3112.68	-32.96	50.12	3073.40	-29.94	58.65	2102.51	-44.73	211.31	2100.93	-50.05	254.17	3192.17	23.02	1375.87	0.00	0.00	0.00	3198.80	-50.82	1804.53	3189.93	63.59	1821.63	2095.31	16.44	1728.78	2497.52	73.51	1716.67	-144.62	1272.74	72.57	403.44	1042.30	73.52	81.73
9.33000	3166.16	101.17	53.77	3128.82	94.11	73.40	2474.77	125.84	266.16	2454.87	141.58	257.30	3112.73	-32.97	50.04	3073.59	-30.01	58.66	2102.51	-44.73	211.31	2100.93	-50.05	254.17	3192.17	23.02	1375.87	0.00	0.00	0.00	3198.80	-50.82	1804.53	3189.93	63.59	1821.63	2095.31	16.44	1728.78	2497.52	73.51	1716.67	-146.02	1273.84	72.14	403.77	1042.28	73.57	82.36
9.34000	3166.16	101.17	53.77	3128.82	94.11	73.40	2474.77	125.84	266.16	2454.87	141.58	257.30	3112.75	-32.97	50.01	3073.56	-30.10	58.50	2102.51	-44.73	211.31	2100.93	-50.05	254.17	3192.17	23.02	1375.87	0.00	0.00	0.00	3198.80	-50.82	1804.53	3189.93	63.59	1821.63	2095.31	16.44	1728.78	2497.52	73.51	1716.67	-144.96	1273.96	72.10	403.54	1042.08	73.59	80.43
9.35000	3166.16	101.17	53.77	3128.82	94.11	73.40	2474.77	125.84	266.16	2454.87	141.58	257.30	3112.71	-32.98	49.95	3073.69	-30.22	58.47	2102.51	-44.73	211.31	2100.93	-50.05	254.17	3192.17	23.02	1375.87	0.00	0.00	0.00	3198.80	-50.82	1804.53	3189.93	63.59	1821.63	2095.31	16.44	1728.78	2497.52	73.51	1716.67	-144.66	1274.45	72.04	403.84	1041.80	73.87	81.65
9.36000	3166.16	101.17	53.77	3128.82	94.11	73.40	2474.77	125.84	266.16	2454.87	141.58	257.30	3112.74	-32.99	49.95	3073.88	-30.35	58.46	2102.51	-44.73	211.31	2100.93	-50.05	254.17	3192.17	23.02	1375.87	0.00	0.00	0.00	3198.80	-50.82	1804.53	3189.93	63.59	1821.63	2095.31	16.44	1728.78	2497.52	73.51	1716.67	-141.55	1272.45	73.33	403.64	1041.95	73.64	84.87
9.37000	3166.16	101.17	53.77	3128.82	94.11	73.40	2474.77	125.84	266.16	2454.87	141.58	257.30	3112.90	-32.96	50.05	3073.85	-30.51	58.31	2102.51	-44.73	211.31	2100.93	-50.05	254.17	3192.17	23.02	1375.87	0.00	0.00	0.00	3198.80	-50.82	1804.53	3189.93	63.59	1821.63	2095.31	16.44	1728.78	2497.52	73.51	1716.67	-138.72	1271.27	73.84	403.38	1042.00	73.47	82.13
9.38000	3166.16	101.17	53.77	3128.82	94.11	73.40	2474.77	125.84	266.16	2454.87	141.58	257.30	3112.76	-32.98	49.95	3073.87	-30.68	58.14	2102.51	-44.73	211.31	2100.93	-50.05	254.17	3192.17	23.02	1375.87	0.00	0.00	0.00	3198.80	-50.82	1804.53	3189.93	63.59	1821.63	2095.31	16.44	1728.78	2497.52	73.51	1716.67	-140.12	1271.62	73.63	404.18	1041.64	73.88	82.17
9.39000	3166.16	101.17	53.77	3128.82	94.11	73.40	2474.77	125.84	266.16	2454.87	141.58	257.30	3112.90	-32.93	50.08	3073.86	-30.82	57.98	2102.51	-44.73	211.31	2100.93	-50.05	254.17	3192.17	23.02	1375.87	0.00	0.00	0.00	3198.80	-50.82	1804.53	3189.93	63.59	1821.63	2095.31	16.44	1728.78	2497.52	73.51	1716.67	-147.19	1273.13	72.09	404.09	1041.97	73.78	84.49
9.40000	3166.16	101.17	53.77	3128.82	94.11	73.40	2474.77	125.84	266.16	2454.87	141.58	257.30	3112.90	-32.93	50.08	3073.86	-30.82	57.98	2102.51	-44.73	211.31	2100.93	-50.05	254.17	3192.17	23.02	1375.87	0.00	0.00	0.00	3198.80	-50.82	1804.53	3189.93	63.59	1821.63	2095.31	16.44	1728.78	2497.52	73.51	1716.67	-147.19	1273.13	72.09	404.09	1041.97	73.78	84.49
[truncated: 35 more columns]
